# Supplementary material for: Development of a multisensor biologging collar and analytical techniques to describe high‐resolution spatial behavior in free‐ranging terrestrial mammals
Source: Ecol Evol. 2024 Sep 23;14(9):e70264. doi: 10.1002/ece3.70264 (PMC11420106; doi:10.1002/ece3.70264)
Supplement: Supplementary file 1 — Appendix S1 [file ECE3-14-e70264-s001.zip › doi_10_5061_dryad_jdfn2z3hv__v20240620/B4_S19_Master.csv]

Counter	Total Event no.	Event no.	Category	Acc_x	Acc_y	Acc_z	Mag_x	Mag_y	Mag_z	Temp C	Pressure hbar	Date	DD	MM	YY	Time_dd:hh:mm:ss	Total secs	Decimal secs	Hours	Minutes	Seconds	Anlg	Light	Battery V	Acc_x sm	Acc_y sm	Acc_z sm	Ang vel	VeDBA	Vel m/s	Vel/VEDBA	FFT cleaned	FFT stuff	FFT stuff	FFT stuff	FFT sweep	FFT zero crossings	FFT zero crossings manual	VeSBA	Animal g	ODBA	Dyn AccX	Dyn AccY	Dyn AccZ	Smth Press	Altitude smth	Pressure change	Altitude change	Median pressure
0	1	1	Category M	-0.791992	-0.299805	0.911865	0.447266	0.045166	-0.247314	0	0	10/11/2017	10	11	2017	16:17:37	58657	0.5	16	17	37	0	0.0585938	3.43374	0	0	0	0	0	0	0	0	0	0	0	0	0	0	0	0	0	0	0	0	0	0	0	44330	0
1	2	2	Category M	-0.52783203	-0.095947266	0.70776367	0.40209961	0.072509766	-0.31176758	0	0	10/11/2017	10	11	2017	16:17:37	58657	0.6	16	17	37	0	0.05859375	3.4337402	0	0	0	0	0	0	0	0	0	0	0	0	0	0	0	0	0	0	0	0	0	0	0	44330	0
2	3	3	Category M	-0.51586914	0.16796875	0.73193359	0.4387207	0.10253906	-0.24902344	0	0	10/11/2017	10	11	2017	16:17:37	58657	0.7	16	17	37	0	0.05859375	3.4337402	0	0	0	0	0	0	0	0	0	0	0	0	0	0	0	0	0	0	0	0	0	0	0	44330	0
3	4	4	Category M	-1.0197754	-0.2878418	0.91186523	0.37402344	0.079345703	-0.33398438	0	0	10/11/2017	10	11	2017	16:17:37	58657	0.8	16	17	37	0	0.05859375	3.4337402	0	0	0	0	0	0	0	0	0	0	0	0	0	0	0	0	0	0	0	0	0	44330	0	0	0
4	5	5	Category M	-0.2878418	0.011962891	0.45581055	0.47607422	0.091064453	-0.17871094	0	0	10/11/2017	10	11	2017	16:17:37	58657	0.9	16	17	37	0	0.05859375	3.4337402	0	0	0	0	0	0	0	0	0	0	0	0	0	0	0	0	0	0	0	0	0	44330	0	0	0
5	6	6	Category M	-0.63598633	-0.32397461	0.85180664	0.44970703	0.099853516	-0.23193359	0	0	10/11/2017	10	11	2017	16:17:38	58658	0	16	17	38	0	0.05859375	3.4337402	0	0	0	0	0	0	0	0	0	0	0	0	0	0	0	0	0	0	0	0	0	44330	0	0	0
6	7	7	Category M	-0.68383789	-0.34790039	0.76782227	0.4296875	0.10302734	-0.26123047	0	0	10/11/2017	10	11	2017	16:17:38	58658	0.09	16	17	38	0	0.05859375	3.4337402	0	0	0	0	0	0	0	0	0	0	0	0	0	0	0	0	0	0	0	0	0	44330	0	0	0
7	8	8	Category M	-0.47998047	0.047851563	0.70776367	0.42700195	0.12280273	-0.2487793	0	0	10/11/2017	10	11	2017	16:17:38	58658	0.181	16	17	38	0	0.05859375	3.4337402	0	0	0	0	0	0	0	0	0	0	0	0	0	0	0	0	0	0	0	0	0	44330	0	0	0
8	9	9	Category M	-0.85180664	-0.45581055	0.81591797	0.41699219	0.10839844	-0.27539063	0	0	10/11/2017	10	11	2017	16:17:38	58658	0.272	16	17	38	0	0.05859375	3.4337402	0	0	0	0	0	0	0	0	0	0	0	0	0	0	0	0	0	0	0	0	0	44330	0	0	0
9	10	10	Category M	-0.11987305	-1.1879883	2.0517578	0.38354492	0.10717773	-0.31420898	0	0	10/11/2017	10	11	2017	16:17:38	58658	0.363	16	17	38	0	0.05859375	3.4337402	0	0	0	0	0	0	0	0	0	0	0	0	0	0	0	0	0	0	0	0	0	44330	0	0	0
10	11	11	Category M	-0.46777344	-0.49194336	1.0917969	0.42578125	0.13671875	-0.24365234	0	0	10/11/2017	10	11	2017	16:17:38	58658	0.454	16	17	38	0	0.05859375	3.4337402	0	0	0	21.460938	0	0	0	0	0	0	0	0	0	0	0	0	0	0	0	0	0	44330	0	0	0
11	12	12	Category M	-0.51586914	-0.37182617	0.74389648	0.37475586	0.11181641	-0.31933594	0	0	10/11/2017	10	11	2017	16:17:38	58658	0.545	16	17	38	0	0.05859375	3.4337402	0	0	0	21.317383	0	0	0	0	0	0	0	0	0	0	0	0	0	0	0	0	0	44330	0	0	0
12	13	13	Category M	-0.29980469	0.14379883	0.53979492	0.42163086	0.1237793	-0.26196289	0	0	10/11/2017	10	11	2017	16:17:38	58658	0.636	16	17	38	0	0.05859375	3.4337402	0	0	0	22.013184	0	0	0	0	0	0	0	0	0	0	0	0	0	0	0	0	0	44330	0	0	0
13	14	14	Category M	-0.86376953	-0.26391602	0.64794922	0.43725586	0.11669922	-0.23876953	0	0	10/11/2017	10	11	2017	16:17:38	58658	0.727	16	17	38	0	0.05859375	3.4337402	0	0	0	19.173096	0	0	0	0	0	0	0	0	0	0	0	0	0	0	0	0	0	44330	0	0	0
14	15	15	Category M	-0.53979492	-0.27587891	0.671875	0.37524414	0.11523438	-0.31323242	0	0	10/11/2017	10	11	2017	16:17:38	58658	0.818	16	17	38	0	0.05859375	3.4337402	0	0	0	12.375732	0	0	0	0	0	0	0	0	0	0	0	0	0	0	0	0	0	44330	0	0	0
15	16	16	Category M	-0.059814453	0.56396484	0.73193359	0.42041016	0.12524414	-0.26513672	0	0	10/11/2017	10	11	2017	16:17:38	58658	0.909	16	17	38	0	0.05859375	3.4337402	0	0	0	8.965332	0	0	0	0	0	0	0	0	0	0	0	0	0	0	0	0	0	44330	0	0	0
16	17	17	Category M	-0.58789063	-0.26391602	0.68383789	0.41235352	0.11279297	-0.26831055	0	0	10/11/2017	10	11	2017	16:17:39	58659	0	16	17	39	0	0.05859375	3.4337402	0	0	0	5.668457	0	0	0	0	0	0	0	0	0	0	0	0	0	0	0	0	0	44330	0	0	0
17	18	18	Category M	-0.52783203	-0.2878418	0.81591797	0.39672852	0.12084961	-0.29077148	0	0	10/11/2017	10	11	2017	16:17:39	58659	0.1	16	17	39	0	0.05859375	3.4337402	0	0	0	2.2944336	0	0	0	0	0	0	0	0	0	0	0	0	0	0	0	0	0	44330	0	0	0
18	19	19	Category M	-0.21582031	-0.10791016	1.1999512	0.41235352	0.13232422	-0.26782227	0	0	10/11/2017	10	11	2017	16:17:39	58659	0.2	16	17	39	0	0.05859375	3.4337402	0	0	0	1.9655762	0	0	0	0	0	0	0	0	0	0	0	0	0	0	0	0	0	44330	0	0	0
19	20	20	Category M	-0.68383789	-0.51586914	0.91186523	0.4230957	0.090576172	-0.27172852	0	0	10/11/2017	10	11	2017	16:17:39	58659	0.3	16	17	39	0	0.05859375	3.4337402	0	0	0	4.0769043	0	0	0	0	0	0	0	0	0	0	0	0	0	0	0	0	0	44330	0	0	0
20	21	21	Category M	-0.55175781	-0.2878418	0.86376953	0.40039063	0.094482422	-0.29931641	0	0	10/11/2017	10	11	2017	16:17:39	58659	0.4	16	17	39	0	0.05859375	3.4337402	0	0	0	2.0095215	0	0	0	0	0	0	0	0	0	0	0	0	0	0	0	0	0	44330	0	0	0
21	22	22	Category M	-0.87597656	-0.011962891	1.0559082	0.42749023	0.10864258	-0.25268555	0	0	10/11/2017	10	11	2017	16:17:39	58659	0.5	16	17	39	0	0.05859375	3.4337402	0	0	0	1.5686035	0	0	0	0	0	0	0	0	0	0	0	0	0	0	0	0	0	44330	0	0	0
22	23	23	Category M	-0.74389648	-0.39599609	0.74389648	0.44848633	0.085693359	-0.23803711	0	0	10/11/2017	10	11	2017	16:17:39	58659	0.6	16	17	39	0	0.05859375	3.4337402	0	0	0	3.1518555	0	0	0	0	0	0	0	0	0	0	0	0	0	0	0	0	0	44330	0	0	0
23	24	24	Category M	-0.68383789	-0.52783203	0.76782227	0.43237305	0.081787109	-0.2644043	0	0	10/11/2017	10	11	2017	16:17:39	58659	0.7	16	17	39	0	0.05859375	3.4337402	0	0	0	2.3647461	0	0	0	0	0	0	0	0	0	0	0	0	0	0	0	0	0	44330	0	0	0
24	25	25	Category M	-0.49194336	0.58789063	1.6557617	0.43041992	0.099609375	-0.25708008	0	0	10/11/2017	10	11	2017	16:17:39	58659	0.8	16	17	39	0	0.05859375	3.4337402	0	0	0	0.22021484	0	0	0	0	0	0	0	0	0	0	0	0	0	0	0	0	0	44330	0	0	0
25	26	26	Category M	-0.56396484	-0.20385742	0.83984375	0.46313477	0.13964844	-0.15893555	0	0	10/11/2017	10	11	2017	16:17:39	58659	0.9	16	17	39	0	0.05859375	3.4337402	0	0	0	0.77148438	0	0	0	0	0	0	0	0	0	0	0	0	0	0	0	0	0	44330	0	0	0
26	27	27	Category M	-0.76782227	-0.44384766	0.80395508	0.41503906	0.12866211	-0.26098633	0	0	10/11/2017	10	11	2017	16:17:40	58660	0	16	17	40	0	0.05859375	3.4337402	0	0	0	0.58618164	0	0	0	0	0	0	0	0	0	0	0	0	0	0	0	0	0	44330	0	0	0
27	28	28	Category M	-0.46777344	-0.2277832	1.5239258	0.42919922	0.11450195	-0.25683594	0	0	10/11/2017	10	11	2017	16:17:40	58660	0.111	16	17	40	0	0.05859375	3.4337402	0	0	0	0.28564453	0	0	0	0	0	0	0	0	0	0	0	0	0	0	0	0	0	44330	0	0	0
28	29	29	Category M	-0.65991211	-0.19189453	0.58789063	0.47216797	0.11523438	-0.15209961	0	0	10/11/2017	10	11	2017	16:17:40	58660	0.222	16	17	40	0	0.059326172	3.5046387	0	0	0	1.317627	0	0	0	0	0	0	0	0	0	0	0	0	0	0	0	0	0	44330	0	0	0
29	30	30	Category M	-0.63598633	-0.38378906	0.7199707	0.43725586	0.095214844	-0.24682617	0	0	10/11/2017	10	11	2017	16:17:40	58660	0.333	16	17	40	0	0.059326172	3.5046387	0	0	0	3.8466797	0	0	0	0	0	0	0	0	0	0	0	0	0	0	0	0	0	44330	0	0	0
30	31	31	Category M	-1.5959473	1.1999512	1.2839355	0.42480469	0.091308594	-0.27539063	0	0	10/11/2017	10	11	2017	16:17:40	58660	0.444	16	17	40	0	0.059326172	3.5046387	0	0	0	5.4248047	0	0	0	0	0	0	0	0	0	0	0	0	0	0	0	0	0	44330	0	0	0
31	32	32	Category M	-0.98388672	-0.047851563	0.87597656	0.48095703	0.10131836	-0.1418457	0	0	10/11/2017	10	11	2017	16:17:40	58660	0.555	16	17	40	0	0.059326172	3.5046387	0	0	0	3.701416	0	0	0	0	0	0	0	0	0	0	0	0	0	0	0	0	0	44330	0	0	0
32	33	33	Category M	-0.76782227	-0.52783203	0.79199219	0.42602539	0.1105957	-0.25708008	0	0	10/11/2017	10	11	2017	16:17:40	58660	0.666	16	17	40	0	0.059326172	3.5046387	0	0	0	2.7822266	0	0	0	0	0	0	0	0	0	0	0	0	0	0	0	0	0	44330	0	0	0
33	34	34	Category M	-0.68383789	-0.035888672	-1.1279297	0.41259766	0.080810547	-0.28808594	0	0	10/11/2017	10	11	2017	16:17:40	58660	0.777	16	17	40	0	0.059326172	3.5046387	0	0	0	1.0803223	0	0	0	0	0	0	0	0	0	0	0	0	0	0	0	0	0	44330	0	0	0
34	35	35	Category M	-0.23999023	-0.059814453	0.46777344	0.4765625	0.12695313	-0.11938477	0	0	10/11/2017	10	11	2017	16:17:40	58660	0.888	16	17	40	0	0.059326172	3.5046387	0	0	0	1.8015137	0	0	0	0	0	0	0	0	0	0	0	0	0	0	0	0	0	44330	0	0	0
35	36	36	Category M	-0.65991211	-0.61181641	0.76782227	0.40966797	0.12915039	-0.27026367	0	0	10/11/2017	10	11	2017	16:17:41	58661	0	16	17	41	0	0.059326172	3.5046387	0	0	0	2.7028809	0	0	0	0	0	0	0	0	0	0	0	0	0	0	0	0	0	44330	0	0	0
36	37	37	Category M	-0.53979492	-0.45581055	0.83984375	0.41259766	0.079345703	-0.29418945	0	0	10/11/2017	10	11	2017	16:17:41	58661	0.1	16	17	41	0	0.059326172	3.5046387	0	0	0	0.038085938	0	0	0	0	0	0	0	0	0	0	0	0	0	0	0	0	0	44330	0	0	0
37	38	38	Category M	-0.56396484	0.51586914	1.5717773	0.43261719	0.099609375	-0.24584961	0	0	10/11/2017	10	11	2017	16:17:41	58661	0.2	16	17	41	0	0.059326172	3.5046387	0	0	0	2.8337402	0	0	0	0	0	0	0	0	0	0	0	0	0	0	0	0	0	44330	0	0	0
38	39	39	Category M	-0.59985352	0	0.56396484	0.43457031	0.075195313	-0.25732422	0	0	10/11/2017	10	11	2017	16:17:41	58661	0.3	16	17	41	0	0.059326172	3.5046387	0	0	0	2.5666504	0	0	0	0	0	0	0	0	0	0	0	0	0	0	0	0	0	44330	0	0	0
39	40	40	Category M	-0.74389648	-0.23999023	1.079834	0.40014648	0.031494141	-0.31396484	0	0	10/11/2017	10	11	2017	16:17:41	58661	0.4	16	17	41	0	0.059326172	3.5046387	0	0	0	3.5974121	0	0	0	0	0	0	0	0	0	0	0	0	0	0	0	0	0	44330	0	0	0
40	41	41	Category M	-0.32397461	-0.20385742	0.99584961	0.41748047	-0.016113281	-0.30029297	0	0	10/11/2017	10	11	2017	16:17:41	58661	0.5	16	17	41	0	0.059326172	3.5046387	-0.55126953	0.099365234	0.87792969	6.4934082	0.39672852	0	0	0	0	0	0	0	0	0	1.0415039	0.041503906	0.64819336	0.22729492	-0.30322266	0.11767578	0	44330	0	0	0
41	42	42	Category M	-0.6237793	0	0.99584961	0.44604492	-0.007568359	-0.25708008	0	0	10/11/2017	10	11	2017	16:17:41	58661	0.6	16	17	41	0	0.059326172	3.5046387	-0.55224609	0.10620117	0.87744141	9.171875	0.17431641	0	0	0	0	0	0	0	0	0	1.0422363	0.042236328	0.29589844	-0.071289063	-0.10620117	0.11816406	0	44330	0	0	0
42	43	43	Category M	-0.58789063	-0.035888672	0.99584961	0.36889648	-0.032226563	-0.35180664	0	0	10/11/2017	10	11	2017	16:17:41	58661	0.7	16	17	41	0	0.059326172	3.5046387	-0.55200195	0.109375	0.87866211	9.4404297	0.18994141	0	0	0	0	0	0	0	0	0	1.043457	0.043457031	0.29833984	-0.035644531	-0.14526367	0.11694336	0	44330	0	0	0
43	44	44	Category M	-0.44384766	0.095947266	0.74389648	0.39794922	-0.057617188	-0.32226563	0	0	10/11/2017	10	11	2017	16:17:41	58661	0.8	16	17	41	0	0.059326172	3.5046387	-0.55395508	0.1105957	0.88110352	12.952881	0.17651367	0	0	0	0	0	0	0	0	0	1.0466309	0.046630859	0.26220703	0.11010742	-0.014648438	-0.13720703	0	44330	0	0	0
44	45	45	Category M	-0.32397461	-0.047851563	0.91186523	0.43579102	-0.089355469	-0.27563477	0	0	10/11/2017	10	11	2017	16:17:41	58661	0.9	16	17	41	0	0.059326172	3.5046387	-0.546875	0.11669922	0.87988281	20.2854	0.27880859	0	0	0	0	0	0	0	0	0	1.0424805	0.042480469	0.41943359	0.22290039	-0.16455078	0.031738281	0	44330	0	0	0
45	46	46	Category N	-0.46777344	0.2878418	0.83984375	0.058837891	-0.087158203	-0.48828125	0	0	10/11/2017	10	11	2017	16:18:20	58700	0.099	16	18	20	0	0.059082031	3.4691895	-0.55078125	0.11621094	0.88452148	27.514648	0.19580078	0	0	0	0	0	0	0	0	0	1.048584	0.048583984	0.29956055	0.083007813	0.17138672	-0.044677734	0	44330	0	0	0
46	47	47	Category N	-0.53979492	0.38378906	1.0197754	0.065917969	-0.10888672	-0.47558594	0	0	10/11/2017	10	11	2017	16:18:20	58700	0.199	16	18	20	0	0.059082031	3.4691895	-0.55102539	0.12109375	0.88378906	30.906006	0.29589844	0	0	0	0	0	0	0	0	0	1.048584	0.048583984	0.40966797	0.011230469	0.26245117	0.13574219	0	44330	0	0	0
47	48	48	Category N	-0.47998047	0.44384766	0.99584961	0.10620117	-0.14672852	-0.46337891	0	0	10/11/2017	10	11	2017	16:18:20	58700	0.3	16	18	20	0	0.059082031	3.4691895	-0.54956055	0.12890625	0.88598633	35.083008	0.34057617	0	0	0	0	0	0	0	0	0	1.0505371	0.050537109	0.49414063	0.069580078	0.31469727	0.10961914	0	44330	0	0	0
48	49	49	Category N	-0.73193359	0.38378906	0.77978516	0.11157227	-0.17114258	-0.4597168	0	0	10/11/2017	10	11	2017	16:18:20	58700	0.4	16	18	20	0	0.059082031	3.4691895	-0.54833984	0.13134766	0.88720703	41.39624	0.32983398	0	0	0	0	0	0	0	0	0	1.0515137	0.051513672	0.54321289	-0.18334961	0.25219727	-0.10742188	0	44330	0	0	0
49	50	50	Category N	-0.68383789	0.97192383	1.1279297	0.080810547	-0.14331055	-0.47167969	0	0	10/11/2017	10	11	2017	16:18:20	58700	0.5	16	18	20	0	0.059082031	3.4691895	-0.54541016	0.13549805	0.88842773	43.132813	0.88061523	0	0	0	0	0	0	0	0	0	1.0512695	0.051269531	1.2138672	-0.13818359	0.83618164	0.23925781	0	44330	0	0	0
50	51	51	Category N	-1.0439453	0.7199707	0.97192383	0.15283203	-0.20922852	-0.43139648	0	0	10/11/2017	10	11	2017	16:18:20	58700	0.6	16	18	20	0	0.059082031	3.4691895	-0.54956055	0.14941406	0.87231445	43.111572	0.76123047	0	0	0	0	0	0	0	0	0	1.0419922	0.041992188	1.1640625	-0.49414063	0.5703125	0.099365234	0	44330	0	0	0
51	52	52	Category N	-0.61181641	0.47998047	0.70776367	0.11669922	-0.20141602	-0.43945313	0	0	10/11/2017	10	11	2017	16:18:20	58700	0.7	16	18	20	0	0.059082031	3.4691895	-0.54882813	0.16015625	0.87084961	42.893555	0.36450195	0	0	0	0	0	0	0	0	0	1.0419922	0.041992188	0.54589844	-0.062744141	0.31958008	-0.16308594	0	44330	0	0	0
52	53	53	Category N	-0.83984375	1.5959473	1.6918945	0.10449219	-0.17236328	-0.45556641	0	0	10/11/2017	10	11	2017	16:18:20	58700	0.8	16	18	20	0	0.059082031	3.4691895	-0.54736328	0.16503906	0.87280273	43.005859	1.6743164	0	0	0	0	0	0	0	0	0	1.043457	0.043457031	2.5422363	-0.29223633	1.4306641	0.81884766	0	44330	0	0	0
53	54	54	Category N	-0.671875	0.50390625	1.0319824	0.12744141	-0.1640625	-0.45751953	0	0	10/11/2017	10	11	2017	16:18:20	58700	0.9	16	18	20	0	0.059082031	3.4691895	-0.55029297	0.16381836	0.87817383	40.59375	0.39233398	0	0	0	0	0	0	0	0	0	1.0493164	0.049316406	0.61499023	-0.12133789	0.33984375	0.15356445	0	44330	0	0	0
54	55	55	Category N	-0.6237793	0.65991211	0.74389648	0.18334961	-0.21948242	-0.41503906	0	0	10/11/2017	10	11	2017	16:18:21	58701	0	16	18	21	0	0.059082031	3.4691895	-0.54663086	0.16894531	0.88232422	34.574951	0.515625	0	0	0	0	0	0	0	0	0	1.0517578	0.051757813	0.70629883	-0.076904297	0.49072266	-0.13842773	0	44330	0	0	0
55	56	56	Category N	-0.65991211	0.671875	1.9438477	0.086914063	-0.18945313	-0.4519043	0	0	10/11/2017	10	11	2017	16:18:21	58701	0.1	16	18	21	0	0.059082031	3.4691895	-0.55151367	0.17504883	0.88574219	28.887695	1.173584	0	0	0	0	0	0	0	0	0	1.0581055	0.058105469	1.6628418	-0.1081543	0.49658203	1.0578613	0	44330	0	0	0
56	57	57	Category N	-0.80395508	0.51586914	1.0917969	0.12548828	-0.2043457	-0.43823242	0	0	10/11/2017	10	11	2017	16:18:21	58701	0.2	16	18	21	0	0.059082031	3.4691895	-0.55688477	0.16894531	0.88598633	32.513428	0.47265625	0	0	0	0	0	0	0	0	0	1.0600586	0.060058594	0.79931641	-0.24682617	0.34667969	0.20556641	0	44330	0	0	0
57	58	58	Category N	-0.77978516	0.80395508	0.83984375	0.15698242	-0.20849609	-0.43115234	0	0	10/11/2017	10	11	2017	16:18:21	58701	0.3	16	18	21	0	0.059082031	3.4691895	-0.5559082	0.17333984	0.88769531	36.365967	0.6706543	0	0	0	0	0	0	0	0	0	1.0617676	0.061767578	0.90185547	-0.22363281	0.63037109	-0.047851563	0	44330	0	0	0
58	59	59	Category N	1.8359375	-0.85180664	0.40795898	0.099609375	-0.20166016	-0.44677734	0	0	10/11/2017	10	11	2017	16:18:21	58701	0.4	16	18	21	0	0.059082031	3.4691895	-0.56079102	0.17871094	0.88964844	30.440186	2.6530762	0	0	0	0	0	0	0	0	0	1.0666504	0.066650391	3.9091797	2.3967285	-1.0305176	-0.48168945	0	44330	0	0	0
59	60	60	Category N	-0.19189453	0.13183594	0.55175781	0.018310547	-0.22436523	-0.44238281	0	0	10/11/2017	10	11	2017	16:18:21	58701	0.5	16	18	21	0	0.059082031	3.4691895	-0.56323242	0.18261719	0.88232422	26.013184	0.49975586	0	0	0	0	0	0	0	0	0	1.0625	0.0625	0.75268555	0.37133789	-0.05078125	-0.33056641	0	44330	0	0	0
60	61	61	Category N	-0.88793945	0.74389648	0.83984375	0.18408203	-0.21289063	-0.41796875	0	0	10/11/2017	10	11	2017	16:18:21	58701	0.6	16	18	21	0	0.059082031	3.4691895	-0.56616211	0.18969727	0.88500977	23.946289	0.64233398	0	0	0	0	0	0	0	0	0	1.067627	0.067626953	0.92089844	-0.3215332	0.55395508	-0.045166016	0	44330	0	0	0
61	62	62	Category N	-1.0917969	1.3198242	2.315918	0.10644531	-0.21704102	-0.44067383	0	0	10/11/2017	10	11	2017	16:18:21	58701	0.7	16	18	21	0	0.059082031	3.4691895	-0.56591797	0.19433594	0.88305664	22.063477	1.8962402	0	0	0	0	0	0	0	0	0	1.0666504	0.066650391	3.0837402	-0.52563477	1.1252441	1.4326172	0	44330	0	0	0
62	63	63	Category N	-0.37182617	0.44384766	0.68383789	0.030761719	-0.22143555	-0.44116211	0	0	10/11/2017	10	11	2017	16:18:21	58701	0.8	16	18	21	0	0.059082031	3.4691895	-0.56298828	0.19580078	0.88256836	17.668457	0.37084961	0	0	0	0	0	0	0	0	0	1.0651855	0.065185547	0.63793945	0.19116211	0.24780273	-0.19873047	0	44330	0	0	0
63	64	64	Category N	-0.64794922	0.51586914	0.63598633	0.20507813	-0.22045898	-0.40966797	0	0	10/11/2017	10	11	2017	16:18:21	58701	0.9	16	18	21	0	0.059082031	3.4691895	-0.56054688	0.20166016	0.88647461	18.73877	0.41113281	0	0	0	0	0	0	0	0	0	1.0681152	0.068115234	0.65185547	-0.087158203	0.31396484	-0.25048828	0	44330	0	0	0
64	65	65	Category N	1.2719727	0.083984375	-0.047851563	0.10839844	-0.19873047	-0.44580078	0	0	10/11/2017	10	11	2017	16:18:22	58702	0	16	18	22	0	0.059082031	3.4691895	-0.55908203	0.21044922	0.88598633	21.026855	2.0593262	0	0	0	0	0	0	0	0	0	1.0686035	0.068603516	2.8913574	1.8310547	-0.12646484	-0.93383789	0	44330	0	0	0
65	66	66	Category N	-0.34790039	0.45581055	0.93579102	0.12597656	-0.15649414	-0.46020508	0	0	10/11/2017	10	11	2017	16:18:22	58702	0.111	16	18	22	0	0.059082031	3.4788574	-0.55810547	0.20507813	0.87768555	21.85083	0.33227539	0	0	0	0	0	0	0	0	0	1.0600586	0.060058594	0.51904297	0.21020508	0.25048828	0.057861328	0	44330	0	0	0
66	67	67	Category N	-0.39599609	1.0917969	0.7199707	0.16894531	-0.20727539	-0.42724609	0	0	10/11/2017	10	11	2017	16:18:22	58702	0.222	16	18	22	0	0.059082031	3.4788574	-0.55688477	0.20825195	0.87841797	10.91333	0.91186523	0	0	0	0	0	0	0	0	0	1.060791	0.060791016	1.2028809	0.16088867	0.88330078	-0.15844727	0	44330	0	0	0
67	68	68	Category N	-0.59985352	0.53979492	0.88793945	0.074462891	-0.047851563	-0.49194336	0	0	10/11/2017	10	11	2017	16:18:22	58702	0.333	16	18	22	0	0.059082031	3.4788574	-0.55102539	0.21557617	0.87719727	4.1081543	0.32763672	0	0	0	0	0	0	0	0	0	1.0583496	0.058349609	0.38305664	-0.048583984	0.32397461	0.010498047	0	44330	0	0	0
68	69	69	Category N	-0.69580078	0.10791016	0.87597656	-0.002441406	-0.060546875	-0.49438477	0	0	10/11/2017	10	11	2017	16:18:22	58702	0.444	16	18	22	0	0.059082031	3.4788574	-0.55395508	0.21972656	0.87060547	20.282715	0.18066406	0	0	0	0	0	0	0	0	0	1.0549316	0.054931641	0.2590332	-0.14160156	-0.11181641	0.005126953	0	44330	0	0	0
69	70	70	Category N	-0.39599609	0.071777344	0.79199219	0.034423828	-0.044921875	-0.49633789	0	0	10/11/2017	10	11	2017	16:18:22	58702	0.555	16	18	22	0	0.059082031	3.4788574	-0.55102539	0.22290039	0.8737793	35.65918	0.23168945	0	0	0	0	0	0	0	0	0	1.0568848	0.056884766	0.38842773	0.1550293	-0.15112305	-0.081787109	0	44330	0	0	0
70	71	71	Category N	-0.83984375	0.26391602	0.98388672	0.12719727	-0.028076172	-0.47827148	0	0	10/11/2017	10	11	2017	16:18:22	58702	0.666	16	18	22	0	0.059082031	3.4788574	-0.55029297	0.22924805	0.87695313	45.309326	0.31030273	0	0	0	0	0	0	0	0	0	1.0605469	0.060546875	0.43066406	-0.28930664	0.034423828	0.10668945	0	44330	0	0	0
71	72	72	Category N	-0.46777344	-0.095947266	0.63598633	0.022705078	-0.027832031	-0.49609375	0	0	10/11/2017	10	11	2017	16:18:22	58702	0.777	16	18	22	0	0.059082031	3.4788574	-0.53759766	0.21508789	0.87255859	52.247803	0.39697266	0	0	0	0	0	0	0	0	0	1.0471191	0.047119141	0.61767578	0.069824219	-0.31103516	-0.23657227	0	44330	0	0	0
72	73	73	Category N	-0.39599609	0.14379883	0.88793945	0.053466797	-0.053710938	-0.49829102	0	0	10/11/2017	10	11	2017	16:18:22	58702	0.888	16	18	22	0	0.059082031	3.4788574	-0.52978516	0.21801758	0.87060547	52.508545	0.15405273	0	0	0	0	0	0	0	0	0	1.0422363	0.042236328	0.2253418	0.13378906	-0.07421875	0.017089844	0	44330	0	0	0
73	74	74	Category N	-0.68383789	0.21582031	1.0078125	0.084228516	-0.043945313	-0.48999023	0	0	10/11/2017	10	11	2017	16:18:23	58703	0	16	18	23	0	0.059082031	3.4788574	-0.52636719	0.22900391	0.86987305	55.942871	0.20947266	0	0	0	0	0	0	0	0	0	1.0422363	0.042236328	0.30834961	-0.15722656	-0.013183594	0.13769531	0	44330	0	0	0
74	75	75	Category C	-0.49194336	0.035888672	0.671875	0.44067383	-0.1574707	-0.27124023	0	0	10/11/2017	10	11	2017	16:58:17	61097	0.8	16	58	17	0	0.059326172	3.4659668	-0.52783203	0.22998047	0.89624023	59.948975	0.29882813	0	0	0	0	0	0	0	0	0	1.0651855	0.065185547	0.45458984	0.035888672	-0.1940918	-0.22436523	0	44330	0	0	0
75	76	76	Category C	-0.55175781	0.17993164	0.99584961	0.48095703	-0.014404297	-0.23901367	0	0	10/11/2017	10	11	2017	16:58:17	61097	0.9	16	58	17	0	0.059326172	3.4659668	-0.53051758	0.23266602	0.90209961	61.187012	0.109375	0	0	0	0	0	0	0	0	0	1.0722656	0.072265625	0.16748047	-0.020996094	-0.052734375	0.093505859	0	44330	0	0	0
76	77	77	Category C	-0.63598633	0.29980469	0.94799805	0.4362793	-0.019042969	-0.30517578	0	0	10/11/2017	10	11	2017	16:58:18	61098	0	16	58	18	0	0.059326172	3.4659668	-0.53100586	0.24072266	0.90234375	57.592773	0.12866211	0	0	0	0	0	0	0	0	0	1.0742188	0.07421875	0.20947266	-0.10473633	0.058837891	0.045410156	0	44330	0	0	0
77	78	78	Category C	-0.43188477	0.2878418	0.92382813	0.43579102	-0.007568359	-0.29101563	0	0	10/11/2017	10	11	2017	16:58:18	61098	0.09	16	58	18	0	0.059326172	3.4659668	-0.5300293	0.24780273	0.90258789	53.381104	0.1081543	0	0	0	0	0	0	0	0	0	1.0756836	0.075683594	0.15942383	0.098144531	0.039794922	0.020996094	0	44330	0	0	0
78	79	79	Category C	-0.82788086	0.31176758	0.95996094	0.4230957	-0.02734375	-0.31665039	0	0	10/11/2017	10	11	2017	16:58:18	61098	0.181	16	58	18	0	0.059326172	3.4659668	-0.53369141	0.24243164	0.89428711	35.598877	0.30883789	0	0	0	0	0	0	0	0	0	1.0693359	0.069335938	0.42871094	-0.29394531	0.069091797	0.065429688	0	44330	0	0	0
79	80	80	Category C	-0.51586914	0.41992188	0.57592773	0.48046875	-0.046142578	-0.24951172	0	0	10/11/2017	10	11	2017	16:58:18	61098	0.272	16	58	18	0	0.059326172	3.4659668	-0.53491211	0.24462891	0.89819336	19.259033	0.3671875	0	0	0	0	0	0	0	0	0	1.0737305	0.073730469	0.51660156	0.019042969	0.17504883	-0.32226563	0	44330	0	0	0
80	81	81	Category C	-0.87597656	0.25195313	0.86376953	0.43579102	-0.029296875	-0.30834961	0	0	10/11/2017	10	11	2017	16:58:18	61098	0.363	16	58	18	0	0.059326172	3.4659668	-0.53271484	0.2487793	0.89501953	12.911621	0.34448242	0	0	0	0	0	0	0	0	0	1.0710449	0.071044922	0.37744141	-0.34301758	0.002929688	-0.03125	0	44330	0	0	0
81	82	82	Category C	-0.50390625	0.15576172	0.80395508	0.45068359	-0.015625	-0.28173828	0	0	10/11/2017	10	11	2017	16:58:18	61098	0.454	16	58	18	0	0.059326172	3.4659668	-0.53515625	0.25390625	0.89233398	8.5927734	0.13574219	0	0	0	0	0	0	0	0	0	1.0712891	0.071289063	0.21826172	0.03125	-0.098144531	-0.088378906	0	44330	0	0	0
82	83	83	Category C	-0.671875	0.27587891	0.92382813	0.44311523	-0.006835938	-0.29370117	0	0	10/11/2017	10	11	2017	16:58:18	61098	0.545	16	58	18	0	0.059326172	3.4659668	-0.53515625	0.25634766	0.89111328	7.2272949	0.14160156	0	0	0	0	0	0	0	0	0	1.0708008	0.070800781	0.18823242	-0.13647461	0.019287109	0.032470703	0	44330	0	0	0
83	84	84	Category C	-0.45581055	0.19189453	0.81591797	0.45874023	0.002929688	-0.2722168	0	0	10/11/2017	10	11	2017	16:58:18	61098	0.636	16	58	18	0	0.059326172	3.4659668	-0.53564453	0.2590332	0.89086914	8.4343262	0.12866211	0	0	0	0	0	0	0	0	0	1.0712891	0.071289063	0.22216797	0.079833984	-0.067138672	-0.074951172	0	44330	0	0	0
84	85	85	Category C	-0.61181641	-0.035888672	0.83984375	0.46264648	0.020751953	-0.26293945	0	0	10/11/2017	10	11	2017	16:58:18	61098	0.727	16	58	18	0	0.059326172	3.4659668	-0.53564453	0.25952148	0.89233398	9.0769043	0.30957031	0	0	0	0	0	0	0	0	0	1.0727539	0.072753906	0.42431641	-0.075927734	-0.29541016	-0.052490234	0	44330	0	0	0
85	86	86	Category C	-0.64794922	0.071777344	0.77978516	0.40673828	0.067382813	-0.32495117	0	0	10/11/2017	10	11	2017	16:58:18	61098	0.818	16	58	18	0	0.059326172	3.4659668	-0.53881836	0.26245117	0.89282227	10.100342	0.24707031	0	0	0	0	0	0	0	0	0	1.0754395	0.075439453	0.4128418	-0.10888672	-0.19067383	-0.11303711	0	44330	0	0	0
86	87	87	Category C	-0.56396484	0.27587891	0.94799805	0.36132813	0.10522461	-0.35229492	0	0	10/11/2017	10	11	2017	16:58:18	61098	0.909	16	58	18	0	0.059326172	3.4659668	-0.54003906	0.26000977	0.89379883	12.778076	0.061035156	0	0	0	0	0	0	0	0	0	1.0761719	0.076171875	0.093505859	-0.023681641	0.015625	0.053955078	0	44330	0	0	0
87	88	88	Category C	-0.39599609	0.25195313	0.81591797	0.40649414	0.094726563	-0.31665039	0	0	10/11/2017	10	11	2017	16:58:19	61099	0	16	58	19	0	0.059326172	3.4659668	-0.53955078	0.25756836	0.89135742	15.601563	0.16235352	0	0	0	0	0	0	0	0	0	1.0732422	0.073242188	0.22485352	0.14355469	-0.005615234	-0.075439453	0	44330	0	0	0
88	89	89	Category C	-0.59985352	-0.11987305	0.89990234	0.39916992	0.073242188	-0.32788086	0	0	10/11/2017	10	11	2017	16:58:19	61099	0.1	16	58	19	0	0.059326172	3.4659668	-0.54101563	0.25488281	0.89013672	16.694824	0.37939453	0	0	0	0	0	0	0	0	0	1.0725098	0.072509766	0.44311523	-0.05859375	-0.37475586	0.009521484	0	44330	0	0	0
89	90	90	Category C	-0.46777344	-0.083984375	0.76782227	0.33959961	0.12939453	-0.36523438	0	0	10/11/2017	10	11	2017	16:58:19	61099	0.2	16	58	19	0	0.059326172	3.4659668	-0.53759766	0.25146484	0.89160156	16.404297	0.36425781	0	0	0	0	0	0	0	0	0	1.0710449	0.071044922	0.52929688	0.069824219	-0.33544922	-0.1237793	0	44330	0	0	0
90	91	91	Category C	-0.40795898	0.35986328	0.98388672	0.33691406	0.15649414	-0.35083008	0	0	10/11/2017	10	11	2017	16:58:19	61099	0.3	16	58	19	0	0.059326172	3.4659668	-0.53442383	0.24145508	0.88842773	17.078369	0.19775391	0	0	0	0	0	0	0	0	0	1.0646973	0.064697266	0.34008789	0.12646484	0.11816406	0.095214844	0	44330	0	0	0
91	92	92	Category C	-0.38378906	0.023925781	0.88793945	0.35302734	0.15356445	-0.34033203	0	0	10/11/2017	10	11	2017	16:58:19	61099	0.4	16	58	19	0	0.059326172	3.4659668	-0.52856445	0.23291016	0.88769531	17.477295	0.25415039	0	0	0	0	0	0	0	0	0	1.059082	0.059082031	0.35375977	0.14477539	-0.20898438	0	0	44330	0	0	0
92	93	93	Category C	-0.55175781	0.047851563	0.97192383	0.30200195	0.14868164	-0.38452148	0	0	10/11/2017	10	11	2017	16:58:19	61099	0.5	16	58	19	0	0.059326172	3.4659668	-0.52587891	0.22851563	0.89135742	15.67334	0.19946289	0	0	0	0	0	0	0	0	0	1.0598145	0.059814453	0.28686523	-0.025634766	-0.18066406	0.080322266	0	44330	0	0	0
93	94	94	Category C	-0.56396484	0.15576172	0.98388672	0.29003906	0.13916016	-0.3972168	0	0	10/11/2017	10	11	2017	16:58:19	61099	0.6	16	58	19	0	0.059326172	3.4659668	-0.52197266	0.21044922	0.8828125	11.935303	0.12207031	0	0	0	0	0	0	0	0	0	1.0471191	0.047119141	0.19726563	-0.041748047	-0.0546875	0.10083008	0	44330	0	0	0
94	95	95	Category C	-0.92382813	0.20385742	0.94799805	0.34741211	0.14086914	-0.3527832	0	0	10/11/2017	10	11	2017	16:58:19	61099	0.7	16	58	19	0	0.059326172	3.4659668	-0.51806641	0.20483398	0.88110352	10.478027	0.41088867	0	0	0	0	0	0	0	0	0	1.0424805	0.042480469	0.47338867	-0.40551758	-0.000976563	0.066650391	0	44330	0	0	0
95	96	96	Category C	-0.49194336	0.071777344	0.74389648	0.33496094	0.12768555	-0.36743164	0	0	10/11/2017	10	11	2017	16:58:19	61099	0.8	16	58	19	0	0.059326172	3.4659668	-0.51586914	0.19750977	0.88378906	10.075439	0.18969727	0	0	0	0	0	0	0	0	0	1.0422363	0.042236328	0.28979492	0.023925781	-0.12573242	-0.13989258	0	44330	0	0	0
96	97	97	Category C	-0.51586914	0.095947266	0.81591797	0.45751953	0.10473633	-0.22241211	0	0	10/11/2017	10	11	2017	16:58:19	61099	0.9	16	58	19	0	0.059326172	3.4659668	-0.51367188	0.19067383	0.87133789	6.8952637	0.10986328	0	0	0	0	0	0	0	0	0	1.0292969	0.029296875	0.15234375	-0.001953125	-0.094726563	-0.055419922	0	44330	0	0	0
97	98	98	Category C	-0.91186523	0.14379883	0.97192383	0.37133789	0.12329102	-0.32763672	0	0	10/11/2017	10	11	2017	16:58:20	61100	0	16	58	20	0	0.059326172	3.4659668	-0.5090332	0.18676758	0.86694336	3.1831055	0.41821289	0	0	0	0	0	0	0	0	0	1.0224609	0.022460938	0.55053711	-0.40258789	-0.04296875	0.10473633	0	44330	0	0	0
98	99	99	Category C	-0.40795898	0.19189453	0.61181641	0.40063477	0.10986328	-0.30810547	0	0	10/11/2017	10	11	2017	16:58:20	61100	0.1	16	58	20	0	0.059326172	3.4659668	-0.50610352	0.17895508	0.86865234	2.3156738	0.27514648	0	0	0	0	0	0	0	0	0	1.0212402	0.021240234	0.36791992	0.098144531	0.012695313	-0.25683594	0	44330	0	0	0
99	100	100	Category C	-0.92382813	0.047851563	1.1279297	0.46142578	0.065185547	-0.25634766	0	0	10/11/2017	10	11	2017	16:58:20	61100	0.2	16	58	20	0	0.059326172	3.4659668	-0.53686523	0.19091797	0.87475586	1.9567871	0.48388672	0	0	0	0	0	0	0	0	0	1.0439453	0.043945313	0.78320313	-0.38671875	-0.14306641	0.25292969	0	44330	0	0	0
100	101	101	Category C	-0.52783203	0.083984375	0.7199707	0.35644531	0.10961914	-0.35839844	0	0	10/11/2017	10	11	2017	16:58:20	61100	0.3	16	58	20	0	0.059326172	3.4659668	-0.5402832	0.18969727	0.87866211	0.080078125	0.19140625	0	0	0	0	0	0	0	0	0	1.0490723	0.049072266	0.27734375	0.012451172	-0.10571289	-0.15869141	0	44330	0	0	0
101	102	102	Category C	-0.64794922	0.11987305	1.0197754	0.41381836	0.11206055	-0.2956543	0	0	10/11/2017	10	11	2017	16:58:20	61100	0.4	16	58	20	0	0.059326172	3.4659668	-0.53540039	0.18286133	0.87841797	2.0742188	0.19116211	0	0	0	0	0	0	0	0	0	1.0449219	0.044921875	0.31689453	-0.11230469	-0.062988281	0.14111328	0	44330	0	0	0
102	103	103	Category C	-0.53979492	0.059814453	1.0439453	0.32324219	0.1328125	-0.37866211	0	0	10/11/2017	10	11	2017	16:58:20	61100	0.5	16	58	20	0	0.059326172	3.4659668	-0.52807617	0.16918945	0.85888672	2.0541992	0.21508789	0	0	0	0	0	0	0	0	0	1.0224609	0.022460938	0.30566406	-0.011474609	-0.109375	0.18481445	0	44330	0	0	0
103	104	104	Category C	-0.56396484	0.17993164	0.73193359	0.359375	0.12597656	-0.34667969	0	0	10/11/2017	10	11	2017	16:58:20	61100	0.6	16	58	20	0	0.059326172	3.4659668	-0.52612305	0.16552734	0.86157227	0.57348633	0.13574219	0	0	0	0	0	0	0	0	0	1.0229492	0.022949219	0.18164063	-0.037597656	0.014160156	-0.12963867	0	44330	0	0	0
104	105	105	Category C	-0.41992188	0.15576172	0.98388672	0.37084961	0.11083984	-0.34692383	0	0	10/11/2017	10	11	2017	16:58:20	61100	0.7	16	58	20	0	0.059326172	3.4659668	-0.52709961	0.16210938	0.86499023	0.9230957	0.15991211	0	0	0	0	0	0	0	0	0	1.0258789	0.025878906	0.23242188	0.10717773	-0.006347656	0.11865234	0	44330	0	0	0
105	106	106	Category C	-0.46777344	0.047851563	0.89990234	0.34106445	0.1184082	-0.36450195	0	0	10/11/2017	10	11	2017	16:58:20	61100	0.8	16	58	20	0	0.059326172	3.4659668	-0.55126953	0.1640625	0.87768555	1.1337891	0.14477539	0	0	0	0	0	0	0	0	0	1.0493164	0.049316406	0.22192383	0.083496094	-0.11621094	0.021972656	0	44330	0	0	0
106	107	107	Category C	-0.29980469	0.15576172	0.7199707	0.39282227	0.12524414	-0.31005859	0	0	10/11/2017	10	11	2017	16:58:20	61100	0.9	16	58	20	0	0.059326172	3.4659668	-0.5546875	0.16088867	0.87695313	0.000732422	0.29931641	0	0	0	0	0	0	0	0	0	1.0500488	0.050048828	0.41723633	0.25488281	-0.005126953	-0.15698242	0	44330	0	0	0
107	108	108	Category C	-0.69580078	0.095947266	0.98388672	0.35571289	0.12792969	-0.35009766	0	0	10/11/2017	10	11	2017	16:58:21	61101	0	16	58	21	0	0.059326172	3.4659668	-0.55444336	0.15014648	0.87719727	0.51123047	0.18481445	0	0	0	0	0	0	0	0	0	1.048584	0.048583984	0.30200195	-0.14111328	-0.054199219	0.10644531	0	44330	0	0	0
108	109	109	Category C	-0.43188477	0.071777344	0.85180664	0.34326172	0.12646484	-0.36230469	0	0	10/11/2017	10	11	2017	16:58:21	61101	0.111	16	58	21	0	0.059326172	3.4659668	-0.5559082	0.14599609	0.87792969	0.50756836	0.14697266	0	0	0	0	0	0	0	0	0	1.0493164	0.049316406	0.22460938	0.12402344	-0.07421875	-0.026123047	0	44330	0	0	0
109	110	110	Category C	-0.58789063	0.10791016	0.97192383	0.35571289	0.13378906	-0.34692383	0	0	10/11/2017	10	11	2017	16:58:21	61101	0.222	16	58	21	0	0.059326172	3.4659668	-0.55273438	0.1472168	0.87548828	0.27294922	0.10961914	0	0	0	0	0	0	0	0	0	1.0458984	0.045898438	0.1706543	-0.034912109	-0.039306641	0.096191406	0	44330	0	0	0
110	111	111	Category C	-0.56396484	0.083984375	0.92382813	0.36743164	0.13427734	-0.3425293	0	0	10/11/2017	10	11	2017	16:58:21	61101	0.333	16	58	21	0	0.059326172	3.4659668	-0.5546875	0.14819336	0.87768555	2.0917969	0.079589844	0	0	0	0	0	0	0	0	0	1.0488281	0.048828125	0.11938477	-0.009033203	-0.064208984	0.045898438	0	44330	0	0	0
111	112	112	Category C	-0.35986328	0.17993164	0.7199707	0.40112305	0.098388672	-0.3112793	0	0	10/11/2017	10	11	2017	16:58:21	61101	0.444	16	58	21	0	0.059326172	3.4659668	-0.54907227	0.14624023	0.87451172	3.3544922	0.24658203	0	0	0	0	0	0	0	0	0	1.0429688	0.04296875	0.37744141	0.18920898	0.033447266	-0.15454102	0	44330	0	0	0
112	113	113	Category C	-0.50390625	0.34790039	0.74389648	0.4453125	0.070556641	-0.26538086	0	0	10/11/2017	10	11	2017	16:58:21	61101	0.555	16	58	21	0	0.059814453	3.4772461	-0.54882813	0.14916992	0.87890625	4.6166992	0.24438477	0	0	0	0	0	0	0	0	0	1.046875	0.046875	0.37866211	0.044921875	0.19848633	-0.13500977	0	44330	0	0	0
113	114	114	Category C	-0.79199219	0.047851563	0.97192383	0.39794922	0.038330078	-0.33544922	0	0	10/11/2017	10	11	2017	16:58:21	61101	0.666	16	58	21	0	0.059814453	3.4772461	-0.55053711	0.1496582	0.87988281	6.3161621	0.27758789	0	0	0	0	0	0	0	0	0	1.048584	0.048583984	0.43530273	-0.24121094	-0.10180664	0.091796875	0	44330	0	0	0
114	115	115	Category C	-0.45581055	0.14379883	0.94799805	0.41821289	0.029785156	-0.32104492	0	0	10/11/2017	10	11	2017	16:58:21	61101	0.777	16	58	21	0	0.059814453	3.4772461	-0.54370117	0.14941406	0.87548828	7.7646484	0.11401367	0	0	0	0	0	0	0	0	0	1.0415039	0.041503906	0.16601563	0.087890625	-0.005615234	0.072265625	0	44330	0	0	0
115	116	116	Category C	-0.69580078	0.035888672	0.77978516	0.44824219	0.000732422	-0.28149414	0	0	10/11/2017	10	11	2017	16:58:21	61101	0.888	16	58	21	0	0.059814453	3.4772461	-0.5480957	0.15136719	0.88012695	9.0493164	0.21264648	0	0	0	0	0	0	0	0	0	1.0478516	0.047851563	0.36352539	-0.14746094	-0.11547852	-0.1003418	0	44330	0	0	0
116	117	117	Category C	-0.46777344	0.10791016	0.85180664	0.46972656	0	-0.25610352	0	0	10/11/2017	10	11	2017	16:58:22	61102	0	16	58	22	0	0.059814453	3.4772461	-0.54614258	0.15136719	0.88061523	9.4833984	0.094238281	0	0	0	0	0	0	0	0	0	1.0473633	0.047363281	0.15112305	0.078369141	-0.043457031	-0.028808594	0	44330	0	0	0
117	118	118	Category C	-0.86376953	0.083984375	0.92382813	0.4543457	-0.016601563	-0.27661133	0	0	10/11/2017	10	11	2017	16:58:22	61102	0.1	16	58	22	0	0.059814453	3.4772461	-0.54345703	0.14916992	0.87768555	10.698975	0.32983398	0	0	0	0	0	0	0	0	0	1.0432129	0.043212891	0.43139648	-0.32006836	-0.065185547	0.045898438	0	44330	0	0	0
118	119	119	Category C	-0.69580078	0.17993164	0.86376953	0.47021484	-0.030761719	-0.25341797	0	0	10/11/2017	10	11	2017	16:58:22	61102	0.2	16	58	22	0	0.059814453	3.4772461	-0.54101563	0.14819336	0.87792969	12.592773	0.15844727	0	0	0	0	0	0	0	0	0	1.0419922	0.041992188	0.20068359	-0.15454102	0.031494141	-0.014160156	0	44330	0	0	0
119	120	120	Category C	-0.56396484	0.095947266	0.83984375	0.46069336	-0.049316406	-0.27685547	0	0	10/11/2017	10	11	2017	16:58:22	61102	0.3	16	58	22	0	0.059814453	3.4772461	-0.53857422	0.14672852	0.87768555	13.292969	0.068359375	0	0	0	0	0	0	0	0	0	1.0402832	0.040283203	0.11401367	-0.025146484	-0.05078125	-0.037841797	0	44330	0	0	0
120	121	121	Category C	-0.52783203	0.20385742	0.77978516	0.46899414	-0.041748047	-0.25341797	0	0	10/11/2017	10	11	2017	16:58:22	61102	0.4	16	58	22	0	0.059814453	3.4772461	-0.53588867	0.14355469	0.88183594	12.650635	0.11865234	0	0	0	0	0	0	0	0	0	1.0419922	0.041992188	0.17041016	0.008056641	0.060058594	-0.10205078	0	44330	0	0	0
121	122	122	Category C	-0.6237793	0.19189453	0.89990234	0.45776367	-0.084472656	-0.27734375	0	0	10/11/2017	10	11	2017	16:58:22	61102	0.5	16	58	22	0	0.059814453	3.4772461	-0.53198242	0.14306641	0.88232422	12.140381	0.10498047	0	0	0	0	0	0	0	0	0	1.0402832	0.040283203	0.15771484	-0.091552734	0.048583984	0.017333984	0	44330	0	0	0
122	123	123	Category C	-0.61181641	0.19189453	0.97192383	0.44604492	-0.077148438	-0.29077148	0	0	10/11/2017	10	11	2017	16:58:22	61102	0.6	16	58	22	0	0.059814453	3.4772461	-0.53198242	0.14379883	0.88378906	11.593994	0.12792969	0	0	0	0	0	0	0	0	0	1.0415039	0.041503906	0.21582031	-0.079589844	0.047851563	0.087890625	0	44330	0	0	0
123	124	124	Category C	-0.44384766	0.13183594	0.86376953	0.43579102	-0.069091797	-0.30395508	0	0	10/11/2017	10	11	2017	16:58:22	61102	0.7	16	58	22	0	0.059814453	3.4772461	-0.52856445	0.14282227	0.88256836	10.550781	0.087646484	0	0	0	0	0	0	0	0	0	1.0385742	0.038574219	0.11474609	0.084716797	-0.010986328	-0.018798828	0	44330	0	0	0
124	125	125	Category C	-0.58789063	0.19189453	0.93579102	0.43188477	-0.041503906	-0.31054688	0	0	10/11/2017	10	11	2017	16:58:22	61102	0.8	16	58	22	0	0.059814453	3.4772461	-0.52929688	0.14306641	0.88500977	9.2553711	0.091308594	0	0	0	0	0	0	0	0	0	1.0412598	0.041259766	0.15771484	-0.058349609	0.048583984	0.050537109	0	44330	0	0	0
125	126	126	Category C	-0.56396484	0.083984375	0.92382813	0.44897461	-0.080566406	-0.28857422	0	0	10/11/2017	10	11	2017	16:58:22	61102	0.9	16	58	22	0	0.059814453	3.4772461	-0.52832031	0.14648438	0.88574219	7.9030762	0.081298828	0	0	0	0	0	0	0	0	0	1.041748	0.041748047	0.13574219	-0.035400391	-0.0625	0.037841797	0	44330	0	0	0
126	127	127	Category C	-0.49194336	0.19189453	0.82788086	0.4362793	-0.055664063	-0.2956543	0	0	10/11/2017	10	11	2017	16:58:23	61103	0	16	58	23	0	0.059814453	3.4772461	-0.52514648	0.14892578	0.88720703	6.8649902	0.080566406	0	0	0	0	0	0	0	0	0	1.041748	0.041748047	0.13549805	0.033203125	0.042724609	-0.059326172	0	44330	0	0	0
127	128	128	Category C	-0.61181641	0.2277832	0.88793945	0.44995117	-0.043701172	-0.28613281	0	0	10/11/2017	10	11	2017	16:58:23	61103	0.09	16	58	23	0	0.059814453	3.4772461	-0.52539063	0.14770508	0.88842773	5.177002	0.11743164	0	0	0	0	0	0	0	0	0	1.0427246	0.042724609	0.16674805	-0.086181641	0.079833984	-0.000488281	0	44330	0	0	0
128	129	129	Category C	-0.44384766	0.10791016	0.91186523	0.43383789	-0.057861328	-0.29345703	0	0	10/11/2017	10	11	2017	16:58:23	61103	0.181	16	58	23	0	0.059814453	3.4772461	-0.52783203	0.14672852	0.88842773	2.5209961	0.095458984	0	0	0	0	0	0	0	0	0	1.0437012	0.043701172	0.14624023	0.083984375	-0.038818359	0.023193359	0	44330	0	0	0
129	130	130	Category C	-0.44384766	0.16796875	0.87597656	0.45922852	-0.044921875	-0.27905273	0	0	10/11/2017	10	11	2017	16:58:23	61103	0.272	16	58	23	0	0.059814453	3.4772461	-0.52441406	0.14868164	0.88452148	0.36010742	0.083251953	0	0	0	0	0	0	0	0	0	1.0390625	0.0390625	0.1081543	0.080566406	0.019042969	-0.008544922	0	44330	0	0	0
130	131	131	Category C	-0.56396484	0.035888672	0.91186523	0.42602539	0.036132813	-0.30786133	0	0	10/11/2017	10	11	2017	16:58:23	61103	0.363	16	58	23	0	0.059814453	3.4772461	-0.52539063	0.15234375	0.88720703	2.907959	0.125	0	0	0	0	0	0	0	0	0	1.0424805	0.042480469	0.17944336	-0.038330078	-0.11645508	0.024414063	0	44330	0	0	0
131	132	132	Category C	-0.39599609	0.13183594	0.99584961	0.39941406	0.069824219	-0.32080078	0	0	10/11/2017	10	11	2017	16:58:23	61103	0.454	16	58	23	0	0.059814453	3.4772461	-0.52539063	0.15039063	0.88598633	5.4628906	0.1706543	0	0	0	0	0	0	0	0	0	1.0410156	0.041015625	0.2578125	0.12939453	-0.018554688	0.10961914	0	44330	0	0	0
132	133	133	Category C	-0.53979492	0.14379883	1.0078125	0.38916016	0.077880859	-0.33398438	0	0	10/11/2017	10	11	2017	16:58:23	61103	0.545	16	58	23	0	0.059814453	3.4772461	-0.52905273	0.15258789	0.88720703	7.5446777	0.12109375	0	0	0	0	0	0	0	0	0	1.0441895	0.044189453	0.14013672	-0.010498047	-0.008789063	0.12036133	0	44330	0	0	0
133	134	134	Category C	-0.35986328	0.059814453	0.88793945	0.37133789	0.072998047	-0.35546875	0	0	10/11/2017	10	11	2017	16:58:23	61103	0.636	16	58	23	0	0.059814453	3.4772461	-0.53100586	0.15429688	0.88598633	8.845459	0.19555664	0	0	0	0	0	0	0	0	0	1.0444336	0.044433594	0.26757813	0.17114258	-0.094482422	0.001708984	0	44330	0	0	0
134	135	135	Category C	-0.43188477	0.083984375	0.95996094	0.40454102	0.076416016	-0.31860352	0	0	10/11/2017	10	11	2017	16:58:23	61103	0.727	16	58	23	0	0.059814453	3.4772461	-0.52783203	0.15356445	0.88232422	9.0102539	0.14160156	0	0	0	0	0	0	0	0	0	1.0395508	0.039550781	0.24316406	0.095947266	-0.069580078	0.077392578	0	44330	0	0	0
135	136	136	Category C	-0.49194336	0.10791016	0.95996094	0.37841797	0.080078125	-0.34008789	0	0	10/11/2017	10	11	2017	16:58:23	61103	0.818	16	58	23	0	0.059814453	3.4772461	-0.52270508	0.15283203	0.88256836	8.2749023	0.094482422	0	0	0	0	0	0	0	0	0	1.0371094	0.037109375	0.15307617	0.030761719	-0.044921875	0.077148438	0	44330	0	0	0
136	137	137	Category C	-0.43188477	0.20385742	0.73193359	0.40771484	0.040039063	-0.32592773	0	0	10/11/2017	10	11	2017	16:58:23	61103	0.909	16	58	23	0	0.059814453	3.4772461	-0.52246094	0.15307617	0.88232422	7.3305664	0.18286133	0	0	0	0	0	0	0	0	0	1.0368652	0.036865234	0.29174805	0.090576172	0.050537109	-0.15039063	0	44330	0	0	0
137	138	138	Category C	-0.55175781	0.19189453	0.97192383	0.44873047	-0.012939453	-0.2878418	0	0	10/11/2017	10	11	2017	16:58:24	61104	0	16	58	24	0	0.059814453	3.4772461	-0.5234375	0.15356445	0.88378906	6.0529785	0.099853516	0	0	0	0	0	0	0	0	0	1.0385742	0.038574219	0.15429688	-0.028076172	0.038085938	0.087890625	0	44330	0	0	0
138	139	139	Category C	-0.61181641	0.10791016	0.89990234	0.41137695	-0.050292969	-0.33203125	0	0	10/11/2017	10	11	2017	16:58:24	61104	0.1	16	58	24	0	0.059814453	3.4772461	-0.5168457	0.15429688	0.88378906	3.6257324	0.10668945	0	0	0	0	0	0	0	0	0	1.0356445	0.035644531	0.15698242	-0.094726563	-0.046386719	0.015869141	0	44330	0	0	0
139	140	140	Category C	-0.47998047	0.035888672	0.87597656	0.42211914	-0.025878906	-0.32177734	0	0	10/11/2017	10	11	2017	16:58:24	61104	0.2	16	58	24	0	0.059814453	3.4772461	-0.52001953	0.15332031	0.88696289	0.2746582	0.12475586	0	0	0	0	0	0	0	0	0	1.0397949	0.039794922	0.16894531	0.040039063	-0.11743164	-0.010986328	0	44330	0	0	0
140	141	141	Category C	-0.49194336	0.19189453	0.80395508	0.42089844	-0.011230469	-0.31445313	0	0	10/11/2017	10	11	2017	16:58:24	61104	0.3	16	58	24	0	0.059814453	3.4772461	-0.51293945	0.15429688	0.8815918	2.5444336	0.088867188	0	0	0	0	0	0	0	0	0	1.0317383	0.031738281	0.13647461	0.020996094	0.037353516	-0.077636719	0	44330	0	0	0
141	142	142	Category C	-0.50390625	0.21582031	0.76782227	0.39794922	-0.004882813	-0.3449707	0	0	10/11/2017	10	11	2017	16:58:24	61104	0.4	16	58	24	0	0.059814453	3.4772461	-0.51367188	0.15429688	0.88452148	5.5385742	0.13208008	0	0	0	0	0	0	0	0	0	1.0344238	0.034423828	0.18774414	0.009765625	0.061279297	-0.11669922	0	44330	0	0	0
142	143	143	Category C	-0.21582031	0.15576172	0.88793945	0.49707031	-0.11010742	-0.21557617	0	0	10/11/2017	10	11	2017	16:58:24	61104	0.5	16	58	24	0	0.059814453	3.4772461	-0.51147461	0.15380859	0.88305664	8.5803223	0.29589844	0	0	0	0	0	0	0	0	0	1.0322266	0.032226563	0.30224609	0.2956543	0.001708984	0.004638672	0	44330	0	0	0
143	144	144	Category C	-0.7199707	0.25195313	0.91186523	0.45019531	-0.090820313	-0.28466797	0	0	10/11/2017	10	11	2017	16:58:24	61104	0.6	16	58	24	0	0.059814453	3.4772461	-0.51220703	0.15527344	0.88256836	11.299805	0.23071289	0	0	0	0	0	0	0	0	0	1.0322266	0.032226563	0.33325195	-0.20751953	0.096435547	0.029052734	0	44330	0	0	0
144	145	145	Category C	-0.671875	0.2277832	0.95996094	0.4440918	-0.093994141	-0.2878418	0	0	10/11/2017	10	11	2017	16:58:24	61104	0.7	16	58	24	0	0.059814453	3.4772461	-0.51123047	0.15478516	0.88305664	12.794434	0.19213867	0	0	0	0	0	0	0	0	0	1.0322266	0.032226563	0.31005859	-0.16040039	0.072753906	0.076660156	0	44330	0	0	0
145	146	146	Category C	-0.61181641	0.20385742	0.88793945	0.4375	-0.10742188	-0.31030273	0	0	10/11/2017	10	11	2017	16:58:24	61104	0.8	16	58	24	0	0.059814453	3.4772461	-0.51196289	0.15380859	0.88183594	12.722412	0.11157227	0	0	0	0	0	0	0	0	0	1.03125	0.03125	0.15551758	-0.099609375	0.049804688	0.005859375	0	44330	0	0	0
146	147	147	Category C	-0.38378906	0.23999023	0.74389648	0.47973633	-0.12890625	-0.23217773	0	0	10/11/2017	10	11	2017	16:58:24	61104	0.9	16	58	24	0	0.059814453	3.4772461	-0.51342773	0.1550293	0.88183594	12.665039	0.20727539	0	0	0	0	0	0	0	0	0	1.0319824	0.031982422	0.35253906	0.12963867	0.084716797	-0.13793945	0	44330	0	0	0
147	148	148	Category C	-0.7199707	0.20385742	0.93579102	0.47924805	-0.12304688	-0.22998047	0	0	10/11/2017	10	11	2017	16:58:25	61105	0	16	58	25	0	0.059814453	3.4772461	-0.51538086	0.15356445	0.8840332	12.320557	0.21679688	0	0	0	0	0	0	0	0	0	1.034668	0.034667969	0.30615234	-0.2043457	0.050048828	0.051513672	0	44330	0	0	0
148	149	149	Category C	-0.44384766	0.20385742	0.68383789	0.42724609	-0.11865234	-0.3034668	0	0	10/11/2017	10	11	2017	16:58:25	61105	0.111	16	58	25	0	0.059814453	3.4772461	-0.51269531	0.15356445	0.88305664	10.885986	0.21679688	0	0	0	0	0	0	0	0	0	1.0327148	0.032714844	0.31835938	0.068847656	0.050048828	-0.19921875	0	44330	0	0	0
149	150	150	Category C	-0.53979492	0.15576172	0.97192383	0.43969727	-0.099609375	-0.28881836	0	0	10/11/2017	10	11	2017	16:58:25	61105	0.222	16	58	25	0	0.059814453	3.4772461	-0.51538086	0.15356445	0.88378906	8.7573242	0.091064453	0	0	0	0	0	0	0	0	0	1.034668	0.034667969	0.11425781	-0.024169922	0.001953125	0.087890625	0	44330	0	0	0
150	151	151	Category C	-0.39599609	0.095947266	0.7199707	0.42456055	-0.077636719	-0.3203125	0	0	10/11/2017	10	11	2017	16:58:25	61105	0.333	16	58	25	0	0.059326172	3.4772461	-0.51245117	0.15283203	0.88256836	7.0917969	0.20800781	0	0	0	0	0	0	0	0	0	1.0319824	0.031982422	0.33642578	0.11645508	-0.056884766	-0.16259766	0	44330	0	0	0
151	152	152	Category C	-0.44384766	0.14379883	0.99584961	0.43286133	-0.089111328	-0.30908203	0	0	10/11/2017	10	11	2017	16:58:25	61105	0.444	16	58	25	0	0.059326172	3.4772461	-0.5144043	0.15307617	0.88354492	5.7922363	0.1328125	0	0	0	0	0	0	0	0	0	1.0339355	0.033935547	0.19213867	0.070556641	-0.009277344	0.11206055	0	44330	0	0	0
152	153	153	Category C	-0.53979492	0.19189453	0.95996094	0.40429688	-0.088623047	-0.33374023	0	0	10/11/2017	10	11	2017	16:58:25	61105	0.555	16	58	25	0	0.059326172	3.4772461	-0.51586914	0.15185547	0.88549805	4.072998	0.087402344	0	0	0	0	0	0	0	0	0	1.0361328	0.036132813	0.13793945	-0.023681641	0.039794922	0.07421875	0	44330	0	0	0
153	154	154	Category C	-0.14379883	0.17993164	0.65991211	0.46411133	-0.097412109	-0.25097656	0	0	10/11/2017	10	11	2017	16:58:25	61105	0.666	16	58	25	0	0.059326172	3.4772461	-0.51318359	0.1496582	0.88500977	2.2126465	0.43359375	0	0	0	0	0	0	0	0	0	1.0339355	0.033935547	0.62451172	0.36938477	0.030029297	-0.22509766	0	44330	0	0	0
154	155	155	Category C	-0.82788086	0.19189453	1.0439453	0.4621582	-0.1003418	-0.26538086	0	0	10/11/2017	10	11	2017	16:58:25	61105	0.777	16	58	25	0	0.059326172	3.4772461	-0.51171875	0.15087891	0.88623047	0.94262695	0.35546875	0	0	0	0	0	0	0	0	0	1.0344238	0.034423828	0.5144043	-0.31591797	0.040771484	0.1574707	0	44330	0	0	0
155	156	156	Category C	-0.40795898	0.19189453	1.0439453	0.39282227	-0.085693359	-0.34912109	0	0	10/11/2017	10	11	2017	16:58:25	61105	0.888	16	58	25	0	0.059326172	3.4772461	-0.51025391	0.15039063	0.88647461	0.54223633	0.19213867	0	0	0	0	0	0	0	0	0	1.0339355	0.033935547	0.30102539	0.10229492	0.041259766	0.15722656	0	44330	0	0	0
156	157	157	Category C	-0.41992188	0.11987305	0.70776367	0.44335938	-0.10083008	-0.29296875	0	0	10/11/2017	10	11	2017	16:58:26	61106	0	16	58	26	0	0.059326172	3.4772461	-0.50878906	0.15356445	0.88964844	0.24194336	0.20532227	0	0	0	0	0	0	0	0	0	1.036377	0.036376953	0.30493164	0.088867188	-0.033691406	-0.18188477	0	44330	0	0	0
157	158	158	Category C	-0.2277832	0.20385742	0.94799805	0.46948242	-0.12304688	-0.24829102	0	0	10/11/2017	10	11	2017	16:58:26	61106	0.1	16	58	26	0	0.059326172	3.4772461	-0.51000977	0.15405273	0.89086914	0.067138672	0.29223633	0	0	0	0	0	0	0	0	0	1.0380859	0.038085938	0.38916016	0.28222656	0.049560547	0.056884766	0	44330	0	0	0
158	159	159	Category C	-0.63598633	0.20385742	0.93579102	0.41748047	-0.1015625	-0.32055664	0	0	10/11/2017	10	11	2017	16:58:26	61106	0.2	16	58	26	0	0.059326172	3.4772461	-0.50415039	0.15600586	0.88867188	0.19970703	0.14746094	0	0	0	0	0	0	0	0	0	1.0336914	0.033691406	0.22631836	-0.1315918	0.047607422	0.046875	0	44330	0	0	0
159	160	160	Category C	-0.31176758	0.16796875	0.89990234	0.43383789	-0.10522461	-0.29492188	0	0	10/11/2017	10	11	2017	16:58:26	61106	0.3	16	58	26	0	0.059326172	3.4772461	-0.50219727	0.1550293	0.8894043	0.7434082	0.19116211	0	0	0	0	0	0	0	0	0	1.0332031	0.033203125	0.21362305	0.19042969	0.012695313	0.010253906	0	44330	0	0	0
160	161	161	Category C	-0.56396484	0.20385742	0.91186523	0.43237305	-0.10888672	-0.30126953	0	0	10/11/2017	10	11	2017	16:58:26	61106	0.4	16	58	26	0	0.059326172	3.4772461	-0.50024414	0.15625	0.89160156	1.425293	0.081787109	0	0	0	0	0	0	0	0	0	1.0341797	0.034179688	0.13110352	-0.063476563	0.047363281	0.020019531	0	44330	0	0	0
161	162	162	Category C	-0.49194336	0.21582031	0.91186523	0.43212891	-0.10449219	-0.30419922	0	0	10/11/2017	10	11	2017	16:58:26	61106	0.5	16	58	26	0	0.059326172	3.4772461	-0.50732422	0.15527344	0.89379883	1.7563477	0.064941406	0	0	0	0	0	0	0	0	0	1.0393066	0.039306641	0.09375	0.015380859	0.060302734	0.017822266	0	44330	0	0	0
162	163	163	Category C	-0.40795898	0.20385742	0.82788086	0.4309082	-0.12255859	-0.30053711	0	0	10/11/2017	10	11	2017	16:58:26	61106	0.6	16	58	26	0	0.059326172	3.4772461	-0.50024414	0.1550293	0.89086914	1.998291	0.12182617	0	0	0	0	0	0	0	0	0	1.0334473	0.033447266	0.20410156	0.092285156	0.048583984	-0.062988281	0	44330	0	0	0
163	164	164	Category C	-0.51586914	0.21582031	1.0078125	0.42749023	-0.13012695	-0.30761719	0	0	10/11/2017	10	11	2017	16:58:26	61106	0.7	16	58	26	0	0.059326172	3.4772461	-0.50146484	0.1550293	0.89233398	2.2272949	0.13110352	0	0	0	0	0	0	0	0	0	1.0354004	0.035400391	0.19018555	-0.014160156	0.060546875	0.11523438	0	44330	0	0	0
164	165	165	Category C	-0.52783203	0.2277832	0.91186523	0.41113281	-0.12817383	-0.33129883	0	0	10/11/2017	10	11	2017	16:58:26	61106	0.8	16	58	26	0	0.059326172	3.4772461	-0.5012207	0.15600586	0.89257813	1.7587891	0.078613281	0	0	0	0	0	0	0	0	0	1.0356445	0.035644531	0.1171875	-0.026367188	0.071533203	0.019042969	0	44330	0	0	0
165	166	166	Category C	-0.38378906	0.26391602	0.89990234	0.43408203	-0.1328125	-0.29541016	0	0	10/11/2017	10	11	2017	16:58:26	61106	0.9	16	58	26	0	0.059326172	3.4772461	-0.50146484	0.15600586	0.89160156	0.67553711	0.15966797	0	0	0	0	0	0	0	0	0	1.034668	0.034667969	0.23364258	0.11767578	0.10766602	0.008056641	0	44330	0	0	0
166	167	167	Category C	-0.59985352	0.17993164	1.0319824	0.42529297	-0.09375	-0.31323242	0	0	10/11/2017	10	11	2017	16:58:27	61107	0	16	58	27	0	0.059326172	3.4772461	-0.5012207	0.15795898	0.89038086	0.85205078	0.17382813	0	0	0	0	0	0	0	0	0	1.0339355	0.033935547	0.26196289	-0.098388672	0.021728516	0.14135742	0	44330	0	0	0
167	168	168	Category C	-0.57592773	0.17993164	0.81591797	0.43041992	-0.083496094	-0.3059082	0	0	10/11/2017	10	11	2017	16:58:27	61107	0.1	16	58	27	0	0.059326172	3.4772461	-0.50170898	0.15795898	0.8894043	2.2727051	0.10644531	0	0	0	0	0	0	0	0	0	1.0334473	0.033447266	0.16918945	-0.073974609	0.021728516	-0.073486328	0	44330	0	0	0
168	169	169	Category C	-0.32397461	0.035888672	0.58789063	0.4375	-0.049316406	-0.30175781	0	0	10/11/2017	10	11	2017	16:58:27	61107	0.2	16	58	27	0	0.059326172	3.4772461	-0.50561523	0.15795898	0.89013672	3.904541	0.37304688	0	0	0	0	0	0	0	0	0	1.0356445	0.035644531	0.60595703	0.18164063	-0.12207031	-0.30224609	0	44330	0	0	0
169	170	170	Category C	-0.56396484	0.21582031	0.99584961	0.44946289	0.015136719	-0.27148438	0	0	10/11/2017	10	11	2017	16:58:27	61107	0.3	16	58	27	0	0.059326172	3.4772461	-0.50268555	0.15795898	0.88647461	6.0778809	0.13769531	0	0	0	0	0	0	0	0	0	1.03125	0.03125	0.22802734	-0.061035156	0.057617188	0.10913086	0	44330	0	0	0
170	171	171	Category C	-0.40795898	0.19189453	0.87597656	0.44482422	0.014404297	-0.28271484	0	0	10/11/2017	10	11	2017	16:58:27	61107	0.4	16	58	27	0	0.059326172	3.4772461	-0.50634766	0.15942383	0.88647461	8.1728516	0.10400391	0	0	0	0	0	0	0	0	0	1.0334473	0.033447266	0.14135742	0.098388672	0.032226563	-0.010498047	0	44330	0	0	0
171	172	172	Category C	-0.65991211	0.20385742	0.98388672	0.41308594	0.0234375	-0.32348633	0	0	10/11/2017	10	11	2017	16:58:27	61107	0.5	16	58	27	0	0.059326172	3.4772461	-0.50708008	0.16088867	0.88378906	10.098145	0.1875	0	0	0	0	0	0	0	0	0	1.0314941	0.031494141	0.29541016	-0.15258789	0.042724609	0.099853516	0	44330	0	0	0
172	173	173	Category C	-0.70776367	0.19189453	0.87597656	0.40112305	0.025390625	-0.33569336	0	0	10/11/2017	10	11	2017	16:58:27	61107	0.6	16	58	27	0	0.059326172	3.4772461	-0.5065918	0.16113281	0.87915039	11.766357	0.20336914	0	0	0	0	0	0	0	0	0	1.0273438	0.02734375	0.23461914	-0.20092773	0.030517578	-0.003173828	0	44330	0	0	0
173	174	174	Category C	-0.32397461	0.083984375	0.68383789	0.42822266	0.041748047	-0.3034668	0	0	10/11/2017	10	11	2017	16:58:27	61107	0.7	16	58	27	0	0.059326172	3.4772461	-0.50976563	0.16186523	0.87841797	13.360107	0.2800293	0	0	0	0	0	0	0	0	0	1.0283203	0.028320313	0.45849609	0.18579102	-0.077880859	-0.19458008	0	44330	0	0	0
174	175	175	Category C	-0.50390625	0.15576172	0.97192383	0.46655273	0.076904297	-0.23095703	0	0	10/11/2017	10	11	2017	16:58:27	61107	0.8	16	58	27	0	0.059326172	3.4772461	-0.51220703	0.16333008	0.87695313	14.56543	0.095458984	0	0	0	0	0	0	0	0	0	1.0285645	0.028564453	0.1105957	0.008300781	-0.007568359	0.094726563	0	44330	0	0	0
175	176	176	Category C	-0.46777344	0.083984375	0.73193359	0.40014648	0.073486328	-0.32885742	0	0	10/11/2017	10	11	2017	16:58:27	61107	0.9	16	58	27	0	0.059326172	3.4772461	-0.51391602	0.16455078	0.87573242	14.811768	0.17114258	0	0	0	0	0	0	0	0	0	1.0285645	0.028564453	0.27075195	0.046142578	-0.080566406	-0.14379883	0	44330	0	0	0
176	177	177	Category C	-0.59985352	0.13183594	0.93579102	0.40600586	0.081542969	-0.31542969	0	0	10/11/2017	10	11	2017	16:58:28	61108	0	16	58	28	0	0.059326172	3.4772461	-0.51538086	0.16503906	0.87402344	14.36084	0.10961914	0	0	0	0	0	0	0	0	0	1.0280762	0.028076172	0.17919922	-0.084228516	-0.033203125	0.061523438	0	44330	0	0	0
177	178	178	Category C	-0.39599609	0.20385742	0.97192383	0.39550781	0.079345703	-0.33081055	0	0	10/11/2017	10	11	2017	16:58:28	61108	0.09	16	58	28	0	0.059326172	3.4772461	-0.51855469	0.16503906	0.87573242	13.567627	0.16040039	0	0	0	0	0	0	0	0	0	1.0310059	0.031005859	0.25708008	0.12255859	0.038574219	0.095947266	0	44330	0	0	0
178	179	179	Category C	-0.65991211	0.11987305	0.86376953	0.39501953	0.046386719	-0.33544922	0	0	10/11/2017	10	11	2017	16:58:28	61108	0.181	16	58	28	0	0.059326172	3.4772461	-0.51977539	0.16455078	0.87451172	12.684326	0.14746094	0	0	0	0	0	0	0	0	0	1.0305176	0.030517578	0.19555664	-0.13989258	-0.044677734	-0.010742188	0	44330	0	0	0
179	180	180	Category C	-0.35986328	0.11987305	0.69580078	0.39404297	0.066162109	-0.3371582	0	0	10/11/2017	10	11	2017	16:58:28	61108	0.272	16	58	28	0	0.059326172	3.4772461	-0.51953125	0.16577148	0.87182617	11.570313	0.24194336	0	0	0	0	0	0	0	0	0	1.0283203	0.028320313	0.3815918	0.15966797	-0.045898438	-0.17602539	0	44330	0	0	0
180	181	181	Category C	-0.57592773	0.095947266	0.94799805	0.39892578	0.081054688	-0.32055664	0	0	10/11/2017	10	11	2017	16:58:28	61108	0.363	16	58	28	0	0.059326172	3.4772461	-0.52001953	0.16772461	0.86938477	10.094238	0.12011719	0	0	0	0	0	0	0	0	0	1.0268555	0.026855469	0.20605469	-0.055664063	-0.071777344	0.078369141	0	44330	0	0	0
181	182	182	Category C	-0.47998047	0.071777344	0.91186523	0.38037109	0.076416016	-0.33911133	0	0	10/11/2017	10	11	2017	16:58:28	61108	0.454	16	58	28	0	0.059326172	3.4772461	-0.52172852	0.17236328	0.86694336	8.6064453	0.11767578	0	0	0	0	0	0	0	0	0	1.0263672	0.026367188	0.18701172	0.041748047	-0.10058594	0.044677734	0	44330	0	0	0
182	183	183	Category C	-0.59985352	0.16796875	0.99584961	0.38745117	0.075439453	-0.3359375	0	0	10/11/2017	10	11	2017	16:58:28	61108	0.545	16	58	28	0	0.059326172	3.4772461	-0.52587891	0.17626953	0.86962891	7.4963379	0.14624023	0	0	0	0	0	0	0	0	0	1.0314941	0.031494141	0.20825195	-0.073730469	-0.008300781	0.12597656	0	44330	0	0	0
183	184	184	Category C	-0.47998047	0.14379883	0.77978516	0.38720703	0.079589844	-0.33935547	0	0	10/11/2017	10	11	2017	16:58:28	61108	0.636	16	58	28	0	0.059326172	3.4772461	-0.52978516	0.17773438	0.86816406	6.3601074	0.10693359	0	0	0	0	0	0	0	0	0	1.0324707	0.032470703	0.17211914	0.049804688	-0.033935547	-0.088378906	0	44330	0	0	0
184	185	185	Category C	-0.47998047	0.083984375	0.87597656	0.41503906	0.081542969	-0.30712891	0	0	10/11/2017	10	11	2017	16:58:28	61108	0.727	16	58	28	0	0.059326172	3.4772461	-0.53027344	0.18188477	0.86499023	5.1411133	0.1105957	0	0	0	0	0	0	0	0	0	1.0310059	0.031005859	0.15917969	0.050292969	-0.097900391	0.010742188	0	44330	0	0	0
185	186	186	Category C	-0.57592773	0.14379883	0.89990234	0.40039063	0.092285156	-0.32373047	0	0	10/11/2017	10	11	2017	16:58:28	61108	0.818	16	58	28	0	0.059326172	3.4772461	-0.52758789	0.1887207	0.85742188	4.4245605	0.078125	0	0	0	0	0	0	0	0	0	1.0244141	0.024414063	0.13525391	-0.048095703	-0.044921875	0.042236328	0	44330	0	0	0
186	187	187	Category C	-0.45581055	0.047851563	0.89990234	0.3996582	0.089355469	-0.32250977	0	0	10/11/2017	10	11	2017	16:58:28	61108	0.909	16	58	28	0	0.059326172	3.4772461	-0.53051758	0.19677734	0.85522461	4.0012207	0.17260742	0	0	0	0	0	0	0	0	0	1.0256348	0.025634766	0.26855469	0.074707031	-0.14892578	0.044433594	0	44330	0	0	0
187	188	188	Category C	-0.47998047	0.083984375	0.91186523	0.37866211	0.094726563	-0.33764648	0	0	10/11/2017	10	11	2017	16:58:29	61109	0	16	58	29	0	0.059326172	3.4772461	-0.53173828	0.20874023	0.85693359	3.9726563	0.14575195	0	0	0	0	0	0	0	0	0	1.0300293	0.030029297	0.23144531	0.051757813	-0.12475586	0.0546875	0	44330	0	0	0
188	189	189	Category C	-0.64794922	0.071777344	0.91186523	0.38037109	0.097412109	-0.34008789	0	0	10/11/2017	10	11	2017	16:58:29	61109	0.111	16	58	29	0	0.060058594	3.4514648	-0.52636719	0.21362305	0.85375977	3.6779785	0.19555664	0	0	0	0	0	0	0	0	0	1.0256348	0.025634766	0.32128906	-0.12133789	-0.1418457	0.057861328	0	44330	0	0	0
189	190	190	Category C	-0.35986328	0.059814453	0.87597656	0.37329102	0.095214844	-0.34179688	0	0	10/11/2017	10	11	2017	16:58:29	61109	0.222	16	58	29	0	0.060058594	3.4514648	-0.52709961	0.21972656	0.85253906	2.9526367	0.23266602	0	0	0	0	0	0	0	0	0	1.0263672	0.026367188	0.3503418	0.16723633	-0.15991211	0.023193359	0	44330	0	0	0
190	191	191	Category C	-0.7199707	0.095947266	0.99584961	0.39916992	0.098144531	-0.32177734	0	0	10/11/2017	10	11	2017	16:58:29	61109	0.333	16	58	29	0	0.060058594	3.4514648	-0.51342773	0.25610352	0.87524414	1.9296875	0.2878418	0	0	0	0	0	0	0	0	0	1.0463867	0.046386719	0.48730469	-0.20629883	-0.16015625	0.12036133	0	44330	0	0	0
191	192	192	Category C	-0.47998047	0.083984375	0.87597656	0.390625	0.090332031	-0.33374023	0	0	10/11/2017	10	11	2017	16:58:29	61109	0.444	16	58	29	0	0.060058594	3.4514648	-0.51147461	0.26611328	0.87866211	0.51928711	0.18481445	0	0	0	0	0	0	0	0	0	1.0510254	0.051025391	0.21679688	0.031494141	-0.18212891	-0.002685547	0	44330	0	0	0
192	193	193	Category C	-0.2878418	0.17993164	0.69580078	0.42919922	0.068603516	-0.29443359	0	0	10/11/2017	10	11	2017	16:58:29	61109	0.555	16	58	29	0	0.060058594	3.4514648	-0.51391602	0.27490234	0.87597656	0.87329102	0.30444336	0	0	0	0	0	0	0	0	0	1.0522461	0.052246094	0.50146484	0.22607422	-0.094970703	-0.18017578	0	44330	0	0	0
193	194	194	Category C	-0.671875	0.14379883	1.0678711	0.42016602	0.005615234	-0.3203125	0	0	10/11/2017	10	11	2017	16:58:29	61109	0.666	16	58	29	0	0.060058594	3.4514648	-0.51196289	0.29394531	0.86450195	2.7348633	0.29882813	0	0	0	0	0	0	0	0	0	1.046875	0.046875	0.51318359	-0.15966797	-0.15014648	0.203125	0	44330	0	0	0
194	195	195	Category C	-0.34790039	0.10791016	0.98388672	0.37402344	0.034423828	-0.36499023	0	0	10/11/2017	10	11	2017	16:58:29	61109	0.777	16	58	29	0	0.060058594	3.4514648	-0.515625	0.2956543	0.86132813	4.7385254	0.2800293	0	0	0	0	0	0	0	0	0	1.0463867	0.046386719	0.47802734	0.16772461	-0.18774414	0.12255859	0	44330	0	0	0
195	196	196	Category C	-0.57592773	0.2878418	1.0319824	0.40429688	0.01953125	-0.33349609	0	0	10/11/2017	10	11	2017	16:58:29	61109	0.888	16	58	29	0	0.060058594	3.4514648	-0.51220703	0.30151367	0.85473633	6.7893066	0.18847656	0	0	0	0	0	0	0	0	0	1.0412598	0.041259766	0.25439453	-0.063476563	-0.013671875	0.17700195	0	44330	0	0	0
196	197	197	Category C	-0.56396484	0.13183594	0.93579102	0.35644531	0.029052734	-0.38256836	0	0	10/11/2017	10	11	2017	16:58:30	61110	0	16	58	30	0	0.060058594	3.4514648	-0.5144043	0.31152344	0.85742188	8.4145508	0.20214844	0	0	0	0	0	0	0	0	0	1.0473633	0.047363281	0.30761719	-0.049316406	-0.1796875	0.078125	0	44330	0	0	0
197	198	198	Category C	-0.39599609	0.25195313	0.75585938	0.42211914	-0.006835938	-0.31542969	0	0	10/11/2017	10	11	2017	16:58:30	61110	0.1	16	58	30	0	0.060058594	3.4514648	-0.51855469	0.31713867	0.85961914	9.8598633	0.17333984	0	0	0	0	0	0	0	0	0	1.0527344	0.052734375	0.29150391	0.12255859	-0.065185547	-0.10375977	0	44330	0	0	0
198	199	199	Category C	-0.52783203	0.095947266	0.92382813	0.4309082	-0.034912109	-0.3034668	0	0	10/11/2017	10	11	2017	16:58:30	61110	0.2	16	58	30	0	0.060058594	3.4514648	-0.52197266	0.32324219	0.8581543	11.049561	0.23681641	0	0	0	0	0	0	0	0	0	1.0551758	0.055175781	0.29882813	-0.005615234	-0.22729492	0.065429688	0	44330	0	0	0
199	200	200	Category C	-0.40795898	0.20385742	1.0078125	0.43481445	-0.026855469	-0.31152344	0	0	10/11/2017	10	11	2017	16:58:30	61110	0.3	16	58	30	0	0.060058594	3.4514648	-0.51904297	0.32397461	0.85620117	11.473389	0.22290039	0	0	0	0	0	0	0	0	0	1.0524902	0.052490234	0.3828125	0.11108398	-0.12011719	0.15136719	0	44330	0	0	0
200	201	201	Category C	-1.0917969	0.10791016	0.95996094	0.41552734	-0.015625	-0.32397461	0	0	10/11/2017	10	11	2017	16:58:30	61110	0.4	16	58	30	0	0.060058594	3.4514648	-0.52075195	0.32641602	0.85571289	11.31958	0.61987305	0	0	0	0	0	0	0	0	0	1.0537109	0.053710938	0.89331055	-0.57080078	-0.21850586	0.10400391	0	44330	0	0	0
201	202	202	Category C	-0.071777344	0.17993164	0.65991211	0.43920898	-0.041259766	-0.30541992	0	0	10/11/2017	10	11	2017	16:58:30	61110	0.5	16	58	30	0	0.060058594	3.4514648	-0.52124023	0.33056641	0.85571289	10.318848	0.51293945	0	0	0	0	0	0	0	0	0	1.0551758	0.055175781	0.79614258	0.44946289	-0.15063477	-0.19580078	0	44330	0	0	0
202	203	203	Category C	-0.70776367	0.19189453	1.0917969	0.49755859	-0.036621094	-0.19970703	0	0	10/11/2017	10	11	2017	16:58:30	61110	0.6	16	58	30	0	0.060058594	3.4514648	-0.52246094	0.32958984	0.85546875	9.7097168	0.33032227	0	0	0	0	0	0	0	0	0	1.0551758	0.055175781	0.55932617	-0.18505859	-0.13769531	0.23608398	0	44330	0	0	0
203	204	204	Category C	-0.41992188	0.20385742	0.88793945	0.40185547	-0.028808594	-0.34936523	0	0	10/11/2017	10	11	2017	16:58:30	61110	0.7	16	58	30	0	0.060058594	3.4514648	-0.52075195	0.33129883	0.85595703	8.7832031	0.16577148	0	0	0	0	0	0	0	0	0	1.0554199	0.055419922	0.26049805	0.10083008	-0.12744141	0.031738281	0	44330	0	0	0
204	205	205	Category C	-0.59985352	0.20385742	0.85180664	0.46020508	-0.033447266	-0.27563477	0	0	10/11/2017	10	11	2017	16:58:30	61110	0.8	16	58	30	0	0.060058594	3.4514648	-0.52368164	0.33325195	0.85424805	7.6811523	0.15014648	0	0	0	0	0	0	0	0	0	1.0561523	0.056152344	0.20825195	-0.075927734	-0.12939453	-0.002441406	0	44330	0	0	0
205	206	206	Category C	-0.55175781	0.2277832	0.82788086	0.43554688	-0.0234375	-0.30029297	0	0	10/11/2017	10	11	2017	16:58:30	61110	0.9	16	58	30	0	0.060058594	3.4514648	-0.52416992	0.32592773	0.85229492	6.2937012	0.10498047	0	0	0	0	0	0	0	0	0	1.0522461	0.052246094	0.15014648	-0.02734375	-0.098144531	-0.024414063	0	44330	0	0	0
206	207	207	Category C	-0.53979492	0.20385742	0.75585938	0.50024414	-0.034912109	-0.21069336	0	0	10/11/2017	10	11	2017	16:58:31	61111	0	16	58	31	0	0.060058594	3.4514648	-0.52709961	0.31958008	0.84912109	4.9829102	0.14916992	0	0	0	0	0	0	0	0	0	1.0493164	0.049316406	0.22192383	-0.012451172	-0.11572266	-0.093261719	0	44330	0	0	0
207	208	208	Category C	-0.91186523	0.21582031	0.93579102	0.47143555	-0.037597656	-0.25634766	0	0	10/11/2017	10	11	2017	16:58:31	61111	0.1	16	58	31	0	0.060058594	3.4514648	-0.52880859	0.31176758	0.84375	4.3762207	0.40527344	0	0	0	0	0	0	0	0	0	1.043457	0.043457031	0.57080078	-0.3828125	-0.095947266	0.091796875	0	44330	0	0	0
208	209	209	Category C	-0.20385742	0.11987305	0.63598633	0.4675293	-0.031005859	-0.26855469	0	0	10/11/2017	10	11	2017	16:58:31	61111	0.2	16	58	31	0	0.060058594	3.4514648	-0.52807617	0.3059082	0.8425293	3.482666	0.42724609	0	0	0	0	0	0	0	0	0	1.0405273	0.040527344	0.71704102	0.32421875	-0.18603516	-0.20654297	0	44330	0	0	0
209	210	210	Category C	-0.74389648	0.2878418	0.87597656	0.51025391	-0.041748047	-0.17895508	0	0	10/11/2017	10	11	2017	16:58:31	61111	0.3	16	58	31	0	0.060058594	3.4514648	-0.53442383	0.30126953	0.84301758	2.8071289	0.2121582	0	0	0	0	0	0	0	0	0	1.0427246	0.042724609	0.25537109	-0.20922852	-0.013427734	0.032714844	0	44330	0	0	0
210	211	211	Category C	-0.6237793	0.15576172	0.68383789	0.44946289	-0.050537109	-0.28344727	0	0	10/11/2017	10	11	2017	16:58:31	61111	0.4	16	58	31	0	0.060058594	3.4514648	-0.53540039	0.29272461	0.83740234	2.1594238	0.22387695	0	0	0	0	0	0	0	0	0	1.0361328	0.036132813	0.37890625	-0.088134766	-0.13696289	-0.15356445	0	44330	0	0	0
211	212	212	Category C	-0.35986328	0.14379883	0.6237793	0.48632813	-0.030517578	-0.22290039	0	0	10/11/2017	10	11	2017	16:58:31	61111	0.5	16	58	31	0	0.060058594	3.4514648	-0.5378418	0.28295898	0.8269043	1.8642578	0.30395508	0	0	0	0	0	0	0	0	0	1.0263672	0.026367188	0.52050781	0.17797852	-0.13916016	-0.203125	0	44330	0	0	0
212	213	213	Category C	-0.79199219	0.20385742	0.94799805	0.48388672	-0.037841797	-0.23242188	0	0	10/11/2017	10	11	2017	16:58:31	61111	0.6	16	58	31	0	0.060058594	3.4514648	-0.53686523	0.27563477	0.81884766	1.6154785	0.29467773	0	0	0	0	0	0	0	0	0	1.017334	0.017333984	0.45581055	-0.25488281	-0.071777344	0.12890625	0	44330	0	0	0
213	214	214	Category C	-0.55175781	0.16796875	0.77978516	0.4609375	-0.051757813	-0.27905273	0	0	10/11/2017	10	11	2017	16:58:31	61111	0.7	16	58	31	0	0.060058594	3.4514648	-0.53759766	0.26489258	0.81494141	0.8996582	0.10400391	0	0	0	0	0	0	0	0	0	1.0117188	0.01171875	0.14624023	-0.013916016	-0.096923828	-0.03515625	0	44330	0	0	0
214	215	215	Category C	-0.56396484	0.19189453	0.86376953	0.46826172	-0.053466797	-0.26367188	0	0	10/11/2017	10	11	2017	16:58:31	61111	0.8	16	58	31	0	0.060058594	3.4514648	-0.54418945	0.26098633	0.80981445	0.56274414	0.089599609	0	0	0	0	0	0	0	0	0	1.0100098	0.010009766	0.14257813	-0.01953125	-0.069091797	0.053710938	0	44330	0	0	0
215	216	216	Category C	-0.6237793	0.14379883	0.81591797	0.46508789	-0.039794922	-0.26757813	0	0	10/11/2017	10	11	2017	16:58:31	61111	0.9	16	58	31	0	0.060058594	3.4514648	-0.54516602	0.25366211	0.80322266	1.1132813	0.13574219	0	0	0	0	0	0	0	0	0	1.003418	0.003417969	0.20117188	-0.078369141	-0.10986328	0.012451172	0	44330	0	0	0
216	217	217	Category C	-0.671875	0.20385742	0.87597656	0.46826172	-0.028564453	-0.25537109	0	0	10/11/2017	10	11	2017	16:58:32	61112	0	16	58	32	0	0.060058594	3.4514648	-0.54931641	0.24389648	0.78295898	2.5068359	0.15869141	0	0	0	0	0	0	0	0	0	0.98706055	0.012939453	0.25537109	-0.12231445	-0.040039063	0.092773438	0	44330	0	0	0
217	218	218	Category C	-0.64794922	0.14379883	0.86376953	0.4675293	-0.036865234	-0.26171875	0	0	10/11/2017	10	11	2017	16:58:32	61112	0.1	16	58	32	0	0.060058594	3.4514648	-0.54858398	0.24243164	0.77148438	4.2583008	0.16748047	0	0	0	0	0	0	0	0	0	0.97729492	0.022705078	0.29003906	-0.099365234	-0.098632813	0.092041016	0	44330	0	0	0
218	219	219	Category C	-0.59985352	0.20385742	0.68383789	0.47900391	-0.035400391	-0.24511719	0	0	10/11/2017	10	11	2017	16:58:32	61112	0.2	16	58	32	0	0.060058594	3.4514648	-0.55297852	0.23144531	0.76513672	6.4794922	0.097900391	0	0	0	0	0	0	0	0	0	0.97216797	0.027832031	0.15600586	-0.046630859	-0.027587891	-0.081298828	0	44330	0	0	0
219	220	220	Category C	-0.52783203	0.20385742	0.68383789	0.48974609	-0.045410156	-0.23022461	0	0	10/11/2017	10	11	2017	16:58:32	61112	0.3	16	58	32	0	0.060058594	3.4514648	-0.54150391	0.21728516	0.77050781	9.2705078	0.088623047	0	0	0	0	0	0	0	0	0	0.96655273	0.033447266	0.11376953	0.013671875	-0.013427734	-0.086669922	0	44330	0	0	0
220	221	221	Category M	-0.61181641	0.55175781	0.61181641	0.38964844	-0.36254883	-0.17211914	0	0	10/11/2017	10	11	2017	16:58:37	61117	0.3	16	58	37	0	0.060058594	3.4498535	-0.54321289	0.2109375	0.77856445	12.045898	0.38549805	0	0	0	0	0	0	0	0	0	0.97265625	0.02734375	0.57592773	-0.068359375	0.34057617	-0.16674805	0	44330	0	0	0
221	222	222	Category M	-0.83984375	0.53979492	0.98388672	0.39501953	-0.36425781	-0.1640625	0	0	10/11/2017	10	11	2017	16:58:37	61117	0.4	16	58	37	0	0.060058594	3.4498535	-0.54541016	0.20214844	0.77709961	14.648438	0.49316406	0	0	0	0	0	0	0	0	0	0.97070313	0.029296875	0.83837891	-0.29418945	0.33740234	0.20654297	0	44330	0	0	0
222	223	223	Category M	-0.52783203	0.26391602	0.76782227	0.38549805	-0.3671875	-0.16796875	0	0	10/11/2017	10	11	2017	16:58:37	61117	0.5	16	58	37	0	0.060058594	3.4498535	-0.54443359	0.1940918	0.79077148	16.296875	0.075195313	0	0	0	0	0	0	0	0	0	0.97949219	0.020507813	0.109375	0.016601563	0.069580078	-0.022949219	0	44330	0	0	0
223	224	224	Category M	-0.75585938	0.59985352	0.671875	0.39941406	-0.37036133	-0.11328125	0	0	10/11/2017	10	11	2017	16:58:37	61117	0.6	16	58	37	0	0.060058594	3.4498535	-0.54760742	0.18847656	0.78881836	17.489258	0.4753418	0	0	0	0	0	0	0	0	0	0.97851563	0.021484375	0.73632813	-0.20800781	0.41113281	-0.11694336	0	44330	0	0	0
224	225	225	Category M	-0.46777344	0.75585938	0.34790039	0.39770508	-0.39331055	-0.059326172	0	0	10/11/2017	10	11	2017	16:58:37	61117	0.7	16	58	37	0	0.060058594	3.4498535	-0.55249023	0.17749023	0.78686523	18.218018	0.73071289	0	0	0	0	0	0	0	0	0	0.9777832	0.022216797	1.1020508	0.084716797	0.578125	-0.43896484	0	44330	0	0	0
225	226	226	Category M	-0.85180664	0.86376953	0.70776367	0.40136719	-0.37695313	-0.09375	0	0	10/11/2017	10	11	2017	16:58:37	61117	0.8	16	58	37	0	0.060058594	3.4498535	-0.5402832	0.18994141	0.75244141	18.204834	0.7434082	0	0	0	0	0	0	0	0	0	0.94580078	0.054199219	1.0297852	-0.3112793	0.67358398	-0.044677734	0	44330	0	0	0
226	227	227	Category M	-0.47998047	1.1879883	0.87597656	0.37036133	-0.37353516	-0.17333984	0	0	10/11/2017	10	11	2017	16:58:37	61117	0.9	16	58	37	0	0.060058594	3.4498535	-0.53881836	0.1862793	0.74438477	17.211914	1.0117188	0	0	0	0	0	0	0	0	0	0.93774414	0.062255859	1.1918945	0.058837891	1.0014648	0.13134766	0	44330	0	0	0
227	228	228	Category M	-0.2878418	0.59985352	0.69580078	0.38867188	-0.39453125	-0.063476563	0	0	10/11/2017	10	11	2017	16:58:38	61118	0	16	58	38	0	0.060058594	3.4498535	-0.54296875	0.17871094	0.73828125	16.347656	0.49389648	0	0	0	0	0	0	0	0	0	0.93383789	0.066162109	0.71875	0.25512695	0.42089844	-0.042480469	0	44330	0	0	0
228	229	229	Category M	-0.50390625	0.68383789	0.58789063	0.40234375	-0.39624023	-0.044433594	0	0	10/11/2017	10	11	2017	16:58:38	61118	0.1	16	58	38	0	0.060058594	3.4498535	-0.53979492	0.17626953	0.72509766	15.318359	0.52661133	0	0	0	0	0	0	0	0	0	0.92089844	0.079101563	0.68041992	0.035888672	0.50732422	-0.13720703	0	44330	0	0	0
229	230	230	Category M	0.56396484	3.0717773	2.7719727	0.39160156	-0.37988281	-0.084716797	0	0	10/11/2017	10	11	2017	16:58:38	61118	0.2	16	58	38	0	0.060058594	3.4498535	-0.53515625	0.17358398	0.71875	13.130615	3.7177734	0	0	0	0	0	0	0	0	0	0.91308594	0.086914063	6.050293	1.0991211	2.8979492	2.0529785	0	44330	0	0	0
230	231	231	Category M	-0.25195313	0.89990234	1.0078125	0.39672852	-0.36083984	-0.16186523	0	0	10/11/2017	10	11	2017	16:58:38	61118	0.3	16	58	38	0	0.060058594	3.4498535	-0.53979492	0.16577148	0.71459961	10.334717	0.84106445	0	0	0	0	0	0	0	0	0	0.91088867	0.089111328	1.3149414	0.2878418	0.73388672	0.29296875	0	44330	0	0	0
231	232	232	Category M	-0.6237793	0.83984375	0.77978516	0.3972168	-0.37158203	-0.12329102	0	0	10/11/2017	10	11	2017	16:58:38	61118	0.4	16	58	38	0	0.060058594	3.4498535	-0.52685547	0.17211914	0.67919922	7.4489746	0.68212891	0	0	0	0	0	0	0	0	0	0.87670898	0.12329102	0.86499023	-0.096679688	0.66748047	0.1003418	0	44330	0	0	0
232	233	233	Category M	-0.39599609	1.7158203	0.035888672	0.37402344	-0.35400391	-0.18847656	0	0	10/11/2017	10	11	2017	16:58:38	61118	0.5	16	58	38	0	0.060058594	3.4498535	-0.52392578	0.17163086	0.66748047	5.7685547	1.6730957	0	0	0	0	0	0	0	0	0	0.86572266	0.13427734	2.3037109	0.12792969	1.5439453	-0.6315918	0	44330	0	0	0
233	234	234	Category M	-0.43188477	0.31176758	0.39599609	0.39501953	-0.32861328	-0.20849609	0	0	10/11/2017	10	11	2017	16:58:38	61118	0.6	16	58	38	0	0.060058594	3.4498535	-0.53027344	0.16259766	0.66552734	3.9187012	0.32324219	0	0	0	0	0	0	0	0	0	0.86621094	0.13378906	0.5168457	0.098388672	0.14892578	-0.26953125	0	44330	0	0	0
234	235	235	Category M	-0.55175781	0.671875	0.52783203	0.39892578	-0.38037109	-0.087646484	0	0	10/11/2017	10	11	2017	16:58:38	61118	0.7	16	58	38	0	0.060058594	3.4498535	-0.53393555	0.15795898	0.67944336	2.3303223	0.53588867	0	0	0	0	0	0	0	0	0	0.87841797	0.12158203	0.68310547	-0.017578125	0.51367188	-0.15161133	0	44330	0	0	0
235	236	236	Category M	-0.58789063	0.99584961	1.2478027	0.38769531	-0.37670898	-0.12841797	0	0	10/11/2017	10	11	2017	16:58:38	61118	0.8	16	58	38	0	0.060058594	3.4498535	-0.53857422	0.15258789	0.68457031	1.5749512	1.0148926	0	0	0	0	0	0	0	0	0	0.88452148	0.11547852	1.4550781	-0.049072266	0.84301758	0.56298828	0	44330	0	0	0
236	237	237	Category M	-0.74389648	0.56396484	0.88793945	0.37890625	-0.30859375	-0.24609375	0	0	10/11/2017	10	11	2017	16:58:38	61118	0.9	16	58	38	0	0.060058594	3.4498535	-0.5402832	0.14331055	0.68017578	1.9055176	0.51098633	0	0	0	0	0	0	0	0	0	0.88061523	0.11938477	0.83129883	-0.20336914	0.42041016	0.20751953	0	44330	0	0	0
237	238	238	Category M	-0.50390625	0.69580078	0.82788086	0.3605957	-0.31591797	-0.26220703	0	0	10/11/2017	10	11	2017	16:58:39	61119	0	16	58	39	0	0.060058594	3.4498535	-0.53320313	0.15478516	0.68383789	1.5673828	0.56030273	0	0	0	0	0	0	0	0	0	0.88110352	0.11889648	0.71411133	0.029296875	0.54077148	0.14379883	0	44330	0	0	0
238	239	239	Category M	-0.40795898	0.26391602	0.79199219	0.36694336	-0.3203125	-0.2409668	0	0	10/11/2017	10	11	2017	16:58:39	61119	0.1	16	58	39	0	0.060058594	3.4498535	-0.53588867	0.15917969	0.67407227	0.42211914	0.20288086	0	0	0	0	0	0	0	0	0	0.87597656	0.12402344	0.35009766	0.12792969	0.10449219	0.11767578	0	44330	0	0	0
239	240	240	Category M	-0.45581055	0.34790039	0.85180664	0.42016602	-0.30688477	-0.18579102	0	0	10/11/2017	10	11	2017	16:58:39	61119	0.2	16	58	39	0	0.060058594	3.4498535	-0.53613281	0.15698242	0.66918945	2.5578613	0.27612305	0	0	0	0	0	0	0	0	0	0.87158203	0.12841797	0.45385742	0.080322266	0.19067383	0.18237305	0	44330	0	0	0
240	241	241	Category M	-0.58789063	0.55175781	0.92382813	0.35913086	-0.30786133	-0.28369141	0	0	10/11/2017	10	11	2017	16:58:39	61119	0.3	16	58	39	0	0.060058594	3.4498535	-0.53979492	0.15039063	0.66723633	4.9892578	0.47851563	0	0	0	0	0	0	0	0	0	0.87133789	0.12866211	0.70556641	-0.047851563	0.40112305	0.25634766	0	44330	0	0	0
241	242	242	Category M	-0.58789063	0.13183594	0.87597656	0.35473633	-0.29150391	-0.28857422	0	0	10/11/2017	10	11	2017	16:58:39	61119	0.4	16	58	39	0	0.060058594	3.4498535	-0.53442383	0.14575195	0.66479492	7.7939453	0.21801758	0	0	0	0	0	0	0	0	0	0.86547852	0.13452148	0.27832031	-0.053222656	-0.013916016	0.2109375	0	44330	0	0	0
242	243	243	Category M	-0.2878418	0.34790039	0.87597656	0.38745117	-0.30200195	-0.24584961	0	0	10/11/2017	10	11	2017	16:58:39	61119	0.5	16	58	39	0	0.060058594	3.4498535	-0.53808594	0.13818359	0.66796875	14.244629	0.38671875	0	0	0	0	0	0	0	0	0	0.86889648	0.13110352	0.66748047	0.25024414	0.20947266	0.20776367	0	44330	0	0	0
243	244	244	Category M	-0.73193359	0.37182617	0.87597656	0.36914063	-0.2890625	-0.27636719	0	0	10/11/2017	10	11	2017	16:58:39	61119	0.6	16	58	39	0	0.060058594	3.4498535	-0.53491211	0.13867188	0.66503906	22.491455	0.37084961	0	0	0	0	0	0	0	0	0	0.86474609	0.13525391	0.640625	-0.19677734	0.23291016	0.21069336	0	44330	0	0	0
244	245	245	Category N	-0.57592773	-0.35986328	0.74389648	0.32714844	0.32348633	-0.20532227	0	0	10/11/2017	10	11	2017	16:58:50	61130	0.9	16	58	50	0	0.059326172	3.4562988	-0.54199219	0.13330078	0.66650391	30.671387	0.50024414	0	0	0	0	0	0	0	0	0	0.86938477	0.13061523	0.60424805	-0.033691406	-0.49316406	0.077148438	0	44330	0	0	0
245	246	246	Category N	-0.61181641	-0.23999023	0.64794922	0.2980957	0.34448242	-0.22363281	0	0	10/11/2017	10	11	2017	16:58:51	61131	0	16	58	51	0	0.059326172	3.4562988	-0.53979492	0.12866211	0.66479492	39.912109	0.37597656	0	0	0	0	0	0	0	0	0	0.8659668	0.1340332	0.45751953	-0.071777344	-0.36865234	-0.016845703	0	44330	0	0	0
246	247	247	Category N	-0.74389648	-0.45581055	0.61181641	0.29760742	0.35742188	-0.19604492	0	0	10/11/2017	10	11	2017	16:58:51	61131	0.1	16	58	51	0	0.059326172	3.4562988	-0.53979492	0.12939453	0.6652832	49.475098	0.62207031	0	0	0	0	0	0	0	0	0	0.86645508	0.13354492	0.84277344	-0.20385742	-0.58520508	-0.053466797	0	44330	0	0	0
247	248	248	Category N	-0.51586914	-0.2878418	0.7199707	0.28930664	0.36621094	-0.20507813	0	0	10/11/2017	10	11	2017	16:58:51	61131	0.2	16	58	51	0	0.059326172	3.4562988	-0.53881836	0.12963867	0.66870117	57.991455	0.42138672	0	0	0	0	0	0	0	0	0	0.86865234	0.13134766	0.49194336	0.022949219	-0.41748047	0.051025391	0	44330	0	0	0
248	249	249	Category N	-0.83984375	-0.3359375	0.6237793	0.30419922	0.37744141	-0.13964844	0	0	10/11/2017	10	11	2017	16:58:51	61131	0.3	16	58	51	0	0.059326172	3.4562988	-0.53125	0.12817383	0.66796875	63.2771	0.55908203	0	0	0	0	0	0	0	0	0	0.86303711	0.13696289	0.81689453	-0.30834961	-0.46411133	-0.044189453	0	44330	0	0	0
249	250	250	Category N	-0.63598633	-0.46777344	0.53979492	0.27514648	0.39501953	-0.14379883	0	0	10/11/2017	10	11	2017	16:58:51	61131	0.4	16	58	51	0	0.059326172	3.4562988	-0.53686523	0.12524414	0.67138672	63.086182	0.61547852	0	0	0	0	0	0	0	0	0	0.86889648	0.13110352	0.82373047	-0.098876953	-0.59301758	-0.1315918	0	44330	0	0	0
250	251	251	Category N	-0.59985352	-0.58789063	0.047851563	0.27856445	0.39501953	-0.14770508	0	0	10/11/2017	10	11	2017	16:58:51	61131	0.5	16	58	51	0	0.059326172	3.4562988	-0.53100586	0.12084961	0.66992188	62.074463	0.94555664	0	0	0	0	0	0	0	0	0	0.86328125	0.13671875	1.3996582	-0.068603516	-0.70874023	-0.62207031	0	44330	0	0	0
251	252	252	Category N	-0.57592773	-0.38378906	0.3359375	0.27099609	0.40991211	-0.1171875	0	0	10/11/2017	10	11	2017	16:58:51	61131	0.6	16	58	51	0	0.059326172	3.4562988	-0.52905273	0.12231445	0.67236328	59.924805	0.60961914	0	0	0	0	0	0	0	0	0	0.86425781	0.13574219	0.8894043	-0.046630859	-0.50610352	-0.33642578	0	44330	0	0	0
252	253	253	Category N	-0.77978516	-0.671875	0.56396484	0.28466797	0.40551758	-0.10571289	0	0	10/11/2017	10	11	2017	16:58:51	61131	0.7	16	58	51	0	0.059326172	3.4562988	-0.53271484	0.12109375	0.67602539	52.99292	0.83813477	0	0	0	0	0	0	0	0	0	0.86938477	0.13061523	1.1523438	-0.24682617	-0.79296875	-0.11206055	0	44330	0	0	0
253	254	254	Category N	-0.85180664	-0.2277832	0.26391602	0.28735352	0.40283203	-0.093505859	0	0	10/11/2017	10	11	2017	16:58:51	61131	0.8	16	58	51	0	0.059326172	3.4562988	-0.52783203	0.11938477	0.67480469	42.622314	0.62792969	0	0	0	0	0	0	0	0	0	0.86523438	0.13476563	1.0822754	-0.32373047	-0.34716797	-0.41088867	0	44330	0	0	0
254	255	255	Category N	-0.57592773	-0.41992188	0.44384766	0.28466797	0.40185547	-0.10791016	0	0	10/11/2017	10	11	2017	16:58:51	61131	0.9	16	58	51	0	0.059326172	3.4562988	-0.52905273	0.11816406	0.67651367	33.204834	0.58813477	0	0	0	0	0	0	0	0	0	0.86694336	0.13305664	0.81762695	-0.046630859	-0.53808594	-0.23266602	0	44330	0	0	0
255	256	256	Category N	-0.79199219	-0.69580078	-0.87597656	0.29003906	0.39306641	-0.13769531	0	0	10/11/2017	10	11	2017	16:58:52	61132	0	16	58	52	0	0.060058594	3.4514648	-0.52612305	0.11572266	0.67407227	24.225098	1.7697754	0	0	0	0	0	0	0	0	0	0.86303711	0.13696289	2.6274414	-0.265625	-0.81152344	-1.5500488	0	44330	0	0	0
256	257	257	Category N	-0.53979492	0	0.011962891	0.29736328	0.40161133	-0.076171875	0	0	10/11/2017	10	11	2017	16:58:52	61132	0.1	16	58	52	0	0.060058594	3.4514648	-0.52783203	0.11523438	0.67578125	16.449219	0.67382813	0	0	0	0	0	0	0	0	0	0.86523438	0.13476563	0.79101563	-0.01171875	-0.11523438	-0.66381836	0	44330	0	0	0
257	258	258	Category N	-0.75585938	-0.65991211	0.46777344	0.2878418	0.38647461	-0.15185547	0	0	10/11/2017	10	11	2017	16:58:52	61132	0.2	16	58	52	0	0.060058594	3.4514648	-0.52514648	0.11303711	0.67504883	10.428955	0.83276367	0	0	0	0	0	0	0	0	0	0.86279297	0.13720703	1.2109375	-0.23046875	-0.77294922	-0.20727539	0	44330	0	0	0
258	259	259	Category N	0.26391602	-1.0197754	1.2839355	0.26049805	0.3918457	-0.18041992	0	0	10/11/2017	10	11	2017	16:58:52	61132	0.3	16	58	52	0	0.060058594	3.4514648	-0.52368164	0.11279297	0.67480469	7.1640625	1.5078125	0	0	0	0	0	0	0	0	0	0.86157227	0.13842773	2.5290527	0.78759766	-1.1325684	0.60888672	0	44330	0	0	0
259	260	260	Category N	-0.50390625	-0.39599609	1.3439941	0.25708008	0.42089844	-0.11889648	0	0	10/11/2017	10	11	2017	16:58:52	61132	0.4	16	58	52	0	0.060058594	3.4514648	-0.52392578	0.1105957	0.67822266	7.3837891	0.83666992	0	0	0	0	0	0	0	0	0	0.86425781	0.13574219	1.1923828	0.020019531	-0.5065918	0.66552734	0	44330	0	0	0
260	261	261	Category N	-0.74389648	-0.59985352	0.83984375	0.27416992	0.41992188	-0.077392578	0	0	10/11/2017	10	11	2017	16:58:52	61132	0.5	16	58	52	0	0.060058594	3.4514648	-0.52514648	0.10888672	0.68066406	7.4162598	0.75854492	0	0	0	0	0	0	0	0	0	0.86669922	0.13330078	1.0864258	-0.21850586	-0.70874023	0.15893555	0	44330	0	0	0
261	262	262	Category N	-0.40795898	-0.57592773	2.0039063	0.2421875	0.40869141	-0.16186523	0	0	10/11/2017	10	11	2017	16:58:52	61132	0.6	16	58	52	0	0.060058594	3.4514648	-0.52246094	0.1027832	0.68432617	7.3823242	1.4880371	0	0	0	0	0	0	0	0	0	0.8671875	0.1328125	2.112793	0.11450195	-0.67871094	1.3193359	0	44330	0	0	0
262	263	263	Category N	-0.85180664	-0.27587891	0.82788086	0.26904297	0.4140625	-0.10766602	0	0	10/11/2017	10	11	2017	16:58:52	61132	0.7	16	58	52	0	0.060058594	3.4514648	-0.51635742	0.096679688	0.68139648	7.4743652	0.52197266	0	0	0	0	0	0	0	0	0	0.86035156	0.13964844	0.85424805	-0.33520508	-0.37255859	0.14624023	0	44330	0	0	0
263	264	264	Category N	-0.87597656	-0.73193359	0.6237793	0.26831055	0.40844727	-0.12011719	0	0	10/11/2017	10	11	2017	16:58:52	61132	0.8	16	58	52	0	0.060058594	3.4514648	-0.51782227	0.095458984	0.68457031	7.3308105	0.90380859	0	0	0	0	0	0	0	0	0	0.86352539	0.13647461	1.246582	-0.35791016	-0.82739258	-0.060791016	0	44330	0	0	0
264	265	265	Category N	0.49194336	1.0678711	-1.8718262	0.2746582	0.40258789	-0.13452148	0	0	10/11/2017	10	11	2017	16:58:52	61132	0.9	16	58	52	0	0.060058594	3.4514648	-0.51220703	0.089355469	0.68774414	5.7692871	2.918457	0	0	0	0	0	0	0	0	0	0.86206055	0.13793945	4.5422363	1.0041504	0.97827148	-2.5595703	0	44330	0	0	0
265	266	266	Category N	-0.45581055	-0.14379883	0.25195313	0.27783203	0.39086914	-0.16308594	0	0	10/11/2017	10	11	2017	16:58:53	61133	0	16	58	53	0	0.060058594	3.4514648	-0.51318359	0.080810547	0.69360352	3.6955566	0.4987793	0	0	0	0	0	0	0	0	0	0.86645508	0.13354492	0.72363281	0.057373047	-0.22460938	-0.44165039	0	44330	0	0	0
266	267	267	Category N	-0.77978516	-0.55175781	0.41992188	0.28540039	0.40234375	-0.10888672	0	0	10/11/2017	10	11	2017	16:58:53	61133	0.1	16	58	53	0	0.060058594	3.4514648	-0.50805664	0.072753906	0.69824219	1.7587891	0.73583984	0	0	0	0	0	0	0	0	0	0.86669922	0.13330078	1.1745605	-0.27148438	-0.62451172	-0.27832031	0	44330	0	0	0
267	268	268	Category N	-0.2277832	-0.10791016	-0.15576172	0.27587891	0.39331055	-0.15283203	0	0	10/11/2017	10	11	2017	16:58:53	61133	0.2	16	58	53	0	0.060058594	3.4514648	-0.50708008	0.05859375	0.69897461	0.15209961	0.91455078	0	0	0	0	0	0	0	0	0	0.86572266	0.13427734	1.3010254	0.27929688	-0.16650391	-0.85473633	0	44330	0	0	0
268	269	269	Category N	-0.2878418	-0.15576172	0.41992188	0.29052734	0.38525391	-0.14672852	0	0	10/11/2017	10	11	2017	16:58:53	61133	0.3	16	58	53	0	0.060058594	3.4514648	-0.50952148	0.052490234	0.70361328	1.3583984	0.41601563	0	0	0	0	0	0	0	0	0	0.87036133	0.12963867	0.71386719	0.22167969	-0.20825195	-0.28369141	0	44330	0	0	0
269	270	270	Category N	-0.7199707	-0.56396484	0.53979492	0.29370117	0.39916992	-0.092773438	0	0	10/11/2017	10	11	2017	16:58:53	61133	0.4	16	58	53	0	0.060058594	3.4514648	-0.50732422	0.045654297	0.70922852	3.2561035	0.66748047	0	0	0	0	0	0	0	0	0	0.87329102	0.12670898	0.99169922	-0.21240234	-0.60961914	-0.16943359	0	44330	0	0	0
270	271	271	Category N	0.31176758	0.59985352	-1.8479004	0.26342773	0.3894043	-0.18457031	0	0	10/11/2017	10	11	2017	16:58:53	61133	0.5	16	58	53	0	0.060058594	3.4514648	-0.51977539	0.0078125	0.6862793	4.8103027	2.7321777	0	0	0	0	0	0	0	0	0	0.86108398	0.13891602	3.9577637	0.83154297	0.59179688	-2.5341797	0	44330	0	0	0
271	272	272	Category N	-0.23999023	0.047851563	-0.059814453	0.28710938	0.41235352	-0.051757813	0	0	10/11/2017	10	11	2017	16:58:53	61133	0.6	16	58	53	0	0.060058594	3.4514648	-0.52124023	-0.002685547	0.68579102	3.6276855	0.79858398	0	0	0	0	0	0	0	0	0	0.86132813	0.13867188	1.0776367	0.28125	0.050537109	-0.74560547	0	44330	0	0	0
272	273	273	Category N	-0.79199219	-0.53979492	0.53979492	0.29956055	0.39501953	-0.094482422	0	0	10/11/2017	10	11	2017	16:58:53	61133	0.7	16	58	53	0	0.060058594	3.4514648	-0.51953125	-0.012451172	0.6875	2.6582031	0.61132813	0	0	0	0	0	0	0	0	0	0.86181641	0.13818359	0.94726563	-0.2722168	-0.52709961	-0.14770508	0	44330	0	0	0
273	274	274	Category N	-0.97192383	-0.2277832	2.1838379	0.27587891	0.39770508	-0.13745117	0	0	10/11/2017	10	11	2017	16:58:53	61133	0.8	16	58	53	0	0.060058594	3.4514648	-0.51806641	-0.033691406	0.69946289	0.71533203	1.5639648	0	0	0	0	0	0	0	0	0	0.87133789	0.12866211	2.1318359	-0.45361328	-0.19384766	1.4841309	0	44330	0	0	0
274	275	275	Category N	-0.7199707	-0.31176758	1.4038086	0.29467773	0.40258789	-0.073974609	0	0	10/11/2017	10	11	2017	16:58:53	61133	0.9	16	58	53	0	0.060058594	3.4514648	-0.51855469	-0.037353516	0.70458984	0.26416016	0.77734375	0	0	0	0	0	0	0	0	0	0.87573242	0.12426758	1.1748047	-0.20117188	-0.27416992	0.69897461	0	44330	0	0	0
275	276	276	Category N	-0.7199707	-0.45581055	0.671875	0.30297852	0.38525391	-0.12524414	0	0	10/11/2017	10	11	2017	16:58:54	61134	0	16	58	54	0	0.060058594	3.4514648	-0.51586914	-0.044677734	0.70996094	0.12524414	0.46020508	0	0	0	0	0	0	0	0	0	0.87866211	0.12133789	0.65283203	-0.20385742	-0.41088867	-0.038085938	0	44330	0	0	0
276	277	277	Category N	0	1.0439453	1.2358398	0.27978516	0.38378906	-0.17626953	0	0	10/11/2017	10	11	2017	16:58:54	61134	0.1	16	58	54	0	0.060058594	3.4514648	-0.51464844	-0.057128906	0.70654297	5.0480957	1.3254395	0	0	0	0	0	0	0	0	0	0.87597656	0.12402344	2.1447754	0.51464844	1.1010742	0.52905273	0	44330	0	0	0
277	278	278	Category N	-0.59985352	0.61181641	-0.023925781	0.26879883	0.42895508	-0.008300781	0	0	10/11/2017	10	11	2017	16:58:54	61134	0.2	16	58	54	0	0.060058594	3.4514648	-0.51000977	-0.063476563	0.70727539	4.449707	0.99951172	0	0	0	0	0	0	0	0	0	0.87451172	0.12548828	1.4963379	-0.089599609	0.67529297	-0.73120117	0	44330	0	0	0
278	279	279	Category N	-0.55175781	-0.095947266	0.51586914	0.3293457	0.37597656	-0.09375	0	0	10/11/2017	10	11	2017	16:58:54	61134	0.3	16	58	54	0	0.060058594	3.4514648	-0.50927734	-0.072265625	0.70874023	3.2956543	0.19873047	0	0	0	0	0	0	0	0	0	0.87573242	0.12426758	0.2590332	-0.042236328	-0.0234375	-0.19287109	0	44330	0	0	0
279	280	280	Category N	-0.69580078	-0.32397461	0.86376953	0.26196289	0.37670898	-0.21826172	0	0	10/11/2017	10	11	2017	16:58:54	61134	0.4	16	58	54	0	0.060058594	3.4514648	-0.50854492	-0.074951172	0.71069336	1.8686523	0.34692383	0	0	0	0	0	0	0	0	0	0.87719727	0.12280273	0.58886719	-0.18701172	-0.2487793	0.15283203	0	44330	0	0	0
280	281	281	Category N	-0.65991211	-0.25195313	0.76782227	0.26928711	0.30126953	-0.30249023	0	0	10/11/2017	10	11	2017	16:58:54	61134	0.5	16	58	54	0	0.060058594	3.4514648	-0.50830078	-0.078613281	0.71166992	0.049072266	0.23657227	0	0	0	0	0	0	0	0	0	0.87817383	0.12182617	0.38037109	-0.15136719	-0.1730957	0.055908203	0	44330	0	0	0
281	282	282	Category N	-0.35986328	-0.41992188	0.91186523	0.31738281	0.24243164	-0.31518555	0	0	10/11/2017	10	11	2017	16:58:54	61134	0.6	16	58	54	0	0.060058594	3.4514648	-0.50585938	-0.085205078	0.71289063	2.4523926	0.41552734	0	0	0	0	0	0	0	0	0	0.87841797	0.12158203	0.67944336	0.14599609	-0.33447266	0.19873047	0	44330	0	0	0
282	283	283	Category N	-0.45581055	0.2277832	0.85180664	0.3112793	0.28344727	-0.28027344	0	0	10/11/2017	10	11	2017	16:58:54	61134	0.7	16	58	54	0	0.060058594	3.4514648	-0.50390625	-0.085205078	0.71264648	9.6748047	0.34570313	0	0	0	0	0	0	0	0	0	0.87695313	0.12304688	0.5	0.048095703	0.31298828	0.13891602	0	44330	0	0	0
283	284	284	Category N	-0.99584961	-0.2277832	1.0078125	0.32080078	0.26123047	-0.29443359	0	0	10/11/2017	10	11	2017	16:58:54	61134	0.8	16	58	54	0	0.060058594	3.4514648	-0.50463867	-0.087646484	0.7121582	14.086914	0.58984375	0	0	0	0	0	0	0	0	0	0.87744141	0.12255859	0.92626953	-0.4909668	-0.13989258	0.29541016	0	44330	0	0	0
284	285	285	Category N	-0.41992188	-0.16796875	0.70776367	0.27978516	0.18652344	-0.37695313	0	0	10/11/2017	10	11	2017	16:58:54	61134	0.9	16	58	54	0	0.060058594	3.4514648	-0.5012207	-0.091796875	0.71362305	18.544922	0.11157227	0	0	0	0	0	0	0	0	0	0.87695313	0.12304688	0.16333008	0.081298828	-0.075927734	-0.005859375	0	44330	0	0	0
285	286	286	Category N	-0.55175781	0.27587891	0.87597656	0.4152832	0.12426758	-0.28442383	0	0	10/11/2017	10	11	2017	16:58:55	61135	0	16	58	55	0	0.060058594	3.4514648	-0.50097656	-0.085205078	0.71679688	19.56665	0.39770508	0	0	0	0	0	0	0	0	0	0.87866211	0.12133789	0.57080078	-0.050537109	0.36108398	0.15893555	0	44330	0	0	0
286	287	287	Category N	-0.46777344	0.23999023	1.0197754	0.37548828	0.08984375	-0.34521484	0	0	10/11/2017	10	11	2017	16:58:55	61135	0.1	16	58	55	0	0.060058594	3.4514648	-0.50024414	-0.080078125	0.72070313	26.364258	0.43920898	0	0	0	0	0	0	0	0	0	0.88110352	0.11889648	0.65161133	0.032470703	0.32006836	0.29882813	0	44330	0	0	0
287	288	288	Category C	-0.29980469	0.083984375	0.88793945	0.35620117	0.11474609	-0.35522461	0	0	10/11/2017	10	11	2017	16:58:58	61138	0.6	16	58	58	0	0.059814453	3.4305176	-0.49584961	-0.072998047	0.72314453	26.716064	0.30029297	0	0	0	0	0	0	0	0	0	0.87988281	0.12011719	0.51757813	0.19604492	0.15698242	0.16455078	0	44330	0	0	0
288	289	289	Category C	-0.65991211	-0.10791016	0.91186523	0.3684082	0.083251953	-0.359375	0	0	10/11/2017	10	11	2017	16:58:58	61138	0.7	16	58	58	0	0.059814453	3.4305176	-0.49316406	-0.067626953	0.72436523	27.661621	0.25390625	0	0	0	0	0	0	0	0	0	0.87890625	0.12109375	0.39404297	-0.16650391	-0.040039063	0.18725586	0	44330	0	0	0
289	290	290	Category C	-0.26391602	-0.071777344	0.75585938	0.34472656	0.098388672	-0.37280273	0	0	10/11/2017	10	11	2017	16:58:58	61138	0.8	16	58	58	0	0.059814453	3.4305176	-0.48999023	-0.061767578	0.72827148	28.649902	0.22802734	0	0	0	0	0	0	0	0	0	0.87988281	0.12011719	0.26367188	0.22607422	-0.009765625	0.02734375	0	44330	0	0	0
290	291	291	Category C	-0.47998047	0.27587891	0.87597656	0.42407227	0.12158203	-0.27319336	0	0	10/11/2017	10	11	2017	16:58:58	61138	0.9	16	58	58	0	0.059814453	3.4305176	-0.48876953	-0.053710938	0.73413086	26.179688	0.35888672	0	0	0	0	0	0	0	0	0	0.88354492	0.11645508	0.48046875	0.008789063	0.32958984	0.14160156	0	44330	0	0	0
291	292	292	Category C	-0.64794922	0.059814453	0.92382813	0.37304688	0.10229492	-0.3449707	0	0	10/11/2017	10	11	2017	16:58:59	61139	0	16	58	59	0	0.059814453	3.4305176	-0.48510742	-0.045410156	0.74536133	24.726074	0.26342773	0	0	0	0	0	0	0	0	0	0.89038086	0.10961914	0.4465332	-0.16259766	0.10522461	0.17822266	0	44330	0	0	0
292	293	293	Category C	-0.39599609	0.059814453	0.85180664	0.375	0.11816406	-0.33154297	0	0	10/11/2017	10	11	2017	16:58:59	61139	0.1	16	58	59	0	0.059814453	3.4305176	-0.484375	-0.038574219	0.75219727	21.275635	0.1652832	0	0	0	0	0	0	0	0	0	0.89550781	0.10449219	0.28613281	0.088378906	0.098388672	0.099365234	0	44330	0	0	0
293	294	294	Category C	-0.65991211	0.071777344	0.89990234	0.40576172	0.11914063	-0.30517578	0	0	10/11/2017	10	11	2017	16:58:59	61139	0.2	16	58	59	0	0.059814453	3.4305176	-0.47949219	-0.029296875	0.7565918	19.130615	0.25146484	0	0	0	0	0	0	0	0	0	0.89624023	0.10375977	0.42456055	-0.18017578	0.10107422	0.14306641	0	44330	0	0	0
294	295	295	Category C	-0.32397461	0	0.671875	0.38916016	0.12475586	-0.30786133	0	0	10/11/2017	10	11	2017	16:58:59	61139	0.3	16	58	59	0	0.059814453	3.4305176	-0.4765625	-0.024414063	0.76538086	14.584229	0.18066406	0	0	0	0	0	0	0	0	0	0.90209961	0.097900391	0.27099609	0.15258789	0.024414063	-0.093505859	0	44330	0	0	0
295	296	296	Category C	-0.75585938	0.095947266	0.94799805	0.40429688	0.12817383	-0.29150391	0	0	10/11/2017	10	11	2017	16:58:59	61139	0.4	16	58	59	0	0.059814453	3.4305176	-0.47290039	-0.017822266	0.76855469	10.026123	0.35351563	0	0	0	0	0	0	0	0	0	0.90283203	0.097167969	0.57568359	-0.28271484	0.11376953	0.17919922	0	44330	0	0	0
296	297	297	Category C	-0.45581055	0.023925781	0.82788086	0.37475586	0.125	-0.33227539	0	0	10/11/2017	10	11	2017	16:58:59	61139	0.5	16	58	59	0	0.059814453	3.4305176	-0.47070313	-0.007324219	0.79248047	7.1853027	0.049316406	0	0	0	0	0	0	0	0	0	0.921875	0.078125	0.081542969	0.014892578	0.03125	0.03515625	0	44330	0	0	0
297	298	298	Category C	-0.52783203	0.13183594	0.85180664	0.39135742	0.12915039	-0.32006836	0	0	10/11/2017	10	11	2017	16:58:59	61139	0.6	16	58	59	0	0.060058594	3.4643555	-0.46875	-0.005615234	0.80371094	5.6176758	0.15698242	0	0	0	0	0	0	0	0	0	0.93066406	0.069335938	0.24438477	-0.058837891	0.13745117	0.047851563	0	44330	0	0	0
298	299	299	Category C	-0.6237793	0.023925781	0.94799805	0.42358398	0.093994141	-0.29101563	0	0	10/11/2017	10	11	2017	16:58:59	61139	0.7	16	58	59	0	0.060058594	3.4643555	-0.46289063	0.003662109	0.80786133	2.982666	0.21411133	0	0	0	0	0	0	0	0	0	0.93115234	0.068847656	0.32080078	-0.16064453	0.020019531	0.13989258	0	44330	0	0	0
299	300	300	Category C	-0.6237793	0.071777344	0.88793945	0.37890625	0.10961914	-0.33374023	0	0	10/11/2017	10	11	2017	16:58:59	61139	0.8	16	58	59	0	0.060058594	3.4643555	-0.47265625	0.018310547	0.80395508	1.4204102	0.18041992	0	0	0	0	0	0	0	0	0	0.93286133	0.067138672	0.2878418	-0.15087891	0.053222656	0.083740234	0	44330	0	0	0
300	301	301	Category C	-0.40795898	0.059814453	0.89990234	0.38989258	0.10449219	-0.32568359	0	0	10/11/2017	10	11	2017	16:58:59	61139	0.9	16	58	59	0	0.060058594	3.4643555	-0.47070313	0.024658203	0.80004883	2.4597168	0.12280273	0	0	0	0	0	0	0	0	0	0.9284668	0.071533203	0.19750977	0.062744141	0.034912109	0.099609375	0	44330	0	0	0
301	302	302	Category C	-0.34790039	0.047851563	0.74389648	0.40185547	0.099121094	-0.31323242	0	0	10/11/2017	10	11	2017	16:59:00	61140	0	16	59	0	0	0.060058594	3.4643555	-0.46679688	0.033447266	0.79907227	3.1865234	0.13183594	0	0	0	0	0	0	0	0	0	0.92626953	0.073730469	0.18847656	0.11889648	0.014160156	-0.055175781	0	44330	0	0	0
302	303	303	Category C	-0.63598633	0.17993164	1.0197754	0.37255859	0.089111328	-0.3503418	0	0	10/11/2017	10	11	2017	16:59:00	61140	0.1	16	59	0	0	0.060058594	3.4643555	-0.46679688	0.041259766	0.78686523	3.3139648	0.31933594	0	0	0	0	0	0	0	0	0	0.91577148	0.084228516	0.5402832	-0.16894531	0.13842773	0.23266602	0	44330	0	0	0
303	304	304	Category C	-0.31176758	0.095947266	0.92382813	0.37280273	0.078369141	-0.34423828	0	0	10/11/2017	10	11	2017	16:59:00	61140	0.2	16	59	0	0	0.060058594	3.4643555	-0.46240234	0.045898438	0.7890625	3.6953125	0.20825195	0	0	0	0	0	0	0	0	0	0.91577148	0.084228516	0.33520508	0.15063477	0.049804688	0.13452148	0	44330	0	0	0
304	305	305	Category C	-0.53979492	0.083984375	0.81591797	0.40332031	0.041015625	-0.33032227	0	0	10/11/2017	10	11	2017	16:59:00	61140	0.3	16	59	0	0	0.060058594	3.4643555	-0.45581055	0.058105469	0.79296875	4.9304199	0.090332031	0	0	0	0	0	0	0	0	0	0.91650391	0.083496094	0.13208008	-0.083740234	0.025634766	0.022705078	0	44330	0	0	0
305	306	306	Category C	-0.45581055	0.21582031	1.0917969	0.35571289	0.064697266	-0.36889648	0	0	10/11/2017	10	11	2017	16:59:00	61140	0.4	16	59	0	0	0.060058594	3.4643555	-0.4675293	0.046630859	0.82788086	6.1921387	0.31347656	0	0	0	0	0	0	0	0	0	0.9519043	0.048095703	0.44458008	0.01171875	0.16894531	0.26367188	0	44330	0	0	0
306	307	307	Category C	-0.39599609	0.059814453	0.93579102	0.37475586	0.058837891	-0.35693359	0	0	10/11/2017	10	11	2017	16:59:00	61140	0.5	16	59	0	0	0.060058594	3.4643555	-0.46630859	0.048828125	0.83520508	6.5039063	0.12304688	0	0	0	0	0	0	0	0	0	0.95776367	0.042236328	0.18164063	0.0703125	0.010742188	0.1003418	0	44330	0	0	0
307	308	308	Category C	-0.47998047	0.10791016	1.0678711	0.359375	0.045654297	-0.37207031	0	0	10/11/2017	10	11	2017	16:59:00	61140	0.6	16	59	0	0	0.060058594	3.4643555	-0.46020508	0.057373047	0.84155273	6.572998	0.23242188	0	0	0	0	0	0	0	0	0	0.9609375	0.0390625	0.29638672	-0.01953125	0.050537109	0.22607422	0	44330	0	0	0
308	309	309	Category C	-0.3359375	0.14379883	1.0197754	0.35424805	0.053222656	-0.37109375	0	0	10/11/2017	10	11	2017	16:59:00	61140	0.7	16	59	0	0	0.060058594	3.4643555	-0.46313477	0.061035156	0.85498047	6.1225586	0.22387695	0	0	0	0	0	0	0	0	0	0.97436523	0.025634766	0.37451172	0.12719727	0.082519531	0.16455078	0	44330	0	0	0
309	310	310	Category C	-0.43188477	0.035888672	0.94799805	0.38110352	0.056640625	-0.34960938	0	0	10/11/2017	10	11	2017	16:59:00	61140	0.8	16	59	0	0	0.060058594	3.4643555	-0.46386719	0.065429688	0.86010742	5.3991699	0.098144531	0	0	0	0	0	0	0	0	0	0.97924805	0.020751953	0.1496582	0.031982422	-0.029541016	0.087646484	0	44330	0	0	0
310	311	311	Category C	-0.37182617	0.035888672	0.95996094	0.35693359	0.060546875	-0.37109375	0	0	10/11/2017	10	11	2017	16:59:00	61140	0.9	16	59	0	0	0.060058594	3.4643555	-0.46044922	0.073486328	0.86572266	4.1901855	0.13452148	0	0	0	0	0	0	0	0	0	0.98339844	0.016601563	0.22045898	0.088623047	-0.037597656	0.093994141	0	44330	0	0	0
311	312	312	Category C	-0.47998047	0.059814453	0.92382813	0.36499023	0.061279297	-0.3605957	0	0	10/11/2017	10	11	2017	16:59:01	61141	0	16	59	1	0	0.060058594	3.4643555	-0.47094727	0.067626953	0.90087891	2.9587402	0.025634766	0	0	0	0	0	0	0	0	0	1.019043	0.019042969	0.039306641	-0.008789063	-0.0078125	0.022705078	0	44330	0	0	0
312	313	313	Category C	-0.2878418	0.023925781	0.99584961	0.37207031	0.055908203	-0.36181641	0	0	10/11/2017	10	11	2017	16:59:01	61141	0.1	16	59	1	0	0.060058594	3.4643555	-0.47216797	0.069580078	0.91333008	1.746582	0.20703125	0	0	0	0	0	0	0	0	0	1.0305176	0.030517578	0.3125	0.18432617	-0.045654297	0.082275391	0	44330	0	0	0
313	314	314	Category C	-0.45581055	0.023925781	0.80395508	0.3737793	0.05859375	-0.35351563	0	0	10/11/2017	10	11	2017	16:59:01	61141	0.2	16	59	1	0	0.060058594	3.4643555	-0.46704102	0.078125	0.91845703	0.028076172	0.12719727	0	0	0	0	0	0	0	0	0	1.0334473	0.033447266	0.18017578	0.011230469	-0.054199219	-0.11450195	0	44330	0	0	0
314	315	315	Category C	-0.34790039	0.071777344	0.94799805	0.38793945	0.042236328	-0.34570313	0	0	10/11/2017	10	11	2017	16:59:01	61141	0.3	16	59	1	0	0.060058594	3.4643555	-0.46020508	0.081787109	0.90234375	1.1860352	0.12158203	0	0	0	0	0	0	0	0	0	1.0163574	0.016357422	0.16772461	0.11230469	-0.010009766	0.045410156	0	44330	0	0	0
315	316	316	Category C	-0.47998047	0.011962891	0.98388672	0.39208984	0.079589844	-0.33398438	0	0	10/11/2017	10	11	2017	16:59:01	61141	0.4	16	59	1	0	0.060058594	3.4643555	-0.45654297	0.087890625	0.89648438	2.236084	0.11791992	0	0	0	0	0	0	0	0	0	1.0100098	0.010009766	0.1862793	-0.023193359	-0.075927734	0.087158203	0	44330	0	0	0
316	317	317	Category C	-0.38378906	0.047851563	0.94799805	0.37670898	0.067382813	-0.35058594	0	0	10/11/2017	10	11	2017	16:59:01	61141	0.5	16	59	1	0	0.060058594	3.4643555	-0.45068359	0.095947266	0.90087891	2.9365234	0.094970703	0	0	0	0	0	0	0	0	0	1.0119629	0.011962891	0.16235352	0.066894531	-0.048095703	0.046875	0	44330	0	0	0
317	318	318	Category C	-0.43188477	0	0.93579102	0.3671875	0.071777344	-0.35571289	0	0	10/11/2017	10	11	2017	16:59:01	61141	0.6	16	59	1	0	0.060058594	3.4643555	-0.45703125	0.084228516	0.89672852	2.7563477	0.096191406	0	0	0	0	0	0	0	0	0	1.0100098	0.010009766	0.1484375	0.025146484	-0.084228516	0.038818359	0	44330	0	0	0
318	319	319	Category C	-0.35986328	0.047851563	0.94799805	0.36328125	0.072998047	-0.3605957	0	0	10/11/2017	10	11	2017	16:59:01	61141	0.7	16	59	1	0	0.060058594	3.4643555	-0.45385742	0.077880859	0.90893555	2.4660645	0.10595703	0	0	0	0	0	0	0	0	0	1.0187988	0.018798828	0.16308594	0.093994141	-0.030029297	0.038818359	0	44330	0	0	0
319	320	320	Category C	-0.44384766	0.047851563	0.93579102	0.37426758	0.071533203	-0.35449219	0	0	10/11/2017	10	11	2017	16:59:01	61141	0.8	16	59	1	0	0.060058594	3.4643555	-0.45214844	0.081298828	0.91430664	1.1508789	0.040527344	0	0	0	0	0	0	0	0	0	1.0231934	0.023193359	0.063232422	0.008300781	-0.033447266	0.021240234	0	44330	0	0	0
320	321	321	Category C	-0.38378906	0.023925781	1.0197754	0.37207031	0.080078125	-0.34838867	0	0	10/11/2017	10	11	2017	16:59:01	61141	0.9	16	59	1	0	0.060058594	3.4643555	-0.44824219	0.087646484	0.91503906	0.96435547	0.13842773	0	0	0	0	0	0	0	0	0	1.0227051	0.022705078	0.23291016	0.064453125	-0.063720703	0.10449219	0	44330	0	0	0
321	322	322	Category C	-0.43188477	0.14379883	0.86376953	0.36425781	0.074707031	-0.35668945	0	0	10/11/2017	10	11	2017	16:59:02	61142	0	16	59	2	0	0.060058594	3.4643555	-0.44458008	0.093017578	0.91723633	2.8618164	0.074951172	0	0	0	0	0	0	0	0	0	1.0236816	0.023681641	0.1171875	0.012695313	0.050537109	-0.053466797	0	44330	0	0	0
322	323	323	Category C	-0.34790039	0.14379883	0.83984375	0.40673828	0.003417969	-0.33666992	0	0	10/11/2017	10	11	2017	16:59:02	61142	0.1	16	59	2	0	0.060058594	3.4643555	-0.44506836	0.099853516	0.91796875	4.9338379	0.13208008	0	0	0	0	0	0	0	0	0	1.0249023	0.024902344	0.21899414	0.097167969	0.043701172	-0.078125	0	44330	0	0	0
323	324	324	Category C	-0.45581055	0.047851563	0.98388672	0.43041992	-0.049072266	-0.30883789	0	0	10/11/2017	10	11	2017	16:59:02	61142	0.2	16	59	2	0	0.060058594	3.4643555	-0.4440918	0.099121094	0.92041016	7.114502	0.082275391	0	0	0	0	0	0	0	0	0	1.0266113	0.026611328	0.1262207	-0.011474609	-0.051269531	0.063232422	0	44330	0	0	0
324	325	325	Category C	-0.56396484	0.15576172	0.99584961	0.40844727	-0.035888672	-0.32592773	0	0	10/11/2017	10	11	2017	16:59:02	61142	0.3	16	59	2	0	0.060058594	3.4643555	-0.43652344	0.10424805	0.91967773	9.1635742	0.15698242	0	0	0	0	0	0	0	0	0	1.0231934	0.023193359	0.25488281	-0.12719727	0.051269531	0.075927734	0	44330	0	0	0
325	326	326	Category C	-0.55175781	0.16796875	0.97192383	0.40161133	-0.043212891	-0.34667969	0	0	10/11/2017	10	11	2017	16:59:02	61142	0.4	16	59	2	0	0.060058594	3.4643555	-0.43774414	0.1081543	0.92236328	10.987305	0.13769531	0	0	0	0	0	0	0	0	0	1.0268555	0.026855469	0.22290039	-0.11376953	0.059570313	0.049316406	0	44330	0	0	0
326	327	327	Category C	-0.38378906	0.11987305	0.80395508	0.44091797	-0.044433594	-0.29833984	0	0	10/11/2017	10	11	2017	16:59:02	61142	0.5	16	59	2	0	0.060058594	3.4643555	-0.43481445	0.10644531	0.92333984	12.006104	0.13061523	0	0	0	0	0	0	0	0	0	1.026123	0.026123047	0.18383789	0.051025391	0.013183594	-0.11938477	0	44330	0	0	0
327	328	328	Category C	-0.29980469	0.13183594	0.81591797	0.46972656	-0.044921875	-0.26269531	0	0	10/11/2017	10	11	2017	16:59:02	61142	0.6	16	59	2	0	0.060058594	3.4643555	-0.43457031	0.10571289	0.92358398	12.6875	0.17456055	0	0	0	0	0	0	0	0	0	1.0263672	0.026367188	0.26855469	0.13476563	0.025878906	-0.10766602	0	44330	0	0	0
328	329	329	Category C	-0.58789063	0.14379883	0.92382813	0.42651367	-0.037109375	-0.31567383	0	0	10/11/2017	10	11	2017	16:59:02	61142	0.7	16	59	2	0	0.060058594	3.4643555	-0.43652344	0.10595703	0.92382813	13.222656	0.15576172	0	0	0	0	0	0	0	0	0	1.0273438	0.02734375	0.18920898	-0.15112305	0.037597656	0	0	44330	0	0	0
329	330	330	Category C	-0.53979492	0.16796875	1.0078125	0.38549805	-0.044189453	-0.35791016	0	0	10/11/2017	10	11	2017	16:59:02	61142	0.8	16	59	2	0	0.060058594	3.4643555	-0.43261719	0.1081543	0.92211914	12.584229	0.14941406	0	0	0	0	0	0	0	0	0	1.0241699	0.024169922	0.25244141	-0.10693359	0.059570313	0.085449219	0	44330	0	0	0
330	331	331	Category C	-0.29980469	0.083984375	0.94799805	0.41088867	-0.03515625	-0.32910156	0	0	10/11/2017	10	11	2017	16:59:02	61142	0.9	16	59	2	0	0.060058594	3.4643555	-0.43725586	0.11035156	0.92431641	10.932373	0.14208984	0	0	0	0	0	0	0	0	0	1.0283203	0.028320313	0.1875	0.13745117	-0.026367188	0.0234375	0	44330	0	0	0
331	332	332	Category C	-0.51586914	0.16796875	0.88793945	0.41674805	-0.039550781	-0.3269043	0	0	10/11/2017	10	11	2017	16:59:03	61143	0	16	59	3	0	0.060058594	3.4643555	-0.43481445	0.10766602	0.92260742	9.1611328	0.10644531	0	0	0	0	0	0	0	0	0	1.0256348	0.025634766	0.17553711	-0.080810547	0.060058594	-0.034667969	0	44330	0	0	0
332	333	333	Category C	-0.39599609	0.059814453	0.91186523	0.39916992	-0.031494141	-0.34423828	0	0	10/11/2017	10	11	2017	16:59:03	61143	0.1	16	59	3	0	0.060058594	3.4643555	-0.43798828	0.10961914	0.92504883	7.4736328	0.066650391	0	0	0	0	0	0	0	0	0	1.029541	0.029541016	0.10546875	0.041992188	-0.049804688	-0.013183594	0	44330	0	0	0
333	334	334	Category C	-0.6237793	0.15576172	0.97192383	0.3972168	-0.024169922	-0.34741211	0	0	10/11/2017	10	11	2017	16:59:03	61143	0.2	16	59	3	0	0.060058594	3.4643555	-0.4375	0.10986328	0.92504883	5.5844727	0.19726563	0	0	0	0	0	0	0	0	0	1.0290527	0.029052734	0.27880859	-0.18603516	0.045654297	0.046630859	0	44330	0	0	0
334	335	335	Category C	-0.2878418	0.10791016	0.70776367	0.40820313	-0.033691406	-0.33007813	0	0	10/11/2017	10	11	2017	16:59:03	61143	0.3	16	59	3	0	0.060058594	3.4643555	-0.43774414	0.11108398	0.92724609	3.7509766	0.26586914	0	0	0	0	0	0	0	0	0	1.0314941	0.031494141	0.37280273	0.14990234	-0.003173828	-0.21948242	0	44330	0	0	0
335	336	336	Category C	-0.59985352	0.14379883	1.0319824	0.43774414	-0.033935547	-0.31469727	0	0	10/11/2017	10	11	2017	16:59:03	61143	0.4	16	59	3	0	0.059814453	3.4562988	-0.43798828	0.11328125	0.93139648	2.3222656	0.19287109	0	0	0	0	0	0	0	0	0	1.0354004	0.035400391	0.29248047	-0.16162109	0.030273438	0.1003418	0	44330	0	0	0
336	337	337	Category C	-0.39599609	0.14379883	0.91186523	0.36767578	-0.023925781	-0.37084961	0	0	10/11/2017	10	11	2017	16:59:03	61143	0.5	16	59	3	0	0.059814453	3.4562988	-0.43603516	0.11499023	0.93212891	1.5456543	0.053222656	0	0	0	0	0	0	0	0	0	1.0354004	0.035400391	0.088867188	0.040039063	0.028564453	-0.020263672	0	44330	0	0	0
337	338	338	Category C	-0.27587891	0.10791016	0.79199219	0.4206543	-0.033203125	-0.32788086	0	0	10/11/2017	10	11	2017	16:59:03	61143	0.6	16	59	3	0	0.059814453	3.4562988	-0.4375	0.1159668	0.93237305	0.5559082	0.21435547	0	0	0	0	0	0	0	0	0	1.036377	0.036376953	0.31030273	0.16162109	-0.008056641	-0.14038086	0	44330	0	0	0
338	339	339	Category C	-0.52783203	0.15576172	0.98388672	0.40185547	-0.029296875	-0.33911133	0	0	10/11/2017	10	11	2017	16:59:03	61143	0.7	16	59	3	0	0.059814453	3.4562988	-0.43359375	0.11669922	0.93383789	0.3996582	0.11328125	0	0	0	0	0	0	0	0	0	1.0361328	0.036132813	0.18286133	-0.093994141	0.038818359	0.049804688	0	44330	0	0	0
339	340	340	Category C	-0.3359375	0.095947266	1.0197754	0.38061523	-0.031005859	-0.3605957	0	0	10/11/2017	10	11	2017	16:59:03	61143	0.8	16	59	3	0	0.059814453	3.4562988	-0.43457031	0.11791992	0.93408203	0.95874023	0.13232422	0	0	0	0	0	0	0	0	0	1.0368652	0.036865234	0.20629883	0.098632813	-0.021972656	0.085449219	0	44330	0	0	0
340	341	341	Category C	-0.44384766	0.11987305	0.76782227	0.3996582	-0.022460938	-0.34033203	0	0	10/11/2017	10	11	2017	16:59:03	61143	0.9	16	59	3	0	0.059814453	3.4562988	-0.4309082	0.11938477	0.93408203	1.388916	0.16674805	0	0	0	0	0	0	0	0	0	1.0356445	0.035644531	0.17944336	-0.012695313	0.000244141	-0.16625977	0	44330	0	0	0
341	342	342	Category C	-0.39599609	0.047851563	1.0197754	0.41040039	-0.0234375	-0.32910156	0	0	10/11/2017	10	11	2017	16:59:04	61144	0	16	59	4	0	0.059814453	3.4562988	-0.4309082	0.12207031	0.93359375	1.0273438	0.11889648	0	0	0	0	0	0	0	0	0	1.0356445	0.035644531	0.1953125	0.034912109	-0.07421875	0.0859375	0	44330	0	0	0
342	343	343	Category C	-0.51586914	0.095947266	1.0078125	0.37939453	-0.027099609	-0.36669922	0	0	10/11/2017	10	11	2017	16:59:04	61144	0.1	16	59	4	0	0.059814453	3.4562988	-0.43212891	0.12329102	0.93774414	0.68041992	0.11230469	0	0	0	0	0	0	0	0	0	1.0397949	0.039794922	0.1809082	-0.083496094	-0.02734375	0.069824219	0	44330	0	0	0
343	344	344	Category C	-0.34790039	0.23999023	0.93579102	0.39160156	-0.015380859	-0.34521484	0	0	10/11/2017	10	11	2017	16:59:04	61144	0.2	16	59	4	0	0.059814453	3.4562988	-0.42944336	0.12182617	0.9375	0.78076172	0.14355469	0	0	0	0	0	0	0	0	0	1.0383301	0.038330078	0.20141602	0.081542969	0.11816406	-0.001708984	0	44330	0	0	0
344	345	345	Category C	-0.43188477	0.14379883	0.91186523	0.39916992	-0.027587891	-0.34326172	0	0	10/11/2017	10	11	2017	16:59:04	61144	0.3	16	59	4	0	0.059814453	3.4562988	-0.42895508	0.12304688	0.93847656	1.0827637	0.033691406	0	0	0	0	0	0	0	0	0	1.0393066	0.039306641	0.049804688	-0.002685547	0.020507813	-0.026611328	0	44330	0	0	0
345	346	346	Category C	-0.35986328	0.035888672	0.83984375	0.40478516	-0.034912109	-0.3425293	0	0	10/11/2017	10	11	2017	16:59:04	61144	0.4	16	59	4	0	0.059814453	3.4562988	-0.42700195	0.12451172	0.94238281	0.82299805	0.15136719	0	0	0	0	0	0	0	0	0	1.0419922	0.041992188	0.25854492	0.067138672	-0.088623047	-0.10253906	0	44330	0	0	0
346	347	347	Category C	-0.2878418	0.11987305	0.93579102	0.4296875	-0.03515625	-0.30761719	0	0	10/11/2017	10	11	2017	16:59:04	61144	0.5	16	59	4	0	0.059814453	3.4562988	-0.42749023	0.12304688	0.93945313	0.30664063	0.13964844	0	0	0	0	0	0	0	0	0	1.0393066	0.039306641	0.14648438	0.13964844	-0.003173828	-0.003662109	0	44330	0	0	0
347	348	348	Category C	-0.46777344	0.20385742	0.91186523	0.38085938	-0.021484375	-0.36279297	0	0	10/11/2017	10	11	2017	16:59:04	61144	0.6	16	59	4	0	0.059814453	3.4562988	-0.42675781	0.12475586	0.93896484	0.72509766	0.093017578	0	0	0	0	0	0	0	0	0	1.0388184	0.038818359	0.14697266	-0.040771484	0.078857422	-0.027099609	0	44330	0	0	0
348	349	349	Category C	-0.34790039	0.19189453	0.82788086	0.43725586	-0.014892578	-0.30737305	0	0	10/11/2017	10	11	2017	16:59:04	61144	0.7	16	59	4	0	0.059814453	3.4562988	-0.42871094	0.12451172	0.9375	1.3974609	0.15185547	0	0	0	0	0	0	0	0	0	1.0383301	0.038330078	0.2578125	0.080810547	0.067138672	-0.10961914	0	44330	0	0	0
349	350	350	Category C	-0.44384766	0.083984375	0.99584961	0.40820313	-0.004638672	-0.32885742	0	0	10/11/2017	10	11	2017	16:59:04	61144	0.8	16	59	4	0	0.059814453	3.4562988	-0.42871094	0.1262207	0.93969727	1.036377	0.071533203	0	0	0	0	0	0	0	0	0	1.0407715	0.040771484	0.11328125	-0.014892578	-0.042236328	0.055908203	0	44330	0	0	0
350	351	351	Category C	-0.53979492	0.11987305	0.97192383	0.35791016	0.016601563	-0.37670898	0	0	10/11/2017	10	11	2017	16:59:04	61144	0.9	16	59	4	0	0.059814453	3.4562988	-0.43139648	0.12719727	0.93896484	0.38842773	0.11328125	0	0	0	0	0	0	0	0	0	1.0412598	0.041259766	0.1484375	-0.1081543	-0.007324219	0.032714844	0	44330	0	0	0
351	352	352	Category C	-0.32397461	0.20385742	0.92382813	0.38842773	0.016845703	-0.34985352	0	0	10/11/2017	10	11	2017	16:59:05	61145	0	16	59	5	0	0.059814453	3.4562988	-0.43115234	0.12866211	0.9362793	1.1916504	0.13134766	0	0	0	0	0	0	0	0	0	1.0388184	0.038818359	0.19482422	0.10717773	0.074951172	-0.012451172	0	44330	0	0	0
352	353	353	Category C	-0.39599609	0.14379883	0.95996094	0.38525391	0.006103516	-0.36254883	0	0	10/11/2017	10	11	2017	16:59:05	61145	0.1	16	59	5	0	0.059814453	3.4562988	-0.43115234	0.12988281	0.93603516	2.2990723	0.044677734	0	0	0	0	0	0	0	0	0	1.0388184	0.038818359	0.072753906	0.03515625	0.013671875	0.023681641	0	44330	0	0	0
353	354	354	Category C	-0.40795898	0.071777344	0.89990234	0.35693359	0.012207031	-0.38183594	0	0	10/11/2017	10	11	2017	16:59:05	61145	0.2	16	59	5	0	0.059814453	3.4562988	-0.43334961	0.13183594	0.93505859	2.0810547	0.07421875	0	0	0	0	0	0	0	0	0	1.0390625	0.0390625	0.12084961	0.025390625	-0.060058594	-0.03515625	0	44330	0	0	0
354	355	355	Category C	-0.44384766	0.16796875	0.92382813	0.37011719	0.016357422	-0.37475586	0	0	10/11/2017	10	11	2017	16:59:05	61145	0.3	16	59	5	0	0.059814453	3.4562988	-0.43383789	0.13354492	0.93652344	1.6147461	0.037841797	0	0	0	0	0	0	0	0	0	1.0407715	0.040771484	0.056884766	-0.009765625	0.034179688	-0.012695313	0	44330	0	0	0
355	356	356	Category C	-0.25195313	0.19189453	1.0197754	0.38378906	0.018554688	-0.34985352	0	0	10/11/2017	10	11	2017	16:59:05	61145	0.4	16	59	5	0	0.059814453	3.4562988	-0.43457031	0.1340332	0.93725586	2.3349609	0.20849609	0	0	0	0	0	0	0	0	0	1.041748	0.041748047	0.32275391	0.18261719	0.057617188	0.082275391	0	44330	0	0	0
356	357	357	Category C	-0.50390625	0.10791016	0.91186523	0.40307617	0.006103516	-0.3449707	0	0	10/11/2017	10	11	2017	16:59:05	61145	0.5	16	59	5	0	0.059814453	3.4562988	-0.43334961	0.13525391	0.93481445	3.1804199	0.079101563	0	0	0	0	0	0	0	0	0	1.0393066	0.039306641	0.12109375	-0.0703125	-0.02734375	-0.022949219	0	44330	0	0	0
357	358	358	Category C	-0.3359375	0.095947266	0.94799805	0.35546875	0.009277344	-0.37988281	0	0	10/11/2017	10	11	2017	16:59:05	61145	0.6	16	59	5	0	0.059814453	3.4562988	-0.43505859	0.13769531	0.93554688	2.2102051	0.1081543	0	0	0	0	0	0	0	0	0	1.0410156	0.041015625	0.15307617	0.099121094	-0.041748047	0.012207031	0	44330	0	0	0
358	359	359	Category C	-0.41992188	0.17993164	0.94799805	0.38330078	0.001953125	-0.35620117	0	0	10/11/2017	10	11	2017	16:59:05	61145	0.7	16	59	5	0	0.059814453	3.4562988	-0.43359375	0.13867188	0.93481445	0.80981445	0.045166016	0	0	0	0	0	0	0	0	0	1.0397949	0.039794922	0.067871094	0.013671875	0.041015625	0.012939453	0	44330	0	0	0
359	360	360	Category C	-0.38378906	0.19189453	0.92382813	0.37451172	-0.003662109	-0.37255859	0	0	10/11/2017	10	11	2017	16:59:05	61145	0.8	16	59	5	0	0.059814453	3.4562988	-0.43725586	0.13989258	0.93481445	0.98388672	0.075195313	0	0	0	0	0	0	0	0	0	1.0415039	0.041503906	0.11621094	0.053466797	0.051757813	-0.010986328	0	44330	0	0	0
360	361	361	Category C	-0.37182617	0.16796875	0.94799805	0.37719727	0.001953125	-0.36962891	0	0	10/11/2017	10	11	2017	16:59:05	61145	0.9	16	59	5	0	0.059814453	3.4562988	-0.43505859	0.14135742	0.93481445	1.2473145	0.069824219	0	0	0	0	0	0	0	0	0	1.0407715	0.040771484	0.1027832	0.063232422	0.026367188	0.012939453	0	44330	0	0	0
361	362	362	Category C	-0.38378906	0.13183594	0.95996094	0.36816406	0.007324219	-0.37353516	0	0	10/11/2017	10	11	2017	16:59:06	61146	0	16	59	6	0	0.059814453	3.4562988	-0.4362793	0.14355469	0.93432617	0.18701172	0.059570313	0	0	0	0	0	0	0	0	0	1.0410156	0.041015625	0.08984375	0.052490234	-0.01171875	0.025390625	0	44330	0	0	0
362	363	363	Category C	-0.38378906	0.16796875	1.0439453	0.37426758	0.010253906	-0.36132813	0	0	10/11/2017	10	11	2017	16:59:06	61146	0.1	16	59	6	0	0.059814453	3.4562988	-0.43676758	0.14404297	0.93457031	0.6652832	0.1237793	0	0	0	0	0	0	0	0	0	1.041748	0.041748047	0.18603516	0.052978516	0.023681641	0.10913086	0	44330	0	0	0
363	364	364	Category C	-0.39599609	0.17993164	0.94799805	0.36621094	0.008300781	-0.36962891	0	0	10/11/2017	10	11	2017	16:59:06	61146	0.2	16	59	6	0	0.059814453	3.4562988	-0.43579102	0.14355469	0.93408203	0.13989258	0.055664063	0	0	0	0	0	0	0	0	0	1.0405273	0.040527344	0.090087891	0.039794922	0.036132813	0.013671875	0	44330	0	0	0
364	365	365	Category C	-0.51586914	0.14379883	0.93579102	0.38330078	0.003417969	-0.35913086	0	0	10/11/2017	10	11	2017	16:59:06	61146	0.3	16	59	6	0	0.059814453	3.4562988	-0.43701172	0.14550781	0.93481445	0.61230469	0.078613281	0	0	0	0	0	0	0	0	0	1.0419922	0.041992188	0.081542969	-0.078613281	-0.001708984	0.000732422	0	44330	0	0	0
365	366	366	Category C	-0.31176758	0.14379883	0.94799805	0.37353516	0.027099609	-0.36425781	0	0	10/11/2017	10	11	2017	16:59:06	61146	0.4	16	59	6	0	0.059814453	3.4562988	-0.43457031	0.14550781	0.93212891	0.79736328	0.1237793	0	0	0	0	0	0	0	0	0	1.0388184	0.038818359	0.14038086	0.12280273	-0.001708984	0.015625	0	44330	0	0	0
366	367	367	Category C	-0.45581055	0.17993164	1.0439453	0.39355469	0.039794922	-0.33642578	0	0	10/11/2017	10	11	2017	16:59:06	61146	0.5	16	59	6	0	0.059814453	3.4562988	-0.43383789	0.14575195	0.93164063	1.5036621	0.11914063	0	0	0	0	0	0	0	0	0	1.0380859	0.038085938	0.16796875	-0.021728516	0.033935547	0.11206055	0	44330	0	0	0
367	368	368	Category C	-0.44384766	0.10791016	0.91186523	0.35766602	0.019287109	-0.38183594	0	0	10/11/2017	10	11	2017	16:59:06	61146	0.6	16	59	6	0	0.059814453	3.4562988	-0.43383789	0.14746094	0.93359375	3.3500977	0.046386719	0	0	0	0	0	0	0	0	0	1.0400391	0.040039063	0.071289063	-0.009765625	-0.039550781	-0.021728516	0	44330	0	0	0
368	369	369	Category C	-0.34790039	0.059814453	0.76782227	0.3894043	0.031494141	-0.35180664	0	0	10/11/2017	10	11	2017	16:59:06	61146	0.7	16	59	6	0	0.059814453	3.4562988	-0.43457031	0.14794922	0.93603516	5.1982422	0.20874023	0	0	0	0	0	0	0	0	0	1.0424805	0.042480469	0.34326172	0.086669922	-0.088134766	-0.16821289	0	44330	0	0	0
369	370	370	Category C	-0.64794922	0.10791016	0.92382813	0.38793945	0.064697266	-0.33935547	0	0	10/11/2017	10	11	2017	16:59:06	61146	0.8	16	59	6	0	0.059814453	3.4562988	-0.43359375	0.14819336	0.93603516	6.0539551	0.21801758	0	0	0	0	0	0	0	0	0	1.0422363	0.042236328	0.26660156	-0.21411133	-0.040283203	-0.012207031	0	44330	0	0	0
370	371	371	Category C	-0.2878418	0.071777344	0.74389648	0.37036133	0.071533203	-0.35449219	0	0	10/11/2017	10	11	2017	16:59:06	61146	0.9	16	59	6	0	0.059814453	3.4562988	-0.43261719	0.14941406	0.93505859	7.0524902	0.25219727	0	0	0	0	0	0	0	0	0	1.0410156	0.041015625	0.41381836	0.14477539	-0.077636719	-0.19116211	0	44330	0	0	0
371	372	372	Category C	-0.89990234	0.21582031	1.1279297	0.41772461	0.087158203	-0.30297852	0	0	10/11/2017	10	11	2017	16:59:07	61147	0	16	59	7	0	0.059814453	3.4562988	-0.43408203	0.15136719	0.93676758	8.5424805	0.50732422	0	0	0	0	0	0	0	0	0	1.043457	0.043457031	0.72119141	-0.46557617	0.064208984	0.19091797	0	44330	0	0	0
372	373	373	Category C	-0.34790039	0.071777344	0.83984375	0.34472656	0.086669922	-0.37695313	0	0	10/11/2017	10	11	2017	16:59:07	61147	0.111	16	59	7	0	0.059814453	3.4562988	-0.43554688	0.15039063	0.93579102	8.9719238	0.15209961	0	0	0	0	0	0	0	0	0	1.0432129	0.043212891	0.26245117	0.087646484	-0.078613281	-0.095947266	0	44330	0	0	0
373	374	374	Category C	-0.68383789	0.16796875	1.0917969	0.40478516	0.11181641	-0.31030273	0	0	10/11/2017	10	11	2017	16:59:07	61147	0.222	16	59	7	0	0.059326172	3.4595215	-0.43432617	0.15087891	0.93164063	8.4555664	0.29663086	0	0	0	0	0	0	0	0	0	1.0388184	0.038818359	0.42626953	-0.24926758	0.016845703	0.15991211	0	44330	0	0	0
374	375	375	Category C	-0.3359375	0.17993164	0.99584961	0.32543945	0.12792969	-0.37451172	0	0	10/11/2017	10	11	2017	16:59:07	61147	0.333	16	59	7	0	0.059326172	3.4595215	-0.4309082	0.15136719	0.93139648	7.8547363	0.11816406	0	0	0	0	0	0	0	0	0	1.0373535	0.037353516	0.18774414	0.094970703	0.028320313	0.064208984	0	44330	0	0	0
375	376	376	Category C	-0.59985352	0.2277832	0.99584961	0.34716797	0.12304688	-0.35913086	0	0	10/11/2017	10	11	2017	16:59:07	61147	0.444	16	59	7	0	0.059326172	3.4595215	-0.43652344	0.15185547	0.93481445	7.3874512	0.18994141	0	0	0	0	0	0	0	0	0	1.0427246	0.042724609	0.29980469	-0.16308594	0.075683594	0.060791016	0	44330	0	0	0
376	377	377	Category C	-0.58789063	0.10791016	0.85180664	0.30566406	0.08203125	-0.40551758	0	0	10/11/2017	10	11	2017	16:59:07	61147	0.555	16	59	7	0	0.059326172	3.4595215	-0.43408203	0.15136719	0.93115234	6.4084473	0.17822266	0	0	0	0	0	0	0	0	0	1.0385742	0.038574219	0.27661133	-0.15356445	-0.043457031	-0.079345703	0	44330	0	0	0
377	378	378	Category C	-0.21582031	0.17993164	0.97192383	0.37597656	0.10107422	-0.33276367	0	0	10/11/2017	10	11	2017	16:59:07	61147	0.666	16	59	7	0	0.059326172	3.4595215	-0.43481445	0.15209961	0.93139648	4.5739746	0.22460938	0	0	0	0	0	0	0	0	0	1.0390625	0.0390625	0.28735352	0.21899414	0.027587891	0.040283203	0	44330	0	0	0
378	379	379	Category C	-0.68383789	0.13183594	0.97192383	0.36328125	0.056884766	-0.37084961	0	0	10/11/2017	10	11	2017	16:59:07	61147	0.777	16	59	7	0	0.059326172	3.4595215	-0.43652344	0.15356445	0.93408203	2.2143555	0.25073242	0	0	0	0	0	0	0	0	0	1.0424805	0.042480469	0.30639648	-0.24707031	-0.021728516	0.037597656	0	44330	0	0	0
379	380	380	Category C	-0.3359375	0.19189453	0.88793945	0.35595703	0.080566406	-0.36645508	0	0	10/11/2017	10	11	2017	16:59:07	61147	0.888	16	59	7	0	0.059326172	3.4595215	-0.43457031	0.15258789	0.93212891	0.6484375	0.11474609	0	0	0	0	0	0	0	0	0	1.0395508	0.039550781	0.18188477	0.098632813	0.0390625	-0.044189453	0	44330	0	0	0
380	381	381	Category C	-0.41992188	0.27587891	0.86376953	0.36474609	0.062255859	-0.3605957	0	0	10/11/2017	10	11	2017	16:59:08	61148	0	16	59	8	0	0.059326172	3.4595215	-0.4375	0.15283203	0.93286133	0.16992188	0.1418457	0	0	0	0	0	0	0	0	0	1.041748	0.041748047	0.2097168	0.017578125	0.12280273	-0.069091797	0	44330	0	0	0
381	382	382	Category C	-0.44384766	0.14379883	1.0678711	0.35791016	0.053222656	-0.37109375	0	0	10/11/2017	10	11	2017	16:59:08	61148	0.09	16	59	8	0	0.059326172	3.4595215	-0.43505859	0.15429688	0.9362793	1.282959	0.13208008	0	0	0	0	0	0	0	0	0	1.0439453	0.043945313	0.15087891	-0.008544922	-0.010498047	0.13134766	0	44330	0	0	0
382	383	383	Category C	-0.40795898	0.047851563	1.0078125	0.32641602	0.062744141	-0.39453125	0	0	10/11/2017	10	11	2017	16:59:08	61148	0.181	16	59	8	0	0.059326172	3.4595215	-0.43457031	0.15527344	0.93676758	2.0524902	0.13134766	0	0	0	0	0	0	0	0	0	1.0441895	0.044189453	0.20507813	0.026611328	-0.10742188	0.070800781	0	44330	0	0	0
383	384	384	Category C	-0.2878418	0.20385742	0.99584961	0.34350586	0.063476563	-0.38134766	0	0	10/11/2017	10	11	2017	16:59:08	61148	0.272	16	59	8	0	0.059326172	3.4595215	-0.43603516	0.15722656	0.9362793	1.9348145	0.16650391	0	0	0	0	0	0	0	0	0	1.0446777	0.044677734	0.25439453	0.14819336	0.046386719	0.059326172	0	44330	0	0	0
384	385	385	Category C	-0.37182617	0.20385742	1.1279297	0.36035156	0.062011719	-0.36816406	0	0	10/11/2017	10	11	2017	16:59:08	61148	0.363	16	59	8	0	0.059326172	3.4595215	-0.43457031	0.15478516	0.93310547	1.027832	0.21020508	0	0	0	0	0	0	0	0	0	1.0410156	0.041015625	0.30615234	0.062744141	0.048828125	0.19458008	0	44330	0	0	0
385	386	386	Category C	-0.49194336	0.095947266	0.85180664	0.30859375	0.074462891	-0.40380859	0	0	10/11/2017	10	11	2017	16:59:08	61148	0.454	16	59	8	0	0.059326172	3.4595215	-0.43725586	0.15600586	0.93603516	0.43676758	0.11694336	0	0	0	0	0	0	0	0	0	1.0446777	0.044677734	0.19873047	-0.054443359	-0.060058594	-0.084228516	0	44330	0	0	0
386	387	387	Category C	-0.3359375	0.19189453	0.89990234	0.30419922	0.094482422	-0.39746094	0	0	10/11/2017	10	11	2017	16:59:08	61148	0.545	16	59	8	0	0.059326172	3.4595215	-0.43896484	0.15820313	0.93676758	0.54248047	0.11450195	0	0	0	0	0	0	0	0	0	1.0466309	0.046630859	0.17358398	0.10302734	0.033447266	-0.036865234	0	44330	0	0	0
387	388	388	Category C	-0.64794922	0.095947266	0.94799805	0.27978516	0.12451172	-0.41137695	0	0	10/11/2017	10	11	2017	16:59:08	61148	0.636	16	59	8	0	0.059326172	3.4595215	-0.44116211	0.15917969	0.93408203	0.018554688	0.21655273	0	0	0	0	0	0	0	0	0	1.0454102	0.045410156	0.28369141	-0.20654297	-0.063232422	0.013671875	0	44330	0	0	0
388	389	389	Category C	-0.32397461	0.27587891	1.2119141	0.30371094	0.12866211	-0.39404297	0	0	10/11/2017	10	11	2017	16:59:08	61148	0.727	16	59	8	0	0.059326172	3.4595215	-0.44213867	0.1574707	0.93505859	1.671875	0.32324219	0	0	0	0	0	0	0	0	0	1.0461426	0.046142578	0.51318359	0.11816406	0.11816406	0.27661133	0	44330	0	0	0
389	390	390	Category C	-0.64794922	0.11987305	0.88793945	0.31274414	0.11083984	-0.38793945	0	0	10/11/2017	10	11	2017	16:59:08	61148	0.818	16	59	8	0	0.059326172	3.4595215	-0.4440918	0.15722656	0.93798828	2.6066895	0.21313477	0	0	0	0	0	0	0	0	0	1.0495605	0.049560547	0.29125977	-0.20361328	-0.037353516	-0.050048828	0	44330	0	0	0
390	391	391	Category C	-0.35986328	0.15576172	0.74389648	0.33569336	0.11450195	-0.37133789	0	0	10/11/2017	10	11	2017	16:59:08	61148	0.909	16	59	8	0	0.059326172	3.4595215	-0.44238281	0.15600586	0.93554688	2.8586426	0.20874023	0	0	0	0	0	0	0	0	0	1.0466309	0.046630859	0.2746582	0.082519531	-0.000244141	-0.19165039	0	44330	0	0	0
391	392	392	Category C	-0.47998047	0.14379883	0.89990234	0.36376953	0.085205078	-0.35644531	0	0	10/11/2017	10	11	2017	16:59:09	61149	0	16	59	9	0	0.059326172	3.4595215	-0.43945313	0.15307617	0.93652344	3.2514648	0.055419922	0	0	0	0	0	0	0	0	0	1.0458984	0.045898438	0.086425781	-0.040283203	-0.009277344	-0.036621094	0	44330	0	0	0
392	393	393	Category C	-0.46777344	0.19189453	0.91186523	0.29199219	0.11254883	-0.40356445	0	0	10/11/2017	10	11	2017	16:59:09	61149	0.1	16	59	9	0	0.059326172	3.4595215	-0.44018555	0.15332031	0.93676758	4.3979492	0.053466797	0	0	0	0	0	0	0	0	0	1.0463867	0.046386719	0.090820313	-0.02734375	0.038330078	-0.024902344	0	44330	0	0	0
393	394	394	Category C	-0.49194336	0.15576172	0.92382813	0.30883789	0.11547852	-0.39404297	0	0	10/11/2017	10	11	2017	16:59:09	61149	0.2	16	59	9	0	0.059326172	3.4595215	-0.44042969	0.15258789	0.93676758	5.182373	0.052978516	0	0	0	0	0	0	0	0	0	1.0461426	0.046142578	0.067382813	-0.051269531	0.002929688	-0.012939453	0	44330	0	0	0
394	395	395	Category C	-0.39599609	0.10791016	1.0078125	0.27539063	0.12695313	-0.41137695	0	0	10/11/2017	10	11	2017	16:59:09	61149	0.3	16	59	9	0	0.059326172	3.4595215	-0.43994141	0.15063477	0.9362793	4.375	0.094238281	0	0	0	0	0	0	0	0	0	1.0454102	0.045410156	0.15820313	0.043945313	-0.042724609	0.071289063	0	44330	0	0	0
395	396	396	Category C	-0.38378906	0.11987305	0.79199219	0.29125977	0.13330078	-0.40136719	0	0	10/11/2017	10	11	2017	16:59:09	61149	0.4	16	59	9	0	0.059326172	3.4595215	-0.43725586	0.14892578	0.9375	3.956543	0.15771484	0	0	0	0	0	0	0	0	0	1.045166	0.045166016	0.22827148	0.053466797	-0.029052734	-0.14550781	0	44330	0	0	0
396	397	397	Category C	-0.52783203	0.2277832	1.0078125	0.27563477	0.13891602	-0.40917969	0	0	10/11/2017	10	11	2017	16:59:09	61149	0.5	16	59	9	0	0.059326172	3.4595215	-0.44091797	0.14770508	0.93701172	4.6818848	0.13720703	0	0	0	0	0	0	0	0	0	1.0461426	0.046142578	0.23706055	-0.086669922	0.079833984	0.070556641	0	44330	0	0	0
397	398	398	Category C	-0.31176758	0.083984375	0.87597656	0.26171875	0.13183594	-0.41455078	0	0	10/11/2017	10	11	2017	16:59:09	61149	0.6	16	59	9	0	0.059326172	3.4595215	-0.4387207	0.15014648	0.93505859	5.0344238	0.1550293	0	0	0	0	0	0	0	0	0	1.0439453	0.043945313	0.25244141	0.12695313	-0.066162109	-0.059082031	0	44330	0	0	0
398	399	399	Category C	-0.64794922	0.15576172	0.94799805	0.27954102	0.13354492	-0.4074707	0	0	10/11/2017	10	11	2017	16:59:09	61149	0.7	16	59	9	0	0.059326172	3.4595215	-0.43847656	0.15307617	0.93212891	4.2392578	0.2097168	0	0	0	0	0	0	0	0	0	1.0415039	0.041503906	0.22753906	-0.20922852	0.002441406	0.015625	0	44330	0	0	0
399	400	400	Category C	-0.27587891	0.15576172	0.93579102	0.2487793	0.14135742	-0.42163086	0	0	10/11/2017	10	11	2017	16:59:09	61149	0.8	16	59	9	0	0.059326172	3.4595215	-0.44091797	0.15551758	0.93237305	3.357666	0.16503906	0	0	0	0	0	0	0	0	0	1.0429688	0.04296875	0.16845703	0.16503906	0	0.003173828	0	44330	0	0	0
400	401	401	Category C	-0.47998047	0.19189453	0.97192383	0.29980469	0.11962891	-0.39819336	0	0	10/11/2017	10	11	2017	16:59:09	61149	0.9	16	59	9	0	0.059326172	3.4595215	-0.44213867	0.15942383	0.93115234	3.276123	0.064208984	0	0	0	0	0	0	0	0	0	1.0429688	0.04296875	0.11083984	-0.037597656	0.032226563	0.040527344	0	44330	0	0	0
401	402	402	Category C	-0.47998047	0.19189453	0.88793945	0.21972656	0.12548828	-0.44238281	0	0	10/11/2017	10	11	2017	16:59:10	61150	0	16	59	10	0	0.059326172	3.4595215	-0.44262695	0.16113281	0.93041992	3.0236816	0.064208984	0	0	0	0	0	0	0	0	0	1.0429688	0.04296875	0.11010742	-0.037109375	0.030517578	-0.042480469	0	44330	0	0	0
402	403	403	Category C	-0.26391602	0.095947266	0.79199219	0.26782227	0.13427734	-0.41625977	0	0	10/11/2017	10	11	2017	16:59:10	61150	0.1	16	59	10	0	0.059326172	3.4595215	-0.44189453	0.16235352	0.93041992	1.7211914	0.23510742	0	0	0	0	0	0	0	0	0	1.0427246	0.042724609	0.3828125	0.17797852	-0.06640625	-0.13842773	0	44330	0	0	0
403	404	404	Category C	-0.55175781	0.21582031	1.0439453	0.24511719	0.14086914	-0.41870117	0	0	10/11/2017	10	11	2017	16:59:10	61150	0.2	16	59	10	0	0.059326172	3.4595215	-0.44311523	0.16308594	0.92895508	0.45336914	0.16625977	0	0	0	0	0	0	0	0	0	1.0422363	0.042236328	0.27563477	-0.10839844	0.052490234	0.11474609	0	44330	0	0	0
404	405	405	Category C	-0.37182617	0.15576172	0.79199219	0.22143555	0.12890625	-0.43920898	0	0	10/11/2017	10	11	2017	16:59:10	61150	0.3	16	59	10	0	0.059326172	3.4595215	-0.44311523	0.16455078	0.92919922	0.30908203	0.1550293	0	0	0	0	0	0	0	0	0	1.0427246	0.042724609	0.21777344	0.071289063	-0.008789063	-0.13720703	0	44330	0	0	0
405	406	406	Category C	-0.49194336	0.17993164	0.92382813	0.23950195	0.12402344	-0.42895508	0	0	10/11/2017	10	11	2017	16:59:10	61150	0.4	16	59	10	0	0.059326172	3.4595215	-0.44116211	0.16625977	0.92944336	0.8762207	0.052734375	0	0	0	0	0	0	0	0	0	1.0422363	0.042236328	0.070068359	-0.050537109	0.013427734	-0.005615234	0	44330	0	0	0
406	407	407	Category C	-0.38378906	0.26391602	0.97192383	0.20483398	0.1237793	-0.44848633	0	0	10/11/2017	10	11	2017	16:59:10	61150	0.5	16	59	10	0	0.059326172	3.4595215	-0.44458008	0.16650391	0.9284668	1.5891113	0.12280273	0	0	0	0	0	0	0	0	0	1.0427246	0.042724609	0.20166016	0.060791016	0.097167969	0.043212891	0	44330	0	0	0
407	408	408	Category C	-0.35986328	0.16796875	0.99584961	0.26879883	0.12988281	-0.41235352	0	0	10/11/2017	10	11	2017	16:59:10	61150	0.6	16	59	10	0	0.059326172	3.4595215	-0.44262695	0.16870117	0.92724609	2.5270996	0.10742188	0	0	0	0	0	0	0	0	0	1.0412598	0.041259766	0.15209961	0.082763672	-0.000732422	0.068359375	0	44330	0	0	0
408	409	409	Category C	-0.51586914	0.16796875	0.92382813	0.23168945	0.12280273	-0.43920898	0	0	10/11/2017	10	11	2017	16:59:10	61150	0.7	16	59	10	0	0.059326172	3.4595215	-0.44384766	0.16967773	0.92895508	2.7487793	0.072021484	0	0	0	0	0	0	0	0	0	1.043457	0.043457031	0.078613281	-0.071777344	-0.001708984	-0.005126953	0	44330	0	0	0
409	410	410	Category C	-0.45581055	0.25195313	0.93579102	0.22216797	0.12939453	-0.4362793	0	0	10/11/2017	10	11	2017	16:59:10	61150	0.8	16	59	10	0	0.059326172	3.4595215	-0.44506836	0.17163086	0.93041992	1.8920898	0.080810547	0	0	0	0	0	0	0	0	0	1.0456543	0.045654297	0.095947266	-0.010498047	0.080078125	0.005126953	0	44330	0	0	0
410	411	411	Category C	-0.40795898	0.25195313	1.079834	0.25195313	0.12207031	-0.42285156	0	0	10/11/2017	10	11	2017	16:59:10	61150	0.9	16	59	10	0	0.059326172	3.4595215	-0.44067383	0.17382813	0.92749023	1.3266602	0.17407227	0	0	0	0	0	0	0	0	0	1.0415039	0.041503906	0.26269531	0.032714844	0.077880859	0.15209961	0	44330	0	0	0
411	412	412	Category C	-0.63598633	0.083984375	0.82788086	0.23852539	0.12573242	-0.43383789	0	0	10/11/2017	10	11	2017	16:59:11	61151	0	16	59	11	0	0.059814453	3.4595215	-0.44384766	0.17578125	0.93139648	0.96386719	0.23657227	0	0	0	0	0	0	0	0	0	1.0466309	0.046630859	0.38745117	-0.19189453	-0.091796875	-0.10351563	0	44330	0	0	0
412	413	413	Category C	-0.29980469	0.10791016	0.56396484	0.27416992	0.13476563	-0.40722656	0	0	10/11/2017	10	11	2017	16:59:11	61151	0.111	16	59	11	0	0.059814453	3.4595215	-0.4375	0.17578125	0.92895508	0.23291016	0.39599609	0	0	0	0	0	0	0	0	0	1.041748	0.041748047	0.57080078	0.13769531	-0.067871094	-0.36499023	0	44330	0	0	0
413	414	414	Category C	-0.34790039	0.19189453	0.95996094	0.28271484	0.18164063	-0.37939453	0	0	10/11/2017	10	11	2017	16:59:11	61151	0.222	16	59	11	0	0.059814453	3.4595215	-0.43969727	0.17871094	0.92822266	0.92919922	0.097900391	0	0	0	0	0	0	0	0	0	1.0424805	0.042480469	0.13647461	0.091796875	0.012939453	0.031494141	0	44330	0	0	0
414	415	415	Category C	-0.74389648	0.14379883	0.97192383	0.19750977	0.15063477	-0.43701172	0	0	10/11/2017	10	11	2017	16:59:11	61151	0.333	16	59	11	0	0.059814453	3.4595215	-0.43457031	0.1796875	0.92504883	2.329834	0.31469727	0	0	0	0	0	0	0	0	0	1.0375977	0.037597656	0.39208984	-0.30908203	-0.035888672	0.046630859	0	44330	0	0	0
415	416	416	Category C	-0.40795898	0.095947266	0.75585938	0.18725586	0.13330078	-0.45361328	0	0	10/11/2017	10	11	2017	16:59:11	61151	0.444	16	59	11	0	0.059814453	3.4595215	-0.4387207	0.18359375	0.92626953	2.3444824	0.1940918	0	0	0	0	0	0	0	0	0	1.0412598	0.041259766	0.2890625	0.030761719	-0.087646484	-0.17041016	0	44330	0	0	0
416	417	417	Category C	-0.45581055	0.20385742	0.92382813	0.18334961	0.12207031	-0.45776367	0	0	10/11/2017	10	11	2017	16:59:11	61151	0.555	16	59	11	0	0.059814453	3.4595215	-0.43725586	0.18432617	0.92456055	2.6921387	0.026611328	0	0	0	0	0	0	0	0	0	1.0393066	0.039306641	0.038818359	-0.018310547	0.019287109	-0.000732422	0	44330	0	0	0
417	418	418	Category C	-0.40795898	0.2277832	1.0078125	0.21044922	0.13598633	-0.44140625	0	0	10/11/2017	10	11	2017	16:59:11	61151	0.666	16	59	11	0	0.059814453	3.4595215	-0.43359375	0.18481445	0.92163086	4.1657715	0.099365234	0	0	0	0	0	0	0	0	0	1.0354004	0.035400391	0.15454102	0.025634766	0.042724609	0.0859375	0	44330	0	0	0
418	419	419	Category C	-0.35986328	0.083984375	0.81591797	0.14794922	0.12109375	-0.46826172	0	0	10/11/2017	10	11	2017	16:59:11	61151	0.777	16	59	11	0	0.059814453	3.4595215	-0.4387207	0.18847656	0.92138672	4.7685547	0.16821289	0	0	0	0	0	0	0	0	0	1.0378418	0.037841797	0.2890625	0.078857422	-0.10449219	-0.10546875	0	44330	0	0	0
419	420	420	Category C	-0.58789063	0.11987305	1.079834	0.15161133	0.13232422	-0.46386719	0	0	10/11/2017	10	11	2017	16:59:11	61151	0.888	16	59	11	0	0.059814453	3.4595215	-0.43530273	0.19165039	0.92041016	4.7785645	0.23168945	0	0	0	0	0	0	0	0	0	1.0361328	0.036132813	0.38354492	-0.15234375	-0.071777344	0.15917969	0	44330	0	0	0
420	421	421	Category C	-0.23999023	0.23999023	1.0439453	0.10571289	0.16064453	-0.46508789	0	0	10/11/2017	10	11	2017	16:59:12	61152	0	16	59	12	0	0.059814453	3.4595215	-0.43652344	0.19360352	0.92260742	3.9343262	0.2355957	0	0	0	0	0	0	0	0	0	1.0388184	0.038818359	0.36401367	0.1965332	0.046142578	0.12109375	0	44330	0	0	0
421	422	422	Category C	-0.35986328	0.10791016	1.0559082	0.19775391	0.15869141	-0.43188477	0	0	10/11/2017	10	11	2017	16:59:12	61152	0.1	16	59	12	0	0.059814453	3.4595215	-0.43920898	0.19116211	0.92456055	3.8198242	0.17431641	0	0	0	0	0	0	0	0	0	1.0415039	0.041503906	0.29370117	0.079345703	-0.083251953	0.13110352	0	44330	0	0	0
422	423	423	Category C	-0.63598633	0.25195313	0.97192383	0.095214844	0.1550293	-0.47216797	0	0	10/11/2017	10	11	2017	16:59:12	61152	0.2	16	59	12	0	0.059814453	3.4595215	-0.43676758	0.19824219	0.91992188	3.7458496	0.21264648	0	0	0	0	0	0	0	0	0	1.0373535	0.037353516	0.30444336	-0.19897461	0.053466797	0.051757813	0	44330	0	0	0
423	424	424	Category C	-0.2277832	0.059814453	0.69580078	0.17480469	0.11352539	-0.4609375	0	0	10/11/2017	10	11	2017	16:59:12	61152	0.3	16	59	12	0	0.059814453	3.4595215	-0.44091797	0.20361328	0.91772461	1.8105469	0.33959961	0	0	0	0	0	0	0	0	0	1.0383301	0.038330078	0.57885742	0.21313477	-0.14379883	-0.22192383	0	44330	0	0	0
424	425	425	Category C	-0.63598633	0.2277832	1.1279297	0.22412109	0.13476563	-0.43725586	0	0	10/11/2017	10	11	2017	16:59:12	61152	0.4	16	59	12	0	0.059814453	3.4595215	-0.44018555	0.20483398	0.91650391	0.092773438	0.28881836	0	0	0	0	0	0	0	0	0	1.0371094	0.037109375	0.42993164	-0.19555664	0.022705078	0.21118164	0	44330	0	0	0
425	426	426	Category C	-0.50390625	0.2277832	0.91186523	0.10400391	0.14086914	-0.4753418	0	0	10/11/2017	10	11	2017	16:59:12	61152	0.5	16	59	12	0	0.059814453	3.4595215	-0.44384766	0.20947266	0.91381836	0.13378906	0.0625	0	0	0	0	0	0	0	0	0	1.0373535	0.037353516	0.079833984	-0.059814453	0.018066406	-0.001953125	0	44330	0	0	0
426	427	427	Category C	-0.46777344	0.19189453	0.7199707	0.15576172	0.15869141	-0.45336914	0	0	10/11/2017	10	11	2017	16:59:12	61152	0.6	16	59	12	0	0.059814453	3.4595215	-0.4440918	0.21166992	0.91503906	0.72607422	0.19750977	0	0	0	0	0	0	0	0	0	1.0390625	0.0390625	0.23828125	-0.0234375	-0.019775391	-0.19506836	0	44330	0	0	0
427	428	428	Category C	-0.53979492	0.071777344	0.98388672	0.15893555	0.12915039	-0.4609375	0	0	10/11/2017	10	11	2017	16:59:12	61152	0.7	16	59	12	0	0.059814453	3.4595215	-0.44799805	0.2121582	0.91577148	1.5046387	0.1809082	0	0	0	0	0	0	0	0	0	1.0415039	0.041503906	0.29980469	-0.091552734	-0.14038086	0.067871094	0	44330	0	0	0
428	429	429	Category C	-0.50390625	0.16796875	1.0559082	0.093261719	0.14624023	-0.47412109	0	0	10/11/2017	10	11	2017	16:59:12	61152	0.8	16	59	12	0	0.059814453	3.4595215	-0.44458008	0.21557617	0.91259766	4.6491699	0.16210938	0	0	0	0	0	0	0	0	0	1.0378418	0.037841797	0.25	-0.059082031	-0.047607422	0.14306641	0	44330	0	0	0
429	430	430	Category C	-0.31176758	-0.011962891	0.80395508	0.16040039	0.12231445	-0.46508789	0	0	10/11/2017	10	11	2017	16:59:12	61152	0.9	16	59	12	0	0.059814453	3.4595215	-0.44799805	0.21630859	0.90795898	7.8422852	0.28564453	0	0	0	0	0	0	0	0	0	1.0354004	0.035400391	0.46899414	0.13623047	-0.22827148	-0.10400391	0	44330	0	0	0
430	431	431	Category C	-0.29980469	-0.11987305	1.0559082	0.1628418	0.16235352	-0.45019531	0	0	10/11/2017	10	11	2017	16:59:13	61153	0	16	59	13	0	0.059814453	3.4595215	-0.44506836	0.21850586	0.90576172	8.769043	0.39770508	0	0	0	0	0	0	0	0	0	1.0327148	0.032714844	0.63378906	0.14526367	-0.33837891	0.14990234	0	44330	0	0	0
431	432	432	Category C	-0.38378906	0.21582031	0.93579102	0.12255859	0.18896484	-0.45336914	0	0	10/11/2017	10	11	2017	16:59:13	61153	0.1	16	59	13	0	0.059814453	3.4595215	-0.45117188	0.22216797	0.90942383	8.9099121	0.072753906	0	0	0	0	0	0	0	0	0	1.0393066	0.039306641	0.10009766	0.067382813	-0.006347656	0.026123047	0	44330	0	0	0
432	433	433	Category C	-0.40795898	0.095947266	0.95996094	0.13305664	0.19702148	-0.44799805	0	0	10/11/2017	10	11	2017	16:59:13	61153	0.2	16	59	13	0	0.059814453	3.4595215	-0.4519043	0.22485352	0.90795898	7.8959961	0.14575195	0	0	0	0	0	0	0	0	0	1.0388184	0.038818359	0.22509766	0.043945313	-0.12890625	0.051757813	0	44330	0	0	0
433	434	434	Category C	-0.38378906	-0.095947266	0.86376953	0.094482422	0.19921875	-0.45727539	0	0	10/11/2017	10	11	2017	16:59:13	61153	0.3	16	59	13	0	0.059814453	3.4595215	-0.45361328	0.22680664	0.90673828	5.4758301	0.33300781	0	0	0	0	0	0	0	0	0	1.0388184	0.038818359	0.43554688	0.069824219	-0.32275391	-0.04296875	0	44330	0	0	0
434	435	435	Category C	-0.21582031	0.047851563	1.0319824	0.17456055	0.20800781	-0.42651367	0	0	10/11/2017	10	11	2017	16:59:13	61153	0.4	16	59	13	0	0.059814453	3.4595215	-0.45458984	0.22705078	0.90600586	1.1936035	0.32421875	0	0	0	0	0	0	0	0	0	1.0388184	0.038818359	0.54418945	0.23876953	-0.17919922	0.12573242	0	44330	0	0	0
435	436	436	Category C	-0.55175781	0.095947266	0.98388672	0.14306641	0.23413086	-0.42797852	0	0	10/11/2017	10	11	2017	16:59:13	61153	0.5	16	59	13	0	0.059814453	3.4595215	-0.45581055	0.2331543	0.90209961	9.1494141	0.1862793	0	0	0	0	0	0	0	0	0	1.0373535	0.037353516	0.31469727	-0.095703125	-0.13720703	0.081542969	0	44330	0	0	0
436	437	437	Category D	-0.32397461	0.29980469	0.75585938	0.34863281	-0.26806641	-0.30981445	0	0	10/11/2017	10	11	2017	17:14:46	62086	0.199	17	14	46	0	0.059326172	3.4337402	-0.45947266	0.23608398	0.90283203	15.778564	0.20996094	0	0	0	0	0	0	0	0	0	1.0402832	0.040283203	0.34619141	0.13549805	0.063476563	-0.14697266	0	44330	0	0	0
437	438	438	Category D	-0.32397461	0.32397461	0.69580078	0.4387207	-0.28515625	-0.20263672	0	0	10/11/2017	10	11	2017	17:14:46	62086	0.3	17	14	46	0	0.059326172	3.4337402	-0.46191406	0.23876953	0.90063477	24.410156	0.26098633	0	0	0	0	0	0	0	0	0	1.0400391	0.040039063	0.42773438	0.13793945	0.084960938	-0.20483398	0	44330	0	0	0
438	439	439	Category D	-0.61181641	0.38378906	0.97192383	0.43457031	-0.26879883	-0.21362305	0	0	10/11/2017	10	11	2017	17:14:46	62086	0.4	17	14	46	0	0.059326172	3.4337402	-0.46313477	0.24072266	0.89892578	34.36792	0.21850586	0	0	0	0	0	0	0	0	0	1.0395508	0.039550781	0.36401367	-0.1484375	0.14282227	0.072753906	0	44330	0	0	0
439	440	440	Category D	-0.47998047	0.49194336	0.82788086	0.37060547	-0.24243164	-0.31445313	0	0	10/11/2017	10	11	2017	17:14:46	62086	0.5	17	14	46	0	0.059326172	3.4337402	-0.4621582	0.24414063	0.89868164	42.831299	0.25805664	0	0	0	0	0	0	0	0	0	1.0397949	0.039794922	0.3359375	-0.017578125	0.24755859	-0.070800781	0	44330	0	0	0
440	441	441	Category D	-0.41992188	0.31176758	0.88793945	0.38061523	-0.24926758	-0.29516602	0	0	10/11/2017	10	11	2017	17:14:46	62086	0.6	17	14	46	0	0.059326172	3.4337402	-0.46679688	0.24584961	0.89697266	46.821289	0.081298828	0	0	0	0	0	0	0	0	0	1.0407715	0.040771484	0.12182617	0.046875	0.065673828	-0.009033203	0	44330	0	0	0
441	442	442	Category D	-0.31176758	0.2277832	0.95996094	0.3737793	-0.23510742	-0.30908203	0	0	10/11/2017	10	11	2017	17:14:46	62086	0.7	17	14	46	0	0.059326172	3.4337402	-0.4675293	0.24487305	0.89770508	48.55835	0.16845703	0	0	0	0	0	0	0	0	0	1.0412598	0.041259766	0.23510742	0.15576172	-0.017089844	0.062011719	0	44330	0	0	0
442	443	443	Category D	-0.49194336	0.2277832	0.93579102	0.37573242	-0.23950195	-0.31835938	0	0	10/11/2017	10	11	2017	17:14:46	62086	0.8	17	14	46	0	0.059326172	3.4337402	-0.46899414	0.24658203	0.89746094	49.019775	0.048339844	0	0	0	0	0	0	0	0	0	1.0422363	0.042236328	0.079833984	-0.022705078	-0.018798828	0.038085938	0	44330	0	0	0
443	444	444	Category D	-0.39599609	0.29980469	0.97192383	0.359375	-0.23486328	-0.33886719	0	0	10/11/2017	10	11	2017	17:14:46	62086	0.9	17	14	46	0	0.059326172	3.4337402	-0.46850586	0.24731445	0.89746094	45.558594	0.11645508	0	0	0	0	0	0	0	0	0	1.0422363	0.042236328	0.19946289	0.072509766	0.052246094	0.07421875	0	44330	0	0	0
444	445	445	Category D	-0.34790039	0.27587891	0.94799805	0.38867188	-0.22998047	-0.30078125	0	0	10/11/2017	10	11	2017	17:14:47	62087	0	17	14	47	0	0.059326172	3.4337402	-0.46899414	0.24609375	0.89648438	37.183594	0.13500977	0	0	0	0	0	0	0	0	0	1.0412598	0.041259766	0.20239258	0.12109375	0.029541016	0.051269531	0	44330	0	0	0
445	446	446	Category D	-0.59985352	0.15576172	0.86376953	0.36914063	-0.23242188	-0.32958984	0	0	10/11/2017	10	11	2017	17:14:47	62087	0.111	17	14	47	0	0.059326172	3.4337402	-0.47436523	0.24731445	0.89892578	28.322266	0.15917969	0	0	0	0	0	0	0	0	0	1.0461426	0.046142578	0.25219727	-0.12524414	-0.091552734	-0.03515625	0	44330	0	0	0
446	447	447	Category D	-0.29980469	0.35986328	0.94799805	0.37646484	-0.21166992	-0.32714844	0	0	10/11/2017	10	11	2017	17:14:47	62087	0.222	17	14	47	0	0.059326172	3.4337402	-0.47070313	0.24755859	0.89501953	21.744873	0.2109375	0	0	0	0	0	0	0	0	0	1.0412598	0.041259766	0.33569336	0.17089844	0.11206055	0.052734375	0	44330	0	0	0
447	448	448	Category D	-0.53979492	0.17993164	1.0439453	0.36352539	-0.20605469	-0.33447266	0	0	10/11/2017	10	11	2017	17:14:47	62087	0.333	17	14	47	0	0.059326172	3.4337402	-0.47314453	0.24584961	0.89575195	14.571533	0.17529297	0	0	0	0	0	0	0	0	0	1.0424805	0.042480469	0.28051758	-0.06640625	-0.065917969	0.14794922	0	44330	0	0	0
448	449	449	Category D	-0.44384766	0.2277832	0.88793945	0.34936523	-0.20727539	-0.34887695	0	0	10/11/2017	10	11	2017	17:14:47	62087	0.444	17	14	47	0	0.059326172	3.4337402	-0.47509766	0.24609375	0.89550781	7.7299805	0.037109375	0	0	0	0	0	0	0	0	0	1.0432129	0.043212891	0.057373047	0.03125	-0.018310547	-0.007568359	0	44330	0	0	0
449	450	450	Category D	-0.2878418	0.2878418	0.69580078	0.375	-0.22045898	-0.3190918	0	0	10/11/2017	10	11	2017	17:14:47	62087	0.555	17	14	47	0	0.059326172	3.4337402	-0.47680664	0.24707031	0.89501953	2.9741211	0.27758789	0	0	0	0	0	0	0	0	0	1.0439453	0.043945313	0.42895508	0.18896484	0.040527344	-0.19921875	0	44330	0	0	0
450	451	451	Category D	-0.55175781	0.21582031	1.0559082	0.39160156	-0.20996094	-0.31079102	0	0	10/11/2017	10	11	2017	17:14:47	62087	0.666	17	14	47	0	0.059326172	3.4337402	-0.47460938	0.24389648	0.89111328	0.46899414	0.18383789	0	0	0	0	0	0	0	0	0	1.0388184	0.038818359	0.26953125	-0.076904297	-0.028076172	0.16455078	0	44330	0	0	0
451	452	452	Category D	-0.38378906	0.2277832	0.92382813	0.34667969	-0.20874023	-0.35400391	0	0	10/11/2017	10	11	2017	17:14:47	62087	0.777	17	14	47	0	0.059326172	3.4337402	-0.47680664	0.2434082	0.89038086	0.28466797	0.10009766	0	0	0	0	0	0	0	0	0	1.0390625	0.0390625	0.14208984	0.093017578	-0.015625	0.033203125	0	44330	0	0	0
452	453	453	Category D	-0.52783203	0.29980469	0.77978516	0.38867188	-0.2265625	-0.31103516	0	0	10/11/2017	10	11	2017	17:14:47	62087	0.888	17	14	47	0	0.059326172	3.4337402	-0.47607422	0.24389648	0.89160156	0.57299805	0.13525391	0	0	0	0	0	0	0	0	0	1.0397949	0.039794922	0.21923828	-0.051513672	0.055664063	-0.11181641	0	44330	0	0	0
453	454	454	Category D	-0.26391602	0.25195313	0.83984375	0.39111328	-0.24047852	-0.2878418	0	0	10/11/2017	10	11	2017	17:14:48	62088	0	17	14	48	0	0.059814453	3.4740234	-0.47998047	0.24633789	0.89501953	0.484375	0.22290039	0	0	0	0	0	0	0	0	0	1.0449219	0.044921875	0.27661133	0.21606445	0.005371094	-0.055175781	0	44330	0	0	0
454	455	455	Category D	-0.68383789	0.49194336	1.0917969	0.38085938	-0.23681641	-0.30615234	0	0	10/11/2017	10	11	2017	17:14:48	62088	0.1	17	14	48	0	0.059814453	3.4740234	-0.48461914	0.2421875	0.89233398	0.13598633	0.3762207	0	0	0	0	0	0	0	0	0	1.0439453	0.043945313	0.64794922	-0.19897461	0.24951172	0.19921875	0	44330	0	0	0
455	456	456	Category D	-0.46777344	0.2878418	0.87597656	0.38330078	-0.24609375	-0.30541992	0	0	10/11/2017	10	11	2017	17:14:48	62088	0.2	17	14	48	0	0.059814453	3.4740234	-0.47851563	0.24243164	0.88842773	0.59790039	0.048339844	0	0	0	0	0	0	0	0	0	1.0378418	0.037841797	0.068603516	0.010742188	0.045410156	-0.012451172	0	44330	0	0	0
456	457	457	Category D	-0.31176758	0.14379883	0.61181641	0.43041992	-0.27539063	-0.21582031	0	0	10/11/2017	10	11	2017	17:14:48	62088	0.3	17	14	48	0	0.059814453	3.4740234	-0.48242188	0.2434082	0.89111328	1.3618164	0.34204102	0	0	0	0	0	0	0	0	0	1.0422363	0.042236328	0.54980469	0.1706543	-0.099609375	-0.27929688	0	44330	0	0	0
457	458	458	Category D	-0.6237793	0.46777344	0.94799805	0.41137695	-0.25341797	-0.25415039	0	0	10/11/2017	10	11	2017	17:14:48	62088	0.4	17	14	48	0	0.059814453	3.4740234	-0.48120117	0.23999023	0.88964844	1.697998	0.2746582	0	0	0	0	0	0	0	0	0	1.0395508	0.039550781	0.42822266	-0.14233398	0.22753906	0.058105469	0	44330	0	0	0
458	459	459	Category D	-0.40795898	0.39599609	0.89990234	0.37158203	-0.24902344	-0.30322266	0	0	10/11/2017	10	11	2017	17:14:48	62088	0.5	17	14	48	0	0.059814453	3.4740234	-0.4855957	0.24047852	0.88891602	1.861084	0.17382813	0	0	0	0	0	0	0	0	0	1.0412598	0.041259766	0.24389648	0.077636719	0.15527344	0.010742188	0	44330	0	0	0
459	460	460	Category D	-0.43188477	0.34790039	1.0559082	0.3984375	-0.24072266	-0.28686523	0	0	10/11/2017	10	11	2017	17:14:48	62088	0.6	17	14	48	0	0.059814453	3.4740234	-0.48754883	0.24145508	0.88745117	2.3010254	0.20654297	0	0	0	0	0	0	0	0	0	1.0410156	0.041015625	0.33032227	0.055664063	0.10620117	0.16821289	0	44330	0	0	0
460	461	461	Category D	-0.6237793	0.071777344	1.0319824	0.37988281	-0.27416992	-0.28491211	0	0	10/11/2017	10	11	2017	17:14:48	62088	0.7	17	14	48	0	0.059814453	3.4740234	-0.49194336	0.24145508	0.88793945	2.8376465	0.25854492	0	0	0	0	0	0	0	0	0	1.043457	0.043457031	0.44555664	-0.1315918	-0.16967773	0.14379883	0	44330	0	0	0
461	462	462	Category D	-0.25195313	0.7199707	0.68383789	0.40722656	-0.28320313	-0.25268555	0	0	10/11/2017	10	11	2017	17:14:48	62088	0.8	17	14	48	0	0.059814453	3.4740234	-0.49169922	0.24072266	0.88208008	2.9780273	0.57128906	0	0	0	0	0	0	0	0	0	1.0383301	0.038330078	0.91723633	0.23974609	0.47900391	-0.19824219	0	44330	0	0	0
462	463	463	Category D	-0.74389648	0.46777344	0.82788086	0.39135742	-0.2824707	-0.25878906	0	0	10/11/2017	10	11	2017	17:14:48	62088	0.9	17	14	48	0	0.059814453	3.4740234	-0.49365234	0.24194336	0.87792969	2.6137695	0.34033203	0	0	0	0	0	0	0	0	0	1.0358887	0.035888672	0.52563477	-0.25	0.22558594	-0.050048828	0	44330	0	0	0
463	464	464	Category D	-0.2277832	0.29980469	0.89990234	0.40063477	-0.27612305	-0.25463867	0	0	10/11/2017	10	11	2017	17:14:49	62089	0	17	14	49	0	0.059814453	3.4740234	-0.4921875	0.24145508	0.87939453	2.4929199	0.27148438	0	0	0	0	0	0	0	0	0	1.036377	0.036376953	0.34301758	0.2644043	0.058105469	0.020263672	0	44330	0	0	0
464	465	465	Category D	-0.671875	0.57592773	0.91186523	0.40576172	-0.28930664	-0.24169922	0	0	10/11/2017	10	11	2017	17:14:49	62089	0.1	17	14	49	0	0.059814453	3.4740234	-0.49707031	0.24194336	0.88427734	2.4448242	0.37768555	0	0	0	0	0	0	0	0	0	1.0429688	0.04296875	0.53588867	-0.17456055	0.33374023	0.02734375	0	44330	0	0	0
465	466	466	Category D	-0.51586914	0.26391602	0.95996094	0.36083984	-0.27026367	-0.29248047	0	0	10/11/2017	10	11	2017	17:14:49	62089	0.2	17	14	49	0	0.059814453	3.4740234	-0.49169922	0.24267578	0.87817383	1.8044434	0.087646484	0	0	0	0	0	0	0	0	0	1.0354004	0.035400391	0.12670898	-0.023925781	0.020996094	0.081542969	0	44330	0	0	0
466	467	467	Category D	-0.64794922	0.23999023	0.95996094	0.38037109	-0.26416016	-0.29003906	0	0	10/11/2017	10	11	2017	17:14:49	62089	0.3	17	14	49	0	0.059814453	3.4740234	-0.49487305	0.24267578	0.88208008	1.0930176	0.17138672	0	0	0	0	0	0	0	0	0	1.0402832	0.040283203	0.23339844	-0.15283203	-0.002685547	0.077636719	0	44330	0	0	0
467	468	468	Category D	-0.37182617	0.37182617	0.68383789	0.42553711	-0.26855469	-0.2199707	0	0	10/11/2017	10	11	2017	17:14:49	62089	0.4	17	14	49	0	0.059814453	3.4740234	-0.49169922	0.24072266	0.88452148	0.59960938	0.26806641	0	0	0	0	0	0	0	0	0	1.0402832	0.040283203	0.4519043	0.11987305	0.13085938	-0.20068359	0	44330	0	0	0
468	469	469	Category D	-0.59985352	0.3359375	0.85180664	0.43945313	-0.27563477	-0.19555664	0	0	10/11/2017	10	11	2017	17:14:49	62089	0.5	17	14	49	0	0.059814453	3.4740234	-0.49243164	0.24291992	0.88330078	0.43359375	0.14526367	0	0	0	0	0	0	0	0	0	1.0402832	0.040283203	0.23193359	-0.10717773	0.092773438	-0.031494141	0	44330	0	0	0
469	470	470	Category D	-0.39599609	0.29980469	0.70776367	0.39941406	-0.26806641	-0.26049805	0	0	10/11/2017	10	11	2017	17:14:49	62089	0.6	17	14	49	0	0.059814453	3.4740234	-0.49072266	0.24243164	0.88354492	0.075927734	0.20776367	0	0	0	0	0	0	0	0	0	1.0393066	0.039306641	0.32788086	0.094726563	0.057128906	-0.17578125	0	44330	0	0	0
470	471	471	Category D	-0.86376953	0.43188477	1.0319824	0.46264648	-0.27514648	-0.16064453	0	0	10/11/2017	10	11	2017	17:14:49	62089	0.7	17	14	49	0	0.059814453	3.4740234	-0.49121094	0.24389648	0.88452148	0.578125	0.44238281	0	0	0	0	0	0	0	0	0	1.0407715	0.040771484	0.70776367	-0.37231445	0.18774414	0.1472168	0	44330	0	0	0
471	472	472	Category D	-0.53979492	0.37182617	0.77978516	0.40380859	-0.28295898	-0.25756836	0	0	10/11/2017	10	11	2017	17:14:49	62089	0.8	17	14	49	0	0.059814453	3.4740234	-0.49389648	0.24853516	0.88256836	0.93359375	0.16699219	0	0	0	0	0	0	0	0	0	1.0415039	0.041503906	0.27197266	-0.045654297	0.12304688	-0.1027832	0	44330	0	0	0
472	473	473	Category D	-0.58789063	0.34790039	0.81591797	0.43041992	-0.27709961	-0.21923828	0	0	10/11/2017	10	11	2017	17:14:49	62089	0.9	17	14	49	0	0.059814453	3.4740234	-0.49511719	0.24609375	0.88305664	1.1928711	0.15283203	0	0	0	0	0	0	0	0	0	1.0419922	0.041992188	0.26123047	-0.092529297	0.1015625	-0.067138672	0	44330	0	0	0
473	474	474	Category D	-0.58789063	0.16796875	0.86376953	0.41137695	-0.29125977	-0.23657227	0	0	10/11/2017	10	11	2017	17:14:50	62090	0	17	14	50	0	0.059814453	3.4740234	-0.49414063	0.24682617	0.88183594	1.2580566	0.1237793	0	0	0	0	0	0	0	0	0	1.0407715	0.040771484	0.19067383	-0.093505859	-0.078857422	-0.018066406	0	44330	0	0	0
474	475	475	Category D	-0.49194336	0.59985352	0.69580078	0.41625977	-0.27783203	-0.21313477	0	0	10/11/2017	10	11	2017	17:14:50	62090	0.09	17	14	50	0	0.059814453	3.4740234	-0.49829102	0.24975586	0.88305664	1.4436035	0.39697266	0	0	0	0	0	0	0	0	0	1.0444336	0.044433594	0.54370117	0.006347656	0.34985352	-0.18725586	0	44330	0	0	0
475	476	476	Category D	-0.671875	0.35986328	0.86376953	0.39501953	-0.28662109	-0.25585938	0	0	10/11/2017	10	11	2017	17:14:50	62090	0.181	17	14	50	0	0.059814453	3.4740234	-0.50146484	0.25097656	0.8815918	1.3879395	0.20288086	0	0	0	0	0	0	0	0	0	1.0449219	0.044921875	0.296875	-0.17016602	0.10864258	-0.017822266	0	44330	0	0	0
476	477	477	Category D	-0.7199707	0.44384766	0.81591797	0.42163086	-0.28491211	-0.21923828	0	0	10/11/2017	10	11	2017	17:14:50	62090	0.272	17	14	50	0	0.059814453	3.4740234	-0.5	0.25146484	0.88232422	1.2373047	0.29931641	0	0	0	0	0	0	0	0	0	1.0449219	0.044921875	0.47851563	-0.21972656	0.19213867	-0.06640625	0	44330	0	0	0
477	478	478	Category D	-0.40795898	0.23999023	0.75585938	0.42895508	-0.28417969	-0.21386719	0	0	10/11/2017	10	11	2017	17:14:50	62090	0.363	17	14	50	0	0.059814453	3.4740234	-0.50366211	0.2487793	0.88452148	1.260498	0.16088867	0	0	0	0	0	0	0	0	0	1.0480957	0.048095703	0.23364258	0.095703125	-0.008789063	-0.12866211	0	44330	0	0	0
478	479	479	Category D	-0.57592773	0.43188477	0.92382813	0.46704102	-0.20605469	-0.21191406	0	0	10/11/2017	10	11	2017	17:14:50	62090	0.454	17	14	50	0	0.059814453	3.4740234	-0.50756836	0.24633789	0.88720703	1.5129395	0.20092773	0	0	0	0	0	0	0	0	0	1.0515137	0.051513672	0.29003906	-0.068115234	0.18530273	0.036376953	0	44330	0	0	0
479	480	480	Category D	-0.63598633	0.27587891	0.80395508	0.40161133	-0.23852539	-0.28344727	0	0	10/11/2017	10	11	2017	17:14:50	62090	0.545	17	14	50	0	0.059814453	3.4740234	-0.50439453	0.24389648	0.88452148	1.9155273	0.1574707	0	0	0	0	0	0	0	0	0	1.0471191	0.047119141	0.24414063	-0.13134766	0.031738281	-0.080566406	0	44330	0	0	0
480	481	481	Category D	-0.53979492	0.11987305	1.0197754	0.40014648	-0.20776367	-0.29858398	0	0	10/11/2017	10	11	2017	17:14:50	62090	0.636	17	14	50	0	0.059814453	3.4740234	-0.5090332	0.23876953	0.88671875	2.4150391	0.1809082	0	0	0	0	0	0	0	0	0	1.0500488	0.050048828	0.2824707	-0.030517578	-0.11889648	0.1328125	0	44330	0	0	0
481	482	482	Category D	-0.59985352	0.32397461	0.86376953	0.37133789	-0.21679688	-0.33032227	0	0	10/11/2017	10	11	2017	17:14:50	62090	0.727	17	14	50	0	0.059814453	3.4740234	-0.51000977	0.23510742	0.88500977	3.0595703	0.12792969	0	0	0	0	0	0	0	0	0	1.0480957	0.048095703	0.19995117	-0.089599609	0.088623047	-0.021240234	0	44330	0	0	0
482	483	483	Category D	-0.2277832	0.15576172	0.79199219	0.41308594	-0.23046875	-0.26806641	0	0	10/11/2017	10	11	2017	17:14:50	62090	0.818	17	14	50	0	0.059814453	3.4740234	-0.51098633	0.23535156	0.88525391	3.6594238	0.30883789	0	0	0	0	0	0	0	0	0	1.0490723	0.049072266	0.45654297	0.28320313	-0.079589844	-0.093261719	0	44330	0	0	0
483	484	484	Category D	-0.59985352	0.11987305	0.97192383	0.4152832	-0.2199707	-0.28833008	0	0	10/11/2017	10	11	2017	17:14:50	62090	0.909	17	14	50	0	0.059814453	3.4740234	-0.51293945	0.23339844	0.88623047	4.0439453	0.16650391	0	0	0	0	0	0	0	0	0	1.050293	0.050292969	0.28588867	-0.086669922	-0.11352539	0.085449219	0	44330	0	0	0
484	485	485	Category D	-0.79199219	0.26391602	0.98388672	0.38085938	-0.19750977	-0.32617188	0	0	10/11/2017	10	11	2017	17:14:51	62091	0	17	14	51	0	0.059814453	3.4740234	-0.51293945	0.23022461	0.88500977	4.3666992	0.29760742	0	0	0	0	0	0	0	0	0	1.048584	0.048583984	0.41113281	-0.27880859	0.033447266	0.098632813	0	44330	0	0	0
485	486	486	Category D	-0.19189453	0.19189453	0.6237793	0.4152832	-0.21240234	-0.28930664	0	0	10/11/2017	10	11	2017	17:14:51	62091	0.111	17	14	51	0	0.059814453	3.4740234	-0.51611328	0.22827148	0.88574219	4.8679199	0.41845703	0	0	0	0	0	0	0	0	0	1.050293	0.050292969	0.62280273	0.32421875	-0.036376953	-0.26196289	0	44330	0	0	0
486	487	487	Category D	-0.58789063	0.13183594	1.0197754	0.45605469	-0.22070313	-0.23242188	0	0	10/11/2017	10	11	2017	17:14:51	62091	0.222	17	14	51	0	0.059814453	3.4740234	-0.51196289	0.22851563	0.88647461	5.3586426	0.18115234	0	0	0	0	0	0	0	0	0	1.0490723	0.049072266	0.30566406	-0.075683594	-0.096679688	0.13305664	0	44330	0	0	0
487	488	488	Category D	-0.51586914	0.19189453	0.97192383	0.36157227	-0.19140625	-0.34228516	0	0	10/11/2017	10	11	2017	17:14:51	62091	0.333	17	14	51	0	0.059814453	3.4740234	-0.51660156	0.22558594	0.88769531	5.6621094	0.090576172	0	0	0	0	0	0	0	0	0	1.0515137	0.051513672	0.11865234	0.000732422	-0.033691406	0.083984375	0	44330	0	0	0
488	489	489	Category D	-0.65991211	0.23999023	0.88793945	0.41455078	-0.19335938	-0.29321289	0	0	10/11/2017	10	11	2017	17:14:51	62091	0.444	17	14	51	0	0.059814453	3.4740234	-0.51416016	0.2253418	0.88500977	5.782959	0.14624023	0	0	0	0	0	0	0	0	0	1.0480957	0.048095703	0.16308594	-0.14550781	0.014404297	0.002685547	0	44330	0	0	0
489	490	490	Category D	-0.27587891	-0.011962891	0.63598633	0.44360352	-0.18725586	-0.27246094	0	0	10/11/2017	10	11	2017	17:14:51	62091	0.555	17	14	51	0	0.059814453	3.4740234	-0.51464844	0.22412109	0.88574219	6.0795898	0.41845703	0	0	0	0	0	0	0	0	0	1.048584	0.048583984	0.72460938	0.23876953	-0.23608398	-0.24975586	0	44330	0	0	0
490	491	491	Category D	-0.58789063	0.2277832	1.0197754	0.48681641	-0.12744141	-0.21801758	0	0	10/11/2017	10	11	2017	17:14:51	62091	0.666	17	14	51	0	0.059814453	3.4740234	-0.51782227	0.22290039	0.88964844	6.2944336	0.14746094	0	0	0	0	0	0	0	0	0	1.0534668	0.053466797	0.20458984	-0.069824219	0.004638672	0.12988281	0	44330	0	0	0
491	492	492	Category D	-0.56396484	0.11987305	0.92382813	0.40698242	-0.14819336	-0.32739258	0	0	10/11/2017	10	11	2017	17:14:51	62091	0.777	17	14	51	0	0.059814453	3.407959	-0.51586914	0.22167969	0.88842773	6.4765625	0.11791992	0	0	0	0	0	0	0	0	0	1.0510254	0.051025391	0.18505859	-0.047851563	-0.10180664	0.03515625	0	44330	0	0	0
492	493	493	Category D	-0.61181641	0.29980469	0.82788086	0.41040039	-0.16821289	-0.31323242	0	0	10/11/2017	10	11	2017	17:14:51	62091	0.888	17	14	51	0	0.059814453	3.407959	-0.51538086	0.21850586	0.88720703	7.095459	0.13916016	0	0	0	0	0	0	0	0	0	1.0490723	0.049072266	0.23681641	-0.096191406	0.081054688	-0.059326172	0	44330	0	0	0
493	494	494	Category D	-0.73193359	-0.14379883	0.74389648	0.44506836	-0.21557617	-0.23852539	0	0	10/11/2017	10	11	2017	17:14:52	62092	0	17	14	52	0	0.059814453	3.407959	-0.51464844	0.21777344	0.88842773	7.244873	0.44580078	0	0	0	0	0	0	0	0	0	1.0495605	0.049560547	0.72363281	-0.21704102	-0.36157227	-0.14453125	0	44330	0	0	0
494	495	495	Category D	-0.23999023	0.15576172	0.671875	0.46923828	-0.15161133	-0.23144531	0	0	10/11/2017	10	11	2017	17:14:52	62092	0.1	17	14	52	0	0.059814453	3.407959	-0.51660156	0.21630859	0.89013672	7.8447266	0.35742188	0	0	0	0	0	0	0	0	0	1.0517578	0.051757813	0.55566406	0.27661133	-0.060546875	-0.21826172	0	44330	0	0	0
495	496	496	Category D	-0.73193359	0.17993164	0.95996094	0.46533203	-0.088623047	-0.25488281	0	0	10/11/2017	10	11	2017	17:14:52	62092	0.2	17	14	52	0	0.059814453	3.407959	-0.51391602	0.2121582	0.89013672	8.0134277	0.23095703	0	0	0	0	0	0	0	0	0	1.0495605	0.049560547	0.31982422	-0.21777344	-0.032226563	0.069580078	0	44330	0	0	0
496	497	497	Category D	-0.35986328	-0.071777344	0.81591797	0.44555664	-0.10644531	-0.28173828	0	0	10/11/2017	10	11	2017	17:14:52	62092	0.3	17	14	52	0	0.059814453	3.407959	-0.51342773	0.21166992	0.88818359	7.6875	0.33032227	0	0	0	0	0	0	0	0	0	1.0476074	0.047607422	0.50952148	0.15356445	-0.28344727	-0.072265625	0	44330	0	0	0
497	498	498	Category D	-0.75585938	0.27587891	0.94799805	0.42553711	-0.096679688	-0.3125	0	0	10/11/2017	10	11	2017	17:14:52	62092	0.4	17	14	52	0	0.059814453	3.407959	-0.5144043	0.21166992	0.89208984	7.3215332	0.25585938	0	0	0	0	0	0	0	0	0	1.0512695	0.051269531	0.36108398	-0.24121094	0.063964844	0.055664063	0	44330	0	0	0
498	499	499	Category D	-0.51586914	0.15576172	0.69580078	0.42651367	-0.10351563	-0.3137207	0	0	10/11/2017	10	11	2017	17:14:52	62092	0.5	17	14	52	0	0.059814453	3.407959	-0.51220703	0.20776367	0.89233398	6.449707	0.20336914	0	0	0	0	0	0	0	0	0	1.0498047	0.049804688	0.25244141	-0.003417969	-0.052001953	-0.1965332	0	44330	0	0	0
499	500	500	Category D	-0.93579102	0.13183594	1.1159668	0.48193359	-0.13378906	-0.2109375	0	0	10/11/2017	10	11	2017	17:14:52	62092	0.6	17	14	52	0	0.059814453	3.407959	-0.51586914	0.20654297	0.89233398	5.3757324	0.48120117	0	0	0	0	0	0	0	0	0	1.0512695	0.051269531	0.71801758	-0.41967773	-0.074707031	0.22338867	0	44330	0	0	0
500	501	501	Category D	-0.2277832	0.16796875	0.57592773	0.43603516	-0.11010742	-0.29296875	0	0	10/11/2017	10	11	2017	17:14:52	62092	0.7	17	14	52	0	0.059814453	3.407959	-0.51416016	0.20458984	0.89038086	4.1733398	0.42700195	0	0	0	0	0	0	0	0	0	1.0483398	0.048339844	0.63769531	0.28637695	-0.036621094	-0.31445313	0	44330	0	0	0
501	502	502	Category D	-0.51586914	0.21582031	0.7199707	0.4909668	-0.11669922	-0.22192383	0	0	10/11/2017	10	11	2017	17:14:52	62092	0.8	17	14	52	0	0.059814453	3.407959	-0.51074219	0.20605469	0.88842773	3.0134277	0.16894531	0	0	0	0	0	0	0	0	0	1.0454102	0.045410156	0.18310547	-0.004882813	0.009521484	-0.16845703	0	44330	0	0	0
502	503	503	Category D	-0.51586914	0.20385742	1.1037598	0.40258789	-0.15356445	-0.3203125	0	0	10/11/2017	10	11	2017	17:14:52	62092	0.9	17	14	52	0	0.059814453	3.407959	-0.51489258	0.19995117	0.89208984	1.404541	0.21142578	0	0	0	0	0	0	0	0	0	1.0493164	0.049316406	0.21582031	-0.000732422	0.003662109	0.21142578	0	44330	0	0	0
503	504	504	Category D	-0.6237793	0.095947266	1.079834	0.421875	-0.14257813	-0.30664063	0	0	10/11/2017	10	11	2017	17:14:53	62093	0	17	14	53	0	0.059814453	3.407959	-0.51000977	0.19604492	0.89404297	0.095703125	0.23950195	0	0	0	0	0	0	0	0	0	1.0478516	0.047851563	0.3996582	-0.11352539	-0.10009766	0.18554688	0	44330	0	0	0
504	505	505	Category D	-0.19189453	0.29980469	0.63598633	0.42407227	-0.13330078	-0.3034668	0	0	10/11/2017	10	11	2017	17:14:53	62093	0.1	17	14	53	0	0.059814453	3.407959	-0.51538086	0.19384766	0.89501953	1.0410156	0.42773438	0	0	0	0	0	0	0	0	0	1.0507813	0.05078125	0.68823242	0.32348633	0.10571289	-0.2590332	0	44330	0	0	0
505	506	506	Category D	-0.76782227	0.21582031	1.223877	0.42993164	-0.15966797	-0.29272461	0	0	10/11/2017	10	11	2017	17:14:53	62093	0.2	17	14	53	0	0.059814453	3.407959	-0.5090332	0.18920898	0.89575195	1.7717285	0.41845703	0	0	0	0	0	0	0	0	0	1.0476074	0.047607422	0.61303711	-0.25854492	0.026367188	0.32788086	0	44330	0	0	0
506	507	507	Category D	-0.21582031	0.035888672	0.92382813	0.37353516	-0.13891602	-0.3527832	0	0	10/11/2017	10	11	2017	17:14:53	62093	0.3	17	14	53	0	0.059814453	3.407959	-0.51147461	0.1887207	0.89575195	2.2963867	0.33398438	0	0	0	0	0	0	0	0	0	1.0488281	0.048828125	0.47631836	0.2956543	-0.15283203	0.027832031	0	44330	0	0	0
507	508	508	Category D	-0.58789063	0.25195313	0.88793945	0.43261719	-0.15795898	-0.29174805	0	0	10/11/2017	10	11	2017	17:14:53	62093	0.4	17	14	53	0	0.059814453	3.407959	-0.5078125	0.18823242	0.89477539	2.6779785	0.10229492	0	0	0	0	0	0	0	0	0	1.0458984	0.045898438	0.15039063	-0.079833984	0.063476563	-0.006835938	0	44330	0	0	0
508	509	509	Category D	-0.37182617	0.13183594	1.0678711	0.35546875	-0.13427734	-0.37133789	0	0	10/11/2017	10	11	2017	17:14:53	62093	0.5	17	14	53	0	0.059814453	3.407959	-0.50878906	0.18603516	0.89624023	2.4250488	0.22583008	0	0	0	0	0	0	0	0	0	1.0473633	0.047363281	0.36254883	0.13696289	-0.054199219	0.17138672	0	44330	0	0	0
509	510	510	Category D	-0.34790039	0.095947266	0.87597656	0.44262695	-0.11865234	-0.28613281	0	0	10/11/2017	10	11	2017	17:14:53	62093	0.6	17	14	53	0	0.059814453	3.407959	-0.50708008	0.18457031	0.89746094	1.9309082	0.18359375	0	0	0	0	0	0	0	0	0	1.0471191	0.047119141	0.26953125	0.15917969	-0.088623047	-0.021484375	0	44330	0	0	0
510	511	511	Category D	-0.51586914	0.25195313	0.91186523	0.38745117	-0.12988281	-0.34765625	0	0	10/11/2017	10	11	2017	17:14:53	62093	0.7	17	14	53	0	0.059814453	3.407959	-0.50830078	0.18334961	0.90112305	1.3632813	0.069580078	0	0	0	0	0	0	0	0	0	1.0507813	0.05078125	0.086425781	-0.007324219	0.068359375	0.010498047	0	44330	0	0	0
511	512	512	Category D	-0.49194336	0.035888672	0.95996094	0.39672852	-0.14160156	-0.34350586	0	0	10/11/2017	10	11	2017	17:14:53	62093	0.8	17	14	53	0	0.059814453	3.407959	-0.50439453	0.1809082	0.89941406	1.0458984	0.1574707	0	0	0	0	0	0	0	0	0	1.0471191	0.047119141	0.21777344	0.012451172	-0.14501953	0.060302734	0	44330	0	0	0
512	513	513	Category D	-0.32397461	0.14379883	0.87597656	0.41040039	-0.14526367	-0.31787109	0	0	10/11/2017	10	11	2017	17:14:53	62093	0.9	17	14	53	0	0.059814453	3.407959	-0.50097656	0.17822266	0.90039063	0.61181641	0.18212891	0	0	0	0	0	0	0	0	0	1.0456543	0.045654297	0.23608398	0.17700195	-0.034423828	-0.024414063	0	44330	0	0	0
513	514	514	Category D	-0.7199707	0.14379883	0.95996094	0.4362793	-0.14306641	-0.29345703	0	0	10/11/2017	10	11	2017	17:14:54	62094	0	17	14	54	0	0.059814453	3.407959	-0.50244141	0.17626953	0.90209961	0.10498047	0.22705078	0	0	0	0	0	0	0	0	0	1.0476074	0.047607422	0.30761719	-0.21728516	-0.032470703	0.057617188	0	44330	0	0	0
514	515	515	Category D	-0.45581055	0.14379883	0.91186523	0.39013672	-0.15356445	-0.34057617	0	0	10/11/2017	10	11	2017	17:14:54	62094	0.1	17	14	54	0	0.059814453	3.407959	-0.50097656	0.17651367	0.90209961	0.74072266	0.056640625	0	0	0	0	0	0	0	0	0	1.046875	0.046875	0.087646484	0.045166016	-0.032714844	0.009521484	0	44330	0	0	0
515	516	516	Category D	-0.44384766	0.13183594	1.0319824	0.44335938	-0.14038086	-0.27709961	0	0	10/11/2017	10	11	2017	17:14:54	62094	0.2	17	14	54	0	0.059814453	3.407959	-0.50073242	0.171875	0.90527344	1.0126953	0.14453125	0	0	0	0	0	0	0	0	0	1.0488281	0.048828125	0.22387695	0.056884766	-0.040039063	0.12646484	0	44330	0	0	0
516	517	517	Category D	-0.6237793	0.083984375	0.94799805	0.41381836	-0.14282227	-0.32299805	0	0	10/11/2017	10	11	2017	17:14:54	62094	0.3	17	14	54	0	0.059814453	3.407959	-0.49707031	0.16918945	0.90356445	1.0637207	0.15893555	0	0	0	0	0	0	0	0	0	1.045166	0.045166016	0.25610352	-0.12646484	-0.085205078	0.044189453	0	44330	0	0	0
517	518	518	Category D	-0.6237793	0.13183594	0.89990234	0.40844727	-0.14013672	-0.32104492	0	0	10/11/2017	10	11	2017	17:14:54	62094	0.4	17	14	54	0	0.059814453	3.407959	-0.49511719	0.16625977	0.90527344	1.4875488	0.13305664	0	0	0	0	0	0	0	0	0	1.045166	0.045166016	0.16845703	-0.12841797	-0.034423828	-0.005371094	0	44330	0	0	0
518	519	519	Category D	-0.35986328	0.17993164	0.76782227	0.41918945	-0.14111328	-0.31811523	0	0	10/11/2017	10	11	2017	17:14:54	62094	0.5	17	14	54	0	0.059814453	3.407959	-0.49560547	0.16625977	0.90722656	2.1296387	0.19506836	0	0	0	0	0	0	0	0	0	1.0471191	0.047119141	0.28881836	0.13574219	0.013427734	-0.1394043	0	44330	0	0	0
519	520	520	Category D	-0.85180664	0.083984375	0.99584961	0.45458984	-0.13085938	-0.26879883	0	0	10/11/2017	10	11	2017	17:14:54	62094	0.6	17	14	54	0	0.059814453	3.407959	-0.49609375	0.1628418	0.90698242	2.0209961	0.37475586	0	0	0	0	0	0	0	0	0	1.0466309	0.046630859	0.52319336	-0.35546875	-0.078857422	0.088623047	0	44330	0	0	0
520	521	521	Category D	-0.49194336	0.023925781	0.75585938	0.41040039	-0.14233398	-0.32641602	0	0	10/11/2017	10	11	2017	17:14:54	62094	0.7	17	14	54	0	0.059814453	3.407959	-0.49291992	0.16186523	0.9074707	2.121582	0.20507813	0	0	0	0	0	0	0	0	0	1.0454102	0.045410156	0.29077148	0.000976563	-0.13793945	-0.15161133	0	44330	0	0	0
521	522	522	Category D	-0.40795898	0.25195313	0.97192383	0.45288086	-0.08984375	-0.2746582	0	0	10/11/2017	10	11	2017	17:14:54	62094	0.8	17	14	54	0	0.059814453	3.407959	-0.49414063	0.1628418	0.90649414	2.4667969	0.13989258	0	0	0	0	0	0	0	0	0	1.045166	0.045166016	0.24047852	0.086181641	0.088867188	0.065185547	0	44330	0	0	0
522	523	523	Category D	-0.64794922	0.059814453	1.0078125	0.40820313	-0.11962891	-0.32397461	0	0	10/11/2017	10	11	2017	17:14:54	62094	0.9	17	14	54	0	0.059814453	3.407959	-0.4934082	0.16162109	0.90844727	2.8161621	0.20996094	0	0	0	0	0	0	0	0	0	1.0463867	0.046386719	0.35546875	-0.15429688	-0.10180664	0.099121094	0	44330	0	0	0
523	524	524	Category D	-0.39599609	0.059814453	0.87597656	0.41040039	-0.098632813	-0.32373047	0	0	10/11/2017	10	11	2017	17:14:55	62095	0	17	14	55	0	0.059814453	3.407959	-0.49633789	0.16259766	0.90844727	2.9880371	0.1472168	0	0	0	0	0	0	0	0	0	1.0478516	0.047851563	0.2355957	0.1003418	-0.1027832	-0.032470703	0	44330	0	0	0
524	525	525	Category D	-0.58789063	0.11987305	1.0078125	0.39575195	-0.11791992	-0.33813477	0	0	10/11/2017	10	11	2017	17:14:55	62095	0.1	17	14	55	0	0.059814453	3.407959	-0.49243164	0.16381836	0.9050293	2.3835449	0.14672852	0	0	0	0	0	0	0	0	0	1.043457	0.043457031	0.24169922	-0.095214844	-0.043945313	0.10253906	0	44330	0	0	0
525	526	526	Category D	-0.26391602	0.16796875	0.93579102	0.41064453	-0.10668945	-0.32080078	0	0	10/11/2017	10	11	2017	17:14:55	62095	0.2	17	14	55	0	0.059814453	3.407959	-0.49047852	0.16259766	0.90649414	2.2919922	0.22851563	0	0	0	0	0	0	0	0	0	1.043457	0.043457031	0.26098633	0.2265625	0.005126953	0.029052734	0	44330	0	0	0
526	527	527	Category D	-0.671875	0.13183594	1.0319824	0.41064453	-0.11157227	-0.3269043	0	0	10/11/2017	10	11	2017	17:14:55	62095	0.3	17	14	55	0	0.059814453	3.407959	-0.49633789	0.1628418	0.91210938	2.5219727	0.21459961	0	0	0	0	0	0	0	0	0	1.0510254	0.051025391	0.32641602	-0.17529297	-0.031005859	0.11962891	0	44330	0	0	0
527	528	528	Category D	-0.34790039	0.15576172	0.82788086	0.38671875	-0.11474609	-0.34521484	0	0	10/11/2017	10	11	2017	17:14:55	62095	0.4	17	14	55	0	0.059814453	3.407959	-0.48999023	0.16357422	0.90698242	1.8937988	0.1628418	0	0	0	0	0	0	0	0	0	1.0437012	0.043701172	0.22924805	0.14208984	-0.0078125	-0.079101563	0	44330	0	0	0
528	529	529	Category D	-0.47998047	0.11987305	0.94799805	0.43261719	-0.10009766	-0.30126953	0	0	10/11/2017	10	11	2017	17:14:55	62095	0.5	17	14	55	0	0.059814453	3.407959	-0.49487305	0.16333008	0.90991211	0.97045898	0.059570313	0	0	0	0	0	0	0	0	0	1.0488281	0.048828125	0.096435547	0.014892578	-0.043457031	0.037841797	0	44330	0	0	0
529	530	530	Category D	-0.55175781	0.19189453	1.0197754	0.39477539	-0.098632813	-0.34521484	0	0	10/11/2017	10	11	2017	17:14:55	62095	0.6	17	14	55	0	0.059570313	3.4482422	-0.48803711	0.16381836	0.90991211	1.0412598	0.12963867	0	0	0	0	0	0	0	0	0	1.0456543	0.045654297	0.20092773	-0.063476563	0.027832031	0.10961914	0	44330	0	0	0
530	531	531	Category D	-0.39599609	0.11987305	0.94799805	0.40600586	-0.099365234	-0.32861328	0	0	10/11/2017	10	11	2017	17:14:55	62095	0.7	17	14	55	0	0.059570313	3.4482422	-0.48974609	0.16650391	0.91796875	0.77905273	0.10888672	0	0	0	0	0	0	0	0	0	1.0537109	0.053710938	0.1706543	0.09375	-0.046630859	0.029785156	0	44330	0	0	0
531	532	532	Category D	-0.3359375	-0.023925781	0.82788086	0.43579102	-0.1027832	-0.29296875	0	0	10/11/2017	10	11	2017	17:14:55	62095	0.8	17	14	55	0	0.059570313	3.4482422	-0.48657227	0.16577148	0.92041016	0.21582031	0.25927734	0	0	0	0	0	0	0	0	0	1.0541992	0.054199219	0.43310547	0.15063477	-0.18969727	-0.092529297	0	44330	0	0	0
532	533	533	Category D	-0.46777344	0.23999023	0.88793945	0.41162109	-0.1328125	-0.32202148	0	0	10/11/2017	10	11	2017	17:14:55	62095	0.9	17	14	55	0	0.059570313	3.4482422	-0.48120117	0.16210938	0.91650391	1.2109375	0.083740234	0	0	0	0	0	0	0	0	0	1.0478516	0.047851563	0.11962891	0.013427734	0.077636719	-0.028564453	0	44330	0	0	0
533	534	534	Category D	-0.41992188	0.14379883	0.97192383	0.40112305	-0.15307617	-0.33544922	0	0	10/11/2017	10	11	2017	17:14:56	62096	0	17	14	56	0	0.059570313	3.4482422	-0.47875977	0.15722656	0.91723633	2.1223145	0.081298828	0	0	0	0	0	0	0	0	0	1.0466309	0.046630859	0.12695313	0.058837891	-0.013427734	0.054443359	0	44330	0	0	0
534	535	535	Category D	-0.47998047	0.15576172	1.079834	0.37744141	-0.125	-0.3659668	0	0	10/11/2017	10	11	2017	17:14:56	62096	0.1	17	14	56	0	0.059570313	3.4482422	-0.47338867	0.1628418	0.92114258	2.8273926	0.15869141	0	0	0	0	0	0	0	0	0	1.048584	0.048583984	0.17211914	-0.006347656	-0.007080078	0.15844727	0	44330	0	0	0
535	536	536	Category D	-0.43188477	0.23999023	0.73193359	0.38525391	-0.1262207	-0.35058594	0	0	10/11/2017	10	11	2017	17:14:56	62096	0.2	17	14	56	0	0.059570313	3.4482422	-0.47314453	0.16503906	0.92651367	4.1638184	0.21240234	0	0	0	0	0	0	0	0	0	1.0534668	0.053466797	0.31079102	0.041259766	0.074707031	-0.19458008	0	44330	0	0	0
536	537	537	Category D	-0.38378906	0.14379883	0.92382813	0.41235352	-0.16918945	-0.31323242	0	0	10/11/2017	10	11	2017	17:14:56	62096	0.3	17	14	56	0	0.059570313	3.4482422	-0.46801758	0.1640625	0.92651367	5.2651367	0.086669922	0	0	0	0	0	0	0	0	0	1.0510254	0.051025391	0.10742188	0.084228516	-0.020263672	-0.002685547	0	44330	0	0	0
537	538	538	Category D	-0.44384766	0.16796875	0.97192383	0.41137695	-0.18432617	-0.31225586	0	0	10/11/2017	10	11	2017	17:14:56	62096	0.4	17	14	56	0	0.059570313	3.4482422	-0.46875	0.16845703	0.92871094	5.5134277	0.049804688	0	0	0	0	0	0	0	0	0	1.0539551	0.053955078	0.068603516	0.024902344	-0.000488281	0.04296875	0	44330	0	0	0
538	539	539	Category D	-0.70776367	0.29980469	0.89990234	0.38037109	-0.15649414	-0.34692383	0	0	10/11/2017	10	11	2017	17:14:56	62096	0.5	17	14	56	0	0.059570313	3.4482422	-0.46655273	0.16552734	0.9296875	5.8989258	0.27734375	0	0	0	0	0	0	0	0	0	1.0532227	0.053222656	0.4050293	-0.2409668	0.1340332	-0.029785156	0	44330	0	0	0
539	540	540	Category D	-0.2878418	0.19189453	0.89990234	0.39331055	-0.20849609	-0.30981445	0	0	10/11/2017	10	11	2017	17:14:56	62096	0.6	17	14	56	0	0.059570313	3.4482422	-0.46289063	0.16381836	0.93017578	6.4304199	0.17993164	0	0	0	0	0	0	0	0	0	1.052002	0.052001953	0.23364258	0.17504883	0.027832031	-0.030273438	0	44330	0	0	0
540	541	541	Category D	-0.34790039	0.19189453	0.87597656	0.44018555	-0.18505859	-0.24707031	0	0	10/11/2017	10	11	2017	17:14:56	62096	0.7	17	14	56	0	0.059570313	3.4482422	-0.45800781	0.16552734	0.92919922	6.230957	0.125	0	0	0	0	0	0	0	0	0	1.0490723	0.049072266	0.18969727	0.11010742	0.026123047	-0.053222656	0	44330	0	0	0
541	542	542	Category D	-0.59985352	0.2277832	0.97192383	0.41723633	-0.15405273	-0.31201172	0	0	10/11/2017	10	11	2017	17:14:56	62096	0.8	17	14	56	0	0.059570313	3.4482422	-0.46118164	0.1640625	0.93383789	5.4943848	0.15698242	0	0	0	0	0	0	0	0	0	1.0544434	0.054443359	0.23999023	-0.13842773	0.063476563	0.037841797	0	44330	0	0	0
542	543	543	Category D	-0.3359375	0.15576172	0.98388672	0.38671875	-0.15844727	-0.33886719	0	0	10/11/2017	10	11	2017	17:14:56	62096	0.9	17	14	56	0	0.059570313	3.4482422	-0.45556641	0.16259766	0.93334961	4.7712402	0.12988281	0	0	0	0	0	0	0	0	0	1.0512695	0.051269531	0.17700195	0.11962891	-0.006835938	0.050292969	0	44330	0	0	0
543	544	544	Category D	-0.65991211	0.11987305	0.97192383	0.40039063	-0.14233398	-0.33837891	0	0	10/11/2017	10	11	2017	17:14:57	62097	0	17	14	57	0	0.059570313	3.4482422	-0.4597168	0.16235352	0.93408203	3.6687012	0.20800781	0	0	0	0	0	0	0	0	0	1.0537109	0.053710938	0.28051758	-0.19995117	-0.042480469	0.037597656	0	44330	0	0	0
544	545	545	Category D	-0.16796875	0.20385742	0.97192383	0.44116211	-0.1574707	-0.28320313	0	0	10/11/2017	10	11	2017	17:14:57	62097	0.1	17	14	57	0	0.059570313	3.4482422	-0.45703125	0.1628418	0.93408203	2.3803711	0.29443359	0	0	0	0	0	0	0	0	0	1.0527344	0.052734375	0.36767578	0.2890625	0.040771484	0.037597656	0	44330	0	0	0
545	546	546	Category D	-0.70776367	0.21582031	0.97192383	0.42407227	-0.13354492	-0.30541992	0	0	10/11/2017	10	11	2017	17:14:57	62097	0.2	17	14	57	0	0.059570313	3.4482422	-0.45874023	0.16015625	0.9362793	0.92456055	0.25732422	0	0	0	0	0	0	0	0	0	1.0549316	0.054931641	0.33984375	-0.2487793	0.055419922	0.035400391	0	44330	0	0	0
546	547	547	Category D	-0.35986328	0.20385742	0.87597656	0.42163086	-0.1496582	-0.31616211	0	0	10/11/2017	10	11	2017	17:14:57	62097	0.3	17	14	57	0	0.059570313	3.4482422	-0.45605469	0.16015625	0.93334961	0.34594727	0.12011719	0	0	0	0	0	0	0	0	0	1.0512695	0.051269531	0.19726563	0.096191406	0.043457031	-0.057373047	0	44330	0	0	0
547	548	548	Category D	-0.44384766	0.19189453	0.80395508	0.4387207	-0.15649414	-0.28637695	0	0	10/11/2017	10	11	2017	17:14:57	62097	0.4	17	14	57	0	0.059570313	3.4482422	-0.45654297	0.16064453	0.93505859	1.114502	0.13525391	0	0	0	0	0	0	0	0	0	1.0529785	0.052978516	0.17504883	0.012695313	0.031005859	-0.13110352	0	44330	0	0	0
548	549	549	Category D	-0.46777344	0.2277832	0.93579102	0.43676758	-0.15332031	-0.29541016	0	0	10/11/2017	10	11	2017	17:14:57	62097	0.5	17	14	57	0	0.059570313	3.4482422	-0.45556641	0.1574707	0.9375	2.1467285	0.071044922	0	0	0	0	0	0	0	0	0	1.0541992	0.054199219	0.083984375	-0.011962891	0.070068359	-0.001708984	0	44330	0	0	0
549	550	550	Category D	-0.49194336	0.20385742	1.0078125	0.39624023	-0.12890625	-0.33520508	0	0	10/11/2017	10	11	2017	17:14:57	62097	0.6	17	14	57	0	0.059570313	3.4482422	-0.45239258	0.15649414	0.93310547	2.7202148	0.096435547	0	0	0	0	0	0	0	0	0	1.0488281	0.048828125	0.16113281	-0.039306641	0.047119141	0.074462891	0	44330	0	0	0
550	551	551	Category D	-0.55175781	0.2277832	0.89990234	0.40283203	-0.11181641	-0.3371582	0	0	10/11/2017	10	11	2017	17:14:57	62097	0.7	17	14	57	0	0.059570313	3.4482422	-0.44995117	0.15820313	0.93457031	3.1308594	0.12768555	0	0	0	0	0	0	0	0	0	1.0493164	0.049316406	0.20581055	-0.1015625	0.069335938	-0.034667969	0	44330	0	0	0
551	552	552	Category D	-0.27587891	0.16796875	0.85180664	0.44067383	-0.11767578	-0.28515625	0	0	10/11/2017	10	11	2017	17:14:57	62097	0.8	17	14	57	0	0.059570313	3.4482422	-0.45043945	0.15380859	0.93652344	3.4233398	0.19458008	0	0	0	0	0	0	0	0	0	1.0505371	0.050537109	0.2734375	0.17456055	0.013916016	-0.084716797	0	44330	0	0	0
552	553	553	Category D	-0.70776367	0.19189453	0.94799805	0.43408203	-0.11010742	-0.30126953	0	0	10/11/2017	10	11	2017	17:14:57	62097	0.9	17	14	57	0	0.059570313	3.4482422	-0.44775391	0.15527344	0.93823242	3.4902344	0.26269531	0	0	0	0	0	0	0	0	0	1.0510254	0.051025391	0.30615234	-0.25976563	0.036376953	0.009521484	0	44330	0	0	0
553	554	554	Category D	-0.45581055	0.19189453	0.86376953	0.4230957	-0.10913086	-0.31762695	0	0	10/11/2017	10	11	2017	17:14:58	62098	0	17	14	58	0	0.059570313	3.4482422	-0.45019531	0.15429688	0.93969727	3.4558105	0.084716797	0	0	0	0	0	0	0	0	0	1.0534668	0.053466797	0.11889648	-0.005371094	0.037353516	-0.075927734	0	44330	0	0	0
554	555	555	Category D	-0.47998047	0.2277832	0.94799805	0.43969727	-0.11816406	-0.29736328	0	0	10/11/2017	10	11	2017	17:14:58	62098	0.1	17	14	58	0	0.059570313	3.4482422	-0.44335938	0.15258789	0.93969727	3.3066406	0.083740234	0	0	0	0	0	0	0	0	0	1.050293	0.050292969	0.11962891	-0.036376953	0.074951172	0.008056641	0	44330	0	0	0
555	556	556	Category D	-0.38378906	0.14379883	0.73193359	0.4440918	-0.11352539	-0.28881836	0	0	10/11/2017	10	11	2017	17:14:58	62098	0.2	17	14	58	0	0.059570313	3.4482422	-0.44580078	0.15136719	0.94213867	3.2109375	0.21923828	0	0	0	0	0	0	0	0	0	1.0532227	0.053222656	0.27978516	0.062011719	-0.007568359	-0.21020508	0	44330	0	0	0
556	557	557	Category D	-0.55175781	0.20385742	0.94799805	0.46777344	-0.11499023	-0.25415039	0	0	10/11/2017	10	11	2017	17:14:58	62098	0.3	17	14	58	0	0.059570313	3.4482422	-0.44482422	0.14892578	0.94165039	2.9667969	0.12011719	0	0	0	0	0	0	0	0	0	1.0522461	0.052246094	0.16748047	-0.10668945	0.0546875	0.006103516	0	44330	0	0	0
557	558	558	Category D	-0.45581055	0.23999023	0.92382813	0.42456055	-0.11743164	-0.30957031	0	0	10/11/2017	10	11	2017	17:14:58	62098	0.4	17	14	58	0	0.059570313	3.4482422	-0.43823242	0.1472168	0.94042969	2.9543457	0.095703125	0	0	0	0	0	0	0	0	0	1.0478516	0.047851563	0.12670898	-0.017333984	0.092529297	-0.016601563	0	44330	0	0	0
558	559	559	Category D	-0.61181641	0.16796875	0.89990234	0.43945313	-0.11474609	-0.29418945	0	0	10/11/2017	10	11	2017	17:14:58	62098	0.5	17	14	58	0	0.059570313	3.4482422	-0.43823242	0.14770508	0.94238281	2.7927246	0.1796875	0	0	0	0	0	0	0	0	0	1.0498047	0.049804688	0.23608398	-0.17333984	0.020019531	-0.042480469	0	44330	0	0	0
559	560	560	Category D	-0.38378906	0.19189453	0.83984375	0.43432617	-0.12036133	-0.29736328	0	0	10/11/2017	10	11	2017	17:14:58	62098	0.6	17	14	58	0	0.059570313	3.4482422	-0.43823242	0.14697266	0.94580078	2.5478516	0.12719727	0	0	0	0	0	0	0	0	0	1.0527344	0.052734375	0.20532227	0.054443359	0.044677734	-0.10595703	0	44330	0	0	0
560	561	561	Category D	-0.63598633	0.19189453	0.94799805	0.46044922	-0.12280273	-0.25756836	0	0	10/11/2017	10	11	2017	17:14:58	62098	0.7	17	14	58	0	0.059570313	3.4482422	-0.43237305	0.14404297	0.94482422	2.0068359	0.20898438	0	0	0	0	0	0	0	0	0	1.0490723	0.049072266	0.25415039	-0.20336914	0.047607422	0.002929688	0	44330	0	0	0
561	562	562	Category D	-0.53979492	0.2277832	1.0078125	0.42529297	-0.11425781	-0.30859375	0	0	10/11/2017	10	11	2017	17:14:58	62098	0.8	17	14	58	0	0.059570313	3.4482422	-0.4296875	0.14282227	0.94750977	1.3986816	0.15112305	0	0	0	0	0	0	0	0	0	1.050293	0.050292969	0.25488281	-0.10986328	0.084716797	0.060058594	0	44330	0	0	0
562	563	563	Category D	-0.45581055	0.2277832	0.79199219	0.43994141	-0.12353516	-0.29345703	0	0	10/11/2017	10	11	2017	17:14:58	62098	0.9	17	14	58	0	0.059570313	3.4482422	-0.4296875	0.140625	0.94677734	1.1601563	0.17944336	0	0	0	0	0	0	0	0	0	1.0490723	0.049072266	0.26782227	-0.025878906	0.086914063	-0.15478516	0	44330	0	0	0
563	564	564	Category D	-0.29980469	0.21582031	0.70776367	0.46801758	-0.1027832	-0.25512695	0	0	10/11/2017	10	11	2017	17:14:59	62099	0	17	14	59	0	0.059570313	3.4482422	-0.42749023	0.13867188	0.94677734	0.69506836	0.28173828	0	0	0	0	0	0	0	0	0	1.0480957	0.048095703	0.4440918	0.12768555	0.076904297	-0.23901367	0	44330	0	0	0
564	565	565	Category D	-0.6237793	0.17993164	1.0917969	0.43725586	-0.10205078	-0.29394531	0	0	10/11/2017	10	11	2017	17:14:59	62099	0.1	17	14	59	0	0.059570313	3.4482422	-0.42578125	0.13574219	0.94702148	0.41992188	0.24902344	0	0	0	0	0	0	0	0	0	1.0471191	0.047119141	0.38647461	-0.19775391	0.043945313	0.14453125	0	44330	0	0	0
565	566	566	Category D	-0.65991211	0.21582031	1.079834	0.43457031	-0.096923828	-0.29394531	0	0	10/11/2017	10	11	2017	17:14:59	62099	0.2	17	14	59	0	0.059570313	3.4482422	-0.42675781	0.1340332	0.94580078	1.5717773	0.28076172	0	0	0	0	0	0	0	0	0	1.0463867	0.046386719	0.44848633	-0.23291016	0.081542969	0.13378906	0	44330	0	0	0
566	567	567	Category D	-0.083984375	0.17993164	0.61181641	0.45336914	-0.10449219	-0.28076172	0	0	10/11/2017	10	11	2017	17:14:59	62099	0.3	17	14	59	0	0.059570313	3.4482422	-0.42773438	0.13256836	0.94677734	2.9077148	0.48242188	0	0	0	0	0	0	0	0	0	1.0476074	0.047607422	0.72607422	0.34375	0.047119141	-0.33496094	0	44330	0	0	0
567	568	568	Category D	-0.91186523	0.17993164	1.2119141	0.44091797	-0.10449219	-0.29199219	0	0	10/11/2017	10	11	2017	17:14:59	62099	0.4	17	14	59	0	0.059570313	3.388623	-0.42358398	0.12841797	0.9453125	5.1049805	0.55834961	0	0	0	0	0	0	0	0	0	1.0439453	0.043945313	0.80566406	-0.48803711	0.051269531	0.26635742	0	44330	0	0	0
568	569	569	Category D	-0.11987305	0.27587891	0.88793945	0.39135742	-0.093994141	-0.34912109	0	0	10/11/2017	10	11	2017	17:14:59	62099	0.5	17	14	59	0	0.059570313	3.388623	-0.42626953	0.12719727	0.94799805	7.4631348	0.34570313	0	0	0	0	0	0	0	0	0	1.0471191	0.047119141	0.51513672	0.30639648	0.1484375	-0.060058594	0	44330	0	0	0
569	570	570	Category C	-0.40795898	0.20385742	1.2719727	0.14355469	-0.26806641	-0.41967773	0	0	10/11/2017	10	11	2017	17:23:40	62620	0.5	17	23	40	0	0.060058594	3.4015137	-0.4230957	0.12548828	0.95263672	9.2705078	0.32885742	0	0	0	0	0	0	0	0	0	1.0500488	0.050048828	0.41259766	0.015136719	0.078125	0.3190918	0	44330	0	0	0
570	571	571	Category C	-0.32397461	0.16796875	1.2119141	0.12890625	-0.25805664	-0.42797852	0	0	10/11/2017	10	11	2017	17:23:40	62620	0.6	17	23	40	0	0.060058594	3.4015137	-0.42675781	0.12255859	0.95385742	9.347168	0.28125	0	0	0	0	0	0	0	0	0	1.0522461	0.052246094	0.40600586	0.1027832	0.045166016	0.2578125	0	44330	0	0	0
571	572	572	Category C	-0.14379883	-0.16796875	0.61181641	0.20581055	-0.28320313	-0.39404297	0	0	10/11/2017	10	11	2017	17:23:40	62620	0.7	17	23	40	0	0.060058594	3.4015137	-0.42114258	0.11865234	0.94824219	11.383789	0.52197266	0	0	0	0	0	0	0	0	0	1.0444336	0.044433594	0.90087891	0.27734375	-0.28662109	-0.33642578	0	44330	0	0	0
572	573	573	Category C	-0.40795898	-0.095947266	0.89990234	0.22265625	-0.27539063	-0.39892578	0	0	10/11/2017	10	11	2017	17:23:40	62620	0.8	17	23	40	0	0.060058594	3.4015137	-0.42773438	0.12011719	0.95507813	14.660156	0.22387695	0	0	0	0	0	0	0	0	0	1.0534668	0.053466797	0.29125977	0.019775391	-0.21606445	-0.055175781	0	44330	0	0	0
573	574	574	Category C	-0.31176758	0.31176758	1.0559082	0.18115234	-0.23193359	-0.42724609	0	0	10/11/2017	10	11	2017	17:23:40	62620	0.9	17	23	40	0	0.060058594	3.4015137	-0.42480469	0.11669922	0.95581055	15.999512	0.24633789	0	0	0	0	0	0	0	0	0	1.0524902	0.052490234	0.40795898	0.11303711	0.19482422	0.099853516	0	44330	0	0	0
574	575	575	Category C	-0.21582031	0.32397461	1.0917969	0.27416992	-0.24853516	-0.38818359	0	0	10/11/2017	10	11	2017	17:23:41	62621	0	17	23	41	0	0.060058594	3.4015137	-0.42822266	0.11474609	0.95898438	16.397461	0.32617188	0	0	0	0	0	0	0	0	0	1.0563965	0.056396484	0.55419922	0.21240234	0.20898438	0.1328125	0	44330	0	0	0
575	576	576	Category C	-0.32397461	0.095947266	0.95996094	0.27441406	-0.25415039	-0.37207031	0	0	10/11/2017	10	11	2017	17:23:41	62621	0.1	17	23	41	0	0.060058594	3.4015137	-0.42236328	0.11206055	0.95288086	16.241211	0.099853516	0	0	0	0	0	0	0	0	0	1.0483398	0.048339844	0.12158203	0.098388672	-0.016113281	0.006835938	0	44330	0	0	0
576	577	577	Category C	-0.41992188	0.2878418	0.99584961	0.22607422	-0.25512695	-0.39770508	0	0	10/11/2017	10	11	2017	17:23:41	62621	0.2	17	23	41	0	0.060058594	3.3918457	-0.42578125	0.11108398	0.9597168	16.054932	0.18017578	0	0	0	0	0	0	0	0	0	1.0556641	0.055664063	0.21850586	0.005859375	0.17651367	0.035888672	0	44330	0	0	0
577	578	578	Category C	-0.57592773	0.035888672	1.0197754	0.23754883	-0.2734375	-0.37866211	0	0	10/11/2017	10	11	2017	17:23:41	62621	0.3	17	23	41	0	0.060058594	3.3918457	-0.42431641	0.10766602	0.95849609	13.707031	0.17822266	0	0	0	0	0	0	0	0	0	1.0539551	0.053955078	0.28417969	-0.15136719	-0.071777344	0.061035156	0	44330	0	0	0
578	579	579	Category C	-0.2277832	0.011962891	0.74389648	0.29150391	-0.23925781	-0.37792969	0	0	10/11/2017	10	11	2017	17:23:41	62621	0.4	17	23	41	0	0.060058594	3.3918457	-0.42578125	0.10620117	0.96069336	9.3354492	0.30859375	0	0	0	0	0	0	0	0	0	1.0563965	0.056396484	0.50952148	0.19799805	-0.094238281	-0.21679688	0	44330	0	0	0
579	580	580	Category C	-0.53979492	0.27587891	1.0319824	0.36572266	-0.21508789	-0.33520508	0	0	10/11/2017	10	11	2017	17:23:41	62621	0.5	17	23	41	0	0.060058594	3.3918457	-0.42016602	0.10302734	0.95947266	6.1862793	0.22216797	0	0	0	0	0	0	0	0	0	1.0524902	0.052490234	0.36474609	-0.11938477	0.17260742	0.072265625	0	44330	0	0	0
580	581	581	Category C	-0.47998047	0.059814453	0.94799805	0.23242188	-0.23535156	-0.40356445	0	0	10/11/2017	10	11	2017	17:23:41	62621	0.6	17	23	41	0	0.060058594	3.3918457	-0.41796875	0.10083008	0.95727539	5.0422363	0.074951172	0	0	0	0	0	0	0	0	0	1.0495605	0.049560547	0.11254883	-0.061767578	-0.041015625	-0.009277344	0	44330	0	0	0
581	582	582	Category C	-0.059814453	0.095947266	0.68383789	0.34204102	-0.23461914	-0.34179688	0	0	10/11/2017	10	11	2017	17:23:41	62621	0.7	17	23	41	0	0.060058594	3.3918457	-0.42114258	0.099365234	0.95947266	2.1906738	0.45458984	0	0	0	0	0	0	0	0	0	1.0524902	0.052490234	0.640625	0.36132813	-0.003417969	-0.27563477	0	44330	0	0	0
582	583	583	Category C	-0.85180664	0.17993164	1.1518555	0.38208008	-0.24194336	-0.30322266	0	0	10/11/2017	10	11	2017	17:23:41	62621	0.8	17	23	41	0	0.060058594	3.3918457	-0.41723633	0.096679688	0.95874023	0.88623047	0.48242188	0	0	0	0	0	0	0	0	0	1.0500488	0.050048828	0.71044922	-0.43432617	0.083007813	0.19287109	0	44330	0	0	0
583	584	584	Category C	-0.41992188	0.13183594	1.0917969	0.2512207	-0.2409668	-0.39746094	0	0	10/11/2017	10	11	2017	17:23:41	62621	0.9	17	23	41	0	0.060058594	3.3918457	-0.42163086	0.096923828	0.95898438	2.8972168	0.13720703	0	0	0	0	0	0	0	0	0	1.052002	0.052001953	0.16918945	0.001708984	0.034667969	0.1328125	0	44330	0	0	0
584	585	585	Category C	-0.32397461	0.095947266	0.80395508	0.32348633	-0.234375	-0.36035156	0	0	10/11/2017	10	11	2017	17:23:42	62622	0	17	23	42	0	0.060058594	3.3918457	-0.41625977	0.095458984	0.95751953	4.1550293	0.17919922	0	0	0	0	0	0	0	0	0	1.048584	0.048583984	0.24633789	0.092285156	0.000244141	-0.15356445	0	44330	0	0	0
585	586	586	Category C	-0.55175781	0.20385742	0.99584961	0.28173828	-0.23876953	-0.37695313	0	0	10/11/2017	10	11	2017	17:23:42	62622	0.1	17	23	42	0	0.060058594	3.3918457	-0.42211914	0.09375	0.95727539	5.4541016	0.17407227	0	0	0	0	0	0	0	0	0	1.0505371	0.050537109	0.27783203	-0.12939453	0.10986328	0.038330078	0	44330	0	0	0
586	587	587	Category C	-0.25195313	0.071777344	1.0559082	0.24511719	-0.24389648	-0.39355469	0	0	10/11/2017	10	11	2017	17:23:42	62622	0.2	17	23	42	0	0.060058594	3.3918457	-0.41918945	0.091064453	0.95654297	6.9367676	0.1953125	0	0	0	0	0	0	0	0	0	1.0483398	0.048339844	0.28588867	0.16723633	-0.019287109	0.099121094	0	44330	0	0	0
587	588	588	Category C	-0.50390625	0.011962891	1.079834	0.29443359	-0.24414063	-0.36865234	0	0	10/11/2017	10	11	2017	17:23:42	62622	0.3	17	23	42	0	0.060058594	3.3918457	-0.42089844	0.089599609	0.95727539	5.3391113	0.16699219	0	0	0	0	0	0	0	0	0	1.0495605	0.049560547	0.28295898	-0.082763672	-0.077636719	0.12231445	0	44330	0	0	0
588	589	589	Category C	-0.11987305	0.047851563	0.73193359	0.24194336	-0.21362305	-0.41650391	0	0	10/11/2017	10	11	2017	17:23:42	62622	0.4	17	23	42	0	0.060058594	3.3918457	-0.41967773	0.086425781	0.95922852	3.3742676	0.37817383	0	0	0	0	0	0	0	0	0	1.0505371	0.050537109	0.56591797	0.29980469	-0.038574219	-0.22729492	0	44330	0	0	0
589	590	590	Category C	-0.16796875	0.2277832	0.98388672	0.34448242	-0.16674805	-0.37475586	0	0	10/11/2017	10	11	2017	17:23:42	62622	0.5	17	23	42	0	0.060058594	3.3918457	-0.42089844	0.084716797	0.95996094	2.5483398	0.29150391	0	0	0	0	0	0	0	0	0	1.0517578	0.051757813	0.41943359	0.25292969	0.14282227	0.023681641	0	44330	0	0	0
590	591	591	Category C	-0.53979492	-0.095947266	1.0678711	0.22973633	-0.21313477	-0.41894531	0	0	10/11/2017	10	11	2017	17:23:42	62622	0.6	17	23	42	0	0.060058594	3.3918457	-0.4206543	0.083251953	0.95898438	1.9099121	0.24121094	0	0	0	0	0	0	0	0	0	1.0505371	0.050537109	0.40698242	-0.11889648	-0.17919922	0.10864258	0	44330	0	0	0
591	592	592	Category C	-0.27587891	0.15576172	1.0917969	0.2434082	-0.20385742	-0.41870117	0	0	10/11/2017	10	11	2017	17:23:42	62622	0.7	17	23	42	0	0.060058594	3.3918457	-0.42114258	0.079101563	0.96044922	1.7194824	0.21020508	0	0	0	0	0	0	0	0	0	1.0517578	0.051757813	0.35302734	0.14526367	0.076416016	0.13110352	0	44330	0	0	0
592	593	593	Category C	-0.52783203	0.059814453	0.99584961	0.265625	-0.20239258	-0.40820313	0	0	10/11/2017	10	11	2017	17:23:42	62622	0.8	17	23	42	0	0.060058594	3.3918457	-0.41870117	0.077636719	0.9597168	2.5366211	0.11621094	0	0	0	0	0	0	0	0	0	1.0498047	0.049804688	0.16308594	-0.10888672	-0.017822266	0.035888672	0	44330	0	0	0
593	594	594	Category C	-0.16796875	0.011962891	0.95996094	0.28100586	-0.18383789	-0.40795898	0	0	10/11/2017	10	11	2017	17:23:42	62622	0.9	17	23	42	0	0.060058594	3.3918457	-0.41918945	0.076416016	0.96191406	4.0822754	0.25952148	0	0	0	0	0	0	0	0	0	1.052002	0.052001953	0.31787109	0.2512207	-0.064453125	-0.001953125	0	44330	0	0	0
594	595	595	Category C	-0.64794922	0.035888672	1.1037598	0.29882813	-0.20385742	-0.38891602	0	0	10/11/2017	10	11	2017	17:23:43	62623	0	17	23	43	0	0.060058594	3.3918457	-0.41772461	0.072998047	0.96264648	4.6132813	0.27246094	0	0	0	0	0	0	0	0	0	1.052002	0.052001953	0.40844727	-0.22998047	-0.037109375	0.14086914	0	44330	0	0	0
595	596	596	Category C	-0.37182617	-0.047851563	1.0078125	0.203125	-0.19995117	-0.43286133	0	0	10/11/2017	10	11	2017	17:23:43	62623	0.1	17	23	43	0	0.060058594	3.3918457	-0.4206543	0.071044922	0.96435547	4.0183105	0.13574219	0	0	0	0	0	0	0	0	0	1.0544434	0.054443359	0.21142578	0.048828125	-0.11889648	0.043212891	0	44330	0	0	0
596	597	597	Category C	-0.095947266	-0.059814453	0.83984375	0.29833984	-0.19091797	-0.390625	0	0	10/11/2017	10	11	2017	17:23:43	62623	0.2	17	23	43	0	0.060058594	3.3918457	-0.42041016	0.067626953	0.96606445	3.6682129	0.37084961	0	0	0	0	0	0	0	0	0	1.0559082	0.055908203	0.57836914	0.32446289	-0.12744141	-0.1262207	0	44330	0	0	0
597	598	598	Category C	-0.6237793	0.17993164	1.0559082	0.2980957	-0.19897461	-0.38867188	0	0	10/11/2017	10	11	2017	17:23:43	62623	0.3	17	23	43	0	0.060058594	3.3918457	-0.41772461	0.064453125	0.96411133	5.2084961	0.25292969	0	0	0	0	0	0	0	0	0	1.0527344	0.052734375	0.4128418	-0.20581055	0.11523438	0.091552734	0	44330	0	0	0
598	599	599	Category C	-0.35986328	0.11987305	1.0439453	0.21435547	-0.23071289	-0.42504883	0	0	10/11/2017	10	11	2017	17:23:43	62623	0.4	17	23	43	0	0.060058594	3.3918457	-0.4206543	0.062011719	0.96459961	5.9423828	0.11523438	0	0	0	0	0	0	0	0	0	1.0541992	0.054199219	0.19775391	0.060791016	0.057617188	0.079101563	0	44330	0	0	0
599	600	600	Category C	-0.38378906	-0.15576172	0.92382813	0.27612305	-0.2331543	-0.38916016	0	0	10/11/2017	10	11	2017	17:23:43	62623	0.5	17	23	43	0	0.060058594	3.3918457	-0.41772461	0.060546875	0.96459961	5.3684082	0.22290039	0	0	0	0	0	0	0	0	0	1.0529785	0.052978516	0.29125977	0.033935547	-0.21630859	-0.040771484	0	44330	0	0	0
600	601	601	Category C	-0.2878418	-0.071777344	0.95996094	0.27783203	-0.19677734	-0.40991211	0	0	10/11/2017	10	11	2017	17:23:43	62623	0.6	17	23	43	0	0.060058594	3.3918457	-0.42089844	0.05859375	0.96630859	5.4477539	0.1862793	0	0	0	0	0	0	0	0	0	1.0556641	0.055664063	0.26977539	0.13305664	-0.13037109	-0.006347656	0	44330	0	0	0
601	602	602	Category C	-0.39599609	0.071777344	0.91186523	0.25488281	-0.16113281	-0.42724609	0	0	10/11/2017	10	11	2017	17:23:43	62623	0.7	17	23	43	0	0.060058594	3.3918457	-0.41748047	0.056396484	0.96606445	6.8095703	0.060302734	0	0	0	0	0	0	0	0	0	1.0539551	0.053955078	0.091064453	0.021484375	0.015136719	-0.054199219	0	44330	0	0	0
602	603	603	Category C	-0.47998047	-0.095947266	1.0197754	0.22338867	-0.17602539	-0.43994141	0	0	10/11/2017	10	11	2017	17:23:43	62623	0.8	17	23	43	0	0.060058594	3.3918457	-0.41552734	0.052246094	0.9621582	8.2905273	0.17163086	0	0	0	0	0	0	0	0	0	1.0493164	0.049316406	0.27001953	-0.064208984	-0.14819336	0.057373047	0	44330	0	0	0
603	604	604	Category C	-0.25195313	-0.17993164	0.88793945	0.23168945	-0.15942383	-0.43847656	0	0	10/11/2017	10	11	2017	17:23:43	62623	0.9	17	23	43	0	0.060058594	3.3918457	-0.41870117	0.049804688	0.96557617	6.6223145	0.29443359	0	0	0	0	0	0	0	0	0	1.0537109	0.053710938	0.47436523	0.16674805	-0.22973633	-0.077636719	0	44330	0	0	0
604	605	605	Category C	-0.65991211	-0.011962891	0.91186523	0.27929688	-0.16772461	-0.41186523	0	0	10/11/2017	10	11	2017	17:23:44	62624	0	17	23	44	0	0.060058594	3.3918457	-0.42114258	0.047607422	0.96826172	6.1801758	0.25219727	0	0	0	0	0	0	0	0	0	1.0571289	0.057128906	0.35473633	-0.23852539	-0.059570313	-0.056396484	0	44330	0	0	0
605	606	606	Category C	-0.35986328	0.059814453	1.0197754	0.2019043	-0.171875	-0.44702148	0	0	10/11/2017	10	11	2017	17:23:44	62624	0.1	17	23	44	0	0.060058594	3.3918457	-0.41992188	0.044189453	0.96630859	7.5158691	0.081787109	0	0	0	0	0	0	0	0	0	1.0544434	0.054443359	0.12890625	0.060058594	0.015380859	0.053222656	0	44330	0	0	0
606	607	607	Category C	-0.3359375	-0.20385742	0.91186523	0.26171875	-0.17041016	-0.41503906	0	0	10/11/2017	10	11	2017	17:23:44	62624	0.2	17	23	44	0	0.060058594	3.3918457	-0.41601563	0.041259766	0.96118164	7.4536133	0.26269531	0	0	0	0	0	0	0	0	0	1.0483398	0.048339844	0.37475586	0.080078125	-0.24511719	-0.049316406	0	44330	0	0	0
607	608	608	Category C	-0.55175781	0.047851563	1.0319824	0.22241211	-0.17675781	-0.43969727	0	0	10/11/2017	10	11	2017	17:23:44	62624	0.3	17	23	44	0	0.060058594	3.3918457	-0.4230957	0.039550781	0.96704102	6.5383301	0.14404297	0	0	0	0	0	0	0	0	0	1.0563965	0.056396484	0.20141602	-0.12841797	0.008056641	0.064697266	0	44330	0	0	0
608	609	609	Category C	-0.23999023	-0.011962891	1.3317871	0.24731445	-0.16601563	-0.42504883	0	0	10/11/2017	10	11	2017	17:23:44	62624	0.4	17	23	44	0	0.060058594	3.3918457	-0.41894531	0.036376953	0.96191406	5.8620605	0.41357422	0	0	0	0	0	0	0	0	0	1.0500488	0.050048828	0.59716797	0.17895508	-0.048339844	0.36962891	0	44330	0	0	0
609	610	610	Category C	-0.83984375	-0.035888672	1.1037598	0.25415039	-0.15307617	-0.42919922	0	0	10/11/2017	10	11	2017	17:23:44	62624	0.5	17	23	44	0	0.060058594	3.3918457	-0.42163086	0.032470703	0.96166992	6.3774414	0.44677734	0	0	0	0	0	0	0	0	0	1.0505371	0.050537109	0.62841797	-0.41796875	-0.068359375	0.1418457	0	44330	0	0	0
610	611	611	Category C	0.059814453	-0.19189453	0.51586914	0.34204102	-0.15795898	-0.37084961	0	0	10/11/2017	10	11	2017	17:23:44	62624	0.6	17	23	44	0	0.060058594	3.3918457	-0.42407227	0.030029297	0.95800781	5.2626953	0.69213867	0	0	0	0	0	0	0	0	0	1.0480957	0.048095703	1.1481934	0.48388672	-0.22192383	-0.44213867	0	44330	0	0	0
611	612	612	Category C	-0.86376953	0.083984375	1.3679199	0.33837891	-0.15917969	-0.38061523	0	0	10/11/2017	10	11	2017	17:23:44	62624	0.7	17	23	44	0	0.060058594	3.3918457	-0.42480469	0.029052734	0.95776367	2.8059082	0.60302734	0	0	0	0	0	0	0	0	0	1.0480957	0.048095703	0.90356445	-0.4387207	0.0546875	0.40991211	0	44330	0	0	0
612	613	613	Category C	-0.2277832	-0.035888672	0.94799805	0.23852539	-0.1953125	-0.41943359	0	0	10/11/2017	10	11	2017	17:23:44	62624	0.8	17	23	44	0	0.060058594	3.3918457	-0.42504883	0.030761719	0.95922852	1.0478516	0.20874023	0	0	0	0	0	0	0	0	0	1.0495605	0.049560547	0.27539063	0.19726563	-0.066650391	-0.011230469	0	44330	0	0	0
613	614	614	Category C	-0.69580078	0	1.2119141	0.30957031	-0.2043457	-0.38549805	0	0	10/11/2017	10	11	2017	17:23:44	62624	0.9	17	23	44	0	0.060058594	3.3918457	-0.42724609	0.033935547	0.96264648	0.13867188	0.36767578	0	0	0	0	0	0	0	0	0	1.0537109	0.053710938	0.55151367	-0.26831055	-0.033935547	0.24902344	0	44330	0	0	0
614	615	615	Category C	-0.011962891	-0.059814453	0.59985352	0.24243164	-0.18237305	-0.42431641	0	0	10/11/2017	10	11	2017	17:23:45	62625	0	17	23	45	0	0.060058594	3.4514648	-0.42749023	0.030517578	0.96411133	1.7858887	0.56005859	0	0	0	0	0	0	0	0	0	1.0551758	0.055175781	0.87060547	0.41552734	-0.090332031	-0.36425781	0	44330	0	0	0
615	616	616	Category C	-0.70776367	0.15576172	1.2719727	0.33691406	-0.17944336	-0.37182617	0	0	10/11/2017	10	11	2017	17:23:45	62625	0.1	17	23	45	0	0.060058594	3.4514648	-0.42749023	0.027099609	0.96044922	3.7919922	0.43798828	0	0	0	0	0	0	0	0	0	1.0515137	0.051513672	0.72021484	-0.2800293	0.12841797	0.3112793	0	44330	0	0	0
616	617	617	Category C	-0.27587891	-0.13183594	0.83984375	0.20019531	-0.19384766	-0.43701172	0	0	10/11/2017	10	11	2017	17:23:45	62625	0.2	17	23	45	0	0.060058594	3.4514648	-0.42822266	0.027832031	0.96166992	4.6472168	0.25219727	0	0	0	0	0	0	0	0	0	1.0529785	0.052978516	0.43408203	0.15234375	-0.15966797	-0.12182617	0	44330	0	0	0
617	618	618	Category C	-0.56396484	0.059814453	1.1518555	0.30029297	-0.21411133	-0.38769531	0	0	10/11/2017	10	11	2017	17:23:45	62625	0.3	17	23	45	0	0.060058594	3.4514648	-0.42993164	0.026611328	0.96362305	5.635498	0.2331543	0	0	0	0	0	0	0	0	0	1.0556641	0.055664063	0.35498047	-0.13378906	0.032958984	0.18798828	0	44330	0	0	0
618	619	619	Category C	-0.23999023	0.035888672	0.79199219	0.22363281	-0.20507813	-0.42675781	0	0	10/11/2017	10	11	2017	17:23:45	62625	0.4	17	23	45	0	0.060058594	3.4514648	-0.42553711	0.025634766	0.9597168	7.1225586	0.25024414	0	0	0	0	0	0	0	0	0	1.0500488	0.050048828	0.36352539	0.18554688	0.010009766	-0.16772461	0	44330	0	0	0
619	620	620	Category C	-0.11987305	0.023925781	0.73193359	0.3581543	-0.20263672	-0.34741211	0	0	10/11/2017	10	11	2017	17:23:45	62625	0.5	17	23	45	0	0.060058594	3.4514648	-0.42602539	0.025634766	0.96118164	8.1333008	0.38256836	0	0	0	0	0	0	0	0	0	1.0517578	0.051757813	0.53735352	0.30615234	-0.001708984	-0.22924805	0	44330	0	0	0
620	621	621	Category C	-0.59985352	0.071777344	1.0439453	0.23095703	-0.22167969	-0.41455078	0	0	10/11/2017	10	11	2017	17:23:45	62625	0.6	17	23	45	0	0.060058594	3.4514648	-0.42504883	0.024414063	0.96142578	8.3088379	0.19873047	0	0	0	0	0	0	0	0	0	1.0515137	0.051513672	0.30419922	-0.17456055	0.047363281	0.082275391	0	44330	0	0	0
621	622	622	Category C	-0.2878418	0.011962891	0.91186523	0.26391602	-0.23681641	-0.39648438	0	0	10/11/2017	10	11	2017	17:23:45	62625	0.7	17	23	45	0	0.060058594	3.4514648	-0.4230957	0.024658203	0.96118164	8.5722656	0.14477539	0	0	0	0	0	0	0	0	0	1.0505371	0.050537109	0.19775391	0.13525391	-0.012695313	-0.049316406	0	44330	0	0	0
622	623	623	Category C	-0.69580078	0.17993164	0.99584961	0.22827148	-0.23779297	-0.41479492	0	0	10/11/2017	10	11	2017	17:23:45	62625	0.8	17	23	45	0	0.060058594	3.4514648	-0.42749023	0.023925781	0.96484375	8.8483887	0.31176758	0	0	0	0	0	0	0	0	0	1.0556641	0.055664063	0.45483398	-0.26806641	0.15576172	0.030761719	0	44330	0	0	0
623	624	624	Category C	-0.2277832	0	0.86376953	0.25317383	-0.21899414	-0.40234375	0	0	10/11/2017	10	11	2017	17:23:45	62625	0.9	17	23	45	0	0.060058594	3.4514648	-0.42114258	0.023193359	0.96386719	7.6113281	0.21899414	0	0	0	0	0	0	0	0	0	1.052002	0.052001953	0.31689453	0.19335938	-0.023193359	-0.10009766	0	44330	0	0	0
624	625	625	Category C	-0.63598633	0.059814453	0.95996094	0.28710938	-0.22045898	-0.38769531	0	0	10/11/2017	10	11	2017	17:23:46	62626	0	17	23	46	0	0.060058594	3.4514648	-0.42236328	0.022460938	0.96191406	6.1789551	0.21655273	0	0	0	0	0	0	0	0	0	1.0507813	0.05078125	0.25268555	-0.21337891	0.037109375	-0.001953125	0	44330	0	0	0
625	626	626	Category C	-0.46777344	0.011962891	0.91186523	0.25	-0.21313477	-0.41162109	0	0	10/11/2017	10	11	2017	17:23:46	62626	0.1	17	23	46	0	0.060058594	3.4514648	-0.42041016	0.0234375	0.96435547	5.4274902	0.071533203	0	0	0	0	0	0	0	0	0	1.0524902	0.052490234	0.11132813	-0.047119141	-0.011474609	-0.052490234	0	44330	0	0	0
626	627	627	Category C	-0.50390625	0.071777344	0.92382813	0.25708008	-0.20678711	-0.40844727	0	0	10/11/2017	10	11	2017	17:23:46	62626	0.2	17	23	46	0	0.060058594	3.4514648	-0.41870117	0.022705078	0.96435547	4.3647461	0.10620117	0	0	0	0	0	0	0	0	0	1.0515137	0.051513672	0.17456055	-0.084960938	0.048828125	-0.040527344	0	44330	0	0	0
627	628	628	Category C	-0.34790039	-0.047851563	0.95996094	0.26904297	-0.23950195	-0.39526367	0	0	10/11/2017	10	11	2017	17:23:46	62626	0.3	17	23	46	0	0.060058594	3.4514648	-0.41918945	0.022460938	0.96118164	2.8447266	0.10009766	0	0	0	0	0	0	0	0	0	1.0488281	0.048828125	0.14282227	0.071289063	-0.0703125	-0.001220703	0	44330	0	0	0
628	629	629	Category C	-0.55175781	0.083984375	1.0078125	0.22607422	-0.21875	-0.41796875	0	0	10/11/2017	10	11	2017	17:23:46	62626	0.4	17	23	46	0	0.060058594	3.4514648	-0.41601563	0.021972656	0.95849609	1.373291	0.15698242	0	0	0	0	0	0	0	0	0	1.045166	0.045166016	0.24658203	-0.13549805	0.061767578	0.049072266	0	44330	0	0	0
629	630	630	Category C	-0.47998047	0.095947266	0.92382813	0.19580078	-0.22045898	-0.43017578	0	0	10/11/2017	10	11	2017	17:23:46	62626	0.5	17	23	46	0	0.060058594	3.4514648	-0.41943359	0.023925781	0.96313477	0.79516602	0.10180664	0	0	0	0	0	0	0	0	0	1.0507813	0.05078125	0.17163086	-0.060302734	0.071777344	-0.039306641	0	44330	0	0	0
630	631	631	Category C	-0.58789063	-0.10791016	1.0078125	0.1730957	-0.2109375	-0.43823242	0	0	10/11/2017	10	11	2017	17:23:46	62626	0.6	17	23	46	0	0.060058594	3.4514648	-0.42041016	0.023925781	0.96289063	0.17456055	0.2175293	0	0	0	0	0	0	0	0	0	1.0510254	0.051025391	0.34375	-0.16723633	-0.13183594	0.044677734	0	44330	0	0	0
631	632	632	Category C	-0.083984375	0.047851563	0.79199219	0.29345703	-0.22045898	-0.3815918	0	0	10/11/2017	10	11	2017	17:23:46	62626	0.7	17	23	46	0	0.060058594	3.4514648	-0.42211914	0.025390625	0.9621582	1.1184082	0.37939453	0	0	0	0	0	0	0	0	0	1.0510254	0.051025391	0.53076172	0.33813477	0.022216797	-0.17016602	0	44330	0	0	0
632	633	633	Category C	-0.75585938	0.095947266	1.1279297	0.27490234	-0.203125	-0.40014648	0	0	10/11/2017	10	11	2017	17:23:46	62626	0.8	17	23	46	0	0.060058594	3.4514648	-0.42236328	0.025878906	0.9597168	1.5012207	0.37988281	0	0	0	0	0	0	0	0	0	1.0488281	0.048828125	0.5715332	-0.33325195	0.069824219	0.16796875	0	44330	0	0	0
633	634	634	Category C	-0.32397461	-0.083984375	0.92382813	0.19067383	-0.20288086	-0.43798828	0	0	10/11/2017	10	11	2017	17:23:46	62626	0.9	17	23	46	0	0.060058594	3.4514648	-0.41967773	0.027587891	0.95898438	1.7785645	0.15112305	0	0	0	0	0	0	0	0	0	1.0471191	0.047119141	0.24267578	0.095703125	-0.11157227	-0.03515625	0	44330	0	0	0
634	635	635	Category C	-0.7199707	0.071777344	1.079834	0.23461914	-0.20849609	-0.42260742	0	0	10/11/2017	10	11	2017	17:23:47	62627	0	17	23	47	0	0.060058594	3.4514648	-0.42480469	0.028808594	0.96118164	2.3364258	0.32080078	0	0	0	0	0	0	0	0	0	1.0512695	0.051269531	0.45629883	-0.29492188	0.042724609	0.1184082	0	44330	0	0	0
635	636	636	Category C	-0.37182617	-0.13183594	0.87597656	0.22729492	-0.20410156	-0.42773438	0	0	10/11/2017	10	11	2017	17:23:47	62627	0.1	17	23	47	0	0.060058594	3.4514648	-0.42041016	0.030517578	0.95703125	2.7175293	0.18798828	0	0	0	0	0	0	0	0	0	1.0458984	0.045898438	0.29248047	0.048583984	-0.16235352	-0.081054688	0	44330	0	0	0
636	637	637	Category C	-0.3359375	-0.047851563	0.79199219	0.2746582	-0.1965332	-0.40527344	0	0	10/11/2017	10	11	2017	17:23:47	62627	0.2	17	23	47	0	0.060058594	3.4514648	-0.41943359	0.033691406	0.95605469	2.9980469	0.20141602	0	0	0	0	0	0	0	0	0	1.0446777	0.044677734	0.3293457	0.083496094	-0.081542969	-0.1640625	0	44330	0	0	0
637	638	638	Category C	-0.68383789	0.035888672	0.97192383	0.26123047	-0.22363281	-0.4074707	0	0	10/11/2017	10	11	2017	17:23:47	62627	0.3	17	23	47	0	0.060058594	3.4514648	-0.42285156	0.037353516	0.95874023	2.8666992	0.26123047	0	0	0	0	0	0	0	0	0	1.048584	0.048583984	0.27539063	-0.26074219	-0.001464844	0.012939453	0	44330	0	0	0
638	639	639	Category C	-0.37182617	0.059814453	0.89990234	0.22607422	-0.2175293	-0.42382813	0	0	10/11/2017	10	11	2017	17:23:47	62627	0.4	17	23	47	0	0.060058594	3.4514648	-0.42041016	0.037597656	0.95922852	2.4875488	0.079833984	0	0	0	0	0	0	0	0	0	1.0480957	0.048095703	0.13037109	0.048583984	0.021972656	-0.059326172	0	44330	0	0	0
639	640	640	Category C	-0.64794922	0.023925781	0.95996094	0.22827148	-0.23144531	-0.41381836	0	0	10/11/2017	10	11	2017	17:23:47	62627	0.5	17	23	47	0	0.060058594	3.4514648	-0.41821289	0.037841797	0.95654297	2.5209961	0.22998047	0	0	0	0	0	0	0	0	0	1.0446777	0.044677734	0.24682617	-0.22949219	-0.013916016	0.003173828	0	44330	0	0	0
640	641	641	Category C	-0.35986328	0.023925781	0.93579102	0.20263672	-0.21069336	-0.4309082	0	0	10/11/2017	10	11	2017	17:23:47	62627	0.6	17	23	47	0	0.060058594	3.4514648	-0.41552734	0.044921875	0.95849609	2.7727051	0.063720703	0	0	0	0	0	0	0	0	0	1.0456543	0.045654297	0.099365234	0.055664063	-0.020996094	-0.022705078	0	44330	0	0	0
641	642	642	Category C	-0.38378906	-0.095947266	0.69580078	0.27734375	-0.19604492	-0.40283203	0	0	10/11/2017	10	11	2017	17:23:47	62627	0.7	17	23	47	0	0.060058594	3.4514648	-0.42260742	0.049316406	0.96264648	2.3986816	0.30639648	0	0	0	0	0	0	0	0	0	1.0524902	0.052490234	0.45117188	0.038818359	-0.14526367	-0.2668457	0	44330	0	0	0
642	643	643	Category C	-0.70776367	0.023925781	1.0678711	0.26000977	-0.19458008	-0.41430664	0	0	10/11/2017	10	11	2017	17:23:47	62627	0.8	17	23	47	0	0.060058594	3.4514648	-0.41894531	0.05078125	0.96118164	2.6982422	0.30883789	0	0	0	0	0	0	0	0	0	1.0498047	0.049804688	0.42211914	-0.28857422	-0.026855469	0.10644531	0	44330	0	0	0
643	644	644	Category C	-0.49194336	0.035888672	0.92382813	0.19189453	-0.19213867	-0.44311523	0	0	10/11/2017	10	11	2017	17:23:47	62627	0.9	17	23	47	0	0.060058594	3.4514648	-0.41455078	0.054199219	0.95874023	2.8164063	0.086669922	0	0	0	0	0	0	0	0	0	1.0458984	0.045898438	0.13061523	-0.077148438	-0.018310547	-0.034912109	0	44330	0	0	0
644	645	645	Category C	-0.52783203	-0.083984375	0.92382813	0.25634766	-0.19091797	-0.4152832	0	0	10/11/2017	10	11	2017	17:23:48	62628	0	17	23	48	0	0.060058594	3.4514648	-0.41845703	0.059082031	0.96069336	2.6801758	0.18383789	0	0	0	0	0	0	0	0	0	1.0495605	0.049560547	0.28955078	-0.10913086	-0.14306641	-0.036865234	0	44330	0	0	0
645	646	646	Category C	-0.34790039	-0.023925781	0.68383789	0.25463867	-0.18994141	-0.41430664	0	0	10/11/2017	10	11	2017	17:23:48	62628	0.1	17	23	48	0	0.060058594	3.4514648	-0.41308594	0.061767578	0.96264648	2.5429688	0.29907227	0	0	0	0	0	0	0	0	0	1.0495605	0.049560547	0.42993164	0.065185547	-0.085693359	-0.27880859	0	44330	0	0	0
646	647	647	Category C	-0.65991211	0.035888672	1.0678711	0.29223633	-0.19799805	-0.3918457	0	0	10/11/2017	10	11	2017	17:23:48	62628	0.2	17	23	48	0	0.060058594	3.4514648	-0.41650391	0.063720703	0.96459961	2.0576172	0.26538086	0	0	0	0	0	0	0	0	0	1.0527344	0.052734375	0.37402344	-0.24316406	-0.027832031	0.10302734	0	44330	0	0	0
647	648	648	Category C	-0.57592773	-0.071777344	0.81591797	0.21704102	-0.19384766	-0.43481445	0	0	10/11/2017	10	11	2017	17:23:48	62628	0.3	17	23	48	0	0.060058594	3.4514648	-0.41650391	0.067138672	0.96704102	2.067627	0.25976563	0	0	0	0	0	0	0	0	0	1.0551758	0.055175781	0.44946289	-0.15917969	-0.13891602	-0.15112305	0	44330	0	0	0
648	649	649	Category C	-0.32397461	-0.023925781	0.86376953	0.25512695	-0.20239258	-0.41625977	0	0	10/11/2017	10	11	2017	17:23:48	62628	0.4	17	23	48	0	0.060058594	3.4514648	-0.41064453	0.070556641	0.96411133	1.1318359	0.1628418	0	0	0	0	0	0	0	0	0	1.050293	0.050292969	0.28173828	0.086669922	-0.094482422	-0.1003418	0	44330	0	0	0
649	650	650	Category C	-0.59985352	0.011962891	0.98388672	0.23413086	-0.20288086	-0.4152832	0	0	10/11/2017	10	11	2017	17:23:48	62628	0.5	17	23	48	0	0.060058594	3.4514648	-0.41650391	0.076416016	0.96069336	0.80908203	0.19555664	0	0	0	0	0	0	0	0	0	1.0500488	0.050048828	0.27075195	-0.18310547	-0.064453125	0.022949219	0	44330	0	0	0
650	651	651	Category C	-0.38378906	0.083984375	1.1879883	0.20825195	-0.19506836	-0.43481445	0	0	10/11/2017	10	11	2017	17:23:48	62628	0.6	17	23	48	0	0.060058594	3.4514648	-0.40966797	0.079101563	0.95825195	2.3696289	0.23095703	0	0	0	0	0	0	0	0	0	1.045166	0.045166016	0.26000977	0.025878906	0.004638672	0.22949219	0	44330	0	0	0
651	652	652	Category C	-0.17993164	-0.035888672	0.7199707	0.23193359	-0.20776367	-0.42651367	0	0	10/11/2017	10	11	2017	17:23:48	62628	0.7	17	23	48	0	0.060058594	3.4514648	-0.41430664	0.084960938	0.96679688	4.4226074	0.36108398	0	0	0	0	0	0	0	0	0	1.0551758	0.055175781	0.60205078	0.234375	-0.12084961	-0.24682617	0	44330	0	0	0
652	653	653	Category C	-0.57592773	0.15576172	1.1757813	0.23535156	-0.24121094	-0.40258789	0	0	10/11/2017	10	11	2017	17:23:48	62628	0.8	17	23	48	0	0.059570313	3.4482422	-0.40820313	0.087158203	0.9621582	7.4189453	0.27978516	0	0	0	0	0	0	0	0	0	1.0488281	0.048828125	0.44946289	-0.16748047	0.068359375	0.21337891	0	44330	0	0	0
653	654	654	Category C	-0.3359375	0.047851563	1.1757813	0.093505859	-0.22827148	-0.45532227	0	0	10/11/2017	10	11	2017	17:23:48	62628	0.9	17	23	48	0	0.059570313	3.4482422	-0.41137695	0.08984375	0.96069336	10.532227	0.23168945	0	0	0	0	0	0	0	0	0	1.0488281	0.048828125	0.33251953	0.075439453	-0.041992188	0.21484375	0	44330	0	0	0
654	655	655	Category C	-0.21582031	0.035888672	0.79199219	0.15307617	-0.24194336	-0.43261719	0	0	10/11/2017	10	11	2017	17:23:49	62629	0	17	23	49	0	0.059570313	3.4482422	-0.40625	0.091552734	0.95800781	12.458008	0.25878906	0	0	0	0	0	0	0	0	0	1.0446777	0.044677734	0.41210938	0.19042969	-0.055664063	-0.16601563	0	44330	0	0	0
655	656	656	Category C	-0.38378906	0.16796875	1.0559082	0.17553711	-0.24438477	-0.41943359	0	0	10/11/2017	10	11	2017	17:23:49	62629	0.1	17	23	49	0	0.059570313	3.4482422	-0.41186523	0.094726563	0.96240234	13.324951	0.12182617	0	0	0	0	0	0	0	0	0	1.0512695	0.051269531	0.19458008	0.028076172	0.073242188	0.093261719	0	44330	0	0	0
656	657	657	Category C	-0.55175781	0.17993164	1.1638184	0.12207031	-0.25170898	-0.43896484	0	0	10/11/2017	10	11	2017	17:23:49	62629	0.2	17	23	49	0	0.059570313	3.4482422	-0.40820313	0.095214844	0.95800781	14.158691	0.26464844	0	0	0	0	0	0	0	0	0	1.0456543	0.045654297	0.43359375	-0.14331055	0.084472656	0.20556641	0	44330	0	0	0
657	658	658	Category C	-0.2277832	-0.035888672	0.69580078	0.1652832	-0.25024414	-0.42138672	0	0	10/11/2017	10	11	2017	17:23:49	62629	0.3	17	23	49	0	0.059570313	3.4482422	-0.40771484	0.099365234	0.9597168	14.849854	0.34692383	0	0	0	0	0	0	0	0	0	1.0476074	0.047607422	0.57910156	0.17993164	-0.13525391	-0.26391602	0	44330	0	0	0
658	659	659	Category C	-0.26391602	0.011962891	0.87597656	0.21923828	-0.24414063	-0.41381836	0	0	10/11/2017	10	11	2017	17:23:49	62629	0.4	17	23	49	0	0.059570313	3.4482422	-0.40429688	0.10083008	0.95605469	14.462158	0.18457031	0	0	0	0	0	0	0	0	0	1.0429688	0.04296875	0.30981445	0.14038086	-0.088867188	-0.080078125	0	44330	0	0	0
659	660	660	Category C	-0.46777344	0.16796875	1.0439453	0.15966797	-0.25097656	-0.42675781	0	0	10/11/2017	10	11	2017	17:23:49	62629	0.5	17	23	49	0	0.059570313	3.4482422	-0.40405273	0.10302734	0.95800781	12.707031	0.12475586	0	0	0	0	0	0	0	0	0	1.0449219	0.044921875	0.21386719	-0.063476563	0.064697266	0.085693359	0	44330	0	0	0
660	661	661	Category C	-0.32397461	0.095947266	0.93579102	0.13647461	-0.23095703	-0.4387207	0	0	10/11/2017	10	11	2017	17:23:49	62629	0.6	17	23	49	0	0.059570313	3.4482422	-0.40478516	0.10620117	0.96289063	11.064941	0.0859375	0	0	0	0	0	0	0	0	0	1.0500488	0.050048828	0.1184082	0.080810547	-0.010253906	-0.027099609	0	44330	0	0	0
661	662	662	Category C	-0.39599609	0.035888672	0.97192383	0.15429688	-0.24536133	-0.42553711	0	0	10/11/2017	10	11	2017	17:23:49	62629	0.7	17	23	49	0	0.059570313	3.4482422	-0.40136719	0.1081543	0.96240234	8.8032227	0.072998047	0	0	0	0	0	0	0	0	0	1.0483398	0.048339844	0.087402344	0.005371094	-0.072265625	0.009277344	0	44330	0	0	0
662	663	663	Category C	-0.34790039	0.11987305	1.0678711	0.13891602	-0.24682617	-0.4309082	0	0	10/11/2017	10	11	2017	17:23:49	62629	0.8	17	23	49	0	0.059570313	3.4482422	-0.40112305	0.10913086	0.96289063	6.4204102	0.11791992	0	0	0	0	0	0	0	0	0	1.0488281	0.048828125	0.16870117	0.053222656	0.010498047	0.10473633	0	44330	0	0	0
663	664	664	Category C	-0.51586914	0.071777344	0.93579102	0.16040039	-0.24536133	-0.4284668	0	0	10/11/2017	10	11	2017	17:23:49	62629	0.9	17	23	49	0	0.059570313	3.4482422	-0.39697266	0.10961914	0.96362305	4.1462402	0.12768555	0	0	0	0	0	0	0	0	0	1.0478516	0.047851563	0.18457031	-0.11865234	-0.037841797	-0.027832031	0	44330	0	0	0
664	665	665	Category C	-0.17993164	0.16796875	1.0078125	0.18579102	-0.25634766	-0.41430664	0	0	10/11/2017	10	11	2017	17:23:50	62630	0	17	23	50	0	0.059570313	3.4482422	-0.39672852	0.11010742	0.96435547	1.6166992	0.22851563	0	0	0	0	0	0	0	0	0	1.048584	0.048583984	0.31762695	0.21679688	0.057617188	0.043212891	0	44330	0	0	0
665	666	666	Category C	-0.40795898	0.14379883	0.98388672	0.23950195	-0.25463867	-0.39160156	0	0	10/11/2017	10	11	2017	17:23:50	62630	0.1	17	23	50	0	0.059570313	3.4482422	-0.39550781	0.1105957	0.96533203	0.16333008	0.039794922	0	0	0	0	0	0	0	0	0	1.0490723	0.049072266	0.063720703	-0.012207031	0.032958984	0.018310547	0	44330	0	0	0
666	667	667	Category C	-0.2878418	0.047851563	0.80395508	0.25512695	-0.2487793	-0.38818359	0	0	10/11/2017	10	11	2017	17:23:50	62630	0.2	17	23	50	0	0.059570313	3.4482422	-0.39477539	0.11254883	0.96606445	1.7390137	0.20483398	0	0	0	0	0	0	0	0	0	1.0498047	0.049804688	0.33422852	0.10693359	-0.064697266	-0.16210938	0	44330	0	0	0
667	668	668	Category C	-0.25195313	-0.011962891	0.86376953	0.26782227	-0.22851563	-0.39453125	0	0	10/11/2017	10	11	2017	17:23:50	62630	0.3	17	23	50	0	0.059570313	3.4482422	-0.39160156	0.11376953	0.96484375	2.5842285	0.21337891	0	0	0	0	0	0	0	0	0	1.0476074	0.047607422	0.36669922	0.13964844	-0.12573242	-0.10107422	0	44330	0	0	0
668	669	669	Category C	-0.39599609	0.19189453	1.1159668	0.25830078	-0.21582031	-0.40844727	0	0	10/11/2017	10	11	2017	17:23:50	62630	0.4	17	23	50	0	0.059570313	3.4482422	-0.39404297	0.11425781	0.96557617	4.3881836	0.16918945	0	0	0	0	0	0	0	0	0	1.0490723	0.049072266	0.22973633	-0.001708984	0.077392578	0.15014648	0	44330	0	0	0
669	670	670	Category C	-0.25195313	0.2277832	0.95996094	0.27099609	-0.23779297	-0.38793945	0	0	10/11/2017	10	11	2017	17:23:50	62630	0.5	17	23	50	0	0.059570313	3.4482422	-0.390625	0.11450195	0.96508789	5.9814453	0.17895508	0	0	0	0	0	0	0	0	0	1.0473633	0.047363281	0.25708008	0.13867188	0.11303711	-0.005126953	0	44330	0	0	0
670	671	671	Category C	-0.671875	0.023925781	1.0078125	0.28417969	-0.25195313	-0.37817383	0	0	10/11/2017	10	11	2017	17:23:50	62630	0.6	17	23	50	0	0.059570313	3.4482422	-0.38916016	0.1159668	0.96459961	6.0344238	0.30029297	0	0	0	0	0	0	0	0	0	1.0466309	0.046630859	0.41772461	-0.2824707	-0.092041016	0.04296875	0	44330	0	0	0
671	672	672	Category C	-0.2878418	0.19189453	0.88793945	0.28149414	-0.23657227	-0.39135742	0	0	10/11/2017	10	11	2017	17:23:50	62630	0.7	17	23	50	0	0.059570313	3.4482422	-0.38598633	0.12084961	0.96264648	6.1140137	0.14233398	0	0	0	0	0	0	0	0	0	1.0444336	0.044433594	0.24414063	0.098144531	0.070800781	-0.074707031	0	44330	0	0	0
672	673	673	Category C	-0.31176758	0.20385742	0.94799805	0.3815918	-0.20849609	-0.3190918	0	0	10/11/2017	10	11	2017	17:23:50	62630	0.8	17	23	50	0	0.059570313	3.4482422	-0.3894043	0.12133789	0.96459961	6.4785156	0.11425781	0	0	0	0	0	0	0	0	0	1.0473633	0.047363281	0.17675781	0.077636719	0.082275391	-0.016601563	0	44330	0	0	0
673	674	674	Category C	-0.57592773	0.10791016	1.1398926	0.31152344	-0.20507813	-0.37524414	0	0	10/11/2017	10	11	2017	17:23:50	62630	0.9	17	23	50	0	0.059570313	3.4482422	-0.38476563	0.12231445	0.96289063	6.7033691	0.26074219	0	0	0	0	0	0	0	0	0	1.0441895	0.044189453	0.38232422	-0.19091797	-0.014404297	0.17675781	0	44330	0	0	0
674	675	675	Category C	-0.31176758	0.17993164	0.76782227	0.30249023	-0.2265625	-0.37963867	0	0	10/11/2017	10	11	2017	17:23:51	62631	0	17	23	51	0	0.059570313	3.4482422	-0.38476563	0.12719727	0.96386719	5.0310059	0.21582031	0	0	0	0	0	0	0	0	0	1.0456543	0.045654297	0.32202148	0.072998047	0.052490234	-0.19604492	0	44330	0	0	0
675	676	676	Category C	-0.27587891	0.19189453	0.93579102	0.31323242	-0.26123047	-0.35571289	0	0	10/11/2017	10	11	2017	17:23:51	62631	0.1	17	23	51	0	0.059570313	3.4482422	-0.38110352	0.12817383	0.96240234	3.2089844	0.12597656	0	0	0	0	0	0	0	0	0	1.0429688	0.04296875	0.19555664	0.10522461	0.063476563	-0.026611328	0	44330	0	0	0
676	677	677	Category C	-0.37182617	0.23999023	1.0439453	0.27319336	-0.24609375	-0.38012695	0	0	10/11/2017	10	11	2017	17:23:51	62631	0.2	17	23	51	0	0.059570313	3.4482422	-0.37915039	0.13183594	0.96386719	2.1352539	0.13452148	0	0	0	0	0	0	0	0	0	1.0441895	0.044189453	0.1953125	0.007324219	0.10791016	0.079833984	0	44330	0	0	0
677	678	678	Category C	-0.44384766	0.20385742	1.1037598	0.26318359	-0.24560547	-0.38623047	0	0	10/11/2017	10	11	2017	17:23:51	62631	0.3	17	23	51	0	0.059570313	3.4482422	-0.38134766	0.13623047	0.96679688	0.19799805	0.16479492	0	0	0	0	0	0	0	0	0	1.0483398	0.048339844	0.26660156	-0.062255859	0.067382813	0.13671875	0	44330	0	0	0
678	679	679	Category C	-0.16796875	0.13183594	0.82788086	0.23388672	-0.2734375	-0.3815918	0	0	10/11/2017	10	11	2017	17:23:51	62631	0.4	17	23	51	0	0.059570313	3.4482422	-0.37695313	0.13842773	0.9675293	2.1413574	0.25146484	0	0	0	0	0	0	0	0	0	1.0476074	0.047607422	0.35571289	0.20898438	-0.006591797	-0.13964844	0	44330	0	0	0
679	680	680	Category C	-0.16796875	0.41992188	1.0678711	0.32983398	-0.29394531	-0.3203125	0	0	10/11/2017	10	11	2017	17:23:51	62631	0.5	17	23	51	0	0.059570313	3.4482422	-0.37719727	0.14111328	0.96923828	4.0908203	0.36230469	0	0	0	0	0	0	0	0	0	1.0495605	0.049560547	0.58666992	0.20922852	0.27856445	0.098388672	0	44330	0	0	0
680	681	681	Category C	-0.86376953	0.27587891	1.2958984	0.24267578	-0.28613281	-0.37963867	0	0	10/11/2017	10	11	2017	17:23:51	62631	0.6	17	23	51	0	0.059570313	3.4482422	-0.37426758	0.14477539	0.9675293	5.6037598	0.60351563	0	0	0	0	0	0	0	0	0	1.0476074	0.047607422	0.94824219	-0.48925781	0.13085938	0.328125	0	44330	0	0	0
681	682	682	Category C	-0.095947266	0.17993164	0.79199219	0.24633789	-0.27148438	-0.37548828	0	0	10/11/2017	10	11	2017	17:23:51	62631	0.7	17	23	51	0	0.059570313	3.4482422	-0.37475586	0.14892578	0.96459961	6.3054199	0.3293457	0	0	0	0	0	0	0	0	0	1.0454102	0.045410156	0.48242188	0.27880859	0.030761719	-0.17260742	0	44330	0	0	0
682	683	683	Category C	-0.14379883	0.19189453	0.82788086	0.34130859	-0.26953125	-0.31982422	0	0	10/11/2017	10	11	2017	17:23:51	62631	0.8	17	23	51	0	0.059570313	3.4482422	-0.37695313	0.15136719	0.96948242	6.8032227	0.27587891	0	0	0	0	0	0	0	0	0	1.0510254	0.051025391	0.4152832	0.2331543	0.040283203	-0.14160156	0	44330	0	0	0
683	684	684	Category C	-0.55175781	0.20385742	1.0559082	0.27807617	-0.25732422	-0.37304688	0	0	10/11/2017	10	11	2017	17:23:51	62631	0.9	17	23	51	0	0.059570313	3.4482422	-0.37451172	0.15380859	0.96289063	6.1989746	0.20605469	0	0	0	0	0	0	0	0	0	1.0446777	0.044677734	0.31982422	-0.17700195	0.049804688	0.092773438	0	44330	0	0	0
684	685	685	Category C	-0.2277832	0.20385742	1.0678711	0.24560547	-0.24804688	-0.38842773	0	0	10/11/2017	10	11	2017	17:23:52	62632	0	17	23	52	0	0.059570313	3.4482422	-0.37304688	0.15600586	0.96166992	5.1818848	0.18603516	0	0	0	0	0	0	0	0	0	1.0432129	0.043212891	0.29907227	0.14526367	0.047607422	0.10595703	0	44330	0	0	0
685	686	686	Category C	-0.64794922	0.21582031	1.1757813	0.27124023	-0.26416016	-0.3762207	0	0	10/11/2017	10	11	2017	17:23:52	62632	0.1	17	23	52	0	0.059570313	3.4482422	-0.375	0.15844727	0.96191406	5.4814453	0.35131836	0	0	0	0	0	0	0	0	0	1.0444336	0.044433594	0.54370117	-0.27270508	0.057128906	0.21362305	0	44330	0	0	0
686	687	687	Category C	-0.32397461	0.059814453	1.1037598	0.22387695	-0.27075195	-0.39379883	0	0	10/11/2017	10	11	2017	17:23:52	62632	0.2	17	23	52	0	0.059570313	3.4482422	-0.3762207	0.16113281	0.96435547	5.2167969	0.17993164	0	0	0	0	0	0	0	0	0	1.0476074	0.047607422	0.29272461	0.052246094	-0.10131836	0.13916016	0	44330	0	0	0
687	688	688	Category C	-0.083984375	0.32397461	0.79199219	0.33178711	-0.26098633	-0.33203125	0	0	10/11/2017	10	11	2017	17:23:52	62632	0.3	17	23	52	0	0.059570313	3.4482422	-0.37524414	0.16210938	0.96240234	4.1708984	0.37426758	0	0	0	0	0	0	0	0	0	1.0456543	0.045654297	0.62353516	0.29125977	0.16162109	-0.17041016	0	44330	0	0	0
688	689	689	Category C	-0.7199707	0.46777344	1.0559082	0.23071289	-0.28344727	-0.38574219	0	0	10/11/2017	10	11	2017	17:23:52	62632	0.4	17	23	52	0	0.059570313	3.4482422	-0.37084961	0.1652832	0.96020508	4.6225586	0.47143555	0	0	0	0	0	0	0	0	0	1.0424805	0.042480469	0.74682617	-0.34887695	0.30224609	0.095458984	0	44330	0	0	0
689	690	690	Category C	-0.27587891	0.17993164	0.91186523	0.15966797	-0.2878418	-0.3996582	0	0	10/11/2017	10	11	2017	17:23:52	62632	0.5	17	23	52	0	0.059570313	3.4482422	-0.37426758	0.16967773	0.9609375	5.9150391	0.11035156	0	0	0	0	0	0	0	0	0	1.0449219	0.044921875	0.1574707	0.098388672	0.010009766	-0.049072266	0	44330	0	0	0
690	691	691	Category C	-0.31176758	0.26391602	1.1999512	0.20288086	-0.3190918	-0.3762207	0	0	10/11/2017	10	11	2017	17:23:52	62632	0.6	17	23	52	0	0.059570313	3.4305176	-0.375	0.17260742	0.96020508	5.9501953	0.26391602	0	0	0	0	0	0	0	0	0	1.045166	0.045166016	0.39404297	0.063232422	0.091064453	0.23950195	0	44330	0	0	0
691	692	692	Category C	-0.38378906	0.27587891	0.99584961	0.15625	-0.28881836	-0.40869141	0	0	10/11/2017	10	11	2017	17:23:52	62632	0.7	17	23	52	0	0.059570313	3.4305176	-0.37304688	0.17260742	0.95410156	5.8371582	0.11157227	0	0	0	0	0	0	0	0	0	1.0388184	0.038818359	0.1550293	-0.010498047	0.10302734	0.041503906	0	44330	0	0	0
692	693	693	Category C	-0.47998047	0.16796875	0.82788086	0.13037109	-0.2902832	-0.41186523	0	0	10/11/2017	10	11	2017	17:23:52	62632	0.8	17	23	52	0	0.059570313	3.4305176	-0.37792969	0.17749023	0.95776367	6.1960449	0.1652832	0	0	0	0	0	0	0	0	0	1.0446777	0.044677734	0.24145508	-0.10180664	-0.009521484	-0.12988281	0	44330	0	0	0
693	694	694	Category C	-0.2878418	0.13183594	0.99584961	0.18139648	-0.31445313	-0.37939453	0	0	10/11/2017	10	11	2017	17:23:52	62632	0.9	17	23	52	0	0.059570313	3.4305176	-0.3762207	0.17822266	0.95214844	7.5107422	0.10888672	0	0	0	0	0	0	0	0	0	1.0393066	0.039306641	0.17822266	0.088378906	-0.046386719	0.043457031	0	44330	0	0	0
694	695	695	Category C	-0.45581055	0.19189453	0.95996094	0.14013672	-0.30957031	-0.40209961	0	0	10/11/2017	10	11	2017	17:23:53	62633	0	17	23	53	0	0.059570313	3.4305176	-0.37841797	0.17993164	0.94799805	8.2089844	0.078857422	0	0	0	0	0	0	0	0	0	1.036377	0.036376953	0.10083008	-0.077148438	0.01171875	0.01171875	0	44330	0	0	0
695	696	696	Category C	-0.41992188	0.20385742	0.91186523	0.13623047	-0.29858398	-0.40283203	0	0	10/11/2017	10	11	2017	17:23:53	62633	0.1	17	23	53	0	0.059570313	3.4305176	-0.38330078	0.18212891	0.94824219	7.7272949	0.055908203	0	0	0	0	0	0	0	0	0	1.0388184	0.038818359	0.094482422	-0.036376953	0.021484375	-0.036376953	0	44330	0	0	0
696	697	697	Category C	-0.2277832	0.19189453	0.98388672	0.13989258	-0.30371094	-0.39599609	0	0	10/11/2017	10	11	2017	17:23:53	62633	0.2	17	23	53	0	0.059570313	3.4305176	-0.38500977	0.18237305	0.9465332	8.6320801	0.16186523	0	0	0	0	0	0	0	0	0	1.0380859	0.038085938	0.20410156	0.15722656	0.009277344	0.037353516	0	44330	0	0	0
697	698	698	Category C	-0.29980469	0.19189453	0.86376953	0.14941406	-0.29931641	-0.3996582	0	0	10/11/2017	10	11	2017	17:23:53	62633	0.3	17	23	53	0	0.059570313	3.4305176	-0.38476563	0.18286133	0.94189453	9.3144531	0.11572266	0	0	0	0	0	0	0	0	0	1.0336914	0.033691406	0.17211914	0.084960938	0.008789063	-0.078125	0	44330	0	0	0
698	699	699	Category C	-0.2277832	0.20385742	0.94799805	0.12573242	-0.28833008	-0.40795898	0	0	10/11/2017	10	11	2017	17:23:53	62633	0.4	17	23	53	0	0.059570313	3.4305176	-0.38842773	0.18603516	0.94458008	8.5866699	0.16162109	0	0	0	0	0	0	0	0	0	1.0380859	0.038085938	0.18188477	0.16064453	0.017822266	0.003173828	0	44330	0	0	0
699	700	700	Category C	-0.16796875	0.2878418	1.1159668	0.17333984	-0.29492188	-0.39428711	0	0	10/11/2017	10	11	2017	17:23:53	62633	0.5	17	23	53	0	0.059570313	3.4305176	-0.39086914	0.18823242	0.94360352	7.2822266	0.29882813	0	0	0	0	0	0	0	0	0	1.0385742	0.038574219	0.49462891	0.22290039	0.099365234	0.17211914	0	44330	0	0	0
700	701	701	Category C	-0.3359375	0.21582031	0.99584961	0.16259766	-0.27514648	-0.41137695	0	0	10/11/2017	10	11	2017	17:23:53	62633	0.6	17	23	53	0	0.059570313	3.4305176	-0.39160156	0.18847656	0.94238281	5.4650879	0.081787109	0	0	0	0	0	0	0	0	0	1.0378418	0.037841797	0.13647461	0.055664063	0.027099609	0.053222656	0	44330	0	0	0
701	702	702	Category C	-0.26391602	0.095947266	0.95996094	0.15454102	-0.27392578	-0.42089844	0	0	10/11/2017	10	11	2017	17:23:53	62633	0.7	17	23	53	0	0.059570313	3.4305176	-0.39404297	0.18994141	0.94140625	4.2382813	0.16162109	0	0	0	0	0	0	0	0	0	1.0383301	0.038330078	0.24267578	0.13012695	-0.093994141	0.018310547	0	44330	0	0	0
702	703	703	Category C	-0.35986328	0.21582031	1.0439453	0.16308594	-0.26342773	-0.41748047	0	0	10/11/2017	10	11	2017	17:23:53	62633	0.8	17	23	53	0	0.059570313	3.4305176	-0.39501953	0.19213867	0.94018555	2.0310059	0.11181641	0	0	0	0	0	0	0	0	0	1.0378418	0.037841797	0.16235352	0.03515625	0.0234375	0.10351563	0	44330	0	0	0
703	704	704	Category C	-0.20385742	0.047851563	0.93579102	0.19165039	-0.26464844	-0.41113281	0	0	10/11/2017	10	11	2017	17:23:53	62633	0.9	17	23	53	0	0.059570313	3.4305176	-0.39770508	0.19311523	0.9375	0.94287109	0.2421875	0	0	0	0	0	0	0	0	0	1.036377	0.036376953	0.34106445	0.19384766	-0.14526367	-0.001708984	0	44330	0	0	0
704	705	705	Category C	-0.55175781	0.083984375	1.0319824	0.21044922	-0.26855469	-0.39892578	0	0	10/11/2017	10	11	2017	17:23:54	62634	0	17	23	54	0	0.059570313	3.4305176	-0.39599609	0.19482422	0.93798828	2.5375977	0.21289063	0	0	0	0	0	0	0	0	0	1.0366211	0.036621094	0.3605957	-0.15551758	-0.11083984	0.093994141	0	44330	0	0	0
705	706	706	Category C	-0.40795898	0.17993164	0.97192383	0.15356445	-0.27416992	-0.41967773	0	0	10/11/2017	10	11	2017	17:23:54	62634	0.1	17	23	54	0	0.059570313	3.4305176	-0.40087891	0.19384766	0.93676758	4.1762695	0.038330078	0	0	0	0	0	0	0	0	0	1.0371094	0.037109375	0.056152344	-0.006835938	-0.013916016	0.034912109	0	44330	0	0	0
706	707	707	Category C	-0.25195313	0.15576172	0.82788086	0.17749023	-0.25073242	-0.42236328	0	0	10/11/2017	10	11	2017	17:23:54	62634	0.2	17	23	54	0	0.059570313	3.4305176	-0.40112305	0.19458008	0.93530273	6.1293945	0.18798828	0	0	0	0	0	0	0	0	0	1.0361328	0.036132813	0.2956543	0.14916992	-0.038818359	-0.10742188	0	44330	0	0	0
707	708	708	Category C	-0.52783203	0	1.0078125	0.17871094	-0.2578125	-0.41625977	0	0	10/11/2017	10	11	2017	17:23:54	62634	0.3	17	23	54	0	0.059570313	3.4305176	-0.40380859	0.19726563	0.93701172	7.5969238	0.2434082	0	0	0	0	0	0	0	0	0	1.0393066	0.039306641	0.3918457	-0.1237793	-0.19726563	0.070556641	0	44330	0	0	0
708	709	709	Category C	-0.2878418	0.10791016	0.97192383	0.14013672	-0.25048828	-0.43383789	0	0	10/11/2017	10	11	2017	17:23:54	62634	0.4	17	23	54	0	0.059570313	3.4305176	-0.40649414	0.19873047	0.93652344	7.1181641	0.15356445	0	0	0	0	0	0	0	0	0	1.0402832	0.040283203	0.24487305	0.11865234	-0.090820313	0.03515625	0	44330	0	0	0
709	710	710	Category C	-0.35986328	0.21582031	0.89990234	0.15258789	-0.2722168	-0.41381836	0	0	10/11/2017	10	11	2017	17:23:54	62634	0.5	17	23	54	0	0.059570313	3.4305176	-0.40771484	0.19873047	0.93383789	6.2150879	0.061035156	0	0	0	0	0	0	0	0	0	1.0383301	0.038330078	0.098876953	0.047851563	0.016845703	-0.033935547	0	44330	0	0	0
710	711	711	Category C	-0.3359375	0.27587891	0.85180664	0.12646484	-0.30688477	-0.40380859	0	0	10/11/2017	10	11	2017	17:23:54	62634	0.6	17	23	54	0	0.059570313	3.4305176	-0.41113281	0.19873047	0.93310547	5.532959	0.13500977	0	0	0	0	0	0	0	0	0	1.0390625	0.0390625	0.23364258	0.075195313	0.076904297	-0.081298828	0	44330	0	0	0
711	712	712	Category C	-0.35986328	0.095947266	0.94799805	0.13525391	-0.30029297	-0.40209961	0	0	10/11/2017	10	11	2017	17:23:54	62634	0.7	17	23	54	0	0.059570313	3.4305176	-0.40869141	0.20092773	0.93310547	3.3371582	0.11669922	0	0	0	0	0	0	0	0	0	1.0385742	0.038574219	0.16870117	0.048828125	-0.10498047	0.014648438	0	44330	0	0	0
712	713	713	Category C	-0.37182617	0.16796875	0.98388672	0.14038086	-0.2902832	-0.40356445	0	0	10/11/2017	10	11	2017	17:23:54	62634	0.8	17	23	54	0	0.059570313	3.4305176	-0.41210938	0.20068359	0.93359375	0.53466797	0.072265625	0	0	0	0	0	0	0	0	0	1.0400391	0.040039063	0.12353516	0.040283203	-0.032714844	0.050048828	0	44330	0	0	0
713	714	714	Category C	-0.3359375	0.29980469	1.0078125	0.14526367	-0.27978516	-0.41308594	0	0	10/11/2017	10	11	2017	17:23:54	62634	0.9	17	23	54	0	0.059570313	3.4305176	-0.41308594	0.20068359	0.93164063	2.1315918	0.14672852	0	0	0	0	0	0	0	0	0	1.0388184	0.038818359	0.25219727	0.077148438	0.098876953	0.075927734	0	44330	0	0	0
714	715	715	Category C	-0.43188477	0.15576172	0.94799805	0.14868164	-0.30078125	-0.40380859	0	0	10/11/2017	10	11	2017	17:23:55	62635	0	17	23	55	0	0.059570313	3.4305176	-0.41235352	0.20117188	0.92822266	3.2978516	0.053222656	0	0	0	0	0	0	0	0	0	1.0354004	0.035400391	0.084472656	-0.019287109	-0.045410156	0.01953125	0	44330	0	0	0
715	716	716	Category C	-0.21582031	0.15576172	1.0078125	0.16308594	-0.30297852	-0.39355469	0	0	10/11/2017	10	11	2017	17:23:55	62635	0.1	17	23	55	0	0.059570313	3.4305176	-0.41430664	0.20141602	0.92993164	4.3632813	0.21801758	0	0	0	0	0	0	0	0	0	1.0378418	0.037841797	0.32202148	0.19848633	-0.045654297	0.077636719	0	44330	0	0	0
716	717	717	Category C	-0.50390625	0.31176758	1.0197754	0.21166992	-0.29248047	-0.3840332	0	0	10/11/2017	10	11	2017	17:23:55	62635	0.2	17	23	55	0	0.059570313	3.4305176	-0.41625977	0.2019043	0.92944336	5.583252	0.16674805	0	0	0	0	0	0	0	0	0	1.0383301	0.038330078	0.28759766	-0.087402344	0.10961914	0.090087891	0	44330	0	0	0
717	718	718	Category C	-0.3359375	0.21582031	1.0319824	0.14916992	-0.27636719	-0.4128418	0	0	10/11/2017	10	11	2017	17:23:55	62635	0.3	17	23	55	0	0.059570313	3.4305176	-0.41796875	0.20166016	0.92797852	5.0622559	0.13305664	0	0	0	0	0	0	0	0	0	1.0375977	0.037597656	0.19995117	0.08203125	0.013916016	0.10375977	0	44330	0	0	0
718	719	719	Category C	-0.39599609	0.26391602	1.0319824	0.20654297	-0.29614258	-0.37915039	0	0	10/11/2017	10	11	2017	17:23:55	62635	0.4	17	23	55	0	0.059570313	3.4305176	-0.41845703	0.2019043	0.92626953	3.4050293	0.12451172	0	0	0	0	0	0	0	0	0	1.036377	0.036376953	0.19018555	0.022460938	0.061767578	0.10546875	0	44330	0	0	0
719	720	720	Category C	-0.40795898	0.32397461	0.82788086	0.16918945	-0.32324219	-0.38574219	0	0	10/11/2017	10	11	2017	17:23:55	62635	0.5	17	23	55	0	0.059570313	3.4305176	-0.42358398	0.20166016	0.92749023	1.1643066	0.15820313	0	0	0	0	0	0	0	0	0	1.0393066	0.039306641	0.23730469	0.015625	0.12207031	-0.099609375	0	44330	0	0	0
720	721	721	Category C	-0.39599609	0.34790039	0.69580078	0.20068359	-0.32299805	-0.36401367	0	0	10/11/2017	10	11	2017	17:23:55	62635	0.6	17	23	55	0	0.059570313	3.4305176	-0.42626953	0.19848633	0.92407227	0.57373047	0.27441406	0	0	0	0	0	0	0	0	0	1.0368652	0.036865234	0.40795898	0.030273438	0.14916992	-0.22827148	0	44330	0	0	0
721	722	722	Category C	-0.56396484	0.095947266	1.079834	0.19116211	-0.36450195	-0.32470703	0	0	10/11/2017	10	11	2017	17:23:55	62635	0.7	17	23	55	0	0.059570313	3.4305176	-0.42236328	0.19799805	0.91870117	3.1564941	0.23730469	0	0	0	0	0	0	0	0	0	1.0302734	0.030273438	0.40429688	-0.14135742	-0.10205078	0.16088867	0	44330	0	0	0
722	723	723	Category C	-0.50390625	0.2277832	0.55175781	0.20507813	-0.32568359	-0.3659668	0	0	10/11/2017	10	11	2017	17:23:55	62635	0.8	17	23	55	0	0.059570313	3.4305176	-0.42724609	0.19799805	0.92138672	5.951416	0.37866211	0	0	0	0	0	0	0	0	0	1.0349121	0.034912109	0.47583008	-0.076416016	0.029541016	-0.36962891	0	44330	0	0	0
723	724	724	Category C	-0.37182617	0.21582031	0.81591797	0.30761719	-0.26098633	-0.35864258	0	0	10/11/2017	10	11	2017	17:23:55	62635	0.9	17	23	55	0	0.059570313	3.4305176	-0.43261719	0.19799805	0.92236328	7.8098145	0.1237793	0	0	0	0	0	0	0	0	0	1.0378418	0.037841797	0.18505859	0.060791016	0.017578125	-0.10644531	0	44330	0	0	0
724	725	725	Category C	-0.68383789	0.10791016	0.94799805	0.32861328	-0.26611328	-0.33325195	0	0	10/11/2017	10	11	2017	17:23:56	62636	0	17	23	56	0	0.059570313	3.4305176	-0.42895508	0.19726563	0.91894531	9.1901855	0.27124023	0	0	0	0	0	0	0	0	0	1.0332031	0.033203125	0.37280273	-0.25463867	-0.089355469	0.028808594	0	44330	0	0	0
725	726	726	Category C	-0.44384766	0.17993164	0.88793945	0.29272461	-0.26806641	-0.35351563	0	0	10/11/2017	10	11	2017	17:23:56	62636	0.1	17	23	56	0	0.059570313	3.4305176	-0.43408203	0.19750977	0.91674805	10.022461	0.03515625	0	0	0	0	0	0	0	0	0	1.0334473	0.033447266	0.056152344	-0.009521484	-0.017578125	-0.028808594	0	44330	0	0	0
726	727	727	Category C	-0.59985352	0.11987305	0.89990234	0.2890625	-0.28808594	-0.35717773	0	0	10/11/2017	10	11	2017	17:23:56	62636	0.2	17	23	56	0	0.059570313	3.4305176	-0.43164063	0.19873047	0.91381836	10.52832	0.18603516	0	0	0	0	0	0	0	0	0	1.0300293	0.030029297	0.26074219	-0.16796875	-0.078857422	-0.013916016	0	44330	0	0	0
727	728	728	Category C	-0.21582031	0.19189453	0.64794922	0.36425781	-0.28149414	-0.29638672	0	0	10/11/2017	10	11	2017	17:23:56	62636	0.3	17	23	56	0	0.059570313	3.4305176	-0.43481445	0.19946289	0.91333008	10.546143	0.34423828	0	0	0	0	0	0	0	0	0	1.0310059	0.031005859	0.4921875	0.21899414	-0.007568359	-0.26538086	0	44330	0	0	0
728	729	729	Category C	-0.58789063	0.32397461	0.91186523	0.31591797	-0.31811523	-0.30004883	0	0	10/11/2017	10	11	2017	17:23:56	62636	0.4	17	23	56	0	0.059326172	3.4337402	-0.43774414	0.19824219	0.91381836	10.203613	0.19555664	0	0	0	0	0	0	0	0	0	1.0324707	0.032470703	0.27758789	-0.14990234	0.12548828	-0.001953125	0	44330	0	0	0
729	730	730	Category C	-0.671875	0.25195313	0.93579102	0.2578125	-0.30712891	-0.34741211	0	0	10/11/2017	10	11	2017	17:23:56	62636	0.5	17	23	56	0	0.059326172	3.4337402	-0.43652344	0.1953125	0.91381836	8.677002	0.24267578	0	0	0	0	0	0	0	0	0	1.0314941	0.031494141	0.31347656	-0.23510742	0.056396484	0.021728516	0	44330	0	0	0
730	731	731	Category C	-0.2277832	0.083984375	0.69580078	0.24780273	-0.30200195	-0.359375	0	0	10/11/2017	10	11	2017	17:23:56	62636	0.6	17	23	56	0	0.059326172	3.4337402	-0.44018555	0.19360352	0.91333008	6.7460938	0.32348633	0	0	0	0	0	0	0	0	0	1.0324707	0.032470703	0.54003906	0.21240234	-0.10961914	-0.2175293	0	44330	0	0	0
731	732	732	Category C	-0.56396484	0.34790039	1.0078125	0.3425293	-0.29418945	-0.30810547	0	0	10/11/2017	10	11	2017	17:23:56	62636	0.7	17	23	56	0	0.059326172	3.4337402	-0.4387207	0.19165039	0.90795898	5.2487793	0.22338867	0	0	0	0	0	0	0	0	0	1.0263672	0.026367188	0.38085938	-0.125	0.15600586	0.099609375	0	44330	0	0	0
732	733	733	Category C	-0.43188477	0.21582031	0.74389648	0.22265625	-0.29443359	-0.37988281	0	0	10/11/2017	10	11	2017	17:23:56	62636	0.8	17	23	56	0	0.059326172	3.4337402	-0.44384766	0.19140625	0.90893555	3.7382813	0.16723633	0	0	0	0	0	0	0	0	0	1.029541	0.029541016	0.20166016	0.011962891	0.024169922	-0.16503906	0	44330	0	0	0
733	734	734	Category C	-0.52783203	0.17993164	0.82788086	0.3190918	-0.29272461	-0.32446289	0	0	10/11/2017	10	11	2017	17:23:56	62636	0.9	17	23	56	0	0.059326172	3.4337402	-0.44580078	0.19165039	0.91113281	2.1721191	0.11743164	0	0	0	0	0	0	0	0	0	1.0322266	0.032226563	0.17700195	-0.081787109	-0.01171875	-0.083251953	0	44330	0	0	0
734	735	735	Category C	-0.59985352	0.20385742	0.81591797	0.28662109	-0.28759766	-0.34887695	0	0	10/11/2017	10	11	2017	17:23:57	62637	0	17	23	57	0	0.059326172	3.4337402	-0.44775391	0.19287109	0.90917969	0.84277344	0.1784668	0	0	0	0	0	0	0	0	0	1.0317383	0.031738281	0.25610352	-0.15185547	0.010742188	-0.093261719	0	44330	0	0	0
735	736	736	Category C	-0.52783203	0.20385742	0.91186523	0.27978516	-0.29541016	-0.34594727	0	0	10/11/2017	10	11	2017	17:23:57	62637	0.1	17	23	57	0	0.059326172	3.4337402	-0.45117188	0.19287109	0.90869141	0.22094727	0.077392578	0	0	0	0	0	0	0	0	0	1.0327148	0.032714844	0.090576172	-0.076416016	0.010742188	0.002929688	0	44330	0	0	0
736	737	737	Category C	-0.51586914	0.20385742	0.80395508	0.27661133	-0.28637695	-0.35107422	0	0	10/11/2017	10	11	2017	17:23:57	62637	0.2	17	23	57	0	0.059326172	3.4337402	-0.45214844	0.19262695	0.90698242	0.16040039	0.12158203	0	0	0	0	0	0	0	0	0	1.0314941	0.031494141	0.17773438	-0.063476563	0.011230469	-0.10302734	0	44330	0	0	0
737	738	738	Category C	-0.52783203	0.21582031	0.89990234	0.27441406	-0.29541016	-0.35400391	0	0	10/11/2017	10	11	2017	17:23:57	62637	0.3	17	23	57	0	0.059326172	3.4337402	-0.45483398	0.19262695	0.90478516	0.39111328	0.076416016	0	0	0	0	0	0	0	0	0	1.0307617	0.030761719	0.10083008	-0.072753906	0.023193359	-0.004882813	0	44330	0	0	0
738	739	739	Category C	-0.45581055	0.19189453	0.80395508	0.23413086	-0.29345703	-0.37670898	0	0	10/11/2017	10	11	2017	17:23:57	62637	0.4	17	23	57	0	0.059326172	3.4337402	-0.45849609	0.19262695	0.90625	0.81469727	0.10253906	0	0	0	0	0	0	0	0	0	1.0339355	0.033935547	0.10595703	0.002685547	-0.000732422	-0.10229492	0	44330	0	0	0
739	740	740	Category C	-0.53979492	0.19189453	0.94799805	0.27539063	-0.29394531	-0.35400391	0	0	10/11/2017	10	11	2017	17:23:57	62637	0.5	17	23	57	0	0.059326172	3.4337402	-0.46337891	0.19238281	0.9050293	0.89331055	0.087402344	0	0	0	0	0	0	0	0	0	1.0349121	0.034912109	0.11962891	-0.076171875	-0.000488281	0.042724609	0	44330	0	0	0
740	741	741	Category C	-0.51586914	0.21582031	0.86376953	0.23974609	-0.30004883	-0.36962891	0	0	10/11/2017	10	11	2017	17:23:57	62637	0.6	17	23	57	0	0.059326172	3.4337402	-0.46679688	0.19116211	0.90136719	0.90551758	0.06640625	0	0	0	0	0	0	0	0	0	1.032959	0.032958984	0.11108398	-0.048828125	0.024414063	-0.037597656	0	44330	0	0	0
741	742	742	Category C	-0.46777344	0.20385742	0.87597656	0.24682617	-0.30053711	-0.36450195	0	0	10/11/2017	10	11	2017	17:23:57	62637	0.7	17	23	57	0	0.059326172	3.4337402	-0.47167969	0.19091797	0.90087891	1.060791	0.028076172	0	0	0	0	0	0	0	0	0	1.034668	0.034667969	0.041503906	0.00390625	0.012695313	-0.024902344	0	44330	0	0	0
742	743	743	Category C	-0.56396484	0.20385742	0.83984375	0.25390625	-0.30126953	-0.36157227	0	0	10/11/2017	10	11	2017	17:23:57	62637	0.8	17	23	57	0	0.059326172	3.4337402	-0.47485352	0.19213867	0.89892578	1.3720703	0.10717773	0	0	0	0	0	0	0	0	0	1.034668	0.034667969	0.15942383	-0.088867188	0.011474609	-0.059082031	0	44330	0	0	0
743	744	744	Category C	-0.38378906	0.21582031	0.97192383	0.25024414	-0.29443359	-0.36450195	0	0	10/11/2017	10	11	2017	17:23:57	62637	0.9	17	23	57	0	0.059326172	3.4337402	-0.47827148	0.19213867	0.89526367	1.3666992	0.1237793	0	0	0	0	0	0	0	0	0	1.032959	0.032958984	0.19458008	0.094482422	0.0234375	0.076416016	0	44330	0	0	0
744	745	745	Category C	-0.56396484	0.083984375	0.91186523	0.24609375	-0.30102539	-0.36572266	0	0	10/11/2017	10	11	2017	17:23:58	62638	0	17	23	58	0	0.059326172	3.4337402	-0.4831543	0.19335938	0.89355469	1.5749512	0.13720703	0	0	0	0	0	0	0	0	0	1.0339355	0.033935547	0.20849609	-0.080566406	-0.109375	0.018066406	0	44330	0	0	0
745	746	746	Category C	-0.43188477	0.20385742	0.87597656	0.23779297	-0.29589844	-0.36767578	0	0	10/11/2017	10	11	2017	17:23:58	62638	0.1	17	23	58	0	0.059326172	3.4337402	-0.48291016	0.19482422	0.89086914	1.6608887	0.053955078	0	0	0	0	0	0	0	0	0	1.0319824	0.031982422	0.074951172	0.051025391	0.008789063	-0.014892578	0	44330	0	0	0
746	747	747	Category C	-0.50390625	0.26391602	0.94799805	0.23242188	-0.29736328	-0.37573242	0	0	10/11/2017	10	11	2017	17:23:58	62638	0.2	17	23	58	0	0.059326172	3.4337402	-0.48535156	0.1953125	0.8894043	1.6245117	0.091796875	0	0	0	0	0	0	0	0	0	1.0319824	0.031982422	0.14526367	-0.018310547	0.068359375	0.058349609	0	44330	0	0	0
747	748	748	Category C	-0.46777344	0.095947266	0.81591797	0.23852539	-0.28979492	-0.36669922	0	0	10/11/2017	10	11	2017	17:23:58	62638	0.3	17	23	58	0	0.059326172	3.4337402	-0.48779297	0.19555664	0.88916016	1.4550781	0.12548828	0	0	0	0	0	0	0	0	0	1.032959	0.032958984	0.19335938	0.020019531	-0.099609375	-0.073242188	0	44330	0	0	0
748	749	749	Category C	-0.49194336	0.20385742	0.89990234	0.24584961	-0.29443359	-0.36450195	0	0	10/11/2017	10	11	2017	17:23:58	62638	0.4	17	23	58	0	0.059326172	3.4337402	-0.48901367	0.19873047	0.88769531	1.2961426	0.013183594	0	0	0	0	0	0	0	0	0	1.0327148	0.032714844	0.019775391	-0.002685547	0.004882813	0.011962891	0	44330	0	0	0
749	750	750	Category C	-0.51586914	0.2277832	0.91186523	0.24731445	-0.30444336	-0.36865234	0	0	10/11/2017	10	11	2017	17:23:58	62638	0.5	17	23	58	0	0.059326172	3.4337402	-0.49121094	0.19970703	0.88623047	1.012207	0.044921875	0	0	0	0	0	0	0	0	0	1.0327148	0.032714844	0.077880859	-0.024414063	0.027832031	0.025390625	0	44330	0	0	0
750	751	751	Category C	-0.49194336	0.19189453	1.0078125	0.23413086	-0.29418945	-0.3737793	0	0	10/11/2017	10	11	2017	17:23:58	62638	0.6	17	23	58	0	0.059326172	3.4337402	-0.49511719	0.19946289	0.88574219	0.53955078	0.12207031	0	0	0	0	0	0	0	0	0	1.0341797	0.034179688	0.1328125	0.003173828	-0.007568359	0.12182617	0	44330	0	0	0
751	752	752	Category C	-0.55175781	0.17993164	0.91186523	0.24462891	-0.28930664	-0.36254883	0	0	10/11/2017	10	11	2017	17:23:58	62638	0.7	17	23	58	0	0.059326172	3.4337402	-0.49560547	0.19824219	0.8840332	0.22827148	0.065185547	0	0	0	0	0	0	0	0	0	1.0327148	0.032714844	0.10205078	-0.055908203	-0.018310547	0.027587891	0	44330	0	0	0
752	753	753	Category C	-0.39599609	0.19189453	0.80395508	0.25488281	-0.28320313	-0.36645508	0	0	10/11/2017	10	11	2017	17:23:58	62638	0.8	17	23	58	0	0.059326172	3.4337402	-0.50146484	0.19995117	0.88452148	0.16064453	0.13305664	0	0	0	0	0	0	0	0	0	1.036377	0.036376953	0.19433594	0.10546875	-0.008056641	-0.080566406	0	44330	0	0	0
753	754	754	Category C	-0.50390625	0.15576172	0.86376953	0.26806641	-0.29174805	-0.35546875	0	0	10/11/2017	10	11	2017	17:23:58	62638	0.9	17	23	58	0	0.059326172	3.4337402	-0.50244141	0.19946289	0.88110352	0.20800781	0.047119141	0	0	0	0	0	0	0	0	0	1.0339355	0.033935547	0.062744141	-0.001220703	-0.043701172	-0.017333984	0	44330	0	0	0
754	755	755	Category C	-0.46777344	0.20385742	0.89990234	0.24145508	-0.27709961	-0.37255859	0	0	10/11/2017	10	11	2017	17:23:59	62639	0	17	23	59	0	0.059326172	3.4337402	-0.50561523	0.19921875	0.87915039	0.064941406	0.043457031	0	0	0	0	0	0	0	0	0	1.0334473	0.033447266	0.063232422	0.037841797	0.004394531	0.020507813	0	44330	0	0	0
755	756	756	Category C	-0.43188477	0.21582031	0.89990234	0.23974609	-0.2956543	-0.37280273	0	0	10/11/2017	10	11	2017	17:23:59	62639	0.1	17	23	59	0	0.059326172	3.4337402	-0.50756836	0.19873047	0.87841797	0.054931641	0.080566406	0	0	0	0	0	0	0	0	0	1.0336914	0.033691406	0.11425781	0.075683594	0.016845703	0.021240234	0	44330	0	0	0
756	757	757	Category C	-0.51586914	0.2277832	0.92382813	0.22753906	-0.28955078	-0.37475586	0	0	10/11/2017	10	11	2017	17:23:59	62639	0.2	17	23	59	0	0.059326172	3.4337402	-0.51245117	0.19921875	0.87573242	0.056640625	0.055908203	0	0	0	0	0	0	0	0	0	1.0339355	0.033935547	0.079833984	-0.003173828	0.028320313	0.047851563	0	44330	0	0	0
757	758	758	Category C	-0.49194336	0.21582031	0.95996094	0.21899414	-0.29614258	-0.37573242	0	0	10/11/2017	10	11	2017	17:23:59	62639	0.3	17	23	59	0	0.059326172	3.4337402	-0.51171875	0.19775391	0.87207031	0.042724609	0.091552734	0	0	0	0	0	0	0	0	0	1.0305176	0.030517578	0.12548828	0.019775391	0.017822266	0.087646484	0	44330	0	0	0
758	759	759	Category C	-0.56396484	0.11987305	0.92382813	0.24951172	-0.29272461	-0.36425781	0	0	10/11/2017	10	11	2017	17:23:59	62639	0.4	17	23	59	0	0.059326172	3.4337402	-0.51635742	0.19750977	0.87011719	0.071533203	0.10571289	0	0	0	0	0	0	0	0	0	1.0310059	0.031005859	0.17871094	-0.047363281	-0.077636719	0.053466797	0	44330	0	0	0
759	760	760	Category C	-0.38378906	0.16796875	0.80395508	0.23950195	-0.29516602	-0.37573242	0	0	10/11/2017	10	11	2017	17:23:59	62639	0.5	17	23	59	0	0.059326172	3.4337402	-0.51733398	0.19677734	0.86791992	0.041748047	0.15087891	0	0	0	0	0	0	0	0	0	1.0292969	0.029296875	0.2265625	0.13354492	-0.028808594	-0.063964844	0	44330	0	0	0
760	761	761	Category C	-0.56396484	0.2277832	0.86376953	0.26025391	-0.296875	-0.36547852	0	0	10/11/2017	10	11	2017	17:23:59	62639	0.6	17	23	59	0	0.059326172	3.4337402	-0.52124023	0.19555664	0.86938477	0.14135742	0.053466797	0	0	0	0	0	0	0	0	0	1.0324707	0.032470703	0.080322266	-0.042480469	0.031982422	-0.005615234	0	44330	0	0	0
761	762	762	Category C	-0.47998047	0.19189453	1.0078125	0.22900391	-0.30029297	-0.36987305	0	0	10/11/2017	10	11	2017	17:23:59	62639	0.7	17	23	59	0	0.059326172	3.4337402	-0.52148438	0.19262695	0.87158203	0.21606445	0.14233398	0	0	0	0	0	0	0	0	0	1.0339355	0.033935547	0.1784668	0.041503906	-0.000732422	0.13598633	0	44330	0	0	0
762	763	763	Category C	-0.56396484	0.17993164	0.89990234	0.23144531	-0.29711914	-0.36791992	0	0	10/11/2017	10	11	2017	17:23:59	62639	0.8	17	23	59	0	0.059326172	3.4337402	-0.52050781	0.1940918	0.86669922	0.37231445	0.056152344	0	0	0	0	0	0	0	0	0	1.029541	0.029541016	0.090576172	-0.043212891	-0.014160156	0.032958984	0	44330	0	0	0
763	764	764	Category C	-0.27587891	0.14379883	0.79199219	0.26733398	-0.29736328	-0.35205078	0	0	10/11/2017	10	11	2017	17:23:59	62639	0.9	17	23	59	0	0.059326172	3.4337402	-0.52172852	0.19433594	0.87133789	0.57714844	0.26318359	0	0	0	0	0	0	0	0	0	1.0339355	0.033935547	0.37597656	0.24584961	-0.050537109	-0.079345703	0	44330	0	0	0
764	765	765	Category C	-0.63598633	0.2277832	0.89990234	0.24462891	-0.28808594	-0.36645508	0	0	10/11/2017	10	11	2017	17:24:00	62640	0	17	24	0	0	0.059326172	3.4337402	-0.52270508	0.19433594	0.87158203	0.62792969	0.12133789	0	0	0	0	0	0	0	0	0	1.034668	0.034667969	0.17456055	-0.11303711	0.033203125	0.028076172	0	44330	0	0	0
765	766	766	Category C	-0.45581055	0.32397461	0.92382813	0.23974609	-0.30102539	-0.37182617	0	0	10/11/2017	10	11	2017	17:24:00	62640	0.1	17	24	0	0	0.059326172	3.4337402	-0.52197266	0.19555664	0.87036133	0.49902344	0.15380859	0	0	0	0	0	0	0	0	0	1.0334473	0.033447266	0.24780273	0.066162109	0.12817383	0.053222656	0	44330	0	0	0
766	767	767	Category C	-0.57592773	0.10791016	1.0678711	0.21679688	-0.30566406	-0.375	0	0	10/11/2017	10	11	2017	17:24:00	62640	0.2	17	24	0	0	0.060058594	3.4514648	-0.52270508	0.19555664	0.87060547	0.73242188	0.22216797	0	0	0	0	0	0	0	0	0	1.0341797	0.034179688	0.33789063	-0.052978516	-0.087646484	0.19702148	0	44330	0	0	0
767	768	768	Category C	-0.31176758	0.2277832	0.83984375	0.22485352	-0.30688477	-0.36791992	0	0	10/11/2017	10	11	2017	17:24:00	62640	0.3	17	24	0	0	0.060058594	3.4514648	-0.5234375	0.19628906	0.87133789	0.39550781	0.21630859	0	0	0	0	0	0	0	0	0	1.0351563	0.03515625	0.2746582	0.21166992	0.03125	-0.031494141	0	44330	0	0	0
768	769	769	Category C	-0.6237793	0.23999023	1.0559082	0.24145508	-0.30004883	-0.36450195	0	0	10/11/2017	10	11	2017	17:24:00	62640	0.4	17	24	0	0	0.060058594	3.4514648	-0.52661133	0.1965332	0.87329102	0.026123047	0.21118164	0	0	0	0	0	0	0	0	0	1.0385742	0.038574219	0.32275391	-0.096923828	0.043212891	0.18237305	0	44330	0	0	0
769	770	770	Category C	-0.57592773	0.047851563	0.87597656	0.2277832	-0.29516602	-0.37573242	0	0	10/11/2017	10	11	2017	17:24:00	62640	0.5	17	24	0	0	0.060058594	3.4514648	-0.52807617	0.19506836	0.87280273	0.14916992	0.15478516	0	0	0	0	0	0	0	0	0	1.0388184	0.038818359	0.19775391	-0.047607422	-0.1472168	0.002929688	0	44330	0	0	0
770	771	771	Category C	-0.17993164	0.10791016	0.75585938	0.25878906	-0.28417969	-0.36523438	0	0	10/11/2017	10	11	2017	17:24:00	62640	0.6	17	24	0	0	0.060058594	3.4514648	-0.52514648	0.19360352	0.87084961	0.57885742	0.37402344	0	0	0	0	0	0	0	0	0	1.0354004	0.035400391	0.54614258	0.34521484	-0.085693359	-0.11499023	0	44330	0	0	0
771	772	772	Category C	-0.80395508	0.23999023	1.079834	0.31958008	-0.26806641	-0.33544922	0	0	10/11/2017	10	11	2017	17:24:00	62640	0.7	17	24	0	0	0.060058594	3.4514648	-0.52978516	0.1953125	0.87329102	0.88647461	0.34594727	0	0	0	0	0	0	0	0	0	1.0400391	0.040039063	0.52514648	-0.27392578	0.044433594	0.20629883	0	44330	0	0	0
772	773	773	Category C	-0.6237793	0.19189453	1.0078125	0.21118164	-0.30151367	-0.38427734	0	0	10/11/2017	10	11	2017	17:24:00	62640	0.8	17	24	0	0	0.060058594	3.4514648	-0.53198242	0.19360352	0.87231445	1.6013184	0.16333008	0	0	0	0	0	0	0	0	0	1.0400391	0.040039063	0.22900391	-0.091552734	-0.001708984	0.13525391	0	44330	0	0	0
773	774	774	Category C	-0.45581055	0.2277832	0.83984375	0.26000977	-0.28833008	-0.36035156	0	0	10/11/2017	10	11	2017	17:24:00	62640	0.9	17	24	0	0	0.060058594	3.4514648	-0.53295898	0.19335938	0.87255859	2.0390625	0.090576172	0	0	0	0	0	0	0	0	0	1.0407715	0.040771484	0.14453125	0.077148438	0.034179688	-0.032714844	0	44330	0	0	0
774	775	775	Category C	-0.7199707	0.19189453	0.91186523	0.24853516	-0.30126953	-0.36865234	0	0	10/11/2017	10	11	2017	17:24:01	62641	0	17	24	1	0	0.060058594	3.4514648	-0.53100586	0.19335938	0.87084961	2.2290039	0.19311523	0	0	0	0	0	0	0	0	0	1.0380859	0.038085938	0.23144531	-0.1887207	-0.001464844	0.040771484	0	44330	0	0	0
775	776	776	Category C	-0.50390625	0.17993164	0.77978516	0.26074219	-0.28662109	-0.35742188	0	0	10/11/2017	10	11	2017	17:24:01	62641	0.1	17	24	1	0	0.060058594	3.4514648	-0.53198242	0.19360352	0.87158203	2.3608398	0.096923828	0	0	0	0	0	0	0	0	0	1.0393066	0.039306641	0.13378906	0.028076172	-0.013671875	-0.091796875	0	44330	0	0	0
776	777	777	Category C	-0.44384766	0.19189453	0.80395508	0.29077148	-0.27954102	-0.35620117	0	0	10/11/2017	10	11	2017	17:24:01	62641	0.2	17	24	1	0	0.060058594	3.4514648	-0.53125	0.19360352	0.86938477	2.5908203	0.10913086	0	0	0	0	0	0	0	0	0	1.0371094	0.037109375	0.15478516	0.087402344	-0.001708984	-0.065429688	0	44330	0	0	0
777	778	778	Category C	-0.58789063	0.19189453	0.99584961	0.25634766	-0.29150391	-0.36743164	0	0	10/11/2017	10	11	2017	17:24:01	62641	0.3	17	24	1	0	0.060058594	3.4514648	-0.53149414	0.19335938	0.86987305	2.322998	0.13769531	0	0	0	0	0	0	0	0	0	1.0375977	0.037597656	0.18359375	-0.056152344	-0.001464844	0.12573242	0	44330	0	0	0
778	779	779	Category C	-0.6237793	0.19189453	0.83984375	0.25219727	-0.2980957	-0.36865234	0	0	10/11/2017	10	11	2017	17:24:01	62641	0.4	17	24	1	0	0.060058594	3.4514648	-0.53149414	0.19360352	0.86816406	2.190918	0.096435547	0	0	0	0	0	0	0	0	0	1.036377	0.036376953	0.12231445	-0.092041016	-0.001708984	-0.028320313	0	44330	0	0	0
779	780	780	Category C	-0.44384766	0.19189453	0.82788086	0.2668457	-0.28588867	-0.35913086	0	0	10/11/2017	10	11	2017	17:24:01	62641	0.5	17	24	1	0	0.060058594	3.4514648	-0.53344727	0.19360352	0.87060547	1.9904785	0.099365234	0	0	0	0	0	0	0	0	0	1.0393066	0.039306641	0.13427734	0.089599609	-0.001708984	-0.042724609	0	44330	0	0	0
780	781	781	Category C	-0.7199707	0.20385742	0.94799805	0.25195313	-0.29467773	-0.36547852	0	0	10/11/2017	10	11	2017	17:24:01	62641	0.6	17	24	1	0	0.060058594	3.4514648	-0.53222656	0.19360352	0.86962891	1.6760254	0.20336914	0	0	0	0	0	0	0	0	0	1.0378418	0.037841797	0.27587891	-0.1875	0.010009766	0.078125	0	44330	0	0	0
781	782	782	Category C	-0.52783203	0.19189453	0.80395508	0.24804688	-0.28466797	-0.36523438	0	0	10/11/2017	10	11	2017	17:24:01	62641	0.7	17	24	1	0	0.060058594	3.4514648	-0.5324707	0.19360352	0.87060547	1.7629395	0.066650391	0	0	0	0	0	0	0	0	0	1.0388184	0.038818359	0.073242188	0.004638672	-0.001708984	-0.066650391	0	44330	0	0	0
782	783	783	Category C	-0.6237793	0.20385742	0.75585938	0.27856445	-0.2722168	-0.36108398	0	0	10/11/2017	10	11	2017	17:24:01	62641	0.8	17	24	1	0	0.060058594	3.4514648	-0.53320313	0.19360352	0.87060547	1.3005371	0.14648438	0	0	0	0	0	0	0	0	0	1.0390625	0.0390625	0.21533203	-0.090332031	0.010009766	-0.11474609	0	44330	0	0	0
783	784	784	Category C	-0.58789063	0.15576172	0.79199219	0.31811523	-0.2722168	-0.33642578	0	0	10/11/2017	10	11	2017	17:24:01	62641	0.9	17	24	1	0	0.060058594	3.4514648	-0.53442383	0.19140625	0.87255859	1.1523438	0.10302734	0	0	0	0	0	0	0	0	0	1.0410156	0.041015625	0.16992188	-0.053222656	-0.035644531	-0.080566406	0	44330	0	0	0
784	785	785	Category C	-0.53979492	0.20385742	0.82788086	0.26904297	-0.29199219	-0.36328125	0	0	10/11/2017	10	11	2017	17:24:02	62642	0	17	24	2	0	0.060058594	3.4514648	-0.5378418	0.18896484	0.8737793	0.98266602	0.048095703	0	0	0	0	0	0	0	0	0	1.0432129	0.043212891	0.062255859	-0.001708984	0.014648438	-0.045898438	0	44330	0	0	0
785	786	786	Category C	-0.61181641	0.20385742	0.85180664	0.28417969	-0.29077148	-0.34887695	0	0	10/11/2017	10	11	2017	17:24:02	62642	0.1	17	24	2	0	0.060058594	3.4514648	-0.5378418	0.19018555	0.8737793	0.68652344	0.078125	0	0	0	0	0	0	0	0	0	1.043457	0.043457031	0.10961914	-0.073730469	0.013427734	-0.021972656	0	44330	0	0	0
786	787	787	Category C	-0.44384766	0.19189453	0.81591797	0.24462891	-0.28442383	-0.36962891	0	0	10/11/2017	10	11	2017	17:24:02	62642	0.2	17	24	2	0	0.060058594	3.4514648	-0.53686523	0.18676758	0.8737793	0.49682617	0.10986328	0	0	0	0	0	0	0	0	0	1.0424805	0.042480469	0.15600586	0.093017578	0.004882813	-0.057861328	0	44330	0	0	0
787	788	788	Category C	-0.61181641	0.23999023	0.88793945	0.2668457	-0.30200195	-0.35107422	0	0	10/11/2017	10	11	2017	17:24:02	62642	0.3	17	24	2	0	0.060058594	3.4514648	-0.53637695	0.18261719	0.87255859	0.17114258	0.095703125	0	0	0	0	0	0	0	0	0	1.0402832	0.040283203	0.14794922	-0.075195313	0.057128906	0.015136719	0	44330	0	0	0
788	789	789	Category C	-0.46777344	0.19189453	0.85180664	0.2277832	-0.29638672	-0.36669922	0	0	10/11/2017	10	11	2017	17:24:02	62642	0.4	17	24	2	0	0.060058594	3.4514648	-0.53759766	0.18334961	0.8737793	0.068603516	0.073486328	0	0	0	0	0	0	0	0	0	1.0419922	0.041992188	0.10009766	0.069824219	0.008300781	-0.021972656	0	44330	0	0	0
789	790	790	Category C	-0.68383789	0.19189453	0.85180664	0.28076172	-0.29711914	-0.34521484	0	0	10/11/2017	10	11	2017	17:24:02	62642	0.5	17	24	2	0	0.060058594	3.4514648	-0.53637695	0.18115234	0.8737793	0.14111328	0.14941406	0	0	0	0	0	0	0	0	0	1.0412598	0.041259766	0.17993164	-0.1472168	0.010498047	-0.021972656	0	44330	0	0	0
790	791	791	Category C	-0.35986328	0.17993164	0.7199707	0.2902832	-0.29418945	-0.34594727	0	0	10/11/2017	10	11	2017	17:24:02	62642	0.6	17	24	2	0	0.060058594	3.4514648	-0.53686523	0.17919922	0.87402344	0.21508789	0.23461914	0	0	0	0	0	0	0	0	0	1.0412598	0.041259766	0.33154297	0.17700195	0.000488281	-0.15405273	0	44330	0	0	0
791	792	792	Category C	-0.83984375	0.2277832	0.98388672	0.28051758	-0.29150391	-0.34179688	0	0	10/11/2017	10	11	2017	17:24:02	62642	0.7	17	24	2	0	0.060058594	3.4514648	-0.53759766	0.17919922	0.87280273	0.51708984	0.32543945	0	0	0	0	0	0	0	0	0	1.0405273	0.040527344	0.46166992	-0.30200195	0.048339844	0.11083984	0	44330	0	0	0
792	793	793	Category C	-0.44384766	0.14379883	0.7199707	0.26342773	-0.29516602	-0.35839844	0	0	10/11/2017	10	11	2017	17:24:02	62642	0.8	17	24	2	0	0.060058594	3.4514648	-0.53979492	0.17749023	0.8737793	0.40087891	0.18432617	0	0	0	0	0	0	0	0	0	1.0422363	0.042236328	0.28369141	0.095947266	-0.033691406	-0.15380859	0	44330	0	0	0
793	794	794	Category C	-0.59985352	0.26391602	0.83984375	0.27880859	-0.29052734	-0.35717773	0	0	10/11/2017	10	11	2017	17:24:02	62642	0.9	17	24	2	0	0.060058594	3.4514648	-0.53979492	0.17700195	0.87329102	0.234375	0.1105957	0	0	0	0	0	0	0	0	0	1.0419922	0.041992188	0.18017578	-0.059814453	0.086669922	-0.033447266	0	44330	0	0	0
794	795	795	Category C	-0.58789063	0.11987305	0.88793945	0.25634766	-0.28979492	-0.35839844	0	0	10/11/2017	10	11	2017	17:24:03	62643	0	17	24	3	0	0.060058594	3.4514648	-0.54174805	0.17431641	0.875	0.14404297	0.072509766	0	0	0	0	0	0	0	0	0	1.0439453	0.043945313	0.11328125	-0.045898438	-0.054443359	0.012695313	0	44330	0	0	0
795	796	796	Category C	-0.59985352	0.19189453	0.79199219	0.26953125	-0.28369141	-0.3581543	0	0	10/11/2017	10	11	2017	17:24:03	62643	0.1	17	24	3	0	0.060058594	3.4514648	-0.54321289	0.17236328	0.87524414	0.062255859	0.10229492	0	0	0	0	0	0	0	0	0	1.0444336	0.044433594	0.15917969	-0.056396484	0.019287109	-0.083251953	0	44330	0	0	0
796	797	797	Category C	-0.44384766	0.20385742	0.74389648	0.26831055	-0.27758789	-0.36010742	0	0	10/11/2017	10	11	2017	17:24:03	62643	0.2	17	24	3	0	0.060058594	3.4514648	-0.54223633	0.17114258	0.87353516	0.12304688	0.16601563	0	0	0	0	0	0	0	0	0	1.0422363	0.042236328	0.26074219	0.098388672	0.032470703	-0.12963867	0	44330	0	0	0
797	798	798	Category C	-0.70776367	0.20385742	0.87597656	0.28979492	-0.28051758	-0.35009766	0	0	10/11/2017	10	11	2017	17:24:03	62643	0.3	17	24	3	0	0.060058594	3.4514648	-0.54101563	0.16845703	0.87451172	0.2800293	0.17016602	0	0	0	0	0	0	0	0	0	1.0422363	0.042236328	0.203125	-0.16650391	0.03515625	0.001220703	0	44330	0	0	0
798	799	799	Category C	-0.46777344	0.20385742	0.83984375	0.24829102	-0.29394531	-0.36865234	0	0	10/11/2017	10	11	2017	17:24:03	62643	0.4	17	24	3	0	0.060058594	3.4514648	-0.54101563	0.16577148	0.87426758	0.35986328	0.089355469	0	0	0	0	0	0	0	0	0	1.0415039	0.041503906	0.14550781	0.073242188	0.037841797	-0.034423828	0	44330	0	0	0
799	800	800	Category C	-0.73193359	0.21582031	0.95996094	0.26733398	-0.30175781	-0.34912109	0	0	10/11/2017	10	11	2017	17:24:03	62643	0.5	17	24	3	0	0.060058594	3.4514648	-0.53979492	0.16479492	0.8737793	0.10961914	0.21655273	0	0	0	0	0	0	0	0	0	1.0400391	0.040039063	0.32910156	-0.19189453	0.05078125	0.086181641	0	44330	0	0	0
800	801	801	Category C	-0.41992188	0.10791016	0.86376953	0.26123047	-0.30151367	-0.35424805	0	0	10/11/2017	10	11	2017	17:24:03	62643	0.6	17	24	3	0	0.060058594	3.4514648	-0.5402832	0.16308594	0.875	0.14672852	0.1328125	0	0	0	0	0	0	0	0	0	1.0412598	0.041259766	0.18676758	0.12036133	-0.055175781	-0.011230469	0	44330	0	0	0
801	802	802	Category C	-0.47998047	0.21582031	0.68383789	0.29614258	-0.30004883	-0.33178711	0	0	10/11/2017	10	11	2017	17:24:03	62643	0.7	17	24	3	0	0.060058594	3.4514648	-0.53833008	0.16064453	0.87597656	0.4362793	0.20825195	0	0	0	0	0	0	0	0	0	1.0407715	0.040771484	0.30566406	0.058349609	0.054931641	-0.19213867	0	44330	0	0	0
802	803	803	Category C	-0.59985352	0.25195313	0.92382813	0.29077148	-0.30078125	-0.33398438	0	0	10/11/2017	10	11	2017	17:24:03	62643	0.8	17	24	3	0	0.060058594	3.4514648	-0.53833008	0.16113281	0.87426758	0.76635742	0.12011719	0	0	0	0	0	0	0	0	0	1.0393066	0.039306641	0.20166016	-0.061279297	0.090576172	0.049316406	0	44330	0	0	0
803	804	804	Category C	-0.44384766	0.21582031	0.83984375	0.24511719	-0.30615234	-0.359375	0	0	10/11/2017	10	11	2017	17:24:03	62643	0.9	17	24	3	0	0.060058594	3.4514648	-0.53686523	0.16015625	0.875	0.96679688	0.11401367	0	0	0	0	0	0	0	0	0	1.0390625	0.0390625	0.18383789	0.093017578	0.055419922	-0.03515625	0	44330	0	0	0
804	805	805	Category C	-0.6237793	0.20385742	0.85180664	0.27563477	-0.30053711	-0.33984375	0	0	10/11/2017	10	11	2017	17:24:04	62644	0	17	24	4	0	0.060302734	3.4514648	-0.53979492	0.15917969	0.87597656	1.0280762	0.097900391	0	0	0	0	0	0	0	0	0	1.0412598	0.041259766	0.15258789	-0.083740234	0.044433594	-0.024169922	0	44330	0	0	0
805	806	806	Category C	-0.50390625	0.17993164	0.91186523	0.28271484	-0.29711914	-0.34204102	0	0	10/11/2017	10	11	2017	17:24:04	62644	0.1	17	24	4	0	0.060302734	3.4514648	-0.53930664	0.15795898	0.87573242	1.0170898	0.054931641	0	0	0	0	0	0	0	0	0	1.0405273	0.040527344	0.093261719	0.035400391	0.021728516	0.035888672	0	44330	0	0	0
806	807	807	Category C	-0.65991211	0.17993164	0.94799805	0.24975586	-0.30200195	-0.36181641	0	0	10/11/2017	10	11	2017	17:24:04	62644	0.2	17	24	4	0	0.060302734	3.4514648	-0.53710938	0.15625	0.87451172	0.81176758	0.14453125	0	0	0	0	0	0	0	0	0	1.0383301	0.038330078	0.21923828	-0.12255859	0.0234375	0.073242188	0	44330	0	0	0
807	808	808	Category C	-0.47998047	0.21582031	0.80395508	0.25878906	-0.28833008	-0.359375	0	0	10/11/2017	10	11	2017	17:24:04	62644	0.3	17	24	4	0	0.060302734	3.4514648	-0.53686523	0.15478516	0.87304688	0.47265625	0.1081543	0	0	0	0	0	0	0	0	0	1.0366211	0.036621094	0.18701172	0.056884766	0.060791016	-0.069091797	0	44330	0	0	0
808	809	809	Category C	-0.70776367	0.20385742	0.88793945	0.26245117	-0.28564453	-0.36010742	0	0	10/11/2017	10	11	2017	17:24:04	62644	0.4	17	24	4	0	0.060302734	3.4514648	-0.5402832	0.15332031	0.87329102	0.25878906	0.17529297	0	0	0	0	0	0	0	0	0	1.0383301	0.038330078	0.23193359	-0.16723633	0.050292969	0.014404297	0	44330	0	0	0
809	810	810	Category C	-0.43188477	0.13183594	0.77978516	0.2824707	-0.29199219	-0.35107422	0	0	10/11/2017	10	11	2017	17:24:04	62644	0.5	17	24	4	0	0.060302734	3.4514648	-0.53881836	0.15112305	0.87207031	0.14746094	0.14282227	0	0	0	0	0	0	0	0	0	1.036377	0.036376953	0.21875	0.10693359	-0.019287109	-0.092285156	0	44330	0	0	0
810	811	811	Category C	-0.59985352	0.21582031	0.87597656	0.27416992	-0.28808594	-0.35205078	0	0	10/11/2017	10	11	2017	17:24:04	62644	0.6	17	24	4	0	0.060302734	3.4514648	-0.53930664	0.15161133	0.87011719	0.38793945	0.088134766	0	0	0	0	0	0	0	0	0	1.0349121	0.034912109	0.13012695	-0.060302734	0.063964844	0.005615234	0	44330	0	0	0
811	812	812	Category C	-0.73193359	0.2277832	0.93579102	0.2565918	-0.29638672	-0.35742188	0	0	10/11/2017	10	11	2017	17:24:04	62644	0.7	17	24	4	0	0.060302734	3.4514648	-0.54541016	0.15087891	0.87182617	0.63769531	0.21118164	0	0	0	0	0	0	0	0	0	1.0395508	0.039550781	0.32666016	-0.1862793	0.076660156	0.063720703	0	44330	0	0	0
812	813	813	Category C	-0.51586914	0.17993164	0.76782227	0.28808594	-0.29663086	-0.35009766	0	0	10/11/2017	10	11	2017	17:24:04	62644	0.8	17	24	4	0	0.060302734	3.4514648	-0.54223633	0.14892578	0.87060547	0.81201172	0.1105957	0	0	0	0	0	0	0	0	0	1.036377	0.036376953	0.16015625	0.026367188	0.030761719	-0.1027832	0	44330	0	0	0
813	814	814	Category C	-0.35986328	0.19189453	0.68383789	0.31347656	-0.29003906	-0.32763672	0	0	10/11/2017	10	11	2017	17:24:04	62644	0.9	17	24	4	0	0.060302734	3.4514648	-0.54150391	0.14819336	0.86865234	0.72021484	0.26269531	0	0	0	0	0	0	0	0	0	1.0344238	0.034423828	0.41015625	0.18164063	0.043457031	-0.18481445	0	44330	0	0	0
814	815	815	Category C	-0.68383789	0.21582031	0.87597656	0.30395508	-0.29467773	-0.32763672	0	0	10/11/2017	10	11	2017	17:24:05	62645	0	17	24	5	0	0.060302734	3.4514648	-0.54248047	0.14550781	0.86889648	0.62573242	0.15771484	0	0	0	0	0	0	0	0	0	1.034668	0.034667969	0.21826172	-0.14111328	0.070068359	0.006835938	0	44330	0	0	0
815	816	816	Category C	-0.46777344	0.20385742	0.74389648	0.28808594	-0.29907227	-0.34399414	0	0	10/11/2017	10	11	2017	17:24:05	62645	0.1	17	24	5	0	0.060302734	3.4514648	-0.54052734	0.14477539	0.86938477	0.40600586	0.15649414	0	0	0	0	0	0	0	0	0	1.0339355	0.033935547	0.25732422	0.072753906	0.058837891	-0.12548828	0	44330	0	0	0
816	817	817	Category C	-0.53979492	0.19189453	0.83984375	0.27368164	-0.30200195	-0.34399414	0	0	10/11/2017	10	11	2017	17:24:05	62645	0.2	17	24	5	0	0.060302734	3.4514648	-0.54101563	0.14379883	0.87182617	0.3190918	0.057373047	0	0	0	0	0	0	0	0	0	1.0361328	0.036132813	0.081054688	0.001220703	0.047851563	-0.031982422	0	44330	0	0	0
817	818	818	Category C	-0.52783203	0.2277832	0.76782227	0.24731445	-0.29614258	-0.36669922	0	0	10/11/2017	10	11	2017	17:24:05	62645	0.3	17	24	5	0	0.060302734	3.4514648	-0.54296875	0.1418457	0.87280273	0.28808594	0.13647461	0	0	0	0	0	0	0	0	0	1.0375977	0.037597656	0.20605469	0.015136719	0.085693359	-0.10498047	0	44330	0	0	0
818	819	819	Category C	-0.61181641	0.20385742	0.98388672	0.23608398	-0.29736328	-0.37060547	0	0	10/11/2017	10	11	2017	17:24:05	62645	0.4	17	24	5	0	0.060302734	3.4514648	-0.54223633	0.14013672	0.86962891	0.43725586	0.14770508	0	0	0	0	0	0	0	0	0	1.0344238	0.034423828	0.24707031	-0.069335938	0.063476563	0.11401367	0	44330	0	0	0
819	820	820	Category C	-0.44384766	0.17993164	0.87597656	0.23364258	-0.30053711	-0.37084961	0	0	10/11/2017	10	11	2017	17:24:05	62645	0.5	17	24	5	0	0.060302734	3.4514648	-0.53955078	0.13916016	0.87011719	0.85351563	0.10424805	0	0	0	0	0	0	0	0	0	1.0332031	0.033203125	0.14208984	0.095703125	0.040527344	0.005615234	0	44330	0	0	0
820	821	821	Category C	-0.53979492	0.2277832	0.93579102	0.25830078	-0.29443359	-0.35327148	0	0	10/11/2017	10	11	2017	17:24:05	62645	0.6	17	24	5	0	0.060302734	3.4514648	-0.54370117	0.13598633	0.87084961	2.3759766	0.11206055	0	0	0	0	0	0	0	0	0	1.0356445	0.035644531	0.16015625	0.00390625	0.091552734	0.064697266	0	44330	0	0	0
821	822	822	Category C	-0.51586914	0.19189453	0.87597656	0.25244141	-0.28637695	-0.36328125	0	0	10/11/2017	10	11	2017	17:24:05	62645	0.7	17	24	5	0	0.060302734	3.4514648	-0.54223633	0.13256836	0.86987305	5.107666	0.064941406	0	0	0	0	0	0	0	0	0	1.0336914	0.033691406	0.091308594	0.026367188	0.059082031	0.005859375	0	44330	0	0	0
822	823	823	Category D	-0.65991211	0.035888672	1.0078125	0.18579102	0.000244141	-0.47460938	0	0	10/11/2017	10	11	2017	17:33:01	63181	0.5	17	33	1	0	0.059814453	3.4272949	-0.54150391	0.13232422	0.86962891	7.4162598	0.20556641	0	0	0	0	0	0	0	0	0	1.032959	0.032958984	0.35253906	-0.11816406	-0.096435547	0.13793945	0	44330	0	0	0
823	824	824	Category D	-0.65991211	0.023925781	1.0559082	0.011962891	-0.002685547	-0.50585938	0	0	10/11/2017	10	11	2017	17:33:01	63181	0.6	17	33	1	0	0.059814453	3.4272949	-0.53857422	0.13208008	0.86987305	10.395752	0.24682617	0	0	0	0	0	0	0	0	0	1.0317383	0.031738281	0.41503906	-0.12109375	-0.1081543	0.18579102	0	44330	0	0	0
824	825	825	Category D	-0.56396484	0.16796875	0.92382813	0.055175781	0.006835938	-0.50244141	0	0	10/11/2017	10	11	2017	17:33:01	63181	0.7	17	33	1	0	0.059814453	3.4272949	-0.5390625	0.13110352	0.87207031	15.664551	0.067871094	0	0	0	0	0	0	0	0	0	1.0336914	0.033691406	0.11303711	-0.024658203	0.036621094	0.051513672	0	44330	0	0	0
825	826	826	Category D	-0.35986328	-0.059814453	0.87597656	0.025146484	0.015625	-0.50976563	0	0	10/11/2017	10	11	2017	17:33:01	63181	0.8	17	33	1	0	0.059814453	3.4272949	-0.53662109	0.12915039	0.87133789	19.942383	0.25878906	0	0	0	0	0	0	0	0	0	1.0314941	0.031494141	0.37036133	0.17675781	-0.18896484	0.004394531	0	44330	0	0	0
826	827	827	Category D	-0.45581055	-0.071777344	0.83984375	0.059814453	-0.002197266	-0.50585938	0	0	10/11/2017	10	11	2017	17:33:01	63181	0.9	17	33	1	0	0.059814453	3.4272949	-0.53637695	0.12841797	0.87255859	22.037598	0.21826172	0	0	0	0	0	0	0	0	0	1.0322266	0.032226563	0.3137207	0.080566406	-0.20019531	-0.032714844	0	44330	0	0	0
827	828	828	Category D	-0.56396484	0.15576172	0.91186523	0.008300781	-0.018310547	-0.50830078	0	0	10/11/2017	10	11	2017	17:33:02	63182	0	17	33	2	0	0.059814453	3.4272949	-0.53613281	0.12841797	0.87402344	23.380859	0.053955078	0	0	0	0	0	0	0	0	0	1.0334473	0.033447266	0.092529297	-0.027587891	0.027099609	0.037597656	0	44330	0	0	0
828	829	829	Category D	-0.39599609	0.035888672	0.91186523	0.026123047	-0.023925781	-0.50927734	0	0	10/11/2017	10	11	2017	17:33:02	63182	0.1	17	33	2	0	0.059814453	3.4272949	-0.53686523	0.12646484	0.8737793	24.012451	0.171875	0	0	0	0	0	0	0	0	0	1.0332031	0.033203125	0.26953125	0.14086914	-0.090576172	0.037841797	0	44330	0	0	0
829	830	830	Category D	-0.55175781	0.071777344	0.93579102	0.072753906	-0.025146484	-0.50097656	0	0	10/11/2017	10	11	2017	17:33:02	63182	0.2	17	33	2	0	0.059814453	3.4272949	-0.53564453	0.12573242	0.87402344	24.073486	0.083496094	0	0	0	0	0	0	0	0	0	1.0327148	0.032714844	0.1315918	-0.015869141	-0.053955078	0.061523438	0	44330	0	0	0
830	831	831	Category D	-0.55175781	0.17993164	0.89990234	-0.007080078	-0.026855469	-0.50610352	0	0	10/11/2017	10	11	2017	17:33:02	63182	0.3	17	33	2	0	0.059814453	3.4272949	-0.53686523	0.12475586	0.87646484	20.479736	0.061523438	0	0	0	0	0	0	0	0	0	1.0354004	0.035400391	0.093017578	-0.014648438	0.054931641	0.023193359	0	44330	0	0	0
831	832	832	Category D	-0.74389648	0.047851563	0.98388672	0.012451172	-0.016845703	-0.50708008	0	0	10/11/2017	10	11	2017	17:33:02	63182	0.4	17	33	2	0	0.059814453	3.4272949	-0.5378418	0.1237793	0.87597656	17.429688	0.24438477	0	0	0	0	0	0	0	0	0	1.0354004	0.035400391	0.38964844	-0.20581055	-0.075927734	0.10766602	0	44330	0	0	0
832	833	833	Category D	-0.39599609	0.14379883	0.77978516	-0.004394531	-0.005371094	-0.50708008	0	0	10/11/2017	10	11	2017	17:33:02	63182	0.5	17	33	2	0	0.059814453	3.4272949	-0.53442383	0.12280273	0.87451172	16.669434	0.16894531	0	0	0	0	0	0	0	0	0	1.0322266	0.032226563	0.25390625	0.13842773	0.020751953	-0.094726563	0	44330	0	0	0
833	834	834	Category D	-0.64794922	-0.047851563	0.99584961	0.11230469	-0.020507813	-0.49047852	0	0	10/11/2017	10	11	2017	17:33:02	63182	0.6	17	33	2	0	0.059814453	3.4272949	-0.53491211	0.12207031	0.87573242	13.221436	0.23657227	0	0	0	0	0	0	0	0	0	1.0334473	0.033447266	0.40283203	-0.11279297	-0.16992188	0.11987305	0	44330	0	0	0
834	835	835	Category D	-0.58789063	0.047851563	0.91186523	-0.004150391	-0.020996094	-0.50830078	0	0	10/11/2017	10	11	2017	17:33:02	63182	0.7	17	33	2	0	0.059814453	3.4272949	-0.5324707	0.12060547	0.87744141	8.4790039	0.097412109	0	0	0	0	0	0	0	0	0	1.0334473	0.033447266	0.16210938	-0.055175781	-0.072753906	0.034179688	0	44330	0	0	0
835	836	836	Category D	-0.34790039	0.10791016	0.76782227	0.048583984	-0.003662109	-0.50561523	0	0	10/11/2017	10	11	2017	17:33:02	63182	0.8	17	33	2	0	0.059814453	3.4272949	-0.5324707	0.12060547	0.87744141	5.6225586	0.21508789	0	0	0	0	0	0	0	0	0	1.0334473	0.033447266	0.30712891	0.18457031	-0.012695313	-0.10961914	0	44330	0	0	0
836	837	837	Category D	-0.41992188	0.023925781	1.0078125	0.086914063	-0.003417969	-0.49755859	0	0	10/11/2017	10	11	2017	17:33:02	63182	0.9	17	33	2	0	0.059814453	3.4272949	-0.53173828	0.11865234	0.87792969	4.6872559	0.19580078	0	0	0	0	0	0	0	0	0	1.0334473	0.033447266	0.33642578	0.11181641	-0.094726563	0.12963867	0	44330	0	0	0
837	838	838	Category D	-0.49194336	0	0.93579102	-0.010253906	-0.011474609	-0.50488281	0	0	10/11/2017	10	11	2017	17:33:03	63183	0	17	33	3	0	0.059814453	3.4272949	-0.53051758	0.11816406	0.88183594	3.1706543	0.13574219	0	0	0	0	0	0	0	0	0	1.0358887	0.035888672	0.2109375	0.038574219	-0.11816406	0.053710938	0	44330	0	0	0
838	839	839	Category D	-0.46777344	0.035888672	0.87597656	0.022705078	-0.009033203	-0.50390625	0	0	10/11/2017	10	11	2017	17:33:03	63183	0.1	17	33	3	0	0.059814453	3.4272949	-0.53222656	0.11767578	0.88256836	1.4621582	0.10449219	0	0	0	0	0	0	0	0	0	1.0373535	0.037353516	0.15307617	0.064453125	-0.081787109	-0.006591797	0	44330	0	0	0
839	840	840	Category D	-0.41992188	0.023925781	0.91186523	0.015380859	-0.017578125	-0.50927734	0	0	10/11/2017	10	11	2017	17:33:03	63183	0.2	17	33	3	0	0.059814453	3.4272949	-0.5324707	0.11669922	0.8840332	0.11914063	0.1484375	0	0	0	0	0	0	0	0	0	1.0385742	0.038574219	0.2331543	0.11254883	-0.092773438	0.027587891	0	44330	0	0	0
840	841	841	Category D	-0.41992188	0.047851563	0.93579102	0.012939453	-0.020751953	-0.50317383	0	0	10/11/2017	10	11	2017	17:33:03	63183	0.3	17	33	3	0	0.059814453	3.4272949	-0.52929688	0.11547852	0.88354492	0.23364258	0.13867188	0	0	0	0	0	0	0	0	0	1.036377	0.036376953	0.22924805	0.109375	-0.067626953	0.052001953	0	44330	0	0	0
841	842	842	Category D	-0.46777344	0.21582031	0.87597656	0.013916016	-0.028564453	-0.50512695	0	0	10/11/2017	10	11	2017	17:33:03	63183	0.4	17	33	3	0	0.059814453	3.4272949	-0.53149414	0.11645508	0.88378906	0.85913086	0.11816406	0	0	0	0	0	0	0	0	0	1.0378418	0.037841797	0.17089844	0.063720703	0.099121094	-0.0078125	0	44330	0	0	0
842	843	843	Category D	-0.45581055	0.10791016	0.95996094	0.012695313	-0.015869141	-0.50732422	0	0	10/11/2017	10	11	2017	17:33:03	63183	0.5	17	33	3	0	0.059814453	3.4272949	-0.53442383	0.11499023	0.88671875	3.7375488	0.10766602	0	0	0	0	0	0	0	0	0	1.041748	0.041748047	0.15893555	0.078613281	-0.007080078	0.072998047	0	44330	0	0	0
843	844	844	Category D	-0.51586914	0.059814453	0.87597656	0.01953125	-0.027587891	-0.50610352	0	0	10/11/2017	10	11	2017	17:33:03	63183	0.6	17	33	3	0	0.059814453	3.4272949	-0.53149414	0.11303711	0.88427734	5.6477051	0.056152344	0	0	0	0	0	0	0	0	0	1.0378418	0.037841797	0.077148438	0.015625	-0.053222656	-0.008300781	0	44330	0	0	0
844	845	845	Category D	-0.58789063	0.13183594	0.87597656	0.035644531	-0.036132813	-0.50732422	0	0	10/11/2017	10	11	2017	17:33:03	63183	0.7	17	33	3	0	0.059814453	3.4272949	-0.53588867	0.11254883	0.88623047	7.4946289	0.056152344	0	0	0	0	0	0	0	0	0	1.0419922	0.041992188	0.081298828	-0.051757813	0.019042969	-0.010253906	0	44330	0	0	0
845	846	846	Category D	-0.2878418	0.20385742	0.82788086	0.092529297	-0.025878906	-0.49975586	0	0	10/11/2017	10	11	2017	17:33:03	63183	0.8	17	33	3	0	0.059814453	3.4272949	-0.53442383	0.11157227	0.88720703	7.3811035	0.26977539	0	0	0	0	0	0	0	0	0	1.041748	0.041748047	0.39819336	0.24658203	0.092041016	-0.059326172	0	44330	0	0	0
846	847	847	Category D	-0.55175781	-0.011962891	0.94799805	0.077636719	-0.021240234	-0.50097656	0	0	10/11/2017	10	11	2017	17:33:03	63183	0.9	17	33	3	0	0.059814453	3.4272949	-0.53442383	0.11132813	0.88647461	7.0566406	0.13867188	0	0	0	0	0	0	0	0	0	1.0410156	0.041015625	0.2019043	-0.017089844	-0.12329102	0.061279297	0	44330	0	0	0
847	848	848	Category D	-0.58789063	0.10791016	0.86376953	0.06640625	-0.025146484	-0.50585938	0	0	10/11/2017	10	11	2017	17:33:04	63184	0	17	33	4	0	0.059814453	3.4272949	-0.53295898	0.11132813	0.88598633	6.7736816	0.059082031	0	0	0	0	0	0	0	0	0	1.0400391	0.040039063	0.080566406	-0.0546875	-0.003417969	-0.022216797	0	44330	0	0	0
848	849	849	Category D	-0.50390625	0.059814453	0.95996094	0.051269531	-0.028320313	-0.5012207	0	0	10/11/2017	10	11	2017	17:33:04	63184	0.111	17	33	4	0	0.059814453	3.4272949	-0.53344727	0.10961914	0.88623047	5.2053223	0.09375	0	0	0	0	0	0	0	0	0	1.0400391	0.040039063	0.15332031	0.029541016	-0.049804688	0.073730469	0	44330	0	0	0
849	850	850	Category D	-0.61181641	0.083984375	0.7199707	0.043457031	-0.031005859	-0.50415039	0	0	10/11/2017	10	11	2017	17:33:04	63184	0.222	17	33	4	0	0.059814453	3.4272949	-0.53076172	0.10839844	0.88623047	1.7175293	0.18652344	0	0	0	0	0	0	0	0	0	1.0388184	0.038818359	0.27172852	-0.080810547	-0.024414063	-0.16625977	0	44330	0	0	0
850	851	851	Category D	-0.671875	0.059814453	0.88793945	0.077148438	-0.044921875	-0.50097656	0	0	10/11/2017	10	11	2017	17:33:04	63184	0.333	17	33	4	0	0.059814453	3.4272949	-0.53100586	0.10888672	0.88696289	0.61279297	0.14916992	0	0	0	0	0	0	0	0	0	1.0393066	0.039306641	0.19091797	-0.140625	-0.049072266	0.000732422	0	44330	0	0	0
851	852	852	Category D	-0.53979492	0.071777344	0.98388672	0.087646484	-0.023925781	-0.50195313	0	0	10/11/2017	10	11	2017	17:33:04	63184	0.444	17	33	4	0	0.059814453	3.4272949	-0.52978516	0.10791016	0.88647461	2.130127	0.10400391	0	0	0	0	0	0	0	0	0	1.0385742	0.038574219	0.14306641	-0.009765625	-0.036132813	0.097167969	0	44330	0	0	0
852	853	853	Category D	-0.56396484	0.13183594	0.85180664	0.075439453	-0.007324219	-0.50170898	0	0	10/11/2017	10	11	2017	17:33:04	63184	0.555	17	33	4	0	0.059814453	3.4272949	-0.52661133	0.10742188	0.88598633	4.2446289	0.055908203	0	0	0	0	0	0	0	0	0	1.036377	0.036376953	0.095703125	-0.037109375	0.024169922	-0.034179688	0	44330	0	0	0
853	854	854	Category D	-0.55175781	0.011962891	0.85180664	0.087402344	0.005371094	-0.49829102	0	0	10/11/2017	10	11	2017	17:33:04	63184	0.666	17	33	4	0	0.059814453	3.4272949	-0.52661133	0.10668945	0.88842773	6.8417969	0.10449219	0	0	0	0	0	0	0	0	0	1.0383301	0.038330078	0.15625	-0.024902344	-0.094726563	-0.036621094	0	44330	0	0	0
854	855	855	Category D	-0.56396484	0.14379883	0.94799805	0.019775391	-0.000732422	-0.5090332	0	0	10/11/2017	10	11	2017	17:33:04	63184	0.777	17	33	4	0	0.059814453	3.4272949	-0.52661133	0.10620117	0.89111328	9.0571289	0.077392578	0	0	0	0	0	0	0	0	0	1.0407715	0.040771484	0.13134766	-0.037109375	0.037353516	0.056640625	0	44330	0	0	0
855	856	856	Category D	-0.53979492	0.10791016	0.97192383	0.069580078	-0.014404297	-0.50268555	0	0	10/11/2017	10	11	2017	17:33:04	63184	0.888	17	33	4	0	0.060058594	3.3902344	-0.52368164	0.10522461	0.8918457	8.7341309	0.081298828	0	0	0	0	0	0	0	0	0	1.0397949	0.039794922	0.098144531	-0.015869141	0.002441406	0.079833984	0	44330	0	0	0
856	857	857	Category D	-0.58789063	0.023925781	0.88793945	0.009521484	0.009033203	-0.50683594	0	0	10/11/2017	10	11	2017	17:33:05	63185	0	17	33	5	0	0.060058594	3.3902344	-0.52392578	0.10473633	0.89428711	8.4047852	0.10302734	0	0	0	0	0	0	0	0	0	1.041748	0.041748047	0.15112305	-0.063720703	-0.080810547	-0.006347656	0	44330	0	0	0
857	858	858	Category D	-0.53979492	0.059814453	0.74389648	0.048339844	0.035644531	-0.50439453	0	0	10/11/2017	10	11	2017	17:33:05	63185	0.1	17	33	5	0	0.060058594	3.3902344	-0.52368164	0.10302734	0.89501953	9.7858887	0.15820313	0	0	0	0	0	0	0	0	0	1.0422363	0.042236328	0.21069336	-0.015869141	-0.043212891	-0.15112305	0	44330	0	0	0
858	859	859	Category D	-0.40795898	0.11987305	0.87597656	0.090820313	0.051025391	-0.50097656	0	0	10/11/2017	10	11	2017	17:33:05	63185	0.2	17	33	5	0	0.060058594	3.3902344	-0.52172852	0.10229492	0.89550781	11.920654	0.11669922	0	0	0	0	0	0	0	0	0	1.0415039	0.041503906	0.15087891	0.11376953	0.017333984	-0.01953125	0	44330	0	0	0
859	860	860	Category D	-0.76782227	-0.071777344	0.89990234	0.089599609	0.055175781	-0.49389648	0	0	10/11/2017	10	11	2017	17:33:05	63185	0.3	17	33	5	0	0.060058594	3.3902344	-0.52050781	0.1015625	0.89477539	11.75	0.30175781	0	0	0	0	0	0	0	0	0	1.0402832	0.040283203	0.42529297	-0.24707031	-0.17333984	0.004882813	0	44330	0	0	0
860	861	861	Category D	-0.59985352	-0.059814453	0.86376953	0.063232422	0.050292969	-0.5012207	0	0	10/11/2017	10	11	2017	17:33:05	63185	0.4	17	33	5	0	0.060058594	3.3902344	-0.52197266	0.099365234	0.89501953	10.30542	0.17993164	0	0	0	0	0	0	0	0	0	1.0407715	0.040771484	0.26831055	-0.077636719	-0.15917969	-0.03125	0	44330	0	0	0
861	862	862	Category D	-0.47998047	0.15576172	0.77978516	0.109375	0.059570313	-0.48730469	0	0	10/11/2017	10	11	2017	17:33:05	63185	0.5	17	33	5	0	0.060058594	3.3902344	-0.52099609	0.099609375	0.8918457	10.036621	0.13183594	0	0	0	0	0	0	0	0	0	1.0378418	0.037841797	0.20922852	0.041015625	0.055908203	-0.11206055	0	44330	0	0	0
862	863	863	Category D	-0.39599609	0.19189453	0.77978516	0.17993164	0.050048828	-0.46972656	0	0	10/11/2017	10	11	2017	17:33:05	63185	0.6	17	33	5	0	0.060058594	3.3902344	-0.52172852	0.1003418	0.89208984	10.693115	0.19189453	0	0	0	0	0	0	0	0	0	1.0383301	0.038330078	0.32958984	0.12573242	0.091308594	-0.11230469	0	44330	0	0	0
863	864	864	Category D	-0.6237793	0.071777344	0.97192383	0.097412109	0.080322266	-0.49121094	0	0	10/11/2017	10	11	2017	17:33:05	63185	0.7	17	33	5	0	0.060058594	3.3902344	-0.52050781	0.099365234	0.89086914	10.427246	0.1340332	0	0	0	0	0	0	0	0	0	1.036377	0.036376953	0.21191406	-0.10302734	-0.027587891	0.080810547	0	44330	0	0	0
864	865	865	Category D	-0.3359375	0.059814453	0.76782227	0.11206055	0.073242188	-0.49023438	0	0	10/11/2017	10	11	2017	17:33:05	63185	0.8	17	33	5	0	0.060058594	3.3902344	-0.51782227	0.10131836	0.88964844	7.6015625	0.22290039	0	0	0	0	0	0	0	0	0	1.0344238	0.034423828	0.34545898	0.18188477	-0.041503906	-0.12182617	0	44330	0	0	0
865	866	866	Category D	-0.59985352	0.14379883	0.93579102	0.081542969	0.078857422	-0.49365234	0	0	10/11/2017	10	11	2017	17:33:05	63185	0.9	17	33	5	0	0.060058594	3.3902344	-0.51782227	0.10131836	0.8894043	5.7744141	0.10302734	0	0	0	0	0	0	0	0	0	1.0341797	0.034179688	0.17041016	-0.081787109	0.042236328	0.046142578	0	44330	0	0	0
866	867	867	Category D	-0.41992188	0.17993164	0.94799805	0.084960938	0.081298828	-0.49145508	0	0	10/11/2017	10	11	2017	17:33:06	63186	0	17	33	6	0	0.060058594	3.3902344	-0.52026367	0.10424805	0.88647461	6.1945801	0.13964844	0	0	0	0	0	0	0	0	0	1.0332031	0.033203125	0.23730469	0.1003418	0.075439453	0.061279297	0	44330	0	0	0
867	868	868	Category D	-0.671875	0.083984375	0.85180664	0.074707031	0.073730469	-0.49755859	0	0	10/11/2017	10	11	2017	17:33:06	63186	0.09	17	33	6	0	0.060058594	3.3902344	-0.5246582	0.1081543	0.88769531	4.8632813	0.15332031	0	0	0	0	0	0	0	0	0	1.0368652	0.036865234	0.20727539	-0.14697266	-0.024169922	-0.035888672	0	44330	0	0	0
868	869	869	Category D	-0.37182617	0.13183594	0.87597656	0.12304688	0.067382813	-0.48950195	0	0	10/11/2017	10	11	2017	17:33:06	63186	0.181	17	33	6	0	0.060058594	3.3902344	-0.52270508	0.10595703	0.88818359	1.5795898	0.15356445	0	0	0	0	0	0	0	0	0	1.0361328	0.036132813	0.18896484	0.15087891	0.025634766	-0.012207031	0	44330	0	0	0
869	870	870	Category D	-0.76782227	0.11987305	1.0559082	0.11474609	0.073974609	-0.48852539	0	0	10/11/2017	10	11	2017	17:33:06	63186	0.272	17	33	6	0	0.060058594	3.3902344	-0.52709961	0.10839844	0.88867188	0.94628906	0.29296875	0	0	0	0	0	0	0	0	0	1.0390625	0.0390625	0.41894531	-0.24047852	0.011230469	0.16699219	0	44330	0	0	0
870	871	871	Category D	-0.44384766	0.095947266	0.671875	0.080810547	0.080322266	-0.49462891	0	0	10/11/2017	10	11	2017	17:33:06	63186	0.363	17	33	6	0	0.060058594	3.3902344	-0.52758789	0.11010742	0.88769531	0.26489258	0.23193359	0	0	0	0	0	0	0	0	0	1.0385742	0.038574219	0.3137207	0.083740234	-0.014160156	-0.21582031	0	44330	0	0	0
871	872	872	Category D	-0.56396484	0.16796875	0.86376953	0.092773438	0.091064453	-0.4921875	0	0	10/11/2017	10	11	2017	17:33:06	63186	0.454	17	33	6	0	0.060058594	3.3902344	-0.52636719	0.109375	0.88476563	0.96728516	0.072509766	0	0	0	0	0	0	0	0	0	1.0354004	0.035400391	0.1171875	-0.037353516	0.058349609	-0.020996094	0	44330	0	0	0
872	873	873	Category D	-0.49194336	0.071777344	0.82788086	0.072265625	0.083007813	-0.49755859	0	0	10/11/2017	10	11	2017	17:33:06	63186	0.545	17	33	6	0	0.060058594	3.3902344	-0.5222168	0.11206055	0.88476563	0.51367188	0.075927734	0	0	0	0	0	0	0	0	0	1.0334473	0.033447266	0.12768555	0.030273438	-0.040283203	-0.056884766	0	44330	0	0	0
873	874	874	Category D	-0.39599609	0.14379883	0.98388672	0.10571289	0.07421875	-0.49121094	0	0	10/11/2017	10	11	2017	17:33:06	63186	0.636	17	33	6	0	0.060058594	3.3902344	-0.52368164	0.11206055	0.88623047	0.23486328	0.16381836	0	0	0	0	0	0	0	0	0	1.0356445	0.035644531	0.25683594	0.12768555	0.031494141	0.097412109	0	44330	0	0	0
874	875	875	Category D	-0.58789063	0.11987305	0.88793945	0.059326172	0.074462891	-0.49243164	0	0	10/11/2017	10	11	2017	17:33:06	63186	0.727	17	33	6	0	0.060058594	3.3902344	-0.52392578	0.11474609	0.88598633	2.6027832	0.063964844	0	0	0	0	0	0	0	0	0	1.0356445	0.035644531	0.070556641	-0.063720703	0.004882813	0.001708984	0	44330	0	0	0
875	876	876	Category D	-0.55175781	0.047851563	0.82788086	0.083007813	0.084716797	-0.49365234	0	0	10/11/2017	10	11	2017	17:33:06	63186	0.818	17	33	6	0	0.060058594	3.3902344	-0.52636719	0.11621094	0.88549805	3.2668457	0.093017578	0	0	0	0	0	0	0	0	0	1.0368652	0.036865234	0.15136719	-0.025146484	-0.068359375	-0.057617188	0	44330	0	0	0
876	877	877	Category D	-0.34790039	0.16796875	1.0439453	0.13745117	0.087890625	-0.47460938	0	0	10/11/2017	10	11	2017	17:33:06	63186	0.909	17	33	6	0	0.060058594	3.3902344	-0.52490234	0.11694336	0.88305664	1.5683594	0.24438477	0	0	0	0	0	0	0	0	0	1.0339355	0.033935547	0.38867188	0.17700195	0.05078125	0.16064453	0	44330	0	0	0
877	878	878	Category D	-0.83984375	0.15576172	0.93579102	0.067871094	0.08984375	-0.49755859	0	0	10/11/2017	10	11	2017	17:33:07	63187	0	17	33	7	0	0.060058594	3.3902344	-0.53076172	0.11938477	0.88378906	0.80517578	0.31518555	0	0	0	0	0	0	0	0	0	1.0378418	0.037841797	0.3972168	-0.30883789	0.036132813	0.051757813	0	44330	0	0	0
878	879	879	Category D	-0.49194336	0.11987305	0.95996094	0.069335938	0.071044922	-0.49682617	0	0	10/11/2017	10	11	2017	17:33:07	63187	0.1	17	33	7	0	0.060058594	3.3902344	-0.52880859	0.12084961	0.8815918	0.78051758	0.086425781	0	0	0	0	0	0	0	0	0	1.0351563	0.03515625	0.11621094	0.036865234	-0.000976563	0.078369141	0	44330	0	0	0
879	880	880	Category D	-0.46777344	0.13183594	0.92382813	0.087402344	0.068359375	-0.49365234	0	0	10/11/2017	10	11	2017	17:33:07	63187	0.2	17	33	7	0	0.060058594	3.3902344	-0.53076172	0.12280273	0.88037109	0.56982422	0.076904297	0	0	0	0	0	0	0	0	0	1.0351563	0.03515625	0.11523438	0.062988281	0.008789063	0.043212891	0	44330	0	0	0
880	881	881	Category D	-0.59985352	0.17993164	0.87597656	0.12670898	0.070068359	-0.48706055	0	0	10/11/2017	10	11	2017	17:33:07	63187	0.3	17	33	7	0	0.060058594	3.3902344	-0.53027344	0.12451172	0.87841797	0.02734375	0.088623047	0	0	0	0	0	0	0	0	0	1.0334473	0.033447266	0.12719727	-0.069335938	0.055175781	-0.002441406	0	44330	0	0	0
881	882	882	Category D	-0.7199707	0.095947266	0.92382813	0.078369141	0.089111328	-0.48925781	0	0	10/11/2017	10	11	2017	17:33:07	63187	0.4	17	33	7	0	0.060058594	3.3902344	-0.53320313	0.12475586	0.87792969	0.49487305	0.1940918	0	0	0	0	0	0	0	0	0	1.034668	0.034667969	0.26123047	-0.18652344	-0.028808594	0.045654297	0	44330	0	0	0
882	883	883	Category D	-0.35986328	0.095947266	0.7199707	0.096191406	0.090087891	-0.4934082	0	0	10/11/2017	10	11	2017	17:33:07	63187	0.5	17	33	7	0	0.060058594	3.3902344	-0.53393555	0.12524414	0.87792969	0.49316406	0.23706055	0	0	0	0	0	0	0	0	0	1.0351563	0.03515625	0.36157227	0.17407227	-0.029296875	-0.15795898	0	44330	0	0	0
883	884	884	Category D	-0.80395508	0.17993164	1.0078125	0.15014648	0.083496094	-0.47973633	0	0	10/11/2017	10	11	2017	17:33:07	63187	0.6	17	33	7	0	0.060058594	3.3902344	-0.53637695	0.12646484	0.87744141	1.1733398	0.30200195	0	0	0	0	0	0	0	0	0	1.0361328	0.036132813	0.45092773	-0.26733398	0.053222656	0.13012695	0	44330	0	0	0
884	885	885	Category D	-0.49194336	0.11987305	0.92382813	0.028808594	0.086425781	-0.49780273	0	0	10/11/2017	10	11	2017	17:33:07	63187	0.7	17	33	7	0	0.060058594	3.3902344	-0.53833008	0.12719727	0.87646484	1.7080078	0.066650391	0	0	0	0	0	0	0	0	0	1.036377	0.036376953	0.10107422	0.046386719	-0.007324219	0.047119141	0	44330	0	0	0
885	886	886	Category D	-0.50390625	0.15576172	0.85180664	0.10644531	0.082763672	-0.484375	0	0	10/11/2017	10	11	2017	17:33:07	63187	0.8	17	33	7	0	0.060058594	3.3902344	-0.53369141	0.12695313	0.87304688	1.8291016	0.046630859	0	0	0	0	0	0	0	0	0	1.03125	0.03125	0.079833984	0.029785156	0.028564453	-0.021240234	0	44330	0	0	0
886	887	887	Category D	-0.55175781	0.19189453	0.91186523	0.083984375	0.082275391	-0.49145508	0	0	10/11/2017	10	11	2017	17:33:07	63187	0.9	17	33	7	0	0.060058594	3.3902344	-0.53955078	0.12744141	0.8737793	1.5273438	0.075683594	0	0	0	0	0	0	0	0	0	1.0349121	0.034912109	0.11425781	-0.011962891	0.064208984	0.037841797	0	44330	0	0	0
887	888	888	Category D	-0.51586914	0.083984375	0.81591797	0.094726563	0.076904297	-0.49365234	0	0	10/11/2017	10	11	2017	17:33:08	63188	0	17	33	8	0	0.060058594	3.3902344	-0.54077148	0.12988281	0.87329102	1.1674805	0.077636719	0	0	0	0	0	0	0	0	0	1.0351563	0.03515625	0.12817383	0.024902344	-0.045898438	-0.057373047	0	44330	0	0	0
888	889	889	Category D	-0.49194336	0.095947266	0.89990234	0.099365234	0.079345703	-0.4921875	0	0	10/11/2017	10	11	2017	17:33:08	63188	0.111	17	33	8	0	0.060058594	3.3902344	-0.54223633	0.13085938	0.87426758	1.019043	0.06640625	0	0	0	0	0	0	0	0	0	1.0371094	0.037109375	0.11083984	0.050292969	-0.034912109	0.025390625	0	44330	0	0	0
889	890	890	Category D	-0.44384766	0.17993164	0.82788086	0.071777344	0.083007813	-0.49243164	0	0	10/11/2017	10	11	2017	17:33:08	63188	0.222	17	33	8	0	0.060058594	3.3902344	-0.54443359	0.13305664	0.87207031	0.71923828	0.11938477	0	0	0	0	0	0	0	0	0	1.0366211	0.036621094	0.19165039	0.10058594	0.046630859	-0.044189453	0	44330	0	0	0
890	891	891	Category D	-0.51586914	0.13183594	0.85180664	0.10253906	0.088134766	-0.48706055	0	0	10/11/2017	10	11	2017	17:33:08	63188	0.333	17	33	8	0	0.060058594	3.3902344	-0.54345703	0.13452148	0.87255859	0.24291992	0.034667969	0	0	0	0	0	0	0	0	0	1.0366211	0.036621094	0.051269531	0.027587891	-0.002685547	-0.020751953	0	44330	0	0	0
891	892	892	Category D	-0.46777344	0.19189453	0.88793945	0.068115234	0.096435547	-0.49243164	0	0	10/11/2017	10	11	2017	17:33:08	63188	0.444	17	33	8	0	0.060058594	3.3902344	-0.54125977	0.13696289	0.87109375	0.079101563	0.093261719	0	0	0	0	0	0	0	0	0	1.034668	0.034667969	0.14501953	0.073486328	0.0546875	0.016601563	0	44330	0	0	0
892	893	893	Category D	-0.52783203	0.11987305	0.95996094	0.065917969	0.085449219	-0.49365234	0	0	10/11/2017	10	11	2017	17:33:08	63188	0.555	17	33	8	0	0.060058594	3.3902344	-0.54223633	0.13867188	0.87036133	0.26416016	0.092529297	0	0	0	0	0	0	0	0	0	1.0349121	0.034912109	0.12280273	0.014404297	-0.018798828	0.089355469	0	44330	0	0	0
893	894	894	Category D	-0.35986328	0.14379883	0.91186523	0.048583984	0.09375	-0.49829102	0	0	10/11/2017	10	11	2017	17:33:08	63188	0.666	17	33	8	0	0.059814453	3.4643555	-0.54199219	0.1394043	0.87011719	0.15991211	0.18676758	0	0	0	0	0	0	0	0	0	1.034668	0.034667969	0.22802734	0.18212891	0.004150391	0.041503906	0	44330	0	0	0
894	895	895	Category D	-0.44384766	0.14379883	0.93579102	0.11328125	0.090576172	-0.48608398	0	0	10/11/2017	10	11	2017	17:33:08	63188	0.777	17	33	8	0	0.059814453	3.4643555	-0.54248047	0.14160156	0.86865234	1.4829102	0.11938477	0	0	0	0	0	0	0	0	0	1.0339355	0.033935547	0.16796875	0.098632813	0.001953125	0.066894531	0	44330	0	0	0
895	896	896	Category D	-0.47998047	0.15576172	0.93579102	0.049072266	0.083007813	-0.49658203	0	0	10/11/2017	10	11	2017	17:33:08	63188	0.888	17	33	8	0	0.059814453	3.4643555	-0.54418945	0.14208984	0.86962891	2.5498047	0.093017578	0	0	0	0	0	0	0	0	0	1.0356445	0.035644531	0.14379883	0.064208984	0.013427734	0.065917969	0	44330	0	0	0
896	897	897	Category D	-0.52783203	0.071777344	0.89990234	0.055419922	0.089355469	-0.49658203	0	0	10/11/2017	10	11	2017	17:33:09	63189	0	17	33	9	0	0.059814453	3.4643555	-0.54541016	0.14306641	0.86743164	2.7229004	0.080078125	0	0	0	0	0	0	0	0	0	1.034668	0.034667969	0.12109375	0.017578125	-0.071289063	0.032226563	0	44330	0	0	0
897	898	898	Category D	-0.37182617	0.15576172	0.79199219	0.0703125	0.090576172	-0.49243164	0	0	10/11/2017	10	11	2017	17:33:09	63189	0.1	17	33	9	0	0.059814453	3.4643555	-0.54443359	0.14404297	0.86547852	3.5922852	0.18798828	0	0	0	0	0	0	0	0	0	1.0324707	0.032470703	0.25756836	0.17260742	0.011474609	-0.073486328	0	44330	0	0	0
898	899	899	Category D	-0.51586914	0.14379883	0.93579102	0.10864258	0.093017578	-0.48291016	0	0	10/11/2017	10	11	2017	17:33:09	63189	0.2	17	33	9	0	0.059814453	3.4643555	-0.54663086	0.14599609	0.86743164	4.2038574	0.074951172	0	0	0	0	0	0	0	0	0	1.0356445	0.035644531	0.10131836	0.030761719	-0.002197266	0.068115234	0	44330	0	0	0
899	900	900	Category D	-0.55175781	0.011962891	0.88793945	0.076904297	0.10327148	-0.49121094	0	0	10/11/2017	10	11	2017	17:33:09	63189	0.3	17	33	9	0	0.059814453	3.4643555	-0.5480957	0.14599609	0.86572266	3.4799805	0.13574219	0	0	0	0	0	0	0	0	0	1.0351563	0.03515625	0.15942383	-0.003417969	-0.1340332	0.021972656	0	44330	0	0	0
900	901	901	Category D	-0.46777344	0.25195313	0.69580078	0.13378906	0.13818359	-0.46801758	0	0	10/11/2017	10	11	2017	17:33:09	63189	0.4	17	33	9	0	0.059814453	3.4643555	-0.54785156	0.14892578	0.86547852	3.5656738	0.21386719	0	0	0	0	0	0	0	0	0	1.0351563	0.03515625	0.35253906	0.080078125	0.1027832	-0.16967773	0	44330	0	0	0
901	902	902	Category D	-0.57592773	0.23999023	0.88793945	0.17504883	0.12817383	-0.45898438	0	0	10/11/2017	10	11	2017	17:33:09	63189	0.5	17	33	9	0	0.059814453	3.4643555	-0.54638672	0.15014648	0.86376953	4.1774902	0.097412109	0	0	0	0	0	0	0	0	0	1.0332031	0.033203125	0.14306641	-0.029296875	0.089599609	0.023925781	0	44330	0	0	0
902	903	903	Category D	-0.55175781	-0.035888672	0.89990234	0.16479492	0.11694336	-0.46313477	0	0	10/11/2017	10	11	2017	17:33:09	63189	0.6	17	33	9	0	0.059814453	3.4643555	-0.5480957	0.14892578	0.86279297	4.9689941	0.18847656	0	0	0	0	0	0	0	0	0	1.032959	0.032958984	0.2253418	-0.003417969	-0.18481445	0.036865234	0	44330	0	0	0
903	904	904	Category D	-0.44384766	0.17993164	0.97192383	0.16113281	0.12109375	-0.46630859	0	0	10/11/2017	10	11	2017	17:33:09	63189	0.7	17	33	9	0	0.059814453	3.4643555	-0.55200195	0.14819336	0.8659668	3.6184082	0.15454102	0	0	0	0	0	0	0	0	0	1.0375977	0.037597656	0.24560547	0.1081543	0.031494141	0.10571289	0	44330	0	0	0
904	905	905	Category D	-0.57592773	0.16796875	0.89990234	0.1574707	0.140625	-0.45996094	0	0	10/11/2017	10	11	2017	17:33:09	63189	0.8	17	33	9	0	0.059814453	3.4643555	-0.55126953	0.14697266	0.86401367	1.7641602	0.048095703	0	0	0	0	0	0	0	0	0	1.0354004	0.035400391	0.081054688	-0.024414063	0.020751953	0.035644531	0	44330	0	0	0
905	906	906	Category D	-0.55175781	0.17993164	0.63598633	0.18212891	0.14746094	-0.44750977	0	0	10/11/2017	10	11	2017	17:33:09	63189	0.9	17	33	9	0	0.059814453	3.4643555	-0.55371094	0.1472168	0.86499023	2.7487793	0.23120117	0	0	0	0	0	0	0	0	0	1.0375977	0.037597656	0.26367188	0.001953125	0.032470703	-0.22900391	0	44330	0	0	0
906	907	907	Category D	-0.80395508	0.23999023	0.93579102	0.25610352	0.10961914	-0.43017578	0	0	10/11/2017	10	11	2017	17:33:10	63190	0	17	33	10	0	0.059814453	3.4643555	-0.5534668	0.14941406	0.86401367	2.3242188	0.27539063	0	0	0	0	0	0	0	0	0	1.0371094	0.037109375	0.41235352	-0.25024414	0.090332031	0.071533203	0	44330	0	0	0
907	908	908	Category D	-0.40795898	-0.023925781	0.95996094	0.23632813	0.091796875	-0.44360352	0	0	10/11/2017	10	11	2017	17:33:10	63190	0.1	17	33	10	0	0.059814453	3.4643555	-0.55615234	0.14868164	0.86352539	0.32421875	0.24707031	0	0	0	0	0	0	0	0	0	1.0378418	0.037841797	0.41723633	0.14819336	-0.17260742	0.096191406	0	44330	0	0	0
908	909	909	Category D	-0.75585938	0.2277832	0.94799805	0.26879883	0.10742188	-0.421875	0	0	10/11/2017	10	11	2017	17:33:10	63190	0.2	17	33	10	0	0.059814453	3.4643555	-0.55371094	0.14941406	0.86157227	0.92211914	0.2331543	0	0	0	0	0	0	0	0	0	1.0349121	0.034912109	0.36645508	-0.2019043	0.078125	0.086181641	0	44330	0	0	0
909	910	910	Category D	-0.58789063	0.20385742	0.85180664	0.2121582	0.12426758	-0.44433594	0	0	10/11/2017	10	11	2017	17:33:10	63190	0.3	17	33	10	0	0.059814453	3.4643555	-0.55419922	0.14868164	0.8581543	0.14013672	0.064697266	0	0	0	0	0	0	0	0	0	1.0324707	0.032470703	0.094970703	-0.033447266	0.054931641	-0.006347656	0	44330	0	0	0
910	911	911	Category D	-0.44384766	0.11987305	0.671875	0.2421875	0.12475586	-0.43408203	0	0	10/11/2017	10	11	2017	17:33:10	63190	0.4	17	33	10	0	0.059814453	3.4643555	-0.55493164	0.15112305	0.85693359	0.2668457	0.21801758	0	0	0	0	0	0	0	0	0	1.0319824	0.031982422	0.32763672	0.11108398	-0.03125	-0.18505859	0	44330	0	0	0
911	912	912	Category D	-0.41992188	0.26391602	0.98388672	0.26708984	0.11083984	-0.42089844	0	0	10/11/2017	10	11	2017	17:33:10	63190	0.5	17	33	10	0	0.059814453	3.4643555	-0.55615234	0.15234375	0.85668945	0.96850586	0.21704102	0	0	0	0	0	0	0	0	0	1.0327148	0.032714844	0.37475586	0.13623047	0.11132813	0.12695313	0	44330	0	0	0
912	913	913	Category D	-0.51586914	0.14379883	0.89990234	0.19238281	0.13330078	-0.45239258	0	0	10/11/2017	10	11	2017	17:33:10	63190	0.6	17	33	10	0	0.059814453	3.4643555	-0.55419922	0.15161133	0.85522461	1.7141113	0.059326172	0	0	0	0	0	0	0	0	0	1.0305176	0.030517578	0.090820313	0.038330078	-0.0078125	0.044433594	0	44330	0	0	0
913	914	914	Category D	-0.65991211	0.17993164	0.97192383	0.22143555	0.13134766	-0.44140625	0	0	10/11/2017	10	11	2017	17:33:10	63190	0.7	17	33	10	0	0.059814453	3.4643555	-0.55493164	0.15185547	0.85424805	0.19140625	0.15991211	0	0	0	0	0	0	0	0	0	1.0297852	0.029785156	0.25024414	-0.10473633	0.027832031	0.11743164	0	44330	0	0	0
914	915	915	Category D	-0.79199219	0.15576172	0.87597656	0.19360352	0.12866211	-0.44946289	0	0	10/11/2017	10	11	2017	17:33:10	63190	0.8	17	33	10	0	0.059814453	3.4643555	-0.56054688	0.15161133	0.85302734	0.62548828	0.23242188	0	0	0	0	0	0	0	0	0	1.0319824	0.031982422	0.25805664	-0.23120117	0.00390625	0.022705078	0	44330	0	0	0
915	916	916	Category D	-0.2277832	0.16796875	0.56396484	0.25732422	0.15283203	-0.41333008	0	0	10/11/2017	10	11	2017	17:33:10	63190	0.9	17	33	10	0	0.059814453	3.4643555	-0.55615234	0.15161133	0.84985352	0.64819336	0.43579102	0	0	0	0	0	0	0	0	0	1.0270996	0.027099609	0.63061523	0.32836914	0.016113281	-0.28588867	0	44330	0	0	0
916	917	917	Category D	-0.88793945	0.21582031	1.0678711	0.30517578	0.14257813	-0.38232422	0	0	10/11/2017	10	11	2017	17:33:11	63191	0	17	33	11	0	0.059814453	3.4643555	-0.55932617	0.15332031	0.85107422	0.3671875	0.39819336	0	0	0	0	0	0	0	0	0	1.0300293	0.030029297	0.60742188	-0.32836914	0.062255859	0.21655273	0	44330	0	0	0
917	918	918	Category D	-0.3359375	0.11987305	0.75585938	0.17724609	0.14038086	-0.45141602	0	0	10/11/2017	10	11	2017	17:33:11	63191	0.09	17	33	11	0	0.059814453	3.4643555	-0.56298828	0.15332031	0.84863281	0.90795898	0.24755859	0	0	0	0	0	0	0	0	0	1.0300293	0.030029297	0.35351563	0.22705078	-0.033447266	-0.092773438	0	44330	0	0	0
918	919	919	Category D	-0.6237793	0.20385742	0.77978516	0.3190918	0.12670898	-0.38500977	0	0	10/11/2017	10	11	2017	17:33:11	63191	0.181	17	33	11	0	0.059814453	3.4643555	-0.55981445	0.15380859	0.84838867	1.6848145	0.10620117	0	0	0	0	0	0	0	0	0	1.0280762	0.028076172	0.18261719	-0.063720703	0.049804688	-0.068603516	0	44330	0	0	0
919	920	920	Category D	-0.38378906	0.14379883	0.75585938	0.22827148	0.13696289	-0.43286133	0	0	10/11/2017	10	11	2017	17:33:11	63191	0.272	17	33	11	0	0.059814453	3.4643555	-0.56054688	0.15478516	0.84716797	2.1708984	0.19921875	0	0	0	0	0	0	0	0	0	1.0275879	0.027587891	0.27929688	0.17675781	-0.010986328	-0.091308594	0	44330	0	0	0
920	921	921	Category D	-0.65991211	0.083984375	0.89990234	0.26635742	0.14746094	-0.40820313	0	0	10/11/2017	10	11	2017	17:33:11	63191	0.363	17	33	11	0	0.059814453	3.4643555	-0.5625	0.15527344	0.84692383	1.6213379	0.13183594	0	0	0	0	0	0	0	0	0	1.0285645	0.028564453	0.22143555	-0.097167969	-0.071289063	0.052734375	0	44330	0	0	0
921	922	922	Category D	-0.52783203	0.23999023	0.87597656	0.19677734	0.13891602	-0.4453125	0	0	10/11/2017	10	11	2017	17:33:11	63191	0.454	17	33	11	0	0.059814453	3.4643555	-0.56298828	0.15527344	0.84716797	1.7785645	0.095947266	0	0	0	0	0	0	0	0	0	1.0290527	0.029052734	0.1484375	0.03515625	0.084472656	0.028564453	0	44330	0	0	0
922	923	923	Category D	-0.64794922	0.20385742	0.92382813	0.22558594	0.13476563	-0.43823242	0	0	10/11/2017	10	11	2017	17:33:11	63191	0.545	17	33	11	0	0.059814453	3.4643555	-0.56201172	0.15600586	0.84619141	2.503418	0.125	0	0	0	0	0	0	0	0	0	1.027832	0.027832031	0.2109375	-0.085693359	0.047607422	0.077392578	0	44330	0	0	0
923	924	924	Category D	-0.65991211	0.13183594	0.79199219	0.21289063	0.14233398	-0.44018555	0	0	10/11/2017	10	11	2017	17:33:11	63191	0.636	17	33	11	0	0.059814453	3.4643555	-0.56274414	0.15673828	0.84765625	2.0209961	0.11474609	0	0	0	0	0	0	0	0	0	1.029541	0.029541016	0.17797852	-0.096923828	-0.024902344	-0.055664063	0	44330	0	0	0
924	925	925	Category D	-0.2277832	0.10791016	0.61181641	0.30908203	0.13525391	-0.38061523	0	0	10/11/2017	10	11	2017	17:33:11	63191	0.727	17	33	11	0	0.059814453	3.4643555	-0.56274414	0.15600586	0.84667969	0.97851563	0.41186523	0	0	0	0	0	0	0	0	0	1.0285645	0.028564453	0.61816406	0.33496094	-0.048095703	-0.23486328	0	44330	0	0	0
925	926	926	Category D	-0.75585938	0.23999023	0.87597656	0.30322266	0.14208984	-0.39282227	0	0	10/11/2017	10	11	2017	17:33:11	63191	0.818	17	33	11	0	0.059814453	3.4643555	-0.56274414	0.15600586	0.8449707	0.040771484	0.21240234	0	0	0	0	0	0	0	0	0	1.0273438	0.02734375	0.30737305	-0.19287109	0.083740234	0.030761719	0	44330	0	0	0
926	927	927	Category D	-0.63598633	0.17993164	0.91186523	0.30981445	0.13671875	-0.3815918	0	0	10/11/2017	10	11	2017	17:33:11	63191	0.909	17	33	11	0	0.059814453	3.4643555	-0.5637207	0.15576172	0.84375	0.53881836	0.10205078	0	0	0	0	0	0	0	0	0	1.0266113	0.026611328	0.16430664	-0.072265625	0.023925781	0.067871094	0	44330	0	0	0
927	928	928	Category D	-0.70776367	0.19189453	0.94799805	0.22167969	0.12963867	-0.44238281	0	0	10/11/2017	10	11	2017	17:33:12	63192	0	17	33	12	0	0.059814453	3.4643555	-0.5637207	0.15527344	0.84375	1.1276855	0.18139648	0	0	0	0	0	0	0	0	0	1.0266113	0.026611328	0.28442383	-0.14404297	0.036376953	0.10400391	0	44330	0	0	0
928	929	929	Category D	-0.69580078	0.23999023	0.77978516	0.23852539	0.12988281	-0.43017578	0	0	10/11/2017	10	11	2017	17:33:12	63192	0.111	17	33	12	0	0.059814453	3.4643555	-0.5625	0.15625	0.84472656	2.7226563	0.16992188	0	0	0	0	0	0	0	0	0	1.0268555	0.026855469	0.28173828	-0.13305664	0.083496094	-0.064941406	0	44330	0	0	0
929	930	930	Category D	-0.52783203	0.20385742	0.75585938	0.23706055	0.12402344	-0.43383789	0	0	10/11/2017	10	11	2017	17:33:12	63192	0.222	17	33	12	0	0.059814453	3.4643555	-0.5625	0.15698242	0.84521484	3.5776367	0.10668945	0	0	0	0	0	0	0	0	0	1.0273438	0.02734375	0.17089844	0.034667969	0.046630859	-0.089355469	0	44330	0	0	0
930	931	931	Category D	-0.49194336	0.23999023	0.77978516	0.30249023	0.11962891	-0.39404297	0	0	10/11/2017	10	11	2017	17:33:12	63192	0.333	17	33	12	0	0.059814453	3.4643555	-0.56323242	0.15576172	0.8449707	3.6201172	0.12817383	0	0	0	0	0	0	0	0	0	1.0273438	0.02734375	0.22070313	0.071289063	0.083984375	-0.065185547	0	44330	0	0	0
931	932	932	Category D	-0.61181641	0.21582031	0.92382813	0.29199219	0.1105957	-0.40844727	0	0	10/11/2017	10	11	2017	17:33:12	63192	0.444	17	33	12	0	0.059814453	3.4514648	-0.56225586	0.15625	0.84643555	3.7219238	0.109375	0	0	0	0	0	0	0	0	0	1.0280762	0.028076172	0.18603516	-0.049316406	0.059326172	0.077148438	0	44330	0	0	0
932	933	933	Category D	-0.55175781	0.19189453	0.82788086	0.26928711	0.11816406	-0.4206543	0	0	10/11/2017	10	11	2017	17:33:12	63192	0.555	17	33	12	0	0.059814453	3.4514648	-0.56396484	0.15551758	0.84814453	3.6525879	0.043457031	0	0	0	0	0	0	0	0	0	1.0305176	0.030517578	0.069091797	0.012207031	0.036132813	-0.020263672	0	44330	0	0	0
933	934	934	Category D	-0.59985352	0.17993164	0.73193359	0.28125	0.13012695	-0.40527344	0	0	10/11/2017	10	11	2017	17:33:12	63192	0.666	17	33	12	0	0.059814453	3.4514648	-0.56176758	0.15405273	0.84472656	2.8137207	0.12182617	0	0	0	0	0	0	0	0	0	1.026123	0.026123047	0.17651367	-0.037841797	0.025634766	-0.11279297	0	44330	0	0	0
934	935	935	Category D	-0.69580078	0.19189453	1.0319824	0.30688477	0.13769531	-0.38476563	0	0	10/11/2017	10	11	2017	17:33:12	63192	0.777	17	33	12	0	0.059814453	3.4514648	-0.56347656	0.15283203	0.84326172	1.0383301	0.23339844	0	0	0	0	0	0	0	0	0	1.0256348	0.025634766	0.35961914	-0.13208008	0.038818359	0.18847656	0	44330	0	0	0
935	936	936	Category D	-0.6237793	0.17993164	0.80395508	0.26953125	0.14038086	-0.40844727	0	0	10/11/2017	10	11	2017	17:33:12	63192	0.888	17	33	12	0	0.059814453	3.4514648	-0.56445313	0.15380859	0.84375	0.006835938	0.075927734	0	0	0	0	0	0	0	0	0	1.0268555	0.026855469	0.12524414	-0.059082031	0.025878906	-0.039794922	0	44330	0	0	0
936	937	937	Category D	-0.51586914	0.10791016	0.7199707	0.30541992	0.15014648	-0.37841797	0	0	10/11/2017	10	11	2017	17:33:13	63193	0	17	33	13	0	0.059814453	3.4514648	-0.56591797	0.15332031	0.84326172	0.77490234	0.14086914	0	0	0	0	0	0	0	0	0	1.0273438	0.02734375	0.21923828	0.050048828	-0.045410156	-0.12329102	0	44330	0	0	0
937	938	938	Category D	-0.7199707	0.21582031	0.89990234	0.30151367	0.14697266	-0.38232422	0	0	10/11/2017	10	11	2017	17:33:13	63193	0.1	17	33	13	0	0.059814453	3.4514648	-0.56445313	0.15136719	0.84130859	2.2536621	0.17797852	0	0	0	0	0	0	0	0	0	1.0244141	0.024414063	0.27807617	-0.15527344	0.064208984	0.058349609	0	44330	0	0	0
938	939	939	Category D	-0.52783203	0.10791016	0.74389648	0.28295898	0.13574219	-0.40722656	0	0	10/11/2017	10	11	2017	17:33:13	63193	0.2	17	33	13	0	0.059814453	3.4514648	-0.56933594	0.15063477	0.84179688	4.0683594	0.11474609	0	0	0	0	0	0	0	0	0	1.0275879	0.027587891	0.18237305	0.041503906	-0.042724609	-0.097900391	0	44330	0	0	0
939	940	940	Category D	-0.74389648	0.17993164	0.87597656	0.34130859	0.13745117	-0.36303711	0	0	10/11/2017	10	11	2017	17:33:13	63193	0.3	17	33	13	0	0.059814453	3.4514648	-0.56860352	0.15087891	0.84301758	5.6132813	0.18041992	0	0	0	0	0	0	0	0	0	1.0280762	0.028076172	0.23681641	-0.17504883	0.028808594	0.032714844	0	44330	0	0	0
940	941	941	Category D	-0.49194336	0.023925781	0.73193359	0.32788086	0.15771484	-0.35986328	0	0	10/11/2017	10	11	2017	17:33:13	63193	0.4	17	33	13	0	0.059814453	3.4514648	-0.57006836	0.15234375	0.84204102	6.3293457	0.1862793	0	0	0	0	0	0	0	0	0	1.0283203	0.028320313	0.31689453	0.078125	-0.12841797	-0.11010742	0	44330	0	0	0
941	942	942	Category D	-0.61181641	0.059814453	0.69580078	0.25439453	0.15771484	-0.4152832	0	0	10/11/2017	10	11	2017	17:33:13	63193	0.5	17	33	13	0	0.059814453	3.4514648	-0.57226563	0.15014648	0.84399414	7.503418	0.17797852	0	0	0	0	0	0	0	0	0	1.0307617	0.030761719	0.27807617	-0.039306641	-0.090332031	-0.14819336	0	44330	0	0	0
942	943	943	Category D	-0.70776367	0.13183594	1.0439453	0.17822266	0.16040039	-0.44726563	0	0	10/11/2017	10	11	2017	17:33:13	63193	0.6	17	33	13	0	0.059814453	3.4514648	-0.57128906	0.14770508	0.84301758	8.0393066	0.24316406	0	0	0	0	0	0	0	0	0	1.0290527	0.029052734	0.35302734	-0.13623047	-0.015869141	0.20068359	0	44330	0	0	0
943	944	944	Category D	-0.56396484	-0.023925781	0.81591797	0.16235352	0.13525391	-0.4597168	0	0	10/11/2017	10	11	2017	17:33:13	63193	0.7	17	33	13	0	0.059814453	3.4514648	-0.57324219	0.1496582	0.84301758	6.4768066	0.17602539	0	0	0	0	0	0	0	0	0	1.0305176	0.030517578	0.21044922	0.009277344	-0.17358398	-0.027099609	0	44330	0	0	0
944	945	945	Category D	-0.52783203	0.083984375	0.83984375	0.17480469	0.13476563	-0.45751953	0	0	10/11/2017	10	11	2017	17:33:13	63193	0.8	17	33	13	0	0.059814453	3.4514648	-0.57324219	0.14819336	0.84130859	4.1066895	0.078613281	0	0	0	0	0	0	0	0	0	1.0288086	0.028808594	0.11108398	0.045410156	-0.064208984	-0.001464844	0	44330	0	0	0
945	946	946	Category D	-0.58789063	0.31176758	0.86376953	0.17919922	0.14111328	-0.45263672	0	0	10/11/2017	10	11	2017	17:33:13	63193	0.9	17	33	13	0	0.059814453	3.4514648	-0.58056641	0.15258789	0.84570313	1.9609375	0.16015625	0	0	0	0	0	0	0	0	0	1.0371094	0.037109375	0.18408203	-0.007080078	0.15893555	0.017822266	0	44330	0	0	0
946	947	947	Category D	-0.63598633	0.11987305	0.89990234	0.14624023	0.11108398	-0.47143555	0	0	10/11/2017	10	11	2017	17:33:14	63194	0	17	33	14	0	0.059814453	3.4514648	-0.57763672	0.13964844	0.87329102	0.35302734	0.066894531	0	0	0	0	0	0	0	0	0	1.0563965	0.056396484	0.10449219	-0.058105469	-0.019775391	0.026367188	0	44330	0	0	0
947	948	948	Category D	-0.46777344	0.15576172	0.69580078	0.1484375	0.084472656	-0.47558594	0	0	10/11/2017	10	11	2017	17:33:14	63194	0.1	17	33	14	0	0.059814453	3.4514648	-0.57958984	0.16699219	0.89746094	2.3693848	0.23095703	0	0	0	0	0	0	0	0	0	1.0812988	0.081298828	0.32495117	0.11181641	-0.011230469	-0.20166016	0	44330	0	0	0
948	949	949	Category D	-0.41992188	0.059814453	0.61181641	0.28613281	0.038085938	-0.42773438	0	0	10/11/2017	10	11	2017	17:33:14	63194	0.2	17	33	14	0	0.059814453	3.4514648	-0.58032227	0.23242188	0.93188477	5.7932129	0.39746094	0	0	0	0	0	0	0	0	0	1.1223145	0.12231445	0.65332031	0.16040039	-0.17260742	-0.32006836	0	44330	0	0	0
949	950	950	Category D	-0.81591797	0.32397461	0.94799805	0.22631836	0.11450195	-0.44018555	0	0	10/11/2017	10	11	2017	17:33:14	63194	0.3	17	33	14	0	0.059814453	3.4514648	-0.57617188	0.28125	0.95922852	7.2270508	0.24365234	0	0	0	0	0	0	0	0	0	1.1538086	0.15380859	0.29370117	-0.23950195	0.042480469	-0.011230469	0	44330	0	0	0
950	951	951	Category D	-0.53979492	0.19189453	0.65991211	0.21508789	0.10839844	-0.44970703	0	0	10/11/2017	10	11	2017	17:33:14	63194	0.4	17	33	14	0	0.059814453	3.4514648	-0.5769043	0.26220703	0.96875	7.3105469	0.31884766	0	0	0	0	0	0	0	0	0	1.1577148	0.15771484	0.41650391	0.037109375	-0.0703125	-0.30883789	0	44330	0	0	0
951	952	952	Category D	-0.41992188	0.10791016	0.74389648	0.18774414	0.11645508	-0.45556641	0	0	10/11/2017	10	11	2017	17:33:14	63194	0.5	17	33	14	0	0.059814453	3.4514648	-0.578125	0.27172852	0.97949219	8.2421875	0.32763672	0	0	0	0	0	0	0	0	0	1.1694336	0.16943359	0.55786133	0.15820313	-0.16381836	-0.2355957	0	44330	0	0	0
952	953	953	Category D	-0.53979492	0.095947266	0.74389648	0.2980957	0.095703125	-0.40869141	0	0	10/11/2017	10	11	2017	17:33:14	63194	0.6	17	33	14	0	0.059814453	3.4514648	-0.57910156	0.265625	0.98144531	9.1677246	0.29467773	0	0	0	0	0	0	0	0	0	1.170166	0.17016602	0.44702148	0.039306641	-0.16967773	-0.23754883	0	44330	0	0	0
953	954	954	Category D	-0.83984375	0.11987305	0.89990234	0.18701172	0.11621094	-0.45776367	0	0	10/11/2017	10	11	2017	17:33:14	63194	0.7	17	33	14	0	0.059814453	3.4514648	-0.58007813	0.27026367	0.98266602	8.0852051	0.3112793	0	0	0	0	0	0	0	0	0	1.1728516	0.17285156	0.49291992	-0.25952148	-0.15039063	-0.082763672	0	44330	0	0	0
954	955	955	Category D	-0.25195313	0.13183594	0.63598633	0.23022461	0.11108398	-0.44140625	0	0	10/11/2017	10	11	2017	17:33:14	63194	0.8	17	33	14	0	0.059814453	3.4514648	-0.578125	0.27294922	0.98144531	5.7802734	0.49560547	0	0	0	0	0	0	0	0	0	1.1713867	0.17138672	0.81298828	0.32617188	-0.14111328	-0.34545898	0	44330	0	0	0
955	956	956	Category D	-0.79199219	0.17993164	0.92382813	0.17895508	0.10595703	-0.46118164	0	0	10/11/2017	10	11	2017	17:33:14	63194	0.9	17	33	14	0	0.059814453	3.4514648	-0.57470703	0.27001953	0.98217773	4.3703613	0.2421875	0	0	0	0	0	0	0	0	0	1.1696777	0.16967773	0.36572266	-0.21704102	-0.090087891	-0.058349609	0	44330	0	0	0
956	957	957	Category D	-0.64794922	0.16796875	0.83984375	0.13427734	0.10498047	-0.47363281	0	0	10/11/2017	10	11	2017	17:33:15	63195	0	17	33	15	0	0.059814453	3.4514648	-0.57714844	0.26879883	0.9855957	4.0654297	0.19091797	0	0	0	0	0	0	0	0	0	1.1733398	0.17333984	0.31738281	-0.070556641	-0.10083008	-0.14575195	0	44330	0	0	0
957	958	958	Category D	-0.57592773	0.19189453	0.92382813	0.13989258	0.091308594	-0.48193359	0	0	10/11/2017	10	11	2017	17:33:15	63195	0.1	17	33	15	0	0.059814453	3.4514648	-0.57006836	0.26879883	0.98413086	2.6044922	0.097900391	0	0	0	0	0	0	0	0	0	1.1687012	0.16870117	0.14306641	-0.005615234	-0.076904297	-0.060302734	0	44330	0	0	0
958	959	959	Category D	-0.55175781	0.20385742	0.86376953	0.13549805	0.097900391	-0.4777832	0	0	10/11/2017	10	11	2017	17:33:15	63195	0.2	17	33	15	0	0.059814453	3.4514648	-0.57324219	0.2668457	0.98583984	0.2277832	0.13916016	0	0	0	0	0	0	0	0	0	1.1711426	0.17114258	0.20678711	0.021484375	-0.062988281	-0.12207031	0	44330	0	0	0
959	960	960	Category D	-0.6237793	0.16796875	0.89990234	0.11938477	0.094726563	-0.48510742	0	0	10/11/2017	10	11	2017	17:33:15	63195	0.3	17	33	15	0	0.059814453	3.4514648	-0.57104492	0.2644043	0.98779297	0.050537109	0.140625	0	0	0	0	0	0	0	0	0	1.1711426	0.17114258	0.23706055	-0.052490234	-0.096435547	-0.087890625	0	44330	0	0	0
960	961	961	Category D	-0.64794922	0.16796875	0.89990234	0.13598633	0.094482422	-0.47875977	0	0	10/11/2017	10	11	2017	17:33:15	63195	0.4	17	33	15	0	0.059814453	3.4514648	-0.5715332	0.26464844	0.98852539	0.49584961	0.15185547	0	0	0	0	0	0	0	0	0	1.1721191	0.17211914	0.26196289	-0.076416016	-0.096679688	-0.088623047	0	44330	0	0	0
961	962	962	Category D	-0.63598633	0.16796875	0.83984375	0.12695313	0.10522461	-0.4777832	0	0	10/11/2017	10	11	2017	17:33:15	63195	0.5	17	33	15	0	0.059814453	3.4514648	-0.57080078	0.26513672	0.98876953	0.064941406	0.18945313	0	0	0	0	0	0	0	0	0	1.1721191	0.17211914	0.3112793	-0.064941406	-0.097167969	-0.14892578	0	44330	0	0	0
962	963	963	Category D	-0.41992188	0.15576172	0.83984375	0.20922852	0.10644531	-0.44970703	0	0	10/11/2017	10	11	2017	17:33:15	63195	0.6	17	33	15	0	0.059814453	3.4514648	-0.57006836	0.26269531	0.98852539	0.7109375	0.23681641	0	0	0	0	0	0	0	0	0	1.1708984	0.17089844	0.40576172	0.15014648	-0.10693359	-0.14868164	0	44330	0	0	0
963	964	964	Category D	-0.80395508	0.11987305	0.92382813	0.16162109	0.10717773	-0.47045898	0	0	10/11/2017	10	11	2017	17:33:15	63195	0.7	17	33	15	0	0.059814453	3.4514648	-0.56420898	0.26147461	0.98681641	0.85742188	0.28540039	0	0	0	0	0	0	0	0	0	1.1665039	0.16650391	0.44458008	-0.23950195	-0.14160156	-0.062988281	0	44330	0	0	0
964	965	965	Category D	-0.50390625	0.11987305	0.79199219	0.16357422	0.10693359	-0.46923828	0	0	10/11/2017	10	11	2017	17:33:15	63195	0.8	17	33	15	0	0.059814453	3.4514648	-0.56494141	0.26220703	0.98950195	0.10986328	0.25097656	0	0	0	0	0	0	0	0	0	1.1691895	0.16918945	0.40112305	0.061035156	-0.14233398	-0.19750977	0	44330	0	0	0
965	966	966	Category D	-0.56396484	0.13183594	0.74389648	0.13134766	0.10400391	-0.48046875	0	0	10/11/2017	10	11	2017	17:33:15	63195	0.9	17	33	15	0	0.059814453	3.4514648	-0.56713867	0.26245117	0.99316406	0.26464844	0.28149414	0	0	0	0	0	0	0	0	0	1.173584	0.17358398	0.38330078	0.003173828	-0.13061523	-0.24926758	0	44330	0	0	0
966	967	967	Category D	-0.55175781	0.15576172	0.92382813	0.13378906	0.10717773	-0.4777832	0	0	10/11/2017	10	11	2017	17:33:16	63196	0	17	33	16	0	0.059814453	3.4514648	-0.56445313	0.26147461	0.9934082	1.1743164	0.12744141	0	0	0	0	0	0	0	0	0	1.1723633	0.17236328	0.18847656	0.012695313	-0.10571289	-0.069580078	0	44330	0	0	0
967	968	968	Category D	-0.43188477	0.15576172	0.88793945	0.11328125	0.10888672	-0.48291016	0	0	10/11/2017	10	11	2017	17:33:16	63196	0.1	17	33	16	0	0.059814453	3.4514648	-0.56176758	0.26147461	0.99438477	1.9194336	0.19848633	0	0	0	0	0	0	0	0	0	1.1716309	0.17163086	0.34228516	0.12988281	-0.10571289	-0.10644531	0	44330	0	0	0
968	969	969	Category D	-0.49194336	0.15576172	0.93579102	0.099365234	0.10083008	-0.48608398	0	0	10/11/2017	10	11	2017	17:33:16	63196	0.2	17	33	16	0	0.059814453	3.4514648	-0.56054688	0.26147461	0.99462891	1.9226074	0.13916016	0	0	0	0	0	0	0	0	0	1.1713867	0.17138672	0.23339844	0.068603516	-0.10571289	-0.058837891	0	44330	0	0	0
969	970	970	Category D	-0.49194336	0.083984375	0.81591797	0.074462891	0.093261719	-0.49365234	0	0	10/11/2017	10	11	2017	17:33:16	63196	0.3	17	33	16	0	0.060546875	3.4289062	-0.55761719	0.25952148	0.99584961	1.4455566	0.26000977	0	0	0	0	0	0	0	0	0	1.1706543	0.1706543	0.42163086	0.065673828	-0.17553711	-0.17993164	0	44330	0	0	0
970	971	971	Category D	-0.44384766	0.16796875	0.95996094	0.064208984	0.084228516	-0.49462891	0	0	10/11/2017	10	11	2017	17:33:16	63196	0.4	17	33	16	0	0.060546875	3.4289062	-0.55737305	0.2590332	0.99707031	1.5134277	0.15039063	0	0	0	0	0	0	0	0	0	1.1713867	0.17138672	0.24194336	0.11352539	-0.091064453	-0.037109375	0	44330	0	0	0
971	972	972	Category D	-0.61181641	0.13183594	1.0319824	0.086914063	0.078125	-0.49462891	0	0	10/11/2017	10	11	2017	17:33:16	63196	0.5	17	33	16	0	0.060546875	3.4289062	-0.55639648	0.25732422	0.99853516	1.1323242	0.14111328	0	0	0	0	0	0	0	0	0	1.171875	0.171875	0.21411133	-0.055175781	-0.12548828	0.033203125	0	44330	0	0	0
972	973	973	Category D	-0.3359375	0.011962891	0.68383789	0.044433594	0.093994141	-0.49365234	0	0	10/11/2017	10	11	2017	17:33:16	63196	0.6	17	33	16	0	0.060546875	3.4289062	-0.55541992	0.2565918	0.99926758	1.451416	0.45556641	0	0	0	0	0	0	0	0	0	1.1716309	0.17163086	0.77978516	0.21948242	-0.24462891	-0.31542969	0	44330	0	0	0
973	974	974	Category D	-0.50390625	0.047851563	0.79199219	0.07421875	0.062255859	-0.49487305	0	0	10/11/2017	10	11	2017	17:33:16	63196	0.7	17	33	16	0	0.060546875	3.4289062	-0.55395508	0.25463867	1.0004883	4.75	0.29785156	0	0	0	0	0	0	0	0	0	1.1716309	0.17163086	0.46533203	0.050048828	-0.20678711	-0.20849609	0	44330	0	0	0
974	975	975	Category D	-0.51586914	0.21582031	0.98388672	0.033203125	0.019775391	-0.50561523	0	0	10/11/2017	10	11	2017	17:33:16	63196	0.8	17	33	16	0	0.060546875	3.4289062	-0.55224609	0.25292969	1.0029297	6.0776367	0.055664063	0	0	0	0	0	0	0	0	0	1.1726074	0.17260742	0.093017578	0.036376953	-0.037109375	-0.019042969	0	44330	0	0	0
975	976	976	Category D	-0.61181641	0.11987305	0.89990234	0.081298828	-0.002441406	-0.49658203	0	0	10/11/2017	10	11	2017	17:33:16	63196	0.9	17	33	16	0	0.060546875	3.4289062	-0.55078125	0.25097656	1.001709	7.2148438	0.17675781	0	0	0	0	0	0	0	0	0	1.1704102	0.17041016	0.29370117	-0.060791016	-0.13110352	-0.10180664	0	44330	0	0	0
976	977	977	Category D	-0.40795898	-0.083984375	0.73193359	0.047607422	-0.042724609	-0.50512695	0	0	10/11/2017	10	11	2017	17:33:17	63197	0	17	33	17	0	0.060546875	3.4289062	-0.54931641	0.24853516	1.0029297	10.686279	0.4519043	0	0	0	0	0	0	0	0	0	1.170166	0.17016602	0.74511719	0.14135742	-0.33251953	-0.27099609	0	44330	0	0	0
977	978	978	Category D	-0.76782227	0.083984375	0.83984375	0.072509766	-0.090332031	-0.49682617	0	0	10/11/2017	10	11	2017	17:33:17	63197	0.1	17	33	17	0	0.060546875	3.4289062	-0.54980469	0.24951172	1.0075684	14.693848	0.32104492	0	0	0	0	0	0	0	0	0	1.1748047	0.17480469	0.55126953	-0.21777344	-0.16552734	-0.16772461	0	44330	0	0	0
978	979	979	Category D	-0.45581055	0.16796875	1.0319824	0.020019531	-0.098144531	-0.49780273	0	0	10/11/2017	10	11	2017	17:33:17	63197	0.2	17	33	17	0	0.060546875	3.4289062	-0.54736328	0.24829102	1.0075684	15.885986	0.12402344	0	0	0	0	0	0	0	0	0	1.1730957	0.1730957	0.19628906	0.091552734	-0.080322266	0.024169922	0	44330	0	0	0
979	980	980	Category M	-0.65991211	0.13183594	0.80395508	0.14038086	-0.10180664	-0.48803711	0	0	10/11/2017	10	11	2017	17:33:20	63200	0.9	17	33	20	0	0.059814453	3.4289062	-0.54785156	0.24853516	1.0097656	15.876221	0.26171875	0	0	0	0	0	0	0	0	0	1.1755371	0.17553711	0.43457031	-0.11181641	-0.11669922	-0.20581055	0	44330	0	0	0
980	981	981	Category M	-0.63598633	0.071777344	0.85180664	0.11547852	-0.11157227	-0.48730469	0	0	10/11/2017	10	11	2017	17:33:21	63201	0	17	33	21	0	0.059814453	3.4289062	-0.54418945	0.24829102	1.0095215	18.669922	0.25390625	0	0	0	0	0	0	0	0	0	1.173584	0.17358398	0.42602539	-0.091552734	-0.17651367	-0.15771484	0	44330	0	0	0
981	982	982	Category M	-0.50390625	0.059814453	0.81591797	0.11499023	-0.090820313	-0.48925781	0	0	10/11/2017	10	11	2017	17:33:21	63201	0.1	17	33	21	0	0.059814453	3.4289062	-0.54541016	0.25024414	1.0124512	21.527832	0.27685547	0	0	0	0	0	0	0	0	0	1.177002	0.17700195	0.42895508	0.041503906	-0.19042969	-0.1965332	0	44330	0	0	0
982	983	983	Category M	-0.7199707	0.11987305	0.88793945	0.13696289	-0.083740234	-0.48779297	0	0	10/11/2017	10	11	2017	17:33:21	63201	0.2	17	33	21	0	0.059814453	3.4289062	-0.54467773	0.2512207	1.015625	21.269775	0.25341797	0	0	0	0	0	0	0	0	0	1.1794434	0.17944336	0.43432617	-0.17504883	-0.13134766	-0.12768555	0	44330	0	0	0
983	984	984	Category M	-0.43188477	0.047851563	0.83984375	0.11010742	-0.048828125	-0.49707031	0	0	10/11/2017	10	11	2017	17:33:21	63201	0.3	17	33	21	0	0.059814453	3.4289062	-0.54199219	0.2512207	1.0136719	15.92749	0.28930664	0	0	0	0	0	0	0	0	0	1.1765137	0.17651367	0.48754883	0.11010742	-0.20336914	-0.17382813	0	44330	0	0	0
984	985	985	Category M	-1.1638184	0.52783203	1.2478027	0.12304688	-0.068115234	-0.48876953	0	0	10/11/2017	10	11	2017	17:33:21	63201	0.4	17	33	21	0	0.059814453	3.4289062	-0.54125977	0.25415039	1.0144043	18.408447	0.71875	0	0	0	0	0	0	0	0	0	1.1777344	0.17773438	1.1291504	-0.62231445	0.2734375	0.2331543	0	44330	0	0	0
985	986	986	Category M	-0.32397461	-0.85180664	2.8439941	0.062011719	-0.065917969	-0.50146484	0	0	10/11/2017	10	11	2017	17:33:21	63201	0.5	17	33	21	0	0.059814453	3.4289062	-0.54003906	0.25366211	1.015625	24.533203	2.1474609	0	0	0	0	0	0	0	0	0	1.1779785	0.17797852	3.1499023	0.21606445	-1.1054688	1.828125	0	44330	0	0	0
986	987	987	Category M	-0.95996094	2.4238281	2.8679199	0.10400391	-0.32055664	-0.39624023	0	0	10/11/2017	10	11	2017	17:33:21	63201	0.6	17	33	21	0	0.059814453	3.4289062	-0.53955078	0.25170898	1.0166016	28.682861	2.8845215	0	0	0	0	0	0	0	0	0	1.1782227	0.17822266	4.4431152	-0.42016602	2.171875	1.8510742	0	44330	0	0	0
987	988	988	Category M	-0.46777344	5.2077637	3.7199707	0.009765625	-0.18530273	-0.47338867	0	0	10/11/2017	10	11	2017	17:33:21	63201	0.7	17	33	21	0	0.059814453	3.4289062	-0.53735352	0.25219727	1.0148926	30.456787	5.6459961	0	0	0	0	0	0	0	0	0	1.1757813	0.17578125	7.7299805	0.069580078	4.9553223	2.704834	0	44330	0	0	0
988	989	989	Category M	-0.40795898	4.1279297	3.1437988	0.006591797	0.064941406	-0.50219727	0	0	10/11/2017	10	11	2017	17:33:21	63201	0.8	17	33	21	0	0.059814453	3.4289062	-0.53833008	0.25146484	1.0187988	24.050537	4.4223633	0	0	0	0	0	0	0	0	0	1.1794434	0.17944336	6.1318359	0.13037109	3.8762207	2.1247559	0	44330	0	0	0
989	990	990	Category M	-0.64794922	-1.3078613	1.6079102	0.028076172	0.21240234	-0.45874023	0	0	10/11/2017	10	11	2017	17:33:21	63201	0.9	17	33	21	0	0.059814453	3.4289062	-0.53979492	0.25292969	1.0227051	27.526123	1.670166	0	0	0	0	0	0	0	0	0	1.1838379	0.18383789	2.2536621	-0.10791016	-1.560791	0.58496094	0	44330	0	0	0
990	991	991	Category M	-0.53979492	0.87597656	1.5358887	0.008789063	0.076416016	-0.50219727	0	0	10/11/2017	10	11	2017	17:33:22	63202	0	17	33	22	0	0.059814453	3.4289062	-0.53637695	0.25	1.0222168	20.69043	0.80932617	0	0	0	0	0	0	0	0	0	1.1813965	0.18139648	1.142334	-0.003173828	0.62573242	0.51342773	0	44330	0	0	0
991	992	992	Category M	-0.51586914	-0.2277832	1.1398926	0.14794922	-0.18408203	-0.45947266	0	0	10/11/2017	10	11	2017	17:33:22	63202	0.1	17	33	22	0	0.059814453	3.4289062	-0.53491211	0.24853516	1.0249023	13.670898	0.49047852	0	0	0	0	0	0	0	0	0	1.1826172	0.18261719	0.61035156	0.019042969	-0.47631836	0.11474609	0	44330	0	0	0
992	993	993	Category M	-0.58789063	0.51586914	0.99584961	0.091552734	-0.0078125	-0.49853516	0	0	10/11/2017	10	11	2017	17:33:22	63202	0.2	17	33	22	0	0.059814453	3.4289062	-0.53637695	0.24902344	1.0270996	4.1550293	0.27319336	0	0	0	0	0	0	0	0	0	1.1853027	0.18530273	0.34912109	-0.051269531	0.26660156	-0.03125	0	44330	0	0	0
993	994	994	Category M	-0.49194336	0.39599609	0.87597656	0.041259766	-0.022949219	-0.50585938	0	0	10/11/2017	10	11	2017	17:33:22	63202	0.3	17	33	22	0	0.059814453	3.4289062	-0.53613281	0.25	1.0292969	1.0734863	0.21606445	0	0	0	0	0	0	0	0	0	1.1872559	0.18725586	0.34350586	0.044189453	0.14575195	-0.15332031	0	44330	0	0	0
994	995	995	Category M	-0.52783203	-0.071777344	0.92382813	0.010009766	-0.017333984	-0.50830078	0	0	10/11/2017	10	11	2017	17:33:22	63202	0.4	17	33	22	0	0.059814453	3.4289062	-0.53027344	0.24902344	1.0285645	0.16845703	0.33764648	0	0	0	0	0	0	0	0	0	1.1835938	0.18359375	0.42822266	0.002441406	-0.32080078	-0.10473633	0	44330	0	0	0
995	996	996	Category M	-0.41992188	0.071777344	0.83984375	0.020751953	-0.069091797	-0.50048828	0	0	10/11/2017	10	11	2017	17:33:22	63202	0.5	17	33	22	0	0.059814453	3.4289062	-0.53515625	0.24902344	1.0324707	11.270264	0.28613281	0	0	0	0	0	0	0	0	0	1.189209	0.18920898	0.48535156	0.11523438	-0.17724609	-0.19262695	0	44330	0	0	0
996	997	997	Category M	-0.32397461	0.21582031	0.94799805	0.067626953	-0.035400391	-0.49975586	0	0	10/11/2017	10	11	2017	17:33:22	63202	0.6	17	33	22	0	0.059814453	3.4289062	-0.53149414	0.24829102	1.0319824	22.709717	0.22631836	0	0	0	0	0	0	0	0	0	1.1870117	0.18701172	0.32421875	0.20751953	-0.032470703	-0.083984375	0	44330	0	0	0
997	998	998	Category M	-0.58789063	-0.047851563	0.89990234	0.026611328	-0.034912109	-0.50610352	0	0	10/11/2017	10	11	2017	17:33:22	63202	0.7	17	33	22	0	0.059814453	3.4289062	-0.52832031	0.24755859	1.0327148	34.095215	0.3293457	0	0	0	0	0	0	0	0	0	1.1860352	0.18603516	0.48779297	-0.059326172	-0.29541016	-0.1328125	0	44330	0	0	0
998	999	999	Category M	-0.44384766	0.011962891	0.92382813	0.010742188	-0.067382813	-0.50268555	0	0	10/11/2017	10	11	2017	17:33:22	63202	0.8	17	33	22	0	0.059814453	3.4289062	-0.52758789	0.24658203	1.0334473	29.66748	0.27246094	0	0	0	0	0	0	0	0	0	1.1865234	0.18652344	0.4284668	0.083740234	-0.23461914	-0.10961914	0	44330	0	0	0
999	1000	1000	Category M	-0.41992188	0.16796875	0.82788086	0.0546875	-0.061279297	-0.49829102	0	0	10/11/2017	10	11	2017	17:33:22	63202	0.9	17	33	22	0	0.059814453	3.4289062	-0.52709961	0.24633789	1.0344238	34.820557	0.24560547	0	0	0	0	0	0	0	0	0	1.1867676	0.18676758	0.39233398	0.10717773	-0.078369141	-0.20654297	0	44330	0	0	0
1000	1001	1001	Category C	-0.61181641	0.11987305	0.92382813	0.021240234	0.0546875	-0.50219727	0	0	10/11/2017	10	11	2017	17:33:26	63206	0.4	17	33	26	0	0.060302734	3.4514648	-0.52490234	0.24560547	1.032959	32.79248	0.18774414	0	0	0	0	0	0	0	0	0	1.1845703	0.18457031	0.3215332	-0.086669922	-0.12573242	-0.10913086	0	44330	0	0	0
1001	1002	1002	Category C	-0.46777344	0.035888672	0.83984375	0.028808594	0.057373047	-0.50317383	0	0	10/11/2017	10	11	2017	17:33:26	63206	0.5	17	33	26	0	0.060302734	3.4514648	-0.52270508	0.24560547	1.0336914	27.487793	0.29077148	0	0	0	0	0	0	0	0	0	1.184082	0.18408203	0.45874023	0.054931641	-0.2097168	-0.19384766	0	44330	0	0	0
1002	1003	1003	Category C	-0.17993164	0.11987305	0.80395508	0.13305664	0.046875	-0.49145508	0	0	10/11/2017	10	11	2017	17:33:26	63206	0.6	17	33	26	0	0.060302734	3.4514648	-0.51977539	0.24536133	1.034668	16.959961	0.42944336	0	0	0	0	0	0	0	0	0	1.1835938	0.18359375	0.69628906	0.33984375	-0.12548828	-0.23071289	0	44330	0	0	0
1003	1004	1004	Category C	-0.7199707	0.17993164	0.99584961	0.047607422	0.057373047	-0.50610352	0	0	10/11/2017	10	11	2017	17:33:26	63206	0.7	17	33	26	0	0.060302734	3.4514648	-0.52050781	0.24584961	1.0344238	9.364502	0.21337891	0	0	0	0	0	0	0	0	0	1.1838379	0.18383789	0.30395508	-0.19921875	-0.065917969	-0.038574219	0	44330	0	0	0
1004	1005	1005	Category C	-0.40795898	0.13183594	0.91186523	0.037841797	0.053710938	-0.49804688	0	0	10/11/2017	10	11	2017	17:33:26	63206	0.8	17	33	26	0	0.060302734	3.4514648	-0.51464844	0.24633789	1.0354004	15.251221	0.19946289	0	0	0	0	0	0	0	0	0	1.182373	0.18237305	0.3449707	0.10668945	-0.11450195	-0.12353516	0	44330	0	0	0
1005	1006	1006	Category C	-0.53979492	0.16796875	0.89990234	0.069580078	0.051025391	-0.49584961	0	0	10/11/2017	10	11	2017	17:33:26	63206	0.9	17	33	26	0	0.060302734	3.4514648	-0.51416016	0.24658203	1.036377	11.43457	0.15966797	0	0	0	0	0	0	0	0	0	1.1831055	0.18310547	0.24072266	-0.025390625	-0.078613281	-0.13647461	0	44330	0	0	0
1006	1007	1007	Category C	-0.41992188	0.17993164	0.97192383	0.072021484	0.049072266	-0.50219727	0	0	10/11/2017	10	11	2017	17:33:27	63207	0	17	33	27	0	0.060302734	3.4514648	-0.51342773	0.24682617	1.0400391	9.1298828	0.13378906	0	0	0	0	0	0	0	0	0	1.1860352	0.18603516	0.22875977	0.093505859	-0.066894531	-0.068115234	0	44330	0	0	0
1007	1008	1008	Category C	-0.61181641	0.17993164	0.98388672	0.055419922	0.043212891	-0.50219727	0	0	10/11/2017	10	11	2017	17:33:27	63207	0.1	17	33	27	0	0.060302734	3.4514648	-0.51220703	0.24731445	1.0405273	5.7929688	0.1328125	0	0	0	0	0	0	0	0	0	1.1860352	0.18603516	0.22363281	-0.099365234	-0.067382813	-0.056640625	0	44330	0	0	0
1008	1009	1009	Category C	-0.45581055	0.095947266	0.87597656	0.024169922	0.041015625	-0.50415039	0	0	10/11/2017	10	11	2017	17:33:27	63207	0.2	17	33	27	0	0.060302734	3.4514648	-0.51586914	0.24633789	1.0410156	5.4008789	0.23120117	0	0	0	0	0	0	0	0	0	1.1877441	0.18774414	0.37548828	0.060058594	-0.15039063	-0.16503906	0	44330	0	0	0
1009	1010	1010	Category C	-0.51586914	0.16796875	0.83984375	0.059082031	0.037109375	-0.50512695	0	0	10/11/2017	10	11	2017	17:33:27	63207	0.3	17	33	27	0	0.060302734	3.4514648	-0.51098633	0.24609375	1.0395508	5.314209	0.21459961	0	0	0	0	0	0	0	0	0	1.1843262	0.18432617	0.28271484	-0.004638672	-0.078125	-0.19970703	0	44330	0	0	0
1010	1011	1011	Category C	-0.40795898	0.095947266	0.91186523	0.042724609	0.046630859	-0.50024414	0	0	10/11/2017	10	11	2017	17:33:27	63207	0.4	17	33	27	0	0.060302734	3.4514648	-0.51464844	0.24609375	1.0427246	3.456543	0.22607422	0	0	0	0	0	0	0	0	0	1.1884766	0.18847656	0.38793945	0.10668945	-0.15014648	-0.13085938	0	44330	0	0	0
1011	1012	1012	Category C	-0.52783203	0.15576172	0.97192383	0.04296875	0.041748047	-0.50317383	0	0	10/11/2017	10	11	2017	17:33:27	63207	0.5	17	33	27	0	0.060302734	3.4514648	-0.51611328	0.24536133	1.0410156	5.1665039	0.11376953	0	0	0	0	0	0	0	0	0	1.1875	0.1875	0.17041016	-0.011474609	-0.089599609	-0.069091797	0	44330	0	0	0
1012	1013	1013	Category C	-0.43188477	0.035888672	0.92382813	0.017333984	0.039794922	-0.50537109	0	0	10/11/2017	10	11	2017	17:33:27	63207	0.6	17	33	27	0	0.060302734	3.4514648	-0.51171875	0.24414063	1.0407715	7.8818359	0.25195313	0	0	0	0	0	0	0	0	0	1.1853027	0.18530273	0.40527344	0.079833984	-0.20825195	-0.11694336	0	44330	0	0	0
1013	1014	1014	Category C	-0.47998047	0.047851563	0.93579102	0.03125	0.052246094	-0.50317383	0	0	10/11/2017	10	11	2017	17:33:27	63207	0.7	17	33	27	0	0.060058594	3.4498535	-0.51586914	0.24584961	1.0456543	9.190918	0.22949219	0	0	0	0	0	0	0	0	0	1.1916504	0.19165039	0.34423828	0.035888672	-0.19799805	-0.10986328	0	44330	0	0	0
1014	1015	1015	Category C	-0.57592773	0.023925781	0.92382813	0.055908203	0.056396484	-0.50195313	0	0	10/11/2017	10	11	2017	17:33:27	63207	0.8	17	33	27	0	0.060058594	3.4498535	-0.51171875	0.24609375	1.0446777	9.317627	0.26098633	0	0	0	0	0	0	0	0	0	1.1889648	0.18896484	0.40722656	-0.063964844	-0.22216797	-0.12084961	0	44330	0	0	0
1015	1016	1016	Category C	-0.49194336	0	0.91186523	0.030029297	0.049804688	-0.50317383	0	0	10/11/2017	10	11	2017	17:33:27	63207	0.9	17	33	27	0	0.060058594	3.4498535	-0.51977539	0.24560547	1.0476074	9.8547363	0.28198242	0	0	0	0	0	0	0	0	0	1.1950684	0.19506836	0.40942383	0.027832031	-0.24560547	-0.13574219	0	44330	0	0	0
1016	1017	1017	Category C	-0.56396484	0.17993164	1.0917969	0.098876953	0.052978516	-0.49267578	0	0	10/11/2017	10	11	2017	17:33:28	63208	0	17	33	28	0	0.060058594	3.4498535	-0.51879883	0.24414063	1.0446777	9.3168945	0.091308594	0	0	0	0	0	0	0	0	0	1.1916504	0.19165039	0.15625	-0.044921875	-0.064208984	0.046875	0	44330	0	0	0
1017	1018	1018	Category C	-0.51586914	0.10791016	0.88793945	0.014160156	0.05078125	-0.5065918	0	0	10/11/2017	10	11	2017	17:33:28	63208	0.1	17	33	28	0	0.060058594	3.4498535	-0.51879883	0.24536133	1.0429688	6.9057617	0.20727539	0	0	0	0	0	0	0	0	0	1.1906738	0.19067383	0.2956543	0.002929688	-0.13745117	-0.1550293	0	44330	0	0	0
1018	1019	1019	Category C	-0.57592773	0.13183594	0.93579102	0.077148438	0.053955078	-0.5	0	0	10/11/2017	10	11	2017	17:33:28	63208	0.2	17	33	28	0	0.060058594	3.4498535	-0.51782227	0.24536133	1.0422363	4.5566406	0.16601563	0	0	0	0	0	0	0	0	0	1.1894531	0.18945313	0.27807617	-0.057861328	-0.11352539	-0.10644531	0	44330	0	0	0
1019	1020	1020	Category C	-0.44384766	0.15576172	0.85180664	0.060302734	0.047851563	-0.50292969	0	0	10/11/2017	10	11	2017	17:33:28	63208	0.3	17	33	28	0	0.060058594	3.4498535	-0.52075195	0.24316406	1.0388184	2.098877	0.22045898	0	0	0	0	0	0	0	0	0	1.1872559	0.18725586	0.3515625	0.076904297	-0.087402344	-0.18701172	0	44330	0	0	0
1020	1021	1021	Category C	-0.59985352	0.19189453	0.97192383	0.095703125	0.043212891	-0.49267578	0	0	10/11/2017	10	11	2017	17:33:28	63208	0.4	17	33	28	0	0.060058594	3.4498535	-0.51953125	0.24267578	1.0397949	0.087890625	0.11669922	0	0	0	0	0	0	0	0	0	1.1875	0.1875	0.19921875	-0.080078125	-0.05078125	-0.067871094	0	44330	0	0	0
1021	1022	1022	Category C	-0.53979492	0.13183594	0.93579102	0.045166016	0.051025391	-0.5012207	0	0	10/11/2017	10	11	2017	17:33:28	63208	0.5	17	33	28	0	0.060058594	3.4498535	-0.51879883	0.24267578	1.0390625	2.548584	0.15283203	0	0	0	0	0	0	0	0	0	1.1862793	0.1862793	0.23510742	-0.020751953	-0.11083984	-0.10327148	0	44330	0	0	0
1022	1023	1023	Category C	-0.49194336	0.14379883	0.88793945	0.063964844	0.050048828	-0.50024414	0	0	10/11/2017	10	11	2017	17:33:28	63208	0.6	17	33	28	0	0.060058594	3.4498535	-0.52270508	0.24194336	1.0410156	4.2270508	0.18457031	0	0	0	0	0	0	0	0	0	1.1896973	0.18969727	0.28222656	0.030761719	-0.098144531	-0.15307617	0	44330	0	0	0
1023	1024	1024	Category C	-0.51586914	0.19189453	0.88793945	0.061279297	0.055419922	-0.5	0	0	10/11/2017	10	11	2017	17:33:28	63208	0.7	17	33	28	0	0.060058594	3.4498535	-0.51928711	0.24145508	1.0373535	5.6491699	0.1574707	0	0	0	0	0	0	0	0	0	1.1850586	0.18505859	0.20263672	0.003417969	-0.049560547	-0.14941406	0	44330	0	0	0
1024	1025	1025	Category C	-0.43188477	0.047851563	0.92382813	0.057617188	0.052001953	-0.5012207	0	0	10/11/2017	10	11	2017	17:33:28	63208	0.8	17	33	28	0	0.060058594	3.4498535	-0.51928711	0.24121094	1.0361328	6.3911133	0.24023438	0	0	0	0	0	0	0	0	0	1.1838379	0.18383789	0.39331055	0.087402344	-0.19335938	-0.11230469	0	44330	0	0	0
1025	1026	1026	Category C	-0.55175781	0.16796875	0.94799805	0.057128906	0.052978516	-0.50219727	0	0	10/11/2017	10	11	2017	17:33:28	63208	0.9	17	33	28	0	0.060058594	3.4498535	-0.51611328	0.23583984	1.0332031	5.9077148	0.11450195	0	0	0	0	0	0	0	0	0	1.1787109	0.17871094	0.18847656	-0.035400391	-0.067871094	-0.085205078	0	44330	0	0	0
1026	1027	1027	Category C	-0.45581055	0.14379883	0.76782227	0.079101563	0.055419922	-0.49780273	0	0	10/11/2017	10	11	2017	17:33:29	63209	0	17	33	29	0	0.060058594	3.4498535	-0.51977539	0.24707031	1.0070801	5.3381348	0.26831055	0	0	0	0	0	0	0	0	0	1.1599121	0.15991211	0.40649414	0.063964844	-0.10327148	-0.23925781	0	44330	0	0	0
1027	1028	1028	Category C	-0.55175781	0.10791016	0.99584961	0.1015625	0.053466797	-0.49584961	0	0	10/11/2017	10	11	2017	17:33:29	63209	0.1	17	33	29	0	0.060058594	3.4498535	-0.51733398	0.21875	0.98095703	2.9321289	0.11694336	0	0	0	0	0	0	0	0	0	1.1303711	0.13037109	0.15966797	-0.034179688	-0.11083984	0.014648438	0	44330	0	0	0
1028	1029	1029	Category C	-0.53979492	0.16796875	0.93579102	0.038818359	0.058837891	-0.50024414	0	0	10/11/2017	10	11	2017	17:33:29	63209	0.2	17	33	29	0	0.060058594	3.4498535	-0.51806641	0.15478516	0.94433594	0.25292969	0.026611328	0	0	0	0	0	0	0	0	0	1.0883789	0.088378906	0.043212891	-0.021484375	0.012939453	-0.008544922	0	44330	0	0	0
1029	1030	1030	Category C	-0.53979492	0.095947266	0.91186523	0.069335938	0.070800781	-0.49780273	0	0	10/11/2017	10	11	2017	17:33:29	63209	0.3	17	33	29	0	0.060058594	3.4498535	-0.52294922	0.10546875	0.91650391	1.770752	0.019775391	0	0	0	0	0	0	0	0	0	1.0605469	0.060546875	0.031005859	-0.016601563	-0.009521484	-0.004638672	0	44330	0	0	0
1030	1031	1031	Category C	-0.40795898	0.083984375	0.86376953	0.062011719	0.057861328	-0.50024414	0	0	10/11/2017	10	11	2017	17:33:29	63209	0.4	17	33	29	0	0.060058594	3.4498535	-0.52294922	0.1237793	0.90600586	2.7294922	0.12890625	0	0	0	0	0	0	0	0	0	1.0534668	0.053466797	0.19726563	0.11499023	-0.039794922	-0.042236328	0	44330	0	0	0
1031	1032	1032	Category C	-0.55175781	0.14379883	0.92382813	0.062988281	0.049072266	-0.50097656	0	0	10/11/2017	10	11	2017	17:33:29	63209	0.5	17	33	29	0	0.060058594	3.4498535	-0.52124023	0.11499023	0.89697266	3.4467773	0.049316406	0	0	0	0	0	0	0	0	0	1.0439453	0.043945313	0.085449219	-0.030273438	0.028564453	0.026611328	0	44330	0	0	0
1032	1033	1033	Category C	-0.51586914	0.16796875	0.91186523	0.068115234	0.060058594	-0.49487305	0	0	10/11/2017	10	11	2017	17:33:29	63209	0.6	17	33	29	0	0.060058594	3.4498535	-0.5246582	0.12011719	0.89379883	3.9274902	0.051757813	0	0	0	0	0	0	0	0	0	1.0432129	0.043212891	0.074462891	0.008789063	0.047607422	0.017822266	0	44330	0	0	0
1033	1034	1034	Category C	-0.37182617	0.047851563	0.83984375	0.082519531	0.059326172	-0.49682617	0	0	10/11/2017	10	11	2017	17:33:29	63209	0.7	17	33	29	0	0.060058594	3.4498535	-0.52392578	0.11547852	0.8918457	2.9736328	0.17456055	0	0	0	0	0	0	0	0	0	1.0407715	0.040771484	0.27197266	0.15209961	-0.067626953	-0.052001953	0	44330	0	0	0
1034	1035	1035	Category C	-0.63598633	0.13183594	0.94799805	0.055175781	0.053955078	-0.50024414	0	0	10/11/2017	10	11	2017	17:33:29	63209	0.8	17	33	29	0	0.060058594	3.4498535	-0.52563477	0.11132813	0.89282227	1.7990723	0.12475586	0	0	0	0	0	0	0	0	0	1.0422363	0.042236328	0.18554688	-0.11010742	0.020263672	0.054931641	0	44330	0	0	0
1035	1036	1036	Category C	-0.50390625	0.11987305	0.88793945	0.03515625	0.053466797	-0.50512695	0	0	10/11/2017	10	11	2017	17:33:29	63209	0.9	17	33	29	0	0.060058594	3.4498535	-0.52758789	0.11450195	0.8918457	0.83398438	0.024658203	0	0	0	0	0	0	0	0	0	1.0424805	0.042480469	0.032958984	0.023681641	0.005126953	-0.00390625	0	44330	0	0	0
1036	1037	1037	Category C	-0.38378906	0.10791016	0.89990234	0.053466797	0.046142578	-0.50024414	0	0	10/11/2017	10	11	2017	17:33:30	63210	0	17	33	30	0	0.060058594	3.4498535	-0.52685547	0.11499023	0.89086914	0.042480469	0.14355469	0	0	0	0	0	0	0	0	0	1.0412598	0.041259766	0.15917969	0.14306641	-0.007080078	0.009033203	0	44330	0	0	0
1037	1038	1038	Category C	-0.52783203	0.11987305	0.99584961	0.034912109	0.038818359	-0.50317383	0	0	10/11/2017	10	11	2017	17:33:30	63210	0.1	17	33	30	0	0.060058594	3.4498535	-0.5300293	0.11474609	0.88964844	2.0246582	0.10595703	0	0	0	0	0	0	0	0	0	1.0419922	0.041992188	0.11328125	0.002197266	0.004882813	0.10595703	0	44330	0	0	0
1038	1039	1039	Category C	-0.50390625	0.17993164	0.93579102	0.010498047	0.033203125	-0.50537109	0	0	10/11/2017	10	11	2017	17:33:30	63210	0.2	17	33	30	0	0.060058594	3.4498535	-0.52856445	0.11816406	0.88891602	4.1657715	0.081298828	0	0	0	0	0	0	0	0	0	1.0410156	0.041015625	0.13330078	0.024658203	0.061523438	0.046875	0	44330	0	0	0
1039	1040	1040	Category C	-0.45581055	0.095947266	0.77978516	0.020996094	0.011474609	-0.5078125	0	0	10/11/2017	10	11	2017	17:33:30	63210	0.3	17	33	30	0	0.060058594	3.4498535	-0.53051758	0.11914063	0.88916016	5.5930176	0.13452148	0	0	0	0	0	0	0	0	0	1.0422363	0.042236328	0.20751953	0.074707031	-0.023193359	-0.109375	0	44330	0	0	0
1040	1041	1041	Category C	-0.47998047	0.16796875	0.95996094	0.042236328	0.021240234	-0.50537109	0	0	10/11/2017	10	11	2017	17:33:30	63210	0.4	17	33	30	0	0.060058594	3.4498535	-0.53173828	0.11914063	0.89013672	7.7119141	0.099609375	0	0	0	0	0	0	0	0	0	1.0437012	0.043701172	0.17016602	0.051757813	0.048828125	0.069580078	0	44330	0	0	0
1041	1042	1042	Category C	-0.39599609	0.15576172	0.91186523	0.002929688	0.022705078	-0.5078125	0	0	10/11/2017	10	11	2017	17:33:30	63210	0.5	17	33	30	0	0.060058594	3.4498535	-0.53076172	0.11987305	0.88989258	10.046875	0.14111328	0	0	0	0	0	0	0	0	0	1.0432129	0.043212891	0.19213867	0.13476563	0.035644531	0.021728516	0	44330	0	0	0
1042	1043	1043	Category C	-0.46777344	0.19189453	0.81591797	0.010009766	0.024169922	-0.50244141	0	0	10/11/2017	10	11	2017	17:33:30	63210	0.6	17	33	30	0	0.060058594	3.4498535	-0.53173828	0.12109375	0.890625	11.322266	0.12109375	0	0	0	0	0	0	0	0	0	1.0444336	0.044433594	0.20922852	0.063964844	0.070556641	-0.074707031	0	44330	0	0	0
1043	1044	1044	Category C	-0.34790039	0.15576172	1.0197754	0.032226563	0.021484375	-0.50537109	0	0	10/11/2017	10	11	2017	17:33:30	63210	0.7	17	33	30	0	0.060058594	3.4498535	-0.53637695	0.12182617	0.89086914	11.370117	0.23071289	0	0	0	0	0	0	0	0	0	1.0471191	0.047119141	0.35107422	0.18847656	0.033691406	0.12866211	0	44330	0	0	0
1044	1045	1045	Category C	-0.46777344	0.14379883	0.86376953	0.008056641	0.028076172	-0.50683594	0	0	10/11/2017	10	11	2017	17:33:30	63210	0.8	17	33	30	0	0.060058594	3.4498535	-0.53198242	0.12182617	0.88964844	11.205566	0.072509766	0	0	0	0	0	0	0	0	0	1.0437012	0.043701172	0.11206055	0.064208984	0.021728516	-0.025878906	0	44330	0	0	0
1045	1046	1046	Category C	-0.49194336	0.15576172	1.0439453	-0.011230469	0.025634766	-0.50561523	0	0	10/11/2017	10	11	2017	17:33:30	63210	0.9	17	33	30	0	0.060058594	3.4498535	-0.53466797	0.12255859	0.88964844	9.9467773	0.16333008	0	0	0	0	0	0	0	0	0	1.045166	0.045166016	0.23022461	0.042724609	0.032958984	0.15405273	0	44330	0	0	0
1046	1047	1047	Category C	-0.46777344	0.19189453	0.95996094	0.003417969	0.020507813	-0.50683594	0	0	10/11/2017	10	11	2017	17:33:31	63211	0	17	33	31	0	0.060058594	3.4498535	-0.53369141	0.12133789	0.89038086	8.0705566	0.11889648	0	0	0	0	0	0	0	0	0	1.045166	0.045166016	0.20605469	0.065917969	0.0703125	0.069335938	0	44330	0	0	0
1047	1048	1048	Category C	-0.70776367	0.071777344	0.92382813	0.016845703	0.021240234	-0.50854492	0	0	10/11/2017	10	11	2017	17:33:31	63211	0.1	17	33	31	0	0.060058594	3.4498535	-0.53637695	0.11987305	0.88867188	5.092041	0.18139648	0	0	0	0	0	0	0	0	0	1.0449219	0.044921875	0.25439453	-0.17114258	-0.048095703	0.034912109	0	44330	0	0	0
1048	1049	1049	Category C	-0.10791016	0.14379883	0.81591797	0.11010742	0.038330078	-0.49584961	0	0	10/11/2017	10	11	2017	17:33:31	63211	0.2	17	33	31	0	0.060058594	3.4498535	-0.53466797	0.12011719	0.88769531	1.9626465	0.43334961	0	0	0	0	0	0	0	0	0	1.0432129	0.043212891	0.5222168	0.42675781	0.0234375	-0.071777344	0	44330	0	0	0
1049	1050	1050	Category C	-0.77978516	0.083984375	1.0678711	0.072509766	0.021972656	-0.50317383	0	0	10/11/2017	10	11	2017	17:33:31	63211	0.3	17	33	31	0	0.060058594	3.4498535	-0.53662109	0.12133789	0.88891602	1.1911621	0.30395508	0	0	0	0	0	0	0	0	0	1.0454102	0.045410156	0.45922852	-0.24291992	-0.037353516	0.17871094	0	44330	0	0	0
1050	1051	1051	Category C	-0.56396484	0.10791016	0.81591797	0.005859375	0.020263672	-0.50683594	0	0	10/11/2017	10	11	2017	17:33:31	63211	0.4	17	33	31	0	0.060058594	3.4498535	-0.53662109	0.12036133	0.88964844	5.1230469	0.079345703	0	0	0	0	0	0	0	0	0	1.0458984	0.045898438	0.11328125	-0.027099609	-0.012451172	-0.073730469	0	44330	0	0	0
1051	1052	1052	Category C	-0.26391602	0.035888672	1.0197754	0.098632813	0.01171875	-0.49633789	0	0	10/11/2017	10	11	2017	17:33:31	63211	0.5	17	33	31	0	0.060058594	3.4514648	-0.53955078	0.11914063	0.89038086	8.121582	0.31567383	0	0	0	0	0	0	0	0	0	1.0478516	0.047851563	0.48828125	0.27563477	-0.083251953	0.12915039	0	44330	0	0	0
1052	1053	1053	Category C	-0.671875	0.15576172	1.079834	-0.013916016	0.048583984	-0.5065918	0	0	10/11/2017	10	11	2017	17:33:31	63211	0.6	17	33	31	0	0.060058594	3.4514648	-0.53759766	0.11938477	0.88989258	9.9418945	0.23510742	0	0	0	0	0	0	0	0	0	1.0463867	0.046386719	0.36010742	-0.1340332	0.036132813	0.18969727	0	44330	0	0	0
1053	1054	1054	Category C	-0.16796875	0.059814453	0.70776367	0.16259766	0.041259766	-0.484375	0	0	10/11/2017	10	11	2017	17:33:31	63211	0.7	17	33	31	0	0.060058594	3.4514648	-0.53833008	0.12133789	0.8894043	11.473145	0.41699219	0	0	0	0	0	0	0	0	0	1.0466309	0.046630859	0.61376953	0.37036133	-0.061523438	-0.18164063	0	44330	0	0	0
1054	1055	1055	Category C	-1.1638184	0.17993164	1.223877	0.18408203	0.036376953	-0.47509766	0	0	10/11/2017	10	11	2017	17:33:31	63211	0.8	17	33	31	0	0.060058594	3.4514648	-0.53833008	0.12182617	0.88842773	13.890381	0.71191406	0	0	0	0	0	0	0	0	0	1.0458984	0.045898438	1.0187988	-0.62524414	0.057861328	0.33520508	0	44330	0	0	0
1055	1056	1056	Category C	-0.53979492	0	0.65991211	0.085205078	0.063476563	-0.49389648	0	0	10/11/2017	10	11	2017	17:33:31	63211	0.9	17	33	31	0	0.060058594	3.4514648	-0.53466797	0.12329102	0.88745117	13.770996	0.2590332	0	0	0	0	0	0	0	0	0	1.043457	0.043457031	0.35595703	-0.004882813	-0.12329102	-0.22753906	0	44330	0	0	0
1056	1057	1057	Category C	-0.40795898	0.011962891	0.59985352	0.21557617	0.057128906	-0.45947266	0	0	10/11/2017	10	11	2017	17:33:32	63212	0	17	33	32	0	0.060058594	3.4514648	-0.54125977	0.12597656	0.88891602	13.485596	0.33813477	0	0	0	0	0	0	0	0	0	1.0483398	0.048339844	0.53662109	0.13330078	-0.11401367	-0.2890625	0	44330	0	0	0
1057	1058	1058	Category C	-0.68383789	0.083984375	0.77978516	0.15380859	0.077392578	-0.47900391	0	0	10/11/2017	10	11	2017	17:33:32	63212	0.1	17	33	32	0	0.060058594	3.4514648	-0.5402832	0.125	0.88574219	13.210693	0.18310547	0	0	0	0	0	0	0	0	0	1.045166	0.045166016	0.29077148	-0.14331055	-0.041015625	-0.10595703	0	44330	0	0	0
1058	1059	1059	Category C	-0.68383789	0	0.75585938	0.15234375	0.072265625	-0.47875977	0	0	10/11/2017	10	11	2017	17:33:32	63212	0.2	17	33	32	0	0.060058594	3.4514648	-0.54052734	0.12719727	0.88500977	12.465332	0.23095703	0	0	0	0	0	0	0	0	0	1.0446777	0.044677734	0.3996582	-0.14306641	-0.12719727	-0.12915039	0	44330	0	0	0
1059	1060	1060	Category C	-0.56396484	0.095947266	0.88793945	0.10839844	0.062744141	-0.49243164	0	0	10/11/2017	10	11	2017	17:33:32	63212	0.3	17	33	32	0	0.060058594	3.4514648	-0.53808594	0.12646484	0.88354492	12.162598	0.040283203	0	0	0	0	0	0	0	0	0	1.0422363	0.042236328	0.060546875	-0.025634766	-0.030517578	0.004150391	0	44330	0	0	0
1060	1061	1061	Category C	-0.57592773	0.059814453	0.77978516	0.11279297	0.080566406	-0.48608398	0	0	10/11/2017	10	11	2017	17:33:32	63212	0.4	17	33	32	0	0.060058594	3.4514648	-0.53491211	0.12646484	0.88256836	10.377686	0.12915039	0	0	0	0	0	0	0	0	0	1.0397949	0.039794922	0.21044922	-0.040771484	-0.066650391	-0.1027832	0	44330	0	0	0
1061	1062	1062	Category C	-0.81591797	0	0.98388672	0.085693359	0.085205078	-0.49438477	0	0	10/11/2017	10	11	2017	17:33:32	63212	0.5	17	33	32	0	0.060058594	3.4514648	-0.53491211	0.12475586	0.88208008	9.8730469	0.32373047	0	0	0	0	0	0	0	0	0	1.0390625	0.0390625	0.50732422	-0.28076172	-0.12475586	0.1015625	0	44330	0	0	0
1062	1063	1063	Category C	-0.44384766	0.083984375	0.59985352	0.12280273	0.095947266	-0.48291016	0	0	10/11/2017	10	11	2017	17:33:32	63212	0.6	17	33	32	0	0.060058594	3.4514648	-0.53320313	0.12451172	0.88061523	9.0598145	0.29736328	0	0	0	0	0	0	0	0	0	1.0368652	0.036865234	0.41064453	0.089355469	-0.040527344	-0.28076172	0	44330	0	0	0
1063	1064	1064	Category C	-0.44384766	0.035888672	0.73193359	0.21655273	0.095947266	-0.45068359	0	0	10/11/2017	10	11	2017	17:33:32	63212	0.7	17	33	32	0	0.060058594	3.4514648	-0.53442383	0.12451172	0.88037109	7.7653809	0.1953125	0	0	0	0	0	0	0	0	0	1.0375977	0.037597656	0.328125	0.090576172	-0.088623047	-0.1484375	0	44330	0	0	0
1064	1065	1065	Category C	-0.89990234	0.083984375	1.0078125	0.18481445	0.084716797	-0.4675293	0	0	10/11/2017	10	11	2017	17:33:32	63212	0.8	17	33	32	0	0.060058594	3.4514648	-0.53295898	0.12402344	0.88110352	5.9243164	0.38989258	0	0	0	0	0	0	0	0	0	1.0373535	0.037353516	0.53344727	-0.36669922	-0.040039063	0.12646484	0	44330	0	0	0
1065	1066	1066	Category C	-0.6237793	0.047851563	0.75585938	0.13891602	0.096191406	-0.4765625	0	0	10/11/2017	10	11	2017	17:33:32	63212	0.9	17	33	32	0	0.060058594	3.4514648	-0.53369141	0.12573242	0.87963867	3.9155273	0.17163086	0	0	0	0	0	0	0	0	0	1.0366211	0.036621094	0.29150391	-0.08984375	-0.077880859	-0.1237793	0	44330	0	0	0
1066	1067	1067	Category C	-0.76782227	0.15576172	0.77978516	0.15087891	0.0859375	-0.47460938	0	0	10/11/2017	10	11	2017	17:33:33	63213	0	17	33	33	0	0.060058594	3.4514648	-0.53369141	0.12524414	0.87915039	1.9382324	0.25585938	0	0	0	0	0	0	0	0	0	1.0361328	0.036132813	0.36376953	-0.23388672	0.030273438	-0.099365234	0	44330	0	0	0
1067	1068	1068	Category C	-0.51586914	0.10791016	0.80395508	0.15258789	0.067382813	-0.47680664	0	0	10/11/2017	10	11	2017	17:33:33	63213	0.1	17	33	33	0	0.060058594	3.4514648	-0.53369141	0.12573242	0.88061523	0.25610352	0.080810547	0	0	0	0	0	0	0	0	0	1.0375977	0.037597656	0.11279297	0.017822266	-0.017822266	-0.076660156	0	44330	0	0	0
1068	1069	1069	Category C	-0.80395508	0.16796875	0.91186523	0.14501953	0.077880859	-0.47973633	0	0	10/11/2017	10	11	2017	17:33:33	63213	0.2	17	33	33	0	0.060058594	3.4514648	-0.53344727	0.12597656	0.87915039	2.3334961	0.27539063	0	0	0	0	0	0	0	0	0	1.0361328	0.036132813	0.34448242	-0.27026367	0.041748047	0.032470703	0	44330	0	0	0
1069	1070	1070	Category C	-0.64794922	0.16796875	0.75585938	0.10717773	0.0859375	-0.48608398	0	0	10/11/2017	10	11	2017	17:33:33	63213	0.3	17	33	33	0	0.060058594	3.4514648	-0.53369141	0.12524414	0.87988281	4.5002441	0.17382813	0	0	0	0	0	0	0	0	0	1.0366211	0.036621094	0.28051758	-0.11401367	0.042480469	-0.12402344	0	44330	0	0	0
1070	1071	1071	Category C	-0.40795898	0.16796875	0.82788086	0.19824219	0.084960938	-0.45629883	0	0	10/11/2017	10	11	2017	17:33:33	63213	0.4	17	33	33	0	0.060058594	3.4514648	-0.53369141	0.12548828	0.87963867	4.9431152	0.14233398	0	0	0	0	0	0	0	0	0	1.0366211	0.036621094	0.2199707	0.12573242	0.042236328	-0.051757813	0	44330	0	0	0
1071	1072	1072	Category C	-0.77978516	0.17993164	0.87597656	0.18164063	0.096191406	-0.46118164	0	0	10/11/2017	10	11	2017	17:33:33	63213	0.5	17	33	33	0	0.060058594	3.4514648	-0.53979492	0.12744141	0.87963867	4.6174316	0.24536133	0	0	0	0	0	0	0	0	0	1.0400391	0.040039063	0.29589844	-0.23974609	0.052246094	-0.003662109	0	44330	0	0	0
1072	1073	1073	Category C	-0.53979492	0.14379883	0.83984375	0.14208984	0.10449219	-0.47436523	0	0	10/11/2017	10	11	2017	17:33:33	63213	0.6	17	33	33	0	0.060058594	3.4514648	-0.53588867	0.12646484	0.87597656	4.4768066	0.040039063	0	0	0	0	0	0	0	0	0	1.034668	0.034667969	0.057128906	-0.003662109	0.017089844	-0.036132813	0	44330	0	0	0
1073	1074	1074	Category C	-0.6237793	0.071777344	0.95996094	0.12963867	0.10644531	-0.47875977	0	0	10/11/2017	10	11	2017	17:33:33	63213	0.7	17	33	33	0	0.060058594	3.4514648	-0.53881836	0.1262207	0.87719727	4.0834961	0.13037109	0	0	0	0	0	0	0	0	0	1.0371094	0.037109375	0.22192383	-0.084716797	-0.054443359	0.082519531	0	44330	0	0	0
1074	1075	1075	Category C	-0.68383789	0.17993164	0.83984375	0.15405273	0.098876953	-0.4753418	0	0	10/11/2017	10	11	2017	17:33:33	63213	0.8	17	33	33	0	0.060058594	3.4514648	-0.54345703	0.12817383	0.87817383	3.3100586	0.15429688	0	0	0	0	0	0	0	0	0	1.0405273	0.040527344	0.23022461	-0.14013672	0.051513672	-0.038330078	0	44330	0	0	0
1075	1076	1076	Category C	-0.35986328	0.10791016	0.75585938	0.16943359	0.093505859	-0.47460938	0	0	10/11/2017	10	11	2017	17:33:33	63213	0.9	17	33	33	0	0.060058594	3.4514648	-0.54077148	0.12719727	0.87451172	2.359375	0.21728516	0	0	0	0	0	0	0	0	0	1.0361328	0.036132813	0.31933594	0.1809082	-0.019287109	-0.11865234	0	44330	0	0	0
1076	1077	1077	Category C	-0.58789063	0.20385742	0.86376953	0.16625977	0.10522461	-0.47045898	0	0	10/11/2017	10	11	2017	17:33:34	63214	0	17	33	34	0	0.060058594	3.4514648	-0.54248047	0.12792969	0.87475586	1.0014648	0.088867188	0	0	0	0	0	0	0	0	0	1.0373535	0.037353516	0.13208008	-0.045166016	0.075683594	-0.010986328	0	44330	0	0	0
1077	1078	1078	Category C	-0.46777344	0.21582031	0.82788086	0.13305664	0.10107422	-0.47949219	0	0	10/11/2017	10	11	2017	17:33:34	63214	0.1	17	33	34	0	0.060058594	3.4514648	-0.546875	0.12866211	0.87548828	0.14575195	0.12695313	0	0	0	0	0	0	0	0	0	1.0402832	0.040283203	0.21386719	0.079101563	0.086914063	-0.047607422	0	44330	0	0	0
1078	1079	1079	Category C	-0.58789063	0.095947266	0.94799805	0.10253906	0.11083984	-0.48583984	0	0	10/11/2017	10	11	2017	17:33:34	63214	0.2	17	33	34	0	0.060058594	3.4514648	-0.54418945	0.12866211	0.87182617	1.2121582	0.093505859	0	0	0	0	0	0	0	0	0	1.0358887	0.035888672	0.15258789	-0.043457031	-0.032714844	0.075927734	0	44330	0	0	0
1079	1080	1080	Category C	-0.51586914	0.15576172	0.91186523	0.15161133	0.10644531	-0.47338867	0	0	10/11/2017	10	11	2017	17:33:34	63214	0.3	17	33	34	0	0.060058594	3.4514648	-0.54443359	0.12670898	0.87036133	2.7067871	0.057861328	0	0	0	0	0	0	0	0	0	1.0344238	0.034423828	0.098632813	0.028564453	0.028808594	0.041259766	0	44330	0	0	0
1080	1081	1081	Category C	-0.53979492	0.19189453	0.91186523	0.12695313	0.12548828	-0.47143555	0	0	10/11/2017	10	11	2017	17:33:34	63214	0.4	17	33	34	0	0.060058594	3.4514648	-0.54492188	0.12646484	0.87207031	3.6818848	0.076416016	0	0	0	0	0	0	0	0	0	1.0361328	0.036132813	0.11010742	0.005126953	0.065185547	0.039550781	0	44330	0	0	0
1081	1082	1082	Category C	-0.53979492	0.13183594	0.88793945	0.11865234	0.13256836	-0.47314453	0	0	10/11/2017	10	11	2017	17:33:34	63214	0.5	17	33	34	0	0.060058594	3.4514648	-0.54638672	0.12646484	0.87109375	3.9758301	0.018798828	0	0	0	0	0	0	0	0	0	1.0361328	0.036132813	0.028808594	0.006591797	0.005126953	0.016601563	0	44330	0	0	0
1082	1083	1083	Category C	-0.55175781	0.16796875	0.82788086	0.11694336	0.12939453	-0.4753418	0	0	10/11/2017	10	11	2017	17:33:34	63214	0.6	17	33	34	0	0.060058594	3.4514648	-0.54663086	0.12597656	0.86938477	3.7219238	0.059326172	0	0	0	0	0	0	0	0	0	1.034668	0.034667969	0.088623047	-0.004882813	0.041748047	-0.041503906	0	44330	0	0	0
1083	1084	1084	Category C	-0.37182617	0.19189453	0.89990234	0.16699219	0.12744141	-0.45898438	0	0	10/11/2017	10	11	2017	17:33:34	63214	0.7	17	33	34	0	0.060058594	3.4514648	-0.54736328	0.12548828	0.8684082	3.7727051	0.19018555	0	0	0	0	0	0	0	0	0	1.0341797	0.034179688	0.27294922	0.17553711	0.066162109	0.03125	0	44330	0	0	0
1084	1085	1085	Category C	-0.6237793	0.17993164	0.89990234	0.1875	0.12768555	-0.45483398	0	0	10/11/2017	10	11	2017	17:33:34	63214	0.8	17	33	34	0	0.060058594	3.4514648	-0.55029297	0.12451172	0.86816406	4.7695313	0.097167969	0	0	0	0	0	0	0	0	0	1.0354004	0.035400391	0.16015625	-0.073242188	0.055175781	0.031494141	0	44330	0	0	0
1085	1086	1086	Category C	-0.46777344	0.071777344	0.95996094	0.15942383	0.13842773	-0.46069336	0	0	10/11/2017	10	11	2017	17:33:34	63214	0.9	17	33	34	0	0.060058594	3.4514648	-0.55004883	0.12451172	0.86865234	5.4050293	0.13378906	0	0	0	0	0	0	0	0	0	1.0356445	0.035644531	0.2265625	0.082275391	-0.052734375	0.091064453	0	44330	0	0	0
1086	1087	1087	Category C	-0.6237793	0.059814453	0.83984375	0.16943359	0.13745117	-0.45898438	0	0	10/11/2017	10	11	2017	17:33:35	63215	0	17	33	35	0	0.060058594	3.4514648	-0.55078125	0.1237793	0.86621094	4.7961426	0.1003418	0	0	0	0	0	0	0	0	0	1.0341797	0.034179688	0.16333008	-0.072753906	-0.063964844	-0.026367188	0	44330	0	0	0
1087	1088	1088	Category C	-0.47998047	0.20385742	0.89990234	0.19458008	0.13256836	-0.44848633	0	0	10/11/2017	10	11	2017	17:33:35	63215	0.1	17	33	35	0	0.060058594	3.4514648	-0.55200195	0.12304688	0.8659668	5.2316895	0.11328125	0	0	0	0	0	0	0	0	0	1.0344238	0.034423828	0.1862793	0.072021484	0.080566406	0.033691406	0	44330	0	0	0
1088	1089	1089	Category C	-0.6237793	0.19189453	0.97192383	0.17944336	0.13378906	-0.45678711	0	0	10/11/2017	10	11	2017	17:33:35	63215	0.2	17	33	35	0	0.060058594	3.4514648	-0.54858398	0.12402344	0.86523438	6.8925781	0.14672852	0	0	0	0	0	0	0	0	0	1.0319824	0.031982422	0.24926758	-0.074951172	0.067626953	0.10644531	0	44330	0	0	0
1089	1090	1090	Category C	-0.51586914	0.095947266	0.89990234	0.17333984	0.14550781	-0.45361328	0	0	10/11/2017	10	11	2017	17:33:35	63215	0.3	17	33	35	0	0.060058594	3.3902344	-0.55371094	0.12329102	0.8659668	6.7807617	0.057617188	0	0	0	0	0	0	0	0	0	1.0354004	0.035400391	0.099121094	0.037841797	-0.02734375	0.033691406	0	44330	0	0	0
1090	1091	1091	Category C	-0.6237793	0	0.97192383	0.092285156	0.12353516	-0.48364258	0	0	10/11/2017	10	11	2017	17:33:35	63215	0.4	17	33	35	0	0.060058594	3.3902344	-0.55029297	0.12451172	0.86401367	4.6862793	0.18017578	0	0	0	0	0	0	0	0	0	1.0317383	0.031738281	0.30566406	-0.073242188	-0.12451172	0.10766602	0	44330	0	0	0
1091	1092	1092	Category C	-0.37182617	0.17993164	0.93579102	0.11303711	0.13525391	-0.47729492	0	0	10/11/2017	10	11	2017	17:33:35	63215	0.5	17	33	35	0	0.060058594	3.3902344	-0.55004883	0.12475586	0.86499023	3.4904785	0.19946289	0	0	0	0	0	0	0	0	0	1.0327148	0.032714844	0.30395508	0.17822266	0.054931641	0.070556641	0	44330	0	0	0
1092	1093	1093	Category C	-0.49194336	0.19189453	0.88793945	0.12646484	0.13842773	-0.47045898	0	0	10/11/2017	10	11	2017	17:33:35	63215	0.6	17	33	35	0	0.060058594	3.3902344	-0.55395508	0.12597656	0.86279297	3.8603516	0.09375	0	0	0	0	0	0	0	0	0	1.0332031	0.033203125	0.15283203	0.062011719	0.065673828	0.024902344	0	44330	0	0	0
1093	1094	1094	Category C	-0.49194336	0.071777344	0.85180664	0.098144531	0.13696289	-0.47949219	0	0	10/11/2017	10	11	2017	17:33:35	63215	0.7	17	33	35	0	0.060058594	3.3902344	-0.55004883	0.1262207	0.86083984	2.3876953	0.080322266	0	0	0	0	0	0	0	0	0	1.0292969	0.029296875	0.12182617	0.058105469	-0.054443359	-0.009033203	0	44330	0	0	0
1094	1095	1095	Category C	-0.27587891	0.15576172	0.85180664	0.18920898	0.091064453	-0.46411133	0	0	10/11/2017	10	11	2017	17:33:35	63215	0.8	17	33	35	0	0.060058594	3.3902344	-0.55737305	0.12792969	0.86425781	0.94189453	0.28320313	0	0	0	0	0	0	0	0	0	1.036377	0.036376953	0.32202148	0.28149414	0.027587891	-0.012451172	0	44330	0	0	0
1095	1096	1096	Category C	-1.0197754	0.20385742	1.0319824	0.14819336	0.089355469	-0.47558594	0	0	10/11/2017	10	11	2017	17:33:35	63215	0.9	17	33	35	0	0.060058594	3.3902344	-0.54882813	0.12768555	0.8581543	3.6591797	0.50756836	0	0	0	0	0	0	0	0	0	1.0266113	0.026611328	0.72045898	-0.47070313	0.075927734	0.17358398	0	44330	0	0	0
1096	1097	1097	Category C	-0.47998047	0.10791016	0.83984375	0.075195313	0.10351563	-0.48608398	0	0	10/11/2017	10	11	2017	17:33:36	63216	0	17	33	36	0	0.060058594	3.3902344	-0.54589844	0.12817383	0.859375	4.359375	0.071777344	0	0	0	0	0	0	0	0	0	1.026123	0.026123047	0.10571289	0.065917969	-0.020263672	-0.01953125	0	44330	0	0	0
1097	1098	1098	Category C	-0.53979492	0.2878418	0.81591797	0.24609375	0.080810547	-0.4387207	0	0	10/11/2017	10	11	2017	17:33:36	63216	0.1	17	33	36	0	0.060058594	3.3902344	-0.54956055	0.13037109	0.86328125	5.2536621	0.16455078	0	0	0	0	0	0	0	0	0	1.0317383	0.031738281	0.21484375	0.009765625	0.15722656	-0.047363281	0	44330	0	0	0
1098	1099	1099	Category C	-0.38378906	0.071777344	0.82788086	0.063720703	0.097900391	-0.49658203	0	0	10/11/2017	10	11	2017	17:33:36	63216	0.2	17	33	36	0	0.060058594	3.3902344	-0.54833984	0.13110352	0.86474609	7.0488281	0.17871094	0	0	0	0	0	0	0	0	0	1.0324707	0.032470703	0.26098633	0.16455078	-0.059326172	-0.036865234	0	44330	0	0	0
1099	1100	1100	Category C	-0.19189453	0.15576172	0.77978516	0.19091797	0.095458984	-0.46118164	0	0	10/11/2017	10	11	2017	17:33:36	63216	0.3	17	33	36	0	0.060058594	3.3902344	-0.54785156	0.13232422	0.86621094	6.4318848	0.36694336	0	0	0	0	0	0	0	0	0	1.0334473	0.033447266	0.46582031	0.35595703	0.023193359	-0.086425781	0	44330	0	0	0
1100	1101	1101	Category C	-0.59985352	0.059814453	0.92382813	0.11572266	0.092773438	-0.48291016	0	0	10/11/2017	10	11	2017	17:33:36	63216	0.4	17	33	36	0	0.060058594	3.3902344	-0.54492188	0.13305664	0.86425781	4.7648926	0.10913086	0	0	0	0	0	0	0	0	0	1.0305176	0.030517578	0.1875	-0.0546875	-0.073242188	0.059326172	0	44330	0	0	0
1101	1102	1102	Category C	-0.39599609	0.095947266	0.81591797	0.12426758	0.10424805	-0.48193359	0	0	10/11/2017	10	11	2017	17:33:36	63216	0.5	17	33	36	0	0.060058594	3.3902344	-0.5456543	0.13378906	0.86523438	3.5119629	0.16210938	0	0	0	0	0	0	0	0	0	1.0317383	0.031738281	0.23681641	0.1496582	-0.037841797	-0.049316406	0	44330	0	0	0
1102	1103	1103	Category C	-0.59985352	0.15576172	0.87597656	0.10961914	0.11254883	-0.48071289	0	0	10/11/2017	10	11	2017	17:33:36	63216	0.6	17	33	36	0	0.060058594	3.3902344	-0.54150391	0.13623047	0.86230469	3.2922363	0.062744141	0	0	0	0	0	0	0	0	0	1.0273438	0.02734375	0.091308594	-0.058105469	0.019287109	0.013427734	0	44330	0	0	0
1103	1104	1104	Category C	-0.39599609	0.15576172	0.94799805	0.13256836	0.11816406	-0.47436523	0	0	10/11/2017	10	11	2017	17:33:36	63216	0.7	17	33	36	0	0.060058594	3.3902344	-0.54394531	0.13818359	0.86621094	2.3408203	0.16992188	0	0	0	0	0	0	0	0	0	1.0322266	0.032226563	0.24707031	0.14794922	0.017333984	0.081542969	0	44330	0	0	0
1104	1105	1105	Category C	-0.49194336	0.16796875	0.80395508	0.14160156	0.11865234	-0.47045898	0	0	10/11/2017	10	11	2017	17:33:36	63216	0.8	17	33	36	0	0.060058594	3.3902344	-0.5456543	0.13720703	0.86816406	0.69995117	0.089111328	0	0	0	0	0	0	0	0	0	1.0344238	0.034423828	0.1484375	0.053710938	0.030517578	-0.064208984	0	44330	0	0	0
1105	1106	1106	Category C	-0.55175781	0.13183594	0.89990234	0.12988281	0.11645508	-0.47338867	0	0	10/11/2017	10	11	2017	17:33:36	63216	0.9	17	33	36	0	0.060058594	3.3902344	-0.54272461	0.13745117	0.86523438	1.0021973	0.035888672	0	0	0	0	0	0	0	0	0	1.0307617	0.030761719	0.049072266	-0.008789063	-0.005615234	0.034423828	0	44330	0	0	0
1106	1107	1107	Category C	-0.45581055	0.19189453	0.89990234	0.11083984	0.12866211	-0.4753418	0	0	10/11/2017	10	11	2017	17:33:37	63217	0	17	33	37	0	0.060058594	3.3902344	-0.54101563	0.13916016	0.86621094	2.4536133	0.10546875	0	0	0	0	0	0	0	0	0	1.0307617	0.030761719	0.17114258	0.085205078	0.052490234	0.033447266	0	44330	0	0	0
1107	1108	1108	Category C	-0.52783203	0.13183594	0.87597656	0.12182617	0.12695313	-0.47216797	0	0	10/11/2017	10	11	2017	17:33:37	63217	0.1	17	33	37	0	0.060058594	3.3902344	-0.5402832	0.13769531	0.86889648	3.6713867	0.015380859	0	0	0	0	0	0	0	0	0	1.0324707	0.032470703	0.025390625	0.012451172	-0.005859375	0.006835938	0	44330	0	0	0
1108	1109	1109	Category C	-0.56396484	0.10791016	0.98388672	0.10205078	0.12768555	-0.48291016	0	0	10/11/2017	10	11	2017	17:33:37	63217	0.2	17	33	37	0	0.060058594	3.3902344	-0.5390625	0.13793945	0.86865234	3.9987793	0.12133789	0	0	0	0	0	0	0	0	0	1.0317383	0.031738281	0.16992188	-0.024658203	-0.030029297	0.11499023	0	44330	0	0	0
1109	1110	1110	Category C	-0.52783203	0.10791016	0.89990234	0.12426758	0.12451172	-0.47436523	0	0	10/11/2017	10	11	2017	17:33:37	63217	0.3	17	33	37	0	0.060058594	3.3902344	-0.53588867	0.13720703	0.86791992	2.956543	0.043945313	0	0	0	0	0	0	0	0	0	1.0292969	0.029296875	0.069091797	0.008056641	-0.029296875	0.031738281	0	44330	0	0	0
1110	1111	1111	Category C	-0.89990234	0.25195313	0.86376953	0.14990234	0.13623047	-0.46801758	0	0	10/11/2017	10	11	2017	17:33:37	63217	0.4	17	33	37	0	0.060058594	3.3902344	-0.53393555	0.13647461	0.87036133	3.4775391	0.38354492	0	0	0	0	0	0	0	0	0	1.0302734	0.030273438	0.48779297	-0.36572266	0.11523438	-0.006591797	0	44330	0	0	0
1111	1112	1112	Category C	-0.23999023	0.059814453	0.6237793	0.18432617	0.14624023	-0.44921875	0	0	10/11/2017	10	11	2017	17:33:37	63217	0.5	17	33	37	0	0.060058594	3.3902344	-0.53393555	0.13647461	0.87158203	2.574707	0.39208984	0	0	0	0	0	0	0	0	0	1.03125	0.03125	0.61865234	0.29394531	-0.076660156	-0.24780273	0	44330	0	0	0
1112	1113	1113	Category C	-0.75585938	0.14379883	1.0078125	0.26708984	0.12304688	-0.42163086	0	0	10/11/2017	10	11	2017	17:33:37	63217	0.6	17	33	37	0	0.060058594	3.3902344	-0.53051758	0.13647461	0.87182617	1.4560547	0.26318359	0	0	0	0	0	0	0	0	0	1.029541	0.029541016	0.3684082	-0.22509766	0.007080078	0.13574219	0	44330	0	0	0
1113	1114	1114	Category C	-0.73193359	0.20385742	0.92382813	0.17382813	0.13208008	-0.45556641	0	0	10/11/2017	10	11	2017	17:33:37	63217	0.7	17	33	37	0	0.060058594	3.3902344	-0.52905273	0.13598633	0.87182617	1.2463379	0.21972656	0	0	0	0	0	0	0	0	0	1.0288086	0.028808594	0.32226563	-0.20263672	0.067626953	0.051757813	0	44330	0	0	0
1114	1115	1115	Category C	-0.43188477	0.059814453	0.65991211	0.22167969	0.12817383	-0.44140625	0	0	10/11/2017	10	11	2017	17:33:37	63217	0.8	17	33	37	0	0.060058594	3.3902344	-0.52783203	0.13647461	0.87207031	1.7595215	0.24511719	0	0	0	0	0	0	0	0	0	1.0285645	0.028564453	0.38500977	0.095947266	-0.076660156	-0.2121582	0	44330	0	0	0
1115	1116	1116	Category C	-0.63598633	0.17993164	0.91186523	0.23071289	0.14697266	-0.42480469	0	0	10/11/2017	10	11	2017	17:33:37	63217	0.9	17	33	37	0	0.060058594	3.3902344	-0.52392578	0.13525391	0.87182617	2.723877	0.12695313	0	0	0	0	0	0	0	0	0	1.026123	0.026123047	0.19628906	-0.11181641	0.044433594	0.039794922	0	44330	0	0	0
1116	1117	1117	Category C	-0.74389648	0.16796875	0.94799805	0.16015625	0.13916016	-0.46386719	0	0	10/11/2017	10	11	2017	17:33:38	63218	0	17	33	38	0	0.060058594	3.3902344	-0.52514648	0.13330078	0.87402344	2.4865723	0.23339844	0	0	0	0	0	0	0	0	0	1.0283203	0.028320313	0.3269043	-0.21850586	0.034423828	0.073730469	0	44330	0	0	0
1117	1118	1118	Category C	-0.29980469	0.11987305	0.70776367	0.16137695	0.13598633	-0.46191406	0	0	10/11/2017	10	11	2017	17:33:38	63218	0.1	17	33	38	0	0.060058594	3.3902344	-0.52246094	0.13305664	0.87646484	2.8278809	0.27978516	0	0	0	0	0	0	0	0	0	1.0290527	0.029052734	0.40454102	0.22265625	-0.013183594	-0.16870117	0	44330	0	0	0
1118	1119	1119	Category C	-0.52783203	0.023925781	0.81591797	0.25195313	0.12792969	-0.42675781	0	0	10/11/2017	10	11	2017	17:33:38	63218	0.2	17	33	38	0	0.060058594	3.3902344	-0.52026367	0.13208008	0.87744141	3.2192383	0.12475586	0	0	0	0	0	0	0	0	0	1.0288086	0.028808594	0.17724609	-0.007324219	-0.1081543	-0.061523438	0	44330	0	0	0
1119	1120	1120	Category C	-0.49194336	0.071777344	0.91186523	0.10302734	0.16552734	-0.46362305	0	0	10/11/2017	10	11	2017	17:33:38	63218	0.3	17	33	38	0	0.060058594	3.3902344	-0.52050781	0.13256836	0.87744141	3.0224609	0.075439453	0	0	0	0	0	0	0	0	0	1.0288086	0.028808594	0.1237793	0.028564453	-0.060791016	0.034179688	0	44330	0	0	0
1120	1121	1121	Category C	-0.61181641	0.15576172	0.88793945	0.16113281	0.12304688	-0.46630859	0	0	10/11/2017	10	11	2017	17:33:38	63218	0.4	17	33	38	0	0.060058594	3.3902344	-0.51928711	0.13183594	0.87597656	2.1120605	0.096191406	0	0	0	0	0	0	0	0	0	1.0268555	0.026855469	0.12792969	-0.092285156	0.023681641	0.01171875	0	44330	0	0	0
1121	1122	1122	Category C	-0.40795898	0.11987305	0.77978516	0.1015625	0.14282227	-0.47412109	0	0	10/11/2017	10	11	2017	17:33:38	63218	0.5	17	33	38	0	0.060058594	3.3902344	-0.5168457	0.1315918	0.87744141	2.1264648	0.14672852	0	0	0	0	0	0	0	0	0	1.0268555	0.026855469	0.21850586	0.10888672	-0.01171875	-0.09765625	0	44330	0	0	0
1122	1123	1123	Category C	-0.51586914	0.16796875	0.73193359	0.15454102	0.12670898	-0.46508789	0	0	10/11/2017	10	11	2017	17:33:38	63218	0.6	17	33	38	0	0.060058594	3.3902344	-0.51733398	0.13208008	0.87768555	2.0876465	0.15014648	0	0	0	0	0	0	0	0	0	1.0273438	0.02734375	0.18310547	0.001464844	0.035644531	-0.14575195	0	44330	0	0	0
1123	1124	1124	Category C	-0.58789063	0.071777344	0.99584961	0.12817383	0.11816406	-0.47753906	0	0	10/11/2017	10	11	2017	17:33:38	63218	0.7	17	33	38	0	0.060058594	3.3902344	-0.51513672	0.13061523	0.87939453	1.4206543	0.14916992	0	0	0	0	0	0	0	0	0	1.0275879	0.027587891	0.24780273	-0.072509766	-0.058837891	0.11621094	0	44330	0	0	0
1124	1125	1125	Category C	-0.45581055	0.14379883	0.89990234	0.10058594	0.11401367	-0.48583984	0	0	10/11/2017	10	11	2017	17:33:38	63218	0.8	17	33	38	0	0.060058594	3.3902344	-0.51660156	0.12988281	0.87988281	0.78955078	0.065429688	0	0	0	0	0	0	0	0	0	1.0285645	0.028564453	0.094482422	0.060791016	0.013671875	0.019775391	0	44330	0	0	0
1125	1126	1126	Category C	-0.55175781	0.083984375	0.86376953	0.11157227	0.10717773	-0.48193359	0	0	10/11/2017	10	11	2017	17:33:38	63218	0.9	17	33	38	0	0.060058594	3.3902344	-0.5144043	0.12988281	0.87939453	0.004638672	0.061279297	0	0	0	0	0	0	0	0	0	1.0270996	0.027099609	0.099121094	-0.037109375	-0.045898438	-0.015625	0	44330	0	0	0
1126	1127	1127	Category C	-0.55175781	0.14379883	0.93579102	0.1159668	0.11108398	-0.48046875	0	0	10/11/2017	10	11	2017	17:33:39	63219	0	17	33	39	0	0.060058594	3.3902344	-0.51293945	0.13134766	0.87988281	0.17456055	0.068847656	0	0	0	0	0	0	0	0	0	1.0270996	0.027099609	0.10644531	-0.038574219	0.012207031	0.055664063	0	44330	0	0	0
1127	1128	1128	Category C	-0.44384766	0.15576172	0.86376953	0.081787109	0.11547852	-0.48583984	0	0	10/11/2017	10	11	2017	17:33:39	63219	0.1	17	33	39	0	0.060058594	3.4498535	-0.51098633	0.13256836	0.88110352	1.746582	0.073242188	0	0	0	0	0	0	0	0	0	1.0270996	0.027099609	0.10766602	0.067138672	0.022949219	-0.017333984	0	44330	0	0	0
1128	1129	1129	Category C	-0.51586914	0.083984375	0.87597656	0.10522461	0.11230469	-0.47973633	0	0	10/11/2017	10	11	2017	17:33:39	63219	0.2	17	33	39	0	0.060058594	3.4498535	-0.5090332	0.13232422	0.88061523	3.1860352	0.048828125	0	0	0	0	0	0	0	0	0	1.0258789	0.025878906	0.059814453	-0.006591797	-0.048339844	-0.004638672	0	44330	0	0	0
1129	1130	1130	Category C	-0.50390625	0.16796875	0.89990234	0.095458984	0.11083984	-0.48388672	0	0	10/11/2017	10	11	2017	17:33:39	63219	0.3	17	33	39	0	0.060058594	3.4498535	-0.5078125	0.13134766	0.88061523	3.5419922	0.041259766	0	0	0	0	0	0	0	0	0	1.0249023	0.024902344	0.059570313	0.00390625	0.036376953	0.019042969	0	44330	0	0	0
1130	1131	1131	Category C	-0.55175781	0.13183594	0.91186523	0.10083008	0.11010742	-0.48364258	0	0	10/11/2017	10	11	2017	17:33:39	63219	0.4	17	33	39	0	0.060058594	3.4498535	-0.50561523	0.1315918	0.88085938	4.1655273	0.055175781	0	0	0	0	0	0	0	0	0	1.0241699	0.024169922	0.076904297	-0.045898438	0	0.030761719	0	44330	0	0	0
1131	1132	1132	Category C	-0.57592773	0.13183594	0.83984375	0.099121094	0.11035156	-0.48193359	0	0	10/11/2017	10	11	2017	17:33:39	63219	0.5	17	33	39	0	0.060058594	3.4498535	-0.50512695	0.13378906	0.88110352	4.8017578	0.081787109	0	0	0	0	0	0	0	0	0	1.0244141	0.024414063	0.11401367	-0.070556641	-0.001953125	-0.041259766	0	44330	0	0	0
1132	1133	1133	Category C	-0.35986328	0.17993164	0.91186523	0.13378906	0.10913086	-0.47680664	0	0	10/11/2017	10	11	2017	17:33:39	63219	0.6	17	33	39	0	0.060058594	3.4498535	-0.50537109	0.13330078	0.87866211	5.432373	0.15625	0	0	0	0	0	0	0	0	0	1.0224609	0.022460938	0.2253418	0.14550781	0.046386719	0.032958984	0	44330	0	0	0
1133	1134	1134	Category C	-0.75585938	0.19189453	0.99584961	0.12695313	0.10644531	-0.48046875	0	0	10/11/2017	10	11	2017	17:33:39	63219	0.7	17	33	39	0	0.060058594	3.4498535	-0.50439453	0.1328125	0.88012695	4.5534668	0.28271484	0	0	0	0	0	0	0	0	0	1.0231934	0.023193359	0.42578125	-0.2512207	0.058837891	0.11547852	0	44330	0	0	0
1134	1135	1135	Category C	-0.46777344	0.16796875	0.73193359	0.099609375	0.11425781	-0.48583984	0	0	10/11/2017	10	11	2017	17:33:39	63219	0.8	17	33	39	0	0.060058594	3.4498535	-0.50341797	0.13354492	0.88110352	3.9902344	0.15722656	0	0	0	0	0	0	0	0	0	1.0236816	0.023681641	0.21923828	0.035644531	0.034179688	-0.14916992	0	44330	0	0	0
1135	1136	1136	Category C	-0.31176758	0.035888672	0.74389648	0.17724609	0.080078125	-0.46850586	0	0	10/11/2017	10	11	2017	17:33:39	63219	0.9	17	33	39	0	0.060058594	3.4498535	-0.50488281	0.13305664	0.88183594	4.0263672	0.2565918	0	0	0	0	0	0	0	0	0	1.0249023	0.024902344	0.42871094	0.19311523	-0.097167969	-0.13793945	0	44330	0	0	0
1136	1137	1137	Category C	-0.70776367	0.17993164	0.92382813	0.14697266	0.11425781	-0.47241211	0	0	10/11/2017	10	11	2017	17:33:40	63220	0	17	33	40	0	0.060058594	3.4498535	-0.49731445	0.13305664	0.88037109	4.005127	0.21972656	0	0	0	0	0	0	0	0	0	1.0200195	0.020019531	0.30029297	-0.21020508	0.046630859	0.043212891	0	44330	0	0	0
1137	1138	1138	Category C	-0.57592773	0.14379883	0.89990234	0.11694336	0.10717773	-0.47875977	0	0	10/11/2017	10	11	2017	17:33:40	63220	0.1	17	33	40	0	0.060058594	3.4498535	-0.49633789	0.13378906	0.88183594	3.2746582	0.08203125	0	0	0	0	0	0	0	0	0	1.020752	0.020751953	0.10742188	-0.079345703	0.009765625	0.017822266	0	44330	0	0	0
1138	1139	1139	Category C	-0.64794922	0.10791016	0.86376953	0.11425781	0.11035156	-0.4777832	0	0	10/11/2017	10	11	2017	17:33:40	63220	0.2	17	33	40	0	0.060058594	3.4498535	-0.49487305	0.13134766	0.88061523	1.8005371	0.15576172	0	0	0	0	0	0	0	0	0	1.0185547	0.018554688	0.19335938	-0.15283203	-0.0234375	-0.016845703	0	44330	0	0	0
1139	1140	1140	Category C	-0.32397461	0.15576172	0.74389648	0.15673828	0.097167969	-0.47070313	0	0	10/11/2017	10	11	2017	17:33:40	63220	0.3	17	33	40	0	0.060058594	3.4498535	-0.49291992	0.13183594	0.88134766	1.8286133	0.21923828	0	0	0	0	0	0	0	0	0	1.0185547	0.018554688	0.33032227	0.16894531	0.023681641	-0.13745117	0	44330	0	0	0
1140	1141	1141	Category C	-0.63598633	0.10791016	0.85180664	0.14013672	0.109375	-0.47363281	0	0	10/11/2017	10	11	2017	17:33:40	63220	0.4	17	33	40	0	0.060058594	3.4498535	-0.49902344	0.13232422	0.88378906	2.4746094	0.14257813	0	0	0	0	0	0	0	0	0	1.0236816	0.023681641	0.19311523	-0.13671875	-0.024414063	-0.031982422	0	44330	0	0	0
1141	1142	1142	Category C	-0.47998047	0.20385742	0.74389648	0.1418457	0.109375	-0.47338867	0	0	10/11/2017	10	11	2017	17:33:40	63220	0.5	17	33	40	0	0.060058594	3.4498535	-0.49658203	0.13330078	0.88500977	1.2700195	0.15869141	0	0	0	0	0	0	0	0	0	1.0236816	0.023681641	0.22827148	0.016601563	0.0703125	-0.14111328	0	44330	0	0	0
1142	1143	1143	Category C	-0.64794922	0.23999023	0.91186523	0.17285156	0.1394043	-0.45654297	0	0	10/11/2017	10	11	2017	17:33:40	63220	0.6	17	33	40	0	0.060058594	3.4498535	-0.49462891	0.13378906	0.88696289	0.62963867	0.18774414	0	0	0	0	0	0	0	0	0	1.0244141	0.024414063	0.28393555	-0.15307617	0.10595703	0.024658203	0	44330	0	0	0
1143	1144	1144	Category C	-0.57592773	-0.035888672	0.88793945	0.10791016	0.13330078	-0.47436523	0	0	10/11/2017	10	11	2017	17:33:40	63220	0.7	17	33	40	0	0.060058594	3.4498535	-0.49365234	0.1340332	0.88891602	0.40356445	0.1887207	0	0	0	0	0	0	0	0	0	1.0253906	0.025390625	0.25317383	-0.08203125	-0.16992188	-0.000976563	0	44330	0	0	0
1144	1145	1145	Category C	-0.671875	0.095947266	0.77978516	0.15991211	0.078125	-0.4777832	0	0	10/11/2017	10	11	2017	17:33:40	63220	0.8	17	33	40	0	0.060058594	3.4498535	-0.49316406	0.13256836	0.88842773	0.56567383	0.2121582	0	0	0	0	0	0	0	0	0	1.0249023	0.024902344	0.32397461	-0.1784668	-0.036621094	-0.10864258	0	44330	0	0	0
1145	1146	1146	Category C	-0.47998047	0.19189453	0.83984375	0.2019043	0.10375977	-0.45288086	0	0	10/11/2017	10	11	2017	17:33:40	63220	0.9	17	33	40	0	0.060058594	3.4498535	-0.49511719	0.13208008	0.88964844	1.9221191	0.079101563	0	0	0	0	0	0	0	0	0	1.0266113	0.026611328	0.12475586	0.015136719	0.059570313	-0.049804688	0	44330	0	0	0
1146	1147	1147	Category C	-0.7199707	0.023925781	0.98388672	0.15332031	0.094238281	-0.47875977	0	0	10/11/2017	10	11	2017	17:33:41	63221	0	17	33	41	0	0.060058594	3.4498535	-0.49121094	0.1315918	0.8918457	2.6560059	0.26879883	0	0	0	0	0	0	0	0	0	1.0266113	0.026611328	0.42822266	-0.22851563	-0.10766602	0.091796875	0	44330	0	0	0
1147	1148	1148	Category C	-0.40795898	0.13183594	0.79199219	0.12280273	0.095947266	-0.47998047	0	0	10/11/2017	10	11	2017	17:33:41	63221	0.1	17	33	41	0	0.060058594	3.4498535	-0.49316406	0.13061523	0.89160156	1.9729004	0.13110352	0	0	0	0	0	0	0	0	0	1.0270996	0.027099609	0.18603516	0.085205078	0.000976563	-0.099609375	0	44330	0	0	0
1148	1149	1149	Category C	-0.55175781	0.10791016	0.85180664	0.11914063	0.1003418	-0.48291016	0	0	10/11/2017	10	11	2017	17:33:41	63221	0.2	17	33	41	0	0.060058594	3.4498535	-0.49169922	0.13061523	0.89282227	0.27172852	0.076171875	0	0	0	0	0	0	0	0	0	1.0275879	0.027587891	0.12402344	-0.059814453	-0.022705078	-0.041015625	0	44330	0	0	0
1149	1150	1150	Category C	-0.49194336	0.10791016	0.94799805	0.042480469	0.1003418	-0.49560547	0	0	10/11/2017	10	11	2017	17:33:41	63221	0.3	17	33	41	0	0.060058594	3.4498535	-0.48974609	0.13110352	0.89257813	0.33422852	0.059814453	0	0	0	0	0	0	0	0	0	1.0266113	0.026611328	0.080322266	-0.001953125	-0.023193359	0.055175781	0	44330	0	0	0
1150	1151	1151	Category C	-0.40795898	0.17993164	0.92382813	0.064208984	0.092285156	-0.49121094	0	0	10/11/2017	10	11	2017	17:33:41	63221	0.4	17	33	41	0	0.060058594	3.4498535	-0.48852539	0.13061523	0.89282227	1	0.099365234	0	0	0	0	0	0	0	0	0	1.026123	0.026123047	0.16064453	0.080566406	0.049072266	0.030761719	0	44330	0	0	0
1151	1152	1152	Category C	-0.50390625	0.16796875	0.88793945	0.069580078	0.090576172	-0.49755859	0	0	10/11/2017	10	11	2017	17:33:41	63221	0.5	17	33	41	0	0.060058594	3.4498535	-0.48242188	0.12841797	0.89379883	0.12573242	0.045166016	0	0	0	0	0	0	0	0	0	1.0239258	0.023925781	0.066650391	-0.021240234	0.039306641	-0.005859375	0	44330	0	0	0
1152	1153	1153	Category C	-0.43188477	0.10791016	0.85180664	0.071777344	0.097900391	-0.49121094	0	0	10/11/2017	10	11	2017	17:33:41	63221	0.6	17	33	41	0	0.060058594	3.4498535	-0.48510742	0.12963867	0.89819336	0.63598633	0.073974609	0	0	0	0	0	0	0	0	0	1.0290527	0.029052734	0.12133789	0.053222656	-0.021728516	-0.046386719	0	44330	0	0	0
1153	1154	1154	Category C	-0.51586914	0.10791016	0.98388672	0.094482422	0.086669922	-0.4921875	0	0	10/11/2017	10	11	2017	17:33:41	63221	0.7	17	33	41	0	0.060058594	3.4498535	-0.48046875	0.12939453	0.89819336	0.95629883	0.094970703	0	0	0	0	0	0	0	0	0	1.0268555	0.026855469	0.14233398	-0.03515625	-0.021484375	0.085449219	0	44330	0	0	0
1154	1155	1155	Category C	-0.37182617	0.083984375	0.81591797	0.055908203	0.089355469	-0.49658203	0	0	10/11/2017	10	11	2017	17:33:41	63221	0.8	17	33	41	0	0.060058594	3.4498535	-0.47753906	0.12768555	0.89819336	1.6623535	0.14086914	0	0	0	0	0	0	0	0	0	1.0251465	0.025146484	0.23193359	0.10571289	-0.043701172	-0.082275391	0	44330	0	0	0
1155	1156	1156	Category C	-0.45581055	-0.035888672	0.92382813	0.055908203	0.077636719	-0.49755859	0	0	10/11/2017	10	11	2017	17:33:41	63221	0.9	17	33	41	0	0.060058594	3.4498535	-0.47680664	0.12768555	0.90087891	0.94677734	0.16650391	0	0	0	0	0	0	0	0	0	1.0273438	0.02734375	0.20751953	0.020996094	-0.16357422	0.022705078	0	44330	0	0	0
1156	1157	1157	Category C	-0.38378906	0.16796875	1.0559082	-0.004638672	0.081787109	-0.5	0	0	10/11/2017	10	11	2017	17:33:42	63222	0	17	33	42	0	0.060058594	3.4498535	-0.47436523	0.12719727	0.90209961	0.19848633	0.18286133	0	0	0	0	0	0	0	0	0	1.0273438	0.02734375	0.28491211	0.090576172	0.040527344	0.15356445	0	44330	0	0	0
1157	1158	1158	Category C	-0.2878418	0.14379883	0.92382813	0.078857422	0.076171875	-0.49243164	0	0	10/11/2017	10	11	2017	17:33:42	63222	0.1	17	33	42	0	0.060058594	3.4498535	-0.46923828	0.12597656	0.90209961	0.4140625	0.18359375	0	0	0	0	0	0	0	0	0	1.0246582	0.024658203	0.22070313	0.18139648	0.017578125	0.021484375	0	44330	0	0	0
1158	1159	1159	Category C	-0.61181641	0.13183594	0.93579102	0.022705078	0.084472656	-0.49975586	0	0	10/11/2017	10	11	2017	17:33:42	63222	0.2	17	33	42	0	0.060058594	3.4498535	-0.47070313	0.12597656	0.90551758	0.1184082	0.14404297	0	0	0	0	0	0	0	0	0	1.0283203	0.028320313	0.17675781	-0.14086914	0.005615234	0.030029297	0	44330	0	0	0
1159	1160	1160	Category C	-0.40795898	0.095947266	0.80395508	0.005615234	0.083740234	-0.49682617	0	0	10/11/2017	10	11	2017	17:33:42	63222	0.3	17	33	42	0	0.060058594	3.4498535	-0.4699707	0.12695313	0.90722656	2.2041016	0.12451172	0	0	0	0	0	0	0	0	0	1.0297852	0.029785156	0.1965332	0.062011719	-0.031005859	-0.10327148	0	44330	0	0	0
1160	1161	1161	Category C	-0.34790039	0.17993164	1.0319824	0.090820313	0.073242188	-0.49438477	0	0	10/11/2017	10	11	2017	17:33:42	63222	0.4	17	33	42	0	0.060058594	3.4498535	-0.47070313	0.12719727	0.90722656	2.5310059	0.18286133	0	0	0	0	0	0	0	0	0	1.0300293	0.030029297	0.30004883	0.12280273	0.052490234	0.12451172	0	44330	0	0	0
1161	1162	1162	Category C	-0.57592773	0.16796875	0.89990234	0.017333984	0.081054688	-0.5	0	0	10/11/2017	10	11	2017	17:33:42	63222	0.5	17	33	42	0	0.060058594	3.4498535	-0.46679688	0.12646484	0.90625	1.2268066	0.11669922	0	0	0	0	0	0	0	0	0	1.0270996	0.027099609	0.15698242	-0.10888672	0.041259766	-0.006347656	0	44330	0	0	0
1162	1163	1163	Category C	-0.38378906	0.047851563	0.95996094	0.012207031	0.079589844	-0.4987793	0	0	10/11/2017	10	11	2017	17:33:42	63222	0.6	17	33	42	0	0.060058594	3.4498535	-0.46972656	0.12597656	0.90844727	2.2402344	0.12695313	0	0	0	0	0	0	0	0	0	1.0305176	0.030517578	0.21557617	0.0859375	-0.078125	0.051269531	0	44330	0	0	0
1163	1164	1164	Category C	-0.47998047	0.14379883	0.93579102	0.025634766	0.072265625	-0.50390625	0	0	10/11/2017	10	11	2017	17:33:42	63222	0.7	17	33	42	0	0.060058594	3.4498535	-0.46875	0.12475586	0.91040039	4.9057617	0.033447266	0	0	0	0	0	0	0	0	0	1.0314941	0.031494141	0.055175781	-0.010986328	0.018798828	0.025146484	0	44330	0	0	0
1164	1165	1165	Category C	-0.45581055	0.17993164	0.87597656	0.029052734	0.080322266	-0.50097656	0	0	10/11/2017	10	11	2017	17:33:42	63222	0.8	17	33	42	0	0.060058594	3.4498535	-0.46801758	0.12426758	0.91015625	6.7126465	0.06640625	0	0	0	0	0	0	0	0	0	1.0310059	0.031005859	0.10205078	0.012207031	0.055419922	-0.034179688	0	44330	0	0	0
1165	1166	1166	Category C	-0.35986328	0.19189453	0.98388672	0.040283203	0.083984375	-0.49755859	0	0	10/11/2017	10	11	2017	17:33:42	63222	0.9	17	33	42	0	0.059326172	3.4514648	-0.46630859	0.12451172	0.91210938	7.0742188	0.14477539	0	0	0	0	0	0	0	0	0	1.0319824	0.031982422	0.24536133	0.10644531	0.067138672	0.071533203	0	44330	0	0	0
1166	1167	1167	Category C	-0.46777344	0.15576172	0.93579102	0.01953125	0.079345703	-0.5	0	0	10/11/2017	10	11	2017	17:33:43	63223	0	17	33	43	0	0.059326172	3.4514648	-0.46484375	0.12475586	0.91308594	7.6889648	0.038085938	0	0	0	0	0	0	0	0	0	1.0322266	0.032226563	0.055908203	-0.002685547	0.030761719	0.022460938	0	44330	0	0	0
1167	1168	1168	Category C	-0.31176758	0.16796875	0.87597656	0.045166016	0.073242188	-0.5	0	0	10/11/2017	10	11	2017	17:33:43	63223	0.1	17	33	43	0	0.059326172	3.4514648	-0.46557617	0.12475586	0.91381836	7.6708984	0.1640625	0	0	0	0	0	0	0	0	0	1.0332031	0.033203125	0.23486328	0.15380859	0.04296875	-0.037841797	0	44330	0	0	0
1168	1169	1169	Category C	-0.52783203	0.11987305	0.95996094	0.0234375	0.082275391	-0.50195313	0	0	10/11/2017	10	11	2017	17:33:43	63223	0.2	17	33	43	0	0.059326172	3.4514648	-0.46337891	0.12475586	0.9140625	6.3881836	0.078857422	0	0	0	0	0	0	0	0	0	1.0324707	0.032470703	0.11474609	-0.064208984	-0.004882813	0.045654297	0	44330	0	0	0
1169	1170	1170	Category C	-0.34790039	0.11987305	0.92382813	0.028076172	0.081298828	-0.49682617	0	0	10/11/2017	10	11	2017	17:33:43	63223	0.3	17	33	43	0	0.059326172	3.4514648	-0.46386719	0.12451172	0.91552734	3.282959	0.11645508	0	0	0	0	0	0	0	0	0	1.0339355	0.033935547	0.12890625	0.1159668	-0.004638672	0.008056641	0	44330	0	0	0
1170	1171	1171	Category C	-0.57592773	0.17993164	0.98388672	0.035888672	0.080810547	-0.49975586	0	0	10/11/2017	10	11	2017	17:33:43	63223	0.4	17	33	43	0	0.059326172	3.4514648	-0.46166992	0.1237793	0.91650391	1.9758301	0.14379883	0	0	0	0	0	0	0	0	0	1.0336914	0.033691406	0.23754883	-0.11401367	0.055908203	0.067138672	0	44330	0	0	0
1171	1172	1172	Category C	-0.39599609	0.13183594	0.74389648	0.0234375	0.079833984	-0.49853516	0	0	10/11/2017	10	11	2017	17:33:43	63223	0.5	17	33	43	0	0.059326172	3.4514648	-0.45996094	0.12402344	0.91748047	2.2814941	0.18530273	0	0	0	0	0	0	0	0	0	1.0339355	0.033935547	0.24536133	0.063964844	0.007568359	-0.17358398	0	44330	0	0	0
1172	1173	1173	Category C	-0.41992188	0.15576172	1.0078125	0.088623047	0.072998047	-0.49365234	0	0	10/11/2017	10	11	2017	17:33:43	63223	0.6	17	33	43	0	0.059326172	3.4514648	-0.45800781	0.12329102	0.91870117	1.3381348	0.10205078	0	0	0	0	0	0	0	0	0	1.0339355	0.033935547	0.15966797	0.038085938	0.032226563	0.088867188	0	44330	0	0	0
1173	1174	1174	Category C	-0.40795898	0.13183594	0.93579102	-0.005859375	0.071289063	-0.50219727	0	0	10/11/2017	10	11	2017	17:33:43	63223	0.7	17	33	43	0	0.059326172	3.4514648	-0.45947266	0.12133789	0.91943359	0.95263672	0.054931641	0	0	0	0	0	0	0	0	0	1.0349121	0.034912109	0.077880859	0.051513672	0.010253906	0.016113281	0	44330	0	0	0
1174	1175	1175	Category C	-0.39599609	0.11987305	0.91186523	0.029296875	0.074462891	-0.50195313	0	0	10/11/2017	10	11	2017	17:33:43	63223	0.8	17	33	43	0	0.059326172	3.4514648	-0.45385742	0.11987305	0.91845703	1.0878906	0.058105469	0	0	0	0	0	0	0	0	0	1.0314941	0.031494141	0.064697266	0.057861328	0	-0.006591797	0	44330	0	0	0
1175	1176	1176	Category C	-0.40795898	0.19189453	0.91186523	0.020507813	0.072753906	-0.50708008	0	0	10/11/2017	10	11	2017	17:33:43	63223	0.9	17	33	43	0	0.059326172	3.4514648	-0.45507813	0.12060547	0.92016602	0.68945313	0.085693359	0	0	0	0	0	0	0	0	0	1.0336914	0.033691406	0.12670898	0.047119141	0.071044922	-0.008300781	0	44330	0	0	0
1176	1177	1177	Category C	-0.39599609	0.16796875	0.94799805	0.032714844	0.074462891	-0.5	0	0	10/11/2017	10	11	2017	17:33:44	63224	0	17	33	44	0	0.059326172	3.4514648	-0.45556641	0.12255859	0.92163086	0.68579102	0.079345703	0	0	0	0	0	0	0	0	0	1.0354004	0.035400391	0.13110352	0.059570313	0.045166016	0.026123047	0	44330	0	0	0
1177	1178	1178	Category C	-0.41992188	0.095947266	0.7199707	0.009521484	0.083007813	-0.50292969	0	0	10/11/2017	10	11	2017	17:33:44	63224	0.1	17	33	44	0	0.059326172	3.4514648	-0.45263672	0.12084961	0.921875	0.89501953	0.20629883	0	0	0	0	0	0	0	0	0	1.0341797	0.034179688	0.26000977	0.032714844	-0.024902344	-0.2019043	0	44330	0	0	0
1178	1179	1179	Category C	-0.23999023	0.11987305	0.89990234	0.077148438	0.078613281	-0.49462891	0	0	10/11/2017	10	11	2017	17:33:44	63224	0.2	17	33	44	0	0.059326172	3.4514648	-0.45117188	0.12036133	0.92333984	0.050537109	0.21240234	0	0	0	0	0	0	0	0	0	1.034668	0.034667969	0.23535156	0.21118164	-0.000488281	-0.0234375	0	44330	0	0	0
1179	1180	1180	Category C	-0.68383789	0.19189453	0.95996094	0.033447266	0.08203125	-0.49682617	0	0	10/11/2017	10	11	2017	17:33:44	63224	0.3	17	33	44	0	0.059326172	3.4514648	-0.44970703	0.12133789	0.92333984	0.58789063	0.24682617	0	0	0	0	0	0	0	0	0	1.0341797	0.034179688	0.34082031	-0.23388672	0.0703125	0.036376953	0	44330	0	0	0
1180	1181	1181	Category C	-0.39599609	0.14379883	1.0319824	-0.014648438	0.084472656	-0.5012207	0	0	10/11/2017	10	11	2017	17:33:44	63224	0.4	17	33	44	0	0.059326172	3.4514648	-0.45043945	0.12133789	0.92211914	1.3525391	0.12451172	0	0	0	0	0	0	0	0	0	1.0334473	0.033447266	0.18676758	0.054443359	0.022216797	0.10961914	0	44330	0	0	0
1181	1182	1182	Category C	-0.23999023	0.13183594	0.97192383	0.055175781	0.076416016	-0.4987793	0	0	10/11/2017	10	11	2017	17:33:44	63224	0.5	17	33	44	0	0.059326172	3.4514648	-0.45043945	0.12182617	0.92285156	1.8237305	0.21630859	0	0	0	0	0	0	0	0	0	1.0341797	0.034179688	0.26953125	0.21044922	0.009765625	0.048828125	0	44330	0	0	0
1182	1183	1183	Category C	-0.51586914	0.16796875	1.0197754	0.059326172	0.078613281	-0.49853516	0	0	10/11/2017	10	11	2017	17:33:44	63224	0.6	17	33	44	0	0.059326172	3.4514648	-0.44897461	0.12060547	0.92651367	2.2233887	0.1237793	0	0	0	0	0	0	0	0	0	1.0368652	0.036865234	0.20703125	-0.066650391	0.047119141	0.093017578	0	44330	0	0	0
1183	1184	1184	Category C	-0.37182617	0.047851563	0.91186523	-0.009033203	0.081787109	-0.49902344	0	0	10/11/2017	10	11	2017	17:33:44	63224	0.7	17	33	44	0	0.059326172	3.4514648	-0.45214844	0.11987305	0.92822266	4.3408203	0.10913086	0	0	0	0	0	0	0	0	0	1.0395508	0.039550781	0.16894531	0.080322266	-0.072021484	-0.016357422	0	44330	0	0	0
1184	1185	1185	Category C	-0.64794922	0.11987305	0.89990234	0.013183594	0.082763672	-0.50292969	0	0	10/11/2017	10	11	2017	17:33:44	63224	0.8	17	33	44	0	0.059326172	3.4514648	-0.45288086	0.12084961	0.92700195	6.4230957	0.19677734	0	0	0	0	0	0	0	0	0	1.0388184	0.038818359	0.22338867	-0.19482422	-0.000976563	-0.027099609	0	44330	0	0	0
1185	1186	1186	Category C	-0.23999023	0.095947266	1.079834	0.059814453	0.084228516	-0.49536133	0	0	10/11/2017	10	11	2017	17:33:44	63224	0.9	17	33	44	0	0.059326172	3.4514648	-0.44848633	0.12060547	0.92407227	6.0197754	0.26123047	0	0	0	0	0	0	0	0	0	1.0341797	0.034179688	0.38867188	0.20849609	-0.024658203	0.15551758	0	44330	0	0	0
1186	1187	1187	Category C	-0.59985352	0.10791016	0.87597656	0.047851563	0.075683594	-0.49780273	0	0	10/11/2017	10	11	2017	17:33:45	63225	0	17	33	45	0	0.059326172	3.4514648	-0.45288086	0.11987305	0.92602539	5.7177734	0.15551758	0	0	0	0	0	0	0	0	0	1.0378418	0.037841797	0.20898438	-0.14672852	-0.011962891	-0.050048828	0	44330	0	0	0
1187	1188	1188	Category C	-0.40795898	0.14379883	0.98388672	0.008544922	0.083984375	-0.49804688	0	0	10/11/2017	10	11	2017	17:33:45	63225	0.1	17	33	45	0	0.059326172	3.4514648	-0.44921875	0.12158203	0.92236328	6.3095703	0.077148438	0	0	0	0	0	0	0	0	0	1.0332031	0.033203125	0.12475586	0.041259766	0.021972656	0.061279297	0	44330	0	0	0
1188	1189	1189	Category C	-0.41992188	0.13183594	0.95996094	0.034179688	0.091308594	-0.49487305	0	0	10/11/2017	10	11	2017	17:33:45	63225	0.2	17	33	45	0	0.059326172	3.4514648	-0.45361328	0.12109375	0.92285156	7.3203125	0.051025391	0	0	0	0	0	0	0	0	0	1.0354004	0.035400391	0.081298828	0.033691406	0.010498047	0.036865234	0	44330	0	0	0
1189	1190	1190	Category C	-0.41992188	0.071777344	0.92382813	0.022460938	0.085693359	-0.50195313	0	0	10/11/2017	10	11	2017	17:33:45	63225	0.3	17	33	45	0	0.059326172	3.4514648	-0.45361328	0.12109375	0.921875	6.5163574	0.059814453	0	0	0	0	0	0	0	0	0	1.0344238	0.034423828	0.084960938	0.033691406	-0.049316406	0.001708984	0	44330	0	0	0
1190	1191	1191	Category C	-0.41992188	0.083984375	0.94799805	0.032714844	0.081298828	-0.50292969	0	0	10/11/2017	10	11	2017	17:33:45	63225	0.4	17	33	45	0	0.059326172	3.4514648	-0.45825195	0.12133789	0.9230957	5.2380371	0.059082031	0	0	0	0	0	0	0	0	0	1.0375977	0.037597656	0.10058594	0.038330078	-0.037353516	0.024658203	0	44330	0	0	0
1191	1192	1192	Category C	-0.44384766	0.14379883	0.97192383	0.019042969	0.088623047	-0.4987793	0	0	10/11/2017	10	11	2017	17:33:45	63225	0.5	17	33	45	0	0.059326172	3.4514648	-0.4609375	0.1184082	0.91967773	5.142334	0.060302734	0	0	0	0	0	0	0	0	0	1.0356445	0.035644531	0.094482422	0.017089844	0.025146484	0.052001953	0	44330	0	0	0
1192	1193	1193	Category C	-0.38378906	0.13183594	1.0078125	0.037353516	0.094970703	-0.49658203	0	0	10/11/2017	10	11	2017	17:33:45	63225	0.6	17	33	45	0	0.059326172	3.4514648	-0.46044922	0.11816406	0.91918945	5.7822266	0.11791992	0	0	0	0	0	0	0	0	0	1.0349121	0.034912109	0.17871094	0.076660156	0.013427734	0.088378906	0	44330	0	0	0
1193	1194	1194	Category C	-0.50390625	0.071777344	0.91186523	0.022949219	0.093994141	-0.50073242	0	0	10/11/2017	10	11	2017	17:33:45	63225	0.7	17	33	45	0	0.059326172	3.4514648	-0.46386719	0.11743164	0.92138672	5.0231934	0.061279297	0	0	0	0	0	0	0	0	0	1.0383301	0.038330078	0.095214844	-0.039794922	-0.045654297	-0.009521484	0	44330	0	0	0
1194	1195	1195	Category C	-0.37182617	0.059814453	0.88793945	0.038085938	0.097900391	-0.49560547	0	0	10/11/2017	10	11	2017	17:33:45	63225	0.8	17	33	45	0	0.059326172	3.4514648	-0.46411133	0.11743164	0.92016602	3.8220215	0.11352539	0	0	0	0	0	0	0	0	0	1.0373535	0.037353516	0.18237305	0.092285156	-0.057617188	-0.032226563	0	44330	0	0	0
1195	1196	1196	Category C	-0.44384766	0.13183594	1.0078125	0.025878906	0.091308594	-0.49755859	0	0	10/11/2017	10	11	2017	17:33:45	63225	0.9	17	33	45	0	0.059326172	3.4514648	-0.4675293	0.11816406	0.91943359	4.5239258	0.092285156	0	0	0	0	0	0	0	0	0	1.0383301	0.038330078	0.12548828	0.023681641	0.013427734	0.088134766	0	44330	0	0	0
1196	1197	1197	Category C	-0.3359375	0.071777344	0.94799805	0.005126953	0.095458984	-0.5	0	0	10/11/2017	10	11	2017	17:33:46	63226	0	17	33	46	0	0.059326172	3.4514648	-0.46826172	0.12084961	0.91845703	4.8154297	0.14428711	0	0	0	0	0	0	0	0	0	1.0380859	0.038085938	0.2109375	0.13232422	-0.049072266	0.029296875	0	44330	0	0	0
1197	1198	1198	Category C	-0.41992188	0.13183594	0.97192383	0.035888672	0.091064453	-0.49853516	0	0	10/11/2017	10	11	2017	17:33:46	63226	0.111	17	33	46	0	0.059326172	3.4514648	-0.4699707	0.12084961	0.91625977	4.6970215	0.075439453	0	0	0	0	0	0	0	0	0	1.0368652	0.036865234	0.11645508	0.050048828	0.010742188	0.055419922	0	44330	0	0	0
1198	1199	1199	Category C	-0.46777344	0.095947266	0.95996094	0.022705078	0.10083008	-0.49658203	0	0	10/11/2017	10	11	2017	17:33:46	63226	0.222	17	33	46	0	0.059326172	3.4514648	-0.47436523	0.12158203	0.91503906	3.901123	0.052001953	0	0	0	0	0	0	0	0	0	1.0378418	0.037841797	0.077148438	0.006591797	-0.025634766	0.044677734	0	44330	0	0	0
1199	1200	1200	Category C	-0.55175781	0.095947266	0.89990234	0.031738281	0.10351563	-0.49121094	0	0	10/11/2017	10	11	2017	17:33:46	63226	0.333	17	33	46	0	0.059326172	3.4514648	-0.47290039	0.12255859	0.91333008	3.9108887	0.083984375	0	0	0	0	0	0	0	0	0	1.0358887	0.035888672	0.11865234	-0.078613281	-0.026611328	-0.013427734	0	44330	0	0	0
1200	1201	1201	Category C	-0.2878418	0.083984375	0.81591797	0.076904297	0.10546875	-0.49023438	0	0	10/11/2017	10	11	2017	17:33:46	63226	0.444	17	33	46	0	0.059326172	3.4514648	-0.47509766	0.12353516	0.9152832	4.2021484	0.21557617	0	0	0	0	0	0	0	0	0	1.0385742	0.038574219	0.32641602	0.18725586	-0.039550781	-0.099365234	0	44330	0	0	0
1201	1202	1202	Category C	-0.64794922	0.083984375	0.95996094	0.10107422	0.10595703	-0.48291016	0	0	10/11/2017	10	11	2017	17:33:46	63226	0.555	17	33	46	0	0.059326172	3.4514648	-0.4765625	0.1237793	0.91455078	3.90625	0.18139648	0	0	0	0	0	0	0	0	0	1.0385742	0.038574219	0.25634766	-0.17114258	-0.039794922	0.045166016	0	44330	0	0	0
1202	1203	1203	Category C	-0.43188477	0.071777344	0.88793945	0.022949219	0.11694336	-0.49633789	0	0	10/11/2017	10	11	2017	17:33:46	63226	0.666	17	33	46	0	0.059326172	3.4514648	-0.47167969	0.12255859	0.91137695	3.0598145	0.068603516	0	0	0	0	0	0	0	0	0	1.0334473	0.033447266	0.11425781	0.039794922	-0.05078125	-0.0234375	0	44330	0	0	0
1203	1204	1204	Category C	-0.52783203	0.035888672	0.98388672	0.059082031	0.10498047	-0.49121094	0	0	10/11/2017	10	11	2017	17:33:46	63226	0.777	17	33	46	0	0.059326172	3.4595215	-0.47338867	0.12548828	0.90869141	2.3898926	0.12890625	0	0	0	0	0	0	0	0	0	1.0324707	0.032470703	0.21899414	-0.054199219	-0.089599609	0.074951172	0	44330	0	0	0
1204	1205	1205	Category C	-0.32397461	0.15576172	1.0559082	0.031982422	0.10009766	-0.49975586	0	0	10/11/2017	10	11	2017	17:33:46	63226	0.888	17	33	46	0	0.059326172	3.4595215	-0.47631836	0.12695313	0.90869141	1.6904297	0.21362305	0	0	0	0	0	0	0	0	0	1.0339355	0.033935547	0.328125	0.15234375	0.028564453	0.14697266	0	44330	0	0	0
1205	1206	1206	Category C	-0.44384766	0.11987305	0.93579102	0.053222656	0.092773438	-0.49462891	0	0	10/11/2017	10	11	2017	17:33:47	63227	0	17	33	47	0	0.059326172	3.4595215	-0.47998047	0.12695313	0.90869141	0.10839844	0.045654297	0	0	0	0	0	0	0	0	0	1.0354004	0.035400391	0.0703125	0.036132813	-0.007080078	0.026855469	0	44330	0	0	0
1206	1207	1207	Category C	-0.59985352	0.14379883	0.99584961	0.028320313	0.098876953	-0.49462891	0	0	10/11/2017	10	11	2017	17:33:47	63227	0.09	17	33	47	0	0.059326172	3.4595215	-0.48193359	0.12719727	0.90673828	0.90917969	0.1484375	0	0	0	0	0	0	0	0	0	1.034668	0.034667969	0.22314453	-0.11767578	0.016357422	0.088867188	0	44330	0	0	0
1207	1208	1208	Category C	-0.27587891	0.14379883	0.88793945	0.034179688	0.10327148	-0.49560547	0	0	10/11/2017	10	11	2017	17:33:47	63227	0.181	17	33	47	0	0.059326172	3.4595215	-0.48510742	0.12670898	0.90380859	1.6379395	0.21044922	0	0	0	0	0	0	0	0	0	1.0336914	0.033691406	0.2421875	0.20922852	0.016845703	-0.015869141	0	44330	0	0	0
1208	1209	1209	Category C	-0.55175781	0.071777344	0.98388672	0.067382813	0.10498047	-0.48828125	0	0	10/11/2017	10	11	2017	17:33:47	63227	0.272	17	33	47	0	0.059326172	3.4595215	-0.48657227	0.12744141	0.90136719	2.2209473	0.11865234	0	0	0	0	0	0	0	0	0	1.0324707	0.032470703	0.203125	-0.064941406	-0.055664063	0.082275391	0	44330	0	0	0
1209	1210	1210	Category C	-0.32397461	0.095947266	0.97192383	-0.000244141	0.10327148	-0.49658203	0	0	10/11/2017	10	11	2017	17:33:47	63227	0.363	17	33	47	0	0.059326172	3.4595215	-0.48803711	0.12963867	0.89990234	2.2651367	0.18237305	0	0	0	0	0	0	0	0	0	1.0319824	0.031982422	0.26977539	0.1640625	-0.033691406	0.071777344	0	44330	0	0	0
1210	1211	1211	Category C	-0.41992188	0.15576172	0.99584961	0.068603516	0.088134766	-0.49438477	0	0	10/11/2017	10	11	2017	17:33:47	63227	0.454	17	33	47	0	0.059326172	3.4595215	-0.49047852	0.13134766	0.8984375	0.95800781	0.12255859	0	0	0	0	0	0	0	0	0	1.0319824	0.031982422	0.19213867	0.070556641	0.024169922	0.097167969	0	44330	0	0	0
1211	1212	1212	Category C	-0.41992188	0.071777344	0.93579102	0.014404297	0.085693359	-0.49975586	0	0	10/11/2017	10	11	2017	17:33:47	63227	0.545	17	33	47	0	0.059326172	3.4595215	-0.48608398	0.13183594	0.89428711	0.14990234	0.098388672	0	0	0	0	0	0	0	0	0	1.0263672	0.026367188	0.16748047	0.066162109	-0.060058594	0.041259766	0	44330	0	0	0
1212	1213	1213	Category C	-0.46777344	0.035888672	0.97192383	0.021972656	0.078125	-0.5	0	0	10/11/2017	10	11	2017	17:33:47	63227	0.636	17	33	47	0	0.059326172	3.4595215	-0.48583984	0.13330078	0.89501953	1.0302734	0.12524414	0	0	0	0	0	0	0	0	0	1.0273438	0.02734375	0.19238281	0.018066406	-0.097412109	0.076660156	0	44330	0	0	0
1213	1214	1214	Category C	-0.31176758	0.071777344	0.92382813	0.029296875	0.073730469	-0.50097656	0	0	10/11/2017	10	11	2017	17:33:47	63227	0.727	17	33	47	0	0.059326172	3.4595215	-0.48754883	0.13452148	0.89306641	2.8193359	0.18920898	0	0	0	0	0	0	0	0	0	1.0263672	0.026367188	0.26904297	0.17578125	-0.062744141	0.030517578	0	44330	0	0	0
1214	1215	1215	Category C	-0.57592773	0.2277832	0.86376953	0.046630859	0.10058594	-0.49462891	0	0	10/11/2017	10	11	2017	17:33:47	63227	0.818	17	33	47	0	0.059326172	3.4595215	-0.48901367	0.13574219	0.89038086	1.796875	0.12915039	0	0	0	0	0	0	0	0	0	1.0249023	0.024902344	0.20556641	-0.086669922	0.091796875	-0.026611328	0	44330	0	0	0
1215	1216	1216	Category C	-0.34790039	0.19189453	0.86376953	0.083007813	0.1237793	-0.48388672	0	0	10/11/2017	10	11	2017	17:33:47	63227	0.909	17	33	47	0	0.059326172	3.4595215	-0.48974609	0.13598633	0.88842773	0.071289063	0.15454102	0	0	0	0	0	0	0	0	0	1.0236816	0.023681641	0.22241211	0.1418457	0.055664063	-0.024658203	0	44330	0	0	0
1216	1217	1217	Category C	-0.46777344	0.047851563	0.94799805	0.11962891	0.12939453	-0.47753906	0	0	10/11/2017	10	11	2017	17:33:48	63228	0	17	33	48	0	0.059326172	3.4595215	-0.48999023	0.13671875	0.88623047	0.40356445	0.11035156	0	0	0	0	0	0	0	0	0	1.0219727	0.021972656	0.17285156	0.022216797	-0.088867188	0.061523438	0	44330	0	0	0
1217	1218	1218	Category C	-0.45581055	0.095947266	1.0078125	0.13134766	0.13134766	-0.47241211	0	0	10/11/2017	10	11	2017	17:33:48	63228	0.1	17	33	48	0	0.059326172	3.4595215	-0.49169922	0.13769531	0.88476563	1.5881348	0.13452148	0	0	0	0	0	0	0	0	0	1.0214844	0.021484375	0.20068359	0.035888672	-0.041748047	0.12280273	0	44330	0	0	0
1218	1219	1219	Category C	-0.53979492	0.17993164	0.86376953	0.11376953	0.15673828	-0.46899414	0	0	10/11/2017	10	11	2017	17:33:48	63228	0.2	17	33	48	0	0.059326172	3.4595215	-0.49584961	0.13842773	0.88647461	0.2097168	0.064208984	0	0	0	0	0	0	0	0	0	1.0253906	0.025390625	0.10791016	-0.043701172	0.041259766	-0.022705078	0	44330	0	0	0
1219	1220	1220	Category C	-0.38378906	0.15576172	0.64794922	0.14257813	0.16015625	-0.4597168	0	0	10/11/2017	10	11	2017	17:33:48	63228	0.3	17	33	48	0	0.059326172	3.4595215	-0.49951172	0.14111328	0.88598633	2.0820313	0.26513672	0	0	0	0	0	0	0	0	0	1.0268555	0.026855469	0.3684082	0.11572266	0.014404297	-0.23803711	0	44330	0	0	0
1220	1221	1221	Category C	-0.63598633	0.14379883	0.91186523	0.21337891	0.12939453	-0.44018555	0	0	10/11/2017	10	11	2017	17:33:48	63228	0.4	17	33	48	0	0.059326172	3.4595215	-0.49829102	0.1418457	0.88378906	1.154541	0.14038086	0	0	0	0	0	0	0	0	0	1.0246582	0.024658203	0.16723633	-0.13745117	0.001708984	0.027832031	0	44330	0	0	0
1221	1222	1222	Category C	-0.35986328	0.10791016	1.0439453	0.19848633	0.12744141	-0.44750977	0	0	10/11/2017	10	11	2017	17:33:48	63228	0.5	17	33	48	0	0.059326172	3.4595215	-0.50048828	0.14355469	0.88061523	1.0974121	0.21850586	0	0	0	0	0	0	0	0	0	1.0231934	0.023193359	0.33984375	0.140625	-0.035644531	0.16308594	0	44330	0	0	0
1222	1223	1223	Category C	-0.89990234	0.17993164	1.0439453	0.21875	0.15307617	-0.43286133	0	0	10/11/2017	10	11	2017	17:33:48	63228	0.6	17	33	48	0	0.059326172	3.4595215	-0.50512695	0.14550781	0.87841797	0.20678711	0.42919922	0	0	0	0	0	0	0	0	0	1.0236816	0.023681641	0.59423828	-0.39453125	0.034179688	0.1652832	0	44330	0	0	0
1223	1224	1224	Category C	-0.6237793	0.059814453	0.77978516	0.18969727	0.16552734	-0.44213867	0	0	10/11/2017	10	11	2017	17:33:48	63228	0.7	17	33	48	0	0.059326172	3.4595215	-0.5065918	0.14624023	0.87548828	3.1687012	0.17407227	0	0	0	0	0	0	0	0	0	1.0219727	0.021972656	0.29931641	-0.11694336	-0.086425781	-0.095703125	0	44330	0	0	0
1224	1225	1225	Category C	-0.32397461	0.059814453	0.55175781	0.27612305	0.16943359	-0.39257813	0	0	10/11/2017	10	11	2017	17:33:48	63228	0.8	17	33	48	0	0.059326172	3.4595215	-0.51000977	0.14892578	0.87402344	2.9626465	0.38256836	0	0	0	0	0	0	0	0	0	1.0229492	0.022949219	0.59765625	0.18603516	-0.089111328	-0.32226563	0	44330	0	0	0
1225	1226	1226	Category C	-0.83984375	0.14379883	0.99584961	0.28369141	0.16357422	-0.390625	0	0	10/11/2017	10	11	2017	17:33:48	63228	0.9	17	33	48	0	0.059326172	3.4595215	-0.50952148	0.15063477	0.87255859	1.5595703	0.35253906	0	0	0	0	0	0	0	0	0	1.0217285	0.021728516	0.46020508	-0.33007813	-0.006835938	0.12304688	0	44330	0	0	0
1226	1227	1227	Category C	-0.43188477	0.15576172	0.69580078	0.21557617	0.16479492	-0.42480469	0	0	10/11/2017	10	11	2017	17:33:49	63229	0	17	33	49	0	0.059326172	3.4595215	-0.51342773	0.15429688	0.86914063	2.4567871	0.19165039	0	0	0	0	0	0	0	0	0	1.0212402	0.021240234	0.2565918	0.081542969	0.001220703	-0.17333984	0	44330	0	0	0
[truncated: 5,292 more rows]
[truncated: 29 more columns]
