# Supplementary material for: Development of a multisensor biologging collar and analytical techniques to describe high‐resolution spatial behavior in free‐ranging terrestrial mammals
Source: Ecol Evol. 2024 Sep 23;14(9):e70264. doi: 10.1002/ece3.70264 (PMC11420106; doi:10.1002/ece3.70264)
Supplement: Supplementary file 1 — Appendix S1 [file ECE3-14-e70264-s001.zip › doi_10_5061_dryad_jdfn2z3hv__v20240620/B4_S20_Header.csv]

Split no.	Bookmark number	Category	Pointer	Day#	Time(hh:mm:ss)	Total Event start	Event start	Number events	Duration(s)	Sum VeDBA	Mean VeDBA	Mean Dyn AccX	Mean Dyn AccY	Mean Dyn AccZ	Sum VeSBA	Mean VeSBA	Mean smth AccX	Mean smth AccY	Mean smth AccZ	VeDBA_Var	VeDBA_SD	VeSBA_Var	VeSBA_SD	Mean Animal g	Sum Animal g	Animal g_Var	Animal g_SD	Acc_x_Var	Acc_x_SD	Acc_y_Var	Acc_y_SD	Acc_z_Var	Acc_z_SD	Predominant freq, Hz	Smth press val	Max pressure val	Min pressure val	Grd air press	Altitude begin	Altitude end	Delta max/min altitude
1	1	Category A	0	12	5:37:34	20570	20570	1932	193.5	42.4155	0.0219542	-7.71E-06	5.08E-05	-2.93E-05	1993.64	1.0319	0.0371358	0.208705	1.00987	5.05E-05	0.00710962	0	0	0.0319038	61.6382	0	0	0.000143553	0.0119813	7.67E-05	0.00875812	0.0001572	0.012538	0	7	0	0	1000	44330	44330	0
1	2	Category B	1932	12	7:10:19	64799	64799	1642	164.5	38.1843	0.0232548	-1.89E-05	4.07E-05	-8.18E-06	1654.56	1.00765	-0.274491	-0.189974	0.950673	0.000121327	0.0110148	0	0	0.00765014	12.5615	0	0	0.000247263	0.0157246	2.78E-05	0.00527296	0.000242654	0.0155773	0	7	0	0	1000	44330	44330	0
1	3	Category E	3574	11	21:14:37	151382	151382	56	5.5	15.979	0.285339	-0.00992257	0.178951	0.0789708	54.0239	0.964713	0.0417175	-0.00257656	0.951019	0.00948225	0.0973768	0.00122506	0.0350009	0.0649588	3.6377	0.000867571	0.0294546	0.00927734	0.096319	0.0644444	0.253859	0.0226048	0.150349	0	7	0	0	1000	44330	44330	0
1	4	Category L	3630	11	21:14:44	151438	151438	189	18.8	11.8245	0.0625633	0.0140465	-0.0108739	-0.0132172	199.031	1.05308	0.0847581	0.118834	1.04182	0.00462834	0.0680319	0.000264809	0.0162729	0.0530767	10.0315	0.000250599	0.0158303	0.00218564	0.0467508	0.00129304	0.0359589	0.00144159	0.0379683	0	7	0	0	1000	44330	44330	0
1	5	Category M	3819	11	21:15:12	151627	151627	29	2.8	18.8982	0.651662	0.0510591	0.0876802	0.171117	32.4104	1.1176	-0.0956863	0.196786	1.0953	0.958572	0.979067	0	0	0.1176	3.4104	0	0	0.0978162	0.312756	0.487869	0.698476	0.6974	0.835105	0	7	0	0	1000	44330	44330	0
1	6	Category L	3848	11	21:15:17	151656	151656	68	6.7	6.52197	0.0959114	-0.0347111	-0.000542136	-0.0386676	72.3691	1.06425	-0.232408	0.196713	1.01896	0.00790944	0.088935	0.000872444	0.0295372	0.0642521	4.36914	0.000872444	0.0295372	0.00914091	0.0956081	0.000678567	0.0260493	0.00480024	0.0692837	0	7	0	0	1000	44330	44330	0
1	7	Category G	3916	11	21:38:33	151779	151779	147	14.601	37.9021	0.257837	-0.0295659	-3.82E-05	-0.0262393	158.16	1.07592	-0.520463	0.129202	0.930819	0.0208151	0.144274	3.32E-05	0.00576337	0.0759211	11.1604	3.32E-05	0.00576337	0.0540232	0.232429	0.00899334	0.0948332	0.0223414	0.14947	0	7	0	0	1000	44330	44330	0
1	8	Category M	4063	11	22:03:47	151926	151926	19	1.8	11.3589	0.597836	0.0788317	-0.0631553	0.170911	20.5598	1.0821	-0.386192	0.124897	1.0029	0.422967	0.650359	0	0	0.0820955	1.55981	0	0	0.383365	0.619165	0.119757	0.34606	0.198306	0.445316	0	7	0	0	1000	44330	44330	0
1	9	Category E	4082	11	23:03:07	151945	151945	43	4.201	11.8015	0.274454	-0.0537961	-0.0160281	-0.04189	45.8503	1.06629	-0.297857	0.119356	1.01564	0.0375295	0.193725	6.81E-05	0.00825423	0.066287	2.85034	6.81E-05	0.00825423	0.0563511	0.237384	0.0174021	0.131917	0.026424	0.162554	0	7	0	0	1000	44330	44330	0
1	10	Category L	4125	12	0:56:01	151988	151988	72	7.101	7.48291	0.103929	0.0493028	0.0169881	-0.0261875	77.4114	1.07516	-0.15663	0.174693	1.04862	0.0180427	0.134323	0.000556098	0.0235817	0.075158	5.41138	0.000556098	0.0235817	0.00789727	0.0888666	0.000576443	0.0240092	0.004147	0.0643972	0	7	0	0	1000	44330	44330	0
1	11	Category M	4197	12	0:56:08	152060	152060	17	1.7	16.7598	0.985869	-0.153406	-0.00106273	0.26923	19.1157	1.12445	-0.127269	0.178697	1.1028	1.55802	1.24821	0	0	0.124454	2.11572	0	0	0.0866125	0.2943	1.46543	1.21055	0.506664	0.711803	0	7	0	0	1000	44330	44330	0
1	12	Category L	4214	12	0:56:39	152077	152077	56	5.5	6.26709	0.111912	0.0113046	-0.0176435	-0.065591	62.8074	1.12156	-0.0706613	0.187622	1.10237	0.0309535	0.175936	0.00037929	0.0194754	0.12156	6.80737	0.00037929	0.0194754	0.00718471	0.0847627	0.000658308	0.0256575	0.00559344	0.0747893	0	7	0	0	1000	44330	44330	0
1	13	Category M	4270	12	0:56:55	152133	152133	18	1.7	10.5698	0.587212	0.14719	0.0974257	0.169854	19.7966	1.09981	-0.0312364	0.187025	1.08322	0.379991	0.616434	0	0	0.0998128	1.79663	0	0	0.076728	0.276998	0.287882	0.536547	0.252536	0.50253	0	7	0	0	1000	44330	44330	0
1	14	Category E	4288	12	0:56:58	152151	152151	81	8.101	18.6489	0.230234	-0.0197242	-0.0230999	-0.0345082	87.7021	1.08274	-0.133111	0.166148	1.06054	0.0278983	0.167028	0.000424986	0.0206152	0.0827426	6.70215	0.000424986	0.0206152	0.0213156	0.145999	0.0114445	0.106979	0.0334322	0.182845	0	7	0	0	1000	44330	44330	0
1	15	Category M	4369	12	1:02:14	152232	152232	33	3.201	22.6584	0.68662	0.171749	0.0878166	0.123136	36.0188	1.09148	-0.285844	0.145027	1.04132	0.270264	0.519869	4.44E-05	0.00666252	0.0914788	3.0188	4.44E-05	0.00666252	0.231431	0.481072	0.111077	0.333282	0.344438	0.586888	0	7	0	0	1000	44330	44330	0
1	16	Category G	4402	12	1:02:19	152265	152265	58	5.7	18.1206	0.312424	-0.164446	-0.0485293	-0.07163	59.3696	1.02361	-0.455529	0.0550748	0.912661	0.0242667	0.155778	0.000105233	0.0102583	0.0364275	2.11279	0.000206257	0.0143616	0.081101	0.284782	0.00768622	0.0876711	0.0344365	0.185571	0	7	0	0	1000	44330	44330	0
1	17	Category E	4460	12	1:02:28	152344	152344	69	6.8	13.4246	0.194559	0.0643116	0.00619905	0.0114746	70.71	1.02478	0.0739074	0.12817	1.01088	0.00717915	0.0847299	7.08E-05	0.00841222	0.0311085	2.14648	7.78E-05	0.00882281	0.0165945	0.12882	0.00790803	0.0889271	0.0210669	0.145144	0	7	0	0	1000	44330	44330	0
1	18	Category L	4529	12	1:02:37	152413	152413	72	7.2	4.41992	0.0613878	0.00647651	-0.000352648	0.00172594	74.9678	1.04122	0.0890774	0.128435	1.02904	0.00180732	0.0425126	0	0	0.0412191	2.96777	0	0	0.00283474	0.0532423	0.000993517	0.0315201	0.000698513	0.0264294	0	7	0	0	1000	44330	44330	0
1	19	Category E	4601	12	1:02:51	152485	152485	44	4.3	7.87744	0.179033	-0.027033	-0.0127674	0.00352339	45.8682	1.04246	0.0166127	0.119424	1.03533	0.00858376	0.0926486	0	0	0.0424583	1.86816	0	0	0.0167736	0.129513	0.00750732	0.0866448	0.0128895	0.113532	0	7	0	0	1000	44330	44330	0
1	20	Category L	4645	12	1:02:56	152529	152529	77	7.6	7.10742	0.0923042	0.0712796	0.0114619	0.0194552	78.7422	1.02263	-0.07205	0.129439	1.00729	0.00322456	0.0567852	6.34E-06	0.0025182	0.0264243	2.03467	1.90E-05	0.00436164	0.0140048	0.118342	0.000573889	0.023956	0.00124607	0.0352997	0	7	0	0	1000	44330	44330	0
1	21	Category G	4722	12	1:03:46	152606	152606	167	16.601	32.9565	0.197345	-0.0656095	0.00710785	-0.077071	178.755	1.07039	-0.505937	0.0850589	0.931081	0.0175854	0.13261	0.00187711	0.0433256	0.0727364	12.147	0.00186833	0.0432242	0.0217402	0.147446	0.00349691	0.0591347	0.0298553	0.172787	0	7	0	0	1000	44330	44330	0
1	22	Category M	4889	12	1:04:04	152773	152773	20	1.9	33.3538	1.66769	0.231519	-0.202124	0.954016	25.9702	1.29851	-0.275854	0.0675171	1.26638	6.63857	2.57654	0.000378418	0.019453	0.298511	5.97021	0.000378418	0.019453	0.611316	0.781867	1.99432	1.41221	5.86044	2.42083	0	7	0	0	1000	44330	44330	0
1	23	Category E	4909	12	1:04:14	152793	152793	81	8	19.6497	0.242588	0.0109441	0.0403495	-0.103965	93.1973	1.15058	-0.129539	0.142464	1.13309	0.0610743	0.247132	0.00626326	0.0791408	0.150584	12.1973	0.00626326	0.0791408	0.0213638	0.146164	0.00783058	0.0884906	0.0498348	0.223237	0	7	0	0	1000	44330	44330	0
1	24	Category J	4990	12	10:10:54	152874	152874	38	3.701	25.8403	0.680009	0.0363641	-0.0402575	0.0289307	40.8	1.07369	-0.180214	0.119674	1.05115	0.12906	0.35925	1.28E-05	0.00358462	0.0736855	2.80005	1.28E-05	0.00358462	0.0639199	0.252824	0.0186061	0.136404	0.459787	0.678076	0	7	0	0	1000	44330	44330	0
1	25	Category M	5028	12	10:13:41	152912	152912	20	1.9	7.88184	0.394092	-0.0732178	0.0344604	0.00710449	21.2881	1.0644	-0.247485	0.0949829	1.03071	0.156384	0.395455	8.54E-05	0.00924387	0.0644043	1.28809	2.44E-05	0.00494106	0.11532	0.339588	0.0589722	0.242842	0.137964	0.371435	0	7	0	0	1000	44330	44330	0
1	26	Category E	5048	12	10:13:45	152932	152932	46	4.501	10.7695	0.23412	0.0459091	-0.0736827	0.054921	46.4678	1.01017	-0.368408	0.146092	0.92308	0.0250881	0.158392	0.000514818	0.0226896	0.0398586	1.8335	0.000275985	0.0166128	0.0194039	0.139298	0.0213782	0.146213	0.0258842	0.160886	0	7	0	0	1000	44330	44330	0
1	27	Category M	5094	12	10:13:51	152978	152978	68	6.7	39.6025	0.58239	-0.11396	0.111719	-0.0779455	64.603	0.950045	-0.453283	0.364143	0.744794	0.351257	0.59267	0.000976563	0.03125	0.0499555	3.39697	0.000420065	0.0204955	0.105623	0.324997	0.441403	0.664381	0.128393	0.358319	0	7	0	0	1000	44330	44330	0
1	28	Category J	5162	12	14:43:50	153046	153046	86	8.5	72.2942	0.84063	0.111916	-0.0364252	0.0555136	95.2148	1.10715	-0.166646	0.140917	1.07993	0.154246	0.392741	0.000684162	0.0261565	0.10841	9.32324	0.00112986	0.0336134	0.117815	0.343242	0.0316332	0.177857	0.699122	0.836135	0	7	0	0	1000	44330	44330	0
1	29	Category G	5248	12	14:57:48	153132	153132	94	9.3	23.2422	0.247257	-0.0530045	-0.0132148	-0.0350082	97.801	1.04044	-0.476274	0.0896282	0.913346	0.0216013	0.146974	3.90E-05	0.00624168	0.0404364	3.80103	3.90E-05	0.00624168	0.0504202	0.224545	0.00610352	0.078125	0.0198066	0.140736	0	7	0	0	1000	44330	44330	0
1	30	Category H	5342	12	14:58:05	153226	153226	54	5.3	15.9729	0.295794	-0.0953776	-0.00191696	-0.0355225	54.2107	1.0039	-0.482788	0.122342	0.865745	0.0175329	0.132412	8.14E-05	0.0090211	0.0152678	0.824463	0	0	0.0674778	0.259765	0.00578704	0.0760726	0.0260914	0.161528	0	7	0	0	1000	44330	44330	0
1	31	Category J	5396	12	14:58:16	153280	153280	52	5.201	39.6902	0.763273	0.209571	-0.0924495	0.144921	51.3455	0.987413	-0.250582	0.22453	0.923978	0.231553	0.4812	0.000136155	0.0116686	0.0180617	0.939209	4.70E-05	0.00685202	0.222323	0.471511	0.0366258	0.191379	0.541138	0.735621	0	7	0	0	1000	44330	44330	0
1	32	Category M	5448	12	15:13:11	153332	153332	45	4.4	25.1802	0.559559	-0.213043	0.194038	-0.201709	42.3369	0.94082	-0.310086	0.379503	0.80287	0.136458	0.369403	0.000146484	0.0121031	0.0591797	2.66309	0.000119358	0.0109251	0.0991808	0.31493	0.124463	0.352793	0.213287	0.46183	0	7	0	0	1000	44330	44330	0
1	33	Category L	5493	12	15:13:26	153377	153377	109	10.9	11.6543	0.10692	0.0676762	-0.0312903	0.0416092	109.31	1.00284	-0.0661375	0.175259	0.979389	0.00266539	0.0516274	0.000306856	0.0175173	0.0333957	3.64014	0.00012095	0.0109977	0.00958196	0.0978875	0.00572051	0.075634	0.00565555	0.0752034	0	7	0	0	1000	44330	44330	0
1	34	Category E	5602	12	15:26:41	153486	153486	66	6.5	16.1506	0.244707	0.00707268	-0.017297	0.0274806	67.7429	1.02641	-0.233036	0.115841	0.988463	0.0187803	0.137041	3.70E-06	0.0019233	0.0264079	1.74292	3.70E-06	0.0019233	0.0358665	0.189384	0.00764974	0.0874628	0.0327148	0.180872	0	7	0	0	1000	44330	44330	0
1	35	Category G	5668	12	15:46:16	153552	153552	146	14.501	28.915	0.198048	-0.0333336	0.00777404	-0.0227151	150.354	1.02982	-0.589656	0.110012	0.83413	0.00950142	0.0974752	0	0	0.0298186	4.35352	0	0	0.0272116	0.16496	0.00822052	0.0906671	0.0134829	0.116116	0	7	0	0	1000	44330	44330	0
1	36	Category H	5814	12	15:46:39	153698	153698	75	7.501	14.8928	0.198571	0.0137663	-0.00970052	0.00412435	78.6013	1.04802	-0.515778	0.0776758	0.907946	0.0111523	0.105605	0	0	0.0480176	3.60132	0	0	0.0300977	0.173487	0.00505534	0.0711009	0.0148372	0.121808	0	7	0	0	1000	44330	44330	0
1	37	Category G	5889	12	15:46:48	153773	153773	71	7	15.2424	0.214682	-0.000797755	0.00527137	0.00361053	75.1606	1.0586	-0.507864	0.0979245	0.923526	0.0126575	0.112506	0	0	0.0586006	4.16064	0	0	0.039678	0.199193	0.00557397	0.074659	0.0141533	0.118968	0	7	0	0	1000	44330	44330	0
1	38	Category H	5960	12	15:46:58	153844	153844	51	5.001	10.1951	0.199903	0.0143612	0.0136049	0.0103353	52.6685	1.03271	-0.537162	0.0683019	0.87882	0.0119437	0.109287	0	0	0.0327148	1.66846	0	0	0.0321595	0.179331	0.00741996	0.0861392	0.0122549	0.110702	0	7	0	0	1000	44330	44330	0
1	39	Category G	6011	12	15:55:50	153895	153895	207	20.6	32.7961	0.158435	-0.018241	-0.0125668	-0.0054395	211.159	1.02009	-0.533313	-0.0202755	0.864954	0.00834206	0.0913349	0	0	0.0200938	4.15942	0	0	0.0190842	0.138146	0.00455139	0.067464	0.0102975	0.101477	0	7	0	0	1000	44330	44330	0
1	40	Category E	6218	12	16:26:56	154102	154102	55	5.4	12.637	0.229763	0.0656383	0.0387074	0.0219949	56.2712	1.02311	-0.0689364	0.0852095	1.01105	0.0201926	0.142101	0.00266335	0.0516077	0.0231135	1.27124	0	0	0.0209917	0.144885	0.0241788	0.155495	0.0285556	0.168984	0	7	0	0	1000	44330	44330	0
1	41	Category F	6273	12	16:38:43	154157	154157	66	6.5	5.08716	0.0770782	0.0132354	-0.00706158	-0.00948079	27.0393	0.409686	0.0337543	0.0453547	0.405758	0.00308135	0.0555099	0.0515507	0.227048	0.0157471	1.03931	8.14E-05	0.0090211	0.00340687	0.0583684	0.00366951	0.0605765	0.00951039	0.0975212	0	7	0	0	1000	44330	0	44330
