# Supplementary material for: Development of a multisensor biologging collar and analytical techniques to describe high‐resolution spatial behavior in free‐ranging terrestrial mammals
Source: Ecol Evol. 2024 Sep 23;14(9):e70264. doi: 10.1002/ece3.70264 (PMC11420106; doi:10.1002/ece3.70264)
Supplement: Supplementary file 1 — Appendix S1 [file ECE3-14-e70264-s001.zip › doi_10_5061_dryad_jdfn2z3hv__v20240620/B4_S20_Master.csv]

Counter	Total Event no.	Event no.	Category	Acc_x	Acc_y	Acc_z	Mag_x	Mag_y	Mag_z	Temp C	Pressure hbar	Date	DD	MM	YY	Time_dd:hh:mm:ss	Total secs	Decimal secs	Hours	Minutes	Seconds	Anlg	Light	Battery V	Acc_x sm	Acc_y sm	Acc_z sm	Ang vel	VeDBA	Vel m/s	Vel/VEDBA	FFT cleaned	FFT stuff	FFT stuff	FFT stuff	FFT sweep	FFT zero crossings	FFT zero crossings manual	VeSBA	Animal g	ODBA	Dyn AccX	Dyn AccY	Dyn AccZ	Smth Press	Altitude smth	Pressure change	Altitude change	Median pressure
0	20570	20570	Category A	0.0478516	0.203857	0.99585	-0.126953	0.135742	-0.479492	0	0	12/11/2017	12	11	2017	5:37:34	20254	0.8	5	37	34	0	0.0593262	3.51592	0.0371094	0.20752	1.00708	2.04443	0.0158691	0	0	0	0	0	0	0	0	0	1.02905	0.0290527	0.0256348	0.010498	-0.00366211	-0.0112305	0	44330	0	0	0
1	20571	20571	Category A	0.035888672	0.20385742	0.99584961	-0.12768555	0.13061523	-0.48071289	0	0	12/11/2017	12	11	2017	5:37:34	20254	0.9	5	37	34	0	0.059326172	3.515918	0.036621094	0.20727539	1.0073242	0.31103516	0.012207031	0	0	0	0	0	0	0	0	0	1.0292969	0.029296875	0.016113281	-0.000732422	-0.003417969	-0.011474609	0	44330	0	0	0
2	20572	20572	Category A	0.047851563	0.2277832	1.0078125	-0.1237793	0.12573242	-0.47875977	0	0	12/11/2017	12	11	2017	5:37:35	20255	0	5	37	35	0	0.059326172	3.515918	0.036621094	0.20727539	1.0075684	1.7180176	0.022949219	0	0	0	0	0	0	0	0	0	1.0292969	0.029296875	0.031494141	0.010986328	0.020263672	0	0	44330	0	0	0
3	20573	20573	Category A	0.047851563	0.21582031	1.0078125	-0.12304688	0.12524414	-0.47973633	0	0	12/11/2017	12	11	2017	5:37:35	20255	0.1	5	37	35	0	0.059326172	3.515918	0.036865234	0.20727539	1.0075684	2.8093262	0.013671875	0	0	0	0	0	0	0	0	0	1.0292969	0.029296875	0.01953125	0.010742188	0.008300781	0	0	44330	0	0	0
4	20574	20574	Category A	0.011962891	0.21582031	1.0078125	-0.12695313	0.12963867	-0.47973633	0	0	12/11/2017	12	11	2017	5:37:35	20255	0.2	5	37	35	0	0.059326172	3.515918	0.037109375	0.20703125	1.0073242	3.6630859	0.026611328	0	0	0	0	0	0	0	0	0	1.0290527	0.029052734	0.034179688	-0.025146484	0.008544922	0.000244141	0	44330	0	0	0
5	20575	20575	Category A	0.035888672	0.21582031	1.0197754	-0.12768555	0.12817383	-0.47973633	0	0	12/11/2017	12	11	2017	5:37:35	20255	0.3	5	37	35	0	0.059326172	3.515918	0.036621094	0.20703125	1.0073242	4.3986816	0.014892578	0	0	0	0	0	0	0	0	0	1.0290527	0.029052734	0.021728516	-0.000732422	0.008544922	0.012207031	0	44330	0	0	0
6	20576	20576	Category A	0.035888672	0.21582031	0.98388672	-0.12939453	0.12646484	-0.48071289	0	0	12/11/2017	12	11	2017	5:37:35	20255	0.4	5	37	35	0	0.059326172	3.515918	0.036621094	0.20703125	1.0073242	4.2966309	0.025146484	0	0	0	0	0	0	0	0	0	1.0290527	0.029052734	0.032958984	-0.000732422	0.008544922	-0.0234375	0	44330	0	0	0
7	20577	20577	Category A	0.071777344	0.19189453	0.99584961	-0.12670898	0.13061523	-0.48168945	0	0	12/11/2017	12	11	2017	5:37:35	20255	0.5	5	37	35	0	0.059326172	3.515918	0.035888672	0.20727539	1.0073242	3.6420898	0.040527344	0	0	0	0	0	0	0	0	0	1.0290527	0.029052734	0.062988281	0.035644531	-0.015380859	-0.011474609	0	44330	0	0	0
8	20578	20578	Category A	0.023925781	0.20385742	1.0078125	-0.12255859	0.13061523	-0.4765625	0	0	12/11/2017	12	11	2017	5:37:35	20255	0.6	5	37	35	0	0.059326172	3.515918	0.035888672	0.20727539	1.0075684	2.854248	0.012451172	0	0	0	0	0	0	0	0	0	1.0292969	0.029296875	0.015625	-0.011962891	-0.003417969	0	0	44330	0	0	0
9	20579	20579	Category A	0.035888672	0.21582031	1.0078125	-0.1262207	0.13134766	-0.48266602	0	0	12/11/2017	12	11	2017	5:37:35	20255	0.7	5	37	35	0	0.059326172	3.515918	0.036132813	0.20703125	1.0070801	2.2927246	0.008544922	0	0	0	0	0	0	0	0	0	1.0288086	0.028808594	0.009521484	-0.000244141	0.008544922	0.000488281	0	44330	0	0	0
10	20580	20580	Category A	0.023925781	0.20385742	0.98388672	-0.12695313	0.13330078	-0.47875977	0	0	12/11/2017	12	11	2017	5:37:35	20255	0.8	5	37	35	0	0.059326172	3.515918	0.036132813	0.20703125	1.0065918	1.2429199	0.025878906	0	0	0	0	0	0	0	0	0	1.0283203	0.028320313	0.038085938	-0.012207031	-0.003173828	-0.022705078	0	44330	0	0	0
11	20581	20581	Category A	0.059814453	0.20385742	0.97192383	-0.12988281	0.1315918	-0.4777832	0	0	12/11/2017	12	11	2017	5:37:35	20255	0.9	5	37	35	0	0.059326172	3.515918	0.035400391	0.20727539	1.0065918	0.13354492	0.042480469	0	0	0	0	0	0	0	0	0	1.0283203	0.028320313	0.0625	0.024169922	-0.003417969	-0.034667969	0	44330	0	0	0
12	20582	20582	Category A	0.059814453	0.20385742	0.98388672	-0.12866211	0.12988281	-0.47973633	0	0	12/11/2017	12	11	2017	5:37:36	20256	0	5	37	36	0	0.059326172	3.515918	0.035400391	0.20703125	1.0065918	0.97827148	0.033447266	0	0	0	0	0	0	0	0	0	1.0283203	0.028320313	0.050292969	0.024169922	-0.003173828	-0.022705078	0	44330	0	0	0
13	20583	20583	Category A	0.047851563	0.19189453	1.0078125	-0.12768555	0.12890625	-0.48071289	0	0	12/11/2017	12	11	2017	5:37:36	20256	0.1	5	37	36	0	0.059570313	3.4434082	0.035644531	0.20703125	1.0065918	1.4985352	0.019287109	0	0	0	0	0	0	0	0	0	1.0283203	0.028320313	0.028320313	0.011962891	-0.015136719	0.000976563	0	44330	0	0	0
14	20584	20584	Category A	0.035888672	0.20385742	0.99584961	-0.125	0.12890625	-0.47558594	0	0	12/11/2017	12	11	2017	5:37:36	20256	0.2	5	37	36	0	0.059570313	3.4434082	0.035400391	0.20678711	1.0070801	1.9716797	0.011474609	0	0	0	0	0	0	0	0	0	1.0285645	0.028564453	0.014648438	0.000244141	-0.002929688	-0.011230469	0	44330	0	0	0
15	20585	20585	Category A	0.035888672	0.20385742	1.0078125	-0.12524414	0.13208008	-0.48071289	0	0	12/11/2017	12	11	2017	5:37:36	20256	0.3	5	37	36	0	0.059570313	3.4434082	0.035400391	0.20678711	1.0073242	2.2978516	0.003173828	0	0	0	0	0	0	0	0	0	1.0290527	0.029052734	0.00390625	0.000244141	-0.002929688	0.000244141	0	44330	0	0	0
16	20586	20586	Category A	0.011962891	0.21582031	1.0319824	-0.12768555	0.1315918	-0.47949219	0	0	12/11/2017	12	11	2017	5:37:36	20256	0.4	5	37	36	0	0.059570313	3.4434082	0.035400391	0.20678711	1.0073242	1.8557129	0.03515625	0	0	0	0	0	0	0	0	0	1.0290527	0.029052734	0.056884766	-0.0234375	0.008789063	0.024414063	0	44330	0	0	0
17	20587	20587	Category A	0.023925781	0.20385742	1.0078125	-0.125	0.1315918	-0.4765625	0	0	12/11/2017	12	11	2017	5:37:36	20256	0.5	5	37	36	0	0.059570313	3.4434082	0.035400391	0.20678711	1.0078125	1.0600586	0.011962891	0	0	0	0	0	0	0	0	0	1.0292969	0.029296875	0.014648438	-0.011474609	-0.002929688	0	0	44330	0	0	0
18	20588	20588	Category A	0.035888672	0.21582031	1.0078125	-0.12402344	0.12475586	-0.4777832	0	0	12/11/2017	12	11	2017	5:37:36	20256	0.6	5	37	36	0	0.059570313	3.4434082	0.035400391	0.20654297	1.0083008	0.72924805	0.009033203	0	0	0	0	0	0	0	0	0	1.0297852	0.029785156	0.010009766	0.000244141	0.009033203	-0.000488281	0	44330	0	0	0
19	20589	20589	Category A	0.023925781	0.20385742	0.99584961	-0.12402344	0.12548828	-0.48291016	0	0	12/11/2017	12	11	2017	5:37:36	20256	0.7	5	37	36	0	0.059570313	3.4434082	0.03515625	0.20654297	1.0083008	0.63525391	0.017089844	0	0	0	0	0	0	0	0	0	1.0297852	0.029785156	0.026611328	-0.011230469	-0.002685547	-0.012451172	0	44330	0	0	0
20	20590	20590	Category A	0.011962891	0.20385742	0.98388672	-0.12768555	0.12963867	-0.47973633	0	0	12/11/2017	12	11	2017	5:37:36	20256	0.8	5	37	36	0	0.059570313	3.4434082	0.035400391	0.20629883	1.0085449	0.80761719	0.034179688	0	0	0	0	0	0	0	0	0	1.0300293	0.030029297	0.05078125	-0.0234375	-0.002441406	-0.024658203	0	44330	0	0	0
21	20591	20591	Category A	0.023925781	0.20385742	0.99584961	-0.12426758	0.1328125	-0.47949219	0	0	12/11/2017	12	11	2017	5:37:36	20256	0.9	5	37	36	0	0.059570313	3.4434082	0.035400391	0.20629883	1.0087891	0.69213867	0.017578125	0	0	0	0	0	0	0	0	0	1.0302734	0.030273438	0.027099609	-0.011474609	-0.002441406	-0.012939453	0	44330	0	0	0
22	20592	20592	Category A	0.023925781	0.17993164	0.99584961	-0.12646484	0.125	-0.48071289	0	0	12/11/2017	12	11	2017	5:37:37	20257	0	5	37	37	0	0.059570313	3.4434082	0.03515625	0.20605469	1.0085449	0.72314453	0.03125	0	0	0	0	0	0	0	0	0	1.0300293	0.030029297	0.050292969	-0.011230469	-0.026123047	-0.012695313	0	44330	0	0	0
23	20593	20593	Category A	0.035888672	0.20385742	0.97192383	-0.12670898	0.12646484	-0.47949219	0	0	12/11/2017	12	11	2017	5:37:37	20257	0.1	5	37	37	0	0.059570313	3.4434082	0.03515625	0.20605469	1.0083008	0.98168945	0.036376953	0	0	0	0	0	0	0	0	0	1.0297852	0.029785156	0.039306641	0.000488281	-0.002197266	-0.036376953	0	44330	0	0	0
24	20594	20594	Category A	0.023925781	0.20385742	1.0197754	-0.13037109	0.1315918	-0.47973633	0	0	12/11/2017	12	11	2017	5:37:37	20257	0.2	5	37	37	0	0.059570313	3.4434082	0.034912109	0.20556641	1.0083008	0.86425781	0.015869141	0	0	0	0	0	0	0	0	0	1.0297852	0.029785156	0.024414063	-0.010986328	-0.001708984	0.011230469	0	44330	0	0	0
25	20595	20595	Category A	0	0.21582031	1.0439453	-0.12573242	0.13085938	-0.47875977	0	0	12/11/2017	12	11	2017	5:37:37	20257	0.3	5	37	37	0	0.059570313	3.4434082	0.034667969	0.20556641	1.0083008	0.66259766	0.050537109	0	0	0	0	0	0	0	0	0	1.029541	0.029541016	0.080322266	-0.034667969	0.010009766	0.035400391	0	44330	0	0	0
26	20596	20596	Category A	0.035888672	0.20385742	0.99584961	-0.12597656	0.13061523	-0.48046875	0	0	12/11/2017	12	11	2017	5:37:37	20257	0.4	5	37	37	0	0.059570313	3.4434082	0.034179688	0.20605469	1.0083008	0.26416016	0.012695313	0	0	0	0	0	0	0	0	0	1.029541	0.029541016	0.016113281	0.001464844	-0.002197266	-0.012451172	0	44330	0	0	0
27	20597	20597	Category A	0.035888672	0.20385742	1.0078125	-0.12963867	0.13183594	-0.4765625	0	0	12/11/2017	12	11	2017	5:37:37	20257	0.5	5	37	37	0	0.059570313	3.4434082	0.033935547	0.20605469	1.0080566	0.29223633	0.002929688	0	0	0	0	0	0	0	0	0	1.029541	0.029541016	0.004394531	0.001708984	-0.002197266	-0.000244141	0	44330	0	0	0
28	20598	20598	Category A	0.035888672	0.20385742	0.99584961	-0.12695313	0.13330078	-0.47875977	0	0	12/11/2017	12	11	2017	5:37:37	20257	0.6	5	37	37	0	0.059570313	3.4434082	0.033691406	0.20581055	1.0085449	0.10766602	0.013183594	0	0	0	0	0	0	0	0	0	1.0300293	0.030029297	0.017089844	0.001953125	-0.001953125	-0.012695313	0	44330	0	0	0
29	20599	20599	Category A	0.047851563	0.20385742	0.99584961	-0.12231445	0.12719727	-0.47753906	0	0	12/11/2017	12	11	2017	5:37:37	20257	0.7	5	37	37	0	0.059570313	3.4434082	0.033203125	0.20556641	1.0087891	0.80444336	0.01953125	0	0	0	0	0	0	0	0	0	1.0300293	0.030029297	0.029296875	0.014404297	-0.001708984	-0.012939453	0	44330	0	0	0
30	20600	20600	Category A	0.059814453	0.2277832	1.0197754	-0.12866211	0.12817383	-0.48071289	0	0	12/11/2017	12	11	2017	5:37:37	20257	0.8	5	37	37	0	0.059570313	3.4434082	0.033203125	0.20556641	1.0090332	1.8178711	0.035888672	0	0	0	0	0	0	0	0	0	1.0305176	0.030517578	0.058837891	0.026367188	0.021972656	0.010498047	0	44330	0	0	0
31	20601	20601	Category A	0.023925781	0.2277832	0.98388672	-0.12597656	0.12988281	-0.4765625	0	0	12/11/2017	12	11	2017	5:37:37	20257	0.9	5	37	37	0	0.059570313	3.4434082	0.033203125	0.20532227	1.0092773	2.2788086	0.03515625	0	0	0	0	0	0	0	0	0	1.0305176	0.030517578	0.057128906	-0.009277344	0.022216797	-0.025390625	0	44330	0	0	0
32	20602	20602	Category A	0.023925781	0.21582031	0.98388672	-0.1262207	0.13134766	-0.48486328	0	0	12/11/2017	12	11	2017	5:37:38	20258	0	5	37	38	0	0.059570313	3.4434082	0.033447266	0.20532227	1.0095215	2.5505371	0.029296875	0	0	0	0	0	0	0	0	0	1.0307617	0.030761719	0.045654297	-0.009521484	0.010253906	-0.025634766	0	44330	0	0	0
33	20603	20603	Category A	0.047851563	0.20385742	0.99584961	-0.12670898	0.12890625	-0.47949219	0	0	12/11/2017	12	11	2017	5:37:38	20258	0.1	5	37	38	0	0.059570313	3.4434082	0.033447266	0.20532227	1.0102539	2.8845215	0.020263672	0	0	0	0	0	0	0	0	0	1.0314941	0.031494141	0.030029297	0.014160156	-0.001464844	-0.014404297	0	44330	0	0	0
34	20604	20604	Category A	0.035888672	0.20385742	0.99584961	-0.12402344	0.12866211	-0.47973633	0	0	12/11/2017	12	11	2017	5:37:38	20258	0.2	5	37	38	0	0.059570313	3.4434082	0.033691406	0.20556641	1.0102539	2.4672852	0.014648438	0	0	0	0	0	0	0	0	0	1.0314941	0.031494141	0.018554688	0.001953125	-0.001708984	-0.014404297	0	44330	0	0	0
35	20605	20605	Category A	0.023925781	0.20385742	1.0197754	-0.12670898	0.12817383	-0.48071289	0	0	12/11/2017	12	11	2017	5:37:38	20258	0.3	5	37	38	0	0.059570313	3.4434082	0.034179688	0.20581055	1.0102539	1.7453613	0.013916016	0	0	0	0	0	0	0	0	0	1.0317383	0.031738281	0.021728516	-0.010253906	-0.001953125	0.009277344	0	44330	0	0	0
36	20606	20606	Category A	0.035888672	0.20385742	1.0078125	-0.12963867	0.12841797	-0.47875977	0	0	12/11/2017	12	11	2017	5:37:38	20258	0.4	5	37	38	0	0.059570313	3.4434082	0.033935547	0.20605469	1.010498	0.75830078	0.00390625	0	0	0	0	0	0	0	0	0	1.0317383	0.031738281	0.006591797	0.001708984	-0.002197266	-0.002685547	0	44330	0	0	0
37	20607	20607	Category A	0.035888672	0.20385742	0.99584961	-0.12866211	0.13037109	-0.4777832	0	0	12/11/2017	12	11	2017	5:37:38	20258	0.5	5	37	38	0	0.059570313	3.4434082	0.033935547	0.20605469	1.0102539	0.18920898	0.014648438	0	0	0	0	0	0	0	0	0	1.0317383	0.031738281	0.018798828	0.001708984	-0.002197266	-0.014404297	0	44330	0	0	0
38	20608	20608	Category A	0.023925781	0.20385742	1.0319824	-0.1340332	0.13110352	-0.47875977	0	0	12/11/2017	12	11	2017	5:37:38	20258	0.6	5	37	38	0	0.059570313	3.4434082	0.034179688	0.20605469	1.0097656	0.27539063	0.024414063	0	0	0	0	0	0	0	0	0	1.03125	0.03125	0.034667969	-0.010253906	-0.002197266	0.021972656	0	44330	0	0	0
39	20609	20609	Category A	0.035888672	0.21582031	1.0439453	-0.12866211	0.12817383	-0.48291016	0	0	12/11/2017	12	11	2017	5:37:38	20258	0.7	5	37	38	0	0.059570313	3.4434082	0.034179688	0.20629883	1.0092773	1.1904297	0.035644531	0	0	0	0	0	0	0	0	0	1.0307617	0.030761719	0.045410156	0.001464844	0.009277344	0.034423828	0	44330	0	0	0
40	20610	20610	Category A	0.023925781	0.20385742	1.0078125	-0.12866211	0.13183594	-0.48168945	0	0	12/11/2017	12	11	2017	5:37:38	20258	0.8	5	37	38	0	0.059570313	3.4434082	0.033935547	0.20629883	1.0092773	1.7143555	0.010498047	0	0	0	0	0	0	0	0	0	1.0307617	0.030761719	0.014404297	-0.010009766	-0.002441406	-0.001464844	0	44330	0	0	0
41	20611	20611	Category A	0.047851563	0.20385742	1.0078125	-0.12695313	0.12963867	-0.47558594	0	0	12/11/2017	12	11	2017	5:37:38	20258	0.9	5	37	38	0	0.059570313	3.4434082	0.034179688	0.20605469	1.0092773	1.7416992	0.013916016	0	0	0	0	0	0	0	0	0	1.0307617	0.030761719	0.017578125	0.013427734	-0.002197266	-0.001464844	0	44330	0	0	0
42	20612	20612	Category A	0.059814453	0.20385742	1.0078125	-0.13110352	0.12841797	-0.48266602	0	0	12/11/2017	12	11	2017	5:37:39	20259	0	5	37	39	0	0.059570313	3.4434082	0.034179688	0.20605469	1.0092773	1.6071777	0.025390625	0	0	0	0	0	0	0	0	0	1.0307617	0.030761719	0.029296875	0.025390625	-0.002197266	-0.001464844	0	44330	0	0	0
43	20613	20613	Category A	0.047851563	0.21582031	0.99584961	-0.12670898	0.12817383	-0.47558594	0	0	12/11/2017	12	11	2017	5:37:39	20259	0.111	5	37	39	0	0.059570313	3.4434082	0.033935547	0.20581055	1.0092773	1.6884766	0.021728516	0	0	0	0	0	0	0	0	0	1.0307617	0.030761719	0.037109375	0.013671875	0.009765625	-0.013427734	0	44330	0	0	0
44	20614	20614	Category A	0	0.21582031	1.0319824	-0.125	0.12988281	-0.47875977	0	0	12/11/2017	12	11	2017	5:37:39	20259	0.222	5	37	39	0	0.059570313	3.4434082	0.034179688	0.20556641	1.0092773	1.3532715	0.042236328	0	0	0	0	0	0	0	0	0	1.0305176	0.030517578	0.066650391	-0.034179688	0.010009766	0.022460938	0	44330	0	0	0
45	20615	20615	Category A	0.023925781	0.20385742	1.0319824	-0.12768555	0.1315918	-0.48046875	0	0	12/11/2017	12	11	2017	5:37:39	20259	0.333	5	37	39	0	0.059570313	3.4434082	0.034667969	0.20556641	1.0090332	0.63647461	0.025146484	0	0	0	0	0	0	0	0	0	1.0305176	0.030517578	0.035400391	-0.010742188	-0.001708984	0.022705078	0	44330	0	0	0
46	20616	20616	Category A	0.011962891	0.21582031	1.0319824	-0.12695313	0.13330078	-0.4765625	0	0	12/11/2017	12	11	2017	5:37:39	20259	0.444	5	37	39	0	0.059570313	3.4434082	0.034667969	0.20532227	1.0087891	0.28173828	0.033935547	0	0	0	0	0	0	0	0	0	1.0300293	0.030029297	0.055908203	-0.022705078	0.010253906	0.022949219	0	44330	0	0	0
47	20617	20617	Category A	0.035888672	0.20385742	1.0078125	-0.125	0.13134766	-0.4777832	0	0	12/11/2017	12	11	2017	5:37:39	20259	0.555	5	37	39	0	0.059570313	3.4434082	0.034667969	0.20532227	1.0095215	0.69580078	0.002441406	0	0	0	0	0	0	0	0	0	1.0307617	0.030761719	0.004394531	0.000976563	-0.001464844	-0.001708984	0	44330	0	0	0
48	20618	20618	Category A	0.059814453	0.2277832	1.0197754	-0.12573242	0.12329102	-0.47875977	0	0	12/11/2017	12	11	2017	5:37:39	20259	0.666	5	37	39	0	0.059570313	3.4434082	0.034179688	0.20556641	1.0100098	0.56054688	0.034912109	0	0	0	0	0	0	0	0	0	1.03125	0.03125	0.057128906	0.025390625	0.021972656	0.009521484	0	44330	0	0	0
49	20619	20619	Category A	0.047851563	0.20385742	0.99584961	-0.12768555	0.12744141	-0.4777832	0	0	12/11/2017	12	11	2017	5:37:39	20259	0.777	5	37	39	0	0.059570313	3.4434082	0.034179688	0.20556641	1.010498	0.9284668	0.020019531	0	0	0	0	0	0	0	0	0	1.0317383	0.031738281	0.030029297	0.013427734	-0.001708984	-0.014648438	0	44330	0	0	0
50	20620	20620	Category A	0.023925781	0.20385742	1.0078125	-0.12768555	0.12963867	-0.47973633	0	0	12/11/2017	12	11	2017	5:37:39	20259	0.888	5	37	39	0	0.059570313	3.4434082	0.034667969	0.20532227	1.0107422	1.1867676	0.011230469	0	0	0	0	0	0	0	0	0	1.0319824	0.031982422	0.015380859	-0.010742188	-0.001464844	-0.002929688	0	44330	0	0	0
51	20621	20621	Category A	0.035888672	0.21582031	0.98388672	-0.125	0.13085938	-0.47851563	0	0	12/11/2017	12	11	2017	5:37:40	20260	0	5	37	40	0	0.059570313	3.4853027	0.034667969	0.20532227	1.0109863	0.90917969	0.028808594	0	0	0	0	0	0	0	0	0	1.0322266	0.032226563	0.038574219	0.000976563	0.010253906	-0.027099609	0	44330	0	0	0
52	20622	20622	Category A	0.035888672	0.20385742	1.0078125	-0.12768555	0.13330078	-0.48388672	0	0	12/11/2017	12	11	2017	5:37:40	20260	0.09	5	37	40	0	0.059570313	3.4853027	0.034667969	0.20532227	1.0112305	0.13012695	0.004150391	0	0	0	0	0	0	0	0	0	1.0324707	0.032470703	0.006347656	0.000976563	-0.001464844	-0.003417969	0	44330	0	0	0
53	20623	20623	Category A	0.023925781	0.20385742	1.0319824	-0.12597656	0.12988281	-0.47460938	0	0	12/11/2017	12	11	2017	5:37:40	20260	0.181	5	37	40	0	0.059570313	3.4853027	0.034179688	0.20532227	1.0112305	0.23120117	0.022949219	0	0	0	0	0	0	0	0	0	1.0324707	0.032470703	0.032470703	-0.010253906	-0.001464844	0.020507813	0	44330	0	0	0
54	20624	20624	Category A	0.011962891	0.20385742	1.0197754	-0.12304688	0.12280273	-0.4777832	0	0	12/11/2017	12	11	2017	5:37:40	20260	0.272	5	37	40	0	0.059570313	3.4853027	0.034179688	0.20556641	1.0112305	0.17871094	0.023681641	0	0	0	0	0	0	0	0	0	1.0327148	0.032714844	0.032226563	-0.022216797	-0.001708984	0.008300781	0	44330	0	0	0
55	20625	20625	Category A	0.035888672	0.20385742	1.0078125	-0.12719727	0.125	-0.47875977	0	0	12/11/2017	12	11	2017	5:37:40	20260	0.363	5	37	40	0	0.059570313	3.4853027	0.034179688	0.20532227	1.0114746	0.59375	0.004394531	0	0	0	0	0	0	0	0	0	1.0327148	0.032714844	0.007080078	0.001464844	-0.001464844	-0.003662109	0	44330	0	0	0
56	20626	20626	Category A	0.035888672	0.20385742	1.0319824	-0.12768555	0.12817383	-0.4777832	0	0	12/11/2017	12	11	2017	5:37:40	20260	0.454	5	37	40	0	0.059570313	3.4853027	0.034179688	0.20556641	1.0112305	1.2839355	0.020751953	0	0	0	0	0	0	0	0	0	1.0324707	0.032470703	0.024169922	0.001464844	-0.001708984	0.020507813	0	44330	0	0	0
57	20627	20627	Category A	0.035888672	0.20385742	1.0559082	-0.12524414	0.12866211	-0.47973633	0	0	12/11/2017	12	11	2017	5:37:40	20260	0.545	5	37	40	0	0.059570313	3.4853027	0.034423828	0.20556641	1.0112305	1.4423828	0.044433594	0	0	0	0	0	0	0	0	0	1.0324707	0.032470703	0.047851563	0.001220703	-0.001708984	0.044433594	0	44330	0	0	0
58	20628	20628	Category A	0.035888672	0.20385742	1.0319824	-0.13232422	0.12988281	-0.48071289	0	0	12/11/2017	12	11	2017	5:37:40	20260	0.636	5	37	40	0	0.059570313	3.4853027	0.034667969	0.20532227	1.0112305	1.1228027	0.020751953	0	0	0	0	0	0	0	0	0	1.0324707	0.032470703	0.0234375	0.000976563	-0.001464844	0.020507813	0	44330	0	0	0
59	20629	20629	Category A	0.059814453	0.19189453	1.0078125	-0.12426758	0.13232422	-0.4765625	0	0	12/11/2017	12	11	2017	5:37:40	20260	0.727	5	37	40	0	0.059570313	3.4853027	0.034667969	0.20507813	1.0112305	1.4868164	0.028320313	0	0	0	0	0	0	0	0	0	1.0324707	0.032470703	0.041748047	0.024902344	-0.013183594	-0.003417969	0	44330	0	0	0
60	20630	20630	Category A	0.023925781	0.20385742	1.0078125	-0.12695313	0.12963867	-0.47973633	0	0	12/11/2017	12	11	2017	5:37:40	20260	0.818	5	37	40	0	0.059570313	3.4853027	0.034912109	0.20507813	1.0112305	2.0439453	0.011474609	0	0	0	0	0	0	0	0	0	1.0324707	0.032470703	0.015869141	-0.010986328	-0.001220703	-0.003417969	0	44330	0	0	0
61	20631	20631	Category A	0.023925781	0.19189453	0.97192383	-0.12744141	0.12475586	-0.4777832	0	0	12/11/2017	12	11	2017	5:37:40	20260	0.909	5	37	40	0	0.059570313	3.4853027	0.034912109	0.20532227	1.0112305	2.1010742	0.04296875	0	0	0	0	0	0	0	0	0	1.0324707	0.032470703	0.063964844	-0.010986328	-0.013427734	-0.039306641	0	44330	0	0	0
62	20632	20632	Category A	0.047851563	0.19189453	1.0078125	-0.13378906	0.12768555	-0.48071289	0	0	12/11/2017	12	11	2017	5:37:41	20261	0	5	37	41	0	0.059570313	3.4853027	0.034912109	0.20532227	1.0114746	1.6508789	0.018798828	0	0	0	0	0	0	0	0	0	1.0327148	0.032714844	0.030029297	0.012695313	-0.013427734	-0.003662109	0	44330	0	0	0
63	20633	20633	Category A	0.035888672	0.19189453	1.0078125	-0.12768555	0.12890625	-0.4777832	0	0	12/11/2017	12	11	2017	5:37:41	20261	0.1	5	37	41	0	0.059570313	3.4853027	0.034912109	0.20556641	1.0119629	1.0588379	0.014404297	0	0	0	0	0	0	0	0	0	1.0332031	0.033203125	0.018798828	0.000732422	-0.013671875	-0.004150391	0	44330	0	0	0
64	20634	20634	Category A	0.023925781	0.20385742	0.99584961	-0.125	0.12988281	-0.48168945	0	0	12/11/2017	12	11	2017	5:37:41	20261	0.2	5	37	41	0	0.059570313	3.4853027	0.034912109	0.20556641	1.0124512	0.97851563	0.020019531	0	0	0	0	0	0	0	0	0	1.0336914	0.033691406	0.029541016	-0.010986328	-0.001708984	-0.016601563	0	44330	0	0	0
65	20635	20635	Category A	0.023925781	0.20385742	0.99584961	-0.13134766	0.12768555	-0.47875977	0	0	12/11/2017	12	11	2017	5:37:41	20261	0.3	5	37	41	0	0.059570313	3.4853027	0.03515625	0.20556641	1.0124512	0.54589844	0.020263672	0	0	0	0	0	0	0	0	0	1.0336914	0.033691406	0.029785156	-0.011230469	-0.001708984	-0.016601563	0	44330	0	0	0
66	20636	20636	Category A	0.011962891	0.20385742	1.0197754	-0.12988281	0.13305664	-0.48291016	0	0	12/11/2017	12	11	2017	5:37:41	20261	0.4	5	37	41	0	0.059570313	3.4853027	0.035888672	0.20581055	1.0124512	0.15258789	0.024902344	0	0	0	0	0	0	0	0	0	1.0336914	0.033691406	0.033203125	-0.023925781	-0.001953125	0.007080078	0	44330	0	0	0
67	20637	20637	Category A	0.035888672	0.21582031	1.0559082	-0.12695313	0.12963867	-0.4777832	0	0	12/11/2017	12	11	2017	5:37:41	20261	0.5	5	37	41	0	0.059570313	3.4853027	0.035400391	0.20629883	1.0126953	0.37329102	0.043945313	0	0	0	0	0	0	0	0	0	1.0341797	0.034179688	0.052734375	0.000244141	0.009277344	0.04296875	0	44330	0	0	0
68	20638	20638	Category A	0.011962891	0.21582031	1.0319824	-0.12670898	0.13183594	-0.47851563	0	0	12/11/2017	12	11	2017	5:37:41	20261	0.6	5	37	41	0	0.059570313	3.4853027	0.035888672	0.20629883	1.0126953	0.086669922	0.031982422	0	0	0	0	0	0	0	0	0	1.0341797	0.034179688	0.052490234	-0.023925781	0.009277344	0.019042969	0	44330	0	0	0
69	20639	20639	Category A	0.035888672	0.20385742	1.0439453	-0.12768555	0.12988281	-0.47875977	0	0	12/11/2017	12	11	2017	5:37:41	20261	0.7	5	37	41	0	0.059570313	3.4853027	0.035888672	0.20654297	1.0129395	0.23852539	0.031005859	0	0	0	0	0	0	0	0	0	1.0344238	0.034423828	0.033691406	0	-0.002685547	0.030761719	0	44330	0	0	0
70	20640	20640	Category A	0.035888672	0.19189453	1.0319824	-0.13110352	0.12866211	-0.48071289	0	0	12/11/2017	12	11	2017	5:37:41	20261	0.8	5	37	41	0	0.059570313	3.4853027	0.035888672	0.20654297	1.0129395	0.080078125	0.023925781	0	0	0	0	0	0	0	0	0	1.0344238	0.034423828	0.033447266	0	-0.014648438	0.018798828	0	44330	0	0	0
71	20641	20641	Category A	0.047851563	0.20385742	1.0197754	-0.12670898	0.12817383	-0.4777832	0	0	12/11/2017	12	11	2017	5:37:41	20261	0.9	5	37	41	0	0.059570313	3.4853027	0.035400391	0.20654297	1.0129395	0.055419922	0.014160156	0	0	0	0	0	0	0	0	0	1.0344238	0.034423828	0.021728516	0.012207031	-0.002685547	0.006591797	0	44330	0	0	0
72	20642	20642	Category A	0.035888672	0.20385742	1.0319824	-0.12670898	0.13061523	-0.48168945	0	0	12/11/2017	12	11	2017	5:37:42	20262	0	5	37	42	0	0.059570313	3.4853027	0.035888672	0.20654297	1.0129395	0.20019531	0.019042969	0	0	0	0	0	0	0	0	0	1.0344238	0.034423828	0.021484375	0	-0.002685547	0.018798828	0	44330	0	0	0
73	20643	20643	Category A	0.035888672	0.21582031	1.0439453	-0.12670898	0.12915039	-0.47851563	0	0	12/11/2017	12	11	2017	5:37:42	20262	0.1	5	37	42	0	0.059570313	3.4853027	0.036132813	0.20629883	1.0129395	0.26806641	0.032226563	0	0	0	0	0	0	0	0	0	1.0341797	0.034179688	0.040771484	-0.000244141	0.009277344	0.030761719	0	44330	0	0	0
74	20644	20644	Category A	0.059814453	0.20385742	1.0078125	-0.125	0.12963867	-0.47558594	0	0	12/11/2017	12	11	2017	5:37:42	20262	0.2	5	37	42	0	0.059570313	3.4853027	0.035888672	0.20654297	1.0129395	0.61401367	0.024414063	0	0	0	0	0	0	0	0	0	1.0344238	0.034423828	0.031738281	0.023681641	-0.002685547	-0.005126953	0	44330	0	0	0
75	20645	20645	Category A	0.023925781	0.20385742	1.0078125	-0.12475586	0.12817383	-0.47460938	0	0	12/11/2017	12	11	2017	5:37:42	20262	0.3	5	37	42	0	0.059570313	3.4853027	0.035888672	0.20678711	1.0131836	0.93286133	0.013671875	0	0	0	0	0	0	0	0	0	1.0349121	0.034912109	0.020751953	-0.011962891	-0.002929688	-0.005371094	0	44330	0	0	0
76	20646	20646	Category A	0.023925781	0.20385742	1.0078125	-0.12939453	0.12646484	-0.47875977	0	0	12/11/2017	12	11	2017	5:37:42	20262	0.4	5	37	42	0	0.059570313	3.4853027	0.035888672	0.20703125	1.0134277	1.0026855	0.013671875	0	0	0	0	0	0	0	0	0	1.0349121	0.034912109	0.020996094	-0.011962891	-0.003173828	-0.005615234	0	44330	0	0	0
77	20647	20647	Category A	0.047851563	0.20385742	1.0078125	-0.12792969	0.13232422	-0.4777832	0	0	12/11/2017	12	11	2017	5:37:42	20262	0.5	5	37	42	0	0.059570313	3.4853027	0.035888672	0.20678711	1.0134277	1.0402832	0.013427734	0	0	0	0	0	0	0	0	0	1.0349121	0.034912109	0.020751953	0.011962891	-0.002929688	-0.005615234	0	44330	0	0	0
78	20648	20648	Category A	0.023925781	0.21582031	1.0078125	-0.125	0.12719727	-0.47973633	0	0	12/11/2017	12	11	2017	5:37:42	20262	0.6	5	37	42	0	0.059570313	3.4853027	0.035888672	0.20703125	1.0131836	1.0649414	0.015625	0	0	0	0	0	0	0	0	0	1.0349121	0.034912109	0.026123047	-0.011962891	0.008544922	-0.005371094	0	44330	0	0	0
79	20649	20649	Category A	0.047851563	0.20385742	1.0197754	-0.12475586	0.12402344	-0.48071289	0	0	12/11/2017	12	11	2017	5:37:42	20262	0.7	5	37	42	0	0.059570313	3.4853027	0.035888672	0.20703125	1.0126953	1.3640137	0.014160156	0	0	0	0	0	0	0	0	0	1.0341797	0.034179688	0.021972656	0.011962891	-0.003173828	0.006835938	0	44330	0	0	0
80	20650	20650	Category A	0.059814453	0.19189453	0.99584961	-0.12670898	0.12719727	-0.48071289	0	0	12/11/2017	12	11	2017	5:37:42	20262	0.8	5	37	42	0	0.059570313	3.4853027	0.035400391	0.20703125	1.0119629	1.4379883	0.032714844	0	0	0	0	0	0	0	0	0	1.0334473	0.033447266	0.055664063	0.024169922	-0.015136719	-0.016113281	0	44330	0	0	0
81	20651	20651	Category A	0.047851563	0.20385742	0.99584961	-0.1237793	0.1262207	-0.4765625	0	0	12/11/2017	12	11	2017	5:37:42	20262	0.9	5	37	42	0	0.059570313	3.4853027	0.035400391	0.20703125	1.0119629	1.4660645	0.020507813	0	0	0	0	0	0	0	0	0	1.0334473	0.033447266	0.031738281	0.012207031	-0.003173828	-0.016113281	0	44330	0	0	0
82	20652	20652	Category A	0.023925781	0.20385742	1.0078125	-0.12768555	0.12817383	-0.48071289	0	0	12/11/2017	12	11	2017	5:37:43	20263	0	5	37	43	0	0.059570313	3.4853027	0.035888672	0.20703125	1.012207	1.529541	0.012939453	0	0	0	0	0	0	0	0	0	1.0336914	0.033691406	0.01953125	-0.011962891	-0.003173828	-0.004394531	0	44330	0	0	0
83	20653	20653	Category A	0.059814453	0.20385742	0.99584961	-0.12402344	0.1315918	-0.4765625	0	0	12/11/2017	12	11	2017	5:37:43	20263	0.111	5	37	43	0	0.059570313	3.4853027	0.035400391	0.20727539	1.0119629	1.2814941	0.029296875	0	0	0	0	0	0	0	0	0	1.0334473	0.033447266	0.043701172	0.024169922	-0.003417969	-0.016113281	0	44330	0	0	0
84	20654	20654	Category A	0.047851563	0.21582031	0.99584961	-0.12963867	0.13183594	-0.47875977	0	0	12/11/2017	12	11	2017	5:37:43	20263	0.222	5	37	43	0	0.059570313	3.4853027	0.035400391	0.20727539	1.0119629	0.73266602	0.021972656	0	0	0	0	0	0	0	0	0	1.0334473	0.033447266	0.037109375	0.012207031	0.008300781	-0.016113281	0	44330	0	0	0
85	20655	20655	Category A	0.035888672	0.19189453	0.99584961	-0.12670898	0.12890625	-0.47949219	0	0	12/11/2017	12	11	2017	5:37:43	20263	0.333	5	37	43	0	0.059570313	3.4853027	0.036132813	0.20703125	1.0117188	0.47314453	0.021972656	0	0	0	0	0	0	0	0	0	1.0334473	0.033447266	0.031494141	-0.000244141	-0.015136719	-0.015869141	0	44330	0	0	0
86	20656	20656	Category A	0.035888672	0.20385742	1.0439453	-0.12597656	0.12988281	-0.4765625	0	0	12/11/2017	12	11	2017	5:37:43	20263	0.444	5	37	43	0	0.059570313	3.4853027	0.036376953	0.20727539	1.0112305	0.20922852	0.032714844	0	0	0	0	0	0	0	0	0	1.032959	0.032958984	0.036621094	-0.000488281	-0.003417969	0.032470703	0	44330	0	0	0
87	20657	20657	Category A	0.035888672	0.2277832	1.0319824	-0.12670898	0.12719727	-0.4777832	0	0	12/11/2017	12	11	2017	5:37:43	20263	0.555	5	37	43	0	0.059570313	3.4853027	0.036865234	0.20703125	1.0109863	0.38696289	0.029296875	0	0	0	0	0	0	0	0	0	1.0327148	0.032714844	0.042480469	-0.000976563	0.020507813	0.020751953	0	44330	0	0	0
88	20658	20658	Category A	0.035888672	0.20385742	1.0439453	-0.12768555	0.1262207	-0.47973633	0	0	12/11/2017	12	11	2017	5:37:43	20263	0.666	5	37	43	0	0.059570313	3.4853027	0.036621094	0.20727539	1.0107422	0.76049805	0.033203125	0	0	0	0	0	0	0	0	0	1.0324707	0.032470703	0.037353516	-0.000732422	-0.003417969	0.032958984	0	44330	0	0	0
89	20659	20659	Category A	0.059814453	0.19189453	1.0319824	-0.12426758	0.13208008	-0.48071289	0	0	12/11/2017	12	11	2017	5:37:43	20263	0.777	5	37	43	0	0.059570313	3.4675781	0.036376953	0.20727539	1.0107422	0.7668457	0.034912109	0	0	0	0	0	0	0	0	0	1.0324707	0.032470703	0.059814453	0.023193359	-0.015380859	0.020996094	0	44330	0	0	0
90	20660	20660	Category A	0.023925781	0.20385742	0.99584961	-0.12768555	0.1262207	-0.47973633	0	0	12/11/2017	12	11	2017	5:37:43	20263	0.888	5	37	43	0	0.059570313	3.4675781	0.036132813	0.20727539	1.0107422	0.46557617	0.019775391	0	0	0	0	0	0	0	0	0	1.0324707	0.032470703	0.031005859	-0.012207031	-0.003417969	-0.014892578	0	44330	0	0	0
91	20661	20661	Category A	0.059814453	0.20385742	1.0078125	-0.12792969	0.13208008	-0.47949219	0	0	12/11/2017	12	11	2017	5:37:44	20264	0	5	37	44	0	0.059570313	3.4675781	0.036621094	0.20727539	1.0107422	0.59838867	0.0234375	0	0	0	0	0	0	0	0	0	1.0324707	0.032470703	0.029541016	0.022949219	-0.003417969	-0.002929688	0	44330	0	0	0
92	20662	20662	Category A	0.035888672	0.20385742	0.98388672	-0.12597656	0.13061523	-0.4777832	0	0	12/11/2017	12	11	2017	5:37:44	20264	0.1	5	37	44	0	0.059570313	3.4675781	0.036865234	0.20727539	1.0109863	1.0922852	0.02734375	0	0	0	0	0	0	0	0	0	1.0324707	0.032470703	0.031494141	-0.000976563	-0.003417969	-0.027099609	0	44330	0	0	0
93	20663	20663	Category A	0.035888672	0.20385742	1.0078125	-0.12573242	0.12548828	-0.4777832	0	0	12/11/2017	12	11	2017	5:37:44	20264	0.2	5	37	44	0	0.059570313	3.4675781	0.036621094	0.20727539	1.0109863	0.52783203	0.004638672	0	0	0	0	0	0	0	0	0	1.0324707	0.032470703	0.007324219	-0.000732422	-0.003417969	-0.003173828	0	44330	0	0	0
94	20664	20664	Category A	0.035888672	0.19189453	1.0078125	-0.12280273	0.125	-0.47875977	0	0	12/11/2017	12	11	2017	5:37:44	20264	0.3	5	37	44	0	0.059570313	3.4675781	0.036621094	0.20727539	1.010498	0.30981445	0.015625	0	0	0	0	0	0	0	0	0	1.0322266	0.032226563	0.019042969	-0.000732422	-0.015380859	-0.002685547	0	44330	0	0	0
95	20665	20665	Category A	0.035888672	0.2277832	0.98388672	-0.12695313	0.13208008	-0.48071289	0	0	12/11/2017	12	11	2017	5:37:44	20264	0.4	5	37	44	0	0.059570313	3.4675781	0.036621094	0.20727539	1.0100098	0.13500977	0.033203125	0	0	0	0	0	0	0	0	0	1.0317383	0.031738281	0.047363281	-0.000732422	0.020263672	-0.026123047	0	44330	0	0	0
96	20666	20666	Category A	0.035888672	0.21582031	1.0319824	-0.12597656	0.13330078	-0.47851563	0	0	12/11/2017	12	11	2017	5:37:44	20264	0.5	5	37	44	0	0.059570313	3.4675781	0.036865234	0.20727539	1.0100098	0.85473633	0.0234375	0	0	0	0	0	0	0	0	0	1.0317383	0.031738281	0.03125	-0.000976563	0.008300781	0.021728516	0	44330	0	0	0
97	20667	20667	Category A	0.035888672	0.17993164	1.0078125	-0.12597656	0.12817383	-0.47558594	0	0	12/11/2017	12	11	2017	5:37:44	20264	0.6	5	37	44	0	0.059570313	3.4675781	0.036865234	0.20751953	1.0097656	0.69116211	0.027587891	0	0	0	0	0	0	0	0	0	1.0314941	0.031494141	0.030761719	-0.000976563	-0.027587891	-0.001953125	0	44330	0	0	0
98	20668	20668	Category A	0.047851563	0.19189453	1.0078125	-0.12866211	0.12988281	-0.47753906	0	0	12/11/2017	12	11	2017	5:37:44	20264	0.7	5	37	44	0	0.059570313	3.4675781	0.037353516	0.20751953	1.0090332	0.21679688	0.018798828	0	0	0	0	0	0	0	0	0	1.0307617	0.030761719	0.02734375	0.010253906	-0.015625	-0.001220703	0	44330	0	0	0
99	20669	20669	Category A	0.035888672	0.20385742	0.99584961	-0.12670898	0.12988281	-0.4765625	0	0	12/11/2017	12	11	2017	5:37:44	20264	0.8	5	37	44	0	0.059570313	3.4675781	0.037109375	0.20751953	1.0090332	0.11254883	0.013671875	0	0	0	0	0	0	0	0	0	1.0307617	0.030761719	0.018310547	-0.001220703	-0.003662109	-0.013183594	0	44330	0	0	0
100	20670	20670	Category A	0.011962891	0.21582031	0.99584961	-0.12670898	0.12646484	-0.47558594	0	0	12/11/2017	12	11	2017	5:37:44	20264	0.9	5	37	44	0	0.059570313	3.4675781	0.036621094	0.20800781	1.0090332	0.89648438	0.029052734	0	0	0	0	0	0	0	0	0	1.0310059	0.031005859	0.045898438	-0.024658203	0.007568359	-0.013183594	0	44330	0	0	0
101	20671	20671	Category A	0.023925781	0.20385742	1.0078125	-0.12597656	0.13061523	-0.48046875	0	0	12/11/2017	12	11	2017	5:37:45	20265	0	5	37	45	0	0.059570313	3.4675781	0.036865234	0.20800781	1.0090332	0.45458984	0.013671875	0	0	0	0	0	0	0	0	0	1.0307617	0.030761719	0.018554688	-0.012939453	-0.004150391	-0.001220703	0	44330	0	0	0
102	20672	20672	Category A	0.023925781	0.20385742	1.0319824	-0.12402344	0.12963867	-0.4765625	0	0	12/11/2017	12	11	2017	5:37:45	20265	0.1	5	37	45	0	0.059570313	3.4675781	0.037353516	0.20800781	1.0092773	0.57617188	0.026611328	0	0	0	0	0	0	0	0	0	1.03125	0.03125	0.040527344	-0.013427734	-0.004150391	0.022460938	0	44330	0	0	0
103	20673	20673	Category A	0.035888672	0.21582031	1.0078125	-0.1262207	0.12963867	-0.4777832	0	0	12/11/2017	12	11	2017	5:37:45	20265	0.2	5	37	45	0	0.059570313	3.4675781	0.037353516	0.20825195	1.0095215	0.5480957	0.0078125	0	0	0	0	0	0	0	0	0	1.0314941	0.031494141	0.010742188	-0.001464844	0.007324219	-0.001708984	0	44330	0	0	0
104	20674	20674	Category A	0.047851563	0.20385742	1.0197754	-0.12280273	0.1237793	-0.47875977	0	0	12/11/2017	12	11	2017	5:37:45	20265	0.3	5	37	45	0	0.059570313	3.4675781	0.037353516	0.20874023	1.0092773	0.49780273	0.015136719	0	0	0	0	0	0	0	0	0	1.0314941	0.031494141	0.025390625	0.010253906	-0.004882813	0.010253906	0	44330	0	0	0
105	20675	20675	Category A	0.047851563	0.2277832	1.0439453	-0.12402344	0.12548828	-0.48071289	0	0	12/11/2017	12	11	2017	5:37:45	20265	0.4	5	37	45	0	0.059570313	3.4675781	0.037597656	0.20874023	1.0097656	1.2702637	0.040039063	0	0	0	0	0	0	0	0	0	1.0317383	0.031738281	0.062988281	0.010009766	0.018798828	0.033935547	0	44330	0	0	0
106	20676	20676	Category A	0.011962891	0.23999023	1.0197754	-0.12573242	0.12841797	-0.47875977	0	0	12/11/2017	12	11	2017	5:37:45	20265	0.5	5	37	45	0	0.059570313	3.4675781	0.037597656	0.20874023	1.0100098	2.3342285	0.041503906	0	0	0	0	0	0	0	0	0	1.0319824	0.031982422	0.06640625	-0.025634766	0.031005859	0.009521484	0	44330	0	0	0
107	20677	20677	Category A	0.059814453	0.20385742	1.0078125	-0.12670898	0.12890625	-0.47558594	0	0	12/11/2017	12	11	2017	5:37:45	20265	0.6	5	37	45	0	0.059570313	3.4675781	0.038085938	0.20874023	1.0100098	2.8686523	0.022216797	0	0	0	0	0	0	0	0	0	1.0319824	0.031982422	0.028808594	0.021484375	-0.004882813	-0.002197266	0	44330	0	0	0
108	20678	20678	Category A	0.047851563	0.21582031	1.0078125	-0.12866211	0.1315918	-0.48071289	0	0	12/11/2017	12	11	2017	5:37:45	20265	0.7	5	37	45	0	0.059570313	3.4675781	0.038330078	0.20898438	1.0092773	2.809082	0.011474609	0	0	0	0	0	0	0	0	0	1.0314941	0.031494141	0.017578125	0.009277344	0.006591797	-0.001464844	0	44330	0	0	0
109	20679	20679	Category A	0.035888672	0.21582031	1.0078125	-0.12573242	0.12573242	-0.47875977	0	0	12/11/2017	12	11	2017	5:37:45	20265	0.8	5	37	45	0	0.059570313	3.4675781	0.038574219	0.20874023	1.0090332	3.1540527	0.007324219	0	0	0	0	0	0	0	0	0	1.0310059	0.031005859	0.010742188	-0.002685547	0.006835938	-0.001220703	0	44330	0	0	0
110	20680	20680	Category A	0.035888672	0.2277832	1.0078125	-0.12304688	0.12890625	-0.47875977	0	0	12/11/2017	12	11	2017	5:37:45	20265	0.9	5	37	45	0	0.059570313	3.4675781	0.038574219	0.20874023	1.0083008	3.4013672	0.019042969	0	0	0	0	0	0	0	0	0	1.0305176	0.030517578	0.022216797	-0.002685547	0.018798828	-0.000488281	0	44330	0	0	0
111	20681	20681	Category A	0.047851563	0.21582031	0.99584961	-0.12963867	0.13256836	-0.47875977	0	0	12/11/2017	12	11	2017	5:37:46	20266	0	5	37	46	0	0.059570313	3.4675781	0.038818359	0.20947266	1.0083008	2.9504395	0.016601563	0	0	0	0	0	0	0	0	0	1.0305176	0.030517578	0.027832031	0.008789063	0.006103516	-0.012451172	0	44330	0	0	0
112	20682	20682	Category A	0.059814453	0.20385742	0.97192383	-0.13134766	0.13232422	-0.47973633	0	0	12/11/2017	12	11	2017	5:37:46	20266	0.09	5	37	46	0	0.059570313	3.4675781	0.038330078	0.20947266	1.0083008	2.5368652	0.042480469	0	0	0	0	0	0	0	0	0	1.0305176	0.030517578	0.063232422	0.021240234	-0.005615234	-0.036376953	0	44330	0	0	0
113	20683	20683	Category A	0.023925781	0.2277832	1.0078125	-0.12402344	0.12866211	-0.47558594	0	0	12/11/2017	12	11	2017	5:37:46	20266	0.181	5	37	46	0	0.059570313	3.4675781	0.038085938	0.20947266	1.0078125	1.9533691	0.022949219	0	0	0	0	0	0	0	0	0	1.0302734	0.030273438	0.032470703	-0.014160156	0.018066406	0	0	44330	0	0	0
114	20684	20684	Category A	0.035888672	0.2277832	1.0197754	-0.1262207	0.13134766	-0.48046875	0	0	12/11/2017	12	11	2017	5:37:46	20266	0.272	5	37	46	0	0.059570313	3.4675781	0.038085938	0.20947266	1.0073242	0.59936523	0.021972656	0	0	0	0	0	0	0	0	0	1.0297852	0.029785156	0.032714844	-0.002197266	0.018066406	0.012207031	0	44330	0	0	0
115	20685	20685	Category A	0.023925781	0.21582031	1.0319824	-0.12695313	0.1315918	-0.47753906	0	0	12/11/2017	12	11	2017	5:37:46	20266	0.363	5	37	46	0	0.059570313	3.4675781	0.038085938	0.20947266	1.0075684	0.38256836	0.028564453	0	0	0	0	0	0	0	0	0	1.0297852	0.029785156	0.044433594	-0.014160156	0.006103516	0.024169922	0	44330	0	0	0
116	20686	20686	Category A	0.023925781	0.19189453	1.0078125	-0.12768555	0.12988281	-0.4777832	0	0	12/11/2017	12	11	2017	5:37:46	20266	0.454	5	37	46	0	0.059570313	3.4675781	0.038085938	0.2097168	1.0078125	0.91479492	0.022949219	0	0	0	0	0	0	0	0	0	1.0300293	0.030029297	0.032226563	-0.014160156	-0.017822266	0	0	44330	0	0	0
117	20687	20687	Category A	0.035888672	0.21582031	0.98388672	-0.13037109	0.12890625	-0.4777832	0	0	12/11/2017	12	11	2017	5:37:46	20266	0.545	5	37	46	0	0.059570313	3.4675781	0.038574219	0.20996094	1.0078125	1.505127	0.024902344	0	0	0	0	0	0	0	0	0	1.0302734	0.030273438	0.032470703	-0.002685547	0.005615234	-0.023925781	0	44330	0	0	0
118	20688	20688	Category A	0.023925781	0.20385742	0.98388672	-0.12768555	0.1315918	-0.48046875	0	0	12/11/2017	12	11	2017	5:37:46	20266	0.636	5	37	46	0	0.059570313	3.4675781	0.038330078	0.20996094	1.0078125	2.2861328	0.028564453	0	0	0	0	0	0	0	0	0	1.0302734	0.030273438	0.044677734	-0.014404297	-0.006103516	-0.023925781	0	44330	0	0	0
119	20689	20689	Category A	0.011962891	0.21582031	0.98388672	-0.125	0.12988281	-0.47460938	0	0	12/11/2017	12	11	2017	5:37:46	20266	0.727	5	37	46	0	0.059570313	3.4675781	0.038574219	0.20996094	1.0078125	2.800293	0.036376953	0	0	0	0	0	0	0	0	0	1.0302734	0.030273438	0.056640625	-0.026611328	0.005615234	-0.023925781	0	44330	0	0	0
120	20690	20690	Category A	0.023925781	0.20385742	1.0078125	-0.12744141	0.13183594	-0.47631836	0	0	12/11/2017	12	11	2017	5:37:46	20266	0.818	5	37	46	0	0.059570313	3.4675781	0.038818359	0.20996094	1.0075684	1.9047852	0.016113281	0	0	0	0	0	0	0	0	0	1.0300293	0.030029297	0.020996094	-0.014892578	-0.006103516	0	0	44330	0	0	0
121	20691	20691	Category A	0.071777344	0.20385742	1.0197754	-0.12646484	0.12548828	-0.47875977	0	0	12/11/2017	12	11	2017	5:37:46	20266	0.909	5	37	46	0	0.059570313	3.4675781	0.038330078	0.21020508	1.0078125	1.4245605	0.035888672	0	0	0	0	0	0	0	0	0	1.0300293	0.030029297	0.051513672	0.033203125	-0.006347656	0.01171875	0	44330	0	0	0
122	20692	20692	Category A	0.035888672	0.21582031	0.99584961	-0.12597656	0.1315918	-0.47851563	0	0	12/11/2017	12	11	2017	5:37:47	20267	0	5	37	47	0	0.059570313	3.4675781	0.038085938	0.21020508	1.0075684	1.7675781	0.013183594	0	0	0	0	0	0	0	0	0	1.0300293	0.030029297	0.01953125	-0.002197266	0.005371094	-0.01171875	0	44330	0	0	0
123	20693	20693	Category A	0.035888672	0.21582031	0.99584961	-0.125	0.12817383	-0.48046875	0	0	12/11/2017	12	11	2017	5:37:47	20267	0.111	5	37	47	0	0.059570313	3.4675781	0.038085938	0.21020508	1.0075684	1.5722656	0.013183594	0	0	0	0	0	0	0	0	0	1.0300293	0.030029297	0.01953125	-0.002197266	0.005371094	-0.01171875	0	44330	0	0	0
124	20694	20694	Category A	0.059814453	0.20385742	1.0197754	-0.12670898	0.12915039	-0.47851563	0	0	12/11/2017	12	11	2017	5:37:47	20267	0.222	5	37	47	0	0.059570313	3.4675781	0.037841797	0.21020508	1.0078125	0.69238281	0.025634766	0	0	0	0	0	0	0	0	0	1.0302734	0.030273438	0.040283203	0.021728516	-0.006347656	0.01171875	0	44330	0	0	0
125	20695	20695	Category A	0.047851563	0.21582031	0.98388672	-0.12866211	0.13183594	-0.47460938	0	0	12/11/2017	12	11	2017	5:37:47	20267	0.333	5	37	47	0	0.059570313	3.4675781	0.037841797	0.21020508	1.0078125	0.22729492	0.026611328	0	0	0	0	0	0	0	0	0	1.0302734	0.030273438	0.039306641	0.009765625	0.005371094	-0.023925781	0	44330	0	0	0
126	20696	20696	Category A	0.047851563	0.20385742	1.0197754	-0.12402344	0.12719727	-0.48071289	0	0	12/11/2017	12	11	2017	5:37:47	20267	0.444	5	37	47	0	0.059570313	3.4675781	0.038085938	0.21044922	1.0080566	0.80761719	0.016357422	0	0	0	0	0	0	0	0	0	1.0307617	0.030761719	0.027587891	0.009521484	-0.006591797	0.011474609	0	44330	0	0	0
127	20697	20697	Category A	0.023925781	0.2277832	0.98388672	-0.12426758	0.13378906	-0.47973633	0	0	12/11/2017	12	11	2017	5:37:47	20267	0.555	5	37	47	0	0.059326172	3.515918	0.038085938	0.21069336	1.0075684	1.046875	0.032470703	0	0	0	0	0	0	0	0	0	1.0300293	0.030029297	0.054931641	-0.014160156	0.016845703	-0.023681641	0	44330	0	0	0
128	20698	20698	Category A	0.035888672	0.2277832	1.0197754	-0.1262207	0.13134766	-0.48046875	0	0	12/11/2017	12	11	2017	5:37:47	20267	0.666	5	37	47	0	0.059326172	3.515918	0.037597656	0.21020508	1.0073242	1.4353027	0.021240234	0	0	0	0	0	0	0	0	0	1.0297852	0.029785156	0.031494141	-0.001708984	0.017333984	0.012207031	0	44330	0	0	0
129	20699	20699	Category A	0.035888672	0.20385742	0.99584961	-0.12695313	0.1315918	-0.47949219	0	0	12/11/2017	12	11	2017	5:37:47	20267	0.777	5	37	47	0	0.059326172	3.515918	0.037597656	0.21044922	1.0068359	1.6362305	0.012939453	0	0	0	0	0	0	0	0	0	1.0292969	0.029296875	0.01953125	-0.001708984	-0.006591797	-0.010986328	0	44330	0	0	0
130	20700	20700	Category A	0.059814453	0.20385742	1.0078125	-0.12402344	0.12890625	-0.47460938	0	0	12/11/2017	12	11	2017	5:37:47	20267	0.888	5	37	47	0	0.059326172	3.515918	0.037109375	0.21069336	1.0065918	0.95336914	0.0234375	0	0	0	0	0	0	0	0	0	1.0292969	0.029296875	0.030517578	0.022460938	-0.006835938	0.000976563	0	44330	0	0	0
131	20701	20701	Category A	0.047851563	0.20385742	0.99584961	-0.12573242	0.125	-0.48071289	0	0	12/11/2017	12	11	2017	5:37:48	20268	0	5	37	48	0	0.059326172	3.515918	0.036865234	0.21069336	1.0065918	0.16333008	0.016845703	0	0	0	0	0	0	0	0	0	1.0292969	0.029296875	0.028564453	0.010742188	-0.006835938	-0.010742188	0	44330	0	0	0
132	20702	20702	Category A	0.023925781	0.20385742	1.0078125	-0.12597656	0.12475586	-0.4777832	0	0	12/11/2017	12	11	2017	5:37:48	20268	0.1	5	37	48	0	0.059326172	3.515918	0.036865234	0.2109375	1.0068359	0.43579102	0.014892578	0	0	0	0	0	0	0	0	0	1.0292969	0.029296875	0.020996094	-0.012939453	-0.007080078	0.000732422	0	44330	0	0	0
133	20703	20703	Category A	0.023925781	0.20385742	0.99584961	-0.12670898	0.12817383	-0.48071289	0	0	12/11/2017	12	11	2017	5:37:48	20268	0.2	5	37	48	0	0.059326172	3.515918	0.037109375	0.2109375	1.0073242	0.75830078	0.018798828	0	0	0	0	0	0	0	0	0	1.0297852	0.029785156	0.031982422	-0.013183594	-0.007080078	-0.011474609	0	44330	0	0	0
134	20704	20704	Category A	0.011962891	0.20385742	0.98388672	-0.12768555	0.13085938	-0.47875977	0	0	12/11/2017	12	11	2017	5:37:48	20268	0.3	5	37	48	0	0.059326172	3.515918	0.037109375	0.21118164	1.0078125	0.44482422	0.035400391	0	0	0	0	0	0	0	0	0	1.0302734	0.030273438	0.056640625	-0.025146484	-0.007324219	-0.023925781	0	44330	0	0	0
135	20705	20705	Category A	0.047851563	0.20385742	1.0078125	-0.125	0.12817383	-0.47949219	0	0	12/11/2017	12	11	2017	5:37:48	20268	0.4	5	37	48	0	0.059326172	3.515918	0.037597656	0.21166992	1.0078125	0.39624023	0.012695313	0	0	0	0	0	0	0	0	0	1.0305176	0.030517578	0.018066406	0.010009766	-0.0078125	0	0	44330	0	0	0
136	20706	20706	Category A	0.047851563	0.2277832	1.0078125	-0.12524414	0.12866211	-0.47973633	0	0	12/11/2017	12	11	2017	5:37:48	20268	0.5	5	37	48	0	0.059326172	3.515918	0.037597656	0.21142578	1.0083008	0.67382813	0.019042969	0	0	0	0	0	0	0	0	0	1.0310059	0.031005859	0.026855469	0.010009766	0.016113281	-0.000488281	0	44330	0	0	0
137	20707	20707	Category A	0.059814453	0.20385742	0.99584961	-0.12866211	0.13183594	-0.4765625	0	0	12/11/2017	12	11	2017	5:37:48	20268	0.6	5	37	48	0	0.059326172	3.515918	0.037597656	0.21142578	1.0080566	0.37182617	0.026367188	0	0	0	0	0	0	0	0	0	1.0307617	0.030761719	0.041992188	0.021972656	-0.007568359	-0.012207031	0	44330	0	0	0
138	20708	20708	Category A	0.023925781	0.21582031	1.0319824	-0.12402344	0.12475586	-0.48291016	0	0	12/11/2017	12	11	2017	5:37:48	20268	0.7	5	37	48	0	0.059326172	3.515918	0.037597656	0.21191406	1.0080566	0.090087891	0.027587891	0	0	0	0	0	0	0	0	0	1.0307617	0.030761719	0.041259766	-0.013671875	0.003662109	0.023681641	0	44330	0	0	0
139	20709	20709	Category A	0.023925781	0.21582031	1.0197754	-0.12670898	0.13061523	-0.47875977	0	0	12/11/2017	12	11	2017	5:37:48	20268	0.8	5	37	48	0	0.059326172	3.515918	0.037597656	0.2121582	1.0078125	0.1394043	0.018310547	0	0	0	0	0	0	0	0	0	1.0307617	0.030761719	0.029052734	-0.013671875	0.003417969	0.01171875	0	44330	0	0	0
140	20710	20710	Category A	0.047851563	0.20385742	0.99584961	-0.12280273	0.12231445	-0.47973633	0	0	12/11/2017	12	11	2017	5:37:48	20268	0.9	5	37	48	0	0.059326172	3.515918	0.037597656	0.2121582	1.0078125	0.11669922	0.017822266	0	0	0	0	0	0	0	0	0	1.0307617	0.030761719	0.030517578	0.010009766	-0.008300781	-0.011962891	0	44330	0	0	0
141	20711	20711	Category A	0.059814453	0.20385742	0.99584961	-0.12402344	0.12963867	-0.47973633	0	0	12/11/2017	12	11	2017	5:37:49	20269	0	5	37	49	0	0.059326172	3.515918	0.037841797	0.2121582	1.0080566	0.12109375	0.026367188	0	0	0	0	0	0	0	0	0	1.0310059	0.031005859	0.042724609	0.021728516	-0.008300781	-0.012207031	0	44330	0	0	0
142	20712	20712	Category A	0.047851563	0.20385742	1.0319824	-0.12646484	0.12744141	-0.47875977	0	0	12/11/2017	12	11	2017	5:37:49	20269	0.1	5	37	49	0	0.059326172	3.515918	0.037841797	0.21240234	1.0083008	1.1010742	0.026855469	0	0	0	0	0	0	0	0	0	1.03125	0.03125	0.041992188	0.009765625	-0.008544922	0.0234375	0	44330	0	0	0
143	20713	20713	Category A	0.035888672	0.2277832	0.99584961	-0.12963867	0.12890625	-0.47875977	0	0	12/11/2017	12	11	2017	5:37:49	20269	0.2	5	37	49	0	0.059326172	3.515918	0.037597656	0.21264648	1.0078125	1.2419434	0.019287109	0	0	0	0	0	0	0	0	0	1.0305176	0.030517578	0.028808594	-0.001708984	0.014892578	-0.011962891	0	44330	0	0	0
144	20714	20714	Category A	0.047851563	0.21582031	1.0197754	-0.12768555	0.12719727	-0.48168945	0	0	12/11/2017	12	11	2017	5:37:49	20269	0.3	5	37	49	0	0.059326172	3.515918	0.037597656	0.21240234	1.0078125	0.4609375	0.015869141	0	0	0	0	0	0	0	0	0	1.0305176	0.030517578	0.025390625	0.010009766	0.003173828	0.01171875	0	44330	0	0	0
145	20715	20715	Category A	0.023925781	0.20385742	1.0197754	-0.12280273	0.13427734	-0.48266602	0	0	12/11/2017	12	11	2017	5:37:49	20269	0.4	5	37	49	0	0.059326172	3.515918	0.037353516	0.2121582	1.0078125	0.23022461	0.019775391	0	0	0	0	0	0	0	0	0	1.0305176	0.030517578	0.033935547	-0.013427734	-0.008300781	0.01171875	0	44330	0	0	0
146	20716	20716	Category A	0.047851563	0.20385742	1.0197754	-0.12402344	0.12963867	-0.4777832	0	0	12/11/2017	12	11	2017	5:37:49	20269	0.5	5	37	49	0	0.059326172	3.515918	0.037109375	0.21191406	1.0070801	0.33447266	0.018310547	0	0	0	0	0	0	0	0	0	1.0297852	0.029785156	0.031494141	0.010498047	-0.008056641	0.012695313	0	44330	0	0	0
147	20717	20717	Category A	0.047851563	0.2277832	0.99584961	-0.12670898	0.12988281	-0.47875977	0	0	12/11/2017	12	11	2017	5:37:49	20269	0.6	5	37	49	0	0.059326172	3.515918	0.037841797	0.21142578	1.0068359	0.29931641	0.021972656	0	0	0	0	0	0	0	0	0	1.029541	0.029541016	0.037109375	0.009765625	0.016113281	-0.010986328	0	44330	0	0	0
148	20718	20718	Category A	0.035888672	0.20385742	1.0078125	-0.12524414	0.13232422	-0.4765625	0	0	12/11/2017	12	11	2017	5:37:49	20269	0.7	5	37	49	0	0.059326172	3.515918	0.037353516	0.21142578	1.0065918	0.53417969	0.0078125	0	0	0	0	0	0	0	0	0	1.0292969	0.029296875	0.010253906	-0.001464844	-0.007568359	0.000976563	0	44330	0	0	0
149	20719	20719	Category A	0.035888672	0.20385742	0.99584961	-0.12841797	0.12548828	-0.48071289	0	0	12/11/2017	12	11	2017	5:37:49	20269	0.8	5	37	49	0	0.059326172	3.515918	0.037109375	0.21142578	1.0065918	0.34033203	0.013183594	0	0	0	0	0	0	0	0	0	1.0292969	0.029296875	0.019775391	-0.001220703	-0.007568359	-0.010742188	0	44330	0	0	0
150	20720	20720	Category A	0.047851563	0.23999023	1.0319824	-0.1262207	0.13208008	-0.4777832	0	0	12/11/2017	12	11	2017	5:37:49	20269	0.9	5	37	49	0	0.059326172	3.515918	0.037353516	0.21118164	1.0065918	0.32617188	0.039550781	0	0	0	0	0	0	0	0	0	1.0290527	0.029052734	0.064208984	0.010253906	0.028564453	0.025146484	0	44330	0	0	0
151	20721	20721	Category A	0.011962891	0.20385742	1.0078125	-0.12475586	0.12817383	-0.4765625	0	0	12/11/2017	12	11	2017	5:37:50	20270	0	5	37	50	0	0.059326172	3.515918	0.037841797	0.2109375	1.0068359	0.25683594	0.026855469	0	0	0	0	0	0	0	0	0	1.0292969	0.029296875	0.033935547	-0.025878906	-0.007080078	0.000732422	0	44330	0	0	0
152	20722	20722	Category A	0.023925781	0.21582031	1.0078125	-0.12402344	0.12963867	-0.4765625	0	0	12/11/2017	12	11	2017	5:37:50	20270	0.1	5	37	50	0	0.059326172	3.515918	0.037597656	0.2109375	1.0070801	0.18701172	0.014648438	0	0	0	0	0	0	0	0	0	1.0297852	0.029785156	0.019042969	-0.013671875	0.004638672	0.000488281	0	44330	0	0	0
153	20723	20723	Category A	0.035888672	0.20385742	1.0078125	-0.12475586	0.12231445	-0.4765625	0	0	12/11/2017	12	11	2017	5:37:50	20270	0.2	5	37	50	0	0.059326172	3.515918	0.037597656	0.21118164	1.0073242	0.23706055	0.007568359	0	0	0	0	0	0	0	0	0	1.0300293	0.030029297	0.009521484	-0.001708984	-0.007324219	0.000244141	0	44330	0	0	0
154	20724	20724	Category A	0.047851563	0.21582031	1.0197754	-0.12744141	0.12573242	-0.48071289	0	0	12/11/2017	12	11	2017	5:37:50	20270	0.3	5	37	50	0	0.059326172	3.515918	0.037597656	0.21118164	1.0075684	0.46069336	0.016357422	0	0	0	0	0	0	0	0	0	1.0300293	0.030029297	0.026855469	0.010009766	0.004394531	0.011962891	0	44330	0	0	0
155	20725	20725	Category A	0.035888672	0.21582031	1.0197754	-0.12768555	0.13085938	-0.47875977	0	0	12/11/2017	12	11	2017	5:37:50	20270	0.4	5	37	50	0	0.059326172	3.515918	0.037597656	0.2109375	1.0078125	0.10253906	0.012695313	0	0	0	0	0	0	0	0	0	1.0305176	0.030517578	0.018310547	-0.001708984	0.004638672	0.01171875	0	44330	0	0	0
156	20726	20726	Category A	0.047851563	0.21582031	1.0197754	-0.12475586	0.12451172	-0.47973633	0	0	12/11/2017	12	11	2017	5:37:50	20270	0.5	5	37	50	0	0.059326172	3.515918	0.037841797	0.2109375	1.0078125	0.013183594	0.015869141	0	0	0	0	0	0	0	0	0	1.0305176	0.030517578	0.026367188	0.009765625	0.004638672	0.01171875	0	44330	0	0	0
157	20727	20727	Category A	0.035888672	0.20385742	1.0078125	-0.12792969	0.1340332	-0.47851563	0	0	12/11/2017	12	11	2017	5:37:50	20270	0.6	5	37	50	0	0.059326172	3.515918	0.037597656	0.21118164	1.0078125	0.62768555	0.007568359	0	0	0	0	0	0	0	0	0	1.0302734	0.030273438	0.009277344	-0.001708984	-0.007324219	0	0	44330	0	0	0
158	20728	20728	Category A	0.047851563	0.21582031	1.0078125	-0.12402344	0.12597656	-0.48168945	0	0	12/11/2017	12	11	2017	5:37:50	20270	0.7	5	37	50	0	0.059326172	3.515918	0.037597656	0.2109375	1.0080566	0.76464844	0.010986328	0	0	0	0	0	0	0	0	0	1.0305176	0.030517578	0.014892578	0.010009766	0.004638672	-0.000244141	0	44330	0	0	0
159	20729	20729	Category A	0.059814453	0.20385742	0.99584961	-0.12744141	0.12988281	-0.47460938	0	0	12/11/2017	12	11	2017	5:37:50	20270	0.8	5	37	50	0	0.059326172	3.515918	0.038085938	0.21118164	1.0085449	0.45874023	0.026123047	0	0	0	0	0	0	0	0	0	1.03125	0.03125	0.041748047	0.021484375	-0.007324219	-0.012695313	0	44330	0	0	0
160	20730	20730	Category A	0.023925781	0.21582031	1.0078125	-0.125	0.1262207	-0.47973633	0	0	12/11/2017	12	11	2017	5:37:50	20270	0.9	5	37	50	0	0.059326172	3.515918	0.038574219	0.21118164	1.0090332	0.0078125	0.015380859	0	0	0	0	0	0	0	0	0	1.0314941	0.031494141	0.020507813	-0.014648438	0.004394531	-0.001220703	0	44330	0	0	0
161	20731	20731	Category A	0.035888672	0.20385742	0.98388672	-0.12231445	0.1262207	-0.48071289	0	0	12/11/2017	12	11	2017	5:37:51	20271	0	5	37	51	0	0.059326172	3.515918	0.038818359	0.21118164	1.0087891	0.25610352	0.026123047	0	0	0	0	0	0	0	0	0	1.0314941	0.031494141	0.035400391	-0.002929688	-0.007324219	-0.024902344	0	44330	0	0	0
162	20732	20732	Category A	0.023925781	0.20385742	1.0078125	-0.12280273	0.1237793	-0.47875977	0	0	12/11/2017	12	11	2017	5:37:51	20271	0.1	5	37	51	0	0.059326172	3.515918	0.038574219	0.21118164	1.0087891	0.40576172	0.016357422	0	0	0	0	0	0	0	0	0	1.0314941	0.031494141	0.023193359	-0.014648438	-0.007324219	-0.000976563	0	44330	0	0	0
163	20733	20733	Category A	0.035888672	0.21582031	1.0078125	-0.12841797	0.125	-0.48095703	0	0	12/11/2017	12	11	2017	5:37:51	20271	0.2	5	37	51	0	0.059326172	3.515918	0.038330078	0.21118164	1.0090332	0.047607422	0.005126953	0	0	0	0	0	0	0	0	0	1.0314941	0.031494141	0.008056641	-0.002441406	0.004394531	-0.001220703	0	44330	0	0	0
164	20734	20734	Category A	0.047851563	0.20385742	1.0078125	-0.12402344	0.12548828	-0.47973633	0	0	12/11/2017	12	11	2017	5:37:51	20271	0.3	5	37	51	0	0.059326172	3.515918	0.038330078	0.21118164	1.0090332	0.31494141	0.011962891	0	0	0	0	0	0	0	0	0	1.0317383	0.031738281	0.018066406	0.009277344	-0.007324219	-0.001220703	0	44330	0	0	0
165	20735	20735	Category A	0.059814453	0.21582031	1.0197754	-0.12304688	0.1262207	-0.48071289	0	0	12/11/2017	12	11	2017	5:37:51	20271	0.4	5	37	51	0	0.059570313	3.4804688	0.038085938	0.21118164	1.0090332	0.29003906	0.024414063	0	0	0	0	0	0	0	0	0	1.0314941	0.031494141	0.036865234	0.021484375	0.004394531	0.010742188	0	44330	0	0	0
166	20736	20736	Category A	0.023925781	0.21582031	0.99584961	-0.12866211	0.12890625	-0.48071289	0	0	12/11/2017	12	11	2017	5:37:51	20271	0.5	5	37	51	0	0.059570313	3.4804688	0.037841797	0.21118164	1.0090332	0.044677734	0.019775391	0	0	0	0	0	0	0	0	0	1.0317383	0.031738281	0.031982422	-0.013916016	0.004394531	-0.013183594	0	44330	0	0	0
167	20737	20737	Category A	0.011962891	0.20385742	1.0197754	-0.12768555	0.1315918	-0.48046875	0	0	12/11/2017	12	11	2017	5:37:51	20271	0.6	5	37	51	0	0.059570313	3.4804688	0.037841797	0.21118164	1.0090332	0.15722656	0.029052734	0	0	0	0	0	0	0	0	0	1.0314941	0.031494141	0.043945313	-0.025878906	-0.007324219	0.010742188	0	44330	0	0	0
168	20738	20738	Category A	0.023925781	0.21582031	0.99584961	-0.12573242	0.12573242	-0.48071289	0	0	12/11/2017	12	11	2017	5:37:51	20271	0.7	5	37	51	0	0.059570313	3.4804688	0.038085938	0.21069336	1.0090332	0.53149414	0.020019531	0	0	0	0	0	0	0	0	0	1.0314941	0.031494141	0.032470703	-0.014160156	0.004882813	-0.013183594	0	44330	0	0	0
169	20739	20739	Category A	0.023925781	0.21582031	1.0197754	-0.12866211	0.13037109	-0.48071289	0	0	12/11/2017	12	11	2017	5:37:51	20271	0.8	5	37	51	0	0.059570313	3.4804688	0.038085938	0.21020508	1.0090332	0.76464844	0.018554688	0	0	0	0	0	0	0	0	0	1.0314941	0.031494141	0.030273438	-0.014160156	0.005371094	0.010498047	0	44330	0	0	0
170	20740	20740	Category A	0.011962891	0.20385742	0.99584961	-0.12695313	0.1315918	-0.4753418	0	0	12/11/2017	12	11	2017	5:37:51	20271	0.9	5	37	51	0	0.059570313	3.4804688	0.038330078	0.21020508	1.0092773	0.85717773	0.030273438	0	0	0	0	0	0	0	0	0	1.0317383	0.031738281	0.046630859	-0.026367188	-0.006347656	-0.013427734	0	44330	0	0	0
171	20741	20741	Category A	0.059814453	0.21582031	1.0197754	-0.12988281	0.1315918	-0.47558594	0	0	12/11/2017	12	11	2017	5:37:52	20272	0	5	37	52	0	0.059570313	3.4804688	0.038085938	0.21044922	1.0095215	0.79248047	0.024169922	0	0	0	0	0	0	0	0	0	1.0319824	0.031982422	0.036865234	0.021484375	0.005126953	0.010009766	0	44330	0	0	0
172	20742	20742	Category A	0.047851563	0.20385742	1.0197754	-0.12402344	0.12890625	-0.47875977	0	0	12/11/2017	12	11	2017	5:37:52	20272	0.1	5	37	52	0	0.059570313	3.4804688	0.038330078	0.21044922	1.0097656	0.36425781	0.015136719	0	0	0	0	0	0	0	0	0	1.0319824	0.031982422	0.026123047	0.009277344	-0.006591797	0.009765625	0	44330	0	0	0
173	20743	20743	Category A	0.035888672	0.2277832	1.0439453	-0.12670898	0.12524414	-0.47973633	0	0	12/11/2017	12	11	2017	5:37:52	20272	0.2	5	37	52	0	0.059570313	3.4804688	0.038330078	0.21044922	1.0097656	0.14526367	0.038330078	0	0	0	0	0	0	0	0	0	1.0319824	0.031982422	0.053710938	-0.002441406	0.017089844	0.033935547	0	44330	0	0	0
174	20744	20744	Category A	0.071777344	0.2277832	1.0197754	-0.12573242	0.13085938	-0.4765625	0	0	12/11/2017	12	11	2017	5:37:52	20272	0.3	5	37	52	0	0.059570313	3.4804688	0.038574219	0.2109375	1.0097656	0.26293945	0.038330078	0	0	0	0	0	0	0	0	0	1.0322266	0.032226563	0.059814453	0.032958984	0.016601563	0.009765625	0	44330	0	0	0
175	20745	20745	Category A	0.035888672	0.21582031	1.0197754	-0.13232422	0.12988281	-0.47973633	0	0	12/11/2017	12	11	2017	5:37:52	20272	0.4	5	37	52	0	0.059570313	3.4804688	0.0390625	0.2109375	1.0100098	0.034179688	0.011230469	0	0	0	0	0	0	0	0	0	1.0324707	0.032470703	0.017578125	-0.003173828	0.004638672	0.009521484	0	44330	0	0	0
176	20746	20746	Category A	0.035888672	0.20385742	1.0197754	-0.1340332	0.13085938	-0.47973633	0	0	12/11/2017	12	11	2017	5:37:52	20272	0.5	5	37	52	0	0.059570313	3.4804688	0.0390625	0.21118164	1.0097656	0.3059082	0.012695313	0	0	0	0	0	0	0	0	0	1.0322266	0.032226563	0.020507813	-0.003173828	-0.007324219	0.009765625	0	44330	0	0	0
177	20747	20747	Category A	0.035888672	0.21582031	0.99584961	-0.12524414	0.12866211	-0.4777832	0	0	12/11/2017	12	11	2017	5:37:52	20272	0.6	5	37	52	0	0.059570313	3.4804688	0.038818359	0.21069336	1.0097656	0.32421875	0.014892578	0	0	0	0	0	0	0	0	0	1.0322266	0.032226563	0.021972656	-0.002929688	0.004882813	-0.013916016	0	44330	0	0	0
178	20748	20748	Category A	0.047851563	0.21582031	0.99584961	-0.12792969	0.13232422	-0.4753418	0	0	12/11/2017	12	11	2017	5:37:52	20272	0.7	5	37	52	0	0.059570313	3.4804688	0.038818359	0.21069336	1.0100098	0.42700195	0.017333984	0	0	0	0	0	0	0	0	0	1.0324707	0.032470703	0.028076172	0.008789063	0.004882813	-0.014160156	0	44330	0	0	0
179	20749	20749	Category A	0.035888672	0.20385742	0.99584961	-0.12280273	0.125	-0.48071289	0	0	12/11/2017	12	11	2017	5:37:52	20272	0.8	5	37	52	0	0.059570313	3.4804688	0.038818359	0.21069336	1.0100098	0.57299805	0.016113281	0	0	0	0	0	0	0	0	0	1.0324707	0.032470703	0.024169922	-0.002929688	-0.006835938	-0.014160156	0	44330	0	0	0
180	20750	20750	Category A	0.035888672	0.2277832	1.0197754	-0.12402344	0.12963867	-0.48071289	0	0	12/11/2017	12	11	2017	5:37:52	20272	0.9	5	37	52	0	0.059570313	3.4804688	0.038818359	0.21069336	1.0100098	1.123291	0.01953125	0	0	0	0	0	0	0	0	0	1.0324707	0.032470703	0.029541016	-0.002929688	0.016845703	0.009521484	0	44330	0	0	0
181	20751	20751	Category A	0.023925781	0.21582031	1.0197754	-0.13037109	0.13061523	-0.48046875	0	0	12/11/2017	12	11	2017	5:37:53	20273	0	5	37	53	0	0.059570313	3.4804688	0.038574219	0.21069336	1.0100098	1.0700684	0.018066406	0	0	0	0	0	0	0	0	0	1.0327148	0.032714844	0.029052734	-0.014648438	0.004882813	0.009521484	0	44330	0	0	0
182	20752	20752	Category A	0.011962891	0.21582031	0.98388672	-0.12329102	0.12792969	-0.4777832	0	0	12/11/2017	12	11	2017	5:37:53	20273	0.1	5	37	53	0	0.059570313	3.4804688	0.038085938	0.2109375	1.0102539	0.003417969	0.037353516	0	0	0	0	0	0	0	0	0	1.0327148	0.032714844	0.057373047	-0.026123047	0.004638672	-0.026367188	0	44330	0	0	0
183	20753	20753	Category A	0.023925781	0.20385742	1.0078125	-0.12280273	0.12304688	-0.4765625	0	0	12/11/2017	12	11	2017	5:37:53	20273	0.2	5	37	53	0	0.059570313	3.4804688	0.038085938	0.2109375	1.0097656	0.57250977	0.015869141	0	0	0	0	0	0	0	0	0	1.0322266	0.032226563	0.023193359	-0.014160156	-0.007080078	-0.001953125	0	44330	0	0	0
184	20754	20754	Category A	0.035888672	0.19189453	1.0197754	-0.12207031	0.12573242	-0.47460938	0	0	12/11/2017	12	11	2017	5:37:53	20273	0.3	5	37	53	0	0.059570313	3.4804688	0.038085938	0.21069336	1.0092773	0.90722656	0.021484375	0	0	0	0	0	0	0	0	0	1.0317383	0.031738281	0.031494141	-0.002197266	-0.018798828	0.010253906	0	44330	0	0	0
185	20755	20755	Category A	0.023925781	0.20385742	0.98388672	-0.12597656	0.1315918	-0.4777832	0	0	12/11/2017	12	11	2017	5:37:53	20273	0.4	5	37	53	0	0.059570313	3.4804688	0.038085938	0.21069336	1.0092773	1.3149414	0.029785156	0	0	0	0	0	0	0	0	0	1.0317383	0.031738281	0.046386719	-0.014160156	-0.006835938	-0.025390625	0	44330	0	0	0
186	20756	20756	Category A	0.071777344	0.19189453	1.0078125	-0.12573242	0.125	-0.47875977	0	0	12/11/2017	12	11	2017	5:37:53	20273	0.5	5	37	53	0	0.059570313	3.4804688	0.038574219	0.21069336	1.0092773	1.6950684	0.038085938	0	0	0	0	0	0	0	0	0	1.0317383	0.031738281	0.053466797	0.032958984	-0.018798828	-0.001464844	0	44330	0	0	0
187	20757	20757	Category A	0.023925781	0.20385742	0.99584961	-0.12475586	0.12451172	-0.47973633	0	0	12/11/2017	12	11	2017	5:37:53	20273	0.6	5	37	53	0	0.059570313	3.4804688	0.038085938	0.21069336	1.0090332	1.6508789	0.020751953	0	0	0	0	0	0	0	0	0	1.0314941	0.031494141	0.034667969	-0.014160156	-0.006835938	-0.013183594	0	44330	0	0	0
188	20758	20758	Category A	0.023925781	0.21582031	1.0078125	-0.13012695	0.12768555	-0.48071289	0	0	12/11/2017	12	11	2017	5:37:53	20273	0.7	5	37	53	0	0.059570313	3.4804688	0.037841797	0.21069336	1.0092773	1.1081543	0.014892578	0	0	0	0	0	0	0	0	0	1.0317383	0.031738281	0.020751953	-0.013916016	0.004882813	-0.001464844	0	44330	0	0	0
189	20759	20759	Category A	0.059814453	0.20385742	0.99584961	-0.12841797	0.12915039	-0.48388672	0	0	12/11/2017	12	11	2017	5:37:53	20273	0.8	5	37	53	0	0.059570313	3.4804688	0.037353516	0.21069336	1.0092773	0.64257813	0.026855469	0	0	0	0	0	0	0	0	0	1.0317383	0.031738281	0.042724609	0.022216797	-0.006835938	-0.013427734	0	44330	0	0	0
190	20760	20760	Category A	0.071777344	0.20385742	1.0319824	-0.12597656	0.12817383	-0.47973633	0	0	12/11/2017	12	11	2017	5:37:53	20273	0.9	5	37	53	0	0.059570313	3.4804688	0.037109375	0.21069336	1.0092773	0.26049805	0.041748047	0	0	0	0	0	0	0	0	0	1.0317383	0.031738281	0.063964844	0.034423828	-0.006835938	0.022460938	0	44330	0	0	0
191	20761	20761	Category A	0.035888672	0.21582031	1.0197754	-0.12597656	0.12866211	-0.48046875	0	0	12/11/2017	12	11	2017	5:37:54	20274	0	5	37	54	0	0.059570313	3.4804688	0.036865234	0.21020508	1.0087891	0.29833984	0.012207031	0	0	0	0	0	0	0	0	0	1.03125	0.03125	0.017333984	-0.000976563	0.005371094	0.010742188	0	44330	0	0	0
192	20762	20762	Category A	0.047851563	0.2277832	0.99584961	-0.12866211	0.13037109	-0.47558594	0	0	12/11/2017	12	11	2017	5:37:54	20274	0.1	5	37	54	0	0.059570313	3.4804688	0.037353516	0.21044922	1.0085449	0.8972168	0.023681641	0	0	0	0	0	0	0	0	0	1.0310059	0.031005859	0.040527344	0.010253906	0.017089844	-0.012695313	0	44330	0	0	0
193	20763	20763	Category A	0.023925781	0.21582031	1.0197754	-0.12426758	0.12792969	-0.47973633	0	0	12/11/2017	12	11	2017	5:37:54	20274	0.2	5	37	54	0	0.059570313	3.4804688	0.037109375	0.21020508	1.0085449	1.2294922	0.018066406	0	0	0	0	0	0	0	0	0	1.0310059	0.031005859	0.029541016	-0.013183594	0.005371094	0.010986328	0	44330	0	0	0
194	20764	20764	Category A	0.035888672	0.21582031	1.0439453	-0.12353516	0.12329102	-0.48071289	0	0	12/11/2017	12	11	2017	5:37:54	20274	0.3	5	37	54	0	0.059570313	3.4804688	0.037109375	0.21020508	1.0085449	1.5275879	0.035644531	0	0	0	0	0	0	0	0	0	1.0310059	0.031005859	0.041748047	-0.001220703	0.005371094	0.03515625	0	44330	0	0	0
195	20765	20765	Category A	0.047851563	0.21582031	1.0319824	-0.12646484	0.12280273	-0.47973633	0	0	12/11/2017	12	11	2017	5:37:54	20274	0.4	5	37	54	0	0.059570313	3.4804688	0.037109375	0.21020508	1.0083008	1.6713867	0.026367188	0	0	0	0	0	0	0	0	0	1.0307617	0.030761719	0.039550781	0.010498047	0.005371094	0.0234375	0	44330	0	0	0
196	20766	20766	Category A	0.011962891	0.20385742	0.99584961	-0.12768555	0.12890625	-0.47973633	0	0	12/11/2017	12	11	2017	5:37:54	20274	0.5	5	37	54	0	0.059570313	3.4804688	0.037353516	0.21020508	1.0080566	1.2744141	0.028808594	0	0	0	0	0	0	0	0	0	1.0302734	0.030273438	0.043945313	-0.025390625	-0.006347656	-0.012207031	0	44330	0	0	0
197	20767	20767	Category A	0.035888672	0.20385742	1.0078125	-0.12402344	0.12963867	-0.48071289	0	0	12/11/2017	12	11	2017	5:37:54	20274	0.6	5	37	54	0	0.059570313	3.4804688	0.036865234	0.21020508	1.0078125	0.96850586	0.006591797	0	0	0	0	0	0	0	0	0	1.0300293	0.030029297	0.007568359	-0.000976563	-0.006347656	0	0	44330	0	0	0
198	20768	20768	Category A	0.047851563	0.21582031	1.0319824	-0.12768555	0.13330078	-0.47875977	0	0	12/11/2017	12	11	2017	5:37:54	20274	0.7	5	37	54	0	0.059570313	3.4804688	0.036865234	0.21020508	1.0075684	0.88037109	0.027099609	0	0	0	0	0	0	0	0	0	1.0300293	0.030029297	0.040283203	0.010742188	0.005371094	0.024169922	0	44330	0	0	0
199	20769	20769	Category A	0.059814453	0.21582031	1.0078125	-0.12768555	0.12817383	-0.47973633	0	0	12/11/2017	12	11	2017	5:37:54	20274	0.8	5	37	54	0	0.059570313	3.4804688	0.036865234	0.21020508	1.0075684	0.44018555	0.023193359	0	0	0	0	0	0	0	0	0	1.0300293	0.030029297	0.028320313	0.022705078	0.005371094	0	0	44330	0	0	0
200	20770	20770	Category A	0.047851563	0.21582031	0.99584961	-0.1237793	0.12231445	-0.48168945	0	0	12/11/2017	12	11	2017	5:37:54	20274	0.9	5	37	54	0	0.059570313	3.4804688	0.036621094	0.21020508	1.0075684	0.27807617	0.017089844	0	0	0	0	0	0	0	0	0	1.0300293	0.030029297	0.028320313	0.010986328	0.005371094	-0.01171875	0	44330	0	0	0
201	20771	20771	Category A	0.035888672	0.20385742	1.0197754	-0.13305664	0.13183594	-0.48144531	0	0	12/11/2017	12	11	2017	5:37:55	20275	0	5	37	55	0	0.059570313	3.4804688	0.036376953	0.21020508	1.0073242	0.60449219	0.013671875	0	0	0	0	0	0	0	0	0	1.0297852	0.029785156	0.019287109	-0.000488281	-0.006347656	0.012207031	0	44330	0	0	0
202	20772	20772	Category A	0.023925781	0.21582031	1.0078125	-0.12695313	0.13330078	-0.48168945	0	0	12/11/2017	12	11	2017	5:37:55	20275	0.1	5	37	55	0	0.059570313	3.4804688	0.036376953	0.21020508	1.0075684	0.56054688	0.013427734	0	0	0	0	0	0	0	0	0	1.0300293	0.030029297	0.018066406	-0.012451172	0.005371094	0	0	44330	0	0	0
203	20773	20773	Category A	0.035888672	0.21582031	1.0078125	-0.125	0.12719727	-0.48071289	0	0	12/11/2017	12	11	2017	5:37:55	20275	0.2	5	37	55	0	0.059326172	3.515918	0.036376953	0.21020508	1.0075684	0.82666016	0.005371094	0	0	0	0	0	0	0	0	0	1.0300293	0.030029297	0.006103516	-0.000488281	0.005371094	0	0	44330	0	0	0
204	20774	20774	Category A	0.035888672	0.20385742	1.0078125	-0.12597656	0.13061523	-0.47949219	0	0	12/11/2017	12	11	2017	5:37:55	20275	0.3	5	37	55	0	0.059326172	3.515918	0.036132813	0.21020508	1.0078125	1.2126465	0.006591797	0	0	0	0	0	0	0	0	0	1.0300293	0.030029297	0.006835938	-0.000244141	-0.006347656	0	0	44330	0	0	0
205	20775	20775	Category A	0.035888672	0.20385742	0.99584961	-0.12475586	0.12646484	-0.47875977	0	0	12/11/2017	12	11	2017	5:37:55	20275	0.4	5	37	55	0	0.059326172	3.515918	0.036376953	0.21044922	1.0078125	1.2736816	0.013671875	0	0	0	0	0	0	0	0	0	1.0300293	0.030029297	0.019287109	-0.000488281	-0.006591797	-0.011962891	0	44330	0	0	0
206	20776	20776	Category A	0.047851563	0.20385742	1.0078125	-0.12866211	0.12988281	-0.47973633	0	0	12/11/2017	12	11	2017	5:37:55	20275	0.5	5	37	55	0	0.059326172	3.515918	0.035888672	0.21020508	1.0073242	0.98120117	0.013427734	0	0	0	0	0	0	0	0	0	1.0297852	0.029785156	0.018798828	0.011962891	-0.006347656	0.000244141	0	44330	0	0	0
207	20777	20777	Category A	0.035888672	0.19189453	0.99584961	-0.12866211	0.12988281	-0.4753418	0	0	12/11/2017	12	11	2017	5:37:55	20275	0.6	5	37	55	0	0.059326172	3.515918	0.035888672	0.21020508	1.0073242	1.064209	0.021728516	0	0	0	0	0	0	0	0	0	1.0297852	0.029785156	0.030029297	0	-0.018310547	-0.011474609	0	44330	0	0	0
208	20778	20778	Category A	0.047851563	0.20385742	1.0197754	-0.12646484	0.12231445	-0.47973633	0	0	12/11/2017	12	11	2017	5:37:55	20275	0.7	5	37	55	0	0.059326172	3.515918	0.035888672	0.21020508	1.0075684	1.3793945	0.018066406	0	0	0	0	0	0	0	0	0	1.0297852	0.029785156	0.030273438	0.01171875	-0.006347656	0.011962891	0	44330	0	0	0
209	20779	20779	Category A	0.047851563	0.20385742	1.0197754	-0.13037109	0.12548828	-0.4777832	0	0	12/11/2017	12	11	2017	5:37:55	20275	0.8	5	37	55	0	0.059326172	3.515918	0.036621094	0.20996094	1.0078125	1.2016602	0.017333984	0	0	0	0	0	0	0	0	0	1.0300293	0.030029297	0.029296875	0.010986328	-0.006103516	0.01171875	0	44330	0	0	0
210	20780	20780	Category A	0.047851563	0.21582031	1.0197754	-0.12304688	0.13037109	-0.48168945	0	0	12/11/2017	12	11	2017	5:37:55	20275	0.9	5	37	55	0	0.059326172	3.515918	0.036865234	0.20996094	1.0075684	1.1437988	0.017089844	0	0	0	0	0	0	0	0	0	1.0297852	0.029785156	0.028808594	0.010742188	0.005615234	0.011962891	0	44330	0	0	0
211	20781	20781	Category A	0.059814453	0.20385742	1.0078125	-0.12695313	0.1340332	-0.47949219	0	0	12/11/2017	12	11	2017	5:37:56	20276	0	5	37	56	0	0.059326172	3.515918	0.036865234	0.20996094	1.0078125	0.72631836	0.0234375	0	0	0	0	0	0	0	0	0	1.0302734	0.030273438	0.029052734	0.022705078	-0.006103516	0	0	44330	0	0	0
212	20782	20782	Category A	0.023925781	0.20385742	1.0078125	-0.12573242	0.12402344	-0.47875977	0	0	12/11/2017	12	11	2017	5:37:56	20276	0.1	5	37	56	0	0.059326172	3.515918	0.036621094	0.20996094	1.0073242	0.046386719	0.014160156	0	0	0	0	0	0	0	0	0	1.0297852	0.029785156	0.019287109	-0.012695313	-0.006103516	0.000244141	0	44330	0	0	0
213	20783	20783	Category A	0.035888672	0.23999023	0.99584961	-0.12426758	0.13037109	-0.47949219	0	0	12/11/2017	12	11	2017	5:37:56	20276	0.2	5	37	56	0	0.059326172	3.515918	0.036621094	0.21020508	1.0078125	0.56054688	0.031982422	0	0	0	0	0	0	0	0	0	1.0300293	0.030029297	0.042480469	-0.000732422	0.029541016	-0.011962891	0	44330	0	0	0
214	20784	20784	Category A	0.059814453	0.20385742	1.0078125	-0.125	0.12963867	-0.48071289	0	0	12/11/2017	12	11	2017	5:37:56	20276	0.3	5	37	56	0	0.059326172	3.515918	0.036621094	0.20996094	1.0070801	1.0239258	0.023925781	0	0	0	0	0	0	0	0	0	1.029541	0.029541016	0.030029297	0.022949219	-0.006103516	0.000488281	0	44330	0	0	0
215	20785	20785	Category A	0.047851563	0.21582031	0.98388672	-0.12695313	0.1315918	-0.47753906	0	0	12/11/2017	12	11	2017	5:37:56	20276	0.4	5	37	56	0	0.059326172	3.515918	0.036132813	0.2097168	1.0070801	1.0507813	0.026611328	0	0	0	0	0	0	0	0	0	1.0292969	0.029296875	0.040771484	0.011474609	0.005859375	-0.023193359	0	44330	0	0	0
216	20786	20786	Category A	0.035888672	0.20385742	1.0078125	-0.12402344	0.12548828	-0.48168945	0	0	12/11/2017	12	11	2017	5:37:56	20276	0.5	5	37	56	0	0.059326172	3.515918	0.036376953	0.20947266	1.0070801	1.1972656	0.005859375	0	0	0	0	0	0	0	0	0	1.0292969	0.029296875	0.006835938	-0.000488281	-0.005615234	0.000488281	0	44330	0	0	0
217	20787	20787	Category A	0.047851563	0.20385742	1.0197754	-0.12768555	0.12963867	-0.47973633	0	0	12/11/2017	12	11	2017	5:37:56	20276	0.6	5	37	56	0	0.059326172	3.515918	0.036132813	0.2097168	1.0068359	0.98681641	0.018310547	0	0	0	0	0	0	0	0	0	1.0290527	0.029052734	0.030273438	0.011474609	-0.005859375	0.012695313	0	44330	0	0	0
218	20788	20788	Category A	0.035888672	0.21582031	1.0319824	-0.12402344	0.12963867	-0.4777832	0	0	12/11/2017	12	11	2017	5:37:56	20276	0.7	5	37	56	0	0.059326172	3.515918	0.035888672	0.20947266	1.0070801	0.35595703	0.025634766	0	0	0	0	0	0	0	0	0	1.0292969	0.029296875	0.031005859	0	0.006103516	0.024658203	0	44330	0	0	0
219	20789	20789	Category A	0.023925781	0.21582031	1.0197754	-0.12597656	0.12866211	-0.48144531	0	0	12/11/2017	12	11	2017	5:37:56	20276	0.8	5	37	56	0	0.059326172	3.515918	0.035400391	0.20947266	1.0070801	0.12426758	0.018066406	0	0	0	0	0	0	0	0	0	1.0292969	0.029296875	0.030273438	-0.011474609	0.006103516	0.012451172	0	44330	0	0	0
220	20790	20790	Category A	0.023925781	0.20385742	1.0078125	-0.13134766	0.13232422	-0.48168945	0	0	12/11/2017	12	11	2017	5:37:56	20276	0.9	5	37	56	0	0.059326172	3.515918	0.035400391	0.20947266	1.0075684	0.24414063	0.012695313	0	0	0	0	0	0	0	0	0	1.0297852	0.029785156	0.017333984	-0.011474609	-0.005615234	0	0	44330	0	0	0
221	20791	20791	Category A	0.011962891	0.21582031	1.0078125	-0.1262207	0.13305664	-0.47753906	0	0	12/11/2017	12	11	2017	5:37:57	20277	0	5	37	57	0	0.059326172	3.515918	0.035400391	0.20922852	1.0078125	0.71875	0.024169922	0	0	0	0	0	0	0	0	0	1.0297852	0.029785156	0.029785156	-0.0234375	0.006347656	0	0	44330	0	0	0
222	20792	20792	Category A	0.047851563	0.20385742	0.98388672	-0.12524414	0.13208008	-0.47973633	0	0	12/11/2017	12	11	2017	5:37:57	20277	0.1	5	37	57	0	0.059326172	3.515918	0.035400391	0.20922852	1.0075684	1.1779785	0.027099609	0	0	0	0	0	0	0	0	0	1.0297852	0.029785156	0.041503906	0.012207031	-0.005371094	-0.023681641	0	44330	0	0	0
223	20793	20793	Category A	0.047851563	0.20385742	0.97192383	-0.125	0.1315918	-0.4765625	0	0	12/11/2017	12	11	2017	5:37:57	20277	0.2	5	37	57	0	0.059326172	3.515918	0.035644531	0.20922852	1.0078125	1.4438477	0.038330078	0	0	0	0	0	0	0	0	0	1.0300293	0.030029297	0.053466797	0.011962891	-0.005371094	-0.035888672	0	44330	0	0	0
224	20794	20794	Category A	0.035888672	0.21582031	1.0078125	-0.12866211	0.13232422	-0.48046875	0	0	12/11/2017	12	11	2017	5:37:57	20277	0.3	5	37	57	0	0.059326172	3.515918	0.035644531	0.20922852	1.0078125	1.3620605	0.006347656	0	0	0	0	0	0	0	0	0	1.0300293	0.030029297	0.006835938	0	0.006347656	0	0	44330	0	0	0
225	20795	20795	Category A	0.059814453	0.20385742	1.0197754	-0.12402344	0.12817383	-0.47338867	0	0	12/11/2017	12	11	2017	5:37:57	20277	0.4	5	37	57	0	0.059326172	3.515918	0.035400391	0.20922852	1.0078125	0.89111328	0.02734375	0	0	0	0	0	0	0	0	0	1.0297852	0.029785156	0.041503906	0.024169922	-0.005371094	0.01171875	0	44330	0	0	0
226	20796	20796	Category A	0.023925781	0.21582031	1.0078125	-0.12133789	0.1262207	-0.48071289	0	0	12/11/2017	12	11	2017	5:37:57	20277	0.5	5	37	57	0	0.059326172	3.515918	0.035400391	0.20922852	1.0080566	0.80126953	0.013183594	0	0	0	0	0	0	0	0	0	1.0300293	0.030029297	0.018310547	-0.011474609	0.006347656	-0.000244141	0	44330	0	0	0
227	20797	20797	Category A	0.023925781	0.21582031	1.0197754	-0.12744141	0.12573242	-0.48071289	0	0	12/11/2017	12	11	2017	5:37:57	20277	0.6	5	37	57	0	0.059326172	3.515918	0.034912109	0.20947266	1.0080566	0.44018555	0.017089844	0	0	0	0	0	0	0	0	0	1.0302734	0.030273438	0.028808594	-0.010986328	0.006103516	0.011474609	0	44330	0	0	0
228	20798	20798	Category A	-0.011962891	0.21582031	0.99584961	-0.13232422	0.12988281	-0.47973633	0	0	12/11/2017	12	11	2017	5:37:57	20277	0.7	5	37	57	0	0.059326172	3.515918	0.035400391	0.20947266	1.0080566	0.014404297	0.049316406	0	0	0	0	0	0	0	0	0	1.0302734	0.030273438	0.065917969	-0.047363281	0.006103516	-0.012207031	0	44330	0	0	0
229	20799	20799	Category A	0.023925781	0.20385742	1.0078125	-0.12963867	0.13256836	-0.48144531	0	0	12/11/2017	12	11	2017	5:37:57	20277	0.8	5	37	57	0	0.059326172	3.515918	0.035644531	0.20947266	1.0085449	0.55615234	0.012939453	0	0	0	0	0	0	0	0	0	1.0305176	0.030517578	0.018066406	-0.01171875	-0.005615234	-0.000732422	0	44330	0	0	0
230	20800	20800	Category A	0.035888672	0.20385742	0.98388672	-0.125	0.13085938	-0.48144531	0	0	12/11/2017	12	11	2017	5:37:57	20277	0.9	5	37	57	0	0.059326172	3.515918	0.035400391	0.20947266	1.0085449	0.79614258	0.025146484	0	0	0	0	0	0	0	0	0	1.0305176	0.030517578	0.030761719	0.000244141	-0.005615234	-0.024658203	0	44330	0	0	0
231	20801	20801	Category A	0.035888672	0.21582031	0.99584961	-0.12597656	0.13183594	-0.4765625	0	0	12/11/2017	12	11	2017	5:37:58	20278	0	5	37	58	0	0.059326172	3.515918	0.034423828	0.2097168	1.0083008	0.36743164	0.013916016	0	0	0	0	0	0	0	0	0	1.0305176	0.030517578	0.019775391	0.001220703	0.005859375	-0.012451172	0	44330	0	0	0
232	20802	20802	Category A	0.011962891	0.20385742	1.0078125	-0.12670898	0.12475586	-0.48168945	0	0	12/11/2017	12	11	2017	5:37:58	20278	0.1	5	37	58	0	0.059326172	3.515918	0.034179688	0.20947266	1.0080566	0.25146484	0.022949219	0	0	0	0	0	0	0	0	0	1.0302734	0.030273438	0.028564453	-0.022216797	-0.005615234	-0.000244141	0	44330	0	0	0
233	20803	20803	Category A	0.035888672	0.20385742	1.0078125	-0.12768555	0.1262207	-0.48291016	0	0	12/11/2017	12	11	2017	5:37:58	20278	0.2	5	37	58	0	0.059326172	3.515918	0.033935547	0.20922852	1.0085449	0.54003906	0.005859375	0	0	0	0	0	0	0	0	0	1.0305176	0.030517578	0.008056641	0.001708984	-0.005371094	-0.000732422	0	44330	0	0	0
234	20804	20804	Category A	0.047851563	0.21582031	0.99584961	-0.12768555	0.13061523	-0.48071289	0	0	12/11/2017	12	11	2017	5:37:58	20278	0.3	5	37	58	0	0.059326172	3.515918	0.033935547	0.20922852	1.0085449	0.81274414	0.019775391	0	0	0	0	0	0	0	0	0	1.0305176	0.030517578	0.032714844	0.013671875	0.006347656	-0.012695313	0	44330	0	0	0
235	20805	20805	Category A	0.047851563	0.20385742	0.99584961	-0.12670898	0.13061523	-0.4765625	0	0	12/11/2017	12	11	2017	5:37:58	20278	0.4	5	37	58	0	0.059326172	3.515918	0.033935547	0.20922852	1.0080566	0.765625	0.019042969	0	0	0	0	0	0	0	0	0	1.0300293	0.030029297	0.03125	0.013671875	-0.005371094	-0.012207031	0	44330	0	0	0
236	20806	20806	Category A	0.023925781	0.2277832	0.99584961	-0.12573242	0.12402344	-0.47875977	0	0	12/11/2017	12	11	2017	5:37:58	20278	0.5	5	37	58	0	0.059326172	3.515918	0.034179688	0.20898438	1.0073242	0.61132813	0.024169922	0	0	0	0	0	0	0	0	0	1.029541	0.029541016	0.040527344	-0.010253906	0.018554688	-0.011474609	0	44330	0	0	0
237	20807	20807	Category A	0.035888672	0.20385742	0.99584961	-0.13037109	0.12988281	-0.48168945	0	0	12/11/2017	12	11	2017	5:37:58	20278	0.6	5	37	58	0	0.059326172	3.515918	0.034423828	0.20898438	1.0075684	0.97558594	0.012939453	0	0	0	0	0	0	0	0	0	1.029541	0.029541016	0.018310547	0.001220703	-0.005126953	-0.01171875	0	44330	0	0	0
238	20808	20808	Category A	0.047851563	0.20385742	1.0078125	-0.12841797	0.12744141	-0.47973633	0	0	12/11/2017	12	11	2017	5:37:58	20278	0.7	5	37	58	0	0.059326172	3.515918	0.034423828	0.20922852	1.0078125	1.2128906	0.014160156	0	0	0	0	0	0	0	0	0	1.0297852	0.029785156	0.018554688	0.013183594	-0.005371094	0	0	44330	0	0	0
239	20809	20809	Category A	0.023925781	0.21582031	0.99584961	-0.1262207	0.12963867	-0.4777832	0	0	12/11/2017	12	11	2017	5:37:58	20278	0.8	5	37	58	0	0.059326172	3.515918	0.034179688	0.20922852	1.0073242	0.81665039	0.016845703	0	0	0	0	0	0	0	0	0	1.0292969	0.029296875	0.028564453	-0.010253906	0.006347656	-0.011474609	0	44330	0	0	0
240	20810	20810	Category A	0.011962891	0.21582031	0.99584961	-0.12890625	0.13330078	-0.48168945	0	0	12/11/2017	12	11	2017	5:37:58	20278	0.9	5	37	58	0	0.059326172	3.515918	0.034179688	0.20898438	1.0073242	0.20458984	0.025878906	0	0	0	0	0	0	0	0	0	1.0292969	0.029296875	0.040527344	-0.022216797	0.006591797	-0.011474609	0	44330	0	0	0
241	20811	20811	Category A	0.035888672	0.20385742	0.99584961	-0.125	0.12988281	-0.47875977	0	0	12/11/2017	12	11	2017	5:37:59	20279	0	5	37	59	0	0.059570313	3.4820801	0.033935547	0.20874023	1.0073242	0.014160156	0.012695313	0	0	0	0	0	0	0	0	0	1.0292969	0.029296875	0.018310547	0.001708984	-0.004882813	-0.011474609	0	44330	0	0	0
242	20812	20812	Category A	0.023925781	0.20385742	1.0078125	-0.12573242	0.13085938	-0.4765625	0	0	12/11/2017	12	11	2017	5:37:59	20279	0.1	5	37	59	0	0.059570313	3.4820801	0.033935547	0.20898438	1.0068359	0.080078125	0.011230469	0	0	0	0	0	0	0	0	0	1.0288086	0.028808594	0.016113281	-0.010009766	-0.005126953	0.000732422	0	44330	0	0	0
243	20813	20813	Category A	0.023925781	0.21582031	1.0197754	-0.12744141	0.12841797	-0.47875977	0	0	12/11/2017	12	11	2017	5:37:59	20279	0.2	5	37	59	0	0.059570313	3.4820801	0.034179688	0.20922852	1.0068359	0.25415039	0.017822266	0	0	0	0	0	0	0	0	0	1.0288086	0.028808594	0.029785156	-0.010253906	0.006347656	0.012695313	0	44330	0	0	0
244	20814	20814	Category A	0.059814453	0.21582031	1.0078125	-0.12695313	0.1315918	-0.48046875	0	0	12/11/2017	12	11	2017	5:37:59	20279	0.3	5	37	59	0	0.059570313	3.4820801	0.034423828	0.20898438	1.0068359	1.0837402	0.026123047	0	0	0	0	0	0	0	0	0	1.0288086	0.028808594	0.032714844	0.025146484	0.006591797	0.000732422	0	44330	0	0	0
245	20815	20815	Category A	0.011962891	0.20385742	0.99584961	-0.12573242	0.13085938	-0.4765625	0	0	12/11/2017	12	11	2017	5:37:59	20279	0.4	5	37	59	0	0.059570313	3.4820801	0.034179688	0.20898438	1.0070801	1.5852051	0.025390625	0	0	0	0	0	0	0	0	0	1.0290527	0.029052734	0.038818359	-0.022216797	-0.005126953	-0.011230469	0	44330	0	0	0
246	20816	20816	Category A	0.023925781	0.20385742	0.99584961	-0.12304688	0.1262207	-0.4777832	0	0	12/11/2017	12	11	2017	5:37:59	20279	0.5	5	37	59	0	0.059570313	3.4820801	0.034179688	0.20874023	1.0078125	1.5075684	0.016601563	0	0	0	0	0	0	0	0	0	1.0297852	0.029785156	0.02734375	-0.010253906	-0.004882813	-0.011962891	0	44330	0	0	0
247	20817	20817	Category A	0.023925781	0.20385742	1.0319824	-0.12207031	0.12548828	-0.4765625	0	0	12/11/2017	12	11	2017	5:37:59	20279	0.6	5	37	59	0	0.059570313	3.4820801	0.034179688	0.20874023	1.0075684	1.7207031	0.026855469	0	0	0	0	0	0	0	0	0	1.029541	0.029541016	0.039550781	-0.010253906	-0.004882813	0.024169922	0	44330	0	0	0
248	20818	20818	Category A	0.071777344	0.20385742	1.0078125	-0.12402344	0.12963867	-0.48071289	0	0	12/11/2017	12	11	2017	5:37:59	20279	0.7	5	37	59	0	0.059570313	3.4820801	0.033935547	0.20898438	1.0078125	1.965332	0.037841797	0	0	0	0	0	0	0	0	0	1.0297852	0.029785156	0.042724609	0.037597656	-0.005126953	0	0	44330	0	0	0
249	20819	20819	Category A	0.047851563	0.20385742	1.0078125	-0.12768555	0.12963867	-0.47973633	0	0	12/11/2017	12	11	2017	5:37:59	20279	0.8	5	37	59	0	0.059570313	3.4820801	0.033935547	0.20898438	1.0075684	1.5874023	0.014648438	0	0	0	0	0	0	0	0	0	1.029541	0.029541016	0.019042969	0.013671875	-0.005126953	0	0	44330	0	0	0
250	20820	20820	Category A	0.023925781	0.21582031	1.0197754	-0.12524414	0.13232422	-0.4765625	0	0	12/11/2017	12	11	2017	5:37:59	20279	0.9	5	37	59	0	0.059570313	3.4820801	0.033935547	0.20922852	1.0075684	0.62109375	0.017089844	0	0	0	0	0	0	0	0	0	1.029541	0.029541016	0.028808594	-0.010009766	0.006347656	0.011962891	0	44330	0	0	0
251	20821	20821	Category A	0.035888672	0.21582031	0.98388672	-0.12329102	0.13305664	-0.4777832	0	0	12/11/2017	12	11	2017	5:38:00	20280	0	5	38	0	0	0.059570313	3.4820801	0.033935547	0.20898438	1.0075684	0.26464844	0.024658203	0	0	0	0	0	0	0	0	0	1.029541	0.029541016	0.032226563	0.001708984	0.006591797	-0.023681641	0	44330	0	0	0
252	20822	20822	Category A	0.047851563	0.21582031	1.0439453	-0.12402344	0.12963867	-0.47973633	0	0	12/11/2017	12	11	2017	5:38:00	20280	0.1	5	38	0	0	0.059570313	3.4820801	0.033935547	0.20898438	1.0078125	0.30102539	0.0390625	0	0	0	0	0	0	0	0	0	1.0297852	0.029785156	0.056640625	0.013671875	0.006591797	0.035888672	0	44330	0	0	0
253	20823	20823	Category A	0.023925781	0.21582031	0.99584961	-0.12768555	0.1315918	-0.47949219	0	0	12/11/2017	12	11	2017	5:38:00	20280	0.2	5	38	0	0	0.059570313	3.4820801	0.033935547	0.20898438	1.0078125	0.25732422	0.017089844	0	0	0	0	0	0	0	0	0	1.0297852	0.029785156	0.028808594	-0.010009766	0.006591797	-0.011962891	0	44330	0	0	0
254	20824	20824	Category A	0.047851563	0.20385742	1.0197754	-0.12304688	0.12524414	-0.48071289	0	0	12/11/2017	12	11	2017	5:38:00	20280	0.3	5	38	0	0	0.059570313	3.4820801	0.034179688	0.20849609	1.0080566	0.70361328	0.018310547	0	0	0	0	0	0	0	0	0	1.0300293	0.030029297	0.030029297	0.013427734	-0.004638672	0.011474609	0	44330	0	0	0
255	20825	20825	Category A	0.047851563	0.20385742	1.0197754	-0.12280273	0.12548828	-0.47875977	0	0	12/11/2017	12	11	2017	5:38:00	20280	0.4	5	38	0	0	0.059570313	3.4820801	0.033935547	0.20874023	1.0080566	0.79003906	0.018554688	0	0	0	0	0	0	0	0	0	1.0300293	0.030029297	0.030029297	0.013671875	-0.004882813	0.011474609	0	44330	0	0	0
256	20826	20826	Category A	0.011962891	0.21582031	0.99584961	-0.12597656	0.12646484	-0.48071289	0	0	12/11/2017	12	11	2017	5:38:00	20280	0.5	5	38	0	0	0.059570313	3.4820801	0.033935547	0.20825195	1.0085449	0.36694336	0.026611328	0	0	0	0	0	0	0	0	0	1.0305176	0.030517578	0.042480469	-0.021972656	0.007324219	-0.012695313	0	44330	0	0	0
257	20827	20827	Category A	0.011962891	0.20385742	1.0078125	-0.12866211	0.13037109	-0.48071289	0	0	12/11/2017	12	11	2017	5:38:00	20280	0.6	5	38	0	0	0.059570313	3.4820801	0.034179688	0.20800781	1.0085449	0.15795898	0.022705078	0	0	0	0	0	0	0	0	0	1.0305176	0.030517578	0.02734375	-0.022216797	-0.004150391	-0.000732422	0	44330	0	0	0
258	20828	20828	Category A	0.023925781	0.20385742	1.0078125	-0.13110352	0.12524414	-0.48071289	0	0	12/11/2017	12	11	2017	5:38:00	20280	0.7	5	38	0	0	0.059570313	3.4820801	0.034179688	0.20825195	1.0083008	0.19604492	0.011230469	0	0	0	0	0	0	0	0	0	1.0302734	0.030273438	0.015380859	-0.010253906	-0.004394531	-0.000488281	0	44330	0	0	0
259	20829	20829	Category A	0.023925781	0.21582031	1.0319824	-0.1262207	0.13378906	-0.47949219	0	0	12/11/2017	12	11	2017	5:38:00	20280	0.8	5	38	0	0	0.059570313	3.4820801	0.034179688	0.20825195	1.0083008	0.15844727	0.026611328	0	0	0	0	0	0	0	0	0	1.0302734	0.030273438	0.041259766	-0.010253906	0.007324219	0.0234375	0	44330	0	0	0
260	20830	20830	Category A	0.035888672	0.20385742	1.0319824	-0.12426758	0.1315918	-0.47558594	0	0	12/11/2017	12	11	2017	5:38:00	20280	0.9	5	38	0	0	0.059570313	3.4820801	0.034667969	0.20800781	1.0083008	0.23950195	0.023925781	0	0	0	0	0	0	0	0	0	1.0302734	0.030273438	0.029052734	0.000976563	-0.004150391	0.0234375	0	44330	0	0	0
261	20831	20831	Category A	0.035888672	0.21582031	1.0078125	-0.12524414	0.13061523	-0.47949219	0	0	12/11/2017	12	11	2017	5:38:01	20281	0	5	38	1	0	0.059570313	3.4820801	0.034667969	0.20800781	1.0083008	0.82714844	0.007568359	0	0	0	0	0	0	0	0	0	1.0302734	0.030273438	0.009277344	0.000976563	0.007568359	-0.000488281	0	44330	0	0	0
262	20832	20832	Category A	0.023925781	0.20385742	1.0078125	-0.125	0.12963867	-0.48071289	0	0	12/11/2017	12	11	2017	5:38:01	20281	0.1	5	38	1	0	0.059570313	3.4820801	0.034912109	0.20800781	1.0080566	1.0825195	0.011962891	0	0	0	0	0	0	0	0	0	1.0297852	0.029785156	0.015625	-0.010986328	-0.004150391	-0.000244141	0	44330	0	0	0
263	20833	20833	Category A	0.023925781	0.20385742	1.0078125	-0.12646484	0.125	-0.47875977	0	0	12/11/2017	12	11	2017	5:38:01	20281	0.2	5	38	1	0	0.059570313	3.4820801	0.034912109	0.20800781	1.0083008	1.1660156	0.011962891	0	0	0	0	0	0	0	0	0	1.0300293	0.030029297	0.015869141	-0.010986328	-0.004150391	-0.000488281	0	44330	0	0	0
264	20834	20834	Category A	0.023925781	0.20385742	1.0078125	-0.125	0.12890625	-0.47558594	0	0	12/11/2017	12	11	2017	5:38:01	20281	0.3	5	38	1	0	0.059570313	3.4820801	0.034912109	0.20776367	1.0087891	1.0112305	0.011962891	0	0	0	0	0	0	0	0	0	1.0307617	0.030761719	0.016357422	-0.010986328	-0.00390625	-0.000976563	0	44330	0	0	0
265	20835	20835	Category A	0.023925781	0.20385742	1.0078125	-0.12670898	0.12524414	-0.48168945	0	0	12/11/2017	12	11	2017	5:38:01	20281	0.4	5	38	1	0	0.059570313	3.4820801	0.034912109	0.20776367	1.0090332	0.57275391	0.01171875	0	0	0	0	0	0	0	0	0	1.0307617	0.030761719	0.016357422	-0.010986328	-0.00390625	-0.001220703	0	44330	0	0	0
266	20836	20836	Category A	0.035888672	0.21582031	1.0078125	-0.12670898	0.12646484	-0.48168945	0	0	12/11/2017	12	11	2017	5:38:01	20281	0.5	5	38	1	0	0.059570313	3.4820801	0.034179688	0.20800781	1.0092773	0.20874023	0.0078125	0	0	0	0	0	0	0	0	0	1.03125	0.03125	0.010742188	0.001464844	0.007568359	-0.001464844	0	44330	0	0	0
267	20837	20837	Category A	0.047851563	0.20385742	1.0078125	-0.12670898	0.13037109	-0.48071289	0	0	12/11/2017	12	11	2017	5:38:01	20281	0.6	5	38	1	0	0.059570313	3.4820801	0.034423828	0.20800781	1.0097656	0.092285156	0.013916016	0	0	0	0	0	0	0	0	0	1.0314941	0.031494141	0.01953125	0.013183594	-0.004150391	-0.001953125	0	44330	0	0	0
268	20838	20838	Category A	0.047851563	0.20385742	1.0319824	-0.12597656	0.13330078	-0.47949219	0	0	12/11/2017	12	11	2017	5:38:01	20281	0.7	5	38	1	0	0.059570313	3.4820801	0.034667969	0.20800781	1.0092773	0.68652344	0.026367188	0	0	0	0	0	0	0	0	0	1.0310059	0.031005859	0.039794922	0.012939453	-0.004150391	0.022460938	0	44330	0	0	0
269	20839	20839	Category A	0.035888672	0.20385742	0.99584961	-0.125	0.12817383	-0.47753906	0	0	12/11/2017	12	11	2017	5:38:01	20281	0.8	5	38	1	0	0.059570313	3.4820801	0.034912109	0.20776367	1.0097656	0.80322266	0.014404297	0	0	0	0	0	0	0	0	0	1.0314941	0.031494141	0.018554688	0.000732422	-0.00390625	-0.013916016	0	44330	0	0	0
270	20840	20840	Category A	0	0.2277832	1.0197754	-0.12597656	0.12475586	-0.47973633	0	0	12/11/2017	12	11	2017	5:38:01	20281	0.9	5	38	1	0	0.059570313	3.4820801	0.03515625	0.20800781	1.0097656	0.44604492	0.041503906	0	0	0	0	0	0	0	0	0	1.0317383	0.031738281	0.064697266	-0.03515625	0.01953125	0.009765625	0	44330	0	0	0
271	20841	20841	Category A	0.011962891	0.20385742	1.0078125	-0.12646484	0.125	-0.47875977	0	0	12/11/2017	12	11	2017	5:38:02	20282	0	5	38	2	0	0.059570313	3.4820801	0.034912109	0.20800781	1.0102539	0.39477539	0.023681641	0	0	0	0	0	0	0	0	0	1.0319824	0.031982422	0.029785156	-0.022949219	-0.004150391	-0.002441406	0	44330	0	0	0
272	20842	20842	Category A	0.023925781	0.20385742	1.0197754	-0.125	0.12988281	-0.47460938	0	0	12/11/2017	12	11	2017	5:38:02	20282	0.1	5	38	2	0	0.059570313	3.4820801	0.034912109	0.20776367	1.0100098	0.52954102	0.015136719	0	0	0	0	0	0	0	0	0	1.0319824	0.031982422	0.024658203	-0.010986328	-0.00390625	0.009521484	0	44330	0	0	0
273	20843	20843	Category A	0.035888672	0.21582031	1.0197754	-0.12768555	0.12817383	-0.48168945	0	0	12/11/2017	12	11	2017	5:38:02	20282	0.2	5	38	2	0	0.059570313	3.4820801	0.035644531	0.20751953	1.0102539	0.81054688	0.012207031	0	0	0	0	0	0	0	0	0	1.0319824	0.031982422	0.017578125	0	0.008056641	0.009277344	0	44330	0	0	0
274	20844	20844	Category A	0.035888672	0.20385742	1.0078125	-0.12670898	0.13061523	-0.4765625	0	0	12/11/2017	12	11	2017	5:38:02	20282	0.3	5	38	2	0	0.059570313	3.4820801	0.035888672	0.20751953	1.010498	0.47167969	0.004394531	0	0	0	0	0	0	0	0	0	1.0322266	0.032226563	0.006347656	0	-0.003662109	-0.002685547	0	44330	0	0	0
275	20845	20845	Category A	0.059814453	0.20385742	0.98388672	-0.12597656	0.12890625	-0.47631836	0	0	12/11/2017	12	11	2017	5:38:02	20282	0.4	5	38	2	0	0.059570313	3.4820801	0.035400391	0.20727539	1.010498	0.23461914	0.036132813	0	0	0	0	0	0	0	0	0	1.0322266	0.032226563	0.054443359	0.024169922	-0.003417969	-0.026611328	0	44330	0	0	0
276	20846	20846	Category A	0.035888672	0.20385742	1.0078125	-0.12402344	0.12475586	-0.47973633	0	0	12/11/2017	12	11	2017	5:38:02	20282	0.5	5	38	2	0	0.059570313	3.4820801	0.035644531	0.20751953	1.0107422	0.79150391	0.004882813	0	0	0	0	0	0	0	0	0	1.0324707	0.032470703	0.006835938	0	-0.003662109	-0.002929688	0	44330	0	0	0
277	20847	20847	Category A	0.035888672	0.21582031	1.0197754	-0.125	0.12890625	-0.47875977	0	0	12/11/2017	12	11	2017	5:38:02	20282	0.6	5	38	2	0	0.059570313	3.4820801	0.035888672	0.20727539	1.0112305	0.82397461	0.01171875	0	0	0	0	0	0	0	0	0	1.032959	0.032958984	0.016845703	0	0.008300781	0.008300781	0	44330	0	0	0
278	20848	20848	Category A	0.035888672	0.21582031	0.99584961	-0.12963867	0.12988281	-0.47973633	0	0	12/11/2017	12	11	2017	5:38:02	20282	0.7	5	38	2	0	0.059570313	3.4820801	0.035888672	0.20727539	1.0117188	0.21899414	0.017822266	0	0	0	0	0	0	0	0	0	1.0332031	0.033203125	0.024169922	0	0.008300781	-0.015869141	0	44330	0	0	0
279	20849	20849	Category A	0.059814453	0.20385742	1.0078125	-0.12524414	0.13208008	-0.47973633	0	0	12/11/2017	12	11	2017	5:38:02	20282	0.8	5	38	2	0	0.059326172	3.4853027	0.035888672	0.20751953	1.0124512	0.025634766	0.024658203	0	0	0	0	0	0	0	0	0	1.0341797	0.034179688	0.032470703	0.023925781	-0.003662109	-0.004638672	0	44330	0	0	0
280	20850	20850	Category A	0.023925781	0.20385742	0.99584961	-0.12524414	0.13061523	-0.48046875	0	0	12/11/2017	12	11	2017	5:38:02	20282	0.9	5	38	2	0	0.059326172	3.4853027	0.035888672	0.20751953	1.0124512	0.77587891	0.020751953	0	0	0	0	0	0	0	0	0	1.0341797	0.034179688	0.032470703	-0.011962891	-0.003662109	-0.016601563	0	44330	0	0	0
281	20851	20851	Category A	0.035888672	0.21582031	0.98388672	-0.12768555	0.13061523	-0.47558594	0	0	12/11/2017	12	11	2017	5:38:03	20283	0	5	38	3	0	0.059326172	3.4853027	0.036132813	0.20751953	1.012207	1.2114258	0.029541016	0	0	0	0	0	0	0	0	0	1.0339355	0.033935547	0.036865234	-0.000244141	0.008056641	-0.028320313	0	44330	0	0	0
282	20852	20852	Category A	0.047851563	0.2277832	1.0078125	-0.12866211	0.12817383	-0.48071289	0	0	12/11/2017	12	11	2017	5:38:03	20283	0.1	5	38	3	0	0.059326172	3.4853027	0.035888672	0.20751953	1.0126953	0.62890625	0.023681641	0	0	0	0	0	0	0	0	0	1.0344238	0.034423828	0.036621094	0.01171875	0.020019531	-0.004882813	0	44330	0	0	0
283	20853	20853	Category A	0.047851563	0.20385742	1.0078125	-0.12597656	0.1315918	-0.48168945	0	0	12/11/2017	12	11	2017	5:38:03	20283	0.2	5	38	3	0	0.059326172	3.4853027	0.036132813	0.20751953	1.0126953	0.30957031	0.012939453	0	0	0	0	0	0	0	0	0	1.0344238	0.034423828	0.020263672	0.011474609	-0.003662109	-0.004882813	0	44330	0	0	0
284	20854	20854	Category A	0.023925781	0.20385742	1.0197754	-0.1262207	0.13134766	-0.47949219	0	0	12/11/2017	12	11	2017	5:38:03	20283	0.3	5	38	3	0	0.059326172	3.4853027	0.036132813	0.20751953	1.0124512	0.59033203	0.014648438	0	0	0	0	0	0	0	0	0	1.0341797	0.034179688	0.0234375	-0.012207031	-0.003662109	0.007080078	0	44330	0	0	0
285	20855	20855	Category A	0.035888672	0.17993164	1.0559082	-0.12475586	0.12451172	-0.47558594	0	0	12/11/2017	12	11	2017	5:38:03	20283	0.4	5	38	3	0	0.059326172	3.4853027	0.035888672	0.20751953	1.0124512	0.53173828	0.051269531	0	0	0	0	0	0	0	0	0	1.0341797	0.034179688	0.071044922	0	-0.027587891	0.043212891	0	44330	0	0	0
286	20856	20856	Category A	0.035888672	0.20385742	0.99584961	-0.12524414	0.13061523	-0.47753906	0	0	12/11/2017	12	11	2017	5:38:03	20283	0.5	5	38	3	0	0.059326172	3.4853027	0.036132813	0.20751953	1.0131836	1.373291	0.017822266	0	0	0	0	0	0	0	0	0	1.0349121	0.034912109	0.021484375	-0.000244141	-0.003662109	-0.017333984	0	44330	0	0	0
287	20857	20857	Category A	0.023925781	0.21582031	1.0078125	-0.12402344	0.12963867	-0.47558594	0	0	12/11/2017	12	11	2017	5:38:03	20283	0.6	5	38	3	0	0.059326172	3.4853027	0.036132813	0.20751953	1.0134277	1.5915527	0.015869141	0	0	0	0	0	0	0	0	0	1.0351563	0.03515625	0.026123047	-0.012207031	0.008056641	-0.005615234	0	44330	0	0	0
288	20858	20858	Category A	0.047851563	0.20385742	1.0078125	-0.125	0.12719727	-0.47363281	0	0	12/11/2017	12	11	2017	5:38:03	20283	0.7	5	38	3	0	0.059326172	3.4853027	0.036132813	0.20751953	1.0131836	1.0407715	0.013427734	0	0	0	0	0	0	0	0	0	1.0349121	0.034912109	0.020996094	0.011474609	-0.003662109	-0.005371094	0	44330	0	0	0
289	20859	20859	Category A	0.047851563	0.21582031	1.0197754	-0.12646484	0.12426758	-0.48095703	0	0	12/11/2017	12	11	2017	5:38:03	20283	0.8	5	38	3	0	0.059326172	3.4853027	0.035644531	0.20776367	1.0134277	0.45581055	0.015625	0	0	0	0	0	0	0	0	0	1.0351563	0.03515625	0.026123047	0.011962891	0.0078125	0.006103516	0	44330	0	0	0
290	20860	20860	Category A	0.047851563	0.20385742	1.0197754	-0.1237793	0.12304688	-0.4777832	0	0	12/11/2017	12	11	2017	5:38:03	20283	0.9	5	38	3	0	0.059326172	3.4853027	0.035400391	0.20776367	1.0131836	0.33886719	0.014404297	0	0	0	0	0	0	0	0	0	1.0349121	0.034912109	0.022705078	0.012207031	-0.00390625	0.006347656	0	44330	0	0	0
291	20861	20861	Category A	0.047851563	0.20385742	1.0197754	-0.1262207	0.12963867	-0.48071289	0	0	12/11/2017	12	11	2017	5:38:04	20284	0	5	38	4	0	0.059326172	3.4853027	0.035644531	0.20751953	1.0126953	0.64990234	0.014404297	0	0	0	0	0	0	0	0	0	1.0344238	0.034423828	0.022949219	0.011962891	-0.003662109	0.006835938	0	44330	0	0	0
292	20862	20862	Category A	0.035888672	0.20385742	1.0078125	-0.12597656	0.12866211	-0.48046875	0	0	12/11/2017	12	11	2017	5:38:04	20284	0.1	5	38	4	0	0.059326172	3.4853027	0.035888672	0.20751953	1.0126953	0.076660156	0.006103516	0	0	0	0	0	0	0	0	0	1.0344238	0.034423828	0.008789063	0	-0.003662109	-0.004882813	0	44330	0	0	0
293	20863	20863	Category A	0.047851563	0.20385742	1.0197754	-0.12402344	0.12475586	-0.4777832	0	0	12/11/2017	12	11	2017	5:38:04	20284	0.2	5	38	4	0	0.059326172	3.4853027	0.035644531	0.20751953	1.0124512	0.42358398	0.014404297	0	0	0	0	0	0	0	0	0	1.0339355	0.033935547	0.022949219	0.011962891	-0.003662109	0.007080078	0	44330	0	0	0
294	20864	20864	Category A	0.047851563	0.21582031	1.0197754	-0.12670898	0.12890625	-0.48046875	0	0	12/11/2017	12	11	2017	5:38:04	20284	0.3	5	38	4	0	0.059326172	3.4853027	0.035888672	0.20727539	1.012207	0.20605469	0.016357422	0	0	0	0	0	0	0	0	0	1.0339355	0.033935547	0.027587891	0.011962891	0.008300781	0.007324219	0	44330	0	0	0
295	20865	20865	Category A	0.047851563	0.17993164	1.0197754	-0.12670898	0.12524414	-0.4777832	0	0	12/11/2017	12	11	2017	5:38:04	20284	0.4	5	38	4	0	0.059326172	3.4853027	0.035644531	0.20727539	1.0119629	0.37744141	0.031005859	0	0	0	0	0	0	0	0	0	1.0336914	0.033691406	0.047363281	0.011962891	-0.02734375	0.007568359	0	44330	0	0	0
296	20866	20866	Category A	0.047851563	0.19189453	1.0078125	-0.12109375	0.12158203	-0.4765625	0	0	12/11/2017	12	11	2017	5:38:04	20284	0.5	5	38	4	0	0.059326172	3.4853027	0.035644531	0.20751953	1.0117188	1.0913086	0.020019531	0	0	0	0	0	0	0	0	0	1.0332031	0.033203125	0.031494141	0.011962891	-0.015625	-0.00390625	0	44330	0	0	0
297	20867	20867	Category A	0.059814453	0.21582031	0.99584961	-0.12768555	0.12817383	-0.48071289	0	0	12/11/2017	12	11	2017	5:38:04	20284	0.6	5	38	4	0	0.059326172	3.4853027	0.035888672	0.20751953	1.0117188	1.1538086	0.029785156	0	0	0	0	0	0	0	0	0	1.0334473	0.033447266	0.047851563	0.023681641	0.008056641	-0.015869141	0	44330	0	0	0
298	20868	20868	Category A	0.035888672	0.21582031	1.0319824	-0.12573242	0.12573242	-0.48071289	0	0	12/11/2017	12	11	2017	5:38:04	20284	0.7	5	38	4	0	0.059326172	3.4853027	0.036376953	0.20751953	1.0117188	0.49682617	0.021728516	0	0	0	0	0	0	0	0	0	1.0334473	0.033447266	0.029052734	-0.000488281	0.008056641	0.020019531	0	44330	0	0	0
299	20869	20869	Category A	0.047851563	0.20385742	1.0197754	-0.12426758	0.13037109	-0.48046875	0	0	12/11/2017	12	11	2017	5:38:04	20284	0.8	5	38	4	0	0.059326172	3.4853027	0.036865234	0.20751953	1.0119629	0.001953125	0.013916016	0	0	0	0	0	0	0	0	0	1.0336914	0.033691406	0.022460938	0.010742188	-0.003662109	0.007568359	0	44330	0	0	0
300	20870	20870	Category A	0.035888672	0.20385742	1.0078125	-0.1262207	0.13134766	-0.48046875	0	0	12/11/2017	12	11	2017	5:38:04	20284	0.9	5	38	4	0	0.059326172	3.4853027	0.037109375	0.20751953	1.0117188	0.072265625	0.005615234	0	0	0	0	0	0	0	0	0	1.0334473	0.033447266	0.009033203	-0.001220703	-0.003662109	-0.00390625	0	44330	0	0	0
301	20871	20871	Category A	0.035888672	0.20385742	0.98388672	-0.12768555	0.12744141	-0.47973633	0	0	12/11/2017	12	11	2017	5:38:05	20285	0	5	38	5	0	0.059326172	3.4853027	0.037353516	0.20751953	1.0114746	0.41308594	0.027832031	0	0	0	0	0	0	0	0	0	1.0332031	0.033203125	0.032958984	-0.001464844	-0.003662109	-0.027587891	0	44330	0	0	0
302	20872	20872	Category A	0.047851563	0.20385742	1.0078125	-0.12304688	0.12988281	-0.47851563	0	0	12/11/2017	12	11	2017	5:38:05	20285	0.1	5	38	5	0	0.059326172	3.4853027	0.037353516	0.20751953	1.0112305	1.1350098	0.011474609	0	0	0	0	0	0	0	0	0	1.032959	0.032958984	0.017578125	0.010253906	-0.003662109	-0.003417969	0	44330	0	0	0
303	20873	20873	Category A	0.047851563	0.19189453	1.0197754	-0.12963867	0.13061523	-0.48291016	0	0	12/11/2017	12	11	2017	5:38:05	20285	0.2	5	38	5	0	0.059326172	3.4853027	0.037597656	0.20751953	1.0114746	0.74389648	0.020263672	0	0	0	0	0	0	0	0	0	1.0332031	0.033203125	0.033691406	0.010009766	-0.015625	0.008056641	0	44330	0	0	0
304	20874	20874	Category A	0.023925781	0.21582031	1.0197754	-0.12402344	0.12890625	-0.4765625	0	0	12/11/2017	12	11	2017	5:38:05	20285	0.3	5	38	5	0	0.059326172	3.4853027	0.038085938	0.20800781	1.0114746	0.077148438	0.018066406	0	0	0	0	0	0	0	0	0	1.0334473	0.033447266	0.030029297	-0.014160156	0.007568359	0.008056641	0	44330	0	0	0
305	20875	20875	Category A	0.011962891	0.2277832	1.0439453	-0.1262207	0.12963867	-0.48071289	0	0	12/11/2017	12	11	2017	5:38:05	20285	0.4	5	38	5	0	0.059326172	3.4853027	0.038085938	0.20800781	1.0114746	0.080810547	0.045898438	0	0	0	0	0	0	0	0	0	1.0334473	0.033447266	0.078125	-0.026123047	0.01953125	0.032226563	0	44330	0	0	0
306	20876	20876	Category A	0.035888672	0.21582031	1.0319824	-0.12695313	0.13208008	-0.4777832	0	0	12/11/2017	12	11	2017	5:38:05	20285	0.5	5	38	5	0	0.059326172	3.4853027	0.038574219	0.20800781	1.0117188	0.63208008	0.021728516	0	0	0	0	0	0	0	0	0	1.0334473	0.033447266	0.030517578	-0.002685547	0.007568359	0.020019531	0	44330	0	0	0
307	20877	20877	Category A	0.035888672	0.20385742	0.98388672	-0.12402344	0.12963867	-0.47875977	0	0	12/11/2017	12	11	2017	5:38:05	20285	0.6	5	38	5	0	0.059326172	3.4853027	0.038574219	0.20800781	1.0117188	0.53637695	0.028076172	0	0	0	0	0	0	0	0	0	1.0334473	0.033447266	0.034667969	-0.002685547	-0.004150391	-0.027832031	0	44330	0	0	0
308	20878	20878	Category A	0.023925781	0.20385742	1.0319824	-0.13012695	0.12817383	-0.48071289	0	0	12/11/2017	12	11	2017	5:38:05	20285	0.7	5	38	5	0	0.059326172	3.4853027	0.038574219	0.20800781	1.0117188	0.15649414	0.025146484	0	0	0	0	0	0	0	0	0	1.0336914	0.033691406	0.0390625	-0.014648438	-0.004150391	0.020019531	0	44330	0	0	0
309	20879	20879	Category A	0.035888672	0.21582031	1.0197754	-0.12695313	0.12963867	-0.4777832	0	0	12/11/2017	12	11	2017	5:38:05	20285	0.8	5	38	5	0	0.059326172	3.4853027	0.038574219	0.20800781	1.0117188	0.67553711	0.011474609	0	0	0	0	0	0	0	0	0	1.0334473	0.033447266	0.018554688	-0.002685547	0.007568359	0.0078125	0	44330	0	0	0
310	20880	20880	Category A	0.023925781	0.20385742	1.0197754	-0.12524414	0.13232422	-0.4765625	0	0	12/11/2017	12	11	2017	5:38:05	20285	0.9	5	38	5	0	0.059326172	3.4853027	0.038574219	0.20800781	1.0117188	1.5410156	0.017089844	0	0	0	0	0	0	0	0	0	1.0336914	0.033691406	0.026855469	-0.014648438	-0.004150391	0.0078125	0	44330	0	0	0
311	20881	20881	Category A	0.035888672	0.20385742	0.98388672	-0.12402344	0.12963867	-0.47973633	0	0	12/11/2017	12	11	2017	5:38:06	20286	0	5	38	6	0	0.059326172	3.4853027	0.039550781	0.20776367	1.0117188	1.6430664	0.028320313	0	0	0	0	0	0	0	0	0	1.0334473	0.033447266	0.035400391	-0.003662109	-0.00390625	-0.027832031	0	44330	0	0	0
312	20882	20882	Category A	0.059814453	0.19189453	1.0197754	-0.12426758	0.1315918	-0.4777832	0	0	12/11/2017	12	11	2017	5:38:06	20286	0.1	5	38	6	0	0.059326172	3.4853027	0.039794922	0.20776367	1.0119629	1.2355957	0.026611328	0	0	0	0	0	0	0	0	0	1.0339355	0.033935547	0.043457031	0.019775391	-0.015869141	0.007568359	0	44330	0	0	0
313	20883	20883	Category A	0.047851563	0.19189453	1.0197754	-0.12988281	0.13305664	-0.48071289	0	0	12/11/2017	12	11	2017	5:38:06	20286	0.2	5	38	6	0	0.059326172	3.4853027	0.039550781	0.20800781	1.0119629	1.1352539	0.01953125	0	0	0	0	0	0	0	0	0	1.0339355	0.033935547	0.031738281	0.008056641	-0.016113281	0.007568359	0	44330	0	0	0
314	20884	20884	Category A	0.023925781	0.20385742	1.0078125	-0.12670898	0.12988281	-0.47875977	0	0	12/11/2017	12	11	2017	5:38:06	20286	0.3	5	38	6	0	0.059326172	3.4853027	0.039550781	0.20776367	1.0117188	0.93066406	0.016601563	0	0	0	0	0	0	0	0	0	1.0336914	0.033691406	0.023681641	-0.015625	-0.00390625	-0.00390625	0	44330	0	0	0
315	20885	20885	Category A	0.059814453	0.21582031	1.0197754	-0.12670898	0.13427734	-0.47241211	0	0	12/11/2017	12	11	2017	5:38:06	20286	0.4	5	38	6	0	0.059326172	3.4853027	0.039550781	0.20751953	1.0119629	0.71899414	0.022949219	0	0	0	0	0	0	0	0	0	1.0339355	0.033935547	0.035644531	0.020019531	0.008056641	0.007568359	0	44330	0	0	0
316	20886	20886	Category A	0.047851563	0.21582031	1.0197754	-0.12768555	0.12548828	-0.4777832	0	0	12/11/2017	12	11	2017	5:38:06	20286	0.5	5	38	6	0	0.059326172	3.4853027	0.039306641	0.20751953	1.0119629	0.25463867	0.013916016	0	0	0	0	0	0	0	0	0	1.0339355	0.033935547	0.024169922	0.008300781	0.008056641	0.007568359	0	44330	0	0	0
317	20887	20887	Category A	0.035888672	0.20385742	1.0319824	-0.12597656	0.12988281	-0.47875977	0	0	12/11/2017	12	11	2017	5:38:06	20286	0.6	5	38	6	0	0.059570313	3.4417969	0.039306641	0.20800781	1.0119629	0.45532227	0.020507813	0	0	0	0	0	0	0	0	0	1.0339355	0.033935547	0.02734375	-0.003417969	-0.004150391	0.019775391	0	44330	0	0	0
318	20888	20888	Category A	0.035888672	0.2277832	1.0678711	-0.12695313	0.12963867	-0.48291016	0	0	12/11/2017	12	11	2017	5:38:06	20286	0.7	5	38	6	0	0.059570313	3.4417969	0.039550781	0.20776367	1.012207	1.1982422	0.059082031	0	0	0	0	0	0	0	0	0	1.0341797	0.034179688	0.079101563	-0.003662109	0.019775391	0.055419922	0	44330	0	0	0
319	20889	20889	Category A	0.035888672	0.21582031	0.99584961	-0.12475586	0.12402344	-0.47875977	0	0	12/11/2017	12	11	2017	5:38:06	20286	0.8	5	38	6	0	0.059570313	3.4417969	0.039794922	0.20751953	1.012207	1.6572266	0.018798828	0	0	0	0	0	0	0	0	0	1.0341797	0.034179688	0.028564453	-0.00390625	0.008056641	-0.016357422	0	44330	0	0	0
320	20890	20890	Category A	0.035888672	0.21582031	0.98388672	-0.12133789	0.12548828	-0.47875977	0	0	12/11/2017	12	11	2017	5:38:06	20286	0.9	5	38	6	0	0.059570313	3.4417969	0.039550781	0.20751953	1.0119629	1.6474609	0.029541016	0	0	0	0	0	0	0	0	0	1.0339355	0.033935547	0.040039063	-0.003662109	0.008056641	-0.028076172	0	44330	0	0	0
321	20891	20891	Category A	0.011962891	0.20385742	1.0319824	-0.13037109	0.12890625	-0.47973633	0	0	12/11/2017	12	11	2017	5:38:07	20287	0	5	38	7	0	0.059570313	3.4417969	0.039794922	0.20776367	1.0124512	2.3293457	0.034179688	0	0	0	0	0	0	0	0	0	1.0341797	0.034179688	0.051269531	-0.027832031	-0.00390625	0.019287109	0	44330	0	0	0
322	20892	20892	Category A	0.047851563	0.20385742	1.0078125	-0.12597656	0.12988281	-0.47875977	0	0	12/11/2017	12	11	2017	5:38:07	20287	0.1	5	38	7	0	0.059570313	3.4417969	0.039794922	0.20751953	1.0129395	2.817627	0.010253906	0	0	0	0	0	0	0	0	0	1.0349121	0.034912109	0.017089844	0.0078125	-0.003662109	-0.005126953	0	44330	0	0	0
323	20893	20893	Category A	0.023925781	0.21582031	1.0078125	-0.12768555	0.12548828	-0.47558594	0	0	12/11/2017	12	11	2017	5:38:07	20287	0.2	5	38	7	0	0.059570313	3.4417969	0.039550781	0.20727539	1.0129395	2.3317871	0.018310547	0	0	0	0	0	0	0	0	0	1.034668	0.034667969	0.029052734	-0.015625	0.008300781	-0.005126953	0	44330	0	0	0
324	20894	20894	Category A	0.035888672	0.21582031	1.0078125	-0.125	0.12744141	-0.47875977	0	0	12/11/2017	12	11	2017	5:38:07	20287	0.3	5	38	7	0	0.059570313	3.4417969	0.0390625	0.20727539	1.0131836	1.2702637	0.010498047	0	0	0	0	0	0	0	0	0	1.0349121	0.034912109	0.017089844	-0.003173828	0.008300781	-0.005371094	0	44330	0	0	0
325	20895	20895	Category A	0.035888672	0.20385742	1.0439453	-0.1340332	0.13085938	-0.47973633	0	0	12/11/2017	12	11	2017	5:38:07	20287	0.4	5	38	7	0	0.059570313	3.4417969	0.039306641	0.20751953	1.0131836	0.67041016	0.031005859	0	0	0	0	0	0	0	0	0	1.0349121	0.034912109	0.037841797	-0.003417969	-0.003662109	0.030517578	0	44330	0	0	0
326	20896	20896	Category A	0.023925781	0.20385742	1.0197754	-0.13305664	0.13085938	-0.47973633	0	0	12/11/2017	12	11	2017	5:38:07	20287	0.5	5	38	7	0	0.059570313	3.4417969	0.039306641	0.20800781	1.0129395	0.50927734	0.017089844	0	0	0	0	0	0	0	0	0	1.0349121	0.034912109	0.026123047	-0.015380859	-0.004150391	0.006591797	0	44330	0	0	0
327	20897	20897	Category A	0.011962891	0.20385742	1.0197754	-0.12597656	0.12866211	-0.47753906	0	0	12/11/2017	12	11	2017	5:38:07	20287	0.6	5	38	7	0	0.059570313	3.4417969	0.0390625	0.20800781	1.0131836	0.32202148	0.028320313	0	0	0	0	0	0	0	0	0	1.0349121	0.034912109	0.037841797	-0.027099609	-0.004150391	0.006347656	0	44330	0	0	0
328	20898	20898	Category A	0.035888672	0.21582031	1.0197754	-0.1262207	0.13208008	-0.48071289	0	0	12/11/2017	12	11	2017	5:38:07	20287	0.7	5	38	7	0	0.059570313	3.4417969	0.039306641	0.20800781	1.0131836	1.3903809	0.010498047	0	0	0	0	0	0	0	0	0	1.0351563	0.03515625	0.017578125	-0.003417969	0.007568359	0.006347656	0	44330	0	0	0
329	20899	20899	Category A	0.035888672	0.20385742	0.98388672	-0.13012695	0.12841797	-0.47875977	0	0	12/11/2017	12	11	2017	5:38:07	20287	0.8	5	38	7	0	0.059570313	3.4417969	0.039550781	0.20800781	1.0136719	1.3842773	0.030273438	0	0	0	0	0	0	0	0	0	1.0354004	0.035400391	0.037597656	-0.003662109	-0.004150391	-0.029785156	0	44330	0	0	0
330	20900	20900	Category A	0.035888672	0.20385742	0.98388672	-0.125	0.12890625	-0.47875977	0	0	12/11/2017	12	11	2017	5:38:07	20287	0.9	5	38	7	0	0.059570313	3.4417969	0.039550781	0.20776367	1.0136719	0.55493164	0.030273438	0	0	0	0	0	0	0	0	0	1.0354004	0.035400391	0.037353516	-0.003662109	-0.00390625	-0.029785156	0	44330	0	0	0
331	20901	20901	Category A	0.059814453	0.20385742	0.99584961	-0.12695313	0.1315918	-0.47949219	0	0	12/11/2017	12	11	2017	5:38:08	20288	0	5	38	8	0	0.059570313	3.4417969	0.039306641	0.20776367	1.0136719	0.31420898	0.02734375	0	0	0	0	0	0	0	0	0	1.0356445	0.035644531	0.042480469	0.020263672	-0.00390625	-0.017822266	0	44330	0	0	0
332	20902	20902	Category A	0.023925781	0.21582031	1.0078125	-0.12866211	0.12890625	-0.47973633	0	0	12/11/2017	12	11	2017	5:38:08	20288	0.1	5	38	8	0	0.059570313	3.4417969	0.038818359	0.20800781	1.0134277	0.56030273	0.017822266	0	0	0	0	0	0	0	0	0	1.0354004	0.035400391	0.028564453	-0.014892578	0.007568359	-0.005615234	0	44330	0	0	0
333	20903	20903	Category A	0.035888672	0.20385742	0.98388672	-0.12475586	0.12548828	-0.48071289	0	0	12/11/2017	12	11	2017	5:38:08	20288	0.2	5	38	8	0	0.059570313	3.4417969	0.038818359	0.20800781	1.0131836	0.21386719	0.029785156	0	0	0	0	0	0	0	0	0	1.0351563	0.03515625	0.036621094	-0.002929688	-0.004150391	-0.029296875	0	44330	0	0	0
334	20904	20904	Category A	0.035888672	0.20385742	0.99584961	-0.12670898	0.12890625	-0.47949219	0	0	12/11/2017	12	11	2017	5:38:08	20288	0.3	5	38	8	0	0.059570313	3.4417969	0.038330078	0.20825195	1.0126953	0.74633789	0.017578125	0	0	0	0	0	0	0	0	0	1.034668	0.034667969	0.023925781	-0.002441406	-0.004394531	-0.016845703	0	44330	0	0	0
335	20905	20905	Category A	0.047851563	0.21582031	0.99584961	-0.12475586	0.12548828	-0.48071289	0	0	12/11/2017	12	11	2017	5:38:08	20288	0.4	5	38	8	0	0.059570313	3.4417969	0.038330078	0.20800781	1.012207	1.2077637	0.020263672	0	0	0	0	0	0	0	0	0	1.0341797	0.034179688	0.033447266	0.009277344	0.007568359	-0.016357422	0	44330	0	0	0
336	20906	20906	Category A	0.035888672	0.21582031	1.0078125	-0.12866211	0.13012695	-0.47875977	0	0	12/11/2017	12	11	2017	5:38:08	20288	0.5	5	38	8	0	0.059570313	3.4417969	0.038085938	0.20825195	1.0124512	1.0722656	0.009033203	0	0	0	0	0	0	0	0	0	1.0341797	0.034179688	0.014404297	-0.002197266	0.007324219	-0.004638672	0	44330	0	0	0
337	20907	20907	Category A	0.047851563	0.20385742	0.99584961	-0.13134766	0.13330078	-0.47753906	0	0	12/11/2017	12	11	2017	5:38:08	20288	0.6	5	38	8	0	0.059570313	3.4417969	0.037597656	0.20825195	1.0124512	1.2258301	0.020019531	0	0	0	0	0	0	0	0	0	1.0341797	0.034179688	0.03125	0.010009766	-0.004394531	-0.016601563	0	44330	0	0	0
338	20908	20908	Category A	0.059814453	0.21582031	1.0319824	-0.1262207	0.13305664	-0.47753906	0	0	12/11/2017	12	11	2017	5:38:08	20288	0.7	5	38	8	0	0.059570313	3.4417969	0.037353516	0.20800781	1.0129395	1.5112305	0.030273438	0	0	0	0	0	0	0	0	0	1.034668	0.034667969	0.049072266	0.022216797	0.007568359	0.018798828	0	44330	0	0	0
339	20909	20909	Category A	0.047851563	0.21582031	1.0078125	-0.12402344	0.12866211	-0.47363281	0	0	12/11/2017	12	11	2017	5:38:08	20288	0.8	5	38	8	0	0.059570313	3.4417969	0.037597656	0.20751953	1.0124512	1.1218262	0.013671875	0	0	0	0	0	0	0	0	0	1.0341797	0.034179688	0.022705078	0.010009766	0.008056641	-0.004638672	0	44330	0	0	0
340	20910	20910	Category A	0.047851563	0.20385742	1.0197754	-0.12402344	0.12475586	-0.4777832	0	0	12/11/2017	12	11	2017	5:38:08	20288	0.9	5	38	8	0	0.059570313	3.4417969	0.037353516	0.20751953	1.012207	0.21923828	0.013427734	0	0	0	0	0	0	0	0	0	1.0339355	0.033935547	0.021728516	0.010253906	-0.003662109	0.007568359	0	44330	0	0	0
341	20911	20911	Category A	0.047851563	0.20385742	0.99584961	-0.12646484	0.12744141	-0.47558594	0	0	12/11/2017	12	11	2017	5:38:09	20289	0	5	38	9	0	0.059570313	3.4417969	0.037353516	0.20751953	1.012207	0.022216797	0.019775391	0	0	0	0	0	0	0	0	0	1.0339355	0.033935547	0.030517578	0.010253906	-0.003662109	-0.016357422	0	44330	0	0	0
342	20912	20912	Category A	0.047851563	0.20385742	1.0197754	-0.12744141	0.13183594	-0.47851563	0	0	12/11/2017	12	11	2017	5:38:09	20289	0.1	5	38	9	0	0.059570313	3.4417969	0.036865234	0.20751953	1.0124512	0.17285156	0.013427734	0	0	0	0	0	0	0	0	0	1.0341797	0.034179688	0.021728516	0.010742188	-0.003662109	0.007080078	0	44330	0	0	0
343	20913	20913	Category A	0.047851563	0.23999023	1.0078125	-0.12841797	0.12915039	-0.47875977	0	0	12/11/2017	12	11	2017	5:38:09	20289	0.2	5	38	9	0	0.059570313	3.4417969	0.036621094	0.20751953	1.012207	0.090576172	0.034423828	0	0	0	0	0	0	0	0	0	1.0339355	0.033935547	0.047851563	0.010986328	0.032226563	-0.004394531	0	44330	0	0	0
344	20914	20914	Category A	0.023925781	0.20385742	1.0078125	-0.12524414	0.13378906	-0.48071289	0	0	12/11/2017	12	11	2017	5:38:09	20289	0.3	5	38	9	0	0.059570313	3.4417969	0.036376953	0.20776367	1.012207	0.38720703	0.013916016	0	0	0	0	0	0	0	0	0	1.0339355	0.033935547	0.020996094	-0.012451172	-0.00390625	-0.004394531	0	44330	0	0	0
345	20915	20915	Category A	0.059814453	0.21582031	1.0197754	-0.12524414	0.13232422	-0.47460938	0	0	12/11/2017	12	11	2017	5:38:09	20289	0.4	5	38	9	0	0.059570313	3.4417969	0.036376953	0.20776367	1.012207	0.45068359	0.025634766	0	0	0	0	0	0	0	0	0	1.0339355	0.033935547	0.038574219	0.023193359	0.0078125	0.007324219	0	44330	0	0	0
346	20916	20916	Category A	0.035888672	0.20385742	1.0078125	-0.125	0.1315918	-0.47460938	0	0	12/11/2017	12	11	2017	5:38:09	20289	0.5	5	38	9	0	0.059570313	3.4417969	0.036865234	0.20751953	1.0119629	0.33642578	0.005615234	0	0	0	0	0	0	0	0	0	1.0336914	0.033691406	0.008789063	-0.000976563	-0.003662109	-0.004150391	0	44330	0	0	0
347	20917	20917	Category A	0.059814453	0.20385742	1.0197754	-0.12768555	0.12963867	-0.48046875	0	0	12/11/2017	12	11	2017	5:38:09	20289	0.6	5	38	9	0	0.059570313	3.4417969	0.036621094	0.20751953	1.0119629	0.72363281	0.024414063	0	0	0	0	0	0	0	0	0	1.0336914	0.033691406	0.034423828	0.022949219	-0.003662109	0.007568359	0	44330	0	0	0
348	20918	20918	Category A	0.047851563	0.20385742	1.0197754	-0.12402344	0.12548828	-0.48071289	0	0	12/11/2017	12	11	2017	5:38:09	20289	0.7	5	38	9	0	0.059570313	3.4417969	0.036621094	0.20751953	1.0119629	0.90209961	0.013916016	0	0	0	0	0	0	0	0	0	1.0339355	0.033935547	0.022460938	0.010986328	-0.003662109	0.007568359	0	44330	0	0	0
349	20919	20919	Category A	0.035888672	0.21582031	1.0078125	-0.12597656	0.12988281	-0.47460938	0	0	12/11/2017	12	11	2017	5:38:09	20289	0.8	5	38	9	0	0.059570313	3.4417969	0.036621094	0.20751953	1.0117188	0.60131836	0.008789063	0	0	0	0	0	0	0	0	0	1.0334473	0.033447266	0.012695313	-0.000732422	0.008056641	-0.00390625	0	44330	0	0	0
350	20920	20920	Category A	0.071777344	0.20385742	1.0078125	-0.12597656	0.12817383	-0.47363281	0	0	12/11/2017	12	11	2017	5:38:09	20289	0.9	5	38	9	0	0.059570313	3.4417969	0.036376953	0.20751953	1.0117188	0.18920898	0.035644531	0	0	0	0	0	0	0	0	0	1.0334473	0.033447266	0.04296875	0.03515625	-0.003662109	-0.00390625	0	44330	0	0	0
351	20921	20921	Category A	0.035888672	0.20385742	1.0319824	-0.12768555	0.12548828	-0.47973633	0	0	12/11/2017	12	11	2017	5:38:10	20290	0	5	38	10	0	0.059570313	3.4417969	0.036376953	0.20751953	1.0117188	0.17797852	0.020507813	0	0	0	0	0	0	0	0	0	1.0334473	0.033447266	0.024414063	-0.000488281	-0.003662109	0.020019531	0	44330	0	0	0
352	20922	20922	Category A	0.011962891	0.21582031	1.0319824	-0.12939453	0.12573242	-0.48071289	0	0	12/11/2017	12	11	2017	5:38:10	20290	0.1	5	38	10	0	0.059570313	3.4417969	0.036132813	0.20751953	1.0119629	0.58886719	0.032226563	0	0	0	0	0	0	0	0	0	1.0336914	0.033691406	0.052001953	-0.024169922	0.008056641	0.019775391	0	44330	0	0	0
353	20923	20923	Category A	0.023925781	0.20385742	0.99584961	-0.12988281	0.12524414	-0.48071289	0	0	12/11/2017	12	11	2017	5:38:10	20290	0.2	5	38	10	0	0.059570313	3.4417969	0.035644531	0.20800781	1.0119629	0.56689453	0.020263672	0	0	0	0	0	0	0	0	0	1.0336914	0.033691406	0.031982422	-0.01171875	-0.004150391	-0.016113281	0	44330	0	0	0
354	20924	20924	Category A	0.035888672	0.19189453	1.0319824	-0.12646484	0.12548828	-0.48071289	0	0	12/11/2017	12	11	2017	5:38:10	20290	0.3	5	38	10	0	0.059570313	3.4417969	0.034912109	0.20825195	1.0119629	0.27612305	0.025634766	0	0	0	0	0	0	0	0	0	1.0336914	0.033691406	0.037109375	0.000732422	-0.016357422	0.019775391	0	44330	0	0	0
355	20925	20925	Category A	0.035888672	0.20385742	0.98388672	-0.12231445	0.12744141	-0.47875977	0	0	12/11/2017	12	11	2017	5:38:10	20290	0.4	5	38	10	0	0.059570313	3.4675781	0.03515625	0.20825195	1.0119629	0.13745117	0.028564453	0	0	0	0	0	0	0	0	0	1.0339355	0.033935547	0.033203125	0.000488281	-0.004394531	-0.028076172	0	44330	0	0	0
356	20926	20926	Category A	0.035888672	0.2277832	1.0078125	-0.12524414	0.13061523	-0.48046875	0	0	12/11/2017	12	11	2017	5:38:10	20290	0.5	5	38	10	0	0.059570313	3.4675781	0.034912109	0.20800781	1.0114746	0.24511719	0.019775391	0	0	0	0	0	0	0	0	0	1.0332031	0.033203125	0.023925781	0.000732422	0.01953125	-0.003662109	0	44330	0	0	0
357	20927	20927	Category A	0.071777344	0.20385742	1.0319824	-0.12597656	0.12719727	-0.48168945	0	0	12/11/2017	12	11	2017	5:38:10	20290	0.6	5	38	10	0	0.059570313	3.4675781	0.034667969	0.20800781	1.0109863	0.56738281	0.042480469	0	0	0	0	0	0	0	0	0	1.0327148	0.032714844	0.062011719	0.036865234	-0.004150391	0.020751953	0	44330	0	0	0
358	20928	20928	Category A	0.047851563	0.20385742	0.99584961	-0.13110352	0.12841797	-0.47949219	0	0	12/11/2017	12	11	2017	5:38:10	20290	0.7	5	38	10	0	0.059570313	3.4675781	0.034423828	0.20825195	1.0109863	1.1530762	0.020507813	0	0	0	0	0	0	0	0	0	1.0327148	0.032714844	0.032714844	0.013183594	-0.004394531	-0.015136719	0	44330	0	0	0
359	20929	20929	Category A	0.035888672	0.20385742	0.99584961	-0.12573242	0.12402344	-0.47875977	0	0	12/11/2017	12	11	2017	5:38:10	20290	0.8	5	38	10	0	0.059570313	3.4675781	0.034179688	0.20825195	1.010498	1.3859863	0.015380859	0	0	0	0	0	0	0	0	0	1.0322266	0.032226563	0.020751953	0.001464844	-0.004394531	-0.014648438	0	44330	0	0	0
360	20930	20930	Category A	0.047851563	0.21582031	1.0197754	-0.12304688	0.1262207	-0.47973633	0	0	12/11/2017	12	11	2017	5:38:10	20290	0.9	5	38	10	0	0.059570313	3.4675781	0.034179688	0.20800781	1.010498	0.87597656	0.017822266	0	0	0	0	0	0	0	0	0	1.0324707	0.032470703	0.030273438	0.013427734	0.007568359	0.009033203	0	44330	0	0	0
361	20931	20931	Category A	0.035888672	0.20385742	1.0319824	-0.12475586	0.12304688	-0.48071289	0	0	12/11/2017	12	11	2017	5:38:11	20291	0	5	38	11	0	0.059570313	3.4675781	0.034179688	0.20800781	1.0109863	0.083740234	0.021240234	0	0	0	0	0	0	0	0	0	1.0327148	0.032714844	0.026611328	0.001464844	-0.004150391	0.020751953	0	44330	0	0	0
362	20932	20932	Category A	0.023925781	0.20385742	0.99584961	-0.12768555	0.12963867	-0.48046875	0	0	12/11/2017	12	11	2017	5:38:11	20291	0.1	5	38	11	0	0.059570313	3.4675781	0.034667969	0.20800781	1.010498	0.28710938	0.018554688	0	0	0	0	0	0	0	0	0	1.0322266	0.032226563	0.029541016	-0.010742188	-0.004150391	-0.014648438	0	44330	0	0	0
363	20933	20933	Category A	0.011962891	0.20385742	1.0319824	-0.12695313	0.1315918	-0.47753906	0	0	12/11/2017	12	11	2017	5:38:11	20291	0.2	5	38	11	0	0.059570313	3.4675781	0.034179688	0.20800781	1.0107422	0.58398438	0.031005859	0	0	0	0	0	0	0	0	0	1.0324707	0.032470703	0.047851563	-0.022216797	-0.004150391	0.020996094	0	44330	0	0	0
364	20934	20934	Category A	0.035888672	0.2277832	1.0197754	-0.12670898	0.12524414	-0.48168945	0	0	12/11/2017	12	11	2017	5:38:11	20291	0.3	5	38	11	0	0.059570313	3.4675781	0.034179688	0.20776367	1.010498	0.084960938	0.021728516	0	0	0	0	0	0	0	0	0	1.0322266	0.032226563	0.030517578	0.001464844	0.019775391	0.009033203	0	44330	0	0	0
365	20935	20935	Category A	0.035888672	0.20385742	1.0439453	-0.12744141	0.12646484	-0.47875977	0	0	12/11/2017	12	11	2017	5:38:11	20291	0.4	5	38	11	0	0.059570313	3.4675781	0.033935547	0.20800781	1.0102539	0.43334961	0.033691406	0	0	0	0	0	0	0	0	0	1.0319824	0.031982422	0.039306641	0.001708984	-0.004150391	0.033447266	0	44330	0	0	0
366	20936	20936	Category A	0.023925781	0.21582031	1.0078125	-0.12695313	0.1315918	-0.47753906	0	0	12/11/2017	12	11	2017	5:38:11	20291	0.5	5	38	11	0	0.059570313	3.4675781	0.033935547	0.20800781	1.0100098	0.6237793	0.012695313	0	0	0	0	0	0	0	0	0	1.0317383	0.031738281	0.019775391	-0.010009766	0.007568359	-0.002197266	0	44330	0	0	0
367	20937	20937	Category A	0.035888672	0.20385742	1.0197754	-0.12304688	0.12988281	-0.47851563	0	0	12/11/2017	12	11	2017	5:38:11	20291	0.6	5	38	11	0	0.059570313	3.4675781	0.034179688	0.20825195	1.0095215	0.53442383	0.010986328	0	0	0	0	0	0	0	0	0	1.03125	0.03125	0.016113281	0.001464844	-0.004394531	0.010009766	0	44330	0	0	0
368	20938	20938	Category A	0.071777344	0.20385742	1.0319824	-0.12207031	0.12231445	-0.4777832	0	0	12/11/2017	12	11	2017	5:38:11	20291	0.7	5	38	11	0	0.059570313	3.4675781	0.034667969	0.20825195	1.0092773	1.34375	0.043457031	0	0	0	0	0	0	0	0	0	1.03125	0.03125	0.063720703	0.036865234	-0.004394531	0.022460938	0	44330	0	0	0
369	20939	20939	Category A	0.047851563	0.20385742	1.0197754	-0.12280273	0.12475586	-0.4777832	0	0	12/11/2017	12	11	2017	5:38:11	20291	0.8	5	38	11	0	0.059570313	3.4675781	0.034912109	0.20800781	1.0092773	1.8046875	0.016845703	0	0	0	0	0	0	0	0	0	1.0310059	0.031005859	0.02734375	0.012695313	-0.004150391	0.010253906	0	44330	0	0	0
370	20940	20940	Category A	0.023925781	0.20385742	1.0319824	-0.12158203	0.13378906	-0.47753906	0	0	12/11/2017	12	11	2017	5:38:11	20291	0.9	5	38	11	0	0.059570313	3.4675781	0.034912109	0.20825195	1.0095215	0.91137695	0.025146484	0	0	0	0	0	0	0	0	0	1.0314941	0.031494141	0.037841797	-0.010986328	-0.004394531	0.022216797	0	44330	0	0	0
371	20941	20941	Category A	0.023925781	0.21582031	0.99584961	-0.1262207	0.12963867	-0.48071289	0	0	12/11/2017	12	11	2017	5:38:12	20292	0	5	38	12	0	0.059570313	3.4675781	0.035400391	0.20825195	1.0097656	0.071289063	0.01953125	0	0	0	0	0	0	0	0	0	1.0317383	0.031738281	0.032958984	-0.011474609	0.007324219	-0.013916016	0	44330	0	0	0
372	20942	20942	Category A	0.023925781	0.21582031	0.99584961	-0.12963867	0.12817383	-0.47973633	0	0	12/11/2017	12	11	2017	5:38:12	20292	0.1	5	38	12	0	0.059570313	3.4675781	0.034912109	0.20800781	1.0100098	0.40136719	0.01953125	0	0	0	0	0	0	0	0	0	1.0317383	0.031738281	0.032958984	-0.010986328	0.007568359	-0.014160156	0	44330	0	0	0
373	20943	20943	Category A	0.011962891	0.21582031	0.97192383	-0.12646484	0.125	-0.47875977	0	0	12/11/2017	12	11	2017	5:38:12	20292	0.2	5	38	12	0	0.059570313	3.4675781	0.035400391	0.20800781	1.0100098	0.10766602	0.045410156	0	0	0	0	0	0	0	0	0	1.0317383	0.031738281	0.069335938	-0.0234375	0.007568359	-0.038085938	0	44330	0	0	0
374	20944	20944	Category A	0.047851563	0.20385742	0.98388672	-0.12866211	0.12817383	-0.47973633	0	0	12/11/2017	12	11	2017	5:38:12	20292	0.3	5	38	12	0	0.059570313	3.4675781	0.035400391	0.20825195	1.0102539	0.052001953	0.029541016	0	0	0	0	0	0	0	0	0	1.0322266	0.032226563	0.043212891	0.012207031	-0.004394531	-0.026367188	0	44330	0	0	0
375	20945	20945	Category A	0.023925781	0.19189453	1.0319824	-0.12402344	0.12866211	-0.4777832	0	0	12/11/2017	12	11	2017	5:38:12	20292	0.4	5	38	12	0	0.059570313	3.4675781	0.035400391	0.20825195	1.010498	0.42919922	0.029296875	0	0	0	0	0	0	0	0	0	1.0322266	0.032226563	0.049316406	-0.011474609	-0.016357422	0.021240234	0	44330	0	0	0
376	20946	20946	Category A	0.011962891	0.19189453	1.0078125	-0.12304688	0.13037109	-0.47875977	0	0	12/11/2017	12	11	2017	5:38:12	20292	0.5	5	38	12	0	0.059570313	3.4675781	0.035400391	0.20776367	1.010498	1.0600586	0.028320313	0	0	0	0	0	0	0	0	0	1.0322266	0.032226563	0.042236328	-0.0234375	-0.015869141	-0.002685547	0	44330	0	0	0
377	20947	20947	Category A	0.047851563	0.19189453	1.0319824	-0.12573242	0.12573242	-0.4765625	0	0	12/11/2017	12	11	2017	5:38:12	20292	0.6	5	38	12	0	0.059570313	3.4675781	0.035400391	0.20800781	1.0109863	1.7731934	0.029052734	0	0	0	0	0	0	0	0	0	1.0327148	0.032714844	0.049316406	0.012207031	-0.016113281	0.020751953	0	44330	0	0	0
378	20948	20948	Category A	0.047851563	0.19189453	0.99584961	-0.1262207	0.12255859	-0.48071289	0	0	12/11/2017	12	11	2017	5:38:12	20292	0.7	5	38	12	0	0.059570313	3.4675781	0.035400391	0.20800781	1.0109863	1.7875977	0.025390625	0	0	0	0	0	0	0	0	0	1.0327148	0.032714844	0.043701172	0.012207031	-0.016113281	-0.015136719	0	44330	0	0	0
379	20949	20949	Category A	0.023925781	0.20385742	0.99584961	-0.13305664	0.12744141	-0.48168945	0	0	12/11/2017	12	11	2017	5:38:12	20292	0.8	5	38	12	0	0.059570313	3.4675781	0.034912109	0.20800781	1.0109863	1.4814453	0.019042969	0	0	0	0	0	0	0	0	0	1.0327148	0.032714844	0.030273438	-0.010986328	-0.004150391	-0.015136719	0	44330	0	0	0
380	20950	20950	Category A	0.035888672	0.20385742	1.0078125	-0.12866211	0.13183594	-0.48168945	0	0	12/11/2017	12	11	2017	5:38:12	20292	0.9	5	38	12	0	0.059570313	3.4675781	0.034912109	0.20825195	1.0109863	1.5407715	0.005371094	0	0	0	0	0	0	0	0	0	1.0327148	0.032714844	0.008544922	0.000732422	-0.004394531	-0.003173828	0	44330	0	0	0
381	20951	20951	Category A	0.011962891	0.20385742	1.0078125	-0.125	0.13134766	-0.47973633	0	0	12/11/2017	12	11	2017	5:38:13	20293	0	5	38	13	0	0.059570313	3.4675781	0.034912109	0.20825195	1.0112305	1.550293	0.023681641	0	0	0	0	0	0	0	0	0	1.032959	0.032958984	0.031005859	-0.022949219	-0.004394531	-0.003417969	0	44330	0	0	0
382	20952	20952	Category A	0.023925781	0.19189453	0.99584961	-0.125	0.12963867	-0.48291016	0	0	12/11/2017	12	11	2017	5:38:13	20293	0.1	5	38	13	0	0.059570313	3.4675781	0.034912109	0.20849609	1.0112305	1.4348145	0.025146484	0	0	0	0	0	0	0	0	0	1.032959	0.032958984	0.04296875	-0.010986328	-0.016601563	-0.015380859	0	44330	0	0	0
383	20953	20953	Category A	0.023925781	0.21582031	1.0197754	-0.12597656	0.12890625	-0.47436523	0	0	12/11/2017	12	11	2017	5:38:13	20293	0.2	5	38	13	0	0.059570313	3.4675781	0.034667969	0.20849609	1.0112305	1.015625	0.015380859	0	0	0	0	0	0	0	0	0	1.032959	0.032958984	0.026367188	-0.010742188	0.007080078	0.008300781	0	44330	0	0	0
384	20954	20954	Category A	0.023925781	0.21582031	1.0197754	-0.12573242	0.12841797	-0.4765625	0	0	12/11/2017	12	11	2017	5:38:13	20293	0.3	5	38	13	0	0.059570313	3.4675781	0.034912109	0.20800781	1.0114746	0.53662109	0.015625	0	0	0	0	0	0	0	0	0	1.0332031	0.033203125	0.026855469	-0.010986328	0.007568359	0.008056641	0	44330	0	0	0
385	20955	20955	Category A	0.047851563	0.20385742	1.0197754	-0.12475586	0.12548828	-0.48071289	0	0	12/11/2017	12	11	2017	5:38:13	20293	0.4	5	38	13	0	0.059570313	3.4675781	0.034912109	0.20800781	1.0112305	0.28955078	0.015869141	0	0	0	0	0	0	0	0	0	1.032959	0.032958984	0.025634766	0.012695313	-0.004150391	0.008300781	0	44330	0	0	0
386	20956	20956	Category A	0.023925781	0.21582031	1.0319824	-0.12866211	0.12890625	-0.48071289	0	0	12/11/2017	12	11	2017	5:38:13	20293	0.5	5	38	13	0	0.059570313	3.4675781	0.034912109	0.20800781	1.0109863	1.3835449	0.024902344	0	0	0	0	0	0	0	0	0	1.0327148	0.032714844	0.039550781	-0.010986328	0.007568359	0.020751953	0	44330	0	0	0
387	20957	20957	Category A	0.023925781	0.21582031	0.99584961	-0.12670898	0.12817383	-0.47973633	0	0	12/11/2017	12	11	2017	5:38:13	20293	0.6	5	38	13	0	0.059570313	3.4675781	0.034912109	0.20800781	1.0109863	1.9396973	0.020263672	0	0	0	0	0	0	0	0	0	1.0327148	0.032714844	0.033935547	-0.010986328	0.007568359	-0.015136719	0	44330	0	0	0
388	20958	20958	Category A	0.023925781	0.20385742	0.99584961	-0.12573242	0.125	-0.47875977	0	0	12/11/2017	12	11	2017	5:38:13	20293	0.7	5	38	13	0	0.059570313	3.4675781	0.034667969	0.20800781	1.0109863	1.9660645	0.019042969	0	0	0	0	0	0	0	0	0	1.0327148	0.032714844	0.030273438	-0.010742188	-0.004150391	-0.015136719	0	44330	0	0	0
389	20959	20959	Category A	0.023925781	0.20385742	1.0197754	-0.12207031	0.12475586	-0.4777832	0	0	12/11/2017	12	11	2017	5:38:13	20293	0.8	5	38	13	0	0.059570313	3.4675781	0.034912109	0.20825195	1.010498	1.592041	0.014892578	0	0	0	0	0	0	0	0	0	1.0322266	0.032226563	0.024658203	-0.010986328	-0.004394531	0.009033203	0	44330	0	0	0
390	20960	20960	Category A	0.023925781	0.20385742	1.0197754	-0.1262207	0.12963867	-0.48071289	0	0	12/11/2017	12	11	2017	5:38:13	20293	0.9	5	38	13	0	0.059570313	3.4675781	0.034912109	0.20800781	1.010498	1.4765625	0.015136719	0	0	0	0	0	0	0	0	0	1.0322266	0.032226563	0.024658203	-0.010986328	-0.004150391	0.009033203	0	44330	0	0	0
391	20961	20961	Category A	0.011962891	0.20385742	1.0197754	-0.12866211	0.12817383	-0.47973633	0	0	12/11/2017	12	11	2017	5:38:14	20294	0	5	38	14	0	0.059570313	3.4675781	0.034179688	0.20800781	1.010498	1.2080078	0.024414063	0	0	0	0	0	0	0	0	0	1.0324707	0.032470703	0.035644531	-0.022216797	-0.004150391	0.009033203	0	44330	0	0	0
392	20962	20962	Category A	0.023925781	0.2277832	1.0078125	-0.12524414	0.13061523	-0.4753418	0	0	12/11/2017	12	11	2017	5:38:14	20294	0.1	5	38	14	0	0.059570313	3.4675781	0.034179688	0.20800781	1.010498	0.49633789	0.022216797	0	0	0	0	0	0	0	0	0	1.0322266	0.032226563	0.032470703	-0.010253906	0.01953125	-0.002685547	0	44330	0	0	0
393	20963	20963	Category A	0	0.21582031	1.0197754	-0.12524414	0.13061523	-0.48046875	0	0	12/11/2017	12	11	2017	5:38:14	20294	0.2	5	38	14	0	0.059326172	3.5288086	0.034667969	0.20800781	1.0100098	0.42236328	0.036621094	0	0	0	0	0	0	0	0	0	1.0319824	0.031982422	0.051757813	-0.034667969	0.007568359	0.009521484	0	44330	0	0	0
394	20964	20964	Category A	0.035888672	0.20385742	1.0197754	-0.12963867	0.12890625	-0.47973633	0	0	12/11/2017	12	11	2017	5:38:14	20294	0.3	5	38	14	0	0.059326172	3.5288086	0.034912109	0.20800781	1.0109863	0.83227539	0.009765625	0	0	0	0	0	0	0	0	0	1.0327148	0.032714844	0.013671875	0.000732422	-0.004150391	0.008544922	0	44330	0	0	0
395	20965	20965	Category A	0.047851563	0.20385742	0.97192383	-0.12866211	0.12890625	-0.48071289	0	0	12/11/2017	12	11	2017	5:38:14	20294	0.4	5	38	14	0	0.059326172	3.5288086	0.034912109	0.20825195	1.0109863	0.94580078	0.041259766	0	0	0	0	0	0	0	0	0	1.0327148	0.032714844	0.056396484	0.012695313	-0.004394531	-0.0390625	0	44330	0	0	0
396	20966	20966	Category A	0.023925781	0.21582031	0.98388672	-0.12841797	0.12915039	-0.47875977	0	0	12/11/2017	12	11	2017	5:38:14	20294	0.5	5	38	14	0	0.059326172	3.5288086	0.034667969	0.20849609	1.0114746	0.5612793	0.030517578	0	0	0	0	0	0	0	0	0	1.0334473	0.033447266	0.045654297	-0.010742188	0.007324219	-0.027587891	0	44330	0	0	0
397	20967	20967	Category A	0.011962891	0.21582031	1.0197754	-0.12670898	0.12817383	-0.47973633	0	0	12/11/2017	12	11	2017	5:38:14	20294	0.6	5	38	14	0	0.059326172	3.5288086	0.034912109	0.20825195	1.0114746	0.4296875	0.025390625	0	0	0	0	0	0	0	0	0	1.0332031	0.033203125	0.038574219	-0.022949219	0.007324219	0.008056641	0	44330	0	0	0
398	20968	20968	Category A	0.011962891	0.2277832	1.0319824	-0.12988281	0.12524414	-0.48071289	0	0	12/11/2017	12	11	2017	5:38:14	20294	0.7	5	38	14	0	0.059326172	3.5288086	0.034423828	0.20825195	1.0114746	0.796875	0.035888672	0	0	0	0	0	0	0	0	0	1.0332031	0.033203125	0.062255859	-0.022460938	0.019287109	0.020263672	0	44330	0	0	0
399	20969	20969	Category A	0.035888672	0.20385742	1.0078125	-0.12792969	0.13208008	-0.48046875	0	0	12/11/2017	12	11	2017	5:38:14	20294	0.8	5	38	14	0	0.059326172	3.5288086	0.034423828	0.20825195	1.0117188	1.0737305	0.006103516	0	0	0	0	0	0	0	0	0	1.0336914	0.033691406	0.009765625	0.001220703	-0.004394531	-0.00390625	0	44330	0	0	0
400	20970	20970	Category A	0.035888672	0.20385742	1.0078125	-0.12670898	0.12670898	-0.47875977	0	0	12/11/2017	12	11	2017	5:38:14	20294	0.9	5	38	14	0	0.059326172	3.5288086	0.034179688	0.20825195	1.0117188	0.71313477	0.006103516	0	0	0	0	0	0	0	0	0	1.0336914	0.033691406	0.010009766	0.001464844	-0.004394531	-0.00390625	0	44330	0	0	0
401	20971	20971	Category A	0.047851563	0.20385742	0.99584961	-0.12597656	0.12646484	-0.4753418	0	0	12/11/2017	12	11	2017	5:38:15	20295	0	5	38	15	0	0.059326172	3.5288086	0.033935547	0.20825195	1.0117188	0.2824707	0.021484375	0	0	0	0	0	0	0	0	0	1.0334473	0.033447266	0.034423828	0.013671875	-0.004394531	-0.015869141	0	44330	0	0	0
402	20972	20972	Category A	0.023925781	0.21582031	1.0319824	-0.12304688	0.12792969	-0.47875977	0	0	12/11/2017	12	11	2017	5:38:15	20295	0.1	5	38	15	0	0.059326172	3.5288086	0.033935547	0.20800781	1.0114746	0.39477539	0.023925781	0	0	0	0	0	0	0	0	0	1.0332031	0.033203125	0.037841797	-0.010009766	0.007568359	0.020263672	0	44330	0	0	0
403	20973	20973	Category A	0.023925781	0.19189453	0.98388672	-0.12866211	0.12890625	-0.48071289	0	0	12/11/2017	12	11	2017	5:38:15	20295	0.2	5	38	15	0	0.059326172	3.5288086	0.034667969	0.20751953	1.0117188	0.45239258	0.033691406	0	0	0	0	0	0	0	0	0	1.0332031	0.033203125	0.054443359	-0.010742188	-0.015625	-0.027832031	0	44330	0	0	0
404	20974	20974	Category A	0.011962891	0.2277832	0.99584961	-0.12768555	0.12915039	-0.47875977	0	0	12/11/2017	12	11	2017	5:38:15	20295	0.3	5	38	15	0	0.059326172	3.5288086	0.034912109	0.20751953	1.0112305	0.31860352	0.034179688	0	0	0	0	0	0	0	0	0	1.032959	0.032958984	0.05859375	-0.022949219	0.020019531	-0.015380859	0	44330	0	0	0
405	20975	20975	Category A	0.023925781	0.21582031	1.0197754	-0.12329102	0.13134766	-0.48071289	0	0	12/11/2017	12	11	2017	5:38:15	20295	0.4	5	38	15	0	0.059326172	3.5288086	0.034912109	0.20727539	1.0112305	0.086669922	0.016357422	0	0	0	0	0	0	0	0	0	1.0327148	0.032714844	0.027832031	-0.010986328	0.008300781	0.008300781	0	44330	0	0	0
406	20976	20976	Category A	0.047851563	0.21582031	0.98388672	-0.12646484	0.12548828	-0.47875977	0	0	12/11/2017	12	11	2017	5:38:15	20295	0.5	5	38	15	0	0.059326172	3.5288086	0.034667969	0.20727539	1.0109863	0.056152344	0.03125	0	0	0	0	0	0	0	0	0	1.0327148	0.032714844	0.048583984	0.012939453	0.008300781	-0.027099609	0	44330	0	0	0
407	20977	20977	Category A	0.059814453	0.20385742	1.0078125	-0.12841797	0.12670898	-0.47875977	0	0	12/11/2017	12	11	2017	5:38:15	20295	0.6	5	38	15	0	0.059326172	3.5288086	0.034912109	0.20727539	1.0109863	0.36206055	0.025146484	0	0	0	0	0	0	0	0	0	1.0327148	0.032714844	0.031738281	0.024658203	-0.003417969	-0.003173828	0	44330	0	0	0
408	20978	20978	Category A	0.059814453	0.20385742	1.0078125	-0.125	0.12963867	-0.48071289	0	0	12/11/2017	12	11	2017	5:38:15	20295	0.7	5	38	15	0	0.059326172	3.5288086	0.03515625	0.20727539	1.0109863	0.39575195	0.024902344	0	0	0	0	0	0	0	0	0	1.0324707	0.032470703	0.03125	0.024414063	-0.003417969	-0.003173828	0	44330	0	0	0
409	20979	20979	Category A	0.035888672	0.21582031	1.0078125	-0.125	0.1315918	-0.47875977	0	0	12/11/2017	12	11	2017	5:38:15	20295	0.8	5	38	15	0	0.059326172	3.5288086	0.034912109	0.20751953	1.010498	0.11694336	0.008544922	0	0	0	0	0	0	0	0	0	1.0322266	0.032226563	0.011962891	0.000732422	0.008056641	-0.002685547	0	44330	0	0	0
410	20980	20980	Category A	0.059814453	0.20385742	1.0078125	-0.12597656	0.12719727	-0.4777832	0	0	12/11/2017	12	11	2017	5:38:15	20295	0.9	5	38	15	0	0.059326172	3.5288086	0.034667969	0.20751953	1.010498	0.40283203	0.025390625	0	0	0	0	0	0	0	0	0	1.0322266	0.032226563	0.031494141	0.024902344	-0.003662109	-0.002685547	0	44330	0	0	0
411	20981	20981	Category A	0.035888672	0.19189453	1.0078125	-0.12695313	0.1315918	-0.48046875	0	0	12/11/2017	12	11	2017	5:38:16	20296	0	5	38	16	0	0.059326172	3.5288086	0.034912109	0.20751953	1.010498	0.015136719	0.015869141	0	0	0	0	0	0	0	0	0	1.0322266	0.032226563	0.019042969	0.000732422	-0.015625	-0.002685547	0	44330	0	0	0
412	20982	20982	Category A	0.059814453	0.20385742	1.0078125	-0.12597656	0.12988281	-0.47875977	0	0	12/11/2017	12	11	2017	5:38:16	20296	0.1	5	38	16	0	0.059326172	3.5288086	0.034912109	0.20751953	1.010498	0.39526367	0.024902344	0	0	0	0	0	0	0	0	0	1.0322266	0.032226563	0.03125	0.024658203	-0.003662109	-0.002685547	0	44330	0	0	0
413	20983	20983	Category A	0.023925781	0.2277832	1.0078125	-0.12548828	0.12158203	-0.48071289	0	0	12/11/2017	12	11	2017	5:38:16	20296	0.2	5	38	16	0	0.059326172	3.5288086	0.034912109	0.20751953	1.010498	0.32348633	0.023193359	0	0	0	0	0	0	0	0	0	1.0322266	0.032226563	0.033935547	-0.010986328	0.020019531	-0.002685547	0	44330	0	0	0
414	20984	20984	Category A	0.047851563	0.20385742	1.0078125	-0.12280273	0.12744141	-0.48144531	0	0	12/11/2017	12	11	2017	5:38:16	20296	0.3	5	38	16	0	0.059326172	3.5288086	0.03515625	0.20727539	1.0112305	0.97705078	0.013427734	0	0	0	0	0	0	0	0	0	1.0327148	0.032714844	0.01953125	0.012451172	-0.003417969	-0.003417969	0	44330	0	0	0
415	20985	20985	Category A	0.035888672	0.17993164	1.0078125	-0.12866211	0.12890625	-0.4777832	0	0	12/11/2017	12	11	2017	5:38:16	20296	0.4	5	38	16	0	0.059326172	3.5288086	0.035400391	0.20751953	1.0117188	0.8112793	0.027832031	0	0	0	0	0	0	0	0	0	1.0332031	0.033203125	0.031982422	0.000244141	-0.027587891	-0.00390625	0	44330	0	0	0
416	20986	20986	Category A	0.035888672	0.2277832	1.0319824	-0.12695313	0.12963867	-0.48071289	0	0	12/11/2017	12	11	2017	5:38:16	20296	0.5	5	38	16	0	0.059326172	3.5288086	0.035400391	0.20751953	1.0117188	0.41845703	0.028320313	0	0	0	0	0	0	0	0	0	1.0334473	0.033447266	0.040527344	0.000244141	0.020019531	0.020019531	0	44330	0	0	0
417	20987	20987	Category A	0.047851563	0.20385742	1.0078125	-0.12841797	0.12548828	-0.47875977	0	0	12/11/2017	12	11	2017	5:38:16	20296	0.6	5	38	16	0	0.059326172	3.5288086	0.035888672	0.20800781	1.0119629	0.41870117	0.013183594	0	0	0	0	0	0	0	0	0	1.0336914	0.033691406	0.020263672	0.01171875	-0.004150391	-0.004150391	0	44330	0	0	0
418	20988	20988	Category A	0.023925781	0.21582031	1.0197754	-0.1262207	0.13134766	-0.48046875	0	0	12/11/2017	12	11	2017	5:38:16	20296	0.7	5	38	16	0	0.059326172	3.5288086	0.035644531	0.20800781	1.0117188	0.37109375	0.016113281	0	0	0	0	0	0	0	0	0	1.0334473	0.033447266	0.02734375	-0.01171875	0.007568359	0.0078125	0	44330	0	0	0
419	20989	20989	Category A	0.047851563	0.23999023	1.0078125	-0.125	0.12817383	-0.47753906	0	0	12/11/2017	12	11	2017	5:38:16	20296	0.8	5	38	16	0	0.059326172	3.5288086	0.035644531	0.20825195	1.0119629	0.55541992	0.033935547	0	0	0	0	0	0	0	0	0	1.0339355	0.033935547	0.048095703	0.011962891	0.031494141	-0.004150391	0	44330	0	0	0
420	20990	20990	Category A	0.059814453	0.20385742	1.0439453	-0.12768555	0.12744141	-0.47973633	0	0	12/11/2017	12	11	2017	5:38:16	20296	0.9	5	38	16	0	0.059326172	3.5288086	0.035888672	0.20825195	1.0124512	1.4255371	0.039550781	0	0	0	0	0	0	0	0	0	1.0341797	0.034179688	0.059570313	0.023681641	-0.004394531	0.03125	0	44330	0	0	0
421	20991	20991	Category A	0.035888672	0.21582031	0.99584961	-0.13037109	0.13183594	-0.47875977	0	0	12/11/2017	12	11	2017	5:38:17	20297	0	5	38	17	0	0.059326172	3.5288086	0.035888672	0.20849609	1.012207	1.1140137	0.017822266	0	0	0	0	0	0	0	0	0	1.0341797	0.034179688	0.023681641	0	0.007324219	-0.016357422	0	44330	0	0	0
422	20992	20992	Category A	0.035888672	0.21582031	1.0197754	-0.1328125	0.12573242	-0.47973633	0	0	12/11/2017	12	11	2017	5:38:17	20297	0.1	5	38	17	0	0.059326172	3.5288086	0.036132813	0.20849609	1.0124512	0.67919922	0.010009766	0	0	0	0	0	0	0	0	0	1.0344238	0.034423828	0.014648438	-0.000244141	0.007324219	0.007080078	0	44330	0	0	0
423	20993	20993	Category A	0.059814453	0.20385742	1.0319824	-0.12792969	0.13208008	-0.47949219	0	0	12/11/2017	12	11	2017	5:38:17	20297	0.2	5	38	17	0	0.059326172	3.5288086	0.036376953	0.20849609	1.0129395	0.86621094	0.030273438	0	0	0	0	0	0	0	0	0	1.034668	0.034667969	0.047119141	0.023193359	-0.004638672	0.018798828	0	44330	0	0	0
424	20994	20994	Category A	0.023925781	0.20385742	0.98388672	-0.12768555	0.13085938	-0.47460938	0	0	12/11/2017	12	11	2017	5:38:17	20297	0.3	5	38	17	0	0.059326172	3.5288086	0.036865234	0.20849609	1.0124512	0.93310547	0.031738281	0	0	0	0	0	0	0	0	0	1.0341797	0.034179688	0.046142578	-0.012939453	-0.004638672	-0.028564453	0	44330	0	0	0
425	20995	20995	Category A	0.059814453	0.21582031	0.99584961	-0.1262207	0.13134766	-0.48046875	0	0	12/11/2017	12	11	2017	5:38:17	20297	0.4	5	38	17	0	0.059326172	3.5288086	0.036865234	0.20849609	1.0119629	0.43139648	0.028808594	0	0	0	0	0	0	0	0	0	1.0339355	0.033935547	0.046386719	0.022705078	0.007324219	-0.016113281	0	44330	0	0	0
426	20996	20996	Category A	0.035888672	0.20385742	1.0197754	-0.12280273	0.125	-0.48071289	0	0	12/11/2017	12	11	2017	5:38:17	20297	0.5	5	38	17	0	0.059326172	3.5288086	0.036621094	0.20849609	1.0117188	0.12597656	0.009277344	0	0	0	0	0	0	0	0	0	1.0334473	0.033447266	0.013183594	-0.000732422	-0.004638672	0.0078125	0	44330	0	0	0
427	20997	20997	Category A	0.047851563	0.20385742	1.0078125	-0.1237793	0.12573242	-0.47875977	0	0	12/11/2017	12	11	2017	5:38:17	20297	0.6	5	38	17	0	0.059326172	3.5288086	0.036376953	0.20825195	1.0112305	0.10742188	0.012695313	0	0	0	0	0	0	0	0	0	1.0332031	0.033203125	0.019287109	0.011230469	-0.004394531	-0.003417969	0	44330	0	0	0
428	20998	20998	Category A	0.059814453	0.21582031	0.98388672	-0.12597656	0.12719727	-0.48071289	0	0	12/11/2017	12	11	2017	5:38:17	20297	0.7	5	38	17	0	0.059326172	3.5288086	0.036865234	0.20849609	1.0112305	0.10986328	0.036132813	0	0	0	0	0	0	0	0	0	1.0332031	0.033203125	0.057373047	0.022705078	0.007324219	-0.02734375	0	44330	0	0	0
429	20999	20999	Category A	0.047851563	0.20385742	1.0078125	-0.13037109	0.12890625	-0.47973633	0	0	12/11/2017	12	11	2017	5:38:17	20297	0.8	5	38	17	0	0.059326172	3.5288086	0.037353516	0.20874023	1.0114746	1.0517578	0.011962891	0	0	0	0	0	0	0	0	0	1.0334473	0.033447266	0.018798828	0.010253906	-0.004882813	-0.003662109	0	44330	0	0	0
430	21000	21000	Category A	0.011962891	0.20385742	1.0197754	-0.12866211	0.12890625	-0.48071289	0	0	12/11/2017	12	11	2017	5:38:17	20297	0.9	5	38	17	0	0.059326172	3.5288086	0.037597656	0.20874023	1.0117188	1.7285156	0.02734375	0	0	0	0	0	0	0	0	0	1.0336914	0.033691406	0.038818359	-0.025634766	-0.004882813	0.0078125	0	44330	0	0	0
431	21001	21001	Category A	0.023925781	0.20385742	1.0197754	-0.12573242	0.12646484	-0.4765625	0	0	12/11/2017	12	11	2017	5:38:18	20298	0	5	38	18	0	0.059814453	3.5255859	0.037597656	0.20898438	1.0114746	1.432373	0.016845703	0	0	0	0	0	0	0	0	0	1.0334473	0.033447266	0.027099609	-0.013671875	-0.005126953	0.008056641	0	44330	0	0	0
432	21002	21002	Category A	0.047851563	0.20385742	1.0078125	-0.125	0.12817383	-0.47949219	0	0	12/11/2017	12	11	2017	5:38:18	20298	0.1	5	38	18	0	0.059814453	3.5255859	0.038330078	0.20922852	1.0117188	1.6936035	0.011474609	0	0	0	0	0	0	0	0	0	1.0336914	0.033691406	0.018554688	0.009277344	-0.005371094	-0.00390625	0	44330	0	0	0
433	21003	21003	Category A	0.059814453	0.21582031	1.0559082	-0.125	0.12963867	-0.48071289	0	0	12/11/2017	12	11	2017	5:38:18	20298	0.2	5	38	18	0	0.059814453	3.5255859	0.038818359	0.20898438	1.0117188	1.8657227	0.049072266	0	0	0	0	0	0	0	0	0	1.0339355	0.033935547	0.071289063	0.020751953	0.006591797	0.043945313	0	44330	0	0	0
434	21004	21004	Category A	0.023925781	0.20385742	1.0319824	-0.12695313	0.13330078	-0.47973633	0	0	12/11/2017	12	11	2017	5:38:18	20298	0.3	5	38	18	0	0.059814453	3.5255859	0.039306641	0.20898438	1.0119629	1.3479004	0.025390625	0	0	0	0	0	0	0	0	0	1.0341797	0.034179688	0.040283203	-0.015380859	-0.005126953	0.019775391	0	44330	0	0	0
435	21005	21005	Category A	0.011962891	0.21582031	1.0319824	-0.125	0.13134766	-0.48291016	0	0	12/11/2017	12	11	2017	5:38:18	20298	0.4	5	38	18	0	0.059814453	3.5255859	0.039306641	0.20898438	1.0119629	0.94873047	0.034423828	0	0	0	0	0	0	0	0	0	1.0341797	0.034179688	0.053710938	-0.02734375	0.006591797	0.019775391	0	44330	0	0	0
436	21006	21006	Category A	0.059814453	0.21582031	1.0078125	-0.12866211	0.1315918	-0.48071289	0	0	12/11/2017	12	11	2017	5:38:18	20298	0.5	5	38	18	0	0.059814453	3.5255859	0.038818359	0.20898438	1.0126953	1.076416	0.022216797	0	0	0	0	0	0	0	0	0	1.034668	0.034667969	0.032470703	0.020751953	0.006591797	-0.004882813	0	44330	0	0	0
437	21007	21007	Category A	0.035888672	0.20385742	1.0319824	-0.12670898	0.12817383	-0.4765625	0	0	12/11/2017	12	11	2017	5:38:18	20298	0.6	5	38	18	0	0.059814453	3.5255859	0.0390625	0.20874023	1.0126953	1.4902344	0.020019531	0	0	0	0	0	0	0	0	0	1.034668	0.034667969	0.02734375	-0.003173828	-0.004882813	0.019042969	0	44330	0	0	0
438	21008	21008	Category A	0.047851563	0.20385742	1.0197754	-0.12695313	0.1315918	-0.47753906	0	0	12/11/2017	12	11	2017	5:38:18	20298	0.7	5	38	18	0	0.059814453	3.5255859	0.039550781	0.20849609	1.0124512	1.2646484	0.01171875	0	0	0	0	0	0	0	0	0	1.0344238	0.034423828	0.020019531	0.008056641	-0.004638672	0.007080078	0	44330	0	0	0
439	21009	21009	Category A	0.023925781	0.20385742	0.99584961	-0.12841797	0.12524414	-0.47973633	0	0	12/11/2017	12	11	2017	5:38:18	20298	0.8	5	38	18	0	0.059814453	3.5255859	0.039794922	0.20849609	1.0119629	0.73217773	0.023193359	0	0	0	0	0	0	0	0	0	1.0339355	0.033935547	0.036865234	-0.015869141	-0.004638672	-0.016113281	0	44330	0	0	0
440	21010	21010	Category A	0.011962891	0.21582031	1.0197754	-0.1262207	0.12963867	-0.48071289	0	0	12/11/2017	12	11	2017	5:38:18	20298	0.9	5	38	18	0	0.059814453	3.5255859	0.039550781	0.20874023	1.0119629	1.1240234	0.029541016	0	0	0	0	0	0	0	0	0	1.0339355	0.033935547	0.042480469	-0.027587891	0.006835938	0.007568359	0	44330	0	0	0
441	21011	21011	Category A	0.035888672	0.19189453	1.0078125	-0.12670898	0.12890625	-0.47949219	0	0	12/11/2017	12	11	2017	5:38:19	20299	0	5	38	19	0	0.059814453	3.5255859	0.039550781	0.20874023	1.0119629	1.5622559	0.017822266	0	0	0	0	0	0	0	0	0	1.0339355	0.033935547	0.024902344	-0.003662109	-0.016845703	-0.004150391	0	44330	0	0	0
442	21012	21012	Category A	0.095947266	0.16796875	1.0078125	-0.12304688	0.13232422	-0.47949219	0	0	12/11/2017	12	11	2017	5:38:19	20299	0.1	5	38	19	0	0.059814453	3.5255859	0.039306641	0.20874023	1.0119629	0.90869141	0.069580078	0	0	0	0	0	0	0	0	0	1.0339355	0.033935547	0.10131836	0.056396484	-0.040771484	-0.004150391	0	44330	0	0	0
443	21013	21013	Category A	0.035888672	0.20385742	0.99584961	-0.12573242	0.12329102	-0.4765625	0	0	12/11/2017	12	11	2017	5:38:19	20299	0.2	5	38	19	0	0.059814453	3.5255859	0.039794922	0.20874023	1.0117188	0.51538086	0.017089844	0	0	0	0	0	0	0	0	0	1.0336914	0.033691406	0.024658203	-0.00390625	-0.004882813	-0.015869141	0	44330	0	0	0
444	21014	21014	Category A	0.035888672	0.20385742	1.0197754	-0.12670898	0.12890625	-0.48046875	0	0	12/11/2017	12	11	2017	5:38:19	20299	0.3	5	38	19	0	0.059814453	3.5255859	0.040527344	0.20874023	1.0119629	0.79199219	0.010253906	0	0	0	0	0	0	0	0	0	1.0341797	0.034179688	0.017333984	-0.004638672	-0.004882813	0.007568359	0	44330	0	0	0
445	21015	21015	Category A	0.011962891	0.20385742	1.0319824	-0.12768555	0.13085938	-0.47875977	0	0	12/11/2017	12	11	2017	5:38:19	20299	0.4	5	38	19	0	0.059814453	3.5255859	0.040771484	0.20874023	1.0119629	0.69873047	0.03515625	0	0	0	0	0	0	0	0	0	1.0341797	0.034179688	0.053466797	-0.028808594	-0.004882813	0.019775391	0	44330	0	0	0
446	21016	21016	Category A	0.035888672	0.21582031	1.0078125	-0.12670898	0.12475586	-0.4777832	0	0	12/11/2017	12	11	2017	5:38:19	20299	0.5	5	38	19	0	0.059814453	3.5255859	0.040771484	0.20849609	1.0119629	0.19726563	0.009765625	0	0	0	0	0	0	0	0	0	1.0339355	0.033935547	0.016601563	-0.004882813	0.007324219	-0.004150391	0	44330	0	0	0
447	21017	21017	Category A	0.059814453	0.20385742	1.0078125	-0.12670898	0.12524414	-0.47973633	0	0	12/11/2017	12	11	2017	5:38:19	20299	0.6	5	38	19	0	0.059814453	3.5255859	0.040527344	0.20874023	1.012207	0.80883789	0.020263672	0	0	0	0	0	0	0	0	0	1.0344238	0.034423828	0.028564453	0.019042969	-0.004882813	-0.004394531	0	44330	0	0	0
448	21018	21018	Category A	0.047851563	0.21582031	1.0078125	-0.12963867	0.12817383	-0.47973633	0	0	12/11/2017	12	11	2017	5:38:19	20299	0.7	5	38	19	0	0.059814453	3.5255859	0.040283203	0.20874023	1.012207	0.62255859	0.010986328	0	0	0	0	0	0	0	0	0	1.0344238	0.034423828	0.018798828	0.007324219	0.006835938	-0.004394531	0	44330	0	0	0
449	21019	21019	Category A	0.035888672	0.20385742	1.0197754	-0.1262207	0.12963867	-0.48291016	0	0	12/11/2017	12	11	2017	5:38:19	20299	0.8	5	38	19	0	0.059814453	3.5255859	0.040283203	0.20874023	1.0124512	0.95727539	0.009765625	0	0	0	0	0	0	0	0	0	1.0344238	0.034423828	0.016845703	-0.004394531	-0.004882813	0.007080078	0	44330	0	0	0
450	21020	21020	Category A	0.047851563	0.20385742	1.0197754	-0.12695313	0.1315918	-0.47753906	0	0	12/11/2017	12	11	2017	5:38:19	20299	0.9	5	38	19	0	0.059814453	3.5255859	0.040771484	0.20874023	1.0124512	1.953125	0.010986328	0	0	0	0	0	0	0	0	0	1.034668	0.034667969	0.019042969	0.006835938	-0.004882813	0.007080078	0	44330	0	0	0
451	21021	21021	Category A	0.023925781	0.21582031	1.0078125	-0.12597656	0.13061523	-0.4777832	0	0	12/11/2017	12	11	2017	5:38:20	20300	0	5	38	20	0	0.059814453	3.5255859	0.040771484	0.20874023	1.0126953	2.1259766	0.018798828	0	0	0	0	0	0	0	0	0	1.034668	0.034667969	0.028808594	-0.016845703	0.006835938	-0.004882813	0	44330	0	0	0
452	21022	21022	Category A	0.023925781	0.21582031	0.98388672	-0.12841797	0.12670898	-0.48071289	0	0	12/11/2017	12	11	2017	5:38:20	20300	0.1	5	38	20	0	0.059814453	3.5255859	0.040527344	0.20874023	1.0126953	1.6286621	0.033935547	0	0	0	0	0	0	0	0	0	1.0349121	0.034912109	0.052490234	-0.016601563	0.006835938	-0.028808594	0	44330	0	0	0
453	21023	21023	Category A	0.023925781	0.20385742	1.0319824	-0.1237793	0.1262207	-0.47875977	0	0	12/11/2017	12	11	2017	5:38:20	20300	0.2	5	38	20	0	0.059814453	3.5255859	0.040039063	0.20898438	1.0131836	1.5856934	0.025146484	0	0	0	0	0	0	0	0	0	1.0351563	0.03515625	0.040039063	-0.016113281	-0.005126953	0.018554688	0	44330	0	0	0
454	21024	21024	Category A	0.059814453	0.21582031	1.0197754	-0.13037109	0.1315918	-0.47973633	0	0	12/11/2017	12	11	2017	5:38:20	20300	0.3	5	38	20	0	0.059814453	3.5255859	0.040283203	0.20874023	1.0129395	1.5893555	0.021484375	0	0	0	0	0	0	0	0	0	1.0351563	0.03515625	0.032958984	0.019287109	0.006835938	0.006591797	0	44330	0	0	0
455	21025	21025	Category A	0.023925781	0.20385742	1.0319824	-0.12963867	0.13061523	-0.47973633	0	0	12/11/2017	12	11	2017	5:38:20	20300	0.4	5	38	20	0	0.059814453	3.5255859	0.040527344	0.20874023	1.0131836	1.1674805	0.025634766	0	0	0	0	0	0	0	0	0	1.0351563	0.03515625	0.040527344	-0.016601563	-0.004882813	0.018554688	0	44330	0	0	0
456	21026	21026	Category A	0.047851563	0.21582031	1.0319824	-0.12670898	0.12890625	-0.47753906	0	0	12/11/2017	12	11	2017	5:38:20	20300	0.5	5	38	20	0	0.059814453	3.5255859	0.040527344	0.20922852	1.0134277	0.02734375	0.020751953	0	0	0	0	0	0	0	0	0	1.0356445	0.035644531	0.031982422	0.007080078	0.006347656	0.018310547	0	44330	0	0	0
457	21027	21027	Category A	0.035888672	0.20385742	1.0078125	-0.13061523	0.13232422	-0.47973633	0	0	12/11/2017	12	11	2017	5:38:20	20300	0.6	5	38	20	0	0.059814453	3.5255859	0.040527344	0.20898438	1.0134277	0.57446289	0.009033203	0	0	0	0	0	0	0	0	0	1.0356445	0.035644531	0.015380859	-0.004638672	-0.005126953	-0.005615234	0	44330	0	0	0
458	21028	21028	Category A	0.047851563	0.20385742	1.0319824	-0.12963867	0.13012695	-0.4765625	0	0	12/11/2017	12	11	2017	5:38:20	20300	0.7	5	38	20	0	0.059814453	3.5255859	0.040039063	0.20898438	1.0131836	0.34570313	0.020751953	0	0	0	0	0	0	0	0	0	1.0351563	0.03515625	0.031494141	0.007568359	-0.005126953	0.018554688	0	44330	0	0	0
459	21029	21029	Category A	0.047851563	0.20385742	1.0197754	-0.12768555	0.12817383	-0.48291016	0	0	12/11/2017	12	11	2017	5:38:20	20300	0.8	5	38	20	0	0.059814453	3.5255859	0.040527344	0.20874023	1.0129395	0.59594727	0.010986328	0	0	0	0	0	0	0	0	0	1.0351563	0.03515625	0.018798828	0.007080078	-0.004882813	0.006591797	0	44330	0	0	0
460	21030	21030	Category A	0.023925781	0.21582031	0.99584961	-0.12597656	0.12719727	-0.48071289	0	0	12/11/2017	12	11	2017	5:38:20	20300	0.9	5	38	20	0	0.059814453	3.5255859	0.040527344	0.20849609	1.0131836	0.97241211	0.024902344	0	0	0	0	0	0	0	0	0	1.0351563	0.03515625	0.041259766	-0.016601563	0.007324219	-0.017333984	0	44330	0	0	0
461	21031	21031	Category A	0.035888672	0.20385742	1.0319824	-0.13305664	0.13085938	-0.48291016	0	0	12/11/2017	12	11	2017	5:38:21	20301	0	5	38	21	0	0.059814453	3.5255859	0.040283203	0.20849609	1.0129395	0.75952148	0.020019531	0	0	0	0	0	0	0	0	0	1.0349121	0.034912109	0.028076172	-0.004394531	-0.004638672	0.018798828	0	44330	0	0	0
462	21032	21032	Category A	0.047851563	0.20385742	1.0197754	-0.12597656	0.12866211	-0.48144531	0	0	12/11/2017	12	11	2017	5:38:21	20301	0.1	5	38	21	0	0.059814453	3.5255859	0.040283203	0.20849609	1.0129395	0.039306641	0.010986328	0	0	0	0	0	0	0	0	0	1.0349121	0.034912109	0.018554688	0.007324219	-0.004638672	0.006591797	0	44330	0	0	0
463	21033	21033	Category A	0.059814453	0.20385742	0.98388672	-0.13476563	0.12573242	-0.47973633	0	0	12/11/2017	12	11	2017	5:38:21	20301	0.2	5	38	21	0	0.059814453	3.5255859	0.040527344	0.20849609	1.0129395	0.40161133	0.03515625	0	0	0	0	0	0	0	0	0	1.0349121	0.034912109	0.052978516	0.019287109	-0.004638672	-0.029052734	0	44330	0	0	0
464	21034	21034	Category A	0.023925781	0.21582031	0.98388672	-0.13208008	0.12866211	-0.48071289	0	0	12/11/2017	12	11	2017	5:38:21	20301	0.3	5	38	21	0	0.059814453	3.5255859	0.040039063	0.20849609	1.0124512	0.13500977	0.033447266	0	0	0	0	0	0	0	0	0	1.0344238	0.034423828	0.052001953	-0.016113281	0.007324219	-0.028564453	0	44330	0	0	0
465	21035	21035	Category A	0.023925781	0.20385742	0.99584961	-0.12304688	0.12963867	-0.47753906	0	0	12/11/2017	12	11	2017	5:38:21	20301	0.4	5	38	21	0	0.059814453	3.5255859	0.040283203	0.20849609	1.0126953	0.52148438	0.023925781	0	0	0	0	0	0	0	0	0	1.034668	0.034667969	0.038085938	-0.016357422	-0.004638672	-0.016845703	0	44330	0	0	0
466	21036	21036	Category A	0.011962891	0.20385742	1.0078125	-0.12866211	0.1315918	-0.47973633	0	0	12/11/2017	12	11	2017	5:38:21	20301	0.5	5	38	21	0	0.059814453	3.5255859	0.040039063	0.20849609	1.0129395	1.8762207	0.028808594	0	0	0	0	0	0	0	0	0	1.0349121	0.034912109	0.037841797	-0.028076172	-0.004638672	-0.005126953	0	44330	0	0	0
467	21037	21037	Category A	0.071777344	0.2277832	0.98388672	-0.12744141	0.12988281	-0.4765625	0	0	12/11/2017	12	11	2017	5:38:21	20301	0.6	5	38	21	0	0.059814453	3.5255859	0.040039063	0.20849609	1.0126953	2.2893066	0.046875	0	0	0	0	0	0	0	0	0	1.034668	0.034667969	0.079833984	0.031494141	0.019287109	-0.028808594	0	44330	0	0	0
468	21038	21038	Category A	0.059814453	0.2277832	1.0197754	-0.12670898	0.12817383	-0.47875977	0	0	12/11/2017	12	11	2017	5:38:21	20301	0.7	5	38	21	0	0.059814453	3.5255859	0.040039063	0.20849609	1.0124512	2.0288086	0.028320313	0	0	0	0	0	0	0	0	0	1.034668	0.034667969	0.045898438	0.01953125	0.019042969	0.007080078	0	44330	0	0	0
469	21039	21039	Category A	0.035888672	0.21582031	1.0319824	-0.13012695	0.12670898	-0.47875977	0	0	12/11/2017	12	11	2017	5:38:21	20301	0.8	5	38	21	0	0.059570313	3.4434082	0.039550781	0.20849609	1.0124512	2.0581055	0.020996094	0	0	0	0	0	0	0	0	0	1.0344238	0.034423828	0.030517578	-0.003662109	0.007324219	0.019287109	0	44330	0	0	0
470	21040	21040	Category A	0.035888672	0.21582031	1.0078125	-0.125	0.12817383	-0.47949219	0	0	12/11/2017	12	11	2017	5:38:21	20301	0.9	5	38	21	0	0.059570313	3.4434082	0.039306641	0.20849609	1.012207	2.6008301	0.009033203	0	0	0	0	0	0	0	0	0	1.0341797	0.034179688	0.015136719	-0.003417969	0.007080078	-0.004394531	0	44330	0	0	0
471	21041	21041	Category A	0.059814453	0.21582031	1.0319824	-0.12402344	0.12817383	-0.47875977	0	0	12/11/2017	12	11	2017	5:38:22	20302	0	5	38	22	0	0.059570313	3.4434082	0.039794922	0.20849609	1.0117188	2.453125	0.029052734	0	0	0	0	0	0	0	0	0	1.0339355	0.033935547	0.047119141	0.019775391	0.007080078	0.020019531	0	44330	0	0	0
472	21042	21042	Category A	0.071777344	0.21582031	1.0197754	-0.12524414	0.12866211	-0.48071289	0	0	12/11/2017	12	11	2017	5:38:22	20302	0.1	5	38	22	0	0.059570313	3.4434082	0.040771484	0.20874023	1.0114746	1.2126465	0.032470703	0	0	0	0	0	0	0	0	0	1.0336914	0.033691406	0.045654297	0.030761719	0.006835938	0.008056641	0	44330	0	0	0
473	21043	21043	Category A	0.023925781	0.21582031	1.0439453	-0.12573242	0.125	-0.48071289	0	0	12/11/2017	12	11	2017	5:38:22	20302	0.2	5	38	22	0	0.059570313	3.4434082	0.041503906	0.20874023	1.0117188	0.38671875	0.037353516	0	0	0	0	0	0	0	0	0	1.0339355	0.033935547	0.056640625	-0.017578125	0.006835938	0.031982422	0	44330	0	0	0
474	21044	21044	Category A	0.035888672	0.20385742	1.0197754	-0.12597656	0.12646484	-0.48071289	0	0	12/11/2017	12	11	2017	5:38:22	20302	0.3	5	38	22	0	0.059570313	3.4434082	0.041503906	0.20874023	1.0107422	0.2265625	0.01171875	0	0	0	0	0	0	0	0	0	1.032959	0.032958984	0.01953125	-0.005615234	-0.004882813	0.008789063	0	44330	0	0	0
475	21045	21045	Category A	0.023925781	0.20385742	1.0197754	-0.12597656	0.12988281	-0.47875977	0	0	12/11/2017	12	11	2017	5:38:22	20302	0.4	5	38	22	0	0.059570313	3.4434082	0.041992188	0.20874023	1.0109863	0.41113281	0.020507813	0	0	0	0	0	0	0	0	0	1.0332031	0.033203125	0.031738281	-0.018066406	-0.004882813	0.008544922	0	44330	0	0	0
476	21046	21046	Category A	0.035888672	0.19189453	0.98388672	-0.12573242	0.12646484	-0.47875977	0	0	12/11/2017	12	11	2017	5:38:22	20302	0.5	5	38	22	0	0.059570313	3.4434082	0.042236328	0.20874023	1.010498	1.1896973	0.032226563	0	0	0	0	0	0	0	0	0	1.0327148	0.032714844	0.050292969	-0.006347656	-0.016845703	-0.026611328	0	44330	0	0	0
477	21047	21047	Category A	0.059814453	0.20385742	0.99584961	-0.12475586	0.12402344	-0.47875977	0	0	12/11/2017	12	11	2017	5:38:22	20302	0.6	5	38	22	0	0.059570313	3.4434082	0.042236328	0.20849609	1.0107422	1.2744141	0.023193359	0	0	0	0	0	0	0	0	0	1.032959	0.032958984	0.037109375	0.017333984	-0.004638672	-0.014892578	0	44330	0	0	0
478	21048	21048	Category A	0.023925781	0.2277832	0.99584961	-0.12963867	0.12890625	-0.47973633	0	0	12/11/2017	12	11	2017	5:38:22	20302	0.7	5	38	22	0	0.059570313	3.4434082	0.042236328	0.20874023	1.010498	1.0415039	0.030273438	0	0	0	0	0	0	0	0	0	1.0327148	0.032714844	0.052246094	-0.018310547	0.018798828	-0.014648438	0	44330	0	0	0
479	21049	21049	Category A	0.023925781	0.21582031	1.0078125	-0.12695313	0.13330078	-0.48168945	0	0	12/11/2017	12	11	2017	5:38:22	20302	0.8	5	38	22	0	0.059570313	3.4434082	0.042236328	0.20874023	1.010498	0.99609375	0.019775391	0	0	0	0	0	0	0	0	0	1.0327148	0.032714844	0.028076172	-0.018310547	0.006835938	-0.002685547	0	44330	0	0	0
480	21050	21050	Category A	0.035888672	0.20385742	1.0078125	-0.12207031	0.12475586	-0.47973633	0	0	12/11/2017	12	11	2017	5:38:22	20302	0.9	5	38	22	0	0.059570313	3.4434082	0.042236328	0.20874023	1.010498	1.0568848	0.008789063	0	0	0	0	0	0	0	0	0	1.0327148	0.032714844	0.014404297	-0.006347656	-0.004882813	-0.002685547	0	44330	0	0	0
481	21051	21051	Category A	0.023925781	0.20385742	0.99584961	-0.12597656	0.12475586	-0.47558594	0	0	12/11/2017	12	11	2017	5:38:23	20303	0	5	38	23	0	0.059570313	3.4434082	0.042724609	0.20874023	1.0102539	0.66088867	0.024169922	0	0	0	0	0	0	0	0	0	1.0324707	0.032470703	0.038330078	-0.018798828	-0.004882813	-0.014404297	0	44330	0	0	0
482	21052	21052	Category A	0.059814453	0.21582031	1.0078125	-0.12841797	0.12475586	-0.48388672	0	0	12/11/2017	12	11	2017	5:38:23	20303	0.1	5	38	23	0	0.059570313	3.4434082	0.042724609	0.20898438	1.010498	0.171875	0.018310547	0	0	0	0	0	0	0	0	0	1.0327148	0.032714844	0.026367188	0.016845703	0.006591797	-0.002685547	0	44330	0	0	0
483	21053	21053	Category A	0.071777344	0.20385742	1.0078125	-0.1262207	0.13134766	-0.47949219	0	0	12/11/2017	12	11	2017	5:38:23	20303	0.2	5	38	23	0	0.059570313	3.4434082	0.041748047	0.20947266	1.0107422	0.21459961	0.030517578	0	0	0	0	0	0	0	0	0	1.032959	0.032958984	0.038574219	0.029785156	-0.005615234	-0.002929688	0	44330	0	0	0
484	21054	21054	Category A	0.035888672	0.21582031	1.0078125	-0.12670898	0.12817383	-0.4765625	0	0	12/11/2017	12	11	2017	5:38:23	20303	0.3	5	38	23	0	0.059570313	3.4434082	0.041748047	0.20947266	1.0109863	0.29785156	0.009033203	0	0	0	0	0	0	0	0	0	1.0332031	0.033203125	0.015380859	-0.005859375	0.006103516	-0.003173828	0	44330	0	0	0
485	21055	21055	Category A	0.035888672	0.19189453	1.0078125	-0.12280273	0.12475586	-0.47949219	0	0	12/11/2017	12	11	2017	5:38:23	20303	0.4	5	38	23	0	0.059570313	3.4434082	0.041503906	0.20947266	1.0107422	0.91430664	0.018798828	0	0	0	0	0	0	0	0	0	1.0332031	0.033203125	0.026611328	-0.005615234	-0.017578125	-0.002929688	0	44330	0	0	0
486	21056	21056	Category A	0.023925781	0.23999023	1.0078125	-0.12695313	0.13208008	-0.47973633	0	0	12/11/2017	12	11	2017	5:38:23	20303	0.5	5	38	23	0	0.059570313	3.4434082	0.041992188	0.20947266	1.010498	0.57202148	0.035400391	0	0	0	0	0	0	0	0	0	1.032959	0.032958984	0.051269531	-0.018066406	0.030273438	-0.002685547	0	44330	0	0	0
487	21057	21057	Category A	0.035888672	0.20385742	1.0078125	-0.12402344	0.12963867	-0.4765625	0	0	12/11/2017	12	11	2017	5:38:23	20303	0.6	5	38	23	0	0.059570313	3.4434082	0.041992188	0.20947266	1.0107422	0.18652344	0.008789063	0	0	0	0	0	0	0	0	0	1.032959	0.032958984	0.014892578	-0.006103516	-0.005615234	-0.002929688	0	44330	0	0	0
488	21058	21058	Category A	0.059814453	0.21582031	1.0197754	-0.12866211	0.13012695	-0.47875977	0	0	12/11/2017	12	11	2017	5:38:23	20303	0.7	5	38	23	0	0.059570313	3.4434082	0.041503906	0.20947266	1.010498	0.19604492	0.021240234	0	0	0	0	0	0	0	0	0	1.0327148	0.032714844	0.033691406	0.018066406	0.006103516	0.009033203	0	44330	0	0	0
489	21059	21059	Category A	0.071777344	0.20385742	1.0197754	-0.1262207	0.13208008	-0.47973633	0	0	12/11/2017	12	11	2017	5:38:23	20303	0.8	5	38	23	0	0.059570313	3.4434082	0.041259766	0.20922852	1.0102539	0.47802734	0.032226563	0	0	0	0	0	0	0	0	0	1.0324707	0.032470703	0.045166016	0.030273438	-0.005371094	0.009277344	0	44330	0	0	0
490	21060	21060	Category A	0.059814453	0.20385742	1.0197754	-0.1262207	0.12963867	-0.48071289	0	0	12/11/2017	12	11	2017	5:38:23	20303	0.9	5	38	23	0	0.059570313	3.4434082	0.041259766	0.20947266	1.0100098	1.3095703	0.021484375	0	0	0	0	0	0	0	0	0	1.0322266	0.032226563	0.033691406	0.018310547	-0.005615234	0.009521484	0	44330	0	0	0
491	21061	21061	Category A	0.023925781	0.20385742	1.0078125	-0.12597656	0.1340332	-0.47241211	0	0	12/11/2017	12	11	2017	5:38:24	20304	0	5	38	24	0	0.059570313	3.4434082	0.041259766	0.20947266	1.0097656	1.8825684	0.018310547	0	0	0	0	0	0	0	0	0	1.0322266	0.032226563	0.025146484	-0.017333984	-0.005615234	-0.001953125	0	44330	0	0	0
492	21062	21062	Category A	0.023925781	0.21582031	1.0439453	-0.12304688	0.1262207	-0.47558594	0	0	12/11/2017	12	11	2017	5:38:24	20304	0.1	5	38	24	0	0.059570313	3.4434082	0.041503906	0.20947266	1.0095215	1.5300293	0.0390625	0	0	0	0	0	0	0	0	0	1.0319824	0.031982422	0.058105469	-0.017578125	0.006103516	0.034179688	0	44330	0	0	0
493	21063	21063	Category A	0.035888672	0.21582031	0.99584961	-0.12597656	0.12646484	-0.48168945	0	0	12/11/2017	12	11	2017	5:38:24	20304	0.2	5	38	24	0	0.059570313	3.4434082	0.041748047	0.20922852	1.0097656	1.2087402	0.016601563	0	0	0	0	0	0	0	0	0	1.0322266	0.032226563	0.026367188	-0.005859375	0.006347656	-0.013916016	0	44330	0	0	0
494	21064	21064	Category A	0.071777344	0.20385742	1.0197754	-0.13232422	0.12915039	-0.4777832	0	0	12/11/2017	12	11	2017	5:38:24	20304	0.3	5	38	24	0	0.059570313	3.4434082	0.041992188	0.20922852	1.0095215	1.4267578	0.031738281	0	0	0	0	0	0	0	0	0	1.0319824	0.031982422	0.045166016	0.029541016	-0.005371094	0.010009766	0	44330	0	0	0
495	21065	21065	Category A	0.035888672	0.20385742	1.0319824	-0.12231445	0.13208008	-0.47753906	0	0	12/11/2017	12	11	2017	5:38:24	20304	0.4	5	38	24	0	0.059570313	3.4434082	0.041748047	0.20947266	1.0095215	1.579834	0.023681641	0	0	0	0	0	0	0	0	0	1.0319824	0.031982422	0.033935547	-0.005859375	-0.005615234	0.022216797	0	44330	0	0	0
496	21066	21066	Category A	0.023925781	0.21582031	1.0319824	-0.12744141	0.12841797	-0.47875977	0	0	12/11/2017	12	11	2017	5:38:24	20304	0.5	5	38	24	0	0.059570313	3.4434082	0.041992188	0.2097168	1.0092773	1.2028809	0.029541016	0	0	0	0	0	0	0	0	0	1.0317383	0.031738281	0.046630859	-0.018066406	0.005859375	0.022460938	0	44330	0	0	0
497	21067	21067	Category A	0.023925781	0.20385742	0.98388672	-0.12597656	0.13330078	-0.47851563	0	0	12/11/2017	12	11	2017	5:38:24	20304	0.6	5	38	24	0	0.059570313	3.4434082	0.041503906	0.2097168	1.0087891	1.2131348	0.03125	0	0	0	0	0	0	0	0	0	1.03125	0.03125	0.048583984	-0.017578125	-0.005859375	-0.024902344	0	44330	0	0	0
498	21068	21068	Category A	0.059814453	0.20385742	1.0078125	-0.12695313	0.13208008	-0.47973633	0	0	12/11/2017	12	11	2017	5:38:24	20304	0.7	5	38	24	0	0.059570313	3.4434082	0.041503906	0.2097168	1.0085449	1.0366211	0.019042969	0	0	0	0	0	0	0	0	0	1.0310059	0.031005859	0.025146484	0.018066406	-0.005859375	-0.000732422	0	44330	0	0	0
499	21069	21069	Category A	0.035888672	0.20385742	1.0197754	-0.12719727	0.12084961	-0.47875977	0	0	12/11/2017	12	11	2017	5:38:24	20304	0.8	5	38	24	0	0.059570313	3.4434082	0.041259766	0.2097168	1.0083008	0.71777344	0.013916016	0	0	0	0	0	0	0	0	0	1.0307617	0.030761719	0.022705078	-0.005371094	-0.005859375	0.011230469	0	44330	0	0	0
500	21070	21070	Category A	0.047851563	0.21582031	1.0197754	-0.12695313	0.13330078	-0.4765625	0	0	12/11/2017	12	11	2017	5:38:24	20304	0.9	5	38	24	0	0.059570313	3.4434082	0.041259766	0.20996094	1.0083008	0.036621094	0.014160156	0	0	0	0	0	0	0	0	0	1.0307617	0.030761719	0.023681641	0.006347656	0.005615234	0.011230469	0	44330	0	0	0
501	21071	21071	Category A	0.035888672	0.20385742	1.0078125	-0.12597656	0.12890625	-0.47631836	0	0	12/11/2017	12	11	2017	5:38:25	20305	0	5	38	25	0	0.059570313	3.4434082	0.041259766	0.2097168	1.0085449	0.40087891	0.008056641	0	0	0	0	0	0	0	0	0	1.0310059	0.031005859	0.012207031	-0.005371094	-0.005859375	-0.000732422	0	44330	0	0	0
502	21072	21072	Category A	0.047851563	0.21582031	1.0078125	-0.12475586	0.12426758	-0.4765625	0	0	12/11/2017	12	11	2017	5:38:25	20305	0.111	5	38	25	0	0.059570313	3.4434082	0.040771484	0.20996094	1.0085449	0.48144531	0.009033203	0	0	0	0	0	0	0	0	0	1.0310059	0.031005859	0.013427734	0.006835938	0.005615234	-0.000732422	0	44330	0	0	0
503	21073	21073	Category A	0.023925781	0.20385742	0.99584961	-0.1262207	0.13208008	-0.4777832	0	0	12/11/2017	12	11	2017	5:38:25	20305	0.222	5	38	25	0	0.059570313	3.4434082	0.040527344	0.20996094	1.0080566	0.94970703	0.021728516	0	0	0	0	0	0	0	0	0	1.0305176	0.030517578	0.03515625	-0.016601563	-0.006103516	-0.012207031	0	44330	0	0	0
504	21074	21074	Category A	0.047851563	0.21582031	1.0078125	-0.12475586	0.12548828	-0.47875977	0	0	12/11/2017	12	11	2017	5:38:25	20305	0.333	5	38	25	0	0.059570313	3.4434082	0.040283203	0.21020508	1.0085449	0.95922852	0.009277344	0	0	0	0	0	0	0	0	0	1.0310059	0.031005859	0.013916016	0.007324219	0.005371094	-0.000732422	0	44330	0	0	0
505	21075	21075	Category A	0.035888672	0.20385742	1.0078125	-0.12792969	0.13232422	-0.47851563	0	0	12/11/2017	12	11	2017	5:38:25	20305	0.444	5	38	25	0	0.059570313	3.4434082	0.040527344	0.21020508	1.0090332	0.87744141	0.008056641	0	0	0	0	0	0	0	0	0	1.0314941	0.031494141	0.012451172	-0.004638672	-0.006347656	-0.001220703	0	44330	0	0	0
506	21076	21076	Category A	0.035888672	0.20385742	1.0078125	-0.12670898	0.12524414	-0.4777832	0	0	12/11/2017	12	11	2017	5:38:25	20305	0.555	5	38	25	0	0.059570313	3.4434082	0.040527344	0.21020508	1.0092773	0.83569336	0.008056641	0	0	0	0	0	0	0	0	0	1.0317383	0.031738281	0.012695313	-0.004638672	-0.006347656	-0.001464844	0	44330	0	0	0
507	21077	21077	Category A	0.047851563	0.21582031	0.99584961	-0.12597656	0.1315918	-0.47851563	0	0	12/11/2017	12	11	2017	5:38:25	20305	0.666	5	38	25	0	0.059570313	3.4417969	0.040527344	0.21020508	1.0095215	1.0910645	0.016357422	0	0	0	0	0	0	0	0	0	1.0319824	0.031982422	0.026367188	0.007080078	0.005371094	-0.013671875	0	44330	0	0	0
508	21078	21078	Category A	0.035888672	0.20385742	0.98388672	-0.12866211	0.12817383	-0.47973633	0	0	12/11/2017	12	11	2017	5:38:25	20305	0.777	5	38	25	0	0.059570313	3.4417969	0.040039063	0.20996094	1.0100098	1.296875	0.02734375	0	0	0	0	0	0	0	0	0	1.0324707	0.032470703	0.036621094	-0.004150391	-0.006103516	-0.026123047	0	44330	0	0	0
509	21079	21079	Category A	0.011962891	0.21582031	0.98388672	-0.13037109	0.12890625	-0.48168945	0	0	12/11/2017	12	11	2017	5:38:25	20305	0.888	5	38	25	0	0.059570313	3.4417969	0.039550781	0.20947266	1.0100098	1.6469727	0.038574219	0	0	0	0	0	0	0	0	0	1.0322266	0.032226563	0.059814453	-0.027587891	0.006103516	-0.026123047	0	44330	0	0	0
510	21080	21080	Category A	0.059814453	0.20385742	0.98388672	-0.12402344	0.13061523	-0.4753418	0	0	12/11/2017	12	11	2017	5:38:26	20306	0	5	38	26	0	0.059570313	3.4417969	0.039306641	0.20947266	1.0097656	2.0488281	0.033203125	0	0	0	0	0	0	0	0	0	1.0319824	0.031982422	0.051757813	0.020263672	-0.005615234	-0.025878906	0	44330	0	0	0
511	21081	21081	Category A	0.10791016	0.2277832	0.99584961	-0.12597656	0.12817383	-0.48071289	0	0	12/11/2017	12	11	2017	5:38:26	20306	0.09	5	38	26	0	0.059570313	3.4417969	0.0390625	0.20922852	1.0097656	2.0107422	0.072265625	0	0	0	0	0	0	0	0	0	1.0319824	0.031982422	0.10083008	0.068603516	0.018310547	-0.013916016	0	44330	0	0	0
512	21082	21082	Category A	0.095947266	0.20385742	1.0197754	-0.12402344	0.12353516	-0.4777832	0	0	12/11/2017	12	11	2017	5:38:26	20306	0.181	5	38	26	0	0.059570313	3.4417969	0.038574219	0.20922852	1.0095215	1.8278809	0.058349609	0	0	0	0	0	0	0	0	0	1.0317383	0.031738281	0.072753906	0.057128906	-0.005371094	0.010009766	0	44330	0	0	0
513	21083	21083	Category A	0.071777344	0.20385742	0.98388672	-0.12475586	0.12670898	-0.4765625	0	0	12/11/2017	12	11	2017	5:38:26	20306	0.272	5	38	26	0	0.059570313	3.4417969	0.038085938	0.20922852	1.0095215	1.6281738	0.042480469	0	0	0	0	0	0	0	0	0	1.0317383	0.031738281	0.064453125	0.033447266	-0.005371094	-0.025634766	0	44330	0	0	0
514	21084	21084	Category A	0.047851563	0.21582031	1.0439453	-0.13305664	0.12915039	-0.48168945	0	0	12/11/2017	12	11	2017	5:38:26	20306	0.363	5	38	26	0	0.059570313	3.4417969	0.038085938	0.20874023	1.0092773	1.4750977	0.036376953	0	0	0	0	0	0	0	0	0	1.03125	0.03125	0.051025391	0.009521484	0.006835938	0.034423828	0	44330	0	0	0
515	21085	21085	Category A	0.047851563	0.21582031	1.0078125	-0.12768555	0.12817383	-0.48291016	0	0	12/11/2017	12	11	2017	5:38:26	20306	0.454	5	38	26	0	0.059570313	3.4417969	0.038330078	0.20874023	1.0087891	0.66845703	0.011474609	0	0	0	0	0	0	0	0	0	1.0307617	0.030761719	0.017333984	0.009277344	0.006835938	-0.000976563	0	44330	0	0	0
516	21086	21086	Category A	0.059814453	0.19189453	1.0197754	-0.125	0.13134766	-0.47973633	0	0	12/11/2017	12	11	2017	5:38:26	20306	0.545	5	38	26	0	0.059570313	3.4417969	0.038330078	0.20874023	1.0087891	0.000976563	0.029296875	0	0	0	0	0	0	0	0	0	1.0307617	0.030761719	0.049316406	0.021240234	-0.016845703	0.010742188	0	44330	0	0	0
517	21087	21087	Category A	0.035888672	0.21582031	1.0197754	-0.12768555	0.12890625	-0.48461914	0	0	12/11/2017	12	11	2017	5:38:26	20306	0.636	5	38	26	0	0.059570313	3.4417969	0.038574219	0.20922852	1.0092773	0.30078125	0.012451172	0	0	0	0	0	0	0	0	0	1.0314941	0.031494141	0.01953125	-0.002685547	0.006347656	0.010253906	0	44330	0	0	0
518	21088	21088	Category A	0.035888672	0.20385742	1.0078125	-0.12866211	0.13183594	-0.48168945	0	0	12/11/2017	12	11	2017	5:38:26	20306	0.727	5	38	26	0	0.059570313	3.4417969	0.038085938	0.20922852	1.0097656	0.38500977	0.006103516	0	0	0	0	0	0	0	0	0	1.0317383	0.031738281	0.009521484	-0.002197266	-0.005371094	-0.001953125	0	44330	0	0	0
519	21089	21089	Category A	0.035888672	0.21582031	1.0078125	-0.12963867	0.12890625	-0.47558594	0	0	12/11/2017	12	11	2017	5:38:26	20306	0.818	5	38	26	0	0.059570313	3.4417969	0.038330078	0.20898438	1.0100098	1.1625977	0.007568359	0	0	0	0	0	0	0	0	0	1.0322266	0.032226563	0.011474609	-0.002441406	0.006591797	-0.002197266	0	44330	0	0	0
520	21090	21090	Category A	0.035888672	0.21582031	0.99584961	-0.12695313	0.12963867	-0.4777832	0	0	12/11/2017	12	11	2017	5:38:26	20306	0.909	5	38	26	0	0.059570313	3.4417969	0.038085938	0.20898438	1.0097656	2.1625977	0.015625	0	0	0	0	0	0	0	0	0	1.0319824	0.031982422	0.023193359	-0.002197266	0.006591797	-0.013916016	0	44330	0	0	0
521	21091	21091	Category A	0.035888672	0.20385742	1.0197754	-0.12866211	0.12988281	-0.47753906	0	0	12/11/2017	12	11	2017	5:38:27	20307	0	5	38	27	0	0.059570313	3.4417969	0.038085938	0.20922852	1.0092773	2.4868164	0.01171875	0	0	0	0	0	0	0	0	0	1.0314941	0.031494141	0.017822266	-0.002197266	-0.005371094	0.010253906	0	44330	0	0	0
522	21092	21092	Category A	0.023925781	0.20385742	1.0319824	-0.12304688	0.12890625	-0.47875977	0	0	12/11/2017	12	11	2017	5:38:27	20307	0.1	5	38	27	0	0.059570313	3.4417969	0.038085938	0.20922852	1.0095215	2.5153809	0.026855469	0	0	0	0	0	0	0	0	0	1.0317383	0.031738281	0.041992188	-0.014160156	-0.005371094	0.022216797	0	44330	0	0	0
523	21093	21093	Category A	0.035888672	0.20385742	1.0078125	-0.12402344	0.1315918	-0.4765625	0	0	12/11/2017	12	11	2017	5:38:27	20307	0.2	5	38	27	0	0.059570313	3.4417969	0.037353516	0.20922852	1.0095215	2.6826172	0.005859375	0	0	0	0	0	0	0	0	0	1.0317383	0.031738281	0.008789063	-0.001464844	-0.005371094	-0.001708984	0	44330	0	0	0
524	21094	21094	Category A	0.023925781	0.21582031	1.0078125	-0.12573242	0.13085938	-0.48364258	0	0	12/11/2017	12	11	2017	5:38:27	20307	0.3	5	38	27	0	0.059570313	3.4417969	0.036621094	0.20922852	1.0092773	2.9226074	0.014404297	0	0	0	0	0	0	0	0	0	1.0314941	0.031494141	0.020751953	-0.012695313	0.006347656	-0.001464844	0	44330	0	0	0
525	21095	21095	Category A	0.035888672	0.20385742	1.0197754	-0.12744141	0.13183594	-0.47851563	0	0	12/11/2017	12	11	2017	5:38:27	20307	0.4	5	38	27	0	0.059570313	3.4417969	0.036621094	0.20922852	1.0097656	2.4587402	0.011230469	0	0	0	0	0	0	0	0	0	1.0317383	0.031738281	0.016113281	-0.000732422	-0.005371094	0.009765625	0	44330	0	0	0
526	21096	21096	Category A	0.047851563	0.20385742	1.0197754	-0.12670898	0.12915039	-0.4765625	0	0	12/11/2017	12	11	2017	5:38:27	20307	0.5	5	38	27	0	0.059570313	3.4417969	0.036376953	0.20947266	1.0097656	1.8078613	0.015869141	0	0	0	0	0	0	0	0	0	1.0319824	0.031982422	0.026855469	0.011230469	-0.005615234	0.009765625	0	44330	0	0	0
527	21097	21097	Category A	0.011962891	0.20385742	0.98388672	-0.125	0.12988281	-0.47875977	0	0	12/11/2017	12	11	2017	5:38:27	20307	0.6	5	38	27	0	0.059570313	3.4417969	0.036621094	0.20922852	1.0100098	1.2924805	0.036376953	0	0	0	0	0	0	0	0	0	1.0322266	0.032226563	0.056396484	-0.024658203	-0.005371094	-0.026123047	0	44330	0	0	0
528	21098	21098	Category A	0.035888672	0.20385742	0.99584961	-0.1262207	0.12963867	-0.4777832	0	0	12/11/2017	12	11	2017	5:38:27	20307	0.7	5	38	27	0	0.059570313	3.4417969	0.036621094	0.20947266	1.010498	1.0842285	0.015625	0	0	0	0	0	0	0	0	0	1.0324707	0.032470703	0.020996094	-0.000732422	-0.005615234	-0.014648438	0	44330	0	0	0
529	21099	21099	Category A	0.023925781	0.21582031	0.99584961	-0.12670898	0.13232422	-0.4765625	0	0	12/11/2017	12	11	2017	5:38:27	20307	0.8	5	38	27	0	0.059570313	3.4417969	0.036376953	0.20922852	1.010498	0.58740234	0.020263672	0	0	0	0	0	0	0	0	0	1.0324707	0.032470703	0.033447266	-0.012451172	0.006347656	-0.014648438	0	44330	0	0	0
530	21100	21100	Category A	0.047851563	0.21582031	1.0078125	-0.12695313	0.13330078	-0.47875977	0	0	12/11/2017	12	11	2017	5:38:27	20307	0.9	5	38	27	0	0.059570313	3.4417969	0.035888672	0.20922852	1.0100098	0.006835938	0.013427734	0	0	0	0	0	0	0	0	0	1.0322266	0.032226563	0.020507813	0.01171875	0.006347656	-0.002197266	0	44330	0	0	0
531	21101	21101	Category A	0.047851563	0.20385742	0.98388672	-0.12670898	0.13183594	-0.47631836	0	0	12/11/2017	12	11	2017	5:38:28	20308	0	5	38	28	0	0.059570313	3.4417969	0.035400391	0.20922852	1.0100098	0.42504883	0.029296875	0	0	0	0	0	0	0	0	0	1.0319824	0.031982422	0.043701172	0.012207031	-0.005371094	-0.026123047	0	44330	0	0	0
532	21102	21102	Category A	0.047851563	0.20385742	1.0078125	-0.12304688	0.12719727	-0.47949219	0	0	12/11/2017	12	11	2017	5:38:28	20308	0.1	5	38	28	0	0.059570313	3.4417969	0.035400391	0.20898438	1.0097656	0.90844727	0.013427734	0	0	0	0	0	0	0	0	0	1.0317383	0.031738281	0.01953125	0.012207031	-0.005126953	-0.001953125	0	44330	0	0	0
533	21103	21103	Category A	0.047851563	0.20385742	1.0078125	-0.12866211	0.12890625	-0.4777832	0	0	12/11/2017	12	11	2017	5:38:28	20308	0.2	5	38	28	0	0.059570313	3.4417969	0.035644531	0.20874023	1.0092773	1.5847168	0.012939453	0	0	0	0	0	0	0	0	0	1.03125	0.03125	0.018554688	0.011962891	-0.004882813	-0.001464844	0	44330	0	0	0
534	21104	21104	Category A	0.035888672	0.2277832	1.0197754	-0.12475586	0.12548828	-0.48071289	0	0	12/11/2017	12	11	2017	5:38:28	20308	0.3	5	38	28	0	0.059570313	3.4417969	0.035644531	0.20605469	1.0095215	2.2961426	0.023925781	0	0	0	0	0	0	0	0	0	1.0310059	0.031005859	0.031738281	0	0.021484375	0.010009766	0	44330	0	0	0
535	21105	21105	Category A	0.035888672	0.2277832	1.0078125	-0.12597656	0.12890625	-0.47875977	0	0	12/11/2017	12	11	2017	5:38:28	20308	0.4	5	38	28	0	0.059570313	3.4417969	0.03515625	0.20605469	1.0095215	2.4799805	0.021728516	0	0	0	0	0	0	0	0	0	1.0310059	0.031005859	0.023925781	0.000488281	0.021484375	-0.001708984	0	44330	0	0	0
536	21106	21106	Category A	0.023925781	0.21582031	0.99584961	-0.12866211	0.12817383	-0.47973633	0	0	12/11/2017	12	11	2017	5:38:28	20308	0.5	5	38	28	0	0.059570313	3.4417969	0.03515625	0.20629883	1.0092773	2.2600098	0.020019531	0	0	0	0	0	0	0	0	0	1.0307617	0.030761719	0.034423828	-0.011230469	0.009277344	-0.013427734	0	44330	0	0	0
537	21107	21107	Category A	0.023925781	0.20385742	0.99584961	-0.12768555	0.12817383	-0.48168945	0	0	12/11/2017	12	11	2017	5:38:28	20308	0.6	5	38	28	0	0.059570313	3.4417969	0.035400391	0.20629883	1.0092773	2.0852051	0.017822266	0	0	0	0	0	0	0	0	0	1.0307617	0.030761719	0.02734375	-0.011474609	-0.002441406	-0.013427734	0	44330	0	0	0
538	21108	21108	Category A	0.035888672	0.20385742	1.0078125	-0.12402344	0.12963867	-0.48071289	0	0	12/11/2017	12	11	2017	5:38:28	20308	0.7	5	38	28	0	0.059570313	3.4417969	0.035400391	0.20629883	1.0095215	1.5930176	0.002929688	0	0	0	0	0	0	0	0	0	1.0310059	0.031005859	0.004638672	0.000244141	-0.002441406	-0.001708984	0	44330	0	0	0
539	21109	21109	Category A	0.035888672	0.21582031	1.0197754	-0.12695313	0.13330078	-0.4777832	0	0	12/11/2017	12	11	2017	5:38:28	20308	0.8	5	38	28	0	0.059570313	3.4417969	0.034667969	0.20654297	1.0095215	0.72631836	0.013671875	0	0	0	0	0	0	0	0	0	1.0310059	0.031005859	0.020263672	0.000976563	0.009277344	0.010009766	0	44330	0	0	0
540	21110	21110	Category A	0.023925781	0.20385742	1.0197754	-0.12768555	0.1315918	-0.47949219	0	0	12/11/2017	12	11	2017	5:38:28	20308	0.9	5	38	28	0	0.059570313	3.4417969	0.034667969	0.20654297	1.0097656	0.039550781	0.014892578	0	0	0	0	0	0	0	0	0	1.03125	0.03125	0.0234375	-0.010742188	-0.002685547	0.009765625	0	44330	0	0	0
541	21111	21111	Category A	0.011962891	0.21582031	1.0197754	-0.12866211	0.12988281	-0.48046875	0	0	12/11/2017	12	11	2017	5:38:29	20309	0	5	38	29	0	0.059570313	3.4417969	0.034179688	0.20629883	1.0092773	0.021484375	0.026367188	0	0	0	0	0	0	0	0	0	1.0307617	0.030761719	0.041992188	-0.022216797	0.009277344	0.010253906	0	44330	0	0	0
542	21112	21112	Category A	0.023925781	0.20385742	0.99584961	-0.12402344	0.12548828	-0.48168945	0	0	12/11/2017	12	11	2017	5:38:29	20309	0.111	5	38	29	0	0.059570313	3.4417969	0.034179688	0.20629883	1.0092773	0.029541016	0.017333984	0	0	0	0	0	0	0	0	0	1.0307617	0.030761719	0.026611328	-0.010253906	-0.002441406	-0.013427734	0	44330	0	0	0
543	21113	21113	Category A	0.035888672	0.2277832	1.0197754	-0.12475586	0.12524414	-0.4777832	0	0	12/11/2017	12	11	2017	5:38:29	20309	0.222	5	38	29	0	0.059570313	3.4417969	0.034179688	0.20629883	1.0092773	0.57446289	0.023681641	0	0	0	0	0	0	0	0	0	1.0307617	0.030761719	0.032958984	0.001464844	0.021240234	0.010253906	0	44330	0	0	0
544	21114	21114	Category A	0.047851563	0.21582031	1.0197754	-0.12670898	0.12915039	-0.48144531	0	0	12/11/2017	12	11	2017	5:38:29	20309	0.333	5	38	29	0	0.059570313	3.4417969	0.034179688	0.20629883	1.0097656	0.98144531	0.019042969	0	0	0	0	0	0	0	0	0	1.03125	0.03125	0.032714844	0.013427734	0.009277344	0.009765625	0	44330	0	0	0
545	21115	21115	Category A	0.011962891	0.20385742	1.0197754	-0.13012695	0.12670898	-0.48071289	0	0	12/11/2017	12	11	2017	5:38:29	20309	0.444	5	38	29	0	0.059570313	3.4804688	0.034179688	0.20629883	1.0100098	1.0241699	0.024169922	0	0	0	0	0	0	0	0	0	1.0314941	0.031494141	0.034179688	-0.022216797	-0.002441406	0.009521484	0	44330	0	0	0
546	21116	21116	Category A	0.023925781	0.20385742	1.0197754	-0.125	0.12963867	-0.47973633	0	0	12/11/2017	12	11	2017	5:38:29	20309	0.555	5	38	29	0	0.059570313	3.4804688	0.034179688	0.20654297	1.010498	1.1032715	0.013916016	0	0	0	0	0	0	0	0	0	1.0319824	0.031982422	0.022216797	-0.010253906	-0.002685547	0.009033203	0	44330	0	0	0
547	21117	21117	Category A	0.035888672	0.20385742	1.0319824	-0.12695313	0.13208008	-0.47973633	0	0	12/11/2017	12	11	2017	5:38:29	20309	0.666	5	38	29	0	0.059570313	3.4804688	0.034179688	0.20678711	1.010498	1.611084	0.021484375	0	0	0	0	0	0	0	0	0	1.0319824	0.031982422	0.025878906	0.001464844	-0.002929688	0.021240234	0	44330	0	0	0
548	21118	21118	Category A	0.011962891	0.20385742	1.0078125	-0.12304688	0.12963867	-0.47753906	0	0	12/11/2017	12	11	2017	5:38:29	20309	0.777	5	38	29	0	0.059570313	3.4804688	0.033935547	0.20703125	1.0109863	1.8913574	0.022460938	0	0	0	0	0	0	0	0	0	1.0324707	0.032470703	0.028564453	-0.021972656	-0.003173828	-0.003173828	0	44330	0	0	0
549	21119	21119	Category A	0.023925781	0.20385742	1.0078125	-0.12768555	0.12744141	-0.47973633	0	0	12/11/2017	12	11	2017	5:38:29	20309	0.888	5	38	29	0	0.059570313	3.4804688	0.033691406	0.20703125	1.0112305	1.5527344	0.010742188	0	0	0	0	0	0	0	0	0	1.0327148	0.032714844	0.016601563	-0.009765625	-0.003173828	-0.003417969	0	44330	0	0	0
550	21120	21120	Category A	0.011962891	0.20385742	1.0078125	-0.12402344	0.125	-0.47875977	0	0	12/11/2017	12	11	2017	5:38:30	20310	0	5	38	30	0	0.059570313	3.4804688	0.034179688	0.20678711	1.0112305	0.9362793	0.022705078	0	0	0	0	0	0	0	0	0	1.032959	0.032958984	0.029052734	-0.022216797	-0.002929688	-0.003417969	0	44330	0	0	0
551	21121	21121	Category A	0.011962891	0.20385742	1.0197754	-0.1340332	0.12988281	-0.48168945	0	0	12/11/2017	12	11	2017	5:38:30	20310	0.1	5	38	30	0	0.059570313	3.4804688	0.034179688	0.20703125	1.0117188	1.0400391	0.023925781	0	0	0	0	0	0	0	0	0	1.0332031	0.033203125	0.033447266	-0.022216797	-0.003173828	0.0078125	0	44330	0	0	0
552	21122	21122	Category A	0.047851563	0.21582031	1.0197754	-0.12573242	0.1237793	-0.47973633	0	0	12/11/2017	12	11	2017	5:38:30	20310	0.2	5	38	30	0	0.059570313	3.4804688	0.033203125	0.20678711	1.012207	1.5617676	0.018554688	0	0	0	0	0	0	0	0	0	1.0336914	0.033691406	0.030761719	0.014404297	0.008789063	0.007324219	0	44330	0	0	0
553	21123	21123	Category A	0.023925781	0.19189453	1.0197754	-0.13037109	0.12890625	-0.47973633	0	0	12/11/2017	12	11	2017	5:38:30	20310	0.3	5	38	30	0	0.059570313	3.4804688	0.032470703	0.20678711	1.012207	1.3562012	0.018798828	0	0	0	0	0	0	0	0	0	1.0336914	0.033691406	0.031005859	-0.008544922	-0.014892578	0.007324219	0	44330	0	0	0
554	21124	21124	Category A	0.047851563	0.20385742	0.98388672	-0.12695313	0.12963867	-0.4777832	0	0	12/11/2017	12	11	2017	5:38:30	20310	0.4	5	38	30	0	0.059570313	3.4804688	0.032226563	0.20703125	1.0129395	1.0290527	0.032958984	0	0	0	0	0	0	0	0	0	1.0341797	0.034179688	0.047851563	0.015380859	-0.003173828	-0.029052734	0	44330	0	0	0
555	21125	21125	Category A	0.023925781	0.20385742	1.0197754	-0.12402344	0.1315918	-0.4765625	0	0	12/11/2017	12	11	2017	5:38:30	20310	0.5	5	38	30	0	0.059570313	3.4804688	0.031982422	0.20703125	1.012207	0.66577148	0.011230469	0	0	0	0	0	0	0	0	0	1.0336914	0.033691406	0.018554688	-0.008056641	-0.003173828	0.007324219	0	44330	0	0	0
556	21126	21126	Category A	0.047851563	0.21582031	1.0319824	-0.12402344	0.1315918	-0.4765625	0	0	12/11/2017	12	11	2017	5:38:30	20310	0.6	5	38	30	0	0.059570313	3.4804688	0.031494141	0.20678711	1.0119629	0.53100586	0.027099609	0	0	0	0	0	0	0	0	0	1.0334473	0.033447266	0.044921875	0.016113281	0.008789063	0.019775391	0	44330	0	0	0
557	21127	21127	Category A	0.023925781	0.20385742	1.0197754	-0.12280273	0.12744141	-0.47851563	0	0	12/11/2017	12	11	2017	5:38:30	20310	0.7	5	38	30	0	0.059570313	3.4804688	0.03125	0.20678711	1.0117188	0.21337891	0.011230469	0	0	0	0	0	0	0	0	0	1.032959	0.032958984	0.018310547	-0.007324219	-0.002929688	0.0078125	0	44330	0	0	0
558	21128	21128	Category A	0.047851563	0.21582031	1.0319824	-0.1262207	0.13208008	-0.48071289	0	0	12/11/2017	12	11	2017	5:38:30	20310	0.8	5	38	30	0	0.059570313	3.4804688	0.03125	0.20678711	1.0114746	1.3007813	0.027587891	0	0	0	0	0	0	0	0	0	1.032959	0.032958984	0.045898438	0.016357422	0.008789063	0.020263672	0	44330	0	0	0
559	21129	21129	Category A	0.011962891	0.21582031	0.98388672	-0.12573242	0.125	-0.48071289	0	0	12/11/2017	12	11	2017	5:38:30	20310	0.9	5	38	30	0	0.059570313	3.4804688	0.031005859	0.20678711	1.0117188	1.9133301	0.034912109	0	0	0	0	0	0	0	0	0	1.032959	0.032958984	0.055908203	-0.019042969	0.008789063	-0.027832031	0	44330	0	0	0
560	21130	21130	Category A	0.023925781	0.21582031	0.97192383	-0.12939453	0.12768555	-0.48071289	0	0	12/11/2017	12	11	2017	5:38:31	20311	0	5	38	31	0	0.059570313	3.4804688	0.030761719	0.20678711	1.0117188	1.7387695	0.041259766	0	0	0	0	0	0	0	0	0	1.032959	0.032958984	0.055664063	-0.006835938	0.008789063	-0.039794922	0	44330	0	0	0
561	21131	21131	Category A	0.023925781	0.21582031	1.0078125	-0.12597656	0.12866211	-0.47973633	0	0	12/11/2017	12	11	2017	5:38:31	20311	0.09	5	38	31	0	0.059570313	3.4804688	0.031005859	0.20678711	1.0117188	1.7197266	0.011962891	0	0	0	0	0	0	0	0	0	1.0332031	0.033203125	0.020019531	-0.007080078	0.008789063	-0.00390625	0	44330	0	0	0
562	21132	21132	Category A	0.011962891	0.20385742	1.0078125	-0.125	0.12963867	-0.47558594	0	0	12/11/2017	12	11	2017	5:38:31	20311	0.181	5	38	31	0	0.059570313	3.4804688	0.030761719	0.20703125	1.0117188	1.8295898	0.01953125	0	0	0	0	0	0	0	0	0	1.0332031	0.033203125	0.026123047	-0.018798828	-0.003173828	-0.00390625	0	44330	0	0	0
563	21133	21133	Category A	0.011962891	0.21582031	0.99584961	-0.12475586	0.12548828	-0.48071289	0	0	12/11/2017	12	11	2017	5:38:31	20311	0.272	5	38	31	0	0.059570313	3.4804688	0.030761719	0.20727539	1.0119629	1.3913574	0.026367188	0	0	0	0	0	0	0	0	0	1.0334473	0.033447266	0.043701172	-0.018798828	0.008300781	-0.016113281	0	44330	0	0	0
564	21134	21134	Category A	0.023925781	0.20385742	1.0319824	-0.12963867	0.13232422	-0.4777832	0	0	12/11/2017	12	11	2017	5:38:31	20311	0.363	5	38	31	0	0.059570313	3.4804688	0.030761719	0.20727539	1.0124512	1.2331543	0.020751953	0	0	0	0	0	0	0	0	0	1.0339355	0.033935547	0.029785156	-0.006835938	-0.003417969	0.019287109	0	44330	0	0	0
565	21135	21135	Category A	0.023925781	0.21582031	1.0197754	-0.13305664	0.12963867	-0.48071289	0	0	12/11/2017	12	11	2017	5:38:31	20311	0.454	5	38	31	0	0.059570313	3.4804688	0.031005859	0.20703125	1.0124512	0.98193359	0.013183594	0	0	0	0	0	0	0	0	0	1.0336914	0.033691406	0.022949219	-0.007080078	0.008544922	0.007080078	0	44330	0	0	0
566	21136	21136	Category A	0.035888672	0.2277832	1.0319824	-0.125	0.12963867	-0.48071289	0	0	12/11/2017	12	11	2017	5:38:31	20311	0.545	5	38	31	0	0.059570313	3.4804688	0.03125	0.20678711	1.0124512	1.0622559	0.028564453	0	0	0	0	0	0	0	0	0	1.0339355	0.033935547	0.044677734	0.004394531	0.020751953	0.019287109	0	44330	0	0	0
567	21137	21137	Category A	0.035888672	0.21582031	1.0319824	-0.12670898	0.12890625	-0.48266602	0	0	12/11/2017	12	11	2017	5:38:31	20311	0.636	5	38	31	0	0.059570313	3.4804688	0.031005859	0.20678711	1.012207	0.65161133	0.021972656	0	0	0	0	0	0	0	0	0	1.0336914	0.033691406	0.033203125	0.004638672	0.008789063	0.01953125	0	44330	0	0	0
568	21138	21138	Category A	0.047851563	0.20385742	1.0197754	-0.125	0.12890625	-0.47875977	0	0	12/11/2017	12	11	2017	5:38:31	20311	0.727	5	38	31	0	0.059570313	3.4804688	0.03125	0.20678711	1.0126953	0.15942383	0.018066406	0	0	0	0	0	0	0	0	0	1.0339355	0.033935547	0.026367188	0.016357422	-0.002929688	0.006835938	0	44330	0	0	0
569	21139	21139	Category A	0.035888672	0.20385742	0.99584961	-0.12768555	0.12890625	-0.4777832	0	0	12/11/2017	12	11	2017	5:38:31	20311	0.818	5	38	31	0	0.059570313	3.4804688	0.03125	0.20678711	1.0129395	0.91577148	0.017822266	0	0	0	0	0	0	0	0	0	1.0341797	0.034179688	0.024658203	0.004394531	-0.002929688	-0.017089844	0	44330	0	0	0
570	21140	21140	Category A	0.023925781	0.19189453	1.0078125	-0.12841797	0.12548828	-0.47875977	0	0	12/11/2017	12	11	2017	5:38:31	20311	0.909	5	38	31	0	0.059570313	3.4804688	0.03125	0.20678711	1.0129395	1.6945801	0.017578125	0	0	0	0	0	0	0	0	0	1.0341797	0.034179688	0.027587891	-0.007324219	-0.014892578	-0.005126953	0	44330	0	0	0
571	21141	21141	Category A	0.023925781	0.19189453	0.99584961	-0.12475586	0.12475586	-0.47875977	0	0	12/11/2017	12	11	2017	5:38:32	20312	0	5	38	32	0	0.059570313	3.4804688	0.03125	0.20678711	1.0124512	5.0422363	0.023681641	0	0	0	0	0	0	0	0	0	1.0339355	0.033935547	0.0390625	-0.007324219	-0.014892578	-0.016601563	0	44330	0	0	0
572	21142	21142	Category A	0.035888672	0.19189453	1.0078125	-0.12866211	0.13061523	-0.47875977	0	0	12/11/2017	12	11	2017	5:38:32	20312	0.1	5	38	32	0	0.059570313	3.4804688	0.031005859	0.20703125	1.0124512	8.0742188	0.016601563	0	0	0	0	0	0	0	0	0	1.0339355	0.033935547	0.024658203	0.004638672	-0.015136719	-0.004638672	0	44330	0	0	0
573	21143	21143	Category A	0.035888672	0	1.0078125	-0.12768555	0.1315918	-0.48046875	0	0	12/11/2017	12	11	2017	5:38:32	20312	0.2	5	38	32	0	0.059570313	3.4804688	0.030761719	0.20703125	1.0124512	7.6135254	0.20703125	0	0	0	0	0	0	0	0	0	1.0336914	0.033691406	0.21679688	0.004882813	-0.20703125	-0.004638672	0	44330	0	0	0
574	21144	21144	Category A	0.035888672	0.20385742	1.0197754	-0.12573242	0.13085938	-0.47875977	0	0	12/11/2017	12	11	2017	5:38:32	20312	0.3	5	38	32	0	0.059570313	3.4804688	0.030273438	0.20727539	1.0126953	7.0700684	0.009277344	0	0	0	0	0	0	0	0	0	1.0341797	0.034179688	0.015625	0.005371094	-0.003417969	0.006835938	0	44330	0	0	0
575	21145	21145	Category A	0.035888672	0.2277832	1.0197754	-0.12670898	0.13061523	-0.4765625	0	0	12/11/2017	12	11	2017	5:38:32	20312	0.4	5	38	32	0	0.059570313	3.4804688	0.030273438	0.20703125	1.0124512	6.6999512	0.022460938	0	0	0	0	0	0	0	0	0	1.0339355	0.033935547	0.032958984	0.005371094	0.020507813	0.007080078	0	44330	0	0	0
576	21146	21146	Category A	0.035888672	0.21582031	1.0197754	-0.12866211	0.12988281	-0.48046875	0	0	12/11/2017	12	11	2017	5:38:32	20312	0.5	5	38	32	0	0.059570313	3.4804688	0.030273438	0.20678711	1.012207	6.4445801	0.012695313	0	0	0	0	0	0	0	0	0	1.0336914	0.033691406	0.021728516	0.005371094	0.008789063	0.007324219	0	44330	0	0	0
577	21147	21147	Category A	0.023925781	0.20385742	1.0078125	-0.12304688	0.1340332	-0.4765625	0	0	12/11/2017	12	11	2017	5:38:32	20312	0.6	5	38	32	0	0.059570313	3.4804688	0.030273438	0.20678711	1.012207	3.5432129	0.008300781	0	0	0	0	0	0	0	0	0	1.0336914	0.033691406	0.013916016	-0.006347656	-0.002929688	-0.004394531	0	44330	0	0	0
578	21148	21148	Category A	0.011962891	0.21582031	1.0078125	-0.12402344	0.13305664	-0.47631836	0	0	12/11/2017	12	11	2017	5:38:32	20312	0.7	5	38	32	0	0.059570313	3.4804688	0.030273438	0.20678711	1.0124512	0.70092773	0.020996094	0	0	0	0	0	0	0	0	0	1.0336914	0.033691406	0.031982422	-0.018310547	0.008789063	-0.004638672	0	44330	0	0	0
579	21149	21149	Category A	0.035888672	0.20385742	1.0319824	-0.12866211	0.13061523	-0.47875977	0	0	12/11/2017	12	11	2017	5:38:32	20312	0.8	5	38	32	0	0.059570313	3.4804688	0.030273438	0.20678711	1.0124512	0.61987305	0.020263672	0	0	0	0	0	0	0	0	0	1.0339355	0.033935547	0.027587891	0.005371094	-0.002929688	0.019287109	0	44330	0	0	0
580	21150	21150	Category A	0.011962891	0.20385742	0.99584961	-0.12768555	0.12890625	-0.4777832	0	0	12/11/2017	12	11	2017	5:38:32	20312	0.9	5	38	32	0	0.059570313	3.4804688	0.030273438	0.20654297	1.012207	0.1081543	0.024658203	0	0	0	0	0	0	0	0	0	1.0334473	0.033447266	0.037597656	-0.018310547	-0.002685547	-0.016357422	0	44330	0	0	0
581	21151	21151	Category A	0.035888672	0.20385742	1.0078125	-0.12744141	0.12841797	-0.47875977	0	0	12/11/2017	12	11	2017	5:38:33	20313	0	5	38	33	0	0.059570313	3.4804688	0.030029297	0.20654297	1.0117188	3.3171387	0.007324219	0	0	0	0	0	0	0	0	0	1.032959	0.032958984	0.012207031	0.005615234	-0.002685547	-0.00390625	0	44330	0	0	0
582	21152	21152	Category A	0.047851563	0.21582031	1.0078125	-0.12597656	0.12866211	-0.47973633	0	0	12/11/2017	12	11	2017	5:38:33	20313	0.111	5	38	33	0	0.059570313	3.4804688	0.030517578	0.20654297	1.0114746	6.3725586	0.019775391	0	0	0	0	0	0	0	0	0	1.0327148	0.032714844	0.030029297	0.017089844	0.009277344	-0.003662109	0	44330	0	0	0
583	21153	21153	Category A	0.023925781	0.20385742	1.0319824	-0.12426758	0.13037109	-0.48046875	0	0	12/11/2017	12	11	2017	5:38:33	20313	0.222	5	38	33	0	0.059570313	3.4804688	0.030761719	0.20678711	1.0117188	6.7111816	0.021484375	0	0	0	0	0	0	0	0	0	1.032959	0.032958984	0.030029297	-0.006835938	-0.002929688	0.020019531	0	44330	0	0	0
584	21154	21154	Category A	0.035888672	0.21582031	1.0319824	-0.13134766	0.13085938	-0.47949219	0	0	12/11/2017	12	11	2017	5:38:33	20313	0.333	5	38	33	0	0.059570313	3.4804688	0.030761719	0.20654297	1.0117188	7.1044922	0.022460938	0	0	0	0	0	0	0	0	0	1.0332031	0.033203125	0.034179688	0.004882813	0.009033203	0.020019531	0	44330	0	0	0
585	21155	21155	Category A	0.035888672	0.2277832	1.0319824	-0.12866211	0.13061523	-0.47875977	0	0	12/11/2017	12	11	2017	5:38:33	20313	0.444	5	38	33	0	0.059570313	3.4804688	0.030273438	0.20678711	1.0117188	7.5563965	0.029296875	0	0	0	0	0	0	0	0	0	1.0332031	0.033203125	0.046386719	0.005371094	0.020751953	0.020019531	0	44330	0	0	0
586	21156	21156	Category A	0.047851563	0.2277832	1.0078125	-0.1262207	0.13134766	-0.47949219	0	0	12/11/2017	12	11	2017	5:38:33	20313	0.555	5	38	33	0	0.059570313	3.4804688	0.030761719	0.20678711	1.0117188	7.3513184	0.027099609	0	0	0	0	0	0	0	0	0	1.0332031	0.033203125	0.041992188	0.016845703	0.020751953	-0.00390625	0	44330	0	0	0
587	21157	21157	Category A	0.023925781	0.2277832	1.0319824	-0.12670898	0.12524414	-0.4777832	0	0	12/11/2017	12	11	2017	5:38:33	20313	0.666	5	38	33	0	0.059570313	3.4804688	0.030761719	0.20678711	1.0114746	4.5231934	0.030029297	0	0	0	0	0	0	0	0	0	1.032959	0.032958984	0.048339844	-0.006835938	0.020751953	0.020263672	0	44330	0	0	0
588	21158	21158	Category A	0.011962891	0.20385742	1.0078125	-0.1237793	0.1237793	-0.47875977	0	0	12/11/2017	12	11	2017	5:38:33	20313	0.777	5	38	33	0	0.059570313	3.4804688	0.030761719	0.20678711	1.0109863	2.2851563	0.01953125	0	0	0	0	0	0	0	0	0	1.0324707	0.032470703	0.025390625	-0.018798828	-0.002929688	-0.003173828	0	44330	0	0	0
589	21159	21159	Category A	0.059814453	0.20385742	0.99584961	-0.13037109	0.12890625	-0.48291016	0	0	12/11/2017	12	11	2017	5:38:33	20313	0.888	5	38	33	0	0.059570313	3.4804688	0.03125	0.20727539	1.0109863	2.3981934	0.032226563	0	0	0	0	0	0	0	0	0	1.0324707	0.032470703	0.046875	0.028320313	-0.003417969	-0.015136719	0	44330	0	0	0
590	21160	21160	Category A	0.059814453	0.21582031	1.0197754	-0.12670898	0.12817383	-0.47973633	0	0	12/11/2017	12	11	2017	5:38:34	20314	0	5	38	34	0	0.059570313	3.4804688	0.031494141	0.20727539	1.0107422	2.121582	0.030761719	0	0	0	0	0	0	0	0	0	1.0322266	0.032226563	0.045654297	0.028076172	0.008300781	0.008789063	0	44330	0	0	0
591	21161	21161	Category A	0.023925781	0.20385742	1.0319824	-0.12402344	0.12353516	-0.4777832	0	0	12/11/2017	12	11	2017	5:38:34	20314	0.1	5	38	34	0	0.059570313	3.4804688	0.031494141	0.20727539	1.010498	1.7419434	0.022705078	0	0	0	0	0	0	0	0	0	1.0322266	0.032226563	0.032470703	-0.007568359	-0.003417969	0.021240234	0	44330	0	0	0
592	21162	21162	Category A	0.035888672	0.21582031	1.0197754	-0.1262207	0.13476563	-0.4765625	0	0	12/11/2017	12	11	2017	5:38:34	20314	0.2	5	38	34	0	0.059570313	3.4804688	0.031738281	0.20727539	1.0102539	1.8818359	0.013183594	0	0	0	0	0	0	0	0	0	1.0317383	0.031738281	0.021728516	0.00390625	0.008300781	0.009277344	0	44330	0	0	0
593	21163	21163	Category A	0.047851563	0.21582031	1.0319824	-0.12573242	0.12646484	-0.47875977	0	0	12/11/2017	12	11	2017	5:38:34	20314	0.3	5	38	34	0	0.059570313	3.4804688	0.031494141	0.20727539	1.0102539	1.5534668	0.028320313	0	0	0	0	0	0	0	0	0	1.0317383	0.031738281	0.046386719	0.016113281	0.008300781	0.021484375	0	44330	0	0	0
594	21164	21164	Category A	0.023925781	0.21582031	0.99584961	-0.12841797	0.12548828	-0.48071289	0	0	12/11/2017	12	11	2017	5:38:34	20314	0.4	5	38	34	0	0.059570313	3.4804688	0.031982422	0.20751953	1.0100098	0.18261719	0.018310547	0	0	0	0	0	0	0	0	0	1.0314941	0.031494141	0.030517578	-0.008056641	0.008056641	-0.014160156	0	44330	0	0	0
595	21165	21165	Category A	0.011962891	0.20385742	0.98388672	-0.12304688	0.12719727	-0.47949219	0	0	12/11/2017	12	11	2017	5:38:34	20314	0.5	5	38	34	0	0.059570313	3.4804688	0.031494141	0.20751953	1.0102539	0.91796875	0.032958984	0	0	0	0	0	0	0	0	0	1.0317383	0.031738281	0.049804688	-0.01953125	-0.003662109	-0.026367188	0	44330	0	0	0
596	21166	21166	Category A	0.035888672	0.19189453	0.99584961	-0.12670898	0.12524414	-0.48168945	0	0	12/11/2017	12	11	2017	5:38:34	20314	0.6	5	38	34	0	0.059570313	3.4804688	0.031494141	0.20751953	1.0102539	1.1403809	0.021484375	0	0	0	0	0	0	0	0	0	1.0317383	0.031738281	0.034179688	0.004150391	-0.015625	-0.014404297	0	44330	0	0	0
597	21167	21167	Category A	0.035888672	0.20385742	1.0078125	-0.13134766	0.12744141	-0.47973633	0	0	12/11/2017	12	11	2017	5:38:34	20314	0.7	5	38	34	0	0.059570313	3.4804688	0.03125	0.20727539	1.0100098	1.2392578	0.006103516	0	0	0	0	0	0	0	0	0	1.0314941	0.031494141	0.010253906	0.004394531	-0.003417969	-0.002197266	0	44330	0	0	0
598	21168	21168	Category A	0.023925781	0.20385742	1.0197754	-0.12670898	0.12988281	-0.4765625	0	0	12/11/2017	12	11	2017	5:38:34	20314	0.8	5	38	34	0	0.059570313	3.4804688	0.031494141	0.20727539	1.0100098	1.614502	0.012695313	0	0	0	0	0	0	0	0	0	1.0314941	0.031494141	0.020507813	-0.007568359	-0.003417969	0.009521484	0	44330	0	0	0
599	21169	21169	Category A	0.023925781	0.2277832	1.0078125	-0.12426758	0.13208008	-0.47558594	0	0	12/11/2017	12	11	2017	5:38:34	20314	0.9	5	38	34	0	0.059570313	3.4804688	0.03125	0.20703125	1.0102539	1.3461914	0.021972656	0	0	0	0	0	0	0	0	0	1.0317383	0.031738281	0.030517578	-0.007324219	0.020507813	-0.002441406	0	44330	0	0	0
600	21170	21170	Category A	0.047851563	0.20385742	1.0078125	-0.12280273	0.12548828	-0.47875977	0	0	12/11/2017	12	11	2017	5:38:35	20315	0	5	38	35	0	0.059570313	3.4804688	0.031738281	0.20703125	1.0107422	0.42895508	0.016601563	0	0	0	0	0	0	0	0	0	1.0322266	0.032226563	0.022216797	0.015869141	-0.003173828	-0.002929688	0	44330	0	0	0
601	21171	21171	Category A	0.011962891	0.2277832	1.0197754	-0.12280273	0.125	-0.47875977	0	0	12/11/2017	12	11	2017	5:38:35	20315	0.1	5	38	35	0	0.059570313	3.4804688	0.031738281	0.20678711	1.0109863	0.12182617	0.030029297	0	0	0	0	0	0	0	0	0	1.0324707	0.032470703	0.049072266	-0.019775391	0.020751953	0.008544922	0	44330	0	0	0
602	21172	21172	Category A	0.035888672	0.21582031	1.0559082	-0.13110352	0.12646484	-0.47973633	0	0	12/11/2017	12	11	2017	5:38:35	20315	0.2	5	38	35	0	0.059570313	3.4804688	0.031494141	0.20678711	1.0109863	0.38964844	0.045654297	0	0	0	0	0	0	0	0	0	1.0324707	0.032470703	0.057617188	0.004150391	0.008789063	0.044677734	0	44330	0	0	0
603	21173	21173	Category A	0.035888672	0.20385742	1.0439453	-0.12597656	0.1315918	-0.47851563	0	0	12/11/2017	12	11	2017	5:38:35	20315	0.3	5	38	35	0	0.059570313	3.4804688	0.031494141	0.20703125	1.0109863	0.98486328	0.033203125	0	0	0	0	0	0	0	0	0	1.0324707	0.032470703	0.040283203	0.004150391	-0.003173828	0.032714844	0	44330	0	0	0
604	21174	21174	Category A	0.035888672	0.20385742	0.99584961	-0.12695313	0.1315918	-0.47753906	0	0	12/11/2017	12	11	2017	5:38:35	20315	0.4	5	38	35	0	0.059570313	3.4804688	0.031982422	0.20678711	1.0109863	1.2270508	0.015869141	0	0	0	0	0	0	0	0	0	1.0324707	0.032470703	0.021972656	0.003662109	-0.002929688	-0.015136719	0	44330	0	0	0
605	21175	21175	Category A	0.047851563	0.19189453	1.0319824	-0.12426758	0.13208008	-0.47973633	0	0	12/11/2017	12	11	2017	5:38:35	20315	0.5	5	38	35	0	0.059570313	3.4804688	0.032226563	0.20678711	1.010498	1.439209	0.030273438	0	0	0	0	0	0	0	0	0	1.0319824	0.031982422	0.051757813	0.015380859	-0.014892578	0.021240234	0	44330	0	0	0
606	21176	21176	Category A	0.035888672	0.19189453	0.99584961	-0.12207031	0.12231445	-0.47973633	0	0	12/11/2017	12	11	2017	5:38:35	20315	0.6	5	38	35	0	0.059570313	3.4804688	0.032470703	0.20703125	1.0100098	1.4868164	0.020996094	0	0	0	0	0	0	0	0	0	1.0317383	0.031738281	0.032714844	0.003173828	-0.015136719	-0.014160156	0	44330	0	0	0
607	21177	21177	Category A	0.035888672	0.20385742	1.0197754	-0.13110352	0.12841797	-0.47949219	0	0	12/11/2017	12	11	2017	5:38:35	20315	0.7	5	38	35	0	0.059570313	3.4804688	0.032470703	0.20654297	1.0097656	0.98071289	0.010498047	0	0	0	0	0	0	0	0	0	1.03125	0.03125	0.015625	0.003173828	-0.002685547	0.009765625	0	44330	0	0	0
608	21178	21178	Category A	0.035888672	0.21582031	1.0078125	-0.12939453	0.12573242	-0.47973633	0	0	12/11/2017	12	11	2017	5:38:35	20315	0.8	5	38	35	0	0.059570313	3.4804688	0.032714844	0.20629883	1.0097656	0.61206055	0.010009766	0	0	0	0	0	0	0	0	0	1.03125	0.03125	0.014648438	0.002929688	0.009277344	-0.001953125	0	44330	0	0	0
609	21179	21179	Category A	0.023925781	0.21582031	0.99584961	-0.125	0.12963867	-0.47973633	0	0	12/11/2017	12	11	2017	5:38:35	20315	0.9	5	38	35	0	0.059570313	3.4804688	0.032714844	0.20629883	1.0097656	0.012207031	0.018798828	0	0	0	0	0	0	0	0	0	1.0310059	0.031005859	0.031982422	-0.008789063	0.009277344	-0.013916016	0	44330	0	0	0
610	21180	21180	Category A	0.047851563	0.20385742	0.98388672	-0.125	0.1315918	-0.48168945	0	0	12/11/2017	12	11	2017	5:38:36	20316	0	5	38	36	0	0.059570313	3.4804688	0.032470703	0.20629883	1.0100098	0.34667969	0.030273438	0	0	0	0	0	0	0	0	0	1.03125	0.03125	0.043945313	0.015136719	-0.002441406	-0.026123047	0	44330	0	0	0
611	21181	21181	Category A	0.023925781	0.2277832	0.98388672	-0.12597656	0.13232422	-0.4765625	0	0	12/11/2017	12	11	2017	5:38:36	20316	0.09	5	38	36	0	0.059570313	3.4804688	0.032470703	0.20654297	1.0100098	0.55200195	0.034667969	0	0	0	0	0	0	0	0	0	1.0314941	0.031494141	0.055908203	-0.008544922	0.021240234	-0.026123047	0	44330	0	0	0
612	21182	21182	Category A	0.023925781	0.20385742	0.99584961	-0.12768555	0.12548828	-0.47558594	0	0	12/11/2017	12	11	2017	5:38:36	20316	0.181	5	38	36	0	0.059570313	3.4804688	0.032714844	0.20654297	1.0100098	0.67456055	0.016845703	0	0	0	0	0	0	0	0	0	1.0314941	0.031494141	0.025878906	-0.008789063	-0.002685547	-0.014160156	0	44330	0	0	0
613	21183	21183	Category A	0.023925781	0.21582031	1.0319824	-0.12866211	0.12841797	-0.47875977	0	0	12/11/2017	12	11	2017	5:38:36	20316	0.272	5	38	36	0	0.059570313	3.4804688	0.032714844	0.20678711	1.0097656	1.0922852	0.025146484	0	0	0	0	0	0	0	0	0	1.03125	0.03125	0.039550781	-0.008789063	0.008789063	0.021972656	0	44330	0	0	0
614	21184	21184	Category A	0.035888672	0.21582031	1.0078125	-0.12573242	0.12573242	-0.47875977	0	0	12/11/2017	12	11	2017	5:38:36	20316	0.363	5	38	36	0	0.059570313	3.4804688	0.032470703	0.20947266	1.0097656	1.6674805	0.007324219	0	0	0	0	0	0	0	0	0	1.0317383	0.031738281	0.011474609	0.003173828	0.006103516	-0.001953125	0	44330	0	0	0
615	21185	21185	Category A	0.023925781	0.21582031	0.98388672	-0.125	0.13134766	-0.47558594	0	0	12/11/2017	12	11	2017	5:38:36	20316	0.454	5	38	36	0	0.059570313	3.4804688	0.032714844	0.20947266	1.0097656	1.5324707	0.028076172	0	0	0	0	0	0	0	0	0	1.0317383	0.031738281	0.040771484	-0.008789063	0.006103516	-0.025878906	0	44330	0	0	0
616	21186	21186	Category A	0.023925781	0.20385742	0.99584961	-0.12158203	0.13134766	-0.47851563	0	0	12/11/2017	12	11	2017	5:38:36	20316	0.545	5	38	36	0	0.059570313	3.4804688	0.032714844	0.20947266	1.0097656	1.2368164	0.017333984	0	0	0	0	0	0	0	0	0	1.0317383	0.031738281	0.028564453	-0.008789063	-0.005615234	-0.013916016	0	44330	0	0	0
617	21187	21187	Category A	0.023925781	0.20385742	1.0078125	-0.12866211	0.12988281	-0.47753906	0	0	12/11/2017	12	11	2017	5:38:36	20316	0.636	5	38	36	0	0.059570313	3.4804688	0.032714844	0.20947266	1.0095215	0.71850586	0.010742188	0	0	0	0	0	0	0	0	0	1.0314941	0.031494141	0.016357422	-0.008789063	-0.005615234	-0.001708984	0	44330	0	0	0
618	21188	21188	Category A	0.047851563	0.20385742	1.0197754	-0.12768555	0.12915039	-0.47875977	0	0	12/11/2017	12	11	2017	5:38:36	20316	0.727	5	38	36	0	0.059570313	3.4804688	0.032958984	0.2097168	1.0090332	0.034667969	0.019042969	0	0	0	0	0	0	0	0	0	1.03125	0.03125	0.03125	0.014648438	-0.005859375	0.010498047	0	44330	0	0	0
619	21189	21189	Category A	0.023925781	0.20385742	0.99584961	-0.12866211	0.13232422	-0.48046875	0	0	12/11/2017	12	11	2017	5:38:36	20316	0.818	5	38	36	0	0.059570313	3.4804688	0.033203125	0.20947266	1.0090332	0.98681641	0.017089844	0	0	0	0	0	0	0	0	0	1.0310059	0.031005859	0.028076172	-0.009277344	-0.005615234	-0.013183594	0	44330	0	0	0
620	21190	21190	Category A	0.011962891	0.19189453	0.97192383	-0.1340332	0.12744141	-0.48168945	0	0	12/11/2017	12	11	2017	5:38:36	20316	0.909	5	38	36	0	0.059570313	3.4804688	0.033691406	0.20947266	1.0085449	1.3554688	0.046142578	0	0	0	0	0	0	0	0	0	1.0305176	0.030517578	0.076171875	-0.021728516	-0.017578125	-0.036621094	0	44330	0	0	0
621	21191	21191	Category A	0.047851563	0.21582031	1.0078125	-0.12768555	0.1315918	-0.48364258	0	0	12/11/2017	12	11	2017	5:38:37	20317	0	5	38	37	0	0.059326172	3.5255859	0.034179688	0.20947266	1.0085449	1.0939941	0.014892578	0	0	0	0	0	0	0	0	0	1.0307617	0.030761719	0.020507813	0.013427734	0.006103516	-0.000732422	0	44330	0	0	0
622	21192	21192	Category A	0.035888672	0.2277832	1.0078125	-0.125	0.12817383	-0.47363281	0	0	12/11/2017	12	11	2017	5:38:37	20317	0.111	5	38	37	0	0.059326172	3.5255859	0.034179688	0.20947266	1.0085449	0.76196289	0.018066406	0	0	0	0	0	0	0	0	0	1.0307617	0.030761719	0.020507813	0.001464844	0.018066406	-0.000732422	0	44330	0	0	0
623	21193	21193	Category A	0.035888672	0.21582031	1.0319824	-0.12695313	0.1315918	-0.48046875	0	0	12/11/2017	12	11	2017	5:38:37	20317	0.222	5	38	37	0	0.059326172	3.5255859	0.033935547	0.20947266	1.0085449	0.48730469	0.024169922	0	0	0	0	0	0	0	0	0	1.0305176	0.030517578	0.031494141	0.001708984	0.006103516	0.023193359	0	44330	0	0	0
624	21194	21194	Category A	0.023925781	0.2277832	1.0197754	-0.12402344	0.12597656	-0.48168945	0	0	12/11/2017	12	11	2017	5:38:37	20317	0.333	5	38	37	0	0.059326172	3.5255859	0.034179688	0.20947266	1.0083008	0.23242188	0.023681641	0	0	0	0	0	0	0	0	0	1.0305176	0.030517578	0.039794922	-0.010253906	0.018066406	0.011230469	0	44330	0	0	0
625	21195	21195	Category A	0.035888672	0.20385742	1.0197754	-0.12475586	0.12524414	-0.47973633	0	0	12/11/2017	12	11	2017	5:38:37	20317	0.444	5	38	37	0	0.059326172	3.5255859	0.034423828	0.20947266	1.0083008	0.52124023	0.012695313	0	0	0	0	0	0	0	0	0	1.0305176	0.030517578	0.018310547	0.001220703	-0.005615234	0.011230469	0	44330	0	0	0
626	21196	21196	Category A	0.035888672	0.20385742	0.99584961	-0.12695313	0.1315918	-0.47949219	0	0	12/11/2017	12	11	2017	5:38:37	20317	0.555	5	38	37	0	0.059326172	3.5255859	0.034667969	0.20922852	1.0078125	1.0117188	0.013183594	0	0	0	0	0	0	0	0	0	1.0300293	0.030029297	0.018554688	0.000976563	-0.005371094	-0.011962891	0	44330	0	0	0
627	21197	21197	Category A	0.035888672	0.21582031	0.99584961	-0.12597656	0.1315918	-0.47851563	0	0	12/11/2017	12	11	2017	5:38:37	20317	0.666	5	38	37	0	0.059326172	3.5255859	0.034667969	0.20874023	1.0075684	1.0576172	0.013671875	0	0	0	0	0	0	0	0	0	1.029541	0.029541016	0.01953125	0.000976563	0.006835938	-0.01171875	0	44330	0	0	0
628	21198	21198	Category A	0.047851563	0.2277832	0.99584961	-0.12695313	0.13330078	-0.4765625	0	0	12/11/2017	12	11	2017	5:38:37	20317	0.777	5	38	37	0	0.059326172	3.5255859	0.034667969	0.20874023	1.0073242	1.0786133	0.025634766	0	0	0	0	0	0	0	0	0	1.029541	0.029541016	0.043457031	0.012939453	0.018798828	-0.011474609	0	44330	0	0	0
629	21199	21199	Category A	0.035888672	0.20385742	0.99584961	-0.12670898	0.13183594	-0.47851563	0	0	12/11/2017	12	11	2017	5:38:37	20317	0.888	5	38	37	0	0.059326172	3.5255859	0.03515625	0.20898438	1.0073242	1.2119141	0.012695313	0	0	0	0	0	0	0	0	0	1.029541	0.029541016	0.017333984	0.000488281	-0.005126953	-0.011474609	0	44330	0	0	0
630	21200	21200	Category A	0.023925781	0.20385742	0.99584961	-0.12670898	0.13037109	-0.4777832	0	0	12/11/2017	12	11	2017	5:38:38	20318	0	5	38	38	0	0.059326172	3.5255859	0.034912109	0.20898438	1.0078125	1.0200195	0.017089844	0	0	0	0	0	0	0	0	0	1.0297852	0.029785156	0.028076172	-0.010986328	-0.005126953	-0.011962891	0	44330	0	0	0
631	21201	21201	Category A	0.023925781	0.21582031	0.99584961	-0.12573242	0.125	-0.48071289	0	0	12/11/2017	12	11	2017	5:38:38	20318	0.1	5	38	38	0	0.059326172	3.5255859	0.034423828	0.20898438	1.0073242	0.44506836	0.017089844	0	0	0	0	0	0	0	0	0	1.029541	0.029541016	0.028808594	-0.010498047	0.006591797	-0.011474609	0	44330	0	0	0
632	21202	21202	Category A	0.035888672	0.20385742	1.0078125	-0.12768555	0.13061523	-0.4777832	0	0	12/11/2017	12	11	2017	5:38:38	20318	0.2	5	38	38	0	0.059326172	3.5255859	0.034667969	0.20922852	1.0070801	0.36816406	0.005371094	0	0	0	0	0	0	0	0	0	1.0290527	0.029052734	0.007080078	0.000976563	-0.005371094	0.000488281	0	44330	0	0	0
633	21203	21203	Category A	0.047851563	0.21582031	1.0078125	-0.12768555	0.13427734	-0.47949219	0	0	12/11/2017	12	11	2017	5:38:38	20318	0.3	5	38	38	0	0.059326172	3.5255859	0.034912109	0.20898438	1.0065918	1.138916	0.014404297	0	0	0	0	0	0	0	0	0	1.0288086	0.028808594	0.020507813	0.012695313	0.006591797	0.000976563	0	44330	0	0	0
634	21204	21204	Category A	0.023925781	0.20385742	0.99584961	-0.12768555	0.12915039	-0.47875977	0	0	12/11/2017	12	11	2017	5:38:38	20318	0.4	5	38	38	0	0.059326172	3.5255859	0.034912109	0.20898438	1.0061035	1.4130859	0.016113281	0	0	0	0	0	0	0	0	0	1.0283203	0.028320313	0.026855469	-0.010986328	-0.005126953	-0.010253906	0	44330	0	0	0
635	21205	21205	Category A	0.023925781	0.20385742	1.0197754	-0.12744141	0.13183594	-0.47851563	0	0	12/11/2017	12	11	2017	5:38:38	20318	0.5	5	38	38	0	0.059326172	3.5255859	0.03515625	0.20898438	1.0065918	1.9377441	0.017822266	0	0	0	0	0	0	0	0	0	1.0288086	0.028808594	0.029541016	-0.011230469	-0.005126953	0.012939453	0	44330	0	0	0
636	21206	21206	Category A	0.023925781	0.20385742	1.0197754	-0.1237793	0.12573242	-0.47875977	0	0	12/11/2017	12	11	2017	5:38:38	20318	0.6	5	38	38	0	0.059326172	3.5255859	0.035644531	0.20898438	1.0070801	2.4438477	0.017822266	0	0	0	0	0	0	0	0	0	1.0292969	0.029296875	0.029541016	-0.01171875	-0.005126953	0.012451172	0	44330	0	0	0
637	21207	21207	Category A	0.035888672	0.19189453	1.0197754	-0.12768555	0.1315918	-0.47949219	0	0	12/11/2017	12	11	2017	5:38:38	20318	0.7	5	38	38	0	0.059326172	3.5255859	0.035888672	0.20947266	1.0073242	2.4672852	0.021240234	0	0	0	0	0	0	0	0	0	1.029541	0.029541016	0.029785156	0	-0.017578125	0.012207031	0	44330	0	0	0
638	21208	21208	Category A	0.023925781	0.20385742	1.0559082	-0.125	0.12817383	-0.47753906	0	0	12/11/2017	12	11	2017	5:38:38	20318	0.8	5	38	38	0	0.059326172	3.5255859	0.035644531	0.20947266	1.0070801	2.0039063	0.050537109	0	0	0	0	0	0	0	0	0	1.0292969	0.029296875	0.06640625	-0.01171875	-0.005615234	0.048583984	0	44330	0	0	0
639	21209	21209	Category A	0.059814453	0.21582031	1.0197754	-0.12597656	0.12866211	-0.47753906	0	0	12/11/2017	12	11	2017	5:38:38	20318	0.9	5	38	38	0	0.059326172	3.5255859	0.035400391	0.2097168	1.0070801	1.5766602	0.027832031	0	0	0	0	0	0	0	0	0	1.0292969	0.029296875	0.042724609	0.024169922	0.005859375	0.012451172	0	44330	0	0	0
640	21210	21210	Category A	0.023925781	0.20385742	0.99584961	-0.1262207	0.12963867	-0.4777832	0	0	12/11/2017	12	11	2017	5:38:39	20319	0	5	38	39	0	0.059326172	3.5255859	0.035400391	0.20947266	1.0073242	1.2849121	0.017333984	0	0	0	0	0	0	0	0	0	1.029541	0.029541016	0.029052734	-0.011474609	-0.005615234	-0.011474609	0	44330	0	0	0
641	21211	21211	Category A	0.011962891	0.21582031	1.0078125	-0.12402344	0.12475586	-0.48291016	0	0	12/11/2017	12	11	2017	5:38:39	20319	0.1	5	38	39	0	0.059326172	3.5255859	0.035400391	0.20947266	1.0073242	0.60717773	0.024169922	0	0	0	0	0	0	0	0	0	1.029541	0.029541016	0.029785156	-0.0234375	0.006103516	0.000244141	0	44330	0	0	0
642	21212	21212	Category A	0.011962891	0.21582031	0.99584961	-0.12402344	0.12548828	-0.47973633	0	0	12/11/2017	12	11	2017	5:38:39	20319	0.2	5	38	39	0	0.059326172	3.5255859	0.035400391	0.20922852	1.0075684	0.39404297	0.027099609	0	0	0	0	0	0	0	0	0	1.0297852	0.029785156	0.041748047	-0.0234375	0.006347656	-0.01171875	0	44330	0	0	0
643	21213	21213	Category A	0.047851563	0.20385742	0.99584961	-0.13134766	0.12988281	-0.47973633	0	0	12/11/2017	12	11	2017	5:38:39	20319	0.3	5	38	39	0	0.059326172	3.5255859	0.035400391	0.20922852	1.0070801	1.3405762	0.017333984	0	0	0	0	0	0	0	0	0	1.0290527	0.029052734	0.028808594	0.012207031	-0.005371094	-0.011230469	0	44330	0	0	0
644	21214	21214	Category A	0.047851563	0.20385742	0.99584961	-0.12670898	0.12719727	-0.47973633	0	0	12/11/2017	12	11	2017	5:38:39	20319	0.4	5	38	39	0	0.059326172	3.5255859	0.03515625	0.20922852	1.0065918	1.3293457	0.017333984	0	0	0	0	0	0	0	0	0	1.0288086	0.028808594	0.028808594	0.012451172	-0.005371094	-0.010742188	0	44330	0	0	0
645	21215	21215	Category A	0.035888672	0.2277832	0.99584961	-0.13232422	0.13256836	-0.47875977	0	0	12/11/2017	12	11	2017	5:38:39	20319	0.5	5	38	39	0	0.059326172	3.5255859	0.03515625	0.20922852	1.0068359	1.2102051	0.021484375	0	0	0	0	0	0	0	0	0	1.0290527	0.029052734	0.030029297	0.000488281	0.018310547	-0.010986328	0	44330	0	0	0
646	21216	21216	Category A	0.035888672	0.17993164	1.0078125	-0.12890625	0.13476563	-0.47949219	0	0	12/11/2017	12	11	2017	5:38:39	20319	0.6	5	38	39	0	0.059326172	3.5255859	0.035644531	0.20947266	1.0065918	1.4279785	0.029541016	0	0	0	0	0	0	0	0	0	1.0288086	0.028808594	0.030761719	0	-0.029541016	0.000976563	0	44330	0	0	0
647	21217	21217	Category A	0.047851563	0.20385742	1.0319824	-0.1328125	0.12573242	-0.48168945	0	0	12/11/2017	12	11	2017	5:38:39	20319	0.7	5	38	39	0	0.059326172	3.5255859	0.035644531	0.2097168	1.0070801	1.1794434	0.028076172	0	0	0	0	0	0	0	0	0	1.0292969	0.029296875	0.04296875	0.011962891	-0.005859375	0.024658203	0	44330	0	0	0
648	21218	21218	Category A	0.047851563	0.20385742	1.0078125	-0.12670898	0.12915039	-0.47851563	0	0	12/11/2017	12	11	2017	5:38:39	20319	0.8	5	38	39	0	0.059326172	3.5255859	0.035644531	0.2097168	1.0070801	0.79077148	0.013427734	0	0	0	0	0	0	0	0	0	1.0292969	0.029296875	0.018554688	0.011962891	-0.005859375	0.000488281	0	44330	0	0	0
649	21219	21219	Category A	0.023925781	0.20385742	1.0197754	-0.12670898	0.13037109	-0.47558594	0	0	12/11/2017	12	11	2017	5:38:39	20319	0.9	5	38	39	0	0.059326172	3.5255859	0.035644531	0.20947266	1.0070801	0.045654297	0.018066406	0	0	0	0	0	0	0	0	0	1.0292969	0.029296875	0.030273438	-0.01171875	-0.005615234	0.012451172	0	44330	0	0	0
650	21220	21220	Category A	0.023925781	0.20385742	1.0078125	-0.12744141	0.12646484	-0.4765625	0	0	12/11/2017	12	11	2017	5:38:40	20320	0	5	38	40	0	0.059326172	3.5255859	0.035888672	0.20947266	1.0073242	0.20556641	0.013427734	0	0	0	0	0	0	0	0	0	1.029541	0.029541016	0.018310547	-0.011962891	-0.005615234	0.000244141	0	44330	0	0	0
651	21221	21221	Category A	0.047851563	0.20385742	0.99584961	-0.12597656	0.12719727	-0.47973633	0	0	12/11/2017	12	11	2017	5:38:40	20320	0.1	5	38	40	0	0.059326172	3.5255859	0.035644531	0.20947266	1.0078125	0.28320313	0.018066406	0	0	0	0	0	0	0	0	0	1.0300293	0.030029297	0.030029297	0.011962891	-0.005615234	-0.011962891	0	44330	0	0	0
652	21222	21222	Category A	0.023925781	0.21582031	0.99584961	-0.12597656	0.1315918	-0.48168945	0	0	12/11/2017	12	11	2017	5:38:40	20320	0.2	5	38	40	0	0.059326172	3.5255859	0.035888672	0.20947266	1.0080566	0.84204102	0.018310547	0	0	0	0	0	0	0	0	0	1.0302734	0.030273438	0.030517578	-0.011962891	0.006103516	-0.012207031	0	44330	0	0	0
653	21223	21223	Category A	0.023925781	0.20385742	1.0078125	-0.12768555	0.12963867	-0.48046875	0	0	12/11/2017	12	11	2017	5:38:40	20320	0.3	5	38	40	0	0.059326172	3.5255859	0.035644531	0.2097168	1.0080566	0.81933594	0.013183594	0	0	0	0	0	0	0	0	0	1.0302734	0.030273438	0.018066406	-0.01171875	-0.005859375	-0.000244141	0	44330	0	0	0
654	21224	21224	Category A	0.047851563	0.20385742	1.0078125	-0.12402344	0.12866211	-0.47558594	0	0	12/11/2017	12	11	2017	5:38:40	20320	0.4	5	38	40	0	0.059326172	3.5255859	0.035888672	0.20996094	1.0078125	0.003662109	0.013427734	0	0	0	0	0	0	0	0	0	1.0302734	0.030273438	0.018310547	0.01171875	-0.006103516	0	0	44330	0	0	0
655	21225	21225	Category A	0.047851563	0.2277832	1.0197754	-0.12670898	0.12817383	-0.47558594	0	0	12/11/2017	12	11	2017	5:38:40	20320	0.5	5	38	40	0	0.059326172	3.5255859	0.035644531	0.20996094	1.0080566	1.1057129	0.024169922	0	0	0	0	0	0	0	0	0	1.0305176	0.030517578	0.041259766	0.011962891	0.017578125	0.011474609	0	44330	0	0	0
656	21226	21226	Category A	0.035888672	0.21582031	1.0078125	-0.12670898	0.12670898	-0.47875977	0	0	12/11/2017	12	11	2017	5:38:40	20320	0.6	5	38	40	0	0.059326172	3.5255859	0.035644531	0.2097168	1.0080566	1.4006348	0.005859375	0	0	0	0	0	0	0	0	0	1.0305176	0.030517578	0.006591797	0	0.005859375	-0.000244141	0	44330	0	0	0
657	21227	21227	Category A	0.035888672	0.2277832	0.97192383	-0.12841797	0.12670898	-0.48071289	0	0	12/11/2017	12	11	2017	5:38:40	20320	0.7	5	38	40	0	0.059326172	3.5255859	0.035644531	0.2097168	1.0085449	1.6809082	0.040771484	0	0	0	0	0	0	0	0	0	1.0307617	0.030761719	0.0546875	0	0.017822266	-0.036621094	0	44330	0	0	0
658	21228	21228	Category A	0.035888672	0.19189453	0.99584961	-0.12573242	0.13085938	-0.47875977	0	0	12/11/2017	12	11	2017	5:38:40	20320	0.8	5	38	40	0	0.059326172	3.5255859	0.035400391	0.2097168	1.0085449	2.2590332	0.021972656	0	0	0	0	0	0	0	0	0	1.0307617	0.030761719	0.031005859	0.000244141	-0.017822266	-0.012695313	0	44330	0	0	0
659	21229	21229	Category A	0.071777344	0.21582031	0.99584961	-0.12402344	0.12817383	-0.47875977	0	0	12/11/2017	12	11	2017	5:38:40	20320	0.9	5	38	40	0	0.059814453	3.515918	0.035400391	0.20996094	1.0085449	2.3081055	0.038818359	0	0	0	0	0	0	0	0	0	1.0310059	0.031005859	0.0546875	0.036132813	0.005615234	-0.012695313	0	44330	0	0	0
660	21230	21230	Category A	0.047851563	0.20385742	1.0078125	-0.12597656	0.13061523	-0.48046875	0	0	12/11/2017	12	11	2017	5:38:41	20321	0	5	38	41	0	0.059814453	3.515918	0.035400391	0.21020508	1.0087891	1.5581055	0.013671875	0	0	0	0	0	0	0	0	0	1.0310059	0.031005859	0.01953125	0.012207031	-0.006347656	-0.000976563	0	44330	0	0	0
661	21231	21231	Category A	0.035888672	0.20385742	1.0078125	-0.12695313	0.1315918	-0.4753418	0	0	12/11/2017	12	11	2017	5:38:41	20321	0.1	5	38	41	0	0.059814453	3.515918	0.035888672	0.21069336	1.0092773	0.41479492	0.007080078	0	0	0	0	0	0	0	0	0	1.0317383	0.031738281	0.008544922	0	-0.006835938	-0.001464844	0	44330	0	0	0
662	21232	21232	Category A	0.023925781	0.20385742	0.99584961	-0.12670898	0.12890625	-0.48046875	0	0	12/11/2017	12	11	2017	5:38:41	20321	0.2	5	38	41	0	0.059814453	3.515918	0.035400391	0.21044922	1.0092773	0.18505859	0.019042969	0	0	0	0	0	0	0	0	0	1.0314941	0.031494141	0.031738281	-0.011474609	-0.006591797	-0.013427734	0	44330	0	0	0
663	21233	21233	Category A	0.059814453	0.20385742	1.0197754	-0.12670898	0.13232422	-0.4765625	0	0	12/11/2017	12	11	2017	5:38:41	20321	0.3	5	38	41	0	0.059814453	3.515918	0.035400391	0.21020508	1.0095215	0.28613281	0.026855469	0	0	0	0	0	0	0	0	0	1.0317383	0.031738281	0.040771484	0.024169922	-0.006347656	0.010009766	0	44330	0	0	0
664	21234	21234	Category A	0.047851563	0.21582031	1.0319824	-0.125	0.13085938	-0.47631836	0	0	12/11/2017	12	11	2017	5:38:41	20321	0.4	5	38	41	0	0.059814453	3.515918	0.035644531	0.20996094	1.0092773	1.1435547	0.026123047	0	0	0	0	0	0	0	0	0	1.0314941	0.031494141	0.040283203	0.011962891	0.005615234	0.022460938	0	44330	0	0	0
665	21235	21235	Category A	0.047851563	0.20385742	0.99584961	-0.12231445	0.12719727	-0.48046875	0	0	12/11/2017	12	11	2017	5:38:41	20321	0.5	5	38	41	0	0.059814453	3.515918	0.036132813	0.20947266	1.0090332	1.4023438	0.018310547	0	0	0	0	0	0	0	0	0	1.0310059	0.031005859	0.030517578	0.011474609	-0.005615234	-0.013183594	0	44330	0	0	0
666	21236	21236	Category A	0.059814453	0.20385742	0.98388672	-0.12573242	0.12402344	-0.47875977	0	0	12/11/2017	12	11	2017	5:38:41	20321	0.6	5	38	41	0	0.059814453	3.515918	0.036132813	0.2097168	1.0087891	1.0324707	0.034667969	0	0	0	0	0	0	0	0	0	1.0310059	0.031005859	0.054443359	0.0234375	-0.005859375	-0.024902344	0	44330	0	0	0
667	21237	21237	Category A	0.023925781	0.2277832	1.0197754	-0.12695313	0.1315918	-0.48046875	0	0	12/11/2017	12	11	2017	5:38:41	20321	0.7	5	38	41	0	0.059814453	3.515918	0.036621094	0.20947266	1.0087891	0.90307617	0.024414063	0	0	0	0	0	0	0	0	0	1.0310059	0.031005859	0.041503906	-0.012695313	0.018066406	0.010742188	0	44330	0	0	0
668	21238	21238	Category A	0.047851563	0.21582031	1.0078125	-0.12597656	0.12988281	-0.47875977	0	0	12/11/2017	12	11	2017	5:38:41	20321	0.8	5	38	41	0	0.059814453	3.515918	0.036376953	0.20947266	1.0087891	1.2380371	0.012939453	0	0	0	0	0	0	0	0	0	1.0310059	0.031005859	0.018554688	0.011230469	0.006103516	-0.000976563	0	44330	0	0	0
669	21239	21239	Category A	0.035888672	0.20385742	1.0197754	-0.12524414	0.13647461	-0.47973633	0	0	12/11/2017	12	11	2017	5:38:41	20321	0.9	5	38	41	0	0.059814453	3.515918	0.036132813	0.20947266	1.0092773	0.60620117	0.01171875	0	0	0	0	0	0	0	0	0	1.0314941	0.031494141	0.016357422	-0.000244141	-0.005615234	0.010253906	0	44330	0	0	0
670	21240	21240	Category A	0.023925781	0.21582031	0.99584961	-0.125	0.13330078	-0.47949219	0	0	12/11/2017	12	11	2017	5:38:42	20322	0	5	38	42	0	0.059814453	3.515918	0.036132813	0.20922852	1.0092773	0.057861328	0.01953125	0	0	0	0	0	0	0	0	0	1.0314941	0.031494141	0.032470703	-0.012207031	0.006347656	-0.013427734	0	44330	0	0	0
671	21241	21241	Category A	0.047851563	0.21582031	0.99584961	-0.12841797	0.12768555	-0.4765625	0	0	12/11/2017	12	11	2017	5:38:42	20322	0.1	5	38	42	0	0.059814453	3.515918	0.036132813	0.20922852	1.0092773	0.59277344	0.018798828	0	0	0	0	0	0	0	0	0	1.0314941	0.031494141	0.031494141	0.011474609	0.006347656	-0.013427734	0	44330	0	0	0
672	21242	21242	Category A	0.047851563	0.20385742	0.99584961	-0.12597656	0.13061523	-0.48266602	0	0	12/11/2017	12	11	2017	5:38:42	20322	0.2	5	38	42	0	0.059814453	3.515918	0.036376953	0.20922852	1.0092773	0.70629883	0.018310547	0	0	0	0	0	0	0	0	0	1.0314941	0.031494141	0.030273438	0.011230469	-0.005371094	-0.013427734	0	44330	0	0	0
673	21243	21243	Category A	0.059814453	0.21582031	0.99584961	-0.12963867	0.13061523	-0.47973633	0	0	12/11/2017	12	11	2017	5:38:42	20322	0.3	5	38	42	0	0.059814453	3.515918	0.036621094	0.20922852	1.0092773	0.72314453	0.027587891	0	0	0	0	0	0	0	0	0	1.0314941	0.031494141	0.043212891	0.022949219	0.006347656	-0.013427734	0	44330	0	0	0
674	21244	21244	Category A	0.035888672	0.21582031	1.0319824	-0.12255859	0.13061523	-0.47875977	0	0	12/11/2017	12	11	2017	5:38:42	20322	0.4	5	38	42	0	0.059814453	3.515918	0.036621094	0.20922852	1.0097656	1.2038574	0.022949219	0	0	0	0	0	0	0	0	0	1.0319824	0.031982422	0.029052734	-0.000732422	0.006347656	0.021972656	0	44330	0	0	0
675	21245	21245	Category A	0.047851563	0.20385742	1.0197754	-0.12695313	0.12963867	-0.47973633	0	0	12/11/2017	12	11	2017	5:38:42	20322	0.5	5	38	42	0	0.059814453	3.515918	0.036621094	0.20947266	1.0100098	1.1362305	0.015625	0	0	0	0	0	0	0	0	0	1.0322266	0.032226563	0.026367188	0.010986328	-0.005615234	0.009521484	0	44330	0	0	0
676	21246	21246	Category A	0.047851563	0.2277832	1.0197754	-0.12866211	0.12817383	-0.48168945	0	0	12/11/2017	12	11	2017	5:38:42	20322	0.6	5	38	42	0	0.059814453	3.515918	0.036621094	0.20947266	1.0097656	0.82373047	0.0234375	0	0	0	0	0	0	0	0	0	1.0319824	0.031982422	0.0390625	0.010986328	0.018066406	0.009765625	0	44330	0	0	0
677	21247	21247	Category A	0.023925781	0.21582031	0.97192383	-0.125	0.1315918	-0.4765625	0	0	12/11/2017	12	11	2017	5:38:42	20322	0.7	5	38	42	0	0.059814453	3.515918	0.036865234	0.2097168	1.0097656	0.5871582	0.040283203	0	0	0	0	0	0	0	0	0	1.0319824	0.031982422	0.056640625	-0.012939453	0.005859375	-0.037841797	0	44330	0	0	0
678	21248	21248	Category A	0.011962891	0.21582031	1.0319824	-0.12573242	0.125	-0.48071289	0	0	12/11/2017	12	11	2017	5:38:42	20322	0.8	5	38	42	0	0.059814453	3.515918	0.036865234	0.21020508	1.0095215	0.42236328	0.033935547	0	0	0	0	0	0	0	0	0	1.0317383	0.031738281	0.052734375	-0.024902344	0.005371094	0.022216797	0	44330	0	0	0
679	21249	21249	Category A	0.023925781	0.21582031	1.0319824	-0.12475586	0.12524414	-0.4777832	0	0	12/11/2017	12	11	2017	5:38:42	20322	0.9	5	38	42	0	0.059814453	3.515918	0.036865234	0.21020508	1.0090332	0.007324219	0.026855469	0	0	0	0	0	0	0	0	0	1.03125	0.03125	0.041259766	-0.012939453	0.005371094	0.022705078	0	44330	0	0	0
680	21250	21250	Category A	0.035888672	0.20385742	1.0078125	-0.12670898	0.13037109	-0.47973633	0	0	12/11/2017	12	11	2017	5:38:43	20323	0	5	38	43	0	0.059814453	3.515918	0.036865234	0.20996094	1.0090332	0.62426758	0.006347656	0	0	0	0	0	0	0	0	0	1.0314941	0.031494141	0.008544922	-0.000976563	-0.006103516	-0.001220703	0	44330	0	0	0
681	21251	21251	Category A	0.023925781	0.20385742	1.0319824	-0.12597656	0.12817383	-0.4777832	0	0	12/11/2017	12	11	2017	5:38:43	20323	0.1	5	38	43	0	0.059814453	3.515918	0.036865234	0.21020508	1.0092773	1.1057129	0.026855469	0	0	0	0	0	0	0	0	0	1.0314941	0.031494141	0.041992188	-0.012939453	-0.006347656	0.022460938	0	44330	0	0	0
682	21252	21252	Category A	0.035888672	0.20385742	1.0078125	-0.12768555	0.12988281	-0.4777832	0	0	12/11/2017	12	11	2017	5:38:43	20323	0.2	5	38	43	0	0.059814453	3.515918	0.037353516	0.21020508	1.0097656	1.3217773	0.006835938	0	0	0	0	0	0	0	0	0	1.0319824	0.031982422	0.010009766	-0.001464844	-0.006347656	-0.001953125	0	44330	0	0	0
683	21253	21253	Category A	0.011962891	0.21582031	1.0197754	-0.1262207	0.12963867	-0.47558594	0	0	12/11/2017	12	11	2017	5:38:43	20323	0.3	5	38	43	0	0.059814453	3.515918	0.037841797	0.21020508	1.0097656	1.2497559	0.028320313	0	0	0	0	0	0	0	0	0	1.0322266	0.032226563	0.041259766	-0.025878906	0.005371094	0.009765625	0	44330	0	0	0
684	21254	21254	Category A	0.035888672	0.20385742	1.0078125	-0.12524414	0.13061523	-0.4753418	0	0	12/11/2017	12	11	2017	5:38:43	20323	0.4	5	38	43	0	0.059814453	3.515918	0.037597656	0.21020508	1.0097656	1.4472656	0.006835938	0	0	0	0	0	0	0	0	0	1.0319824	0.031982422	0.010009766	-0.001708984	-0.006347656	-0.001953125	0	44330	0	0	0
685	21255	21255	Category A	0.083984375	0.21582031	1.0197754	-0.12402344	0.12963867	-0.47558594	0	0	12/11/2017	12	11	2017	5:38:43	20323	0.5	5	38	43	0	0.059814453	3.515918	0.037353516	0.21020508	1.0097656	1.8103027	0.047851563	0	0	0	0	0	0	0	0	0	1.0319824	0.031982422	0.061767578	0.046386719	0.005371094	0.009765625	0	44330	0	0	0
686	21256	21256	Category A	0.035888672	0.20385742	1.0197754	-0.12866211	0.13183594	-0.47460938	0	0	12/11/2017	12	11	2017	5:38:43	20323	0.6	5	38	43	0	0.059814453	3.515918	0.037109375	0.20996094	1.0095215	1.8747559	0.011962891	0	0	0	0	0	0	0	0	0	1.0317383	0.031738281	0.017578125	-0.001220703	-0.006103516	0.010009766	0	44330	0	0	0
687	21257	21257	Category A	0.035888672	0.20385742	1.0319824	-0.12402344	0.12963867	-0.4777832	0	0	12/11/2017	12	11	2017	5:38:43	20323	0.7	5	38	43	0	0.059814453	3.515918	0.036865234	0.21020508	1.0095215	1.652832	0.023193359	0	0	0	0	0	0	0	0	0	1.0319824	0.031982422	0.029785156	-0.000976563	-0.006347656	0.022216797	0	44330	0	0	0
688	21258	21258	Category A	0.035888672	0.20385742	0.99584961	-0.125	0.1315918	-0.47875977	0	0	12/11/2017	12	11	2017	5:38:43	20323	0.8	5	38	43	0	0.059814453	3.515918	0.036621094	0.21020508	1.0090332	1.4108887	0.014892578	0	0	0	0	0	0	0	0	0	1.0314941	0.031494141	0.020751953	-0.000732422	-0.006347656	-0.013183594	0	44330	0	0	0
689	21259	21259	Category A	0.047851563	0.21582031	1.0197754	-0.12768555	0.13061523	-0.47973633	0	0	12/11/2017	12	11	2017	5:38:43	20323	0.9	5	38	43	0	0.059814453	3.515918	0.036376953	0.21069336	1.0092773	1.369873	0.016113281	0	0	0	0	0	0	0	0	0	1.0317383	0.031738281	0.026611328	0.011230469	0.004882813	0.010253906	0	44330	0	0	0
690	21260	21260	Category A	0.023925781	0.20385742	1.0319824	-0.12963867	0.12841797	-0.4777832	0	0	12/11/2017	12	11	2017	5:38:44	20324	0	5	38	44	0	0.059814453	3.515918	0.036621094	0.21069336	1.0090332	0.54760742	0.027099609	0	0	0	0	0	0	0	0	0	1.0314941	0.031494141	0.042480469	-0.012695313	-0.006835938	0.022705078	0	44330	0	0	0
691	21261	21261	Category A	0.035888672	0.21582031	1.0078125	-0.125	0.12963867	-0.48071289	0	0	12/11/2017	12	11	2017	5:38:44	20324	0.1	5	38	44	0	0.059814453	3.515918	0.036621094	0.2109375	1.0090332	1.0583496	0.004882813	0	0	0	0	0	0	0	0	0	1.0314941	0.031494141	0.006835938	-0.000732422	0.004638672	-0.001220703	0	44330	0	0	0
692	21262	21262	Category A	0.011962891	0.2277832	0.98388672	-0.1262207	0.13134766	-0.47949219	0	0	12/11/2017	12	11	2017	5:38:44	20324	0.2	5	38	44	0	0.059814453	3.515918	0.036132813	0.2109375	1.0090332	1.8161621	0.038818359	0	0	0	0	0	0	0	0	0	1.0314941	0.031494141	0.06640625	-0.024169922	0.016601563	-0.025146484	0	44330	0	0	0
693	21263	21263	Category A	0.035888672	0.23999023	1.0197754	-0.12402344	0.12548828	-0.47973633	0	0	12/11/2017	12	11	2017	5:38:44	20324	0.3	5	38	44	0	0.059814453	3.515918	0.036132813	0.21069336	1.0092773	1.4777832	0.030761719	0	0	0	0	0	0	0	0	0	1.0317383	0.031738281	0.039794922	-0.000244141	0.029052734	0.010253906	0	44330	0	0	0
694	21264	21264	Category A	0.023925781	0.20385742	1.0319824	-0.12597656	0.12988281	-0.47875977	0	0	12/11/2017	12	11	2017	5:38:44	20324	0.4	5	38	44	0	0.059814453	3.515918	0.036621094	0.21118164	1.0092773	1.2526855	0.026855469	0	0	0	0	0	0	0	0	0	1.0319824	0.031982422	0.042480469	-0.012695313	-0.007324219	0.022460938	0	44330	0	0	0
695	21265	21265	Category A	0.023925781	0.20385742	0.98388672	-0.12670898	0.13232422	-0.48168945	0	0	12/11/2017	12	11	2017	5:38:44	20324	0.5	5	38	44	0	0.059814453	3.515918	0.036376953	0.21118164	1.0090332	1.0820313	0.029052734	0	0	0	0	0	0	0	0	0	1.0314941	0.031494141	0.045166016	-0.012451172	-0.007324219	-0.025146484	0	44330	0	0	0
696	21266	21266	Category A	0.023925781	0.20385742	1.0197754	-0.12524414	0.13305664	-0.47851563	0	0	12/11/2017	12	11	2017	5:38:44	20324	0.6	5	38	44	0	0.059814453	3.515918	0.036132813	0.2109375	1.0090332	0.81396484	0.017822266	0	0	0	0	0	0	0	0	0	1.0314941	0.031494141	0.030273438	-0.012207031	-0.007080078	0.010498047	0	44330	0	0	0
697	21267	21267	Category A	0.011962891	0.20385742	1.0197754	-0.12963867	0.13061523	-0.4777832	0	0	12/11/2017	12	11	2017	5:38:44	20324	0.7	5	38	44	0	0.059814453	3.5255859	0.036132813	0.2109375	1.0092773	0.38330078	0.027099609	0	0	0	0	0	0	0	0	0	1.0317383	0.031738281	0.041503906	-0.024169922	-0.007080078	0.010253906	0	44330	0	0	0
698	21268	21268	Category A	0.047851563	0.2277832	1.0197754	-0.12866211	0.13037109	-0.47558594	0	0	12/11/2017	12	11	2017	5:38:44	20324	0.8	5	38	44	0	0.059814453	3.5255859	0.036132813	0.21118164	1.0100098	0.53442383	0.022216797	0	0	0	0	0	0	0	0	0	1.0324707	0.032470703	0.037597656	0.011474609	0.016357422	0.009521484	0	44330	0	0	0
699	21269	21269	Category A	0.023925781	0.21582031	1.0078125	-0.12866211	0.13061523	-0.48168945	0	0	12/11/2017	12	11	2017	5:38:44	20324	0.9	5	38	44	0	0.059814453	3.5255859	0.035888672	0.21142578	1.0100098	1.201416	0.012939453	0	0	0	0	0	0	0	0	0	1.0327148	0.032714844	0.018798828	-0.011962891	0.004150391	-0.002197266	0	44330	0	0	0
700	21270	21270	Category A	0.035888672	0.2277832	1.0197754	-0.12426758	0.1315918	-0.48071289	0	0	12/11/2017	12	11	2017	5:38:45	20325	0	5	38	45	0	0.059814453	3.5255859	0.035400391	0.21118164	1.0100098	0.99511719	0.019042969	0	0	0	0	0	0	0	0	0	1.0324707	0.032470703	0.026367188	0.000244141	0.016357422	0.009521484	0	44330	0	0	0
701	21271	21271	Category A	0.023925781	0.20385742	0.99584961	-0.12475586	0.12402344	-0.47875977	0	0	12/11/2017	12	11	2017	5:38:45	20325	0.1	5	38	45	0	0.059814453	3.5255859	0.034912109	0.21118164	1.0097656	0.24145508	0.019287109	0	0	0	0	0	0	0	0	0	1.0322266	0.032226563	0.032470703	-0.010986328	-0.007324219	-0.013916016	0	44330	0	0	0
702	21272	21272	Category A	0.035888672	0.20385742	1.0319824	-0.12475586	0.12402344	-0.47875977	0	0	12/11/2017	12	11	2017	5:38:45	20325	0.2	5	38	45	0	0.059814453	3.5255859	0.034912109	0.21118164	1.0097656	0.43505859	0.023193359	0	0	0	0	0	0	0	0	0	1.0322266	0.032226563	0.030029297	0.000732422	-0.007324219	0.021972656	0	44330	0	0	0
703	21273	21273	Category A	0.047851563	0.20385742	1.0078125	-0.12670898	0.12646484	-0.47949219	0	0	12/11/2017	12	11	2017	5:38:45	20325	0.3	5	38	45	0	0.059814453	3.5255859	0.035400391	0.21118164	1.0102539	0.49511719	0.014404297	0	0	0	0	0	0	0	0	0	1.0327148	0.032714844	0.022216797	0.012207031	-0.007324219	-0.002441406	0	44330	0	0	0
704	21274	21274	Category A	0.059814453	0.19189453	0.99584961	-0.12475586	0.12524414	-0.47973633	0	0	12/11/2017	12	11	2017	5:38:45	20325	0.4	5	38	45	0	0.059814453	3.5255859	0.03515625	0.21118164	1.0097656	0.6472168	0.034179688	0	0	0	0	0	0	0	0	0	1.0322266	0.032226563	0.057861328	0.024414063	-0.019287109	-0.013916016	0	44330	0	0	0
705	21275	21275	Category A	0.047851563	0.21582031	1.0078125	-0.12573242	0.12841797	-0.47875977	0	0	12/11/2017	12	11	2017	5:38:45	20325	0.5	5	38	45	0	0.059814453	3.5255859	0.034912109	0.2109375	1.0095215	0.59790039	0.013671875	0	0	0	0	0	0	0	0	0	1.0319824	0.031982422	0.019287109	0.012695313	0.004638672	-0.001708984	0	44330	0	0	0
706	21276	21276	Category A	0.059814453	0.19189453	0.99584961	-0.12768555	0.1315918	-0.48046875	0	0	12/11/2017	12	11	2017	5:38:45	20325	0.6	5	38	45	0	0.059814453	3.5255859	0.034912109	0.2109375	1.0092773	0.086181641	0.034179688	0	0	0	0	0	0	0	0	0	1.0317383	0.031738281	0.057617188	0.024658203	-0.019042969	-0.013427734	0	44330	0	0	0
707	21277	21277	Category A	0.023925781	0.21582031	0.99584961	-0.12597656	0.13061523	-0.47949219	0	0	12/11/2017	12	11	2017	5:38:45	20325	0.7	5	38	45	0	0.059814453	3.5255859	0.034667969	0.2109375	1.0097656	0.15087891	0.018066406	0	0	0	0	0	0	0	0	0	1.0319824	0.031982422	0.029296875	-0.010742188	0.004638672	-0.013916016	0	44330	0	0	0
708	21278	21278	Category A	0.023925781	0.21582031	1.0319824	-0.12695313	0.13330078	-0.47875977	0	0	12/11/2017	12	11	2017	5:38:45	20325	0.8	5	38	45	0	0.059814453	3.5255859	0.034912109	0.21069336	1.0092773	0.35058594	0.025390625	0	0	0	0	0	0	0	0	0	1.0317383	0.031738281	0.038574219	-0.010986328	0.004882813	0.022460938	0	44330	0	0	0
709	21279	21279	Category A	0.047851563	0.19189453	1.0078125	-0.12402344	0.1315918	-0.47460938	0	0	12/11/2017	12	11	2017	5:38:45	20325	0.9	5	38	45	0	0.059814453	3.5255859	0.034912109	0.21044922	1.0092773	0.98754883	0.022460938	0	0	0	0	0	0	0	0	0	1.0317383	0.031738281	0.032958984	0.012695313	-0.018554688	-0.001464844	0	44330	0	0	0
710	21280	21280	Category A	0.023925781	0.19189453	0.99584961	-0.12744141	0.12573242	-0.4765625	0	0	12/11/2017	12	11	2017	5:38:46	20326	0	5	38	46	0	0.059814453	3.5255859	0.03515625	0.21069336	1.0090332	0.87792969	0.025634766	0	0	0	0	0	0	0	0	0	1.0314941	0.031494141	0.043457031	-0.011230469	-0.018798828	-0.013183594	0	44330	0	0	0
711	21281	21281	Category A	0.035888672	0.21582031	0.99584961	-0.12866211	0.12646484	-0.4777832	0	0	12/11/2017	12	11	2017	5:38:46	20326	0.1	5	38	46	0	0.059814453	3.5255859	0.03515625	0.21020508	1.0090332	1.0012207	0.014404297	0	0	0	0	0	0	0	0	0	1.0314941	0.031494141	0.019287109	0.000488281	0.005371094	-0.013183594	0	44330	0	0	0
712	21282	21282	Category A	0.047851563	0.21582031	1.0078125	-0.12670898	0.13037109	-0.47973633	0	0	12/11/2017	12	11	2017	5:38:46	20326	0.2	5	38	46	0	0.059814453	3.5255859	0.03515625	0.21020508	1.0092773	0.75366211	0.013671875	0	0	0	0	0	0	0	0	0	1.0317383	0.031738281	0.01953125	0.012451172	0.005371094	-0.001464844	0	44330	0	0	0
713	21283	21283	Category A	0.047851563	0.21582031	1.0439453	-0.12304688	0.12792969	-0.4765625	0	0	12/11/2017	12	11	2017	5:38:46	20326	0.3	5	38	46	0	0.059814453	3.5255859	0.03515625	0.21020508	1.0095215	0.033203125	0.036865234	0	0	0	0	0	0	0	0	0	1.0317383	0.031738281	0.052246094	0.012451172	0.005371094	0.034179688	0	44330	0	0	0
714	21284	21284	Category A	0.023925781	0.21582031	1.0078125	-0.12280273	0.12475586	-0.47949219	0	0	12/11/2017	12	11	2017	5:38:46	20326	0.4	5	38	46	0	0.059814453	3.5255859	0.034912109	0.21020508	1.0092773	1.0947266	0.012451172	0	0	0	0	0	0	0	0	0	1.0317383	0.031738281	0.018066406	-0.010986328	0.005371094	-0.001464844	0	44330	0	0	0
715	21285	21285	Category A	0.023925781	0.21582031	1.0078125	-0.12670898	0.12988281	-0.47875977	0	0	12/11/2017	12	11	2017	5:38:46	20326	0.5	5	38	46	0	0.059814453	3.5255859	0.034667969	0.20996094	1.0090332	1.8920898	0.012207031	0	0	0	0	0	0	0	0	0	1.03125	0.03125	0.017822266	-0.010742188	0.005615234	-0.001220703	0	44330	0	0	0
716	21286	21286	Category A	0.047851563	0.21582031	1.0078125	-0.13037109	0.13061523	-0.48046875	0	0	12/11/2017	12	11	2017	5:38:46	20326	0.6	5	38	46	0	0.059814453	3.5255859	0.034179688	0.2097168	1.0085449	1.5773926	0.014648438	0	0	0	0	0	0	0	0	0	1.0307617	0.030761719	0.020263672	0.013427734	0.005859375	-0.000732422	0	44330	0	0	0
717	21287	21287	Category A	0.035888672	0.2277832	1.0078125	-0.12402344	0.12890625	-0.4765625	0	0	12/11/2017	12	11	2017	5:38:46	20326	0.7	5	38	46	0	0.059814453	3.5255859	0.034179688	0.20947266	1.0085449	1.40625	0.018066406	0	0	0	0	0	0	0	0	0	1.0307617	0.030761719	0.020507813	0.001464844	0.018066406	-0.000732422	0	44330	0	0	0
718	21288	21288	Category A	0.023925781	0.20385742	1.0078125	-0.12670898	0.12646484	-0.4777832	0	0	12/11/2017	12	11	2017	5:38:46	20326	0.8	5	38	46	0	0.059814453	3.5255859	0.034179688	0.20947266	1.0092773	1.6943359	0.011962891	0	0	0	0	0	0	0	0	0	1.03125	0.03125	0.017578125	-0.010253906	-0.005615234	-0.001464844	0	44330	0	0	0
719	21289	21289	Category A	0.059814453	0.20385742	1.0319824	-0.12744141	0.12646484	-0.48071289	0	0	12/11/2017	12	11	2017	5:38:46	20326	0.9	5	38	46	0	0.059814453	3.5255859	0.034912109	0.20947266	1.0090332	1.7937012	0.034179688	0	0	0	0	0	0	0	0	0	1.0310059	0.031005859	0.053466797	0.024658203	-0.005615234	0.022705078	0	44330	0	0	0
720	21290	21290	Category A	0.035888672	0.21582031	1.0078125	-0.12866211	0.12646484	-0.48168945	0	0	12/11/2017	12	11	2017	5:38:47	20327	0	5	38	47	0	0.059814453	3.5255859	0.034912109	0.20947266	1.0090332	1.4753418	0.006347656	0	0	0	0	0	0	0	0	0	1.0310059	0.031005859	0.008056641	0.000732422	0.006103516	-0.001220703	0	44330	0	0	0
721	21291	21291	Category A	0.047851563	0.21582031	1.0439453	-0.13305664	0.13330078	-0.48071289	0	0	12/11/2017	12	11	2017	5:38:47	20327	0.1	5	38	47	0	0.059814453	3.5255859	0.034912109	0.20947266	1.0090332	1.0581055	0.037597656	0	0	0	0	0	0	0	0	0	1.0310059	0.031005859	0.053710938	0.012695313	0.006103516	0.034667969	0	44330	0	0	0
722	21292	21292	Category A	0.047851563	0.21582031	1.0078125	-0.1262207	0.12963867	-0.47973633	0	0	12/11/2017	12	11	2017	5:38:47	20327	0.2	5	38	47	0	0.059814453	3.5255859	0.035400391	0.20947266	1.0085449	0.98828125	0.013671875	0	0	0	0	0	0	0	0	0	1.0307617	0.030761719	0.019287109	0.012207031	0.006103516	-0.000732422	0	44330	0	0	0
723	21293	21293	Category A	0.023925781	0.20385742	0.98388672	-0.12670898	0.12915039	-0.47851563	0	0	12/11/2017	12	11	2017	5:38:47	20327	0.3	5	38	47	0	0.059814453	3.5255859	0.034912109	0.20947266	1.0087891	0.80737305	0.027832031	0	0	0	0	0	0	0	0	0	1.0310059	0.031005859	0.041992188	-0.010986328	-0.005615234	-0.024902344	0	44330	0	0	0
724	21294	21294	Category A	0.023925781	0.21582031	0.99584961	-0.12402344	0.12548828	-0.47973633	0	0	12/11/2017	12	11	2017	5:38:47	20327	0.4	5	38	47	0	0.059814453	3.5255859	0.035400391	0.20947266	1.0090332	0.19335938	0.018554688	0	0	0	0	0	0	0	0	0	1.0310059	0.031005859	0.030761719	-0.011474609	0.006103516	-0.013183594	0	44330	0	0	0
725	21295	21295	Category A	0.023925781	0.20385742	0.98388672	-0.12963867	0.12988281	-0.4777832	0	0	12/11/2017	12	11	2017	5:38:47	20327	0.5	5	38	47	0	0.059814453	3.5255859	0.035644531	0.20947266	1.0090332	1.0883789	0.028320313	0	0	0	0	0	0	0	0	0	1.0310059	0.031005859	0.042480469	-0.01171875	-0.005615234	-0.025146484	0	44330	0	0	0
726	21296	21296	Category A	0.011962891	0.20385742	1.0078125	-0.12402344	0.12963867	-0.47973633	0	0	12/11/2017	12	11	2017	5:38:47	20327	0.6	5	38	47	0	0.059814453	3.5255859	0.034912109	0.20922852	1.0090332	0.79223633	0.023681641	0	0	0	0	0	0	0	0	0	1.0310059	0.031005859	0.029785156	-0.022949219	-0.005371094	-0.001220703	0	44330	0	0	0
727	21297	21297	Category A	0.035888672	0.20385742	0.99584961	-0.12744141	0.12573242	-0.47875977	0	0	12/11/2017	12	11	2017	5:38:47	20327	0.7	5	38	47	0	0.059814453	3.5255859	0.035400391	0.20947266	1.0090332	0.2175293	0.014404297	0	0	0	0	0	0	0	0	0	1.03125	0.03125	0.019287109	0.000244141	-0.005615234	-0.013183594	0	44330	0	0	0
728	21298	21298	Category A	0.023925781	0.23999023	1.0197754	-0.12573242	0.125	-0.47875977	0	0	12/11/2017	12	11	2017	5:38:47	20327	0.8	5	38	47	0	0.059814453	3.5255859	0.035400391	0.2097168	1.0087891	0.18579102	0.033935547	0	0	0	0	0	0	0	0	0	1.0310059	0.031005859	0.052490234	-0.011474609	0.030029297	0.010742188	0	44330	0	0	0
729	21299	21299	Category A	0.035888672	0.20385742	0.99584961	-0.12670898	0.12915039	-0.47851563	0	0	12/11/2017	12	11	2017	5:38:47	20327	0.9	5	38	47	0	0.059814453	3.5255859	0.036132813	0.2097168	1.0090332	0.24267578	0.014404297	0	0	0	0	0	0	0	0	0	1.03125	0.03125	0.019287109	-0.000244141	-0.005859375	-0.013183594	0	44330	0	0	0
730	21300	21300	Category A	0.035888672	0.21582031	1.0078125	-0.12597656	0.13183594	-0.4765625	0	0	12/11/2017	12	11	2017	5:38:48	20328	0	5	38	48	0	0.059814453	3.5255859	0.035888672	0.20947266	1.0090332	0.2253418	0.006103516	0	0	0	0	0	0	0	0	0	1.03125	0.03125	0.007568359	0	0.006103516	-0.001220703	0	44330	0	0	0
731	21301	21301	Category A	0.011962891	0.20385742	1.0078125	-0.12475586	0.12451172	-0.48168945	0	0	12/11/2017	12	11	2017	5:38:48	20328	0.1	5	38	48	0	0.059814453	3.5255859	0.036132813	0.20947266	1.0087891	0.43505859	0.024902344	0	0	0	0	0	0	0	0	0	1.0310059	0.031005859	0.031005859	-0.024169922	-0.005615234	-0.000976563	0	44330	0	0	0
732	21302	21302	Category A	0.011962891	0.20385742	1.0078125	-0.12133789	0.12451172	-0.47973633	0	0	12/11/2017	12	11	2017	5:38:48	20328	0.2	5	38	48	0	0.059814453	3.5255859	0.036132813	0.20947266	1.0087891	0.3605957	0.024902344	0	0	0	0	0	0	0	0	0	1.0310059	0.031005859	0.031005859	-0.024169922	-0.005615234	-0.000976563	0	44330	0	0	0
733	21303	21303	Category A	0.071777344	0.2277832	1.0197754	-0.12475586	0.12451172	-0.4777832	0	0	12/11/2017	12	11	2017	5:38:48	20328	0.3	5	38	48	0	0.059814453	3.5255859	0.036621094	0.20922852	1.0090332	0.32250977	0.041015625	0	0	0	0	0	0	0	0	0	1.03125	0.03125	0.063964844	0.034912109	0.018310547	0.010498047	0	44330	0	0	0
734	21304	21304	Category A	0.023925781	0.20385742	0.98388672	-0.12866211	0.13061523	-0.47875977	0	0	12/11/2017	12	11	2017	5:38:48	20328	0.4	5	38	48	0	0.059814453	3.5255859	0.036376953	0.20874023	1.0090332	0.14208984	0.028564453	0	0	0	0	0	0	0	0	0	1.0310059	0.031005859	0.042724609	-0.012451172	-0.004882813	-0.025146484	0	44330	0	0	0
735	21305	21305	Category A	0.035888672	0.21582031	1.0078125	-0.12866211	0.13037109	-0.4777832	0	0	12/11/2017	12	11	2017	5:38:48	20328	0.5	5	38	48	0	0.059570313	3.4417969	0.036621094	0.20874023	1.0085449	0.73364258	0.006835938	0	0	0	0	0	0	0	0	0	1.0307617	0.030761719	0.008544922	-0.000732422	0.006835938	-0.000732422	0	44330	0	0	0
736	21306	21306	Category A	0.023925781	0.21582031	1.0439453	-0.12768555	0.13085938	-0.47875977	0	0	12/11/2017	12	11	2017	5:38:48	20328	0.6	5	38	48	0	0.059570313	3.4417969	0.036621094	0.20898438	1.0090332	1.2348633	0.037597656	0	0	0	0	0	0	0	0	0	1.0310059	0.031005859	0.054199219	-0.012695313	0.006591797	0.034667969	0	44330	0	0	0
737	21307	21307	Category A	0.035888672	0.25195313	1.0197754	-0.12670898	0.12890625	-0.47949219	0	0	12/11/2017	12	11	2017	5:38:48	20328	0.7	5	38	48	0	0.059570313	3.4417969	0.036621094	0.20898438	1.0085449	0.27539063	0.044189453	0	0	0	0	0	0	0	0	0	1.0307617	0.030761719	0.0546875	-0.000732422	0.042724609	0.010986328	0	44330	0	0	0
738	21308	21308	Category A	0.023925781	0.20385742	1.0078125	-0.12866211	0.13183594	-0.47875977	0	0	12/11/2017	12	11	2017	5:38:48	20328	0.8	5	38	48	0	0.059570313	3.4417969	0.036865234	0.20898438	1.0085449	0.33911133	0.014160156	0	0	0	0	0	0	0	0	0	1.0307617	0.030761719	0.019287109	-0.012939453	-0.005126953	-0.000732422	0	44330	0	0	0
739	21309	21309	Category A	0.023925781	0.19189453	0.99584961	-0.12670898	0.13183594	-0.47851563	0	0	12/11/2017	12	11	2017	5:38:48	20328	0.9	5	38	48	0	0.059570313	3.4417969	0.036865234	0.20874023	1.0085449	0.47387695	0.024658203	0	0	0	0	0	0	0	0	0	1.0305176	0.030517578	0.042480469	-0.012939453	-0.016845703	-0.012695313	0	44330	0	0	0
740	21310	21310	Category A	0.023925781	0.20385742	0.98388672	-0.12109375	0.12402344	-0.47875977	0	0	12/11/2017	12	11	2017	5:38:49	20329	0	5	38	49	0	0.059570313	3.4417969	0.037353516	0.20874023	1.0085449	0.67260742	0.028564453	0	0	0	0	0	0	0	0	0	1.0305176	0.030517578	0.04296875	-0.013427734	-0.004882813	-0.024658203	0	44330	0	0	0
741	21311	21311	Category A	0.023925781	0.20385742	1.0078125	-0.12475586	0.12280273	-0.47973633	0	0	12/11/2017	12	11	2017	5:38:49	20329	0.1	5	38	49	0	0.059570313	3.4417969	0.037109375	0.20849609	1.0087891	1.6975098	0.013916016	0	0	0	0	0	0	0	0	0	1.0307617	0.030761719	0.018798828	-0.013183594	-0.004638672	-0.000976563	0	44330	0	0	0
742	21312	21312	Category A	0.059814453	0.20385742	1.0319824	-0.12768555	0.1315918	-0.47949219	0	0	12/11/2017	12	11	2017	5:38:49	20329	0.2	5	38	49	0	0.059570313	3.4417969	0.037597656	0.20849609	1.0087891	2.0622559	0.032226563	0	0	0	0	0	0	0	0	0	1.0307617	0.030761719	0.049804688	0.021972656	-0.004638672	0.022949219	0	44330	0	0	0
743	21313	21313	Category A	0.047851563	0.20385742	0.98388672	-0.12670898	0.13183594	-0.47631836	0	0	12/11/2017	12	11	2017	5:38:49	20329	0.3	5	38	49	0	0.059570313	3.4417969	0.037353516	0.20849609	1.0087891	1.2531738	0.02734375	0	0	0	0	0	0	0	0	0	1.0307617	0.030761719	0.040039063	0.010253906	-0.004638672	-0.024902344	0	44330	0	0	0
744	21314	21314	Category A	0.035888672	0.20385742	1.0078125	-0.13012695	0.12768555	-0.47875977	0	0	12/11/2017	12	11	2017	5:38:49	20329	0.4	5	38	49	0	0.059570313	3.4417969	0.037109375	0.20849609	1.0087891	0.90942383	0.004882813	0	0	0	0	0	0	0	0	0	1.0307617	0.030761719	0.006835938	-0.001220703	-0.004638672	-0.000976563	0	44330	0	0	0
745	21315	21315	Category A	0.035888672	0.20385742	0.98388672	-0.13037109	0.13330078	-0.48168945	0	0	12/11/2017	12	11	2017	5:38:49	20329	0.5	5	38	49	0	0.059570313	3.4417969	0.036865234	0.20849609	1.0090332	1.3806152	0.025390625	0	0	0	0	0	0	0	0	0	1.0310059	0.031005859	0.030761719	-0.000976563	-0.004638672	-0.025146484	0	44330	0	0	0
746	21316	21316	Category A	0.035888672	0.20385742	1.0078125	-0.12841797	0.12744141	-0.47973633	0	0	12/11/2017	12	11	2017	5:38:49	20329	0.6	5	38	49	0	0.059570313	3.4417969	0.036865234	0.20825195	1.0090332	1.9279785	0.004638672	0	0	0	0	0	0	0	0	0	1.0307617	0.030761719	0.006591797	-0.000976563	-0.004394531	-0.001220703	0	44330	0	0	0
747	21317	21317	Category A	0.047851563	0.20385742	0.99584961	-0.12402344	0.12475586	-0.47973633	0	0	12/11/2017	12	11	2017	5:38:49	20329	0.7	5	38	49	0	0.059570313	3.4417969	0.036132813	0.20849609	1.0092773	1.0300293	0.018310547	0	0	0	0	0	0	0	0	0	1.03125	0.03125	0.029541016	0.011474609	-0.004638672	-0.013427734	0	44330	0	0	0
748	21318	21318	Category A	0.059814453	0.20385742	1.0078125	-0.13232422	0.12841797	-0.47973633	0	0	12/11/2017	12	11	2017	5:38:49	20329	0.8	5	38	49	0	0.059570313	3.4417969	0.036376953	0.20849609	1.0092773	0.45605469	0.023681641	0	0	0	0	0	0	0	0	0	1.03125	0.03125	0.029785156	0.023193359	-0.004638672	-0.001464844	0	44330	0	0	0
749	21319	21319	Category A	0.047851563	0.21582031	0.99584961	-0.125	0.12963867	-0.48071289	0	0	12/11/2017	12	11	2017	5:38:49	20329	0.9	5	38	49	0	0.059570313	3.4417969	0.036621094	0.20849609	1.0087891	0.46801758	0.018310547	0	0	0	0	0	0	0	0	0	1.0307617	0.030761719	0.03125	0.010986328	0.007080078	-0.012939453	0	44330	0	0	0
750	21320	21320	Category A	0.023925781	0.19189453	0.99584961	-0.12304688	0.12792969	-0.4765625	0	0	12/11/2017	12	11	2017	5:38:50	20330	0	5	38	50	0	0.059570313	3.4417969	0.036621094	0.20874023	1.0085449	0.20385742	0.024658203	0	0	0	0	0	0	0	0	0	1.0305176	0.030517578	0.042480469	-0.012695313	-0.016845703	-0.012695313	0	44330	0	0	0
751	21321	21321	Category A	0.047851563	0.20385742	1.0197754	-0.12475586	0.12817383	-0.4765625	0	0	12/11/2017	12	11	2017	5:38:50	20330	0.1	5	38	50	0	0.059570313	3.4417969	0.036865234	0.20898438	1.0085449	0.68896484	0.016357422	0	0	0	0	0	0	0	0	0	1.0307617	0.030761719	0.027099609	0.010742188	-0.005126953	0.010986328	0	44330	0	0	0
752	21322	21322	Category A	0.047851563	0.20385742	1.0078125	-0.12646484	0.12548828	-0.4765625	0	0	12/11/2017	12	11	2017	5:38:50	20330	0.2	5	38	50	0	0.059570313	3.4417969	0.036865234	0.20898438	1.0085449	1.1181641	0.011962891	0	0	0	0	0	0	0	0	0	1.0307617	0.030761719	0.016845703	0.010742188	-0.005126953	-0.000732422	0	44330	0	0	0
753	21323	21323	Category A	0.035888672	0.21582031	0.98388672	-0.12866211	0.12963867	-0.48266602	0	0	12/11/2017	12	11	2017	5:38:50	20330	0.3	5	38	50	0	0.059570313	3.4417969	0.036865234	0.20874023	1.0085449	0.029052734	0.025634766	0	0	0	0	0	0	0	0	0	1.0307617	0.030761719	0.032714844	-0.000976563	0.006835938	-0.024658203	0	44330	0	0	0
754	21324	21324	Category A	0.023925781	0.19189453	0.99584961	-0.125	0.1315918	-0.4765625	0	0	12/11/2017	12	11	2017	5:38:50	20330	0.4	5	38	50	0	0.059570313	3.4417969	0.036865234	0.20874023	1.0080566	0.44702148	0.024414063	0	0	0	0	0	0	0	0	0	1.0300293	0.030029297	0.041992188	-0.012939453	-0.016845703	-0.012207031	0	44330	0	0	0
755	21325	21325	Category A	0.011962891	0.19189453	0.99584961	-0.1237793	0.12133789	-0.4765625	0	0	12/11/2017	12	11	2017	5:38:50	20330	0.5	5	38	50	0	0.059570313	3.4417969	0.037353516	0.20825195	1.0080566	0.28442383	0.032714844	0	0	0	0	0	0	0	0	0	1.0302734	0.030273438	0.054443359	-0.025390625	-0.016357422	-0.012207031	0	44330	0	0	0
756	21326	21326	Category A	0.035888672	0.21582031	1.0197754	-0.12670898	0.12890625	-0.48046875	0	0	12/11/2017	12	11	2017	5:38:50	20330	0.6	5	38	50	0	0.059570313	3.4417969	0.037597656	0.20800781	1.0085449	0.18261719	0.013671875	0	0	0	0	0	0	0	0	0	1.0305176	0.030517578	0.020751953	-0.001708984	0.007568359	0.010986328	0	44330	0	0	0
757	21327	21327	Category A	0.035888672	0.20385742	1.0197754	-0.125	0.12988281	-0.4765625	0	0	12/11/2017	12	11	2017	5:38:50	20330	0.7	5	38	50	0	0.059570313	3.4417969	0.037597656	0.20751953	1.0087891	0.40771484	0.011474609	0	0	0	0	0	0	0	0	0	1.0305176	0.030517578	0.016601563	-0.001708984	-0.003662109	0.010742188	0	44330	0	0	0
758	21328	21328	Category A	0.059814453	0.2277832	1.0078125	-0.12402344	0.12817383	-0.4777832	0	0	12/11/2017	12	11	2017	5:38:50	20330	0.8	5	38	50	0	0.059570313	3.4417969	0.037841797	0.20727539	1.0087891	0.48291016	0.029785156	0	0	0	0	0	0	0	0	0	1.0305176	0.030517578	0.043212891	0.021728516	0.020263672	-0.000976563	0	44330	0	0	0
759	21329	21329	Category A	0.035888672	0.20385742	1.0319824	-0.12597656	0.12866211	-0.48046875	0	0	12/11/2017	12	11	2017	5:38:50	20330	0.9	5	38	50	0	0.059570313	3.4417969	0.038085938	0.20727539	1.0085449	0.42700195	0.023681641	0	0	0	0	0	0	0	0	0	1.0302734	0.030273438	0.029052734	-0.002197266	-0.003417969	0.023193359	0	44330	0	0	0
760	21330	21330	Category A	0.035888672	0.20385742	1.0078125	-0.12841797	0.12524414	-0.48168945	0	0	12/11/2017	12	11	2017	5:38:51	20331	0	5	38	51	0	0.059570313	3.4417969	0.037841797	0.20727539	1.0078125	0.59814453	0.004150391	0	0	0	0	0	0	0	0	0	1.0297852	0.029785156	0.005859375	-0.001953125	-0.003417969	0	0	44330	0	0	0
761	21331	21331	Category A	0.047851563	0.21582031	0.99584961	-0.12597656	0.12890625	-0.47631836	0	0	12/11/2017	12	11	2017	5:38:51	20331	0.1	5	38	51	0	0.059570313	3.4417969	0.037597656	0.20751953	1.0078125	0.007080078	0.017578125	0	0	0	0	0	0	0	0	0	1.029541	0.029541016	0.030273438	0.010009766	0.008056641	-0.011962891	0	44330	0	0	0
762	21332	21332	Category A	0.011962891	0.20385742	1.0319824	-0.12768555	0.12963867	-0.48046875	0	0	12/11/2017	12	11	2017	5:38:51	20331	0.2	5	38	51	0	0.059570313	3.4417969	0.037597656	0.20727539	1.0073242	0.3293457	0.035644531	0	0	0	0	0	0	0	0	0	1.0292969	0.029296875	0.053710938	-0.025634766	-0.003417969	0.024414063	0	44330	0	0	0
763	21333	21333	Category A	0.035888672	0.20385742	1.0319824	-0.12597656	0.13183594	-0.4765625	0	0	12/11/2017	12	11	2017	5:38:51	20331	0.3	5	38	51	0	0.059570313	3.4417969	0.037597656	0.20727539	1.0075684	0.13549805	0.024414063	0	0	0	0	0	0	0	0	0	1.0292969	0.029296875	0.029296875	-0.001708984	-0.003417969	0.024169922	0	44330	0	0	0
764	21334	21334	Category A	0.059814453	0.20385742	1.0078125	-0.125	0.12719727	-0.48071289	0	0	12/11/2017	12	11	2017	5:38:51	20331	0.4	5	38	51	0	0.059570313	3.4417969	0.037841797	0.20727539	1.0078125	0.37231445	0.021972656	0	0	0	0	0	0	0	0	0	1.029541	0.029541016	0.025390625	0.021728516	-0.003417969	0	0	44330	0	0	0
765	21335	21335	Category A	0.035888672	0.20385742	1.0197754	-0.12231445	0.1237793	-0.47973633	0	0	12/11/2017	12	11	2017	5:38:51	20331	0.5	5	38	51	0	0.059570313	3.4417969	0.038085938	0.20727539	1.0075684	0.31567383	0.012695313	0	0	0	0	0	0	0	0	0	1.0292969	0.029296875	0.018066406	-0.002197266	-0.003417969	0.011962891	0	44330	0	0	0
766	21336	21336	Category A	0.059814453	0.21582031	1.0319824	-0.13232422	0.12988281	-0.48071289	0	0	12/11/2017	12	11	2017	5:38:51	20331	0.6	5	38	51	0	0.059570313	3.4417969	0.038330078	0.20751953	1.0078125	0.35498047	0.032958984	0	0	0	0	0	0	0	0	0	1.0297852	0.029785156	0.053466797	0.021240234	0.008056641	0.023925781	0	44330	0	0	0
767	21337	21337	Category A	0.047851563	0.2277832	1.0078125	-0.1262207	0.12963867	-0.4777832	0	0	12/11/2017	12	11	2017	5:38:51	20331	0.7	5	38	51	0	0.059570313	3.4417969	0.038818359	0.20751953	1.0080566	0.61694336	0.021972656	0	0	0	0	0	0	0	0	0	1.0300293	0.030029297	0.029296875	0.008789063	0.020019531	-0.000244141	0	44330	0	0	0
768	21338	21338	Category A	0.083984375	0.20385742	1.0078125	-0.12670898	0.13037109	-0.4777832	0	0	12/11/2017	12	11	2017	5:38:51	20331	0.8	5	38	51	0	0.059570313	3.4417969	0.038574219	0.20751953	1.0080566	0.65820313	0.045410156	0	0	0	0	0	0	0	0	0	1.0300293	0.030029297	0.049560547	0.045166016	-0.003662109	-0.000244141	0	44330	0	0	0
769	21339	21339	Category A	0.035888672	0.20385742	1.0319824	-0.12304688	0.12963867	-0.47949219	0	0	12/11/2017	12	11	2017	5:38:51	20331	0.9	5	38	51	0	0.059570313	3.4417969	0.038818359	0.20727539	1.0080566	0.079345703	0.024169922	0	0	0	0	0	0	0	0	0	1.0297852	0.029785156	0.030029297	-0.002929688	-0.003417969	0.023681641	0	44330	0	0	0
770	21340	21340	Category A	0.035888672	0.20385742	1.0078125	-0.125	0.13330078	-0.47631836	0	0	12/11/2017	12	11	2017	5:38:52	20332	0	5	38	52	0	0.059570313	3.4417969	0.038818359	0.20727539	1.0085449	0.024169922	0.004638672	0	0	0	0	0	0	0	0	0	1.0302734	0.030273438	0.007324219	-0.002929688	-0.003417969	-0.000732422	0	44330	0	0	0
771	21341	21341	Category A	0.035888672	0.21582031	1.0078125	-0.12768555	0.12890625	-0.4777832	0	0	12/11/2017	12	11	2017	5:38:52	20332	0.1	5	38	52	0	0.059570313	3.4417969	0.038818359	0.20703125	1.0085449	0.12133789	0.009033203	0	0	0	0	0	0	0	0	0	1.0305176	0.030517578	0.012695313	-0.002929688	0.008544922	-0.000732422	0	44330	0	0	0
772	21342	21342	Category A	0.047851563	0.20385742	1.0078125	-0.12597656	0.12475586	-0.47973633	0	0	12/11/2017	12	11	2017	5:38:52	20332	0.2	5	38	52	0	0.059570313	3.4417969	0.039306641	0.20678711	1.0085449	0.2644043	0.009033203	0	0	0	0	0	0	0	0	0	1.0302734	0.030273438	0.012451172	0.008300781	-0.002929688	-0.000732422	0	44330	0	0	0
773	21343	21343	Category A	0.023925781	0.20385742	1.0078125	-0.12329102	0.12792969	-0.48291016	0	0	12/11/2017	12	11	2017	5:38:52	20332	0.3	5	38	52	0	0.059814453	3.5255859	0.039306641	0.20678711	1.0090332	0.088623047	0.015625	0	0	0	0	0	0	0	0	0	1.0307617	0.030761719	0.01953125	-0.015380859	-0.002929688	-0.001220703	0	44330	0	0	0
774	21344	21344	Category A	0.035888672	0.20385742	1.0078125	-0.125	0.12817383	-0.47949219	0	0	12/11/2017	12	11	2017	5:38:52	20332	0.4	5	38	52	0	0.059814453	3.5255859	0.038818359	0.20654297	1.0087891	0.25439453	0.004150391	0	0	0	0	0	0	0	0	0	1.0305176	0.030517578	0.006591797	-0.002929688	-0.002685547	-0.000976563	0	44330	0	0	0
775	21345	21345	Category A	0.023925781	0.21582031	1.0078125	-0.12670898	0.12890625	-0.47753906	0	0	12/11/2017	12	11	2017	5:38:52	20332	0.5	5	38	52	0	0.059814453	3.5255859	0.038818359	0.20654297	1.0092773	0.090087891	0.017578125	0	0	0	0	0	0	0	0	0	1.0307617	0.030761719	0.025634766	-0.014892578	0.009033203	-0.001464844	0	44330	0	0	0
776	21346	21346	Category A	0.035888672	0.20385742	0.99584961	-0.12670898	0.12915039	-0.4765625	0	0	12/11/2017	12	11	2017	5:38:52	20332	0.6	5	38	52	0	0.059814453	3.5255859	0.0390625	0.20654297	1.0092773	0.6730957	0.014160156	0	0	0	0	0	0	0	0	0	1.0310059	0.031005859	0.01953125	-0.003173828	-0.002685547	-0.013427734	0	44330	0	0	0
777	21347	21347	Category A	0.035888672	0.20385742	1.0197754	-0.12646484	0.12744141	-0.47875977	0	0	12/11/2017	12	11	2017	5:38:52	20332	0.7	5	38	52	0	0.059814453	3.5255859	0.039550781	0.20678711	1.0090332	0.72241211	0.01171875	0	0	0	0	0	0	0	0	0	1.0307617	0.030761719	0.017578125	-0.003662109	-0.002929688	0.010498047	0	44330	0	0	0
778	21348	21348	Category A	0.035888672	0.20385742	1.0078125	-0.12524414	0.12866211	-0.47973633	0	0	12/11/2017	12	11	2017	5:38:52	20332	0.8	5	38	52	0	0.059814453	3.5255859	0.039550781	0.20654297	1.0090332	0.53466797	0.004882813	0	0	0	0	0	0	0	0	0	1.0307617	0.030761719	0.0078125	-0.003662109	-0.002685547	-0.001220703	0	44330	0	0	0
779	21349	21349	Category A	0.059814453	0.21582031	1.0078125	-0.12670898	0.12817383	-0.47875977	0	0	12/11/2017	12	11	2017	5:38:52	20332	0.9	5	38	52	0	0.059814453	3.5255859	0.039794922	0.20654297	1.0092773	0.84155273	0.021728516	0	0	0	0	0	0	0	0	0	1.0310059	0.031005859	0.030517578	0.019775391	0.009033203	-0.001464844	0	44330	0	0	0
780	21350	21350	Category A	0.023925781	0.20385742	1.0439453	-0.12695313	0.1315918	-0.47949219	0	0	12/11/2017	12	11	2017	5:38:53	20333	0	5	38	53	0	0.059814453	3.5255859	0.040039063	0.20678711	1.0092773	0.99853516	0.038085938	0	0	0	0	0	0	0	0	0	1.03125	0.03125	0.053710938	-0.016113281	-0.002929688	0.034423828	0	44330	0	0	0
781	21351	21351	Category A	0.059814453	0.20385742	0.99584961	-0.125	0.13085938	-0.47460938	0	0	12/11/2017	12	11	2017	5:38:53	20333	0.1	5	38	53	0	0.059814453	3.5255859	0.039794922	0.20678711	1.0097656	0.68457031	0.024414063	0	0	0	0	0	0	0	0	0	1.0314941	0.031494141	0.036865234	0.019775391	-0.002929688	-0.013916016	0	44330	0	0	0
782	21352	21352	Category A	0.023925781	0.21582031	1.0319824	-0.13110352	0.12841797	-0.47949219	0	0	12/11/2017	12	11	2017	5:38:53	20333	0.2	5	38	53	0	0.059814453	3.5255859	0.040039063	0.20678711	1.0100098	0.55322266	0.028564453	0	0	0	0	0	0	0	0	0	1.0317383	0.031738281	0.046630859	-0.016113281	0.008789063	0.021728516	0	44330	0	0	0
783	21353	21353	Category A	0.023925781	0.19189453	1.0078125	-0.12524414	0.13232422	-0.47875977	0	0	12/11/2017	12	11	2017	5:38:53	20333	0.3	5	38	53	0	0.059814453	3.5255859	0.039794922	0.20703125	1.0097656	1.0263672	0.021972656	0	0	0	0	0	0	0	0	0	1.0314941	0.031494141	0.033203125	-0.015869141	-0.015136719	-0.001953125	0	44330	0	0	0
784	21354	21354	Category A	0.035888672	0.19189453	1.0078125	-0.1262207	0.12963867	-0.4777832	0	0	12/11/2017	12	11	2017	5:38:53	20333	0.4	5	38	53	0	0.059814453	3.5255859	0.039550781	0.20703125	1.0100098	1.453125	0.015869141	0	0	0	0	0	0	0	0	0	1.0317383	0.031738281	0.021240234	-0.003662109	-0.015136719	-0.002197266	0	44330	0	0	0
785	21355	21355	Category A	0.047851563	0.20385742	1.0078125	-0.12939453	0.12646484	-0.48071289	0	0	12/11/2017	12	11	2017	5:38:53	20333	0.5	5	38	53	0	0.059814453	3.5255859	0.040039063	0.20751953	1.0100098	1.0073242	0.008789063	0	0	0	0	0	0	0	0	0	1.0319824	0.031982422	0.013427734	0.007568359	-0.003662109	-0.002197266	0	44330	0	0	0
786	21356	21356	Category A	0.011962891	0.20385742	1.0197754	-0.12573242	0.12646484	-0.47875977	0	0	12/11/2017	12	11	2017	5:38:53	20333	0.6	5	38	53	0	0.059814453	3.5255859	0.040527344	0.20751953	1.0100098	0.30859375	0.030273438	0	0	0	0	0	0	0	0	0	1.0319824	0.031982422	0.041748047	-0.028564453	-0.003662109	0.009521484	0	44330	0	0	0
787	21357	21357	Category A	0.035888672	0.2277832	1.0078125	-0.12573242	0.13085938	-0.48144531	0	0	12/11/2017	12	11	2017	5:38:53	20333	0.7	5	38	53	0	0.059814453	3.5255859	0.040527344	0.20751953	1.0102539	0.18823242	0.020751953	0	0	0	0	0	0	0	0	0	1.0322266	0.032226563	0.02734375	-0.004638672	0.020019531	-0.002441406	0	44330	0	0	0
788	21358	21358	Category A	0.047851563	0.21582031	0.98388672	-0.12597656	0.1315918	-0.4777832	0	0	12/11/2017	12	11	2017	5:38:53	20333	0.8	5	38	53	0	0.059814453	3.5255859	0.040283203	0.20751953	1.0102539	0.84277344	0.028564453	0	0	0	0	0	0	0	0	0	1.0322266	0.032226563	0.041992188	0.007324219	0.008056641	-0.026367188	0	44330	0	0	0
789	21359	21359	Category A	0.047851563	0.21582031	0.98388672	-0.12670898	0.13037109	-0.48071289	0	0	12/11/2017	12	11	2017	5:38:53	20333	0.9	5	38	53	0	0.059814453	3.5255859	0.040039063	0.20751953	1.0100098	1.4882813	0.028564453	0	0	0	0	0	0	0	0	0	1.0319824	0.031982422	0.041992188	0.007568359	0.008056641	-0.026123047	0	44330	0	0	0
790	21360	21360	Category A	0.035888672	0.20385742	1.0078125	-0.12573242	0.12548828	-0.47973633	0	0	12/11/2017	12	11	2017	5:38:54	20334	0	5	38	54	0	0.059814453	3.5255859	0.040039063	0.20800781	1.0102539	1.8723145	0.006347656	0	0	0	0	0	0	0	0	0	1.0322266	0.032226563	0.010742188	-0.004150391	-0.004150391	-0.002441406	0	44330	0	0	0
791	21361	21361	Category A	0.035888672	0.21582031	0.99584961	-0.12695313	0.13134766	-0.48266602	0	0	12/11/2017	12	11	2017	5:38:54	20334	0.1	5	38	54	0	0.059814453	3.5255859	0.039794922	0.20849609	1.010498	1.8879395	0.016601563	0	0	0	0	0	0	0	0	0	1.0324707	0.032470703	0.025878906	-0.00390625	0.007080078	-0.014648438	0	44330	0	0	0
792	21362	21362	Category A	0.047851563	0.20385742	1.0078125	-0.12402344	0.12890625	-0.47875977	0	0	12/11/2017	12	11	2017	5:38:54	20334	0.2	5	38	54	0	0.059814453	3.5255859	0.039550781	0.20849609	1.0102539	1.4399414	0.009765625	0	0	0	0	0	0	0	0	0	1.0324707	0.032470703	0.015380859	0.008056641	-0.004638672	-0.002441406	0	44330	0	0	0
793	21363	21363	Category A	0.047851563	0.20385742	0.99584961	-0.12768555	0.13061523	-0.47558594	0	0	12/11/2017	12	11	2017	5:38:54	20334	0.3	5	38	54	0	0.059814453	3.5255859	0.039550781	0.20874023	1.010498	0.79711914	0.017333984	0	0	0	0	0	0	0	0	0	1.0324707	0.032470703	0.027587891	0.008056641	-0.004882813	-0.014648438	0	44330	0	0	0
794	21364	21364	Category A	0.071777344	0.17993164	1.0197754	-0.12744141	0.12573242	-0.48071289	0	0	12/11/2017	12	11	2017	5:38:54	20334	0.4	5	38	54	0	0.059814453	3.5255859	0.039550781	0.20874023	1.0109863	0.20410156	0.043945313	0	0	0	0	0	0	0	0	0	1.032959	0.032958984	0.069580078	0.031982422	-0.028808594	0.008544922	0	44330	0	0	0
795	21365	21365	Category A	0.047851563	0.19189453	1.0319824	-0.12207031	0.12475586	-0.4777832	0	0	12/11/2017	12	11	2017	5:38:54	20334	0.5	5	38	54	0	0.059814453	3.5255859	0.039550781	0.20874023	1.0112305	0.6796875	0.027832031	0	0	0	0	0	0	0	0	0	1.0334473	0.033447266	0.045654297	0.008056641	-0.016845703	0.020507813	0	44330	0	0	0
796	21366	21366	Category A	0.047851563	0.19189453	1.0319824	-0.12597656	0.1315918	-0.47851563	0	0	12/11/2017	12	11	2017	5:38:54	20334	0.6	5	38	54	0	0.059814453	3.5255859	0.040039063	0.20922852	1.0117188	1.3972168	0.027832031	0	0	0	0	0	0	0	0	0	1.0339355	0.033935547	0.045410156	0.007568359	-0.017333984	0.020019531	0	44330	0	0	0
797	21367	21367	Category A	0.047851563	0.19189453	1.0078125	-0.125	0.1315918	-0.47875977	0	0	12/11/2017	12	11	2017	5:38:54	20334	0.7	5	38	54	0	0.059814453	3.5255859	0.040039063	0.20922852	1.0114746	1.8027344	0.019287109	0	0	0	0	0	0	0	0	0	1.0336914	0.033691406	0.028808594	0.007568359	-0.017333984	-0.003662109	0	44330	0	0	0
798	21368	21368	Category A	0.047851563	0.20385742	0.98388672	-0.12792969	0.13208008	-0.47949219	0	0	12/11/2017	12	11	2017	5:38:54	20334	0.8	5	38	54	0	0.059814453	3.5255859	0.040039063	0.20922852	1.0112305	1.7243652	0.029052734	0	0	0	0	0	0	0	0	0	1.0334473	0.033447266	0.040771484	0.007568359	-0.005371094	-0.02734375	0	44330	0	0	0
799	21369	21369	Category A	0.035888672	0.21582031	0.98388672	-0.12402344	0.12963867	-0.47558594	0	0	12/11/2017	12	11	2017	5:38:54	20334	0.9	5	38	54	0	0.059814453	3.5255859	0.039550781	0.20898438	1.0112305	1.3168945	0.028320313	0	0	0	0	0	0	0	0	0	1.0334473	0.033447266	0.037841797	-0.003662109	0.006591797	-0.02734375	0	44330	0	0	0
800	21370	21370	Category A	0.011962891	0.2277832	0.99584961	-0.12841797	0.12670898	-0.47875977	0	0	12/11/2017	12	11	2017	5:38:55	20335	0	5	38	55	0	0.059814453	3.5255859	0.039550781	0.20898438	1.0107422	1.1965332	0.036376953	0	0	0	0	0	0	0	0	0	1.032959	0.032958984	0.061279297	-0.027587891	0.018554688	-0.014892578	0	44330	0	0	0
801	21371	21371	Category A	0.059814453	0.20385742	1.0197754	-0.12207031	0.12304688	-0.48071289	0	0	12/11/2017	12	11	2017	5:38:55	20335	0.1	5	38	55	0	0.059814453	3.5255859	0.039794922	0.20874023	1.010498	0.4753418	0.022460938	0	0	0	0	0	0	0	0	0	1.0324707	0.032470703	0.034179688	0.019775391	-0.004882813	0.009033203	0	44330	0	0	0
802	21372	21372	Category A	0.035888672	0.20385742	1.0197754	-0.12768555	0.12963867	-0.47973633	0	0	12/11/2017	12	11	2017	5:38:55	20335	0.2	5	38	55	0	0.059814453	3.5255859	0.039794922	0.20849609	1.010498	0.93457031	0.010986328	0	0	0	0	0	0	0	0	0	1.0327148	0.032714844	0.017822266	-0.00390625	-0.004638672	0.009033203	0	44330	0	0	0
803	21373	21373	Category A	0.047851563	0.21582031	0.99584961	-0.13256836	0.12695313	-0.47900391	0	0	12/11/2017	12	11	2017	5:38:55	20335	0.3	5	38	55	0	0.059814453	3.5255859	0.040527344	0.20849609	1.0102539	2.0385742	0.017578125	0	0	0	0	0	0	0	0	0	1.0324707	0.032470703	0.028808594	0.007324219	0.007080078	-0.014404297	0	44330	0	0	0
804	21374	21374	Category A	0.047851563	0.21582031	0.98388672	-0.12402344	0.12841797	-0.4765625	0	0	12/11/2017	12	11	2017	5:38:55	20335	0.4	5	38	55	0	0.059814453	3.5255859	0.040527344	0.20849609	1.0100098	2.3063965	0.028076172	0	0	0	0	0	0	0	0	0	1.0319824	0.031982422	0.040527344	0.007324219	0.007080078	-0.026123047	0	44330	0	0	0
805	21375	21375	Category A	0.035888672	0.21582031	1.0078125	-0.12768555	0.13061523	-0.47973633	0	0	12/11/2017	12	11	2017	5:38:55	20335	0.5	5	38	55	0	0.059814453	3.5255859	0.040283203	0.20825195	1.0097656	2.6088867	0.008789063	0	0	0	0	0	0	0	0	0	1.0319824	0.031982422	0.013916016	-0.004394531	0.007324219	-0.001953125	0	44330	0	0	0
806	21376	21376	Category A	0.047851563	0.20385742	1.0197754	-0.12963867	0.12817383	-0.48071289	0	0	12/11/2017	12	11	2017	5:38:55	20335	0.6	5	38	55	0	0.059814453	3.5255859	0.040039063	0.20825195	1.0100098	2.9230957	0.012939453	0	0	0	0	0	0	0	0	0	1.0319824	0.031982422	0.021728516	0.007568359	-0.004394531	0.009521484	0	44330	0	0	0
807	21377	21377	Category A	0.023925781	0.21582031	1.0078125	-0.125	0.1315918	-0.4765625	0	0	12/11/2017	12	11	2017	5:38:55	20335	0.7	5	38	55	0	0.059814453	3.5255859	0.039550781	0.20800781	1.0097656	2.265625	0.017578125	0	0	0	0	0	0	0	0	0	1.0317383	0.031738281	0.025390625	-0.015625	0.007568359	-0.001953125	0	44330	0	0	0
808	21378	21378	Category A	0.035888672	0.20385742	1.0078125	-0.12524414	0.13305664	-0.48364258	0	0	12/11/2017	12	11	2017	5:38:55	20335	0.8	5	38	55	0	0.059814453	3.5255859	0.039550781	0.20800781	1.0097656	0.74633789	0.006103516	0	0	0	0	0	0	0	0	0	1.0317383	0.031738281	0.010009766	-0.003662109	-0.004150391	-0.001953125	0	44330	0	0	0
809	21379	21379	Category A	0.047851563	0.20385742	1.0319824	-0.12402344	0.13085938	-0.4765625	0	0	12/11/2017	12	11	2017	5:38:55	20335	0.9	5	38	55	0	0.059814453	3.5255859	0.039306641	0.20800781	1.0100098	0.85009766	0.023681641	0	0	0	0	0	0	0	0	0	1.0319824	0.031982422	0.034423828	0.008300781	-0.004150391	0.021728516	0	44330	0	0	0
810	21380	21380	Category A	0.035888672	0.20385742	1.0197754	-0.12524414	0.13232422	-0.47875977	0	0	12/11/2017	12	11	2017	5:38:56	20336	0	5	38	56	0	0.059814453	3.5255859	0.039306641	0.20800781	1.0097656	2.0783691	0.011230469	0	0	0	0	0	0	0	0	0	1.0317383	0.031738281	0.017578125	-0.003417969	-0.004150391	0.009765625	0	44330	0	0	0
811	21381	21381	Category A	0.035888672	0.19189453	1.0078125	-0.12670898	0.12890625	-0.47753906	0	0	12/11/2017	12	11	2017	5:38:56	20336	0.1	5	38	56	0	0.058837891	3.4804688	0.0390625	0.20800781	1.0095215	3.171875	0.016357422	0	0	0	0	0	0	0	0	0	1.0314941	0.031494141	0.021240234	-0.003173828	-0.016113281	-0.001708984	0	44330	0	0	0
812	21382	21382	Category A	0.011962891	0.19189453	1.0319824	-0.125	0.12988281	-0.4765625	0	0	12/11/2017	12	11	2017	5:38:56	20336	0.2	5	38	56	0	0.058837891	3.4804688	0.0390625	0.20800781	1.0092773	3.980957	0.038818359	0	0	0	0	0	0	0	0	0	1.03125	0.03125	0.065673828	-0.027099609	-0.016113281	0.022460938	0	44330	0	0	0
813	21383	21383	Category A	0.035888672	0.20385742	1.0078125	-0.12670898	0.12524414	-0.4777832	0	0	12/11/2017	12	11	2017	5:38:56	20336	0.3	5	38	56	0	0.058837891	3.4804688	0.038574219	0.20800781	1.0100098	3.6315918	0.005615234	0	0	0	0	0	0	0	0	0	1.0319824	0.031982422	0.009277344	-0.002685547	-0.004150391	-0.002197266	0	44330	0	0	0
814	21384	21384	Category A	0.023925781	0.20385742	1.0197754	-0.12768555	0.12915039	-0.47875977	0	0	12/11/2017	12	11	2017	5:38:56	20336	0.4	5	38	56	0	0.058837891	3.4804688	0.038574219	0.20800781	1.0097656	2.2441406	0.018066406	0	0	0	0	0	0	0	0	0	1.0317383	0.031738281	0.028808594	-0.014648438	-0.004150391	0.009765625	0	44330	0	0	0
815	21385	21385	Category A	0.059814453	0.2277832	1.0078125	-0.1262207	0.13378906	-0.47949219	0	0	12/11/2017	12	11	2017	5:38:56	20336	0.5	5	38	56	0	0.058837891	3.4804688	0.038574219	0.20800781	1.0100098	1.0332031	0.028808594	0	0	0	0	0	0	0	0	0	1.0319824	0.031982422	0.042724609	0.020996094	0.01953125	-0.002197266	0	44330	0	0	0
816	21386	21386	Category A	0.071777344	0.2277832	1.0197754	-0.12695313	0.1315918	-0.47949219	0	0	12/11/2017	12	11	2017	5:38:56	20336	0.6	5	38	56	0	0.058837891	3.4804688	0.039306641	0.20776367	1.0102539	0.10058594	0.0390625	0	0	0	0	0	0	0	0	0	1.0322266	0.032226563	0.061523438	0.032226563	0.019775391	0.009277344	0	44330	0	0	0
817	21387	21387	Category A	0.035888672	0.2277832	1.0319824	-0.12329102	0.13134766	-0.47973633	0	0	12/11/2017	12	11	2017	5:38:56	20336	0.7	5	38	56	0	0.058837891	3.4804688	0.039306641	0.20751953	1.0107422	1.0058594	0.029296875	0	0	0	0	0	0	0	0	0	1.0327148	0.032714844	0.044433594	-0.003417969	0.020019531	0.020996094	0	44330	0	0	0
818	21388	21388	Category A	0.035888672	0.21582031	1.0319824	-0.12670898	0.13037109	-0.48071289	0	0	12/11/2017	12	11	2017	5:38:56	20336	0.8	5	38	56	0	0.058837891	3.4804688	0.038818359	0.20751953	1.0107422	1.9853516	0.022705078	0	0	0	0	0	0	0	0	0	1.0324707	0.032470703	0.032470703	-0.002929688	0.008056641	0.020996094	0	44330	0	0	0
819	21389	21389	Category A	0.035888672	0.21582031	0.99584961	-0.12475586	0.12475586	-0.47875977	0	0	12/11/2017	12	11	2017	5:38:56	20336	0.9	5	38	56	0	0.058837891	3.4804688	0.038818359	0.20751953	1.0107422	2.3171387	0.017089844	0	0	0	0	0	0	0	0	0	1.0324707	0.032470703	0.025878906	-0.002929688	0.008056641	-0.014892578	0	44330	0	0	0
820	21390	21390	Category A	0.011962891	0.20385742	1.0078125	-0.125	0.1262207	-0.47973633	0	0	12/11/2017	12	11	2017	5:38:57	20337	0	5	38	57	0	0.058837891	3.4804688	0.038574219	0.20751953	1.0109863	2.5085449	0.026855469	0	0	0	0	0	0	0	0	0	1.032959	0.032958984	0.033691406	-0.026611328	-0.003662109	-0.003173828	0	44330	0	0	0
821	21391	21391	Category A	0.035888672	0.20385742	1.0319824	-0.13500977	0.1315918	-0.47973633	0	0	12/11/2017	12	11	2017	5:38:57	20337	0.1	5	38	57	0	0.058837891	3.4804688	0.038818359	0.20751953	1.010498	2.6977539	0.021728516	0	0	0	0	0	0	0	0	0	1.0324707	0.032470703	0.028076172	-0.002929688	-0.003662109	0.021240234	0	44330	0	0	0
822	21392	21392	Category A	0.047851563	0.21582031	1.0078125	-0.12963867	0.13085938	-0.47875977	0	0	12/11/2017	12	11	2017	5:38:57	20337	0.2	5	38	57	0	0.058837891	3.4804688	0.038330078	0.20751953	1.010498	3.2854004	0.012695313	0	0	0	0	0	0	0	0	0	1.0324707	0.032470703	0.020263672	0.009277344	0.008056641	-0.002685547	0	44330	0	0	0
823	21393	21393	Category A	0.035888672	0.20385742	1.0078125	-0.12744141	0.12329102	-0.47363281	0	0	12/11/2017	12	11	2017	5:38:57	20337	0.3	5	38	57	0	0.058837891	3.4804688	0.038330078	0.20751953	1.0100098	3.3210449	0.005126953	0	0	0	0	0	0	0	0	0	1.0319824	0.031982422	0.008789063	-0.002441406	-0.003662109	-0.002197266	0	44330	0	0	0
824	21394	21394	Category A	0.071777344	0.23999023	1.0078125	-0.12402344	0.12890625	-0.4765625	0	0	12/11/2017	12	11	2017	5:38:57	20337	0.4	5	38	57	0	0.058837891	3.4804688	0.038574219	0.20776367	1.0100098	2.411377	0.046142578	0	0	0	0	0	0	0	0	0	1.0319824	0.031982422	0.067382813	0.032958984	0.031982422	-0.002197266	0	44330	0	0	0
825	21395	21395	Category A	0.059814453	0.20385742	0.99584961	-0.125	0.12890625	-0.47558594	0	0	12/11/2017	12	11	2017	5:38:57	20337	0.5	5	38	57	0	0.058837891	3.4804688	0.038574219	0.20800781	1.0100098	1.8203125	0.025634766	0	0	0	0	0	0	0	0	0	1.0319824	0.031982422	0.039550781	0.020996094	-0.004150391	-0.014160156	0	44330	0	0	0
826	21396	21396	Category A	0.047851563	0.20385742	1.0197754	-0.12597656	0.12475586	-0.4777832	0	0	12/11/2017	12	11	2017	5:38:57	20337	0.6	5	38	57	0	0.058837891	3.4804688	0.038330078	0.20800781	1.0100098	0.92041016	0.013916016	0	0	0	0	0	0	0	0	0	1.0319824	0.031982422	0.023193359	0.009277344	-0.004150391	0.009521484	0	44330	0	0	0
827	21397	21397	Category A	0.023925781	0.21582031	0.99584961	-0.12304688	0.12524414	-0.48071289	0	0	12/11/2017	12	11	2017	5:38:57	20337	0.7	5	38	57	0	0.058837891	3.4804688	0.038574219	0.20800781	1.0102539	0.46191406	0.021972656	0	0	0	0	0	0	0	0	0	1.0322266	0.032226563	0.036621094	-0.014648438	0.007568359	-0.014404297	0	44330	0	0	0
828	21398	21398	Category A	0.035888672	0.20385742	0.99584961	-0.12329102	0.12792969	-0.4777832	0	0	12/11/2017	12	11	2017	5:38:57	20337	0.8	5	38	57	0	0.058837891	3.4804688	0.038330078	0.20776367	1.010498	0.52416992	0.015380859	0	0	0	0	0	0	0	0	0	1.0322266	0.032226563	0.021240234	-0.002441406	-0.00390625	-0.014648438	0	44330	0	0	0
829	21399	21399	Category A	0.047851563	0.23999023	1.0078125	-0.12744141	0.12988281	-0.4765625	0	0	12/11/2017	12	11	2017	5:38:57	20337	0.9	5	38	57	0	0.058837891	3.4804688	0.038085938	0.20776367	1.0107422	0.64428711	0.033447266	0	0	0	0	0	0	0	0	0	1.0324707	0.032470703	0.044677734	0.009521484	0.031982422	-0.002929688	0	44330	0	0	0
830	21400	21400	Category A	0.011962891	0.23999023	1.0078125	-0.12744141	0.13183594	-0.47631836	0	0	12/11/2017	12	11	2017	5:38:58	20338	0	5	38	58	0	0.058837891	3.4804688	0.038085938	0.20751953	1.0107422	1.244873	0.041503906	0	0	0	0	0	0	0	0	0	1.0324707	0.032470703	0.061523438	-0.026123047	0.032226563	-0.002929688	0	44330	0	0	0
831	21401	21401	Category A	0.023925781	0.20385742	1.0078125	-0.1262207	0.12963867	-0.47973633	0	0	12/11/2017	12	11	2017	5:38:58	20338	0.1	5	38	58	0	0.058837891	3.4804688	0.038330078	0.20776367	1.0107422	1.6535645	0.015136719	0	0	0	0	0	0	0	0	0	1.0327148	0.032714844	0.021484375	-0.014404297	-0.00390625	-0.002929688	0	44330	0	0	0
832	21402	21402	Category A	0.059814453	0.21582031	1.0197754	-0.125	0.1262207	-0.47973633	0	0	12/11/2017	12	11	2017	5:38:58	20338	0.2	5	38	58	0	0.058837891	3.4804688	0.038818359	0.20751953	1.0107422	0.99121094	0.023925781	0	0	0	0	0	0	0	0	0	1.0324707	0.032470703	0.037841797	0.020751953	0.008056641	0.008789063	0	44330	0	0	0
833	21403	21403	Category A	0.023925781	0.21582031	1.0197754	-0.125	0.1315918	-0.47363281	0	0	12/11/2017	12	11	2017	5:38:58	20338	0.3	5	38	58	0	0.058837891	3.4804688	0.038818359	0.20751953	1.0109863	0.15429688	0.019042969	0	0	0	0	0	0	0	0	0	1.0327148	0.032714844	0.031738281	-0.014892578	0.008056641	0.008544922	0	44330	0	0	0
834	21404	21404	Category A	0.035888672	0.20385742	1.0319824	-0.12695313	0.1315918	-0.48046875	0	0	12/11/2017	12	11	2017	5:38:58	20338	0.4	5	38	58	0	0.058837891	3.4804688	0.038818359	0.20751953	1.0109863	0.36938477	0.021240234	0	0	0	0	0	0	0	0	0	1.032959	0.032958984	0.027832031	-0.002929688	-0.003662109	0.020751953	0	44330	0	0	0
835	21405	21405	Category A	0.035888672	0.2277832	1.0197754	-0.12304688	0.12866211	-0.48071289	0	0	12/11/2017	12	11	2017	5:38:58	20338	0.5	5	38	58	0	0.058837891	3.4804688	0.038818359	0.20800781	1.0109863	0.9987793	0.021728516	0	0	0	0	0	0	0	0	0	1.0327148	0.032714844	0.031494141	-0.002929688	0.01953125	0.008544922	0	44330	0	0	0
836	21406	21406	Category A	0.047851563	0.21582031	1.0078125	-0.12158203	0.12792969	-0.48071289	0	0	12/11/2017	12	11	2017	5:38:58	20338	0.6	5	38	58	0	0.058837891	3.4804688	0.038574219	0.20849609	1.010498	1.2978516	0.011962891	0	0	0	0	0	0	0	0	0	1.0324707	0.032470703	0.019287109	0.009033203	0.007080078	-0.002685547	0	44330	0	0	0
837	21407	21407	Category A	0.023925781	0.20385742	1.0078125	-0.12597656	0.12817383	-0.4777832	0	0	12/11/2017	12	11	2017	5:38:58	20338	0.7	5	38	58	0	0.058837891	3.4804688	0.038574219	0.20849609	1.0100098	1.8374023	0.015380859	0	0	0	0	0	0	0	0	0	1.0319824	0.031982422	0.021484375	-0.014648438	-0.004638672	-0.002197266	0	44330	0	0	0
838	21408	21408	Category A	0.023925781	0.20385742	0.99584961	-0.12695313	0.13208008	-0.47973633	0	0	12/11/2017	12	11	2017	5:38:58	20338	0.8	5	38	58	0	0.058837891	3.4804688	0.038085938	0.20874023	1.0097656	2.1520996	0.020507813	0	0	0	0	0	0	0	0	0	1.0319824	0.031982422	0.033203125	-0.014160156	-0.004882813	-0.013916016	0	44330	0	0	0
839	21409	21409	Category A	0.035888672	0.20385742	0.99584961	-0.12744141	0.12573242	-0.47875977	0	0	12/11/2017	12	11	2017	5:38:58	20338	0.9	5	38	58	0	0.058837891	3.4804688	0.037597656	0.20874023	1.010498	2.2299805	0.015380859	0	0	0	0	0	0	0	0	0	1.0324707	0.032470703	0.021484375	-0.001708984	-0.004882813	-0.014648438	0	44330	0	0	0
840	21410	21410	Category A	0.059814453	0.19189453	0.98388672	-0.125	0.12719727	-0.48168945	0	0	12/11/2017	12	11	2017	5:38:59	20339	0	5	38	59	0	0.058837891	3.4804688	0.037841797	0.20849609	1.0109863	2.8776855	0.038574219	0	0	0	0	0	0	0	0	0	1.032959	0.032958984	0.065673828	0.021728516	-0.016601563	-0.027099609	0	44330	0	0	0
841	21411	21411	Category A	0.047851563	0.19189453	1.0078125	-0.12768555	0.12988281	-0.47875977	0	0	12/11/2017	12	11	2017	5:38:59	20339	0.1	5	38	59	0	0.058837891	3.4804688	0.038574219	0.20800781	1.0109863	3.0795898	0.018798828	0	0	0	0	0	0	0	0	0	1.032959	0.032958984	0.028564453	0.009033203	-0.016113281	-0.003173828	0	44330	0	0	0
842	21412	21412	Category A	0.059814453	0.20385742	1.0078125	-0.12670898	0.13061523	-0.48168945	0	0	12/11/2017	12	11	2017	5:38:59	20339	0.2	5	38	59	0	0.058837891	3.4804688	0.038574219	0.20849609	1.010498	3.0332031	0.021728516	0	0	0	0	0	0	0	0	0	1.0324707	0.032470703	0.028564453	0.020996094	-0.004638672	-0.002685547	0	44330	0	0	0
843	21413	21413	Category A	0.035888672	0.20385742	1.0078125	-0.12597656	0.12817383	-0.47558594	0	0	12/11/2017	12	11	2017	5:38:59	20339	0.3	5	38	59	0	0.058837891	3.4804688	0.038574219	0.20849609	1.0102539	3.1733398	0.005859375	0	0	0	0	0	0	0	0	0	1.0322266	0.032226563	0.010009766	-0.002685547	-0.004638672	-0.002441406	0	44330	0	0	0
844	21414	21414	Category A	0.047851563	0.17993164	0.99584961	-0.125	0.13085938	-0.47631836	0	0	12/11/2017	12	11	2017	5:38:59	20339	0.4	5	38	59	0	0.058837891	3.4804688	0.038330078	0.20874023	1.010498	2.9672852	0.033691406	0	0	0	0	0	0	0	0	0	1.0327148	0.032714844	0.052978516	0.009277344	-0.028808594	-0.014648438	0	44330	0	0	0
845	21415	21415	Category A	0.023925781	0.20385742	1.0319824	-0.12866211	0.13183594	-0.4765625	0	0	12/11/2017	12	11	2017	5:38:59	20339	0.5	5	38	59	0	0.058837891	3.4804688	0.038574219	0.20874023	1.0109863	2.4899902	0.026123047	0	0	0	0	0	0	0	0	0	1.032959	0.032958984	0.040527344	-0.014648438	-0.004882813	0.020751953	0	44330	0	0	0
846	21416	21416	Category A	0.023925781	0.20385742	1.0197754	-0.12402344	0.12963867	-0.47875977	0	0	12/11/2017	12	11	2017	5:38:59	20339	0.6	5	38	59	0	0.058837891	3.4804688	0.038818359	0.20849609	1.0107422	2.0861816	0.017822266	0	0	0	0	0	0	0	0	0	1.0327148	0.032714844	0.028564453	-0.014892578	-0.004638672	0.008789063	0	44330	0	0	0
847	21417	21417	Category A	0.047851563	0.21582031	1.0078125	-0.12402344	0.13085938	-0.4765625	0	0	12/11/2017	12	11	2017	5:38:59	20339	0.7	5	38	59	0	0.058837891	3.4804688	0.038818359	0.20849609	1.0107422	1.9897461	0.01171875	0	0	0	0	0	0	0	0	0	1.0327148	0.032714844	0.019042969	0.008789063	0.007080078	-0.002929688	0	44330	0	0	0
848	21418	21418	Category A	0.047851563	0.20385742	1.0197754	-0.12304688	0.1315918	-0.47875977	0	0	12/11/2017	12	11	2017	5:38:59	20339	0.8	5	38	59	0	0.058837891	3.4804688	0.0390625	0.20849609	1.0107422	1.8361816	0.013183594	0	0	0	0	0	0	0	0	0	1.0327148	0.032714844	0.022216797	0.008544922	-0.004638672	0.008789063	0	44330	0	0	0
849	21419	21419	Category A	0.035888672	0.20385742	1.0078125	-0.12963867	0.1340332	-0.4765625	0	0	12/11/2017	12	11	2017	5:38:59	20339	0.9	5	38	59	0	0.059326172	3.515918	0.0390625	0.20849609	1.0107422	0.87915039	0.006347656	0	0	0	0	0	0	0	0	0	1.0327148	0.032714844	0.010742188	-0.003173828	-0.004638672	-0.002929688	0	44330	0	0	0
850	21420	21420	Category A	0.023925781	0.20385742	0.99584961	-0.12866211	0.12988281	-0.47973633	0	0	12/11/2017	12	11	2017	5:39:00	20340	0	5	39	0	0	0.059326172	3.515918	0.038818359	0.20849609	1.010498	0.11474609	0.021484375	0	0	0	0	0	0	0	0	0	1.0324707	0.032470703	0.034423828	-0.014892578	-0.004638672	-0.014648438	0	44330	0	0	0
851	21421	21421	Category A	0.035888672	0.21582031	0.99584961	-0.125	0.13085938	-0.47851563	0	0	12/11/2017	12	11	2017	5:39:00	20340	0.1	5	39	0	0	0.059326172	3.515918	0.038818359	0.20849609	1.010498	0.053955078	0.016601563	0	0	0	0	0	0	0	0	0	1.0324707	0.032470703	0.024902344	-0.002929688	0.007080078	-0.014648438	0	44330	0	0	0
852	21422	21422	Category A	0.011962891	0.21582031	1.0559082	-0.12329102	0.12792969	-0.47973633	0	0	12/11/2017	12	11	2017	5:39:00	20340	0.2	5	39	0	0	0.059326172	3.515918	0.039306641	0.20898438	1.0100098	0.13549805	0.053710938	0	0	0	0	0	0	0	0	0	1.0322266	0.032226563	0.079833984	-0.02734375	0.006591797	0.045654297	0	44330	0	0	0
853	21423	21423	Category A	0.011962891	0.20385742	0.99584961	-0.12573242	0.12841797	-0.4765625	0	0	12/11/2017	12	11	2017	5:39:00	20340	0.3	5	39	0	0	0.059326172	3.515918	0.039306641	0.20947266	1.0097656	0.62109375	0.03125	0	0	0	0	0	0	0	0	0	1.0319824	0.031982422	0.047119141	-0.02734375	-0.005615234	-0.013916016	0	44330	0	0	0
854	21424	21424	Category A	0.047851563	0.20385742	1.0197754	-0.12890625	0.13549805	-0.4777832	0	0	12/11/2017	12	11	2017	5:39:00	20340	0.4	5	39	0	0	0.059326172	3.515918	0.039306641	0.20947266	1.0097656	0.67138672	0.014160156	0	0	0	0	0	0	0	0	0	1.0319824	0.031982422	0.024169922	0.008300781	-0.005615234	0.009765625	0	44330	0	0	0
855	21425	21425	Category A	0.071777344	0.19189453	1.0319824	-0.12866211	0.13183594	-0.47875977	0	0	12/11/2017	12	11	2017	5:39:00	20340	0.5	5	39	0	0	0.059326172	3.515918	0.039306641	0.20947266	1.0095215	0.19921875	0.04296875	0	0	0	0	0	0	0	0	0	1.0317383	0.031738281	0.072265625	0.032226563	-0.017578125	0.022216797	0	44330	0	0	0
856	21426	21426	Category A	0.035888672	0.19189453	1.0319824	-0.12402344	0.12548828	-0.47973633	0	0	12/11/2017	12	11	2017	5:39:00	20340	0.6	5	39	0	0	0.059326172	3.515918	0.039306641	0.20922852	1.0095215	0.61743164	0.028564453	0	0	0	0	0	0	0	0	0	1.0317383	0.031738281	0.043212891	-0.003417969	-0.017333984	0.022216797	0	44330	0	0	0
857	21427	21427	Category A	0.011962891	0.19189453	1.0197754	-0.12036133	0.12646484	-0.47875977	0	0	12/11/2017	12	11	2017	5:39:00	20340	0.7	5	39	0	0	0.059326172	3.515918	0.038818359	0.20898438	1.0095215	0.23950195	0.033447266	0	0	0	0	0	0	0	0	0	1.0317383	0.031738281	0.054199219	-0.026855469	-0.017089844	0.010009766	0	44330	0	0	0
858	21428	21428	Category A	0.023925781	0.21582031	1.0078125	-0.12866211	0.12988281	-0.48388672	0	0	12/11/2017	12	11	2017	5:39:00	20340	0.8	5	39	0	0	0.059326172	3.515918	0.038818359	0.20898438	1.0092773	0.18701172	0.016601563	0	0	0	0	0	0	0	0	0	1.0314941	0.031494141	0.0234375	-0.014892578	0.006591797	-0.001464844	0	44330	0	0	0
859	21429	21429	Category A	0.035888672	0.20385742	1.0319824	-0.13134766	0.13085938	-0.48046875	0	0	12/11/2017	12	11	2017	5:39:00	20340	0.9	5	39	0	0	0.059326172	3.515918	0.039306641	0.20898438	1.0090332	0.3293457	0.0234375	0	0	0	0	0	0	0	0	0	1.03125	0.03125	0.03125	-0.003417969	-0.005126953	0.022705078	0	44330	0	0	0
860	21430	21430	Category A	0.047851563	0.21582031	1.0078125	-0.12329102	0.13134766	-0.47973633	0	0	12/11/2017	12	11	2017	5:39:01	20341	0	5	39	1	0	0.059326172	3.515918	0.039306641	0.20898438	1.0092773	0.049804688	0.010742188	0	0	0	0	0	0	0	0	0	1.0314941	0.031494141	0.016601563	0.008300781	0.006591797	-0.001464844	0	44330	0	0	0
861	21431	21431	Category A	0.023925781	0.20385742	0.99584961	-0.12670898	0.12988281	-0.4765625	0	0	12/11/2017	12	11	2017	5:39:01	20341	0.1	5	39	1	0	0.059326172	3.515918	0.039794922	0.20898438	1.0090332	1.0187988	0.021240234	0	0	0	0	0	0	0	0	0	1.03125	0.03125	0.034423828	-0.015869141	-0.005126953	-0.013183594	0	44330	0	0	0
862	21432	21432	Category A	0.023925781	0.21582031	0.99584961	-0.1237793	0.12231445	-0.48071289	0	0	12/11/2017	12	11	2017	5:39:01	20341	0.2	5	39	1	0	0.059326172	3.515918	0.039550781	0.20922852	1.0087891	1.659668	0.021484375	0	0	0	0	0	0	0	0	0	1.0310059	0.031005859	0.035400391	-0.015625	0.006347656	-0.012939453	0	44330	0	0	0
863	21433	21433	Category A	0.035888672	0.20385742	0.99584961	-0.12475586	0.12817383	-0.47851563	0	0	12/11/2017	12	11	2017	5:39:01	20341	0.3	5	39	1	0	0.059326172	3.515918	0.039550781	0.20898438	1.0090332	1.8232422	0.014648438	0	0	0	0	0	0	0	0	0	1.0310059	0.031005859	0.022216797	-0.003662109	-0.005126953	-0.013183594	0	44330	0	0	0
864	21434	21434	Category A	0.047851563	0.21582031	1.0078125	-0.12573242	0.13085938	-0.47875977	0	0	12/11/2017	12	11	2017	5:39:01	20341	0.4	5	39	1	0	0.059326172	3.515918	0.039550781	0.20922852	1.0092773	1.7580566	0.010253906	0	0	0	0	0	0	0	0	0	1.0314941	0.031494141	0.015869141	0.008056641	0.006347656	-0.001464844	0	44330	0	0	0
865	21435	21435	Category A	0.023925781	0.20385742	1.0197754	-0.12670898	0.12817383	-0.4777832	0	0	12/11/2017	12	11	2017	5:39:01	20341	0.5	5	39	1	0	0.059326172	3.515918	0.038818359	0.20874023	1.0092773	2.0336914	0.018798828	0	0	0	0	0	0	0	0	0	1.0314941	0.031494141	0.030273438	-0.014892578	-0.004882813	0.010253906	0	44330	0	0	0
866	21436	21436	Category A	0.023925781	0.20385742	1.0319824	-0.12475586	0.12548828	-0.47875977	0	0	12/11/2017	12	11	2017	5:39:01	20341	0.6	5	39	1	0	0.059326172	3.515918	0.038574219	0.20874023	1.0097656	2.1108398	0.027099609	0	0	0	0	0	0	0	0	0	1.0317383	0.031738281	0.041992188	-0.014648438	-0.004882813	0.021972656	0	44330	0	0	0
867	21437	21437	Category A	0.023925781	0.20385742	1.0197754	-0.12768555	0.12890625	-0.47973633	0	0	12/11/2017	12	11	2017	5:39:01	20341	0.7	5	39	1	0	0.059326172	3.515918	0.038574219	0.20898438	1.0097656	1.9006348	0.018310547	0	0	0	0	0	0	0	0	0	1.0317383	0.031738281	0.029785156	-0.014648438	-0.005126953	0.009765625	0	44330	0	0	0
868	21438	21438	Category A	0.023925781	0.21582031	1.0078125	-0.12866211	0.12841797	-0.47558594	0	0	12/11/2017	12	11	2017	5:39:01	20341	0.8	5	39	1	0	0.059326172	3.515918	0.038574219	0.20874023	1.0100098	1.7578125	0.016357422	0	0	0	0	0	0	0	0	0	1.0322266	0.032226563	0.023925781	-0.014648438	0.006835938	-0.002197266	0	44330	0	0	0
869	21439	21439	Category A	0.059814453	0.20385742	0.98388672	-0.12402344	0.12866211	-0.4777832	0	0	12/11/2017	12	11	2017	5:39:01	20341	0.9	5	39	1	0	0.059326172	3.515918	0.038574219	0.20898438	1.0100098	1.5014648	0.033935547	0	0	0	0	0	0	0	0	0	1.0322266	0.032226563	0.052490234	0.020996094	-0.005126953	-0.026123047	0	44330	0	0	0
870	21440	21440	Category A	0.047851563	0.21582031	1.0078125	-0.125	0.13330078	-0.47436523	0	0	12/11/2017	12	11	2017	5:39:02	20342	0	5	39	2	0	0.059326172	3.515918	0.038574219	0.20874023	1.0097656	1.1901855	0.011474609	0	0	0	0	0	0	0	0	0	1.0319824	0.031982422	0.018066406	0.009033203	0.006835938	-0.001953125	0	44330	0	0	0
871	21441	21441	Category A	0.071777344	0.20385742	0.99584961	-0.12768555	0.12719727	-0.48291016	0	0	12/11/2017	12	11	2017	5:39:02	20342	0.1	5	39	2	0	0.059326172	3.515918	0.0390625	0.20825195	1.0097656	0.49511719	0.035644531	0	0	0	0	0	0	0	0	0	1.0317383	0.031738281	0.051025391	0.032470703	-0.004394531	-0.013916016	0	44330	0	0	0
872	21442	21442	Category A	0.059814453	0.20385742	1.0197754	-0.12597656	0.12719727	-0.47973633	0	0	12/11/2017	12	11	2017	5:39:02	20342	0.2	5	39	2	0	0.059326172	3.515918	0.039550781	0.20800781	1.0097656	0.005126953	0.022705078	0	0	0	0	0	0	0	0	0	1.0317383	0.031738281	0.034179688	0.020019531	-0.004150391	0.009765625	0	44330	0	0	0
873	21443	21443	Category A	0.047851563	0.20385742	1.0078125	-0.12866211	0.12890625	-0.48071289	0	0	12/11/2017	12	11	2017	5:39:02	20342	0.3	5	39	2	0	0.059326172	3.515918	0.039306641	0.20776367	1.0097656	0.13525391	0.009277344	0	0	0	0	0	0	0	0	0	1.0314941	0.031494141	0.014160156	0.008300781	-0.00390625	-0.001953125	0	44330	0	0	0
874	21444	21444	Category A	0.059814453	0.20385742	1.0078125	-0.12597656	0.12866211	-0.47973633	0	0	12/11/2017	12	11	2017	5:39:02	20342	0.4	5	39	2	0	0.059326172	3.515918	0.039550781	0.20751953	1.0092773	0.19116211	0.020263672	0	0	0	0	0	0	0	0	0	1.03125	0.03125	0.025390625	0.020019531	-0.003662109	-0.001464844	0	44330	0	0	0
875	21445	21445	Category A	0.023925781	0.2277832	1.0078125	-0.12255859	0.13037109	-0.47558594	0	0	12/11/2017	12	11	2017	5:39:02	20342	0.5	5	39	2	0	0.059326172	3.515918	0.040039063	0.20751953	1.0090332	0.31176758	0.025634766	0	0	0	0	0	0	0	0	0	1.0307617	0.030761719	0.037353516	-0.016113281	0.020019531	-0.001220703	0	44330	0	0	0
876	21446	21446	Category A	0.047851563	0.20385742	0.98388672	-0.12792969	0.13208008	-0.47949219	0	0	12/11/2017	12	11	2017	5:39:02	20342	0.6	5	39	2	0	0.059326172	3.515918	0.040039063	0.20727539	1.0087891	0.060058594	0.026367188	0	0	0	0	0	0	0	0	0	1.0307617	0.030761719	0.036132813	0.007568359	-0.003417969	-0.024902344	0	44330	0	0	0
877	21447	21447	Category A	0.023925781	0.20385742	0.99584961	-0.125	0.13134766	-0.47973633	0	0	12/11/2017	12	11	2017	5:39:02	20342	0.7	5	39	2	0	0.059326172	3.515918	0.039550781	0.20727539	1.0090332	0.47290039	0.020751953	0	0	0	0	0	0	0	0	0	1.0307617	0.030761719	0.032470703	-0.015625	-0.003417969	-0.013183594	0	44330	0	0	0
878	21448	21448	Category A	0.011962891	0.20385742	1.0319824	-0.12670898	0.13232422	-0.48168945	0	0	12/11/2017	12	11	2017	5:39:02	20342	0.8	5	39	2	0	0.059326172	3.515918	0.039794922	0.20751953	1.0090332	0.80151367	0.036132813	0	0	0	0	0	0	0	0	0	1.0310059	0.031005859	0.054443359	-0.027832031	-0.003662109	0.022705078	0	44330	0	0	0
879	21449	21449	Category A	0.047851563	0.19189453	1.0319824	-0.12524414	0.13232422	-0.47460938	0	0	12/11/2017	12	11	2017	5:39:02	20342	0.9	5	39	2	0	0.059326172	3.515918	0.040039063	0.20751953	1.0090332	0.78930664	0.028564453	0	0	0	0	0	0	0	0	0	1.0310059	0.031005859	0.046142578	0.007568359	-0.015625	0.022705078	0	44330	0	0	0
880	21450	21450	Category A	0.071777344	0.20385742	0.99584961	-0.125	0.12963867	-0.4777832	0	0	12/11/2017	12	11	2017	5:39:03	20343	0	5	39	3	0	0.059326172	3.515918	0.040039063	0.20751953	1.0095215	0.92236328	0.034667969	0	0	0	0	0	0	0	0	0	1.0314941	0.031494141	0.049072266	0.031494141	-0.003662109	-0.013671875	0	44330	0	0	0
881	21451	21451	Category A	0.047851563	0.2277832	0.98388672	-0.12841797	0.12524414	-0.47973633	0	0	12/11/2017	12	11	2017	5:39:03	20343	0.1	5	39	3	0	0.059326172	3.515918	0.039794922	0.20751953	1.0097656	0.74731445	0.033691406	0	0	0	0	0	0	0	0	0	1.0314941	0.031494141	0.053710938	0.0078125	0.020019531	-0.025878906	0	44330	0	0	0
882	21452	21452	Category A	0.035888672	0.21582031	0.99584961	-0.12695313	0.13330078	-0.47973633	0	0	12/11/2017	12	11	2017	5:39:03	20343	0.2	5	39	3	0	0.059326172	3.515918	0.039550781	0.20800781	1.0097656	0.037597656	0.016357422	0	0	0	0	0	0	0	0	0	1.0317383	0.031738281	0.025390625	-0.003662109	0.007568359	-0.013916016	0	44330	0	0	0
883	21453	21453	Category A	0.035888672	0.2277832	1.0197754	-0.12304688	0.12988281	-0.47851563	0	0	12/11/2017	12	11	2017	5:39:03	20343	0.3	5	39	3	0	0.059326172	3.515918	0.0390625	0.20800781	1.0100098	0.80810547	0.021972656	0	0	0	0	0	0	0	0	0	1.0319824	0.031982422	0.032470703	-0.003173828	0.01953125	0.009521484	0	44330	0	0	0
884	21454	21454	Category A	0.071777344	0.21582031	1.0078125	-0.12695313	0.13208008	-0.4777832	0	0	12/11/2017	12	11	2017	5:39:03	20343	0.4	5	39	3	0	0.059326172	3.515918	0.039306641	0.20825195	1.0097656	1.0114746	0.033203125	0	0	0	0	0	0	0	0	0	1.0319824	0.031982422	0.041748047	0.032226563	0.007324219	-0.001953125	0	44330	0	0	0
885	21455	21455	Category A	0.047851563	0.20385742	0.99584961	-0.12695313	0.13208008	-0.48071289	0	0	12/11/2017	12	11	2017	5:39:03	20343	0.5	5	39	3	0	0.059326172	3.515918	0.038818359	0.20874023	1.0102539	0.77880859	0.017822266	0	0	0	0	0	0	0	0	0	1.0324707	0.032470703	0.028564453	0.008789063	-0.004882813	-0.014404297	0	44330	0	0	0
886	21456	21456	Category A	0.047851563	0.20385742	1.0197754	-0.12866211	0.12890625	-0.4777832	0	0	12/11/2017	12	11	2017	5:39:03	20343	0.6	5	39	3	0	0.059326172	3.515918	0.038818359	0.20874023	1.0097656	0.609375	0.014160156	0	0	0	0	0	0	0	0	0	1.0317383	0.031738281	0.023681641	0.008789063	-0.004882813	0.009765625	0	44330	0	0	0
887	21457	21457	Category A	0.047851563	0.20385742	1.0078125	-0.125	0.13330078	-0.47949219	0	0	12/11/2017	12	11	2017	5:39:03	20343	0.7	5	39	3	0	0.059570313	3.4417969	0.0390625	0.20874023	1.0097656	0.63891602	0.010253906	0	0	0	0	0	0	0	0	0	1.0319824	0.031982422	0.015869141	0.008544922	-0.004882813	-0.001953125	0	44330	0	0	0
888	21458	21458	Category A	0.035888672	0.20385742	1.0078125	-0.12670898	0.12670898	-0.4765625	0	0	12/11/2017	12	11	2017	5:39:03	20343	0.8	5	39	3	0	0.059570313	3.4417969	0.0390625	0.20874023	1.0097656	0.54296875	0.006103516	0	0	0	0	0	0	0	0	0	1.0319824	0.031982422	0.010253906	-0.003173828	-0.004882813	-0.001953125	0	44330	0	0	0
889	21459	21459	Category A	0.023925781	0.20385742	1.0197754	-0.12573242	0.12573242	-0.4765625	0	0	12/11/2017	12	11	2017	5:39:03	20343	0.9	5	39	3	0	0.059570313	3.4417969	0.038818359	0.20849609	1.0097656	0.81005859	0.018554688	0	0	0	0	0	0	0	0	0	1.0317383	0.031738281	0.029785156	-0.014892578	-0.004638672	0.009765625	0	44330	0	0	0
890	21460	21460	Category A	0.047851563	0.21582031	1.0078125	-0.12792969	0.13232422	-0.48168945	0	0	12/11/2017	12	11	2017	5:39:04	20344	0	5	39	4	0	0.059570313	3.4417969	0.0390625	0.20874023	1.0092773	1.4475098	0.011230469	0	0	0	0	0	0	0	0	0	1.0314941	0.031494141	0.017333984	0.008544922	0.006835938	-0.001464844	0	44330	0	0	0
891	21461	21461	Category A	0.059814453	0.2277832	0.97192383	-0.12329102	0.12792969	-0.4777832	0	0	12/11/2017	12	11	2017	5:39:04	20344	0.1	5	39	4	0	0.059570313	3.4417969	0.039306641	0.20874023	1.0095215	1.4375	0.046875	0	0	0	0	0	0	0	0	0	1.0317383	0.031738281	0.077148438	0.020263672	0.018798828	-0.037597656	0	44330	0	0	0
892	21462	21462	Category A	0.023925781	0.2277832	1.0078125	-0.12402344	0.12475586	-0.47460938	0	0	12/11/2017	12	11	2017	5:39:04	20344	0.2	5	39	4	0	0.059570313	3.4417969	0.039306641	0.20825195	1.0092773	0.63452148	0.024658203	0	0	0	0	0	0	0	0	0	1.0314941	0.031494141	0.036376953	-0.015380859	0.019287109	-0.001464844	0	44330	0	0	0
893	21463	21463	Category A	0.023925781	0.20385742	1.0078125	-0.1262207	0.12255859	-0.4765625	0	0	12/11/2017	12	11	2017	5:39:04	20344	0.3	5	39	4	0	0.059570313	3.4417969	0.039550781	0.20825195	1.0090332	0.12719727	0.016357422	0	0	0	0	0	0	0	0	0	1.0310059	0.031005859	0.021240234	-0.015625	-0.004394531	-0.001220703	0	44330	0	0	0
894	21464	21464	Category A	0.035888672	0.20385742	1.0078125	-0.12866211	0.13183594	-0.47875977	0	0	12/11/2017	12	11	2017	5:39:04	20344	0.4	5	39	4	0	0.059570313	3.4417969	0.039550781	0.20825195	1.0090332	0.054443359	0.005859375	0	0	0	0	0	0	0	0	0	1.0310059	0.031005859	0.009521484	-0.003662109	-0.004394531	-0.001220703	0	44330	0	0	0
895	21465	21465	Category A	0.047851563	0.21582031	1.0078125	-0.12402344	0.1315918	-0.47875977	0	0	12/11/2017	12	11	2017	5:39:04	20344	0.5	5	39	4	0	0.059570313	3.4417969	0.039550781	0.20825195	1.0090332	0.059814453	0.010986328	0	0	0	0	0	0	0	0	0	1.0310059	0.031005859	0.016845703	0.008056641	0.007324219	-0.001220703	0	44330	0	0	0
896	21466	21466	Category A	0.035888672	0.20385742	1.0197754	-0.12890625	0.13305664	-0.48071289	0	0	12/11/2017	12	11	2017	5:39:04	20344	0.6	5	39	4	0	0.059570313	3.4417969	0.0390625	0.20825195	1.0087891	0.39355469	0.012207031	0	0	0	0	0	0	0	0	0	1.0307617	0.030761719	0.018798828	-0.003173828	-0.004394531	0.010742188	0	44330	0	0	0
897	21467	21467	Category A	0.047851563	0.2277832	1.0197754	-0.12866211	0.1315918	-0.4777832	0	0	12/11/2017	12	11	2017	5:39:04	20344	0.7	5	39	4	0	0.059570313	3.4417969	0.039306641	0.20849609	1.0080566	1.0109863	0.023681641	0	0	0	0	0	0	0	0	0	1.0302734	0.030273438	0.0390625	0.008300781	0.019042969	0.011474609	0	44330	0	0	0
898	21468	21468	Category A	0.059814453	0.21582031	1.0078125	-0.12744141	0.13183594	-0.47460938	0	0	12/11/2017	12	11	2017	5:39:04	20344	0.8	5	39	4	0	0.059570313	3.4417969	0.039550781	0.20874023	1.0080566	1.7016602	0.021240234	0	0	0	0	0	0	0	0	0	1.0302734	0.030273438	0.02734375	0.020019531	0.006835938	-0.000244141	0	44330	0	0	0
899	21469	21469	Category A	0.047851563	0.21582031	1.0078125	-0.12573242	0.12402344	-0.47875977	0	0	12/11/2017	12	11	2017	5:39:04	20344	0.9	5	39	4	0	0.059570313	3.4417969	0.039550781	0.20874023	1.0078125	1.3476563	0.010498047	0	0	0	0	0	0	0	0	0	1.0300293	0.030029297	0.014892578	0.008056641	0.006835938	0	0	44330	0	0	0
900	21470	21470	Category A	0.047851563	0.20385742	0.99584961	-0.12573242	0.12646484	-0.4765625	0	0	12/11/2017	12	11	2017	5:39:05	20345	0	5	39	5	0	0.059570313	3.4417969	0.039550781	0.20898438	1.0075684	0.56494141	0.015136719	0	0	0	0	0	0	0	0	0	1.0297852	0.029785156	0.025146484	0.008056641	-0.005126953	-0.01171875	0	44330	0	0	0
901	21471	21471	Category A	0.023925781	0.21582031	1.0078125	-0.12670898	0.12524414	-0.47973633	0	0	12/11/2017	12	11	2017	5:39:05	20345	0.1	5	39	5	0	0.059570313	3.4417969	0.039550781	0.20898438	1.0075684	0.2734375	0.017089844	0	0	0	0	0	0	0	0	0	1.0297852	0.029785156	0.022460938	-0.015625	0.006591797	0	0	44330	0	0	0
902	21472	21472	Category A	0.047851563	0.20385742	1.0197754	-0.12646484	0.12426758	-0.47900391	0	0	12/11/2017	12	11	2017	5:39:05	20345	0.2	5	39	5	0	0.059570313	3.4417969	0.040039063	0.20898438	1.0078125	0.026855469	0.014892578	0	0	0	0	0	0	0	0	0	1.0300293	0.030029297	0.024658203	0.007568359	-0.005126953	0.01171875	0	44330	0	0	0
903	21473	21473	Category A	0.035888672	0.2277832	1.0319824	-0.13037109	0.13183594	-0.48168945	0	0	12/11/2017	12	11	2017	5:39:05	20345	0.3	5	39	5	0	0.059570313	3.4417969	0.040283203	0.20898438	1.0073242	0.76318359	0.031005859	0	0	0	0	0	0	0	0	0	1.0297852	0.029785156	0.047607422	-0.004394531	0.018554688	0.024414063	0	44330	0	0	0
904	21474	21474	Category A	0.011962891	0.20385742	1.0197754	-0.12670898	0.12890625	-0.48266602	0	0	12/11/2017	12	11	2017	5:39:05	20345	0.4	5	39	5	0	0.059570313	3.4417969	0.040283203	0.20898438	1.0073242	0.97875977	0.03125	0	0	0	0	0	0	0	0	0	1.029541	0.029541016	0.045898438	-0.028320313	-0.005126953	0.012207031	0	44330	0	0	0
905	21475	21475	Category A	0.035888672	0.20385742	1.0197754	-0.12768555	0.12548828	-0.4777832	0	0	12/11/2017	12	11	2017	5:39:05	20345	0.5	5	39	5	0	0.059570313	3.4417969	0.039794922	0.20874023	1.0073242	0.79370117	0.013671875	0	0	0	0	0	0	0	0	0	1.029541	0.029541016	0.021240234	-0.00390625	-0.004882813	0.012207031	0	44330	0	0	0
906	21476	21476	Category A	0.035888672	0.21582031	1.0197754	-0.12231445	0.1262207	-0.47875977	0	0	12/11/2017	12	11	2017	5:39:05	20345	0.6	5	39	5	0	0.059570313	3.4417969	0.040039063	0.20898438	1.0073242	0.62475586	0.014648438	0	0	0	0	0	0	0	0	0	1.029541	0.029541016	0.0234375	-0.004150391	0.006591797	0.012207031	0	44330	0	0	0
907	21477	21477	Category A	0.035888672	0.20385742	1.0319824	-0.1262207	0.12963867	-0.48071289	0	0	12/11/2017	12	11	2017	5:39:05	20345	0.7	5	39	5	0	0.059570313	3.4417969	0.040039063	0.20922852	1.0070801	0.65795898	0.025634766	0	0	0	0	0	0	0	0	0	1.0292969	0.029296875	0.034423828	-0.004150391	-0.005371094	0.024658203	0	44330	0	0	0
908	21478	21478	Category A	0.035888672	0.21582031	0.98388672	-0.12695313	0.1315918	-0.48144531	0	0	12/11/2017	12	11	2017	5:39:05	20345	0.8	5	39	5	0	0.059570313	3.4417969	0.040039063	0.20922852	1.0070801	0.99365234	0.024414063	0	0	0	0	0	0	0	0	0	1.0292969	0.029296875	0.034179688	-0.004150391	0.006347656	-0.023193359	0	44330	0	0	0
909	21479	21479	Category A	0.047851563	0.21582031	0.99584961	-0.1262207	0.13549805	-0.47753906	0	0	12/11/2017	12	11	2017	5:39:05	20345	0.9	5	39	5	0	0.059570313	3.4417969	0.040039063	0.20898438	1.0070801	1.0537109	0.015136719	0	0	0	0	0	0	0	0	0	1.0292969	0.029296875	0.025390625	0.007568359	0.006591797	-0.011230469	0	44330	0	0	0
910	21480	21480	Category A	0.047851563	0.20385742	0.99584961	-0.12768555	0.13427734	-0.47949219	0	0	12/11/2017	12	11	2017	5:39:06	20346	0	5	39	6	0	0.059570313	3.4417969	0.040039063	0.20922852	1.0073242	1.4975586	0.014892578	0	0	0	0	0	0	0	0	0	1.029541	0.029541016	0.024658203	0.007568359	-0.005371094	-0.011474609	0	44330	0	0	0
911	21481	21481	Category A	0.059814453	0.19189453	1.0197754	-0.12744141	0.12402344	-0.48071289	0	0	12/11/2017	12	11	2017	5:39:06	20346	0.1	5	39	6	0	0.059570313	3.4417969	0.040039063	0.20922852	1.0073242	1.7102051	0.028808594	0	0	0	0	0	0	0	0	0	1.029541	0.029541016	0.049316406	0.01953125	-0.017333984	0.012207031	0	44330	0	0	0
912	21482	21482	Category A	0.047851563	0.19189453	1.0078125	-0.12670898	0.12817383	-0.47875977	0	0	12/11/2017	12	11	2017	5:39:06	20346	0.2	5	39	6	0	0.059570313	3.4417969	0.039550781	0.20922852	1.0073242	1.3806152	0.019042969	0	0	0	0	0	0	0	0	0	1.0297852	0.029785156	0.025634766	0.008056641	-0.017333984	0.000244141	0	44330	0	0	0
913	21483	21483	Category A	0.047851563	0.20385742	0.99584961	-0.12597656	0.12988281	-0.47875977	0	0	12/11/2017	12	11	2017	5:39:06	20346	0.3	5	39	6	0	0.059570313	3.4417969	0.039306641	0.20922852	1.0070801	1.2106934	0.015136719	0	0	0	0	0	0	0	0	0	1.0292969	0.029296875	0.025390625	0.008300781	-0.005371094	-0.011230469	0	44330	0	0	0
914	21484	21484	Category A	0.071777344	0.20385742	0.99584961	-0.12768555	0.1262207	-0.47973633	0	0	12/11/2017	12	11	2017	5:39:06	20346	0.4	5	39	6	0	0.059570313	3.4417969	0.038818359	0.20922852	1.0068359	1.1999512	0.034912109	0	0	0	0	0	0	0	0	0	1.0290527	0.029052734	0.049316406	0.032714844	-0.005371094	-0.010986328	0	44330	0	0	0
915	21485	21485	Category A	0.023925781	0.20385742	1.0078125	-0.12768555	0.12817383	-0.47973633	0	0	12/11/2017	12	11	2017	5:39:06	20346	0.5	5	39	6	0	0.059570313	3.4417969	0.038574219	0.20922852	1.0070801	0.66015625	0.015625	0	0	0	0	0	0	0	0	0	1.0292969	0.029296875	0.020751953	-0.014648438	-0.005371094	0.000488281	0	44330	0	0	0
916	21486	21486	Category A	0.023925781	0.21582031	1.0197754	-0.13037109	0.12988281	-0.48071289	0	0	12/11/2017	12	11	2017	5:39:06	20346	0.6	5	39	6	0	0.059570313	3.4417969	0.038818359	0.20922852	1.0073242	0.13085938	0.020263672	0	0	0	0	0	0	0	0	0	1.029541	0.029541016	0.033691406	-0.014892578	0.006347656	0.012207031	0	44330	0	0	0
917	21487	21487	Category A	0.035888672	0.21582031	1.0197754	-0.1262207	0.13134766	-0.47949219	0	0	12/11/2017	12	11	2017	5:39:06	20346	0.7	5	39	6	0	0.059570313	3.4417969	0.038574219	0.20947266	1.0075684	0.17504883	0.013671875	0	0	0	0	0	0	0	0	0	1.0297852	0.029785156	0.020996094	-0.002685547	0.006103516	0.011962891	0	44330	0	0	0
918	21488	21488	Category A	0.035888672	0.20385742	0.99584961	-0.12426758	0.13037109	-0.48046875	0	0	12/11/2017	12	11	2017	5:39:06	20346	0.8	5	39	6	0	0.059570313	3.4417969	0.038818359	0.20947266	1.0078125	0.40087891	0.013427734	0	0	0	0	0	0	0	0	0	1.0300293	0.030029297	0.020751953	-0.002929688	-0.005615234	-0.011962891	0	44330	0	0	0
919	21489	21489	Category A	0.035888672	0.20385742	1.0319824	-0.12304688	0.12792969	-0.48168945	0	0	12/11/2017	12	11	2017	5:39:06	20346	0.9	5	39	6	0	0.059570313	3.4417969	0.039306641	0.20947266	1.0073242	0.41503906	0.025146484	0	0	0	0	0	0	0	0	0	1.0297852	0.029785156	0.033691406	-0.003417969	-0.005615234	0.024414063	0	44330	0	0	0
920	21490	21490	Category A	0.047851563	0.20385742	0.99584961	-0.12768555	0.12744141	-0.47973633	0	0	12/11/2017	12	11	2017	5:39:07	20347	0	5	39	7	0	0.059570313	3.4417969	0.039306641	0.2097168	1.0070801	0.03125	0.015136719	0	0	0	0	0	0	0	0	0	1.0292969	0.029296875	0.025634766	0.008300781	-0.005859375	-0.011230469	0	44330	0	0	0
921	21491	21491	Category A	0.023925781	0.21582031	1.0197754	-0.125	0.13085938	-0.47851563	0	0	12/11/2017	12	11	2017	5:39:07	20347	0.1	5	39	7	0	0.059570313	3.4417969	0.039306641	0.2097168	1.0070801	0.50415039	0.020507813	0	0	0	0	0	0	0	0	0	1.029541	0.029541016	0.033691406	-0.015380859	0.005859375	0.012451172	0	44330	0	0	0
922	21492	21492	Category A	0.023925781	0.21582031	1.0197754	-0.12670898	0.13037109	-0.47973633	0	0	12/11/2017	12	11	2017	5:39:07	20347	0.2	5	39	7	0	0.059570313	3.4417969	0.0390625	0.20947266	1.0078125	0.81860352	0.020019531	0	0	0	0	0	0	0	0	0	1.0302734	0.030273438	0.032958984	-0.015136719	0.006103516	0.01171875	0	44330	0	0	0
923	21493	21493	Category A	0.047851563	0.2277832	0.99584961	-0.12963867	0.13085938	-0.47875977	0	0	12/11/2017	12	11	2017	5:39:07	20347	0.3	5	39	7	0	0.059570313	3.4417969	0.039306641	0.20947266	1.0080566	1.4033203	0.0234375	0	0	0	0	0	0	0	0	0	1.0305176	0.030517578	0.0390625	0.008300781	0.018066406	-0.012207031	0	44330	0	0	0
924	21494	21494	Category A	0.011962891	0.21582031	1.0319824	-0.12670898	0.12670898	-0.48071289	0	0	12/11/2017	12	11	2017	5:39:07	20347	0.4	5	39	7	0	0.059570313	3.4417969	0.039306641	0.20922852	1.0080566	1.673584	0.036621094	0	0	0	0	0	0	0	0	0	1.0302734	0.030273438	0.057617188	-0.02734375	0.006347656	0.023681641	0	44330	0	0	0
925	21495	21495	Category A	0.035888672	0.20385742	0.98388672	-0.12963867	0.13085938	-0.47875977	0	0	12/11/2017	12	11	2017	5:39:07	20347	0.5	5	39	7	0	0.059326172	3.5255859	0.038818359	0.20898438	1.0083008	1.2438965	0.025146484	0	0	0	0	0	0	0	0	0	1.0305176	0.030517578	0.032714844	-0.002929688	-0.005126953	-0.024414063	0	44330	0	0	0
926	21496	21496	Category A	0.035888672	0.20385742	1.0319824	-0.12597656	0.12719727	-0.47973633	0	0	12/11/2017	12	11	2017	5:39:07	20347	0.6	5	39	7	0	0.059326172	3.5255859	0.038818359	0.20922852	1.0085449	0.52758789	0.024169922	0	0	0	0	0	0	0	0	0	1.0307617	0.030761719	0.031738281	-0.002929688	-0.005371094	0.023193359	0	44330	0	0	0
927	21497	21497	Category A	0.047851563	0.20385742	1.0078125	-0.12719727	0.125	-0.47875977	0	0	12/11/2017	12	11	2017	5:39:07	20347	0.7	5	39	7	0	0.059326172	3.5255859	0.038574219	0.20922852	1.0080566	0.072753906	0.010498047	0	0	0	0	0	0	0	0	0	1.0302734	0.030273438	0.014892578	0.009033203	-0.005371094	-0.000244141	0	44330	0	0	0
928	21498	21498	Category A	0.035888672	0.19189453	1.0078125	-0.12866211	0.12817383	-0.47973633	0	0	12/11/2017	12	11	2017	5:39:07	20347	0.8	5	39	7	0	0.059326172	3.5255859	0.038574219	0.20922852	1.0080566	0.091552734	0.017333984	0	0	0	0	0	0	0	0	0	1.0302734	0.030273438	0.020263672	-0.002685547	-0.017333984	-0.000244141	0	44330	0	0	0
929	21499	21499	Category A	0.047851563	0.21582031	0.98388672	-0.12207031	0.12280273	-0.47973633	0	0	12/11/2017	12	11	2017	5:39:07	20347	0.9	5	39	7	0	0.059326172	3.5255859	0.038085938	0.20922852	1.0078125	0.11254883	0.026611328	0	0	0	0	0	0	0	0	0	1.0300293	0.030029297	0.040283203	0.009521484	0.006347656	-0.023925781	0	44330	0	0	0
930	21500	21500	Category A	0.035888672	0.20385742	1.0078125	-0.12744141	0.12646484	-0.48071289	0	0	12/11/2017	12	11	2017	5:39:08	20348	0	5	39	8	0	0.059326172	3.5255859	0.037841797	0.20922852	1.0073242	0.32128906	0.005615234	0	0	0	0	0	0	0	0	0	1.029541	0.029541016	0.007568359	-0.001953125	-0.005371094	0.000244141	0	44330	0	0	0
931	21501	21501	Category A	0.047851563	0.19189453	0.98388672	-0.12695313	0.13208008	-0.48071289	0	0	12/11/2017	12	11	2017	5:39:08	20348	0.1	5	39	8	0	0.059326172	3.5255859	0.037597656	0.20922852	1.0073242	0.76147461	0.031005859	0	0	0	0	0	0	0	0	0	1.029541	0.029541016	0.051025391	0.010009766	-0.017333984	-0.0234375	0	44330	0	0	0
932	21502	21502	Category A	0.023925781	0.20385742	1.0197754	-0.12670898	0.13037109	-0.48071289	0	0	12/11/2017	12	11	2017	5:39:08	20348	0.2	5	39	8	0	0.059326172	3.5255859	0.037597656	0.20898438	1.0078125	1.0505371	0.018798828	0	0	0	0	0	0	0	0	0	1.0300293	0.030029297	0.030761719	-0.013671875	-0.005126953	0.01171875	0	44330	0	0	0
933	21503	21503	Category A	0.023925781	0.20385742	1.0078125	-0.12866211	0.13232422	-0.47753906	0	0	12/11/2017	12	11	2017	5:39:08	20348	0.3	5	39	8	0	0.059326172	3.5255859	0.038085938	0.20874023	1.0080566	1.4956055	0.015136719	0	0	0	0	0	0	0	0	0	1.0302734	0.030273438	0.019775391	-0.014160156	-0.004882813	-0.000244141	0	44330	0	0	0
934	21504	21504	Category A	0.035888672	0.20385742	1.0078125	-0.12670898	0.12988281	-0.48168945	0	0	12/11/2017	12	11	2017	5:39:08	20348	0.4	5	39	8	0	0.059326172	3.5255859	0.038574219	0.20874023	1.0083008	1.8823242	0.005615234	0	0	0	0	0	0	0	0	0	1.0305176	0.030517578	0.008300781	-0.002685547	-0.004882813	-0.000488281	0	44330	0	0	0
935	21505	21505	Category A	0.035888672	0.20385742	1.0197754	-0.12670898	0.12890625	-0.47558594	0	0	12/11/2017	12	11	2017	5:39:08	20348	0.5	5	39	8	0	0.059326172	3.5255859	0.038574219	0.20922852	1.0083008	1.5249023	0.012695313	0	0	0	0	0	0	0	0	0	1.0305176	0.030517578	0.019287109	-0.002685547	-0.005371094	0.011230469	0	44330	0	0	0
936	21506	21506	Category A	0.047851563	0.20385742	0.98388672	-0.12939453	0.12646484	-0.47875977	0	0	12/11/2017	12	11	2017	5:39:08	20348	0.6	5	39	8	0	0.059326172	3.5255859	0.038330078	0.20922852	1.0085449	0.78271484	0.027099609	0	0	0	0	0	0	0	0	0	1.0307617	0.030761719	0.039550781	0.009277344	-0.005371094	-0.024658203	0	44330	0	0	0
937	21507	21507	Category A	0.035888672	0.21582031	1.0078125	-0.12231445	0.12963867	-0.47949219	0	0	12/11/2017	12	11	2017	5:39:08	20348	0.7	5	39	8	0	0.059326172	3.5255859	0.038085938	0.20947266	1.0090332	0.079833984	0.006591797	0	0	0	0	0	0	0	0	0	1.03125	0.03125	0.009765625	-0.002197266	0.006103516	-0.001220703	0	44330	0	0	0
938	21508	21508	Category A	0.035888672	0.21582031	0.98388672	-0.12597656	0.12866211	-0.48266602	0	0	12/11/2017	12	11	2017	5:39:08	20348	0.8	5	39	8	0	0.059326172	3.5255859	0.038085938	0.20922852	1.0085449	0.60864258	0.025634766	0	0	0	0	0	0	0	0	0	1.0307617	0.030761719	0.033447266	-0.002197266	0.006347656	-0.024658203	0	44330	0	0	0
939	21509	21509	Category A	0.035888672	0.21582031	1.0197754	-0.1262207	0.12963867	-0.47558594	0	0	12/11/2017	12	11	2017	5:39:08	20348	0.9	5	39	8	0	0.059326172	3.5255859	0.037597656	0.20898438	1.0087891	1.144043	0.012695313	0	0	0	0	0	0	0	0	0	1.0310059	0.031005859	0.019287109	-0.001708984	0.006591797	0.010742188	0	44330	0	0	0
940	21510	21510	Category A	0.047851563	0.21582031	1.0078125	-0.12744141	0.12841797	-0.47460938	0	0	12/11/2017	12	11	2017	5:39:09	20349	0	5	39	9	0	0.059326172	3.5255859	0.037353516	0.20898438	1.0085449	1.6252441	0.012207031	0	0	0	0	0	0	0	0	0	1.0307617	0.030761719	0.017822266	0.010253906	0.006591797	-0.000732422	0	44330	0	0	0
941	21511	21511	Category A	0.059814453	0.20385742	1.0078125	-0.12670898	0.13037109	-0.4777832	0	0	12/11/2017	12	11	2017	5:39:09	20349	0.1	5	39	9	0	0.059326172	3.5255859	0.037109375	0.20922852	1.0090332	1.8818359	0.023193359	0	0	0	0	0	0	0	0	0	1.0310059	0.031005859	0.029296875	0.022460938	-0.005371094	-0.001220703	0	44330	0	0	0
942	21512	21512	Category A	0.035888672	0.21582031	0.97192383	-0.125	0.12719727	-0.4777832	0	0	12/11/2017	12	11	2017	5:39:09	20349	0.2	5	39	9	0	0.059326172	3.5255859	0.037353516	0.20947266	1.0090332	1.4255371	0.037597656	0	0	0	0	0	0	0	0	0	1.0310059	0.031005859	0.044677734	-0.001464844	0.006103516	-0.037109375	0	44330	0	0	0
943	21513	21513	Category A	0.035888672	0.20385742	0.98388672	-0.13134766	0.12988281	-0.4777832	0	0	12/11/2017	12	11	2017	5:39:09	20349	0.3	5	39	9	0	0.059326172	3.5255859	0.037109375	0.20947266	1.0090332	1.440918	0.025634766	0	0	0	0	0	0	0	0	0	1.03125	0.03125	0.032226563	-0.001220703	-0.005615234	-0.025146484	0	44330	0	0	0
944	21514	21514	Category A	0.011962891	0.20385742	1.0197754	-0.12670898	0.13183594	-0.47851563	0	0	12/11/2017	12	11	2017	5:39:09	20349	0.4	5	39	9	0	0.059326172	3.5255859	0.037597656	0.20922852	1.0085449	1.8071289	0.028564453	0	0	0	0	0	0	0	0	0	1.0307617	0.030761719	0.042236328	-0.025634766	-0.005371094	0.010986328	0	44330	0	0	0
945	21515	21515	Category A	0.047851563	0.21582031	1.0078125	-0.12768555	0.1237793	-0.47973633	0	0	12/11/2017	12	11	2017	5:39:09	20349	0.5	5	39	9	0	0.059326172	3.5255859	0.037841797	0.20922852	1.0078125	1.3566895	0.01171875	0	0	0	0	0	0	0	0	0	1.0300293	0.030029297	0.016113281	0.009765625	0.006347656	0	0	44330	0	0	0
946	21516	21516	Category A	0.023925781	0.21582031	1.0197754	-0.12402344	0.12817383	-0.47875977	0	0	12/11/2017	12	11	2017	5:39:09	20349	0.6	5	39	9	0	0.059326172	3.5255859	0.038085938	0.20947266	1.0073242	0.49267578	0.01953125	0	0	0	0	0	0	0	0	0	1.0297852	0.029785156	0.032714844	-0.014160156	0.006103516	0.012207031	0	44330	0	0	0
947	21517	21517	Category A	0.023925781	0.20385742	1.0197754	-0.12304688	0.12988281	-0.47460938	0	0	12/11/2017	12	11	2017	5:39:09	20349	0.7	5	39	9	0	0.059326172	3.5255859	0.038085938	0.20947266	1.0070801	0.10498047	0.019775391	0	0	0	0	0	0	0	0	0	1.0292969	0.029296875	0.032470703	-0.014160156	-0.005615234	0.012451172	0	44330	0	0	0
948	21518	21518	Category A	0.023925781	0.20385742	0.99584961	-0.12744141	0.12329102	-0.48071289	0	0	12/11/2017	12	11	2017	5:39:09	20349	0.8	5	39	9	0	0.059326172	3.5255859	0.038574219	0.20947266	1.0070801	0.19238281	0.019287109	0	0	0	0	0	0	0	0	0	1.0292969	0.029296875	0.031494141	-0.014648438	-0.005615234	-0.011230469	0	44330	0	0	0
949	21519	21519	Category A	0.047851563	0.21582031	1.0078125	-0.12573242	0.12548828	-0.47973633	0	0	12/11/2017	12	11	2017	5:39:09	20349	0.9	5	39	9	0	0.059326172	3.5255859	0.038330078	0.20922852	1.0075684	0.10058594	0.011474609	0	0	0	0	0	0	0	0	0	1.0297852	0.029785156	0.016113281	0.009277344	0.006347656	0	0	44330	0	0	0
950	21520	21520	Category A	0.059814453	0.2277832	1.0078125	-0.13208008	0.12866211	-0.48071289	0	0	12/11/2017	12	11	2017	5:39:10	20350	0	5	39	10	0	0.059326172	3.5255859	0.038085938	0.20898438	1.0078125	0.59472656	0.028564453	0	0	0	0	0	0	0	0	0	1.0300293	0.030029297	0.040527344	0.021484375	0.018554688	0	0	44330	0	0	0
951	21521	21521	Category A	0.035888672	0.20385742	1.0078125	-0.12695313	0.1315918	-0.48046875	0	0	12/11/2017	12	11	2017	5:39:10	20350	0.1	5	39	10	0	0.059326172	3.5255859	0.038085938	0.20898438	1.0078125	0.71948242	0.005615234	0	0	0	0	0	0	0	0	0	1.0300293	0.030029297	0.007568359	-0.002197266	-0.005126953	0	0	44330	0	0	0
952	21522	21522	Category A	0.023925781	0.20385742	0.99584961	-0.1262207	0.13134766	-0.48046875	0	0	12/11/2017	12	11	2017	5:39:10	20350	0.2	5	39	10	0	0.059326172	3.5255859	0.037597656	0.20947266	1.0073242	0.32714844	0.018798828	0	0	0	0	0	0	0	0	0	1.0297852	0.029785156	0.03125	-0.013671875	-0.005615234	-0.011474609	0	44330	0	0	0
953	21523	21523	Category A	0.023925781	0.20385742	0.98388672	-0.12402344	0.1315918	-0.4765625	0	0	12/11/2017	12	11	2017	5:39:10	20350	0.3	5	39	10	0	0.059326172	3.5255859	0.037597656	0.2097168	1.0073242	0.15698242	0.027832031	0	0	0	0	0	0	0	0	0	1.0297852	0.029785156	0.043212891	-0.013671875	-0.005859375	-0.0234375	0	44330	0	0	0
954	21524	21524	Category A	0.035888672	0.20385742	1.0319824	-0.12524414	0.13061523	-0.47949219	0	0	12/11/2017	12	11	2017	5:39:10	20350	0.4	5	39	10	0	0.059326172	3.5255859	0.037597656	0.20996094	1.0073242	0.23071289	0.025390625	0	0	0	0	0	0	0	0	0	1.029541	0.029541016	0.032470703	-0.001708984	-0.006103516	0.024414063	0	44330	0	0	0
955	21525	21525	Category A	0.035888672	0.2277832	1.0197754	-0.12475586	0.12451172	-0.47558594	0	0	12/11/2017	12	11	2017	5:39:10	20350	0.5	5	39	10	0	0.059326172	3.5255859	0.037353516	0.20996094	1.0073242	0.24731445	0.021484375	0	0	0	0	0	0	0	0	0	1.029541	0.029541016	0.031494141	-0.001464844	0.017578125	0.012207031	0	44330	0	0	0
956	21526	21526	Category A	0.035888672	0.2277832	1.0078125	-0.12646484	0.125	-0.47875977	0	0	12/11/2017	12	11	2017	5:39:10	20350	0.6	5	39	10	0	0.059326172	3.5255859	0.037597656	0.20996094	1.0075684	0.15014648	0.017578125	0	0	0	0	0	0	0	0	0	1.0300293	0.030029297	0.01953125	-0.001708984	0.017578125	0	0	44330	0	0	0
957	21527	21527	Category A	0.047851563	0.19189453	1.0078125	-0.12695313	0.12963867	-0.48291016	0	0	12/11/2017	12	11	2017	5:39:10	20350	0.7	5	39	10	0	0.059326172	3.5255859	0.038085938	0.21020508	1.0075684	0.46875	0.020751953	0	0	0	0	0	0	0	0	0	1.0300293	0.030029297	0.028076172	0.009521484	-0.018310547	0	0	44330	0	0	0
958	21528	21528	Category A	0.035888672	0.21582031	1.0078125	-0.12426758	0.1315918	-0.4777832	0	0	12/11/2017	12	11	2017	5:39:10	20350	0.8	5	39	10	0	0.059326172	3.5255859	0.038330078	0.21020508	1.0078125	0.070556641	0.005859375	0	0	0	0	0	0	0	0	0	1.0302734	0.030273438	0.008056641	-0.002441406	0.005371094	0	0	44330	0	0	0
959	21529	21529	Category A	0.047851563	0.20385742	0.99584961	-0.12597656	0.13061523	-0.4777832	0	0	12/11/2017	12	11	2017	5:39:10	20350	0.9	5	39	10	0	0.059326172	3.5255859	0.038574219	0.21020508	1.0080566	0.16845703	0.016601563	0	0	0	0	0	0	0	0	0	1.0305176	0.030517578	0.027832031	0.009033203	-0.006347656	-0.012207031	0	44330	0	0	0
960	21530	21530	Category A	0.071777344	0.20385742	1.0078125	-0.12841797	0.12915039	-0.47875977	0	0	12/11/2017	12	11	2017	5:39:11	20351	0	5	39	11	0	0.059326172	3.5255859	0.038818359	0.21020508	1.0075684	0.33300781	0.033447266	0	0	0	0	0	0	0	0	0	1.0300293	0.030029297	0.039550781	0.032714844	-0.006347656	0	0	44330	0	0	0
961	21531	21531	Category A	0.035888672	0.21582031	1.0439453	-0.12573242	0.12402344	-0.47875977	0	0	12/11/2017	12	11	2017	5:39:11	20351	0.1	5	39	11	0	0.059326172	3.5255859	0.038818359	0.21044922	1.0078125	0.56030273	0.036376953	0	0	0	0	0	0	0	0	0	1.0302734	0.030273438	0.044189453	-0.002929688	0.005126953	0.035888672	0	44330	0	0	0
962	21532	21532	Category A	0.047851563	0.20385742	1.0197754	-0.12231445	0.12719727	-0.47338867	0	0	12/11/2017	12	11	2017	5:39:11	20351	0.2	5	39	11	0	0.059326172	3.5255859	0.038818359	0.21044922	1.0073242	0.60961914	0.016357422	0	0	0	0	0	0	0	0	0	1.0300293	0.030029297	0.027587891	0.008789063	-0.006591797	0.012207031	0	44330	0	0	0
963	21533	21533	Category A	0.035888672	0.20385742	1.0197754	-0.12597656	0.12866211	-0.48266602	0	0	12/11/2017	12	11	2017	5:39:11	20351	0.3	5	39	11	0	0.059570313	3.4804688	0.0390625	0.21044922	1.0073242	0.62890625	0.014404297	0	0	0	0	0	0	0	0	0	1.0297852	0.029785156	0.022216797	-0.003173828	-0.006591797	0.012207031	0	44330	0	0	0
964	21534	21534	Category A	0.047851563	0.20385742	1.0197754	-0.125	0.12890625	-0.47875977	0	0	12/11/2017	12	11	2017	5:39:11	20351	0.4	5	39	11	0	0.059570313	3.4804688	0.038818359	0.21020508	1.0078125	0.60717773	0.016113281	0	0	0	0	0	0	0	0	0	1.0302734	0.030273438	0.027099609	0.008789063	-0.006347656	0.01171875	0	44330	0	0	0
965	21535	21535	Category A	0.035888672	0.21582031	1.0078125	-0.12744141	0.12402344	-0.47875977	0	0	12/11/2017	12	11	2017	5:39:11	20351	0.5	5	39	11	0	0.059570313	3.4804688	0.039306641	0.20996094	1.0073242	0.52514648	0.006591797	0	0	0	0	0	0	0	0	0	1.0297852	0.029785156	0.009521484	-0.003417969	0.005615234	0.000244141	0	44330	0	0	0
966	21536	21536	Category A	0.023925781	0.20385742	0.99584961	-0.12670898	0.12890625	-0.48046875	0	0	12/11/2017	12	11	2017	5:39:11	20351	0.6	5	39	11	0	0.059570313	3.4804688	0.039306641	0.21020508	1.0073242	0.63208008	0.020263672	0	0	0	0	0	0	0	0	0	1.0297852	0.029785156	0.033447266	-0.015380859	-0.006347656	-0.011474609	0	44330	0	0	0
967	21537	21537	Category A	0.047851563	0.20385742	0.99584961	-0.13037109	0.1315918	-0.4777832	0	0	12/11/2017	12	11	2017	5:39:11	20351	0.7	5	39	11	0	0.059570313	3.4804688	0.039306641	0.20996094	1.0075684	0.90966797	0.015869141	0	0	0	0	0	0	0	0	0	1.0300293	0.030029297	0.026611328	0.008300781	-0.006103516	-0.01171875	0	44330	0	0	0
968	21538	21538	Category A	0	0.20385742	0.99584961	-0.12597656	0.1315918	-0.47338867	0	0	12/11/2017	12	11	2017	5:39:11	20351	0.8	5	39	11	0	0.059570313	3.4804688	0.039306641	0.20996094	1.0078125	0.75976563	0.041503906	0	0	0	0	0	0	0	0	0	1.0302734	0.030273438	0.057373047	-0.039306641	-0.006103516	-0.011962891	0	44330	0	0	0
969	21539	21539	Category A	0.011962891	0.20385742	0.98388672	-0.12841797	0.12744141	-0.4777832	0	0	12/11/2017	12	11	2017	5:39:11	20351	0.9	5	39	11	0	0.059570313	3.4804688	0.0390625	0.21020508	1.0078125	0.59887695	0.036621094	0	0	0	0	0	0	0	0	0	1.0302734	0.030273438	0.057373047	-0.027099609	-0.006347656	-0.023925781	0	44330	0	0	0
970	21540	21540	Category A	0.035888672	0.2277832	1.0078125	-0.12402344	0.12866211	-0.48071289	0	0	12/11/2017	12	11	2017	5:39:12	20352	0	5	39	12	0	0.059570313	3.4804688	0.0390625	0.20996094	1.0078125	0.073730469	0.017822266	0	0	0	0	0	0	0	0	0	1.0302734	0.030273438	0.020996094	-0.003173828	0.017578125	0	0	44330	0	0	0
971	21541	21541	Category A	0.059814453	0.20385742	1.0078125	-0.12963867	0.12841797	-0.4777832	0	0	12/11/2017	12	11	2017	5:39:12	20352	0.1	5	39	12	0	0.059570313	3.4804688	0.039306641	0.20996094	1.0078125	0.21337891	0.021240234	0	0	0	0	0	0	0	0	0	1.0302734	0.030273438	0.026611328	0.020263672	-0.006103516	0	0	44330	0	0	0
972	21542	21542	Category A	0.059814453	0.21582031	1.0319824	-0.12402344	0.12963867	-0.47558594	0	0	12/11/2017	12	11	2017	5:39:12	20352	0.2	5	39	12	0	0.059570313	3.4804688	0.0390625	0.20996094	1.0083008	0.62426758	0.031738281	0	0	0	0	0	0	0	0	0	1.0307617	0.030761719	0.049804688	0.020507813	0.005615234	0.0234375	0	44330	0	0	0
973	21543	21543	Category A	0.047851563	0.20385742	1.0197754	-0.12426758	0.1315918	-0.4777832	0	0	12/11/2017	12	11	2017	5:39:12	20352	0.3	5	39	12	0	0.059570313	3.4804688	0.039306641	0.20996094	1.0083008	1.1889648	0.015380859	0	0	0	0	0	0	0	0	0	1.0307617	0.030761719	0.026123047	0.008300781	-0.006103516	0.011230469	0	44330	0	0	0
974	21544	21544	Category A	0.035888672	0.2277832	1.0078125	-0.125	0.1237793	-0.47973633	0	0	12/11/2017	12	11	2017	5:39:12	20352	0.4	5	39	12	0	0.059570313	3.4804688	0.039550781	0.20996094	1.0083008	1.0664063	0.017822266	0	0	0	0	0	0	0	0	0	1.0305176	0.030517578	0.021728516	-0.003662109	0.017578125	-0.000488281	0	44330	0	0	0
975	21545	21545	Category A	0.035888672	0.21582031	1.0319824	-0.12475586	0.12646484	-0.4777832	0	0	12/11/2017	12	11	2017	5:39:12	20352	0.5	5	39	12	0	0.059570313	3.4804688	0.039306641	0.20996094	1.0083008	1.0244141	0.024414063	0	0	0	0	0	0	0	0	0	1.0305176	0.030517578	0.032714844	-0.003417969	0.005615234	0.0234375	0	44330	0	0	0
976	21546	21546	Category A	0.023925781	0.2277832	1.0439453	-0.12597656	0.13061523	-0.47949219	0	0	12/11/2017	12	11	2017	5:39:12	20352	0.6	5	39	12	0	0.059570313	3.4804688	0.039306641	0.21020508	1.0083008	0.83129883	0.042480469	0	0	0	0	0	0	0	0	0	1.0307617	0.030761719	0.068359375	-0.015380859	0.017333984	0.035400391	0	44330	0	0	0
977	21547	21547	Category A	0.035888672	0.20385742	0.98388672	-0.12792969	0.13305664	-0.48071289	0	0	12/11/2017	12	11	2017	5:39:12	20352	0.7	5	39	12	0	0.059570313	3.4804688	0.039306641	0.21020508	1.0087891	0.87817383	0.025878906	0	0	0	0	0	0	0	0	0	1.03125	0.03125	0.034912109	-0.003417969	-0.006347656	-0.024902344	0	44330	0	0	0
978	21548	21548	Category A	0.023925781	0.20385742	1.0319824	-0.12768555	0.12915039	-0.47875977	0	0	12/11/2017	12	11	2017	5:39:12	20352	0.8	5	39	12	0	0.059570313	3.4804688	0.0390625	0.20996094	1.0085449	0.57495117	0.028564453	0	0	0	0	0	0	0	0	0	1.0310059	0.031005859	0.044677734	-0.015136719	-0.006103516	0.023193359	0	44330	0	0	0
979	21549	21549	Category A	0.035888672	0.21582031	0.99584961	-0.12524414	0.13305664	-0.4753418	0	0	12/11/2017	12	11	2017	5:39:12	20352	0.9	5	39	12	0	0.059570313	3.4804688	0.039306641	0.20996094	1.0083008	0.61425781	0.014160156	0	0	0	0	0	0	0	0	0	1.0307617	0.030761719	0.021972656	-0.003417969	0.005615234	-0.012451172	0	44330	0	0	0
980	21550	21550	Category A	0.023925781	0.2277832	1.0197754	-0.12475586	0.12402344	-0.47460938	0	0	12/11/2017	12	11	2017	5:39:13	20353	0	5	39	13	0	0.059570313	3.4804688	0.0390625	0.2097168	1.0080566	0.84301758	0.026123047	0	0	0	0	0	0	0	0	0	1.0302734	0.030273438	0.044677734	-0.015136719	0.017822266	0.011474609	0	44330	0	0	0
981	21551	21551	Category A	0.035888672	0.2277832	1.0078125	-0.12402344	0.1315918	-0.4765625	0	0	12/11/2017	12	11	2017	5:39:13	20353	0.1	5	39	13	0	0.059570313	3.4804688	0.038818359	0.2097168	1.0078125	0.86181641	0.018066406	0	0	0	0	0	0	0	0	0	1.0300293	0.030029297	0.020751953	-0.002929688	0.017822266	0	0	44330	0	0	0
982	21552	21552	Category A	0.035888672	0.21582031	1.0197754	-0.12597656	0.12646484	-0.47973633	0	0	12/11/2017	12	11	2017	5:39:13	20353	0.2	5	39	13	0	0.059570313	3.4804688	0.038574219	0.2097168	1.0078125	0.90527344	0.013427734	0	0	0	0	0	0	0	0	0	1.0302734	0.030273438	0.020263672	-0.002685547	0.005859375	0.01171875	0	44330	0	0	0
983	21553	21553	Category A	0.071777344	0.20385742	0.99584961	-0.12597656	0.12646484	-0.47973633	0	0	12/11/2017	12	11	2017	5:39:13	20353	0.3	5	39	13	0	0.059570313	3.4804688	0.038330078	0.20947266	1.0085449	0.703125	0.036132813	0	0	0	0	0	0	0	0	0	1.0307617	0.030761719	0.051757813	0.033203125	-0.005615234	-0.012695313	0	44330	0	0	0
984	21554	21554	Category A	0.035888672	0.20385742	0.95996094	-0.12402344	0.13085938	-0.4765625	0	0	12/11/2017	12	11	2017	5:39:13	20353	0.4	5	39	13	0	0.059570313	3.4804688	0.038085938	0.20947266	1.0092773	0.83642578	0.049560547	0	0	0	0	0	0	0	0	0	1.0314941	0.031494141	0.057617188	-0.002197266	-0.005615234	-0.049316406	0	44330	0	0	0
985	21555	21555	Category A	0.047851563	0.21582031	0.99584961	-0.12573242	0.12548828	-0.47973633	0	0	12/11/2017	12	11	2017	5:39:13	20353	0.5	5	39	13	0	0.059570313	3.4804688	0.038574219	0.20947266	1.0090332	0.66845703	0.017089844	0	0	0	0	0	0	0	0	0	1.03125	0.03125	0.028320313	0.009033203	0.006103516	-0.013183594	0	44330	0	0	0
986	21556	21556	Category A	0.035888672	0.21582031	0.98388672	-0.12573242	0.12402344	-0.48071289	0	0	12/11/2017	12	11	2017	5:39:13	20353	0.6	5	39	13	0	0.059570313	3.4804688	0.038330078	0.20947266	1.0090332	0.19799805	0.026123047	0	0	0	0	0	0	0	0	0	1.03125	0.03125	0.033935547	-0.002441406	0.006103516	-0.025146484	0	44330	0	0	0
987	21557	21557	Category A	0.071777344	0.20385742	1.0319824	-0.12768555	0.12817383	-0.47973633	0	0	12/11/2017	12	11	2017	5:39:13	20353	0.7	5	39	13	0	0.059570313	3.4804688	0.038574219	0.20947266	1.0090332	0.48022461	0.040527344	0	0	0	0	0	0	0	0	0	1.03125	0.03125	0.061523438	0.032958984	-0.005615234	0.022705078	0	44330	0	0	0
988	21558	21558	Category A	0.023925781	0.19189453	1.0319824	-0.12402344	0.13061523	-0.48168945	0	0	12/11/2017	12	11	2017	5:39:13	20353	0.8	5	39	13	0	0.059570313	3.4804688	0.038818359	0.20947266	1.0092773	0.92358398	0.032226563	0	0	0	0	0	0	0	0	0	1.0317383	0.031738281	0.054931641	-0.014892578	-0.017578125	0.022460938	0	44330	0	0	0
989	21559	21559	Category A	0.023925781	0.20385742	1.0197754	-0.12695313	0.13720703	-0.4777832	0	0	12/11/2017	12	11	2017	5:39:13	20353	0.9	5	39	13	0	0.059570313	3.4804688	0.038818359	0.20947266	1.0097656	0.97094727	0.018798828	0	0	0	0	0	0	0	0	0	1.0319824	0.031982422	0.030517578	-0.014892578	-0.005615234	0.009765625	0	44330	0	0	0
990	21560	21560	Category A	0.047851563	0.20385742	0.99584961	-0.12744141	0.13183594	-0.47631836	0	0	12/11/2017	12	11	2017	5:39:14	20354	0	5	39	14	0	0.059570313	3.4804688	0.038818359	0.20922852	1.0097656	1.1704102	0.017578125	0	0	0	0	0	0	0	0	0	1.0319824	0.031982422	0.028564453	0.008789063	-0.005371094	-0.013916016	0	44330	0	0	0
991	21561	21561	Category A	0.023925781	0.23999023	0.98388672	-0.12402344	0.12597656	-0.48168945	0	0	12/11/2017	12	11	2017	5:39:14	20354	0.1	5	39	14	0	0.059570313	3.4804688	0.038330078	0.20947266	1.0097656	1.362793	0.042480469	0	0	0	0	0	0	0	0	0	1.0319824	0.031982422	0.070800781	-0.014404297	0.030273438	-0.025878906	0	44330	0	0	0
992	21562	21562	Category A	0.047851563	0.20385742	1.0078125	-0.12695313	0.12963867	-0.47558594	0	0	12/11/2017	12	11	2017	5:39:14	20354	0.2	5	39	14	0	0.059570313	3.4804688	0.038330078	0.20996094	1.0100098	1.2680664	0.011474609	0	0	0	0	0	0	0	0	0	1.0322266	0.032226563	0.017822266	0.009277344	-0.006103516	-0.002197266	0	44330	0	0	0
993	21563	21563	Category A	0.047851563	0.21582031	0.98388672	-0.12695313	0.12963867	-0.4777832	0	0	12/11/2017	12	11	2017	5:39:14	20354	0.3	5	39	14	0	0.059570313	3.4804688	0.038574219	0.20996094	1.0100098	1.0388184	0.028320313	0	0	0	0	0	0	0	0	0	1.0322266	0.032226563	0.041015625	0.009033203	0.005615234	-0.026123047	0	44330	0	0	0
994	21564	21564	Category A	0.047851563	0.20385742	0.99584961	-0.12597656	0.13061523	-0.4777832	0	0	12/11/2017	12	11	2017	5:39:14	20354	0.4	5	39	14	0	0.059570313	3.4804688	0.038818359	0.21020508	1.0102539	0.57958984	0.018066406	0	0	0	0	0	0	0	0	0	1.0324707	0.032470703	0.029785156	0.008789063	-0.006347656	-0.014404297	0	44330	0	0	0
995	21565	21565	Category A	0.047851563	0.21582031	1.0319824	-0.12695313	0.13330078	-0.4777832	0	0	12/11/2017	12	11	2017	5:39:14	20354	0.5	5	39	14	0	0.059570313	3.4804688	0.038574219	0.21020508	1.0097656	0.40063477	0.024414063	0	0	0	0	0	0	0	0	0	1.0322266	0.032226563	0.036621094	0.009033203	0.005371094	0.021972656	0	44330	0	0	0
996	21566	21566	Category A	0.059814453	0.2277832	1.0197754	-0.12524414	0.13061523	-0.47753906	0	0	12/11/2017	12	11	2017	5:39:14	20354	0.6	5	39	14	0	0.059570313	3.4804688	0.038574219	0.21020508	1.0100098	0.13598633	0.029052734	0	0	0	0	0	0	0	0	0	1.0324707	0.032470703	0.048095703	0.020996094	0.017333984	0.009521484	0	44330	0	0	0
997	21567	21567	Category A	0.059814453	0.21582031	1.0439453	-0.12768555	0.1315918	-0.4753418	0	0	12/11/2017	12	11	2017	5:39:14	20354	0.7	5	39	14	0	0.059570313	3.4804688	0.038085938	0.20996094	1.0102539	0.87597656	0.040283203	0	0	0	0	0	0	0	0	0	1.0324707	0.032470703	0.060791016	0.021484375	0.005615234	0.033447266	0	44330	0	0	0
998	21568	21568	Category A	0.059814453	0.21582031	1.0078125	-0.12304688	0.12792969	-0.47875977	0	0	12/11/2017	12	11	2017	5:39:14	20354	0.8	5	39	14	0	0.059570313	3.4804688	0.038330078	0.21020508	1.0102539	1.1794434	0.022216797	0	0	0	0	0	0	0	0	0	1.0324707	0.032470703	0.029296875	0.021240234	0.005371094	-0.002441406	0	44330	0	0	0
999	21569	21569	Category A	0.047851563	0.20385742	0.99584961	-0.12280273	0.12548828	-0.47875977	0	0	12/11/2017	12	11	2017	5:39:14	20354	0.9	5	39	14	0	0.059570313	3.4804688	0.038574219	0.21020508	1.0102539	1.222168	0.018310547	0	0	0	0	0	0	0	0	0	1.0327148	0.032714844	0.030029297	0.009033203	-0.006347656	-0.014404297	0	44330	0	0	0
1000	21570	21570	Category A	0.047851563	0.21582031	1.0078125	-0.12768555	0.12817383	-0.48071289	0	0	12/11/2017	12	11	2017	5:39:15	20355	0	5	39	15	0	0.059570313	3.4804688	0.038085938	0.21020508	1.010498	1.0603027	0.011230469	0	0	0	0	0	0	0	0	0	1.0327148	0.032714844	0.017578125	0.009521484	0.005371094	-0.002685547	0	44330	0	0	0
1001	21571	21571	Category A	0.035888672	0.21582031	0.99584961	-0.12768555	0.13061523	-0.48291016	0	0	12/11/2017	12	11	2017	5:39:15	20355	0.111	5	39	15	0	0.058837891	3.4853027	0.037597656	0.21020508	1.010498	0.73803711	0.015625	0	0	0	0	0	0	0	0	0	1.0327148	0.032714844	0.021728516	-0.001708984	0.005371094	-0.014648438	0	44330	0	0	0
1002	21572	21572	Category A	0.035888672	0.21582031	1.0078125	-0.12597656	0.13232422	-0.47460938	0	0	12/11/2017	12	11	2017	5:39:15	20355	0.222	5	39	15	0	0.058837891	3.4853027	0.037353516	0.21020508	1.0102539	0.10693359	0.006103516	0	0	0	0	0	0	0	0	0	1.0327148	0.032714844	0.009521484	-0.001464844	0.005371094	-0.002441406	0	44330	0	0	0
1003	21573	21573	Category A	0.035888672	0.20385742	1.0319824	-0.1262207	0.13305664	-0.47558594	0	0	12/11/2017	12	11	2017	5:39:15	20355	0.333	5	39	15	0	0.058837891	3.4853027	0.036865234	0.21020508	1.010498	0.64916992	0.022216797	0	0	0	0	0	0	0	0	0	1.0327148	0.032714844	0.029052734	-0.000976563	-0.006347656	0.021240234	0	44330	0	0	0
1004	21574	21574	Category A	0.047851563	0.20385742	0.99584961	-0.13134766	0.13134766	-0.48486328	0	0	12/11/2017	12	11	2017	5:39:15	20355	0.444	5	39	15	0	0.058837891	3.4853027	0.036865234	0.21020508	1.010498	1.5285645	0.019287109	0	0	0	0	0	0	0	0	0	1.0327148	0.032714844	0.031982422	0.010742188	-0.006347656	-0.014648438	0	44330	0	0	0
1005	21575	21575	Category A	0.035888672	0.21582031	0.99584961	-0.12695313	0.13208008	-0.48071289	0	0	12/11/2017	12	11	2017	5:39:15	20355	0.555	5	39	15	0	0.058837891	3.4853027	0.036376953	0.21020508	1.010498	2.3134766	0.015625	0	0	0	0	0	0	0	0	0	1.0327148	0.032714844	0.020751953	-0.000488281	0.005371094	-0.014648438	0	44330	0	0	0
1006	21576	21576	Category A	0.023925781	0.19189453	1.0439453	-0.12670898	0.13061523	-0.47875977	0	0	12/11/2017	12	11	2017	5:39:15	20355	0.666	5	39	15	0	0.058837891	3.4853027	0.036132813	0.20996094	1.0109863	2.5146484	0.039550781	0	0	0	0	0	0	0	0	0	1.0332031	0.033203125	0.063232422	-0.012207031	-0.018066406	0.032714844	0	44330	0	0	0
1007	21577	21577	Category A	0.047851563	0.19189453	1.0319824	-0.12817383	0.13793945	-0.4777832	0	0	12/11/2017	12	11	2017	5:39:15	20355	0.777	5	39	15	0	0.058837891	3.4853027	0.036132813	0.21020508	1.0112305	2.3103027	0.029785156	0	0	0	0	0	0	0	0	0	1.0334473	0.033447266	0.050537109	0.011474609	-0.018310547	0.020507813	0	44330	0	0	0
1008	21578	21578	Category A	0.023925781	0.21582031	0.99584961	-0.12475586	0.12402344	-0.4777832	0	0	12/11/2017	12	11	2017	5:39:15	20355	0.888	5	39	15	0	0.058837891	3.4853027	0.036132813	0.21020508	1.0112305	2.0683594	0.020507813	0	0	0	0	0	0	0	0	0	1.0336914	0.033691406	0.033203125	-0.012207031	0.005371094	-0.015380859	0	44330	0	0	0
1009	21579	21579	Category A	0.047851563	0.20385742	0.99584961	-0.12304688	0.12646484	-0.4765625	0	0	12/11/2017	12	11	2017	5:39:16	20356	0	5	39	16	0	0.058837891	3.4853027	0.036621094	0.21044922	1.0117188	2.637207	0.020507813	0	0	0	0	0	0	0	0	0	1.0339355	0.033935547	0.033691406	0.010986328	-0.006591797	-0.015869141	0	44330	0	0	0
1010	21580	21580	Category A	0.047851563	0.20385742	0.99584961	-0.12939453	0.12866211	-0.4765625	0	0	12/11/2017	12	11	2017	5:39:16	20356	0.1	5	39	16	0	0.058837891	3.4853027	0.037353516	0.21044922	1.0117188	2.5627441	0.020019531	0	0	0	0	0	0	0	0	0	1.0341797	0.034179688	0.032958984	0.010253906	-0.006591797	-0.015869141	0	44330	0	0	0
1011	21581	21581	Category A	0.035888672	0.19189453	1.0319824	-0.12304688	0.1262207	-0.47558594	0	0	12/11/2017	12	11	2017	5:39:16	20356	0.2	5	39	16	0	0.058837891	3.4853027	0.037597656	0.21020508	1.0117188	1.4143066	0.027099609	0	0	0	0	0	0	0	0	0	1.0341797	0.034179688	0.040283203	-0.001708984	-0.018310547	0.020019531	0	44330	0	0	0
1012	21582	21582	Category A	0.035888672	0.20385742	1.0197754	-0.13232422	0.12988281	-0.48071289	0	0	12/11/2017	12	11	2017	5:39:16	20356	0.3	5	39	16	0	0.058837891	3.4853027	0.037597656	0.21020508	1.0117188	0.84472656	0.010498047	0	0	0	0	0	0	0	0	0	1.0339355	0.033935547	0.016357422	-0.001708984	-0.006347656	0.0078125	0	44330	0	0	0
1013	21583	21583	Category A	0.047851563	0.20385742	0.99584961	-0.1262207	0.12963867	-0.48291016	0	0	12/11/2017	12	11	2017	5:39:16	20356	0.4	5	39	16	0	0.058837891	3.4853027	0.037353516	0.21020508	1.0112305	0.90209961	0.019775391	0	0	0	0	0	0	0	0	0	1.0336914	0.033691406	0.032470703	0.010253906	-0.006347656	-0.015380859	0	44330	0	0	0
1014	21584	21584	Category A	0.023925781	0.20385742	1.0078125	-0.13305664	0.12915039	-0.47949219	0	0	12/11/2017	12	11	2017	5:39:16	20356	0.5	5	39	16	0	0.058837891	3.4853027	0.037109375	0.21020508	1.0112305	0.4543457	0.015136719	0	0	0	0	0	0	0	0	0	1.0334473	0.033447266	0.023193359	-0.013183594	-0.006347656	-0.003417969	0	44330	0	0	0
1015	21585	21585	Category A	0.035888672	0.21582031	1.0319824	-0.125	0.12817383	-0.47949219	0	0	12/11/2017	12	11	2017	5:39:16	20356	0.6	5	39	16	0	0.058837891	3.4853027	0.037353516	0.20996094	1.0112305	0.73168945	0.021240234	0	0	0	0	0	0	0	0	0	1.0336914	0.033691406	0.027832031	-0.001464844	0.005615234	0.020507813	0	44330	0	0	0
1016	21586	21586	Category A	0.047851563	0.20385742	1.0197754	-0.12695313	0.12963867	-0.4777832	0	0	12/11/2017	12	11	2017	5:39:16	20356	0.7	5	39	16	0	0.058837891	3.4853027	0.037353516	0.2097168	1.0109863	1.6748047	0.014648438	0	0	0	0	0	0	0	0	0	1.0332031	0.033203125	0.024902344	0.010253906	-0.005859375	0.008544922	0	44330	0	0	0
1017	21587	21587	Category A	0.011962891	0.20385742	0.98388672	-0.12866211	0.12817383	-0.48071289	0	0	12/11/2017	12	11	2017	5:39:16	20356	0.8	5	39	16	0	0.058837891	3.4853027	0.037353516	0.20947266	1.010498	1.5412598	0.037353516	0	0	0	0	0	0	0	0	0	1.0327148	0.032714844	0.057861328	-0.025390625	-0.005615234	-0.026611328	0	44330	0	0	0
1018	21588	21588	Category A	0.059814453	0.20385742	0.97192383	-0.12207031	0.12524414	-0.48071289	0	0	12/11/2017	12	11	2017	5:39:16	20356	0.9	5	39	16	0	0.058837891	3.4853027	0.037597656	0.20947266	1.0109863	1.4404297	0.045166016	0	0	0	0	0	0	0	0	0	1.0332031	0.033203125	0.066894531	0.021972656	-0.005615234	-0.0390625	0	44330	0	0	0
1019	21589	21589	Category A	0.011962891	0.20385742	0.99584961	-0.13012695	0.12646484	-0.47973633	0	0	12/11/2017	12	11	2017	5:39:17	20357	0	5	39	17	0	0.058837891	3.4853027	0.037597656	0.20947266	1.0107422	1.8608398	0.030273438	0	0	0	0	0	0	0	0	0	1.032959	0.032958984	0.046386719	-0.025634766	-0.005615234	-0.014892578	0	44330	0	0	0
1020	21590	21590	Category A	0.023925781	0.21582031	0.98388672	-0.12670898	0.13037109	-0.48291016	0	0	12/11/2017	12	11	2017	5:39:17	20357	0.09	5	39	17	0	0.058837891	3.4853027	0.037597656	0.20947266	1.0112305	1.6728516	0.03125	0	0	0	0	0	0	0	0	0	1.0334473	0.033447266	0.047363281	-0.013671875	0.006103516	-0.02734375	0	44330	0	0	0
1021	21591	21591	Category A	0.035888672	0.20385742	1.0197754	-0.12402344	0.12963867	-0.48168945	0	0	12/11/2017	12	11	2017	5:39:17	20357	0.181	5	39	17	0	0.058837891	3.4853027	0.037353516	0.20922852	1.0107422	0.68945313	0.010498047	0	0	0	0	0	0	0	0	0	1.032959	0.032958984	0.015869141	-0.001464844	-0.005371094	0.008789063	0	44330	0	0	0
1022	21592	21592	Category A	0.023925781	0.20385742	1.0197754	-0.12768555	0.12988281	-0.48168945	0	0	12/11/2017	12	11	2017	5:39:17	20357	0.272	5	39	17	0	0.058837891	3.4853027	0.037353516	0.20874023	1.010498	0.1262207	0.017089844	0	0	0	0	0	0	0	0	0	1.0327148	0.032714844	0.027587891	-0.013427734	-0.004882813	0.009033203	0	44330	0	0	0
1023	21593	21593	Category A	0.023925781	0.20385742	1.0439453	-0.12402344	0.12890625	-0.4765625	0	0	12/11/2017	12	11	2017	5:39:17	20357	0.363	5	39	17	0	0.058837891	3.4853027	0.037597656	0.20874023	1.010498	0.10742188	0.036376953	0	0	0	0	0	0	0	0	0	1.0324707	0.032470703	0.052001953	-0.013671875	-0.004882813	0.033203125	0	44330	0	0	0
1024	21594	21594	Category A	0.047851563	0.20385742	0.99584961	-0.12597656	0.13183594	-0.4765625	0	0	12/11/2017	12	11	2017	5:39:17	20357	0.454	5	39	17	0	0.058837891	3.4853027	0.037353516	0.20922852	1.010498	0.13452148	0.018798828	0	0	0	0	0	0	0	0	0	1.0327148	0.032714844	0.030517578	0.010253906	-0.005371094	-0.014648438	0	44330	0	0	0
1025	21595	21595	Category A	0.023925781	0.21582031	1.0197754	-0.12963867	0.12817383	-0.48291016	0	0	12/11/2017	12	11	2017	5:39:17	20357	0.545	5	39	17	0	0.058837891	3.4853027	0.037353516	0.20922852	1.0109863	0.7512207	0.017333984	0	0	0	0	0	0	0	0	0	1.032959	0.032958984	0.028564453	-0.013427734	0.006347656	0.008544922	0	44330	0	0	0
1026	21596	21596	Category A	0.035888672	0.20385742	1.0197754	-0.125	0.12817383	-0.48046875	0	0	12/11/2017	12	11	2017	5:39:17	20357	0.636	5	39	17	0	0.058837891	3.4853027	0.037109375	0.20922852	1.0109863	1.3642578	0.010253906	0	0	0	0	0	0	0	0	0	1.0332031	0.033203125	0.015136719	-0.001220703	-0.005371094	0.008544922	0	44330	0	0	0
1027	21597	21597	Category A	0.047851563	0.20385742	1.0439453	-0.13037109	0.13061523	-0.47753906	0	0	12/11/2017	12	11	2017	5:39:17	20357	0.727	5	39	17	0	0.058837891	3.4853027	0.037109375	0.20922852	1.0112305	1.3447266	0.034667969	0	0	0	0	0	0	0	0	0	1.0332031	0.033203125	0.048583984	0.010498047	-0.005371094	0.032470703	0	44330	0	0	0
1028	21598	21598	Category A	0.035888672	0.20385742	1.0197754	-0.12329102	0.13305664	-0.47973633	0	0	12/11/2017	12	11	2017	5:39:17	20357	0.818	5	39	17	0	0.058837891	3.4853027	0.036621094	0.20922852	1.010498	0.86450195	0.010498047	0	0	0	0	0	0	0	0	0	1.0327148	0.032714844	0.015136719	-0.000732422	-0.005371094	0.009033203	0	44330	0	0	0
1029	21599	21599	Category A	0.035888672	0.20385742	1.0197754	-0.12573242	0.13085938	-0.48144531	0	0	12/11/2017	12	11	2017	5:39:17	20357	0.909	5	39	17	0	0.058837891	3.4853027	0.036621094	0.20922852	1.010498	0.048095703	0.010742188	0	0	0	0	0	0	0	0	0	1.0324707	0.032470703	0.015625	-0.000732422	-0.005371094	0.009033203	0	44330	0	0	0
1030	21600	21600	Category A	0.023925781	0.23999023	1.0078125	-0.12280273	0.12744141	-0.4765625	0	0	12/11/2017	12	11	2017	5:39:18	20358	0	5	39	18	0	0.058837891	3.4853027	0.036865234	0.20922852	1.010498	0.84692383	0.033203125	0	0	0	0	0	0	0	0	0	1.0327148	0.032714844	0.046386719	-0.012939453	0.030517578	-0.002685547	0	44330	0	0	0
1031	21601	21601	Category A	0.035888672	0.23999023	1.0197754	-0.12304688	0.12963867	-0.47753906	0	0	12/11/2017	12	11	2017	5:39:18	20358	0.111	5	39	18	0	0.058837891	3.4853027	0.036865234	0.20922852	1.0109863	1.8850098	0.031738281	0	0	0	0	0	0	0	0	0	1.0332031	0.033203125	0.040283203	-0.000976563	0.030517578	0.008544922	0	44330	0	0	0
1032	21602	21602	Category A	0.035888672	0.21582031	0.99584961	-0.12670898	0.12890625	-0.48046875	0	0	12/11/2017	12	11	2017	5:39:18	20358	0.222	5	39	18	0	0.058837891	3.4853027	0.037109375	0.20874023	1.0114746	2.7177734	0.017089844	0	0	0	0	0	0	0	0	0	1.0334473	0.033447266	0.023925781	-0.001220703	0.006835938	-0.015625	0	44330	0	0	0
1033	21603	21603	Category A	0.047851563	0.2277832	0.99584961	-0.12573242	0.12231445	-0.47558594	0	0	12/11/2017	12	11	2017	5:39:18	20358	0.333	5	39	18	0	0.058837891	3.4853027	0.036865234	0.20874023	1.0112305	3.0400391	0.026611328	0	0	0	0	0	0	0	0	0	1.0334473	0.033447266	0.045166016	0.010742188	0.018798828	-0.015380859	0	44330	0	0	0
1034	21604	21604	Category A	0.011962891	0.20385742	1.0078125	-0.12866211	0.13037109	-0.48291016	0	0	12/11/2017	12	11	2017	5:39:18	20358	0.444	5	39	18	0	0.058837891	3.4853027	0.036865234	0.20874023	1.0117188	2.854248	0.025634766	0	0	0	0	0	0	0	0	0	1.0336914	0.033691406	0.033935547	-0.024902344	-0.004882813	-0.00390625	0	44330	0	0	0
1035	21605	21605	Category A	0.035888672	0.2277832	1.0319824	-0.12670898	0.13037109	-0.47973633	0	0	12/11/2017	12	11	2017	5:39:18	20358	0.555	5	39	18	0	0.058837891	3.4853027	0.036376953	0.20874023	1.0119629	2.1396484	0.027099609	0	0	0	0	0	0	0	0	0	1.0341797	0.034179688	0.0390625	-0.000488281	0.018798828	0.019775391	0	44330	0	0	0
1036	21606	21606	Category A	0.011962891	0.20385742	1.0197754	-0.12255859	0.1328125	-0.47875977	0	0	12/11/2017	12	11	2017	5:39:18	20358	0.666	5	39	18	0	0.058837891	3.4853027	0.036132813	0.20874023	1.0119629	1.7297363	0.025878906	0	0	0	0	0	0	0	0	0	1.0339355	0.033935547	0.036865234	-0.024169922	-0.004882813	0.007568359	0	44330	0	0	0
1037	21607	21607	Category A	0.059814453	0.20385742	1.0078125	-0.12866211	0.12817383	-0.47973633	0	0	12/11/2017	12	11	2017	5:39:18	20358	0.777	5	39	18	0	0.058837891	3.4853027	0.036132813	0.20849609	1.0119629	1.208252	0.024169922	0	0	0	0	0	0	0	0	0	1.0339355	0.033935547	0.032470703	0.0234375	-0.004638672	-0.004150391	0	44330	0	0	0
1038	21608	21608	Category A	0.047851563	0.21582031	1.0197754	-0.12524414	0.13574219	-0.47949219	0	0	12/11/2017	12	11	2017	5:39:18	20358	0.888	5	39	18	0	0.058837891	3.4853027	0.035644531	0.20849609	1.0117188	0.29101563	0.016113281	0	0	0	0	0	0	0	0	0	1.0334473	0.033447266	0.027099609	0.011962891	0.007080078	0.0078125	0	44330	0	0	0
1039	21609	21609	Category A	0.023925781	0.21582031	1.0078125	-0.12573242	0.13085938	-0.4765625	0	0	12/11/2017	12	11	2017	5:39:19	20359	0	5	39	19	0	0.059326172	3.5255859	0.035644531	0.20874023	1.0117188	0.84228516	0.014160156	0	0	0	0	0	0	0	0	0	1.0336914	0.033691406	0.022705078	-0.01171875	0.006835938	-0.00390625	0	44330	0	0	0
1040	21610	21610	Category A	0.023925781	0.20385742	1.0078125	-0.12304688	0.1315918	-0.47875977	0	0	12/11/2017	12	11	2017	5:39:19	20359	0.1	5	39	19	0	0.059326172	3.5255859	0.035400391	0.20874023	1.012207	1.78125	0.013183594	0	0	0	0	0	0	0	0	0	1.0341797	0.034179688	0.020751953	-0.011474609	-0.004882813	-0.004394531	0	44330	0	0	0
1041	21611	21611	Category A	0.023925781	0.21582031	1.0319824	-0.12304688	0.12719727	-0.47949219	0	0	12/11/2017	12	11	2017	5:39:19	20359	0.2	5	39	19	0	0.059326172	3.5255859	0.035400391	0.20874023	1.012207	2.7980957	0.023681641	0	0	0	0	0	0	0	0	0	1.0341797	0.034179688	0.038085938	-0.011474609	0.006835938	0.01953125	0	44330	0	0	0
1042	21612	21612	Category A	0.011962891	0.20385742	1.0319824	-0.12597656	0.13061523	-0.47949219	0	0	12/11/2017	12	11	2017	5:39:19	20359	0.3	5	39	19	0	0.059326172	3.5255859	0.035400391	0.20874023	1.0126953	3.8730469	0.030761719	0	0	0	0	0	0	0	0	0	1.034668	0.034667969	0.047607422	-0.0234375	-0.004882813	0.019042969	0	44330	0	0	0
1043	21613	21613	Category A	0.023925781	0.20385742	1.0197754	-0.12597656	0.13061523	-0.47558594	0	0	12/11/2017	12	11	2017	5:39:19	20359	0.4	5	39	19	0	0.059326172	3.5255859	0.035400391	0.20849609	1.0126953	4.8530273	0.014160156	0	0	0	0	0	0	0	0	0	1.034668	0.034667969	0.023193359	-0.011474609	-0.004638672	0.006835938	0	44330	0	0	0
1044	21614	21614	Category A	0.011962891	0.19189453	1.0197754	-0.13037109	0.13061523	-0.48046875	0	0	12/11/2017	12	11	2017	5:39:19	20359	0.5	5	39	19	0	0.059326172	3.5255859	0.034912109	0.20849609	1.012207	4.5227051	0.029541016	0	0	0	0	0	0	0	0	0	1.0341797	0.034179688	0.047363281	-0.022949219	-0.016601563	0.007324219	0	44330	0	0	0
1045	21615	21615	Category A	0.011962891	0.20385742	1.0439453	-0.13134766	0.13134766	-0.48071289	0	0	12/11/2017	12	11	2017	5:39:19	20359	0.6	5	39	19	0	0.059326172	3.5255859	0.034667969	0.20849609	1.0124512	3.0112305	0.0390625	0	0	0	0	0	0	0	0	0	1.0341797	0.034179688	0.059082031	-0.022705078	-0.004638672	0.03125	0	44330	0	0	0
1046	21616	21616	Category A	0.035888672	0.21582031	1.0197754	-0.125	0.12963867	-0.4777832	0	0	12/11/2017	12	11	2017	5:39:19	20359	0.7	5	39	19	0	0.059326172	3.5255859	0.034912109	0.20849609	1.0129395	1.9440918	0.009765625	0	0	0	0	0	0	0	0	0	1.034668	0.034667969	0.014892578	0.000732422	0.007080078	0.006591797	0	44330	0	0	0
1047	21617	21617	Category A	0.035888672	0.21582031	1.0078125	-0.12231445	0.1262207	-0.4765625	0	0	12/11/2017	12	11	2017	5:39:19	20359	0.8	5	39	19	0	0.059326172	3.5255859	0.035400391	0.20874023	1.012207	0.87744141	0.008300781	0	0	0	0	0	0	0	0	0	1.0341797	0.034179688	0.011962891	0.000244141	0.006835938	-0.004394531	0	44330	0	0	0
1048	21618	21618	Category A	0.047851563	0.21582031	1.0197754	-0.1237793	0.12573242	-0.4765625	0	0	12/11/2017	12	11	2017	5:39:19	20359	0.9	5	39	19	0	0.059326172	3.5255859	0.03515625	0.20922852	1.0119629	0.084472656	0.016113281	0	0	0	0	0	0	0	0	0	1.0339355	0.033935547	0.026855469	0.012451172	0.006347656	0.007568359	0	44330	0	0	0
1049	21619	21619	Category A	0.071777344	0.20385742	0.99584961	-0.125	0.13085938	-0.48144531	0	0	12/11/2017	12	11	2017	5:39:20	20360	0	5	39	20	0	0.059326172	3.5255859	0.035400391	0.20922852	1.0117188	1.1989746	0.040039063	0	0	0	0	0	0	0	0	0	1.0336914	0.033691406	0.057617188	0.036132813	-0.005371094	-0.015869141	0	44330	0	0	0
1050	21620	21620	Category A	0.059814453	0.20385742	1.0078125	-0.1262207	0.12963867	-0.48071289	0	0	12/11/2017	12	11	2017	5:39:20	20360	0.1	5	39	20	0	0.059326172	3.5255859	0.034912109	0.20922852	1.0117188	1.8620605	0.025390625	0	0	0	0	0	0	0	0	0	1.0336914	0.033691406	0.033935547	0.024658203	-0.005371094	-0.00390625	0	44330	0	0	0
1051	21621	21621	Category A	0.047851563	0.21582031	0.99584961	-0.12280273	0.125	-0.48071289	0	0	12/11/2017	12	11	2017	5:39:20	20360	0.2	5	39	20	0	0.059326172	3.5255859	0.034667969	0.20922852	1.0114746	1.8005371	0.021484375	0	0	0	0	0	0	0	0	0	1.0334473	0.033447266	0.035400391	0.012939453	0.006347656	-0.015625	0	44330	0	0	0
1052	21622	21622	Category A	0.035888672	0.20385742	1.0078125	-0.12768555	0.1262207	-0.4777832	0	0	12/11/2017	12	11	2017	5:39:20	20360	0.3	5	39	20	0	0.059326172	3.5255859	0.034423828	0.20947266	1.0109863	2.0612793	0.006591797	0	0	0	0	0	0	0	0	0	1.0332031	0.033203125	0.010253906	0.001220703	-0.005615234	-0.003173828	0	44330	0	0	0
1053	21623	21623	Category A	0.035888672	0.20385742	1.0078125	-0.12792969	0.13305664	-0.48071289	0	0	12/11/2017	12	11	2017	5:39:20	20360	0.4	5	39	20	0	0.059326172	3.5255859	0.034912109	0.20947266	1.0109863	2.5581055	0.006591797	0	0	0	0	0	0	0	0	0	1.0332031	0.033203125	0.010009766	0.000732422	-0.005615234	-0.003173828	0	44330	0	0	0
1054	21624	21624	Category A	0.059814453	0.20385742	1.0197754	-0.125	0.1315918	-0.47460938	0	0	12/11/2017	12	11	2017	5:39:20	20360	0.5	5	39	20	0	0.059326172	3.5255859	0.034912109	0.20947266	1.0112305	2.4487305	0.026855469	0	0	0	0	0	0	0	0	0	1.0332031	0.033203125	0.0390625	0.024658203	-0.005615234	0.008300781	0	44330	0	0	0
1055	21625	21625	Category A	0.035888672	0.20385742	1.0078125	-0.12231445	0.1262207	-0.4765625	0	0	12/11/2017	12	11	2017	5:39:20	20360	0.6	5	39	20	0	0.059326172	3.5255859	0.034667969	0.2097168	1.0112305	1.8850098	0.006835938	0	0	0	0	0	0	0	0	0	1.0332031	0.033203125	0.010498047	0.000976563	-0.005859375	-0.003417969	0	44330	0	0	0
1056	21626	21626	Category A	0.023925781	0.20385742	0.99584961	-0.125	0.1262207	-0.47973633	0	0	12/11/2017	12	11	2017	5:39:20	20360	0.7	5	39	20	0	0.059326172	3.5255859	0.034667969	0.20947266	1.0109863	1.1245117	0.019287109	0	0	0	0	0	0	0	0	0	1.032959	0.032958984	0.031738281	-0.010742188	-0.005615234	-0.015136719	0	44330	0	0	0
1057	21627	21627	Category A	0.047851563	0.21582031	1.0197754	-0.12524414	0.13061523	-0.47363281	0	0	12/11/2017	12	11	2017	5:39:20	20360	0.8	5	39	20	0	0.059326172	3.5255859	0.034179688	0.20947266	1.010498	0.35009766	0.017333984	0	0	0	0	0	0	0	0	0	1.0327148	0.032714844	0.028564453	0.013427734	0.006103516	0.009033203	0	44330	0	0	0
1058	21628	21628	Category A	0.023925781	0.20385742	1.0197754	-0.12768555	0.12744141	-0.48071289	0	0	12/11/2017	12	11	2017	5:39:20	20360	0.9	5	39	20	0	0.059326172	3.5255859	0.034667969	0.20947266	1.0109863	0.31103516	0.014892578	0	0	0	0	0	0	0	0	0	1.0332031	0.033203125	0.024902344	-0.010742188	-0.005615234	0.008544922	0	44330	0	0	0
1059	21629	21629	Category A	0.035888672	0.20385742	1.0319824	-0.12744141	0.12573242	-0.47875977	0	0	12/11/2017	12	11	2017	5:39:21	20361	0	5	39	21	0	0.059326172	3.5255859	0.034179688	0.20922852	1.0117188	1.1533203	0.020751953	0	0	0	0	0	0	0	0	0	1.0336914	0.033691406	0.027099609	0.001464844	-0.005371094	0.020019531	0	44330	0	0	0
1060	21630	21630	Category A	0.011962891	0.20385742	0.98388672	-0.12866211	0.1315918	-0.48071289	0	0	12/11/2017	12	11	2017	5:39:21	20361	0.1	5	39	21	0	0.059326172	3.5255859	0.034667969	0.20922852	1.0119629	1.4206543	0.036376953	0	0	0	0	0	0	0	0	0	1.0339355	0.033935547	0.056152344	-0.022705078	-0.005371094	-0.028076172	0	44330	0	0	0
1061	21631	21631	Category A	0.035888672	0.20385742	0.99584961	-0.12670898	0.12817383	-0.4765625	0	0	12/11/2017	12	11	2017	5:39:21	20361	0.2	5	39	21	0	0.059326172	3.5255859	0.034912109	0.20874023	1.0119629	0.60302734	0.017089844	0	0	0	0	0	0	0	0	0	1.0339355	0.033935547	0.021972656	0.000732422	-0.004882813	-0.016113281	0	44330	0	0	0
1062	21632	21632	Category A	0.059814453	0.20385742	1.0078125	-0.12597656	0.12646484	-0.48071289	0	0	12/11/2017	12	11	2017	5:39:21	20361	0.3	5	39	21	0	0.059326172	3.5255859	0.035400391	0.20874023	1.0119629	0.49389648	0.025146484	0	0	0	0	0	0	0	0	0	1.0339355	0.033935547	0.033691406	0.024169922	-0.004882813	-0.004150391	0	44330	0	0	0
1063	21633	21633	Category A	0.047851563	0.23999023	1.0078125	-0.12475586	0.12646484	-0.47875977	0	0	12/11/2017	12	11	2017	5:39:21	20361	0.4	5	39	21	0	0.059326172	3.5255859	0.035888672	0.20898438	1.0119629	1.0700684	0.033203125	0	0	0	0	0	0	0	0	0	1.0341797	0.034179688	0.047119141	0.011962891	0.030761719	-0.004150391	0	44330	0	0	0
1064	21634	21634	Category A	0.035888672	0.21582031	0.98388672	-0.12963867	0.12890625	-0.47875977	0	0	12/11/2017	12	11	2017	5:39:21	20361	0.5	5	39	21	0	0.059326172	3.5255859	0.035888672	0.20922852	1.0112305	1.5888672	0.028320313	0	0	0	0	0	0	0	0	0	1.0334473	0.033447266	0.034179688	0	0.006347656	-0.02734375	0	44330	0	0	0
1065	21635	21635	Category A	0.023925781	0.20385742	1.0078125	-0.12744141	0.13183594	-0.48144531	0	0	12/11/2017	12	11	2017	5:39:21	20361	0.6	5	39	21	0	0.059326172	3.5255859	0.035888672	0.20922852	1.0112305	1.9174805	0.013427734	0	0	0	0	0	0	0	0	0	1.0334473	0.033447266	0.020751953	-0.011962891	-0.005371094	-0.003417969	0	44330	0	0	0
1066	21636	21636	Category A	0.035888672	0.2277832	0.99584961	-0.12670898	0.13037109	-0.47973633	0	0	12/11/2017	12	11	2017	5:39:21	20361	0.7	5	39	21	0	0.059326172	3.5255859	0.035888672	0.20922852	1.0112305	1.7678223	0.023925781	0	0	0	0	0	0	0	0	0	1.0332031	0.033203125	0.033935547	0	0.018310547	-0.015380859	0	44330	0	0	0
1067	21637	21637	Category A	0.023925781	0.19189453	0.98388672	-0.12573242	0.12548828	-0.47973633	0	0	12/11/2017	12	11	2017	5:39:21	20361	0.8	5	39	21	0	0.059326172	3.5255859	0.036132813	0.20922852	1.0109863	1.0617676	0.034423828	0	0	0	0	0	0	0	0	0	1.032959	0.032958984	0.056640625	-0.012207031	-0.017333984	-0.027099609	0	44330	0	0	0
1068	21638	21638	Category A	0.035888672	0.20385742	1.0197754	-0.12597656	0.13061523	-0.47949219	0	0	12/11/2017	12	11	2017	5:39:21	20361	0.9	5	39	21	0	0.059326172	3.5255859	0.036132813	0.20922852	1.010498	0.14892578	0.010498047	0	0	0	0	0	0	0	0	0	1.0327148	0.032714844	0.014892578	-0.000244141	-0.005371094	0.009033203	0	44330	0	0	0
1069	21639	21639	Category A	0.035888672	0.20385742	1.0319824	-0.12402344	0.1315918	-0.4765625	0	0	12/11/2017	12	11	2017	5:39:22	20362	0	5	39	22	0	0.059326172	3.5255859	0.035888672	0.20947266	1.010498	0.13085938	0.021972656	0	0	0	0	0	0	0	0	0	1.0327148	0.032714844	0.027099609	0	-0.005615234	0.021240234	0	44330	0	0	0
1070	21640	21640	Category A	0.059814453	0.20385742	1.0319824	-0.1262207	0.12963867	-0.47363281	0	0	12/11/2017	12	11	2017	5:39:22	20362	0.1	5	39	22	0	0.059326172	3.5255859	0.036132813	0.20947266	1.010498	0.63134766	0.032226563	0	0	0	0	0	0	0	0	0	1.0324707	0.032470703	0.050537109	0.0234375	-0.005615234	0.021240234	0	44330	0	0	0
1071	21641	21641	Category A	0.035888672	0.20385742	1.0197754	-0.12597656	0.12646484	-0.4777832	0	0	12/11/2017	12	11	2017	5:39:22	20362	0.2	5	39	22	0	0.059326172	3.5255859	0.036132813	0.20922852	1.0100098	1.4484863	0.010986328	0	0	0	0	0	0	0	0	0	1.0322266	0.032226563	0.015380859	-0.000244141	-0.005371094	0.009521484	0	44330	0	0	0
1072	21642	21642	Category A	0.023925781	0.20385742	0.99584961	-0.12744141	0.13183594	-0.48144531	0	0	12/11/2017	12	11	2017	5:39:22	20362	0.3	5	39	22	0	0.059326172	3.5255859	0.036132813	0.20898438	1.0097656	1.9785156	0.019287109	0	0	0	0	0	0	0	0	0	1.0319824	0.031982422	0.031494141	-0.012207031	-0.005126953	-0.013916016	0	44330	0	0	0
1073	21643	21643	Category A	0.047851563	0.20385742	1.0197754	-0.12597656	0.12719727	-0.48071289	0	0	12/11/2017	12	11	2017	5:39:22	20362	0.4	5	39	22	0	0.059326172	3.5255859	0.036376953	0.20898438	1.0102539	2.1484375	0.015625	0	0	0	0	0	0	0	0	0	1.0322266	0.032226563	0.025878906	0.011230469	-0.005126953	0.009277344	0	44330	0	0	0
1074	21644	21644	Category A	0.011962891	0.21582031	1.0197754	-0.12475586	0.12646484	-0.4777832	0	0	12/11/2017	12	11	2017	5:39:22	20362	0.5	5	39	22	0	0.059326172	3.5255859	0.036132813	0.20898438	1.0109863	2.2370605	0.026611328	0	0	0	0	0	0	0	0	0	1.032959	0.032958984	0.039794922	-0.024169922	0.006591797	0.008544922	0	44330	0	0	0
1075	21645	21645	Category A	0.035888672	0.20385742	1.0197754	-0.12866211	0.12988281	-0.48046875	0	0	12/11/2017	12	11	2017	5:39:22	20362	0.6	5	39	22	0	0.059326172	3.5255859	0.036376953	0.20922852	1.0112305	2.1081543	0.010009766	0	0	0	0	0	0	0	0	0	1.0332031	0.033203125	0.014404297	-0.000488281	-0.005371094	0.008300781	0	44330	0	0	0
1076	21646	21646	Category A	0.059814453	0.21582031	1.0197754	-0.12670898	0.13061523	-0.47875977	0	0	12/11/2017	12	11	2017	5:39:22	20362	0.7	5	39	22	0	0.059326172	3.5255859	0.036132813	0.20898438	1.0109863	1.293457	0.025878906	0	0	0	0	0	0	0	0	0	1.032959	0.032958984	0.038818359	0.0234375	0.006591797	0.008544922	0	44330	0	0	0
1077	21647	21647	Category A	0.011962891	0.21582031	1.0197754	-0.125	0.13134766	-0.47973633	0	0	12/11/2017	12	11	2017	5:39:22	20362	0.8	5	39	22	0	0.059082031	3.4466309	0.036132813	0.20898438	1.0109863	0.19018555	0.026367188	0	0	0	0	0	0	0	0	0	1.032959	0.032958984	0.039550781	-0.024169922	0.006591797	0.008544922	0	44330	0	0	0
1078	21648	21648	Category A	0.059814453	0.2277832	1.0197754	-0.12304688	0.13037109	-0.47875977	0	0	12/11/2017	12	11	2017	5:39:22	20362	0.9	5	39	22	0	0.059082031	3.4466309	0.036132813	0.20874023	1.0109863	0.77612305	0.03125	0	0	0	0	0	0	0	0	0	1.032959	0.032958984	0.051025391	0.0234375	0.018798828	0.008544922	0	44330	0	0	0
1079	21649	21649	Category A	0.023925781	0.20385742	1.0319824	-0.125	0.12744141	-0.47875977	0	0	12/11/2017	12	11	2017	5:39:23	20363	0	5	39	23	0	0.059082031	3.4466309	0.035888672	0.20849609	1.0107422	1.2817383	0.024658203	0	0	0	0	0	0	0	0	0	1.0327148	0.032714844	0.037841797	-0.011962891	-0.004638672	0.020996094	0	44330	0	0	0
1080	21650	21650	Category A	0.047851563	0.21582031	1.0078125	-0.12670898	0.12524414	-0.4777832	0	0	12/11/2017	12	11	2017	5:39:23	20363	0.1	5	39	23	0	0.059082031	3.4466309	0.036376953	0.20825195	1.0107422	1.5354004	0.013916016	0	0	0	0	0	0	0	0	0	1.0327148	0.032714844	0.021728516	0.011230469	0.007324219	-0.002929688	0	44330	0	0	0
1081	21651	21651	Category A	0.047851563	0.21582031	1.0319824	-0.12670898	0.12890625	-0.47558594	0	0	12/11/2017	12	11	2017	5:39:23	20363	0.2	5	39	23	0	0.059082031	3.4466309	0.036621094	0.20800781	1.0107422	1.4265137	0.024902344	0	0	0	0	0	0	0	0	0	1.0327148	0.032714844	0.039794922	0.010986328	0.007568359	0.020996094	0	44330	0	0	0
1082	21652	21652	Category A	0.023925781	0.20385742	1.0078125	-0.12597656	0.1315918	-0.4753418	0	0	12/11/2017	12	11	2017	5:39:23	20363	0.3	5	39	23	0	0.059082031	3.4466309	0.036865234	0.20800781	1.0102539	0.64306641	0.013671875	0	0	0	0	0	0	0	0	0	1.0322266	0.032226563	0.019775391	-0.012939453	-0.004150391	-0.002441406	0	44330	0	0	0
1083	21653	21653	Category A	0.011962891	0.20385742	0.99584961	-0.12768555	0.13085938	-0.48168945	0	0	12/11/2017	12	11	2017	5:39:23	20363	0.4	5	39	23	0	0.059082031	3.4466309	0.037353516	0.20825195	1.0100098	0.31860352	0.029296875	0	0	0	0	0	0	0	0	0	1.0319824	0.031982422	0.043945313	-0.025390625	-0.004394531	-0.014160156	0	44330	0	0	0
1084	21654	21654	Category A	0.023925781	0.20385742	1.0078125	-0.12329102	0.13208008	-0.47851563	0	0	12/11/2017	12	11	2017	5:39:23	20363	0.5	5	39	23	0	0.059082031	3.4466309	0.037597656	0.20874023	1.0097656	0.20141602	0.014648438	0	0	0	0	0	0	0	0	0	1.0319824	0.031982422	0.020751953	-0.013671875	-0.004882813	-0.001953125	0	44330	0	0	0
1085	21655	21655	Category A	0.047851563	0.21582031	1.0319824	-0.12866211	0.13183594	-0.47875977	0	0	12/11/2017	12	11	2017	5:39:23	20363	0.6	5	39	23	0	0.059082031	3.4466309	0.037597656	0.20874023	1.0095215	0.042236328	0.025390625	0	0	0	0	0	0	0	0	0	1.0314941	0.031494141	0.039306641	0.010009766	0.006835938	0.022216797	0	44330	0	0	0
1086	21656	21656	Category A	0.059814453	0.20385742	0.99584961	-0.12866211	0.12988281	-0.48046875	0	0	12/11/2017	12	11	2017	5:39:23	20363	0.7	5	39	23	0	0.059082031	3.4466309	0.037597656	0.20898438	1.0090332	0.14086914	0.026123047	0	0	0	0	0	0	0	0	0	1.0310059	0.031005859	0.040283203	0.021972656	-0.005126953	-0.013183594	0	44330	0	0	0
1087	21657	21657	Category A	0.035888672	0.2277832	1.0078125	-0.12670898	0.13183594	-0.47631836	0	0	12/11/2017	12	11	2017	5:39:23	20363	0.8	5	39	23	0	0.059082031	3.4466309	0.037597656	0.20874023	1.0087891	0.27075195	0.018798828	0	0	0	0	0	0	0	0	0	1.0307617	0.030761719	0.021728516	-0.001708984	0.018798828	-0.000976563	0	44330	0	0	0
1088	21658	21658	Category A	0.035888672	0.21582031	0.98388672	-0.12158203	0.12451172	-0.48168945	0	0	12/11/2017	12	11	2017	5:39:23	20363	0.9	5	39	23	0	0.059082031	3.4466309	0.037841797	0.20898438	1.0087891	0.45849609	0.025878906	0	0	0	0	0	0	0	0	0	1.0310059	0.031005859	0.033691406	-0.001953125	0.006591797	-0.024902344	0	44330	0	0	0
1089	21659	21659	Category A	0.023925781	0.20385742	0.99584961	-0.12402344	0.12475586	-0.47973633	0	0	12/11/2017	12	11	2017	5:39:24	20364	0	5	39	24	0	0.059082031	3.4466309	0.037841797	0.20874023	1.0085449	0.42553711	0.01953125	0	0	0	0	0	0	0	0	0	1.0307617	0.030761719	0.031982422	-0.013916016	-0.004882813	-0.012695313	0	44330	0	0	0
1090	21660	21660	Category A	0.011962891	0.20385742	0.97192383	-0.125	0.12988281	-0.4765625	0	0	12/11/2017	12	11	2017	5:39:24	20364	0.1	5	39	24	0	0.059082031	3.4466309	0.037597656	0.20898438	1.0085449	0.85839844	0.044921875	0	0	0	0	0	0	0	0	0	1.0305176	0.030517578	0.067626953	-0.025634766	-0.005126953	-0.036621094	0	44330	0	0	0
1091	21661	21661	Category A	0.023925781	0.21582031	0.99584961	-0.12670898	0.12817383	-0.47875977	0	0	12/11/2017	12	11	2017	5:39:24	20364	0.2	5	39	24	0	0.059082031	3.4466309	0.037353516	0.20898438	1.0083008	1.2041016	0.01953125	0	0	0	0	0	0	0	0	0	1.0305176	0.030517578	0.032714844	-0.013427734	0.006591797	-0.012451172	0	44330	0	0	0
1092	21662	21662	Category A	0.071777344	0.21582031	1.0197754	-0.12573242	0.12548828	-0.47973633	0	0	12/11/2017	12	11	2017	5:39:24	20364	0.3	5	39	24	0	0.059082031	3.4466309	0.037109375	0.20874023	1.0080566	1.3242188	0.036865234	0	0	0	0	0	0	0	0	0	1.0302734	0.030273438	0.052734375	0.034423828	0.006835938	0.011474609	0	44330	0	0	0
1093	21663	21663	Category A	0.047851563	0.20385742	1.0078125	-0.125	0.12817383	-0.47753906	0	0	12/11/2017	12	11	2017	5:39:24	20364	0.4	5	39	24	0	0.059082031	3.4466309	0.036865234	0.20874023	1.0080566	1.3063965	0.011962891	0	0	0	0	0	0	0	0	0	1.0300293	0.030029297	0.016113281	0.010742188	-0.004882813	-0.000244141	0	44330	0	0	0
1094	21664	21664	Category A	0.011962891	0.21582031	1.0078125	-0.12963867	0.12817383	-0.48071289	0	0	12/11/2017	12	11	2017	5:39:24	20364	0.5	5	39	24	0	0.059082031	3.4466309	0.036621094	0.20874023	1.0080566	1.0224609	0.025634766	0	0	0	0	0	0	0	0	0	1.0300293	0.030029297	0.031982422	-0.024658203	0.006835938	-0.000244141	0	44330	0	0	0
1095	21665	21665	Category A	0.023925781	0.20385742	1.0078125	-0.12597656	0.12988281	-0.4765625	0	0	12/11/2017	12	11	2017	5:39:24	20364	0.6	5	39	24	0	0.059082031	3.4466309	0.036132813	0.20898438	1.0080566	0.34326172	0.013427734	0	0	0	0	0	0	0	0	0	1.0302734	0.030273438	0.018066406	-0.012207031	-0.005126953	-0.000244141	0	44330	0	0	0
1096	21666	21666	Category A	0.023925781	0.20385742	0.99584961	-0.12768555	0.1262207	-0.4777832	0	0	12/11/2017	12	11	2017	5:39:24	20364	0.7	5	39	24	0	0.059082031	3.4466309	0.036132813	0.20898438	1.0083008	1.2290039	0.018310547	0	0	0	0	0	0	0	0	0	1.0305176	0.030517578	0.030029297	-0.012207031	-0.005126953	-0.012451172	0	44330	0	0	0
1097	21667	21667	Category A	0.035888672	0.19189453	1.0197754	-0.12866211	0.13232422	-0.47949219	0	0	12/11/2017	12	11	2017	5:39:24	20364	0.8	5	39	24	0	0.059082031	3.4466309	0.036621094	0.20922852	1.0085449	2.4182129	0.020507813	0	0	0	0	0	0	0	0	0	1.0307617	0.030761719	0.029052734	-0.000732422	-0.017333984	0.010986328	0	44330	0	0	0
1098	21668	21668	Category A	0.035888672	0.19189453	1.0319824	-0.1262207	0.13134766	-0.47949219	0	0	12/11/2017	12	11	2017	5:39:24	20364	0.9	5	39	24	0	0.059082031	3.4466309	0.036376953	0.20898438	1.0085449	3.072998	0.028808594	0	0	0	0	0	0	0	0	0	1.0307617	0.030761719	0.041015625	-0.000488281	-0.017089844	0.023193359	0	44330	0	0	0
1099	21669	21669	Category A	0.035888672	0.19189453	1.0078125	-0.12841797	0.12744141	-0.4753418	0	0	12/11/2017	12	11	2017	5:39:25	20365	0	5	39	25	0	0.059082031	3.4466309	0.036376953	0.20922852	1.0083008	3.4313965	0.017333984	0	0	0	0	0	0	0	0	0	1.0305176	0.030517578	0.018554688	-0.000488281	-0.017333984	-0.000488281	0	44330	0	0	0
1100	21670	21670	Category A	0.059814453	0.19189453	0.99584961	-0.12524414	0.13305664	-0.4753418	0	0	12/11/2017	12	11	2017	5:39:25	20365	0.1	5	39	25	0	0.059082031	3.4466309	0.036132813	0.20922852	1.0083008	3.5112305	0.031738281	0	0	0	0	0	0	0	0	0	1.0305176	0.030517578	0.053466797	0.0234375	-0.017333984	-0.012451172	0	44330	0	0	0
1101	21671	21671	Category A	0.059814453	0.20385742	1.0197754	-0.12597656	0.12988281	-0.48168945	0	0	12/11/2017	12	11	2017	5:39:25	20365	0.2	5	39	25	0	0.059082031	3.4466309	0.036132813	0.20922852	1.0087891	2.8239746	0.026367188	0	0	0	0	0	0	0	0	0	1.0307617	0.030761719	0.039794922	0.0234375	-0.005371094	0.010742188	0	44330	0	0	0
1102	21672	21672	Category A	0.059814453	0.21582031	1.0197754	-0.12792969	0.13232422	-0.47851563	0	0	12/11/2017	12	11	2017	5:39:25	20365	0.3	5	39	25	0	0.059082031	3.4466309	0.035888672	0.20898438	1.0090332	1.6162109	0.026855469	0	0	0	0	0	0	0	0	0	1.03125	0.03125	0.041015625	0.023925781	0.006591797	0.010498047	0	44330	0	0	0
1103	21673	21673	Category A	0.035888672	0.21582031	0.98388672	-0.13110352	0.125	-0.4777832	0	0	12/11/2017	12	11	2017	5:39:25	20365	0.4	5	39	25	0	0.059082031	3.4466309	0.03515625	0.20874023	1.0090332	0.83129883	0.026123047	0	0	0	0	0	0	0	0	0	1.0310059	0.031005859	0.032714844	0.000488281	0.006835938	-0.025146484	0	44330	0	0	0
1104	21674	21674	Category A	0.035888672	0.20385742	0.99584961	-0.12670898	0.12988281	-0.4765625	0	0	12/11/2017	12	11	2017	5:39:25	20365	0.5	5	39	25	0	0.059082031	3.4466309	0.034912109	0.20849609	1.0092773	0.19726563	0.014160156	0	0	0	0	0	0	0	0	0	1.0310059	0.031005859	0.018798828	0.000732422	-0.004638672	-0.013427734	0	44330	0	0	0
1105	21675	21675	Category A	0.035888672	0.21582031	1.0078125	-0.12768555	0.12915039	-0.4765625	0	0	12/11/2017	12	11	2017	5:39:25	20365	0.6	5	39	25	0	0.059082031	3.4466309	0.034912109	0.20849609	1.0095215	0.61303711	0.007568359	0	0	0	0	0	0	0	0	0	1.0314941	0.031494141	0.009765625	0.000732422	0.007324219	-0.001708984	0	44330	0	0	0
1106	21676	21676	Category A	0.047851563	0.20385742	0.99584961	-0.12597656	0.1315918	-0.47851563	0	0	12/11/2017	12	11	2017	5:39:25	20365	0.7	5	39	25	0	0.059082031	3.4466309	0.034912109	0.20849609	1.0097656	1.7119141	0.019287109	0	0	0	0	0	0	0	0	0	1.0314941	0.031494141	0.03125	0.012695313	-0.004638672	-0.013916016	0	44330	0	0	0
1107	21677	21677	Category A	0.047851563	0.21582031	1.0197754	-0.12670898	0.13183594	-0.47851563	0	0	12/11/2017	12	11	2017	5:39:25	20365	0.8	5	39	25	0	0.059082031	3.4466309	0.034667969	0.20825195	1.0097656	2.4143066	0.017822266	0	0	0	0	0	0	0	0	0	1.0317383	0.031738281	0.030273438	0.012939453	0.007324219	0.009765625	0	44330	0	0	0
1108	21678	21678	Category A	0.023925781	0.21582031	1.0197754	-0.12646484	0.125	-0.47875977	0	0	12/11/2017	12	11	2017	5:39:25	20365	0.9	5	39	25	0	0.059082031	3.4466309	0.034667969	0.20849609	1.0100098	3.0307617	0.016113281	0	0	0	0	0	0	0	0	0	1.0317383	0.031738281	0.027832031	-0.010742188	0.007324219	0.009521484	0	44330	0	0	0
1109	21679	21679	Category A	0.059814453	0.21582031	1.0078125	-0.12768555	0.12988281	-0.48168945	0	0	12/11/2017	12	11	2017	5:39:26	20366	0	5	39	26	0	0.059082031	3.4466309	0.034667969	0.20849609	1.0100098	3.4060059	0.026123047	0	0	0	0	0	0	0	0	0	1.0319824	0.031982422	0.034423828	0.024902344	0.007080078	-0.002197266	0	44330	0	0	0
1110	21680	21680	Category A	0.023925781	0.21582031	0.98388672	-0.125	0.12963867	-0.48291016	0	0	12/11/2017	12	11	2017	5:39:26	20366	0.1	5	39	26	0	0.059082031	3.4466309	0.034667969	0.20874023	1.0097656	3.3085938	0.029052734	0	0	0	0	0	0	0	0	0	1.0317383	0.031738281	0.043701172	-0.010742188	0.006835938	-0.025878906	0	44330	0	0	0
1111	21681	21681	Category A	0.035888672	0.21582031	0.99584961	-0.1262207	0.12963867	-0.47558594	0	0	12/11/2017	12	11	2017	5:39:26	20366	0.2	5	39	26	0	0.059082031	3.4466309	0.034667969	0.20874023	1.0097656	2.8835449	0.015380859	0	0	0	0	0	0	0	0	0	1.0317383	0.031738281	0.021728516	0.000976563	0.006835938	-0.013916016	0	44330	0	0	0
1112	21682	21682	Category A	0.047851563	0.21582031	1.0319824	-0.12670898	0.13037109	-0.4777832	0	0	12/11/2017	12	11	2017	5:39:26	20366	0.3	5	39	26	0	0.059082031	3.4466309	0.034667969	0.20874023	1.0095215	2.3469238	0.026611328	0	0	0	0	0	0	0	0	0	1.0314941	0.031494141	0.041992188	0.012939453	0.006835938	0.022216797	0	44330	0	0	0
1113	21683	21683	Category A	0.035888672	0.2277832	1.0439453	-0.13037109	0.12988281	-0.48071289	0	0	12/11/2017	12	11	2017	5:39:26	20366	0.4	5	39	26	0	0.059082031	3.4466309	0.034912109	0.20874023	1.0092773	1.578125	0.0390625	0	0	0	0	0	0	0	0	0	1.03125	0.03125	0.053955078	0.000732422	0.018798828	0.034423828	0	44330	0	0	0
1114	21684	21684	Category A	0.023925781	0.2277832	1.0319824	-0.12744141	0.12988281	-0.4765625	0	0	12/11/2017	12	11	2017	5:39:26	20366	0.5	5	39	26	0	0.059082031	3.4466309	0.034667969	0.20874023	1.0090332	0.39819336	0.031494141	0	0	0	0	0	0	0	0	0	1.0310059	0.031005859	0.052490234	-0.010742188	0.018798828	0.022705078	0	44330	0	0	0
1115	21685	21685	Category A	0.011962891	0.20385742	1.0197754	-0.12573242	0.13085938	-0.47875977	0	0	12/11/2017	12	11	2017	5:39:26	20366	0.6	5	39	26	0	0.060058594	3.4417969	0.034912109	0.20874023	1.0090332	0.50268555	0.025878906	0	0	0	0	0	0	0	0	0	1.0310059	0.031005859	0.038818359	-0.022949219	-0.004882813	0.010498047	0	44330	0	0	0
1116	21686	21686	Category A	0.011962891	0.20385742	1.0197754	-0.12841797	0.12548828	-0.48071289	0	0	12/11/2017	12	11	2017	5:39:26	20366	0.7	5	39	26	0	0.060058594	3.4417969	0.03515625	0.20874023	1.0090332	1.1601563	0.025878906	0	0	0	0	0	0	0	0	0	1.0310059	0.031005859	0.038818359	-0.023193359	-0.004882813	0.010498047	0	44330	0	0	0
1117	21687	21687	Category A	0.059814453	0.19189453	1.0078125	-0.12768555	0.12548828	-0.4777832	0	0	12/11/2017	12	11	2017	5:39:26	20366	0.8	5	39	26	0	0.060058594	3.4417969	0.034912109	0.20874023	1.0090332	1.6845703	0.030029297	0	0	0	0	0	0	0	0	0	1.0310059	0.031005859	0.04296875	0.024658203	-0.016845703	-0.001220703	0	44330	0	0	0
1118	21688	21688	Category A	0.035888672	0.19189453	0.99584961	-0.12866211	0.12963867	-0.48266602	0	0	12/11/2017	12	11	2017	5:39:26	20366	0.9	5	39	26	0	0.060058594	3.4417969	0.035400391	0.20874023	1.0092773	2.5197754	0.021484375	0	0	0	0	0	0	0	0	0	1.03125	0.03125	0.030761719	0.000244141	-0.016845703	-0.013427734	0	44330	0	0	0
1119	21689	21689	Category A	0.059814453	0.19189453	1.0078125	-0.12426758	0.1328125	-0.47949219	0	0	12/11/2017	12	11	2017	5:39:27	20367	0	5	39	27	0	0.060058594	3.4417969	0.03515625	0.20849609	1.0090332	2.9384766	0.029541016	0	0	0	0	0	0	0	0	0	1.0307617	0.030761719	0.042480469	0.024414063	-0.016601563	-0.001220703	0	44330	0	0	0
1120	21690	21690	Category A	0.047851563	0.19189453	1.0078125	-0.125	0.1315918	-0.48168945	0	0	12/11/2017	12	11	2017	5:39:27	20367	0.1	5	39	27	0	0.060058594	3.4417969	0.035400391	0.20849609	1.0090332	2.3391113	0.020751953	0	0	0	0	0	0	0	0	0	1.0307617	0.030761719	0.030273438	0.012207031	-0.016601563	-0.001220703	0	44330	0	0	0
1121	21691	21691	Category A	0.035888672	0.20385742	0.99584961	-0.12768555	0.12988281	-0.47875977	0	0	12/11/2017	12	11	2017	5:39:27	20367	0.2	5	39	27	0	0.060058594	3.4417969	0.035400391	0.20825195	1.0092773	1.3276367	0.014160156	0	0	0	0	0	0	0	0	0	1.0310059	0.031005859	0.018310547	0.000244141	-0.004394531	-0.013427734	0	44330	0	0	0
1122	21692	21692	Category A	0.047851563	0.2277832	1.0078125	-0.12402344	0.12548828	-0.48071289	0	0	12/11/2017	12	11	2017	5:39:27	20367	0.3	5	39	27	0	0.060058594	3.4417969	0.034912109	0.20800781	1.0090332	0.75390625	0.0234375	0	0	0	0	0	0	0	0	0	1.0310059	0.031005859	0.033691406	0.012695313	0.01953125	-0.001220703	0	44330	0	0	0
1123	21693	21693	Category A	0.047851563	0.23999023	1.0078125	-0.12304688	0.12280273	-0.47973633	0	0	12/11/2017	12	11	2017	5:39:27	20367	0.4	5	39	27	0	0.060058594	3.4417969	0.035400391	0.20800781	1.0090332	0.1796875	0.033935547	0	0	0	0	0	0	0	0	0	1.0307617	0.030761719	0.045410156	0.012207031	0.031738281	-0.001220703	0	44330	0	0	0
1124	21694	21694	Category A	0.011962891	0.20385742	0.99584961	-0.13134766	0.12988281	-0.47973633	0	0	12/11/2017	12	11	2017	5:39:27	20367	0.5	5	39	27	0	0.060058594	3.4417969	0.035400391	0.20800781	1.0090332	0.89648438	0.02734375	0	0	0	0	0	0	0	0	0	1.0310059	0.031005859	0.041259766	-0.0234375	-0.004150391	-0.013183594	0	44330	0	0	0
1125	21695	21695	Category A	0.023925781	0.21582031	0.99584961	-0.1262207	0.13208008	-0.48071289	0	0	12/11/2017	12	11	2017	5:39:27	20367	0.6	5	39	27	0	0.060058594	3.4417969	0.035888672	0.20800781	1.0090332	1.9782715	0.019287109	0	0	0	0	0	0	0	0	0	1.0307617	0.030761719	0.032714844	-0.011962891	0.007568359	-0.013183594	0	44330	0	0	0
1126	21696	21696	Category A	0.035888672	0.20385742	1.0078125	-0.13134766	0.12744141	-0.47558594	0	0	12/11/2017	12	11	2017	5:39:27	20367	0.7	5	39	27	0	0.060058594	3.4417969	0.035888672	0.20800781	1.0087891	2.496582	0.004394531	0	0	0	0	0	0	0	0	0	1.0307617	0.030761719	0.005371094	0	-0.004150391	-0.000976563	0	44330	0	0	0
1127	21697	21697	Category A	0.047851563	0.2277832	1.0078125	-0.12207031	0.12475586	-0.47973633	0	0	12/11/2017	12	11	2017	5:39:27	20367	0.8	5	39	27	0	0.060058594	3.4417969	0.035888672	0.20825195	1.0090332	2.4038086	0.022705078	0	0	0	0	0	0	0	0	0	1.0307617	0.030761719	0.032470703	0.011962891	0.019287109	-0.001220703	0	44330	0	0	0
1128	21698	21698	Category A	0.047851563	0.20385742	1.0078125	-0.12768555	0.12963867	-0.48046875	0	0	12/11/2017	12	11	2017	5:39:27	20367	0.9	5	39	27	0	0.060058594	3.4417969	0.035400391	0.20800781	1.0090332	2.8295898	0.012939453	0	0	0	0	0	0	0	0	0	1.0307617	0.030761719	0.017578125	0.012207031	-0.004150391	-0.001220703	0	44330	0	0	0
1129	21699	21699	Category A	0.047851563	0.21582031	0.98388672	-0.1262207	0.12963867	-0.48071289	0	0	12/11/2017	12	11	2017	5:39:28	20368	0	5	39	28	0	0.060058594	3.4417969	0.035400391	0.20800781	1.0092773	2.9575195	0.029296875	0	0	0	0	0	0	0	0	0	1.0310059	0.031005859	0.045410156	0.012207031	0.007568359	-0.025390625	0	44330	0	0	0
1130	21700	21700	Category A	0.047851563	0.20385742	0.99584961	-0.12695313	0.13330078	-0.47973633	0	0	12/11/2017	12	11	2017	5:39:28	20368	0.1	5	39	28	0	0.060058594	3.4417969	0.035400391	0.20800781	1.0095215	2.0952148	0.018798828	0	0	0	0	0	0	0	0	0	1.03125	0.03125	0.030029297	0.012207031	-0.004150391	-0.013671875	0	44330	0	0	0
1131	21701	21701	Category A	0.023925781	0.20385742	0.98388672	-0.12597656	0.1315918	-0.47851563	0	0	12/11/2017	12	11	2017	5:39:28	20368	0.2	5	39	28	0	0.060058594	3.4417969	0.035888672	0.20800781	1.0100098	0.48193359	0.029296875	0	0	0	0	0	0	0	0	0	1.0319824	0.031982422	0.042480469	-0.011962891	-0.004150391	-0.026123047	0	44330	0	0	0
1132	21702	21702	Category A	0.011962891	0.20385742	0.99584961	-0.125	0.12988281	-0.47460938	0	0	12/11/2017	12	11	2017	5:39:28	20368	0.3	5	39	28	0	0.060058594	3.4417969	0.036132813	0.20800781	1.0102539	0.63574219	0.028564453	0	0	0	0	0	0	0	0	0	1.0322266	0.032226563	0.04296875	-0.024169922	-0.004150391	-0.014404297	0	44330	0	0	0
1133	21703	21703	Category A	0.023925781	0.20385742	1.0078125	-0.12744141	0.12768555	-0.47875977	0	0	12/11/2017	12	11	2017	5:39:28	20368	0.4	5	39	28	0	0.060058594	3.4417969	0.035888672	0.20751953	1.010498	1.251709	0.012695313	0	0	0	0	0	0	0	0	0	1.0322266	0.032226563	0.018554688	-0.011962891	-0.003662109	-0.002685547	0	44330	0	0	0
1134	21704	21704	Category A	0.023925781	0.21582031	1.0319824	-0.1237793	0.1237793	-0.48071289	0	0	12/11/2017	12	11	2017	5:39:28	20368	0.5	5	39	28	0	0.060058594	3.4417969	0.035644531	0.20751953	1.0109863	1.7033691	0.025390625	0	0	0	0	0	0	0	0	0	1.0327148	0.032714844	0.040771484	-0.01171875	0.008056641	0.020751953	0	44330	0	0	0
1135	21705	21705	Category A	0.023925781	0.20385742	1.0197754	-0.12402344	0.12597656	-0.47973633	0	0	12/11/2017	12	11	2017	5:39:28	20368	0.6	5	39	28	0	0.060058594	3.4417969	0.035888672	0.20751953	1.0112305	2.0134277	0.014892578	0	0	0	0	0	0	0	0	0	1.032959	0.032958984	0.024169922	-0.011962891	-0.003662109	0.008300781	0	44330	0	0	0
1136	21706	21706	Category A	0.071777344	0.21582031	1.0197754	-0.12573242	0.12255859	-0.47875977	0	0	12/11/2017	12	11	2017	5:39:28	20368	0.7	5	39	28	0	0.060058594	3.4417969	0.035888672	0.20751953	1.0112305	1.7470703	0.037597656	0	0	0	0	0	0	0	0	0	1.032959	0.032958984	0.052490234	0.035888672	0.008056641	0.008300781	0	44330	0	0	0
1137	21707	21707	Category A	0.023925781	0.20385742	1.0197754	-0.12475586	0.12475586	-0.47875977	0	0	12/11/2017	12	11	2017	5:39:28	20368	0.8	5	39	28	0	0.060058594	3.4417969	0.035888672	0.20751953	1.0109863	0.83911133	0.015136719	0	0	0	0	0	0	0	0	0	1.0327148	0.032714844	0.024414063	-0.011962891	-0.003662109	0.008544922	0	44330	0	0	0
1138	21708	21708	Category A	0.023925781	0.21582031	0.99584961	-0.12475586	0.12646484	-0.47875977	0	0	12/11/2017	12	11	2017	5:39:28	20368	0.9	5	39	28	0	0.060058594	3.4417969	0.035888672	0.20751953	1.010498	0.82617188	0.020507813	0	0	0	0	0	0	0	0	0	1.0322266	0.032226563	0.034667969	-0.011962891	0.008056641	-0.014648438	0	44330	0	0	0
1139	21709	21709	Category A	0.011962891	0.20385742	1.0319824	-0.125	0.12719727	-0.4777832	0	0	12/11/2017	12	11	2017	5:39:29	20369	0	5	39	29	0	0.060058594	3.4417969	0.035888672	0.20800781	1.0100098	1.1574707	0.032470703	0	0	0	0	0	0	0	0	0	1.0317383	0.031738281	0.049804688	-0.023925781	-0.004150391	0.021728516	0	44330	0	0	0
1140	21710	21710	Category A	0.011962891	0.20385742	1.0197754	-0.12207031	0.12524414	-0.47973633	0	0	12/11/2017	12	11	2017	5:39:29	20369	0.1	5	39	29	0	0.060058594	3.4417969	0.035400391	0.20800781	1.0100098	1.8134766	0.025634766	0	0	0	0	0	0	0	0	0	1.0319824	0.031982422	0.037353516	-0.0234375	-0.004150391	0.009521484	0	44330	0	0	0
1141	21711	21711	Category A	0.011962891	0.19189453	1.0197754	-0.12963867	0.12890625	-0.4765625	0	0	12/11/2017	12	11	2017	5:39:29	20369	0.2	5	39	29	0	0.060058594	3.4417969	0.034912109	0.20874023	1.010498	2.0390625	0.030029297	0	0	0	0	0	0	0	0	0	1.0324707	0.032470703	0.049072266	-0.022949219	-0.016845703	0.009033203	0	44330	0	0	0
1142	21712	21712	Category A	0.011962891	0.19189453	1.0078125	-0.12939453	0.12646484	-0.47875977	0	0	12/11/2017	12	11	2017	5:39:29	20369	0.3	5	39	29	0	0.060058594	3.4417969	0.034912109	0.20849609	1.0102539	1.9130859	0.028564453	0	0	0	0	0	0	0	0	0	1.0322266	0.032226563	0.042480469	-0.022949219	-0.016601563	-0.002441406	0	44330	0	0	0
1143	21713	21713	Category A	0.023925781	0.20385742	1.0197754	-0.12597656	0.12866211	-0.48046875	0	0	12/11/2017	12	11	2017	5:39:29	20369	0.4	5	39	29	0	0.060058594	3.4417969	0.034423828	0.20849609	1.0100098	1.8100586	0.014892578	0	0	0	0	0	0	0	0	0	1.0319824	0.031982422	0.024902344	-0.010498047	-0.004638672	0.009521484	0	44330	0	0	0
1144	21714	21714	Category A	0.047851563	0.21582031	1.0078125	-0.12402344	0.13061523	-0.48168945	0	0	12/11/2017	12	11	2017	5:39:29	20369	0.5	5	39	29	0	0.060058594	3.4417969	0.034423828	0.20849609	1.0102539	1.6523438	0.015380859	0	0	0	0	0	0	0	0	0	1.0322266	0.032226563	0.023193359	0.013183594	0.007080078	-0.002441406	0	44330	0	0	0
1145	21715	21715	Category A	0.023925781	0.20385742	1.0197754	-0.12866211	0.1315918	-0.48071289	0	0	12/11/2017	12	11	2017	5:39:29	20369	0.6	5	39	29	0	0.060058594	3.4417969	0.034423828	0.20849609	1.010498	1.4460449	0.014648438	0	0	0	0	0	0	0	0	0	1.0324707	0.032470703	0.024169922	-0.010498047	-0.004638672	0.009033203	0	44330	0	0	0
1146	21716	21716	Category A	0.011962891	0.21582031	1.0078125	-0.12695313	0.1315918	-0.4753418	0	0	12/11/2017	12	11	2017	5:39:29	20369	0.7	5	39	29	0	0.060058594	3.4417969	0.034179688	0.20849609	1.0107422	1.1228027	0.0234375	0	0	0	0	0	0	0	0	0	1.0324707	0.032470703	0.032470703	-0.022216797	0.007080078	-0.002929688	0	44330	0	0	0
1147	21717	21717	Category A	0.023925781	0.20385742	0.99584961	-0.125	0.1315918	-0.47875977	0	0	12/11/2017	12	11	2017	5:39:29	20369	0.8	5	39	29	0	0.060058594	3.4417969	0.033935547	0.20874023	1.0107422	0.63208008	0.018554688	0	0	0	0	0	0	0	0	0	1.0327148	0.032714844	0.029785156	-0.010009766	-0.004882813	-0.014892578	0	44330	0	0	0
1148	21718	21718	Category A	0.023925781	0.21582031	1.0197754	-0.12866211	0.12988281	-0.47753906	0	0	12/11/2017	12	11	2017	5:39:29	20369	0.9	5	39	29	0	0.060058594	3.4417969	0.033691406	0.20874023	1.010498	0.21069336	0.015136719	0	0	0	0	0	0	0	0	0	1.0322266	0.032226563	0.026123047	-0.009765625	0.006835938	0.009033203	0	44330	0	0	0
1149	21719	21719	Category A	0.047851563	0.2277832	1.0197754	-0.12402344	0.13061523	-0.47851563	0	0	12/11/2017	12	11	2017	5:39:30	20370	0	5	39	30	0	0.060058594	3.4417969	0.034423828	0.20874023	1.0102539	0.063476563	0.024902344	0	0	0	0	0	0	0	0	0	1.0322266	0.032226563	0.041503906	0.013183594	0.018798828	0.009277344	0	44330	0	0	0
1150	21720	21720	Category A	0.059814453	0.20385742	1.0197754	-0.12475586	0.12646484	-0.4777832	0	0	12/11/2017	12	11	2017	5:39:30	20370	0.1	5	39	30	0	0.060058594	3.4417969	0.034179688	0.20874023	1.0102539	0.94506836	0.027587891	0	0	0	0	0	0	0	0	0	1.0322266	0.032226563	0.039794922	0.025390625	-0.004882813	0.009277344	0	44330	0	0	0
1151	21721	21721	Category A	0.035888672	0.20385742	1.0078125	-0.12670898	0.13061523	-0.47460938	0	0	12/11/2017	12	11	2017	5:39:30	20370	0.2	5	39	30	0	0.060058594	3.4417969	0.034179688	0.20849609	1.010498	1.6921387	0.005615234	0	0	0	0	0	0	0	0	0	1.0324707	0.032470703	0.009277344	0.001464844	-0.004638672	-0.002685547	0	44330	0	0	0
1152	21722	21722	Category A	0.035888672	0.20385742	0.98388672	-0.12475586	0.12475586	-0.48071289	0	0	12/11/2017	12	11	2017	5:39:30	20370	0.3	5	39	30	0	0.060058594	3.4417969	0.033935547	0.20874023	1.0109863	1.887207	0.027587891	0	0	0	0	0	0	0	0	0	1.0327148	0.032714844	0.033935547	0.001708984	-0.004882813	-0.027099609	0	44330	0	0	0
1153	21723	21723	Category A	0.035888672	0.20385742	0.98388672	-0.13134766	0.1315918	-0.4765625	0	0	12/11/2017	12	11	2017	5:39:30	20370	0.4	5	39	30	0	0.059570313	3.4417969	0.033447266	0.20874023	1.0109863	1.5861816	0.027587891	0	0	0	0	0	0	0	0	0	1.0327148	0.032714844	0.034423828	0.002197266	-0.004882813	-0.027099609	0	44330	0	0	0
1154	21724	21724	Category A	0.035888672	0.20385742	1.0197754	-0.12670898	0.12988281	-0.47875977	0	0	12/11/2017	12	11	2017	5:39:30	20370	0.5	5	39	30	0	0.059570313	3.4417969	0.033447266	0.20849609	1.0107422	1.2780762	0.010253906	0	0	0	0	0	0	0	0	0	1.0324707	0.032470703	0.015625	0.002197266	-0.004638672	0.008789063	0	44330	0	0	0
1155	21725	21725	Category A	0.047851563	0.20385742	1.0319824	-0.12670898	0.12817383	-0.47973633	0	0	12/11/2017	12	11	2017	5:39:30	20370	0.6	5	39	30	0	0.059570313	3.4417969	0.033935547	0.20800781	1.010498	1.2109375	0.025878906	0	0	0	0	0	0	0	0	0	1.0322266	0.032226563	0.039550781	0.013671875	-0.004150391	0.021240234	0	44330	0	0	0
1156	21726	21726	Category A	0.035888672	0.21582031	1.0197754	-0.12768555	0.12817383	-0.47973633	0	0	12/11/2017	12	11	2017	5:39:30	20370	0.7	5	39	30	0	0.059570313	3.4417969	0.033935547	0.20800781	1.0102539	0.96923828	0.012207031	0	0	0	0	0	0	0	0	0	1.0319824	0.031982422	0.018554688	0.001708984	0.007568359	0.009277344	0	44330	0	0	0
1157	21727	21727	Category A	0.047851563	0.21582031	1.0319824	-0.12304688	0.12719727	-0.47949219	0	0	12/11/2017	12	11	2017	5:39:30	20370	0.8	5	39	30	0	0.059570313	3.4417969	0.034423828	0.20849609	1.0097656	0.26928711	0.026611328	0	0	0	0	0	0	0	0	0	1.0317383	0.031738281	0.042480469	0.013183594	0.007080078	0.021972656	0	44330	0	0	0
1158	21728	21728	Category A	0.047851563	0.21582031	0.99584961	-0.13305664	0.12915039	-0.47949219	0	0	12/11/2017	12	11	2017	5:39:30	20370	0.9	5	39	30	0	0.059570313	3.4417969	0.034179688	0.20849609	1.0097656	0.30126953	0.020751953	0	0	0	0	0	0	0	0	0	1.0317383	0.031738281	0.034667969	0.013427734	0.007080078	-0.013916016	0	44330	0	0	0
1159	21729	21729	Category A	0.035888672	0.20385742	1.0319824	-0.12963867	0.12841797	-0.47875977	0	0	12/11/2017	12	11	2017	5:39:31	20371	0	5	39	31	0	0.059570313	3.4417969	0.034423828	0.20874023	1.0100098	0.51513672	0.022216797	0	0	0	0	0	0	0	0	0	1.0319824	0.031982422	0.028076172	0.001220703	-0.004882813	0.021728516	0	44330	0	0	0
1160	21730	21730	Category A	0.047851563	0.19189453	1.0319824	-0.12255859	0.13134766	-0.47973633	0	0	12/11/2017	12	11	2017	5:39:31	20371	0.1	5	39	31	0	0.059570313	3.4417969	0.034423828	0.20922852	1.0100098	0.75341797	0.030761719	0	0	0	0	0	0	0	0	0	1.0322266	0.032226563	0.052246094	0.013183594	-0.017333984	0.021728516	0	44330	0	0	0
1161	21731	21731	Category A	0.011962891	0.20385742	1.0197754	-0.12695313	0.1315918	-0.48144531	0	0	12/11/2017	12	11	2017	5:39:31	20371	0.2	5	39	31	0	0.059570313	3.4417969	0.034667969	0.20947266	1.0100098	1.1503906	0.025390625	0	0	0	0	0	0	0	0	0	1.0322266	0.032226563	0.038085938	-0.022705078	-0.005615234	0.009521484	0	44330	0	0	0
1162	21732	21732	Category A	0.059814453	0.20385742	0.99584961	-0.12402344	0.12817383	-0.4777832	0	0	12/11/2017	12	11	2017	5:39:31	20371	0.3	5	39	31	0	0.059570313	3.4417969	0.03515625	0.20947266	1.0107422	1.5639648	0.029296875	0	0	0	0	0	0	0	0	0	1.032959	0.032958984	0.045166016	0.024414063	-0.005615234	-0.014892578	0	44330	0	0	0
1163	21733	21733	Category A	0.023925781	0.20385742	1.0078125	-0.12597656	0.1315918	-0.47851563	0	0	12/11/2017	12	11	2017	5:39:31	20371	0.4	5	39	31	0	0.059570313	3.4417969	0.034912109	0.20947266	1.0109863	1.1989746	0.012939453	0	0	0	0	0	0	0	0	0	1.032959	0.032958984	0.020019531	-0.010986328	-0.005615234	-0.003173828	0	44330	0	0	0
1164	21734	21734	Category A	0.059814453	0.20385742	0.99584961	-0.12426758	0.13378906	-0.47558594	0	0	12/11/2017	12	11	2017	5:39:31	20371	0.5	5	39	31	0	0.059570313	3.4417969	0.034912109	0.20898438	1.010498	0.40795898	0.029296875	0	0	0	0	0	0	0	0	0	1.0324707	0.032470703	0.044677734	0.024658203	-0.005126953	-0.014648438	0	44330	0	0	0
1165	21735	21735	Category A	0.035888672	0.21582031	1.0197754	-0.1237793	0.12573242	-0.47875977	0	0	12/11/2017	12	11	2017	5:39:31	20371	0.6	5	39	31	0	0.059570313	3.4417969	0.035400391	0.20922852	1.0109863	0.265625	0.010742188	0	0	0	0	0	0	0	0	0	1.032959	0.032958984	0.015625	0.000244141	0.006347656	0.008544922	0	44330	0	0	0
1166	21736	21736	Category A	0.059814453	0.21582031	1.0078125	-0.12670898	0.13061523	-0.47460938	0	0	12/11/2017	12	11	2017	5:39:31	20371	0.7	5	39	31	0	0.059570313	3.4417969	0.035644531	0.20874023	1.0112305	0.58203125	0.025146484	0	0	0	0	0	0	0	0	0	1.0332031	0.033203125	0.034423828	0.023925781	0.006835938	-0.003417969	0	44330	0	0	0
1167	21737	21737	Category A	0.011962891	0.20385742	1.0078125	-0.12744141	0.13183594	-0.48144531	0	0	12/11/2017	12	11	2017	5:39:31	20371	0.8	5	39	31	0	0.059570313	3.4417969	0.035888672	0.20874023	1.0109863	0.60205078	0.024658203	0	0	0	0	0	0	0	0	0	1.032959	0.032958984	0.031982422	-0.023925781	-0.004882813	-0.003173828	0	44330	0	0	0
1168	21738	21738	Category A	0.023925781	0.21582031	1.0078125	-0.12670898	0.13183594	-0.47631836	0	0	12/11/2017	12	11	2017	5:39:31	20371	0.9	5	39	31	0	0.059570313	3.4417969	0.035888672	0.20825195	1.0112305	0.32080078	0.014648438	0	0	0	0	0	0	0	0	0	1.032959	0.032958984	0.022949219	-0.011962891	0.007324219	-0.003417969	0	44330	0	0	0
1169	21739	21739	Category A	0.035888672	0.20385742	1.0197754	-0.12304688	0.12890625	-0.47460938	0	0	12/11/2017	12	11	2017	5:39:32	20372	0	5	39	32	0	0.059570313	3.4417969	0.035888672	0.20825195	1.0112305	0.11157227	0.009277344	0	0	0	0	0	0	0	0	0	1.0332031	0.033203125	0.012695313	0	-0.004394531	0.008300781	0	44330	0	0	0
1170	21740	21740	Category A	0.047851563	0.20385742	1.0197754	-0.12231445	0.12841797	-0.4777832	0	0	12/11/2017	12	11	2017	5:39:32	20372	0.1	5	39	32	0	0.059570313	3.4417969	0.035888672	0.20825195	1.0117188	0.10644531	0.014892578	0	0	0	0	0	0	0	0	0	1.0336914	0.033691406	0.024169922	0.01171875	-0.004394531	0.0078125	0	44330	0	0	0
1171	21741	21741	Category A	0.035888672	0.2277832	1.0078125	-0.12768555	0.12817383	-0.47973633	0	0	12/11/2017	12	11	2017	5:39:32	20372	0.2	5	39	32	0	0.059570313	3.4417969	0.035888672	0.20825195	1.0119629	0.45874023	0.019775391	0	0	0	0	0	0	0	0	0	1.0339355	0.033935547	0.023925781	0	0.019287109	-0.004150391	0	44330	0	0	0
1172	21742	21742	Category A	0.047851563	0.17993164	1.0319824	-0.12524414	0.13452148	-0.47875977	0	0	12/11/2017	12	11	2017	5:39:32	20372	0.3	5	39	32	0	0.059570313	3.4417969	0.036132813	0.20849609	1.012207	0.27539063	0.036376953	0	0	0	0	0	0	0	0	0	1.0341797	0.034179688	0.059570313	0.011474609	-0.028564453	0.01953125	0	44330	0	0	0
1173	21743	21743	Category A	0.035888672	0.20385742	1.0439453	-0.125	0.12817383	-0.47753906	0	0	12/11/2017	12	11	2017	5:39:32	20372	0.4	5	39	32	0	0.059570313	3.4417969	0.036865234	0.20849609	1.0119629	0.41674805	0.031982422	0	0	0	0	0	0	0	0	0	1.0339355	0.033935547	0.037597656	-0.000976563	-0.004638672	0.031738281	0	44330	0	0	0
1174	21744	21744	Category A	0.023925781	0.20385742	1.0319824	-0.125	0.13134766	-0.4777832	0	0	12/11/2017	12	11	2017	5:39:32	20372	0.5	5	39	32	0	0.059570313	3.4417969	0.037353516	0.20874023	1.0117188	0.88720703	0.024658203	0	0	0	0	0	0	0	0	0	1.0336914	0.033691406	0.038574219	-0.013427734	-0.004882813	0.020019531	0	44330	0	0	0
1175	21745	21745	Category A	0.023925781	0.20385742	1.0078125	-0.12329102	0.13134766	-0.4777832	0	0	12/11/2017	12	11	2017	5:39:32	20372	0.6	5	39	32	0	0.059570313	3.4417969	0.037597656	0.20874023	1.0109863	1.4782715	0.014892578	0	0	0	0	0	0	0	0	0	1.032959	0.032958984	0.021972656	-0.013671875	-0.004882813	-0.003173828	0	44330	0	0	0
1176	21746	21746	Category A	0.035888672	0.20385742	0.98388672	-0.12304688	0.12280273	-0.47460938	0	0	12/11/2017	12	11	2017	5:39:32	20372	0.7	5	39	32	0	0.059570313	3.4417969	0.037597656	0.20849609	1.0109863	1.1188965	0.027587891	0	0	0	0	0	0	0	0	0	1.032959	0.032958984	0.033935547	-0.001708984	-0.004638672	-0.027099609	0	44330	0	0	0
1177	21747	21747	Category A	0.023925781	0.20385742	0.97192383	-0.1262207	0.13208008	-0.47363281	0	0	12/11/2017	12	11	2017	5:39:32	20372	0.8	5	39	32	0	0.059570313	3.4417969	0.037109375	0.20849609	1.0109863	0.48730469	0.041503906	0	0	0	0	0	0	0	0	0	1.032959	0.032958984	0.057128906	-0.013183594	-0.004638672	-0.0390625	0	44330	0	0	0
1178	21748	21748	Category A	0.035888672	0.21582031	0.99584961	-0.12280273	0.12548828	-0.47875977	0	0	12/11/2017	12	11	2017	5:39:32	20372	0.9	5	39	32	0	0.059570313	3.4417969	0.037353516	0.20849609	1.0109863	0.19384766	0.016601563	0	0	0	0	0	0	0	0	0	1.032959	0.032958984	0.023681641	-0.001464844	0.007080078	-0.015136719	0	44330	0	0	0
1179	21749	21749	Category A	0.011962891	0.20385742	1.0197754	-0.12670898	0.12719727	-0.4777832	0	0	12/11/2017	12	11	2017	5:39:33	20373	0	5	39	33	0	0.059570313	3.4417969	0.037353516	0.20849609	1.0109863	0.60205078	0.02734375	0	0	0	0	0	0	0	0	0	1.032959	0.032958984	0.038818359	-0.025390625	-0.004638672	0.008544922	0	44330	0	0	0
1180	21750	21750	Category A	0.023925781	0.23999023	1.0197754	-0.12670898	0.13037109	-0.48071289	0	0	12/11/2017	12	11	2017	5:39:33	20373	0.1	5	39	33	0	0.059570313	3.4417969	0.037597656	0.20849609	1.010498	0.91796875	0.035400391	0	0	0	0	0	0	0	0	0	1.0324707	0.032470703	0.054199219	-0.013671875	0.031494141	0.009033203	0	44330	0	0	0
1181	21751	21751	Category A	0.059814453	0.19189453	1.0078125	-0.1262207	0.13305664	-0.47753906	0	0	12/11/2017	12	11	2017	5:39:33	20373	0.2	5	39	33	0	0.059570313	3.4417969	0.037841797	0.20849609	1.0102539	1.5529785	0.02734375	0	0	0	0	0	0	0	0	0	1.0322266	0.032226563	0.040771484	0.021728516	-0.016601563	-0.002441406	0	44330	0	0	0
1182	21752	21752	Category A	0.011962891	0.21582031	1.0078125	-0.1262207	0.13378906	-0.47949219	0	0	12/11/2017	12	11	2017	5:39:33	20373	0.3	5	39	33	0	0.059570313	3.4417969	0.038085938	0.20849609	1.010498	1.4440918	0.02734375	0	0	0	0	0	0	0	0	0	1.0324707	0.032470703	0.036132813	-0.026123047	0.007080078	-0.002685547	0	44330	0	0	0
1183	21753	21753	Category A	0.035888672	0.20385742	0.99584961	-0.1237793	0.12573242	-0.47875977	0	0	12/11/2017	12	11	2017	5:39:33	20373	0.4	5	39	33	0	0.059570313	3.4417969	0.038330078	0.20922852	1.0102539	1.4941406	0.015625	0	0	0	0	0	0	0	0	0	1.0324707	0.032470703	0.022460938	-0.002441406	-0.005371094	-0.014404297	0	44330	0	0	0
1184	21754	21754	Category A	0.035888672	0.20385742	1.0197754	-0.12670898	0.13232422	-0.48168945	0	0	12/11/2017	12	11	2017	5:39:33	20373	0.5	5	39	33	0	0.059570313	3.4417969	0.038330078	0.20922852	1.0102539	1.4130859	0.010986328	0	0	0	0	0	0	0	0	0	1.0324707	0.032470703	0.017333984	-0.002441406	-0.005371094	0.009277344	0	44330	0	0	0
1185	21755	21755	Category A	0.011962891	0.21582031	1.0197754	-0.12866211	0.13037109	-0.48071289	0	0	12/11/2017	12	11	2017	5:39:33	20373	0.6	5	39	33	0	0.059570313	3.4417969	0.038330078	0.20922852	1.010498	1.777832	0.028564453	0	0	0	0	0	0	0	0	0	1.0327148	0.032714844	0.041992188	-0.026367188	0.006347656	0.009033203	0	44330	0	0	0
1186	21756	21756	Category A	0.023925781	0.2277832	0.99584961	-0.12988281	0.1315918	-0.47973633	0	0	12/11/2017	12	11	2017	5:39:33	20373	0.7	5	39	33	0	0.059570313	3.4417969	0.038574219	0.20922852	1.0107422	2.0073242	0.027832031	0	0	0	0	0	0	0	0	0	1.032959	0.032958984	0.048095703	-0.014648438	0.018310547	-0.014892578	0	44330	0	0	0
1187	21757	21757	Category A	0.035888672	0.21582031	0.99584961	-0.12670898	0.13183594	-0.47436523	0	0	12/11/2017	12	11	2017	5:39:33	20373	0.8	5	39	33	0	0.059570313	3.4417969	0.0390625	0.20947266	1.0109863	1.7421875	0.016601563	0	0	0	0	0	0	0	0	0	1.0332031	0.033203125	0.024658203	-0.003173828	0.006103516	-0.015136719	0	44330	0	0	0
1188	21758	21758	Category A	0.083984375	0.21582031	1.0078125	-0.125	0.12890625	-0.4765625	0	0	12/11/2017	12	11	2017	5:39:33	20373	0.9	5	39	33	0	0.059570313	3.4417969	0.038818359	0.20947266	1.0109863	1.3439941	0.045410156	0	0	0	0	0	0	0	0	0	1.0332031	0.033203125	0.054199219	0.044921875	0.006103516	-0.003173828	0	44330	0	0	0
1189	21759	21759	Category A	0.035888672	0.21582031	1.0078125	-0.12231445	0.12841797	-0.48071289	0	0	12/11/2017	12	11	2017	5:39:34	20374	0	5	39	34	0	0.059570313	3.4417969	0.039306641	0.20947266	1.010498	1.0964355	0.007568359	0	0	0	0	0	0	0	0	0	1.0327148	0.032714844	0.012207031	-0.003417969	0.006103516	-0.002685547	0	44330	0	0	0
1190	21760	21760	Category A	0.023925781	0.20385742	1.0078125	-0.12231445	0.1262207	-0.47460938	0	0	12/11/2017	12	11	2017	5:39:34	20374	0.1	5	39	34	0	0.059570313	3.4417969	0.038818359	0.20922852	1.010498	1.1015625	0.016113281	0	0	0	0	0	0	0	0	0	1.0327148	0.032714844	0.023193359	-0.014892578	-0.005371094	-0.002685547	0	44330	0	0	0
1191	21761	21761	Category A	0.011962891	0.2277832	1.0197754	-0.125	0.12817383	-0.48046875	0	0	12/11/2017	12	11	2017	5:39:34	20374	0.2	5	39	34	0	0.059814453	3.5255859	0.038574219	0.20922852	1.010498	0.61279297	0.033691406	0	0	0	0	0	0	0	0	0	1.0327148	0.032714844	0.054199219	-0.026611328	0.018310547	0.009033203	0	44330	0	0	0
1192	21762	21762	Category A	0.011962891	0.21582031	1.0319824	-0.13208008	0.12744141	-0.47875977	0	0	12/11/2017	12	11	2017	5:39:34	20374	0.3	5	39	34	0	0.059814453	3.5255859	0.038574219	0.20922852	1.010498	0.48730469	0.034667969	0	0	0	0	0	0	0	0	0	1.0327148	0.032714844	0.054199219	-0.026611328	0.006347656	0.021240234	0	44330	0	0	0
1193	21763	21763	Category A	0.047851563	0.20385742	1.0319824	-0.12426758	0.13232422	-0.4765625	0	0	12/11/2017	12	11	2017	5:39:34	20374	0.4	5	39	34	0	0.059814453	3.5255859	0.038330078	0.20922852	1.0107422	0.25610352	0.023681641	0	0	0	0	0	0	0	0	0	1.032959	0.032958984	0.035888672	0.009277344	-0.005371094	0.020996094	0	44330	0	0	0
1194	21764	21764	Category A	0.047851563	0.20385742	1.0078125	-0.12524414	0.12866211	-0.4777832	0	0	12/11/2017	12	11	2017	5:39:34	20374	0.5	5	39	34	0	0.059814453	3.5255859	0.038085938	0.20922852	1.0112305	0.60498047	0.011474609	0	0	0	0	0	0	0	0	0	1.0334473	0.033447266	0.018554688	0.009521484	-0.005371094	-0.003417969	0	44330	0	0	0
1195	21765	21765	Category A	0.023925781	0.20385742	1.0078125	-0.12768555	0.12890625	-0.47973633	0	0	12/11/2017	12	11	2017	5:39:34	20374	0.6	5	39	34	0	0.059814453	3.5255859	0.038085938	0.20922852	1.0109863	0.70947266	0.015380859	0	0	0	0	0	0	0	0	0	1.032959	0.032958984	0.022705078	-0.014160156	-0.005371094	-0.003173828	0	44330	0	0	0
1196	21766	21766	Category A	0.047851563	0.2277832	0.98388672	-0.12768555	0.12744141	-0.4777832	0	0	12/11/2017	12	11	2017	5:39:34	20374	0.7	5	39	34	0	0.059814453	3.5255859	0.037597656	0.20898438	1.010498	0.043457031	0.034179688	0	0	0	0	0	0	0	0	0	1.0327148	0.032714844	0.055419922	0.010009766	0.018554688	-0.026611328	0	44330	0	0	0
1197	21767	21767	Category A	0.047851563	0.20385742	1.0078125	-0.12670898	0.12719727	-0.48291016	0	0	12/11/2017	12	11	2017	5:39:34	20374	0.8	5	39	34	0	0.059814453	3.5255859	0.037353516	0.20874023	1.0109863	0.096679688	0.01171875	0	0	0	0	0	0	0	0	0	1.032959	0.032958984	0.018554688	0.010253906	-0.004882813	-0.003173828	0	44330	0	0	0
1198	21768	21768	Category A	0.047851563	0.21582031	1.0197754	-0.12768555	0.12548828	-0.4777832	0	0	12/11/2017	12	11	2017	5:39:34	20374	0.9	5	39	34	0	0.059814453	3.5255859	0.037109375	0.20874023	1.0107422	0.37133789	0.015380859	0	0	0	0	0	0	0	0	0	1.0327148	0.032714844	0.026367188	0.010498047	0.006835938	0.008789063	0	44330	0	0	0
1199	21769	21769	Category A	0.059814453	0.21582031	1.0078125	-0.13134766	0.13012695	-0.47875977	0	0	12/11/2017	12	11	2017	5:39:35	20375	0	5	39	35	0	0.059814453	3.5255859	0.036865234	0.20874023	1.010498	0.48193359	0.023681641	0	0	0	0	0	0	0	0	0	1.0327148	0.032714844	0.032470703	0.022705078	0.006835938	-0.002685547	0	44330	0	0	0
1200	21770	21770	Category A	0.071777344	0.21582031	1.0078125	-0.12670898	0.13061523	-0.48168945	0	0	12/11/2017	12	11	2017	5:39:35	20375	0.1	5	39	35	0	0.059814453	3.5255859	0.037353516	0.20898438	1.0100098	0.33300781	0.034912109	0	0	0	0	0	0	0	0	0	1.0322266	0.032226563	0.043212891	0.034179688	0.006591797	-0.002197266	0	44330	0	0	0
1201	21771	21771	Category A	0.071777344	0.21582031	1.0439453	-0.13134766	0.13330078	-0.47949219	0	0	12/11/2017	12	11	2017	5:39:35	20375	0.2	5	39	35	0	0.059814453	3.5255859	0.037109375	0.20922852	1.0097656	0.49633789	0.048828125	0	0	0	0	0	0	0	0	0	1.0319824	0.031982422	0.074951172	0.034423828	0.006347656	0.033935547	0	44330	0	0	0
1202	21772	21772	Category A	0.035888672	0.21582031	1.0197754	-0.12963867	0.12988281	-0.48071289	0	0	12/11/2017	12	11	2017	5:39:35	20375	0.3	5	39	35	0	0.059814453	3.5255859	0.037597656	0.20922852	1.0092773	0.9206543	0.012207031	0	0	0	0	0	0	0	0	0	1.0314941	0.031494141	0.018554688	-0.001708984	0.006347656	0.010253906	0	44330	0	0	0
1203	21773	21773	Category A	0.035888672	0.20385742	0.98388672	-0.12597656	0.12866211	-0.48046875	0	0	12/11/2017	12	11	2017	5:39:35	20375	0.4	5	39	35	0	0.059814453	3.5255859	0.037353516	0.20947266	1.0092773	0.76977539	0.026123047	0	0	0	0	0	0	0	0	0	1.0314941	0.031494141	0.032470703	-0.001464844	-0.005615234	-0.025390625	0	44330	0	0	0
1204	21774	21774	Category A	0.047851563	0.21582031	1.0197754	-0.12670898	0.13061523	-0.47875977	0	0	12/11/2017	12	11	2017	5:39:35	20375	0.5	5	39	35	0	0.059814453	3.5255859	0.037597656	0.20947266	1.0092773	0.47241211	0.015625	0	0	0	0	0	0	0	0	0	1.0314941	0.031494141	0.026611328	0.010009766	0.006103516	0.010253906	0	44330	0	0	0
1205	21775	21775	Category A	0.047851563	0.19189453	1.0197754	-0.12670898	0.13037109	-0.48071289	0	0	12/11/2017	12	11	2017	5:39:35	20375	0.6	5	39	35	0	0.059814453	3.5255859	0.037353516	0.20947266	1.0097656	1.4897461	0.022705078	0	0	0	0	0	0	0	0	0	1.0319824	0.031982422	0.038085938	0.010253906	-0.017578125	0.009765625	0	44330	0	0	0
[truncated: 5,133 more rows]
[truncated: 29 more columns]
