# Supplementary material for: Development of a multisensor biologging collar and analytical techniques to describe high‐resolution spatial behavior in free‐ranging terrestrial mammals
Source: Ecol Evol. 2024 Sep 23;14(9):e70264. doi: 10.1002/ece3.70264 (PMC11420106; doi:10.1002/ece3.70264)
Supplement: Supplementary file 1 — Appendix S1 [file ECE3-14-e70264-s001.zip › doi_10_5061_dryad_jdfn2z3hv__v20240620/B4_S21_Header.csv]

Split no.	Bookmark number	Category	Pointer	Day#	Time(hh:mm:ss)	Total Event start	Event start	Number events	Duration(s)	Sum VeDBA	Mean VeDBA	Mean Dyn AccX	Mean Dyn AccY	Mean Dyn AccZ	Sum VeSBA	Mean VeSBA	Mean smth AccX	Mean smth AccY	Mean smth AccZ	VeDBA_Var	VeDBA_SD	VeSBA_Var	VeSBA_SD	Mean Animal g	Sum Animal g	Animal g_Var	Animal g_SD	Acc_x_Var	Acc_x_SD	Acc_y_Var	Acc_y_SD	Acc_z_Var	Acc_z_SD	Predominant freq, Hz	Smth press val	Max pressure val	Min pressure val	Grd air press	Altitude begin	Altitude end	Delta max/min altitude
1	1	Category G	0	12	23:26:25	1	1	98	9.7	3.80298	0.211277	-0.051039	0.0555691	-0.07567	18.7786	1.04325	-0.68065	0.0694309	0.787476	0.0068495	0.0827617	0	0	0.0432536	0.778564	0	0	0.0264757	0.162714	0.00542535	0.073657	0.017334	0.131659	0	7	0	0	1000	0	44330	44330
1	2	Category H	98	13	15:31:01	99	99	117	11.6	29.0076	0.247928	0.0352543	7.30E-05	0.0259582	123.185	1.05286	-0.564668	0.0638626	0.883123	0.0160277	0.126601	0	0	0.0528617	6.18481	0	0	0.0465182	0.215681	0.0108611	0.104217	0.0203284	0.142578	0	7	0	0	1000	44330	44330	0
1	3	Category G	215	13	15:31:15	216	216	66	6.501	18.5908	0.281679	-0.0712521	-0.0197791	-0.0620339	71.0833	1.07702	-0.568104	0.0957845	0.909649	0.0357518	0.189081	0.000125769	0.0112147	0.077019	5.08325	0.000125769	0.0112147	0.0661732	0.257242	0.00978782	0.0989334	0.0267334	0.163504	0	7	0	0	1000	44330	44330	0
1	4	Category M	281	13	15:31:22	282	282	12	1.1	13.9565	1.16305	0.338989	0.178589	0.484538	13.1147	1.0929	-0.535909	0.108134	0.946208	1.93604	1.39141	0	0	0.0928955	1.11475	0	0	0.154826	0.393479	1.37067	1.17075	1.17767	1.08521	0	7	0	0	1000	44330	44330	0
1	5	Category G	293	13	15:31:44	294	294	48	4.7	12.1841	0.253835	-0.0595703	-0.0289815	-0.0808055	51.7537	1.0782	-0.504654	0.124044	0.944351	0.0195313	0.139754	0.000147502	0.012145	0.0782013	3.75366	0.000147502	0.012145	0.0361023	0.190006	0.0166219	0.128926	0.0232239	0.152394	0	7	0	0	1000	44330	44330	0
1	6	Category H	341	13	15:31:52	342	342	38	3.7	8.56299	0.225342	0.020752	-0.000456157	0.0326763	39.8071	1.04756	-0.468326	0.157149	0.923571	0.0167365	0.12937	6.42E-06	0.00253471	0.047556	1.80713	6.42E-06	0.00253471	0.03966	0.199148	0.00663035	0.0814269	0.0203215	0.142553	0	7	0	0	1000	44330	44330	0
1	7	Category G	379	13	15:32:26	380	380	196	19.5	28.7112	0.146486	-0.00480932	-0.0131425	-0.027284	208.616	1.06437	-0.446165	0.169211	0.950515	0.0177886	0.133374	0.000464615	0.0215549	0.0643659	12.6157	0.000464615	0.0215549	0.0122332	0.110604	0.00487783	0.0698415	0.010574	0.10283	0	7	0	0	1000	44330	44330	0
1	8	Category M	575	13	18:13:15	576	576	17	1.6	18.8716	1.11009	-0.0564827	0.447065	0.401238	20.3708	1.19829	-0.382339	0.20143	1.11756	2.28557	1.51181	8.62E-05	0.00928263	0.198285	3.37085	8.62E-05	0.00928263	0.128834	0.358935	2.21216	1.48733	0.908806	0.953313	0	7	0	0	1000	44330	44330	0
1	9	Category N	592	13	18:32:22	593	593	12	1.101	16.8433	1.40361	0.173319	-0.270976	0.127523	14.3345	1.19454	-0.361247	0.179871	1.12423	2.14303	1.46391	0.000549316	0.0234375	0.194539	2.33447	0.000549316	0.0234375	0.219055	0.468033	3.02413	1.739	0.22817	0.477671	0	7	0	0	1000	44330	44330	0
1	10	Category E	604	13	18:32:28	605	605	61	6	14.9912	0.245758	0.0111784	-0.0408115	-0.0543313	66.3857	1.08829	-0.34439	0.110696	1.02494	0.0575532	0.239902	0.00157691	0.0397103	0.0882909	5.38574	0.00157691	0.0397103	0.0182065	0.134931	0.0336554	0.183454	0.0246622	0.157042	0	7	0	0	1000	44330	44330	0
1	11	Category G	665	13	19:18:09	666	666	240	24	42.261	0.176087	-0.0129751	0.00274353	-0.00397746	249.262	1.03859	-0.475227	0.109139	0.915329	0.00841268	0.0917207	0	0	0.0385915	9.26196	0	0	0.0188009	0.137116	0.00893046	0.0945011	0.0122152	0.110522	0	7	0	0	1000	44330	44330	0
1	12	Category E	905	14	0:43:24	906	906	57	5.6	14.3296	0.251396	-0.00330661	0.00871625	0.00922166	59.0833	1.03655	-0.250385	0.121792	0.995824	0.0238958	0.154583	0	0	0.0365483	2.08325	0	0	0.0456886	0.213749	0.0129266	0.113695	0.0247738	0.157397	0	7	0	0	1000	44330	44330	0
1	13	Category L	962	14	0:44:01	963	963	69	6.8	4.2124	0.0610493	0.0413907	-0.0174791	0.00459621	71.1624	1.03134	-0.0727468	0.101987	1.02297	0.00294738	0.0542898	0	0	0.0313385	2.16235	0	0	0.00282	0.0531037	0.000997792	0.0315878	0.000222911	0.0149302	0	7	0	0	1000	44330	44330	0
1	14	Category E	1031	14	2:00:22	1032	1032	56	5.5	10.4333	0.18631	-0.00215367	0.0154245	0.00452968	58.6472	1.04727	0.00254168	0.149109	1.03644	0.0137634	0.117318	0	0	0.0472717	2.64722	0	0	0.0204991	0.143175	0.00821795	0.0906529	0.0162397	0.127435	0	7	0	0	1000	44330	44330	0
1	15	Category L	1087	14	2:00:28	1088	1088	197	19.6	7.59717	0.0385643	0.0144811	0.003501	-9.05E-05	206.114	1.04627	0.01866	0.180676	1.02979	0.000747293	0.0273367	0	0	0.0462653	9.11426	0	0	0.00195313	0.0441942	0.000234226	0.0153045	0.000219355	0.0148106	0	7	0	0	1000	44330	44330	0
1	16	Category E	1284	14	2:00:49	1285	1285	60	5.9	14.6821	0.244702	-0.0886108	-0.021936	-0.030306	63.4854	1.05809	-0.101343	0.142729	1.04309	0.017509	0.132321	0.0158529	0.125908	0.0580892	3.48535	0.00016276	0.0127578	0.0385417	0.19632	0.0134806	0.116106	0.0207072	0.1439	0	7	0	0	1000	44330	44330	0
1	17	Category M	1344	14	2:00:55	1345	1345	11	1	10.7151	0.974099	0.296098	0.0694913	0.256081	11.9185	1.0835	-0.0115634	0.145197	1.07351	1.44653	1.20272	0.170588	0.413023	0.0834961	0.918457	0.00117631	0.0342974	0.145819	0.381862	1.33643	1.15604	0.395286	0.628718	0	7	0	0	1000	44330	44330	0
1	18	Category E	1355	14	2:00:57	1356	1356	44	4.3	1.04224	0.0236872	0.0038896	-0.00505482	-0.000344016	4.36377	0.0991766	0.00155362	0.0134943	0.0982333	0.00127064	0.0356461	0.0243697	0.156108	0.00826749	0.36377	0.0002053	0.0143283	0.00120961	0.0347794	0.00110973	0.0333126	0.00499933	0.070706	0	7	0	0	1000	44330	0	44330
