# Supplementary material for: Development of a multisensor biologging collar and analytical techniques to describe high‐resolution spatial behavior in free‐ranging terrestrial mammals
Source: Ecol Evol. 2024 Sep 23;14(9):e70264. doi: 10.1002/ece3.70264 (PMC11420106; doi:10.1002/ece3.70264)
Supplement: Supplementary file 1 — Appendix S1 [file ECE3-14-e70264-s001.zip › doi_10_5061_dryad_jdfn2z3hv__v20240620/B4_S21_Master.csv]

Counter	Total Event no.	Event no.	Category	Acc_x	Acc_y	Acc_z	Mag_x	Mag_y	Mag_z	Temp C	Pressure hbar	Date	DD	MM	YY	Time_dd:hh:mm:ss	Total secs	Decimal secs	Hours	Minutes	Seconds	Anlg	Light	Battery V	Acc_x sm	Acc_y sm	Acc_z sm	Ang vel	VeDBA	Vel m/s	Vel/VEDBA	FFT cleaned	FFT stuff	FFT stuff	FFT stuff	FFT sweep	FFT zero crossings	FFT zero crossings manual	VeSBA	Animal g	ODBA	Dyn AccX	Dyn AccY	Dyn AccZ	Smth Press	Altitude smth	Pressure change	Altitude change	Median pressure
0	1	1	Category G	-0.719971	0.179932	0.683838	0.461914	0.144043	-0.209717	0	0	12/11/2017	12	11	2017	23:26:25	84385	0.4	23	26	25	0	0.0598145	3.39023	0	0	0	0	0	0	0	0	0	0	0	0	0	0	0	0	0	0	0	0	0	0	0	44330	0
1	2	2	Category G	-0.81591797	0.059814453	0.82788086	0.43774414	0.14550781	-0.2421875	0	0	12/11/2017	12	11	2017	23:26:25	84385	0.5	23	26	25	0	0.059814453	3.3902344	0	0	0	0	0	0	0	0	0	0	0	0	0	0	0	0	0	0	0	0	0	0	0	44330	0
2	3	3	Category G	-0.7199707	-0.16796875	0.79199219	0.38574219	0.16699219	-0.29711914	0	0	12/11/2017	12	11	2017	23:26:25	84385	0.6	23	26	25	0	0.059814453	3.3902344	0	0	0	0	0	0	0	0	0	0	0	0	0	0	0	0	0	0	0	0	0	0	0	44330	0
3	4	4	Category G	-0.77978516	0.047851563	0.76782227	0.40722656	0.16723633	-0.27587891	0	0	12/11/2017	12	11	2017	23:26:25	84385	0.7	23	26	25	0	0.059814453	3.3902344	0	0	0	0	0	0	0	0	0	0	0	0	0	0	0	0	0	0	0	0	0	44330	0	0	0
4	5	5	Category G	-0.59985352	-0.047851563	0.74389648	0.42871094	0.16845703	-0.24316406	0	0	12/11/2017	12	11	2017	23:26:25	84385	0.8	23	26	25	0	0.059814453	3.3902344	0	0	0	0	0	0	0	0	0	0	0	0	0	0	0	0	0	0	0	0	0	44330	0	0	0
5	6	6	Category G	-0.80395508	0	0.87597656	0.37475586	0.21484375	-0.27856445	0	0	12/11/2017	12	11	2017	23:26:25	84385	0.9	23	26	25	0	0.059814453	3.3902344	0	0	0	0	0	0	0	0	0	0	0	0	0	0	0	0	0	0	0	0	0	44330	0	0	0
6	7	7	Category G	-0.85180664	0.011962891	0.77978516	0.39819336	0.18481445	-0.27685547	0	0	12/11/2017	12	11	2017	23:26:26	84386	0	23	26	26	0	0.059814453	3.3902344	0	0	0	0	0	0	0	0	0	0	0	0	0	0	0	0	0	0	0	0	0	44330	0	0	0
7	8	8	Category G	-0.63598633	0.023925781	0.77978516	0.37158203	0.18823242	-0.30224609	0	0	12/11/2017	12	11	2017	23:26:26	84386	0.1	23	26	26	0	0.059814453	3.3902344	0	0	0	0	0	0	0	0	0	0	0	0	0	0	0	0	0	0	0	0	0	44330	0	0	0
8	9	9	Category G	-0.7199707	-0.047851563	1.0197754	0.39453125	0.21728516	-0.25585938	0	0	12/11/2017	12	11	2017	23:26:26	84386	0.2	23	26	26	0	0.059814453	3.3902344	0	0	0	0	0	0	0	0	0	0	0	0	0	0	0	0	0	0	0	0	0	44330	0	0	0
9	10	10	Category G	-0.68383789	-0.011962891	0.86376953	0.30322266	0.19091797	-0.36474609	0	0	12/11/2017	12	11	2017	23:26:26	84386	0.3	23	26	26	0	0.059814453	3.3902344	0	0	0	0	0	0	0	0	0	0	0	0	0	0	0	0	0	0	0	0	0	44330	0	0	0
10	11	11	Category G	-0.7199707	-0.083984375	0.88793945	0.3269043	0.19873047	-0.33911133	0	0	12/11/2017	12	11	2017	23:26:26	84386	0.4	23	26	26	0	0.059814453	3.3902344	0	0	0	21.673584	0	0	0	0	0	0	0	0	0	0	0	0	0	0	0	0	0	44330	0	0	0
11	12	12	Category G	-0.68383789	0.11987305	0.85180664	0.29589844	0.19458008	-0.36987305	0	0	12/11/2017	12	11	2017	23:26:26	84386	0.5	23	26	26	0	0.059814453	3.3902344	0	0	0	21.775146	0	0	0	0	0	0	0	0	0	0	0	0	0	0	0	0	0	44330	0	0	0
12	13	13	Category G	-0.52783203	-0.035888672	0.81591797	0.36132813	0.16918945	-0.32373047	0	0	12/11/2017	12	11	2017	23:26:26	84386	0.6	23	26	26	0	0.059814453	3.3902344	0	0	0	21.251953	0	0	0	0	0	0	0	0	0	0	0	0	0	0	0	0	0	44330	0	0	0
13	14	14	Category G	-0.76782227	0	0.91186523	0.31176758	0.17138672	-0.37109375	0	0	12/11/2017	12	11	2017	23:26:26	84386	0.7	23	26	26	0	0.059814453	3.3902344	0	0	0	20.996094	0	0	0	0	0	0	0	0	0	0	0	0	0	0	0	0	0	44330	0	0	0
14	15	15	Category G	-0.57592773	0.071777344	0.70776367	0.33032227	0.17944336	-0.34423828	0	0	12/11/2017	12	11	2017	23:26:26	84386	0.8	23	26	26	0	0.059814453	3.3902344	0	0	0	16.780029	0	0	0	0	0	0	0	0	0	0	0	0	0	0	0	0	0	44330	0	0	0
15	16	16	Category G	-0.61181641	-0.16796875	0.89990234	0.34326172	0.16650391	-0.34765625	0	0	12/11/2017	12	11	2017	23:26:26	84386	0.9	23	26	26	0	0.059814453	3.3902344	0	0	0	11.88623	0	0	0	0	0	0	0	0	0	0	0	0	0	0	0	0	0	44330	0	0	0
16	17	17	Category G	-0.65991211	0.095947266	0.88793945	0.32275391	0.16870117	-0.36083984	0	0	12/11/2017	12	11	2017	23:26:27	84387	0	23	26	27	0	0.059814453	3.3902344	0	0	0	7.2961426	0	0	0	0	0	0	0	0	0	0	0	0	0	0	0	0	0	44330	0	0	0
17	18	18	Category G	-0.69580078	0.095947266	0.76782227	0.39526367	0.17163086	-0.28710938	0	0	12/11/2017	12	11	2017	23:26:27	84387	0.1	23	26	27	0	0.059814453	3.3902344	0	0	0	2.5214844	0	0	0	0	0	0	0	0	0	0	0	0	0	0	0	0	0	44330	0	0	0
18	19	19	Category G	-0.53979492	0.023925781	0.65991211	0.42993164	0.16088867	-0.24731445	0	0	12/11/2017	12	11	2017	23:26:27	84387	0.2	23	26	27	0	0.059814453	3.3902344	0	0	0	1.730957	0	0	0	0	0	0	0	0	0	0	0	0	0	0	0	0	0	44330	0	0	0
19	20	20	Category G	-0.85180664	0.095947266	0.82788086	0.46411133	0.11254883	-0.23046875	0	0	12/11/2017	12	11	2017	23:26:27	84387	0.3	23	26	27	0	0.059814453	3.3902344	0	0	0	5.0546875	0	0	0	0	0	0	0	0	0	0	0	0	0	0	0	0	0	44330	0	0	0
20	21	21	Category G	-0.82788086	0.095947266	0.85180664	0.41918945	0.13842773	-0.28417969	0	0	12/11/2017	12	11	2017	23:26:27	84387	0.4	23	26	27	0	0.059814453	3.3902344	0	0	0	5.7189941	0	0	0	0	0	0	0	0	0	0	0	0	0	0	0	0	0	44330	0	0	0
21	22	22	Category G	-0.89990234	-0.023925781	0.75585938	0.42211914	0.13330078	-0.28149414	0	0	12/11/2017	12	11	2017	23:26:27	84387	0.5	23	26	27	0	0.059814453	3.3902344	0	0	0	6.4768066	0	0	0	0	0	0	0	0	0	0	0	0	0	0	0	0	0	44330	0	0	0
22	23	23	Category G	-0.39599609	0.059814453	0.55175781	0.44897461	0.15454102	-0.22607422	0	0	12/11/2017	12	11	2017	23:26:27	84387	0.6	23	26	27	0	0.059814453	3.3902344	0	0	0	7.159668	0	0	0	0	0	0	0	0	0	0	0	0	0	0	0	0	0	44330	0	0	0
23	24	24	Category G	-0.87597656	0.16796875	0.82788086	0.49145508	0.11035156	-0.16845703	0	0	12/11/2017	12	11	2017	23:26:27	84387	0.7	23	26	27	0	0.059814453	3.3902344	0	0	0	8.0285645	0	0	0	0	0	0	0	0	0	0	0	0	0	0	0	0	0	44330	0	0	0
24	25	25	Category G	-0.64794922	0.19189453	0.7199707	0.44311523	0.098876953	-0.25708008	0	0	12/11/2017	12	11	2017	23:26:27	84387	0.8	23	26	27	0	0.059814453	3.3902344	0	0	0	8.4758301	0	0	0	0	0	0	0	0	0	0	0	0	0	0	0	0	0	44330	0	0	0
25	26	26	Category G	-0.7199707	0.10791016	0.85180664	0.42553711	0.11181641	-0.28369141	0	0	12/11/2017	12	11	2017	23:26:27	84387	0.9	23	26	27	0	0.059814453	3.3902344	0	0	0	8.7341309	0	0	0	0	0	0	0	0	0	0	0	0	0	0	0	0	0	44330	0	0	0
26	27	27	Category G	-0.69580078	0.17993164	0.88793945	0.42675781	0.1237793	-0.28442383	0	0	12/11/2017	12	11	2017	23:26:28	84388	0	23	26	28	0	0.059814453	3.3902344	0	0	0	8.9777832	0	0	0	0	0	0	0	0	0	0	0	0	0	0	0	0	0	44330	0	0	0
27	28	28	Category G	-0.55175781	0.10791016	0.6237793	0.43896484	0.11206055	-0.27319336	0	0	12/11/2017	12	11	2017	23:26:28	84388	0.1	23	26	28	0	0.059814453	3.3902344	0	0	0	8.6118164	0	0	0	0	0	0	0	0	0	0	0	0	0	0	0	0	0	44330	0	0	0
28	29	29	Category G	-0.64794922	0.071777344	0.73193359	0.48193359	0.046142578	-0.23535156	0	0	12/11/2017	12	11	2017	23:26:28	84388	0.2	23	26	28	0	0.059814453	3.3902344	0	0	0	7.9094238	0	0	0	0	0	0	0	0	0	0	0	0	0	0	0	0	0	44330	0	0	0
29	30	30	Category G	-0.81591797	0.25195313	0.91186523	0.45874023	0.046142578	-0.26879883	0	0	12/11/2017	12	11	2017	23:26:28	84388	0.3	23	26	28	0	0.059814453	3.3902344	0	0	0	7.0393066	0	0	0	0	0	0	0	0	0	0	0	0	0	0	0	0	0	44330	0	0	0
30	31	31	Category G	-0.47998047	0	0.58789063	0.39306641	0.070800781	-0.33911133	0	0	12/11/2017	12	11	2017	23:26:28	84388	0.4	23	26	28	0	0.059814453	3.3902344	0	0	0	6.3959961	0	0	0	0	0	0	0	0	0	0	0	0	0	0	0	0	0	44330	0	0	0
31	32	32	Category G	-0.6237793	0.21582031	0.7199707	0.46142578	0.13574219	-0.20898438	0	0	12/11/2017	12	11	2017	23:26:28	84388	0.5	23	26	28	0	0.059814453	3.3902344	0	0	0	5.5107422	0	0	0	0	0	0	0	0	0	0	0	0	0	0	0	0	0	44330	0	0	0
32	33	33	Category G	-0.74389648	0.059814453	0.81591797	0.48730469	0.10058594	-0.17675781	0	0	12/11/2017	12	11	2017	23:26:28	84388	0.6	23	26	28	0	0.059814453	3.3902344	0	0	0	4.2956543	0	0	0	0	0	0	0	0	0	0	0	0	0	0	0	0	0	44330	0	0	0
33	34	34	Category G	-0.68383789	0.011962891	0.83984375	0.47216797	0.067138672	-0.23388672	0	0	12/11/2017	12	11	2017	23:26:28	84388	0.7	23	26	28	0	0.059814453	3.3902344	0	0	0	2.8215332	0	0	0	0	0	0	0	0	0	0	0	0	0	0	0	0	0	44330	0	0	0
34	35	35	Category G	-0.92382813	0.10791016	0.83984375	0.45263672	0.088623047	-0.26025391	0	0	12/11/2017	12	11	2017	23:26:28	84388	0.8	23	26	28	0	0.059814453	3.3902344	0	0	0	1.4309082	0	0	0	0	0	0	0	0	0	0	0	0	0	0	0	0	0	44330	0	0	0
35	36	36	Category G	-0.46777344	0	0.61181641	0.44287109	0.1081543	-0.26098633	0	0	12/11/2017	12	11	2017	23:26:28	84388	0.9	23	26	28	0	0.060058594	3.3644531	0	0	0	0.1550293	0	0	0	0	0	0	0	0	0	0	0	0	0	0	0	0	0	44330	0	0	0
36	37	37	Category G	-0.81591797	0.047851563	0.88793945	0.48291016	0.093017578	-0.20849609	0	0	12/11/2017	12	11	2017	23:26:29	84389	0	23	26	29	0	0.060058594	3.3644531	0	0	0	1.6713867	0	0	0	0	0	0	0	0	0	0	0	0	0	0	0	0	0	44330	0	0	0
37	38	38	Category G	-0.63598633	0.035888672	0.75585938	0.43579102	0.1015625	-0.26538086	0	0	12/11/2017	12	11	2017	23:26:29	84389	0.1	23	26	29	0	0.060058594	3.3644531	0	0	0	2.456543	0	0	0	0	0	0	0	0	0	0	0	0	0	0	0	0	0	44330	0	0	0
38	39	39	Category G	-0.69580078	0.047851563	0.77978516	0.45263672	0.092285156	-0.26220703	0	0	12/11/2017	12	11	2017	23:26:29	84389	0.2	23	26	29	0	0.060058594	3.3644531	0	0	0	2.7919922	0	0	0	0	0	0	0	0	0	0	0	0	0	0	0	0	0	44330	0	0	0
39	40	40	Category G	-0.39599609	0.059814453	0.59985352	0.49047852	0.10864258	-0.16943359	0	0	12/11/2017	12	11	2017	23:26:29	84389	0.3	23	26	29	0	0.060058594	3.3644531	0	0	0	3.1210938	0	0	0	0	0	0	0	0	0	0	0	0	0	0	0	0	0	44330	0	0	0
40	41	41	Category G	-0.79199219	0.071777344	0.80395508	0.49365234	0.10058594	-0.15820313	0	0	12/11/2017	12	11	2017	23:26:29	84389	0.4	23	26	29	0	0.060058594	3.3644531	-0.68994141	0.048339844	0.77661133	3.3869629	0.10791016	0	0	0	0	0	0	0	0	0	1.0400391	0.040039063	0.15234375	-0.10180664	0.023193359	0.027099609	0	44330	0	0	0
41	42	42	Category G	-0.63598633	0.047851563	0.68383789	0.46533203	0.11083984	-0.22143555	0	0	12/11/2017	12	11	2017	23:26:29	84389	0.5	23	26	29	0	0.060058594	3.3644531	-0.6862793	0.047363281	0.77612305	3.2817383	0.10498047	0	0	0	0	0	0	0	0	0	1.0371094	0.037109375	0.14306641	0.050292969	0.000244141	-0.092285156	0	44330	0	0	0
42	43	43	Category G	-0.86376953	0.035888672	0.92382813	0.44287109	0.10961914	-0.26538086	0	0	12/11/2017	12	11	2017	23:26:29	84389	0.6	23	26	29	0	0.060058594	3.3644531	-0.68725586	0.047851563	0.77685547	3.2902832	0.22973633	0	0	0	0	0	0	0	0	0	1.0383301	0.038330078	0.33544922	-0.17626953	-0.011962891	0.14672852	0	44330	0	0	0
43	44	44	Category G	-0.6237793	0.023925781	0.80395508	0.44262695	0.11376953	-0.25390625	0	0	12/11/2017	12	11	2017	23:26:29	84389	0.7	23	26	29	0	0.060058594	3.3644531	-0.68603516	0.050537109	0.77734375	2.8701172	0.072753906	0	0	0	0	0	0	0	0	0	1.0380859	0.038085938	0.11547852	0.062255859	-0.026611328	0.026367188	0	44330	0	0	0
44	45	45	Category G	-0.2878418	0.047851563	0.52783203	0.46020508	0.1159668	-0.21826172	0	0	12/11/2017	12	11	2017	23:26:29	84389	0.8	23	26	29	0	0.060058594	3.3644531	-0.68432617	0.051757813	0.77807617	2.3676758	0.46875	0	0	0	0	0	0	0	0	0	1.0375977	0.037597656	0.65087891	0.39648438	-0.00390625	-0.25024414	0	44330	0	0	0
45	46	46	Category G	-0.99584961	0.071777344	0.97192383	0.48022461	0.11303711	-0.17431641	0	0	12/11/2017	12	11	2017	23:26:29	84389	0.9	23	26	29	0	0.060058594	3.3644531	-0.6862793	0.055175781	0.7800293	1.8950195	0.36425781	0	0	0	0	0	0	0	0	0	1.0405273	0.040527344	0.51757813	-0.30932617	0.016357422	0.19165039	0	44330	0	0	0
46	47	47	Category G	-0.47998047	0.071777344	0.70776367	0.44335938	0.11132813	-0.2578125	0	0	12/11/2017	12	11	2017	23:26:30	84390	0	23	26	30	0	0.060058594	3.3644531	-0.6862793	0.056884766	0.77783203	1.4858398	0.21826172	0	0	0	0	0	0	0	0	0	1.0388184	0.038818359	0.29125977	0.20629883	0.014648438	-0.070068359	0	44330	0	0	0
47	48	48	Category G	-0.87597656	0.047851563	0.85180664	0.44458008	0.1105957	-0.25585938	0	0	12/11/2017	12	11	2017	23:26:30	84390	0.1	23	26	30	0	0.060058594	3.3644531	-0.68041992	0.056884766	0.77636719	1.2724609	0.2097168	0	0	0	0	0	0	0	0	0	1.0339355	0.033935547	0.2800293	-0.1953125	-0.009033203	0.075195313	0	44330	0	0	0
48	49	49	Category G	-0.52783203	-0.047851563	0.73193359	0.43066406	0.11645508	-0.27734375	0	0	12/11/2017	12	11	2017	23:26:30	84390	0.2	23	26	30	0	0.060058594	3.3644531	-0.68334961	0.058837891	0.77636719	0.79394531	0.19384766	0	0	0	0	0	0	0	0	0	1.0361328	0.036132813	0.30688477	0.15551758	-0.10668945	-0.044433594	0	44330	0	0	0
49	50	50	Category G	-0.79199219	0.14379883	0.86376953	0.44506836	0.12109375	-0.24365234	0	0	12/11/2017	12	11	2017	23:26:30	84390	0.3	23	26	30	0	0.060058594	3.3644531	-0.68505859	0.061523438	0.77319336	0.45800781	0.16210938	0	0	0	0	0	0	0	0	0	1.0349121	0.034912109	0.27929688	-0.10668945	0.08203125	0.090332031	0	44330	0	0	0
50	51	51	Category G	-0.7199707	0.095947266	0.77978516	0.4375	0.12475586	-0.26489258	0	0	12/11/2017	12	11	2017	23:26:30	84390	0.4	23	26	30	0	0.060058594	3.3644531	-0.68579102	0.063964844	0.77001953	0.24951172	0.047607422	0	0	0	0	0	0	0	0	0	1.0332031	0.033203125	0.075439453	-0.033935547	0.031738281	0.009521484	0	44330	0	0	0
51	52	52	Category G	-0.38378906	0.035888672	0.56396484	0.45678711	0.11523438	-0.24169922	0	0	12/11/2017	12	11	2017	23:26:30	84390	0.5	23	26	30	0	0.060058594	3.3644531	-0.68530273	0.066162109	0.76708984	0.017578125	0.36499023	0	0	0	0	0	0	0	0	0	1.0310059	0.031005859	0.53515625	0.30151367	-0.030273438	-0.203125	0	44330	0	0	0
52	53	53	Category G	-0.6237793	0.059814453	0.75585938	0.50415039	0.076904297	-0.16748047	0	0	12/11/2017	12	11	2017	23:26:30	84390	0.6	23	26	30	0	0.060058594	3.3644531	-0.68530273	0.065917969	0.76391602	0.23046875	0.0625	0	0	0	0	0	0	0	0	0	1.0285645	0.028564453	0.075927734	0.061523438	-0.006103516	-0.008056641	0	44330	0	0	0
53	54	54	Category G	-0.59985352	-0.011962891	0.77978516	0.43164063	0.095947266	-0.28271484	0	0	12/11/2017	12	11	2017	23:26:30	84390	0.7	23	26	30	0	0.060058594	3.3644531	-0.68847656	0.067871094	0.76220703	0.46166992	0.12060547	0	0	0	0	0	0	0	0	0	1.029541	0.029541016	0.18603516	0.088623047	-0.079833984	0.017333984	0	44330	0	0	0
54	55	55	Category G	-0.69580078	-0.059814453	0.73193359	0.45092773	0.10205078	-0.25292969	0	0	12/11/2017	12	11	2017	23:26:30	84390	0.8	23	26	30	0	0.060058594	3.3644531	-0.68798828	0.0703125	0.75805664	0.67529297	0.13305664	0	0	0	0	0	0	0	0	0	1.026123	0.026123047	0.1640625	-0.007568359	-0.13012695	-0.026123047	0	44330	0	0	0
55	56	56	Category G	-0.59985352	0.095947266	0.81591797	0.43383789	0.10058594	-0.28271484	0	0	12/11/2017	12	11	2017	23:26:30	84390	0.9	23	26	30	0	0.060058594	3.3644531	-0.69335938	0.071289063	0.75927734	0.67675781	0.11181641	0	0	0	0	0	0	0	0	0	1.0307617	0.030761719	0.17431641	0.093505859	0.024414063	0.056396484	0	44330	0	0	0
56	57	57	Category G	-0.57592773	0.059814453	0.89990234	0.43432617	0.092773438	-0.28369141	0	0	12/11/2017	12	11	2017	23:26:31	84391	0	23	26	31	0	0.060058594	3.3644531	-0.69555664	0.074707031	0.75634766	0.60766602	0.18725586	0	0	0	0	0	0	0	0	0	1.0302734	0.030273438	0.27807617	0.11962891	-0.014892578	0.14331055	0	44330	0	0	0
57	58	58	Category G	-0.74389648	-0.047851563	0.89990234	0.41650391	0.088623047	-0.30737305	0	0	12/11/2017	12	11	2017	23:26:31	84391	0.1	23	26	31	0	0.060058594	3.3644531	-0.69506836	0.074462891	0.75195313	0.83886719	0.19799805	0	0	0	0	0	0	0	0	0	1.0266113	0.026611328	0.3190918	-0.048583984	-0.12231445	0.14770508	0	44330	0	0	0
58	59	59	Category G	-0.21582031	-0.035888672	0.57592773	0.47875977	0.086425781	-0.21435547	0	0	12/11/2017	12	11	2017	23:26:31	84391	0.2	23	26	31	0	0.060058594	3.3644531	-0.69750977	0.074707031	0.75097656	0.91992188	0.52416992	0	0	0	0	0	0	0	0	0	1.0275879	0.027587891	0.76757813	0.48168945	-0.1105957	-0.17504883	0	44330	0	0	0
59	60	60	Category G	-0.86376953	0.15576172	0.93579102	0.47241211	0.094238281	-0.21118164	0	0	12/11/2017	12	11	2017	23:26:31	84391	0.3	23	26	31	0	0.060058594	3.3644531	-0.69628906	0.075195313	0.75708008	0.60205078	0.25756836	0	0	0	0	0	0	0	0	0	1.03125	0.03125	0.42626953	-0.16723633	0.080322266	0.1784668	0	44330	0	0	0
60	61	61	Category G	-0.74389648	-0.059814453	0.76782227	0.43261719	0.096191406	-0.27441406	0	0	12/11/2017	12	11	2017	23:26:31	84391	0.4	23	26	31	0	0.060058594	3.3644531	-0.69775391	0.073974609	0.76123047	0.30834961	0.14160156	0	0	0	0	0	0	0	0	0	1.0351563	0.03515625	0.1862793	-0.045898438	-0.13378906	0.006347656	0	44330	0	0	0
61	62	62	Category G	-0.59985352	0.011962891	0.77978516	0.43066406	0.093505859	-0.28588867	0	0	12/11/2017	12	11	2017	23:26:31	84391	0.5	23	26	31	0	0.060058594	3.3644531	-0.68725586	0.075683594	0.75927734	0.43408203	0.11010742	0	0	0	0	0	0	0	0	0	1.0270996	0.027099609	0.171875	0.087402344	-0.063720703	0.020263672	0	44330	0	0	0
62	63	63	Category G	-0.88793945	0.083984375	0.94799805	0.4543457	0.089599609	-0.25195313	0	0	12/11/2017	12	11	2017	23:26:31	84391	0.6	23	26	31	0	0.060058594	3.3644531	-0.67919922	0.077636719	0.75756836	0.83276367	0.28222656	0	0	0	0	0	0	0	0	0	1.0205078	0.020507813	0.4050293	-0.20849609	0.006103516	0.19018555	0	44330	0	0	0
63	64	64	Category G	-0.75585938	0.083984375	0.91186523	0.42773438	0.098388672	-0.28979492	0	0	12/11/2017	12	11	2017	23:26:31	84391	0.7	23	26	31	0	0.060058594	3.3644531	-0.68115234	0.077636719	0.76074219	0.59570313	0.16821289	0	0	0	0	0	0	0	0	0	1.0241699	0.024169922	0.23144531	-0.074462891	0.006103516	0.15087891	0	44330	0	0	0
64	65	65	Category G	-0.40795898	0.059814453	0.50390625	0.484375	0.10205078	-0.1887207	0	0	12/11/2017	12	11	2017	23:26:31	84391	0.8	23	26	31	0	0.060058594	3.3644531	-0.67919922	0.078613281	0.76586914	0.33496094	0.37768555	0	0	0	0	0	0	0	0	0	1.0266113	0.026611328	0.55224609	0.27124023	-0.018798828	-0.26196289	0	44330	0	0	0
65	66	66	Category G	-0.86376953	0.059814453	0.92382813	0.48242188	0.10424805	-0.20092773	0	0	12/11/2017	12	11	2017	23:26:31	84391	0.9	23	26	31	0	0.060058594	3.3644531	-0.67675781	0.078613281	0.76879883	0.41064453	0.24316406	0	0	0	0	0	0	0	0	0	1.0273438	0.02734375	0.36035156	-0.18676758	-0.018798828	0.15478516	0	44330	0	0	0
66	67	67	Category G	-0.57592773	0.023925781	0.76782227	0.46899414	0.10424805	-0.22143555	0	0	12/11/2017	12	11	2017	23:26:32	84392	0	23	26	32	0	0.060058594	3.3644531	-0.67163086	0.076660156	0.76953125	0.088134766	0.109375	0	0	0	0	0	0	0	0	0	1.0244141	0.024414063	0.15039063	0.095703125	-0.052734375	-0.001708984	0	44330	0	0	0
67	68	68	Category G	-0.93579102	0.023925781	0.92382813	0.44018555	0.1081543	-0.26635742	0	0	12/11/2017	12	11	2017	23:26:32	84392	0.1	23	26	32	0	0.060058594	3.3644531	-0.67260742	0.078369141	0.77026367	0.94213867	0.30932617	0	0	0	0	0	0	0	0	0	1.0253906	0.025390625	0.47119141	-0.26293945	-0.054443359	0.15332031	0	44330	0	0	0
68	69	69	Category G	-0.65991211	-0.10791016	0.77978516	0.43359375	0.11010742	-0.27514648	0	0	12/11/2017	12	11	2017	23:26:32	84392	0.2	23	26	32	0	0.060058594	3.3644531	-0.67553711	0.077880859	0.77563477	1.838623	0.18652344	0	0	0	0	0	0	0	0	0	1.0314941	0.031494141	0.20556641	0.015625	-0.18579102	0.00390625	0	44330	0	0	0
69	70	70	Category G	-0.38378906	0	0.61181641	0.46899414	0.12304688	-0.21508789	0	0	12/11/2017	12	11	2017	23:26:32	84392	0.3	23	26	32	0	0.060058594	3.3644531	-0.68041992	0.076416016	0.77807617	1.9643555	0.34838867	0	0	0	0	0	0	0	0	0	1.036377	0.036376953	0.53930664	0.29663086	-0.076416016	-0.16625977	0	44330	0	0	0
70	71	71	Category G	-0.97192383	0.023925781	0.98388672	0.4609375	0.12597656	-0.21411133	0	0	12/11/2017	12	11	2017	23:26:32	84392	0.4	23	26	32	0	0.060058594	3.3644531	-0.67382813	0.074707031	0.77368164	1.8022461	0.36791992	0	0	0	0	0	0	0	0	0	1.0288086	0.028808594	0.55859375	-0.29785156	-0.05078125	0.20996094	0	44330	0	0	0
71	72	72	Category G	-0.91186523	0.023925781	0.86376953	0.43432617	0.1171875	-0.27026367	0	0	12/11/2017	12	11	2017	23:26:32	84392	0.5	23	26	32	0	0.060058594	3.3644531	-0.67993164	0.075927734	0.77758789	1.6691895	0.25244141	0	0	0	0	0	0	0	0	0	1.0358887	0.035888672	0.36962891	-0.23168945	-0.052001953	0.0859375	0	44330	0	0	0
72	73	73	Category G	-0.45581055	-0.047851563	0.53979492	0.48461914	0.12036133	-0.17114258	0	0	12/11/2017	12	11	2017	23:26:32	84392	0.6	23	26	32	0	0.060058594	3.3644531	-0.67993164	0.072509766	0.77636719	0.96484375	0.34741211	0	0	0	0	0	0	0	0	0	1.0344238	0.034423828	0.58129883	0.22412109	-0.12036133	-0.23657227	0	44330	0	0	0
73	74	74	Category G	-0.86376953	0.059814453	0.76782227	0.51293945	0.081787109	-0.13378906	0	0	12/11/2017	12	11	2017	23:26:32	84392	0.7	23	26	32	0	0.059814453	3.4272949	-0.68530273	0.071533203	0.77905273	0.78637695	0.17895508	0	0	0	0	0	0	0	0	0	1.0400391	0.040039063	0.20166016	-0.17822266	-0.01171875	-0.011230469	0	44330	0	0	0
74	75	75	Category G	-0.92382813	0.16796875	0.671875	0.49511719	0.081298828	-0.17773438	0	0	12/11/2017	12	11	2017	23:26:32	84392	0.8	23	26	32	0	0.059814453	3.4272949	-0.68041992	0.072021484	0.77587891	2.1311035	0.28149414	0	0	0	0	0	0	0	0	0	1.034668	0.034667969	0.44335938	-0.24316406	0.095703125	-0.10400391	0	44330	0	0	0
75	76	76	Category G	-0.65991211	0.14379883	0.51586914	0.5144043	0.05078125	-0.15039063	0	0	12/11/2017	12	11	2017	23:26:32	84392	0.9	23	26	32	0	0.059814453	3.4272949	-0.67919922	0.071533203	0.77709961	3.3168945	0.27172852	0	0	0	0	0	0	0	0	0	1.0344238	0.034423828	0.3527832	0.019287109	0.072021484	-0.26123047	0	44330	0	0	0
76	77	77	Category G	-0.74389648	-0.011962891	0.69580078	0.53271484	-0.020507813	-0.12158203	0	0	12/11/2017	12	11	2017	23:26:33	84393	0	23	26	33	0	0.059814453	3.4272949	-0.68066406	0.070068359	0.77905273	5.5075684	0.13305664	0	0	0	0	0	0	0	0	0	1.0368652	0.036865234	0.22875977	-0.062988281	-0.08203125	-0.083251953	0	44330	0	0	0
77	78	78	Category G	-0.75585938	0.10791016	0.75585938	0.52026367	0.00390625	-0.14477539	0	0	12/11/2017	12	11	2017	23:26:33	84393	0.1	23	26	33	0	0.059814453	3.4272949	-0.68139648	0.069335938	0.77880859	7.9455566	0.086425781	0	0	0	0	0	0	0	0	0	1.0371094	0.037109375	0.13549805	-0.07421875	0.038330078	-0.022949219	0	44330	0	0	0
78	79	79	Category G	-0.81591797	0.20385742	0.74389648	0.50219727	0.002929688	-0.19580078	0	0	12/11/2017	12	11	2017	23:26:33	84393	0.2	23	26	33	0	0.059814453	3.4272949	-0.67797852	0.069824219	0.77880859	9.4741211	0.1953125	0	0	0	0	0	0	0	0	0	1.0349121	0.034912109	0.30664063	-0.13769531	0.1340332	-0.034912109	0	44330	0	0	0
79	80	80	Category G	-0.87597656	0.10791016	0.56396484	0.48803711	0.009765625	-0.23364258	0	0	12/11/2017	12	11	2017	23:26:33	84393	0.3	23	26	33	0	0.059814453	3.4272949	-0.67944336	0.069824219	0.78027344	10.216309	0.29467773	0	0	0	0	0	0	0	0	0	1.0371094	0.037109375	0.45092773	-0.19628906	0.038085938	-0.21630859	0	44330	0	0	0
80	81	81	Category G	-0.41992188	0.095947266	0.64794922	0.51025391	-0.022460938	-0.18994141	0	0	12/11/2017	12	11	2017	23:26:33	84393	0.4	23	26	33	0	0.059814453	3.4272949	-0.68286133	0.068603516	0.78295898	10.791016	0.296875	0	0	0	0	0	0	0	0	0	1.0412598	0.041259766	0.42504883	0.26293945	0.027099609	-0.13500977	0	44330	0	0	0
81	82	82	Category G	-0.89990234	0.095947266	0.87597656	0.53442383	-0.020507813	-0.10839844	0	0	12/11/2017	12	11	2017	23:26:33	84393	0.5	23	26	33	0	0.059814453	3.4272949	-0.67749023	0.069335938	0.78149414	11.096191	0.24291992	0	0	0	0	0	0	0	0	0	1.0366211	0.036621094	0.34301758	-0.22216797	0.026367188	0.094238281	0	44330	0	0	0
82	83	83	Category G	-0.6237793	0.047851563	0.83984375	0.48608398	0.000732422	-0.24072266	0	0	12/11/2017	12	11	2017	23:26:33	84393	0.6	23	26	33	0	0.059814453	3.4272949	-0.67993164	0.0703125	0.78491211	10.224854	0.081787109	0	0	0	0	0	0	0	0	0	1.0407715	0.040771484	0.13378906	0.056152344	-0.022460938	0.0546875	0	44330	0	0	0
83	84	84	Category G	-0.63598633	0.15576172	0.82788086	0.48242188	-0.001953125	-0.2409668	0	0	12/11/2017	12	11	2017	23:26:33	84393	0.7	23	26	33	0	0.059814453	3.4272949	-0.6784668	0.070556641	0.78344727	8.5131836	0.10498047	0	0	0	0	0	0	0	0	0	1.0388184	0.038818359	0.171875	0.042480469	0.084960938	0.044189453	0	44330	0	0	0
84	85	85	Category G	-0.76782227	0.21582031	0.89990234	0.45996094	0.001464844	-0.27539063	0	0	12/11/2017	12	11	2017	23:26:33	84393	0.8	23	26	33	0	0.059814453	3.4272949	-0.67626953	0.070068359	0.7824707	7.223877	0.20800781	0	0	0	0	0	0	0	0	0	1.0366211	0.036621094	0.35424805	-0.091308594	0.14550781	0.1171875	0	44330	0	0	0
85	86	86	Category G	-0.79199219	0.13183594	0.70776367	0.46142578	0.002197266	-0.27441406	0	0	12/11/2017	12	11	2017	23:26:33	84393	0.9	23	26	33	0	0.059814453	3.4272949	-0.68334961	0.069824219	0.78759766	6.1523438	0.1484375	0	0	0	0	0	0	0	0	0	1.045166	0.045166016	0.25048828	-0.10839844	0.061767578	-0.079833984	0	44330	0	0	0
86	87	87	Category G	-0.38378906	0.023925781	0.64794922	0.52172852	-0.014404297	-0.15625	0	0	12/11/2017	12	11	2017	23:26:34	84394	0	23	26	34	0	0.059814453	3.4272949	-0.6784668	0.068847656	0.78564453	4.9702148	0.32836914	0	0	0	0	0	0	0	0	0	1.0402832	0.040283203	0.47753906	0.29467773	-0.044921875	-0.13769531	0	44330	0	0	0
87	88	88	Category G	-0.87597656	0.16796875	0.79199219	0.53979492	-0.021484375	-0.10229492	0	0	12/11/2017	12	11	2017	23:26:34	84394	0.1	23	26	34	0	0.059814453	3.4272949	-0.68164063	0.067382813	0.78930664	3.6135254	0.21850586	0	0	0	0	0	0	0	0	0	1.045166	0.045166016	0.29736328	-0.1940918	0.1003418	0.002441406	0	44330	0	0	0
88	89	89	Category G	-0.86376953	0.17993164	0.75585938	0.51293945	-0.017822266	-0.18579102	0	0	12/11/2017	12	11	2017	23:26:34	84394	0.2	23	26	34	0	0.059814453	3.4272949	-0.6784668	0.066894531	0.78833008	2.5332031	0.21923828	0	0	0	0	0	0	0	0	0	1.0422363	0.042236328	0.33056641	-0.18505859	0.11279297	-0.032470703	0	44330	0	0	0
89	90	90	Category G	-0.74389648	0.16796875	0.61181641	0.4987793	-0.003417969	-0.20214844	0	0	12/11/2017	12	11	2017	23:26:34	84394	0.3	23	26	34	0	0.059814453	3.4272949	-0.68310547	0.070556641	0.78881836	1.7607422	0.2109375	0	0	0	0	0	0	0	0	0	1.0458984	0.045898438	0.33520508	-0.060546875	0.097167969	-0.17700195	0	44330	0	0	0
90	91	91	Category G	-0.68383789	0.095947266	0.65991211	0.5090332	0.009521484	-0.18261719	0	0	12/11/2017	12	11	2017	23:26:34	84394	0.4	23	26	34	0	0.059814453	3.4272949	-0.6784668	0.068603516	0.78540039	1.109375	0.12866211	0	0	0	0	0	0	0	0	0	1.0400391	0.040039063	0.15820313	-0.005126953	0.027099609	-0.12548828	0	44330	0	0	0
91	92	92	Category G	-0.68383789	0.10791016	0.58789063	0.5168457	0.034912109	-0.15258789	0	0	12/11/2017	12	11	2017	23:26:34	84394	0.5	23	26	34	0	0.059814453	3.4272949	-0.67993164	0.068359375	0.78710938	0.49438477	0.203125	0	0	0	0	0	0	0	0	0	1.0424805	0.042480469	0.24243164	-0.003662109	0.039306641	-0.19921875	0	44330	0	0	0
92	93	93	Category G	-0.77978516	0.11987305	0.68383789	0.5234375	0.005859375	-0.14697266	0	0	12/11/2017	12	11	2017	23:26:34	84394	0.6	23	26	34	0	0.059814453	3.4272949	-0.68139648	0.069335938	0.79077148	0.084472656	0.15380859	0	0	0	0	0	0	0	0	0	1.0463867	0.046386719	0.25561523	-0.098144531	0.050292969	-0.10693359	0	44330	0	0	0
93	94	94	Category G	-0.7199707	0.19189453	0.57592773	0.51220703	0.016113281	-0.16918945	0	0	12/11/2017	12	11	2017	23:26:34	84394	0.7	23	26	34	0	0.059814453	3.4272949	-0.68432617	0.069580078	0.79345703	0.21289063	0.25219727	0	0	0	0	0	0	0	0	0	1.050293	0.050292969	0.37524414	-0.035400391	0.12207031	-0.2175293	0	44330	0	0	0
94	95	95	Category G	-1.0078125	0.15576172	0.81591797	0.48925781	0.006347656	-0.20629883	0	0	12/11/2017	12	11	2017	23:26:34	84394	0.8	23	26	34	0	0.059814453	3.4272949	-0.68432617	0.069091797	0.79223633	0.16113281	0.33544922	0	0	0	0	0	0	0	0	0	1.0493164	0.049316406	0.43310547	-0.32324219	0.086425781	0.0234375	0	44330	0	0	0
95	96	96	Category G	-0.77978516	0.10791016	0.65991211	0.50952148	0.016113281	-0.17041016	0	0	12/11/2017	12	11	2017	23:26:34	84394	0.9	23	26	34	0	0.059814453	3.4272949	-0.67871094	0.071289063	0.78955078	0.13549805	0.16821289	0	0	0	0	0	0	0	0	0	1.0437012	0.043701172	0.26708984	-0.10083008	0.036376953	-0.12963867	0	44330	0	0	0
96	97	97	Category G	-0.6237793	0.071777344	0.52783203	0.52685547	0.040039063	-0.11572266	0	0	12/11/2017	12	11	2017	23:26:35	84395	0	23	26	35	0	0.059814453	3.4272949	-0.68261719	0.070556641	0.79125977	0.052734375	0.27001953	0	0	0	0	0	0	0	0	0	1.0476074	0.047607422	0.32373047	0.058837891	0.000976563	-0.26342773	0	44330	0	0	0
97	98	98	Category G	-0.88793945	0.11987305	0.69580078	0.52880859	0.028320313	-0.10571289	0	0	12/11/2017	12	11	2017	23:26:35	84395	0.1	23	26	35	0	0.059814453	3.4272949	-0.68188477	0.070556641	0.78979492	0.52050781	0.23144531	0	0	0	0	0	0	0	0	0	1.0458984	0.045898438	0.34912109	-0.20581055	0.049072266	-0.093994141	0	44330	0	0	0
98	99	99	Category H	-0.44384766	0.059814453	1.1518555	-0.028076172	-0.063232422	-0.49780273	0	0	13/11/2017	13	11	2017	15:31:01	55861	0.9	15	31	1	0	0.059570313	3.4289062	-0.68212891	0.073242188	0.78979492	0.090332031	0.43334961	0	0	0	0	0	0	0	0	0	1.0461426	0.046142578	0.61376953	0.23828125	-0.013427734	0.36181641	0	44330	0	0	0
99	100	100	Category H	-0.97192383	-0.011962891	1.1518555	0.032714844	-0.047119141	-0.49731445	0	0	13/11/2017	13	11	2017	15:31:02	55862	0	15	31	2	0	0.059570313	3.4289062	-0.68847656	0.074951172	0.79394531	3.3549805	0.46459961	0	0	0	0	0	0	0	0	0	1.0534668	0.053466797	0.72827148	-0.28320313	-0.086914063	0.35766602	0	44330	0	0	0
100	101	101	Category H	0	0.23999023	0.69580078	0.1237793	0.032958984	-0.48266602	0	0	13/11/2017	13	11	2017	15:31:02	55862	0.1	15	31	2	0	0.059570313	3.4289062	-0.68603516	0.073974609	0.79199219	4.5302734	0.71240234	0	0	0	0	0	0	0	0	0	1.0505371	0.050537109	0.94824219	0.68603516	0.16577148	-0.096191406	0	44330	0	0	0
101	102	102	Category H	-0.25195313	0.13183594	0.6237793	0.15307617	0.031738281	-0.48364258	0	0	13/11/2017	13	11	2017	15:31:02	55862	0.2	15	31	2	0	0.059814453	3.515918	-0.67944336	0.073486328	0.78881836	5.8171387	0.4621582	0	0	0	0	0	0	0	0	0	1.0437012	0.043701172	0.65087891	0.42749023	0.058105469	-0.16503906	0	44330	0	0	0
102	103	103	Category H	-0.55175781	0.059814453	0.81591797	0.056884766	-0.025146484	-0.49804688	0	0	13/11/2017	13	11	2017	15:31:02	55862	0.3	15	31	2	0	0.059814453	3.515918	-0.68310547	0.073486328	0.79248047	7.8117676	0.1340332	0	0	0	0	0	0	0	0	0	1.0488281	0.048828125	0.16821289	0.13134766	-0.013671875	0.023193359	0	44330	0	0	0
103	104	104	Category H	-0.7199707	0.25195313	1.223877	-0.0703125	-0.040771484	-0.49658203	0	0	13/11/2017	13	11	2017	15:31:02	55862	0.4	15	31	2	0	0.059814453	3.515918	-0.67919922	0.073242188	0.79150391	8.9631348	0.46923828	0	0	0	0	0	0	0	0	0	1.0456543	0.045654297	0.65136719	-0.040527344	0.1784668	0.43212891	0	44330	0	0	0
104	105	105	Category H	-0.45581055	0.17993164	0.95996094	-0.007324219	-0.01953125	-0.50415039	0	0	13/11/2017	13	11	2017	15:31:02	55862	0.5	15	31	2	0	0.059814453	3.515918	-0.67480469	0.071777344	0.79223633	9.7133789	0.29614258	0	0	0	0	0	0	0	0	0	1.0432129	0.043212891	0.49462891	0.21899414	0.10791016	0.16748047	0	44330	0	0	0
105	106	106	Category H	-0.29980469	-0.047851563	0.91186523	0.076416016	-0.039550781	-0.49365234	0	0	13/11/2017	13	11	2017	15:31:02	55862	0.6	15	31	2	0	0.059814453	3.515918	-0.67822266	0.071777344	0.7980957	8.017334	0.4128418	0	0	0	0	0	0	0	0	0	1.0500488	0.050048828	0.61181641	0.37841797	-0.11962891	0.11352539	0	44330	0	0	0
106	107	107	Category H	-0.76782227	0.32397461	0.93579102	0.077392578	-0.03125	-0.49682617	0	0	13/11/2017	13	11	2017	15:31:02	55862	0.7	15	31	2	0	0.059814453	3.515918	-0.67333984	0.072753906	0.79956055	7.0107422	0.30053711	0	0	0	0	0	0	0	0	0	1.0478516	0.047851563	0.48120117	-0.094238281	0.25097656	0.13598633	0	44330	0	0	0
107	108	108	Category H	-0.79199219	0.059814453	1.0559082	0.009765625	0.006103516	-0.49975586	0	0	13/11/2017	13	11	2017	15:31:02	55862	0.8	15	31	2	0	0.059814453	3.515918	-0.671875	0.074951172	0.80322266	6.1765137	0.27978516	0	0	0	0	0	0	0	0	0	1.0500488	0.050048828	0.38769531	-0.11987305	-0.015136719	0.25244141	0	44330	0	0	0
108	109	109	Category H	-1.0319824	-0.047851563	0.93579102	0.045898438	-0.023925781	-0.4987793	0	0	13/11/2017	13	11	2017	15:31:02	55862	0.9	15	31	2	0	0.059814453	3.515918	-0.66235352	0.072753906	0.80029297	4.6901855	0.41162109	0	0	0	0	0	0	0	0	0	1.0415039	0.041503906	0.62573242	-0.36938477	-0.12060547	0.13525391	0	44330	0	0	0
109	110	110	Category H	-0.29980469	0.11987305	0.56396484	0.22363281	-0.049560547	-0.45654297	0	0	13/11/2017	13	11	2017	15:31:03	55863	0	15	31	3	0	0.059814453	3.515918	-0.66015625	0.072753906	0.80053711	0.50830078	0.43383789	0	0	0	0	0	0	0	0	0	1.0402832	0.040283203	0.64404297	0.36035156	0.046875	-0.23657227	0	44330	0	0	0
110	111	111	Category H	-0.97192383	0.095947266	0.89990234	0.26318359	0.009765625	-0.4375	0	0	13/11/2017	13	11	2017	15:31:03	55863	0.1	15	31	3	0	0.059814453	3.515918	-0.66259766	0.072509766	0.80786133	3.4487305	0.32324219	0	0	0	0	0	0	0	0	0	1.0473633	0.047363281	0.42431641	-0.30908203	0.023193359	0.091796875	0	44330	0	0	0
111	112	112	Category H	-0.61181641	-0.047851563	0.61181641	0.20947266	-0.013183594	-0.46240234	0	0	13/11/2017	13	11	2017	15:31:03	55863	0.2	15	31	3	0	0.059814453	3.515918	-0.65478516	0.072509766	0.80981445	7.6364746	0.2355957	0	0	0	0	0	0	0	0	0	1.0439453	0.043945313	0.36132813	0.04296875	-0.12036133	-0.19799805	0	44330	0	0	0
112	113	113	Category H	-1.1757813	-0.011962891	1.0439453	0.1640625	-0.006835938	-0.4765625	0	0	13/11/2017	13	11	2017	15:31:03	55863	0.3	15	31	3	0	0.059814453	3.515918	-0.64770508	0.072753906	0.81225586	10.118652	0.58251953	0	0	0	0	0	0	0	0	0	1.0415039	0.041503906	0.84448242	-0.52783203	-0.084716797	0.23144531	0	44330	0	0	0
113	114	114	Category H	-0.2878418	0.047851563	0.58789063	0.15917969	-0.002441406	-0.47363281	0	0	13/11/2017	13	11	2017	15:31:03	55863	0.4	15	31	3	0	0.059814453	3.515918	-0.64892578	0.076660156	0.81738281	12.677246	0.42895508	0	0	0	0	0	0	0	0	0	1.0466309	0.046630859	0.61987305	0.36108398	-0.028808594	-0.22949219	0	44330	0	0	0
114	115	115	Category H	-0.82788086	0.059814453	0.92382813	0.22460938	0.033203125	-0.45458984	0	0	13/11/2017	13	11	2017	15:31:03	55863	0.5	15	31	3	0	0.059814453	3.515918	-0.64379883	0.079101563	0.81933594	15.755615	0.2121582	0	0	0	0	0	0	0	0	0	1.045166	0.045166016	0.30737305	-0.18383789	-0.019287109	0.10424805	0	44330	0	0	0
115	116	116	Category H	-0.58789063	-0.10791016	0.77978516	0.092285156	-0.0078125	-0.49145508	0	0	13/11/2017	13	11	2017	15:31:03	55863	0.6	15	31	3	0	0.059814453	3.515918	-0.63842773	0.075683594	0.82202148	13.068604	0.19506836	0	0	0	0	0	0	0	0	0	1.0437012	0.043701172	0.27661133	0.050537109	-0.18359375	-0.042236328	0	44330	0	0	0
116	117	117	Category H	-0.88793945	-0.011962891	0.85180664	0.11108398	-0.002929688	-0.49023438	0	0	13/11/2017	13	11	2017	15:31:03	55863	0.7	15	31	3	0	0.059814453	3.515918	-0.63452148	0.074951172	0.82739258	10.000732	0.26879883	0	0	0	0	0	0	0	0	0	1.0454102	0.045410156	0.36450195	-0.25317383	-0.086914063	0.024169922	0	44330	0	0	0
117	118	118	Category H	-0.35986328	0.059814453	0.75585938	0.15112305	-0.024902344	-0.47705078	0	0	13/11/2017	13	11	2017	15:31:03	55863	0.8	15	31	3	0	0.059814453	3.515918	-0.63842773	0.078125	0.83129883	8.0058594	0.2890625	0	0	0	0	0	0	0	0	0	1.0510254	0.051025391	0.37231445	0.27856445	-0.018310547	-0.075439453	0	44330	0	0	0
118	119	119	Category H	-0.80395508	0.047851563	0.91186523	0.13647461	-0.033203125	-0.48828125	0	0	13/11/2017	13	11	2017	15:31:03	55863	0.9	15	31	3	0	0.059814453	3.515918	-0.62866211	0.073974609	0.83447266	5.9609375	0.19335938	0	0	0	0	0	0	0	0	0	1.0473633	0.047363281	0.27880859	-0.17504883	-0.026123047	0.077148438	0	44330	0	0	0
119	120	120	Category H	-0.671875	-0.023925781	0.80395508	0.12133789	-0.058349609	-0.4855957	0	0	13/11/2017	13	11	2017	15:31:04	55864	0	15	31	4	0	0.059814453	3.515918	-0.62426758	0.071777344	0.83935547	2.796875	0.11254883	0	0	0	0	0	0	0	0	0	1.048584	0.048583984	0.17871094	-0.047363281	-0.095703125	-0.035400391	0	44330	0	0	0
120	121	121	Category H	-0.35986328	0.13183594	0.68383789	0.12915039	-0.052001953	-0.48657227	0	0	13/11/2017	13	11	2017	15:31:04	55864	0.1	15	31	4	0	0.059814453	3.515918	-0.62255859	0.070800781	0.84423828	0.78100586	0.3137207	0	0	0	0	0	0	0	0	0	1.0515137	0.051513672	0.48413086	0.26269531	0.060791016	-0.16040039	0	44330	0	0	0
121	122	122	Category H	-0.83984375	0.11987305	0.95996094	0.140625	-0.030517578	-0.48535156	0	0	13/11/2017	13	11	2017	15:31:04	55864	0.2	15	31	4	0	0.059814453	3.515918	-0.62255859	0.069824219	0.84790039	2.4331055	0.24926758	0	0	0	0	0	0	0	0	0	1.0544434	0.054443359	0.37866211	-0.21704102	0.049804688	0.11181641	0	44330	0	0	0
122	123	123	Category H	-0.74389648	0.047851563	0.81591797	0.050048828	-0.000244141	-0.50073242	0	0	13/11/2017	13	11	2017	15:31:04	55864	0.3	15	31	4	0	0.059814453	3.515918	-0.61816406	0.069335938	0.84863281	1.357666	0.1315918	0	0	0	0	0	0	0	0	0	1.0522461	0.052246094	0.18017578	-0.12548828	-0.021484375	-0.032714844	0	44330	0	0	0
123	124	124	Category H	-0.44384766	0	0.7199707	0.12060547	-0.003662109	-0.49316406	0	0	13/11/2017	13	11	2017	15:31:04	55864	0.4	15	31	4	0	0.059814453	3.515918	-0.61743164	0.067382813	0.8503418	1.5725098	0.22753906	0	0	0	0	0	0	0	0	0	1.0532227	0.053222656	0.37182617	0.17358398	-0.067382813	-0.13037109	0	44330	0	0	0
124	125	125	Category H	-0.85180664	0.011962891	0.94799805	0.18896484	0.013427734	-0.46826172	0	0	13/11/2017	13	11	2017	15:31:04	55864	0.5	15	31	4	0	0.059814453	3.515918	-0.61767578	0.068359375	0.85131836	1.6674805	0.25927734	0	0	0	0	0	0	0	0	0	1.0539551	0.053955078	0.38696289	-0.23388672	-0.056396484	0.096435547	0	44330	0	0	0
125	126	126	Category H	-0.61181641	0	0.80395508	0.0390625	0.024902344	-0.50073242	0	0	13/11/2017	13	11	2017	15:31:04	55864	0.6	15	31	4	0	0.059814453	3.515918	-0.61157227	0.065185547	0.84912109	0.80834961	0.079345703	0	0	0	0	0	0	0	0	0	1.0483398	0.048339844	0.1105957	0	-0.065185547	-0.045166016	0	44330	0	0	0
126	127	127	Category H	-0.73193359	-0.047851563	0.99584961	0.093505859	0.020996094	-0.49609375	0	0	13/11/2017	13	11	2017	15:31:04	55864	0.7	15	31	4	0	0.059814453	3.515918	-0.61035156	0.0625	0.85351563	2.1918945	0.21704102	0	0	0	0	0	0	0	0	0	1.0512695	0.051269531	0.3737793	-0.12133789	-0.11035156	0.14208984	0	44330	0	0	0
127	128	128	Category H	-0.61181641	0.011962891	0.77978516	0.056640625	0.034667969	-0.49511719	0	0	13/11/2017	13	11	2017	15:31:04	55864	0.8	15	31	4	0	0.059814453	3.515918	-0.61303711	0.063476563	0.85742188	2.1052246	0.093261719	0	0	0	0	0	0	0	0	0	1.0559082	0.055908203	0.13061523	0.001220703	-0.051513672	-0.077636719	0	44330	0	0	0
128	129	129	Category H	-0.89990234	0.25195313	0.77978516	0.15673828	0.036865234	-0.48242188	0	0	13/11/2017	13	11	2017	15:31:04	55864	0.9	15	31	4	0	0.059814453	3.515918	-0.60913086	0.059570313	0.859375	3.1445313	0.35742188	0	0	0	0	0	0	0	0	0	1.0551758	0.055175781	0.5625	-0.29052734	0.19213867	-0.079589844	0	44330	0	0	0
129	130	130	Category H	-0.41992188	-0.023925781	0.58789063	0.17993164	0.051513672	-0.46679688	0	0	13/11/2017	13	11	2017	15:31:05	55865	0	15	31	5	0	0.059814453	3.515918	-0.60644531	0.055664063	0.86206055	5.0107422	0.34106445	0	0	0	0	0	0	0	0	0	1.0554199	0.055419922	0.54052734	0.18652344	-0.079589844	-0.27416992	0	44330	0	0	0
130	131	131	Category H	-0.83984375	0.083984375	0.91186523	0.22290039	0.014648438	-0.45361328	0	0	13/11/2017	13	11	2017	15:31:05	55865	0.1	15	31	5	0	0.059814453	3.515918	-0.6027832	0.053955078	0.86352539	6.2089844	0.24365234	0	0	0	0	0	0	0	0	0	1.0544434	0.054443359	0.31518555	-0.23681641	0.030029297	0.048095703	0	44330	0	0	0
131	132	132	Category H	-0.51586914	0.10791016	0.86376953	0.13354492	0.056396484	-0.47924805	0	0	13/11/2017	13	11	2017	15:31:05	55865	0.2	15	31	5	0	0.059814453	3.515918	-0.59863281	0.053466797	0.86743164	6.4924316	0.099121094	0	0	0	0	0	0	0	0	0	1.0551758	0.055175781	0.14086914	0.082763672	0.054199219	-0.003662109	0	44330	0	0	0
132	133	133	Category H	-0.85180664	0.083984375	0.97192383	0.10571289	0.077392578	-0.484375	0	0	13/11/2017	13	11	2017	15:31:05	55865	0.3	15	31	5	0	0.059814453	3.515918	-0.59545898	0.052001953	0.87182617	7.498291	0.27661133	0	0	0	0	0	0	0	0	0	1.0571289	0.057128906	0.38769531	-0.25610352	0.031738281	0.099853516	0	44330	0	0	0
133	134	134	Category H	-0.59985352	-0.047851563	0.68383789	0.096923828	0.096191406	-0.48583984	0	0	13/11/2017	13	11	2017	15:31:05	55865	0.4	15	31	5	0	0.059814453	3.515918	-0.59033203	0.051269531	0.87524414	8.3027344	0.21582031	0	0	0	0	0	0	0	0	0	1.0571289	0.057128906	0.30004883	-0.009277344	-0.099121094	-0.19140625	0	44330	0	0	0
134	135	135	Category H	-0.25195313	0.10791016	0.50390625	0.21484375	0.11914063	-0.43652344	0	0	13/11/2017	13	11	2017	15:31:05	55865	0.5	15	31	5	0	0.059814453	3.515918	-0.58935547	0.05078125	0.87939453	7.1367188	0.50805664	0	0	0	0	0	0	0	0	0	1.0598145	0.059814453	0.76977539	0.33740234	0.056884766	-0.37548828	0	44330	0	0	0
135	136	136	Category H	-0.91186523	0.035888672	0.95996094	0.24243164	0.078613281	-0.43652344	0	0	13/11/2017	13	11	2017	15:31:05	55865	0.6	15	31	5	0	0.059814453	3.515918	-0.58227539	0.050048828	0.88037109	5.2680664	0.33911133	0	0	0	0	0	0	0	0	0	1.0566406	0.056640625	0.4230957	-0.3293457	-0.014160156	0.079345703	0	44330	0	0	0
136	137	137	Category H	-0.51586914	0.071777344	0.77978516	0.13769531	0.10449219	-0.47045898	0	0	13/11/2017	13	11	2017	15:31:05	55865	0.7	15	31	5	0	0.059814453	3.515918	-0.57714844	0.048828125	0.88354492	5.2416992	0.12280273	0	0	0	0	0	0	0	0	0	1.0566406	0.056640625	0.18798828	0.061279297	0.022705078	-0.10375977	0	44330	0	0	0
137	138	138	Category H	-0.75585938	0.15576172	0.89990234	0.15405273	0.096679688	-0.47167969	0	0	13/11/2017	13	11	2017	15:31:05	55865	0.8	15	31	5	0	0.059814453	3.515918	-0.57568359	0.048095703	0.88696289	5.027832	0.21020508	0	0	0	0	0	0	0	0	0	1.0583496	0.058349609	0.30053711	-0.17993164	0.10742188	0.012695313	0	44330	0	0	0
138	139	139	Category H	-0.7199707	0.10791016	0.89990234	0.072509766	0.10107422	-0.48925781	0	0	13/11/2017	13	11	2017	15:31:05	55865	0.9	15	31	5	0	0.059814453	3.515918	-0.57104492	0.047363281	0.89038086	5.0600586	0.16088867	0	0	0	0	0	0	0	0	0	1.0588379	0.058837891	0.21850586	-0.14868164	0.060302734	0.009277344	0	44330	0	0	0
139	140	140	Category H	-0.68383789	0.083984375	0.79199219	0.11962891	0.087646484	-0.48510742	0	0	13/11/2017	13	11	2017	15:31:06	55866	0	15	31	6	0	0.059326172	3.4788574	-0.5715332	0.045898438	0.89038086	6.5756836	0.15380859	0	0	0	0	0	0	0	0	0	1.059082	0.059082031	0.24853516	-0.11206055	0.037841797	-0.098388672	0	44330	0	0	0
140	141	141	Category H	-0.21582031	-0.10791016	0.50390625	0.18701172	0.096191406	-0.45703125	0	0	13/11/2017	13	11	2017	15:31:06	55866	0.1	15	31	6	0	0.059326172	3.4788574	-0.56713867	0.046142578	0.88696289	6.6713867	0.54223633	0	0	0	0	0	0	0	0	0	1.0537109	0.053710938	0.88867188	0.35131836	-0.15405273	-0.38305664	0	44330	0	0	0
141	142	142	Category H	-0.87597656	0.011962891	1.079834	0.1496582	0.1394043	-0.4609375	0	0	13/11/2017	13	11	2017	15:31:06	55866	0.2	15	31	6	0	0.059326172	3.4788574	-0.57250977	0.045654297	0.88720703	6.7224121	0.36083984	0	0	0	0	0	0	0	0	0	1.0568848	0.056884766	0.52954102	-0.30322266	-0.033691406	0.19238281	0	44330	0	0	0
142	143	143	Category H	-0.58789063	0.071777344	0.86376953	-0.020996094	0.063232422	-0.49707031	0	0	13/11/2017	13	11	2017	15:31:06	55866	0.3	15	31	6	0	0.059326172	3.4788574	-0.57836914	0.04296875	0.89160156	5.3012695	0.041015625	0	0	0	0	0	0	0	0	0	1.0634766	0.063476563	0.065917969	-0.009277344	0.028564453	-0.027832031	0	44330	0	0	0
143	144	144	Category H	-0.39599609	-0.047851563	0.98388672	0.060058594	0.036132813	-0.49829102	0	0	13/11/2017	13	11	2017	15:31:06	55866	0.4	15	31	6	0	0.059326172	3.4788574	-0.578125	0.041259766	0.8918457	2.548584	0.22265625	0	0	0	0	0	0	0	0	0	1.0637207	0.063720703	0.36328125	0.18212891	-0.089111328	0.091796875	0	44330	0	0	0
144	145	145	Category H	-0.68383789	0.071777344	0.97192383	0.003662109	0.015625	-0.50195313	0	0	13/11/2017	13	11	2017	15:31:06	55866	0.5	15	31	6	0	0.059326172	3.4788574	-0.57714844	0.038574219	0.88769531	2.1914063	0.1394043	0	0	0	0	0	0	0	0	0	1.0598145	0.059814453	0.22338867	-0.10644531	0.032958984	0.083984375	0	44330	0	0	0
145	146	146	Category H	-0.47998047	0.14379883	1.0319824	-0.017578125	0.029541016	-0.49951172	0	0	13/11/2017	13	11	2017	15:31:06	55866	0.6	15	31	6	0	0.059326172	3.4788574	-0.57836914	0.035644531	0.88818359	6.5407715	0.20483398	0	0	0	0	0	0	0	0	0	1.0605469	0.060546875	0.3503418	0.098388672	0.10791016	0.14355469	0	44330	0	0	0
146	147	147	Category H	-0.45581055	0.19189453	1.0678711	0.060546875	0.024414063	-0.49829102	0	0	13/11/2017	13	11	2017	15:31:06	55866	0.7	15	31	6	0	0.059326172	3.4788574	-0.5793457	0.036865234	0.88769531	6.5095215	0.26757813	0	0	0	0	0	0	0	0	0	1.060791	0.060791016	0.45849609	0.12353516	0.1550293	0.17993164	0	44330	0	0	0
147	148	148	Category H	-0.16796875	-0.14379883	0.68383789	0.11328125	-0.040771484	-0.49072266	0	0	13/11/2017	13	11	2017	15:31:06	55866	0.8	15	31	6	0	0.059326172	3.4788574	-0.57470703	0.032470703	0.88769531	8.2871094	0.48803711	0	0	0	0	0	0	0	0	0	1.0581055	0.058105469	0.78735352	0.40673828	-0.17626953	-0.20385742	0	44330	0	0	0
148	149	149	Category H	-0.49194336	-0.10791016	0.80395508	0.023193359	-0.035400391	-0.49804688	0	0	13/11/2017	13	11	2017	15:31:06	55866	0.9	15	31	6	0	0.059326172	3.4788574	-0.57177734	0.032958984	0.88549805	12.751709	0.18139648	0	0	0	0	0	0	0	0	0	1.0546875	0.0546875	0.30249023	0.079833984	-0.14086914	-0.081542969	0	44330	0	0	0
149	150	150	Category H	-0.57592773	-0.035888672	1.1999512	-0.095947266	-0.085449219	-0.48999023	0	0	13/11/2017	13	11	2017	15:31:07	55867	0	15	31	7	0	0.059326172	3.4788574	-0.5637207	0.034423828	0.88452148	18.079834	0.32324219	0	0	0	0	0	0	0	0	0	1.0495605	0.049560547	0.39770508	-0.011962891	-0.0703125	0.31518555	0	44330	0	0	0
150	151	151	Category H	-0.34790039	0.023925781	1.1279297	0.003662109	-0.11157227	-0.48901367	0	0	13/11/2017	13	11	2017	15:31:07	55867	0.1	15	31	7	0	0.059326172	3.4788574	-0.56738281	0.035644531	0.89086914	20.922119	0.32324219	0	0	0	0	0	0	0	0	0	1.0568848	0.056884766	0.46826172	0.21948242	-0.01171875	0.23681641	0	44330	0	0	0
151	152	152	Category H	-0.34790039	0.059814453	1.0559082	0.10083008	-0.14916992	-0.47167969	0	0	13/11/2017	13	11	2017	15:31:07	55867	0.2	15	31	7	0	0.059326172	3.4788574	-0.55981445	0.037109375	0.89013672	26.375488	0.26977539	0	0	0	0	0	0	0	0	0	1.052002	0.052001953	0.40014648	0.21191406	0.022460938	0.16552734	0	44330	0	0	0
152	153	153	Category H	-0.55175781	0.26391602	0.95996094	0.031982422	-0.14575195	-0.4777832	0	0	13/11/2017	13	11	2017	15:31:07	55867	0.3	15	31	7	0	0.059326172	3.4788574	-0.55859375	0.036621094	0.89550781	33.096436	0.23608398	0	0	0	0	0	0	0	0	0	1.0561523	0.056152344	0.29833984	0.006835938	0.22705078	0.064208984	0	44330	0	0	0
153	154	154	Category H	-0.45581055	0.23999023	0.92382813	0.061279297	-0.14086914	-0.48095703	0	0	13/11/2017	13	11	2017	15:31:07	55867	0.4	15	31	7	0	0.059326172	3.4788574	-0.54736328	0.038330078	0.89355469	35.463867	0.22314453	0	0	0	0	0	0	0	0	0	1.048584	0.048583984	0.32299805	0.091552734	0.20141602	0.030029297	0	44330	0	0	0
154	155	155	Category H	-0.49194336	-0.10791016	0.88793945	0.08203125	-0.18701172	-0.4609375	0	0	13/11/2017	13	11	2017	15:31:07	55867	0.5	15	31	7	0	0.059326172	3.4788574	-0.55126953	0.040039063	0.89941406	33.526123	0.15991211	0	0	0	0	0	0	0	0	0	1.0556641	0.055664063	0.21899414	0.059326172	-0.14794922	-0.011474609	0	44330	0	0	0
155	156	156	Category H	-0.34790039	0.095947266	0.94799805	0.091308594	-0.21362305	-0.44384766	0	0	13/11/2017	13	11	2017	15:31:07	55867	0.6	15	31	7	0	0.059326172	3.4788574	-0.54541016	0.041015625	0.89941406	29.823486	0.21044922	0	0	0	0	0	0	0	0	0	1.0524902	0.052490234	0.30078125	0.19750977	0.0546875	0.048339844	0	44330	0	0	0
156	157	157	Category H	-1.0439453	0.23999023	0.99584961	0.060058594	-0.20117188	-0.45825195	0	0	13/11/2017	13	11	2017	15:31:07	55867	0.7	15	31	7	0	0.059326172	3.4788574	-0.54272461	0.042480469	0.90161133	29.780029	0.54663086	0	0	0	0	0	0	0	0	0	1.0532227	0.053222656	0.79248047	-0.50097656	0.19726563	0.093994141	0	44330	0	0	0
157	158	158	Category H	0.023925781	-0.21582031	1.0078125	0.08984375	-0.16601563	-0.46875	0	0	13/11/2017	13	11	2017	15:31:07	55867	0.8	15	31	7	0	0.059326172	3.4788574	-0.53930664	0.044921875	0.90283203	25.334961	0.62939453	0	0	0	0	0	0	0	0	0	1.0527344	0.052734375	0.92895508	0.56323242	-0.26074219	0.10473633	0	44330	0	0	0
158	159	159	Category H	-0.46777344	0.023925781	1.1398926	0.27050781	-0.15600586	-0.41674805	0	0	13/11/2017	13	11	2017	15:31:07	55867	0.9	15	31	7	0	0.059326172	3.4788574	-0.54003906	0.047119141	0.90527344	20.63916	0.24633789	0	0	0	0	0	0	0	0	0	1.0551758	0.055175781	0.33007813	0.072265625	-0.023193359	0.234375	0	44330	0	0	0
159	160	160	Category H	-0.74389648	0.023925781	0.95996094	0.12426758	-0.1953125	-0.44848633	0	0	13/11/2017	13	11	2017	15:31:08	55868	0	15	31	8	0	0.059326172	3.4788574	-0.5390625	0.048339844	0.90673828	16.543945	0.21264648	0	0	0	0	0	0	0	0	0	1.0561523	0.056152344	0.28222656	-0.20458984	-0.024414063	0.052978516	0	44330	0	0	0
160	161	161	Category H	-0.41992188	0.023925781	0.94799805	0.18774414	-0.21337891	-0.42919922	0	0	13/11/2017	13	11	2017	15:31:08	55868	0.1	15	31	8	0	0.059326172	3.4788574	-0.53320313	0.051025391	0.90600586	11.654785	0.1237793	0	0	0	0	0	0	0	0	0	1.0524902	0.052490234	0.18212891	0.11328125	-0.027099609	0.041748047	0	44330	0	0	0
161	162	162	Category H	-0.53979492	0.059814453	0.92382813	0.16748047	-0.20117188	-0.43920898	0	0	13/11/2017	13	11	2017	15:31:08	55868	0.2	15	31	8	0	0.059326172	3.4788574	-0.5300293	0.051757813	0.9074707	5.8359375	0.020263672	0	0	0	0	0	0	0	0	0	1.0522461	0.052246094	0.033691406	-0.009521484	0.0078125	0.016113281	0	44330	0	0	0
162	163	163	Category H	-0.57592773	-0.10791016	0.98388672	0.18505859	-0.19970703	-0.42773438	0	0	13/11/2017	13	11	2017	15:31:08	55868	0.3	15	31	8	0	0.059326172	3.4788574	-0.52734375	0.050292969	0.90844727	1.2424316	0.18188477	0	0	0	0	0	0	0	0	0	1.0517578	0.051757813	0.28198242	-0.048339844	-0.15820313	0.075195313	0	44330	0	0	0
163	164	164	Category H	-0.64794922	0.2277832	0.89990234	0.16503906	-0.20727539	-0.43017578	0	0	13/11/2017	13	11	2017	15:31:08	55868	0.4	15	31	8	0	0.059326172	3.4788574	-0.52197266	0.052001953	0.91040039	6.1242676	0.21630859	0	0	0	0	0	0	0	0	0	1.0507813	0.05078125	0.31201172	-0.12573242	0.17553711	-0.010498047	0	44330	0	0	0
164	165	165	Category H	-0.27587891	-0.047851563	0.7199707	0.25854492	-0.17773438	-0.40698242	0	0	13/11/2017	13	11	2017	15:31:08	55868	0.5	15	31	8	0	0.059326172	3.4788574	-0.52172852	0.0546875	0.9152832	8.6655273	0.33032227	0	0	0	0	0	0	0	0	0	1.0549316	0.054931641	0.54370117	0.24584961	-0.10253906	-0.1953125	0	44330	0	0	0
165	166	166	Category H	-0.70776367	-0.083984375	1.0678711	0.32373047	-0.16748047	-0.36962891	0	0	13/11/2017	13	11	2017	15:31:08	55868	0.6	15	31	8	0	0.059326172	3.4788574	-0.51538086	0.056396484	0.9152832	9.1337891	0.28271484	0	0	0	0	0	0	0	0	0	1.052002	0.052001953	0.48510742	-0.19213867	-0.14038086	0.15234375	0	44330	0	0	0
166	167	167	Category H	-0.58789063	0.11987305	0.94799805	0.22924805	-0.17675781	-0.42138672	0	0	13/11/2017	13	11	2017	15:31:08	55868	0.7	15	31	8	0	0.059326172	3.4788574	-0.51269531	0.057373047	0.91601563	9.4509277	0.10253906	0	0	0	0	0	0	0	0	0	1.0515137	0.051513672	0.16918945	-0.074951172	0.062255859	0.031738281	0	44330	0	0	0
167	168	168	Category H	-0.57592773	-0.15576172	0.95996094	0.24780273	-0.17895508	-0.40600586	0	0	13/11/2017	13	11	2017	15:31:08	55868	0.8	15	31	8	0	0.059326172	3.4788574	-0.50634766	0.061523438	0.91577148	8.2724609	0.23242188	0	0	0	0	0	0	0	0	0	1.0483398	0.048339844	0.33081055	-0.069335938	-0.21728516	0.043945313	0	44330	0	0	0
168	169	169	Category H	-0.64794922	-0.13183594	0.95996094	0.22167969	-0.19213867	-0.42285156	0	0	13/11/2017	13	11	2017	15:31:08	55868	0.9	15	31	8	0	0.059326172	3.4788574	-0.50317383	0.063964844	0.91845703	7.9504395	0.24682617	0	0	0	0	0	0	0	0	0	1.0493164	0.049316406	0.38183594	-0.14453125	-0.19580078	0.041259766	0	44330	0	0	0
169	170	170	Category H	-0.44384766	0.023925781	0.73193359	0.27539063	-0.20239258	-0.39404297	0	0	13/11/2017	13	11	2017	15:31:09	55869	0	15	31	9	0	0.059326172	3.4788574	-0.49682617	0.061523438	0.9206543	6.9204102	0.19946289	0	0	0	0	0	0	0	0	0	1.0478516	0.047851563	0.27929688	0.052978516	-0.037597656	-0.1887207	0	44330	0	0	0
170	171	171	Category H	-0.34790039	0.059814453	0.97192383	0.31616211	-0.18603516	-0.37304688	0	0	13/11/2017	13	11	2017	15:31:09	55869	0.1	15	31	9	0	0.059326172	3.4788574	-0.49462891	0.063476563	0.92626953	5.0854492	0.15356445	0	0	0	0	0	0	0	0	0	1.052002	0.052001953	0.19604492	0.14672852	-0.003662109	0.045410156	0	44330	0	0	0
171	172	172	Category H	-0.44384766	0	0.94799805	0.2421875	-0.21289063	-0.3972168	0	0	13/11/2017	13	11	2017	15:31:09	55869	0.2	15	31	9	0	0.059326172	3.4788574	-0.48925781	0.062988281	0.92700195	3.7216797	0.080566406	0	0	0	0	0	0	0	0	0	1.0500488	0.050048828	0.12963867	0.045410156	-0.062988281	0.020751953	0	44330	0	0	0
172	173	173	Category H	-0.35986328	0.059814453	0.95996094	0.30249023	-0.20629883	-0.37158203	0	0	13/11/2017	13	11	2017	15:31:09	55869	0.3	15	31	9	0	0.059326172	3.4788574	-0.48803711	0.063720703	0.9284668	1.5515137	0.13208008	0	0	0	0	0	0	0	0	0	1.0507813	0.05078125	0.16357422	0.12817383	-0.00390625	0.03125	0	44330	0	0	0
173	174	174	Category H	-0.63598633	0.15576172	0.89990234	0.21337891	-0.21435547	-0.41162109	0	0	13/11/2017	13	11	2017	15:31:09	55869	0.4	15	31	9	0	0.059326172	3.4788574	-0.48266602	0.063964844	0.92724609	0.32299805	0.18041992	0	0	0	0	0	0	0	0	0	1.0473633	0.047363281	0.2722168	-0.15307617	0.091552734	-0.02734375	0	44330	0	0	0
174	175	175	Category H	-0.45581055	0.095947266	0.88793945	0.26831055	-0.2175293	-0.3840332	0	0	13/11/2017	13	11	2017	15:31:09	55869	0.5	15	31	9	0	0.059326172	3.4788574	-0.47753906	0.065429688	0.93212891	0.34472656	0.057861328	0	0	0	0	0	0	0	0	0	1.0493164	0.049316406	0.096435547	0.021728516	0.030273438	-0.044189453	0	44330	0	0	0
175	176	176	Category H	-0.35986328	0	0.92382813	0.30444336	-0.20483398	-0.37158203	0	0	13/11/2017	13	11	2017	15:31:09	55869	0.6	15	31	9	0	0.059326172	3.4788574	-0.48242188	0.065185547	0.93945313	0.52832031	0.13989258	0	0	0	0	0	0	0	0	0	1.0583496	0.058349609	0.20385742	0.12255859	-0.065185547	-0.015625	0	44330	0	0	0
176	177	177	Category H	-0.50390625	0.011962891	0.79199219	0.37988281	-0.17797852	-0.31567383	0	0	13/11/2017	13	11	2017	15:31:09	55869	0.7	15	31	9	0	0.059326172	3.4788574	-0.48071289	0.064453125	0.93603516	0.67333984	0.1550293	0	0	0	0	0	0	0	0	0	1.0541992	0.054199219	0.21972656	-0.022949219	-0.052490234	-0.14404297	0	44330	0	0	0
177	178	178	Category H	-0.51586914	0.071777344	0.97192383	0.33447266	-0.14990234	-0.37060547	0	0	13/11/2017	13	11	2017	15:31:09	55869	0.8	15	31	9	0	0.059326172	3.515918	-0.48852539	0.061523438	0.9387207	0.20019531	0.043945313	0	0	0	0	0	0	0	0	0	1.0600586	0.060058594	0.0703125	-0.027099609	0.010009766	0.032958984	0	44330	0	0	0
178	179	179	Category H	-0.49194336	-0.059814453	1.1518555	0.31567383	-0.1730957	-0.37988281	0	0	13/11/2017	13	11	2017	15:31:09	55869	0.9	15	31	9	0	0.059326172	3.515918	-0.48144531	0.060058594	0.93286133	0.18115234	0.24975586	0	0	0	0	0	0	0	0	0	1.0515137	0.051513672	0.34912109	-0.010253906	-0.11987305	0.21875	0	44330	0	0	0
179	180	180	Category H	-0.6237793	0.011962891	0.87597656	0.32128906	-0.1706543	-0.36865234	0	0	13/11/2017	13	11	2017	15:31:10	55870	0	15	31	10	0	0.059326172	3.515918	-0.48852539	0.061523438	0.93481445	1.8527832	0.15527344	0	0	0	0	0	0	0	0	0	1.0566406	0.056640625	0.2434082	-0.13500977	-0.049560547	-0.058837891	0	44330	0	0	0
180	181	181	Category H	-0.41992188	0.19189453	0.7199707	0.44213867	-0.17480469	-0.25512695	0	0	13/11/2017	13	11	2017	15:31:10	55870	0.1	15	31	10	0	0.059326172	3.515918	-0.48388672	0.0625	0.93383789	3.4428711	0.25805664	0	0	0	0	0	0	0	0	0	1.0537109	0.053710938	0.40722656	0.063964844	0.12915039	-0.21386719	0	44330	0	0	0
181	182	182	Category H	-0.7199707	-0.071777344	0.97192383	0.43920898	-0.14306641	-0.26586914	0	0	13/11/2017	13	11	2017	15:31:10	55870	0.2	15	31	10	0	0.059326172	3.515918	-0.49365234	0.067138672	0.93896484	4.9272461	0.26757813	0	0	0	0	0	0	0	0	0	1.0629883	0.062988281	0.39819336	-0.22607422	-0.13891602	0.032714844	0	44330	0	0	0
182	183	183	Category H	-0.53979492	-0.083984375	0.83984375	0.41430664	-0.14550781	-0.29150391	0	0	13/11/2017	13	11	2017	15:31:10	55870	0.3	15	31	10	0	0.059326172	3.515918	-0.49316406	0.068847656	0.93676758	6.7805176	0.18701172	0	0	0	0	0	0	0	0	0	1.0610352	0.061035156	0.29663086	-0.046386719	-0.15283203	-0.096923828	0	44330	0	0	0
183	184	184	Category H	-0.64794922	0.035888672	0.89990234	0.36621094	-0.15771484	-0.34692383	0	0	13/11/2017	13	11	2017	15:31:10	55870	0.4	15	31	10	0	0.059326172	3.515918	-0.48974609	0.070556641	0.93530273	7.4042969	0.16552734	0	0	0	0	0	0	0	0	0	1.0581055	0.058105469	0.22802734	-0.15795898	-0.034667969	-0.035400391	0	44330	0	0	0
184	185	185	Category H	-0.55175781	-0.047851563	0.98388672	0.3359375	-0.15478516	-0.36450195	0	0	13/11/2017	13	11	2017	15:31:10	55870	0.5	15	31	10	0	0.059326172	3.515918	-0.48828125	0.074707031	0.93334961	6.8266602	0.14697266	0	0	0	0	0	0	0	0	0	1.0559082	0.055908203	0.23632813	-0.063232422	-0.12255859	0.050292969	0	44330	0	0	0
185	186	186	Category H	-0.37182617	0.035888672	0.88793945	0.35327148	-0.16772461	-0.35107422	0	0	13/11/2017	13	11	2017	15:31:10	55870	0.6	15	31	10	0	0.059326172	3.515918	-0.49462891	0.073974609	0.93408203	5.5007324	0.13671875	0	0	0	0	0	0	0	0	0	1.0595703	0.059570313	0.20727539	0.12280273	-0.038085938	-0.046142578	0	44330	0	0	0
186	187	187	Category H	-0.39599609	-0.011962891	0.93579102	0.36450195	-0.19433594	-0.31884766	0	0	13/11/2017	13	11	2017	15:31:10	55870	0.7	15	31	10	0	0.059326172	3.515918	-0.49194336	0.072753906	0.92822266	2.9885254	0.12841797	0	0	0	0	0	0	0	0	0	1.0529785	0.052978516	0.18847656	0.095947266	-0.084716797	0.007324219	0	44330	0	0	0
187	188	188	Category H	-0.55175781	0.095947266	0.87597656	0.30200195	-0.2121582	-0.37426758	0	0	13/11/2017	13	11	2017	15:31:10	55870	0.8	15	31	10	0	0.059326172	3.515918	-0.49902344	0.073242188	0.92993164	0.024169922	0.078613281	0	0	0	0	0	0	0	0	0	1.0578613	0.057861328	0.12915039	-0.052490234	0.022460938	-0.053955078	0	44330	0	0	0
188	189	189	Category H	-0.39599609	0.071777344	0.85180664	0.27709961	-0.21826172	-0.38305664	0	0	13/11/2017	13	11	2017	15:31:10	55870	0.9	15	31	10	0	0.059326172	3.515918	-0.50488281	0.075683594	0.9309082	2.6005859	0.13476563	0	0	0	0	0	0	0	0	0	1.0617676	0.061767578	0.19213867	0.10888672	-0.00390625	-0.079101563	0	44330	0	0	0
189	190	190	Category H	-0.58789063	0.20385742	1.0678711	0.29101563	-0.19116211	-0.37939453	0	0	13/11/2017	13	11	2017	15:31:11	55871	0	15	31	11	0	0.059326172	3.515918	-0.50683594	0.077392578	0.93237305	4.5766602	0.2019043	0	0	0	0	0	0	0	0	0	1.064209	0.064208984	0.34228516	-0.080810547	0.1262207	0.13525391	0	44330	0	0	0
190	191	191	Category H	-0.35986328	0.21582031	0.83984375	0.29077148	-0.2019043	-0.37646484	0	0	13/11/2017	13	11	2017	15:31:11	55871	0.1	15	31	11	0	0.059326172	3.515918	-0.51025391	0.078613281	0.92871094	6.5258789	0.22192383	0	0	0	0	0	0	0	0	0	1.0625	0.0625	0.37646484	0.15039063	0.13696289	-0.088867188	0	44330	0	0	0
191	192	192	Category H	-0.51586914	-0.083984375	1.0559082	0.31079102	-0.22485352	-0.35742188	0	0	13/11/2017	13	11	2017	15:31:11	55871	0.2	15	31	11	0	0.059326172	3.515918	-0.51245117	0.079833984	0.92382813	8.3317871	0.21044922	0	0	0	0	0	0	0	0	0	1.0595703	0.059570313	0.29907227	-0.003173828	-0.16381836	0.13183594	0	44330	0	0	0
192	193	193	Category H	-0.27587891	0.13183594	0.88793945	0.29907227	-0.22290039	-0.36865234	0	0	13/11/2017	13	11	2017	15:31:11	55871	0.3	15	31	11	0	0.059326172	3.515918	-0.51928711	0.079345703	0.92236328	9.2473145	0.2512207	0	0	0	0	0	0	0	0	0	1.0615234	0.061523438	0.33007813	0.2434082	0.052246094	-0.034423828	0	44330	0	0	0
193	194	194	Category H	-0.61181641	0.17993164	1.0439453	0.31079102	-0.22900391	-0.359375	0	0	13/11/2017	13	11	2017	15:31:11	55871	0.4	15	31	11	0	0.059326172	3.515918	-0.51586914	0.076660156	0.91601563	9.4301758	0.18994141	0	0	0	0	0	0	0	0	0	1.0541992	0.054199219	0.32666016	-0.095703125	0.10302734	0.12768555	0	44330	0	0	0
194	195	195	Category H	-0.34790039	0.14379883	0.92382813	0.29370117	-0.22363281	-0.36645508	0	0	13/11/2017	13	11	2017	15:31:11	55871	0.5	15	31	11	0	0.059326172	3.515918	-0.51928711	0.075195313	0.91503906	9.3515625	0.18481445	0	0	0	0	0	0	0	0	0	1.0549316	0.054931641	0.2487793	0.17138672	0.068359375	0.008544922	0	44330	0	0	0
195	196	196	Category H	-0.37182617	0.011962891	0.97192383	0.35424805	-0.22021484	-0.31713867	0	0	13/11/2017	13	11	2017	15:31:11	55871	0.6	15	31	11	0	0.059326172	3.515918	-0.51928711	0.077148438	0.91381836	9.3994141	0.17138672	0	0	0	0	0	0	0	0	0	1.0537109	0.053710938	0.27075195	0.14746094	-0.065185547	0.057861328	0	44330	0	0	0
196	197	197	Category H	-0.6237793	0.17993164	0.94799805	0.30957031	-0.22045898	-0.35717773	0	0	13/11/2017	13	11	2017	15:31:11	55871	0.7	15	31	11	0	0.059326172	3.515918	-0.52563477	0.073242188	0.91308594	8.232666	0.14892578	0	0	0	0	0	0	0	0	0	1.0561523	0.056152344	0.23925781	-0.097900391	0.10644531	0.034667969	0	44330	0	0	0
197	198	198	Category H	-0.41992188	0.2277832	0.94799805	0.30273438	-0.23535156	-0.35546875	0	0	13/11/2017	13	11	2017	15:31:11	55871	0.8	15	31	11	0	0.059326172	3.515918	-0.51953125	0.071289063	0.91088867	6.5148926	0.18896484	0	0	0	0	0	0	0	0	0	1.0510254	0.051025391	0.29296875	0.099609375	0.15625	0.036865234	0	44330	0	0	0
198	199	199	Category H	-0.73193359	0.14379883	1.0197754	0.27636719	-0.23608398	-0.37084961	0	0	13/11/2017	13	11	2017	15:31:11	55871	0.9	15	31	11	0	0.059326172	3.515918	-0.53051758	0.073730469	0.90869141	5.3093262	0.24023438	0	0	0	0	0	0	0	0	0	1.0549316	0.054931641	0.38208008	-0.20117188	0.069824219	0.11083984	0	44330	0	0	0
199	200	200	Category H	-0.19189453	0.19189453	0.75585938	0.32128906	-0.24072266	-0.33203125	0	0	13/11/2017	13	11	2017	15:31:12	55872	0	15	31	12	0	0.059326172	3.515918	-0.53125	0.072509766	0.90454102	3.682373	0.3894043	0	0	0	0	0	0	0	0	0	1.0515137	0.051513672	0.60742188	0.33935547	0.11914063	-0.14868164	0	44330	0	0	0
200	201	201	Category H	-0.10791016	0.19189453	0.80395508	0.41455078	-0.19067383	-0.27075195	0	0	13/11/2017	13	11	2017	15:31:12	55872	0.1	15	31	12	0	0.059326172	3.515918	-0.53222656	0.073974609	0.90234375	2.2946777	0.45117188	0	0	0	0	0	0	0	0	0	1.050293	0.050292969	0.640625	0.42431641	0.11767578	-0.098388672	0	44330	0	0	0
201	202	202	Category H	-0.63598633	0.011962891	1.0319824	0.34594727	-0.18041992	-0.35351563	0	0	13/11/2017	13	11	2017	15:31:12	55872	0.2	15	31	12	0	0.059326172	3.515918	-0.53564453	0.07421875	0.90185547	0.7902832	0.17529297	0	0	0	0	0	0	0	0	0	1.0517578	0.051757813	0.29248047	-0.10009766	-0.062255859	0.12988281	0	44330	0	0	0
202	203	203	Category H	-0.31176758	0.16796875	0.97192383	0.31713867	-0.1796875	-0.36889648	0	0	13/11/2017	13	11	2017	15:31:12	55872	0.3	15	31	12	0	0.059326172	3.515918	-0.53491211	0.074707031	0.89941406	0.33227539	0.25219727	0	0	0	0	0	0	0	0	0	1.0490723	0.049072266	0.38867188	0.22314453	0.093017578	0.072265625	0	44330	0	0	0
203	204	204	Category H	-0.40795898	0.21582031	1.1037598	0.33520508	-0.1809082	-0.35546875	0	0	13/11/2017	13	11	2017	15:31:12	55872	0.4	15	31	12	0	0.059326172	3.515918	-0.53515625	0.077636719	0.89453125	1.421875	0.28100586	0	0	0	0	0	0	0	0	0	1.0454102	0.045410156	0.47436523	0.12719727	0.13793945	0.20898438	0	44330	0	0	0
204	205	205	Category H	-0.34790039	0.15576172	0.94799805	0.30273438	-0.17358398	-0.38427734	0	0	13/11/2017	13	11	2017	15:31:12	55872	0.5	15	31	12	0	0.059326172	3.515918	-0.53833008	0.076416016	0.89501953	2.1120605	0.21289063	0	0	0	0	0	0	0	0	0	1.0473633	0.047363281	0.32250977	0.19042969	0.079101563	0.052734375	0	44330	0	0	0
205	206	206	Category H	-0.40795898	0.071777344	0.87597656	0.34228516	-0.18041992	-0.35668945	0	0	13/11/2017	13	11	2017	15:31:12	55872	0.6	15	31	12	0	0.059326172	3.515918	-0.54345703	0.077880859	0.89648438	2.1315918	0.13720703	0	0	0	0	0	0	0	0	0	1.0512695	0.051269531	0.16235352	0.13549805	-0.006103516	-0.020507813	0	44330	0	0	0
206	207	207	Category H	-0.21582031	0.29980469	0.97192383	0.34521484	-0.16650391	-0.35229492	0	0	13/11/2017	13	11	2017	15:31:12	55872	0.7	15	31	12	0	0.059326172	3.515918	-0.54272461	0.079833984	0.89477539	2.5556641	0.40136719	0	0	0	0	0	0	0	0	0	1.0495605	0.049560547	0.6237793	0.3269043	0.21972656	0.076904297	0	44330	0	0	0
207	208	208	Category H	-0.35986328	0.20385742	0.99584961	0.36035156	-0.18261719	-0.3359375	0	0	13/11/2017	13	11	2017	15:31:12	55872	0.8	15	31	12	0	0.059326172	3.515918	-0.54150391	0.080078125	0.89428711	3.0957031	0.2421875	0	0	0	0	0	0	0	0	0	1.048584	0.048583984	0.40698242	0.18164063	0.12353516	0.10131836	0	44330	0	0	0
208	209	209	Category H	-0.38378906	0.047851563	0.94799805	0.32128906	-0.16381836	-0.37475586	0	0	13/11/2017	13	11	2017	15:31:12	55872	0.9	15	31	12	0	0.059326172	3.515918	-0.53857422	0.084472656	0.89355469	4.4770508	0.16796875	0	0	0	0	0	0	0	0	0	1.046875	0.046875	0.24560547	0.15478516	-0.036621094	0.054199219	0	44330	0	0	0
209	210	210	Category H	-0.25195313	0.13183594	1.0319824	0.31884766	-0.15576172	-0.37573242	0	0	13/11/2017	13	11	2017	15:31:13	55873	0	15	31	13	0	0.059326172	3.515918	-0.54345703	0.085693359	0.89208984	4.9794922	0.32666016	0	0	0	0	0	0	0	0	0	1.0480957	0.048095703	0.47753906	0.29150391	0.045898438	0.13964844	0	44330	0	0	0
210	211	211	Category H	-0.41992188	0.047851563	0.97192383	0.30883789	-0.16552734	-0.38598633	0	0	13/11/2017	13	11	2017	15:31:13	55873	0.1	15	31	13	0	0.059326172	3.515918	-0.54370117	0.087646484	0.89233398	6.3681641	0.15234375	0	0	0	0	0	0	0	0	0	1.048584	0.048583984	0.24291992	0.1237793	-0.039794922	0.079345703	0	44330	0	0	0
211	212	212	Category H	-0.40795898	0.16796875	0.98388672	0.27905273	-0.15039063	-0.40454102	0	0	13/11/2017	13	11	2017	15:31:13	55873	0.2	15	31	13	0	0.059326172	3.515918	-0.54345703	0.088623047	0.89624023	9.5219727	0.1796875	0	0	0	0	0	0	0	0	0	1.052002	0.052001953	0.30224609	0.13549805	0.079101563	0.087402344	0	44330	0	0	0
212	213	213	Category H	-0.41992188	0.10791016	0.87597656	0.33007813	-0.14477539	-0.37768555	0	0	13/11/2017	13	11	2017	15:31:13	55873	0.3	15	31	13	0	0.059326172	3.515918	-0.54492188	0.088134766	0.8972168	12.817871	0.12817383	0	0	0	0	0	0	0	0	0	1.0534668	0.053466797	0.16601563	0.125	0.01953125	-0.021240234	0	44330	0	0	0
213	214	214	Category H	-0.19189453	0.059814453	1.0678711	0.37426758	-0.13793945	-0.33959961	0	0	13/11/2017	13	11	2017	15:31:13	55873	0.4	15	31	13	0	0.059326172	3.515918	-0.55004883	0.089599609	0.89355469	16.331299	0.39916992	0	0	0	0	0	0	0	0	0	1.0532227	0.053222656	0.56201172	0.3581543	-0.029785156	0.17407227	0	44330	0	0	0
214	215	215	Category H	-0.64794922	0.095947266	1.1037598	0.37915039	-0.14404297	-0.33544922	0	0	13/11/2017	13	11	2017	15:31:13	55873	0.5	15	31	13	0	0.059326172	3.515918	-0.54956055	0.086181641	0.89331055	20.650879	0.23217773	0	0	0	0	0	0	0	0	0	1.0524902	0.052490234	0.31811523	-0.098144531	0.009521484	0.21020508	0	44330	0	0	0
215	216	216	Category G	-0.76782227	-0.023925781	0.68383789	0.20068359	0.24584961	-0.39208984	0	0	13/11/2017	13	11	2017	15:31:15	55875	0.199	15	31	15	0	0.059326172	3.515918	-0.55151367	0.088378906	0.89233398	26.557129	0.32055664	0	0	0	0	0	0	0	0	0	1.0527344	0.052734375	0.53686523	-0.21606445	-0.11230469	-0.20849609	0	44330	0	0	0
216	217	217	Category G	-1.1398926	-0.15576172	0.99584961	0.2355957	0.21899414	-0.38720703	0	0	13/11/2017	13	11	2017	15:31:15	55875	0.3	15	31	15	0	0.059326172	3.515918	-0.55078125	0.08984375	0.88989258	30.402588	0.64672852	0	0	0	0	0	0	0	0	0	1.050293	0.050292969	0.94042969	-0.58886719	-0.24560547	0.10571289	0	44330	0	0	0
217	218	218	Category G	-0.19189453	0.035888672	0.43188477	0.35058594	0.23706055	-0.27416992	0	0	13/11/2017	13	11	2017	15:31:15	55875	0.4	15	31	15	0	0.059326172	3.515918	-0.5534668	0.090576172	0.89086914	32.646729	0.58691406	0	0	0	0	0	0	0	0	0	1.0527344	0.052734375	0.87524414	0.36157227	-0.0546875	-0.45898438	0	44330	0	0	0
218	219	219	Category G	-1.2958984	0.21582031	1.0439453	0.39404297	0.2043457	-0.26123047	0	0	13/11/2017	13	11	2017	15:31:15	55875	0.5	15	31	15	0	0.059326172	3.515918	-0.55273438	0.090087891	0.89135742	34.320557	0.76879883	0	0	0	0	0	0	0	0	0	1.0527344	0.052734375	1.0209961	-0.74291992	0.12548828	0.15234375	0	44330	0	0	0
219	220	220	Category G	-0.29980469	0.16796875	0.7199707	0.34594727	0.17553711	-0.33081055	0	0	13/11/2017	13	11	2017	15:31:15	55875	0.6	15	31	15	0	0.059326172	3.515918	-0.55737305	0.090576172	0.88842773	34.854004	0.31738281	0	0	0	0	0	0	0	0	0	1.0527344	0.052734375	0.50341797	0.25756836	0.077148438	-0.16845703	0	44330	0	0	0
220	221	221	Category G	-0.99584961	0.26391602	0.91186523	0.34545898	0.14160156	-0.34985352	0	0	13/11/2017	13	11	2017	15:31:15	55875	0.7	15	31	15	0	0.059326172	3.515918	-0.55859375	0.091796875	0.88793945	32.884277	0.47045898	0	0	0	0	0	0	0	0	0	1.0529785	0.052978516	0.63305664	-0.43701172	0.171875	0.023681641	0	44330	0	0	0
221	222	222	Category G	-0.83984375	0.15576172	0.91186523	0.21875	0.14697266	-0.43188477	0	0	13/11/2017	13	11	2017	15:31:15	55875	0.8	15	31	15	0	0.059326172	3.515918	-0.55932617	0.08984375	0.89038086	28.495605	0.28857422	0	0	0	0	0	0	0	0	0	1.0554199	0.055419922	0.36743164	-0.28027344	0.065673828	0.021240234	0	44330	0	0	0
222	223	223	Category G	-0.32397461	0.20385742	0.73193359	0.28417969	0.13110352	-0.39282227	0	0	13/11/2017	13	11	2017	15:31:15	55875	0.9	15	31	15	0	0.059326172	3.515918	-0.55395508	0.091796875	0.89111328	25.943359	0.30126953	0	0	0	0	0	0	0	0	0	1.0532227	0.053222656	0.5012207	0.22998047	0.11181641	-0.15917969	0	44330	0	0	0
223	224	224	Category G	-0.27587891	0.27587891	0.82788086	0.33276367	0.18530273	-0.33520508	0	0	13/11/2017	13	11	2017	15:31:16	55876	0	15	31	16	0	0.059326172	3.515918	-0.5559082	0.094970703	0.89013672	22.547852	0.33911133	0	0	0	0	0	0	0	0	0	1.0539551	0.053955078	0.5234375	0.2800293	0.18066406	-0.062255859	0	44330	0	0	0
224	225	225	Category G	-1.1879883	0.023925781	1.0319824	0.23657227	0.15576172	-0.41625977	0	0	13/11/2017	13	11	2017	15:31:16	55876	0.1	15	31	16	0	0.059326172	3.515918	-0.55566406	0.093017578	0.88989258	16.896729	0.65161133	0	0	0	0	0	0	0	0	0	1.0532227	0.053222656	0.84326172	-0.63208008	-0.069091797	0.1418457	0	44330	0	0	0
225	226	226	Category G	-0.26391602	0.047851563	0.56396484	0.26025391	0.16503906	-0.40209961	0	0	13/11/2017	13	11	2017	15:31:16	55876	0.2	15	31	16	0	0.059326172	3.515918	-0.55615234	0.092529297	0.88793945	12.111816	0.4387207	0	0	0	0	0	0	0	0	0	1.052002	0.052001953	0.66137695	0.29223633	-0.044677734	-0.32397461	0	44330	0	0	0
226	227	227	Category G	-1.0197754	0.2277832	1.2119141	0.32836914	0.21459961	-0.31225586	0	0	13/11/2017	13	11	2017	15:31:16	55876	0.3	15	31	16	0	0.059326172	3.515918	-0.55541992	0.094726563	0.88769531	9.4475098	0.58154297	0	0	0	0	0	0	0	0	0	1.0515137	0.051513672	0.92114258	-0.46411133	0.1328125	0.32397461	0	44330	0	0	0
227	228	228	Category G	-0.63598633	0.047851563	0.76782227	0.2121582	0.18676758	-0.41821289	0	0	13/11/2017	13	11	2017	15:31:16	55876	0.4	15	31	16	0	0.059326172	3.515918	-0.56005859	0.095214844	0.88769531	8.0878906	0.1496582	0	0	0	0	0	0	0	0	0	1.0539551	0.053955078	0.2434082	-0.075683594	-0.047363281	-0.11987305	0	44330	0	0	0
228	229	229	Category G	-0.64794922	0.035888672	0.92382813	0.27099609	0.18969727	-0.38208008	0	0	13/11/2017	13	11	2017	15:31:16	55876	0.5	15	31	16	0	0.059326172	3.515918	-0.56201172	0.093261719	0.88720703	6.4995117	0.109375	0	0	0	0	0	0	0	0	0	1.0544434	0.054443359	0.1796875	-0.085693359	-0.057373047	0.036376953	0	44330	0	0	0
229	230	230	Category G	-0.85180664	0.047851563	0.88793945	0.13867188	0.18334961	-0.44726563	0	0	13/11/2017	13	11	2017	15:31:16	55876	0.6	15	31	16	0	0.059326172	3.515918	-0.56201172	0.09375	0.88427734	5.3505859	0.29321289	0	0	0	0	0	0	0	0	0	1.0517578	0.051757813	0.33911133	-0.28955078	-0.045898438	0.003417969	0	44330	0	0	0
230	231	231	Category G	-0.52783203	0.13183594	0.75585938	0.16918945	0.18579102	-0.4387207	0	0	13/11/2017	13	11	2017	15:31:16	55876	0.7	15	31	16	0	0.059326172	3.515918	-0.56713867	0.092285156	0.88623047	6.2453613	0.1418457	0	0	0	0	0	0	0	0	0	1.0561523	0.056152344	0.20922852	0.039306641	0.039306641	-0.13037109	0	44330	0	0	0
231	232	232	Category G	-0.88793945	0.023925781	0.92382813	0.22949219	0.1940918	-0.40991211	0	0	13/11/2017	13	11	2017	15:31:16	55876	0.8	15	31	16	0	0.059326172	3.515918	-0.56982422	0.08984375	0.88525391	7.7180176	0.3269043	0	0	0	0	0	0	0	0	0	1.0566406	0.056640625	0.42236328	-0.31787109	-0.065917969	0.038330078	0	44330	0	0	0
232	233	233	Category G	-0.2878418	0.035888672	0.46777344	0.3046875	0.20117188	-0.34960938	0	0	13/11/2017	13	11	2017	15:31:16	55876	0.9	15	31	16	0	0.059326172	3.515918	-0.57421875	0.092285156	0.88354492	6.8034668	0.50805664	0	0	0	0	0	0	0	0	0	1.0578613	0.057861328	0.75878906	0.28637695	-0.056396484	-0.41577148	0	44330	0	0	0
233	234	234	Category G	-0.73193359	0.11987305	0.83984375	0.27270508	0.19384766	-0.38110352	0	0	13/11/2017	13	11	2017	15:31:17	55877	0	15	31	17	0	0.059326172	3.515918	-0.57763672	0.091064453	0.88476563	6.4047852	0.16308594	0	0	0	0	0	0	0	0	0	1.0605469	0.060546875	0.22753906	-0.15405273	0.028564453	-0.044921875	0	44330	0	0	0
234	235	235	Category G	-0.47998047	0.047851563	0.77978516	0.24902344	0.17626953	-0.40478516	0	0	13/11/2017	13	11	2017	15:31:17	55877	0.1	15	31	17	0	0.059326172	3.515918	-0.57739258	0.090087891	0.88232422	7.0100098	0.14770508	0	0	0	0	0	0	0	0	0	1.0583496	0.058349609	0.24243164	0.097412109	-0.042236328	-0.10253906	0	44330	0	0	0
235	236	236	Category G	-0.85180664	-0.20385742	0.89990234	0.19848633	0.16967773	-0.43188477	0	0	13/11/2017	13	11	2017	15:31:17	55877	0.2	15	31	17	0	0.059326172	3.515918	-0.58349609	0.090332031	0.87915039	6.7827148	0.39868164	0	0	0	0	0	0	0	0	0	1.059082	0.059082031	0.58300781	-0.26806641	-0.29418945	0.020507813	0	44330	0	0	0
236	237	237	Category G	-0.56396484	0.071777344	0.81591797	0.18725586	0.18945313	-0.42553711	0	0	13/11/2017	13	11	2017	15:31:17	55877	0.3	15	31	17	0	0.059326172	3.515918	-0.58276367	0.091552734	0.87597656	6.083252	0.065917969	0	0	0	0	0	0	0	0	0	1.0561523	0.056152344	0.098876953	0.018798828	-0.019775391	-0.060058594	0	44330	0	0	0
237	238	238	Category G	-0.85180664	-0.011962891	0.83984375	0.26367188	0.20996094	-0.37915039	0	0	13/11/2017	13	11	2017	15:31:17	55877	0.4	15	31	17	0	0.059326172	3.5094727	-0.58300781	0.090576172	0.87597656	4.4960938	0.28979492	0	0	0	0	0	0	0	0	0	1.0561523	0.056152344	0.4074707	-0.26855469	-0.10253906	-0.036132813	0	44330	0	0	0
238	239	239	Category G	-0.53979492	-0.071777344	0.79199219	0.18725586	0.18579102	-0.43164063	0	0	13/11/2017	13	11	2017	15:31:17	55877	0.5	15	31	17	0	0.059326172	3.5094727	-0.58496094	0.088134766	0.87280273	3.6950684	0.18481445	0	0	0	0	0	0	0	0	0	1.0544434	0.054443359	0.28613281	0.045166016	-0.15991211	-0.080810547	0	44330	0	0	0
239	240	240	Category G	-0.81591797	0.14379883	0.79199219	0.21264648	0.17431641	-0.42138672	0	0	13/11/2017	13	11	2017	15:31:17	55877	0.6	15	31	17	0	0.059326172	3.5094727	-0.58398438	0.087646484	0.87182617	2.682373	0.25146484	0	0	0	0	0	0	0	0	0	1.0529785	0.052978516	0.36743164	-0.23168945	0.055908203	-0.079833984	0	44330	0	0	0
240	241	241	Category G	-0.69580078	0.035888672	0.91186523	0.15234375	0.18554688	-0.44702148	0	0	13/11/2017	13	11	2017	15:31:17	55877	0.7	15	31	17	0	0.059326172	3.5094727	-0.58569336	0.086425781	0.87158203	0.40283203	0.12744141	0	0	0	0	0	0	0	0	0	1.0537109	0.053710938	0.20068359	-0.10986328	-0.050537109	0.040039063	0	44330	0	0	0
241	242	242	Category G	-0.46777344	0.10791016	0.7199707	0.18286133	0.17407227	-0.43286133	0	0	13/11/2017	13	11	2017	15:31:17	55877	0.8	15	31	17	0	0.059326172	3.5094727	-0.59521484	0.084960938	0.87280273	0.86206055	0.20019531	0	0	0	0	0	0	0	0	0	1.0598145	0.059814453	0.30297852	0.12744141	0.022705078	-0.15283203	0	44330	0	0	0
242	243	243	Category G	-0.61181641	0.11987305	0.59985352	0.26904297	0.19140625	-0.37915039	0	0	13/11/2017	13	11	2017	15:31:17	55877	0.9	15	31	17	0	0.059326172	3.5094727	-0.59082031	0.086425781	0.87011719	1.7224121	0.27319336	0	0	0	0	0	0	0	0	0	1.0554199	0.055419922	0.32446289	-0.020751953	0.033203125	-0.27026367	0	44330	0	0	0
243	244	244	Category G	-0.89990234	0.13183594	0.93579102	0.27099609	0.19116211	-0.37939453	0	0	13/11/2017	13	11	2017	15:31:18	55878	0	15	31	18	0	0.059326172	3.5094727	-0.58862305	0.085205078	0.86938477	2.6689453	0.3215332	0	0	0	0	0	0	0	0	0	1.0534668	0.053466797	0.42382813	-0.3112793	0.046386719	0.066162109	0	44330	0	0	0
244	245	245	Category G	-0.671875	0.071777344	0.83984375	0.18725586	0.18554688	-0.4284668	0	0	13/11/2017	13	11	2017	15:31:18	55878	0.1	15	31	18	0	0.059326172	3.5094727	-0.58886719	0.084960938	0.87084961	3.7780762	0.089355469	0	0	0	0	0	0	0	0	0	1.0549316	0.054931641	0.12719727	-0.082763672	-0.013183594	-0.031005859	0	44330	0	0	0
245	246	246	Category G	-0.64794922	0.059814453	0.93579102	0.24267578	0.16674805	-0.41113281	0	0	13/11/2017	13	11	2017	15:31:18	55878	0.2	15	31	18	0	0.059326172	3.5094727	-0.59204102	0.095703125	0.87670898	4.8007813	0.088867188	0	0	0	0	0	0	0	0	0	1.0622559	0.062255859	0.15087891	-0.055664063	-0.035888672	0.058837891	0	44330	0	0	0
246	247	247	Category G	-0.50390625	0.14379883	0.89990234	0.19335938	0.16918945	-0.43701172	0	0	13/11/2017	13	11	2017	15:31:18	55878	0.3	15	31	18	0	0.059326172	3.5094727	-0.58666992	0.13354492	0.87207031	4.9631348	0.087890625	0	0	0	0	0	0	0	0	0	1.0593262	0.059326172	0.12060547	0.082763672	0.010009766	0.027587891	0	44330	0	0	0
247	248	248	Category G	-0.3359375	0.19189453	0.91186523	0.14819336	0.15478516	-0.45556641	0	0	13/11/2017	13	11	2017	15:31:18	55878	0.4	15	31	18	0	0.059326172	3.5094727	-0.58886719	0.099365234	0.91259766	4.9880371	0.26928711	0	0	0	0	0	0	0	0	0	1.0905762	0.090576172	0.34594727	0.25292969	0.092285156	-0.000732422	0	44330	0	0	0
248	249	249	Category G	-1.0439453	-0.035888672	0.83984375	0.024902344	0.140625	-0.48071289	0	0	13/11/2017	13	11	2017	15:31:18	55878	0.5	15	31	18	0	0.059326172	3.5094727	-0.58666992	0.097167969	0.9309082	4.8986816	0.48486328	0	0	0	0	0	0	0	0	0	1.1047363	0.10473633	0.68164063	-0.45703125	-0.13305664	-0.091064453	0	44330	0	0	0
249	250	250	Category G	-0.45581055	0.17993164	0.75585938	0.028076172	0.14770508	-0.48583984	0	0	13/11/2017	13	11	2017	15:31:18	55878	0.6	15	31	18	0	0.059326172	3.5094727	-0.58154297	0.098632813	0.93896484	3.536377	0.23657227	0	0	0	0	0	0	0	0	0	1.1091309	0.10913086	0.39038086	0.12573242	0.081054688	-0.18310547	0	44330	0	0	0
250	251	251	Category G	-0.3359375	0.14379883	1.2839355	0.24658203	0.13330078	-0.41967773	0	0	13/11/2017	13	11	2017	15:31:18	55878	0.7	15	31	18	0	0.059326172	3.5094727	-0.58178711	0.10522461	0.93774414	2.282959	0.42626953	0	0	0	0	0	0	0	0	0	1.1086426	0.10864258	0.63061523	0.24584961	0.038330078	0.34594727	0	44330	0	0	0
251	252	252	Category G	-0.55175781	-0.035888672	1.0197754	0.19604492	0.15991211	-0.43896484	0	0	13/11/2017	13	11	2017	15:31:18	55878	0.8	15	31	18	0	0.059326172	3.5094727	-0.57495117	0.10620117	0.94238281	0.84692383	0.16357422	0	0	0	0	0	0	0	0	0	1.1091309	0.10913086	0.24267578	0.023193359	-0.14208984	0.077148438	0	44330	0	0	0
252	253	253	Category G	-0.76782227	0.16796875	0.671875	0.12548828	0.18554688	-0.4543457	0	0	13/11/2017	13	11	2017	15:31:18	55878	0.9	15	31	18	0	0.059326172	3.5094727	-0.57128906	0.10595703	0.94360352	0.002929688	0.34082031	0	0	0	0	0	0	0	0	0	1.1081543	0.1081543	0.5300293	-0.19628906	0.061767578	-0.27172852	0	44330	0	0	0
253	254	254	Category G	-0.59985352	-0.10791016	0.87597656	0.097900391	0.1550293	-0.47021484	0	0	13/11/2017	13	11	2017	15:31:19	55879	0	15	31	19	0	0.059326172	3.5094727	-0.56762695	0.10766602	0.94091797	0.98339844	0.22753906	0	0	0	0	0	0	0	0	0	1.104248	0.10424805	0.31298828	-0.031982422	-0.21557617	-0.064941406	0	44330	0	0	0
254	255	255	Category G	-0.6237793	0.26391602	0.80395508	0.18969727	0.14428711	-0.44116211	0	0	13/11/2017	13	11	2017	15:31:19	55879	0.1	15	31	19	0	0.059326172	3.5094727	-0.57568359	0.10620117	0.93554688	0.84545898	0.21069336	0	0	0	0	0	0	0	0	0	1.1037598	0.10375977	0.3371582	-0.047851563	0.1574707	-0.1315918	0	44330	0	0	0
255	256	256	Category G	-0.2878418	0.11987305	0.73193359	0.22241211	0.12451172	-0.43725586	0	0	13/11/2017	13	11	2017	15:31:19	55879	0.2	15	31	19	0	0.059326172	3.5094727	-0.57324219	0.10693359	0.93041992	0.50805664	0.34814453	0	0	0	0	0	0	0	0	0	1.0981445	0.098144531	0.49707031	0.28540039	0.012695313	-0.19848633	0	44330	0	0	0
256	257	257	Category G	-0.7199707	0.071777344	0.86376953	0.19604492	0.14233398	-0.44628906	0	0	13/11/2017	13	11	2017	15:31:19	55879	0.3	15	31	19	0	0.059326172	3.5094727	-0.57421875	0.10864258	0.93383789	0.013671875	0.16577148	0	0	0	0	0	0	0	0	0	1.1015625	0.1015625	0.25292969	-0.14550781	-0.036865234	-0.070068359	0	44330	0	0	0
257	258	258	Category G	-0.45581055	0.035888672	1.0197754	0.13891602	0.16601563	-0.45629883	0	0	13/11/2017	13	11	2017	15:31:19	55879	0.4	15	31	19	0	0.059326172	3.5094727	-0.56640625	0.11083984	0.93212891	0.20361328	0.15966797	0	0	0	0	0	0	0	0	0	1.0964355	0.096435547	0.27319336	0.1105957	-0.074951172	0.087402344	0	44330	0	0	0
258	259	259	Category G	-0.86376953	-0.023925781	0.91186523	0.12475586	0.15966797	-0.46191406	0	0	13/11/2017	13	11	2017	15:31:19	55879	0.5	15	31	19	0	0.059326172	3.5094727	-0.57421875	0.10864258	0.93896484	0.22387695	0.31933594	0	0	0	0	0	0	0	0	0	1.105957	0.10595703	0.44921875	-0.28930664	-0.13256836	-0.027099609	0	44330	0	0	0
259	260	260	Category G	-0.7199707	0.10791016	0.83984375	0.027099609	0.17773438	-0.47216797	0	0	13/11/2017	13	11	2017	15:31:19	55879	0.6	15	31	19	0	0.059326172	3.5094727	-0.56396484	0.10620117	0.93408203	2.2478027	0.18212891	0	0	0	0	0	0	0	0	0	1.0964355	0.096435547	0.25195313	-0.15576172	0.001464844	-0.094238281	0	44330	0	0	0
260	261	261	Category G	-0.49194336	0.035888672	0.91186523	0.18676758	0.17089844	-0.43676758	0	0	13/11/2017	13	11	2017	15:31:19	55879	0.7	15	31	19	0	0.059326172	3.5094727	-0.56396484	0.10571289	0.93408203	2.6342773	0.1027832	0	0	0	0	0	0	0	0	0	1.0964355	0.096435547	0.16430664	0.072021484	-0.069824219	-0.022216797	0	44330	0	0	0
261	262	262	Category G	-0.27587891	0.083984375	1.0319824	0.19384766	0.17407227	-0.43383789	0	0	13/11/2017	13	11	2017	15:31:19	55879	0.8	15	31	19	0	0.059326172	3.5094727	-0.56030273	0.1015625	0.93481445	2.237793	0.30102539	0	0	0	0	0	0	0	0	0	1.0944824	0.094482422	0.39941406	0.28442383	-0.017578125	0.096923828	0	44330	0	0	0
262	263	263	Category G	-0.70776367	0.16796875	0.76782227	0.1081543	0.17016602	-0.4597168	0	0	13/11/2017	13	11	2017	15:31:19	55879	0.9	15	31	19	0	0.059326172	3.5094727	-0.56005859	0.097900391	0.93505859	3.4587402	0.23364258	0	0	0	0	0	0	0	0	0	1.0942383	0.094238281	0.38476563	-0.14746094	0.069824219	-0.16723633	0	44330	0	0	0
263	264	264	Category G	-0.6237793	-0.11987305	0.87597656	0.12475586	0.15136719	-0.46508789	0	0	13/11/2017	13	11	2017	15:31:20	55880	0	15	31	20	0	0.059326172	3.5094727	-0.56591797	0.095458984	0.93481445	5.2402344	0.23071289	0	0	0	0	0	0	0	0	0	1.0969238	0.096923828	0.33203125	-0.057617188	-0.21533203	-0.058837891	0	44330	0	0	0
264	265	265	Category G	-0.59985352	-0.071777344	0.82788086	0.086669922	0.14819336	-0.4753418	0	0	13/11/2017	13	11	2017	15:31:20	55880	0.1	15	31	20	0	0.059326172	3.5094727	-0.56591797	0.090820313	0.93383789	4.9868164	0.19702148	0	0	0	0	0	0	0	0	0	1.0957031	0.095703125	0.30249023	-0.033691406	-0.16259766	-0.10595703	0	44330	0	0	0
265	266	266	Category G	-0.31176758	0.20385742	0.86376953	0.15795898	0.17602539	-0.44311523	0	0	13/11/2017	13	11	2017	15:31:20	55880	0.2	15	31	20	0	0.059326172	3.5094727	-0.56152344	0.091552734	0.93505859	5.0952148	0.28295898	0	0	0	0	0	0	0	0	0	1.0947266	0.094726563	0.43334961	0.24975586	0.11206055	-0.071289063	0	44330	0	0	0
266	267	267	Category G	-0.75585938	0.035888672	0.94799805	0.18896484	0.18237305	-0.43066406	0	0	13/11/2017	13	11	2017	15:31:20	55880	0.3	15	31	20	0	0.059326172	3.5094727	-0.56665039	0.090332031	0.94067383	4.8186035	0.19677734	0	0	0	0	0	0	0	0	0	1.1018066	0.10180664	0.25073242	-0.18896484	-0.054443359	0.007080078	0	44330	0	0	0
267	268	268	Category G	-0.70776367	-0.071777344	0.82788086	0.099365234	0.17016602	-0.46362305	0	0	13/11/2017	13	11	2017	15:31:20	55880	0.4	15	31	20	0	0.059326172	3.5094727	-0.55957031	0.088134766	0.93481445	4.1428223	0.24267578	0	0	0	0	0	0	0	0	0	1.0930176	0.093017578	0.41503906	-0.14794922	-0.15991211	-0.10693359	0	44330	0	0	0
268	269	269	Category G	-0.39599609	0.10791016	0.61181641	0.20410156	0.1652832	-0.4309082	0	0	13/11/2017	13	11	2017	15:31:20	55880	0.5	15	31	20	0	0.059326172	3.5094727	-0.56469727	0.090332031	0.9362793	2.5354004	0.36621094	0	0	0	0	0	0	0	0	0	1.0974121	0.097412109	0.51074219	0.16870117	0.017333984	-0.32446289	0	44330	0	0	0
269	270	270	Category G	-1.0078125	0.083984375	1.223877	0.26074219	0.17822266	-0.39672852	0	0	13/11/2017	13	11	2017	15:31:20	55880	0.6	15	31	20	0	0.059326172	3.5094727	-0.56787109	0.090087891	0.93359375	0.38232422	0.52685547	0	0	0	0	0	0	0	0	0	1.0964355	0.096435547	0.73608398	-0.43969727	-0.006103516	0.29003906	0	44330	0	0	0
270	271	271	Category G	-0.57592773	0.023925781	0.76782227	0.11206055	0.16455078	-0.46362305	0	0	13/11/2017	13	11	2017	15:31:20	55880	0.7	15	31	20	0	0.059326172	3.5094727	-0.56201172	0.092041016	0.93188477	0.43457031	0.17822266	0	0	0	0	0	0	0	0	0	1.092041	0.092041016	0.24609375	-0.013671875	-0.068115234	-0.1640625	0	44330	0	0	0
271	272	272	Category G	-0.86376953	0.11987305	0.92382813	0.19140625	0.16113281	-0.43701172	0	0	13/11/2017	13	11	2017	15:31:20	55880	0.8	15	31	20	0	0.059326172	3.5094727	-0.5625	0.092773438	0.92919922	1.1452637	0.30249023	0	0	0	0	0	0	0	0	0	1.0900879	0.090087891	0.33374023	-0.30102539	0.026855469	-0.005371094	0	44330	0	0	0
272	273	273	Category G	-0.55175781	0.035888672	0.98388672	0.075195313	0.16577148	-0.47119141	0	0	13/11/2017	13	11	2017	15:31:20	55880	0.9	15	31	20	0	0.059326172	3.5094727	-0.56005859	0.093017578	0.92919922	3.449707	0.079345703	0	0	0	0	0	0	0	0	0	1.0888672	0.088867188	0.12011719	0.008300781	-0.057128906	0.054443359	0	44330	0	0	0
273	274	274	Category G	-0.58789063	0.095947266	0.85180664	0.17724609	0.16015625	-0.44140625	0	0	13/11/2017	13	11	2017	15:31:21	55881	0	15	31	21	0	0.059326172	3.5094727	-0.56176758	0.094970703	0.93383789	4.857666	0.086181641	0	0	0	0	0	0	0	0	0	1.0939941	0.093994141	0.10888672	-0.025878906	0.000732422	-0.08203125	0	44330	0	0	0
274	275	275	Category G	-0.83984375	0.16796875	0.65991211	0.11816406	0.16674805	-0.46069336	0	0	13/11/2017	13	11	2017	15:31:21	55881	0.1	15	31	21	0	0.059326172	3.5094727	-0.55883789	0.096191406	0.93432617	5.1584473	0.39916992	0	0	0	0	0	0	0	0	0	1.0930176	0.093017578	0.62695313	-0.28076172	0.071533203	-0.27441406	0	44330	0	0	0
275	276	276	Category G	-0.31176758	0.10791016	0.7199707	0.18969727	0.16674805	-0.44311523	0	0	13/11/2017	13	11	2017	15:31:21	55881	0.2	15	31	21	0	0.059082031	3.3950684	-0.5625	0.096435547	0.93774414	4.8066406	0.33227539	0	0	0	0	0	0	0	0	0	1.0979004	0.097900391	0.47998047	0.25073242	0.011230469	-0.21777344	0	44330	0	0	0
276	277	277	Category G	-0.63598633	0.095947266	0.95996094	0.16870117	0.16723633	-0.44921875	0	0	13/11/2017	13	11	2017	15:31:21	55881	0.3	15	31	21	0	0.059082031	3.3950684	-0.55517578	0.10058594	0.93774414	5.5527344	0.083740234	0	0	0	0	0	0	0	0	0	1.0944824	0.094482422	0.10742188	-0.080566406	-0.004638672	0.021972656	0	44330	0	0	0
277	278	278	Category G	-0.58789063	0.035888672	0.68383789	0.14428711	0.16040039	-0.45947266	0	0	13/11/2017	13	11	2017	15:31:21	55881	0.4	15	31	21	0	0.059082031	3.3950684	-0.55371094	0.10058594	0.9375	5.3242188	0.26416016	0	0	0	0	0	0	0	0	0	1.0935059	0.093505859	0.35253906	-0.033935547	-0.064697266	-0.25366211	0	44330	0	0	0
278	279	279	Category G	-0.64794922	0.10791016	0.93579102	0.109375	0.16040039	-0.46777344	0	0	13/11/2017	13	11	2017	15:31:21	55881	0.5	15	31	21	0	0.059082031	3.3950684	-0.55126953	0.098876953	0.93969727	3.2226563	0.096923828	0	0	0	0	0	0	0	0	0	1.0939941	0.093994141	0.10961914	-0.096435547	0.008789063	-0.00390625	0	44330	0	0	0
279	280	280	Category G	-0.32397461	0.083984375	0.74389648	0.21411133	0.16674805	-0.42333984	0	0	13/11/2017	13	11	2017	15:31:21	55881	0.6	15	31	21	0	0.059082031	3.3950684	-0.54882813	0.10253906	0.94067383	2.3435059	0.29956055	0	0	0	0	0	0	0	0	0	1.0939941	0.093994141	0.44067383	0.22485352	-0.018554688	-0.19677734	0	44330	0	0	0
280	281	281	Category G	-0.86376953	0.083984375	0.89990234	0.23046875	0.17016602	-0.41723633	0	0	13/11/2017	13	11	2017	15:31:21	55881	0.7	15	31	21	0	0.059082031	3.3950684	-0.54394531	0.1027832	0.94140625	1.0126953	0.32275391	0	0	0	0	0	0	0	0	0	1.0922852	0.092285156	0.38037109	-0.31958008	-0.018798828	-0.041503906	0	44330	0	0	0
281	282	282	Category M	-0.29980469	0.11987305	0.82788086	0.14208984	0.10717773	-0.46923828	0	0	13/11/2017	13	11	2017	15:31:22	55882	0.9	15	31	22	0	0.059082031	3.3950684	-0.54345703	0.10302734	0.94335938	1.6716309	0.27001953	0	0	0	0	0	0	0	0	0	1.0935059	0.093505859	0.37573242	0.24365234	0.016601563	-0.11547852	0	44330	0	0	0
282	283	283	Category M	-0.11987305	0.071777344	0.91186523	0.11328125	0.13305664	-0.47021484	0	0	13/11/2017	13	11	2017	15:31:23	55883	0	15	31	23	0	0.059082031	3.3950684	-0.54418945	0.10253906	0.94384766	2.21875	0.42675781	0	0	0	0	0	0	0	0	0	1.0944824	0.094482422	0.48730469	0.42431641	-0.030761719	-0.031982422	0	44330	0	0	0
283	284	284	Category M	-0.44384766	0.20385742	1.223877	-0.056396484	0.16577148	-0.47583008	0	0	13/11/2017	13	11	2017	15:31:23	55883	0.1	15	31	23	0	0.059082031	3.3950684	-0.54345703	0.10522461	0.94775391	11.427734	0.30932617	0	0	0	0	0	0	0	0	0	1.0976563	0.09765625	0.47412109	0.099609375	0.098388672	0.27587891	0	44330	0	0	0
284	285	285	Category M	-0.58789063	1.0197754	1.4038086	-0.15234375	0.18945313	-0.46166992	0	0	13/11/2017	13	11	2017	15:31:23	55883	0.2	15	31	23	0	0.059082031	3.3950684	-0.53710938	0.10571289	0.94775391	1.8483887	1.0224609	0	0	0	0	0	0	0	0	0	1.0944824	0.094482422	1.4204102	-0.050537109	0.91381836	0.45581055	0	44330	0	0	0
285	286	286	Category M	0.023925781	3.0839844	0.50390625	-0.10424805	-0.11352539	-0.47631836	0	0	13/11/2017	13	11	2017	15:31:23	55883	0.3	15	31	23	0	0.059082031	3.3950684	-0.53710938	0.10546875	0.94921875	15.223877	3.0632324	0	0	0	0	0	0	0	0	0	1.0959473	0.095947266	3.9848633	0.56103516	2.9782715	-0.4453125	0	44330	0	0	0
286	287	287	Category M	-0.39599609	-2.4238281	4.2119141	-0.1340332	0.19897461	-0.45849609	0	0	13/11/2017	13	11	2017	15:31:23	55883	0.4	15	31	23	0	0.059082031	3.3950684	-0.53369141	0.10913086	0.94946289	41.471924	4.1325684	0	0	0	0	0	0	0	0	0	1.0947266	0.094726563	5.9333496	0.13769531	-2.532959	3.262207	0	44330	0	0	0
287	288	288	Category M	-0.17993164	0.023925781	2.4719238	-0.11523438	0.32055664	-0.40112305	0	0	13/11/2017	13	11	2017	15:31:23	55883	0.5	15	31	23	0	0.059082031	3.3950684	-0.53320313	0.10888672	0.94726563	91.36084	1.5671387	0	0	0	0	0	0	0	0	0	1.0925293	0.092529297	1.9628906	0.35327148	-0.084960938	1.5244141	0	44330	0	0	0
288	289	289	Category M	0.011962891	0.16796875	1.5959473	-0.041259766	0.040283203	-0.50073242	0	0	13/11/2017	13	11	2017	15:31:23	55883	0.6	15	31	23	0	0.059082031	3.3950684	-0.53491211	0.10864258	0.94799805	109.91138	0.84985352	0	0	0	0	0	0	0	0	0	1.0939941	0.093994141	1.2539063	0.546875	0.059082031	0.64770508	0	44330	0	0	0
289	290	290	Category M	-0.26391602	0.64794922	0.92382813	-0.092529297	0.15991211	-0.47827148	0	0	13/11/2017	13	11	2017	15:31:23	55883	0.7	15	31	23	0	0.059082031	3.3950684	-0.52880859	0.11132813	0.94628906	74.432617	0.59863281	0	0	0	0	0	0	0	0	0	1.0898438	0.08984375	0.82373047	0.26489258	0.53637695	-0.022460938	0	44330	0	0	0
290	291	291	Category M	0.13183594	0.14379883	1.3439941	-0.066894531	0.140625	-0.48632813	0	0	13/11/2017	13	11	2017	15:31:23	55883	0.8	15	31	23	0	0.059082031	3.3950684	-0.52978516	0.11181641	0.94702148	48.103027	0.77197266	0	0	0	0	0	0	0	0	0	1.0908203	0.090820313	1.090332	0.66162109	0.031738281	0.39672852	0	44330	0	0	0
291	292	292	Category M	-0.11987305	0.14379883	1.079834	-0.099121094	0.12280273	-0.48681641	0	0	13/11/2017	13	11	2017	15:31:23	55883	0.9	15	31	23	0	0.059082031	3.3950684	-0.53149414	0.11157227	0.94287109	58.159668	0.43481445	0	0	0	0	0	0	0	0	0	1.0881348	0.088134766	0.58056641	0.41162109	0.031982422	0.13671875	0	44330	0	0	0
292	293	293	Category M	-0.11987305	0.23999023	0.671875	-0.19433594	0.11132813	-0.46484375	0	0	13/11/2017	13	11	2017	15:31:23	55883	1	15	31	23	0	0.059082031	3.3950684	-0.53369141	0.11425781	0.94165039	49.460938	0.50976563	0	0	0	0	0	0	0	0	0	1.088623	0.088623047	0.80957031	0.41381836	0.12548828	-0.26977539	0	44330	0	0	0
293	294	294	Category G	-0.85180664	-0.047851563	0.63598633	0.35571289	-0.25146484	-0.28613281	0	0	13/11/2017	13	11	2017	15:31:44	55904	0.9	15	31	44	0	0.059814453	3.5126953	-0.53198242	0.11401367	0.94311523	25.958252	0.47192383	0	0	0	0	0	0	0	0	0	1.0888672	0.088867188	0.78881836	-0.31958008	-0.16186523	-0.30712891	0	44330	0	0	0
294	295	295	Category G	-0.45581055	0.14379883	0.69580078	0.40576172	-0.22338867	-0.26708984	0	0	13/11/2017	13	11	2017	15:31:45	55905	0	15	31	45	0	0.059814453	3.5126953	-0.52905273	0.11889648	0.9453125	29.19043	0.26123047	0	0	0	0	0	0	0	0	0	1.0898438	0.08984375	0.34765625	0.073242188	0.024658203	-0.24951172	0	44330	0	0	0
295	296	296	Category G	-0.82788086	0.11987305	0.94799805	0.42260742	-0.16918945	-0.28149414	0	0	13/11/2017	13	11	2017	15:31:45	55905	0.1	15	31	45	0	0.059814453	3.5126953	-0.52905273	0.11352539	0.94482422	52.105713	0.29858398	0	0	0	0	0	0	0	0	0	1.0888672	0.088867188	0.30786133	-0.29858398	0.006103516	0.002929688	0	44330	0	0	0
296	297	297	Category G	-0.51586914	0.023925781	0.86376953	0.37475586	-0.16674805	-0.33276367	0	0	13/11/2017	13	11	2017	15:31:45	55905	0.2	15	31	45	0	0.059814453	3.5126953	-0.53198242	0.11572266	0.94726563	82.804688	0.12524414	0	0	0	0	0	0	0	0	0	1.0927734	0.092773438	0.19165039	0.016113281	-0.091796875	-0.083496094	0	44330	0	0	0
297	298	298	Category G	-0.82788086	-0.14379883	0.97192383	0.37963867	-0.17260742	-0.32250977	0	0	13/11/2017	13	11	2017	15:31:45	55905	0.3	15	31	45	0	0.059814453	3.5126953	-0.53222656	0.11743164	0.94848633	152.19922	0.39501953	0	0	0	0	0	0	0	0	0	1.0939941	0.093994141	0.58007813	-0.29541016	-0.26123047	0.023193359	0	44330	0	0	0
298	299	299	Category G	-0.46777344	0.011962891	0.65991211	0.37475586	-0.16723633	-0.3269043	0	0	13/11/2017	13	11	2017	15:31:45	55905	0.4	15	31	45	0	0.059814453	3.5126953	-0.5300293	0.11669922	0.94482422	155.47852	0.30981445	0	0	0	0	0	0	0	0	0	1.0895996	0.089599609	0.45239258	0.062255859	-0.10473633	-0.28491211	0	44330	0	0	0
299	300	300	Category G	-0.31176758	0.13183594	0.7199707	0.46899414	-0.1262207	-0.22412109	0	0	13/11/2017	13	11	2017	15:31:45	55905	0.5	15	31	45	0	0.059814453	3.5126953	-0.52587891	0.11962891	0.94482422	126.05396	0.31079102	0	0	0	0	0	0	0	0	0	1.0881348	0.088134766	0.45117188	0.21411133	0.011962891	-0.22485352	0	44330	0	0	0
300	301	301	Category G	-0.69580078	-0.059814453	0.95996094	0.4050293	-0.13793945	-0.30566406	0	0	13/11/2017	13	11	2017	15:31:45	55905	0.6	15	31	45	0	0.059814453	3.5126953	-0.52246094	0.11791992	0.94604492	22.875	0.2487793	0	0	0	0	0	0	0	0	0	1.0871582	0.087158203	0.36499023	-0.1730957	-0.17773438	0.013671875	0	44330	0	0	0
301	302	302	Category G	-0.81591797	-0.14379883	0.93579102	0.42578125	-0.12475586	-0.28930664	0	0	13/11/2017	13	11	2017	15:31:45	55905	0.7	15	31	45	0	0.059814453	3.5126953	-0.52026367	0.1171875	0.9465332	29.706299	0.39453125	0	0	0	0	0	0	0	0	0	1.0864258	0.086425781	0.56738281	-0.29541016	-0.26098633	-0.010742188	0	44330	0	0	0
302	303	303	Category G	-0.79199219	0.011962891	0.70776367	0.37939453	-0.14892578	-0.33862305	0	0	13/11/2017	13	11	2017	15:31:45	55905	0.8	15	31	45	0	0.059814453	3.5126953	-0.52392578	0.1171875	0.94824219	24.150146	0.37524414	0	0	0	0	0	0	0	0	0	1.0895996	0.089599609	0.61376953	-0.26782227	-0.10522461	-0.24047852	0	44330	0	0	0
303	304	304	Category G	-0.27587891	-0.095947266	0.75585938	0.46533203	-0.10913086	-0.24316406	0	0	13/11/2017	13	11	2017	15:31:45	55905	0.9	15	31	45	0	0.059814453	3.5126953	-0.51904297	0.11791992	0.95043945	10.851807	0.37792969	0	0	0	0	0	0	0	0	0	1.0893555	0.089355469	0.65209961	0.24316406	-0.21386719	-0.19458008	0	44330	0	0	0
304	305	305	Category G	-0.83984375	0.083984375	1.1398926	0.45239258	-0.074951172	-0.25976563	0	0	13/11/2017	13	11	2017	15:31:46	55906	0	15	31	46	0	0.059814453	3.5126953	-0.51342773	0.12060547	0.94750977	2.0964355	0.38037109	0	0	0	0	0	0	0	0	0	1.0844727	0.084472656	0.55517578	-0.32617188	-0.036621094	0.19213867	0	44330	0	0	0
305	306	306	Category G	-0.68383789	-0.059814453	0.99584961	0.40112305	-0.11914063	-0.32080078	0	0	13/11/2017	13	11	2017	15:31:46	55906	0.1	15	31	46	0	0.059814453	3.5126953	-0.51635742	0.12255859	0.95068359	1.71875	0.25170898	0	0	0	0	0	0	0	0	0	1.0888672	0.088867188	0.39501953	-0.16723633	-0.18237305	0.044921875	0	44330	0	0	0
306	307	307	Category G	-0.44384766	0.047851563	0.75585938	0.43066406	-0.11669922	-0.27783203	0	0	13/11/2017	13	11	2017	15:31:46	55906	0.2	15	31	46	0	0.059814453	3.5126953	-0.51831055	0.12255859	0.95141602	1.5498047	0.22241211	0	0	0	0	0	0	0	0	0	1.0905762	0.090576172	0.3449707	0.074462891	-0.074707031	-0.19555664	0	44330	0	0	0
307	308	308	Category G	-1.0559082	0.23999023	0.88793945	0.44116211	-0.18701172	-0.24438477	0	0	13/11/2017	13	11	2017	15:31:46	55906	0.3	15	31	46	0	0.059814453	3.5126953	-0.51269531	0.1237793	0.95214844	2.7597656	0.55908203	0	0	0	0	0	0	0	0	0	1.088623	0.088623047	0.72338867	-0.54296875	0.1159668	-0.064208984	0	44330	0	0	0
308	309	309	Category G	-0.88793945	0.011962891	0.70776367	0.33935547	-0.22631836	-0.32763672	0	0	13/11/2017	13	11	2017	15:31:46	55906	0.4	15	31	46	0	0.059814453	3.5126953	-0.51000977	0.12475586	0.95385742	4.5266113	0.46484375	0	0	0	0	0	0	0	0	0	1.0888672	0.088867188	0.73706055	-0.37768555	-0.11279297	-0.24609375	0	44330	0	0	0
309	310	310	Category G	-0.38378906	0.19189453	0.74389648	0.41137695	-0.18164063	-0.28076172	0	0	13/11/2017	13	11	2017	15:31:46	55906	0.5	15	31	46	0	0.059814453	3.5126953	-0.50927734	0.12573242	0.95874023	7.5397949	0.25756836	0	0	0	0	0	0	0	0	0	1.0930176	0.093017578	0.40649414	0.12548828	0.065917969	-0.21484375	0	44330	0	0	0
310	311	311	Category G	-0.56396484	0.19189453	0.53979492	0.37792969	-0.25	-0.27978516	0	0	13/11/2017	13	11	2017	15:31:46	55906	0.6	15	31	46	0	0.059814453	3.5126953	-0.50097656	0.12695313	0.95605469	10.307373	0.42602539	0	0	0	0	0	0	0	0	0	1.0869141	0.086914063	0.54394531	-0.062744141	0.064697266	-0.41625977	0	44330	0	0	0
311	312	312	Category G	-0.70776367	0.047851563	0.92382813	0.26147461	-0.30957031	-0.32885742	0	0	13/11/2017	13	11	2017	15:31:46	55906	0.7	15	31	46	0	0.059814453	3.5126953	-0.49975586	0.12866211	0.95800781	12.238525	0.22558594	0	0	0	0	0	0	0	0	0	1.0883789	0.088378906	0.32299805	-0.20776367	-0.080810547	-0.034179688	0	44330	0	0	0
312	313	313	Category G	-0.41992188	0.20385742	0.85180664	0.29516602	-0.27685547	-0.33154297	0	0	13/11/2017	13	11	2017	15:31:46	55906	0.8	15	31	46	0	0.059814453	3.5126953	-0.49609375	0.12963867	0.95800781	13.682373	0.15039063	0	0	0	0	0	0	0	0	0	1.0866699	0.086669922	0.2565918	0.076171875	0.073974609	-0.10620117	0	44330	0	0	0
313	314	314	Category G	-0.49194336	0.21582031	0.87597656	0.26147461	-0.26269531	-0.36401367	0	0	13/11/2017	13	11	2017	15:31:46	55906	0.9	15	31	46	0	0.059814453	3.5126953	-0.49169922	0.1315918	0.96118164	14.959229	0.11962891	0	0	0	0	0	0	0	0	0	1.0876465	0.087646484	0.16943359	0	0.083984375	-0.085205078	0	44330	0	0	0
314	315	315	Category G	-0.77978516	0.059814453	1.0439453	0.20751953	-0.25927734	-0.39697266	0	0	13/11/2017	13	11	2017	15:31:47	55907	0	15	31	47	0	0.059814453	3.5126953	-0.48925781	0.13378906	0.96240234	15.317139	0.31030273	0	0	0	0	0	0	0	0	0	1.0881348	0.088134766	0.44555664	-0.2902832	-0.073974609	0.081298828	0	44330	0	0	0
315	316	316	Category G	-0.26391602	0.13183594	0.91186523	0.23266602	-0.2565918	-0.37719727	0	0	13/11/2017	13	11	2017	15:31:47	55907	0.1	15	31	47	0	0.059814453	3.5126953	-0.48657227	0.13500977	0.96606445	13.28418	0.22924805	0	0	0	0	0	0	0	0	0	1.0900879	0.090087891	0.2800293	0.22265625	-0.003173828	-0.054199219	0	44330	0	0	0
316	317	317	Category G	-0.44384766	0.059814453	0.79199219	0.33374023	-0.23876953	-0.33496094	0	0	13/11/2017	13	11	2017	15:31:47	55907	0.2	15	31	47	0	0.059814453	3.5126953	-0.48901367	0.13305664	0.96777344	11.196533	0.19580078	0	0	0	0	0	0	0	0	0	1.0925293	0.092529297	0.29443359	0.045166016	-0.073242188	-0.17578125	0	44330	0	0	0
317	318	318	Category G	-0.64794922	-0.13183594	1.0197754	0.30322266	-0.19824219	-0.37133789	0	0	13/11/2017	13	11	2017	15:31:47	55907	0.3	15	31	47	0	0.059814453	3.5126953	-0.48339844	0.13671875	0.96826172	9.3227539	0.31884766	0	0	0	0	0	0	0	0	0	1.0910645	0.091064453	0.48413086	-0.16430664	-0.26855469	0.051269531	0	44330	0	0	0
318	319	319	Category G	-0.35986328	0.21582031	0.86376953	0.30834961	-0.21484375	-0.36035156	0	0	13/11/2017	13	11	2017	15:31:47	55907	0.4	15	31	47	0	0.059814453	3.5126953	-0.48632813	0.13696289	0.97167969	6.9511719	0.18383789	0	0	0	0	0	0	0	0	0	1.0952148	0.095214844	0.31298828	0.12646484	0.078613281	-0.10791016	0	44330	0	0	0
319	320	320	Category G	-0.41992188	0.16796875	0.85180664	0.34350586	-0.21679688	-0.33642578	0	0	13/11/2017	13	11	2017	15:31:47	55907	0.5	15	31	47	0	0.059814453	3.5126953	-0.47949219	0.13549805	0.96850586	4.5549316	0.13500977	0	0	0	0	0	0	0	0	0	1.0893555	0.089355469	0.20874023	0.059570313	0.032226563	-0.11669922	0	44330	0	0	0
320	321	321	Category G	-0.64794922	0.047851563	1.0559082	0.32543945	-0.23242188	-0.33911133	0	0	13/11/2017	13	11	2017	15:31:47	55907	0.6	15	31	47	0	0.059814453	3.5126953	-0.4855957	0.13623047	0.97363281	2.4206543	0.20214844	0	0	0	0	0	0	0	0	0	1.0964355	0.096435547	0.33276367	-0.16210938	-0.088378906	0.08203125	0	44330	0	0	0
321	322	322	Category G	-0.53979492	0.071777344	0.76782227	0.31665039	-0.25463867	-0.33837891	0	0	13/11/2017	13	11	2017	15:31:47	55907	0.7	15	31	47	0	0.059814453	3.5126953	-0.47875977	0.13623047	0.97412109	1.8562012	0.22436523	0	0	0	0	0	0	0	0	0	1.09375	0.09375	0.33154297	-0.060791016	-0.064453125	-0.20629883	0	44330	0	0	0
322	323	323	Category G	-0.55175781	0.3359375	0.91186523	0.32641602	-0.25756836	-0.32104492	0	0	13/11/2017	13	11	2017	15:31:47	55907	0.8	15	31	47	0	0.059814453	3.5126953	-0.48217773	0.13696289	0.97558594	1.105957	0.2199707	0	0	0	0	0	0	0	0	0	1.0969238	0.096923828	0.33203125	-0.069335938	0.19873047	-0.063720703	0	44330	0	0	0
323	324	324	Category G	-0.39599609	0.16796875	0.93579102	0.31665039	-0.25634766	-0.32910156	0	0	13/11/2017	13	11	2017	15:31:47	55907	0.9	15	31	47	0	0.059814453	3.5030273	-0.48730469	0.13793945	0.97924805	0.034423828	0.10546875	0	0	0	0	0	0	0	0	0	1.1025391	0.10253906	0.16479492	0.091308594	0.029785156	-0.043457031	0	44330	0	0	0
324	325	325	Category G	-0.671875	0.059814453	0.95996094	0.30297852	-0.25170898	-0.34228516	0	0	13/11/2017	13	11	2017	15:31:48	55908	0	15	31	48	0	0.059814453	3.5030273	-0.48583984	0.13720703	0.9753418	0.057128906	0.2019043	0	0	0	0	0	0	0	0	0	1.0983887	0.098388672	0.27880859	-0.18579102	-0.077392578	-0.015380859	0	44330	0	0	0
325	326	326	Category G	-0.37182617	0.34790039	0.94799805	0.30664063	-0.24780273	-0.34008789	0	0	13/11/2017	13	11	2017	15:31:48	55908	0.1	15	31	48	0	0.059814453	3.5030273	-0.47875977	0.12524414	0.96606445	0.96069336	0.24755859	0	0	0	0	0	0	0	0	0	1.0854492	0.085449219	0.34790039	0.10693359	0.22241211	-0.018066406	0	44330	0	0	0
326	327	327	Category G	-0.46777344	0.11987305	0.73193359	0.35571289	-0.26586914	-0.29638672	0	0	13/11/2017	13	11	2017	15:31:48	55908	0.2	15	31	48	0	0.059814453	3.5030273	-0.49047852	0.089111328	0.97485352	1.1838379	0.24584961	0	0	0	0	0	0	0	0	0	1.0949707	0.094970703	0.29614258	0.022705078	0.030517578	-0.24291992	0	44330	0	0	0
327	328	328	Category G	-0.46777344	0.17993164	0.97192383	0.36547852	-0.26928711	-0.27612305	0	0	13/11/2017	13	11	2017	15:31:48	55908	0.3	15	31	48	0	0.059814453	3.5030273	-0.48901367	0.11962891	0.93408203	0.87109375	0.073974609	0	0	0	0	0	0	0	0	0	1.0610352	0.061035156	0.11889648	0.021240234	0.060058594	0.037597656	0	44330	0	0	0
328	329	329	Category G	-0.55175781	0.17993164	0.69580078	0.34301758	-0.26293945	-0.31665039	0	0	13/11/2017	13	11	2017	15:31:48	55908	0.4	15	31	48	0	0.059814453	3.5030273	-0.49438477	0.12158203	0.91577148	1.0378418	0.23461914	0	0	0	0	0	0	0	0	0	1.0478516	0.047851563	0.33544922	-0.057128906	0.058105469	-0.2199707	0	44330	0	0	0
329	330	330	Category G	-0.52783203	0.20385742	0.81591797	0.34106445	-0.21826172	-0.33178711	0	0	13/11/2017	13	11	2017	15:31:48	55908	0.5	15	31	48	0	0.059814453	3.5030273	-0.50170898	0.12207031	0.91015625	1.0808105	0.12719727	0	0	0	0	0	0	0	0	0	1.0463867	0.046386719	0.2019043	-0.025878906	0.081542969	-0.094238281	0	44330	0	0	0
330	331	331	Category G	-0.47998047	0.13183594	0.95996094	0.32861328	-0.2253418	-0.33666992	0	0	13/11/2017	13	11	2017	15:31:48	55908	0.6	15	31	48	0	0.059814453	3.5030273	-0.50292969	0.11645508	0.90869141	0.55419922	0.058105469	0	0	0	0	0	0	0	0	0	1.045166	0.045166016	0.089599609	0.022949219	0.015136719	0.051025391	0	44330	0	0	0
331	332	332	Category G	-0.73193359	0.17993164	0.92382813	0.33178711	-0.22143555	-0.34667969	0	0	13/11/2017	13	11	2017	15:31:48	55908	0.7	15	31	48	0	0.059814453	3.5030273	-0.50952148	0.11669922	0.90307617	0.70556641	0.23168945	0	0	0	0	0	0	0	0	0	1.043457	0.043457031	0.30566406	-0.22216797	0.062988281	0.020507813	0	44330	0	0	0
332	333	333	Category G	-0.6237793	0.14379883	0.77978516	0.31347656	-0.22583008	-0.35546875	0	0	13/11/2017	13	11	2017	15:31:48	55908	0.8	15	31	48	0	0.059814453	3.5030273	-0.51293945	0.1171875	0.89916992	1.9206543	0.16503906	0	0	0	0	0	0	0	0	0	1.041748	0.041748047	0.2565918	-0.1105957	0.026367188	-0.11938477	0	44330	0	0	0
333	334	334	Category G	-0.37182617	0.2878418	1.0559082	0.3918457	-0.23706055	-0.27148438	0	0	13/11/2017	13	11	2017	15:31:48	55908	0.9	15	31	48	0	0.059814453	3.5030273	-0.5144043	0.11669922	0.90283203	2.7634277	0.27026367	0	0	0	0	0	0	0	0	0	1.0456543	0.045654297	0.46679688	0.14257813	0.17089844	0.15283203	0	44330	0	0	0
334	335	335	Category G	-0.6237793	-0.16796875	0.75585938	0.36450195	-0.2421875	-0.29833984	0	0	13/11/2017	13	11	2017	15:31:49	55909	0	15	31	49	0	0.059814453	3.5030273	-0.51025391	0.11938477	0.90722656	3.828125	0.34399414	0	0	0	0	0	0	0	0	0	1.0476074	0.047607422	0.55224609	-0.11328125	-0.28735352	-0.15136719	0	44330	0	0	0
335	336	336	Category G	-0.52783203	0.2878418	0.93579102	0.36914063	-0.20532227	-0.31713867	0	0	13/11/2017	13	11	2017	15:31:49	55909	0.1	15	31	49	0	0.059814453	3.5030273	-0.50927734	0.12011719	0.91015625	5.1347656	0.17041016	0	0	0	0	0	0	0	0	0	1.0500488	0.050048828	0.21142578	-0.018310547	0.16748047	0.025390625	0	44330	0	0	0
336	337	337	Category G	-0.73193359	0.21582031	0.95996094	0.32592773	-0.22802734	-0.34204102	0	0	13/11/2017	13	11	2017	15:31:49	55909	0.2	15	31	49	0	0.059814453	3.5030273	-0.50292969	0.12109375	0.90917969	5.8842773	0.25268555	0	0	0	0	0	0	0	0	0	1.0458984	0.045898438	0.37426758	-0.22875977	0.094482422	0.05078125	0	44330	0	0	0
337	338	338	Category G	-0.2878418	-0.011962891	0.7199707	0.38549805	-0.18432617	-0.31152344	0	0	13/11/2017	13	11	2017	15:31:49	55909	0.3	15	31	49	0	0.059814453	3.5030273	-0.50341797	0.12304688	0.91064453	6.4919434	0.31811523	0	0	0	0	0	0	0	0	0	1.0478516	0.047851563	0.54174805	0.21557617	-0.13500977	-0.19067383	0	44330	0	0	0
338	339	339	Category G	-0.52783203	0.20385742	0.92382813	0.43481445	-0.14624023	-0.27807617	0	0	13/11/2017	13	11	2017	15:31:49	55909	0.4	15	31	49	0	0.059814453	3.5030273	-0.50048828	0.12768555	0.91088867	7.0788574	0.081787109	0	0	0	0	0	0	0	0	0	1.0473633	0.047363281	0.1159668	-0.027099609	0.075927734	0.012695313	0	44330	0	0	0
339	340	340	Category G	-0.43188477	-0.023925781	0.93579102	0.35620117	-0.16674805	-0.34082031	0	0	13/11/2017	13	11	2017	15:31:49	55909	0.5	15	31	49	0	0.059814453	3.5030273	-0.50170898	0.13012695	0.91259766	6.7316895	0.17089844	0	0	0	0	0	0	0	0	0	1.0495605	0.049560547	0.24707031	0.069824219	-0.15405273	0.022949219	0	44330	0	0	0
340	341	341	Category G	-0.32397461	-0.023925781	0.94799805	0.38427734	-0.15576172	-0.32470703	0	0	13/11/2017	13	11	2017	15:31:49	55909	0.6	15	31	49	0	0.059814453	3.5030273	-0.50292969	0.12939453	0.91333008	6.09375	0.23828125	0	0	0	0	0	0	0	0	0	1.0505371	0.050537109	0.36694336	0.17895508	-0.15332031	0.034423828	0	44330	0	0	0
341	342	342	Category H	-0.56396484	0.083984375	1.1638184	0.32470703	-0.16430664	-0.36865234	0	0	13/11/2017	13	11	2017	15:31:52	55912	0.7	15	31	52	0	0.059326172	3.5126953	-0.50073242	0.13256836	0.91333008	5.1860352	0.26269531	0	0	0	0	0	0	0	0	0	1.0500488	0.050048828	0.36230469	-0.063232422	-0.048583984	0.25024414	0	44330	0	0	0
342	343	343	Category H	-0.32397461	0.2277832	0.94799805	0.3449707	-0.15991211	-0.35424805	0	0	13/11/2017	13	11	2017	15:31:52	55912	0.8	15	31	52	0	0.059326172	3.5126953	-0.49584961	0.13696289	0.9128418	4.0205078	0.19750977	0	0	0	0	0	0	0	0	0	1.0478516	0.047851563	0.29785156	0.171875	0.090576172	0.034912109	0	44330	0	0	0
343	344	344	Category H	-0.17993164	0.095947266	0.63598633	0.40283203	-0.22680664	-0.2722168	0	0	13/11/2017	13	11	2017	15:31:52	55912	0.9	15	31	52	0	0.059326172	3.5126953	-0.49047852	0.13916016	0.9140625	2.4768066	0.41918945	0	0	0	0	0	0	0	0	0	1.0466309	0.046630859	0.63208008	0.31054688	-0.043212891	-0.27807617	0	44330	0	0	0
344	345	345	Category H	-0.82788086	0.083984375	1.079834	0.31201172	-0.29541016	-0.30200195	0	0	13/11/2017	13	11	2017	15:31:53	55913	0	15	31	53	0	0.059326172	3.5126953	-0.49438477	0.14282227	0.91674805	0.61572266	0.37573242	0	0	0	0	0	0	0	0	0	1.0512695	0.051269531	0.55541992	-0.33325195	-0.058837891	0.1628418	0	44330	0	0	0
345	346	346	Category H	-0.46777344	0.19189453	0.93579102	0.24267578	-0.2043457	-0.40551758	0	0	13/11/2017	13	11	2017	15:31:53	55913	0.1	15	31	53	0	0.059326172	3.5126953	-0.48901367	0.14477539	0.91381836	0.97900391	0.055908203	0	0	0	0	0	0	0	0	0	1.0463867	0.046386719	0.090087891	0.021240234	0.046875	0.021728516	0	44330	0	0	0
346	347	347	Category H	-0.29980469	0.14379883	1.0078125	0.31860352	-0.2043457	-0.35693359	0	0	13/11/2017	13	11	2017	15:31:53	55913	0.2	15	31	53	0	0.059326172	3.5126953	-0.48632813	0.1484375	0.91235352	2.4204102	0.20947266	0	0	0	0	0	0	0	0	0	1.0444336	0.044433594	0.28637695	0.18652344	-0.004638672	0.095214844	0	44330	0	0	0
347	348	348	Category H	-0.49194336	0	0.95996094	0.31103516	-0.21240234	-0.36328125	0	0	13/11/2017	13	11	2017	15:31:53	55913	0.3	15	31	53	0	0.059326172	3.5126953	-0.48632813	0.15063477	0.9140625	4.2590332	0.1574707	0	0	0	0	0	0	0	0	0	1.0463867	0.046386719	0.2019043	-0.005371094	-0.15063477	0.045654297	0	44330	0	0	0
348	349	349	Category H	-0.34790039	0.19189453	1.0078125	0.29589844	-0.21704102	-0.36425781	0	0	13/11/2017	13	11	2017	15:31:53	55913	0.4	15	31	53	0	0.059326172	3.5126953	-0.47753906	0.1496582	0.9140625	6.0170898	0.1652832	0	0	0	0	0	0	0	0	0	1.0422363	0.042236328	0.26538086	0.12963867	0.041992188	0.093505859	0	44330	0	0	0
349	350	350	Category H	-0.3359375	0.17993164	1.0078125	0.30493164	-0.21557617	-0.36425781	0	0	13/11/2017	13	11	2017	15:31:53	55913	0.5	15	31	53	0	0.059326172	3.5126953	-0.47143555	0.15332031	0.91699219	7.1281738	0.1652832	0	0	0	0	0	0	0	0	0	1.0424805	0.042480469	0.25292969	0.13549805	0.026367188	0.090576172	0	44330	0	0	0
350	351	351	Category H	-0.49194336	0.15576172	0.92382813	0.26855469	-0.22363281	-0.3840332	0	0	13/11/2017	13	11	2017	15:31:53	55913	0.6	15	31	53	0	0.059326172	3.5126953	-0.47338867	0.15405273	0.91943359	8.0336914	0.019042969	0	0	0	0	0	0	0	0	0	1.0456543	0.045654297	0.024414063	-0.018310547	0.001464844	0.004150391	0	44330	0	0	0
351	352	352	Category H	-0.56396484	0.20385742	0.92382813	0.23413086	-0.23120117	-0.39038086	0	0	13/11/2017	13	11	2017	15:31:53	55913	0.7	15	31	53	0	0.059326172	3.5126953	-0.47265625	0.15405273	0.92456055	8.6120605	0.10375977	0	0	0	0	0	0	0	0	0	1.0498047	0.049804688	0.1418457	-0.091064453	0.049560547	-0.000732422	0	44330	0	0	0
352	353	353	Category H	-0.19189453	0.17993164	1.223877	0.28833008	-0.25146484	-0.35864258	0	0	13/11/2017	13	11	2017	15:31:53	55913	0.8	15	31	53	0	0.059326172	3.5126953	-0.46801758	0.15551758	0.92260742	8.8408203	0.40942383	0	0	0	0	0	0	0	0	0	1.0461426	0.046142578	0.6015625	0.27612305	0.024169922	0.30102539	0	44330	0	0	0
353	354	354	Category H	-0.40795898	0.27587891	0.95996094	0.32885742	-0.25244141	-0.31958008	0	0	13/11/2017	13	11	2017	15:31:53	55913	0.9	15	31	53	0	0.059326172	3.5126953	-0.47070313	0.15649414	0.92407227	7.3422852	0.1394043	0	0	0	0	0	0	0	0	0	1.0488281	0.048828125	0.21801758	0.062744141	0.11938477	0.035644531	0	44330	0	0	0
354	355	355	Category H	-0.61181641	0.26391602	0.94799805	0.23779297	-0.23364258	-0.39038086	0	0	13/11/2017	13	11	2017	15:31:54	55914	0	15	31	54	0	0.059326172	3.5126953	-0.47094727	0.15527344	0.92553711	5.642334	0.17919922	0	0	0	0	0	0	0	0	0	1.0500488	0.050048828	0.27172852	-0.140625	0.10839844	0.022460938	0	44330	0	0	0
355	356	356	Category H	-0.51586914	-0.035888672	0.85180664	0.28320313	-0.24951172	-0.36083984	0	0	13/11/2017	13	11	2017	15:31:54	55914	0.1	15	31	54	0	0.059326172	3.5126953	-0.46582031	0.15795898	0.92260742	4.4365234	0.21240234	0	0	0	0	0	0	0	0	0	1.0456543	0.045654297	0.31469727	-0.049804688	-0.19384766	-0.070800781	0	44330	0	0	0
356	357	357	Category H	-0.19189453	0.37182617	1.0078125	0.35571289	-0.23046875	-0.31323242	0	0	13/11/2017	13	11	2017	15:31:54	55914	0.2	15	31	54	0	0.059326172	3.5126953	-0.46948242	0.15942383	0.92260742	2.2592773	0.35961914	0	0	0	0	0	0	0	0	0	1.0473633	0.047363281	0.57495117	0.27758789	0.2121582	0.084960938	0	44330	0	0	0
357	358	358	Category H	-0.80395508	0.071777344	0.95996094	0.32958984	-0.23193359	-0.34106445	0	0	13/11/2017	13	11	2017	15:31:54	55914	0.3	15	31	54	0	0.059326172	3.5126953	-0.47045898	0.16113281	0.92407227	0.33325195	0.34692383	0	0	0	0	0	0	0	0	0	1.0495605	0.049560547	0.45849609	-0.33325195	-0.089355469	0.035644531	0	44330	0	0	0
358	359	359	Category H	-0.11987305	-0.011962891	0.671875	0.37451172	-0.20922852	-0.30493164	0	0	13/11/2017	13	11	2017	15:31:54	55914	0.4	15	31	54	0	0.059326172	3.5126953	-0.46801758	0.16577148	0.9230957	2.8415527	0.46459961	0	0	0	0	0	0	0	0	0	1.0480957	0.048095703	0.77709961	0.34814453	-0.17773438	-0.2512207	0	44330	0	0	0
359	360	360	Category H	-0.80395508	0.13183594	1.1518555	0.45092773	-0.15966797	-0.23388672	0	0	13/11/2017	13	11	2017	15:31:54	55914	0.5	15	31	54	0	0.059326172	3.5126953	-0.47021484	0.16601563	0.92456055	4.4040527	0.40478516	0	0	0	0	0	0	0	0	0	1.0505371	0.050537109	0.5949707	-0.33349609	-0.034179688	0.22705078	0	44330	0	0	0
360	361	361	Category H	-0.31176758	0.083984375	0.93579102	0.35375977	-0.19360352	-0.33325195	0	0	13/11/2017	13	11	2017	15:31:54	55914	0.6	15	31	54	0	0.059326172	3.5126953	-0.46972656	0.16601563	0.92358398	6.3063965	0.1784668	0	0	0	0	0	0	0	0	0	1.0493164	0.049316406	0.25219727	0.15795898	-0.08203125	0.011962891	0	44330	0	0	0
361	362	362	Category H	-0.57592773	0.19189453	0.95996094	0.3828125	-0.18652344	-0.31762695	0	0	13/11/2017	13	11	2017	15:31:54	55914	0.7	15	31	54	0	0.059326172	3.5126953	-0.46875	0.16796875	0.92236328	8.8867188	0.1159668	0	0	0	0	0	0	0	0	0	1.0483398	0.048339844	0.16821289	-0.10693359	0.023681641	0.037353516	0	44330	0	0	0
362	363	363	Category H	-0.53979492	0.14379883	1.1999512	0.30395508	-0.19091797	-0.37744141	0	0	13/11/2017	13	11	2017	15:31:54	55914	0.8	15	31	54	0	0.059326172	3.5126953	-0.46606445	0.16918945	0.92480469	9.7355957	0.28564453	0	0	0	0	0	0	0	0	0	1.0493164	0.049316406	0.37402344	-0.073486328	-0.025390625	0.27490234	0	44330	0	0	0
363	364	364	Category H	-0.32397461	0.14379883	0.91186523	0.34033203	-0.20361328	-0.33959961	0	0	13/11/2017	13	11	2017	15:31:54	55914	0.9	15	31	54	0	0.059326172	3.5126953	-0.46508789	0.16748047	0.92431641	9.3422852	0.14355469	0	0	0	0	0	0	0	0	0	1.0483398	0.048339844	0.17749023	0.14111328	-0.023681641	-0.012451172	0	44330	0	0	0
364	365	365	Category H	-0.023925781	0.059814453	0.65991211	0.45825195	-0.20507813	-0.19335938	0	0	13/11/2017	13	11	2017	15:31:55	55915	0	15	31	55	0	0.059326172	3.5126953	-0.46459961	0.16625977	0.92578125	9.9938965	0.52563477	0	0	0	0	0	0	0	0	0	1.0490723	0.049072266	0.81323242	0.44067383	-0.10644531	-0.26586914	0	44330	0	0	0
365	366	366	Category H	-0.89990234	0.20385742	1.1999512	0.46435547	-0.083740234	-0.25390625	0	0	13/11/2017	13	11	2017	15:31:55	55915	0.1	15	31	55	0	0.059326172	3.5126953	-0.46191406	0.16674805	0.92456055	10.436523	0.51831055	0	0	0	0	0	0	0	0	0	1.046875	0.046875	0.75	-0.43774414	0.036865234	0.27514648	0	44330	0	0	0
366	367	367	Category H	-0.27587891	0.011962891	0.95996094	0.3972168	-0.12719727	-0.31689453	0	0	13/11/2017	13	11	2017	15:31:55	55915	0.2	15	31	55	0	0.059326172	3.5126953	-0.46020508	0.1640625	0.92382813	9.2214355	0.24169922	0	0	0	0	0	0	0	0	0	1.0449219	0.044921875	0.37255859	0.18432617	-0.15209961	0.035888672	0	44330	0	0	0
367	368	368	Category H	-0.61181641	0.17993164	1.0078125	0.40722656	-0.11254883	-0.31152344	0	0	13/11/2017	13	11	2017	15:31:55	55915	0.3	15	31	55	0	0.059326172	3.5126953	-0.4609375	0.1640625	0.92700195	7.5344238	0.17163086	0	0	0	0	0	0	0	0	0	1.0480957	0.048095703	0.24707031	-0.15063477	0.015625	0.080566406	0	44330	0	0	0
368	369	369	Category H	-0.58789063	0.20385742	1.1398926	0.32739258	-0.13085938	-0.3815918	0	0	13/11/2017	13	11	2017	15:31:55	55915	0.4	15	31	55	0	0.059326172	3.5126953	-0.46020508	0.16357422	0.92578125	6.4487305	0.25244141	0	0	0	0	0	0	0	0	0	1.0466309	0.046630859	0.38183594	-0.12744141	0.040039063	0.21386719	0	44330	0	0	0
369	370	370	Category H	-0.35986328	0.19189453	0.80395508	0.38476563	-0.14672852	-0.33447266	0	0	13/11/2017	13	11	2017	15:31:55	55915	0.5	15	31	55	0	0.059326172	3.4772461	-0.45996094	0.16503906	0.9296875	5.7382813	0.1628418	0	0	0	0	0	0	0	0	0	1.050293	0.050292969	0.25268555	0.10009766	0.026611328	-0.12573242	0	44330	0	0	0
370	371	371	Category H	-0.39599609	0.17993164	0.89990234	0.40429688	-0.21362305	-0.26782227	0	0	13/11/2017	13	11	2017	15:31:55	55915	0.6	15	31	55	0	0.059326172	3.4772461	-0.45654297	0.16137695	0.93212891	3.9953613	0.071289063	0	0	0	0	0	0	0	0	0	1.0505371	0.050537109	0.11157227	0.060546875	0.018310547	-0.032226563	0	44330	0	0	0
371	372	372	Category H	-0.38378906	0.16796875	0.76782227	0.37719727	-0.16381836	-0.32666016	0	0	13/11/2017	13	11	2017	15:31:55	55915	0.7	15	31	55	0	0.059326172	3.4772461	-0.45751953	0.16064453	0.93066406	2.3679199	0.17895508	0	0	0	0	0	0	0	0	0	1.0495605	0.049560547	0.24389648	0.073730469	0.007080078	-0.1628418	0	44330	0	0	0
372	373	373	Category H	-0.23999023	0.20385742	0.95996094	0.42382813	-0.12915039	-0.3046875	0	0	13/11/2017	13	11	2017	15:31:55	55915	0.8	15	31	55	0	0.059326172	3.4772461	-0.45385742	0.15942383	0.93017578	1.8813477	0.22045898	0	0	0	0	0	0	0	0	0	1.0471191	0.047119141	0.28808594	0.21386719	0.044189453	0.029541016	0	44330	0	0	0
373	374	374	Category H	-0.52783203	0.17993164	0.98388672	0.35913086	-0.13427734	-0.35498047	0	0	13/11/2017	13	11	2017	15:31:55	55915	0.9	15	31	55	0	0.059326172	3.4772461	-0.4519043	0.15844727	0.93139648	0.56884766	0.094238281	0	0	0	0	0	0	0	0	0	1.0473633	0.047363281	0.14916992	-0.075683594	0.021240234	0.052246094	0	44330	0	0	0
374	375	375	Category H	-0.37182617	0.19189453	0.94799805	0.36401367	-0.12695313	-0.35913086	0	0	13/11/2017	13	11	2017	15:31:56	55916	0	15	31	56	0	0.059326172	3.4772461	-0.453125	0.15698242	0.93017578	0.9362793	0.090332031	0	0	0	0	0	0	0	0	0	1.0466309	0.046630859	0.1340332	0.081298828	0.034667969	0.017578125	0	44330	0	0	0
375	376	376	Category H	-0.31176758	0.20385742	0.85180664	0.36938477	-0.14550781	-0.34375	0	0	13/11/2017	13	11	2017	15:31:56	55916	0.1	15	31	56	0	0.059326172	3.4772461	-0.44995117	0.15917969	0.93164063	2.3334961	0.16577148	0	0	0	0	0	0	0	0	0	1.046875	0.046875	0.26269531	0.13818359	0.044433594	-0.079833984	0	44330	0	0	0
376	377	377	Category H	-0.56396484	0.17993164	0.99584961	0.43530273	-0.17749023	-0.25219727	0	0	13/11/2017	13	11	2017	15:31:56	55916	0.2	15	31	56	0	0.059326172	3.4772461	-0.44995117	0.15820313	0.93212891	3.6848145	0.13208008	0	0	0	0	0	0	0	0	0	1.0471191	0.047119141	0.19897461	-0.11376953	0.021484375	0.063476563	0	44330	0	0	0
377	378	378	Category H	-0.58789063	0.21582031	0.99584961	0.36938477	-0.14160156	-0.33959961	0	0	13/11/2017	13	11	2017	15:31:56	55916	0.3	15	31	56	0	0.059326172	3.4772461	-0.44580078	0.15576172	0.93115234	4.9326172	0.16699219	0	0	0	0	0	0	0	0	0	1.0439453	0.043945313	0.26635742	-0.1418457	0.059814453	0.064453125	0	44330	0	0	0
378	379	379	Category H	-0.57592773	0.21582031	0.79199219	0.40380859	-0.15771484	-0.29980469	0	0	13/11/2017	13	11	2017	15:31:56	55916	0.4	15	31	56	0	0.059326172	3.4772461	-0.44848633	0.15722656	0.93310547	6.7067871	0.19897461	0	0	0	0	0	0	0	0	0	1.0473633	0.047363281	0.32714844	-0.12719727	0.058349609	-0.14111328	0	44330	0	0	0
379	380	380	Category G	-0.39599609	0.071777344	0.76782227	0.074707031	-0.20239258	-0.45092773	0	0	13/11/2017	13	11	2017	15:32:26	55946	0.5	15	32	26	0	0.059570313	3.4659668	-0.44799805	0.15649414	0.93261719	8.4675293	0.19262695	0	0	0	0	0	0	0	0	0	1.0463867	0.046386719	0.30175781	0.052001953	-0.084716797	-0.16479492	0	44330	0	0	0
380	381	381	Category G	-0.51586914	0.20385742	0.95996094	0.098632813	-0.22143555	-0.44189453	0	0	13/11/2017	13	11	2017	15:32:26	55946	0.6	15	32	26	0	0.059570313	3.4659668	-0.44799805	0.15942383	0.93359375	10.609619	0.084960938	0	0	0	0	0	0	0	0	0	1.0478516	0.047851563	0.13818359	-0.067626953	0.044189453	0.026123047	0	44330	0	0	0
381	382	382	Category G	-0.44384766	0.19189453	0.89990234	0.067382813	-0.22265625	-0.44702148	0	0	13/11/2017	13	11	2017	15:32:26	55946	0.7	15	32	26	0	0.059570313	3.4659668	-0.45043945	0.16186523	0.93359375	12.813477	0.045654297	0	0	0	0	0	0	0	0	0	1.0493164	0.049316406	0.0703125	0.006591797	0.029785156	-0.033691406	0	44330	0	0	0
382	383	383	Category G	-0.34790039	0.19189453	0.81591797	0.12426758	-0.21411133	-0.43945313	0	0	13/11/2017	13	11	2017	15:32:26	55946	0.8	15	32	26	0	0.059570313	3.4659668	-0.44726563	0.16137695	0.93139648	15.299805	0.15527344	0	0	0	0	0	0	0	0	0	1.0456543	0.045654297	0.24536133	0.099365234	0.030273438	-0.11547852	0	44330	0	0	0
383	384	384	Category G	-0.58789063	0.20385742	0.95996094	0.10473633	-0.23657227	-0.43286133	0	0	13/11/2017	13	11	2017	15:32:26	55946	0.9	15	32	26	0	0.059570313	3.4659668	-0.44897461	0.16064453	0.9309082	17.646973	0.14819336	0	0	0	0	0	0	0	0	0	1.0458984	0.045898438	0.2109375	-0.13867188	0.04296875	0.028808594	0	44330	0	0	0
384	385	385	Category G	-0.40795898	0.2277832	0.89990234	0.070556641	-0.23608398	-0.43798828	0	0	13/11/2017	13	11	2017	15:32:27	55947	0	15	32	27	0	0.059570313	3.4659668	-0.45166016	0.16210938	0.93408203	19.277588	0.0859375	0	0	0	0	0	0	0	0	0	1.050293	0.050292969	0.14355469	0.043701172	0.065429688	-0.034179688	0	44330	0	0	0
385	386	386	Category G	-0.46777344	0.23999023	0.88793945	0.078857422	-0.23925781	-0.43408203	0	0	13/11/2017	13	11	2017	15:32:27	55947	0.1	15	32	27	0	0.059570313	3.4659668	-0.44702148	0.16259766	0.93237305	20.250977	0.091552734	0	0	0	0	0	0	0	0	0	1.0466309	0.046630859	0.14257813	-0.020507813	0.077148438	-0.044433594	0	44330	0	0	0
386	387	387	Category G	-0.45581055	0.21582031	0.88793945	0.061523438	-0.23071289	-0.44116211	0	0	13/11/2017	13	11	2017	15:32:27	55947	0.2	15	32	27	0	0.059570313	3.4659668	-0.44848633	0.16162109	0.93212891	20.483643	0.0703125	0	0	0	0	0	0	0	0	0	1.0471191	0.047119141	0.10571289	-0.007080078	0.053955078	-0.044189453	0	44330	0	0	0
387	388	388	Category G	-0.35986328	0.17993164	0.89990234	0.086914063	-0.24072266	-0.43286133	0	0	13/11/2017	13	11	2017	15:32:27	55947	0.3	15	32	27	0	0.059570313	3.4659668	-0.44799805	0.16113281	0.93041992	20.19751	0.095214844	0	0	0	0	0	0	0	0	0	1.0454102	0.045410156	0.13745117	0.088134766	0.018554688	-0.030517578	0	44330	0	0	0
388	389	389	Category G	-0.39599609	0.2878418	0.93579102	0.095214844	-0.24438477	-0.43188477	0	0	13/11/2017	13	11	2017	15:32:27	55947	0.4	15	32	27	0	0.059570313	3.4659668	-0.44750977	0.16259766	0.9296875	18.684326	0.13549805	0	0	0	0	0	0	0	0	0	1.0444336	0.044433594	0.18286133	0.051513672	0.125	0.005859375	0	44330	0	0	0
389	390	390	Category G	-0.52783203	0.25195313	0.93579102	0.065429688	-0.23754883	-0.43798828	0	0	13/11/2017	13	11	2017	15:32:27	55947	0.5	15	32	27	0	0.059570313	3.4659668	-0.44921875	0.16162109	0.9284668	16.594238	0.11962891	0	0	0	0	0	0	0	0	0	1.0441895	0.044189453	0.17578125	-0.078369141	0.090087891	0.007080078	0	44330	0	0	0
390	391	391	Category G	-0.50390625	0.19189453	0.95996094	0.070068359	-0.23706055	-0.44311523	0	0	13/11/2017	13	11	2017	15:32:27	55947	0.6	15	32	27	0	0.059570313	3.4659668	-0.44946289	0.16064453	0.92626953	14.032715	0.071044922	0	0	0	0	0	0	0	0	0	1.0419922	0.041992188	0.11889648	-0.054199219	0.031005859	0.033447266	0	44330	0	0	0
391	392	392	Category G	-0.34790039	0.17993164	0.75585938	0.072753906	-0.23876953	-0.43530273	0	0	13/11/2017	13	11	2017	15:32:27	55947	0.7	15	32	27	0	0.059570313	3.4659668	-0.44995117	0.15917969	0.92675781	10.908691	0.20019531	0	0	0	0	0	0	0	0	0	1.0424805	0.042480469	0.29370117	0.10205078	0.020507813	-0.17089844	0	44330	0	0	0
392	393	393	Category G	-0.63598633	0.26391602	0.97192383	0.099609375	-0.22607422	-0.43994141	0	0	13/11/2017	13	11	2017	15:32:27	55947	0.8	15	32	27	0	0.059570313	3.4659668	-0.44750977	0.15820313	0.92675781	7.8691406	0.22045898	0	0	0	0	0	0	0	0	0	1.0412598	0.041259766	0.33886719	-0.18823242	0.10546875	0.044921875	0	44330	0	0	0
393	394	394	Category G	-0.50390625	0.11987305	0.98388672	0.049072266	-0.2331543	-0.44238281	0	0	13/11/2017	13	11	2017	15:32:27	55947	0.9	15	32	27	0	0.059570313	3.4659668	-0.45117188	0.15869141	0.92407227	4.7897949	0.088378906	0	0	0	0	0	0	0	0	0	1.0405273	0.040527344	0.15112305	-0.052490234	-0.038818359	0.059570313	0	44330	0	0	0
394	395	395	Category G	-0.37182617	0.2878418	0.81591797	0.09375	-0.22949219	-0.43994141	0	0	13/11/2017	13	11	2017	15:32:28	55948	0	15	32	28	0	0.059570313	3.4659668	-0.44995117	0.15673828	0.921875	2.0927734	0.18554688	0	0	0	0	0	0	0	0	0	1.0378418	0.037841797	0.31518555	0.078125	0.13085938	-0.10595703	0	44330	0	0	0
395	396	396	Category G	-0.55175781	0.23999023	0.91186523	0.10473633	-0.22021484	-0.44287109	0	0	13/11/2017	13	11	2017	15:32:28	55948	0.1	15	32	28	0	0.059570313	3.4659668	-0.44628906	0.15551758	0.92260742	0.046386719	0.13525391	0	0	0	0	0	0	0	0	0	1.0368652	0.036865234	0.20068359	-0.10522461	0.084228516	-0.010742188	0	44330	0	0	0
396	397	397	Category G	-0.52783203	0.20385742	0.91186523	0.052490234	-0.20385742	-0.45214844	0	0	13/11/2017	13	11	2017	15:32:28	55948	0.2	15	32	28	0	0.059570313	3.4659668	-0.44604492	0.15795898	0.92456055	1.5217285	0.094482422	0	0	0	0	0	0	0	0	0	1.0388184	0.038818359	0.14013672	-0.081542969	0.045654297	-0.012695313	0	44330	0	0	0
397	398	398	Category G	-0.44384766	0.2277832	0.94799805	0.076171875	-0.19848633	-0.45922852	0	0	13/11/2017	13	11	2017	15:32:28	55948	0.3	15	32	28	0	0.059570313	3.4659668	-0.44799805	0.15551758	0.92358398	2.4550781	0.076171875	0	0	0	0	0	0	0	0	0	1.0380859	0.038085938	0.10058594	0.004150391	0.072021484	0.024169922	0	44330	0	0	0
398	399	399	Category G	-0.55175781	0.23999023	0.97192383	0.040527344	-0.17700195	-0.46801758	0	0	13/11/2017	13	11	2017	15:32:28	55948	0.4	15	32	28	0	0.059570313	3.4659668	-0.4440918	0.15478516	0.9230957	3.2055664	0.14526367	0	0	0	0	0	0	0	0	0	1.0361328	0.036132813	0.24121094	-0.10742188	0.084960938	0.048583984	0	44330	0	0	0
399	400	400	Category G	-0.37182617	0.16796875	0.76782227	0.066650391	-0.18334961	-0.46606445	0	0	13/11/2017	13	11	2017	15:32:28	55948	0.5	15	32	28	0	0.059570313	3.4659668	-0.44677734	0.15649414	0.92456055	3.4057617	0.17431641	0	0	0	0	0	0	0	0	0	1.0388184	0.038818359	0.24316406	0.074951172	0.011230469	-0.15673828	0	44330	0	0	0
400	401	401	Category G	-0.56396484	0.20385742	0.97192383	0.073486328	-0.19677734	-0.45507813	0	0	13/11/2017	13	11	2017	15:32:28	55948	0.6	15	32	28	0	0.059570313	3.4659668	-0.44262695	0.15673828	0.92285156	2.8657227	0.13891602	0	0	0	0	0	0	0	0	0	1.0354004	0.035400391	0.21704102	-0.12109375	0.046875	0.048828125	0	44330	0	0	0
401	402	402	Category G	-0.32397461	0.16796875	0.95996094	0.03125	-0.19018555	-0.46435547	0	0	13/11/2017	13	11	2017	15:32:28	55948	0.7	15	32	28	0	0.059570313	3.4659668	-0.44384766	0.15795898	0.9230957	2.4172363	0.12573242	0	0	0	0	0	0	0	0	0	1.0366211	0.036621094	0.16650391	0.11987305	0.009765625	0.036621094	0	44330	0	0	0
402	403	403	Category G	-0.47998047	0.20385742	0.87597656	0.047363281	-0.16992188	-0.46899414	0	0	13/11/2017	13	11	2017	15:32:28	55948	0.8	15	32	28	0	0.059570313	3.4659668	-0.44384766	0.15820313	0.92431641	2.5710449	0.075439453	0	0	0	0	0	0	0	0	0	1.0373535	0.037353516	0.12988281	-0.035888672	0.045410156	-0.048339844	0	44330	0	0	0
403	404	404	Category G	-0.35986328	0.071777344	1.0439453	0.002197266	-0.16333008	-0.47436523	0	0	13/11/2017	13	11	2017	15:32:28	55948	0.9	15	32	28	0	0.059570313	3.4659668	-0.43945313	0.15673828	0.91845703	2.2583008	0.17114258	0	0	0	0	0	0	0	0	0	1.0300293	0.030029297	0.29003906	0.079589844	-0.084960938	0.12524414	0	44330	0	0	0
404	405	405	Category G	-0.45581055	0.095947266	0.86376953	0.072265625	-0.17016602	-0.47094727	0	0	13/11/2017	13	11	2017	15:32:29	55949	0	15	32	29	0	0.059570313	3.4659668	-0.44067383	0.15722656	0.91845703	1.7373047	0.083496094	0	0	0	0	0	0	0	0	0	1.0307617	0.030761719	0.13110352	-0.014892578	-0.061279297	-0.0546875	0	44330	0	0	0
405	406	406	Category G	-0.2277832	0.13183594	0.88793945	0.030517578	-0.15185547	-0.4753418	0	0	13/11/2017	13	11	2017	15:32:29	55949	0.1	15	32	29	0	0.059570313	3.4659668	-0.4453125	0.15942383	0.921875	2.4150391	0.22192383	0	0	0	0	0	0	0	0	0	1.0361328	0.036132813	0.27929688	0.2175293	-0.027587891	-0.033935547	0	44330	0	0	0
406	407	407	Category G	-0.52783203	0.13183594	0.98388672	0.080078125	-0.16308594	-0.46899414	0	0	13/11/2017	13	11	2017	15:32:29	55949	0.2	15	32	29	0	0.059570313	3.4659668	-0.4387207	0.15771484	0.91894531	2.8608398	0.11303711	0	0	0	0	0	0	0	0	0	1.0305176	0.030517578	0.1796875	-0.088867188	-0.025878906	0.064697266	0	44330	0	0	0
407	408	408	Category G	-0.40795898	0.13183594	0.87597656	0.022216797	-0.14624023	-0.47900391	0	0	13/11/2017	13	11	2017	15:32:29	55949	0.3	15	32	29	0	0.059570313	3.4659668	-0.44189453	0.15991211	0.9206543	3.6608887	0.062744141	0	0	0	0	0	0	0	0	0	1.0336914	0.033691406	0.10668945	0.033935547	-0.028076172	-0.044677734	0	44330	0	0	0
408	409	409	Category G	-0.53979492	0.29980469	1.0078125	0.032226563	-0.15625	-0.48022461	0	0	13/11/2017	13	11	2017	15:32:29	55949	0.4	15	32	29	0	0.059570313	3.4659668	-0.43896484	0.15991211	0.91870117	4.7758789	0.19360352	0	0	0	0	0	0	0	0	0	1.0307617	0.030761719	0.32910156	-0.10058594	0.13964844	0.088867188	0	44330	0	0	0
409	410	410	Category G	-0.26391602	-0.095947266	1.0197754	0.037109375	-0.15966797	-0.4753418	0	0	13/11/2017	13	11	2017	15:32:29	55949	0.5	15	32	29	0	0.059570313	3.4659668	-0.4387207	0.16113281	0.91455078	6.4277344	0.32836914	0	0	0	0	0	0	0	0	0	1.0270996	0.027099609	0.53710938	0.17480469	-0.25708008	0.10498047	0	44330	0	0	0
410	411	411	Category G	-0.55175781	0.071777344	0.83984375	0.078125	-0.16455078	-0.46899414	0	0	13/11/2017	13	11	2017	15:32:29	55949	0.6	15	32	29	0	0.059570313	3.4659668	-0.43701172	0.16210938	0.91577148	8.4462891	0.16455078	0	0	0	0	0	0	0	0	0	1.0275879	0.027587891	0.28076172	-0.11450195	-0.090332031	-0.075927734	0	44330	0	0	0
411	412	412	Category G	-0.44384766	0.083984375	0.87597656	0.073730469	-0.14331055	-0.47680664	0	0	13/11/2017	13	11	2017	15:32:29	55949	0.7	15	32	29	0	0.059570313	3.4659668	-0.43823242	0.16381836	0.91699219	8.6716309	0.08984375	0	0	0	0	0	0	0	0	0	1.0292969	0.029296875	0.1262207	-0.005371094	-0.079833984	-0.041015625	0	44330	0	0	0
412	413	413	Category G	-0.46777344	0.071777344	0.88793945	0.038574219	-0.11621094	-0.48681641	0	0	13/11/2017	13	11	2017	15:32:29	55949	0.8	15	32	29	0	0.059326172	3.4659668	-0.43823242	0.16503906	0.91723633	9.0895996	0.10205078	0	0	0	0	0	0	0	0	0	1.0300293	0.030029297	0.15234375	-0.029296875	-0.093261719	-0.029296875	0	44330	0	0	0
413	414	414	Category G	-0.46777344	0.16796875	0.94799805	0.050537109	-0.12255859	-0.48779297	0	0	13/11/2017	13	11	2017	15:32:29	55949	0.9	15	32	29	0	0.059326172	3.4659668	-0.44287109	0.1628418	0.91870117	9.6806641	0.038574219	0	0	0	0	0	0	0	0	0	1.0327148	0.032714844	0.058837891	-0.024658203	0.004882813	0.029052734	0	44330	0	0	0
414	415	415	Category G	-0.37182617	0.011962891	0.87597656	0.041259766	-0.13183594	-0.47851563	0	0	13/11/2017	13	11	2017	15:32:30	55950	0	15	32	30	0	0.059326172	3.4659668	-0.44116211	0.16259766	0.91723633	8.8730469	0.17089844	0	0	0	0	0	0	0	0	0	1.0307617	0.030761719	0.26147461	0.069335938	-0.15063477	-0.041259766	0	44330	0	0	0
415	416	416	Category G	-0.51586914	0.21582031	0.98388672	0.052490234	-0.1472168	-0.4777832	0	0	13/11/2017	13	11	2017	15:32:30	55950	0.1	15	32	30	0	0.059326172	3.4659668	-0.44018555	0.1628418	0.91772461	7.885498	0.11303711	0	0	0	0	0	0	0	0	0	1.0310059	0.031005859	0.1940918	-0.075439453	0.052734375	0.065917969	0	44330	0	0	0
416	417	417	Category G	-0.39599609	0.011962891	0.87597656	0.035400391	-0.14086914	-0.48608398	0	0	13/11/2017	13	11	2017	15:32:30	55950	0.2	15	32	30	0	0.059326172	3.4659668	-0.44384766	0.16333008	0.91845703	7.1315918	0.16430664	0	0	0	0	0	0	0	0	0	1.0332031	0.033203125	0.24194336	0.047851563	-0.15136719	-0.042480469	0	44330	0	0	0
417	418	418	Category G	-0.50390625	0.095947266	0.88793945	0.067626953	-0.14624023	-0.47583008	0	0	13/11/2017	13	11	2017	15:32:30	55950	0.3	15	32	30	0	0.059326172	3.4659668	-0.44165039	0.16162109	0.91796875	5.8071289	0.095214844	0	0	0	0	0	0	0	0	0	1.0314941	0.031494141	0.15795898	-0.062011719	-0.065673828	-0.030029297	0	44330	0	0	0
418	419	419	Category G	-0.50390625	0.14379883	0.87597656	0.062988281	-0.14746094	-0.47583008	0	0	13/11/2017	13	11	2017	15:32:30	55950	0.4	15	32	30	0	0.059326172	3.4659668	-0.43994141	0.16210938	0.91796875	3.0285645	0.078613281	0	0	0	0	0	0	0	0	0	1.0310059	0.031005859	0.12426758	-0.063720703	-0.018310547	-0.041992188	0	44330	0	0	0
419	420	420	Category G	-0.43188477	0.21582031	1.0078125	0.037109375	-0.13818359	-0.4777832	0	0	13/11/2017	13	11	2017	15:32:30	55950	0.5	15	32	30	0	0.059326172	3.4659668	-0.43920898	0.16186523	0.91967773	0.43334961	0.10351563	0	0	0	0	0	0	0	0	0	1.0317383	0.031738281	0.14916992	0.007324219	0.053710938	0.087890625	0	44330	0	0	0
420	421	421	Category G	-0.51586914	0.17993164	0.95996094	0.036132813	-0.15576172	-0.47900391	0	0	13/11/2017	13	11	2017	15:32:30	55950	0.6	15	32	30	0	0.059326172	3.4659668	-0.43774414	0.16308594	0.92163086	1.8527832	0.088378906	0	0	0	0	0	0	0	0	0	1.0334473	0.033447266	0.1328125	-0.077880859	0.016601563	0.038085938	0	44330	0	0	0
421	422	422	Category G	-0.29980469	0.035888672	0.97192383	0.050537109	-0.16381836	-0.47290039	0	0	13/11/2017	13	11	2017	15:32:30	55950	0.7	15	32	30	0	0.059326172	3.4659668	-0.44067383	0.16308594	0.9230957	4.0297852	0.19604492	0	0	0	0	0	0	0	0	0	1.0358887	0.035888672	0.31713867	0.14086914	-0.12719727	0.048583984	0	44330	0	0	0
422	423	423	Category G	-0.45581055	0.16796875	0.92382813	0.053710938	-0.17089844	-0.46704102	0	0	13/11/2017	13	11	2017	15:32:30	55950	0.8	15	32	30	0	0.059326172	3.4659668	-0.4387207	0.1628418	0.92089844	6.1733398	0.017822266	0	0	0	0	0	0	0	0	0	1.032959	0.032958984	0.024658203	-0.016845703	0.004882813	0.002685547	0	44330	0	0	0
423	424	424	Category G	-0.39599609	0.21582031	0.88793945	0.074462891	-0.15698242	-0.47167969	0	0	13/11/2017	13	11	2017	15:32:30	55950	0.9	15	32	30	0	0.059326172	3.4659668	-0.43945313	0.1628418	0.92236328	5.8830566	0.076660156	0	0	0	0	0	0	0	0	0	1.034668	0.034667969	0.13110352	0.043457031	0.052734375	-0.034423828	0	44330	0	0	0
424	425	425	Category G	-0.45581055	0.11987305	0.93579102	0.037841797	-0.15649414	-0.47509766	0	0	13/11/2017	13	11	2017	15:32:31	55951	0	15	32	31	0	0.059326172	3.4659668	-0.43725586	0.1628418	0.92236328	4.2431641	0.048583984	0	0	0	0	0	0	0	0	0	1.0336914	0.033691406	0.074707031	-0.018310547	-0.04296875	0.013183594	0	44330	0	0	0
425	426	426	Category G	-0.58789063	0.11987305	0.92382813	0.053466797	-0.15063477	-0.47583008	0	0	13/11/2017	13	11	2017	15:32:31	55951	0.1	15	32	31	0	0.059326172	3.4659668	-0.4375	0.16259766	0.92236328	4.3442383	0.15600586	0	0	0	0	0	0	0	0	0	1.0339355	0.033935547	0.1940918	-0.15014648	-0.042724609	0.001220703	0	44330	0	0	0
426	427	427	Category G	-0.26391602	0.10791016	0.87597656	0.078369141	-0.14477539	-0.47387695	0	0	13/11/2017	13	11	2017	15:32:31	55951	0.2	15	32	31	0	0.059326172	3.4659668	-0.4362793	0.16186523	0.92285156	3.4819336	0.18676758	0	0	0	0	0	0	0	0	0	1.0336914	0.033691406	0.27368164	0.17236328	-0.053955078	-0.046875	0	44330	0	0	0
427	428	428	Category G	-0.45581055	0.10791016	0.88793945	0.040527344	-0.13842773	-0.47509766	0	0	13/11/2017	13	11	2017	15:32:31	55951	0.3	15	32	31	0	0.059326172	3.4659668	-0.43603516	0.16162109	0.9230957	1.9907227	0.067138672	0	0	0	0	0	0	0	0	0	1.0336914	0.033691406	0.10839844	-0.01953125	-0.053710938	-0.03515625	0	44330	0	0	0
428	429	429	Category G	-0.47998047	0.11987305	0.92382813	0.061279297	-0.14404297	-0.47583008	0	0	13/11/2017	13	11	2017	15:32:31	55951	0.4	15	32	31	0	0.059326172	3.4659668	-0.43725586	0.16186523	0.9230957	0.063964844	0.059814453	0	0	0	0	0	0	0	0	0	1.0344238	0.034423828	0.085205078	-0.042480469	-0.041992188	0.000488281	0	44330	0	0	0
429	430	430	Category G	-0.35986328	0.095947266	0.82788086	0.053955078	-0.14501953	-0.47875977	0	0	13/11/2017	13	11	2017	15:32:31	55951	0.5	15	32	31	0	0.059326172	3.4659668	-0.43725586	0.16088867	0.92211914	0.46557617	0.13818359	0	0	0	0	0	0	0	0	0	1.0332031	0.033203125	0.23681641	0.077392578	-0.064941406	-0.094238281	0	44330	0	0	0
430	431	431	Category G	-0.52783203	0.047851563	0.95996094	0.10546875	-0.15576172	-0.46655273	0	0	13/11/2017	13	11	2017	15:32:31	55951	0.6	15	32	31	0	0.059326172	3.4659668	-0.4362793	0.15991211	0.92114258	0.27661133	0.1496582	0	0	0	0	0	0	0	0	0	1.0317383	0.031738281	0.24194336	-0.091308594	-0.11206055	0.038574219	0	44330	0	0	0
431	432	432	Category G	-0.37182617	0.11987305	0.92382813	0.024414063	-0.15356445	-0.48120117	0	0	13/11/2017	13	11	2017	15:32:31	55951	0.7	15	32	31	0	0.059326172	3.4659668	-0.43530273	0.15966797	0.92163086	1.3139648	0.074951172	0	0	0	0	0	0	0	0	0	1.0317383	0.031738281	0.10522461	0.063476563	-0.039794922	0.001953125	0	44330	0	0	0
432	433	433	Category G	-0.47998047	0.21582031	1.0078125	0.04296875	-0.15014648	-0.4777832	0	0	13/11/2017	13	11	2017	15:32:31	55951	0.8	15	32	31	0	0.059326172	3.4659668	-0.43774414	0.15991211	0.92456055	0.53979492	0.10864258	0	0	0	0	0	0	0	0	0	1.0354004	0.035400391	0.18115234	-0.041992188	0.055664063	0.083007813	0	44330	0	0	0
433	434	434	Category G	-0.32397461	0.13183594	0.77978516	0.024658203	-0.15844727	-0.47436523	0	0	13/11/2017	13	11	2017	15:32:31	55951	0.9	15	32	31	0	0.059326172	3.4659668	-0.43505859	0.15893555	0.92407227	1.4309082	0.18408203	0	0	0	0	0	0	0	0	0	1.0336914	0.033691406	0.28271484	0.11108398	-0.027099609	-0.14428711	0	44330	0	0	0
434	435	435	Category G	-0.31176758	0.15576172	1.0197754	0.087646484	-0.19482422	-0.4609375	0	0	13/11/2017	13	11	2017	15:32:32	55952	0	15	32	32	0	0.059326172	3.4659668	-0.43212891	0.16015625	0.9206543	3.7609863	0.15576172	0	0	0	0	0	0	0	0	0	1.0297852	0.029785156	0.22363281	0.12036133	-0.004394531	0.098876953	0	44330	0	0	0
435	436	436	Category G	-0.49194336	0.16796875	1.0078125	0.001953125	-0.16894531	-0.47338867	0	0	13/11/2017	13	11	2017	15:32:32	55952	0.1	15	32	32	0	0.059326172	3.4659668	-0.43530273	0.15869141	0.92358398	4.2895508	0.10180664	0	0	0	0	0	0	0	0	0	1.0332031	0.033203125	0.14990234	-0.056396484	0.009033203	0.083984375	0	44330	0	0	0
436	437	437	Category G	-0.34790039	0.16796875	0.91186523	0.037109375	-0.15649414	-0.47802734	0	0	13/11/2017	13	11	2017	15:32:32	55952	0.2	15	32	32	0	0.059326172	3.4659668	-0.43334961	0.15844727	0.92358398	4.279541	0.086914063	0	0	0	0	0	0	0	0	0	1.0324707	0.032470703	0.10668945	0.085449219	0.009277344	-0.01171875	0	44330	0	0	0
437	438	438	Category G	-0.50390625	0.011962891	0.92382813	0.004882813	-0.15795898	-0.47314453	0	0	13/11/2017	13	11	2017	15:32:32	55952	0.3	15	32	32	0	0.059326172	3.4659668	-0.43261719	0.15795898	0.92480469	5.0141602	0.16235352	0	0	0	0	0	0	0	0	0	1.0332031	0.033203125	0.21826172	-0.071044922	-0.14599609	-0.000976563	0	44330	0	0	0
438	439	439	Category G	-0.32397461	0.13183594	0.80395508	0.056640625	-0.15844727	-0.47705078	0	0	13/11/2017	13	11	2017	15:32:32	55952	0.4	15	32	32	0	0.059326172	3.4659668	-0.43334961	0.1574707	0.92480469	5.6235352	0.16503906	0	0	0	0	0	0	0	0	0	1.0334473	0.033447266	0.25585938	0.109375	-0.025634766	-0.12084961	0	44330	0	0	0
439	440	440	Category G	-0.46777344	0.15576172	1.0078125	0.095947266	-0.17602539	-0.45654297	0	0	13/11/2017	13	11	2017	15:32:32	55952	0.5	15	32	32	0	0.059326172	3.4659668	-0.4309082	0.15673828	0.92260742	5.2668457	0.092529297	0	0	0	0	0	0	0	0	0	1.0302734	0.030273438	0.12255859	-0.036621094	-0.000976563	0.084960938	0	44330	0	0	0
440	441	441	Category G	-0.41992188	0.17993164	0.95996094	0.004150391	-0.16674805	-0.47216797	0	0	13/11/2017	13	11	2017	15:32:32	55952	0.6	15	32	32	0	0.059326172	3.4659668	-0.42871094	0.15698242	0.92236328	4.2714844	0.044677734	0	0	0	0	0	0	0	0	0	1.0292969	0.029296875	0.069091797	0.008789063	0.022705078	0.037353516	0	44330	0	0	0
441	442	442	Category G	-0.56396484	0.20385742	1.0439453	0.036376953	-0.16918945	-0.47119141	0	0	13/11/2017	13	11	2017	15:32:32	55952	0.7	15	32	32	0	0.059326172	3.4659668	-0.42944336	0.15698242	0.92211914	4.5874023	0.18725586	0	0	0	0	0	0	0	0	0	1.0292969	0.029296875	0.30297852	-0.13427734	0.046630859	0.12158203	0	44330	0	0	0
442	443	443	Category G	-0.19189453	0.035888672	0.73193359	0.049560547	-0.17675781	-0.46704102	0	0	13/11/2017	13	11	2017	15:32:32	55952	0.8	15	32	32	0	0.059326172	3.4659668	-0.42895508	0.1574707	0.921875	4.2106934	0.32739258	0	0	0	0	0	0	0	0	0	1.0290527	0.029052734	0.54882813	0.23706055	-0.12158203	-0.18994141	0	44330	0	0	0
443	444	444	Category G	-0.41992188	0.17993164	0.91186523	0.14086914	-0.18530273	-0.44848633	0	0	13/11/2017	13	11	2017	15:32:32	55952	0.9	15	32	32	0	0.059326172	3.4659668	-0.42944336	0.15722656	0.92504883	3.6315918	0.027832031	0	0	0	0	0	0	0	0	0	1.0319824	0.031982422	0.045410156	0.009521484	0.022460938	-0.013183594	0	44330	0	0	0
444	445	445	Category G	-0.39599609	0.23999023	0.93579102	0.007324219	-0.17602539	-0.46630859	0	0	13/11/2017	13	11	2017	15:32:33	55953	0	15	32	33	0	0.059326172	3.4659668	-0.42993164	0.15917969	0.92407227	2.0180664	0.088378906	0	0	0	0	0	0	0	0	0	1.0314941	0.031494141	0.12646484	0.033935547	0.080810547	0.011474609	0	44330	0	0	0
445	446	446	Category G	-0.37182617	0.059814453	0.97192383	0.061523438	-0.19458008	-0.45703125	0	0	13/11/2017	13	11	2017	15:32:33	55953	0.1	15	32	33	0	0.059326172	3.4659668	-0.42822266	0.16040039	0.921875	1.9619141	0.12573242	0	0	0	0	0	0	0	0	0	1.0292969	0.029296875	0.20703125	0.056396484	-0.10058594	0.049804688	0	44330	0	0	0
446	447	447	Category G	-0.52783203	0.17993164	1.0917969	0.031738281	-0.2019043	-0.45532227	0	0	13/11/2017	13	11	2017	15:32:33	55953	0.2	15	32	33	0	0.059326172	3.4659668	-0.43212891	0.16162109	0.92504883	3.0600586	0.19287109	0	0	0	0	0	0	0	0	0	1.0336914	0.033691406	0.28027344	-0.095458984	0.018066406	0.16650391	0	44330	0	0	0
447	448	448	Category G	-0.38378906	0.19189453	0.86376953	0.03515625	-0.20019531	-0.46337891	0	0	13/11/2017	13	11	2017	15:32:33	55953	0.3	15	32	33	0	0.059326172	3.4659668	-0.43212891	0.16259766	0.92480469	4.036377	0.083251953	0	0	0	0	0	0	0	0	0	1.0336914	0.033691406	0.13867188	0.048339844	0.029052734	-0.061035156	0	44330	0	0	0
448	449	449	Category G	-0.57592773	0.29980469	0.80395508	0.080810547	-0.2019043	-0.4519043	0	0	13/11/2017	13	11	2017	15:32:33	55953	0.4	15	32	33	0	0.059326172	3.4659668	-0.43286133	0.16235352	0.92651367	5.5043945	0.23291016	0	0	0	0	0	0	0	0	0	1.0354004	0.035400391	0.40258789	-0.14282227	0.13720703	-0.12255859	0	44330	0	0	0
449	450	450	Category G	-0.21582031	0.26391602	0.88793945	0.093261719	-0.25708008	-0.421875	0	0	13/11/2017	13	11	2017	15:32:33	55953	0.5	15	32	33	0	0.059326172	3.4659668	-0.43164063	0.16064453	0.92285156	6.2592773	0.24169922	0	0	0	0	0	0	0	0	0	1.0314941	0.031494141	0.35400391	0.21582031	0.10302734	-0.034912109	0	44330	0	0	0
450	451	451	Category G	-0.49194336	0.31176758	0.99584961	0.13916016	-0.30786133	-0.38256836	0	0	13/11/2017	13	11	2017	15:32:33	55953	0.6	15	32	33	0	0.059570313	3.4289062	-0.43481445	0.16479492	0.9230957	6.5490723	0.17333984	0	0	0	0	0	0	0	0	0	1.0334473	0.033447266	0.27661133	-0.056884766	0.14672852	0.072509766	0	44330	0	0	0
451	452	452	Category G	-0.38378906	0.27587891	0.80395508	0.087890625	-0.2734375	-0.41503906	0	0	13/11/2017	13	11	2017	15:32:33	55953	0.7	15	32	33	0	0.059570313	3.4289062	-0.43432617	0.16650391	0.92456055	5.1604004	0.17041016	0	0	0	0	0	0	0	0	0	1.0349121	0.034912109	0.28051758	0.050537109	0.10913086	-0.12060547	0	44330	0	0	0
452	453	453	Category G	-0.61181641	0.023925781	1.0678711	0.067626953	-0.26074219	-0.42529297	0	0	13/11/2017	13	11	2017	15:32:33	55953	0.8	15	32	33	0	0.059570313	3.4289062	-0.43530273	0.16625977	0.92724609	4.5844727	0.26660156	0	0	0	0	0	0	0	0	0	1.0378418	0.037841797	0.45947266	-0.17626953	-0.14233398	0.14038086	0	44330	0	0	0
453	454	454	Category G	-0.38378906	0.15576172	0.87597656	0.091308594	-0.26000977	-0.421875	0	0	13/11/2017	13	11	2017	15:32:33	55953	0.9	15	32	33	0	0.059570313	3.4289062	-0.43725586	0.16772461	0.92871094	3.4785156	0.075927734	0	0	0	0	0	0	0	0	0	1.0400391	0.040039063	0.1184082	0.053466797	-0.011962891	-0.052734375	0	44330	0	0	0
454	455	455	Category G	-0.31176758	0.2277832	0.98388672	0.12963867	-0.25292969	-0.42089844	0	0	13/11/2017	13	11	2017	15:32:34	55954	0	15	32	34	0	0.059570313	3.4289062	-0.43359375	0.16772461	0.92578125	1.9370117	0.14770508	0	0	0	0	0	0	0	0	0	1.0358887	0.035888672	0.23974609	0.12182617	0.059814453	0.057861328	0	44330	0	0	0
455	456	456	Category G	-0.59985352	0.2277832	0.91186523	0.078369141	-0.22412109	-0.44506836	0	0	13/11/2017	13	11	2017	15:32:34	55954	0.1	15	32	34	0	0.059570313	3.4289062	-0.43798828	0.16943359	0.92797852	0.87060547	0.17260742	0	0	0	0	0	0	0	0	0	1.0400391	0.040039063	0.23608398	-0.16162109	0.058105469	-0.016113281	0	44330	0	0	0
456	457	457	Category G	-0.38378906	0.047851563	0.94799805	0.078125	-0.24145508	-0.43530273	0	0	13/11/2017	13	11	2017	15:32:34	55954	0.2	15	32	34	0	0.059570313	3.4289062	-0.4362793	0.16918945	0.92700195	0.56054688	0.1340332	0	0	0	0	0	0	0	0	0	1.0385742	0.038574219	0.19482422	0.052490234	-0.12133789	0.020751953	0	44330	0	0	0
457	458	458	Category G	-0.45581055	0.25195313	1.0078125	0.08984375	-0.24755859	-0.43188477	0	0	13/11/2017	13	11	2017	15:32:34	55954	0.3	15	32	34	0	0.059570313	3.4289062	-0.44140625	0.17236328	0.92944336	0.26708984	0.11230469	0	0	0	0	0	0	0	0	0	1.0432129	0.043212891	0.17211914	-0.014160156	0.079345703	0.078125	0	44330	0	0	0
458	459	459	Category G	-0.50390625	0.19189453	0.91186523	0.076904297	-0.23413086	-0.43701172	0	0	13/11/2017	13	11	2017	15:32:34	55954	0.4	15	32	34	0	0.059570313	3.4289062	-0.44018555	0.171875	0.92895508	1.8808594	0.068847656	0	0	0	0	0	0	0	0	0	1.0422363	0.042236328	0.10058594	-0.063476563	0.019775391	-0.017089844	0	44330	0	0	0
459	460	460	Category G	-0.2878418	0.17993164	0.93579102	0.11743164	-0.24121094	-0.43359375	0	0	13/11/2017	13	11	2017	15:32:34	55954	0.5	15	32	34	0	0.059570313	3.4289062	-0.43774414	0.171875	0.92724609	3.1694336	0.15039063	0	0	0	0	0	0	0	0	0	1.0397949	0.039794922	0.16601563	0.14990234	0.0078125	0.008300781	0	44330	0	0	0
460	461	461	Category G	-0.75585938	0.20385742	1.0678711	0.1027832	-0.23803711	-0.43603516	0	0	13/11/2017	13	11	2017	15:32:34	55954	0.6	15	32	34	0	0.059570313	3.4289062	-0.44140625	0.17089844	0.92724609	2.6625977	0.34570313	0	0	0	0	0	0	0	0	0	1.0410156	0.041015625	0.48754883	-0.31420898	0.032714844	0.14038086	0	44330	0	0	0
461	462	462	Category G	-0.27587891	0.16796875	0.73193359	0.079833984	-0.22412109	-0.44311523	0	0	13/11/2017	13	11	2017	15:32:34	55954	0.7	15	32	34	0	0.059570313	3.4289062	-0.43994141	0.17041016	0.92626953	2.1608887	0.25439453	0	0	0	0	0	0	0	0	0	1.0395508	0.039550781	0.36108398	0.1640625	-0.002441406	-0.19433594	0	44330	0	0	0
462	463	463	Category G	-0.41992188	0.19189453	0.93579102	0.14941406	-0.23461914	-0.42651367	0	0	13/11/2017	13	11	2017	15:32:34	55954	0.8	15	32	34	0	0.059570313	3.4289062	-0.44384766	0.171875	0.92651367	2.826416	0.032470703	0	0	0	0	0	0	0	0	0	1.041748	0.041748047	0.052978516	0.023925781	0.019775391	0.009033203	0	44330	0	0	0
463	464	464	Category G	-0.39599609	0.20385742	0.95996094	0.055908203	-0.22607422	-0.45019531	0	0	13/11/2017	13	11	2017	15:32:34	55954	0.9	15	32	34	0	0.059570313	3.4289062	-0.44335938	0.17041016	0.92626953	2.3737793	0.066894531	0	0	0	0	0	0	0	0	0	1.0410156	0.041015625	0.11450195	0.047363281	0.033203125	0.033447266	0	44330	0	0	0
464	465	465	Category G	-0.44384766	0.20385742	0.89990234	0.097412109	-0.23046875	-0.43774414	0	0	13/11/2017	13	11	2017	15:32:35	55955	0	15	32	35	0	0.059570313	3.4289062	-0.44311523	0.16918945	0.92504883	0.4909668	0.042724609	0	0	0	0	0	0	0	0	0	1.0397949	0.039794922	0.060302734	-0.000488281	0.034423828	-0.025146484	0	44330	0	0	0
465	466	466	Category G	-0.37182617	0.19189453	0.92382813	0.081542969	-0.23754883	-0.43603516	0	0	13/11/2017	13	11	2017	15:32:35	55955	0.1	15	32	35	0	0.059570313	3.4289062	-0.4453125	0.16894531	0.92529297	0.36962891	0.076904297	0	0	0	0	0	0	0	0	0	1.0407715	0.040771484	0.097900391	0.073486328	0.022705078	-0.001464844	0	44330	0	0	0
466	467	467	Category G	-0.43188477	0.19189453	0.89990234	0.10302734	-0.24121094	-0.43286133	0	0	13/11/2017	13	11	2017	15:32:35	55955	0.2	15	32	35	0	0.059570313	3.4289062	-0.44384766	0.16845703	0.92529297	0.012451172	0.036621094	0	0	0	0	0	0	0	0	0	1.0400391	0.040039063	0.061035156	0.011962891	0.023193359	-0.025390625	0	44330	0	0	0
467	468	468	Category G	-0.45581055	0.20385742	0.91186523	0.091308594	-0.23974609	-0.43383789	0	0	13/11/2017	13	11	2017	15:32:35	55955	0.3	15	32	35	0	0.059570313	3.4289062	-0.44604492	0.16943359	0.92529297	0.87329102	0.038085938	0	0	0	0	0	0	0	0	0	1.0412598	0.041259766	0.057373047	-0.009521484	0.034179688	-0.013427734	0	44330	0	0	0
468	469	469	Category G	-0.39599609	0.20385742	0.85180664	0.1027832	-0.23413086	-0.43383789	0	0	13/11/2017	13	11	2017	15:32:35	55955	0.4	15	32	35	0	0.059570313	3.4289062	-0.44726563	0.16918945	0.92651367	0.046875	0.096923828	0	0	0	0	0	0	0	0	0	1.0427246	0.042724609	0.16064453	0.051269531	0.034423828	-0.074707031	0	44330	0	0	0
469	470	470	Category G	-0.44384766	0.16796875	0.86376953	0.10058594	-0.22485352	-0.4387207	0	0	13/11/2017	13	11	2017	15:32:35	55955	0.5	15	32	35	0	0.059570313	3.4289062	-0.44580078	0.16918945	0.92651367	0.48730469	0.062744141	0	0	0	0	0	0	0	0	0	1.0419922	0.041992188	0.066162109	0.001953125	-0.001220703	-0.062744141	0	44330	0	0	0
470	471	471	Category G	-0.41992188	0.17993164	0.99584961	0.10131836	-0.22607422	-0.43481445	0	0	13/11/2017	13	11	2017	15:32:35	55955	0.6	15	32	35	0	0.059570313	3.4289062	-0.44775391	0.16967773	0.92675781	0.40185547	0.074951172	0	0	0	0	0	0	0	0	0	1.0432129	0.043212891	0.10668945	0.027832031	0.010009766	0.068847656	0	44330	0	0	0
471	472	472	Category G	-0.55175781	0.19189453	0.98388672	0.066650391	-0.22460938	-0.44482422	0	0	13/11/2017	13	11	2017	15:32:35	55955	0.7	15	32	35	0	0.059570313	3.4289062	-0.4465332	0.17089844	0.92651367	0.11816406	0.12133789	0	0	0	0	0	0	0	0	0	1.0427246	0.042724609	0.18286133	-0.10498047	0.020751953	0.057128906	0	44330	0	0	0
472	473	473	Category G	-0.41992188	0.19189453	0.93579102	0.074951172	-0.22949219	-0.43798828	0	0	13/11/2017	13	11	2017	15:32:35	55955	0.8	15	32	35	0	0.059570313	3.4289062	-0.44799805	0.17138672	0.92651367	0.12817383	0.035888672	0	0	0	0	0	0	0	0	0	1.0432129	0.043212891	0.057617188	0.028076172	0.020263672	0.009033203	0	44330	0	0	0
473	474	474	Category G	-0.26391602	0.21582031	0.7199707	0.10791016	-0.22753906	-0.4387207	0	0	13/11/2017	13	11	2017	15:32:35	55955	0.9	15	32	35	0	0.059570313	3.4289062	-0.44799805	0.17041016	0.92578125	0.26806641	0.27978516	0	0	0	0	0	0	0	0	0	1.0424805	0.042480469	0.43530273	0.18408203	0.045166016	-0.20581055	0	44330	0	0	0
474	475	475	Category G	-0.6237793	0.17993164	1.0319824	0.11743164	-0.24023438	-0.43505859	0	0	13/11/2017	13	11	2017	15:32:36	55956	0	15	32	36	0	0.059570313	3.4289062	-0.44946289	0.1706543	0.92724609	0.48339844	0.20336914	0	0	0	0	0	0	0	0	0	1.0444336	0.044433594	0.2878418	-0.17407227	0.009033203	0.10449219	0	44330	0	0	0
475	476	476	Category G	-0.40795898	0.21582031	0.92382813	0.062988281	-0.23852539	-0.43994141	0	0	13/11/2017	13	11	2017	15:32:36	55956	0.1	15	32	36	0	0.059570313	3.4289062	-0.45043945	0.1706543	0.92456055	0.84155273	0.061767578	0	0	0	0	0	0	0	0	0	1.0427246	0.042724609	0.088378906	0.042480469	0.044921875	-0.000732422	0	44330	0	0	0
476	477	477	Category G	-0.45581055	0.15576172	1.0078125	0.099853516	-0.25390625	-0.4309082	0	0	13/11/2017	13	11	2017	15:32:36	55956	0.2	15	32	36	0	0.059570313	3.4289062	-0.45141602	0.17114258	0.92407227	0.51367188	0.084960938	0	0	0	0	0	0	0	0	0	1.0427246	0.042724609	0.10327148	-0.004150391	-0.015380859	0.083496094	0	44330	0	0	0
477	478	478	Category G	-0.50390625	0.19189453	0.94799805	0.079345703	-0.2512207	-0.43212891	0	0	13/11/2017	13	11	2017	15:32:36	55956	0.3	15	32	36	0	0.059570313	3.4289062	-0.45166016	0.17138672	0.92407227	0.012451172	0.060791016	0	0	0	0	0	0	0	0	0	1.0427246	0.042724609	0.096435547	-0.052001953	0.020263672	0.023681641	0	44330	0	0	0
478	479	479	Category G	-0.35986328	0.17993164	0.80395508	0.10595703	-0.24707031	-0.4309082	0	0	13/11/2017	13	11	2017	15:32:36	55956	0.4	15	32	36	0	0.059570313	3.4289062	-0.45166016	0.17382813	0.92504883	0.3996582	0.15209961	0	0	0	0	0	0	0	0	0	1.0439453	0.043945313	0.21899414	0.091796875	0.005859375	-0.12109375	0	44330	0	0	0
479	480	480	Category G	-0.20385742	0.19189453	0.74389648	0.17382813	-0.24389648	-0.41430664	0	0	13/11/2017	13	11	2017	15:32:36	55956	0.5	15	32	36	0	0.059570313	3.4289062	-0.45361328	0.1730957	0.92700195	1.0102539	0.31030273	0	0	0	0	0	0	0	0	0	1.0463867	0.046386719	0.45166016	0.24975586	0.018554688	-0.18310547	0	44330	0	0	0
480	481	481	Category G	-0.61181641	0.20385742	0.94799805	0.10644531	-0.26074219	-0.421875	0	0	13/11/2017	13	11	2017	15:32:36	55956	0.6	15	32	36	0	0.059570313	3.4289062	-0.45410156	0.17333984	0.92529297	1.6015625	0.16186523	0	0	0	0	0	0	0	0	0	1.045166	0.045166016	0.21044922	-0.1574707	0.030273438	0.022460938	0	44330	0	0	0
481	482	482	Category G	-0.29980469	0.20385742	0.94799805	0.11694336	-0.25439453	-0.4206543	0	0	13/11/2017	13	11	2017	15:32:36	55956	0.7	15	32	36	0	0.059570313	3.4289062	-0.45239258	0.17333984	0.92407227	1.3671875	0.1574707	0	0	0	0	0	0	0	0	0	1.043457	0.043457031	0.20678711	0.15258789	0.030273438	0.023681641	0	44330	0	0	0
482	483	483	Category G	-0.51586914	0.19189453	1.1159668	0.10522461	-0.26489258	-0.4128418	0	0	13/11/2017	13	11	2017	15:32:36	55956	0.8	15	32	36	0	0.059570313	3.4289062	-0.45288086	0.17260742	0.92285156	1.9448242	0.20361328	0	0	0	0	0	0	0	0	0	1.0424805	0.042480469	0.2746582	-0.062744141	0.019042969	0.19287109	0	44330	0	0	0
483	484	484	Category G	-0.39599609	0.21582031	0.97192383	0.069091797	-0.25683594	-0.42626953	0	0	13/11/2017	13	11	2017	15:32:36	55956	0.9	15	32	36	0	0.059570313	3.4289062	-0.45507813	0.17333984	0.92529297	1.5317383	0.086181641	0	0	0	0	0	0	0	0	0	1.0456543	0.045654297	0.14770508	0.059082031	0.042236328	0.046386719	0	44330	0	0	0
484	485	485	Category G	-0.32397461	0.20385742	0.69580078	0.12451172	-0.26025391	-0.41992188	0	0	13/11/2017	13	11	2017	15:32:37	55957	0	15	32	37	0	0.059570313	3.4289062	-0.45556641	0.17333984	0.92553711	1.1169434	0.26660156	0	0	0	0	0	0	0	0	0	1.0461426	0.046142578	0.3918457	0.1315918	0.030273438	-0.22973633	0	44330	0	0	0
485	486	486	Category G	-0.53979492	0.2277832	1.1279297	0.13671875	-0.25268555	-0.41748047	0	0	13/11/2017	13	11	2017	15:32:37	55957	0.1	15	32	37	0	0.059570313	3.4289062	-0.45483398	0.17236328	0.92382813	0.86474609	0.22753906	0	0	0	0	0	0	0	0	0	1.0441895	0.044189453	0.34375	-0.084716797	0.055175781	0.20385742	0	44330	0	0	0
486	487	487	Category G	-0.52783203	0.21582031	0.97192383	0.061523438	-0.24560547	-0.43310547	0	0	13/11/2017	13	11	2017	15:32:37	55957	0.2	15	32	37	0	0.059570313	3.4289062	-0.45751953	0.17333984	0.92456055	0.000488281	0.094482422	0	0	0	0	0	0	0	0	0	1.0461426	0.046142578	0.15966797	-0.070068359	0.042236328	0.047119141	0	44330	0	0	0
487	488	488	Category G	-0.46777344	0.10791016	1.0078125	0.12597656	-0.25292969	-0.42578125	0	0	13/11/2017	13	11	2017	15:32:37	55957	0.3	15	32	37	0	0.059570313	3.4289062	-0.45532227	0.17260742	0.92260742	0.74438477	0.10742188	0	0	0	0	0	0	0	0	0	1.043457	0.043457031	0.16210938	-0.012207031	-0.064697266	0.084960938	0	44330	0	0	0
488	489	489	Category G	-0.43188477	0.16796875	0.7199707	0.11352539	-0.26733398	-0.41992188	0	0	13/11/2017	13	11	2017	15:32:37	55957	0.4	15	32	37	0	0.059326172	3.4659668	-0.45556641	0.17236328	0.92260742	1.7075195	0.20410156	0	0	0	0	0	0	0	0	0	1.043457	0.043457031	0.23120117	0.023681641	-0.004394531	-0.20263672	0	44330	0	0	0
489	490	490	Category G	-0.51586914	0.2277832	1.0319824	0.17871094	-0.25244141	-0.40625	0	0	13/11/2017	13	11	2017	15:32:37	55957	0.5	15	32	37	0	0.059326172	3.4659668	-0.45458984	0.16992188	0.92504883	2.8303223	0.13574219	0	0	0	0	0	0	0	0	0	1.0446777	0.044677734	0.22558594	-0.061035156	0.057617188	0.10668945	0	44330	0	0	0
490	491	491	Category G	-0.51586914	0.20385742	0.95996094	0.085205078	-0.25537109	-0.42504883	0	0	13/11/2017	13	11	2017	15:32:37	55957	0.6	15	32	37	0	0.059326172	3.4659668	-0.45776367	0.16796875	0.92578125	3.9934082	0.075927734	0	0	0	0	0	0	0	0	0	1.0463867	0.046386719	0.12768555	-0.057861328	0.035644531	0.033935547	0	44330	0	0	0
491	492	492	Category G	-0.51586914	0.071777344	1.0917969	0.10864258	-0.24487305	-0.4309082	0	0	13/11/2017	13	11	2017	15:32:37	55957	0.7	15	32	37	0	0.059326172	3.4659668	-0.45629883	0.16577148	0.92431641	4.3439941	0.20092773	0	0	0	0	0	0	0	0	0	1.0439453	0.043945313	0.32080078	-0.059326172	-0.093994141	0.16723633	0	44330	0	0	0
492	493	493	Category G	-0.6237793	0.19189453	1.0078125	0.091308594	-0.23510742	-0.43969727	0	0	13/11/2017	13	11	2017	15:32:37	55957	0.8	15	32	37	0	0.059326172	3.4659668	-0.45654297	0.16381836	0.92480469	5.2199707	0.18847656	0	0	0	0	0	0	0	0	0	1.0444336	0.044433594	0.27807617	-0.16699219	0.027832031	0.082763672	0	44330	0	0	0
493	494	494	Category G	-0.17993164	0.16796875	0.70776367	0.16137695	-0.21069336	-0.43212891	0	0	13/11/2017	13	11	2017	15:32:37	55957	0.9	15	32	37	0	0.059326172	3.4659668	-0.45703125	0.16455078	0.92382813	5.1787109	0.3515625	0	0	0	0	0	0	0	0	0	1.0439453	0.043945313	0.49682617	0.27709961	0.003173828	-0.21606445	0	44330	0	0	0
494	495	495	Category G	-0.73193359	0.14379883	1.0559082	0.16162109	-0.22802734	-0.42822266	0	0	13/11/2017	13	11	2017	15:32:38	55958	0	15	32	38	0	0.059326172	3.4659668	-0.45703125	0.16381836	0.92504883	5.46875	0.3046875	0	0	0	0	0	0	0	0	0	1.0449219	0.044921875	0.42529297	-0.2746582	-0.020019531	0.13061523	0	44330	0	0	0
495	496	496	Category G	-0.37182617	0.20385742	0.91186523	0.053955078	-0.20336914	-0.45703125	0	0	13/11/2017	13	11	2017	15:32:38	55958	0.1	15	32	38	0	0.059326172	3.4659668	-0.45947266	0.16333008	0.92333984	5.9499512	0.097167969	0	0	0	0	0	0	0	0	0	1.0441895	0.044189453	0.13964844	0.087646484	0.040283203	-0.011474609	0	44330	0	0	0
496	497	497	Category G	-0.80395508	0.25195313	1.0678711	0.060791016	-0.21142578	-0.45092773	0	0	13/11/2017	13	11	2017	15:32:38	55958	0.2	15	32	38	0	0.059326172	3.4659668	-0.45629883	0.16186523	0.9230957	5.2363281	0.38696289	0	0	0	0	0	0	0	0	0	1.0424805	0.042480469	0.58227539	-0.34741211	0.08984375	0.14453125	0	44330	0	0	0
497	498	498	Category G	-0.40795898	0.071777344	0.85180664	0.072265625	-0.18994141	-0.45996094	0	0	13/11/2017	13	11	2017	15:32:38	55958	0.3	15	32	38	0	0.059326172	3.4659668	-0.45849609	0.16308594	0.92358398	5.9094238	0.12670898	0	0	0	0	0	0	0	0	0	1.0439453	0.043945313	0.21362305	0.050537109	-0.091308594	-0.071777344	0	44330	0	0	0
498	499	499	Category G	-0.31176758	0.14379883	0.74389648	0.1652832	-0.19775391	-0.44042969	0	0	13/11/2017	13	11	2017	15:32:38	55958	0.4	15	32	38	0	0.059326172	3.4659668	-0.45849609	0.16137695	0.92285156	5.9411621	0.23217773	0	0	0	0	0	0	0	0	0	1.0432129	0.043212891	0.34375	0.14672852	-0.017578125	-0.17895508	0	44330	0	0	0
499	500	500	Category G	-0.7199707	0.13183594	0.99584961	0.1550293	-0.20385742	-0.44042969	0	0	13/11/2017	13	11	2017	15:32:38	55958	0.5	15	32	38	0	0.059326172	3.4659668	-0.45654297	0.16015625	0.92163086	5.5219727	0.27490234	0	0	0	0	0	0	0	0	0	1.0407715	0.040771484	0.3659668	-0.26318359	-0.028320313	0.073974609	0	44330	0	0	0
500	501	501	Category G	-0.40795898	0.13183594	0.88793945	0.086425781	-0.18896484	-0.45483398	0	0	13/11/2017	13	11	2017	15:32:38	55958	0.6	15	32	38	0	0.059326172	3.4659668	-0.45849609	0.15917969	0.921875	5.526123	0.066894531	0	0	0	0	0	0	0	0	0	1.0419922	0.041992188	0.11206055	0.050537109	-0.02734375	-0.033935547	0	44330	0	0	0
501	502	502	Category G	-0.61181641	0.16796875	0.98388672	0.10302734	-0.19677734	-0.45288086	0	0	13/11/2017	13	11	2017	15:32:38	55958	0.7	15	32	38	0	0.059326172	3.4659668	-0.45507813	0.1574707	0.92016602	5.7019043	0.16918945	0	0	0	0	0	0	0	0	0	1.0385742	0.038574219	0.23046875	-0.15649414	0.010253906	0.063476563	0	44330	0	0	0
502	503	503	Category G	-0.41992188	0.047851563	0.89990234	0.080566406	-0.19213867	-0.46313477	0	0	13/11/2017	13	11	2017	15:32:38	55958	0.8	15	32	38	0	0.059326172	3.4659668	-0.45703125	0.15625	0.9230957	6.0305176	0.11694336	0	0	0	0	0	0	0	0	0	1.0419922	0.041992188	0.16894531	0.037109375	-0.10839844	-0.023193359	0	44330	0	0	0
503	504	504	Category G	-0.37182617	0.11987305	0.80395508	0.12744141	-0.18652344	-0.45458984	0	0	13/11/2017	13	11	2017	15:32:38	55958	0.9	15	32	38	0	0.059326172	3.4659668	-0.45825195	0.15551758	0.92285156	5.9541016	0.15136719	0	0	0	0	0	0	0	0	0	1.0422363	0.042236328	0.24145508	0.086425781	-0.035644531	-0.11889648	0	44330	0	0	0
504	505	505	Category G	-0.6237793	0.095947266	0.94799805	0.11547852	-0.17773438	-0.45874023	0	0	13/11/2017	13	11	2017	15:32:39	55959	0	15	32	39	0	0.059326172	3.4659668	-0.45703125	0.15332031	0.92236328	5.1210938	0.17797852	0	0	0	0	0	0	0	0	0	1.0407715	0.040771484	0.24975586	-0.16650391	-0.057373047	0.025390625	0	44330	0	0	0
505	506	506	Category G	-0.47998047	0.071777344	0.93579102	0.081298828	-0.17236328	-0.46679688	0	0	13/11/2017	13	11	2017	15:32:39	55959	0.1	15	32	39	0	0.059326172	3.4659668	-0.46020508	0.15087891	0.92358398	4.270752	0.082275391	0	0	0	0	0	0	0	0	0	1.0429688	0.04296875	0.1105957	-0.01953125	-0.079101563	0.011962891	0	44330	0	0	0
506	507	507	Category G	-0.44384766	0.19189453	0.87597656	0.090820313	-0.16772461	-0.46459961	0	0	13/11/2017	13	11	2017	15:32:39	55959	0.2	15	32	39	0	0.059326172	3.4659668	-0.46484375	0.15161133	0.92358398	3.8081055	0.065917969	0	0	0	0	0	0	0	0	0	1.045166	0.045166016	0.10913086	0.020996094	0.040039063	-0.047607422	0	44330	0	0	0
507	508	508	Category G	-0.53979492	0.095947266	0.98388672	0.072753906	-0.17919922	-0.46508789	0	0	13/11/2017	13	11	2017	15:32:39	55959	0.3	15	32	39	0	0.059326172	3.4659668	-0.46313477	0.15161133	0.92236328	2.1984863	0.11279297	0	0	0	0	0	0	0	0	0	1.0432129	0.043212891	0.19360352	-0.076416016	-0.055664063	0.061279297	0	44330	0	0	0
508	509	509	Category G	-0.37182617	0.11987305	0.91186523	0.060546875	-0.18457031	-0.46118164	0	0	13/11/2017	13	11	2017	15:32:39	55959	0.4	15	32	39	0	0.059326172	3.4659668	-0.46630859	0.1496582	0.92456055	0.82739258	0.099853516	0	0	0	0	0	0	0	0	0	1.0463867	0.046386719	0.13745117	0.094482422	-0.029785156	-0.012695313	0	44330	0	0	0
509	510	510	Category G	-0.50390625	0.13183594	0.85180664	0.093994141	-0.19140625	-0.45898438	0	0	13/11/2017	13	11	2017	15:32:39	55959	0.5	15	32	39	0	0.059326172	3.4659668	-0.46630859	0.14892578	0.92504883	0.5612793	0.084228516	0	0	0	0	0	0	0	0	0	1.0466309	0.046630859	0.12817383	-0.037353516	-0.017089844	-0.073242188	0	44330	0	0	0
510	511	511	Category G	-0.44384766	0.14379883	0.94799805	0.097167969	-0.18945313	-0.45678711	0	0	13/11/2017	13	11	2017	15:32:39	55959	0.6	15	32	39	0	0.059326172	3.4659668	-0.46801758	0.14941406	0.92651367	1.7297363	0.032714844	0	0	0	0	0	0	0	0	0	1.0488281	0.048828125	0.051269531	0.024169922	-0.005615234	0.021240234	0	44330	0	0	0
511	512	512	Category G	-0.47998047	0.15576172	0.91186523	0.070800781	-0.19555664	-0.45703125	0	0	13/11/2017	13	11	2017	15:32:39	55959	0.7	15	32	39	0	0.059326172	3.4659668	-0.46875	0.1484375	0.92602539	2.3300781	0.01953125	0	0	0	0	0	0	0	0	0	1.048584	0.048583984	0.032714844	-0.010986328	0.007080078	-0.014160156	0	44330	0	0	0
512	513	513	Category G	-0.49194336	0.14379883	0.94799805	0.089599609	-0.19628906	-0.45288086	0	0	13/11/2017	13	11	2017	15:32:39	55959	0.8	15	32	39	0	0.059326172	3.4659668	-0.46582031	0.14794922	0.92431641	3.8151855	0.035400391	0	0	0	0	0	0	0	0	0	1.0456543	0.045654297	0.053710938	-0.025878906	-0.004150391	0.0234375	0	44330	0	0	0
513	514	514	Category G	-0.43188477	0.14379883	0.89990234	0.071777344	-0.20141602	-0.45922852	0	0	13/11/2017	13	11	2017	15:32:39	55959	0.9	15	32	39	0	0.059326172	3.4659668	-0.46777344	0.14770508	0.92578125	4.8310547	0.044433594	0	0	0	0	0	0	0	0	0	1.0478516	0.047851563	0.066162109	0.035888672	-0.00390625	-0.025878906	0	44330	0	0	0
514	515	515	Category G	-0.39599609	0.16796875	0.81591797	0.094482422	-0.20068359	-0.45483398	0	0	13/11/2017	13	11	2017	15:32:40	55960	0	15	32	40	0	0.059326172	3.4659668	-0.4699707	0.14672852	0.92822266	5.3234863	0.13598633	0	0	0	0	0	0	0	0	0	1.0507813	0.05078125	0.20751953	0.073974609	0.020996094	-0.11230469	0	44330	0	0	0
515	516	516	Category G	-0.56396484	0.19189453	0.95996094	0.10229492	-0.20092773	-0.45581055	0	0	13/11/2017	13	11	2017	15:32:40	55960	0.1	15	32	40	0	0.059326172	3.4659668	-0.46948242	0.14819336	0.92626953	5.9816895	0.10913086	0	0	0	0	0	0	0	0	0	1.0490723	0.049072266	0.17138672	-0.094238281	0.043457031	0.033447266	0	44330	0	0	0
516	517	517	Category G	-0.35986328	0.19189453	0.91186523	0.055664063	-0.20092773	-0.45507813	0	0	13/11/2017	13	11	2017	15:32:40	55960	0.2	15	32	40	0	0.059326172	3.4659668	-0.46801758	0.14672852	0.92504883	5.7316895	0.11791992	0	0	0	0	0	0	0	0	0	1.0471191	0.047119141	0.16650391	0.1081543	0.044921875	-0.013183594	0	44330	0	0	0
517	518	518	Category G	-0.50390625	0.20385742	0.99584961	0.077392578	-0.20239258	-0.4519043	0	0	13/11/2017	13	11	2017	15:32:40	55960	0.3	15	32	40	0	0.059326172	3.4659668	-0.46899414	0.14648438	0.92431641	5.1982422	0.097900391	0	0	0	0	0	0	0	0	0	1.046875	0.046875	0.16333008	-0.034667969	0.057128906	0.071289063	0	44330	0	0	0
518	519	519	Category G	-0.49194336	0.071777344	0.95996094	0.047607422	-0.22241211	-0.45019531	0	0	13/11/2017	13	11	2017	15:32:40	55960	0.4	15	32	40	0	0.059326172	3.4659668	-0.4675293	0.14624023	0.92260742	5.0227051	0.086914063	0	0	0	0	0	0	0	0	0	1.0446777	0.044677734	0.13623047	-0.024169922	-0.074462891	0.037109375	0	44330	0	0	0
519	520	520	Category G	-0.50390625	0.19189453	0.87597656	0.095703125	-0.21459961	-0.44360352	0	0	13/11/2017	13	11	2017	15:32:40	55960	0.5	15	32	40	0	0.059326172	3.4659668	-0.47070313	0.14624023	0.92480469	4.1723633	0.074462891	0	0	0	0	0	0	0	0	0	1.0480957	0.048095703	0.12744141	-0.032958984	0.045410156	-0.048828125	0	44330	0	0	0
520	521	521	Category G	-0.2878418	0.17993164	0.86376953	0.095214844	-0.20727539	-0.45068359	0	0	13/11/2017	13	11	2017	15:32:40	55960	0.6	15	32	40	0	0.059326172	3.4659668	-0.47412109	0.14550781	0.9284668	3.3117676	0.20019531	0	0	0	0	0	0	0	0	0	1.0527344	0.052734375	0.28564453	0.1862793	0.034179688	-0.064697266	0	44330	0	0	0
521	522	522	Category G	-0.59985352	0.14379883	0.94799805	0.099853516	-0.20800781	-0.4519043	0	0	13/11/2017	13	11	2017	15:32:40	55960	0.7	15	32	40	0	0.059326172	3.4659668	-0.47045898	0.14428711	0.92700195	2.5869141	0.13085938	0	0	0	0	0	0	0	0	0	1.0495605	0.049560547	0.15063477	-0.12915039	-0.000488281	0.020751953	0	44330	0	0	0
522	523	523	Category G	-0.35986328	0.095947266	0.92382813	0.077636719	-0.203125	-0.44897461	0	0	13/11/2017	13	11	2017	15:32:40	55960	0.8	15	32	40	0	0.059326172	3.4659668	-0.47143555	0.14282227	0.92504883	2.1550293	0.12084961	0	0	0	0	0	0	0	0	0	1.0478516	0.047851563	0.15966797	0.11157227	-0.046875	-0.001220703	0	44330	0	0	0
523	524	524	Category G	-0.45581055	0.16796875	0.93579102	0.0703125	-0.20654297	-0.45483398	0	0	13/11/2017	13	11	2017	15:32:40	55960	0.9	15	32	40	0	0.059326172	3.4659668	-0.47143555	0.14233398	0.92431641	1.7424316	0.031982422	0	0	0	0	0	0	0	0	0	1.0473633	0.047363281	0.052490234	0.015625	0.025390625	0.011230469	0	44330	0	0	0
524	525	525	Category G	-0.34790039	0.16796875	0.80395508	0.10058594	-0.19848633	-0.45385742	0	0	13/11/2017	13	11	2017	15:32:41	55961	0	15	32	41	0	0.059326172	3.4659668	-0.4699707	0.1418457	0.92382813	0.28735352	0.1730957	0	0	0	0	0	0	0	0	0	1.0461426	0.046142578	0.26806641	0.12207031	0.025878906	-0.11987305	0	44330	0	0	0
525	526	526	Category G	-0.58789063	0.13183594	1.0197754	0.078125	-0.19824219	-0.45678711	0	0	13/11/2017	13	11	2017	15:32:41	55961	0.1	15	32	41	0	0.059326172	3.4659668	-0.47290039	0.14111328	0.92822266	0.36157227	0.14697266	0	0	0	0	0	0	0	0	0	1.0512695	0.051269531	0.21557617	-0.11474609	-0.009277344	0.091308594	0	44330	0	0	0
526	527	527	Category G	-0.34790039	0.13183594	0.94799805	0.068603516	-0.20703125	-0.45922852	0	0	13/11/2017	13	11	2017	15:32:41	55961	0.2	15	32	41	0	0.059326172	3.4595215	-0.47094727	0.13964844	0.92382813	0.51245117	0.12573242	0	0	0	0	0	0	0	0	0	1.0463867	0.046386719	0.1550293	0.12304688	-0.0078125	0.023925781	0	44330	0	0	0
527	528	528	Category G	-0.40795898	0.16796875	0.86376953	0.077148438	-0.17724609	-0.4597168	0	0	13/11/2017	13	11	2017	15:32:41	55961	0.3	15	32	41	0	0.059326172	3.4595215	-0.46948242	0.13842773	0.92431641	1.1518555	0.091308594	0	0	0	0	0	0	0	0	0	1.0461426	0.046142578	0.15161133	0.061523438	0.029296875	-0.060546875	0	44330	0	0	0
528	529	529	Category G	-0.49194336	0.10791016	0.99584961	0.084960938	-0.17651367	-0.46289063	0	0	13/11/2017	13	11	2017	15:32:41	55961	0.4	15	32	41	0	0.059326172	3.4595215	-0.47143555	0.1394043	0.92407227	2.1254883	0.080810547	0	0	0	0	0	0	0	0	0	1.046875	0.046875	0.12353516	-0.020263672	-0.031494141	0.071533203	0	44330	0	0	0
529	530	530	Category G	-0.46777344	0.10791016	0.94799805	0.070556641	-0.18579102	-0.46191406	0	0	13/11/2017	13	11	2017	15:32:41	55961	0.5	15	32	41	0	0.059326172	3.4595215	-0.47070313	0.13867188	0.92675781	2.3752441	0.037353516	0	0	0	0	0	0	0	0	0	1.0488281	0.048828125	0.054931641	0.002929688	-0.030761719	0.020996094	0	44330	0	0	0
530	531	531	Category G	-0.37182617	0.11987305	0.86376953	0.061279297	-0.18554688	-0.46313477	0	0	13/11/2017	13	11	2017	15:32:41	55961	0.6	15	32	41	0	0.059326172	3.4595215	-0.47070313	0.13720703	0.92651367	2.7717285	0.1184082	0	0	0	0	0	0	0	0	0	1.0480957	0.048095703	0.17895508	0.098876953	-0.017333984	-0.062744141	0	44330	0	0	0
531	532	532	Category G	-0.40795898	0.11987305	0.85180664	0.10864258	-0.18457031	-0.46386719	0	0	13/11/2017	13	11	2017	15:32:41	55961	0.7	15	32	41	0	0.059326172	3.4595215	-0.46801758	0.13623047	0.92456055	3.7790527	0.095703125	0	0	0	0	0	0	0	0	0	1.045166	0.045166016	0.14916992	0.060058594	-0.016357422	-0.072753906	0	44330	0	0	0
532	533	533	Category G	-0.65991211	0.083984375	0.99584961	0.075439453	-0.17602539	-0.46606445	0	0	13/11/2017	13	11	2017	15:32:41	55961	0.8	15	32	41	0	0.059326172	3.4595215	-0.46679688	0.13720703	0.92260742	4.2941895	0.21313477	0	0	0	0	0	0	0	0	0	1.0432129	0.043212891	0.31933594	-0.19287109	-0.053222656	0.072998047	0	44330	0	0	0
533	534	534	Category G	-0.38378906	0.095947266	0.97192383	0.048095703	-0.18310547	-0.46191406	0	0	13/11/2017	13	11	2017	15:32:41	55961	0.9	15	32	41	0	0.059326172	3.4595215	-0.46411133	0.13647461	0.921875	4.1750488	0.1027832	0	0	0	0	0	0	0	0	0	1.0412598	0.041259766	0.1706543	0.080322266	-0.040527344	0.049804688	0	44330	0	0	0
534	535	535	Category G	-0.49194336	0.19189453	0.83984375	0.10864258	-0.18164063	-0.46386719	0	0	13/11/2017	13	11	2017	15:32:42	55962	0	15	32	42	0	0.059326172	3.4595215	-0.4675293	0.13574219	0.92578125	3.7363281	0.10546875	0	0	0	0	0	0	0	0	0	1.0461426	0.046142578	0.16625977	-0.024169922	0.055908203	-0.0859375	0	44330	0	0	0
535	536	536	Category G	-0.34790039	0.10791016	0.89990234	0.098144531	-0.17358398	-0.46362305	0	0	13/11/2017	13	11	2017	15:32:42	55962	0.1	15	32	42	0	0.059326172	3.4595215	-0.46484375	0.13623047	0.92431641	4.3972168	0.12280273	0	0	0	0	0	0	0	0	0	1.0437012	0.043701172	0.16992188	0.11694336	-0.028320313	-0.024414063	0	44330	0	0	0
536	537	537	Category G	-0.56396484	0.15576172	0.97192383	0.081542969	-0.17944336	-0.46484375	0	0	13/11/2017	13	11	2017	15:32:42	55962	0.2	15	32	42	0	0.059326172	3.4595215	-0.46289063	0.13525391	0.92480469	3.9309082	0.11328125	0	0	0	0	0	0	0	0	0	1.0429688	0.04296875	0.16845703	-0.10083008	0.020263672	0.046875	0	44330	0	0	0
537	538	538	Category G	-0.46777344	0.11987305	0.95996094	0.075439453	-0.18798828	-0.46606445	0	0	13/11/2017	13	11	2017	15:32:42	55962	0.3	15	32	42	0	0.059326172	3.4595215	-0.45654297	0.13305664	0.92236328	3.0153809	0.041259766	0	0	0	0	0	0	0	0	0	1.0375977	0.037597656	0.062011719	-0.010986328	-0.013183594	0.037353516	0	44330	0	0	0
538	539	539	Category G	-0.3359375	0.095947266	0.80395508	0.085693359	-0.16845703	-0.46459961	0	0	13/11/2017	13	11	2017	15:32:42	55962	0.4	15	32	42	0	0.059326172	3.4595215	-0.45654297	0.1328125	0.92529297	3.2756348	0.17504883	0	0	0	0	0	0	0	0	0	1.0402832	0.040283203	0.27905273	0.12060547	-0.036865234	-0.12133789	0	44330	0	0	0
539	540	540	Category G	-0.45581055	0.095947266	0.95996094	0.10571289	-0.15942383	-0.46972656	0	0	13/11/2017	13	11	2017	15:32:42	55962	0.5	15	32	42	0	0.059326172	3.4595215	-0.45605469	0.13012695	0.93115234	4.1169434	0.044677734	0	0	0	0	0	0	0	0	0	1.0449219	0.044921875	0.063232422	0.000244141	-0.034179688	0.028564453	0	44330	0	0	0
540	541	541	Category G	-0.46777344	0.071777344	0.93579102	0.050048828	-0.15283203	-0.47509766	0	0	13/11/2017	13	11	2017	15:32:42	55962	0.6	15	32	42	0	0.059326172	3.4595215	-0.46069336	0.12841797	0.93603516	3.6130371	0.056884766	0	0	0	0	0	0	0	0	0	1.0512695	0.051269531	0.063964844	-0.006835938	-0.056640625	-0.000244141	0	44330	0	0	0
541	542	542	Category G	-0.44384766	0.059814453	0.97192383	0.068115234	-0.15625	-0.47167969	0	0	13/11/2017	13	11	2017	15:32:42	55962	0.7	15	32	42	0	0.059326172	3.4595215	-0.4753418	0.17480469	0.96704102	2.4343262	0.11938477	0	0	0	0	0	0	0	0	0	1.0917969	0.091796875	0.15136719	0.031494141	-0.11499023	0.004638672	0	44330	0	0	0
542	543	543	Category G	-0.51586914	0.14379883	0.91186523	0.062988281	-0.14526367	-0.47583008	0	0	13/11/2017	13	11	2017	15:32:42	55962	0.8	15	32	42	0	0.059326172	3.4595215	-0.47412109	0.22363281	1.0014648	3.5214844	0.12719727	0	0	0	0	0	0	0	0	0	1.1303711	0.13037109	0.21142578	-0.041503906	-0.079833984	-0.089599609	0	44330	0	0	0
543	544	544	Category G	-0.2878418	0.023925781	0.91186523	0.13769531	-0.17016602	-0.45410156	0	0	13/11/2017	13	11	2017	15:32:42	55962	0.9	15	32	42	0	0.059326172	3.4595215	-0.47363281	0.24975586	1.0241699	4.4262695	0.31323242	0	0	0	0	0	0	0	0	0	1.1557617	0.15576172	0.52416992	0.18579102	-0.22583008	-0.11230469	0	44330	0	0	0
544	545	545	Category G	-0.70776367	0	1.0078125	0.10253906	-0.18530273	-0.46069336	0	0	13/11/2017	13	11	2017	15:32:43	55963	0	15	32	43	0	0.059326172	3.4595215	-0.47070313	0.22705078	1.0324707	3.2458496	0.32910156	0	0	0	0	0	0	0	0	0	1.1572266	0.15722656	0.48876953	-0.23681641	-0.22705078	-0.024658203	0	44330	0	0	0
545	546	546	Category G	-0.74389648	0.25195313	0.92382813	0.085205078	-0.19873047	-0.45678711	0	0	13/11/2017	13	11	2017	15:32:43	55963	0.1	15	32	43	0	0.059326172	3.4595215	-0.46508789	0.24365234	1.0354004	2.1748047	0.30004883	0	0	0	0	0	0	0	0	0	1.1608887	0.16088867	0.39819336	-0.27856445	0.008056641	-0.11157227	0	44330	0	0	0
546	547	547	Category G	-0.2878418	0.19189453	0.79199219	0.078369141	-0.18286133	-0.46069336	0	0	13/11/2017	13	11	2017	15:32:43	55963	0.2	15	32	43	0	0.059326172	3.4595215	-0.46069336	0.23803711	1.0458984	2.5546875	0.31079102	0	0	0	0	0	0	0	0	0	1.1674805	0.16748047	0.47338867	0.17285156	-0.046142578	-0.25390625	0	44330	0	0	0
547	548	548	Category G	-0.70776367	0.059814453	1.1037598	0.18725586	-0.20581055	-0.42773438	0	0	13/11/2017	13	11	2017	15:32:43	55963	0.3	15	32	43	0	0.059326172	3.4595215	-0.46069336	0.23852539	1.0517578	2.0185547	0.30908203	0	0	0	0	0	0	0	0	0	1.1728516	0.17285156	0.47753906	-0.24682617	-0.17871094	0.051757813	0	44330	0	0	0
548	549	549	Category G	-0.39599609	0.14379883	0.88793945	0.067871094	-0.21289063	-0.45214844	0	0	13/11/2017	13	11	2017	15:32:43	55963	0.4	15	32	43	0	0.059326172	3.4595215	-0.45776367	0.2409668	1.0527344	0.25146484	0.20117188	0	0	0	0	0	0	0	0	0	1.1730957	0.1730957	0.32397461	0.061767578	-0.097167969	-0.16479492	0	44330	0	0	0
549	550	550	Category G	-0.58789063	0.19189453	0.97192383	0.10083008	-0.20336914	-0.45068359	0	0	13/11/2017	13	11	2017	15:32:43	55963	0.5	15	32	43	0	0.059326172	3.4595215	-0.45898438	0.2409668	1.0544434	2.7519531	0.16064453	0	0	0	0	0	0	0	0	0	1.175293	0.17529297	0.26049805	-0.12866211	-0.049072266	-0.082519531	0	44330	0	0	0
550	551	551	Category G	-0.46777344	0.10791016	0.95996094	0.043701172	-0.19213867	-0.45825195	0	0	13/11/2017	13	11	2017	15:32:43	55963	0.6	15	32	43	0	0.059326172	3.4595215	-0.45751953	0.24194336	1.0556641	3.5444336	0.16503906	0	0	0	0	0	0	0	0	0	1.1757813	0.17578125	0.23999023	-0.010009766	-0.1340332	-0.095703125	0	44330	0	0	0
551	552	552	Category G	-0.32397461	0.15576172	0.83984375	0.10766602	-0.20214844	-0.4519043	0	0	13/11/2017	13	11	2017	15:32:43	55963	0.7	15	32	43	0	0.059326172	3.4595215	-0.45629883	0.24511719	1.0541992	4.3327637	0.26733398	0	0	0	0	0	0	0	0	0	1.1748047	0.17480469	0.4362793	0.13232422	-0.089355469	-0.21435547	0	44330	0	0	0
552	553	553	Category G	-0.57592773	0.17993164	1.0678711	0.072753906	-0.19921875	-0.46337891	0	0	13/11/2017	13	11	2017	15:32:43	55963	0.8	15	32	43	0	0.059326172	3.4595215	-0.45410156	0.24560547	1.0532227	6.5134277	0.13891602	0	0	0	0	0	0	0	0	0	1.1730957	0.1730957	0.2019043	-0.12158203	-0.065673828	0.014404297	0	44330	0	0	0
553	554	554	Category G	-0.44384766	0.13183594	0.89990234	0.064453125	-0.1953125	-0.46020508	0	0	13/11/2017	13	11	2017	15:32:43	55963	0.9	15	32	43	0	0.059326172	3.4595215	-0.44628906	0.24584961	1.0556641	7.6252441	0.19311523	0	0	0	0	0	0	0	0	0	1.1721191	0.17211914	0.27246094	0.002441406	-0.11401367	-0.15576172	0	44330	0	0	0
554	555	555	Category G	-0.57592773	0.2878418	0.88793945	0.084472656	-0.19970703	-0.45703125	0	0	13/11/2017	13	11	2017	15:32:44	55964	0	15	32	44	0	0.059326172	3.4595215	-0.43896484	0.24560547	1.0581055	7.0632324	0.22241211	0	0	0	0	0	0	0	0	0	1.1716309	0.17163086	0.34912109	-0.13671875	0.041992188	-0.17016602	0	44330	0	0	0
555	556	556	Category G	-0.29980469	0.10791016	0.81591797	0.12207031	-0.24047852	-0.4284668	0	0	13/11/2017	13	11	2017	15:32:44	55964	0.1	15	32	44	0	0.059326172	3.4595215	-0.42993164	0.26391602	1.0588379	6.4187012	0.31689453	0	0	0	0	0	0	0	0	0	1.1730957	0.1730957	0.52929688	0.13012695	-0.15600586	-0.24291992	0	44330	0	0	0
556	557	557	Category G	-0.52783203	0.14379883	0.94799805	0.11694336	-0.22949219	-0.43774414	0	0	13/11/2017	13	11	2017	15:32:44	55964	0.2	15	32	44	0	0.059326172	3.4595215	-0.42041016	0.22290039	1.064209	6.0673828	0.17675781	0	0	0	0	0	0	0	0	0	1.1657715	0.16577148	0.30273438	-0.10717773	-0.079101563	-0.11621094	0	44330	0	0	0
557	558	558	Category G	-0.38378906	0.16796875	0.81591797	0.10400391	-0.22363281	-0.44189453	0	0	13/11/2017	13	11	2017	15:32:44	55964	0.3	15	32	44	0	0.059326172	3.4595215	-0.41259766	0.17041016	1.0751953	5.0803223	0.26074219	0	0	0	0	0	0	0	0	0	1.1640625	0.1640625	0.29052734	0.028808594	-0.002441406	-0.25927734	0	44330	0	0	0
558	559	559	Category G	-0.6237793	0.17993164	0.98388672	0.093261719	-0.19824219	-0.45068359	0	0	13/11/2017	13	11	2017	15:32:44	55964	0.4	15	32	44	0	0.059326172	3.4595215	-0.41040039	0.1965332	1.0739746	3.7700195	0.23217773	0	0	0	0	0	0	0	0	0	1.1665039	0.16650391	0.3203125	-0.21313477	-0.016601563	-0.090087891	0	44330	0	0	0
559	560	560	Category G	-0.47998047	0.11987305	1.0319824	0.053222656	-0.19824219	-0.45410156	0	0	13/11/2017	13	11	2017	15:32:44	55964	0.5	15	32	44	0	0.059326172	3.4595215	-0.40527344	0.21166992	1.0913086	2.0427246	0.13232422	0	0	0	0	0	0	0	0	0	1.1833496	0.18334961	0.22583008	-0.074462891	-0.091796875	-0.059326172	0	44330	0	0	0
560	561	561	Category G	-0.31176758	0.11987305	0.83984375	0.10668945	-0.19702148	-0.45996094	0	0	13/11/2017	13	11	2017	15:32:44	55964	0.6	15	32	44	0	0.059326172	3.4595215	-0.40966797	0.20849609	1.1010742	1.4289551	0.29272461	0	0	0	0	0	0	0	0	0	1.1931152	0.19311523	0.44799805	0.097900391	-0.088623047	-0.26123047	0	44330	0	0	0
561	562	562	Category G	-0.37182617	0.071777344	0.77978516	0.092529297	-0.17993164	-0.46289063	0	0	13/11/2017	13	11	2017	15:32:44	55964	0.7	15	32	44	0	0.059326172	3.4595215	-0.40795898	0.20556641	1.1071777	1.328125	0.35546875	0	0	0	0	0	0	0	0	0	1.1977539	0.19775391	0.49731445	0.036132813	-0.13378906	-0.32739258	0	44330	0	0	0
562	563	563	Category G	-0.51586914	0.15576172	1.0678711	0.060546875	-0.1862793	-0.46508789	0	0	13/11/2017	13	11	2017	15:32:44	55964	0.8	15	32	44	0	0.059326172	3.4595215	-0.40991211	0.20825195	1.1074219	0.72290039	0.12451172	0	0	0	0	0	0	0	0	0	1.1992188	0.19921875	0.19824219	-0.10571289	-0.052490234	-0.039550781	0	44330	0	0	0
563	564	564	Category G	-0.27587891	0.17993164	0.93579102	0.067382813	-0.19799805	-0.45800781	0	0	13/11/2017	13	11	2017	15:32:44	55964	0.9	15	32	44	0	0.059326172	3.4595215	-0.41748047	0.20898438	1.1064453	0.15820313	0.22363281	0	0	0	0	0	0	0	0	0	1.2009277	0.20092773	0.34130859	0.14160156	-0.029052734	-0.1706543	0	44330	0	0	0
564	565	565	Category G	-0.57592773	0.14379883	1.0319824	0.077392578	-0.20507813	-0.45678711	0	0	13/11/2017	13	11	2017	15:32:45	55965	0	15	32	45	0	0.059814453	3.5126953	-0.41430664	0.20825195	1.1030273	0.31616211	0.18798828	0	0	0	0	0	0	0	0	0	1.1965332	0.1965332	0.29711914	-0.16137695	-0.064453125	-0.071044922	0	44330	0	0	0
565	566	566	Category G	-0.38378906	0.11987305	0.79199219	0.050048828	-0.19140625	-0.46020508	0	0	13/11/2017	13	11	2017	15:32:45	55965	0.1	15	32	45	0	0.059814453	3.5126953	-0.41748047	0.20849609	1.1081543	0.48950195	0.33032227	0	0	0	0	0	0	0	0	0	1.2026367	0.20263672	0.4387207	0.033691406	-0.088623047	-0.31616211	0	44330	0	0	0
566	567	567	Category G	-0.40795898	0.11987305	1.0078125	0.13916016	-0.18920898	-0.44946289	0	0	13/11/2017	13	11	2017	15:32:45	55965	0.2	15	32	45	0	0.059814453	3.5126953	-0.4128418	0.20581055	1.1074219	0.14794922	0.13183594	0	0	0	0	0	0	0	0	0	1.199707	0.19970703	0.19067383	0.004882813	-0.0859375	-0.099609375	0	44330	0	0	0
567	568	568	Category G	-0.6237793	0.17993164	0.98388672	0.072509766	-0.1965332	-0.45507813	0	0	13/11/2017	13	11	2017	15:32:45	55965	0.3	15	32	45	0	0.059814453	3.5126953	-0.41333008	0.20263672	1.1096191	0.45068359	0.24609375	0	0	0	0	0	0	0	0	0	1.201416	0.20141602	0.35888672	-0.21020508	-0.022705078	-0.12573242	0	44330	0	0	0
568	569	569	Category G	-0.37182617	0.10791016	0.93579102	0.10009766	-0.21264648	-0.45214844	0	0	13/11/2017	13	11	2017	15:32:45	55965	0.4	15	32	45	0	0.059814453	3.5126953	-0.41235352	0.20141602	1.1101074	0.68579102	0.20214844	0	0	0	0	0	0	0	0	0	1.201416	0.20141602	0.30883789	0.040527344	-0.093505859	-0.17431641	0	44330	0	0	0
569	570	570	Category G	-0.50390625	0.10791016	1.0078125	0.083984375	-0.21264648	-0.44995117	0	0	13/11/2017	13	11	2017	15:32:45	55965	0.5	15	32	45	0	0.059814453	3.5126953	-0.40991211	0.20092773	1.1081543	0.063964844	0.16601563	0	0	0	0	0	0	0	0	0	1.1987305	0.19873047	0.28735352	-0.09375	-0.093017578	-0.1003418	0	44330	0	0	0
570	571	571	Category G	-0.29980469	0.13183594	0.80395508	0.093994141	-0.21459961	-0.44995117	0	0	13/11/2017	13	11	2017	15:32:45	55965	0.6	15	32	45	0	0.059814453	3.5126953	-0.40795898	0.19897461	1.1108398	0.37915039	0.33227539	0	0	0	0	0	0	0	0	0	1.2001953	0.20019531	0.48242188	0.1081543	-0.067138672	-0.30688477	0	44330	0	0	0
571	572	572	Category G	-0.41992188	0.14379883	0.94799805	0.12768555	-0.22729492	-0.4387207	0	0	13/11/2017	13	11	2017	15:32:45	55965	0.7	15	32	45	0	0.059814453	3.5126953	-0.40600586	0.20117188	1.1132813	1.9641113	0.17553711	0	0	0	0	0	0	0	0	0	1.2021484	0.20214844	0.23657227	-0.013671875	-0.057373047	-0.1652832	0	44330	0	0	0
572	573	573	Category G	-0.40795898	0.14379883	0.94799805	0.072998047	-0.2097168	-0.45239258	0	0	13/11/2017	13	11	2017	15:32:45	55965	0.8	15	32	45	0	0.059814453	3.5126953	-0.40380859	0.20263672	1.1149902	3.9343262	0.17724609	0	0	0	0	0	0	0	0	0	1.203125	0.203125	0.22998047	-0.00390625	-0.058837891	-0.16699219	0	44330	0	0	0
573	574	574	Category G	-0.46777344	0.10791016	1.0197754	0.098388672	-0.21899414	-0.44702148	0	0	13/11/2017	13	11	2017	15:32:45	55965	0.9	15	32	45	0	0.059814453	3.5126953	-0.39794922	0.20385742	1.1152344	5.6520996	0.15234375	0	0	0	0	0	0	0	0	0	1.2016602	0.20166016	0.26123047	-0.069580078	-0.095947266	-0.095458984	0	44330	0	0	0
574	575	575	Category G	-0.50390625	0.17993164	0.93579102	0.072021484	-0.21264648	-0.45092773	0	0	13/11/2017	13	11	2017	15:32:46	55966	0	15	32	46	0	0.059814453	3.5126953	-0.39599609	0.20507813	1.1149902	7.6445313	0.21069336	0	0	0	0	0	0	0	0	0	1.2009277	0.20092773	0.31201172	-0.10766602	-0.025146484	-0.17919922	0	44330	0	0	0
575	576	576	Category M	-0.21582031	0.11987305	0.94799805	0.33618164	-0.19384766	-0.37426758	0	0	13/11/2017	13	11	2017	18:13:15	65595	0.7	18	13	15	0	0.059814453	3.407959	-0.39477539	0.20703125	1.1147461	10.150391	0.25976563	0	0	0	0	0	0	0	0	0	1.2004395	0.20043945	0.43286133	0.17895508	-0.087158203	-0.16674805	0	44330	0	0	0
576	577	577	Category M	-0.29980469	0.083984375	0.86376953	0.45532227	-0.14306641	-0.26904297	0	0	13/11/2017	13	11	2017	18:13:15	65595	0.8	18	13	15	0	0.059814453	3.407959	-0.39208984	0.20727539	1.1147461	13.550781	0.29467773	0	0	0	0	0	0	0	0	0	1.1999512	0.19995117	0.46679688	0.092285156	-0.12329102	-0.25097656	0	44330	0	0	0
577	578	578	Category M	-0.41992188	0.047851563	1.0917969	0.41381836	-0.079101563	-0.32836914	0	0	13/11/2017	13	11	2017	18:13:15	65595	0.9	18	13	15	0	0.059814453	3.407959	-0.3894043	0.20654297	1.1157227	16.644043	0.16333008	0	0	0	0	0	0	0	0	0	1.199707	0.19970703	0.21313477	-0.030273438	-0.15869141	-0.023925781	0	44330	0	0	0
578	579	579	Category M	-0.26391602	-0.071777344	1.2119141	0.34008789	-0.072753906	-0.39697266	0	0	13/11/2017	13	11	2017	18:13:16	65596	0	18	13	16	0	0.059814453	3.407959	-0.38769531	0.2043457	1.1164551	16.504883	0.31738281	0	0	0	0	0	0	0	0	0	1.1994629	0.19946289	0.49536133	0.1237793	-0.27612305	0.095214844	0	44330	0	0	0
579	580	580	Category M	-1.0917969	-0.011962891	1.3918457	0.29760742	-0.059082031	-0.42895508	0	0	13/11/2017	13	11	2017	18:13:16	65596	0.1	18	13	16	0	0.059814453	3.407959	-0.3894043	0.20458984	1.1196289	16.196533	0.78344727	0	0	0	0	0	0	0	0	0	1.2028809	0.20288086	1.190918	-0.70214844	-0.21655273	0.2722168	0	44330	0	0	0
580	581	581	Category M	-1.5839844	3.8518066	3.3718262	0.35180664	-0.24853516	-0.33813477	0	0	13/11/2017	13	11	2017	18:13:16	65596	0.2	18	13	16	0	0.059814453	3.407959	-0.38964844	0.20532227	1.1176758	14.54126	4.4499512	0	0	0	0	0	0	0	0	0	1.201416	0.20141602	7.0944824	-1.1940918	3.6462402	2.2539063	0	44330	0	0	0
581	582	582	Category M	-0.50390625	4.079834	3.7319336	0.30102539	-0.1340332	-0.41333008	0	0	13/11/2017	13	11	2017	18:13:16	65596	0.3	18	13	16	0	0.059814453	3.407959	-0.38964844	0.20727539	1.1188965	15.919678	4.6726074	0	0	0	0	0	0	0	0	0	1.2028809	0.20288086	6.5991211	-0.11401367	3.8723145	2.612793	0	44330	0	0	0
582	583	583	Category M	-0.39599609	2.1237793	2.7119141	0.26318359	0.068115234	-0.43554688	0	0	13/11/2017	13	11	2017	18:13:16	65596	0.4	18	13	16	0	0.059814453	3.407959	-0.38867188	0.20898438	1.1193848	17.668457	2.4902344	0	0	0	0	0	0	0	0	0	1.203125	0.203125	3.5144043	-0.007080078	1.9145508	1.5922852	0	44330	0	0	0
583	584	584	Category M	-0.11987305	-1.6918945	1.4758301	0.31762695	0.12255859	-0.38378906	0	0	13/11/2017	13	11	2017	18:13:16	65596	0.5	18	13	16	0	0.059814453	3.407959	-0.38500977	0.21044922	1.1181641	14.64209	1.9536133	0	0	0	0	0	0	0	0	0	1.2011719	0.20117188	2.5251465	0.26513672	-1.9023438	0.35742188	0	44330	0	0	0
584	585	585	Category M	-0.19189453	1.4279785	1.1757813	0.31738281	0.037109375	-0.41137695	0	0	13/11/2017	13	11	2017	18:13:16	65596	0.6	18	13	16	0	0.059814453	3.407959	-0.38647461	0.21166992	1.1184082	18.306396	1.2329102	0	0	0	0	0	0	0	0	0	1.2021484	0.20214844	1.4680176	0.19458008	1.2160645	0.057128906	0	44330	0	0	0
585	586	586	Category M	-0.11987305	-0.37182617	1.7878418	0.3515625	-0.031738281	-0.39160156	0	0	13/11/2017	13	11	2017	18:13:16	65596	0.7	18	13	16	0	0.059814453	3.407959	-0.37768555	0.20019531	1.1157227	19.908203	0.91943359	0	0	0	0	0	0	0	0	0	1.1948242	0.19482422	1.5021973	0.2578125	-0.57202148	0.671875	0	44330	0	0	0
586	587	587	Category M	-0.44384766	0.2277832	1.3317871	0.33813477	0.077880859	-0.38549805	0	0	13/11/2017	13	11	2017	18:13:16	65596	0.8	18	13	16	0	0.059814453	3.407959	-0.37255859	0.19604492	1.1137695	21.115967	0.23120117	0	0	0	0	0	0	0	0	0	1.1906738	0.19067383	0.32055664	-0.071044922	0.031494141	0.21777344	0	44330	0	0	0
587	588	588	Category M	-0.29980469	0.2878418	1.0678711	0.41821289	0.028076172	-0.32519531	0	0	13/11/2017	13	11	2017	18:13:16	65596	0.9	18	13	16	0	0.059814453	3.407959	-0.37524414	0.1953125	1.119873	17.347168	0.13012695	0	0	0	0	0	0	0	0	0	1.1972656	0.19726563	0.2199707	0.075439453	0.092285156	-0.052001953	0	44330	0	0	0
588	589	589	Category M	-0.47998047	0.11987305	1.0559082	0.41015625	0.031005859	-0.3293457	0	0	13/11/2017	13	11	2017	18:13:17	65597	0	18	13	17	0	0.059814453	3.407959	-0.37036133	0.19311523	1.1176758	13.749512	0.14550781	0	0	0	0	0	0	0	0	0	1.1931152	0.19311523	0.24462891	-0.109375	-0.073242188	-0.061767578	0	44330	0	0	0
589	590	590	Category M	-0.38378906	0.21582031	0.93579102	0.36328125	-0.005859375	-0.3840332	0	0	13/11/2017	13	11	2017	18:13:17	65597	0.1	18	13	17	0	0.059814453	3.407959	-0.37060547	0.18994141	1.119873	14.064697	0.1862793	0	0	0	0	0	0	0	0	0	1.1948242	0.19482422	0.22290039	-0.012939453	0.025634766	-0.18408203	0	44330	0	0	0
590	591	591	Category M	-0.34790039	0.38378906	0.83984375	0.36279297	-0.075927734	-0.37866211	0	0	13/11/2017	13	11	2017	18:13:17	65597	0.2	18	13	17	0	0.059814453	3.407959	-0.36914063	0.1887207	1.1186523	11.98584	0.34082031	0	0	0	0	0	0	0	0	0	1.1931152	0.19311523	0.49487305	0.021240234	0.19482422	-0.27880859	0	44330	0	0	0
591	592	592	Category M	-0.29980469	0.20385742	0.82788086	0.3527832	-0.10131836	-0.38598633	0	0	13/11/2017	13	11	2017	18:13:17	65597	0.3	18	13	17	0	0.059814453	3.407959	-0.37133789	0.1875	1.1191406	1.4907227	0.30029297	0	0	0	0	0	0	0	0	0	1.1938477	0.19384766	0.37915039	0.071533203	0.016113281	-0.29125977	0	44330	0	0	0
592	593	593	Category N	0.13183594	0.16796875	1.1398926	-0.26245117	0.074462891	-0.45141602	0	0	13/11/2017	13	11	2017	18:32:22	66742	0.099	18	32	22	0	0.060302734	3.4514648	-0.37207031	0.18481445	1.1203613	22.823486	0.50463867	0	0	0	0	0	0	0	0	0	1.1948242	0.19482422	0.5402832	0.50390625	-0.016845703	0.019287109	0	44330	0	0	0
593	594	594	Category N	0.15576172	0.11987305	1.1037598	-0.24487305	0.078857422	-0.45654297	0	0	13/11/2017	13	11	2017	18:32:22	66742	0.199	18	32	22	0	0.060302734	3.4514648	-0.37084961	0.18212891	1.1203613	32.485352	0.53051758	0	0	0	0	0	0	0	0	0	1.1943359	0.19433594	0.60595703	0.52661133	-0.062255859	-0.016601563	0	44330	0	0	0
594	595	595	Category N	0.32397461	1.6318359	0.87597656	-0.26831055	0.13134766	-0.43652344	0	0	13/11/2017	13	11	2017	18:32:22	66742	0.3	18	32	22	0	0.060302734	3.4514648	-0.36865234	0.18359375	1.1203613	143.43384	1.6237793	0	0	0	0	0	0	0	0	0	1.1936035	0.19360352	2.3852539	0.69262695	1.447998	-0.24438477	0	44330	0	0	0
595	596	596	Category N	0.19189453	-3.0839844	1.3798828	-0.29394531	0.053710938	-0.43164063	0	0	13/11/2017	13	11	2017	18:32:22	66742	0.4	18	32	22	0	0.060302734	3.4514648	-0.36499023	0.18212891	1.1223145	148.27783	3.3232422	0	0	0	0	0	0	0	0	0	1.1940918	0.1940918	4.0805664	0.55688477	-3.2661133	0.25732422	0	44330	0	0	0
596	597	597	Category N	0.27587891	-4.0197754	1.7878418	-0.22509766	0.24853516	-0.40869141	0	0	13/11/2017	13	11	2017	18:32:22	66742	0.5	18	32	22	0	0.060302734	3.4514648	-0.36621094	0.18286133	1.1247559	157.36816	4.3027344	0	0	0	0	0	0	0	0	0	1.1970215	0.19702148	5.5078125	0.64208984	-4.2026367	0.6628418	0	44330	0	0	0
597	598	598	Category N	-0.32397461	2.3039551	0.91186523	-0.13793945	-0.039794922	-0.49291992	0	0	13/11/2017	13	11	2017	18:32:22	66742	0.6	18	32	22	0	0.060302734	3.4514648	-0.36303711	0.18359375	1.1206055	152.38599	2.1308594	0	0	0	0	0	0	0	0	0	1.1923828	0.19238281	2.3684082	0.0390625	2.1201172	-0.20874023	0	44330	0	0	0
598	599	599	Category N	-0.095947266	1.2839355	2.3398438	-0.096435547	-0.1184082	-0.4855957	0	0	13/11/2017	13	11	2017	18:32:22	66742	0.7	18	32	22	0	0.060302734	3.4514648	-0.36132813	0.18261719	1.125	91.827881	1.6608887	0	0	0	0	0	0	0	0	0	1.1955566	0.19555664	2.5812988	0.26538086	1.1010742	1.2145996	0	44330	0	0	0
599	600	600	Category N	-0.83984375	-0.059814453	1.6557617	-0.057128906	0.24804688	-0.44946289	0	0	13/11/2017	13	11	2017	18:32:22	66742	0.8	18	32	22	0	0.060302734	3.4514648	-0.35620117	0.17895508	1.125	37.634033	0.7565918	0	0	0	0	0	0	0	0	0	1.1936035	0.19360352	1.2531738	-0.48339844	-0.23876953	0.53051758	0	44330	0	0	0
600	601	601	Category N	-0.15576172	-0.059814453	1.3439941	0.071533203	0.013183594	-0.50439453	0	0	13/11/2017	13	11	2017	18:32:22	66742	0.9	18	32	22	0	0.060302734	3.4514648	-0.35400391	0.17724609	1.1257324	7.8615723	0.37817383	0	0	0	0	0	0	0	0	0	1.1933594	0.19335938	0.65332031	0.19824219	-0.23706055	0.21801758	0	44330	0	0	0
601	602	602	Category N	-0.75585938	0.35986328	0.98388672	0.24243164	0.077636719	-0.44482422	0	0	13/11/2017	13	11	2017	18:32:23	66743	0	18	32	23	0	0.060302734	3.4514648	-0.35424805	0.17456055	1.1279297	4.8735352	0.46508789	0	0	0	0	0	0	0	0	0	1.1953125	0.1953125	0.73095703	-0.40136719	0.18505859	-0.14404297	0	44330	0	0	0
602	603	603	Category N	-0.95996094	0.14379883	0.83984375	0.13671875	0.15185547	-0.46386719	0	0	13/11/2017	13	11	2017	18:32:23	66743	0.1	18	32	23	0	0.060302734	3.4514648	-0.35327148	0.17333984	1.1296387	38.650391	0.67285156	0	0	0	0	0	0	0	0	0	1.1960449	0.19604492	0.92602539	-0.60644531	-0.029541016	-0.28979492	0	44330	0	0	0
603	604	604	Category N	-0.20385742	0.11987305	0.65991211	0.22119141	0.13989258	-0.43603516	0	0	13/11/2017	13	11	2017	18:32:23	66743	0.2	18	32	23	0	0.060302734	3.4514648	-0.35009766	0.17260742	1.1286621	57.413818	0.49389648	0	0	0	0	0	0	0	0	0	1.1943359	0.19433594	0.66796875	0.14624023	-0.052734375	-0.46875	0	44330	0	0	0
604	605	605	Category E	-0.59985352	0.19189453	1.223877	-0.052001953	0.000244141	-0.50512695	0	0	13/11/2017	13	11	2017	18:32:28	66748	0.8	18	32	28	0	0.060302734	3.4546875	-0.34765625	0.17285156	1.1276855	163.05054	0.27026367	0	0	0	0	0	0	0	0	0	1.192627	0.19262695	0.36694336	-0.25195313	0.018798828	0.095947266	0	44330	0	0	0
605	606	606	Category E	-0.2277832	-0.095947266	0.95996094	0.040283203	0.000732422	-0.50878906	0	0	13/11/2017	13	11	2017	18:32:28	66748	0.9	18	32	28	0	0.060302734	3.4546875	-0.34448242	0.17358398	1.1271973	139.96851	0.33813477	0	0	0	0	0	0	0	0	0	1.1914063	0.19140625	0.55395508	0.11669922	-0.26953125	-0.16723633	0	44330	0	0	0
606	607	607	Category E	-0.38378906	-0.10791016	1.1159668	0.041259766	-0.024414063	-0.50585938	0	0	13/11/2017	13	11	2017	18:32:29	66749	0	18	32	29	0	0.060302734	3.4546875	-0.34570313	0.17480469	1.1293945	164.83398	0.28540039	0	0	0	0	0	0	0	0	0	1.1940918	0.1940918	0.33398438	-0.037841797	-0.28271484	-0.013427734	0	44330	0	0	0
607	608	608	Category E	-0.3359375	0.071777344	0.91186523	-0.076416016	-0.024414063	-0.50463867	0	0	13/11/2017	13	11	2017	18:32:29	66749	0.1	18	32	29	0	0.060302734	3.4546875	-0.34155273	0.17236328	1.1269531	171.53638	0.23754883	0	0	0	0	0	0	0	0	0	1.1901855	0.19018555	0.32177734	0.005615234	-0.10058594	-0.21508789	0	44330	0	0	0
608	609	609	Category E	-0.29980469	0.059814453	0.83984375	-0.052246094	0.008056641	-0.50830078	0	0	13/11/2017	13	11	2017	18:32:29	66749	0.2	18	32	29	0	0.060302734	3.4546875	-0.33691406	0.17138672	1.1298828	95.996582	0.31298828	0	0	0	0	0	0	0	0	0	1.1914063	0.19140625	0.43896484	0.037109375	-0.11157227	-0.29003906	0	44330	0	0	0
609	610	610	Category E	-0.29980469	-0.047851563	1.1638184	-0.064208984	-0.00390625	-0.50317383	0	0	13/11/2017	13	11	2017	18:32:29	66749	0.3	18	32	29	0	0.060302734	3.4546875	-0.3347168	0.16992188	1.1311035	51.886963	0.22290039	0	0	0	0	0	0	0	0	0	1.1918945	0.19189453	0.28540039	0.034912109	-0.21777344	0.032470703	0	44330	0	0	0
610	611	611	Category E	-0.2277832	0.2878418	1.0559082	-0.055908203	-0.031494141	-0.50268555	0	0	13/11/2017	13	11	2017	18:32:29	66749	0.4	18	32	29	0	0.060302734	3.4546875	-0.33227539	0.16894531	1.1315918	35.817871	0.17529297	0	0	0	0	0	0	0	0	0	1.1914063	0.19140625	0.29882813	0.10449219	0.11865234	-0.075683594	0	44330	0	0	0
611	612	612	Category E	-0.2277832	0.23999023	0.98388672	-0.078369141	-0.041503906	-0.50195313	0	0	13/11/2017	13	11	2017	18:32:29	66749	0.5	18	32	29	0	0.060302734	3.4546875	-0.33129883	0.16894531	1.1320801	38.939209	0.19433594	0	0	0	0	0	0	0	0	0	1.1916504	0.19165039	0.32275391	0.10351563	0.070800781	-0.14819336	0	44330	0	0	0
612	613	613	Category E	-0.17993164	0.17993164	1.0197754	-0.11694336	-0.070556641	-0.49438477	0	0	13/11/2017	13	11	2017	18:32:29	66749	0.6	18	32	29	0	0.060302734	3.4546875	-0.3293457	0.16967773	1.135498	57.475342	0.18920898	0	0	0	0	0	0	0	0	0	1.1945801	0.19458008	0.27539063	0.14941406	0.010009766	-0.11572266	0	44330	0	0	0
613	614	614	Category E	-0.23999023	0.19189453	0.94799805	-0.12646484	-0.092285156	-0.48632813	0	0	13/11/2017	13	11	2017	18:32:29	66749	0.7	18	32	29	0	0.060302734	3.4546875	-0.32592773	0.17138672	1.1379395	70.183594	0.20947266	0	0	0	0	0	0	0	0	0	1.1960449	0.19604492	0.29638672	0.0859375	0.020263672	-0.18994141	0	44330	0	0	0
614	615	615	Category E	-0.38378906	0.34790039	0.81591797	-0.18945313	-0.1081543	-0.4621582	0	0	13/11/2017	13	11	2017	18:32:29	66749	0.8	18	32	29	0	0.060302734	3.4546875	-0.32739258	0.17236328	1.1350098	70.381836	0.3684082	0	0	0	0	0	0	0	0	0	1.1938477	0.19384766	0.55053711	-0.056152344	0.17529297	-0.3190918	0	44330	0	0	0
615	616	616	Category E	-0.13183594	0.13183594	0.91186523	-0.10498047	-0.12231445	-0.484375	0	0	13/11/2017	13	11	2017	18:32:29	66749	0.9	18	32	29	0	0.060302734	3.4546875	-0.32470703	0.16918945	1.1350098	65.516113	0.29736328	0	0	0	0	0	0	0	0	0	1.192627	0.19262695	0.45361328	0.19287109	-0.037353516	-0.22314453	0	44330	0	0	0
616	617	617	Category E	-0.34790039	0.095947266	1.0439453	-0.097412109	-0.092773438	-0.49438477	0	0	13/11/2017	13	11	2017	18:32:30	66750	0	18	32	30	0	0.060302734	3.4546875	-0.32568359	0.16772461	1.1362305	58.665039	0.11914063	0	0	0	0	0	0	0	0	0	1.1938477	0.19384766	0.1862793	-0.021972656	-0.071777344	-0.092285156	0	44330	0	0	0
617	618	618	Category E	-0.34790039	-0.047851563	1.0197754	-0.061035156	-0.088378906	-0.49926758	0	0	13/11/2017	13	11	2017	18:32:30	66750	0.1	18	32	30	0	0.060302734	3.4546875	-0.32470703	0.16699219	1.1384277	49.85083	0.24658203	0	0	0	0	0	0	0	0	0	1.1958008	0.19580078	0.35668945	-0.022949219	-0.21484375	-0.11865234	0	44330	0	0	0
618	619	619	Category E	-0.46777344	0.10791016	1.0439453	-0.036376953	-0.065429688	-0.50415039	0	0	13/11/2017	13	11	2017	18:32:30	66750	0.2	18	32	30	0	0.060302734	3.4546875	-0.3269043	0.16552734	1.1350098	36.588867	0.17724609	0	0	0	0	0	0	0	0	0	1.1928711	0.19287109	0.28955078	-0.140625	-0.057617188	-0.091064453	0	44330	0	0	0
619	620	620	Category E	-0.47998047	0.15576172	0.81591797	-0.012207031	0.007568359	-0.50805664	0	0	13/11/2017	13	11	2017	18:32:30	66750	0.3	18	32	30	0	0.060302734	3.4546875	-0.32714844	0.16992188	1.1298828	18.118652	0.34936523	0	0	0	0	0	0	0	0	0	1.1884766	0.18847656	0.48095703	-0.15258789	-0.014160156	-0.31396484	0	44330	0	0	0
620	621	621	Category E	-0.46777344	0.23999023	1.0319824	-0.021484375	0.036132813	-0.50683594	0	0	13/11/2017	13	11	2017	18:32:30	66750	0.4	18	32	30	0	0.060302734	3.4546875	-0.32006836	0.17138672	1.1252441	4.2268066	0.1875	0	0	0	0	0	0	0	0	0	1.182373	0.18237305	0.30957031	-0.14746094	0.068359375	-0.093261719	0	44330	0	0	0
621	622	622	Category E	-0.34790039	0.17993164	1.0078125	0.004150391	-0.004150391	-0.51000977	0	0	13/11/2017	13	11	2017	18:32:30	66750	0.5	18	32	30	0	0.060302734	3.4546875	-0.30419922	0.12695313	1.0966797	19.779297	0.11230469	0	0	0	0	0	0	0	0	0	1.1452637	0.14526367	0.18530273	-0.043457031	0.052734375	-0.088867188	0	44330	0	0	0
622	623	623	Category E	-0.2277832	0.26391602	0.81591797	-0.018798828	0	-0.50830078	0	0	13/11/2017	13	11	2017	18:32:30	66750	0.6	18	32	30	0	0.060302734	3.4546875	-0.3046875	0.075683594	1.059082	38.069092	0.31689453	0	0	0	0	0	0	0	0	0	1.1047363	0.10473633	0.50830078	0.076904297	0.18798828	-0.24316406	0	44330	0	0	0
623	624	624	Category E	-0.40795898	0.11987305	0.93579102	-0.044921875	0.006591797	-0.50610352	0	0	13/11/2017	13	11	2017	18:32:30	66750	0.7	18	32	30	0	0.060302734	3.4546875	-0.30566406	0.052001953	1.0378418	62.184082	0.15942383	0	0	0	0	0	0	0	0	0	1.083252	0.083251953	0.27197266	-0.10205078	0.067626953	-0.10205078	0	44330	0	0	0
624	625	625	Category E	-0.011962891	-0.91186523	0.77978516	-0.072753906	-0.026611328	-0.5078125	0	0	13/11/2017	13	11	2017	18:32:30	66750	0.8	18	32	30	0	0.060302734	3.4546875	-0.30883789	0.073242188	1.0285645	71.221924	1.0585938	0	0	0	0	0	0	0	0	0	1.076416	0.076416016	1.5310059	0.296875	-0.98510742	-0.2487793	0	44330	0	0	0
625	626	626	Category E	-0.32397461	-0.083984375	0.77978516	-0.09375	-0.032470703	-0.50073242	0	0	13/11/2017	13	11	2017	18:32:30	66750	0.9	18	32	30	0	0.060302734	3.4546875	-0.31201172	0.052978516	1.0258789	72.72998	0.28198242	0	0	0	0	0	0	0	0	0	1.0737305	0.073730469	0.39501953	-0.01171875	-0.13696289	-0.24609375	0	44330	0	0	0
626	627	627	Category E	-0.51586914	0.14379883	1.2839355	-0.027099609	-0.041015625	-0.50854492	0	0	13/11/2017	13	11	2017	18:32:31	66751	0	18	32	31	0	0.060302734	3.4546875	-0.31665039	0.060546875	1.0136719	75.602051	0.34570313	0	0	0	0	0	0	0	0	0	1.0637207	0.063720703	0.55224609	-0.19897461	0.083007813	0.27001953	0	44330	0	0	0
627	628	628	Category E	-0.29980469	-0.13183594	0.92382813	-0.044189453	-0.035400391	-0.50756836	0	0	13/11/2017	13	11	2017	18:32:31	66751	0.1	18	32	31	0	0.060302734	3.4546875	-0.31518555	0.059326172	1.0090332	71.341064	0.20996094	0	0	0	0	0	0	0	0	0	1.0588379	0.058837891	0.29199219	0.015380859	-0.19116211	-0.085205078	0	44330	0	0	0
628	629	629	Category E	-0.43188477	-0.10791016	1.0559082	0.056884766	-0.048828125	-0.50610352	0	0	13/11/2017	13	11	2017	18:32:31	66751	0.2	18	32	31	0	0.060302734	3.4546875	-0.31738281	0.057617188	1.0078125	52.246338	0.20678711	0	0	0	0	0	0	0	0	0	1.0583496	0.058349609	0.32788086	-0.11425781	-0.16552734	0.047851563	0	44330	0	0	0
629	630	630	Category E	-0.45581055	0.10791016	0.87597656	0.056640625	-0.008056641	-0.50805664	0	0	13/11/2017	13	11	2017	18:32:31	66751	0.3	18	32	31	0	0.060302734	3.4546875	-0.31665039	0.060058594	1.0068359	37.083008	0.19677734	0	0	0	0	0	0	0	0	0	1.0571289	0.057128906	0.31762695	-0.13891602	0.047607422	-0.13085938	0	44330	0	0	0
630	631	631	Category E	-0.64794922	0	0.99584961	0.029785156	0.060546875	-0.50708008	0	0	13/11/2017	13	11	2017	18:32:31	66751	0.4	18	32	31	0	0.060302734	3.4546875	-0.31567383	0.061279297	1.0075684	34.97998	0.33789063	0	0	0	0	0	0	0	0	0	1.0576172	0.057617188	0.40527344	-0.33203125	-0.061279297	-0.01171875	0	44330	0	0	0
631	632	632	Category E	-0.38378906	-0.059814453	0.93579102	-0.001464844	0.005371094	-0.50708008	0	0	13/11/2017	13	11	2017	18:32:31	66751	0.5	18	32	31	0	0.060302734	3.4546875	-0.31787109	0.056884766	1.0095215	32.032471	0.15307617	0	0	0	0	0	0	0	0	0	1.0600586	0.060058594	0.25634766	-0.065673828	-0.11669922	-0.073730469	0	44330	0	0	0
632	633	633	Category E	-0.47998047	-0.023925781	1.079834	-0.044189453	-0.014648438	-0.50854492	0	0	13/11/2017	13	11	2017	18:32:31	66751	0.6	18	32	31	0	0.060302734	3.4546875	-0.31860352	0.056396484	1.0095215	13.07373	0.19335938	0	0	0	0	0	0	0	0	0	1.0600586	0.060058594	0.31176758	-0.16113281	-0.080322266	0.070068359	0	44330	0	0	0
633	634	634	Category E	-0.27587891	0.23999023	0.88793945	-0.042480469	-0.017333984	-0.50854492	0	0	13/11/2017	13	11	2017	18:32:31	66751	0.7	18	32	31	0	0.060302734	3.4546875	-0.32470703	0.056640625	1.005127	9.3669434	0.22290039	0	0	0	0	0	0	0	0	0	1.0578613	0.057861328	0.34936523	0.048828125	0.18310547	-0.1171875	0	44330	0	0	0
634	635	635	Category E	-0.27587891	0.16796875	1.0439453	-0.030029297	-0.030029297	-0.50854492	0	0	13/11/2017	13	11	2017	18:32:31	66751	0.8	18	32	31	0	0.060302734	3.4546875	-0.33325195	0.055175781	1.0029297	23.226074	0.1328125	0	0	0	0	0	0	0	0	0	1.0581055	0.058105469	0.2109375	0.057373047	0.11254883	0.041015625	0	44330	0	0	0
635	636	636	Category E	-0.39599609	0.16796875	1.0197754	-0.056884766	-0.058837891	-0.50317383	0	0	13/11/2017	13	11	2017	18:32:31	66751	0.9	18	32	31	0	0.060302734	3.4546875	-0.34399414	0.037841797	1.0029297	41.215332	0.14086914	0	0	0	0	0	0	0	0	0	1.0610352	0.061035156	0.19824219	-0.051757813	0.12988281	0.016601563	0	44330	0	0	0
636	637	637	Category E	-0.27587891	0.20385742	0.6237793	-0.072753906	-0.11108398	-0.49023438	0	0	13/11/2017	13	11	2017	18:32:32	66752	0	18	32	32	0	0.060302734	3.4546875	-0.35205078	0.078125	0.99780273	62.304688	0.40185547	0	0	0	0	0	0	0	0	0	1.0610352	0.061035156	0.57592773	0.076171875	0.12548828	-0.37402344	0	44330	0	0	0
637	638	638	Category E	-0.23999023	0.095947266	1.1518555	-0.086181641	-0.091796875	-0.49755859	0	0	13/11/2017	13	11	2017	18:32:32	66752	0.1	18	32	32	0	0.060058594	3.3435059	-0.36010742	0.13110352	0.98779297	69.054688	0.20629883	0	0	0	0	0	0	0	0	0	1.0595703	0.059570313	0.31933594	0.12011719	-0.03515625	0.16381836	0	44330	0	0	0
638	639	639	Category E	-0.21582031	-0.10791016	0.98388672	-0.058837891	-0.098388672	-0.49438477	0	0	13/11/2017	13	11	2017	18:32:32	66752	0.2	18	32	32	0	0.060058594	3.3435059	-0.36254883	0.10473633	0.98852539	51.96167	0.25854492	0	0	0	0	0	0	0	0	0	1.0581055	0.058105469	0.36425781	0.14672852	-0.21264648	-0.004638672	0	44330	0	0	0
639	640	640	Category E	-0.29980469	-0.023925781	1.1037598	-0.026123047	-0.11987305	-0.49755859	0	0	13/11/2017	13	11	2017	18:32:32	66752	0.3	18	32	32	0	0.060058594	3.3435059	-0.36621094	0.090332031	0.97119141	38.957764	0.18725586	0	0	0	0	0	0	0	0	0	1.0419922	0.041992188	0.31323242	0.06640625	-0.11425781	0.13232422	0	44330	0	0	0
640	641	641	Category E	-0.3359375	-0.095947266	1.0197754	-0.038085938	-0.091064453	-0.50415039	0	0	13/11/2017	13	11	2017	18:32:32	66752	0.4	18	32	32	0	0.060058594	3.3435059	-0.36181641	0.093505859	0.96362305	41.113525	0.19921875	0	0	0	0	0	0	0	0	0	1.0336914	0.033691406	0.27124023	0.025878906	-0.18945313	0.055908203	0	44330	0	0	0
641	642	642	Category E	-0.2878418	-0.035888672	0.89990234	-0.067626953	-0.0625	-0.49975586	0	0	13/11/2017	13	11	2017	18:32:32	66752	0.5	18	32	32	0	0.060058594	3.3435059	-0.36523438	0.096679688	0.95800781	40.856445	0.1640625	0	0	0	0	0	0	0	0	0	1.0297852	0.029785156	0.26831055	0.077392578	-0.13256836	-0.058105469	0	44330	0	0	0
642	643	643	Category E	-0.26391602	0.10791016	0.99584961	-0.090087891	-0.060791016	-0.49804688	0	0	13/11/2017	13	11	2017	18:32:32	66752	0.6	18	32	32	0	0.060058594	3.3435059	-0.36206055	0.093017578	0.95776367	34.676758	0.10620117	0	0	0	0	0	0	0	0	0	1.0280762	0.028076172	0.15087891	0.098144531	0.014648438	0.037841797	0	44330	0	0	0
643	644	644	Category E	-0.095947266	0.19189453	0.85180664	-0.075927734	-0.077148438	-0.50219727	0	0	13/11/2017	13	11	2017	18:32:32	66752	0.7	18	32	32	0	0.060058594	3.3435059	-0.35400391	0.093505859	0.95776367	31.369629	0.29589844	0	0	0	0	0	0	0	0	0	1.0253906	0.025390625	0.46264648	0.25805664	0.098144531	-0.10595703	0	44330	0	0	0
644	645	645	Category E	-0.31176758	0.21582031	1.0078125	-0.056152344	-0.075439453	-0.50317383	0	0	13/11/2017	13	11	2017	18:32:32	66752	0.8	18	32	32	0	0.060058594	3.3435059	-0.35668945	0.094970703	0.96166992	29.494629	0.13671875	0	0	0	0	0	0	0	0	0	1.0300293	0.030029297	0.21166992	0.044921875	0.12060547	0.045898438	0	44330	0	0	0
645	646	646	Category E	-0.49194336	0.20385742	0.95996094	-0.12597656	-0.08984375	-0.49145508	0	0	13/11/2017	13	11	2017	18:32:32	66752	0.9	18	32	32	0	0.060058594	3.3435059	-0.35327148	0.094238281	0.9597168	31.32666	0.17651367	0	0	0	0	0	0	0	0	0	1.0268555	0.026855469	0.24804688	-0.13842773	0.109375	0	0	44330	0	0	0
646	647	647	Category E	-0.071777344	-0.059814453	0.81591797	-0.1171875	-0.10839844	-0.49365234	0	0	13/11/2017	13	11	2017	18:32:33	66753	0	18	32	33	0	0.060058594	3.3435059	-0.35546875	0.095703125	0.95825195	28.602783	0.35351563	0	0	0	0	0	0	0	0	0	1.0266113	0.026611328	0.58178711	0.28369141	-0.15551758	-0.14233398	0	44330	0	0	0
647	648	648	Category E	-0.25195313	0.095947266	1.2119141	-0.067626953	-0.079101563	-0.49829102	0	0	13/11/2017	13	11	2017	18:32:33	66753	0.1	18	32	33	0	0.060058594	3.3435059	-0.35351563	0.098632813	0.95654297	25.070068	0.2746582	0	0	0	0	0	0	0	0	0	1.0244141	0.024414063	0.35961914	0.1015625	-0.002685547	0.25512695	0	44330	0	0	0
648	649	649	Category E	-0.19189453	-0.011962891	1.0439453	-0.094970703	-0.093017578	-0.49414063	0	0	13/11/2017	13	11	2017	18:32:33	66753	0.2	18	32	33	0	0.060058594	3.3435059	-0.35791016	0.10351563	0.95874023	26.395752	0.21923828	0	0	0	0	0	0	0	0	0	1.0288086	0.028808594	0.36645508	0.16601563	-0.11547852	0.084960938	0	44330	0	0	0
649	650	650	Category E	-0.31176758	0.035888672	1.0319824	-0.084716797	-0.059570313	-0.50415039	0	0	13/11/2017	13	11	2017	18:32:33	66753	0.3	18	32	33	0	0.060058594	3.3435059	-0.35986328	0.10058594	0.96386719	32.80957	0.10546875	0	0	0	0	0	0	0	0	0	1.0339355	0.033935547	0.18066406	0.048095703	-0.064697266	0.067871094	0	44330	0	0	0
650	651	651	Category E	-0.21582031	0.11987305	0.85180664	-0.15869141	-0.026611328	-0.48681641	0	0	13/11/2017	13	11	2017	18:32:33	66753	0.4	18	32	33	0	0.060058594	3.3435059	-0.35864258	0.10449219	0.96044922	36.778564	0.18017578	0	0	0	0	0	0	0	0	0	1.0307617	0.030761719	0.2668457	0.14282227	0.015136719	-0.10864258	0	44330	0	0	0
651	652	652	Category E	-0.26391602	0.21582031	1.223877	-0.10253906	-0.018066406	-0.50073242	0	0	13/11/2017	13	11	2017	18:32:33	66753	0.5	18	32	33	0	0.060058594	3.3435059	-0.36401367	0.10522461	0.96069336	27.203613	0.30224609	0	0	0	0	0	0	0	0	0	1.0327148	0.032714844	0.47363281	0.10009766	0.11035156	0.26293945	0	44330	0	0	0
652	653	653	Category E	-0.13183594	0.26391602	1.1398926	-0.087646484	-0.026855469	-0.50390625	0	0	13/11/2017	13	11	2017	18:32:33	66753	0.6	18	32	33	0	0.060058594	3.3435059	-0.36425781	0.10400391	0.96142578	14.116455	0.33374023	0	0	0	0	0	0	0	0	0	1.0334473	0.033447266	0.57055664	0.23242188	0.15966797	0.17822266	0	44330	0	0	0
653	654	654	Category E	-0.58789063	0.20385742	0.77978516	-0.047363281	-0.057617188	-0.50292969	0	0	13/11/2017	13	11	2017	18:32:33	66753	0.7	18	32	33	0	0.060058594	3.3435059	-0.36743164	0.10449219	0.96289063	4.0571289	0.30322266	0	0	0	0	0	0	0	0	0	1.0358887	0.035888672	0.50268555	-0.22021484	0.099121094	-0.18310547	0	44330	0	0	0
654	655	655	Category E	-0.2878418	-0.083984375	0.93579102	-0.13769531	-0.085449219	-0.4855957	0	0	13/11/2017	13	11	2017	18:32:33	66753	0.8	18	32	33	0	0.060058594	3.3435059	-0.36938477	0.10351563	0.96118164	4.9291992	0.20605469	0	0	0	0	0	0	0	0	0	1.0349121	0.034912109	0.29492188	0.081542969	-0.1875	-0.025390625	0	44330	0	0	0
655	656	656	Category E	-0.29980469	0	1.0559082	-0.062988281	-0.084472656	-0.5012207	0	0	13/11/2017	13	11	2017	18:32:33	66753	0.9	18	32	33	0	0.060058594	3.3435059	-0.36645508	0.10009766	0.9609375	27.062012	0.15332031	0	0	0	0	0	0	0	0	0	1.0334473	0.033447266	0.26171875	0.066650391	-0.10009766	0.094726563	0	44330	0	0	0
656	657	657	Category E	-0.2277832	0.035888672	1.0439453	-0.038818359	-0.11254883	-0.49755859	0	0	13/11/2017	13	11	2017	18:32:34	66754	0	18	32	34	0	0.060058594	3.3435059	-0.37304688	0.10083008	0.96386719	41.751953	0.17797852	0	0	0	0	0	0	0	0	0	1.0385742	0.038574219	0.2902832	0.14526367	-0.064941406	0.079833984	0	44330	0	0	0
657	658	658	Category E	-0.58789063	-0.083984375	0.81591797	-0.043701172	-0.058837891	-0.50805664	0	0	13/11/2017	13	11	2017	18:32:34	66754	0.1	18	32	34	0	0.060058594	3.3435059	-0.37255859	0.10009766	0.96166992	42.62085	0.31860352	0	0	0	0	0	0	0	0	0	1.0361328	0.036132813	0.54541016	-0.21508789	-0.18408203	-0.14575195	0	44330	0	0	0
658	659	659	Category E	-0.2878418	0.2878418	0.79199219	-0.078125	-0.046386719	-0.50292969	0	0	13/11/2017	13	11	2017	18:32:34	66754	0.2	18	32	34	0	0.060058594	3.3435059	-0.37524414	0.1027832	0.96191406	39.26001	0.26611328	0	0	0	0	0	0	0	0	0	1.0378418	0.037841797	0.44262695	0.087402344	0.18481445	-0.16992188	0	44330	0	0	0
659	660	660	Category E	-0.51586914	0.095947266	1.0319824	-0.01171875	-0.052246094	-0.50854492	0	0	13/11/2017	13	11	2017	18:32:34	66754	0.3	18	32	34	0	0.060058594	3.3435059	-0.37646484	0.10327148	0.96044922	42.649902	0.15649414	0	0	0	0	0	0	0	0	0	1.0368652	0.036865234	0.21801758	-0.13916016	-0.007324219	0.071289063	0	44330	0	0	0
660	661	661	Category E	-0.32397461	0.29980469	1.079834	0.032958984	-0.033203125	-0.51123047	0	0	13/11/2017	13	11	2017	18:32:34	66754	0.4	18	32	34	0	0.060058594	3.3435059	-0.37329102	0.10375977	0.95874023	50.721191	0.23535156	0	0	0	0	0	0	0	0	0	1.0341797	0.034179688	0.36621094	0.049316406	0.19580078	0.12084961	0	44330	0	0	0
661	662	662	Category E	-0.53979492	-0.011962891	0.7199707	0.091552734	-0.10083008	-0.49584961	0	0	13/11/2017	13	11	2017	18:32:34	66754	0.5	18	32	34	0	0.060058594	3.3435059	-0.37646484	0.10229492	0.95898438	41.844482	0.31103516	0	0	0	0	0	0	0	0	0	1.0354004	0.035400391	0.51660156	-0.16308594	-0.11425781	-0.23901367	0	44330	0	0	0
662	663	663	Category E	-0.47998047	0.21582031	1.0197754	0.052978516	-0.093017578	-0.50170898	0	0	13/11/2017	13	11	2017	18:32:34	66754	0.6	18	32	34	0	0.060058594	3.3435059	-0.37890625	0.10229492	0.95825195	34.626709	0.16357422	0	0	0	0	0	0	0	0	0	1.0356445	0.035644531	0.27563477	-0.10083008	0.11328125	0.061279297	0	44330	0	0	0
663	664	664	Category E	-0.37182617	0.011962891	0.73193359	-0.013427734	-0.061279297	-0.5078125	0	0	13/11/2017	13	11	2017	18:32:34	66754	0.7	18	32	34	0	0.060058594	3.3435059	-0.38427734	0.1015625	0.9609375	30.853271	0.24633789	0	0	0	0	0	0	0	0	0	1.0400391	0.040039063	0.33129883	0.012451172	-0.089599609	-0.22900391	0	44330	0	0	0
664	665	665	Category E	-0.43188477	-0.19189453	0.95996094	0.062744141	-0.081542969	-0.50170898	0	0	13/11/2017	13	11	2017	18:32:34	66754	0.8	18	32	34	0	0.060058594	3.3435059	-0.38476563	0.10546875	0.96069336	27.447021	0.30102539	0	0	0	0	0	0	0	0	0	1.0402832	0.040283203	0.3449707	-0.046875	-0.29736328	-0.000732422	0	44330	0	0	0
665	666	666	Category G	-0.49194336	0.23999023	0.80395508	0.34008789	-0.25170898	-0.35131836	0	0	13/11/2017	13	11	2017	19:18:09	69489	0.6	19	18	9	0	0.060546875	3.3773437	-0.38696289	0.11791992	0.96069336	16.561035	0.22436523	0	0	0	0	0	0	0	0	0	1.0424805	0.042480469	0.38330078	-0.10473633	0.12182617	-0.15673828	0	44330	0	0	0
666	667	667	Category G	-0.3359375	0.11987305	0.97192383	0.35058594	-0.29785156	-0.30517578	0	0	13/11/2017	13	11	2017	19:18:09	69489	0.7	19	18	9	0	0.060546875	3.3773437	-0.38696289	0.12231445	0.96069336	6.229248	0.052490234	0	0	0	0	0	0	0	0	0	1.0429688	0.04296875	0.064697266	0.051025391	-0.002441406	0.010986328	0	44330	0	0	0
667	668	668	Category G	-0.47998047	0.16796875	0.97192383	0.35205078	-0.25292969	-0.33691406	0	0	13/11/2017	13	11	2017	19:18:09	69489	0.8	19	18	9	0	0.060546875	3.3773437	-0.38647461	0.12280273	0.95605469	2.5219727	0.10473633	0	0	0	0	0	0	0	0	0	1.0385742	0.038574219	0.15405273	-0.093261719	0.044921875	0.015625	0	44330	0	0	0
668	669	669	Category G	-0.40795898	0.31176758	0.97192383	0.33642578	-0.24658203	-0.34814453	0	0	13/11/2017	13	11	2017	19:18:09	69489	0.9	19	18	9	0	0.060546875	3.3773437	-0.39135742	0.12475586	0.95727539	1.8659668	0.18798828	0	0	0	0	0	0	0	0	0	1.041748	0.041748047	0.21777344	-0.016357422	0.18676758	0.014404297	0	44330	0	0	0
669	670	670	Category G	-0.31176758	0.29980469	0.99584961	0.328125	-0.21899414	-0.36938477	0	0	13/11/2017	13	11	2017	19:18:10	69490	0	19	18	10	0	0.060546875	3.3773437	-0.39355469	0.12915039	0.95507813	2.0168457	0.19335938	0	0	0	0	0	0	0	0	0	1.0410156	0.041015625	0.29296875	0.081787109	0.17041016	0.040527344	0	44330	0	0	0
670	671	671	Category G	-0.52783203	0.047851563	0.99584961	0.31713867	-0.23095703	-0.37573242	0	0	13/11/2017	13	11	2017	19:18:10	69490	0.1	19	18	10	0	0.060546875	3.3773437	-0.39526367	0.12890625	0.95410156	0.19677734	0.16064453	0	0	0	0	0	0	0	0	0	1.0407715	0.040771484	0.25512695	-0.13232422	-0.081054688	0.041503906	0	44330	0	0	0
671	672	672	Category G	-0.34790039	0.15576172	0.82788086	0.37573242	-0.23950195	-0.31640625	0	0	13/11/2017	13	11	2017	19:18:10	69490	0.2	19	18	10	0	0.060546875	3.3773437	-0.39379883	0.1328125	0.95141602	2.4572754	0.13378906	0	0	0	0	0	0	0	0	0	1.0383301	0.038330078	0.19238281	0.045898438	0.022705078	-0.12353516	0	44330	0	0	0
672	673	673	Category G	-0.37182617	0.19189453	0.77978516	0.39282227	-0.23974609	-0.30419922	0	0	13/11/2017	13	11	2017	19:18:10	69490	0.3	19	18	10	0	0.060546875	3.3773437	-0.39672852	0.13452148	0.95068359	1.2763672	0.18188477	0	0	0	0	0	0	0	0	0	1.0390625	0.0390625	0.25317383	0.024902344	0.057128906	-0.17089844	0	44330	0	0	0
673	674	674	Category G	-0.51586914	0	0.92382813	0.3984375	-0.2277832	-0.30908203	0	0	13/11/2017	13	11	2017	19:18:10	69490	0.4	19	18	10	0	0.060546875	3.407959	-0.40209961	0.13769531	0.95043945	0.58349609	0.18041992	0	0	0	0	0	0	0	0	0	1.0412598	0.041259766	0.27807617	-0.11352539	-0.13769531	-0.026611328	0	44330	0	0	0
674	675	675	Category G	-0.53979492	0.25195313	0.88793945	0.37280273	-0.21801758	-0.34277344	0	0	13/11/2017	13	11	2017	19:18:10	69490	0.5	19	18	10	0	0.060546875	3.407959	-0.40771484	0.13525391	0.94897461	1.3449707	0.1862793	0	0	0	0	0	0	0	0	0	1.041748	0.041748047	0.30957031	-0.13183594	0.11645508	-0.061035156	0	44330	0	0	0
675	676	676	Category G	-0.45581055	0.13183594	0.97192383	0.35644531	-0.20776367	-0.3527832	0	0	13/11/2017	13	11	2017	19:18:10	69490	0.6	19	18	10	0	0.060546875	3.407959	-0.40966797	0.13525391	0.94360352	1.5461426	0.053955078	0	0	0	0	0	0	0	0	0	1.0375977	0.037597656	0.077392578	-0.045898438	-0.003417969	0.028076172	0	44330	0	0	0
676	677	677	Category G	-0.37182617	0.21582031	0.98388672	0.3671875	-0.21020508	-0.34765625	0	0	13/11/2017	13	11	2017	19:18:10	69490	0.7	19	18	10	0	0.060546875	3.407959	-0.41381836	0.13378906	0.93945313	0.16748047	0.10229492	0	0	0	0	0	0	0	0	0	1.0351563	0.03515625	0.16845703	0.041992188	0.081787109	0.044189453	0	44330	0	0	0
677	678	678	Category G	-0.51586914	0.19189453	0.97192383	0.34399414	-0.21337891	-0.36206055	0	0	13/11/2017	13	11	2017	19:18:10	69490	0.8	19	18	10	0	0.060546875	3.407959	-0.41967773	0.13110352	0.94018555	0.48925781	0.11791992	0	0	0	0	0	0	0	0	0	1.0378418	0.037841797	0.18823242	-0.095947266	0.060546875	0.031494141	0	44330	0	0	0
678	679	679	Category G	-0.38378906	0.14379883	0.94799805	0.35986328	-0.22583008	-0.34912109	0	0	13/11/2017	13	11	2017	19:18:10	69490	0.9	19	18	10	0	0.060546875	3.407959	-0.42553711	0.13037109	0.93481445	2.5495605	0.045654297	0	0	0	0	0	0	0	0	0	1.0354004	0.035400391	0.068115234	0.041748047	0.013183594	0.012939453	0	44330	0	0	0
679	680	680	Category G	-0.47998047	0.17993164	1.0559082	0.35791016	-0.22827148	-0.34667969	0	0	13/11/2017	13	11	2017	19:18:11	69491	0	19	18	11	0	0.060546875	3.407959	-0.43310547	0.13183594	0.93212891	3.4648438	0.140625	0	0	0	0	0	0	0	0	0	1.0361328	0.036132813	0.21826172	-0.046630859	0.047851563	0.12353516	0	44330	0	0	0
680	681	681	Category G	-0.44384766	0.19189453	0.88793945	0.37158203	-0.22949219	-0.33276367	0	0	13/11/2017	13	11	2017	19:18:11	69491	0.1	19	18	11	0	0.060546875	3.407959	-0.43554688	0.13110352	0.92724609	3.2714844	0.072753906	0	0	0	0	0	0	0	0	0	1.0327148	0.032714844	0.1081543	-0.008056641	0.060546875	-0.039306641	0	44330	0	0	0
681	682	682	Category G	-0.49194336	0.071777344	0.95996094	0.36254883	-0.22583008	-0.34082031	0	0	13/11/2017	13	11	2017	19:18:11	69491	0.2	19	18	11	0	0.060546875	3.407959	-0.43994141	0.1315918	0.92480469	2.4609375	0.086425781	0	0	0	0	0	0	0	0	0	1.0327148	0.032714844	0.14648438	-0.051757813	-0.059814453	0.034912109	0	44330	0	0	0
682	683	683	Category G	-0.32397461	0.17993164	0.85180664	0.38305664	-0.2109375	-0.33227539	0	0	13/11/2017	13	11	2017	19:18:11	69491	0.3	19	18	11	0	0.060546875	3.407959	-0.44604492	0.12988281	0.92407227	1.2900391	0.15039063	0	0	0	0	0	0	0	0	0	1.0344238	0.034423828	0.24414063	0.12207031	0.049804688	-0.072265625	0	44330	0	0	0
683	684	684	Category G	-0.40795898	0.23999023	0.97192383	0.34448242	-0.20385742	-0.37231445	0	0	13/11/2017	13	11	2017	19:18:11	69491	0.4	19	18	11	0	0.060546875	3.407959	-0.45043945	0.12890625	0.92285156	0.62255859	0.12841797	0	0	0	0	0	0	0	0	0	1.0349121	0.034912109	0.20239258	0.042480469	0.11083984	0.048828125	0	44330	0	0	0
684	685	685	Category G	-0.3359375	0.14379883	1.0559082	0.35473633	-0.21484375	-0.35180664	0	0	13/11/2017	13	11	2017	19:18:11	69491	0.5	19	18	11	0	0.060546875	3.407959	-0.45556641	0.12573242	0.92236328	0.59594727	0.18017578	0	0	0	0	0	0	0	0	0	1.036377	0.036376953	0.27099609	0.11962891	0.017822266	0.13330078	0	44330	0	0	0
685	686	686	Category G	-0.39599609	0.023925781	0.85180664	0.35009766	-0.22802734	-0.35205078	0	0	13/11/2017	13	11	2017	19:18:11	69491	0.6	19	18	11	0	0.060546875	3.407959	-0.45874023	0.12084961	0.9206543	0.21582031	0.13452148	0	0	0	0	0	0	0	0	0	1.0356445	0.035644531	0.22875977	0.062744141	-0.096923828	-0.068847656	0	44330	0	0	0
686	687	687	Category G	-0.2277832	0.11987305	0.97192383	0.4050293	-0.20141602	-0.31665039	0	0	13/11/2017	13	11	2017	19:18:11	69491	0.7	19	18	11	0	0.060546875	3.407959	-0.45922852	0.11767578	0.91967773	0.025146484	0.23730469	0	0	0	0	0	0	0	0	0	1.034668	0.034667969	0.28564453	0.23144531	0.001953125	0.052001953	0	44330	0	0	0
687	688	688	Category G	-0.68383789	0.45581055	1.1037598	0.37524414	-0.20483398	-0.34130859	0	0	13/11/2017	13	11	2017	19:18:11	69491	0.8	19	18	11	0	0.060546875	3.407959	-0.46484375	0.11645508	0.92138672	0.56762695	0.44287109	0	0	0	0	0	0	0	0	0	1.0385742	0.038574219	0.74023438	-0.21875	0.33911133	0.18212891	0	44330	0	0	0
688	689	689	Category G	-0.46777344	-0.17993164	1.2478027	0.31884766	-0.23120117	-0.37280273	0	0	13/11/2017	13	11	2017	19:18:11	69491	0.9	19	18	11	0	0.060546875	3.407959	-0.4699707	0.11083984	0.91479492	0.35961914	0.44213867	0	0	0	0	0	0	0	0	0	1.0344238	0.034423828	0.6262207	0.002197266	-0.29077148	0.33276367	0	44330	0	0	0
689	690	690	Category G	-0.20385742	0.27587891	0.88793945	0.38964844	-0.20996094	-0.31884766	0	0	13/11/2017	13	11	2017	19:18:12	69492	0	19	18	12	0	0.060546875	3.407959	-0.47216797	0.11303711	0.91210938	0.51049805	0.31469727	0	0	0	0	0	0	0	0	0	1.0332031	0.033203125	0.45532227	0.26831055	0.16259766	-0.024169922	0	44330	0	0	0
690	691	691	Category G	-0.64794922	0.34790039	1.0678711	0.36352539	-0.22998047	-0.33959961	0	0	13/11/2017	13	11	2017	19:18:12	69492	0.1	19	18	12	0	0.060546875	3.407959	-0.47363281	0.10839844	0.91210938	1.4440918	0.33422852	0	0	0	0	0	0	0	0	0	1.0334473	0.033447266	0.5690918	-0.17407227	0.23925781	0.15551758	0	44330	0	0	0
691	692	692	Category G	-0.25195313	0.13183594	1.0439453	0.34643555	-0.22363281	-0.35693359	0	0	13/11/2017	13	11	2017	19:18:12	69492	0.2	19	18	12	0	0.060546875	3.407959	-0.47753906	0.10717773	0.9140625	1.423584	0.26147461	0	0	0	0	0	0	0	0	0	1.0368652	0.036865234	0.38012695	0.22558594	0.024414063	0.12963867	0	44330	0	0	0
692	693	693	Category G	-0.43188477	0.2277832	1.1398926	0.35229492	-0.2421875	-0.34204102	0	0	13/11/2017	13	11	2017	19:18:12	69492	0.3	19	18	12	0	0.060546875	3.407959	-0.48144531	0.10498047	0.91113281	1.8361816	0.26416016	0	0	0	0	0	0	0	0	0	1.0358887	0.035888672	0.40087891	0.049560547	0.12255859	0.22851563	0	44330	0	0	0
693	694	694	Category G	-0.39599609	0.11987305	0.81591797	0.29931641	-0.23706055	-0.3840332	0	0	13/11/2017	13	11	2017	19:18:12	69492	0.4	19	18	12	0	0.060546875	3.407959	-0.48706055	0.10009766	0.90820313	2.6872559	0.13110352	0	0	0	0	0	0	0	0	0	1.0356445	0.035644531	0.203125	0.091064453	0.01953125	-0.092285156	0	44330	0	0	0
694	695	695	Category G	-0.15576172	0.071777344	0.79199219	0.37670898	-0.24145508	-0.32446289	0	0	13/11/2017	13	11	2017	19:18:12	69492	0.5	19	18	12	0	0.060546875	3.407959	-0.4855957	0.09765625	0.90991211	2.5319824	0.35131836	0	0	0	0	0	0	0	0	0	1.0358887	0.035888672	0.47387695	0.32983398	-0.025878906	-0.11791992	0	44330	0	0	0
695	696	696	Category G	-0.64794922	0.19189453	1.1518555	0.33544922	-0.2253418	-0.36132813	0	0	13/11/2017	13	11	2017	19:18:12	69492	0.6	19	18	12	0	0.060546875	3.407959	-0.48657227	0.098388672	0.90917969	1.8103027	0.3059082	0	0	0	0	0	0	0	0	0	1.0358887	0.035888672	0.49707031	-0.16113281	0.093261719	0.24243164	0	44330	0	0	0
696	697	697	Category G	-0.31176758	0.035888672	0.86376953	0.31713867	-0.25219727	-0.36083984	0	0	13/11/2017	13	11	2017	19:18:12	69492	0.7	19	18	12	0	0.060546875	3.407959	-0.49047852	0.098388672	0.90820313	1.5800781	0.19433594	0	0	0	0	0	0	0	0	0	1.0368652	0.036865234	0.28564453	0.17871094	-0.0625	-0.044433594	0	44330	0	0	0
697	698	698	Category G	-0.56396484	0.15576172	1.0439453	0.33862305	-0.24975586	-0.34814453	0	0	13/11/2017	13	11	2017	19:18:12	69492	0.8	19	18	12	0	0.060546875	3.407959	-0.49243164	0.097412109	0.90600586	2.0236816	0.16577148	0	0	0	0	0	0	0	0	0	1.0356445	0.035644531	0.26733398	-0.071289063	0.058105469	0.13769531	0	44330	0	0	0
698	699	699	Category G	-0.57592773	0.15576172	0.91186523	0.29345703	-0.26147461	-0.3762207	0	0	13/11/2017	13	11	2017	19:18:12	69492	0.9	19	18	12	0	0.060546875	3.407959	-0.49194336	0.098144531	0.90722656	1.4489746	0.1015625	0	0	0	0	0	0	0	0	0	1.0366211	0.036621094	0.14575195	-0.083740234	0.057373047	0.004394531	0	44330	0	0	0
699	700	700	Category G	-0.21582031	0.19189453	0.68383789	0.38793945	-0.23632813	-0.31323242	0	0	13/11/2017	13	11	2017	19:18:13	69493	0	19	18	13	0	0.060546875	3.407959	-0.49414063	0.094726563	0.90942383	0.41137695	0.37133789	0	0	0	0	0	0	0	0	0	1.0395508	0.039550781	0.60107422	0.27832031	0.096923828	-0.22558594	0	44330	0	0	0
700	701	701	Category G	-0.73193359	0.11987305	1.0559082	0.42895508	-0.21606445	-0.27294922	0	0	13/11/2017	13	11	2017	19:18:13	69493	0.1	19	18	13	0	0.060546875	3.407959	-0.49291992	0.092285156	0.90722656	0.51220703	0.28271484	0	0	0	0	0	0	0	0	0	1.0366211	0.036621094	0.41503906	-0.23876953	0.02734375	0.1484375	0	44330	0	0	0
701	702	702	Category G	-0.52783203	0.19189453	0.94799805	0.35742188	-0.22900391	-0.34179688	0	0	13/11/2017	13	11	2017	19:18:13	69493	0.2	19	18	13	0	0.060546875	3.407959	-0.49584961	0.088134766	0.90600586	0.55126953	0.11621094	0	0	0	0	0	0	0	0	0	1.0366211	0.036621094	0.17724609	-0.031738281	0.10351563	0.041748047	0	44330	0	0	0
702	703	703	Category G	-0.65991211	0.19189453	1.0319824	0.38623047	-0.23242188	-0.31445313	0	0	13/11/2017	13	11	2017	19:18:13	69493	0.3	19	18	13	0	0.060546875	3.407959	-0.49462891	0.087890625	0.90893555	1.2158203	0.23046875	0	0	0	0	0	0	0	0	0	1.0385742	0.038574219	0.3918457	-0.16503906	0.10375977	0.12280273	0	44330	0	0	0
703	704	704	Category G	-0.45581055	0.43188477	0.91186523	0.36791992	-0.2434082	-0.32666016	0	0	13/11/2017	13	11	2017	19:18:13	69493	0.4	19	18	13	0	0.060546875	3.407959	-0.49438477	0.084716797	0.90771484	2.3308105	0.34912109	0	0	0	0	0	0	0	0	0	1.0371094	0.037109375	0.38964844	0.038574219	0.34692383	0.00390625	0	44330	0	0	0
704	705	705	Category G	-0.19189453	0.095947266	0.77978516	0.39428711	-0.26953125	-0.28393555	0	0	13/11/2017	13	11	2017	19:18:13	69493	0.5	19	18	13	0	0.060546875	3.407959	-0.49584961	0.083740234	0.90795898	2.4838867	0.33007813	0	0	0	0	0	0	0	0	0	1.0378418	0.037841797	0.4440918	0.30395508	0.011962891	-0.12817383	0	44330	0	0	0
705	706	706	Category G	-0.32397461	0.25195313	0.77978516	0.50366211	-0.1784668	-0.16943359	0	0	13/11/2017	13	11	2017	19:18:13	69493	0.6	19	18	13	0	0.060546875	3.407959	-0.49511719	0.085205078	0.90771484	3.2570801	0.27099609	0	0	0	0	0	0	0	0	0	1.0375977	0.037597656	0.46606445	0.17114258	0.16650391	-0.12792969	0	44330	0	0	0
706	707	707	Category G	-0.46777344	0.19189453	0.92382813	0.41186523	-0.17529297	-0.31347656	0	0	13/11/2017	13	11	2017	19:18:13	69493	0.7	19	18	13	0	0.060546875	3.407959	-0.49487305	0.081787109	0.90893555	3.9790039	0.11425781	0	0	0	0	0	0	0	0	0	1.0380859	0.038085938	0.15185547	0.027099609	0.10986328	0.014648438	0	44330	0	0	0
707	708	708	Category G	-0.69580078	0.023925781	1.0078125	0.42919922	-0.18041992	-0.29101563	0	0	13/11/2017	13	11	2017	19:18:13	69493	0.8	19	18	13	0	0.060546875	3.407959	-0.49584961	0.079589844	0.90722656	5.2268066	0.23046875	0	0	0	0	0	0	0	0	0	1.0368652	0.036865234	0.35595703	-0.19970703	-0.055664063	0.1003418	0	44330	0	0	0
708	709	709	Category G	-0.59985352	0.23999023	0.88793945	0.39282227	-0.17236328	-0.33374023	0	0	13/11/2017	13	11	2017	19:18:13	69493	0.9	19	18	13	0	0.060546875	3.407959	-0.49584961	0.077392578	0.90673828	6.3959961	0.19360352	0	0	0	0	0	0	0	0	0	1.036377	0.036376953	0.28515625	-0.10375977	0.16235352	-0.018798828	0	44330	0	0	0
709	710	710	Category G	-0.59985352	0.095947266	0.79199219	0.44311523	-0.19702148	-0.26977539	0	0	13/11/2017	13	11	2017	19:18:14	69494	0	19	18	14	0	0.060546875	3.407959	-0.49682617	0.073486328	0.90722656	7.2490234	0.15600586	0	0	0	0	0	0	0	0	0	1.0371094	0.037109375	0.24047852	-0.1027832	0.022216797	-0.11523438	0	44330	0	0	0
710	711	711	Category G	-0.52783203	0.31176758	0.77978516	0.4987793	-0.089355469	-0.21630859	0	0	13/11/2017	13	11	2017	19:18:14	69494	0.1	19	18	14	0	0.060546875	3.407959	-0.49658203	0.069580078	0.90551758	8.4472656	0.27441406	0	0	0	0	0	0	0	0	0	1.0351563	0.03515625	0.39868164	-0.031005859	0.24194336	-0.12573242	0	44330	0	0	0
711	712	712	Category G	-0.61181641	0.083984375	0.88793945	0.47387695	-0.14282227	-0.24853516	0	0	13/11/2017	13	11	2017	19:18:14	69494	0.2	19	18	14	0	0.059814453	3.3773437	-0.49658203	0.069091797	0.90625	9.434082	0.1171875	0	0	0	0	0	0	0	0	0	1.0358887	0.035888672	0.14819336	-0.11499023	0.014648438	-0.018310547	0	44330	0	0	0
712	713	713	Category G	-0.92382813	0.2277832	1.0559082	0.45507813	-0.12084961	-0.28491211	0	0	13/11/2017	13	11	2017	19:18:14	69494	0.3	19	18	14	0	0.059814453	3.3773437	-0.49829102	0.06640625	0.90795898	10.672607	0.47851563	0	0	0	0	0	0	0	0	0	1.0378418	0.037841797	0.73461914	-0.42529297	0.16113281	0.14770508	0	44330	0	0	0
713	714	714	Category G	-0.7199707	0.035888672	0.76782227	0.45825195	-0.12988281	-0.27587891	0	0	13/11/2017	13	11	2017	19:18:14	69494	0.4	19	18	14	0	0.059814453	3.3773437	-0.4987793	0.062744141	0.90893555	11.559326	0.26367188	0	0	0	0	0	0	0	0	0	1.0388184	0.038818359	0.38916016	-0.22094727	-0.026855469	-0.14111328	0	44330	0	0	0
714	715	715	Category G	-0.43188477	0.16796875	0.6237793	0.52075195	-0.095458984	-0.15185547	0	0	13/11/2017	13	11	2017	19:18:14	69494	0.5	19	18	14	0	0.059814453	3.3773437	-0.49853516	0.0625	0.90869141	12.587891	0.31103516	0	0	0	0	0	0	0	0	0	1.0383301	0.038330078	0.45703125	0.066650391	0.10522461	-0.28491211	0	44330	0	0	0
715	716	716	Category G	-0.73193359	0.047851563	0.671875	0.51928711	-0.068359375	-0.1628418	0	0	13/11/2017	13	11	2017	19:18:14	69494	0.6	19	18	14	0	0.059814453	3.3773437	-0.4987793	0.059326172	0.90942383	13.167236	0.33276367	0	0	0	0	0	0	0	0	0	1.0388184	0.038818359	0.48193359	-0.23291016	-0.011474609	-0.23754883	0	44330	0	0	0
716	717	717	Category G	-0.73193359	0	0.68383789	0.50146484	-0.072509766	-0.19970703	0	0	13/11/2017	13	11	2017	19:18:14	69494	0.7	19	18	14	0	0.059814453	3.3773437	-0.49951172	0.056640625	0.90820313	13.296387	0.328125	0	0	0	0	0	0	0	0	0	1.0380859	0.038085938	0.51367188	-0.23217773	-0.056640625	-0.22436523	0	44330	0	0	0
717	718	718	Category G	-0.70776367	0.035888672	0.7199707	0.48510742	-0.05078125	-0.24047852	0	0	13/11/2017	13	11	2017	19:18:14	69494	0.8	19	18	14	0	0.059814453	3.3773437	-0.50244141	0.053466797	0.90820313	13.46167	0.27905273	0	0	0	0	0	0	0	0	0	1.0393066	0.039306641	0.41113281	-0.20507813	-0.017578125	-0.18823242	0	44330	0	0	0
718	719	719	Category G	-0.82788086	0.011962891	0.76782227	0.48022461	-0.059570313	-0.25073242	0	0	13/11/2017	13	11	2017	19:18:14	69494	0.9	19	18	14	0	0.059814453	3.3773437	-0.50341797	0.052246094	0.90649414	13.412354	0.35498047	0	0	0	0	0	0	0	0	0	1.0383301	0.038330078	0.50341797	-0.32421875	-0.040283203	-0.13867188	0	44330	0	0	0
719	720	720	Category G	-0.49194336	-0.095947266	0.7199707	0.4987793	-0.053222656	-0.22119141	0	0	13/11/2017	13	11	2017	19:18:15	69495	0	19	18	15	0	0.059814453	3.3773437	-0.50048828	0.051269531	0.90283203	13.401611	0.23486328	0	0	0	0	0	0	0	0	0	1.0336914	0.033691406	0.33886719	0.008544922	-0.1472168	-0.18286133	0	44330	0	0	0
720	721	721	Category G	-0.69580078	-0.059814453	0.82788086	0.50683594	-0.053466797	-0.20776367	0	0	13/11/2017	13	11	2017	19:18:15	69495	0.1	19	18	15	0	0.059814453	3.3773437	-0.50439453	0.047607422	0.90283203	12.783936	0.23168945	0	0	0	0	0	0	0	0	0	1.0354004	0.035400391	0.37353516	-0.19116211	-0.10742188	-0.074951172	0	44330	0	0	0
721	722	722	Category G	-0.76782227	-0.15576172	0.83984375	0.47412109	-0.061035156	-0.26489258	0	0	13/11/2017	13	11	2017	19:18:15	69495	0.2	19	18	15	0	0.059814453	3.3773437	-0.50561523	0.045410156	0.90234375	12.289795	0.33618164	0	0	0	0	0	0	0	0	0	1.0354004	0.035400391	0.52587891	-0.26196289	-0.20117188	-0.0625	0	44330	0	0	0
722	723	723	Category G	-0.61181641	0.011962891	0.89990234	0.47192383	-0.056396484	-0.27197266	0	0	13/11/2017	13	11	2017	19:18:15	69495	0.3	19	18	15	0	0.059814453	3.3773437	-0.50585938	0.046630859	0.90234375	12.299072	0.11132813	0	0	0	0	0	0	0	0	0	1.0356445	0.035644531	0.14306641	-0.10571289	-0.034667969	-0.002441406	0	44330	0	0	0
723	724	724	Category G	-0.50390625	-0.059814453	0.80395508	0.45776367	-0.034912109	-0.2902832	0	0	13/11/2017	13	11	2017	19:18:15	69495	0.4	19	18	15	0	0.059814453	3.3773437	-0.50878906	0.045654297	0.90356445	11.689941	0.14526367	0	0	0	0	0	0	0	0	0	1.0380859	0.038085938	0.21020508	0.004882813	-0.10546875	-0.099609375	0	44330	0	0	0
724	725	725	Category G	-0.57592773	-0.16796875	0.87597656	0.45263672	-0.044921875	-0.29638672	0	0	13/11/2017	13	11	2017	19:18:15	69495	0.5	19	18	15	0	0.059814453	3.3773437	-0.5090332	0.044921875	0.90136719	10.420654	0.22460938	0	0	0	0	0	0	0	0	0	1.0361328	0.036132813	0.30493164	-0.066650391	-0.21289063	-0.025390625	0	44330	0	0	0
725	726	726	Category G	-0.52783203	-0.047851563	0.87597656	0.44482422	-0.021972656	-0.29833984	0	0	13/11/2017	13	11	2017	19:18:15	69495	0.6	19	18	15	0	0.059814453	3.3773437	-0.51098633	0.045166016	0.90014648	9.7724609	0.09765625	0	0	0	0	0	0	0	0	0	1.0361328	0.036132813	0.1340332	-0.016601563	-0.093017578	-0.024169922	0	44330	0	0	0
726	727	727	Category G	-0.51586914	-0.15576172	0.95996094	0.43237305	-0.032470703	-0.31982422	0	0	13/11/2017	13	11	2017	19:18:15	69495	0.7	19	18	15	0	0.059814453	3.3773437	-0.51367188	0.046386719	0.90136719	8.8671875	0.21069336	0	0	0	0	0	0	0	0	0	1.0383301	0.038330078	0.26293945	-0.001953125	-0.20214844	0.058349609	0	44330	0	0	0
727	728	728	Category G	-0.671875	-0.34790039	0.68383789	0.40869141	-0.020263672	-0.34326172	0	0	13/11/2017	13	11	2017	19:18:15	69495	0.8	19	18	15	0	0.059814453	3.3773437	-0.51733398	0.047363281	0.90063477	7.890625	0.4765625	0	0	0	0	0	0	0	0	0	1.0397949	0.039794922	0.76660156	-0.15429688	-0.39526367	-0.21679688	0	44330	0	0	0
728	729	729	Category G	-0.35986328	0.15576172	0.82788086	0.46948242	0.008544922	-0.26806641	0	0	13/11/2017	13	11	2017	19:18:15	69495	0.9	19	18	15	0	0.059814453	3.3773437	-0.51611328	0.043945313	0.89941406	6.5783691	0.20507813	0	0	0	0	0	0	0	0	0	1.0378418	0.037841797	0.33959961	0.15625	0.11157227	-0.071533203	0	44330	0	0	0
729	730	730	Category G	-0.44384766	-0.3359375	1.0319824	0.42895508	-0.041259766	-0.33203125	0	0	13/11/2017	13	11	2017	19:18:16	69496	0	19	18	16	0	0.059814453	3.3773437	-0.51416016	0.049072266	0.8918457	4.3110352	0.41552734	0	0	0	0	0	0	0	0	0	1.0307617	0.030761719	0.59545898	0.0703125	-0.38500977	0.13989258	0	44330	0	0	0
730	731	731	Category G	-0.52783203	0.023925781	1.0078125	0.4621582	-0.041015625	-0.28198242	0	0	13/11/2017	13	11	2017	19:18:16	69496	0.1	19	18	16	0	0.059814453	3.3773437	-0.51855469	0.046875	0.89453125	2.777832	0.11572266	0	0	0	0	0	0	0	0	0	1.0351563	0.03515625	0.14526367	-0.009033203	-0.022949219	0.11303711	0	44330	0	0	0
731	732	732	Category G	-0.57592773	0.047851563	0.98388672	0.41381836	-0.082519531	-0.33764648	0	0	13/11/2017	13	11	2017	19:18:16	69496	0.2	19	18	16	0	0.059814453	3.3773437	-0.51660156	0.044433594	0.89282227	0.7043457	0.10839844	0	0	0	0	0	0	0	0	0	1.0324707	0.032470703	0.15332031	-0.059082031	0.003173828	0.090820313	0	44330	0	0	0
732	733	733	Category G	-0.56396484	-0.13183594	0.92382813	0.41040039	-0.085693359	-0.33764648	0	0	13/11/2017	13	11	2017	19:18:16	69496	0.3	19	18	16	0	0.059814453	3.3773437	-0.52172852	0.045654297	0.89111328	1.6364746	0.18530273	0	0	0	0	0	0	0	0	0	1.0336914	0.033691406	0.25219727	-0.041992188	-0.17749023	0.032470703	0	44330	0	0	0
733	734	734	Category G	-0.47998047	0.011962891	0.89990234	0.41796875	-0.088623047	-0.3347168	0	0	13/11/2017	13	11	2017	19:18:16	69496	0.4	19	18	16	0	0.059814453	3.3773437	-0.52001953	0.045654297	0.88525391	3.4125977	0.054199219	0	0	0	0	0	0	0	0	0	1.027832	0.027832031	0.088134766	0.040039063	-0.033691406	0.014404297	0	44330	0	0	0
734	735	735	Category G	-0.35986328	-0.023925781	0.87597656	0.43774414	-0.092529297	-0.30932617	0	0	13/11/2017	13	11	2017	19:18:16	69496	0.5	19	18	16	0	0.059814453	3.3773437	-0.52172852	0.046386719	0.88574219	5.208252	0.17675781	0	0	0	0	0	0	0	0	0	1.0290527	0.029052734	0.24243164	0.16186523	-0.0703125	-0.009765625	0	44330	0	0	0
735	736	736	Category G	-0.61181641	-0.011962891	0.98388672	0.42358398	-0.1003418	-0.32250977	0	0	13/11/2017	13	11	2017	19:18:16	69496	0.6	19	18	16	0	0.059814453	3.3773437	-0.52587891	0.048095703	0.88623047	6.6398926	0.14306641	0	0	0	0	0	0	0	0	0	1.0317383	0.031738281	0.2434082	-0.085693359	-0.060058594	0.097412109	0	44330	0	0	0
736	737	737	Category G	-0.38378906	-0.035888672	0.86376953	0.40625	-0.11010742	-0.34838867	0	0	13/11/2017	13	11	2017	19:18:16	69496	0.7	19	18	16	0	0.059814453	3.3773437	-0.52612305	0.047119141	0.88500977	7.7941895	0.16625977	0	0	0	0	0	0	0	0	0	1.0305176	0.030517578	0.24658203	0.14233398	-0.083007813	-0.021240234	0	44330	0	0	0
737	738	738	Category G	-0.56396484	-0.023925781	0.91186523	0.40966797	-0.10449219	-0.34008789	0	0	13/11/2017	13	11	2017	19:18:16	69496	0.8	19	18	16	0	0.059814453	3.3773437	-0.5300293	0.048339844	0.88574219	8.7648926	0.083740234	0	0	0	0	0	0	0	0	0	1.0334473	0.033447266	0.13183594	-0.033691406	-0.072265625	0.025878906	0	44330	0	0	0
738	739	739	Category G	-0.45581055	0.011962891	0.98388672	0.39770508	-0.10888672	-0.35229492	0	0	13/11/2017	13	11	2017	19:18:16	69496	0.9	19	18	16	0	0.059814453	3.3773437	-0.52636719	0.049316406	0.88110352	8.7248535	0.13012695	0	0	0	0	0	0	0	0	0	1.0275879	0.027587891	0.21069336	0.070556641	-0.037353516	0.10253906	0	44330	0	0	0
739	740	740	Category G	-0.40795898	-0.10791016	0.83984375	0.41357422	-0.098388672	-0.34106445	0	0	13/11/2017	13	11	2017	19:18:17	69497	0	19	18	17	0	0.059814453	3.3773437	-0.52685547	0.048583984	0.88378906	7.8085938	0.20141602	0	0	0	0	0	0	0	0	0	1.0302734	0.030273438	0.31958008	0.11889648	-0.15649414	-0.043945313	0	44330	0	0	0
740	741	741	Category G	-0.56396484	-0.035888672	0.99584961	0.4128418	-0.10058594	-0.3347168	0	0	13/11/2017	13	11	2017	19:18:17	69497	0.1	19	18	17	0	0.059814453	3.3773437	-0.52929688	0.048828125	0.88574219	7.0683594	0.14306641	0	0	0	0	0	0	0	0	0	1.0332031	0.033203125	0.22924805	-0.034423828	-0.084716797	0.10986328	0	44330	0	0	0
741	742	742	Category G	-0.44384766	-0.023925781	0.94799805	0.39135742	-0.099609375	-0.35351563	0	0	13/11/2017	13	11	2017	19:18:17	69497	0.2	19	18	17	0	0.059814453	3.3773437	-0.52490234	0.050292969	0.88500977	5.3615723	0.12670898	0	0	0	0	0	0	0	0	0	1.0302734	0.030273438	0.21850586	0.081054688	-0.07421875	0.062744141	0	44330	0	0	0
742	743	743	Category G	-0.45581055	-0.035888672	0.92382813	0.40014648	-0.10229492	-0.34814453	0	0	13/11/2017	13	11	2017	19:18:17	69497	0.3	19	18	17	0	0.059814453	3.3773437	-0.5246582	0.048828125	0.88452148	3.7038574	0.11621094	0	0	0	0	0	0	0	0	0	1.0297852	0.029785156	0.19287109	0.068847656	-0.084716797	0.0390625	0	44330	0	0	0
743	744	744	Category G	-0.49194336	-0.059814453	0.74389648	0.42114258	-0.099121094	-0.3359375	0	0	13/11/2017	13	11	2017	19:18:17	69497	0.4	19	18	17	0	0.059814453	3.3773437	-0.52294922	0.048339844	0.88330078	2.5290527	0.17919922	0	0	0	0	0	0	0	0	0	1.0275879	0.027587891	0.27880859	0.031005859	-0.1081543	-0.1394043	0	44330	0	0	0
744	745	745	Category G	-0.38378906	-0.083984375	0.94799805	0.42260742	-0.096679688	-0.32666016	0	0	13/11/2017	13	11	2017	19:18:17	69497	0.5	19	18	17	0	0.059814453	3.3773437	-0.52148438	0.045410156	0.88183594	1.3376465	0.20043945	0	0	0	0	0	0	0	0	0	1.0256348	0.025634766	0.33349609	0.13769531	-0.12939453	0.065917969	0	44330	0	0	0
745	746	746	Category G	-0.45581055	-0.035888672	0.89990234	0.39941406	-0.096191406	-0.35253906	0	0	13/11/2017	13	11	2017	19:18:17	69497	0.6	19	18	17	0	0.059814453	3.3773437	-0.52563477	0.045166016	0.8840332	1.0837402	0.1081543	0	0	0	0	0	0	0	0	0	1.029541	0.029541016	0.16674805	0.069824219	-0.081054688	0.015625	0	44330	0	0	0
746	747	747	Category G	-0.43188477	-0.047851563	0.82788086	0.41162109	-0.10791016	-0.34228516	0	0	13/11/2017	13	11	2017	19:18:17	69497	0.7	19	18	17	0	0.059814453	3.3773437	-0.52661133	0.044921875	0.88476563	0.54418945	0.14428711	0	0	0	0	0	0	0	0	0	1.0307617	0.030761719	0.24462891	0.094726563	-0.092773438	-0.056884766	0	44330	0	0	0
747	748	748	Category G	-0.46777344	-0.011962891	0.93579102	0.39599609	-0.1027832	-0.35107422	0	0	13/11/2017	13	11	2017	19:18:17	69497	0.8	19	18	17	0	0.059814453	3.3773437	-0.52587891	0.045410156	0.88378906	0.421875	0.096679688	0	0	0	0	0	0	0	0	0	1.029541	0.029541016	0.16748047	0.058105469	-0.057373047	0.051757813	0	44330	0	0	0
748	749	749	Category G	-0.49194336	0	1.0197754	0.39306641	-0.12011719	-0.35449219	0	0	13/11/2017	13	11	2017	19:18:17	69497	0.9	19	18	17	0	0.059814453	3.3773437	-0.52246094	0.045898438	0.88232422	1.0666504	0.14794922	0	0	0	0	0	0	0	0	0	1.0263672	0.026367188	0.21362305	0.030517578	-0.045898438	0.13720703	0	44330	0	0	0
749	750	750	Category G	-0.29980469	-0.011962891	0.85180664	0.39428711	-0.10864258	-0.35253906	0	0	13/11/2017	13	11	2017	19:18:18	69498	0	19	18	18	0	0.060302734	3.4482422	-0.52050781	0.044189453	0.88330078	1.2043457	0.22998047	0	0	0	0	0	0	0	0	0	1.0263672	0.026367188	0.30859375	0.22070313	-0.056152344	-0.031494141	0	44330	0	0	0
750	751	751	Category G	-0.52783203	0	1.0678711	0.40795898	-0.11279297	-0.33911133	0	0	13/11/2017	13	11	2017	19:18:18	69498	0.111	19	18	18	0	0.060302734	3.4482422	-0.51953125	0.045166016	0.88525391	1.0180664	0.18798828	0	0	0	0	0	0	0	0	0	1.0275879	0.027587891	0.23583984	-0.008056641	-0.045166016	0.18237305	0	44330	0	0	0
751	752	752	Category G	-0.46777344	-0.059814453	0.94799805	0.37475586	-0.11108398	-0.3737793	0	0	13/11/2017	13	11	2017	19:18:18	69498	0.222	19	18	18	0	0.060302734	3.4482422	-0.51733398	0.042480469	0.88647461	0.99462891	0.12915039	0	0	0	0	0	0	0	0	0	1.0273438	0.02734375	0.21337891	0.049560547	-0.10229492	0.061279297	0	44330	0	0	0
752	753	753	Category G	-0.41992188	-0.095947266	0.86376953	0.42602539	-0.11083984	-0.32080078	0	0	13/11/2017	13	11	2017	19:18:18	69498	0.333	19	18	18	0	0.060302734	3.4482422	-0.51586914	0.043212891	0.88696289	1.3029785	0.1706543	0	0	0	0	0	0	0	0	0	1.0268555	0.026855469	0.25830078	0.095947266	-0.13916016	-0.023193359	0	44330	0	0	0
753	754	754	Category G	-0.50390625	-0.011962891	0.89990234	0.44213867	-0.096679688	-0.30419922	0	0	13/11/2017	13	11	2017	19:18:18	69498	0.444	19	18	18	0	0.060302734	3.4482422	-0.51025391	0.042480469	0.88623047	1.0627441	0.056640625	0	0	0	0	0	0	0	0	0	1.0236816	0.023681641	0.074707031	0.006347656	-0.054443359	0.013427734	0	44330	0	0	0
754	755	755	Category G	-0.55175781	-0.011962891	0.94799805	0.41625977	-0.10009766	-0.33007813	0	0	13/11/2017	13	11	2017	19:18:18	69498	0.555	19	18	18	0	0.060302734	3.4482422	-0.50585938	0.044189453	0.88696289	0.55737305	0.094726563	0	0	0	0	0	0	0	0	0	1.0219727	0.021972656	0.1628418	-0.045654297	-0.056152344	0.060791016	0	44330	0	0	0
755	756	756	Category G	-0.50390625	-0.083984375	0.88793945	0.4074707	-0.10717773	-0.33789063	0	0	13/11/2017	13	11	2017	19:18:18	69498	0.666	19	18	18	0	0.060302734	3.4482422	-0.50732422	0.04296875	0.89160156	0.77807617	0.12719727	0	0	0	0	0	0	0	0	0	1.0268555	0.026855469	0.13427734	0.003417969	-0.12695313	-0.003662109	0	44330	0	0	0
756	757	757	Category G	-0.61181641	-0.023925781	0.97192383	0.40698242	-0.109375	-0.34423828	0	0	13/11/2017	13	11	2017	19:18:18	69498	0.777	19	18	18	0	0.060302734	3.4482422	-0.50219727	0.044433594	0.89355469	1.479248	0.15087891	0	0	0	0	0	0	0	0	0	1.026123	0.026123047	0.25610352	-0.109375	-0.068359375	0.078125	0	44330	0	0	0
757	758	758	Category G	-0.58789063	0.083984375	0.83984375	0.42919922	-0.10107422	-0.32250977	0	0	13/11/2017	13	11	2017	19:18:18	69498	0.888	19	18	18	0	0.060302734	3.4482422	-0.49853516	0.046875	0.89746094	1.3937988	0.11230469	0	0	0	0	0	0	0	0	0	1.027832	0.027832031	0.18383789	-0.089111328	0.036865234	-0.057617188	0	44330	0	0	0
758	759	759	Category G	-0.16796875	0.059814453	0.65991211	0.47680664	-0.099121094	-0.25634766	0	0	13/11/2017	13	11	2017	19:18:19	69499	0	19	18	19	0	0.060302734	3.4482422	-0.49658203	0.048583984	0.90014648	0.90283203	0.40722656	0	0	0	0	0	0	0	0	0	1.0292969	0.029296875	0.58007813	0.32861328	0.010986328	-0.24023438	0	44330	0	0	0
759	760	760	Category G	-0.79199219	-0.10791016	1.0439453	0.45800781	-0.125	-0.28613281	0	0	13/11/2017	13	11	2017	19:18:19	69499	0.09	19	18	19	0	0.060302734	3.4482422	-0.48974609	0.05078125	0.90234375	1.5021973	0.36914063	0	0	0	0	0	0	0	0	0	1.0280762	0.028076172	0.60205078	-0.30200195	-0.15869141	0.14135742	0	44330	0	0	0
760	761	761	Category G	-0.53979492	0.023925781	0.85180664	0.43164063	-0.11889648	-0.31469727	0	0	13/11/2017	13	11	2017	19:18:19	69499	0.181	19	18	19	0	0.060302734	3.4482422	-0.49047852	0.052978516	0.90576172	2.6479492	0.078613281	0	0	0	0	0	0	0	0	0	1.0314941	0.031494141	0.13232422	-0.049072266	-0.029052734	-0.053955078	0	44330	0	0	0
761	762	762	Category G	-0.50390625	0.16796875	0.95996094	0.44824219	-0.12988281	-0.29345703	0	0	13/11/2017	13	11	2017	19:18:19	69499	0.272	19	18	19	0	0.060302734	3.4482422	-0.48583984	0.056152344	0.90722656	3.3955078	0.12451172	0	0	0	0	0	0	0	0	0	1.0305176	0.030517578	0.18237305	-0.017822266	0.11157227	0.052490234	0	44330	0	0	0
762	763	763	Category G	-0.55175781	0.10791016	0.95996094	0.42016602	-0.14111328	-0.32202148	0	0	13/11/2017	13	11	2017	19:18:19	69499	0.363	19	18	19	0	0.060302734	3.4482422	-0.48364258	0.059570313	0.90917969	3.8686523	0.097412109	0	0	0	0	0	0	0	0	0	1.0314941	0.031494141	0.16674805	-0.067871094	0.048095703	0.05078125	0	44330	0	0	0
763	764	764	Category G	-0.44384766	0.17993164	0.77978516	0.45043945	-0.14013672	-0.28320313	0	0	13/11/2017	13	11	2017	19:18:19	69499	0.454	19	18	19	0	0.060302734	3.4482422	-0.47973633	0.061523438	0.90893555	4.8193359	0.17871094	0	0	0	0	0	0	0	0	0	1.029541	0.029541016	0.28320313	0.035888672	0.11816406	-0.12915039	0	44330	0	0	0
764	765	765	Category G	-0.47998047	0.15576172	0.97192383	0.46972656	-0.11132813	-0.25830078	0	0	13/11/2017	13	11	2017	19:18:19	69499	0.545	19	18	19	0	0.060302734	3.4482422	-0.47949219	0.064453125	0.91137695	5.8659668	0.10913086	0	0	0	0	0	0	0	0	0	1.0319824	0.031982422	0.15161133	-0.000244141	0.091064453	0.060302734	0	44330	0	0	0
765	766	766	Category G	-0.61181641	0.13183594	0.93579102	0.4465332	-0.10571289	-0.30322266	0	0	13/11/2017	13	11	2017	19:18:19	69499	0.636	19	18	19	0	0.060302734	3.4482422	-0.47753906	0.069091797	0.91210938	5.7722168	0.14990234	0	0	0	0	0	0	0	0	0	1.0317383	0.031738281	0.22045898	-0.1340332	0.0625	0.0234375	0	44330	0	0	0
766	767	767	Category G	-0.51586914	0.17993164	0.92382813	0.44091797	-0.10058594	-0.30834961	0	0	13/11/2017	13	11	2017	19:18:19	69499	0.727	19	18	19	0	0.060302734	3.4482422	-0.4765625	0.072021484	0.91186523	5.1567383	0.11523438	0	0	0	0	0	0	0	0	0	1.0314941	0.031494141	0.15869141	-0.0390625	0.10766602	0.01171875	0	44330	0	0	0
767	768	768	Category G	-0.59985352	0.19189453	0.99584961	0.41821289	-0.098388672	-0.32983398	0	0	13/11/2017	13	11	2017	19:18:19	69499	0.818	19	18	19	0	0.060302734	3.4482422	-0.47509766	0.076416016	0.91259766	4.7775879	0.18896484	0	0	0	0	0	0	0	0	0	1.0317383	0.031738281	0.32299805	-0.12451172	0.11523438	0.083007813	0	44330	0	0	0
768	769	769	Category G	-0.31176758	0.2277832	0.65991211	0.44848633	-0.10986328	-0.28686523	0	0	13/11/2017	13	11	2017	19:18:19	69499	0.909	19	18	19	0	0.060302734	3.4482422	-0.47241211	0.083251953	0.91577148	4.2358398	0.33496094	0	0	0	0	0	0	0	0	0	1.0339355	0.033935547	0.56103516	0.16064453	0.14428711	-0.25585938	0	44330	0	0	0
769	770	770	Category G	-0.55175781	0.10791016	1.0917969	0.47338867	-0.10986328	-0.26538086	0	0	13/11/2017	13	11	2017	19:18:20	69500	0	19	18	20	0	0.060302734	3.4482422	-0.47338867	0.083740234	0.91699219	3.3535156	0.19287109	0	0	0	0	0	0	0	0	0	1.0354004	0.035400391	0.27685547	-0.078125	0.023925781	0.17456055	0	44330	0	0	0
770	771	771	Category G	-0.49194336	0.14379883	0.92382813	0.40844727	-0.098144531	-0.3359375	0	0	13/11/2017	13	11	2017	19:18:20	69500	0.1	19	18	20	0	0.060302734	3.4482422	-0.47338867	0.090332031	0.91577148	2.5461426	0.056884766	0	0	0	0	0	0	0	0	0	1.0349121	0.034912109	0.079345703	-0.018310547	0.053222656	0.0078125	0	44330	0	0	0
771	772	772	Category G	-0.65991211	0.2277832	0.91186523	0.44824219	-0.10839844	-0.29907227	0	0	13/11/2017	13	11	2017	19:18:20	69500	0.2	19	18	20	0	0.060302734	3.4482422	-0.47290039	0.092529297	0.91479492	1.9819336	0.23046875	0	0	0	0	0	0	0	0	0	1.0341797	0.034179688	0.32495117	-0.18676758	0.13500977	-0.002929688	0	44330	0	0	0
772	773	773	Category G	-0.2878418	0.2277832	0.68383789	0.45874023	-0.12426758	-0.27392578	0	0	13/11/2017	13	11	2017	19:18:20	69500	0.3	19	18	20	0	0.060302734	3.4482422	-0.47290039	0.09375	0.91455078	1.2602539	0.32470703	0	0	0	0	0	0	0	0	0	1.0339355	0.033935547	0.54980469	0.18505859	0.13378906	-0.23071289	0	44330	0	0	0
773	774	774	Category G	-0.53979492	0.19189453	0.85180664	0.49853516	-0.088867188	-0.21850586	0	0	13/11/2017	13	11	2017	19:18:20	69500	0.4	19	18	20	0	0.060302734	3.4482422	-0.47070313	0.09765625	0.91357422	0.30249023	0.13183594	0	0	0	0	0	0	0	0	0	1.0322266	0.032226563	0.22485352	-0.068847656	0.093994141	-0.061767578	0	44330	0	0	0
774	775	775	Category G	-0.47998047	0.19189453	0.82788086	0.43505859	-0.086181641	-0.31225586	0	0	13/11/2017	13	11	2017	19:18:20	69500	0.5	19	18	20	0	0.060302734	3.4482422	-0.47094727	0.099853516	0.91479492	0.65917969	0.12695313	0	0	0	0	0	0	0	0	0	1.0339355	0.033935547	0.18774414	-0.008789063	0.091796875	-0.086914063	0	44330	0	0	0
775	776	776	Category G	-0.671875	0.11987305	1.0439453	0.46020508	-0.072265625	-0.28540039	0	0	13/11/2017	13	11	2017	19:18:20	69500	0.6	19	18	20	0	0.060302734	3.4482422	-0.47290039	0.10229492	0.91577148	0.93310547	0.23706055	0	0	0	0	0	0	0	0	0	1.0358887	0.035888672	0.34423828	-0.19873047	0.017333984	0.12792969	0	44330	0	0	0
776	777	777	Category G	-0.63598633	0.13183594	0.93579102	0.4230957	-0.064697266	-0.33154297	0	0	13/11/2017	13	11	2017	19:18:20	69500	0.7	19	18	20	0	0.060302734	3.4482422	-0.4699707	0.10473633	0.9152832	1.6652832	0.16943359	0	0	0	0	0	0	0	0	0	1.0341797	0.034179688	0.21337891	-0.16601563	0.026855469	0.020263672	0	44330	0	0	0
777	778	778	Category G	-0.26391602	0.2277832	0.65991211	0.45703125	-0.10253906	-0.28491211	0	0	13/11/2017	13	11	2017	19:18:20	69500	0.8	19	18	20	0	0.060302734	3.4482422	-0.47094727	0.10717773	0.91674805	2.0759277	0.35131836	0	0	0	0	0	0	0	0	0	1.036377	0.036376953	0.5847168	0.20703125	0.12060547	-0.25683594	0	44330	0	0	0
778	779	779	Category G	-0.61181641	0.10791016	1.1398926	0.48486328	-0.10327148	-0.24194336	0	0	13/11/2017	13	11	2017	19:18:20	69500	0.9	19	18	20	0	0.060302734	3.4482422	-0.47045898	0.10888672	0.91723633	1.5527344	0.26342773	0	0	0	0	0	0	0	0	0	1.0366211	0.036621094	0.36499023	-0.14111328	-0.000976563	0.22241211	0	44330	0	0	0
779	780	780	Category G	-0.40795898	0.21582031	0.83984375	0.40527344	-0.088378906	-0.34594727	0	0	13/11/2017	13	11	2017	19:18:21	69501	0	19	18	21	0	0.060302734	3.4482422	-0.46826172	0.11108398	0.9140625	1.529541	0.14160156	0	0	0	0	0	0	0	0	0	1.032959	0.032958984	0.23901367	0.060302734	0.10449219	-0.07421875	0	44330	0	0	0
780	781	781	Category G	-0.38378906	0.23999023	0.98388672	0.44726563	-0.090087891	-0.29882813	0	0	13/11/2017	13	11	2017	19:18:21	69501	0.111	19	18	21	0	0.060302734	3.4482422	-0.47094727	0.11376953	0.9152832	1.7207031	0.16796875	0	0	0	0	0	0	0	0	0	1.0356445	0.035644531	0.28198242	0.087158203	0.12597656	0.068359375	0	44330	0	0	0
781	782	782	Category G	-0.51586914	0.071777344	0.92382813	0.40673828	-0.085449219	-0.34399414	0	0	13/11/2017	13	11	2017	19:18:21	69501	0.222	19	18	21	0	0.060302734	3.4482422	-0.46899414	0.11645508	0.91479492	1.8283691	0.065185547	0	0	0	0	0	0	0	0	0	1.034668	0.034667969	0.10009766	-0.046630859	-0.044677734	0.008789063	0	44330	0	0	0
782	783	783	Category G	-0.51586914	0.15576172	0.92382813	0.43505859	-0.0859375	-0.31103516	0	0	13/11/2017	13	11	2017	19:18:21	69501	0.333	19	18	21	0	0.060302734	3.4482422	-0.46923828	0.11914063	0.91357422	1.5900879	0.059814453	0	0	0	0	0	0	0	0	0	1.0341797	0.034179688	0.093017578	-0.046386719	0.036376953	0.010009766	0	44330	0	0	0
783	784	784	Category G	-0.34790039	0.19189453	0.79199219	0.44482422	-0.087646484	-0.30102539	0	0	13/11/2017	13	11	2017	19:18:21	69501	0.444	19	18	21	0	0.060302734	3.4482422	-0.47143555	0.12060547	0.91503906	1.2910156	0.18823242	0	0	0	0	0	0	0	0	0	1.036377	0.036376953	0.31762695	0.12353516	0.071044922	-0.12304688	0	44330	0	0	0
784	785	785	Category G	-0.51586914	0.071777344	0.95996094	0.46606445	-0.083007813	-0.26391602	0	0	13/11/2017	13	11	2017	19:18:21	69501	0.555	19	18	21	0	0.060302734	3.4482422	-0.47241211	0.12353516	0.91748047	0.99121094	0.079589844	0	0	0	0	0	0	0	0	0	1.0395508	0.039550781	0.13745117	-0.043212891	-0.051757813	0.042236328	0	44330	0	0	0
785	786	786	Category G	-0.40795898	0.2277832	0.83984375	0.4152832	-0.072753906	-0.33764648	0	0	13/11/2017	13	11	2017	19:18:21	69501	0.666	19	18	21	0	0.060302734	3.4482422	-0.47021484	0.12695313	0.91577148	0.94189453	0.14086914	0	0	0	0	0	0	0	0	0	1.0373535	0.037353516	0.23925781	0.062255859	0.10058594	-0.075927734	0	44330	0	0	0
786	787	787	Category G	-0.39599609	0.23999023	0.85180664	0.47485352	-0.083496094	-0.26000977	0	0	13/11/2017	13	11	2017	19:18:21	69501	0.777	19	18	21	0	0.060302734	3.4482422	-0.47338867	0.12890625	0.91699219	0.69921875	0.15039063	0	0	0	0	0	0	0	0	0	1.0400391	0.040039063	0.25390625	0.077392578	0.11083984	-0.065185547	0	44330	0	0	0
787	788	788	Category G	-0.41992188	0.059814453	0.88793945	0.42236328	-0.096191406	-0.32983398	0	0	13/11/2017	13	11	2017	19:18:21	69501	0.888	19	18	21	0	0.060302734	3.4514648	-0.47290039	0.1315918	0.91870117	0.49487305	0.094482422	0	0	0	0	0	0	0	0	0	1.041748	0.041748047	0.15576172	0.052978516	-0.071777344	-0.030761719	0	44330	0	0	0
788	789	789	Category G	-0.45581055	0.095947266	0.97192383	0.4387207	-0.096435547	-0.30810547	0	0	13/11/2017	13	11	2017	19:18:22	69502	0	19	18	22	0	0.060302734	3.4514648	-0.47265625	0.1340332	0.91674805	0.56542969	0.069091797	0	0	0	0	0	0	0	0	0	1.0400391	0.040039063	0.11010742	0.016845703	-0.038085938	0.054931641	0	44330	0	0	0
789	790	790	Category G	-0.51586914	0.17993164	0.94799805	0.41748047	-0.083496094	-0.33666992	0	0	13/11/2017	13	11	2017	19:18:22	69502	0.1	19	18	22	0	0.060302734	3.4514648	-0.47216797	0.13574219	0.91748047	0.63623047	0.068847656	0	0	0	0	0	0	0	0	0	1.0407715	0.040771484	0.11767578	-0.043457031	0.043945313	0.030273438	0	44330	0	0	0
790	791	791	Category G	-0.35986328	0.095947266	0.86376953	0.42919922	-0.085449219	-0.32128906	0	0	13/11/2017	13	11	2017	19:18:22	69502	0.2	19	18	22	0	0.060302734	3.4514648	-0.4753418	0.13745117	0.92016602	0.95947266	0.13500977	0	0	0	0	0	0	0	0	0	1.0446777	0.044677734	0.21337891	0.11547852	-0.041503906	-0.056396484	0	44330	0	0	0
791	792	792	Category G	-0.47998047	0.14379883	0.92382813	0.42895508	-0.076904297	-0.31616211	0	0	13/11/2017	13	11	2017	19:18:22	69502	0.3	19	18	22	0	0.060302734	3.4514648	-0.47338867	0.1394043	0.91625977	0.72045898	0.010498047	0	0	0	0	0	0	0	0	0	1.0407715	0.040771484	0.018066406	-0.006347656	0.004150391	0.007324219	0	44330	0	0	0
792	793	793	Category G	-0.49194336	0.17993164	1.0078125	0.41088867	-0.072265625	-0.33862305	0	0	13/11/2017	13	11	2017	19:18:22	69502	0.4	19	18	22	0	0.060302734	3.4514648	-0.4699707	0.1418457	0.9140625	0.28857422	0.10327148	0	0	0	0	0	0	0	0	0	1.0375977	0.037597656	0.15356445	-0.021972656	0.037841797	0.093505859	0	44330	0	0	0
793	794	794	Category G	-0.35986328	0.15576172	0.81591797	0.421875	-0.083740234	-0.33447266	0	0	13/11/2017	13	11	2017	19:18:22	69502	0.5	19	18	22	0	0.060302734	3.4514648	-0.47216797	0.14550781	0.91552734	0.21337891	0.15063477	0	0	0	0	0	0	0	0	0	1.0405273	0.040527344	0.22241211	0.11230469	0.010009766	-0.099609375	0	44330	0	0	0
794	795	795	Category G	-0.53979492	0.083984375	1.0078125	0.42553711	-0.081787109	-0.32958984	0	0	13/11/2017	13	11	2017	19:18:22	69502	0.6	19	18	22	0	0.060302734	3.4514648	-0.46948242	0.14819336	0.91650391	0.000244141	0.1315918	0	0	0	0	0	0	0	0	0	1.0405273	0.040527344	0.2253418	-0.070068359	-0.064208984	0.091064453	0	44330	0	0	0
795	796	796	Category G	-0.32397461	0.15576172	0.82788086	0.41796875	-0.087402344	-0.34106445	0	0	13/11/2017	13	11	2017	19:18:22	69502	0.7	19	18	22	0	0.060302734	3.4514648	-0.46850586	0.15039063	0.91479492	0.36669922	0.16894531	0	0	0	0	0	0	0	0	0	1.0388184	0.038818359	0.23681641	0.14453125	0.005126953	-0.086914063	0	44330	0	0	0
796	797	797	Category G	-0.45581055	0.19189453	0.99584961	0.43847656	-0.11230469	-0.31030273	0	0	13/11/2017	13	11	2017	19:18:22	69502	0.8	19	18	22	0	0.060302734	3.4514648	-0.46557617	0.15380859	0.91650391	0.81445313	0.088378906	0	0	0	0	0	0	0	0	0	1.0393066	0.039306641	0.12695313	0.009765625	0.037841797	0.079101563	0	44330	0	0	0
797	798	798	Category G	-0.53979492	0.17993164	0.93579102	0.4074707	-0.099853516	-0.34936523	0	0	13/11/2017	13	11	2017	19:18:22	69502	0.9	19	18	22	0	0.060302734	3.4514648	-0.46533203	0.15576172	0.91723633	1.017334	0.080078125	0	0	0	0	0	0	0	0	0	1.0402832	0.040283203	0.11669922	-0.07421875	0.023925781	0.018310547	0	44330	0	0	0
798	799	799	Category G	-0.2878418	0.17993164	0.94799805	0.40844727	-0.099853516	-0.3347168	0	0	13/11/2017	13	11	2017	19:18:23	69503	0	19	18	23	0	0.060302734	3.4514648	-0.46264648	0.15600586	0.91699219	1.2275391	0.17919922	0	0	0	0	0	0	0	0	0	1.0388184	0.038818359	0.22949219	0.17480469	0.023681641	0.030761719	0	44330	0	0	0
799	800	800	Category G	-0.55175781	0.095947266	0.98388672	0.41821289	-0.10180664	-0.3359375	0	0	13/11/2017	13	11	2017	19:18:23	69503	0.1	19	18	23	0	0.060302734	3.4514648	-0.4675293	0.15771484	0.9206543	1.5583496	0.12182617	0	0	0	0	0	0	0	0	0	1.0446777	0.044677734	0.20898438	-0.083984375	-0.061767578	0.062988281	0	44330	0	0	0
800	801	801	Category G	-0.31176758	0.19189453	0.93579102	0.41137695	-0.085693359	-0.33984375	0	0	13/11/2017	13	11	2017	19:18:23	69503	0.2	19	18	23	0	0.060302734	3.4514648	-0.46484375	0.16137695	0.91943359	1.7700195	0.15673828	0	0	0	0	0	0	0	0	0	1.0429688	0.04296875	0.19946289	0.15307617	0.030273438	0.016113281	0	44330	0	0	0
801	802	802	Category G	-0.59985352	0.11987305	0.99584961	0.41601563	-0.091064453	-0.33447266	0	0	13/11/2017	13	11	2017	19:18:23	69503	0.3	19	18	23	0	0.060302734	3.4514648	-0.46435547	0.16333008	0.91943359	1.5810547	0.16137695	0	0	0	0	0	0	0	0	0	1.0429688	0.04296875	0.25512695	-0.13525391	-0.043457031	0.076171875	0	44330	0	0	0
802	803	803	Category G	-0.29980469	0.16796875	0.88793945	0.4140625	-0.086914063	-0.33789063	0	0	13/11/2017	13	11	2017	19:18:23	69503	0.4	19	18	23	0	0.060302734	3.4514648	-0.46508789	0.16381836	0.91870117	1.1625977	0.16821289	0	0	0	0	0	0	0	0	0	1.0427246	0.042724609	0.20043945	0.1652832	0.00390625	-0.030761719	0	44330	0	0	0
803	804	804	Category G	-0.49194336	0.16796875	1.0078125	0.42382813	-0.0859375	-0.32739258	0	0	13/11/2017	13	11	2017	19:18:23	69503	0.5	19	18	23	0	0.060302734	3.4514648	-0.46289063	0.16479492	0.91723633	1.3312988	0.094970703	0	0	0	0	0	0	0	0	0	1.0405273	0.040527344	0.12231445	-0.028808594	0.002929688	0.090332031	0	44330	0	0	0
804	805	805	Category G	-0.40795898	0.19189453	0.92382813	0.39599609	-0.079101563	-0.35229492	0	0	13/11/2017	13	11	2017	19:18:23	69503	0.6	19	18	23	0	0.060302734	3.4514648	-0.46459961	0.16552734	0.91992188	1.1848145	0.0625	0	0	0	0	0	0	0	0	0	1.0437012	0.043701172	0.086669922	0.056640625	0.026123047	0.003662109	0	44330	0	0	0
805	806	806	Category G	-0.44384766	0.20385742	0.86376953	0.41137695	-0.083007813	-0.33886719	0	0	13/11/2017	13	11	2017	19:18:23	69503	0.7	19	18	23	0	0.060302734	3.4514648	-0.46459961	0.16601563	0.91943359	0.86865234	0.070556641	0	0	0	0	0	0	0	0	0	1.0437012	0.043701172	0.11450195	0.020751953	0.037597656	-0.055664063	0	44330	0	0	0
806	807	807	Category G	-0.40795898	0.19189453	1.0197754	0.43237305	-0.1003418	-0.31738281	0	0	13/11/2017	13	11	2017	19:18:23	69503	0.8	19	18	23	0	0.060302734	3.4514648	-0.46142578	0.16723633	0.92016602	0.79638672	0.11547852	0	0	0	0	0	0	0	0	0	1.0429688	0.04296875	0.17749023	0.053466797	0.024414063	0.099365234	0	44330	0	0	0
807	808	808	Category G	-0.45581055	0.19189453	0.93579102	0.40161133	-0.086181641	-0.34399414	0	0	13/11/2017	13	11	2017	19:18:23	69503	0.9	19	18	23	0	0.060302734	3.4514648	-0.46313477	0.16699219	0.921875	0.93164063	0.029052734	0	0	0	0	0	0	0	0	0	1.045166	0.045166016	0.045654297	0.007324219	0.024658203	0.013671875	0	44330	0	0	0
808	809	809	Category G	-0.44384766	0.19189453	0.92382813	0.41308594	-0.085693359	-0.33984375	0	0	13/11/2017	13	11	2017	19:18:24	69504	0	19	18	24	0	0.060302734	3.4514648	-0.46044922	0.16845703	0.92016602	0.80078125	0.028808594	0	0	0	0	0	0	0	0	0	1.0427246	0.042724609	0.043457031	0.016601563	0.023193359	0.003417969	0	44330	0	0	0
809	810	810	Category G	-0.44384766	0.20385742	0.93579102	0.42407227	-0.090576172	-0.33081055	0	0	13/11/2017	13	11	2017	19:18:24	69504	0.1	19	18	24	0	0.060302734	3.4514648	-0.46020508	0.16845703	0.91992188	0.3359375	0.041992188	0	0	0	0	0	0	0	0	0	1.0422363	0.042236328	0.067382813	0.016357422	0.03515625	0.015625	0	44330	0	0	0
810	811	811	Category G	-0.49194336	0.19189453	0.93579102	0.41577148	-0.085449219	-0.33862305	0	0	13/11/2017	13	11	2017	19:18:24	69504	0.2	19	18	24	0	0.060302734	3.4514648	-0.46142578	0.16894531	0.91796875	0.3034668	0.041748047	0	0	0	0	0	0	0	0	0	1.0412598	0.041259766	0.070556641	-0.030273438	0.022705078	0.017578125	0	44330	0	0	0
811	812	812	Category G	-0.56396484	0.14379883	0.95996094	0.42285156	-0.083496094	-0.32836914	0	0	13/11/2017	13	11	2017	19:18:24	69504	0.3	19	18	24	0	0.060302734	3.4514648	-0.46191406	0.16943359	0.91699219	0.27929688	0.11352539	0	0	0	0	0	0	0	0	0	1.0407715	0.040771484	0.17041016	-0.10180664	-0.025634766	0.042724609	0	44330	0	0	0
812	813	813	Category G	-0.38378906	0.19189453	0.83984375	0.40917969	-0.092285156	-0.34106445	0	0	13/11/2017	13	11	2017	19:18:24	69504	0.4	19	18	24	0	0.060302734	3.4514648	-0.46289063	0.16723633	0.91845703	0.1652832	0.11425781	0	0	0	0	0	0	0	0	0	1.0419922	0.041992188	0.18237305	0.079101563	0.024414063	-0.078613281	0	44330	0	0	0
813	814	814	Category G	-0.51586914	0.17993164	1.0078125	0.44482422	-0.084716797	-0.29980469	0	0	13/11/2017	13	11	2017	19:18:24	69504	0.5	19	18	24	0	0.060302734	3.4514648	-0.46411133	0.16455078	0.91943359	0.31860352	0.10327148	0	0	0	0	0	0	0	0	0	1.0429688	0.04296875	0.1550293	-0.051513672	0.015136719	0.088134766	0	44330	0	0	0
814	815	815	Category G	-0.50390625	0.17993164	0.94799805	0.40258789	-0.084716797	-0.34814453	0	0	13/11/2017	13	11	2017	19:18:24	69504	0.6	19	18	24	0	0.060302734	3.4514648	-0.4621582	0.16479492	0.921875	0.7956543	0.051269531	0	0	0	0	0	0	0	0	0	1.0444336	0.044433594	0.082519531	-0.041503906	0.014892578	0.025878906	0	44330	0	0	0
815	816	816	Category G	-0.37182617	0.16796875	0.93579102	0.41479492	-0.079833984	-0.33666992	0	0	13/11/2017	13	11	2017	19:18:24	69504	0.7	19	18	24	0	0.060302734	3.4514648	-0.4621582	0.1640625	0.92236328	1.0915527	0.091308594	0	0	0	0	0	0	0	0	0	1.0446777	0.044677734	0.10717773	0.090332031	0.003662109	0.013183594	0	44330	0	0	0
816	817	817	Category G	-0.47998047	0.15576172	0.99584961	0.41870117	-0.072021484	-0.33837891	0	0	13/11/2017	13	11	2017	19:18:24	69504	0.8	19	18	24	0	0.060302734	3.4514648	-0.46069336	0.16259766	0.9230957	1.3378906	0.075439453	0	0	0	0	0	0	0	0	0	1.0444336	0.044433594	0.098632813	-0.019042969	-0.006835938	0.072509766	0	44330	0	0	0
817	818	818	Category G	-0.51586914	0.13183594	0.93579102	0.39868164	-0.077880859	-0.35717773	0	0	13/11/2017	13	11	2017	19:18:24	69504	0.9	19	18	24	0	0.060302734	3.4514648	-0.46240234	0.16259766	0.92236328	1.6445313	0.062988281	0	0	0	0	0	0	0	0	0	1.0446777	0.044677734	0.097412109	-0.053222656	-0.030761719	0.013183594	0	44330	0	0	0
818	819	819	Category G	-0.27587891	0.17993164	0.73193359	0.44165039	-0.079101563	-0.30908203	0	0	13/11/2017	13	11	2017	19:18:25	69505	0	19	18	25	0	0.060302734	3.4514648	-0.46166992	0.16113281	0.92138672	1.9389648	0.26611328	0	0	0	0	0	0	0	0	0	1.0432129	0.043212891	0.39404297	0.18579102	0.018554688	-0.18945313	0	44330	0	0	0
819	820	820	Category G	-0.6237793	0.095947266	0.93579102	0.43896484	-0.080566406	-0.31323242	0	0	13/11/2017	13	11	2017	19:18:25	69505	0.1	19	18	25	0	0.060302734	3.4514648	-0.46362305	0.16064453	0.91943359	1.6142578	0.17333984	0	0	0	0	0	0	0	0	0	1.0424805	0.042480469	0.24072266	-0.15991211	-0.064697266	0.016113281	0	44330	0	0	0
820	821	821	Category G	-0.41992188	0.17993164	0.97192383	0.41308594	-0.079833984	-0.33666992	0	0	13/11/2017	13	11	2017	19:18:25	69505	0.2	19	18	25	0	0.060302734	3.4514648	-0.46557617	0.15893555	0.91845703	1.498291	0.073242188	0	0	0	0	0	0	0	0	0	1.0419922	0.041992188	0.11987305	0.045654297	0.020751953	0.053222656	0	44330	0	0	0
821	822	822	Category G	-0.45581055	0.19189453	0.85180664	0.42773438	-0.086914063	-0.32373047	0	0	13/11/2017	13	11	2017	19:18:25	69505	0.3	19	18	25	0	0.060302734	3.4514648	-0.47045898	0.15625	0.91943359	1.4768066	0.077880859	0	0	0	0	0	0	0	0	0	1.0446777	0.044677734	0.11816406	0.014648438	0.035400391	-0.067626953	0	44330	0	0	0
822	823	823	Category G	-0.6237793	0.095947266	1.0319824	0.4296875	-0.078125	-0.32324219	0	0	13/11/2017	13	11	2017	19:18:25	69505	0.4	19	18	25	0	0.060302734	3.4514648	-0.4699707	0.15673828	0.91894531	1.1142578	0.20019531	0	0	0	0	0	0	0	0	0	1.0439453	0.043945313	0.32763672	-0.15380859	-0.060791016	0.11279297	0	44330	0	0	0
823	824	824	Category G	-0.57592773	0.16796875	0.94799805	0.40307617	-0.083984375	-0.34814453	0	0	13/11/2017	13	11	2017	19:18:25	69505	0.5	19	18	25	0	0.060302734	3.4514648	-0.46875	0.15820313	0.9152832	0.77319336	0.11230469	0	0	0	0	0	0	0	0	0	1.0405273	0.040527344	0.14916992	-0.10693359	0.009521484	0.032470703	0	44330	0	0	0
824	825	825	Category G	-0.21582031	0.17993164	0.80395508	0.45776367	-0.099365234	-0.27880859	0	0	13/11/2017	13	11	2017	19:18:25	69505	0.6	19	18	25	0	0.060302734	3.4514648	-0.47192383	0.15722656	0.91772461	0.32446289	0.28125	0	0	0	0	0	0	0	0	0	1.0437012	0.043701172	0.39257813	0.25610352	0.022460938	-0.11376953	0	44330	0	0	0
825	826	826	Category G	-0.70776367	0.11987305	0.99584961	0.47216797	-0.10229492	-0.26757813	0	0	13/11/2017	13	11	2017	19:18:25	69505	0.7	19	18	25	0	0.060546875	3.407959	-0.4699707	0.1574707	0.91723633	0.068359375	0.25292969	0	0	0	0	0	0	0	0	0	1.0424805	0.042480469	0.35400391	-0.23754883	-0.037597656	0.078369141	0	44330	0	0	0
826	827	827	Category G	-0.39599609	0.17993164	0.95996094	0.42163086	-0.094482422	-0.32055664	0	0	13/11/2017	13	11	2017	19:18:25	69505	0.8	19	18	25	0	0.060546875	3.407959	-0.47070313	0.15698242	0.91870117	0.47412109	0.088378906	0	0	0	0	0	0	0	0	0	1.0441895	0.044189453	0.13867188	0.074707031	0.022705078	0.041015625	0	44330	0	0	0
827	828	828	Category G	-0.43188477	0.17993164	0.77978516	0.42724609	-0.10375977	-0.32666016	0	0	13/11/2017	13	11	2017	19:18:25	69505	0.9	19	18	25	0	0.060546875	3.407959	-0.47094727	0.15625	0.91845703	0.93774414	0.14599609	0	0	0	0	0	0	0	0	0	1.0439453	0.043945313	0.20141602	0.0390625	0.0234375	-0.13867188	0	44330	0	0	0
828	829	829	Category G	-0.45581055	0.14379883	1.0917969	0.44458008	-0.10742188	-0.29711914	0	0	13/11/2017	13	11	2017	19:18:26	69506	0	19	18	26	0	0.060546875	3.407959	-0.47143555	0.1574707	0.91748047	1.2182617	0.17529297	0	0	0	0	0	0	0	0	0	1.043457	0.043457031	0.20385742	0.015625	-0.013671875	0.17407227	0	44330	0	0	0
829	830	830	Category G	-0.55175781	0.10791016	1.0559082	0.40039063	-0.079589844	-0.359375	0	0	13/11/2017	13	11	2017	19:18:26	69506	0.1	19	18	26	0	0.060546875	3.407959	-0.47314453	0.15771484	0.91748047	1.635498	0.16650391	0	0	0	0	0	0	0	0	0	1.0444336	0.044433594	0.26660156	-0.078369141	-0.049804688	0.13818359	0	44330	0	0	0
830	831	831	Category G	-0.38378906	0.16796875	0.75585938	0.40625	-0.091552734	-0.34106445	0	0	13/11/2017	13	11	2017	19:18:26	69506	0.2	19	18	26	0	0.060546875	3.407959	-0.47241211	0.15673828	0.91796875	2.1518555	0.18530273	0	0	0	0	0	0	0	0	0	1.0444336	0.044433594	0.26220703	0.088623047	0.010986328	-0.16210938	0	44330	0	0	0
831	832	832	Category G	-0.17993164	0.13183594	0.76782227	0.45727539	-0.13232422	-0.27685547	0	0	13/11/2017	13	11	2017	19:18:26	69506	0.3	19	18	26	0	0.060546875	3.407959	-0.47631836	0.15698242	0.91918945	2.4023438	0.33374023	0	0	0	0	0	0	0	0	0	1.0471191	0.047119141	0.47314453	0.29638672	-0.025146484	-0.15136719	0	44330	0	0	0
832	833	833	Category G	-0.61181641	0.19189453	0.99584961	0.43286133	-0.12792969	-0.30761719	0	0	13/11/2017	13	11	2017	19:18:26	69506	0.4	19	18	26	0	0.060546875	3.407959	-0.47802734	0.1574707	0.91918945	2.6347656	0.15771484	0	0	0	0	0	0	0	0	0	1.0480957	0.048095703	0.24438477	-0.13354492	0.034179688	0.076416016	0	44330	0	0	0
833	834	834	Category G	-0.2878418	0.20385742	0.97192383	0.41015625	-0.12133789	-0.33203125	0	0	13/11/2017	13	11	2017	19:18:26	69506	0.5	19	18	26	0	0.060546875	3.407959	-0.47680664	0.15698242	0.91577148	3.107666	0.20263672	0	0	0	0	0	0	0	0	0	1.0444336	0.044433594	0.29174805	0.18896484	0.046630859	0.055908203	0	44330	0	0	0
834	835	835	Category G	-0.46777344	0.16796875	0.81591797	0.41210938	-0.12719727	-0.33007813	0	0	13/11/2017	13	11	2017	19:18:26	69506	0.6	19	18	26	0	0.060546875	3.407959	-0.48120117	0.15283203	0.91821289	3.2175293	0.10424805	0	0	0	0	0	0	0	0	0	1.0478516	0.047851563	0.13085938	0.013427734	0.014892578	-0.10229492	0	44330	0	0	0
835	836	836	Category G	-0.26391602	0.19189453	1.0078125	0.43408203	-0.11010742	-0.31640625	0	0	13/11/2017	13	11	2017	19:18:26	69506	0.7	19	18	26	0	0.060546875	3.407959	-0.48388672	0.15307617	0.91845703	2.8549805	0.24047852	0	0	0	0	0	0	0	0	0	1.0493164	0.049316406	0.34790039	0.2199707	0.038574219	0.089111328	0	44330	0	0	0
836	837	837	Category G	-0.59985352	0.13183594	1.0439453	0.4050293	-0.10449219	-0.34301758	0	0	13/11/2017	13	11	2017	19:18:26	69506	0.8	19	18	26	0	0.060546875	3.407959	-0.48510742	0.15161133	0.91796875	2.644043	0.17138672	0	0	0	0	0	0	0	0	0	1.0493164	0.049316406	0.26025391	-0.11450195	-0.019775391	0.12573242	0	44330	0	0	0
837	838	838	Category G	-0.37182617	0.095947266	0.81591797	0.43481445	-0.11376953	-0.31738281	0	0	13/11/2017	13	11	2017	19:18:26	69506	0.9	19	18	26	0	0.060546875	3.407959	-0.48583984	0.15014648	0.91455078	2.5532227	0.16015625	0	0	0	0	0	0	0	0	0	1.0463867	0.046386719	0.26708984	0.11401367	-0.054199219	-0.098632813	0	44330	0	0	0
838	839	839	Category G	-0.55175781	0.20385742	0.95996094	0.45678711	-0.14672852	-0.27319336	0	0	13/11/2017	13	11	2017	19:18:27	69507	0	19	18	27	0	0.060546875	3.407959	-0.48730469	0.14941406	0.91479492	2.4897461	0.095458984	0	0	0	0	0	0	0	0	0	1.0473633	0.047363281	0.16357422	-0.064208984	0.054199219	0.044921875	0	44330	0	0	0
839	840	840	Category G	-0.57592773	0.19189453	0.94799805	0.40429688	-0.12744141	-0.34350586	0	0	13/11/2017	13	11	2017	19:18:27	69507	0.1	19	18	27	0	0.060546875	3.407959	-0.4909668	0.14770508	0.9140625	2.0202637	0.10131836	0	0	0	0	0	0	0	0	0	1.0480957	0.048095703	0.1628418	-0.084960938	0.043945313	0.033691406	0	44330	0	0	0
840	841	841	Category G	-0.50390625	0.17993164	0.85180664	0.44848633	-0.13720703	-0.29052734	0	0	13/11/2017	13	11	2017	19:18:27	69507	0.2	19	18	27	0	0.060546875	3.407959	-0.4921875	0.14794922	0.9128418	1.7543945	0.069824219	0	0	0	0	0	0	0	0	0	1.0478516	0.047851563	0.10449219	-0.011474609	0.031738281	-0.061035156	0	44330	0	0	0
841	842	842	Category G	-0.57592773	0.19189453	0.89990234	0.44018555	-0.13134766	-0.29663086	0	0	13/11/2017	13	11	2017	19:18:27	69507	0.3	19	18	27	0	0.060546875	3.407959	-0.49316406	0.14672852	0.91064453	1.9550781	0.094482422	0	0	0	0	0	0	0	0	0	1.0458984	0.045898438	0.13818359	-0.082519531	0.044921875	-0.010742188	0	44330	0	0	0
842	843	843	Category G	-0.37182617	0.19189453	0.82788086	0.43359375	-0.14111328	-0.30664063	0	0	13/11/2017	13	11	2017	19:18:27	69507	0.4	19	18	27	0	0.060546875	3.407959	-0.49291992	0.14550781	0.91040039	1.5844727	0.15380859	0	0	0	0	0	0	0	0	0	1.0454102	0.045410156	0.25024414	0.12109375	0.046142578	-0.082519531	0	44330	0	0	0
843	844	844	Category G	-0.57592773	0.23999023	0.99584961	0.44458008	-0.10668945	-0.30224609	0	0	13/11/2017	13	11	2017	19:18:27	69507	0.5	19	18	27	0	0.060546875	3.407959	-0.49584961	0.14331055	0.91137695	0.75268555	0.15087891	0	0	0	0	0	0	0	0	0	1.0473633	0.047363281	0.26074219	-0.079833984	0.096435547	0.084228516	0	44330	0	0	0
844	845	845	Category G	-0.47998047	0.19189453	0.94799805	0.39819336	-0.11572266	-0.34863281	0	0	13/11/2017	13	11	2017	19:18:27	69507	0.6	19	18	27	0	0.060546875	3.407959	-0.49487305	0.14306641	0.90869141	0.004638672	0.063964844	0	0	0	0	0	0	0	0	0	1.0446777	0.044677734	0.10253906	0.014892578	0.048583984	0.0390625	0	44330	0	0	0
845	846	846	Category G	-0.35986328	0.2277832	0.98388672	0.42138672	-0.10961914	-0.32397461	0	0	13/11/2017	13	11	2017	19:18:27	69507	0.7	19	18	27	0	0.060546875	3.407959	-0.49536133	0.14111328	0.90771484	0.23925781	0.17773438	0	0	0	0	0	0	0	0	0	1.0437012	0.043701172	0.2980957	0.13549805	0.086425781	0.075927734	0	44330	0	0	0
846	847	847	Category G	-0.64794922	0.16796875	1.0678711	0.41601563	-0.11157227	-0.34204102	0	0	13/11/2017	13	11	2017	19:18:27	69507	0.8	19	18	27	0	0.060546875	3.407959	-0.49560547	0.13891602	0.90820313	0.58813477	0.22241211	0	0	0	0	0	0	0	0	0	1.0439453	0.043945313	0.34057617	-0.15209961	0.028808594	0.15942383	0	44330	0	0	0
847	848	848	Category G	-0.39599609	0.31176758	0.85180664	0.41894531	-0.1105957	-0.33007813	0	0	13/11/2017	13	11	2017	19:18:27	69507	0.9	19	18	27	0	0.060546875	3.407959	-0.49804688	0.13769531	0.90673828	1.7355957	0.20898438	0	0	0	0	0	0	0	0	0	1.0437012	0.043701172	0.33105469	0.10205078	0.17382813	-0.054931641	0	44330	0	0	0
848	849	849	Category G	-0.27587891	0.21582031	0.63598633	0.50268555	-0.063476563	-0.20996094	0	0	13/11/2017	13	11	2017	19:18:28	69508	0	19	18	28	0	0.060546875	3.407959	-0.49731445	0.13720703	0.90625	2.9602051	0.3581543	0	0	0	0	0	0	0	0	0	1.0429688	0.04296875	0.5703125	0.22143555	0.078369141	-0.27026367	0	44330	0	0	0
849	850	850	Category G	-0.65991211	0.15576172	0.94799805	0.48364258	-0.032226563	-0.25415039	0	0	13/11/2017	13	11	2017	19:18:28	69508	0.1	19	18	28	0	0.060546875	3.407959	-0.4987793	0.13500977	0.90625	4.4423828	0.16748047	0	0	0	0	0	0	0	0	0	1.043457	0.043457031	0.22290039	-0.16088867	0.020507813	0.041503906	0	44330	0	0	0
850	851	851	Category G	-0.52783203	0.17993164	0.83984375	0.43530273	-0.038330078	-0.31665039	0	0	13/11/2017	13	11	2017	19:18:28	69508	0.2	19	18	28	0	0.060546875	3.407959	-0.4987793	0.13354492	0.90478516	6.4626465	0.084960938	0	0	0	0	0	0	0	0	0	1.0419922	0.041992188	0.14038086	-0.028808594	0.046142578	-0.064941406	0	44330	0	0	0
851	852	852	Category G	-0.74389648	0.059814453	1.0197754	0.43481445	-0.0234375	-0.32275391	0	0	13/11/2017	13	11	2017	19:18:28	69508	0.3	19	18	28	0	0.060546875	3.407959	-0.49902344	0.13232422	0.90454102	8.6271973	0.2800293	0	0	0	0	0	0	0	0	0	1.0415039	0.041503906	0.43237305	-0.24462891	-0.072509766	0.11499023	0	44330	0	0	0
852	853	853	Category G	-0.37182617	0.011962891	0.76782227	0.44458008	-0.018798828	-0.30932617	0	0	13/11/2017	13	11	2017	19:18:28	69508	0.4	19	18	28	0	0.060546875	3.407959	-0.49780273	0.1315918	0.90356445	10.512939	0.22070313	0	0	0	0	0	0	0	0	0	1.0400391	0.040039063	0.3815918	0.12597656	-0.11962891	-0.13574219	0	44330	0	0	0
853	854	854	Category G	-0.39599609	0.21582031	1.0439453	0.45996094	0.061767578	-0.25732422	0	0	13/11/2017	13	11	2017	19:18:28	69508	0.5	19	18	28	0	0.060546875	3.407959	-0.49926758	0.13110352	0.90625	12.255371	0.19165039	0	0	0	0	0	0	0	0	0	1.0429688	0.04296875	0.32543945	0.10327148	0.084472656	0.13745117	0	44330	0	0	0
854	855	855	Category G	-0.46777344	0.13183594	0.87597656	0.42456055	0.021972656	-0.32226563	0	0	13/11/2017	13	11	2017	19:18:28	69508	0.6	19	18	28	0	0.060546875	3.407959	-0.50219727	0.12939453	0.90722656	13.482422	0.046386719	0	0	0	0	0	0	0	0	0	1.0449219	0.044921875	0.067871094	0.034423828	0.002197266	-0.03125	0	44330	0	0	0
855	856	856	Category G	-0.56396484	-0.011962891	1.0917969	0.41894531	0.028076172	-0.32226563	0	0	13/11/2017	13	11	2017	19:18:28	69508	0.7	19	18	28	0	0.060546875	3.407959	-0.49707031	0.12792969	0.90332031	13.878418	0.24389648	0	0	0	0	0	0	0	0	0	1.0390625	0.0390625	0.39501953	-0.066650391	-0.13989258	0.18823242	0	44330	0	0	0
856	857	857	Category G	-0.76782227	0.13183594	0.88793945	0.39697266	0.024902344	-0.35302734	0	0	13/11/2017	13	11	2017	19:18:28	69508	0.8	19	18	28	0	0.060546875	3.407959	-0.50097656	0.12792969	0.90576172	14.07666	0.26708984	0	0	0	0	0	0	0	0	0	1.0429688	0.04296875	0.28808594	-0.26660156	0.003662109	-0.017822266	0	44330	0	0	0
857	858	858	Category G	-0.20385742	0.11987305	0.58789063	0.49584961	-0.000976563	-0.22167969	0	0	13/11/2017	13	11	2017	19:18:28	69508	0.9	19	18	28	0	0.060546875	3.407959	-0.49902344	0.12768555	0.90527344	13.452637	0.43359375	0	0	0	0	0	0	0	0	0	1.0415039	0.041503906	0.62060547	0.29516602	-0.0078125	-0.31738281	0	44330	0	0	0
858	859	859	Category G	-0.77978516	0.071777344	0.98388672	0.51708984	0.032470703	-0.1640625	0	0	13/11/2017	13	11	2017	19:18:29	69509	0	19	18	29	0	0.060546875	3.407959	-0.49804688	0.12719727	0.90673828	12.721436	0.29711914	0	0	0	0	0	0	0	0	0	1.0424805	0.042480469	0.41381836	-0.28149414	-0.055419922	0.076904297	0	44330	0	0	0
859	860	860	Category G	-0.56396484	0.071777344	0.75585938	0.45874023	0.046142578	-0.26879883	0	0	13/11/2017	13	11	2017	19:18:29	69509	0.1	19	18	29	0	0.060546875	3.407959	-0.49975586	0.1262207	0.9074707	10.726563	0.17333984	0	0	0	0	0	0	0	0	0	1.0437012	0.043701172	0.27026367	-0.063964844	-0.054443359	-0.15161133	0	44330	0	0	0
860	861	861	Category G	-0.76782227	0.023925781	1.0678711	0.46240234	0.045654297	-0.2668457	0	0	13/11/2017	13	11	2017	19:18:29	69509	0.2	19	18	29	0	0.060546875	3.407959	-0.49462891	0.12695313	0.90625	7.5268555	0.33349609	0	0	0	0	0	0	0	0	0	1.0402832	0.040283203	0.53759766	-0.27294922	-0.10302734	0.16137695	0	44330	0	0	0
861	862	862	Category G	-0.46777344	0.11987305	0.87597656	0.41381836	0.042236328	-0.32592773	0	0	13/11/2017	13	11	2017	19:18:29	69509	0.3	19	18	29	0	0.060546875	3.407959	-0.49829102	0.12646484	0.90795898	4.9311523	0.044921875	0	0	0	0	0	0	0	0	0	1.043457	0.043457031	0.069335938	0.030517578	-0.006591797	-0.031982422	0	44330	0	0	0
862	863	863	Category G	-0.41992188	0.26391602	0.63598633	0.47460938	-0.025146484	-0.25634766	0	0	13/11/2017	13	11	2017	19:18:29	69509	0.4	19	18	29	0	0.060546875	3.407959	-0.49707031	0.12451172	0.90771484	2.2180176	0.31494141	0	0	0	0	0	0	0	0	0	1.0424805	0.042480469	0.48852539	0.077148438	0.13916016	-0.27172852	0	44330	0	0	0
863	864	864	Category G	-0.61181641	0.10791016	0.97192383	0.4519043	-0.093017578	-0.29394531	0	0	13/11/2017	13	11	2017	19:18:29	69509	0.5	19	18	29	0	0.060058594	3.3644531	-0.49438477	0.12597656	0.90844727	0.72949219	0.13452148	0	0	0	0	0	0	0	0	0	1.0419922	0.041992188	0.19897461	-0.1171875	-0.018066406	0.063476563	0	44330	0	0	0
864	865	865	Category G	-0.35986328	0.10791016	0.92382813	0.40625	-0.025390625	-0.34521484	0	0	13/11/2017	13	11	2017	19:18:29	69509	0.6	19	18	29	0	0.060058594	3.3644531	-0.49633789	0.125	0.90869141	3.8588867	0.13818359	0	0	0	0	0	0	0	0	0	1.0429688	0.04296875	0.16845703	0.13647461	-0.017089844	0.014892578	0	44330	0	0	0
865	866	866	Category G	-0.46777344	0.17993164	0.97192383	0.43115234	-0.043457031	-0.32397461	0	0	13/11/2017	13	11	2017	19:18:29	69509	0.7	19	18	29	0	0.060058594	3.3644531	-0.49902344	0.1237793	0.91064453	6.1726074	0.088623047	0	0	0	0	0	0	0	0	0	1.0458984	0.045898438	0.14868164	0.03125	0.055908203	0.061035156	0	44330	0	0	0
866	867	867	Category G	-0.40795898	0.17993164	0.81591797	0.41113281	-0.038574219	-0.34423828	0	0	13/11/2017	13	11	2017	19:18:29	69509	0.8	19	18	29	0	0.060058594	3.3644531	-0.49731445	0.12548828	0.90966797	7.0268555	0.14038086	0	0	0	0	0	0	0	0	0	1.0444336	0.044433594	0.23754883	0.089355469	0.054199219	-0.09375	0	44330	0	0	0
867	868	868	Category G	-0.46777344	0.16796875	0.81591797	0.4453125	-0.0859375	-0.30126953	0	0	13/11/2017	13	11	2017	19:18:29	69509	0.9	19	18	29	0	0.060058594	3.3644531	-0.4987793	0.12451172	0.90917969	7.489502	0.10742188	0	0	0	0	0	0	0	0	0	1.0444336	0.044433594	0.16748047	0.031005859	0.043212891	-0.093261719	0	44330	0	0	0
868	869	869	Category G	-0.58789063	0.10791016	0.97192383	0.45874023	-0.081054688	-0.28125	0	0	13/11/2017	13	11	2017	19:18:30	69510	0	19	18	30	0	0.060058594	3.3644531	-0.49438477	0.11767578	0.91259766	8.4094238	0.11108398	0	0	0	0	0	0	0	0	0	1.0444336	0.044433594	0.16259766	-0.093261719	-0.009765625	0.059082031	0	44330	0	0	0
869	870	870	Category G	-0.45581055	0.095947266	0.99584961	0.41503906	-0.066894531	-0.34375	0	0	13/11/2017	13	11	2017	19:18:30	69510	0.1	19	18	30	0	0.060058594	3.3644531	-0.49365234	0.1171875	0.91333008	8.4458008	0.093017578	0	0	0	0	0	0	0	0	0	1.0446777	0.044677734	0.14160156	0.037841797	-0.021240234	0.082275391	0	44330	0	0	0
870	871	871	Category G	-0.671875	0.11987305	0.94799805	0.41650391	-0.060058594	-0.33764648	0	0	13/11/2017	13	11	2017	19:18:30	69510	0.2	19	18	30	0	0.060058594	3.3644531	-0.49047852	0.11816406	0.91625977	7.4306641	0.18383789	0	0	0	0	0	0	0	0	0	1.0458984	0.045898438	0.21435547	-0.18115234	0.001464844	0.031494141	0	44330	0	0	0
871	872	872	Category G	-0.6237793	0.17993164	0.93579102	0.41821289	-0.077636719	-0.33569336	0	0	13/11/2017	13	11	2017	19:18:30	69510	0.3	19	18	30	0	0.060058594	3.3644531	-0.49072266	0.11523438	0.91723633	5.5554199	0.14892578	0	0	0	0	0	0	0	0	0	1.0466309	0.046630859	0.21582031	-0.1328125	0.064453125	0.018310547	0	44330	0	0	0
872	873	873	Category G	-0.39599609	0.14379883	0.73193359	0.48022461	-0.056152344	-0.25756836	0	0	13/11/2017	13	11	2017	19:18:30	69510	0.4	19	18	30	0	0.060058594	3.3644531	-0.49194336	0.11523438	0.9206543	3.8237305	0.21362305	0	0	0	0	0	0	0	0	0	1.050293	0.050292969	0.31323242	0.095947266	0.028320313	-0.1887207	0	44330	0	0	0
873	874	874	Category G	-0.70776367	-0.16796875	1.0078125	0.453125	-0.059082031	-0.29541016	0	0	13/11/2017	13	11	2017	19:18:30	69510	0.5	19	18	30	0	0.060058594	3.3644531	-0.48779297	0.11352539	0.9206543	2.4885254	0.36743164	0	0	0	0	0	0	0	0	0	1.0480957	0.048095703	0.58837891	-0.21972656	-0.28149414	0.086914063	0	44330	0	0	0
874	875	875	Category G	-0.74389648	0.095947266	1.0197754	0.43945313	-0.050537109	-0.31591797	0	0	13/11/2017	13	11	2017	19:18:30	69510	0.6	19	18	30	0	0.060058594	3.3644531	-0.48779297	0.11132813	0.92163086	0.56201172	0.27441406	0	0	0	0	0	0	0	0	0	1.048584	0.048583984	0.36938477	-0.25585938	-0.015380859	0.097900391	0	44330	0	0	0
875	876	876	Category G	-0.41992188	0.035888672	0.80395508	0.46923828	-0.057128906	-0.26977539	0	0	13/11/2017	13	11	2017	19:18:30	69510	0.7	19	18	30	0	0.060058594	3.3644531	-0.4855957	0.1105957	0.92456055	1.5603027	0.15625	0	0	0	0	0	0	0	0	0	1.050293	0.050292969	0.26098633	0.065673828	-0.074707031	-0.12060547	0	44330	0	0	0
876	877	877	Category G	-0.51586914	0.083984375	0.7199707	0.47460938	-0.029541016	-0.26049805	0	0	13/11/2017	13	11	2017	19:18:30	69510	0.8	19	18	30	0	0.060058594	3.3644531	-0.48730469	0.1081543	0.92114258	2.8869629	0.20458984	0	0	0	0	0	0	0	0	0	1.0478516	0.047851563	0.25390625	-0.028320313	-0.024169922	-0.20117188	0	44330	0	0	0
877	878	878	Category G	-0.671875	0.10791016	0.94799805	0.48095703	-0.053955078	-0.25854492	0	0	13/11/2017	13	11	2017	19:18:30	69510	0.9	19	18	30	0	0.060058594	3.3644531	-0.48193359	0.1081543	0.91992188	2.9609375	0.19165039	0	0	0	0	0	0	0	0	0	1.0444336	0.044433594	0.21777344	-0.18969727	-0.000244141	0.027832031	0	44330	0	0	0
878	879	879	Category G	-0.56396484	0.047851563	0.88793945	0.45166016	-0.033691406	-0.29541016	0	0	13/11/2017	13	11	2017	19:18:31	69511	0	19	18	31	0	0.060058594	3.3644531	-0.47924805	0.11010742	0.92358398	3.0576172	0.11083984	0	0	0	0	0	0	0	0	0	1.0463867	0.046386719	0.18261719	-0.084472656	-0.062255859	-0.035644531	0	44330	0	0	0
879	880	880	Category G	-0.65991211	0.11987305	0.89990234	0.45898438	-0.038085938	-0.28076172	0	0	13/11/2017	13	11	2017	19:18:31	69511	0.1	19	18	31	0	0.060058594	3.3644531	-0.47460938	0.11083984	0.92407227	3.7011719	0.18701172	0	0	0	0	0	0	0	0	0	1.0446777	0.044677734	0.21826172	-0.18505859	0.008789063	-0.024169922	0	44330	0	0	0
880	881	881	Category G	-0.39599609	0.095947266	0.74389648	0.453125	-0.036132813	-0.29003906	0	0	13/11/2017	13	11	2017	19:18:31	69511	0.2	19	18	31	0	0.060058594	3.3644531	-0.46948242	0.11035156	0.92358398	4.3051758	0.19458008	0	0	0	0	0	0	0	0	0	1.0419922	0.041992188	0.26782227	0.073486328	-0.014404297	-0.1796875	0	44330	0	0	0
881	882	882	Category G	-0.57592773	0.011962891	0.98388672	0.45751953	-0.030761719	-0.28295898	0	0	13/11/2017	13	11	2017	19:18:31	69511	0.3	19	18	31	0	0.060058594	3.3644531	-0.46557617	0.11035156	0.92480469	3.5056152	0.15893555	0	0	0	0	0	0	0	0	0	1.0412598	0.041259766	0.26733398	-0.11010742	-0.098388672	0.058837891	0	44330	0	0	0
882	883	883	Category G	-0.53979492	0	0.95996094	0.42504883	-0.025634766	-0.32666016	0	0	13/11/2017	13	11	2017	19:18:31	69511	0.4	19	18	31	0	0.060058594	3.3644531	-0.46166992	0.11083984	0.92431641	2.4641113	0.14013672	0	0	0	0	0	0	0	0	0	1.0390625	0.0390625	0.22436523	-0.077880859	-0.11083984	0.035400391	0	44330	0	0	0
883	884	884	Category G	-0.40795898	0.15576172	0.80395508	0.43530273	-0.01953125	-0.31347656	0	0	13/11/2017	13	11	2017	19:18:31	69511	0.5	19	18	31	0	0.060058594	3.3644531	-0.4597168	0.11206055	0.92822266	2.449707	0.14160156	0	0	0	0	0	0	0	0	0	1.0419922	0.041992188	0.21972656	0.051757813	0.043457031	-0.12426758	0	44330	0	0	0
884	885	885	Category G	-0.44384766	0.035888672	0.83984375	0.47387695	-0.034423828	-0.26342773	0	0	13/11/2017	13	11	2017	19:18:31	69511	0.6	19	18	31	0	0.060058594	3.3644531	-0.45532227	0.1105957	0.9296875	2.401123	0.11743164	0	0	0	0	0	0	0	0	0	1.0412598	0.041259766	0.17626953	0.011474609	-0.074707031	-0.08984375	0	44330	0	0	0
885	886	886	Category G	-0.45581055	0.023925781	0.89990234	0.43383789	-0.030273438	-0.31469727	0	0	13/11/2017	13	11	2017	19:18:31	69511	0.7	19	18	31	0	0.060058594	3.3644531	-0.45117188	0.10961914	0.93017578	1.5686035	0.091064453	0	0	0	0	0	0	0	0	0	1.0395508	0.039550781	0.12060547	-0.004394531	-0.085693359	-0.030273438	0	44330	0	0	0
886	887	887	Category G	-0.61181641	0.083984375	0.89990234	0.44873047	-0.032958984	-0.29638672	0	0	13/11/2017	13	11	2017	19:18:31	69511	0.8	19	18	31	0	0.060058594	3.3644531	-0.44995117	0.10888672	0.93139648	0.42333984	0.16650391	0	0	0	0	0	0	0	0	0	1.0400391	0.040039063	0.21801758	-0.16162109	-0.024902344	-0.031494141	0	44330	0	0	0
887	888	888	Category G	-0.39599609	0.16796875	0.91186523	0.43701172	-0.033691406	-0.31274414	0	0	13/11/2017	13	11	2017	19:18:31	69511	0.9	19	18	31	0	0.060058594	3.3644531	-0.44628906	0.10888672	0.93017578	0.69506836	0.079589844	0	0	0	0	0	0	0	0	0	1.0375977	0.037597656	0.12792969	0.050292969	0.058837891	-0.018310547	0	44330	0	0	0
888	889	889	Category G	-0.56396484	0.011962891	0.92382813	0.44091797	-0.041015625	-0.31054688	0	0	13/11/2017	13	11	2017	19:18:32	69512	0	19	18	32	0	0.060058594	3.3644531	-0.44482422	0.10644531	0.93017578	1.2023926	0.15209961	0	0	0	0	0	0	0	0	0	1.0366211	0.036621094	0.2199707	-0.11889648	-0.094482422	-0.006347656	0	44330	0	0	0
889	890	890	Category G	-0.44384766	0.071777344	0.81591797	0.44824219	-0.043701172	-0.30151367	0	0	13/11/2017	13	11	2017	19:18:32	69512	0.1	19	18	32	0	0.060058594	3.3644531	-0.4440918	0.10546875	0.9387207	0.71582031	0.12719727	0	0	0	0	0	0	0	0	0	1.0437012	0.043701172	0.15673828	0.000244141	-0.033691406	-0.12280273	0	44330	0	0	0
890	891	891	Category G	-0.50390625	0.095947266	0.89990234	0.44555664	-0.027832031	-0.30444336	0	0	13/11/2017	13	11	2017	19:18:32	69512	0.2	19	18	32	0	0.060058594	3.3644531	-0.43676758	0.10571289	0.93994141	0.031005859	0.078613281	0	0	0	0	0	0	0	0	0	1.0419922	0.041992188	0.1171875	-0.066894531	-0.009765625	-0.040039063	0	44330	0	0	0
891	892	892	Category G	-0.47998047	0.083984375	0.89990234	0.44555664	-0.029785156	-0.30859375	0	0	13/11/2017	13	11	2017	19:18:32	69512	0.3	19	18	32	0	0.060058594	3.3644531	-0.43261719	0.10620117	0.94189453	0.13769531	0.066894531	0	0	0	0	0	0	0	0	0	1.041748	0.041748047	0.11157227	-0.047119141	-0.022216797	-0.041992188	0	44330	0	0	0
892	893	893	Category G	-0.49194336	0.15576172	1.0439453	0.43383789	-0.027832031	-0.31469727	0	0	13/11/2017	13	11	2017	19:18:32	69512	0.4	19	18	32	0	0.060058594	3.3644531	-0.42895508	0.10888672	0.94067383	0.51586914	0.12939453	0	0	0	0	0	0	0	0	0	1.0395508	0.039550781	0.21264648	-0.062744141	0.046630859	0.10302734	0	44330	0	0	0
893	894	894	Category G	-0.74389648	0.047851563	1.079834	0.41967773	-0.031494141	-0.33520508	0	0	13/11/2017	13	11	2017	19:18:32	69512	0.5	19	18	32	0	0.060058594	3.3644531	-0.4230957	0.11181641	0.94262695	0.048583984	0.35424805	0	0	0	0	0	0	0	0	0	1.0393066	0.039306641	0.52148438	-0.32055664	-0.063964844	0.13696289	0	44330	0	0	0
894	895	895	Category G	-0.10791016	0.071777344	0.64794922	0.46069336	-0.013183594	-0.28149414	0	0	13/11/2017	13	11	2017	19:18:32	69512	0.6	19	18	32	0	0.060058594	3.3644531	-0.41894531	0.11254883	0.94335938	0.32983398	0.43115234	0	0	0	0	0	0	0	0	0	1.0385742	0.038574219	0.64770508	0.31103516	-0.040771484	-0.29541016	0	44330	0	0	0
895	896	896	Category G	-0.68383789	0.16796875	1.1279297	0.44702148	0.027099609	-0.29321289	0	0	13/11/2017	13	11	2017	19:18:32	69512	0.7	19	18	32	0	0.060058594	3.3644531	-0.41235352	0.11303711	0.94897461	0.037841797	0.32958984	0	0	0	0	0	0	0	0	0	1.0407715	0.040771484	0.50488281	-0.27124023	0.0546875	0.17871094	0	44330	0	0	0
896	897	897	Category G	-0.32397461	0.13183594	0.94799805	0.38085938	0.000976563	-0.36743164	0	0	13/11/2017	13	11	2017	19:18:32	69512	0.8	19	18	32	0	0.060058594	3.3644531	-0.40600586	0.11450195	0.95019531	0.52172852	0.083740234	0	0	0	0	0	0	0	0	0	1.0395508	0.039550781	0.1015625	0.08203125	0.017089844	-0.002197266	0	44330	0	0	0
897	898	898	Category G	-0.43188477	0.083984375	1.0678711	0.41479492	0.002441406	-0.33666992	0	0	13/11/2017	13	11	2017	19:18:32	69512	0.9	19	18	32	0	0.060058594	3.3644531	-0.40283203	0.11450195	0.94946289	0.12475586	0.12548828	0	0	0	0	0	0	0	0	0	1.0378418	0.037841797	0.17773438	-0.028808594	-0.030517578	0.11816406	0	44330	0	0	0
898	899	899	Category G	-0.40795898	0.10791016	0.77978516	0.38867188	-0.016601563	-0.36572266	0	0	13/11/2017	13	11	2017	19:18:33	69513	0	19	18	33	0	0.060058594	3.3644531	-0.39794922	0.11474609	0.95019531	0.84838867	0.17089844	0	0	0	0	0	0	0	0	0	1.0366211	0.036621094	0.18701172	-0.009765625	-0.006835938	-0.17041016	0	44330	0	0	0
899	900	900	Category G	-0.21582031	0.15576172	0.83984375	0.46459961	-0.023681641	-0.28393555	0	0	13/11/2017	13	11	2017	19:18:33	69513	0.1	19	18	33	0	0.060058594	3.3644531	-0.38818359	0.11816406	0.95727539	0.47167969	0.21191406	0	0	0	0	0	0	0	0	0	1.0397949	0.039794922	0.32739258	0.17236328	0.037353516	-0.11743164	0	44330	0	0	0
900	901	901	Category G	-0.7199707	0.13183594	1.1159668	0.41162109	-0.050048828	-0.33544922	0	0	13/11/2017	13	11	2017	19:18:33	69513	0.2	19	18	33	0	0.060058594	3.3644531	-0.38183594	0.12036133	0.9597168	0.15625	0.37231445	0	0	0	0	0	0	0	0	0	1.0397949	0.039794922	0.50537109	-0.33789063	0.011230469	0.15600586	0	44330	0	0	0
901	902	902	Category G	-0.35986328	0.035888672	0.82788086	0.40209961	-0.039550781	-0.35571289	0	0	13/11/2017	13	11	2017	19:18:33	69513	0.3	19	18	33	0	0.059814453	3.4272949	-0.37304688	0.12182617	0.95800781	0.38891602	0.15649414	0	0	0	0	0	0	0	0	0	1.0354004	0.035400391	0.22949219	0.013183594	-0.0859375	-0.13012695	0	44330	0	0	0
902	903	903	Category G	-0.40795898	0.2277832	1.079834	0.48071289	-0.071777344	-0.24975586	0	0	13/11/2017	13	11	2017	19:18:33	69513	0.4	19	18	33	0	0.059814453	3.4272949	-0.37255859	0.12231445	0.95898438	0.24584961	0.16381836	0	0	0	0	0	0	0	0	0	1.0361328	0.036132813	0.26098633	-0.03515625	0.10522461	0.12060547	0	44330	0	0	0
903	904	904	Category G	-0.7199707	0.083984375	0.98388672	0.40087891	-0.073730469	-0.35693359	0	0	13/11/2017	13	11	2017	19:18:33	69513	0.5	19	18	33	0	0.059814453	3.4272949	-0.36694336	0.12207031	0.96508789	1.4042969	0.35546875	0	0	0	0	0	0	0	0	0	1.0397949	0.039794922	0.40966797	-0.35302734	-0.038085938	0.018554688	0	44330	0	0	0
904	905	905	Category G	-0.44384766	0.071777344	0.94799805	0.42773438	-0.060302734	-0.32324219	0	0	13/11/2017	13	11	2017	19:18:33	69513	0.6	19	18	33	0	0.059814453	3.4272949	-0.3605957	0.12182617	0.96704102	2.7458496	0.098876953	0	0	0	0	0	0	0	0	0	1.0393066	0.039306641	0.15234375	-0.083007813	-0.050048828	-0.019042969	0	44330	0	0	0
905	906	906	Category E	-0.56396484	0.26391602	0.92382813	0.16748047	0.18505859	-0.43798828	0	0	14/11/2017	14	11	2017	0:43:24	2604	0	0	43	24	0	0.059814453	3.4482422	-0.35595703	0.12207031	0.96777344	7.4973145	0.25537109	0	0	0	0	0	0	0	0	0	1.0385742	0.038574219	0.39355469	-0.20776367	0.14160156	-0.043945313	0	44330	0	0	0
906	907	907	Category E	-0.51586914	0.10791016	0.91186523	0.0390625	0.16796875	-0.47412109	0	0	14/11/2017	14	11	2017	0:43:24	2604	0.099	0	43	24	0	0.059814453	3.4482422	-0.35253906	0.12182617	0.96850586	13.655762	0.1730957	0	0	0	0	0	0	0	0	0	1.0378418	0.037841797	0.23388672	-0.16308594	-0.013916016	-0.056640625	0	44330	0	0	0
907	908	908	Category E	-0.071777344	-0.37182617	1.0559082	0.057373047	0.15136719	-0.4765625	0	0	14/11/2017	14	11	2017	0:43:24	2604	0.199	0	43	24	0	0.059814453	3.4482422	-0.35107422	0.12060547	0.97021484	18.593994	0.57275391	0	0	0	0	0	0	0	0	0	1.0388184	0.038818359	0.85742188	0.27929688	-0.49243164	0.085449219	0	44330	0	0	0
908	909	909	Category E	-0.39599609	0.10791016	1.1518555	0.053466797	0.18212891	-0.46582031	0	0	14/11/2017	14	11	2017	0:43:24	2604	0.3	0	43	24	0	0.059814453	3.4482422	-0.34692383	0.11865234	0.97021484	24.248291	0.18823242	0	0	0	0	0	0	0	0	0	1.0371094	0.037109375	0.24121094	-0.048828125	-0.010742188	0.18139648	0	44330	0	0	0
909	910	910	Category E	-0.29980469	0.17993164	1.2958984	0.096191406	0.18432617	-0.45849609	0	0	14/11/2017	14	11	2017	0:43:24	2604	0.4	0	43	24	0	0.059814453	3.4482422	-0.34155273	0.11938477	0.97192383	29.281738	0.33203125	0	0	0	0	0	0	0	0	0	1.0371094	0.037109375	0.42602539	0.041748047	0.060302734	0.32373047	0	44330	0	0	0
910	911	911	Category E	-0.40795898	-0.071777344	0.83984375	0.13525391	0.20678711	-0.43969727	0	0	14/11/2017	14	11	2017	0:43:24	2604	0.5	0	43	24	0	0.059814453	3.4482422	-0.3371582	0.11987305	0.97241211	34.02417	0.24365234	0	0	0	0	0	0	0	0	0	1.0361328	0.036132813	0.39501953	-0.070556641	-0.19165039	-0.13256836	0	44330	0	0	0
911	912	912	Category E	-0.27587891	0.13183594	1.0319824	0.10571289	0.18481445	-0.45336914	0	0	14/11/2017	14	11	2017	0:43:24	2604	0.6	0	43	24	0	0.059814453	3.4482422	-0.33154297	0.11889648	0.97338867	34.751221	0.081542969	0	0	0	0	0	0	0	0	0	1.0351563	0.03515625	0.12670898	0.055664063	0.012695313	0.058349609	0	44330	0	0	0
912	913	913	Category E	-0.2878418	0.059814453	0.99584961	0.14208984	0.171875	-0.44921875	0	0	14/11/2017	14	11	2017	0:43:24	2604	0.7	0	43	24	0	0.059814453	3.4482422	-0.3269043	0.11816406	0.97290039	33.257568	0.073974609	0	0	0	0	0	0	0	0	0	1.0332031	0.033203125	0.12036133	0.0390625	-0.058349609	0.022705078	0	44330	0	0	0
913	914	914	Category E	-0.2878418	0.035888672	1.0439453	0.14746094	0.17211914	-0.45336914	0	0	14/11/2017	14	11	2017	0:43:24	2604	0.8	0	43	24	0	0.059814453	3.4482422	-0.32495117	0.11767578	0.97241211	33.155273	0.11474609	0	0	0	0	0	0	0	0	0	1.0322266	0.032226563	0.19042969	0.037109375	-0.081787109	0.071289063	0	44330	0	0	0
914	915	915	Category E	-0.2878418	0.095947266	1.0559082	0.1105957	0.17431641	-0.45874023	0	0	14/11/2017	14	11	2017	0:43:24	2604	0.9	0	43	24	0	0.059814453	3.4482422	-0.32348633	0.12231445	0.9753418	31.409668	0.091796875	0	0	0	0	0	0	0	0	0	1.0349121	0.034912109	0.14257813	0.035644531	-0.026367188	0.080322266	0	44330	0	0	0
915	916	916	Category E	-0.40795898	0.011962891	0.74389648	0.083251953	0.18969727	-0.45556641	0	0	14/11/2017	14	11	2017	0:43:25	2605	0	0	43	25	0	0.059814453	3.4482422	-0.31811523	0.11938477	0.9765625	26.817383	0.27148438	0	0	0	0	0	0	0	0	0	1.0341797	0.034179688	0.4296875	-0.089599609	-0.10742188	-0.23266602	0	44330	0	0	0
916	917	917	Category E	-0.16796875	0.11987305	0.94799805	0.069824219	0.17163086	-0.47119141	0	0	14/11/2017	14	11	2017	0:43:25	2605	0.1	0	43	25	0	0.059814453	3.4482422	-0.3203125	0.12060547	0.97875977	18.875244	0.15551758	0	0	0	0	0	0	0	0	0	1.0368652	0.036865234	0.18383789	0.15234375	-0.000732422	-0.030761719	0	44330	0	0	0
917	918	918	Category E	-0.14379883	0.25195313	1.1037598	0.084716797	0.15991211	-0.47021484	0	0	14/11/2017	14	11	2017	0:43:25	2605	0.2	0	43	25	0	0.059814453	3.4482422	-0.32275391	0.11889648	0.98144531	12.714355	0.25415039	0	0	0	0	0	0	0	0	0	1.0400391	0.040039063	0.43408203	0.17895508	0.1328125	0.12207031	0	44330	0	0	0
918	919	919	Category E	-0.17993164	0.27587891	0.99584961	0.045410156	0.16796875	-0.47314453	0	0	14/11/2017	14	11	2017	0:43:25	2605	0.3	0	43	25	0	0.059814453	3.4482422	-0.31860352	0.1184082	0.98022461	6.5981445	0.21020508	0	0	0	0	0	0	0	0	0	1.0373535	0.037353516	0.31152344	0.13867188	0.15722656	0.015380859	0	44330	0	0	0
919	920	920	Category E	-0.17993164	0.14379883	0.89990234	-0.011962891	0.15771484	-0.47802734	0	0	14/11/2017	14	11	2017	0:43:25	2605	0.4	0	43	25	0	0.059814453	3.4482422	-0.3190918	0.11791992	0.97949219	1.4743652	0.16235352	0	0	0	0	0	0	0	0	0	1.0368652	0.036865234	0.24462891	0.13916016	0.025634766	-0.079589844	0	44330	0	0	0
920	921	921	Category E	-0.19189453	0.17993164	0.95996094	-0.00390625	0.1315918	-0.48608398	0	0	14/11/2017	14	11	2017	0:43:25	2605	0.5	0	43	25	0	0.059814453	3.4482422	-0.31616211	0.11889648	0.97998047	10.061523	0.13989258	0	0	0	0	0	0	0	0	0	1.036377	0.036376953	0.20507813	0.12426758	0.060791016	-0.020019531	0	44330	0	0	0
921	922	922	Category E	-0.25195313	0.2277832	0.85180664	0.018310547	0.12475586	-0.48828125	0	0	14/11/2017	14	11	2017	0:43:25	2605	0.6	0	43	25	0	0.059814453	3.4482422	-0.31665039	0.1184082	0.98291016	12.702393	0.18261719	0	0	0	0	0	0	0	0	0	1.0395508	0.039550781	0.30517578	0.064697266	0.10913086	-0.13110352	0	44330	0	0	0
922	923	923	Category E	-0.21582031	0.2878418	1.1518555	0.048095703	0.1394043	-0.48388672	0	0	14/11/2017	14	11	2017	0:43:25	2605	0.7	0	43	25	0	0.059814453	3.4482422	-0.31713867	0.12060547	0.98291016	10.748535	0.25830078	0	0	0	0	0	0	0	0	0	1.0397949	0.039794922	0.43725586	0.10131836	0.16699219	0.16870117	0	44330	0	0	0
923	924	924	Category E	-0.2277832	0.11987305	1.1159668	0.083984375	0.15039063	-0.47119141	0	0	14/11/2017	14	11	2017	0:43:25	2605	0.8	0	43	25	0	0.059814453	3.4482422	-0.31054688	0.12207031	0.98388672	11.681885	0.15576172	0	0	0	0	0	0	0	0	0	1.0388184	0.038818359	0.21704102	0.082763672	-0.002197266	0.13183594	0	44330	0	0	0
924	925	925	Category E	-0.15576172	0.13183594	0.97192383	0.12353516	0.14331055	-0.46606445	0	0	14/11/2017	14	11	2017	0:43:25	2605	0.9	0	43	25	0	0.059814453	3.4482422	-0.30566406	0.12133789	0.98632813	12.883789	0.15087891	0	0	0	0	0	0	0	0	0	1.0397949	0.039794922	0.17480469	0.14990234	0.010253906	-0.014404297	0	44330	0	0	0
925	926	926	Category E	-0.25195313	0.15576172	1.079834	0.11108398	0.14624023	-0.47021484	0	0	14/11/2017	14	11	2017	0:43:26	2606	0	0	43	26	0	0.059814453	3.4482422	-0.30029297	0.12231445	0.98876953	12.149414	0.1081543	0	0	0	0	0	0	0	0	0	1.0405273	0.040527344	0.17260742	0.048339844	0.033203125	0.090820313	0	44330	0	0	0
926	927	927	Category E	-0.35986328	0.16796875	0.98388672	0.11938477	0.13696289	-0.46826172	0	0	14/11/2017	14	11	2017	0:43:26	2606	0.1	0	43	26	0	0.059814453	3.4482422	-0.29516602	0.12329102	0.99047852	7.296875	0.078613281	0	0	0	0	0	0	0	0	0	1.0407715	0.040771484	0.11547852	-0.064453125	0.044433594	-0.006591797	0	44330	0	0	0
927	928	928	Category E	-0.27587891	0.11987305	0.85180664	0.11474609	0.15673828	-0.46386719	0	0	14/11/2017	14	11	2017	0:43:26	2606	0.2	0	43	26	0	0.059814453	3.4482422	-0.28833008	0.12353516	0.9921875	3.9177246	0.14086914	0	0	0	0	0	0	0	0	0	1.0405273	0.040527344	0.15673828	0.012451172	-0.003662109	-0.14038086	0	44330	0	0	0
928	929	929	Category E	-0.21582031	0.13183594	1.3078613	0.16259766	0.16650391	-0.44848633	0	0	14/11/2017	14	11	2017	0:43:26	2606	0.3	0	43	26	0	0.059814453	3.4482422	-0.28393555	0.12280273	0.99365234	3.8659668	0.3215332	0	0	0	0	0	0	0	0	0	1.0407715	0.040771484	0.39111328	0.068115234	0.008789063	0.31396484	0	44330	0	0	0
929	930	930	Category E	-0.071777344	0.19189453	1.0559082	0.14111328	0.14819336	-0.4597168	0	0	14/11/2017	14	11	2017	0:43:26	2606	0.4	0	43	26	0	0.059814453	3.4482422	-0.27734375	0.1237793	0.99487305	3.9262695	0.22485352	0	0	0	0	0	0	0	0	0	1.0402832	0.040283203	0.33447266	0.20556641	0.067871094	0.060791016	0	44330	0	0	0
930	931	931	Category E	-0.19189453	0.20385742	0.98388672	0.1003418	0.14404297	-0.47241211	0	0	14/11/2017	14	11	2017	0:43:26	2606	0.5	0	43	26	0	0.059814453	3.4482422	-0.27246094	0.1237793	0.99707031	2.387207	0.11425781	0	0	0	0	0	0	0	0	0	1.0410156	0.041015625	0.17382813	0.080566406	0.079833984	-0.013183594	0	44330	0	0	0
931	932	932	Category E	-0.45581055	0.27587891	0.93579102	0.005859375	0.14086914	-0.48583984	0	0	14/11/2017	14	11	2017	0:43:26	2606	0.6	0	43	26	0	0.059814453	3.4482422	-0.26660156	0.1237793	0.9987793	0.72558594	0.25048828	0	0	0	0	0	0	0	0	0	1.0412598	0.041259766	0.40405273	-0.18896484	0.15185547	-0.062988281	0	44330	0	0	0
932	933	933	Category E	0.083984375	0.25195313	0.92382813	-0.026611328	0.13378906	-0.48242188	0	0	14/11/2017	14	11	2017	0:43:26	2606	0.7	0	43	26	0	0.059814453	3.4482422	-0.26098633	0.12402344	1.0002441	3.4494629	0.37573242	0	0	0	0	0	0	0	0	0	1.0412598	0.041259766	0.54907227	0.3449707	0.12768555	-0.076416016	0	44330	0	0	0
933	934	934	Category E	-0.059814453	0.27587891	1.1037598	0.043945313	0.12597656	-0.48803711	0	0	14/11/2017	14	11	2017	0:43:26	2606	0.8	0	43	26	0	0.059814453	3.4772461	-0.25537109	0.1237793	0.99975586	9.7062988	0.26855469	0	0	0	0	0	0	0	0	0	1.0393066	0.039306641	0.45141602	0.19555664	0.15185547	0.10375977	0	44330	0	0	0
934	935	935	Category E	0.071777344	0.16796875	1.3198242	0.038818359	0.16870117	-0.47143555	0	0	14/11/2017	14	11	2017	0:43:26	2606	0.9	0	43	26	0	0.059814453	3.4772461	-0.24682617	0.12451172	0.99902344	12.527344	0.45410156	0	0	0	0	0	0	0	0	0	1.0366211	0.036621094	0.68261719	0.31860352	0.043212891	0.32055664	0	44330	0	0	0
935	936	936	Category E	-0.059814453	0.10791016	1.1879883	0.088378906	0.13232422	-0.4765625	0	0	14/11/2017	14	11	2017	0:43:27	2607	0	0	43	27	0	0.059814453	3.4772461	-0.24584961	0.125	1.0039063	15.312988	0.26220703	0	0	0	0	0	0	0	0	0	1.0410156	0.041015625	0.38720703	0.18603516	-0.017089844	0.18383789	0	44330	0	0	0
936	937	937	Category E	-0.51586914	0.13183594	0.82788086	-0.017578125	0.13867188	-0.48510742	0	0	14/11/2017	14	11	2017	0:43:27	2607	0.1	0	43	27	0	0.059814453	3.4772461	-0.23779297	0.12402344	1.0026855	28.551758	0.32836914	0	0	0	0	0	0	0	0	0	1.0378418	0.037841797	0.46044922	-0.27783203	0.007568359	-0.17480469	0	44330	0	0	0
937	938	938	Category E	0.17993164	0.13183594	0.64794922	-0.059570313	0.15600586	-0.48095703	0	0	14/11/2017	14	11	2017	0:43:27	2607	0.2	0	43	27	0	0.059814453	3.4772461	-0.234375	0.1237793	1.0036621	31.876465	0.54614258	0	0	0	0	0	0	0	0	0	1.0380859	0.038085938	0.77783203	0.41430664	0.0078125	-0.35571289	0	44330	0	0	0
938	939	939	Category E	0.011962891	0.34790039	1.5598145	0.10058594	0.13623047	-0.47436523	0	0	14/11/2017	14	11	2017	0:43:27	2607	0.3	0	43	27	0	0.059814453	3.4772461	-0.22949219	0.1237793	1.003418	31.323975	0.64624023	0	0	0	0	0	0	0	0	0	1.0368652	0.036865234	1.0214844	0.24145508	0.22387695	0.55615234	0	44330	0	0	0
939	940	940	Category E	-0.059814453	0.25195313	0.93579102	0.050537109	0.14257813	-0.47949219	0	0	14/11/2017	14	11	2017	0:43:27	2607	0.4	0	43	27	0	0.059814453	3.4772461	-0.22485352	0.1237793	1.0065918	26.193604	0.22045898	0	0	0	0	0	0	0	0	0	1.0388184	0.038818359	0.36376953	0.16503906	0.12792969	-0.070800781	0	44330	0	0	0
940	941	941	Category E	-0.071777344	0.13183594	0.94799805	0.031982422	0.15991211	-0.4753418	0	0	14/11/2017	14	11	2017	0:43:27	2607	0.5	0	43	27	0	0.059814453	3.4772461	-0.22265625	0.12329102	1.0090332	28.223145	0.16308594	0	0	0	0	0	0	0	0	0	1.0407715	0.040771484	0.22070313	0.15087891	0.008300781	-0.061035156	0	44330	0	0	0
941	942	942	Category E	-0.43188477	0.16796875	0.94799805	-0.033203125	0.16210938	-0.47900391	0	0	14/11/2017	14	11	2017	0:43:27	2607	0.6	0	43	27	0	0.059814453	3.4772461	-0.21411133	0.12329102	1.0078125	32.835693	0.22998047	0	0	0	0	0	0	0	0	0	1.0378418	0.037841797	0.32202148	-0.2175293	0.044433594	-0.059814453	0	44330	0	0	0
942	943	943	Category E	0.047851563	0.23999023	1.1279297	-0.031982422	0.15649414	-0.47900391	0	0	14/11/2017	14	11	2017	0:43:27	2607	0.7	0	43	27	0	0.059814453	3.4772461	-0.20996094	0.12402344	1.0107422	21.795654	0.3059082	0	0	0	0	0	0	0	0	0	1.0395508	0.039550781	0.49072266	0.2578125	0.11572266	0.1171875	0	44330	0	0	0
943	944	944	Category E	-0.10791016	0.095947266	1.1159668	0.035644531	0.16210938	-0.47753906	0	0	14/11/2017	14	11	2017	0:43:27	2607	0.8	0	43	27	0	0.059814453	3.4772461	-0.20532227	0.12182617	1.0102539	14.229492	0.14599609	0	0	0	0	0	0	0	0	0	1.0380859	0.038085938	0.22900391	0.097412109	-0.025878906	0.10546875	0	44330	0	0	0
944	945	945	Category E	0	0.11987305	0.99584961	0.064697266	0.14868164	-0.4765625	0	0	14/11/2017	14	11	2017	0:43:27	2607	0.9	0	43	27	0	0.059814453	3.4772461	-0.19677734	0.12182617	1.0107422	10.770752	0.19750977	0	0	0	0	0	0	0	0	0	1.0371094	0.037109375	0.21411133	0.19677734	-0.001953125	-0.014892578	0	44330	0	0	0
945	946	946	Category E	-0.19189453	0.16796875	1.0197754	0.065917969	0.13818359	-0.4765625	0	0	14/11/2017	14	11	2017	0:43:28	2608	0	0	43	28	0	0.059814453	3.4772461	-0.19189453	0.12158203	1.0114746	9.4726563	0.046875	0	0	0	0	0	0	0	0	0	1.0368652	0.036865234	0.054443359	0	0.046142578	0.008056641	0	44330	0	0	0
946	947	947	Category E	-0.2878418	0.083984375	0.95996094	0.028808594	0.15185547	-0.47851563	0	0	14/11/2017	14	11	2017	0:43:28	2608	0.1	0	43	28	0	0.059814453	3.4772461	-0.18505859	0.11914063	1.012207	4.657959	0.12036133	0	0	0	0	0	0	0	0	0	1.0358887	0.035888672	0.18994141	-0.10253906	-0.03515625	-0.052246094	0	44330	0	0	0
947	948	948	Category E	-0.14379883	0	0.80395508	0.024902344	0.15258789	-0.47949219	0	0	14/11/2017	14	11	2017	0:43:28	2608	0.2	0	43	28	0	0.059814453	3.4772461	-0.17895508	0.1184082	1.0136719	12.64917	0.24365234	0	0	0	0	0	0	0	0	0	1.036377	0.036376953	0.36376953	0.03515625	-0.1184082	-0.2097168	0	44330	0	0	0
948	949	949	Category E	-0.15576172	0.17993164	1.1159668	0.080078125	0.1550293	-0.47314453	0	0	14/11/2017	14	11	2017	0:43:28	2608	0.3	0	43	28	0	0.059814453	3.4772461	-0.17871094	0.12402344	1.0134277	13.770508	0.11865234	0	0	0	0	0	0	0	0	0	1.0366211	0.036621094	0.18115234	0.022949219	0.055664063	0.10229492	0	44330	0	0	0
949	950	950	Category E	-0.095947266	0.13183594	1.0319824	0.10009766	0.14990234	-0.47119141	0	0	14/11/2017	14	11	2017	0:43:28	2608	0.4	0	43	28	0	0.059814453	3.4772461	-0.17431641	0.1237793	1.0117188	7.8483887	0.081298828	0	0	0	0	0	0	0	0	0	1.0341797	0.034179688	0.10644531	0.078369141	0.0078125	0.020019531	0	44330	0	0	0
950	951	951	Category E	-0.21582031	0.035888672	1.0319824	0.088623047	0.15917969	-0.46508789	0	0	14/11/2017	14	11	2017	0:43:28	2608	0.5	0	43	28	0	0.059814453	3.4772461	-0.17089844	0.12255859	1.0083008	8.534668	0.1003418	0	0	0	0	0	0	0	0	0	1.0300293	0.030029297	0.15527344	-0.044677734	-0.086669922	0.0234375	0	44330	0	0	0
951	952	952	Category E	-0.26391602	0.11987305	0.88793945	-0.000244141	0.16870117	-0.47460938	0	0	14/11/2017	14	11	2017	0:43:28	2608	0.6	0	43	28	0	0.059814453	3.4772461	-0.16625977	0.12451172	1.0102539	17.688232	0.15649414	0	0	0	0	0	0	0	0	0	1.0314941	0.031494141	0.22460938	-0.097412109	-0.004638672	-0.12231445	0	44330	0	0	0
952	953	953	Category E	-0.23999023	0.10791016	0.70776367	0.007568359	0.1484375	-0.48193359	0	0	14/11/2017	14	11	2017	0:43:28	2608	0.7	0	43	28	0	0.059814453	3.4772461	-0.16308594	0.1237793	1.010498	12.481689	0.31274414	0	0	0	0	0	0	0	0	0	1.0310059	0.031005859	0.39526367	-0.076660156	-0.015869141	-0.30273438	0	44330	0	0	0
953	954	954	Category E	-0.58789063	0.20385742	1.2358398	0.064941406	0.16674805	-0.46899414	0	0	14/11/2017	14	11	2017	0:43:28	2608	0.8	0	43	28	0	0.059814453	3.4772461	-0.15991211	0.1237793	1.0109863	12.494141	0.48974609	0	0	0	0	0	0	0	0	0	1.0310059	0.031005859	0.73242188	-0.42773438	0.079833984	0.22460938	0	44330	0	0	0
954	955	955	Category E	-0.32397461	-0.14379883	1.1159668	0.079345703	0.17211914	-0.46606445	0	0	14/11/2017	14	11	2017	0:43:28	2608	0.9	0	43	28	0	0.059814453	3.4772461	-0.15673828	0.12402344	1.0107422	13.405762	0.33276367	0	0	0	0	0	0	0	0	0	1.0302734	0.030273438	0.5402832	-0.16699219	-0.26782227	0.10498047	0	44330	0	0	0
955	956	956	Category E	-0.58789063	0.13183594	0.97192383	0.15454102	0.19116211	-0.43603516	0	0	14/11/2017	14	11	2017	0:43:29	2609	0	0	43	29	0	0.059814453	3.4772461	-0.15307617	0.12353516	1.0102539	16.551025	0.4362793	0	0	0	0	0	0	0	0	0	1.0290527	0.029052734	0.48120117	-0.43457031	0.008056641	-0.038330078	0	44330	0	0	0
956	957	957	Category E	-0.70776367	-0.047851563	0.94799805	0.16210938	0.24584961	-0.40966797	0	0	14/11/2017	14	11	2017	0:43:29	2609	0.1	0	43	29	0	0.059814453	3.4772461	-0.14868164	0.12451172	1.0134277	19.705566	0.58862305	0	0	0	0	0	0	0	0	0	1.0319824	0.031982422	0.79711914	-0.55883789	-0.17236328	-0.065429688	0	44330	0	0	0
957	958	958	Category E	-0.3359375	0.071777344	0.83984375	0.17041016	0.20336914	-0.4284668	0	0	14/11/2017	14	11	2017	0:43:29	2609	0.2	0	43	29	0	0.059814453	3.4772461	-0.14746094	0.12426758	1.0144043	18.237061	0.26220703	0	0	0	0	0	0	0	0	0	1.0324707	0.032470703	0.41552734	-0.18823242	-0.052490234	-0.17456055	0	44330	0	0	0
958	959	959	Category E	-0.59985352	0	0.83984375	0.1887207	0.18896484	-0.42749023	0	0	14/11/2017	14	11	2017	0:43:29	2609	0.3	0	43	29	0	0.059814453	3.4772461	-0.14575195	0.12207031	1.0134277	20.561523	0.50097656	0	0	0	0	0	0	0	0	0	1.0310059	0.031005859	0.74975586	-0.45385742	-0.12207031	-0.17358398	0	44330	0	0	0
959	960	960	Category E	-0.43188477	0.20385742	0.92382813	0.16040039	0.18188477	-0.43896484	0	0	14/11/2017	14	11	2017	0:43:29	2609	0.4	0	43	29	0	0.059814453	3.4772461	-0.14379883	0.11962891	1.0136719	25.112061	0.31298828	0	0	0	0	0	0	0	0	0	1.0307617	0.030761719	0.46166992	-0.2878418	0.083984375	-0.08984375	0	44330	0	0	0
960	961	961	Category E	-0.44384766	0.059814453	0.98388672	0.14990234	0.1730957	-0.44506836	0	0	14/11/2017	14	11	2017	0:43:29	2609	0.5	0	43	29	0	0.059814453	3.4772461	-0.1418457	0.11889648	1.015625	32.247314	0.30908203	0	0	0	0	0	0	0	0	0	1.0322266	0.032226563	0.39282227	-0.30175781	-0.059082031	-0.031738281	0	44330	0	0	0
961	962	962	Category E	-0.59985352	0.17993164	0.98388672	0.12133789	0.17138672	-0.45458984	0	0	14/11/2017	14	11	2017	0:43:29	2609	0.6	0	43	29	0	0.059814453	3.4772461	-0.13989258	0.11743164	1.0166016	42.378906	0.46508789	0	0	0	0	0	0	0	0	0	1.032959	0.032958984	0.55493164	-0.4597168	0.062255859	-0.032714844	0	44330	0	0	0
962	963	963	Category L	-0.023925781	0.11987305	1.0319824	0.010986328	-0.23339844	-0.44018555	0	0	14/11/2017	14	11	2017	0:44:01	2641	0.5	0	44	1	0	0.060058594	3.3918457	-0.13696289	0.11621094	1.0187988	55.334229	0.11376953	0	0	0	0	0	0	0	0	0	1.0344238	0.034423828	0.12963867	0.11303711	0.003417969	0.012939453	0	44330	0	0	0
963	964	964	Category L	-0.011962891	0.095947266	1.0078125	0.014892578	-0.23876953	-0.44360352	0	0	14/11/2017	14	11	2017	0:44:01	2641	0.6	0	44	1	0	0.060058594	3.3918457	-0.13452148	0.11401367	1.0170898	67.688721	0.12426758	0	0	0	0	0	0	0	0	0	1.0322266	0.032226563	0.14990234	0.12255859	-0.018066406	-0.009277344	0	44330	0	0	0
964	965	965	Category L	-0.011962891	0.11987305	1.0319824	0.012939453	-0.24047852	-0.44458008	0	0	14/11/2017	14	11	2017	0:44:01	2641	0.7	0	44	1	0	0.060058594	3.3918457	-0.13183594	0.11401367	1.0158691	75.375244	0.12109375	0	0	0	0	0	0	0	0	0	1.0307617	0.030761719	0.14160156	0.11987305	0.005615234	0.015869141	0	44330	0	0	0
965	966	966	Category L	-0.059814453	0.095947266	1.0319824	0.004882813	-0.23583984	-0.44262695	0	0	14/11/2017	14	11	2017	0:44:01	2641	0.8	0	44	1	0	0.060058594	3.3918457	-0.13037109	0.11328125	1.0163574	83.20459	0.07421875	0	0	0	0	0	0	0	0	0	1.0310059	0.031005859	0.10327148	0.070556641	-0.017333984	0.015380859	0	44330	0	0	0
966	967	967	Category L	-0.059814453	0.10791016	1.0439453	0.004882813	-0.23583984	-0.44262695	0	0	14/11/2017	14	11	2017	0:44:01	2641	0.9	0	44	1	0	0.060058594	3.3918457	-0.12744141	0.11254883	1.0153809	88.489258	0.073486328	0	0	0	0	0	0	0	0	0	1.029541	0.029541016	0.10083008	0.067626953	-0.004638672	0.028320313	0	44330	0	0	0
967	968	968	Category L	-0.047851563	0.10791016	1.0319824	0.006347656	-0.23535156	-0.44677734	0	0	14/11/2017	14	11	2017	0:44:02	2642	0	0	44	2	0	0.060058594	3.3918457	-0.12329102	0.11157227	1.015625	89.175781	0.077392578	0	0	0	0	0	0	0	0	0	1.0292969	0.029296875	0.095458984	0.075439453	-0.003662109	0.016113281	0	44330	0	0	0
968	969	969	Category L	-0.035888672	0.095947266	1.0197754	0.006591797	-0.23754883	-0.44677734	0	0	14/11/2017	14	11	2017	0:44:02	2642	0.1	0	44	2	0	0.060058594	3.3918457	-0.12011719	0.11132813	1.0180664	86.332764	0.085693359	0	0	0	0	0	0	0	0	0	1.03125	0.03125	0.10131836	0.084228516	-0.015380859	0.001464844	0	44330	0	0	0
969	970	970	Category L	-0.047851563	0.071777344	0.99584961	0.003662109	-0.234375	-0.44873047	0	0	14/11/2017	14	11	2017	0:44:02	2642	0.2	0	44	2	0	0.060058594	3.3918457	-0.11791992	0.11108398	1.0148926	81.904785	0.082763672	0	0	0	0	0	0	0	0	0	1.0275879	0.027587891	0.12866211	0.070068359	-0.039306641	-0.019042969	0	44330	0	0	0
970	971	971	Category L	-0.035888672	0.095947266	1.0319824	0.002197266	-0.23486328	-0.44946289	0	0	14/11/2017	14	11	2017	0:44:02	2642	0.3	0	44	2	0	0.060058594	3.3918457	-0.11743164	0.10986328	1.0146484	78.879395	0.084472656	0	0	0	0	0	0	0	0	0	1.0273438	0.02734375	0.11279297	0.081542969	-0.013916016	0.017089844	0	44330	0	0	0
971	972	972	Category L	-0.023925781	0.10791016	1.0197754	0.002441406	-0.22851563	-0.45043945	0	0	14/11/2017	14	11	2017	0:44:02	2642	0.4	0	44	2	0	0.060058594	3.3918457	-0.11547852	0.1081543	1.0151367	70.67627	0.091552734	0	0	0	0	0	0	0	0	0	1.0273438	0.02734375	0.096435547	0.091552734	-0.000244141	0.004394531	0	44330	0	0	0
972	973	973	Category L	-0.047851563	0.11987305	1.0078125	0.000732422	-0.22583008	-0.45068359	0	0	14/11/2017	14	11	2017	0:44:02	2642	0.5	0	44	2	0	0.060058594	3.3918457	-0.10986328	0.10620117	1.0163574	58.620605	0.064208984	0	0	0	0	0	0	0	0	0	1.027832	0.027832031	0.084472656	0.062011719	0.013427734	-0.008544922	0	44330	0	0	0
973	974	974	Category L	-0.059814453	0.10791016	1.0197754	0.001953125	-0.22998047	-0.4465332	0	0	14/11/2017	14	11	2017	0:44:02	2642	0.6	0	44	2	0	0.060058594	3.3918457	-0.11132813	0.10473633	1.0180664	45.587158	0.051513672	0	0	0	0	0	0	0	0	0	1.0292969	0.029296875	0.056152344	0.051513672	0.002929688	0.001464844	0	44330	0	0	0
974	975	975	Category L	-0.035888672	0.10791016	1.0319824	0.002685547	-0.22753906	-0.44140625	0	0	14/11/2017	14	11	2017	0:44:02	2642	0.7	0	44	2	0	0.060058594	3.3918457	-0.11083984	0.10180664	1.0166016	32.45166	0.076904297	0	0	0	0	0	0	0	0	0	1.027832	0.027832031	0.096191406	0.074951172	0.005859375	0.015136719	0	44330	0	0	0
975	976	976	Category L	-0.035888672	0.095947266	1.0319824	0.003662109	-0.23071289	-0.44360352	0	0	14/11/2017	14	11	2017	0:44:02	2642	0.8	0	44	2	0	0.060058594	3.3918457	-0.11206055	0.1003418	1.0131836	20.02002	0.078369141	0	0	0	0	0	0	0	0	0	1.0241699	0.024169922	0.099121094	0.076171875	-0.004394531	0.018554688	0	44330	0	0	0
976	977	977	Category L	-0.047851563	0.11987305	1.0197754	-0.000488281	-0.23413086	-0.44677734	0	0	14/11/2017	14	11	2017	0:44:02	2642	0.9	0	44	2	0	0.060058594	3.3918457	-0.11181641	0.10009766	1.0114746	10.525635	0.067382813	0	0	0	0	0	0	0	0	0	1.0224609	0.022460938	0.092041016	0.063964844	0.019775391	0.008056641	0	44330	0	0	0
977	978	978	Category L	-0.035888672	0.083984375	1.0559082	-0.001464844	-0.22924805	-0.44677734	0	0	14/11/2017	14	11	2017	0:44:03	2643	0	0	44	3	0	0.060058594	3.3918457	-0.10571289	0.098876953	1.0136719	6.338623	0.083007813	0	0	0	0	0	0	0	0	0	1.0241699	0.024169922	0.12695313	0.069824219	-0.014892578	0.041992188	0	44330	0	0	0
978	979	979	Category L	-0.035888672	0.10791016	1.0319824	0.000244141	-0.23510742	-0.44873047	0	0	14/11/2017	14	11	2017	0:44:03	2643	0.1	0	44	3	0	0.060058594	3.3918457	-0.10864258	0.09765625	1.0183105	4.3415527	0.074707031	0	0	0	0	0	0	0	0	0	1.0288086	0.028808594	0.096435547	0.072753906	0.010009766	0.013427734	0	44330	0	0	0
979	980	980	Category L	-0.047851563	0.10791016	1.0439453	-0.002441406	-0.23144531	-0.44458008	0	0	14/11/2017	14	11	2017	0:44:03	2643	0.2	0	44	3	0	0.060058594	3.3918457	-0.109375	0.09375	1.0117188	3.0168457	0.070556641	0	0	0	0	0	0	0	0	0	1.0219727	0.021972656	0.10742188	0.061523438	0.013916016	0.031982422	0	44330	0	0	0
980	981	981	Category L	-0.035888672	0.14379883	1.0197754	-0.004882813	-0.22949219	-0.44775391	0	0	14/11/2017	14	11	2017	0:44:03	2643	0.3	0	44	3	0	0.060058594	3.3918457	-0.10888672	0.091308594	1.0129395	2.4140625	0.090087891	0	0	0	0	0	0	0	0	0	1.0229492	0.022949219	0.13208008	0.072998047	0.052246094	0.006591797	0	44330	0	0	0
981	982	982	Category L	-0.023925781	0.095947266	1.0439453	-0.012451172	-0.22167969	-0.44970703	0	0	14/11/2017	14	11	2017	0:44:03	2643	0.4	0	44	3	0	0.060058594	3.3918457	-0.1081543	0.090576172	1.0141602	2.6103516	0.089355469	0	0	0	0	0	0	0	0	0	1.0239258	0.023925781	0.11914063	0.084228516	0.005126953	0.029541016	0	44330	0	0	0
982	983	983	Category L	-0.035888672	0.047851563	1.0439453	-0.015136719	-0.22607422	-0.44970703	0	0	14/11/2017	14	11	2017	0:44:03	2643	0.5	0	44	3	0	0.060058594	3.3918457	-0.1027832	0.089355469	1.0153809	2.6794434	0.083740234	0	0	0	0	0	0	0	0	0	1.0244141	0.024414063	0.13696289	0.066894531	-0.041503906	0.028320313	0	44330	0	0	0
983	984	984	Category L	-0.047851563	0.083984375	1.0319824	-0.013671875	-0.22558594	-0.44848633	0	0	14/11/2017	14	11	2017	0:44:03	2643	0.6	0	44	3	0	0.060058594	3.3918457	-0.10351563	0.087158203	1.0136719	2.8342285	0.05859375	0	0	0	0	0	0	0	0	0	1.0227051	0.022705078	0.077148438	0.055664063	-0.003173828	0.018066406	0	44330	0	0	0
984	985	985	Category L	-0.047851563	0.047851563	1.0078125	-0.015869141	-0.22949219	-0.45068359	0	0	14/11/2017	14	11	2017	0:44:03	2643	0.7	0	44	3	0	0.060058594	3.3918457	-0.10302734	0.086669922	1.0124512	3.2900391	0.067871094	0	0	0	0	0	0	0	0	0	1.0214844	0.021484375	0.099121094	0.055175781	-0.038818359	-0.004638672	0	44330	0	0	0
985	986	986	Category L	-0.023925781	0.059814453	0.98388672	-0.015136719	-0.22192383	-0.45263672	0	0	14/11/2017	14	11	2017	0:44:03	2643	0.8	0	44	3	0	0.060058594	3.3918457	-0.10351563	0.0859375	1.0134277	3.4770508	0.088867188	0	0	0	0	0	0	0	0	0	1.0222168	0.022216797	0.13525391	0.079589844	-0.026123047	-0.029541016	0	44330	0	0	0
986	987	987	Category L	-0.023925781	0.059814453	1.0319824	-0.017089844	-0.22021484	-0.45068359	0	0	14/11/2017	14	11	2017	0:44:03	2643	0.9	0	44	3	0	0.060058594	3.3918457	-0.1015625	0.084716797	1.013916	3.1645508	0.083496094	0	0	0	0	0	0	0	0	0	1.0224609	0.022460938	0.12036133	0.077636719	-0.024902344	0.017822266	0	44330	0	0	0
987	988	988	Category L	-0.047851563	0.071777344	1.0319824	-0.013671875	-0.21801758	-0.4465332	0	0	14/11/2017	14	11	2017	0:44:04	2644	0	0	44	4	0	0.060058594	3.3918457	-0.098144531	0.084472656	1.0146484	2.984375	0.054443359	0	0	0	0	0	0	0	0	0	1.0229492	0.022949219	0.080078125	0.050292969	-0.012695313	0.017089844	0	44330	0	0	0
988	989	989	Category L	-0.047851563	0.095947266	1.0078125	-0.016357422	-0.22021484	-0.45068359	0	0	14/11/2017	14	11	2017	0:44:04	2644	0.1	0	44	4	0	0.060058594	3.3918457	-0.096435547	0.085205078	1.0175781	3.0300293	0.050537109	0	0	0	0	0	0	0	0	0	1.0258789	0.025878906	0.069091797	0.048583984	0.010498047	-0.009765625	0	44330	0	0	0
989	990	990	Category L	-0.023925781	0.083984375	1.0197754	-0.018554688	-0.22607422	-0.45141602	0	0	14/11/2017	14	11	2017	0:44:04	2644	0.2	0	44	4	0	0.060058594	3.3918457	-0.094482422	0.084228516	1.0168457	2.8015137	0.070800781	0	0	0	0	0	0	0	0	0	1.0246582	0.024658203	0.073974609	0.070556641	-0.000244141	0.002685547	0	44330	0	0	0
990	991	991	Category L	-0.035888672	0.071777344	1.0078125	-0.012451172	-0.22705078	-0.45385742	0	0	14/11/2017	14	11	2017	0:44:04	2644	0.3	0	44	4	0	0.060058594	3.3918457	-0.093505859	0.083740234	1.0168457	2.279541	0.059570313	0	0	0	0	0	0	0	0	0	1.0244141	0.024414063	0.078857422	0.057617188	-0.011962891	-0.009033203	0	44330	0	0	0
991	992	992	Category L	-0.023925781	0.071777344	1.0439453	-0.013671875	-0.21850586	-0.44848633	0	0	14/11/2017	14	11	2017	0:44:04	2644	0.4	0	44	4	0	0.060058594	3.3918457	-0.091064453	0.083984375	1.0168457	2.0427246	0.073242188	0	0	0	0	0	0	0	0	0	1.0241699	0.024169922	0.10644531	0.067138672	-0.012207031	0.026855469	0	44330	0	0	0
992	993	993	Category L	-0.023925781	0.071777344	1.0319824	-0.012451172	-0.22143555	-0.44946289	0	0	14/11/2017	14	11	2017	0:44:04	2644	0.5	0	44	4	0	0.060058594	3.3918457	-0.087890625	0.083251953	1.017334	2.4401855	0.066650391	0	0	0	0	0	0	0	0	0	1.0244141	0.024414063	0.090087891	0.063964844	-0.011474609	0.014404297	0	44330	0	0	0
993	994	994	Category L	-0.035888672	0.059814453	1.0319824	-0.014160156	-0.22436523	-0.45068359	0	0	14/11/2017	14	11	2017	0:44:04	2644	0.6	0	44	4	0	0.060058594	3.3918457	-0.084960938	0.08203125	1.0214844	2.2280273	0.054931641	0	0	0	0	0	0	0	0	0	1.0283203	0.028320313	0.081787109	0.049072266	-0.022216797	0.010253906	0	44330	0	0	0
994	995	995	Category L	0	0.047851563	1.0078125	-0.019042969	-0.21435547	-0.45263672	0	0	14/11/2017	14	11	2017	0:44:04	2644	0.7	0	44	4	0	0.060058594	3.3918457	-0.078369141	0.080566406	1.0200195	1.1201172	0.0859375	0	0	0	0	0	0	0	0	0	1.026123	0.026123047	0.12353516	0.078369141	-0.032714844	-0.012207031	0	44330	0	0	0
995	996	996	Category L	-0.047851563	0.095947266	1.0078125	-0.016357422	-0.22021484	-0.44677734	0	0	14/11/2017	14	11	2017	0:44:04	2644	0.8	0	44	4	0	0.060058594	3.3918457	-0.075439453	0.084472656	1.0200195	0.62280273	0.032226563	0	0	0	0	0	0	0	0	0	1.0263672	0.026367188	0.051269531	0.027587891	0.011230469	-0.012207031	0	44330	0	0	0
996	997	997	Category L	-0.071777344	0.095947266	1.0197754	-0.014160156	-0.22436523	-0.45288086	0	0	14/11/2017	14	11	2017	0:44:04	2644	0.9	0	44	4	0	0.059570313	3.4289062	-0.069091797	0.086425781	1.0212402	0.71166992	0.009765625	0	0	0	0	0	0	0	0	0	1.0273438	0.02734375	0.013427734	-0.002441406	0.009277344	-0.001464844	0	44330	0	0	0
997	998	998	Category L	-0.023925781	0.083984375	1.0197754	-0.013427734	-0.22363281	-0.44677734	0	0	14/11/2017	14	11	2017	0:44:05	2645	0	0	44	5	0	0.059570313	3.4289062	-0.061035156	0.090576172	1.0222168	0.64746094	0.037841797	0	0	0	0	0	0	0	0	0	1.0280762	0.028076172	0.046386719	0.037109375	-0.006591797	-0.002441406	0	44330	0	0	0
998	999	999	Category L	-0.023925781	0.071777344	1.0197754	-0.015136719	-0.22192383	-0.4453125	0	0	14/11/2017	14	11	2017	0:44:05	2645	0.1	0	44	5	0	0.059570313	3.4289062	-0.058349609	0.092773438	1.0256348	0.088134766	0.040771484	0	0	0	0	0	0	0	0	0	1.0314941	0.031494141	0.061523438	0.034423828	-0.020996094	-0.005859375	0	44330	0	0	0
999	1000	1000	Category L	-0.011962891	0.083984375	1.0559082	-0.016357422	-0.22192383	-0.4465332	0	0	14/11/2017	14	11	2017	0:44:05	2645	0.2	0	44	5	0	0.059570313	3.4289062	-0.050537109	0.094726563	1.0241699	0.13623047	0.051025391	0	0	0	0	0	0	0	0	0	1.0297852	0.029785156	0.081298828	0.038574219	-0.010742188	0.031494141	0	44330	0	0	0
1000	1001	1001	Category L	-0.035888672	0.071777344	1.0439453	-0.013427734	-0.22338867	-0.44946289	0	0	14/11/2017	14	11	2017	0:44:05	2645	0.3	0	44	5	0	0.059570313	3.4289062	-0.044433594	0.095947266	1.0253906	0.47753906	0.031738281	0	0	0	0	0	0	0	0	0	1.0307617	0.030761719	0.051513672	0.008544922	-0.024169922	0.018310547	0	44330	0	0	0
1001	1002	1002	Category L	-0.011962891	0.11987305	1.0197754	-0.010498047	-0.22973633	-0.44873047	0	0	14/11/2017	14	11	2017	0:44:05	2645	0.4	0	44	5	0	0.059570313	3.4289062	-0.043212891	0.096923828	1.0297852	0.8059082	0.040039063	0	0	0	0	0	0	0	0	0	1.0351563	0.03515625	0.064208984	0.03125	0.022705078	-0.010009766	0	44330	0	0	0
1002	1003	1003	Category L	-0.023925781	0.10791016	1.0197754	-0.009277344	-0.21582031	-0.45141602	0	0	14/11/2017	14	11	2017	0:44:05	2645	0.5	0	44	5	0	0.059570313	3.4289062	-0.038085938	0.097412109	1.0300293	0.10913086	0.020263672	0	0	0	0	0	0	0	0	0	1.0351563	0.03515625	0.034912109	0.014160156	0.010253906	-0.010253906	0	44330	0	0	0
1003	1004	1004	Category L	-0.011962891	0.11987305	1.0197754	-0.013427734	-0.22290039	-0.44946289	0	0	14/11/2017	14	11	2017	0:44:05	2645	0.6	0	44	5	0	0.059570313	3.4289062	-0.036132813	0.096923828	1.0285645	0.38574219	0.034423828	0	0	0	0	0	0	0	0	0	1.0336914	0.033691406	0.055908203	0.024169922	0.022949219	-0.008789063	0	44330	0	0	0
1004	1005	1005	Category L	-0.047851563	0.071777344	1.0197754	-0.012695313	-0.22265625	-0.45288086	0	0	14/11/2017	14	11	2017	0:44:05	2645	0.7	0	44	5	0	0.059570313	3.4289062	-0.038330078	0.097900391	1.0290527	0.028076172	0.029296875	0	0	0	0	0	0	0	0	0	1.0344238	0.034423828	0.044921875	-0.009277344	-0.026123047	-0.009277344	0	44330	0	0	0
1005	1006	1006	Category L	-0.011962891	0.10791016	0.99584961	-0.012695313	-0.21875	-0.4453125	0	0	14/11/2017	14	11	2017	0:44:05	2645	0.8	0	44	5	0	0.059570313	3.4289062	-0.036621094	0.099853516	1.0314941	0.21630859	0.044189453	0	0	0	0	0	0	0	0	0	1.0368652	0.036865234	0.068359375	0.024658203	0.0078125	-0.035644531	0	44330	0	0	0
1006	1007	1007	Category L	-0.035888672	0.095947266	1.0078125	-0.01171875	-0.21875	-0.44848633	0	0	14/11/2017	14	11	2017	0:44:05	2645	0.9	0	44	5	0	0.059570313	3.4289062	-0.034423828	0.10205078	1.0324707	0.053955078	0.025390625	0	0	0	0	0	0	0	0	0	1.0380859	0.038085938	0.031982422	-0.001220703	-0.006103516	-0.024658203	0	44330	0	0	0
1007	1008	1008	Category L	-0.023925781	0.095947266	1.0439453	-0.009765625	-0.22290039	-0.45068359	0	0	14/11/2017	14	11	2017	0:44:06	2646	0	0	44	6	0	0.059570313	3.4289062	-0.040527344	0.10229492	1.0300293	0.24804688	0.022460938	0	0	0	0	0	0	0	0	0	1.0358887	0.035888672	0.036865234	0.016601563	-0.006347656	0.013671875	0	44330	0	0	0
1008	1009	1009	Category L	-0.035888672	0.10791016	1.0439453	-0.012695313	-0.21875	-0.45043945	0	0	14/11/2017	14	11	2017	0:44:06	2646	0.1	0	44	6	0	0.059570313	3.4289062	-0.038574219	0.10327148	1.0266113	0.033691406	0.018066406	0	0	0	0	0	0	0	0	0	1.0324707	0.032470703	0.024414063	0.002685547	0.004394531	0.017089844	0	44330	0	0	0
1009	1010	1010	Category L	-0.023925781	0.095947266	1.0439453	-0.011474609	-0.22265625	-0.44970703	0	0	14/11/2017	14	11	2017	0:44:06	2646	0.2	0	44	6	0	0.059570313	3.4289062	-0.038574219	0.10498047	1.03125	0.41381836	0.021484375	0	0	0	0	0	0	0	0	0	1.0371094	0.037109375	0.036621094	0.014648438	-0.009033203	0.012451172	0	44330	0	0	0
1010	1011	1011	Category L	-0.035888672	0.071777344	1.0197754	-0.009521484	-0.23095703	-0.44970703	0	0	14/11/2017	14	11	2017	0:44:06	2646	0.3	0	44	6	0	0.059570313	3.4289062	-0.037841797	0.10571289	1.0314941	0.16748047	0.035888672	0	0	0	0	0	0	0	0	0	1.0375977	0.037597656	0.047851563	0.001953125	-0.033935547	-0.01171875	0	44330	0	0	0
1011	1012	1012	Category L	-0.011962891	0.10791016	1.0439453	-0.012451172	-0.22192383	-0.44873047	0	0	14/11/2017	14	11	2017	0:44:06	2646	0.4	0	44	6	0	0.059570313	3.4289062	-0.039306641	0.10668945	1.0307617	0.084960938	0.030273438	0	0	0	0	0	0	0	0	0	1.0371094	0.037109375	0.041259766	0.02734375	0.000976563	0.012939453	0	44330	0	0	0
1012	1013	1013	Category L	-0.023925781	0.14379883	1.0439453	-0.016357422	-0.21679688	-0.44848633	0	0	14/11/2017	14	11	2017	0:44:06	2646	0.5	0	44	6	0	0.059570313	3.4289062	-0.040527344	0.10766602	1.03125	0.77929688	0.041503906	0	0	0	0	0	0	0	0	0	1.0375977	0.037597656	0.065185547	0.016601563	0.035888672	0.012451172	0	44330	0	0	0
1013	1014	1014	Category L	-0.035888672	0.047851563	0.99584961	-0.027587891	-0.20996094	-0.45263672	0	0	14/11/2017	14	11	2017	0:44:06	2646	0.6	0	44	6	0	0.059570313	3.4289062	-0.040039063	0.1081543	1.03125	1.4907227	0.070068359	0	0	0	0	0	0	0	0	0	1.0375977	0.037597656	0.10009766	0.004150391	-0.060302734	-0.035400391	0	44330	0	0	0
1014	1015	1015	Category L	-0.011962891	0.035888672	1.0439453	-0.030029297	-0.2097168	-0.45166016	0	0	14/11/2017	14	11	2017	0:44:06	2646	0.7	0	44	6	0	0.059570313	3.4289062	-0.041015625	0.109375	1.0319824	1.8164063	0.080078125	0	0	0	0	0	0	0	0	0	1.0385742	0.038574219	0.11450195	0.029052734	-0.073486328	0.01171875	0	44330	0	0	0
1015	1016	1016	Category L	-0.047851563	0.083984375	1.0439453	-0.032714844	-0.21508789	-0.45141602	0	0	14/11/2017	14	11	2017	0:44:06	2646	0.8	0	44	6	0	0.059570313	3.4289062	-0.040283203	0.11035156	1.03125	2.107666	0.030273438	0	0	0	0	0	0	0	0	0	1.0380859	0.038085938	0.046386719	-0.007324219	-0.026367188	0.012451172	0	44330	0	0	0
1016	1017	1017	Category L	-0.035888672	0.047851563	1.0197754	-0.026611328	-0.20922852	-0.45458984	0	0	14/11/2017	14	11	2017	0:44:06	2646	0.9	0	44	6	0	0.059570313	3.4289062	-0.041015625	0.11157227	1.0307617	2.3479004	0.064941406	0	0	0	0	0	0	0	0	0	1.0375977	0.037597656	0.080078125	0.005126953	-0.063720703	-0.010986328	0	44330	0	0	0
1017	1018	1018	Category L	-0.047851563	0.023925781	1.0197754	-0.030029297	-0.21166992	-0.44946289	0	0	14/11/2017	14	11	2017	0:44:07	2647	0	0	44	7	0	0.059570313	3.4289062	-0.040039063	0.11279297	1.029541	2.75	0.089599609	0	0	0	0	0	0	0	0	0	1.0366211	0.036621094	0.10644531	-0.007568359	-0.088867188	-0.009765625	0	44330	0	0	0
1018	1019	1019	Category L	-0.035888672	0.047851563	1.0319824	-0.029296875	-0.20825195	-0.45141602	0	0	14/11/2017	14	11	2017	0:44:07	2647	0.1	0	44	7	0	0.059570313	3.4289062	-0.039306641	0.11352539	1.0300293	2.9685059	0.065673828	0	0	0	0	0	0	0	0	0	1.0371094	0.037109375	0.071044922	0.003417969	-0.065673828	0.001708984	0	44330	0	0	0
1019	1020	1020	Category L	-0.035888672	0.059814453	1.0319824	-0.026123047	-0.21484375	-0.45263672	0	0	14/11/2017	14	11	2017	0:44:07	2647	0.2	0	44	7	0	0.059570313	3.4289062	-0.038574219	0.11157227	1.0300293	3.3598633	0.051757813	0	0	0	0	0	0	0	0	0	1.0366211	0.036621094	0.056396484	0.002685547	-0.051757813	0.001708984	0	44330	0	0	0
1020	1021	1021	Category L	0	0.071777344	1.0319824	-0.030761719	-0.21386719	-0.45166016	0	0	14/11/2017	14	11	2017	0:44:07	2647	0.3	0	44	7	0	0.059570313	3.4289062	-0.037841797	0.11206055	1.029541	3.640625	0.055419922	0	0	0	0	0	0	0	0	0	1.036377	0.036376953	0.080566406	0.037841797	-0.040283203	0.002197266	0	44330	0	0	0
1021	1022	1022	Category L	0	0.059814453	1.0439453	-0.028808594	-0.21484375	-0.45288086	0	0	14/11/2017	14	11	2017	0:44:07	2647	0.4	0	44	7	0	0.059570313	3.4289062	-0.035888672	0.11157227	1.0314941	3.2141113	0.064208984	0	0	0	0	0	0	0	0	0	1.0380859	0.038085938	0.10009766	0.035888672	-0.051757813	0.012207031	0	44330	0	0	0
1022	1023	1023	Category L	-0.023925781	0.059814453	0.99584961	-0.02734375	-0.21508789	-0.45458984	0	0	14/11/2017	14	11	2017	0:44:07	2647	0.5	0	44	7	0	0.059570313	3.4289062	-0.033447266	0.11230469	1.0307617	2.5737305	0.063964844	0	0	0	0	0	0	0	0	0	1.0373535	0.037353516	0.097167969	0.009521484	-0.052490234	-0.034912109	0	44330	0	0	0
1023	1024	1024	Category L	-0.071777344	0.071777344	1.0319824	-0.030029297	-0.21435547	-0.45361328	0	0	14/11/2017	14	11	2017	0:44:07	2647	0.6	0	44	7	0	0.059570313	3.4289062	-0.031005859	0.11303711	1.0305176	2.2751465	0.057861328	0	0	0	0	0	0	0	0	0	1.0371094	0.037109375	0.083496094	-0.040527344	-0.041259766	0.001220703	0	44330	0	0	0
1024	1025	1025	Category L	-0.023925781	0.059814453	1.0559082	-0.02734375	-0.21557617	-0.44970703	0	0	14/11/2017	14	11	2017	0:44:07	2647	0.7	0	44	7	0	0.059570313	3.4289062	-0.029785156	0.11523438	1.0290527	1.947998	0.061767578	0	0	0	0	0	0	0	0	0	1.0358887	0.035888672	0.088134766	0.005859375	-0.055419922	0.026611328	0	44330	0	0	0
1025	1026	1026	Category L	-0.035888672	0.059814453	1.0678711	-0.032714844	-0.21557617	-0.45361328	0	0	14/11/2017	14	11	2017	0:44:07	2647	0.8	0	44	7	0	0.059570313	3.4289062	-0.028564453	0.11694336	1.0324707	2.3232422	0.067626953	0	0	0	0	0	0	0	0	0	1.0393066	0.039306641	0.099853516	-0.007080078	-0.057128906	0.035400391	0	44330	0	0	0
1026	1027	1027	Category L	-0.011962891	0.059814453	1.0197754	-0.030761719	-0.21386719	-0.45166016	0	0	14/11/2017	14	11	2017	0:44:07	2647	0.9	0	44	7	0	0.059570313	3.4289062	-0.028076172	0.11938477	1.0336914	3.8540039	0.063232422	0	0	0	0	0	0	0	0	0	1.0410156	0.041015625	0.08984375	0.016113281	-0.059570313	-0.013916016	0	44330	0	0	0
1027	1028	1028	Category L	-0.011962891	0.071777344	1.0439453	-0.030761719	-0.21362305	-0.44970703	0	0	14/11/2017	14	11	2017	0:44:08	2648	0	0	44	8	0	0.059570313	3.4289062	-0.027099609	0.12036133	1.0341797	6.8393555	0.051757813	0	0	0	0	0	0	0	0	0	1.0415039	0.041503906	0.073486328	0.015136719	-0.048583984	0.009521484	0	44330	0	0	0
1028	1029	1029	Category L	-0.011962891	0.095947266	1.0439453	-0.025146484	-0.21508789	-0.44848633	0	0	14/11/2017	14	11	2017	0:44:08	2648	0.1	0	44	8	0	0.059570313	3.4289062	-0.02734375	0.11987305	1.0334473	11.495361	0.030273438	0	0	0	0	0	0	0	0	0	1.0407715	0.040771484	0.049804688	0.015380859	-0.023925781	0.010253906	0	44330	0	0	0
1029	1030	1030	Category L	-0.011962891	0.095947266	1.0319824	-0.02734375	-0.21508789	-0.45141602	0	0	14/11/2017	14	11	2017	0:44:08	2648	0.2	0	44	8	0	0.059570313	3.4289062	-0.024658203	0.12109375	1.0327148	17.554932	0.028320313	0	0	0	0	0	0	0	0	0	1.0400391	0.040039063	0.038574219	0.012695313	-0.025146484	-0.000732422	0	44330	0	0	0
1030	1031	1031	Category L	-0.011962891	0.047851563	1.0319824	-0.02734375	-0.21557617	-0.44970703	0	0	14/11/2017	14	11	2017	0:44:08	2648	0.3	0	44	8	0	0.059570313	3.4289062	-0.023193359	0.12255859	1.0317383	26.264893	0.075439453	0	0	0	0	0	0	0	0	0	1.0393066	0.039306641	0.0859375	0.011230469	-0.074707031	0	0	44330	0	0	0
1031	1032	1032	Category E	-0.011962891	0.059814453	0.92382813	-0.15380859	0.15649414	-0.47436523	0	0	14/11/2017	14	11	2017	2:00:22	7222	0.3	2	0	22	0	0.060302734	3.4514648	-0.021240234	0.12402344	1.0314941	36.636719	0.12597656	0	0	0	0	0	0	0	0	0	1.0393066	0.039306641	0.18164063	0.009277344	-0.064208984	-0.10766602	0	44330	0	0	0
1032	1033	1033	Category E	-0.011962891	0.023925781	1.0559082	-0.15380859	0.1340332	-0.47973633	0	0	14/11/2017	14	11	2017	2:00:22	7222	0.4	2	0	22	0	0.060302734	3.4514648	-0.018554688	0.12548828	1.0314941	45.530273	0.10473633	0	0	0	0	0	0	0	0	0	1.0393066	0.039306641	0.13256836	0.006591797	-0.1015625	0.024169922	0	44330	0	0	0
1033	1034	1034	Category E	-0.059814453	0.083984375	1.1037598	-0.14257813	0.098632813	-0.48535156	0	0	14/11/2017	14	11	2017	2:00:22	7222	0.5	2	0	22	0	0.060302734	3.4514648	-0.017333984	0.12719727	1.0307617	51.987061	0.094482422	0	0	0	0	0	0	0	0	0	1.0388184	0.038818359	0.15844727	-0.042236328	-0.043212891	0.072753906	0	44330	0	0	0
1034	1035	1035	Category E	-0.083984375	0.16796875	1.1279297	-0.14477539	0.068359375	-0.49267578	0	0	14/11/2017	14	11	2017	2:00:22	7222	0.6	2	0	22	0	0.060302734	3.4514648	-0.014648438	0.12841797	1.0307617	57.186035	0.12548828	0	0	0	0	0	0	0	0	0	1.0388184	0.038818359	0.20581055	-0.069091797	0.039306641	0.096923828	0	44330	0	0	0
1035	1036	1036	Category E	-0.083984375	0.2878418	1.0678711	-0.13989258	0.043457031	-0.49707031	0	0	14/11/2017	14	11	2017	2:00:22	7222	0.7	2	0	22	0	0.060546875	3.4305176	-0.012695313	0.13061523	1.0305176	59.51123	0.17651367	0	0	0	0	0	0	0	0	0	1.0388184	0.038818359	0.265625	-0.071044922	0.15698242	0.037109375	0	44330	0	0	0
1036	1037	1037	Category E	-0.059814453	0.27587891	1.0319824	-0.14086914	0.039306641	-0.49609375	0	0	14/11/2017	14	11	2017	2:00:22	7222	0.8	2	0	22	0	0.060546875	3.4305176	-0.009521484	0.13208008	1.0292969	58.554443	0.15209961	0	0	0	0	0	0	0	0	0	1.0378418	0.037841797	0.19628906	-0.050048828	0.14355469	0.002441406	0	44330	0	0	0
1037	1038	1038	Category E	-0.11987305	0.25195313	1.1037598	-0.15332031	0.020019531	-0.49023438	0	0	14/11/2017	14	11	2017	2:00:22	7222	0.9	2	0	22	0	0.060546875	3.4305176	-0.006103516	0.13525391	1.0283203	54.123779	0.17919922	0	0	0	0	0	0	0	0	0	1.0371094	0.037109375	0.30541992	-0.11352539	0.11645508	0.075195313	0	44330	0	0	0
1038	1039	1039	Category E	0.011962891	0.15576172	0.7199707	-0.16821289	0.003417969	-0.48754883	0	0	14/11/2017	14	11	2017	2:00:23	7223	0	2	0	23	0	0.060546875	3.4305176	-0.003417969	0.13842773	1.0275879	48.693359	0.30859375	0	0	0	0	0	0	0	0	0	1.0371094	0.037109375	0.34033203	0.015380859	0.017089844	-0.30761719	0	44330	0	0	0
1039	1040	1040	Category E	0.059814453	0.31176758	1.0197754	-0.22680664	0.019287109	-0.47241211	0	0	14/11/2017	14	11	2017	2:00:23	7223	0.1	2	0	23	0	0.060546875	3.4305176	-0.001708984	0.13916016	1.0300293	41.546875	0.18334961	0	0	0	0	0	0	0	0	0	1.0393066	0.039306641	0.24414063	0.061523438	0.17236328	-0.010253906	0	44330	0	0	0
1040	1041	1041	Category E	-0.34790039	0.13183594	1.3317871	-0.15454102	0.032470703	-0.49121094	0	0	14/11/2017	14	11	2017	2:00:23	7223	0.2	2	0	23	0	0.060546875	3.4305176	-0.001220703	0.13769531	1.0305176	34.62915	0.45922852	0	0	0	0	0	0	0	0	0	1.0395508	0.039550781	0.65356445	-0.34643555	-0.005859375	0.30102539	0	44330	0	0	0
1041	1042	1042	Category E	-0.17993164	0.21582031	1.0078125	-0.23266602	0.031005859	-0.46606445	0	0	14/11/2017	14	11	2017	2:00:23	7223	0.3	2	0	23	0	0.060546875	3.4305176	-0.000732422	0.13793945	1.0317383	27.376221	0.19677734	0	0	0	0	0	0	0	0	0	1.0410156	0.041015625	0.28100586	-0.17895508	0.077636719	-0.023925781	0	44330	0	0	0
1042	1043	1043	Category E	0.13183594	0.071777344	0.91186523	-0.16601563	0.048828125	-0.48999023	0	0	14/11/2017	14	11	2017	2:00:23	7223	0.4	2	0	23	0	0.060546875	3.4305176	-0.002197266	0.13842773	1.032959	19.469971	0.19262695	0	0	0	0	0	0	0	0	0	1.0422363	0.042236328	0.32202148	0.1340332	-0.066650391	-0.12109375	0	44330	0	0	0
1043	1044	1044	Category E	-0.19189453	0.19189453	1.0559082	-0.14453125	0.061767578	-0.49780273	0	0	14/11/2017	14	11	2017	2:00:23	7223	0.5	2	0	23	0	0.060546875	3.4305176	-0.00390625	0.13769531	1.0324707	14.031982	0.19677734	0	0	0	0	0	0	0	0	0	1.041748	0.041748047	0.26513672	-0.18774414	0.053955078	0.023193359	0	44330	0	0	0
1044	1045	1045	Category E	0.11987305	0.27587891	1.223877	-0.17529297	0.058349609	-0.48876953	0	0	14/11/2017	14	11	2017	2:00:23	7223	0.6	2	0	23	0	0.060546875	3.4305176	-0.005371094	0.13574219	1.0373535	6.8342285	0.2644043	0	0	0	0	0	0	0	0	0	1.0463867	0.046386719	0.45141602	0.12524414	0.13989258	0.1862793	0	44330	0	0	0
1045	1046	1046	Category E	0.11987305	0.26391602	1.1037598	-0.10131836	0.047607422	-0.50390625	0	0	14/11/2017	14	11	2017	2:00:23	7223	0.7	2	0	23	0	0.060546875	3.4305176	-0.004394531	0.13745117	1.0395508	1.2265625	0.18847656	0	0	0	0	0	0	0	0	0	1.048584	0.048583984	0.31469727	0.12426758	0.1262207	0.063964844	0	44330	0	0	0
1046	1047	1047	Category E	-0.53979492	0.13183594	0.85180664	-0.23925781	0.036132813	-0.45898438	0	0	14/11/2017	14	11	2017	2:00:23	7223	0.8	2	0	23	0	0.060546875	3.4305176	-0.00390625	0.13598633	1.0393066	0.53051758	0.56762695	0	0	0	0	0	0	0	0	0	1.0480957	0.048095703	0.72753906	-0.53564453	-0.004150391	-0.1875	0	44330	0	0	0
1047	1048	1048	Category E	0.10791016	0.17993164	0.75585938	-0.24414063	0.006591797	-0.46435547	0	0	14/11/2017	14	11	2017	2:00:23	7223	0.9	2	0	23	0	0.060546875	3.4305176	-0.007324219	0.13671875	1.0390625	0.30126953	0.30883789	0	0	0	0	0	0	0	0	0	1.0478516	0.047851563	0.44165039	0.11523438	0.04296875	-0.28320313	0	44330	0	0	0
1048	1049	1049	Category E	-0.047851563	0.23999023	1.3918457	-0.18823242	-0.006347656	-0.48242188	0	0	14/11/2017	14	11	2017	2:00:24	7224	0	2	0	24	0	0.060546875	3.4305176	-0.006347656	0.13769531	1.0385742	0.25830078	0.36987305	0	0	0	0	0	0	0	0	0	1.0476074	0.047607422	0.49658203	-0.041259766	0.10205078	0.35302734	0	44330	0	0	0
1049	1050	1050	Category E	0.011962891	0.11987305	1.0319824	-0.16162109	-0.008056641	-0.48657227	0	0	14/11/2017	14	11	2017	2:00:24	7224	0.1	2	0	24	0	0.060546875	3.4305176	-0.005371094	0.13842773	1.0385742	0.72216797	0.026123047	0	0	0	0	0	0	0	0	0	1.0476074	0.047607422	0.042480469	0.017333984	-0.018554688	-0.006591797	0	44330	0	0	0
1050	1051	1051	Category E	-0.14379883	0.17993164	0.97192383	-0.19555664	0.001953125	-0.47729492	0	0	14/11/2017	14	11	2017	2:00:24	7224	0.2	2	0	24	0	0.060546875	3.4305176	-0.004394531	0.1394043	1.0380859	0.52416992	0.15942383	0	0	0	0	0	0	0	0	0	1.0476074	0.047607422	0.24609375	-0.13916016	0.040283203	-0.066162109	0	44330	0	0	0
1051	1052	1052	Category E	-0.11987305	0.17993164	1.0439453	-0.21679688	0.016845703	-0.47021484	0	0	14/11/2017	14	11	2017	2:00:24	7224	0.3	2	0	24	0	0.060546875	3.4305176	-0.003417969	0.14086914	1.0380859	0.23852539	0.12280273	0	0	0	0	0	0	0	0	0	1.0476074	0.047607422	0.16088867	-0.11621094	0.038818359	0.005615234	0	44330	0	0	0
1052	1053	1053	Category E	-0.011962891	0.16796875	1.0078125	-0.18530273	0.022216797	-0.484375	0	0	14/11/2017	14	11	2017	2:00:24	7224	0.4	2	0	24	0	0.060546875	3.4305176	-0.002929688	0.14160156	1.0380859	1.8898926	0.041015625	0	0	0	0	0	0	0	0	0	1.0478516	0.047851563	0.065429688	-0.008789063	0.026123047	-0.030273438	0	44330	0	0	0
1053	1054	1054	Category E	-0.14379883	0.20385742	1.0917969	-0.2043457	0.01171875	-0.47338867	0	0	14/11/2017	14	11	2017	2:00:24	7224	0.5	2	0	24	0	0.060546875	3.4305176	-0.001953125	0.14208984	1.0383301	4.932373	0.16333008	0	0	0	0	0	0	0	0	0	1.0480957	0.048095703	0.2565918	-0.14160156	0.061523438	0.053222656	0	44330	0	0	0
1054	1055	1055	Category E	0.023925781	0.19189453	0.97192383	-0.24145508	-0.012207031	-0.46362305	0	0	14/11/2017	14	11	2017	2:00:24	7224	0.6	2	0	24	0	0.060546875	3.4305176	-0.001220703	0.14355469	1.0388184	4.5842285	0.086181641	0	0	0	0	0	0	0	0	0	1.048584	0.048583984	0.14038086	0.025146484	0.048095703	-0.066894531	0	44330	0	0	0
1055	1056	1056	Category E	-0.095947266	0.19189453	0.98388672	-0.26318359	-0.026855469	-0.44873047	0	0	14/11/2017	14	11	2017	2:00:24	7224	0.7	2	0	24	0	0.060546875	3.4305176	-0.000488281	0.14526367	1.0385742	2.0705566	0.11938477	0	0	0	0	0	0	0	0	0	1.0488281	0.048828125	0.1965332	-0.095214844	0.046386719	-0.0546875	0	44330	0	0	0
1056	1057	1057	Category E	0.035888672	0.20385742	0.93579102	-0.29931641	-0.038574219	-0.43481445	0	0	14/11/2017	14	11	2017	2:00:24	7224	0.8	2	0	24	0	0.060546875	3.4305176	0.000244141	0.14624023	1.0383301	1.0214844	0.12280273	0	0	0	0	0	0	0	0	0	1.048584	0.048583984	0.19555664	0.035400391	0.057373047	-0.10253906	0	44330	0	0	0
1057	1058	1058	Category E	0.011962891	0.14379883	1.0917969	-0.29321289	-0.053955078	-0.43359375	0	0	14/11/2017	14	11	2017	2:00:24	7224	0.9	2	0	24	0	0.060546875	3.4305176	0.000976563	0.14746094	1.0385742	0.6159668	0.054199219	0	0	0	0	0	0	0	0	0	1.0490723	0.049072266	0.067626953	0.010742188	-0.003662109	0.052978516	0	44330	0	0	0
1058	1059	1059	Category E	0.035888672	-0.047851563	1.0197754	-0.29052734	-0.10986328	-0.41918945	0	0	14/11/2017	14	11	2017	2:00:25	7225	0	2	0	25	0	0.060546875	3.4305176	0.002197266	0.14892578	1.0385742	1.9309082	0.20043945	0	0	0	0	0	0	0	0	0	1.0493164	0.049316406	0.24926758	0.033447266	-0.19677734	-0.018798828	0	44330	0	0	0
1059	1060	1060	Category E	0	0.15576172	1.0197754	-0.29248047	-0.14453125	-0.40625	0	0	14/11/2017	14	11	2017	2:00:25	7225	0.1	2	0	25	0	0.060546875	3.4305176	0.003173828	0.15063477	1.0385742	1.7231445	0.019775391	0	0	0	0	0	0	0	0	0	1.0495605	0.049560547	0.02734375	-0.003173828	0.005126953	-0.018798828	0	44330	0	0	0
1060	1061	1061	Category E	0.13183594	0.095947266	1.1638184	-0.2644043	-0.17626953	-0.41455078	0	0	14/11/2017	14	11	2017	2:00:25	7225	0.2	2	0	25	0	0.060546875	3.4305176	0.003662109	0.15161133	1.0385742	5.5419922	0.18725586	0	0	0	0	0	0	0	0	0	1.0495605	0.049560547	0.30883789	0.12792969	-0.055664063	0.125	0	44330	0	0	0
1061	1062	1062	Category E	0.16796875	0.16796875	0.98388672	-0.21582031	-0.19091797	-0.42358398	0	0	14/11/2017	14	11	2017	2:00:25	7225	0.3	2	0	25	0	0.060546875	3.4305176	0.00390625	0.15283203	1.0385742	11.934082	0.17333984	0	0	0	0	0	0	0	0	0	1.0498047	0.049804688	0.23364258	0.16381836	0.014892578	-0.0546875	0	44330	0	0	0
1062	1063	1063	Category E	0.15576172	0.10791016	1.0197754	-0.18432617	-0.22265625	-0.42285156	0	0	14/11/2017	14	11	2017	2:00:25	7225	0.4	2	0	25	0	0.060546875	3.4305176	0.004150391	0.15356445	1.0383301	15.059326	0.15917969	0	0	0	0	0	0	0	0	0	1.0498047	0.049804688	0.21582031	0.15136719	-0.045654297	-0.018554688	0	44330	0	0	0
1063	1064	1064	Category E	0.059814453	0.25195313	0.92382813	-0.18188477	-0.21386719	-0.42578125	0	0	14/11/2017	14	11	2017	2:00:25	7225	0.5	2	0	25	0	0.060546875	3.4305176	0.004882813	0.15478516	1.0388184	17.373779	0.15991211	0	0	0	0	0	0	0	0	0	1.050293	0.050292969	0.26660156	0.0546875	0.096923828	-0.11499023	0	44330	0	0	0
1064	1065	1065	Category E	0.047851563	0.19189453	1.2719727	-0.18798828	-0.17871094	-0.44287109	0	0	14/11/2017	14	11	2017	2:00:25	7225	0.6	2	0	25	0	0.060546875	3.4305176	0.006103516	0.15600586	1.0385742	19.175049	0.23950195	0	0	0	0	0	0	0	0	0	1.050293	0.050292969	0.31054688	0.041503906	0.035644531	0.2331543	0	44330	0	0	0
1065	1066	1066	Category E	0	0.23999023	1.0917969	-0.20166016	-0.19067383	-0.43798828	0	0	14/11/2017	14	11	2017	2:00:25	7225	0.7	2	0	25	0	0.060546875	3.4305176	0.006835938	0.1574707	1.0380859	22.477539	0.098388672	0	0	0	0	0	0	0	0	0	1.0500488	0.050048828	0.14257813	-0.006835938	0.082275391	0.053466797	0	44330	0	0	0
1066	1067	1067	Category E	0.059814453	0.14379883	1.0678711	-0.20678711	-0.2175293	-0.41577148	0	0	14/11/2017	14	11	2017	2:00:25	7225	0.8	2	0	25	0	0.060546875	3.4305176	0.007324219	0.15869141	1.0378418	25.178223	0.062011719	0	0	0	0	0	0	0	0	0	1.0500488	0.050048828	0.096923828	0.052246094	-0.014892578	0.029785156	0	44330	0	0	0
1067	1068	1068	Category E	-0.059814453	0.035888672	0.97192383	-0.19238281	-0.23803711	-0.41186523	0	0	14/11/2017	14	11	2017	2:00:25	7225	0.9	2	0	25	0	0.060546875	3.4305176	0.0078125	0.16015625	1.0378418	26.105469	0.15625	0	0	0	0	0	0	0	0	0	1.050293	0.050292969	0.25830078	-0.067626953	-0.12426758	-0.065917969	0	44330	0	0	0
1068	1069	1069	Category E	0.16796875	0.19189453	0.94799805	-0.20800781	-0.24707031	-0.40185547	0	0	14/11/2017	14	11	2017	2:00:26	7226	0	2	0	26	0	0.060546875	3.4305176	0.008056641	0.16137695	1.0373535	25.89209	0.18554688	0	0	0	0	0	0	0	0	0	1.0500488	0.050048828	0.27954102	0.15966797	0.030273438	-0.089355469	0	44330	0	0	0
1069	1070	1070	Category E	0.095947266	0.19189453	0.94799805	-0.14941406	-0.26416016	-0.4152832	0	0	14/11/2017	14	11	2017	2:00:26	7226	0.1	2	0	26	0	0.060546875	3.4305176	0.008300781	0.16259766	1.0373535	24.882568	0.12841797	0	0	0	0	0	0	0	0	0	1.050293	0.050292969	0.20605469	0.087402344	0.029052734	-0.089355469	0	44330	0	0	0
1070	1071	1071	Category E	0.10791016	0.20385742	0.99584961	-0.18334961	-0.2590332	-0.40405273	0	0	14/11/2017	14	11	2017	2:00:26	7226	0.2	2	0	26	0	0.060546875	3.4305176	0.008789063	0.16381836	1.0373535	24.023438	0.11450195	0	0	0	0	0	0	0	0	0	1.050293	0.050292969	0.18066406	0.098876953	0.039794922	-0.041503906	0	44330	0	0	0
1071	1072	1072	Category E	0.20385742	0.19189453	1.0439453	-0.14599609	-0.26318359	-0.4140625	0	0	14/11/2017	14	11	2017	2:00:26	7226	0.3	2	0	26	0	0.060546875	3.4305176	0.008789063	0.1652832	1.0373535	21.889648	0.19677734	0	0	0	0	0	0	0	0	0	1.0505371	0.050537109	0.2277832	0.19482422	0.026367188	0.006347656	0	44330	0	0	0
1072	1073	1073	Category E	0.059814453	0.20385742	0.97192383	-0.15234375	-0.26098633	-0.41430664	0	0	14/11/2017	14	11	2017	2:00:26	7226	0.4	2	0	26	0	0.060546875	3.4305176	0.009033203	0.16601563	1.0385742	17.928223	0.091796875	0	0	0	0	0	0	0	0	0	1.0517578	0.051757813	0.1550293	0.050537109	0.037597656	-0.066650391	0	44330	0	0	0
1073	1074	1074	Category E	0.17993164	0.14379883	1.0197754	-0.15307617	-0.26855469	-0.41088867	0	0	14/11/2017	14	11	2017	2:00:26	7226	0.5	2	0	26	0	0.059814453	3.407959	0.009033203	0.16674805	1.0383301	14.247803	0.1730957	0	0	0	0	0	0	0	0	0	1.0517578	0.051757813	0.21240234	0.1706543	-0.022949219	-0.018554688	0	44330	0	0	0
1074	1075	1075	Category E	0.16796875	0.2277832	0.99584961	-0.1496582	-0.27587891	-0.4050293	0	0	14/11/2017	14	11	2017	2:00:26	7226	0.6	2	0	26	0	0.059814453	3.407959	0.010009766	0.16699219	1.0378418	10.862061	0.17431641	0	0	0	0	0	0	0	0	0	1.0512695	0.051269531	0.26074219	0.15771484	0.060546875	-0.041992188	0	44330	0	0	0
1075	1076	1076	Category E	0.19189453	0.21582031	0.91186523	-0.12792969	-0.27978516	-0.40820313	0	0	14/11/2017	14	11	2017	2:00:26	7226	0.7	2	0	26	0	0.059814453	3.407959	0.010986328	0.16650391	1.0368652	7.7480469	0.22509766	0	0	0	0	0	0	0	0	0	1.050293	0.050292969	0.35498047	0.18066406	0.049072266	-0.125	0	44330	0	0	0
1076	1077	1077	Category E	0.20385742	0.34790039	0.93579102	-0.13647461	-0.27490234	-0.40917969	0	0	14/11/2017	14	11	2017	2:00:26	7226	0.8	2	0	26	0	0.059814453	3.407959	0.011962891	0.16503906	1.0366211	4.6677246	0.28344727	0	0	0	0	0	0	0	0	0	1.0495605	0.049560547	0.47558594	0.19189453	0.18261719	-0.10083008	0	44330	0	0	0
1077	1078	1078	Category E	0.20385742	0.3359375	0.97192383	-0.13232422	-0.24707031	-0.43212891	0	0	14/11/2017	14	11	2017	2:00:26	7226	0.9	2	0	26	0	0.059814453	3.407959	0.012695313	0.16357422	1.0368652	2.1318359	0.26513672	0	0	0	0	0	0	0	0	0	1.0498047	0.049804688	0.42822266	0.19091797	0.17211914	-0.064941406	0	44330	0	0	0
1078	1079	1079	Category E	0.10791016	0.14379883	1.1999512	-0.13867188	-0.22875977	-0.43481445	0	0	14/11/2017	14	11	2017	2:00:27	7227	0	2	0	27	0	0.059814453	3.407959	0.014160156	0.1628418	1.0361328	0.025390625	0.18945313	0	0	0	0	0	0	0	0	0	1.0488281	0.048828125	0.27636719	0.093505859	-0.019042969	0.16357422	0	44330	0	0	0
1079	1080	1080	Category E	0.023925781	-0.047851563	1.0917969	-0.15478516	-0.20019531	-0.43994141	0	0	14/11/2017	14	11	2017	2:00:27	7227	0.1	2	0	27	0	0.059814453	3.407959	0.014160156	0.16333008	1.0402832	0.10083008	0.2175293	0	0	0	0	0	0	0	0	0	1.0532227	0.053222656	0.2722168	0.009521484	-0.21118164	0.051269531	0	44330	0	0	0
1080	1081	1081	Category E	0.011962891	0.095947266	1.1518555	-0.1328125	-0.19677734	-0.45605469	0	0	14/11/2017	14	11	2017	2:00:27	7227	0.2	2	0	27	0	0.059814453	3.407959	0.013427734	0.16137695	1.0405273	0.027587891	0.12890625	0	0	0	0	0	0	0	0	0	1.0532227	0.053222656	0.17822266	-0.001464844	-0.065429688	0.11108398	0	44330	0	0	0
1081	1082	1082	Category E	-0.14379883	0.15576172	1.1159668	-0.15673828	-0.15917969	-0.45996094	0	0	14/11/2017	14	11	2017	2:00:27	7227	0.3	2	0	27	0	0.059814453	3.407959	0.017578125	0.16210938	1.0373535	2.9619141	0.17944336	0	0	0	0	0	0	0	0	0	1.0500488	0.050048828	0.24633789	-0.16137695	-0.006347656	0.078369141	0	44330	0	0	0
1082	1083	1083	Category E	-0.15576172	0.059814453	0.98388672	-0.23120117	-0.12597656	-0.44458008	0	0	14/11/2017	14	11	2017	2:00:27	7227	0.4	2	0	27	0	0.059814453	3.407959	0.019775391	0.16137695	1.0380859	6.9899902	0.20996094	0	0	0	0	0	0	0	0	0	1.0507813	0.05078125	0.33154297	-0.17553711	-0.1015625	-0.054199219	0	44330	0	0	0
1083	1084	1084	Category E	-0.13183594	-0.035888672	1.4157715	-0.18725586	-0.11279297	-0.4675293	0	0	14/11/2017	14	11	2017	2:00:27	7227	0.5	2	0	27	0	0.059814453	3.407959	0.018066406	0.16235352	1.0395508	11.656982	0.45068359	0	0	0	0	0	0	0	0	0	1.0522461	0.052246094	0.72436523	-0.14990234	-0.19824219	0.37597656	0	44330	0	0	0
1084	1085	1085	Category E	0.035888672	0.20385742	1.1879883	-0.2355957	-0.087646484	-0.44995117	0	0	14/11/2017	14	11	2017	2:00:27	7227	0.6	2	0	27	0	0.059814453	3.407959	0.020507813	0.16210938	1.0395508	15.371094	0.15454102	0	0	0	0	0	0	0	0	0	1.0522461	0.052246094	0.20507813	0.015136719	0.041503906	0.14819336	0	44330	0	0	0
1085	1086	1086	Category E	0.023925781	-0.011962891	0.97192383	-0.21289063	-0.078125	-0.46313477	0	0	14/11/2017	14	11	2017	2:00:27	7227	0.7	2	0	27	0	0.059814453	3.407959	0.018798828	0.16113281	1.0373535	20.063477	0.18505859	0	0	0	0	0	0	0	0	0	1.0498047	0.049804688	0.2434082	0.004882813	-0.1730957	-0.065429688	0	44330	0	0	0
1086	1087	1087	Category E	-0.31176758	0.15576172	0.98388672	-0.23901367	-0.074462891	-0.45092773	0	0	14/11/2017	14	11	2017	2:00:27	7227	0.8	2	0	27	0	0.059814453	3.407959	0.017333984	0.15991211	1.036377	26.287354	0.33325195	0	0	0	0	0	0	0	0	0	1.0488281	0.048828125	0.38598633	-0.32910156	-0.004150391	-0.052490234	0	44330	0	0	0
1087	1088	1088	Category L	0.047851563	0.16796875	1.0078125	-0.28100586	0.016357422	-0.44506836	0	0	14/11/2017	14	11	2017	2:00:28	7228	0.8	2	0	28	0	0.059814453	3.407959	0.023925781	0.16064453	1.0385742	29.554688	0.039550781	0	0	0	0	0	0	0	0	0	1.0512695	0.051269531	0.061767578	0.023681641	0.007080078	-0.030761719	0	44330	0	0	0
1088	1089	1089	Category L	0.059814453	0.16796875	1.0439453	-0.28637695	0.014892578	-0.44628906	0	0	14/11/2017	14	11	2017	2:00:28	7228	0.9	2	0	28	0	0.059814453	3.407959	0.022705078	0.16064453	1.041748	31.659424	0.037597656	0	0	0	0	0	0	0	0	0	1.0541992	0.054199219	0.046142578	0.036865234	0.007080078	0.001953125	0	44330	0	0	0
1089	1090	1090	Category L	0.047851563	0.17993164	1.0197754	-0.27832031	0.013671875	-0.44824219	0	0	14/11/2017	14	11	2017	2:00:29	7229	0	2	0	29	0	0.059814453	3.407959	0.023193359	0.15991211	1.0371094	34.20752	0.035888672	0	0	0	0	0	0	0	0	0	1.0495605	0.049560547	0.061523438	0.024414063	0.019775391	-0.017333984	0	44330	0	0	0
1090	1091	1091	Category L	0.047851563	0.17993164	1.0197754	-0.28100586	0.012207031	-0.44824219	0	0	14/11/2017	14	11	2017	2:00:29	7229	0.1	2	0	29	0	0.059814453	3.407959	0.023193359	0.16064453	1.0371094	37.807129	0.035644531	0	0	0	0	0	0	0	0	0	1.0495605	0.049560547	0.061035156	0.024414063	0.019042969	-0.017333984	0	44330	0	0	0
1091	1092	1092	Category L	0.023925781	0.17993164	1.0439453	-0.2746582	0.014648438	-0.44726563	0	0	14/11/2017	14	11	2017	2:00:29	7229	0.2	2	0	29	0	0.059814453	3.407959	0.024902344	0.16064453	1.0380859	38.860107	0.019775391	0	0	0	0	0	0	0	0	0	1.0507813	0.05078125	0.025878906	-0.000976563	0.019042969	0.005615234	0	44330	0	0	0
1092	1093	1093	Category L	0.047851563	0.17993164	1.0559082	-0.27197266	0.033447266	-0.45117188	0	0	14/11/2017	14	11	2017	2:00:29	7229	0.3	2	0	29	0	0.059814453	3.407959	0.026367188	0.16064453	1.0383301	36.948975	0.033447266	0	0	0	0	0	0	0	0	0	1.0510254	0.051025391	0.057861328	0.021240234	0.019042969	0.017333984	0	44330	0	0	0
1093	1094	1094	Category L	0.023925781	0.16796875	1.0319824	-0.26708984	0.038085938	-0.44897461	0	0	14/11/2017	14	11	2017	2:00:29	7229	0.4	2	0	29	0	0.059814453	3.407959	0.026611328	0.16088867	1.0390625	34.179932	0.010253906	0	0	0	0	0	0	0	0	0	1.0517578	0.051757813	0.016601563	-0.002685547	0.006835938	-0.007080078	0	44330	0	0	0
1094	1095	1095	Category L	0.047851563	0.16796875	1.0319824	-0.2668457	0.035644531	-0.44897461	0	0	14/11/2017	14	11	2017	2:00:29	7229	0.5	2	0	29	0	0.059814453	3.407959	0.028320313	0.16064453	1.0383301	31.789063	0.021484375	0	0	0	0	0	0	0	0	0	1.0510254	0.051025391	0.032958984	0.019287109	0.007080078	-0.006347656	0	44330	0	0	0
1095	1096	1096	Category L	0.035888672	0.15576172	1.0197754	-0.2668457	0.036621094	-0.44897461	0	0	14/11/2017	14	11	2017	2:00:29	7229	0.6	2	0	29	0	0.059814453	3.407959	0.027832031	0.16015625	1.0390625	28.524414	0.021240234	0	0	0	0	0	0	0	0	0	1.0515137	0.051513672	0.031738281	0.0078125	-0.004394531	-0.019287109	0	44330	0	0	0
1096	1097	1097	Category L	0.023925781	0.15576172	1.0439453	-0.26831055	0.033935547	-0.44897461	0	0	14/11/2017	14	11	2017	2:00:29	7229	0.7	2	0	29	0	0.059814453	3.407959	0.028808594	0.15991211	1.0397949	22.559326	0.007568359	0	0	0	0	0	0	0	0	0	1.0524902	0.052490234	0.013183594	-0.004882813	-0.004150391	0.00390625	0	44330	0	0	0
1097	1098	1098	Category L	0.035888672	0.13183594	1.0197754	-0.26928711	0.034179688	-0.45214844	0	0	14/11/2017	14	11	2017	2:00:29	7229	0.8	2	0	29	0	0.059814453	3.407959	0.028320313	0.15917969	1.0405273	18.630859	0.03515625	0	0	0	0	0	0	0	0	0	1.0532227	0.053222656	0.055908203	0.007324219	-0.02734375	-0.020751953	0	44330	0	0	0
1098	1099	1099	Category L	0.047851563	0.17993164	1.0319824	-0.26831055	0.033935547	-0.44799805	0	0	14/11/2017	14	11	2017	2:00:29	7229	0.9	2	0	29	0	0.059814453	3.407959	0.028076172	0.15966797	1.0397949	15.806396	0.029052734	0	0	0	0	0	0	0	0	0	1.0524902	0.052490234	0.047607422	0.01953125	0.020019531	-0.0078125	0	44330	0	0	0
1099	1100	1100	Category L	0.011962891	0.14379883	1.0197754	-0.2668457	0.033203125	-0.44799805	0	0	14/11/2017	14	11	2017	2:00:30	7230	0	2	0	30	0	0.059814453	3.407959	0.027832031	0.16259766	1.0397949	13.718018	0.031738281	0	0	0	0	0	0	0	0	0	1.0527344	0.052734375	0.0546875	-0.015869141	-0.018798828	-0.020019531	0	44330	0	0	0
1100	1101	1101	Category L	0.011962891	0.16796875	1.0319824	-0.2668457	0.036621094	-0.45092773	0	0	14/11/2017	14	11	2017	2:00:30	7230	0.1	2	0	30	0	0.059814453	3.407959	0.027832031	0.1628418	1.0397949	10.933105	0.018554688	0	0	0	0	0	0	0	0	0	1.0529785	0.052978516	0.029052734	-0.015869141	0.004882813	-0.0078125	0	44330	0	0	0
1101	1102	1102	Category L	0.023925781	0.13183594	1.0319824	-0.26586914	0.034667969	-0.45483398	0	0	14/11/2017	14	11	2017	2:00:30	7230	0.2	2	0	30	0	0.059814453	3.407959	0.026611328	0.16381836	1.0383301	7.1450195	0.032714844	0	0	0	0	0	0	0	0	0	1.0515137	0.051513672	0.041259766	-0.002685547	-0.031982422	-0.006347656	0	44330	0	0	0
1102	1103	1103	Category L	0.035888672	0.15576172	1.0319824	-0.26220703	0.038085938	-0.44677734	0	0	14/11/2017	14	11	2017	2:00:30	7230	0.3	2	0	30	0	0.060302734	3.398291	0.024658203	0.16381836	1.0393066	5.1899414	0.015625	0	0	0	0	0	0	0	0	0	1.0524902	0.052490234	0.026611328	0.010986328	-0.008056641	-0.007324219	0	44330	0	0	0
1103	1104	1104	Category L	0.023925781	0.16796875	1.0078125	-0.26416016	0.040283203	-0.45385742	0	0	14/11/2017	14	11	2017	2:00:30	7230	0.4	2	0	30	0	0.060302734	3.398291	0.022949219	0.16503906	1.0395508	3.8369141	0.031982422	0	0	0	0	0	0	0	0	0	1.0527344	0.052734375	0.035644531	0.000732422	0.002685547	-0.031738281	0	44330	0	0	0
1104	1105	1105	Category L	0.023925781	0.16796875	1.0319824	-0.26049805	0.034423828	-0.45385742	0	0	14/11/2017	14	11	2017	2:00:30	7230	0.5	2	0	30	0	0.060302734	3.398291	0.022460938	0.1640625	1.0410156	2.4313965	0.009765625	0	0	0	0	0	0	0	0	0	1.0539551	0.053955078	0.014160156	0.001220703	0.003662109	-0.009033203	0	44330	0	0	0
1105	1106	1106	Category L	0.011962891	0.15576172	1.0439453	-0.26513672	0.038818359	-0.45581055	0	0	14/11/2017	14	11	2017	2:00:30	7230	0.6	2	0	30	0	0.060302734	3.398291	0.021728516	0.1640625	1.0378418	1.0371094	0.014160156	0	0	0	0	0	0	0	0	0	1.0510254	0.051025391	0.024169922	-0.009765625	-0.008300781	0.005859375	0	44330	0	0	0
1106	1107	1107	Category L	0.023925781	0.19189453	1.0197754	-0.25976563	0.037109375	-0.45410156	0	0	14/11/2017	14	11	2017	2:00:30	7230	0.7	2	0	30	0	0.060302734	3.398291	0.021972656	0.16333008	1.0371094	0.24023438	0.033203125	0	0	0	0	0	0	0	0	0	1.0500488	0.050048828	0.047607422	0.001708984	0.028320313	-0.017333984	0	44330	0	0	0
1107	1108	1108	Category L	0.011962891	0.16796875	1.0078125	-0.25878906	0.037841797	-0.45996094	0	0	14/11/2017	14	11	2017	2:00:30	7230	0.8	2	0	30	0	0.060302734	3.398291	0.021484375	0.16381836	1.036377	0.013671875	0.030517578	0	0	0	0	0	0	0	0	0	1.0495605	0.049560547	0.042236328	-0.009521484	0.00390625	-0.028564453	0	44330	0	0	0
1108	1109	1109	Category L	0.011962891	0.19189453	1.0439453	-0.24902344	0.043212891	-0.45898438	0	0	14/11/2017	14	11	2017	2:00:30	7230	0.9	2	0	30	0	0.060302734	3.398291	0.022705078	0.16577148	1.0375977	0.20117188	0.028808594	0	0	0	0	0	0	0	0	0	1.0510254	0.051025391	0.04296875	-0.010742188	0.025878906	0.006103516	0	44330	0	0	0
1109	1110	1110	Category L	0.011962891	0.17993164	1.0197754	-0.25195313	0.049072266	-0.45898438	0	0	14/11/2017	14	11	2017	2:00:31	7231	0	2	0	31	0	0.060302734	3.398291	0.020751953	0.16577148	1.0383301	0.94067383	0.024902344	0	0	0	0	0	0	0	0	0	1.0517578	0.051757813	0.041748047	-0.008789063	0.013916016	-0.018554688	0	44330	0	0	0
1110	1111	1111	Category L	0	0.16796875	1.0319824	-0.25341797	0.058349609	-0.45776367	0	0	14/11/2017	14	11	2017	2:00:31	7231	0.1	2	0	31	0	0.060302734	3.398291	0.019775391	0.16577148	1.0393066	2.7458496	0.021240234	0	0	0	0	0	0	0	0	0	1.0527344	0.052734375	0.029541016	-0.019775391	0.001953125	-0.007324219	0	44330	0	0	0
1111	1112	1112	Category L	0	0.11987305	1.0197754	-0.2434082	0.068603516	-0.46166992	0	0	14/11/2017	14	11	2017	2:00:31	7231	0.2	2	0	31	0	0.060302734	3.398291	0.018798828	0.1652832	1.0397949	5.515625	0.053222656	0	0	0	0	0	0	0	0	0	1.0529785	0.052978516	0.084472656	-0.018798828	-0.045410156	-0.020019531	0	44330	0	0	0
1112	1113	1113	Category L	0	0.083984375	1.0439453	-0.22363281	0.085205078	-0.46533203	0	0	14/11/2017	14	11	2017	2:00:31	7231	0.3	2	0	31	0	0.060302734	3.398291	0.016357422	0.1652832	1.0393066	7.6677246	0.083251953	0	0	0	0	0	0	0	0	0	1.0527344	0.052734375	0.10229492	-0.016357422	-0.081298828	0.004394531	0	44330	0	0	0
1113	1114	1114	Category L	0	0.095947266	1.0559082	-0.22363281	0.079345703	-0.46362305	0	0	14/11/2017	14	11	2017	2:00:31	7231	0.4	2	0	31	0	0.060302734	3.398291	0.015625	0.1652832	1.0402832	9.0861816	0.072753906	0	0	0	0	0	0	0	0	0	1.0534668	0.053466797	0.10058594	-0.015625	-0.069335938	0.015380859	0	44330	0	0	0
1114	1115	1115	Category L	0	0.14379883	1.0559082	-0.22363281	0.081787109	-0.46630859	0	0	14/11/2017	14	11	2017	2:00:31	7231	0.5	2	0	31	0	0.060302734	3.398291	0.013916016	0.16577148	1.0405273	10.174805	0.030029297	0	0	0	0	0	0	0	0	0	1.0539551	0.053955078	0.051025391	-0.013916016	-0.021972656	0.015136719	0	44330	0	0	0
1115	1116	1116	Category L	-0.011962891	0.15576172	1.0439453	-0.22802734	0.082763672	-0.47045898	0	0	14/11/2017	14	11	2017	2:00:31	7231	0.6	2	0	31	0	0.060302734	3.398291	0.012207031	0.1652832	1.0412598	10.451416	0.026123047	0	0	0	0	0	0	0	0	0	1.0544434	0.054443359	0.036376953	-0.024169922	-0.009521484	0.002441406	0	44330	0	0	0
1116	1117	1117	Category L	0.011962891	0.16796875	1.0559082	-0.22753906	0.076416016	-0.46362305	0	0	14/11/2017	14	11	2017	2:00:31	7231	0.7	2	0	31	0	0.060302734	3.398291	0.010009766	0.16479492	1.0429688	9.5246582	0.013183594	0	0	0	0	0	0	0	0	0	1.0559082	0.055908203	0.017822266	0.001708984	0.002929688	0.012695313	0	44330	0	0	0
1117	1118	1118	Category L	0	0.19189453	1.0439453	-0.22338867	0.077880859	-0.46630859	0	0	14/11/2017	14	11	2017	2:00:31	7231	0.8	2	0	31	0	0.060302734	3.398291	0.007568359	0.1628418	1.0441895	8.0490723	0.029785156	0	0	0	0	0	0	0	0	0	1.0568848	0.056884766	0.037109375	-0.007568359	0.028808594	-0.000244141	0	44330	0	0	0
1118	1119	1119	Category L	0	0.19189453	1.0559082	-0.22070313	0.072021484	-0.46533203	0	0	14/11/2017	14	11	2017	2:00:31	7231	0.9	2	0	31	0	0.060302734	3.398291	0.005126953	0.16113281	1.0449219	6.6542969	0.032958984	0	0	0	0	0	0	0	0	0	1.0571289	0.057128906	0.046875	-0.005126953	0.030517578	0.010742188	0	44330	0	0	0
1119	1120	1120	Category L	0	0.16796875	1.0439453	-0.21948242	0.074707031	-0.46533203	0	0	14/11/2017	14	11	2017	2:00:32	7232	0	2	0	32	0	0.060302734	3.398291	0.004150391	0.16162109	1.0429688	5.1845703	0.007324219	0	0	0	0	0	0	0	0	0	1.0554199	0.055419922	0.010986328	-0.004150391	0.006103516	0.000732422	0	44330	0	0	0
1120	1121	1121	Category L	-0.011962891	0.17993164	1.0678711	-0.22851563	0.074707031	-0.47045898	0	0	14/11/2017	14	11	2017	2:00:32	7232	0.1	2	0	32	0	0.060302734	3.398291	0.004394531	0.16455078	1.0424805	3.1157227	0.033691406	0	0	0	0	0	0	0	0	0	1.0554199	0.055419922	0.056884766	-0.016357422	0.015136719	0.025146484	0	44330	0	0	0
1121	1122	1122	Category L	0	0.16796875	1.0678711	-0.22241211	0.075927734	-0.46972656	0	0	14/11/2017	14	11	2017	2:00:32	7232	0.2	2	0	32	0	0.060302734	3.398291	0.004394531	0.16577148	1.0410156	0.75732422	0.027099609	0	0	0	0	0	0	0	0	0	1.0541992	0.054199219	0.033203125	-0.004394531	0.001953125	0.026611328	0	44330	0	0	0
1122	1123	1123	Category L	-0.011962891	0.14379883	1.0319824	-0.22338867	0.076171875	-0.46435547	0	0	14/11/2017	14	11	2017	2:00:32	7232	0.3	2	0	32	0	0.060302734	3.398291	0.006347656	0.16625977	1.0397949	1.1030273	0.030273438	0	0	0	0	0	0	0	0	0	1.0532227	0.053222656	0.049072266	-0.018310547	-0.022460938	-0.0078125	0	44330	0	0	0
1123	1124	1124	Category L	0	0.17993164	1.0559082	-0.23022461	0.073242188	-0.4675293	0	0	14/11/2017	14	11	2017	2:00:32	7232	0.4	2	0	32	0	0.060302734	3.398291	0.008300781	0.16772461	1.0407715	2.7302246	0.020996094	0	0	0	0	0	0	0	0	0	1.0541992	0.054199219	0.035400391	-0.008300781	0.011962891	0.014892578	0	44330	0	0	0
1124	1125	1125	Category L	0	0.17993164	1.0439453	-0.22583008	0.074707031	-0.46875	0	0	14/11/2017	14	11	2017	2:00:32	7232	0.5	2	0	32	0	0.060302734	3.398291	0.010253906	0.17089844	1.036377	4.0869141	0.015625	0	0	0	0	0	0	0	0	0	1.050293	0.050292969	0.026855469	-0.010253906	0.008789063	0.007324219	0	44330	0	0	0
1125	1126	1126	Category L	-0.011962891	0.17993164	1.0319824	-0.22045898	0.072998047	-0.46655273	0	0	14/11/2017	14	11	2017	2:00:32	7232	0.6	2	0	32	0	0.060302734	3.398291	0.010009766	0.17041016	1.0341797	4.543457	0.023925781	0	0	0	0	0	0	0	0	0	1.0480957	0.048095703	0.033447266	-0.021972656	0.009277344	-0.002197266	0	44330	0	0	0
1126	1127	1127	Category L	0	0.19189453	1.0319824	-0.22314453	0.0703125	-0.4675293	0	0	14/11/2017	14	11	2017	2:00:32	7232	0.7	2	0	32	0	0.060302734	3.398291	0.009765625	0.1730957	1.0351563	4.0185547	0.021240234	0	0	0	0	0	0	0	0	0	1.0495605	0.049560547	0.031738281	-0.009765625	0.018554688	-0.003173828	0	44330	0	0	0
1127	1128	1128	Category L	0	0.17993164	0.99584961	-0.22705078	0.076171875	-0.46875	0	0	14/11/2017	14	11	2017	2:00:32	7232	0.8	2	0	32	0	0.060302734	3.398291	0.013671875	0.17358398	1.0356445	3.0751953	0.042724609	0	0	0	0	0	0	0	0	0	1.050293	0.050292969	0.060058594	-0.013671875	0.006103516	-0.039794922	0	44330	0	0	0
1128	1129	1129	Category L	0	0.17993164	1.0197754	-0.22753906	0.074707031	-0.46435547	0	0	14/11/2017	14	11	2017	2:00:32	7232	0.9	2	0	32	0	0.060302734	3.398291	0.013427734	0.17358398	1.0358887	2.269043	0.021972656	0	0	0	0	0	0	0	0	0	1.0505371	0.050537109	0.035888672	-0.013427734	0.006103516	-0.016113281	0	44330	0	0	0
1129	1130	1130	Category L	0	0.17993164	1.0319824	-0.22412109	0.072998047	-0.46850586	0	0	14/11/2017	14	11	2017	2:00:33	7233	0	2	0	33	0	0.060302734	3.398291	0.012939453	0.17382813	1.0358887	1.7958984	0.014648438	0	0	0	0	0	0	0	0	0	1.0505371	0.050537109	0.022949219	-0.012939453	0.005859375	-0.00390625	0	44330	0	0	0
1130	1131	1131	Category L	0	0.17993164	1.0559082	-0.22485352	0.073730469	-0.46948242	0	0	14/11/2017	14	11	2017	2:00:33	7233	0.1	2	0	33	0	0.060302734	3.398291	0.012451172	0.17407227	1.0358887	1.5864258	0.024169922	0	0	0	0	0	0	0	0	0	1.0505371	0.050537109	0.038085938	-0.012451172	0.005615234	0.019775391	0	44330	0	0	0
1131	1132	1132	Category L	0	0.17993164	1.0559082	-0.23754883	0.072753906	-0.46777344	0	0	14/11/2017	14	11	2017	2:00:33	7233	0.2	2	0	33	0	0.060302734	3.398291	0.012207031	0.17431641	1.0361328	1.5358887	0.023681641	0	0	0	0	0	0	0	0	0	1.0507813	0.05078125	0.037353516	-0.012207031	0.005371094	0.01953125	0	44330	0	0	0
1132	1133	1133	Category L	0	0.17993164	1.0678711	-0.22705078	0.073730469	-0.46459961	0	0	14/11/2017	14	11	2017	2:00:33	7233	0.3	2	0	33	0	0.060302734	3.398291	0.012207031	0.17431641	1.0358887	1.3723145	0.034423828	0	0	0	0	0	0	0	0	0	1.0505371	0.050537109	0.049560547	-0.012207031	0.005371094	0.031738281	0	44330	0	0	0
1133	1134	1134	Category L	0	0.17993164	1.0319824	-0.22485352	0.072265625	-0.46777344	0	0	14/11/2017	14	11	2017	2:00:33	7233	0.4	2	0	33	0	0.060302734	3.398291	0.011962891	0.17431641	1.0358887	1.034668	0.013671875	0	0	0	0	0	0	0	0	0	1.0505371	0.050537109	0.021484375	-0.011962891	0.005371094	-0.00390625	0	44330	0	0	0
1134	1135	1135	Category L	-0.023925781	0.15576172	1.0319824	-0.22851563	0.071289063	-0.46166992	0	0	14/11/2017	14	11	2017	2:00:33	7233	0.5	2	0	33	0	0.060302734	3.398291	0.012207031	0.17456055	1.0358887	0.47290039	0.041015625	0	0	0	0	0	0	0	0	0	1.0505371	0.050537109	0.059082031	-0.036132813	-0.018798828	-0.00390625	0	44330	0	0	0
1135	1136	1136	Category L	-0.011962891	0.17993164	1.0439453	-0.22851563	0.073974609	-0.46264648	0	0	14/11/2017	14	11	2017	2:00:33	7233	0.6	2	0	33	0	0.060302734	3.398291	0.011962891	0.17504883	1.0354004	0.074707031	0.025634766	0	0	0	0	0	0	0	0	0	1.0500488	0.050048828	0.037109375	-0.023925781	0.004638672	0.008300781	0	44330	0	0	0
1136	1137	1137	Category L	0	0.14379883	1.0078125	-0.22851563	0.071289063	-0.45947266	0	0	14/11/2017	14	11	2017	2:00:33	7233	0.7	2	0	33	0	0.060302734	3.398291	0.01171875	0.17553711	1.0351563	0.3918457	0.043457031	0	0	0	0	0	0	0	0	0	1.0500488	0.050048828	0.071044922	-0.01171875	-0.031738281	-0.02734375	0	44330	0	0	0
1137	1138	1138	Category L	-0.011962891	0.17993164	1.0319824	-0.22949219	0.0703125	-0.46557617	0	0	14/11/2017	14	11	2017	2:00:33	7233	0.8	2	0	33	0	0.060302734	3.398291	0.011474609	0.17602539	1.034668	0.5637207	0.023925781	0	0	0	0	0	0	0	0	0	1.0498047	0.049804688	0.030273438	-0.0234375	0.003662109	-0.002685547	0	44330	0	0	0
1138	1139	1139	Category L	0.011962891	0.17993164	1.0078125	-0.23022461	0.070068359	-0.46044922	0	0	14/11/2017	14	11	2017	2:00:33	7233	0.9	2	0	33	0	0.060302734	3.398291	0.011474609	0.17700195	1.034668	0.36425781	0.027099609	0	0	0	0	0	0	0	0	0	1.0498047	0.049804688	0.030029297	0.000244141	0.002685547	-0.026855469	0	44330	0	0	0
1139	1140	1140	Category L	0.011962891	0.17993164	1.0319824	-0.23193359	0.064941406	-0.46264648	0	0	14/11/2017	14	11	2017	2:00:34	7234	0	2	0	34	0	0.060302734	3.398291	0.010742188	0.17724609	1.0344238	0.083740234	0.003662109	0	0	0	0	0	0	0	0	0	1.0495605	0.049560547	0.005859375	0.000976563	0.002441406	-0.002441406	0	44330	0	0	0
1140	1141	1141	Category L	0.023925781	0.16796875	1.0439453	-0.234375	0.063232422	-0.46264648	0	0	14/11/2017	14	11	2017	2:00:34	7234	0.1	2	0	34	0	0.059814453	3.4562988	0.010742188	0.17797852	1.0339355	0.67700195	0.019042969	0	0	0	0	0	0	0	0	0	1.0493164	0.049316406	0.032714844	0.012939453	-0.010009766	0.009765625	0	44330	0	0	0
1141	1142	1142	Category L	0.023925781	0.17993164	1.0678711	-0.23657227	0.067626953	-0.46459961	0	0	14/11/2017	14	11	2017	2:00:34	7234	0.2	2	0	34	0	0.059814453	3.4562988	0.010986328	0.1784668	1.0341797	1.4953613	0.035888672	0	0	0	0	0	0	0	0	0	1.0495605	0.049560547	0.047607422	0.012695313	0.001220703	0.033447266	0	44330	0	0	0
1142	1143	1143	Category L	0.011962891	0.19189453	1.0319824	-0.23803711	0.0625	-0.46484375	0	0	14/11/2017	14	11	2017	2:00:34	7234	0.3	2	0	34	0	0.059814453	3.4562988	0.010986328	0.17895508	1.0339355	2.0632324	0.012695313	0	0	0	0	0	0	0	0	0	1.0493164	0.049316406	0.015625	0.000732422	0.012695313	-0.001953125	0	44330	0	0	0
1143	1144	1144	Category L	0.011962891	0.17993164	1.0319824	-0.234375	0.064453125	-0.46166992	0	0	14/11/2017	14	11	2017	2:00:34	7234	0.4	2	0	34	0	0.059814453	3.4562988	0.010742188	0.17944336	1.0336914	2.5681152	0.001953125	0	0	0	0	0	0	0	0	0	1.0490723	0.049072266	0.002929688	0.000976563	0.000244141	-0.001708984	0	44330	0	0	0
1144	1145	1145	Category L	0	0.19189453	1.0197754	-0.23876953	0.061279297	-0.4597168	0	0	14/11/2017	14	11	2017	2:00:34	7234	0.5	2	0	34	0	0.059814453	3.4562988	0.010742188	0.1796875	1.0336914	3.189209	0.021240234	0	0	0	0	0	0	0	0	0	1.0490723	0.049072266	0.036621094	-0.010742188	0.011962891	-0.013916016	0	44330	0	0	0
1145	1146	1146	Category L	0.011962891	0.17993164	1.0319824	-0.24145508	0.059326172	-0.46484375	0	0	14/11/2017	14	11	2017	2:00:34	7234	0.6	2	0	34	0	0.059814453	3.4562988	0.010498047	0.18017578	1.0332031	3.8024902	0.001953125	0	0	0	0	0	0	0	0	0	1.0488281	0.048828125	0.002929688	0.001220703	-0.000244141	-0.001220703	0	44330	0	0	0
1146	1147	1147	Category L	0.023925781	0.19189453	1.0197754	-0.24316406	0.060546875	-0.46289063	0	0	14/11/2017	14	11	2017	2:00:34	7234	0.7	2	0	34	0	0.059814453	3.4562988	0.010742188	0.18041992	1.032959	3.6520996	0.021728516	0	0	0	0	0	0	0	0	0	1.0488281	0.048828125	0.037353516	0.012939453	0.011230469	-0.013183594	0	44330	0	0	0
1147	1148	1148	Category L	0.035888672	0.19189453	1.0559082	-0.24316406	0.05859375	-0.46069336	0	0	14/11/2017	14	11	2017	2:00:34	7234	0.8	2	0	34	0	0.059814453	3.4562988	0.010742188	0.18041992	1.0332031	3.5285645	0.035400391	0	0	0	0	0	0	0	0	0	1.0488281	0.048828125	0.058837891	0.024902344	0.011230469	0.022460938	0	44330	0	0	0
1148	1149	1149	Category L	0.023925781	0.17993164	1.0197754	-0.24047852	0.060302734	-0.46166992	0	0	14/11/2017	14	11	2017	2:00:34	7234	0.9	2	0	34	0	0.059814453	3.4562988	0.010742188	0.18066406	1.0336914	3.3522949	0.019042969	0	0	0	0	0	0	0	0	0	1.0495605	0.049560547	0.027832031	0.012939453	-0.000732422	-0.013916016	0	44330	0	0	0
1149	1150	1150	Category L	0.011962891	0.19189453	1.0319824	-0.23950195	0.060302734	-0.46264648	0	0	14/11/2017	14	11	2017	2:00:35	7235	0	2	0	35	0	0.059814453	3.4562988	0.010742188	0.18066406	1.0334473	3.1989746	0.011230469	0	0	0	0	0	0	0	0	0	1.0490723	0.049072266	0.013671875	0.000976563	0.010986328	-0.001464844	0	44330	0	0	0
1150	1151	1151	Category L	0.023925781	0.17993164	1.0197754	-0.24853516	0.058837891	-0.46264648	0	0	14/11/2017	14	11	2017	2:00:35	7235	0.1	2	0	35	0	0.059814453	3.4562988	0.010742188	0.1809082	1.0336914	2.8249512	0.019042969	0	0	0	0	0	0	0	0	0	1.0493164	0.049316406	0.027832031	0.012939453	-0.000976563	-0.013916016	0	44330	0	0	0
1151	1152	1152	Category L	0.011962891	0.19189453	1.0197754	-0.24243164	0.060302734	-0.46069336	0	0	14/11/2017	14	11	2017	2:00:35	7235	0.2	2	0	35	0	0.059814453	3.4562988	0.010986328	0.18115234	1.0332031	2.2768555	0.017089844	0	0	0	0	0	0	0	0	0	1.0490723	0.049072266	0.024902344	0.000732422	0.010498047	-0.013427734	0	44330	0	0	0
1152	1153	1153	Category L	0.011962891	0.19189453	1.0439453	-0.24487305	0.058837891	-0.46069336	0	0	14/11/2017	14	11	2017	2:00:35	7235	0.3	2	0	35	0	0.059814453	3.4562988	0.011474609	0.18212891	1.0334473	2.0202637	0.014160156	0	0	0	0	0	0	0	0	0	1.0493164	0.049316406	0.020507813	0.000244141	0.009521484	0.010253906	0	44330	0	0	0
1153	1154	1154	Category L	0.023925781	0.19189453	1.0439453	-0.24121094	0.058837891	-0.45947266	0	0	14/11/2017	14	11	2017	2:00:35	7235	0.4	2	0	35	0	0.059814453	3.4562988	0.011962891	0.18334961	1.0332031	1.6179199	0.017822266	0	0	0	0	0	0	0	0	0	1.0495605	0.049560547	0.030761719	0.011962891	0.008300781	0.010498047	0	44330	0	0	0
1154	1155	1155	Category L	0.035888672	0.17993164	1.0439453	-0.2409668	0.0546875	-0.45874023	0	0	14/11/2017	14	11	2017	2:00:35	7235	0.5	2	0	35	0	0.059814453	3.4562988	0.011962891	0.18457031	1.0332031	1.1647949	0.026367188	0	0	0	0	0	0	0	0	0	1.0495605	0.049560547	0.0390625	0.023681641	-0.004638672	0.010498047	0	44330	0	0	0
1155	1156	1156	Category L	0.011962891	0.17993164	1.0439453	-0.24291992	0.053710938	-0.45874023	0	0	14/11/2017	14	11	2017	2:00:35	7235	0.6	2	0	35	0	0.059814453	3.4562988	0.012207031	0.18505859	1.0332031	0.75	0.01171875	0	0	0	0	0	0	0	0	0	1.0495605	0.049560547	0.016113281	-0.000244141	-0.005126953	0.010498047	0	44330	0	0	0
1156	1157	1157	Category L	0.023925781	0.19189453	1.0439453	-0.24023438	0.058105469	-0.46166992	0	0	14/11/2017	14	11	2017	2:00:35	7235	0.7	2	0	35	0	0.059814453	3.4562988	0.012451172	0.18554688	1.032959	0.60693359	0.016845703	0	0	0	0	0	0	0	0	0	1.0495605	0.049560547	0.028320313	0.011230469	0.006103516	0.010742188	0	44330	0	0	0
1157	1158	1158	Category L	0.011962891	0.19189453	1.0197754	-0.24291992	0.057128906	-0.45849609	0	0	14/11/2017	14	11	2017	2:00:35	7235	0.8	2	0	35	0	0.059814453	3.4562988	0.012451172	0.18603516	1.0322266	0.46948242	0.013671875	0	0	0	0	0	0	0	0	0	1.0488281	0.048828125	0.018798828	-0.000488281	0.005615234	-0.012451172	0	44330	0	0	0
1158	1159	1159	Category L	0.011962891	0.19189453	1.0559082	-0.24560547	0.058349609	-0.46166992	0	0	14/11/2017	14	11	2017	2:00:35	7235	0.9	2	0	35	0	0.059814453	3.4562988	0.012695313	0.18603516	1.0319824	0.48828125	0.024414063	0	0	0	0	0	0	0	0	0	1.0488281	0.048828125	0.030273438	-0.000732422	0.005615234	0.023681641	0	44330	0	0	0
1159	1160	1160	Category L	0.047851563	0.19189453	1.0439453	-0.24047852	0.058837891	-0.46386719	0	0	14/11/2017	14	11	2017	2:00:36	7236	0	2	0	36	0	0.059814453	3.4562988	0.012939453	0.18603516	1.0317383	0.59692383	0.037353516	0	0	0	0	0	0	0	0	0	1.0483398	0.048339844	0.052734375	0.034667969	0.005615234	0.011962891	0	44330	0	0	0
1160	1161	1161	Category L	0.011962891	0.19189453	1.0319824	-0.24145508	0.060302734	-0.46044922	0	0	14/11/2017	14	11	2017	2:00:36	7236	0.1	2	0	36	0	0.059814453	3.4562988	0.012939453	0.1862793	1.0307617	0.40063477	0.005615234	0	0	0	0	0	0	0	0	0	1.0476074	0.047607422	0.007568359	-0.000976563	0.005371094	0.000976563	0	44330	0	0	0
1161	1162	1162	Category L	0.023925781	0.19189453	1.0319824	-0.24487305	0.058105469	-0.45532227	0	0	14/11/2017	14	11	2017	2:00:36	7236	0.2	2	0	36	0	0.059814453	3.4562988	0.013183594	0.18652344	1.029541	0.26074219	0.011962891	0	0	0	0	0	0	0	0	0	1.0463867	0.046386719	0.018066406	0.010498047	0.005126953	0.002197266	0	44330	0	0	0
1162	1163	1163	Category L	0	0.17993164	1.0559082	-0.24291992	0.057617188	-0.46191406	0	0	14/11/2017	14	11	2017	2:00:36	7236	0.3	2	0	36	0	0.059814453	3.4562988	0.013427734	0.18652344	1.0288086	0.18554688	0.030761719	0	0	0	0	0	0	0	0	0	1.0458984	0.045898438	0.046875	-0.013427734	-0.006591797	0.026855469	0	44330	0	0	0
1163	1164	1164	Category L	0.011962891	0.20385742	1.0559082	-0.24291992	0.057128906	-0.45654297	0	0	14/11/2017	14	11	2017	2:00:36	7236	0.4	2	0	36	0	0.059814453	3.4562988	0.013427734	0.18725586	1.0292969	0.25585938	0.031005859	0	0	0	0	0	0	0	0	0	1.0463867	0.046386719	0.044433594	-0.001464844	0.016357422	0.026367188	0	44330	0	0	0
1164	1165	1165	Category L	0.011962891	0.17993164	1.0197754	-0.25024414	0.059814453	-0.46264648	0	0	14/11/2017	14	11	2017	2:00:36	7236	0.5	2	0	36	0	0.059814453	3.4562988	0.013427734	0.18798828	1.0288086	0.32470703	0.012207031	0	0	0	0	0	0	0	0	0	1.0461426	0.046142578	0.018798828	-0.001464844	-0.008056641	-0.009033203	0	44330	0	0	0
1165	1166	1166	Category L	0.011962891	0.19189453	1.0439453	-0.24658203	0.056396484	-0.45654297	0	0	14/11/2017	14	11	2017	2:00:36	7236	0.6	2	0	36	0	0.059814453	3.4562988	0.013427734	0.1887207	1.0285645	0.17700195	0.015380859	0	0	0	0	0	0	0	0	0	1.0458984	0.045898438	0.019775391	-0.001464844	0.002929688	0.015136719	0	44330	0	0	0
1166	1167	1167	Category L	0.011962891	0.19189453	1.0319824	-0.25	0.056396484	-0.46191406	0	0	14/11/2017	14	11	2017	2:00:36	7236	0.7	2	0	36	0	0.059814453	3.4562988	0.013671875	0.1887207	1.0285645	0.22460938	0.004638672	0	0	0	0	0	0	0	0	0	1.0456543	0.045654297	0.008056641	-0.001708984	0.002929688	0.003173828	0	44330	0	0	0
1167	1168	1168	Category L	0.023925781	0.17993164	1.0319824	-0.24560547	0.057128906	-0.46191406	0	0	14/11/2017	14	11	2017	2:00:36	7236	0.8	2	0	36	0	0.059814453	3.4562988	0.014160156	0.1887207	1.0280762	0.38891602	0.013671875	0	0	0	0	0	0	0	0	0	1.0454102	0.045410156	0.022216797	0.009521484	-0.008789063	0.003662109	0	44330	0	0	0
1168	1169	1169	Category L	0.011962891	0.19189453	1.0439453	-0.24829102	0.056396484	-0.45874023	0	0	14/11/2017	14	11	2017	2:00:36	7236	0.9	2	0	36	0	0.059814453	3.4562988	0.014648438	0.18896484	1.0283203	0.41845703	0.015869141	0	0	0	0	0	0	0	0	0	1.0456543	0.045654297	0.020996094	-0.002685547	0.002685547	0.015380859	0	44330	0	0	0
1169	1170	1170	Category L	0.011962891	0.19189453	1.0078125	-0.24511719	0.052978516	-0.45874023	0	0	14/11/2017	14	11	2017	2:00:37	7237	0	2	0	37	0	0.059814453	3.4562988	0.014648438	0.18896484	1.0285645	0.37207031	0.020996094	0	0	0	0	0	0	0	0	0	1.0458984	0.045898438	0.026123047	-0.002685547	0.002685547	-0.020751953	0	44330	0	0	0
1170	1171	1171	Category L	0.023925781	0.19189453	1.0439453	-0.24755859	0.058837891	-0.45947266	0	0	14/11/2017	14	11	2017	2:00:37	7237	0.1	2	0	37	0	0.059814453	3.4562988	0.014892578	0.18920898	1.0285645	0.38867188	0.017822266	0	0	0	0	0	0	0	0	0	1.0458984	0.045898438	0.026855469	0.008789063	0.002441406	0.015136719	0	44330	0	0	0
1171	1172	1172	Category L	0.035888672	0.19189453	1.0319824	-0.24487305	0.056396484	-0.45874023	0	0	14/11/2017	14	11	2017	2:00:37	7237	0.2	2	0	37	0	0.059814453	3.4562988	0.015136719	0.18945313	1.0280762	0.56665039	0.020996094	0	0	0	0	0	0	0	0	0	1.0454102	0.045410156	0.026611328	0.020507813	0.002197266	0.003662109	0	44330	0	0	0
1172	1173	1173	Category L	0.023925781	0.17993164	1.0439453	-0.24511719	0.052978516	-0.45874023	0	0	14/11/2017	14	11	2017	2:00:37	7237	0.3	2	0	37	0	0.059814453	3.4562988	0.015625	0.18920898	1.0275879	0.88354492	0.020263672	0	0	0	0	0	0	0	0	0	1.0449219	0.044921875	0.033691406	0.008056641	-0.009277344	0.016113281	0	44330	0	0	0
1173	1174	1174	Category L	0.035888672	0.19189453	1.0319824	-0.24414063	0.049804688	-0.46289063	0	0	14/11/2017	14	11	2017	2:00:37	7237	0.4	2	0	37	0	0.059814453	3.4562988	0.016113281	0.18945313	1.0268555	1.083252	0.020263672	0	0	0	0	0	0	0	0	0	1.0444336	0.044433594	0.026855469	0.01953125	0.002197266	0.004882813	0	44330	0	0	0
1174	1175	1175	Category L	0.023925781	0.19189453	0.99584961	-0.24682617	0.047363281	-0.4621582	0	0	14/11/2017	14	11	2017	2:00:37	7237	0.5	2	0	37	0	0.059814453	3.4562988	0.017333984	0.18994141	1.0275879	1.2802734	0.032470703	0	0	0	0	0	0	0	0	0	1.045166	0.045166016	0.040283203	0.006347656	0.001708984	-0.031738281	0	44330	0	0	0
1175	1176	1176	Category L	0.023925781	0.19189453	1.0078125	-0.24780273	0.053466797	-0.45678711	0	0	14/11/2017	14	11	2017	2:00:37	7237	0.6	2	0	37	0	0.059814453	3.4562988	0.018066406	0.19018555	1.0273438	1.7260742	0.020507813	0	0	0	0	0	0	0	0	0	1.045166	0.045166016	0.026855469	0.005615234	0.001464844	-0.01953125	0	44330	0	0	0
1176	1177	1177	Category L	0.011962891	0.20385742	1.0078125	-0.24658203	0.048095703	-0.45874023	0	0	14/11/2017	14	11	2017	2:00:37	7237	0.7	2	0	37	0	0.059814453	3.4562988	0.019287109	0.19018555	1.0268555	2.1323242	0.024414063	0	0	0	0	0	0	0	0	0	1.0446777	0.044677734	0.040039063	-0.007324219	0.013427734	-0.019042969	0	44330	0	0	0
1177	1178	1178	Category L	0.023925781	0.20385742	1.0078125	-0.24584961	0.052490234	-0.45678711	0	0	14/11/2017	14	11	2017	2:00:37	7237	0.8	2	0	37	0	0.059814453	3.4562988	0.020263672	0.19091797	1.0270996	2.4267578	0.0234375	0	0	0	0	0	0	0	0	0	1.0449219	0.044921875	0.035644531	0.003417969	0.012695313	-0.019287109	0	44330	0	0	0
1178	1179	1179	Category L	0	0.20385742	1.0078125	-0.25048828	0.051757813	-0.46289063	0	0	14/11/2017	14	11	2017	2:00:37	7237	0.9	2	0	37	0	0.060546875	3.4562988	0.021728516	0.19140625	1.0273438	2.4260254	0.031738281	0	0	0	0	0	0	0	0	0	1.0454102	0.045410156	0.053955078	-0.021728516	0.012207031	-0.01953125	0	44330	0	0	0
1179	1180	1180	Category L	0.011962891	0.20385742	0.99584961	-0.24487305	0.050048828	-0.45556641	0	0	14/11/2017	14	11	2017	2:00:38	7238	0	2	0	38	0	0.060546875	3.4562988	0.022949219	0.19165039	1.027832	2.1293945	0.035888672	0	0	0	0	0	0	0	0	0	1.0458984	0.045898438	0.055175781	-0.010986328	0.011962891	-0.031982422	0	44330	0	0	0
1180	1181	1181	Category L	0.035888672	0.20385742	1.0439453	-0.24731445	0.055419922	-0.4597168	0	0	14/11/2017	14	11	2017	2:00:38	7238	0.1	2	0	38	0	0.060546875	3.4562988	0.023925781	0.19189453	1.027832	1.8334961	0.022949219	0	0	0	0	0	0	0	0	0	1.0458984	0.045898438	0.039550781	0.01171875	0.01171875	0.015869141	0	44330	0	0	0
1181	1182	1182	Category L	0.011962891	0.17993164	1.0078125	-0.25073242	0.055908203	-0.45703125	0	0	14/11/2017	14	11	2017	2:00:38	7238	0.2	2	0	38	0	0.060546875	3.4562988	0.024169922	0.19213867	1.0273438	1.4226074	0.026123047	0	0	0	0	0	0	0	0	0	1.0454102	0.045410156	0.044189453	-0.012207031	-0.012207031	-0.01953125	0	44330	0	0	0
1182	1183	1183	Category L	0.023925781	0.19189453	1.0078125	-0.25488281	0.052490234	-0.45874023	0	0	14/11/2017	14	11	2017	2:00:38	7238	0.3	2	0	38	0	0.060546875	3.4562988	0.024902344	0.19213867	1.0268555	0.81469727	0.019042969	0	0	0	0	0	0	0	0	0	1.0449219	0.044921875	0.020507813	-0.000976563	-0.000244141	-0.019042969	0	44330	0	0	0
1183	1184	1184	Category L	0.011962891	0.19189453	1.0078125	-0.25488281	0.056152344	-0.4597168	0	0	14/11/2017	14	11	2017	2:00:38	7238	0.4	2	0	38	0	0.060546875	3.4562988	0.025878906	0.19213867	1.0268555	0.25	0.023681641	0	0	0	0	0	0	0	0	0	1.0449219	0.044921875	0.033447266	-0.013916016	-0.000244141	-0.019042969	0	44330	0	0	0
1184	1185	1185	Category L	0.011962891	0.19189453	1.0078125	-0.24804688	0.054931641	-0.45800781	0	0	14/11/2017	14	11	2017	2:00:38	7238	0.5	2	0	38	0	0.060546875	3.4562988	0.026855469	0.19238281	1.0268555	0.39160156	0.024169922	0	0	0	0	0	0	0	0	0	1.0449219	0.044921875	0.034667969	-0.014892578	-0.000488281	-0.019042969	0	44330	0	0	0
1185	1186	1186	Category L	0.035888672	0.19189453	1.0197754	-0.25	0.056884766	-0.45776367	0	0	14/11/2017	14	11	2017	2:00:38	7238	0.6	2	0	38	0	0.060546875	3.4562988	0.028076172	0.19238281	1.0268555	0.97875977	0.010498047	0	0	0	0	0	0	0	0	0	1.045166	0.045166016	0.015380859	0.007568359	-0.000488281	-0.007080078	0	44330	0	0	0
1186	1187	1187	Category L	0.023925781	0.17993164	1.0319824	-0.25048828	0.051757813	-0.46069336	0	0	14/11/2017	14	11	2017	2:00:38	7238	0.7	2	0	38	0	0.060546875	3.4562988	0.029541016	0.19238281	1.0266113	1.4790039	0.014648438	0	0	0	0	0	0	0	0	0	1.0449219	0.044921875	0.0234375	-0.005615234	-0.012451172	0.005126953	0	44330	0	0	0
1187	1188	1188	Category L	0.011962891	0.19189453	1.0559082	-0.25073242	0.055908203	-0.45556641	0	0	14/11/2017	14	11	2017	2:00:38	7238	0.8	2	0	38	0	0.060546875	3.4562988	0.030273438	0.19213867	1.0266113	2.0219727	0.034423828	0	0	0	0	0	0	0	0	0	1.0449219	0.044921875	0.047851563	-0.018310547	-0.000244141	0.029052734	0	44330	0	0	0
1188	1189	1189	Category L	0.011962891	0.19189453	1.0197754	-0.25146484	0.055175781	-0.45776367	0	0	14/11/2017	14	11	2017	2:00:38	7238	0.9	2	0	38	0	0.060546875	3.4562988	0.030761719	0.19213867	1.026123	2.2233887	0.020019531	0	0	0	0	0	0	0	0	0	1.0444336	0.044433594	0.025878906	-0.018798828	-0.000244141	-0.006347656	0	44330	0	0	0
1189	1190	1190	Category L	0.011962891	0.19189453	1.0319824	-0.25195313	0.058349609	-0.45849609	0	0	14/11/2017	14	11	2017	2:00:39	7239	0	2	0	39	0	0.060546875	3.4562988	0.030761719	0.19238281	1.0263672	2.0344238	0.019775391	0	0	0	0	0	0	0	0	0	1.0446777	0.044677734	0.024902344	-0.018798828	-0.000488281	0.005371094	0	44330	0	0	0
1190	1191	1191	Category L	0.023925781	0.19189453	1.0078125	-0.25073242	0.0546875	-0.4597168	0	0	14/11/2017	14	11	2017	2:00:39	7239	0.1	2	0	39	0	0.060546875	3.4562988	0.031982422	0.19213867	1.0266113	1.5515137	0.020507813	0	0	0	0	0	0	0	0	0	1.0449219	0.044921875	0.02734375	-0.008056641	-0.000244141	-0.018798828	0	44330	0	0	0
1191	1192	1192	Category L	0.023925781	0.19189453	1.0319824	-0.2578125	0.053466797	-0.45776367	0	0	14/11/2017	14	11	2017	2:00:39	7239	0.2	2	0	39	0	0.060546875	3.4562988	0.032470703	0.19238281	1.0266113	0.90332031	0.010009766	0	0	0	0	0	0	0	0	0	1.045166	0.045166016	0.014404297	-0.008544922	-0.000488281	0.005126953	0	44330	0	0	0
1192	1193	1193	Category L	0.035888672	0.19189453	1.0319824	-0.25317383	0.054931641	-0.45800781	0	0	14/11/2017	14	11	2017	2:00:39	7239	0.3	2	0	39	0	0.060546875	3.4562988	0.032958984	0.19213867	1.0266113	0.32397461	0.005859375	0	0	0	0	0	0	0	0	0	1.045166	0.045166016	0.008300781	0.002685547	-0.000244141	0.005126953	0	44330	0	0	0
1193	1194	1194	Category L	0.011962891	0.19189453	1.0439453	-0.25317383	0.056152344	-0.45776367	0	0	14/11/2017	14	11	2017	2:00:39	7239	0.4	2	0	39	0	0.060546875	3.4562988	0.033691406	0.19213867	1.026123	0.58154297	0.028076172	0	0	0	0	0	0	0	0	0	1.0446777	0.044677734	0.039794922	-0.021728516	-0.000244141	0.017578125	0	44330	0	0	0
1194	1195	1195	Category L	0.011962891	0.17993164	1.0559082	-0.24853516	0.049804688	-0.45800781	0	0	14/11/2017	14	11	2017	2:00:39	7239	0.5	2	0	39	0	0.060546875	3.4562988	0.034423828	0.19165039	1.026123	1.802002	0.038818359	0	0	0	0	0	0	0	0	0	1.0446777	0.044677734	0.063964844	-0.022460938	-0.01171875	0.029541016	0	44330	0	0	0
1195	1196	1196	Category L	0.011962891	0.20385742	1.0319824	-0.24804688	0.041748047	-0.45483398	0	0	14/11/2017	14	11	2017	2:00:39	7239	0.6	2	0	39	0	0.060546875	3.4562988	0.034423828	0.19165039	1.026123	2.9133301	0.026123047	0	0	0	0	0	0	0	0	0	1.0444336	0.044433594	0.040283203	-0.022460938	0.011962891	0.005615234	0	44330	0	0	0
1196	1197	1197	Category L	0.011962891	0.19189453	0.99584961	-0.25146484	0.03515625	-0.45800781	0	0	14/11/2017	14	11	2017	2:00:39	7239	0.7	2	0	39	0	0.060546875	3.4562988	0.03515625	0.19165039	1.026123	4.1594238	0.038085938	0	0	0	0	0	0	0	0	0	1.0444336	0.044433594	0.053466797	-0.023193359	0	-0.030273438	0	44330	0	0	0
1197	1198	1198	Category L	0.011962891	0.19189453	1.0319824	-0.25634766	0.018554688	-0.45605469	0	0	14/11/2017	14	11	2017	2:00:39	7239	0.8	2	0	39	0	0.060546875	3.4562988	0.035888672	0.19140625	1.0263672	5.796875	0.024414063	0	0	0	0	0	0	0	0	0	1.0446777	0.044677734	0.029785156	-0.023925781	0.000244141	0.005371094	0	44330	0	0	0
1198	1199	1199	Category L	0.023925781	0.19189453	1.0197754	-0.2578125	0.017089844	-0.45507813	0	0	14/11/2017	14	11	2017	2:00:39	7239	0.9	2	0	39	0	0.060546875	3.4562988	0.036376953	0.19116211	1.0266113	7.9560547	0.014160156	0	0	0	0	0	0	0	0	0	1.0449219	0.044921875	0.020019531	-0.012451172	0.000488281	-0.006835938	0	44330	0	0	0
1199	1200	1200	Category L	0.011962891	0.19189453	0.98388672	-0.25488281	0.008056641	-0.45336914	0	0	14/11/2017	14	11	2017	2:00:40	7240	0	2	0	40	0	0.060546875	3.4562988	0.037109375	0.19091797	1.026123	9.8137207	0.049316406	0	0	0	0	0	0	0	0	0	1.0444336	0.044433594	0.068359375	-0.025146484	0.000732422	-0.042236328	0	44330	0	0	0
1200	1201	1201	Category L	0	0.20385742	0.95996094	-0.25952148	0.009033203	-0.45605469	0	0	14/11/2017	14	11	2017	2:00:40	7240	0.1	2	0	40	0	0.060546875	3.4562988	0.037353516	0.19091797	1.0258789	11.343994	0.076904297	0	0	0	0	0	0	0	0	0	1.0441895	0.044189453	0.11621094	-0.037353516	0.012695313	-0.065917969	0	44330	0	0	0
1201	1202	1202	Category L	0.011962891	0.16796875	1.0197754	-0.25292969	-0.01171875	-0.45751953	0	0	14/11/2017	14	11	2017	2:00:40	7240	0.2	2	0	40	0	0.060546875	3.4562988	0.037841797	0.19091797	1.0258789	13.216309	0.035400391	0	0	0	0	0	0	0	0	0	1.0441895	0.044189453	0.055419922	-0.025878906	-0.022949219	-0.006103516	0	44330	0	0	0
1202	1203	1203	Category L	0	0.20385742	1.0678711	-0.24975586	-0.046386719	-0.45385742	0	0	14/11/2017	14	11	2017	2:00:40	7240	0.3	2	0	40	0	0.060546875	3.4562988	0.038085938	0.19091797	1.026123	15.352539	0.057861328	0	0	0	0	0	0	0	0	0	1.0444336	0.044433594	0.092529297	-0.038085938	0.012695313	0.041503906	0	44330	0	0	0
1203	1204	1204	Category L	0	0.2277832	1.0197754	-0.24829102	-0.065917969	-0.44897461	0	0	14/11/2017	14	11	2017	2:00:40	7240	0.4	2	0	40	0	0.060546875	3.4562988	0.038330078	0.19091797	1.0256348	16.72583	0.053222656	0	0	0	0	0	0	0	0	0	1.0439453	0.043945313	0.081054688	-0.038330078	0.036621094	-0.005859375	0	44330	0	0	0
1204	1205	1205	Category L	0	0.23999023	1.0197754	-0.25170898	-0.065673828	-0.45092773	0	0	14/11/2017	14	11	2017	2:00:40	7240	0.5	2	0	40	0	0.060546875	3.4562988	0.038574219	0.19091797	1.0249023	16.997314	0.0625	0	0	0	0	0	0	0	0	0	1.043457	0.043457031	0.093017578	-0.038574219	0.048828125	-0.005126953	0	44330	0	0	0
1205	1206	1206	Category L	0	0.19189453	1.0197754	-0.25708008	-0.062744141	-0.44799805	0	0	14/11/2017	14	11	2017	2:00:40	7240	0.6	2	0	40	0	0.060546875	3.4562988	0.0390625	0.19091797	1.0249023	17.081543	0.039550781	0	0	0	0	0	0	0	0	0	1.0432129	0.043212891	0.045166016	-0.0390625	0.000732422	-0.005126953	0	44330	0	0	0
1206	1207	1207	Category L	0.035888672	0.19189453	1.0078125	-0.26098633	-0.058837891	-0.44482422	0	0	14/11/2017	14	11	2017	2:00:40	7240	0.7	2	0	40	0	0.060546875	3.4562988	0.039550781	0.19091797	1.0241699	16.758301	0.016845703	0	0	0	0	0	0	0	0	0	1.0427246	0.042724609	0.021240234	-0.003662109	0.000732422	-0.016357422	0	44330	0	0	0
1207	1208	1208	Category L	0.035888672	0.19189453	1.0078125	-0.26342773	-0.059082031	-0.44482422	0	0	14/11/2017	14	11	2017	2:00:40	7240	0.8	2	0	40	0	0.060546875	3.4562988	0.039794922	0.19091797	1.0244141	15.385742	0.017089844	0	0	0	0	0	0	0	0	0	1.0427246	0.042724609	0.021484375	-0.00390625	0.000732422	-0.016601563	0	44330	0	0	0
1208	1209	1209	Category L	0.011962891	0.19189453	1.0319824	-0.26757813	-0.063964844	-0.44482422	0	0	14/11/2017	14	11	2017	2:00:40	7240	0.9	2	0	40	0	0.060546875	3.4562988	0.041015625	0.19091797	1.0241699	12.847168	0.030029297	0	0	0	0	0	0	0	0	0	1.0424805	0.042480469	0.037353516	-0.029052734	0.000732422	0.007568359	0	44330	0	0	0
1209	1210	1210	Category L	0.011962891	0.19189453	1.0319824	-0.27319336	-0.059570313	-0.44311523	0	0	14/11/2017	14	11	2017	2:00:41	7241	0	2	0	41	0	0.060546875	3.4562988	0.041748047	0.19067383	1.0241699	10.064697	0.030761719	0	0	0	0	0	0	0	0	0	1.0424805	0.042480469	0.038574219	-0.029785156	0.000976563	0.007568359	0	44330	0	0	0
1210	1211	1211	Category L	0.023925781	0.20385742	1.0197754	-0.27319336	-0.059570313	-0.44506836	0	0	14/11/2017	14	11	2017	2:00:41	7241	0.1	2	0	41	0	0.060546875	3.4562988	0.042480469	0.19067383	1.0241699	7.3725586	0.022949219	0	0	0	0	0	0	0	0	0	1.0427246	0.042724609	0.036132813	-0.018554688	0.012939453	-0.004394531	0	44330	0	0	0
1211	1212	1212	Category L	0.035888672	0.15576172	1.0197754	-0.26928711	-0.055175781	-0.44482422	0	0	14/11/2017	14	11	2017	2:00:41	7241	0.2	2	0	41	0	0.060546875	3.4562988	0.04296875	0.19067383	1.0244141	4.1325684	0.035888672	0	0	0	0	0	0	0	0	0	1.0429688	0.04296875	0.046875	-0.007080078	-0.034912109	-0.004638672	0	44330	0	0	0
1212	1213	1213	Category L	0.035888672	0.19189453	1.0197754	-0.26928711	-0.054199219	-0.44482422	0	0	14/11/2017	14	11	2017	2:00:41	7241	0.3	2	0	41	0	0.060546875	3.4562988	0.043212891	0.19067383	1.0241699	0.4699707	0.008789063	0	0	0	0	0	0	0	0	0	1.0427246	0.042724609	0.012939453	-0.007324219	0.000976563	-0.004394531	0	44330	0	0	0
1213	1214	1214	Category L	0.095947266	0.21582031	1.079834	-0.27197266	-0.029785156	-0.44262695	0	0	14/11/2017	14	11	2017	2:00:41	7241	0.4	2	0	41	0	0.060546875	3.4562988	0.044189453	0.19091797	1.0241699	2.8959961	0.079589844	0	0	0	0	0	0	0	0	0	1.0427246	0.042724609	0.13183594	0.051513672	0.024658203	0.055419922	0	44330	0	0	0
1214	1215	1215	Category L	0.035888672	0.19189453	1.0197754	-0.28051758	-0.017822266	-0.44262695	0	0	14/11/2017	14	11	2017	2:00:41	7241	0.5	2	0	41	0	0.060546875	3.4562988	0.044189453	0.19116211	1.0241699	5.5454102	0.009521484	0	0	0	0	0	0	0	0	0	1.0427246	0.042724609	0.013427734	-0.008300781	0.000488281	-0.004394531	0	44330	0	0	0
1215	1216	1216	Category L	0.083984375	0.17993164	1.0078125	-0.29174805	-0.005126953	-0.4362793	0	0	14/11/2017	14	11	2017	2:00:41	7241	0.6	2	0	41	0	0.060546875	3.4562988	0.044677734	0.19116211	1.0244141	7.7565918	0.043945313	0	0	0	0	0	0	0	0	0	1.0429688	0.04296875	0.067138672	0.0390625	-0.011230469	-0.016601563	0	44330	0	0	0
1216	1217	1217	Category L	0.083984375	0.20385742	1.0197754	-0.2902832	0.004638672	-0.43432617	0	0	14/11/2017	14	11	2017	2:00:41	7241	0.7	2	0	41	0	0.060058594	3.3660645	0.045166016	0.19116211	1.0246582	9.7915039	0.040771484	0	0	0	0	0	0	0	0	0	1.043457	0.043457031	0.056152344	0.038574219	0.012451172	-0.004882813	0	44330	0	0	0
1217	1218	1218	Category L	0.10791016	0.20385742	1.0559082	-0.29443359	0.000488281	-0.43115234	0	0	14/11/2017	14	11	2017	2:00:41	7241	0.8	2	0	41	0	0.060058594	3.3660645	0.045898438	0.19067383	1.0249023	11.127441	0.0703125	0	0	0	0	0	0	0	0	0	1.0437012	0.043701172	0.10571289	0.061767578	0.012939453	0.030761719	0	44330	0	0	0
1218	1219	1219	Category L	0.10791016	0.20385742	1.0439453	-0.29394531	0.002685547	-0.4362793	0	0	14/11/2017	14	11	2017	2:00:41	7241	0.9	2	0	41	0	0.060058594	3.3660645	0.045898438	0.19067383	1.0251465	11.759277	0.065673828	0	0	0	0	0	0	0	0	0	1.0437012	0.043701172	0.093261719	0.061767578	0.012939453	0.018554688	0	44330	0	0	0
1219	1220	1220	Category L	0.083984375	0.20385742	1.0319824	-0.29541016	0.000732422	-0.4362793	0	0	14/11/2017	14	11	2017	2:00:42	7242	0	2	0	42	0	0.060058594	3.3660645	0.046630859	0.19067383	1.0249023	11.780273	0.039794922	0	0	0	0	0	0	0	0	0	1.0437012	0.043701172	0.056884766	0.037109375	0.012939453	0.006835938	0	44330	0	0	0
1220	1221	1221	Category L	0.059814453	0.17993164	0.99584961	-0.29223633	0.004394531	-0.43530273	0	0	14/11/2017	14	11	2017	2:00:42	7242	0.1	2	0	42	0	0.060058594	3.3660645	0.047363281	0.19067383	1.0253906	11.543213	0.033935547	0	0	0	0	0	0	0	0	0	1.0441895	0.044189453	0.052734375	0.012207031	-0.010742188	-0.029541016	0	44330	0	0	0
1221	1222	1222	Category L	0.071777344	0.19189453	1.0319824	-0.29467773	0.005371094	-0.43701172	0	0	14/11/2017	14	11	2017	2:00:42	7242	0.2	2	0	42	0	0.060058594	3.3660645	0.047851563	0.19018555	1.0253906	11.178223	0.024658203	0	0	0	0	0	0	0	0	0	1.0439453	0.043945313	0.031738281	0.023681641	0.001464844	0.006347656	0	44330	0	0	0
1222	1223	1223	Category L	0.095947266	0.19189453	1.0319824	-0.29174805	0.011230469	-0.44116211	0	0	14/11/2017	14	11	2017	2:00:42	7242	0.3	2	0	42	0	0.060058594	3.3660645	0.048339844	0.19042969	1.0253906	10.360352	0.047851563	0	0	0	0	0	0	0	0	0	1.0441895	0.044189453	0.055175781	0.047363281	0.001220703	0.006347656	0	44330	0	0	0
1223	1224	1224	Category L	0.083984375	0.19189453	1.0319824	-0.29077148	0.013671875	-0.44140625	0	0	14/11/2017	14	11	2017	2:00:42	7242	0.4	2	0	42	0	0.060058594	3.3660645	0.048583984	0.19042969	1.0258789	9.4418945	0.035644531	0	0	0	0	0	0	0	0	0	1.0446777	0.044677734	0.042480469	0.03515625	0.001220703	0.005859375	0	44330	0	0	0
1224	1225	1225	Category L	0.095947266	0.19189453	1.0197754	-0.29150391	0.013671875	-0.43896484	0	0	14/11/2017	14	11	2017	2:00:42	7242	0.5	2	0	42	0	0.060058594	3.3660645	0.049072266	0.19018555	1.0263672	8.4697266	0.047119141	0	0	0	0	0	0	0	0	0	1.0449219	0.044921875	0.054931641	0.046630859	0.001464844	-0.006591797	0	44330	0	0	0
1225	1226	1226	Category L	0.13183594	0.17993164	1.0197754	-0.28735352	0.018554688	-0.44116211	0	0	14/11/2017	14	11	2017	2:00:42	7242	0.6	2	0	42	0	0.060058594	3.3660645	0.049316406	0.19042969	1.0266113	7.6699219	0.083251953	0	0	0	0	0	0	0	0	0	1.0454102	0.045410156	0.099853516	0.082275391	-0.010498047	-0.006835938	0	44330	0	0	0
1226	1227	1227	Category L	0.083984375	0.17993164	1.0197754	-0.28662109	0.019287109	-0.43579102	0	0	14/11/2017	14	11	2017	2:00:42	7242	0.7	2	0	42	0	0.060058594	3.3660645	0.050048828	0.19067383	1.0266113	6.8771973	0.036132813	0	0	0	0	0	0	0	0	0	1.0454102	0.045410156	0.051513672	0.033691406	-0.010742188	-0.006835938	0	44330	0	0	0
1227	1228	1228	Category L	0.083984375	0.19189453	1.0078125	-0.29272461	0.020019531	-0.43896484	0	0	14/11/2017	14	11	2017	2:00:42	7242	0.8	2	0	42	0	0.060058594	3.3660645	0.050537109	0.19091797	1.0268555	6.2275391	0.038330078	0	0	0	0	0	0	0	0	0	1.0456543	0.045654297	0.053222656	0.033203125	0.000732422	-0.019042969	0	44330	0	0	0
1228	1229	1229	Category L	0.023925781	0.19189453	1.0439453	-0.28637695	0.021972656	-0.43896484	0	0	14/11/2017	14	11	2017	2:00:42	7242	0.9	2	0	42	0	0.060058594	3.3660645	0.050537109	0.19091797	1.0268555	5.7475586	0.031738281	0	0	0	0	0	0	0	0	0	1.0456543	0.045654297	0.044677734	-0.026611328	0.000732422	0.016845703	0	44330	0	0	0
1229	1230	1230	Category L	0.10791016	0.17993164	1.0439453	-0.27954102	0.030517578	-0.44091797	0	0	14/11/2017	14	11	2017	2:00:43	7243	0	2	0	43	0	0.060058594	3.3660645	0.051025391	0.19091797	1.0270996	5.2736816	0.060058594	0	0	0	0	0	0	0	0	0	1.0458984	0.045898438	0.084472656	0.056640625	-0.010986328	0.016601563	0	44330	0	0	0
[truncated: 169 more rows]
[truncated: 29 more columns]
