# Supplementary material for: Development of a multisensor biologging collar and analytical techniques to describe high‐resolution spatial behavior in free‐ranging terrestrial mammals
Source: Ecol Evol. 2024 Sep 23;14(9):e70264. doi: 10.1002/ece3.70264 (PMC11420106; doi:10.1002/ece3.70264)
Supplement: Supplementary file 1 — Appendix S1 [file ECE3-14-e70264-s001.zip › doi_10_5061_dryad_jdfn2z3hv__v20240620/B4_S22_Header.csv]

Split no.	Bookmark number	Category	Pointer	Day#	Time(hh:mm:ss)	Total Event start	Event start	Number events	Duration(s)	Sum VeDBA	Mean VeDBA	Mean Dyn AccX	Mean Dyn AccY	Mean Dyn AccZ	Sum VeSBA	Mean VeSBA	Mean smth AccX	Mean smth AccY	Mean smth AccZ	VeDBA_Var	VeDBA_SD	VeSBA_Var	VeSBA_SD	Mean Animal g	Sum Animal g	Animal g_Var	Animal g_SD	Acc_x_Var	Acc_x_SD	Acc_y_Var	Acc_y_SD	Acc_z_Var	Acc_z_SD	Predominant freq, Hz	Smth press val	Max pressure val	Min pressure val	Grd air press	Altitude begin	Altitude end	Delta max/min altitude
1	1	Category C	0	14	16:51:02	1	1	250	24.9	16.0842	0.0946131	-0.00273868	-0.00178653	-0.0148007	179.159	1.05388	-0.356168	0.162328	0.968213	0.013241	0.11507	0.000137868	0.0117417	0.0538775	9.15918	0.000137868	0.0117417	0.00660329	0.0812606	0.00123219	0.0351026	0.00320111	0.0565784	0	7	0	0	1000	0	44330	44330
1	2	Category M	250	14	16:51:35	251	251	31	3	27.9058	0.900186	-0.00322896	0.0166173	0.13223	35.6672	1.15056	-0.173119	0.22557	1.11438	1.25695	1.12114	0.000252016	0.015875	0.150556	4.66724	0.000252016	0.015875	0.137624	0.370978	1.21603	1.10274	0.567627	0.75341	0	7	0	0	1000	44330	44330	0
1	3	Category N	281	14	16:51:40	282	282	58	5.7	34.2908	0.59122	0.0363896	0.00878906	-0.0086249	65.0056	1.12079	-0.225262	0.197939	1.07725	0.327628	0.572388	0.000938679	0.0306379	0.120786	7.00562	0.000938679	0.0306379	0.13727	0.3705	0.268778	0.518438	0.265095	0.514873	0	7	0	0	1000	44330	44330	0
1	4	Category G	339	14	16:51:50	340	340	83	8.2	14.6423	0.176414	-0.0930235	-0.0220697	-0.040998	84.7949	1.02163	-0.441733	0.118017	0.90898	0.0269908	0.164289	0.000123541	0.0111149	0.0234257	1.94434	8.82E-05	0.00939381	0.02497	0.158019	0.00616529	0.0785193	0.010498	0.10246	0	7	0	0	1000	44330	44330	0
1	5	Category J	422	14	16:59:54	423	423	49	4.801	40.7312	0.831249	0.145732	0.0257095	0.0509855	51.9226	1.05965	-0.112868	0.131811	1.04322	0.237878	0.487727	0.000288983	0.0169995	0.0604921	2.96411	0.000249123	0.0157836	0.152224	0.390159	0.0372339	0.192961	0.678542	0.823736	0	7	0	0	1000	44330	44330	0
1	6	Category E	471	14	17:19:26	472	472	63	6.2	16.0291	0.254429	0.0350942	-0.0481732	0.0383882	65.2544	1.03578	-0.181385	0.165318	0.997547	0.0447514	0.211545	0.000457279	0.0213841	0.0496729	3.12939	0.000321646	0.0179345	0.022116	0.148715	0.0124047	0.111376	0.0432555	0.20798	0	7	0	0	1000	44330	44330	0
1	7	Category M	534	14	17:21:57	535	535	42	4.1	16.3052	0.388218	-0.175671	0.14792	-0.149094	41.2856	0.982992	-0.415987	0.294358	0.840344	0.0331857	0.182169	6.39E-05	0.00799635	0.0170085	0.714355	0	0	0.0476249	0.218231	0.0737421	0.271555	0.0598551	0.244653	0	7	0	0	1000	44330	44330	0
1	8	Category E	576	14	18:10:52	577	577	89	8.8	16.9736	0.190715	0.0612628	-0.0405657	0.0482383	91.4792	1.02786	-0.278021	0.129795	0.975676	0.0102484	0.101234	8.23E-05	0.00907164	0.0308138	2.74243	4.11E-05	0.00641462	0.0141931	0.119135	0.0105886	0.102901	0.0204749	0.143091	0	7	0	0	1000	44330	44330	0
1	9	Category M	665	14	20:53:54	666	666	43	4.201	16.0964	0.374336	-0.0148301	-0.00471816	-0.00748319	44.0918	1.02539	-0.375948	0.109188	0.946323	0.0497195	0.222979	0	0	0.0253906	1.0918	0	0	0.0949366	0.308118	0.0406466	0.20161	0.0465798	0.215823	0	7	0	0	1000	44330	44330	0
1	10	Category G	708	14	20:58:24	709	709	44	4.3	6.08569	0.138311	-0.0484397	0.0187433	-0.0279097	44.918	1.02086	-0.443825	0.126881	0.910239	0.00545432	0.0738534	0	0	0.0208629	0.917969	0	0	0.0132391	0.115061	0.00219172	0.0468158	0.00659735	0.081224	0	7	0	0	1000	44330	44330	0
1	11	Category C	752	14	20:58:31	753	753	43	4.2	4.08521	0.0950048	0.00540516	-0.00104469	0.0050645	43.948	1.02205	-0.410957	0.130587	0.925957	0.00321925	0.0567384	0	0	0.0220465	0.947998	0	0	0.00524618	0.0724306	0.00166924	0.0408563	0.00389489	0.0624091	0	7	0	0	1000	44330	44330	0
1	12	Category E	795	14	20:58:41	796	796	54	5.3	10.7588	0.199237	0.0104528	-0.00108507	0.00509078	55.8325	1.03394	-0.316479	0.129309	0.975315	0.0121709	0.110322	0	0	0.0339355	1.83252	0	0	0.0214753	0.146545	0.0155391	0.124656	0.0128988	0.113573	0	7	0	0	1000	44330	44330	0
1	13	Category C	849	14	21:54:55	850	850	229	22.9	30.7512	0.134285	-0.0142892	-0.000135397	-0.00409175	239.01	1.04371	-0.345681	0.10742	0.976371	0.00599477	0.0774259	4.26E-06	0.00206506	0.0437108	10.0098	4.26E-06	0.00206506	0.0178127	0.133464	0.00225057	0.0474402	0.00370582	0.0608754	0	7	0	0	1000	44330	44330	0
1	14	Category J	1078	14	23:19:59	1079	1079	35	3.401	20.2996	0.579987	0.123563	0.00820313	0.0513602	36.3198	1.03771	-0.193722	0.117759	1.01228	0.143457	0.378757	0	0	0.0377093	1.31982	0	0	0.0923968	0.303968	0.0322196	0.179498	0.314997	0.561246	0	7	0	0	1000	44330	44330	0
1	15	Category E	1113	14	23:20:03	1114	1114	73	7.201	19.3518	0.265093	-0.028919	-0.000484937	-0.0109796	76.395	1.04651	-0.238154	0.118983	1.0107	0.0236984	0.153943	3.34E-05	0.00578307	0.0465071	3.39502	3.34E-05	0.00578307	0.0428283	0.20695	0.0115081	0.107276	0.0325209	0.180335	0	7	0	0	1000	44330	44330	0
1	16	Category F	1186	15	6:29:56	1187	1187	105	10.4	22.4451	0.213763	0.00803804	-0.0030599	0.00218331	108.036	1.02891	-0.271598	0.10731	0.986261	0.0105725	0.102822	0	0	0.0289132	3.03589	0	0	0.0139183	0.117976	0.0115234	0.107347	0.0296642	0.172233	0	7	0	0	1000	44330	44330	0
1	17	Category L	1291	15	6:31:58	1292	1292	25	2.401	1.79517	0.0718066	0.0549902	-0.0232812	0.00476562	25.6753	1.02701	-0.24833	0.0903418	0.992354	0.00813477	0.0901929	0	0	0.0270117	0.675293	0	0	0.00376953	0.0613965	0.00102539	0.0320217	0.000253906	0.0159344	0	7	0	0	1000	44330	44330	0
1	18	Category K	1316	15	6:32:16	1317	1317	63	6.3	8.29712	0.1317	0.0313856	0.00567724	0.0114669	63.8699	1.01381	-0.249736	0.122218	0.974117	0.00954861	0.097717	0	0	0.0138075	0.869873	0	0	0.0190701	0.138095	0.00514245	0.0717109	0.00273205	0.052269	0	7	0	0	1000	44330	44330	0
1	19	Category G	1379	15	6:32:26	1380	1380	111	11.001	15.4131	0.138857	-0.0529719	0.0196214	-0.0308849	113.436	1.02195	-0.42219	0.156716	0.914573	0.0147782	0.121566	2.20E-05	0.00468985	0.0219463	2.43604	2.20E-05	0.00468985	0.0143823	0.119926	0.00334319	0.0578203	0.00678095	0.0823465	0	7	0	0	1000	44330	44330	0
1	20	Category I	1490	15	6:37:37	1491	1491	32	3	23.0745	0.721077	0.0783768	-0.110718	0.101723	33.8218	1.05693	-0.23719	0.122917	1.02195	0.503242	0.709396	0.00169373	0.0411549	0.0569305	1.82178	0.00169373	0.0411549	0.116348	0.341099	0.129608	0.360011	0.667709	0.817135	0	7	0	0	1000	44330	44330	0
1	21	Category L	1522	15	6:37:41	1523	1523	33	3.2	6.53027	0.197887	0.0511955	0.0600956	-0.175485	39.5703	1.1991	-0.173229	0.130808	1.17896	0.1755	0.418927	0.00301847	0.0549406	0.1991	6.57031	0.00301847	0.0549406	0.00316643	0.056271	0.00500858	0.0707713	0.0317235	0.178111	0	7	0	0	1000	44330	44330	0
1	22	Category M	1555	15	6:37:52	1556	1556	17	1.6	26.0752	1.53384	-0.111443	0.00373392	0.548785	19.9768	1.17511	-0.160128	0.161262	1.15289	3.49961	1.87073	0	0	0.175106	2.97681	0	0	0.118968	0.344918	3.17564	1.78203	1.41411	1.18916	0	7	0	0	1000	44330	44330	0
1	23	Category L	1572	15	6:37:54	1573	1573	95	9.401	7.49316	0.0788754	0.0253752	-0.00234118	-0.0414217	101.598	1.06945	-0.176981	0.136732	1.04511	0.0217979	0.147641	0.00111791	0.0334351	0.0694542	6.59814	0.00111791	0.0334351	0.00144171	0.0379699	0.000462582	0.0215077	0.00674856	0.0821496	0	7	0	0	1000	44330	44330	0
1	24	Category G	1667	15	6:38:08	1668	1668	190	19.001	20.2756	0.106714	-0.0269583	-0.00518735	-0.0048237	192.83	1.0149	-0.305927	0.106258	0.960848	0.00976691	0.0988277	1.16E-05	0.00340067	0.0150596	2.86133	5.14E-06	0.00226711	0.00857705	0.0926123	0.00304662	0.0551962	0.00327148	0.0571969	0	7	0	0	1000	44330	44330	0
1	25	Category J	1857	14	10:34:30	1858	1858	41	4	32.0396	0.781452	0.0763029	0.000101229	0.0202994	42.0276	1.02506	-0.16545	0.126155	1.00328	0.210116	0.458384	0	0	0.0250631	1.02759	0	0	0.13598	0.368755	0.0249083	0.157824	0.571325	0.75586	0	7	0	0	1000	44330	44330	0
1	26	Category E	1898	14	10:37:57	1899	1899	87	8.7	20.4377	0.234917	-0.0154286	0.00746453	-0.00568539	89.9646	1.03408	-0.198253	0.155748	1.00241	0.0268274	0.163791	1.40E-05	0.00374581	0.0340759	2.9646	1.40E-05	0.00374581	0.0210747	0.145171	0.011194	0.105802	0.0385546	0.196353	0	7	0	0	1000	44330	44330	0
1	27	Category L	1985	14	10:38:07	1986	1986	123	12.301	9.81104	0.0797645	0.0545188	0.0345965	0.0167425	124.237	1.01006	-0.0835576	0.147068	0.991362	0.00130208	0.0360844	0.000226277	0.0150425	0.0266471	3.27759	3.37E-05	0.00580887	0.00792564	0.0890261	0.00472998	0.0687748	0.00126834	0.0356138	0	7	0	0	1000	44330	44330	0
1	28	Category M	2108	14	10:38:20	2109	2109	71	7	67.6514	0.952836	-0.124828	-0.141653	-0.0598867	70.6833	0.99554	-0.344768	-0.279049	0.881427	2.40195	1.54982	0.000240702	0.0155146	0.0127744	0.906982	4.81E-05	0.00693833	0.68109	0.825282	1.78403	1.33568	0.907914	0.952845	0	7	0	0	1000	44330	44330	0
1	29	Category E	2179	14	14:48:05	2180	2180	50	5	13.8225	0.27645	0.0788184	0.108428	0.0243164	51.4631	1.02926	0.0112695	-0.0108936	1.01459	0.0925928	0.304291	0.0021582	0.0464565	0.0633057	3.16528	0.000234375	0.0153093	0.0255029	0.159696	0.043916	0.209561	0.0182666	0.135154	0	7	0	0	1000	44330	44330	0
1	30	Category J	2229	14	14:48:11	2230	2230	111	11.1	86.6079	0.780251	0.0260857	0.0123236	0.0169755	122.433	1.103	0.0769483	0.155166	1.08796	0.104138	0.322704	0.000226545	0.0150514	0.103001	11.4331	0.000213348	0.0146064	0.0562007	0.237067	0.0388755	0.197169	0.601037	0.775266	0	7	0	0	1000	44330	44330	0
1	31	Category I	2340	14	14:48:33	2341	2341	72	7.1	92.0503	1.27848	-0.0690884	-0.0161201	0.0278897	84.0786	1.16776	-0.136573	0.139462	1.14978	0.282271	0.531291	0.00103082	0.0321063	0.167759	12.0786	0.00103082	0.0321063	0.292745	0.541059	0.128089	0.357895	1.49677	1.22342	0	7	0	0	1000	44330	44330	0
1	32	Category J	2412	14	14:48:54	2413	2413	39	3.8	39.5408	1.01387	0.0941068	0.0431503	-0.2305	52.301	1.34105	-0.127786	0.239809	1.31306	0.496832	0.704863	0.00560271	0.0748513	0.341052	13.301	0.00560271	0.0748513	0.3752	0.612536	0.434958	0.659514	0.6917	0.831685	0	7	0	0	1000	44330	44330	0
1	33	Category M	2451	14	15:16:43	2452	2452	11	1.001	26.3149	2.39227	-0.0790572	0.0892667	1.18493	13.917	1.26518	-0.115012	0.246649	1.23548	7.42687	2.72523	0.000399503	0.0199876	0.265181	2.91699	0.000399503	0.0199876	0.550626	0.742042	5.78016	2.4042	4.4881	2.11851	0	7	0	0	1000	44330	44330	0
1	34	Category L	2462	14	15:16:50	2463	2463	152	15.2	12.8374	0.0844566	-0.021086	-0.0204757	-0.0497838	162.255	1.06746	-0.215012	0.0874859	1.03905	0.036899	0.192091	0.00112433	0.0335311	0.0674647	10.2546	0.00112433	0.0335311	0.00161422	0.0401773	0.00149697	0.0386907	0.00854653	0.0924474	0	7	0	0	1000	44330	44330	0
1	35	Category E	2614	14	15:22:10	2615	2615	43	4.2	12.5115	0.290965	0.132171	0.0603595	0.0460404	44.1936	1.02776	-0.17816	0.07557	1.00887	0.017351	0.131723	0	0	0.0277582	1.1936	0	0	0.034844	0.186665	0.0199457	0.141229	0.0422477	0.205542	0	7	0	0	1000	44330	44330	0
1	36	Category G	2657	14	15:25:11	2658	2658	41	4.001	9.82471	0.239627	-0.120909	-0.0875691	-0.0427067	42.1062	1.02698	-0.304044	0.0808046	0.976735	0.0122189	0.110539	0	0	0.0269805	1.1062	0	0	0.0388243	0.197039	0.0135111	0.116237	0.0176972	0.133031	0	7	0	0	1000	44330	44330	0
1	37	Category C	2698	14	15:31:19	2699	2699	256	25.601	33.2188	0.129761	0.0095644	0.00997543	0.00305557	267.273	1.04404	-0.335452	0.159525	0.975408	0.00503254	0.0709404	0	0	0.0440369	11.2734	0	0	0.0145903	0.12079	0.00247383	0.0497376	0.00495815	0.0704142	0	7	0	0	1000	44330	44330	0
1	38	Category D	2954	14	15:31:51	2955	2955	270	27	30.6489	0.113515	-0.0135371	0.000318287	-0.00794452	280.074	1.03731	-0.341192	0.148587	0.966956	0.0147741	0.121549	4.16E-05	0.00644937	0.0373119	10.0742	4.16E-05	0.00644937	0.0100251	0.100126	0.00215386	0.0464097	0.00570837	0.0755538	0	7	0	0	1000	44330	44330	0
1	39	Category I	3224	14	15:35:49	3225	3225	54	5.3	60.0513	1.11206	0.0494792	-0.0135001	0.0665509	61.9546	1.14731	-0.165342	0.115112	1.12881	0.291825	0.540208	0.000375253	0.0193715	0.147307	7.95459	0.000375253	0.0193715	0.107553	0.327953	0.0861183	0.293459	1.23032	1.1092	0	7	0	0	1000	44330	44330	0
1	40	Category E	3278	14	15:38:19	3279	3279	80	7.9	18.3765	0.229706	0.0181244	0.00116272	-0.0155823	85.6772	1.07097	-0.152637	0.116364	1.05319	0.0363129	0.190559	0.000183105	0.0135316	0.0709656	5.67725	0.000183105	0.0135316	0.0192261	0.138658	0.00783386	0.0885091	0.0357086	0.188967	0	7	0	0	1000	44330	44330	0
1	41	Category F	3358	14	15:41:35	3359	3359	58	5.7	12.1804	0.210007	0.0102539	-0.00661284	-0.00030728	59.7935	1.03092	-0.220021	0.113559	1.00043	0.00924367	0.096144	0	0	0.0309217	1.79346	0	0	0.0203815	0.142764	0.0146106	0.120874	0.0162354	0.127418	0	7	0	0	1000	44330	44330	0
1	42	Category L	3416	14	15:41:45	3417	3417	86	8.6	4.53418	0.052723	-0.0327745	0.00270258	-0.0122752	88.6243	1.03051	-0.256595	0.127904	0.989559	0.00132006	0.0363327	0	0	0.0305147	2.62427	0	0	0.00244708	0.049468	0.000630223	0.0251043	0.000354856	0.0188376	0	7	0	0	1000	44330	44330	0
1	43	Category E	3502	14	15:43:56	3503	3503	51	5.001	11.3999	0.223527	-0.0463006	-0.00835823	-0.0236529	55.1841	1.08204	-0.20334	0.134019	1.05353	0.0692785	0.263208	0.000387753	0.0196914	0.0820408	4.18408	0.000387753	0.0196914	0.0350126	0.187117	0.00822419	0.0906873	0.0207998	0.144221	0	7	0	0	1000	44330	44330	0
1	44	Category I	3553	14	15:47:52	3554	3554	65	6.4	95.8953	1.47531	-0.0324557	0.0266339	0.06561	80.3975	1.23688	-0.219377	0.195669	1.20049	1.16567	1.07966	0.00150616	0.0388093	0.236884	15.3975	0.00150616	0.0388093	0.927592	0.963116	0.288661	0.537271	2.00873	1.4173	0	7	0	0	1000	44330	44330	0
1	45	Category L	3618	14	15:48:27	3619	3619	101	10	14.062	0.139228	0.108309	-0.0254873	-0.0491496	110.035	1.08945	-0.0337784	0.190084	1.06811	0.0498941	0.22337	0.00163888	0.0404831	0.0894522	9.03467	0.00163888	0.0404831	0.0231523	0.152159	0.0025381	0.0503795	0.0059609	0.0772069	0	7	0	0	1000	44330	44330	0
1	46	Category M	3719	14	16:10:17	3720	3720	31	3	23.5156	0.758569	-0.270705	0.0918048	0.184972	36.5256	1.17825	-0.258506	0.211544	1.12946	1.21291	1.10132	0.000133884	0.0115708	0.178246	5.52563	0.000133884	0.0115708	0.183153	0.427963	0.443895	0.666254	1.05737	1.02828	0	7	0	0	1000	44330	44330	0
1	47	Category E	3750	14	16:10:30	3751	3751	68	6.7	14.6943	0.216093	0.0473776	-0.0481244	-0.0763658	77.1843	1.13506	-0.290732	0.171293	1.08328	0.0606223	0.246216	0.00192081	0.0438271	0.135064	9.18433	0.00192081	0.0438271	0.0149069	0.122094	0.00934556	0.0966724	0.0318244	0.178394	0	7	0	0	1000	44330	44330	0
1	48	Category M	3818	14	16:11:30	3819	3819	11	1	11.4387	1.03988	0.00727983	0.322665	0.18952	12.6055	1.14595	-0.300559	0.125422	1.09863	1.1584	1.07629	0.000133168	0.0115398	0.145952	1.60547	0.000133168	0.0115398	0.0694025	0.263444	1.48631	1.21914	0.599254	0.774115	0	7	0	0	1000	44330	44330	0
1	49	Category I	3829	14	16:25:32	3830	3830	31	3	39.3862	1.27052	-0.110352	-0.0842364	0.0111438	35.6335	1.14947	-0.240927	0.125142	1.11632	0.502512	0.708881	0.000259892	0.0161212	0.149469	4.63354	0.000259892	0.0161212	0.188981	0.434719	0.166528	0.408078	1.57793	1.25616	0	7	0	0	1000	44330	44330	0
1	50	Category J	3860	14	16:32:45	3861	3861	80	8	55.7903	0.697379	0.0475647	0.00899048	0.00195923	86.5757	1.0822	-0.142093	0.139929	1.06103	0.157413	0.396753	0.000158691	0.0125973	0.082196	6.57568	0.000158691	0.0125973	0.128055	0.357847	0.0371765	0.192812	0.446976	0.668562	0	7	0	0	1000	44330	44330	0
1	51	Category C	3940	14	16:46:00	3941	3941	128	12.7	17.2632	0.134869	-0.0120792	0.0034523	-0.00852776	133.989	1.04679	-0.362219	0.185747	0.963877	0.0101395	0.100695	2.48E-05	0.00497951	0.0467854	5.98853	2.48E-05	0.00497951	0.0157166	0.125366	0.00154495	0.0393059	0.00684166	0.0827143	0	7	0	0	1000	44330	44330	0
1	52	Category D	4068	14	16:49:07	4069	4069	117	11.7	15.3162	0.130907	-0.00376227	0.00307575	0.00118523	120.861	1.033	-0.373137	0.157281	0.949962	0.00592198	0.0769544	0	0	0.0330007	3.86108	0	0	0.0176345	0.132795	0.00199069	0.0446171	0.00310288	0.0557035	0	7	0	0	1000	44330	44330	0
1	53	Category C	4185	14	16:49:25	4186	4186	189	18.8	31.6106	0.167252	0.00783963	-0.0120275	-0.000601955	196.012	1.0371	-0.403112	0.0868572	0.942945	0.00858238	0.0926411	0.0195119	0.139685	0.04239	8.01172	7.75E-05	0.00880369	0.0210503	0.145087	0.00626886	0.0791761	0.0100679	0.100339	0	7	0	0	1000	44330	44330	0
1	54	Category M	4374	14	16:49:44	4375	4375	39	3.8	0	0	0	0	0	0	0	0	0	0	0	0	0	0	0	0	0	0	0	0	0	0	0	0	0	7	0	0	1000	44330	0	44330
