# Supplementary material for: Development of a multisensor biologging collar and analytical techniques to describe high‐resolution spatial behavior in free‐ranging terrestrial mammals
Source: Ecol Evol. 2024 Sep 23;14(9):e70264. doi: 10.1002/ece3.70264 (PMC11420106; doi:10.1002/ece3.70264)
Supplement: Supplementary file 1 — Appendix S1 [file ECE3-14-e70264-s001.zip › doi_10_5061_dryad_jdfn2z3hv__v20240620/B4_S22_Master.csv]

Counter	Total Event no.	Event no.	Category	Acc_x	Acc_y	Acc_z	Mag_x	Mag_y	Mag_z	Temp C	Pressure hbar	Date	DD	MM	YY	Time_dd:hh:mm:ss	Total secs	Decimal secs	Hours	Minutes	Seconds	Anlg	Light	Battery V	Acc_x sm	Acc_y sm	Acc_z sm	Ang vel	VeDBA	Vel m/s	Vel/VEDBA	FFT cleaned	FFT stuff	FFT stuff	FFT stuff	FFT sweep	FFT zero crossings	FFT zero crossings manual	VeSBA	Animal g	ODBA	Dyn AccX	Dyn AccY	Dyn AccZ	Smth Press	Altitude smth	Pressure change	Altitude change	Median pressure
0	1	1	Category C	-0.491943	0.0358887	0.935791	0.0244141	0.0859375	-0.500977	0	0	14/11/2017	14	11	2017	16:51:02	60662	0.8	16	51	2	0	0.0598145	3.45791	0	0	0	0	0	0	0	0	0	0	0	0	0	0	0	0	0	0	0	0	0	0	0	44330	0
1	2	2	Category C	-0.38378906	0.071777344	0.95996094	-0.013671875	0.082763672	-0.4987793	0	0	14/11/2017	14	11	2017	16:51:02	60662	0.9	16	51	2	0	0.059814453	3.4579102	0	0	0	0	0	0	0	0	0	0	0	0	0	0	0	0	0	0	0	0	0	0	0	44330	0
2	3	3	Category C	-0.47998047	0.011962891	0.93579102	0.006835938	0.080566406	-0.5	0	0	14/11/2017	14	11	2017	16:51:03	60663	0	16	51	3	0	0.059814453	3.4579102	0	0	0	0	0	0	0	0	0	0	0	0	0	0	0	0	0	0	0	0	0	0	0	44330	0
3	4	4	Category C	-0.41992188	0.023925781	0.89990234	0.00390625	0.083984375	-0.49682617	0	0	14/11/2017	14	11	2017	16:51:03	60663	0.1	16	51	3	0	0.059814453	3.4579102	0	0	0	0	0	0	0	0	0	0	0	0	0	0	0	0	0	0	0	0	0	44330	0	0	0
4	5	5	Category C	-0.63598633	0.011962891	0.81591797	0.024658203	0.076660156	-0.49780273	0	0	14/11/2017	14	11	2017	16:51:03	60663	0.2	16	51	3	0	0.059814453	3.4579102	0	0	0	0	0	0	0	0	0	0	0	0	0	0	0	0	0	0	0	0	0	44330	0	0	0
5	6	6	Category C	-0.39599609	0.13183594	0.94799805	0.056396484	0.081542969	-0.49853516	0	0	14/11/2017	14	11	2017	16:51:03	60663	0.3	16	51	3	0	0.059814453	3.4579102	0	0	0	0	0	0	0	0	0	0	0	0	0	0	0	0	0	0	0	0	0	44330	0	0	0
6	7	7	Category C	-0.59985352	0.035888672	0.92382813	0.078613281	0.081542969	-0.49365234	0	0	14/11/2017	14	11	2017	16:51:03	60663	0.4	16	51	3	0	0.059814453	3.4579102	0	0	0	0	0	0	0	0	0	0	0	0	0	0	0	0	0	0	0	0	0	44330	0	0	0
7	8	8	Category C	-0.52783203	0.11987305	0.88793945	0.077636719	0.072509766	-0.49462891	0	0	14/11/2017	14	11	2017	16:51:03	60663	0.5	16	51	3	0	0.059814453	3.4579102	0	0	0	0	0	0	0	0	0	0	0	0	0	0	0	0	0	0	0	0	0	44330	0	0	0
8	9	9	Category C	-0.47998047	0.059814453	0.86376953	0.048828125	0.073730469	-0.49682617	0	0	14/11/2017	14	11	2017	16:51:03	60663	0.6	16	51	3	0	0.059814453	3.4385742	0	0	0	0	0	0	0	0	0	0	0	0	0	0	0	0	0	0	0	0	0	44330	0	0	0
9	10	10	Category C	-0.53979492	0.023925781	0.91186523	0.073486328	0.079345703	-0.49755859	0	0	14/11/2017	14	11	2017	16:51:03	60663	0.7	16	51	3	0	0.059814453	3.4385742	0	0	0	0	0	0	0	0	0	0	0	0	0	0	0	0	0	0	0	0	0	44330	0	0	0
10	11	11	Category C	-0.46777344	0.023925781	0.92382813	0.033691406	0.068603516	-0.50097656	0	0	14/11/2017	14	11	2017	16:51:03	60663	0.8	16	51	3	0	0.059814453	3.4385742	0	0	0	8.9599609	0	0	0	0	0	0	0	0	0	0	0	0	0	0	0	0	0	44330	0	0	0
11	12	12	Category C	-0.64794922	0.047851563	0.93579102	0.054199219	0.075683594	-0.49658203	0	0	14/11/2017	14	11	2017	16:51:03	60663	0.9	16	51	3	0	0.059814453	3.4385742	0	0	0	9.8137207	0	0	0	0	0	0	0	0	0	0	0	0	0	0	0	0	0	44330	0	0	0
12	13	13	Category C	-0.38378906	0.071777344	0.88793945	0.051269531	0.079833984	-0.49658203	0	0	14/11/2017	14	11	2017	16:51:04	60664	0	16	51	4	0	0.059814453	3.4385742	0	0	0	11.170654	0	0	0	0	0	0	0	0	0	0	0	0	0	0	0	0	0	44330	0	0	0
13	14	14	Category C	-0.671875	-0.011962891	0.92382813	0.10742188	0.079345703	-0.49047852	0	0	14/11/2017	14	11	2017	16:51:04	60664	0.1	16	51	4	0	0.059814453	3.4385742	0	0	0	11.641846	0	0	0	0	0	0	0	0	0	0	0	0	0	0	0	0	0	44330	0	0	0
14	15	15	Category C	-0.51586914	0.023925781	0.87597656	0.038818359	0.079345703	-0.49682617	0	0	14/11/2017	14	11	2017	16:51:04	60664	0.2	16	51	4	0	0.059814453	3.4385742	0	0	0	10.253174	0	0	0	0	0	0	0	0	0	0	0	0	0	0	0	0	0	44330	0	0	0
15	16	16	Category C	-0.52783203	0.023925781	0.98388672	0.085693359	0.085205078	-0.4921875	0	0	14/11/2017	14	11	2017	16:51:04	60664	0.3	16	51	4	0	0.059814453	3.4385742	0	0	0	8.708252	0	0	0	0	0	0	0	0	0	0	0	0	0	0	0	0	0	44330	0	0	0
16	17	17	Category C	-0.55175781	0.047851563	0.82788086	0.071533203	0.085205078	-0.49658203	0	0	14/11/2017	14	11	2017	16:51:04	60664	0.4	16	51	4	0	0.059814453	3.4385742	0	0	0	8.0324707	0	0	0	0	0	0	0	0	0	0	0	0	0	0	0	0	0	44330	0	0	0
17	18	18	Category C	-0.59985352	0.071777344	0.92382813	0.077392578	0.091552734	-0.49121094	0	0	14/11/2017	14	11	2017	16:51:04	60664	0.5	16	51	4	0	0.059814453	3.4385742	0	0	0	6.0583496	0	0	0	0	0	0	0	0	0	0	0	0	0	0	0	0	0	44330	0	0	0
18	19	19	Category C	-0.57592773	0.011962891	0.91186523	0.043945313	0.084960938	-0.50073242	0	0	14/11/2017	14	11	2017	16:51:04	60664	0.6	16	51	4	0	0.059814453	3.4385742	0	0	0	3.1174316	0	0	0	0	0	0	0	0	0	0	0	0	0	0	0	0	0	44330	0	0	0
19	20	20	Category C	-0.45581055	0.083984375	0.86376953	0.083007813	0.084716797	-0.49365234	0	0	14/11/2017	14	11	2017	16:51:04	60664	0.7	16	51	4	0	0.059814453	3.4385742	0	0	0	0.93383789	0	0	0	0	0	0	0	0	0	0	0	0	0	0	0	0	0	44330	0	0	0
20	21	21	Category C	-0.6237793	0.059814453	0.88793945	0.072998047	0.083496094	-0.49536133	0	0	14/11/2017	14	11	2017	16:51:04	60664	0.8	16	51	4	0	0.059814453	3.4385742	0	0	0	0.8659668	0	0	0	0	0	0	0	0	0	0	0	0	0	0	0	0	0	44330	0	0	0
21	22	22	Category C	-0.44384766	0.047851563	0.85180664	0.065429688	0.082763672	-0.49560547	0	0	14/11/2017	14	11	2017	16:51:04	60664	0.9	16	51	4	0	0.059814453	3.4385742	0	0	0	1	0	0	0	0	0	0	0	0	0	0	0	0	0	0	0	0	0	44330	0	0	0
22	23	23	Category C	-0.58789063	0	0.87597656	0.065917969	0.087158203	-0.49658203	0	0	14/11/2017	14	11	2017	16:51:05	60665	0	16	51	5	0	0.059814453	3.4385742	0	0	0	0.10693359	0	0	0	0	0	0	0	0	0	0	0	0	0	0	0	0	0	44330	0	0	0
23	24	24	Category C	-0.46777344	0	0.89990234	0.053955078	0.076416016	-0.49658203	0	0	14/11/2017	14	11	2017	16:51:05	60665	0.1	16	51	5	0	0.059814453	3.4385742	0	0	0	1.1335449	0	0	0	0	0	0	0	0	0	0	0	0	0	0	0	0	0	44330	0	0	0
24	25	25	Category C	-0.51586914	0.083984375	0.94799805	0.074951172	0.072998047	-0.49682617	0	0	14/11/2017	14	11	2017	16:51:05	60665	0.2	16	51	5	0	0.059814453	3.4385742	0	0	0	1.0112305	0	0	0	0	0	0	0	0	0	0	0	0	0	0	0	0	0	44330	0	0	0
25	26	26	Category C	-0.56396484	0.083984375	0.83984375	0.080566406	0.083496094	-0.49462891	0	0	14/11/2017	14	11	2017	16:51:05	60665	0.3	16	51	5	0	0.059814453	3.4385742	0	0	0	0.44433594	0	0	0	0	0	0	0	0	0	0	0	0	0	0	0	0	0	44330	0	0	0
26	27	27	Category C	-0.55175781	0.047851563	0.88793945	0.097412109	0.086914063	-0.4934082	0	0	14/11/2017	14	11	2017	16:51:05	60665	0.4	16	51	5	0	0.059814453	3.4385742	0	0	0	0.91259766	0	0	0	0	0	0	0	0	0	0	0	0	0	0	0	0	0	44330	0	0	0
27	28	28	Category C	-0.58789063	0	0.83984375	0.057373047	0.079345703	-0.49145508	0	0	14/11/2017	14	11	2017	16:51:05	60665	0.5	16	51	5	0	0.059814453	3.4385742	0	0	0	1.3308105	0	0	0	0	0	0	0	0	0	0	0	0	0	0	0	0	0	44330	0	0	0
28	29	29	Category C	-0.671875	0.035888672	0.86376953	0.091064453	0.077880859	-0.49121094	0	0	14/11/2017	14	11	2017	16:51:05	60665	0.6	16	51	5	0	0.059814453	3.4385742	0	0	0	0.89111328	0	0	0	0	0	0	0	0	0	0	0	0	0	0	0	0	0	44330	0	0	0
29	30	30	Category C	-0.43188477	0.035888672	0.88793945	0.078369141	0.086914063	-0.49365234	0	0	14/11/2017	14	11	2017	16:51:05	60665	0.7	16	51	5	0	0.059814453	3.4385742	0	0	0	0.61132813	0	0	0	0	0	0	0	0	0	0	0	0	0	0	0	0	0	44330	0	0	0
30	31	31	Category C	-0.59985352	0.083984375	0.79199219	0.085693359	0.083251953	-0.49023438	0	0	14/11/2017	14	11	2017	16:51:05	60665	0.8	16	51	5	0	0.059814453	3.4385742	0	0	0	0.55615234	0	0	0	0	0	0	0	0	0	0	0	0	0	0	0	0	0	44330	0	0	0
31	32	32	Category C	-0.43188477	0.10791016	0.85180664	0.11181641	0.082275391	-0.48510742	0	0	14/11/2017	14	11	2017	16:51:05	60665	0.9	16	51	5	0	0.059814453	3.4385742	0	0	0	1.3701172	0	0	0	0	0	0	0	0	0	0	0	0	0	0	0	0	0	44330	0	0	0
32	33	33	Category C	-0.57592773	0.023925781	0.88793945	0.052246094	0.079101563	-0.49365234	0	0	14/11/2017	14	11	2017	16:51:06	60666	0	16	51	6	0	0.059814453	3.4385742	0	0	0	1.6809082	0	0	0	0	0	0	0	0	0	0	0	0	0	0	0	0	0	44330	0	0	0
33	34	34	Category C	-0.47998047	0.059814453	0.82788086	0.078369141	0.089111328	-0.49658203	0	0	14/11/2017	14	11	2017	16:51:06	60666	0.1	16	51	6	0	0.059814453	3.4385742	0	0	0	0.29248047	0	0	0	0	0	0	0	0	0	0	0	0	0	0	0	0	0	44330	0	0	0
34	35	35	Category C	-0.55175781	0.095947266	0.94799805	0.067382813	0.094482422	-0.49145508	0	0	14/11/2017	14	11	2017	16:51:06	60666	0.2	16	51	6	0	0.059814453	3.4385742	0	0	0	1.1538086	0	0	0	0	0	0	0	0	0	0	0	0	0	0	0	0	0	44330	0	0	0
35	36	36	Category C	-0.50390625	-0.035888672	1.0439453	0.078369141	0.088378906	-0.4934082	0	0	14/11/2017	14	11	2017	16:51:06	60666	0.3	16	51	6	0	0.059814453	3.4385742	0	0	0	2.0905762	0	0	0	0	0	0	0	0	0	0	0	0	0	0	0	0	0	44330	0	0	0
36	37	37	Category C	-0.52783203	0.035888672	0.79199219	0.053710938	0.10107422	-0.49438477	0	0	14/11/2017	14	11	2017	16:51:06	60666	0.4	16	51	6	0	0.059814453	3.4385742	0	0	0	3.7416992	0	0	0	0	0	0	0	0	0	0	0	0	0	0	0	0	0	44330	0	0	0
37	38	38	Category C	-0.51586914	0.071777344	0.89990234	0.064453125	0.1237793	-0.48803711	0	0	14/11/2017	14	11	2017	16:51:06	60666	0.5	16	51	6	0	0.059814453	3.4385742	0	0	0	5.6015625	0	0	0	0	0	0	0	0	0	0	0	0	0	0	0	0	0	44330	0	0	0
38	39	39	Category C	-0.52783203	-0.071777344	0.92382813	0.030029297	0.11865234	-0.49121094	0	0	14/11/2017	14	11	2017	16:51:06	60666	0.6	16	51	6	0	0.059814453	3.4385742	0	0	0	6.9819336	0	0	0	0	0	0	0	0	0	0	0	0	0	0	0	0	0	44330	0	0	0
39	40	40	Category C	-0.56396484	0.035888672	0.91186523	0.059326172	0.11645508	-0.48999023	0	0	14/11/2017	14	11	2017	16:51:06	60666	0.7	16	51	6	0	0.059814453	3.4385742	0	0	0	8.097168	0	0	0	0	0	0	0	0	0	0	0	0	0	0	0	0	0	44330	0	0	0
40	41	41	Category C	-0.45581055	0.035888672	0.89990234	0.039306641	0.11132813	-0.49145508	0	0	14/11/2017	14	11	2017	16:51:06	60666	0.8	16	51	6	0	0.059814453	3.4385742	-0.48876953	0.055419922	0.91479492	8.6611328	0.041259766	0	0	0	0	0	0	0	0	0	1.0385742	0.038574219	0.067626953	0.032958984	-0.01953125	-0.014892578	0	44330	0	0	0
41	42	42	Category C	-0.37182617	0	0.97192383	0.04296875	0.1105957	-0.49536133	0	0	14/11/2017	14	11	2017	16:51:06	60666	0.9	16	51	6	0	0.059814453	3.4385742	-0.48803711	0.056152344	0.91381836	9.5546875	0.14135742	0	0	0	0	0	0	0	0	0	1.0375977	0.037597656	0.23022461	0.11621094	-0.056152344	0.057861328	0	44330	0	0	0
42	43	43	Category C	-0.53979492	0	0.94799805	0.039306641	0.089111328	-0.49560547	0	0	14/11/2017	14	11	2017	16:51:07	60667	0	16	51	7	0	0.059814453	3.4385742	-0.49023438	0.056152344	0.91333008	9.8510742	0.082519531	0	0	0	0	0	0	0	0	0	1.0380859	0.038085938	0.14013672	-0.049316406	-0.056152344	0.034423828	0	44330	0	0	0
43	44	44	Category C	-0.51586914	0.035888672	0.99584961	0.027099609	0.087402344	-0.4987793	0	0	14/11/2017	14	11	2017	16:51:07	60667	0.1	16	51	7	0	0.059814453	3.4385742	-0.49047852	0.057861328	0.91259766	8.5964355	0.089599609	0	0	0	0	0	0	0	0	0	1.0375977	0.037597656	0.13061523	-0.025146484	-0.021972656	0.083007813	0	44330	0	0	0
44	45	45	Category C	-0.2878418	0.047851563	0.83984375	-0.052490234	0.095947266	-0.49902344	0	0	14/11/2017	14	11	2017	16:51:07	60667	0.2	16	51	7	0	0.059814453	3.4385742	-0.4934082	0.059082031	0.91235352	7.2280273	0.21826172	0	0	0	0	0	0	0	0	0	1.0390625	0.0390625	0.28955078	0.20556641	-0.011230469	-0.072509766	0	44330	0	0	0
45	46	46	Category C	-0.6237793	0.035888672	0.95996094	-0.008300781	0.082519531	-0.50097656	0	0	14/11/2017	14	11	2017	16:51:07	60667	0.3	16	51	7	0	0.059814453	3.4385742	-0.49243164	0.059570313	0.91333008	6.7055664	0.14111328	0	0	0	0	0	0	0	0	0	1.0393066	0.039306641	0.20141602	-0.13110352	-0.023681641	0.046386719	0	44330	0	0	0
46	47	47	Category C	-0.35986328	0.035888672	0.93579102	-0.039550781	0.08203125	-0.49804688	0	0	14/11/2017	14	11	2017	16:51:07	60667	0.4	16	51	7	0	0.060302734	3.4482422	-0.49243164	0.057861328	0.91064453	4.1123047	0.13671875	0	0	0	0	0	0	0	0	0	1.0368652	0.036865234	0.1796875	0.13256836	-0.021972656	0.024902344	0	44330	0	0	0
47	48	48	Category C	-0.19189453	0.059814453	0.99584961	-0.039550781	0.081542969	-0.50024414	0	0	14/11/2017	14	11	2017	16:51:07	60667	0.5	16	51	7	0	0.060302734	3.4482422	-0.49389648	0.058837891	0.90991211	2.451416	0.31396484	0	0	0	0	0	0	0	0	0	1.0371094	0.037109375	0.38891602	0.30200195	0.000732422	0.085693359	0	44330	0	0	0
48	49	49	Category C	-0.671875	0.083984375	1.0439453	-0.02734375	0.075195313	-0.50219727	0	0	14/11/2017	14	11	2017	16:51:07	60667	0.6	16	51	7	0	0.060302734	3.4482422	-0.49389648	0.057617188	0.91064453	2.4633789	0.22363281	0	0	0	0	0	0	0	0	0	1.0375977	0.037597656	0.3371582	-0.17773438	0.026123047	0.13305664	0	44330	0	0	0
49	50	50	Category C	-0.20385742	0.035888672	0.98388672	-0.037353516	0.089599609	-0.49902344	0	0	14/11/2017	14	11	2017	16:51:07	60667	0.7	16	51	7	0	0.060302734	3.4482422	-0.49414063	0.05859375	0.91186523	2.0786133	0.29980469	0	0	0	0	0	0	0	0	0	1.0388184	0.038818359	0.38500977	0.2902832	-0.022705078	0.071777344	0	44330	0	0	0
50	51	51	Category C	-0.46777344	0.023925781	0.99584961	-0.033447266	0.08203125	-0.50024414	0	0	14/11/2017	14	11	2017	16:51:07	60667	0.8	16	51	7	0	0.060302734	3.4482422	-0.49658203	0.058837891	0.91186523	2.3164063	0.095214844	0	0	0	0	0	0	0	0	0	1.0400391	0.040039063	0.14746094	0.028808594	-0.034912109	0.083740234	0	44330	0	0	0
51	52	52	Category C	-0.32397461	0.059814453	0.97192383	-0.041259766	0.082763672	-0.49804688	0	0	14/11/2017	14	11	2017	16:51:07	60667	0.9	16	51	7	0	0.060302734	3.4482422	-0.49633789	0.059814453	0.90844727	0.9597168	0.18359375	0	0	0	0	0	0	0	0	0	1.0368652	0.036865234	0.23583984	0.17236328	0	0.063232422	0	44330	0	0	0
52	53	53	Category C	-0.29980469	0.035888672	0.93579102	-0.042724609	0.078369141	-0.49902344	0	0	14/11/2017	14	11	2017	16:51:08	60668	0	16	51	8	0	0.060302734	3.4482422	-0.49584961	0.060302734	0.90795898	1.9006348	0.19946289	0	0	0	0	0	0	0	0	0	1.036377	0.036376953	0.24804688	0.19604492	-0.024414063	0.027587891	0	44330	0	0	0
53	54	54	Category C	-0.35986328	0.035888672	1.0078125	-0.011230469	0.071289063	-0.50415039	0	0	14/11/2017	14	11	2017	16:51:08	60668	0.1	16	51	8	0	0.060302734	3.4482422	-0.49780273	0.059814453	0.90844727	2.2260742	0.17163086	0	0	0	0	0	0	0	0	0	1.0375977	0.037597656	0.26123047	0.13793945	-0.023925781	0.099121094	0	44330	0	0	0
54	55	55	Category C	-0.31176758	0.071777344	0.95996094	-0.052734375	0.078613281	-0.49829102	0	0	14/11/2017	14	11	2017	16:51:08	60668	0.2	16	51	8	0	0.060302734	3.4482422	-0.49682617	0.060546875	0.90698242	0.83032227	0.19287109	0	0	0	0	0	0	0	0	0	1.0358887	0.035888672	0.24902344	0.18505859	0.010986328	0.052734375	0	44330	0	0	0
55	56	56	Category C	-0.44384766	0.071777344	0.95996094	-0.032958984	0.072998047	-0.5012207	0	0	14/11/2017	14	11	2017	16:51:08	60668	0.3	16	51	8	0	0.060302734	3.4482422	-0.49755859	0.062255859	0.90673828	0.23706055	0.075927734	0	0	0	0	0	0	0	0	0	1.0361328	0.036132813	0.11621094	0.053710938	0.009277344	0.052978516	0	44330	0	0	0
56	57	57	Category C	-0.21582031	0.059814453	0.89990234	-0.028808594	0.081054688	-0.49804688	0	0	14/11/2017	14	11	2017	16:51:08	60668	0.4	16	51	8	0	0.060302734	3.4482422	-0.49829102	0.062744141	0.90551758	0.37524414	0.2824707	0	0	0	0	0	0	0	0	0	1.0356445	0.035644531	0.29101563	0.2824707	-0.002929688	-0.005615234	0	44330	0	0	0
57	58	58	Category C	-0.53979492	0.035888672	1.0197754	0.012207031	0.077148438	-0.5	0	0	14/11/2017	14	11	2017	16:51:08	60668	0.5	16	51	8	0	0.060302734	3.4482422	-0.49853516	0.063720703	0.90600586	1.9274902	0.12402344	0	0	0	0	0	0	0	0	0	1.0361328	0.036132813	0.18261719	-0.041015625	-0.027832031	0.11352539	0	44330	0	0	0
58	59	59	Category C	-0.31176758	0.083984375	0.93579102	-0.047851563	0.094238281	-0.49902344	0	0	14/11/2017	14	11	2017	16:51:08	60668	0.6	16	51	8	0	0.060302734	3.4482422	-0.49707031	0.064697266	0.90527344	3.9055176	0.1887207	0	0	0	0	0	0	0	0	0	1.0349121	0.034912109	0.23486328	0.18530273	0.019287109	0.030273438	0	44330	0	0	0
59	60	60	Category C	-0.51586914	0.083984375	0.91186523	0.016845703	0.094970703	-0.49853516	0	0	14/11/2017	14	11	2017	16:51:08	60668	0.7	16	51	8	0	0.060302734	3.4482422	-0.49804688	0.065673828	0.90527344	4.168457	0.026123047	0	0	0	0	0	0	0	0	0	1.0351563	0.03515625	0.042236328	-0.017578125	0.018066406	0.006347656	0	44330	0	0	0
60	61	61	Category C	-0.26391602	0	0.80395508	0.017822266	0.090820313	-0.49584961	0	0	14/11/2017	14	11	2017	16:51:08	60668	0.8	16	51	8	0	0.060302734	3.4482422	-0.49804688	0.06640625	0.90551758	6.2595215	0.26367188	0	0	0	0	0	0	0	0	0	1.0356445	0.035644531	0.40234375	0.23413086	-0.06640625	-0.1015625	0	44330	0	0	0
61	62	62	Category C	-0.59985352	0.059814453	0.95996094	0.096191406	0.097167969	-0.48608398	0	0	14/11/2017	14	11	2017	16:51:08	60668	0.9	16	51	8	0	0.060302734	3.4482422	-0.49731445	0.066162109	0.90600586	6.9455566	0.11572266	0	0	0	0	0	0	0	0	0	1.0356445	0.035644531	0.16259766	-0.10229492	-0.006347656	0.053710938	0	44330	0	0	0
62	63	63	Category C	-0.40795898	0.13183594	0.99584961	0.056396484	0.10839844	-0.48828125	0	0	14/11/2017	14	11	2017	16:51:09	60669	0	16	51	9	0	0.060302734	3.4482422	-0.49829102	0.067626953	0.90649414	8.2207031	0.14208984	0	0	0	0	0	0	0	0	0	1.0366211	0.036621094	0.2434082	0.090332031	0.063964844	0.089111328	0	44330	0	0	0
63	64	64	Category C	-0.51586914	0.083984375	0.98388672	0.11547852	0.11328125	-0.47949219	0	0	14/11/2017	14	11	2017	16:51:09	60669	0.1	16	51	9	0	0.060302734	3.4482422	-0.49755859	0.069335938	0.90673828	8.1218262	0.080322266	0	0	0	0	0	0	0	0	0	1.0366211	0.036621094	0.109375	-0.018066406	0.014404297	0.076904297	0	44330	0	0	0
64	65	65	Category C	-0.38378906	0.059814453	0.82788086	0.069335938	0.11523438	-0.48803711	0	0	14/11/2017	14	11	2017	16:51:09	60669	0.2	16	51	9	0	0.060302734	3.4482422	-0.49829102	0.070800781	0.90771484	7.7241211	0.13989258	0	0	0	0	0	0	0	0	0	1.0378418	0.037841797	0.20532227	0.11450195	-0.010986328	-0.079833984	0	44330	0	0	0
65	66	66	Category C	-0.59985352	0.11987305	0.93579102	0.10058594	0.11254883	-0.48168945	0	0	14/11/2017	14	11	2017	16:51:09	60669	0.3	16	51	9	0	0.060302734	3.4482422	-0.49780273	0.071044922	0.90625	8.2451172	0.11645508	0	0	0	0	0	0	0	0	0	1.036377	0.036376953	0.17993164	-0.10180664	0.048583984	0.029296875	0	44330	0	0	0
66	67	67	Category C	-0.45581055	0.083984375	0.94799805	0.065673828	0.11108398	-0.49023438	0	0	14/11/2017	14	11	2017	16:51:09	60669	0.4	16	51	9	0	0.060302734	3.4482422	-0.49731445	0.072021484	0.90649414	7.1733398	0.059814453	0	0	0	0	0	0	0	0	0	1.0366211	0.036621094	0.094726563	0.041503906	0.01171875	0.041259766	0	44330	0	0	0
67	68	68	Category C	-0.57592773	0.083984375	0.91186523	0.098388672	0.10693359	-0.48681641	0	0	14/11/2017	14	11	2017	16:51:09	60669	0.5	16	51	9	0	0.060302734	3.4482422	-0.49658203	0.072753906	0.90649414	5.7424316	0.079833984	0	0	0	0	0	0	0	0	0	1.036377	0.036376953	0.095214844	-0.079101563	0.010986328	0.005126953	0	44330	0	0	0
68	69	69	Category C	-0.52783203	0.11987305	0.83984375	0.061035156	0.11791992	-0.48828125	0	0	14/11/2017	14	11	2017	16:51:09	60669	0.6	16	51	9	0	0.060302734	3.4482422	-0.49560547	0.074707031	0.90649414	5.1171875	0.086669922	0	0	0	0	0	0	0	0	0	1.0358887	0.035888672	0.14379883	-0.031982422	0.044921875	-0.066650391	0	44330	0	0	0
69	70	70	Category C	-0.53979492	0.13183594	0.92382813	0.092529297	0.11083984	-0.48583984	0	0	14/11/2017	14	11	2017	16:51:09	60669	0.7	16	51	9	0	0.060302734	3.4482422	-0.49316406	0.075927734	0.90698242	5.213623	0.074462891	0	0	0	0	0	0	0	0	0	1.0351563	0.03515625	0.11914063	-0.046386719	0.055664063	0.016601563	0	44330	0	0	0
70	71	71	Category C	-0.40795898	0.047851563	0.93579102	0.10327148	0.10986328	-0.48193359	0	0	14/11/2017	14	11	2017	16:51:09	60669	0.8	16	51	9	0	0.060302734	3.4482422	-0.49438477	0.077636719	0.9074707	4.3769531	0.095703125	0	0	0	0	0	0	0	0	0	1.036377	0.036376953	0.14453125	0.086425781	-0.029785156	0.028076172	0	44330	0	0	0
71	72	72	Category C	-0.6237793	0.10791016	0.85180664	0.11328125	0.11108398	-0.47973633	0	0	14/11/2017	14	11	2017	16:51:09	60669	0.9	16	51	9	0	0.060302734	3.4482422	-0.49316406	0.078125	0.90917969	3.6293945	0.14550781	0	0	0	0	0	0	0	0	0	1.0371094	0.037109375	0.2175293	-0.13037109	0.029541016	-0.057373047	0	44330	0	0	0
72	73	73	Category C	-0.49194336	0.10791016	0.88793945	0.083496094	0.11401367	-0.48803711	0	0	14/11/2017	14	11	2017	16:51:10	60670	0	16	51	10	0	0.060302734	3.4482422	-0.49389648	0.078613281	0.90991211	3.0175781	0.036621094	0	0	0	0	0	0	0	0	0	1.0383301	0.038330078	0.053222656	0.001953125	0.029052734	-0.021972656	0	44330	0	0	0
73	74	74	Category C	-0.53979492	0.13183594	0.92382813	0.091308594	0.11865234	-0.48364258	0	0	14/11/2017	14	11	2017	16:51:10	60670	0.1	16	51	10	0	0.060302734	3.4482422	-0.49389648	0.080566406	0.90893555	1.8088379	0.070068359	0	0	0	0	0	0	0	0	0	1.0375977	0.037597656	0.11157227	-0.045654297	0.051025391	0.014648438	0	44330	0	0	0
74	75	75	Category C	-0.45581055	0.083984375	0.88793945	0.095214844	0.11279297	-0.48681641	0	0	14/11/2017	14	11	2017	16:51:10	60670	0.2	16	51	10	0	0.060302734	3.4482422	-0.49462891	0.082275391	0.90942383	0.41333008	0.044433594	0	0	0	0	0	0	0	0	0	1.0385742	0.038574219	0.062011719	0.038818359	0.001464844	-0.021484375	0	44330	0	0	0
75	76	76	Category C	-0.52783203	0.071777344	0.89990234	0.091796875	0.11303711	-0.48486328	0	0	14/11/2017	14	11	2017	16:51:10	60670	0.3	16	51	10	0	0.060302734	3.4482422	-0.49414063	0.082763672	0.90917969	0.97119141	0.036376953	0	0	0	0	0	0	0	0	0	1.0380859	0.038085938	0.053710938	-0.033447266	-0.010986328	-0.009277344	0	44330	0	0	0
76	77	77	Category C	-0.41992188	0.095947266	0.92382813	0.099853516	0.13256836	-0.4765625	0	0	14/11/2017	14	11	2017	16:51:10	60670	0.4	16	51	10	0	0.060302734	3.4482422	-0.49438477	0.084960938	0.90771484	2.4306641	0.076904297	0	0	0	0	0	0	0	0	0	1.0371094	0.037109375	0.10131836	0.074462891	0.010742188	0.015869141	0	44330	0	0	0
77	78	78	Category C	-0.57592773	0.047851563	0.91186523	0.092285156	0.14379883	-0.47753906	0	0	14/11/2017	14	11	2017	16:51:10	60670	0.5	16	51	10	0	0.060302734	3.4482422	-0.49291992	0.0859375	0.90991211	3.4372559	0.091064453	0	0	0	0	0	0	0	0	0	1.0383301	0.038330078	0.12304688	-0.082763672	-0.038085938	0.001708984	0	44330	0	0	0
78	79	79	Category C	-0.46777344	0.071777344	0.95996094	0.12792969	0.14819336	-0.46606445	0	0	14/11/2017	14	11	2017	16:51:10	60670	0.6	16	51	10	0	0.060302734	3.4482422	-0.49243164	0.087402344	0.91015625	3.7932129	0.057617188	0	0	0	0	0	0	0	0	0	1.0385742	0.038574219	0.090087891	0.024658203	-0.015625	0.049560547	0	44330	0	0	0
79	80	80	Category C	-0.63598633	0.14379883	0.89990234	0.12109375	0.1418457	-0.47021484	0	0	14/11/2017	14	11	2017	16:51:10	60670	0.7	16	51	10	0	0.060302734	3.4482422	-0.49121094	0.090332031	0.91064453	3.7775879	0.15454102	0	0	0	0	0	0	0	0	0	1.0385742	0.038574219	0.20874023	-0.14453125	0.053222656	-0.010742188	0	44330	0	0	0
80	81	81	Category C	-0.43188477	0.083984375	0.86376953	0.10766602	0.14135742	-0.47753906	0	0	14/11/2017	14	11	2017	16:51:10	60670	0.8	16	51	10	0	0.060302734	3.4482422	-0.48999023	0.092041016	0.91088867	3.5795898	0.075439453	0	0	0	0	0	0	0	0	0	1.0385742	0.038574219	0.11376953	0.058105469	-0.008056641	-0.047119141	0	44330	0	0	0
81	82	82	Category C	-0.56396484	0.083984375	0.91186523	0.13110352	0.13330078	-0.46801758	0	0	14/11/2017	14	11	2017	16:51:10	60670	0.9	16	51	10	0	0.060302734	3.4482422	-0.48974609	0.09375	0.91137695	3.1982422	0.074707031	0	0	0	0	0	0	0	0	0	1.0388184	0.038818359	0.084228516	-0.073974609	-0.009765625	0.000244141	0	44330	0	0	0
82	83	83	Category C	-0.50390625	0.15576172	0.87597656	0.10058594	0.13769531	-0.4765625	0	0	14/11/2017	14	11	2017	16:51:11	60671	0	16	51	11	0	0.060302734	3.4482422	-0.49121094	0.094970703	0.90991211	2.581543	0.070800781	0	0	0	0	0	0	0	0	0	1.0383301	0.038330078	0.10742188	-0.012451172	0.060546875	-0.033935547	0	44330	0	0	0
83	84	84	Category C	-0.64794922	0.10791016	0.88793945	0.11547852	0.13916016	-0.47631836	0	0	14/11/2017	14	11	2017	16:51:11	60671	0.1	16	51	11	0	0.060302734	3.4482422	-0.4909668	0.096679688	0.90966797	2.4731445	0.15869141	0	0	0	0	0	0	0	0	0	1.0383301	0.038330078	0.18969727	-0.15673828	0.010986328	-0.021728516	0	44330	0	0	0
84	85	85	Category C	-0.55175781	0.047851563	0.88793945	0.12133789	0.13500977	-0.47045898	0	0	14/11/2017	14	11	2017	16:51:11	60671	0.2	16	51	11	0	0.060302734	3.4514648	-0.48999023	0.096923828	0.90844727	2.642334	0.081542969	0	0	0	0	0	0	0	0	0	1.0368652	0.036865234	0.13134766	-0.061523438	-0.049072266	-0.020507813	0	44330	0	0	0
85	86	86	Category C	-0.39599609	0.011962891	0.74389648	0.14355469	0.13476563	-0.46508789	0	0	14/11/2017	14	11	2017	16:51:11	60671	0.3	16	51	11	0	0.060302734	3.4514648	-0.49291992	0.098144531	0.90942383	2.1633301	0.21020508	0	0	0	0	0	0	0	0	0	1.0390625	0.0390625	0.34887695	0.096923828	-0.086181641	-0.16552734	0	44330	0	0	0
86	87	87	Category C	-0.73193359	0.095947266	0.86376953	0.15600586	0.13793945	-0.4597168	0	0	14/11/2017	14	11	2017	16:51:11	60671	0.4	16	51	11	0	0.060302734	3.4514648	-0.49072266	0.099609375	0.90942383	1.6081543	0.24536133	0	0	0	0	0	0	0	0	0	1.0380859	0.038085938	0.29052734	-0.2409668	-0.003662109	-0.045654297	0	44330	0	0	0
87	88	88	Category C	-0.51586914	0.035888672	0.93579102	0.10571289	0.14501953	-0.47338867	0	0	14/11/2017	14	11	2017	16:51:11	60671	0.5	16	51	11	0	0.060302734	3.4514648	-0.49389648	0.10058594	0.90820313	1.7397461	0.073730469	0	0	0	0	0	0	0	0	0	1.0385742	0.038574219	0.11425781	-0.021728516	-0.064697266	0.02734375	0	44330	0	0	0
88	89	89	Category C	-0.50390625	0.13183594	0.97192383	0.13867188	0.14770508	-0.46484375	0	0	14/11/2017	14	11	2017	16:51:11	60671	0.6	16	51	11	0	0.060302734	3.4514648	-0.49731445	0.10229492	0.90673828	1.4599609	0.071777344	0	0	0	0	0	0	0	0	0	1.0390625	0.0390625	0.10107422	-0.006347656	0.029296875	0.064941406	0	44330	0	0	0
89	90	90	Category C	-0.73193359	0.035888672	0.91186523	0.14550781	0.14550781	-0.46508789	0	0	14/11/2017	14	11	2017	16:51:11	60671	0.7	16	51	11	0	0.060302734	3.4514648	-0.49536133	0.10253906	0.90551758	0.35400391	0.24560547	0	0	0	0	0	0	0	0	0	1.0373535	0.037353516	0.30957031	-0.23632813	-0.066650391	0.006103516	0	44330	0	0	0
90	91	91	Category C	-0.44384766	0.11987305	0.64794922	0.11010742	0.16699219	-0.46582031	0	0	14/11/2017	14	11	2017	16:51:11	60671	0.8	16	51	11	0	0.060302734	3.4514648	-0.49902344	0.10375977	0.90405273	0.86474609	0.26245117	0	0	0	0	0	0	0	0	0	1.0378418	0.037841797	0.32739258	0.055175781	0.015869141	-0.25610352	0	44330	0	0	0
91	92	92	Category C	-0.61181641	0.071777344	0.89990234	0.18579102	0.14941406	-0.44946289	0	0	14/11/2017	14	11	2017	16:51:11	60671	0.9	16	51	11	0	0.060302734	3.4514648	-0.49975586	0.10522461	0.90234375	1.809082	0.11669922	0	0	0	0	0	0	0	0	0	1.0368652	0.036865234	0.14770508	-0.11181641	-0.033447266	-0.002441406	0	44330	0	0	0
92	93	93	Category C	-0.53979492	0.035888672	0.92382813	0.171875	0.14575195	-0.45239258	0	0	14/11/2017	14	11	2017	16:51:12	60672	0	16	51	12	0	0.060302734	3.4514648	-0.50170898	0.10644531	0.90209961	1.5432129	0.083007813	0	0	0	0	0	0	0	0	0	1.0375977	0.037597656	0.13012695	-0.037841797	-0.070556641	0.021484375	0	44330	0	0	0
93	94	94	Category C	-0.59985352	0.047851563	0.80395508	0.15649414	0.14282227	-0.46386719	0	0	14/11/2017	14	11	2017	16:51:12	60672	0.1	16	51	12	0	0.060302734	3.4514648	-0.50610352	0.10693359	0.90014648	0.29223633	0.14672852	0	0	0	0	0	0	0	0	0	1.0383301	0.038330078	0.24902344	-0.093505859	-0.059082031	-0.096191406	0	44330	0	0	0
94	95	95	Category C	-0.56396484	0.15576172	0.86376953	0.13671875	0.14477539	-0.46508789	0	0	14/11/2017	14	11	2017	16:51:12	60672	0.2	16	51	12	0	0.060302734	3.4514648	-0.50683594	0.10839844	0.90039063	0.45239258	0.082519531	0	0	0	0	0	0	0	0	0	1.0388184	0.038818359	0.14086914	-0.056884766	0.047119141	-0.036621094	0	44330	0	0	0
95	96	96	Category C	-0.58789063	0.059814453	0.88793945	0.1418457	0.13110352	-0.46826172	0	0	14/11/2017	14	11	2017	16:51:12	60672	0.3	16	51	12	0	0.060302734	3.4514648	-0.51049805	0.10888672	0.90014648	0.9765625	0.092285156	0	0	0	0	0	0	0	0	0	1.0405273	0.040527344	0.13842773	-0.077148438	-0.049072266	-0.012207031	0	44330	0	0	0
96	97	97	Category C	-0.57592773	0.13183594	0.85180664	0.17749023	0.1328125	-0.45751953	0	0	14/11/2017	14	11	2017	16:51:12	60672	0.4	16	51	12	0	0.060302734	3.4514648	-0.51098633	0.10888672	0.89990234	2.5598145	0.083740234	0	0	0	0	0	0	0	0	0	1.0407715	0.040771484	0.13549805	-0.064697266	0.022705078	-0.048095703	0	44330	0	0	0
97	98	98	Category C	-0.47998047	0.14379883	0.87597656	0.1315918	0.14208984	-0.46704102	0	0	14/11/2017	14	11	2017	16:51:12	60672	0.5	16	51	12	0	0.060302734	3.4514648	-0.51489258	0.11010742	0.8996582	4.1333008	0.053955078	0	0	0	0	0	0	0	0	0	1.0424805	0.042480469	0.092285156	0.034912109	0.033447266	-0.023681641	0	44330	0	0	0
98	99	99	Category C	-0.65991211	0.10791016	0.89990234	0.1472168	0.13500977	-0.46899414	0	0	14/11/2017	14	11	2017	16:51:12	60672	0.6	16	51	12	0	0.060302734	3.4514648	-0.51464844	0.11157227	0.89819336	3.8515625	0.14526367	0	0	0	0	0	0	0	0	0	1.0410156	0.041015625	0.15063477	-0.14501953	-0.003662109	0.001464844	0	44330	0	0	0
99	100	100	Category C	-0.45581055	0.13183594	0.88793945	0.12329102	0.13500977	-0.47241211	0	0	14/11/2017	14	11	2017	16:51:12	60672	0.7	16	51	12	0	0.060302734	3.4514648	-0.51635742	0.11132813	0.89746094	3.0480957	0.064697266	0	0	0	0	0	0	0	0	0	1.0412598	0.041259766	0.090576172	0.060546875	0.020263672	-0.009521484	0	44330	0	0	0
100	101	101	Category C	-0.56396484	0.047851563	0.93579102	0.15234375	0.13354492	-0.46508789	0	0	14/11/2017	14	11	2017	16:51:12	60672	0.8	16	51	12	0	0.060302734	3.4514648	-0.51757813	0.11181641	0.89746094	3.7893066	0.087646484	0	0	0	0	0	0	0	0	0	1.0422363	0.042236328	0.1484375	-0.046142578	-0.063964844	0.038085938	0	44330	0	0	0
101	102	102	Category C	-0.51586914	0.16796875	0.88793945	0.13745117	0.13476563	-0.46801758	0	0	14/11/2017	14	11	2017	16:51:12	60672	0.9	16	51	12	0	0.060302734	3.4514648	-0.51855469	0.11401367	0.8996582	3.7661133	0.055175781	0	0	0	0	0	0	0	0	0	1.0446777	0.044677734	0.068603516	0.002685547	0.053955078	-0.01171875	0	44330	0	0	0
102	103	103	Category C	-0.53979492	0.13183594	0.89990234	0.15063477	0.13232422	-0.46386719	0	0	14/11/2017	14	11	2017	16:51:13	60673	0	16	51	13	0	0.060302734	3.4514648	-0.51806641	0.11450195	0.89941406	2.9436035	0.02734375	0	0	0	0	0	0	0	0	0	1.0444336	0.044433594	0.038818359	-0.021484375	0.017089844	0.000244141	0	44330	0	0	0
103	104	104	Category C	-0.51586914	0.10791016	0.97192383	0.13574219	0.12841797	-0.46899414	0	0	14/11/2017	14	11	2017	16:51:13	60673	0.1	16	51	13	0	0.060302734	3.4514648	-0.51928711	0.11376953	0.89794922	2.8496094	0.073974609	0	0	0	0	0	0	0	0	0	1.043457	0.043457031	0.083251953	0.003417969	-0.005859375	0.073730469	0	44330	0	0	0
104	105	105	Category C	-0.49194336	0.10791016	0.82788086	0.15698242	0.13037109	-0.46191406	0	0	14/11/2017	14	11	2017	16:51:13	60673	0.2	16	51	13	0	0.060302734	3.4514648	-0.51928711	0.11474609	0.89770508	3.3764648	0.075195313	0	0	0	0	0	0	0	0	0	1.043457	0.043457031	0.10424805	0.02734375	-0.006835938	-0.069824219	0	44330	0	0	0
105	106	106	Category C	-0.51586914	0.15576172	0.86376953	0.15454102	0.12988281	-0.46191406	0	0	14/11/2017	14	11	2017	16:51:13	60673	0.3	16	51	13	0	0.060302734	3.4514648	-0.52075195	0.11474609	0.89819336	3.4589844	0.053466797	0	0	0	0	0	0	0	0	0	1.0444336	0.044433594	0.080078125	0.004882813	0.040771484	-0.034423828	0	44330	0	0	0
106	107	107	Category C	-0.50390625	0.11987305	0.88793945	0.14428711	0.13598633	-0.46386719	0	0	14/11/2017	14	11	2017	16:51:13	60673	0.4	16	51	13	0	0.060302734	3.4514648	-0.52001953	0.11474609	0.89746094	2.5666504	0.019287109	0	0	0	0	0	0	0	0	0	1.043457	0.043457031	0.030517578	0.016113281	0.004882813	-0.009521484	0	44330	0	0	0
107	108	108	Category C	-0.50390625	0.15576172	0.83984375	0.1159668	0.12670898	-0.47753906	0	0	14/11/2017	14	11	2017	16:51:13	60673	0.5	16	51	13	0	0.060302734	3.4514648	-0.52050781	0.11547852	0.89746094	2.1430664	0.072021484	0	0	0	0	0	0	0	0	0	1.0437012	0.043701172	0.11450195	0.016601563	0.040039063	-0.057617188	0	44330	0	0	0
108	109	109	Category C	-0.46777344	0.11987305	0.89990234	0.12329102	0.12744141	-0.47338867	0	0	14/11/2017	14	11	2017	16:51:13	60673	0.6	16	51	13	0	0.060302734	3.4514648	-0.51879883	0.1159668	0.89819336	2.9116211	0.051269531	0	0	0	0	0	0	0	0	0	1.0439453	0.043945313	0.056396484	0.051025391	0.003662109	0.001464844	0	44330	0	0	0
109	110	110	Category C	-0.53979492	0.17993164	0.93579102	0.12182617	0.12353516	-0.47143555	0	0	14/11/2017	14	11	2017	16:51:13	60673	0.7	16	51	13	0	0.060302734	3.4514648	-0.51904297	0.11572266	0.89941406	2.8283691	0.076416016	0	0	0	0	0	0	0	0	0	1.0449219	0.044921875	0.12084961	-0.020507813	0.063964844	0.036132813	0	44330	0	0	0
110	111	111	Category C	-0.49194336	0.11987305	0.91186523	0.11987305	0.12109375	-0.47851563	0	0	14/11/2017	14	11	2017	16:51:13	60673	0.8	16	51	13	0	0.060302734	3.4514648	-0.51782227	0.11572266	0.89868164	2.7856445	0.029052734	0	0	0	0	0	0	0	0	0	1.0437012	0.043701172	0.042724609	0.025878906	0.00390625	0.012939453	0	44330	0	0	0
111	112	112	Category C	-0.50390625	0.15576172	0.92382813	0.14770508	0.11645508	-0.47338867	0	0	14/11/2017	14	11	2017	16:51:13	60673	0.9	16	51	13	0	0.060302734	3.4514648	-0.51928711	0.11669922	0.8984375	3.8151855	0.048828125	0	0	0	0	0	0	0	0	0	1.0444336	0.044433594	0.079833984	0.015380859	0.038818359	0.025146484	0	44330	0	0	0
112	113	113	Category C	-0.57592773	0.17993164	0.80395508	0.1328125	0.11376953	-0.4753418	0	0	14/11/2017	14	11	2017	16:51:14	60674	0	16	51	14	0	0.060302734	3.4514648	-0.51855469	0.11621094	0.8996582	4.2971191	0.12841797	0	0	0	0	0	0	0	0	0	1.045166	0.045166016	0.21655273	-0.057128906	0.063476563	-0.095703125	0	44330	0	0	0
113	114	114	Category C	-0.53979492	0.19189453	0.86376953	0.1171875	0.12866211	-0.47729492	0	0	14/11/2017	14	11	2017	16:51:14	60674	0.1	16	51	14	0	0.060302734	3.4514648	-0.51586914	0.11621094	0.89794922	3.7773438	0.086425781	0	0	0	0	0	0	0	0	0	1.0419922	0.041992188	0.13378906	-0.023681641	0.075439453	-0.034179688	0	44330	0	0	0
114	115	115	Category C	-0.50390625	0.13183594	0.92382813	0.13061523	0.12646484	-0.47436523	0	0	14/11/2017	14	11	2017	16:51:14	60674	0.2	16	51	14	0	0.060302734	3.4514648	-0.51513672	0.1159668	0.89819336	2.6008301	0.031982422	0	0	0	0	0	0	0	0	0	1.0419922	0.041992188	0.052490234	0.011230469	0.015625	0.025390625	0	44330	0	0	0
115	116	116	Category C	-0.51586914	0.14379883	0.93579102	0.12670898	0.1340332	-0.47314453	0	0	14/11/2017	14	11	2017	16:51:14	60674	0.3	16	51	14	0	0.060302734	3.4514648	-0.5168457	0.11694336	0.89892578	1.878418	0.045410156	0	0	0	0	0	0	0	0	0	1.0437012	0.043701172	0.064453125	0.000976563	0.026611328	0.036621094	0	44330	0	0	0
116	117	117	Category C	-0.41992188	0.11987305	0.95996094	0.11962891	0.12915039	-0.4753418	0	0	14/11/2017	14	11	2017	16:51:14	60674	0.4	16	51	14	0	0.060302734	3.4514648	-0.51660156	0.11791992	0.8996582	1.2490234	0.11401367	0	0	0	0	0	0	0	0	0	1.0441895	0.044189453	0.15869141	0.096679688	0.001708984	0.060058594	0	44330	0	0	0
117	118	118	Category C	-0.47998047	0.17993164	0.93579102	0.13549805	0.1328125	-0.47216797	0	0	14/11/2017	14	11	2017	16:51:14	60674	0.5	16	51	14	0	0.060302734	3.4514648	-0.51733398	0.11938477	0.89892578	0.1875	0.079833984	0	0	0	0	0	0	0	0	0	1.0441895	0.044189453	0.13452148	0.037353516	0.060302734	0.036621094	0	44330	0	0	0
118	119	119	Category C	-0.41992188	0.16796875	0.95996094	0.12158203	0.13598633	-0.47216797	0	0	14/11/2017	14	11	2017	16:51:14	60674	0.6	16	51	14	0	0.060302734	3.4514648	-0.51489258	0.11938477	0.89892578	1.2573242	0.12280273	0	0	0	0	0	0	0	0	0	1.0429688	0.04296875	0.20458984	0.094970703	0.048339844	0.060791016	0	44330	0	0	0
119	120	120	Category C	-0.46777344	0.17993164	0.93579102	0.12109375	0.13842773	-0.47412109	0	0	14/11/2017	14	11	2017	16:51:14	60674	0.7	16	51	14	0	0.060302734	3.4514648	-0.51611328	0.12060547	0.8996582	1.6738281	0.084472656	0	0	0	0	0	0	0	0	0	1.0444336	0.044433594	0.14355469	0.048339844	0.059082031	0.035888672	0	44330	0	0	0
120	121	121	Category C	-0.43188477	0.15576172	0.93579102	0.12792969	0.14111328	-0.47412109	0	0	14/11/2017	14	11	2017	16:51:14	60674	0.8	16	51	14	0	0.060302734	3.4514648	-0.51318359	0.12084961	0.90087891	2.4040527	0.094970703	0	0	0	0	0	0	0	0	0	1.0437012	0.043701172	0.15063477	0.081298828	0.034667969	0.034667969	0	44330	0	0	0
121	122	122	Category C	-0.49194336	0.095947266	0.85180664	0.10644531	0.14404297	-0.47436523	0	0	14/11/2017	14	11	2017	16:51:14	60674	0.9	16	51	14	0	0.060302734	3.4514648	-0.51220703	0.12182617	0.90307617	3.8066406	0.061035156	0	0	0	0	0	0	0	0	0	1.0454102	0.045410156	0.09765625	0.020263672	-0.025878906	-0.051269531	0	44330	0	0	0
122	123	123	Category C	-0.52783203	0.14379883	0.92382813	0.13574219	0.15209961	-0.46191406	0	0	14/11/2017	14	11	2017	16:51:15	60675	0	16	51	15	0	0.060058594	3.3966797	-0.50878906	0.12329102	0.90307617	4.8359375	0.034423828	0	0	0	0	0	0	0	0	0	1.0439453	0.043945313	0.059814453	-0.018798828	0.020263672	0.020507813	0	44330	0	0	0
123	124	124	Category C	-0.43188477	0.059814453	0.89990234	0.1262207	0.14233398	-0.46801758	0	0	14/11/2017	14	11	2017	16:51:15	60675	0.1	16	51	15	0	0.060058594	3.3966797	-0.50634766	0.12353516	0.90429688	4.8283691	0.098388672	0	0	0	0	0	0	0	0	0	1.0439453	0.043945313	0.14306641	0.074462891	-0.063720703	-0.004394531	0	44330	0	0	0
124	125	125	Category C	-0.52783203	0.14379883	0.91186523	0.14038086	0.13891602	-0.46484375	0	0	14/11/2017	14	11	2017	16:51:15	60675	0.2	16	51	15	0	0.060058594	3.3966797	-0.50170898	0.12475586	0.90478516	4.541748	0.032714844	0	0	0	0	0	0	0	0	0	1.0422363	0.042236328	0.051757813	-0.025878906	0.018798828	0.006835938	0	44330	0	0	0
125	126	126	Category C	-0.44384766	0.15576172	0.95996094	0.14868164	0.13378906	-0.46508789	0	0	14/11/2017	14	11	2017	16:51:15	60675	0.3	16	51	15	0	0.060058594	3.3966797	-0.49804688	0.12646484	0.90600586	3.8364258	0.081787109	0	0	0	0	0	0	0	0	0	1.0415039	0.041503906	0.13720703	0.054199219	0.029052734	0.053710938	0	44330	0	0	0
126	127	127	Category C	-0.61181641	0.11987305	0.83984375	0.14086914	0.13525391	-0.46899414	0	0	14/11/2017	14	11	2017	16:51:15	60675	0.4	16	51	15	0	0.060058594	3.3966797	-0.49560547	0.12768555	0.90844727	2.8918457	0.13500977	0	0	0	0	0	0	0	0	0	1.0427246	0.042724609	0.19262695	-0.1159668	-0.0078125	-0.068603516	0	44330	0	0	0
127	128	128	Category C	-0.46777344	0.17993164	0.87597656	0.10424805	0.13598633	-0.48168945	0	0	14/11/2017	14	11	2017	16:51:15	60675	0.5	16	51	15	0	0.060058594	3.3966797	-0.49023438	0.12866211	0.91040039	1.5078125	0.065673828	0	0	0	0	0	0	0	0	0	1.0419922	0.041992188	0.1081543	0.022460938	0.051025391	-0.034423828	0	44330	0	0	0
128	129	129	Category C	-0.51586914	0.11987305	0.94799805	0.14111328	0.12768555	-0.46801758	0	0	14/11/2017	14	11	2017	16:51:15	60675	0.6	16	51	15	0	0.060058594	3.3966797	-0.48657227	0.12963867	0.91088867	0.31274414	0.048095703	0	0	0	0	0	0	0	0	0	1.0407715	0.040771484	0.075927734	-0.029052734	-0.009765625	0.036865234	0	44330	0	0	0
129	130	130	Category C	-0.49194336	0.11987305	0.87597656	0.12158203	0.13427734	-0.47021484	0	0	14/11/2017	14	11	2017	16:51:15	60675	0.7	16	51	15	0	0.060058594	3.3966797	-0.48266602	0.13012695	0.91137695	0.42871094	0.038085938	0	0	0	0	0	0	0	0	0	1.0395508	0.039550781	0.054931641	-0.009033203	-0.010253906	-0.035400391	0	44330	0	0	0
130	131	131	Category C	-0.53979492	0.14379883	0.85180664	0.12744141	0.13574219	-0.47216797	0	0	14/11/2017	14	11	2017	16:51:15	60675	0.8	16	51	15	0	0.060058594	3.3966797	-0.47827148	0.13134766	0.91210938	0.60107422	0.086914063	0	0	0	0	0	0	0	0	0	1.0383301	0.038330078	0.13427734	-0.061279297	0.012207031	-0.060302734	0	44330	0	0	0
131	132	132	Category C	-0.47998047	0.15576172	0.94799805	0.12817383	0.1340332	-0.47412109	0	0	14/11/2017	14	11	2017	16:51:15	60675	0.9	16	51	15	0	0.060058594	3.3966797	-0.47412109	0.13085938	0.91577148	0.75927734	0.041015625	0	0	0	0	0	0	0	0	0	1.0393066	0.039306641	0.062744141	-0.005615234	0.024658203	0.031982422	0	44330	0	0	0
132	133	133	Category C	-0.63598633	0.071777344	0.79199219	0.14575195	0.12768555	-0.46411133	0	0	14/11/2017	14	11	2017	16:51:16	60676	0	16	51	16	0	0.060058594	3.3966797	-0.47192383	0.13208008	0.91772461	1.1557617	0.21508789	0	0	0	0	0	0	0	0	0	1.0402832	0.040283203	0.35009766	-0.16381836	-0.060302734	-0.12573242	0	44330	0	0	0
133	134	134	Category C	-0.41992188	0.15576172	1.0197754	0.16894531	0.12402344	-0.46386719	0	0	14/11/2017	14	11	2017	16:51:16	60676	0.1	16	51	16	0	0.060058594	3.3966797	-0.4675293	0.13330078	0.91845703	0.97070313	0.11376953	0	0	0	0	0	0	0	0	0	1.0393066	0.039306641	0.17089844	0.047607422	0.022216797	0.10107422	0	44330	0	0	0
134	135	135	Category C	-0.61181641	0.10791016	0.93579102	0.15356445	0.13720703	-0.46386719	0	0	14/11/2017	14	11	2017	16:51:16	60676	0.2	16	51	16	0	0.060058594	3.3966797	-0.46435547	0.13525391	0.92114258	0.60229492	0.15039063	0	0	0	0	0	0	0	0	0	1.0405273	0.040527344	0.18920898	-0.1472168	-0.02734375	0.014404297	0	44330	0	0	0
135	136	136	Category C	-0.49194336	0.083984375	0.94799805	0.14624023	0.13256836	-0.46508789	0	0	14/11/2017	14	11	2017	16:51:16	60676	0.3	16	51	16	0	0.060058594	3.3966797	-0.4597168	0.13525391	0.92333984	0.084228516	0.065185547	0	0	0	0	0	0	0	0	0	1.0402832	0.040283203	0.10791016	-0.031982422	-0.051269531	0.024414063	0	44330	0	0	0
136	137	137	Category C	-0.51586914	0.15576172	0.88793945	0.1184082	0.13769531	-0.47412109	0	0	14/11/2017	14	11	2017	16:51:16	60676	0.4	16	51	16	0	0.060058594	3.3966797	-0.45776367	0.13647461	0.92456055	0.94311523	0.071289063	0	0	0	0	0	0	0	0	0	1.0405273	0.040527344	0.11376953	-0.057861328	0.019042969	-0.036621094	0	44330	0	0	0
137	138	138	Category C	-0.51586914	0.15576172	0.88793945	0.13574219	0.15429688	-0.46386719	0	0	14/11/2017	14	11	2017	16:51:16	60676	0.5	16	51	16	0	0.060058594	3.3966797	-0.45239258	0.13696289	0.92602539	1.9072266	0.076171875	0	0	0	0	0	0	0	0	0	1.0397949	0.039794922	0.12011719	-0.063232422	0.018554688	-0.038085938	0	44330	0	0	0
138	139	139	Category C	-0.45581055	0.059814453	0.87597656	0.1105957	0.15527344	-0.46899414	0	0	14/11/2017	14	11	2017	16:51:16	60676	0.6	16	51	16	0	0.060058594	3.3966797	-0.45141602	0.13769531	0.92822266	2.6477051	0.09375	0	0	0	0	0	0	0	0	0	1.0415039	0.041503906	0.13452148	-0.004150391	-0.077880859	-0.052246094	0	44330	0	0	0
139	140	140	Category C	-0.61181641	0.11987305	0.92382813	0.12890625	0.1472168	-0.47021484	0	0	14/11/2017	14	11	2017	16:51:16	60676	0.7	16	51	16	0	0.060058594	3.3966797	-0.44506836	0.13769531	0.92895508	2.8615723	0.16748047	0	0	0	0	0	0	0	0	0	1.0393066	0.039306641	0.18969727	-0.16650391	-0.017822266	-0.005126953	0	44330	0	0	0
140	141	141	Category C	-0.34790039	0.16796875	0.97192383	0.12207031	0.15917969	-0.46679688	0	0	14/11/2017	14	11	2017	16:51:16	60676	0.8	16	51	16	0	0.060058594	3.3966797	-0.44335938	0.13867188	0.93041992	3.2341309	0.10791016	0	0	0	0	0	0	0	0	0	1.0400391	0.040039063	0.16577148	0.095458984	0.029052734	0.041259766	0	44330	0	0	0
141	142	142	Category C	-0.56396484	0.10791016	0.94799805	0.17407227	0.14672852	-0.45239258	0	0	14/11/2017	14	11	2017	16:51:16	60676	0.9	16	51	16	0	0.060058594	3.3966797	-0.43920898	0.14038086	0.9309082	3.3591309	0.12988281	0	0	0	0	0	0	0	0	0	1.0388184	0.038818359	0.17407227	-0.12451172	-0.032470703	0.016845703	0	44330	0	0	0
142	143	143	Category C	-0.49194336	0.071777344	0.87597656	0.1184082	0.13696289	-0.47143555	0	0	14/11/2017	14	11	2017	16:51:17	60677	0	16	51	17	0	0.060058594	3.3966797	-0.43603516	0.140625	0.93212891	2.9494629	0.10498047	0	0	0	0	0	0	0	0	0	1.0385742	0.038574219	0.1809082	-0.055664063	-0.068847656	-0.056152344	0	44330	0	0	0
143	144	144	Category C	-0.51586914	0.16796875	0.95996094	0.15478516	0.13842773	-0.46289063	0	0	14/11/2017	14	11	2017	16:51:17	60677	0.1	16	51	17	0	0.060058594	3.3966797	-0.43115234	0.14111328	0.93310547	2.5019531	0.092529297	0	0	0	0	0	0	0	0	0	1.0375977	0.037597656	0.13769531	-0.084472656	0.026611328	0.026611328	0	44330	0	0	0
144	145	145	Category C	-0.50390625	0.059814453	0.86376953	0.13256836	0.14135742	-0.46899414	0	0	14/11/2017	14	11	2017	16:51:17	60677	0.2	16	51	17	0	0.060058594	3.3966797	-0.42749023	0.14257813	0.93359375	2.078125	0.13256836	0	0	0	0	0	0	0	0	0	1.0366211	0.036621094	0.22924805	-0.076171875	-0.082763672	-0.069824219	0	44330	0	0	0
145	146	146	Category C	-0.53979492	0.11987305	0.87597656	0.14355469	0.13671875	-0.46606445	0	0	14/11/2017	14	11	2017	16:51:17	60677	0.3	16	51	17	0	0.060058594	3.3966797	-0.42333984	0.14355469	0.93530273	2.0480957	0.13256836	0	0	0	0	0	0	0	0	0	1.0366211	0.036621094	0.19946289	-0.11621094	-0.023681641	-0.059326172	0	44330	0	0	0
146	147	147	Category C	-0.49194336	0.13183594	0.94799805	0.1394043	0.14428711	-0.46484375	0	0	14/11/2017	14	11	2017	16:51:17	60677	0.4	16	51	17	0	0.060058594	3.3966797	-0.41992188	0.14428711	0.93725586	1.611084	0.073730469	0	0	0	0	0	0	0	0	0	1.0371094	0.037109375	0.094970703	-0.071777344	-0.012451172	0.010498047	0	44330	0	0	0
147	148	148	Category C	-0.45581055	0.13183594	0.98388672	0.13671875	0.1484375	-0.46582031	0	0	14/11/2017	14	11	2017	16:51:17	60677	0.5	16	51	17	0	0.060058594	3.3966797	-0.41625977	0.14550781	0.93847656	1.236084	0.061523438	0	0	0	0	0	0	0	0	0	1.0368652	0.036865234	0.098144531	-0.039306641	-0.013671875	0.045166016	0	44330	0	0	0
148	149	149	Category C	-0.53979492	0.095947266	0.93579102	0.14135742	0.14428711	-0.46362305	0	0	14/11/2017	14	11	2017	16:51:17	60677	0.6	16	51	17	0	0.060058594	3.3966797	-0.4128418	0.14575195	0.94091797	1.1738281	0.13623047	0	0	0	0	0	0	0	0	0	1.0378418	0.037841797	0.18188477	-0.12670898	-0.049804688	-0.005126953	0	44330	0	0	0
149	150	150	Category C	-0.43188477	0.14379883	0.86376953	0.1237793	0.15478516	-0.46191406	0	0	14/11/2017	14	11	2017	16:51:17	60677	0.7	16	51	17	0	0.060058594	3.3966797	-0.40966797	0.14672852	0.94238281	1.3435059	0.081787109	0	0	0	0	0	0	0	0	0	1.0380859	0.038085938	0.10375977	-0.021972656	-0.002929688	-0.078613281	0	44330	0	0	0
150	151	151	Category C	-0.53979492	0.10791016	0.91186523	0.14746094	0.16699219	-0.45214844	0	0	14/11/2017	14	11	2017	16:51:17	60677	0.8	16	51	17	0	0.060058594	3.3966797	-0.40527344	0.14697266	0.94335938	1.3786621	0.14355469	0	0	0	0	0	0	0	0	0	1.0373535	0.037353516	0.20532227	-0.13427734	-0.0390625	-0.031494141	0	44330	0	0	0
151	152	152	Category C	-0.56396484	0.083984375	0.95996094	0.18188477	0.17431641	-0.44311523	0	0	14/11/2017	14	11	2017	16:51:17	60677	0.9	16	51	17	0	0.060058594	3.3966797	-0.40185547	0.14819336	0.94506836	0.79003906	0.17480469	0	0	0	0	0	0	0	0	0	1.0375977	0.037597656	0.2409668	-0.16186523	-0.064208984	0.014648438	0	44330	0	0	0
152	153	153	Category C	-0.26391602	0.095947266	0.74389648	0.20996094	0.17602539	-0.4296875	0	0	14/11/2017	14	11	2017	16:51:18	60678	0	16	51	18	0	0.060058594	3.3966797	-0.3972168	0.1484375	0.94580078	0.2253418	0.24780273	0	0	0	0	0	0	0	0	0	1.0366211	0.036621094	0.38818359	0.13330078	-0.052490234	-0.2019043	0	44330	0	0	0
153	154	154	Category C	-0.49194336	0.11987305	0.93579102	0.2565918	0.15014648	-0.41137695	0	0	14/11/2017	14	11	2017	16:51:18	60678	0.1	16	51	18	0	0.060058594	3.3966797	-0.39331055	0.14916992	0.94873047	0.39404297	0.10351563	0	0	0	0	0	0	0	0	0	1.0378418	0.037841797	0.14086914	-0.098388672	-0.029296875	-0.012939453	0	44330	0	0	0
154	155	155	Category C	-0.59985352	0.15576172	0.95996094	0.21582031	0.13500977	-0.43920898	0	0	14/11/2017	14	11	2017	16:51:18	60678	0.2	16	51	18	0	0.060058594	3.3966797	-0.38916016	0.14941406	0.95043945	1.4362793	0.21069336	0	0	0	0	0	0	0	0	0	1.0378418	0.037841797	0.22607422	-0.21044922	0.006103516	0.009521484	0	44330	0	0	0
155	156	156	Category C	-0.50390625	0.15576172	0.94799805	0.18286133	0.13134766	-0.45556641	0	0	14/11/2017	14	11	2017	16:51:18	60678	0.3	16	51	18	0	0.060058594	3.3966797	-0.38549805	0.15039063	0.95141602	2.2543945	0.11816406	0	0	0	0	0	0	0	0	0	1.0375977	0.037597656	0.12695313	-0.11816406	0.005126953	-0.003417969	0	44330	0	0	0
156	157	157	Category C	-0.47998047	0.21582031	0.87597656	0.17944336	0.13208008	-0.45458984	0	0	14/11/2017	14	11	2017	16:51:18	60678	0.4	16	51	18	0	0.060058594	3.3966797	-0.38061523	0.15112305	0.9519043	2.9016113	0.140625	0	0	0	0	0	0	0	0	0	1.036377	0.036376953	0.23974609	-0.099121094	0.064453125	-0.075927734	0	44330	0	0	0
157	158	158	Category C	-0.38378906	0.035888672	0.91186523	0.19384766	0.125	-0.45483398	0	0	14/11/2017	14	11	2017	16:51:18	60678	0.5	16	51	18	0	0.060058594	3.3966797	-0.37841797	0.15234375	0.953125	4.0927734	0.12353516	0	0	0	0	0	0	0	0	0	1.0366211	0.036621094	0.1628418	-0.005126953	-0.11645508	-0.041259766	0	44330	0	0	0
158	159	159	Category C	-0.56396484	0.17993164	1.0197754	0.17724609	0.11791992	-0.45776367	0	0	14/11/2017	14	11	2017	16:51:18	60678	0.6	16	51	18	0	0.060058594	3.3966797	-0.37475586	0.15258789	0.95410156	4.4191895	0.2019043	0	0	0	0	0	0	0	0	0	1.036377	0.036376953	0.28173828	-0.18896484	0.027099609	0.065429688	0	44330	0	0	0
159	160	160	Category C	-0.38378906	0.16796875	0.98388672	0.17260742	0.12402344	-0.45898438	0	0	14/11/2017	14	11	2017	16:51:18	60678	0.7	16	51	18	0	0.060058594	3.3966797	-0.37353516	0.15332031	0.95458984	4.8063965	0.033935547	0	0	0	0	0	0	0	0	0	1.036377	0.036376953	0.053710938	-0.010009766	0.014404297	0.029052734	0	44330	0	0	0
160	161	161	Category C	-0.35986328	0.15576172	1.0439453	0.11865234	0.12426758	-0.4753418	0	0	14/11/2017	14	11	2017	16:51:18	60678	0.8	16	51	18	0	0.060302734	3.4514648	-0.36914063	0.15356445	0.95507813	5.3696289	0.089111328	0	0	0	0	0	0	0	0	0	1.0354004	0.035400391	0.099853516	0.009277344	0.001953125	0.088623047	0	44330	0	0	0
161	162	162	Category C	-0.29980469	0.20385742	0.91186523	0.099609375	0.11669922	-0.48388672	0	0	14/11/2017	14	11	2017	16:51:18	60678	0.9	16	51	18	0	0.060302734	3.4514648	-0.36669922	0.1550293	0.95605469	5.7236328	0.093994141	0	0	0	0	0	0	0	0	0	1.0358887	0.035888672	0.15991211	0.066894531	0.048583984	-0.044189453	0	44330	0	0	0
162	163	163	Category C	-0.31176758	0.17993164	0.98388672	0.07421875	0.10595703	-0.49194336	0	0	14/11/2017	14	11	2017	16:51:19	60679	0	16	51	19	0	0.060302734	3.4514648	-0.36279297	0.15673828	0.95776367	5.5300293	0.061767578	0	0	0	0	0	0	0	0	0	1.0361328	0.036132813	0.1003418	0.051025391	0.022949219	0.025878906	0	44330	0	0	0
163	164	164	Category C	-0.27587891	0.19189453	0.92382813	0.002929688	0.1262207	-0.4934082	0	0	14/11/2017	14	11	2017	16:51:19	60679	0.1	16	51	19	0	0.060302734	3.4514648	-0.35986328	0.15771484	0.95898438	3.1623535	0.097167969	0	0	0	0	0	0	0	0	0	1.036377	0.036376953	0.15332031	0.083984375	0.033935547	-0.03515625	0	44330	0	0	0
164	165	165	Category C	-0.25195313	0.19189453	0.97192383	0.020751953	0.1262207	-0.4921875	0	0	14/11/2017	14	11	2017	16:51:19	60679	0.2	16	51	19	0	0.060302734	3.4514648	-0.35546875	0.15942383	0.96020508	0.56054688	0.10913086	0	0	0	0	0	0	0	0	0	1.036377	0.036376953	0.14746094	0.10351563	0.032226563	0.011474609	0	44330	0	0	0
165	166	166	Category C	-0.20385742	0.10791016	0.94799805	0.008544922	0.13647461	-0.48999023	0	0	14/11/2017	14	11	2017	16:51:19	60679	0.3	16	51	19	0	0.060302734	3.4514648	-0.35229492	0.16015625	0.96142578	2.2844238	0.15795898	0	0	0	0	0	0	0	0	0	1.036377	0.036376953	0.21435547	0.1484375	-0.052246094	-0.013427734	0	44330	0	0	0
166	167	167	Category C	-0.29980469	0.17993164	1.0197754	0.041015625	0.13378906	-0.48486328	0	0	14/11/2017	14	11	2017	16:51:19	60679	0.4	16	51	19	0	0.060302734	3.4514648	-0.34960938	0.16064453	0.96142578	6.157959	0.078857422	0	0	0	0	0	0	0	0	0	1.0356445	0.035644531	0.12719727	0.049804688	0.019042969	0.058105469	0	44330	0	0	0
167	168	168	Category C	-0.21582031	0.10791016	0.97192383	0.006835938	0.14111328	-0.48583984	0	0	14/11/2017	14	11	2017	16:51:19	60679	0.5	16	51	19	0	0.060302734	3.4514648	-0.34423828	0.16186523	0.96386719	9.177002	0.13964844	0	0	0	0	0	0	0	0	0	1.0361328	0.036132813	0.19042969	0.12841797	-0.053955078	0.0078125	0	44330	0	0	0
168	169	169	Category C	-0.20385742	0.17993164	1.0197754	0.057861328	0.13964844	-0.48388672	0	0	14/11/2017	14	11	2017	16:51:19	60679	0.6	16	51	19	0	0.060302734	3.4514648	-0.34130859	0.16235352	0.96508789	12.838623	0.14892578	0	0	0	0	0	0	0	0	0	1.0366211	0.036621094	0.20947266	0.13745117	0.017333984	0.054443359	0	44330	0	0	0
169	170	170	Category C	-0.37182617	0.11987305	0.97192383	0.020507813	0.13525391	-0.48925781	0	0	14/11/2017	14	11	2017	16:51:19	60679	0.7	16	51	19	0	0.060302734	3.4514648	-0.33764648	0.16333008	0.96630859	14.246582	0.055419922	0	0	0	0	0	0	0	0	0	1.0366211	0.036621094	0.083007813	-0.033935547	-0.043457031	0.005371094	0	44330	0	0	0
170	171	171	Category C	-0.10791016	0.083984375	0.92382813	0.050537109	0.13867188	-0.48583984	0	0	14/11/2017	14	11	2017	16:51:19	60679	0.8	16	51	19	0	0.060302734	3.4514648	-0.33422852	0.1640625	0.96777344	14.554199	0.24414063	0	0	0	0	0	0	0	0	0	1.0371094	0.037109375	0.35083008	0.22631836	-0.080078125	-0.043945313	0	44330	0	0	0
171	172	172	Category C	-0.44384766	0.17993164	1.0559082	0.029296875	0.14086914	-0.48901367	0	0	14/11/2017	14	11	2017	16:51:19	60679	0.9	16	51	19	0	0.060302734	3.4514648	-0.32983398	0.16503906	0.97045898	14.871094	0.14282227	0	0	0	0	0	0	0	0	0	1.0383301	0.038330078	0.21386719	-0.11376953	0.014648438	0.085205078	0	44330	0	0	0
172	173	173	Category C	-0.17993164	0.13183594	0.99584961	0.020263672	0.14648438	-0.48681641	0	0	14/11/2017	14	11	2017	16:51:20	60680	0	16	51	20	0	0.060302734	3.4514648	-0.32666016	0.16577148	0.97119141	14.243652	0.15258789	0	0	0	0	0	0	0	0	0	1.0380859	0.038085938	0.20556641	0.14672852	-0.033935547	0.024414063	0	44330	0	0	0
173	174	174	Category C	-0.34790039	0.19189453	1.0197754	0.047119141	0.13696289	-0.48681641	0	0	14/11/2017	14	11	2017	16:51:20	60680	0.1	16	51	20	0	0.060302734	3.4514648	-0.32055664	0.16723633	0.97412109	12.276611	0.058349609	0	0	0	0	0	0	0	0	0	1.0390625	0.0390625	0.097167969	-0.027099609	0.024414063	0.045410156	0	44330	0	0	0
174	175	175	Category C	-0.19189453	0.15576172	1.0319824	0.024902344	0.13793945	-0.48901367	0	0	14/11/2017	14	11	2017	16:51:20	60680	0.2	16	51	20	0	0.060302734	3.4514648	-0.31933594	0.16748047	0.97412109	8.6257324	0.14038086	0	0	0	0	0	0	0	0	0	1.0388184	0.038818359	0.19702148	0.12744141	-0.01171875	0.057617188	0	44330	0	0	0
175	176	176	Category C	-0.43188477	0.15576172	0.98388672	0.048828125	0.13842773	-0.48193359	0	0	14/11/2017	14	11	2017	16:51:20	60680	0.3	16	51	20	0	0.060302734	3.4514648	-0.31347656	0.16894531	0.97509766	5.1608887	0.11938477	0	0	0	0	0	0	0	0	0	1.0380859	0.038085938	0.14013672	-0.11816406	-0.013183594	0.008544922	0	44330	0	0	0
176	177	177	Category C	-0.15576172	0.17993164	0.97192383	0.049072266	0.13769531	-0.48461914	0	0	14/11/2017	14	11	2017	16:51:20	60680	0.4	16	51	20	0	0.060302734	3.4514648	-0.31103516	0.17089844	0.97558594	1.6027832	0.15551758	0	0	0	0	0	0	0	0	0	1.0383301	0.038330078	0.16796875	0.15527344	0.008789063	-0.003662109	0	44330	0	0	0
177	178	178	Category C	-0.39599609	0.19189453	1.0559082	0.052490234	0.14501953	-0.48266602	0	0	14/11/2017	14	11	2017	16:51:20	60680	0.5	16	51	20	0	0.060302734	3.4514648	-0.3059082	0.1706543	0.97680664	0.71191406	0.12133789	0	0	0	0	0	0	0	0	0	1.0378418	0.037841797	0.18994141	-0.08984375	0.020996094	0.078857422	0	44330	0	0	0
178	179	179	Category C	-0.15576172	0.11987305	0.95996094	0.02734375	0.14526367	-0.48803711	0	0	14/11/2017	14	11	2017	16:51:20	60680	0.6	16	51	20	0	0.060302734	3.4514648	-0.30249023	0.17163086	0.97827148	5.3989258	0.15673828	0	0	0	0	0	0	0	0	0	1.0383301	0.038330078	0.21728516	0.14672852	-0.051757813	-0.018310547	0	44330	0	0	0
179	180	180	Category C	-0.31176758	0.20385742	1.0078125	0.082519531	0.14111328	-0.48046875	0	0	14/11/2017	14	11	2017	16:51:20	60680	0.7	16	51	20	0	0.060302734	3.4514648	-0.29907227	0.1730957	0.97973633	7.2507324	0.043212891	0	0	0	0	0	0	0	0	0	1.0390625	0.0390625	0.071044922	-0.012451172	0.030517578	0.027832031	0	44330	0	0	0
180	181	181	Category C	-0.23999023	0.19189453	0.95996094	0.032958984	0.13720703	-0.48583984	0	0	14/11/2017	14	11	2017	16:51:20	60680	0.8	16	51	20	0	0.060302734	3.4514648	-0.29394531	0.17431641	0.98120117	7.5070801	0.060791016	0	0	0	0	0	0	0	0	0	1.0390625	0.0390625	0.092773438	0.053955078	0.017333984	-0.021240234	0	44330	0	0	0
181	182	182	Category C	-0.25195313	0.17993164	0.99584961	0.067382813	0.140625	-0.48291016	0	0	14/11/2017	14	11	2017	16:51:20	60680	0.9	16	51	20	0	0.060302734	3.4514648	-0.29199219	0.17456055	0.98144531	7.9953613	0.042724609	0	0	0	0	0	0	0	0	0	1.0388184	0.038818359	0.059570313	0.040039063	0.005126953	0.014160156	0	44330	0	0	0
182	183	183	Category C	-0.15576172	0.17993164	0.98388672	0.050292969	0.13110352	-0.48901367	0	0	14/11/2017	14	11	2017	16:51:21	60681	0	16	51	21	0	0.060302734	3.4514648	-0.28759766	0.17626953	0.98217773	8.4125977	0.13183594	0	0	0	0	0	0	0	0	0	1.0383301	0.038330078	0.13720703	0.13183594	0.003662109	0.001464844	0	44330	0	0	0
183	184	184	Category C	-0.21582031	0.21582031	1.0078125	0.083740234	0.12963867	-0.48168945	0	0	14/11/2017	14	11	2017	16:51:21	60681	0.1	16	51	21	0	0.060302734	3.4514648	-0.28417969	0.17773438	0.9831543	9.925293	0.08203125	0	0	0	0	0	0	0	0	0	1.0388184	0.038818359	0.13085938	0.068359375	0.037841797	0.024414063	0	44330	0	0	0
184	185	185	Category C	-0.16796875	0.19189453	0.95996094	0.056152344	0.13134766	-0.48803711	0	0	14/11/2017	14	11	2017	16:51:21	60681	0.2	16	51	21	0	0.060302734	3.4514648	-0.28051758	0.17822266	0.98388672	8.902832	0.11572266	0	0	0	0	0	0	0	0	0	1.0385742	0.038574219	0.14990234	0.11254883	0.013427734	-0.023925781	0	44330	0	0	0
185	186	186	Category C	-0.23999023	0.21582031	1.0197754	0.09765625	0.12182617	-0.47949219	0	0	14/11/2017	14	11	2017	16:51:21	60681	0.3	16	51	21	0	0.060302734	3.4514648	-0.27734375	0.18017578	0.98583984	8.5632324	0.061523438	0	0	0	0	0	0	0	0	0	1.0400391	0.040039063	0.10668945	0.037353516	0.035400391	0.033691406	0	44330	0	0	0
186	187	187	Category C	-0.21582031	0.20385742	0.98388672	0.062744141	0.12548828	-0.48583984	0	0	14/11/2017	14	11	2017	16:51:21	60681	0.4	16	51	21	0	0.060302734	3.4514648	-0.27270508	0.18115234	0.98754883	9.7749023	0.061279297	0	0	0	0	0	0	0	0	0	1.0405273	0.040527344	0.083251953	0.056884766	0.022460938	-0.003662109	0	44330	0	0	0
187	188	188	Category C	-0.2277832	0.17993164	1.0439453	0.094482422	0.11450195	-0.48388672	0	0	14/11/2017	14	11	2017	16:51:21	60681	0.5	16	51	21	0	0.060302734	3.4514648	-0.26953125	0.18212891	0.98828125	10.672607	0.069335938	0	0	0	0	0	0	0	0	0	1.0405273	0.040527344	0.099609375	0.041748047	-0.002197266	0.055419922	0	44330	0	0	0
188	189	189	Category C	-0.21582031	0.20385742	1.0078125	0.0625	0.10888672	-0.49121094	0	0	14/11/2017	14	11	2017	16:51:21	60681	0.6	16	51	21	0	0.060302734	3.4514648	-0.26611328	0.18310547	0.98828125	10.172363	0.057617188	0	0	0	0	0	0	0	0	0	1.0397949	0.039794922	0.090332031	0.050292969	0.020507813	0.019287109	0	44330	0	0	0
189	190	190	Category C	-0.17993164	0.20385742	1.0197754	0.077148438	0.11425781	-0.48803711	0	0	14/11/2017	14	11	2017	16:51:21	60681	0.7	16	51	21	0	0.060302734	3.4514648	-0.26196289	0.18432617	0.98925781	9.6196289	0.089599609	0	0	0	0	0	0	0	0	0	1.0397949	0.039794922	0.13208008	0.08203125	0.019287109	0.030273438	0	44330	0	0	0
190	191	191	Category C	-0.2277832	0.21582031	1.0439453	0.076416016	0.11425781	-0.48583984	0	0	14/11/2017	14	11	2017	16:51:21	60681	0.8	16	51	21	0	0.060302734	3.4514648	-0.25830078	0.18505859	0.9909668	9.6733398	0.068359375	0	0	0	0	0	0	0	0	0	1.0407715	0.040771484	0.11425781	0.030517578	0.030517578	0.052734375	0	44330	0	0	0
191	192	192	Category C	-0.13183594	0.17993164	0.98388672	0.087158203	0.11206055	-0.48583984	0	0	14/11/2017	14	11	2017	16:51:21	60681	0.9	16	51	21	0	0.060302734	3.4514648	-0.25439453	0.1862793	0.99194336	10.138184	0.12304688	0	0	0	0	0	0	0	0	0	1.0407715	0.040771484	0.13720703	0.12255859	-0.006347656	-0.008056641	0	44330	0	0	0
192	193	193	Category C	-0.26391602	0.2277832	1.0439453	0.084228516	0.11694336	-0.48779297	0	0	14/11/2017	14	11	2017	16:51:22	60682	0	16	51	22	0	0.060302734	3.4514648	-0.24975586	0.18798828	0.9921875	9.387207	0.066650391	0	0	0	0	0	0	0	0	0	1.0402832	0.040283203	0.10546875	-0.013916016	0.039550781	0.051513672	0	44330	0	0	0
193	194	194	Category C	-0.20385742	0.21582031	0.98388672	0.063232422	0.11401367	-0.48828125	0	0	14/11/2017	14	11	2017	16:51:22	60682	0.1	16	51	22	0	0.060302734	3.4514648	-0.25	0.18945313	0.99536133	7.7299805	0.054443359	0	0	0	0	0	0	0	0	0	1.0437012	0.043701172	0.084228516	0.046142578	0.026123047	-0.011474609	0	44330	0	0	0
194	195	195	Category C	-0.21582031	0.21582031	1.0197754	0.08984375	0.10961914	-0.48608398	0	0	14/11/2017	14	11	2017	16:51:22	60682	0.2	16	51	22	0	0.060302734	3.4514648	-0.24536133	0.18994141	0.99609375	6.7297363	0.045654297	0	0	0	0	0	0	0	0	0	1.0432129	0.043212891	0.078857422	0.029541016	0.025634766	0.0234375	0	44330	0	0	0
195	196	196	Category C	-0.11987305	0.19189453	0.97192383	0.073486328	0.11694336	-0.48925781	0	0	14/11/2017	14	11	2017	16:51:22	60682	0.3	16	51	22	0	0.060302734	3.4514648	-0.24121094	0.19140625	0.99682617	6.0864258	0.12402344	0	0	0	0	0	0	0	0	0	1.0432129	0.043212891	0.14672852	0.12133789	0.000244141	-0.024902344	0	44330	0	0	0
196	197	197	Category C	-0.25195313	0.21582031	1.0439453	0.094970703	0.11987305	-0.47949219	0	0	14/11/2017	14	11	2017	16:51:22	60682	0.4	16	51	22	0	0.060302734	3.4514648	-0.23730469	0.19140625	0.99731445	5.1027832	0.054199219	0	0	0	0	0	0	0	0	0	1.0429688	0.04296875	0.084960938	-0.014404297	0.024169922	0.046386719	0	44330	0	0	0
197	198	198	Category C	-0.17993164	0.20385742	1.0197754	0.055908203	0.11425781	-0.48803711	0	0	14/11/2017	14	11	2017	16:51:22	60682	0.5	16	51	22	0	0.060302734	3.4514648	-0.23388672	0.19140625	0.99902344	3.8613281	0.059082031	0	0	0	0	0	0	0	0	0	1.0437012	0.043701172	0.086914063	0.053955078	0.012207031	0.020507813	0	44330	0	0	0
198	199	199	Category C	-0.32397461	0.2277832	0.99584961	0.071044922	0.11523438	-0.48901367	0	0	14/11/2017	14	11	2017	16:51:22	60682	0.6	16	51	22	0	0.060302734	3.4514648	-0.23046875	0.19335938	1	3.6342773	0.099365234	0	0	0	0	0	0	0	0	0	1.0444336	0.044433594	0.13183594	-0.093261719	0.034179688	-0.004150391	0	44330	0	0	0
199	200	200	Category C	-0.10791016	0.20385742	0.98388672	0.05859375	0.11499023	-0.48999023	0	0	14/11/2017	14	11	2017	16:51:22	60682	0.7	16	51	22	0	0.060302734	3.4514648	-0.2265625	0.19360352	0.99975586	4.40625	0.12011719	0	0	0	0	0	0	0	0	0	1.0432129	0.043212891	0.14477539	0.11865234	0.010009766	-0.015869141	0	44330	0	0	0
200	201	201	Category C	-0.25195313	0.27587891	1.0197754	0.045410156	0.11279297	-0.4921875	0	0	14/11/2017	14	11	2017	16:51:22	60682	0.8	16	51	22	0	0.060302734	3.4514648	-0.22436523	0.1940918	1.0004883	4.5498047	0.088134766	0	0	0	0	0	0	0	0	0	1.0437012	0.043701172	0.12817383	-0.02734375	0.081542969	0.019042969	0	44330	0	0	0
201	202	202	Category C	-0.17993164	0.21582031	0.98388672	0.028320313	0.12231445	-0.49023438	0	0	14/11/2017	14	11	2017	16:51:22	60682	0.9	16	51	22	0	0.060302734	3.4514648	-0.22290039	0.1953125	1	3.4187012	0.050292969	0	0	0	0	0	0	0	0	0	1.0429688	0.04296875	0.079589844	0.04296875	0.020263672	-0.016113281	0	44330	0	0	0
202	203	203	Category C	-0.27587891	0.2277832	1.0197754	0.048828125	0.11572266	-0.49023438	0	0	14/11/2017	14	11	2017	16:51:23	60683	0	16	51	23	0	0.060302734	3.4514648	-0.22094727	0.1953125	1.0004883	1.458252	0.06640625	0	0	0	0	0	0	0	0	0	1.0432129	0.043212891	0.10644531	-0.0546875	0.032226563	0.019042969	0	44330	0	0	0
203	204	204	Category C	-0.095947266	0.20385742	0.99584961	0.041503906	0.11621094	-0.49023438	0	0	14/11/2017	14	11	2017	16:51:23	60683	0.1	16	51	23	0	0.060302734	3.4514648	-0.22045898	0.19555664	1.0007324	0.38183594	0.125	0	0	0	0	0	0	0	0	0	1.043457	0.043457031	0.13793945	0.12451172	0.008056641	-0.004882813	0	44330	0	0	0
204	205	205	Category C	-0.26391602	0.19189453	1.0078125	0.057617188	0.12084961	-0.48901367	0	0	14/11/2017	14	11	2017	16:51:23	60683	0.2	16	51	23	0	0.060302734	3.4514648	-0.21972656	0.19555664	1.0014648	0.95507813	0.044433594	0	0	0	0	0	0	0	0	0	1.0439453	0.043945313	0.053955078	-0.043945313	-0.003662109	0.006103516	0	44330	0	0	0
205	206	206	Category C	-0.2277832	0.19189453	0.95996094	0.016845703	0.11669922	-0.49047852	0	0	14/11/2017	14	11	2017	16:51:23	60683	0.3	16	51	23	0	0.060302734	3.4514648	-0.21899414	0.19555664	1.0019531	2.2409668	0.043212891	0	0	0	0	0	0	0	0	0	1.0441895	0.044189453	0.0546875	-0.008544922	-0.003662109	-0.041992188	0	44330	0	0	0
206	207	207	Category C	-0.19189453	0.21582031	1.0319824	0.047607422	0.12109375	-0.48828125	0	0	14/11/2017	14	11	2017	16:51:23	60683	0.4	16	51	23	0	0.060302734	3.4514648	-0.21899414	0.19677734	1.0024414	3.0466309	0.044189453	0	0	0	0	0	0	0	0	0	1.0449219	0.044921875	0.075439453	0.027099609	0.018798828	0.029296875	0	44330	0	0	0
207	208	208	Category C	-0.2277832	0.2277832	0.98388672	0.038818359	0.125	-0.48828125	0	0	14/11/2017	14	11	2017	16:51:23	60683	0.5	16	51	23	0	0.060302734	3.4514648	-0.21777344	0.19726563	1.0024414	3.8879395	0.036865234	0	0	0	0	0	0	0	0	0	1.0446777	0.044677734	0.058837891	-0.009765625	0.030273438	-0.018554688	0	44330	0	0	0
208	209	209	Category C	-0.2277832	0.20385742	1.0319824	0.064453125	0.12231445	-0.48999023	0	0	14/11/2017	14	11	2017	16:51:23	60683	0.6	16	51	23	0	0.060302734	3.4514648	-0.21777344	0.19848633	1.0026855	4.8356934	0.03125	0	0	0	0	0	0	0	0	0	1.045166	0.045166016	0.044189453	-0.009765625	0.005126953	0.029052734	0	44330	0	0	0
209	210	210	Category C	-0.21582031	0.17993164	1.0078125	0.031738281	0.12353516	-0.48925781	0	0	14/11/2017	14	11	2017	16:51:23	60683	0.7	16	51	23	0	0.060302734	3.4514648	-0.21728516	0.19873047	1.0024414	5.8745117	0.01953125	0	0	0	0	0	0	0	0	0	1.0449219	0.044921875	0.025634766	0.001464844	-0.018798828	0.005126953	0	44330	0	0	0
210	211	211	Category C	-0.19189453	0.21582031	1.0559082	0.043457031	0.12402344	-0.48901367	0	0	14/11/2017	14	11	2017	16:51:23	60683	0.8	16	51	23	0	0.060302734	3.4514648	-0.21459961	0.19995117	1.0031738	6.953125	0.059570313	0	0	0	0	0	0	0	0	0	1.045166	0.045166016	0.091308594	0.022705078	0.015625	0.052490234	0	44330	0	0	0
211	212	212	Category C	-0.2277832	0.21582031	1.0078125	0.038818359	0.12133789	-0.49194336	0	0	14/11/2017	14	11	2017	16:51:23	60683	0.9	16	51	23	0	0.060302734	3.4514648	-0.21508789	0.19726563	1.0031738	8.2185059	0.022705078	0	0	0	0	0	0	0	0	0	1.0446777	0.044677734	0.035644531	-0.012451172	0.018310547	0.004394531	0	44330	0	0	0
212	213	213	Category C	-0.14379883	0.17993164	1.0319824	0.046875	0.12109375	-0.4921875	0	0	14/11/2017	14	11	2017	16:51:24	60684	0	16	51	24	0	0.060302734	3.4514648	-0.21240234	0.19555664	1.0068359	7.755127	0.074707031	0	0	0	0	0	0	0	0	0	1.0473633	0.047363281	0.109375	0.068603516	-0.015625	0.024902344	0	44330	0	0	0
213	214	214	Category C	-0.31176758	0.19189453	1.0197754	0.039794922	0.12304688	-0.48901367	0	0	14/11/2017	14	11	2017	16:51:24	60684	0.1	16	51	24	0	0.060302734	3.4514648	-0.21240234	0.19238281	1.0112305	5.6591797	0.099609375	0	0	0	0	0	0	0	0	0	1.0512695	0.051269531	0.1081543	-0.099121094	-0.000488281	0.008300781	0	44330	0	0	0
214	215	215	Category C	-0.14379883	0.21582031	1.0078125	0.03515625	0.12524414	-0.4909668	0	0	14/11/2017	14	11	2017	16:51:24	60684	0.2	16	51	24	0	0.060302734	3.4514648	-0.20263672	0.19506836	1.0063477	4.2792969	0.0625	0	0	0	0	0	0	0	0	0	1.0449219	0.044921875	0.081054688	0.058837891	0.020507813	0.001220703	0	44330	0	0	0
215	216	216	Category C	-0.29980469	0.23999023	0.99584961	0.044433594	0.11962891	-0.49023438	0	0	14/11/2017	14	11	2017	16:51:24	60684	0.3	16	51	24	0	0.060302734	3.4514648	-0.20019531	0.19677734	1.0097656	4.015625	0.10913086	0	0	0	0	0	0	0	0	0	1.0480957	0.048095703	0.15649414	-0.099365234	0.04296875	-0.013916016	0	44330	0	0	0
216	217	217	Category C	-0.10791016	0.13183594	0.98388672	0.038574219	0.12817383	-0.48901367	0	0	14/11/2017	14	11	2017	16:51:24	60684	0.4	16	51	24	0	0.060302734	3.4514648	-0.20336914	0.20922852	1.0068359	2.6257324	0.125	0	0	0	0	0	0	0	0	0	1.0483398	0.048339844	0.19604492	0.095458984	-0.077392578	-0.022949219	0	44330	0	0	0
217	218	218	Category C	-0.25195313	0.23999023	1.0078125	0.057373047	0.12255859	-0.48486328	0	0	14/11/2017	14	11	2017	16:51:24	60684	0.5	16	51	24	0	0.060302734	3.4514648	-0.20849609	0.21313477	1.0170898	1.234375	0.051757813	0	0	0	0	0	0	0	0	0	1.0598145	0.059814453	0.079589844	-0.043212891	0.026611328	-0.009277344	0	44330	0	0	0
218	219	219	Category C	-0.17993164	0.17993164	0.98388672	0.029052734	0.11987305	-0.49023438	0	0	14/11/2017	14	11	2017	16:51:24	60684	0.6	16	51	24	0	0.060302734	3.4514648	-0.20874023	0.21386719	0.9921875	0.80078125	0.045410156	0	0	0	0	0	0	0	0	0	1.036377	0.036376953	0.071533203	0.028808594	-0.033935547	-0.008300781	0	44330	0	0	0
219	220	220	Category C	-0.20385742	0.21582031	1.0439453	0.051269531	0.12255859	-0.48901367	0	0	14/11/2017	14	11	2017	16:51:24	60684	0.7	16	51	24	0	0.060302734	3.4514648	-0.2265625	0.2265625	1.0070801	1.2956543	0.044433594	0	0	0	0	0	0	0	0	0	1.0568848	0.056884766	0.0703125	0.022705078	-0.010742188	0.036621094	0	44330	0	0	0
220	221	221	Category C	-0.17993164	0.19189453	0.98388672	0.0390625	0.11645508	-0.48828125	0	0	14/11/2017	14	11	2017	16:51:24	60684	0.8	16	51	24	0	0.060302734	3.4514648	-0.22436523	0.22387695	1.0070801	0.65209961	0.059326172	0	0	0	0	0	0	0	0	0	1.0556641	0.055664063	0.099609375	0.044433594	-0.031982422	-0.023193359	0	44330	0	0	0
221	222	222	Category C	-0.21582031	0.2277832	1.0078125	0.068359375	0.12060547	-0.48681641	0	0	14/11/2017	14	11	2017	16:51:24	60684	0.9	16	51	24	0	0.060302734	3.4514648	-0.23022461	0.22094727	1.0175781	2.9313965	0.018798828	0	0	0	0	0	0	0	0	0	1.0666504	0.066650391	0.031005859	0.014404297	0.006591797	-0.009765625	0	44330	0	0	0
222	223	223	Category C	-0.2277832	0.20385742	0.95996094	0.039306641	0.11572266	-0.4934082	0	0	14/11/2017	14	11	2017	16:51:25	60685	0	16	51	25	0	0.060302734	3.4514648	-0.23217773	0.22802734	1.0161133	3.5053711	0.061279297	0	0	0	0	0	0	0	0	0	1.0668945	0.066894531	0.084716797	0.004394531	-0.024169922	-0.056152344	0	44330	0	0	0
223	224	224	Category C	-0.20385742	0.20385742	1.0197754	0.058349609	0.11816406	-0.49023438	0	0	14/11/2017	14	11	2017	16:51:25	60685	0.1	16	51	25	0	0.060302734	3.4514648	-0.22851563	0.23144531	1.0170898	2.6408691	0.037109375	0	0	0	0	0	0	0	0	0	1.0678711	0.067871094	0.054931641	0.024658203	-0.027587891	0.002441406	0	44330	0	0	0
224	225	225	Category C	-0.26391602	0.21582031	1.0197754	0.046875	0.12524414	-0.48901367	0	0	14/11/2017	14	11	2017	16:51:25	60685	0.2	16	51	25	0	0.060302734	3.4514648	-0.22680664	0.22851563	1.0187988	2.7585449	0.0390625	0	0	0	0	0	0	0	0	0	1.0686035	0.068603516	0.050537109	-0.036865234	-0.012695313	0.000732422	0	44330	0	0	0
225	226	226	Category C	-0.15576172	0.19189453	1.0197754	0.074462891	0.12109375	-0.48583984	0	0	14/11/2017	14	11	2017	16:51:25	60685	0.3	16	51	25	0	0.060302734	3.4514648	-0.22802734	0.22949219	1.0185547	3.6369629	0.081542969	0	0	0	0	0	0	0	0	0	1.0686035	0.068603516	0.11108398	0.072265625	-0.037597656	0.000976563	0	44330	0	0	0
226	227	227	Category C	-0.23999023	0.21582031	0.99584961	0.042724609	0.11621094	-0.48925781	0	0	14/11/2017	14	11	2017	16:51:25	60685	0.4	16	51	25	0	0.060302734	3.4514648	-0.22485352	0.22827148	1.0183105	1.9658203	0.029785156	0	0	0	0	0	0	0	0	0	1.067627	0.067626953	0.050048828	-0.014892578	-0.012451172	-0.022460938	0	44330	0	0	0
227	228	228	Category C	-0.19189453	0.20385742	0.99584961	0.054199219	0.12402344	-0.48583984	0	0	14/11/2017	14	11	2017	16:51:25	60685	0.5	16	51	25	0	0.060302734	3.4514648	-0.22094727	0.24731445	1.019043	0.99755859	0.057128906	0	0	0	0	0	0	0	0	0	1.0715332	0.071533203	0.095947266	0.029052734	-0.043457031	-0.023193359	0	44330	0	0	0
228	229	229	Category C	-0.20385742	0.19189453	0.99584961	0.049316406	0.12231445	-0.49023438	0	0	14/11/2017	14	11	2017	16:51:25	60685	0.6	16	51	25	0	0.060302734	3.4514648	-0.21728516	0.21777344	1.0383301	0.89550781	0.051757813	0	0	0	0	0	0	0	0	0	1.0830078	0.083007813	0.08203125	0.013427734	-0.025878906	-0.042480469	0	44330	0	0	0
229	230	230	Category C	-0.14379883	0.20385742	1.0078125	0.071289063	0.13012695	-0.48364258	0	0	14/11/2017	14	11	2017	16:51:25	60685	0.7	16	51	25	0	0.060302734	3.4514648	-0.21459961	0.19335938	1.0734863	1.8254395	0.097167969	0	0	0	0	0	0	0	0	0	1.1115723	0.11157227	0.1472168	0.070800781	0.010253906	-0.065673828	0	44330	0	0	0
230	231	231	Category C	-0.2277832	0.21582031	0.98388672	0.046875	0.12280273	-0.49194336	0	0	14/11/2017	14	11	2017	16:51:25	60685	0.8	16	51	25	0	0.060302734	3.4514648	-0.20263672	0.24902344	1.0883789	0.9284668	0.11254883	0	0	0	0	0	0	0	0	0	1.1347656	0.13476563	0.1628418	-0.024902344	-0.033203125	-0.10449219	0	44330	0	0	0
231	232	232	Category C	-0.17993164	0.21582031	0.98388672	0.053955078	0.11914063	-0.48999023	0	0	14/11/2017	14	11	2017	16:51:25	60685	0.9	16	51	25	0	0.060302734	3.4514648	-0.20117188	0.23095703	1.0905762	0.89306641	0.10986328	0	0	0	0	0	0	0	0	0	1.1328125	0.1328125	0.14331055	0.021240234	-0.015136719	-0.10668945	0	44330	0	0	0
232	233	233	Category C	-0.29980469	0.20385742	0.99584961	0.059326172	0.11669922	-0.48925781	0	0	14/11/2017	14	11	2017	16:51:26	60686	0	16	51	26	0	0.060302734	3.4514648	-0.19921875	0.23974609	1.0917969	0.57568359	0.14355469	0	0	0	0	0	0	0	0	0	1.135498	0.13549805	0.23242188	-0.1003418	-0.035888672	-0.095947266	0	44330	0	0	0
233	234	234	Category C	-0.10791016	0.16796875	0.99584961	0.057861328	0.12548828	-0.48803711	0	0	14/11/2017	14	11	2017	16:51:26	60686	0.1	16	51	26	0	0.060302734	3.4514648	-0.19677734	0.23095703	1.0947266	0.12817383	0.1472168	0	0	0	0	0	0	0	0	0	1.1359863	0.13598633	0.2512207	0.088867188	-0.062988281	-0.098876953	0	44330	0	0	0
234	235	235	Category C	-0.27587891	0.26391602	1.0197754	0.063720703	0.12133789	-0.48925781	0	0	14/11/2017	14	11	2017	16:51:26	60686	0.2	16	51	26	0	0.060302734	3.4514648	-0.19799805	0.22631836	1.0959473	0.72460938	0.11499023	0	0	0	0	0	0	0	0	0	1.1364746	0.13647461	0.19140625	-0.077636719	0.037353516	-0.076171875	0	44330	0	0	0
235	236	236	Category C	-0.19189453	0.16796875	0.99584961	0.042480469	0.125	-0.48901367	0	0	14/11/2017	14	11	2017	16:51:26	60686	0.3	16	51	26	0	0.060302734	3.4514648	-0.1965332	0.22631836	1.0957031	1.4221191	0.11572266	0	0	0	0	0	0	0	0	0	1.1359863	0.13598633	0.16308594	0.004638672	-0.058349609	-0.099853516	0	44330	0	0	0
236	237	237	Category C	-0.20385742	0.21582031	1.0078125	0.060058594	0.12573242	-0.48901367	0	0	14/11/2017	14	11	2017	16:51:26	60686	0.4	16	51	26	0	0.059814453	3.3644531	-0.19677734	0.22460938	1.0961914	1.2023926	0.089111328	0	0	0	0	0	0	0	0	0	1.1362305	0.13623047	0.10449219	-0.006835938	-0.008789063	-0.088378906	0	44330	0	0	0
237	238	238	Category C	-0.10791016	0.19189453	0.99584961	0.069091797	0.12207031	-0.48681641	0	0	14/11/2017	14	11	2017	16:51:26	60686	0.5	16	51	26	0	0.059814453	3.3644531	-0.19555664	0.22363281	1.0969238	0.11987305	0.13769531	0	0	0	0	0	0	0	0	0	1.1364746	0.13647461	0.22094727	0.087646484	-0.031738281	-0.10107422	0	44330	0	0	0
238	239	239	Category C	-0.25195313	0.20385742	0.99584961	0.052246094	0.12524414	-0.48901367	0	0	14/11/2017	14	11	2017	16:51:26	60686	0.6	16	51	26	0	0.059814453	3.3644531	-0.19604492	0.22314453	1.0966797	0.19873047	0.11694336	0	0	0	0	0	0	0	0	0	1.1362305	0.13623047	0.17602539	-0.055664063	-0.019287109	-0.10083008	0	44330	0	0	0
239	240	240	Category C	-0.20385742	0.20385742	1.0439453	0.049804688	0.11767578	-0.49121094	0	0	14/11/2017	14	11	2017	16:51:26	60686	0.7	16	51	26	0	0.059814453	3.3644531	-0.19433594	0.22167969	1.0969238	0.029052734	0.056640625	0	0	0	0	0	0	0	0	0	1.1357422	0.13574219	0.080078125	-0.009277344	-0.017822266	-0.052978516	0	44330	0	0	0
240	241	241	Category C	-0.23999023	0.23999023	0.99584961	0.062988281	0.1171875	-0.48803711	0	0	14/11/2017	14	11	2017	16:51:26	60686	0.8	16	51	26	0	0.059814453	3.3644531	-0.19506836	0.22094727	1.0969238	0.22290039	0.11230469	0	0	0	0	0	0	0	0	0	1.1359863	0.13598633	0.16479492	-0.044677734	0.018798828	-0.10107422	0	44330	0	0	0
241	242	242	Category C	-0.14379883	0.20385742	0.95996094	0.056396484	0.12353516	-0.4909668	0	0	14/11/2017	14	11	2017	16:51:26	60686	0.9	16	51	26	0	0.059814453	3.3644531	-0.1940918	0.21972656	1.0974121	1.560791	0.1472168	0	0	0	0	0	0	0	0	0	1.1359863	0.13598633	0.20385742	0.050292969	-0.015869141	-0.13745117	0	44330	0	0	0
242	243	243	Category C	-0.2878418	0.20385742	1.0078125	0.068847656	0.12402344	-0.48681641	0	0	14/11/2017	14	11	2017	16:51:27	60687	0	16	51	27	0	0.059814453	3.3644531	-0.1965332	0.21777344	1.0983887	1.4702148	0.12939453	0	0	0	0	0	0	0	0	0	1.1369629	0.13696289	0.19604492	-0.091064453	-0.013916016	-0.090576172	0	44330	0	0	0
243	244	244	Category C	-0.21582031	0.20385742	0.97192383	0.044921875	0.12280273	-0.48999023	0	0	14/11/2017	14	11	2017	16:51:27	60687	0.1	16	51	27	0	0.059814453	3.3644531	-0.19580078	0.21630859	1.0983887	0.65161133	0.12866211	0	0	0	0	0	0	0	0	0	1.1364746	0.13647461	0.15893555	-0.019775391	-0.012451172	-0.12646484	0	44330	0	0	0
244	245	245	Category C	-0.19189453	0.19189453	1.0197754	0.062011719	0.11987305	-0.48706055	0	0	14/11/2017	14	11	2017	16:51:27	60687	0.2	16	51	27	0	0.059814453	3.3644531	-0.19750977	0.21411133	1.0949707	1.3413086	0.078613281	0	0	0	0	0	0	0	0	0	1.1330566	0.13305664	0.10327148	0.005615234	-0.022216797	-0.075195313	0	44330	0	0	0
245	246	246	Category C	-0.20385742	0.20385742	0.98388672	0.047851563	0.11767578	-0.4921875	0	0	14/11/2017	14	11	2017	16:51:27	60687	0.3	16	51	27	0	0.059814453	3.3644531	-0.19848633	0.21435547	1.0981445	2.3864746	0.11499023	0	0	0	0	0	0	0	0	0	1.1364746	0.13647461	0.13012695	-0.005126953	-0.010498047	-0.11425781	0	44330	0	0	0
246	247	247	Category C	-0.20385742	0.21582031	1.0197754	0.070800781	0.1237793	-0.48583984	0	0	14/11/2017	14	11	2017	16:51:27	60687	0.4	16	51	27	0	0.059814453	3.3644531	-0.19873047	0.21630859	1.0979004	4.213623	0.078369141	0	0	0	0	0	0	0	0	0	1.1364746	0.13647461	0.083740234	-0.004882813	-0.000488281	-0.078125	0	44330	0	0	0
247	248	248	Category C	-0.20385742	0.20385742	0.98388672	0.041748047	0.11474609	-0.49121094	0	0	14/11/2017	14	11	2017	16:51:27	60687	0.5	16	51	27	0	0.059814453	3.3644531	-0.20141602	0.21630859	1.0966797	5.9208984	0.11352539	0	0	0	0	0	0	0	0	0	1.1357422	0.13574219	0.12792969	-0.002197266	-0.012451172	-0.11279297	0	44330	0	0	0
248	249	249	Category C	-0.16796875	0.20385742	1.0078125	0.057373047	0.1184082	-0.48681641	0	0	14/11/2017	14	11	2017	16:51:27	60687	0.6	16	51	27	0	0.059814453	3.3644531	-0.20288086	0.21508789	1.0964355	2.3737793	0.095947266	0	0	0	0	0	0	0	0	0	1.1357422	0.13574219	0.13525391	0.034912109	-0.011230469	-0.088623047	0	44330	0	0	0
249	250	250	Category C	-0.16796875	0.21582031	1.0197754	0.052246094	0.12109375	-0.48925781	0	0	14/11/2017	14	11	2017	16:51:27	60687	0.7	16	51	27	0	0.059814453	3.3644531	-0.20458984	0.21484375	1.095459	3.0446777	0.084228516	0	0	0	0	0	0	0	0	0	1.1350098	0.13500977	0.11328125	0.036621094	0.000732422	-0.075683594	0	44330	0	0	0
250	251	251	Category M	-0.14379883	-0.14379883	0.92382813	0.008300781	0.059570313	-0.50024414	0	0	14/11/2017	14	11	2017	16:51:35	60695	0	16	51	35	0	0.060058594	3.4562988	-0.20336914	0.21630859	1.0942383	10.50708	0.40283203	0	0	0	0	0	0	0	0	0	1.1337891	0.13378906	0.59033203	0.059570313	-0.36010742	-0.17041016	0	44330	0	0	0
251	252	252	Category M	-0.2277832	0.047851563	1.355957	0.029052734	0.051269531	-0.50317383	0	0	14/11/2017	14	11	2017	16:51:35	60695	0.099	16	51	35	0	0.060058594	3.4562988	-0.20507813	0.21704102	1.09375	14.23584	0.31274414	0	0	0	0	0	0	0	0	0	1.1337891	0.13378906	0.45385742	-0.022460938	-0.16918945	0.26196289	0	44330	0	0	0
252	253	253	Category M	-0.16796875	-0.10791016	1.355957	-0.008789063	0.053710938	-0.50439453	0	0	14/11/2017	14	11	2017	16:51:35	60695	0.199	16	51	35	0	0.060058594	3.4562988	-0.20581055	0.2175293	1.0935059	12.62085	0.41967773	0	0	0	0	0	0	0	0	0	1.1337891	0.13378906	0.62573242	0.037841797	-0.32543945	0.26220703	0	44330	0	0	0
253	254	254	Category M	0.41992188	0.39599609	0.61181641	-0.060546875	0.014892578	-0.50292969	0	0	14/11/2017	14	11	2017	16:51:35	60695	0.3	16	51	35	0	0.060058594	3.4562988	-0.20678711	0.22094727	1.090332	22.162598	0.80786133	0	0	0	0	0	0	0	0	0	1.1315918	0.1315918	1.2802734	0.62670898	0.17480469	-0.47851563	0	44330	0	0	0
254	255	255	Category M	0.011962891	0.29980469	1.3198242	-0.042480469	-0.033691406	-0.50341797	0	0	14/11/2017	14	11	2017	16:51:35	60695	0.4	16	51	35	0	0.060058594	3.4562988	-0.20532227	0.22363281	1.0944824	84.714844	0.32202148	0	0	0	0	0	0	0	0	0	1.1359863	0.13598633	0.51855469	0.21728516	0.075927734	0.22509766	0	44330	0	0	0
255	256	256	Category M	-0.69580078	1.1398926	0.74389648	-0.059082031	-0.050292969	-0.50195313	0	0	14/11/2017	14	11	2017	16:51:35	60695	0.5	16	51	35	0	0.060058594	3.4562988	-0.20288086	0.2253418	1.0969238	93.771729	1.0969238	0	0	0	0	0	0	0	0	0	1.1379395	0.13793945	1.7602539	-0.49267578	0.91430664	-0.35302734	0	44330	0	0	0
256	257	257	Category M	-0.55175781	0.49194336	1.7878418	-0.2199707	-0.010742188	-0.46655273	0	0	14/11/2017	14	11	2017	16:51:35	60695	0.6	16	51	35	0	0.060058594	3.4562988	-0.20458984	0.22290039	1.0878906	94.992432	0.82617188	0	0	0	0	0	0	0	0	0	1.1291504	0.12915039	1.315918	-0.34692383	0.26879883	0.69970703	0	44330	0	0	0
257	258	258	Category M	-0.43188477	0.26391602	-0.92382813	-0.12890625	-0.0234375	-0.49584961	0	0	14/11/2017	14	11	2017	16:51:35	60695	0.7	16	51	35	0	0.060058594	3.4562988	-0.20947266	0.21826172	1.0930176	80.239502	2.029541	0	0	0	0	0	0	0	0	0	1.1342773	0.13427734	2.2849121	-0.22216797	0.045410156	-2.0168457	0	44330	0	0	0
258	259	259	Category M	-1.5717773	1.1279297	2.1479492	-0.085449219	-0.16162109	-0.47875977	0	0	14/11/2017	14	11	2017	16:51:35	60695	0.8	16	51	35	0	0.060058594	3.4562988	-0.20825195	0.20776367	1.1083984	77.411621	1.9455566	0	0	0	0	0	0	0	0	0	1.1467285	0.14672852	3.3227539	-1.3632813	0.91992188	1.0393066	0	44330	0	0	0
259	260	260	Category M	-0.13183594	-0.011962891	0.99584961	-0.092773438	-0.32763672	-0.38891602	0	0	14/11/2017	14	11	2017	16:51:35	60695	0.9	16	51	35	0	0.060058594	3.4562988	-0.20654297	0.21655273	1.105957	82.16626	0.2644043	0	0	0	0	0	0	0	0	0	1.145752	0.14575195	0.41333008	0.074707031	-0.22851563	-0.11010742	0	44330	0	0	0
260	261	261	Category M	-0.7199707	-0.035888672	1.8117676	-0.13427734	-0.41723633	-0.26904297	0	0	14/11/2017	14	11	2017	16:51:36	60696	0	16	51	36	0	0.060058594	3.4562988	-0.20385742	0.21313477	1.1018066	92.716553	0.91210938	0	0	0	0	0	0	0	0	0	1.140625	0.140625	1.4750977	-0.51586914	-0.24902344	0.7097168	0	44330	0	0	0
261	262	262	Category M	-0.40795898	0.73193359	0.86376953	-0.27368164	-0.34228516	-0.27172852	0	0	14/11/2017	14	11	2017	16:51:36	60696	0.09	16	51	36	0	0.060058594	3.4562988	-0.2043457	0.2109375	1.1020508	104.08789	0.60791016	0	0	0	0	0	0	0	0	0	1.140625	0.140625	0.96264648	-0.20336914	0.52075195	-0.23828125	0	44330	0	0	0
262	263	263	Category M	0.14379883	0.45581055	1.0678711	-0.082763672	-0.20800781	-0.45776367	0	0	14/11/2017	14	11	2017	16:51:36	60696	0.181	16	51	36	0	0.060058594	3.4562988	-0.18603516	0.20898438	1.1088867	108.0918	0.41381836	0	0	0	0	0	0	0	0	0	1.1437988	0.14379883	0.61767578	0.32983398	0.24658203	-0.041015625	0	44330	0	0	0
263	264	264	Category M	-0.071777344	-0.011962891	1.1518555	-0.030517578	-0.22387695	-0.45898438	0	0	14/11/2017	14	11	2017	16:51:36	60696	0.272	16	51	36	0	0.060058594	3.4562988	-0.17285156	0.21313477	1.1054688	76.26123	0.25097656	0	0	0	0	0	0	0	0	0	1.1391602	0.13916016	0.37255859	0.10107422	-0.22509766	0.046142578	0	44330	0	0	0
264	265	265	Category M	-0.27587891	0.26391602	0.93579102	-0.057373047	-0.24072266	-0.44604492	0	0	14/11/2017	14	11	2017	16:51:36	60696	0.363	16	51	36	0	0.060058594	3.4562988	-0.16308594	0.21899414	1.1164551	14.133057	0.2175293	0	0	0	0	0	0	0	0	0	1.1491699	0.14916992	0.33813477	-0.11254883	0.044677734	-0.18066406	0	44330	0	0	0
265	266	266	Category M	0.023925781	0.11987305	1.0078125	-0.059570313	-0.24853516	-0.45092773	0	0	14/11/2017	14	11	2017	16:51:36	60696	0.454	16	51	36	0	0.060058594	3.4562988	-0.15844727	0.22753906	1.1130371	9.2856445	0.23657227	0	0	0	0	0	0	0	0	0	1.1469727	0.14697266	0.39550781	0.18237305	-0.10766602	-0.10522461	0	44330	0	0	0
266	267	267	Category M	0.083984375	1.7277832	1.0319824	-0.002441406	-0.22900391	-0.45874023	0	0	14/11/2017	14	11	2017	16:51:36	60696	0.545	16	51	36	0	0.060058594	3.4562988	-0.1640625	0.21948242	1.1174316	18.512939	1.5307617	0	0	0	0	0	0	0	0	0	1.1506348	0.15063477	1.842041	0.24804688	1.5080566	-0.085449219	0	44330	0	0	0
267	268	268	Category M	0.071777344	-2.171875	2.5917969	-0.04296875	-0.32470703	-0.39990234	0	0	14/11/2017	14	11	2017	16:51:36	60696	0.636	16	51	36	0	0.060058594	3.4562988	-0.15405273	0.2265625	1.1118164	29.592285	2.8273926	0	0	0	0	0	0	0	0	0	1.1452637	0.14526367	4.104248	0.22583008	-2.3984375	1.4797363	0	44330	0	0	0
268	269	269	Category M	-0.011962891	-1.763916	3.815918	-0.028564453	-0.14477539	-0.48852539	0	0	14/11/2017	14	11	2017	16:51:36	60696	0.727	16	51	36	0	0.060058594	3.4562988	-0.15869141	0.24194336	1.1289063	35.932129	3.3562012	0	0	0	0	0	0	0	0	0	1.1655273	0.16552734	4.8395996	0.14672852	-2.0058594	2.6867676	0	44330	0	0	0
269	270	270	Category M	0.79199219	4.6679688	2.2077637	-0.031738281	-0.44433594	-0.27685547	0	0	14/11/2017	14	11	2017	16:51:36	60696	0.818	16	51	36	0	0.060058594	3.4562988	-0.14379883	0.21630859	1.112793	36.653564	4.6784668	0	0	0	0	0	0	0	0	0	1.1428223	0.14282227	6.4819336	0.93579102	4.451416	1.0947266	0	44330	0	0	0
270	271	271	Category M	-0.10791016	-1.2358398	1.2358398	-0.050048828	-0.14477539	-0.48364258	0	0	14/11/2017	14	11	2017	16:51:36	60696	0.909	16	51	36	0	0.060058594	3.4562988	-0.14086914	0.2121582	1.1069336	33.519531	1.4541016	0	0	0	0	0	0	0	0	0	1.1359863	0.13598633	1.6098633	0.032958984	-1.447998	0.12866211	0	44330	0	0	0
271	272	272	Category M	0.023925781	0.88793945	1.0678711	-0.11035156	-0.24169922	-0.4440918	0	0	14/11/2017	14	11	2017	16:51:37	60697	0	16	51	37	0	0.060058594	3.4562988	-0.1484375	0.22583008	1.1105957	23.643799	0.68530273	0	0	0	0	0	0	0	0	0	1.1430664	0.14306641	0.87719727	0.17236328	0.66186523	-0.042724609	0	44330	0	0	0
272	273	273	Category M	-0.083984375	-0.46777344	1.2839355	0.012207031	-0.1472168	-0.49047852	0	0	14/11/2017	14	11	2017	16:51:37	60697	0.111	16	51	37	0	0.060058594	3.4562988	-0.14160156	0.2331543	1.1171875	5.6459961	0.72290039	0	0	0	0	0	0	0	0	0	1.1499023	0.14990234	0.92529297	0.057617188	-0.70092773	0.16650391	0	44330	0	0	0
273	274	274	Category M	-0.2878418	-0.15576172	1.079834	-0.037109375	-0.23095703	-0.45898438	0	0	14/11/2017	14	11	2017	16:51:37	60697	0.222	16	51	37	0	0.060058594	3.4562988	-0.140625	0.22460938	1.1186523	0.63085938	0.40966797	0	0	0	0	0	0	0	0	0	1.1496582	0.1496582	0.56665039	-0.1472168	-0.38037109	-0.038818359	0	44330	0	0	0
274	275	275	Category M	-0.095947266	0.21582031	0.99584961	-0.058349609	-0.24194336	-0.44702148	0	0	14/11/2017	14	11	2017	16:51:37	60697	0.333	16	51	37	0	0.060058594	3.4562988	-0.140625	0.24194336	1.1120605	6.144043	0.12719727	0	0	0	0	0	0	0	0	0	1.1467285	0.14672852	0.18725586	0.044677734	-0.026123047	-0.11621094	0	44330	0	0	0
275	276	276	Category M	-0.14379883	0.047851563	1.0197754	-0.027587891	-0.22827148	-0.46289063	0	0	14/11/2017	14	11	2017	16:51:37	60697	0.444	16	51	37	0	0.060058594	3.4562988	-0.1472168	0.25341797	1.1413574	15.375488	0.23876953	0	0	0	0	0	0	0	0	0	1.1784668	0.1784668	0.33056641	0.003417969	-0.20556641	-0.12158203	0	44330	0	0	0
276	277	277	Category M	-0.16796875	0.14379883	1.0917969	-0.036132813	-0.23681641	-0.45092773	0	0	14/11/2017	14	11	2017	16:51:37	60697	0.555	16	51	37	0	0.060058594	3.4562988	-0.14672852	0.24658203	1.1520996	32.552734	0.12109375	0	0	0	0	0	0	0	0	0	1.1875	0.1875	0.18457031	-0.020996094	-0.1027832	-0.060302734	0	44330	0	0	0
277	278	278	Category M	-0.20385742	0.15576172	1.0078125	-0.054443359	-0.22460938	-0.45605469	0	0	14/11/2017	14	11	2017	16:51:37	60697	0.666	16	51	37	0	0.060058594	3.4562988	-0.14746094	0.23974609	1.152832	35.614014	0.17675781	0	0	0	0	0	0	0	0	0	1.1867676	0.18676758	0.28515625	-0.056152344	-0.083984375	-0.14501953	0	44330	0	0	0
278	279	279	Category M	-0.19189453	0.10791016	1.0078125	-0.045410156	-0.22412109	-0.45166016	0	0	14/11/2017	14	11	2017	16:51:37	60697	0.777	16	51	37	0	0.060058594	3.4562988	-0.14941406	0.24462891	1.1525879	42.117676	0.20361328	0	0	0	0	0	0	0	0	0	1.1877441	0.18774414	0.32397461	-0.042236328	-0.13671875	-0.14477539	0	44330	0	0	0
279	280	280	Category M	-0.16796875	0.15576172	0.99584961	-0.036132813	-0.24047852	-0.4519043	0	0	14/11/2017	14	11	2017	16:51:37	60697	0.888	16	51	37	0	0.060302734	3.4272949	-0.14794922	0.24487305	1.1520996	50.253418	0.18115234	0	0	0	0	0	0	0	0	0	1.1872559	0.18725586	0.26538086	-0.019775391	-0.089111328	-0.15625	0	44330	0	0	0
280	281	281	Category M	-0.17993164	0.16796875	1.0559082	0.002929688	-0.25488281	-0.44458008	0	0	14/11/2017	14	11	2017	16:51:38	60698	0	16	51	38	0	0.060302734	3.4272949	-0.1484375	0.24243164	1.1520996	57.000488	0.12573242	0	0	0	0	0	0	0	0	0	1.1867676	0.18676758	0.20239258	-0.03125	-0.074462891	-0.096191406	0	44330	0	0	0
281	282	282	Category N	-0.35986328	0.059814453	1.0678711	0.30029297	-0.19433594	-0.39575195	0	0	14/11/2017	14	11	2017	16:51:40	60700	0.5	16	51	40	0	0.060302734	3.4272949	-0.14624023	0.23925781	1.151123	58.463135	0.29101563	0	0	0	0	0	0	0	0	0	1.1848145	0.18481445	0.47631836	-0.21337891	-0.17944336	-0.083251953	0	44330	0	0	0
282	283	283	Category N	-0.2277832	0.11987305	1.0078125	0.32128906	-0.17260742	-0.39331055	0	0	14/11/2017	14	11	2017	16:51:40	60700	0.6	16	51	40	0	0.060302734	3.4272949	-0.1496582	0.23657227	1.1523438	50.21582	0.20166016	0	0	0	0	0	0	0	0	0	1.1860352	0.18603516	0.33935547	-0.077880859	-0.11669922	-0.14453125	0	44330	0	0	0
283	284	284	Category N	-0.2277832	0.023925781	0.7199707	0.34741211	-0.15698242	-0.37963867	0	0	14/11/2017	14	11	2017	16:51:40	60700	0.7	16	51	40	0	0.060302734	3.4272949	-0.14990234	0.23413086	1.1533203	52.03418	0.48779297	0	0	0	0	0	0	0	0	0	1.1862793	0.1862793	0.72143555	-0.077636719	-0.21020508	-0.43334961	0	44330	0	0	0
284	285	285	Category N	-0.34790039	0.21582031	1.2719727	0.34228516	-0.14208984	-0.38769531	0	0	14/11/2017	14	11	2017	16:51:40	60700	0.8	16	51	40	0	0.060302734	3.4272949	-0.15014648	0.23022461	1.1513672	52.735107	0.23193359	0	0	0	0	0	0	0	0	0	1.1835938	0.18359375	0.33251953	-0.19750977	-0.014404297	0.12036133	0	44330	0	0	0
285	286	286	Category N	-0.23999023	0.3359375	0.93579102	0.35546875	-0.13500977	-0.37841797	0	0	14/11/2017	14	11	2017	16:51:40	60700	0.9	16	51	40	0	0.060302734	3.4272949	-0.15209961	0.22729492	1.1520996	51.487793	0.25732422	0	0	0	0	0	0	0	0	0	1.184082	0.18408203	0.41235352	-0.087646484	0.10839844	-0.21630859	0	44330	0	0	0
286	287	287	Category N	-0.40795898	0.2277832	0.93579102	0.31665039	-0.13134766	-0.40820313	0	0	14/11/2017	14	11	2017	16:51:41	60701	0	16	51	41	0	0.060302734	3.4272949	-0.15405273	0.22875977	1.1530762	48.391602	0.33398438	0	0	0	0	0	0	0	0	0	1.1855469	0.18554688	0.47216797	-0.25366211	-0.000976563	-0.21728516	0	44330	0	0	0
287	288	288	Category N	-0.34790039	0.13183594	0.97192383	0.27197266	-0.13208008	-0.43066406	0	0	14/11/2017	14	11	2017	16:51:41	60701	0.1	16	51	41	0	0.060302734	3.4272949	-0.15454102	0.22875977	1.151123	45.123047	0.28100586	0	0	0	0	0	0	0	0	0	1.1838379	0.18383789	0.46972656	-0.19311523	-0.096923828	-0.17919922	0	44330	0	0	0
288	289	289	Category N	-0.37182617	0.17993164	0.94799805	0.28588867	-0.12060547	-0.42749023	0	0	14/11/2017	14	11	2017	16:51:41	60701	0.2	16	51	41	0	0.060302734	3.4272949	-0.15698242	0.2277832	1.1503906	40.074219	0.29882813	0	0	0	0	0	0	0	0	0	1.1833496	0.18334961	0.46508789	-0.21459961	-0.047851563	-0.20239258	0	44330	0	0	0
289	290	290	Category N	-0.11987305	0.2878418	0.89990234	0.30688477	-0.13037109	-0.40917969	0	0	14/11/2017	14	11	2017	16:51:41	60701	0.3	16	51	41	0	0.060302734	3.4272949	-0.16040039	0.23217773	1.1491699	32.296875	0.25854492	0	0	0	0	0	0	0	0	0	1.1833496	0.18334961	0.34545898	0.040527344	0.055419922	-0.24926758	0	44330	0	0	0
290	291	291	Category N	-0.31176758	0.2878418	1.0319824	0.33886719	-0.16308594	-0.38183594	0	0	14/11/2017	14	11	2017	16:51:41	60701	0.4	16	51	41	0	0.060302734	3.4272949	-0.15917969	0.23095703	1.1464844	22.591309	0.19897461	0	0	0	0	0	0	0	0	0	1.1804199	0.18041992	0.32373047	-0.15234375	0.056640625	-0.11450195	0	44330	0	0	0
291	292	292	Category N	-0.2878418	0.25195313	0.98388672	0.28588867	-0.19384766	-0.40991211	0	0	14/11/2017	14	11	2017	16:51:41	60701	0.5	16	51	41	0	0.060302734	3.4272949	-0.16235352	0.23364258	1.151123	12.097656	0.20996094	0	0	0	0	0	0	0	0	0	1.185791	0.18579102	0.31079102	-0.12524414	0.018066406	-0.16723633	0	44330	0	0	0
292	293	293	Category N	-0.2277832	0.44384766	0.77978516	0.29223633	-0.21557617	-0.39501953	0	0	14/11/2017	14	11	2017	16:51:41	60701	0.6	16	51	41	0	0.060302734	3.4272949	-0.16162109	0.23242188	1.1462402	0.53710938	0.42822266	0	0	0	0	0	0	0	0	0	1.1809082	0.1809082	0.64404297	-0.065917969	0.21118164	-0.36645508	0	44330	0	0	0
293	294	294	Category N	-0.20385742	0.41992188	1.355957	0.27099609	-0.24291992	-0.39111328	0	0	14/11/2017	14	11	2017	16:51:41	60701	0.7	16	51	41	0	0.059814453	3.4289062	-0.16479492	0.23193359	1.140625	8.432373	0.28833008	0	0	0	0	0	0	0	0	0	1.1755371	0.17553711	0.44189453	-0.038818359	0.18774414	0.21533203	0	44330	0	0	0
294	295	295	Category N	0.059814453	0.34790039	1.1879883	0.20947266	-0.24829102	-0.42211914	0	0	14/11/2017	14	11	2017	16:51:41	60701	0.8	16	51	41	0	0.059814453	3.4289062	-0.17529297	0.22802734	1.144043	13.487549	0.26733398	0	0	0	0	0	0	0	0	0	1.1796875	0.1796875	0.39868164	0.23510742	0.11962891	0.043701172	0	44330	0	0	0
295	296	296	Category N	-0.43188477	0.035888672	0.27587891	0.093017578	-0.19995117	-0.46704102	0	0	14/11/2017	14	11	2017	16:51:41	60701	0.9	16	51	41	0	0.059814453	3.4289062	-0.1796875	0.22729492	1.1413574	21.50708	0.92163086	0	0	0	0	0	0	0	0	0	1.1777344	0.17773438	1.309082	-0.25195313	-0.19140625	-0.86547852	0	44330	0	0	0
296	297	297	Category N	-0.50390625	-0.23999023	1.4038086	0.025634766	-0.20751953	-0.47167969	0	0	14/11/2017	14	11	2017	16:51:42	60702	0	16	51	42	0	0.059814453	3.4289062	-0.17724609	0.21582031	1.145752	30.122314	0.6171875	0	0	0	0	0	0	0	0	0	1.1794434	0.17944336	1.0402832	-0.32641602	-0.45581055	0.2578125	0	44330	0	0	0
297	298	298	Category N	-0.15576172	-0.59985352	2.2319336	-0.088623047	-0.29174805	-0.41699219	0	0	14/11/2017	14	11	2017	16:51:42	60702	0.1	16	51	42	0	0.059814453	3.4289062	-0.17480469	0.21264648	1.1335449	37.422852	1.3662109	0	0	0	0	0	0	0	0	0	1.1665039	0.16650391	1.9296875	0.019042969	-0.8125	1.0981445	0	44330	0	0	0
298	299	299	Category N	-0.035888672	0.88793945	0.77978516	-0.19091797	-0.30761719	-0.36572266	0	0	14/11/2017	14	11	2017	16:51:42	60702	0.2	16	51	42	0	0.059814453	3.4289062	-0.17602539	0.2121582	1.1564941	41.435791	0.78613281	0	0	0	0	0	0	0	0	0	1.1889648	0.18896484	1.1923828	0.14013672	0.67553711	-0.37670898	0	44330	0	0	0
299	300	300	Category N	0.011962891	-0.047851563	0.7199707	-0.296875	-0.34619141	-0.25170898	0	0	14/11/2017	14	11	2017	16:51:42	60702	0.3	16	51	42	0	0.059814453	3.4289062	-0.16333008	0.19970703	1.1413574	51.026611	0.51928711	0	0	0	0	0	0	0	0	0	1.170166	0.17016602	0.84448242	0.17529297	-0.24755859	-0.42138672	0	44330	0	0	0
300	301	301	Category N	-0.2277832	0	1.0078125	-0.17944336	-0.24462891	-0.41796875	0	0	14/11/2017	14	11	2017	16:51:42	60702	0.4	16	51	42	0	0.059814453	3.4289062	-0.16650391	0.20117188	1.1391602	62.985352	0.24804688	0	0	0	0	0	0	0	0	0	1.1687012	0.16870117	0.39379883	-0.061035156	-0.20117188	-0.13134766	0	44330	0	0	0
301	302	302	Category N	1.2597656	0.083984375	1.5598145	-0.1328125	-0.22070313	-0.43896484	0	0	14/11/2017	14	11	2017	16:51:42	60702	0.5	16	51	42	0	0.059814453	3.4289062	-0.16381836	0.203125	1.1269531	67.718018	1.4926758	0	0	0	0	0	0	0	0	0	1.1567383	0.15673828	1.9758301	1.423584	-0.11914063	0.43261719	0	44330	0	0	0
302	303	303	Category N	0.81591797	0.52783203	0.68383789	0.1730957	-0.23681641	-0.4375	0	0	14/11/2017	14	11	2017	16:51:42	60702	0.6	16	51	42	0	0.059814453	3.4289062	-0.16552734	0.19506836	1.1274414	65.154785	1.1274414	0	0	0	0	0	0	0	0	0	1.15625	0.15625	1.7580566	0.98144531	0.33251953	-0.44360352	0	44330	0	0	0
303	304	304	Category N	0.58789063	0.68383789	1.8837891	-0.008056641	-0.2421875	-0.44995117	0	0	14/11/2017	14	11	2017	16:51:42	60702	0.7	16	51	42	0	0.059814453	3.4289062	-0.17260742	0.19042969	1.1262207	56.157715	1.1811523	0	0	0	0	0	0	0	0	0	1.1552734	0.15527344	2.0112305	0.76049805	0.49316406	0.75732422	0	44330	0	0	0
304	305	305	Category N	0.095947266	0.88793945	0.75585938	0.10839844	-0.43603516	-0.28027344	0	0	14/11/2017	14	11	2017	16:51:42	60702	0.8	16	51	42	0	0.059814453	3.4289062	-0.17626953	0.19213867	1.1252441	51.491211	0.83349609	0	0	0	0	0	0	0	0	0	1.1550293	0.1550293	1.3374023	0.2722168	0.69555664	-0.36938477	0	44330	0	0	0
305	306	306	Category N	-0.59985352	-0.45581055	1.3798828	0.001953125	-0.37670898	-0.359375	0	0	14/11/2017	14	11	2017	16:51:42	60702	0.9	16	51	42	0	0.059814453	3.4289062	-0.17919922	0.19091797	1.125	37.806641	0.8125	0	0	0	0	0	0	0	0	0	1.1550293	0.1550293	1.3220215	-0.42041016	-0.64672852	0.25463867	0	44330	0	0	0
306	307	307	Category N	0.55175781	0.79199219	0.53979492	-0.063232422	-0.27319336	-0.43383789	0	0	14/11/2017	14	11	2017	16:51:43	60703	0	16	51	43	0	0.059814453	3.4289062	-0.18701172	0.19067383	1.1237793	20.628662	1.1171875	0	0	0	0	0	0	0	0	0	1.1550293	0.1550293	1.9238281	0.73876953	0.60107422	-0.58398438	0	44330	0	0	0
307	308	308	Category N	-0.55175781	1.4279785	2.3637695	0.35009766	-0.17553711	-0.37084961	0	0	14/11/2017	14	11	2017	16:51:43	60703	0.1	16	51	43	0	0.059814453	3.4289062	-0.19360352	0.17016602	1.1210938	3.9421387	1.8037109	0	0	0	0	0	0	0	0	0	1.1503906	0.15039063	2.8581543	-0.35791016	1.2575684	1.2424316	0	44330	0	0	0
308	309	309	Category N	0.98388672	-1.8479004	-0.2878418	0.265625	-0.31884766	-0.3515625	0	0	14/11/2017	14	11	2017	16:51:43	60703	0.2	16	51	43	0	0.059814453	3.4289062	-0.20117188	0.19921875	1.1000977	18.361816	2.7424316	0	0	0	0	0	0	0	0	0	1.1359863	0.13598633	4.6203613	1.1850586	-2.0471191	-1.3879395	0	44330	0	0	0
309	310	310	Category N	0.083984375	-0.13183594	0.53979492	0.32666016	-0.40991211	-0.18847656	0	0	14/11/2017	14	11	2017	16:51:43	60703	0.3	16	51	43	0	0.059814453	3.4289062	-0.20727539	0.22241211	1.0637207	30.264648	0.6965332	0	0	0	0	0	0	0	0	0	1.1064453	0.10644531	1.1696777	0.29125977	-0.35424805	-0.52392578	0	44330	0	0	0
310	311	311	Category N	-0.82788086	1.3078613	1.2719727	0.062744141	-0.39453125	-0.3503418	0	0	14/11/2017	14	11	2017	16:51:43	60703	0.4	16	51	43	0	0.059814453	3.4289062	-0.22485352	0.16577148	1.0473633	48.902832	1.3105469	0	0	0	0	0	0	0	0	0	1.0839844	0.083984375	1.9689941	-0.6027832	1.1418457	0.22436523	0	44330	0	0	0
311	312	312	Category N	0.37182617	0.80395508	1.5	0.075683594	-0.087890625	-0.49658203	0	0	14/11/2017	14	11	2017	16:51:43	60703	0.5	16	51	43	0	0.059814453	3.4289062	-0.22924805	0.18359375	1.041748	60.287354	0.97753906	0	0	0	0	0	0	0	0	0	1.0825195	0.082519531	1.6791992	0.60107422	0.62011719	0.45800781	0	44330	0	0	0
312	313	313	Category N	-0.21582031	-0.49194336	1.1279297	0.30761719	-0.11206055	-0.41503906	0	0	14/11/2017	14	11	2017	16:51:43	60703	0.6	16	51	43	0	0.059814453	3.4289062	-0.23730469	0.17285156	1.0405273	65.230713	0.6706543	0	0	0	0	0	0	0	0	0	1.0810547	0.081054688	0.77368164	0.021484375	-0.66479492	0.087158203	0	44330	0	0	0
313	314	314	Category N	-0.11987305	1.5598145	0.45581055	0.077880859	-0.097900391	-0.4987793	0	0	14/11/2017	14	11	2017	16:51:43	60703	0.7	16	51	43	0	0.059814453	3.4289062	-0.24047852	0.18017578	1.0354004	53.924316	1.5009766	0	0	0	0	0	0	0	0	0	1.0783691	0.078369141	2.079834	0.12060547	1.3793945	-0.57958984	0	44330	0	0	0
314	315	315	Category N	-0.79199219	1.1757813	3.3718262	0.25830078	-0.31811523	-0.3515625	0	0	14/11/2017	14	11	2017	16:51:43	60703	0.8	16	51	43	0	0.059814453	3.4289062	-0.24243164	0.18457031	1.032959	60.091309	2.598877	0	0	0	0	0	0	0	0	0	1.0769043	0.076904297	3.8793945	-0.54931641	0.9909668	2.338623	0	44330	0	0	0
315	316	316	Category N	-0.15576172	-0.37182617	1.8598633	0.13964844	0.081542969	-0.48217773	0	0	14/11/2017	14	11	2017	16:51:43	60703	0.9	16	51	43	0	0.059814453	3.4289062	-0.24853516	0.18408203	1.0319824	60.244141	1.0012207	0	0	0	0	0	0	0	0	0	1.0773926	0.077392578	1.4763184	0.092773438	-0.5559082	0.82763672	0	44330	0	0	0
316	317	317	Category N	-0.27587891	-0.3359375	1.0559082	0.3659668	-0.21704102	-0.34887695	0	0	14/11/2017	14	11	2017	16:51:44	60704	0	16	51	44	0	0.059814453	3.4289062	-0.25512695	0.18554688	1.0307617	54.641113	0.52246094	0	0	0	0	0	0	0	0	0	1.0778809	0.077880859	0.56713867	-0.020507813	-0.52148438	0.024902344	0	44330	0	0	0
317	318	318	Category N	-0.26391602	0.58789063	0.98388672	0.24365234	0.001464844	-0.45605469	0	0	14/11/2017	14	11	2017	16:51:44	60704	0.1	16	51	44	0	0.059814453	3.4289062	-0.25610352	0.18530273	1.0253906	44.958984	0.40454102	0	0	0	0	0	0	0	0	0	1.0732422	0.073242188	0.45166016	-0.007568359	0.40234375	-0.041503906	0	44330	0	0	0
318	319	319	Category N	-0.11987305	0.21582031	0.95996094	0.29980469	0.033447266	-0.42260742	0	0	14/11/2017	14	11	2017	16:51:44	60704	0.2	16	51	44	0	0.059814453	3.4289062	-0.26147461	0.18530273	1.026123	45.494141	0.15917969	0	0	0	0	0	0	0	0	0	1.0751953	0.075195313	0.23828125	0.14160156	0.030273438	-0.066162109	0	44330	0	0	0
319	320	320	Category N	-0.25195313	0.023925781	1.0439453	0.26049805	0.091064453	-0.43115234	0	0	14/11/2017	14	11	2017	16:51:44	60704	0.3	16	51	44	0	0.059814453	3.4289062	-0.2644043	0.18554688	1.0239258	51.33667	0.16333008	0	0	0	0	0	0	0	0	0	1.0737305	0.073730469	0.19433594	0.012451172	-0.16162109	0.019775391	0	44330	0	0	0
320	321	321	Category N	-0.071777344	-0.023925781	0.91186523	0.26245117	0.091064453	-0.43237305	0	0	14/11/2017	14	11	2017	16:51:44	60704	0.4	16	51	44	0	0.059814453	3.4289062	-0.26855469	0.18530273	1.0231934	47.674316	0.30810547	0	0	0	0	0	0	0	0	0	1.0739746	0.073974609	0.51757813	0.19677734	-0.20922852	-0.11132813	0	44330	0	0	0
321	322	322	Category N	-0.40795898	0	1.0559082	0.28710938	0.10498047	-0.41381836	0	0	14/11/2017	14	11	2017	16:51:44	60704	0.5	16	51	44	0	0.059814453	3.4289062	-0.27539063	0.18554688	1.0214844	49.123047	0.23046875	0	0	0	0	0	0	0	0	0	1.0742188	0.07421875	0.35229492	-0.13232422	-0.18554688	0.034179688	0	44330	0	0	0
322	323	323	Category N	-0.29980469	0	1.079834	0.25415039	0.12182617	-0.42675781	0	0	14/11/2017	14	11	2017	16:51:44	60704	0.6	16	51	44	0	0.059814453	3.4289062	-0.2746582	0.18603516	1.015625	53.761963	0.19824219	0	0	0	0	0	0	0	0	0	1.0686035	0.068603516	0.27490234	-0.024902344	-0.18603516	0.063964844	0	44330	0	0	0
323	324	324	Category N	-0.23999023	-0.10791016	0.81591797	0.30078125	0.13647461	-0.3918457	0	0	14/11/2017	14	11	2017	16:51:44	60704	0.7	16	51	44	0	0.059814453	3.4289062	-0.28173828	0.18603516	1.0158691	63.847656	0.35791016	0	0	0	0	0	0	0	0	0	1.0705566	0.070556641	0.53564453	0.041748047	-0.29394531	-0.19995117	0	44330	0	0	0
324	325	325	Category N	-0.35986328	-0.035888672	1.079834	0.29077148	0.14160156	-0.40112305	0	0	14/11/2017	14	11	2017	16:51:44	60704	0.8	16	51	44	0	0.059814453	3.4289062	-0.28515625	0.18725586	1.0175781	53.63208	0.24316406	0	0	0	0	0	0	0	0	0	1.0732422	0.073242188	0.35986328	-0.074462891	-0.22314453	0.062011719	0	44330	0	0	0
325	326	326	Category N	-0.35986328	0.31176758	1.0678711	0.27807617	0.12207031	-0.41235352	0	0	14/11/2017	14	11	2017	16:51:44	60704	0.9	16	51	44	0	0.059814453	3.4289062	-0.28979492	0.18579102	1.0136719	45.686279	0.15356445	0	0	0	0	0	0	0	0	0	1.0705566	0.070556641	0.24975586	-0.069824219	0.12573242	0.053955078	0	44330	0	0	0
326	327	327	Category N	-0.2277832	0.2277832	0.86376953	0.24853516	0.15014648	-0.42041016	0	0	14/11/2017	14	11	2017	16:51:45	60705	0	16	51	45	0	0.059814453	3.4289062	-0.29223633	0.18261719	1.0119629	39.032715	0.16772461	0	0	0	0	0	0	0	0	0	1.0690918	0.069091797	0.25756836	0.064453125	0.044921875	-0.14819336	0	44330	0	0	0
327	328	328	Category N	-0.40795898	0.11987305	0.92382813	0.1862793	0.15991211	-0.4440918	0	0	14/11/2017	14	11	2017	16:51:45	60705	0.1	16	51	45	0	0.059814453	3.4289062	-0.29248047	0.18188477	1.0117188	27.49707	0.15771484	0	0	0	0	0	0	0	0	0	1.0688477	0.068847656	0.26513672	-0.11523438	-0.062011719	-0.087890625	0	44330	0	0	0
328	329	329	Category N	-0.44384766	0.55175781	0.91186523	0.10253906	0.15551758	-0.46875	0	0	14/11/2017	14	11	2017	16:51:45	60705	0.2	16	51	45	0	0.059814453	3.4289062	-0.29492188	0.1809082	1.0107422	17.646484	0.41137695	0	0	0	0	0	0	0	0	0	1.0683594	0.068359375	0.61816406	-0.14868164	0.37060547	-0.098876953	0	44330	0	0	0
329	330	330	Category N	-0.059814453	0.11987305	0.80395508	0.1472168	0.17626953	-0.45117188	0	0	14/11/2017	14	11	2017	16:51:45	60705	0.3	16	51	45	0	0.059814453	3.4289062	-0.2980957	0.1809082	1.0100098	13.48999	0.32104492	0	0	0	0	0	0	0	0	0	1.0686035	0.068603516	0.50561523	0.23828125	-0.061035156	-0.20605469	0	44330	0	0	0
330	331	331	Category N	-0.39599609	0.071777344	1.2958984	0.17163086	0.16748047	-0.44726563	0	0	14/11/2017	14	11	2017	16:51:45	60705	0.4	16	51	45	0	0.059814453	3.4289062	-0.30322266	0.17993164	1.0078125	17.48584	0.32128906	0	0	0	0	0	0	0	0	0	1.067627	0.067626953	0.48876953	-0.092529297	-0.1081543	0.2878418	0	44330	0	0	0
331	332	332	Category N	-0.17993164	-0.059814453	0.97192383	0.16601563	0.17138672	-0.44311523	0	0	14/11/2017	14	11	2017	16:51:45	60705	0.5	16	51	45	0	0.060058594	3.3644531	-0.30712891	0.17773438	1.0063477	14.234863	0.27172852	0	0	0	0	0	0	0	0	0	1.0671387	0.067138672	0.39941406	0.12719727	-0.23754883	-0.034423828	0	44330	0	0	0
332	333	333	Category N	-0.41992188	-0.13183594	0.88793945	0.19458008	0.15234375	-0.44213867	0	0	14/11/2017	14	11	2017	16:51:45	60705	0.6	16	51	45	0	0.060058594	3.3644531	-0.31005859	0.17675781	1.005127	8.3903809	0.34790039	0	0	0	0	0	0	0	0	0	1.0666504	0.066650391	0.53588867	-0.10961914	-0.30859375	-0.1171875	0	44330	0	0	0
333	334	334	Category N	-0.41992188	0.083984375	0.88793945	0.16601563	0.15014648	-0.45556641	0	0	14/11/2017	14	11	2017	16:51:45	60705	0.7	16	51	45	0	0.060058594	3.3644531	-0.31420898	0.17211914	1.0063477	7.4121094	0.18164063	0	0	0	0	0	0	0	0	0	1.0683594	0.068359375	0.3125	-0.10546875	-0.088134766	-0.1184082	0	44330	0	0	0
334	335	335	Category N	-0.34790039	0.23999023	1.1159668	0.18530273	0.15649414	-0.44335938	0	0	14/11/2017	14	11	2017	16:51:45	60705	0.8	16	51	45	0	0.060058594	3.3644531	-0.31884766	0.16918945	1	5.9128418	0.13867188	0	0	0	0	0	0	0	0	0	1.0632324	0.063232422	0.21533203	-0.028808594	0.070556641	0.11572266	0	44330	0	0	0
335	336	336	Category N	-0.49194336	0.21582031	1.0917969	0.2199707	0.14477539	-0.43603516	0	0	14/11/2017	14	11	2017	16:51:45	60705	0.9	16	51	45	0	0.060058594	3.3644531	-0.32739258	0.16699219	0.99658203	1.9182129	0.19604492	0	0	0	0	0	0	0	0	0	1.0622559	0.062255859	0.30834961	-0.16430664	0.048583984	0.094970703	0	44330	0	0	0
336	337	337	Category N	-0.34790039	0.2277832	0.80395508	0.19458008	0.15209961	-0.44311523	0	0	14/11/2017	14	11	2017	16:51:46	60706	0	16	51	46	0	0.060058594	3.3644531	-0.32836914	0.16674805	1.0031738	0.41796875	0.20922852	0	0	0	0	0	0	0	0	0	1.0688477	0.068847656	0.27978516	-0.019287109	0.060791016	-0.19921875	0	44330	0	0	0
337	338	338	Category N	-0.52783203	0.23999023	0.92382813	0.20117188	0.14868164	-0.44116211	0	0	14/11/2017	14	11	2017	16:51:46	60706	0.1	16	51	46	0	0.060058594	3.3644531	-0.32861328	0.17114258	0.99707031	2.3432617	0.22290039	0	0	0	0	0	0	0	0	0	1.0637207	0.063720703	0.34082031	-0.19897461	0.068603516	-0.073242188	0	44330	0	0	0
338	339	339	Category N	-0.56396484	0.13183594	0.92382813	0.16088867	0.14355469	-0.45996094	0	0	14/11/2017	14	11	2017	16:51:46	60706	0.2	16	51	46	0	0.060058594	3.3644531	-0.33300781	0.17993164	0.97998047	2.375	0.2421875	0	0	0	0	0	0	0	0	0	1.0505371	0.050537109	0.33496094	-0.23071289	-0.048095703	-0.056152344	0	44330	0	0	0
339	340	340	Category G	-0.38378906	0.095947266	0.82788086	0.1784668	0.16137695	-0.44311523	0	0	14/11/2017	14	11	2017	16:51:50	60710	0.3	16	51	50	0	0.060546875	3.4144043	-0.34008789	0.17041016	0.98193359	0.55249023	0.17651367	0	0	0	0	0	0	0	0	0	1.0529785	0.052978516	0.27197266	-0.043457031	-0.074462891	-0.15405273	0	44330	0	0	0
340	341	341	Category G	-0.51586914	0.13183594	0.82788086	0.17675781	0.15551758	-0.44946289	0	0	14/11/2017	14	11	2017	16:51:50	60710	0.4	16	51	50	0	0.060546875	3.4144043	-0.34716797	0.17260742	0.98291016	2.4892578	0.23266602	0	0	0	0	0	0	0	0	0	1.0566406	0.056640625	0.36450195	-0.16845703	-0.040771484	-0.1550293	0	44330	0	0	0
341	342	342	Category G	-0.53979492	0.071777344	0.91186523	0.13500977	0.14331055	-0.46508789	0	0	14/11/2017	14	11	2017	16:51:50	60710	0.5	16	51	50	0	0.060546875	3.4144043	-0.34814453	0.17407227	0.97998047	2.5961914	0.22753906	0	0	0	0	0	0	0	0	0	1.0544434	0.054443359	0.36181641	-0.19140625	-0.10229492	-0.068115234	0	44330	0	0	0
342	343	343	Category G	-0.41992188	0.083984375	0.97192383	0.15234375	0.1628418	-0.45654297	0	0	14/11/2017	14	11	2017	16:51:50	60710	0.6	16	51	50	0	0.060546875	3.4144043	-0.37133789	0.17382813	0.97143555	4.0258789	0.10205078	0	0	0	0	0	0	0	0	0	1.0544434	0.054443359	0.13867188	-0.048339844	-0.08984375	0.000488281	0	44330	0	0	0
343	344	344	Category G	-0.37182617	0.13183594	1.0678711	0.16894531	0.16992188	-0.44506836	0	0	14/11/2017	14	11	2017	16:51:50	60710	0.7	16	51	50	0	0.060546875	3.4144043	-0.38745117	0.16723633	0.97314453	6.2368164	0.10205078	0	0	0	0	0	0	0	0	0	1.060791	0.060791016	0.14575195	0.015625	-0.035400391	0.094482422	0	44330	0	0	0
344	345	345	Category G	-0.50390625	0.16796875	0.91186523	0.20117188	0.16455078	-0.43676758	0	0	14/11/2017	14	11	2017	16:51:50	60710	0.8	16	51	50	0	0.060546875	3.4144043	-0.40258789	0.16040039	0.96191406	3.5922852	0.11303711	0	0	0	0	0	0	0	0	0	1.0551758	0.055175781	0.15869141	-0.10107422	0.007324219	-0.050048828	0	44330	0	0	0
345	346	346	Category G	-0.59985352	0.10791016	0.91186523	0.16235352	0.15991211	-0.45141602	0	0	14/11/2017	14	11	2017	16:51:50	60710	0.9	16	51	50	0	0.060546875	3.4144043	-0.41137695	0.15014648	0.96386719	0.087646484	0.19995117	0	0	0	0	0	0	0	0	0	1.0588379	0.058837891	0.28271484	-0.18823242	-0.042236328	-0.052001953	0	44330	0	0	0
346	347	347	Category G	-0.44384766	0.083984375	0.82788086	0.17529297	0.16381836	-0.44335938	0	0	14/11/2017	14	11	2017	16:51:51	60711	0	16	51	51	0	0.060546875	3.4144043	-0.41308594	0.15771484	0.95751953	3.1047363	0.15234375	0	0	0	0	0	0	0	0	0	1.0546875	0.0546875	0.23413086	-0.030517578	-0.073730469	-0.12963867	0	44330	0	0	0
347	348	348	Category G	-0.53979492	0.14379883	0.89990234	0.20141602	0.15771484	-0.43701172	0	0	14/11/2017	14	11	2017	16:51:51	60711	0.1	16	51	51	0	0.060546875	3.4144043	-0.42602539	0.14672852	0.95800781	3.9631348	0.12768555	0	0	0	0	0	0	0	0	0	1.0588379	0.058837891	0.17504883	-0.11352539	-0.002929688	-0.058105469	0	44330	0	0	0
348	349	349	Category G	-0.50390625	0.095947266	0.91186523	0.17211914	0.16137695	-0.44824219	0	0	14/11/2017	14	11	2017	16:51:51	60711	0.2	16	51	51	0	0.060546875	3.4144043	-0.42553711	0.12988281	0.93823242	3.1723633	0.089111328	0	0	0	0	0	0	0	0	0	1.0383301	0.038330078	0.13867188	-0.078125	-0.033935547	-0.026367188	0	44330	0	0	0
349	350	350	Category G	-0.61181641	0.14379883	0.89990234	0.18554688	0.15112305	-0.44506836	0	0	14/11/2017	14	11	2017	16:51:51	60711	0.3	16	51	51	0	0.060546875	3.4144043	-0.44702148	0.15258789	0.9519043	2.6164551	0.17285156	0	0	0	0	0	0	0	0	0	1.0627441	0.062744141	0.2253418	-0.16455078	-0.008789063	-0.052001953	0	44330	0	0	0
350	351	351	Category G	-0.44384766	0.17993164	0.79199219	0.18164063	0.14282227	-0.45239258	0	0	14/11/2017	14	11	2017	16:51:51	60711	0.4	16	51	51	0	0.060546875	3.4144043	-0.45629883	0.15161133	0.95385742	1.2421875	0.16479492	0	0	0	0	0	0	0	0	0	1.0681152	0.068115234	0.20263672	0.012451172	0.028076172	-0.16186523	0	44330	0	0	0
351	352	352	Category G	-0.6237793	0.023925781	0.95996094	0.19702148	0.14404297	-0.44238281	0	0	14/11/2017	14	11	2017	16:51:51	60711	0.5	16	51	51	0	0.060546875	3.4144043	-0.45361328	0.13574219	0.94702148	1.3007813	0.20385742	0	0	0	0	0	0	0	0	0	1.0588379	0.058837891	0.29467773	-0.16992188	-0.11181641	0.012695313	0	44330	0	0	0
352	353	353	Category G	-0.34790039	0.13183594	0.88793945	0.14892578	0.15380859	-0.4609375	0	0	14/11/2017	14	11	2017	16:51:51	60711	0.6	16	51	51	0	0.060546875	3.4144043	-0.46655273	0.12573242	0.93798828	3.0566406	0.12890625	0	0	0	0	0	0	0	0	0	1.0551758	0.055175781	0.17480469	0.11865234	0.005859375	-0.050048828	0	44330	0	0	0
353	354	354	Category G	-0.43188477	0.17993164	0.87597656	0.19360352	0.15405273	-0.44311523	0	0	14/11/2017	14	11	2017	16:51:51	60711	0.7	16	51	51	0	0.060546875	3.4144043	-0.47460938	0.12939453	0.93505859	3.6418457	0.088623047	0	0	0	0	0	0	0	0	0	1.0566406	0.056640625	0.15234375	0.042724609	0.050292969	-0.059082031	0	44330	0	0	0
354	355	355	Category G	-0.58789063	0.17993164	0.92382813	0.14575195	0.14477539	-0.46166992	0	0	14/11/2017	14	11	2017	16:51:51	60711	0.8	16	51	51	0	0.060546875	3.4144043	-0.47973633	0.109375	0.93798828	3.954834	0.12963867	0	0	0	0	0	0	0	0	0	1.0593262	0.059326172	0.19262695	-0.10791016	0.0703125	-0.014160156	0	44330	0	0	0
355	356	356	Category G	-0.671875	0.16796875	0.91186523	0.17407227	0.15136719	-0.45556641	0	0	14/11/2017	14	11	2017	16:51:51	60711	0.9	16	51	51	0	0.060546875	3.4144043	-0.47973633	0.095703125	0.90600586	4.3566895	0.20507813	0	0	0	0	0	0	0	0	0	1.0297852	0.029785156	0.26977539	-0.19189453	0.072021484	0.005615234	0	44330	0	0	0
356	357	357	Category G	-0.25195313	0.13183594	0.671875	0.18286133	0.15454102	-0.44506836	0	0	14/11/2017	14	11	2017	16:51:52	60712	0	16	51	52	0	0.060546875	3.4144043	-0.48583984	0.10229492	0.88989258	4.5822754	0.32104492	0	0	0	0	0	0	0	0	0	1.019043	0.019042969	0.48144531	0.23388672	0.029296875	-0.21801758	0	44330	0	0	0
357	358	358	Category G	-0.6237793	0.15576172	1.0678711	0.24682617	0.15234375	-0.41967773	0	0	14/11/2017	14	11	2017	16:51:52	60712	0.1	16	51	52	0	0.060546875	3.4144043	-0.49047852	0.10961914	0.8840332	3.776123	0.23144531	0	0	0	0	0	0	0	0	0	1.0170898	0.017089844	0.36279297	-0.13305664	0.045898438	0.18359375	0	44330	0	0	0
358	359	359	Category G	-0.43188477	0.13183594	0.81591797	0.13110352	0.13720703	-0.47216797	0	0	14/11/2017	14	11	2017	16:51:52	60712	0.2	16	51	52	0	0.060546875	3.4144043	-0.49462891	0.10375977	0.88305664	2.9194336	0.096191406	0	0	0	0	0	0	0	0	0	1.0175781	0.017578125	0.15795898	0.062744141	0.027832031	-0.067138672	0	44330	0	0	0
359	360	360	Category G	-0.50390625	0.13183594	0.94799805	0.18945313	0.14941406	-0.44506836	0	0	14/11/2017	14	11	2017	16:51:52	60712	0.3	16	51	52	0	0.060546875	3.4144043	-0.49975586	0.1015625	0.88354492	3.1208496	0.071044922	0	0	0	0	0	0	0	0	0	1.0202637	0.020263672	0.098388672	-0.00390625	0.030029297	0.064208984	0	44330	0	0	0
360	361	361	Category G	-0.73193359	0.19189453	0.91186523	0.13671875	0.14770508	-0.46191406	0	0	14/11/2017	14	11	2017	16:51:52	60712	0.4	16	51	52	0	0.060546875	3.4144043	-0.50219727	0.10205078	0.88183594	2.9997559	0.24829102	0	0	0	0	0	0	0	0	0	1.0200195	0.020019531	0.34936523	-0.22949219	0.089599609	0.029785156	0	44330	0	0	0
361	362	362	Category G	-0.29980469	0.083984375	0.61181641	0.20629883	0.12792969	-0.44628906	0	0	14/11/2017	14	11	2017	16:51:52	60712	0.5	16	51	52	0	0.060546875	3.4144043	-0.50830078	0.10400391	0.88183594	2.6196289	0.34179688	0	0	0	0	0	0	0	0	0	1.0231934	0.023193359	0.4987793	0.20849609	-0.020019531	-0.27001953	0	44330	0	0	0
362	363	363	Category G	-0.77978516	0.11987305	1.0197754	0.22412109	0.13305664	-0.43823242	0	0	14/11/2017	14	11	2017	16:51:52	60712	0.6	16	51	52	0	0.060546875	3.4144043	-0.50854492	0.10595703	0.88037109	1.8466797	0.30493164	0	0	0	0	0	0	0	0	0	1.0222168	0.022216797	0.42407227	-0.27099609	0.013671875	0.13916016	0	44330	0	0	0
363	364	364	Category G	-0.50390625	0.11987305	0.86376953	0.12280273	0.13989258	-0.47119141	0	0	14/11/2017	14	11	2017	16:51:52	60712	0.7	16	51	52	0	0.060546875	3.4144043	-0.51098633	0.10742188	0.87817383	1.0847168	0.020263672	0	0	0	0	0	0	0	0	0	1.0217285	0.021728516	0.034179688	0.007080078	0.012207031	-0.014404297	0	44330	0	0	0
364	365	365	Category G	-0.73193359	0.10791016	0.94799805	0.17553711	0.13769531	-0.45678711	0	0	14/11/2017	14	11	2017	16:51:52	60712	0.8	16	51	52	0	0.060546875	3.4144043	-0.51391602	0.10986328	0.87866211	0.93530273	0.22851563	0	0	0	0	0	0	0	0	0	1.0239258	0.023925781	0.2890625	-0.21777344	-0.001953125	0.069091797	0	44330	0	0	0
365	366	366	Category G	-0.41992188	0.083984375	0.80395508	0.12646484	0.13671875	-0.47314453	0	0	14/11/2017	14	11	2017	16:51:52	60712	0.9	16	51	52	0	0.060546875	3.4144043	-0.51586914	0.11206055	0.8762207	0.10473633	0.12329102	0	0	0	0	0	0	0	0	0	1.0229492	0.022949219	0.19628906	0.095947266	-0.028076172	-0.072265625	0	44330	0	0	0
366	367	367	Category G	-0.44384766	0.16796875	0.91186523	0.19628906	0.13305664	-0.44848633	0	0	14/11/2017	14	11	2017	16:51:53	60713	0	16	51	53	0	0.060546875	3.4144043	-0.5168457	0.10864258	0.87475586	0.50390625	0.10083008	0	0	0	0	0	0	0	0	0	1.0217285	0.021728516	0.16918945	0.072998047	0.059082031	0.036865234	0	44330	0	0	0
367	368	368	Category G	-0.53979492	0.059814453	0.89990234	0.14575195	0.12768555	-0.46533203	0	0	14/11/2017	14	11	2017	16:51:53	60713	0.1	16	51	53	0	0.059814453	3.4514648	-0.52050781	0.10693359	0.87573242	0.78735352	0.056396484	0	0	0	0	0	0	0	0	0	1.0241699	0.024169922	0.090576172	-0.019042969	-0.047119141	0.023925781	0	44330	0	0	0
368	369	369	Category G	-0.6237793	0.16796875	0.88793945	0.13842773	0.12280273	-0.46923828	0	0	14/11/2017	14	11	2017	16:51:53	60713	0.2	16	51	53	0	0.059814453	3.4514648	-0.52124023	0.10717773	0.87524414	1.7126465	0.11962891	0	0	0	0	0	0	0	0	0	1.0244141	0.024414063	0.17553711	-0.10229492	0.060546875	0.012451172	0	44330	0	0	0
369	370	370	Category G	-0.52783203	0.21582031	0.7199707	0.14306641	0.12695313	-0.46704102	0	0	14/11/2017	14	11	2017	16:51:53	60713	0.3	16	51	53	0	0.059814453	3.4514648	-0.52197266	0.10107422	0.87524414	2.3134766	0.19287109	0	0	0	0	0	0	0	0	0	1.0239258	0.023925781	0.27563477	-0.005615234	0.11450195	-0.15527344	0	44330	0	0	0
370	371	371	Category G	-0.6237793	0.10791016	0.92382813	0.21386719	0.11767578	-0.44628906	0	0	14/11/2017	14	11	2017	16:51:53	60713	0.4	16	51	53	0	0.059814453	3.4514648	-0.52709961	0.10009766	0.87646484	2.7941895	0.10766602	0	0	0	0	0	0	0	0	0	1.0275879	0.027587891	0.15161133	-0.096435547	0.007568359	0.047119141	0	44330	0	0	0
371	372	372	Category G	-0.51586914	0.17993164	0.88793945	0.13793945	0.1237793	-0.47045898	0	0	14/11/2017	14	11	2017	16:51:53	60713	0.5	16	51	53	0	0.059814453	3.4514648	-0.52783203	0.10009766	0.87231445	3.1591797	0.08203125	0	0	0	0	0	0	0	0	0	1.0246582	0.024658203	0.10742188	0.011962891	0.079589844	0.015380859	0	44330	0	0	0
372	373	373	Category G	-0.56396484	0.071777344	0.87597656	0.17431641	0.12304688	-0.4609375	0	0	14/11/2017	14	11	2017	16:51:53	60713	0.6	16	51	53	0	0.059814453	3.4514648	-0.53173828	0.10229492	0.87084961	3.8720703	0.044433594	0	0	0	0	0	0	0	0	0	1.0256348	0.025634766	0.067626953	-0.031982422	-0.030517578	0.004882813	0	44330	0	0	0
373	374	374	Category G	-0.57592773	0.17993164	0.85180664	0.17773438	0.12646484	-0.45996094	0	0	14/11/2017	14	11	2017	16:51:53	60713	0.7	16	51	53	0	0.059814453	3.4514648	-0.53100586	0.10424805	0.87084961	2.7380371	0.08984375	0	0	0	0	0	0	0	0	0	1.0251465	0.025146484	0.1394043	-0.044677734	0.075439453	-0.019042969	0	44330	0	0	0
374	375	375	Category G	-0.6237793	0.16796875	0.89990234	0.16796875	0.12475586	-0.46264648	0	0	14/11/2017	14	11	2017	16:51:53	60713	0.8	16	51	53	0	0.059814453	3.4514648	-0.53515625	0.10473633	0.87182617	1.6853027	0.11206055	0	0	0	0	0	0	0	0	0	1.0283203	0.028320313	0.17944336	-0.088378906	0.062988281	0.027832031	0	44330	0	0	0
375	376	376	Category G	-0.50390625	0.023925781	0.81591797	0.1809082	0.11547852	-0.4609375	0	0	14/11/2017	14	11	2017	16:51:53	60713	0.9	16	51	53	0	0.059814453	3.4514648	-0.53417969	0.10302734	0.86743164	1.6191406	0.099121094	0	0	0	0	0	0	0	0	0	1.0239258	0.023925781	0.16113281	0.030273438	-0.079101563	-0.051513672	0	44330	0	0	0
376	377	377	Category G	-0.53979492	0.10791016	0.89990234	0.14746094	0.13330078	-0.46289063	0	0	14/11/2017	14	11	2017	16:51:54	60714	0	16	51	54	0	0.059814453	3.4514648	-0.53662109	0.10131836	0.86621094	1.1394043	0.034179688	0	0	0	0	0	0	0	0	0	1.0241699	0.024169922	0.04296875	-0.002929688	0.006347656	0.033447266	0	44330	0	0	0
377	378	378	Category G	-0.50390625	0.10791016	0.86376953	0.14868164	0.12255859	-0.46801758	0	0	14/11/2017	14	11	2017	16:51:54	60714	0.1	16	51	54	0	0.059814453	3.4514648	-0.53759766	0.099853516	0.86694336	0.28344727	0.034912109	0	0	0	0	0	0	0	0	0	1.0251465	0.025146484	0.045166016	0.033691406	0.0078125	-0.003173828	0	44330	0	0	0
378	379	379	Category G	-0.59985352	0.11987305	0.93579102	0.13208008	0.1315918	-0.47045898	0	0	14/11/2017	14	11	2017	16:51:54	60714	0.2	16	51	54	0	0.059814453	3.4514648	-0.53588867	0.09765625	0.86621094	1.9074707	0.096679688	0	0	0	0	0	0	0	0	0	1.0234375	0.0234375	0.1550293	-0.063720703	0.021972656	0.069335938	0	44330	0	0	0
379	380	380	Category G	-0.55175781	0.13183594	0.80395508	0.12670898	0.13012695	-0.47436523	0	0	14/11/2017	14	11	2017	16:51:54	60714	0.3	16	51	54	0	0.059814453	3.4514648	-0.53637695	0.096923828	0.86669922	2.963623	0.073486328	0	0	0	0	0	0	0	0	0	1.0239258	0.023925781	0.11303711	-0.015136719	0.034667969	-0.062744141	0	44330	0	0	0
380	381	381	Category G	-0.31176758	0.10791016	0.77978516	0.19091797	0.13452148	-0.44848633	0	0	14/11/2017	14	11	2017	16:51:54	60714	0.4	16	51	54	0	0.059814453	3.4514648	-0.53637695	0.096923828	0.86669922	3.559082	0.24121094	0	0	0	0	0	0	0	0	0	1.0239258	0.023925781	0.32250977	0.22460938	0.010742188	-0.086914063	0	44330	0	0	0
381	382	382	Category G	-0.58789063	0.071777344	0.86376953	0.14404297	0.12841797	-0.46899414	0	0	14/11/2017	14	11	2017	16:51:54	60714	0.5	16	51	54	0	0.059814453	3.4514648	-0.5378418	0.095703125	0.86865234	4.510498	0.055664063	0	0	0	0	0	0	0	0	0	1.026123	0.026123047	0.078857422	-0.049804688	-0.023925781	-0.004882813	0	44330	0	0	0
382	383	383	Category G	-0.46777344	0	0.82788086	0.12744141	0.13720703	-0.47436523	0	0	14/11/2017	14	11	2017	16:51:54	60714	0.6	16	51	54	0	0.059814453	3.4514648	-0.53686523	0.095703125	0.8684082	5.605957	0.125	0	0	0	0	0	0	0	0	0	1.0256348	0.025634766	0.20556641	0.069091797	-0.095703125	-0.040527344	0	44330	0	0	0
383	384	384	Category G	-0.63598633	0.14379883	0.99584961	0.097167969	0.1394043	-0.47753906	0	0	14/11/2017	14	11	2017	16:51:54	60714	0.7	16	51	54	0	0.059814453	3.4514648	-0.52929688	0.10253906	0.8737793	4.838623	0.16699219	0	0	0	0	0	0	0	0	0	1.0268555	0.026855469	0.26953125	-0.10644531	0.041015625	0.12182617	0	44330	0	0	0
384	385	385	Category G	-0.59985352	0.059814453	0.91186523	0.10913086	0.14624023	-0.47509766	0	0	14/11/2017	14	11	2017	16:51:54	60714	0.8	16	51	54	0	0.059814453	3.4514648	-0.52587891	0.10498047	0.86938477	4.484375	0.096191406	0	0	0	0	0	0	0	0	0	1.0214844	0.021484375	0.16137695	-0.073730469	-0.045166016	0.042236328	0	44330	0	0	0
385	386	386	Category G	-0.73193359	0.14379883	0.86376953	0.15625	0.13183594	-0.46289063	0	0	14/11/2017	14	11	2017	16:51:54	60714	0.9	16	51	54	0	0.059814453	3.4514648	-0.51831055	0.10986328	0.87548828	4.8703613	0.21630859	0	0	0	0	0	0	0	0	0	1.0234375	0.0234375	0.2590332	-0.21337891	0.033691406	-0.01171875	0	44330	0	0	0
386	387	387	Category G	-0.47998047	-0.071777344	0.58789063	0.20288086	0.10620117	-0.45996094	0	0	14/11/2017	14	11	2017	16:51:55	60715	0	16	51	55	0	0.059814453	3.4514648	-0.50805664	0.10961914	0.87890625	4.8601074	0.34423828	0	0	0	0	0	0	0	0	0	1.0212402	0.021240234	0.50097656	0.028076172	-0.18139648	-0.29101563	0	44330	0	0	0
387	388	388	Category G	-0.52783203	0.083984375	0.76782227	0.24121094	0.14990234	-0.42651367	0	0	14/11/2017	14	11	2017	16:51:55	60715	0.1	16	51	55	0	0.059814453	3.4514648	-0.50244141	0.10961914	0.87329102	6.3391113	0.11132813	0	0	0	0	0	0	0	0	0	1.0134277	0.013427734	0.15649414	-0.025146484	-0.025634766	-0.10546875	0	44330	0	0	0
388	389	389	Category G	-0.73193359	-0.047851563	0.80395508	0.17016602	0.15966797	-0.44726563	0	0	14/11/2017	14	11	2017	16:51:55	60715	0.2	16	51	55	0	0.059814453	3.4514648	-0.49853516	0.11303711	0.88256836	7.2033691	0.29418945	0	0	0	0	0	0	0	0	0	1.0200195	0.020019531	0.47290039	-0.2331543	-0.16088867	-0.078613281	0	44330	0	0	0
389	390	390	Category G	-0.65991211	-0.20385742	0.69580078	0.18969727	0.14160156	-0.45043945	0	0	14/11/2017	14	11	2017	16:51:55	60715	0.3	16	51	55	0	0.059814453	3.4514648	-0.49121094	0.11376953	0.88232422	7.7470703	0.4050293	0	0	0	0	0	0	0	0	0	1.0163574	0.016357422	0.67260742	-0.16845703	-0.31762695	-0.18652344	0	44330	0	0	0
390	391	391	Category G	-0.61181641	0.047851563	0.73193359	0.12280273	0.16333008	-0.46166992	0	0	14/11/2017	14	11	2017	16:51:55	60715	0.4	16	51	55	0	0.059814453	3.4514648	-0.48046875	0.11206055	0.87573242	8.5913086	0.20507813	0	0	0	0	0	0	0	0	0	1.005127	0.005126953	0.33935547	-0.13110352	-0.064208984	-0.14379883	0	44330	0	0	0
391	392	392	Category G	-0.65991211	0	0.77978516	0.15429688	0.17700195	-0.4440918	0	0	14/11/2017	14	11	2017	16:51:55	60715	0.5	16	51	55	0	0.059814453	3.4514648	-0.4765625	0.11450195	0.88745117	9.005127	0.24145508	0	0	0	0	0	0	0	0	0	1.013916	0.013916016	0.40551758	-0.18310547	-0.11450195	-0.10766602	0	44330	0	0	0
392	393	393	Category G	-0.86376953	-0.20385742	0.88793945	0.22680664	0.17602539	-0.42138672	0	0	14/11/2017	14	11	2017	16:51:55	60715	0.6	16	51	55	0	0.059814453	3.4514648	-0.4699707	0.11474609	0.88232422	8.6669922	0.5065918	0	0	0	0	0	0	0	0	0	1.0063477	0.006347656	0.71777344	-0.39355469	-0.31860352	0.005371094	0	44330	0	0	0
393	394	394	Category G	-0.52783203	-0.047851563	0.69580078	0.19775391	0.16040039	-0.43603516	0	0	14/11/2017	14	11	2017	16:51:55	60715	0.7	16	51	55	0	0.059814453	3.4514648	-0.46435547	0.11523438	0.87695313	6.0568848	0.25170898	0	0	0	0	0	0	0	0	0	0.99902344	0.000976563	0.4074707	-0.063232422	-0.16308594	-0.18115234	0	44330	0	0	0
394	395	395	Category G	-0.79199219	0.083984375	0.81591797	0.27416992	0.15551758	-0.40405273	0	0	14/11/2017	14	11	2017	16:51:55	60715	0.8	16	51	55	0	0.059814453	3.4514648	-0.46118164	0.11645508	0.88354492	2.0483398	0.33911133	0	0	0	0	0	0	0	0	0	1.003418	0.003417969	0.4309082	-0.33056641	-0.032470703	-0.067626953	0	44330	0	0	0
395	396	396	Category G	-0.63598633	0.16796875	0.57592773	0.25097656	0.17553711	-0.40478516	0	0	14/11/2017	14	11	2017	16:51:55	60715	0.9	16	51	55	0	0.059814453	3.4514648	-0.45458984	0.11523438	0.87524414	0.25708008	0.35400391	0	0	0	0	0	0	0	0	0	0.99316406	0.006835938	0.53344727	-0.18115234	0.052490234	-0.29931641	0	44330	0	0	0
396	397	397	Category G	-0.65991211	0.23999023	0.57592773	0.27319336	0.15795898	-0.40380859	0	0	14/11/2017	14	11	2017	16:51:56	60716	0	16	51	56	0	0.059814453	3.4514648	-0.44506836	0.11450195	0.88842773	1.579834	0.39941406	0	0	0	0	0	0	0	0	0	1.0002441	0.000244141	0.65283203	-0.21459961	0.12524414	-0.3125	0	44330	0	0	0
397	398	398	Category G	-0.58789063	0.11987305	0.91186523	0.25268555	0.13623047	-0.42260742	0	0	14/11/2017	14	11	2017	16:51:56	60716	0.1	16	51	56	0	0.059814453	3.4514648	-0.44262695	0.11303711	0.89477539	4.0029297	0.14624023	0	0	0	0	0	0	0	0	0	1.0046387	0.004638672	0.16870117	-0.14501953	0.006591797	0.016845703	0	44330	0	0	0
398	399	399	Category G	-0.53979492	0.035888672	0.99584961	0.19628906	0.15478516	-0.44116211	0	0	14/11/2017	14	11	2017	16:51:56	60716	0.2	16	51	56	0	0.059814453	3.4514648	-0.43286133	0.11279297	0.88256836	5.7219238	0.17358398	0	0	0	0	0	0	0	0	0	0.98950195	0.010498047	0.296875	-0.10668945	-0.076904297	0.11303711	0	44330	0	0	0
399	400	400	Category G	-0.44384766	0.059814453	0.89990234	0.17822266	0.16455078	-0.44506836	0	0	14/11/2017	14	11	2017	16:51:56	60716	0.3	16	51	56	0	0.059814453	3.4514648	-0.42822266	0.11523438	0.89916992	6.2341309	0.057373047	0	0	0	0	0	0	0	0	0	1.0026855	0.002685547	0.071533203	-0.015380859	-0.055419922	0.000488281	0	44330	0	0	0
400	401	401	Category G	-0.56396484	0.14379883	0.91186523	0.16674805	0.15234375	-0.45239258	0	0	14/11/2017	14	11	2017	16:51:56	60716	0.4	16	51	56	0	0.059814453	3.4514648	-0.41503906	0.11401367	0.89086914	5.7316895	0.15307617	0	0	0	0	0	0	0	0	0	0.98950195	0.010498047	0.19921875	-0.14868164	0.029541016	0.020751953	0	44330	0	0	0
401	402	402	Category G	-0.41992188	0.15576172	0.94799805	0.1730957	0.15454102	-0.45043945	0	0	14/11/2017	14	11	2017	16:51:56	60716	0.5	16	51	56	0	0.059814453	3.4514648	-0.40722656	0.11547852	0.91088867	5.4465332	0.055664063	0	0	0	0	0	0	0	0	0	1.0046387	0.004638672	0.089355469	-0.012451172	0.040039063	0.036865234	0	44330	0	0	0
402	403	403	Category G	-0.50390625	0.10791016	0.89990234	0.20068359	0.15820313	-0.43798828	0	0	14/11/2017	14	11	2017	16:51:56	60716	0.6	16	51	56	0	0.059814453	3.4514648	-0.40429688	0.11523438	0.90820313	5.5915527	0.10009766	0	0	0	0	0	0	0	0	0	1.0009766	0.000976563	0.11523438	-0.099365234	-0.007324219	-0.008300781	0	44330	0	0	0
403	404	404	Category G	-0.46777344	0.095947266	0.85180664	0.17504883	0.15722656	-0.44604492	0	0	14/11/2017	14	11	2017	16:51:56	60716	0.7	16	51	56	0	0.059814453	3.4514648	-0.39257813	0.11474609	0.90209961	3.7480469	0.092041016	0	0	0	0	0	0	0	0	0	0.99047852	0.009521484	0.14404297	-0.074951172	-0.018798828	-0.050292969	0	44330	0	0	0
404	405	405	Category G	-0.50390625	0.13183594	0.88793945	0.17871094	0.15209961	-0.44848633	0	0	14/11/2017	14	11	2017	16:51:56	60716	0.8	16	51	56	0	0.059814453	3.4514648	-0.3894043	0.1159668	0.90161133	0.39282227	0.1159668	0	0	0	0	0	0	0	0	0	0.98901367	0.010986328	0.14379883	-0.11425781	0.015625	-0.013671875	0	44330	0	0	0
405	406	406	Category G	-0.44384766	0.047851563	0.94799805	0.16503906	0.1550293	-0.45141602	0	0	14/11/2017	14	11	2017	16:51:56	60716	0.9	16	51	56	0	0.060058594	3.4482422	-0.37719727	0.1171875	0.92749023	1.4631348	0.098144531	0	0	0	0	0	0	0	0	0	1.0080566	0.008056641	0.15625	-0.06640625	-0.069335938	0.020263672	0	44330	0	0	0
406	407	407	Category G	-0.51586914	0.083984375	0.93579102	0.16210938	0.16186523	-0.45361328	0	0	14/11/2017	14	11	2017	16:51:57	60717	0	16	51	57	0	0.060058594	3.4482422	-0.37231445	0.12011719	0.93383789	2.9350586	0.14794922	0	0	0	0	0	0	0	0	0	1.0126953	0.012695313	0.18139648	-0.14331055	-0.036132813	0.001708984	0	44330	0	0	0
407	408	408	Category G	-0.46777344	0.14379883	0.89990234	0.16967773	0.17114258	-0.44604492	0	0	14/11/2017	14	11	2017	16:51:57	60717	0.1	16	51	57	0	0.060058594	3.4482422	-0.36767578	0.11767578	0.92016602	4.6748047	0.10522461	0	0	0	0	0	0	0	0	0	0.99780273	0.002197266	0.14624023	-0.099853516	0.025878906	-0.020263672	0	44330	0	0	0
408	409	409	Category G	-0.50390625	0.071777344	0.89990234	0.17797852	0.16967773	-0.44116211	0	0	14/11/2017	14	11	2017	16:51:57	60717	0.2	16	51	57	0	0.060058594	3.4482422	-0.36401367	0.12158203	0.9387207	6.1315918	0.15332031	0	0	0	0	0	0	0	0	0	1.0141602	0.014160156	0.22851563	-0.13964844	-0.049804688	-0.038818359	0	44330	0	0	0
409	410	410	Category G	-0.46777344	0.023925781	0.91186523	0.16625977	0.17236328	-0.44506836	0	0	14/11/2017	14	11	2017	16:51:57	60717	0.3	16	51	57	0	0.060058594	3.4482422	-0.34643555	0.12011719	0.93359375	6.2160645	0.15625	0	0	0	0	0	0	0	0	0	1.0029297	0.002929688	0.23901367	-0.12109375	-0.096191406	-0.021728516	0	44330	0	0	0
410	411	411	Category G	-0.46777344	0.071777344	0.95996094	0.16333008	0.17431641	-0.44604492	0	0	14/11/2017	14	11	2017	16:51:57	60717	0.4	16	51	57	0	0.060058594	3.4482422	-0.34082031	0.12231445	0.95800781	4.640625	0.13647461	0	0	0	0	0	0	0	0	0	1.0244141	0.024414063	0.17895508	-0.12670898	-0.050537109	0.001708984	0	44330	0	0	0
411	412	412	Category G	-0.47998047	0.11987305	0.86376953	0.17163086	0.17578125	-0.44213867	0	0	14/11/2017	14	11	2017	16:51:57	60717	0.5	16	51	57	0	0.060058594	3.4482422	-0.3359375	0.12182617	0.953125	3.7832031	0.16918945	0	0	0	0	0	0	0	0	0	1.0178223	0.017822266	0.23510742	-0.14379883	-0.001953125	-0.089355469	0	44330	0	0	0
412	413	413	Category G	-0.35986328	0.035888672	0.87597656	0.20898438	0.17333984	-0.4296875	0	0	14/11/2017	14	11	2017	16:51:57	60717	0.6	16	51	57	0	0.060058594	3.4482422	-0.32958984	0.11962891	0.9440918	3.9423828	0.11206055	0	0	0	0	0	0	0	0	0	1.0073242	0.007324219	0.18212891	-0.030029297	-0.083740234	-0.068115234	0	44330	0	0	0
413	414	414	Category G	-0.75585938	0.11987305	0.97192383	0.19091797	0.17260742	-0.43701172	0	0	14/11/2017	14	11	2017	16:51:57	60717	0.7	16	51	57	0	0.060058594	3.4482422	-0.31982422	0.12231445	0.94799805	3.689209	0.43652344	0	0	0	0	0	0	0	0	0	1.0078125	0.0078125	0.46240234	-0.43579102	-0.002441406	0.023681641	0	44330	0	0	0
414	415	415	Category G	-0.27587891	0.095947266	0.76782227	0.20043945	0.16748047	-0.43261719	0	0	14/11/2017	14	11	2017	16:51:57	60717	0.8	16	51	57	0	0.060058594	3.4482422	-0.30688477	0.12036133	0.93701172	2.409668	0.17382813	0	0	0	0	0	0	0	0	0	0.9934082	0.006591797	0.22485352	0.031005859	-0.024414063	-0.16918945	0	44330	0	0	0
415	416	416	Category G	-0.68383789	0.083984375	0.99584961	0.26538086	0.16821289	-0.3996582	0	0	14/11/2017	14	11	2017	16:51:57	60717	0.9	16	51	57	0	0.060058594	3.4482422	-0.30126953	0.11938477	0.95483398	1.9367676	0.38623047	0	0	0	0	0	0	0	0	0	1.0083008	0.008300781	0.45874023	-0.38232422	-0.035400391	0.040771484	0	44330	0	0	0
416	417	417	Category G	-0.43188477	0.10791016	0.86376953	0.16577148	0.17407227	-0.4440918	0	0	14/11/2017	14	11	2017	16:51:58	60718	0	16	51	58	0	0.060058594	3.4482422	-0.28540039	0.11938477	0.95141602	1.559082	0.17089844	0	0	0	0	0	0	0	0	0	1.0004883	0.000488281	0.24560547	-0.14624023	-0.011474609	-0.087646484	0	44330	0	0	0
417	418	418	Category G	-0.39599609	0.059814453	0.86376953	0.22436523	0.17114258	-0.41943359	0	0	14/11/2017	14	11	2017	16:51:58	60718	0.1	16	51	58	0	0.060058594	3.4482422	-0.27587891	0.12036133	0.96948242	0.77661133	0.17089844	0	0	0	0	0	0	0	0	0	1.0151367	0.015136719	0.28637695	-0.11987305	-0.060546875	-0.10571289	0	44330	0	0	0
418	419	419	Category G	-0.58789063	0.071777344	0.95996094	0.18676758	0.17016602	-0.43896484	0	0	14/11/2017	14	11	2017	16:51:58	60718	0.2	16	51	58	0	0.060058594	3.4482422	-0.26782227	0.12060547	0.95507813	0.45117188	0.32348633	0	0	0	0	0	0	0	0	0	0.99926758	0.000732422	0.37329102	-0.31982422	-0.048828125	0.004638672	0	44330	0	0	0
419	420	420	Category G	-0.39599609	0.10791016	0.82788086	0.18286133	0.18115234	-0.43481445	0	0	14/11/2017	14	11	2017	16:51:58	60718	0.3	16	51	58	0	0.060058594	3.4482422	-0.26049805	0.1159668	0.95117188	1.0744629	0.18310547	0	0	0	0	0	0	0	0	0	0.99291992	0.007080078	0.26660156	-0.13525391	-0.008056641	-0.12329102	0	44330	0	0	0
420	421	421	Category G	-0.6237793	0.035888672	0.97192383	0.20336914	0.18115234	-0.42749023	0	0	14/11/2017	14	11	2017	16:51:58	60718	0.4	16	51	58	0	0.060058594	3.4482422	-0.24829102	0.11743164	0.95703125	1.1787109	0.38452148	0	0	0	0	0	0	0	0	0	0.99560547	0.004394531	0.47192383	-0.37524414	-0.081542969	0.014648438	0	44330	0	0	0
421	422	422	Category G	-0.46777344	0.071777344	0.89990234	0.16650391	0.18579102	-0.43896484	0	0	14/11/2017	14	11	2017	16:51:58	60718	0.5	16	51	58	0	0.060058594	3.4482422	-0.23974609	0.11230469	0.9597168	10.360596	0.23901367	0	0	0	0	0	0	0	0	0	0.99560547	0.004394531	0.32836914	-0.2277832	-0.040527344	-0.059814453	0	44330	0	0	0
422	423	423	Category J	0.17993164	0.6237793	1.4038086	-0.17041016	0.085205078	-0.47729492	0	0	14/11/2017	14	11	2017	16:59:54	61194	0.199	16	59	54	0	0.060302734	3.4514648	-0.23608398	0.11547852	0.96386719	26.05249	0.7902832	0	0	0	0	0	0	0	0	0	0.99902344	0.000976563	1.3640137	0.41601563	0.50805664	0.43969727	0	44330	0	0	0
423	424	424	Category J	-0.095947266	0.32397461	0.70776367	-0.1081543	0.10473633	-0.48901367	0	0	14/11/2017	14	11	2017	16:59:54	61194	0.3	16	59	54	0	0.060302734	3.4740234	-0.22875977	0.11328125	0.95214844	60.875488	0.34912109	0	0	0	0	0	0	0	0	0	0.98583984	0.014160156	0.58813477	0.1328125	0.21044922	-0.24438477	0	44330	0	0	0
424	425	425	Category J	0.10791016	0.56396484	1.4157715	-0.18969727	0.12084961	-0.46972656	0	0	14/11/2017	14	11	2017	16:59:54	61194	0.4	16	59	54	0	0.060302734	3.4740234	-0.2253418	0.11791992	0.96899414	118.29883	0.71362305	0	0	0	0	0	0	0	0	0	1.0019531	0.001953125	1.2258301	0.33325195	0.44580078	0.4465332	0	44330	0	0	0
425	426	426	Category J	0.21582031	0.095947266	1.1757813	-0.11914063	0.099609375	-0.48706055	0	0	14/11/2017	14	11	2017	16:59:54	61194	0.5	16	59	54	0	0.060302734	3.4740234	-0.20385742	0.11621094	0.96630859	121.74731	0.46948242	0	0	0	0	0	0	0	0	0	0.99438477	0.005615234	0.64941406	0.41967773	-0.020263672	0.20922852	0	44330	0	0	0
426	427	427	Category J	0	0.083984375	0.37182617	-0.15234375	0.10083008	-0.48217773	0	0	14/11/2017	14	11	2017	16:59:54	61194	0.6	16	59	54	0	0.060302734	3.4740234	-0.19873047	0.11523438	0.98413086	121.77368	0.64453125	0	0	0	0	0	0	0	0	0	1.010498	0.010498047	0.8425293	0.19873047	-0.03125	-0.61230469	0	44330	0	0	0
427	428	428	Category J	-0.21582031	0.40795898	1.6557617	-0.17504883	0.069335938	-0.47949219	0	0	14/11/2017	14	11	2017	16:59:54	61194	0.7	16	59	54	0	0.060302734	3.4740234	-0.1940918	0.11987305	0.99072266	121.95313	0.72460938	0	0	0	0	0	0	0	0	0	1.0168457	0.016845703	0.97412109	-0.021484375	0.2878418	0.66479492	0	44330	0	0	0
428	429	429	Category J	0.071777344	0.15576172	0.87597656	-0.23217773	0.074951172	-0.45922852	0	0	14/11/2017	14	11	2017	16:59:54	61194	0.8	16	59	54	0	0.060302734	3.4740234	-0.18701172	0.12036133	0.99365234	120.6687	0.28662109	0	0	0	0	0	0	0	0	0	1.0183105	0.018310547	0.41186523	0.25878906	0.03515625	-0.11767578	0	44330	0	0	0
429	430	430	Category J	0.26391602	0	0.38378906	-0.109375	0.030029297	-0.49389648	0	0	14/11/2017	14	11	2017	16:59:54	61194	0.9	16	59	54	0	0.060302734	3.4740234	-0.19165039	0.12182617	0.99902344	119.94873	0.77514648	0	0	0	0	0	0	0	0	0	1.0246582	0.024658203	1.1928711	0.45556641	-0.12182617	-0.61523438	0	44330	0	0	0
430	431	431	Category J	-0.13183594	0.37182617	1.7277832	-0.10913086	0.064453125	-0.49853516	0	0	14/11/2017	14	11	2017	16:59:55	61195	0	16	59	55	0	0.060302734	3.4740234	-0.18359375	0.12597656	0.99731445	129.18799	0.7722168	0	0	0	0	0	0	0	0	0	1.0217285	0.021728516	1.027832	0.051757813	0.24560547	0.73022461	0	44330	0	0	0
431	432	432	Category J	-0.095947266	0.047851563	0.55175781	-0.13525391	0.054931641	-0.48999023	0	0	14/11/2017	14	11	2017	16:59:55	61195	0.1	16	59	55	0	0.060302734	3.4740234	-0.18603516	0.12695313	1.0083008	139.50806	0.47216797	0	0	0	0	0	0	0	0	0	1.0332031	0.033203125	0.62597656	0.090087891	-0.079101563	-0.45654297	0	44330	0	0	0
432	433	433	Category J	0.083984375	0.16796875	0.45581055	-0.10131836	0.1171875	-0.48754883	0	0	14/11/2017	14	11	2017	16:59:55	61195	0.2	16	59	55	0	0.060302734	3.4740234	-0.18212891	0.12890625	1.0114746	144.68506	0.6171875	0	0	0	0	0	0	0	0	0	1.0356445	0.035644531	0.86083984	0.26611328	0.038818359	-0.55566406	0	44330	0	0	0
433	434	434	Category J	-0.16796875	0.27587891	1.4038086	-0.027832031	0.10205078	-0.49780273	0	0	14/11/2017	14	11	2017	16:59:55	61195	0.3	16	59	55	0	0.060302734	3.4740234	-0.1730957	0.13256836	1.0112305	121.38135	0.41772461	0	0	0	0	0	0	0	0	0	1.0344238	0.034423828	0.54077148	0.005126953	0.14306641	0.39233398	0	44330	0	0	0
434	435	435	Category J	-0.059814453	0.083984375	0.26391602	-0.14086914	0.10131836	-0.4831543	0	0	14/11/2017	14	11	2017	16:59:55	61195	0.4	16	59	55	0	0.060302734	3.4740234	-0.16674805	0.13452148	1.0183105	41.31665	0.76367188	0	0	0	0	0	0	0	0	0	1.0405273	0.040527344	0.91210938	0.10693359	-0.050537109	-0.75439453	0	44330	0	0	0
435	436	436	Category J	0.095947266	0.10791016	1.9558105	-0.11376953	0.074462891	-0.49145508	0	0	14/11/2017	14	11	2017	16:59:55	61195	0.5	16	59	55	0	0.060302734	3.4740234	-0.15844727	0.13574219	1.0209961	34.047363	0.96899414	0	0	0	0	0	0	0	0	0	1.0422363	0.042236328	1.217041	0.25439453	-0.027832031	0.93457031	0	44330	0	0	0
436	437	437	Category J	-0.059814453	0.023925781	1.1879883	-0.095458984	0.098144531	-0.4921875	0	0	14/11/2017	14	11	2017	16:59:55	61195	0.6	16	59	55	0	0.060302734	3.4740234	-0.15258789	0.13647461	1.0273438	28.339844	0.21679688	0	0	0	0	0	0	0	0	0	1.0476074	0.047607422	0.36572266	0.092773438	-0.11254883	0.16040039	0	44330	0	0	0
437	438	438	Category J	0.15576172	0.13183594	0.083984375	-0.14453125	0.14428711	-0.47851563	0	0	14/11/2017	14	11	2017	16:59:55	61195	0.7	16	59	55	0	0.060302734	3.4740234	-0.1484375	0.13378906	1.0324707	21.005127	0.99609375	0	0	0	0	0	0	0	0	0	1.0515137	0.051513672	1.2548828	0.30419922	-0.001953125	-0.94848633	0	44330	0	0	0
438	439	439	Category J	-0.059814453	0.32397461	2.1479492	-0.14306641	0.1105957	-0.48193359	0	0	14/11/2017	14	11	2017	16:59:55	61195	0.8	16	59	55	0	0.060302734	3.4740234	-0.14208984	0.13500977	1.0349121	18.562988	1.1318359	0	0	0	0	0	0	0	0	0	1.0532227	0.053222656	1.3842773	0.082275391	0.1887207	1.112793	0	44330	0	0	0
439	440	440	Category J	0.53979492	0.035888672	0.2878418	-0.20776367	0.06640625	-0.46850586	0	0	14/11/2017	14	11	2017	16:59:55	61195	0.9	16	59	55	0	0.060302734	3.4740234	-0.13525391	0.13452148	1.0371094	19.06543	1.0134277	0	0	0	0	0	0	0	0	0	1.0546875	0.0546875	1.5231934	0.67504883	-0.098632813	-0.74926758	0	44330	0	0	0
440	441	441	Category J	-0.10791016	0.32397461	2.5197754	-0.072509766	0.077636719	-0.50146484	0	0	14/11/2017	14	11	2017	16:59:56	61196	0	16	59	56	0	0.060302734	3.4740234	-0.13134766	0.13378906	1.0397949	20.485596	1.4921875	0	0	0	0	0	0	0	0	0	1.0566406	0.056640625	1.6933594	0.0234375	0.18994141	1.4797363	0	44330	0	0	0
441	442	442	Category J	-0.047851563	0.047851563	0.39599609	-0.21679688	0.13183594	-0.45336914	0	0	14/11/2017	14	11	2017	16:59:56	61196	0.1	16	59	56	0	0.060302734	3.4740234	-0.12695313	0.13305664	1.041748	19.33374	0.65625	0	0	0	0	0	0	0	0	0	1.0578613	0.057861328	0.81030273	0.079101563	-0.085205078	-0.64575195	0	44330	0	0	0
442	443	443	Category J	0.14379883	0.083984375	0.51586914	-0.16357422	0.15795898	-0.46826172	0	0	14/11/2017	14	11	2017	16:59:56	61196	0.2	16	59	56	0	0.060302734	3.4740234	-0.12207031	0.13305664	1.0419922	24.040039	0.59179688	0	0	0	0	0	0	0	0	0	1.0576172	0.057617188	0.84130859	0.26586914	-0.049072266	-0.52612305	0	44330	0	0	0
443	444	444	Category J	-0.25195313	0.21582031	0.82788086	-0.22680664	0.13720703	-0.45166016	0	0	14/11/2017	14	11	2017	16:59:56	61196	0.3	16	59	56	0	0.060302734	3.4740234	-0.11669922	0.1340332	1.0463867	24.319336	0.26953125	0	0	0	0	0	0	0	0	0	1.0615234	0.061523438	0.43530273	-0.13500977	0.081542969	-0.21850586	0	44330	0	0	0
444	445	445	Category J	0.25195313	0.21582031	3.0239258	-0.18603516	0.11572266	-0.46899414	0	0	14/11/2017	14	11	2017	16:59:56	61196	0.4	16	59	56	0	0.060302734	3.4740234	-0.11352539	0.13574219	1.0498047	19.841553	2.0090332	0	0	0	0	0	0	0	0	0	1.0646973	0.064697266	2.4191895	0.36547852	0.079833984	1.973877	0	44330	0	0	0
445	446	446	Category J	-0.023925781	0.32397461	1.3198242	-0.053710938	0.10180664	-0.49707031	0	0	14/11/2017	14	11	2017	16:59:56	61196	0.5	16	59	56	0	0.060302734	3.4740234	-0.11035156	0.13476563	1.0505371	19.962646	0.34008789	0	0	0	0	0	0	0	0	0	1.0649414	0.064941406	0.54467773	0.086425781	0.18896484	0.26904297	0	44330	0	0	0
446	447	447	Category J	-0.071777344	-0.035888672	-0.19189453	-0.12402344	0.20996094	-0.45629883	0	0	14/11/2017	14	11	2017	16:59:56	61196	0.6	16	59	56	0	0.060302734	3.4740234	-0.10595703	0.13598633	1.0517578	18.526611	1.2561035	0	0	0	0	0	0	0	0	0	1.065918	0.065917969	1.4499512	0.034179688	-0.171875	-1.2436523	0	44330	0	0	0
447	448	448	Category J	-0.25195313	0.37182617	2.3759766	-0.2421875	0.18530273	-0.43481445	0	0	14/11/2017	14	11	2017	16:59:56	61196	0.7	16	59	56	0	0.060302734	3.4740234	-0.10058594	0.13549805	1.0588379	16.373779	1.3464355	0	0	0	0	0	0	0	0	0	1.0722656	0.072265625	1.7043457	-0.15112305	0.23608398	1.3168945	0	44330	0	0	0
448	449	449	Category J	0.77978516	0.047851563	0.47998047	-0.18603516	0.15966797	-0.45532227	0	0	14/11/2017	14	11	2017	16:59:56	61196	0.8	16	59	56	0	0.060302734	3.4740234	-0.09765625	0.13500977	1.0603027	15.130615	1.0556641	0	0	0	0	0	0	0	0	0	1.0732422	0.073242188	1.5449219	0.87744141	-0.087158203	-0.58032227	0	44330	0	0	0
449	450	450	Category J	-0.083984375	0.39599609	2.6879883	-0.016113281	0.16577148	-0.48193359	0	0	14/11/2017	14	11	2017	16:59:56	61196	0.9	16	59	56	0	0.060302734	3.4740234	-0.093994141	0.13525391	1.0576172	25.228027	1.6508789	0	0	0	0	0	0	0	0	0	1.0705566	0.070556641	1.9008789	0.010009766	0.26049805	1.630127	0	44330	0	0	0
450	451	451	Category J	-0.2277832	0.059814453	0.51586914	-0.125	0.19018555	-0.46166992	0	0	14/11/2017	14	11	2017	16:59:57	61197	0	16	59	57	0	0.060302734	3.4740234	-0.088134766	0.13671875	1.0634766	28.242188	0.5703125	0	0	0	0	0	0	0	0	0	1.0756836	0.075683594	0.76416016	-0.1394043	-0.076904297	-0.54760742	0	44330	0	0	0
451	452	452	Category J	-0.011962891	0.011962891	0.17993164	-0.16870117	0.19799805	-0.45166016	0	0	14/11/2017	14	11	2017	16:59:57	61197	0.1	16	59	57	0	0.060302734	3.4740234	-0.083984375	0.13867188	1.0649414	22.11792	0.89697266	0	0	0	0	0	0	0	0	0	1.0773926	0.077392578	1.0842285	0.072021484	-0.12670898	-0.88500977	0	44330	0	0	0
452	453	453	Category J	0.2277832	0.2878418	1.1757813	-0.17895508	0.1628418	-0.46313477	0	0	14/11/2017	14	11	2017	16:59:57	61197	0.2	16	59	57	0	0.060302734	3.4740234	-0.081542969	0.13623047	1.065918	21.577393	0.36132813	0	0	0	0	0	0	0	0	0	1.0776367	0.077636719	0.57055664	0.30932617	0.15136719	0.10961914	0	44330	0	0	0
453	454	454	Category J	0.45581055	0.023925781	-0.011962891	-0.098632813	0.15917969	-0.47827148	0	0	14/11/2017	14	11	2017	16:59:57	61197	0.3	16	59	57	0	0.060302734	3.4740234	-0.076171875	0.13793945	1.0678711	20.797363	1.2092285	0	0	0	0	0	0	0	0	0	1.0795898	0.079589844	1.7260742	0.53198242	-0.11401367	-1.079834	0	44330	0	0	0
454	455	455	Category J	-0.16796875	0.083984375	2.315918	-0.19360352	0.17504883	-0.45092773	0	0	14/11/2017	14	11	2017	16:59:57	61197	0.4	16	59	57	0	0.060302734	3.4740234	-0.06640625	0.13769531	1.0705566	16.507568	1.2502441	0	0	0	0	0	0	0	0	0	1.081543	0.081542969	1.4001465	-0.10131836	-0.053710938	1.2451172	0	44330	0	0	0
455	456	456	Category J	0.75585938	0.023925781	0.55175781	-0.068603516	0.18579102	-0.47167969	0	0	14/11/2017	14	11	2017	16:59:57	61197	0.5	16	59	57	0	0.060302734	3.4740234	-0.065917969	0.13623047	1.0742188	2.7282715	0.98046875	0	0	0	0	0	0	0	0	0	1.0847168	0.084716797	1.4567871	0.82177734	-0.11230469	-0.52246094	0	44330	0	0	0
456	457	457	Category J	0.21582031	0.19189453	2.3398438	0.001464844	0.16845703	-0.48046875	0	0	14/11/2017	14	11	2017	16:59:57	61197	0.6	16	59	57	0	0.060302734	3.4740234	-0.060546875	0.13696289	1.0712891	6.255127	1.2993164	0	0	0	0	0	0	0	0	0	1.081543	0.081542969	1.5996094	0.27636719	0.0546875	1.2683105	0	44330	0	0	0
457	458	458	Category J	0.14379883	0.11987305	-0.2878418	-0.24462891	0.15527344	-0.44140625	0	0	14/11/2017	14	11	2017	16:59:57	61197	0.7	16	59	57	0	0.060302734	3.4740234	-0.054199219	0.13769531	1.0744629	8.5297852	1.376709	0	0	0	0	0	0	0	0	0	1.0847168	0.084716797	1.5783691	0.19799805	-0.017822266	-1.3623047	0	44330	0	0	0
458	459	459	Category J	-0.011962891	-0.25195313	0.61181641	-0.15698242	0.16577148	-0.46386719	0	0	14/11/2017	14	11	2017	16:59:57	61197	0.8	16	59	57	0	0.060302734	3.4740234	-0.05078125	0.13964844	1.0771484	3.7487793	0.609375	0	0	0	0	0	0	0	0	0	1.0874023	0.087402344	0.89599609	0.038818359	-0.39160156	-0.46533203	0	44330	0	0	0
459	460	460	Category J	0.43188477	0.26391602	1.2839355	-0.17333984	0.20166016	-0.44628906	0	0	14/11/2017	14	11	2017	16:59:57	61197	0.9	16	59	57	0	0.060302734	3.4740234	-0.046386719	0.14086914	1.0786133	4.1904297	0.53466797	0	0	0	0	0	0	0	0	0	1.0888672	0.088867188	0.80639648	0.47827148	0.12280273	0.20507813	0	44330	0	0	0
460	461	461	Category J	0.37182617	-0.31176758	0.99584961	0.060058594	0.16699219	-0.47436523	0	0	14/11/2017	14	11	2017	16:59:58	61198	0	16	59	58	0	0.060302734	3.4740234	-0.043457031	0.14038086	1.0776367	0.92529297	0.61938477	0	0	0	0	0	0	0	0	0	1.0876465	0.087646484	0.94946289	0.4152832	-0.45214844	-0.081787109	0	44330	0	0	0
461	462	462	Category J	-0.29980469	0.32397461	1.1879883	-0.12573242	0.14233398	-0.47851563	0	0	14/11/2017	14	11	2017	16:59:58	61198	0.1	16	59	58	0	0.060302734	3.4498535	-0.035400391	0.14233398	1.0788574	8.3808594	0.33837891	0	0	0	0	0	0	0	0	0	1.0888672	0.088867188	0.5546875	-0.26416016	0.18139648	0.10888672	0	44330	0	0	0
462	463	463	Category J	0.10791016	-0.17993164	-0.095947266	-0.2331543	0.15844727	-0.44116211	0	0	14/11/2017	14	11	2017	16:59:58	61198	0.2	16	59	58	0	0.060302734	3.4498535	-0.031005859	0.14257813	1.0844727	0.12084961	1.2314453	0	0	0	0	0	0	0	0	0	1.0942383	0.094238281	1.6418457	0.13891602	-0.32250977	-1.1804199	0	44330	0	0	0
463	464	464	Category J	-0.35986328	0.52783203	2.3398438	-0.20800781	0.13305664	-0.4597168	0	0	14/11/2017	14	11	2017	16:59:58	61198	0.3	16	59	58	0	0.060302734	3.4498535	-0.035400391	0.13598633	1.0791016	2.8234863	1.359375	0	0	0	0	0	0	0	0	0	1.0881348	0.088134766	1.9765625	-0.32421875	0.39160156	1.260498	0	44330	0	0	0
464	465	465	Category J	1.1279297	-0.083984375	0.69580078	-0.14086914	0.18652344	-0.46166992	0	0	14/11/2017	14	11	2017	16:59:58	61198	0.4	16	59	58	0	0.060302734	3.4498535	-0.036132813	0.13378906	1.0805664	4.1604004	1.2453613	0	0	0	0	0	0	0	0	0	1.0895996	0.089599609	1.7670898	1.1640625	-0.21777344	-0.38476563	0	44330	0	0	0
465	466	466	Category J	-0.32397461	0.071777344	2.2797852	-0.001220703	0.12475586	-0.49047852	0	0	14/11/2017	14	11	2017	16:59:58	61198	0.5	16	59	58	0	0.060302734	3.4498535	-0.036376953	0.12963867	1.079834	9.4206543	1.2348633	0	0	0	0	0	0	0	0	0	1.0883789	0.088378906	1.545166	-0.28735352	-0.057861328	1.199707	0	44330	0	0	0
466	467	467	Category J	-0.10791016	0.29980469	1.1279297	-0.28564453	0.096435547	-0.43408203	0	0	14/11/2017	14	11	2017	16:59:58	61198	0.6	16	59	58	0	0.060302734	3.4498535	-0.042236328	0.13110352	1.0791016	13.327881	0.18725586	0	0	0	0	0	0	0	0	0	1.0878906	0.087890625	0.28271484	-0.065429688	0.16845703	0.048583984	0	44330	0	0	0
467	468	468	Category J	0.035888672	0.11987305	0.99584961	-0.08203125	0.12133789	-0.48974609	0	0	14/11/2017	14	11	2017	16:59:58	61198	0.7	16	59	58	0	0.060302734	3.4498535	-0.045410156	0.13061523	1.0830078	24.998291	0.11962891	0	0	0	0	0	0	0	0	0	1.0917969	0.091796875	0.17944336	0.081298828	-0.010742188	-0.087158203	0	44330	0	0	0
468	469	469	Category J	-1.0917969	0.071777344	1.2358398	-0.19360352	0.12939453	-0.46582031	0	0	14/11/2017	14	11	2017	16:59:58	61198	0.8	16	59	58	0	0.060302734	3.4498535	-0.042236328	0.12792969	1.0773926	52.116211	1.0627441	0	0	0	0	0	0	0	0	0	1.0859375	0.0859375	1.263916	-1.0493164	-0.056152344	0.15820313	0	44330	0	0	0
469	470	470	Category J	-0.023925781	0.11987305	0.55175781	-0.12182617	0.16455078	-0.47314453	0	0	14/11/2017	14	11	2017	16:59:58	61198	0.9	16	59	58	0	0.060302734	3.4498535	-0.044189453	0.1262207	1.083252	72.650879	0.53198242	0	0	0	0	0	0	0	0	0	1.0915527	0.091552734	0.55859375	0.020263672	-0.006347656	-0.53149414	0	44330	0	0	0
470	471	471	Category J	-0.80395508	0.13183594	1.619873	0.16625977	0.14331055	-0.45556641	0	0	14/11/2017	14	11	2017	16:59:59	61199	0	16	59	59	0	0.060302734	3.4498535	-0.051513672	0.12866211	1.0891113	82.325928	0.9206543	0	0	0	0	0	0	0	0	0	1.0979004	0.097900391	1.2861328	-0.75219727	0.002929688	0.53051758	0	44330	0	0	0
471	472	472	Category E	-0.35986328	0.15576172	1.0197754	-0.077148438	0.1105957	-0.49291992	0	0	14/11/2017	14	11	2017	17:19:26	62366	0.3	17	19	26	0	0.060058594	3.3902344	-0.051513672	0.12402344	1.0749512	82.73584	0.31469727	0	0	0	0	0	0	0	0	0	1.083252	0.083251953	0.39501953	-0.30810547	0.031494141	-0.055175781	0	44330	0	0	0
472	473	473	Category E	-0.13183594	0.083984375	0.87597656	-0.13427734	0.16674805	-0.46923828	0	0	14/11/2017	14	11	2017	17:19:26	62366	0.4	17	19	26	0	0.060058594	3.3902344	-0.049804688	0.12573242	1.0849609	78.102051	0.22827148	0	0	0	0	0	0	0	0	0	1.0932617	0.093261719	0.33251953	-0.081787109	-0.041748047	-0.20898438	0	44330	0	0	0
473	474	474	Category E	-0.023925781	0.10791016	1.2597656	-0.041015625	0.18212891	-0.47558594	0	0	14/11/2017	14	11	2017	17:19:26	62366	0.5	17	19	26	0	0.060058594	3.3902344	-0.052978516	0.12573242	1.09375	71.233154	0.16918945	0	0	0	0	0	0	0	0	0	1.1022949	0.10229492	0.21289063	0.029052734	-0.017822266	0.16577148	0	44330	0	0	0
474	475	475	Category E	-0.11987305	0.19189453	1.0439453	-0.026611328	0.16113281	-0.47680664	0	0	14/11/2017	14	11	2017	17:19:26	62366	0.6	17	19	26	0	0.060058594	3.3902344	-0.053466797	0.12207031	1.0852051	65.014893	0.10473633	0	0	0	0	0	0	0	0	0	1.0932617	0.093261719	0.17724609	-0.066162109	0.069580078	-0.041259766	0	44330	0	0	0
475	476	476	Category E	-0.16796875	0.21582031	1.079834	-0.046386719	0.19140625	-0.46948242	0	0	14/11/2017	14	11	2017	17:19:26	62366	0.7	17	19	26	0	0.060058594	3.3902344	-0.052001953	0.1237793	1.095459	64.284668	0.14868164	0	0	0	0	0	0	0	0	0	1.1035156	0.10351563	0.22338867	-0.11572266	0.091796875	-0.015625	0	44330	0	0	0
476	477	477	Category E	-0.3359375	0.035888672	0.97192383	-0.069335938	0.15649414	-0.48095703	0	0	14/11/2017	14	11	2017	17:19:26	62366	0.8	17	19	26	0	0.060058594	3.3902344	-0.054443359	0.12133789	1.0871582	48.17749	0.31591797	0	0	0	0	0	0	0	0	0	1.095459	0.095458984	0.48217773	-0.28125	-0.085449219	-0.11523438	0	44330	0	0	0
477	478	478	Category E	-0.083984375	0.20385742	1.1159668	-0.10522461	0.13793945	-0.48046875	0	0	14/11/2017	14	11	2017	17:19:26	62366	0.9	17	19	26	0	0.060058594	3.3902344	-0.057128906	0.12182617	1.0849609	33.689209	0.091308594	0	0	0	0	0	0	0	0	0	1.0932617	0.093261719	0.1394043	-0.026611328	0.081787109	0.030761719	0	44330	0	0	0
478	479	479	Category E	0.011962891	0	1.1757813	-0.034667969	0.16333008	-0.48291016	0	0	14/11/2017	14	11	2017	17:19:27	62367	0	17	19	27	0	0.060058594	3.3902344	-0.060791016	0.12109375	1.0917969	10.838867	0.16430664	0	0	0	0	0	0	0	0	0	1.1000977	0.10009766	0.27783203	0.072753906	-0.12109375	0.083740234	0	44330	0	0	0
479	480	480	Category E	-0.13183594	0.011962891	1.1037598	-0.026367188	0.15234375	-0.48413086	0	0	14/11/2017	14	11	2017	17:19:27	62367	0.1	17	19	27	0	0.060058594	3.3902344	-0.059814453	0.11914063	1.0803223	12.901123	0.13134766	0	0	0	0	0	0	0	0	0	1.0883789	0.088378906	0.20263672	-0.071777344	-0.10717773	0.023193359	0	44330	0	0	0
480	481	481	Category E	-0.20385742	0.083984375	1.079834	-0.034912109	0.14086914	-0.49023438	0	0	14/11/2017	14	11	2017	17:19:27	62367	0.2	17	19	27	0	0.060058594	3.3902344	-0.068359375	0.12084961	1.0908203	29.912842	0.14086914	0	0	0	0	0	0	0	0	0	1.0996094	0.099609375	0.18334961	-0.13525391	-0.036865234	-0.010986328	0	44330	0	0	0
481	482	482	Category E	-0.035888672	0.14379883	0.97192383	-0.062988281	0.17358398	-0.4777832	0	0	14/11/2017	14	11	2017	17:19:27	62367	0.3	17	19	27	0	0.059814453	3.4144043	-0.069335938	0.11669922	1.0681152	30.583984	0.10522461	0	0	0	0	0	0	0	0	0	1.0766602	0.076660156	0.15649414	0.033447266	0.026855469	-0.096191406	0	44330	0	0	0
482	483	483	Category E	-0.071777344	0.19189453	1.2478027	0.034667969	0.13330078	-0.48583984	0	0	14/11/2017	14	11	2017	17:19:27	62367	0.4	17	19	27	0	0.059814453	3.4144043	-0.069335938	0.11865234	1.076416	13.328857	0.1862793	0	0	0	0	0	0	0	0	0	1.0849609	0.084960938	0.24682617	-0.002197266	0.072998047	0.17114258	0	44330	0	0	0
483	484	484	Category E	-0.21582031	0.23999023	1.1279297	-0.008789063	0.18066406	-0.4753418	0	0	14/11/2017	14	11	2017	17:19:27	62367	0.5	17	19	27	0	0.059814453	3.4144043	-0.072021484	0.11816406	1.0844727	1.2102051	0.19311523	0	0	0	0	0	0	0	0	0	1.0932617	0.093261719	0.30859375	-0.14355469	0.12158203	0.043212891	0	44330	0	0	0
484	485	485	Category E	-0.23999023	0.047851563	0.93579102	-0.033691406	0.15649414	-0.48510742	0	0	14/11/2017	14	11	2017	17:19:27	62367	0.6	17	19	27	0	0.059814453	3.4144043	-0.071289063	0.11645508	1.0871582	0.1784668	0.23657227	0	0	0	0	0	0	0	0	0	1.0957031	0.095703125	0.38867188	-0.16845703	-0.068603516	-0.15136719	0	44330	0	0	0
485	486	486	Category E	-0.095947266	0.14379883	1.0559082	-0.050292969	0.12841797	-0.49365234	0	0	14/11/2017	14	11	2017	17:19:27	62367	0.7	17	19	27	0	0.059814453	3.4144043	-0.076904297	0.11547852	1.0578613	6.2509766	0.033935547	0	0	0	0	0	0	0	0	0	1.0668945	0.066894531	0.049316406	-0.018798828	0.028076172	-0.001953125	0	44330	0	0	0
486	487	487	Category E	-0.095947266	0.047851563	1.487793	-0.006835938	0.15478516	-0.48071289	0	0	14/11/2017	14	11	2017	17:19:27	62367	0.8	17	19	27	0	0.059814453	3.4144043	-0.076904297	0.11181641	1.057373	20.54126	0.43530273	0	0	0	0	0	0	0	0	0	1.0661621	0.066162109	0.51318359	-0.018798828	-0.063964844	0.43017578	0	44330	0	0	0
487	488	488	Category E	-0.2277832	0.095947266	1.0197754	-0.002197266	0.1328125	-0.4921875	0	0	14/11/2017	14	11	2017	17:19:27	62367	0.9	17	19	27	0	0.059814453	3.4144043	-0.077148438	0.11547852	1.0717773	14.487305	0.16040039	0	0	0	0	0	0	0	0	0	1.0808105	0.080810547	0.22216797	-0.15039063	-0.01953125	-0.052001953	0	44330	0	0	0
488	489	489	Category E	-0.21582031	0.095947266	0.69580078	-0.08203125	0.18164063	-0.47192383	0	0	14/11/2017	14	11	2017	17:19:28	62368	0	17	19	28	0	0.059814453	3.4144043	-0.077636719	0.11401367	1.0551758	0.69384766	0.38525391	0	0	0	0	0	0	0	0	0	1.064209	0.064208984	0.51538086	-0.13793945	-0.018066406	-0.359375	0	44330	0	0	0
489	490	490	Category E	0	0.14379883	1.3679199	-0.040771484	0.17749023	-0.4765625	0	0	14/11/2017	14	11	2017	17:19:28	62368	0.1	17	19	28	0	0.059814453	3.4144043	-0.089111328	0.11523438	1.0598145	1.1621094	0.32177734	0	0	0	0	0	0	0	0	0	1.0698242	0.069824219	0.42578125	0.089111328	0.028320313	0.30786133	0	44330	0	0	0
490	491	491	Category E	-0.13183594	0.2277832	1.0917969	-0.007080078	0.18115234	-0.4753418	0	0	14/11/2017	14	11	2017	17:19:28	62368	0.2	17	19	28	0	0.059814453	3.4144043	-0.091064453	0.11181641	1.0354004	5.9851074	0.13476563	0	0	0	0	0	0	0	0	0	1.0454102	0.045410156	0.21264648	-0.040527344	0.11572266	0.056152344	0	44330	0	0	0
491	492	492	Category E	-0.27587891	-0.071777344	0.92382813	-0.071044922	0.15649414	-0.48413086	0	0	14/11/2017	14	11	2017	17:19:28	62368	0.3	17	19	28	0	0.059814453	3.4144043	-0.092041016	0.11157227	1.0432129	3.9538574	0.28564453	0	0	0	0	0	0	0	0	0	1.0532227	0.053222656	0.48657227	-0.18359375	-0.18334961	-0.11938477	0	44330	0	0	0
492	493	493	Category E	0.059814453	0.16796875	1.0439453	-0.13427734	0.13818359	-0.48291016	0	0	14/11/2017	14	11	2017	17:19:28	62368	0.4	17	19	28	0	0.059814453	3.4144043	-0.094482422	0.11157227	1.0559082	19.1604	0.16455078	0	0	0	0	0	0	0	0	0	1.065918	0.065917969	0.22265625	0.15429688	0.056152344	-0.011962891	0	44330	0	0	0
493	494	494	Category E	0.023925781	0.095947266	1.1879883	-0.035644531	0.16137695	-0.48583984	0	0	14/11/2017	14	11	2017	17:19:28	62368	0.5	17	19	28	0	0.059814453	3.4144043	-0.10400391	0.10961914	1.0532227	19.874512	0.1862793	0	0	0	0	0	0	0	0	0	1.0639648	0.063964844	0.27636719	0.12792969	-0.013671875	0.13452148	0	44330	0	0	0
494	495	495	Category E	-0.23999023	-0.023925781	1.0559082	-0.060302734	0.13134766	-0.49462891	0	0	14/11/2017	14	11	2017	17:19:28	62368	0.6	17	19	28	0	0.059814453	3.4144043	-0.11523438	0.11132813	1.0627441	20.068604	0.18408203	0	0	0	0	0	0	0	0	0	1.074707	0.074707031	0.2668457	-0.12451172	-0.13525391	-0.006835938	0	44330	0	0	0
495	496	496	Category E	-0.23999023	0.14379883	0.75585938	-0.088134766	0.15551758	-0.48120117	0	0	14/11/2017	14	11	2017	17:19:28	62368	0.7	17	19	28	0	0.059814453	3.4144043	-0.11694336	0.11352539	1.0444336	32.39209	0.31518555	0	0	0	0	0	0	0	0	0	1.0571289	0.057128906	0.44165039	-0.12280273	0.030029297	-0.28857422	0	44330	0	0	0
496	497	497	Category E	0.071777344	0.16796875	1.1279297	-0.047607422	0.1628418	-0.4831543	0	0	14/11/2017	14	11	2017	17:19:28	62368	0.8	17	19	28	0	0.059814453	3.4144043	-0.13232422	0.1171875	1.0488281	36.842773	0.22460938	0	0	0	0	0	0	0	0	0	1.0637207	0.063720703	0.33374023	0.20410156	0.050537109	0.078857422	0	44330	0	0	0
497	498	498	Category E	-0.11987305	0.21582031	1.079834	-0.013916016	0.13769531	-0.49121094	0	0	14/11/2017	14	11	2017	17:19:28	62368	0.9	17	19	28	0	0.059814453	3.4144043	-0.14135742	0.11914063	1.0307617	22.06543	0.11010742	0	0	0	0	0	0	0	0	0	1.0473633	0.047363281	0.16674805	0.021484375	0.096435547	0.048828125	0	44330	0	0	0
498	499	499	Category E	-0.23999023	0.16796875	1.079834	-0.082519531	0.15966797	-0.4831543	0	0	14/11/2017	14	11	2017	17:19:29	62369	0	17	19	29	0	0.059814453	3.4144043	-0.14794922	0.11572266	1.0400391	15.908447	0.11279297	0	0	0	0	0	0	0	0	0	1.0568848	0.056884766	0.18359375	-0.091796875	0.052001953	0.039550781	0	44330	0	0	0
499	500	500	Category E	-0.16796875	0.071777344	0.74389648	-0.11938477	0.12548828	-0.48388672	0	0	14/11/2017	14	11	2017	17:19:29	62369	0.1	17	19	29	0	0.059814453	3.4144043	-0.15380859	0.12329102	1.0427246	24.037598	0.3034668	0	0	0	0	0	0	0	0	0	1.0612793	0.061279297	0.36450195	-0.013916016	-0.051513672	-0.29882813	0	44330	0	0	0
500	501	501	Category E	0.023925781	0.20385742	1.0678711	-0.080566406	0.10986328	-0.4909668	0	0	14/11/2017	14	11	2017	17:19:29	62369	0.2	17	19	29	0	0.059814453	3.4144043	-0.16601563	0.12524414	1.0358887	18.569336	0.20800781	0	0	0	0	0	0	0	0	0	1.0563965	0.056396484	0.30053711	0.18994141	0.078369141	0.031738281	0	44330	0	0	0
501	502	502	Category E	-0.10791016	0.083984375	1.3439941	-0.050537109	0.13574219	-0.49243164	0	0	14/11/2017	14	11	2017	17:19:29	62369	0.3	17	19	29	0	0.059814453	3.4144043	-0.17797852	0.13085938	1.0302734	0.60888672	0.32470703	0	0	0	0	0	0	0	0	0	1.0537109	0.053710938	0.43066406	0.070068359	-0.046875	0.31347656	0	44330	0	0	0
502	503	503	Category E	-0.17993164	0.095947266	0.97192383	-0.059326172	0.11206055	-0.49389648	0	0	14/11/2017	14	11	2017	17:19:29	62369	0.4	17	19	29	0	0.059814453	3.4144043	-0.18457031	0.1315918	1.0253906	3.4187012	0.064453125	0	0	0	0	0	0	0	0	0	1.0500488	0.050048828	0.09375	0.004638672	-0.035644531	-0.053466797	0	44330	0	0	0
503	504	504	Category E	-0.15576172	0.15576172	0.83984375	-0.089355469	0.1706543	-0.47705078	0	0	14/11/2017	14	11	2017	17:19:29	62369	0.5	17	19	29	0	0.059814453	3.4144043	-0.19165039	0.13891602	1.0358887	15.95166	0.19995117	0	0	0	0	0	0	0	0	0	1.0625	0.0625	0.24853516	0.035888672	0.016601563	-0.19604492	0	44330	0	0	0
504	505	505	Category E	0.095947266	0.2277832	1.355957	-0.0078125	0.15991211	-0.48291016	0	0	14/11/2017	14	11	2017	17:19:29	62369	0.6	17	19	29	0	0.059814453	3.4144043	-0.19482422	0.13818359	1.0146484	4.2851563	0.45703125	0	0	0	0	0	0	0	0	0	1.0424805	0.042480469	0.72143555	0.29077148	0.089355469	0.34106445	0	44330	0	0	0
505	506	506	Category E	-0.26391602	0.20385742	1.1037598	-0.028320313	0.17822266	-0.47680664	0	0	14/11/2017	14	11	2017	17:19:29	62369	0.7	17	19	29	0	0.059814453	3.4144043	-0.21679688	0.14599609	1.0131836	10.657227	0.1171875	0	0	0	0	0	0	0	0	0	1.0463867	0.046386719	0.19506836	-0.046875	0.057617188	0.090332031	0	44330	0	0	0
506	507	507	Category E	-0.25195313	0.059814453	0.68383789	-0.1159668	0.1484375	-0.48144531	0	0	14/11/2017	14	11	2017	17:19:29	62369	0.8	17	19	29	0	0.059814453	3.4144043	-0.21801758	0.15551758	1.0004883	4.623291	0.33251953	0	0	0	0	0	0	0	0	0	1.0356445	0.035644531	0.44628906	-0.033691406	-0.095703125	-0.31665039	0	44330	0	0	0
507	508	508	Category E	0.047851563	0.17993164	1.223877	-0.076416016	0.13256836	-0.49072266	0	0	14/11/2017	14	11	2017	17:19:29	62369	0.9	17	19	29	0	0.059814453	3.4144043	-0.22485352	0.16162109	0.99658203	5.4916992	0.35546875	0	0	0	0	0	0	0	0	0	1.0344238	0.034423828	0.51806641	0.27270508	0.018066406	0.22705078	0	44330	0	0	0
508	509	509	Category E	-0.095947266	0.023925781	1.3439941	-0.022949219	0.13134766	-0.49462891	0	0	14/11/2017	14	11	2017	17:19:30	62370	0	17	19	30	0	0.059814453	3.4144043	-0.23217773	0.16748047	0.9921875	12.046143	0.40356445	0	0	0	0	0	0	0	0	0	1.0327148	0.032714844	0.63183594	0.13623047	-0.14355469	0.3515625	0	44330	0	0	0
509	510	510	Category E	-0.31176758	0.19189453	0.83984375	-0.058837891	0.13745117	-0.48852539	0	0	14/11/2017	14	11	2017	17:19:30	62370	0.1	17	19	30	0	0.059814453	3.4144043	-0.22338867	0.16503906	0.9777832	20.746826	0.16601563	0	0	0	0	0	0	0	0	0	1.0163574	0.016357422	0.25292969	-0.088134766	0.026611328	-0.13793945	0	44330	0	0	0
510	511	511	Category E	-0.13183594	0.011962891	0.59985352	-0.11254883	0.18212891	-0.46972656	0	0	14/11/2017	14	11	2017	17:19:30	62370	0.2	17	19	30	0	0.059814453	3.4144043	-0.23168945	0.17114258	0.97631836	2.9787598	0.42089844	0	0	0	0	0	0	0	0	0	1.0178223	0.017822266	0.63574219	0.099853516	-0.15917969	-0.37646484	0	44330	0	0	0
511	512	512	Category E	0.035888672	0.16796875	1.3439941	-0.012939453	0.15234375	-0.48828125	0	0	14/11/2017	14	11	2017	17:19:30	62370	0.3	17	19	30	0	0.059814453	3.4144043	-0.22827148	0.17089844	0.96118164	4.5627441	0.46484375	0	0	0	0	0	0	0	0	0	1.0026855	0.002685547	0.64990234	0.26416016	-0.002929688	0.38256836	0	44330	0	0	0
512	513	513	Category E	-0.16796875	0.17993164	1.1638184	-0.061035156	0.17333984	-0.47680664	0	0	14/11/2017	14	11	2017	17:19:30	62370	0.4	17	19	30	0	0.059814453	3.4144043	-0.23217773	0.17504883	0.95703125	3.472168	0.21630859	0	0	0	0	0	0	0	0	0	1.0002441	0.000244141	0.27563477	0.064208984	0.004638672	0.20654297	0	44330	0	0	0
513	514	514	Category E	-0.20385742	-0.023925781	0.7199707	-0.12182617	0.11376953	-0.48681641	0	0	14/11/2017	14	11	2017	17:19:30	62370	0.5	17	19	30	0	0.059814453	3.4144043	-0.23901367	0.18212891	0.95263672	2.5463867	0.31298828	0	0	0	0	0	0	0	0	0	0.99902344	0.000976563	0.47436523	0.03515625	-0.20605469	-0.23266602	0	44330	0	0	0
514	515	515	Category E	0.047851563	0.21582031	1.079834	-0.10571289	0.093505859	-0.48925781	0	0	14/11/2017	14	11	2017	17:19:30	62370	0.6	17	19	30	0	0.059814453	3.4144043	-0.24072266	0.18505859	0.94580078	14.819824	0.31958008	0	0	0	0	0	0	0	0	0	0.9934082	0.006591797	0.45336914	0.28857422	0.030517578	0.13378906	0	44330	0	0	0
515	516	516	Category E	-0.095947266	-0.083984375	1.3078613	-0.078613281	0.13793945	-0.48535156	0	0	14/11/2017	14	11	2017	17:19:30	62370	0.7	17	19	30	0	0.059814453	3.4144043	-0.24780273	0.19067383	0.93920898	14.338867	0.48388672	0	0	0	0	0	0	0	0	0	0.98999023	0.010009766	0.79492188	0.15185547	-0.2746582	0.3684082	0	44330	0	0	0
516	517	517	Category E	-0.27587891	0.071777344	0.99584961	-0.10522461	0.11450195	-0.48901367	0	0	14/11/2017	14	11	2017	17:19:30	62370	0.8	17	19	30	0	0.059814453	3.4144043	-0.25463867	0.19726563	0.93237305	15.039551	0.14208984	0	0	0	0	0	0	0	0	0	0.98657227	0.013427734	0.2097168	-0.020996094	-0.12548828	0.063232422	0	44330	0	0	0
517	518	518	Category E	-0.13183594	0.071777344	0.63598633	-0.15893555	0.15087891	-0.46923828	0	0	14/11/2017	14	11	2017	17:19:30	62370	0.9	17	19	30	0	0.059814453	3.4144043	-0.25952148	0.20507813	0.93383789	28.24707	0.3503418	0	0	0	0	0	0	0	0	0	0.99072266	0.009277344	0.55883789	0.12768555	-0.13330078	-0.29785156	0	44330	0	0	0
518	519	519	Category E	0.023925781	0.16796875	1.223877	-0.10864258	0.15991211	-0.47729492	0	0	14/11/2017	14	11	2017	17:19:31	62371	0	17	19	31	0	0.059814453	3.4144043	-0.26489258	0.21020508	0.92651367	44.374268	0.41674805	0	0	0	0	0	0	0	0	0	0.98632813	0.013671875	0.62866211	0.28881836	-0.042236328	0.29711914	0	44330	0	0	0
519	520	520	Category E	-0.14379883	0.16796875	1.1279297	-0.11767578	0.12353516	-0.48901367	0	0	14/11/2017	14	11	2017	17:19:31	62371	0.1	17	19	31	0	0.059814453	3.388623	-0.27441406	0.21948242	0.92041016	46.812744	0.25048828	0	0	0	0	0	0	0	0	0	0.98535156	0.014648438	0.3894043	0.13061523	-0.051513672	0.20727539	0	44330	0	0	0
520	521	521	Category E	-0.19189453	0	0.70776367	-0.18188477	0.084228516	-0.47338867	0	0	14/11/2017	14	11	2017	17:19:31	62371	0.2	17	19	31	0	0.059814453	3.388623	-0.28149414	0.22436523	0.91601563	42.230713	0.3190918	0	0	0	0	0	0	0	0	0	0.98413086	0.015869141	0.52246094	0.089599609	-0.22436523	-0.20825195	0	44330	0	0	0
521	522	522	Category E	-0.047851563	0.19189453	1.0559082	-0.20678711	0.060546875	-0.47143555	0	0	14/11/2017	14	11	2017	17:19:31	62371	0.3	17	19	31	0	0.059814453	3.388623	-0.28686523	0.23193359	0.90917969	49.328613	0.28320313	0	0	0	0	0	0	0	0	0	0.98120117	0.018798828	0.42578125	0.23901367	-0.040039063	0.14648438	0	44330	0	0	0
522	523	523	Category E	-0.071777344	0.047851563	1.1757813	-0.14550781	0.090820313	-0.48828125	0	0	14/11/2017	14	11	2017	17:19:31	62371	0.4	17	19	31	0	0.059814453	3.388623	-0.29467773	0.23974609	0.90429688	42.443604	0.40014648	0	0	0	0	0	0	0	0	0	0.98095703	0.019042969	0.6862793	0.22290039	-0.19189453	0.27124023	0	44330	0	0	0
523	524	524	Category E	-0.20385742	0.083984375	1.0319824	-0.16235352	0.083251953	-0.48339844	0	0	14/11/2017	14	11	2017	17:19:31	62371	0.5	17	19	31	0	0.059814453	3.388623	-0.29882813	0.24853516	0.89941406	29.221924	0.23144531	0	0	0	0	0	0	0	0	0	0.97973633	0.020263672	0.3918457	0.094970703	-0.16455078	0.13232422	0	44330	0	0	0
524	525	525	Category E	-0.17993164	0.13183594	0.68383789	-0.20727539	0.14306641	-0.45751953	0	0	14/11/2017	14	11	2017	17:19:31	62371	0.6	17	19	31	0	0.059814453	3.388623	-0.30395508	0.25170898	0.89379883	23.690918	0.27197266	0	0	0	0	0	0	0	0	0	0.97729492	0.022705078	0.45410156	0.12402344	-0.11987305	-0.20996094	0	44330	0	0	0
525	526	526	Category E	-0.023925781	0.035888672	1.2839355	-0.1328125	0.16821289	-0.47143555	0	0	14/11/2017	14	11	2017	17:19:31	62371	0.7	17	19	31	0	0.059814453	3.388623	-0.30883789	0.25805664	0.88891602	20.33667	0.53515625	0	0	0	0	0	0	0	0	0	0.97583008	0.024169922	0.90209961	0.28491211	-0.22216797	0.39477539	0	44330	0	0	0
526	527	527	Category E	-0.10791016	0.25195313	0.95996094	-0.069824219	0.14624023	-0.484375	0	0	14/11/2017	14	11	2017	17:19:31	62371	0.8	17	19	31	0	0.059814453	3.388623	-0.31591797	0.26171875	0.88330078	1.2304688	0.22192383	0	0	0	0	0	0	0	0	0	0.97412109	0.025878906	0.29443359	0.20800781	-0.009765625	0.076416016	0	44330	0	0	0
527	528	528	Category E	-0.2878418	0.25195313	1.0439453	-0.0703125	0.17895508	-0.47583008	0	0	14/11/2017	14	11	2017	17:19:31	62371	0.9	17	19	31	0	0.059814453	3.388623	-0.32446289	0.265625	0.8737793	25.592285	0.17431641	0	0	0	0	0	0	0	0	0	0.96923828	0.030761719	0.22070313	0.036621094	-0.013671875	0.16992188	0	44330	0	0	0
528	529	529	Category E	-0.14379883	0.14379883	0.85180664	-0.1081543	0.14648438	-0.48266602	0	0	14/11/2017	14	11	2017	17:19:32	62372	0	17	19	32	0	0.059814453	3.388623	-0.33178711	0.26953125	0.86938477	43.580322	0.22680664	0	0	0	0	0	0	0	0	0	0.96899414	0.031005859	0.33154297	0.18798828	-0.12573242	-0.017578125	0	44330	0	0	0
529	530	530	Category E	-0.2277832	0.13183594	0.74389648	-0.043212891	0.13110352	-0.48730469	0	0	14/11/2017	14	11	2017	17:19:32	62372	0.1	17	19	32	0	0.059814453	3.388623	-0.3359375	0.27197266	0.86743164	64.172607	0.21582031	0	0	0	0	0	0	0	0	0	0.96923828	0.030761719	0.37207031	0.1081543	-0.14013672	-0.12353516	0	44330	0	0	0
530	531	531	Category E	-0.31176758	0.047851563	1.1279297	-0.01953125	0.16308594	-0.47973633	0	0	14/11/2017	14	11	2017	17:19:32	62372	0.2	17	19	32	0	0.059814453	3.388623	-0.34301758	0.27416992	0.8605957	90.031738	0.3515625	0	0	0	0	0	0	0	0	0	0.96630859	0.033691406	0.52490234	0.03125	-0.22631836	0.26708984	0	44330	0	0	0
531	532	532	Category E	-0.20385742	0.011962891	1.1999512	0.10400391	0.13891602	-0.47924805	0	0	14/11/2017	14	11	2017	17:19:32	62372	0.3	17	19	32	0	0.059814453	3.388623	-0.35009766	0.27563477	0.85766602	109.5918	0.45605469	0	0	0	0	0	0	0	0	0	0.96655273	0.033447266	0.75195313	0.14624023	-0.26367188	0.34204102	0	44330	0	0	0
532	533	533	Category E	-0.53979492	0.11987305	0.95996094	0.11132813	0.15722656	-0.46777344	0	0	14/11/2017	14	11	2017	17:19:32	62372	0.4	17	19	32	0	0.059814453	3.388623	-0.35546875	0.28076172	0.85620117	112.57056	0.265625	0	0	0	0	0	0	0	0	0	0.96850586	0.031494141	0.44873047	-0.18408203	-0.16088867	0.10351563	0	44330	0	0	0
533	534	534	Category E	-0.43188477	0.15576172	0.74389648	0.067382813	0.19677734	-0.4675293	0	0	14/11/2017	14	11	2017	17:19:32	62372	0.5	17	19	32	0	0.059814453	3.388623	-0.36328125	0.28149414	0.85302734	118.08545	0.18017578	0	0	0	0	0	0	0	0	0	0.96899414	0.031005859	0.3034668	-0.068359375	-0.12573242	-0.10913086	0	44330	0	0	0
534	535	535	Category M	-0.31176758	0.27587891	0.86376953	0.29467773	0.072753906	-0.42016602	0	0	14/11/2017	14	11	2017	17:21:57	62517	0.3	17	21	57	0	0.059814453	3.3789551	-0.36987305	0.28369141	0.84692383	128.56592	0.061035156	0	0	0	0	0	0	0	0	0	0.96679688	0.033203125	0.082763672	0.058105469	-0.0078125	0.016601563	0	44330	0	0	0
535	536	536	Category M	-0.47998047	0.31176758	0.89990234	0.28759766	0.068115234	-0.42651367	0	0	14/11/2017	14	11	2017	17:21:57	62517	0.4	17	21	57	0	0.059814453	3.3789551	-0.37524414	0.2890625	0.84301758	127.94995	0.12109375	0	0	0	0	0	0	0	0	0	0.96704102	0.032958984	0.18383789	-0.10449219	0.022460938	0.056640625	0	44330	0	0	0
536	537	537	Category M	-0.49194336	0.34790039	0.89990234	0.30371094	0.045654297	-0.42041016	0	0	14/11/2017	14	11	2017	17:21:57	62517	0.5	17	21	57	0	0.059814453	3.3789551	-0.3815918	0.28979492	0.8449707	117.42358	0.13598633	0	0	0	0	0	0	0	0	0	0.97143555	0.028564453	0.22290039	-0.11010742	0.057861328	0.0546875	0	44330	0	0	0
537	538	538	Category M	-0.38378906	-0.15576172	0.45581055	0.37182617	0.003173828	-0.37866211	0	0	14/11/2017	14	11	2017	17:21:57	62517	0.6	17	21	57	0	0.059814453	3.3789551	-0.38549805	0.2890625	0.84326172	107.45117	0.59008789	0	0	0	0	0	0	0	0	0	0.97143555	0.028564453	0.83447266	0.001708984	-0.44482422	-0.38745117	0	44330	0	0	0
538	539	539	Category M	-0.49194336	0.34790039	0.81591797	0.4284668	-0.049316406	-0.32324219	0	0	14/11/2017	14	11	2017	17:21:57	62517	0.7	17	21	57	0	0.059814453	3.3789551	-0.38793945	0.28930664	0.8425293	93.958008	0.12207031	0	0	0	0	0	0	0	0	0	0.97167969	0.028320313	0.1887207	-0.10375977	0.058349609	-0.026611328	0	44330	0	0	0
539	540	540	Category M	-0.53979492	0.41992188	0.73193359	0.41772461	-0.062744141	-0.33764648	0	0	14/11/2017	14	11	2017	17:21:57	62517	0.8	17	21	57	0	0.059814453	3.3789551	-0.39282227	0.29101563	0.83911133	77.47876	0.22265625	0	0	0	0	0	0	0	0	0	0.97119141	0.028808594	0.3828125	-0.14672852	0.12866211	-0.10717773	0	44330	0	0	0
540	541	541	Category M	-0.58789063	0.14379883	0.55175781	0.43310547	-0.065673828	-0.31933594	0	0	14/11/2017	14	11	2017	17:21:57	62517	0.9	17	21	57	0	0.059814453	3.3789551	-0.39477539	0.29150391	0.8425293	61.29834	0.37915039	0	0	0	0	0	0	0	0	0	0.97509766	0.024902344	0.63183594	-0.19287109	-0.14770508	-0.29077148	0	44330	0	0	0
541	542	542	Category M	-0.81591797	0.38378906	0.79199219	0.45703125	-0.084472656	-0.28979492	0	0	14/11/2017	14	11	2017	17:21:58	62518	0	17	21	58	0	0.059814453	3.3789551	-0.39990234	0.28979492	0.84326172	49.895996	0.42919922	0	0	0	0	0	0	0	0	0	0.97753906	0.022460938	0.56103516	-0.41577148	0.09375	-0.051269531	0	44330	0	0	0
542	543	543	Category M	-0.46777344	0.40795898	0.74389648	0.41894531	-0.078613281	-0.33374023	0	0	14/11/2017	14	11	2017	17:21:58	62518	0.09	17	21	58	0	0.059814453	3.3789551	-0.40136719	0.28930664	0.83984375	43.754639	0.16625977	0	0	0	0	0	0	0	0	0	0.97485352	0.025146484	0.28051758	-0.066162109	0.1184082	-0.095947266	0	44330	0	0	0
543	544	544	Category M	-0.6237793	0.46777344	0.64794922	0.45581055	-0.09765625	-0.28564453	0	0	14/11/2017	14	11	2017	17:21:58	62518	0.181	17	21	58	0	0.059814453	3.3789551	-0.40429688	0.29174805	0.84057617	34.935547	0.34057617	0	0	0	0	0	0	0	0	0	0.97729492	0.022705078	0.58764648	-0.21923828	0.17578125	-0.19262695	0	44330	0	0	0
544	545	545	Category M	-0.61181641	0.53979492	0.57592773	0.43481445	-0.10888672	-0.30834961	0	0	14/11/2017	14	11	2017	17:21:58	62518	0.272	17	21	58	0	0.059814453	3.3789551	-0.4074707	0.29296875	0.84130859	27.868896	0.41601563	0	0	0	0	0	0	0	0	0	0.97973633	0.020263672	0.71655273	-0.20410156	0.24658203	-0.26538086	0	44330	0	0	0
545	546	546	Category M	-0.43188477	0.83984375	1.2597656	0.46606445	-0.1081543	-0.27661133	0	0	14/11/2017	14	11	2017	17:21:58	62518	0.363	17	21	58	0	0.059814453	3.3789551	-0.41064453	0.29101563	0.8359375	22.061523	0.69360352	0	0	0	0	0	0	0	0	0	0.97583008	0.024169922	0.9934082	-0.020996094	0.54858398	0.42358398	0	44330	0	0	0
546	547	547	Category M	-0.65991211	0.77978516	0.82788086	0.50366211	-0.12451172	-0.20556641	0	0	14/11/2017	14	11	2017	17:21:58	62518	0.454	17	21	58	0	0.059814453	3.3789551	-0.41210938	0.28979492	0.83276367	17.979248	0.54882813	0	0	0	0	0	0	0	0	0	0.97338867	0.026611328	0.74267578	-0.24755859	0.48974609	-0.004882813	0	44330	0	0	0
547	548	548	Category M	-0.55175781	0.58789063	0.63598633	0.4465332	-0.13134766	-0.29760742	0	0	14/11/2017	14	11	2017	17:21:58	62518	0.545	17	21	58	0	0.059814453	3.3789551	-0.41162109	0.2902832	0.84228516	14.995361	0.38818359	0	0	0	0	0	0	0	0	0	0.98144531	0.018554688	0.64379883	-0.13989258	0.29736328	-0.20629883	0	44330	0	0	0
548	549	549	Category M	-0.37182617	-0.11987305	0.083984375	0.46899414	-0.1262207	-0.26977539	0	0	14/11/2017	14	11	2017	17:21:58	62518	0.636	17	21	58	0	0.059814453	3.3789551	-0.41503906	0.29223633	0.83862305	12.748779	0.86083984	0	0	0	0	0	0	0	0	0	0.98022461	0.019775391	1.2102051	0.043212891	-0.41210938	-0.75463867	0	44330	0	0	0
549	550	550	Category M	-0.69580078	0.61181641	0.43188477	0.45825195	-0.15209961	-0.27514648	0	0	14/11/2017	14	11	2017	17:21:58	62518	0.727	17	21	58	0	0.059814453	3.3789551	-0.41748047	0.29467773	0.83374023	10.991455	0.58251953	0	0	0	0	0	0	0	0	0	0.97802734	0.021972656	0.99707031	-0.27807617	0.31689453	-0.40185547	0	44330	0	0	0
550	551	551	Category M	-0.53979492	0.10791016	0.41992188	0.46655273	-0.1394043	-0.26782227	0	0	14/11/2017	14	11	2017	17:21:58	62518	0.818	17	21	58	0	0.059814453	3.3789551	-0.41723633	0.29516602	0.83398438	9.7885742	0.47070313	0	0	0	0	0	0	0	0	0	0.97827148	0.021728516	0.72387695	-0.12231445	-0.18725586	-0.4140625	0	44330	0	0	0
551	552	552	Category M	-0.671875	0.49194336	0.68383789	0.48876953	-0.17602539	-0.21435547	0	0	14/11/2017	14	11	2017	17:21:58	62518	0.909	17	21	58	0	0.059814453	3.3789551	-0.41918945	0.29638672	0.84204102	7.125	0.35620117	0	0	0	0	0	0	0	0	0	0.98632813	0.013671875	0.60620117	-0.25244141	0.1953125	-0.15820313	0	44330	0	0	0
552	553	553	Category M	-0.671875	0.64794922	0.52783203	0.45703125	-0.16381836	-0.27026367	0	0	14/11/2017	14	11	2017	17:21:59	62519	0	17	21	59	0	0.059814453	3.3789551	-0.4206543	0.29443359	0.83837891	4.685791	0.53320313	0	0	0	0	0	0	0	0	0	0.9831543	0.016845703	0.91479492	-0.25097656	0.35327148	-0.31054688	0	44330	0	0	0
553	554	554	Category M	-0.16796875	0.3359375	0.70776367	0.46679688	-0.16088867	-0.25805664	0	0	14/11/2017	14	11	2017	17:21:59	62519	0.111	17	21	59	0	0.059814453	3.3789551	-0.42016602	0.29321289	0.83691406	3.838623	0.28662109	0	0	0	0	0	0	0	0	0	0.98144531	0.018554688	0.42407227	0.25219727	0.042480469	-0.12915039	0	44330	0	0	0
554	555	555	Category M	-0.671875	0.63598633	0.51586914	0.49682617	-0.15576172	-0.20605469	0	0	14/11/2017	14	11	2017	17:21:59	62519	0.222	17	21	59	0	0.059814453	3.3789551	-0.42114258	0.29467773	0.84106445	3.0112305	0.53369141	0	0	0	0	0	0	0	0	0	0.98583984	0.014160156	0.91699219	-0.25048828	0.34106445	-0.32519531	0	44330	0	0	0
555	556	556	Category M	-0.7199707	0.74389648	0.53979492	0.47412109	-0.16577148	-0.24584961	0	0	14/11/2017	14	11	2017	17:21:59	62519	0.333	17	21	59	0	0.059814453	3.3789551	-0.42504883	0.29321289	0.83886719	2.2446289	0.61572266	0	0	0	0	0	0	0	0	0	0.98510742	0.014892578	1.0444336	-0.29467773	0.45043945	-0.29907227	0	44330	0	0	0
556	557	557	Category M	-0.7199707	0.65991211	1.079834	0.47070313	-0.16748047	-0.25585938	0	0	14/11/2017	14	11	2017	17:21:59	62519	0.444	17	21	59	0	0.059814453	3.3789551	-0.42602539	0.29638672	0.83398438	1.6523438	0.52783203	0	0	0	0	0	0	0	0	0	0.98217773	0.017822266	0.90307617	-0.29370117	0.36328125	0.24560547	0	44330	0	0	0
557	558	558	Category M	-0.52783203	0.6237793	0.52783203	0.46533203	-0.19042969	-0.25219727	0	0	14/11/2017	14	11	2017	17:21:59	62519	0.555	17	21	59	0	0.059814453	3.3789551	-0.42504883	0.2980957	0.83764648	0.85009766	0.4609375	0	0	0	0	0	0	0	0	0	0.9855957	0.014404297	0.73803711	-0.10253906	0.32543945	-0.30981445	0	44330	0	0	0
558	559	559	Category M	-0.74389648	0.73193359	0.69580078	0.46630859	-0.17382813	-0.25390625	0	0	14/11/2017	14	11	2017	17:21:59	62519	0.666	17	21	59	0	0.060302734	3.4546875	-0.42431641	0.30078125	0.84082031	0.65917969	0.5559082	0	0	0	0	0	0	0	0	0	0.98876953	0.011230469	0.89575195	-0.31933594	0.4309082	-0.14501953	0	44330	0	0	0
559	560	560	Category M	-0.69580078	0.41992188	0.74389648	0.49023438	-0.20410156	-0.20336914	0	0	14/11/2017	14	11	2017	17:21:59	62519	0.777	17	21	59	0	0.060302734	3.4546875	-0.42578125	0.30151367	0.8371582	0.60229492	0.30883789	0	0	0	0	0	0	0	0	0	0.98657227	0.013427734	0.48144531	-0.26977539	0.11816406	-0.093261719	0	44330	0	0	0
560	561	561	Category M	-0.63598633	0.68383789	0.53979492	0.4597168	-0.16381836	-0.26928711	0	0	14/11/2017	14	11	2017	17:21:59	62519	0.888	17	21	59	0	0.060302734	3.4546875	-0.42919922	0.30273438	0.83496094	0.26513672	0.52441406	0	0	0	0	0	0	0	0	0	0.98657227	0.013427734	0.8828125	-0.20654297	0.38085938	-0.29516602	0	44330	0	0	0
561	562	562	Category M	-0.65991211	0.75585938	0.57592773	0.45751953	-0.13574219	-0.27685547	0	0	14/11/2017	14	11	2017	17:22:00	62520	0	17	22	0	0	0.060302734	3.4546875	-0.4296875	0.30297852	0.84033203	0.083740234	0.57250977	0	0	0	0	0	0	0	0	0	0.99121094	0.008789063	0.94726563	-0.22998047	0.45263672	-0.2644043	0	44330	0	0	0
562	563	563	Category M	-0.39599609	0.89990234	0.86376953	0.48144531	-0.14770508	-0.24169922	0	0	14/11/2017	14	11	2017	17:22:00	62520	0.1	17	22	0	0	0.060302734	3.4546875	-0.43212891	0.29980469	0.84033203	0.82666016	0.60131836	0	0	0	0	0	0	0	0	0	0.99145508	0.008544922	0.65942383	0.036132813	0.59985352	0.023193359	0	44330	0	0	0
563	564	564	Category M	-0.63598633	0.49194336	0.68383789	0.46582031	-0.1640625	-0.26074219	0	0	14/11/2017	14	11	2017	17:22:00	62520	0.2	17	22	0	0	0.060302734	3.4546875	-0.43359375	0.29907227	0.83666992	1.3156738	0.31835938	0	0	0	0	0	0	0	0	0	0.98876953	0.011230469	0.54785156	-0.20214844	0.19262695	-0.15283203	0	44330	0	0	0
564	565	565	Category M	-0.6237793	0.56396484	0.53979492	0.4855957	-0.10009766	-0.25195313	0	0	14/11/2017	14	11	2017	17:22:00	62520	0.3	17	22	0	0	0.060302734	3.4546875	-0.43359375	0.29980469	0.83740234	2.4599609	0.44091797	0	0	0	0	0	0	0	0	0	0.98950195	0.010498047	0.75170898	-0.18994141	0.26391602	-0.29760742	0	44330	0	0	0
565	566	566	Category M	-0.671875	0.43188477	0.61181641	0.48754883	-0.022460938	-0.24316406	0	0	14/11/2017	14	11	2017	17:22:00	62520	0.4	17	22	0	0	0.060302734	3.4546875	-0.43408203	0.29980469	0.84130859	4.1914063	0.35571289	0	0	0	0	0	0	0	0	0	0.99316406	0.006835938	0.59912109	-0.23754883	0.13183594	-0.22949219	0	44330	0	0	0
566	567	567	Category M	-0.77978516	0.37182617	0.7199707	0.48925781	0.005371094	-0.23193359	0	0	14/11/2017	14	11	2017	17:22:00	62520	0.5	17	22	0	0	0.060302734	3.4546875	-0.43505859	0.29980469	0.83813477	5.5744629	0.37133789	0	0	0	0	0	0	0	0	0	0.99072266	0.009277344	0.53466797	-0.34448242	0.071777344	-0.11816406	0	44330	0	0	0
567	568	568	Category M	-0.80395508	0.39599609	0.671875	0.46923828	-0.008544922	-0.27148438	0	0	14/11/2017	14	11	2017	17:22:00	62520	0.6	17	22	0	0	0.060302734	3.4546875	-0.43579102	0.29833984	0.83911133	7.0473633	0.41577148	0	0	0	0	0	0	0	0	0	0.99145508	0.008544922	0.6328125	-0.36791992	0.097412109	-0.16723633	0	44330	0	0	0
568	569	569	Category M	-0.55175781	0.2878418	0.53979492	0.47338867	0.010009766	-0.25683594	0	0	14/11/2017	14	11	2017	17:22:00	62520	0.7	17	22	0	0	0.060302734	3.4546875	-0.43383789	0.29638672	0.83984375	8.6057129	0.32226563	0	0	0	0	0	0	0	0	0	0.99072266	0.009277344	0.42626953	-0.11767578	-0.008544922	-0.30004883	0	44330	0	0	0
569	570	570	Category M	-0.56396484	0.32397461	0.81591797	0.4699707	-0.006835938	-0.27758789	0	0	14/11/2017	14	11	2017	17:22:00	62520	0.8	17	22	0	0	0.060302734	3.4546875	-0.43359375	0.29541016	0.84179688	10.14624	0.13574219	0	0	0	0	0	0	0	0	0	0.99194336	0.008056641	0.18457031	-0.13012695	0.028320313	-0.025878906	0	44330	0	0	0
570	571	571	Category M	-0.69580078	0.34790039	0.86376953	0.45166016	-0.002685547	-0.29492188	0	0	14/11/2017	14	11	2017	17:22:00	62520	0.9	17	22	0	0	0.060302734	3.4546875	-0.43261719	0.29492188	0.84594727	11.462158	0.26879883	0	0	0	0	0	0	0	0	0	0.99487305	0.005126953	0.33349609	-0.26293945	0.052734375	0.017578125	0	44330	0	0	0
571	572	572	Category M	-0.70776367	0.3359375	0.79199219	0.42358398	0.009277344	-0.32861328	0	0	14/11/2017	14	11	2017	17:22:01	62521	0	17	22	1	0	0.060302734	3.4546875	-0.42944336	0.29418945	0.84472656	12.407471	0.28613281	0	0	0	0	0	0	0	0	0	0.9921875	0.0078125	0.37255859	-0.27807617	0.041503906	-0.052734375	0	44330	0	0	0
572	573	573	Category M	-0.56396484	0.2277832	0.80395508	0.42260742	0.009033203	-0.32250977	0	0	14/11/2017	14	11	2017	17:22:01	62521	0.1	17	22	1	0	0.060302734	3.4546875	-0.42822266	0.29492188	0.8425293	12.237305	0.15625	0	0	0	0	0	0	0	0	0	0.98999023	0.010009766	0.24145508	-0.13549805	-0.067138672	-0.038574219	0	44330	0	0	0
573	574	574	Category M	-0.51586914	0.26391602	0.68383789	0.43945313	0.016601563	-0.30883789	0	0	14/11/2017	14	11	2017	17:22:01	62521	0.2	17	22	1	0	0.060302734	3.4546875	-0.4230957	0.29370117	0.84350586	12.034912	0.18701172	0	0	0	0	0	0	0	0	0	0.98828125	0.01171875	0.28222656	-0.092529297	-0.029785156	-0.15966797	0	44330	0	0	0
574	575	575	Category M	-0.65991211	0.41992188	0.74389648	0.46362305	0.030761719	-0.27197266	0	0	14/11/2017	14	11	2017	17:22:01	62521	0.3	17	22	1	0	0.060302734	3.4546875	-0.41894531	0.29248047	0.84716797	12.043457	0.29125977	0	0	0	0	0	0	0	0	0	0.98925781	0.010742188	0.47143555	-0.24072266	0.12719727	-0.10327148	0	44330	0	0	0
575	576	576	Category M	-0.74389648	0.19189453	0.92382813	0.43261719	0.028320313	-0.31396484	0	0	14/11/2017	14	11	2017	17:22:01	62521	0.4	17	22	1	0	0.060302734	3.4546875	-0.41625977	0.28955078	0.84912109	11.644287	0.34960938	0	0	0	0	0	0	0	0	0	0.98925781	0.010742188	0.49975586	-0.32739258	-0.09765625	0.074462891	0	44330	0	0	0
576	577	577	Category E	-0.25195313	0.11987305	0.99584961	0.37060547	0.030273438	-0.37036133	0	0	14/11/2017	14	11	2017	18:10:52	65452	0	18	10	52	0	0.059814453	3.4144043	-0.41162109	0.28588867	0.85083008	10.374023	0.2722168	0	0	0	0	0	0	0	0	0	0.98754883	0.012451172	0.47094727	0.15966797	-0.16601563	0.14501953	0	44330	0	0	0
577	578	578	Category E	-0.31176758	0.23999023	1.0078125	0.33447266	0.061523438	-0.40063477	0	0	14/11/2017	14	11	2017	18:10:52	65452	0.099	18	10	52	0	0.059814453	3.4144043	-0.40698242	0.2824707	0.85253906	9.2785645	0.18676758	0	0	0	0	0	0	0	0	0	0.98608398	0.013916016	0.29272461	0.095214844	-0.042480469	0.1550293	0	44330	0	0	0
578	579	579	Category E	-0.6237793	0.29980469	0.80395508	0.30688477	0.071777344	-0.41162109	0	0	14/11/2017	14	11	2017	18:10:52	65452	0.199	18	10	52	0	0.060302734	3.4256836	-0.40405273	0.28515625	0.86010742	9.4912109	0.22705078	0	0	0	0	0	0	0	0	0	0.9921875	0.0078125	0.2902832	-0.21948242	0.014404297	-0.056152344	0	44330	0	0	0
579	580	580	Category E	-0.32397461	0.10791016	1.0319824	0.26538086	0.087646484	-0.43139648	0	0	14/11/2017	14	11	2017	18:10:52	65452	0.3	18	10	52	0	0.060302734	3.4256836	-0.3996582	0.28173828	0.86230469	9.345459	0.25439453	0	0	0	0	0	0	0	0	0	0.99145508	0.008544922	0.41918945	0.075683594	-0.17382813	0.16943359	0	44330	0	0	0
580	581	581	Category E	-0.39599609	0.071777344	1.1279297	0.36157227	0.071044922	-0.37597656	0	0	14/11/2017	14	11	2017	18:10:52	65452	0.4	18	10	52	0	0.060302734	3.4256836	-0.39428711	0.27685547	0.8659668	7.5844727	0.33276367	0	0	0	0	0	0	0	0	0	0.9909668	0.009033203	0.46875	-0.001464844	-0.20507813	0.26171875	0	44330	0	0	0
581	582	582	Category E	-0.2277832	0.035888672	1.0559082	0.39233398	0.046142578	-0.35375977	0	0	14/11/2017	14	11	2017	18:10:52	65452	0.5	18	10	52	0	0.060302734	3.4256836	-0.38867188	0.27539063	0.87182617	5.0405273	0.34204102	0	0	0	0	0	0	0	0	0	0.9934082	0.006591797	0.58447266	0.16088867	-0.23950195	0.18383789	0	44330	0	0	0
582	583	583	Category E	-0.40795898	0.29980469	1.0319824	0.40283203	0.030273438	-0.33959961	0	0	14/11/2017	14	11	2017	18:10:52	65452	0.6	18	10	52	0	0.060302734	3.4256836	-0.37963867	0.27124023	0.87475586	3.7902832	0.16210938	0	0	0	0	0	0	0	0	0	0.99145508	0.008544922	0.21386719	-0.028076172	0.028320313	0.15698242	0	44330	0	0	0
583	584	584	Category E	-0.40795898	0.23999023	0.91186523	0.37255859	-0.015625	-0.38012695	0	0	14/11/2017	14	11	2017	18:10:52	65452	0.7	18	10	52	0	0.060302734	3.4256836	-0.37475586	0.2668457	0.87719727	2.1955566	0.0546875	0	0	0	0	0	0	0	0	0	0.99072266	0.009277344	0.094238281	-0.032958984	-0.026855469	0.034423828	0	44330	0	0	0
584	585	585	Category E	-0.16796875	0.071777344	0.91186523	0.37304688	-0.05078125	-0.38256836	0	0	14/11/2017	14	11	2017	18:10:52	65452	0.8	18	10	52	0	0.060302734	3.4256836	-0.36914063	0.26220703	0.88061523	1.2167969	0.27880859	0	0	0	0	0	0	0	0	0	0.99023438	0.009765625	0.42285156	0.20117188	-0.19042969	0.031005859	0	44330	0	0	0
585	586	586	Category E	-0.37182617	0.10791016	0.86376953	0.3137207	-0.10595703	-0.41503906	0	0	14/11/2017	14	11	2017	18:10:52	65452	0.9	18	10	52	0	0.060302734	3.4256836	-0.36401367	0.25463867	0.88964844	6.0522461	0.14916992	0	0	0	0	0	0	0	0	0	0.99438477	0.005615234	0.18041992	-0.007568359	-0.14672852	-0.025878906	0	44330	0	0	0
586	587	587	Category E	-0.21582031	0.095947266	1.4399414	0.33569336	-0.13378906	-0.40087891	0	0	14/11/2017	14	11	2017	18:10:53	65453	0	18	10	53	0	0.060302734	3.4256836	-0.359375	0.24658203	0.88696289	9.9833984	0.59082031	0	0	0	0	0	0	0	0	0	0.98828125	0.01171875	0.84741211	0.14355469	-0.15063477	0.55273438	0	44330	0	0	0
587	588	588	Category E	-0.21582031	0.34790039	0.92382813	0.31542969	-0.14355469	-0.41430664	0	0	14/11/2017	14	11	2017	18:10:53	65453	0.1	18	10	53	0	0.060302734	3.4256836	-0.35351563	0.23754883	0.88793945	13.200684	0.17993164	0	0	0	0	0	0	0	0	0	0.98486328	0.015136719	0.28369141	0.13769531	0.11010742	0.035644531	0	44330	0	0	0
588	589	589	Category E	-0.29980469	0.21582031	0.95996094	0.32739258	-0.14501953	-0.40722656	0	0	14/11/2017	14	11	2017	18:10:53	65453	0.2	18	10	53	0	0.060302734	3.4256836	-0.35083008	0.23193359	0.89355469	18.485107	0.085205078	0	0	0	0	0	0	0	0	0	0.98779297	0.012207031	0.13354492	0.051025391	-0.016113281	0.066162109	0	44330	0	0	0
589	590	590	Category E	-0.29980469	0.2277832	0.86376953	0.27905273	-0.16796875	-0.42578125	0	0	14/11/2017	14	11	2017	18:10:53	65453	0.3	18	10	53	0	0.060302734	3.4256836	-0.35253906	0.23681641	0.90405273	23.659912	0.067138672	0	0	0	0	0	0	0	0	0	0.99902344	0.000976563	0.10229492	0.052734375	-0.009033203	-0.040283203	0	44330	0	0	0
590	591	591	Category E	-0.2878418	0.11987305	1.2478027	0.27416992	-0.19018555	-0.42333984	0	0	14/11/2017	14	11	2017	18:10:53	65453	0.4	18	10	53	0	0.060302734	3.4256836	-0.34667969	0.23071289	0.91333008	26.289307	0.35693359	0	0	0	0	0	0	0	0	0	1.0039063	0.00390625	0.50415039	0.058837891	-0.11083984	0.33422852	0	44330	0	0	0
591	592	592	Category E	-0.071777344	0.011962891	1.0319824	0.28125	-0.19042969	-0.41821289	0	0	14/11/2017	14	11	2017	18:10:53	65453	0.5	18	10	53	0	0.060302734	3.4256836	-0.34301758	0.22924805	0.92236328	26.177246	0.36450195	0	0	0	0	0	0	0	0	0	1.010498	0.010498047	0.59814453	0.27124023	-0.21728516	0.109375	0	44330	0	0	0
592	593	593	Category E	-0.13183594	0.071777344	1.0559082	0.29931641	-0.22094727	-0.39794922	0	0	14/11/2017	14	11	2017	18:10:53	65453	0.6	18	10	53	0	0.060302734	3.4256836	-0.3359375	0.22460938	0.92553711	26.670654	0.28637695	0	0	0	0	0	0	0	0	0	1.0100098	0.010009766	0.48730469	0.20410156	-0.15283203	0.13012695	0	44330	0	0	0
593	594	594	Category E	-0.2878418	0.095947266	1.0559082	0.21142578	-0.22583008	-0.43530273	0	0	14/11/2017	14	11	2017	18:10:53	65453	0.7	18	10	53	0	0.060302734	3.4256836	-0.32983398	0.21630859	0.93237305	27.575439	0.17749023	0	0	0	0	0	0	0	0	0	1.0124512	0.012451172	0.28588867	0.041992188	-0.12036133	0.12329102	0	44330	0	0	0
594	595	595	Category E	-0.25195313	0.10791016	0.89990234	0.18334961	-0.24047852	-0.43652344	0	0	14/11/2017	14	11	2017	18:10:53	65453	0.8	18	10	53	0	0.060302734	3.4256836	-0.33154297	0.21191406	0.93579102	27.763428	0.13598633	0	0	0	0	0	0	0	0	0	1.0153809	0.015380859	0.21972656	0.079589844	-0.10400391	-0.035888672	0	44330	0	0	0
595	596	596	Category E	-0.17993164	0.15576172	0.91186523	0.1796875	-0.23461914	-0.44165039	0	0	14/11/2017	14	11	2017	18:10:53	65453	0.9	18	10	53	0	0.060302734	3.4256836	-0.32641602	0.20385742	0.93969727	27.484619	0.15673828	0	0	0	0	0	0	0	0	0	1.0153809	0.015380859	0.22265625	0.14648438	-0.048095703	-0.027832031	0	44330	0	0	0
596	597	597	Category E	-0.19189453	0.21582031	1.2958984	0.17260742	-0.23583984	-0.44677734	0	0	14/11/2017	14	11	2017	18:10:54	65454	0	18	10	54	0	0.060302734	3.4256836	-0.32006836	0.19384766	0.94873047	27.666992	0.37036133	0	0	0	0	0	0	0	0	0	1.0200195	0.020019531	0.49682617	0.12817383	0.021728516	0.34692383	0	44330	0	0	0
597	598	598	Category E	-0.071777344	0.27587891	0.88793945	0.1628418	-0.23754883	-0.44384766	0	0	14/11/2017	14	11	2017	18:10:54	65454	0.1	18	10	54	0	0.060302734	3.4256836	-0.31152344	0.18652344	0.9465332	27.872314	0.26245117	0	0	0	0	0	0	0	0	0	1.013916	0.013916016	0.38769531	0.23974609	0.089111328	-0.05859375	0	44330	0	0	0
598	599	599	Category E	-0.10791016	0.2277832	0.93579102	0.16186523	-0.24487305	-0.43969727	0	0	14/11/2017	14	11	2017	18:10:54	65454	0.2	18	10	54	0	0.060302734	3.4256836	-0.30664063	0.17797852	0.95214844	26.969971	0.20556641	0	0	0	0	0	0	0	0	0	1.0161133	0.016113281	0.26489258	0.19873047	0.049560547	-0.016357422	0	44330	0	0	0
599	600	600	Category E	-0.40795898	0.27587891	0.94799805	0.11376953	-0.24755859	-0.45239258	0	0	14/11/2017	14	11	2017	18:10:54	65454	0.3	18	10	54	0	0.060302734	3.4256836	-0.30151367	0.16894531	0.95678711	25.570313	0.15087891	0	0	0	0	0	0	0	0	0	1.017334	0.017333984	0.22192383	-0.10620117	0.10668945	-0.008789063	0	44330	0	0	0
600	601	601	Category E	-0.2277832	0.011962891	1.1279297	0.13232422	-0.26416016	-0.43701172	0	0	14/11/2017	14	11	2017	18:10:54	65454	0.4	18	10	54	0	0.060302734	3.4256836	-0.29541016	0.1652832	0.95874023	23.496338	0.23803711	0	0	0	0	0	0	0	0	0	1.0168457	0.016845703	0.38989258	0.067626953	-0.15332031	0.16894531	0	44330	0	0	0
601	602	602	Category E	-0.25195313	-0.047851563	1.0678711	0.12670898	-0.25415039	-0.44506836	0	0	14/11/2017	14	11	2017	18:10:54	65454	0.5	18	10	54	0	0.060302734	3.4256836	-0.28979492	0.15673828	0.96582031	23.13208	0.23168945	0	0	0	0	0	0	0	0	0	1.020752	0.020751953	0.34448242	0.037841797	-0.20458984	0.10180664	0	44330	0	0	0
602	603	603	Category E	-0.19189453	-0.023925781	0.88793945	0.080078125	-0.26464844	-0.44848633	0	0	14/11/2017	14	11	2017	18:10:54	65454	0.6	18	10	54	0	0.060302734	3.4256836	-0.28417969	0.14819336	0.97460938	23.483398	0.21362305	0	0	0	0	0	0	0	0	0	1.0258789	0.025878906	0.35131836	0.092285156	-0.17211914	-0.086669922	0	44330	0	0	0
603	604	604	Category E	-0.19189453	0.15576172	1.079834	0.005615234	-0.25537109	-0.44995117	0	0	14/11/2017	14	11	2017	18:10:54	65454	0.7	18	10	54	0	0.060302734	3.4256836	-0.27929688	0.13745117	0.9753418	24.926758	0.13745117	0	0	0	0	0	0	0	0	0	1.0239258	0.023925781	0.21020508	0.087402344	0.018066406	0.10424805	0	44330	0	0	0
604	605	605	Category E	-0.21582031	0.13183594	0.99584961	-0.050537109	-0.23413086	-0.45922852	0	0	14/11/2017	14	11	2017	18:10:54	65454	0.8	18	10	54	0	0.060302734	3.4256836	-0.2722168	0.13232422	0.97900391	27.114258	0.058837891	0	0	0	0	0	0	0	0	0	1.0246582	0.024658203	0.073974609	0.056396484	-0.000488281	0.016601563	0	44330	0	0	0
605	606	606	Category E	-0.10791016	0.023925781	1.0319824	-0.073974609	-0.22900391	-0.45922852	0	0	14/11/2017	14	11	2017	18:10:54	65454	0.9	18	10	54	0	0.060302734	3.4256836	-0.26879883	0.12402344	0.98461914	28.523682	0.19555664	0	0	0	0	0	0	0	0	0	1.0280762	0.028076172	0.30859375	0.16088867	-0.10009766	0.047119141	0	44330	0	0	0
606	607	607	Category E	-0.16796875	0.13183594	1.0439453	-0.061035156	-0.21533203	-0.46289063	0	0	14/11/2017	14	11	2017	18:10:55	65455	0	18	10	55	0	0.060302734	3.4256836	-0.26391602	0.11743164	0.98925781	30.026123	0.11132813	0	0	0	0	0	0	0	0	0	1.0305176	0.030517578	0.16479492	0.095947266	0.014160156	0.054443359	0	44330	0	0	0
607	608	608	Category E	-0.13183594	0.095947266	1.0917969	-0.076660156	-0.22119141	-0.46289063	0	0	14/11/2017	14	11	2017	18:10:55	65455	0.1	18	10	55	0	0.060302734	3.4256836	-0.25708008	0.11474609	0.99145508	31.005371	0.16137695	0	0	0	0	0	0	0	0	0	1.0307617	0.030761719	0.24414063	0.12524414	-0.018798828	0.10009766	0	44330	0	0	0
608	609	609	Category E	-0.11987305	0.071777344	1.0197754	-0.055419922	-0.2253418	-0.46289063	0	0	14/11/2017	14	11	2017	18:10:55	65455	0.2	18	10	55	0	0.060302734	3.4256836	-0.24975586	0.1081543	0.99853516	32.362061	0.13647461	0	0	0	0	0	0	0	0	0	1.0349121	0.034912109	0.1875	0.12988281	-0.036376953	0.020996094	0	44330	0	0	0
609	610	610	Category E	-0.15576172	0.083984375	1.0678711	-0.057128906	-0.22558594	-0.46191406	0	0	14/11/2017	14	11	2017	18:10:55	65455	0.3	18	10	55	0	0.060302734	3.4256836	-0.24584961	0.10693359	1.0058594	33.872559	0.11157227	0	0	0	0	0	0	0	0	0	1.0410156	0.041015625	0.17504883	0.090087891	-0.022949219	0.061767578	0	44330	0	0	0
610	611	611	Category E	-0.059814453	-0.011962891	1.0319824	-0.063476563	-0.21850586	-0.46118164	0	0	14/11/2017	14	11	2017	18:10:55	65455	0.4	18	10	55	0	0.060302734	3.4256836	-0.23974609	0.10449219	1.0075684	34.168213	0.21582031	0	0	0	0	0	0	0	0	0	1.0410156	0.041015625	0.32080078	0.17993164	-0.11645508	0.024169922	0	44330	0	0	0
611	612	612	Category E	-0.095947266	0.083984375	1.0197754	-0.049316406	-0.22436523	-0.46411133	0	0	14/11/2017	14	11	2017	18:10:55	65455	0.5	18	10	55	0	0.060302734	3.4256836	-0.23657227	0.10083008	1.010498	33.185059	0.1418457	0	0	0	0	0	0	0	0	0	1.0427246	0.042724609	0.16674805	0.140625	-0.016845703	0.009033203	0	44330	0	0	0
612	613	613	Category E	-0.13183594	0.023925781	1.0439453	-0.050048828	-0.22583008	-0.46411133	0	0	14/11/2017	14	11	2017	18:10:55	65455	0.6	18	10	55	0	0.060302734	3.4256836	-0.22949219	0.097900391	1.0119629	31.74292	0.12670898	0	0	0	0	0	0	0	0	0	1.0422363	0.042236328	0.20361328	0.09765625	-0.073974609	0.031738281	0	44330	0	0	0
613	614	614	Category E	-0.10791016	0.047851563	1.0319824	-0.049072266	-0.22412109	-0.46606445	0	0	14/11/2017	14	11	2017	18:10:55	65455	0.7	18	10	55	0	0.060302734	3.4256836	-0.22412109	0.096191406	1.0168457	28.705566	0.12670898	0	0	0	0	0	0	0	0	0	1.0456543	0.045654297	0.1796875	0.11621094	-0.048339844	0.014892578	0	44330	0	0	0
614	615	615	Category E	-0.095947266	0.047851563	1.0319824	-0.050048828	-0.21728516	-0.46069336	0	0	14/11/2017	14	11	2017	18:10:55	65455	0.8	18	10	55	0	0.060302734	3.4256836	-0.22119141	0.092529297	1.0212402	23.368408	0.13354492	0	0	0	0	0	0	0	0	0	1.0490723	0.049072266	0.18066406	0.12524414	-0.044677734	0.010498047	0	44330	0	0	0
615	616	616	Category E	-0.10791016	0.023925781	1.0197754	-0.049804688	-0.22729492	-0.46118164	0	0	14/11/2017	14	11	2017	18:10:55	65455	0.9	18	10	55	0	0.060302734	3.4256836	-0.21630859	0.088134766	1.0246582	16.852539	0.12597656	0	0	0	0	0	0	0	0	0	1.0510254	0.051025391	0.17773438	0.10839844	-0.064208984	-0.004882813	0	44330	0	0	0
616	617	617	Category E	-0.11987305	0.059814453	1.0559082	-0.044433594	-0.22680664	-0.45800781	0	0	14/11/2017	14	11	2017	18:10:56	65456	0	18	10	56	0	0.059814453	3.4144043	-0.21191406	0.085205078	1.0266113	10.293213	0.099853516	0	0	0	0	0	0	0	0	0	1.0517578	0.051757813	0.14672852	0.092041016	-0.025390625	0.029052734	0	44330	0	0	0
617	618	618	Category E	-0.15576172	0.059814453	1.0439453	-0.045166016	-0.23510742	-0.46411133	0	0	14/11/2017	14	11	2017	18:10:56	65456	0.1	18	10	56	0	0.059814453	3.4144043	-0.21118164	0.084472656	1.0256348	5.5842285	0.063476563	0	0	0	0	0	0	0	0	0	1.0505371	0.050537109	0.098388672	0.055419922	-0.024658203	0.018066406	0	44330	0	0	0
618	619	619	Category E	-0.13183594	0.083984375	1.0078125	-0.05078125	-0.22705078	-0.46313477	0	0	14/11/2017	14	11	2017	18:10:56	65456	0.2	18	10	56	0	0.059814453	3.4144043	-0.2121582	0.081787109	1.0280762	0.60595703	0.083007813	0	0	0	0	0	0	0	0	0	1.0529785	0.052978516	0.10302734	0.080322266	0.001953125	-0.020263672	0	44330	0	0	0
619	620	620	Category E	-0.10791016	0.035888672	1.0078125	-0.043457031	-0.23120117	-0.46191406	0	0	14/11/2017	14	11	2017	18:10:56	65456	0.3	18	10	56	0	0.059814453	3.4144043	-0.20605469	0.080322266	1.0285645	4.2614746	0.10986328	0	0	0	0	0	0	0	0	0	1.0522461	0.052246094	0.16381836	0.098144531	-0.044433594	-0.020751953	0	44330	0	0	0
620	621	621	Category E	-0.13183594	0.011962891	1.0197754	-0.032714844	-0.23803711	-0.45581055	0	0	14/11/2017	14	11	2017	18:10:56	65456	0.4	18	10	56	0	0.059814453	3.4144043	-0.20532227	0.081542969	1.0297852	7.0212402	0.10180664	0	0	0	0	0	0	0	0	0	1.0532227	0.053222656	0.15332031	0.073486328	-0.069580078	-0.010009766	0	44330	0	0	0
621	622	622	Category E	-0.095947266	0.047851563	1.0319824	-0.015625	-0.23852539	-0.45898438	0	0	14/11/2017	14	11	2017	18:10:56	65456	0.5	18	10	56	0	0.059814453	3.4144043	-0.20458984	0.081542969	1.027832	9.5844727	0.11401367	0	0	0	0	0	0	0	0	0	1.0512695	0.051269531	0.14648438	0.10864258	-0.033691406	0.00390625	0	44330	0	0	0
622	623	623	Category E	-0.083984375	0.059814453	0.94799805	0.003662109	-0.234375	-0.46166992	0	0	14/11/2017	14	11	2017	18:10:56	65456	0.6	18	10	56	0	0.059814453	3.4144043	-0.20458984	0.085205078	1.0214844	12.344238	0.14355469	0	0	0	0	0	0	0	0	0	1.045166	0.045166016	0.21948242	0.12060547	-0.025390625	-0.073486328	0	44330	0	0	0
623	624	624	Category E	-0.17993164	0.095947266	0.92382813	0.027587891	-0.22949219	-0.46386719	0	0	14/11/2017	14	11	2017	18:10:56	65456	0.7	18	10	56	0	0.059814453	3.4144043	-0.2043457	0.083251953	1.0249023	14.696533	0.10473633	0	0	0	0	0	0	0	0	0	1.0483398	0.048339844	0.13793945	0.024414063	0.012451172	-0.10107422	0	44330	0	0	0
624	625	625	Category E	-0.19189453	-0.059814453	1.2958984	0.016357422	-0.23828125	-0.46411133	0	0	14/11/2017	14	11	2017	18:10:56	65456	0.8	18	10	56	0	0.059814453	3.4144043	-0.20117188	0.080078125	1.0258789	16.22998	0.30419922	0	0	0	0	0	0	0	0	0	1.048584	0.048583984	0.41918945	0.009277344	-0.13989258	0.26977539	0	44330	0	0	0
625	626	626	Category E	-0.071777344	0.19189453	1.0319824	0.062988281	-0.22265625	-0.46972656	0	0	14/11/2017	14	11	2017	18:10:56	65456	0.9	18	10	56	0	0.059814453	3.4144043	-0.20214844	0.080566406	1.0280762	18.463867	0.17138672	0	0	0	0	0	0	0	0	0	1.0510254	0.051025391	0.24511719	0.13037109	0.11108398	0.003662109	0	44330	0	0	0
626	627	627	Category E	-0.17993164	0.059814453	0.91186523	0.050048828	-0.23461914	-0.46484375	0	0	14/11/2017	14	11	2017	18:10:57	65457	0	18	10	57	0	0.059814453	3.4144043	-0.20507813	0.079589844	1.026123	22.085449	0.11865234	0	0	0	0	0	0	0	0	0	1.0493164	0.049316406	0.15942383	0.025146484	-0.019775391	-0.11425781	0	44330	0	0	0
627	628	628	Category E	-0.34790039	0.14379883	1.0917969	0.039794922	-0.24243164	-0.46166992	0	0	14/11/2017	14	11	2017	18:10:57	65457	0.1	18	10	57	0	0.059814453	3.4144043	-0.21240234	0.079345703	1.0180664	24.539551	0.16674805	0	0	0	0	0	0	0	0	0	1.0429688	0.04296875	0.27319336	-0.13525391	0.064208984	0.073486328	0	44330	0	0	0
628	629	629	Category E	-0.50390625	0.26391602	0.92382813	0.067382813	-0.24902344	-0.45361328	0	0	14/11/2017	14	11	2017	18:10:57	65457	0.2	18	10	57	0	0.059814453	3.4144043	-0.21826172	0.075439453	1.0153809	24.718506	0.35400391	0	0	0	0	0	0	0	0	0	1.0412598	0.041259766	0.56542969	-0.28540039	0.18823242	-0.091552734	0	44330	0	0	0
629	630	630	Category E	-0.2277832	0.13183594	1.1757813	0.12597656	-0.25634766	-0.4440918	0	0	14/11/2017	14	11	2017	18:10:57	65457	0.3	18	10	57	0	0.059814453	3.4144043	-0.22363281	0.073242188	1.0129395	24.439453	0.17285156	0	0	0	0	0	0	0	0	0	1.0397949	0.039794922	0.22509766	-0.00390625	0.058349609	0.16259766	0	44330	0	0	0
630	631	631	Category E	-0.25195313	-0.011962891	1.1398926	0.11206055	-0.26342773	-0.44140625	0	0	14/11/2017	14	11	2017	18:10:57	65457	0.4	18	10	57	0	0.059814453	3.4144043	-0.22827148	0.070068359	1.0114746	23.76001	0.15405273	0	0	0	0	0	0	0	0	0	1.0393066	0.039306641	0.23364258	-0.0234375	-0.08203125	0.12817383	0	44330	0	0	0
631	632	632	Category E	-0.095947266	0.11987305	0.93579102	0.088134766	-0.24609375	-0.45361328	0	0	14/11/2017	14	11	2017	18:10:57	65457	0.5	18	10	57	0	0.059814453	3.4144043	-0.23266602	0.070556641	1.0075684	22.642822	0.16210938	0	0	0	0	0	0	0	0	0	1.0366211	0.036621094	0.2578125	0.13671875	0.049072266	-0.071777344	0	44330	0	0	0
632	633	633	Category E	-0.17993164	-0.011962891	1.079834	0.069824219	-0.21972656	-0.46826172	0	0	14/11/2017	14	11	2017	18:10:57	65457	0.6	18	10	57	0	0.059814453	3.4144043	-0.23974609	0.073242188	1.0048828	20.682861	0.12817383	0	0	0	0	0	0	0	0	0	1.0356445	0.035644531	0.2199707	0.059814453	-0.085205078	0.074707031	0	44330	0	0	0
633	634	634	Category E	-0.31176758	-0.023925781	0.98388672	0.000976563	-0.19848633	-0.47583008	0	0	14/11/2017	14	11	2017	18:10:57	65457	0.7	18	10	57	0	0.059814453	3.4144043	-0.24609375	0.074462891	1.0019531	18.560059	0.11962891	0	0	0	0	0	0	0	0	0	1.0344238	0.034423828	0.18188477	-0.065429688	-0.098388672	-0.018066406	0	44330	0	0	0
634	635	635	Category E	-0.25195313	0	0.81591797	-0.053466797	-0.18432617	-0.47875977	0	0	14/11/2017	14	11	2017	18:10:57	65457	0.8	18	10	57	0	0.059814453	3.4144043	-0.24780273	0.073730469	0.99975586	15.343018	0.19824219	0	0	0	0	0	0	0	0	0	1.0327148	0.032714844	0.26171875	-0.00390625	-0.073730469	-0.18383789	0	44330	0	0	0
635	636	636	Category E	-0.21582031	-0.059814453	1.2719727	-0.015869141	-0.18603516	-0.48266602	0	0	14/11/2017	14	11	2017	18:10:57	65457	0.9	18	10	57	0	0.059814453	3.4144043	-0.25097656	0.076416016	1.0004883	10.856445	0.30566406	0	0	0	0	0	0	0	0	0	1.0344238	0.034423828	0.44287109	0.03515625	-0.13623047	0.27124023	0	44330	0	0	0
636	637	637	Category E	-0.047851563	0.071777344	0.89990234	0.027099609	-0.20092773	-0.47875977	0	0	14/11/2017	14	11	2017	18:10:58	65458	0	18	10	58	0	0.059814453	3.4144043	-0.2512207	0.080078125	1.0021973	8.170166	0.2277832	0	0	0	0	0	0	0	0	0	1.036377	0.036376953	0.31420898	0.20336914	-0.008300781	-0.10229492	0	44330	0	0	0
637	638	638	Category E	-0.13183594	-0.059814453	0.97192383	0.089355469	-0.23364258	-0.46142578	0	0	14/11/2017	14	11	2017	18:10:58	65458	0.1	18	10	58	0	0.059814453	3.4144043	-0.25170898	0.085693359	1	5.0285645	0.19067383	0	0	0	0	0	0	0	0	0	1.034668	0.034667969	0.29370117	0.11987305	-0.14550781	-0.028076172	0	44330	0	0	0
638	639	639	Category E	-0.3359375	0	1.0678711	0.074707031	-0.24804688	-0.45751953	0	0	14/11/2017	14	11	2017	18:10:58	65458	0.2	18	10	58	0	0.059814453	3.4144043	-0.25048828	0.084472656	0.99975586	2.2736816	0.13793945	0	0	0	0	0	0	0	0	0	1.0341797	0.034179688	0.23779297	-0.085205078	-0.084472656	0.067871094	0	44330	0	0	0
639	640	640	Category E	-0.20385742	0.13183594	0.91186523	0.054443359	-0.25195313	-0.45581055	0	0	14/11/2017	14	11	2017	18:10:58	65458	0.3	18	10	58	0	0.059814453	3.4144043	-0.2487793	0.080322266	1.0043945	0.78564453	0.11499023	0	0	0	0	0	0	0	0	0	1.0378418	0.037841797	0.1887207	0.044921875	0.051269531	-0.092529297	0	44330	0	0	0
640	641	641	Category E	-0.19189453	0.011962891	1.1037598	0.11279297	-0.25683594	-0.44946289	0	0	14/11/2017	14	11	2017	18:10:58	65458	0.4	18	10	58	0	0.059814453	3.4144043	-0.26025391	0.074707031	0.99804688	1.0876465	0.140625	0	0	0	0	0	0	0	0	0	1.0341797	0.034179688	0.23706055	0.068359375	-0.062744141	0.10546875	0	44330	0	0	0
641	642	642	Category E	-0.20385742	0.059814453	1.2719727	0.1237793	-0.24487305	-0.45214844	0	0	14/11/2017	14	11	2017	18:10:58	65458	0.5	18	10	58	0	0.059814453	3.4144043	-0.26611328	0.078613281	1.003418	1.0654297	0.27612305	0	0	0	0	0	0	0	0	0	1.0410156	0.041015625	0.34960938	0.062255859	-0.018798828	0.26831055	0	44330	0	0	0
642	643	643	Category E	-0.011962891	0.035888672	0.92382813	0.15454102	-0.24926758	-0.44604492	0	0	14/11/2017	14	11	2017	18:10:58	65458	0.6	18	10	58	0	0.059814453	3.4144043	-0.26611328	0.084472656	1.0070801	1.5957031	0.27172852	0	0	0	0	0	0	0	0	0	1.0449219	0.044921875	0.38598633	0.25415039	-0.048583984	-0.083251953	0	44330	0	0	0
643	644	644	Category E	-0.071777344	0.095947266	0.97192383	0.15087891	-0.23583984	-0.45092773	0	0	14/11/2017	14	11	2017	18:10:58	65458	0.7	18	10	58	0	0.059814453	3.4144043	-0.265625	0.078125	1.003418	4.5212402	0.19702148	0	0	0	0	0	0	0	0	0	1.0410156	0.041015625	0.24316406	0.19384766	0.017578125	-0.031494141	0	44330	0	0	0
644	645	645	Category E	-0.34790039	-0.095947266	0.98388672	0.086914063	-0.24438477	-0.45629883	0	0	14/11/2017	14	11	2017	18:10:58	65458	0.8	18	10	58	0	0.059814453	3.4144043	-0.25952148	0.081298828	0.99755859	8.2648926	0.19873047	0	0	0	0	0	0	0	0	0	1.0339355	0.033935547	0.27954102	-0.088134766	-0.17724609	-0.013671875	0	44330	0	0	0
645	646	646	Category E	-0.27587891	-0.095947266	0.98388672	0.064697266	-0.2434082	-0.45141602	0	0	14/11/2017	14	11	2017	18:10:58	65458	0.9	18	10	58	0	0.059814453	3.4144043	-0.25830078	0.082275391	0.99804688	11.69873	0.1796875	0	0	0	0	0	0	0	0	0	1.0344238	0.034423828	0.20996094	-0.017333984	-0.17822266	-0.014160156	0	44330	0	0	0
646	647	647	Category E	-0.2277832	0.14379883	0.91186523	0.13110352	-0.23364258	-0.453125	0	0	14/11/2017	14	11	2017	18:10:59	65459	0	18	10	59	0	0.059814453	3.4144043	-0.26049805	0.080566406	1.0026855	13.159424	0.11547852	0	0	0	0	0	0	0	0	0	1.0393066	0.039306641	0.18701172	0.032714844	0.062988281	-0.090820313	0	44330	0	0	0
647	648	648	Category E	-0.21582031	-0.11987305	1.223877	0.19580078	-0.2331543	-0.43457031	0	0	14/11/2017	14	11	2017	18:10:59	65459	0.1	18	10	59	0	0.059814453	3.4144043	-0.2590332	0.077148438	1	16.349609	0.30126953	0	0	0	0	0	0	0	0	0	1.0358887	0.035888672	0.46411133	0.043212891	-0.19702148	0.22363281	0	44330	0	0	0
648	649	649	Category E	-0.25195313	0.19189453	1.1398926	0.28881836	-0.24023438	-0.39233398	0	0	14/11/2017	14	11	2017	18:10:59	65459	0.2	18	10	59	0	0.059814453	3.4144043	-0.26342773	0.077392578	0.9987793	19.73877	0.18164063	0	0	0	0	0	0	0	0	0	1.0358887	0.035888672	0.26660156	0.011474609	0.11425781	0.14086914	0	44330	0	0	0
649	650	650	Category E	-0.071777344	0.11987305	0.94799805	0.29052734	-0.22192383	-0.40209961	0	0	14/11/2017	14	11	2017	18:10:59	65459	0.3	18	10	59	0	0.059814453	3.4144043	-0.26123047	0.077636719	1	20.725342	0.20092773	0	0	0	0	0	0	0	0	0	1.036377	0.036376953	0.28369141	0.18945313	0.041992188	-0.052001953	0	44330	0	0	0
650	651	651	Category E	-0.44384766	0.047851563	1.0917969	0.30004883	-0.18994141	-0.40698242	0	0	14/11/2017	14	11	2017	18:10:59	65459	0.4	18	10	59	0	0.059814453	3.4144043	-0.26025391	0.078369141	1.0004883	21.12207	0.20703125	0	0	0	0	0	0	0	0	0	1.0368652	0.036865234	0.30517578	-0.18334961	-0.030517578	0.091064453	0	44330	0	0	0
651	652	652	Category E	-0.14379883	0.10791016	0.91186523	0.24926758	-0.17944336	-0.43847656	0	0	14/11/2017	14	11	2017	18:10:59	65459	0.5	18	10	59	0	0.059814453	3.4144043	-0.26123047	0.081542969	0.99829102	22.587646	0.14819336	0	0	0	0	0	0	0	0	0	1.0351563	0.03515625	0.23022461	0.11743164	0.026123047	-0.086425781	0	44330	0	0	0
652	653	653	Category E	-0.13183594	0.083984375	1.1879883	0.33276367	-0.16894531	-0.39599609	0	0	14/11/2017	14	11	2017	18:10:59	65459	0.6	18	10	59	0	0.059814453	3.4144043	-0.26342773	0.081054688	0.99682617	23.814941	0.23193359	0	0	0	0	0	0	0	0	0	1.0341797	0.034179688	0.32519531	0.1315918	0.002685547	0.19091797	0	44330	0	0	0
653	654	654	Category E	-0.27587891	-0.011962891	1.0439453	0.31494141	-0.15405273	-0.40722656	0	0	14/11/2017	14	11	2017	18:10:59	65459	0.7	18	10	59	0	0.059814453	3.4144043	-0.26342773	0.083740234	0.99584961	24.205566	0.10766602	0	0	0	0	0	0	0	0	0	1.0334473	0.033447266	0.15600586	-0.012207031	-0.095703125	0.047851563	0	44330	0	0	0
654	655	655	Category E	-0.26391602	0.059814453	1.0197754	0.328125	-0.15966797	-0.39501953	0	0	14/11/2017	14	11	2017	18:10:59	65459	0.8	18	10	59	0	0.060058594	3.3386719	-0.26367188	0.086425781	0.99560547	23.332764	0.035888672	0	0	0	0	0	0	0	0	0	1.0336914	0.033691406	0.050537109	0	-0.026611328	0.023925781	0	44330	0	0	0
655	656	656	Category E	-0.40795898	-0.047851563	1.079834	0.33911133	-0.17407227	-0.39013672	0	0	14/11/2017	14	11	2017	18:10:59	65459	0.9	18	10	59	0	0.060058594	3.3386719	-0.26635742	0.084716797	0.99609375	21.571289	0.21118164	0	0	0	0	0	0	0	0	0	1.034668	0.034667969	0.35766602	-0.14135742	-0.13256836	0.083496094	0	44330	0	0	0
656	657	657	Category E	-0.19189453	0.059814453	0.91186523	0.31738281	-0.16748047	-0.40454102	0	0	14/11/2017	14	11	2017	18:11:00	65460	0	18	11	0	0	0.060058594	3.3386719	-0.26831055	0.082275391	0.99584961	18.836182	0.11572266	0	0	0	0	0	0	0	0	0	1.034668	0.034667969	0.18310547	0.076416016	-0.022460938	-0.083984375	0	44330	0	0	0
657	658	658	Category E	-0.38378906	0.023925781	1.2119141	0.31542969	-0.17871094	-0.39941406	0	0	14/11/2017	14	11	2017	18:11:00	65460	0.1	18	11	0	0	0.060058594	3.3386719	-0.27197266	0.082275391	0.99536133	14.732178	0.25024414	0	0	0	0	0	0	0	0	0	1.0351563	0.03515625	0.38647461	-0.11157227	-0.058349609	0.21630859	0	44330	0	0	0
658	659	659	Category E	-0.14379883	0.19189453	0.83984375	0.26269531	-0.17480469	-0.43237305	0	0	14/11/2017	14	11	2017	18:11:00	65460	0.2	18	11	0	0	0.060058594	3.3386719	-0.27319336	0.080078125	0.9934082	12.152832	0.22973633	0	0	0	0	0	0	0	0	0	1.0334473	0.033447266	0.39477539	0.12939453	0.11157227	-0.15356445	0	44330	0	0	0
659	660	660	Category E	-0.25195313	0.20385742	1.1279297	0.32617188	-0.18432617	-0.39233398	0	0	14/11/2017	14	11	2017	18:11:00	65460	0.3	18	11	0	0	0.060058594	3.3386719	-0.27587891	0.079101563	0.9921875	10.56665	0.18579102	0	0	0	0	0	0	0	0	0	1.0327148	0.032714844	0.28417969	0.023925781	0.12451172	0.13549805	0	44330	0	0	0
660	661	661	Category E	-0.34790039	0.071777344	0.97192383	0.29272461	-0.17407227	-0.41577148	0	0	14/11/2017	14	11	2017	18:11:00	65460	0.4	18	11	0	0	0.060058594	3.3386719	-0.28051758	0.079101563	0.98999023	9.1135254	0.070068359	0	0	0	0	0	0	0	0	0	1.0319824	0.031982422	0.092773438	-0.067138672	-0.007324219	-0.018066406	0	44330	0	0	0
661	662	662	Category E	-0.21582031	0.32397461	0.53979492	0.28857422	-0.16210938	-0.42578125	0	0	14/11/2017	14	11	2017	18:11:00	65460	0.5	18	11	0	0	0.060058594	3.3386719	-0.28369141	0.080566406	0.99121094	9.0739746	0.51708984	0	0	0	0	0	0	0	0	0	1.0341797	0.034179688	0.76269531	0.067871094	0.24316406	-0.45141602	0	44330	0	0	0
662	663	663	Category E	-0.39599609	0.15576172	1.3078613	0.37573242	-0.16845703	-0.359375	0	0	14/11/2017	14	11	2017	18:11:00	65460	0.6	18	11	0	0	0.060058594	3.3386719	-0.28930664	0.082519531	0.98852539	10.289551	0.34423828	0	0	0	0	0	0	0	0	0	1.0334473	0.033447266	0.4987793	-0.10644531	0.072998047	0.3190918	0	44330	0	0	0
663	664	664	Category E	-0.15576172	-0.011962891	0.99584961	0.3671875	-0.17651367	-0.36669922	0	0	14/11/2017	14	11	2017	18:11:00	65460	0.7	18	11	0	0	0.060058594	3.3386719	-0.29785156	0.082763672	0.98828125	11.928467	0.17089844	0	0	0	0	0	0	0	0	0	1.0354004	0.035400391	0.24438477	0.14208984	-0.094726563	0.007324219	0	44330	0	0	0
664	665	665	Category E	-0.23999023	0.10791016	1.0917969	0.39501953	-0.21118164	-0.32714844	0	0	14/11/2017	14	11	2017	18:11:00	65460	0.8	18	11	0	0	0.060058594	3.3386719	-0.2980957	0.083740234	0.98876953	15.191895	0.12036133	0	0	0	0	0	0	0	0	0	1.0361328	0.036132813	0.18481445	0.058105469	0.023925781	0.1027832	0	44330	0	0	0
665	666	666	Category M	-0.61181641	0.023925781	0.69580078	0.28051758	0.2019043	-0.36083984	0	0	14/11/2017	14	11	2017	20:53:54	75234	0.199	20	53	54	0	0.058837891	3.5175293	-0.30493164	0.086181641	0.98461914	20.006592	0.42602539	0	0	0	0	0	0	0	0	0	1.0344238	0.034423828	0.65820313	-0.30664063	-0.062255859	-0.28881836	0	44330	0	0	0
666	667	667	Category M	-0.80395508	0.083984375	0.79199219	0.31323242	0.21020508	-0.32568359	0	0	14/11/2017	14	11	2017	20:53:54	75234	0.3	20	53	54	0	0.058837891	3.5175293	-0.31079102	0.084472656	0.98022461	25.022461	0.52758789	0	0	0	0	0	0	0	0	0	1.0319824	0.031982422	0.68188477	-0.49291992	-0.000488281	-0.18823242	0	44330	0	0	0
667	668	668	Category M	-0.671875	0.023925781	0.70776367	0.27783203	0.22021484	-0.35229492	0	0	14/11/2017	14	11	2017	20:53:54	75234	0.4	20	53	54	0	0.058837891	3.5175293	-0.31469727	0.083740234	0.98193359	30.584473	0.45410156	0	0	0	0	0	0	0	0	0	1.034668	0.034667969	0.69116211	-0.35693359	-0.059814453	-0.27416992	0	44330	0	0	0
668	669	669	Category M	-0.74389648	0.035888672	0.76782227	0.29931641	0.21728516	-0.33300781	0	0	14/11/2017	14	11	2017	20:53:54	75234	0.5	20	53	54	0	0.059082031	3.5449219	-0.31787109	0.084472656	0.97924805	35.177979	0.47802734	0	0	0	0	0	0	0	0	0	1.032959	0.032958984	0.68603516	-0.42578125	-0.048583984	-0.21142578	0	44330	0	0	0
669	670	670	Category M	-0.671875	-0.023925781	0.75585938	0.27832031	0.2121582	-0.35571289	0	0	14/11/2017	14	11	2017	20:53:54	75234	0.6	20	53	54	0	0.059082031	3.5449219	-0.31787109	0.083251953	0.97827148	38.266357	0.43164063	0	0	0	0	0	0	0	0	0	1.0319824	0.031982422	0.68383789	-0.35375977	-0.10717773	-0.22241211	0	44330	0	0	0
670	671	671	Category M	-0.63598633	0.16796875	0.93579102	0.31152344	0.20605469	-0.33178711	0	0	14/11/2017	14	11	2017	20:53:54	75234	0.7	20	53	54	0	0.059082031	3.5449219	-0.32104492	0.083740234	0.97509766	39.63208	0.328125	0	0	0	0	0	0	0	0	0	1.0300293	0.030029297	0.43798828	-0.31469727	0.083984375	-0.039306641	0	44330	0	0	0
671	672	672	Category M	-0.63598633	0.2277832	0.81591797	0.28881836	0.18994141	-0.36083984	0	0	14/11/2017	14	11	2017	20:53:54	75234	0.8	20	53	54	0	0.059082031	3.5449219	-0.32421875	0.086181641	0.97216797	38.65918	0.3762207	0	0	0	0	0	0	0	0	0	1.0285645	0.028564453	0.609375	-0.31152344	0.14135742	-0.15625	0	44330	0	0	0
672	673	673	Category M	-0.63598633	0.15576172	0.81591797	0.3112793	0.16333008	-0.36206055	0	0	14/11/2017	14	11	2017	20:53:54	75234	0.9	20	53	54	0	0.059082031	3.5449219	-0.32836914	0.086914063	0.97094727	34.613525	0.35107422	0	0	0	0	0	0	0	0	0	1.0288086	0.028808594	0.53125	-0.30737305	0.068603516	-0.1550293	0	44330	0	0	0
673	674	674	Category M	-0.43188477	0.047851563	0.88793945	0.3059082	0.14794922	-0.3671875	0	0	14/11/2017	14	11	2017	20:53:55	75235	0	20	53	55	0	0.059082031	3.5449219	-0.33227539	0.089355469	0.96801758	26.067383	0.13427734	0	0	0	0	0	0	0	0	0	1.0273438	0.02734375	0.22119141	-0.099365234	-0.041503906	-0.080078125	0	44330	0	0	0
674	675	675	Category M	-0.50390625	0.32397461	0.95996094	0.3203125	0.14331055	-0.36328125	0	0	14/11/2017	14	11	2017	20:53:55	75235	0.1	20	53	55	0	0.059082031	3.5449219	-0.33178711	0.092285156	0.9675293	15.45166	0.28833008	0	0	0	0	0	0	0	0	0	1.0270996	0.027099609	0.41113281	-0.171875	0.23144531	-0.007568359	0	44330	0	0	0
675	676	676	Category M	-0.19189453	0.44384766	1.0439453	0.30200195	0.1159668	-0.37988281	0	0	14/11/2017	14	11	2017	20:53:55	75235	0.2	20	53	55	0	0.059082031	3.5449219	-0.33642578	0.094726563	0.96899414	5.8535156	0.38500977	0	0	0	0	0	0	0	0	0	1.0302734	0.030273438	0.56835938	0.14453125	0.34887695	0.074707031	0	44330	0	0	0
676	677	677	Category M	-0.23999023	0.671875	1.1159668	0.30224609	0.062744141	-0.39794922	0	0	14/11/2017	14	11	2017	20:53:55	75235	0.3	20	53	55	0	0.059082031	3.5449219	-0.33837891	0.096923828	0.9621582	0.61401367	0.60302734	0	0	0	0	0	0	0	0	0	1.0246582	0.024658203	0.8269043	0.098388672	0.57470703	0.15356445	0	44330	0	0	0
677	678	678	Category M	0.023925781	0.16796875	0.86376953	0.32861328	0.055908203	-0.36938477	0	0	14/11/2017	14	11	2017	20:53:55	75235	0.4	20	53	55	0	0.059082031	3.5449219	-0.34301758	0.098388672	0.96362305	3.3586426	0.38647461	0	0	0	0	0	0	0	0	0	1.0275879	0.027587891	0.53613281	0.36694336	0.069335938	-0.099853516	0	44330	0	0	0
678	679	679	Category M	0.035888672	-0.095947266	1.3078613	0.32226563	0.092529297	-0.37475586	0	0	14/11/2017	14	11	2017	20:53:55	75235	0.5	20	53	55	0	0.059082031	3.5449219	-0.34814453	0.1003418	0.96289063	7.2687988	0.55224609	0	0	0	0	0	0	0	0	0	1.0288086	0.028808594	0.92529297	0.3840332	-0.19628906	0.34472656	0	44330	0	0	0
679	680	680	Category M	-1.3317871	-0.16796875	0.44384766	0.32177734	0.044433594	-0.3918457	0	0	14/11/2017	14	11	2017	20:53:55	75235	0.6	20	53	55	0	0.059082031	3.5449219	-0.34741211	0.10205078	0.96240234	9.9450684	1.1447754	0	0	0	0	0	0	0	0	0	1.0283203	0.028320313	1.7729492	-0.98413086	-0.27001953	-0.51855469	0	44330	0	0	0
680	681	681	Category M	-0.69580078	0.31176758	1.5598145	0.11572266	0.052490234	-0.48120117	0	0	14/11/2017	14	11	2017	20:53:55	75235	0.7	20	53	55	0	0.059082031	3.5449219	-0.3527832	0.10229492	0.96118164	7.7727051	0.72070313	0	0	0	0	0	0	0	0	0	1.0290527	0.029052734	1.1506348	-0.34277344	0.20922852	0.59838867	0	44330	0	0	0
681	682	682	Category M	-0.23999023	0.41992188	1.355957	0.14624023	0.073486328	-0.46972656	0	0	14/11/2017	14	11	2017	20:53:55	75235	0.8	20	53	55	0	0.059082031	3.5449219	-0.35620117	0.10424805	0.95849609	3.6254883	0.52050781	0	0	0	0	0	0	0	0	0	1.027832	0.027832031	0.82910156	0.11621094	0.31542969	0.3972168	0	44330	0	0	0
682	683	683	Category M	-0.15576172	-0.52783203	0.59985352	0.10205078	-0.062255859	-0.47973633	0	0	14/11/2017	14	11	2017	20:53:55	75235	0.9	20	53	55	0	0.059082031	3.5449219	-0.36108398	0.10571289	0.95214844	10.652832	0.75366211	0	0	0	0	0	0	0	0	0	1.0239258	0.023925781	1.1916504	0.20532227	-0.63354492	-0.35229492	0	44330	0	0	0
683	684	684	Category M	0.29980469	0.41992188	0.61181641	0.13500977	0.01953125	-0.48071289	0	0	14/11/2017	14	11	2017	20:53:56	75236	0	20	53	56	0	0.059082031	3.5449219	-0.36499023	0.10742188	0.95288086	10.665527	0.80981445	0	0	0	0	0	0	0	0	0	1.026123	0.026123047	1.3181152	0.66479492	0.31225586	-0.34106445	0	44330	0	0	0
684	685	685	Category M	-0.13183594	0.20385742	1.0439453	0.20239258	0.071044922	-0.44921875	0	0	14/11/2017	14	11	2017	20:53:56	75236	0.1	20	53	56	0	0.059082031	3.5449219	-0.37255859	0.10839844	0.9519043	4.7634277	0.27490234	0	0	0	0	0	0	0	0	0	1.0280762	0.028076172	0.42797852	0.24072266	0.095214844	0.091796875	0	44330	0	0	0
685	686	686	Category M	-0.2878418	-0.11987305	1.4038086	0.11376953	0.079833984	-0.47583008	0	0	14/11/2017	14	11	2017	20:53:56	75236	0.2	20	53	56	0	0.059082031	3.5449219	-0.37304688	0.11157227	0.95068359	0.21118164	0.51586914	0	0	0	0	0	0	0	0	0	1.0273438	0.02734375	0.77001953	0.085205078	-0.23144531	0.45288086	0	44330	0	0	0
686	687	687	Category M	-0.035888672	-0.14379883	0.81591797	0.22851563	-0.015869141	-0.44506836	0	0	14/11/2017	14	11	2017	20:53:56	75236	0.3	20	53	56	0	0.059082031	3.5449219	-0.37670898	0.11474609	0.94946289	4.8405762	0.44824219	0	0	0	0	0	0	0	0	0	1.0280762	0.028076172	0.7331543	0.34082031	-0.25854492	-0.13354492	0	44330	0	0	0
687	688	688	Category M	-0.47998047	0.13183594	0.99584961	0.23681641	-0.021484375	-0.44287109	0	0	14/11/2017	14	11	2017	20:53:56	75236	0.4	20	53	56	0	0.059082031	3.5449219	-0.38085938	0.11450195	0.94897461	13.13208	0.1105957	0	0	0	0	0	0	0	0	0	1.0290527	0.029052734	0.1628418	-0.098876953	0.017089844	0.046630859	0	44330	0	0	0
688	689	689	Category M	0.047851563	0.083984375	1.1159668	0.15332031	-0.007568359	-0.47680664	0	0	14/11/2017	14	11	2017	20:53:56	75236	0.5	20	53	56	0	0.059082031	3.5449219	-0.38305664	0.11791992	0.94360352	9.5041504	0.46533203	0	0	0	0	0	0	0	0	0	1.0251465	0.025146484	0.63720703	0.4309082	-0.033935547	0.17211914	0	44330	0	0	0
689	690	690	Category M	-0.083984375	0.14379883	1.1159668	0.29980469	-0.054931641	-0.40332031	0	0	14/11/2017	14	11	2017	20:53:56	75236	0.6	20	53	56	0	0.059082031	3.5449219	-0.38818359	0.11767578	0.94091797	12.281982	0.35180664	0	0	0	0	0	0	0	0	0	1.0246582	0.024658203	0.50488281	0.30419922	0.025878906	0.17480469	0	44330	0	0	0
690	691	691	Category M	-0.13183594	0.23999023	0.85180664	0.20849609	-0.072998047	-0.44482422	0	0	14/11/2017	14	11	2017	20:53:56	75236	0.7	20	53	56	0	0.059082031	3.5449219	-0.39331055	0.11743164	0.93945313	22.271729	0.30175781	0	0	0	0	0	0	0	0	0	1.0253906	0.025390625	0.47192383	0.26147461	0.12231445	-0.087646484	0	44330	0	0	0
691	692	692	Category M	-0.26391602	0.047851563	0.89990234	0.2175293	-0.10595703	-0.43383789	0	0	14/11/2017	14	11	2017	20:53:56	75236	0.8	20	53	56	0	0.059082031	3.5449219	-0.39599609	0.11865234	0.93676758	33.642822	0.15454102	0	0	0	0	0	0	0	0	0	1.0241699	0.024169922	0.24023438	0.13208008	-0.070800781	-0.036865234	0	44330	0	0	0
692	693	693	Category M	-0.13183594	0.2277832	0.97192383	0.21240234	-0.14916992	-0.43212891	0	0	14/11/2017	14	11	2017	20:53:56	75236	0.9	20	53	56	0	0.059082031	3.5449219	-0.40014648	0.11987305	0.93505859	26.293945	0.29150391	0	0	0	0	0	0	0	0	0	1.0241699	0.024169922	0.4128418	0.26831055	0.10766602	0.036621094	0	44330	0	0	0
693	694	694	Category M	-0.14379883	0.26391602	1.0078125	0.28076172	-0.16333008	-0.38500977	0	0	14/11/2017	14	11	2017	20:53:57	75237	0	20	53	57	0	0.059082031	3.5449219	-0.40576172	0.12109375	0.93164063	21.999512	0.30786133	0	0	0	0	0	0	0	0	0	1.0231934	0.023193359	0.48071289	0.26196289	0.14257813	0.075927734	0	44330	0	0	0
694	695	695	Category M	-0.29980469	-0.083984375	1.0678711	0.28930664	-0.15283203	-0.38500977	0	0	14/11/2017	14	11	2017	20:53:57	75237	0.1	20	53	57	0	0.059082031	3.5449219	-0.40991211	0.1237793	0.93017578	21.221924	0.27246094	0	0	0	0	0	0	0	0	0	1.0239258	0.023925781	0.45581055	0.11010742	-0.20776367	0.13745117	0	44330	0	0	0
695	696	696	Category M	-0.26391602	-0.16796875	1.0078125	0.26147461	-0.15625	-0.40551758	0	0	14/11/2017	14	11	2017	20:53:57	75237	0.2	20	53	57	0	0.059082031	3.5449219	-0.4128418	0.12451172	0.92700195	20.106445	0.33789063	0	0	0	0	0	0	0	0	0	1.0222168	0.022216797	0.5222168	0.14892578	-0.29248047	0.080566406	0	44330	0	0	0
696	697	697	Category M	-0.40795898	0.059814453	1.0197754	0.30004883	-0.11669922	-0.39477539	0	0	14/11/2017	14	11	2017	20:53:57	75237	0.3	20	53	57	0	0.059082031	3.5449219	-0.41381836	0.12573242	0.92333984	12.18457	0.11669922	0	0	0	0	0	0	0	0	0	1.0197754	0.019775391	0.16821289	0.005859375	-0.065917969	0.096191406	0	44330	0	0	0
697	698	698	Category M	-0.25195313	-0.11987305	0.88793945	0.29492188	-0.080322266	-0.40234375	0	0	14/11/2017	14	11	2017	20:53:57	75237	0.4	20	53	57	0	0.059082031	3.5449219	-0.41821289	0.12695313	0.92456055	0.11791992	0.29980469	0	0	0	0	0	0	0	0	0	1.0227051	0.022705078	0.44995117	0.16625977	-0.24682617	-0.036621094	0	44330	0	0	0
698	699	699	Category M	-0.34790039	0	0.89990234	0.34912109	-0.051269531	-0.36938477	0	0	14/11/2017	14	11	2017	20:53:57	75237	0.5	20	53	57	0	0.059082031	3.5449219	-0.41870117	0.12719727	0.91918945	0.4465332	0.14697266	0	0	0	0	0	0	0	0	0	1.0180664	0.018066406	0.2175293	0.070800781	-0.12719727	-0.019287109	0	44330	0	0	0
699	700	700	Category M	-0.47998047	0.047851563	0.82788086	0.35839844	-0.019287109	-0.35864258	0	0	14/11/2017	14	11	2017	20:53:57	75237	0.6	20	53	57	0	0.059082031	3.5449219	-0.42211914	0.12646484	0.91845703	3.3996582	0.13305664	0	0	0	0	0	0	0	0	0	1.0187988	0.018798828	0.22705078	-0.057617188	-0.078613281	-0.090576172	0	44330	0	0	0
700	701	701	Category M	-0.39599609	0.11987305	1.1159668	0.34033203	-0.013916016	-0.38037109	0	0	14/11/2017	14	11	2017	20:53:57	75237	0.7	20	53	57	0	0.059082031	3.5449219	-0.42553711	0.12597656	0.9152832	9.9477539	0.20263672	0	0	0	0	0	0	0	0	0	1.017334	0.017333984	0.23632813	0.029541016	-0.006103516	0.20043945	0	44330	0	0	0
701	702	702	Category M	-0.53979492	0.20385742	0.82788086	0.38037109	-0.01171875	-0.33886719	0	0	14/11/2017	14	11	2017	20:53:57	75237	0.8	20	53	57	0	0.059082031	3.5449219	-0.42529297	0.12719727	0.91503906	15.446289	0.1628418	0	0	0	0	0	0	0	0	0	1.0170898	0.017089844	0.27807617	-0.11425781	0.076416016	-0.087158203	0	44330	0	0	0
702	703	703	Category M	-0.76782227	0.083984375	0.92382813	0.3996582	-0.016357422	-0.31640625	0	0	14/11/2017	14	11	2017	20:53:57	75237	0.9	20	53	57	0	0.059082031	3.5449219	-0.42944336	0.12426758	0.91967773	16.744385	0.34057617	0	0	0	0	0	0	0	0	0	1.0227051	0.022705078	0.38256836	-0.33813477	-0.040283203	0.00390625	0	44330	0	0	0
703	704	704	Category M	-0.19189453	0.17993164	0.97192383	0.4465332	-0.044189453	-0.24243164	0	0	14/11/2017	14	11	2017	20:53:58	75238	0	20	53	58	0	0.059082031	3.5449219	-0.4309082	0.12353516	0.91455078	15.294434	0.25219727	0	0	0	0	0	0	0	0	0	1.0185547	0.018554688	0.35253906	0.23901367	0.056152344	0.057128906	0	44330	0	0	0
704	705	705	Category M	-0.74389648	0.13183594	0.95996094	0.4621582	-0.044433594	-0.22412109	0	0	14/11/2017	14	11	2017	20:53:58	75238	0.1	20	53	58	0	0.059082031	3.5449219	-0.43408203	0.12524414	0.91381836	13.748779	0.31298828	0	0	0	0	0	0	0	0	0	1.0195313	0.01953125	0.36206055	-0.30957031	0.006347656	0.045898438	0	44330	0	0	0
705	706	706	Category M	-0.55175781	0.047851563	0.68383789	0.46411133	-0.033447266	-0.21899414	0	0	14/11/2017	14	11	2017	20:53:58	75238	0.2	20	53	58	0	0.059082031	3.5449219	-0.43774414	0.12597656	0.91210938	12.575195	0.26708984	0	0	0	0	0	0	0	0	0	1.0195313	0.01953125	0.4206543	-0.11376953	-0.078125	-0.22827148	0	44330	0	0	0
706	707	707	Category M	-0.49194336	0.011962891	1.0439453	0.47949219	-0.032226563	-0.19628906	0	0	14/11/2017	14	11	2017	20:53:58	75238	0.3	20	53	58	0	0.05859375	3.4853027	-0.43530273	0.12646484	0.91308594	10.090332	0.18261719	0	0	0	0	0	0	0	0	0	1.0195313	0.01953125	0.30175781	-0.056396484	-0.11450195	0.13061523	0	44330	0	0	0
707	708	708	Category M	-0.58789063	0.19189453	0.87597656	0.44946289	-0.069091797	-0.25292969	0	0	14/11/2017	14	11	2017	20:53:58	75238	0.4	20	53	58	0	0.05859375	3.4853027	-0.42993164	0.12719727	0.91430664	6.7958984	0.17456055	0	0	0	0	0	0	0	0	0	1.0183105	0.018310547	0.26074219	-0.15771484	0.064453125	-0.038330078	0	44330	0	0	0
708	709	709	Category G	-0.50390625	0.16796875	0.85180664	0.36450195	0.068603516	-0.34448242	0	0	14/11/2017	14	11	2017	20:58:24	75504	0.6	20	58	24	0	0.05859375	3.4820801	-0.42993164	0.12841797	0.91772461	5.4919434	0.10668945	0	0	0	0	0	0	0	0	0	1.0214844	0.021484375	0.17944336	-0.073730469	0.039306641	-0.065917969	0	44330	0	0	0
709	710	710	Category G	-0.49194336	0.17993164	0.91186523	0.39624023	0.071289063	-0.31445313	0	0	14/11/2017	14	11	2017	20:58:24	75504	0.7	20	58	24	0	0.05859375	3.4820801	-0.42626953	0.12890625	0.91748047	6.0800781	0.083251953	0	0	0	0	0	0	0	0	0	1.0197754	0.019775391	0.12231445	-0.065429688	0.051025391	-0.005615234	0	44330	0	0	0
710	711	711	Category G	-0.50390625	0.17993164	0.91186523	0.37207031	0.065429688	-0.33813477	0	0	14/11/2017	14	11	2017	20:58:24	75504	0.8	20	58	24	0	0.05859375	3.4820801	-0.42553711	0.13085938	0.91967773	5.5068359	0.092529297	0	0	0	0	0	0	0	0	0	1.0217285	0.021728516	0.13500977	-0.078125	0.048828125	-0.0078125	0	44330	0	0	0
711	712	712	Category G	-0.41992188	0.17993164	0.83984375	0.36865234	0.058837891	-0.34130859	0	0	14/11/2017	14	11	2017	20:58:24	75504	0.9	20	58	24	0	0.05859375	3.4820801	-0.42333984	0.13061523	0.91967773	5.2941895	0.09375	0	0	0	0	0	0	0	0	0	1.020752	0.020751953	0.13232422	0.003417969	0.049072266	-0.079833984	0	44330	0	0	0
712	713	713	Category G	-0.50390625	0.17993164	0.83984375	0.36328125	0.056396484	-0.35083008	0	0	14/11/2017	14	11	2017	20:58:25	75505	0	20	58	25	0	0.058837891	3.5288086	-0.42114258	0.12963867	0.92163086	5.9213867	0.12646484	0	0	0	0	0	0	0	0	0	1.0214844	0.021484375	0.21459961	-0.082519531	0.050048828	-0.081787109	0	44330	0	0	0
713	714	714	Category G	-0.26391602	0.21582031	0.94799805	0.39453125	0.056152344	-0.31567383	0	0	14/11/2017	14	11	2017	20:58:25	75505	0.1	20	58	25	0	0.058837891	3.5288086	-0.41845703	0.12988281	0.92358398	5.7231445	0.1784668	0	0	0	0	0	0	0	0	0	1.0222168	0.022216797	0.26464844	0.15454102	0.085693359	0.024169922	0	44330	0	0	0
714	715	715	Category G	-0.63598633	0.19189453	0.93579102	0.38110352	0.056640625	-0.33642578	0	0	14/11/2017	14	11	2017	20:58:25	75505	0.2	20	58	25	0	0.058837891	3.5288086	-0.41821289	0.12988281	0.92358398	4.916748	0.2265625	0	0	0	0	0	0	0	0	0	1.0222168	0.022216797	0.29150391	-0.2175293	0.061767578	0.011962891	0	44330	0	0	0
715	716	716	Category G	-0.37182617	0.11987305	0.7199707	0.35717773	0.054199219	-0.34960938	0	0	14/11/2017	14	11	2017	20:58:25	75505	0.3	20	58	25	0	0.058837891	3.5288086	-0.41650391	0.12768555	0.92456055	4.3605957	0.2097168	0	0	0	0	0	0	0	0	0	1.0222168	0.022216797	0.25732422	0.044677734	-0.0078125	-0.20458984	0	44330	0	0	0
716	717	717	Category G	-0.40795898	0.17993164	1.0078125	0.38378906	0.056396484	-0.33447266	0	0	14/11/2017	14	11	2017	20:58:25	75505	0.4	20	58	25	0	0.058837891	3.5288086	-0.41967773	0.12255859	0.92260742	4.6047363	0.10302734	0	0	0	0	0	0	0	0	0	1.0209961	0.020996094	0.15405273	0.01171875	0.057128906	0.084960938	0	44330	0	0	0
717	718	718	Category G	-0.53979492	0.095947266	0.92382813	0.34741211	0.067382813	-0.36401367	0	0	14/11/2017	14	11	2017	20:58:25	75505	0.5	20	58	25	0	0.058837891	3.5288086	-0.42163086	0.11523438	0.92041016	4.4221191	0.11938477	0	0	0	0	0	0	0	0	0	1.019043	0.019042969	0.140625	-0.11791992	-0.019287109	0.003173828	0	44330	0	0	0
718	719	719	Category G	-0.2878418	0.13183594	1.0319824	0.37036133	0.066894531	-0.33813477	0	0	14/11/2017	14	11	2017	20:58:25	75505	0.6	20	58	25	0	0.058837891	3.5288086	-0.42651367	0.11474609	0.92089844	3.9589844	0.1784668	0	0	0	0	0	0	0	0	0	1.0214844	0.021484375	0.26660156	0.13867188	0.016845703	0.11083984	0	44330	0	0	0
719	720	720	Category G	-0.63598633	0.15576172	0.80395508	0.39135742	0.066894531	-0.32299805	0	0	14/11/2017	14	11	2017	20:58:25	75505	0.7	20	58	25	0	0.058837891	3.5288086	-0.43237305	0.1171875	0.91601563	3.7443848	0.23535156	0	0	0	0	0	0	0	0	0	1.0197754	0.019775391	0.35400391	-0.20336914	0.038330078	-0.11206055	0	44330	0	0	0
720	721	721	Category G	-0.45581055	0.17993164	0.88793945	0.36328125	0.062988281	-0.34936523	0	0	14/11/2017	14	11	2017	20:58:25	75505	0.8	20	58	25	0	0.058837891	3.5288086	-0.41967773	0.12060547	0.92211914	3.8894043	0.077148438	0	0	0	0	0	0	0	0	0	1.0202637	0.020263672	0.12939453	-0.035888672	0.059082031	-0.034179688	0	44330	0	0	0
721	722	722	Category G	-0.59985352	0.16796875	0.77978516	0.38183594	0.065917969	-0.33105469	0	0	14/11/2017	14	11	2017	20:58:25	75505	0.9	20	58	25	0	0.058837891	3.5288086	-0.41601563	0.11743164	0.91357422	3.597168	0.23266602	0	0	0	0	0	0	0	0	0	1.0107422	0.010742188	0.36791992	-0.18359375	0.050292969	-0.13378906	0	44330	0	0	0
722	723	723	Category G	-0.31176758	0.17993164	0.97192383	0.39941406	0.072021484	-0.30566406	0	0	14/11/2017	14	11	2017	20:58:26	75506	0	20	58	26	0	0.058837891	3.5288086	-0.41821289	0.11401367	0.90893555	2.7543945	0.14013672	0	0	0	0	0	0	0	0	0	1.0070801	0.007080078	0.23535156	0.10644531	0.065673828	0.062744141	0	44330	0	0	0
723	724	724	Category G	-0.69580078	0.16796875	0.89990234	0.38183594	0.068359375	-0.328125	0	0	14/11/2017	14	11	2017	20:58:26	75506	0.1	20	58	26	0	0.058837891	3.5288086	-0.42211914	0.12207031	0.91259766	2.152832	0.27758789	0	0	0	0	0	0	0	0	0	1.0126953	0.012695313	0.33203125	-0.2734375	0.045654297	-0.012695313	0	44330	0	0	0
724	725	725	Category G	-0.38378906	0.15576172	0.87597656	0.37036133	0.063476563	-0.33618164	0	0	14/11/2017	14	11	2017	20:58:26	75506	0.2	20	58	26	0	0.058837891	3.5288086	-0.43017578	0.11816406	0.91650391	1.963623	0.072021484	0	0	0	0	0	0	0	0	0	1.0192871	0.019287109	0.12451172	0.046386719	0.037353516	-0.040527344	0	44330	0	0	0
725	726	726	Category G	-0.56396484	0.15576172	0.89990234	0.38696289	0.065673828	-0.32397461	0	0	14/11/2017	14	11	2017	20:58:26	75506	0.3	20	58	26	0	0.058837891	3.5288086	-0.43481445	0.1171875	0.9152832	1.560791	0.13549805	0	0	0	0	0	0	0	0	0	1.0202637	0.020263672	0.18286133	-0.12890625	0.038330078	-0.015380859	0	44330	0	0	0
726	727	727	Category G	-0.56396484	0.11987305	0.86376953	0.37744141	0.062011719	-0.3371582	0	0	14/11/2017	14	11	2017	20:58:26	75506	0.4	20	58	26	0	0.058837891	3.5288086	-0.43554688	0.11987305	0.90844727	0.76049805	0.13574219	0	0	0	0	0	0	0	0	0	1.0146484	0.014648438	0.1730957	-0.12817383	0	-0.044677734	0	44330	0	0	0
727	728	728	Category G	-0.38378906	0.15576172	0.79199219	0.39916992	0.074462891	-0.30737305	0	0	14/11/2017	14	11	2017	20:58:26	75506	0.5	20	58	26	0	0.058837891	3.5288086	-0.44091797	0.12402344	0.90991211	0.39135742	0.13476563	0	0	0	0	0	0	0	0	0	1.0185547	0.018554688	0.20678711	0.057128906	0.031494141	-0.11791992	0	44330	0	0	0
728	729	729	Category G	-0.65991211	0.17993164	0.93579102	0.40820313	0.073486328	-0.29931641	0	0	14/11/2017	14	11	2017	20:58:26	75506	0.6	20	58	26	0	0.058837891	3.5288086	-0.44042969	0.12402344	0.90893555	0.25830078	0.2277832	0	0	0	0	0	0	0	0	0	1.0175781	0.017578125	0.30175781	-0.21923828	0.055664063	0.026611328	0	44330	0	0	0
729	730	730	Category G	-0.49194336	0.095947266	0.82788086	0.3894043	0.058837891	-0.32421875	0	0	14/11/2017	14	11	2017	20:58:26	75506	0.7	20	58	26	0	0.058837891	3.5288086	-0.44702148	0.12451172	0.90478516	0.036621094	0.093505859	0	0	0	0	0	0	0	0	0	1.0170898	0.017089844	0.15039063	-0.044677734	-0.028564453	-0.076904297	0	44330	0	0	0
730	731	731	Category G	-0.65991211	0.15576172	0.87597656	0.40161133	0.061035156	-0.30664063	0	0	14/11/2017	14	11	2017	20:58:26	75506	0.8	20	58	26	0	0.058837891	3.5288086	-0.44921875	0.12475586	0.90356445	0.45117188	0.21435547	0	0	0	0	0	0	0	0	0	1.0168457	0.016845703	0.26904297	-0.21044922	0.030761719	-0.027587891	0	44330	0	0	0
731	732	732	Category G	-0.46777344	0.19189453	0.76782227	0.40600586	0.042480469	-0.31494141	0	0	14/11/2017	14	11	2017	20:58:26	75506	0.9	20	58	26	0	0.058837891	3.5288086	-0.45556641	0.12255859	0.90429688	0.58325195	0.15356445	0	0	0	0	0	0	0	0	0	1.0202637	0.020263672	0.21777344	-0.011962891	0.069091797	-0.13647461	0	44330	0	0	0
732	733	733	Category G	-0.57592773	0.19189453	0.91186523	0.42919922	0.043457031	-0.27392578	0	0	14/11/2017	14	11	2017	20:58:27	75507	0	20	58	27	0	0.058837891	3.5288086	-0.45751953	0.12280273	0.90527344	0.27294922	0.13696289	0	0	0	0	0	0	0	0	0	1.0217285	0.021728516	0.19360352	-0.11816406	0.068847656	0.006347656	0	44330	0	0	0
733	734	734	Category G	-0.6237793	0.19189453	0.92382813	0.38964844	0.052490234	-0.32104492	0	0	14/11/2017	14	11	2017	20:58:27	75507	0.1	20	58	27	0	0.058837891	3.5288086	-0.4597168	0.12207031	0.90478516	0.0078125	0.17895508	0	0	0	0	0	0	0	0	0	1.0224609	0.022460938	0.25219727	-0.16381836	0.069580078	0.018798828	0	44330	0	0	0
734	735	735	Category G	-0.47998047	0.11987305	0.76782227	0.41137695	0.041748047	-0.29980469	0	0	14/11/2017	14	11	2017	20:58:27	75507	0.2	20	58	27	0	0.058837891	3.5288086	-0.46411133	0.12133789	0.90454102	0.13525391	0.13769531	0	0	0	0	0	0	0	0	0	1.0239258	0.023925781	0.15405273	-0.015625	-0.001464844	-0.13671875	0	44330	0	0	0
735	736	736	Category G	-0.50390625	0.047851563	0.79199219	0.41137695	0.062255859	-0.29541016	0	0	14/11/2017	14	11	2017	20:58:27	75507	0.3	20	58	27	0	0.058837891	3.5288086	-0.46606445	0.12329102	0.90454102	0.1940918	0.14086914	0	0	0	0	0	0	0	0	0	1.0251465	0.025146484	0.22607422	-0.037597656	-0.075439453	-0.11254883	0	44330	0	0	0
736	737	737	Category G	-0.52783203	0.16796875	1.0078125	0.40966797	0.088623047	-0.29296875	0	0	14/11/2017	14	11	2017	20:58:27	75507	0.4	20	58	27	0	0.058837891	3.5288086	-0.46655273	0.12695313	0.90307617	0.81298828	0.12768555	0	0	0	0	0	0	0	0	0	1.0244141	0.024414063	0.20654297	-0.061035156	0.040771484	0.10449219	0	44330	0	0	0
737	738	738	Category G	-0.43188477	0.035888672	0.79199219	0.37402344	0.076904297	-0.33398438	0	0	14/11/2017	14	11	2017	20:58:27	75507	0.5	20	58	27	0	0.058837891	3.5288086	-0.46557617	0.12841797	0.90258789	0.94335938	0.14819336	0	0	0	0	0	0	0	0	0	1.0236816	0.023681641	0.23681641	0.033691406	-0.092529297	-0.1105957	0	44330	0	0	0
738	739	739	Category G	-0.41992188	0.14379883	0.76782227	0.40087891	0.061279297	-0.30444336	0	0	14/11/2017	14	11	2017	20:58:27	75507	0.6	20	58	27	0	0.058837891	3.5288086	-0.46826172	0.13061523	0.90161133	1.026123	0.14282227	0	0	0	0	0	0	0	0	0	1.0244141	0.024414063	0.19506836	0.048339844	0.012939453	-0.13378906	0	44330	0	0	0
739	740	740	Category G	-0.52783203	0.15576172	0.88793945	0.38037109	0.0546875	-0.33837891	0	0	14/11/2017	14	11	2017	20:58:27	75507	0.7	20	58	27	0	0.058837891	3.5288086	-0.46826172	0.13256836	0.90136719	1.3027344	0.065185547	0	0	0	0	0	0	0	0	0	1.0244141	0.024414063	0.096191406	-0.059326172	0.022949219	-0.013427734	0	44330	0	0	0
740	741	741	Category G	-0.32397461	0.17993164	0.94799805	0.39501953	0.071289063	-0.31542969	0	0	14/11/2017	14	11	2017	20:58:27	75507	0.8	20	58	27	0	0.058837891	3.5288086	-0.46826172	0.13378906	0.90380859	1.9702148	0.15771484	0	0	0	0	0	0	0	0	0	1.0268555	0.026855469	0.23461914	0.14428711	0.045898438	0.043945313	0	44330	0	0	0
741	742	742	Category G	-0.55175781	0.083984375	0.91186523	0.38305664	0.068847656	-0.32470703	0	0	14/11/2017	14	11	2017	20:58:27	75507	0.9	20	58	27	0	0.058837891	3.5288086	-0.4675293	0.13354492	0.90087891	2.2897949	0.098144531	0	0	0	0	0	0	0	0	0	1.0236816	0.023681641	0.14453125	-0.083984375	-0.049560547	0.010742188	0	44330	0	0	0
742	743	743	Category G	-0.50390625	0.095947266	0.89990234	0.35693359	0.071289063	-0.3527832	0	0	14/11/2017	14	11	2017	20:58:28	75508	0	20	58	28	0	0.058837891	3.5288086	-0.46728516	0.13305664	0.90283203	2.1091309	0.052246094	0	0	0	0	0	0	0	0	0	1.0251465	0.025146484	0.076660156	-0.036621094	-0.037109375	-0.002929688	0	44330	0	0	0
743	744	744	Category G	-0.40795898	0.11987305	0.93579102	0.37182617	0.0703125	-0.33935547	0	0	14/11/2017	14	11	2017	20:58:28	75508	0.1	20	58	28	0	0.058837891	3.5288086	-0.46166992	0.1340332	0.90258789	2.2329102	0.064697266	0	0	0	0	0	0	0	0	0	1.0227051	0.022705078	0.10107422	0.053710938	-0.014160156	0.032958984	0	44330	0	0	0
744	745	745	Category G	-0.52783203	0.17993164	0.95996094	0.37988281	0.069824219	-0.33007813	0	0	14/11/2017	14	11	2017	20:58:28	75508	0.2	20	58	28	0	0.058837891	3.5288086	-0.46484375	0.13378906	0.90307617	2.5124512	0.096191406	0	0	0	0	0	0	0	0	0	1.0246582	0.024658203	0.1652832	-0.062744141	0.045898438	0.056640625	0	44330	0	0	0
745	746	746	Category G	-0.41992188	0.047851563	0.76782227	0.36987305	0.074462891	-0.33520508	0	0	14/11/2017	14	11	2017	20:58:28	75508	0.3	20	58	28	0	0.058837891	3.5288086	-0.4609375	0.13427734	0.90283203	2.0449219	0.16552734	0	0	0	0	0	0	0	0	0	1.0227051	0.022705078	0.26293945	0.041015625	-0.086425781	-0.13500977	0	44330	0	0	0
746	747	747	Category G	-0.38378906	0.14379883	0.88793945	0.40722656	0.079345703	-0.2980957	0	0	14/11/2017	14	11	2017	20:58:28	75508	0.4	20	58	28	0	0.058837891	3.5288086	-0.46020508	0.13525391	0.90551758	1.4147949	0.078857422	0	0	0	0	0	0	0	0	0	1.0246582	0.024658203	0.10253906	0.076416016	0.008300781	-0.017578125	0	44330	0	0	0
747	748	748	Category G	-0.65991211	0.11987305	0.98388672	0.35961914	0.085449219	-0.34619141	0	0	14/11/2017	14	11	2017	20:58:28	75508	0.5	20	58	28	0	0.058837891	3.5288086	-0.45751953	0.13720703	0.90234375	1.1359863	0.21850586	0	0	0	0	0	0	0	0	0	1.0209961	0.020996094	0.30102539	-0.20214844	-0.017333984	0.081298828	0	44330	0	0	0
748	749	749	Category G	-0.45581055	0.071777344	0.74389648	0.36523438	0.073730469	-0.34130859	0	0	14/11/2017	14	11	2017	20:58:28	75508	0.6	20	58	28	0	0.058837891	3.5288086	-0.45629883	0.13696289	0.90429688	0.92041016	0.1730957	0	0	0	0	0	0	0	0	0	1.0222168	0.022216797	0.22631836	0.000488281	-0.065185547	-0.16040039	0	44330	0	0	0
749	750	750	Category G	-0.61181641	0.14379883	0.93579102	0.41455078	0.074951172	-0.28930664	0	0	14/11/2017	14	11	2017	20:58:28	75508	0.7	20	58	28	0	0.058837891	3.5288086	-0.4543457	0.13623047	0.90527344	0.65405273	0.16015625	0	0	0	0	0	0	0	0	0	1.0219727	0.021972656	0.19506836	-0.15722656	0.007324219	0.030273438	0	44330	0	0	0
750	751	751	Category G	-0.45581055	0.15576172	0.92382813	0.37573242	0.079833984	-0.33935547	0	0	14/11/2017	14	11	2017	20:58:28	75508	0.8	20	58	28	0	0.05859375	3.4675781	-0.45288086	0.13598633	0.90576172	0.14086914	0.026611328	0	0	0	0	0	0	0	0	0	1.0217285	0.021728516	0.040283203	-0.002685547	0.01953125	0.017822266	0	44330	0	0	0
751	752	752	Category G	-0.46777344	0.13183594	0.97192383	0.38232422	0.075439453	-0.32983398	0	0	14/11/2017	14	11	2017	20:58:28	75508	0.9	20	58	28	0	0.05859375	3.4675781	-0.45117188	0.13574219	0.90673828	0.42407227	0.067138672	0	0	0	0	0	0	0	0	0	1.0219727	0.021972656	0.085449219	-0.016357422	-0.00390625	0.064941406	0	44330	0	0	0
752	753	753	Category C	-0.41992188	0.19189453	0.97192383	0.37670898	0.041992188	-0.33837891	0	0	14/11/2017	14	11	2017	20:58:31	75511	0	20	58	31	0	0.05859375	3.4675781	-0.45068359	0.13574219	0.9074707	0.43139648	0.090576172	0	0	0	0	0	0	0	0	0	1.0224609	0.022460938	0.15112305	0.030761719	0.055908203	0.064208984	0	44330	0	0	0
753	754	754	Category C	-0.41992188	0.035888672	0.88793945	0.3503418	0.050292969	-0.35986328	0	0	14/11/2017	14	11	2017	20:58:31	75511	0.099	20	58	31	0	0.05859375	3.4675781	-0.44921875	0.13525391	0.90869141	0.92089844	0.10571289	0	0	0	0	0	0	0	0	0	1.0227051	0.022705078	0.1496582	0.029296875	-0.099365234	-0.020751953	0	44330	0	0	0
754	755	755	Category C	-0.35986328	0.14379883	1.0559082	0.35302734	0.043212891	-0.36010742	0	0	14/11/2017	14	11	2017	20:58:31	75511	0.199	20	58	31	0	0.05859375	3.4675781	-0.45019531	0.13476563	0.90820313	1.1347656	0.1730957	0	0	0	0	0	0	0	0	0	1.0227051	0.022705078	0.24682617	0.090332031	0.008789063	0.14746094	0	44330	0	0	0
755	756	756	Category C	-0.45581055	0.047851563	0.87597656	0.34814453	0.051757813	-0.36328125	0	0	14/11/2017	14	11	2017	20:58:31	75511	0.3	20	58	31	0	0.05859375	3.4675781	-0.44726563	0.13354492	0.90771484	1.2316895	0.091796875	0	0	0	0	0	0	0	0	0	1.020752	0.020751953	0.12597656	-0.008300781	-0.085693359	-0.031738281	0	44330	0	0	0
756	757	757	Category C	-0.39599609	0.083984375	0.94799805	0.35180664	0.053710938	-0.35986328	0	0	14/11/2017	14	11	2017	20:58:31	75511	0.4	20	58	31	0	0.05859375	3.4675781	-0.44750977	0.13256836	0.90942383	1.1723633	0.080566406	0	0	0	0	0	0	0	0	0	1.0222168	0.022216797	0.13867188	0.051513672	-0.048583984	0.038330078	0	44330	0	0	0
757	758	758	Category C	-0.35986328	0.11987305	0.89990234	0.36425781	0.053955078	-0.34667969	0	0	14/11/2017	14	11	2017	20:58:31	75511	0.5	20	58	31	0	0.05859375	3.4675781	-0.44677734	0.1328125	0.90771484	1.142334	0.088134766	0	0	0	0	0	0	0	0	0	1.0205078	0.020507813	0.10791016	0.086914063	-0.012939453	-0.0078125	0	44330	0	0	0
758	759	759	Category C	-0.43188477	0.10791016	0.91186523	0.37255859	0.051757813	-0.34228516	0	0	14/11/2017	14	11	2017	20:58:31	75511	0.6	20	58	31	0	0.05859375	3.4675781	-0.44287109	0.13378906	0.90600586	1.0859375	0.028564453	0	0	0	0	0	0	0	0	0	1.017334	0.017333984	0.042724609	0.010986328	-0.025878906	0.005615234	0	44330	0	0	0
759	760	760	Category C	-0.32397461	0.095947266	0.93579102	0.3581543	0.051757813	-0.35571289	0	0	14/11/2017	14	11	2017	20:58:31	75511	0.7	20	58	31	0	0.05859375	3.4675781	-0.44238281	0.13232422	0.90722656	0.92260742	0.12719727	0	0	0	0	0	0	0	0	0	1.0180664	0.018066406	0.18310547	0.1184082	-0.036376953	0.028320313	0	44330	0	0	0
760	761	761	Category C	-0.39599609	0.059814453	0.87597656	0.34912109	0.056152344	-0.36206055	0	0	14/11/2017	14	11	2017	20:58:31	75511	0.8	20	58	31	0	0.05859375	3.4675781	-0.43945313	0.13354492	0.90917969	0.81298828	0.091796875	0	0	0	0	0	0	0	0	0	1.0187988	0.018798828	0.15063477	0.043457031	-0.073730469	-0.033203125	0	44330	0	0	0
761	762	762	Category C	-0.41992188	0.14379883	0.98388672	0.35766602	0.060791016	-0.35351563	0	0	14/11/2017	14	11	2017	20:58:31	75511	0.9	20	58	31	0	0.05859375	3.4675781	-0.4387207	0.13427734	0.90893555	0.73535156	0.077636719	0	0	0	0	0	0	0	0	0	1.0183105	0.018310547	0.10302734	0.018798828	0.009277344	0.074707031	0	44330	0	0	0
762	763	763	Category C	-0.45581055	0.11987305	0.88793945	0.35375977	0.053710938	-0.35791016	0	0	14/11/2017	14	11	2017	20:58:32	75512	0	20	58	32	0	0.05859375	3.4675781	-0.43798828	0.1340332	0.91186523	0.57836914	0.032958984	0	0	0	0	0	0	0	0	0	1.0205078	0.020507813	0.055908203	-0.017578125	-0.014160156	-0.023925781	0	44330	0	0	0
763	764	764	Category C	-0.35986328	0.11987305	0.92382813	0.35229492	0.058349609	-0.35571289	0	0	14/11/2017	14	11	2017	20:58:32	75512	0.1	20	58	32	0	0.05859375	3.4675781	-0.43920898	0.13476563	0.91210938	0.52758789	0.081542969	0	0	0	0	0	0	0	0	0	1.0212402	0.021240234	0.10595703	0.079345703	-0.014892578	0.011474609	0	44330	0	0	0
764	765	765	Category C	-0.49194336	0.11987305	0.95996094	0.36450195	0.045410156	-0.35400391	0	0	14/11/2017	14	11	2017	20:58:32	75512	0.2	20	58	32	0	0.05859375	3.4675781	-0.43603516	0.13549805	0.91455078	1.2529297	0.073486328	0	0	0	0	0	0	0	0	0	1.0222168	0.022216797	0.11669922	-0.055664063	-0.015625	0.045166016	0	44330	0	0	0
765	766	766	Category C	-0.35986328	0.095947266	0.85180664	0.35107422	0.051025391	-0.36230469	0	0	14/11/2017	14	11	2017	20:58:32	75512	0.3	20	58	32	0	0.05859375	3.4675781	-0.43481445	0.13623047	0.91381836	1.6816406	0.10546875	0	0	0	0	0	0	0	0	0	1.0212402	0.021240234	0.17749023	0.074951172	-0.040283203	-0.062011719	0	44330	0	0	0
766	767	767	Category C	-0.45581055	0.17993164	0.92382813	0.36230469	0.055664063	-0.34667969	0	0	14/11/2017	14	11	2017	20:58:32	75512	0.4	20	58	32	0	0.05859375	3.4675781	-0.43261719	0.13647461	0.91503906	1.8088379	0.049804688	0	0	0	0	0	0	0	0	0	1.0214844	0.021484375	0.074951172	-0.022949219	0.043212891	0.008544922	0	44330	0	0	0
767	768	768	Category C	-0.43188477	0.14379883	0.92382813	0.35009766	0.056152344	-0.36108398	0	0	14/11/2017	14	11	2017	20:58:32	75512	0.5	20	58	32	0	0.05859375	3.4675781	-0.43188477	0.13256836	0.91577148	1.9616699	0.013427734	0	0	0	0	0	0	0	0	0	1.0212402	0.021240234	0.018798828	0	0.010986328	0.0078125	0	44330	0	0	0
768	769	769	Category C	-0.49194336	0.10791016	0.79199219	0.36083984	0.052246094	-0.35473633	0	0	14/11/2017	14	11	2017	20:58:32	75512	0.6	20	58	32	0	0.05859375	3.4595215	-0.42529297	0.12988281	0.91845703	1.9829102	0.14453125	0	0	0	0	0	0	0	0	0	1.0205078	0.020507813	0.21508789	-0.06640625	-0.021972656	-0.12646484	0	44330	0	0	0
769	770	770	Category C	-0.26391602	0.16796875	1.0078125	0.37426758	0.048583984	-0.33740234	0	0	14/11/2017	14	11	2017	20:58:32	75512	0.7	20	58	32	0	0.05859375	3.4595215	-0.42797852	0.12963867	0.91748047	1.6889648	0.19116211	0	0	0	0	0	0	0	0	0	1.020752	0.020751953	0.29272461	0.1640625	0.038330078	0.090087891	0	44330	0	0	0
770	771	771	Category C	-0.63598633	0.071777344	0.92382813	0.37280273	0.047119141	-0.34057617	0	0	14/11/2017	14	11	2017	20:58:32	75512	0.8	20	58	32	0	0.05859375	3.4595215	-0.42871094	0.12817383	0.91845703	1.1491699	0.21484375	0	0	0	0	0	0	0	0	0	1.0217285	0.021728516	0.26879883	-0.20703125	-0.056396484	0.005126953	0	44330	0	0	0
771	772	772	Category C	-0.40795898	0.071777344	0.97192383	0.34838867	0.052001953	-0.36230469	0	0	14/11/2017	14	11	2017	20:58:32	75512	0.9	20	58	32	0	0.05859375	3.4595215	-0.42260742	0.12915039	0.92114258	1.1811523	0.077880859	0	0	0	0	0	0	0	0	0	1.0217285	0.021728516	0.12280273	0.014648438	-0.057373047	0.050537109	0	44330	0	0	0
772	773	773	Category C	-0.32397461	0.16796875	0.93579102	0.3840332	0.036865234	-0.33447266	0	0	14/11/2017	14	11	2017	20:58:33	75513	0	20	58	33	0	0.05859375	3.4595215	-0.42114258	0.12915039	0.92480469	1.1672363	0.10498047	0	0	0	0	0	0	0	0	0	1.0244141	0.024414063	0.14672852	0.097167969	0.038574219	0.010742188	0	44330	0	0	0
773	774	774	Category C	-0.49194336	0.19189453	0.98388672	0.38525391	0.045898438	-0.3293457	0	0	14/11/2017	14	11	2017	20:58:33	75513	0.1	20	58	33	0	0.05859375	3.4595215	-0.41601563	0.12915039	0.92504883	0.82055664	0.11450195	0	0	0	0	0	0	0	0	0	1.0224609	0.022460938	0.19702148	-0.075683594	0.0625	0.05859375	0	44330	0	0	0
774	775	775	Category C	-0.44384766	0.083984375	1.0678711	0.35498047	0.042480469	-0.36010742	0	0	14/11/2017	14	11	2017	20:58:33	75513	0.2	20	58	33	0	0.05859375	3.4595215	-0.4128418	0.12915039	0.92626953	0.59570313	0.15161133	0	0	0	0	0	0	0	0	0	1.0224609	0.022460938	0.21777344	-0.030761719	-0.045166016	0.14135742	0	44330	0	0	0
775	776	776	Category C	-0.31176758	0.11987305	0.88793945	0.35131836	0.048583984	-0.35717773	0	0	14/11/2017	14	11	2017	20:58:33	75513	0.3	20	58	33	0	0.05859375	3.4595215	-0.41040039	0.13037109	0.92895508	0.51879883	0.10717773	0	0	0	0	0	0	0	0	0	1.0239258	0.023925781	0.15014648	0.098632813	-0.010498047	-0.041015625	0	44330	0	0	0
776	777	777	Category C	-0.32397461	0.17993164	0.97192383	0.41772461	0.040771484	-0.29345703	0	0	14/11/2017	14	11	2017	20:58:33	75513	0.4	20	58	33	0	0.05859375	3.4595215	-0.40576172	0.13012695	0.9296875	0.35888672	0.10449219	0	0	0	0	0	0	0	0	0	1.0229492	0.022949219	0.17358398	0.081787109	0.049560547	0.041992188	0	44330	0	0	0
777	778	778	Category C	-0.46777344	0.059814453	0.81591797	0.36425781	0.053222656	-0.35375977	0	0	14/11/2017	14	11	2017	20:58:33	75513	0.5	20	58	33	0	0.05859375	3.4595215	-0.40136719	0.12768555	0.92944336	0.10058594	0.14794922	0	0	0	0	0	0	0	0	0	1.0205078	0.020507813	0.24780273	-0.066162109	-0.067871094	-0.11352539	0	44330	0	0	0
778	779	779	Category C	-0.34790039	0.14379883	0.88793945	0.37011719	0.050537109	-0.34667969	0	0	14/11/2017	14	11	2017	20:58:33	75513	0.6	20	58	33	0	0.05859375	3.4595215	-0.39990234	0.12768555	0.93359375	0.20751953	0.071044922	0	0	0	0	0	0	0	0	0	1.0236816	0.023681641	0.11376953	0.052001953	0.015869141	-0.045654297	0	44330	0	0	0
779	780	780	Category C	-0.49194336	0.14379883	1.0197754	0.35351563	0.054931641	-0.35888672	0	0	14/11/2017	14	11	2017	20:58:33	75513	0.7	20	58	33	0	0.05859375	3.4595215	-0.39501953	0.12963867	0.93432617	0.23876953	0.12963867	0	0	0	0	0	0	0	0	0	1.0227051	0.022705078	0.19604492	-0.096679688	0.013916016	0.085205078	0	44330	0	0	0
780	781	781	Category C	-0.3359375	0.10791016	0.87597656	0.34643555	0.052734375	-0.36108398	0	0	14/11/2017	14	11	2017	20:58:33	75513	0.8	20	58	33	0	0.05859375	3.4595215	-0.39160156	0.12841797	0.93481445	0.40429688	0.083496094	0	0	0	0	0	0	0	0	0	1.0217285	0.021728516	0.13525391	0.055664063	-0.020507813	-0.058837891	0	44330	0	0	0
781	782	782	Category C	-0.50390625	0.16796875	0.98388672	0.35498047	0.049316406	-0.35717773	0	0	14/11/2017	14	11	2017	20:58:33	75513	0.9	20	58	33	0	0.05859375	3.4595215	-0.39013672	0.12817383	0.93408203	0.50024414	0.13012695	0	0	0	0	0	0	0	0	0	1.0202637	0.020263672	0.203125	-0.11352539	0.039550781	0.049804688	0	44330	0	0	0
782	783	783	Category C	-0.3359375	0.15576172	0.91186523	0.33398438	0.052490234	-0.37451172	0	0	14/11/2017	14	11	2017	20:58:34	75514	0	20	58	34	0	0.05859375	3.4595215	-0.38549805	0.12841797	0.93554688	0.91015625	0.061279297	0	0	0	0	0	0	0	0	0	1.0200195	0.020019531	0.10058594	0.049560547	0.027099609	-0.023681641	0	44330	0	0	0
783	784	784	Category C	-0.44384766	0.16796875	1.0078125	0.36645508	0.05078125	-0.34667969	0	0	14/11/2017	14	11	2017	20:58:34	75514	0.1	20	58	34	0	0.05859375	3.4595215	-0.38598633	0.1315918	0.93701172	1.3105469	0.098144531	0	0	0	0	0	0	0	0	0	1.0219727	0.021972656	0.16455078	-0.057617188	0.036376953	0.070556641	0	44330	0	0	0
784	785	785	Category C	-0.43188477	0.16796875	0.94799805	0.34057617	0.042480469	-0.37548828	0	0	14/11/2017	14	11	2017	20:58:34	75514	0.2	20	58	34	0	0.05859375	3.4595215	-0.3840332	0.12963867	0.93676758	1.4069824	0.062011719	0	0	0	0	0	0	0	0	0	1.020752	0.020751953	0.097167969	-0.047607422	0.038085938	0.010986328	0	44330	0	0	0
785	786	786	Category C	-0.47998047	0.11987305	0.88793945	0.37011719	0.04296875	-0.34887695	0	0	14/11/2017	14	11	2017	20:58:34	75514	0.3	20	58	34	0	0.05859375	3.4595215	-0.38110352	0.12744141	0.93896484	1.3894043	0.11132813	0	0	0	0	0	0	0	0	0	1.0214844	0.021484375	0.15722656	-0.098632813	-0.007568359	-0.051025391	0	44330	0	0	0
786	787	787	Category C	-0.2878418	0.16796875	0.79199219	0.36206055	0.044189453	-0.35595703	0	0	14/11/2017	14	11	2017	20:58:34	75514	0.4	20	58	34	0	0.05859375	3.4595215	-0.37890625	0.12646484	0.9440918	1.357666	0.18188477	0	0	0	0	0	0	0	0	0	1.0251465	0.025146484	0.28442383	0.091064453	0.041259766	-0.15209961	0	44330	0	0	0
787	788	788	Category C	-0.47998047	0.17993164	1.0319824	0.40429688	0.042724609	-0.31396484	0	0	14/11/2017	14	11	2017	20:58:34	75514	0.5	20	58	34	0	0.05859375	3.4595215	-0.37670898	0.12524414	0.94433594	1.4753418	0.14575195	0	0	0	0	0	0	0	0	0	1.0244141	0.024414063	0.24511719	-0.10302734	0.054443359	0.087402344	0	44330	0	0	0
788	789	789	Category C	-0.35986328	0.10791016	0.92382813	0.34301758	0.046386719	-0.36523438	0	0	14/11/2017	14	11	2017	20:58:34	75514	0.6	20	58	34	0	0.05859375	3.4595215	-0.37426758	0.12524414	0.9440918	1.4970703	0.030273438	0	0	0	0	0	0	0	0	0	1.0231934	0.023193359	0.052246094	0.014404297	-0.017333984	-0.020263672	0	44330	0	0	0
789	790	790	Category C	-0.37182617	0.15576172	0.95996094	0.37207031	0.037841797	-0.34472656	0	0	14/11/2017	14	11	2017	20:58:34	75514	0.7	20	58	34	0	0.05859375	3.4595215	-0.37158203	0.12695313	0.94921875	1.5888672	0.030517578	0	0	0	0	0	0	0	0	0	1.0273438	0.02734375	0.039306641	0	0.028564453	0.010498047	0	44330	0	0	0
790	791	791	Category C	-0.37182617	0.16796875	0.98388672	0.34594727	0.047119141	-0.37133789	0	0	14/11/2017	14	11	2017	20:58:34	75514	0.8	20	58	34	0	0.05859375	3.4595215	-0.3671875	0.12768555	0.94946289	1.9829102	0.052978516	0	0	0	0	0	0	0	0	0	1.0258789	0.025878906	0.078857422	-0.004394531	0.040039063	0.034179688	0	44330	0	0	0
791	792	792	Category C	-0.37182617	0.16796875	0.91186523	0.34301758	0.049560547	-0.36523438	0	0	14/11/2017	14	11	2017	20:58:34	75514	0.9	20	58	34	0	0.05859375	3.4595215	-0.36450195	0.12792969	0.94970703	2.3840332	0.055419922	0	0	0	0	0	0	0	0	0	1.0253906	0.025390625	0.085205078	-0.007080078	0.039794922	-0.037841797	0	44330	0	0	0
792	793	793	Category C	-0.38378906	0.15576172	0.93579102	0.33813477	0.053955078	-0.3762207	0	0	14/11/2017	14	11	2017	20:58:35	75515	0	20	58	35	0	0.05859375	3.4595215	-0.36376953	0.12890625	0.94921875	3.0109863	0.035888672	0	0	0	0	0	0	0	0	0	1.0249023	0.024902344	0.060058594	-0.019775391	0.026611328	-0.013427734	0	44330	0	0	0
793	794	794	Category C	-0.34790039	0.16796875	0.91186523	0.35180664	0.055175781	-0.36230469	0	0	14/11/2017	14	11	2017	20:58:35	75515	0.1	20	58	35	0	0.05859375	3.4595215	-0.36181641	0.12719727	0.94750977	3.7495117	0.055908203	0	0	0	0	0	0	0	0	0	1.0222168	0.022216797	0.090332031	0.013916016	0.040527344	-0.035644531	0	44330	0	0	0
794	795	795	Category C	-0.39599609	0.095947266	0.88793945	0.34790039	0.057617188	-0.36401367	0	0	14/11/2017	14	11	2017	20:58:35	75515	0.2	20	58	35	0	0.05859375	3.4595215	-0.359375	0.12792969	0.94995117	4.7727051	0.078613281	0	0	0	0	0	0	0	0	0	1.0236816	0.023681641	0.13061523	-0.036376953	-0.031982422	-0.062011719	0	44330	0	0	0
795	796	796	Category E	-0.39599609	0.035888672	0.85180664	0.42871094	-0.10375977	-0.27978516	0	0	14/11/2017	14	11	2017	20:58:41	75521	0.5	20	58	41	0	0.059326172	3.5513672	-0.35791016	0.12573242	0.94946289	6.2346191	0.13818359	0	0	0	0	0	0	0	0	0	1.0227051	0.022705078	0.22558594	-0.037841797	-0.08984375	-0.09765625	0	44330	0	0	0
796	797	797	Category E	-0.34790039	0.20385742	0.87597656	0.40478516	-0.090820313	-0.30541992	0	0	14/11/2017	14	11	2017	20:58:41	75521	0.6	20	58	41	0	0.059326172	3.5513672	-0.35717773	0.1262207	0.95117188	7.479248	0.10839844	0	0	0	0	0	0	0	0	0	1.0239258	0.023925781	0.16210938	0.009277344	0.077392578	-0.075195313	0	44330	0	0	0
797	798	798	Category E	-0.2277832	0.16796875	0.77978516	0.36035156	-0.10302734	-0.35546875	0	0	14/11/2017	14	11	2017	20:58:41	75521	0.7	20	58	41	0	0.059326172	3.5513672	-0.35498047	0.12597656	0.94921875	8.8393555	0.21582031	0	0	0	0	0	0	0	0	0	1.0212402	0.021240234	0.33862305	0.12719727	0.041748047	-0.16943359	0	44330	0	0	0
798	799	799	Category E	-0.25195313	0.011962891	1.1398926	0.37231445	-0.11132813	-0.33422852	0	0	14/11/2017	14	11	2017	20:58:41	75521	0.8	20	58	41	0	0.059326172	3.5513672	-0.35424805	0.12646484	0.95263672	10.8125	0.24194336	0	0	0	0	0	0	0	0	0	1.0244141	0.024414063	0.40405273	0.10229492	-0.11450195	0.18701172	0	44330	0	0	0
799	800	800	Category E	-0.39599609	0.26391602	0.95996094	0.37304688	-0.10644531	-0.33642578	0	0	14/11/2017	14	11	2017	20:58:41	75521	0.9	20	58	41	0	0.059326172	3.5513672	-0.35058594	0.12719727	0.95214844	12.233887	0.14404297	0	0	0	0	0	0	0	0	0	1.0227051	0.022705078	0.18945313	-0.045166016	0.13647461	0.007568359	0	44330	0	0	0
800	801	801	Category E	-0.39599609	0.23999023	0.86376953	0.36791992	-0.10546875	-0.34130859	0	0	14/11/2017	14	11	2017	20:58:42	75522	0	20	58	42	0	0.059326172	3.5513672	-0.34960938	0.12866211	0.95385742	12.777344	0.15014648	0	0	0	0	0	0	0	0	0	1.0239258	0.023925781	0.24731445	-0.046142578	0.11108398	-0.090087891	0	44330	0	0	0
801	802	802	Category E	-0.53979492	0.14379883	1.0197754	0.38598633	-0.094482422	-0.33300781	0	0	14/11/2017	14	11	2017	20:58:42	75522	0.1	20	58	42	0	0.059326172	3.5513672	-0.35205078	0.1315918	0.9543457	12.510742	0.19873047	0	0	0	0	0	0	0	0	0	1.0258789	0.025878906	0.26489258	-0.1875	0.011962891	0.065185547	0	44330	0	0	0
802	803	803	Category E	-0.41992188	0.23999023	0.98388672	0.36425781	-0.072021484	-0.35693359	0	0	14/11/2017	14	11	2017	20:58:42	75522	0.2	20	58	42	0	0.059326172	3.5513672	-0.35058594	0.13037109	0.95263672	12.249268	0.13330078	0	0	0	0	0	0	0	0	0	1.0234375	0.0234375	0.20996094	-0.069335938	0.109375	0.031005859	0	44330	0	0	0
803	804	804	Category E	-0.43188477	0.2277832	1.1037598	0.41723633	-0.070800781	-0.29882813	0	0	14/11/2017	14	11	2017	20:58:42	75522	0.3	20	58	42	0	0.059326172	3.5513672	-0.34790039	0.13085938	0.9543457	11.689697	0.1965332	0	0	0	0	0	0	0	0	0	1.0241699	0.024169922	0.32983398	-0.083740234	0.096679688	0.14916992	0	44330	0	0	0
804	805	805	Category E	-0.29980469	0.20385742	0.81591797	0.36865234	-0.064208984	-0.35595703	0	0	14/11/2017	14	11	2017	20:58:42	75522	0.4	20	58	42	0	0.059326172	3.5513672	-0.34570313	0.12939453	0.95800781	8.6032715	0.16699219	0	0	0	0	0	0	0	0	0	1.0268555	0.026855469	0.26245117	0.045898438	0.07421875	-0.14208984	0	44330	0	0	0
805	806	806	Category E	-0.38378906	0.17993164	0.99584961	0.36865234	-0.06640625	-0.35498047	0	0	14/11/2017	14	11	2017	20:58:42	75522	0.5	20	58	42	0	0.059326172	3.5513672	-0.34472656	0.12524414	0.95776367	4.8364258	0.076904297	0	0	0	0	0	0	0	0	0	1.0256348	0.025634766	0.1315918	-0.038818359	0.054443359	0.037841797	0	44330	0	0	0
806	807	807	Category E	-0.49194336	-0.17993164	0.92382813	0.32983398	-0.0390625	-0.37939453	0	0	14/11/2017	14	11	2017	20:58:42	75522	0.6	20	58	42	0	0.059326172	3.5513672	-0.34472656	0.12646484	0.96362305	2.9064941	0.34228516	0	0	0	0	0	0	0	0	0	1.0310059	0.031005859	0.4934082	-0.14697266	-0.30639648	-0.039794922	0	44330	0	0	0
807	808	808	Category E	0.13183594	-0.059814453	0.99584961	0.40551758	-0.069580078	-0.30810547	0	0	14/11/2017	14	11	2017	20:58:42	75522	0.7	20	58	42	0	0.059326172	3.5513672	-0.34228516	0.12646484	0.96459961	0.81762695	0.51025391	0	0	0	0	0	0	0	0	0	1.0314941	0.031494141	0.69165039	0.47412109	-0.1862793	0.031005859	0	44330	0	0	0
808	809	809	Category E	-0.87597656	0.14379883	0.86376953	0.44116211	-0.085205078	-0.27636719	0	0	14/11/2017	14	11	2017	20:58:42	75522	0.8	20	58	42	0	0.059326172	3.5513672	-0.33984375	0.12768555	0.96582031	1.4155273	0.54589844	0	0	0	0	0	0	0	0	0	1.0319824	0.031982422	0.65429688	-0.53588867	0.015869141	-0.10205078	0	44330	0	0	0
809	810	810	Category E	-0.53979492	-0.011962891	0.91186523	0.28930664	-0.096435547	-0.40576172	0	0	14/11/2017	14	11	2017	20:58:42	75522	0.9	20	58	42	0	0.059326172	3.5513672	-0.33666992	0.13232422	0.96704102	2.5727539	0.25512695	0	0	0	0	0	0	0	0	0	1.0324707	0.032470703	0.40258789	-0.20288086	-0.14428711	-0.055175781	0	44330	0	0	0
810	811	811	Category E	-0.17993164	0.2277832	1.079834	0.33300781	-0.097167969	-0.37475586	0	0	14/11/2017	14	11	2017	20:58:43	75523	0	20	58	43	0	0.059326172	3.5513672	-0.33618164	0.13134766	0.96704102	1.6467285	0.21533203	0	0	0	0	0	0	0	0	0	1.0322266	0.032226563	0.36547852	0.15625	0.096191406	0.11254883	0	44330	0	0	0
811	812	812	Category E	-0.34790039	0.20385742	1.0678711	0.32592773	-0.11230469	-0.375	0	0	14/11/2017	14	11	2017	20:58:43	75523	0.1	20	58	43	0	0.059326172	3.5513672	-0.33007813	0.13232422	0.96777344	0.67822266	0.12402344	0	0	0	0	0	0	0	0	0	1.03125	0.03125	0.18896484	-0.017578125	0.071289063	0.099853516	0	44330	0	0	0
812	813	813	Category E	-0.16796875	0.19189453	0.92382813	0.32421875	-0.1003418	-0.38134766	0	0	14/11/2017	14	11	2017	20:58:43	75523	0.2	20	58	43	0	0.059326172	3.5513672	-0.32910156	0.13305664	0.96826172	1.6323242	0.17724609	0	0	0	0	0	0	0	0	0	1.03125	0.03125	0.2644043	0.16113281	0.05859375	-0.044433594	0	44330	0	0	0
813	814	814	Category E	-0.35986328	0.19189453	1.0319824	0.31665039	-0.086914063	-0.38916016	0	0	14/11/2017	14	11	2017	20:58:43	75523	0.3	20	58	43	0	0.059326172	3.5513672	-0.32714844	0.13256836	0.96923828	2.6484375	0.092041016	0	0	0	0	0	0	0	0	0	1.0317383	0.031738281	0.15429688	-0.032470703	0.059082031	0.0625	0	44330	0	0	0
814	815	815	Category E	-0.2878418	0.21582031	0.97192383	0.30737305	-0.1027832	-0.40063477	0	0	14/11/2017	14	11	2017	20:58:43	75523	0.4	20	58	43	0	0.059326172	3.5513672	-0.32446289	0.13134766	0.96899414	4.3625488	0.092041016	0	0	0	0	0	0	0	0	0	1.0305176	0.030517578	0.1237793	0.036621094	0.084228516	0.002685547	0	44330	0	0	0
815	816	816	Category E	-0.14379883	0.023925781	0.86376953	0.31201172	-0.098144531	-0.39355469	0	0	14/11/2017	14	11	2017	20:58:43	75523	0.5	20	58	43	0	0.059326172	3.5513672	-0.32324219	0.13208008	0.96826172	5.5944824	0.234375	0	0	0	0	0	0	0	0	0	1.0292969	0.029296875	0.39233398	0.17944336	-0.1081543	-0.10449219	0	44330	0	0	0
816	817	817	Category E	-0.17993164	-0.023925781	0.98388672	0.29980469	-0.073974609	-0.40039063	0	0	14/11/2017	14	11	2017	20:58:43	75523	0.6	20	58	43	0	0.059326172	3.5513672	-0.32250977	0.1315918	0.96899414	7.0227051	0.21142578	0	0	0	0	0	0	0	0	0	1.0297852	0.029785156	0.31298828	0.14257813	-0.15551758	0.014648438	0	44330	0	0	0
817	818	818	Category E	-0.29980469	0.023925781	1.1279297	0.32373047	-0.10522461	-0.38525391	0	0	14/11/2017	14	11	2017	20:58:43	75523	0.7	20	58	43	0	0.059326172	3.5513672	-0.32299805	0.13110352	0.9699707	8.6489258	0.19213867	0	0	0	0	0	0	0	0	0	1.0307617	0.030761719	0.28833008	0.023193359	-0.10717773	0.15771484	0	44330	0	0	0
818	819	819	Category E	-0.035888672	0.29980469	0.82788086	0.28759766	-0.12011719	-0.40087891	0	0	14/11/2017	14	11	2017	20:58:43	75523	0.8	20	58	43	0	0.059326172	3.5513672	-0.32055664	0.13208008	0.97216797	8.9365234	0.3605957	0	0	0	0	0	0	0	0	0	1.0322266	0.032226563	0.59667969	0.28466797	0.16748047	-0.14428711	0	44330	0	0	0
819	820	820	Category E	-0.26391602	0.059814453	0.91186523	0.24658203	-0.1171875	-0.42333984	0	0	14/11/2017	14	11	2017	20:58:43	75523	0.9	20	58	43	0	0.059326172	3.5513672	-0.32080078	0.13183594	0.97387695	8.9926758	0.11083984	0	0	0	0	0	0	0	0	0	1.0339355	0.033935547	0.19140625	0.056884766	-0.072021484	-0.062011719	0	44330	0	0	0
820	821	821	Category E	-0.19189453	0.16796875	0.88793945	0.27587891	-0.11694336	-0.41137695	0	0	14/11/2017	14	11	2017	20:58:44	75524	0	20	58	44	0	0.059570313	3.4820801	-0.31665039	0.1315918	0.97338867	8.7788086	0.15551758	0	0	0	0	0	0	0	0	0	1.0319824	0.031982422	0.24682617	0.12475586	0.036132813	-0.085449219	0	44330	0	0	0
821	822	822	Category E	-0.19189453	0.10791016	1.0439453	0.29370117	-0.13110352	-0.39501953	0	0	14/11/2017	14	11	2017	20:58:44	75524	0.1	20	58	44	0	0.059570313	3.4820801	-0.31738281	0.1315918	0.97509766	7.3356934	0.14501953	0	0	0	0	0	0	0	0	0	1.0339355	0.033935547	0.21777344	0.12548828	-0.023681641	0.068603516	0	44330	0	0	0
822	823	823	Category E	-0.53979492	0.3359375	1.0197754	0.30200195	-0.098632813	-0.39648438	0	0	14/11/2017	14	11	2017	20:58:44	75524	0.2	20	58	44	0	0.059570313	3.4820801	-0.31420898	0.13134766	0.97509766	4.5917969	0.30761719	0	0	0	0	0	0	0	0	0	1.032959	0.032958984	0.47436523	-0.2253418	0.2043457	0.044433594	0	44330	0	0	0
823	824	824	Category E	-0.25195313	-0.035888672	0.89990234	0.27661133	-0.1328125	-0.40625	0	0	14/11/2017	14	11	2017	20:58:44	75524	0.3	20	58	44	0	0.059570313	3.4820801	-0.31420898	0.13110352	0.97680664	1.9418945	0.19433594	0	0	0	0	0	0	0	0	0	1.0344238	0.034423828	0.30639648	0.062255859	-0.16699219	-0.076904297	0	44330	0	0	0
824	825	825	Category E	-0.29980469	0.011962891	1.1398926	0.32299805	-0.12451172	-0.37646484	0	0	14/11/2017	14	11	2017	20:58:44	75524	0.4	20	58	44	0	0.059570313	3.4820801	-0.31201172	0.13037109	0.97680664	1.6218262	0.2019043	0	0	0	0	0	0	0	0	0	1.0336914	0.033691406	0.29370117	0.012207031	-0.1184082	0.1628418	0	44330	0	0	0
825	826	826	Category E	-0.2277832	-0.023925781	1.1757813	0.29663086	-0.12231445	-0.39599609	0	0	14/11/2017	14	11	2017	20:58:44	75524	0.5	20	58	44	0	0.059570313	3.4820801	-0.30981445	0.12988281	0.97802734	2.1452637	0.26342773	0	0	0	0	0	0	0	0	0	1.0341797	0.034179688	0.43359375	0.08203125	-0.15380859	0.19750977	0	44330	0	0	0
826	827	827	Category E	-0.21582031	0.047851563	0.91186523	0.30419922	-0.1418457	-0.39306641	0	0	14/11/2017	14	11	2017	20:58:44	75524	0.6	20	58	44	0	0.059570313	3.4820801	-0.30761719	0.13037109	0.97949219	1.5852051	0.14086914	0	0	0	0	0	0	0	0	0	1.0349121	0.034912109	0.2421875	0.091796875	-0.082519531	-0.067626953	0	44330	0	0	0
827	828	828	Category E	-0.45581055	0.11987305	0.95996094	0.27050781	-0.15600586	-0.40234375	0	0	14/11/2017	14	11	2017	20:58:44	75524	0.7	20	58	44	0	0.059570313	3.4820801	-0.30664063	0.13037109	0.98217773	1.4814453	0.15087891	0	0	0	0	0	0	0	0	0	1.0373535	0.037353516	0.18188477	-0.14892578	-0.010498047	-0.022216797	0	44330	0	0	0
828	829	829	Category E	-0.23999023	0.20385742	1.1638184	0.25756836	-0.16113281	-0.41381836	0	0	14/11/2017	14	11	2017	20:58:44	75524	0.8	20	58	44	0	0.059570313	3.4820801	-0.30297852	0.12988281	0.98217773	3.3034668	0.20556641	0	0	0	0	0	0	0	0	0	1.0361328	0.036132813	0.31835938	0.062988281	0.073730469	0.18139648	0	44330	0	0	0
829	830	830	Category E	-0.27587891	0.19189453	0.94799805	0.29833984	-0.15161133	-0.3840332	0	0	14/11/2017	14	11	2017	20:58:44	75524	0.9	20	58	44	0	0.059570313	3.4820801	-0.30224609	0.13037109	0.98339844	4.2875977	0.075683594	0	0	0	0	0	0	0	0	0	1.0368652	0.036865234	0.12329102	0.026367188	0.061279297	-0.035400391	0	44330	0	0	0
830	831	831	Category E	-0.2277832	0.17993164	0.94799805	0.29052734	-0.140625	-0.39086914	0	0	14/11/2017	14	11	2017	20:58:45	75525	0	20	58	45	0	0.059570313	3.4820801	-0.29980469	0.13037109	0.98388672	3.6171875	0.094482422	0	0	0	0	0	0	0	0	0	1.0368652	0.036865234	0.15771484	0.072021484	0.049316406	-0.035888672	0	44330	0	0	0
831	832	832	Category E	-0.41992188	0.21582031	0.93579102	0.30688477	-0.14550781	-0.37963867	0	0	14/11/2017	14	11	2017	20:58:45	75525	0.1	20	58	45	0	0.059570313	3.4820801	-0.29980469	0.12988281	0.98413086	2.8356934	0.15527344	0	0	0	0	0	0	0	0	0	1.0371094	0.037109375	0.25415039	-0.11987305	0.085693359	-0.048339844	0	44330	0	0	0
832	833	833	Category E	-0.25195313	0.059814453	0.83984375	0.26977539	-0.14013672	-0.4074707	0	0	14/11/2017	14	11	2017	20:58:45	75525	0.2	20	58	45	0	0.059570313	3.4820801	-0.29663086	0.12939453	0.98510742	3.6506348	0.16723633	0	0	0	0	0	0	0	0	0	1.0368652	0.036865234	0.25976563	0.044677734	-0.069580078	-0.14526367	0	44330	0	0	0
833	834	834	Category E	-0.2277832	0.083984375	1.0678711	0.29614258	-0.12963867	-0.39086914	0	0	14/11/2017	14	11	2017	20:58:45	75525	0.3	20	58	45	0	0.059570313	3.4820801	-0.29638672	0.12963867	0.98608398	4.078125	0.1159668	0	0	0	0	0	0	0	0	0	1.0378418	0.037841797	0.19604492	0.068603516	-0.045654297	0.081542969	0	44330	0	0	0
834	835	835	Category E	-0.25195313	-0.023925781	1.0319824	0.29394531	-0.1550293	-0.39013672	0	0	14/11/2017	14	11	2017	20:58:45	75525	0.4	20	58	45	0	0.059570313	3.4820801	-0.29467773	0.12915039	0.98706055	3.7644043	0.1652832	0	0	0	0	0	0	0	0	0	1.0380859	0.038085938	0.24072266	0.042724609	-0.15307617	0.044677734	0	44330	0	0	0
835	836	836	Category E	-0.38378906	0.083984375	1.0078125	0.27612305	-0.16723633	-0.39453125	0	0	14/11/2017	14	11	2017	20:58:45	75525	0.5	20	58	45	0	0.059570313	3.4820801	-0.29443359	0.13012695	0.98828125	4.041748	0.10229492	0	0	0	0	0	0	0	0	0	1.0393066	0.039306641	0.15478516	-0.089111328	-0.046142578	0.019287109	0	44330	0	0	0
836	837	837	Category E	-0.2277832	0.059814453	0.77978516	0.24707031	-0.16333008	-0.40795898	0	0	14/11/2017	14	11	2017	20:58:45	75525	0.6	20	58	45	0	0.059570313	3.4820801	-0.29199219	0.1315918	0.99023438	4.7397461	0.23168945	0	0	0	0	0	0	0	0	0	1.0407715	0.040771484	0.34667969	0.064208984	-0.071777344	-0.21044922	0	44330	0	0	0
837	838	838	Category E	-0.29980469	0.16796875	1.1879883	0.26464844	-0.17700195	-0.39477539	0	0	14/11/2017	14	11	2017	20:58:45	75525	0.7	20	58	45	0	0.059570313	3.4820801	-0.29174805	0.13037109	0.99194336	5.1931152	0.19970703	0	0	0	0	0	0	0	0	0	1.0422363	0.042236328	0.24121094	-0.0078125	0.037353516	0.19580078	0	44330	0	0	0
838	839	839	Category E	-0.14379883	0.15576172	0.86376953	0.24707031	-0.18554688	-0.39892578	0	0	14/11/2017	14	11	2017	20:58:45	75525	0.8	20	58	45	0	0.059570313	3.4820801	-0.29223633	0.13012695	0.99462891	4.5791016	0.19946289	0	0	0	0	0	0	0	0	0	1.0446777	0.044677734	0.30493164	0.1484375	0.025390625	-0.13085938	0	44330	0	0	0
839	840	840	Category E	-0.25195313	0.2277832	1.0678711	0.29858398	-0.15844727	-0.37890625	0	0	14/11/2017	14	11	2017	20:58:45	75525	0.9	20	58	45	0	0.059570313	3.4820801	-0.29248047	0.13134766	0.99267578	3.9416504	0.12866211	0	0	0	0	0	0	0	0	0	1.0432129	0.043212891	0.21191406	0.040527344	0.096191406	0.074951172	0	44330	0	0	0
840	841	841	Category E	-0.58789063	0.2878418	0.92382813	0.2668457	-0.16308594	-0.39746094	0	0	14/11/2017	14	11	2017	20:58:46	75526	0	20	58	46	0	0.059570313	3.4820801	-0.29101563	0.12963867	0.99389648	3.6169434	0.34350586	0	0	0	0	0	0	0	0	0	1.0437012	0.043701172	0.52490234	-0.29663086	0.15795898	-0.070068359	0	44330	0	0	0
841	842	842	Category E	-0.2878418	0.035888672	0.83984375	0.27416992	-0.17163086	-0.40063477	0	0	14/11/2017	14	11	2017	20:58:46	75526	0.1	20	58	46	0	0.059570313	3.4820801	-0.28857422	0.12792969	0.99536133	3.3132324	0.1809082	0	0	0	0	0	0	0	0	0	1.0444336	0.044433594	0.2487793	0.000732422	-0.092041016	-0.15551758	0	44330	0	0	0
842	843	843	Category E	-0.25195313	0.16796875	1.0319824	0.31518555	-0.17041016	-0.36474609	0	0	14/11/2017	14	11	2017	20:58:46	75526	0.2	20	58	46	0	0.059570313	3.4820801	-0.28588867	0.12792969	0.99462891	1.7258301	0.064208984	0	0	0	0	0	0	0	0	0	1.0429688	0.04296875	0.11108398	0.033935547	0.039794922	0.037109375	0	44330	0	0	0
843	844	844	Category E	-0.17993164	0	1.223877	0.30712891	-0.17407227	-0.36865234	0	0	14/11/2017	14	11	2017	20:58:46	75526	0.3	20	58	46	0	0.059570313	3.4820801	-0.28320313	0.1262207	0.99511719	1.2624512	0.28076172	0	0	0	0	0	0	0	0	0	1.0424805	0.042480469	0.45825195	0.10327148	-0.1262207	0.22851563	0	44330	0	0	0
844	845	845	Category E	-0.40795898	-0.21582031	0.93579102	0.30273438	-0.18310547	-0.37133789	0	0	14/11/2017	14	11	2017	20:58:46	75526	0.4	20	58	46	0	0.059570313	3.4820801	-0.28125	0.12402344	0.99389648	2.6672363	0.36743164	0	0	0	0	0	0	0	0	0	1.0402832	0.040283203	0.5246582	-0.12646484	-0.33984375	-0.058105469	0	44330	0	0	0
845	846	846	Category E	-0.35986328	0.19189453	1.3078613	0.21899414	-0.19433594	-0.41040039	0	0	14/11/2017	14	11	2017	20:58:46	75526	0.5	20	58	46	0	0.059570313	3.4820801	-0.28051758	0.12304688	0.99609375	4.8225098	0.32885742	0	0	0	0	0	0	0	0	0	1.0419922	0.041992188	0.4597168	-0.079101563	0.068603516	0.31152344	0	44330	0	0	0
846	847	847	Category E	-0.26391602	0.19189453	1.0197754	0.27441406	-0.21044922	-0.37646484	0	0	14/11/2017	14	11	2017	20:58:46	75526	0.6	20	58	46	0	0.059570313	3.4820801	-0.27929688	0.12182617	0.99560547	7.5581055	0.075439453	0	0	0	0	0	0	0	0	0	1.0412598	0.041259766	0.109375	0.015380859	0.069824219	0.023925781	0	44330	0	0	0
847	848	848	Category E	-0.23999023	0.2277832	1.0197754	0.28808594	-0.16455078	-0.39111328	0	0	14/11/2017	14	11	2017	20:58:46	75526	0.7	20	58	46	0	0.059570313	3.4820801	-0.27734375	0.12573242	0.99731445	10.141602	0.11083984	0	0	0	0	0	0	0	0	0	1.0427246	0.042724609	0.16162109	0.037353516	0.10180664	0.022216797	0	44330	0	0	0
848	849	849	Category E	-0.23999023	0.47998047	0.88793945	0.30175781	-0.17016602	-0.36889648	0	0	14/11/2017	14	11	2017	20:58:46	75526	0.8	20	58	46	0	0.059570313	3.4820801	-0.28271484	0.12744141	0.99731445	14.49292	0.37133789	0	0	0	0	0	0	0	0	0	1.0444336	0.044433594	0.50463867	0.042724609	0.35229492	-0.109375	0	44330	0	0	0
849	850	850	Category C	-0.2277832	0.095947266	0.99584961	-0.12841797	-0.15673828	-0.46875	0	0	14/11/2017	14	11	2017	21:54:55	78895	0.4	21	54	55	0	0.060302734	3.4498535	-0.27539063	0.12744141	0.99926758	18.287842	0.057373047	0	0	0	0	0	0	0	0	0	1.0444336	0.044433594	0.082763672	0.047607422	-0.031494141	-0.003417969	0	44330	0	0	0
850	851	851	Category C	-0.14379883	0.14379883	0.99584961	-0.040283203	-0.15844727	-0.48266602	0	0	14/11/2017	14	11	2017	21:54:55	78895	0.5	21	54	55	0	0.060302734	3.4498535	-0.27197266	0.12866211	0.99975586	21.312988	0.12915039	0	0	0	0	0	0	0	0	0	1.0441895	0.044189453	0.14746094	0.12817383	0.014892578	-0.00390625	0	44330	0	0	0
851	852	852	Category C	-0.3359375	0.13183594	0.99584961	-0.073486328	-0.15673828	-0.48095703	0	0	14/11/2017	14	11	2017	21:54:55	78895	0.6	21	54	55	0	0.060302734	3.4498535	-0.27416992	0.12719727	0.99853516	25.345215	0.061767578	0	0	0	0	0	0	0	0	0	1.043457	0.043457031	0.068847656	-0.061523438	0.004394531	-0.002685547	0	44330	0	0	0
852	853	853	Category C	-0.15576172	0.13183594	1.0319824	-0.046875	-0.1550293	-0.48461914	0	0	14/11/2017	14	11	2017	21:54:55	78895	0.7	21	54	55	0	0.060302734	3.4498535	-0.27270508	0.12548828	0.99731445	29.393066	0.12207031	0	0	0	0	0	0	0	0	0	1.0415039	0.041503906	0.1574707	0.11694336	0.006103516	0.034423828	0	44330	0	0	0
853	854	854	Category C	-0.2878418	0.095947266	0.95996094	-0.060546875	-0.14941406	-0.48681641	0	0	14/11/2017	14	11	2017	21:54:55	78895	0.8	21	54	55	0	0.060302734	3.4498535	-0.27539063	0.12451172	0.99853516	32.317627	0.049560547	0	0	0	0	0	0	0	0	0	1.0432129	0.043212891	0.079589844	-0.012207031	-0.028564453	-0.038574219	0	44330	0	0	0
854	855	855	Category C	-0.34790039	0.14379883	1.0078125	-0.035888672	-0.1628418	-0.48583984	0	0	14/11/2017	14	11	2017	21:54:55	78895	0.9	21	54	55	0	0.060302734	3.4498535	-0.27294922	0.12280273	0.99731445	33.375488	0.078125	0	0	0	0	0	0	0	0	0	1.0415039	0.041503906	0.10571289	-0.074707031	0.020751953	0.010253906	0	44330	0	0	0
855	856	856	Category C	-0.25195313	0.071777344	0.94799805	-0.063964844	-0.15600586	-0.48168945	0	0	14/11/2017	14	11	2017	21:54:56	78896	0	21	54	56	0	0.060302734	3.4498535	-0.27441406	0.12182617	0.99804688	33.282471	0.07421875	0	0	0	0	0	0	0	0	0	1.0422363	0.042236328	0.12280273	0.022460938	-0.050048828	-0.050048828	0	44330	0	0	0
856	857	857	Category C	-0.35986328	0.14379883	1.0439453	-0.026367188	-0.15576172	-0.48974609	0	0	14/11/2017	14	11	2017	21:54:56	78896	0.1	21	54	56	0	0.060302734	3.4498535	-0.27539063	0.12280273	0.99902344	30.805176	0.09765625	0	0	0	0	0	0	0	0	0	1.0437012	0.043701172	0.14990234	-0.084228516	0.020751953	0.044677734	0	44330	0	0	0
857	858	858	Category C	-0.27587891	0.14379883	0.99584961	-0.076904297	-0.15698242	-0.47680664	0	0	14/11/2017	14	11	2017	21:54:56	78896	0.2	21	54	56	0	0.060302734	3.4498535	-0.27856445	0.12524414	0.99853516	27.385254	0.018798828	0	0	0	0	0	0	0	0	0	1.0441895	0.044189453	0.023925781	0.002685547	0.018310547	-0.002685547	0	44330	0	0	0
858	859	859	Category C	-0.37182617	0.13183594	1.0197754	-0.048583984	-0.15649414	-0.48364258	0	0	14/11/2017	14	11	2017	21:54:56	78896	0.3	21	54	56	0	0.060302734	3.4498535	-0.27685547	0.12573242	0.99658203	22.557617	0.09765625	0	0	0	0	0	0	0	0	0	1.0419922	0.041992188	0.1237793	-0.094726563	0.005859375	0.022949219	0	44330	0	0	0
859	860	860	Category C	-0.15576172	0.10791016	0.98388672	-0.057373047	-0.15698242	-0.48071289	0	0	14/11/2017	14	11	2017	21:54:56	78896	0.4	21	54	56	0	0.060302734	3.4498535	-0.28173828	0.12402344	0.99902344	17.972656	0.12792969	0	0	0	0	0	0	0	0	0	1.0454102	0.045410156	0.15771484	0.12597656	-0.016113281	-0.015136719	0	44330	0	0	0
860	861	861	Category C	-0.38378906	0.10791016	1.0078125	-0.046630859	-0.15942383	-0.48339844	0	0	14/11/2017	14	11	2017	21:54:56	78896	0.5	21	54	56	0	0.060302734	3.4498535	-0.28076172	0.12524414	1	15.120361	0.10449219	0	0	0	0	0	0	0	0	0	1.0461426	0.046142578	0.12792969	-0.1027832	-0.017333984	0.007568359	0	44330	0	0	0
861	862	862	Category C	-0.25195313	0.15576172	0.98388672	-0.082763672	-0.16430664	-0.47875977	0	0	14/11/2017	14	11	2017	21:54:56	78896	0.6	21	54	56	0	0.060302734	3.4498535	-0.28222656	0.12524414	1.0014648	11.481445	0.046386719	0	0	0	0	0	0	0	0	0	1.0480957	0.048095703	0.078369141	0.030273438	0.030273438	-0.017578125	0	44330	0	0	0
862	863	863	Category C	-0.34790039	0.14379883	1.0439453	-0.062744141	-0.15942383	-0.48095703	0	0	14/11/2017	14	11	2017	21:54:56	78896	0.7	21	54	56	0	0.060302734	3.4498535	-0.2824707	0.12548828	1.0004883	10.652832	0.080322266	0	0	0	0	0	0	0	0	0	1.0473633	0.047363281	0.12670898	-0.065185547	0.018066406	0.043212891	0	44330	0	0	0
863	864	864	Category C	-0.25195313	0.095947266	1.0078125	-0.076660156	-0.16186523	-0.4777832	0	0	14/11/2017	14	11	2017	21:54:56	78896	0.8	21	54	56	0	0.060302734	3.4498535	-0.28051758	0.12182617	0.99951172	9.1286621	0.039306641	0	0	0	0	0	0	0	0	0	1.045166	0.045166016	0.0625	0.028564453	-0.025878906	0.008056641	0	44330	0	0	0
864	865	865	Category C	-0.26391602	0.13183594	1.0559082	-0.031494141	-0.15869141	-0.484375	0	0	14/11/2017	14	11	2017	21:54:56	78896	0.9	21	54	56	0	0.060302734	3.4498535	-0.28149414	0.12402344	1.0014648	8.4160156	0.057617188	0	0	0	0	0	0	0	0	0	1.0476074	0.047607422	0.079589844	0.017578125	0.007568359	0.054199219	0	44330	0	0	0
865	866	866	Category C	-0.29980469	0.16796875	1.0078125	-0.1003418	-0.15454102	-0.47875977	0	0	14/11/2017	14	11	2017	21:54:57	78897	0	21	54	57	0	0.060302734	3.4498535	-0.28027344	0.12646484	1.0007324	9.2507324	0.046142578	0	0	0	0	0	0	0	0	0	1.046875	0.046875	0.067626953	-0.019287109	0.041259766	0.006835938	0	44330	0	0	0
866	867	867	Category C	-0.21582031	0.15576172	1.0078125	-0.065429688	-0.16503906	-0.48486328	0	0	14/11/2017	14	11	2017	21:54:57	78897	0.1	21	54	57	0	0.060302734	3.4498535	-0.28344727	0.12817383	0.99829102	9.4987793	0.073730469	0	0	0	0	0	0	0	0	0	1.0456543	0.045654297	0.10473633	0.067626953	0.02734375	0.009277344	0	44330	0	0	0
867	868	868	Category C	-0.19189453	0.15576172	1.0319824	-0.084716797	-0.16088867	-0.4777832	0	0	14/11/2017	14	11	2017	21:54:57	78897	0.2	21	54	57	0	0.060302734	3.4498535	-0.2878418	0.12792969	0.99731445	10.230225	0.10546875	0	0	0	0	0	0	0	0	0	1.0458984	0.045898438	0.15795898	0.095947266	0.027587891	0.034423828	0	44330	0	0	0
868	869	869	Category C	-0.2878418	0.13183594	1.0078125	-0.065429688	-0.15917969	-0.48583984	0	0	14/11/2017	14	11	2017	21:54:57	78897	0.3	21	54	57	0	0.060302734	3.4498535	-0.28540039	0.12915039	0.99780273	9.4680176	0.010498047	0	0	0	0	0	0	0	0	0	1.0458984	0.045898438	0.014648438	-0.002197266	0.002441406	0.009765625	0	44330	0	0	0
869	870	870	Category C	-0.19189453	0.15576172	1.0078125	-0.068847656	-0.15722656	-0.48168945	0	0	14/11/2017	14	11	2017	21:54:57	78897	0.4	21	54	57	0	0.060302734	3.4498535	-0.28857422	0.12866211	0.99511719	9.7954102	0.10131836	0	0	0	0	0	0	0	0	0	1.0441895	0.044189453	0.13623047	0.096679688	0.026855469	0.012451172	0	44330	0	0	0
870	871	871	Category C	-0.35986328	0.14379883	1.0078125	-0.060058594	-0.15429688	-0.48461914	0	0	14/11/2017	14	11	2017	21:54:57	78897	0.5	21	54	57	0	0.060302734	3.4498535	-0.29003906	0.12744141	0.99511719	9.1662598	0.072509766	0	0	0	0	0	0	0	0	0	1.0441895	0.044189453	0.098388672	-0.069580078	0.016113281	0.012451172	0	44330	0	0	0
871	872	872	Category C	-0.11987305	0.11987305	0.98388672	-0.088867188	-0.14770508	-0.47875977	0	0	14/11/2017	14	11	2017	21:54:57	78897	0.6	21	54	57	0	0.060302734	3.4498535	-0.29516602	0.12670898	0.99487305	6.904541	0.17578125	0	0	0	0	0	0	0	0	0	1.0454102	0.045410156	0.19335938	0.17529297	-0.006835938	-0.010986328	0	44330	0	0	0
872	873	873	Category C	-0.35986328	0.17993164	1.0197754	-0.052246094	-0.16040039	-0.48461914	0	0	14/11/2017	14	11	2017	21:54:57	78897	0.7	21	54	57	0	0.060302734	3.4498535	-0.29296875	0.1262207	0.99511719	4.1811523	0.088867188	0	0	0	0	0	0	0	0	0	1.045166	0.045166016	0.14477539	-0.066650391	0.053466797	0.024414063	0	44330	0	0	0
873	874	874	Category C	-0.21582031	0.13183594	0.98388672	-0.085205078	-0.15087891	-0.47949219	0	0	14/11/2017	14	11	2017	21:54:57	78897	0.8	21	54	57	0	0.060302734	3.4498535	-0.29589844	0.12719727	0.99658203	2.8964844	0.081298828	0	0	0	0	0	0	0	0	0	1.0473633	0.047363281	0.09765625	0.080078125	0.004394531	-0.012695313	0	44330	0	0	0
874	875	875	Category C	-0.38378906	0.16796875	0.98388672	-0.063720703	-0.15771484	-0.48583984	0	0	14/11/2017	14	11	2017	21:54:57	78897	0.9	21	54	57	0	0.060302734	3.4498535	-0.29638672	0.12670898	0.99511719	1.8378906	0.097167969	0	0	0	0	0	0	0	0	0	1.0458984	0.045898438	0.1394043	-0.087158203	0.041015625	-0.011230469	0	44330	0	0	0
875	876	876	Category C	-0.19189453	0.15576172	1.0197754	-0.076416016	-0.1496582	-0.48266602	0	0	14/11/2017	14	11	2017	21:54:58	78898	0	21	54	58	0	0.060302734	3.4498535	-0.29907227	0.12866211	0.99389648	2.0302734	0.11352539	0	0	0	0	0	0	0	0	0	1.0458984	0.045898438	0.15991211	0.10717773	0.026855469	0.025634766	0	44330	0	0	0
876	877	877	Category C	-0.3359375	0.10791016	0.99584961	-0.062255859	-0.15136719	-0.48583984	0	0	14/11/2017	14	11	2017	21:54:58	78898	0.1	21	54	58	0	0.060302734	3.4498535	-0.29711914	0.12963867	0.99316406	3.9553223	0.044433594	0	0	0	0	0	0	0	0	0	1.0449219	0.044921875	0.062988281	-0.038574219	-0.021728516	0.002441406	0	44330	0	0	0
877	878	878	Category C	-0.26391602	0.14379883	0.99584961	-0.072265625	-0.14404297	-0.48583984	0	0	14/11/2017	14	11	2017	21:54:58	78898	0.2	21	54	58	0	0.060302734	3.4498535	-0.29980469	0.13110352	0.99609375	5.114502	0.038085938	0	0	0	0	0	0	0	0	0	1.048584	0.048583984	0.048828125	0.035888672	0.012451172	-0.000244141	0	44330	0	0	0
878	879	879	Category C	-0.26391602	0.10791016	0.98388672	-0.072998047	-0.14086914	-0.48339844	0	0	14/11/2017	14	11	2017	21:54:58	78898	0.3	21	54	58	0	0.060302734	3.4498535	-0.29907227	0.13110352	0.99316406	4.220459	0.043212891	0	0	0	0	0	0	0	0	0	1.0456543	0.045654297	0.067871094	0.03515625	-0.023193359	-0.009277344	0	44330	0	0	0
879	880	880	Category C	-0.27587891	0.13183594	1.0559082	-0.055664063	-0.13720703	-0.48852539	0	0	14/11/2017	14	11	2017	21:54:58	78898	0.4	21	54	58	0	0.060302734	3.4498535	-0.30151367	0.13110352	0.99438477	4.9333496	0.06640625	0	0	0	0	0	0	0	0	0	1.0473633	0.047363281	0.087646484	0.025634766	0.000488281	0.061279297	0	44330	0	0	0
880	881	881	Category C	-0.21582031	0.10791016	0.99584961	-0.076416016	-0.14404297	-0.48461914	0	0	14/11/2017	14	11	2017	21:54:58	78898	0.5	21	54	58	0	0.059814453	3.4514648	-0.30175781	0.12988281	0.99316406	5.6716309	0.088623047	0	0	0	0	0	0	0	0	0	1.0461426	0.046142578	0.11083984	0.0859375	-0.021972656	0.002441406	0	44330	0	0	0
881	882	882	Category C	-0.32397461	0.14379883	0.95996094	-0.072265625	-0.14599609	-0.48339844	0	0	14/11/2017	14	11	2017	21:54:58	78898	0.6	21	54	58	0	0.059814453	3.4514648	-0.29760742	0.12841797	0.99462891	3.2370605	0.045898438	0	0	0	0	0	0	0	0	0	1.0461426	0.046142578	0.076171875	-0.026123047	0.015136719	-0.034667969	0	44330	0	0	0
882	883	883	Category C	-0.20385742	0.095947266	1.0197754	-0.064208984	-0.14086914	-0.48583984	0	0	14/11/2017	14	11	2017	21:54:58	78898	0.7	21	54	58	0	0.059814453	3.4514648	-0.29760742	0.12915039	0.99658203	2.2629395	0.10205078	0	0	0	0	0	0	0	0	0	1.0480957	0.048095703	0.14990234	0.09375	-0.033203125	0.022949219	0	44330	0	0	0
883	884	884	Category C	-0.27587891	0.059814453	0.99584961	-0.067871094	-0.14257813	-0.48339844	0	0	14/11/2017	14	11	2017	21:54:58	78898	0.8	21	54	58	0	0.059814453	3.4514648	-0.29760742	0.12817383	0.99536133	1.5769043	0.071777344	0	0	0	0	0	0	0	0	0	1.046875	0.046875	0.090332031	0.021728516	-0.068359375	0.000244141	0	44330	0	0	0
884	885	885	Category C	-0.2277832	0.11987305	0.99584961	-0.053710938	-0.13891602	-0.48754883	0	0	14/11/2017	14	11	2017	21:54:58	78898	0.9	21	54	58	0	0.059814453	3.4514648	-0.29907227	0.12988281	0.99267578	3.203125	0.072021484	0	0	0	0	0	0	0	0	0	1.0449219	0.044921875	0.084472656	0.071289063	-0.010009766	0.002929688	0	44330	0	0	0
885	886	886	Category C	-0.2878418	0.071777344	0.95996094	-0.081542969	-0.13500977	-0.48852539	0	0	14/11/2017	14	11	2017	21:54:59	78899	0	21	54	59	0	0.059814453	3.4514648	-0.29736328	0.13378906	0.99316406	2.8864746	0.071044922	0	0	0	0	0	0	0	0	0	1.0454102	0.045410156	0.10498047	0.009521484	-0.062011719	-0.033203125	0	44330	0	0	0
886	887	887	Category C	-0.3359375	0.13183594	1.0559082	-0.029785156	-0.14086914	-0.48950195	0	0	14/11/2017	14	11	2017	21:54:59	78899	0.1	21	54	59	0	0.059814453	3.4514648	-0.29541016	0.13305664	0.98950195	2.9150391	0.077392578	0	0	0	0	0	0	0	0	0	1.0412598	0.041259766	0.10791016	-0.040283203	-0.001220703	0.066162109	0	44330	0	0	0
887	888	888	Category C	-0.29980469	0.083984375	1.0078125	-0.087646484	-0.13525391	-0.48168945	0	0	14/11/2017	14	11	2017	21:54:59	78899	0.2	21	54	59	0	0.059814453	3.4514648	-0.29516602	0.13232422	0.98950195	3.9621582	0.051757813	0	0	0	0	0	0	0	0	0	1.0410156	0.041015625	0.071044922	-0.004394531	-0.048339844	0.018066406	0	44330	0	0	0
888	889	889	Category C	-0.29980469	0.14379883	1.0197754	-0.057373047	-0.13696289	-0.48852539	0	0	14/11/2017	14	11	2017	21:54:59	78899	0.3	21	54	59	0	0.059814453	3.4514648	-0.296875	0.12988281	0.98876953	6.0820313	0.033691406	0	0	0	0	0	0	0	0	0	1.0407715	0.040771484	0.047119141	-0.002685547	0.013671875	0.030761719	0	44330	0	0	0
889	890	890	Category C	-0.26391602	0.083984375	0.94799805	-0.075927734	-0.14160156	-0.48950195	0	0	14/11/2017	14	11	2017	21:54:59	78899	0.4	21	54	59	0	0.059814453	3.4514648	-0.29541016	0.12597656	0.99072266	6.9162598	0.067871094	0	0	0	0	0	0	0	0	0	1.0415039	0.041503906	0.11645508	0.031494141	-0.041992188	-0.042724609	0	44330	0	0	0
890	891	891	Category C	-0.34790039	0.11987305	0.98388672	-0.04296875	-0.14086914	-0.48852539	0	0	14/11/2017	14	11	2017	21:54:59	78899	0.5	21	54	59	0	0.059814453	3.4514648	-0.29711914	0.12597656	0.9909668	6.6157227	0.051269531	0	0	0	0	0	0	0	0	0	1.0422363	0.042236328	0.063964844	-0.050537109	-0.006103516	-0.007080078	0	44330	0	0	0
891	892	892	Category C	-0.2277832	0.059814453	0.97192383	-0.068847656	-0.13769531	-0.4855957	0	0	14/11/2017	14	11	2017	21:54:59	78899	0.6	21	54	59	0	0.059814453	3.4514648	-0.29785156	0.12597656	0.9909668	7.1938477	0.098388672	0	0	0	0	0	0	0	0	0	1.0424805	0.042480469	0.15551758	0.070068359	-0.066162109	-0.019042969	0	44330	0	0	0
892	893	893	Category C	-0.39599609	0.11987305	1.0078125	-0.059082031	-0.13818359	-0.49047852	0	0	14/11/2017	14	11	2017	21:54:59	78899	0.7	21	54	59	0	0.059814453	3.4514648	-0.296875	0.12646484	0.99072266	6.8994141	0.10058594	0	0	0	0	0	0	0	0	0	1.0419922	0.041992188	0.12255859	-0.098876953	-0.006591797	0.016845703	0	44330	0	0	0
893	894	894	Category C	-0.16796875	0.047851563	0.94799805	-0.066894531	-0.14282227	-0.49194336	0	0	14/11/2017	14	11	2017	21:54:59	78899	0.8	21	54	59	0	0.059814453	3.4514648	-0.29760742	0.12670898	0.99023438	7.1525879	0.15771484	0	0	0	0	0	0	0	0	0	1.0419922	0.041992188	0.2512207	0.12963867	-0.078857422	-0.042236328	0	44330	0	0	0
894	895	895	Category C	-0.39599609	0.14379883	1.0197754	-0.045166016	-0.13549805	-0.48925781	0	0	14/11/2017	14	11	2017	21:54:59	78899	0.9	21	54	59	0	0.059814453	3.4514648	-0.296875	0.12744141	0.99072266	5.4782715	0.10424805	0	0	0	0	0	0	0	0	0	1.0422363	0.042236328	0.14404297	-0.098876953	0.016113281	0.028808594	0	44330	0	0	0
895	896	896	Category C	-0.2277832	0.095947266	0.94799805	-0.075683594	-0.140625	-0.48779297	0	0	14/11/2017	14	11	2017	21:55:00	78900	0	21	55	0	0	0.059814453	3.4514648	-0.29614258	0.12792969	0.99072266	4.197998	0.086914063	0	0	0	0	0	0	0	0	0	1.0419922	0.041992188	0.14331055	0.068359375	-0.031982422	-0.042724609	0	44330	0	0	0
896	897	897	Category C	-0.41992188	0.16796875	0.94799805	-0.057861328	-0.14599609	-0.48583984	0	0	14/11/2017	14	11	2017	21:55:00	78900	0.1	21	55	0	0	0.059814453	3.4514648	-0.2956543	0.12841797	0.99145508	2.782959	0.13745117	0	0	0	0	0	0	0	0	0	1.0427246	0.042724609	0.20727539	-0.12402344	0.039550781	-0.043457031	0	44330	0	0	0
897	898	898	Category C	-0.16796875	0.071777344	0.97192383	-0.069335938	-0.14233398	-0.4855957	0	0	14/11/2017	14	11	2017	21:55:00	78900	0.2	21	55	0	0	0.059814453	3.4514648	-0.29516602	0.12841797	0.9909668	1.4589844	0.140625	0	0	0	0	0	0	0	0	0	1.0419922	0.041992188	0.203125	0.12719727	-0.056640625	-0.019042969	0	44330	0	0	0
898	899	899	Category C	-0.43188477	0.16796875	1.0197754	-0.049316406	-0.14086914	-0.49169922	0	0	14/11/2017	14	11	2017	21:55:00	78900	0.3	21	55	0	0	0.059814453	3.4514648	-0.29467773	0.12817383	0.99023438	0.8996582	0.14550781	0	0	0	0	0	0	0	0	0	1.0412598	0.041259766	0.20605469	-0.13696289	0.039550781	0.029296875	0	44330	0	0	0
899	900	900	Category C	-0.19189453	0.15576172	0.98388672	-0.083007813	-0.13964844	-0.48681641	0	0	14/11/2017	14	11	2017	21:55:00	78900	0.4	21	55	0	0	0.059814453	3.4514648	-0.29638672	0.12744141	0.98925781	2.5854492	0.10839844	0	0	0	0	0	0	0	0	0	1.0405273	0.040527344	0.13793945	0.10449219	0.028076172	-0.005371094	0	44330	0	0	0
900	901	901	Category C	-0.29980469	0.16796875	1.0078125	-0.058105469	-0.14819336	-0.49072266	0	0	14/11/2017	14	11	2017	21:55:00	78900	0.5	21	55	0	0	0.059814453	3.4514648	-0.30029297	0.12744141	0.98950195	2.1362305	0.044189453	0	0	0	0	0	0	0	0	0	1.0419922	0.041992188	0.058837891	0.000488281	0.040283203	0.018066406	0	44330	0	0	0
901	902	902	Category C	-0.21582031	0.11987305	0.97192383	-0.095703125	-0.13330078	-0.48657227	0	0	14/11/2017	14	11	2017	21:55:00	78900	0.6	21	55	0	0	0.059814453	3.4514648	-0.29956055	0.12744141	0.98950195	0.16918945	0.0859375	0	0	0	0	0	0	0	0	0	1.041748	0.041748047	0.10913086	0.083740234	-0.007568359	-0.017578125	0	44330	0	0	0
902	903	903	Category C	-0.37182617	0.035888672	0.93579102	-0.075683594	-0.14306641	-0.48461914	0	0	14/11/2017	14	11	2017	21:55:00	78900	0.7	21	55	0	0	0.059814453	3.4514648	-0.30395508	0.12524414	0.98950195	0.66259766	0.12426758	0	0	0	0	0	0	0	0	0	1.0427246	0.042724609	0.2109375	-0.067626953	-0.089355469	-0.053710938	0	44330	0	0	0
903	904	904	Category C	-0.3359375	0.15576172	1.0559082	-0.061523438	-0.1418457	-0.48583984	0	0	14/11/2017	14	11	2017	21:55:00	78900	0.8	21	55	0	0	0.059814453	3.4514648	-0.30517578	0.12475586	0.98754883	2.3508301	0.080810547	0	0	0	0	0	0	0	0	0	1.0412598	0.041259766	0.12963867	-0.030517578	0.030761719	0.068115234	0	44330	0	0	0
904	905	905	Category C	-0.20385742	0.20385742	1.079834	0.038818359	-0.13989258	-0.49316406	0	0	14/11/2017	14	11	2017	21:55:00	78900	0.9	21	55	0	0	0.059814453	3.4514648	-0.30834961	0.12524414	0.98706055	8.2316895	0.16015625	0	0	0	0	0	0	0	0	0	1.041748	0.041748047	0.27563477	0.10449219	0.078369141	0.092529297	0	44330	0	0	0
905	906	906	Category C	-0.49194336	0.10791016	0.98388672	0.005615234	-0.13891602	-0.49145508	0	0	14/11/2017	14	11	2017	21:55:01	78901	0	21	55	1	0	0.059814453	3.4514648	-0.30908203	0.12402344	0.98461914	12.62793	0.18334961	0	0	0	0	0	0	0	0	0	1.0393066	0.039306641	0.19946289	-0.18261719	-0.016113281	-0.000732422	0	44330	0	0	0
906	907	907	Category C	-0.55175781	0.035888672	0.83984375	0.004638672	-0.13378906	-0.49438477	0	0	14/11/2017	14	11	2017	21:55:01	78901	0.1	21	55	1	0	0.059814453	3.4514648	-0.31152344	0.12280273	0.98486328	14.987793	0.29345703	0	0	0	0	0	0	0	0	0	1.0402832	0.040283203	0.47192383	-0.23999023	-0.086914063	-0.14501953	0	44330	0	0	0
907	908	908	Category C	-0.27587891	0.20385742	0.98388672	0.037109375	-0.14868164	-0.49316406	0	0	14/11/2017	14	11	2017	21:55:01	78901	0.2	21	55	1	0	0.059814453	3.4514648	-0.31420898	0.12207031	0.98461914	17.303711	0.090087891	0	0	0	0	0	0	0	0	0	1.0407715	0.040771484	0.12060547	0.038330078	0.081542969	-0.000732422	0	44330	0	0	0
908	909	909	Category C	-0.49194336	0.16796875	0.95996094	0.060058594	-0.1394043	-0.48999023	0	0	14/11/2017	14	11	2017	21:55:01	78901	0.3	21	55	1	0	0.059814453	3.4514648	-0.31835938	0.12158203	0.98364258	22.888428	0.1809082	0	0	0	0	0	0	0	0	0	1.0410156	0.041015625	0.2434082	-0.17333984	0.046142578	-0.023681641	0	44330	0	0	0
909	910	910	Category C	-0.38378906	0.10791016	0.93579102	0.001708984	-0.13305664	-0.49121094	0	0	14/11/2017	14	11	2017	21:55:01	78901	0.4	21	55	1	0	0.059814453	3.4514648	-0.31933594	0.12084961	0.98193359	25.736572	0.080322266	0	0	0	0	0	0	0	0	0	1.0395508	0.039550781	0.1237793	-0.064208984	-0.012939453	-0.046142578	0	44330	0	0	0
910	911	911	Category C	-0.63598633	0.11987305	0.93579102	-0.021972656	-0.13452148	-0.49169922	0	0	14/11/2017	14	11	2017	21:55:01	78901	0.5	21	55	1	0	0.059814453	3.4514648	-0.32299805	0.11987305	0.98168945	23.403076	0.31616211	0	0	0	0	0	0	0	0	0	1.0405273	0.040527344	0.35913086	-0.31274414	0	-0.045898438	0	44330	0	0	0
911	912	912	Category C	-0.25195313	0.16796875	0.95996094	0.013427734	-0.12597656	-0.49511719	0	0	14/11/2017	14	11	2017	21:55:01	78901	0.6	21	55	1	0	0.059814453	3.4514648	-0.32324219	0.11962891	0.98120117	21.295166	0.088623047	0	0	0	0	0	0	0	0	0	1.0400391	0.040039063	0.14086914	0.071289063	0.048095703	-0.021240234	0	44330	0	0	0
912	913	913	Category C	-0.49194336	0.13183594	0.95996094	0.023681641	-0.12133789	-0.5012207	0	0	14/11/2017	14	11	2017	21:55:01	78901	0.7	21	55	1	0	0.059814453	3.4514648	-0.32788086	0.11865234	0.98095703	21.526855	0.16577148	0	0	0	0	0	0	0	0	0	1.0410156	0.041015625	0.19799805	-0.16381836	0.012939453	-0.020996094	0	44330	0	0	0
913	914	914	Category C	-0.25195313	0.059814453	0.93579102	0.016357422	-0.12451172	-0.49926758	0	0	14/11/2017	14	11	2017	21:55:01	78901	0.8	21	55	1	0	0.059814453	3.4514648	-0.33056641	0.1171875	0.97998047	17.87207	0.10717773	0	0	0	0	0	0	0	0	0	1.0410156	0.041015625	0.18066406	0.078613281	-0.057373047	-0.044189453	0	44330	0	0	0
914	915	915	Category C	-0.46777344	0.11987305	0.94799805	-0.022460938	-0.12329102	-0.49731445	0	0	14/11/2017	14	11	2017	21:55:01	78901	0.9	21	55	1	0	0.059814453	3.4514648	-0.33227539	0.11645508	0.97900391	8.8574219	0.13891602	0	0	0	0	0	0	0	0	0	1.0405273	0.040527344	0.16992188	-0.13525391	0.003173828	-0.031005859	0	44330	0	0	0
915	916	916	Category C	-0.23999023	0.16796875	0.94799805	-0.022460938	-0.12475586	-0.49755859	0	0	14/11/2017	14	11	2017	21:55:02	78902	0	21	55	2	0	0.059814453	3.4514648	-0.33520508	0.11621094	0.98022461	2.5793457	0.11303711	0	0	0	0	0	0	0	0	0	1.0424805	0.042480469	0.17919922	0.095214844	0.051513672	-0.032226563	0	44330	0	0	0
916	917	917	Category C	-0.43188477	0.17993164	1.0197754	-0.026367188	-0.11108398	-0.49414063	0	0	14/11/2017	14	11	2017	21:55:02	78902	0.1	21	55	2	0	0.059814453	3.4514648	-0.33666992	0.11474609	0.97875977	1.3051758	0.12207031	0	0	0	0	0	0	0	0	0	1.0415039	0.041503906	0.20092773	-0.094970703	0.064941406	0.040771484	0	44330	0	0	0
917	918	918	Category C	-0.25195313	0.15576172	0.94799805	-0.038085938	-0.11083984	-0.49633789	0	0	14/11/2017	14	11	2017	21:55:02	78902	0.2	21	55	2	0	0.059814453	3.4514648	-0.33886719	0.11474609	0.97802734	5.9960938	0.10083008	0	0	0	0	0	0	0	0	0	1.0415039	0.041503906	0.15820313	0.086914063	0.040771484	-0.030029297	0	44330	0	0	0
918	919	919	Category C	-0.3359375	0.16796875	0.95996094	-0.065673828	-0.10839844	-0.4934082	0	0	14/11/2017	14	11	2017	21:55:02	78902	0.3	21	55	2	0	0.059814453	3.4272949	-0.33984375	0.11425781	0.97753906	13.591797	0.056396484	0	0	0	0	0	0	0	0	0	1.0412598	0.041259766	0.075195313	0.00390625	0.053466797	-0.017578125	0	44330	0	0	0
919	920	920	Category C	-0.26391602	0.13183594	0.95996094	-0.071289063	-0.10229492	-0.49755859	0	0	14/11/2017	14	11	2017	21:55:02	78902	0.4	21	55	2	0	0.059814453	3.4272949	-0.34277344	0.11425781	0.97607422	17.952393	0.082519531	0	0	0	0	0	0	0	0	0	1.0407715	0.040771484	0.11254883	0.078857422	0.017333984	-0.016113281	0	44330	0	0	0
920	921	921	Category C	-0.26391602	0.15576172	1.0439453	-0.080078125	-0.1027832	-0.49755859	0	0	14/11/2017	14	11	2017	21:55:02	78902	0.5	21	55	2	0	0.059814453	3.4272949	-0.34350586	0.11279297	0.97363281	18.285645	0.11450195	0	0	0	0	0	0	0	0	0	1.0388184	0.038818359	0.19262695	0.079589844	0.042724609	0.070068359	0	44330	0	0	0
921	922	922	Category C	-0.27587891	0.095947266	1.0078125	-0.075683594	-0.10205078	-0.49511719	0	0	14/11/2017	14	11	2017	21:55:02	78902	0.6	21	55	2	0	0.059814453	3.4272949	-0.34643555	0.11206055	0.97290039	20.41748	0.080322266	0	0	0	0	0	0	0	0	0	1.0388184	0.038818359	0.12158203	0.070556641	-0.016113281	0.034667969	0	44330	0	0	0
922	923	923	Category C	-0.25195313	0.095947266	0.93579102	-0.077880859	-0.095214844	-0.49658203	0	0	14/11/2017	14	11	2017	21:55:02	78902	0.7	21	55	2	0	0.059814453	3.4272949	-0.34692383	0.11230469	0.97314453	22.184082	0.10351563	0	0	0	0	0	0	0	0	0	1.0393066	0.039306641	0.14916992	0.094970703	-0.016357422	-0.037353516	0	44330	0	0	0
923	924	924	Category C	-0.29980469	0.14379883	1.0078125	-0.046142578	-0.1081543	-0.49926758	0	0	14/11/2017	14	11	2017	21:55:02	78902	0.8	21	55	2	0	0.059814453	3.4272949	-0.35327148	0.11328125	0.97436523	23.252686	0.069824219	0	0	0	0	0	0	0	0	0	1.0424805	0.042480469	0.1171875	0.053466797	0.030273438	0.033203125	0	44330	0	0	0
924	925	925	Category C	-0.27587891	0.083984375	0.97192383	-0.081542969	-0.10888672	-0.49267578	0	0	14/11/2017	14	11	2017	21:55:02	78902	0.9	21	55	2	0	0.059814453	3.4272949	-0.35351563	0.11352539	0.97192383	22.784912	0.083007813	0	0	0	0	0	0	0	0	0	1.0405273	0.040527344	0.10717773	0.077636719	-0.029541016	0	0	44330	0	0	0
925	926	926	Category C	-0.20385742	0.14379883	1.0197754	-0.064697266	-0.10644531	-0.49511719	0	0	14/11/2017	14	11	2017	21:55:03	78903	0	21	55	3	0	0.059814453	3.4272949	-0.35498047	0.11401367	0.97070313	20.551514	0.16162109	0	0	0	0	0	0	0	0	0	1.0397949	0.039794922	0.22973633	0.15112305	0.029541016	0.048828125	0	44330	0	0	0
926	927	927	Category C	-0.23999023	0.13183594	1.0078125	-0.092041016	-0.11523438	-0.49047852	0	0	14/11/2017	14	11	2017	21:55:03	78903	0.1	21	55	3	0	0.059814453	3.4272949	-0.35668945	0.11376953	0.97094727	20.005371	0.1237793	0	0	0	0	0	0	0	0	0	1.0405273	0.040527344	0.17163086	0.11669922	0.017822266	0.036621094	0	44330	0	0	0
927	928	928	Category C	-0.38378906	0.035888672	0.97192383	-0.10546875	-0.12695313	-0.48071289	0	0	14/11/2017	14	11	2017	21:55:03	78903	0.2	21	55	3	0	0.059814453	3.4272949	-0.35620117	0.11328125	0.96948242	19.211182	0.08203125	0	0	0	0	0	0	0	0	0	1.0390625	0.0390625	0.10717773	-0.02734375	-0.077392578	0.002197266	0	44330	0	0	0
928	929	929	Category C	-0.11987305	0.16796875	1.0319824	-0.10498047	-0.12304688	-0.48974609	0	0	14/11/2017	14	11	2017	21:55:03	78903	0.3	21	55	3	0	0.059814453	3.4272949	-0.35888672	0.11206055	0.96899414	16.796631	0.25341797	0	0	0	0	0	0	0	0	0	1.0395508	0.039550781	0.35742188	0.23901367	0.055664063	0.062744141	0	44330	0	0	0
929	930	930	Category C	-0.37182617	0.095947266	1.0197754	-0.076660156	-0.11914063	-0.49145508	0	0	14/11/2017	14	11	2017	21:55:03	78903	0.4	21	55	3	0	0.059814453	3.4272949	-0.359375	0.11035156	0.96850586	15.459961	0.054443359	0	0	0	0	0	0	0	0	0	1.0388184	0.038818359	0.078125	-0.012207031	-0.014404297	0.051025391	0	44330	0	0	0
930	931	931	Category C	-0.19189453	0.14379883	0.99584961	-0.099609375	-0.12646484	-0.48852539	0	0	14/11/2017	14	11	2017	21:55:03	78903	0.5	21	55	3	0	0.059814453	3.4272949	-0.36132813	0.10864258	0.9675293	13.828613	0.17529297	0	0	0	0	0	0	0	0	0	1.0385742	0.038574219	0.23266602	0.16943359	0.034912109	0.028076172	0	44330	0	0	0
931	932	932	Category C	-0.25195313	0.15576172	0.97192383	-0.098876953	-0.12402344	-0.48657227	0	0	14/11/2017	14	11	2017	21:55:03	78903	0.6	21	55	3	0	0.059814453	3.4272949	-0.3605957	0.10693359	0.96826172	14.709961	0.11914063	0	0	0	0	0	0	0	0	0	1.0388184	0.038818359	0.16113281	0.10864258	0.048583984	0.003417969	0	44330	0	0	0
932	933	933	Category C	-0.2277832	0.16796875	1.0078125	-0.095947266	-0.12597656	-0.48754883	0	0	14/11/2017	14	11	2017	21:55:03	78903	0.7	21	55	3	0	0.059814453	3.4272949	-0.36303711	0.10620117	0.96777344	13.714844	0.15380859	0	0	0	0	0	0	0	0	0	1.0393066	0.039306641	0.23657227	0.13525391	0.061523438	0.039794922	0	44330	0	0	0
933	934	934	Category C	-0.21582031	0.15576172	0.99584961	-0.09375	-0.13330078	-0.48583984	0	0	14/11/2017	14	11	2017	21:55:03	78903	0.8	21	55	3	0	0.059814453	3.4272949	-0.36743164	0.10546875	0.96777344	10.547852	0.16210938	0	0	0	0	0	0	0	0	0	1.0405273	0.040527344	0.22973633	0.15161133	0.050048828	0.027832031	0	44330	0	0	0
934	935	935	Category C	-0.29980469	0.16796875	1.0078125	-0.087158203	-0.12182617	-0.48852539	0	0	14/11/2017	14	11	2017	21:55:03	78903	0.9	21	55	3	0	0.059814453	3.4272949	-0.36962891	0.10473633	0.96606445	7.4765625	0.1027832	0	0	0	0	0	0	0	0	0	1.0395508	0.039550781	0.17456055	0.069824219	0.062988281	0.041503906	0	44330	0	0	0
935	936	936	Category C	-0.20385742	0.10791016	1.0078125	-0.088134766	-0.12182617	-0.49047852	0	0	14/11/2017	14	11	2017	21:55:04	78904	0	21	55	4	0	0.059814453	3.4272949	-0.37158203	0.10375977	0.96484375	4.1513672	0.1730957	0	0	0	0	0	0	0	0	0	1.0390625	0.0390625	0.21459961	0.16772461	0.00390625	0.042724609	0	44330	0	0	0
936	937	937	Category C	-0.32397461	0.15576172	0.99584961	-0.084472656	-0.12695313	-0.48583984	0	0	14/11/2017	14	11	2017	21:55:04	78904	0.1	21	55	4	0	0.059814453	3.4272949	-0.37573242	0.10424805	0.96533203	2.9887695	0.079101563	0	0	0	0	0	0	0	0	0	1.0412598	0.041259766	0.13378906	0.051757813	0.051269531	0.030273438	0	44330	0	0	0
937	938	938	Category C	-0.23999023	0.11987305	0.94799805	-0.077148438	-0.12719727	-0.48657227	0	0	14/11/2017	14	11	2017	21:55:04	78904	0.2	21	55	4	0	0.059814453	3.4272949	-0.37646484	0.10375977	0.96459961	12.192627	0.13842773	0	0	0	0	0	0	0	0	0	1.0407715	0.040771484	0.16918945	0.13647461	0.015869141	-0.016601563	0	44330	0	0	0
938	939	939	Category C	-0.51586914	0.083984375	0.92382813	-0.057617188	-0.12475586	-0.49023438	0	0	14/11/2017	14	11	2017	21:55:04	78904	0.3	21	55	4	0	0.059814453	3.4272949	-0.38110352	0.10449219	0.96362305	18.752197	0.1418457	0	0	0	0	0	0	0	0	0	1.0415039	0.041503906	0.19506836	-0.13452148	-0.020507813	-0.039794922	0	44330	0	0	0
939	940	940	Category C	-0.45581055	0.095947266	1.0197754	-0.000488281	-0.13378906	-0.49243164	0	0	14/11/2017	14	11	2017	21:55:04	78904	0.4	21	55	4	0	0.059814453	3.4272949	-0.38134766	0.10302734	0.96264648	26.734863	0.09375	0	0	0	0	0	0	0	0	0	1.0405273	0.040527344	0.13842773	-0.07421875	-0.007080078	0.056884766	0	44330	0	0	0
940	941	941	Category C	-0.3359375	0.10791016	0.99584961	0.080810547	-0.1418457	-0.48999023	0	0	14/11/2017	14	11	2017	21:55:04	78904	0.5	21	55	4	0	0.059814453	3.4272949	-0.38549805	0.10180664	0.96264648	33.101807	0.059814453	0	0	0	0	0	0	0	0	0	1.0419922	0.041992188	0.088623047	0.049560547	0.005859375	0.032958984	0	44330	0	0	0
941	942	942	Category C	-0.59985352	-0.011962891	0.98388672	0.12304688	-0.14868164	-0.48071289	0	0	14/11/2017	14	11	2017	21:55:04	78904	0.6	21	55	4	0	0.059814453	3.4272949	-0.39013672	0.10131836	0.96118164	40.232178	0.23925781	0	0	0	0	0	0	0	0	0	1.0424805	0.042480469	0.34521484	-0.20947266	-0.11328125	0.022460938	0	44330	0	0	0
942	943	943	Category C	-0.44384766	0.095947266	0.89990234	0.060058594	-0.16186523	-0.48730469	0	0	14/11/2017	14	11	2017	21:55:04	78904	0.7	21	55	4	0	0.059814453	3.4272949	-0.3918457	0.10107422	0.95849609	42.230713	0.078369141	0	0	0	0	0	0	0	0	0	1.0402832	0.040283203	0.11547852	-0.051757813	-0.005126953	-0.05859375	0	44330	0	0	0
943	944	944	Category C	-0.50390625	0.13183594	0.95996094	0.041992188	-0.15112305	-0.48632813	0	0	14/11/2017	14	11	2017	21:55:04	78904	0.8	21	55	4	0	0.059814453	3.4272949	-0.39599609	0.10229492	0.95996094	42.21582	0.11181641	0	0	0	0	0	0	0	0	0	1.043457	0.043457031	0.13720703	-0.10766602	0.029296875	0	0	44330	0	0	0
944	945	945	Category C	-0.32397461	0.035888672	0.85180664	0.054931641	-0.16430664	-0.49023438	0	0	14/11/2017	14	11	2017	21:55:04	78904	0.9	21	55	4	0	0.059814453	3.4272949	-0.3984375	0.10205078	0.95874023	42.641357	0.14624023	0	0	0	0	0	0	0	0	0	1.0432129	0.043212891	0.24780273	0.074462891	-0.066162109	-0.10693359	0	44330	0	0	0
945	946	946	Category C	-0.50390625	0.071777344	1.0319824	0.064697266	-0.14306641	-0.48706055	0	0	14/11/2017	14	11	2017	21:55:05	78905	0	21	55	5	0	0.059814453	3.4272949	-0.40698242	0.10083008	0.95776367	38.533936	0.12524414	0	0	0	0	0	0	0	0	0	1.0456543	0.045654297	0.19995117	-0.096679688	-0.029052734	0.073974609	0	44330	0	0	0
946	947	947	Category C	-0.41992188	0.10791016	0.98388672	0.042236328	-0.13745117	-0.49316406	0	0	14/11/2017	14	11	2017	21:55:05	78905	0.1	21	55	5	0	0.059814453	3.4272949	-0.40527344	0.10009766	0.95654297	31.759521	0.031738281	0	0	0	0	0	0	0	0	0	1.0437012	0.043701172	0.049316406	-0.014404297	0.007568359	0.027099609	0	44330	0	0	0
947	948	948	Category C	-0.52783203	0.10791016	0.95996094	0.024902344	-0.15112305	-0.48828125	0	0	14/11/2017	14	11	2017	21:55:05	78905	0.2	21	55	5	0	0.059814453	3.4272949	-0.40405273	0.099853516	0.95532227	24.2146	0.12402344	0	0	0	0	0	0	0	0	0	1.0419922	0.041992188	0.13623047	-0.12353516	0.0078125	0.004394531	0	44330	0	0	0
948	949	949	Category C	-0.35986328	0.083984375	0.87597656	0.010986328	-0.14331055	-0.49536133	0	0	14/11/2017	14	11	2017	21:55:05	78905	0.3	21	55	5	0	0.059814453	3.4272949	-0.40771484	0.097167969	0.95507813	18.466797	0.093505859	0	0	0	0	0	0	0	0	0	1.0432129	0.043212891	0.140625	0.047851563	-0.013183594	-0.079101563	0	44330	0	0	0
949	950	950	Category C	-0.49194336	0.071777344	0.99584961	0.037109375	-0.15112305	-0.48803711	0	0	14/11/2017	14	11	2017	21:55:05	78905	0.4	21	55	5	0	0.059814453	3.4272949	-0.40844727	0.095214844	0.95385742	11.281494	0.096191406	0	0	0	0	0	0	0	0	0	1.0419922	0.041992188	0.14868164	-0.083251953	-0.0234375	0.041748047	0	44330	0	0	0
950	951	951	Category C	-0.38378906	0.11987305	0.95996094	0.042480469	-0.14477539	-0.49316406	0	0	14/11/2017	14	11	2017	21:55:05	78905	0.5	21	55	5	0	0.059814453	3.4272949	-0.41015625	0.095214844	0.953125	5.845459	0.036621094	0	0	0	0	0	0	0	0	0	1.0419922	0.041992188	0.057617188	0.026367188	0.024414063	0.006591797	0	44330	0	0	0
951	952	952	Category C	-0.47998047	0.047851563	0.95996094	0.01953125	-0.15014648	-0.48925781	0	0	14/11/2017	14	11	2017	21:55:05	78905	0.6	21	55	5	0	0.059814453	3.4272949	-0.40722656	0.094238281	0.95214844	2.4133301	0.086425781	0	0	0	0	0	0	0	0	0	1.0397949	0.039794922	0.12670898	-0.072509766	-0.046386719	0.007568359	0	44330	0	0	0
952	953	953	Category C	-0.58789063	0.059814453	0.94799805	0.028076172	-0.13818359	-0.48999023	0	0	14/11/2017	14	11	2017	21:55:05	78905	0.7	21	55	5	0	0.059814453	3.4272949	-0.40795898	0.093261719	0.95092773	0.72851563	0.18261719	0	0	0	0	0	0	0	0	0	1.0390625	0.0390625	0.21606445	-0.1796875	-0.033447266	-0.002929688	0	44330	0	0	0
953	954	954	Category C	-0.3359375	0.071777344	0.91186523	0.021972656	-0.14819336	-0.49023438	0	0	14/11/2017	14	11	2017	21:55:05	78905	0.8	21	55	5	0	0.059814453	3.4272949	-0.41113281	0.09375	0.95263672	0.033447266	0.088378906	0	0	0	0	0	0	0	0	0	1.041748	0.041748047	0.13818359	0.075195313	-0.021972656	-0.040771484	0	44330	0	0	0
954	955	955	Category C	-0.63598633	0.14379883	1.0678711	0.10473633	-0.15356445	-0.48291016	0	0	14/11/2017	14	11	2017	21:55:05	78905	0.9	21	55	5	0	0.059814453	3.4272949	-0.41381836	0.093261719	0.95263672	1.1120605	0.25488281	0	0	0	0	0	0	0	0	0	1.0429688	0.04296875	0.38720703	-0.22192383	0.050292969	0.11499023	0	44330	0	0	0
955	956	956	Category C	-0.29980469	0.047851563	0.91186523	-0.009277344	-0.15649414	-0.48657227	0	0	14/11/2017	14	11	2017	21:55:06	78906	0	21	55	6	0	0.059814453	3.4272949	-0.41455078	0.094238281	0.95117188	0.81640625	0.12988281	0	0	0	0	0	0	0	0	0	1.0419922	0.041992188	0.20068359	0.11474609	-0.046386719	-0.039306641	0	44330	0	0	0
956	957	957	Category C	-0.51586914	0.095947266	0.93579102	0.066162109	-0.15917969	-0.48803711	0	0	14/11/2017	14	11	2017	21:55:06	78906	0.1	21	55	6	0	0.060546875	3.4144043	-0.42114258	0.094970703	0.95336914	0.93261719	0.096191406	0	0	0	0	0	0	0	0	0	1.0466309	0.046630859	0.11303711	-0.094482422	0.000732422	-0.017578125	0	44330	0	0	0
957	958	958	Category C	-0.3359375	0.10791016	0.94799805	0.063964844	-0.15039063	-0.49316406	0	0	14/11/2017	14	11	2017	21:55:06	78906	0.2	21	55	6	0	0.060546875	3.4144043	-0.42016602	0.094970703	0.9519043	1.0844727	0.085205078	0	0	0	0	0	0	0	0	0	1.0449219	0.044921875	0.10107422	0.084228516	0.012695313	-0.00390625	0	44330	0	0	0
958	959	959	Category C	-0.50390625	0.10791016	0.86376953	0.048339844	-0.15893555	-0.4831543	0	0	14/11/2017	14	11	2017	21:55:06	78906	0.3	21	55	6	0	0.060546875	3.4144043	-0.4230957	0.095214844	0.9519043	0.81494141	0.12011719	0	0	0	0	0	0	0	0	0	1.0458984	0.045898438	0.18115234	-0.080566406	0.012451172	-0.088134766	0	44330	0	0	0
959	960	960	Category C	-0.3359375	0.011962891	0.87597656	0.097900391	-0.18603516	-0.4753418	0	0	14/11/2017	14	11	2017	21:55:06	78906	0.4	21	55	6	0	0.060546875	3.4144043	-0.42456055	0.095458984	0.95166016	0.90869141	0.14355469	0	0	0	0	0	0	0	0	0	1.0463867	0.046386719	0.24804688	0.088623047	-0.083496094	-0.075683594	0	44330	0	0	0
960	961	961	Category C	-0.44384766	0.059814453	0.92382813	0.11523438	-0.21166992	-0.46313477	0	0	14/11/2017	14	11	2017	21:55:06	78906	0.5	21	55	6	0	0.060546875	3.4144043	-0.42504883	0.096191406	0.95214844	2.0229492	0.049560547	0	0	0	0	0	0	0	0	0	1.0471191	0.047119141	0.083251953	-0.018554688	-0.036376953	-0.028320313	0	44330	0	0	0
961	962	962	Category C	-0.37182617	0.16796875	0.98388672	0.13061523	-0.21801758	-0.45581055	0	0	14/11/2017	14	11	2017	21:55:06	78906	0.6	21	55	6	0	0.060546875	3.4144043	-0.42871094	0.096679688	0.9519043	2.5463867	0.096435547	0	0	0	0	0	0	0	0	0	1.0483398	0.048339844	0.15991211	0.056884766	0.071044922	0.031738281	0	44330	0	0	0
962	963	963	Category C	-0.69580078	0.16796875	1.1159668	0.084472656	-0.22436523	-0.46337891	0	0	14/11/2017	14	11	2017	21:55:06	78906	0.7	21	55	6	0	0.060546875	3.4144043	-0.43139648	0.096191406	0.95043945	3.4191895	0.31982422	0	0	0	0	0	0	0	0	0	1.0483398	0.048339844	0.5012207	-0.26416016	0.071533203	0.1652832	0	44330	0	0	0
963	964	964	Category C	-0.29980469	0.071777344	0.80395508	0.088134766	-0.20556641	-0.46606445	0	0	14/11/2017	14	11	2017	21:55:06	78906	0.8	21	55	6	0	0.060546875	3.4144043	-0.43188477	0.096435547	0.95092773	4.3684082	0.19921875	0	0	0	0	0	0	0	0	0	1.0488281	0.048828125	0.30395508	0.13208008	-0.024658203	-0.14697266	0	44330	0	0	0
964	965	965	Category C	-0.34790039	0.16796875	0.89990234	0.12963867	-0.21459961	-0.45996094	0	0	14/11/2017	14	11	2017	21:55:06	78906	0.9	21	55	6	0	0.060546875	3.4144043	-0.43310547	0.095703125	0.95043945	5.1086426	0.12255859	0	0	0	0	0	0	0	0	0	1.0488281	0.048828125	0.20800781	0.085205078	0.072021484	-0.050537109	0	44330	0	0	0
965	966	966	Category C	-0.43188477	0.047851563	0.97192383	0.068115234	-0.21557617	-0.46557617	0	0	14/11/2017	14	11	2017	21:55:07	78907	0	21	55	7	0	0.060546875	3.4144043	-0.43554688	0.095214844	0.94995117	4.5810547	0.052490234	0	0	0	0	0	0	0	0	0	1.0493164	0.049316406	0.073242188	0.003662109	-0.047363281	0.021728516	0	44330	0	0	0
966	967	967	Category C	-0.29980469	0.083984375	0.93579102	0.064208984	-0.17236328	-0.48217773	0	0	14/11/2017	14	11	2017	21:55:07	78907	0.1	21	55	7	0	0.060546875	3.4144043	-0.4387207	0.094482422	0.94848633	2.5085449	0.13989258	0	0	0	0	0	0	0	0	0	1.0493164	0.049316406	0.16210938	0.13891602	-0.010498047	-0.012695313	0	44330	0	0	0
967	968	968	Category C	-0.50390625	0	0.98388672	0.034423828	-0.17895508	-0.48168945	0	0	14/11/2017	14	11	2017	21:55:07	78907	0.2	21	55	7	0	0.060546875	3.4144043	-0.43994141	0.09375	0.94726563	1.0825195	0.11914063	0	0	0	0	0	0	0	0	0	1.0488281	0.048828125	0.1940918	-0.063720703	-0.09375	0.036376953	0	44330	0	0	0
968	969	969	Category C	-0.3359375	0.011962891	0.97192383	0.031738281	-0.16308594	-0.48754883	0	0	14/11/2017	14	11	2017	21:55:07	78907	0.3	21	55	7	0	0.060546875	3.4144043	-0.44335938	0.094482422	0.94799805	1.0524902	0.13769531	0	0	0	0	0	0	0	0	0	1.0507813	0.05078125	0.21411133	0.10742188	-0.082519531	0.023681641	0	44330	0	0	0
969	970	970	Category C	-0.43188477	-0.059814453	0.87597656	0.071289063	-0.16796875	-0.47900391	0	0	14/11/2017	14	11	2017	21:55:07	78907	0.4	21	55	7	0	0.060546875	3.4144043	-0.44750977	0.092773438	0.94604492	3.065918	0.16870117	0	0	0	0	0	0	0	0	0	1.0507813	0.05078125	0.23852539	0.015625	-0.15258789	-0.070068359	0	44330	0	0	0
970	971	971	Category C	-0.2878418	-0.023925781	1.0319824	0.071044922	-0.16723633	-0.48632813	0	0	14/11/2017	14	11	2017	21:55:07	78907	0.5	21	55	7	0	0.060546875	3.4144043	-0.44799805	0.092285156	0.94458008	5.4187012	0.21630859	0	0	0	0	0	0	0	0	0	1.0495605	0.049560547	0.36376953	0.16015625	-0.11621094	0.087158203	0	44330	0	0	0
971	972	972	Category C	-0.41992188	0.011962891	0.94799805	0.075195313	-0.15795898	-0.48388672	0	0	14/11/2017	14	11	2017	21:55:07	78907	0.6	21	55	7	0	0.060546875	3.4144043	-0.45263672	0.091308594	0.9440918	7.0864258	0.0859375	0	0	0	0	0	0	0	0	0	1.0510254	0.051025391	0.11621094	0.032714844	-0.079345703	0.003662109	0	44330	0	0	0
972	973	973	Category C	-0.74389648	0.059814453	0.99584961	0.080322266	-0.11035156	-0.49462891	0	0	14/11/2017	14	11	2017	21:55:07	78907	0.7	21	55	7	0	0.060546875	3.4144043	-0.453125	0.089599609	0.94335938	8.5605469	0.29663086	0	0	0	0	0	0	0	0	0	1.0505371	0.050537109	0.37280273	-0.29052734	-0.029785156	0.052246094	0	44330	0	0	0
973	974	974	Category C	-0.3359375	-0.023925781	0.81591797	0.109375	-0.16796875	-0.48095703	0	0	14/11/2017	14	11	2017	21:55:07	78907	0.8	21	55	7	0	0.060546875	3.4144043	-0.45825195	0.088134766	0.94335938	9.3796387	0.20922852	0	0	0	0	0	0	0	0	0	1.0524902	0.052490234	0.36206055	0.12231445	-0.11206055	-0.12744141	0	44330	0	0	0
974	975	975	Category C	-0.55175781	0.071777344	0.92382813	0.140625	-0.18017578	-0.46875	0	0	14/11/2017	14	11	2017	21:55:07	78907	0.9	21	55	7	0	0.060546875	3.4144043	-0.45776367	0.086425781	0.94165039	9.4133301	0.096435547	0	0	0	0	0	0	0	0	0	1.0505371	0.050537109	0.12646484	-0.09375	-0.014648438	-0.017822266	0	44330	0	0	0
975	976	976	Category C	-0.57592773	0.13183594	0.98388672	0.11376953	-0.18457031	-0.46899414	0	0	14/11/2017	14	11	2017	21:55:08	78908	0	21	55	8	0	0.060546875	3.4144043	-0.4609375	0.085693359	0.94262695	8.6884766	0.13037109	0	0	0	0	0	0	0	0	0	1.0527344	0.052734375	0.20214844	-0.11474609	0.045898438	0.041015625	0	44330	0	0	0
976	977	977	Category C	-0.47998047	0.14379883	0.88793945	0.10571289	-0.20214844	-0.46508789	0	0	14/11/2017	14	11	2017	21:55:08	78908	0.1	21	55	8	0	0.060546875	3.4144043	-0.46166992	0.0859375	0.94213867	6.9125977	0.081298828	0	0	0	0	0	0	0	0	0	1.0527344	0.052734375	0.13012695	-0.018066406	0.057617188	-0.054199219	0	44330	0	0	0
977	978	978	Category C	-0.52783203	0.11987305	0.89990234	0.10644531	-0.19042969	-0.4699707	0	0	14/11/2017	14	11	2017	21:55:08	78908	0.2	21	55	8	0	0.060546875	3.4144043	-0.46289063	0.085693359	0.94213867	4.8967285	0.084472656	0	0	0	0	0	0	0	0	0	1.0532227	0.053222656	0.14135742	-0.064697266	0.033935547	-0.042236328	0	44330	0	0	0
978	979	979	Category C	-0.45581055	0.059814453	0.93579102	0.10717773	-0.20043945	-0.47119141	0	0	14/11/2017	14	11	2017	21:55:08	78908	0.3	21	55	8	0	0.060546875	3.4144043	-0.46337891	0.085205078	0.94287109	2.3522949	0.02734375	0	0	0	0	0	0	0	0	0	1.0541992	0.054199219	0.040283203	0.007568359	-0.025390625	-0.007080078	0	44330	0	0	0
979	980	980	Category C	-0.51586914	0.047851563	0.98388672	0.098144531	-0.17578125	-0.47412109	0	0	14/11/2017	14	11	2017	21:55:08	78908	0.4	21	55	8	0	0.060546875	3.4144043	-0.46020508	0.084716797	0.94360352	0.66625977	0.077880859	0	0	0	0	0	0	0	0	0	1.0532227	0.053222656	0.13256836	-0.055419922	-0.036865234	0.040039063	0	44330	0	0	0
980	981	981	Category C	-0.68383789	0.13183594	0.89990234	0.081787109	-0.18969727	-0.47631836	0	0	14/11/2017	14	11	2017	21:55:08	78908	0.5	21	55	8	0	0.060546875	3.4144043	-0.46020508	0.085693359	0.94384766	1.0600586	0.23242188	0	0	0	0	0	0	0	0	0	1.0534668	0.053466797	0.3137207	-0.22338867	0.046142578	-0.043945313	0	44330	0	0	0
981	982	982	Category C	-0.34790039	0.095947266	0.74389648	0.11132813	-0.18603516	-0.47509766	0	0	14/11/2017	14	11	2017	21:55:08	78908	0.6	21	55	8	0	0.060546875	3.4144043	-0.45776367	0.084960938	0.94335938	2.3129883	0.22802734	0	0	0	0	0	0	0	0	0	1.0522461	0.052246094	0.32055664	0.10986328	0.010742188	-0.19946289	0	44330	0	0	0
982	983	983	Category C	-0.69580078	0.13183594	1.0559082	0.15307617	-0.20068359	-0.45874023	0	0	14/11/2017	14	11	2017	21:55:08	78908	0.7	21	55	8	0	0.060546875	3.4144043	-0.45532227	0.086669922	0.94360352	2.2724609	0.26879883	0	0	0	0	0	0	0	0	0	1.0515137	0.051513672	0.3972168	-0.24023438	0.044921875	0.11206055	0	44330	0	0	0
983	984	984	Category C	-0.53979492	0.14379883	0.95996094	0.10327148	-0.19140625	-0.4699707	0	0	14/11/2017	14	11	2017	21:55:08	78908	0.8	21	55	8	0	0.060546875	3.4144043	-0.45288086	0.086669922	0.9453125	1.4736328	0.10498047	0	0	0	0	0	0	0	0	0	1.0517578	0.051757813	0.15844727	-0.086914063	0.056884766	0.014404297	0	44330	0	0	0
984	985	985	Category C	-0.87597656	0.10791016	1.0078125	0.15063477	-0.19091797	-0.46484375	0	0	14/11/2017	14	11	2017	21:55:08	78908	0.9	21	55	8	0	0.060546875	3.4144043	-0.45019531	0.086914063	0.94555664	0.29272461	0.43041992	0	0	0	0	0	0	0	0	0	1.0510254	0.051025391	0.50830078	-0.42553711	0.020751953	0.062011719	0	44330	0	0	0
985	986	986	Category C	-0.35986328	0.047851563	0.88793945	0.090576172	-0.16796875	-0.47705078	0	0	14/11/2017	14	11	2017	21:55:09	78909	0	21	55	9	0	0.060546875	3.4144043	-0.44848633	0.087402344	0.94799805	1.3129883	0.11425781	0	0	0	0	0	0	0	0	0	1.0524902	0.052490234	0.1887207	0.088623047	-0.039550781	-0.060058594	0	44330	0	0	0
986	987	987	Category C	-0.45581055	0.011962891	0.73193359	0.16723633	-0.1640625	-0.46533203	0	0	14/11/2017	14	11	2017	21:55:09	78909	0.1	21	55	9	0	0.060546875	3.4144043	-0.44580078	0.087890625	0.94799805	3.4907227	0.22924805	0	0	0	0	0	0	0	0	0	1.0512695	0.051269531	0.30200195	-0.009765625	-0.075927734	-0.21606445	0	44330	0	0	0
987	988	988	Category C	-0.57592773	0	0.97192383	0.18652344	-0.17211914	-0.46240234	0	0	14/11/2017	14	11	2017	21:55:09	78909	0.2	21	55	9	0	0.060546875	3.4144043	-0.44311523	0.088623047	0.94799805	5.1337891	0.16137695	0	0	0	0	0	0	0	0	0	1.0500488	0.050048828	0.24536133	-0.13256836	-0.088623047	0.023681641	0	44330	0	0	0
988	989	989	Category C	-0.55175781	0	0.85180664	0.16674805	-0.16650391	-0.46533203	0	0	14/11/2017	14	11	2017	21:55:09	78909	0.3	21	55	9	0	0.060546875	3.4144043	-0.43920898	0.088623047	0.94824219	5.2592773	0.17260742	0	0	0	0	0	0	0	0	0	1.0488281	0.048828125	0.29785156	-0.11230469	-0.088623047	-0.096435547	0	44330	0	0	0
989	990	990	Category C	-0.51586914	0.10791016	0.88793945	0.11791992	-0.17724609	-0.47802734	0	0	14/11/2017	14	11	2017	21:55:09	78909	0.4	21	55	9	0	0.060546875	3.4144043	-0.43652344	0.089111328	0.95019531	4.8513184	0.10229492	0	0	0	0	0	0	0	0	0	1.0495605	0.049560547	0.16015625	-0.079101563	0.018554688	-0.062255859	0	44330	0	0	0
990	991	991	Category C	-0.40795898	0.047851563	0.85180664	0.14257813	-0.16552734	-0.47387695	0	0	14/11/2017	14	11	2017	21:55:09	78909	0.5	21	55	9	0	0.060546875	3.4144043	-0.43334961	0.090087891	0.94995117	3.7456055	0.10986328	0	0	0	0	0	0	0	0	0	1.0480957	0.048095703	0.16601563	0.025390625	-0.042236328	-0.098144531	0	44330	0	0	0
991	992	992	Category C	-0.31176758	0.083984375	0.86376953	0.1015625	-0.16333008	-0.47875977	0	0	14/11/2017	14	11	2017	21:55:09	78909	0.6	21	55	9	0	0.060546875	3.4144043	-0.4309082	0.08984375	0.95068359	2.1589355	0.14746094	0	0	0	0	0	0	0	0	0	1.0476074	0.047607422	0.21191406	0.11914063	-0.005859375	-0.086914063	0	44330	0	0	0
992	993	993	Category C	-0.73193359	0.17993164	1.0917969	0.15283203	-0.17529297	-0.46240234	0	0	14/11/2017	14	11	2017	21:55:09	78909	0.7	21	55	9	0	0.060546875	3.4144043	-0.42773438	0.091308594	0.95141602	0.29833984	0.34619141	0	0	0	0	0	0	0	0	0	1.0473633	0.047363281	0.5324707	-0.30395508	0.088378906	0.14013672	0	44330	0	0	0
993	994	994	Category C	-0.47998047	0.011962891	0.94799805	0.16137695	-0.20263672	-0.45361328	0	0	14/11/2017	14	11	2017	21:55:09	78909	0.8	21	55	9	0	0.060546875	3.4144043	-0.42431641	0.091064453	0.95214844	2.6345215	0.096923828	0	0	0	0	0	0	0	0	0	1.0463867	0.046386719	0.13891602	-0.055419922	-0.079101563	-0.004150391	0	44330	0	0	0
994	995	995	Category C	-0.51586914	0.20385742	0.82788086	0.087646484	-0.24023438	-0.45532227	0	0	14/11/2017	14	11	2017	21:55:09	78909	0.9	21	55	9	0	0.060302734	3.4562988	-0.42163086	0.092285156	0.95361328	4.7883301	0.19262695	0	0	0	0	0	0	0	0	0	1.0466309	0.046630859	0.33154297	-0.093994141	0.11132813	-0.12573242	0	44330	0	0	0
995	996	996	Category C	-0.76782227	0.2277832	1.1159668	0.14770508	-0.22851563	-0.44970703	0	0	14/11/2017	14	11	2017	21:55:10	78910	0	21	55	10	0	0.060302734	3.4562988	-0.41723633	0.092529297	0.95288086	7.8950195	0.40917969	0	0	0	0	0	0	0	0	0	1.0444336	0.044433594	0.6484375	-0.3503418	0.13500977	0.1628418	0	44330	0	0	0
996	997	997	Category C	-0.34790039	0.16796875	0.91186523	0.027587891	-0.22949219	-0.46264648	0	0	14/11/2017	14	11	2017	21:55:10	78910	0.1	21	55	10	0	0.060302734	3.4562988	-0.41894531	0.092285156	0.95385742	10.708984	0.11181641	0	0	0	0	0	0	0	0	0	1.0458984	0.045898438	0.1887207	0.071044922	0.075439453	-0.041992188	0	44330	0	0	0
997	998	998	Category C	-0.49194336	0.19189453	0.93579102	0.076904297	-0.25439453	-0.45068359	0	0	14/11/2017	14	11	2017	21:55:10	78910	0.2	21	55	10	0	0.060302734	3.4562988	-0.41357422	0.092285156	0.95654297	13.818848	0.12817383	0	0	0	0	0	0	0	0	0	1.0461426	0.046142578	0.19848633	-0.078125	0.099365234	-0.020751953	0	44330	0	0	0
998	999	999	Category C	-0.45581055	0.17993164	0.94799805	0.027832031	-0.23242188	-0.4597168	0	0	14/11/2017	14	11	2017	21:55:10	78910	0.3	21	55	10	0	0.060302734	3.4562988	-0.4140625	0.092041016	0.95800781	15.506592	0.09765625	0	0	0	0	0	0	0	0	0	1.0478516	0.047851563	0.13964844	-0.041503906	0.087646484	-0.010009766	0	44330	0	0	0
999	1000	1000	Category C	-0.31176758	0.17993164	0.99584961	0.006835938	-0.20166016	-0.47265625	0	0	14/11/2017	14	11	2017	21:55:10	78910	0.4	21	55	10	0	0.060302734	3.4562988	-0.41015625	0.091308594	0.95947266	15.479736	0.13720703	0	0	0	0	0	0	0	0	0	1.0473633	0.047363281	0.22314453	0.098388672	0.088378906	0.036132813	0	44330	0	0	0
1000	1001	1001	Category C	-0.53979492	0.20385742	1.0197754	0.010986328	-0.17724609	-0.48144531	0	0	14/11/2017	14	11	2017	21:55:10	78910	0.5	21	55	10	0	0.060302734	3.4562988	-0.40991211	0.092773438	0.96118164	14.680176	0.18017578	0	0	0	0	0	0	0	0	0	1.0493164	0.049316406	0.29882813	-0.12963867	0.11083984	0.058349609	0	44330	0	0	0
1001	1002	1002	Category C	-0.49194336	0.059814453	0.89990234	0.058105469	-0.17700195	-0.47900391	0	0	14/11/2017	14	11	2017	21:55:10	78910	0.6	21	55	10	0	0.060302734	3.4562988	-0.40722656	0.093261719	0.9621582	13.365479	0.11035156	0	0	0	0	0	0	0	0	0	1.0490723	0.049072266	0.18041992	-0.084472656	-0.033447266	-0.062255859	0	44330	0	0	0
1002	1003	1003	Category C	-0.29980469	0.11987305	0.97192383	0.055419922	-0.171875	-0.48022461	0	0	14/11/2017	14	11	2017	21:55:10	78910	0.7	21	55	10	0	0.060302734	3.4562988	-0.40625	0.091796875	0.96240234	10.374512	0.11035156	0	0	0	0	0	0	0	0	0	1.0488281	0.048828125	0.14355469	0.10644531	0.027832031	0.009277344	0	44330	0	0	0
1003	1004	1004	Category C	-0.39599609	0.083984375	0.97192383	0.054199219	-0.18115234	-0.47827148	0	0	14/11/2017	14	11	2017	21:55:10	78910	0.8	21	55	10	0	0.060302734	3.4562988	-0.39990234	0.091308594	0.9609375	6.2785645	0.013671875	0	0	0	0	0	0	0	0	0	1.0449219	0.044921875	0.022216797	0.00390625	-0.007324219	0.010742188	0	44330	0	0	0
1004	1005	1005	Category C	-0.47998047	0.047851563	0.92382813	0.064453125	-0.18261719	-0.48046875	0	0	14/11/2017	14	11	2017	21:55:10	78910	0.9	21	55	10	0	0.060302734	3.4562988	-0.40039063	0.092041016	0.96386719	2.9616699	0.099365234	0	0	0	0	0	0	0	0	0	1.0478516	0.047851563	0.16381836	-0.079345703	-0.044189453	-0.040039063	0	44330	0	0	0
1005	1006	1006	Category C	-0.44384766	0.071777344	0.89990234	0.053710938	-0.171875	-0.48242188	0	0	14/11/2017	14	11	2017	21:55:11	78911	0	21	55	11	0	0.060302734	3.4562988	-0.39868164	0.091308594	0.96508789	0.006347656	0.081542969	0	0	0	0	0	0	0	0	0	1.0480957	0.048095703	0.12988281	-0.044921875	-0.01953125	-0.065185547	0	44330	0	0	0
1006	1007	1007	Category C	-0.34790039	0.083984375	0.92382813	0.077148438	-0.16577148	-0.48388672	0	0	14/11/2017	14	11	2017	21:55:11	78911	0.1	21	55	11	0	0.060302734	3.4562988	-0.39672852	0.092529297	0.96557617	3.315918	0.064941406	0	0	0	0	0	0	0	0	0	1.0480957	0.048095703	0.099365234	0.048828125	-0.008544922	-0.041748047	0	44330	0	0	0
1007	1008	1008	Category C	-0.65991211	0.095947266	1.0197754	0.11499023	-0.17114258	-0.47900391	0	0	14/11/2017	14	11	2017	21:55:11	78911	0.2	21	55	11	0	0.060302734	3.4562988	-0.39550781	0.093017578	0.96655273	7.7224121	0.26953125	0	0	0	0	0	0	0	0	0	1.048584	0.048583984	0.32006836	-0.26416016	0.002685547	0.052978516	0	44330	0	0	0
1008	1009	1009	Category C	-0.44384766	0.023925781	0.88793945	0.067382813	-0.16455078	-0.4831543	0	0	14/11/2017	14	11	2017	21:55:11	78911	0.3	21	55	11	0	0.060302734	3.4562988	-0.39282227	0.094238281	0.96704102	10.262695	0.11743164	0	0	0	0	0	0	0	0	0	1.0480957	0.048095703	0.20019531	-0.05078125	-0.0703125	-0.079101563	0	44330	0	0	0
1009	1010	1010	Category C	-0.41992188	0.059814453	0.89990234	0.094482422	-0.16967773	-0.47705078	0	0	14/11/2017	14	11	2017	21:55:11	78911	0.4	21	55	11	0	0.060302734	3.4562988	-0.39111328	0.095947266	0.96704102	10.879883	0.081542969	0	0	0	0	0	0	0	0	0	1.0476074	0.047607422	0.13208008	-0.028564453	-0.036132813	-0.067138672	0	44330	0	0	0
1010	1011	1011	Category C	-0.55175781	0.071777344	0.94799805	0.092041016	-0.17382813	-0.4831543	0	0	14/11/2017	14	11	2017	21:55:11	78911	0.5	21	55	11	0	0.060302734	3.4562988	-0.38891602	0.098388672	0.96948242	11.905518	0.16625977	0	0	0	0	0	0	0	0	0	1.0493164	0.049316406	0.2109375	-0.16259766	-0.026611328	-0.021484375	0	44330	0	0	0
1011	1012	1012	Category C	-0.29980469	0.011962891	0.92382813	0.092773438	-0.17236328	-0.48291016	0	0	14/11/2017	14	11	2017	21:55:11	78911	0.6	21	55	11	0	0.060302734	3.4562988	-0.390625	0.099365234	0.96850586	11.760986	0.13378906	0	0	0	0	0	0	0	0	0	1.0490723	0.049072266	0.22314453	0.090820313	-0.087402344	-0.044677734	0	44330	0	0	0
1012	1013	1013	Category C	-0.63598633	0.047851563	1.0078125	0.059570313	-0.16577148	-0.4831543	0	0	14/11/2017	14	11	2017	21:55:11	78911	0.7	21	55	11	0	0.060302734	3.4562988	-0.38623047	0.1015625	0.97021484	9.0322266	0.2578125	0	0	0	0	0	0	0	0	0	1.0493164	0.049316406	0.34082031	-0.24951172	-0.053710938	0.037353516	0	44330	0	0	0
1013	1014	1014	Category C	-0.17993164	0.023925781	0.85180664	0.068359375	-0.1628418	-0.48413086	0	0	14/11/2017	14	11	2017	21:55:11	78911	0.8	21	55	11	0	0.060302734	3.4562988	-0.38183594	0.10253906	0.97070313	4.8615723	0.24731445	0	0	0	0	0	0	0	0	0	1.0483398	0.048339844	0.39990234	0.2019043	-0.078613281	-0.11889648	0	44330	0	0	0
1014	1015	1015	Category C	-0.53979492	0.10791016	1.079834	0.067871094	-0.17578125	-0.48339844	0	0	14/11/2017	14	11	2017	21:55:11	78911	0.9	21	55	11	0	0.060302734	3.4562988	-0.38012695	0.10424805	0.97241211	0.46606445	0.19213867	0	0	0	0	0	0	0	0	0	1.0493164	0.049316406	0.27026367	-0.15942383	0.003417969	0.10717773	0	44330	0	0	0
1015	1016	1016	Category C	-0.27587891	0.11987305	0.98388672	0.003173828	-0.16455078	-0.484375	0	0	14/11/2017	14	11	2017	21:55:12	78912	0	21	55	12	0	0.060302734	3.4562988	-0.37792969	0.10498047	0.97363281	3.3093262	0.10351563	0	0	0	0	0	0	0	0	0	1.0498047	0.049804688	0.12670898	0.10205078	0.014648438	0.010009766	0	44330	0	0	0
1016	1017	1017	Category C	-0.40795898	0.14379883	0.99584961	-0.001953125	-0.15844727	-0.48852539	0	0	14/11/2017	14	11	2017	21:55:12	78912	0.1	21	55	12	0	0.060302734	3.4562988	-0.3737793	0.10400391	0.97363281	8.7541504	0.056640625	0	0	0	0	0	0	0	0	0	1.0480957	0.048095703	0.095947266	-0.033935547	0.039550781	0.021972656	0	44330	0	0	0
1017	1018	1018	Category C	-0.2878418	0.071777344	1.0078125	-0.023681641	-0.16088867	-0.48168945	0	0	14/11/2017	14	11	2017	21:55:12	78912	0.2	21	55	12	0	0.060302734	3.4562988	-0.37329102	0.10302734	0.97485352	13.492188	0.096923828	0	0	0	0	0	0	0	0	0	1.0490723	0.049072266	0.14990234	0.085449219	-0.03125	0.032714844	0	44330	0	0	0
1018	1019	1019	Category C	-0.26391602	0.059814453	0.97192383	-0.032470703	-0.15893555	-0.48583984	0	0	14/11/2017	14	11	2017	21:55:12	78912	0.3	21	55	12	0	0.060302734	3.4562988	-0.37182617	0.1015625	0.97509766	17.192383	0.11572266	0	0	0	0	0	0	0	0	0	1.048584	0.048583984	0.15307617	0.10791016	-0.041748047	-0.003173828	0	44330	0	0	0
1019	1020	1020	Category C	-0.44384766	0.15576172	1.0439453	-0.016113281	-0.16601563	-0.48364258	0	0	14/11/2017	14	11	2017	21:55:12	78912	0.4	21	55	12	0	0.060302734	3.4562988	-0.36987305	0.10229492	0.97583008	20.499268	0.11376953	0	0	0	0	0	0	0	0	0	1.048584	0.048583984	0.1953125	-0.073730469	0.053222656	0.067871094	0	44330	0	0	0
1020	1021	1021	Category C	-0.15576172	0.059814453	0.95996094	-0.060791016	-0.16186523	-0.48266602	0	0	14/11/2017	14	11	2017	21:55:12	78912	0.5	21	55	12	0	0.060302734	3.4562988	-0.36987305	0.10229492	0.97558594	23.198242	0.21899414	0	0	0	0	0	0	0	0	0	1.0483398	0.048339844	0.27246094	0.21411133	-0.042480469	-0.015625	0	44330	0	0	0
1021	1022	1022	Category C	-0.39599609	0.13183594	1.0078125	-0.033447266	-0.15942383	-0.48779297	0	0	14/11/2017	14	11	2017	21:55:12	78912	0.6	21	55	12	0	0.060302734	3.4562988	-0.3671875	0.10180664	0.97607422	26.171631	0.052246094	0	0	0	0	0	0	0	0	0	1.0476074	0.047607422	0.090332031	-0.028564453	0.029785156	0.031738281	0	44330	0	0	0
1022	1023	1023	Category C	-0.23999023	0.083984375	1.0197754	-0.085449219	-0.16088867	-0.47875977	0	0	14/11/2017	14	11	2017	21:55:12	78912	0.7	21	55	12	0	0.060302734	3.4562988	-0.36914063	0.1015625	0.97851563	27.801758	0.13647461	0	0	0	0	0	0	0	0	0	1.0507813	0.05078125	0.18774414	0.12915039	-0.017578125	0.041015625	0	44330	0	0	0
1023	1024	1024	Category C	-0.29980469	0.15576172	0.99584961	-0.06640625	-0.1574707	-0.48193359	0	0	14/11/2017	14	11	2017	21:55:12	78912	0.8	21	55	12	0	0.060302734	3.4562988	-0.3671875	0.10107422	0.97680664	29.780518	0.088867188	0	0	0	0	0	0	0	0	0	1.0483398	0.048339844	0.14111328	0.067382813	0.054443359	0.018798828	0	44330	0	0	0
1024	1025	1025	Category C	-0.19189453	0.083984375	1.0439453	-0.076171875	-0.14794922	-0.48071289	0	0	14/11/2017	14	11	2017	21:55:12	78912	0.9	21	55	12	0	0.060302734	3.4562988	-0.36572266	0.1003418	0.97436523	29.946289	0.18774414	0	0	0	0	0	0	0	0	0	1.0456543	0.045654297	0.25952148	0.17382813	-0.016357422	0.069335938	0	44330	0	0	0
1025	1026	1026	Category C	-0.27587891	0.095947266	1.0197754	-0.075195313	-0.15893555	-0.48095703	0	0	14/11/2017	14	11	2017	21:55:13	78913	0	21	55	13	0	0.060302734	3.4562988	-0.3605957	0.099609375	0.97338867	30.368408	0.096679688	0	0	0	0	0	0	0	0	0	1.0429688	0.04296875	0.13476563	0.084716797	-0.003662109	0.046142578	0	44330	0	0	0
1026	1027	1027	Category C	-0.20385742	0.16796875	0.98388672	-0.086669922	-0.16015625	-0.47875977	0	0	14/11/2017	14	11	2017	21:55:13	78913	0.1	21	55	13	0	0.060302734	3.4562988	-0.3605957	0.099853516	0.97241211	30.599365	0.17114258	0	0	0	0	0	0	0	0	0	1.0419922	0.041992188	0.23583984	0.15673828	0.067871094	0.011230469	0	44330	0	0	0
1027	1028	1028	Category C	-0.21582031	0.11987305	0.98388672	-0.092041016	-0.15649414	-0.47875977	0	0	14/11/2017	14	11	2017	21:55:13	78913	0.2	21	55	13	0	0.060302734	3.4562988	-0.36206055	0.10058594	0.97607422	30.135254	0.14770508	0	0	0	0	0	0	0	0	0	1.0458984	0.045898438	0.1730957	0.14624023	0.019042969	0.007568359	0	44330	0	0	0
1028	1029	1029	Category C	-0.15576172	0.11987305	1.0319824	-0.087158203	-0.14599609	-0.48193359	0	0	14/11/2017	14	11	2017	21:55:13	78913	0.3	21	55	13	0	0.060302734	3.4562988	-0.35986328	0.10253906	0.97680664	28.429688	0.21191406	0	0	0	0	0	0	0	0	0	1.0461426	0.046142578	0.27636719	0.20410156	0.017089844	0.054931641	0	44330	0	0	0
1029	1030	1030	Category C	-0.2277832	0.14379883	0.98388672	-0.10253906	-0.15795898	-0.47583008	0	0	14/11/2017	14	11	2017	21:55:13	78913	0.4	21	55	13	0	0.060302734	3.4562988	-0.35791016	0.10302734	0.97680664	26.25293	0.13647461	0	0	0	0	0	0	0	0	0	1.0454102	0.045410156	0.17797852	0.13012695	0.040527344	0.006835938	0	44330	0	0	0
1030	1031	1031	Category C	-0.19189453	0.095947266	1.0078125	-0.092041016	-0.15478516	-0.47851563	0	0	14/11/2017	14	11	2017	21:55:13	78913	0.5	21	55	13	0	0.060302734	3.4562988	-0.35595703	0.10302734	0.9777832	23.990479	0.16674805	0	0	0	0	0	0	0	0	0	1.0456543	0.045654297	0.20117188	0.1640625	-0.007080078	0.029785156	0	44330	0	0	0
1031	1032	1032	Category C	-0.23999023	0.16796875	1.0319824	-0.10180664	-0.14794922	-0.47753906	0	0	14/11/2017	14	11	2017	21:55:13	78913	0.6	21	55	13	0	0.060302734	3.4562988	-0.35229492	0.10375977	0.97753906	20.8479	0.14013672	0	0	0	0	0	0	0	0	0	1.0444336	0.044433594	0.23046875	0.11230469	0.063964844	0.054199219	0	44330	0	0	0
1032	1033	1033	Category C	-0.29980469	0.047851563	0.99584961	-0.086669922	-0.15820313	-0.47875977	0	0	14/11/2017	14	11	2017	21:55:13	78913	0.7	21	55	13	0	0.059814453	3.3902344	-0.35522461	0.10498047	0.97973633	17.401123	0.081298828	0	0	0	0	0	0	0	0	0	1.0473633	0.047363281	0.12866211	0.055419922	-0.057128906	0.015869141	0	44330	0	0	0
1033	1034	1034	Category C	-0.11987305	0.15576172	1.0319824	-0.055419922	-0.14477539	-0.48779297	0	0	14/11/2017	14	11	2017	21:55:13	78913	0.8	21	55	13	0	0.059814453	3.3902344	-0.35083008	0.10424805	0.9777832	10.010986	0.24267578	0	0	0	0	0	0	0	0	0	1.0439453	0.043945313	0.33642578	0.23095703	0.051269531	0.053955078	0	44330	0	0	0
1034	1035	1035	Category C	-0.29980469	0.16796875	1.0078125	-0.093261719	-0.14501953	-0.47949219	0	0	14/11/2017	14	11	2017	21:55:13	78913	0.9	21	55	13	0	0.059814453	3.3902344	-0.3503418	0.10522461	0.97753906	6.092041	0.0859375	0	0	0	0	0	0	0	0	0	1.0439453	0.043945313	0.14331055	0.050537109	0.0625	0.030029297	0	44330	0	0	0
1035	1036	1036	Category C	-0.41992188	0.023925781	0.99584961	-0.10400391	-0.14892578	-0.48095703	0	0	14/11/2017	14	11	2017	21:55:14	78914	0	21	55	14	0	0.059814453	3.3902344	-0.35083008	0.10424805	0.97827148	2.3703613	0.10742188	0	0	0	0	0	0	0	0	0	1.0446777	0.044677734	0.16674805	-0.068847656	-0.080322266	0.017333984	0	44330	0	0	0
1036	1037	1037	Category C	-0.095947266	0.095947266	1.1398926	-0.10107422	-0.15283203	-0.47875977	0	0	14/11/2017	14	11	2017	21:55:14	78914	0.1	21	55	14	0	0.059814453	3.3902344	-0.34765625	0.10351563	0.97558594	2.6274414	0.30053711	0	0	0	0	0	0	0	0	0	1.0407715	0.040771484	0.42358398	0.25170898	-0.007568359	0.1640625	0	44330	0	0	0
1037	1038	1038	Category C	-0.37182617	0.095947266	1.079834	-0.028808594	-0.13916016	-0.49462891	0	0	14/11/2017	14	11	2017	21:55:14	78914	0.2	21	55	14	0	0.059814453	3.3902344	-0.34765625	0.10302734	0.97631836	6.8208008	0.10620117	0	0	0	0	0	0	0	0	0	1.0415039	0.041503906	0.13427734	-0.023925781	-0.007080078	0.10327148	0	44330	0	0	0
1038	1039	1039	Category C	-0.19189453	0.047851563	0.97192383	-0.090332031	-0.14013672	-0.48071289	0	0	14/11/2017	14	11	2017	21:55:14	78914	0.3	21	55	14	0	0.059814453	3.3902344	-0.34838867	0.10253906	0.97705078	10.155273	0.16601563	0	0	0	0	0	0	0	0	0	1.0424805	0.042480469	0.21679688	0.15649414	-0.0546875	-0.005126953	0	44330	0	0	0
1039	1040	1040	Category C	-0.32397461	0.13183594	1.0197754	-0.056884766	-0.14624023	-0.48779297	0	0	14/11/2017	14	11	2017	21:55:14	78914	0.4	21	55	14	0	0.059814453	3.3902344	-0.34545898	0.10327148	0.97729492	9.7084961	0.055419922	0	0	0	0	0	0	0	0	0	1.041748	0.041748047	0.092285156	0.021484375	0.028320313	0.042236328	0	44330	0	0	0
1040	1041	1041	Category C	-0.21582031	0.095947266	0.99584961	-0.084472656	-0.14697266	-0.48876953	0	0	14/11/2017	14	11	2017	21:55:14	78914	0.5	21	55	14	0	0.059814453	3.3902344	-0.3449707	0.10498047	0.97705078	10.034424	0.13061523	0	0	0	0	0	0	0	0	0	1.0415039	0.041503906	0.15673828	0.12915039	-0.009033203	0.018554688	0	44330	0	0	0
1041	1042	1042	Category C	-0.29980469	0.059814453	1.0078125	-0.067626953	-0.14111328	-0.4855957	0	0	14/11/2017	14	11	2017	21:55:14	78914	0.6	21	55	14	0	0.059814453	3.3902344	-0.34082031	0.10327148	0.97412109	11.025635	0.068359375	0	0	0	0	0	0	0	0	0	1.0371094	0.037109375	0.11791992	0.041015625	-0.043457031	0.033447266	0	44330	0	0	0
1042	1043	1043	Category C	-0.19189453	0.11987305	0.99584961	-0.069091797	-0.1472168	-0.48266602	0	0	14/11/2017	14	11	2017	21:55:14	78914	0.7	21	55	14	0	0.059814453	3.3902344	-0.33569336	0.10229492	0.97827148	10.100098	0.14599609	0	0	0	0	0	0	0	0	0	1.0393066	0.039306641	0.17871094	0.14379883	0.017333984	0.017333984	0	44330	0	0	0
1043	1044	1044	Category C	-0.3359375	0.13183594	1.0319824	-0.066894531	-0.14282227	-0.48876953	0	0	14/11/2017	14	11	2017	21:55:14	78914	0.8	21	55	14	0	0.059814453	3.3902344	-0.32910156	0.099609375	0.98657227	5.670166	0.055908203	0	0	0	0	0	0	0	0	0	1.0446777	0.044677734	0.084228516	-0.006591797	0.031982422	0.045410156	0	44330	0	0	0
1044	1045	1045	Category C	-0.20385742	0.10791016	0.99584961	-0.083496094	-0.14770508	-0.48291016	0	0	14/11/2017	14	11	2017	21:55:14	78914	0.9	21	55	14	0	0.059814453	3.3902344	-0.32421875	0.099121094	0.97900391	3.5107422	0.12182617	0	0	0	0	0	0	0	0	0	1.0361328	0.036132813	0.14575195	0.12036133	0.008544922	0.016601563	0	44330	0	0	0
1045	1046	1046	Category C	-0.27587891	0.15576172	1.0197754	-0.077392578	-0.14306641	-0.4855957	0	0	14/11/2017	14	11	2017	21:55:15	78915	0	21	55	15	0	0.059814453	3.3902344	-0.31762695	0.096435547	0.97314453	2.1564941	0.0859375	0	0	0	0	0	0	0	0	0	1.0283203	0.028320313	0.1472168	0.041748047	0.059082031	0.046386719	0	44330	0	0	0
1046	1047	1047	Category C	-0.20385742	0.11987305	1.0197754	-0.076660156	-0.14477539	-0.48583984	0	0	14/11/2017	14	11	2017	21:55:15	78915	0.1	21	55	15	0	0.059814453	3.3902344	-0.31274414	0.096435547	0.97973633	0.54199219	0.11816406	0	0	0	0	0	0	0	0	0	1.032959	0.032958984	0.17211914	0.10888672	0.023193359	0.039794922	0	44330	0	0	0
1047	1048	1048	Category C	-0.29980469	0.083984375	1.0078125	-0.084472656	-0.14379883	-0.48364258	0	0	14/11/2017	14	11	2017	21:55:15	78915	0.2	21	55	15	0	0.059814453	3.3902344	-0.3034668	0.093017578	0.97167969	2.1218262	0.037353516	0	0	0	0	0	0	0	0	0	1.0222168	0.022216797	0.048828125	0.003662109	-0.009033203	0.035888672	0	44330	0	0	0
1048	1049	1049	Category C	-0.19189453	0.15576172	0.98388672	-0.080078125	-0.1472168	-0.48168945	0	0	14/11/2017	14	11	2017	21:55:15	78915	0.3	21	55	15	0	0.059814453	3.3902344	-0.29882813	0.095214844	0.98144531	2.4853516	0.12280273	0	0	0	0	0	0	0	0	0	1.0302734	0.030273438	0.16967773	0.10693359	0.060302734	0.002197266	0	44330	0	0	0
1049	1050	1050	Category C	-0.25195313	0.13183594	1.0678711	-0.084960938	-0.15356445	-0.47949219	0	0	14/11/2017	14	11	2017	21:55:15	78915	0.4	21	55	15	0	0.059814453	3.3902344	-0.28955078	0.092041016	0.9699707	0.62817383	0.11206055	0	0	0	0	0	0	0	0	0	1.0163574	0.016357422	0.17504883	0.037597656	0.039550781	0.09765625	0	44330	0	0	0
1050	1051	1051	Category C	-0.43188477	0.059814453	0.95996094	-0.092285156	-0.1550293	-0.48071289	0	0	14/11/2017	14	11	2017	21:55:15	78915	0.5	21	55	15	0	0.059814453	3.3902344	-0.29150391	0.097900391	0.97875977	0.98608398	0.14648438	0	0	0	0	0	0	0	0	0	1.026123	0.026123047	0.19726563	-0.14013672	-0.038085938	-0.018798828	0	44330	0	0	0
1051	1052	1052	Category C	-0.071777344	0.19189453	1.079834	-0.072509766	-0.15380859	-0.48266602	0	0	14/11/2017	14	11	2017	21:55:15	78915	0.6	21	55	15	0	0.059814453	3.3902344	-0.27783203	0.094482422	0.97680664	0.28662109	0.25	0	0	0	0	0	0	0	0	0	1.0197754	0.019775391	0.40625	0.20605469	0.097167969	0.1027832	0	44330	0	0	0
1052	1053	1053	Category C	-0.39599609	0.14379883	1.0319824	-0.040283203	-0.13964844	-0.49023438	0	0	14/11/2017	14	11	2017	21:55:15	78915	0.7	21	55	15	0	0.059814453	3.3902344	-0.27246094	0.098388672	0.99365234	2.1711426	0.13671875	0	0	0	0	0	0	0	0	0	1.0351563	0.03515625	0.20678711	-0.12329102	0.045166016	0.038085938	0	44330	0	0	0
1053	1054	1054	Category C	-0.19189453	0.095947266	0.95996094	-0.071777344	-0.14819336	-0.48266602	0	0	14/11/2017	14	11	2017	21:55:15	78915	0.8	21	55	15	0	0.059814453	3.3902344	-0.26782227	0.1015625	0.99780273	6.6855469	0.085205078	0	0	0	0	0	0	0	0	0	1.0380859	0.038085938	0.11962891	0.075927734	-0.005615234	-0.037841797	0	44330	0	0	0
1054	1055	1055	Category C	-0.37182617	0.14379883	1.0197754	-0.046142578	-0.14990234	-0.4855957	0	0	14/11/2017	14	11	2017	21:55:15	78915	0.9	21	55	15	0	0.059814453	3.3902344	-0.26367188	0.10083008	0.98632813	10.123779	0.12084961	0	0	0	0	0	0	0	0	0	1.0258789	0.025878906	0.18408203	-0.10791016	0.042724609	0.033203125	0	44330	0	0	0
1055	1056	1056	Category C	-0.23999023	0.047851563	0.97192383	-0.062988281	-0.15112305	-0.47851563	0	0	14/11/2017	14	11	2017	21:55:16	78916	0	21	55	16	0	0.059814453	3.3902344	-0.26098633	0.10375977	0.99072266	16.635742	0.0625	0	0	0	0	0	0	0	0	0	1.0297852	0.029785156	0.095703125	0.020996094	-0.055908203	-0.018798828	0	44330	0	0	0
1056	1057	1057	Category C	-0.45581055	0.071777344	0.99584961	-0.026855469	-0.14575195	-0.48852539	0	0	14/11/2017	14	11	2017	21:55:16	78916	0.1	21	55	16	0	0.059814453	3.3902344	-0.25244141	0.10205078	0.98852539	22.522217	0.20556641	0	0	0	0	0	0	0	0	0	1.0251465	0.025146484	0.2409668	-0.203125	-0.030273438	0.007080078	0	44330	0	0	0
1057	1058	1058	Category C	-0.39599609	0	0.92382813	0.011962891	-0.14013672	-0.49536133	0	0	14/11/2017	14	11	2017	21:55:16	78916	0.2	21	55	16	0	0.059814453	3.3902344	-0.24780273	0.10351563	1.0031738	27.799072	0.19726563	0	0	0	0	0	0	0	0	0	1.0383301	0.038330078	0.33105469	-0.14794922	-0.10351563	-0.079345703	0	44330	0	0	0
1058	1059	1059	Category C	-0.29980469	0.10791016	0.98388672	0.072265625	-0.1496582	-0.48608398	0	0	14/11/2017	14	11	2017	21:55:16	78916	0.3	21	55	16	0	0.059814453	3.3902344	-0.24902344	0.10351563	1.0029297	30.879639	0.054199219	0	0	0	0	0	0	0	0	0	1.0383301	0.038330078	0.073974609	-0.050537109	0.004150391	-0.019042969	0	44330	0	0	0
1059	1060	1060	Category C	-0.52783203	0.047851563	0.95996094	0.071044922	-0.16308594	-0.48510742	0	0	14/11/2017	14	11	2017	21:55:16	78916	0.4	21	55	16	0	0.059814453	3.3902344	-0.24633789	0.10327148	0.99462891	33.995605	0.28881836	0	0	0	0	0	0	0	0	0	1.0297852	0.029785156	0.37158203	-0.28125	-0.055419922	-0.034667969	0	44330	0	0	0
1060	1061	1061	Category C	-0.45581055	0.095947266	0.93579102	0.043945313	-0.15844727	-0.48730469	0	0	14/11/2017	14	11	2017	21:55:16	78916	0.5	21	55	16	0	0.059814453	3.3902344	-0.24804688	0.10620117	1.0026855	36.355469	0.21826172	0	0	0	0	0	0	0	0	0	1.0383301	0.038330078	0.28491211	-0.20751953	-0.010253906	-0.066894531	0	44330	0	0	0
1061	1062	1062	Category C	-0.50390625	0.071777344	0.94799805	0.058349609	-0.16430664	-0.4831543	0	0	14/11/2017	14	11	2017	21:55:16	78916	0.6	21	55	16	0	0.059814453	3.3902344	-0.24365234	0.10620117	1.003418	35.401611	0.26806641	0	0	0	0	0	0	0	0	0	1.0380859	0.038085938	0.35009766	-0.26000977	-0.034423828	-0.055419922	0	44330	0	0	0
1062	1063	1063	Category C	-0.55175781	0.095947266	0.91186523	0.069091797	-0.17944336	-0.48046875	0	0	14/11/2017	14	11	2017	21:55:16	78916	0.7	21	55	16	0	0.059814453	3.3902344	-0.23876953	0.10693359	1.0095215	34.891113	0.32788086	0	0	0	0	0	0	0	0	0	1.0427246	0.042724609	0.42163086	-0.31274414	-0.010986328	-0.09765625	0	44330	0	0	0
1063	1064	1064	Category C	-0.40795898	0.083984375	0.77978516	0.13378906	-0.17089844	-0.47167969	0	0	14/11/2017	14	11	2017	21:55:16	78916	0.8	21	55	16	0	0.059814453	3.3902344	-0.23925781	0.10546875	1.0117188	31.70874	0.28759766	0	0	0	0	0	0	0	0	0	1.045166	0.045166016	0.42211914	-0.16845703	-0.021484375	-0.23193359	0	44330	0	0	0
1064	1065	1065	Category C	-0.47998047	0.059814453	0.92382813	0.12182617	-0.18481445	-0.47387695	0	0	14/11/2017	14	11	2017	21:55:16	78916	0.9	21	55	16	0	0.059814453	3.3902344	-0.24047852	0.10424805	1.0053711	29.224609	0.2565918	0	0	0	0	0	0	0	0	0	1.0390625	0.0390625	0.36523438	-0.23925781	-0.044433594	-0.081542969	0	44330	0	0	0
1065	1066	1066	Category C	-0.35986328	0.071777344	0.81591797	0.11303711	-0.18457031	-0.47290039	0	0	14/11/2017	14	11	2017	21:55:17	78917	0	21	55	17	0	0.059814453	3.3902344	-0.23608398	0.10498047	1.0097656	22.841797	0.23242188	0	0	0	0	0	0	0	0	0	1.0424805	0.042480469	0.35083008	-0.12353516	-0.033203125	-0.19384766	0	44330	0	0	0
1066	1067	1067	Category C	-0.57592773	0.059814453	1.0197754	0.052001953	-0.17553711	-0.48046875	0	0	14/11/2017	14	11	2017	21:55:17	78917	0.111	21	55	17	0	0.059814453	3.3902344	-0.2355957	0.10620117	1.0175781	16.391357	0.34326172	0	0	0	0	0	0	0	0	0	1.0500488	0.050048828	0.38842773	-0.34008789	-0.046386719	0.001953125	0	44330	0	0	0
1067	1068	1068	Category C	-0.38378906	0.15576172	1.0319824	0.029541016	-0.16772461	-0.484375	0	0	14/11/2017	14	11	2017	21:55:17	78917	0.222	21	55	17	0	0.059814453	3.3902344	-0.23193359	0.10571289	1.0131836	11.432861	0.16064453	0	0	0	0	0	0	0	0	0	1.0446777	0.044677734	0.22021484	-0.15161133	0.049804688	0.018554688	0	44330	0	0	0
1068	1069	1069	Category C	-0.40795898	0.035888672	0.83984375	0.066650391	-0.16259766	-0.48535156	0	0	14/11/2017	14	11	2017	21:55:17	78917	0.333	21	55	17	0	0.059814453	3.3902344	-0.2265625	0.10571289	1.0114746	4.432373	0.25927734	0	0	0	0	0	0	0	0	0	1.041748	0.041748047	0.42285156	-0.18139648	-0.069824219	-0.17163086	0	44330	0	0	0
1069	1070	1070	Category C	-0.34790039	0.11987305	0.97192383	0.065185547	-0.17260742	-0.48046875	0	0	14/11/2017	14	11	2017	21:55:17	78917	0.444	21	55	17	0	0.059814453	3.3902344	-0.22998047	0.1081543	1.0161133	0.72216797	0.12646484	0	0	0	0	0	0	0	0	0	1.0473633	0.047363281	0.17358398	-0.11767578	0.011474609	-0.044189453	0	44330	0	0	0
1070	1071	1071	Category C	-0.11987305	0.10791016	0.83984375	0.03515625	-0.17797852	-0.47924805	0	0	14/11/2017	14	11	2017	21:55:17	78917	0.555	21	55	17	0	0.060546875	3.4272949	-0.22924805	0.109375	1.0119629	3.9619141	0.20385742	0	0	0	0	0	0	0	0	0	1.043457	0.043457031	0.28320313	0.109375	-0.001464844	-0.17211914	0	44330	0	0	0
1071	1072	1072	Category C	-0.53979492	0.17993164	1.0319824	0.13916016	-0.17041016	-0.47265625	0	0	14/11/2017	14	11	2017	21:55:17	78917	0.666	21	55	17	0	0.060546875	3.4272949	-0.22875977	0.10913086	1.0124512	4.9633789	0.31933594	0	0	0	0	0	0	0	0	0	1.0437012	0.043701172	0.40087891	-0.31079102	0.070556641	0.019287109	0	44330	0	0	0
1072	1073	1073	Category C	-0.38378906	0.11987305	0.93579102	0.004150391	-0.16357422	-0.48657227	0	0	14/11/2017	14	11	2017	21:55:17	78917	0.777	21	55	17	0	0.060546875	3.4272949	-0.22607422	0.11010742	1.0144043	5.6206055	0.17626953	0	0	0	0	0	0	0	0	0	1.045166	0.045166016	0.24584961	-0.1574707	0.009521484	-0.078613281	0	44330	0	0	0
1073	1074	1074	Category C	-0.45581055	0.083984375	0.93579102	0.084228516	-0.18139648	-0.4831543	0	0	14/11/2017	14	11	2017	21:55:17	78917	0.888	21	55	17	0	0.060546875	3.4272949	-0.22558594	0.11401367	1.0144043	5.4172363	0.24487305	0	0	0	0	0	0	0	0	0	1.0456543	0.045654297	0.33886719	-0.22998047	-0.030029297	-0.078613281	0	44330	0	0	0
1074	1075	1075	Category C	-0.53979492	0.13183594	0.88793945	0.065185547	-0.17260742	-0.48144531	0	0	14/11/2017	14	11	2017	21:55:18	78918	0	21	55	18	0	0.060546875	3.4272949	-0.22875977	0.11474609	1.0112305	2.9047852	0.33496094	0	0	0	0	0	0	0	0	0	1.0432129	0.043212891	0.45117188	-0.31079102	0.016845703	-0.12329102	0	44330	0	0	0
1075	1076	1076	Category C	-0.51586914	0.16796875	0.88793945	0.052734375	-0.17456055	-0.48339844	0	0	14/11/2017	14	11	2017	21:55:18	78918	0.1	21	55	18	0	0.060546875	3.4272949	-0.22753906	0.11254883	1.0092773	0.007568359	0.31738281	0	0	0	0	0	0	0	0	0	1.0407715	0.040771484	0.46459961	-0.28808594	0.055175781	-0.12133789	0	44330	0	0	0
1076	1077	1077	Category C	-0.35986328	0.11987305	0.98388672	0.083007813	-0.16918945	-0.48217773	0	0	14/11/2017	14	11	2017	21:55:18	78918	0.2	21	55	18	0	0.060546875	3.4272949	-0.22460938	0.11523438	1.0109863	2.282959	0.13769531	0	0	0	0	0	0	0	0	0	1.0422363	0.042236328	0.16699219	-0.13500977	0.004394531	-0.027099609	0	44330	0	0	0
1077	1078	1078	Category C	-0.53979492	0.16796875	0.99584961	0.058349609	-0.16235352	-0.48413086	0	0	14/11/2017	14	11	2017	21:55:18	78918	0.3	21	55	18	0	0.060546875	3.4272949	-0.22558594	0.11743164	1.0100098	2.2585449	0.31835938	0	0	0	0	0	0	0	0	0	1.0415039	0.041503906	0.37866211	-0.31396484	0.050292969	-0.014160156	0	44330	0	0	0
1078	1079	1079	Category J	-0.2277832	0.2277832	0.95996094	-0.034179688	0.086181641	-0.50634766	0	0	14/11/2017	14	11	2017	23:19:59	83999	0.199	23	19	59	0	0.060546875	3.4144043	-0.22802734	0.11791992	1.0085449	5.5310059	0.11987305	0	0	0	0	0	0	0	0	0	1.0407715	0.040771484	0.15893555	0.000244141	0.10961914	-0.048583984	0	44330	0	0	0
1079	1080	1080	Category J	-0.26391602	0.31176758	0.98388672	-0.058837891	0.1159668	-0.49682617	0	0	14/11/2017	14	11	2017	23:19:59	83999	0.3	23	19	59	0	0.060546875	3.4144043	-0.22680664	0.11865234	1.0070801	17.261719	0.19775391	0	0	0	0	0	0	0	0	0	1.0390625	0.0390625	0.25317383	-0.036865234	0.19287109	-0.023193359	0	44330	0	0	0
1080	1081	1081	Category J	-0.20385742	0.071777344	0.77978516	-0.048339844	0.12329102	-0.49243164	0	0	14/11/2017	14	11	2017	23:19:59	83999	0.4	23	19	59	0	0.060546875	3.4144043	-0.22460938	0.1171875	1.0085449	30.245117	0.23413086	0	0	0	0	0	0	0	0	0	1.0397949	0.039794922	0.29492188	0.020751953	-0.045410156	-0.22875977	0	44330	0	0	0
1081	1082	1082	Category J	-0.095947266	-0.011962891	1.223877	-0.035400391	0.12573242	-0.49560547	0	0	14/11/2017	14	11	2017	23:19:59	83999	0.5	23	19	59	0	0.059814453	3.407959	-0.22363281	0.1159668	1.0075684	55.605469	0.28173828	0	0	0	0	0	0	0	0	0	1.0385742	0.038574219	0.47192383	0.12768555	-0.12792969	0.21606445	0	44330	0	0	0
1082	1083	1083	Category J	0.2277832	-0.10791016	1.6318359	0.031494141	0.12670898	-0.49609375	0	0	14/11/2017	14	11	2017	23:19:59	83999	0.6	23	19	59	0	0.059814453	3.407959	-0.22216797	0.11523438	1.0095215	101.96313	0.79956055	0	0	0	0	0	0	0	0	0	1.0400391	0.040039063	1.2954102	0.44995117	-0.22314453	0.62231445	0	44330	0	0	0
1083	1084	1084	Category J	0	0.047851563	0.37182617	0.015625	0.14208984	-0.49023438	0	0	14/11/2017	14	11	2017	23:19:59	83999	0.7	23	19	59	0	0.059814453	3.407959	-0.22314453	0.11425781	1.0085449	119.21436	0.67797852	0	0	0	0	0	0	0	0	0	1.0393066	0.039306641	0.92651367	0.22314453	-0.06640625	-0.63671875	0	44330	0	0	0
1084	1085	1085	Category J	0.047851563	-0.15576172	0.46777344	-0.075195313	0.16577148	-0.47998047	0	0	14/11/2017	14	11	2017	23:19:59	83999	0.8	23	19	59	0	0.059814453	3.407959	-0.2199707	0.11328125	1.0109863	123.73511	0.6628418	0	0	0	0	0	0	0	0	0	1.0410156	0.041015625	1.0803223	0.26782227	-0.26904297	-0.54321289	0	44330	0	0	0
1085	1086	1086	Category J	-0.047851563	0.071777344	1.4157715	-0.1003418	0.14770508	-0.48339844	0	0	14/11/2017	14	11	2017	23:19:59	83999	0.9	23	19	59	0	0.059814453	3.407959	-0.21923828	0.11645508	1.0131836	125.94849	0.43945313	0	0	0	0	0	0	0	0	0	1.0432129	0.043212891	0.61865234	0.17138672	-0.044677734	0.40234375	0	44330	0	0	0
1086	1087	1087	Category J	0.39599609	-0.19189453	0.27587891	-0.10986328	0.029541016	-0.5	0	0	14/11/2017	14	11	2017	23:20:00	84000	0	23	20	0	0	0.059814453	3.407959	-0.21801758	0.11767578	1.013916	127.66455	1.0087891	0	0	0	0	0	0	0	0	0	1.0437012	0.043701172	1.6618652	0.61401367	-0.30957031	-0.73803711	0	44330	0	0	0
1087	1088	1088	Category J	-0.2878418	0.26391602	1.7998047	-0.12524414	0.052001953	-0.5	0	0	14/11/2017	14	11	2017	23:20:00	84000	0.1	23	20	0	0	0.059814453	3.407959	-0.21557617	0.1159668	1.0085449	131.83203	0.80786133	0	0	0	0	0	0	0	0	0	1.0380859	0.038085938	1.0109863	-0.072021484	0.14770508	0.79101563	0	44330	0	0	0
1088	1089	1089	Category J	0.2878418	-0.2277832	-0.023925781	-0.20019531	0.1328125	-0.46264648	0	0	14/11/2017	14	11	2017	23:20:00	84000	0.2	23	20	0	0	0.059814453	3.407959	-0.21166992	0.1171875	1.0070801	137.04614	1.1965332	0	0	0	0	0	0	0	0	0	1.0358887	0.035888672	1.8757324	0.49951172	-0.3449707	-1.0310059	0	44330	0	0	0
1089	1090	1090	Category J	-0.57592773	0.52783203	1.6079102	-0.17602539	0.090820313	-0.47631836	0	0	14/11/2017	14	11	2017	23:20:00	84000	0.3	23	20	0	0	0.059814453	3.407959	-0.21020508	0.11474609	1.0112305	143.69409	0.8125	0	0	0	0	0	0	0	0	0	1.0390625	0.0390625	1.3752441	-0.36547852	0.4128418	0.59643555	0	44330	0	0	0
1090	1091	1091	Category J	0.55175781	-0.19189453	0.77978516	-0.30395508	0.087158203	-0.42700195	0	0	14/11/2017	14	11	2017	23:20:00	84000	0.4	23	20	0	0	0.059814453	3.407959	-0.2097168	0.11352539	1.0109863	147.87646	0.85253906	0	0	0	0	0	0	0	0	0	1.0388184	0.038818359	1.298584	0.76147461	-0.30541992	-0.23120117	0	44330	0	0	0
1091	1092	1092	Category J	0.11987305	0.32397461	2.2797852	-0.03515625	0.12768555	-0.49365234	0	0	14/11/2017	14	11	2017	23:20:00	84000	0.5	23	20	0	0	0.059814453	3.407959	-0.20703125	0.11450195	1.0083008	132.54297	1.3291016	0	0	0	0	0	0	0	0	0	1.0356445	0.035644531	1.8076172	0.3269043	0.20922852	1.2712402	0	44330	0	0	0
1092	1093	1093	Category J	-0.26391602	0.2878418	1.3439941	-0.12573242	0.19018555	-0.46459961	0	0	14/11/2017	14	11	2017	23:20:00	84000	0.6	23	20	0	0	0.059814453	3.407959	-0.20556641	0.11352539	1.0075684	81.717041	0.38330078	0	0	0	0	0	0	0	0	0	1.0344238	0.034423828	0.56884766	-0.058105469	0.17407227	0.33618164	0	44330	0	0	0
1093	1094	1094	Category J	0.14379883	-0.035888672	-0.071777344	-0.16796875	0.21850586	-0.44238281	0	0	14/11/2017	14	11	2017	23:20:00	84000	0.7	23	20	0	0	0.059814453	3.407959	-0.2019043	0.11450195	1.0080566	54.064697	1.1437988	0	0	0	0	0	0	0	0	0	1.0344238	0.034423828	1.5761719	0.34570313	-0.15039063	-1.079834	0	44330	0	0	0
1094	1095	1095	Category J	-0.31176758	0.34790039	1.4279785	-0.15673828	0.18383789	-0.46166992	0	0	14/11/2017	14	11	2017	23:20:00	84000	0.8	23	20	0	0	0.059814453	3.407959	-0.2019043	0.11474609	1.0085449	34.432617	0.49194336	0	0	0	0	0	0	0	0	0	1.0351563	0.03515625	0.76171875	-0.10961914	0.23291016	0.41918945	0	44330	0	0	0
1095	1096	1096	Category J	0.40795898	-0.011962891	0.80395508	-0.21875	0.15625	-0.44946289	0	0	14/11/2017	14	11	2017	23:20:00	84000	0.9	23	20	0	0	0.059814453	3.407959	-0.20166016	0.11499023	1.0070801	13.127197	0.6550293	0	0	0	0	0	0	0	0	0	1.0334473	0.033447266	0.93994141	0.60961914	-0.12695313	-0.203125	0	44330	0	0	0
1096	1097	1097	Category J	-0.035888672	0.25195313	2.171875	0.014160156	0.16064453	-0.48364258	0	0	14/11/2017	14	11	2017	23:20:01	84001	0	23	20	1	0	0.059814453	3.407959	-0.19824219	0.11743164	1.0078125	2.9267578	1.1828613	0	0	0	0	0	0	0	0	0	1.0336914	0.033691406	1.4606934	0.16235352	0.13427734	1.1638184	0	44330	0	0	0
1097	1098	1098	Category J	-0.38378906	0.071777344	0.98388672	-0.097167969	0.19628906	-0.4675293	0	0	14/11/2017	14	11	2017	23:20:01	84001	0.1	23	20	1	0	0.059814453	3.407959	-0.19458008	0.1171875	1.0100098	20.06958	0.19628906	0	0	0	0	0	0	0	0	0	1.0351563	0.03515625	0.26074219	-0.18896484	-0.045410156	-0.026123047	0	44330	0	0	0
1098	1099	1099	Category J	-0.047851563	0.047851563	0.31176758	-0.1550293	0.20556641	-0.44946289	0	0	14/11/2017	14	11	2017	23:20:01	84001	0.2	23	20	1	0	0.059814453	3.407959	-0.19189453	0.11865234	1.010498	34.002197	0.71704102	0	0	0	0	0	0	0	0	0	1.0354004	0.035400391	0.91381836	0.14404297	-0.070800781	-0.69873047	0	44330	0	0	0
1099	1100	1100	Category J	-0.58789063	0.38378906	1.6918945	-0.10791016	0.16308594	-0.47607422	0	0	14/11/2017	14	11	2017	23:20:01	84001	0.3	23	20	1	0	0.059814453	3.407959	-0.19140625	0.12060547	1.0109863	42.496094	0.83056641	0	0	0	0	0	0	0	0	0	1.0358887	0.035888672	1.340332	-0.39624023	0.26293945	0.68066406	0	44330	0	0	0
1100	1101	1101	Category J	0.19189453	0.059814453	1.0197754	-0.17553711	0.16357422	-0.45898438	0	0	14/11/2017	14	11	2017	23:20:01	84001	0.4	23	20	1	0	0.059814453	3.407959	-0.18823242	0.11914063	1.0075684	49.970947	0.38500977	0	0	0	0	0	0	0	0	0	1.0319824	0.031982422	0.4519043	0.38012695	-0.059326172	0.011962891	0	44330	0	0	0
1101	1102	1102	Category J	0	0.20385742	1.487793	0.041259766	0.15161133	-0.48046875	0	0	14/11/2017	14	11	2017	23:20:01	84001	0.5	23	20	1	0	0.059814453	3.407959	-0.18286133	0.1171875	1.0117188	60.02417	0.51708984	0	0	0	0	0	0	0	0	0	1.0349121	0.034912109	0.74536133	0.18286133	0.086425781	0.47583008	0	44330	0	0	0
1102	1103	1103	Category J	-0.2878418	-0.035888672	1.2119141	-0.032470703	0.17651367	-0.47851563	0	0	14/11/2017	14	11	2017	23:20:01	84001	0.6	23	20	1	0	0.059814453	3.407959	-0.17822266	0.11938477	1.012207	56.730957	0.27563477	0	0	0	0	0	0	0	0	0	1.034668	0.034667969	0.46435547	-0.109375	-0.15527344	0.19946289	0	44330	0	0	0
1103	1104	1104	Category J	-0.39599609	0.047851563	0.47998047	-0.13867188	0.20410156	-0.45629883	0	0	14/11/2017	14	11	2017	23:20:01	84001	0.7	23	20	1	0	0.059814453	3.407959	-0.17358398	0.12109375	1.0141602	47.572998	0.58300781	0	0	0	0	0	0	0	0	0	1.0358887	0.035888672	0.82958984	-0.22216797	-0.073242188	-0.53417969	0	44330	0	0	0
1104	1105	1105	Category J	0.15576172	0.14379883	1.4038086	-0.089599609	0.19311523	-0.46655273	0	0	14/11/2017	14	11	2017	23:20:01	84001	0.8	23	20	1	0	0.059814453	3.407959	-0.17016602	0.12036133	1.0129395	45.734375	0.50927734	0	0	0	0	0	0	0	0	0	1.0341797	0.034179688	0.73999023	0.32592773	0.023193359	0.390625	0	44330	0	0	0
1105	1106	1106	Category J	-0.2277832	0.19189453	1.6437988	-0.015625	0.12988281	-0.4921875	0	0	14/11/2017	14	11	2017	23:20:01	84001	0.9	23	20	1	0	0.059814453	3.407959	-0.16430664	0.12109375	1.0144043	35.588135	0.63623047	0	0	0	0	0	0	0	0	0	1.0349121	0.034912109	0.76318359	-0.063232422	0.070556641	0.62915039	0	44330	0	0	0
1106	1107	1107	Category J	0.083984375	0.13183594	0.6237793	-0.19165039	0.14550781	-0.46533203	0	0	14/11/2017	14	11	2017	23:20:02	84002	0	23	20	2	0	0.059814453	3.407959	-0.16259766	0.12133789	1.0200195	26.480957	0.46679688	0	0	0	0	0	0	0	0	0	1.0400391	0.040039063	0.65307617	0.24658203	0.010253906	-0.39624023	0	44330	0	0	0
1107	1108	1108	Category J	0.2277832	0.13183594	0.83984375	-0.021972656	0.12597656	-0.49560547	0	0	14/11/2017	14	11	2017	23:20:02	84002	0.1	23	20	2	0	0.059814453	3.407959	-0.15649414	0.12060547	1.0212402	16.428467	0.42529297	0	0	0	0	0	0	0	0	0	1.0402832	0.040283203	0.5769043	0.38427734	0.010986328	-0.18139648	0	44330	0	0	0
1108	1109	1109	Category J	-0.43188477	0.31176758	1.4157715	-0.0546875	0.16894531	-0.48095703	0	0	14/11/2017	14	11	2017	23:20:02	84002	0.2	23	20	2	0	0.059814453	3.407959	-0.15722656	0.12133789	1.0187988	21.432129	0.51879883	0	0	0	0	0	0	0	0	0	1.0378418	0.037841797	0.86181641	-0.27441406	0.19018555	0.39672852	0	44330	0	0	0
1109	1110	1110	Category J	-0.16796875	0.23999023	0.64794922	-0.053710938	0.16479492	-0.47973633	0	0	14/11/2017	14	11	2017	23:20:02	84002	0.3	23	20	2	0	0.059814453	3.407959	-0.15478516	0.12109375	1.0231934	34.268066	0.39379883	0	0	0	0	0	0	0	0	0	1.0419922	0.041992188	0.50683594	-0.012939453	0.11865234	-0.37524414	0	44330	0	0	0
1110	1111	1111	Category J	-0.15576172	0.071777344	1.0559082	0.030029297	0.20483398	-0.46875	0	0	14/11/2017	14	11	2017	23:20:02	84002	0.4	23	20	2	0	0.059814453	3.407959	-0.14990234	0.12133789	1.0227051	48.288574	0.060058594	0	0	0	0	0	0	0	0	0	1.0407715	0.040771484	0.088623047	-0.005615234	-0.049560547	0.032958984	0	44330	0	0	0
1111	1112	1112	Category J	-0.023925781	0.25195313	1.1757813	0.078857422	0.12158203	-0.48803711	0	0	14/11/2017	14	11	2017	23:20:02	84002	0.5	23	20	2	0	0.059814453	3.407959	-0.14868164	0.12231445	1.0239258	58.0354	0.23535156	0	0	0	0	0	0	0	0	0	1.0419922	0.041992188	0.40600586	0.12475586	0.12939453	0.15161133	0	44330	0	0	0
1112	1113	1113	Category J	-0.27587891	0.35986328	1.0078125	0.07421875	0.17138672	-0.47119141	0	0	14/11/2017	14	11	2017	23:20:02	84002	0.6	23	20	2	0	0.059814453	3.407959	-0.14624023	0.12109375	1.0222168	73.456787	0.27172852	0	0	0	0	0	0	0	0	0	1.0397949	0.039794922	0.38256836	-0.12939453	0.23852539	-0.014404297	0	44330	0	0	0
1113	1114	1114	Category E	-0.35986328	0.20385742	0.76782227	0.109375	0.140625	-0.47753906	0	0	14/11/2017	14	11	2017	23:20:03	84003	0.099	23	20	3	0	0.059814453	3.407959	-0.14135742	0.12109375	1.020752	81.015381	0.34423828	0	0	0	0	0	0	0	0	0	1.0375977	0.037597656	0.55395508	-0.21826172	0.082519531	-0.25292969	0	44330	0	0	0
1114	1115	1115	Category E	-0.21582031	0	0.85180664	0.12158203	0.14331055	-0.47509766	0	0	14/11/2017	14	11	2017	23:20:03	84003	0.199	23	20	3	0	0.059814453	3.407959	-0.14355469	0.11914063	1.0234375	84.365967	0.22094727	0	0	0	0	0	0	0	0	0	1.0402832	0.040283203	0.36279297	-0.072021484	-0.11914063	-0.17163086	0	44330	0	0	0
1115	1116	1116	Category E	-0.17993164	0.2277832	1.1398926	0.22583008	0.10546875	-0.44750977	0	0	14/11/2017	14	11	2017	23:20:03	84003	0.3	23	20	3	0	0.060302734	3.4256836	-0.14404297	0.11767578	1.0246582	93.736572	0.16308594	0	0	0	0	0	0	0	0	0	1.0415039	0.041503906	0.26098633	-0.035644531	0.11010742	0.11499023	0	44330	0	0	0
1116	1117	1117	Category E	-0.16796875	0.27587891	1.0559082	0.23876953	0.16650391	-0.41943359	0	0	14/11/2017	14	11	2017	23:20:03	84003	0.4	23	20	3	0	0.060302734	3.4256836	-0.13818359	0.12084961	1.0349121	89.118164	0.15893555	0	0	0	0	0	0	0	0	0	1.0510254	0.051025391	0.20532227	-0.029541016	0.15478516	0.020751953	0	44330	0	0	0
1117	1118	1118	Category E	-0.57592773	0.14379883	0.97192383	0.17578125	0.1496582	-0.4543457	0	0	14/11/2017	14	11	2017	23:20:03	84003	0.5	23	20	3	0	0.060302734	3.4256836	-0.14160156	0.11987305	1.0383301	80.777344	0.43969727	0	0	0	0	0	0	0	0	0	1.0549316	0.054931641	0.52441406	-0.43408203	0.023681641	-0.06640625	0	44330	0	0	0
1118	1119	1119	Category E	-0.083984375	0.10791016	0.83984375	0.098632813	0.16162109	-0.46899414	0	0	14/11/2017	14	11	2017	23:20:03	84003	0.6	23	20	3	0	0.060302734	3.4256836	-0.14306641	0.11987305	1.0385742	66.099854	0.20751953	0	0	0	0	0	0	0	0	0	1.0551758	0.055175781	0.26977539	0.059082031	-0.011962891	-0.19873047	0	44330	0	0	0
1119	1120	1120	Category E	-0.14379883	0.011962891	1.1398926	0.17724609	0.1628418	-0.45019531	0	0	14/11/2017	14	11	2017	23:20:03	84003	0.7	23	20	3	0	0.060302734	3.4256836	-0.14526367	0.1184082	1.0375977	48.837646	0.14746094	0	0	0	0	0	0	0	0	0	1.0544434	0.054443359	0.20996094	0.001464844	-0.10644531	0.10205078	0	44330	0	0	0
1120	1121	1121	Category E	-0.15576172	-0.011962891	0.92382813	0.13671875	0.16918945	-0.45947266	0	0	14/11/2017	14	11	2017	23:20:03	84003	0.8	23	20	3	0	0.060302734	3.4256836	-0.14624023	0.11694336	1.0373535	25.319824	0.17211914	0	0	0	0	0	0	0	0	0	1.0541992	0.054199219	0.25219727	-0.009277344	-0.12890625	-0.11352539	0	44330	0	0	0
1121	1122	1122	Category E	-0.16796875	0.011962891	1.1518555	0.15673828	0.13842773	-0.46386719	0	0	14/11/2017	14	11	2017	23:20:03	84003	0.9	23	20	3	0	0.060302734	3.4256836	-0.15136719	0.11645508	1.0385742	1.7595215	0.1550293	0	0	0	0	0	0	0	0	0	1.0559082	0.055908203	0.23413086	-0.016357422	-0.10449219	0.11303711	0	44330	0	0	0
1122	1123	1123	Category E	-0.27587891	0.035888672	0.92382813	0.12792969	0.1628418	-0.46362305	0	0	14/11/2017	14	11	2017	23:20:04	84004	0	23	20	4	0	0.060302734	3.4256836	-0.15917969	0.1171875	1.0354004	10.025879	0.18066406	0	0	0	0	0	0	0	0	0	1.0539551	0.053955078	0.30957031	-0.11645508	-0.081298828	-0.11157227	0	44330	0	0	0
1123	1124	1124	Category E	-0.083984375	0.047851563	1.2358398	0.1328125	0.15966797	-0.46875	0	0	14/11/2017	14	11	2017	23:20:04	84004	0.1	23	20	4	0	0.060302734	3.4256836	-0.16674805	0.11914063	1.026123	4.8933105	0.23632813	0	0	0	0	0	0	0	0	0	1.0463867	0.046386719	0.36376953	0.082763672	-0.071289063	0.20947266	0	44330	0	0	0
1124	1125	1125	Category E	-0.14379883	0.37182617	1.1757813	0.14599609	0.11767578	-0.47338867	0	0	14/11/2017	14	11	2017	23:20:04	84004	0.2	23	20	4	0	0.060302734	3.4256836	-0.17480469	0.11962891	1.0332031	8.6948242	0.29101563	0	0	0	0	0	0	0	0	0	1.0546875	0.0546875	0.42553711	0.031005859	0.25195313	0.14233398	0	44330	0	0	0
1125	1126	1126	Category E	-0.17993164	0.25195313	1.0678711	0.09765625	0.1640625	-0.47119141	0	0	14/11/2017	14	11	2017	23:20:04	84004	0.3	23	20	4	0	0.060302734	3.4256836	-0.18017578	0.12060547	1.0383301	17.938232	0.13427734	0	0	0	0	0	0	0	0	0	1.060791	0.060791016	0.16064453	0.000244141	0.13110352	0.029296875	0	44330	0	0	0
1126	1127	1127	Category E	-0.011962891	-0.023925781	0.59985352	0.029785156	0.14990234	-0.48583984	0	0	14/11/2017	14	11	2017	23:20:04	84004	0.4	23	20	4	0	0.060302734	3.4256836	-0.1875	0.12109375	1.0327148	20.3479	0.48901367	0	0	0	0	0	0	0	0	0	1.0566406	0.056640625	0.75366211	0.17553711	-0.14501953	-0.43286133	0	44330	0	0	0
1127	1128	1128	Category E	0.023925781	0.17993164	0.88793945	0.039794922	0.13964844	-0.48901367	0	0	14/11/2017	14	11	2017	23:20:04	84004	0.5	23	20	4	0	0.060302734	3.4256836	-0.19555664	0.125	1.0405273	18.598877	0.27294922	0	0	0	0	0	0	0	0	0	1.0661621	0.066162109	0.42700195	0.21948242	0.0546875	-0.15258789	0	44330	0	0	0
1128	1129	1129	Category E	-0.071777344	-0.035888672	1.3078613	0.038818359	0.18505859	-0.47119141	0	0	14/11/2017	14	11	2017	23:20:04	84004	0.6	23	20	4	0	0.060302734	3.4256836	-0.19897461	0.12280273	1.0324707	18.366211	0.34228516	0	0	0	0	0	0	0	0	0	1.0585938	0.05859375	0.5612793	0.12719727	-0.15869141	0.27514648	0	44330	0	0	0
1129	1130	1130	Category E	-0.2277832	0.047851563	1.0559082	0.064208984	0.12866211	-0.4909668	0	0	14/11/2017	14	11	2017	23:20:04	84004	0.7	23	20	4	0	0.060302734	3.4256836	-0.20629883	0.12792969	1.0439453	23.37207	0.083740234	0	0	0	0	0	0	0	0	0	1.0717773	0.071777344	0.11328125	-0.021240234	-0.080078125	0.01171875	0	44330	0	0	0
1130	1131	1131	Category E	-0.20385742	0.11987305	0.74389648	-0.000976563	0.16259766	-0.48193359	0	0	14/11/2017	14	11	2017	23:20:04	84004	0.8	23	20	4	0	0.060302734	3.4256836	-0.2043457	0.11938477	1.0356445	23.894775	0.29174805	0	0	0	0	0	0	0	0	0	1.0622559	0.062255859	0.29272461	0.000488281	0.000244141	-0.29174805	0	44330	0	0	0
1131	1132	1132	Category E	0.047851563	0.11987305	1.0078125	0.052734375	0.1574707	-0.47949219	0	0	14/11/2017	14	11	2017	23:20:04	84004	0.9	23	20	4	0	0.060302734	3.4256836	-0.21386719	0.1237793	1.0415039	16.661621	0.26391602	0	0	0	0	0	0	0	0	0	1.0705566	0.070556641	0.29956055	0.26171875	-0.00390625	-0.033691406	0	44330	0	0	0
1132	1133	1133	Category E	-0.10791016	0.2277832	1.079834	0.094726563	0.12524414	-0.47949219	0	0	14/11/2017	14	11	2017	23:20:05	84005	0	23	20	5	0	0.060302734	3.4256836	-0.21826172	0.12255859	1.0239258	10.055176	0.16235352	0	0	0	0	0	0	0	0	0	1.0541992	0.054199219	0.27124023	0.11035156	0.10498047	0.055664063	0	44330	0	0	0
1133	1134	1134	Category E	-0.20385742	0.11987305	1.0078125	0.007324219	0.15576172	-0.48657227	0	0	14/11/2017	14	11	2017	23:20:05	84005	0.1	23	20	5	0	0.060302734	3.4256836	-0.21826172	0.12109375	1.0205078	8.9604492	0.019287109	0	0	0	0	0	0	0	0	0	1.0505371	0.050537109	0.028808594	0.014404297	-0.001220703	-0.012695313	0	44330	0	0	0
1134	1135	1135	Category E	-0.3359375	0.15576172	0.89990234	-0.043945313	0.15039063	-0.48217773	0	0	14/11/2017	14	11	2017	23:20:05	84005	0.2	23	20	5	0	0.060302734	3.4256836	-0.22094727	0.12426758	1.0332031	10.252686	0.17871094	0	0	0	0	0	0	0	0	0	1.0639648	0.063964844	0.27954102	-0.11474609	0.031494141	-0.13330078	0	44330	0	0	0
1135	1136	1136	Category E	0.023925781	0.25195313	1.0197754	0.012695313	0.14526367	-0.48999023	0	0	14/11/2017	14	11	2017	23:20:05	84005	0.3	23	20	5	0	0.060302734	3.4256836	-0.2175293	0.12255859	1.029541	4.8205566	0.27392578	0	0	0	0	0	0	0	0	0	1.0595703	0.059570313	0.38061523	0.24145508	0.12915039	-0.009765625	0	44330	0	0	0
1136	1137	1137	Category E	-0.15576172	0.047851563	1.1757813	0.067138672	0.16918945	-0.47216797	0	0	14/11/2017	14	11	2017	23:20:05	84005	0.4	23	20	5	0	0.060302734	3.4256836	-0.22338867	0.1237793	1.0322266	5.1503906	0.17578125	0	0	0	0	0	0	0	0	0	1.0632324	0.063232422	0.28710938	0.067626953	-0.075927734	0.14331055	0	44330	0	0	0
1137	1138	1138	Category E	-0.17993164	0.10791016	0.97192383	0.080566406	0.14746094	-0.47729492	0	0	14/11/2017	14	11	2017	23:20:05	84005	0.5	23	20	5	0	0.060302734	3.4256836	-0.22290039	0.12304688	1.0170898	9.8659668	0.064208984	0	0	0	0	0	0	0	0	0	1.048584	0.048583984	0.10351563	0.04296875	-0.015136719	-0.045166016	0	44330	0	0	0
1138	1139	1139	Category E	-0.26391602	0.26391602	1.0078125	0.14404297	0.13745117	-0.47094727	0	0	14/11/2017	14	11	2017	23:20:05	84005	0.6	23	20	5	0	0.060302734	3.4256836	-0.22143555	0.1237793	1.0166016	8.0168457	0.14648438	0	0	0	0	0	0	0	0	0	1.0478516	0.047851563	0.19140625	-0.042236328	0.13989258	-0.008789063	0	44330	0	0	0
1139	1140	1140	Category E	-0.2878418	-0.059814453	0.69580078	0.10473633	0.1640625	-0.46679688	0	0	14/11/2017	14	11	2017	23:20:05	84005	0.7	23	20	5	0	0.060302734	3.4256836	-0.22241211	0.12426758	1.0202637	11.847656	0.37866211	0	0	0	0	0	0	0	0	0	1.0515137	0.051513672	0.57373047	-0.065185547	-0.18408203	-0.32446289	0	44330	0	0	0
1140	1141	1141	Category E	-0.023925781	-0.059814453	1.2719727	0.13012695	0.15698242	-0.46508789	0	0	14/11/2017	14	11	2017	23:20:05	84005	0.8	23	20	5	0	0.060302734	3.4256836	-0.22070313	0.11987305	1.0114746	20.990234	0.37255859	0	0	0	0	0	0	0	0	0	1.0422363	0.042236328	0.63696289	0.19677734	-0.1796875	0.26025391	0	44330	0	0	0
1141	1142	1142	Category E	-0.13183594	0.23999023	0.97192383	0.17041016	0.11743164	-0.46704102	0	0	14/11/2017	14	11	2017	23:20:05	84005	0.9	23	20	5	0	0.060302734	3.4256836	-0.2265625	0.12182617	1.0131836	19.752686	0.15673828	0	0	0	0	0	0	0	0	0	1.0454102	0.045410156	0.25415039	0.094726563	0.11791992	-0.041259766	0	44330	0	0	0
1142	1143	1143	Category E	-0.17993164	0.23999023	1.0678711	0.10961914	0.1784668	-0.46484375	0	0	14/11/2017	14	11	2017	23:20:06	84006	0	23	20	6	0	0.060302734	3.4256836	-0.23388672	0.12158203	1.0112305	11.280518	0.14160156	0	0	0	0	0	0	0	0	0	1.0449219	0.044921875	0.22875977	0.053955078	0.11816406	0.056396484	0	44330	0	0	0
1143	1144	1144	Category E	-0.13183594	0.011962891	0.69580078	0.053955078	0.14501953	-0.48168945	0	0	14/11/2017	14	11	2017	23:20:06	84006	0.1	23	20	6	0	0.060302734	3.4256836	-0.2331543	0.12524414	1.010498	4.5568848	0.34960938	0	0	0	0	0	0	0	0	0	1.0446777	0.044677734	0.52978516	0.10131836	-0.11328125	-0.31469727	0	44330	0	0	0
1144	1145	1145	Category E	0	0.13183594	1.0439453	0.083496094	0.13623047	-0.48266602	0	0	14/11/2017	14	11	2017	23:20:06	84006	0.2	23	20	6	0	0.060302734	3.4256836	-0.23657227	0.12719727	1.0146484	7.2070313	0.23852539	0	0	0	0	0	0	0	0	0	1.0495605	0.049560547	0.27026367	0.23657227	0.004394531	0.029052734	0	44330	0	0	0
1145	1146	1146	Category E	-0.2277832	0.095947266	1.2597656	0.080322266	0.1730957	-0.46875	0	0	14/11/2017	14	11	2017	23:20:06	84006	0.3	23	20	6	0	0.060302734	3.4256836	-0.24829102	0.12841797	1.0068359	7.4333496	0.25561523	0	0	0	0	0	0	0	0	0	1.0449219	0.044921875	0.3059082	0.020507813	-0.032470703	0.25268555	0	44330	0	0	0
1146	1147	1147	Category E	-0.095947266	0	1.1159668	0.12304688	0.13598633	-0.47412109	0	0	14/11/2017	14	11	2017	23:20:06	84006	0.4	23	20	6	0	0.060302734	3.4256836	-0.25292969	0.12695313	0.99682617	0.37841797	0.234375	0	0	0	0	0	0	0	0	0	1.0361328	0.036132813	0.40307617	0.15698242	-0.12695313	0.11889648	0	44330	0	0	0
1147	1148	1148	Category E	-0.43188477	0.20385742	0.82788086	0.13916016	0.16992188	-0.45849609	0	0	14/11/2017	14	11	2017	23:20:06	84006	0.5	23	20	6	0	0.060302734	3.4256836	-0.25537109	0.125	1.0012207	4.5065918	0.25952148	0	0	0	0	0	0	0	0	0	1.0410156	0.041015625	0.42871094	-0.17626953	0.078613281	-0.17333984	0	44330	0	0	0
1148	1149	1149	Category E	-0.2277832	0.023925781	1.1999512	0.080078125	0.1796875	-0.46777344	0	0	14/11/2017	14	11	2017	23:20:06	84006	0.6	23	20	6	0	0.060302734	3.4256836	-0.26171875	0.12524414	1.0024414	0.17651367	0.22436523	0	0	0	0	0	0	0	0	0	1.0437012	0.043701172	0.33251953	0.033935547	-0.10131836	0.19726563	0	44330	0	0	0
1149	1150	1150	Category E	0.059814453	0.14379883	0.92382813	0.17358398	0.16796875	-0.44921875	0	0	14/11/2017	14	11	2017	23:20:06	84006	0.7	23	20	6	0	0.060302734	3.4256836	-0.25830078	0.12207031	0.99584961	4.8220215	0.3269043	0	0	0	0	0	0	0	0	0	1.0361328	0.036132813	0.41186523	0.31811523	0.021484375	-0.072021484	0	44330	0	0	0
1150	1151	1151	Category E	-0.023925781	0.16796875	0.94799805	0.18115234	0.15771484	-0.44921875	0	0	14/11/2017	14	11	2017	23:20:06	84006	0.8	23	20	6	0	0.060302734	3.4256836	-0.25732422	0.11962891	1.0048828	1.9523926	0.24511719	0	0	0	0	0	0	0	0	0	1.0441895	0.044189453	0.33862305	0.23339844	0.048095703	-0.056884766	0	44330	0	0	0
1151	1152	1152	Category E	-0.35986328	0.083984375	0.89990234	0.14990234	0.17895508	-0.45214844	0	0	14/11/2017	14	11	2017	23:20:06	84006	0.9	23	20	6	0	0.060302734	3.4256836	-0.25854492	0.12036133	1.0039063	0.29858398	0.1496582	0	0	0	0	0	0	0	0	0	1.0437012	0.043701172	0.24194336	-0.10107422	-0.036376953	-0.10400391	0	44330	0	0	0
1152	1153	1153	Category E	0.011962891	0.11987305	0.81591797	0.11474609	0.16259766	-0.46777344	0	0	14/11/2017	14	11	2017	23:20:07	84007	0	23	20	7	0	0.060302734	3.4256836	-0.2590332	0.11962891	1.0019531	2.8718262	0.32885742	0	0	0	0	0	0	0	0	0	1.041748	0.041748047	0.45727539	0.27099609	0	-0.18603516	0	44330	0	0	0
1153	1154	1154	Category E	-0.63598633	-0.071777344	1.1518555	0.19384766	0.1730957	-0.43261719	0	0	14/11/2017	14	11	2017	23:20:07	84007	0.1	23	20	7	0	0.060058594	3.3386719	-0.26098633	0.11669922	1.0009766	8.1818848	0.44580078	0	0	0	0	0	0	0	0	0	1.0410156	0.041015625	0.71411133	-0.37475586	-0.18847656	0.15063477	0	44330	0	0	0
1154	1155	1155	Category E	-0.56396484	0.011962891	0.98388672	0.14990234	0.17529297	-0.45214844	0	0	14/11/2017	14	11	2017	23:20:07	84007	0.2	23	20	7	0	0.060058594	3.3386719	-0.25878906	0.1159668	1.0014648	9.4621582	0.32275391	0	0	0	0	0	0	0	0	0	1.0407715	0.040771484	0.42700195	-0.30493164	-0.10400391	-0.017578125	0	44330	0	0	0
1155	1156	1156	Category E	-0.059814453	0.43188477	1.7038574	0.33032227	0.14111328	-0.37133789	0	0	14/11/2017	14	11	2017	23:20:07	84007	0.3	23	20	7	0	0.060058594	3.3386719	-0.2578125	0.11791992	1.0065918	7.8317871	0.78955078	0	0	0	0	0	0	0	0	0	1.0458984	0.045898438	1.2087402	0.19799805	0.3137207	0.69702148	0	44330	0	0	0
1156	1157	1157	Category E	-0.63598633	0.035888672	1.2597656	0.21191406	0.16992188	-0.43579102	0	0	14/11/2017	14	11	2017	23:20:07	84007	0.4	23	20	7	0	0.060058594	3.3386719	-0.25756836	0.11547852	1.0046387	11.034912	0.46313477	0	0	0	0	0	0	0	0	0	1.0437012	0.043701172	0.71289063	-0.37817383	-0.079589844	0.25488281	0	44330	0	0	0
1157	1158	1158	Category E	-0.64794922	0.16796875	1.0078125	0.24609375	0.11474609	-0.43408203	0	0	14/11/2017	14	11	2017	23:20:07	84007	0.5	23	20	7	0	0.060058594	3.3386719	-0.25683594	0.11279297	1.0024414	15.016602	0.39477539	0	0	0	0	0	0	0	0	0	1.0410156	0.041015625	0.45092773	-0.39086914	0.054931641	0.005126953	0	44330	0	0	0
1158	1159	1159	Category E	-0.39599609	0.10791016	0.88793945	0.16333008	0.13525391	-0.46191406	0	0	14/11/2017	14	11	2017	23:20:07	84007	0.6	23	20	7	0	0.060058594	3.3386719	-0.25463867	0.11279297	1.0026855	15.489014	0.18188477	0	0	0	0	0	0	0	0	0	1.0407715	0.040771484	0.26098633	-0.14111328	-0.004882813	-0.11474609	0	44330	0	0	0
1159	1160	1160	Category E	-0.34790039	0.20385742	0.97192383	0.24267578	0.17797852	-0.40991211	0	0	14/11/2017	14	11	2017	23:20:07	84007	0.7	23	20	7	0	0.060058594	3.3386719	-0.25830078	0.11254883	1.0031738	12.905518	0.13134766	0	0	0	0	0	0	0	0	0	1.0419922	0.041992188	0.21166992	-0.089355469	0.091064453	-0.03125	0	44330	0	0	0
1160	1161	1161	Category E	-0.6237793	0.035888672	0.86376953	0.20410156	0.18359375	-0.42138672	0	0	14/11/2017	14	11	2017	23:20:07	84007	0.8	23	20	7	0	0.060058594	3.3386719	-0.26074219	0.11352539	0.99951172	10.320557	0.39501953	0	0	0	0	0	0	0	0	0	1.0393066	0.039306641	0.57641602	-0.36279297	-0.077636719	-0.13574219	0	44330	0	0	0
1161	1162	1162	Category E	-0.70776367	0.035888672	0.97192383	0.10791016	0.17456055	-0.46166992	0	0	14/11/2017	14	11	2017	23:20:07	84007	0.9	23	20	7	0	0.060058594	3.3386719	-0.26293945	0.11499023	1.0021973	9.9824219	0.45263672	0	0	0	0	0	0	0	0	0	1.0424805	0.042480469	0.55419922	-0.44458008	-0.079101563	-0.030273438	0	44330	0	0	0
1162	1163	1163	Category E	-0.38378906	0.059814453	0.89990234	0.084960938	0.1862793	-0.46459961	0	0	14/11/2017	14	11	2017	23:20:08	84008	0	23	20	8	0	0.060058594	3.3386719	-0.26367188	0.11743164	1.0004883	8.4411621	0.16699219	0	0	0	0	0	0	0	0	0	1.0412598	0.041259766	0.27832031	-0.11987305	-0.057617188	-0.10058594	0	44330	0	0	0
1163	1164	1164	Category E	-0.63598633	0.083984375	0.92382813	0.1003418	0.18164063	-0.46484375	0	0	14/11/2017	14	11	2017	23:20:08	84008	0.1	23	20	8	0	0.060058594	3.3386719	-0.26391602	0.11816406	1.0012207	3.6801758	0.38134766	0	0	0	0	0	0	0	0	0	1.0422363	0.042236328	0.48364258	-0.37182617	-0.034179688	-0.077392578	0	44330	0	0	0
1164	1165	1165	Category E	-0.38378906	-0.071777344	0.88793945	0.14624023	0.15795898	-0.45874023	0	0	14/11/2017	14	11	2017	23:20:08	84008	0.2	23	20	8	0	0.060058594	3.3386719	-0.26879883	0.11987305	0.99804688	0.5859375	0.24902344	0	0	0	0	0	0	0	0	0	1.0407715	0.040771484	0.41674805	-0.11474609	-0.19165039	-0.11010742	0	44330	0	0	0
1165	1166	1166	Category E	-0.63598633	0.10791016	0.95996094	0.16918945	0.14038086	-0.45874023	0	0	14/11/2017	14	11	2017	23:20:08	84008	0.3	23	20	8	0	0.060058594	3.3386719	-0.27075195	0.11523438	0.99194336	0.43701172	0.36645508	0	0	0	0	0	0	0	0	0	1.034668	0.034667969	0.40454102	-0.36499023	-0.007324219	-0.031982422	0	44330	0	0	0
1166	1167	1167	Category E	-0.25195313	0.11987305	0.91186523	0.19091797	0.13745117	-0.44848633	0	0	14/11/2017	14	11	2017	23:20:08	84008	0.4	23	20	8	0	0.060058594	3.3386719	-0.27270508	0.11254883	0.98876953	1.5373535	0.079833984	0	0	0	0	0	0	0	0	0	1.0317383	0.031738281	0.10498047	0.020751953	0.007080078	-0.076904297	0	44330	0	0	0
1167	1168	1168	Category E	-0.56396484	0.083984375	1.1518555	0.15063477	0.15039063	-0.46508789	0	0	14/11/2017	14	11	2017	23:20:08	84008	0.5	23	20	8	0	0.060058594	3.3386719	-0.27636719	0.11401367	0.99584961	4.6923828	0.32836914	0	0	0	0	0	0	0	0	0	1.0397949	0.039794922	0.47338867	-0.28735352	-0.030029297	0.15576172	0	44330	0	0	0
1168	1169	1169	Category E	-0.29980469	0.17993164	0.88793945	0.063476563	0.14453125	-0.48461914	0	0	14/11/2017	14	11	2017	23:20:08	84008	0.6	23	20	8	0	0.060058594	3.3386719	-0.27783203	0.11181641	0.99682617	7.7331543	0.13012695	0	0	0	0	0	0	0	0	0	1.0407715	0.040771484	0.19873047	-0.021728516	0.068115234	-0.10888672	0	44330	0	0	0
1169	1170	1170	Category E	-0.40795898	-0.15576172	0.94799805	0.058105469	0.13500977	-0.48803711	0	0	14/11/2017	14	11	2017	23:20:08	84008	0.7	23	20	8	0	0.060058594	3.3386719	-0.28344727	0.11132813	0.99414063	6.8776855	0.29833984	0	0	0	0	0	0	0	0	0	1.0397949	0.039794922	0.43774414	-0.12426758	-0.26708984	-0.046142578	0	44330	0	0	0
1170	1171	1171	Category E	-0.21582031	0.15576172	1.2478027	0.041503906	0.14282227	-0.48461914	0	0	14/11/2017	14	11	2017	23:20:08	84008	0.8	23	20	8	0	0.060058594	3.3386719	-0.28588867	0.11132813	0.99023438	6.5695801	0.27026367	0	0	0	0	0	0	0	0	0	1.0368652	0.036865234	0.37182617	0.070068359	0.044189453	0.25732422	0	44330	0	0	0
1171	1172	1172	Category E	-0.23999023	0.2277832	0.87597656	0.048583984	0.14501953	-0.48461914	0	0	14/11/2017	14	11	2017	23:20:08	84008	0.9	23	20	8	0	0.060058594	3.3386719	-0.28662109	0.11279297	0.99658203	8.9584961	0.17285156	0	0	0	0	0	0	0	0	0	1.0432129	0.043212891	0.28222656	0.046630859	0.11474609	-0.12060547	0	44330	0	0	0
1172	1173	1173	Category E	-0.26391602	0.17993164	1.0678711	-0.014648438	0.15625	-0.48217773	0	0	14/11/2017	14	11	2017	23:20:09	84009	0	23	20	9	0	0.060058594	3.3386719	-0.2902832	0.11450195	0.99658203	17.752686	0.099853516	0	0	0	0	0	0	0	0	0	1.0444336	0.044433594	0.16259766	0.026367188	0.065185547	0.071044922	0	44330	0	0	0
1173	1174	1174	Category E	-0.071777344	0.20385742	0.94799805	-0.043701172	0.15966797	-0.48413086	0	0	14/11/2017	14	11	2017	23:20:09	84009	0.1	23	20	9	0	0.060058594	3.3386719	-0.29125977	0.11474609	0.99536133	26.904297	0.24145508	0	0	0	0	0	0	0	0	0	1.043457	0.043457031	0.35595703	0.21948242	0.088867188	-0.047363281	0	44330	0	0	0
1174	1175	1175	Category E	-0.023925781	0.21582031	1.1398926	-0.014892578	0.13696289	-0.49121094	0	0	14/11/2017	14	11	2017	23:20:09	84009	0.2	23	20	9	0	0.060058594	3.3386719	-0.29370117	0.11523438	0.99291992	37.953857	0.32299805	0	0	0	0	0	0	0	0	0	1.041748	0.041748047	0.5168457	0.26977539	0.1003418	0.14672852	0	44330	0	0	0
1175	1176	1176	Category E	-0.059814453	0.095947266	1.0078125	-0.038818359	0.14941406	-0.48608398	0	0	14/11/2017	14	11	2017	23:20:09	84009	0.3	23	20	9	0	0.060058594	3.3386719	-0.29248047	0.11425781	0.99267578	45.08374	0.23388672	0	0	0	0	0	0	0	0	0	1.0412598	0.041259766	0.26635742	0.23266602	-0.018310547	0.014892578	0	44330	0	0	0
1176	1177	1177	Category E	0	0.17993164	0.97192383	-0.052001953	0.1706543	-0.47802734	0	0	14/11/2017	14	11	2017	23:20:09	84009	0.4	23	20	9	0	0.060058594	3.3386719	-0.29516602	0.11206055	0.9921875	48.085205	0.30371094	0	0	0	0	0	0	0	0	0	1.0415039	0.041503906	0.38354492	0.29516602	0.067626953	-0.020263672	0	44330	0	0	0
1177	1178	1178	Category E	-0.26391602	0.13183594	0.93579102	-0.087402344	0.16552734	-0.47607422	0	0	14/11/2017	14	11	2017	23:20:09	84009	0.5	23	20	9	0	0.060058594	3.3386719	-0.29589844	0.11181641	0.99267578	46.148682	0.068359375	0	0	0	0	0	0	0	0	0	1.0419922	0.041992188	0.10888672	0.031982422	0.019775391	-0.056884766	0	44330	0	0	0
1178	1179	1179	Category E	-0.13183594	0.083984375	0.59985352	-0.16064453	0.17260742	-0.45996094	0	0	14/11/2017	14	11	2017	23:20:09	84009	0.6	23	20	9	0	0.060058594	3.3386719	-0.29663086	0.1159668	0.99072266	33.509033	0.42529297	0	0	0	0	0	0	0	0	0	1.0405273	0.040527344	0.58764648	0.16479492	-0.031982422	-0.39086914	0	44330	0	0	0
1179	1180	1180	Category E	-0.45581055	0.035888672	0.99584961	-0.0625	0.1628418	-0.48217773	0	0	14/11/2017	14	11	2017	23:20:09	84009	0.7	23	20	9	0	0.060058594	3.3386719	-0.29516602	0.11523438	0.98828125	20.225586	0.17919922	0	0	0	0	0	0	0	0	0	1.0378418	0.037841797	0.24755859	-0.16040039	-0.079345703	0.007324219	0	44330	0	0	0
1180	1181	1181	Category E	-0.26391602	0.21582031	1.1518555	0.023681641	0.13061523	-0.4909668	0	0	14/11/2017	14	11	2017	23:20:09	84009	0.8	23	20	9	0	0.060058594	3.3386719	-0.29492188	0.11767578	0.99145508	6.2749023	0.19042969	0	0	0	0	0	0	0	0	0	1.0410156	0.041015625	0.28930664	0.031005859	0.097900391	0.16015625	0	44330	0	0	0
1181	1182	1182	Category E	-0.59985352	0.19189453	1.3317871	0.21362305	0.1484375	-0.43994141	0	0	14/11/2017	14	11	2017	23:20:09	84009	0.9	23	20	9	0	0.060058594	3.3386719	-0.296875	0.12084961	0.98974609	6.8198242	0.4621582	0	0	0	0	0	0	0	0	0	1.0402832	0.040283203	0.71557617	-0.30273438	0.070800781	0.34179688	0	44330	0	0	0
1182	1183	1183	Category E	-0.2277832	0.26391602	1.1638184	0.22949219	0.15112305	-0.42993164	0	0	14/11/2017	14	11	2017	23:20:10	84010	0	23	20	10	0	0.060058594	3.3386719	-0.30175781	0.12182617	0.98925781	25.5979	0.23657227	0	0	0	0	0	0	0	0	0	1.0415039	0.041503906	0.39038086	0.073974609	0.1418457	0.17431641	0	44330	0	0	0
1183	1184	1184	Category E	-0.671875	0.20385742	0.80395508	0.27368164	0.14038086	-0.41040039	0	0	14/11/2017	14	11	2017	23:20:10	84010	0.1	23	20	10	0	0.060058594	3.3386719	-0.30175781	0.11938477	0.98681641	43.61792	0.42114258	0	0	0	0	0	0	0	0	0	1.0388184	0.038818359	0.63720703	-0.36987305	0.084228516	-0.18286133	0	44330	0	0	0
1184	1185	1185	Category E	-0.76782227	0.23999023	0.77978516	0.24194336	0.12988281	-0.42871094	0	0	14/11/2017	14	11	2017	23:20:10	84010	0.2	23	20	10	0	0.060058594	3.3386719	-0.30419922	0.12060547	0.99121094	58.875	0.52319336	0	0	0	0	0	0	0	0	0	1.0439453	0.043945313	0.79443359	-0.46337891	0.11914063	-0.21142578	0	44330	0	0	0
1185	1186	1186	Category E	-0.61181641	0.059814453	0.83984375	0.21655273	0.10180664	-0.4519043	0	0	14/11/2017	14	11	2017	23:20:10	84010	0.3	23	20	10	0	0.060058594	3.3386719	-0.30688477	0.11914063	0.99072266	67.712646	0.34521484	0	0	0	0	0	0	0	0	0	1.0439453	0.043945313	0.51513672	-0.3046875	-0.059326172	-0.15087891	0	44330	0	0	0
1186	1187	1187	Category F	-0.10791016	-0.023925781	0.98388672	-0.12841797	-0.073974609	-0.46484375	0	0	15/11/2017	15	11	2017	6:29:56	23396	0.7	6	29	56	0	0.058105469	3.5562012	-0.30908203	0.11889648	0.98779297	74.877441	0.24682617	0	0	0	0	0	0	0	0	0	1.0419922	0.041992188	0.34814453	0.20117188	-0.14282227	-0.00390625	0	44330	0	0	0
1187	1188	1188	Category F	-0.27587891	0.15576172	0.93579102	-0.16430664	-0.029541016	-0.45947266	0	0	15/11/2017	15	11	2017	6:29:56	23396	0.8	6	29	56	0	0.058105469	3.5562012	-0.31079102	0.12158203	0.98364258	78.907227	0.068359375	0	0	0	0	0	0	0	0	0	1.0388184	0.038818359	0.1171875	0.034912109	0.033935547	-0.047851563	0	44330	0	0	0
1188	1189	1189	Category F	-0.15576172	0.059814453	0.88793945	-0.21728516	0.022949219	-0.44775391	0	0	15/11/2017	15	11	2017	6:29:56	23396	0.9	6	29	56	0	0.058105469	3.5562012	-0.30834961	0.12060547	0.98803711	83.409424	0.19238281	0	0	0	0	0	0	0	0	0	1.0419922	0.041992188	0.3137207	0.15258789	-0.060791016	-0.10009766	0	44330	0	0	0
1189	1190	1190	Category F	-0.095947266	0.047851563	1.3679199	-0.13061523	0.032714844	-0.47998047	0	0	15/11/2017	15	11	2017	6:29:57	23397	0	6	29	57	0	0.058105469	3.5562012	-0.30810547	0.12353516	0.98730469	109.71289	0.44213867	0	0	0	0	0	0	0	0	0	1.0415039	0.041503906	0.66845703	0.2121582	-0.075683594	0.38037109	0	44330	0	0	0
1190	1191	1191	Category F	-0.25195313	0.13183594	0.98388672	-0.12890625	-0.000244141	-0.47705078	0	0	15/11/2017	15	11	2017	6:29:57	23397	0.1	6	29	57	0	0.058105469	3.5562012	-0.31274414	0.12475586	0.98535156	121.03955	0.061035156	0	0	0	0	0	0	0	0	0	1.0412598	0.041259766	0.069091797	0.060791016	0.006835938	-0.001464844	0	44330	0	0	0
1191	1192	1192	Category F	-0.071777344	0.19189453	1.0078125	-0.12988281	-0.000244141	-0.47338867	0	0	15/11/2017	15	11	2017	6:29:57	23397	0.2	6	29	57	0	0.058105469	3.5562012	-0.31518555	0.12353516	0.98193359	114.69922	0.25415039	0	0	0	0	0	0	0	0	0	1.0388184	0.038818359	0.33740234	0.2434082	0.068115234	0.025634766	0	44330	0	0	0
1192	1193	1193	Category F	-0.41992188	0.11987305	0.93579102	-0.12426758	-0.020019531	-0.47216797	0	0	15/11/2017	15	11	2017	6:29:57	23397	0.3	6	29	57	0	0.058105469	3.5562012	-0.31274414	0.12475586	0.98730469	114.37793	0.11889648	0	0	0	0	0	0	0	0	0	1.0429688	0.04296875	0.16357422	-0.10693359	-0.004882813	-0.051513672	0	44330	0	0	0
1193	1194	1194	Category F	-0.17993164	0.15576172	0.80395508	-0.18041992	-0.043701172	-0.45239258	0	0	15/11/2017	15	11	2017	6:29:57	23397	0.4	6	29	57	0	0.058105469	3.5562012	-0.31616211	0.12304688	0.99072266	105.53491	0.23364258	0	0	0	0	0	0	0	0	0	1.0473633	0.047363281	0.35595703	0.13623047	0.032470703	-0.18676758	0	44330	0	0	0
1194	1195	1195	Category F	-0.14379883	0.15576172	1.2719727	-0.092285156	-0.048339844	-0.47363281	0	0	15/11/2017	15	11	2017	6:29:57	23397	0.5	6	29	57	0	0.058105469	3.5562012	-0.30883789	0.12573242	0.98779297	106.79956	0.32983398	0	0	0	0	0	0	0	0	0	1.0424805	0.042480469	0.47900391	0.16503906	0.029785156	0.28393555	0	44330	0	0	0
1195	1196	1196	Category F	-0.15576172	0.023925781	0.98388672	-0.10522461	-0.015136719	-0.47802734	0	0	15/11/2017	15	11	2017	6:29:57	23397	0.6	6	29	57	0	0.058105469	3.5562012	-0.30786133	0.12597656	0.98608398	98.557861	0.18334961	0	0	0	0	0	0	0	0	0	1.0407715	0.040771484	0.2565918	0.15209961	-0.10205078	-0.002197266	0	44330	0	0	0
1196	1197	1197	Category F	-0.11987305	0.071777344	0.87597656	-0.074707031	0.014648438	-0.48583984	0	0	15/11/2017	15	11	2017	6:29:57	23397	0.7	6	29	57	0	0.058105469	3.5562012	-0.30834961	0.12255859	0.97827148	84.975586	0.22045898	0	0	0	0	0	0	0	0	0	1.032959	0.032958984	0.34179688	0.18847656	-0.05078125	-0.10229492	0	44330	0	0	0
1197	1198	1198	Category F	-0.39599609	0.14379883	0.98388672	-0.11303711	0.039306641	-0.47631836	0	0	15/11/2017	15	11	2017	6:29:57	23397	0.8	6	29	57	0	0.058105469	3.5562012	-0.30273438	0.12329102	0.97387695	72.860352	0.095703125	0	0	0	0	0	0	0	0	0	1.0273438	0.02734375	0.12329102	-0.093017578	0.020263672	0.009765625	0	44330	0	0	0
1198	1199	1199	Category F	-0.38378906	0.083984375	0.87597656	-0.11157227	0.069580078	-0.47631836	0	0	15/11/2017	15	11	2017	6:29:57	23397	0.9	6	29	57	0	0.058105469	3.5562012	-0.29907227	0.12207031	0.97363281	26.526611	0.13476563	0	0	0	0	0	0	0	0	0	1.0258789	0.025878906	0.22045898	-0.084472656	-0.038085938	-0.09765625	0	44330	0	0	0
1199	1200	1200	Category F	-0.3359375	0.083984375	0.85180664	-0.088623047	0.088623047	-0.48706055	0	0	15/11/2017	15	11	2017	6:29:58	23398	0	6	29	58	0	0.058105469	3.5562012	-0.29711914	0.11938477	0.97167969	33.179199	0.13085938	0	0	0	0	0	0	0	0	0	1.0231934	0.023193359	0.1940918	-0.038574219	-0.035400391	-0.11987305	0	44330	0	0	0
1200	1201	1201	Category F	-0.3359375	0.10791016	1.1398926	-0.052490234	0.054443359	-0.49047852	0	0	15/11/2017	15	11	2017	6:29:58	23398	0.1	6	29	58	0	0.058105469	3.5562012	-0.2956543	0.11938477	0.97460938	69.680664	0.17016602	0	0	0	0	0	0	0	0	0	1.0253906	0.025390625	0.21679688	-0.040039063	-0.011474609	0.16503906	0	44330	0	0	0
1201	1202	1202	Category F	-0.21582031	0.20385742	1.0197754	-0.011230469	0.047119141	-0.49121094	0	0	15/11/2017	15	11	2017	6:29:58	23398	0.2	6	29	58	0	0.058105469	3.5562012	-0.29077148	0.11962891	0.97631836	79.534668	0.12060547	0	0	0	0	0	0	0	0	0	1.0258789	0.025878906	0.20239258	0.074951172	0.083984375	0.043212891	0	44330	0	0	0
1202	1203	1203	Category F	-0.29980469	0.095947266	0.98388672	-0.0078125	0.010742188	-0.4855957	0	0	15/11/2017	15	11	2017	6:29:58	23398	0.3	6	29	58	0	0.058105469	3.5562012	-0.28466797	0.11914063	0.97631836	94.264404	0.028564453	0	0	0	0	0	0	0	0	0	1.0239258	0.023925781	0.045654297	-0.014892578	-0.023193359	0.007324219	0	44330	0	0	0
1203	1204	1204	Category F	-0.46777344	0.17993164	0.98388672	-0.0546875	0.009521484	-0.49194336	0	0	15/11/2017	15	11	2017	6:29:58	23398	0.4	6	29	58	0	0.058105469	3.5562012	-0.28442383	0.11889648	0.97729492	93.893311	0.19311523	0	0	0	0	0	0	0	0	0	1.0249023	0.024902344	0.25048828	-0.18310547	0.060791016	0.006347656	0	44330	0	0	0
1204	1205	1205	Category F	-0.29980469	0	0.671875	-0.051269531	-0.046386719	-0.48144531	0	0	15/11/2017	15	11	2017	6:29:58	23398	0.5	6	29	58	0	0.058105469	3.5562012	-0.27880859	0.12011719	0.97802734	97.653809	0.32958984	0	0	0	0	0	0	0	0	0	1.0241699	0.024169922	0.44726563	-0.020751953	-0.12011719	-0.30615234	0	44330	0	0	0
1205	1206	1206	Category F	-0.3359375	0.035888672	0.81591797	-0.017089844	-0.057373047	-0.48461914	0	0	15/11/2017	15	11	2017	6:29:58	23398	0.6	6	29	58	0	0.058105469	3.5562012	-0.27758789	0.12255859	0.98095703	85.147217	0.1953125	0	0	0	0	0	0	0	0	0	1.0268555	0.026855469	0.31005859	-0.058105469	-0.086669922	-0.16503906	0	44330	0	0	0
1206	1207	1207	Category F	-0.31176758	0.095947266	1.1638184	-0.041259766	-0.014648438	-0.48681641	0	0	15/11/2017	15	11	2017	6:29:58	23398	0.7	6	29	58	0	0.058105469	3.5562012	-0.27270508	0.12451172	0.98217773	78.07373	0.18774414	0	0	0	0	0	0	0	0	0	1.0270996	0.027099609	0.24902344	-0.038818359	-0.028564453	0.18139648	0	44330	0	0	0
1207	1208	1208	Category F	-0.095947266	0	0.97192383	-0.004150391	-0.017578125	-0.48779297	0	0	15/11/2017	15	11	2017	6:29:58	23398	0.8	6	29	58	0	0.058105469	3.5562012	-0.27319336	0.12475586	0.98266602	70.156006	0.21704102	0	0	0	0	0	0	0	0	0	1.0275879	0.027587891	0.31298828	0.17724609	-0.12475586	-0.010742188	0	44330	0	0	0
1208	1209	1209	Category F	-0.51586914	-0.059814453	1.0917969	-0.027587891	-0.024169922	-0.48608398	0	0	15/11/2017	15	11	2017	6:29:58	23398	0.9	6	29	58	0	0.058105469	3.5562012	-0.26953125	0.12451172	0.97900391	33.211426	0.32763672	0	0	0	0	0	0	0	0	0	1.0229492	0.022949219	0.54321289	-0.24609375	-0.18432617	0.11254883	0	44330	0	0	0
1209	1210	1210	Category F	-0.43188477	0.047851563	0.75585938	-0.14257813	-0.00390625	-0.47338867	0	0	15/11/2017	15	11	2017	6:29:59	23399	0	6	29	59	0	0.058105469	3.5562012	-0.26831055	0.12353516	0.98144531	5.6235352	0.28857422	0	0	0	0	0	0	0	0	0	1.0249023	0.024902344	0.46459961	-0.16333008	-0.075683594	-0.22558594	0	44330	0	0	0
1210	1211	1211	Category F	-0.26391602	0.23999023	1.2478027	-0.06640625	0.046875	-0.48754883	0	0	15/11/2017	15	11	2017	6:29:59	23399	0.1	6	29	59	0	0.058105469	3.5562012	-0.265625	0.12573242	0.98364258	11.406738	0.28759766	0	0	0	0	0	0	0	0	0	1.0266113	0.026611328	0.37988281	0.001708984	0.11401367	0.26391602	0	44330	0	0	0
1211	1212	1212	Category F	-0.2277832	0.25195313	1.0078125	-0.092041016	0.008056641	-0.47900391	0	0	15/11/2017	15	11	2017	6:29:59	23399	0.2	6	29	59	0	0.058105469	3.5562012	-0.27124023	0.12451172	0.97973633	19.92041	0.13720703	0	0	0	0	0	0	0	0	0	1.0244141	0.024414063	0.19848633	0.043457031	0.12719727	0.027832031	0	44330	0	0	0
1212	1213	1213	Category F	-0.19189453	0.23999023	0.98388672	-0.062255859	-0.005371094	-0.48413086	0	0	15/11/2017	15	11	2017	6:29:59	23399	0.3	6	29	59	0	0.058105469	3.5562012	-0.27148438	0.12329102	0.97680664	26.913574	0.14135742	0	0	0	0	0	0	0	0	0	1.0212402	0.021240234	0.203125	0.079589844	0.11645508	0.006835938	0	44330	0	0	0
1213	1214	1214	Category F	-0.39599609	0.16796875	0.80395508	-0.068603516	-0.036621094	-0.47827148	0	0	15/11/2017	15	11	2017	6:29:59	23399	0.4	6	29	59	0	0.058105469	3.5562012	-0.27099609	0.12133789	0.97875977	35.734619	0.21972656	0	0	0	0	0	0	0	0	0	1.0227051	0.022705078	0.34594727	-0.12475586	0.046386719	-0.17480469	0	44330	0	0	0
1214	1215	1215	Category F	-0.25195313	0.071777344	0.87597656	-0.12207031	-0.034667969	-0.47338867	0	0	15/11/2017	15	11	2017	6:29:59	23399	0.5	6	29	59	0	0.058105469	3.5562012	-0.2746582	0.1237793	0.98120117	48.303711	0.11962891	0	0	0	0	0	0	0	0	0	1.0263672	0.026367188	0.17993164	0.022705078	-0.052001953	-0.10522461	0	44330	0	0	0
1215	1216	1216	Category F	-0.19189453	0.083984375	0.99584961	-0.11474609	-0.013183594	-0.47216797	0	0	15/11/2017	15	11	2017	6:29:59	23399	0.6	6	29	59	0	0.058105469	3.5562012	-0.27856445	0.12182617	0.9765625	50.598389	0.096679688	0	0	0	0	0	0	0	0	0	1.0229492	0.022949219	0.14379883	0.086669922	-0.037841797	0.019042969	0	44330	0	0	0
1216	1217	1217	Category F	-0.20385742	0.023925781	1.2119141	-0.074951172	-0.004882813	-0.48291016	0	0	15/11/2017	15	11	2017	6:29:59	23399	0.7	6	29	59	0	0.058105469	3.5562012	-0.28100586	0.12084961	0.97363281	58.768311	0.26831055	0	0	0	0	0	0	0	0	0	1.020752	0.020751953	0.41235352	0.077148438	-0.096923828	0.23803711	0	44330	0	0	0
1217	1218	1218	Category F	-0.23999023	0.43188477	0.80395508	-0.10229492	0.034912109	-0.48266602	0	0	15/11/2017	15	11	2017	6:29:59	23399	0.8	6	29	59	0	0.058105469	3.5562012	-0.28320313	0.11791992	0.97631836	66.262451	0.3605957	0	0	0	0	0	0	0	0	0	1.0234375	0.0234375	0.52954102	0.043212891	0.3137207	-0.17236328	0	44330	0	0	0
1218	1219	1219	Category F	-0.14379883	0.21582031	0.81591797	-0.17211914	0.081298828	-0.4675293	0	0	15/11/2017	15	11	2017	6:29:59	23399	0.9	6	29	59	0	0.057861328	3.5674805	-0.28149414	0.11889648	0.97631836	70.925293	0.23266602	0	0	0	0	0	0	0	0	0	1.0229492	0.022949219	0.39501953	0.13769531	0.096679688	-0.16040039	0	44330	0	0	0
1219	1220	1220	Category F	-0.26391602	0.13183594	0.94799805	-0.087890625	0.049072266	-0.4855957	0	0	15/11/2017	15	11	2017	6:30:00	23400	0	6	30	0	0	0.057861328	3.5674805	-0.28491211	0.11962891	0.97583008	61.235596	0.036865234	0	0	0	0	0	0	0	0	0	1.0236816	0.023681641	0.061035156	0.020996094	0.011962891	-0.027832031	0	44330	0	0	0
1220	1221	1221	Category F	-0.17993164	0.19189453	1.1398926	-0.089111328	0.040039063	-0.48461914	0	0	15/11/2017	15	11	2017	6:30:00	23400	0.1	6	30	0	0	0.057861328	3.5674805	-0.28173828	0.12084961	0.97973633	36.712158	0.20239258	0	0	0	0	0	0	0	0	0	1.0266113	0.026611328	0.33276367	0.10180664	0.070800781	0.15991211	0	44330	0	0	0
1221	1222	1222	Category F	-0.52783203	0.31176758	0.93579102	-0.067626953	-0.008300781	-0.47998047	0	0	15/11/2017	15	11	2017	6:30:00	23400	0.2	6	30	0	0	0.057861328	3.5674805	-0.28198242	0.12329102	0.97900391	20.963379	0.3125	0	0	0	0	0	0	0	0	0	1.0263672	0.026367188	0.47753906	-0.24560547	0.18823242	-0.043212891	0	44330	0	0	0
1222	1223	1223	Category F	-0.17993164	0.047851563	0.86376953	-0.14501953	-0.015625	-0.47045898	0	0	15/11/2017	15	11	2017	6:30:00	23400	0.3	6	30	0	0	0.057861328	3.5674805	-0.27661133	0.12304688	0.97363281	0.011962891	0.16455078	0	0	0	0	0	0	0	0	0	1.0197754	0.019775391	0.28198242	0.096679688	-0.075195313	-0.10986328	0	44330	0	0	0
1223	1224	1224	Category F	-0.32397461	0.10791016	1.0559082	-0.089599609	-0.012695313	-0.48120117	0	0	15/11/2017	15	11	2017	6:30:00	23400	0.4	6	30	0	0	0.057861328	3.5674805	-0.27783203	0.12060547	0.97045898	24.480225	0.09765625	0	0	0	0	0	0	0	0	0	1.0168457	0.016845703	0.14379883	-0.045898438	-0.012695313	0.085205078	0	44330	0	0	0
1224	1225	1225	Category F	-0.21582031	0.023925781	0.99584961	-0.072509766	-0.010742188	-0.48535156	0	0	15/11/2017	15	11	2017	6:30:00	23400	0.5	6	30	0	0	0.057861328	3.5674805	-0.2722168	0.11962891	0.97509766	46.819092	0.11303711	0	0	0	0	0	0	0	0	0	1.0195313	0.01953125	0.1730957	0.056396484	-0.095703125	0.020507813	0	44330	0	0	0
1225	1226	1226	Category F	-0.40795898	0.071777344	1.0319824	-0.056152344	0.033447266	-0.48242188	0	0	15/11/2017	15	11	2017	6:30:00	23400	0.6	6	30	0	0	0.057861328	3.5674805	-0.26513672	0.11547852	0.97851563	46.806885	0.15844727	0	0	0	0	0	0	0	0	0	1.0205078	0.020507813	0.23999023	-0.14257813	-0.043701172	0.053222656	0	44330	0	0	0
1226	1227	1227	Category F	-0.23999023	0.21582031	0.79199219	-0.095458984	0.076904297	-0.47998047	0	0	15/11/2017	15	11	2017	6:30:00	23400	0.7	6	30	0	0	0.057861328	3.5674805	-0.26367188	0.11547852	0.97949219	40.548584	0.21386719	0	0	0	0	0	0	0	0	0	1.0209961	0.020996094	0.31152344	0.023681641	0.10009766	-0.1875	0	44330	0	0	0
1227	1228	1228	Category F	-0.23999023	0.11987305	1.1638184	-0.076416016	0.071289063	-0.48535156	0	0	15/11/2017	15	11	2017	6:30:00	23400	0.8	6	30	0	0	0.057861328	3.5674805	-0.2644043	0.11669922	0.9777832	34.650146	0.1875	0	0	0	0	0	0	0	0	0	1.0195313	0.01953125	0.21337891	0.024414063	0.002929688	0.18579102	0	44330	0	0	0
1228	1229	1229	Category F	-0.19189453	0.26391602	1.1398926	-0.086181641	0.047851563	-0.47924805	0	0	15/11/2017	15	11	2017	6:30:00	23400	0.9	6	30	0	0	0.057861328	3.5674805	-0.2644043	0.11645508	0.97924805	37.037598	0.22949219	0	0	0	0	0	0	0	0	0	1.0209961	0.020996094	0.38037109	0.072509766	0.1472168	0.16040039	0	44330	0	0	0
[truncated: 3,184 more rows]
[truncated: 29 more columns]
