# Supplementary material for: Development of a multisensor biologging collar and analytical techniques to describe high‐resolution spatial behavior in free‐ranging terrestrial mammals
Source: Ecol Evol. 2024 Sep 23;14(9):e70264. doi: 10.1002/ece3.70264 (PMC11420106; doi:10.1002/ece3.70264)
Supplement: Supplementary file 1 — Appendix S1 [file ECE3-14-e70264-s001.zip › doi_10_5061_dryad_jdfn2z3hv__v20240620/B4_S23_Header.csv]

Split no.	Bookmark number	Category	Pointer	Day#	Time(hh:mm:ss)	Total Event start	Event start	Number events	Duration(s)	Sum VeDBA	Mean VeDBA	Mean Dyn AccX	Mean Dyn AccY	Mean Dyn AccZ	Sum VeSBA	Mean VeSBA	Mean smth AccX	Mean smth AccY	Mean smth AccZ	VeDBA_Var	VeDBA_SD	VeSBA_Var	VeSBA_SD	Mean Animal g	Sum Animal g	Animal g_Var	Animal g_SD	Acc_x_Var	Acc_x_SD	Acc_y_Var	Acc_y_SD	Acc_z_Var	Acc_z_SD	Predominant freq, Hz	Smth press val	Max pressure val	Min pressure val	Grd air press	Altitude begin	Altitude end	Delta max/min altitude
1	1	Category J	0	15	10:32:49	1	1	47	4.6	0	0	0	0	0	0	0	0	0	0	0	0	0	0	0	0	0	0	0	0	0	0	0	0	0	7	0	0	1000	0	44330	44330
1	2	Category M	47	15	10:35:55	48	48	46	4.5	5.27759	0.405968	-0.142484	0.235521	-0.154841	13.2673	1.02056	-0.166448	0.350248	0.943904	0.052509	0.229148	1.88E-05	0.0043336	0.0205642	0.267334	1.88E-05	0.0043336	0.0301983	0.173777	0.0903696	0.300615	0.0687725	0.262245	0	7	0	0	1000	44330	44330	0
1	3	Category L	93	15	10:36:08	94	94	39	3.8	5.6748	0.145508	0.0757024	-0.0890049	0.0431065	39.99	1.02538	-0.242357	0.255953	0.96085	0.0182417	0.135062	0.000795022	0.0281961	0.0253844	0.98999	0.000795022	0.0281961	0.00825696	0.0908678	0.0096592	0.0982813	0.00342423	0.0585169	0	7	0	0	1000	44330	44330	0
1	4	Category M	132	15	10:36:14	133	133	42	4.1	22.8835	0.544846	-0.125395	0.0203567	0.0361503	45.7839	1.09009	-0.224034	0.176921	1.05168	0.51473	0.717447	0.000302269	0.0173859	0.0900937	3.78394	0.000302269	0.0173859	0.0505487	0.22483	0.513073	0.716291	0.209926	0.458177	0	7	0	0	1000	44330	44330	0
1	5	Category L	174	15	10:36:19	175	175	54	5.3	8.20093	0.151869	0.134056	-0.0336191	-0.0147343	57.04	1.0563	-0.134499	0.16678	1.03338	0.0206028	0.143537	0.00129304	0.0359589	0.056297	3.04004	0.00129304	0.0359589	0.0194815	0.139576	0.00236907	0.0486731	0.00184462	0.042949	0	7	0	0	1000	44330	44330	0
1	6	Category M	228	15	10:36:34	229	229	44	4.2	12.781	0.290477	-0.150796	0.0363548	-0.116616	48.1511	1.09434	-0.312256	0.141496	1.03773	0.0286199	0.169174	0.000804554	0.0283647	0.0943437	4.15112	0.000804554	0.0283647	0.0481234	0.219371	0.018133	0.134659	0.0297241	0.172407	0	7	0	0	1000	44330	44330	0
1	7	Category N	272	15	10:36:39	273	273	12	1.1	16.4836	1.37364	0.366842	-0.107992	0.633586	13.5127	1.12606	-0.422831	0.131938	1.03524	2.60073	1.61268	0.0014445	0.0380066	0.126058	1.5127	0.0014445	0.0380066	0.156677	0.395825	1.43793	1.19914	2.1182	1.45541	0	7	0	0	1000	44330	44330	0
1	8	Category M	284	15	12:58:59	285	285	43	4.2	15.8625	0.368896	-0.119936	-0.0324196	-0.232257	53.1196	1.23534	-0.381228	0.153383	1.16396	0.0774494	0.278297	0.00355991	0.059665	0.23534	10.1196	0.00355991	0.059665	0.0403286	0.20082	0.0274687	0.165737	0.0840639	0.289938	0	7	0	0	1000	44330	44330	0
1	9	Category N	327	15	12:59:04	328	328	20	1.9	20.1758	1.00879	0.114771	0.145068	0.521057	24.6189	1.23094	-0.331213	0.189526	1.16832	1.48282	1.21771	8.54E-05	0.00924387	0.230945	4.6189	8.54E-05	0.00924387	0.0552979	0.235155	1.02222	1.01105	1.2584	1.12178	0	7	0	0	1000	44330	44330	0
1	10	Category J	347	15	15:27:51	348	348	53	5.2	42.5112	0.802099	-0.0131698	0.0140266	-0.123558	61.0337	1.15158	-0.276206	0.255758	1.08809	1.38991	1.17894	0.00280071	0.0529217	0.151579	8.03369	0.00280071	0.0529217	0.0942152	0.306945	1.24652	1.11648	0.649456	0.805888	0	7	0	0	1000	44330	44330	0
1	11	Category I	400	15	15:33:55	401	401	86	8.5	100.366	1.16705	-0.0119771	-0.0632069	0.0641125	99.7273	1.15962	-0.222262	0.185967	1.11907	0.270448	0.520046	0.00103618	0.0321897	0.15962	13.7273	0.00103618	0.0321897	0.197649	0.444577	0.169277	0.411433	1.28035	1.13152	0	7	0	0	1000	44330	44330	0
1	12	Category M	486	15	15:38:57	487	487	107	10.6	38.8982	0.363535	0.0169301	0.0797108	-0.039455	114.143	1.06676	0.0561911	0.521703	0.920597	0.0429551	0.207256	0.000162	0.0127279	0.0667576	7.14307	0.000162	0.0127279	0.0156478	0.125091	0.0732718	0.270688	0.0735571	0.271214	0	7	0	0	1000	44330	44330	0
1	13	Category L	593	15	15:40:03	594	594	63	6.2	8.17896	0.129825	0.056753	-0.0792139	0.00959511	65.2395	1.03555	0.122748	0.222431	0.997942	0.0195739	0.139907	6.20E-05	0.00787426	0.0355477	2.2395	6.20E-05	0.00787426	0.00513083	0.0716298	0.0137843	0.117406	0.00158498	0.0398118	0	7	0	0	1000	44330	44330	0
1	14	Category J	656	15	15:40:13	657	657	32	3.2	20.5132	0.641037	-0.111435	0.00660706	0.0348663	34.011	1.06284	-0.042099	0.127457	1.05392	0.219139	0.468123	0	0	0.0628433	2.01099	0	0	0.166153	0.407619	0.0263443	0.162309	0.360886	0.600738	0	7	0	0	1000	44330	44330	0
1	15	Category E	688	15	15:40:16	689	689	59	5.8	14.7727	0.250385	0.0624917	0.00835871	0.0144002	61.5527	1.04327	-0.188017	0.0972052	1.01939	0.0159891	0.126448	4.55E-05	0.00674668	0.0432667	2.55273	4.55E-05	0.00674668	0.0291893	0.170849	0.0179588	0.134011	0.0294624	0.171646	0	7	0	0	1000	44330	44330	0
1	16	Category G	747	15	15:45:30	748	748	69	6.801	13.1418	0.190462	-0.0544858	-0.00751529	-0.0189934	70.1177	1.0162	-0.458634	0.0362283	0.903961	0.00993192	0.099659	1.06E-05	0.00325804	0.0161982	1.11768	1.06E-05	0.00325804	0.026813	0.163747	0.00578153	0.0760364	0.0131376	0.114619	0	7	0	0	1000	44330	44330	0
1	17	Category H	816	15	15:45:39	817	817	152	15.2	25.2795	0.166313	-0.00170738	-0.0119581	-0.000507556	155.381	1.02224	-0.456684	0.0502544	0.912895	0.00711381	0.0843434	0	0	0.0222409	3.38062	0	0	0.0193257	0.139017	0.00611637	0.0782072	0.00936729	0.0967848	0	7	0	0	1000	44330	44330	0
1	18	Category G	968	15	15:49:50	969	969	130	13.001	21.6467	0.166513	-0.0348633	0.0116248	-0.0183012	135.031	1.0387	-0.375659	0.150843	0.952503	0.0111591	0.105637	2.44E-05	0.00494106	0.0387019	5.03125	2.44E-05	0.00494106	0.0246883	0.157125	0.00341233	0.0584152	0.0113131	0.106363	0	7	0	0	1000	44330	44330	0
1	19	Category I	1098	15	15:55:51	1099	1099	147	14.6	139.006	0.945618	0.0665275	0.00737238	0.0374266	170.208	1.15788	0.0499691	0.0901925	1.14611	0.190328	0.436266	0.00046503	0.0215645	0.157876	23.2078	0.00046503	0.0215645	0.130652	0.361458	0.047913	0.21889	0.895466	0.946291	0	7	0	0	1000	44330	44330	0
1	20	Category C	1245	15	15:56:22	1342	1342	69	6.8	13.188	0.19113	0.0234092	0.0175038	0.00466344	70.5464	1.02241	-0.399725	0.141853	0.928976	0.0135799	0.116533	0	0	0.0224114	1.54639	0	0	0.0336383	0.183408	0.00266078	0.0515827	0.0130244	0.114124	0	7	0	0	1000	44330	44330	0
1	21	Category D	1314	15	15:56:54	1411	1411	56	5.5	13.2122	0.235931	-0.0140076	-0.0091204	-0.0252468	58.4766	1.04422	-0.498731	0.114764	0.909372	0.0164577	0.128288	0.00111607	0.0334077	0.0442243	2.47656	0.00111607	0.0334077	0.0199934	0.141398	0.0292925	0.171151	0.0235552	0.153477	0	7	0	0	1000	44330	44330	0
1	22	Category M	1370	15	15:59:04	1467	1467	28	2.8	10.6318	0.379708	-0.0462298	-0.0683158	-0.147574	33.6267	1.20095	-0.3718	0.143642	1.13184	0.0448434	0.211763	0.00177002	0.0420716	0.200954	5.62671	0.00177002	0.0420716	0.0444685	0.210875	0.0665545	0.257982	0.0534581	0.23121	0	7	0	0	1000	44330	44330	0
1	23	Category N	1398	15	15:59:07	1495	1495	19	1.7	23.6594	1.24523	0.0982088	0.148643	0.554225	23.0474	1.21302	-0.255384	0.149928	1.17606	2.46534	1.57014	0.000128495	0.0113356	0.213019	4.04736	0.000128495	0.0113356	0.203061	0.450623	1.25935	1.12221	2.04436	1.42981	0	7	0	0	1000	44330	44330	0
1	24	Category E	1417	15	16:09:00	1514	1514	39	3.8	9.12012	0.233849	-0.0218788	-0.0293783	-0.130171	45.8298	1.17512	-0.112342	0.167643	1.15648	0.125444	0.354181	0.00213467	0.0462024	0.175124	6.82983	0.00213467	0.0462024	0.0129144	0.113642	0.00704878	0.083957	0.0417543	0.204339	0	7	0	0	1000	44330	44330	0
1	25	Category J	1456	15	16:09:04	1553	1553	77	7.6	59.5061	0.772807	-0.00619864	0.0261167	0.000500964	82.2371	1.06801	-0.0105868	0.153989	1.05652	0.141703	0.376435	0.000263165	0.0162223	0.0680138	5.23706	0.000263165	0.0162223	0.12455	0.352916	0.0412312	0.203055	0.553546	0.744007	0	7	0	0	1000	44330	44330	0
1	26	Category L	1533	15	16:11:23	1630	1630	22	2.1	4.6792	0.212691	0.186512	-0.0894221	-0.0399503	23.4475	1.0658	-0.0399614	0.108454	1.05926	0.146695	0.383008	5.55E-05	0.00744893	0.0657959	1.44751	5.55E-05	0.00744893	0.0350786	0.187293	0.00833407	0.0912911	0.00186435	0.0431781	0	7	0	0	1000	44330	44330	0
1	27	Category J	1555	15	16:11:31	1652	1652	37	3.6	25.8882	0.699681	-0.0759013	-0.0300095	0.0459248	39.6106	1.07056	-0.0795437	0.08956	1.06367	0.186543	0.431907	0	0	0.0705566	2.6106	0	0	0.0910908	0.301813	0.0610286	0.24704	0.439031	0.662594	0	7	0	0	1000	44330	44330	0
1	28	Category L	1592	15	16:11:40	1689	1689	100	9.9	3.87524	0.0387524	0.00282227	0.0186084	-0.0135547	104.827	1.04827	-0.0765356	0.152695	1.03384	0.0314941	0.177466	7.81E-05	0.00883883	0.0482739	4.82739	7.81E-05	0.00883883	0.000327148	0.0180872	0.000698242	0.0264243	0.00048584	0.0220418	0	7	0	0	1000	44330	44330	0
1	29	Category J	1692	15	16:11:55	1789	1789	35	3.4	26.457	0.755915	-0.0360003	-0.011084	0.0522321	37.7471	1.07849	-0.0276088	0.141881	1.06867	0.256885	0.506838	0	0	0.0784877	2.74707	0	0	0.182247	0.426905	0.0276228	0.166201	0.462877	0.68035	0	7	0	0	1000	44330	44330	0
1	30	Category L	1727	15	18:45:08	1824	1824	109	10.9	5.25781	0.0482368	0.02008	-0.00723015	-0.0108027	114.498	1.05044	-0.00464763	0.106649	1.04461	0.012272	0.110779	6.72E-06	0.00259219	0.0504386	5.4978	6.72E-06	0.00259219	0.000985522	0.031393	0.00120726	0.0347457	0.000472602	0.0217394	0	7	0	0	1000	44330	44330	0
1	31	Category E	1836	15	19:00:03	1933	1933	63	6.2	17.948	0.284889	0.0553385	0.0293938	0.0356407	65.9146	1.04626	-0.189263	0.126736	1.01455	0.0203102	0.142514	1.55E-05	0.00393713	0.0462627	2.91455	1.55E-05	0.00393713	0.0443522	0.2106	0.0188376	0.13725	0.0358189	0.189259	0	7	0	0	1000	44330	44330	0
1	32	Category G	1899	15	20:17:39	1996	1996	336	33.601	69.2627	0.206139	-0.0192806	-0.00443958	-0.00979178	348.437	1.03702	-0.5383	0.0813897	0.881157	0.0118241	0.108739	7.27E-07	0.000852414	0.0370156	12.4373	7.27E-07	0.000852414	0.0331835	0.182163	0.00889224	0.0942987	0.0152668	0.123559	0	7	0	0	1000	44330	44330	0
1	33	Category H	2235	16	0:14:05	2332	2332	54	5.301	14.7224	0.272637	-0.0437057	0.0144857	-0.00511791	56.4209	1.04483	-0.457614	0.185511	0.916201	0.017551	0.13248	4.52E-06	0.00212629	0.0448315	2.4209	4.52E-06	0.00212629	0.063255	0.251506	0.0112983	0.106293	0.0171712	0.131039	0	7	0	0	1000	44330	44330	0
1	34	Category E	2289	16	2:52:21	2386	2386	45	4.401	13.0127	0.289171	0.104942	-0.00960286	0.0382758	46.5581	1.03462	-0.232813	0.157107	0.993728	0.0139431	0.118081	0	0	0.0346246	1.55811	0	0	0.0458116	0.214037	0.0106554	0.103225	0.0409288	0.202309	0	7	0	0	1000	44330	44330	0
1	35	Category F	2334	16	7:06:04	2431	2431	49	4.9	8.73633	0.178292	0.0722955	0.0140057	0.0376176	49.7024	1.01433	-0.238396	0.137586	0.973797	0.00926738	0.0962672	0.000114597	0.010705	0.0182607	0.894775	4.98E-05	0.00705866	0.0166564	0.12906	0.00614836	0.0784115	0.0162777	0.127584	0	7	0	0	1000	44330	44330	0
1	36	Category M	2383	16	7:28:53	2480	2480	66	6.5	24.135	0.365682	-0.0971791	-0.0163944	-0.126361	72.3596	1.09636	-0.422918	0.0800522	1.00691	0.101174	0.318079	0.00226015	0.047541	0.10073	6.64819	0.00215288	0.0463991	0.0912864	0.302136	0.0431648	0.207761	0.0665209	0.257917	0	7	0	0	1000	44330	44330	0
1	37	Category N	2449	16	7:29:03	2546	2546	14	1.4	29.8247	2.13034	0.399048	-0.0293143	0.975813	17.1873	1.22766	-0.422991	0.0650984	1.15053	5.8442	2.41748	0.000470843	0.0216989	0.227661	3.18726	0.000470843	0.0216989	0.343767	0.586317	4.17507	2.0433	3.89634	1.97392	0	7	0	0	1000	44330	44330	0
1	38	Category M	2463	16	7:29:06	2560	2560	55	5.4	19.8196	0.360356	-0.101207	0.0196999	-0.143794	63.2095	1.14926	-0.360618	0.0551935	1.08943	0.0629972	0.250992	0.00320046	0.0565726	0.149263	8.20947	0.00320046	0.0565726	0.0362571	0.190413	0.0592729	0.24346	0.0811879	0.284935	0	7	0	0	1000	44330	44330	0
1	39	Category L	2518	16	7:29:12	2615	2615	119	11.8	5.65088	0.0474864	0.0214331	-0.00622661	0.00483973	122.239	1.02722	-0.178629	0.0567453	1.00894	0.000869879	0.0294937	6.98E-05	0.00835191	0.0272186	3.23901	6.98E-05	0.00835191	0.00247218	0.049721	0.000367237	0.0191634	0.000350824	0.0187303	0	7	0	0	1000	44330	44330	0
1	40	Category M	2637	16	7:29:27	2734	2734	24	2.3	3.47803	0.144918	0.00250244	0.0594991	-0.00337728	24.5835	1.02431	-0.163767	0.0841166	1.00764	0.0088501	0.094075	0	0	0.0243123	0.583496	0	0	0.0131836	0.11482	0.00552368	0.0743215	0.00535075	0.0731488	0	7	0	0	1000	44330	44330	0
1	41	Category L	2661	16	7:29:33	2758	2758	93	9.201	7.21533	0.0775842	-0.0263987	-0.0587933	0.0123908	94.6597	1.01785	-0.143539	0.105474	0.999037	0.00203451	0.0451055	0	0	0.0182344	1.6958	0	0	0.00228127	0.0477627	0.00766287	0.0875378	0.000574912	0.0239773	0	7	0	0	1000	44330	44330	0
1	42	Category M	2754	16	9:05:50	7276	7276	45	4.401	19.4639	0.43253	-0.153494	0.0648872	-0.139242	51.9827	1.15517	-0.343028	0.00732422	1.10255	0.0321126	0.1792	0.00262044	0.0511903	0.15517	6.98267	0.00272352	0.0521874	0.0992513	0.315042	0.0655924	0.25611	0.0419868	0.204907	0	7	0	0	1000	44330	44330	0
1	43	Category N	2799	16	9:05:54	7321	7321	13	1.2	23.1018	1.77706	-0.183274	-0.304087	0.784818	15.4053	1.18502	-0.266057	-0.0133151	1.1543	5.83237	2.41503	0	0	0.185021	2.40527	0	0	0.940843	0.969971	3.32841	1.82439	3.28424	1.81225	0	7	0	0	1000	44330	44330	0
1	44	Category L	2812	16	9:05:59	7334	7334	71	7	9.9248	0.139786	0.102714	-0.00201158	-0.0632771	77.4412	1.09072	-0.0756011	-0.00775404	1.08627	0.0295754	0.171975	0.00169179	0.0411314	0.0907206	6.44116	0.00169179	0.0411314	0.0139882	0.118272	0.00110723	0.0332751	0.0100648	0.100323	0	7	0	0	1000	44330	44330	0
1	45	Category E	2883	16	9:06:25	7405	7405	43	4.301	8.34399	0.194046	-0.0707213	-0.00568337	-0.00688704	43.802	1.01865	-0.152259	0.0883846	1.00239	0.012383	0.111279	0	0	0.0186512	0.802002	0	0	0.0173453	0.131702	0.0132915	0.115289	0.0169706	0.130271	0	7	0	0	1000	44330	44330	0
1	46	Category F	2926	16	9:08:03	7448	7448	64	6.3	12.0588	0.188419	-0.0582199	0.0167847	-0.000530243	65.157	1.01808	-0.137066	0.153198	0.995007	0.010891	0.10436	0	0	0.0180779	1.15698	0	0	0.020195	0.142109	0.00952911	0.0976172	0.0161438	0.127058	0	7	0	0	1000	44330	44330	0
1	47	Category B	2990	16	9:19:04	10580	10580	2473	247.801	59.2815	0.0239715	6.16E-05	-6.25E-05	4.05E-05	2500.4	1.01108	0.132792	0.0146016	1.00217	5.20E-05	0.00721296	0.00136326	0.0369223	0.0272544	67.4001	0	0	0.000245325	0.0156629	6.97E-05	0.00834854	0.000158548	0.0125916	0	7	0	0	1000	44330	0	44330
