# Supplementary material for: Development of a multisensor biologging collar and analytical techniques to describe high‐resolution spatial behavior in free‐ranging terrestrial mammals
Source: Ecol Evol. 2024 Sep 23;14(9):e70264. doi: 10.1002/ece3.70264 (PMC11420106; doi:10.1002/ece3.70264)
Supplement: Supplementary file 1 — Appendix S1 [file ECE3-14-e70264-s001.zip › doi_10_5061_dryad_jdfn2z3hv__v20240620/B4_S23_Master.csv]

Counter	Total Event no.	Event no.	Category	Acc_x	Acc_y	Acc_z	Mag_x	Mag_y	Mag_z	Temp C	Pressure hbar	Date	DD	MM	YY	Time_dd:hh:mm:ss	Total secs	Decimal secs	Hours	Minutes	Seconds	Anlg	Light	Battery V	Acc_x sm	Acc_y sm	Acc_z sm	Ang vel	VeDBA	Vel m/s	Vel/VEDBA	FFT cleaned	FFT stuff	FFT stuff	FFT stuff	FFT sweep	FFT zero crossings	FFT zero crossings manual	VeSBA	Animal g	ODBA	Dyn AccX	Dyn AccY	Dyn AccZ	Smth Press	Altitude smth	Pressure change	Altitude change	Median pressure
0	1	1	Category J	-0.119873	0.131836	1.8479	-0.147949	-0.0466309	-0.4646	0	0	15/11/2017	15	11	2017	10:32:49	37969	0.7	10	32	49	0	0.0585938	3.53364	0	0	0	0	0	0	0	0	0	0	0	0	0	0	0	0	0	0	0	0	0	0	0	44330	0
1	2	2	Category J	-0.45581055	0.31176758	0.91186523	-0.072265625	-0.092773438	-0.47094727	0	0	15/11/2017	15	11	2017	10:32:49	37969	0.8	10	32	49	0	0.05859375	3.5336426	0	0	0	0	0	0	0	0	0	0	0	0	0	0	0	0	0	0	0	0	0	0	0	44330	0
2	3	3	Category J	0.10791016	-0.047851563	0.19189453	-0.12304688	-0.10864258	-0.45605469	0	0	15/11/2017	15	11	2017	10:32:49	37969	0.9	10	32	49	0	0.05859375	3.5336426	0	0	0	0	0	0	0	0	0	0	0	0	0	0	0	0	0	0	0	0	0	0	0	44330	0
3	4	4	Category J	-0.29980469	0.16796875	1.9919434	-0.077636719	-0.093994141	-0.47290039	0	0	15/11/2017	15	11	2017	10:32:50	37970	0	10	32	50	0	0.05859375	3.5336426	0	0	0	0	0	0	0	0	0	0	0	0	0	0	0	0	0	0	0	0	0	44330	0	0	0
4	5	5	Category J	-0.2277832	-0.10791016	1.4758301	-0.1003418	-0.089111328	-0.46777344	0	0	15/11/2017	15	11	2017	10:32:50	37970	0.1	10	32	50	0	0.05859375	3.5336426	0	0	0	0	0	0	0	0	0	0	0	0	0	0	0	0	0	0	0	0	0	44330	0	0	0
5	6	6	Category J	-0.10791016	0.035888672	0.35986328	-0.13891602	-0.017089844	-0.47338867	0	0	15/11/2017	15	11	2017	10:32:50	37970	0.2	10	32	50	0	0.05859375	3.5336426	0	0	0	0	0	0	0	0	0	0	0	0	0	0	0	0	0	0	0	0	0	44330	0	0	0
6	7	7	Category J	-0.2277832	0.38378906	2.3999023	-0.075439453	-0.086914063	-0.47485352	0	0	15/11/2017	15	11	2017	10:32:50	37970	0.3	10	32	50	0	0.05859375	3.5336426	0	0	0	0	0	0	0	0	0	0	0	0	0	0	0	0	0	0	0	0	0	44330	0	0	0
7	8	8	Category J	-0.64794922	0.53979492	0.97192383	-0.13867188	-0.085693359	-0.46289063	0	0	15/11/2017	15	11	2017	10:32:50	37970	0.4	10	32	50	0	0.05859375	3.5336426	0	0	0	0	0	0	0	0	0	0	0	0	0	0	0	0	0	0	0	0	0	44330	0	0	0
8	9	9	Category J	-0.023925781	0.11987305	0.14379883	-0.14257813	-0.094726563	-0.45800781	0	0	15/11/2017	15	11	2017	10:32:50	37970	0.5	10	32	50	0	0.05859375	3.5336426	0	0	0	0	0	0	0	0	0	0	0	0	0	0	0	0	0	0	0	0	0	44330	0	0	0
9	10	10	Category J	-0.3359375	0.20385742	1.9438477	-0.088867188	-0.10180664	-0.46386719	0	0	15/11/2017	15	11	2017	10:32:50	37970	0.6	10	32	50	0	0.05859375	3.5336426	0	0	0	0	0	0	0	0	0	0	0	0	0	0	0	0	0	0	0	0	0	44330	0	0	0
10	11	11	Category J	0.27587891	1.4279785	0.2277832	-0.22485352	-0.002929688	-0.44897461	0	0	15/11/2017	15	11	2017	10:32:50	37970	0.7	10	32	50	0	0.05859375	3.5336426	0	0	0	99.888916	0	0	0	0	0	0	0	0	0	0	0	0	0	0	0	0	0	44330	0	0	0
11	12	12	Category J	0.10791016	0.32397461	0.43188477	-0.11791992	-0.061035156	-0.46972656	0	0	15/11/2017	15	11	2017	10:32:50	37970	0.8	10	32	50	0	0.05859375	3.5336426	0	0	0	106.67822	0	0	0	0	0	0	0	0	0	0	0	0	0	0	0	0	0	44330	0	0	0
12	13	13	Category J	-0.63598633	0.3359375	1.9318848	-0.16308594	-0.070556641	-0.45898438	0	0	15/11/2017	15	11	2017	10:32:50	37970	0.9	10	32	50	0	0.05859375	3.5336426	0	0	0	119.88989	0	0	0	0	0	0	0	0	0	0	0	0	0	0	0	0	0	44330	0	0	0
13	14	14	Category J	0.55175781	-0.071777344	0.47998047	-0.11816406	-0.12475586	-0.45214844	0	0	15/11/2017	15	11	2017	10:32:51	37971	0	10	32	51	0	0.05859375	3.5336426	0	0	0	120.99805	0	0	0	0	0	0	0	0	0	0	0	0	0	0	0	0	0	44330	0	0	0
14	15	15	Category J	-0.15576172	0.14379883	2.1359863	-0.046142578	-0.12915039	-0.46606445	0	0	15/11/2017	15	11	2017	10:32:51	37971	0.1	10	32	51	0	0.05859375	3.5336426	0	0	0	108.71411	0	0	0	0	0	0	0	0	0	0	0	0	0	0	0	0	0	44330	0	0	0
15	16	16	Category J	-0.44384766	0.011962891	1.1279297	-0.18945313	-0.085449219	-0.44702148	0	0	15/11/2017	15	11	2017	10:32:51	37971	0.2	10	32	51	0	0.05859375	3.5336426	0	0	0	91.636963	0	0	0	0	0	0	0	0	0	0	0	0	0	0	0	0	0	44330	0	0	0
16	17	17	Category J	0.13183594	0.059814453	0.2277832	-0.15087891	-0.091308594	-0.45678711	0	0	15/11/2017	15	11	2017	10:32:51	37971	0.3	10	32	51	0	0.05859375	3.5336426	0	0	0	80.038574	0	0	0	0	0	0	0	0	0	0	0	0	0	0	0	0	0	44330	0	0	0
17	18	18	Category J	-0.41992188	0.40795898	1.9919434	-0.1328125	-0.092773438	-0.46166992	0	0	15/11/2017	15	11	2017	10:32:51	37971	0.4	10	32	51	0	0.05859375	3.5336426	0	0	0	62.050049	0	0	0	0	0	0	0	0	0	0	0	0	0	0	0	0	0	44330	0	0	0
18	19	19	Category J	0.50390625	-0.047851563	0.56396484	-0.22265625	-0.11694336	-0.41894531	0	0	15/11/2017	15	11	2017	10:32:51	37971	0.5	10	32	51	0	0.05859375	3.5336426	0	0	0	33.910156	0	0	0	0	0	0	0	0	0	0	0	0	0	0	0	0	0	44330	0	0	0
19	20	20	Category J	0.19189453	0.11987305	0.63598633	-0.023681641	-0.12915039	-0.46289063	0	0	15/11/2017	15	11	2017	10:32:51	37971	0.6	10	32	51	0	0.05859375	3.5336426	0	0	0	19.492188	0	0	0	0	0	0	0	0	0	0	0	0	0	0	0	0	0	44330	0	0	0
20	21	21	Category J	-0.74389648	0.059814453	1.3317871	-0.20043945	-0.076171875	-0.44482422	0	0	15/11/2017	15	11	2017	10:32:51	37971	0.7	10	32	51	0	0.05859375	3.5336426	0	0	0	26.523682	0	0	0	0	0	0	0	0	0	0	0	0	0	0	0	0	0	44330	0	0	0
21	22	22	Category J	0.3359375	0	0.45581055	-0.21337891	-0.038818359	-0.45166016	0	0	15/11/2017	15	11	2017	10:32:51	37971	0.8	10	32	51	0	0.05859375	3.5336426	0	0	0	19.361816	0	0	0	0	0	0	0	0	0	0	0	0	0	0	0	0	0	44330	0	0	0
22	23	23	Category J	-0.31176758	0.53979492	2.0878906	-0.084228516	-0.046875	-0.48242188	0	0	15/11/2017	15	11	2017	10:32:51	37971	0.9	10	32	51	0	0.05859375	3.5336426	0	0	0	2.3813477	0	0	0	0	0	0	0	0	0	0	0	0	0	0	0	0	0	44330	0	0	0
23	24	24	Category J	-0.20385742	0.32397461	0.97192383	-0.2175293	-0.066894531	-0.44067383	0	0	15/11/2017	15	11	2017	10:32:52	37972	0	10	32	52	0	0.05859375	3.5336426	0	0	0	2.1901855	0	0	0	0	0	0	0	0	0	0	0	0	0	0	0	0	0	44330	0	0	0
24	25	25	Category J	0.059814453	0	0.11987305	-0.1159668	-0.072998047	-0.4675293	0	0	15/11/2017	15	11	2017	10:32:52	37972	0.1	10	32	52	0	0.05859375	3.5336426	0	0	0	6.6901855	0	0	0	0	0	0	0	0	0	0	0	0	0	0	0	0	0	44330	0	0	0
25	26	26	Category J	-0.2878418	0.15576172	1.907959	-0.14379883	-0.08203125	-0.45898438	0	0	15/11/2017	15	11	2017	10:32:52	37972	0.2	10	32	52	0	0.05859375	3.5336426	0	0	0	12.874268	0	0	0	0	0	0	0	0	0	0	0	0	0	0	0	0	0	44330	0	0	0
26	27	27	Category J	-0.21582031	-0.21582031	0.92382813	-0.15136719	-0.015380859	-0.47241211	0	0	15/11/2017	15	11	2017	10:32:52	37972	0.3	10	32	52	0	0.05859375	3.5336426	0	0	0	5.9411621	0	0	0	0	0	0	0	0	0	0	0	0	0	0	0	0	0	44330	0	0	0
27	28	28	Category J	0	0.21582031	0.57592773	-0.12548828	-0.012939453	-0.48120117	0	0	15/11/2017	15	11	2017	10:32:52	37972	0.4	10	32	52	0	0.05859375	3.5336426	0	0	0	1.6865234	0	0	0	0	0	0	0	0	0	0	0	0	0	0	0	0	0	44330	0	0	0
28	29	29	Category J	-0.20385742	0.52783203	2.027832	-0.070800781	-0.012939453	-0.48291016	0	0	15/11/2017	15	11	2017	10:32:52	37972	0.5	10	32	52	0	0.05859375	3.5336426	0	0	0	6.848877	0	0	0	0	0	0	0	0	0	0	0	0	0	0	0	0	0	44330	0	0	0
29	30	30	Category J	-0.059814453	0.11987305	-0.11987305	-0.18969727	-0.076416016	-0.44482422	0	0	15/11/2017	15	11	2017	10:32:52	37972	0.6	10	32	52	0	0.05859375	3.5336426	0	0	0	11.139893	0	0	0	0	0	0	0	0	0	0	0	0	0	0	0	0	0	44330	0	0	0
30	31	31	Category J	-0.10791016	0.11987305	0.31176758	-0.17260742	-0.056640625	-0.45532227	0	0	15/11/2017	15	11	2017	10:32:52	37972	0.7	10	32	52	0	0.05859375	3.5336426	0	0	0	10.92627	0	0	0	0	0	0	0	0	0	0	0	0	0	0	0	0	0	44330	0	0	0
31	32	32	Category J	-0.19189453	-0.047851563	2.3039551	-0.22753906	-0.000976563	-0.4440918	0	0	15/11/2017	15	11	2017	10:32:52	37972	0.8	10	32	52	0	0.05859375	3.5336426	0	0	0	14.963135	0	0	0	0	0	0	0	0	0	0	0	0	0	0	0	0	0	44330	0	0	0
32	33	33	Category J	0.38378906	-0.10791016	0.92382813	-0.11376953	0.038330078	-0.48168945	0	0	15/11/2017	15	11	2017	10:32:52	37972	0.9	10	32	52	0	0.05859375	3.5336426	0	0	0	8.8862305	0	0	0	0	0	0	0	0	0	0	0	0	0	0	0	0	0	44330	0	0	0
33	34	34	Category J	-0.38378906	0.095947266	0.37182617	-0.140625	0.018554688	-0.47167969	0	0	15/11/2017	15	11	2017	10:32:53	37973	0	10	32	53	0	0.05859375	3.5336426	0	0	0	19.927979	0	0	0	0	0	0	0	0	0	0	0	0	0	0	0	0	0	44330	0	0	0
34	35	35	Category J	-0.70776367	0.26391602	1.7758789	-0.26855469	-0.000244141	-0.43017578	0	0	15/11/2017	15	11	2017	10:32:53	37973	0.1	10	32	53	0	0.05859375	3.5336426	0	0	0	24.915771	0	0	0	0	0	0	0	0	0	0	0	0	0	0	0	0	0	44330	0	0	0
35	36	36	Category J	0.68383789	0.023925781	0.82788086	-0.15136719	-0.070068359	-0.46069336	0	0	15/11/2017	15	11	2017	10:32:53	37973	0.2	10	32	53	0	0.05859375	3.5336426	0	0	0	3.260498	0	0	0	0	0	0	0	0	0	0	0	0	0	0	0	0	0	44330	0	0	0
36	37	37	Category J	-0.39599609	0.23999023	0.58789063	0.0078125	-0.082519531	-0.48046875	0	0	15/11/2017	15	11	2017	10:32:53	37973	0.3	10	32	53	0	0.05859375	3.5336426	0	0	0	2.1965332	0	0	0	0	0	0	0	0	0	0	0	0	0	0	0	0	0	44330	0	0	0
37	38	38	Category J	-0.035888672	0	0.81591797	-0.18164063	-0.038574219	-0.45532227	0	0	15/11/2017	15	11	2017	10:32:53	37973	0.4	10	32	53	0	0.05859375	3.5545898	0	0	0	11.794189	0	0	0	0	0	0	0	0	0	0	0	0	0	0	0	0	0	44330	0	0	0
38	39	39	Category J	-0.083984375	-0.023925781	0.58789063	-0.13647461	-0.050292969	-0.46655273	0	0	15/11/2017	15	11	2017	10:32:53	37973	0.5	10	32	53	0	0.05859375	3.5545898	0	0	0	9.3178711	0	0	0	0	0	0	0	0	0	0	0	0	0	0	0	0	0	44330	0	0	0
39	40	40	Category J	-0.2878418	0.25195313	1.2719727	-0.014648438	-0.039550781	-0.47998047	0	0	15/11/2017	15	11	2017	10:32:53	37973	0.6	10	32	53	0	0.05859375	3.5545898	0	0	0	38.208252	0	0	0	0	0	0	0	0	0	0	0	0	0	0	0	0	0	44330	0	0	0
40	41	41	Category J	-0.82788086	0.14379883	0.47998047	-0.16967773	-0.0234375	-0.46435547	0	0	15/11/2017	15	11	2017	10:32:53	37973	0.7	10	32	53	0	0.05859375	3.5545898	-0.13891602	0.28833008	0.99145508	68.37915	0.87011719	0	0	0	0	0	0	0	0	0	1.041748	0.041748047	1.3449707	-0.6887207	-0.14453125	-0.51147461	0	44330	0	0	0
41	42	42	Category J	-0.20385742	0.011962891	0.3359375	-0.073242188	-0.014892578	-0.48217773	0	0	15/11/2017	15	11	2017	10:32:53	37973	0.8	10	32	53	0	0.05859375	3.5545898	-0.14160156	0.29101563	0.98388672	86.065918	0.70825195	0	0	0	0	0	0	0	0	0	1.0356445	0.035644531	0.98925781	-0.062011719	-0.27905273	-0.64794922	0	44330	0	0	0
42	43	43	Category J	-0.52783203	0.31176758	1.4157715	-0.071289063	0.036621094	-0.48657227	0	0	15/11/2017	15	11	2017	10:32:53	37973	0.9	10	32	53	0	0.05859375	3.5545898	-0.13745117	0.29492188	0.98144531	95.268799	0.58398438	0	0	0	0	0	0	0	0	0	1.0339355	0.033935547	0.84106445	-0.39013672	0.016601563	0.43408203	0	44330	0	0	0
43	44	44	Category J	-0.45581055	0.095947266	1.0319824	-0.1105957	0.045898438	-0.47851563	0	0	15/11/2017	15	11	2017	10:32:54	37974	0	10	32	54	0	0.05859375	3.5545898	-0.14477539	0.30444336	0.98754883	113.54102	0.37695313	0	0	0	0	0	0	0	0	0	1.043457	0.043457031	0.5637207	-0.31079102	-0.20849609	0.044189453	0	44330	0	0	0
44	45	45	Category J	-0.27587891	-0.011962891	0.73193359	-0.076660156	0.076416016	-0.48095703	0	0	15/11/2017	15	11	2017	10:32:54	37974	0.1	10	32	54	0	0.05859375	3.5545898	-0.14453125	0.30859375	0.96948242	127.45142	0.41992188	0	0	0	0	0	0	0	0	0	1.0275879	0.027587891	0.68945313	-0.13110352	-0.32055664	-0.23754883	0	44330	0	0	0
45	46	46	Category J	-0.29980469	0.45581055	1.0319824	-0.037841797	0.089111328	-0.48168945	0	0	15/11/2017	15	11	2017	10:32:54	37974	0.2	10	32	54	0	0.05859375	3.5545898	-0.14428711	0.31665039	0.95849609	110.05908	0.22094727	0	0	0	0	0	0	0	0	0	1.0197754	0.019775391	0.36767578	-0.15527344	0.13891602	0.073242188	0	44330	0	0	0
46	47	47	Category J	-0.20385742	0.41992188	0.94799805	-0.041748047	0.048583984	-0.48632813	0	0	15/11/2017	15	11	2017	10:32:54	37974	0.3	10	32	54	0	0.05859375	3.5545898	-0.14624023	0.33032227	0.96606445	112.2146	0.10766602	0	0	0	0	0	0	0	0	0	1.0314941	0.031494141	0.16503906	-0.057373047	0.089355469	-0.018066406	0	44330	0	0	0
47	48	48	Category M	-0.3359375	0.2277832	1.1757813	0.23046875	0.070800781	-0.4284668	0	0	15/11/2017	15	11	2017	10:35:55	38155	0.8	10	35	55	0	0.058105469	3.4933594	-0.14550781	0.33227539	0.9465332	98.704346	0.31567383	0	0	0	0	0	0	0	0	0	1.0136719	0.013671875	0.52392578	-0.19018555	-0.10449219	0.22900391	0	44330	0	0	0
48	49	49	Category M	-0.26391602	0.17993164	0.85180664	0.19799805	0.053466797	-0.44726563	0	0	15/11/2017	15	11	2017	10:35:55	38155	0.9	10	35	55	0	0.058105469	3.4933594	-0.14160156	0.33129883	0.9387207	92.510742	0.21289063	0	0	0	0	0	0	0	0	0	1.0053711	0.005371094	0.36035156	-0.12207031	-0.15136719	-0.086914063	0	44330	0	0	0
49	50	50	Category M	-0.035888672	0.29980469	0.95996094	0.26123047	0.056640625	-0.41040039	0	0	15/11/2017	15	11	2017	10:35:56	38156	0	10	35	56	0	0.058105469	3.4933594	-0.14624023	0.33569336	0.94848633	63.803467	0.11669922	0	0	0	0	0	0	0	0	0	1.0168457	0.016845703	0.15771484	0.11035156	-0.035888672	0.011230469	0	44330	0	0	0
50	51	51	Category M	-0.2878418	0.23999023	1.1518555	0.21435547	0.046630859	-0.43920898	0	0	15/11/2017	15	11	2017	10:35:56	38156	0.1	10	35	56	0	0.058105469	3.4933594	-0.14526367	0.34277344	0.93481445	39.257324	0.27905273	0	0	0	0	0	0	0	0	0	1.0061035	0.006103516	0.46240234	-0.14233398	-0.1027832	0.21679688	0	44330	0	0	0
51	52	52	Category M	-0.095947266	0.63598633	0.86376953	0.15063477	0.034912109	-0.4621582	0	0	15/11/2017	15	11	2017	10:35:56	38156	0.2	10	35	56	0	0.058837891	3.5594238	-0.15283203	0.33105469	0.94335938	24.297363	0.32006836	0	0	0	0	0	0	0	0	0	1.0114746	0.011474609	0.44140625	0.056884766	0.3046875	-0.079589844	0	44330	0	0	0
52	53	53	Category M	-0.26391602	0.45581055	1.2958984	0.2199707	-0.021484375	-0.43798828	0	0	15/11/2017	15	11	2017	10:35:56	38156	0.3	10	35	56	0	0.058837891	3.5594238	-0.15917969	0.33349609	0.94799805	0.17480469	0.38305664	0	0	0	0	0	0	0	0	0	1.0175781	0.017578125	0.57421875	-0.10449219	0.12207031	0.34765625	0	44330	0	0	0
53	54	54	Category M	-0.15576172	0.50390625	0.76782227	0.22827148	-0.12866211	-0.41552734	0	0	15/11/2017	15	11	2017	10:35:56	38156	0.4	10	35	56	0	0.058837891	3.5594238	-0.15673828	0.33569336	0.93432617	13.840088	0.23657227	0	0	0	0	0	0	0	0	0	1.005127	0.005126953	0.33569336	0.000976563	0.16796875	-0.16650391	0	44330	0	0	0
54	55	55	Category M	-0.2277832	0.58789063	0.85180664	0.21704102	-0.13208008	-0.41772461	0	0	15/11/2017	15	11	2017	10:35:56	38156	0.5	10	35	56	0	0.058837891	3.5594238	-0.1652832	0.33886719	0.94067383	17.583008	0.27124023	0	0	0	0	0	0	0	0	0	1.0134277	0.013427734	0.39990234	-0.062255859	0.2487793	-0.088867188	0	44330	0	0	0
55	56	56	Category M	0.059814453	0.58789063	0.74389648	0.17114258	-0.072265625	-0.44897461	0	0	15/11/2017	15	11	2017	10:35:56	38156	0.6	10	35	56	0	0.058837891	3.5594238	-0.16674805	0.33959961	0.92626953	18.19458	0.38232422	0	0	0	0	0	0	0	0	0	1.0007324	0.000732422	0.65722656	0.2265625	0.24804688	-0.18237305	0	44330	0	0	0
56	57	57	Category M	-0.15576172	0.40795898	0.88793945	0.17553711	-0.049316406	-0.45361328	0	0	15/11/2017	15	11	2017	10:35:56	38156	0.7	10	35	56	0	0.058837891	3.5594238	-0.1628418	0.34106445	0.92504883	24.42627	0.076660156	0	0	0	0	0	0	0	0	0	0.99926758	0.000732422	0.11108398	0.007080078	0.066650391	-0.037109375	0	44330	0	0	0
57	58	58	Category M	-0.059814453	0.29980469	0.83984375	0.10375977	-0.003173828	-0.47680664	0	0	15/11/2017	15	11	2017	10:35:56	38156	0.8	10	35	56	0	0.058837891	3.5594238	-0.16650391	0.34277344	0.93481445	26.43457	0.14916992	0	0	0	0	0	0	0	0	0	1.0095215	0.009521484	0.24462891	0.10668945	-0.04296875	-0.094970703	0	44330	0	0	0
58	59	59	Category M	-0.071777344	0.51586914	1.0559082	0.10083008	0.044677734	-0.47875977	0	0	15/11/2017	15	11	2017	10:35:56	38156	0.9	10	35	56	0	0.058837891	3.5594238	-0.16333008	0.33984375	0.92236328	21.777344	0.23901367	0	0	0	0	0	0	0	0	0	0.99633789	0.003662109	0.40112305	0.091552734	0.17578125	0.13330078	0	44330	0	0	0
59	60	60	Category M	0.011962891	0.3359375	1.2839355	0.1628418	0.009277344	-0.4621582	0	0	15/11/2017	15	11	2017	10:35:57	38157	0	10	35	57	0	0.058837891	3.5594238	-0.171875	0.34301758	0.92797852	19.977539	0.40063477	0	0	0	0	0	0	0	0	0	1.0041504	0.004150391	0.546875	0.18383789	-0.007080078	0.35571289	0	44330	0	0	0
60	61	61	Category M	-0.011962891	0.26391602	0.82788086	0.12109375	0.017089844	-0.4675293	0	0	15/11/2017	15	11	2017	10:35:57	38157	0.1	10	35	57	0	0.058837891	3.5594238	-0.17651367	0.34350586	0.93237305	19.302002	0.21069336	0	0	0	0	0	0	0	0	0	1.0092773	0.009277344	0.34887695	0.16455078	-0.079589844	-0.10449219	0	44330	0	0	0
61	62	62	Category M	-0.047851563	0.43188477	0.65991211	0.11132813	0.051025391	-0.47631836	0	0	15/11/2017	15	11	2017	10:35:57	38157	0.2	10	35	57	0	0.058837891	3.5594238	-0.16943359	0.3449707	0.92773438	15.538818	0.30688477	0	0	0	0	0	0	0	0	0	1.0043945	0.004394531	0.47631836	0.12158203	0.086669922	-0.26782227	0	44330	0	0	0
62	63	63	Category M	-0.095947266	0.31176758	1.3078613	0.12353516	0.058349609	-0.46899414	0	0	15/11/2017	15	11	2017	10:35:57	38157	0.3	10	35	57	0	0.058837891	3.5594238	-0.17553711	0.34667969	0.93481445	9.8103027	0.3828125	0	0	0	0	0	0	0	0	0	1.0124512	0.012451172	0.48730469	0.079589844	-0.034912109	0.37280273	0	44330	0	0	0
63	64	64	Category M	-0.095947266	0.29980469	1.0678711	0.14379883	-0.012939453	-0.46875	0	0	15/11/2017	15	11	2017	10:35:57	38157	0.4	10	35	57	0	0.058837891	3.5594238	-0.17358398	0.34204102	0.92138672	5.548584	0.17089844	0	0	0	0	0	0	0	0	0	0.99804688	0.001953125	0.26611328	0.077636719	-0.042236328	0.14624023	0	44330	0	0	0
64	65	65	Category M	0	0.52783203	0.89990234	0.15795898	0.001953125	-0.46142578	0	0	15/11/2017	15	11	2017	10:35:57	38157	0.5	10	35	57	0	0.058837891	3.5594238	-0.17358398	0.34008789	0.921875	1.567627	0.25634766	0	0	0	0	0	0	0	0	0	0.99780273	0.002197266	0.38305664	0.17358398	0.1875	-0.021972656	0	44330	0	0	0
65	66	66	Category M	-0.071777344	0.38378906	0.97192383	0.18017578	-0.012451172	-0.45410156	0	0	15/11/2017	15	11	2017	10:35:57	38157	0.6	10	35	57	0	0.058837891	3.5594238	-0.17578125	0.34228516	0.93261719	0.14746094	0.11865234	0	0	0	0	0	0	0	0	0	1.0090332	0.009033203	0.18481445	0.10400391	0.041259766	0.0390625	0	44330	0	0	0
66	67	67	Category M	-0.047851563	0.47998047	0.92382813	0.15332031	-0.053710938	-0.4609375	0	0	15/11/2017	15	11	2017	10:35:57	38157	0.7	10	35	57	0	0.058837891	3.5594238	-0.17456055	0.34228516	0.92163086	1.203125	0.18701172	0	0	0	0	0	0	0	0	0	0.99853516	0.001464844	0.26611328	0.12670898	0.13745117	0.001953125	0	44330	0	0	0
67	68	68	Category M	-0.13183594	0.51586914	0.91186523	0.15478516	-0.038818359	-0.45678711	0	0	15/11/2017	15	11	2017	10:35:57	38157	0.8	10	35	57	0	0.058837891	3.5594238	-0.17382813	0.34716797	0.92260742	0.35229492	0.17407227	0	0	0	0	0	0	0	0	0	1.0009766	0.000976563	0.22143555	0.041992188	0.16845703	-0.010742188	0	44330	0	0	0
68	69	69	Category M	-0.21582031	0.3359375	0.76782227	0.16992188	-0.044189453	-0.45581055	0	0	15/11/2017	15	11	2017	10:35:57	38157	0.9	10	35	57	0	0.058837891	3.5594238	-0.17602539	0.34643555	0.92773438	2.8249512	0.1652832	0	0	0	0	0	0	0	0	0	1.0058594	0.005859375	0.21020508	-0.039550781	-0.010498047	-0.15991211	0	44330	0	0	0
69	70	70	Category M	0	0.65991211	1.0559082	0.19042969	-0.084228516	-0.44384766	0	0	15/11/2017	15	11	2017	10:35:58	38158	0	10	35	58	0	0.058837891	3.5594238	-0.17578125	0.34204102	0.91479492	4.5844727	0.3894043	0	0	0	0	0	0	0	0	0	0.99243164	0.007568359	0.63452148	0.17578125	0.31762695	0.14086914	0	44330	0	0	0
70	71	71	Category M	-0.071777344	0.59985352	0.85180664	0.23583984	-0.076660156	-0.42138672	0	0	15/11/2017	15	11	2017	10:35:58	38158	0.1	10	35	58	0	0.058837891	3.5594238	-0.17700195	0.34277344	0.92919922	6.9631348	0.28833008	0	0	0	0	0	0	0	0	0	1.0061035	0.006103516	0.43994141	0.10522461	0.25683594	-0.077392578	0	44330	0	0	0
71	72	72	Category M	0	0.50390625	0.94799805	0.17260742	-0.080566406	-0.44897461	0	0	15/11/2017	15	11	2017	10:35:58	38158	0.2	10	35	58	0	0.058837891	3.5594238	-0.17797852	0.34301758	0.93774414	9.5964355	0.23999023	0	0	0	0	0	0	0	0	0	1.0144043	0.014404297	0.34863281	0.17797852	0.16064453	0.010009766	0	44330	0	0	0
72	73	73	Category M	-0.25195313	0.44384766	0.99584961	0.15625	-0.09375	-0.45141602	0	0	15/11/2017	15	11	2017	10:35:58	38158	0.3	10	35	58	0	0.058837891	3.5594238	-0.17749023	0.34545898	0.921875	12.820557	0.14331055	0	0	0	0	0	0	0	0	0	1.0004883	0.000488281	0.24609375	-0.07421875	0.098144531	0.073730469	0	44330	0	0	0
73	74	74	Category M	0.10791016	0.56396484	0.99584961	0.10498047	-0.10107422	-0.46484375	0	0	15/11/2017	15	11	2017	10:35:58	38158	0.4	10	35	58	0	0.058837891	3.5594238	-0.18432617	0.34863281	0.92260742	13.10376	0.37036133	0	0	0	0	0	0	0	0	0	1.003418	0.003417969	0.58056641	0.29223633	0.21508789	0.072998047	0	44330	0	0	0
74	75	75	Category M	-0.023925781	0.40795898	0.7199707	0.14550781	-0.05078125	-0.4621582	0	0	15/11/2017	15	11	2017	10:35:58	38158	0.5	10	35	58	0	0.058837891	3.5594238	-0.18164063	0.34960938	0.93041992	11.407227	0.26928711	0	0	0	0	0	0	0	0	0	1.010498	0.010498047	0.42651367	0.15771484	0.058105469	-0.21044922	0	44330	0	0	0
75	76	76	Category M	-0.071777344	0.47998047	0.75585938	0.079101563	-0.025634766	-0.48144531	0	0	15/11/2017	15	11	2017	10:35:58	38158	0.6	10	35	58	0	0.058837891	3.5594238	-0.17504883	0.34838867	0.9206543	10.630615	0.23486328	0	0	0	0	0	0	0	0	0	1	0	0.3996582	0.10327148	0.13134766	-0.16479492	0	44330	0	0	0
76	77	77	Category M	-0.011962891	0.43188477	1.1398926	0.13330078	-0.048095703	-0.46728516	0	0	15/11/2017	15	11	2017	10:35:58	38158	0.7	10	35	58	0	0.058837891	3.5594238	-0.18554688	0.35009766	0.92285156	9.5234375	0.28955078	0	0	0	0	0	0	0	0	0	1.0043945	0.004394531	0.47241211	0.17358398	0.081542969	0.21679688	0	44330	0	0	0
77	78	78	Category M	-0.011962891	0.46777344	0.97192383	0.16186523	-0.020751953	-0.45947266	0	0	15/11/2017	15	11	2017	10:35:58	38158	0.8	10	35	58	0	0.058837891	3.5594238	-0.18237305	0.34912109	0.92822266	5.5551758	0.2121582	0	0	0	0	0	0	0	0	0	1.0083008	0.008300781	0.33276367	0.17041016	0.1184082	0.043701172	0	44330	0	0	0
78	79	79	Category M	-0.34790039	0.44384766	0.77978516	0.16308594	-0.013671875	-0.45654297	0	0	15/11/2017	15	11	2017	10:35:58	38158	0.9	10	35	58	0	0.058837891	3.5594238	-0.18408203	0.35131836	0.93041992	0.87915039	0.2409668	0	0	0	0	0	0	0	0	0	1.0114746	0.011474609	0.40698242	-0.16357422	0.092285156	-0.15063477	0	44330	0	0	0
79	80	80	Category M	-0.047851563	0.81591797	1.0078125	0.17236328	-0.04296875	-0.45458984	0	0	15/11/2017	15	11	2017	10:35:59	38159	0	10	35	59	0	0.058837891	3.5594238	-0.18505859	0.35375977	0.93579102	2.8525391	0.48730469	0	0	0	0	0	0	0	0	0	1.017334	0.017333984	0.67114258	0.13720703	0.46191406	0.071777344	0	44330	0	0	0
80	81	81	Category M	-0.3359375	0.35986328	1.2358398	0.27636719	-0.063720703	-0.40527344	0	0	15/11/2017	15	11	2017	10:35:59	38159	0.1	10	35	59	0	0.058837891	3.5594238	-0.18359375	0.3527832	0.93261719	4.6755371	0.33911133	0	0	0	0	0	0	0	0	0	1.013916	0.013916016	0.4621582	-0.15209961	0.006835938	0.30297852	0	44330	0	0	0
81	82	82	Category M	-0.13183594	0.61181641	0.7199707	0.24414063	-0.17358398	-0.39257813	0	0	15/11/2017	15	11	2017	10:35:59	38159	0.2	10	35	59	0	0.058837891	3.5594238	-0.17529297	0.3527832	0.93945313	7.1271973	0.34204102	0	0	0	0	0	0	0	0	0	1.0187988	0.018798828	0.52172852	0.043457031	0.25878906	-0.21948242	0	44330	0	0	0
82	83	83	Category M	-0.47998047	0.7199707	0.68383789	0.27978516	-0.16088867	-0.36987305	0	0	15/11/2017	15	11	2017	10:35:59	38159	0.3	10	35	59	0	0.058837891	3.5594238	-0.17504883	0.35473633	0.94750977	10.391846	0.54370117	0	0	0	0	0	0	0	0	0	1.0268555	0.026855469	0.93359375	-0.3046875	0.36499023	-0.26367188	0	44330	0	0	0
83	84	84	Category M	-0.27587891	0.49194336	0.55175781	0.22241211	-0.1862793	-0.39404297	0	0	15/11/2017	15	11	2017	10:35:59	38159	0.4	10	35	59	0	0.058837891	3.5594238	-0.17041016	0.35327148	0.94262695	11.746338	0.42773438	0	0	0	0	0	0	0	0	0	1.0209961	0.020996094	0.63476563	-0.10522461	0.13842773	-0.39086914	0	44330	0	0	0
84	85	85	Category M	-0.20385742	0.55175781	0.59985352	0.23071289	-0.15429688	-0.40185547	0	0	15/11/2017	15	11	2017	10:35:59	38159	0.5	10	35	59	0	0.058837891	3.5594238	-0.16650391	0.35400391	0.94238281	11.033447	0.3972168	0	0	0	0	0	0	0	0	0	1.0205078	0.020507813	0.57763672	-0.037109375	0.19750977	-0.3425293	0	44330	0	0	0
85	86	86	Category M	-0.26391602	1.1279297	0.95996094	0.23120117	-0.1105957	-0.42260742	0	0	15/11/2017	15	11	2017	10:35:59	38159	0.6	10	35	59	0	0.058837891	3.5594238	-0.16503906	0.35595703	0.94604492	10.387207	0.77807617	0	0	0	0	0	0	0	0	0	1.0241699	0.024169922	0.88427734	-0.098632813	0.77172852	0.013671875	0	44330	0	0	0
86	87	87	Category M	-0.17993164	0.52783203	0.82788086	0.23608398	-0.15771484	-0.40063477	0	0	15/11/2017	15	11	2017	10:35:59	38159	0.7	10	35	59	0	0.058837891	3.5594238	-0.16357422	0.35229492	0.94555664	11.133301	0.21191406	0	0	0	0	0	0	0	0	0	1.0224609	0.022460938	0.30932617	-0.016113281	0.17529297	-0.11767578	0	44330	0	0	0
87	88	88	Category M	-0.3359375	0.46777344	0.34790039	0.28222656	-0.18823242	-0.36108398	0	0	15/11/2017	15	11	2017	10:35:59	38159	0.8	10	35	59	0	0.058837891	3.5594238	-0.16308594	0.34887695	0.9465332	11.264893	0.63427734	0	0	0	0	0	0	0	0	0	1.0219727	0.021972656	0.89013672	-0.17260742	0.11865234	-0.59863281	0	44330	0	0	0
88	89	89	Category M	-0.39599609	0.46777344	0.93579102	0.29931641	-0.16064453	-0.35644531	0	0	15/11/2017	15	11	2017	10:35:59	38159	0.9	10	35	59	0	0.058837891	3.5594238	-0.16113281	0.34838867	0.94458008	9.6311035	0.26318359	0	0	0	0	0	0	0	0	0	1.0195313	0.01953125	0.36279297	-0.23461914	0.11914063	-0.008789063	0	44330	0	0	0
89	90	90	Category M	-0.25195313	0.77978516	0.83984375	0.30371094	-0.075439453	-0.38110352	0	0	15/11/2017	15	11	2017	10:36:00	38160	0	10	36	0	0	0.05859375	3.5304199	-0.15991211	0.34814453	0.94628906	9.479248	0.45361328	0	0	0	0	0	0	0	0	0	1.0209961	0.020996094	0.62988281	-0.091796875	0.43139648	-0.10644531	0	44330	0	0	0
90	91	91	Category M	-0.3359375	0.49194336	0.91186523	0.35424805	-0.069580078	-0.34594727	0	0	15/11/2017	15	11	2017	10:36:00	38160	0.1	10	36	0	0	0.05859375	3.5304199	-0.16064453	0.34643555	0.94628906	10.462402	0.22998047	0	0	0	0	0	0	0	0	0	1.0205078	0.020507813	0.35498047	-0.17504883	0.14526367	-0.034423828	0	44330	0	0	0
91	92	92	Category M	-0.39599609	0.51586914	0.81591797	0.32006836	-0.078125	-0.36669922	0	0	15/11/2017	15	11	2017	10:36:00	38160	0.2	10	36	0	0	0.05859375	3.5304199	-0.15917969	0.34570313	0.94458008	10.949463	0.31835938	0	0	0	0	0	0	0	0	0	1.0185547	0.018554688	0.53515625	-0.23657227	0.16992188	-0.12866211	0	44330	0	0	0
92	93	93	Category M	-0.43188477	0.50390625	0.82788086	0.30175781	-0.0546875	-0.39086914	0	0	15/11/2017	15	11	2017	10:36:00	38160	0.3	10	36	0	0	0.05859375	3.5304199	-0.16040039	0.33984375	0.94628906	13.535645	0.33837891	0	0	0	0	0	0	0	0	0	1.0180664	0.018066406	0.55371094	-0.27124023	0.16381836	-0.1184082	0	44330	0	0	0
93	94	94	Category L	-0.14379883	0.19189453	0.98388672	0.2644043	-0.035400391	-0.41137695	0	0	15/11/2017	15	11	2017	10:36:08	38168	0.3	10	36	8	0	0.058349609	3.5465332	-0.16113281	0.33544922	0.93994141	16.49585	0.15112305	0	0	0	0	0	0	0	0	0	1.0109863	0.010986328	0.20483398	0.017333984	-0.14355469	0.043701172	0	44330	0	0	0
94	95	95	Category L	-0.26391602	0.19189453	0.99584961	0.26025391	-0.044433594	-0.41967773	0	0	15/11/2017	15	11	2017	10:36:08	38168	0.4	10	36	8	0	0.058349609	3.5465332	-0.16552734	0.32910156	0.94335938	19.57666	0.17651367	0	0	0	0	0	0	0	0	0	1.0126953	0.012695313	0.2878418	-0.098144531	-0.13720703	0.052246094	0	44330	0	0	0
95	96	96	Category L	-0.13183594	0.13183594	1.0197754	0.24365234	-0.056152344	-0.42578125	0	0	15/11/2017	15	11	2017	10:36:08	38168	0.5	10	36	8	0	0.058349609	3.5465332	-0.16772461	0.32348633	0.9440918	21.483887	0.20898438	0	0	0	0	0	0	0	0	0	1.0119629	0.011962891	0.30297852	0.035888672	-0.19165039	0.075439453	0	44330	0	0	0
96	97	97	Category L	-0.15576172	0.19189453	1.0078125	0.26293945	-0.046875	-0.41430664	0	0	15/11/2017	15	11	2017	10:36:08	38168	0.6	10	36	8	0	0.058349609	3.5465332	-0.17260742	0.31591797	0.94555664	21.86499	0.13964844	0	0	0	0	0	0	0	0	0	1.0117188	0.01171875	0.203125	0.016845703	-0.12402344	0.062011719	0	44330	0	0	0
97	98	98	Category L	-0.17993164	0.17993164	0.99584961	0.2578125	-0.044677734	-0.41357422	0	0	15/11/2017	15	11	2017	10:36:08	38168	0.7	10	36	8	0	0.058349609	3.5465332	-0.17822266	0.31201172	0.9465332	22.374023	0.14086914	0	0	0	0	0	0	0	0	0	1.0124512	0.012451172	0.18310547	-0.001464844	-0.13208008	0.049072266	0	44330	0	0	0
98	99	99	Category L	-0.17993164	0.20385742	1.0197754	0.2565918	-0.043212891	-0.41650391	0	0	15/11/2017	15	11	2017	10:36:08	38168	0.8	10	36	8	0	0.058349609	3.5465332	-0.18334961	0.30981445	0.94702148	21.48999	0.12841797	0	0	0	0	0	0	0	0	0	1.0134277	0.013427734	0.18212891	0.003417969	-0.10595703	0.072509766	0	44330	0	0	0
99	100	100	Category L	-0.16796875	0.15576172	0.99584961	0.26098633	-0.0390625	-0.41650391	0	0	15/11/2017	15	11	2017	10:36:08	38168	0.9	10	36	8	0	0.058349609	3.5465332	-0.18920898	0.30419922	0.9453125	19.140381	0.15820313	0	0	0	0	0	0	0	0	0	1.0107422	0.010742188	0.22021484	0.021240234	-0.1484375	0.050537109	0	44330	0	0	0
100	101	101	Category L	-0.17993164	0.17993164	0.95996094	0.26000977	-0.040039063	-0.41333008	0	0	15/11/2017	15	11	2017	10:36:09	38169	0	10	36	9	0	0.058349609	3.5465332	-0.19604492	0.30029297	0.93969727	17.031738	0.12304688	0	0	0	0	0	0	0	0	0	1.0058594	0.005859375	0.15673828	0.016113281	-0.12036133	0.020019531	0	44330	0	0	0
101	102	102	Category L	-0.14379883	0.13183594	1.0197754	0.25732422	-0.036621094	-0.41845703	0	0	15/11/2017	15	11	2017	10:36:09	38169	0.1	10	36	9	0	0.058349609	3.5465332	-0.20288086	0.29760742	0.94042969	15.172852	0.19287109	0	0	0	0	0	0	0	0	0	1.0070801	0.007080078	0.30419922	0.059082031	-0.16577148	0.079101563	0	44330	0	0	0
102	103	103	Category L	-0.16796875	0.16796875	1.0197754	0.25805664	-0.034912109	-0.41430664	0	0	15/11/2017	15	11	2017	10:36:09	38169	0.2	10	36	9	0	0.058349609	3.5465332	-0.20703125	0.29394531	0.94335938	12.859375	0.15258789	0	0	0	0	0	0	0	0	0	1.0097656	0.009765625	0.24169922	0.0390625	-0.12597656	0.076171875	0	44330	0	0	0
103	104	104	Category L	-0.19189453	0.17993164	0.99584961	0.2578125	-0.031982422	-0.41748047	0	0	15/11/2017	15	11	2017	10:36:09	38169	0.3	10	36	9	0	0.058349609	3.5465332	-0.21118164	0.28979492	0.9375	9.8908691	0.12597656	0	0	0	0	0	0	0	0	0	1.0036621	0.003662109	0.1875	0.019287109	-0.10986328	0.058105469	0	44330	0	0	0
104	105	105	Category L	-0.13183594	0.16796875	0.98388672	0.25732422	-0.034423828	-0.4206543	0	0	15/11/2017	15	11	2017	10:36:09	38169	0.4	10	36	9	0	0.058349609	3.5465332	-0.21777344	0.28759766	0.9362793	7.0012207	0.15478516	0	0	0	0	0	0	0	0	0	1.003418	0.003417969	0.25317383	0.0859375	-0.11962891	0.047363281	0	44330	0	0	0
105	106	106	Category L	-0.17993164	0.16796875	1.0319824	0.25537109	-0.034912109	-0.41845703	0	0	15/11/2017	15	11	2017	10:36:09	38169	0.5	10	36	9	0	0.058349609	3.5465332	-0.22216797	0.28466797	0.93774414	4.8325195	0.15576172	0	0	0	0	0	0	0	0	0	1.0048828	0.004882813	0.25317383	0.042236328	-0.11669922	0.093994141	0	44330	0	0	0
106	107	107	Category L	-0.16796875	0.16796875	0.99584961	0.2590332	-0.034912109	-0.41845703	0	0	15/11/2017	15	11	2017	10:36:09	38169	0.6	10	36	9	0	0.058349609	3.5465332	-0.22631836	0.27856445	0.93579102	2.7231445	0.13867188	0	0	0	0	0	0	0	0	0	1.0024414	0.002441406	0.22875977	0.058349609	-0.1105957	0.059814453	0	44330	0	0	0
107	108	108	Category L	-0.16796875	0.15576172	0.99584961	0.25463867	-0.0390625	-0.41943359	0	0	15/11/2017	15	11	2017	10:36:09	38169	0.7	10	36	9	0	0.058349609	3.5465332	-0.23583984	0.27416992	0.93652344	1.4006348	0.14868164	0	0	0	0	0	0	0	0	0	1.0041504	0.004150391	0.24536133	0.067871094	-0.1184082	0.059082031	0	44330	0	0	0
108	109	109	Category L	-0.17993164	0.16796875	0.99584961	0.25512695	-0.032470703	-0.41723633	0	0	15/11/2017	15	11	2017	10:36:09	38169	0.8	10	36	9	0	0.058349609	3.5465332	-0.23852539	0.26977539	0.93701172	1.2878418	0.13134766	0	0	0	0	0	0	0	0	0	1.0039063	0.00390625	0.21899414	0.05859375	-0.10180664	0.05859375	0	44330	0	0	0
109	110	110	Category L	-0.16796875	0.17993164	1.0197754	0.25634766	-0.035644531	-0.41650391	0	0	15/11/2017	15	11	2017	10:36:09	38169	0.9	10	36	9	0	0.058349609	3.5465332	-0.23706055	0.26782227	0.94018555	1.4262695	0.13720703	0	0	0	0	0	0	0	0	0	1.0061035	0.006103516	0.23657227	0.069091797	-0.087890625	0.079345703	0	44330	0	0	0
110	111	111	Category L	-0.17993164	0.15576172	1.0078125	0.25292969	-0.043945313	-0.41748047	0	0	15/11/2017	15	11	2017	10:36:10	38170	0	10	36	10	0	0.058349609	3.5465332	-0.24633789	0.26098633	0.93847656	1.2614746	0.14233398	0	0	0	0	0	0	0	0	0	1.0046387	0.004638672	0.24072266	0.06640625	-0.10522461	0.069091797	0	44330	0	0	0
111	112	112	Category L	-0.15576172	0.14379883	1.0319824	0.25439453	-0.03515625	-0.41552734	0	0	15/11/2017	15	11	2017	10:36:10	38170	0.1	10	36	10	0	0.058349609	3.5465332	-0.25195313	0.25463867	0.93774414	0.91333008	0.17431641	0	0	0	0	0	0	0	0	0	1.0039063	0.00390625	0.30126953	0.096191406	-0.11083984	0.093994141	0	44330	0	0	0
112	113	113	Category L	-0.16796875	0.14379883	0.98388672	0.25292969	-0.036376953	-0.41845703	0	0	15/11/2017	15	11	2017	10:36:10	38170	0.2	10	36	10	0	0.058349609	3.5465332	-0.25537109	0.25317383	0.93457031	0.52075195	0.1484375	0	0	0	0	0	0	0	0	0	1.0014648	0.001464844	0.24584961	0.087402344	-0.109375	0.049072266	0	44330	0	0	0
113	114	114	Category L	-0.16796875	0.17993164	0.98388672	0.25292969	-0.036376953	-0.41650391	0	0	15/11/2017	15	11	2017	10:36:10	38170	0.3	10	36	10	0	0.058349609	3.5465332	-0.25341797	0.24682617	0.93774414	0.40087891	0.11791992	0	0	0	0	0	0	0	0	0	1.0021973	0.002197266	0.19848633	0.085449219	-0.066894531	0.045898438	0	44330	0	0	0
114	115	115	Category L	-0.16796875	0.15576172	1.0078125	0.25756836	-0.041259766	-0.41650391	0	0	15/11/2017	15	11	2017	10:36:10	38170	0.4	10	36	10	0	0.058349609	3.5465332	-0.26269531	0.24194336	0.93701172	0.20214844	0.14624023	0	0	0	0	0	0	0	0	0	1.0029297	0.002929688	0.25146484	0.094726563	-0.086181641	0.070556641	0	44330	0	0	0
115	116	116	Category L	-0.16796875	0.15576172	0.99584961	0.25976563	-0.03515625	-0.41748047	0	0	15/11/2017	15	11	2017	10:36:10	38170	0.5	10	36	10	0	0.058349609	3.5465332	-0.26855469	0.23681641	0.93920898	0.13720703	0.14111328	0	0	0	0	0	0	0	0	0	1.005127	0.005126953	0.23852539	0.10058594	-0.081054688	0.056396484	0	44330	0	0	0
116	117	117	Category L	-0.14379883	0.16796875	1.0078125	0.25268555	-0.0390625	-0.41748047	0	0	15/11/2017	15	11	2017	10:36:10	38170	0.6	10	36	10	0	0.058349609	3.5465332	-0.2734375	0.23486328	0.94165039	0.42260742	0.16015625	0	0	0	0	0	0	0	0	0	1.0083008	0.008300781	0.26269531	0.12963867	-0.066894531	0.065917969	0	44330	0	0	0
117	118	118	Category L	-0.15576172	0.16796875	0.99584961	0.25488281	-0.037353516	-0.4206543	0	0	15/11/2017	15	11	2017	10:36:10	38170	0.7	10	36	10	0	0.058349609	3.5465332	-0.27416992	0.22998047	0.94067383	0.53759766	0.14453125	0	0	0	0	0	0	0	0	0	1.0065918	0.006591797	0.2355957	0.1184082	-0.062011719	0.054931641	0	44330	0	0	0
118	119	119	Category L	-0.16796875	0.17993164	1.0197754	0.25488281	-0.041259766	-0.41870117	0	0	15/11/2017	15	11	2017	10:36:10	38170	0.8	10	36	10	0	0.058349609	3.5465332	-0.27978516	0.22827148	0.94140625	0.5534668	0.14477539	0	0	0	0	0	0	0	0	0	1.0083008	0.008300781	0.23852539	0.11181641	-0.048339844	0.078125	0	44330	0	0	0
119	120	120	Category L	-0.17993164	0.16796875	1.0197754	0.25097656	-0.038330078	-0.41748047	0	0	15/11/2017	15	11	2017	10:36:10	38170	0.9	10	36	10	0	0.058349609	3.5465332	-0.28076172	0.22729492	0.94335938	0.84423828	0.13964844	0	0	0	0	0	0	0	0	0	1.0100098	0.010009766	0.23657227	0.10083008	-0.059326172	0.076171875	0	44330	0	0	0
120	121	121	Category L	-0.15576172	0.15576172	1.0197754	0.2590332	-0.041748047	-0.41943359	0	0	15/11/2017	15	11	2017	10:36:11	38171	0	10	36	11	0	0.058349609	3.5465332	-0.28271484	0.21826172	0.94433594	1.1835938	0.16040039	0	0	0	0	0	0	0	0	0	1.0097656	0.009765625	0.26489258	0.12695313	-0.0625	0.075195313	0	44330	0	0	0
121	122	122	Category L	-0.17993164	0.16796875	0.98388672	0.25488281	-0.040771484	-0.41943359	0	0	15/11/2017	15	11	2017	10:36:11	38171	0.1	10	36	11	0	0.058349609	3.5465332	-0.28393555	0.23217773	0.94042969	1.1911621	0.12963867	0	0	0	0	0	0	0	0	0	1.0095215	0.009521484	0.21142578	0.10400391	-0.064208984	0.043212891	0	44330	0	0	0
122	123	123	Category L	-0.16796875	0.19189453	1.0319824	0.25292969	-0.042236328	-0.4206543	0	0	15/11/2017	15	11	2017	10:36:11	38171	0.2	10	36	11	0	0.058349609	3.5465332	-0.28710938	0.19799805	0.97045898	0.86303711	0.1340332	0	0	0	0	0	0	0	0	0	1.03125	0.03125	0.18652344	0.11914063	-0.006103516	0.061279297	0	44330	0	0	0
123	124	124	Category L	-0.13183594	0.15576172	1.0197754	0.24755859	-0.038818359	-0.421875	0	0	15/11/2017	15	11	2017	10:36:11	38171	0.3	10	36	11	0	0.058349609	3.5465332	-0.28442383	0.17456055	0.9855957	0.75292969	0.1574707	0	0	0	0	0	0	0	0	0	1.0407715	0.040771484	0.20532227	0.15258789	-0.018798828	0.033935547	0	44330	0	0	0
124	125	125	Category L	-0.15576172	0.14379883	1.0197754	0.25537109	-0.035644531	-0.41552734	0	0	15/11/2017	15	11	2017	10:36:11	38171	0.4	10	36	11	0	0.058349609	3.5465332	-0.28588867	0.20727539	1.0090332	0.65820313	0.14501953	0	0	0	0	0	0	0	0	0	1.0690918	0.069091797	0.20410156	0.13012695	-0.063476563	0.010498047	0	44330	0	0	0
125	126	126	Category L	-0.19189453	0.15576172	0.99584961	0.25366211	-0.039794922	-0.41943359	0	0	15/11/2017	15	11	2017	10:36:11	38171	0.5	10	36	11	0	0.058837891	3.5610352	-0.28686523	0.22387695	1.012207	0.38354492	0.11816406	0	0	0	0	0	0	0	0	0	1.0756836	0.075683594	0.1796875	0.094970703	-0.068115234	-0.016357422	0	44330	0	0	0
126	127	127	Category L	-0.16796875	0.15576172	1.0197754	0.25561523	-0.041748047	-0.41943359	0	0	15/11/2017	15	11	2017	10:36:11	38171	0.6	10	36	11	0	0.058837891	3.5610352	-0.28515625	0.21801758	1.0268555	0.053466797	0.13305664	0	0	0	0	0	0	0	0	0	1.0878906	0.087890625	0.18676758	0.1171875	-0.062255859	-0.007080078	0	44330	0	0	0
127	128	128	Category L	-0.17993164	0.17993164	1.0197754	0.25463867	-0.036621094	-0.41748047	0	0	15/11/2017	15	11	2017	10:36:11	38171	0.7	10	36	11	0	0.058837891	3.5610352	-0.28393555	0.21948242	1.0307617	0.10595703	0.11181641	0	0	0	0	0	0	0	0	0	1.0915527	0.091552734	0.15478516	0.10400391	-0.039550781	-0.010986328	0	44330	0	0	0
128	129	129	Category L	-0.15576172	0.16796875	0.98388672	0.25292969	-0.040039063	-0.42456055	0	0	15/11/2017	15	11	2017	10:36:11	38171	0.8	10	36	11	0	0.058837891	3.5610352	-0.28271484	0.20898438	1.0383301	0.079833984	0.14428711	0	0	0	0	0	0	0	0	0	1.0961914	0.096191406	0.22265625	0.12695313	-0.041015625	-0.054443359	0	44330	0	0	0
129	130	130	Category L	-0.10791016	0.15576172	0.97192383	0.25512695	-0.045410156	-0.4206543	0	0	15/11/2017	15	11	2017	10:36:11	38171	0.9	10	36	11	0	0.058837891	3.5610352	-0.27905273	0.20458984	1.0400391	0.22192383	0.19067383	0	0	0	0	0	0	0	0	0	1.0961914	0.096191406	0.28833008	0.17114258	-0.048828125	-0.068115234	0	44330	0	0	0
130	131	131	Category L	-0.16796875	0.19189453	1.0078125	0.25170898	-0.038330078	-0.41967773	0	0	15/11/2017	15	11	2017	10:36:12	38172	0	10	36	12	0	0.058837891	3.5610352	-0.27709961	0.19702148	1.0429688	1.3220215	0.11474609	0	0	0	0	0	0	0	0	0	1.097168	0.097167969	0.1496582	0.10913086	-0.005126953	-0.03515625	0	44330	0	0	0
131	132	132	Category L	-0.17993164	0.15576172	0.99584961	0.24511719	-0.040771484	-0.4206543	0	0	15/11/2017	15	11	2017	10:36:12	38172	0.1	10	36	12	0	0.058837891	3.5610352	-0.27392578	0.19091797	1.0439453	3.5771484	0.11132813	0	0	0	0	0	0	0	0	0	1.0961914	0.096191406	0.17749023	0.093994141	-0.03515625	-0.048095703	0	44330	0	0	0
132	133	133	Category M	-0.3359375	0.10791016	0.79199219	0.33422852	-0.099365234	-0.34863281	0	0	15/11/2017	15	11	2017	10:36:14	38174	0.6	10	36	14	0	0.058837891	3.5610352	-0.26928711	0.18676758	1.0456543	5.9226074	0.27392578	0	0	0	0	0	0	0	0	0	1.0959473	0.095947266	0.39916992	-0.06640625	-0.078857422	-0.25366211	0	44330	0	0	0
133	134	134	Category M	-0.50390625	-0.011962891	1.0319824	0.38110352	-0.062011719	-0.31933594	0	0	15/11/2017	15	11	2017	10:36:14	38174	0.7	10	36	14	0	0.058837891	3.5610352	-0.26464844	0.18286133	1.0478516	8.4714355	0.30883789	0	0	0	0	0	0	0	0	0	1.0961914	0.096191406	0.44995117	-0.23901367	-0.19482422	-0.015869141	0	44330	0	0	0
134	135	135	Category M	-0.39599609	0.14379883	0.92382813	0.34082031	-0.009521484	-0.35668945	0	0	15/11/2017	15	11	2017	10:36:14	38174	0.8	10	36	14	0	0.058837891	3.5610352	-0.26293945	0.18237305	1.0483398	11.544678	0.1862793	0	0	0	0	0	0	0	0	0	1.0959473	0.095947266	0.29614258	-0.1328125	-0.038574219	-0.12451172	0	44330	0	0	0
135	136	136	Category M	-0.3359375	-0.023925781	0.85180664	0.41577148	0.008789063	-0.27539063	0	0	15/11/2017	15	11	2017	10:36:14	38174	0.9	10	36	14	0	0.058837891	3.5610352	-0.25952148	0.18164063	1.048584	14.185547	0.29467773	0	0	0	0	0	0	0	0	0	1.095459	0.095458984	0.47851563	-0.076171875	-0.20556641	-0.19677734	0	44330	0	0	0
136	137	137	Category M	-0.59985352	0.10791016	0.97192383	0.39404297	0.034912109	-0.30615234	0	0	15/11/2017	15	11	2017	10:36:15	38175	0	10	36	15	0	0.058837891	3.5610352	-0.25805664	0.18188477	1.048584	16.687012	0.35791016	0	0	0	0	0	0	0	0	0	1.0952148	0.095214844	0.49243164	-0.34155273	-0.073974609	-0.076660156	0	44330	0	0	0
137	138	138	Category M	-0.47998047	0.11987305	0.88793945	0.38354492	0.068603516	-0.30249023	0	0	15/11/2017	15	11	2017	10:36:15	38175	0.1	10	36	15	0	0.058837891	3.5610352	-0.25634766	0.18139648	1.048584	18.577637	0.28198242	0	0	0	0	0	0	0	0	0	1.0944824	0.094482422	0.44580078	-0.22338867	-0.061523438	-0.16064453	0	44330	0	0	0
138	139	139	Category M	-0.53979492	0.059814453	0.89990234	0.38476563	0.083251953	-0.29321289	0	0	15/11/2017	15	11	2017	10:36:15	38175	0.2	10	36	15	0	0.058837891	3.5610352	-0.25415039	0.18139648	1.048584	20.717529	0.34423828	0	0	0	0	0	0	0	0	0	1.0942383	0.094238281	0.5559082	-0.28540039	-0.12158203	-0.14868164	0	44330	0	0	0
139	140	140	Category M	-0.53979492	0.035888672	0.85180664	0.37597656	0.095214844	-0.30322266	0	0	15/11/2017	15	11	2017	10:36:15	38175	0.3	10	36	15	0	0.058349609	3.5529785	-0.25195313	0.1809082	1.0488281	22.000732	0.37768555	0	0	0	0	0	0	0	0	0	1.09375	0.09375	0.62988281	-0.28759766	-0.14501953	-0.19702148	0	44330	0	0	0
140	141	141	Category M	-0.55175781	0.035888672	0.87597656	0.37231445	0.10131836	-0.31152344	0	0	15/11/2017	15	11	2017	10:36:15	38175	0.4	10	36	15	0	0.058349609	3.5529785	-0.25	0.18139648	1.0488281	22.360596	0.37695313	0	0	0	0	0	0	0	0	0	1.0935059	0.093505859	0.62011719	-0.30151367	-0.14550781	-0.17285156	0	44330	0	0	0
141	142	142	Category M	-0.38378906	0.15576172	0.89990234	0.35620117	0.12060547	-0.31738281	0	0	15/11/2017	15	11	2017	10:36:15	38175	0.5	10	36	15	0	0.058349609	3.5529785	-0.24780273	0.18139648	1.0498047	21.638184	0.20385742	0	0	0	0	0	0	0	0	0	1.09375	0.09375	0.31152344	-0.13574219	-0.025634766	-0.14990234	0	44330	0	0	0
142	143	143	Category M	-0.41992188	-0.023925781	0.82788086	0.3684082	0.11206055	-0.3125	0	0	15/11/2017	15	11	2017	10:36:15	38175	0.6	10	36	15	0	0.058349609	3.5529785	-0.24584961	0.18164063	1.0498047	19.093018	0.34912109	0	0	0	0	0	0	0	0	0	1.0935059	0.093505859	0.6015625	-0.17382813	-0.20556641	-0.22192383	0	44330	0	0	0
143	144	144	Category M	-0.63598633	0.11987305	0.98388672	0.34863281	0.091064453	-0.34033203	0	0	15/11/2017	15	11	2017	10:36:15	38175	0.7	10	36	15	0	0.058349609	3.5529785	-0.24365234	0.18188477	1.0498047	16.42627	0.40234375	0	0	0	0	0	0	0	0	0	1.0930176	0.093017578	0.52026367	-0.39208984	-0.062011719	-0.065917969	0	44330	0	0	0
144	145	145	Category M	-0.3359375	0.2878418	1.0078125	0.35644531	0.095947266	-0.32470703	0	0	15/11/2017	15	11	2017	10:36:15	38175	0.8	10	36	15	0	0.058349609	3.5529785	-0.24121094	0.18139648	1.050293	13.502686	0.1484375	0	0	0	0	0	0	0	0	0	1.0927734	0.092773438	0.24316406	-0.094482422	0.10620117	-0.042480469	0	44330	0	0	0
145	146	146	Category M	-0.40795898	-0.10791016	0.82788086	0.37402344	0.083740234	-0.30419922	0	0	15/11/2017	15	11	2017	10:36:15	38175	0.9	10	36	15	0	0.058349609	3.5529785	-0.23974609	0.1809082	1.0505371	10.552979	0.40185547	0	0	0	0	0	0	0	0	0	1.0927734	0.092773438	0.67993164	-0.16796875	-0.28881836	-0.22265625	0	44330	0	0	0
146	147	147	Category M	-0.80395508	0.14379883	0.98388672	0.35668945	0.086914063	-0.33007813	0	0	15/11/2017	15	11	2017	10:36:16	38176	0	10	36	16	0	0.058349609	3.5529785	-0.23730469	0.1809082	1.0507813	7.5454102	0.5715332	0	0	0	0	0	0	0	0	0	1.0925293	0.092529297	0.6706543	-0.56640625	-0.037109375	-0.066894531	0	44330	0	0	0
147	148	148	Category M	-0.34790039	0.15576172	0.94799805	0.35351563	0.095947266	-0.32788086	0	0	15/11/2017	15	11	2017	10:36:16	38176	0.1	10	36	16	0	0.058349609	3.5529785	-0.23510742	0.18041992	1.0512695	5.1064453	0.15478516	0	0	0	0	0	0	0	0	0	1.0922852	0.092285156	0.24072266	-0.11254883	-0.024658203	-0.10327148	0	44330	0	0	0
148	149	149	Category M	-0.10791016	0.17993164	1.0197754	0.3840332	0.081787109	-0.30834961	0	0	15/11/2017	15	11	2017	10:36:16	38176	0.2	10	36	16	0	0.058349609	3.5529785	-0.2331543	0.18041992	1.0515137	3.5307617	0.12915039	0	0	0	0	0	0	0	0	0	1.092041	0.092041016	0.1574707	0.12524414	-0.000488281	-0.031738281	0	44330	0	0	0
149	150	150	Category M	-0.73193359	0.10791016	0.91186523	0.37084961	0.072753906	-0.31567383	0	0	15/11/2017	15	11	2017	10:36:16	38176	0.3	10	36	16	0	0.058349609	3.5529785	-0.23095703	0.17944336	1.0517578	0.75927734	0.52490234	0	0	0	0	0	0	0	0	0	1.0917969	0.091796875	0.71264648	-0.50073242	-0.071533203	-0.13989258	0	44330	0	0	0
150	151	151	Category M	-0.52783203	0.095947266	0.79199219	0.32495117	0.096923828	-0.35449219	0	0	15/11/2017	15	11	2017	10:36:16	38176	0.4	10	36	16	0	0.058349609	3.5529785	-0.22875977	0.17871094	1.052002	1.315918	0.40478516	0	0	0	0	0	0	0	0	0	1.0913086	0.091308594	0.6418457	-0.29882813	-0.082763672	-0.26000977	0	44330	0	0	0
151	152	152	Category M	-0.27587891	0.38378906	0.70776367	0.36425781	0.10668945	-0.30834961	0	0	15/11/2017	15	11	2017	10:36:16	38176	0.5	10	36	16	0	0.058349609	3.5529785	-0.2265625	0.17871094	1.0517578	2.4182129	0.40356445	0	0	0	0	0	0	0	0	0	1.0908203	0.090820313	0.59814453	-0.049072266	0.20483398	-0.34399414	0	44330	0	0	0
152	153	153	Category M	-0.095947266	-0.059814453	1.2358398	0.38476563	0.083984375	-0.30224609	0	0	15/11/2017	15	11	2017	10:36:16	38176	0.6	10	36	16	0	0.058349609	3.5529785	-0.22460938	0.17822266	1.0515137	2.6875	0.32739258	0	0	0	0	0	0	0	0	0	1.0900879	0.090087891	0.55102539	0.12866211	-0.23803711	0.18408203	0	44330	0	0	0
153	154	154	Category M	-0.63598633	0.16796875	0.94799805	0.33349609	0.08984375	-0.35058594	0	0	15/11/2017	15	11	2017	10:36:16	38176	0.7	10	36	16	0	0.058349609	3.5529785	-0.22265625	0.1784668	1.0517578	3.895752	0.42602539	0	0	0	0	0	0	0	0	0	1.0898438	0.08984375	0.52758789	-0.41308594	-0.010498047	-0.10375977	0	44330	0	0	0
154	155	155	Category M	-0.49194336	0.011962891	0.88793945	0.35449219	0.072509766	-0.33618164	0	0	15/11/2017	15	11	2017	10:36:16	38176	0.8	10	36	16	0	0.058349609	3.5529785	-0.22094727	0.17822266	1.0522461	5.7241211	0.35766602	0	0	0	0	0	0	0	0	0	1.0898438	0.08984375	0.60131836	-0.27075195	-0.16625977	-0.16430664	0	44330	0	0	0
155	156	156	Category M	-0.45581055	0.31176758	0.94799805	0.36743164	0.068115234	-0.32299805	0	0	15/11/2017	15	11	2017	10:36:16	38176	0.9	10	36	16	0	0.058349609	3.5529785	-0.21875	0.17822266	1.0522461	6.6086426	0.29125977	0	0	0	0	0	0	0	0	0	1.0893555	0.089355469	0.47485352	-0.23681641	0.13330078	-0.10424805	0	44330	0	0	0
156	157	157	Category M	-0.071777344	0.047851563	1.0678711	0.37109375	0.083007813	-0.31567383	0	0	15/11/2017	15	11	2017	10:36:17	38177	0	10	36	17	0	0.058349609	3.5529785	-0.21679688	0.17773438	1.0524902	9.15625	0.1953125	0	0	0	0	0	0	0	0	0	1.0891113	0.089111328	0.2902832	0.14501953	-0.12988281	0.015136719	0	44330	0	0	0
157	158	158	Category M	-0.45581055	0.3359375	1.0197754	0.39086914	0.00390625	-0.30419922	0	0	15/11/2017	15	11	2017	10:36:17	38177	0.1	10	36	17	0	0.058349609	3.5529785	-0.21484375	0.17773438	1.0529785	11.943359	0.29003906	0	0	0	0	0	0	0	0	0	1.0893555	0.089355469	0.43237305	-0.24072266	0.15795898	-0.033203125	0	44330	0	0	0
158	159	159	Category M	-0.43188477	0.35986328	0.93579102	0.27905273	-0.025878906	-0.40405273	0	0	15/11/2017	15	11	2017	10:36:17	38177	0.2	10	36	17	0	0.058349609	3.5529785	-0.21289063	0.17626953	1.0534668	18.007813	0.30883789	0	0	0	0	0	0	0	0	0	1.0891113	0.089111328	0.52001953	-0.21875	0.18334961	-0.11767578	0	44330	0	0	0
159	160	160	Category M	-0.21582031	0.095947266	1.1037598	0.31469727	-0.081787109	-0.37182617	0	0	15/11/2017	15	11	2017	10:36:17	38177	0.3	10	36	17	0	0.058349609	3.5529785	-0.2109375	0.17504883	1.0534668	16.778564	0.09375	0	0	0	0	0	0	0	0	0	1.088623	0.088623047	0.1340332	-0.004638672	-0.079101563	0.050048828	0	44330	0	0	0
160	161	161	Category M	-0.41992188	1.4638672	0.92382813	0.29052734	-0.11767578	-0.3815918	0	0	15/11/2017	15	11	2017	10:36:17	38177	0.4	10	36	17	0	0.058349609	3.5529785	-0.20898438	0.17431641	1.0529785	12.017822	1.3127441	0	0	0	0	0	0	0	0	0	1.0876465	0.087646484	1.6293945	-0.21069336	1.2893066	-0.12915039	0	44330	0	0	0
161	162	162	Category M	-0.38378906	-2.1237793	3.119873	0.21557617	-0.25292969	-0.35693359	0	0	15/11/2017	15	11	2017	10:36:17	38177	0.5	10	36	17	0	0.058349609	3.5529785	-0.20678711	0.17358398	1.0534668	18.039063	3.0949707	0	0	0	0	0	0	0	0	0	1.0874023	0.087402344	4.5405273	-0.17675781	-2.2973633	2.0661621	0	44330	0	0	0
162	163	163	Category M	-0.26391602	-1.1518555	1.8959961	0.22485352	0.1340332	-0.41674805	0	0	15/11/2017	15	11	2017	10:36:17	38177	0.6	10	36	17	0	0.058349609	3.5529785	-0.2043457	0.17333984	1.0539551	24.116211	1.5710449	0	0	0	0	0	0	0	0	0	1.0876465	0.087646484	2.2265625	-0.059326172	-1.3251953	0.84179688	0	44330	0	0	0
163	164	164	Category M	-0.39599609	3.1079102	2.4238281	0.17236328	-0.11572266	-0.44555664	0	0	15/11/2017	15	11	2017	10:36:17	38177	0.7	10	36	17	0	0.058349609	3.5529785	-0.20214844	0.17260742	1.0537109	30.176758	3.2446289	0	0	0	0	0	0	0	0	0	1.0869141	0.086914063	4.4985352	-0.19360352	2.9350586	1.369873	0	44330	0	0	0
164	165	165	Category M	-0.2878418	1.8837891	0.83984375	0.12426758	-0.25195313	-0.39550781	0	0	15/11/2017	15	11	2017	10:36:17	38177	0.8	10	36	17	0	0.058349609	3.5529785	-0.20043945	0.17211914	1.0534668	32.740723	1.7268066	0	0	0	0	0	0	0	0	0	1.0861816	0.086181641	2.0124512	-0.087158203	1.7114258	-0.21362305	0	44330	0	0	0
165	166	166	Category M	-0.13183594	0.65991211	2.1359863	0.1472168	-0.20141602	-0.40698242	0	0	15/11/2017	15	11	2017	10:36:17	38177	0.9	10	36	17	0	0.058349609	3.5529785	-0.19873047	0.17114258	1.0534668	38.064453	1.1894531	0	0	0	0	0	0	0	0	0	1.0856934	0.085693359	1.6379395	0.066894531	0.48852539	1.0822754	0	44330	0	0	0
166	167	167	Category M	-0.083984375	0.63598633	1.1518555	0.17163086	0.004150391	-0.45898438	0	0	15/11/2017	15	11	2017	10:36:18	38178	0	10	36	18	0	0.058349609	3.5529785	-0.19604492	0.16992188	1.0537109	40.452393	0.48901367	0	0	0	0	0	0	0	0	0	1.0852051	0.085205078	0.67602539	0.11206055	0.46582031	0.097900391	0	44330	0	0	0
167	168	168	Category M	-0.23999023	-0.37182617	0.94799805	0.18457031	-0.18408203	-0.40649414	0	0	15/11/2017	15	11	2017	10:36:18	38178	0.1	10	36	18	0	0.058349609	3.5529785	-0.1940918	0.16894531	1.0537109	37.927734	0.55273438	0	0	0	0	0	0	0	0	0	1.0847168	0.084716797	0.69238281	-0.045654297	-0.54077148	-0.10571289	0	44330	0	0	0
168	169	169	Category M	-0.095947266	0.11987305	1.0678711	0.13061523	-0.17553711	-0.43212891	0	0	15/11/2017	15	11	2017	10:36:18	38178	0.2	10	36	18	0	0.058349609	3.5529785	-0.19165039	0.16845703	1.0539551	30.395752	0.10839844	0	0	0	0	0	0	0	0	0	1.0844727	0.084472656	0.15820313	0.095703125	-0.048583984	0.013671875	0	44330	0	0	0
169	170	170	Category M	-0.095947266	0.17993164	1.079834	0.15283203	-0.16967773	-0.4206543	0	0	15/11/2017	15	11	2017	10:36:18	38178	0.3	10	36	18	0	0.058349609	3.5529785	-0.18945313	0.16870117	1.0539551	28.751221	0.09765625	0	0	0	0	0	0	0	0	0	1.0839844	0.083984375	0.13061523	0.093505859	0.010986328	0.025634766	0	44330	0	0	0
170	171	171	Category M	-0.071777344	0.011962891	0.99584961	0.13549805	-0.16821289	-0.43676758	0	0	15/11/2017	15	11	2017	10:36:18	38178	0.4	10	36	18	0	0.058349609	3.5529785	-0.18798828	0.16845703	1.0544434	33.503662	0.20385742	0	0	0	0	0	0	0	0	0	1.0844727	0.084472656	0.33178711	0.11621094	-0.15649414	-0.05859375	0	44330	0	0	0
171	172	172	Category M	-0.035888672	0.16796875	0.94799805	0.15161133	-0.1640625	-0.42578125	0	0	15/11/2017	15	11	2017	10:36:18	38178	0.5	10	36	18	0	0.058349609	3.5529785	-0.18603516	0.16772461	1.0544434	30.81543	0.18408203	0	0	0	0	0	0	0	0	0	1.0839844	0.083984375	0.25708008	0.15014648	0	-0.10644531	0	44330	0	0	0
172	173	173	Category M	-0.059814453	0.19189453	1.0078125	0.13696289	-0.15771484	-0.43774414	0	0	15/11/2017	15	11	2017	10:36:18	38178	0.6	10	36	18	0	0.058349609	3.5529785	-0.18383789	0.16723633	1.0546875	28.975098	0.13476563	0	0	0	0	0	0	0	0	0	1.0834961	0.083496094	0.1953125	0.12402344	0.024414063	-0.046875	0	44330	0	0	0
173	174	174	Category M	0	0.16796875	1.0078125	0.14135742	-0.15527344	-0.43066406	0	0	15/11/2017	15	11	2017	10:36:18	38178	0.7	10	36	18	0	0.058349609	3.5529785	-0.17944336	0.16772461	1.0571289	22.33374	0.1862793	0	0	0	0	0	0	0	0	0	1.0854492	0.085449219	0.22924805	0.17944336	0	-0.049316406	0	44330	0	0	0
174	175	175	Category L	0	0.11987305	1.0197754	0.14135742	-0.15600586	-0.43579102	0	0	15/11/2017	15	11	2017	10:36:19	38179	0.5	10	36	19	0	0.058105469	3.5529785	-0.17333984	0.16967773	1.0571289	20.600342	0.18408203	0	0	0	0	0	0	0	0	0	1.0844727	0.084472656	0.26074219	0.17333984	-0.049804688	-0.037353516	0	44330	0	0	0
175	176	176	Category L	-0.011962891	0.15576172	1.0319824	0.14038086	-0.15698242	-0.43188477	0	0	15/11/2017	15	11	2017	10:36:19	38179	0.6	10	36	19	0	0.058105469	3.5529785	-0.16821289	0.16967773	1.0581055	15.812256	0.15893555	0	0	0	0	0	0	0	0	0	1.0847168	0.084716797	0.1965332	0.15625	-0.013916016	-0.026123047	0	44330	0	0	0
176	177	177	Category L	-0.011962891	0.15576172	0.99584961	0.14428711	-0.15795898	-0.43261719	0	0	15/11/2017	15	11	2017	10:36:19	38179	0.7	10	36	19	0	0.058105469	3.5529785	-0.16381836	0.17114258	1.0605469	9.7263184	0.16601563	0	0	0	0	0	0	0	0	0	1.0866699	0.086669922	0.23242188	0.15185547	-0.015380859	-0.064697266	0	44330	0	0	0
177	178	178	Category L	-0.011962891	0.17993164	1.0078125	0.14501953	-0.15356445	-0.43579102	0	0	15/11/2017	15	11	2017	10:36:19	38179	0.8	10	36	19	0	0.058105469	3.5529785	-0.15625	0.17163086	1.0610352	9.0507813	0.15405273	0	0	0	0	0	0	0	0	0	1.0861816	0.086181641	0.20605469	0.14428711	0.008056641	-0.053222656	0	44330	0	0	0
178	179	179	Category L	0	0.16796875	1.0319824	0.14501953	-0.15942383	-0.43701172	0	0	15/11/2017	15	11	2017	10:36:19	38179	0.9	10	36	19	0	0.058105469	3.5529785	-0.15039063	0.171875	1.0629883	11.307129	0.15356445	0	0	0	0	0	0	0	0	0	1.0874023	0.087402344	0.18554688	0.15039063	-0.00390625	-0.031005859	0	44330	0	0	0
179	180	180	Category L	-0.011962891	0.19189453	0.99584961	0.14624023	-0.16479492	-0.43798828	0	0	15/11/2017	15	11	2017	10:36:20	38180	0	10	36	20	0	0.058105469	3.5529785	-0.14404297	0.17260742	1.0646973	13.439453	0.15014648	0	0	0	0	0	0	0	0	0	1.0881348	0.088134766	0.2199707	0.13208008	0.019042969	-0.068847656	0	44330	0	0	0
180	181	181	Category L	0	0.16796875	1.0319824	0.14086914	-0.15917969	-0.43603516	0	0	15/11/2017	15	11	2017	10:36:20	38180	0.1	10	36	20	0	0.058105469	3.5529785	-0.13720703	0.17382813	1.0668945	13.893066	0.1418457	0	0	0	0	0	0	0	0	0	1.0895996	0.089599609	0.17822266	0.13720703	-0.005859375	-0.034912109	0	44330	0	0	0
181	182	182	Category L	0.011962891	0.16796875	1.0197754	0.14233398	-0.15527344	-0.43286133	0	0	15/11/2017	15	11	2017	10:36:20	38180	0.2	10	36	20	0	0.058105469	3.5529785	-0.13037109	0.17504883	1.0688477	11.094482	0.15087891	0	0	0	0	0	0	0	0	0	1.0910645	0.091064453	0.19897461	0.14233398	-0.007080078	-0.049072266	0	44330	0	0	0
182	183	183	Category L	0	0.17993164	1.0197754	0.14135742	-0.15283203	-0.43701172	0	0	15/11/2017	15	11	2017	10:36:20	38180	0.3	10	36	20	0	0.058105469	3.5529785	-0.12548828	0.17480469	1.0700684	5.901123	0.13549805	0	0	0	0	0	0	0	0	0	1.0915527	0.091552734	0.1809082	0.12548828	0.004882813	-0.050292969	0	44330	0	0	0
183	184	184	Category L	0	0.14379883	1.0319824	0.13867188	-0.15454102	-0.43774414	0	0	15/11/2017	15	11	2017	10:36:20	38180	0.4	10	36	20	0	0.058105469	3.5529785	-0.12036133	0.17675781	1.0727539	4.7373047	0.13134766	0	0	0	0	0	0	0	0	0	1.09375	0.09375	0.1940918	0.12036133	-0.032958984	-0.040771484	0	44330	0	0	0
184	185	185	Category L	0	0.13183594	1.0197754	0.13525391	-0.15771484	-0.43896484	0	0	15/11/2017	15	11	2017	10:36:20	38180	0.5	10	36	20	0	0.058105469	3.5529785	-0.11230469	0.17700195	1.0727539	2.9641113	0.13232422	0	0	0	0	0	0	0	0	0	1.0932617	0.093261719	0.2109375	0.11230469	-0.045166016	-0.052978516	0	44330	0	0	0
185	186	186	Category L	0	0.16796875	1.0439453	0.14135742	-0.15869141	-0.43261719	0	0	15/11/2017	15	11	2017	10:36:20	38180	0.6	10	36	20	0	0.058105469	3.5529785	-0.10791016	0.17504883	1.0727539	1.1635742	0.11206055	0	0	0	0	0	0	0	0	0	1.0922852	0.092285156	0.14404297	0.10791016	-0.007080078	-0.028808594	0	44330	0	0	0
186	187	187	Category L	0.011962891	0.13183594	1.0319824	0.14453125	-0.15942383	-0.43579102	0	0	15/11/2017	15	11	2017	10:36:20	38180	0.7	10	36	20	0	0.058105469	3.5529785	-0.1027832	0.17822266	1.0754395	0.2265625	0.13134766	0	0	0	0	0	0	0	0	0	1.0949707	0.094970703	0.20483398	0.11474609	-0.046386719	-0.043457031	0	44330	0	0	0
187	188	188	Category L	0	0.14379883	1.0197754	0.13769531	-0.15332031	-0.43603516	0	0	15/11/2017	15	11	2017	10:36:20	38180	0.8	10	36	20	0	0.058105469	3.5529785	-0.092773438	0.17749023	1.0759277	0.48486328	0.11376953	0	0	0	0	0	0	0	0	0	1.0944824	0.094482422	0.18286133	0.092773438	-0.033691406	-0.056152344	0	44330	0	0	0
188	189	189	Category L	-0.011962891	0.095947266	1.0197754	0.14111328	-0.15356445	-0.43676758	0	0	15/11/2017	15	11	2017	10:36:20	38180	0.9	10	36	20	0	0.058105469	3.5529785	-0.088378906	0.17700195	1.0766602	0.64794922	0.12524414	0	0	0	0	0	0	0	0	0	1.0947266	0.094726563	0.21459961	0.076416016	-0.081054688	-0.056884766	0	44330	0	0	0
189	190	190	Category L	0	0.11987305	1.0319824	0.14233398	-0.15893555	-0.43774414	0	0	15/11/2017	15	11	2017	10:36:21	38181	0	10	36	21	0	0.058105469	3.5529785	-0.092285156	0.17724609	1.0751953	1.1271973	0.11694336	0	0	0	0	0	0	0	0	0	1.0935059	0.093505859	0.19311523	0.092285156	-0.057373047	-0.043212891	0	44330	0	0	0
190	191	191	Category L	0	0.15576172	0.99584961	0.14428711	-0.15795898	-0.43481445	0	0	15/11/2017	15	11	2017	10:36:21	38181	0.1	10	36	21	0	0.058105469	3.5529785	-0.088134766	0.17919922	1.0766602	1.692627	0.12182617	0	0	0	0	0	0	0	0	0	1.0949707	0.094970703	0.19262695	0.088134766	-0.0234375	-0.080810547	0	44330	0	0	0
191	192	192	Category L	0	0.10791016	1.0078125	0.13525391	-0.15576172	-0.43774414	0	0	15/11/2017	15	11	2017	10:36:21	38181	0.2	10	36	21	0	0.058105469	3.5529785	-0.086181641	0.18237305	1.0771484	1.9196777	0.13330078	0	0	0	0	0	0	0	0	0	1.0957031	0.095703125	0.22998047	0.086181641	-0.074462891	-0.069335938	0	44330	0	0	0
192	193	193	Category L	-0.011962891	0.16796875	0.99584961	0.140625	-0.15673828	-0.4387207	0	0	15/11/2017	15	11	2017	10:36:21	38181	0.3	10	36	21	0	0.058105469	3.5529785	-0.088867188	0.1809082	1.0793457	1.4003906	0.11425781	0	0	0	0	0	0	0	0	0	1.0981445	0.098144531	0.17358398	0.076904297	-0.012939453	-0.083496094	0	44330	0	0	0
193	194	194	Category L	-0.023925781	0.14379883	1.0197754	0.13867188	-0.15454102	-0.43774414	0	0	15/11/2017	15	11	2017	10:36:21	38181	0.4	10	36	21	0	0.058105469	3.5529785	-0.09375	0.18432617	1.0754395	0.71875	0.098144531	0	0	0	0	0	0	0	0	0	1.0952148	0.095214844	0.16625977	0.069824219	-0.040527344	-0.055664063	0	44330	0	0	0
194	195	195	Category L	0.011962891	0.15576172	1.0197754	0.13696289	-0.15600586	-0.43798828	0	0	15/11/2017	15	11	2017	10:36:21	38181	0.5	10	36	21	0	0.058105469	3.5529785	-0.092041016	0.18554688	1.074707	0.29394531	0.12133789	0	0	0	0	0	0	0	0	0	1.0944824	0.094482422	0.1887207	0.10400391	-0.029785156	-0.054931641	0	44330	0	0	0
195	196	196	Category L	-0.011962891	0.11987305	1.0078125	0.13769531	-0.15332031	-0.43774414	0	0	15/11/2017	15	11	2017	10:36:21	38181	0.6	10	36	21	0	0.058105469	3.5529785	-0.092285156	0.18823242	1.0749512	0.032714844	0.125	0	0	0	0	0	0	0	0	0	1.0952148	0.095214844	0.21606445	0.080322266	-0.068359375	-0.067138672	0	44330	0	0	0
196	197	197	Category L	0.011962891	0.16796875	1.0559082	0.13964844	-0.15942383	-0.43798828	0	0	15/11/2017	15	11	2017	10:36:21	38181	0.7	10	36	21	0	0.058105469	3.5529785	-0.090332031	0.18530273	1.0739746	0.35693359	0.10522461	0	0	0	0	0	0	0	0	0	1.0935059	0.093505859	0.13793945	0.10229492	-0.017333984	-0.018066406	0	44330	0	0	0
197	198	198	Category L	-0.011962891	0.047851563	1.0197754	0.12915039	-0.15820313	-0.4387207	0	0	15/11/2017	15	11	2017	10:36:21	38181	0.8	10	36	21	0	0.058105469	3.5529785	-0.096191406	0.18847656	1.0710449	0.95361328	0.171875	0	0	0	0	0	0	0	0	0	1.0917969	0.091796875	0.27636719	0.084228516	-0.140625	-0.051269531	0	44330	0	0	0
198	199	199	Category L	0	0.083984375	1.0319824	0.12036133	-0.16625977	-0.43798828	0	0	15/11/2017	15	11	2017	10:36:21	38181	0.9	10	36	21	0	0.058105469	3.5529785	-0.097167969	0.1862793	1.0715332	0.98608398	0.14648438	0	0	0	0	0	0	0	0	0	1.092041	0.092041016	0.23925781	0.097167969	-0.10229492	-0.039550781	0	44330	0	0	0
199	200	200	Category L	-0.023925781	0.11987305	0.98388672	0.12304688	-0.16870117	-0.43798828	0	0	15/11/2017	15	11	2017	10:36:22	38182	0	10	36	22	0	0.058105469	3.5529785	-0.095458984	0.18115234	1.0700684	1.5349121	0.12768555	0	0	0	0	0	0	0	0	0	1.0893555	0.089355469	0.21899414	0.071533203	-0.061279297	-0.086181641	0	44330	0	0	0
200	201	201	Category L	0.011962891	0.083984375	1.0439453	0.12133789	-0.16430664	-0.44116211	0	0	15/11/2017	15	11	2017	10:36:22	38182	0.1	10	36	22	0	0.058105469	3.5529785	-0.10058594	0.18237305	1.0661621	2.2897949	0.15112305	0	0	0	0	0	0	0	0	0	1.0864258	0.086425781	0.23339844	0.11254883	-0.098388672	-0.022216797	0	44330	0	0	0
201	202	202	Category L	0.011962891	0.15576172	1.0319824	0.12475586	-0.1628418	-0.43286133	0	0	15/11/2017	15	11	2017	10:36:22	38182	0.2	10	36	22	0	0.058105469	3.5529785	-0.1015625	0.16308594	1.0671387	2.96875	0.11914063	0	0	0	0	0	0	0	0	0	1.0842285	0.084228516	0.15600586	0.11352539	-0.007324219	-0.03515625	0	44330	0	0	0
202	203	203	Category L	0.011962891	0.14379883	1.0197754	0.12158203	-0.16870117	-0.43701172	0	0	15/11/2017	15	11	2017	10:36:22	38182	0.3	10	36	22	0	0.058105469	3.5529785	-0.1015625	0.19628906	1.0400391	2.9233398	0.12670898	0	0	0	0	0	0	0	0	0	1.0634766	0.063476563	0.18676758	0.11352539	-0.052490234	-0.020263672	0	44330	0	0	0
203	204	204	Category L	0	0.10791016	0.99584961	0.12036133	-0.1628418	-0.43603516	0	0	15/11/2017	15	11	2017	10:36:22	38182	0.4	10	36	22	0	0.058105469	3.5529785	-0.10620117	0.21240234	1.027832	2.1091309	0.15258789	0	0	0	0	0	0	0	0	0	1.0549316	0.054931641	0.24291992	0.10620117	-0.10449219	-0.031982422	0	44330	0	0	0
204	205	205	Category L	-0.011962891	0.059814453	1.0197754	0.12036133	-0.16357422	-0.44116211	0	0	15/11/2017	15	11	2017	10:36:22	38182	0.5	10	36	22	0	0.058105469	3.5529785	-0.10742188	0.17553711	1.0097656	1.4301758	0.15039063	0	0	0	0	0	0	0	0	0	1.0307617	0.030761719	0.22119141	0.095458984	-0.11572266	0.009765625	0	44330	0	0	0
205	206	206	Category L	0.011962891	0.059814453	1.0197754	0.12402344	-0.1652832	-0.44116211	0	0	15/11/2017	15	11	2017	10:36:22	38182	0.6	10	36	22	0	0.058105469	3.5529785	-0.1081543	0.15893555	1.0124512	0.85742188	0.15600586	0	0	0	0	0	0	0	0	0	1.0305176	0.030517578	0.22680664	0.12011719	-0.099121094	0.007080078	0	44330	0	0	0
206	207	207	Category L	0	0.071777344	1.0197754	0.13476563	-0.16333008	-0.4387207	0	0	15/11/2017	15	11	2017	10:36:22	38182	0.7	10	36	22	0	0.058105469	3.5529785	-0.11669922	0.15283203	0.99584961	0.82177734	0.14428711	0	0	0	0	0	0	0	0	0	1.0141602	0.014160156	0.22192383	0.11669922	-0.081054688	0.023681641	0	44330	0	0	0
207	208	208	Category L	0.011962891	0.15576172	1.0319824	0.13256836	-0.1574707	-0.4387207	0	0	15/11/2017	15	11	2017	10:36:22	38182	0.8	10	36	22	0	0.058105469	3.5529785	-0.12182617	0.14575195	0.9934082	0.60742188	0.13964844	0	0	0	0	0	0	0	0	0	1.0114746	0.011474609	0.18212891	0.13378906	0.009765625	0.038330078	0	44330	0	0	0
208	209	209	Category L	0.011962891	0.17993164	0.98388672	0.13842773	-0.15185547	-0.43774414	0	0	15/11/2017	15	11	2017	10:36:22	38182	0.9	10	36	22	0	0.058105469	3.5191406	-0.12158203	0.15039063	0.9921875	0.62548828	0.13696289	0	0	0	0	0	0	0	0	0	1.0109863	0.010986328	0.17163086	0.13354492	0.029296875	-0.008300781	0	44330	0	0	0
209	210	210	Category L	0.011962891	0.14379883	1.0197754	0.14208984	-0.15380859	-0.43774414	0	0	15/11/2017	15	11	2017	10:36:23	38183	0	10	36	23	0	0.058105469	3.5191406	-0.12915039	0.15112305	0.98925781	0.32055664	0.14453125	0	0	0	0	0	0	0	0	0	1.0090332	0.009033203	0.17895508	0.14111328	-0.007324219	0.030273438	0	44330	0	0	0
210	211	211	Category L	0	0.11987305	1.0078125	0.13867188	-0.1550293	-0.44091797	0	0	15/11/2017	15	11	2017	10:36:23	38183	0.1	10	36	23	0	0.058105469	3.5191406	-0.13549805	0.15014648	0.98828125	0.15478516	0.14013672	0	0	0	0	0	0	0	0	0	1.0087891	0.008789063	0.18505859	0.13549805	-0.030273438	0.019287109	0	44330	0	0	0
211	212	212	Category L	0	0.13183594	1.0078125	0.13598633	-0.15112305	-0.44091797	0	0	15/11/2017	15	11	2017	10:36:23	38183	0.2	10	36	23	0	0.058105469	3.5191406	-0.13867188	0.15209961	0.99023438	0.93554688	0.14111328	0	0	0	0	0	0	0	0	0	1.0114746	0.011474609	0.17651367	0.13867188	-0.020263672	0.017333984	0	44330	0	0	0
212	213	213	Category L	0	0.13183594	0.99584961	0.14135742	-0.16040039	-0.43798828	0	0	15/11/2017	15	11	2017	10:36:23	38183	0.3	10	36	23	0	0.058105469	3.5191406	-0.140625	0.15307617	0.99414063	1.7705078	0.14208984	0	0	0	0	0	0	0	0	0	1.015625	0.015625	0.16357422	0.140625	-0.021240234	0.001464844	0	44330	0	0	0
213	214	214	Category L	0	0.15576172	1.0197754	0.14306641	-0.15112305	-0.43994141	0	0	15/11/2017	15	11	2017	10:36:23	38183	0.4	10	36	23	0	0.058105469	3.5191406	-0.14770508	0.15087891	0.99414063	2.142334	0.14990234	0	0	0	0	0	0	0	0	0	1.0163574	0.016357422	0.17822266	0.14770508	0.004638672	0.025390625	0	44330	0	0	0
214	215	215	Category L	0.011962891	0.14379883	1.0078125	0.13842773	-0.15258789	-0.43994141	0	0	15/11/2017	15	11	2017	10:36:23	38183	0.5	10	36	23	0	0.058105469	3.5191406	-0.1550293	0.14868164	0.99316406	2.0917969	0.16772461	0	0	0	0	0	0	0	0	0	1.0161133	0.016113281	0.18652344	0.16699219	-0.004882813	0.014404297	0	44330	0	0	0
215	216	216	Category L	0	0.095947266	1.0439453	0.13574219	-0.15258789	-0.4387207	0	0	15/11/2017	15	11	2017	10:36:23	38183	0.6	10	36	23	0	0.058105469	3.5191406	-0.15820313	0.1496582	0.99291992	1.5043945	0.17480469	0	0	0	0	0	0	0	0	0	1.0166016	0.016601563	0.26318359	0.15820313	-0.053710938	0.05078125	0	44330	0	0	0
216	217	217	Category L	0.011962891	0.13183594	1.0197754	0.13574219	-0.15600586	-0.4387207	0	0	15/11/2017	15	11	2017	10:36:23	38183	0.7	10	36	23	0	0.058105469	3.5191406	-0.16137695	0.14892578	0.9934082	1.5161133	0.17626953	0	0	0	0	0	0	0	0	0	1.017334	0.017333984	0.21679688	0.17333984	-0.017089844	0.026123047	0	44330	0	0	0
217	218	218	Category L	0	0.15576172	1.0439453	0.13720703	-0.14331055	-0.44287109	0	0	15/11/2017	15	11	2017	10:36:23	38183	0.8	10	36	23	0	0.058105469	3.5191406	-0.16625977	0.1484375	0.99316406	1.8312988	0.17407227	0	0	0	0	0	0	0	0	0	1.0180664	0.018066406	0.22412109	0.16625977	0.007080078	0.050537109	0	44330	0	0	0
218	219	219	Category L	-0.035888672	0.11987305	1.0197754	0.13696289	-0.15356445	-0.44018555	0	0	15/11/2017	15	11	2017	10:36:23	38183	0.9	10	36	23	0	0.058105469	3.5191406	-0.1706543	0.14868164	0.99121094	2.1320801	0.140625	0	0	0	0	0	0	0	0	0	1.0166016	0.016601563	0.19213867	0.13476563	-0.028808594	0.028320313	0	44330	0	0	0
219	220	220	Category L	0	0.11987305	1.0319824	0.13574219	-0.15258789	-0.43505859	0	0	15/11/2017	15	11	2017	10:36:24	38184	0	10	36	24	0	0.058105469	3.5191406	-0.17553711	0.14941406	0.98950195	2.1696777	0.18310547	0	0	0	0	0	0	0	0	0	1.0161133	0.016113281	0.24755859	0.17553711	-0.029541016	0.042236328	0	44330	0	0	0
220	221	221	Category L	0	0.14379883	1.0439453	0.13842773	-0.14868164	-0.43994141	0	0	15/11/2017	15	11	2017	10:36:24	38184	0.1	10	36	24	0	0.058105469	3.5191406	-0.17993164	0.14916992	0.98657227	2.1442871	0.18896484	0	0	0	0	0	0	0	0	0	1.013916	0.013916016	0.24267578	0.17993164	-0.005371094	0.057128906	0	44330	0	0	0
221	222	222	Category L	0	0.13183594	0.99584961	0.1394043	-0.15283203	-0.44189453	0	0	15/11/2017	15	11	2017	10:36:24	38184	0.2	10	36	24	0	0.058105469	3.5191406	-0.18554688	0.14624023	0.98608398	1.9777832	0.1862793	0	0	0	0	0	0	0	0	0	1.0141602	0.014160156	0.2097168	0.18554688	-0.014404297	0.009521484	0	44330	0	0	0
222	223	223	Category L	0	0.13183594	1.0319824	0.13696289	-0.15356445	-0.44116211	0	0	15/11/2017	15	11	2017	10:36:24	38184	0.3	10	36	24	0	0.058105469	3.5191406	-0.19067383	0.14697266	0.98242188	1.373291	0.19775391	0	0	0	0	0	0	0	0	0	1.0114746	0.011474609	0.25561523	0.19067383	-0.015136719	0.049316406	0	44330	0	0	0
223	224	224	Category L	0	0.14379883	0.99584961	0.13598633	-0.15429688	-0.43676758	0	0	15/11/2017	15	11	2017	10:36:24	38184	0.4	10	36	24	0	0.058105469	3.5191406	-0.19824219	0.14819336	0.98486328	0.86254883	0.19873047	0	0	0	0	0	0	0	0	0	1.015625	0.015625	0.21337891	0.19824219	-0.004394531	0.010742188	0	44330	0	0	0
224	225	225	Category L	0.011962891	0.11987305	1.0078125	0.13476563	-0.15161133	-0.44189453	0	0	15/11/2017	15	11	2017	10:36:24	38184	0.5	10	36	24	0	0.058105469	3.5191406	-0.20458984	0.1472168	0.98095703	1.5507813	0.2199707	0	0	0	0	0	0	0	0	0	1.0126953	0.012695313	0.27075195	0.21655273	-0.02734375	0.026611328	0	44330	0	0	0
225	226	226	Category L	0	0.14379883	1.0319824	0.13061523	-0.15185547	-0.4387207	0	0	15/11/2017	15	11	2017	10:36:24	38184	0.6	10	36	24	0	0.058105469	3.5191406	-0.21289063	0.1496582	0.97924805	3.0585938	0.21923828	0	0	0	0	0	0	0	0	0	1.0131836	0.013183594	0.27148438	0.21289063	-0.005859375	0.052490234	0	44330	0	0	0
226	227	227	Category L	0	0.095947266	1.0197754	0.13427734	-0.15185547	-0.44189453	0	0	15/11/2017	15	11	2017	10:36:24	38184	0.7	10	36	24	0	0.058105469	3.5191406	-0.21630859	0.1496582	0.97558594	5.4206543	0.22729492	0	0	0	0	0	0	0	0	0	1.010498	0.010498047	0.31420898	0.21630859	-0.053710938	0.043945313	0	44330	0	0	0
227	228	228	Category L	0	0.11987305	1.0078125	0.13427734	-0.15185547	-0.43408203	0	0	15/11/2017	15	11	2017	10:36:24	38184	0.8	10	36	24	0	0.058105469	3.5191406	-0.22412109	0.14941406	0.97583008	8.1621094	0.22827148	0	0	0	0	0	0	0	0	0	1.012207	0.012207031	0.28564453	0.22412109	-0.029541016	0.031738281	0	44330	0	0	0
228	229	229	Category M	-0.41992188	0.19189453	0.89990234	0.26977539	-0.22802734	-0.34619141	0	0	15/11/2017	15	11	2017	10:36:34	38194	0.6	10	36	34	0	0.058349609	3.5529785	-0.22949219	0.15014648	0.97412109	10.461182	0.20849609	0	0	0	0	0	0	0	0	0	1.0119629	0.011962891	0.30615234	-0.19018555	0.041503906	-0.07421875	0	44330	0	0	0
229	230	230	Category M	-0.39599609	0.26391602	1.0319824	0.29077148	-0.23510742	-0.31860352	0	0	15/11/2017	15	11	2017	10:36:34	38194	0.7	10	36	34	0	0.058349609	3.5529785	-0.23632813	0.15209961	0.97314453	12.872559	0.20336914	0	0	0	0	0	0	0	0	0	1.0129395	0.012939453	0.32983398	-0.15942383	0.11157227	0.05859375	0	44330	0	0	0
230	231	231	Category M	-0.35986328	0.34790039	0.82788086	0.31225586	-0.2265625	-0.32055664	0	0	15/11/2017	15	11	2017	10:36:34	38194	0.8	10	36	34	0	0.058349609	3.5529785	-0.2409668	0.15380859	0.96899414	15.14209	0.26757813	0	0	0	0	0	0	0	0	0	1.0102539	0.010253906	0.45410156	-0.11865234	0.19384766	-0.14111328	0	44330	0	0	0
231	232	232	Category M	-0.49194336	0.27587891	0.89990234	0.29077148	-0.23852539	-0.32104492	0	0	15/11/2017	15	11	2017	10:36:34	38194	0.9	10	36	34	0	0.058349609	3.5529785	-0.2512207	0.15478516	0.96875	16.925049	0.27783203	0	0	0	0	0	0	0	0	0	1.0126953	0.012695313	0.43041992	-0.24047852	0.12084961	-0.068847656	0	44330	0	0	0
232	233	233	Category M	-0.49194336	0.21582031	0.91186523	0.27026367	-0.25341797	-0.32836914	0	0	15/11/2017	15	11	2017	10:36:35	38195	0	10	36	35	0	0.058349609	3.5529785	-0.25463867	0.15405273	0.96459961	17.463135	0.25073242	0	0	0	0	0	0	0	0	0	1.0095215	0.009521484	0.35180664	-0.23706055	0.061523438	-0.052734375	0	44330	0	0	0
233	234	234	Category M	-0.49194336	0.25195313	0.88793945	0.26757813	-0.25317383	-0.32226563	0	0	15/11/2017	15	11	2017	10:36:35	38195	0.09	10	36	35	0	0.058349609	3.5529785	-0.25708008	0.15039063	0.96411133	17.368164	0.2668457	0	0	0	0	0	0	0	0	0	1.0090332	0.009033203	0.41235352	-0.23461914	0.10131836	-0.076171875	0	44330	0	0	0
234	235	235	Category M	-0.51586914	0.2277832	0.91186523	0.26416016	-0.26147461	-0.32128906	0	0	15/11/2017	15	11	2017	10:36:35	38195	0.181	10	36	35	0	0.058349609	3.5529785	-0.25976563	0.13305664	0.96826172	16.605469	0.27856445	0	0	0	0	0	0	0	0	0	1.0112305	0.011230469	0.40698242	-0.25585938	0.094482422	-0.056396484	0	44330	0	0	0
235	236	236	Category M	-0.29980469	0.083984375	0.86376953	0.25	-0.26782227	-0.32446289	0	0	15/11/2017	15	11	2017	10:36:35	38195	0.272	10	36	35	0	0.058349609	3.5529785	-0.26318359	0.10839844	1.0249023	15.389893	0.16723633	0	0	0	0	0	0	0	0	0	1.0637207	0.063720703	0.22241211	-0.036376953	-0.024414063	-0.16113281	0	44330	0	0	0
236	237	237	Category M	-0.55175781	0.29980469	0.83984375	0.23828125	-0.26220703	-0.33984375	0	0	15/11/2017	15	11	2017	10:36:35	38195	0.363	10	36	35	0	0.058349609	3.5529785	-0.26245117	0.13256836	1.0463867	12.935791	0.39257813	0	0	0	0	0	0	0	0	0	1.0869141	0.086914063	0.6628418	-0.2890625	0.16699219	-0.20654297	0	44330	0	0	0
237	238	238	Category M	-0.52783203	0.15576172	1.0678711	0.21435547	-0.24584961	-0.36132813	0	0	15/11/2017	15	11	2017	10:36:35	38195	0.454	10	36	35	0	0.058349609	3.5529785	-0.26196289	0.15673828	1.0629883	9.9960938	0.26586914	0	0	0	0	0	0	0	0	0	1.105957	0.10595703	0.27148438	-0.265625	-0.000976563	0.004638672	0	44330	0	0	0
238	239	239	Category M	-0.2878418	-0.047851563	0.80395508	0.22900391	-0.25708008	-0.35009766	0	0	15/11/2017	15	11	2017	10:36:35	38195	0.545	10	36	35	0	0.058349609	3.5529785	-0.25805664	0.13452148	1.0603027	8.0351563	0.31616211	0	0	0	0	0	0	0	0	0	1.0996094	0.099609375	0.46850586	-0.029541016	-0.18237305	-0.25634766	0	44330	0	0	0
239	240	240	Category M	-0.6237793	0.19189453	0.80395508	0.22900391	-0.21777344	-0.37084961	0	0	15/11/2017	15	11	2017	10:36:35	38195	0.636	10	36	35	0	0.058349609	3.5529785	-0.25854492	0.14282227	1.0603027	5.2790527	0.44873047	0	0	0	0	0	0	0	0	0	1.1008301	0.10083008	0.6706543	-0.36499023	0.048828125	-0.25634766	0	44330	0	0	0
240	241	241	Category M	-0.50390625	-0.083984375	0.99584961	0.19970703	-0.25610352	-0.35620117	0	0	15/11/2017	15	11	2017	10:36:35	38195	0.727	10	36	35	0	0.058349609	3.5529785	-0.25756836	0.13916016	1.0629883	2.7727051	0.33911133	0	0	0	0	0	0	0	0	0	1.1025391	0.10253906	0.53686523	-0.24609375	-0.22314453	-0.067138672	0	44330	0	0	0
241	242	242	Category M	-0.38378906	0.55175781	0.95996094	0.24829102	-0.23779297	-0.35180664	0	0	15/11/2017	15	11	2017	10:36:35	38195	0.818	10	36	35	0	0.058349609	3.5529785	-0.25878906	0.13745117	1.0627441	1.4082031	0.44458008	0	0	0	0	0	0	0	0	0	1.1025391	0.10253906	0.64208984	-0.12475586	0.41430664	-0.1027832	0	44330	0	0	0
242	243	243	Category M	-0.63598633	0.13183594	0.91186523	0.22827148	-0.23828125	-0.36791992	0	0	15/11/2017	15	11	2017	10:36:35	38195	0.909	10	36	35	0	0.058349609	3.5529785	-0.26000977	0.1394043	1.0620117	0.088134766	0.40478516	0	0	0	0	0	0	0	0	0	1.1022949	0.10229492	0.53393555	-0.37573242	-0.007568359	-0.15014648	0	44330	0	0	0
243	244	244	Category M	-0.50390625	0.15576172	0.98388672	0.23144531	-0.26879883	-0.33764648	0	0	15/11/2017	15	11	2017	10:36:36	38196	0	10	36	36	0	0.058349609	3.5529785	-0.26074219	0.1394043	1.0622559	0.59155273	0.25585938	0	0	0	0	0	0	0	0	0	1.1025391	0.10253906	0.33789063	-0.24291992	0.016357422	-0.078369141	0	44330	0	0	0
244	245	245	Category M	-0.3359375	0.56396484	1.0439453	0.25048828	-0.2355957	-0.3515625	0	0	15/11/2017	15	11	2017	10:36:36	38196	0.1	10	36	36	0	0.058349609	3.5529785	-0.26269531	0.13891602	1.0622559	0.65380859	0.43139648	0	0	0	0	0	0	0	0	0	1.1030273	0.10302734	0.51635742	-0.072998047	0.42480469	-0.018310547	0	44330	0	0	0
245	246	246	Category M	-0.81591797	0.16796875	0.80395508	0.24389648	-0.20825195	-0.36450195	0	0	15/11/2017	15	11	2017	10:36:36	38196	0.2	10	36	36	0	0.058349609	3.5529785	-0.26928711	0.13696289	1.0622559	0.13696289	0.60522461	0	0	0	0	0	0	0	0	0	1.1044922	0.10449219	0.83569336	-0.54638672	0.030761719	-0.25830078	0	44330	0	0	0
246	247	247	Category M	-0.49194336	0.071777344	0.95996094	0.18847656	-0.24731445	-0.37255859	0	0	15/11/2017	15	11	2017	10:36:36	38196	0.3	10	36	36	0	0.058349609	3.5529785	-0.27416992	0.13964844	1.0593262	1.2219238	0.24853516	0	0	0	0	0	0	0	0	0	1.1030273	0.10302734	0.38476563	-0.2175293	-0.067871094	-0.099365234	0	44330	0	0	0
247	248	248	Category M	-0.2277832	-0.011962891	0.86376953	0.2199707	-0.23095703	-0.3671875	0	0	15/11/2017	15	11	2017	10:36:36	38196	0.4	10	36	36	0	0.058349609	3.5529785	-0.28027344	0.140625	1.0563965	1.548584	0.25146484	0	0	0	0	0	0	0	0	0	1.1020508	0.10205078	0.39819336	0.052490234	-0.15258789	-0.19262695	0	44330	0	0	0
248	249	249	Category M	-0.69580078	0.17993164	0.81591797	0.28076172	-0.19335938	-0.36230469	0	0	15/11/2017	15	11	2017	10:36:36	38196	0.5	10	36	36	0	0.058349609	3.5529785	-0.28662109	0.14208984	1.059082	2.154541	0.47729492	0	0	0	0	0	0	0	0	0	1.1064453	0.10644531	0.68994141	-0.40893555	0.037597656	-0.24316406	0	44330	0	0	0
249	250	250	Category M	-0.59985352	0.095947266	1.0078125	0.16992188	-0.23095703	-0.38867188	0	0	15/11/2017	15	11	2017	10:36:36	38196	0.6	10	36	36	0	0.058349609	3.5529785	-0.29052734	0.14550781	1.0588379	2.482666	0.31713867	0	0	0	0	0	0	0	0	0	1.107666	0.10766602	0.41015625	-0.30908203	-0.049560547	-0.051025391	0	44330	0	0	0
250	251	251	Category M	-0.32397461	0.17993164	1.1518555	0.24804688	-0.22827148	-0.35546875	0	0	15/11/2017	15	11	2017	10:36:36	38196	0.7	10	36	36	0	0.058349609	3.5529785	-0.29956055	0.14355469	1.0605469	2.7832031	0.10107422	0	0	0	0	0	0	0	0	0	1.1113281	0.11132813	0.15161133	-0.024169922	0.036132813	0.091064453	0	44330	0	0	0
251	252	252	Category M	-0.19189453	0.23999023	1.2597656	0.26220703	-0.19555664	-0.36035156	0	0	15/11/2017	15	11	2017	10:36:36	38196	0.8	10	36	36	0	0.058349609	3.5529785	-0.30541992	0.14501953	1.0632324	3.5268555	0.24584961	0	0	0	0	0	0	0	0	0	1.1157227	0.11572266	0.40478516	0.11352539	0.094726563	0.19628906	0	44330	0	0	0
252	253	253	Category M	-0.63598633	0.011962891	1.0078125	0.25292969	-0.17089844	-0.38256836	0	0	15/11/2017	15	11	2017	10:36:36	38196	0.9	10	36	36	0	0.058349609	3.5529785	-0.31176758	0.14624023	1.0588379	4.578125	0.35449219	0	0	0	0	0	0	0	0	0	1.1132813	0.11328125	0.50952148	-0.32397461	-0.13427734	-0.051025391	0	44330	0	0	0
253	254	254	Category M	-0.58789063	0	0.93579102	0.15161133	-0.1796875	-0.42285156	0	0	15/11/2017	15	11	2017	10:36:37	38197	0	10	36	37	0	0.058349609	3.5529785	-0.3203125	0.14355469	1.0588379	4.7497559	0.32763672	0	0	0	0	0	0	0	0	0	1.1154785	0.11547852	0.53417969	-0.26733398	-0.14355469	-0.12304688	0	44330	0	0	0
254	255	255	Category M	-0.25195313	0.20385742	0.99584961	0.23999023	-0.18774414	-0.38378906	0	0	15/11/2017	15	11	2017	10:36:37	38197	0.1	10	36	37	0	0.058349609	3.5529785	-0.32397461	0.14282227	1.0546875	4.9455566	0.11132813	0	0	0	0	0	0	0	0	0	1.1125488	0.11254883	0.19189453	0.072021484	0.060791016	-0.058837891	0	44330	0	0	0
255	256	256	Category M	-0.26391602	0.083984375	1.0678711	0.27490234	-0.18212891	-0.3671875	0	0	15/11/2017	15	11	2017	10:36:37	38197	0.2	10	36	37	0	0.058349609	3.5529785	-0.33032227	0.14404297	1.0490723	5.1376953	0.091308594	0	0	0	0	0	0	0	0	0	1.109375	0.109375	0.14501953	0.06640625	-0.060058594	0.018554688	0	44330	0	0	0
256	257	257	Category M	-0.40795898	0.13183594	0.98388672	0.27954102	-0.20874023	-0.34912109	0	0	15/11/2017	15	11	2017	10:36:37	38197	0.3	10	36	37	0	0.058349609	3.5529785	-0.3371582	0.14233398	1.0490723	3.6809082	0.096679688	0	0	0	0	0	0	0	0	0	1.111084	0.11108398	0.14648438	-0.070556641	-0.010498047	-0.065185547	0	44330	0	0	0
257	258	258	Category M	-0.34790039	0.19189453	0.83984375	0.27246094	-0.22143555	-0.34521484	0	0	15/11/2017	15	11	2017	10:36:37	38197	0.4	10	36	37	0	0.058349609	3.5529785	-0.34082031	0.140625	1.0461426	1.9133301	0.21264648	0	0	0	0	0	0	0	0	0	1.109375	0.109375	0.2644043	-0.006835938	0.051025391	-0.20629883	0	44330	0	0	0
258	259	259	Category M	-0.40795898	0.2277832	0.91186523	0.29003906	-0.19970703	-0.3449707	0	0	15/11/2017	15	11	2017	10:36:37	38197	0.5	10	36	37	0	0.058349609	3.5529785	-0.34863281	0.14086914	1.0449219	1.0720215	0.16967773	0	0	0	0	0	0	0	0	0	1.1105957	0.1105957	0.27929688	-0.059082031	0.086669922	-0.13305664	0	44330	0	0	0
259	260	260	Category M	-0.35986328	0.16796875	0.75585938	0.28027344	-0.19873047	-0.35717773	0	0	15/11/2017	15	11	2017	10:36:37	38197	0.6	10	36	37	0	0.058349609	3.5529785	-0.35595703	0.13867188	1.0463867	1.8059082	0.29199219	0	0	0	0	0	0	0	0	0	1.1140137	0.11401367	0.32373047	-0.003662109	0.029052734	-0.29052734	0	44330	0	0	0
260	261	261	Category M	-0.44384766	-0.059814453	0.99584961	0.27954102	-0.20532227	-0.35717773	0	0	15/11/2017	15	11	2017	10:36:37	38197	0.7	10	36	37	0	0.058349609	3.5529785	-0.359375	0.13989258	1.0437012	1.4729004	0.22216797	0	0	0	0	0	0	0	0	0	1.112793	0.11279297	0.33227539	-0.084228516	-0.19970703	-0.047851563	0	44330	0	0	0
261	262	262	Category M	-0.40795898	0.2277832	0.7199707	0.2644043	-0.21044922	-0.3581543	0	0	15/11/2017	15	11	2017	10:36:37	38197	0.8	10	36	37	0	0.058349609	3.5529785	-0.36987305	0.13818359	1.0429688	0.36157227	0.33740234	0	0	0	0	0	0	0	0	0	1.1152344	0.11523438	0.45068359	-0.037841797	0.089355469	-0.32299805	0	44330	0	0	0
262	263	263	Category M	-0.59985352	0.26391602	1.223877	0.26806641	-0.23217773	-0.34228516	0	0	15/11/2017	15	11	2017	10:36:37	38197	0.9	10	36	37	0	0.058349609	3.5529785	-0.37719727	0.13671875	1.0432129	0.45410156	0.31347656	0	0	0	0	0	0	0	0	0	1.1176758	0.11767578	0.53027344	-0.22241211	0.12695313	0.18041992	0	44330	0	0	0
263	264	264	Category M	-0.50390625	0.071777344	0.70776367	0.29711914	-0.23461914	-0.32397461	0	0	15/11/2017	15	11	2017	10:36:38	38198	0	10	36	38	0	0.058349609	3.5529785	-0.37915039	0.140625	1.043457	0.74145508	0.36474609	0	0	0	0	0	0	0	0	0	1.1191406	0.11914063	0.52929688	-0.12451172	-0.068847656	-0.33569336	0	44330	0	0	0
264	265	265	Category M	-0.65991211	0.32397461	0.88793945	0.2890625	-0.23974609	-0.32177734	0	0	15/11/2017	15	11	2017	10:36:38	38198	0.1	10	36	38	0	0.058349609	3.5771484	-0.38598633	0.140625	1.0422363	0.29174805	0.36376953	0	0	0	0	0	0	0	0	0	1.1201172	0.12011719	0.61132813	-0.27368164	0.18310547	-0.15429688	0	44330	0	0	0
265	266	266	Category M	-0.2878418	0.16796875	0.75585938	0.29614258	-0.23535156	-0.31958008	0	0	15/11/2017	15	11	2017	10:36:38	38198	0.2	10	36	38	0	0.058349609	3.5771484	-0.39208984	0.13964844	1.0424805	1.8527832	0.30639648	0	0	0	0	0	0	0	0	0	1.1225586	0.12255859	0.41918945	0.10424805	0.028076172	-0.28662109	0	44330	0	0	0
266	267	267	Category M	-0.59985352	0.11987305	1.0439453	0.31079102	-0.25878906	-0.28759766	0	0	15/11/2017	15	11	2017	10:36:38	38198	0.3	10	36	38	0	0.058349609	3.5771484	-0.39746094	0.140625	1.0393066	1.7443848	0.203125	0	0	0	0	0	0	0	0	0	1.1218262	0.12182617	0.22729492	-0.20214844	-0.020751953	0.004394531	0	44330	0	0	0
267	268	268	Category M	-0.43188477	0.20385742	0.88793945	0.27197266	-0.23461914	-0.34130859	0	0	15/11/2017	15	11	2017	10:36:38	38198	0.4	10	36	38	0	0.058349609	3.5771484	-0.40600586	0.14086914	1.0385742	1.2053223	0.1652832	0	0	0	0	0	0	0	0	0	1.1240234	0.12402344	0.23925781	-0.025634766	0.062744141	-0.15063477	0	44330	0	0	0
268	269	269	Category M	-0.56396484	0.23999023	0.93579102	0.29785156	-0.23876953	-0.31958008	0	0	15/11/2017	15	11	2017	10:36:38	38198	0.5	10	36	38	0	0.058349609	3.5771484	-0.41381836	0.13867188	1.0378418	1.6772461	0.20776367	0	0	0	0	0	0	0	0	0	1.1259766	0.12597656	0.35351563	-0.14990234	0.10107422	-0.10205078	0	44330	0	0	0
269	270	270	Category M	-0.35986328	0.26391602	0.70776367	0.26831055	-0.23266602	-0.33935547	0	0	15/11/2017	15	11	2017	10:36:38	38198	0.6	10	36	38	0	0.058349609	3.5771484	-0.4140625	0.140625	1.0385742	2.0322266	0.35717773	0	0	0	0	0	0	0	0	0	1.1269531	0.12695313	0.50830078	0.054199219	0.12304688	-0.33081055	0	44330	0	0	0
270	271	271	Category M	-0.82788086	0.2277832	0.97192383	0.27587891	-0.22167969	-0.34619141	0	0	15/11/2017	15	11	2017	10:36:38	38198	0.7	10	36	38	0	0.058349609	3.5771484	-0.41650391	0.14208984	1.0344238	1.5231934	0.42456055	0	0	0	0	0	0	0	0	0	1.1242676	0.12426758	0.55932617	-0.41113281	0.085449219	-0.0625	0	44330	0	0	0
271	272	272	Category M	-0.26391602	0.059814453	0.68383789	0.29345703	-0.21655273	-0.33666992	0	0	15/11/2017	15	11	2017	10:36:38	38198	0.8	10	36	38	0	0.058349609	3.5771484	-0.41943359	0.13696289	1.036377	3.5869141	0.39306641	0	0	0	0	0	0	0	0	0	1.1264648	0.12646484	0.58544922	0.15551758	-0.077148438	-0.35253906	0	44330	0	0	0
272	273	273	Category N	-0.21582031	-0.13183594	0.94799805	0.17700195	-0.2355957	-0.38476563	0	0	15/11/2017	15	11	2017	10:36:39	38199	0.8	10	36	39	0	0.058349609	3.5771484	-0.41870117	0.13647461	1.0371094	7.5258789	0.34814453	0	0	0	0	0	0	0	0	0	1.126709	0.12670898	0.56054688	0.20288086	-0.26831055	-0.089111328	0	44330	0	0	0
273	274	274	Category N	-0.23999023	-1.2478027	1.3439941	0.18432617	-0.2355957	-0.38134766	0	0	15/11/2017	15	11	2017	10:36:39	38199	0.9	10	36	39	0	0.058349609	3.5771484	-0.41967773	0.13818359	1.0332031	6.215332	1.4318848	0	0	0	0	0	0	0	0	0	1.1237793	0.1237793	1.8764648	0.1796875	-1.3859863	0.31054688	0	44330	0	0	0
274	275	275	Category N	-0.25195313	-1.8117676	5.5678711	0.11572266	0.033203125	-0.4777832	0	0	15/11/2017	15	11	2017	10:36:40	38200	0	10	36	40	0	0.058349609	3.5771484	-0.42163086	0.13354492	1.0344238	2.1784668	4.9360352	0	0	0	0	0	0	0	0	0	1.125	0.125	6.6484375	0.16967773	-1.9453125	4.5332031	0	44330	0	0	0
275	276	276	Category N	0.035888672	2.0517578	2.723877	0.17797852	-0.35205078	-0.28613281	0	0	15/11/2017	15	11	2017	10:36:40	38200	0.1	10	36	40	0	0.058349609	3.5771484	-0.41967773	0.13232422	1.0368652	2.1086426	2.595459	0	0	0	0	0	0	0	0	0	1.1264648	0.12646484	4.0617676	0.45556641	1.9191895	1.6867676	0	44330	0	0	0
276	277	277	Category N	0.059814453	2.0998535	2.3879395	0.12060547	-0.28100586	-0.36914063	0	0	15/11/2017	15	11	2017	10:36:40	38200	0.2	10	36	40	0	0.058349609	3.5771484	-0.42211914	0.13574219	1.0356445	5.3415527	2.4326172	0	0	0	0	0	0	0	0	0	1.1264648	0.12646484	3.7980957	0.48193359	1.9638672	1.3520508	0	44330	0	0	0
277	278	278	Category N	0.2878418	-1.7158203	0.79199219	0.084228516	-0.043457031	-0.47875977	0	0	15/11/2017	15	11	2017	10:36:40	38200	0.3	10	36	40	0	0.058349609	3.5771484	-0.42407227	0.1315918	1.036377	4.0004883	1.9951172	0	0	0	0	0	0	0	0	0	1.1276855	0.12768555	2.8041992	0.71191406	-1.8474121	-0.24438477	0	44330	0	0	0
278	279	279	Category N	-0.035888672	0.73193359	1.0439453	0.1171875	-0.15454102	-0.44824219	0	0	15/11/2017	15	11	2017	10:36:40	38200	0.4	10	36	40	0	0.058349609	3.5771484	-0.42236328	0.13208008	1.034668	8.1716309	0.71362305	0	0	0	0	0	0	0	0	0	1.1254883	0.12548828	0.99536133	0.38647461	0.59960938	0.009033203	0	44330	0	0	0
279	280	280	Category N	0.059814453	-0.15576172	1.1879883	0.18286133	-0.18725586	-0.41162109	0	0	15/11/2017	15	11	2017	10:36:40	38200	0.5	10	36	40	0	0.058349609	3.5771484	-0.42358398	0.13305664	1.0344238	7.203125	0.58374023	0	0	0	0	0	0	0	0	0	1.1257324	0.12573242	0.92602539	0.48339844	-0.28881836	0.15332031	0	44330	0	0	0
280	281	281	Category N	-0.083984375	-0.071777344	1.0319824	0.20849609	-0.15112305	-0.41577148	0	0	15/11/2017	15	11	2017	10:36:40	38200	0.6	10	36	40	0	0.058349609	3.5771484	-0.42651367	0.13085938	1.0351563	2.9594727	0.39794922	0	0	0	0	0	0	0	0	0	1.1271973	0.12719727	0.54858398	0.3425293	-0.20263672	-0.003173828	0	44330	0	0	0
281	282	282	Category N	-0.083984375	0.32397461	0.97192383	0.17285156	-0.18457031	-0.41967773	0	0	15/11/2017	15	11	2017	10:36:40	38200	0.7	10	36	40	0	0.058349609	3.5771484	-0.42675781	0.13134766	1.0344238	1.6672363	0.39794922	0	0	0	0	0	0	0	0	0	1.126709	0.12670898	0.59790039	0.34277344	0.19238281	-0.0625	0	44330	0	0	0
282	283	283	Category N	-0.047851563	0.13183594	1.0319824	0.20874023	-0.16357422	-0.41113281	0	0	15/11/2017	15	11	2017	10:36:40	38200	0.8	10	36	40	0	0.058349609	3.5771484	-0.42529297	0.12451172	1.0349121	8.3764648	0.37744141	0	0	0	0	0	0	0	0	0	1.1257324	0.12573242	0.38769531	0.37744141	0.007080078	-0.002929688	0	44330	0	0	0
283	284	284	Category N	-0.15576172	0.083984375	0.99584961	0.20214844	-0.17749023	-0.41137695	0	0	15/11/2017	15	11	2017	10:36:40	38200	0.9	10	36	40	0	0.058349609	3.5771484	-0.42358398	0.12353516	1.0356445	2.1320801	0.27368164	0	0	0	0	0	0	0	0	0	1.1257324	0.12573242	0.34716797	0.26782227	-0.039550781	-0.039794922	0	44330	0	0	0
284	285	285	Category M	-0.55175781	-0.095947266	1.0319824	0.083984375	0.12817383	-0.47558594	0	0	15/11/2017	15	11	2017	12:58:59	46739	0.9	12	58	59	0	0.058349609	3.5545898	-0.42480469	0.12084961	1.0351563	11.532715	0.2512207	0	0	0	0	0	0	0	0	0	1.1254883	0.12548828	0.34692383	-0.12670898	-0.21679688	-0.003173828	0	44330	0	0	0
285	286	286	Category M	-0.37182617	0.26391602	0.76782227	0.14892578	0.13842773	-0.45068359	0	0	15/11/2017	15	11	2017	12:59:00	46740	0	12	59	0	0	0.058349609	3.5545898	-0.42431641	0.11572266	1.0366211	23.720215	0.31152344	0	0	0	0	0	0	0	0	0	1.1262207	0.1262207	0.46972656	0.052490234	0.14794922	-0.26879883	0	44330	0	0	0
286	287	287	Category M	-0.49194336	0.15576172	0.80395508	0.17382813	0.20532227	-0.41821289	0	0	15/11/2017	15	11	2017	12:59:00	46740	0.1	12	59	0	0	0.058349609	3.5545898	-0.41723633	0.11743164	1.0395508	20.821533	0.25	0	0	0	0	0	0	0	0	0	1.1264648	0.12646484	0.34838867	-0.074462891	0.038085938	-0.2355957	0	44330	0	0	0
287	288	288	Category M	-0.49194336	0.26391602	1.2358398	0.080566406	0.12353516	-0.47973633	0	0	15/11/2017	15	11	2017	12:59:00	46740	0.2	12	59	0	0	0.058349609	3.5545898	-0.41845703	0.11621094	1.0400391	37.825195	0.25561523	0	0	0	0	0	0	0	0	0	1.1271973	0.12719727	0.41650391	-0.073242188	0.14746094	0.19555664	0	44330	0	0	0
288	289	289	Category M	-0.29980469	0.46777344	0.97192383	0.16650391	0.16210938	-0.44116211	0	0	15/11/2017	15	11	2017	12:59:00	46740	0.3	12	59	0	0	0.058349609	3.5545898	-0.42089844	0.11938477	1.0402832	46.239014	0.375	0	0	0	0	0	0	0	0	0	1.128418	0.12841797	0.5378418	0.12109375	0.34814453	-0.068359375	0	44330	0	0	0
289	290	290	Category M	-0.7199707	-0.023925781	1.1518555	0.15478516	0.16699219	-0.44116211	0	0	15/11/2017	15	11	2017	12:59:00	46740	0.4	12	59	0	0	0.058349609	3.5545898	-0.41503906	0.11791992	1.0424805	46.718994	0.35351563	0	0	0	0	0	0	0	0	0	1.128418	0.12841797	0.5559082	-0.3046875	-0.1418457	0.10913086	0	44330	0	0	0
290	291	291	Category M	-0.45581055	0.23999023	1.2119141	0.084228516	0.12182617	-0.47167969	0	0	15/11/2017	15	11	2017	12:59:00	46740	0.5	12	59	0	0	0.058349609	3.5545898	-0.40966797	0.11914063	1.0410156	46.359863	0.21411133	0	0	0	0	0	0	0	0	0	1.1252441	0.12524414	0.33740234	-0.045898438	0.12060547	0.1706543	0	44330	0	0	0
291	292	292	Category M	-0.50390625	0.2277832	0.65991211	0.19970703	0.16479492	-0.42260742	0	0	15/11/2017	15	11	2017	12:59:00	46740	0.6	12	59	0	0	0.059082031	3.5513672	-0.41088867	0.10742188	1.0554199	43.23999	0.42358398	0	0	0	0	0	0	0	0	0	1.1376953	0.13769531	0.60864258	-0.092773438	0.12011719	-0.39550781	0	44330	0	0	0
292	293	293	Category M	-0.68383789	-0.083984375	0.99584961	0.097412109	0.12939453	-0.47241211	0	0	15/11/2017	15	11	2017	12:59:00	46740	0.7	12	59	0	0	0.059082031	3.5513672	-0.41699219	0.12695313	1.0778809	47.405518	0.34985352	0	0	0	0	0	0	0	0	0	1.1628418	0.1628418	0.56005859	-0.26660156	-0.2109375	-0.08203125	0	44330	0	0	0
293	294	294	Category M	-0.29980469	0.095947266	0.69580078	0.14892578	0.13476563	-0.45776367	0	0	15/11/2017	15	11	2017	12:59:00	46740	0.8	12	59	0	0	0.059082031	3.5513672	-0.41674805	0.17333984	1.1020508	38.333008	0.4296875	0	0	0	0	0	0	0	0	0	1.190918	0.19091797	0.60058594	0.11694336	-0.077392578	-0.40625	0	44330	0	0	0
294	295	295	Category M	-0.49194336	0.23999023	0.56396484	0.18676758	0.21337891	-0.41162109	0	0	15/11/2017	15	11	2017	12:59:00	46740	0.9	12	59	0	0	0.059082031	3.5513672	-0.40795898	0.16015625	1.1213379	34.918457	0.56933594	0	0	0	0	0	0	0	0	0	1.2041016	0.20410156	0.72070313	-0.083740234	0.079589844	-0.55737305	0	44330	0	0	0
295	296	296	Category M	-0.55175781	-0.023925781	1.0319824	0.081054688	0.13720703	-0.47265625	0	0	15/11/2017	15	11	2017	12:59:01	46741	0	12	59	1	0	0.059082031	3.5513672	-0.41040039	0.14770508	1.1691895	29.871338	0.26123047	0	0	0	0	0	0	0	0	0	1.2478027	0.24780273	0.45019531	-0.14111328	-0.17163086	-0.13720703	0	44330	0	0	0
296	297	297	Category M	-0.27587891	-0.011962891	0.79199219	0.16967773	0.15332031	-0.44213867	0	0	15/11/2017	15	11	2017	12:59:01	46741	0.1	12	59	1	0	0.059082031	3.5513672	-0.41162109	0.16357422	1.1862793	25.08374	0.45239258	0	0	0	0	0	0	0	0	0	1.2663574	0.26635742	0.70556641	0.13574219	-0.17553711	-0.39428711	0	44330	0	0	0
297	298	298	Category M	-0.6237793	0.16796875	0.94799805	0.18798828	0.20825195	-0.4140625	0	0	15/11/2017	15	11	2017	12:59:01	46741	0.2	12	59	1	0	0.059082031	3.5513672	-0.40478516	0.16821289	1.1970215	19.218018	0.33154297	0	0	0	0	0	0	0	0	0	1.2749023	0.27490234	0.46826172	-0.21875	-0.000244141	-0.24902344	0	44330	0	0	0
298	299	299	Category M	-0.6237793	-0.059814453	1.1398926	0.079833984	0.12695313	-0.47363281	0	0	15/11/2017	15	11	2017	12:59:01	46741	0.3	12	59	1	0	0.059082031	3.5513672	-0.40283203	0.16821289	1.2033691	17.417969	0.32373047	0	0	0	0	0	0	0	0	0	1.2802734	0.28027344	0.51245117	-0.22070313	-0.22802734	-0.063476563	0	44330	0	0	0
299	300	300	Category M	-0.27587891	0.2277832	0.81591797	0.17041016	0.1574707	-0.43798828	0	0	15/11/2017	15	11	2017	12:59:01	46741	0.4	12	59	1	0	0.059082031	3.5513672	-0.3996582	0.16308594	1.2053223	16.914307	0.41381836	0	0	0	0	0	0	0	0	0	1.2802734	0.28027344	0.57788086	0.1237793	0.064453125	-0.3894043	0	44330	0	0	0
300	301	301	Category M	-0.83984375	0	0.98388672	0.18530273	0.20507813	-0.41918945	0	0	15/11/2017	15	11	2017	12:59:01	46741	0.5	12	59	1	0	0.059082031	3.5513672	-0.39501953	0.16381836	1.2077637	10.393311	0.52416992	0	0	0	0	0	0	0	0	0	1.28125	0.28125	0.83251953	-0.44458008	-0.16381836	-0.22387695	0	44330	0	0	0
301	302	302	Category M	-0.58789063	0.011962891	1.0078125	0.083984375	0.13061523	-0.46923828	0	0	15/11/2017	15	11	2017	12:59:01	46741	0.6	12	59	1	0	0.059082031	3.5513672	-0.39135742	0.16503906	1.2126465	4.3342285	0.32250977	0	0	0	0	0	0	0	0	0	1.284668	0.28466797	0.55444336	-0.19628906	-0.15307617	-0.20483398	0	44330	0	0	0
302	303	303	Category M	-0.15576172	0.45581055	1.0559082	0.18139648	0.15209961	-0.43212891	0	0	15/11/2017	15	11	2017	12:59:01	46741	0.7	12	59	1	0	0.059082031	3.5513672	-0.38549805	0.16674805	1.2155762	2.0585938	0.40234375	0	0	0	0	0	0	0	0	0	1.2861328	0.28613281	0.67871094	0.22973633	0.2890625	-0.15966797	0	44330	0	0	0
303	304	304	Category M	-0.53979492	0.14379883	0.88793945	0.18579102	0.20288086	-0.41088867	0	0	15/11/2017	15	11	2017	12:59:01	46741	0.8	12	59	1	0	0.059082031	3.5513672	-0.37915039	0.1652832	1.2138672	0.66357422	0.36401367	0	0	0	0	0	0	0	0	0	1.2824707	0.2824707	0.50805664	-0.16040039	-0.021484375	-0.32592773	0	44330	0	0	0
304	305	305	Category M	-0.49194336	0.047851563	1.0319824	0.082275391	0.12402344	-0.47265625	0	0	15/11/2017	15	11	2017	12:59:01	46741	0.9	12	59	1	0	0.059082031	3.5513672	-0.37451172	0.16625977	1.2189941	1.1218262	0.25048828	0	0	0	0	0	0	0	0	0	1.2861328	0.28613281	0.42285156	-0.1171875	-0.1184082	-0.18701172	0	44330	0	0	0
305	306	306	Category M	-0.43188477	0.20385742	0.79199219	0.16381836	0.14428711	-0.44750977	0	0	15/11/2017	15	11	2017	12:59:02	46742	0	12	59	2	0	0.059082031	3.5513672	-0.3684082	0.16650391	1.217041	2.9870605	0.43139648	0	0	0	0	0	0	0	0	0	1.2824707	0.2824707	0.52539063	-0.063232422	0.037109375	-0.42504883	0	44330	0	0	0
306	307	307	Category M	-0.68383789	0.11987305	0.94799805	0.18457031	0.20507813	-0.4140625	0	0	15/11/2017	15	11	2017	12:59:02	46742	0.1	12	59	2	0	0.059082031	3.5513672	-0.3671875	0.16552734	1.2233887	3.2087402	0.421875	0	0	0	0	0	0	0	0	0	1.2880859	0.28808594	0.63769531	-0.31640625	-0.045654297	-0.27539063	0	44330	0	0	0
307	308	308	Category M	-0.61181641	-0.059814453	0.95996094	0.083496094	0.12158203	-0.47558594	0	0	15/11/2017	15	11	2017	12:59:02	46742	0.2	12	59	2	0	0.059082031	3.5513672	-0.36254883	0.16479492	1.2258301	4.5214844	0.42797852	0	0	0	0	0	0	0	0	0	1.2888184	0.28881836	0.73950195	-0.24902344	-0.22460938	-0.26586914	0	44330	0	0	0
308	309	309	Category M	-0.44384766	0.35986328	0.94799805	0.16113281	0.14624023	-0.4453125	0	0	15/11/2017	15	11	2017	12:59:02	46742	0.3	12	59	2	0	0.059082031	3.5513672	-0.35742188	0.16235352	1.2387695	6.9597168	0.36181641	0	0	0	0	0	0	0	0	0	1.2995605	0.29956055	0.57421875	-0.086181641	0.19726563	-0.29077148	0	44330	0	0	0
309	310	310	Category M	-0.58789063	0.38378906	0.70776367	0.17919922	0.22509766	-0.40087891	0	0	15/11/2017	15	11	2017	12:59:02	46742	0.4	12	59	2	0	0.059082031	3.5513672	-0.35009766	0.15991211	1.2441406	7.434082	0.62792969	0	0	0	0	0	0	0	0	0	1.3024902	0.30249023	0.99804688	-0.23754883	0.22363281	-0.53637695	0	44330	0	0	0
310	311	311	Category M	-0.59985352	-0.059814453	0.97192383	0.067626953	0.13891602	-0.47363281	0	0	15/11/2017	15	11	2017	12:59:02	46742	0.5	12	59	2	0	0.059082031	3.5513672	-0.35302734	0.15649414	1.2382813	7.1689453	0.42260742	0	0	0	0	0	0	0	0	0	1.2971191	0.29711914	0.72924805	-0.24658203	-0.21630859	-0.26635742	0	44330	0	0	0
311	312	312	Category M	-0.43188477	0.2277832	0.95996094	0.13989258	0.1394043	-0.45483398	0	0	15/11/2017	15	11	2017	12:59:02	46742	0.6	12	59	2	0	0.059082031	3.5513672	-0.34375	0.15795898	1.251709	5.8415527	0.3125	0	0	0	0	0	0	0	0	0	1.3076172	0.30761719	0.44946289	-0.087890625	0.069580078	-0.29174805	0	44330	0	0	0
312	313	313	Category M	-0.56396484	0.35986328	0.59985352	0.18457031	0.23168945	-0.40063477	0	0	15/11/2017	15	11	2017	12:59:02	46742	0.7	12	59	2	0	0.059082031	3.5513672	-0.34350586	0.15991211	1.2556152	3.7426758	0.7199707	0	0	0	0	0	0	0	0	0	1.3115234	0.31152344	1.0759277	-0.22021484	0.19970703	-0.65576172	0	44330	0	0	0
313	314	314	Category M	-0.64794922	-0.11987305	0.98388672	0.077148438	0.14477539	-0.46826172	0	0	15/11/2017	15	11	2017	12:59:02	46742	0.8	12	59	2	0	0.059082031	3.5513672	-0.34350586	0.16137695	1.2463379	0.57348633	0.49047852	0	0	0	0	0	0	0	0	0	1.3027344	0.30273438	0.84790039	-0.30419922	-0.28125	-0.26245117	0	44330	0	0	0
314	315	315	Category M	-0.35986328	0.11987305	1.1159668	0.11743164	0.14428711	-0.45996094	0	0	15/11/2017	15	11	2017	12:59:02	46742	0.9	12	59	2	0	0.059082031	3.5513672	-0.34375	0.17626953	1.2512207	0.067626953	0.14746094	0	0	0	0	0	0	0	0	0	1.3095703	0.30957031	0.20800781	-0.015869141	-0.056396484	-0.13525391	0	44330	0	0	0
315	316	316	Category M	-0.49194336	0.35986328	0.75585938	0.18896484	0.21069336	-0.41186523	0	0	15/11/2017	15	11	2017	12:59:03	46743	0	12	59	3	0	0.059082031	3.5513672	-0.34790039	0.19628906	1.1894531	0.1184082	0.48510742	0	0	0	0	0	0	0	0	0	1.2546387	0.25463867	0.7409668	-0.14379883	0.16333008	-0.43359375	0	44330	0	0	0
316	317	317	Category M	-0.7199707	-0.023925781	0.91186523	0.088623047	0.1628418	-0.4609375	0	0	15/11/2017	15	11	2017	12:59:03	46743	0.1	12	59	3	0	0.059082031	3.5513672	-0.34741211	0.1730957	1.1794434	2.7023926	0.49926758	0	0	0	0	0	0	0	0	0	1.2416992	0.24169922	0.83740234	-0.37231445	-0.19702148	-0.26757813	0	44330	0	0	0
317	318	318	Category M	-0.39599609	0.17993164	0.93579102	0.11547852	0.14355469	-0.46020508	0	0	15/11/2017	15	11	2017	12:59:03	46743	0.2	12	59	3	0	0.059082031	3.5513672	-0.3515625	0.14599609	1.1567383	5.2700195	0.2277832	0	0	0	0	0	0	0	0	0	1.2177734	0.21777344	0.29882813	-0.044189453	0.033691406	-0.22094727	0	44330	0	0	0
318	319	319	Category M	-0.38378906	0.035888672	0.76782227	0.1953125	0.16162109	-0.42358398	0	0	15/11/2017	15	11	2017	12:59:03	46743	0.3	12	59	3	0	0.059082031	3.5513672	-0.35351563	0.16577148	1.1479492	5.7766113	0.40283203	0	0	0	0	0	0	0	0	0	1.2126465	0.21264648	0.5402832	-0.030029297	-0.12988281	-0.38012695	0	44330	0	0	0
319	320	320	Category M	-0.85180664	0.011962891	0.87597656	0.14331055	0.20996094	-0.4296875	0	0	15/11/2017	15	11	2017	12:59:03	46743	0.4	12	59	3	0	0.059082031	3.5513672	-0.35864258	0.15551758	1.1589355	8.2573242	0.58618164	0	0	0	0	0	0	0	0	0	1.2231445	0.22314453	0.91967773	-0.49291992	-0.14355469	-0.28295898	0	44330	0	0	0
320	321	321	Category M	-0.51586914	-0.035888672	0.93579102	0.073730469	0.14379883	-0.46923828	0	0	15/11/2017	15	11	2017	12:59:03	46743	0.5	12	59	3	0	0.059082031	3.5513672	-0.36132813	0.15454102	1.151123	12.54248	0.32641602	0	0	0	0	0	0	0	0	0	1.2165527	0.21655273	0.56054688	-0.15429688	-0.19042969	-0.21533203	0	44330	0	0	0
321	322	322	Category M	-0.26391602	0	0.99584961	0.13085938	0.16137695	-0.45043945	0	0	15/11/2017	15	11	2017	12:59:03	46743	0.6	12	59	3	0	0.059082031	3.5513672	-0.36254883	0.16088867	1.1655273	14.365234	0.25366211	0	0	0	0	0	0	0	0	0	1.2312012	0.23120117	0.42919922	0.098632813	-0.16088867	-0.16967773	0	44330	0	0	0
322	323	323	Category M	-0.50390625	0.059814453	0.95996094	0.1706543	0.24023438	-0.40063477	0	0	15/11/2017	15	11	2017	12:59:03	46743	0.7	12	59	3	0	0.059082031	3.5513672	-0.36621094	0.15698242	1.1625977	14.181641	0.26342773	0	0	0	0	0	0	0	0	0	1.2290039	0.22900391	0.43725586	-0.13745117	-0.097167969	-0.20263672	0	44330	0	0	0
323	324	324	Category M	-0.59985352	-0.071777344	0.95996094	0.052001953	0.1574707	-0.46923828	0	0	15/11/2017	15	11	2017	12:59:03	46743	0.8	12	59	3	0	0.059082031	3.5513672	-0.36791992	0.15551758	1.166748	11.810303	0.38476563	0	0	0	0	0	0	0	0	0	1.2331543	0.2331543	0.66577148	-0.23168945	-0.22729492	-0.20678711	0	44330	0	0	0
324	325	325	Category M	-0.31176758	0.15576172	1.1638184	0.078613281	0.15405273	-0.46630859	0	0	15/11/2017	15	11	2017	12:59:03	46743	0.9	12	59	3	0	0.059082031	3.5513672	-0.37182617	0.1550293	1.1740723	11.572754	0.060791016	0	0	0	0	0	0	0	0	0	1.2412109	0.24121094	0.071044922	0.060058594	0.000488281	-0.010253906	0	44330	0	0	0
325	326	326	Category M	-0.23999023	0.31176758	1.0319824	0.16455078	0.18994141	-0.42749023	0	0	15/11/2017	15	11	2017	12:59:04	46744	0	12	59	4	0	0.059082031	3.5513672	-0.36572266	0.15576172	1.1635742	10.811279	0.23950195	0	0	0	0	0	0	0	0	0	1.2297363	0.22973633	0.41333008	0.12573242	0.15576172	-0.1315918	0	44330	0	0	0
326	327	327	Category M	-0.58789063	-0.023925781	0.99584961	0.096435547	0.19335938	-0.44946289	0	0	15/11/2017	15	11	2017	12:59:04	46744	0.1	12	59	4	0	0.059082031	3.5513672	-0.3671875	0.15649414	1.1799316	6.9226074	0.33911133	0	0	0	0	0	0	0	0	0	1.2456055	0.24560547	0.58520508	-0.22045898	-0.18041992	-0.18408203	0	44330	0	0	0
327	328	328	Category N	-0.43188477	0.23999023	0.87597656	0.12011719	0.18579102	-0.44433594	0	0	15/11/2017	15	11	2017	12:59:04	46744	0.4	12	59	4	0	0.058837891	3.5578125	-0.35766602	0.15332031	1.1740723	5.9086914	0.3190918	0	0	0	0	0	0	0	0	0	1.2370605	0.23706055	0.45874023	-0.073974609	0.086425781	-0.2980957	0	44330	0	0	0
328	329	329	Category N	-0.21582031	0.059814453	1.0078125	0.083496094	0.21289063	-0.44213867	0	0	15/11/2017	15	11	2017	12:59:04	46744	0.5	12	59	4	0	0.058837891	3.5578125	-0.35522461	0.14794922	1.182373	9.6933594	0.24023438	0	0	0	0	0	0	0	0	0	1.2434082	0.2434082	0.40258789	0.1394043	-0.088134766	-0.17456055	0	44330	0	0	0
329	330	330	Category N	-0.17993164	0.19189453	0.88793945	0.11669922	0.17919922	-0.44946289	0	0	15/11/2017	15	11	2017	12:59:04	46744	0.6	12	59	4	0	0.058837891	3.5578125	-0.36328125	0.13525391	1.185791	8.6035156	0.35424805	0	0	0	0	0	0	0	0	0	1.2475586	0.24755859	0.53759766	0.18334961	0.056396484	-0.29785156	0	44330	0	0	0
330	331	331	Category N	-0.40795898	-0.74389648	2.2919922	0.14453125	0.18017578	-0.44116211	0	0	15/11/2017	15	11	2017	12:59:04	46744	0.7	12	59	4	0	0.058837891	3.5578125	-0.35620117	0.13818359	1.185791	2.300293	1.4157715	0	0	0	0	0	0	0	0	0	1.2458496	0.24584961	2.0397949	-0.051513672	-0.88208008	1.105957	0	44330	0	0	0
331	332	332	Category N	-0.68383789	1.7998047	3.0717773	0.031738281	0.32299805	-0.39086914	0	0	15/11/2017	15	11	2017	12:59:04	46744	0.8	12	59	4	0	0.058837891	3.5578125	-0.35644531	0.13842773	1.1928711	10.754395	2.5290527	0	0	0	0	0	0	0	0	0	1.2526855	0.25268555	3.8671875	-0.32714844	1.6611328	1.8786621	0	44330	0	0	0
332	333	333	Category N	-0.6237793	3.7077637	2.9279785	0.061279297	-0.066650391	-0.48510742	0	0	15/11/2017	15	11	2017	12:59:04	46744	0.9	12	59	4	0	0.058837891	3.5578125	-0.34863281	0.13598633	1.185791	4.8457031	3.9831543	0	0	0	0	0	0	0	0	0	1.2434082	0.2434082	5.588623	-0.27490234	3.5715332	1.7419434	0	44330	0	0	0
333	334	334	Category N	0.10791016	-1.0439453	2.4838867	-0.052978516	0.026123047	-0.49169922	0	0	15/11/2017	15	11	2017	12:59:05	46745	0	12	59	5	0	0.058837891	3.5578125	-0.34790039	0.13720703	1.1899414	2.3781738	1.8100586	0	0	0	0	0	0	0	0	0	1.2475586	0.24755859	2.9309082	0.45581055	-1.1811523	1.2937012	0	44330	0	0	0
334	335	335	Category N	-0.43188477	-0.79199219	4.8239746	0.003173828	0.31958008	-0.40039063	0	0	15/11/2017	15	11	2017	12:59:05	46745	0.1	12	59	5	0	0.058837891	3.5578125	-0.34741211	0.13598633	1.1931152	16.345459	3.748291	0	0	0	0	0	0	0	0	0	1.25	0.25	4.6430664	-0.084228516	-0.92797852	3.6306152	0	44330	0	0	0
335	336	336	Category N	-0.35986328	1.3439941	2.435791	0.074462891	0.37329102	-0.33837891	0	0	15/11/2017	15	11	2017	12:59:05	46745	0.2	12	59	5	0	0.058837891	3.5578125	-0.34228516	0.13574219	1.1965332	19.50293	1.7304688	0	0	0	0	0	0	0	0	0	1.2519531	0.25195313	2.4643555	-0.017333984	1.2080078	1.2390137	0	44330	0	0	0
336	337	337	Category N	0.13183594	0.50390625	1.8479004	0.095703125	-0.004638672	-0.4831543	0	0	15/11/2017	15	11	2017	12:59:05	46745	0.3	12	59	5	0	0.058837891	3.5578125	-0.34033203	0.13793945	1.1989746	4.0822754	0.88183594	0	0	0	0	0	0	0	0	0	1.2539063	0.25390625	1.4870605	0.47216797	0.36572266	0.64868164	0	44330	0	0	0
337	338	338	Category N	-0.19189453	0.19189453	1.3439941	0.16723633	0.19067383	-0.42871094	0	0	15/11/2017	15	11	2017	12:59:05	46745	0.4	12	59	5	0	0.058837891	3.5578125	-0.33691406	0.140625	1.1943359	5.0083008	0.21459961	0	0	0	0	0	0	0	0	0	1.2487793	0.2487793	0.34594727	0.14501953	0.051025391	0.14941406	0	44330	0	0	0
338	339	339	Category N	-0.15576172	-0.17993164	1.0678711	0.17456055	0.12280273	-0.45166016	0	0	15/11/2017	15	11	2017	12:59:05	46745	0.5	12	59	5	0	0.058837891	3.5578125	-0.33642578	0.13891602	1.1970215	6.0258789	0.38867188	0	0	0	0	0	0	0	0	0	1.2509766	0.25097656	0.62890625	0.18066406	-0.31884766	-0.12915039	0	44330	0	0	0
339	340	340	Category N	0.011962891	0.2277832	0.94799805	0.19042969	0.10864258	-0.44799805	0	0	15/11/2017	15	11	2017	12:59:05	46745	0.6	12	59	5	0	0.058837891	3.5578125	-0.31689453	0.23925781	1.1477051	13.630127	0.38500977	0	0	0	0	0	0	0	0	0	1.2145996	0.21459961	0.54052734	0.32885742	-0.011474609	-0.19970703	0	44330	0	0	0
340	341	341	Category N	-0.14379883	0.035888672	1.3798828	0.21508789	0.088378906	-0.44067383	0	0	15/11/2017	15	11	2017	12:59:05	46745	0.7	12	59	5	0	0.058837891	3.5578125	-0.31201172	0.26025391	1.1262207	1.4243164	0.37817383	0	0	0	0	0	0	0	0	0	1.1972656	0.19726563	0.64648438	0.16821289	-0.22436523	0.25341797	0	44330	0	0	0
341	342	342	Category N	0.047851563	0.35986328	0.97192383	0.19091797	0.12792969	-0.44238281	0	0	15/11/2017	15	11	2017	12:59:05	46745	0.8	12	59	5	0	0.058837891	3.5578125	-0.30786133	0.26928711	1.1333008	6.3771973	0.40087891	0	0	0	0	0	0	0	0	0	1.204834	0.20483398	0.60766602	0.35571289	0.090332031	-0.16137695	0	44330	0	0	0
342	343	343	Category N	-0.083984375	0.15576172	1.079834	0.2019043	0.14648438	-0.4309082	0	0	15/11/2017	15	11	2017	12:59:05	46745	0.9	12	59	5	0	0.058837891	3.5578125	-0.30224609	0.2746582	1.1359863	9.6850586	0.25488281	0	0	0	0	0	0	0	0	0	1.2070313	0.20703125	0.39331055	0.21826172	-0.11889648	-0.056152344	0	44330	0	0	0
343	344	344	Category N	-0.13183594	0.14379883	1.1159668	0.1640625	0.11523438	-0.45605469	0	0	15/11/2017	15	11	2017	12:59:06	46746	0	12	59	6	0	0.058837891	3.5578125	-0.30175781	0.26953125	1.1274414	19.680664	0.21166992	0	0	0	0	0	0	0	0	0	1.197998	0.19799805	0.30737305	0.16992188	-0.12573242	-0.011474609	0	44330	0	0	0
344	345	345	Category N	-0.17993164	0.35986328	0.73193359	0.16088867	0.086669922	-0.46240234	0	0	15/11/2017	15	11	2017	12:59:06	46746	0.1	12	59	6	0	0.058837891	3.5578125	-0.30004883	0.26708984	1.137207	3.9140625	0.43286133	0	0	0	0	0	0	0	0	0	1.2060547	0.20605469	0.61816406	0.12011719	0.092529297	-0.40527344	0	44330	0	0	0
345	346	346	Category N	-0.19189453	0.083984375	1.2597656	0.12231445	0.1159668	-0.46411133	0	0	15/11/2017	15	11	2017	12:59:06	46746	0.2	12	59	6	0	0.058837891	3.5578125	-0.29833984	0.26586914	1.1333008	7.5014648	0.24584961	0	0	0	0	0	0	0	0	0	1.2016602	0.20166016	0.41503906	0.10644531	-0.18188477	0.12646484	0	44330	0	0	0
346	347	347	Category N	-0.21582031	0.047851563	1.2358398	0.15234375	0.13964844	-0.44946289	0	0	15/11/2017	15	11	2017	12:59:06	46746	0.3	12	59	6	0	0.058837891	3.5578125	-0.29638672	0.26904297	1.1486816	6.4841309	0.25097656	0	0	0	0	0	0	0	0	0	1.2163086	0.21630859	0.38891602	0.080566406	-0.22119141	0.086914063	0	44330	0	0	0
347	348	348	Category J	-0.035888672	0.023925781	1.9318848	-0.13061523	-0.020996094	-0.47216797	0	0	15/11/2017	15	11	2017	15:27:51	55671	0.9	15	27	51	0	0.058105469	3.5771484	-0.29272461	0.26757813	1.1469727	0.421875	0.86083984	0	0	0	0	0	0	0	0	0	1.213623	0.21362305	1.2854004	0.25683594	-0.24365234	0.78466797	0	44330	0	0	0
348	349	349	Category J	0.035888672	0.035888672	1.3679199	-0.023925781	0.010253906	-0.48754883	0	0	15/11/2017	15	11	2017	15:27:52	55672	0	15	27	52	0	0.058105469	3.5771484	-0.28930664	0.26904297	1.1401367	7.3444824	0.46044922	0	0	0	0	0	0	0	0	0	1.206543	0.20654297	0.78613281	0.32519531	-0.2331543	0.22753906	0	44330	0	0	0
349	350	350	Category J	-0.59985352	-0.011962891	0.2277832	-0.19506836	0.081542969	-0.45996094	0	0	15/11/2017	15	11	2017	15:27:52	55672	0.1	15	27	52	0	0.058105469	3.5771484	-0.28564453	0.26416016	1.1413574	26.789063	1.0046387	0	0	0	0	0	0	0	0	0	1.2058105	0.20581055	1.5039063	-0.31396484	-0.27612305	-0.91357422	0	44330	0	0	0
350	351	351	Category J	-0.083984375	0.34790039	2.0517578	-0.17944336	0.090820313	-0.46923828	0	0	15/11/2017	15	11	2017	15:27:52	55672	0.2	15	27	52	0	0.058105469	3.5771484	-0.28686523	0.25927734	1.1464844	5.1845703	0.93164063	0	0	0	0	0	0	0	0	0	1.2099609	0.20996094	1.1965332	0.20288086	0.088378906	0.9050293	0	44330	0	0	0
351	352	352	Category J	-0.23999023	0.2277832	0.99584961	-0.11523438	0.068847656	-0.48144531	0	0	15/11/2017	15	11	2017	15:27:52	55672	0.3	15	27	52	0	0.058105469	3.5771484	-0.28320313	0.25878906	1.1437988	26.139893	0.15722656	0	0	0	0	0	0	0	0	0	1.2062988	0.20629883	0.22241211	0.043212891	-0.031005859	-0.14794922	0	44330	0	0	0
352	353	353	Category J	-0.2277832	-0.023925781	0.20385742	-0.21044922	-0.005859375	-0.45117188	0	0	15/11/2017	15	11	2017	15:27:52	55672	0.4	15	27	52	0	0.058105469	3.5771484	-0.28515625	0.25854492	1.145752	24.56665	0.98510742	0	0	0	0	0	0	0	0	0	1.2087402	0.20874023	1.2819824	0.057373047	-0.2824707	-0.94189453	0	44330	0	0	0
353	354	354	Category J	-0.25195313	-0.047851563	1.7399902	-0.11694336	0.030273438	-0.48388672	0	0	15/11/2017	15	11	2017	15:27:52	55672	0.5	15	27	52	0	0.058105469	3.5771484	-0.28198242	0.25561523	1.1516113	83.688477	0.66259766	0	0	0	0	0	0	0	0	0	1.2128906	0.21289063	0.92211914	0.030029297	-0.3034668	0.58813477	0	44330	0	0	0
354	355	355	Category J	-0.57592773	-0.21582031	0.6237793	-0.16455078	0.11987305	-0.46459961	0	0	15/11/2017	15	11	2017	15:27:52	55672	0.6	15	27	52	0	0.058105469	3.5771484	-0.28100586	0.26074219	1.1520996	126.82178	0.77026367	0	0	0	0	0	0	0	0	0	1.2143555	0.21435547	1.2998047	-0.29467773	-0.4765625	-0.52832031	0	44330	0	0	0
355	356	356	Category J	0.071777344	0.19189453	1.9318848	-0.087646484	0.08203125	-0.47998047	0	0	15/11/2017	15	11	2017	15:27:52	55672	0.7	15	27	52	0	0.058105469	3.5771484	-0.28027344	0.26123047	1.1477051	95.061035	0.86230469	0	0	0	0	0	0	0	0	0	1.2099609	0.20996094	1.2055664	0.35205078	-0.069335938	0.78393555	0	44330	0	0	0
356	357	357	Category J	-0.2878418	-0.059814453	0.56396484	-0.16845703	0.065917969	-0.46630859	0	0	15/11/2017	15	11	2017	15:27:52	55672	0.8	15	27	52	0	0.058105469	3.5771484	-0.28222656	0.26098633	1.1491699	87.188232	0.66723633	0	0	0	0	0	0	0	0	0	1.2116699	0.21166992	0.91137695	-0.005371094	-0.32080078	-0.58520508	0	44330	0	0	0
357	358	358	Category J	0.13183594	-0.13183594	0.083984375	-0.17675781	-0.002441406	-0.46508789	0	0	15/11/2017	15	11	2017	15:27:52	55672	0.9	15	27	52	0	0.058105469	3.5771484	-0.28320313	0.26611328	1.1503906	81.525391	1.2116699	0	0	0	0	0	0	0	0	0	1.2143555	0.21435547	1.8796387	0.41503906	-0.39794922	-1.0664063	0	44330	0	0	0
358	359	359	Category J	-0.44384766	-0.095947266	1.9318848	-0.11206055	0.018798828	-0.48071289	0	0	15/11/2017	15	11	2017	15:27:53	55673	0	15	27	53	0	0.058105469	3.5771484	-0.28466797	0.265625	1.1489258	94.127441	0.87670898	0	0	0	0	0	0	0	0	0	1.2131348	0.21313477	1.3034668	-0.15893555	-0.36157227	0.78271484	0	44330	0	0	0
359	360	360	Category J	-0.14379883	-0.2277832	0.56396484	-0.1237793	0.10327148	-0.47802734	0	0	15/11/2017	15	11	2017	15:27:53	55673	0.1	15	27	53	0	0.058105469	3.5771484	-0.28637695	0.26464844	1.1479492	92.255615	0.77709961	0	0	0	0	0	0	0	0	0	1.2124023	0.21240234	1.2192383	0.14257813	-0.49243164	-0.58398438	0	44330	0	0	0
360	361	361	Category J	-0.19189453	0.41992188	2.171875	-0.063476563	0.062744141	-0.48413086	0	0	15/11/2017	15	11	2017	15:27:53	55673	0.2	15	27	53	0	0.058105469	3.5771484	-0.28369141	0.26733398	1.1494141	94.499756	1.0375977	0	0	0	0	0	0	0	0	0	1.213623	0.21362305	1.2666016	0.091796875	0.15234375	1.0222168	0	44330	0	0	0
361	362	362	Category J	-0.37182617	0.011962891	0.74389648	-0.16210938	0.046875	-0.4675293	0	0	15/11/2017	15	11	2017	15:27:53	55673	0.3	15	27	53	0	0.058105469	3.5771484	-0.28881836	0.27075195	1.1508789	74.27832	0.48950195	0	0	0	0	0	0	0	0	0	1.217041	0.21704102	0.7487793	-0.082763672	-0.25878906	-0.40698242	0	44330	0	0	0
362	363	363	Category J	-0.19189453	0.023925781	1.355957	-0.11010742	0.038574219	-0.47729492	0	0	15/11/2017	15	11	2017	15:27:53	55673	0.4	15	27	53	0	0.058105469	3.5771484	-0.28369141	0.27148438	1.1386719	73.260742	0.34204102	0	0	0	0	0	0	0	0	0	1.2043457	0.2043457	0.55688477	0.091796875	-0.24755859	0.21704102	0	44330	0	0	0
363	364	364	Category J	-0.45581055	0.035888672	1.5839844	-0.12133789	0.047851563	-0.47631836	0	0	15/11/2017	15	11	2017	15:27:53	55673	0.5	15	27	53	0	0.058105469	3.5771484	-0.28515625	0.27685547	1.1533203	45.865479	0.52197266	0	0	0	0	0	0	0	0	0	1.2199707	0.2199707	0.84204102	-0.17041016	-0.2409668	0.43041992	0	44330	0	0	0
364	365	365	Category J	-0.059814453	-0.023925781	0.20385742	-0.11523438	0.063964844	-0.47729492	0	0	15/11/2017	15	11	2017	15:27:53	55673	0.6	15	27	53	0	0.058105469	3.5771484	-0.27587891	0.28662109	1.1582031	5.5566406	1.0266113	0	0	0	0	0	0	0	0	0	1.2246094	0.22460938	1.4812012	0.21606445	-0.31054688	-0.9543457	0	44330	0	0	0
365	366	366	Category J	-0.49194336	0.31176758	2.0639648	-0.10888672	0.081054688	-0.48022461	0	0	15/11/2017	15	11	2017	15:27:53	55673	0.7	15	27	53	0	0.058105469	3.5771484	-0.27270508	0.28564453	1.1816406	14.560059	0.90917969	0	0	0	0	0	0	0	0	0	1.2458496	0.24584961	1.1271973	-0.21899414	0.025878906	0.88208008	0	44330	0	0	0
366	367	367	Category J	0.26391602	-0.095947266	0.34790039	-0.14428711	0.039794922	-0.47143555	0	0	15/11/2017	15	11	2017	15:27:53	55673	0.8	15	27	53	0	0.058105469	3.5771484	-0.27734375	0.28222656	1.1689453	4.7219238	1.0537109	0	0	0	0	0	0	0	0	0	1.2341309	0.23413086	1.7407227	0.54125977	-0.37817383	-0.82104492	0	44330	0	0	0
367	368	368	Category J	-0.29980469	-0.15576172	1.8959961	-0.066894531	0.033691406	-0.48754883	0	0	15/11/2017	15	11	2017	15:27:53	55673	0.9	15	27	53	0	0.058105469	3.5771484	-0.27636719	0.28662109	1.1591797	4.7646484	0.859375	0	0	0	0	0	0	0	0	0	1.2258301	0.22583008	1.2021484	-0.023193359	-0.44238281	0.73657227	0	44330	0	0	0
368	369	369	Category J	-0.93579102	-0.55175781	1.2358398	-0.14672852	0.093994141	-0.47094727	0	0	15/11/2017	15	11	2017	15:27:54	55674	0	15	27	54	0	0.058105469	3.5771484	-0.27270508	0.29370117	1.1716309	27.462646	1.0761719	0	0	0	0	0	0	0	0	0	1.2382813	0.23828125	1.5725098	-0.6628418	-0.84545898	0.063964844	0	44330	0	0	0
369	370	370	Category J	-0.15576172	0.20385742	1.1518555	-0.12255859	0.041015625	-0.47973633	0	0	15/11/2017	15	11	2017	15:27:54	55674	0.1	15	27	54	0	0.058105469	3.5771484	-0.26733398	0.29541016	1.1767578	15.205811	0.14672852	0	0	0	0	0	0	0	0	0	1.2424316	0.24243164	0.22851563	0.11157227	-0.091552734	-0.024902344	0	44330	0	0	0
370	371	371	Category J	-0.47998047	0.26391602	1.7878418	-0.11352539	0.031982422	-0.47753906	0	0	15/11/2017	15	11	2017	15:27:54	55674	0.2	15	27	54	0	0.058105469	3.5771484	-0.27709961	0.29174805	1.1660156	39.159912	0.65454102	0	0	0	0	0	0	0	0	0	1.2333984	0.23339844	0.85229492	-0.20263672	-0.027832031	0.62158203	0	44330	0	0	0
371	372	372	Category J	0.11987305	0.035888672	0.083984375	-0.11108398	-0.002441406	-0.48022461	0	0	15/11/2017	15	11	2017	15:27:54	55674	0.3	15	27	54	0	0.058105469	3.5771484	-0.27856445	0.30786133	1.1362305	96.035156	1.1577148	0	0	0	0	0	0	0	0	0	1.2099609	0.20996094	1.7229004	0.3984375	-0.27197266	-1.0522461	0	44330	0	0	0
372	373	373	Category J	-0.6237793	0.011962891	1.3439941	-0.13964844	0.003417969	-0.47509766	0	0	15/11/2017	15	11	2017	15:27:54	55674	0.4	15	27	54	0	0.058105469	3.5771484	-0.27319336	0.28979492	1.1350098	151.87769	0.49365234	0	0	0	0	0	0	0	0	0	1.2028809	0.20288086	0.8371582	-0.3503418	-0.27783203	0.20874023	0	44330	0	0	0
373	374	374	Category J	-0.26391602	0	0.93579102	-0.13647461	0.062988281	-0.47851563	0	0	15/11/2017	15	11	2017	15:27:54	55674	0.5	15	27	54	0	0.058105469	3.5771484	-0.26733398	0.24633789	1.1247559	111.08228	0.31054688	0	0	0	0	0	0	0	0	0	1.1821289	0.18212891	0.43920898	0.003417969	-0.24633789	-0.18896484	0	44330	0	0	0
374	375	375	Category J	-0.083984375	0.21582031	0.85180664	-0.073730469	0.064453125	-0.48706055	0	0	15/11/2017	15	11	2017	15:27:54	55674	0.6	15	27	54	0	0.058105469	3.5771484	-0.27148438	0.25805664	1.0893555	108.45483	0.30566406	0	0	0	0	0	0	0	0	0	1.1520996	0.15209961	0.4675293	0.1875	-0.042236328	-0.23754883	0	44330	0	0	0
375	376	376	Category J	-0.39599609	0.15576172	1.2119141	-0.14575195	0.012695313	-0.46679688	0	0	15/11/2017	15	11	2017	15:27:54	55674	0.7	15	27	54	0	0.058105469	3.5771484	-0.2746582	0.27172852	1.0344238	144.7356	0.24389648	0	0	0	0	0	0	0	0	0	1.104248	0.10424805	0.41455078	-0.12109375	-0.1159668	0.17724609	0	44330	0	0	0
376	377	377	Category J	0	0.19189453	0.41992188	-0.11401367	-0.029785156	-0.47241211	0	0	15/11/2017	15	11	2017	15:27:54	55674	0.8	15	27	54	0	0.058105469	3.5771484	-0.2746582	0.25439453	1.0288086	127.42383	0.67089844	0	0	0	0	0	0	0	0	0	1.0949707	0.094970703	0.94628906	0.2746582	-0.0625	-0.60888672	0	44330	0	0	0
377	378	378	Category J	-0.57592773	0.047851563	1.1638184	-0.20458984	0.018554688	-0.45483398	0	0	15/11/2017	15	11	2017	15:27:54	55674	0.9	15	27	54	0	0.058105469	3.5771484	-0.27148438	0.24902344	1.0087891	128.02905	0.39624023	0	0	0	0	0	0	0	0	0	1.0739746	0.073974609	0.66040039	-0.30419922	-0.20117188	0.15478516	0	44330	0	0	0
378	379	379	Category J	0.93579102	7.9677734	-2.7958984	-0.18481445	0.089355469	-0.45898438	0	0	15/11/2017	15	11	2017	15:27:55	55675	0	15	27	55	0	0.058105469	3.5771484	-0.27270508	0.25170898	0.9934082	92.265381	8.6806641	0	0	0	0	0	0	0	0	0	1.0605469	0.060546875	12.713867	1.2084961	7.7158203	-3.7893066	0	44330	0	0	0
379	380	380	Category J	0.10791016	1.907959	-0.91186523	-0.16235352	0.10644531	-0.46484375	0	0	15/11/2017	15	11	2017	15:27:55	55675	0.1	15	27	55	0	0.058105469	3.5771484	-0.27319336	0.25073242	0.99780273	94.795654	2.5568848	0	0	0	0	0	0	0	0	0	1.0644531	0.064453125	3.9477539	0.38110352	1.6569824	-1.909668	0	44330	0	0	0
380	381	381	Category J	-0.50390625	0.70776367	1.5478516	-0.14916992	0.030273438	-0.46777344	0	0	15/11/2017	15	11	2017	15:27:55	55675	0.2	15	27	55	0	0.058105469	3.5771484	-0.27001953	0.25366211	1.0085449	147.54736	0.74243164	0	0	0	0	0	0	0	0	0	1.0744629	0.074462891	1.2265625	-0.23364258	0.45385742	0.5390625	0	44330	0	0	0
381	382	382	Category J	-0.13183594	0.44384766	1.223877	-0.20874023	-0.005126953	-0.45239258	0	0	15/11/2017	15	11	2017	15:27:55	55675	0.3	15	27	55	0	0.058105469	3.5771484	-0.27709961	0.26000977	0.99267578	135.5896	0.32910156	0	0	0	0	0	0	0	0	0	1.0629883	0.062988281	0.56030273	0.14526367	0.18359375	0.23095703	0	44330	0	0	0
382	383	383	Category J	-0.11987305	0.047851563	0.38378906	-0.035888672	-0.073486328	-0.47241211	0	0	15/11/2017	15	11	2017	15:27:55	55675	0.4	15	27	55	0	0.058105469	3.5771484	-0.27709961	0.24072266	1.0292969	88.291748	0.69189453	0	0	0	0	0	0	0	0	0	1.0927734	0.092773438	0.99584961	0.15722656	-0.19287109	-0.64550781	0	44330	0	0	0
383	384	384	Category J	-0.40795898	-0.047851563	1.6679688	-0.21020508	0.004394531	-0.44702148	0	0	15/11/2017	15	11	2017	15:27:55	55675	0.5	15	27	55	0	0.058105469	3.5771484	-0.26513672	0.23461914	1.0439453	37.337646	0.69946289	0	0	0	0	0	0	0	0	0	1.1022949	0.10229492	1.0490723	-0.14257813	-0.2824707	0.6237793	0	44330	0	0	0
384	385	385	Category J	-0.34790039	-0.047851563	0.70776367	-0.18261719	0.060546875	-0.45922852	0	0	15/11/2017	15	11	2017	15:27:55	55675	0.6	15	27	55	0	0.058105469	3.5771484	-0.26708984	0.22875977	1.0302734	38.915039	0.43261719	0	0	0	0	0	0	0	0	0	1.088623	0.088623047	0.67993164	-0.080566406	-0.27661133	-0.32250977	0	44330	0	0	0
385	386	386	Category J	-0.2878418	0.44384766	2.027832	-0.1328125	0.062988281	-0.47241211	0	0	15/11/2017	15	11	2017	15:27:55	55675	0.7	15	27	55	0	0.058349609	3.5368652	-0.27270508	0.23095703	1.0180664	56.334473	1.0317383	0	0	0	0	0	0	0	0	0	1.0791016	0.079101563	1.2373047	-0.014892578	0.21264648	1.0095215	0	44330	0	0	0
386	387	387	Category J	-0.38378906	0.011962891	0.81591797	-0.1496582	0.006103516	-0.46411133	0	0	15/11/2017	15	11	2017	15:27:55	55675	0.8	15	27	55	0	0.058349609	3.5368652	-0.27856445	0.22998047	1.0373535	19.250488	0.328125	0	0	0	0	0	0	0	0	0	1.0986328	0.098632813	0.54467773	-0.10498047	-0.21801758	-0.22143555	0	44330	0	0	0
387	388	388	Category J	-0.3359375	0.047851563	0.40795898	-0.13964844	-0.061767578	-0.45629883	0	0	15/11/2017	15	11	2017	15:27:55	55675	0.9	15	27	55	0	0.058349609	3.5368652	-0.27319336	0.23168945	1.0437012	78.79248	0.66479492	0	0	0	0	0	0	0	0	0	1.1035156	0.10351563	0.88256836	-0.0625	-0.18383789	-0.63574219	0	44330	0	0	0
388	389	389	Category J	-0.14379883	-0.023925781	1.0439453	-0.12841797	-0.047119141	-0.45947266	0	0	15/11/2017	15	11	2017	15:27:56	55676	0	15	27	56	0	0.058349609	3.5368652	-0.27636719	0.22680664	1.0168457	69.904053	0.28491211	0	0	0	0	0	0	0	0	0	1.0778809	0.077880859	0.41040039	0.13256836	-0.25073242	0.026855469	0	44330	0	0	0
389	390	390	Category J	-0.69580078	0	1.1279297	-0.090087891	-0.001708984	-0.47070313	0	0	15/11/2017	15	11	2017	15:27:56	55676	0.1	15	27	56	0	0.058349609	3.5368652	-0.28027344	0.22973633	1.0061035	82.55127	0.48999023	0	0	0	0	0	0	0	0	0	1.0693359	0.069335938	0.76708984	-0.41552734	-0.22973633	0.12182617	0	44330	0	0	0
390	391	391	Category J	-0.31176758	-0.095947266	0.74389648	-0.16625977	0.007080078	-0.45092773	0	0	15/11/2017	15	11	2017	15:27:56	55676	0.2	15	27	56	0	0.058349609	3.5368652	-0.28027344	0.23461914	1.029541	91.636475	0.43798828	0	0	0	0	0	0	0	0	0	1.0925293	0.092529297	0.64770508	-0.031494141	-0.33056641	-0.28564453	0	44330	0	0	0
391	392	392	Category J	-0.57592773	0.20385742	1.1279297	-0.10888672	0.023681641	-0.46777344	0	0	15/11/2017	15	11	2017	15:27:56	55676	0.3	15	27	56	0	0.058349609	3.5368652	-0.27514648	0.23291016	1.0168457	104.91528	0.3215332	0	0	0	0	0	0	0	0	0	1.0788574	0.078857422	0.44067383	-0.30053711	-0.029052734	0.11083984	0	44330	0	0	0
392	393	393	Category J	-0.32397461	0.13183594	1.0678711	-0.023681641	-0.044921875	-0.46899414	0	0	15/11/2017	15	11	2017	15:27:56	55676	0.4	15	27	56	0	0.058349609	3.5368652	-0.27783203	0.22900391	1.0041504	115.95557	0.125	0	0	0	0	0	0	0	0	0	1.0666504	0.066650391	0.20678711	-0.045898438	-0.097167969	0.063476563	0	44330	0	0	0
393	394	394	Category J	-0.56396484	0.2878418	1.0197754	0.001220703	-0.070556641	-0.46826172	0	0	15/11/2017	15	11	2017	15:27:56	55676	0.5	15	27	56	0	0.058349609	3.5368652	-0.27856445	0.23046875	1.0102539	108.33911	0.29101563	0	0	0	0	0	0	0	0	0	1.072998	0.072998047	0.35180664	-0.28515625	0.057128906	0.009277344	0	44330	0	0	0
394	395	395	Category J	-0.29980469	0.15576172	0.76782227	0.075195313	-0.1262207	-0.44604492	0	0	15/11/2017	15	11	2017	15:27:56	55676	0.6	15	27	56	0	0.058349609	3.5368652	-0.2746582	0.2331543	1.0163574	103.97095	0.26147461	0	0	0	0	0	0	0	0	0	1.0783691	0.078369141	0.35107422	-0.024902344	-0.077392578	-0.24853516	0	44330	0	0	0
395	396	396	Category J	-0.64794922	0.3359375	0.86376953	0.068359375	-0.097167969	-0.4519043	0	0	15/11/2017	15	11	2017	15:27:56	55676	0.7	15	27	56	0	0.058349609	3.5368652	-0.26269531	0.23803711	1.0153809	96.67334	0.42529297	0	0	0	0	0	0	0	0	0	1.0756836	0.075683594	0.63452148	-0.38500977	0.09765625	-0.15161133	0	44330	0	0	0
396	397	397	Category J	-0.79199219	0.38378906	1.0197754	-0.014404297	-0.052734375	-0.47216797	0	0	15/11/2017	15	11	2017	15:27:56	55676	0.8	15	27	56	0	0.058349609	3.5368652	-0.27441406	0.24194336	0.99194336	48.64502	0.53710938	0	0	0	0	0	0	0	0	0	1.057373	0.057373047	0.68676758	-0.51733398	0.14160156	0.027587891	0	44330	0	0	0
397	398	398	Category J	-0.51586914	0.14379883	0.81591797	0.012695313	-0.089355469	-0.46020508	0	0	15/11/2017	15	11	2017	15:27:56	55676	0.9	15	27	56	0	0.058349609	3.5368652	-0.25830078	0.21655273	1.0273438	5.5319824	0.34106445	0	0	0	0	0	0	0	0	0	1.0812988	0.081298828	0.54199219	-0.25732422	-0.072753906	-0.21142578	0	44330	0	0	0
398	399	399	Category J	-0.51586914	-0.047851563	0.69580078	0.065673828	-0.13500977	-0.4440918	0	0	15/11/2017	15	11	2017	15:27:57	55677	0	15	27	57	0	0.058349609	3.5368652	-0.25463867	0.21630859	1.0583496	11.833496	0.51904297	0	0	0	0	0	0	0	0	0	1.1098633	0.10986328	0.88793945	-0.26098633	-0.26416016	-0.36254883	0	44330	0	0	0
399	400	400	Category J	-0.63598633	0.2277832	0.98388672	0.10791016	-0.12670898	-0.44067383	0	0	15/11/2017	15	11	2017	15:27:57	55677	0.1	15	27	57	0	0.058349609	3.5368652	-0.24414063	0.21484375	1.0361328	1.9609375	0.39526367	0	0	0	0	0	0	0	0	0	1.0859375	0.0859375	0.45678711	-0.39160156	0.012695313	-0.052246094	0	44330	0	0	0
400	401	401	Category I	-0.93579102	0.25195313	1.0559082	0.068603516	0.11230469	-0.48217773	0	0	15/11/2017	15	11	2017	15:33:55	56035	0.8	15	33	55	0	0.05859375	3.5771484	-0.25366211	0.22485352	1.0292969	3.9804688	0.68286133	0	0	0	0	0	0	0	0	0	1.0837402	0.083740234	0.73510742	-0.68188477	0.026855469	0.026367188	0	44330	0	0	0
401	402	402	Category I	0.14379883	0.047851563	0.011962891	-0.25634766	0.15600586	-0.421875	0	0	15/11/2017	15	11	2017	15:33:55	56035	0.9	15	33	55	0	0.05859375	3.5771484	-0.25830078	0.22729492	1.0427246	4.9865723	1.1208496	0	0	0	0	0	0	0	0	0	1.0981445	0.098144531	1.6125488	0.40209961	-0.17944336	-1.0307617	0	44330	0	0	0
402	403	403	Category I	-0.61181641	0.49194336	2.1359863	-0.002197266	0.16992188	-0.47167969	0	0	15/11/2017	15	11	2017	15:33:56	56036	0	15	33	56	0	0.05859375	3.5771484	-0.25244141	0.23095703	1.0581055	4.9233398	1.1655273	0	0	0	0	0	0	0	0	0	1.1120605	0.11206055	1.6977539	-0.35913086	0.26074219	1.0776367	0	44330	0	0	0
403	404	404	Category I	0.13183594	0.70776367	1.355957	-0.0859375	0.1472168	-0.47924805	0	0	15/11/2017	15	11	2017	15:33:56	56036	0.1	15	33	56	0	0.05859375	3.5771484	-0.24780273	0.22729492	1.0388184	14.371826	0.68945313	0	0	0	0	0	0	0	0	0	1.092041	0.092041016	1.177002	0.37963867	0.48022461	0.31689453	0	44330	0	0	0
404	405	405	Category I	-0.059814453	0.071777344	3.0358887	0.016845703	0.11791992	-0.48217773	0	0	15/11/2017	15	11	2017	15:33:56	56036	0.2	15	33	56	0	0.05859375	3.5771484	-0.25097656	0.23168945	1.0180664	3.9311523	2.032959	0	0	0	0	0	0	0	0	0	1.0739746	0.073974609	2.3688965	0.19116211	-0.15991211	2.0175781	0	44330	0	0	0
405	406	406	Category I	-0.59985352	0.047851563	0.011962891	-0.035400391	0.1574707	-0.47167969	0	0	15/11/2017	15	11	2017	15:33:56	56036	0.3	15	33	56	0	0.05859375	3.5771484	-0.25292969	0.22583008	1.0615234	22.894287	1.1196289	0	0	0	0	0	0	0	0	0	1.1142578	0.11425781	1.5744629	-0.34667969	-0.17797852	-1.0495605	0	44330	0	0	0
406	407	407	Category I	-0.51586914	0.32397461	0.2277832	-0.17553711	0.16748047	-0.44580078	0	0	15/11/2017	15	11	2017	15:33:56	56036	0.4	15	33	56	0	0.05859375	3.5771484	-0.24414063	0.22509766	1.059082	75.930908	0.88012695	0	0	0	0	0	0	0	0	0	1.1098633	0.10986328	1.2016602	-0.27148438	0.098632813	-0.83129883	0	44330	0	0	0
407	408	408	Category I	-0.13183594	0.80395508	1.8598633	-0.09765625	0.13720703	-0.47314453	0	0	15/11/2017	15	11	2017	15:33:56	56036	0.5	15	33	56	0	0.05859375	3.5771484	-0.25488281	0.22509766	1.0554199	114.99512	0.99853516	0	0	0	0	0	0	0	0	0	1.1088867	0.10888672	1.5063477	0.12304688	0.57861328	0.80419922	0	44330	0	0	0
408	409	409	Category I	0.20385742	0.20385742	1.4279785	-0.047363281	0.12426758	-0.48242188	0	0	15/11/2017	15	11	2017	15:33:56	56036	0.6	15	33	56	0	0.05859375	3.5771484	-0.25927734	0.23071289	1.0339355	26.990479	0.60839844	0	0	0	0	0	0	0	0	0	1.0908203	0.090820313	0.88378906	0.46313477	-0.026855469	0.39379883	0	44330	0	0	0
409	410	410	Category I	-0.94799805	-0.10791016	0.023925781	-0.09375	0.16992188	-0.46459961	0	0	15/11/2017	15	11	2017	15:33:56	56036	0.7	15	33	56	0	0.05859375	3.5771484	-0.25878906	0.23266602	1.0461426	66.000732	1.2790527	0	0	0	0	0	0	0	0	0	1.1025391	0.10253906	2.0522461	-0.68896484	-0.34057617	-1.0222168	0	44330	0	0	0
410	411	411	Category I	-0.52783203	0.55175781	-0.083984375	-0.29882813	0.16064453	-0.3996582	0	0	15/11/2017	15	11	2017	15:33:56	56036	0.8	15	33	56	0	0.05859375	3.5771484	-0.25585938	0.23266602	1.0576172	108.85669	1.2160645	0	0	0	0	0	0	0	0	0	1.112793	0.11279297	1.7324219	-0.27172852	0.31884766	-1.1416016	0	44330	0	0	0
411	412	412	Category I	-0.26391602	0.35986328	2.9638672	-0.12548828	0.18530273	-0.4597168	0	0	15/11/2017	15	11	2017	15:33:56	56036	0.9	15	33	56	0	0.05859375	3.5771484	-0.26000977	0.23046875	1.0341797	125.66016	1.9338379	0	0	0	0	0	0	0	0	0	1.0910645	0.091064453	2.0625	-0.003662109	0.12915039	1.9294434	0	44330	0	0	0
412	413	413	Category I	-0.15576172	0.2277832	2.1118164	-0.067626953	0.099121094	-0.47875977	0	0	15/11/2017	15	11	2017	15:33:57	56037	0	15	33	57	0	0.05859375	3.5771484	-0.2746582	0.22998047	1.0368652	134.86743	1.0812988	0	0	0	0	0	0	0	0	0	1.097168	0.097167969	1.1962891	0.11889648	-0.002197266	1.074707	0	44330	0	0	0
413	414	414	Category I	-0.21582031	-0.10791016	-0.34790039	-0.13598633	0.15429688	-0.46728516	0	0	15/11/2017	15	11	2017	15:33:57	56037	0.1	15	33	57	0	0.05859375	3.5771484	-0.27490234	0.23828125	1.0507813	135.38501	1.4421387	0	0	0	0	0	0	0	0	0	1.1120605	0.11206055	1.8041992	0.059082031	-0.34619141	-1.3986816	0	44330	0	0	0
414	415	415	Category I	-0.68383789	0.2878418	0.43188477	-0.2199707	0.12646484	-0.44555664	0	0	15/11/2017	15	11	2017	15:33:57	56037	0.2	15	33	57	0	0.05859375	3.5771484	-0.26513672	0.24511719	1.0537109	129.75464	0.75073242	0	0	0	0	0	0	0	0	0	1.1137695	0.11376953	1.0830078	-0.41845703	0.042480469	-0.62182617	0	44330	0	0	0
415	416	416	Category I	-0.35986328	-0.035888672	1.9919434	-0.080566406	0.10473633	-0.47875977	0	0	15/11/2017	15	11	2017	15:33:57	56037	0.3	15	33	57	0	0.05859375	3.5771484	-0.27416992	0.23974609	1.041748	140.75586	0.99291992	0	0	0	0	0	0	0	0	0	1.1035156	0.10351563	1.3112793	-0.085449219	-0.27563477	0.94995117	0	44330	0	0	0
416	417	417	Category I	0.37182617	0.083984375	0.23999023	-0.017333984	0.16943359	-0.47265625	0	0	15/11/2017	15	11	2017	15:33:57	56037	0.4	15	33	57	0	0.05859375	3.5771484	-0.28149414	0.24047852	1.067627	123.47705	1.065918	0	0	0	0	0	0	0	0	0	1.130127	0.13012695	1.6376953	0.65332031	-0.15649414	-0.82763672	0	44330	0	0	0
417	418	418	Category I	-0.27587891	0.39599609	0.10791016	-0.12353516	0.17871094	-0.46459961	0	0	15/11/2017	15	11	2017	15:33:57	56037	0.5	15	33	57	0	0.05859375	3.5771484	-0.27587891	0.23925781	1.092041	23.923584	0.99633789	0	0	0	0	0	0	0	0	0	1.1513672	0.15136719	1.1408691	0	0.15649414	-0.98413086	0	44330	0	0	0
418	419	419	Category I	-0.19189453	-0.25195313	1.4157715	-0.18164063	0.12207031	-0.46289063	0	0	15/11/2017	15	11	2017	15:33:57	56037	0.6	15	33	57	0	0.058349609	3.5545898	-0.27612305	0.24316406	1.0810547	113.80737	0.60327148	0	0	0	0	0	0	0	0	0	1.1420898	0.14208984	0.91381836	0.084228516	-0.49511719	0.33447266	0	44330	0	0	0
419	420	420	Category I	0.25195313	0.46777344	1.8117676	-0.012451172	0.20629883	-0.45898438	0	0	15/11/2017	15	11	2017	15:33:57	56037	0.7	15	33	57	0	0.058349609	3.5545898	-0.29467773	0.140625	1.1169434	88.779053	0.94262695	0	0	0	0	0	0	0	0	0	1.1635742	0.16357422	1.5686035	0.54663086	0.3269043	0.69458008	0	44330	0	0	0
420	421	421	Category I	-0.70776367	0.52783203	0.10791016	-0.089599609	0.21313477	-0.45507813	0	0	15/11/2017	15	11	2017	15:33:57	56037	0.8	15	33	57	0	0.058349609	3.5545898	-0.30029297	0.12255859	1.1608887	48.575928	1.1994629	0	0	0	0	0	0	0	0	0	1.2053223	0.20532227	1.8654785	-0.40722656	0.4050293	-1.0529785	0	44330	0	0	0
421	422	422	Category I	0.059814453	-1.1757813	3.9118652	-0.19604492	0.20385742	-0.4375	0	0	15/11/2017	15	11	2017	15:33:57	56037	0.9	15	33	57	0	0.058349609	3.5545898	-0.28686523	0.11254883	1.1520996	14.206543	3.0651855	0	0	0	0	0	0	0	0	0	1.192627	0.19262695	4.3950195	0.34667969	-1.2883301	2.7595215	0	44330	0	0	0
422	423	423	Category I	0.86376953	-0.3359375	2.2438965	-0.19726563	0.21313477	-0.43115234	0	0	15/11/2017	15	11	2017	15:33:58	56038	0	15	33	58	0	0.058349609	3.5545898	-0.29248047	0.10791016	1.1381836	4.5983887	1.6601563	0	0	0	0	0	0	0	0	0	1.1801758	0.18017578	2.7058105	1.15625	-0.44384766	1.1054688	0	44330	0	0	0
423	424	424	Category I	-0.2878418	-0.32397461	0.023925781	0.018798828	0.1953125	-0.4597168	0	0	15/11/2017	15	11	2017	15:33:58	56038	0.1	15	33	58	0	0.058349609	3.5545898	-0.29638672	0.10327148	1.1499023	20.825195	1.2043457	0	0	0	0	0	0	0	0	0	1.1918945	0.19189453	1.5620117	0.008544922	-0.42724609	-1.1259766	0	44330	0	0	0
424	425	425	Category I	-0.6237793	0.53979492	-0.23999023	-0.24780273	0.17285156	-0.42700195	0	0	15/11/2017	15	11	2017	15:33:58	56038	0.2	15	33	58	0	0.058349609	3.5545898	-0.2956543	0.1105957	1.1452637	20.809326	1.4868164	0	0	0	0	0	0	0	0	0	1.1879883	0.18798828	2.1425781	-0.32788086	0.42895508	-1.3852539	0	44330	0	0	0
425	426	426	Category I	-0.671875	0.011962891	2.7958984	-0.15014648	0.13574219	-0.46948242	0	0	15/11/2017	15	11	2017	15:33:58	56038	0.3	15	33	58	0	0.058349609	3.5545898	-0.29052734	0.11303711	1.1662598	16.080566	1.6762695	0	0	0	0	0	0	0	0	0	1.2072754	0.20727539	2.1115723	-0.38110352	-0.10107422	1.6293945	0	44330	0	0	0
426	427	427	Category I	0.2277832	0.17993164	1.7519531	-0.12329102	0.11230469	-0.47363281	0	0	15/11/2017	15	11	2017	15:33:58	56038	0.4	15	33	58	0	0.058349609	3.5545898	-0.28881836	0.11010742	1.1374512	17.724854	0.80566406	0	0	0	0	0	0	0	0	0	1.1787109	0.17871094	1.2009277	0.51660156	0.069580078	0.61425781	0	44330	0	0	0
427	428	428	Category I	-0.29980469	-0.37182617	-0.21582031	-0.12524414	0.075195313	-0.47827148	0	0	15/11/2017	15	11	2017	15:33:58	56038	0.5	15	33	58	0	0.058349609	3.5545898	-0.29077148	0.10522461	1.1289063	41.292969	1.427002	0	0	0	0	0	0	0	0	0	1.1706543	0.1706543	1.8308105	-0.008789063	-0.47705078	-1.3447266	0	44330	0	0	0
428	429	429	Category I	-0.26391602	0.26391602	0.49194336	-0.30615234	0.10742188	-0.40844727	0	0	15/11/2017	15	11	2017	15:33:58	56038	0.6	15	33	58	0	0.058349609	3.5545898	-0.29052734	0.11181641	1.1464844	13.799561	0.67236328	0	0	0	0	0	0	0	0	0	1.1879883	0.18798828	0.83300781	0.026611328	0.15185547	-0.65454102	0	44330	0	0	0
429	430	430	Category I	-0.59985352	0.38378906	2.1118164	-0.014160156	0.013671875	-0.49169922	0	0	15/11/2017	15	11	2017	15:33:58	56038	0.7	15	33	58	0	0.058349609	3.5545898	-0.28369141	0.11328125	1.1518555	8.467041	1.0458984	0	0	0	0	0	0	0	0	0	1.1916504	0.19165039	1.5461426	-0.31591797	0.27026367	0.9597168	0	44330	0	0	0
430	431	431	Category I	0.31176758	0.21582031	1.0319824	-0.089355469	0.12939453	-0.47851563	0	0	15/11/2017	15	11	2017	15:33:58	56038	0.8	15	33	58	0	0.058349609	3.5545898	-0.27758789	0.1159668	1.1394043	3.6435547	0.60742188	0	0	0	0	0	0	0	0	0	1.1784668	0.1784668	0.79663086	0.58935547	0.099609375	-0.10742188	0	44330	0	0	0
431	432	432	Category I	-0.45581055	-0.083984375	-0.023925781	-0.14404297	0.055664063	-0.47119141	0	0	15/11/2017	15	11	2017	15:33:58	56038	0.9	15	33	58	0	0.058349609	3.5545898	-0.27758789	0.11450195	1.1323242	31.333496	1.1867676	0	0	0	0	0	0	0	0	0	1.1716309	0.17163086	1.5332031	-0.17797852	-0.19848633	-1.15625	0	44330	0	0	0
432	433	433	Category I	-0.2878418	0.083984375	0.69580078	-0.28637695	0.098876953	-0.4152832	0	0	15/11/2017	15	11	2017	15:33:59	56039	0	15	33	59	0	0.058349609	3.5545898	-0.27661133	0.12231445	1.1494141	38.933838	0.45556641	0	0	0	0	0	0	0	0	0	1.1887207	0.1887207	0.50317383	-0.010986328	-0.038330078	-0.45361328	0	44330	0	0	0
433	434	434	Category I	0.071777344	0.16796875	2.2319336	-0.075439453	-0.007568359	-0.48901367	0	0	15/11/2017	15	11	2017	15:33:59	56039	0.1	15	33	59	0	0.058349609	3.5545898	-0.27197266	0.12426758	1.1711426	67.41748	1.1157227	0	0	0	0	0	0	0	0	0	1.2087402	0.20874023	1.447998	0.34375	0.043457031	1.0605469	0	44330	0	0	0
434	435	435	Category I	0.37182617	0.17993164	0.55175781	-0.048095703	0.13916016	-0.48120117	0	0	15/11/2017	15	11	2017	15:33:59	56039	0.2	15	33	59	0	0.058349609	3.5545898	-0.2668457	0.12426758	1.1694336	58.813965	0.89038086	0	0	0	0	0	0	0	0	0	1.2060547	0.20605469	1.3120117	0.63867188	0.055419922	-0.61767578	0	44330	0	0	0
435	436	436	Category I	-0.85180664	0.50390625	0.059814453	-0.15112305	0.094482422	-0.47314453	0	0	15/11/2017	15	11	2017	15:33:59	56039	0.3	15	33	59	0	0.058349609	3.5545898	-0.26904297	0.11938477	1.1599121	42.683594	1.3029785	0	0	0	0	0	0	0	0	0	1.1967773	0.19677734	2.0673828	-0.58276367	0.38427734	-1.1000977	0	44330	0	0	0
436	437	437	Category I	0.99584961	-2.0878906	3.3959961	-0.27075195	0.11791992	-0.42773438	0	0	15/11/2017	15	11	2017	15:33:59	56039	0.4	15	33	59	0	0.058349609	3.5545898	-0.26782227	0.11987305	1.1772461	69.804932	3.3752441	0	0	0	0	0	0	0	0	0	1.2133789	0.21337891	5.6899414	1.2636719	-2.2077637	2.2185059	0	44330	0	0	0
437	438	438	Category I	0.41992188	-0.15576172	2.5559082	-0.22119141	0.090576172	-0.45019531	0	0	15/11/2017	15	11	2017	15:33:59	56039	0.5	15	33	59	0	0.058349609	3.5545898	-0.25830078	0.11767578	1.1782227	86.339111	1.5595703	0	0	0	0	0	0	0	0	0	1.2119141	0.21191406	2.3293457	0.67822266	-0.2734375	1.3774414	0	44330	0	0	0
438	439	439	Category I	0.39599609	-0.20385742	0.15576172	-0.091796875	0.14575195	-0.47509766	0	0	15/11/2017	15	11	2017	15:33:59	56039	0.6	15	33	59	0	0.058349609	3.5545898	-0.25219727	0.12109375	1.197998	76.501221	1.2695313	0	0	0	0	0	0	0	0	0	1.2302246	0.23022461	2.0153809	0.64819336	-0.32495117	-1.0422363	0	44330	0	0	0
439	440	440	Category I	-0.91186523	0.56396484	0.023925781	-0.2199707	0.12109375	-0.44555664	0	0	15/11/2017	15	11	2017	15:33:59	56039	0.7	15	33	59	0	0.058349609	3.5545898	-0.24780273	0.125	1.1867676	23.150635	1.4091797	0	0	0	0	0	0	0	0	0	1.21875	0.21875	2.265625	-0.66381836	0.4387207	-1.1628418	0	44330	0	0	0
440	441	441	Category I	-0.55175781	0.6237793	3.2399902	-0.14501953	0.093261719	-0.47094727	0	0	15/11/2017	15	11	2017	15:33:59	56039	0.8	15	33	59	0	0.058349609	3.5545898	-0.24804688	0.12036133	1.1848145	39.990234	2.137207	0	0	0	0	0	0	0	0	0	1.2165527	0.21655273	2.8615723	-0.3034668	0.50317383	2.0549316	0	44330	0	0	0
441	442	442	Category I	0.083984375	0.29980469	1.9677734	-0.16577148	0.12670898	-0.46655273	0	0	15/11/2017	15	11	2017	15:33:59	56039	0.9	15	33	59	0	0.058349609	3.5545898	-0.23266602	0.12182617	1.1833496	50.243896	0.86425781	0	0	0	0	0	0	0	0	0	1.2124023	0.21240234	1.2788086	0.31665039	0.17773438	0.78417969	0	44330	0	0	0
442	443	443	Category I	0.17993164	-0.26391602	-0.17993164	-0.16259766	0.11230469	-0.46362305	0	0	15/11/2017	15	11	2017	15:34:00	56040	0	15	34	0	0	0.058349609	3.5545898	-0.23364258	0.12011719	1.1853027	33.30957	1.4775391	0	0	0	0	0	0	0	0	0	1.2141113	0.21411133	2.1630859	0.41357422	-0.3840332	-1.3652344	0	44330	0	0	0
443	444	444	Category I	-0.69580078	0.38378906	-0.071777344	-0.25024414	0.12182617	-0.43261719	0	0	15/11/2017	15	11	2017	15:34:00	56040	0.1	15	34	0	0	0.058349609	3.5545898	-0.22558594	0.1159668	1.1779785	23.082275	1.3618164	0	0	0	0	0	0	0	0	0	1.204834	0.20483398	1.9875488	-0.4699707	0.26757813	-1.2497559	0	44330	0	0	0
444	445	445	Category I	-0.21582031	-0.50390625	3.671875	-0.064941406	0.037353516	-0.48754883	0	0	15/11/2017	15	11	2017	15:34:00	56040	0.2	15	34	0	0	0.058349609	3.5545898	-0.23461914	0.1159668	1.1833496	28.770508	2.5644531	0	0	0	0	0	0	0	0	0	1.2119141	0.21191406	3.1274414	0.018798828	-0.61987305	2.4882813	0	44330	0	0	0
445	446	446	Category I	0.20385742	0.26391602	1.8718262	-0.11572266	0.16601563	-0.46899414	0	0	15/11/2017	15	11	2017	15:34:00	56040	0.3	15	34	0	0	0.058349609	3.5545898	-0.23632813	0.11352539	1.1638184	41.705078	0.84692383	0	0	0	0	0	0	0	0	0	1.1928711	0.19287109	1.2983398	0.44018555	0.15014648	0.70776367	0	44330	0	0	0
446	447	447	Category I	-0.59985352	-0.095947266	0.047851563	-0.13623047	0.12280273	-0.47167969	0	0	15/11/2017	15	11	2017	15:34:00	56040	0.4	15	34	0	0	0.058349609	3.5545898	-0.2277832	0.11181641	1.1767578	93.392578	1.2067871	0	0	0	0	0	0	0	0	0	1.2038574	0.20385742	1.7087402	-0.37182617	-0.20776367	-1.1289063	0	44330	0	0	0
447	448	448	Category I	-0.63598633	0.2878418	0.19189453	-0.31152344	0.12695313	-0.40307617	0	0	15/11/2017	15	11	2017	15:34:00	56040	0.5	15	34	0	0	0.058349609	3.5545898	-0.22216797	0.11376953	1.1833496	86.574463	1.0881348	0	0	0	0	0	0	0	0	0	1.2094727	0.20947266	1.5788574	-0.41357422	0.17382813	-0.99145508	0	44330	0	0	0
448	449	449	Category I	-0.89990234	-0.38378906	2.2077637	-0.0625	0.041259766	-0.48730469	0	0	15/11/2017	15	11	2017	15:34:00	56040	0.6	15	34	0	0	0.058349609	3.5545898	-0.22241211	0.10864258	1.1699219	130.5979	1.3334961	0	0	0	0	0	0	0	0	0	1.1958008	0.19580078	2.2075195	-0.67724609	-0.49243164	1.0375977	0	44330	0	0	0
449	450	450	Category I	0.071777344	0.19189453	2.0639648	0.039794922	0.16723633	-0.46728516	0	0	15/11/2017	15	11	2017	15:34:00	56040	0.7	15	34	0	0	0.058349609	3.5545898	-0.22705078	0.11279297	1.1604004	135.88403	0.95483398	0	0	0	0	0	0	0	0	0	1.1877441	0.18774414	1.28125	0.29882813	0.078857422	0.90332031	0	44330	0	0	0
450	451	451	Category I	-0.81591797	0.095947266	-0.083984375	-0.12353516	0.14550781	-0.46728516	0	0	15/11/2017	15	11	2017	15:34:00	56040	0.8	15	34	0	0	0.058349609	3.5545898	-0.21655273	0.12133789	1.173584	161.49536	1.3933105	0	0	0	0	0	0	0	0	0	1.199707	0.19970703	1.8823242	-0.59912109	-0.025390625	-1.2575684	0	44330	0	0	0
451	452	452	Category I	-1.0559082	0	0.29980469	-0.27148438	0.11621094	-0.42651367	0	0	15/11/2017	15	11	2017	15:34:00	56040	0.9	15	34	0	0	0.058349609	3.5545898	-0.20947266	0.12304688	1.1901855	138.82422	1.2346191	0	0	0	0	0	0	0	0	0	1.2148438	0.21484375	1.8598633	-0.84619141	-0.12304688	-0.89038086	0	44330	0	0	0
452	453	453	Category I	-0.63598633	0.671875	2.4599609	0.034423828	0.036376953	-0.49121094	0	0	15/11/2017	15	11	2017	15:34:01	56041	0	15	34	1	0	0.058349609	3.5545898	-0.20507813	0.12695313	1.1635742	113.16162	1.470459	0	0	0	0	0	0	0	0	0	1.1882324	0.18823242	2.2717285	-0.43066406	0.54467773	1.2961426	0	44330	0	0	0
453	454	454	Category I	0.52783203	0.55175781	1.1638184	0.10961914	0.093994141	-0.47460938	0	0	15/11/2017	15	11	2017	15:34:01	56041	0.1	15	34	1	0	0.058349609	3.5545898	-0.20288086	0.13232422	1.1481934	147.6687	0.8425293	0	0	0	0	0	0	0	0	0	1.1733398	0.17333984	1.1655273	0.73071289	0.41918945	0.015380859	0	44330	0	0	0
454	455	455	Category I	-0.81591797	-0.2277832	-0.10791016	-0.072998047	-0.000732422	-0.48681641	0	0	15/11/2017	15	11	2017	15:34:01	56041	0.2	15	34	1	0	0.058349609	3.5545898	-0.20092773	0.13769531	1.1606445	145.21777	1.4562988	0	0	0	0	0	0	0	0	0	1.1860352	0.18603516	2.2490234	-0.61474609	-0.36547852	-1.2685547	0	44330	0	0	0
455	456	456	Category I	-0.97192383	0.2277832	3.2878418	-0.20532227	0.071289063	-0.46264648	0	0	15/11/2017	15	11	2017	15:34:01	56041	0.3	15	34	1	0	0.058349609	3.5545898	-0.19433594	0.13989258	1.1655273	66.861816	2.2617188	0	0	0	0	0	0	0	0	0	1.1896973	0.18969727	2.9875488	-0.77734375	0.087646484	2.1220703	0	44330	0	0	0
456	457	457	Category I	0.44384766	0.083984375	2.3637695	-0.15112305	0.094482422	-0.47680664	0	0	15/11/2017	15	11	2017	15:34:01	56041	0.4	15	34	1	0	0.058349609	3.5674805	-0.19018555	0.14794922	1.1499023	84.633545	1.3708496	0	0	0	0	0	0	0	0	0	1.1750488	0.17504883	1.9118652	0.6340332	-0.063964844	1.213623	0	44330	0	0	0
457	458	458	Category I	-0.59985352	0.35986328	0.29980469	-0.15136719	0.10107422	-0.47216797	0	0	15/11/2017	15	11	2017	15:34:01	56041	0.5	15	34	1	0	0.058349609	3.5674805	-0.19433594	0.15625	1.1604004	6.9499512	0.97290039	0	0	0	0	0	0	0	0	0	1.1870117	0.18701172	1.4697266	-0.40527344	0.20336914	-0.8605957	0	44330	0	0	0
458	459	459	Category I	-0.55175781	-0.23999023	0.059814453	-0.27685547	0.16870117	-0.40844727	0	0	15/11/2017	15	11	2017	15:34:01	56041	0.6	15	34	1	0	0.058349609	3.5674805	-0.18920898	0.15795898	1.1757813	29.518311	1.2390137	0	0	0	0	0	0	0	0	0	1.201416	0.20141602	1.8764648	-0.36230469	-0.39794922	-1.1159668	0	44330	0	0	0
459	460	460	Category I	-0.3359375	0.46777344	2.6037598	-0.14208984	0.20361328	-0.45141602	0	0	15/11/2017	15	11	2017	15:34:01	56041	0.7	15	34	1	0	0.058349609	3.5674805	-0.18603516	0.16772461	1.1679688	61.339111	1.4741211	0	0	0	0	0	0	0	0	0	1.1945801	0.19458008	1.8850098	-0.1496582	0.29980469	1.4355469	0	44330	0	0	0
460	461	461	Category I	0.56396484	-0.083984375	0.85180664	-0.046142578	0.15649414	-0.47192383	0	0	15/11/2017	15	11	2017	15:34:01	56041	0.8	15	34	1	0	0.058349609	3.5674805	-0.18920898	0.16748047	1.1518555	60.526855	0.84887695	0	0	0	0	0	0	0	0	0	1.1794434	0.17944336	1.3049316	0.75317383	-0.25146484	-0.30004883	0	44330	0	0	0
461	462	462	Category I	-0.57592773	0.059814453	0.10791016	-0.12524414	0.19604492	-0.45654297	0	0	15/11/2017	15	11	2017	15:34:01	56041	0.9	15	34	1	0	0.058349609	3.5674805	-0.17944336	0.1640625	1.159668	55.851807	1.1286621	0	0	0	0	0	0	0	0	0	1.1848145	0.18481445	1.5522461	-0.39624023	-0.10424805	-1.0517578	0	44330	0	0	0
462	463	463	Category I	-0.43188477	-0.31176758	1.3198242	-0.203125	0.20776367	-0.43139648	0	0	15/11/2017	15	11	2017	15:34:02	56042	0	15	34	2	0	0.058349609	3.5674805	-0.1796875	0.18798828	1.1210938	99.078125	0.59375	0	0	0	0	0	0	0	0	0	1.1508789	0.15087891	0.95043945	-0.25195313	-0.49975586	0.19848633	0	44330	0	0	0
463	464	464	Category I	-0.34790039	0.52783203	1.3078613	-0.020751953	0.25610352	-0.43798828	0	0	15/11/2017	15	11	2017	15:34:02	56042	0.1	15	34	2	0	0.058349609	3.5674805	-0.18847656	0.19848633	1.107666	99.836914	0.41674805	0	0	0	0	0	0	0	0	0	1.1411133	0.14111328	0.68823242	-0.15917969	0.32910156	0.19995117	0	44330	0	0	0
464	465	465	Category I	0.059814453	0.14379883	2.3879395	0.037841797	0.17211914	-0.46826172	0	0	15/11/2017	15	11	2017	15:34:02	56042	0.2	15	34	2	0	0.058349609	3.5674805	-0.18334961	0.21166992	1.1196289	98.279785	1.2929688	0	0	0	0	0	0	0	0	0	1.1542969	0.15429688	1.5791016	0.24316406	-0.067871094	1.2680664	0	44330	0	0	0
465	466	466	Category I	-0.15576172	0.21582031	-0.2878418	-0.11645508	0.18066406	-0.45751953	0	0	15/11/2017	15	11	2017	15:34:02	56042	0.3	15	34	2	0	0.058349609	3.5674805	-0.17016602	0.2097168	1.140625	102.65308	1.4287109	0	0	0	0	0	0	0	0	0	1.1723633	0.17236328	1.4489746	0.014404297	0.005859375	-1.4284668	0	44330	0	0	0
466	467	467	Category I	-0.53979492	-0.37182617	0.14379883	-0.17773438	0.19970703	-0.44262695	0	0	15/11/2017	15	11	2017	15:34:02	56042	0.4	15	34	2	0	0.058349609	3.5674805	-0.15844727	0.21630859	1.109375	78.402832	1.1933594	0	0	0	0	0	0	0	0	0	1.1416016	0.14160156	1.9350586	-0.38110352	-0.58813477	-0.96557617	0	44330	0	0	0
467	468	468	Category I	-0.31176758	0.57592773	1.7998047	-0.016357422	0.23291016	-0.44750977	0	0	15/11/2017	15	11	2017	15:34:02	56042	0.5	15	34	2	0	0.058349609	3.5674805	-0.15966797	0.21557617	1.1003418	14.701904	0.80102539	0	0	0	0	0	0	0	0	0	1.1325684	0.13256836	1.2114258	-0.15185547	0.36010742	0.69921875	0	44330	0	0	0
468	469	469	Category I	0.40795898	0.095947266	1.487793	0.086425781	0.2043457	-0.44921875	0	0	15/11/2017	15	11	2017	15:34:02	56042	0.6	15	34	2	0	0.058349609	3.5674805	-0.15625	0.22583008	1.1108398	16.602051	0.69067383	0	0	0	0	0	0	0	0	0	1.1442871	0.14428711	1.0710449	0.56420898	-0.12988281	0.37670898	0	44330	0	0	0
469	470	470	Category I	-0.21582031	0.20385742	0.11987305	-0.075927734	0.12719727	-0.4753418	0	0	15/11/2017	15	11	2017	15:34:02	56042	0.7	15	34	2	0	0.058349609	3.5674805	-0.15258789	0.22875977	1.1181641	48.635742	1.0004883	0	0	0	0	0	0	0	0	0	1.1516113	0.15161133	1.0861816	-0.062988281	-0.024902344	-0.99829102	0	44330	0	0	0
470	471	471	Category I	-0.31176758	-0.20385742	0.19189453	-0.093017578	0.18457031	-0.46459961	0	0	15/11/2017	15	11	2017	15:34:02	56042	0.8	15	34	2	0	0.058349609	3.5674805	-0.14599609	0.23095703	1.104248	17.101318	1.0241699	0	0	0	0	0	0	0	0	0	1.1374512	0.13745117	1.5129395	-0.16552734	-0.43481445	-0.91235352	0	44330	0	0	0
471	472	472	Category I	-0.50390625	0.81591797	2.4958496	-0.052490234	0.20385742	-0.46118164	0	0	15/11/2017	15	11	2017	15:34:02	56042	0.9	15	34	2	0	0.058349609	3.5674805	-0.1484375	0.23754883	1.105957	10.615967	1.5466309	0	0	0	0	0	0	0	0	0	1.1408691	0.14086914	2.3232422	-0.35522461	0.578125	1.3896484	0	44330	0	0	0
472	473	473	Category I	0.059814453	0.2878418	2.7958984	0.017578125	0.10083008	-0.48339844	0	0	15/11/2017	15	11	2017	15:34:03	56043	0	15	34	3	0	0.058349609	3.5674805	-0.14306641	0.24780273	1.121582	23.03833	1.6870117	0	0	0	0	0	0	0	0	0	1.1574707	0.1574707	1.9169922	0.20288086	0.039794922	1.6743164	0	44330	0	0	0
473	474	474	Category I	-0.15576172	0.29980469	0.88793945	-0.034423828	0.047607422	-0.4934082	0	0	15/11/2017	15	11	2017	15:34:03	56043	0.1	15	34	3	0	0.058349609	3.5674805	-0.13964844	0.25683594	1.1196289	46.547363	0.23608398	0	0	0	0	0	0	0	0	0	1.1572266	0.15722656	0.29052734	-0.015869141	0.042724609	-0.23168945	0	44330	0	0	0
474	475	475	Category I	-0.46777344	-0.23999023	0.011962891	-0.12548828	0.13549805	-0.46948242	0	0	15/11/2017	15	11	2017	15:34:03	56043	0.2	15	34	3	0	0.058349609	3.5674805	-0.13916016	0.25463867	1.1010742	17.185547	1.2404785	0	0	0	0	0	0	0	0	0	1.1386719	0.13867188	1.9123535	-0.32836914	-0.49462891	-1.0891113	0	44330	0	0	0
475	476	476	Category I	-0.55175781	0.37182617	2.2438965	-0.18359375	0.12158203	-0.45751953	0	0	15/11/2017	15	11	2017	15:34:03	56043	0.3	15	34	3	0	0.058349609	3.5674805	-0.14306641	0.25732422	1.1037598	10.759277	1.2163086	0	0	0	0	0	0	0	0	0	1.142334	0.14233398	1.6628418	-0.40844727	0.11425781	1.1398926	0	44330	0	0	0
476	477	477	Category I	-0.035888672	0.21582031	1.0917969	-0.10180664	0.16333008	-0.47290039	0	0	15/11/2017	15	11	2017	15:34:03	56043	0.4	15	34	3	0	0.058349609	3.5674805	-0.1328125	0.25634766	1.1137695	8.1447754	0.10742188	0	0	0	0	0	0	0	0	0	1.1506348	0.15063477	0.15966797	0.096923828	-0.040527344	-0.021972656	0	44330	0	0	0
477	478	478	Category I	-0.023925781	0.40795898	2.3999023	0.083496094	0.099853516	-0.47705078	0	0	15/11/2017	15	11	2017	15:34:03	56043	0.5	15	34	3	0	0.058349609	3.5674805	-0.14428711	0.28979492	1.0830078	32.942139	1.3273926	0	0	0	0	0	0	0	0	0	1.1303711	0.13037109	1.5554199	0.12036133	0.11791992	1.3166504	0	44330	0	0	0
478	479	479	Category I	-0.16796875	0.27587891	-0.20385742	-0.10180664	0.10131836	-0.48193359	0	0	15/11/2017	15	11	2017	15:34:03	56043	0.6	15	34	3	0	0.058349609	3.5674805	-0.15039063	0.2956543	1.0666504	2.439209	1.270752	0	0	0	0	0	0	0	0	0	1.1171875	0.1171875	1.3078613	-0.017333984	-0.019775391	-1.2705078	0	44330	0	0	0
479	480	480	Category I	-0.65991211	-0.14379883	0.83984375	-0.15893555	0.14770508	-0.46337891	0	0	15/11/2017	15	11	2017	15:34:03	56043	0.7	15	34	3	0	0.058349609	3.5674805	-0.15551758	0.30493164	1.0749512	45.02417	0.71484375	0	0	0	0	0	0	0	0	0	1.1281738	0.12817383	1.1882324	-0.50415039	-0.44873047	-0.23510742	0	44330	0	0	0
480	481	481	Category I	0.2878418	0.37182617	0.93579102	-0.069091797	0.19238281	-0.46557617	0	0	15/11/2017	15	11	2017	15:34:03	56043	0.8	15	34	3	0	0.058349609	3.5674805	-0.14453125	0.30688477	1.0900879	49.819824	0.46362305	0	0	0	0	0	0	0	0	0	1.1418457	0.1418457	0.65161133	0.43237305	0.064697266	-0.15429688	0	44330	0	0	0
481	482	482	Category I	0.071777344	-0.095947266	0.16796875	0.099121094	0.16796875	-0.45361328	0	0	15/11/2017	15	11	2017	15:34:03	56043	0.9	15	34	3	0	0.058349609	3.5674805	-0.13647461	0.30517578	1.0620117	64.932617	1.001709	0	0	0	0	0	0	0	0	0	1.1132813	0.11328125	1.503418	0.20825195	-0.40112305	-0.89404297	0	44330	0	0	0
482	483	483	Category I	0.035888672	0.15576172	1.5358887	-0.057861328	0.075683594	-0.48486328	0	0	15/11/2017	15	11	2017	15:34:04	56044	0	15	34	4	0	0.058349609	3.5674805	-0.13574219	0.3125	1.052002	3.9179688	0.53662109	0	0	0	0	0	0	0	0	0	1.105957	0.10595703	0.81225586	0.17163086	-0.15673828	0.48364258	0	44330	0	0	0
483	484	484	Category I	-0.58789063	0.7199707	1.7878418	-0.017089844	0.10400391	-0.48266602	0	0	15/11/2017	15	11	2017	15:34:04	56044	0.1	15	34	4	0	0.058349609	3.5674805	-0.13720703	0.32128906	1.0605469	54.165039	0.94360352	0	0	0	0	0	0	0	0	0	1.1166992	0.11669922	1.5761719	-0.45043945	0.3984375	0.72705078	0	44330	0	0	0
484	485	485	Category I	-0.19189453	-0.13183594	1.4758301	-0.20727539	0.17993164	-0.43579102	0	0	15/11/2017	15	11	2017	15:34:04	56044	0.2	15	34	4	0	0.058349609	3.5674805	-0.12817383	0.31933594	1.0683594	94.47583	0.61132813	0	0	0	0	0	0	0	0	0	1.1225586	0.12255859	0.92211914	-0.063476563	-0.45117188	0.40722656	0	44330	0	0	0
485	486	486	Category I	0.083984375	-0.095947266	1.0559082	-0.017089844	0.12255859	-0.48242188	0	0	15/11/2017	15	11	2017	15:34:04	56044	0.3	15	34	4	0	0.058349609	3.5674805	-0.12548828	0.32836914	1.0332031	116.34668	0.47387695	0	0	0	0	0	0	0	0	0	1.0913086	0.091308594	0.65649414	0.20947266	-0.42431641	0.022460938	0	44330	0	0	0
486	487	487	Category M	-0.083984375	0.49194336	0.74389648	-0.079101563	-0.042236328	-0.48950195	0	0	15/11/2017	15	11	2017	15:38:57	56337	0.3	15	38	57	0	0.058349609	3.5545898	-0.12817383	0.33349609	1.0212402	147.15918	0.32250977	0	0	0	0	0	0	0	0	0	1.0820313	0.08203125	0.47998047	0.044189453	0.15820313	-0.27734375	0	44330	0	0	0
487	488	488	Category M	-0.14379883	0.39599609	0.79199219	-0.13647461	-0.028076172	-0.47338867	0	0	15/11/2017	15	11	2017	15:38:57	56337	0.4	15	38	57	0	0.058349609	3.5545898	-0.12280273	0.34082031	1.0339355	135.83691	0.24902344	0	0	0	0	0	0	0	0	0	1.095459	0.095458984	0.31787109	-0.020751953	0.054931641	-0.24194336	0	44330	0	0	0
488	489	489	Category M	-0.16796875	0.52783203	0.65991211	-0.12573242	-0.024414063	-0.47143555	0	0	15/11/2017	15	11	2017	15:38:57	56337	0.5	15	38	57	0	0.058349609	3.5545898	-0.11572266	0.34399414	1.0471191	141.44727	0.43164063	0	0	0	0	0	0	0	0	0	1.1081543	0.1081543	0.62304688	-0.052001953	0.18359375	-0.38720703	0	44330	0	0	0
489	490	490	Category M	-0.10791016	0.57592773	1.0917969	-0.084960938	-0.000732422	-0.4921875	0	0	15/11/2017	15	11	2017	15:38:57	56337	0.6	15	38	57	0	0.058349609	3.5545898	-0.10375977	0.35913086	1.03125	128.01758	0.22485352	0	0	0	0	0	0	0	0	0	1.0969238	0.096923828	0.28076172	-0.00390625	0.21655273	0.060302734	0	44330	0	0	0
490	491	491	Category M	0.035888672	0.69580078	1.2358398	-0.036132813	-0.029785156	-0.49853516	0	0	15/11/2017	15	11	2017	15:38:57	56337	0.7	15	38	57	0	0.058349609	3.5545898	-0.10571289	0.37011719	1.0185547	119.31763	0.41601563	0	0	0	0	0	0	0	0	0	1.0888672	0.088867188	0.68408203	0.14160156	0.32543945	0.21704102	0	44330	0	0	0
491	492	492	Category M	0.083984375	0.671875	0.82788086	-0.043945313	-0.053466797	-0.49072266	0	0	15/11/2017	15	11	2017	15:38:57	56337	0.8	15	38	57	0	0.058349609	3.5545898	-0.095703125	0.37158203	1.0302734	88.375977	0.40405273	0	0	0	0	0	0	0	0	0	1.0993652	0.099365234	0.68237305	0.1796875	0.30004883	-0.20239258	0	44330	0	0	0
492	493	493	Category M	0.035888672	0.64794922	0.88793945	-0.10864258	-0.053222656	-0.47241211	0	0	15/11/2017	15	11	2017	15:38:57	56337	0.9	15	38	57	0	0.058349609	3.5545898	-0.081787109	0.375	1.0336914	158.36597	0.33105469	0	0	0	0	0	0	0	0	0	1.1027832	0.1027832	0.53637695	0.11767578	0.27270508	-0.14575195	0	44330	0	0	0
493	494	494	Category M	-0.059814453	0.32397461	0.64794922	-0.15283203	-0.042236328	-0.46557617	0	0	15/11/2017	15	11	2017	15:38:58	56338	0	15	38	58	0	0.058349609	3.5545898	-0.073486328	0.37011719	1.0131836	133.3855	0.3684082	0	0	0	0	0	0	0	0	0	1.0812988	0.081298828	0.42553711	0.013671875	-0.046142578	-0.36523438	0	44330	0	0	0
494	495	495	Category M	-0.15576172	0.46777344	0.81591797	-0.17236328	-0.022460938	-0.46240234	0	0	15/11/2017	15	11	2017	15:38:58	56338	0.1	15	38	58	0	0.058349609	3.5545898	-0.081298828	0.37158203	1.0097656	81.050781	0.22875977	0	0	0	0	0	0	0	0	0	1.0791016	0.079101563	0.36450195	-0.07421875	0.095947266	-0.19384766	0	44330	0	0	0
495	496	496	Category M	-0.035888672	0.61181641	0.75585938	-0.13574219	0.025390625	-0.47583008	0	0	15/11/2017	15	11	2017	15:38:58	56338	0.2	15	38	58	0	0.058349609	3.5545898	-0.072509766	0.38378906	1.0241699	38.709717	0.35400391	0	0	0	0	0	0	0	0	0	1.0961914	0.096191406	0.53295898	0.036621094	0.2277832	-0.26831055	0	44330	0	0	0
496	497	497	Category M	0.047851563	0.74389648	1.079834	-0.109375	0.034179688	-0.48266602	0	0	15/11/2017	15	11	2017	15:38:58	56338	0.3	15	38	58	0	0.058349609	3.5545898	-0.059082031	0.38867188	1	9.4650879	0.37939453	0	0	0	0	0	0	0	0	0	1.074707	0.074707031	0.54174805	0.10693359	0.35498047	0.079589844	0	44330	0	0	0
497	498	498	Category M	0.13183594	0.52783203	1.3317871	-0.056884766	-0.044677734	-0.48657227	0	0	15/11/2017	15	11	2017	15:38:58	56338	0.4	15	38	58	0	0.058349609	3.5545898	-0.063720703	0.39477539	0.98461914	12.823975	0.41992188	0	0	0	0	0	0	0	0	0	1.0627441	0.062744141	0.67553711	0.19555664	0.1328125	0.34692383	0	44330	0	0	0
498	499	499	Category M	0.047851563	0.53979492	0.79199219	-0.11889648	-0.024658203	-0.47338867	0	0	15/11/2017	15	11	2017	15:38:58	56338	0.5	15	38	58	0	0.058349609	3.5545898	-0.054199219	0.3984375	0.98583984	2.2592773	0.26074219	0	0	0	0	0	0	0	0	0	1.0646973	0.064697266	0.43725586	0.10205078	0.14111328	-0.19384766	0	44330	0	0	0
499	500	500	Category M	0.011962891	0.44384766	0.52783203	-0.15112305	-0.058105469	-0.45776367	0	0	15/11/2017	15	11	2017	15:38:58	56338	0.6	15	38	58	0	0.05859375	3.4981934	-0.046875	0.4050293	0.99487305	13.749023	0.47241211	0	0	0	0	0	0	0	0	0	1.0751953	0.075195313	0.56469727	0.058837891	0.038574219	-0.46704102	0	44330	0	0	0
500	501	501	Category M	0.059814453	0.25195313	0.7199707	-0.20483398	-0.010986328	-0.44213867	0	0	15/11/2017	15	11	2017	15:38:58	56338	0.7	15	38	58	0	0.05859375	3.4981934	-0.042724609	0.40380859	0.97363281	20.550293	0.31298828	0	0	0	0	0	0	0	0	0	1.0549316	0.054931641	0.50830078	0.10253906	-0.15185547	-0.25366211	0	44330	0	0	0
501	502	502	Category M	0.047851563	0.73193359	0.82788086	-0.19433594	0.011230469	-0.45214844	0	0	15/11/2017	15	11	2017	15:38:58	56338	0.8	15	38	58	0	0.05859375	3.4981934	-0.048828125	0.41503906	0.97363281	19.74585	0.36181641	0	0	0	0	0	0	0	0	0	1.0595703	0.059570313	0.55932617	0.096679688	0.31665039	-0.14575195	0	44330	0	0	0
502	503	503	Category M	0.15576172	0.51586914	1.1757813	-0.14990234	0.051025391	-0.4675293	0	0	15/11/2017	15	11	2017	15:38:58	56338	0.9	15	38	58	0	0.05859375	3.4981934	-0.039550781	0.42260742	0.98828125	20.963623	0.28613281	0	0	0	0	0	0	0	0	0	1.0756836	0.075683594	0.47583008	0.1953125	0.093017578	0.18725586	0	44330	0	0	0
503	504	504	Category M	0.13183594	0.7199707	0.98388672	-0.1015625	0.039550781	-0.48242188	0	0	15/11/2017	15	11	2017	15:38:59	56339	0	15	38	59	0	0.05859375	3.4981934	-0.031494141	0.43579102	0.98730469	24.807861	0.32763672	0	0	0	0	0	0	0	0	0	1.0795898	0.079589844	0.45092773	0.16333008	0.28393555	-0.003417969	0	44330	0	0	0
504	505	505	Category M	0.43188477	0.39599609	1.4399414	-0.12304688	-0.025634766	-0.47631836	0	0	15/11/2017	15	11	2017	15:38:59	56339	0.1	15	38	59	0	0.05859375	3.4981934	-0.025146484	0.43481445	0.98339844	27.187256	0.6472168	0	0	0	0	0	0	0	0	0	1.0754395	0.075439453	0.95263672	0.45703125	-0.038818359	0.45629883	0	44330	0	0	0
505	506	506	Category M	0.25195313	0.53979492	0.29980469	-0.18286133	-0.047363281	-0.44824219	0	0	15/11/2017	15	11	2017	15:38:59	56339	0.2	15	38	59	0	0.05859375	3.4981934	-0.022949219	0.4375	0.96289063	27.893555	0.72509766	0	0	0	0	0	0	0	0	0	1.0578613	0.057861328	1.0402832	0.27490234	0.10205078	-0.66308594	0	44330	0	0	0
506	507	507	Category M	0.14379883	0.11987305	1.0197754	-0.29858398	-0.02734375	-0.39379883	0	0	15/11/2017	15	11	2017	15:38:59	56339	0.3	15	38	59	0	0.05859375	3.4981934	-0.018310547	0.44262695	0.97436523	24.207764	0.36401367	0	0	0	0	0	0	0	0	0	1.0705566	0.070556641	0.53027344	0.16210938	-0.32275391	0.045166016	0	44330	0	0	0
507	508	508	Category M	-0.023925781	0.44384766	0.6237793	-0.21679688	-0.022705078	-0.43725586	0	0	15/11/2017	15	11	2017	15:38:59	56339	0.4	15	38	59	0	0.05859375	3.4981934	-0.010253906	0.45263672	0.98461914	20.295654	0.36108398	0	0	0	0	0	0	0	0	0	1.0837402	0.083740234	0.38330078	-0.013427734	-0.008789063	-0.36083984	0	44330	0	0	0
508	509	509	Category M	0.011962891	0.49194336	1.079834	-0.21411133	0.053710938	-0.44335938	0	0	15/11/2017	15	11	2017	15:38:59	56339	0.5	15	38	59	0	0.05859375	3.4981934	-0.006835938	0.45507813	0.97143555	12.304443	0.11572266	0	0	0	0	0	0	0	0	0	1.0727539	0.072753906	0.16381836	0.018798828	0.036621094	0.1081543	0	44330	0	0	0
509	510	510	Category M	-0.059814453	0.56396484	0.99584961	-0.10009766	0.041992188	-0.48388672	0	0	15/11/2017	15	11	2017	15:38:59	56339	0.6	15	38	59	0	0.05859375	3.4981934	-0.008544922	0.46411133	0.96899414	5.1767578	0.11499023	0	0	0	0	0	0	0	0	0	1.0744629	0.074462891	0.17749023	-0.051025391	0.099609375	0.026611328	0	44330	0	0	0
510	511	511	Category M	0.10791016	0.74389648	1.1638184	-0.045654297	0	-0.49389648	0	0	15/11/2017	15	11	2017	15:38:59	56339	0.7	15	38	59	0	0.05859375	3.4981934	-0.003417969	0.47583008	0.98120117	2.1381836	0.34277344	0	0	0	0	0	0	0	0	0	1.0905762	0.090576172	0.56201172	0.11132813	0.26782227	0.18237305	0	44330	0	0	0
511	512	512	Category M	-0.011962891	0.74389648	1.223877	0.013427734	-0.06640625	-0.48657227	0	0	15/11/2017	15	11	2017	15:38:59	56339	0.8	15	38	59	0	0.05859375	3.4981934	-0.001464844	0.49047852	0.98266602	6.1643066	0.34960938	0	0	0	0	0	0	0	0	0	1.0981445	0.098144531	0.50463867	-0.010253906	0.25317383	0.2409668	0	44330	0	0	0
512	513	513	Category M	-0.023925781	0.79199219	0.55175781	-0.15112305	-0.12084961	-0.44824219	0	0	15/11/2017	15	11	2017	15:38:59	56339	0.9	15	38	59	0	0.05859375	3.4981934	0.005859375	0.48657227	0.96386719	5.0673828	0.51367188	0	0	0	0	0	0	0	0	0	1.079834	0.079833984	0.74731445	-0.029785156	0.30517578	-0.41210938	0	44330	0	0	0
513	514	514	Category M	0.11987305	0	0.74389648	-0.13598633	-0.12304688	-0.44482422	0	0	15/11/2017	15	11	2017	15:39:00	56340	0	15	39	0	0	0.05859375	3.4981934	0.006835938	0.49243164	0.9387207	9.6765137	0.54150391	0	0	0	0	0	0	0	0	0	1.0600586	0.060058594	0.80029297	0.11279297	-0.49243164	-0.19482422	0	44330	0	0	0
514	515	515	Category M	0.047851563	0.38378906	0.76782227	-0.17700195	-0.043212891	-0.44921875	0	0	15/11/2017	15	11	2017	15:39:00	56340	0.1	15	39	0	0	0.05859375	3.4981934	0.010009766	0.49804688	0.93554688	13.524414	0.20654297	0	0	0	0	0	0	0	0	0	1.0600586	0.060058594	0.31982422	0.037597656	-0.11425781	-0.16772461	0	44330	0	0	0
515	516	516	Category M	-0.035888672	0.43188477	0.86376953	-0.19458008	0.072021484	-0.45239258	0	0	15/11/2017	15	11	2017	15:39:00	56340	0.2	15	39	0	0	0.05859375	3.4981934	0.014892578	0.50683594	0.9453125	16.091064	0.12182617	0	0	0	0	0	0	0	0	0	1.0727539	0.072753906	0.20751953	-0.05078125	-0.074951172	-0.081542969	0	44330	0	0	0
516	517	517	Category M	0.083984375	0.58789063	0.92382813	-0.15332031	0.048583984	-0.47045898	0	0	15/11/2017	15	11	2017	15:39:00	56340	0.3	15	39	0	0	0.05859375	3.4981934	0.020263672	0.51196289	0.93579102	14.009766	0.099609375	0	0	0	0	0	0	0	0	0	1.0671387	0.067138672	0.15136719	0.063476563	0.075683594	-0.011962891	0	44330	0	0	0
517	518	518	Category M	-0.071777344	0.32397461	1.2597656	-0.10620117	0.062988281	-0.47631836	0	0	15/11/2017	15	11	2017	15:39:00	56340	0.4	15	39	0	0	0.05859375	3.4981934	0.021240234	0.52197266	0.93481445	12.766357	0.39160156	0	0	0	0	0	0	0	0	0	1.0710449	0.071044922	0.61572266	-0.093017578	-0.19799805	0.32470703	0	44330	0	0	0
518	519	519	Category M	-0.011962891	0.52783203	0.81591797	-0.092285156	0.046386719	-0.48754883	0	0	15/11/2017	15	11	2017	15:39:00	56340	0.5	15	39	0	0	0.05859375	3.4981934	0.021972656	0.52685547	0.90991211	12.128906	0.099853516	0	0	0	0	0	0	0	0	0	1.0515137	0.051513672	0.12890625	-0.033935547	0.000732422	-0.093994141	0	44330	0	0	0
519	520	520	Category M	-0.035888672	0.73193359	1.2358398	-0.073242188	0.0546875	-0.48974609	0	0	15/11/2017	15	11	2017	15:39:00	56340	0.6	15	39	0	0	0.05859375	3.4981934	0.027832031	0.52709961	0.921875	7.453125	0.38012695	0	0	0	0	0	0	0	0	0	1.0622559	0.062255859	0.58227539	-0.063720703	0.20458984	0.3137207	0	44330	0	0	0
520	521	521	Category M	0.10791016	0.47998047	0.98388672	-0.03515625	-0.068603516	-0.4855957	0	0	15/11/2017	15	11	2017	15:39:00	56340	0.7	15	39	0	0	0.05859375	3.4981934	0.039306641	0.53491211	0.91577148	2.0412598	0.11108398	0	0	0	0	0	0	0	0	0	1.0612793	0.061279297	0.19140625	0.068359375	-0.054931641	0.067871094	0	44330	0	0	0
521	522	522	Category M	0.13183594	0.88793945	1.1757813	-0.12182617	-0.079101563	-0.46777344	0	0	15/11/2017	15	11	2017	15:39:00	56340	0.8	15	39	0	0	0.05859375	3.4981934	0.038574219	0.53369141	0.91088867	0.16455078	0.45166016	0	0	0	0	0	0	0	0	0	1.0566406	0.056640625	0.71166992	0.093017578	0.35400391	0.26464844	0	44330	0	0	0
522	523	523	Category M	0.059814453	0.43188477	0.50390625	-0.13427734	-0.055175781	-0.46044922	0	0	15/11/2017	15	11	2017	15:39:00	56340	0.9	15	39	0	0	0.05859375	3.4981934	0.039794922	0.54223633	0.92236328	2.1691895	0.43334961	0	0	0	0	0	0	0	0	0	1.0708008	0.070800781	0.54882813	0.019775391	-0.11035156	-0.41845703	0	44330	0	0	0
523	524	524	Category M	0.023925781	0.23999023	0.55175781	-0.19018555	-0.043457031	-0.4440918	0	0	15/11/2017	15	11	2017	15:39:01	56341	0	15	39	1	0	0.05859375	3.4981934	0.0390625	0.55444336	0.91088867	1.8515625	0.47753906	0	0	0	0	0	0	0	0	0	1.0671387	0.067138672	0.6887207	-0.015136719	-0.31445313	-0.35913086	0	44330	0	0	0
524	525	525	Category M	0	0.20385742	0.85180664	-0.2109375	-0.035644531	-0.44042969	0	0	15/11/2017	15	11	2017	15:39:01	56341	0.1	15	39	1	0	0.05859375	3.4981934	0.046142578	0.55639648	0.89746094	3.3034668	0.35839844	0	0	0	0	0	0	0	0	0	1.0568848	0.056884766	0.44433594	-0.046142578	-0.35253906	-0.045654297	0	44330	0	0	0
525	526	526	Category M	0	0.671875	0.92382813	-0.16381836	0.038085938	-0.46459961	0	0	15/11/2017	15	11	2017	15:39:01	56341	0.2	15	39	1	0	0.05859375	3.4981934	0.053955078	0.56835938	0.89453125	4.8930664	0.12011719	0	0	0	0	0	0	0	0	0	1.0612793	0.061279297	0.1862793	-0.053955078	0.10327148	0.029052734	0	44330	0	0	0
526	527	527	Category M	-0.17993164	0.49194336	1.0559082	-0.097167969	0.084228516	-0.47509766	0	0	15/11/2017	15	11	2017	15:39:01	56341	0.3	15	39	1	0	0.05859375	3.4981934	0.054199219	0.59399414	0.88720703	5.9162598	0.3059082	0	0	0	0	0	0	0	0	0	1.0693359	0.069335938	0.50488281	-0.23413086	-0.10205078	0.16845703	0	44330	0	0	0
527	528	528	Category M	-0.059814453	0.53979492	1.2478027	-0.034423828	0.028564453	-0.49487305	0	0	15/11/2017	15	11	2017	15:39:01	56341	0.4	15	39	1	0	0.05859375	3.4981934	0.061523438	0.59741211	0.88867188	5.9936523	0.38330078	0	0	0	0	0	0	0	0	0	1.0727539	0.072753906	0.53833008	-0.12133789	-0.057617188	0.35888672	0	44330	0	0	0
528	529	529	Category M	0.047851563	0.83984375	0.94799805	-0.002685547	-0.001464844	-0.49365234	0	0	15/11/2017	15	11	2017	15:39:01	56341	0.5	15	39	1	0	0.05859375	3.4981934	0.063476563	0.59692383	0.88500977	4.9296875	0.2512207	0	0	0	0	0	0	0	0	0	1.0693359	0.069335938	0.32128906	-0.015625	0.24267578	0.062744141	0	44330	0	0	0
529	530	530	Category M	-0.071777344	1.0678711	1.0439453	-0.11230469	-0.049804688	-0.47558594	0	0	15/11/2017	15	11	2017	15:39:01	56341	0.6	15	39	1	0	0.05859375	3.4981934	0.065673828	0.59667969	0.88623047	3.2570801	0.51513672	0	0	0	0	0	0	0	0	0	1.0705566	0.070556641	0.76611328	-0.13745117	0.47094727	0.1574707	0	44330	0	0	0
530	531	531	Category M	-0.023925781	0.21582031	0.85180664	-0.13867188	-0.059326172	-0.45849609	0	0	15/11/2017	15	11	2017	15:39:01	56341	0.7	15	39	1	0	0.05859375	3.4981934	0.068115234	0.60205078	0.8828125	0.8046875	0.39819336	0	0	0	0	0	0	0	0	0	1.0708008	0.070800781	0.50952148	-0.092041016	-0.38623047	-0.031005859	0	44330	0	0	0
531	532	532	Category M	0.059814453	0.26391602	0.57592773	-0.2265625	-0.001708984	-0.43676758	0	0	15/11/2017	15	11	2017	15:39:01	56341	0.8	15	39	1	0	0.05859375	3.4981934	0.067138672	0.60253906	0.87719727	0.25463867	0.45336914	0	0	0	0	0	0	0	0	0	1.0664063	0.06640625	0.64746094	-0.007324219	-0.33862305	-0.30126953	0	44330	0	0	0
532	533	533	Category M	0.023925781	0.2878418	0.82788086	-0.20654297	0.007080078	-0.44384766	0	0	15/11/2017	15	11	2017	15:39:01	56341	0.9	15	39	1	0	0.05859375	3.4981934	0.067871094	0.60302734	0.88256836	3.0041504	0.32299805	0	0	0	0	0	0	0	0	0	1.0712891	0.071289063	0.41430664	-0.043945313	-0.31518555	-0.0546875	0	44330	0	0	0
533	534	534	Category M	-0.095947266	0.65991211	0.88793945	-0.15039063	0.060791016	-0.46435547	0	0	15/11/2017	15	11	2017	15:39:02	56342	0	15	39	2	0	0.05859375	3.4981934	0.069580078	0.60791016	0.88378906	1.9047852	0.17358398	0	0	0	0	0	0	0	0	0	1.0749512	0.074951172	0.22143555	-0.16552734	0.051757813	0.00390625	0	44330	0	0	0
534	535	535	Category M	-0.10791016	0.75585938	1.0439453	-0.109375	0.092773438	-0.48193359	0	0	15/11/2017	15	11	2017	15:39:02	56342	0.1	15	39	2	0	0.05859375	3.4981934	0.072021484	0.60961914	0.88208008	2.6606445	0.2824707	0	0	0	0	0	0	0	0	0	1.074707	0.074707031	0.48779297	-0.17993164	0.14599609	0.16162109	0	44330	0	0	0
535	536	536	Category M	0.095947266	0.61181641	1.355957	-0.044677734	-0.000488281	-0.49389648	0	0	15/11/2017	15	11	2017	15:39:02	56342	0.2	15	39	2	0	0.05859375	3.4981934	0.077392578	0.61303711	0.88671875	2.4812012	0.46948242	0	0	0	0	0	0	0	0	0	1.0808105	0.080810547	0.48876953	0.018310547	-0.001220703	0.46899414	0	44330	0	0	0
536	537	537	Category M	0.071777344	0.58789063	1.1159668	-0.038574219	-0.098876953	-0.4777832	0	0	15/11/2017	15	11	2017	15:39:02	56342	0.3	15	39	2	0	0.05859375	3.4981934	0.080566406	0.60986328	0.88549805	1.6928711	0.23144531	0	0	0	0	0	0	0	0	0	1.0783691	0.078369141	0.26123047	-0.008789063	-0.021972656	0.23022461	0	44330	0	0	0
537	538	538	Category M	0.15576172	0.64794922	0.40795898	-0.19189453	-0.10595703	-0.43579102	0	0	15/11/2017	15	11	2017	15:39:02	56342	0.4	15	39	2	0	0.058837891	3.5545898	0.082763672	0.60839844	0.88012695	5.1533203	0.47949219	0	0	0	0	0	0	0	0	0	1.0732422	0.073242188	0.58447266	0.072753906	0.039306641	-0.47216797	0	44330	0	0	0
538	539	539	Category M	0.035888672	0.2878418	0.77978516	-0.171875	-0.090087891	-0.43652344	0	0	15/11/2017	15	11	2017	15:39:02	56342	0.5	15	39	2	0	0.058837891	3.5545898	0.083007813	0.61206055	0.87451172	9.2861328	0.34106445	0	0	0	0	0	0	0	0	0	1.0705566	0.070556641	0.46630859	-0.047119141	-0.32421875	-0.094726563	0	44330	0	0	0
539	540	540	Category M	0	0.35986328	0.89990234	-0.17089844	-0.075195313	-0.45263672	0	0	15/11/2017	15	11	2017	15:39:02	56342	0.6	15	39	2	0	0.058837891	3.5545898	0.083496094	0.61425781	0.87719727	8.050293	0.26879883	0	0	0	0	0	0	0	0	0	1.0742188	0.07421875	0.3605957	-0.083496094	-0.25439453	0.022460938	0	44330	0	0	0
540	541	541	Category M	0.083984375	0.81591797	0.85180664	-0.12744141	0.010253906	-0.47583008	0	0	15/11/2017	15	11	2017	15:39:02	56342	0.7	15	39	2	0	0.058837891	3.5545898	0.084960938	0.61645508	0.88525391	6.6171875	0.20214844	0	0	0	0	0	0	0	0	0	1.0820313	0.08203125	0.23388672	-0.000976563	0.19921875	-0.033447266	0	44330	0	0	0
541	542	542	Category M	0.16796875	0.671875	1.2839355	-0.14746094	0.058349609	-0.47143555	0	0	15/11/2017	15	11	2017	15:39:02	56342	0.8	15	39	2	0	0.058837891	3.5545898	0.087646484	0.62597656	0.88964844	9.4445801	0.40478516	0	0	0	0	0	0	0	0	0	1.0913086	0.091308594	0.52001953	0.080078125	0.045654297	0.39404297	0	44330	0	0	0
542	543	543	Category M	0.20385742	0.73193359	1.2358398	-0.17724609	0.010498047	-0.46411133	0	0	15/11/2017	15	11	2017	15:39:02	56342	0.9	15	39	2	0	0.058837891	3.5545898	0.086914063	0.6237793	0.88525391	14.394043	0.38476563	0	0	0	0	0	0	0	0	0	1.0864258	0.086425781	0.57543945	0.11669922	0.10791016	0.3503418	0	44330	0	0	0
543	544	544	Category M	0.15576172	0.46777344	0.99584961	-0.23803711	-0.008056641	-0.43798828	0	0	15/11/2017	15	11	2017	15:39:03	56343	0	15	39	3	0	0.058837891	3.5545898	0.087646484	0.6184082	0.88256836	14.371094	0.20043945	0	0	0	0	0	0	0	0	0	1.0812988	0.081298828	0.33203125	0.067871094	-0.15063477	0.11303711	0	44330	0	0	0
544	545	545	Category M	0.23999023	0.34790039	0.75585938	-0.27514648	-0.035400391	-0.4140625	0	0	15/11/2017	15	11	2017	15:39:03	56343	0.1	15	39	3	0	0.058837891	3.5545898	0.087402344	0.61694336	0.87939453	13.746582	0.33300781	0	0	0	0	0	0	0	0	0	1.0778809	0.077880859	0.54541016	0.15234375	-0.26904297	-0.12353516	0	44330	0	0	0
545	546	546	Category M	0.21582031	0.6237793	0.63598633	-0.29272461	-0.031982422	-0.40185547	0	0	15/11/2017	15	11	2017	15:39:03	56343	0.2	15	39	3	0	0.058837891	3.5545898	0.081542969	0.62084961	0.87084961	15.006348	0.27050781	0	0	0	0	0	0	0	0	0	1.0727539	0.072753906	0.37182617	0.1340332	0.002685547	-0.23486328	0	44330	0	0	0
546	547	547	Category M	0.10791016	0.43188477	0.94799805	-0.25048828	-0.028076172	-0.4362793	0	0	15/11/2017	15	11	2017	15:39:03	56343	0.3	15	39	3	0	0.058837891	3.5545898	0.079589844	0.62158203	0.87890625	14.05542	0.20385742	0	0	0	0	0	0	0	0	0	1.0795898	0.079589844	0.28710938	0.028076172	-0.18969727	0.068847656	0	44330	0	0	0
547	548	548	Category M	-0.035888672	0.76782227	0.75585938	-0.18676758	-0.060546875	-0.45361328	0	0	15/11/2017	15	11	2017	15:39:03	56343	0.4	15	39	3	0	0.058837891	3.5545898	0.080810547	0.63012695	0.88134766	9.8891602	0.2199707	0	0	0	0	0	0	0	0	0	1.0864258	0.086425781	0.38012695	-0.11669922	0.13745117	-0.12548828	0	44330	0	0	0
548	549	549	Category M	0.26391602	0.82788086	1.2839355	-0.11132813	-0.11499023	-0.46313477	0	0	15/11/2017	15	11	2017	15:39:03	56343	0.5	15	39	3	0	0.058837891	3.5545898	0.083496094	0.63061523	0.88916016	3.7678223	0.4765625	0	0	0	0	0	0	0	0	0	1.0932617	0.093261719	0.7722168	0.18017578	0.19702148	0.39453125	0	44330	0	0	0
549	550	550	Category M	0.19189453	1.1279297	1.1037598	-0.045166016	-0.18408203	-0.44213867	0	0	15/11/2017	15	11	2017	15:39:03	56343	0.6	15	39	3	0	0.058837891	3.5545898	0.083007813	0.63427734	0.88012695	1.1074219	0.55249023	0	0	0	0	0	0	0	0	0	1.0881348	0.088134766	0.82543945	0.10864258	0.4934082	0.22338867	0	44330	0	0	0
550	551	551	Category M	-0.15576172	0.98388672	0.29980469	-0.23730469	-0.20239258	-0.37011719	0	0	15/11/2017	15	11	2017	15:39:03	56343	0.7	15	39	3	0	0.058837891	3.5545898	0.084716797	0.63012695	0.87548828	4.4025879	0.71728516	0	0	0	0	0	0	0	0	0	1.0820313	0.08203125	1.170166	-0.24047852	0.35351563	-0.57568359	0	44330	0	0	0
551	552	552	Category M	0.10791016	0.50390625	1.0078125	-0.25756836	-0.24267578	-0.32568359	0	0	15/11/2017	15	11	2017	15:39:03	56343	0.8	15	39	3	0	0.058837891	3.5545898	0.084716797	0.62792969	0.87158203	8.3632813	0.18554688	0	0	0	0	0	0	0	0	0	1.0776367	0.077636719	0.28320313	0.022949219	-0.12402344	0.13598633	0	44330	0	0	0
552	553	553	Category M	0.14379883	0.75585938	0.76782227	-0.21972656	-0.1171875	-0.42089844	0	0	15/11/2017	15	11	2017	15:39:03	56343	0.9	15	39	3	0	0.058837891	3.5545898	0.085205078	0.62597656	0.86694336	13.467773	0.17333984	0	0	0	0	0	0	0	0	0	1.0727539	0.072753906	0.28735352	0.058349609	0.12963867	-0.099121094	0	44330	0	0	0
553	554	554	Category M	0.083984375	0.73193359	0.64794922	-0.23828125	-0.040283203	-0.44433594	0	0	15/11/2017	15	11	2017	15:39:04	56344	0	15	39	4	0	0.058837891	3.5545898	0.086914063	0.62036133	0.87475586	15.962402	0.25268555	0	0	0	0	0	0	0	0	0	1.0761719	0.076171875	0.34130859	-0.002929688	0.11132813	-0.22680664	0	44330	0	0	0
554	555	555	Category M	-0.071777344	0.46777344	0.79199219	-0.18212891	-0.022216797	-0.46655273	0	0	15/11/2017	15	11	2017	15:39:04	56344	0.1	15	39	4	0	0.058837891	3.5545898	0.087890625	0.62255859	0.87817383	17.07959	0.23852539	0	0	0	0	0	0	0	0	0	1.0800781	0.080078125	0.40087891	-0.15966797	-0.15478516	-0.086181641	0	44330	0	0	0
555	556	556	Category M	-0.11987305	0.79199219	1.487793	-0.091308594	-0.088623047	-0.47387695	0	0	15/11/2017	15	11	2017	15:39:04	56344	0.2	15	39	4	0	0.058837891	3.5545898	0.089355469	0.61962891	0.88061523	15.71167	0.66455078	0	0	0	0	0	0	0	0	0	1.0805664	0.080566406	0.98828125	-0.20922852	0.17211914	0.60693359	0	44330	0	0	0
556	557	557	Category M	0.035888672	1.0078125	1.0078125	-0.071289063	-0.1652832	-0.44921875	0	0	15/11/2017	15	11	2017	15:39:04	56344	0.3	15	39	4	0	0.058837891	3.5545898	0.092041016	0.61621094	0.88256836	12.89209	0.41479492	0	0	0	0	0	0	0	0	0	1.0803223	0.080322266	0.57275391	-0.056152344	0.39135742	0.125	0	44330	0	0	0
557	558	558	Category M	0.047851563	0.80395508	0.39599609	-0.2265625	-0.18334961	-0.38525391	0	0	15/11/2017	15	11	2017	15:39:04	56344	0.4	15	39	4	0	0.058837891	3.5545898	0.093261719	0.6105957	0.88378906	8.2312012	0.52661133	0	0	0	0	0	0	0	0	0	1.0783691	0.078369141	0.72631836	-0.045410156	0.19311523	-0.48779297	0	44330	0	0	0
558	559	559	Category M	0.29980469	0.29980469	0.75585938	-0.24047852	-0.1940918	-0.37695313	0	0	15/11/2017	15	11	2017	15:39:04	56344	0.5	15	39	4	0	0.058837891	3.5545898	0.096679688	0.60864258	0.88061523	1.3679199	0.39013672	0	0	0	0	0	0	0	0	0	1.0749512	0.074951172	0.63696289	0.20288086	-0.30883789	-0.12475586	0	44330	0	0	0
559	560	560	Category M	0.25195313	0.47998047	0.35986328	-0.29077148	-0.045410156	-0.40307617	0	0	15/11/2017	15	11	2017	15:39:04	56344	0.6	15	39	4	0	0.058837891	3.5545898	0.099121094	0.60424805	0.8828125	4.4013672	0.55883789	0	0	0	0	0	0	0	0	0	1.0744629	0.074462891	0.80004883	0.15258789	-0.12426758	-0.52294922	0	44330	0	0	0
560	561	561	Category M	0.2277832	0.27587891	0.55175781	-0.2668457	-0.019775391	-0.42700195	0	0	15/11/2017	15	11	2017	15:39:04	56344	0.7	15	39	4	0	0.058837891	3.5545898	0.10205078	0.59692383	0.87988281	6.5673828	0.47583008	0	0	0	0	0	0	0	0	0	1.0681152	0.068115234	0.77490234	0.12548828	-0.32104492	-0.328125	0	44330	0	0	0
561	562	562	Category M	0.17993164	0.58789063	1.079834	-0.21362305	-0.094726563	-0.43286133	0	0	15/11/2017	15	11	2017	15:39:04	56344	0.8	15	39	4	0	0.058837891	3.5545898	0.10327148	0.59277344	0.88061523	7.4404297	0.21337891	0	0	0	0	0	0	0	0	0	1.0666504	0.066650391	0.28076172	0.076416016	-0.004882813	0.19897461	0	44330	0	0	0
562	563	563	Category M	-0.035888672	1.1159668	0.61181641	-0.18188477	-0.064208984	-0.46166992	0	0	15/11/2017	15	11	2017	15:39:04	56344	0.9	15	39	4	0	0.058837891	3.5545898	0.10400391	0.58374023	0.87841797	9.2331543	0.61132813	0	0	0	0	0	0	0	0	0	1.0598145	0.059814453	0.9387207	-0.13989258	0.53198242	-0.26660156	0	44330	0	0	0
563	564	564	Category M	-0.023925781	0.87597656	0.7199707	-0.19970703	-0.073974609	-0.45068359	0	0	15/11/2017	15	11	2017	15:39:05	56345	0	15	39	5	0	0.058837891	3.5545898	0.10522461	0.58007813	0.88500977	8.8132324	0.36230469	0	0	0	0	0	0	0	0	0	1.0634766	0.063476563	0.59008789	-0.12915039	0.2956543	-0.16503906	0	44330	0	0	0
564	565	565	Category M	0.44384766	0.83984375	1.2478027	-0.1328125	-0.21362305	-0.41210938	0	0	15/11/2017	15	11	2017	15:39:05	56345	0.1	15	39	5	0	0.058837891	3.5545898	0.10742188	0.57885742	0.890625	6.7817383	0.55541992	0	0	0	0	0	0	0	0	0	1.067627	0.067626953	0.9543457	0.33618164	0.26074219	0.35693359	0	44330	0	0	0
565	566	566	Category M	0.095947266	1.9558105	0.46777344	-0.14624023	-0.22900391	-0.40039063	0	0	15/11/2017	15	11	2017	15:39:05	56345	0.2	15	39	5	0	0.058837891	3.5545898	0.10961914	0.578125	0.89257813	5.5109863	1.4414063	0	0	0	0	0	0	0	0	0	1.0690918	0.069091797	1.8161621	-0.013671875	1.3774414	-0.42480469	0	44330	0	0	0
566	567	567	Category M	0.51586914	0.76782227	0.85180664	-0.29003906	-0.23608398	-0.30664063	0	0	15/11/2017	15	11	2017	15:39:05	56345	0.3	15	39	5	0	0.058837891	3.5545898	0.11206055	0.57202148	0.89331055	3.7380371	0.45043945	0	0	0	0	0	0	0	0	0	1.0666504	0.066650391	0.64086914	0.40356445	0.19555664	-0.041503906	0	44330	0	0	0
567	568	568	Category M	0	0.34790039	0.49194336	-0.25390625	-0.19140625	-0.36669922	0	0	15/11/2017	15	11	2017	15:39:05	56345	0.4	15	39	5	0	0.058837891	3.5545898	0.11645508	0.56738281	0.89282227	0.83203125	0.47167969	0	0	0	0	0	0	0	0	0	1.064209	0.064208984	0.73706055	-0.11645508	-0.21948242	-0.40087891	0	44330	0	0	0
568	569	569	Category M	0.011962891	0.51586914	0.76782227	-0.27270508	-0.12182617	-0.38745117	0	0	15/11/2017	15	11	2017	15:39:05	56345	0.5	15	39	5	0	0.058837891	3.5545898	0.11962891	0.5625	0.88964844	3.7351074	0.16918945	0	0	0	0	0	0	0	0	0	1.0595703	0.059570313	0.27661133	-0.10766602	-0.046630859	-0.12182617	0	44330	0	0	0
569	570	570	Category M	0.083984375	0.99584961	0.81591797	-0.24609375	-0.047607422	-0.43334961	0	0	15/11/2017	15	11	2017	15:39:05	56345	0.6	15	39	5	0	0.058837891	3.5545898	0.12133789	0.55395508	0.89038086	6.1364746	0.44946289	0	0	0	0	0	0	0	0	0	1.0556641	0.055664063	0.55395508	-0.037353516	0.44165039	-0.074462891	0	44330	0	0	0
570	571	571	Category M	-0.035888672	0.73193359	0.79199219	-0.17480469	-0.053710938	-0.46582031	0	0	15/11/2017	15	11	2017	15:39:05	56345	0.7	15	39	5	0	0.058837891	3.5545898	0.12451172	0.54223633	0.88989258	6.1203613	0.2668457	0	0	0	0	0	0	0	0	0	1.0495605	0.049560547	0.44799805	-0.16040039	0.18945313	-0.097900391	0	44330	0	0	0
571	572	572	Category M	0.14379883	0.7199707	1.2597656	-0.12402344	-0.13354492	-0.45092773	0	0	15/11/2017	15	11	2017	15:39:05	56345	0.8	15	39	5	0	0.058837891	3.5545898	0.12719727	0.54150391	0.89160156	6.6821289	0.40942383	0	0	0	0	0	0	0	0	0	1.0507813	0.05078125	0.56298828	0.016357422	0.17822266	0.36791992	0	44330	0	0	0
572	573	573	Category M	0.16796875	1.0319824	0.98388672	-0.10229492	-0.21948242	-0.41455078	0	0	15/11/2017	15	11	2017	15:39:05	56345	0.9	15	39	5	0	0.058837891	3.5545898	0.12841797	0.53979492	0.89648438	5.0400391	0.5012207	0	0	0	0	0	0	0	0	0	1.0544434	0.054443359	0.6184082	0.039306641	0.49194336	0.087158203	0	44330	0	0	0
573	574	574	Category M	0.13183594	0.46777344	0.50390625	-0.21142578	-0.19311523	-0.38598633	0	0	15/11/2017	15	11	2017	15:39:06	56346	0	15	39	6	0	0.058837891	3.5545898	0.13037109	0.5378418	0.89868164	0.9777832	0.40087891	0	0	0	0	0	0	0	0	0	1.0556641	0.055664063	0.46630859	0.001220703	-0.070068359	-0.39477539	0	44330	0	0	0
574	575	575	Category M	0.27587891	0.74389648	1.1879883	-0.21533203	-0.21655273	-0.37426758	0	0	15/11/2017	15	11	2017	15:39:06	56346	0.1	15	39	6	0	0.058837891	3.5545898	0.1340332	0.53125	0.90014648	2.5249023	0.38476563	0	0	0	0	0	0	0	0	0	1.0537109	0.053710938	0.64208984	0.14160156	0.21240234	0.28759766	0	44330	0	0	0
575	576	576	Category M	0.21582031	0.35986328	0.65991211	-0.24829102	-0.056884766	-0.42553711	0	0	15/11/2017	15	11	2017	15:39:06	56346	0.2	15	39	6	0	0.05859375	3.4853027	0.13745117	0.52368164	0.89916992	3.2822266	0.30029297	0	0	0	0	0	0	0	0	0	1.0495605	0.049560547	0.48144531	0.078125	-0.16381836	-0.23925781	0	44330	0	0	0
576	577	577	Category M	0.2277832	0.6237793	0.65991211	-0.26000977	-0.051513672	-0.42456055	0	0	15/11/2017	15	11	2017	15:39:06	56346	0.3	15	39	6	0	0.05859375	3.4853027	0.13867188	0.51733398	0.89501953	4.0883789	0.27294922	0	0	0	0	0	0	0	0	0	1.0429688	0.04296875	0.43041992	0.088867188	0.10620117	-0.23510742	0	44330	0	0	0
577	578	578	Category M	0.15576172	0.81591797	0.86376953	-0.2265625	-0.022705078	-0.44921875	0	0	15/11/2017	15	11	2017	15:39:06	56346	0.4	15	39	6	0	0.05859375	3.4853027	0.14013672	0.51147461	0.89331055	4.9099121	0.30615234	0	0	0	0	0	0	0	0	0	1.0388184	0.038818359	0.34936523	0.015380859	0.30419922	-0.029541016	0	44330	0	0	0
578	579	579	Category M	0.071777344	0.7199707	1.0078125	-0.16650391	-0.072265625	-0.46606445	0	0	15/11/2017	15	11	2017	15:39:06	56346	0.5	15	39	6	0	0.05859375	3.4853027	0.140625	0.50537109	0.90112305	7.3984375	0.24902344	0	0	0	0	0	0	0	0	0	1.0427246	0.042724609	0.38989258	-0.068847656	0.21435547	0.10644531	0	44330	0	0	0
579	580	580	Category M	0.13183594	0.61181641	1.1757813	-0.15917969	-0.10229492	-0.46020508	0	0	15/11/2017	15	11	2017	15:39:06	56346	0.6	15	39	6	0	0.05859375	3.4853027	0.14233398	0.50366211	0.90405273	7.0739746	0.29248047	0	0	0	0	0	0	0	0	0	1.0444336	0.044433594	0.39038086	-0.010498047	0.10791016	0.27148438	0	44330	0	0	0
580	581	581	Category M	0.2878418	1.0078125	1.079834	-0.16186523	-0.12011719	-0.45019531	0	0	15/11/2017	15	11	2017	15:39:06	56346	0.7	15	39	6	0	0.05859375	3.4853027	0.14453125	0.50097656	0.9050293	7.9140625	0.5546875	0	0	0	0	0	0	0	0	0	1.0446777	0.044677734	0.82446289	0.14306641	0.5065918	0.17456055	0	44330	0	0	0
581	582	582	Category M	-0.023925781	0.56396484	0.46777344	-0.22558594	-0.08984375	-0.42993164	0	0	15/11/2017	15	11	2017	15:39:06	56346	0.8	15	39	6	0	0.05859375	3.4853027	0.14575195	0.49267578	0.90673828	10.953369	0.47607422	0	0	0	0	0	0	0	0	0	1.0422363	0.042236328	0.67993164	-0.16967773	0.071044922	-0.43896484	0	44330	0	0	0
582	583	583	Category M	0.21582031	0.095947266	0.95996094	-0.31665039	-0.077636719	-0.37939453	0	0	15/11/2017	15	11	2017	15:39:06	56346	0.9	15	39	6	0	0.05859375	3.4853027	0.14599609	0.48632813	0.90307617	8.5688477	0.40063477	0	0	0	0	0	0	0	0	0	1.0361328	0.036132813	0.5168457	0.069580078	-0.39038086	0.056640625	0	44330	0	0	0
583	584	584	Category M	0.11987305	0.59985352	0.74389648	-0.2565918	-0.051025391	-0.42553711	0	0	15/11/2017	15	11	2017	15:39:07	56347	0	15	39	7	0	0.05859375	3.4853027	0.14550781	0.47900391	0.90063477	5.5649414	0.19946289	0	0	0	0	0	0	0	0	0	1.0305176	0.030517578	0.30322266	-0.025634766	0.12060547	-0.15673828	0	44330	0	0	0
584	585	585	Category M	-0.035888672	0.70776367	0.75585938	-0.27685547	0.001464844	-0.42919922	0	0	15/11/2017	15	11	2017	15:39:07	56347	0.1	15	39	7	0	0.05859375	3.4853027	0.14575195	0.47460938	0.90063477	3.7270508	0.32910156	0	0	0	0	0	0	0	0	0	1.0285645	0.028564453	0.55957031	-0.18164063	0.23291016	-0.14477539	0	44330	0	0	0
585	586	586	Category M	0.083984375	0.59985352	0.93579102	-0.2097168	-0.022705078	-0.45947266	0	0	15/11/2017	15	11	2017	15:39:07	56347	0.2	15	39	7	0	0.05859375	3.4853027	0.14501953	0.47216797	0.90405273	5.3022461	0.14477539	0	0	0	0	0	0	0	0	0	1.0302734	0.030273438	0.22021484	-0.061035156	0.12744141	0.031494141	0	44330	0	0	0
586	587	587	Category M	0.25195313	0.79199219	1.223877	-0.11865234	-0.094726563	-0.47192383	0	0	15/11/2017	15	11	2017	15:39:07	56347	0.3	15	39	7	0	0.05859375	3.4853027	0.14477539	0.46630859	0.90869141	4.2072754	0.46533203	0	0	0	0	0	0	0	0	0	1.0317383	0.031738281	0.74755859	0.10693359	0.32543945	0.31494141	0	44330	0	0	0
587	588	588	Category M	0.17993164	0.47998047	1.2478027	-0.12060547	-0.14526367	-0.44726563	0	0	15/11/2017	15	11	2017	15:39:07	56347	0.4	15	39	7	0	0.05859375	3.4853027	0.14550781	0.46240234	0.90966797	1.1669922	0.34008789	0	0	0	0	0	0	0	0	0	1.0307617	0.030761719	0.38964844	0.034179688	0.017333984	0.33789063	0	44330	0	0	0
588	589	589	Category M	-0.011962891	0.79199219	0.35986328	-0.22607422	-0.140625	-0.40795898	0	0	15/11/2017	15	11	2017	15:39:07	56347	0.5	15	39	7	0	0.05859375	3.4853027	0.14794922	0.45458984	0.91259766	2.9489746	0.66699219	0	0	0	0	0	0	0	0	0	1.0302734	0.030273438	1.050293	-0.15991211	0.3371582	-0.55273438	0	44330	0	0	0
589	590	590	Category M	0.071777344	0.2277832	0.6237793	-0.32470703	-0.077392578	-0.37182617	0	0	15/11/2017	15	11	2017	15:39:07	56347	0.6	15	39	7	0	0.05859375	3.4853027	0.1472168	0.44580078	0.90917969	4.5686035	0.36694336	0	0	0	0	0	0	0	0	0	1.0231934	0.023193359	0.57910156	-0.075439453	-0.21801758	-0.28540039	0	44330	0	0	0
590	591	591	Category M	0.10791016	0.56396484	0.83984375	-0.27319336	-0.039306641	-0.41308594	0	0	15/11/2017	15	11	2017	15:39:07	56347	0.7	15	39	7	0	0.05859375	3.4853027	0.14624023	0.43359375	0.90820313	5.1306152	0.15209961	0	0	0	0	0	0	0	0	0	1.0170898	0.017089844	0.23730469	-0.038330078	0.13012695	-0.068359375	0	44330	0	0	0
591	592	592	Category M	0.035888672	0.58789063	0.85180664	-0.28051758	0.030029297	-0.41943359	0	0	15/11/2017	15	11	2017	15:39:07	56347	0.8	15	39	7	0	0.05859375	3.4853027	0.15063477	0.4230957	0.91723633	8.0849609	0.21118164	0	0	0	0	0	0	0	0	0	1.0212402	0.021240234	0.3449707	-0.11474609	0.16455078	-0.065429688	0	44330	0	0	0
592	593	593	Category M	0.10791016	0.35986328	1.1879883	-0.21948242	0.045654297	-0.45068359	0	0	15/11/2017	15	11	2017	15:39:07	56347	0.9	15	39	7	0	0.05859375	3.4853027	0.15161133	0.41845703	0.91723633	18.031494	0.28027344	0	0	0	0	0	0	0	0	0	1.0195313	0.01953125	0.37280273	-0.043701172	-0.05859375	0.27050781	0	44330	0	0	0
593	594	594	Category L	0.19189453	0.16796875	1.0078125	-0.085693359	0.18774414	-0.46240234	0	0	15/11/2017	15	11	2017	15:40:03	56403	0.4	15	40	3	0	0.058349609	3.5513672	0.15209961	0.41088867	0.92041016	30.9646	0.26123047	0	0	0	0	0	0	0	0	0	1.0195313	0.01953125	0.36987305	0.039550781	-0.24291992	0.087158203	0	44330	0	0	0
594	595	595	Category L	0.16796875	0.15576172	0.97192383	-0.092041016	0.19116211	-0.46069336	0	0	15/11/2017	15	11	2017	15:40:03	56403	0.5	15	40	3	0	0.058349609	3.5513672	0.15332031	0.40332031	0.92504883	42.420166	0.25219727	0	0	0	0	0	0	0	0	0	1.020752	0.020751953	0.30883789	0.014404297	-0.24755859	0.046630859	0	44330	0	0	0
595	596	596	Category L	0.17993164	0.14379883	1.0197754	-0.084960938	0.19213867	-0.45947266	0	0	15/11/2017	15	11	2017	15:40:03	56403	0.6	15	40	3	0	0.058349609	3.5513672	0.15649414	0.39941406	0.92773438	53.189209	0.27270508	0	0	0	0	0	0	0	0	0	1.0219727	0.021972656	0.37084961	0.023193359	-0.25561523	0.091796875	0	44330	0	0	0
596	597	597	Category L	0.17993164	0.15576172	1.0078125	-0.086914063	0.19213867	-0.46044922	0	0	15/11/2017	15	11	2017	15:40:03	56403	0.7	15	40	3	0	0.058349609	3.5513672	0.16015625	0.39111328	0.921875	65.196533	0.2512207	0	0	0	0	0	0	0	0	0	1.0141602	0.014160156	0.34082031	0.01953125	-0.23535156	0.085693359	0	44330	0	0	0
597	598	598	Category L	0.19189453	0.16796875	1.0078125	-0.086914063	0.19140625	-0.46142578	0	0	15/11/2017	15	11	2017	15:40:03	56403	0.8	15	40	3	0	0.058349609	3.5513672	0.16210938	0.37963867	0.921875	74.462646	0.23046875	0	0	0	0	0	0	0	0	0	1.0100098	0.010009766	0.32739258	0.029541016	-0.21166992	0.085693359	0	44330	0	0	0
598	599	599	Category L	0.19189453	0.16796875	0.99584961	-0.083984375	0.19189453	-0.46240234	0	0	15/11/2017	15	11	2017	15:40:03	56403	0.9	15	40	3	0	0.058349609	3.5513672	0.16381836	0.37133789	0.9296875	76.456543	0.21557617	0	0	0	0	0	0	0	0	0	1.0144043	0.014404297	0.29760742	0.027832031	-0.20336914	0.065917969	0	44330	0	0	0
599	600	600	Category L	0.19189453	0.14379883	0.99584961	-0.0859375	0.19042969	-0.46337891	0	0	15/11/2017	15	11	2017	15:40:04	56404	0	15	40	4	0	0.058349609	3.5513672	0.16235352	0.36914063	0.93261719	78.33374	0.2355957	0	0	0	0	0	0	0	0	0	1.0161133	0.016113281	0.31762695	0.029296875	-0.2253418	0.062988281	0	44330	0	0	0
600	601	601	Category L	0.20385742	0.15576172	1.0439453	-0.0859375	0.19018555	-0.46240234	0	0	15/11/2017	15	11	2017	15:40:04	56404	0.1	15	40	4	0	0.058349609	3.5513672	0.16137695	0.36450195	0.94116211	78.785645	0.23632813	0	0	0	0	0	0	0	0	0	1.0222168	0.022216797	0.35351563	0.042236328	-0.20874023	0.10253906	0	44330	0	0	0
601	602	602	Category L	0.19189453	0.15576172	1.0078125	-0.084228516	0.19702148	-0.45947266	0	0	15/11/2017	15	11	2017	15:40:04	56404	0.2	15	40	4	0	0.058349609	3.5513672	0.16064453	0.36303711	0.94702148	75.2146	0.21826172	0	0	0	0	0	0	0	0	0	1.0268555	0.026855469	0.29907227	0.031005859	-0.20727539	0.060546875	0	44330	0	0	0
602	603	603	Category L	0.16796875	0.14379883	1.0197754	-0.081054688	0.18676758	-0.46069336	0	0	15/11/2017	15	11	2017	15:40:04	56404	0.3	15	40	4	0	0.058349609	3.5513672	0.16088867	0.35742188	0.94628906	66.390137	0.22583008	0	0	0	0	0	0	0	0	0	1.0241699	0.024169922	0.29394531	0.006835938	-0.21362305	0.073242188	0	44330	0	0	0
603	604	604	Category L	0.19189453	0.13183594	1.0078125	-0.081298828	0.19287109	-0.46240234	0	0	15/11/2017	15	11	2017	15:40:04	56404	0.4	15	40	4	0	0.058349609	3.5513672	0.16333008	0.3449707	0.95141602	54.162109	0.22241211	0	0	0	0	0	0	0	0	0	1.0253906	0.025390625	0.29785156	0.028320313	-0.21313477	0.056152344	0	44330	0	0	0
604	605	605	Category L	0.17993164	0.15576172	1.0078125	-0.081542969	0.19311523	-0.45825195	0	0	15/11/2017	15	11	2017	15:40:04	56404	0.5	15	40	4	0	0.058349609	3.5513672	0.16577148	0.3359375	0.95507813	42.70874	0.18823242	0	0	0	0	0	0	0	0	0	1.0258789	0.025878906	0.24658203	0.013916016	-0.18017578	0.052490234	0	44330	0	0	0
605	606	606	Category L	0.19189453	0.17993164	0.98388672	-0.078613281	0.19116211	-0.46142578	0	0	15/11/2017	15	11	2017	15:40:04	56404	0.6	15	40	4	0	0.058349609	3.5513672	0.16259766	0.32714844	0.95214844	30.267822	0.15332031	0	0	0	0	0	0	0	0	0	1.0197754	0.019775391	0.20776367	0.029052734	-0.1472168	0.031494141	0	44330	0	0	0
606	607	607	Category L	0.17993164	0.11987305	1.0197754	-0.079589844	0.18969727	-0.45532227	0	0	15/11/2017	15	11	2017	15:40:04	56404	0.7	15	40	4	0	0.058349609	3.5513672	0.16357422	0.3046875	0.95874023	19.085938	0.1953125	0	0	0	0	0	0	0	0	0	1.0192871	0.019287109	0.26196289	0.016113281	-0.18481445	0.060791016	0	44330	0	0	0
607	608	608	Category L	0.19189453	0.15576172	0.99584961	-0.077148438	0.19165039	-0.45825195	0	0	15/11/2017	15	11	2017	15:40:04	56404	0.8	15	40	4	0	0.058349609	3.5513672	0.15917969	0.296875	0.96044922	12.02002	0.14892578	0	0	0	0	0	0	0	0	0	1.0178223	0.017822266	0.20898438	0.032470703	-0.14111328	0.03515625	0	44330	0	0	0
608	609	609	Category L	0.19189453	0.14379883	0.99584961	-0.080810547	0.19262695	-0.46337891	0	0	15/11/2017	15	11	2017	15:40:04	56404	0.9	15	40	4	0	0.058349609	3.5513672	0.16113281	0.29443359	0.96679688	7.5397949	0.15625	0	0	0	0	0	0	0	0	0	1.0234375	0.0234375	0.20996094	0.030517578	-0.15063477	0.028808594	0	44330	0	0	0
609	610	610	Category L	0.17993164	0.14379883	1.0078125	-0.079345703	0.1887207	-0.4597168	0	0	15/11/2017	15	11	2017	15:40:05	56405	0	15	40	5	0	0.058349609	3.5513672	0.16308594	0.28979492	0.96972656	5.1308594	0.15161133	0	0	0	0	0	0	0	0	0	1.0251465	0.025146484	0.20068359	0.016601563	-0.14599609	0.037841797	0	44330	0	0	0
610	611	611	Category L	0.17993164	0.14379883	0.98388672	-0.078613281	0.19360352	-0.46240234	0	0	15/11/2017	15	11	2017	15:40:05	56405	0.1	15	40	5	0	0.058349609	3.5513672	0.16430664	0.27880859	0.97192383	3.3432617	0.13623047	0	0	0	0	0	0	0	0	0	1.0244141	0.024414063	0.16235352	0.015380859	-0.13500977	0.01171875	0	44330	0	0	0
611	612	612	Category L	0.16796875	0.13183594	0.98388672	-0.078613281	0.18896484	-0.46240234	0	0	15/11/2017	15	11	2017	15:40:05	56405	0.2	15	40	5	0	0.058349609	3.5513672	0.16699219	0.27148438	0.97460938	1.8745117	0.13989258	0	0	0	0	0	0	0	0	0	1.0253906	0.025390625	0.1496582	0.000732422	-0.13964844	0.009033203	0	44330	0	0	0
612	613	613	Category L	0.17993164	0.14379883	0.99584961	-0.080322266	0.18774414	-0.45947266	0	0	15/11/2017	15	11	2017	15:40:05	56405	0.3	15	40	5	0	0.058349609	3.5513672	0.16748047	0.26391602	0.97167969	1.534668	0.12329102	0	0	0	0	0	0	0	0	0	1.020752	0.020751953	0.15649414	0.012207031	-0.12011719	0.023925781	0	44330	0	0	0
613	614	614	Category L	0.19189453	0.11987305	0.99584961	-0.077880859	0.19287109	-0.46240234	0	0	15/11/2017	15	11	2017	15:40:05	56405	0.4	15	40	5	0	0.058349609	3.5513672	0.16772461	0.25292969	0.97216797	1.8479004	0.13720703	0	0	0	0	0	0	0	0	0	1.0185547	0.018554688	0.18066406	0.023925781	-0.13305664	0.0234375	0	44330	0	0	0
614	615	615	Category L	0.16796875	0.15576172	0.97192383	-0.080566406	0.18847656	-0.46142578	0	0	15/11/2017	15	11	2017	15:40:05	56405	0.5	15	40	5	0	0.058349609	3.5513672	0.16821289	0.24926758	0.97875977	2.0949707	0.09375	0	0	0	0	0	0	0	0	0	1.0239258	0.023925781	0.10058594	-0.000244141	-0.093505859	-0.006835938	0	44330	0	0	0
615	616	616	Category L	0.19189453	0.095947266	1.0197754	-0.073486328	0.18969727	-0.46044922	0	0	15/11/2017	15	11	2017	15:40:05	56405	0.6	15	40	5	0	0.058349609	3.5513672	0.16674805	0.24194336	0.97631836	1.5117188	0.15429688	0	0	0	0	0	0	0	0	0	1.0195313	0.01953125	0.21411133	0.024902344	-0.14599609	0.043212891	0	44330	0	0	0
616	617	617	Category L	0.19189453	0.11987305	0.98388672	-0.079833984	0.19091797	-0.46557617	0	0	15/11/2017	15	11	2017	15:40:05	56405	0.7	15	40	5	0	0.058349609	3.5513672	0.16625977	0.23950195	0.98071289	1.4099121	0.12255859	0	0	0	0	0	0	0	0	0	1.0231934	0.023193359	0.1484375	0.025390625	-0.11962891	0.002929688	0	44330	0	0	0
617	618	618	Category L	0.17993164	0.16796875	1.0319824	-0.073486328	0.18969727	-0.46044922	0	0	15/11/2017	15	11	2017	15:40:05	56405	0.8	15	40	5	0	0.058349609	3.5513672	0.16064453	0.234375	0.98657227	1.434082	0.082519531	0	0	0	0	0	0	0	0	0	1.0266113	0.026611328	0.13085938	0.019042969	-0.06640625	0.045166016	0	44330	0	0	0
618	619	619	Category L	0.17993164	0.14379883	1.0078125	-0.077880859	0.18994141	-0.46044922	0	0	15/11/2017	15	11	2017	15:40:05	56405	0.9	15	40	5	0	0.058349609	3.5513672	0.15527344	0.2265625	0.98950195	1.1757813	0.088378906	0	0	0	0	0	0	0	0	0	1.0270996	0.027099609	0.12548828	0.024414063	-0.082763672	0.018066406	0	44330	0	0	0
619	620	620	Category L	0.17993164	0.14379883	0.99584961	-0.076904297	0.18652344	-0.46044922	0	0	15/11/2017	15	11	2017	15:40:06	56406	0	15	40	6	0	0.058349609	3.5513672	0.14941406	0.22021484	0.98510742	0.085693359	0.083007813	0	0	0	0	0	0	0	0	0	1.0205078	0.020507813	0.11743164	0.030273438	-0.076416016	0.010498047	0	44330	0	0	0
620	621	621	Category L	0.17993164	0.15576172	0.98388672	-0.078613281	0.18994141	-0.46337891	0	0	15/11/2017	15	11	2017	15:40:06	56406	0.1	15	40	6	0	0.058349609	3.5513672	0.14648438	0.21386719	0.99487305	0.93896484	0.067871094	0	0	0	0	0	0	0	0	0	1.0280762	0.028076172	0.10253906	0.033447266	-0.058105469	-0.010986328	0	44330	0	0	0
621	622	622	Category L	0.17993164	0.16796875	0.99584961	-0.080566406	0.18847656	-0.46459961	0	0	15/11/2017	15	11	2017	15:40:06	56406	0.2	15	40	6	0	0.058349609	3.5513672	0.13818359	0.20288086	0.99633789	0.66992188	0.054199219	0	0	0	0	0	0	0	0	0	1.026123	0.026123047	0.077148438	0.041503906	-0.034912109	-0.000488281	0	44330	0	0	0
622	623	623	Category L	0.17993164	0.14379883	1.0319824	-0.073242188	0.18579102	-0.46240234	0	0	15/11/2017	15	11	2017	15:40:06	56406	0.3	15	40	6	0	0.058349609	3.5513672	0.13354492	0.19555664	0.99047852	0.69458008	0.080810547	0	0	0	0	0	0	0	0	0	1.0185547	0.018554688	0.13964844	0.046142578	-0.051757813	0.041259766	0	44330	0	0	0
623	624	624	Category L	0.16796875	0.11987305	0.99584961	-0.079589844	0.18994141	-0.46435547	0	0	15/11/2017	15	11	2017	15:40:06	56406	0.4	15	40	6	0	0.058349609	3.5513672	0.12744141	0.19799805	1.0024414	1.2277832	0.088134766	0	0	0	0	0	0	0	0	0	1.0297852	0.029785156	0.12524414	0.040283203	-0.078125	-0.006591797	0	44330	0	0	0
624	625	625	Category L	0.17993164	0.15576172	1.0197754	-0.077636719	0.18505859	-0.46264648	0	0	15/11/2017	15	11	2017	15:40:06	56406	0.5	15	40	6	0	0.058349609	3.5513672	0.14453125	0.19604492	1.0217285	1.3588867	0.053466797	0	0	0	0	0	0	0	0	0	1.0505371	0.050537109	0.077636719	0.03515625	-0.040283203	-0.001953125	0	44330	0	0	0
625	626	626	Category L	0.19189453	0.15576172	1.0197754	-0.077636719	0.18945313	-0.46435547	0	0	15/11/2017	15	11	2017	15:40:06	56406	0.6	15	40	6	0	0.058349609	3.5513672	0.14770508	0.1875	1.0126953	0.33691406	0.0546875	0	0	0	0	0	0	0	0	0	1.0405273	0.040527344	0.082763672	0.043945313	-0.031738281	0.006835938	0	44330	0	0	0
626	627	627	Category L	0.16796875	0.11987305	1.0197754	-0.078613281	0.1875	-0.46240234	0	0	15/11/2017	15	11	2017	15:40:06	56406	0.7	15	40	6	0	0.058349609	3.5513672	0.14599609	0.18115234	1.0102539	0.33984375	0.065673828	0	0	0	0	0	0	0	0	0	1.0366211	0.036621094	0.092773438	0.021728516	-0.061279297	0.009521484	0	44330	0	0	0
627	628	628	Category L	0.16796875	0.13183594	0.99584961	-0.077880859	0.18920898	-0.46044922	0	0	15/11/2017	15	11	2017	15:40:06	56406	0.8	15	40	6	0	0.058349609	3.5513672	0.14282227	0.17114258	1.0148926	0.71948242	0.050292969	0	0	0	0	0	0	0	0	0	1.0390625	0.0390625	0.083251953	0.024902344	-0.039306641	-0.019042969	0	44330	0	0	0
628	629	629	Category L	0.19189453	0.13183594	1.0078125	-0.077636719	0.19091797	-0.45947266	0	0	15/11/2017	15	11	2017	15:40:06	56406	0.9	15	40	6	0	0.058349609	3.5513672	0.14331055	0.1652832	1.001709	1.3442383	0.059082031	0	0	0	0	0	0	0	0	0	1.0253906	0.025390625	0.087890625	0.048339844	-0.033447266	0.005859375	0	44330	0	0	0
629	630	630	Category L	0.13183594	0.14379883	1.0319824	-0.075683594	0.18432617	-0.46362305	0	0	15/11/2017	15	11	2017	15:40:07	56407	0	15	40	7	0	0.058349609	3.5513672	0.14038086	0.16064453	1.0195313	2.5004883	0.022460938	0	0	0	0	0	0	0	0	0	1.041748	0.041748047	0.037841797	-0.008544922	-0.016845703	0.012207031	0	44330	0	0	0
630	631	631	Category L	0.17993164	0.14379883	1.0197754	-0.075195313	0.18969727	-0.46337891	0	0	15/11/2017	15	11	2017	15:40:07	56407	0.111	15	40	7	0	0.058837891	3.5578125	0.13720703	0.15966797	1.0202637	3.1616211	0.045410156	0	0	0	0	0	0	0	0	0	1.041748	0.041748047	0.058837891	0.042480469	-0.015869141	-0.000488281	0	44330	0	0	0
631	632	632	Category L	0.19189453	0.13183594	1.0078125	-0.065185547	0.19116211	-0.46044922	0	0	15/11/2017	15	11	2017	15:40:07	56407	0.222	15	40	7	0	0.058837891	3.5578125	0.13037109	0.15307617	1.0336914	2.7770996	0.069824219	0	0	0	0	0	0	0	0	0	1.0529785	0.052978516	0.10839844	0.061279297	-0.021240234	-0.025878906	0	44330	0	0	0
632	633	633	Category L	0.17993164	0.15576172	1.0197754	-0.061767578	0.19018555	-0.46655273	0	0	15/11/2017	15	11	2017	15:40:07	56407	0.333	15	40	7	0	0.058837891	3.5578125	0.12744141	0.14624023	1.0334473	2.5893555	0.054931641	0	0	0	0	0	0	0	0	0	1.0515137	0.051513672	0.075683594	0.052246094	0.009277344	-0.013671875	0	44330	0	0	0
633	634	634	Category L	0.17993164	0.11987305	1.0078125	-0.061279297	0.18603516	-0.46044922	0	0	15/11/2017	15	11	2017	15:40:07	56407	0.444	15	40	7	0	0.058837891	3.5578125	0.12573242	0.14306641	1.0241699	2.6865234	0.061035156	0	0	0	0	0	0	0	0	0	1.041748	0.041748047	0.09375	0.053955078	-0.023193359	-0.016357422	0	44330	0	0	0
634	635	635	Category L	0.19189453	0.15576172	1.0078125	-0.066162109	0.18798828	-0.46655273	0	0	15/11/2017	15	11	2017	15:40:07	56407	0.555	15	40	7	0	0.058837891	3.5578125	0.11572266	0.14599609	1.0339355	2.6933594	0.080810547	0	0	0	0	0	0	0	0	0	1.0505371	0.050537109	0.11157227	0.075927734	0.009521484	-0.026123047	0	44330	0	0	0
635	636	636	Category L	0.16796875	0.13183594	1.0197754	-0.066162109	0.18798828	-0.46655273	0	0	15/11/2017	15	11	2017	15:40:07	56407	0.666	15	40	7	0	0.058837891	3.5578125	0.11914063	0.14453125	1.0283203	2.3374023	0.051025391	0	0	0	0	0	0	0	0	0	1.045166	0.045166016	0.0703125	0.048583984	-0.012695313	-0.008544922	0	44330	0	0	0
636	637	637	Category L	0.19189453	0.095947266	1.0078125	-0.060546875	0.18359375	-0.46240234	0	0	15/11/2017	15	11	2017	15:40:07	56407	0.777	15	40	7	0	0.058837891	3.5578125	0.11523438	0.14746094	1.0327148	2.2766113	0.095458984	0	0	0	0	0	0	0	0	0	1.0495605	0.049560547	0.15307617	0.076416016	-0.051513672	-0.024902344	0	44330	0	0	0
637	638	638	Category L	0.17993164	0.13183594	1.0197754	-0.063232422	0.18530273	-0.46337891	0	0	15/11/2017	15	11	2017	15:40:07	56407	0.888	15	40	7	0	0.058837891	3.5578125	0.10546875	0.14331055	1.0402832	2.4003906	0.077880859	0	0	0	0	0	0	0	0	0	1.0554199	0.055419922	0.10620117	0.07421875	-0.011474609	-0.020507813	0	44330	0	0	0
638	639	639	Category L	0.19189453	0.11987305	1.0078125	-0.065185547	0.18945313	-0.46435547	0	0	15/11/2017	15	11	2017	15:40:08	56408	0	15	40	8	0	0.058837891	3.5578125	0.10205078	0.140625	1.0336914	2.248291	0.095703125	0	0	0	0	0	0	0	0	0	1.0480957	0.048095703	0.13647461	0.089599609	-0.020751953	-0.025878906	0	44330	0	0	0
639	640	640	Category L	0.17993164	0.10791016	1.0319824	-0.063476563	0.18774414	-0.46337891	0	0	15/11/2017	15	11	2017	15:40:08	56408	0.09	15	40	8	0	0.058837891	3.5578125	0.090820313	0.14233398	1.0458984	1.682373	0.096435547	0	0	0	0	0	0	0	0	0	1.0595703	0.059570313	0.13745117	0.088867188	-0.034423828	-0.013916016	0	44330	0	0	0
640	641	641	Category L	0.16796875	0.16796875	1.0197754	-0.065185547	0.18701172	-0.46337891	0	0	15/11/2017	15	11	2017	15:40:08	56408	0.181	15	40	8	0	0.058837891	3.5578125	0.089599609	0.14306641	1.0444336	1.3706055	0.085693359	0	0	0	0	0	0	0	0	0	1.0581055	0.058105469	0.12792969	0.078125	0.024658203	-0.024658203	0	44330	0	0	0
641	642	642	Category L	0.19189453	0.13183594	1.0197754	-0.065917969	0.18261719	-0.4675293	0	0	15/11/2017	15	11	2017	15:40:08	56408	0.272	15	40	8	0	0.058837891	3.5578125	0.087402344	0.14233398	1.0378418	1.3608398	0.10644531	0	0	0	0	0	0	0	0	0	1.0512695	0.051269531	0.13305664	0.10424805	-0.010498047	-0.018066406	0	44330	0	0	0
642	643	643	Category L	0.16796875	0.13183594	1.0319824	-0.064453125	0.19042969	-0.46240234	0	0	15/11/2017	15	11	2017	15:40:08	56408	0.363	15	40	8	0	0.058837891	3.5578125	0.075683594	0.13916016	1.043457	1.1818848	0.093261719	0	0	0	0	0	0	0	0	0	1.0554199	0.055419922	0.11108398	0.092041016	-0.007324219	-0.011474609	0	44330	0	0	0
643	644	644	Category L	0.16796875	0.14379883	1.0078125	-0.063232422	0.18896484	-0.46240234	0	0	15/11/2017	15	11	2017	15:40:08	56408	0.454	15	40	8	0	0.058837891	3.5578125	0.071289063	0.13549805	1.0397949	0.80102539	0.10180664	0	0	0	0	0	0	0	0	0	1.0510254	0.051025391	0.13647461	0.096435547	0.008056641	-0.031982422	0	44330	0	0	0
644	645	645	Category L	0.19189453	0.13183594	1.0078125	-0.063232422	0.18530273	-0.4675293	0	0	15/11/2017	15	11	2017	15:40:08	56408	0.545	15	40	8	0	0.058837891	3.5578125	0.067871094	0.13598633	1.0375977	0.17993164	0.12744141	0	0	0	0	0	0	0	0	0	1.048584	0.048583984	0.15795898	0.1237793	-0.004150391	-0.029785156	0	44330	0	0	0
645	646	646	Category L	0.16796875	0.16796875	1.0078125	-0.063720703	0.18945313	-0.46044922	0	0	15/11/2017	15	11	2017	15:40:08	56408	0.636	15	40	8	0	0.058837891	3.5578125	0.061767578	0.13720703	1.0410156	0.047363281	0.11523438	0	0	0	0	0	0	0	0	0	1.0517578	0.051757813	0.16992188	0.10595703	0.030517578	-0.033203125	0	44330	0	0	0
646	647	647	Category L	0.16796875	0.14379883	0.98388672	-0.065185547	0.18798828	-0.46240234	0	0	15/11/2017	15	11	2017	15:40:08	56408	0.727	15	40	8	0	0.058837891	3.5578125	0.051513672	0.13989258	1.0407715	0.43798828	0.12939453	0	0	0	0	0	0	0	0	0	1.0515137	0.051513672	0.17675781	0.11621094	0.003662109	-0.056884766	0	44330	0	0	0
647	648	648	Category L	0.15576172	0.14379883	0.99584961	-0.061035156	0.18579102	-0.4675293	0	0	15/11/2017	15	11	2017	15:40:08	56408	0.818	15	40	8	0	0.058837891	3.5578125	0.048828125	0.13891602	1.0388184	0.87353516	0.11523438	0	0	0	0	0	0	0	0	0	1.0490723	0.049072266	0.15478516	0.10668945	0.004638672	-0.04296875	0	44330	0	0	0
648	649	649	Category L	0.16796875	0.14379883	0.99584961	-0.060546875	0.18530273	-0.46435547	0	0	15/11/2017	15	11	2017	15:40:08	56408	0.909	15	40	8	0	0.058837891	3.5578125	0.044921875	0.13769531	1.0402832	1.0266113	0.13061523	0	0	0	0	0	0	0	0	0	1.050293	0.050292969	0.17333984	0.12280273	0.005859375	-0.044433594	0	44330	0	0	0
649	650	650	Category L	0.17993164	0.11987305	0.99584961	-0.060791016	0.18701172	-0.46240234	0	0	15/11/2017	15	11	2017	15:40:09	56409	0	15	40	9	0	0.058837891	3.5578125	0.040771484	0.13574219	1.0410156	0.65820313	0.14697266	0	0	0	0	0	0	0	0	0	1.0507813	0.05078125	0.20019531	0.13891602	-0.015869141	-0.045166016	0	44330	0	0	0
650	651	651	Category L	0.17993164	0.14379883	1.0078125	-0.061523438	0.18701172	-0.46655273	0	0	15/11/2017	15	11	2017	15:40:09	56409	0.1	15	40	9	0	0.058837891	3.5578125	0.037597656	0.13476563	1.0419922	0.75610352	0.14624023	0	0	0	0	0	0	0	0	0	1.0512695	0.051269531	0.18530273	0.14208984	0.008789063	-0.034179688	0	44330	0	0	0
651	652	652	Category L	0.17993164	0.13183594	1.0319824	-0.061523438	0.18847656	-0.46337891	0	0	15/11/2017	15	11	2017	15:40:09	56409	0.2	15	40	9	0	0.058837891	3.5578125	0.032470703	0.13696289	1.0437012	3.1586914	0.14770508	0	0	0	0	0	0	0	0	0	1.0529785	0.052978516	0.1640625	0.1472168	-0.005126953	-0.01171875	0	44330	0	0	0
652	653	653	Category L	0.17993164	0.14379883	1.0197754	-0.061523438	0.18530273	-0.46337891	0	0	15/11/2017	15	11	2017	15:40:09	56409	0.3	15	40	9	0	0.058837891	3.5578125	0.027832031	0.13720703	1.0405273	7.2507324	0.15356445	0	0	0	0	0	0	0	0	0	1.0500488	0.050048828	0.17919922	0.15185547	0.006347656	-0.020751953	0	44330	0	0	0
653	654	654	Category L	0.16796875	0.16796875	1.0319824	-0.059570313	0.18286133	-0.46435547	0	0	15/11/2017	15	11	2017	15:40:09	56409	0.4	15	40	9	0	0.058837891	3.5578125	0.022460938	0.13427734	1.0412598	14.272705	0.14941406	0	0	0	0	0	0	0	0	0	1.0500488	0.050048828	0.18823242	0.14526367	0.033447266	-0.009277344	0	44330	0	0	0
654	655	655	Category L	0.16796875	0.15576172	0.99584961	-0.059814453	0.18701172	-0.46411133	0	0	15/11/2017	15	11	2017	15:40:09	56409	0.5	15	40	9	0	0.058837891	3.5578125	0.018066406	0.13110352	1.0456543	28.633057	0.15942383	0	0	0	0	0	0	0	0	0	1.0539551	0.053955078	0.22387695	0.1496582	0.024414063	-0.049804688	0	44330	0	0	0
655	656	656	Category L	0.16796875	0.17993164	1.0078125	-0.059814453	0.18432617	-0.46313477	0	0	15/11/2017	15	11	2017	15:40:09	56409	0.6	15	40	9	0	0.058837891	3.5578125	0.010498047	0.13232422	1.0454102	47.635742	0.16870117	0	0	0	0	0	0	0	0	0	1.0537109	0.053710938	0.24243164	0.15722656	0.047363281	-0.037597656	0	44330	0	0	0
656	657	657	Category J	-0.21582031	0.20385742	1.1279297	0.25512695	0.074951172	-0.41821289	0	0	15/11/2017	15	11	2017	15:40:13	56413	0.3	15	40	13	0	0.05859375	3.4949707	0.004150391	0.13110352	1.0429688	70.872559	0.24682617	0	0	0	0	0	0	0	0	0	1.0512695	0.051269531	0.37744141	-0.2199707	0.072509766	0.084716797	0	44330	0	0	0
657	658	658	Category J	-0.26391602	0.20385742	1.1037598	0.26293945	0.14575195	-0.39819336	0	0	15/11/2017	15	11	2017	15:40:13	56413	0.4	15	40	13	0	0.05859375	3.4949707	0.001220703	0.13256836	1.0429688	90.399658	0.28125	0	0	0	0	0	0	0	0	0	1.0512695	0.051269531	0.3972168	-0.26513672	0.071044922	0.060546875	0	44330	0	0	0
658	659	659	Category J	-0.40795898	0.20385742	0.65991211	0.19482422	0.12573242	-0.43847656	0	0	15/11/2017	15	11	2017	15:40:13	56413	0.5	15	40	13	0	0.05859375	3.4949707	-0.001464844	0.13256836	1.0454102	104.45361	0.56445313	0	0	0	0	0	0	0	0	0	1.0537109	0.053710938	0.86279297	-0.40625	0.071044922	-0.38549805	0	44330	0	0	0
659	660	660	Category J	-0.10791016	0.095947266	1.9438477	0.22412109	0.14697266	-0.41137695	0	0	15/11/2017	15	11	2017	15:40:13	56413	0.6	15	40	13	0	0.05859375	3.4949707	-0.008056641	0.13574219	1.0510254	115.84668	0.89916992	0	0	0	0	0	0	0	0	0	1.0598145	0.059814453	1.0324707	-0.099609375	-0.039794922	0.89257813	0	44330	0	0	0
660	661	661	Category J	-0.35986328	0.14379883	1.1999512	0.27709961	0.10913086	-0.39648438	0	0	15/11/2017	15	11	2017	15:40:13	56413	0.7	15	40	13	0	0.05859375	3.4949707	-0.010498047	0.13549805	1.0471191	118.41211	0.38110352	0	0	0	0	0	0	0	0	0	1.0559082	0.055908203	0.51000977	-0.34912109	0.008056641	0.15258789	0	44330	0	0	0
661	662	662	Category J	-0.40795898	-0.023925781	0	0.14331055	0.12133789	-0.45605469	0	0	15/11/2017	15	11	2017	15:40:13	56413	0.8	15	40	13	0	0.05859375	3.4949707	-0.012695313	0.13574219	1.052002	113.88477	1.1350098	0	0	0	0	0	0	0	0	0	1.060791	0.060791016	1.6069336	-0.39501953	-0.15966797	-1.052002	0	44330	0	0	0
662	663	663	Category J	-0.26391602	0.27587891	1.9199219	0.18505859	0.10888672	-0.44384766	0	0	15/11/2017	15	11	2017	15:40:13	56413	0.9	15	40	13	0	0.05859375	3.4949707	-0.013916016	0.13232422	1.0568848	98.649658	0.90966797	0	0	0	0	0	0	0	0	0	1.0651855	0.065185547	1.2563477	-0.24975586	0.14331055	0.86279297	0	44330	0	0	0
663	664	664	Category J	1.4758301	0.44384766	2.2919922	0.15698242	0.15454102	-0.44238281	0	0	15/11/2017	15	11	2017	15:40:14	56414	0	15	40	14	0	0.05859375	3.4949707	-0.016601563	0.13134766	1.0568848	89.018799	1.9621582	0	0	0	0	0	0	0	0	0	1.0651855	0.065185547	3.0397949	1.4924316	0.31225586	1.2348633	0	44330	0	0	0
664	665	665	Category J	0.2277832	0.023925781	0.023925781	0.13378906	0.1184082	-0.46533203	0	0	15/11/2017	15	11	2017	15:40:14	56414	0.111	15	40	14	0	0.05859375	3.4949707	-0.022460938	0.12866211	1.0556641	72.983398	1.0668945	0	0	0	0	0	0	0	0	0	1.0637207	0.063720703	1.3869629	0.25024414	-0.10473633	-1.0317383	0	44330	0	0	0
665	666	666	Category J	-0.059814453	0.095947266	0.73193359	0.19775391	0.14306641	-0.43017578	0	0	15/11/2017	15	11	2017	15:40:14	56414	0.222	15	40	14	0	0.05859375	3.4949707	-0.021484375	0.12695313	1.0537109	45.430908	0.32543945	0	0	0	0	0	0	0	0	0	1.0615234	0.061523438	0.39086914	-0.038085938	-0.031005859	-0.32177734	0	44330	0	0	0
666	667	667	Category J	0.011962891	-0.011962891	1.5959473	0.17431641	0.11157227	-0.4519043	0	0	15/11/2017	15	11	2017	15:40:14	56414	0.333	15	40	14	0	0.05859375	3.4949707	-0.021484375	0.12597656	1.0549316	21.981689	0.55908203	0	0	0	0	0	0	0	0	0	1.0625	0.0625	0.71240234	0.033447266	-0.13793945	0.54077148	0	44330	0	0	0
667	668	668	Category J	0.21582031	0.023925781	0.20385742	0.2890625	0.12597656	-0.38085938	0	0	15/11/2017	15	11	2017	15:40:14	56414	0.444	15	40	14	0	0.05859375	3.4949707	-0.0234375	0.1237793	1.0563965	7.0910645	0.89135742	0	0	0	0	0	0	0	0	0	1.0639648	0.063964844	1.1921387	0.23925781	-0.099853516	-0.85253906	0	44330	0	0	0
668	669	669	Category J	-0.25195313	0.41992188	1.7878418	0.13476563	0.15649414	-0.4465332	0	0	15/11/2017	15	11	2017	15:40:14	56414	0.555	15	40	14	0	0.05859375	3.4949707	-0.031005859	0.12011719	1.0571289	4.3742676	0.81982422	0	0	0	0	0	0	0	0	0	1.0644531	0.064453125	1.2509766	-0.22070313	0.29956055	0.73046875	0	44330	0	0	0
669	670	670	Category J	-0.17993164	0.14379883	0.671875	0.074951172	0.13110352	-0.46948242	0	0	15/11/2017	15	11	2017	15:40:14	56414	0.666	15	40	14	0	0.05859375	3.4949707	-0.030273438	0.12060547	1.0544434	6.0349121	0.41162109	0	0	0	0	0	0	0	0	0	1.0617676	0.061767578	0.55541992	-0.1496582	0.022949219	-0.38256836	0	44330	0	0	0
670	671	671	Category J	-0.43188477	0.035888672	1.9199219	0.19091797	0.16235352	-0.42675781	0	0	15/11/2017	15	11	2017	15:40:14	56414	0.777	15	40	14	0	0.058837891	3.4853027	-0.033203125	0.12109375	1.0568848	7.545166	0.95410156	0	0	0	0	0	0	0	0	0	1.0644531	0.064453125	1.3466797	-0.3984375	-0.085205078	0.86279297	0	44330	0	0	0
671	672	672	Category J	-0.21582031	0.047851563	0.83984375	0.076171875	0.12280273	-0.47363281	0	0	15/11/2017	15	11	2017	15:40:14	56414	0.888	15	40	14	0	0.058837891	3.4853027	-0.032958984	0.11962891	1.0568848	1.572998	0.29272461	0	0	0	0	0	0	0	0	0	1.0639648	0.063964844	0.47167969	-0.18261719	-0.071777344	-0.21704102	0	44330	0	0	0
672	673	673	Category J	-0.023925781	0.095947266	0.43188477	0.25537109	0.13232422	-0.40234375	0	0	15/11/2017	15	11	2017	15:40:15	56415	0	15	40	15	0	0.058837891	3.4853027	-0.035888672	0.11938477	1.0563965	13.258057	0.62524414	0	0	0	0	0	0	0	0	0	1.0639648	0.063964844	0.66040039	0.011962891	-0.0234375	-0.62451172	0	44330	0	0	0
673	674	674	Category J	-0.59985352	0.40795898	1.7878418	0.11914063	0.16943359	-0.45043945	0	0	15/11/2017	15	11	2017	15:40:15	56415	0.1	15	40	15	0	0.058837891	3.4853027	-0.041015625	0.11987305	1.0561523	15.137451	0.96435547	0	0	0	0	0	0	0	0	0	1.0637207	0.063720703	1.578125	-0.55859375	0.2878418	0.73144531	0	44330	0	0	0
674	675	675	Category J	0.43188477	0.047851563	0.52783203	0.14086914	0.15234375	-0.45361328	0	0	15/11/2017	15	11	2017	15:40:15	56415	0.2	15	40	15	0	0.058837891	3.4853027	-0.045410156	0.12036133	1.0541992	18.133301	0.71435547	0	0	0	0	0	0	0	0	0	1.0620117	0.062011719	1.0766602	0.47729492	-0.072509766	-0.52636719	0	44330	0	0	0
675	676	676	Category J	-0.13183594	0.37182617	1.3679199	0.26928711	0.14135742	-0.39111328	0	0	15/11/2017	15	11	2017	15:40:15	56415	0.3	15	40	15	0	0.058837891	3.4853027	-0.051025391	0.12451172	1.0595703	25.837891	0.40307617	0	0	0	0	0	0	0	0	0	1.0681152	0.068115234	0.63574219	-0.080566406	0.24707031	0.30810547	0	44330	0	0	0
676	677	677	Category J	-0.58789063	-0.17993164	1.619873	0.15454102	0.10888672	-0.45507813	0	0	15/11/2017	15	11	2017	15:40:15	56415	0.4	15	40	15	0	0.058837891	3.4853027	-0.052734375	0.12768555	1.0578613	26.135742	0.83447266	0	0	0	0	0	0	0	0	0	1.0668945	0.066894531	1.4042969	-0.53491211	-0.30761719	0.56176758	0	44330	0	0	0
677	678	678	Category J	-0.095947266	-0.047851563	0.47998047	0.22729492	0.080078125	-0.43066406	0	0	15/11/2017	15	11	2017	15:40:15	56415	0.5	15	40	15	0	0.058837891	3.4853027	-0.056884766	0.13012695	1.0571289	20.77417	0.60522461	0	0	0	0	0	0	0	0	0	1.0666504	0.066650391	0.79418945	-0.038818359	-0.17797852	-0.57714844	0	44330	0	0	0
678	679	679	Category J	-0.70776367	0.29980469	1.9799805	0.21850586	0.13500977	-0.42358398	0	0	15/11/2017	15	11	2017	15:40:15	56415	0.6	15	40	15	0	0.058837891	3.4853027	-0.062744141	0.13061523	1.0546875	8.9362793	1.1401367	0	0	0	0	0	0	0	0	0	1.0646973	0.064697266	1.7390137	-0.64477539	0.16894531	0.92504883	0	44330	0	0	0
679	680	680	Category J	0.095947266	0.20385742	0.87597656	0.14404297	0.14257813	-0.45166016	0	0	15/11/2017	15	11	2017	15:40:15	56415	0.7	15	40	15	0	0.058837891	3.4853027	-0.065917969	0.13012695	1.0529785	6.484375	0.25073242	0	0	0	0	0	0	0	0	0	1.0629883	0.062988281	0.41235352	0.16186523	0.073486328	-0.17700195	0	44330	0	0	0
680	681	681	Category J	0.023925781	0.095947266	0.51586914	0.25	0.15380859	-0.39624023	0	0	15/11/2017	15	11	2017	15:40:15	56415	0.8	15	40	15	0	0.058837891	3.4853027	-0.070068359	0.12890625	1.0541992	2.7729492	0.54760742	0	0	0	0	0	0	0	0	0	1.0644531	0.064453125	0.66577148	0.093994141	-0.032958984	-0.53833008	0	44330	0	0	0
681	682	682	Category J	-0.74389648	-0.095947266	1.4519043	0.1953125	0.16088867	-0.42260742	0	0	15/11/2017	15	11	2017	15:40:15	56415	0.9	15	40	15	0	0.058837891	3.4853027	-0.073730469	0.12695313	1.0554199	4.4587402	0.80981445	0	0	0	0	0	0	0	0	0	1.0654297	0.065429688	1.2893066	-0.66992188	-0.22290039	0.39624023	0	44330	0	0	0
682	683	683	Category J	-0.16796875	-0.14379883	0.7199707	0.11499023	0.11352539	-0.4675293	0	0	15/11/2017	15	11	2017	15:40:16	56416	0	15	40	16	0	0.058837891	3.4853027	-0.077148438	0.12768555	1.0563965	3.739502	0.44165039	0	0	0	0	0	0	0	0	0	1.0668945	0.066894531	0.69873047	-0.090576172	-0.27148438	-0.33642578	0	44330	0	0	0
683	684	684	Category J	-0.095947266	0.16796875	0.83984375	0.20581055	0.12866211	-0.42529297	0	0	15/11/2017	15	11	2017	15:40:16	56416	0.1	15	40	16	0	0.058837891	3.4853027	-0.08203125	0.12695313	1.0561523	0.87670898	0.22070313	0	0	0	0	0	0	0	0	0	1.0668945	0.066894531	0.27099609	-0.013671875	0.040771484	-0.21630859	0	44330	0	0	0
684	685	685	Category J	-0.31176758	0.26391602	1.2719727	0.15551758	0.15039063	-0.44628906	0	0	15/11/2017	15	11	2017	15:40:16	56416	0.2	15	40	16	0	0.058837891	3.4853027	-0.082763672	0.12768555	1.0541992	0.24267578	0.34399414	0	0	0	0	0	0	0	0	0	1.0649414	0.064941406	0.58276367	-0.22875977	0.13598633	0.2175293	0	44330	0	0	0
685	686	686	Category J	-0.61181641	0.39599609	0.97192383	0.12573242	0.18408203	-0.44213867	0	0	15/11/2017	15	11	2017	15:40:16	56416	0.3	15	40	16	0	0.058837891	3.4853027	-0.086425781	0.12719727	1.0517578	0.38574219	0.59521484	0	0	0	0	0	0	0	0	0	1.0629883	0.062988281	0.87353516	-0.52514648	0.26855469	-0.079833984	0	44330	0	0	0
686	687	687	Category J	-0.047851563	0.023925781	0.86376953	0.10351563	0.16943359	-0.45654297	0	0	15/11/2017	15	11	2017	15:40:16	56416	0.4	15	40	16	0	0.058837891	3.4853027	-0.093017578	0.12792969	1.0541992	0.63891602	0.22167969	0	0	0	0	0	0	0	0	0	1.065918	0.065917969	0.33959961	0.045166016	-0.10400391	-0.19042969	0	44330	0	0	0
687	688	688	Category J	-0.10791016	0.059814453	1.1159668	0.19433594	0.15820313	-0.42773438	0	0	15/11/2017	15	11	2017	15:40:16	56416	0.5	15	40	16	0	0.058837891	3.4853027	-0.096191406	0.12890625	1.0527344	0.32885742	0.094238281	0	0	0	0	0	0	0	0	0	1.0649414	0.064941406	0.14379883	-0.011474609	-0.069091797	0.062988281	0	44330	0	0	0
688	689	689	Category E	-0.14379883	0	1.0559082	0.23120117	0.11230469	-0.42285156	0	0	15/11/2017	15	11	2017	15:40:16	56416	0.9	15	40	16	0	0.058837891	3.4853027	-0.099853516	0.12744141	1.0532227	0.16796875	0.13476563	0	0	0	0	0	0	0	0	0	1.0656738	0.065673828	0.17382813	-0.043701172	-0.12744141	0.002441406	0	44330	0	0	0
689	690	690	Category E	-0.071777344	0.059814453	1.079834	0.26586914	0.079833984	-0.41186523	0	0	15/11/2017	15	11	2017	15:40:17	56417	0	15	40	17	0	0.058837891	3.4853027	-0.10180664	0.12768555	1.0554199	0.72436523	0.078125	0	0	0	0	0	0	0	0	0	1.0681152	0.068115234	0.12231445	0.030029297	-0.067871094	0.024169922	0	44330	0	0	0
690	691	691	Category E	-0.2277832	0.32397461	1.1159668	0.26416016	0.13354492	-0.39819336	0	0	15/11/2017	15	11	2017	15:40:17	56417	0.1	15	40	17	0	0.058837891	3.4853027	-0.10620117	0.12719727	1.0568848	0.31884766	0.23852539	0	0	0	0	0	0	0	0	0	1.0698242	0.069824219	0.37695313	-0.12133789	0.1965332	0.058837891	0	44330	0	0	0
691	692	692	Category E	-0.21582031	0.15576172	0.74389648	0.21850586	0.12084961	-0.42626953	0	0	15/11/2017	15	11	2017	15:40:17	56417	0.2	15	40	17	0	0.058837891	3.4853027	-0.11157227	0.12792969	1.0556641	0.52807617	0.32983398	0	0	0	0	0	0	0	0	0	1.0690918	0.069091797	0.44360352	-0.10400391	0.027587891	-0.31176758	0	44330	0	0	0
692	693	693	Category E	-0.25195313	-0.095947266	1.0439453	0.21728516	0.15087891	-0.41748047	0	0	15/11/2017	15	11	2017	15:40:17	56417	0.3	15	40	17	0	0.058837891	3.4853027	-0.11474609	0.12890625	1.0554199	1.7900391	0.26367188	0	0	0	0	0	0	0	0	0	1.0693359	0.069335938	0.37353516	-0.13696289	-0.22485352	-0.011474609	0	44330	0	0	0
693	694	694	Category E	-0.14379883	-0.14379883	1.3439941	0.23486328	0.18115234	-0.39990234	0	0	15/11/2017	15	11	2017	15:40:17	56417	0.4	15	40	17	0	0.058837891	3.4853027	-0.11889648	0.12890625	1.0561523	3.4936523	0.3972168	0	0	0	0	0	0	0	0	0	1.0705566	0.070556641	0.58520508	-0.024658203	-0.27270508	0.28759766	0	44330	0	0	0
694	695	695	Category E	-0.45581055	0.26391602	0.95996094	0.2800293	0.13769531	-0.39086914	0	0	15/11/2017	15	11	2017	15:40:17	56417	0.5	15	40	17	0	0.058837891	3.4853027	-0.12329102	0.12915039	1.0551758	2.6520996	0.37109375	0	0	0	0	0	0	0	0	0	1.0700684	0.070068359	0.56225586	-0.33227539	0.13452148	-0.095214844	0	44330	0	0	0
695	696	696	Category E	-0.29980469	0	0.82788086	0.15600586	0.075927734	-0.46166992	0	0	15/11/2017	15	11	2017	15:40:17	56417	0.6	15	40	17	0	0.058837891	3.4853027	-0.12646484	0.12646484	1.0583496	2.2822266	0.31469727	0	0	0	0	0	0	0	0	0	1.0734863	0.073486328	0.53027344	-0.1730957	-0.12646484	-0.23046875	0	44330	0	0	0
696	697	697	Category E	-0.047851563	0.2277832	0.97192383	0.26196289	0.1003418	-0.41088867	0	0	15/11/2017	15	11	2017	15:40:17	56417	0.7	15	40	17	0	0.058837891	3.4853027	-0.12988281	0.12329102	1.059082	3.8076172	0.15893555	0	0	0	0	0	0	0	0	0	1.0742188	0.07421875	0.27392578	0.08203125	0.10424805	-0.087158203	0	44330	0	0	0
697	698	698	Category E	-0.059814453	0.17993164	1.2358398	0.23022461	0.093505859	-0.42919922	0	0	15/11/2017	15	11	2017	15:40:17	56417	0.8	15	40	17	0	0.058837891	3.4853027	-0.12890625	0.12109375	1.0578613	7.2475586	0.19946289	0	0	0	0	0	0	0	0	0	1.0725098	0.072509766	0.30566406	0.069091797	0.05859375	0.17773438	0	44330	0	0	0
698	699	699	Category E	-0.3359375	0.39599609	1.4519043	0.2175293	0.11572266	-0.42822266	0	0	15/11/2017	15	11	2017	15:40:17	56417	0.9	15	40	17	0	0.058837891	3.4853027	-0.12866211	0.11914063	1.0549316	6.5339355	0.52612305	0	0	0	0	0	0	0	0	0	1.0695801	0.069580078	0.88037109	-0.20703125	0.27661133	0.39672852	0	44330	0	0	0
699	700	700	Category E	-0.023925781	0.11987305	0.69580078	0.001953125	0.10864258	-0.48852539	0	0	15/11/2017	15	11	2017	15:40:18	56418	0	15	40	18	0	0.058837891	3.4853027	-0.1237793	0.11645508	1.0568848	1.0209961	0.37475586	0	0	0	0	0	0	0	0	0	1.0705566	0.070556641	0.46435547	0.099853516	0.003173828	-0.36108398	0	44330	0	0	0
700	701	701	Category E	0	0.17993164	1.3679199	0.1862793	0.11865234	-0.44165039	0	0	15/11/2017	15	11	2017	15:40:18	56418	0.1	15	40	18	0	0.058837891	3.4853027	-0.1237793	0.11791992	1.046875	3.6696777	0.34936523	0	0	0	0	0	0	0	0	0	1.060791	0.060791016	0.50634766	0.1237793	0.061767578	0.32080078	0	44330	0	0	0
701	702	702	Category E	0.095947266	-0.10791016	1.3798828	0.16015625	0.16699219	-0.44116211	0	0	15/11/2017	15	11	2017	15:40:18	56418	0.2	15	40	18	0	0.058837891	3.4853027	-0.11962891	0.11572266	1.046875	8.755127	0.45532227	0	0	0	0	0	0	0	0	0	1.0600586	0.060058594	0.77197266	0.21557617	-0.22363281	0.33276367	0	44330	0	0	0
702	703	703	Category E	-0.047851563	0.059814453	1.0439453	0.18066406	0.14624023	-0.43823242	0	0	15/11/2017	15	11	2017	15:40:18	56418	0.3	15	40	18	0	0.058837891	3.4853027	-0.11938477	0.1159668	1.0600586	19.393555	0.092529297	0	0	0	0	0	0	0	0	0	1.0732422	0.073242188	0.14428711	0.071533203	-0.056152344	-0.016113281	0	44330	0	0	0
703	704	704	Category E	-0.29980469	-0.095947266	0.89990234	0.053466797	0.17822266	-0.46508789	0	0	15/11/2017	15	11	2017	15:40:18	56418	0.4	15	40	18	0	0.058837891	3.4853027	-0.12036133	0.11523438	1.0473633	35.780762	0.3137207	0	0	0	0	0	0	0	0	0	1.0605469	0.060546875	0.53808594	-0.17919922	-0.21118164	-0.14746094	0	44330	0	0	0
704	705	705	Category E	0.25195313	0.023925781	0.85180664	0.057128906	0.18139648	-0.45654297	0	0	15/11/2017	15	11	2017	15:40:18	56418	0.5	15	40	18	0	0.058837891	3.4853027	-0.13964844	0.11132813	1.0339355	43.913818	0.44067383	0	0	0	0	0	0	0	0	0	1.0493164	0.049316406	0.66137695	0.39160156	-0.087402344	-0.18212891	0	44330	0	0	0
705	706	706	Category E	0.20385742	0.071777344	1.1159668	0.048339844	0.19262695	-0.45458984	0	0	15/11/2017	15	11	2017	15:40:18	56418	0.6	15	40	18	0	0.058349609	3.5175293	-0.14331055	0.11181641	1.0461426	43.300293	0.35620117	0	0	0	0	0	0	0	0	0	1.0617676	0.061767578	0.45703125	0.34716797	-0.040039063	0.069580078	0	44330	0	0	0
706	707	707	Category E	0	-0.047851563	1.1518555	0.12939453	0.18139648	-0.44433594	0	0	15/11/2017	15	11	2017	15:40:18	56418	0.7	15	40	18	0	0.058349609	3.5175293	-0.14697266	0.1105957	1.0495605	44.196045	0.23901367	0	0	0	0	0	0	0	0	0	1.0656738	0.065673828	0.40771484	0.14697266	-0.15844727	0.10205078	0	44330	0	0	0
707	708	708	Category E	-0.41992188	-0.15576172	1.0439453	0.045654297	0.17553711	-0.46386719	0	0	15/11/2017	15	11	2017	15:40:18	56418	0.8	15	40	18	0	0.058349609	3.5175293	-0.14941406	0.11083984	1.0405273	46.62207	0.37963867	0	0	0	0	0	0	0	0	0	1.0568848	0.056884766	0.5402832	-0.27026367	-0.26660156	0.003173828	0	44330	0	0	0
708	709	709	Category E	0.25195313	0.15576172	0.80395508	0.036376953	0.1640625	-0.46630859	0	0	15/11/2017	15	11	2017	15:40:18	56418	0.9	15	40	18	0	0.058349609	3.5175293	-0.15795898	0.11083984	1.0498047	41.081299	0.48022461	0	0	0	0	0	0	0	0	0	1.067627	0.067626953	0.70092773	0.40991211	0.044677734	-0.24584961	0	44330	0	0	0
709	710	710	Category E	-0.10791016	0.19189453	1.223877	0.10424805	0.15625	-0.45581055	0	0	15/11/2017	15	11	2017	15:40:19	56419	0	15	40	19	0	0.058349609	3.5175293	-0.15820313	0.10571289	1.0383301	25.014648	0.21044922	0	0	0	0	0	0	0	0	0	1.0554199	0.055419922	0.32177734	0.050292969	0.0859375	0.18530273	0	44330	0	0	0
710	711	711	Category E	0.20385742	0.023925781	1.0078125	0.13989258	0.13867188	-0.45166016	0	0	15/11/2017	15	11	2017	15:40:19	56419	0.1	15	40	19	0	0.058349609	3.5175293	-0.16308594	0.10473633	1.0422363	7.1547852	0.37719727	0	0	0	0	0	0	0	0	0	1.0600586	0.060058594	0.48217773	0.36694336	-0.080810547	-0.034423828	0	44330	0	0	0
711	712	712	Category E	-0.047851563	0.11987305	0.98388672	0.22241211	0.11083984	-0.42504883	0	0	15/11/2017	15	11	2017	15:40:19	56419	0.2	15	40	19	0	0.058349609	3.5175293	-0.16552734	0.10473633	1.0307617	6.7783203	0.12768555	0	0	0	0	0	0	0	0	0	1.0490723	0.049072266	0.1796875	0.11767578	0.014892578	-0.046875	0	44330	0	0	0
712	713	713	Category E	-0.23999023	0.19189453	0.98388672	0.22265625	0.060302734	-0.43383789	0	0	15/11/2017	15	11	2017	15:40:19	56419	0.3	15	40	19	0	0.058349609	3.5175293	-0.16552734	0.10375977	1.0319824	26.172607	0.12475586	0	0	0	0	0	0	0	0	0	1.0505371	0.050537109	0.21044922	-0.07421875	0.087890625	-0.048095703	0	44330	0	0	0
713	714	714	Category E	-0.16796875	0.15576172	0.86376953	0.2199707	0.021484375	-0.44360352	0	0	15/11/2017	15	11	2017	15:40:19	56419	0.4	15	40	19	0	0.058349609	3.5175293	-0.17163086	0.10424805	1.0358887	50.101074	0.1796875	0	0	0	0	0	0	0	0	0	1.0554199	0.055419922	0.22729492	0.003662109	0.051269531	-0.17211914	0	44330	0	0	0
714	715	715	Category E	-0.26391602	0.49194336	1.4399414	0.27197266	-0.002929688	-0.41381836	0	0	15/11/2017	15	11	2017	15:40:19	56419	0.5	15	40	19	0	0.058349609	3.5175293	-0.17041016	0.10009766	1.0268555	68.583496	0.5769043	0	0	0	0	0	0	0	0	0	1.0456543	0.045654297	0.89819336	-0.093261719	0.39160156	0.4128418	0	44330	0	0	0
715	716	716	Category E	0.035888672	0.37182617	0.87597656	0.26611328	-0.038818359	-0.41552734	0	0	15/11/2017	15	11	2017	15:40:19	56419	0.6	15	40	19	0	0.058349609	3.5175293	-0.18212891	0.099609375	1.0319824	76.710938	0.38208008	0	0	0	0	0	0	0	0	0	1.0527344	0.052734375	0.64624023	0.21801758	0.27197266	-0.15600586	0	44330	0	0	0
716	717	717	Category E	-0.14379883	0.29980469	0.94799805	0.30761719	-0.023193359	-0.39038086	0	0	15/11/2017	15	11	2017	15:40:19	56419	0.7	15	40	19	0	0.058349609	3.5175293	-0.18554688	0.095703125	1.0268555	78.943848	0.22265625	0	0	0	0	0	0	0	0	0	1.0478516	0.047851563	0.32470703	0.041748047	0.20385742	-0.078857422	0	44330	0	0	0
717	718	718	Category E	-0.27587891	0.16796875	0.82788086	0.24682617	-0.04296875	-0.42089844	0	0	15/11/2017	15	11	2017	15:40:19	56419	0.8	15	40	19	0	0.058349609	3.5175293	-0.18481445	0.098144531	1.0192871	79.409424	0.22314453	0	0	0	0	0	0	0	0	0	1.0405273	0.040527344	0.35205078	-0.090820313	0.069580078	-0.19140625	0	44330	0	0	0
718	719	719	Category E	-0.059814453	0.083984375	0.86376953	0.24194336	-0.035888672	-0.43188477	0	0	15/11/2017	15	11	2017	15:40:19	56419	0.9	15	40	19	0	0.058349609	3.5175293	-0.18969727	0.099609375	1.0251465	74.340332	0.20776367	0	0	0	0	0	0	0	0	0	1.0473633	0.047363281	0.30712891	0.12988281	-0.015625	-0.16137695	0	44330	0	0	0
719	720	720	Category E	-0.16796875	0.011962891	1.1398926	0.27441406	-0.062988281	-0.41040039	0	0	15/11/2017	15	11	2017	15:40:20	56420	0	15	40	20	0	0.058349609	3.5175293	-0.18603516	0.095703125	1.010498	63.319824	0.1550293	0	0	0	0	0	0	0	0	0	1.0319824	0.031982422	0.23120117	0.018066406	-0.083740234	0.12915039	0	44330	0	0	0
720	721	721	Category E	-0.11987305	0.011962891	1.1037598	0.25927734	-0.10791016	-0.41113281	0	0	15/11/2017	15	11	2017	15:40:20	56420	0.1	15	40	20	0	0.058349609	3.5175293	-0.19335938	0.093017578	1.0107422	51.45166	0.14355469	0	0	0	0	0	0	0	0	0	1.0332031	0.033203125	0.24731445	0.073486328	-0.081054688	0.092773438	0	44330	0	0	0
721	722	722	Category E	-0.071777344	0.17993164	1.1037598	0.26635742	-0.11938477	-0.40307617	0	0	15/11/2017	15	11	2017	15:40:20	56420	0.2	15	40	20	0	0.058349609	3.5175293	-0.20043945	0.091552734	1.0158691	44.157715	0.17895508	0	0	0	0	0	0	0	0	0	1.0395508	0.039550781	0.30444336	0.12866211	0.088134766	0.087646484	0	44330	0	0	0
722	723	723	Category E	-0.2277832	0.083984375	1.0197754	0.2109375	-0.12329102	-0.42895508	0	0	15/11/2017	15	11	2017	15:40:20	56420	0.3	15	40	20	0	0.058349609	3.5175293	-0.19702148	0.092041016	1.0075684	36.71582	0.033691406	0	0	0	0	0	0	0	0	0	1.0307617	0.030761719	0.05078125	-0.030517578	-0.008056641	0.011962891	0	44330	0	0	0
723	724	724	Category E	0.10791016	0.19189453	0.83984375	0.19897461	-0.11523438	-0.43579102	0	0	15/11/2017	15	11	2017	15:40:20	56420	0.4	15	40	20	0	0.058349609	3.5175293	-0.19995117	0.093505859	1.0100098	28.838623	0.36523438	0	0	0	0	0	0	0	0	0	1.0339355	0.033935547	0.57641602	0.30786133	0.098144531	-0.17016602	0	44330	0	0	0
724	725	725	Category E	-0.10791016	0.10791016	0.81591797	0.24072266	-0.125	-0.4152832	0	0	15/11/2017	15	11	2017	15:40:20	56420	0.5	15	40	20	0	0.058349609	3.5175293	-0.20532227	0.089111328	1.0129395	21.477295	0.22070313	0	0	0	0	0	0	0	0	0	1.0375977	0.037597656	0.31323242	0.097412109	0.018554688	-0.19702148	0	44330	0	0	0
725	726	726	Category E	-0.34790039	0.21582031	1.1999512	0.2175293	-0.091308594	-0.43554688	0	0	15/11/2017	15	11	2017	15:40:20	56420	0.6	15	40	20	0	0.058349609	3.5175293	-0.20825195	0.088623047	1.0085449	15.128174	0.26855469	0	0	0	0	0	0	0	0	0	1.0336914	0.033691406	0.45800781	-0.1394043	0.12695313	0.19116211	0	44330	0	0	0
726	727	727	Category E	-0.083984375	0.21582031	0.87597656	0.20874023	-0.10913086	-0.43798828	0	0	15/11/2017	15	11	2017	15:40:20	56420	0.7	15	40	20	0	0.058349609	3.5175293	-0.20263672	0.082275391	1.0048828	12.704834	0.22045898	0	0	0	0	0	0	0	0	0	1.0285645	0.028564453	0.38134766	0.11865234	0.13330078	-0.12890625	0	44330	0	0	0
727	728	728	Category E	-0.14379883	0.035888672	1.0319824	0.25488281	-0.10229492	-0.41333008	0	0	15/11/2017	15	11	2017	15:40:20	56420	0.8	15	40	20	0	0.058349609	3.5175293	-0.21289063	0.081787109	1.0058594	11.119385	0.086914063	0	0	0	0	0	0	0	0	0	1.0314941	0.031494141	0.14111328	0.069091797	-0.045898438	0.025878906	0	44330	0	0	0
728	729	729	Category E	0.011962891	0.16796875	1.1757813	0.27587891	-0.11401367	-0.40600586	0	0	15/11/2017	15	11	2017	15:40:20	56420	0.9	15	40	20	0	0.058349609	3.5175293	-0.21606445	0.079589844	1.003418	9.8945313	0.29907227	0	0	0	0	0	0	0	0	0	1.029541	0.029541016	0.48852539	0.22802734	0.088134766	0.17211914	0	44330	0	0	0
729	730	730	Category E	-0.16796875	0.071777344	1.1159668	0.26342773	-0.15698242	-0.3894043	0	0	15/11/2017	15	11	2017	15:40:21	56421	0	15	40	21	0	0.058349609	3.5175293	-0.22363281	0.081542969	1.001709	11.102539	0.12719727	0	0	0	0	0	0	0	0	0	1.0297852	0.029785156	0.1796875	0.055664063	-0.009765625	0.11401367	0	44330	0	0	0
730	731	731	Category E	-0.25195313	0.20385742	0.89990234	0.20043945	-0.13769531	-0.43237305	0	0	15/11/2017	15	11	2017	15:40:21	56421	0.1	15	40	21	0	0.058349609	3.5175293	-0.23022461	0.080566406	1.0009766	11.464355	0.16064453	0	0	0	0	0	0	0	0	0	1.0302734	0.030273438	0.24584961	-0.021484375	0.12304688	-0.10107422	0	44330	0	0	0
731	732	732	Category E	-0.071777344	0.21582031	1.0078125	0.20874023	-0.16015625	-0.42333984	0	0	15/11/2017	15	11	2017	15:40:21	56421	0.2	15	40	21	0	0.058349609	3.5175293	-0.23291016	0.077148438	0.99584961	9.4414063	0.21264648	0	0	0	0	0	0	0	0	0	1.0256348	0.025634766	0.31152344	0.16113281	0.13842773	0.01171875	0	44330	0	0	0
732	733	733	Category E	-0.15576172	0.13183594	1.079834	0.25244141	-0.1237793	-0.4074707	0	0	15/11/2017	15	11	2017	15:40:21	56421	0.3	15	40	21	0	0.058349609	3.5175293	-0.23535156	0.075683594	0.99584961	5.2670898	0.12841797	0	0	0	0	0	0	0	0	0	1.026123	0.026123047	0.21923828	0.079589844	0.055908203	0.083740234	0	44330	0	0	0
733	734	734	Category E	-0.17993164	0.19189453	0.95996094	0.26074219	-0.13378906	-0.40454102	0	0	15/11/2017	15	11	2017	15:40:21	56421	0.4	15	40	21	0	0.058349609	3.5175293	-0.23950195	0.077148438	0.99291992	0.29541016	0.13330078	0	0	0	0	0	0	0	0	0	1.0244141	0.024414063	0.20727539	0.059570313	0.11450195	-0.032958984	0	44330	0	0	0
734	735	735	Category E	-0.095947266	-0.047851563	1.2478027	0.23144531	-0.097167969	-0.42260742	0	0	15/11/2017	15	11	2017	15:40:21	56421	0.5	15	40	21	0	0.058349609	3.5175293	-0.24169922	0.078857422	0.98925781	4.8547363	0.32250977	0	0	0	0	0	0	0	0	0	1.0212402	0.021240234	0.53100586	0.14575195	-0.12670898	0.25830078	0	44330	0	0	0
735	736	736	Category E	-0.10791016	-0.083984375	1.0678711	0.26733398	-0.064453125	-0.41259766	0	0	15/11/2017	15	11	2017	15:40:21	56421	0.6	15	40	21	0	0.058349609	3.5175293	-0.24609375	0.076416016	0.98730469	9.4628906	0.2265625	0	0	0	0	0	0	0	0	0	1.0202637	0.020263672	0.37939453	0.13818359	-0.16040039	0.080322266	0	44330	0	0	0
736	737	737	Category E	-0.13183594	0.035888672	1.0319824	0.28271484	-0.082763672	-0.40063477	0	0	15/11/2017	15	11	2017	15:40:21	56421	0.7	15	40	21	0	0.058349609	3.5175293	-0.24707031	0.076904297	0.98999023	13.822021	0.12939453	0	0	0	0	0	0	0	0	0	1.0234375	0.0234375	0.19824219	0.11523438	-0.041015625	0.041748047	0	44330	0	0	0
737	738	738	Category E	-0.23999023	0.047851563	0.87597656	0.26806641	-0.062988281	-0.41674805	0	0	15/11/2017	15	11	2017	15:40:21	56421	0.8	15	40	21	0	0.058349609	3.5175293	-0.25146484	0.073974609	0.98852539	16.158203	0.1159668	0	0	0	0	0	0	0	0	0	1.0227051	0.022705078	0.15039063	0.011474609	-0.026123047	-0.11254883	0	44330	0	0	0
738	739	739	Category E	-0.011962891	-0.011962891	0.81591797	0.22290039	-0.067138672	-0.43115234	0	0	15/11/2017	15	11	2017	15:40:21	56421	0.9	15	40	21	0	0.058349609	3.5175293	-0.26000977	0.073242188	0.98266602	17.281738	0.31079102	0	0	0	0	0	0	0	0	0	1.019043	0.019042969	0.5	0.24804688	-0.085205078	-0.16674805	0	44330	0	0	0
739	740	740	Category E	-0.10791016	0.21582031	1.1398926	0.26000977	-0.060791016	-0.41577148	0	0	15/11/2017	15	11	2017	15:40:22	56422	0	15	40	22	0	0.058349609	3.5175293	-0.26196289	0.068603516	0.97509766	20.774902	0.26904297	0	0	0	0	0	0	0	0	0	1.012207	0.012207031	0.46557617	0.15405273	0.14697266	0.16455078	0	44330	0	0	0
740	741	741	Category E	-0.035888672	-0.047851563	1.1999512	0.29907227	-0.050292969	-0.39599609	0	0	15/11/2017	15	11	2017	15:40:22	56422	0.1	15	40	22	0	0.058349609	3.5175293	-0.26831055	0.067138672	0.97705078	22.493408	0.34179688	0	0	0	0	0	0	0	0	0	1.0153809	0.015380859	0.5703125	0.23242188	-0.11499023	0.22265625	0	44330	0	0	0
741	742	742	Category E	-0.39599609	0.011962891	1.0559082	0.26782227	0.009765625	-0.41870117	0	0	15/11/2017	15	11	2017	15:40:22	56422	0.2	15	40	22	0	0.058349609	3.5175293	-0.27539063	0.06640625	0.97070313	22.7146	0.15722656	0	0	0	0	0	0	0	0	0	1.0112305	0.011230469	0.26000977	-0.12036133	-0.054443359	0.084960938	0	44330	0	0	0
742	743	743	Category E	-0.3359375	0.20385742	0.89990234	0.15307617	0.056884766	-0.46777344	0	0	15/11/2017	15	11	2017	15:40:22	56422	0.3	15	40	22	0	0.058349609	3.5175293	-0.28442383	0.067871094	0.96582031	22.61377	0.15942383	0	0	0	0	0	0	0	0	0	1.0092773	0.009277344	0.25317383	-0.051269531	0.13574219	-0.065917969	0	44330	0	0	0
743	744	744	Category E	-0.059814453	0.14379883	1.2119141	0.21606445	0.067626953	-0.43798828	0	0	15/11/2017	15	11	2017	15:40:22	56422	0.4	15	40	22	0	0.058837891	3.5545898	-0.29125977	0.065917969	0.96459961	23.088379	0.34741211	0	0	0	0	0	0	0	0	0	1.0100098	0.010009766	0.55639648	0.23144531	0.077636719	0.24707031	0	44330	0	0	0
744	745	745	Category E	-0.059814453	0.059814453	1.0078125	0.16723633	0.10253906	-0.45410156	0	0	15/11/2017	15	11	2017	15:40:22	56422	0.5	15	40	22	0	0.058837891	3.5545898	-0.29199219	0.067382813	0.96044922	23.624756	0.23706055	0	0	0	0	0	0	0	0	0	1.0061035	0.006103516	0.28710938	0.23217773	-0.007568359	0.047119141	0	44330	0	0	0
745	746	746	Category E	-0.37182617	-0.011962891	1.0078125	0.19140625	0.09765625	-0.44287109	0	0	15/11/2017	15	11	2017	15:40:22	56422	0.6	15	40	22	0	0.058837891	3.5545898	-0.30395508	0.066894531	0.95776367	20.936279	0.11547852	0	0	0	0	0	0	0	0	0	1.0070801	0.007080078	0.19677734	-0.067626953	-0.078857422	0.049804688	0	44330	0	0	0
746	747	747	Category E	-0.16796875	0.011962891	0.86376953	0.099609375	0.12011719	-0.46850586	0	0	15/11/2017	15	11	2017	15:40:22	56422	0.7	15	40	22	0	0.058837891	3.5545898	-0.31469727	0.065917969	0.95166016	18.61499	0.17944336	0	0	0	0	0	0	0	0	0	1.0046387	0.004638672	0.2890625	0.14672852	-0.053955078	-0.087890625	0	44330	0	0	0
747	748	748	Category G	-0.47998047	0.023925781	0.95996094	0.000244141	-0.035644531	-0.48999023	0	0	15/11/2017	15	11	2017	15:45:30	56730	0.099	15	45	30	0	0.058837891	3.4804688	-0.32397461	0.065185547	0.94921875	17.94165	0.16162109	0	0	0	0	0	0	0	0	0	1.005127	0.005126953	0.20751953	-0.15576172	-0.041259766	0.010498047	0	44330	0	0	0
748	749	749	Category G	-0.26391602	0.011962891	0.85180664	0.010253906	-0.047851563	-0.48901367	0	0	15/11/2017	15	11	2017	15:45:30	56730	0.199	15	45	30	0	0.058837891	3.4804688	-0.32910156	0.066650391	0.94750977	15.495361	0.12792969	0	0	0	0	0	0	0	0	0	1.005127	0.005126953	0.21557617	0.065185547	-0.0546875	-0.095703125	0	44330	0	0	0
749	750	750	Category G	-0.56396484	0.059814453	0.98388672	0.014648438	-0.045654297	-0.48608398	0	0	15/11/2017	15	11	2017	15:45:30	56730	0.3	15	45	30	0	0.058837891	3.4804688	-0.33544922	0.063964844	0.9465332	11.532227	0.23144531	0	0	0	0	0	0	0	0	0	1.0061035	0.006103516	0.27001953	-0.22827148	-0.004150391	0.037353516	0	44330	0	0	0
750	751	751	Category G	-0.63598633	0.035888672	1.0078125	-0.063720703	-0.027832031	-0.48535156	0	0	15/11/2017	15	11	2017	15:45:30	56730	0.4	15	45	30	0	0.058837891	3.4804688	-0.34619141	0.062988281	0.94165039	5.8637695	0.29833984	0	0	0	0	0	0	0	0	0	1.0053711	0.005371094	0.3828125	-0.28955078	-0.027099609	0.065917969	0	44330	0	0	0
751	752	752	Category G	-0.21582031	-0.023925781	0.94799805	0.013671875	-0.041503906	-0.49316406	0	0	15/11/2017	15	11	2017	15:45:30	56730	0.5	15	45	30	0	0.058837891	3.4804688	-0.35473633	0.062988281	0.93896484	1.5910645	0.1640625	0	0	0	0	0	0	0	0	0	1.0056152	0.005615234	0.23486328	0.13891602	-0.086914063	0.008789063	0	44330	0	0	0
752	753	753	Category G	-0.51586914	0.14379883	0.74389648	0.064697266	-0.010009766	-0.49145508	0	0	15/11/2017	15	11	2017	15:45:30	56730	0.6	15	45	30	0	0.058837891	3.4804688	-0.36303711	0.060546875	0.93798828	1.2631836	0.26074219	0	0	0	0	0	0	0	0	0	1.0075684	0.007568359	0.42993164	-0.15258789	0.083007813	-0.1940918	0	44330	0	0	0
753	754	754	Category G	-0.49194336	0.059814453	1.0559082	0.037841797	0.010742188	-0.49462891	0	0	15/11/2017	15	11	2017	15:45:30	56730	0.7	15	45	30	0	0.058837891	3.4804688	-0.3671875	0.058105469	0.93579102	5.2756348	0.17285156	0	0	0	0	0	0	0	0	0	1.0068359	0.006835938	0.24633789	-0.12451172	0.001464844	0.11987305	0	44330	0	0	0
754	755	755	Category G	-0.50390625	0.011962891	0.94799805	-0.005615234	-0.010742188	-0.49584961	0	0	15/11/2017	15	11	2017	15:45:30	56730	0.8	15	45	30	0	0.058837891	3.4804688	-0.37231445	0.056396484	0.93603516	8.0727539	0.13916016	0	0	0	0	0	0	0	0	0	1.0090332	0.009033203	0.18774414	-0.13134766	-0.044433594	0.01171875	0	44330	0	0	0
755	756	756	Category G	-0.41992188	0.059814453	0.94799805	0.014892578	-0.010253906	-0.49072266	0	0	15/11/2017	15	11	2017	15:45:30	56730	0.9	15	45	30	0	0.058837891	3.4804688	-0.37573242	0.049316406	0.9296875	8.4250488	0.048828125	0	0	0	0	0	0	0	0	0	1.0039063	0.00390625	0.072509766	-0.043945313	0.010253906	0.018066406	0	44330	0	0	0
756	757	757	Category G	-0.51586914	0.023925781	1.0197754	-0.030761719	-0.01171875	-0.4921875	0	0	15/11/2017	15	11	2017	15:45:31	56731	0	15	45	31	0	0.05859375	3.4804688	-0.3840332	0.044433594	0.93017578	7.154541	0.16064453	0	0	0	0	0	0	0	0	0	1.0073242	0.007324219	0.24194336	-0.1315918	-0.020507813	0.089355469	0	44330	0	0	0
757	758	758	Category G	-0.49194336	0.059814453	0.94799805	-0.004882813	-0.018554688	-0.49511719	0	0	15/11/2017	15	11	2017	15:45:31	56731	0.1	15	45	31	0	0.05859375	3.4804688	-0.38598633	0.041503906	0.92602539	5.3720703	0.10961914	0	0	0	0	0	0	0	0	0	1.0041504	0.004150391	0.14575195	-0.10571289	0.018066406	0.021728516	0	44330	0	0	0
758	759	759	Category G	-0.40795898	-0.011962891	0.80395508	0.046875	0.011962891	-0.4934082	0	0	15/11/2017	15	11	2017	15:45:31	56731	0.2	15	45	31	0	0.05859375	3.4804688	-0.39111328	0.039550781	0.9284668	3.5922852	0.13598633	0	0	0	0	0	0	0	0	0	1.0083008	0.008300781	0.19287109	-0.016601563	-0.051513672	-0.12451172	0	44330	0	0	0
759	760	760	Category G	-0.49194336	-0.011962891	0.89990234	0.083496094	0.052001953	-0.48388672	0	0	15/11/2017	15	11	2017	15:45:31	56731	0.3	15	45	31	0	0.05859375	3.4804688	-0.39526367	0.0390625	0.9284668	0.50878906	0.11279297	0	0	0	0	0	0	0	0	0	1.0100098	0.010009766	0.17626953	-0.096435547	-0.051025391	-0.028564453	0	44330	0	0	0
760	761	761	Category G	-0.53979492	-0.011962891	0.92382813	0.010253906	0.035888672	-0.49633789	0	0	15/11/2017	15	11	2017	15:45:31	56731	0.4	15	45	31	0	0.05859375	3.4804688	-0.39819336	0.041015625	0.92626953	5.0429688	0.15112305	0	0	0	0	0	0	0	0	0	1.0090332	0.009033203	0.19702148	-0.14135742	-0.052978516	-0.002441406	0	44330	0	0	0
761	762	762	Category G	-0.47998047	-0.059814453	0.79199219	0.028564453	0.0078125	-0.49560547	0	0	15/11/2017	15	11	2017	15:45:31	56731	0.5	15	45	31	0	0.05859375	3.4804688	-0.40356445	0.041259766	0.92382813	10.998779	0.18286133	0	0	0	0	0	0	0	0	0	1.0090332	0.009033203	0.30932617	-0.076171875	-0.10107422	-0.13183594	0	44330	0	0	0
762	763	763	Category G	-0.40795898	-0.023925781	0.91186523	0.014404297	-0.014160156	-0.49194336	0	0	15/11/2017	15	11	2017	15:45:31	56731	0.6	15	45	31	0	0.05859375	3.4804688	-0.40673828	0.040283203	0.921875	12.974121	0.064941406	0	0	0	0	0	0	0	0	0	1.0083008	0.008300781	0.075195313	-0.000976563	-0.064208984	-0.010009766	0	44330	0	0	0
763	764	764	Category G	-0.51586914	-0.17993164	1.079834	-0.008300781	-0.020751953	-0.48999023	0	0	15/11/2017	15	11	2017	15:45:31	56731	0.7	15	45	31	0	0.05859375	3.4804688	-0.40893555	0.039550781	0.92089844	12.60791	0.29101563	0	0	0	0	0	0	0	0	0	1.0085449	0.008544922	0.48486328	-0.10668945	-0.21948242	0.15869141	0	44330	0	0	0
764	765	765	Category G	-0.53979492	0.21582031	0.91186523	0.005371094	0.004638672	-0.49682617	0	0	15/11/2017	15	11	2017	15:45:31	56731	0.8	15	45	31	0	0.05859375	3.4804688	-0.41552734	0.037597656	0.92260742	13.822266	0.21728516	0	0	0	0	0	0	0	0	0	1.0124512	0.012451172	0.31298828	-0.12402344	0.17797852	-0.010742188	0	44330	0	0	0
765	766	766	Category G	-0.17993164	-0.11987305	0.68383789	0.066894531	0.048583984	-0.48364258	0	0	15/11/2017	15	11	2017	15:45:31	56731	0.9	15	45	31	0	0.05859375	3.4804688	-0.41943359	0.037597656	0.92431641	13.957275	0.37426758	0	0	0	0	0	0	0	0	0	1.0158691	0.015869141	0.63769531	0.23950195	-0.1574707	-0.24047852	0	44330	0	0	0
766	767	767	Category G	-0.86376953	-0.011962891	0.93579102	0.10083008	0.0234375	-0.47973633	0	0	15/11/2017	15	11	2017	15:45:32	56732	0	15	45	32	0	0.05859375	3.4804688	-0.42041016	0.035644531	0.92089844	10.556641	0.44604492	0	0	0	0	0	0	0	0	0	1.0129395	0.012939453	0.50561523	-0.44311523	-0.047607422	0.014648438	0	44330	0	0	0
767	768	768	Category G	-0.35986328	-0.10791016	0.92382813	0.028320313	0.012695313	-0.49658203	0	0	15/11/2017	15	11	2017	15:45:32	56732	0.1	15	45	32	0	0.05859375	3.4804688	-0.42480469	0.033447266	0.92163086	4.9121094	0.15551758	0	0	0	0	0	0	0	0	0	1.0153809	0.015380859	0.20874023	0.064941406	-0.14135742	0.001953125	0	44330	0	0	0
768	769	769	Category G	-0.75585938	0.15576172	0.92382813	0.080078125	0.007324219	-0.48706055	0	0	15/11/2017	15	11	2017	15:45:32	56732	0.2	15	45	32	0	0.05859375	3.4804688	-0.42822266	0.033691406	0.91992188	3.2365723	0.34936523	0	0	0	0	0	0	0	0	0	1.0153809	0.015380859	0.453125	-0.32739258	0.12182617	0.003662109	0	44330	0	0	0
769	770	770	Category G	-0.58789063	-0.023925781	1.0078125	-0.012939453	0.005859375	-0.49584961	0	0	15/11/2017	15	11	2017	15:45:32	56732	0.3	15	45	32	0	0.05859375	3.4804688	-0.43383789	0.032226563	0.91796875	1.4545898	0.18676758	0	0	0	0	0	0	0	0	0	1.0158691	0.015869141	0.30004883	-0.15380859	-0.056152344	0.089599609	0	44330	0	0	0
770	771	771	Category G	-0.44384766	0.059814453	0.70776367	0.063964844	0.009765625	-0.48730469	0	0	15/11/2017	15	11	2017	15:45:32	56732	0.4	15	45	32	0	0.05859375	3.4804688	-0.43847656	0.03125	0.91601563	2.1003418	0.21044922	0	0	0	0	0	0	0	0	0	1.0161133	0.016113281	0.2421875	-0.005126953	0.028320313	-0.20825195	0	44330	0	0	0
771	772	772	Category G	-0.40795898	0.035888672	0.75585938	0.098632813	0.014160156	-0.48388672	0	0	15/11/2017	15	11	2017	15:45:32	56732	0.5	15	45	32	0	0.05859375	3.4804688	-0.43920898	0.03125	0.91308594	5.8540039	0.16040039	0	0	0	0	0	0	0	0	0	1.0136719	0.013671875	0.19287109	0.03125	0.004394531	-0.15722656	0	44330	0	0	0
772	773	773	Category G	-0.58789063	0.023925781	0.80395508	0.034179688	0.019042969	-0.4921875	0	0	15/11/2017	15	11	2017	15:45:32	56732	0.6	15	45	32	0	0.05859375	3.4804688	-0.44580078	0.030029297	0.90991211	6.5847168	0.17724609	0	0	0	0	0	0	0	0	0	1.013916	0.013916016	0.25415039	-0.1418457	-0.006103516	-0.10595703	0	44330	0	0	0
773	774	774	Category G	-0.31176758	-0.011962891	1.0439453	0.076660156	0.005859375	-0.48803711	0	0	15/11/2017	15	11	2017	15:45:32	56732	0.7	15	45	32	0	0.05859375	3.4804688	-0.45117188	0.028564453	0.90917969	5.7294922	0.19799805	0	0	0	0	0	0	0	0	0	1.0153809	0.015380859	0.31494141	0.1394043	-0.040527344	0.13452148	0	44330	0	0	0
774	775	775	Category G	-0.81591797	0.071777344	0.80395508	0.036621094	-0.002197266	-0.49145508	0	0	15/11/2017	15	11	2017	15:45:32	56732	0.8	15	45	32	0	0.05859375	3.4804688	-0.45605469	0.028564453	0.90795898	6.8847656	0.37670898	0	0	0	0	0	0	0	0	0	1.0163574	0.016357422	0.50683594	-0.35961914	0.04296875	-0.10400391	0	44330	0	0	0
775	776	776	Category G	-0.38378906	0.035888672	1.0559082	-0.023193359	0.012939453	-0.49365234	0	0	15/11/2017	15	11	2017	15:45:32	56732	0.9	15	45	32	0	0.05859375	3.4804688	-0.46044922	0.030273438	0.90356445	7.0622559	0.17041016	0	0	0	0	0	0	0	0	0	1.0146484	0.014648438	0.234375	0.076660156	0.005371094	0.15209961	0	44330	0	0	0
776	777	777	Category G	-0.39599609	0	0.83984375	0.075439453	0.007568359	-0.48803711	0	0	15/11/2017	15	11	2017	15:45:33	56733	0	15	45	33	0	0.05859375	3.4804688	-0.46655273	0.032958984	0.90209961	6.4499512	0.099853516	0	0	0	0	0	0	0	0	0	1.0163574	0.016357422	0.16601563	0.070556641	-0.032958984	-0.062255859	0	44330	0	0	0
777	778	778	Category G	-0.73193359	0.10791016	0.76782227	0.08203125	-0.000732422	-0.48950195	0	0	15/11/2017	15	11	2017	15:45:33	56733	0.1	15	45	33	0	0.05859375	3.4804688	-0.47412109	0.032470703	0.90112305	3.8166504	0.29956055	0	0	0	0	0	0	0	0	0	1.0187988	0.018798828	0.46606445	-0.25756836	0.075195313	-0.13330078	0	44330	0	0	0
778	779	779	Category G	-0.50390625	0.035888672	0.86376953	0.055175781	0.003417969	-0.49047852	0	0	15/11/2017	15	11	2017	15:45:33	56733	0.2	15	45	33	0	0.05859375	3.4804688	-0.47314453	0.033203125	0.90039063	3.9694824	0.047851563	0	0	0	0	0	0	0	0	0	1.0178223	0.017822266	0.069824219	-0.030517578	0.002441406	-0.036621094	0	44330	0	0	0
779	780	780	Category G	-0.52783203	0	0.83984375	0.052246094	0.005615234	-0.49145508	0	0	15/11/2017	15	11	2017	15:45:33	56733	0.3	15	45	33	0	0.05859375	3.4804688	-0.47875977	0.033935547	0.90258789	3.8857422	0.086669922	0	0	0	0	0	0	0	0	0	1.0222168	0.022216797	0.14599609	-0.048828125	-0.033935547	-0.062744141	0	44330	0	0	0
780	781	781	Category G	-0.56396484	0.11987305	0.86376953	-0.007080078	0.017333984	-0.49047852	0	0	15/11/2017	15	11	2017	15:45:33	56733	0.4	15	45	33	0	0.05859375	3.4804688	-0.48291016	0.03125	0.89868164	1.2907715	0.12475586	0	0	0	0	0	0	0	0	0	1.020752	0.020751953	0.20410156	-0.080810547	0.088378906	-0.034912109	0	44330	0	0	0
781	782	782	Category G	-0.63598633	0.011962891	0.99584961	-0.001953125	0.018798828	-0.49365234	0	0	15/11/2017	15	11	2017	15:45:33	56733	0.5	15	45	33	0	0.05859375	3.4804688	-0.48657227	0.033203125	0.89477539	1.3625488	0.18139648	0	0	0	0	0	0	0	0	0	1.019043	0.019042969	0.27148438	-0.14916992	-0.021240234	0.10083008	0	44330	0	0	0
782	783	783	Category G	-0.58789063	-0.10791016	0.94799805	0.038085938	0.012207031	-0.49145508	0	0	15/11/2017	15	11	2017	15:45:33	56733	0.6	15	45	33	0	0.05859375	3.4804688	-0.48779297	0.032470703	0.89477539	2.7661133	0.18017578	0	0	0	0	0	0	0	0	0	1.0197754	0.019775391	0.29321289	-0.099853516	-0.14038086	0.052978516	0	44330	0	0	0
783	784	784	Category G	-0.35986328	0.035888672	0.56396484	0.16845703	0.030029297	-0.46386719	0	0	15/11/2017	15	11	2017	15:45:33	56733	0.7	15	45	33	0	0.05859375	3.4804688	-0.49023438	0.030029297	0.89526367	3.5610352	0.35620117	0	0	0	0	0	0	0	0	0	1.0212402	0.021240234	0.4675293	0.13037109	0.005615234	-0.33129883	0	44330	0	0	0
784	785	785	Category G	-0.69580078	-0.011962891	0.63598633	0.17504883	0.043701172	-0.46289063	0	0	15/11/2017	15	11	2017	15:45:33	56733	0.8	15	45	33	0	0.05859375	3.4804688	-0.49609375	0.028320313	0.89111328	5.6618652	0.32641602	0	0	0	0	0	0	0	0	0	1.0205078	0.020507813	0.49511719	-0.19946289	-0.040283203	-0.25512695	0	44330	0	0	0
785	786	786	Category G	-0.671875	-0.011962891	0.6237793	0.16015625	0.022949219	-0.47021484	0	0	15/11/2017	15	11	2017	15:45:33	56733	0.9	15	45	33	0	0.05859375	3.4804688	-0.50146484	0.029052734	0.88989258	7.4785156	0.31860352	0	0	0	0	0	0	0	0	0	1.0219727	0.021972656	0.47753906	-0.17016602	-0.041015625	-0.26611328	0	44330	0	0	0
786	787	787	Category G	-0.73193359	-0.11987305	0.95996094	0.1003418	0.020996094	-0.48071289	0	0	15/11/2017	15	11	2017	15:45:34	56734	0	15	45	34	0	0.05859375	3.4804688	-0.50439453	0.029785156	0.88867188	8.1633301	0.28125	0	0	0	0	0	0	0	0	0	1.0222168	0.022216797	0.44824219	-0.22729492	-0.1496582	0.071044922	0	44330	0	0	0
787	788	788	Category G	-0.82788086	-0.035888672	0.89990234	0.010742188	0.030517578	-0.49145508	0	0	15/11/2017	15	11	2017	15:45:34	56734	0.1	15	45	34	0	0.05859375	3.4804688	-0.50756836	0.029052734	0.88818359	7.2871094	0.32666016	0	0	0	0	0	0	0	0	0	1.0234375	0.0234375	0.39672852	-0.32006836	-0.064941406	0.01171875	0	44330	0	0	0
788	789	789	Category G	-0.25195313	-0.047851563	0.7199707	0.12573242	0.032226563	-0.47436523	0	0	15/11/2017	15	11	2017	15:45:34	56734	0.2	15	45	34	0	0.05859375	3.4804688	-0.51000977	0.030517578	0.88818359	6.9267578	0.31787109	0	0	0	0	0	0	0	0	0	1.0246582	0.024658203	0.50463867	0.25805664	-0.078369141	-0.16821289	0	44330	0	0	0
789	790	790	Category G	-0.97192383	0.10791016	0.85180664	0.12451172	0.037109375	-0.48144531	0	0	15/11/2017	15	11	2017	15:45:34	56734	0.3	15	45	34	0	0.05859375	3.4804688	-0.51171875	0.030273438	0.88891602	6.9929199	0.46801758	0	0	0	0	0	0	0	0	0	1.026123	0.026123047	0.57470703	-0.45996094	0.077392578	-0.037109375	0	44330	0	0	0
790	791	791	Category G	-0.47998047	0.023925781	0.77978516	0.10107422	0.015380859	-0.48388672	0	0	15/11/2017	15	11	2017	15:45:34	56734	0.4	15	45	34	0	0.05859375	3.4804688	-0.51123047	0.029785156	0.88745117	5.5654297	0.11230469	0	0	0	0	0	0	0	0	0	1.0246582	0.024658203	0.14501953	0.03125	-0.005859375	-0.10766602	0	44330	0	0	0
791	792	792	Category G	-0.70776367	-0.071777344	0.91186523	0.086181641	0.012451172	-0.48486328	0	0	15/11/2017	15	11	2017	15:45:34	56734	0.5	15	45	34	0	0.05859375	3.4804688	-0.50878906	0.030273438	0.88452148	3.0373535	0.22509766	0	0	0	0	0	0	0	0	0	1.0209961	0.020996094	0.328125	-0.19873047	-0.10205078	0.027099609	0	44330	0	0	0
792	793	793	Category G	-0.57592773	-0.011962891	0.80395508	0.075195313	0.014160156	-0.48608398	0	0	15/11/2017	15	11	2017	15:45:34	56734	0.6	15	45	34	0	0.05859375	3.4804688	-0.5090332	0.029785156	0.88354492	1.65625	0.11206055	0	0	0	0	0	0	0	0	0	1.0202637	0.020263672	0.18823242	-0.066650391	-0.041748047	-0.079589844	0	44330	0	0	0
793	794	794	Category G	-0.58789063	0.023925781	0.88793945	0.071044922	0.024902344	-0.49121094	0	0	15/11/2017	15	11	2017	15:45:34	56734	0.7	15	45	34	0	0.05859375	3.4804688	-0.51074219	0.029296875	0.88598633	1.9038086	0.077148438	0	0	0	0	0	0	0	0	0	1.0231934	0.023193359	0.084228516	-0.076904297	-0.005371094	0.001708984	0	44330	0	0	0
794	795	795	Category G	-0.52783203	-0.071777344	0.92382813	0.054443359	0.026367188	-0.48803711	0	0	15/11/2017	15	11	2017	15:45:34	56734	0.8	15	45	34	0	0.059082031	3.5513672	-0.50878906	0.029541016	0.88305664	0.69360352	0.11083984	0	0	0	0	0	0	0	0	0	1.0195313	0.01953125	0.16113281	-0.018798828	-0.10131836	0.040527344	0	44330	0	0	0
795	796	796	Category G	-0.6237793	-0.011962891	0.92382813	0.062744141	0.013671875	-0.48803711	0	0	15/11/2017	15	11	2017	15:45:34	56734	0.9	15	45	34	0	0.059082031	3.5513672	-0.51074219	0.028076172	0.88476563	1.567627	0.12597656	0	0	0	0	0	0	0	0	0	1.0219727	0.021972656	0.19213867	-0.11279297	-0.040039063	0.038818359	0	44330	0	0	0
796	797	797	Category G	-0.29980469	0.059814453	0.61181641	0.086425781	0.029541016	-0.48681641	0	0	15/11/2017	15	11	2017	15:45:35	56735	0	15	45	35	0	0.059082031	3.5513672	-0.51220703	0.028564453	0.88330078	2.1694336	0.34619141	0	0	0	0	0	0	0	0	0	1.0217285	0.021728516	0.51538086	0.21240234	0.031005859	-0.27148438	0	44330	0	0	0
797	798	798	Category G	-0.69580078	0.011962891	1.0319824	0.092529297	0.033691406	-0.48388672	0	0	15/11/2017	15	11	2017	15:45:35	56735	0.1	15	45	35	0	0.059082031	3.5513672	-0.50732422	0.030029297	0.88037109	2.5080566	0.24243164	0	0	0	0	0	0	0	0	0	1.0166016	0.016601563	0.35791016	-0.18823242	-0.018066406	0.15136719	0	44330	0	0	0
798	799	799	Category G	-0.38378906	0.035888672	0.86376953	0.013916016	0.029785156	-0.4921875	0	0	15/11/2017	15	11	2017	15:45:35	56735	0.2	15	45	35	0	0.059082031	3.5513672	-0.51000977	0.028564453	0.88061523	3.4272461	0.12744141	0	0	0	0	0	0	0	0	0	1.0180664	0.018066406	0.15039063	0.1262207	0.007080078	-0.016845703	0	44330	0	0	0
799	800	800	Category G	-0.40795898	0.16796875	0.95996094	0.047851563	0.034423828	-0.48925781	0	0	15/11/2017	15	11	2017	15:45:35	56735	0.3	15	45	35	0	0.059082031	3.5513672	-0.50927734	0.026855469	0.8840332	4.7541504	0.18945313	0	0	0	0	0	0	0	0	0	1.020752	0.020751953	0.31811523	0.10131836	0.14086914	0.075683594	0	44330	0	0	0
800	801	801	Category G	-0.55175781	0.035888672	0.91186523	-0.028564453	0.034179688	-0.49243164	0	0	15/11/2017	15	11	2017	15:45:35	56735	0.4	15	45	35	0	0.059082031	3.5513672	-0.50952148	0.026611328	0.88208008	4.6196289	0.052246094	0	0	0	0	0	0	0	0	0	1.019043	0.019042969	0.080810547	-0.041992188	0.009033203	0.029541016	0	44330	0	0	0
801	802	802	Category G	-0.32397461	0.095947266	0.93579102	-0.029052734	0.040283203	-0.49658203	0	0	15/11/2017	15	11	2017	15:45:35	56735	0.5	15	45	35	0	0.059082031	3.5513672	-0.50244141	0.026611328	0.88061523	3.3278809	0.19921875	0	0	0	0	0	0	0	0	0	1.0144043	0.014404297	0.30273438	0.1784668	0.069091797	0.054931641	0	44330	0	0	0
802	803	803	Category G	-0.40795898	0.023925781	0.94799805	0.003173828	0.034179688	-0.49462891	0	0	15/11/2017	15	11	2017	15:45:35	56735	0.6	15	45	35	0	0.059082031	3.5513672	-0.50732422	0.028076172	0.88378906	3.6347656	0.11816406	0	0	0	0	0	0	0	0	0	1.0195313	0.01953125	0.16748047	0.099365234	-0.004150391	0.063964844	0	44330	0	0	0
803	804	804	Category G	-0.40795898	0.047851563	0.97192383	-0.018798828	0.034912109	-0.49462891	0	0	15/11/2017	15	11	2017	15:45:35	56735	0.7	15	45	35	0	0.059082031	3.5513672	-0.50610352	0.028076172	0.88427734	3.9528809	0.13305664	0	0	0	0	0	0	0	0	0	1.0192871	0.019287109	0.20532227	0.098144531	0.01953125	0.087402344	0	44330	0	0	0
804	805	805	Category G	-0.43188477	0.095947266	0.95996094	-0.009765625	0.035400391	-0.49243164	0	0	15/11/2017	15	11	2017	15:45:35	56735	0.8	15	45	35	0	0.059082031	3.5513672	-0.50683594	0.032714844	0.8828125	3.3793945	0.12451172	0	0	0	0	0	0	0	0	0	1.0185547	0.018554688	0.21508789	0.074951172	0.062988281	0.076904297	0	44330	0	0	0
805	806	806	Category G	-0.41992188	0.059814453	0.92382813	-0.012939453	0.041259766	-0.48950195	0	0	15/11/2017	15	11	2017	15:45:35	56735	0.9	15	45	35	0	0.059082031	3.5513672	-0.50561523	0.030273438	0.88085938	1.9511719	0.10009766	0	0	0	0	0	0	0	0	0	1.0161133	0.016113281	0.15795898	0.085693359	0.029296875	0.042724609	0	44330	0	0	0
806	807	807	Category G	-0.44384766	0.047851563	0.92382813	-0.011962891	0.038085938	-0.49145508	0	0	15/11/2017	15	11	2017	15:45:36	56736	0	15	45	36	0	0.059082031	3.5513672	-0.51049805	0.03125	0.88525391	0.82177734	0.078613281	0	0	0	0	0	0	0	0	0	1.0224609	0.022460938	0.12133789	0.066650391	0.016357422	0.038330078	0	44330	0	0	0
807	808	808	Category G	-0.41992188	0.047851563	0.91186523	-0.01171875	0.033935547	-0.49145508	0	0	15/11/2017	15	11	2017	15:45:36	56736	0.1	15	45	36	0	0.059082031	3.5513672	-0.50683594	0.033447266	0.88500977	1.1530762	0.092041016	0	0	0	0	0	0	0	0	0	1.0205078	0.020507813	0.12792969	0.086914063	0.014160156	0.026611328	0	44330	0	0	0
808	809	809	Category G	-0.41992188	0.059814453	1.0078125	-0.010009766	0.040283203	-0.49731445	0	0	15/11/2017	15	11	2017	15:45:36	56736	0.2	15	45	36	0	0.059082031	3.5513672	-0.50805664	0.034423828	0.88549805	2.7036133	0.15258789	0	0	0	0	0	0	0	0	0	1.0214844	0.021484375	0.2355957	0.088134766	0.025146484	0.12207031	0	44330	0	0	0
809	810	810	Category G	-0.53979492	-0.011962891	0.97192383	-0.007324219	0.038574219	-0.49462891	0	0	15/11/2017	15	11	2017	15:45:36	56736	0.3	15	45	36	0	0.059082031	3.5513672	-0.50634766	0.033203125	0.88623047	2.5961914	0.10229492	0	0	0	0	0	0	0	0	0	1.0212402	0.021240234	0.1640625	-0.033203125	-0.045166016	0.085449219	0	44330	0	0	0
810	811	811	Category G	-0.31176758	0.21582031	0.65991211	0.030029297	0.084716797	-0.48730469	0	0	15/11/2017	15	11	2017	15:45:36	56736	0.4	15	45	36	0	0.059082031	3.5513672	-0.50634766	0.035400391	0.88378906	2.2390137	0.34716797	0	0	0	0	0	0	0	0	0	1.019043	0.019042969	0.59887695	0.19458008	0.18017578	-0.22387695	0	44330	0	0	0
811	812	812	Category G	-0.61181641	0.11987305	0.75585938	0.09765625	0.083984375	-0.47900391	0	0	15/11/2017	15	11	2017	15:45:36	56736	0.5	15	45	36	0	0.059082031	3.5513672	-0.50439453	0.034423828	0.88452148	0.013671875	0.18798828	0	0	0	0	0	0	0	0	0	1.0187988	0.018798828	0.32128906	-0.10717773	0.085205078	-0.12866211	0	44330	0	0	0
812	813	813	Category G	-0.57592773	0.011962891	1.0078125	0.14135742	0.052001953	-0.4699707	0	0	15/11/2017	15	11	2017	15:45:36	56736	0.6	15	45	36	0	0.059082031	3.5513672	-0.50732422	0.034179688	0.88745117	2.21875	0.14013672	0	0	0	0	0	0	0	0	0	1.0227051	0.022705078	0.2109375	-0.068359375	-0.022216797	0.12011719	0	44330	0	0	0
813	814	814	Category G	-0.57592773	0.17993164	0.86376953	0.10986328	0.069335938	-0.47607422	0	0	15/11/2017	15	11	2017	15:45:36	56736	0.7	15	45	36	0	0.059082031	3.5513672	-0.50488281	0.033691406	0.88769531	6.4367676	0.1640625	0	0	0	0	0	0	0	0	0	1.0219727	0.021972656	0.2409668	-0.070800781	0.14599609	-0.023925781	0	44330	0	0	0
814	815	815	Category G	-0.45581055	0.095947266	0.91186523	0.09765625	0.078613281	-0.47802734	0	0	15/11/2017	15	11	2017	15:45:36	56736	0.8	15	45	36	0	0.059082031	3.5513672	-0.5078125	0.033935547	0.88916016	9.3962402	0.083740234	0	0	0	0	0	0	0	0	0	1.0244141	0.024414063	0.13647461	0.052001953	0.061767578	0.022460938	0	44330	0	0	0
815	816	816	Category G	-0.58789063	0.13183594	0.94799805	0.044921875	0.084472656	-0.48461914	0	0	15/11/2017	15	11	2017	15:45:36	56736	0.9	15	45	36	0	0.059082031	3.5513672	-0.50097656	0.033203125	0.88549805	11.182129	0.14526367	0	0	0	0	0	0	0	0	0	1.0180664	0.018066406	0.24755859	-0.086669922	0.098388672	0.062255859	0	44330	0	0	0
816	817	817	Category H	-0.74389648	0	0.94799805	0.052978516	-0.17333984	-0.45678711	0	0	15/11/2017	15	11	2017	15:45:39	56739	0.7	15	45	39	0	0.058837891	3.5288086	-0.5	0.032714844	0.88378906	15.968262	0.25415039	0	0	0	0	0	0	0	0	0	1.0161133	0.016113281	0.34057617	-0.24365234	-0.032714844	0.063964844	0	44330	0	0	0
817	818	818	Category H	-0.15576172	0.095947266	0.81591797	0.12426758	-0.15136719	-0.45751953	0	0	15/11/2017	15	11	2017	15:45:39	56739	0.8	15	45	39	0	0.058837891	3.5288086	-0.50024414	0.033447266	0.88647461	19	0.35693359	0	0	0	0	0	0	0	0	0	1.0183105	0.018310547	0.47729492	0.34448242	0.062255859	-0.070556641	0	44330	0	0	0
818	819	819	Category H	-0.45581055	0.059814453	0.99584961	0.19189453	-0.13989258	-0.43945313	0	0	15/11/2017	15	11	2017	15:45:39	56739	0.9	15	45	39	0	0.058837891	3.5288086	-0.49389648	0.031738281	0.88647461	20.94165	0.11889648	0	0	0	0	0	0	0	0	0	1.0153809	0.015380859	0.17504883	0.038085938	0.027832031	0.10913086	0	44330	0	0	0
819	820	820	Category H	-0.44384766	0	0.81591797	0.069580078	-0.15283203	-0.47167969	0	0	15/11/2017	15	11	2017	15:45:40	56740	0	15	45	40	0	0.058837891	3.5288086	-0.49487305	0.033203125	0.88818359	21.63623	0.094726563	0	0	0	0	0	0	0	0	0	1.017334	0.017333984	0.15698242	0.051025391	-0.033203125	-0.072265625	0	44330	0	0	0
820	821	821	Category H	-0.32397461	0.095947266	0.88793945	0.14208984	-0.15039063	-0.45605469	0	0	15/11/2017	15	11	2017	15:45:40	56740	0.1	15	45	40	0	0.058837891	3.5288086	-0.49243164	0.033935547	0.88989258	22.48999	0.17944336	0	0	0	0	0	0	0	0	0	1.0175781	0.017578125	0.23217773	0.16845703	0.061767578	-0.001953125	0	44330	0	0	0
821	822	822	Category H	-0.50390625	-0.047851563	1.0678711	0.070068359	-0.1628418	-0.46777344	0	0	15/11/2017	15	11	2017	15:45:40	56740	0.2	15	45	40	0	0.058837891	3.5288086	-0.48974609	0.033203125	0.89233398	21.676025	0.19360352	0	0	0	0	0	0	0	0	0	1.0185547	0.018554688	0.27050781	-0.013916016	-0.081054688	0.17529297	0	44330	0	0	0
822	823	823	Category H	-0.52783203	0.011962891	0.93579102	0.055664063	-0.13476563	-0.47485352	0	0	15/11/2017	15	11	2017	15:45:40	56740	0.3	15	45	40	0	0.058837891	3.5288086	-0.48632813	0.03515625	0.89111328	18.957275	0.065185547	0	0	0	0	0	0	0	0	0	1.015625	0.015625	0.109375	-0.041259766	-0.023193359	0.044433594	0	44330	0	0	0
823	824	824	Category H	-0.52783203	0.011962891	0.88793945	0.086669922	-0.097167969	-0.47607422	0	0	15/11/2017	15	11	2017	15:45:40	56740	0.4	15	45	40	0	0.058837891	3.5288086	-0.48413086	0.037109375	0.89208984	16.485352	0.050537109	0	0	0	0	0	0	0	0	0	1.015625	0.015625	0.072998047	-0.043457031	-0.025146484	-0.004150391	0	44330	0	0	0
824	825	825	Category H	-0.49194336	0.11987305	0.89990234	0.13256836	-0.11621094	-0.46386719	0	0	15/11/2017	15	11	2017	15:45:40	56740	0.5	15	45	40	0	0.058837891	3.5288086	-0.48339844	0.038330078	0.89672852	14.117676	0.081787109	0	0	0	0	0	0	0	0	0	1.0195313	0.01953125	0.092773438	-0.008300781	0.081298828	0.002929688	0	44330	0	0	0
825	826	826	Category H	-0.59985352	0.035888672	0.91186523	0.13232422	-0.1328125	-0.46606445	0	0	15/11/2017	15	11	2017	15:45:40	56740	0.6	15	45	40	0	0.058837891	3.5288086	-0.47973633	0.040283203	0.89941406	12.874268	0.12060547	0	0	0	0	0	0	0	0	0	1.0200195	0.020019531	0.13696289	-0.11987305	-0.004394531	0.012207031	0	44330	0	0	0
826	827	827	Category H	-0.43188477	-0.035888672	0.81591797	0.14624023	-0.14160156	-0.45581055	0	0	15/11/2017	15	11	2017	15:45:40	56740	0.7	15	45	40	0	0.058837891	3.5288086	-0.47680664	0.040771484	0.90380859	9.7536621	0.125	0	0	0	0	0	0	0	0	0	1.0227051	0.022705078	0.2097168	0.044921875	-0.076660156	-0.087890625	0	44330	0	0	0
827	828	828	Category H	-0.65991211	0.13183594	0.95996094	0.12011719	-0.13891602	-0.46630859	0	0	15/11/2017	15	11	2017	15:45:40	56740	0.8	15	45	40	0	0.058837891	3.5288086	-0.47216797	0.044189453	0.90307617	7.6225586	0.21459961	0	0	0	0	0	0	0	0	0	1.0200195	0.020019531	0.33203125	-0.1875	0.087402344	0.056640625	0	44330	0	0	0
828	829	829	Category H	-0.40795898	0	0.91186523	0.074462891	-0.15454102	-0.46655273	0	0	15/11/2017	15	11	2017	15:45:40	56740	0.9	15	45	40	0	0.058837891	3.5288086	-0.46801758	0.045654297	0.90356445	5.3312988	0.075927734	0	0	0	0	0	0	0	0	0	1.0187988	0.018798828	0.11376953	0.060058594	-0.045654297	0.008056641	0	44330	0	0	0
829	830	830	Category H	-0.51586914	0.023925781	0.87597656	0.13012695	-0.14453125	-0.45996094	0	0	15/11/2017	15	11	2017	15:45:41	56741	0	15	45	41	0	0.058837891	3.5288086	-0.47045898	0.046630859	0.90698242	2.9921875	0.059326172	0	0	0	0	0	0	0	0	0	1.0229492	0.022949219	0.099121094	-0.045166016	-0.022705078	-0.031005859	0	44330	0	0	0
830	831	831	Category H	-0.44384766	0.071777344	0.77978516	0.12597656	-0.1484375	-0.46240234	0	0	15/11/2017	15	11	2017	15:45:41	56741	0.1	15	45	41	0	0.058837891	3.5288086	-0.46289063	0.046386719	0.90795898	1.9221191	0.13208008	0	0	0	0	0	0	0	0	0	1.0202637	0.020263672	0.17260742	0.019042969	0.025146484	-0.12817383	0	44330	0	0	0
831	832	832	Category H	-0.23999023	-0.071777344	0.86376953	0.20263672	-0.16503906	-0.42944336	0	0	15/11/2017	15	11	2017	15:45:41	56741	0.2	15	45	41	0	0.058837891	3.5288086	-0.46166992	0.047119141	0.91015625	1.5559082	0.25585938	0	0	0	0	0	0	0	0	0	1.0217285	0.021728516	0.38720703	0.22167969	-0.11889648	-0.046386719	0	44330	0	0	0
832	833	833	Category H	-0.65991211	0.10791016	0.93579102	0.15551758	-0.15185547	-0.45117188	0	0	15/11/2017	15	11	2017	15:45:41	56741	0.3	15	45	41	0	0.058837891	3.5288086	-0.45800781	0.048828125	0.91113281	0.97412109	0.21166992	0	0	0	0	0	0	0	0	0	1.0209961	0.020996094	0.28515625	-0.20166016	0.058837891	0.024414063	0	44330	0	0	0
833	834	834	Category H	-0.32397461	0.083984375	0.81591797	0.13061523	-0.15429688	-0.45751953	0	0	15/11/2017	15	11	2017	15:45:41	56741	0.4	15	45	41	0	0.058837891	3.5288086	-0.45703125	0.049804688	0.91333008	0.30517578	0.16845703	0	0	0	0	0	0	0	0	0	1.0224609	0.022460938	0.26464844	0.13305664	0.033935547	-0.097412109	0	44330	0	0	0
834	835	835	Category H	-0.65991211	-0.095947266	1.0917969	0.12011719	-0.16210938	-0.46044922	0	0	15/11/2017	15	11	2017	15:45:41	56741	0.5	15	45	41	0	0.058837891	3.5288086	-0.45654297	0.05078125	0.9128418	1.3244629	0.30761719	0	0	0	0	0	0	0	0	0	1.0222168	0.022216797	0.52856445	-0.203125	-0.14672852	0.17871094	0	44330	0	0	0
835	836	836	Category H	-0.55175781	0.083984375	0.83984375	0.097412109	-0.15478516	-0.45947266	0	0	15/11/2017	15	11	2017	15:45:41	56741	0.6	15	45	41	0	0.058837891	3.5288086	-0.45654297	0.053466797	0.91137695	1.8083496	0.12255859	0	0	0	0	0	0	0	0	0	1.020752	0.020751953	0.19677734	-0.094970703	0.030273438	-0.071533203	0	44330	0	0	0
836	837	837	Category H	-0.11987305	0.14379883	0.76782227	0.18432617	-0.1394043	-0.4465332	0	0	15/11/2017	15	11	2017	15:45:41	56741	0.7	15	45	41	0	0.058837891	3.5288086	-0.45654297	0.054199219	0.90991211	0.020751953	0.3762207	0	0	0	0	0	0	0	0	0	1.0192871	0.019287109	0.56835938	0.33666992	0.089355469	-0.14208984	0	44330	0	0	0
837	838	838	Category H	-0.69580078	-0.059814453	0.97192383	0.19873047	-0.13037109	-0.44458008	0	0	15/11/2017	15	11	2017	15:45:41	56741	0.8	15	45	41	0	0.058837891	3.5288086	-0.45776367	0.055419922	0.91210938	1.8161621	0.27099609	0	0	0	0	0	0	0	0	0	1.0219727	0.021972656	0.4128418	-0.23779297	-0.11523438	0.059570313	0	44330	0	0	0
838	839	839	Category H	-0.35986328	-0.14379883	1.0917969	0.1184082	-0.14819336	-0.46728516	0	0	15/11/2017	15	11	2017	15:45:41	56741	0.9	15	45	41	0	0.058837891	3.5288086	-0.45703125	0.057373047	0.90966797	1.2451172	0.28808594	0	0	0	0	0	0	0	0	0	1.0195313	0.01953125	0.48022461	0.097167969	-0.20117188	0.18188477	0	44330	0	0	0
839	840	840	Category H	-0.50390625	-0.023925781	0.73193359	0.15283203	-0.15014648	-0.45507813	0	0	15/11/2017	15	11	2017	15:45:42	56742	0	15	45	42	0	0.058837891	3.5288086	-0.46020508	0.057861328	0.90942383	0.63842773	0.20043945	0	0	0	0	0	0	0	0	0	1.0209961	0.020996094	0.30322266	-0.043457031	-0.081787109	-0.17749023	0	44330	0	0	0
840	841	841	Category H	0.011962891	-0.011962891	0.81591797	0.21899414	-0.13916016	-0.42578125	0	0	15/11/2017	15	11	2017	15:45:42	56742	0.1	15	45	42	0	0.058837891	3.5288086	-0.4597168	0.056152344	0.90844727	2.4875488	0.48535156	0	0	0	0	0	0	0	0	0	1.0197754	0.019775391	0.63256836	0.47167969	-0.068115234	-0.092529297	0	44330	0	0	0
841	842	842	Category H	-0.85180664	0.047851563	1.0439453	0.17407227	-0.1550293	-0.44360352	0	0	15/11/2017	15	11	2017	15:45:42	56742	0.2	15	45	42	0	0.058837891	3.5288086	-0.4609375	0.056640625	0.90917969	2.5849609	0.41308594	0	0	0	0	0	0	0	0	0	1.0209961	0.020996094	0.53417969	-0.390625	-0.008789063	0.13452148	0	44330	0	0	0
842	843	843	Category H	-0.32397461	-0.011962891	0.94799805	0.098388672	-0.15551758	-0.46044922	0	0	15/11/2017	15	11	2017	15:45:42	56742	0.3	15	45	42	0	0.058837891	3.5288086	-0.45996094	0.055908203	0.90600586	0.25341797	0.15771484	0	0	0	0	0	0	0	0	0	1.0175781	0.017578125	0.24584961	0.13598633	-0.067871094	0.041748047	0	44330	0	0	0
843	844	844	Category H	-0.56396484	0.17993164	0.95996094	0.14404297	-0.15405273	-0.45507813	0	0	15/11/2017	15	11	2017	15:45:42	56742	0.4	15	45	42	0	0.058837891	3.491748	-0.46264648	0.056152344	0.90600586	1.0734863	0.16845703	0	0	0	0	0	0	0	0	0	1.019043	0.019042969	0.27856445	-0.10107422	0.12353516	0.053710938	0	44330	0	0	0
844	845	845	Category H	-0.44384766	0.023925781	0.75585938	0.15454102	-0.17089844	-0.44628906	0	0	15/11/2017	15	11	2017	15:45:42	56742	0.5	15	45	42	0	0.058837891	3.491748	-0.46191406	0.057128906	0.90478516	0.45727539	0.15380859	0	0	0	0	0	0	0	0	0	1.0175781	0.017578125	0.20043945	0.018066406	-0.033203125	-0.14892578	0	44330	0	0	0
845	846	846	Category H	-0.57592773	-0.035888672	1.0439453	0.22436523	-0.19897461	-0.40844727	0	0	15/11/2017	15	11	2017	15:45:42	56742	0.6	15	45	42	0	0.058837891	3.491748	-0.46362305	0.056640625	0.90478516	1.0131836	0.20117188	0	0	0	0	0	0	0	0	0	1.0183105	0.018310547	0.34375	-0.11206055	-0.092529297	0.13891602	0	44330	0	0	0
846	847	847	Category H	-0.57592773	0.15576172	0.91186523	0.12792969	-0.17236328	-0.44555664	0	0	15/11/2017	15	11	2017	15:45:42	56742	0.7	15	45	42	0	0.058837891	3.491748	-0.46362305	0.056884766	0.90405273	2.6689453	0.14941406	0	0	0	0	0	0	0	0	0	1.0175781	0.017578125	0.21850586	-0.11206055	0.098632813	0.007568359	0	44330	0	0	0
847	848	848	Category H	-0.44384766	-0.035888672	0.95996094	0.17089844	-0.18237305	-0.43603516	0	0	15/11/2017	15	11	2017	15:45:42	56742	0.8	15	45	42	0	0.058837891	3.491748	-0.46484375	0.058349609	0.90478516	4.1894531	0.11132813	0	0	0	0	0	0	0	0	0	1.0187988	0.018798828	0.1706543	0.020996094	-0.094238281	0.054931641	0	44330	0	0	0
848	849	849	Category H	-0.63598633	0.071777344	0.97192383	0.11328125	-0.17089844	-0.45141602	0	0	15/11/2017	15	11	2017	15:45:42	56742	0.9	15	45	42	0	0.058837891	3.491748	-0.46704102	0.059326172	0.90527344	3.7412109	0.18188477	0	0	0	0	0	0	0	0	0	1.0202637	0.020263672	0.24780273	-0.16870117	0.012207031	0.06640625	0	44330	0	0	0
849	850	850	Category H	-0.57592773	0.14379883	0.81591797	0.18164063	-0.17578125	-0.43383789	0	0	15/11/2017	15	11	2017	15:45:43	56743	0	15	45	43	0	0.058837891	3.491748	-0.46484375	0.060791016	0.90136719	3.3864746	0.1628418	0	0	0	0	0	0	0	0	0	1.0161133	0.016113281	0.27954102	-0.11083984	0.082763672	-0.085449219	0	44330	0	0	0
850	851	851	Category H	-0.2878418	-0.023925781	0.76782227	0.19604492	-0.16821289	-0.43481445	0	0	15/11/2017	15	11	2017	15:45:43	56743	0.1	15	45	43	0	0.058837891	3.491748	-0.46533203	0.062011719	0.90136719	4.2978516	0.23803711	0	0	0	0	0	0	0	0	0	1.0161133	0.016113281	0.39697266	0.17749023	-0.0859375	-0.13354492	0	44330	0	0	0
851	852	852	Category H	-0.63598633	0.023925781	0.99584961	0.16479492	-0.16235352	-0.44189453	0	0	15/11/2017	15	11	2017	15:45:43	56743	0.2	15	45	43	0	0.058837891	3.491748	-0.46679688	0.061035156	0.90405273	3.373291	0.19555664	0	0	0	0	0	0	0	0	0	1.0195313	0.01953125	0.29760742	-0.16894531	-0.037109375	0.091552734	0	44330	0	0	0
852	853	853	Category H	-0.39599609	-0.011962891	0.82788086	0.15600586	-0.16162109	-0.44506836	0	0	15/11/2017	15	11	2017	15:45:43	56743	0.3	15	45	43	0	0.058837891	3.491748	-0.46655273	0.060302734	0.90625	1.5727539	0.12792969	0	0	0	0	0	0	0	0	0	1.0212402	0.021240234	0.22143555	0.070556641	-0.072265625	-0.078369141	0	44330	0	0	0
853	854	854	Category H	-0.55175781	0.011962891	1.1518555	0.140625	-0.15893555	-0.453125	0	0	15/11/2017	15	11	2017	15:45:43	56743	0.4	15	45	43	0	0.058837891	3.491748	-0.4621582	0.061523438	0.90258789	0.58056641	0.26928711	0	0	0	0	0	0	0	0	0	1.0161133	0.016113281	0.38793945	-0.089355469	-0.049560547	0.24902344	0	44330	0	0	0
854	855	855	Category H	-0.26391602	0.011962891	0.51586914	0.13012695	-0.16674805	-0.453125	0	0	15/11/2017	15	11	2017	15:45:43	56743	0.5	15	45	43	0	0.058837891	3.491748	-0.46411133	0.059326172	0.90551758	0.77148438	0.44067383	0	0	0	0	0	0	0	0	0	1.0192871	0.019287109	0.63745117	0.20019531	-0.047363281	-0.38964844	0	44330	0	0	0
855	856	856	Category H	-0.31176758	-0.011962891	0.92382813	0.17480469	-0.16137695	-0.43676758	0	0	15/11/2017	15	11	2017	15:45:43	56743	0.6	15	45	43	0	0.058837891	3.491748	-0.46533203	0.057861328	0.90478516	1.512207	0.16992188	0	0	0	0	0	0	0	0	0	1.0192871	0.019287109	0.24243164	0.15356445	-0.069824219	0.018798828	0	44330	0	0	0
856	857	857	Category H	-0.40795898	0.059814453	1.0439453	0.073730469	-0.1628418	-0.45947266	0	0	15/11/2017	15	11	2017	15:45:43	56743	0.7	15	45	43	0	0.058837891	3.491748	-0.46313477	0.056152344	0.9050293	2.5310059	0.14941406	0	0	0	0	0	0	0	0	0	1.0183105	0.018310547	0.19750977	0.055175781	0.003417969	0.13867188	0	44330	0	0	0
857	858	858	Category H	-0.2277832	-0.023925781	0.77978516	0.13134766	-0.17407227	-0.45019531	0	0	15/11/2017	15	11	2017	15:45:43	56743	0.8	15	45	43	0	0.058837891	3.491748	-0.45898438	0.056884766	0.90527344	4.1523438	0.27514648	0	0	0	0	0	0	0	0	0	1.0166016	0.016601563	0.43774414	0.23120117	-0.080810547	-0.12548828	0	44330	0	0	0
858	859	859	Category H	-0.58789063	0.15576172	0.99584961	0.11962891	-0.17358398	-0.44946289	0	0	15/11/2017	15	11	2017	15:45:43	56743	0.9	15	45	43	0	0.058837891	3.491748	-0.46362305	0.0546875	0.90795898	5.9360352	0.18237305	0	0	0	0	0	0	0	0	0	1.0209961	0.020996094	0.31274414	-0.12402344	0.10083008	0.087646484	0	44330	0	0	0
859	860	860	Category H	-0.32397461	0.059814453	0.97192383	0.081787109	-0.18188477	-0.44775391	0	0	15/11/2017	15	11	2017	15:45:44	56744	0	15	45	44	0	0.058837891	3.491748	-0.46289063	0.053466797	0.90673828	7.6115723	0.15356445	0	0	0	0	0	0	0	0	0	1.0195313	0.01953125	0.21020508	0.13891602	0.006103516	0.064941406	0	44330	0	0	0
860	861	861	Category H	-0.34790039	0.047851563	1.0678711	0.12988281	-0.20605469	-0.43310547	0	0	15/11/2017	15	11	2017	15:45:44	56744	0.1	15	45	44	0	0.058837891	3.491748	-0.46166992	0.053710938	0.90600586	9.0344238	0.19799805	0	0	0	0	0	0	0	0	0	1.0183105	0.018310547	0.28173828	0.11376953	-0.005859375	0.16162109	0	44330	0	0	0
861	862	862	Category H	-0.35986328	0.17993164	0.88793945	0.096923828	-0.20166016	-0.44360352	0	0	15/11/2017	15	11	2017	15:45:44	56744	0.2	15	45	44	0	0.058837891	3.491748	-0.4621582	0.052734375	0.90722656	10.202393	0.16430664	0	0	0	0	0	0	0	0	0	1.0195313	0.01953125	0.2487793	0.10229492	0.12695313	-0.019287109	0	44330	0	0	0
862	863	863	Category H	-0.41992188	0.035888672	1.0319824	0.1081543	-0.19360352	-0.44360352	0	0	15/11/2017	15	11	2017	15:45:44	56744	0.3	15	45	44	0	0.058837891	3.491748	-0.4609375	0.052246094	0.90478516	11.255127	0.13427734	0	0	0	0	0	0	0	0	0	1.0168457	0.016845703	0.18457031	0.041015625	-0.016357422	0.12695313	0	44330	0	0	0
863	864	864	Category H	-0.31176758	0.13183594	0.92382813	0.095703125	-0.19238281	-0.44262695	0	0	15/11/2017	15	11	2017	15:45:44	56744	0.4	15	45	44	0	0.058837891	3.491748	-0.45947266	0.052246094	0.9050293	11.554443	0.16870117	0	0	0	0	0	0	0	0	0	1.0163574	0.016357422	0.24584961	0.14770508	0.079345703	0.018554688	0	44330	0	0	0
864	865	865	Category H	-0.39599609	0.15576172	0.85180664	0.13452148	-0.18188477	-0.44726563	0	0	15/11/2017	15	11	2017	15:45:44	56744	0.5	15	45	44	0	0.058837891	3.491748	-0.46044922	0.052246094	0.90625	11.031982	0.13354492	0	0	0	0	0	0	0	0	0	1.0180664	0.018066406	0.22265625	0.064453125	0.10327148	-0.054443359	0	44330	0	0	0
865	866	866	Category H	-0.44384766	0.023925781	0.98388672	0.092285156	-0.17797852	-0.45166016	0	0	15/11/2017	15	11	2017	15:45:44	56744	0.6	15	45	44	0	0.058837891	3.491748	-0.45751953	0.05078125	0.90551758	9.2299805	0.083740234	0	0	0	0	0	0	0	0	0	1.0158691	0.015869141	0.11889648	0.013671875	-0.026855469	0.078125	0	44330	0	0	0
866	867	867	Category H	-0.34790039	0.14379883	0.89990234	0.10424805	-0.18261719	-0.44677734	0	0	15/11/2017	15	11	2017	15:45:44	56744	0.7	15	45	44	0	0.058837891	3.491748	-0.45751953	0.051757813	0.90625	6.9160156	0.14306641	0	0	0	0	0	0	0	0	0	1.0166016	0.016601563	0.20800781	0.10961914	0.091796875	-0.006347656	0	44330	0	0	0
867	868	868	Category H	-0.50390625	0.083984375	0.94799805	0.14819336	-0.17456055	-0.44213867	0	0	15/11/2017	15	11	2017	15:45:44	56744	0.8	15	45	44	0	0.058837891	3.491748	-0.45629883	0.052490234	0.90795898	4.6557617	0.069580078	0	0	0	0	0	0	0	0	0	1.017334	0.017333984	0.11889648	-0.047363281	0.03125	0.039794922	0	44330	0	0	0
868	869	869	Category H	-0.44384766	0.035888672	0.98388672	0.091308594	-0.17578125	-0.45166016	0	0	15/11/2017	15	11	2017	15:45:44	56744	0.9	15	45	44	0	0.058837891	3.491748	-0.45336914	0.05078125	0.9074707	1.9648438	0.078369141	0	0	0	0	0	0	0	0	0	1.015625	0.015625	0.10083008	0.009521484	-0.014892578	0.076171875	0	44330	0	0	0
869	870	870	Category H	-0.37182617	0.095947266	0.93579102	0.11376953	-0.1809082	-0.44750977	0	0	15/11/2017	15	11	2017	15:45:45	56745	0	15	45	45	0	0.058837891	3.491748	-0.45385742	0.051513672	0.90795898	0.51611328	0.097412109	0	0	0	0	0	0	0	0	0	1.0166016	0.016601563	0.15429688	0.08203125	0.044189453	0.027587891	0	44330	0	0	0
870	871	871	Category H	-0.38378906	0.071777344	0.94799805	0.10693359	-0.16723633	-0.45336914	0	0	15/11/2017	15	11	2017	15:45:45	56745	0.1	15	45	45	0	0.058837891	3.491748	-0.45239258	0.051513672	0.90795898	2.4404297	0.081787109	0	0	0	0	0	0	0	0	0	1.0158691	0.015869141	0.12841797	0.068603516	0.020019531	0.039794922	0	44330	0	0	0
871	872	872	Category H	-0.40795898	0.059814453	0.99584961	0.10253906	-0.17407227	-0.45361328	0	0	15/11/2017	15	11	2017	15:45:45	56745	0.2	15	45	45	0	0.058837891	3.491748	-0.45166016	0.051513672	0.91088867	4.3793945	0.095703125	0	0	0	0	0	0	0	0	0	1.0180664	0.018066406	0.13671875	0.043701172	0.008056641	0.084716797	0	44330	0	0	0
872	873	873	Category H	-0.50390625	0.083984375	0.97192383	0.11254883	-0.17480469	-0.44848633	0	0	15/11/2017	15	11	2017	15:45:45	56745	0.3	15	45	45	0	0.058837891	3.491748	-0.45385742	0.052978516	0.9128418	5.9702148	0.083007813	0	0	0	0	0	0	0	0	0	1.0209961	0.020996094	0.1394043	-0.049804688	0.030761719	0.058837891	0	44330	0	0	0
873	874	874	Category H	-0.55175781	0.083984375	0.86376953	0.12744141	-0.16650391	-0.44921875	0	0	15/11/2017	15	11	2017	15:45:45	56745	0.4	15	45	45	0	0.058837891	3.491748	-0.453125	0.051757813	0.91235352	7.0300293	0.11450195	0	0	0	0	0	0	0	0	0	1.0200195	0.020019531	0.17919922	-0.098388672	0.031982422	-0.048583984	0	44330	0	0	0
874	875	875	Category H	-0.52783203	0.15576172	0.79199219	0.18725586	-0.16943359	-0.43676758	0	0	15/11/2017	15	11	2017	15:45:45	56745	0.5	15	45	45	0	0.058837891	3.491748	-0.45288086	0.051269531	0.91210938	7.9260254	0.17602539	0	0	0	0	0	0	0	0	0	1.0197754	0.019775391	0.29956055	-0.074707031	0.10424805	-0.12011719	0	44330	0	0	0
875	876	876	Category H	-0.61181641	0.035888672	0.80395508	0.22729492	-0.18139648	-0.40991211	0	0	15/11/2017	15	11	2017	15:45:45	56745	0.6	15	45	45	0	0.058837891	3.491748	-0.4519043	0.053955078	0.91137695	7.564209	0.19335938	0	0	0	0	0	0	0	0	0	1.0187988	0.018798828	0.28540039	-0.15966797	-0.018066406	-0.10742188	0	44330	0	0	0
876	877	877	Category H	-0.39599609	0.15576172	0.79199219	0.14819336	-0.18945313	-0.44018555	0	0	15/11/2017	15	11	2017	15:45:45	56745	0.7	15	45	45	0	0.058837891	3.491748	-0.44995117	0.053710938	0.91308594	7.3151855	0.16723633	0	0	0	0	0	0	0	0	0	1.0192871	0.019287109	0.27709961	0.053955078	0.10180664	-0.12109375	0	44330	0	0	0
877	878	878	Category H	-0.63598633	0.16796875	0.83984375	0.16137695	-0.14624023	-0.44775391	0	0	15/11/2017	15	11	2017	15:45:45	56745	0.8	15	45	45	0	0.058837891	3.491748	-0.45361328	0.052246094	0.91479492	7.3664551	0.22827148	0	0	0	0	0	0	0	0	0	1.0224609	0.022460938	0.37255859	-0.18212891	0.11547852	-0.074951172	0	44330	0	0	0
878	879	879	Category H	-0.63598633	0.083984375	0.85180664	0.081054688	-0.14599609	-0.46875	0	0	15/11/2017	15	11	2017	15:45:45	56745	0.9	15	45	45	0	0.058837891	3.491748	-0.44995117	0.052978516	0.91503906	7.2683105	0.19873047	0	0	0	0	0	0	0	0	0	1.0209961	0.020996094	0.27978516	-0.18579102	0.030761719	-0.063232422	0	44330	0	0	0
879	880	880	Category H	-0.37182617	0.035888672	0.87597656	0.10131836	-0.12109375	-0.4753418	0	0	15/11/2017	15	11	2017	15:45:46	56746	0	15	45	46	0	0.058837891	3.491748	-0.4519043	0.054931641	0.9140625	7.0258789	0.090820313	0	0	0	0	0	0	0	0	0	1.0212402	0.021240234	0.13745117	0.080078125	-0.019042969	-0.038085938	0	44330	0	0	0
880	881	881	Category H	-0.65991211	0.071777344	0.97192383	0.10766602	-0.12011719	-0.4753418	0	0	15/11/2017	15	11	2017	15:45:46	56746	0.1	15	45	46	0	0.058837891	3.491748	-0.45019531	0.055175781	0.91650391	6.6984863	0.21728516	0	0	0	0	0	0	0	0	0	1.0224609	0.022460938	0.28125	-0.2097168	0.016357422	0.055175781	0	44330	0	0	0
881	882	882	Category H	-0.23999023	0.035888672	0.671875	0.12695313	-0.11181641	-0.46704102	0	0	15/11/2017	15	11	2017	15:45:46	56746	0.2	15	45	46	0	0.05859375	3.4853027	-0.45336914	0.054443359	0.91699219	5.9492188	0.32543945	0	0	0	0	0	0	0	0	0	1.0244141	0.024414063	0.47705078	0.21337891	-0.018554688	-0.24511719	0	44330	0	0	0
882	883	883	Category H	-0.6237793	0.035888672	0.95996094	0.13696289	-0.140625	-0.46411133	0	0	15/11/2017	15	11	2017	15:45:46	56746	0.3	15	45	46	0	0.05859375	3.4853027	-0.4519043	0.0546875	0.91577148	5.0825195	0.17822266	0	0	0	0	0	0	0	0	0	1.0227051	0.022705078	0.23461914	-0.17163086	-0.018798828	0.043945313	0	44330	0	0	0
883	884	884	Category H	-0.34790039	0.13183594	0.87597656	0.11914063	-0.13989258	-0.46411133	0	0	15/11/2017	15	11	2017	15:45:46	56746	0.4	15	45	46	0	0.05859375	3.4853027	-0.453125	0.054443359	0.91601563	3.6152344	0.13647461	0	0	0	0	0	0	0	0	0	1.0234375	0.0234375	0.22241211	0.10522461	0.077148438	-0.040039063	0	44330	0	0	0
884	885	885	Category H	-0.56396484	0.059814453	0.95996094	0.084228516	-0.16162109	-0.46484375	0	0	15/11/2017	15	11	2017	15:45:46	56746	0.5	15	45	46	0	0.05859375	3.4853027	-0.45166016	0.053222656	0.91503906	1.5361328	0.12109375	0	0	0	0	0	0	0	0	0	1.0217285	0.021728516	0.16357422	-0.11206055	0.006347656	0.044677734	0	44330	0	0	0
885	886	886	Category H	-0.41992188	0.083984375	0.86376953	0.077636719	-0.16625977	-0.4597168	0	0	15/11/2017	15	11	2017	15:45:46	56746	0.6	15	45	46	0	0.05859375	3.4853027	-0.453125	0.052246094	0.91894531	0.50415039	0.071777344	0	0	0	0	0	0	0	0	0	1.0258789	0.025878906	0.12011719	0.033203125	0.031494141	-0.055175781	0	44330	0	0	0
886	887	887	Category H	-0.55175781	0.16796875	0.97192383	0.098876953	-0.16625977	-0.46264648	0	0	15/11/2017	15	11	2017	15:45:46	56746	0.7	15	45	46	0	0.05859375	3.4853027	-0.44970703	0.052001953	0.91650391	1.583252	0.16381836	0	0	0	0	0	0	0	0	0	1.0224609	0.022460938	0.27270508	-0.10180664	0.11572266	0.055175781	0	44330	0	0	0
887	888	888	Category H	-0.58789063	0.10791016	0.94799805	0.068603516	-0.14697266	-0.4675293	0	0	15/11/2017	15	11	2017	15:45:46	56746	0.8	15	45	46	0	0.05859375	3.4853027	-0.44604492	0.051757813	0.91650391	3.0881348	0.15551758	0	0	0	0	0	0	0	0	0	1.0205078	0.020507813	0.22900391	-0.14160156	0.055908203	0.03125	0	44330	0	0	0
888	889	889	Category H	-0.23999023	0.17993164	0.70776367	0.12109375	-0.14477539	-0.45727539	0	0	15/11/2017	15	11	2017	15:45:46	56746	0.9	15	45	46	0	0.05859375	3.4853027	-0.44580078	0.051025391	0.91601563	3.9135742	0.31982422	0	0	0	0	0	0	0	0	0	1.0200195	0.020019531	0.54296875	0.20581055	0.12866211	-0.20825195	0	44330	0	0	0
889	890	890	Category H	-0.57592773	0.095947266	0.95996094	0.14331055	-0.16308594	-0.453125	0	0	15/11/2017	15	11	2017	15:45:47	56747	0	15	45	47	0	0.05859375	3.4853027	-0.44238281	0.048828125	0.9152832	4.2426758	0.14819336	0	0	0	0	0	0	0	0	0	1.0178223	0.017822266	0.22485352	-0.13330078	0.046875	0.044433594	0	44330	0	0	0
890	891	891	Category H	-0.44384766	0.13183594	0.88793945	0.032470703	-0.13647461	-0.47485352	0	0	15/11/2017	15	11	2017	15:45:47	56747	0.1	15	45	47	0	0.05859375	3.4853027	-0.44165039	0.047119141	0.91723633	4.3320313	0.089355469	0	0	0	0	0	0	0	0	0	1.019043	0.019042969	0.11572266	-0.001953125	0.084472656	-0.029296875	0	44330	0	0	0
891	892	892	Category H	-0.58789063	0.059814453	0.93579102	0.075683594	-0.12841797	-0.47241211	0	0	15/11/2017	15	11	2017	15:45:47	56747	0.2	15	45	47	0	0.05859375	3.4853027	-0.44360352	0.047119141	0.91845703	3.8718262	0.14550781	0	0	0	0	0	0	0	0	0	1.0212402	0.021240234	0.17358398	-0.14404297	0.012451172	0.017089844	0	44330	0	0	0
892	893	893	Category H	-0.2277832	0.10791016	0.70776367	0.068359375	-0.10351563	-0.48144531	0	0	15/11/2017	15	11	2017	15:45:47	56747	0.3	15	45	47	0	0.05859375	3.4853027	-0.44067383	0.046875	0.91772461	0.88500977	0.30517578	0	0	0	0	0	0	0	0	0	1.019043	0.019042969	0.48364258	0.21289063	0.060791016	-0.20996094	0	44330	0	0	0
893	894	894	Category H	-0.7199707	0.011962891	1.0917969	0.15087891	-0.11523438	-0.46191406	0	0	15/11/2017	15	11	2017	15:45:47	56747	0.4	15	45	47	0	0.05859375	3.4853027	-0.44067383	0.047119141	0.91870117	2.057373	0.33007813	0	0	0	0	0	0	0	0	0	1.0202637	0.020263672	0.48730469	-0.27905273	-0.03515625	0.17285156	0	44330	0	0	0
894	895	895	Category H	-0.56396484	-0.023925781	0.86376953	0.016113281	-0.094482422	-0.48486328	0	0	15/11/2017	15	11	2017	15:45:47	56747	0.5	15	45	47	0	0.05859375	3.4853027	-0.43798828	0.047119141	0.91601563	4.1767578	0.15356445	0	0	0	0	0	0	0	0	0	1.0163574	0.016357422	0.24926758	-0.12573242	-0.071044922	-0.052246094	0	44330	0	0	0
895	896	896	Category H	-0.40795898	-0.011962891	0.95996094	0.079589844	-0.11450195	-0.47558594	0	0	15/11/2017	15	11	2017	15:45:47	56747	0.6	15	45	47	0	0.05859375	3.4853027	-0.44238281	0.047119141	0.92114258	6.4289551	0.078613281	0	0	0	0	0	0	0	0	0	1.0229492	0.022949219	0.13232422	0.034423828	-0.059082031	0.038574219	0	44330	0	0	0
896	897	897	Category H	-0.40795898	0.071777344	0.97192383	0.021728516	-0.091552734	-0.48754883	0	0	15/11/2017	15	11	2017	15:45:47	56747	0.7	15	45	47	0	0.05859375	3.4853027	-0.44116211	0.047607422	0.9206543	10.402344	0.065673828	0	0	0	0	0	0	0	0	0	1.0219727	0.021972656	0.10864258	0.033203125	0.023925781	0.051025391	0	44330	0	0	0
897	898	898	Category H	-0.53979492	-0.083984375	1.0197754	0.032470703	-0.099365234	-0.48486328	0	0	15/11/2017	15	11	2017	15:45:47	56747	0.8	15	45	47	0	0.05859375	3.4853027	-0.4453125	0.047851563	0.92089844	12.326904	0.18969727	0	0	0	0	0	0	0	0	0	1.0241699	0.024169922	0.32495117	-0.094238281	-0.13183594	0.098632813	0	44330	0	0	0
898	899	899	Category H	-0.39599609	-0.035888672	0.91186523	0.018554688	-0.10107422	-0.48364258	0	0	15/11/2017	15	11	2017	15:45:47	56747	0.9	15	45	47	0	0.05859375	3.4853027	-0.44873047	0.048095703	0.92260742	11.616943	0.099853516	0	0	0	0	0	0	0	0	0	1.0270996	0.027099609	0.14770508	0.052734375	-0.083984375	-0.010742188	0	44330	0	0	0
899	900	900	Category H	-0.34790039	0.023925781	0.74389648	0.11523438	-0.095947266	-0.47583008	0	0	15/11/2017	15	11	2017	15:45:48	56748	0	15	45	48	0	0.05859375	3.4853027	-0.44580078	0.045898438	0.92041016	11.819336	0.203125	0	0	0	0	0	0	0	0	0	1.0236816	0.023681641	0.29663086	0.097900391	-0.021972656	-0.17651367	0	44330	0	0	0
900	901	901	Category H	-0.35986328	0.011962891	0.99584961	0.12963867	-0.079833984	-0.47558594	0	0	15/11/2017	15	11	2017	15:45:48	56748	0.1	15	45	48	0	0.05859375	3.4853027	-0.44970703	0.044677734	0.91992188	12.480713	0.12207031	0	0	0	0	0	0	0	0	0	1.0251465	0.025146484	0.19848633	0.08984375	-0.032714844	0.075683594	0	44330	0	0	0
901	902	902	Category H	-0.39599609	-0.083984375	0.87597656	0.019775391	-0.091552734	-0.48779297	0	0	15/11/2017	15	11	2017	15:45:48	56748	0.2	15	45	48	0	0.05859375	3.4853027	-0.45068359	0.045166016	0.91796875	11.603271	0.14648438	0	0	0	0	0	0	0	0	0	1.0236816	0.023681641	0.22607422	0.0546875	-0.12915039	-0.041992188	0	44330	0	0	0
902	903	903	Category H	-0.41992188	0.011962891	0.94799805	0.080078125	-0.096923828	-0.47729492	0	0	15/11/2017	15	11	2017	15:45:48	56748	0.3	15	45	48	0	0.05859375	3.4853027	-0.45166016	0.04296875	0.91796875	7.8100586	0.053466797	0	0	0	0	0	0	0	0	0	1.0241699	0.024169922	0.092529297	0.031738281	-0.031005859	0.029785156	0	44330	0	0	0
903	904	904	Category H	-0.59985352	0	0.99584961	0.029052734	-0.10058594	-0.48486328	0	0	15/11/2017	15	11	2017	15:45:48	56748	0.4	15	45	48	0	0.05859375	3.4853027	-0.4519043	0.04296875	0.91650391	4.2961426	0.17285156	0	0	0	0	0	0	0	0	0	1.0227051	0.022705078	0.26977539	-0.14770508	-0.04296875	0.079101563	0	44330	0	0	0
904	905	905	Category H	-0.26391602	0.011962891	0.83984375	0.074951172	-0.11254883	-0.47558594	0	0	15/11/2017	15	11	2017	15:45:48	56748	0.5	15	45	48	0	0.05859375	3.4853027	-0.453125	0.043212891	0.91601563	2.6203613	0.20654297	0	0	0	0	0	0	0	0	0	1.0229492	0.022949219	0.29711914	0.18920898	-0.03125	-0.076171875	0	44330	0	0	0
905	906	906	Category H	-0.58789063	0.10791016	0.95996094	0.12939453	-0.11230469	-0.46899414	0	0	15/11/2017	15	11	2017	15:45:48	56748	0.6	15	45	48	0	0.05859375	3.4853027	-0.45239258	0.043457031	0.91699219	0.16845703	0.15576172	0	0	0	0	0	0	0	0	0	1.0234375	0.0234375	0.24243164	-0.13525391	0.064208984	0.042724609	0	44330	0	0	0
906	907	907	Category H	-0.3359375	0.023925781	0.94799805	0.042480469	-0.12231445	-0.47973633	0	0	15/11/2017	15	11	2017	15:45:48	56748	0.7	15	45	48	0	0.05859375	3.4853027	-0.45214844	0.043701172	0.91552734	3.9980469	0.12231445	0	0	0	0	0	0	0	0	0	1.0219727	0.021972656	0.16845703	0.11621094	-0.019775391	0.032226563	0	44330	0	0	0
907	908	908	Category H	-0.43188477	0	0.92382813	0.095214844	-0.12817383	-0.47436523	0	0	15/11/2017	15	11	2017	15:45:48	56748	0.8	15	45	48	0	0.05859375	3.4853027	-0.4519043	0.042480469	0.91601563	6.348877	0.047607422	0	0	0	0	0	0	0	0	0	1.0224609	0.022460938	0.0703125	0.020019531	-0.042480469	0.007568359	0	44330	0	0	0
908	909	909	Category H	-0.45581055	0.047851563	0.95996094	0.033447266	-0.12084961	-0.48193359	0	0	15/11/2017	15	11	2017	15:45:48	56748	0.9	15	45	48	0	0.05859375	3.4853027	-0.4519043	0.041748047	0.91699219	7.1347656	0.043457031	0	0	0	0	0	0	0	0	0	1.0231934	0.023193359	0.052490234	-0.003662109	0.005859375	0.04296875	0	44330	0	0	0
909	910	910	Category H	-0.38378906	0.035888672	0.87597656	0.032226563	-0.11523438	-0.48193359	0	0	15/11/2017	15	11	2017	15:45:49	56749	0	15	45	49	0	0.05859375	3.4853027	-0.45361328	0.041992188	0.91772461	8.2539063	0.081542969	0	0	0	0	0	0	0	0	0	1.0244141	0.024414063	0.11767578	0.069824219	-0.006103516	-0.041748047	0	44330	0	0	0
910	911	911	Category H	-0.39599609	0.071777344	1.0078125	0.034179688	-0.11645508	-0.47973633	0	0	15/11/2017	15	11	2017	15:45:49	56749	0.1	15	45	49	0	0.05859375	3.4853027	-0.45410156	0.043212891	0.9152832	8.9414063	0.11279297	0	0	0	0	0	0	0	0	0	1.0227051	0.022705078	0.17895508	0.058105469	0.028320313	0.092285156	0	44330	0	0	0
911	912	912	Category H	-0.41992188	0.047851563	1.0197754	0.00390625	-0.11303711	-0.48706055	0	0	15/11/2017	15	11	2017	15:45:49	56749	0.2	15	45	49	0	0.05859375	3.4853027	-0.45751953	0.044189453	0.91455078	8.7097168	0.11157227	0	0	0	0	0	0	0	0	0	1.0234375	0.0234375	0.14624023	0.037597656	0.003417969	0.10498047	0	44330	0	0	0
912	913	913	Category H	-0.58789063	0.011962891	0.89990234	0.027832031	-0.11303711	-0.48706055	0	0	15/11/2017	15	11	2017	15:45:49	56749	0.3	15	45	49	0	0.05859375	3.4853027	-0.45947266	0.045898438	0.91259766	8.2851563	0.13330078	0	0	0	0	0	0	0	0	0	1.0227051	0.022705078	0.17504883	-0.12817383	-0.033935547	-0.012695313	0	44330	0	0	0
913	914	914	Category H	-0.29980469	0.035888672	0.80395508	0.045166016	-0.11816406	-0.47998047	0	0	15/11/2017	15	11	2017	15:45:49	56749	0.4	15	45	49	0	0.05859375	3.4853027	-0.46264648	0.046386719	0.90991211	7.5793457	0.19458008	0	0	0	0	0	0	0	0	0	1.0219727	0.021972656	0.27954102	0.1628418	-0.010498047	-0.10595703	0	44330	0	0	0
914	915	915	Category H	-0.59985352	0.11987305	1.0319824	0.12353516	-0.11523438	-0.46826172	0	0	15/11/2017	15	11	2017	15:45:49	56749	0.5	15	45	49	0	0.05859375	3.4853027	-0.4621582	0.047363281	0.91064453	6.6916504	0.19702148	0	0	0	0	0	0	0	0	0	1.0222168	0.022216797	0.33129883	-0.13745117	0.072265625	0.12109375	0	44330	0	0	0
915	916	916	Category H	-0.38378906	0.059814453	0.95996094	-0.001953125	-0.12182617	-0.48193359	0	0	15/11/2017	15	11	2017	15:45:49	56749	0.6	15	45	49	0	0.05859375	3.4853027	-0.4609375	0.046142578	0.90893555	4.2036133	0.093505859	0	0	0	0	0	0	0	0	0	1.0202637	0.020263672	0.14160156	0.077148438	0.013427734	0.05078125	0	44330	0	0	0
916	917	917	Category H	-0.41992188	0.035888672	0.91186523	0.07421875	-0.10839844	-0.47827148	0	0	15/11/2017	15	11	2017	15:45:49	56749	0.7	15	45	49	0	0.05859375	3.4853027	-0.46337891	0.045410156	0.91137695	2.3061523	0.044677734	0	0	0	0	0	0	0	0	0	1.0234375	0.0234375	0.053466797	0.043457031	-0.009521484	0.000244141	0	44330	0	0	0
917	918	918	Category H	-0.39599609	0	0.98388672	0.038574219	-0.11010742	-0.48681641	0	0	15/11/2017	15	11	2017	15:45:49	56749	0.8	15	45	49	0	0.05859375	3.4853027	-0.46459961	0.041748047	0.91235352	0.45800781	0.10742188	0	0	0	0	0	0	0	0	0	1.0246582	0.024658203	0.18188477	0.068603516	-0.041748047	0.071289063	0	44330	0	0	0
918	919	919	Category H	-0.51586914	0	1.0319824	0.032226563	-0.11279297	-0.48388672	0	0	15/11/2017	15	11	2017	15:45:49	56749	0.9	15	45	49	0	0.05859375	3.4853027	-0.46289063	0.039550781	0.91381836	2.3820801	0.13525391	0	0	0	0	0	0	0	0	0	1.0251465	0.025146484	0.21069336	-0.052734375	-0.039550781	0.11791992	0	44330	0	0	0
919	920	920	Category H	-0.35986328	0.011962891	0.91186523	0.052490234	-0.10839844	-0.48168945	0	0	15/11/2017	15	11	2017	15:45:50	56750	0	15	45	50	0	0.058837891	3.5175293	-0.46069336	0.037109375	0.91503906	5.0722656	0.10400391	0	0	0	0	0	0	0	0	0	1.0251465	0.025146484	0.12939453	0.10083008	-0.025146484	-0.003173828	0	44330	0	0	0
920	921	921	Category H	-0.25195313	-0.083984375	0.85180664	0.073486328	-0.090087891	-0.48339844	0	0	15/11/2017	15	11	2017	15:45:50	56750	0.1	15	45	50	0	0.058837891	3.5175293	-0.46264648	0.036132813	0.91186523	6.137207	0.24975586	0	0	0	0	0	0	0	0	0	1.0231934	0.023193359	0.39111328	0.21069336	-0.12011719	-0.060058594	0	44330	0	0	0
921	922	922	Category H	-0.73193359	0.071777344	0.95996094	0.12915039	-0.092041016	-0.47167969	0	0	15/11/2017	15	11	2017	15:45:50	56750	0.2	15	45	50	0	0.058837891	3.5175293	-0.45898438	0.035888672	0.91064453	6.4233398	0.27954102	0	0	0	0	0	0	0	0	0	1.0205078	0.020507813	0.35766602	-0.27270508	0.035644531	0.049072266	0	44330	0	0	0
922	923	923	Category H	-0.41992188	-0.023925781	0.95996094	0.040527344	-0.093994141	-0.48657227	0	0	15/11/2017	15	11	2017	15:45:50	56750	0.3	15	45	50	0	0.058837891	3.5175293	-0.46142578	0.033691406	0.91455078	7.6733398	0.084228516	0	0	0	0	0	0	0	0	0	1.0249023	0.024902344	0.14477539	0.041503906	-0.057617188	0.045166016	0	44330	0	0	0
923	924	924	Category H	-0.44384766	0.071777344	0.87597656	0.082763672	-0.10131836	-0.47949219	0	0	15/11/2017	15	11	2017	15:45:50	56750	0.4	15	45	50	0	0.058837891	3.5175293	-0.45947266	0.032714844	0.9140625	9.284668	0.056640625	0	0	0	0	0	0	0	0	0	1.0234375	0.0234375	0.092773438	0.015625	0.038818359	-0.038085938	0	44330	0	0	0
924	925	925	Category H	-0.56396484	-0.059814453	1.079834	0.027099609	-0.11303711	-0.47851563	0	0	15/11/2017	15	11	2017	15:45:50	56750	0.5	15	45	50	0	0.058837891	3.5175293	-0.45947266	0.031982422	0.91577148	8.0595703	0.21484375	0	0	0	0	0	0	0	0	0	1.0251465	0.025146484	0.36010742	-0.10424805	-0.091796875	0.16381836	0	44330	0	0	0
925	926	926	Category H	-0.31176758	-0.047851563	0.85180664	0.010742188	-0.11108398	-0.48803711	0	0	15/11/2017	15	11	2017	15:45:50	56750	0.6	15	45	50	0	0.058837891	3.5175293	-0.4597168	0.03125	0.9152832	6.2661133	0.17944336	0	0	0	0	0	0	0	0	0	1.0249023	0.024902344	0.29077148	0.14794922	-0.079101563	-0.063476563	0	44330	0	0	0
926	927	927	Category H	-0.27587891	0.14379883	0.89990234	0.12036133	-0.072753906	-0.47363281	0	0	15/11/2017	15	11	2017	15:45:50	56750	0.7	15	45	50	0	0.058837891	3.5175293	-0.45947266	0.028564453	0.91625977	7.5004883	0.21728516	0	0	0	0	0	0	0	0	0	1.0253906	0.025390625	0.31518555	0.18359375	0.11499023	-0.016357422	0	44330	0	0	0
927	928	928	Category H	-0.43188477	-0.10791016	0.92382813	0.025390625	-0.067871094	-0.49414063	0	0	15/11/2017	15	11	2017	15:45:50	56750	0.8	15	45	50	0	0.058837891	3.5175293	-0.45849609	0.025390625	0.91674805	8.112793	0.13623047	0	0	0	0	0	0	0	0	0	1.0253906	0.025390625	0.16699219	0.026611328	-0.13330078	0.006835938	0	44330	0	0	0
928	929	929	Category H	-0.35986328	-0.095947266	0.91186523	0.07421875	-0.089599609	-0.48632813	0	0	15/11/2017	15	11	2017	15:45:50	56750	0.9	15	45	50	0	0.058837891	3.5175293	-0.45483398	0.0234375	0.91748047	6.9934082	0.15283203	0	0	0	0	0	0	0	0	0	1.0244141	0.024414063	0.22045898	0.094970703	-0.11938477	-0.005615234	0	44330	0	0	0
929	930	930	Category H	-0.51586914	0.011962891	0.97192383	0.037597656	-0.087158203	-0.48461914	0	0	15/11/2017	15	11	2017	15:45:51	56751	0	15	45	51	0	0.058837891	3.5175293	-0.45751953	0.023193359	0.91992188	4.6936035	0.078613281	0	0	0	0	0	0	0	0	0	1.027832	0.027832031	0.12109375	-0.058105469	-0.011230469	0.051757813	0	44330	0	0	0
930	931	931	Category H	-0.44384766	-0.023925781	0.87597656	0.052734375	-0.087890625	-0.48950195	0	0	15/11/2017	15	11	2017	15:45:51	56751	0.1	15	45	51	0	0.058837891	3.5175293	-0.45385742	0.024169922	0.91821289	4.4748535	0.064941406	0	0	0	0	0	0	0	0	0	1.0246582	0.024658203	0.10058594	0.010009766	-0.048095703	-0.042236328	0	44330	0	0	0
931	932	932	Category H	-0.39599609	0	0.92382813	0.10180664	-0.096191406	-0.47509766	0	0	15/11/2017	15	11	2017	15:45:51	56751	0.2	15	45	51	0	0.058837891	3.5175293	-0.45751953	0.024902344	0.91967773	4.2595215	0.06640625	0	0	0	0	0	0	0	0	0	1.0273438	0.02734375	0.090576172	0.061523438	-0.024902344	0.00390625	0	44330	0	0	0
932	933	933	Category H	-0.39599609	0.011962891	0.92382813	0.040283203	-0.087890625	-0.48657227	0	0	15/11/2017	15	11	2017	15:45:51	56751	0.3	15	45	51	0	0.058837891	3.5175293	-0.45410156	0.026123047	0.91870117	2.1831055	0.060058594	0	0	0	0	0	0	0	0	0	1.0251465	0.025146484	0.077392578	0.058105469	-0.014160156	0.004882813	0	44330	0	0	0
933	934	934	Category H	-0.34790039	0.011962891	0.92382813	0.067382813	-0.10229492	-0.48339844	0	0	15/11/2017	15	11	2017	15:45:51	56751	0.4	15	45	51	0	0.058837891	3.5175293	-0.46069336	0.026855469	0.92114258	0.066894531	0.11376953	0	0	0	0	0	0	0	0	0	1.0302734	0.030273438	0.13012695	0.11279297	-0.014892578	0.002441406	0	44330	0	0	0
934	935	935	Category H	-0.59985352	0	0.92382813	0.048339844	-0.10986328	-0.48583984	0	0	15/11/2017	15	11	2017	15:45:51	56751	0.5	15	45	51	0	0.058837891	3.5175293	-0.45654297	0.027587891	0.91992188	0.13427734	0.14575195	0	0	0	0	0	0	0	0	0	1.0273438	0.02734375	0.17456055	-0.14306641	-0.027587891	0.003662109	0	44330	0	0	0
935	936	936	Category H	-0.2277832	0.023925781	0.88793945	0.074462891	-0.098388672	-0.47802734	0	0	15/11/2017	15	11	2017	15:45:51	56751	0.6	15	45	51	0	0.058837891	3.5175293	-0.45703125	0.030761719	0.9206543	0.29150391	0.23168945	0	0	0	0	0	0	0	0	0	1.0283203	0.028320313	0.26904297	0.22924805	-0.006835938	-0.032714844	0	44330	0	0	0
936	937	937	Category H	-0.74389648	0.095947266	1.0678711	0.11181641	-0.081054688	-0.4777832	0	0	15/11/2017	15	11	2017	15:45:51	56751	0.7	15	45	51	0	0.058837891	3.5175293	-0.45629883	0.033691406	0.91845703	1.1982422	0.32983398	0	0	0	0	0	0	0	0	0	1.026123	0.026123047	0.49902344	-0.28735352	0.062011719	0.14916992	0	44330	0	0	0
937	938	938	Category H	-0.49194336	-0.011962891	0.92382813	0.039306641	-0.086425781	-0.49072266	0	0	15/11/2017	15	11	2017	15:45:51	56751	0.8	15	45	51	0	0.058837891	3.5175293	-0.45922852	0.033935547	0.91918945	1.3808594	0.056640625	0	0	0	0	0	0	0	0	0	1.0280762	0.028076172	0.083251953	-0.032470703	-0.045898438	0.004394531	0	44330	0	0	0
938	939	939	Category H	-0.35986328	-0.011962891	0.80395508	0.12768555	-0.1105957	-0.47338867	0	0	15/11/2017	15	11	2017	15:45:51	56751	0.9	15	45	51	0	0.058837891	3.5175293	-0.45678711	0.037597656	0.91748047	1.8041992	0.15722656	0	0	0	0	0	0	0	0	0	1.0256348	0.025634766	0.26025391	0.096923828	-0.049560547	-0.11352539	0	44330	0	0	0
939	940	940	Category H	-0.63598633	-0.047851563	0.94799805	0.12744141	-0.12597656	-0.46606445	0	0	15/11/2017	15	11	2017	15:45:52	56752	0	15	45	52	0	0.058837891	3.5175293	-0.45629883	0.0390625	0.91772461	1.8266602	0.20166016	0	0	0	0	0	0	0	0	0	1.0258789	0.025878906	0.29663086	-0.17944336	-0.086914063	0.030029297	0	44330	0	0	0
940	941	941	Category H	-0.41992188	0.083984375	0.89990234	0.060058594	-0.094482422	-0.48657227	0	0	15/11/2017	15	11	2017	15:45:52	56752	0.1	15	45	52	0	0.058837891	3.5175293	-0.45898438	0.040527344	0.92041016	2.9243164	0.061767578	0	0	0	0	0	0	0	0	0	1.029541	0.029541016	0.10302734	0.0390625	0.043212891	-0.020507813	0	44330	0	0	0
941	942	942	Category H	-0.44384766	0	0.89990234	0.086181641	-0.11816406	-0.48071289	0	0	15/11/2017	15	11	2017	15:45:52	56752	0.2	15	45	52	0	0.058837891	3.5175293	-0.45874023	0.043701172	0.91992188	4.7927246	0.050292969	0	0	0	0	0	0	0	0	0	1.0290527	0.029052734	0.078857422	0.014892578	-0.043701172	-0.020019531	0	44330	0	0	0
942	943	943	Category H	-0.44384766	0.035888672	0.89990234	0.057373047	-0.11279297	-0.48486328	0	0	15/11/2017	15	11	2017	15:45:52	56752	0.3	15	45	52	0	0.058837891	3.5175293	-0.45898438	0.046386719	0.921875	6.5036621	0.028808594	0	0	0	0	0	0	0	0	0	1.0310059	0.031005859	0.048095703	0.015136719	-0.010498047	-0.021972656	0	44330	0	0	0
943	944	944	Category H	-0.40795898	0.16796875	0.88793945	0.079589844	-0.11523438	-0.47753906	0	0	15/11/2017	15	11	2017	15:45:52	56752	0.4	15	45	52	0	0.058837891	3.5175293	-0.4597168	0.048339844	0.9230957	8.5847168	0.13476563	0	0	0	0	0	0	0	0	0	1.0322266	0.032226563	0.20629883	0.051757813	0.11938477	-0.03515625	0	44330	0	0	0
944	945	945	Category H	-0.32397461	0.16796875	0.93579102	0.062744141	-0.1171875	-0.48071289	0	0	15/11/2017	15	11	2017	15:45:52	56752	0.5	15	45	52	0	0.058837891	3.5175293	-0.45483398	0.051025391	0.91992188	9.2578125	0.17626953	0	0	0	0	0	0	0	0	0	1.0275879	0.027587891	0.26367188	0.13085938	0.11669922	0.015625	0	44330	0	0	0
945	946	946	Category H	-0.43188477	0.035888672	0.86376953	0.03515625	-0.096923828	-0.48657227	0	0	15/11/2017	15	11	2017	15:45:52	56752	0.6	15	45	52	0	0.058837891	3.5175293	-0.45410156	0.052734375	0.91870117	9.5334473	0.061523438	0	0	0	0	0	0	0	0	0	1.026123	0.026123047	0.093994141	0.022216797	-0.016845703	-0.054931641	0	44330	0	0	0
946	947	947	Category H	-0.32397461	0.059814453	0.94799805	0.012939453	-0.098632813	-0.4909668	0	0	15/11/2017	15	11	2017	15:45:52	56752	0.7	15	45	52	0	0.058837891	3.5175293	-0.453125	0.052978516	0.92114258	10.222168	0.13208008	0	0	0	0	0	0	0	0	0	1.0280762	0.028076172	0.16259766	0.12915039	0.006591797	0.026611328	0	44330	0	0	0
947	948	948	Category H	-0.50390625	0.023925781	1.0078125	0.003662109	-0.11572266	-0.48999023	0	0	15/11/2017	15	11	2017	15:45:52	56752	0.8	15	45	52	0	0.058837891	3.5175293	-0.45288086	0.055664063	0.92358398	11.116699	0.10327148	0	0	0	0	0	0	0	0	0	1.0302734	0.030273438	0.16699219	-0.05078125	-0.031738281	0.083984375	0	44330	0	0	0
948	949	949	Category H	-0.57592773	0.047851563	1.0439453	0.022460938	-0.14916992	-0.47705078	0	0	15/11/2017	15	11	2017	15:45:52	56752	0.9	15	45	52	0	0.058837891	3.5175293	-0.44970703	0.057617188	0.92089844	9.8034668	0.17626953	0	0	0	0	0	0	0	0	0	1.0266113	0.026611328	0.25878906	-0.12597656	-0.009765625	0.12280273	0	44330	0	0	0
949	950	950	Category H	-0.41992188	0.19189453	0.75585938	0.10131836	-0.14257813	-0.47143555	0	0	15/11/2017	15	11	2017	15:45:53	56753	0	15	45	53	0	0.058837891	3.5175293	-0.44921875	0.059570313	0.921875	8.5795898	0.21411133	0	0	0	0	0	0	0	0	0	1.0270996	0.027099609	0.32763672	0.029296875	0.13208008	-0.16601563	0	44330	0	0	0
950	951	951	Category H	-0.64794922	0.15576172	0.87597656	0.0859375	-0.11206055	-0.4753418	0	0	15/11/2017	15	11	2017	15:45:53	56753	0.111	15	45	53	0	0.058837891	3.5175293	-0.44921875	0.060058594	0.92382813	8.342041	0.2253418	0	0	0	0	0	0	0	0	0	1.0292969	0.029296875	0.34204102	-0.19848633	0.095458984	-0.047851563	0	44330	0	0	0
951	952	952	Category H	-0.56396484	0.19189453	0.83984375	0.10253906	-0.12451172	-0.47241211	0	0	15/11/2017	15	11	2017	15:45:53	56753	0.222	15	45	53	0	0.058837891	3.5175293	-0.44750977	0.0625	0.92382813	6.3686523	0.19311523	0	0	0	0	0	0	0	0	0	1.0285645	0.028564453	0.32958984	-0.11621094	0.12915039	-0.083984375	0	44330	0	0	0
952	953	953	Category H	-0.75585938	0.13183594	0.76782227	0.062744141	-0.11523438	-0.47460938	0	0	15/11/2017	15	11	2017	15:45:53	56753	0.333	15	45	53	0	0.058837891	3.5175293	-0.44970703	0.063476563	0.9230957	3.1298828	0.34985352	0	0	0	0	0	0	0	0	0	1.0288086	0.028808594	0.52954102	-0.3059082	0.068115234	-0.15527344	0	44330	0	0	0
953	954	954	Category H	-0.51586914	0.15576172	0.91186523	0.093017578	-0.11132813	-0.47216797	0	0	15/11/2017	15	11	2017	15:45:53	56753	0.444	15	45	53	0	0.058837891	3.5175293	-0.44482422	0.065917969	0.92211914	2.020752	0.11474609	0	0	0	0	0	0	0	0	0	1.0258789	0.025878906	0.17089844	-0.070800781	0.089599609	-0.010253906	0	44330	0	0	0
954	955	955	Category H	-0.44384766	0.059814453	0.65991211	0.203125	-0.10546875	-0.44799805	0	0	15/11/2017	15	11	2017	15:45:53	56753	0.555	15	45	53	0	0.058837891	3.5175293	-0.44458008	0.067871094	0.92431641	7.0793457	0.26464844	0	0	0	0	0	0	0	0	0	1.0280762	0.028076172	0.2734375	0.000732422	-0.008056641	-0.2644043	0	44330	0	0	0
955	956	956	Category H	-0.80395508	-0.023925781	0.99584961	0.18066406	-0.083496094	-0.46118164	0	0	15/11/2017	15	11	2017	15:45:53	56753	0.666	15	45	53	0	0.058837891	3.5175293	-0.44287109	0.069580078	0.92382813	10.673584	0.37963867	0	0	0	0	0	0	0	0	0	1.0270996	0.027099609	0.52636719	-0.36083984	-0.093505859	0.071777344	0	44330	0	0	0
956	957	957	Category H	-0.49194336	-0.14379883	0.87597656	0.18359375	-0.10913086	-0.45117188	0	0	15/11/2017	15	11	2017	15:45:53	56753	0.777	15	45	53	0	0.058837891	3.5175293	-0.44238281	0.071533203	0.92382813	13.236328	0.22607422	0	0	0	0	0	0	0	0	0	1.0266113	0.026611328	0.31274414	-0.049316406	-0.21533203	-0.047851563	0	44330	0	0	0
957	958	958	Category H	-0.49194336	0	0.94799805	0.16040039	-0.10986328	-0.46044922	0	0	15/11/2017	15	11	2017	15:45:53	56753	0.888	15	45	53	0	0.05859375	3.4675781	-0.44213867	0.072998047	0.92431641	15.70166	0.091308594	0	0	0	0	0	0	0	0	0	1.0273438	0.02734375	0.14624023	-0.049560547	-0.072998047	0.0234375	0	44330	0	0	0
958	959	959	Category H	-0.46777344	-0.11987305	0.95996094	0.13769531	-0.099121094	-0.46777344	0	0	15/11/2017	15	11	2017	15:45:54	56754	0	15	45	54	0	0.05859375	3.4675781	-0.44018555	0.075927734	0.92016602	15.380615	0.20166016	0	0	0	0	0	0	0	0	0	1.0229492	0.022949219	0.26293945	-0.02734375	-0.19580078	0.039550781	0	44330	0	0	0
959	960	960	Category H	-0.51586914	-0.035888672	0.6237793	0.081298828	-0.11450195	-0.4753418	0	0	15/11/2017	15	11	2017	15:45:54	56754	0.1	15	45	54	0	0.05859375	3.4675781	-0.43945313	0.078369141	0.92163086	14.375488	0.32788086	0	0	0	0	0	0	0	0	0	1.0239258	0.023925781	0.48852539	-0.076171875	-0.11425781	-0.29785156	0	44330	0	0	0
960	961	961	Category H	-0.37182617	0.059814453	0.87597656	0.059082031	-0.13427734	-0.47241211	0	0	15/11/2017	15	11	2017	15:45:54	56754	0.2	15	45	54	0	0.05859375	3.4675781	-0.43847656	0.080566406	0.9206543	13.290771	0.083007813	0	0	0	0	0	0	0	0	0	1.0231934	0.023193359	0.13256836	0.066650391	-0.020751953	-0.044677734	0	44330	0	0	0
961	962	962	Category H	-0.44384766	-0.14379883	0.97192383	0.10375977	-0.13256836	-0.46337891	0	0	15/11/2017	15	11	2017	15:45:54	56754	0.3	15	45	54	0	0.05859375	3.4675781	-0.43920898	0.084228516	0.9230957	11.022461	0.2331543	0	0	0	0	0	0	0	0	0	1.0258789	0.025878906	0.28125	-0.004394531	-0.22802734	0.048583984	0	44330	0	0	0
962	963	963	Category H	-0.45581055	-0.047851563	0.92382813	0.11157227	-0.12963867	-0.4621582	0	0	15/11/2017	15	11	2017	15:45:54	56754	0.4	15	45	54	0	0.05859375	3.4675781	-0.43457031	0.0859375	0.92382813	9.6386719	0.13549805	0	0	0	0	0	0	0	0	0	1.0244141	0.024414063	0.1550293	-0.020996094	-0.13378906	0	0	44330	0	0	0
963	964	964	Category H	-0.34790039	0.071777344	1.0197754	0.14746094	-0.11767578	-0.46069336	0	0	15/11/2017	15	11	2017	15:45:54	56754	0.5	15	45	54	0	0.05859375	3.4675781	-0.43188477	0.088623047	0.92431641	6.8012695	0.12792969	0	0	0	0	0	0	0	0	0	1.0241699	0.024169922	0.19604492	0.083984375	-0.016845703	0.095214844	0	44330	0	0	0
964	965	965	Category H	-0.58789063	0	0.92382813	0.14794922	-0.097900391	-0.46777344	0	0	15/11/2017	15	11	2017	15:45:54	56754	0.6	15	45	54	0	0.05859375	3.4675781	-0.43066406	0.090087891	0.92529297	4.4560547	0.1809082	0	0	0	0	0	0	0	0	0	1.0246582	0.024658203	0.2487793	-0.15698242	-0.090087891	-0.001464844	0	44330	0	0	0
965	966	966	Category H	-0.39599609	-0.13183594	0.93579102	0.13867188	-0.10668945	-0.46191406	0	0	15/11/2017	15	11	2017	15:45:54	56754	0.7	15	45	54	0	0.05859375	3.4675781	-0.42749023	0.093017578	0.92431641	2.1611328	0.22729492	0	0	0	0	0	0	0	0	0	1.0227051	0.022705078	0.26757813	0.031494141	-0.22485352	0.011230469	0	44330	0	0	0
966	967	967	Category H	-0.47998047	-0.071777344	1.0078125	0.14477539	-0.1315918	-0.45703125	0	0	15/11/2017	15	11	2017	15:45:54	56754	0.8	15	45	54	0	0.05859375	3.4675781	-0.42675781	0.095947266	0.92651367	0.91503906	0.19384766	0	0	0	0	0	0	0	0	0	1.0246582	0.024658203	0.30200195	-0.052978516	-0.16772461	0.081054688	0	44330	0	0	0
967	968	968	Category H	-0.29980469	-0.047851563	1.0078125	0.11376953	-0.13696289	-0.46240234	0	0	15/11/2017	15	11	2017	15:45:54	56754	0.9	15	45	54	0	0.05859375	3.4675781	-0.43164063	0.095214844	0.92724609	3.5249023	0.21044922	0	0	0	0	0	0	0	0	0	1.0273438	0.02734375	0.35522461	0.13183594	-0.14306641	0.080322266	0	44330	0	0	0
968	969	969	Category G	-0.45581055	0.14379883	0.91186523	0.3515625	-0.15039063	-0.33691406	0	0	15/11/2017	15	11	2017	15:49:50	56990	0.099	15	49	50	0	0.058837891	3.5288086	-0.43261719	0.098632813	0.92504883	4.6472168	0.052246094	0	0	0	0	0	0	0	0	0	1.026123	0.026123047	0.081542969	-0.022949219	0.044921875	-0.013183594	0	44330	0	0	0
969	970	970	Category G	-0.27587891	0.17993164	0.81591797	0.40454102	-0.14868164	-0.28344727	0	0	15/11/2017	15	11	2017	15:49:50	56990	0.199	15	49	50	0	0.058837891	3.5288086	-0.43334961	0.1027832	0.92358398	5.8613281	0.20556641	0	0	0	0	0	0	0	0	0	1.0253906	0.025390625	0.34204102	0.1574707	0.076904297	-0.10766602	0	44330	0	0	0
970	971	971	Category G	-0.73193359	0.19189453	0.99584961	0.42431641	-0.13525391	-0.26391602	0	0	15/11/2017	15	11	2017	15:49:50	56990	0.3	15	49	50	0	0.058837891	3.5288086	-0.43212891	0.10546875	0.92163086	6.8933105	0.3203125	0	0	0	0	0	0	0	0	0	1.0234375	0.0234375	0.4597168	-0.29956055	0.086181641	0.073974609	0	44330	0	0	0
971	972	972	Category G	-0.32397461	0.15576172	0.86376953	0.37597656	-0.1496582	-0.31030273	0	0	15/11/2017	15	11	2017	15:49:50	56990	0.4	15	49	50	0	0.058837891	3.5288086	-0.43383789	0.10839844	0.9230957	5.8647461	0.13330078	0	0	0	0	0	0	0	0	0	1.0256348	0.025634766	0.21630859	0.10986328	0.047119141	-0.059326172	0	44330	0	0	0
972	973	973	Category G	-0.74389648	0.16796875	0.91186523	0.37939453	-0.15112305	-0.31347656	0	0	15/11/2017	15	11	2017	15:49:50	56990	0.5	15	49	50	0	0.058837891	3.5288086	-0.43481445	0.11181641	0.92236328	4.4101563	0.31396484	0	0	0	0	0	0	0	0	0	1.0258789	0.025878906	0.37548828	-0.30883789	0.055908203	-0.010498047	0	44330	0	0	0
973	974	974	Category G	-0.39599609	0.071777344	0.98388672	0.35131836	-0.14355469	-0.33251953	0	0	15/11/2017	15	11	2017	15:49:50	56990	0.6	15	49	50	0	0.058837891	3.5288086	-0.43896484	0.11425781	0.9230957	3.2497559	0.085693359	0	0	0	0	0	0	0	0	0	1.0285645	0.028564453	0.14624023	0.04296875	-0.042480469	0.060546875	0	44330	0	0	0
974	975	975	Category G	-0.59985352	0.2277832	0.92382813	0.40405273	-0.1394043	-0.28149414	0	0	15/11/2017	15	11	2017	15:49:50	56990	0.7	15	49	50	0	0.058837891	3.5288086	-0.44042969	0.1159668	0.921875	3.513916	0.19458008	0	0	0	0	0	0	0	0	0	1.0283203	0.028320313	0.27270508	-0.15917969	0.11157227	0.001708984	0	44330	0	0	0
975	976	976	Category G	-0.34790039	0.21582031	0.79199219	0.39599609	-0.13916016	-0.29980469	0	0	15/11/2017	15	11	2017	15:49:50	56990	0.8	15	49	50	0	0.058837891	3.5288086	-0.43798828	0.11914063	0.91967773	3.1171875	0.18383789	0	0	0	0	0	0	0	0	0	1.0256348	0.025634766	0.31445313	0.090087891	0.096435547	-0.12768555	0	44330	0	0	0
976	977	977	Category G	-0.64794922	0.10791016	1.0197754	0.41748047	-0.13671875	-0.27929688	0	0	15/11/2017	15	11	2017	15:49:50	56990	0.9	15	49	50	0	0.058837891	3.5288086	-0.44140625	0.12060547	0.92041016	1.5551758	0.22924805	0	0	0	0	0	0	0	0	0	1.027832	0.027832031	0.31835938	-0.20629883	-0.012695313	0.099121094	0	44330	0	0	0
977	978	978	Category G	-0.34790039	0.19189453	0.88793945	0.37231445	-0.13525391	-0.31933594	0	0	15/11/2017	15	11	2017	15:49:51	56991	0	15	49	51	0	0.058837891	3.5288086	-0.43847656	0.12182617	0.91845703	1.0429688	0.1184082	0	0	0	0	0	0	0	0	0	1.0249023	0.024902344	0.19116211	0.090576172	0.069824219	-0.030517578	0	44330	0	0	0
978	979	979	Category G	-0.35986328	0.095947266	0.93579102	0.39331055	-0.13891602	-0.30297852	0	0	15/11/2017	15	11	2017	15:49:51	56991	0.1	15	49	51	0	0.058837891	3.5288086	-0.43823242	0.12451172	0.91796875	1.0300293	0.085205078	0	0	0	0	0	0	0	0	0	1.0249023	0.024902344	0.12451172	0.078369141	-0.028564453	0.017578125	0	44330	0	0	0
979	980	980	Category G	-0.56396484	0.14379883	0.95996094	0.35522461	-0.10595703	-0.34545898	0	0	15/11/2017	15	11	2017	15:49:51	56991	0.2	15	49	51	0	0.058837891	3.5288086	-0.44018555	0.12695313	0.91967773	0.25561523	0.13110352	0	0	0	0	0	0	0	0	0	1.0273438	0.02734375	0.18041992	-0.12353516	0.016601563	0.040039063	0	44330	0	0	0
980	981	981	Category G	-0.3359375	0.25195313	0.95996094	0.34521484	-0.10888672	-0.36157227	0	0	15/11/2017	15	11	2017	15:49:51	56991	0.3	15	49	51	0	0.058837891	3.5288086	-0.43701172	0.12988281	0.91894531	1.5668945	0.16357422	0	0	0	0	0	0	0	0	0	1.0258789	0.025878906	0.26391602	0.10107422	0.12182617	0.040771484	0	44330	0	0	0
981	982	982	Category G	-0.41992188	0.13183594	1.0319824	0.38378906	-0.10424805	-0.31567383	0	0	15/11/2017	15	11	2017	15:49:51	56991	0.4	15	49	51	0	0.058837891	3.5288086	-0.43920898	0.13134766	0.91894531	1.5524902	0.11450195	0	0	0	0	0	0	0	0	0	1.0270996	0.027099609	0.13256836	0.019287109	0.000244141	0.11279297	0	44330	0	0	0
982	983	983	Category G	-0.46777344	0.17993164	1.0319824	0.36376953	-0.12036133	-0.34448242	0	0	15/11/2017	15	11	2017	15:49:51	56991	0.5	15	49	51	0	0.058837891	3.5288086	-0.43652344	0.13256836	0.91796875	0.66821289	0.12695313	0	0	0	0	0	0	0	0	0	1.0251465	0.025146484	0.19213867	-0.031005859	0.047119141	0.11376953	0	44330	0	0	0
983	984	984	Category G	-0.21582031	0.20385742	0.74389648	0.37988281	-0.16113281	-0.30932617	0	0	15/11/2017	15	11	2017	15:49:51	56991	0.6	15	49	51	0	0.058837891	3.5288086	-0.43847656	0.13476563	0.91870117	0.36108398	0.29150391	0	0	0	0	0	0	0	0	0	1.0268555	0.026855469	0.46655273	0.22265625	0.068847656	-0.17480469	0	44330	0	0	0
984	985	985	Category G	-0.20385742	0.14379883	0.74389648	0.35546875	-0.15625	-0.32348633	0	0	15/11/2017	15	11	2017	15:49:51	56991	0.7	15	49	51	0	0.058837891	3.5288086	-0.43896484	0.13549805	0.91870117	1.236084	0.29321289	0	0	0	0	0	0	0	0	0	1.0273438	0.02734375	0.41845703	0.23510742	0.008056641	-0.17480469	0	44330	0	0	0
985	986	986	Category G	-0.51586914	0.14379883	1.1638184	0.31079102	-0.13525391	-0.37768555	0	0	15/11/2017	15	11	2017	15:49:51	56991	0.8	15	49	51	0	0.058837891	3.5288086	-0.44116211	0.13354492	0.91870117	2.4919434	0.25610352	0	0	0	0	0	0	0	0	0	1.0280762	0.028076172	0.3293457	-0.074462891	0.010009766	0.24487305	0	44330	0	0	0
986	987	987	Category G	-0.29980469	0.23999023	1.1398926	0.29638672	-0.11108398	-0.390625	0	0	15/11/2017	15	11	2017	15:49:51	56991	0.9	15	49	51	0	0.058837891	3.5288086	-0.44140625	0.13500977	0.92041016	3.6621094	0.28125	0	0	0	0	0	0	0	0	0	1.0297852	0.029785156	0.46582031	0.14160156	0.10473633	0.21923828	0	44330	0	0	0
987	988	988	Category G	-0.19189453	0.15576172	0.70776367	0.34448242	-0.13525391	-0.34985352	0	0	15/11/2017	15	11	2017	15:49:52	56992	0	15	49	52	0	0.058837891	3.5288086	-0.44311523	0.13598633	0.91992188	4.026123	0.3293457	0	0	0	0	0	0	0	0	0	1.0300293	0.030029297	0.4831543	0.2512207	0.01953125	-0.2121582	0	44330	0	0	0
988	989	989	Category G	-0.40795898	0.19189453	1.0319824	0.34301758	-0.17944336	-0.33129883	0	0	15/11/2017	15	11	2017	15:49:52	56992	0.1	15	49	52	0	0.058837891	3.5288086	-0.44116211	0.13769531	0.91870117	4.1137695	0.12939453	0	0	0	0	0	0	0	0	0	1.0285645	0.028564453	0.20019531	0.033203125	0.053955078	0.11303711	0	44330	0	0	0
989	990	990	Category G	-0.39599609	0.083984375	1.0439453	0.30761719	-0.17675781	-0.36279297	0	0	15/11/2017	15	11	2017	15:49:52	56992	0.2	15	49	52	0	0.058837891	3.5288086	-0.43969727	0.13793945	0.91723633	4.9074707	0.14428711	0	0	0	0	0	0	0	0	0	1.0263672	0.026367188	0.22436523	0.043701172	-0.053955078	0.12646484	0	44330	0	0	0
990	991	991	Category G	-0.25195313	0.26391602	1.0078125	0.33862305	-0.13720703	-0.35791016	0	0	15/11/2017	15	11	2017	15:49:52	56992	0.3	15	49	52	0	0.058837891	3.5288086	-0.43945313	0.13623047	0.91918945	5.4262695	0.2434082	0	0	0	0	0	0	0	0	0	1.0280762	0.028076172	0.40356445	0.1875	0.12744141	0.088378906	0	44330	0	0	0
991	992	992	Category G	-0.59985352	0.11987305	0.94799805	0.33081055	-0.15429688	-0.3503418	0	0	15/11/2017	15	11	2017	15:49:52	56992	0.4	15	49	52	0	0.058837891	3.5288086	-0.43652344	0.13549805	0.92041016	5.4484863	0.16601563	0	0	0	0	0	0	0	0	0	1.027832	0.027832031	0.20605469	-0.16308594	-0.015625	0.02734375	0	44330	0	0	0
992	993	993	Category G	-0.19189453	0.20385742	0.82788086	0.33227539	-0.17480469	-0.35351563	0	0	15/11/2017	15	11	2017	15:49:52	56992	0.5	15	49	52	0	0.058837891	3.5288086	-0.43457031	0.13549805	0.92138672	5.1894531	0.26904297	0	0	0	0	0	0	0	0	0	1.027832	0.027832031	0.40454102	0.24267578	0.068115234	-0.093505859	0	44330	0	0	0
993	994	994	Category G	-0.2878418	0.19189453	0.98388672	0.36035156	-0.21459961	-0.29467773	0	0	15/11/2017	15	11	2017	15:49:52	56992	0.6	15	49	52	0	0.058837891	3.5288086	-0.43188477	0.13598633	0.92358398	5.5307617	0.16552734	0	0	0	0	0	0	0	0	0	1.0285645	0.028564453	0.25976563	0.14404297	0.055664063	0.060058594	0	44330	0	0	0
994	995	995	Category G	-0.45581055	0.26391602	0.99584961	0.31079102	-0.17773438	-0.35839844	0	0	15/11/2017	15	11	2017	15:49:52	56992	0.7	15	49	52	0	0.058837891	3.5288086	-0.42871094	0.13549805	0.92456055	5.7094727	0.14916992	0	0	0	0	0	0	0	0	0	1.0280762	0.028076172	0.22631836	-0.026855469	0.12817383	0.071044922	0	44330	0	0	0
995	996	996	Category G	-0.3359375	0.21582031	0.94799805	0.32128906	-0.2019043	-0.34570313	0	0	15/11/2017	15	11	2017	15:49:52	56992	0.8	15	49	52	0	0.058837891	3.5288086	-0.42822266	0.13647461	0.92602539	5.661377	0.12353516	0	0	0	0	0	0	0	0	0	1.0292969	0.029296875	0.19311523	0.092285156	0.079101563	0.021728516	0	44330	0	0	0
996	997	997	Category G	-0.40795898	0.15576172	0.95996094	0.33618164	-0.16333008	-0.34521484	0	0	15/11/2017	15	11	2017	15:49:52	56992	0.9	15	49	52	0	0.058837891	3.5288086	-0.42333984	0.1394043	0.92578125	5.5961914	0.040771484	0	0	0	0	0	0	0	0	0	1.0273438	0.02734375	0.065673828	0.015380859	0.016357422	0.033935547	0	44330	0	0	0
997	998	998	Category G	-0.23999023	0.2277832	0.64794922	0.34545898	-0.17041016	-0.33203125	0	0	15/11/2017	15	11	2017	15:49:53	56993	0	15	49	53	0	0.058837891	3.5288086	-0.42163086	0.14208984	0.92700195	5.5231934	0.34375	0	0	0	0	0	0	0	0	0	1.0283203	0.028320313	0.54638672	0.18164063	0.085449219	-0.27905273	0	44330	0	0	0
998	999	999	Category G	-0.45581055	0.20385742	1.1398926	0.33886719	-0.23535156	-0.30810547	0	0	15/11/2017	15	11	2017	15:49:53	56993	0.111	15	49	53	0	0.058837891	3.5288086	-0.42089844	0.14428711	0.92749023	5.7189941	0.22290039	0	0	0	0	0	0	0	0	0	1.0288086	0.028808594	0.30639648	-0.034667969	0.059326172	0.2121582	0	44330	0	0	0
999	1000	1000	Category G	-0.2878418	0.19189453	0.85180664	0.27270508	-0.21704102	-0.37353516	0	0	15/11/2017	15	11	2017	15:49:53	56993	0.222	15	49	53	0	0.058837891	3.5288086	-0.42016602	0.14794922	0.92724609	5.3110352	0.15869141	0	0	0	0	0	0	0	0	0	1.0288086	0.028808594	0.25195313	0.13232422	0.043701172	-0.075439453	0	44330	0	0	0
1000	1001	1001	Category G	-0.31176758	0.20385742	1.0439453	0.29907227	-0.20800781	-0.35107422	0	0	15/11/2017	15	11	2017	15:49:53	56993	0.333	15	49	53	0	0.058837891	3.5288086	-0.41821289	0.15063477	0.93115234	5.2788086	0.16381836	0	0	0	0	0	0	0	0	0	1.0317383	0.031738281	0.27246094	0.10644531	0.052978516	0.11254883	0	44330	0	0	0
1001	1002	1002	Category G	-0.34790039	0.20385742	1.0078125	0.27319336	-0.18286133	-0.38037109	0	0	15/11/2017	15	11	2017	15:49:53	56993	0.444	15	49	53	0	0.058837891	3.5288086	-0.41748047	0.15209961	0.93139648	4.9064941	0.11547852	0	0	0	0	0	0	0	0	0	1.0319824	0.031982422	0.19750977	0.069580078	0.051513672	0.076171875	0	44330	0	0	0
1002	1003	1003	Category G	-0.20385742	0.19189453	1.0078125	0.31079102	-0.18505859	-0.34863281	0	0	15/11/2017	15	11	2017	15:49:53	56993	0.555	15	49	53	0	0.058837891	3.5288086	-0.41748047	0.15600586	0.93139648	4.0671387	0.22973633	0	0	0	0	0	0	0	0	0	1.0327148	0.032714844	0.32568359	0.21362305	0.035644531	0.076171875	0	44330	0	0	0
1003	1004	1004	Category G	-0.35986328	0.19189453	0.95996094	0.29931641	-0.18798828	-0.36401367	0	0	15/11/2017	15	11	2017	15:49:53	56993	0.666	15	49	53	0	0.058837891	3.5288086	-0.41577148	0.15844727	0.93139648	2.9709473	0.071044922	0	0	0	0	0	0	0	0	0	1.0322266	0.032226563	0.11767578	0.055908203	0.033203125	0.028320313	0	44330	0	0	0
1004	1005	1005	Category G	-0.29980469	0.16796875	0.99584961	0.29296875	-0.18676758	-0.36816406	0	0	15/11/2017	15	11	2017	15:49:53	56993	0.777	15	49	53	0	0.058837891	3.5288086	-0.41699219	0.15942383	0.9309082	1.579834	0.13427734	0	0	0	0	0	0	0	0	0	1.0324707	0.032470703	0.19067383	0.1171875	0.008300781	0.064697266	0	44330	0	0	0
1005	1006	1006	Category G	-0.25195313	0.19189453	1.0319824	0.29272461	-0.18115234	-0.37426758	0	0	15/11/2017	15	11	2017	15:49:53	56993	0.888	15	49	53	0	0.05859375	3.4675781	-0.4140625	0.16186523	0.9309082	0.040039063	0.19335938	0	0	0	0	0	0	0	0	0	1.0314941	0.031494141	0.29321289	0.16210938	0.029785156	0.10083008	0	44330	0	0	0
1006	1007	1007	Category G	-0.671875	0.083984375	0.95996094	0.32543945	-0.17724609	-0.34960938	0	0	15/11/2017	15	11	2017	15:49:54	56994	0	15	49	54	0	0.05859375	3.4675781	-0.41357422	0.16577148	0.93017578	1.3918457	0.27246094	0	0	0	0	0	0	0	0	0	1.0314941	0.031494141	0.36962891	-0.25805664	-0.081787109	0.029541016	0	44330	0	0	0
1007	1008	1008	Category G	-0.50390625	0.16796875	0.74389648	0.34741211	-0.13256836	-0.34667969	0	0	15/11/2017	15	11	2017	15:49:54	56994	0.1	15	49	54	0	0.05859375	3.4675781	-0.41259766	0.16870117	0.93017578	1.8117676	0.20751953	0	0	0	0	0	0	0	0	0	1.0314941	0.031494141	0.27856445	-0.091064453	-0.000732422	-0.1862793	0	44330	0	0	0
1008	1009	1009	Category G	-0.41992188	0.23999023	0.77978516	0.41699219	-0.14892578	-0.2722168	0	0	15/11/2017	15	11	2017	15:49:54	56994	0.2	15	49	54	0	0.05859375	3.4675781	-0.4128418	0.17114258	0.9284668	2.3850098	0.16381836	0	0	0	0	0	0	0	0	0	1.0305176	0.030517578	0.22436523	-0.006835938	0.068603516	-0.14868164	0	44330	0	0	0
1009	1010	1010	Category G	-0.43188477	0.2277832	0.82788086	0.40991211	-0.22973633	-0.20922852	0	0	15/11/2017	15	11	2017	15:49:54	56994	0.3	15	49	54	0	0.05859375	3.4675781	-0.41210938	0.17114258	0.9284668	2.7766113	0.1171875	0	0	0	0	0	0	0	0	0	1.0302734	0.030273438	0.17675781	-0.01953125	0.056396484	-0.10058594	0	44330	0	0	0
1010	1011	1011	Category G	-0.56396484	0.20385742	0.98388672	0.38330078	-0.24243164	-0.24536133	0	0	15/11/2017	15	11	2017	15:49:54	56994	0.4	15	49	54	0	0.05859375	3.4675781	-0.41308594	0.1706543	0.92993164	2.8181152	0.16333008	0	0	0	0	0	0	0	0	0	1.0317383	0.031738281	0.23779297	-0.15063477	0.032958984	0.053710938	0	44330	0	0	0
1011	1012	1012	Category G	-0.49194336	0.26391602	0.87597656	0.3293457	-0.24169922	-0.31665039	0	0	15/11/2017	15	11	2017	15:49:54	56994	0.5	15	49	54	0	0.05859375	3.4675781	-0.40893555	0.17041016	0.92919922	2.4140625	0.13574219	0	0	0	0	0	0	0	0	0	1.0292969	0.029296875	0.22949219	-0.082763672	0.093261719	-0.053222656	0	44330	0	0	0
1012	1013	1013	Category G	-0.7199707	0.21582031	0.97192383	0.3034668	-0.2277832	-0.34619141	0	0	15/11/2017	15	11	2017	15:49:54	56994	0.6	15	49	54	0	0.05859375	3.4675781	-0.40820313	0.16967773	0.92993164	1.7268066	0.31762695	0	0	0	0	0	0	0	0	0	1.0297852	0.029785156	0.39941406	-0.31152344	0.045898438	0.041748047	0	44330	0	0	0
1013	1014	1014	Category G	-0.45581055	0.15576172	0.83984375	0.33984375	-0.21459961	-0.30395508	0	0	15/11/2017	15	11	2017	15:49:54	56994	0.7	15	49	54	0	0.05859375	3.4675781	-0.40380859	0.16992188	0.93066406	1.3349609	0.10546875	0	0	0	0	0	0	0	0	0	1.0288086	0.028808594	0.15698242	-0.051757813	-0.014160156	-0.090820313	0	44330	0	0	0
1014	1015	1015	Category G	-0.40795898	0.23999023	0.74389648	0.39086914	-0.20947266	-0.2578125	0	0	15/11/2017	15	11	2017	15:49:54	56994	0.8	15	49	54	0	0.05859375	3.4675781	-0.40209961	0.16992188	0.9296875	0.088623047	0.19848633	0	0	0	0	0	0	0	0	0	1.0270996	0.027099609	0.26123047	-0.005615234	0.069824219	-0.18579102	0	44330	0	0	0
1015	1016	1016	Category G	-0.51586914	0.14379883	0.93579102	0.39599609	-0.24584961	-0.23193359	0	0	15/11/2017	15	11	2017	15:49:54	56994	0.9	15	49	54	0	0.05859375	3.4675781	-0.40087891	0.16845703	0.93066406	1.2268066	0.11743164	0	0	0	0	0	0	0	0	0	1.0273438	0.02734375	0.14453125	-0.11474609	-0.024658203	0.004882813	0	44330	0	0	0
1016	1017	1017	Category G	-0.50390625	0.20385742	0.91186523	0.33447266	-0.23193359	-0.3125	0	0	15/11/2017	15	11	2017	15:49:55	56995	0	15	49	55	0	0.05859375	3.4675781	-0.40136719	0.16723633	0.93164063	2.0380859	0.1105957	0	0	0	0	0	0	0	0	0	1.0283203	0.028320313	0.15893555	-0.10229492	0.036376953	-0.019775391	0	44330	0	0	0
1017	1018	1018	Category G	-0.46777344	0.19189453	0.89990234	0.33276367	-0.23828125	-0.31958008	0	0	15/11/2017	15	11	2017	15:49:55	56995	0.1	15	49	55	0	0.05859375	3.4675781	-0.39819336	0.16674805	0.93115234	2.6491699	0.080078125	0	0	0	0	0	0	0	0	0	1.0266113	0.026611328	0.12597656	-0.069335938	0.024902344	-0.03125	0	44330	0	0	0
1018	1019	1019	Category G	-0.51586914	0.19189453	0.92382813	0.30712891	-0.22216797	-0.33813477	0	0	15/11/2017	15	11	2017	15:49:55	56995	0.2	15	49	55	0	0.05859375	3.4675781	-0.39746094	0.16601563	0.93212891	2.8103027	0.12133789	0	0	0	0	0	0	0	0	0	1.0268555	0.026855469	0.15234375	-0.11816406	0.025634766	-0.008300781	0	44330	0	0	0
1019	1020	1020	Category G	-0.38378906	0.17993164	0.89990234	0.30395508	-0.21191406	-0.34594727	0	0	15/11/2017	15	11	2017	15:49:55	56995	0.3	15	49	55	0	0.05859375	3.4675781	-0.3984375	0.16699219	0.93237305	2.9135742	0.038085938	0	0	0	0	0	0	0	0	0	1.027832	0.027832031	0.060058594	0.014648438	0.012695313	-0.032470703	0	44330	0	0	0
1020	1021	1021	Category G	-0.58789063	0.20385742	0.89990234	0.29956055	-0.21777344	-0.34594727	0	0	15/11/2017	15	11	2017	15:49:55	56995	0.4	15	49	55	0	0.05859375	3.4675781	-0.39575195	0.16650391	0.93212891	2.6533203	0.19799805	0	0	0	0	0	0	0	0	0	1.026123	0.026123047	0.26147461	-0.19189453	0.037109375	-0.032226563	0	44330	0	0	0
1021	1022	1022	Category G	-0.23999023	0.095947266	0.82788086	0.32885742	-0.24902344	-0.29638672	0	0	15/11/2017	15	11	2017	15:49:55	56995	0.5	15	49	55	0	0.05859375	3.4675781	-0.39550781	0.1652832	0.93115234	2.2954102	0.19946289	0	0	0	0	0	0	0	0	0	1.0253906	0.025390625	0.32861328	0.15551758	-0.069335938	-0.10327148	0	44330	0	0	0
1022	1023	1023	Category G	-0.59985352	0.21582031	0.94799805	0.3347168	-0.22192383	-0.31323242	0	0	15/11/2017	15	11	2017	15:49:55	56995	0.6	15	49	55	0	0.05859375	3.4675781	-0.39599609	0.16601563	0.9309082	1.8422852	0.21020508	0	0	0	0	0	0	0	0	0	1.0251465	0.025146484	0.27026367	-0.20361328	0.049560547	0.016845703	0	44330	0	0	0
1023	1024	1024	Category G	-0.44384766	0.21582031	0.89990234	0.28442383	-0.21899414	-0.36328125	0	0	15/11/2017	15	11	2017	15:49:55	56995	0.7	15	49	55	0	0.05859375	3.4675781	-0.39526367	0.16552734	0.92993164	1.2595215	0.075927734	0	0	0	0	0	0	0	0	0	1.0239258	0.023925781	0.12866211	-0.048339844	0.050048828	-0.030029297	0	44330	0	0	0
1024	1025	1025	Category G	-0.50390625	0.023925781	0.93579102	0.29931641	-0.21704102	-0.34399414	0	0	15/11/2017	15	11	2017	15:49:55	56995	0.8	15	49	55	0	0.05859375	3.4675781	-0.39697266	0.16503906	0.93212891	0.75415039	0.17700195	0	0	0	0	0	0	0	0	0	1.0263672	0.026367188	0.25170898	-0.10668945	-0.14111328	0.003417969	0	44330	0	0	0
1025	1026	1026	Category G	-0.44384766	0.14379883	0.99584961	0.26977539	-0.21166992	-0.36962891	0	0	15/11/2017	15	11	2017	15:49:55	56995	0.9	15	49	55	0	0.05859375	3.4675781	-0.40014648	0.16601563	0.93481445	0.25219727	0.077880859	0	0	0	0	0	0	0	0	0	1.0305176	0.030517578	0.12670898	-0.043457031	-0.022216797	0.060791016	0	44330	0	0	0
1026	1027	1027	Category G	-0.46777344	0.14379883	0.89990234	0.2890625	-0.2199707	-0.35839844	0	0	15/11/2017	15	11	2017	15:49:56	56996	0	15	49	56	0	0.05859375	3.4675781	-0.39746094	0.16650391	0.9309082	0.36499023	0.080078125	0	0	0	0	0	0	0	0	0	1.0258789	0.025878906	0.12426758	-0.070068359	-0.022705078	-0.031005859	0	44330	0	0	0
1027	1028	1028	Category G	-0.3359375	0.16796875	0.92382813	0.30395508	-0.21459961	-0.35205078	0	0	15/11/2017	15	11	2017	15:49:56	56996	0.09	15	49	56	0	0.05859375	3.4675781	-0.39941406	0.16577148	0.92895508	1.4597168	0.063720703	0	0	0	0	0	0	0	0	0	1.0246582	0.024658203	0.071044922	0.063476563	0.001953125	-0.005126953	0	44330	0	0	0
1028	1029	1029	Category G	-0.46777344	0.059814453	0.91186523	0.32006836	-0.20849609	-0.34155273	0	0	15/11/2017	15	11	2017	15:49:56	56996	0.181	15	49	56	0	0.05859375	3.4675781	-0.40136719	0.16577148	0.93164063	1.8713379	0.12646484	0	0	0	0	0	0	0	0	0	1.0280762	0.028076172	0.19189453	-0.066162109	-0.10595703	-0.019775391	0	44330	0	0	0
1029	1030	1030	Category G	-0.40795898	0.059814453	0.92382813	0.33886719	-0.18945313	-0.33520508	0	0	15/11/2017	15	11	2017	15:49:56	56996	0.272	15	49	56	0	0.05859375	3.4675781	-0.40161133	0.16577148	0.93066406	1.7993164	0.10644531	0	0	0	0	0	0	0	0	0	1.0270996	0.027099609	0.11914063	-0.006103516	-0.10595703	-0.006835938	0	44330	0	0	0
1030	1031	1031	Category G	-0.40795898	0.083984375	0.97192383	0.31152344	-0.19995117	-0.35083008	0	0	15/11/2017	15	11	2017	15:49:56	56996	0.363	15	49	56	0	0.05859375	3.4675781	-0.40185547	0.16601563	0.9296875	2.010498	0.092529297	0	0	0	0	0	0	0	0	0	1.0263672	0.026367188	0.13037109	-0.005859375	-0.08203125	0.041992188	0	44330	0	0	0
1031	1032	1032	Category G	-0.40795898	0.20385742	0.91186523	0.31323242	-0.19433594	-0.34887695	0	0	15/11/2017	15	11	2017	15:49:56	56996	0.454	15	49	56	0	0.05859375	3.4675781	-0.40283203	0.1640625	0.92993164	2.2954102	0.043701172	0	0	0	0	0	0	0	0	0	1.0266113	0.026611328	0.062744141	-0.004882813	0.039550781	-0.018066406	0	44330	0	0	0
1032	1033	1033	Category G	-0.52783203	0.16796875	0.94799805	0.28930664	-0.20849609	-0.36450195	0	0	15/11/2017	15	11	2017	15:49:56	56996	0.545	15	49	56	0	0.05859375	3.4675781	-0.39916992	0.16455078	0.92919922	2.0234375	0.12988281	0	0	0	0	0	0	0	0	0	1.0246582	0.024658203	0.15039063	-0.12841797	0.003173828	0.018554688	0	44330	0	0	0
1033	1034	1034	Category G	-0.26391602	0.10791016	0.99584961	0.30639648	-0.20556641	-0.34985352	0	0	15/11/2017	15	11	2017	15:49:56	56996	0.636	15	49	56	0	0.05859375	3.4675781	-0.40161133	0.16357422	0.93212891	1.0390625	0.16162109	0	0	0	0	0	0	0	0	0	1.0280762	0.028076172	0.25708008	0.13769531	-0.055664063	0.063476563	0	44330	0	0	0
1034	1035	1035	Category G	-0.40795898	0.15576172	0.76782227	0.32446289	-0.20678711	-0.33666992	0	0	15/11/2017	15	11	2017	15:49:56	56996	0.727	15	49	56	0	0.05859375	3.4675781	-0.40332031	0.16357422	0.93408203	0.42871094	0.16650391	0	0	0	0	0	0	0	0	0	1.0305176	0.030517578	0.17871094	-0.004394531	-0.0078125	-0.16625977	0	44330	0	0	0
1035	1036	1036	Category G	-0.40795898	0.19189453	0.97192383	0.30761719	-0.20947266	-0.3449707	0	0	15/11/2017	15	11	2017	15:49:56	56996	0.818	15	49	56	0	0.05859375	3.4675781	-0.40307617	0.16088867	0.93408203	0.21508789	0.048828125	0	0	0	0	0	0	0	0	0	1.0300293	0.030029297	0.072998047	-0.004638672	0.030761719	0.037597656	0	44330	0	0	0
1036	1037	1037	Category G	-0.37182617	0.083984375	0.97192383	0.29345703	-0.21923828	-0.35644531	0	0	15/11/2017	15	11	2017	15:49:56	56996	0.909	15	49	56	0	0.05859375	3.4675781	-0.40209961	0.16015625	0.9309082	0.25854492	0.091796875	0	0	0	0	0	0	0	0	0	1.0268555	0.026855469	0.14770508	0.030273438	-0.076171875	0.040771484	0	44330	0	0	0
1037	1038	1038	Category G	-0.41992188	0.17993164	0.99584961	0.30053711	-0.21435547	-0.35424805	0	0	15/11/2017	15	11	2017	15:49:57	56997	0	15	49	57	0	0.05859375	3.4675781	-0.40380859	0.16137695	0.93237305	1.2629395	0.067626953	0	0	0	0	0	0	0	0	0	1.0290527	0.029052734	0.097412109	-0.015869141	0.018310547	0.063232422	0	44330	0	0	0
1038	1039	1039	Category G	-0.41992188	0.16796875	0.94799805	0.27709961	-0.21459961	-0.37036133	0	0	15/11/2017	15	11	2017	15:49:57	56997	0.111	15	49	57	0	0.05859375	3.4675781	-0.40795898	0.15942383	0.93676758	1.9018555	0.018310547	0	0	0	0	0	0	0	0	0	1.0339355	0.033935547	0.031494141	-0.01171875	0.008300781	0.010986328	0	44330	0	0	0
1039	1040	1040	Category G	-0.35986328	0.16796875	0.92382813	0.3125	-0.20654297	-0.34790039	0	0	15/11/2017	15	11	2017	15:49:57	56997	0.222	15	49	57	0	0.05859375	3.4675781	-0.40649414	0.15893555	0.93432617	1.8745117	0.048583984	0	0	0	0	0	0	0	0	0	1.03125	0.03125	0.066162109	0.046630859	0.008789063	-0.010498047	0	44330	0	0	0
1040	1041	1041	Category G	-0.31176758	0.17993164	0.89990234	0.30786133	-0.20556641	-0.34570313	0	0	15/11/2017	15	11	2017	15:49:57	56997	0.333	15	49	57	0	0.05859375	3.4675781	-0.40991211	0.15869141	0.9362793	2.0129395	0.10668945	0	0	0	0	0	0	0	0	0	1.0341797	0.034179688	0.15576172	0.098144531	0.020996094	-0.036376953	0	44330	0	0	0
1041	1042	1042	Category G	-0.44384766	0.17993164	0.97192383	0.31713867	-0.20410156	-0.33886719	0	0	15/11/2017	15	11	2017	15:49:57	56997	0.444	15	49	57	0	0.05859375	3.4675781	-0.41088867	0.15795898	0.93457031	2.2229004	0.054199219	0	0	0	0	0	0	0	0	0	1.0332031	0.033203125	0.091796875	-0.032714844	0.021728516	0.037109375	0	44330	0	0	0
1042	1043	1043	Category G	-0.31176758	0.14379883	0.92382813	0.30053711	-0.21508789	-0.35449219	0	0	15/11/2017	15	11	2017	15:49:57	56997	0.555	15	49	57	0	0.05859375	3.4675781	-0.40966797	0.15722656	0.93237305	2.0358887	0.099365234	0	0	0	0	0	0	0	0	0	1.0305176	0.030517578	0.11987305	0.097900391	-0.013427734	-0.008544922	0	44330	0	0	0
1043	1044	1044	Category G	-0.45581055	0.14379883	0.97192383	0.3190918	-0.21166992	-0.33886719	0	0	15/11/2017	15	11	2017	15:49:57	56997	0.666	15	49	57	0	0.059082031	3.5288086	-0.41430664	0.15673828	0.93310547	1.5600586	0.058105469	0	0	0	0	0	0	0	0	0	1.032959	0.032958984	0.093017578	-0.041259766	-0.012939453	0.038574219	0	44330	0	0	0
1044	1045	1045	Category G	-0.34790039	0.19189453	0.92382813	0.29760742	-0.20849609	-0.35913086	0	0	15/11/2017	15	11	2017	15:49:57	56997	0.777	15	49	57	0	0.059082031	3.5288086	-0.41357422	0.15600586	0.93457031	1.0415039	0.075439453	0	0	0	0	0	0	0	0	0	1.0339355	0.033935547	0.11206055	0.065673828	0.035644531	-0.010742188	0	44330	0	0	0
1045	1046	1046	Category G	-0.34790039	0.17993164	0.88793945	0.30981445	-0.20239258	-0.34667969	0	0	15/11/2017	15	11	2017	15:49:57	56997	0.888	15	49	57	0	0.059082031	3.5288086	-0.41650391	0.15527344	0.93310547	0.88232422	0.085693359	0	0	0	0	0	0	0	0	0	1.0336914	0.033691406	0.13842773	0.068603516	0.024414063	-0.045166016	0	44330	0	0	0
1046	1047	1047	Category G	-0.40795898	0.17993164	1.0078125	0.2902832	-0.20922852	-0.36230469	0	0	15/11/2017	15	11	2017	15:49:58	56998	0	15	49	58	0	0.059082031	3.5288086	-0.41918945	0.15283203	0.93017578	0.70751953	0.082763672	0	0	0	0	0	0	0	0	0	1.0314941	0.031494141	0.1159668	0.011230469	0.026855469	0.077392578	0	44330	0	0	0
1047	1048	1048	Category G	-0.32397461	0.13183594	0.86376953	0.30639648	-0.20629883	-0.34594727	0	0	15/11/2017	15	11	2017	15:49:58	56998	0.1	15	49	58	0	0.059082031	3.5288086	-0.42016602	0.15307617	0.92822266	0.51245117	0.11767578	0	0	0	0	0	0	0	0	0	1.0302734	0.030273438	0.18212891	0.096191406	-0.021240234	-0.064453125	0	44330	0	0	0
1048	1049	1049	Category G	-0.39599609	0.15576172	0.92382813	0.31176758	-0.20727539	-0.34570313	0	0	15/11/2017	15	11	2017	15:49:58	56998	0.2	15	49	58	0	0.059082031	3.5288086	-0.41650391	0.15405273	0.92822266	0.29956055	0.020996094	0	0	0	0	0	0	0	0	0	1.0290527	0.029052734	0.026611328	0.020507813	0.001464844	-0.004394531	0	44330	0	0	0
1049	1050	1050	Category G	-0.34790039	0.13183594	0.92382813	0.30957031	-0.21533203	-0.34594727	0	0	15/11/2017	15	11	2017	15:49:58	56998	0.3	15	49	58	0	0.059082031	3.5288086	-0.42138672	0.15527344	0.93041992	0.052734375	0.077392578	0	0	0	0	0	0	0	0	0	1.0332031	0.033203125	0.10351563	0.073486328	-0.0234375	-0.006591797	0	44330	0	0	0
1050	1051	1051	Category G	-0.39599609	0.17993164	0.93579102	0.2902832	-0.20996094	-0.35717773	0	0	15/11/2017	15	11	2017	15:49:58	56998	0.4	15	49	58	0	0.059082031	3.5288086	-0.41992188	0.15429688	0.93066406	0.12817383	0.03515625	0	0	0	0	0	0	0	0	0	1.0327148	0.032714844	0.054443359	0.023925781	0.025390625	0.004882813	0	44330	0	0	0
1051	1052	1052	Category G	-0.27587891	0.095947266	0.92382813	0.27929688	-0.20458984	-0.36425781	0	0	15/11/2017	15	11	2017	15:49:58	56998	0.5	15	49	58	0	0.059082031	3.5288086	-0.41772461	0.15429688	0.92895508	0.234375	0.15356445	0	0	0	0	0	0	0	0	0	1.0302734	0.030273438	0.20556641	0.1418457	-0.058349609	-0.005126953	0	44330	0	0	0
1052	1053	1053	Category G	-0.39599609	0.19189453	0.97192383	0.27636719	-0.19897461	-0.3762207	0	0	15/11/2017	15	11	2017	15:49:58	56998	0.6	15	49	58	0	0.059082031	3.5288086	-0.41821289	0.15356445	0.93212891	0.5012207	0.059326172	0	0	0	0	0	0	0	0	0	1.0332031	0.033203125	0.10009766	0.022216797	0.038085938	0.039550781	0	44330	0	0	0
1053	1054	1054	Category G	-0.26391602	0.059814453	0.89990234	0.28466797	-0.20166016	-0.36547852	0	0	15/11/2017	15	11	2017	15:49:58	56998	0.7	15	49	58	0	0.059082031	3.5288086	-0.41650391	0.15332031	0.93408203	0.91308594	0.18237305	0	0	0	0	0	0	0	0	0	1.0341797	0.034179688	0.28051758	0.15258789	-0.093505859	-0.034179688	0	44330	0	0	0
1054	1055	1055	Category G	-0.49194336	0.10791016	1.0078125	0.29541016	-0.20019531	-0.36035156	0	0	15/11/2017	15	11	2017	15:49:58	56998	0.8	15	49	58	0	0.059082031	3.5288086	-0.41162109	0.15161133	0.93164063	1.170166	0.11889648	0	0	0	0	0	0	0	0	0	1.0297852	0.029785156	0.20019531	-0.080078125	-0.043701172	0.075927734	0	44330	0	0	0
1055	1056	1056	Category G	-0.38378906	0.11987305	0.87597656	0.28613281	-0.19677734	-0.36743164	0	0	15/11/2017	15	11	2017	15:49:58	56998	0.9	15	49	58	0	0.059082031	3.5288086	-0.40991211	0.15063477	0.93359375	1.3439941	0.070556641	0	0	0	0	0	0	0	0	0	1.0307617	0.030761719	0.11499023	0.026123047	-0.030761719	-0.057617188	0	44330	0	0	0
1056	1057	1057	Category G	-0.39599609	0.071777344	0.98388672	0.30517578	-0.20043945	-0.35498047	0	0	15/11/2017	15	11	2017	15:49:59	56999	0	15	49	59	0	0.059082031	3.5288086	-0.40917969	0.15136719	0.93383789	1.3295898	0.094970703	0	0	0	0	0	0	0	0	0	1.0307617	0.030761719	0.14282227	0.013183594	-0.079589844	0.049804688	0	44330	0	0	0
1057	1058	1058	Category G	-0.2878418	0.13183594	0.94799805	0.25927734	-0.19726563	-0.38769531	0	0	15/11/2017	15	11	2017	15:49:59	56999	0.1	15	49	59	0	0.059082031	3.5288086	-0.40722656	0.14990234	0.93481445	1.5148926	0.12158203	0	0	0	0	0	0	0	0	0	1.0307617	0.030761719	0.15063477	0.11938477	-0.018066406	0.012939453	0	44330	0	0	0
1058	1059	1059	Category G	-0.44384766	0.17993164	0.97192383	0.27807617	-0.19628906	-0.37548828	0	0	15/11/2017	15	11	2017	15:49:59	56999	0.2	15	49	59	0	0.059082031	3.5288086	-0.40844727	0.1496582	0.93774414	1.2973633	0.057373047	0	0	0	0	0	0	0	0	0	1.0336914	0.033691406	0.099121094	-0.03515625	0.030029297	0.033935547	0	44330	0	0	0
1059	1060	1060	Category G	-0.34790039	0.095947266	0.92382813	0.28710938	-0.19848633	-0.37231445	0	0	15/11/2017	15	11	2017	15:49:59	56999	0.3	15	49	59	0	0.059082031	3.5288086	-0.39892578	0.14501953	0.9375	0.76904297	0.072265625	0	0	0	0	0	0	0	0	0	1.0290527	0.029052734	0.11401367	0.051025391	-0.049072266	-0.013671875	0	44330	0	0	0
1060	1061	1061	Category G	-0.32397461	0.16796875	0.89990234	0.30615234	-0.20043945	-0.35595703	0	0	15/11/2017	15	11	2017	15:49:59	56999	0.4	15	49	59	0	0.059082031	3.5288086	-0.3972168	0.14526367	0.94897461	0.43701172	0.091064453	0	0	0	0	0	0	0	0	0	1.0390625	0.0390625	0.14501953	0.073242188	0.022460938	-0.049072266	0	44330	0	0	0
1061	1062	1062	Category G	-0.45581055	0.19189453	0.99584961	0.30957031	-0.19921875	-0.35083008	0	0	15/11/2017	15	11	2017	15:49:59	56999	0.5	15	49	59	0	0.059082031	3.5288086	-0.38720703	0.14282227	0.94604492	0.18408203	0.09765625	0	0	0	0	0	0	0	0	0	1.0322266	0.032226563	0.16699219	-0.068359375	0.048828125	0.049560547	0	44330	0	0	0
1062	1063	1063	Category G	-0.40795898	0.13183594	0.95996094	0.28613281	-0.21655273	-0.3605957	0	0	15/11/2017	15	11	2017	15:49:59	56999	0.6	15	49	59	0	0.059082031	3.5288086	-0.39331055	0.14331055	0.95214844	0.23510742	0.020019531	0	0	0	0	0	0	0	0	0	1.0402832	0.040283203	0.033691406	-0.014404297	-0.011474609	0.007568359	0	44330	0	0	0
1063	1064	1064	Category G	-0.34790039	0.16796875	0.91186523	0.30761719	-0.21459961	-0.34301758	0	0	15/11/2017	15	11	2017	15:49:59	56999	0.7	15	49	59	0	0.059082031	3.5288086	-0.38232422	0.14355469	0.96337891	0.90478516	0.066650391	0	0	0	0	0	0	0	0	0	1.0463867	0.046386719	0.11035156	0.034423828	0.024169922	-0.051513672	0	44330	0	0	0
1064	1065	1065	Category G	-0.45581055	0.21582031	0.97192383	0.3215332	-0.21899414	-0.32666016	0	0	15/11/2017	15	11	2017	15:49:59	56999	0.8	15	49	59	0	0.059082031	3.5288086	-0.37939453	0.14819336	0.9855957	1.4851074	0.1027832	0	0	0	0	0	0	0	0	0	1.0664063	0.06640625	0.15771484	-0.076171875	0.067382813	-0.013671875	0	44330	0	0	0
1065	1066	1066	Category G	-0.29980469	0.19189453	0.85180664	0.30883789	-0.22387695	-0.33886719	0	0	15/11/2017	15	11	2017	15:49:59	56999	0.9	15	49	59	0	0.059082031	3.5288086	-0.37231445	0.15283203	0.99121094	1.7199707	0.16186523	0	0	0	0	0	0	0	0	0	1.0698242	0.069824219	0.25097656	0.072509766	0.038818359	-0.1394043	0	44330	0	0	0
1066	1067	1067	Category G	-0.45581055	0.16796875	0.98388672	0.33300781	-0.21948242	-0.32250977	0	0	15/11/2017	15	11	2017	15:50:00	57000	0	15	50	0	0	0.059082031	3.5288086	-0.36621094	0.15332031	0.98144531	1.9748535	0.090576172	0	0	0	0	0	0	0	0	0	1.0585938	0.05859375	0.10644531	-0.089355469	0.014404297	0.002197266	0	44330	0	0	0
1067	1068	1068	Category G	-0.35986328	0.15576172	0.92382813	0.30151367	-0.21362305	-0.35009766	0	0	15/11/2017	15	11	2017	15:50:00	57000	0.1	15	50	0	0	0.059082031	3.5288086	-0.36108398	0.15600586	0.99584961	2.1711426	0.072021484	0	0	0	0	0	0	0	0	0	1.0708008	0.070800781	0.073730469	0.001220703	-0.000244141	-0.072021484	0	44330	0	0	0
1068	1069	1069	Category G	-0.41992188	0.20385742	0.94799805	0.30786133	-0.21704102	-0.35302734	0	0	15/11/2017	15	11	2017	15:50:00	57000	0.2	15	50	0	0	0.059082031	3.5288086	-0.3503418	0.15429688	0.98535156	1.6962891	0.093017578	0	0	0	0	0	0	0	0	0	1.0571289	0.057128906	0.15625	-0.069335938	0.049316406	-0.037353516	0	44330	0	0	0
1069	1070	1070	Category G	-0.40795898	0.10791016	0.95996094	0.27709961	-0.21459961	-0.3684082	0	0	15/11/2017	15	11	2017	15:50:00	57000	0.3	15	50	0	0	0.059082031	3.5288086	-0.34570313	0.15917969	0.99584961	1.111084	0.088134766	0	0	0	0	0	0	0	0	0	1.0661621	0.066162109	0.14916992	-0.062011719	-0.051269531	-0.035888672	0	44330	0	0	0
1070	1071	1071	Category G	-0.3359375	0.10791016	1.0319824	0.27416992	-0.20629883	-0.37255859	0	0	15/11/2017	15	11	2017	15:50:00	57000	0.4	15	50	0	0	0.059082031	3.5288086	-0.33447266	0.16113281	0.99536133	0.70068359	0.064697266	0	0	0	0	0	0	0	0	0	1.0622559	0.062255859	0.091064453	-0.001220703	-0.053222656	0.036376953	0	44330	0	0	0
1071	1072	1072	Category G	-0.29980469	0.14379883	0.89990234	0.29394531	-0.21191406	-0.3581543	0	0	15/11/2017	15	11	2017	15:50:00	57000	0.5	15	50	0	0	0.059082031	3.5288086	-0.32568359	0.16186523	0.98461914	0.58398438	0.090332031	0	0	0	0	0	0	0	0	0	1.0495605	0.049560547	0.12866211	0.025878906	-0.018066406	-0.084716797	0	44330	0	0	0
1072	1073	1073	Category G	-0.39599609	0.13183594	1.0559082	0.28027344	-0.20703125	-0.36669922	0	0	15/11/2017	15	11	2017	15:50:00	57000	0.6	15	50	0	0	0.059082031	3.5288086	-0.31933594	0.15771484	0.99731445	0.34082031	0.099609375	0	0	0	0	0	0	0	0	0	1.059082	0.059082031	0.16088867	-0.076416016	-0.025878906	0.058349609	0	44330	0	0	0
1073	1074	1074	Category G	-0.41992188	0.19189453	1.1398926	0.25292969	-0.19897461	-0.38696289	0	0	15/11/2017	15	11	2017	15:50:00	57000	0.7	15	50	0	0	0.059082031	3.5288086	-0.3046875	0.15576172	0.98779297	0.039794922	0.19384766	0	0	0	0	0	0	0	0	0	1.0454102	0.045410156	0.30297852	-0.11499023	0.035888672	0.15185547	0	44330	0	0	0
1074	1075	1075	Category G	-0.44384766	0.059814453	0.99584961	0.28637695	-0.2019043	-0.36547852	0	0	15/11/2017	15	11	2017	15:50:00	57000	0.8	15	50	0	0	0.059082031	3.5288086	-0.30810547	0.15454102	0.99462891	0.42578125	0.1652832	0	0	0	0	0	0	0	0	0	1.0527344	0.052734375	0.23120117	-0.13549805	-0.094726563	0.000976563	0	44330	0	0	0
1075	1076	1076	Category G	-0.26391602	0.15576172	0.69580078	0.33032227	-0.18603516	-0.33935547	0	0	15/11/2017	15	11	2017	15:50:00	57000	0.9	15	50	0	0	0.059082031	3.5288086	-0.29296875	0.15454102	1.0031738	0.51928711	0.30859375	0	0	0	0	0	0	0	0	0	1.0563965	0.056396484	0.33789063	0.029052734	0.001220703	-0.30737305	0	44330	0	0	0
1076	1077	1077	Category G	-0.53979492	0.25195313	1.079834	0.33154297	-0.22705078	-0.31445313	0	0	15/11/2017	15	11	2017	15:50:01	57001	0	15	50	1	0	0.059082031	3.5288086	-0.28393555	0.15478516	0.9921875	0.41625977	0.28710938	0	0	0	0	0	0	0	0	0	1.0437012	0.043701172	0.44018555	-0.25561523	0.096923828	0.087402344	0	44330	0	0	0
1077	1078	1078	Category G	-0.56396484	0.059814453	0.98388672	0.24780273	-0.25463867	-0.35888672	0	0	15/11/2017	15	11	2017	15:50:01	57001	0.1	15	50	1	0	0.059082031	3.5288086	-0.27880859	0.15527344	1.0021973	0.63037109	0.30102539	0	0	0	0	0	0	0	0	0	1.0517578	0.051757813	0.39892578	-0.28491211	-0.095458984	-0.018310547	0	44330	0	0	0
1078	1079	1079	Category G	-0.3359375	0.16796875	0.95996094	0.28271484	-0.25292969	-0.33618164	0	0	15/11/2017	15	11	2017	15:50:01	57001	0.2	15	50	1	0	0.059082031	3.5288086	-0.26464844	0.15258789	0.9909668	1.1850586	0.079101563	0	0	0	0	0	0	0	0	0	1.0371094	0.037109375	0.11743164	-0.071044922	0.015136719	-0.031005859	0	44330	0	0	0
1079	1080	1080	Category G	-0.56396484	0.16796875	0.99584961	0.23852539	-0.24560547	-0.3671875	0	0	15/11/2017	15	11	2017	15:50:01	57001	0.3	15	50	1	0	0.059082031	3.5288086	-0.26464844	0.15625	1.0078125	1.8986816	0.29956055	0	0	0	0	0	0	0	0	0	1.0537109	0.053710938	0.32275391	-0.29907227	0.011474609	-0.011962891	0	44330	0	0	0
1080	1081	1081	Category G	-0.39599609	0.15576172	0.91186523	0.25878906	-0.2434082	-0.35766602	0	0	15/11/2017	15	11	2017	15:50:01	57001	0.4	15	50	1	0	0.059082031	3.5288086	-0.25390625	0.15722656	1.0087891	1.8144531	0.171875	0	0	0	0	0	0	0	0	0	1.052002	0.052001953	0.24047852	-0.1418457	-0.001464844	-0.096923828	0	44330	0	0	0
1081	1082	1082	Category G	-0.25195313	0.13183594	0.82788086	0.30151367	-0.2409668	-0.3359375	0	0	15/11/2017	15	11	2017	15:50:01	57001	0.5	15	50	1	0	0.058349609	3.5513672	-0.25073242	0.16381836	1.0195313	1.5786133	0.19433594	0	0	0	0	0	0	0	0	0	1.0627441	0.062744141	0.22485352	-0.000976563	-0.031982422	-0.19165039	0	44330	0	0	0
1082	1083	1083	Category G	-0.56396484	0.15576172	1.079834	0.25488281	-0.23999023	-0.3659668	0	0	15/11/2017	15	11	2017	15:50:01	57001	0.6	15	50	1	0	0.058349609	3.5513672	-0.24682617	0.16333008	1.0285645	1.0412598	0.32128906	0	0	0	0	0	0	0	0	0	1.0703125	0.0703125	0.37597656	-0.31689453	-0.007568359	0.051025391	0	44330	0	0	0
1083	1084	1084	Category G	-0.29980469	0.14379883	1.0678711	0.27929688	-0.24414063	-0.34545898	0	0	15/11/2017	15	11	2017	15:50:01	57001	0.7	15	50	1	0	0.058349609	3.5513672	-0.23901367	0.16162109	1.0236816	0.74829102	0.077148438	0	0	0	0	0	0	0	0	0	1.0634766	0.063476563	0.12255859	-0.060546875	-0.017822266	0.043945313	0	44330	0	0	0
1084	1085	1085	Category G	-0.53979492	0.10791016	0.88793945	0.28027344	-0.22802734	-0.35327148	0	0	15/11/2017	15	11	2017	15:50:01	57001	0.8	15	50	1	0	0.058349609	3.5513672	-0.23779297	0.16210938	1.0322266	3.3601074	0.33886719	0	0	0	0	0	0	0	0	0	1.0717773	0.071777344	0.50048828	-0.30175781	-0.054199219	-0.14428711	0	44330	0	0	0
1085	1086	1086	Category G	-0.46777344	-0.011962891	0.77978516	0.35913086	-0.203125	-0.31420898	0	0	15/11/2017	15	11	2017	15:50:01	57001	0.9	15	50	1	0	0.058349609	3.5513672	-0.22680664	0.15991211	1.0212402	5.2253418	0.38183594	0	0	0	0	0	0	0	0	0	1.0581055	0.058105469	0.65429688	-0.24072266	-0.171875	-0.24145508	0	44330	0	0	0
1086	1087	1087	Category G	-0.74389648	0.10791016	0.81591797	0.37573242	-0.14257813	-0.32348633	0	0	15/11/2017	15	11	2017	15:50:02	57002	0	15	50	2	0	0.058349609	3.5513672	-0.22607422	0.15942383	1.0410156	6.6599121	0.56665039	0	0	0	0	0	0	0	0	0	1.0771484	0.077148438	0.79418945	-0.51757813	-0.051513672	-0.22509766	0	44330	0	0	0
1087	1088	1088	Category G	-0.21582031	0.23999023	0.74389648	0.41259766	-0.10766602	-0.28613281	0	0	15/11/2017	15	11	2017	15:50:02	57002	0.1	15	50	2	0	0.058349609	3.5513672	-0.21362305	0.15673828	1.0424805	8.4462891	0.30981445	0	0	0	0	0	0	0	0	0	1.0756836	0.075683594	0.38354492	-0.001953125	0.083007813	-0.29858398	0	44330	0	0	0
1088	1089	1089	Category G	-0.80395508	0.34790039	0.94799805	0.44921875	-0.086425781	-0.24316406	0	0	15/11/2017	15	11	2017	15:50:02	57002	0.2	15	50	2	0	0.058349609	3.5513672	-0.21069336	0.15478516	1.0444336	10.39502	0.63110352	0	0	0	0	0	0	0	0	0	1.0766602	0.076660156	0.88232422	-0.59301758	0.19287109	-0.096435547	0	44330	0	0	0
1089	1090	1090	Category G	-0.32397461	0.15576172	0.85180664	0.39990234	-0.12646484	-0.29541016	0	0	15/11/2017	15	11	2017	15:50:02	57002	0.3	15	50	2	0	0.058349609	3.5513672	-0.20800781	0.1574707	1.0544434	12.107666	0.23339844	0	0	0	0	0	0	0	0	0	1.0861816	0.086181641	0.3203125	-0.11572266	-0.001708984	-0.20263672	0	44330	0	0	0
1090	1091	1091	Category G	-0.39599609	0.19189453	0.85180664	0.41723633	-0.097167969	-0.29003906	0	0	15/11/2017	15	11	2017	15:50:02	57002	0.4	15	50	2	0	0.058349609	3.5513672	-0.19897461	0.1550293	1.046875	13.01416	0.27954102	0	0	0	0	0	0	0	0	0	1.0766602	0.076660156	0.4284668	-0.19677734	0.036621094	-0.19506836	0	44330	0	0	0
1091	1092	1092	Category G	-0.52783203	0.20385742	1.1279297	0.35449219	-0.068847656	-0.359375	0	0	15/11/2017	15	11	2017	15:50:02	57002	0.5	15	50	2	0	0.058349609	3.5513672	-0.19580078	0.14916992	1.0681152	14.75293	0.34155273	0	0	0	0	0	0	0	0	0	1.0961914	0.096191406	0.44604492	-0.33178711	0.054443359	0.059570313	0	44330	0	0	0
1092	1093	1093	Category G	-0.57592773	0.20385742	1.1279297	0.34765625	-0.061279297	-0.35522461	0	0	15/11/2017	15	11	2017	15:50:02	57002	0.6	15	50	2	0	0.058349609	3.5513672	-0.18920898	0.14672852	1.0561523	15.983154	0.3972168	0	0	0	0	0	0	0	0	0	1.0830078	0.083007813	0.51513672	-0.38647461	0.056884766	0.071533203	0	44330	0	0	0
1093	1094	1094	Category G	-0.059814453	0.023925781	0.63598633	0.41503906	-0.079345703	-0.29492188	0	0	15/11/2017	15	11	2017	15:50:02	57002	0.7	15	50	2	0	0.058349609	3.5513672	-0.18847656	0.14697266	1.0490723	15.196777	0.44995117	0	0	0	0	0	0	0	0	0	1.0761719	0.076171875	0.6652832	0.12866211	-0.12304688	-0.41308594	0	44330	0	0	0
1094	1095	1095	Category G	-0.2878418	0.15576172	0.91186523	0.44702148	-0.034179688	-0.25146484	0	0	15/11/2017	15	11	2017	15:50:02	57002	0.8	15	50	2	0	0.058349609	3.5513672	-0.17553711	0.14990234	1.0563965	13.929688	0.18310547	0	0	0	0	0	0	0	0	0	1.0812988	0.081298828	0.26269531	-0.11206055	0.005859375	-0.14453125	0	44330	0	0	0
1095	1096	1096	Category G	-0.44384766	0.20385742	0.94799805	0.3527832	-0.0546875	-0.3581543	0	0	15/11/2017	15	11	2017	15:50:02	57002	0.9	15	50	2	0	0.058349609	3.5513672	-0.16357422	0.15161133	1.0458984	12.856934	0.30126953	0	0	0	0	0	0	0	0	0	1.0693359	0.069335938	0.43017578	-0.2800293	0.052001953	-0.097900391	0	44330	0	0	0
1096	1097	1097	Category G	-0.35986328	0.083984375	0.99584961	0.40063477	-0.037841797	-0.31201172	0	0	15/11/2017	15	11	2017	15:50:03	57003	0	15	50	3	0	0.058349609	3.5513672	-0.15966797	0.14794922	1.0522461	13.301758	0.21728516	0	0	0	0	0	0	0	0	0	1.074707	0.074707031	0.32055664	-0.19995117	-0.063964844	-0.056396484	0	44330	0	0	0
1097	1098	1098	Category G	-0.56396484	0.17993164	1.1279297	0.35766602	-0.038330078	-0.35375977	0	0	15/11/2017	15	11	2017	15:50:03	57003	0.1	15	50	3	0	0.058349609	3.5513672	-0.14892578	0.14624023	1.0400391	13.888672	0.42529297	0	0	0	0	0	0	0	0	0	1.060791	0.060791016	0.53613281	-0.41479492	0.033447266	0.087646484	0	44330	0	0	0
1098	1099	1099	Category I	0.25195313	-0.17993164	0.89990234	0.23779297	-0.04296875	-0.44018555	0	0	15/11/2017	15	11	2017	15:55:51	57351	0.5	15	55	51	0	0.059326172	3.5513672	-0.14770508	0.14672852	1.0554199	13.970459	0.53930664	0	0	0	0	0	0	0	0	0	1.0756836	0.075683594	0.88208008	0.3996582	-0.32666016	-0.15551758	0	44330	0	0	0
1099	1100	1100	Category I	-0.25195313	0.19189453	1.8239746	0.12207031	-0.048339844	-0.48046875	0	0	15/11/2017	15	11	2017	15:55:51	57351	0.6	15	55	51	0	0.059326172	3.5513672	-0.13305664	0.14624023	1.0441895	15.966797	0.78979492	0	0	0	0	0	0	0	0	0	1.0627441	0.062744141	0.94384766	-0.11865234	0.045410156	0.77954102	0	44330	0	0	0
1100	1101	1101	Category I	0.21582031	0.011962891	0.65991211	0.03125	0.093505859	-0.48852539	0	0	15/11/2017	15	11	2017	15:55:51	57351	0.7	15	55	51	0	0.059326172	3.5513672	-0.12988281	0.14453125	1.0705566	18.260498	0.55297852	0	0	0	0	0	0	0	0	0	1.0878906	0.087890625	0.88916016	0.34570313	-0.13256836	-0.41064453	0	44330	0	0	0
1101	1102	1102	Category I	-0.7199707	0.13183594	1.3317871	0.022949219	0.049560547	-0.49194336	0	0	15/11/2017	15	11	2017	15:55:51	57351	0.8	15	55	51	0	0.059326172	3.5513672	-0.1184082	0.140625	1.0600586	28.459229	0.65991211	0	0	0	0	0	0	0	0	0	1.0759277	0.075927734	0.88183594	-0.60131836	-0.008789063	0.27148438	0	44330	0	0	0
1102	1103	1103	Category I	0.26391602	0.23999023	1.8359375	-0.11083984	0.10864258	-0.48071289	0	0	15/11/2017	15	11	2017	15:55:51	57351	0.9	15	55	51	0	0.059326172	3.5513672	-0.11572266	0.14135742	1.0795898	40.254883	0.85205078	0	0	0	0	0	0	0	0	0	1.0949707	0.094970703	1.2346191	0.37963867	0.098388672	0.75610352	0	44330	0	0	0
1103	1104	1104	Category I	-0.19189453	0.57592773	2.6757813	0.034423828	0.12255859	-0.48608398	0	0	15/11/2017	15	11	2017	15:55:52	57352	0	15	55	52	0	0.059082031	3.5191406	-0.10375977	0.1418457	1.0869141	69.439697	1.6491699	0	0	0	0	0	0	0	0	0	1.1010742	0.10107422	2.1105957	-0.087890625	0.43383789	1.588623	0	44330	0	0	0
1104	1105	1105	Category I	0.047851563	0.40795898	1.3918457	-0.067626953	0.16186523	-0.47583008	0	0	15/11/2017	15	11	2017	15:55:52	57352	0.1	15	55	52	0	0.059082031	3.5191406	-0.097900391	0.14233398	1.079834	125.19141	0.43457031	0	0	0	0	0	0	0	0	0	1.0935059	0.093505859	0.72290039	0.14575195	0.26538086	0.31176758	0	44330	0	0	0
1105	1106	1106	Category I	0.047851563	0.16796875	0.20385742	-0.075927734	0.14599609	-0.47827148	0	0	15/11/2017	15	11	2017	15:55:52	57352	0.2	15	55	52	0	0.059082031	3.5191406	-0.086914063	0.14013672	1.0842285	135.06982	0.89086914	0	0	0	0	0	0	0	0	0	1.0966797	0.096679688	1.0429688	0.13476563	0.027587891	-0.88037109	0	44330	0	0	0
1106	1107	1107	Category I	-0.047851563	0.35986328	2.0639648	-0.11816406	0.15844727	-0.47216797	0	0	15/11/2017	15	11	2017	15:55:52	57352	0.3	15	55	52	0	0.059082031	3.5191406	-0.076416016	0.13818359	1.0759277	142.52002	1.0126953	0	0	0	0	0	0	0	0	0	1.0876465	0.087646484	1.2380371	0.028564453	0.22143555	0.98779297	0	44330	0	0	0
1107	1108	1108	Category I	0.51586914	0.047851563	0.083984375	-0.053466797	0.18408203	-0.47363281	0	0	15/11/2017	15	11	2017	15:55:52	57352	0.4	15	55	52	0	0.059082031	3.5191406	-0.070556641	0.13842773	1.0808105	149.45117	1.1601563	0	0	0	0	0	0	0	0	0	1.092041	0.092041016	1.6740723	0.58642578	-0.090576172	-0.99682617	0	44330	0	0	0
1108	1109	1109	Category I	-0.095947266	0.43188477	1.7399902	-0.016113281	0.19042969	-0.46728516	0	0	15/11/2017	15	11	2017	15:55:52	57352	0.5	15	55	52	0	0.059082031	3.5191406	-0.059082031	0.13842773	1.0681152	153.14502	0.73388672	0	0	0	0	0	0	0	0	0	1.0786133	0.078613281	1.001709	-0.036621094	0.29321289	0.67163086	0	44330	0	0	0
1109	1110	1110	Category I	0.49194336	0.2277832	0.88793945	-0.13208008	0.19140625	-0.45751953	0	0	15/11/2017	15	11	2017	15:55:52	57352	0.6	15	55	52	0	0.059082031	3.5191406	-0.057617188	0.13623047	1.0847168	147.27417	0.59082031	0	0	0	0	0	0	0	0	0	1.0947266	0.094726563	0.83789063	0.54956055	0.091308594	-0.19677734	0	44330	0	0	0
1110	1111	1111	Category I	0.29980469	0.14379883	0.10791016	0.023193359	0.17773438	-0.47314453	0	0	15/11/2017	15	11	2017	15:55:52	57352	0.7	15	55	52	0	0.059082031	3.5191406	-0.044677734	0.13500977	1.0842285	147.06152	1.0354004	0	0	0	0	0	0	0	0	0	1.0935059	0.093505859	1.3295898	0.34448242	0.008544922	-0.97631836	0	44330	0	0	0
1111	1112	1112	Category I	0.095947266	-0.13183594	1.9318848	-0.10644531	0.18603516	-0.4597168	0	0	15/11/2017	15	11	2017	15:55:52	57352	0.8	15	55	52	0	0.059082031	3.5191406	-0.039550781	0.13354492	1.09375	132.6499	0.8894043	0	0	0	0	0	0	0	0	0	1.1025391	0.10253906	1.2387695	0.13549805	-0.26538086	0.83789063	0	44330	0	0	0
1112	1113	1113	Category I	0.64794922	0.011962891	0.19189453	0.008300781	0.19995117	-0.46362305	0	0	15/11/2017	15	11	2017	15:55:52	57352	0.9	15	55	52	0	0.059082031	3.5191406	-0.034179688	0.13232422	1.1040039	113.39551	1.1452637	0	0	0	0	0	0	0	0	0	1.1125488	0.11254883	1.7148438	0.68212891	-0.12036133	-0.91210938	0	44330	0	0	0
1113	1114	1114	Category I	-0.55175781	0	1.5478516	-0.10595703	0.18017578	-0.46459961	0	0	15/11/2017	15	11	2017	15:55:53	57353	0	15	55	53	0	0.059082031	3.5191406	-0.025146484	0.13305664	1.09375	83.881592	0.70776367	0	0	0	0	0	0	0	0	0	1.1020508	0.10205078	1.1135254	-0.52636719	-0.13305664	0.45385742	0	44330	0	0	0
1114	1115	1115	Category I	0.80395508	0.15576172	1.4399414	-0.20898438	0.13183594	-0.45678711	0	0	15/11/2017	15	11	2017	15:55:53	57353	0.1	15	55	53	0	0.059082031	3.5191406	-0.024169922	0.12646484	1.1066895	10.100586	0.89306641	0	0	0	0	0	0	0	0	0	1.1140137	0.11401367	1.1904297	0.828125	0.029052734	0.33300781	0	44330	0	0	0
1115	1116	1116	Category I	0.32397461	0.2277832	0.095947266	0.088623047	0.10546875	-0.47875977	0	0	15/11/2017	15	11	2017	15:55:53	57353	0.2	15	55	53	0	0.059082031	3.5191406	-0.013427734	0.12524414	1.09375	6.4006348	1.0583496	0	0	0	0	0	0	0	0	0	1.1010742	0.10107422	1.4377441	0.33740234	0.10229492	-0.99780273	0	44330	0	0	0
1116	1117	1117	Category I	0.035888672	0.10791016	1.7758789	-0.16748047	0.14672852	-0.46240234	0	0	15/11/2017	15	11	2017	15:55:53	57353	0.3	15	55	53	0	0.059082031	3.5191406	-0.014648438	0.125	1.1079102	13.218994	0.66967773	0	0	0	0	0	0	0	0	0	1.1149902	0.11499023	0.73535156	0.050537109	-0.017089844	0.66772461	0	44330	0	0	0
1117	1118	1118	Category I	0.7199707	-0.023925781	0.095947266	-0.069335938	0.17724609	-0.47460938	0	0	15/11/2017	15	11	2017	15:55:53	57353	0.4	15	55	53	0	0.059082031	3.5191406	-0.002929688	0.12280273	1.1027832	13.802246	1.248291	0	0	0	0	0	0	0	0	0	1.1096191	0.10961914	1.8769531	0.72290039	-0.14672852	-1.0068359	0	44330	0	0	0
1118	1119	1119	Category I	-0.43188477	0.45581055	2.3039551	-0.090087891	0.18212891	-0.46850586	0	0	15/11/2017	15	11	2017	15:55:53	57353	0.5	15	55	53	0	0.059082031	3.5191406	0.002929688	0.12280273	1.1220703	7.7895508	1.3024902	0	0	0	0	0	0	0	0	0	1.1289063	0.12890625	1.9494629	-0.43481445	0.33276367	1.1816406	0	44330	0	0	0
1119	1120	1120	Category I	0.50390625	0.25195313	0.98388672	-0.20092773	0.17626953	-0.44677734	0	0	15/11/2017	15	11	2017	15:55:53	57353	0.6	15	55	53	0	0.059082031	3.5191406	0.005615234	0.12109375	1.1252441	1.6208496	0.53393555	0	0	0	0	0	0	0	0	0	1.1318359	0.13183594	0.77026367	0.49804688	0.13061523	-0.14135742	0	44330	0	0	0
1120	1121	1121	Category I	-0.059814453	0.70776367	1.7758789	0.008300781	0.1940918	-0.46801758	0	0	15/11/2017	15	11	2017	15:55:53	57353	0.7	15	55	53	0	0.059082031	3.5191406	0.013427734	0.12133789	1.1262207	4.4628906	0.87792969	0	0	0	0	0	0	0	0	0	1.1328125	0.1328125	1.309082	-0.073242188	0.58618164	0.64941406	0	44330	0	0	0
1121	1122	1122	Category I	-0.11987305	0.13183594	1.6799316	-0.14208984	0.19726563	-0.45458984	0	0	15/11/2017	15	11	2017	15:55:53	57353	0.8	15	55	53	0	0.059082031	3.5191406	0.017089844	0.11865234	1.1345215	4.2790527	0.56225586	0	0	0	0	0	0	0	0	0	1.1408691	0.14086914	0.69506836	-0.13696289	0.012939453	0.54516602	0	44330	0	0	0
1122	1123	1123	Category I	0.31176758	0.011962891	0.53979492	-0.002929688	0.19262695	-0.46923828	0	0	15/11/2017	15	11	2017	15:55:53	57353	0.9	15	55	53	0	0.059082031	3.5191406	0.024902344	0.11865234	1.1245117	1.2651367	0.66015625	0	0	0	0	0	0	0	0	0	1.1311035	0.13110352	0.97851563	0.28686523	-0.10668945	-0.5847168	0	44330	0	0	0
1123	1124	1124	Category I	-0.37182617	0.19189453	1.6557617	-0.11694336	0.17407227	-0.46484375	0	0	15/11/2017	15	11	2017	15:55:54	57354	0	15	55	54	0	0.059082031	3.5191406	0.027587891	0.11303711	1.1413574	7.2614746	0.65576172	0	0	0	0	0	0	0	0	0	1.1472168	0.1472168	0.99243164	-0.39941406	0.078613281	0.51416016	0	44330	0	0	0
1124	1125	1125	Category I	0.53979492	0.011962891	0.035888672	-0.19946289	0.17944336	-0.44897461	0	0	15/11/2017	15	11	2017	15:55:54	57354	0.1	15	55	54	0	0.059082031	3.5191406	0.037353516	0.11181641	1.1281738	11.054199	1.2062988	0	0	0	0	0	0	0	0	0	1.1342773	0.13427734	1.6945801	0.50219727	-0.099853516	-1.0922852	0	44330	0	0	0
1125	1126	1126	Category I	-0.29980469	0.13183594	2.4719238	-0.067382813	0.18066406	-0.46582031	0	0	15/11/2017	15	11	2017	15:55:54	57354	0.2	15	55	54	0	0.059082031	3.5191406	0.0390625	0.10742188	1.1381836	15.250488	1.3759766	0	0	0	0	0	0	0	0	0	1.144043	0.14404297	1.6967773	-0.33886719	0.024169922	1.3334961	0	44330	0	0	0
1126	1127	1127	Category I	0.58789063	-0.023925781	1.1279297	-0.10400391	0.2175293	-0.45825195	0	0	15/11/2017	15	11	2017	15:55:54	57354	0.3	15	55	54	0	0.059082031	3.5191406	0.052734375	0.11010742	1.1381836	20.269531	0.55175781	0	0	0	0	0	0	0	0	0	1.1447754	0.14477539	0.6796875	0.53491211	-0.1340332	-0.010253906	0	44330	0	0	0
1127	1128	1128	Category I	-0.083984375	-0.023925781	1.0197754	0.093505859	0.19580078	-0.45336914	0	0	15/11/2017	15	11	2017	15:55:54	57354	0.4	15	55	54	0	0.059082031	3.5191406	0.065429688	0.109375	1.1518555	19.693359	0.23999023	0	0	0	0	0	0	0	0	0	1.1589355	0.15893555	0.41503906	-0.14941406	-0.13330078	-0.13208008	0	44330	0	0	0
1128	1129	1129	Category I	-0.17993164	0.35986328	1.7277832	-0.11645508	0.16040039	-0.46899414	0	0	15/11/2017	15	11	2017	15:55:54	57354	0.5	15	55	54	0	0.059082031	3.5191406	0.075195313	0.10522461	1.1652832	29.355225	0.66796875	0	0	0	0	0	0	0	0	0	1.1723633	0.17236328	1.0720215	-0.25512695	0.25439453	0.56225586	0	44330	0	0	0
1129	1130	1130	Category I	0.37182617	-0.059814453	0.31176758	-0.030761719	0.13232422	-0.48632813	0	0	15/11/2017	15	11	2017	15:55:54	57354	0.6	15	55	54	0	0.059082031	3.5191406	0.086181641	0.1003418	1.1584473	26.261963	0.90795898	0	0	0	0	0	0	0	0	0	1.1660156	0.16601563	1.2927246	0.28540039	-0.16015625	-0.84667969	0	44330	0	0	0
1130	1131	1131	Category I	-0.13183594	-0.2878418	2.6518555	-0.072998047	0.14257813	-0.48022461	0	0	15/11/2017	15	11	2017	15:55:54	57354	0.7	15	55	54	0	0.059082031	3.5191406	0.090087891	0.10229492	1.1765137	18.869141	1.5419922	0	0	0	0	0	0	0	0	0	1.1843262	0.18432617	2.0874023	-0.22192383	-0.39013672	1.4750977	0	44330	0	0	0
1131	1132	1132	Category I	0.25195313	-0.095947266	-0.035888672	-0.10351563	0.20605469	-0.45922852	0	0	15/11/2017	15	11	2017	15:55:54	57354	0.8	15	55	54	0	0.059082031	3.5191406	0.10107422	0.1015625	1.1655273	6.9069824	1.2270508	0	0	0	0	0	0	0	0	0	1.1743164	0.17431641	1.5500488	0.15063477	-0.19750977	-1.201416	0	44330	0	0	0
1132	1133	1133	Category I	-0.34790039	0.21582031	0.40795898	-0.1706543	0.15795898	-0.45922852	0	0	15/11/2017	15	11	2017	15:55:54	57354	0.9	15	55	54	0	0.059082031	3.5191406	0.10717773	0.099853516	1.1845703	7.3442383	0.9074707	0	0	0	0	0	0	0	0	0	1.1936035	0.19360352	1.3476563	-0.45507813	0.11572266	-0.77661133	0	44330	0	0	0
1133	1134	1134	Category I	0.77978516	0.27587891	1.4758301	-0.27978516	0.10717773	-0.43066406	0	0	15/11/2017	15	11	2017	15:55:55	57355	0	15	55	55	0	0.059082031	3.5191406	0.12255859	0.096923828	1.1706543	12.787842	0.74609375	0	0	0	0	0	0	0	0	0	1.1811523	0.18115234	1.1408691	0.65698242	0.17871094	0.30493164	0	44330	0	0	0
1134	1135	1135	Category I	0.45581055	0.25195313	0.16796875	-0.011474609	0.11499023	-0.48632813	0	0	15/11/2017	15	11	2017	15:55:55	57355	0.1	15	55	55	0	0.059082031	3.5191406	0.12182617	0.099853516	1.1833496	24.876221	1.0795898	0	0	0	0	0	0	0	0	0	1.1938477	0.19384766	1.5012207	0.33374023	0.15185547	-1.0153809	0	44330	0	0	0
1135	1136	1136	Category I	-0.071777344	-0.17993164	1.3918457	-0.21606445	0.1550293	-0.44189453	0	0	15/11/2017	15	11	2017	15:55:55	57355	0.2	15	55	55	0	0.059082031	3.5191406	0.13671875	0.09765625	1.1767578	31.991455	0.40820313	0	0	0	0	0	0	0	0	0	1.1887207	0.1887207	0.70092773	-0.20849609	-0.27758789	0.21484375	0	44330	0	0	0
1136	1137	1137	Category I	0.46777344	-0.047851563	0	-0.15283203	0.15234375	-0.46728516	0	0	15/11/2017	15	11	2017	15:55:55	57355	0.3	15	55	55	0	0.059082031	3.5191406	0.14526367	0.098144531	1.173584	38.498535	1.2258301	0	0	0	0	0	0	0	0	0	1.1865234	0.18652344	1.6420898	0.32226563	-0.14599609	-1.173584	0	44330	0	0	0
1137	1138	1138	Category I	-0.19189453	0.16796875	2.171875	-0.24462891	0.13500977	-0.43945313	0	0	15/11/2017	15	11	2017	15:55:55	57355	0.4	15	55	55	0	0.059082031	3.5191406	0.15698242	0.096679688	1.1723633	30.58252	1.060791	0	0	0	0	0	0	0	0	0	1.1867676	0.18676758	1.4194336	-0.34887695	0.071044922	0.99926758	0	44330	0	0	0
1138	1139	1139	Category I	0.73193359	0.13183594	0.083984375	-0.20898438	0.092773438	-0.45898438	0	0	15/11/2017	15	11	2017	15:55:55	57355	0.5	15	55	55	0	0.059082031	3.5191406	0.16772461	0.093994141	1.159668	27.816406	1.215332	0	0	0	0	0	0	0	0	0	1.1755371	0.17553711	1.6774902	0.56396484	0.037597656	-1.0756836	0	44330	0	0	0
1139	1140	1140	Category I	-0.095947266	-0.035888672	3.0239258	-0.13769531	0.13256836	-0.47363281	0	0	15/11/2017	15	11	2017	15:55:55	57355	0.6	15	55	55	0	0.059082031	3.5191406	0.16992188	0.10058594	1.1682129	28.801514	1.8793945	0	0	0	0	0	0	0	0	0	1.1848145	0.18481445	2.2583008	-0.26586914	-0.13647461	1.8554688	0	44330	0	0	0
1140	1141	1141	Category I	0.59985352	-0.14379883	0.071777344	-0.24755859	0.16796875	-0.43310547	0	0	15/11/2017	15	11	2017	15:55:55	57355	0.7	15	55	55	0	0.059082031	3.5191406	0.17456055	0.1027832	1.1572266	27.458008	1.1916504	0	0	0	0	0	0	0	0	0	1.1750488	0.17504883	1.7575684	0.42504883	-0.24658203	-1.0854492	0	44330	0	0	0
1141	1142	1142	Category I	-0.25195313	0.25195313	2.5439453	-0.12597656	0.12988281	-0.4765625	0	0	15/11/2017	15	11	2017	15:55:55	57355	0.8	15	55	55	0	0.059326172	3.5288086	0.18115234	0.10253906	1.1525879	23.990479	1.4645996	0	0	0	0	0	0	0	0	0	1.1711426	0.17114258	1.973877	-0.43310547	0.14916992	1.3911133	0	44330	0	0	0
1142	1143	1143	Category I	0.55175781	0.16796875	1.5598145	-0.27636719	0.094482422	-0.4309082	0	0	15/11/2017	15	11	2017	15:55:55	57355	0.9	15	55	55	0	0.059326172	3.5288086	0.19262695	0.10473633	1.1455078	12.1604	0.55175781	0	0	0	0	0	0	0	0	0	1.1662598	0.16625977	0.83642578	0.35888672	0.062988281	0.4140625	0	44330	0	0	0
1143	1144	1144	Category I	0.13183594	0.21582031	0.3359375	-0.069580078	0.10107422	-0.48779297	0	0	15/11/2017	15	11	2017	15:55:56	57356	0	15	55	56	0	0.059326172	3.5288086	0.19775391	0.10205078	1.1315918	11.346436	0.80639648	0	0	0	0	0	0	0	0	0	1.1533203	0.15332031	0.9753418	-0.065917969	0.11352539	-0.7956543	0	44330	0	0	0
1144	1145	1145	Category I	0.40795898	0.023925781	1.3198242	-0.29785156	0.15063477	-0.40600586	0	0	15/11/2017	15	11	2017	15:55:56	57356	0.1	15	55	56	0	0.059326172	3.5288086	0.20117188	0.093505859	1.1330566	9.8452148	0.28686523	0	0	0	0	0	0	0	0	0	1.154541	0.15454102	0.46264648	0.20654297	-0.069580078	0.18652344	0	44330	0	0	0
1145	1146	1146	Category I	0.53979492	0.047851563	0.20385742	-0.062255859	0.15771484	-0.47290039	0	0	15/11/2017	15	11	2017	15:55:56	57356	0.2	15	55	56	0	0.059326172	3.5288086	0.20605469	0.085205078	1.1201172	7.5634766	0.97583008	0	0	0	0	0	0	0	0	0	1.1420898	0.14208984	1.2873535	0.33349609	-0.037353516	-0.91625977	0	44330	0	0	0
1146	1147	1147	Category I	0.011962891	0.17993164	1.3679199	-0.22998047	0.14575195	-0.44018555	0	0	15/11/2017	15	11	2017	15:55:56	57356	0.3	15	55	56	0	0.059326172	3.5288086	0.20214844	0.086425781	1.1499023	3.795166	0.30371094	0	0	0	0	0	0	0	0	0	1.1708984	0.17089844	0.5012207	-0.19018555	0.093261719	0.21777344	0	44330	0	0	0
1147	1148	1148	Category I	0.56396484	0.16796875	-0.095947266	-0.20996094	0.13842773	-0.4543457	0	0	15/11/2017	15	11	2017	15:55:56	57356	0.4	15	55	56	0	0.059326172	3.5288086	0.20874023	0.082275391	1.1325684	2.9055176	1.2817383	0	0	0	0	0	0	0	0	0	1.154541	0.15454102	1.6691895	0.35498047	0.085449219	-1.2285156	0	44330	0	0	0
1148	1149	1149	Category I	-0.29980469	0.023925781	2.2797852	-0.22827148	0.17553711	-0.43383789	0	0	15/11/2017	15	11	2017	15:55:56	57356	0.5	15	55	56	0	0.059326172	3.5288086	0.19824219	0.080566406	1.1689453	5.9680176	1.2185059	0	0	0	0	0	0	0	0	0	1.1882324	0.18823242	1.6655273	-0.49804688	-0.056640625	1.1105957	0	44330	0	0	0
1149	1150	1150	Category I	0.63598633	0	0.92382813	-0.20849609	0.19140625	-0.43652344	0	0	15/11/2017	15	11	2017	15:55:56	57356	0.6	15	55	56	0	0.059326172	3.5288086	0.2019043	0.072509766	1.1564941	4.1713867	0.49755859	0	0	0	0	0	0	0	0	0	1.1762695	0.17626953	0.73901367	0.43383789	-0.072509766	-0.23266602	0	44330	0	0	0
1150	1151	1151	Category I	0.071777344	-0.011962891	1.7878418	-0.1015625	0.17822266	-0.46875	0	0	15/11/2017	15	11	2017	15:55:56	57356	0.7	15	55	56	0	0.059326172	3.5288086	0.19482422	0.074462891	1.1694336	1.9758301	0.63623047	0	0	0	0	0	0	0	0	0	1.1879883	0.18798828	0.82788086	-0.12304688	-0.086425781	0.61816406	0	44330	0	0	0
1151	1152	1152	Category I	0.13183594	0.047851563	1.7277832	-0.26977539	0.099853516	-0.43164063	0	0	15/11/2017	15	11	2017	15:55:56	57356	0.8	15	55	56	0	0.059326172	3.5288086	0.19433594	0.073242188	1.1813965	6.2106934	0.55029297	0	0	0	0	0	0	0	0	0	1.1994629	0.19946289	0.63427734	-0.0625	-0.025390625	0.54614258	0	44330	0	0	0
1152	1153	1153	Category I	0.32397461	0.19189453	0.2277832	-0.13354492	0.09765625	-0.48193359	0	0	15/11/2017	15	11	2017	15:55:56	57356	0.9	15	55	56	0	0.059326172	3.5288086	0.19091797	0.079589844	1.1872559	8.8696289	0.97509766	0	0	0	0	0	0	0	0	0	1.2053223	0.20532227	1.2045898	0.1328125	0.11206055	-0.95947266	0	44330	0	0	0
1153	1154	1154	Category I	-0.34790039	-0.32397461	2.171875	-0.27001953	0.12792969	-0.42944336	0	0	15/11/2017	15	11	2017	15:55:57	57357	0	15	55	57	0	0.059326172	3.5288086	0.18334961	0.077880859	1.1982422	8.1826172	1.1796875	0	0	0	0	0	0	0	0	0	1.2148438	0.21484375	1.9069824	-0.53125	-0.40185547	0.97338867	0	44330	0	0	0
1154	1155	1155	Category I	0.40795898	-0.035888672	-0.023925781	-0.20361328	0.11401367	-0.4597168	0	0	15/11/2017	15	11	2017	15:55:57	57357	0.1	15	55	57	0	0.059326172	3.5288086	0.19140625	0.082519531	1.1845703	8.4746094	1.2333984	0	0	0	0	0	0	0	0	0	1.2028809	0.20288086	1.543457	0.21630859	-0.1184082	-1.2084961	0	44330	0	0	0
1155	1156	1156	Category I	-0.34790039	0.11987305	1.8239746	-0.25268555	0.095947266	-0.43481445	0	0	15/11/2017	15	11	2017	15:55:57	57357	0.2	15	55	57	0	0.059326172	3.5288086	0.18164063	0.080810547	1.1911621	8.8925781	0.82592773	0	0	0	0	0	0	0	0	0	1.2077637	0.20776367	1.2011719	-0.52954102	0.038818359	0.63256836	0	44330	0	0	0
1156	1157	1157	Category I	0.38378906	0.083984375	0.671875	-0.29150391	0.053466797	-0.42651367	0	0	15/11/2017	15	11	2017	15:55:57	57357	0.3	15	55	57	0	0.059326172	3.5288086	0.18261719	0.088378906	1.215332	8.6164551	0.5793457	0	0	0	0	0	0	0	0	0	1.2321777	0.23217773	0.74902344	0.20092773	-0.004394531	-0.54345703	0	44330	0	0	0
1157	1158	1158	Category I	-0.071777344	0.059814453	2.5197754	-0.055175781	0.050537109	-0.49243164	0	0	15/11/2017	15	11	2017	15:55:57	57357	0.4	15	55	57	0	0.059326172	3.5288086	0.18579102	0.086669922	1.1938477	0.084960938	1.3508301	0	0	0	0	0	0	0	0	0	1.2114258	0.21142578	1.6103516	-0.25756836	-0.026855469	1.3256836	0	44330	0	0	0
1158	1159	1159	Category I	-0.10791016	0.023925781	1.2119141	-0.22729492	0.087402344	-0.45629883	0	0	15/11/2017	15	11	2017	15:55:57	57357	0.5	15	55	57	0	0.059326172	3.5288086	0.17797852	0.088378906	1.192627	7.6560059	0.29370117	0	0	0	0	0	0	0	0	0	1.2092285	0.20922852	0.36962891	-0.28588867	-0.064453125	0.019042969	0	44330	0	0	0
1159	1160	1160	Category I	0.047851563	0.19189453	1.079834	-0.16430664	0.087646484	-0.4699707	0	0	15/11/2017	15	11	2017	15:55:57	57357	0.6	15	55	57	0	0.059326172	3.5288086	0.1887207	0.086181641	1.1875	12.881836	0.20629883	0	0	0	0	0	0	0	0	0	1.2055664	0.20556641	0.35424805	-0.14086914	0.10546875	-0.10766602	0	44330	0	0	0
1160	1161	1161	Category I	-0.10791016	-0.047851563	1.5717773	-0.26831055	0.037353516	-0.4387207	0	0	15/11/2017	15	11	2017	15:55:57	57357	0.7	15	55	57	0	0.059326172	3.5288086	0.18920898	0.08984375	1.1831055	13.07666	0.50805664	0	0	0	0	0	0	0	0	0	1.201416	0.20141602	0.82348633	-0.29711914	-0.13769531	0.38842773	0	44330	0	0	0
1161	1162	1162	Category I	0.37182617	0.11987305	0.035888672	-0.22631836	-0.031005859	-0.44750977	0	0	15/11/2017	15	11	2017	15:55:57	57357	0.8	15	55	57	0	0.059326172	3.5288086	0.18652344	0.081787109	1.1638184	19.129395	1.1435547	0	0	0	0	0	0	0	0	0	1.1813965	0.18139648	1.3508301	0.18505859	0.037841797	-1.1279297	0	44330	0	0	0
1162	1163	1163	Category I	-0.3359375	-0.29980469	2.4238281	-0.29248047	0.016601563	-0.41772461	0	0	15/11/2017	15	11	2017	15:55:57	57357	0.9	15	55	57	0	0.059326172	3.5288086	0.18481445	0.079345703	1.1425781	23.263916	1.4338379	0	0	0	0	0	0	0	0	0	1.1601563	0.16015625	2.1811523	-0.52075195	-0.37915039	1.2810059	0	44330	0	0	0
1163	1164	1164	Category I	0.47998047	0.059814453	0	-0.27880859	0.051269531	-0.42529297	0	0	15/11/2017	15	11	2017	15:55:58	57358	0	15	55	58	0	0.059326172	3.5288086	0.18432617	0.076660156	1.1682129	23.320068	1.2050781	0	0	0	0	0	0	0	0	0	1.1850586	0.18505859	1.4804688	0.29541016	-0.016845703	-1.1682129	0	44330	0	0	0
1164	1165	1165	Category I	-0.40795898	-0.25195313	1.7038574	-0.29125977	-0.010742188	-0.41796875	0	0	15/11/2017	15	11	2017	15:55:58	57358	0.1	15	55	58	0	0.059326172	3.5288086	0.19970703	0.079101563	1.1677246	24.478271	0.87548828	0	0	0	0	0	0	0	0	0	1.1872559	0.18725586	1.4748535	-0.60766602	-0.33105469	0.53588867	0	44330	0	0	0
1165	1166	1166	Category I	0.6237793	0.21582031	0.77978516	-0.28735352	-0.084472656	-0.40161133	0	0	15/11/2017	15	11	2017	15:55:58	57358	0.2	15	55	58	0	0.059326172	3.5288086	0.18676758	0.075927734	1.1677246	23.447021	0.60058594	0	0	0	0	0	0	0	0	0	1.1850586	0.18505859	0.96435547	0.43676758	0.13964844	-0.38793945	0	44330	0	0	0
1166	1167	1167	Category I	0.27587891	0.047851563	1.8959961	-0.13085938	-0.11914063	-0.46020508	0	0	15/11/2017	15	11	2017	15:55:58	57358	0.3	15	55	58	0	0.059326172	3.5288086	0.18432617	0.077880859	1.1386719	26.886719	0.76318359	0	0	0	0	0	0	0	0	0	1.15625	0.15625	0.87866211	0.091308594	-0.030029297	0.75708008	0	44330	0	0	0
1167	1168	1168	Category I	0.57592773	-0.095947266	1.8239746	-0.35205078	-0.071533203	-0.36083984	0	0	15/11/2017	15	11	2017	15:55:58	57358	0.4	15	55	58	0	0.059326172	3.5288086	0.18334961	0.076660156	1.1484375	27.491455	0.79980469	0	0	0	0	0	0	0	0	0	1.1655273	0.16552734	1.2404785	0.39233398	-0.17260742	0.67529297	0	44330	0	0	0
1168	1169	1169	Category I	0.059814453	-0.047851563	0.40795898	-0.14941406	-0.061523438	-0.47192383	0	0	15/11/2017	15	11	2017	15:55:58	57358	0.5	15	55	58	0	0.059326172	3.5288086	0.18725586	0.077148438	1.1520996	27.86499	0.76538086	0	0	0	0	0	0	0	0	0	1.1699219	0.16992188	0.99707031	-0.12744141	-0.125	-0.74414063	0	44330	0	0	0
1169	1170	1170	Category I	0	0.31176758	2.2919922	-0.32446289	-0.12475586	-0.36621094	0	0	15/11/2017	15	11	2017	15:55:58	57358	0.6	15	55	58	0	0.059326172	3.5288086	0.18481445	0.071533203	1.1269531	28.299561	1.2036133	0	0	0	0	0	0	0	0	0	1.1442871	0.14428711	1.5900879	-0.18481445	0.23999023	1.1647949	0	44330	0	0	0
1170	1171	1171	Category I	0.46777344	0.14379883	-0.023925781	-0.17944336	-0.16894531	-0.42724609	0	0	15/11/2017	15	11	2017	15:55:58	57358	0.7	15	55	58	0	0.059326172	3.5288086	0.17504883	0.074951172	1.161377	29.003174	1.2229004	0	0	0	0	0	0	0	0	0	1.177002	0.17700195	1.5466309	0.29248047	0.068603516	-1.1853027	0	44330	0	0	0
1171	1172	1172	Category I	-0.023925781	0.059814453	2.6398926	-0.26000977	-0.11572266	-0.41088867	0	0	15/11/2017	15	11	2017	15:55:58	57358	0.8	15	55	58	0	0.059326172	3.5288086	0.17944336	0.080566406	1.1445313	31.418457	1.5090332	0	0	0	0	0	0	0	0	0	1.161377	0.16137695	1.7194824	-0.20336914	-0.020751953	1.4951172	0	44330	0	0	0
1172	1173	1173	Category I	0.64794922	-0.035888672	0.023925781	-0.29638672	-0.096923828	-0.40185547	0	0	15/11/2017	15	11	2017	15:55:58	57358	0.9	15	55	58	0	0.059326172	3.5288086	0.17626953	0.081298828	1.1577148	33.044678	1.2336426	0	0	0	0	0	0	0	0	0	1.1738281	0.17382813	1.7226563	0.47143555	-0.1171875	-1.1337891	0	44330	0	0	0
1173	1174	1174	Category I	-0.11987305	0.26391602	1.6437988	-0.21728516	-0.13525391	-0.42626953	0	0	15/11/2017	15	11	2017	15:55:59	57359	0	15	55	59	0	0.059326172	3.5288086	0.17797852	0.078369141	1.1501465	30.94873	0.60546875	0	0	0	0	0	0	0	0	0	1.1665039	0.16650391	0.97705078	-0.29785156	0.18530273	0.4934082	0	44330	0	0	0
1174	1175	1175	Category I	0.89990234	-0.023925781	0.39599609	-0.26269531	-0.17944336	-0.38208008	0	0	15/11/2017	15	11	2017	15:55:59	57359	0.1	15	55	59	0	0.059326172	3.5288086	0.16259766	0.076171875	1.1665039	26.569824	1.0710449	0	0	0	0	0	0	0	0	0	1.1801758	0.18017578	1.6079102	0.73706055	-0.10009766	-0.77050781	0	44330	0	0	0
1175	1176	1176	Category I	0.25195313	0.25195313	0.68383789	-0.098144531	-0.17993164	-0.44018555	0	0	15/11/2017	15	11	2017	15:55:59	57359	0.2	15	55	59	0	0.059326172	3.5288086	0.15869141	0.072509766	1.1796875	22.282227	0.53540039	0	0	0	0	0	0	0	0	0	1.192627	0.19262695	0.76831055	0.093017578	0.17919922	-0.49584961	0	44330	0	0	0
1176	1177	1177	Category I	0.56396484	-0.047851563	0.91186523	-0.29492188	-0.13452148	-0.38256836	0	0	15/11/2017	15	11	2017	15:55:59	57359	0.3	15	55	59	0	0.059326172	3.5288086	0.15966797	0.072998047	1.1726074	20.465332	0.49584961	0	0	0	0	0	0	0	0	0	1.185791	0.18579102	0.78588867	0.40405273	-0.12084961	-0.26074219	0	44330	0	0	0
1177	1178	1178	Category I	0.29980469	-0.023925781	0.10791016	-0.16308594	-0.11791992	-0.44506836	0	0	15/11/2017	15	11	2017	15:55:59	57359	0.4	15	55	59	0	0.059326172	3.5288086	0.15234375	0.072509766	1.170166	16.325684	1.0766602	0	0	0	0	0	0	0	0	0	1.1821289	0.18212891	1.3061523	0.1472168	-0.096435547	-1.0622559	0	44330	0	0	0
1178	1179	1179	Category I	0.43188477	0.34790039	1.5717773	-0.29150391	-0.16748047	-0.36279297	0	0	15/11/2017	15	11	2017	15:55:59	57359	0.5	15	55	59	0	0.059326172	3.5288086	0.15380859	0.067382813	1.1696777	10.469482	0.56323242	0	0	0	0	0	0	0	0	0	1.1816406	0.18164063	0.96020508	0.27783203	0.28027344	0.40185547	0	44330	0	0	0
1179	1180	1180	Category I	0.10791016	0.37182617	0.95996094	-0.13427734	-0.1628418	-0.44238281	0	0	15/11/2017	15	11	2017	15:55:59	57359	0.6	15	55	59	0	0.058837891	3.5175293	0.14575195	0.064453125	1.1994629	6.8806152	0.39135742	0	0	0	0	0	0	0	0	0	1.2099609	0.20996094	0.5847168	-0.037841797	0.30712891	-0.23950195	0	44330	0	0	0
1180	1181	1181	Category I	0.75585938	-0.023925781	0.27587891	-0.3203125	-0.095703125	-0.37817383	0	0	15/11/2017	15	11	2017	15:55:59	57359	0.7	15	55	59	0	0.058837891	3.5175293	0.1472168	0.062011719	1.1647949	6.0319824	1.0808105	0	0	0	0	0	0	0	0	0	1.1757813	0.17578125	1.5837402	0.60839844	-0.0859375	-0.88891602	0	44330	0	0	0
1181	1182	1182	Category I	0.19189453	0.31176758	0.76782227	-0.1706543	-0.10107422	-0.453125	0	0	15/11/2017	15	11	2017	15:55:59	57359	0.8	15	55	59	0	0.058837891	3.5175293	0.13867188	0.067382813	1.1650391	3.8430176	0.46923828	0	0	0	0	0	0	0	0	0	1.1750488	0.17504883	0.69458008	0.052978516	0.24414063	-0.3972168	0	44330	0	0	0
1182	1183	1183	Category I	0.671875	0.023925781	0.7199707	-0.28637695	-0.14794922	-0.37670898	0	0	15/11/2017	15	11	2017	15:55:59	57359	0.9	15	55	59	0	0.058837891	3.5175293	0.1418457	0.063476563	1.1650391	2.185791	0.69311523	0	0	0	0	0	0	0	0	0	1.1755371	0.17553711	1.0146484	0.52978516	-0.039550781	-0.44506836	0	44330	0	0	0
1183	1184	1184	Category I	0.095947266	-0.10791016	2.7958984	-0.15820313	-0.12207031	-0.4543457	0	0	15/11/2017	15	11	2017	15:56:00	57360	0	15	56	0	0	0.058837891	3.5175293	0.13818359	0.063964844	1.1616211	4.6665039	1.6435547	0	0	0	0	0	0	0	0	0	1.1716309	0.17163086	1.8486328	-0.042236328	-0.171875	1.6340332	0	44330	0	0	0
1184	1185	1185	Category I	0.41992188	-0.25195313	0.35986328	-0.32592773	-0.056396484	-0.38525391	0	0	15/11/2017	15	11	2017	15:56:00	57360	0.1	15	56	0	0	0.058837891	3.5175293	0.13818359	0.058105469	1.1604004	3.9802246	0.90356445	0	0	0	0	0	0	0	0	0	1.170166	0.17016602	1.3925781	0.28149414	-0.31005859	-0.80053711	0	44330	0	0	0
1185	1186	1186	Category I	-0.25195313	0.27587891	2.5917969	-0.19018555	-0.087158203	-0.45385742	0	0	15/11/2017	15	11	2017	15:56:00	57360	0.2	15	56	0	0	0.058837891	3.5175293	0.12963867	0.064453125	1.1452637	2.5163574	1.5107422	0	0	0	0	0	0	0	0	0	1.1542969	0.15429688	2.0393066	-0.3815918	0.21118164	1.4462891	0	44330	0	0	0
1186	1187	1187	Category I	0.47998047	0.011962891	0.671875	-0.30102539	-0.13452148	-0.38085938	0	0	15/11/2017	15	11	2017	15:56:00	57360	0.3	15	56	0	0	0.058837891	3.5175293	0.12036133	0.064697266	1.1765137	5.4121094	0.62182617	0	0	0	0	0	0	0	0	0	1.1845703	0.18457031	0.91699219	0.359375	-0.052734375	-0.50463867	0	44330	0	0	0
1187	1188	1188	Category I	-0.3359375	-0.071777344	2.987793	-0.17114258	-0.11035156	-0.44995117	0	0	15/11/2017	15	11	2017	15:56:00	57360	0.4	15	56	0	0	0.058837891	3.5175293	0.12182617	0.065917969	1.1877441	6.4926758	1.8623047	0	0	0	0	0	0	0	0	0	1.1958008	0.19580078	2.3952637	-0.45776367	-0.13769531	1.7998047	0	44330	0	0	0
1188	1189	1189	Category I	0.20385742	-0.2277832	0.74389648	-0.32226563	-0.056396484	-0.39111328	0	0	15/11/2017	15	11	2017	15:56:00	57360	0.5	15	56	0	0	0.058837891	3.5175293	0.11474609	0.062255859	1.1955566	4.1479492	0.54418945	0	0	0	0	0	0	0	0	0	1.2026367	0.20263672	0.83081055	0.088867188	-0.29003906	-0.45166016	0	44330	0	0	0
1189	1190	1190	Category I	-0.071777344	0.38378906	1.9318848	-0.22241211	-0.081787109	-0.44287109	0	0	15/11/2017	15	11	2017	15:56:00	57360	0.6	15	56	0	0	0.058837891	3.5175293	0.11499023	0.067871094	1.1677246	3.0202637	0.84741211	0	0	0	0	0	0	0	0	0	1.1755371	0.17553711	1.2666016	-0.18676758	0.31567383	0.76391602	0	44330	0	0	0
1190	1191	1191	Category I	0.25195313	0.047851563	1.0559082	-0.28662109	-0.13989258	-0.38867188	0	0	15/11/2017	15	11	2017	15:56:00	57360	0.7	15	56	0	0	0.058837891	3.5175293	0.10205078	0.0703125	1.1923828	3.595459	0.20385742	0	0	0	0	0	0	0	0	0	1.1987305	0.19873047	0.30883789	0.1496582	-0.022460938	-0.13647461	0	44330	0	0	0
1191	1192	1192	Category I	-0.16796875	0.38378906	2.4118652	-0.15698242	-0.11328125	-0.453125	0	0	15/11/2017	15	11	2017	15:56:00	57360	0.8	15	56	0	0	0.058837891	3.5175293	0.11083984	0.077636719	1.1928711	4.1503906	1.2871094	0	0	0	0	0	0	0	0	0	1.2004395	0.20043945	1.8037109	-0.27880859	0.3059082	1.21875	0	44330	0	0	0
1192	1193	1193	Category I	0.047851563	-0.11987305	1.0678711	-0.29077148	-0.041992188	-0.41113281	0	0	15/11/2017	15	11	2017	15:56:00	57360	0.9	15	56	0	0	0.058837891	3.5175293	0.11035156	0.077880859	1.177002	0.16040039	0.234375	0	0	0	0	0	0	0	0	0	1.1848145	0.18481445	0.36938477	-0.0625	-0.19775391	-0.10913086	0	44330	0	0	0
1193	1194	1194	Category I	0.083984375	0.35986328	0.45581055	-0.19360352	-0.048095703	-0.4597168	0	0	15/11/2017	15	11	2017	15:56:01	57361	0	15	56	1	0	0.058837891	3.5175293	0.10400391	0.087890625	1.1911621	2.9333496	0.78417969	0	0	0	0	0	0	0	0	0	1.1989746	0.19897461	1.0273438	-0.020019531	0.27172852	-0.73535156	0	44330	0	0	0
1194	1195	1195	Category I	0.023925781	0.023925781	1.9677734	-0.31933594	-0.064697266	-0.38891602	0	0	15/11/2017	15	11	2017	15:56:01	57361	0.1	15	56	1	0	0.058837891	3.5175293	0.10766602	0.088378906	1.1816406	2.8361816	0.79296875	0	0	0	0	0	0	0	0	0	1.1899414	0.18994141	0.93432617	-0.083740234	-0.064453125	0.78588867	0	44330	0	0	0
1195	1196	1196	Category I	0.40795898	0.82788086	2.027832	-0.12890625	-0.060546875	-0.47680664	0	0	15/11/2017	15	11	2017	15:56:01	57361	0.2	15	56	1	0	0.058837891	3.5175293	0.094238281	0.09375	1.2246094	5.9865723	1.1323242	0	0	0	0	0	0	0	0	0	1.2316895	0.23168945	1.8505859	0.31347656	0.73388672	0.80297852	0	44330	0	0	0
1196	1197	1197	Category I	0.2878418	-0.023925781	0.059814453	-0.30517578	0.024169922	-0.41650391	0	0	15/11/2017	15	11	2017	15:56:01	57361	0.3	15	56	1	0	0.058837891	3.5175293	0.098632813	0.091552734	1.2041016	6.0654297	1.1655273	0	0	0	0	0	0	0	0	0	1.2116699	0.21166992	1.4489746	0.18896484	-0.11547852	-1.1442871	0	44330	0	0	0
1197	1198	1198	Category I	0.083984375	0.11987305	0	-0.25683594	0.033935547	-0.44262695	0	0	15/11/2017	15	11	2017	15:56:01	57361	0.4	15	56	1	0	0.058837891	3.5175293	0.098388672	0.09375	1.2199707	4.5395508	1.2202148	0	0	0	0	0	0	0	0	0	1.2275391	0.22753906	1.260498	-0.014404297	0.025878906	-1.2199707	0	44330	0	0	0
1198	1199	1199	Category I	0.43188477	0.27587891	1.8959961	-0.38525391	0.006591797	-0.34887695	0	0	15/11/2017	15	11	2017	15:56:01	57361	0.5	15	56	1	0	0.058837891	3.5175293	0.098388672	0.092041016	1.1877441	3.3493652	0.80371094	0	0	0	0	0	0	0	0	0	1.1953125	0.1953125	1.2250977	0.33325195	0.18359375	0.70800781	0	44330	0	0	0
1199	1200	1200	Category I	0.53979492	0.53979492	0.6237793	-0.17626953	-0.037353516	-0.46264648	0	0	15/11/2017	15	11	2017	15:56:01	57361	0.6	15	56	1	0	0.058837891	3.5175293	0.093505859	0.092773438	1.2121582	7.885498	0.86328125	0	0	0	0	0	0	0	0	0	1.2194824	0.21948242	1.4816895	0.44604492	0.44677734	-0.58837891	0	44330	0	0	0
1200	1201	1201	Category I	-0.26391602	0.071777344	0.2277832	-0.26611328	0.064208984	-0.43847656	0	0	15/11/2017	15	11	2017	15:56:01	57361	0.7	15	56	1	0	0.058837891	3.5175293	0.1015625	0.08984375	1.2062988	0.059326172	1.0449219	0	0	0	0	0	0	0	0	0	1.2141113	0.21411133	1.3623047	-0.36547852	-0.018066406	-0.97851563	0	44330	0	0	0
1201	1202	1202	Category I	-0.26391602	-0.071777344	-0.011962891	-0.39941406	0.062011719	-0.34033203	0	0	15/11/2017	15	11	2017	15:56:01	57361	0.8	15	56	1	0	0.058837891	3.5175293	0.10693359	0.091552734	1.1950684	10.531494	1.2731934	0	0	0	0	0	0	0	0	0	1.2033691	0.20336914	1.7414551	-0.37084961	-0.16333008	-1.2070313	0	44330	0	0	0
1202	1203	1203	Category I	0.27587891	-0.20385742	2.579834	-0.36523438	0.017578125	-0.36914063	0	0	15/11/2017	15	11	2017	15:56:01	57361	0.9	15	56	1	0	0.058837891	3.5175293	0.098876953	0.091308594	1.2070313	13.302246	1.4150391	0	0	0	0	0	0	0	0	0	1.2143555	0.21435547	1.8447266	0.17675781	-0.29516602	1.3725586	0	44330	0	0	0
1203	1204	1204	Category I	0.86376953	0.38378906	1.619873	-0.13427734	-0.020996094	-0.48461914	0	0	15/11/2017	15	11	2017	15:56:02	57362	0	15	56	2	0	0.058837891	3.5175293	0.1081543	0.095947266	1.1787109	1.1413574	0.92089844	0	0	0	0	0	0	0	0	0	1.1877441	0.18774414	1.4841309	0.75537109	0.28759766	0.44091797	0	44330	0	0	0
1204	1205	1205	Category I	-0.49194336	-0.2277832	0.035888672	-0.28027344	0.022460938	-0.42651367	0	0	15/11/2017	15	11	2017	15:56:02	57362	0.1	15	56	2	0	0.058837891	3.5175293	0.096923828	0.095458984	1.2023926	10.648682	1.3461914	0	0	0	0	0	0	0	0	0	1.2099609	0.20996094	2.0788574	-0.58886719	-0.32324219	-1.1665039	0	44330	0	0	0
1205	1206	1206	Category I	-0.50390625	0.2878418	0.15576172	-0.42895508	-0.010742188	-0.30957031	0	0	15/11/2017	15	11	2017	15:56:02	57362	0.2	15	56	2	0	0.058837891	3.5175293	0.1027832	0.097900391	1.1848145	16.981445	1.2094727	0	0	0	0	0	0	0	0	0	1.1933594	0.19335938	1.8256836	-0.60668945	0.18969727	-1.0290527	0	44330	0	0	0
1206	1207	1207	Category I	0.50390625	-0.13183594	1.907959	-0.25537109	-0.059082031	-0.43164063	0	0	15/11/2017	15	11	2017	15:56:02	57362	0.3	15	56	2	0	0.058837891	3.5175293	0.088867188	0.094726563	1.1838379	11.236816	0.86450195	0	0	0	0	0	0	0	0	0	1.190918	0.19091797	1.3654785	0.41479492	-0.2265625	0.72387695	0	44330	0	0	0
1207	1208	1208	Category I	0.23999023	0.011962891	1.3198242	-0.067138672	-0.049804688	-0.48754883	0	0	15/11/2017	15	11	2017	15:56:02	57362	0.4	15	56	2	0	0.058837891	3.5175293	0.079589844	0.095458984	1.1728516	5.2663574	0.23291016	0	0	0	0	0	0	0	0	0	1.1794434	0.17944336	0.39086914	0.16015625	-0.083496094	0.14672852	0	44330	0	0	0
1208	1209	1209	Category I	-0.37182617	-0.083984375	-0.29980469	-0.34179688	-0.032958984	-0.37988281	0	0	15/11/2017	15	11	2017	15:56:02	57362	0.5	15	56	2	0	0.058837891	3.5175293	0.065673828	0.097412109	1.1616211	3.0878906	1.536377	0	0	0	0	0	0	0	0	0	1.1677246	0.16772461	2.0805664	-0.4375	-0.18139648	-1.4614258	0	44330	0	0	0
1209	1210	1210	Category I	-0.41992188	0.21582031	3.0717773	-0.40478516	-0.078613281	-0.30908203	0	0	15/11/2017	15	11	2017	15:56:02	57362	0.6	15	56	2	0	0.058837891	3.5175293	0.05859375	0.096679688	1.1638184	15.787842	1.970459	0	0	0	0	0	0	0	0	0	1.1691895	0.16918945	2.5053711	-0.47851563	0.11889648	1.9077148	0	44330	0	0	0
1210	1211	1211	Category I	0.2277832	0.15576172	1.3078613	-0.25463867	-0.15917969	-0.39282227	0	0	15/11/2017	15	11	2017	15:56:02	57362	0.7	15	56	2	0	0.058837891	3.5175293	0.052246094	0.094238281	1.1535645	5.4423828	0.24145508	0	0	0	0	0	0	0	0	0	1.1586914	0.15869141	0.39086914	0.17529297	0.061279297	0.15405273	0	44330	0	0	0
1211	1212	1212	Category I	-0.011962891	-0.035888672	1.0197754	-0.15405273	-0.077880859	-0.46313477	0	0	15/11/2017	15	11	2017	15:56:02	57362	0.8	15	56	2	0	0.058837891	3.5175293	0.041503906	0.093994141	1.1628418	9.4511719	0.20068359	0	0	0	0	0	0	0	0	0	1.1674805	0.16748047	0.32666016	-0.053466797	-0.12988281	-0.14306641	0	44330	0	0	0
1212	1213	1213	Category I	-0.20385742	-0.023925781	-0.20385742	-0.34301758	-0.072021484	-0.36987305	0	0	15/11/2017	15	11	2017	15:56:02	57362	0.9	15	56	2	0	0.058837891	3.5175293	0.034179688	0.094238281	1.1394043	14.552002	1.3691406	0	0	0	0	0	0	0	0	0	1.1437988	0.14379883	1.6994629	-0.23803711	-0.11816406	-1.3432617	0	44330	0	0	0
1213	1214	1214	Category I	-0.45581055	0.10791016	2.7839355	-0.35644531	-0.087646484	-0.35302734	0	0	15/11/2017	15	11	2017	15:56:03	57363	0	15	56	3	0	0.058837891	3.5175293	0.019775391	0.092773438	1.1503906	0.86572266	1.701416	0	0	0	0	0	0	0	0	0	1.1542969	0.15429688	2.1242676	-0.47558594	0.014892578	1.6335449	0	44330	0	0	0
1214	1215	1215	Category I	0.14379883	-0.047851563	1.223877	-0.22045898	-0.20483398	-0.39331055	0	0	15/11/2017	15	11	2017	15:56:03	57363	0.1	15	56	3	0	0.058837891	3.5175293	0.022460938	0.087402344	1.1474609	5.5698242	0.19702148	0	0	0	0	0	0	0	0	0	1.151123	0.15112305	0.33276367	0.12109375	-0.13525391	0.076171875	0	44330	0	0	0
1215	1216	1216	Category I	0	-0.14379883	0.82788086	-0.12524414	-0.10302734	-0.46704102	0	0	15/11/2017	15	11	2017	15:56:03	57363	0.2	15	56	3	0	0.058837891	3.5175293	0.002929688	0.083496094	1.151123	9.6606445	0.39501953	0	0	0	0	0	0	0	0	0	1.1540527	0.15405273	0.55371094	-0.002929688	-0.22729492	-0.32324219	0	44330	0	0	0
1216	1217	1217	Category I	-0.11987305	-0.083984375	-0.20385742	-0.29150391	-0.10742188	-0.38842773	0	0	15/11/2017	15	11	2017	15:56:03	57363	0.3	15	56	3	0	0.058837891	3.5175293	-0.005126953	0.077392578	1.1525879	5.7595215	1.3708496	0	0	0	0	0	0	0	0	0	1.1552734	0.15527344	1.6325684	-0.11450195	-0.16137695	-1.3564453	0	44330	0	0	0
1217	1218	1218	Category I	-0.059814453	-0.23999023	2.1359863	-0.3190918	-0.12890625	-0.36767578	0	0	15/11/2017	15	11	2017	15:56:03	57363	0.4	15	56	3	0	0.059326172	3.5175293	-0.018554688	0.079833984	1.1518555	1.4599609	1.0354004	0	0	0	0	0	0	0	0	0	1.1547852	0.15478516	1.3447266	-0.041015625	-0.31982422	0.98388672	0	44330	0	0	0
1218	1219	1219	Category I	0.083984375	-0.095947266	2.4719238	-0.16381836	-0.18212891	-0.42553711	0	0	15/11/2017	15	11	2017	15:56:03	57363	0.5	15	56	3	0	0.059326172	3.5175293	-0.027587891	0.079833984	1.1599121	0.80786133	1.328125	0	0	0	0	0	0	0	0	0	1.1630859	0.16308594	1.5991211	0.11157227	-0.17578125	1.3117676	0	44330	0	0	0
1219	1220	1220	Category I	0.011962891	-0.2277832	0.25195313	-0.20556641	-0.11523438	-0.43896484	0	0	15/11/2017	15	11	2017	15:56:03	57363	0.6	15	56	3	0	0.059326172	3.5175293	-0.038330078	0.076416016	1.1503906	9.6574707	0.94970703	0	0	0	0	0	0	0	0	0	1.1535645	0.15356445	1.2529297	0.050292969	-0.30419922	-0.8984375	0	44330	0	0	0
1220	1221	1221	Category I	-0.083984375	0.2878418	0.083984375	-0.27709961	-0.1315918	-0.39379883	0	0	15/11/2017	15	11	2017	15:56:03	57363	0.7	15	56	3	0	0.059326172	3.5175293	-0.047607422	0.071289063	1.1520996	14.144775	1.090332	0	0	0	0	0	0	0	0	0	1.1552734	0.15527344	1.3208008	-0.036132813	0.21630859	-1.0681152	0	44330	0	0	0
1221	1222	1222	Category I	0.011962891	-0.071777344	2.5559082	-0.30664063	-0.16333008	-0.36376953	0	0	15/11/2017	15	11	2017	15:56:03	57363	0.8	15	56	3	0	0.059326172	3.5175293	-0.060546875	0.072265625	1.1608887	10.766602	1.4040527	0	0	0	0	0	0	0	0	0	1.1647949	0.16479492	1.6113281	0.072509766	-0.14404297	1.3947754	0	44330	0	0	0
1222	1223	1223	Category I	0.26391602	0.21582031	1.2839355	-0.14599609	-0.18139648	-0.43139648	0	0	15/11/2017	15	11	2017	15:56:03	57363	0.9	15	56	3	0	0.059326172	3.5175293	-0.067138672	0.069580078	1.1645508	16.14624	0.38110352	0	0	0	0	0	0	0	0	0	1.168457	0.16845703	0.59643555	0.33105469	0.14599609	0.11914063	0	44330	0	0	0
1223	1224	1224	Category I	0.11987305	-0.25195313	0.23999023	-0.1418457	-0.12963867	-0.4543457	0	0	15/11/2017	15	11	2017	15:56:04	57364	0	15	56	4	0	0.059326172	3.5175293	-0.079833984	0.068847656	1.1689453	23.283203	1.0029297	0	0	0	0	0	0	0	0	0	1.173584	0.17358398	1.449707	0.19970703	-0.32080078	-0.92895508	0	44330	0	0	0
1224	1225	1225	Category I	-0.27587891	0.52783203	0.095947266	-0.25219727	-0.13793945	-0.40600586	0	0	15/11/2017	15	11	2017	15:56:04	57364	0.1	15	56	4	0	0.059326172	3.5175293	-0.083740234	0.071289063	1.1416016	24.886719	1.1569824	0	0	0	0	0	0	0	0	0	1.1469727	0.14697266	1.6940918	-0.19189453	0.45629883	-1.0456543	0	44330	0	0	0
1225	1226	1226	Category I	-0.19189453	0.071777344	2.7119141	-0.2734375	-0.17382813	-0.38208008	0	0	15/11/2017	15	11	2017	15:56:04	57364	0.2	15	56	4	0	0.059326172	3.5175293	-0.10913086	0.072998047	1.1569824	25.160645	1.5568848	0	0	0	0	0	0	0	0	0	1.1643066	0.16430664	1.638916	-0.082519531	-0.001220703	1.5546875	0	44330	0	0	0
1226	1227	1227	Category I	0.11987305	0.26391602	2.2678223	-0.14013672	-0.17236328	-0.44360352	0	0	15/11/2017	15	11	2017	15:56:04	57364	0.3	15	56	4	0	0.059326172	3.5175293	-0.10522461	0.070068359	1.1330566	33.782471	1.1726074	0	0	0	0	0	0	0	0	0	1.1401367	0.14013672	1.5534668	0.22509766	0.19360352	1.1345215	0	44330	0	0	0
1227	1228	1228	Category I	0	-0.11987305	0.52783203	-0.15893555	-0.10302734	-0.45703125	0	0	15/11/2017	15	11	2017	15:56:04	57364	0.4	15	56	4	0	0.059326172	3.5175293	-0.12133789	0.069824219	1.1403809	41.330078	0.65258789	0	0	0	0	0	0	0	0	0	1.1489258	0.14892578	0.92382813	0.12133789	-0.18969727	-0.61254883	0	44330	0	0	0
1228	1229	1229	Category I	-0.2878418	0.46777344	0.059814453	-0.27270508	-0.11547852	-0.40283203	0	0	15/11/2017	15	11	2017	15:56:04	57364	0.5	15	56	4	0	0.059326172	3.5175293	-0.12109375	0.071533203	1.1164551	28.748779	1.140625	0	0	0	0	0	0	0	0	0	1.1252441	0.12524414	1.6191406	-0.16650391	0.39599609	-1.0566406	0	44330	0	0	0
1229	1230	1230	Category I	-0.39599609	0.19189453	2.8918457	-0.28369141	-0.10522461	-0.40063477	0	0	15/11/2017	15	11	2017	15:56:04	57364	0.6	15	56	4	0	0.059326172	3.5175293	-0.13549805	0.07421875	1.1218262	20.599609	1.7927246	0	0	0	0	0	0	0	0	0	1.1323242	0.13232422	2.1479492	-0.26025391	0.11767578	1.7697754	0	44330	0	0	0
1230	1231	1231	Category I	0.77978516	0.58789063	1.8239746	-0.14355469	-0.11401367	-0.4621582	0	0	15/11/2017	15	11	2017	15:56:04	57364	0.7	15	56	4	0	0.059326172	3.5175293	-0.13525391	0.0703125	1.1062012	16.437012	1.2727051	0	0	0	0	0	0	0	0	0	1.1166992	0.11669922	2.1501465	0.91503906	0.51733398	0.7175293	0	44330	0	0	0
1231	1232	1232	Category I	0.083984375	0.059814453	0.45581055	-0.19091797	-0.046630859	-0.46142578	0	0	15/11/2017	15	11	2017	15:56:04	57364	0.8	15	56	4	0	0.059326172	3.5175293	-0.14819336	0.071289063	1.1074219	16.20874	0.69189453	0	0	0	0	0	0	0	0	0	1.1196289	0.11962891	0.89550781	0.23217773	-0.011474609	-0.65161133	0	44330	0	0	0
1232	1233	1233	Category I	-0.16796875	0.99584961	1.355957	-0.3190918	-0.045898438	-0.39916992	0	0	15/11/2017	15	11	2017	15:56:04	57364	0.9	15	56	4	0	0.059326172	3.5175293	-0.15014648	0.067871094	1.0854492	2.2817383	0.96630859	0	0	0	0	0	0	0	0	0	1.0979004	0.097900391	1.2158203	-0.017578125	0.92773438	0.27026367	0	44330	0	0	0
1233	1234	1234	Category I	-0.071777344	-0.27587891	1.4157715	-0.29199219	-0.1171875	-0.39160156	0	0	15/11/2017	15	11	2017	15:56:05	57365	0	15	56	5	0	0.059326172	3.5175293	-0.16113281	0.071777344	1.0842285	11.962402	0.48852539	0	0	0	0	0	0	0	0	0	1.0986328	0.098632813	0.76855469	0.089355469	-0.34765625	0.33129883	0	44330	0	0	0
1234	1235	1235	Category I	-0.64794922	0.38378906	3.407959	-0.18823242	-0.069580078	-0.4609375	0	0	15/11/2017	15	11	2017	15:56:05	57365	0.1	15	56	5	0	0.059326172	3.5175293	-0.16357422	0.067626953	1.0864258	11.168213	2.3920898	0	0	0	0	0	0	0	0	0	1.1008301	0.10083008	3.1213379	-0.48413086	0.31591797	2.3212891	0	44330	0	0	0
[truncated: 4,228 more rows]
[truncated: 29 more columns]
