# Supplementary material for: Development of a multisensor biologging collar and analytical techniques to describe high‐resolution spatial behavior in free‐ranging terrestrial mammals
Source: Ecol Evol. 2024 Sep 23;14(9):e70264. doi: 10.1002/ece3.70264 (PMC11420106; doi:10.1002/ece3.70264)
Supplement: Supplementary file 1 — Appendix S1 [file ECE3-14-e70264-s001.zip › doi_10_5061_dryad_jdfn2z3hv__v20240620/B4_S24_Header.csv]

Split no.	Bookmark number	Category	Pointer	Day#	Time(hh:mm:ss)	Total Event start	Event start	Number events	Duration(s)	Sum VeDBA	Mean VeDBA	Mean Dyn AccX	Mean Dyn AccY	Mean Dyn AccZ	Sum VeSBA	Mean VeSBA	Mean smth AccX	Mean smth AccY	Mean smth AccZ	VeDBA_Var	VeDBA_SD	VeSBA_Var	VeSBA_SD	Mean Animal g	Sum Animal g	Animal g_Var	Animal g_SD	Acc_x_Var	Acc_x_SD	Acc_y_Var	Acc_y_SD	Acc_z_Var	Acc_z_SD	Predominant freq, Hz	Smth press val	Max pressure val	Min pressure val	Grd air press	Altitude begin	Altitude end	Delta max/min altitude
1	1	Category J	0	16	11:03:38	1	1	78	7.701	0	0	0	0	0	0	0	0	0	0	0	0	0	0	0	0	0	0	0	0	0	0	0	0	0	7	0	0	1000	0	44330	44330
1	2	Category G	78	16	16:59:48	79	79	127	12.7	32.9558	0.263646	-0.0236758	0.0210742	-0.00776758	130.822	1.04658	-0.579449	0.0797266	0.862994	0.0242324	0.155668	8.01E-05	0.00894864	0.0465781	5.82227	8.01E-05	0.00894864	0.0547988	0.234091	0.0158047	0.125717	0.0173008	0.131532	0	7	0	0	1000	44330	44330	0
1	3	Category M	205	16	17:01:19	206	206	36	3.5	21.6692	0.601922	-0.0399306	-0.216749	-0.056444	37.3208	1.03669	-0.657505	-0.0550605	0.799533	0.328932	0.573526	6.78E-06	0.00260417	0.0366889	1.3208	6.78E-06	0.00260417	0.224372	0.473679	0.348952	0.590721	0.0947808	0.307865	0	7	0	0	1000	44330	44330	0
1	4	Category G	241	16	20:44:50	242	242	49	4.8	18.1875	0.371173	-0.0611597	0.080103	0.00453902	51.2527	1.04597	-0.543487	0.025555	0.884935	0.0311055	0.176368	1.49E-05	0.00386618	0.0459732	2.25269	1.49E-05	0.00386618	0.106894	0.326946	0.0266263	0.163176	0.0383301	0.195781	0	7	0	0	1000	44330	44330	0
1	5	Category L	290	16	20:44:55	291	291	25	2.401	6.88623	0.275449	0.253838	-0.0285156	0.0996387	25.5957	1.02383	-0.437109	0.0845313	0.921904	0.000136719	0.0116927	0	0	0.0238281	0.595703	0	0	0.0645312	0.25403	0.00119141	0.0345168	0.0100391	0.100195	0	7	0	0	1000	44330	44330	0
1	6	Category G	315	16	20:45:00	316	316	71	7	16.147	0.227422	-0.099128	0.0184756	-0.0451007	72.4595	1.02056	-0.467963	0.138101	0.89505	0.0120489	0.109767	0	0	0.020556	1.45947	0	0	0.0373948	0.193377	0.0104018	0.101989	0.0153465	0.123881	0	7	0	0	1000	44330	44330	0
1	7	Category L	386	16	21:07:49	387	387	109	10.9	7.77734	0.0713518	0.0404691	-0.00539797	0.0127603	113.049	1.03715	-0.23132	0.112833	1.0029	0.00120278	0.0346812	2.24E-06	0.0014966	0.0371497	4.04932	2.24E-06	0.0014966	0.00551668	0.0742744	0.00116695	0.0341606	0.0013215	0.0363524	0	7	0	0	1000	44330	44330	0
1	8	Category E	495	16	21:08:01	496	496	64	6.301	13.5537	0.211777	0.0202332	-0.0287361	-0.0545692	71.7935	1.12177	-0.268654	0.0925102	1.08487	0.0190735	0.138107	0.00154114	0.0392573	0.121773	7.79346	0.00154114	0.0392573	0.0124168	0.111431	0.0115623	0.107528	0.0291786	0.170818	0	7	0	0	1000	44330	44330	0
1	9	Category M	559	16	21:08:11	560	560	14	1.3	14.5203	1.03716	-0.0530657	0.113961	0.620571	16.4819	1.17728	-0.340105	0.132795	1.11918	1.67655	1.29482	0	0	0.177281	2.48193	0	0	0.0432826	0.208045	0.907558	0.952658	1.33466	1.15528	0	7	0	0	1000	44330	44330	0
1	10	Category C	573	16	21:35:11	574	574	544	54.4	54.6624	0.100482	-0.00242929	0.000722549	-0.0111492	572.895	1.05311	-0.404071	0.145048	0.960159	0.00397267	0.0630291	0.000180413	0.0134318	0.0531149	28.8945	0.000180413	0.0134318	0.00797496	0.0893026	0.00138092	0.0371607	0.00386272	0.0621508	0	7	0	0	1000	44330	44330	0
1	11	Category M	1117	16	21:36:09	1118	1118	40	3.901	16.0137	0.400342	0.00812988	0.0052124	0.0623413	43.5334	1.08834	-0.4216	0.127179	0.994983	0.188989	0.434729	0	0	0.0883362	3.53345	0	0	0.0305054	0.174658	0.186542	0.431905	0.112933	0.336056	0	7	0	0	1000	44330	44330	0
1	12	Category G	1157	16	21:37:18	1158	1158	93	9.2	11.6399	0.12516	0.00257791	-0.00324471	-0.0104692	97.7732	1.05132	-0.414727	0.062248	0.96377	0.00623215	0.078944	4.20E-05	0.00648095	0.0513247	4.77319	4.20E-05	0.00648095	0.013517	0.116263	0.00187962	0.0433546	0.00381437	0.0617606	0	7	0	0	1000	44330	44330	0
1	13	Category C	1250	16	21:37:30	1251	1251	244	24.4	23.2053	0.0951038	-0.00117668	-0.00366811	-0.00101659	253.305	1.03814	-0.447155	0.0406224	0.935637	0.00311079	0.0557745	0	0	0.038136	9.30518	0	0	0.00837182	0.0914977	0.00152488	0.0390497	0.00236236	0.0486041	0	7	0	0	1000	44330	44330	0
1	14	Category D	1494	16	21:38:00	1495	1495	89	8.8	9.25928	0.104037	-0.0088549	0.0144427	-0.000850377	91.8589	1.03212	-0.395266	0.139382	0.942259	0.00367857	0.0606512	0	0	0.0321223	2.85889	0	0	0.00896737	0.0946962	0.00224939	0.0474277	0.00294066	0.0542279	0	7	0	0	1000	44330	44330	0
1	15	Category K	1583	16	21:39:03	1584	1584	113	11.301	14.0977	0.124758	0.0464299	-0.0042649	0.0121487	115.113	1.0187	-0.101035	0.113286	1.00238	0.00406829	0.0637832	3.46E-05	0.00587951	0.0188917	2.13477	3.24E-05	0.00569281	0.0162278	0.127388	0.0016096	0.0401198	0.00239387	0.0489272	0	7	0	0	1000	44330	44330	0
1	16	Category C	1696	16	21:39:14	1697	1697	190	19	19.1765	0.100929	-0.0293624	0.001434	-0.00957417	195.384	1.02834	-0.437621	0.0612536	0.927145	0.00324707	0.0569831	0	0	0.0284025	5.39648	0	0	0.0109593	0.104687	0.00137361	0.0370623	0.0023733	0.0487166	0	7	0	0	1000	44330	44330	0
1	17	Category D	1886	16	21:40:42	1887	1887	259	25.9	28.4609	0.109888	0.0078568	0.000991645	0.00395904	267.734	1.03372	-0.461131	0.0687034	0.92155	0.00319739	0.0565455	0	0	0.0337225	8.73413	0	0	0.0102219	0.101103	0.0019814	0.044513	0.00278169	0.0527418	0	7	0	0	1000	44330	44330	0
1	18	Category M	2145	16	21:41:36	2146	2146	38	3.8	8.83105	0.232396	-0.00553171	-0.0505243	-0.0057887	39.0774	1.02835	-0.471995	0.0816907	0.909649	0.0135627	0.116459	0	0	0.0283524	1.07739	0	0	0.0426411	0.206497	0.0146998	0.121243	0.00735634	0.0857691	0	7	0	0	1000	44330	44330	0
1	19	Category C	2183	16	21:45:26	2184	2184	71	7.001	8.84351	0.124556	-0.00491376	0.0191943	-0.000502036	73.407	1.0339	-0.540242	0.128583	0.871702	0.00340421	0.0583456	0	0	0.0339012	2.40698	0	0	0.0113474	0.106524	0.00299502	0.0547268	0.00393032	0.0626923	0	7	0	0	1000	44330	44330	0
1	20	Category D	2254	16	21:45:50	2255	2255	156	15.6	26.6067	0.170556	-0.00231621	-0.0284455	0.0065245	161.336	1.0342	-0.540293	0.116964	0.869455	0.0080942	0.0899678	0.00012207	0.0110485	0.034693	5.41211	8.76E-05	0.00936164	0.0157299	0.125419	0.0112399	0.106018	0.00836964	0.0914857	0	7	0	0	1000	44330	44330	0
1	21	Category M	2410	16	21:47:16	2411	2411	54	5.301	42.0415	0.778546	-0.00184914	0.162155	-0.0432943	57.355	1.06213	-0.50019	0.434019	0.830187	0.668349	0.817526	0	0	0.0621293	3.35498	0	0	0.729081	0.853862	0.261637	0.511505	0.260968	0.510851	0	7	0	0	1000	44330	44330	0
1	22	Category C	2464	16	21:47:22	2465	2465	99	9.8	16.6016	0.167693	-0.0103846	-0.0346186	0.00403695	103.385	1.0443	-0.488409	0.160701	0.904566	0.0156225	0.12499	0.000110973	0.0105344	0.044298	4.3855	0.000110973	0.0105344	0.0154105	0.124139	0.0103057	0.101517	0.00827859	0.0909867	0	7	0	0	1000	44330	44330	0
1	23	Category D	2563	16	21:59:50	2564	2564	174	17.301	18.3054	0.105204	0.0174112	-0.00743085	0.00874416	179.804	1.03336	-0.424987	0.0856274	0.937416	0.00209624	0.0457847	0	0	0.0333561	5.80396	0	0	0.00703798	0.0838927	0.00326503	0.0571404	0.00283708	0.0532643	0	7	0	0	1000	44330	44330	0
1	24	Category C	2737	16	22:01:29	2738	2738	209	20.901	22.627	0.108263	-0.0198677	0.000726581	-0.00846198	216.963	1.0381	-0.488861	0.0966587	0.908522	0.00305818	0.0553008	0	0	0.0381011	7.96313	0	0	0.00920726	0.0959544	0.00283273	0.0532234	0.00300211	0.0547915	0	7	0	0	1000	44330	44330	0
1	25	Category E	2946	16	22:01:58	2947	2947	109	10.8	23.6526	0.216996	0.0485661	0.00616175	0.0215583	113.435	1.04069	-0.275812	0.103386	0.996539	0.0248755	0.15772	0	0	0.0406909	4.4353	0	0	0.02008	0.141704	0.0261813	0.161806	0.0249068	0.157819	0	7	0	0	1000	44330	44330	0
1	26	Category C	3055	16	22:34:32	3056	3056	542	54.2	60.5647	0.111743	-0.00553551	-0.00229636	-0.00258014	562.462	1.03775	-0.469176	0.083979	0.920532	0.00347968	0.0589888	0	0	0.0377526	20.4619	0	0	0.0105904	0.10291	0.00250312	0.0500312	0.00326842	0.0571701	0	7	0	0	1000	44330	44330	0
1	27	Category D	3597	16	22:36:52	3598	3598	286	28.6	34.4473	0.120445	-0.00685557	0.00236031	-0.0037782	298.566	1.04394	-0.48695	0.154293	0.908962	0.005115	0.0715192	0	0	0.0439376	12.5662	0	0	0.0140517	0.11854	0.00166289	0.0407785	0.00410003	0.0640314	0	7	0	0	1000	44330	44330	0
1	28	Category C	3883	16	22:38:26	3884	3884	103	10.2	14.9253	0.144906	-0.00364552	-0.000127996	-0.00182039	105.825	1.02743	-0.511989	0.182063	0.871281	0.00445853	0.0667722	0	0	0.0274267	2.82495	0	0	0.0174264	0.132009	0.00232289	0.0481964	0.00507955	0.0712709	0	7	0	0	1000	44330	44330	0
1	29	Category K	3986	16	22:38:36	3987	3987	29	2.8	6.81641	0.235048	0.180437	0.00948781	0.0703967	29.9417	1.03247	-0.474862	0.151216	0.904129	0.0127711	0.113009	0	0	0.0324707	0.94165	0	0	0.0557988	0.236218	0.000724003	0.0269073	0.00745892	0.086365	0	7	0	0	1000	44330	44330	0
1	30	Category C	4015	16	22:38:46	4016	4016	125	12.4	17.4585	0.139668	-0.0606758	-0.00637891	-0.0190645	129.284	1.03427	-0.511387	0.157318	0.881797	0.00499414	0.0706692	0	0	0.0342695	4.28369	0	0	0.0168086	0.129648	0.0023125	0.0480885	0.00505859	0.0711238	0	7	0	0	1000	44330	44330	0
1	31	Category L	4140	16	22:39:05	4141	4141	116	11.5	10.7102	0.0923294	0.0575498	0.0140549	0.00754521	121.109	1.04404	-0.144367	0.165761	1.01829	0.0100476	0.100238	6.31E-06	0.00251276	0.04404	5.10864	6.31E-06	0.00251276	0.0100982	0.10049	0.000909213	0.0301532	0.00125017	0.0353577	0	7	0	0	1000	44330	44330	0
1	32	Category J	4256	16	23:49:38	4257	4257	39	3.8	25.7627	0.660582	0.0307116	0.0109926	0.0889235	41.3345	1.05986	-0.316337	0.144187	0.998485	0.137069	0.370229	2.50E-05	0.005004	0.0598583	2.33447	2.50E-05	0.005004	0.108987	0.330132	0.0779435	0.279184	0.325709	0.570709	0	7	0	0	1000	44330	44330	0
1	33	Category C	4295	17	1:36:09	4296	4296	279	27.8	50.7727	0.181981	-0.0125921	-0.00127671	-0.010323	290.968	1.04289	-0.490167	0.115204	0.91164	0.011276	0.106188	8.75E-07	0.000935444	0.0428944	11.9675	8.75E-07	0.000935444	0.0234498	0.153133	0.00655242	0.080947	0.0136019	0.116627	0	7	0	0	1000	44330	44330	0
1	34	Category D	4574	17	2:06:31	4575	4575	421	42.101	49.4885	0.11755	-0.00363021	-0.00156169	-0.00178727	436.661	1.0372	-0.494464	0.0899331	0.905847	0.00428609	0.0654682	0	0	0.0371987	15.6606	0	0	0.0109063	0.104433	0.0033681	0.0580353	0.00434292	0.0659008	0	7	0	0	1000	44330	44330	0
1	35	Category C	4995	17	2:07:54	4996	4996	495	49.5	83.7573	0.169207	0.00178395	0.00146188	0.000512449	518.686	1.04785	-0.450182	0.10447	0.939203	0.0103683	0.101825	0	0	0.0478501	23.6858	0	0	0.0224294	0.149764	0.00521031	0.0721825	0.0117316	0.108312	0	7	0	0	1000	44330	44330	0
1	36	Category D	5490	17	2:09:39	5491	5491	189	18.8	27.2471	0.144164	0.0187691	-0.0230138	0.0130053	197.764	1.04637	-0.414239	0.124699	0.949739	0.00990126	0.0995051	0.000205388	0.0143314	0.0463686	8.76367	0.000108507	0.0104167	0.0151948	0.123267	0.00509724	0.071395	0.00725705	0.0851883	0	7	0	0	1000	44330	44330	0
1	37	Category M	5679	17	3:23:37	5680	5680	60	5.9	61.2183	1.0203	-0.0753662	0.0989705	-0.089327	57.6589	0.960982	-0.436621	0.353385	0.777327	0.807581	0.898655	0.000394694	0.0198669	0.0411662	2.46997	0.000292969	0.0171163	1.14068	1.06803	0.280029	0.529178	0.409635	0.640028	0	7	0	0	1000	44330	44330	0
1	38	Category L	5739	17	3:23:49	5740	5740	36	3.5	5.98096	0.166138	-0.0246039	-0.112128	0.0990397	34.6758	0.963216	-0.156806	0.193665	0.927273	0.0706041	0.265714	0.00155979	0.0394941	0.051039	1.8374	0.000901964	0.0300327	0.00246175	0.049616	0.0140584	0.118568	0.0138346	0.117621	0	7	0	0	1000	44330	44330	0
1	39	Category A	5775	17	3:52:42	5776	5776	3689	370.4	104.156	0.0282342	0.000593244	-0.00172884	0.00194492	3836.88	1.04009	0.104275	0.198984	1.01502	0.000260421	0.0161376	2.16E-05	0.00464488	0.0414678	152.975	1.18E-05	0.00343222	0.000398077	0.0199519	0.000620907	0.024918	0.000651748	0.0255293	0	7	0	0	1000	44330	44330	0
1	40	Category B	9464	17	4:58:02	9465	9465	1622	162.5	59.6414	0.0367703	0.00255565	0.00964355	-0.0122024	1674.86	1.03259	0.189668	0.969536	0.289016	0.00119602	0.0345835	8.93E-05	0.00944761	0.036324	58.9175	5.84E-05	0.00764206	0.00038909	0.0197254	0.00268796	0.0518455	0.00435344	0.0659806	0	7	0	0	1000	44330	44330	0
1	41	Category M	11086	17	5:01:00	11087	11087	20	1.8	29.0425	1.45212	0.00334473	-0.228369	0.791321	21.0923	1.05461	-0.078833	0.482092	0.930981	3.7816	1.94463	0.00472412	0.0687322	0.0546143	1.09229	0.0052124	0.072197	0.183948	0.428891	1.26685	1.12554	3.92963	1.98233	0	7	0	0	1000	44330	44330	0
1	42	Category N	11106	17	5:01:15	11107	11107	29	2.8	17.5493	0.605149	-0.228735	-0.198368	-0.223288	36.5535	1.26046	-0.179334	0.264421	1.21537	0.224332	0.473637	0.0118703	0.108951	0.260464	7.55347	0.0117188	0.108253	0.102699	0.320467	0.162311	0.402879	0.193561	0.439956	0	7	0	0	1000	44330	44330	0
1	43	Category M	11135	17	5:01:19	11136	11136	14	1.301	23.8716	1.70511	0.277082	0.325474	0.424072	16.3721	1.16943	-0.258109	0.143241	1.13138	4.6883	2.16525	0.00308664	0.0555575	0.169434	2.37207	0.00308664	0.0555575	0.297276	0.54523	4.99494	2.23494	1.21889	1.10403	0	7	0	0	1000	44330	44330	0
1	44	Category E	11149	17	5:35:50	11150	11150	50	4.9	12.6765	0.25353	-0.0291455	-0.0437549	-0.0603076	55.252	1.10504	-0.22356	0.138125	1.0729	0.0676855	0.260164	0.000458984	0.0214239	0.105039	5.25195	0.000458984	0.0214239	0.0145703	0.120708	0.0292334	0.170978	0.0471143	0.217058	0	7	0	0	1000	44330	44330	0
1	45	Category L	11199	17	5:35:56	11200	11200	97	9.6	3.52441	0.0363342	0.0143514	-0.000118295	0.00310587	100.02	1.03113	-0.212652	0.111605	1.00249	0.00162593	0.0403228	5.03E-05	0.00709495	0.0311317	3.01978	5.03E-05	0.00709495	0.00054617	0.0233703	0.000722354	0.0268766	0.000143464	0.0119776	0	7	0	0	1000	44330	44330	0
1	46	Category E	11296	17	5:36:05	11297	11297	43	4.2	5.85083	0.136066	-0.0501113	-0.00298646	-0.0108955	44.1326	1.02634	-0.259953	0.108796	0.986845	0.00572311	0.0756512	0	0	0.0263388	1.13257	0	0	0.0097202	0.0985911	0.00484307	0.0695922	0.00810206	0.0900115	0	7	0	0	1000	44330	44330	0
1	47	Category L	11339	17	5:37:53	11340	11340	163	16.201	9.56104	0.0586567	-0.0122684	-0.0226871	0.00957241	167.527	1.02778	-0.171568	0.160779	0.997307	0.00136898	0.0369998	0	0	0.0277751	4.52734	0	0	0.00304951	0.0552224	0.00352132	0.0593407	0.00046881	0.021652	0	7	0	0	1000	44330	44330	0
1	48	Category A	11502	17	5:38:18	11503	11503	1341	134.2	45.7842	0.0341418	0.00423523	0.00649804	-0.00183934	1398.91	1.04319	0.10336	0.530434	0.891265	0.000359384	0.0189574	0	0	0.0431863	57.9128	0	0	0.000771929	0.0277836	0.00112002	0.0334668	0.000231579	0.0152177	0	7	0	0	1000	44330	44330	0
1	49	Category L	12843	17	6:02:48	12844	12844	112	11.201	10.9084	0.0973969	0.00367737	-0.0171007	0.0140948	114.751	1.02456	-0.134249	0.0769261	1.00626	0.0034899	0.0590754	1.74E-05	0.00417596	0.0245623	2.75098	1.74E-05	0.00417596	0.00359671	0.0599726	0.0102256	0.101122	0.000682286	0.0261206	0	7	0	0	1000	44330	44330	0
1	50	Category M	12955	17	6:03:00	12956	12956	27	2.6	11.5803	0.428901	-0.179914	-0.214871	-0.0114384	28.1272	1.04175	-0.252704	-0.0364583	1.00996	0.318848	0.564666	0	0	0.041748	1.1272	0	0	0.0852322	0.291946	0.203062	0.450624	0.17664	0.420286	0	7	0	0	1000	44330	44330	0
1	51	Category L	12982	17	6:03:03	12983	12983	172	17.1	12.8801	0.0748845	-0.00276787	-0.00847679	0.0100041	177.127	1.02981	-0.168914	0.111179	1.00414	0.00161246	0.0401555	4.26E-06	0.00206356	0.0304707	5.24097	4.26E-06	0.00206356	0.00233495	0.0483213	0.00576143	0.0759041	0.00108728	0.0329739	0	7	0	0	1000	44330	44330	0
1	52	Category M	13154	17	7:47:41	16064	16064	22	2.101	28.5234	1.29652	-0.122203	-0.143455	0.497792	23.5967	1.07258	-0.0560414	0.343006	1.01177	2.40046	1.54934	0	0	0.0725763	1.59668	0	0	0.208973	0.457136	2.30704	1.51889	1.04301	1.02128	0	7	0	0	1000	44330	44330	0
1	53	Category N	13176	17	8:21:51	16086	16086	103	10.3	27.292	0.264971	-0.0323048	-0.0365215	-0.0442226	106.016	1.02928	-0.367401	0.18828	0.937135	0.0445782	0.211135	0.00100738	0.0317392	0.0386193	3.97778	0.000680275	0.0260821	0.0242647	0.155771	0.0365855	0.191273	0.0237362	0.154065	0	7	0	0	1000	44330	44330	0
1	54	Category J	13279	17	8:26:40	16189	16189	41	4	24.156	0.589171	0.0607196	0.0450588	0.0409084	43.0193	1.04925	-0.172411	0.103986	1.0295	0.103522	0.321748	4.17E-05	0.0064562	0.0492509	2.01929	0	0	0.0597073	0.244351	0.0150534	0.122692	0.332841	0.576924	0	7	0	0	1000	44330	44330	0
1	55	Category L	13320	17	8:27:18	16230	16230	68	6.7	8.71167	0.128113	-0.0152049	0.0776583	0.0216316	67.9197	0.998819	-0.181978	-0.0283957	0.974085	0.0186121	0.136426	8.62E-05	0.00928263	0.0313469	2.13159	9.33E-05	0.00966167	0.000779096	0.0279123	0.0210607	0.145123	0.00290097	0.0538606	0	7	0	0	1000	44330	44330	0
1	56	Category A	13388	17	10:46:15	16298	16298	1312	131.5	43.0601	0.0328202	0.00108189	-0.0107967	-0.00294309	1309.28	0.997927	-0.169962	-0.576757	0.794733	0.000597698	0.0244479	1.36E-05	0.00368565	0.00467328	6.13135	1.21E-05	0.00347784	0.000115185	0.0107324	0.00272369	0.052189	0.000373654	0.0193301	0	7	0	0	1000	44330	44330	0
