# Supplementary material for: Development of a multisensor biologging collar and analytical techniques to describe high‐resolution spatial behavior in free‐ranging terrestrial mammals
Source: Ecol Evol. 2024 Sep 23;14(9):e70264. doi: 10.1002/ece3.70264 (PMC11420106; doi:10.1002/ece3.70264)
Supplement: Supplementary file 1 — Appendix S1 [file ECE3-14-e70264-s001.zip › doi_10_5061_dryad_jdfn2z3hv__v20240620/B4_S24_Master.csv]

Counter	Total Event no.	Event no.	Category	Acc_x	Acc_y	Acc_z	Mag_x	Mag_y	Mag_z	Temp C	Pressure hbar	Date	DD	MM	YY	Time_dd:hh:mm:ss	Total secs	Decimal secs	Hours	Minutes	Seconds	Anlg	Light	Battery V	Acc_x sm	Acc_y sm	Acc_z sm	Ang vel	VeDBA	Vel m/s	Vel/VEDBA	FFT cleaned	FFT stuff	FFT stuff	FFT stuff	FFT sweep	FFT zero crossings	FFT zero crossings manual	VeSBA	Animal g	ODBA	Dyn AccX	Dyn AccY	Dyn AccZ	Smth Press	Altitude smth	Pressure change	Altitude change	Median pressure
0	1	1	Category J	-0.335938	0.10791	1.52393	-0.000976563	-0.237061	-0.408936	0	0	16/11/2017	16	11	2017	11:03:38	39818	0.099	11	3	38	0	0.0581055	3.5707	0	0	0	0	0	0	0	0	0	0	0	0	0	0	0	0	0	0	0	0	0	0	0	44330	0
1	2	2	Category J	0.19189453	0.19189453	0.21582031	-0.055908203	-0.21020508	-0.41918945	0	0	16/11/2017	16	11	2017	11:03:38	39818	0.199	11	3	38	0	0.058105469	3.5707031	0	0	0	0	0	0	0	0	0	0	0	0	0	0	0	0	0	0	0	0	0	0	0	44330	0
2	3	3	Category J	-0.34790039	0.34790039	1.6918945	0.099609375	-0.21630859	-0.41113281	0	0	16/11/2017	16	11	2017	11:03:38	39818	0.3	11	3	38	0	0.057861328	3.5771484	0	0	0	0	0	0	0	0	0	0	0	0	0	0	0	0	0	0	0	0	0	0	0	44330	0
3	4	4	Category J	0.13183594	0.011962891	0.083984375	0.051269531	-0.25390625	-0.39355469	0	0	16/11/2017	16	11	2017	11:03:38	39818	0.4	11	3	38	0	0.057861328	3.5771484	0	0	0	0	0	0	0	0	0	0	0	0	0	0	0	0	0	0	0	0	0	44330	0	0	0
4	5	5	Category J	-0.071777344	0.29980469	2.0397949	0.065429688	-0.25024414	-0.39257813	0	0	16/11/2017	16	11	2017	11:03:38	39818	0.5	11	3	38	0	0.057861328	3.5771484	0	0	0	0	0	0	0	0	0	0	0	0	0	0	0	0	0	0	0	0	0	44330	0	0	0
5	6	6	Category J	0.035888672	0.035888672	0.57592773	-0.011962891	-0.23413086	-0.40698242	0	0	16/11/2017	16	11	2017	11:03:38	39818	0.6	11	3	38	0	0.057861328	3.5771484	0	0	0	0	0	0	0	0	0	0	0	0	0	0	0	0	0	0	0	0	0	44330	0	0	0
6	7	7	Category J	-0.023925781	0.095947266	0.15576172	0.045410156	-0.24389648	-0.40161133	0	0	16/11/2017	16	11	2017	11:03:38	39818	0.7	11	3	38	0	0.057861328	3.5771484	0	0	0	0	0	0	0	0	0	0	0	0	0	0	0	0	0	0	0	0	0	44330	0	0	0
7	8	8	Category J	-0.2277832	0.32397461	1.7038574	0.046875	-0.22509766	-0.41455078	0	0	16/11/2017	16	11	2017	11:03:38	39818	0.8	11	3	38	0	0.057861328	3.5771484	0	0	0	0	0	0	0	0	0	0	0	0	0	0	0	0	0	0	0	0	0	44330	0	0	0
8	9	9	Category J	0.2878418	0.071777344	0.14379883	0.078613281	-0.27294922	-0.38134766	0	0	16/11/2017	16	11	2017	11:03:38	39818	0.9	11	3	38	0	0.057861328	3.5771484	0	0	0	0	0	0	0	0	0	0	0	0	0	0	0	0	0	0	0	0	0	44330	0	0	0
9	10	10	Category J	0.011962891	0.071777344	2.1958008	0.12817383	-0.25341797	-0.37890625	0	0	16/11/2017	16	11	2017	11:03:39	39819	0	11	3	39	0	0.057861328	3.5771484	0	0	0	0	0	0	0	0	0	0	0	0	0	0	0	0	0	0	0	0	0	44330	0	0	0
10	11	11	Category J	0.10791016	0.071777344	0.21582031	0.009277344	-0.24707031	-0.39794922	0	0	16/11/2017	16	11	2017	11:03:39	39819	0.1	11	3	39	0	0.057861328	3.5771484	0	0	0	79.383301	0	0	0	0	0	0	0	0	0	0	0	0	0	0	0	0	0	44330	0	0	0
11	12	12	Category J	-0.023925781	0.19189453	0.52783203	0.054443359	-0.24438477	-0.40063477	0	0	16/11/2017	16	11	2017	11:03:39	39819	0.2	11	3	39	0	0.057861328	3.5771484	0	0	0	81.718994	0	0	0	0	0	0	0	0	0	0	0	0	0	0	0	0	0	44330	0	0	0
12	13	13	Category J	-0.20385742	0.071777344	1.5598145	0.065429688	-0.23144531	-0.40966797	0	0	16/11/2017	16	11	2017	11:03:39	39819	0.3	11	3	39	0	0.057861328	3.5771484	0	0	0	82.297607	0	0	0	0	0	0	0	0	0	0	0	0	0	0	0	0	0	44330	0	0	0
13	14	14	Category J	0.45581055	0.11987305	0.34790039	0.097167969	-0.25830078	-0.39233398	0	0	16/11/2017	16	11	2017	11:03:39	39819	0.4	11	3	39	0	0.057861328	3.5771484	0	0	0	78.577393	0	0	0	0	0	0	0	0	0	0	0	0	0	0	0	0	0	44330	0	0	0
14	15	15	Category J	-0.13183594	0.26391602	1.907959	0.14086914	-0.23657227	-0.39599609	0	0	16/11/2017	16	11	2017	11:03:39	39819	0.5	11	3	39	0	0.057861328	3.5771484	0	0	0	65.44165	0	0	0	0	0	0	0	0	0	0	0	0	0	0	0	0	0	44330	0	0	0
15	16	16	Category J	-0.21582031	0.071777344	1.3798828	0.064941406	-0.24145508	-0.40356445	0	0	16/11/2017	16	11	2017	11:03:39	39819	0.6	11	3	39	0	0.057861328	3.5771484	0	0	0	51.760254	0	0	0	0	0	0	0	0	0	0	0	0	0	0	0	0	0	44330	0	0	0
16	17	17	Category J	0.047851563	0.17993164	0.2277832	0.10913086	-0.2355957	-0.40332031	0	0	16/11/2017	16	11	2017	11:03:39	39819	0.7	11	3	39	0	0.057861328	3.5771484	0	0	0	37.314941	0	0	0	0	0	0	0	0	0	0	0	0	0	0	0	0	0	44330	0	0	0
17	18	18	Category J	0	0.64794922	2.1118164	0.072265625	-0.2121582	-0.42456055	0	0	16/11/2017	16	11	2017	11:03:39	39819	0.8	11	3	39	0	0.057861328	3.5771484	0	0	0	17.016357	0	0	0	0	0	0	0	0	0	0	0	0	0	0	0	0	0	44330	0	0	0
18	19	19	Category J	-0.047851563	0.10791016	0.44384766	0.062011719	-0.23632813	-0.41259766	0	0	16/11/2017	16	11	2017	11:03:39	39819	0.9	11	3	39	0	0.057861328	3.5771484	0	0	0	0.074951172	0	0	0	0	0	0	0	0	0	0	0	0	0	0	0	0	0	44330	0	0	0
19	20	20	Category J	-0.10791016	0.095947266	0.79199219	0.086669922	-0.24609375	-0.39819336	0	0	16/11/2017	16	11	2017	11:03:40	39820	0	11	3	40	0	0.057861328	3.5771484	0	0	0	10.251953	0	0	0	0	0	0	0	0	0	0	0	0	0	0	0	0	0	44330	0	0	0
20	21	21	Category J	-0.29980469	0.37182617	2.1237793	0.044189453	-0.25854492	-0.390625	0	0	16/11/2017	16	11	2017	11:03:40	39820	0.1	11	3	40	0	0.057861328	3.5771484	0	0	0	3.2167969	0	0	0	0	0	0	0	0	0	0	0	0	0	0	0	0	0	44330	0	0	0
21	22	22	Category J	0.32397461	0.11987305	0.41992188	0.021484375	-0.2434082	-0.40283203	0	0	16/11/2017	16	11	2017	11:03:40	39820	0.2	11	3	40	0	0.057861328	3.5771484	0	0	0	7.371582	0	0	0	0	0	0	0	0	0	0	0	0	0	0	0	0	0	44330	0	0	0
22	23	23	Category J	0.011962891	0.37182617	0.93579102	0.13085938	-0.23364258	-0.38793945	0	0	16/11/2017	16	11	2017	11:03:40	39820	0.3	11	3	40	0	0.057861328	3.5771484	0	0	0	9.2888184	0	0	0	0	0	0	0	0	0	0	0	0	0	0	0	0	0	44330	0	0	0
23	24	24	Category J	-0.29980469	0.25195313	1.0678711	0.060058594	-0.25341797	-0.3894043	0	0	16/11/2017	16	11	2017	11:03:40	39820	0.4	11	3	40	0	0.057861328	3.5771484	0	0	0	4.6918945	0	0	0	0	0	0	0	0	0	0	0	0	0	0	0	0	0	44330	0	0	0
24	25	25	Category J	0.15576172	0.011962891	0.2277832	0.087402344	-0.25927734	-0.38330078	0	0	16/11/2017	16	11	2017	11:03:40	39820	0.5	11	3	40	0	0.057861328	3.5771484	0	0	0	3.8237305	0	0	0	0	0	0	0	0	0	0	0	0	0	0	0	0	0	44330	0	0	0
25	26	26	Category J	-0.15576172	0.21582031	2.171875	0.15454102	-0.26831055	-0.35546875	0	0	16/11/2017	16	11	2017	11:03:40	39820	0.6	11	3	40	0	0.057861328	3.5771484	0	0	0	6.3466797	0	0	0	0	0	0	0	0	0	0	0	0	0	0	0	0	0	44330	0	0	0
26	27	27	Category J	-0.32397461	0.059814453	1.0078125	0.072021484	-0.25854492	-0.38452148	0	0	16/11/2017	16	11	2017	11:03:40	39820	0.7	11	3	40	0	0.057861328	3.5771484	0	0	0	12.267822	0	0	0	0	0	0	0	0	0	0	0	0	0	0	0	0	0	44330	0	0	0
27	28	28	Category J	-0.023925781	0.16796875	0.31176758	0.071289063	-0.22827148	-0.39916992	0	0	16/11/2017	16	11	2017	11:03:40	39820	0.8	11	3	40	0	0.057861328	3.5771484	0	0	0	9.1135254	0	0	0	0	0	0	0	0	0	0	0	0	0	0	0	0	0	44330	0	0	0
28	29	29	Category J	-0.083984375	0.20385742	2.0517578	0.14794922	-0.19726563	-0.39941406	0	0	16/11/2017	16	11	2017	11:03:40	39820	0.9	11	3	40	0	0.057861328	3.5771484	0	0	0	5.7043457	0	0	0	0	0	0	0	0	0	0	0	0	0	0	0	0	0	44330	0	0	0
29	30	30	Category J	0.17993164	-0.011962891	0.31176758	0.12597656	-0.20532227	-0.39477539	0	0	16/11/2017	16	11	2017	11:03:41	39821	0	11	3	41	0	0.057861328	3.5771484	0	0	0	9.7121582	0	0	0	0	0	0	0	0	0	0	0	0	0	0	0	0	0	44330	0	0	0
30	31	31	Category J	-0.095947266	0.26391602	2.3518066	0.19311523	-0.22851563	-0.36206055	0	0	16/11/2017	16	11	2017	11:03:41	39821	0.1	11	3	41	0	0.057861328	3.5771484	0	0	0	14.996338	0	0	0	0	0	0	0	0	0	0	0	0	0	0	0	0	0	44330	0	0	0
31	32	32	Category J	-0.21582031	0.10791016	1.1879883	0.087646484	-0.22900391	-0.39404297	0	0	16/11/2017	16	11	2017	11:03:41	39821	0.2	11	3	41	0	0.057861328	3.5771484	0	0	0	13.27832	0	0	0	0	0	0	0	0	0	0	0	0	0	0	0	0	0	44330	0	0	0
32	33	33	Category J	-0.023925781	0.11987305	0.19189453	0.09375	-0.20336914	-0.4050293	0	0	16/11/2017	16	11	2017	11:03:41	39821	0.3	11	3	41	0	0.057861328	3.5771484	0	0	0	11.57373	0	0	0	0	0	0	0	0	0	0	0	0	0	0	0	0	0	44330	0	0	0
33	34	34	Category J	-0.37182617	0.37182617	1.8837891	0.11376953	-0.17480469	-0.41992188	0	0	16/11/2017	16	11	2017	11:03:41	39821	0.4	11	3	41	0	0.057861328	3.5771484	0	0	0	8.7150879	0	0	0	0	0	0	0	0	0	0	0	0	0	0	0	0	0	44330	0	0	0
34	35	35	Category J	0.56396484	0.011962891	0.45581055	0.12451172	-0.17773438	-0.41040039	0	0	16/11/2017	16	11	2017	11:03:41	39821	0.5	11	3	41	0	0.057861328	3.5771484	0	0	0	10.313721	0	0	0	0	0	0	0	0	0	0	0	0	0	0	0	0	0	44330	0	0	0
35	36	36	Category J	-0.15576172	0.13183594	0.69580078	0.23632813	-0.19628906	-0.36425781	0	0	16/11/2017	16	11	2017	11:03:41	39821	0.6	11	3	41	0	0.057861328	3.5771484	0	0	0	5.6286621	0	0	0	0	0	0	0	0	0	0	0	0	0	0	0	0	0	44330	0	0	0
36	37	37	Category J	-0.11987305	0.095947266	1.1398926	0.10864258	-0.2199707	-0.39892578	0	0	16/11/2017	16	11	2017	11:03:41	39821	0.7	11	3	41	0	0.057861328	3.5771484	0	0	0	0.72460938	0	0	0	0	0	0	0	0	0	0	0	0	0	0	0	0	0	44330	0	0	0
37	38	38	Category J	0.14379883	0.11987305	0.10791016	0.13061523	-0.19067383	-0.41796875	0	0	16/11/2017	16	11	2017	11:03:41	39821	0.8	11	3	41	0	0.057861328	3.5771484	0	0	0	1.3605957	0	0	0	0	0	0	0	0	0	0	0	0	0	0	0	0	0	44330	0	0	0
38	39	39	Category J	-0.39599609	0.39599609	2.0759277	0.1730957	-0.16455078	-0.41015625	0	0	16/11/2017	16	11	2017	11:03:41	39821	0.9	11	3	41	0	0.057861328	3.5771484	0	0	0	4.810791	0	0	0	0	0	0	0	0	0	0	0	0	0	0	0	0	0	44330	0	0	0
39	40	40	Category J	-0.11987305	0.13183594	0.87597656	0.11206055	-0.19921875	-0.41821289	0	0	16/11/2017	16	11	2017	11:03:42	39822	0	11	3	42	0	0.057861328	3.5771484	0	0	0	9.5761719	0	0	0	0	0	0	0	0	0	0	0	0	0	0	0	0	0	44330	0	0	0
40	41	41	Category J	-0.50390625	0.3359375	2.1958008	0.23291016	-0.20043945	-0.36572266	0	0	16/11/2017	16	11	2017	11:03:42	39822	0.1	11	3	42	0	0.05859375	3.5610352	-0.10522461	0.18798828	1.0378418	9.1984863	1.2331543	0	0	0	0	0	0	0	0	0	1.0600586	0.060058594	1.7041016	-0.3984375	0.14770508	1.1577148	0	44330	0	0	0
41	42	42	Category J	-0.27587891	0.11987305	1.5119629	0.090087891	-0.22509766	-0.4050293	0	0	16/11/2017	16	11	2017	11:03:42	39822	0.2	11	3	42	0	0.05859375	3.5610352	-0.11132813	0.1875	1.0297852	9.619873	0.51367188	0	0	0	0	0	0	0	0	0	1.0527344	0.052734375	0.71411133	-0.16430664	-0.067626953	0.48193359	0	44330	0	0	0
42	43	43	Category J	-0.023925781	0.035888672	0.011962891	0.16113281	-0.23486328	-0.37866211	0	0	16/11/2017	16	11	2017	11:03:42	39822	0.3	11	3	42	0	0.05859375	3.5610352	-0.1171875	0.1875	1.036377	9.2697754	1.0397949	0	0	0	0	0	0	0	0	0	1.0598145	0.059814453	1.2695313	0.093261719	-0.15161133	-1.0244141	0	44330	0	0	0
43	44	44	Category J	-0.14379883	0.55175781	2.027832	0.15942383	-0.20361328	-0.40356445	0	0	16/11/2017	16	11	2017	11:03:42	39822	0.4	11	3	42	0	0.05859375	3.5610352	-0.12060547	0.18383789	1.0256348	10.417725	1.067627	0	0	0	0	0	0	0	0	0	1.0488281	0.048828125	1.3928223	-0.022949219	0.36767578	1.0019531	0	44330	0	0	0
44	45	45	Category J	-0.15576172	0.34790039	0.7199707	0.14111328	-0.23120117	-0.39379883	0	0	16/11/2017	16	11	2017	11:03:42	39822	0.5	11	3	42	0	0.05859375	3.5610352	-0.13208008	0.18481445	1.0354004	6.8879395	0.35595703	0	0	0	0	0	0	0	0	0	1.0600586	0.060058594	0.50195313	-0.0234375	0.1628418	-0.31542969	0	44330	0	0	0
45	46	46	Category J	0.11987305	0.059814453	0.13183594	0.18115234	-0.1887207	-0.40136719	0	0	16/11/2017	16	11	2017	11:03:42	39822	0.6	11	3	42	0	0.05859375	3.5610352	-0.13696289	0.18164063	1.0229492	6.6101074	0.93530273	0	0	0	0	0	0	0	0	0	1.0478516	0.047851563	1.2700195	0.25683594	-0.12182617	-0.89111328	0	44330	0	0	0
46	47	47	Category J	-0.41992188	0.13183594	1.7878418	0.14428711	-0.26245117	-0.359375	0	0	16/11/2017	16	11	2017	11:03:42	39822	0.7	11	3	42	0	0.05859375	3.5610352	-0.14648438	0.18139648	1.0273438	4.2084961	0.80932617	0	0	0	0	0	0	0	0	0	1.0534668	0.053466797	1.083252	-0.27319336	-0.049560547	0.76025391	0	44330	0	0	0
47	48	48	Category J	0.23999023	0.095947266	0.2277832	0.092285156	-0.21508789	-0.40405273	0	0	16/11/2017	16	11	2017	11:03:42	39822	0.8	11	3	42	0	0.05859375	3.5610352	-0.15405273	0.18017578	1.0358887	3.9130859	0.90283203	0	0	0	0	0	0	0	0	0	1.0625	0.0625	1.2866211	0.39404297	-0.084228516	-0.80810547	0	44330	0	0	0
48	49	49	Category J	-0.26391602	0.44384766	1.9919434	0.16699219	-0.24267578	-0.37353516	0	0	16/11/2017	16	11	2017	11:03:42	39822	0.9	11	3	42	0	0.05859375	3.5610352	-0.15136719	0.17724609	1.0266113	1.4880371	1.0073242	0	0	0	0	0	0	0	0	0	1.0527344	0.052734375	1.3439941	-0.11230469	0.26635742	0.96508789	0	44330	0	0	0
49	50	50	Category J	-0.071777344	0.27587891	0.83984375	0.092285156	-0.23071289	-0.40234375	0	0	16/11/2017	16	11	2017	11:03:43	39823	0	11	3	43	0	0.05859375	3.5610352	-0.16577148	0.17700195	1.036377	7.1916504	0.23925781	0	0	0	0	0	0	0	0	0	1.0644531	0.064453125	0.3894043	0.093994141	0.098632813	-0.1965332	0	44330	0	0	0
50	51	51	Category J	0.16796875	0.047851563	0.23999023	0.21606445	-0.22509766	-0.35864258	0	0	16/11/2017	16	11	2017	11:03:43	39823	0.1	11	3	43	0	0.05859375	3.5610352	-0.17236328	0.17553711	1.0200195	9.7836914	0.8605957	0	0	0	0	0	0	0	0	0	1.0490723	0.049072266	1.2480469	0.34033203	-0.12768555	-0.7800293	0	44330	0	0	0
51	52	52	Category J	-0.29980469	0.23999023	1.619873	0.17114258	-0.25488281	-0.35107422	0	0	16/11/2017	16	11	2017	11:03:43	39823	0.2	11	3	43	0	0.05859375	3.5610352	-0.18359375	0.17700195	1.026123	13.330566	0.6081543	0	0	0	0	0	0	0	0	0	1.057373	0.057373047	0.77270508	-0.1159668	0.062744141	0.59350586	0	44330	0	0	0
52	53	53	Category J	0.34790039	0.29980469	0.25195313	0.10351563	-0.20556641	-0.40820313	0	0	16/11/2017	16	11	2017	11:03:43	39823	0.3	11	3	43	0	0.05859375	3.5610352	-0.19140625	0.17578125	1.029541	10.330078	0.95458984	0	0	0	0	0	0	0	0	0	1.0620117	0.062011719	1.4411621	0.53930664	0.1237793	-0.77758789	0	44330	0	0	0
53	54	54	Category J	-0.2277832	0.23999023	0.74389648	0.15966797	-0.20507813	-0.39233398	0	0	16/11/2017	16	11	2017	11:03:43	39823	0.4	11	3	43	0	0.05859375	3.5610352	-0.19750977	0.17382813	1.0205078	8.5859375	0.28588867	0	0	0	0	0	0	0	0	0	1.0539551	0.053955078	0.37280273	-0.030029297	0.065917969	-0.27661133	0	44330	0	0	0
54	55	55	Category J	-0.50390625	0.47998047	1.8837891	0.10961914	-0.16479492	-0.42675781	0	0	16/11/2017	16	11	2017	11:03:43	39823	0.5	11	3	43	0	0.05859375	3.5610352	-0.20776367	0.17431641	1.0236816	9.5063477	0.95922852	0	0	0	0	0	0	0	0	0	1.059082	0.059082031	1.4614258	-0.29589844	0.30541992	0.85986328	0	44330	0	0	0
55	56	56	Category J	0.58789063	0.047851563	0.50390625	0.22875977	-0.18798828	-0.37451172	0	0	16/11/2017	16	11	2017	11:03:43	39823	0.6	11	3	43	0	0.05859375	3.5610352	-0.21704102	0.17114258	1.0114746	5.4082031	0.9597168	0	0	0	0	0	0	0	0	0	1.048584	0.048583984	1.4362793	0.80493164	-0.12329102	-0.50756836	0	44330	0	0	0
56	57	57	Category J	-0.27587891	0.31176758	0.77978516	0.22070313	-0.17114258	-0.38574219	0	0	16/11/2017	16	11	2017	11:03:43	39823	0.7	11	3	43	0	0.05859375	3.5610352	-0.22119141	0.1706543	1.0036621	1.0429688	0.27001953	0	0	0	0	0	0	0	0	0	1.0419922	0.041992188	0.41943359	-0.054443359	0.14086914	-0.22387695	0	44330	0	0	0
57	58	58	Category J	-0.53979492	-0.011962891	1.2719727	0.072753906	-0.21850586	-0.40527344	0	0	16/11/2017	16	11	2017	11:03:43	39823	0.8	11	3	43	0	0.05859375	3.5610352	-0.23242188	0.16943359	1.012207	3.9853516	0.44116211	0	0	0	0	0	0	0	0	0	1.0522461	0.052246094	0.74829102	-0.30712891	-0.18139648	0.25952148	0	44330	0	0	0
58	59	59	Category J	0.20385742	0.16796875	0.51586914	0.10327148	-0.21899414	-0.40820313	0	0	16/11/2017	16	11	2017	11:03:43	39823	0.9	11	3	43	0	0.05859375	3.5610352	-0.23803711	0.16162109	0.99511719	6.8278809	0.65185547	0	0	0	0	0	0	0	0	0	1.0358887	0.035888672	0.92749023	0.44189453	0.006103516	-0.47924805	0	44330	0	0	0
59	60	60	Category J	-0.19189453	0.095947266	1.7038574	0.19677734	-0.18945313	-0.38598633	0	0	16/11/2017	16	11	2017	11:03:44	39824	0	11	3	44	0	0.05859375	3.5610352	-0.24804688	0.16064453	1.0012207	7.8254395	0.70751953	0	0	0	0	0	0	0	0	0	1.0439453	0.043945313	0.82348633	0.056152344	-0.064697266	0.70239258	0	44330	0	0	0
60	61	61	Category J	-0.32397461	0.2878418	1.0078125	0.13500977	-0.1706543	-0.41772461	0	0	16/11/2017	16	11	2017	11:03:44	39824	0.1	11	3	44	0	0.05859375	3.5610352	-0.25170898	0.16064453	0.99804688	13.968994	0.14624023	0	0	0	0	0	0	0	0	0	1.041748	0.041748047	0.20874023	-0.072021484	0.12695313	0.009521484	0	44330	0	0	0
61	62	62	Category J	-0.047851563	0.15576172	0.40795898	0.17016602	-0.17163086	-0.40307617	0	0	16/11/2017	16	11	2017	11:03:44	39824	0.2	11	3	44	0	0.05859375	3.5610352	-0.25585938	0.15600586	0.98242188	16.196289	0.61108398	0	0	0	0	0	0	0	0	0	1.0270996	0.027099609	0.78295898	0.20800781	-0.000244141	-0.57446289	0	44330	0	0	0
62	63	63	Category J	-0.095947266	0.3359375	1.9558105	0.26342773	-0.18676758	-0.35693359	0	0	16/11/2017	16	11	2017	11:03:44	39824	0.3	11	3	44	0	0.05859375	3.5610352	-0.26831055	0.15698242	0.98730469	13.995117	0.99951172	0	0	0	0	0	0	0	0	0	1.0351563	0.03515625	1.3195801	0.17236328	0.17871094	0.96826172	0	44330	0	0	0
63	64	64	Category J	-0.58789063	0.15576172	1.3679199	0.17822266	-0.21557617	-0.38964844	0	0	16/11/2017	16	11	2017	11:03:44	39824	0.4	11	3	44	0	0.05859375	3.5610352	-0.2746582	0.15454102	0.98608398	14.303467	0.49365234	0	0	0	0	0	0	0	0	0	1.0351563	0.03515625	0.69604492	-0.31298828	0.000976563	0.3815918	0	44330	0	0	0
64	65	65	Category J	0.011962891	0.21582031	0.46777344	0.14038086	-0.18969727	-0.40454102	0	0	16/11/2017	16	11	2017	11:03:44	39824	0.5	11	3	44	0	0.05859375	3.5610352	-0.28149414	0.15161133	0.98461914	15.025146	0.59790039	0	0	0	0	0	0	0	0	0	1.0354004	0.035400391	0.87451172	0.29345703	0.063964844	-0.5168457	0	44330	0	0	0
65	66	66	Category J	-0.095947266	0.27587891	0.83984375	0.15551758	-0.19384766	-0.40258789	0	0	16/11/2017	16	11	2017	11:03:44	39824	0.6	11	3	44	0	0.05859375	3.5610352	-0.29296875	0.15063477	0.99267578	12.890381	0.27905273	0	0	0	0	0	0	0	0	0	1.0458984	0.045898438	0.47509766	0.19702148	0.125	-0.15283203	0	44330	0	0	0
66	67	67	Category J	-0.25195313	0.26391602	1.2478027	0.16967773	-0.18847656	-0.40039063	0	0	16/11/2017	16	11	2017	11:03:44	39824	0.7	11	3	44	0	0.05859375	3.5610352	-0.29248047	0.15063477	0.97460938	10.543457	0.29833984	0	0	0	0	0	0	0	0	0	1.0285645	0.028564453	0.42675781	0.040527344	0.11303711	0.27294922	0	44330	0	0	0
67	68	68	Category J	-0.41992188	0.19189453	1.0197754	0.14453125	-0.18334961	-0.41796875	0	0	16/11/2017	16	11	2017	11:03:44	39824	0.8	11	3	44	0	0.05859375	3.5610352	-0.30029297	0.14746094	0.97509766	4.8759766	0.13500977	0	0	0	0	0	0	0	0	0	1.0307617	0.030761719	0.20849609	-0.11938477	0.044189453	0.044433594	0	44330	0	0	0
68	69	69	Category J	0.071777344	0.059814453	0.61181641	0.1796875	-0.19458008	-0.40234375	0	0	16/11/2017	16	11	2017	11:03:44	39824	0.9	11	3	44	0	0.05859375	3.5610352	-0.30639648	0.14355469	0.98144531	2.5202637	0.53540039	0	0	0	0	0	0	0	0	0	1.0380859	0.038085938	0.83154297	0.37817383	-0.083740234	-0.36962891	0	44330	0	0	0
69	70	70	Category J	-0.083984375	0.29980469	1.4638672	0.17114258	-0.19921875	-0.39916992	0	0	16/11/2017	16	11	2017	11:03:45	39825	0	11	3	45	0	0.05859375	3.5610352	-0.31542969	0.14501953	0.96655273	1.0705566	0.56982422	0	0	0	0	0	0	0	0	0	1.0270996	0.027099609	0.88330078	0.23144531	0.15454102	0.49707031	0	44330	0	0	0
70	71	71	Category J	-0.2878418	0.11987305	1.3198242	0.17285156	-0.21948242	-0.38354492	0	0	16/11/2017	16	11	2017	11:03:45	39825	0.1	11	3	45	0	0.05859375	3.5610352	-0.32373047	0.14697266	0.97485352	5.1560059	0.34765625	0	0	0	0	0	0	0	0	0	1.0378418	0.037841797	0.40795898	0.035888672	-0.027099609	0.34472656	0	44330	0	0	0
71	72	72	Category J	0.035888672	0.17993164	0.79199219	0.096191406	-0.22265625	-0.40844727	0	0	16/11/2017	16	11	2017	11:03:45	39825	0.2	11	3	45	0	0.05859375	3.5610352	-0.33544922	0.14599609	0.95605469	6.7905273	0.40722656	0	0	0	0	0	0	0	0	0	1.0236816	0.023681641	0.5690918	0.37133789	0.033691406	-0.1640625	0	44330	0	0	0
72	73	73	Category J	-0.011962891	0.20385742	0.64794922	0.12890625	-0.2121582	-0.40185547	0	0	16/11/2017	16	11	2017	11:03:45	39825	0.3	11	3	45	0	0.05859375	3.5610352	-0.33911133	0.14501953	0.95141602	6.255127	0.44995117	0	0	0	0	0	0	0	0	0	1.0205078	0.020507813	0.68920898	0.32714844	0.05859375	-0.3034668	0	44330	0	0	0
73	74	74	Category J	-0.11987305	0.2878418	1.4399414	0.16235352	-0.20214844	-0.39746094	0	0	16/11/2017	16	11	2017	11:03:45	39825	0.4	11	3	45	0	0.05859375	3.5610352	-0.34448242	0.14404297	0.95703125	2.432373	0.55151367	0	0	0	0	0	0	0	0	0	1.0273438	0.02734375	0.85107422	0.22460938	0.14355469	0.48266602	0	44330	0	0	0
74	75	75	Category J	-0.46777344	0.059814453	1.1398926	0.14086914	-0.18017578	-0.41455078	0	0	16/11/2017	16	11	2017	11:03:45	39825	0.5	11	3	45	0	0.05859375	3.5610352	-0.35351563	0.14208984	0.94335938	0.20019531	0.24169922	0	0	0	0	0	0	0	0	0	1.017334	0.017333984	0.39306641	-0.11401367	-0.082275391	0.19628906	0	44330	0	0	0
75	76	76	Category J	0.19189453	0.071777344	0.92382813	0.14306641	-0.20874023	-0.39868164	0	0	16/11/2017	16	11	2017	11:03:45	39825	0.6	11	3	45	0	0.05859375	3.5610352	-0.36645508	0.14306641	0.94921875	4.2775879	0.56347656	0	0	0	0	0	0	0	0	0	1.0275879	0.027587891	0.65527344	0.55834961	-0.071289063	-0.025390625	0	44330	0	0	0
76	77	77	Category J	-0.29980469	0.083984375	1.4758301	0.19067383	-0.17578125	-0.39599609	0	0	16/11/2017	16	11	2017	11:03:45	39825	0.7	11	3	45	0	0.05859375	3.5610352	-0.37231445	0.14013672	0.95068359	9.5041504	0.53271484	0	0	0	0	0	0	0	0	0	1.0307617	0.030761719	0.65380859	0.072509766	-0.056152344	0.52490234	0	44330	0	0	0
77	78	78	Category J	-0.3359375	0.10791016	0.80395508	0.053466797	-0.18505859	-0.42114258	0	0	16/11/2017	16	11	2017	11:03:45	39825	0.8	11	3	45	0	0.05859375	3.5610352	-0.38085938	0.14135742	0.9465332	18.725342	0.15332031	0	0	0	0	0	0	0	0	0	1.0300293	0.030029297	0.22143555	0.044921875	-0.033447266	-0.14257813	0	44330	0	0	0
78	79	79	Category G	-0.64794922	0.34790039	0.83984375	0.17041016	0.11669922	-0.45922852	0	0	16/11/2017	16	11	2017	16:59:48	61188	0.4	16	59	48	0	0.058837891	3.4417969	-0.38818359	0.14135742	0.95605469	26.998779	0.35131836	0	0	0	0	0	0	0	0	0	1.0415039	0.041503906	0.58227539	-0.25952148	0.20654297	-0.11621094	0	44330	0	0	0
79	80	80	Category G	-0.64794922	0.13183594	0.86376953	0.14111328	0.12646484	-0.46728516	0	0	16/11/2017	16	11	2017	16:59:48	61188	0.5	16	59	48	0	0.058837891	3.4417969	-0.39038086	0.1340332	0.93969727	32.261475	0.26831055	0	0	0	0	0	0	0	0	0	1.0263672	0.026367188	0.33569336	-0.25732422	-0.002197266	-0.075927734	0	44330	0	0	0
80	81	81	Category G	-0.82788086	0.059814453	0.87597656	0.11743164	0.12109375	-0.47045898	0	0	16/11/2017	16	11	2017	16:59:48	61188	0.6	16	59	48	0	0.058837891	3.4417969	-0.39819336	0.13232422	0.93945313	41.801025	0.44018555	0	0	0	0	0	0	0	0	0	1.0290527	0.029052734	0.56567383	-0.42944336	-0.072509766	-0.063476563	0	44330	0	0	0
81	82	82	Category G	-0.27587891	0.20385742	0.74389648	0.11816406	0.12792969	-0.46923828	0	0	16/11/2017	16	11	2017	16:59:48	61188	0.7	16	59	48	0	0.058837891	3.4417969	-0.39868164	0.12963867	0.9230957	50.176758	0.22949219	0	0	0	0	0	0	0	0	0	1.013916	0.013916016	0.3762207	0.12280273	0.073974609	-0.17919922	0	44330	0	0	0
82	83	83	Category G	-0.63598633	0.047851563	0.82788086	0.19042969	0.12768555	-0.44750977	0	0	16/11/2017	16	11	2017	16:59:48	61188	0.8	16	59	48	0	0.058837891	3.4417969	-0.40771484	0.12695313	0.91699219	55.696777	0.25732422	0	0	0	0	0	0	0	0	0	1.0114746	0.011474609	0.39648438	-0.22802734	-0.079101563	-0.089111328	0	44330	0	0	0
83	84	84	Category G	-0.77978516	0.095947266	0.87597656	0.12255859	0.12353516	-0.47241211	0	0	16/11/2017	16	11	2017	16:59:48	61188	0.9	16	59	48	0	0.058837891	3.4417969	-0.40991211	0.12792969	0.92382813	57.932129	0.37426758	0	0	0	0	0	0	0	0	0	1.0187988	0.018798828	0.44995117	-0.36962891	-0.031982422	-0.047851563	0	44330	0	0	0
84	85	85	Category G	-0.46777344	0.047851563	1.0319824	0.13354492	0.12158203	-0.47241211	0	0	16/11/2017	16	11	2017	16:59:49	61189	0	16	59	49	0	0.059326172	3.515918	-0.41796875	0.12182617	0.90771484	59.321289	0.15283203	0	0	0	0	0	0	0	0	0	1.0068359	0.006835938	0.24780273	-0.049560547	-0.073974609	0.12402344	0	44330	0	0	0
85	86	86	Category G	-0.70776367	0.011962891	0.93579102	0.10668945	0.11645508	-0.47460938	0	0	16/11/2017	16	11	2017	16:59:49	61189	0.1	16	59	49	0	0.059326172	3.515918	-0.42456055	0.12036133	0.90917969	57.49585	0.30419922	0	0	0	0	0	0	0	0	0	1.0107422	0.010742188	0.41796875	-0.28295898	-0.10839844	0.026367188	0	44330	0	0	0
86	87	87	Category G	-0.63598633	0	0.82788086	0.060058594	0.12304688	-0.48413086	0	0	16/11/2017	16	11	2017	16:59:49	61189	0.2	16	59	49	0	0.059326172	3.515918	-0.43505859	0.12231445	0.91455078	51.671387	0.25048828	0	0	0	0	0	0	0	0	0	1.0202637	0.020263672	0.40991211	-0.20068359	-0.12231445	-0.086669922	0	44330	0	0	0
87	88	88	Category G	-0.011962891	0.095947266	0.97192383	0.15332031	0.11572266	-0.46313477	0	0	16/11/2017	16	11	2017	16:59:49	61189	0.3	16	59	49	0	0.059326172	3.515918	-0.43530273	0.12255859	0.90429688	44.508301	0.4296875	0	0	0	0	0	0	0	0	0	1.0112305	0.011230469	0.51757813	0.42333984	-0.026611328	0.067382813	0	44330	0	0	0
88	89	89	Category G	-0.87597656	0.047851563	0.92382813	0.19970703	0.13891602	-0.44018555	0	0	16/11/2017	16	11	2017	16:59:49	61189	0.4	16	59	49	0	0.059326172	3.515918	-0.44580078	0.12573242	0.9128418	36.397705	0.43701172	0	0	0	0	0	0	0	0	0	1.0236816	0.023681641	0.51855469	-0.42993164	-0.077880859	0.010742188	0	44330	0	0	0
89	90	90	Category G	-0.50390625	-0.059814453	0.87597656	0.13574219	0.062988281	-0.47827148	0	0	16/11/2017	16	11	2017	16:59:49	61189	0.5	16	59	49	0	0.059326172	3.515918	-0.44677734	0.12475586	0.89794922	27.445313	0.19433594	0	0	0	0	0	0	0	0	0	1.0107422	0.010742188	0.26367188	-0.056884766	-0.18457031	-0.021972656	0	44330	0	0	0
90	91	91	Category G	-0.79199219	0.19189453	0.70776367	0.10961914	0.09375	-0.4831543	0	0	16/11/2017	16	11	2017	16:59:49	61189	0.6	16	59	49	0	0.059326172	3.515918	-0.45605469	0.12329102	0.89916992	19.899902	0.39257813	0	0	0	0	0	0	0	0	0	1.015625	0.015625	0.59570313	-0.33569336	0.068359375	-0.19140625	0	44330	0	0	0
91	92	92	Category G	-0.64794922	0.095947266	0.81591797	0.055664063	0.096679688	-0.48950195	0	0	16/11/2017	16	11	2017	16:59:49	61189	0.7	16	59	49	0	0.059326172	3.515918	-0.46166992	0.12573242	0.90600586	13.63208	0.20874023	0	0	0	0	0	0	0	0	0	1.0246582	0.024658203	0.3059082	-0.18603516	-0.029785156	-0.090087891	0	44330	0	0	0
92	93	93	Category G	-0.69580078	-0.071777344	0.82788086	0.080322266	0.086914063	-0.48632813	0	0	16/11/2017	16	11	2017	16:59:49	61189	0.8	16	59	49	0	0.059326172	3.515918	-0.46606445	0.12548828	0.89624023	7.9172363	0.31030273	0	0	0	0	0	0	0	0	0	1.0180664	0.018066406	0.49511719	-0.22949219	-0.19726563	-0.068359375	0	44330	0	0	0
93	94	94	Category G	-0.37182617	0.15576172	0.59985352	0.12866211	0.10644531	-0.47167969	0	0	16/11/2017	16	11	2017	16:59:49	61189	0.9	16	59	49	0	0.059326172	3.515918	-0.47900391	0.12304688	0.90356445	3.2290039	0.32373047	0	0	0	0	0	0	0	0	0	1.0302734	0.030273438	0.44360352	0.10717773	0.032470703	-0.30371094	0	44330	0	0	0
94	95	95	Category G	-0.87597656	0.011962891	0.93579102	0.21704102	0.12915039	-0.44018555	0	0	16/11/2017	16	11	2017	16:59:50	61190	0	16	59	50	0	0.059326172	3.515918	-0.48339844	0.12182617	0.90527344	1.144043	0.40869141	0	0	0	0	0	0	0	0	0	1.0334473	0.033447266	0.53271484	-0.39233398	-0.10986328	0.030273438	0	44330	0	0	0
95	96	96	Category G	-0.53979492	0.035888672	0.75585938	0.10229492	0.11987305	-0.47338867	0	0	16/11/2017	16	11	2017	16:59:50	61190	0.1	16	59	50	0	0.059326172	3.515918	-0.48242188	0.11694336	0.89306641	0.20361328	0.16918945	0	0	0	0	0	0	0	0	0	1.0217285	0.021728516	0.27539063	-0.057128906	-0.081054688	-0.13720703	0	44330	0	0	0
96	97	97	Category G	-0.83984375	0.071777344	0.91186523	0.15673828	0.13452148	-0.45581055	0	0	16/11/2017	16	11	2017	16:59:50	61190	0.2	16	59	50	0	0.059326172	3.515918	-0.49902344	0.11791992	0.89892578	0.82495117	0.34399414	0	0	0	0	0	0	0	0	0	1.0349121	0.034912109	0.3996582	-0.34057617	-0.046142578	0.012695313	0	44330	0	0	0
97	98	98	Category G	-0.45581055	0.023925781	0.74389648	0.12353516	0.14477539	-0.46508789	0	0	16/11/2017	16	11	2017	16:59:50	61190	0.3	16	59	50	0	0.059326172	3.515918	-0.50195313	0.11401367	0.90063477	1.0651855	0.18652344	0	0	0	0	0	0	0	0	0	1.0373535	0.037353516	0.29296875	0.046142578	-0.090087891	-0.15673828	0	44330	0	0	0
98	99	99	Category G	-0.85180664	0.035888672	0.93579102	0.18725586	0.16015625	-0.43383789	0	0	16/11/2017	16	11	2017	16:59:50	61190	0.4	16	59	50	0	0.059326172	3.515918	-0.50048828	0.11499023	0.89282227	0.72241211	0.36254883	0	0	0	0	0	0	0	0	0	1.0300293	0.030029297	0.47314453	-0.35107422	-0.079101563	0.042724609	0	44330	0	0	0
99	100	100	Category G	-0.39599609	0.095947266	0.52783203	0.23364258	0.16601563	-0.41113281	0	0	16/11/2017	16	11	2017	16:59:50	61190	0.5	16	59	50	0	0.059326172	3.515918	-0.51196289	0.11425781	0.89819336	2.7072754	0.38842773	0	0	0	0	0	0	0	0	0	1.0400391	0.040039063	0.50488281	0.1159668	-0.018310547	-0.37036133	0	44330	0	0	0
100	101	101	Category G	-0.63598633	0	0.87597656	0.27539063	0.12329102	-0.40234375	0	0	16/11/2017	16	11	2017	16:59:50	61190	0.6	16	59	50	0	0.059326172	3.515918	-0.51782227	0.11328125	0.88769531	2.755127	0.16381836	0	0	0	0	0	0	0	0	0	1.0339355	0.033935547	0.24316406	-0.11791992	-0.11328125	-0.01171875	0	44330	0	0	0
101	102	102	Category G	-0.671875	0.19189453	0.81591797	0.16870117	0.17675781	-0.4387207	0	0	16/11/2017	16	11	2017	16:59:50	61190	0.7	16	59	50	0	0.059326172	3.515918	-0.51855469	0.11010742	0.88867188	3.7028809	0.18823242	0	0	0	0	0	0	0	0	0	1.034668	0.034667969	0.30786133	-0.15307617	0.081542969	-0.072753906	0	44330	0	0	0
102	103	103	Category G	-0.49194336	0.16796875	0.82788086	0.18823242	0.17431641	-0.43481445	0	0	16/11/2017	16	11	2017	16:59:50	61190	0.8	16	59	50	0	0.059326172	3.515918	-0.52099609	0.11010742	0.90161133	4.9199219	0.098144531	0	0	0	0	0	0	0	0	0	1.0471191	0.047119141	0.16064453	0.029052734	0.057617188	-0.073730469	0	44330	0	0	0
103	104	104	Category G	-0.85180664	0.035888672	0.95996094	0.15209961	0.17236328	-0.44604492	0	0	16/11/2017	16	11	2017	16:59:50	61190	0.9	16	59	50	0	0.059326172	3.515918	-0.53930664	0.1081543	0.88720703	5.7287598	0.32861328	0	0	0	0	0	0	0	0	0	1.0439453	0.043945313	0.45703125	-0.31225586	-0.072265625	0.072509766	0	44330	0	0	0
104	105	105	Category G	-0.76782227	-0.071777344	0.86376953	0.11352539	0.18652344	-0.45019531	0	0	16/11/2017	16	11	2017	16:59:51	61191	0	16	59	51	0	0.059326172	3.515918	-0.53833008	0.10424805	0.87963867	6.2412109	0.28955078	0	0	0	0	0	0	0	0	0	1.0366211	0.036621094	0.42138672	-0.22924805	-0.17602539	-0.015869141	0	44330	0	0	0
105	106	106	Category G	-0.10791016	0.21582031	0.73193359	0.24145508	0.21313477	-0.38818359	0	0	16/11/2017	16	11	2017	16:59:51	61191	0.1	16	59	51	0	0.059326172	3.515918	-0.546875	0.1003418	0.88842773	6.6342773	0.47998047	0	0	0	0	0	0	0	0	0	1.0480957	0.048095703	0.7109375	0.43896484	0.11523438	-0.15649414	0	44330	0	0	0
106	107	107	Category G	-0.94799805	-0.20385742	1.0439453	0.25341797	0.23364258	-0.36962891	0	0	16/11/2017	16	11	2017	16:59:51	61191	0.2	16	59	51	0	0.059326172	3.515918	-0.54980469	0.098388672	0.89038086	6.8571777	0.52270508	0	0	0	0	0	0	0	0	0	1.0510254	0.051025391	0.85375977	-0.39794922	-0.30224609	0.15332031	0	44330	0	0	0
107	108	108	Category G	-0.51586914	-0.14379883	0.81591797	0.18237305	0.16625977	-0.43603516	0	0	16/11/2017	16	11	2017	16:59:51	61191	0.3	16	59	51	0	0.059326172	3.515918	-0.55615234	0.093261719	0.88671875	5.309082	0.25073242	0	0	0	0	0	0	0	0	0	1.0507813	0.05078125	0.34838867	0.040283203	-0.23706055	-0.070800781	0	44330	0	0	0
108	109	109	Category G	-0.81591797	0.3359375	0.86376953	0.2043457	0.17553711	-0.42749023	0	0	16/11/2017	16	11	2017	16:59:51	61191	0.4	16	59	51	0	0.059326172	3.515918	-0.55908203	0.090332031	0.88598633	2.7058105	0.35571289	0	0	0	0	0	0	0	0	0	1.0515137	0.051513672	0.52441406	-0.2565918	0.24536133	-0.022216797	0	44330	0	0	0
109	110	110	Category G	-0.47998047	0.13183594	0.98388672	0.16650391	0.16235352	-0.44628906	0	0	16/11/2017	16	11	2017	16:59:51	61191	0.5	16	59	51	0	0.059326172	3.515918	-0.5703125	0.091552734	0.88891602	1.5266113	0.13720703	0	0	0	0	0	0	0	0	0	1.0600586	0.060058594	0.22558594	0.090332031	0.040039063	0.094726563	0	44330	0	0	0
110	111	111	Category G	-1.0197754	0.19189453	0.83984375	0.140625	0.1574707	-0.45898438	0	0	16/11/2017	16	11	2017	16:59:51	61191	0.6	16	59	51	0	0.059326172	3.515918	-0.57519531	0.088867188	0.87841797	0.73754883	0.45776367	0	0	0	0	0	0	0	0	0	1.0537109	0.053710938	0.5859375	-0.44433594	0.1027832	-0.038574219	0	44330	0	0	0
111	112	112	Category G	-0.51586914	0.035888672	0.81591797	0.13720703	0.13623047	-0.46411133	0	0	16/11/2017	16	11	2017	16:59:51	61191	0.7	16	59	51	0	0.059326172	3.515918	-0.58032227	0.087646484	0.87426758	2.4555664	0.10131836	0	0	0	0	0	0	0	0	0	1.0532227	0.053222656	0.17504883	0.064453125	-0.051757813	-0.058349609	0	44330	0	0	0
112	113	113	Category G	-0.45581055	0.035888672	0.64794922	0.27807617	0.10131836	-0.40454102	0	0	16/11/2017	16	11	2017	16:59:51	61191	0.8	16	59	51	0	0.059326172	3.515918	-0.59008789	0.085693359	0.87646484	4.2248535	0.26977539	0	0	0	0	0	0	0	0	0	1.0600586	0.060058594	0.4128418	0.13427734	-0.049804688	-0.22851563	0	44330	0	0	0
113	114	114	Category G	-1.0917969	0.21582031	0.77978516	0.20776367	0.13354492	-0.44018555	0	0	16/11/2017	16	11	2017	16:59:51	61191	0.9	16	59	51	0	0.059326172	3.515918	-0.59643555	0.084960938	0.87939453	3.3937988	0.52172852	0	0	0	0	0	0	0	0	0	1.065918	0.065917969	0.72558594	-0.49511719	0.13061523	-0.099609375	0	44330	0	0	0
114	115	115	Category G	-0.46777344	0.095947266	0.93579102	0.21313477	0.13598633	-0.43725586	0	0	16/11/2017	16	11	2017	16:59:52	61192	0	16	59	52	0	0.059326172	3.515918	-0.59936523	0.082519531	0.87182617	3.7958984	0.14697266	0	0	0	0	0	0	0	0	0	1.0610352	0.061035156	0.20898438	0.1315918	0.013183594	0.063720703	0	44330	0	0	0
115	116	116	Category G	-0.63598633	-0.10791016	0.81591797	0.16015625	0.14257813	-0.45654297	0	0	16/11/2017	16	11	2017	16:59:52	61192	0.111	16	59	52	0	0.059326172	3.515918	-0.60595703	0.084472656	0.87182617	6.0871582	0.20263672	0	0	0	0	0	0	0	0	0	1.0651855	0.065185547	0.27832031	-0.029785156	-0.19238281	-0.055908203	0	44330	0	0	0
116	117	117	Category G	-0.80395508	0.19189453	0.80395508	0.066650391	0.17895508	-0.47216797	0	0	16/11/2017	16	11	2017	16:59:52	61192	0.222	16	59	52	0	0.059326172	3.515918	-0.61181641	0.084472656	0.87084961	5.612793	0.22998047	0	0	0	0	0	0	0	0	0	1.067627	0.067626953	0.36621094	-0.19189453	0.10717773	-0.066894531	0	44330	0	0	0
117	118	118	Category G	-0.44384766	0.10791016	0.86376953	0.10961914	0.18041992	-0.45654297	0	0	16/11/2017	16	11	2017	16:59:52	61192	0.333	16	59	52	0	0.059326172	3.515918	-0.61376953	0.085449219	0.86547852	2.1364746	0.17138672	0	0	0	0	0	0	0	0	0	1.0646973	0.064697266	0.19433594	0.16992188	0.022216797	-0.001708984	0	44330	0	0	0
118	119	119	Category G	-0.56396484	-0.17993164	0.76782227	0.20263672	0.15161133	-0.43920898	0	0	16/11/2017	16	11	2017	16:59:52	61192	0.444	16	59	52	0	0.059326172	3.515918	-0.62109375	0.086181641	0.8659668	0.64526367	0.28930664	0	0	0	0	0	0	0	0	0	1.0690918	0.069091797	0.42163086	0.057128906	-0.26611328	-0.098144531	0	44330	0	0	0
119	120	120	Category G	-0.74389648	0	0.86376953	0.088134766	0.15429688	-0.47143555	0	0	16/11/2017	16	11	2017	16:59:52	61192	0.555	16	59	52	0	0.059326172	3.515918	-0.61962891	0.083984375	0.86621094	1.5883789	0.14990234	0	0	0	0	0	0	0	0	0	1.0683594	0.068359375	0.21069336	-0.12402344	-0.083984375	-0.002441406	0	44330	0	0	0
120	121	121	Category G	-0.53979492	0.11987305	0.88793945	0.093261719	0.16577148	-0.46289063	0	0	16/11/2017	16	11	2017	16:59:52	61192	0.666	16	59	52	0	0.059326172	3.515918	-0.61425781	0.082275391	0.8684082	2.7634277	0.085449219	0	0	0	0	0	0	0	0	0	1.0668945	0.066894531	0.13110352	0.074462891	0.037353516	0.019287109	0	44330	0	0	0
121	122	122	Category G	-0.99584961	-0.10791016	1.0197754	0.090332031	0.16674805	-0.46508789	0	0	16/11/2017	16	11	2017	16:59:52	61192	0.777	16	59	52	0	0.059326172	3.515918	-0.61108398	0.085205078	0.86621094	5.3779297	0.45678711	0	0	0	0	0	0	0	0	0	1.0634766	0.063476563	0.73120117	-0.38452148	-0.19311523	0.15332031	0	44330	0	0	0
122	123	123	Category G	-0.20385742	0.13183594	0.56396484	0.12768555	0.13500977	-0.46386719	0	0	16/11/2017	16	11	2017	16:59:52	61192	0.888	16	59	52	0	0.059326172	3.4788574	-0.61376953	0.0859375	0.86938477	3.8718262	0.51318359	0	0	0	0	0	0	0	0	0	1.067627	0.067626953	0.76123047	0.40991211	0.045654297	-0.30541992	0	44330	0	0	0
123	124	124	Category G	-0.79199219	0.047851563	0.73193359	0.31640625	0.1081543	-0.37890625	0	0	16/11/2017	16	11	2017	16:59:53	61193	0	16	59	53	0	0.059326172	3.4788574	-0.61645508	0.088378906	0.86767578	1.3535156	0.2253418	0	0	0	0	0	0	0	0	0	1.0681152	0.068115234	0.35180664	-0.17529297	-0.040527344	-0.13574219	0	44330	0	0	0
124	125	125	Category G	-0.671875	0.2277832	0.83984375	0.19628906	0.15551758	-0.43603516	0	0	16/11/2017	16	11	2017	16:59:53	61193	0.1	16	59	53	0	0.059326172	3.4788574	-0.61108398	0.089599609	0.86865234	4.0065918	0.15356445	0	0	0	0	0	0	0	0	0	1.0656738	0.065673828	0.22753906	-0.060546875	0.13793945	-0.028808594	0	44330	0	0	0
125	126	126	Category G	-0.73193359	0.2277832	0.56396484	0.27319336	0.13989258	-0.40209961	0	0	16/11/2017	16	11	2017	16:59:53	61193	0.2	16	59	53	0	0.059326172	3.4788574	-0.60864258	0.090576172	0.86987305	6.3500977	0.35717773	0	0	0	0	0	0	0	0	0	1.0656738	0.065673828	0.56616211	-0.12304688	0.13696289	-0.3059082	0	44330	0	0	0
126	127	127	Category G	-0.44384766	0.14379883	0.97192383	0.35205078	0.067382813	-0.35766602	0	0	16/11/2017	16	11	2017	16:59:53	61193	0.3	16	59	53	0	0.059326172	3.4788574	-0.60644531	0.092041016	0.87011719	10.73877	0.19848633	0	0	0	0	0	0	0	0	0	1.0646973	0.064697266	0.31567383	0.16259766	0.051513672	0.1015625	0	44330	0	0	0
127	128	128	Category G	-0.58789063	0.34790039	0.91186523	0.23657227	0.075683594	-0.43774414	0	0	16/11/2017	16	11	2017	16:59:53	61193	0.4	16	59	53	0	0.059326172	3.4788574	-0.60986328	0.094482422	0.87084961	14.595215	0.25732422	0	0	0	0	0	0	0	0	0	1.0673828	0.067382813	0.31640625	0.021972656	0.25317383	0.040771484	0	44330	0	0	0
128	129	129	Category G	-0.34790039	0.37182617	0.79199219	0.26611328	0.10668945	-0.41479492	0	0	16/11/2017	16	11	2017	16:59:53	61193	0.5	16	59	53	0	0.059326172	3.4788574	-0.61303711	0.093994141	0.87084961	16.373779	0.39208984	0	0	0	0	0	0	0	0	0	1.0693359	0.069335938	0.62207031	0.26513672	0.27758789	-0.078857422	0	44330	0	0	0
129	130	130	Category G	-0.80395508	0.16796875	0.93579102	0.18115234	0.13183594	-0.45141602	0	0	16/11/2017	16	11	2017	16:59:53	61193	0.6	16	59	53	0	0.059326172	3.4788574	-0.60449219	0.096679688	0.87060547	15.613525	0.22119141	0	0	0	0	0	0	0	0	0	1.0644531	0.064453125	0.33520508	-0.19921875	0.071044922	0.064941406	0	44330	0	0	0
130	131	131	Category G	-0.29980469	0.2277832	0.77978516	0.22485352	0.11401367	-0.43310547	0	0	16/11/2017	16	11	2017	16:59:53	61193	0.7	16	59	53	0	0.059326172	3.4788574	-0.60766602	0.099121094	0.86962891	15.311279	0.34545898	0	0	0	0	0	0	0	0	0	1.0656738	0.065673828	0.52636719	0.30786133	0.12841797	-0.08984375	0	44330	0	0	0
131	132	132	Category G	-0.64794922	0.2277832	0.83984375	0.25805664	0.13037109	-0.41235352	0	0	16/11/2017	16	11	2017	16:59:53	61193	0.8	16	59	53	0	0.059326172	3.4788574	-0.60400391	0.098144531	0.87084961	13.689209	0.13989258	0	0	0	0	0	0	0	0	0	1.0644531	0.064453125	0.20410156	-0.043701172	0.12939453	-0.031005859	0	44330	0	0	0
132	133	133	Category G	-0.68383789	0.10791016	0.85180664	0.18188477	0.15600586	-0.44238281	0	0	16/11/2017	16	11	2017	16:59:53	61193	0.9	16	59	53	0	0.059326172	3.4788574	-0.60961914	0.099609375	0.87329102	7.8518066	0.077636719	0	0	0	0	0	0	0	0	0	1.0695801	0.069580078	0.10375977	-0.073974609	0.008056641	-0.021484375	0	44330	0	0	0
133	134	134	Category G	-0.57592773	0.14379883	0.87597656	0.18432617	0.16503906	-0.43701172	0	0	16/11/2017	16	11	2017	16:59:54	61194	0	16	59	54	0	0.059326172	3.4788574	-0.6105957	0.1015625	0.87402344	1.8339844	0.054443359	0	0	0	0	0	0	0	0	0	1.0710449	0.071044922	0.078613281	0.034667969	0.041992188	0.001708984	0	44330	0	0	0
134	135	135	Category G	-0.43188477	0.083984375	0.89990234	0.20263672	0.15625	-0.43286133	0	0	16/11/2017	16	11	2017	16:59:54	61194	0.1	16	59	54	0	0.059326172	3.4788574	-0.61230469	0.1015625	0.87475586	2.4187012	0.18286133	0	0	0	0	0	0	0	0	0	1.0725098	0.072509766	0.22314453	0.18041992	-0.017578125	0.024902344	0	44330	0	0	0
135	136	136	Category G	-0.73193359	0.13183594	0.98388672	0.11230469	0.18017578	-0.45751953	0	0	16/11/2017	16	11	2017	16:59:54	61194	0.2	16	59	54	0	0.059326172	3.4788574	-0.60791016	0.10302734	0.87255859	8.0688477	0.16870117	0	0	0	0	0	0	0	0	0	1.0686035	0.068603516	0.26367188	-0.1237793	0.028564453	0.11108398	0	44330	0	0	0
136	137	137	Category G	-0.50390625	-0.011962891	0.91186523	0.13085938	0.18188477	-0.44824219	0	0	16/11/2017	16	11	2017	16:59:54	61194	0.3	16	59	54	0	0.059326172	3.4788574	-0.61083984	0.10766602	0.87329102	13.405273	0.16503906	0	0	0	0	0	0	0	0	0	1.0710449	0.071044922	0.26513672	0.10693359	-0.11962891	0.038330078	0	44330	0	0	0
137	138	138	Category G	-0.43188477	0.071777344	0.64794922	0.19018555	0.19775391	-0.42431641	0	0	16/11/2017	16	11	2017	16:59:54	61194	0.4	16	59	54	0	0.059326172	3.4788574	-0.60668945	0.10839844	0.86987305	16.554932	0.28491211	0	0	0	0	0	0	0	0	0	1.0661621	0.066162109	0.43359375	0.17480469	-0.036621094	-0.22192383	0	44330	0	0	0
138	139	139	Category G	-0.7199707	0.10791016	0.93579102	0.23461914	0.20483398	-0.39233398	0	0	16/11/2017	16	11	2017	16:59:54	61194	0.5	16	59	54	0	0.059326172	3.4788574	-0.60888672	0.11035156	0.87304688	19.22876	0.12719727	0	0	0	0	0	0	0	0	0	1.0703125	0.0703125	0.17602539	-0.11083984	-0.002441406	0.0625	0	44330	0	0	0
139	140	140	Category G	-0.65991211	0.011962891	0.87597656	0.15136719	0.18798828	-0.44116211	0	0	16/11/2017	16	11	2017	16:59:54	61194	0.6	16	59	54	0	0.059326172	3.4788574	-0.60742188	0.11108398	0.87280273	21.748291	0.11206055	0	0	0	0	0	0	0	0	0	1.0690918	0.069091797	0.15454102	-0.052246094	-0.099121094	0.002929688	0	44330	0	0	0
140	141	141	Category G	-0.37182617	0.035888672	1.079834	0.17553711	0.18725586	-0.42993164	0	0	16/11/2017	16	11	2017	16:59:54	61194	0.7	16	59	54	0	0.059326172	3.4788574	-0.60717773	0.11181641	0.87475586	20.887207	0.32128906	0	0	0	0	0	0	0	0	0	1.0708008	0.070800781	0.51635742	0.23535156	-0.075927734	0.20483398	0	44330	0	0	0
141	142	142	Category G	-0.23999023	0.15576172	1.4399414	0.14794922	0.19897461	-0.43579102	0	0	16/11/2017	16	11	2017	16:59:54	61194	0.8	16	59	54	0	0.059326172	3.4788574	-0.60668945	0.11425781	0.87329102	18.975342	0.67602539	0	0	0	0	0	0	0	0	0	1.0693359	0.069335938	0.97460938	0.36669922	0.041259766	0.56640625	0	44330	0	0	0
142	143	143	Category G	-1.5717773	0.17993164	0.81591797	0.10791016	0.19848633	-0.44921875	0	0	16/11/2017	16	11	2017	16:59:54	61194	0.9	16	59	54	0	0.059326172	3.4788574	-0.60498047	0.11401367	0.8737793	17.674561	0.97045898	0	0	0	0	0	0	0	0	0	1.0688477	0.068847656	1.090332	-0.96655273	0.065673828	-0.057861328	0	44330	0	0	0
143	144	144	Category G	-0.50390625	-0.15576172	0.75585938	-0.084472656	0.21508789	-0.45922852	0	0	16/11/2017	16	11	2017	16:59:55	61195	0	16	59	55	0	0.059326172	3.4788574	-0.60595703	0.11328125	0.87329102	16.216553	0.31103516	0	0	0	0	0	0	0	0	0	1.0690918	0.069091797	0.48901367	0.10205078	-0.26904297	-0.11743164	0	44330	0	0	0
144	145	145	Category G	-0.671875	-0.083984375	1.1757813	0.20385742	0.18945313	-0.41821289	0	0	16/11/2017	16	11	2017	16:59:55	61195	0.09	16	59	55	0	0.059326172	3.4788574	-0.60229492	0.11499023	0.8737793	13.856201	0.36816406	0	0	0	0	0	0	0	0	0	1.0673828	0.067382813	0.5703125	-0.069335938	-0.19897461	0.30175781	0	44330	0	0	0
145	146	146	Category G	-0.3359375	0.10791016	0.98388672	0.20922852	0.21264648	-0.40185547	0	0	16/11/2017	16	11	2017	16:59:55	61195	0.181	16	59	55	0	0.059326172	3.4788574	-0.59985352	0.11621094	0.87475586	10.173828	0.28564453	0	0	0	0	0	0	0	0	0	1.0671387	0.067138672	0.38134766	0.26391602	-0.008300781	0.10888672	0	44330	0	0	0
146	147	147	Category G	-0.75585938	-0.14379883	0.95996094	0.24438477	0.20361328	-0.39135742	0	0	16/11/2017	16	11	2017	16:59:55	61195	0.272	16	59	55	0	0.059326172	3.4788574	-0.60473633	0.11352539	0.87475586	8.9414063	0.31030273	0	0	0	0	0	0	0	0	0	1.0695801	0.069580078	0.49365234	-0.15087891	-0.25732422	0.084960938	0	44330	0	0	0
147	148	148	Category G	-0.64794922	-0.035888672	0.95996094	0.14086914	0.1809082	-0.44726563	0	0	16/11/2017	16	11	2017	16:59:55	61195	0.363	16	59	55	0	0.059326172	3.4788574	-0.59716797	0.11645508	0.87060547	6.463623	0.18359375	0	0	0	0	0	0	0	0	0	1.0622559	0.062255859	0.29199219	-0.050537109	-0.15234375	0.089111328	0	44330	0	0	0
148	149	149	Category G	-0.83984375	0.14379883	0.83984375	0.15795898	0.18383789	-0.4387207	0	0	16/11/2017	16	11	2017	16:59:55	61195	0.454	16	59	55	0	0.059326172	3.4788574	-0.59790039	0.12207031	0.87182617	2.6999512	0.24487305	0	0	0	0	0	0	0	0	0	1.0639648	0.063964844	0.29541016	-0.24169922	0.021484375	-0.031982422	0	44330	0	0	0
149	150	150	Category G	-0.46777344	0.083984375	0.6237793	0.17236328	0.19628906	-0.4296875	0	0	16/11/2017	16	11	2017	16:59:55	61195	0.545	16	59	55	0	0.059326172	3.4788574	-0.59643555	0.1184082	0.87011719	0.99121094	0.2800293	0	0	0	0	0	0	0	0	0	1.0615234	0.061523438	0.40942383	0.12866211	-0.034423828	-0.24633789	0	44330	0	0	0
150	151	151	Category G	-0.70776367	0.035888672	0.99584961	0.26123047	0.16455078	-0.39892578	0	0	16/11/2017	16	11	2017	16:59:55	61195	0.636	16	59	55	0	0.059326172	3.4788574	-0.60107422	0.11962891	0.86962891	2.503418	0.18505859	0	0	0	0	0	0	0	0	0	1.0639648	0.063964844	0.31665039	-0.10668945	-0.083740234	0.12597656	0	44330	0	0	0
151	152	152	Category G	-0.74389648	0.011962891	0.95996094	0.15405273	0.2019043	-0.43676758	0	0	16/11/2017	16	11	2017	16:59:55	61195	0.727	16	59	55	0	0.059326172	3.4788574	-0.59082031	0.11621094	0.8671875	4.2275391	0.20678711	0	0	0	0	0	0	0	0	0	1.0559082	0.055908203	0.34960938	-0.15283203	-0.10424805	0.092529297	0	44330	0	0	0
152	153	153	Category G	-0.50390625	0.15576172	0.88793945	0.1965332	0.21533203	-0.40576172	0	0	16/11/2017	16	11	2017	16:59:55	61195	0.818	16	59	55	0	0.059326172	3.4788574	-0.59399414	0.11767578	0.86669922	7.4179688	0.10009766	0	0	0	0	0	0	0	0	0	1.057373	0.057373047	0.14941406	0.090087891	0.037841797	0.020996094	0	44330	0	0	0
153	154	154	Category G	-0.35986328	0.083984375	0.82788086	0.33251953	0.19189453	-0.32373047	0	0	16/11/2017	16	11	2017	16:59:55	61195	0.909	16	59	55	0	0.059326172	3.4788574	-0.59619141	0.11743164	0.86743164	8.9931641	0.24194336	0	0	0	0	0	0	0	0	0	1.059082	0.059082031	0.30957031	0.23632813	-0.033447266	-0.039550781	0	44330	0	0	0
154	155	155	Category G	-0.99584961	0.21582031	1.1518555	0.26367188	0.12841797	-0.41137695	0	0	16/11/2017	16	11	2017	16:59:56	61196	0	16	59	56	0	0.059326172	3.4788574	-0.59204102	0.11645508	0.86669922	9.442627	0.50390625	0	0	0	0	0	0	0	0	0	1.0561523	0.056152344	0.78808594	-0.40356445	0.099121094	0.28491211	0	44330	0	0	0
155	156	156	Category G	-0.27587891	0.071777344	0.83984375	0.22851563	0.13598633	-0.42358398	0	0	16/11/2017	16	11	2017	16:59:56	61196	0.111	16	59	56	0	0.059326172	3.4788574	-0.59448242	0.11547852	0.86474609	9.9831543	0.32250977	0	0	0	0	0	0	0	0	0	1.0556641	0.055664063	0.38745117	0.31860352	-0.043701172	-0.024902344	0	44330	0	0	0
156	157	157	Category G	-0.46777344	0.16796875	1.0559082	0.22460938	0.13964844	-0.4309082	0	0	16/11/2017	16	11	2017	16:59:56	61196	0.222	16	59	56	0	0.059326172	3.4788574	-0.59350586	0.11743164	0.86328125	11.666504	0.23535156	0	0	0	0	0	0	0	0	0	1.0541992	0.054199219	0.36865234	0.12573242	0.050292969	0.19238281	0	44330	0	0	0
157	158	158	Category G	-0.92382813	0.16796875	0.82788086	0.058837891	0.16381836	-0.47509766	0	0	16/11/2017	16	11	2017	16:59:56	61196	0.333	16	59	56	0	0.059326172	3.4788574	-0.59179688	0.11694336	0.86376953	11.037842	0.33764648	0	0	0	0	0	0	0	0	0	1.0537109	0.053710938	0.41870117	-0.33178711	0.05078125	-0.035888672	0	44330	0	0	0
158	159	159	Category G	-0.51586914	0.16796875	0.86376953	0.049072266	0.17651367	-0.47094727	0	0	16/11/2017	16	11	2017	16:59:56	61196	0.444	16	59	56	0	0.059326172	3.4788574	-0.59350586	0.1171875	0.86279297	9.4912109	0.092773438	0	0	0	0	0	0	0	0	0	1.0537109	0.053710938	0.12939453	0.077636719	0.050537109	0.000732422	0	44330	0	0	0
159	160	160	Category G	-0.21582031	0	1.0439453	0.28466797	0.14257813	-0.39599609	0	0	16/11/2017	16	11	2017	16:59:56	61196	0.555	16	59	56	0	0.059326172	3.4788574	-0.59399414	0.12133789	0.86499023	9.7910156	0.43579102	0	0	0	0	0	0	0	0	0	1.0563965	0.056396484	0.67871094	0.37817383	-0.12133789	0.17871094	0	44330	0	0	0
160	161	161	Category G	-0.57592773	0.2878418	0.70776367	0.27148438	0.16064453	-0.39379883	0	0	16/11/2017	16	11	2017	16:59:56	61196	0.666	16	59	56	0	0.059326172	3.4788574	-0.59155273	0.12207031	0.86474609	10.042725	0.22875977	0	0	0	0	0	0	0	0	0	1.0549316	0.054931641	0.33862305	0.015625	0.16552734	-0.15698242	0	44330	0	0	0
161	162	162	Category G	-0.49194336	0.26391602	0.98388672	0.27124023	0.14160156	-0.40209961	0	0	16/11/2017	16	11	2017	16:59:56	61196	0.777	16	59	56	0	0.059326172	3.4788574	-0.59106445	0.12060547	0.86401367	8.9541016	0.21118164	0	0	0	0	0	0	0	0	0	1.0539551	0.053955078	0.36206055	0.099121094	0.14306641	0.11962891	0	44330	0	0	0
162	163	163	Category G	-0.86376953	0.25195313	0.69580078	0.21630859	0.14990234	-0.42675781	0	0	16/11/2017	16	11	2017	16:59:56	61196	0.888	16	59	56	0	0.059326172	3.4788574	-0.58569336	0.12255859	0.86157227	6.6044922	0.34838867	0	0	0	0	0	0	0	0	0	1.0490723	0.049072266	0.57299805	-0.27783203	0.12915039	-0.16577148	0	44330	0	0	0
163	164	164	Category G	-0.3359375	0.17993164	0.94799805	0.18383789	0.13305664	-0.44750977	0	0	16/11/2017	16	11	2017	16:59:57	61197	0	16	59	57	0	0.059326172	3.4788574	-0.59057617	0.12255859	0.86547852	6.0131836	0.27368164	0	0	0	0	0	0	0	0	0	1.0549316	0.054931641	0.39453125	0.25463867	0.057128906	0.082275391	0	44330	0	0	0
164	165	165	Category G	-0.2878418	0.13183594	1.1398926	0.18481445	0.15527344	-0.44018555	0	0	16/11/2017	16	11	2017	16:59:57	61197	0.1	16	59	57	0	0.059326172	3.4788574	-0.58813477	0.12304688	0.86669922	5.6044922	0.40600586	0	0	0	0	0	0	0	0	0	1.0546875	0.0546875	0.58203125	0.30029297	0.008544922	0.27294922	0	44330	0	0	0
165	166	166	Category G	-0.51586914	0.13183594	0.95996094	0.046386719	0.17749023	-0.47119141	0	0	16/11/2017	16	11	2017	16:59:57	61197	0.2	16	59	57	0	0.059326172	3.4788574	-0.5871582	0.12182617	0.86621094	1.8625488	0.11816406	0	0	0	0	0	0	0	0	0	1.0534668	0.053466797	0.17504883	0.071289063	0.009765625	0.093505859	0	44330	0	0	0
166	167	167	Category G	-0.92382813	0.19189453	0.87597656	-0.0546875	0.2097168	-0.46386719	0	0	16/11/2017	16	11	2017	16:59:57	61197	0.3	16	59	57	0	0.059326172	3.4788574	-0.58178711	0.12060547	0.87133789	2.0097656	0.34912109	0	0	0	0	0	0	0	0	0	1.0549316	0.054931641	0.41748047	-0.34179688	0.071044922	0.004394531	0	44330	0	0	0
167	168	168	Category G	-0.26391602	0.059814453	0.98388672	0.047363281	0.19555664	-0.46386719	0	0	16/11/2017	16	11	2017	16:59:57	61197	0.4	16	59	57	0	0.059326172	3.4788574	-0.5793457	0.1184082	0.8684082	2.9533691	0.34082031	0	0	0	0	0	0	0	0	0	1.0507813	0.05078125	0.48950195	0.31542969	-0.05859375	0.11523438	0	44330	0	0	0
168	169	169	Category G	-0.19189453	0.26391602	0.89990234	0.27954102	0.17602539	-0.38330078	0	0	16/11/2017	16	11	2017	16:59:57	61197	0.5	16	59	57	0	0.059326172	3.4788574	-0.57763672	0.11450195	0.86791992	3.1296387	0.41479492	0	0	0	0	0	0	0	0	0	1.0488281	0.048828125	0.56713867	0.38574219	0.14916992	0.031738281	0	44330	0	0	0
169	170	170	Category G	-0.75585938	0.13183594	0.79199219	0.29614258	0.19067383	-0.35961914	0	0	16/11/2017	16	11	2017	16:59:57	61197	0.6	16	59	57	0	0.059326172	3.4788574	-0.57910156	0.11157227	0.87084961	4.2766113	0.19458008	0	0	0	0	0	0	0	0	0	1.052002	0.052001953	0.27563477	-0.17651367	0.020019531	-0.078857422	0	44330	0	0	0
170	171	171	Category G	-0.50390625	0.11987305	0.80395508	0.28710938	0.17016602	-0.3762207	0	0	16/11/2017	16	11	2017	16:59:57	61197	0.7	16	59	57	0	0.059326172	3.4788574	-0.57299805	0.1105957	0.87084961	6.3161621	0.096679688	0	0	0	0	0	0	0	0	0	1.0483398	0.048339844	0.14526367	0.069091797	0.009033203	-0.066894531	0	44330	0	0	0
171	172	172	Category G	-1.079834	0.20385742	1.0078125	0.24658203	0.19726563	-0.39428711	0	0	16/11/2017	16	11	2017	16:59:57	61197	0.8	16	59	57	0	0.059326172	3.4788574	-0.57788086	0.10595703	0.87207031	6.333252	0.52880859	0	0	0	0	0	0	0	0	0	1.0515137	0.051513672	0.73510742	-0.50170898	0.09765625	0.13549805	0	44330	0	0	0
172	173	173	Category G	-0.77978516	0.083984375	0.88793945	0.20727539	0.19360352	-0.41308594	0	0	16/11/2017	16	11	2017	16:59:57	61197	0.9	16	59	57	0	0.059326172	3.4788574	-0.57910156	0.10400391	0.87084961	3.6120605	0.20214844	0	0	0	0	0	0	0	0	0	1.0510254	0.051025391	0.23730469	-0.20043945	-0.020019531	0.016845703	0	44330	0	0	0
173	174	174	Category G	-0.50390625	0.16796875	0.65991211	0.25976563	0.20092773	-0.38037109	0	0	16/11/2017	16	11	2017	16:59:58	61198	0	16	59	58	0	0.059326172	3.4788574	-0.57910156	0.099609375	0.87182617	1.9384766	0.23486328	0	0	0	0	0	0	0	0	0	1.0512695	0.051269531	0.35546875	0.075195313	0.068115234	-0.21191406	0	44330	0	0	0
174	175	175	Category G	-0.52783203	0.13183594	0.76782227	0.35693359	0.14868164	-0.32299805	0	0	16/11/2017	16	11	2017	16:59:58	61198	0.1	16	59	58	0	0.059326172	3.4788574	-0.57910156	0.093261719	0.87182617	0.048583984	0.12231445	0	0	0	0	0	0	0	0	0	1.0507813	0.05078125	0.19384766	0.051269531	0.038330078	-0.10400391	0	44330	0	0	0
175	176	176	Category G	-0.77978516	0.39599609	0.80395508	0.35473633	0.13476563	-0.33251953	0	0	16/11/2017	16	11	2017	16:59:58	61198	0.2	16	59	58	0	0.059326172	3.4788574	-0.58569336	0.094482422	0.86645508	2.782959	0.36376953	0	0	0	0	0	0	0	0	0	1.0500488	0.050048828	0.55786133	-0.19384766	0.30126953	-0.0625	0	44330	0	0	0
176	177	177	Category G	-0.50390625	0.13183594	0.64794922	0.29199219	0.15429688	-0.37963867	0	0	16/11/2017	16	11	2017	16:59:58	61198	0.3	16	59	58	0	0.059326172	3.4788574	-0.58544922	0.091064453	0.8605957	5.8293457	0.23144531	0	0	0	0	0	0	0	0	0	1.0449219	0.044921875	0.33520508	0.081542969	0.040527344	-0.21264648	0	44330	0	0	0
177	178	178	Category G	-0.63598633	0.17993164	0.99584961	0.31225586	0.16503906	-0.3659668	0	0	16/11/2017	16	11	2017	16:59:58	61198	0.4	16	59	58	0	0.059326172	3.4788574	-0.58813477	0.083984375	0.85693359	7.1206055	0.17529297	0	0	0	0	0	0	0	0	0	1.0427246	0.042724609	0.2824707	-0.047607422	0.095703125	0.13867188	0	44330	0	0	0
178	179	179	Category G	-0.73193359	0.095947266	0.91186523	0.24414063	0.16455078	-0.41015625	0	0	16/11/2017	16	11	2017	16:59:58	61198	0.5	16	59	58	0	0.059326172	3.4788574	-0.60009766	0.078857422	0.85302734	7.0063477	0.14526367	0	0	0	0	0	0	0	0	0	1.0458984	0.045898438	0.20727539	-0.1315918	0.016845703	0.05859375	0	44330	0	0	0
179	180	180	Category G	-0.38378906	0.14379883	0.68383789	0.3269043	0.17480469	-0.34228516	0	0	16/11/2017	16	11	2017	16:59:58	61198	0.6	16	59	58	0	0.059326172	3.4788574	-0.60131836	0.073242188	0.84716797	5.3771973	0.28125	0	0	0	0	0	0	0	0	0	1.041748	0.041748047	0.45141602	0.2175293	0.0703125	-0.16333008	0	44330	0	0	0
180	181	181	Category G	-0.58789063	0.20385742	0.75585938	0.39038086	0.16088867	-0.28125	0	0	16/11/2017	16	11	2017	16:59:58	61198	0.7	16	59	58	0	0.059326172	3.4788574	-0.60961914	0.050292969	0.84399414	4.2724609	0.17822266	0	0	0	0	0	0	0	0	0	1.0422363	0.042236328	0.26318359	0.021728516	0.15332031	-0.088134766	0	44330	0	0	0
181	182	182	Category G	-0.53979492	0.16796875	0.86376953	0.32397461	0.14648438	-0.36523438	0	0	16/11/2017	16	11	2017	16:59:58	61198	0.8	16	59	58	0	0.059326172	3.4788574	-0.61450195	0.043945313	0.83666992	3.3806152	0.1472168	0	0	0	0	0	0	0	0	0	1.0390625	0.0390625	0.22583008	0.074707031	0.1237793	0.026855469	0	44330	0	0	0
182	183	183	Category G	-0.57592773	0.11987305	0.79199219	0.32543945	0.15136719	-0.35375977	0	0	16/11/2017	16	11	2017	16:59:58	61198	0.9	16	59	58	0	0.059326172	3.4788574	-0.61987305	0.033203125	0.82568359	1.458252	0.10253906	0	0	0	0	0	0	0	0	0	1.032959	0.032958984	0.16430664	0.043945313	0.086425781	-0.033691406	0	44330	0	0	0
183	184	184	Category G	-0.55175781	0.16796875	0.98388672	0.29443359	0.16552734	-0.37109375	0	0	16/11/2017	16	11	2017	16:59:59	61199	0	16	59	59	0	0.059326172	3.4788574	-0.63354492	0.000732422	0.83129883	0.54858398	0.24047852	0	0	0	0	0	0	0	0	0	1.045166	0.045166016	0.40136719	0.081787109	0.16699219	0.15234375	0	44330	0	0	0
184	185	185	Category G	-0.57592773	0.023925781	0.94799805	0.28369141	0.1875	-0.36987305	0	0	16/11/2017	16	11	2017	16:59:59	61199	0.1	16	59	59	0	0.059326172	3.4788574	-0.63769531	-0.002441406	0.82739258	3.4970703	0.13769531	0	0	0	0	0	0	0	0	0	1.0446777	0.044677734	0.20849609	0.061767578	0.026367188	0.12036133	0	44330	0	0	0
185	186	186	Category G	-0.49194336	0.011962891	0.73193359	0.29467773	0.20214844	-0.35327148	0	0	16/11/2017	16	11	2017	16:59:59	61199	0.2	16	59	59	0	0.059326172	3.4788574	-0.63891602	-0.010742188	0.8203125	4.3710938	0.1730957	0	0	0	0	0	0	0	0	0	1.0397949	0.039794922	0.25830078	0.14697266	0.022705078	-0.088378906	0	44330	0	0	0
186	187	187	Category G	-0.34790039	0.011962891	0.7199707	0.37182617	0.18579102	-0.28710938	0	0	16/11/2017	16	11	2017	16:59:59	61199	0.3	16	59	59	0	0.059326172	3.4788574	-0.65649414	-0.023681641	0.80761719	4.6164551	0.32275391	0	0	0	0	0	0	0	0	0	1.0410156	0.041015625	0.43188477	0.30859375	0.035644531	-0.087646484	0	44330	0	0	0
187	188	188	Category G	-0.56396484	0.31176758	0.89990234	0.3425293	0.17138672	-0.33618164	0	0	16/11/2017	16	11	2017	16:59:59	61199	0.4	16	59	59	0	0.059326172	3.4788574	-0.65820313	-0.026367188	0.79882813	4.9963379	0.36547852	0	0	0	0	0	0	0	0	0	1.0354004	0.035400391	0.53369141	0.094238281	0.33813477	0.10083008	0	44330	0	0	0
188	189	189	Category G	-0.70776367	0.035888672	0.73193359	0.32641602	0.14501953	-0.36010742	0	0	16/11/2017	16	11	2017	16:59:59	61199	0.5	16	59	59	0	0.059326172	3.4788574	-0.65844727	-0.035400391	0.79370117	5.5061035	0.10644531	0	0	0	0	0	0	0	0	0	1.0319824	0.031982422	0.18237305	-0.049072266	0.071289063	-0.061767578	0	44330	0	0	0
189	190	190	Category G	-0.83984375	0.23999023	0.94799805	0.32397461	0.18554688	-0.3371582	0	0	16/11/2017	16	11	2017	16:59:59	61199	0.6	16	59	59	0	0.059326172	3.4788574	-0.65991211	-0.041259766	0.78515625	4.8342285	0.37133789	0	0	0	0	0	0	0	0	0	1.0266113	0.026611328	0.6237793	-0.1796875	0.28125	0.16259766	0	44330	0	0	0
190	191	191	Category G	-0.21582031	-0.083984375	0.64794922	0.37402344	0.1875	-0.28710938	0	0	16/11/2017	16	11	2017	16:59:59	61199	0.7	16	59	59	0	0.059326172	3.4788574	-0.66064453	-0.043212891	0.78442383	3.1984863	0.46704102	0	0	0	0	0	0	0	0	0	1.0266113	0.026611328	0.62207031	0.44482422	-0.040527344	-0.13647461	0	44330	0	0	0
191	192	192	Category G	-0.76782227	0.15576172	0.76782227	0.40112305	0.18432617	-0.24707031	0	0	16/11/2017	16	11	2017	16:59:59	61199	0.8	16	59	59	0	0.059326172	3.4788574	-0.65966797	-0.045166016	0.78637695	3.3239746	0.22875977	0	0	0	0	0	0	0	0	0	1.0275879	0.027587891	0.32739258	-0.10791016	0.20092773	-0.018554688	0	44330	0	0	0
192	193	193	Category G	-0.6237793	0.023925781	0.70776367	0.38427734	0.15014648	-0.29858398	0	0	16/11/2017	16	11	2017	16:59:59	61199	0.9	16	59	59	0	0.059326172	3.4788574	-0.65649414	-0.044189453	0.78930664	3.4882813	0.11132813	0	0	0	0	0	0	0	0	0	1.0275879	0.027587891	0.18261719	0.032714844	0.068115234	-0.081542969	0	44330	0	0	0
193	194	194	Category G	-0.76782227	0.11987305	0.7199707	0.36987305	0.18164063	-0.28808594	0	0	16/11/2017	16	11	2017	17:00:00	61200	0	17	0	0	0	0.059326172	3.4788574	-0.65698242	-0.046630859	0.78857422	3.0048828	0.21142578	0	0	0	0	0	0	0	0	0	1.0275879	0.027587891	0.34594727	-0.1105957	0.16650391	-0.068603516	0	44330	0	0	0
194	195	195	Category G	-0.65991211	0.023925781	0.77978516	0.37841797	0.17211914	-0.28930664	0	0	16/11/2017	16	11	2017	17:00:00	61200	0.1	17	0	0	0	0.059326172	3.4788574	-0.65722656	-0.050537109	0.79077148	1.3474121	0.075439453	0	0	0	0	0	0	0	0	0	1.029541	0.029541016	0.088378906	-0.002441406	0.074462891	-0.010986328	0	44330	0	0	0
195	196	196	Category G	-0.56396484	0.059814453	0.69580078	0.35498047	0.19287109	-0.30541992	0	0	16/11/2017	16	11	2017	17:00:00	61200	0.2	17	0	0	0	0.059326172	3.4788574	-0.6472168	-0.053955078	0.78564453	0.41845703	0.16748047	0	0	0	0	0	0	0	0	0	1.0195313	0.01953125	0.28735352	0.083251953	0.11376953	-0.08984375	0	44330	0	0	0
196	197	197	Category G	-0.65991211	0.14379883	0.85180664	0.36694336	0.16674805	-0.3046875	0	0	16/11/2017	16	11	2017	17:00:00	61200	0.3	17	0	0	0	0.059326172	3.4788574	-0.64868164	-0.051513672	0.78613281	0.35595703	0.20629883	0	0	0	0	0	0	0	0	0	1.0205078	0.020507813	0.27197266	-0.010986328	0.1953125	0.065429688	0	44330	0	0	0
197	198	198	Category G	-0.58789063	0.11987305	0.77978516	0.34448242	0.16577148	-0.33007813	0	0	16/11/2017	16	11	2017	17:00:00	61200	0.4	17	0	0	0	0.059326172	3.4788574	-0.64624023	-0.052978516	0.78759766	0.21777344	0.18261719	0	0	0	0	0	0	0	0	0	1.0202637	0.020263672	0.23901367	0.058349609	0.17285156	-0.0078125	0	44330	0	0	0
198	199	199	Category G	-0.59985352	0.16796875	0.94799805	0.34057617	0.17089844	-0.33837891	0	0	16/11/2017	16	11	2017	17:00:00	61200	0.5	17	0	0	0	0.059326172	3.5094727	-0.63818359	-0.052490234	0.79052734	0.48339844	0.2734375	0	0	0	0	0	0	0	0	0	1.017334	0.017333984	0.41625977	0.038330078	0.22045898	0.15722656	0	44330	0	0	0
199	200	200	Category G	-0.55175781	0.047851563	0.85180664	0.3125	0.18676758	-0.34838867	0	0	16/11/2017	16	11	2017	17:00:00	61200	0.6	17	0	0	0	0.059326172	3.5094727	-0.63500977	-0.052490234	0.79125977	0.13305664	0.14379883	0	0	0	0	0	0	0	0	0	1.0158691	0.015869141	0.24414063	0.083251953	0.1003418	0.060302734	0	44330	0	0	0
200	201	201	Category G	-0.49194336	0	0.82788086	0.30541992	0.20092773	-0.34545898	0	0	16/11/2017	16	11	2017	17:00:00	61200	0.7	17	0	0	0	0.059326172	3.5094727	-0.63793945	-0.051269531	0.7878418	0.56079102	0.15991211	0	0	0	0	0	0	0	0	0	1.0151367	0.015136719	0.23730469	0.14599609	0.051269531	0.039794922	0	44330	0	0	0
201	202	202	Category G	-0.57592773	0.047851563	0.82788086	0.32446289	0.19360352	-0.33422852	0	0	16/11/2017	16	11	2017	17:00:00	61200	0.8	17	0	0	0	0.059326172	3.5094727	-0.63476563	-0.050537109	0.79345703	2.7595215	0.11987305	0	0	0	0	0	0	0	0	0	1.017334	0.017333984	0.19189453	0.058837891	0.098388672	0.034179688	0	44330	0	0	0
202	203	203	Category G	-0.58789063	0.13183594	0.86376953	0.34057617	0.16845703	-0.33227539	0	0	16/11/2017	16	11	2017	17:00:00	61200	0.9	17	0	0	0	0.059326172	3.5094727	-0.63720703	-0.051269531	0.79125977	5.6518555	0.203125	0	0	0	0	0	0	0	0	0	1.017334	0.017333984	0.30493164	0.049316406	0.18310547	0.072265625	0	44330	0	0	0
203	204	204	Category G	-0.59985352	0.095947266	0.83984375	0.33374023	0.17993164	-0.33618164	0	0	16/11/2017	16	11	2017	17:00:01	61201	0	17	0	1	0	0.059326172	3.5094727	-0.63842773	-0.052246094	0.79077148	9.395752	0.16088867	0	0	0	0	0	0	0	0	0	1.0175781	0.017578125	0.23583984	0.038574219	0.14819336	0.048828125	0	44330	0	0	0
204	205	205	Category G	-0.58789063	0.11987305	0.79199219	0.33691406	0.17480469	-0.33300781	0	0	16/11/2017	16	11	2017	17:00:01	61201	0.1	17	0	1	0	0.059326172	3.5094727	-0.63574219	-0.053222656	0.79614258	12.880615	0.1796875	0	0	0	0	0	0	0	0	0	1.0202637	0.020263672	0.2253418	0.047851563	0.1730957	-0.004150391	0	44330	0	0	0
205	206	206	Category M	-0.31176758	0.13183594	0.98388672	0.15820313	-0.25805664	-0.39916992	0	0	16/11/2017	16	11	2017	17:01:19	61279	0.7	17	1	19	0	0.059326172	3.4659668	-0.64990234	-0.049804688	0.79321289	15.452393	0.42871094	0	0	0	0	0	0	0	0	0	1.0266113	0.026611328	0.71044922	0.33813477	0.18164063	0.19042969	0	44330	0	0	0
206	207	207	Category M	-0.23999023	-0.035888672	0.73193359	0.20556641	-0.21899414	-0.41186523	0	0	16/11/2017	16	11	2017	17:01:19	61279	0.8	17	1	19	0	0.059326172	3.4659668	-0.64575195	-0.051269531	0.78857422	18.661621	0.41015625	0	0	0	0	0	0	0	0	0	1.020752	0.020751953	0.47802734	0.40576172	0.015380859	-0.056640625	0	44330	0	0	0
207	208	208	Category M	-0.44384766	0.035888672	0.86376953	0.21459961	-0.21679688	-0.40649414	0	0	16/11/2017	16	11	2017	17:01:19	61279	0.9	17	1	19	0	0.059326172	3.4659668	-0.64770508	-0.052490234	0.79199219	21.754395	0.23339844	0	0	0	0	0	0	0	0	0	1.0244141	0.024414063	0.36401367	0.20385742	0.088378906	0.071533203	0	44330	0	0	0
208	209	209	Category M	-0.46777344	0.15576172	1.0439453	0.23681641	-0.17358398	-0.41821289	0	0	16/11/2017	16	11	2017	17:01:20	61280	0	17	1	20	0	0.059326172	3.4659668	-0.65136719	-0.05078125	0.79052734	23.801025	0.37475586	0	0	0	0	0	0	0	0	0	1.0256348	0.025634766	0.64355469	0.18359375	0.20654297	0.25317383	0	44330	0	0	0
209	210	210	Category M	-0.32397461	0.083984375	0.92382813	0.32226563	-0.14819336	-0.37255859	0	0	16/11/2017	16	11	2017	17:01:20	61280	0.111	17	1	20	0	0.059326172	3.4659668	-0.66088867	-0.053466797	0.79248047	23.356201	0.38671875	0	0	0	0	0	0	0	0	0	1.0332031	0.033203125	0.60571289	0.33691406	0.13745117	0.13110352	0	44330	0	0	0
210	211	211	Category M	-0.69580078	-0.15576172	0.87597656	0.35595703	-0.1105957	-0.3527832	0	0	16/11/2017	16	11	2017	17:01:20	61280	0.222	17	1	20	0	0.059326172	3.4659668	-0.65332031	-0.055419922	0.79101563	21.099365	0.13793945	0	0	0	0	0	0	0	0	0	1.0275879	0.027587891	0.22729492	-0.042236328	-0.10009766	0.084716797	0	44330	0	0	0
211	212	212	Category M	-0.74389648	0.071777344	0.74389648	0.37402344	-0.050537109	-0.34960938	0	0	16/11/2017	16	11	2017	17:01:20	61280	0.333	17	1	20	0	0.059326172	3.4659668	-0.65991211	-0.053710938	0.79345703	16.580566	0.15893555	0	0	0	0	0	0	0	0	0	1.0334473	0.033447266	0.25927734	-0.083740234	0.12548828	-0.049560547	0	44330	0	0	0
212	213	213	Category M	-0.68383789	-0.2277832	0.92382813	0.40405273	-0.017578125	-0.31567383	0	0	16/11/2017	16	11	2017	17:01:20	61280	0.444	17	1	20	0	0.059326172	3.5255859	-0.65283203	-0.053955078	0.79052734	10.581055	0.22094727	0	0	0	0	0	0	0	0	0	1.0268555	0.026855469	0.33764648	-0.030761719	-0.17358398	0.13305664	0	44330	0	0	0
213	214	214	Category M	-0.56396484	-0.37182617	0.88793945	0.46411133	0.052978516	-0.22119141	0	0	16/11/2017	16	11	2017	17:01:20	61280	0.555	17	1	20	0	0.059326172	3.5255859	-0.65161133	-0.053955078	0.78955078	3.4042969	0.34375	0	0	0	0	0	0	0	0	0	1.0251465	0.025146484	0.50341797	0.087646484	-0.31762695	0.098144531	0	44330	0	0	0
214	215	215	Category M	-0.95996094	0.19189453	0.46777344	0.47753906	0.098632813	-0.17456055	0	0	16/11/2017	16	11	2017	17:01:20	61280	0.666	17	1	20	0	0.059326172	3.5255859	-0.64916992	-0.053710938	0.78881836	5.498291	0.50976563	0	0	0	0	0	0	0	0	0	1.0231934	0.023193359	0.87744141	-0.31054688	0.24560547	-0.32104492	0	44330	0	0	0
215	216	216	Category M	-0.7199707	-0.15576172	0.51586914	0.46459961	0.13378906	-0.16625977	0	0	16/11/2017	16	11	2017	17:01:20	61280	0.777	17	1	20	0	0.059326172	3.5255859	-0.65307617	-0.053466797	0.79248047	13.801514	0.30224609	0	0	0	0	0	0	0	0	0	1.0283203	0.028320313	0.44555664	-0.066650391	-0.10205078	-0.27661133	0	44330	0	0	0
216	217	217	Category M	-0.70776367	-0.57592773	0.61181641	0.46362305	0.12792969	-0.1887207	0	0	16/11/2017	16	11	2017	17:01:20	61280	0.888	17	1	20	0	0.059326172	3.5255859	-0.65307617	-0.056640625	0.79516602	21.595947	0.55297852	0	0	0	0	0	0	0	0	0	1.0305176	0.030517578	0.75683594	-0.054443359	-0.51904297	-0.18334961	0	44330	0	0	0
217	218	218	Category M	-1.3918457	-0.3359375	0.3359375	0.4675293	0.12426758	-0.1730957	0	0	16/11/2017	16	11	2017	17:01:21	61281	0	17	1	21	0	0.059326172	3.5255859	-0.6484375	-0.056640625	0.79467773	26.95874	0.91674805	0	0	0	0	0	0	0	0	0	1.0273438	0.02734375	1.4812012	-0.74316406	-0.27905273	-0.45874023	0	44330	0	0	0
218	219	219	Category M	-0.82788086	-0.3359375	0.47998047	0.46728516	0.14868164	-0.16601563	0	0	16/11/2017	16	11	2017	17:01:21	61281	0.09	17	1	21	0	0.059326172	3.5255859	-0.65161133	-0.055908203	0.79589844	30.777344	0.45751953	0	0	0	0	0	0	0	0	0	1.0302734	0.030273438	0.7722168	-0.17602539	-0.27978516	-0.31591797	0	44330	0	0	0
219	220	220	Category M	-1.3078613	-1.8239746	0.61181641	0.46069336	0.15942383	-0.15356445	0	0	16/11/2017	16	11	2017	17:01:21	61281	0.181	17	1	21	0	0.059326172	3.5255859	-0.64990234	-0.055908203	0.79467773	32.147461	1.8950195	0	0	0	0	0	0	0	0	0	1.0283203	0.028320313	2.6086426	-0.65771484	-1.7678223	-0.18286133	0	44330	0	0	0
220	221	221	Category M	-0.77978516	-0.47998047	0.49194336	0.46313477	0.14770508	-0.16601563	0	0	16/11/2017	16	11	2017	17:01:21	61281	0.272	17	1	21	0	0.059326172	3.5255859	-0.65649414	-0.055664063	0.79907227	30.108398	0.5378418	0	0	0	0	0	0	0	0	0	1.0356445	0.035644531	0.85424805	-0.12304688	-0.42407227	-0.30712891	0	44330	0	0	0
221	222	222	Category M	-0.65991211	-0.69580078	0.56396484	0.45629883	0.18676758	-0.1237793	0	0	16/11/2017	16	11	2017	17:01:21	61281	0.363	17	1	21	0	0.059326172	3.5255859	-0.65063477	-0.055175781	0.79614258	26.719482	0.68115234	0	0	0	0	0	0	0	0	0	1.0297852	0.029785156	0.88183594	-0.009033203	-0.64038086	-0.23217773	0	44330	0	0	0
222	223	223	Category M	-2.6638184	-2.4238281	1.2597656	0.45678711	0.17163086	-0.14135742	0	0	16/11/2017	16	11	2017	17:01:21	61281	0.454	17	1	21	0	0.059326172	3.5255859	-0.65649414	-0.056396484	0.79931641	21.960449	3.1374512	0	0	0	0	0	0	0	0	0	1.0361328	0.036132813	4.8347168	-2.0070801	-2.3671875	0.46020508	0	44330	0	0	0
223	224	224	Category M	-0.83984375	-0.41992188	0.45581055	0.46337891	0.18139648	-0.11157227	0	0	16/11/2017	16	11	2017	17:01:21	61281	0.545	17	1	21	0	0.059326172	3.5255859	-0.65380859	-0.058349609	0.80078125	17.113525	0.53320313	0	0	0	0	0	0	0	0	0	1.0354004	0.035400391	0.89233398	-0.18579102	-0.36132813	-0.3449707	0	44330	0	0	0
224	225	225	Category M	-0.76782227	-0.75585938	0.59985352	0.45239258	0.19628906	-0.13256836	0	0	16/11/2017	16	11	2017	17:01:21	61281	0.636	17	1	21	0	0.059326172	3.5255859	-0.65844727	-0.05859375	0.80322266	12.981445	0.734375	0	0	0	0	0	0	0	0	0	1.0402832	0.040283203	1.0097656	-0.10913086	-0.69702148	-0.20336914	0	44330	0	0	0
225	226	226	Category M	-1.7399902	-0.92382813	-0.035888672	0.45288086	0.1809082	-0.1394043	0	0	16/11/2017	16	11	2017	17:01:21	61281	0.727	17	1	21	0	0.059326172	3.5255859	-0.66040039	-0.057128906	0.80200195	9.0224609	1.6179199	0	0	0	0	0	0	0	0	0	1.0405273	0.040527344	2.7839355	-1.0793457	-0.86645508	-0.83789063	0	44330	0	0	0
226	227	227	Category M	-0.89990234	-0.37182617	0.26391602	0.45776367	0.19116211	-0.11865234	0	0	16/11/2017	16	11	2017	17:01:21	61281	0.818	17	1	21	0	0.059326172	3.5255859	-0.65795898	-0.056152344	0.80078125	5.7084961	0.66796875	0	0	0	0	0	0	0	0	0	1.0380859	0.038085938	1.0942383	-0.24169922	-0.31542969	-0.53686523	0	44330	0	0	0
227	228	228	Category M	-0.65991211	-0.74389648	0.55175781	0.45043945	0.20019531	-0.1328125	0	0	16/11/2017	16	11	2017	17:01:21	61281	0.909	17	1	21	0	0.059326172	3.5255859	-0.66357422	-0.055175781	0.80249023	4.1586914	0.73266602	0	0	0	0	0	0	0	0	0	1.0427246	0.042724609	0.94311523	0.003662109	-0.68847656	-0.25073242	0	44330	0	0	0
228	229	229	Category M	-0.95996094	-0.3359375	0.15576172	0.44897461	0.1875	-0.1472168	0	0	16/11/2017	16	11	2017	17:01:22	61282	0	17	1	22	0	0.059326172	3.5255859	-0.66333008	-0.056884766	0.80053711	1.0517578	0.76245117	0	0	0	0	0	0	0	0	0	1.0410156	0.041015625	1.2202148	-0.29638672	-0.27880859	-0.64477539	0	44330	0	0	0
229	230	230	Category M	-0.52783203	-0.059814453	0.56396484	0.45068359	0.18505859	-0.14404297	0	0	16/11/2017	16	11	2017	17:01:22	61282	0.1	17	1	22	0	0.059326172	3.5255859	-0.66235352	-0.054931641	0.80126953	3.3000488	0.27294922	0	0	0	0	0	0	0	0	0	1.0410156	0.041015625	0.37670898	0.13452148	-0.004638672	-0.23730469	0	44330	0	0	0
230	231	231	Category M	-0.63598633	-0.11987305	1.1518555	0.44750977	0.12792969	-0.21606445	0	0	16/11/2017	16	11	2017	17:01:22	61282	0.2	17	1	22	0	0.059326172	3.5255859	-0.66235352	-0.055175781	0.80126953	7.2595215	0.35742188	0	0	0	0	0	0	0	0	0	1.0410156	0.041015625	0.44165039	0.026367188	-0.064453125	0.3503418	0	44330	0	0	0
231	232	232	Category M	-0.47998047	0.083984375	1.1999512	0.36938477	0	-0.35742188	0	0	16/11/2017	16	11	2017	17:01:22	61282	0.3	17	1	22	0	0.059326172	3.5255859	-0.66723633	-0.054443359	0.8034668	10.745117	0.4597168	0	0	0	0	0	0	0	0	0	1.0458984	0.045898438	0.72216797	0.18725586	0.13842773	0.39624023	0	44330	0	0	0
232	233	233	Category M	-0.55175781	-0.047851563	0.81591797	0.32397461	-0.14599609	-0.37353516	0	0	16/11/2017	16	11	2017	17:01:22	61282	0.4	17	1	22	0	0.059326172	3.5255859	-0.66162109	-0.054931641	0.80102539	15.203369	0.11108398	0	0	0	0	0	0	0	0	0	1.0405273	0.040527344	0.13183594	0.10986328	0.007080078	0.014648438	0	44330	0	0	0
233	234	234	Category M	-0.37182617	-0.2277832	1.0197754	0.23828125	-0.18798828	-0.41235352	0	0	16/11/2017	16	11	2017	17:01:22	61282	0.5	17	1	22	0	0.059326172	3.5255859	-0.66870117	-0.053710938	0.80688477	20.643555	0.40454102	0	0	0	0	0	0	0	0	0	1.0493164	0.049316406	0.68334961	0.296875	-0.17382813	0.21264648	0	44330	0	0	0
234	235	235	Category M	-0.19189453	-0.059814453	0.74389648	0.24121094	-0.24707031	-0.37719727	0	0	16/11/2017	16	11	2017	17:01:22	61282	0.6	17	1	22	0	0.059326172	3.5255859	-0.66357422	-0.055664063	0.80810547	23.976807	0.47607422	0	0	0	0	0	0	0	0	0	1.0471191	0.047119141	0.54003906	0.47167969	-0.00390625	-0.064208984	0	44330	0	0	0
235	236	236	Category M	-0.40795898	0.27587891	0.86376953	0.21020508	-0.2175293	-0.40844727	0	0	16/11/2017	16	11	2017	17:01:22	61282	0.7	17	1	22	0	0.059326172	3.5255859	-0.66308594	-0.055908203	0.81054688	27.219727	0.421875	0	0	0	0	0	0	0	0	0	1.0488281	0.048828125	0.64013672	0.25512695	0.33178711	0.052978516	0	44330	0	0	0
236	237	237	Category M	-0.26391602	0.059814453	1.1757813	0.21508789	-0.18798828	-0.42456055	0	0	16/11/2017	16	11	2017	17:01:22	61282	0.8	17	1	22	0	0.059326172	3.5255859	-0.66357422	-0.055908203	0.8125	29.511719	0.55224609	0	0	0	0	0	0	0	0	0	1.0505371	0.050537109	0.87866211	0.3996582	0.11572266	0.36303711	0	44330	0	0	0
237	238	238	Category M	-0.27587891	0.20385742	1.0559082	0.26611328	-0.19213867	-0.39404297	0	0	16/11/2017	16	11	2017	17:01:22	61282	0.9	17	1	22	0	0.059326172	3.5255859	-0.66162109	-0.055908203	0.81347656	29.876221	0.52441406	0	0	0	0	0	0	0	0	0	1.0500488	0.050048828	0.88793945	0.38574219	0.25976563	0.2421875	0	44330	0	0	0
238	239	239	Category M	-0.26391602	0.16796875	0.92382813	0.26391602	-0.20263672	-0.39404297	0	0	16/11/2017	16	11	2017	17:01:23	61283	0	17	1	23	0	0.059326172	3.5255859	-0.66821289	-0.056884766	0.81469727	31.327148	0.4753418	0	0	0	0	0	0	0	0	0	1.0551758	0.055175781	0.73828125	0.40429688	0.22485352	0.10888672	0	44330	0	0	0
239	240	240	Category M	-0.45581055	0.095947266	0.77978516	0.26098633	-0.21240234	-0.38696289	0	0	16/11/2017	16	11	2017	17:01:23	61283	0.1	17	1	23	0	0.059326172	3.5255859	-0.66186523	-0.057617188	0.80957031	31.599609	0.25878906	0	0	0	0	0	0	0	0	0	1.0473633	0.047363281	0.38964844	0.20605469	0.15356445	-0.029785156	0	44330	0	0	0
240	241	241	Category M	-0.32397461	0.3359375	1.1518555	0.26782227	-0.20776367	-0.38793945	0	0	16/11/2017	16	11	2017	17:01:23	61283	0.2	17	1	23	0	0.059326172	3.5255859	-0.66625977	-0.054443359	0.81298828	28.867676	0.62011719	0	0	0	0	0	0	0	0	0	1.0527344	0.052734375	1.0715332	0.34228516	0.39038086	0.33862305	0	44330	0	0	0
241	242	242	Category G	-0.68383789	0.20385742	0.81591797	0.13378906	0.13720703	-0.47241211	0	0	16/11/2017	16	11	2017	20:44:50	74690	0.3	20	44	50	0	0.060058594	3.4740234	-0.66479492	-0.056152344	0.81225586	22.928711	0.26074219	0	0	0	0	0	0	0	0	0	1.0512695	0.051269531	0.2824707	-0.018798828	0.26000977	0.003417969	0	44330	0	0	0
242	243	243	Category G	-0.94799805	0.17993164	0.64794922	0.044189453	0.16943359	-0.47827148	0	0	16/11/2017	16	11	2017	20:44:50	74690	0.4	20	44	50	0	0.060058594	3.4740234	-0.6640625	-0.057861328	0.81298828	15.594727	0.40551758	0	0	0	0	0	0	0	0	0	1.0515137	0.051513672	0.68676758	-0.28369141	0.23779297	-0.16503906	0	44330	0	0	0
243	244	244	Category G	-0.13183594	0.095947266	1.3798828	0.26831055	0.083740234	-0.42919922	0	0	16/11/2017	16	11	2017	20:44:50	74690	0.5	20	44	50	0	0.060058594	3.4740234	-0.6640625	-0.058837891	0.81616211	5.7312012	0.79052734	0	0	0	0	0	0	0	0	0	1.0539551	0.053955078	1.2507324	0.53222656	0.15478516	0.56347656	0	44330	0	0	0
244	245	245	Category G	-1.4279785	0.41992188	0.89990234	0.24658203	0.12719727	-0.42675781	0	0	16/11/2017	16	11	2017	20:44:50	74690	0.6	20	44	50	0	0.060058594	3.4740234	-0.66723633	-0.059082031	0.81958008	6.4943848	0.90234375	0	0	0	0	0	0	0	0	0	1.0583496	0.058349609	1.3198242	-0.76074219	0.47900391	0.080078125	0	44330	0	0	0
245	246	246	Category G	-0.17993164	0.011962891	0.59985352	0.24511719	0.16235352	-0.41113281	0	0	16/11/2017	16	11	2017	20:44:50	74690	0.7	20	44	50	0	0.060058594	3.4740234	-0.66503906	-0.060302734	0.8190918	16.75708	0.53735352	0	0	0	0	0	0	0	0	0	1.0568848	0.056884766	0.77709961	0.48510742	0.072265625	-0.21923828	0	44330	0	0	0
246	247	247	Category G	-1.0678711	0.083984375	1.1398926	0.34277344	0.12011719	-0.36450195	0	0	16/11/2017	16	11	2017	20:44:50	74690	0.8	20	44	50	0	0.060058594	3.4740234	-0.66357422	-0.061035156	0.81640625	25.268555	0.53735352	0	0	0	0	0	0	0	0	0	1.0539551	0.053955078	0.87255859	-0.40405273	0.14501953	0.32324219	0	44330	0	0	0
247	248	248	Category G	-0.56396484	0.20385742	0.87597656	0.14282227	0.15258789	-0.46362305	0	0	16/11/2017	16	11	2017	20:44:50	74690	0.9	20	44	50	0	0.060058594	3.4740234	-0.66870117	-0.059814453	0.82080078	32.219727	0.28881836	0	0	0	0	0	0	0	0	0	1.0605469	0.060546875	0.42333984	0.10473633	0.26367188	0.054931641	0	44330	0	0	0
248	249	249	Category G	-0.94799805	0.047851563	1.0439453	0.24121094	0.14672852	-0.42480469	0	0	16/11/2017	16	11	2017	20:44:51	74691	0	20	44	51	0	0.060058594	3.4740234	-0.66796875	-0.059570313	0.8215332	36.917725	0.37304688	0	0	0	0	0	0	0	0	0	1.0605469	0.060546875	0.609375	-0.27978516	0.10742188	0.22216797	0	44330	0	0	0
249	250	250	Category G	-0.15576172	-0.023925781	0.68383789	0.2109375	0.15087891	-0.4362793	0	0	16/11/2017	16	11	2017	20:44:51	74691	0.1	20	44	51	0	0.060058594	3.4740234	-0.66357422	-0.061279297	0.82104492	36.743164	0.52734375	0	0	0	0	0	0	0	0	0	1.0576172	0.057617188	0.68261719	0.5078125	0.037353516	-0.13720703	0	44330	0	0	0
250	251	251	Category G	-1.0319824	0.25195313	1.0078125	0.31640625	0.125	-0.3815918	0	0	16/11/2017	16	11	2017	20:44:51	74691	0.2	20	44	51	0	0.060058594	3.4740234	-0.66186523	-0.062255859	0.82226563	31.549072	0.51953125	0	0	0	0	0	0	0	0	0	1.0576172	0.057617188	0.86938477	-0.36987305	0.31420898	0.18530273	0	44330	0	0	0
251	252	252	Category G	-0.51586914	0.19189453	0.76782227	0.18139648	0.14941406	-0.44946289	0	0	16/11/2017	16	11	2017	20:44:51	74691	0.3	20	44	51	0	0.060058594	3.4740234	-0.65551758	-0.059326172	0.82421875	26.28833	0.29296875	0	0	0	0	0	0	0	0	0	1.0549316	0.054931641	0.44750977	0.13964844	0.2512207	-0.056396484	0	44330	0	0	0
252	253	253	Category G	-0.671875	0.083984375	0.81591797	0.2409668	0.13647461	-0.4309082	0	0	16/11/2017	16	11	2017	20:44:51	74691	0.4	20	44	51	0	0.060058594	3.4740234	-0.6484375	-0.059326172	0.82763672	20.804688	0.14575195	0	0	0	0	0	0	0	0	0	1.0532227	0.053222656	0.17871094	-0.023193359	0.14331055	-0.01171875	0	44330	0	0	0
253	254	254	Category G	-0.32397461	0.17993164	0.58789063	0.23828125	0.13452148	-0.42895508	0	0	16/11/2017	16	11	2017	20:44:51	74691	0.5	20	44	51	0	0.060058594	3.4740234	-0.64208984	-0.055908203	0.82885742	15.788818	0.46362305	0	0	0	0	0	0	0	0	0	1.0500488	0.050048828	0.79516602	0.31811523	0.23583984	-0.2409668	0	44330	0	0	0
254	255	255	Category G	-0.82788086	0.15576172	1.0559082	0.23144531	0.084228516	-0.44677734	0	0	16/11/2017	16	11	2017	20:44:51	74691	0.6	20	44	51	0	0.060058594	3.4740234	-0.63720703	-0.050292969	0.83032227	10.052979	0.35986328	0	0	0	0	0	0	0	0	0	1.0478516	0.047851563	0.62207031	-0.19042969	0.20605469	0.2253418	0	44330	0	0	0
255	256	256	Category G	-0.79199219	0.13183594	1.0197754	0.16088867	0.14672852	-0.45751953	0	0	16/11/2017	16	11	2017	20:44:51	74691	0.7	20	44	51	0	0.060058594	3.4740234	-0.62744141	-0.052490234	0.83740234	6.1025391	0.30688477	0	0	0	0	0	0	0	0	0	1.0478516	0.047851563	0.53100586	-0.16430664	0.18432617	0.18212891	0	44330	0	0	0
256	257	257	Category G	-0.13183594	0.13183594	0.6237793	0.22998047	0.1394043	-0.4309082	0	0	16/11/2017	16	11	2017	20:44:51	74691	0.8	20	44	51	0	0.060058594	3.4740234	-0.62084961	-0.050292969	0.84399414	3.1154785	0.56640625	0	0	0	0	0	0	0	0	0	1.0488281	0.048828125	0.89160156	0.48901367	0.18212891	-0.22021484	0	44330	0	0	0
257	258	258	Category G	-0.87597656	0.25195313	1.0917969	0.33569336	0.16430664	-0.34960938	0	0	16/11/2017	16	11	2017	20:44:51	74691	0.9	20	44	51	0	0.060058594	3.3902344	-0.61376953	-0.042724609	0.84912109	0.61962891	0.46289063	0	0	0	0	0	0	0	0	0	1.048584	0.048583984	0.79931641	-0.26196289	0.29467773	0.24243164	0	44330	0	0	0
258	259	259	Category G	-0.59985352	0.083984375	0.81591797	0.14477539	0.14672852	-0.46362305	0	0	16/11/2017	16	11	2017	20:44:52	74692	0	20	44	52	0	0.060058594	3.3902344	-0.59863281	-0.038085938	0.85791016	1.6315918	0.12915039	0	0	0	0	0	0	0	0	0	1.046875	0.046875	0.16552734	-0.000976563	0.12207031	-0.041992188	0	44330	0	0	0
259	260	260	Category G	-0.91186523	0.16796875	1.0197754	0.21972656	0.13134766	-0.43701172	0	0	16/11/2017	16	11	2017	20:44:52	74692	0.1	20	44	52	0	0.060058594	3.3902344	-0.59057617	-0.032958984	0.86499023	2.7226563	0.40917969	0	0	0	0	0	0	0	0	0	1.0478516	0.047851563	0.67675781	-0.32104492	0.20092773	0.15454102	0	44330	0	0	0
260	261	261	Category G	-0.11987305	0.23999023	0.52783203	0.26635742	0.1472168	-0.41333008	0	0	16/11/2017	16	11	2017	20:44:52	74692	0.2	20	44	52	0	0.060058594	3.3902344	-0.57641602	-0.009033203	0.86987305	0.81689453	0.62255859	0	0	0	0	0	0	0	0	0	1.043457	0.043457031	1.0478516	0.45654297	0.24902344	-0.34204102	0	44330	0	0	0
261	262	262	Category G	-1.0197754	0.083984375	1.1279297	0.22363281	0.16137695	-0.42773438	0	0	16/11/2017	16	11	2017	20:44:52	74692	0.3	20	44	52	0	0.060058594	3.3902344	-0.5690918	-0.001953125	0.87646484	0.80737305	0.52294922	0	0	0	0	0	0	0	0	0	1.045166	0.045166016	0.7878418	-0.45043945	0.0859375	0.2512207	0	44330	0	0	0
262	263	263	Category G	-0.34790039	-0.035888672	0.89990234	0.12695313	0.125	-0.47753906	0	0	16/11/2017	16	11	2017	20:44:52	74692	0.4	20	44	52	0	0.060058594	3.3902344	-0.56298828	0.007080078	0.88208008	1.4831543	0.22021484	0	0	0	0	0	0	0	0	0	1.0463867	0.046386719	0.27612305	0.21508789	-0.04296875	0.017578125	0	44330	0	0	0
263	264	264	Category G	-0.92382813	0.14379883	1.1757813	0.14208984	0.12695313	-0.47045898	0	0	16/11/2017	16	11	2017	20:44:52	74692	0.5	20	44	52	0	0.060058594	3.3902344	-0.53222656	0.037841797	0.87939453	2.3620605	0.50219727	0	0	0	0	0	0	0	0	0	1.0285645	0.028564453	0.79370117	-0.39135742	0.10571289	0.29614258	0	44330	0	0	0
264	265	265	Category G	-0.73193359	0.13183594	0.85180664	0.080810547	0.13989258	-0.48168945	0	0	16/11/2017	16	11	2017	20:44:52	74692	0.6	20	44	52	0	0.060058594	3.3902344	-0.52392578	0.043457031	0.88623047	3.3972168	0.22827148	0	0	0	0	0	0	0	0	0	1.0305176	0.030517578	0.33056641	-0.20776367	0.088134766	-0.034423828	0	44330	0	0	0
265	266	266	Category G	-0.29980469	0.095947266	0.63598633	0.23388672	0.13354492	-0.43310547	0	0	16/11/2017	16	11	2017	20:44:52	74692	0.7	20	44	52	0	0.060058594	3.3902344	-0.5168457	0.053466797	0.89160156	3.0429688	0.33789063	0	0	0	0	0	0	0	0	0	1.0319824	0.031982422	0.51489258	0.21704102	0.042236328	-0.25561523	0	44330	0	0	0
266	267	267	Category G	-0.80395508	0.083984375	0.85180664	0.28491211	0.11108398	-0.41162109	0	0	16/11/2017	16	11	2017	20:44:52	74692	0.8	20	44	52	0	0.060058594	3.3902344	-0.49755859	0.066162109	0.90478516	1.1447754	0.3112793	0	0	0	0	0	0	0	0	0	1.034668	0.034667969	0.37695313	-0.30615234	0.017578125	-0.052978516	0	44330	0	0	0
267	268	268	Category G	-0.52783203	0.17993164	0.74389648	0.19262695	0.1340332	-0.45654297	0	0	16/11/2017	16	11	2017	20:44:52	74692	0.9	20	44	52	0	0.060058594	3.3902344	-0.48852539	0.071289063	0.9140625	0.90405273	0.20556641	0	0	0	0	0	0	0	0	0	1.0390625	0.0390625	0.31787109	-0.0390625	0.10839844	-0.17016602	0	44330	0	0	0
268	269	269	Category G	-0.64794922	0.19189453	0.79199219	0.21948242	0.13476563	-0.43920898	0	0	16/11/2017	16	11	2017	20:44:53	74693	0	20	44	53	0	0.060058594	3.3902344	-0.48242188	0.081542969	0.92016602	0.44580078	0.23632813	0	0	0	0	0	0	0	0	0	1.0422363	0.042236328	0.40380859	-0.1652832	0.11010742	-0.12817383	0	44330	0	0	0
269	270	270	Category G	-0.83984375	0.2277832	0.94799805	0.15356445	0.1472168	-0.46289063	0	0	16/11/2017	16	11	2017	20:44:53	74693	0.1	20	44	53	0	0.060058594	3.3902344	-0.47265625	0.086914063	0.9309082	0.54858398	0.39331055	0	0	0	0	0	0	0	0	0	1.0478516	0.047851563	0.5246582	-0.36694336	0.140625	0.016845703	0	44330	0	0	0
270	271	271	Category G	-0.59985352	-0.023925781	0.82788086	0.18896484	0.12255859	-0.45898438	0	0	16/11/2017	16	11	2017	20:44:53	74693	0.2	20	44	53	0	0.060058594	3.3902344	-0.46826172	0.087890625	0.9362793	0.5925293	0.20385742	0	0	0	0	0	0	0	0	0	1.0507813	0.05078125	0.35180664	-0.13134766	-0.11181641	-0.10839844	0	44330	0	0	0
271	272	272	Category G	-0.31176758	0.10791016	0.57592773	0.25512695	0.11767578	-0.42285156	0	0	16/11/2017	16	11	2017	20:44:53	74693	0.3	20	44	53	0	0.060058594	3.3902344	-0.46264648	0.090332031	0.93457031	0.76025391	0.3894043	0	0	0	0	0	0	0	0	0	1.046875	0.046875	0.52709961	0.15087891	0.017333984	-0.35864258	0	44330	0	0	0
272	273	273	Category G	-1.1879883	0.11987305	1.1757813	0.13745117	0.171875	-0.45458984	0	0	16/11/2017	16	11	2017	20:44:53	74693	0.4	20	44	53	0	0.060058594	3.3902344	-0.45898438	0.08984375	0.93237305	1.4240723	0.76879883	0	0	0	0	0	0	0	0	0	1.0432129	0.043212891	1.0019531	-0.72875977	0.029785156	0.24316406	0	44330	0	0	0
273	274	274	Category G	-0.35986328	-0.035888672	0.81591797	0.12280273	0.11572266	-0.47949219	0	0	16/11/2017	16	11	2017	20:44:53	74693	0.5	20	44	53	0	0.060058594	3.3902344	-0.45458984	0.091552734	0.93481445	3.2988281	0.19848633	0	0	0	0	0	0	0	0	0	1.043457	0.043457031	0.34130859	0.094726563	-0.12744141	-0.11889648	0	44330	0	0	0
274	275	275	Category G	-0.6237793	0	0.98388672	0.1418457	0.11035156	-0.47875977	0	0	16/11/2017	16	11	2017	20:44:53	74693	0.6	20	44	53	0	0.060058594	3.3902344	-0.45239258	0.094970703	0.93481445	2.4641113	0.2019043	0	0	0	0	0	0	0	0	0	1.0427246	0.042724609	0.31518555	-0.17114258	-0.094970703	0.048828125	0	44330	0	0	0
275	276	276	Category G	-0.59985352	0.059814453	0.85180664	0.047363281	0.13525391	-0.49194336	0	0	16/11/2017	16	11	2017	20:44:53	74693	0.7	20	44	53	0	0.060058594	3.3902344	-0.45239258	0.096435547	0.93847656	1.8972168	0.17480469	0	0	0	0	0	0	0	0	0	1.0463867	0.046386719	0.27050781	-0.1472168	-0.036621094	-0.086669922	0	44330	0	0	0
276	277	277	Category G	-0.50390625	0.14379883	0.92382813	0.041992188	0.13110352	-0.48901367	0	0	16/11/2017	16	11	2017	20:44:53	74693	0.8	20	44	53	0	0.060058594	3.3902344	-0.45068359	0.095458984	0.93969727	3.5910645	0.073242188	0	0	0	0	0	0	0	0	0	1.0466309	0.046630859	0.1171875	-0.052978516	0.048095703	-0.015869141	0	44330	0	0	0
277	278	278	Category G	-1.1159668	0.047851563	0.87597656	0.10351563	0.12988281	-0.47558594	0	0	16/11/2017	16	11	2017	20:44:53	74693	0.9	20	44	53	0	0.060058594	3.3902344	-0.45166016	0.097167969	0.93652344	3.0515137	0.66870117	0	0	0	0	0	0	0	0	0	1.0441895	0.044189453	0.77441406	-0.6640625	-0.049316406	-0.060546875	0	44330	0	0	0
278	279	279	Category G	-0.095947266	0.10791016	0.53979492	0.19311523	0.079589844	-0.46435547	0	0	16/11/2017	16	11	2017	20:44:54	74694	0	20	44	54	0	0.060058594	3.3902344	-0.45703125	0.098144531	0.93676758	1.6965332	0.53686523	0	0	0	0	0	0	0	0	0	1.046875	0.046875	0.76782227	0.36108398	0.009521484	-0.39697266	0	44330	0	0	0
279	280	280	Category G	-0.91186523	0.29980469	1.1279297	0.23535156	0.14355469	-0.4309082	0	0	16/11/2017	16	11	2017	20:44:54	74694	0.1	20	44	54	0	0.060058594	3.3902344	-0.45727539	0.09765625	0.93286133	2.4814453	0.53417969	0	0	0	0	0	0	0	0	0	1.043457	0.043457031	0.85131836	-0.4543457	0.2019043	0.19482422	0	44330	0	0	0
280	281	281	Category G	-0.35986328	-0.13183594	0.76782227	0.044921875	0.10961914	-0.49536133	0	0	16/11/2017	16	11	2017	20:44:54	74694	0.2	20	44	54	0	0.060058594	3.3902344	-0.45849609	0.098632813	0.93579102	3.5717773	0.30200195	0	0	0	0	0	0	0	0	0	1.046875	0.046875	0.49731445	0.098632813	-0.23046875	-0.16796875	0	44330	0	0	0
281	282	282	Category G	-0.52783203	-0.095947266	0.88793945	0.17651367	0.094970703	-0.46923828	0	0	16/11/2017	16	11	2017	20:44:54	74694	0.3	20	44	54	0	0.060058594	3.3902344	-0.46264648	0.09765625	0.93481445	2.8125	0.20947266	0	0	0	0	0	0	0	0	0	1.0476074	0.047607422	0.30541992	-0.064941406	-0.19360352	-0.046875	0	44330	0	0	0
282	283	283	Category G	-0.58789063	0.059814453	1.1159668	0.011474609	0.1003418	-0.4987793	0	0	16/11/2017	16	11	2017	20:44:54	74694	0.4	20	44	54	0	0.060058594	3.3902344	-0.46606445	0.096923828	0.93432617	1.3193359	0.22143555	0	0	0	0	0	0	0	0	0	1.048584	0.048583984	0.34033203	-0.12158203	-0.037109375	0.18139648	0	44330	0	0	0
283	284	284	Category G	-0.83984375	0.083984375	1.1037598	0.10058594	0.11254883	-0.48168945	0	0	16/11/2017	16	11	2017	20:44:54	74694	0.5	20	44	54	0	0.060058594	3.3902344	-0.45874023	0.093994141	0.93725586	2.5493164	0.41577148	0	0	0	0	0	0	0	0	0	1.0478516	0.047851563	0.55737305	-0.38085938	-0.010009766	0.16625977	0	44330	0	0	0
284	285	285	Category G	-0.41992188	0.011962891	0.76782227	0.11547852	0.10302734	-0.48193359	0	0	16/11/2017	16	11	2017	20:44:54	74694	0.6	20	44	54	0	0.060058594	3.3902344	-0.4621582	0.094482422	0.92724609	3.5002441	0.18457031	0	0	0	0	0	0	0	0	0	1.0405273	0.040527344	0.28466797	0.042236328	-0.082519531	-0.15942383	0	44330	0	0	0
285	286	286	Category G	-0.20385742	0.071777344	0.75585938	0.14282227	0.084472656	-0.47998047	0	0	16/11/2017	16	11	2017	20:44:54	74694	0.7	20	44	54	0	0.060058594	3.3902344	-0.45263672	0.088134766	0.92578125	3.2556152	0.30175781	0	0	0	0	0	0	0	0	0	1.0344238	0.034423828	0.43530273	0.2487793	-0.016357422	-0.16992188	0	44330	0	0	0
286	287	287	Category G	-0.63598633	0.071777344	1.0917969	0.0078125	0.093505859	-0.50170898	0	0	16/11/2017	16	11	2017	20:44:54	74694	0.8	20	44	54	0	0.060058594	3.3902344	-0.4543457	0.0859375	0.92993164	7.2624512	0.2434082	0	0	0	0	0	0	0	0	0	1.0385742	0.038574219	0.35742188	-0.18139648	-0.014160156	0.16162109	0	44330	0	0	0
287	288	288	Category G	-0.39599609	0.059814453	0.92382813	-0.18798828	0.12426758	-0.47509766	0	0	16/11/2017	16	11	2017	20:44:54	74694	0.9	20	44	54	0	0.060058594	3.3902344	-0.45019531	0.086425781	0.92773438	19.173584	0.060546875	0	0	0	0	0	0	0	0	0	1.0349121	0.034912109	0.084960938	0.054199219	-0.026611328	-0.00390625	0	44330	0	0	0
288	289	289	Category G	-0.11987305	0.011962891	0.99584961	-0.12817383	0.11816406	-0.48779297	0	0	16/11/2017	16	11	2017	20:44:55	74695	0	20	44	55	0	0.060058594	3.3902344	-0.44921875	0.086181641	0.92773438	31.522705	0.34448242	0	0	0	0	0	0	0	0	0	1.0344238	0.034423828	0.47192383	0.3293457	-0.07421875	0.067871094	0	44330	0	0	0
289	290	290	Category G	-0.17993164	0.011962891	1.0319824	-0.12646484	0.10498047	-0.48925781	0	0	16/11/2017	16	11	2017	20:44:55	74695	0.1	20	44	55	0	0.060058594	3.3902344	-0.44238281	0.085205078	0.921875	43.929199	0.29394531	0	0	0	0	0	0	0	0	0	1.026123	0.026123047	0.44580078	0.26245117	-0.073242188	0.10986328	0	44330	0	0	0
290	291	291	Category L	-0.17993164	0.071777344	1.0319824	-0.13793945	0.11352539	-0.48608398	0	0	16/11/2017	16	11	2017	20:44:55	74695	0.199	20	44	55	0	0.060058594	3.3902344	-0.44311523	0.0859375	0.92333984	57.662354	0.28515625	0	0	0	0	0	0	0	0	0	1.027832	0.027832031	0.38598633	0.26318359	-0.014160156	0.10839844	0	44330	0	0	0
291	292	292	Category L	-0.17993164	0.071777344	1.0197754	-0.1315918	0.1105957	-0.48608398	0	0	16/11/2017	16	11	2017	20:44:55	74695	0.3	20	44	55	0	0.060058594	3.3902344	-0.4387207	0.083007813	0.92236328	70.320557	0.27661133	0	0	0	0	0	0	0	0	0	1.0246582	0.024658203	0.36743164	0.25878906	-0.011230469	0.097167969	0	44330	0	0	0
292	293	293	Category L	-0.17993164	0.047851563	1.0197754	-0.13037109	0.10839844	-0.48706055	0	0	16/11/2017	16	11	2017	20:44:55	74695	0.4	20	44	55	0	0.060058594	3.3902344	-0.43847656	0.081054688	0.92529297	78.435791	0.27734375	0	0	0	0	0	0	0	0	0	1.0270996	0.027099609	0.38647461	0.25854492	-0.033203125	0.094238281	0	44330	0	0	0
293	294	294	Category L	-0.17993164	0.071777344	0.99584961	-0.13085938	0.1159668	-0.4831543	0	0	16/11/2017	16	11	2017	20:44:55	74695	0.5	20	44	55	0	0.060058594	3.3902344	-0.43652344	0.081298828	0.92724609	80.057861	0.26586914	0	0	0	0	0	0	0	0	0	1.0280762	0.028076172	0.33496094	0.2565918	-0.009521484	0.068359375	0	44330	0	0	0
294	295	295	Category L	-0.17993164	0.023925781	1.0319824	-0.13427734	0.11743164	-0.48803711	0	0	16/11/2017	16	11	2017	20:44:55	74695	0.6	20	44	55	0	0.060058594	3.3902344	-0.44189453	0.081298828	0.92919922	83.112793	0.28735352	0	0	0	0	0	0	0	0	0	1.0322266	0.032226563	0.42211914	0.26196289	-0.057373047	0.10253906	0	44330	0	0	0
295	296	296	Category L	-0.17993164	0.011962891	1.0439453	-0.12988281	0.11914063	-0.48583984	0	0	16/11/2017	16	11	2017	20:44:55	74695	0.7	20	44	55	0	0.059814453	3.4514648	-0.43774414	0.081054688	0.92602539	84.332275	0.29174805	0	0	0	0	0	0	0	0	0	1.0275879	0.027587891	0.44482422	0.2578125	-0.069091797	0.11767578	0	44330	0	0	0
296	297	297	Category L	-0.14379883	0.023925781	1.0319824	-0.12426758	0.11157227	-0.48486328	0	0	16/11/2017	16	11	2017	20:44:55	74695	0.8	20	44	55	0	0.059814453	3.4514648	-0.43603516	0.081542969	0.92382813	82.129639	0.31689453	0	0	0	0	0	0	0	0	0	1.0246582	0.024658203	0.45800781	0.29223633	-0.057617188	0.10791016	0	44330	0	0	0
297	298	298	Category L	-0.17993164	0.035888672	1.0319824	-0.13330078	0.11499023	-0.48706055	0	0	16/11/2017	16	11	2017	20:44:55	74695	0.9	20	44	55	0	0.059814453	3.4514648	-0.44360352	0.081787109	0.92578125	75.588135	0.2878418	0	0	0	0	0	0	0	0	0	1.0297852	0.029785156	0.41577148	0.26367188	-0.045898438	0.10595703	0	44330	0	0	0
298	299	299	Category L	-0.19189453	0.071777344	1.0439453	-0.12597656	0.11401367	-0.48925781	0	0	16/11/2017	16	11	2017	20:44:56	74696	0	20	44	56	0	0.059814453	3.4514648	-0.44067383	0.081054688	0.92480469	66.114014	0.27587891	0	0	0	0	0	0	0	0	0	1.0275879	0.027587891	0.37695313	0.2487793	-0.009277344	0.11889648	0	44330	0	0	0
299	300	300	Category L	-0.17993164	0.095947266	0.99584961	-0.12890625	0.11010742	-0.48706055	0	0	16/11/2017	16	11	2017	20:44:56	74696	0.1	20	44	56	0	0.059814453	3.4514648	-0.44091797	0.082519531	0.92260742	52.069824	0.27124023	0	0	0	0	0	0	0	0	0	1.026123	0.026123047	0.34741211	0.26098633	0.013183594	0.072998047	0	44330	0	0	0
300	301	301	Category L	-0.17993164	0.083984375	1.0319824	-0.13378906	0.10766602	-0.49023438	0	0	16/11/2017	16	11	2017	20:44:56	74696	0.2	20	44	56	0	0.059814453	3.4514648	-0.4362793	0.081298828	0.91992188	34.433594	0.27978516	0	0	0	0	0	0	0	0	0	1.0214844	0.021484375	0.37060547	0.25634766	0.002441406	0.11181641	0	44330	0	0	0
301	302	302	Category L	-0.17993164	0.059814453	1.0078125	-0.12719727	0.098388672	-0.48925781	0	0	16/11/2017	16	11	2017	20:44:56	74696	0.3	20	44	56	0	0.059814453	3.4514648	-0.44433594	0.081298828	0.92382813	18.577148	0.27807617	0	0	0	0	0	0	0	0	0	1.0283203	0.028320313	0.36962891	0.2644043	-0.021484375	0.083740234	0	44330	0	0	0
302	303	303	Category L	-0.19189453	0.023925781	1.0439453	-0.1340332	0.10571289	-0.49023438	0	0	16/11/2017	16	11	2017	20:44:56	74696	0.4	20	44	56	0	0.059814453	3.4514648	-0.43798828	0.082763672	0.91821289	7.657959	0.2824707	0	0	0	0	0	0	0	0	0	1.020752	0.020751953	0.43066406	0.24609375	-0.058837891	0.12548828	0	44330	0	0	0
303	304	304	Category L	-0.19189453	0.035888672	1.0078125	-0.12695313	0.10791016	-0.49291992	0	0	16/11/2017	16	11	2017	20:44:56	74696	0.5	20	44	56	0	0.059814453	3.4514648	-0.44042969	0.083496094	0.91967773	3.0373535	0.26782227	0	0	0	0	0	0	0	0	0	1.0231934	0.023193359	0.3840332	0.24853516	-0.047607422	0.087890625	0	44330	0	0	0
304	305	305	Category L	-0.19189453	0.047851563	1.0197754	-0.12646484	0.10327148	-0.48901367	0	0	16/11/2017	16	11	2017	20:44:56	74696	0.6	20	44	56	0	0.059814453	3.4514648	-0.43652344	0.084472656	0.91650391	1.0551758	0.26782227	0	0	0	0	0	0	0	0	0	1.0185547	0.018554688	0.38452148	0.24462891	-0.036621094	0.10302734	0	44330	0	0	0
305	306	306	Category L	-0.19189453	0.083984375	1.0197754	-0.1237793	0.099853516	-0.49121094	0	0	16/11/2017	16	11	2017	20:44:56	74696	0.7	20	44	56	0	0.059814453	3.4514648	-0.43261719	0.085449219	0.91772461	1.7578125	0.26123047	0	0	0	0	0	0	0	0	0	1.0183105	0.018310547	0.34399414	0.24072266	-0.001464844	0.10180664	0	44330	0	0	0
306	307	307	Category L	-0.17993164	0.047851563	1.0197754	-0.12402344	0.10131836	-0.49121094	0	0	16/11/2017	16	11	2017	20:44:56	74696	0.8	20	44	56	0	0.059814453	3.4514648	-0.43579102	0.086425781	0.91992188	0.083740234	0.27709961	0	0	0	0	0	0	0	0	0	1.0217285	0.021728516	0.39404297	0.25585938	-0.038574219	0.099609375	0	44330	0	0	0
307	308	308	Category L	-0.17993164	0.071777344	1.0319824	-0.12841797	0.10424805	-0.48706055	0	0	16/11/2017	16	11	2017	20:44:56	74696	0.9	20	44	56	0	0.059814453	3.4514648	-0.43188477	0.086425781	0.91870117	0.54541016	0.27661133	0	0	0	0	0	0	0	0	0	1.0187988	0.018798828	0.37963867	0.25195313	-0.014648438	0.11303711	0	44330	0	0	0
308	309	309	Category L	-0.17993164	0.083984375	1.0197754	-0.12548828	0.099853516	-0.48803711	0	0	16/11/2017	16	11	2017	20:44:57	74697	0	20	44	57	0	0.059814453	3.4514648	-0.43457031	0.086425781	0.9206543	0.29443359	0.27319336	0	0	0	0	0	0	0	0	0	1.0219727	0.021972656	0.35620117	0.25463867	-0.002441406	0.098876953	0	44330	0	0	0
309	310	310	Category L	-0.17993164	0.035888672	0.99584961	-0.12158203	0.095458984	-0.49023438	0	0	16/11/2017	16	11	2017	20:44:57	74697	0.1	20	44	57	0	0.059814453	3.4514648	-0.43579102	0.086669922	0.92016602	5.9101563	0.27148438	0	0	0	0	0	0	0	0	0	1.0217285	0.021728516	0.38232422	0.25585938	-0.05078125	0.075439453	0	44330	0	0	0
310	311	311	Category L	-0.17993164	0.059814453	1.0078125	-0.12866211	0.10327148	-0.49121094	0	0	16/11/2017	16	11	2017	20:44:57	74697	0.2	20	44	57	0	0.059814453	3.4514648	-0.43286133	0.086669922	0.91821289	14.877686	0.26953125	0	0	0	0	0	0	0	0	0	1.0187988	0.018798828	0.36938477	0.25292969	-0.026855469	0.089355469	0	44330	0	0	0
311	312	312	Category L	-0.19189453	0.047851563	1.0197754	-0.12207031	0.1027832	-0.49121094	0	0	16/11/2017	16	11	2017	20:44:57	74697	0.3	20	44	57	0	0.059814453	3.4514648	-0.43261719	0.088623047	0.91870117	26.1875	0.26416016	0	0	0	0	0	0	0	0	0	1.0195313	0.01953125	0.38232422	0.24072266	-0.040771484	0.10083008	0	44330	0	0	0
312	313	313	Category L	-0.19189453	0.083984375	1.0197754	-0.12011719	0.097167969	-0.49023438	0	0	16/11/2017	16	11	2017	20:44:57	74697	0.4	20	44	57	0	0.059814453	3.4514648	-0.43774414	0.089111328	0.92382813	40.661865	0.26391602	0	0	0	0	0	0	0	0	0	1.0263672	0.026367188	0.34692383	0.24584961	-0.005126953	0.095703125	0	44330	0	0	0
313	314	314	Category L	-0.19189453	0.047851563	1.0078125	-0.12207031	0.10107422	-0.49121094	0	0	16/11/2017	16	11	2017	20:44:57	74697	0.5	20	44	57	0	0.059814453	3.4514648	-0.42871094	0.091064453	0.91992188	57.285889	0.25610352	0	0	0	0	0	0	0	0	0	1.019043	0.019042969	0.36791992	0.23681641	-0.043212891	0.087646484	0	44330	0	0	0
314	315	315	Category L	-0.20385742	0.059814453	1.0439453	-0.125	0.10302734	-0.49121094	0	0	16/11/2017	16	11	2017	20:44:57	74697	0.6	20	44	57	0	0.059814453	3.4514648	-0.43188477	0.092529297	0.92114258	73.89917	0.26098633	0	0	0	0	0	0	0	0	0	1.0214844	0.021484375	0.38354492	0.22802734	-0.032714844	0.12255859	0	44330	0	0	0
315	316	316	Category G	-0.26391602	0.20385742	0.95996094	0.25317383	0.097167969	-0.42919922	0	0	16/11/2017	16	11	2017	20:45:00	74700	0.4	20	45	0	0	0.059570313	3.388623	-0.43383789	0.095214844	0.91992188	87.064209	0.20532227	0	0	0	0	0	0	0	0	0	1.0217285	0.021728516	0.31811523	0.16992188	0.10839844	0.039794922	0	44330	0	0	0
316	317	317	Category G	-0.3359375	0.20385742	0.92382813	0.31469727	0.10449219	-0.38696289	0	0	16/11/2017	16	11	2017	20:45:00	74700	0.5	20	45	0	0	0.059570313	3.388623	-0.43212891	0.097167969	0.91845703	96.713135	0.14355469	0	0	0	0	0	0	0	0	0	1.0197754	0.019775391	0.20800781	0.096191406	0.10644531	0.005126953	0	44330	0	0	0
317	318	318	Category G	-0.7199707	0.26391602	1.0678711	0.21459961	0.12451172	-0.44238281	0	0	16/11/2017	16	11	2017	20:45:00	74700	0.6	20	45	0	0	0.059570313	3.388623	-0.43310547	0.099609375	0.91601563	102.98828	0.36352539	0	0	0	0	0	0	0	0	0	1.0183105	0.018310547	0.60253906	-0.28662109	0.1640625	0.15161133	0	44330	0	0	0
318	319	319	Category G	-0.27587891	0.13183594	0.6237793	0.25341797	0.13574219	-0.4206543	0	0	16/11/2017	16	11	2017	20:45:00	74700	0.7	20	45	0	0	0.059570313	3.388623	-0.42749023	0.10229492	0.9152832	107.42188	0.32983398	0	0	0	0	0	0	0	0	0	1.0153809	0.015380859	0.47265625	0.15161133	0.029296875	-0.29150391	0	44330	0	0	0
319	320	320	Category G	-0.55175781	0.17993164	1.0197754	0.32885742	0.1315918	-0.37036133	0	0	16/11/2017	16	11	2017	20:45:00	74700	0.8	20	45	0	0	0.059570313	3.388623	-0.43334961	0.10302734	0.91918945	104.08423	0.1730957	0	0	0	0	0	0	0	0	0	1.0214844	0.021484375	0.29541016	-0.11816406	0.076660156	0.1003418	0	44330	0	0	0
320	321	321	Category G	-0.65991211	0.25195313	1.0559082	0.18457031	0.16088867	-0.44213867	0	0	16/11/2017	16	11	2017	20:45:00	74700	0.9	20	45	0	0	0.059570313	3.388623	-0.43334961	0.10546875	0.91723633	92.595459	0.30297852	0	0	0	0	0	0	0	0	0	1.0200195	0.020019531	0.51123047	-0.22631836	0.14624023	0.13842773	0	44330	0	0	0
321	322	322	Category G	-0.94799805	0.14379883	0.79199219	0.22314453	0.17114258	-0.42626953	0	0	16/11/2017	16	11	2017	20:45:01	74701	0	20	45	1	0	0.059570313	3.388623	-0.43139648	0.10986328	0.91577148	77.330811	0.53222656	0	0	0	0	0	0	0	0	0	1.0183105	0.018310547	0.67407227	-0.51635742	0.033691406	-0.1237793	0	44330	0	0	0
322	323	323	Category G	-0.37182617	-0.047851563	0.87597656	0.21728516	0.19140625	-0.41503906	0	0	16/11/2017	16	11	2017	20:45:01	74701	0.1	20	45	1	0	0.059570313	3.388623	-0.43505859	0.11401367	0.91577148	59.48584	0.1784668	0	0	0	0	0	0	0	0	0	1.0202637	0.020263672	0.26513672	0.063232422	-0.16186523	-0.039794922	0	44330	0	0	0
323	324	324	Category G	-0.40795898	0.14379883	0.58789063	0.30810547	0.19995117	-0.35131836	0	0	16/11/2017	16	11	2017	20:45:01	74701	0.2	20	45	1	0	0.059570313	3.388623	-0.43334961	0.1159668	0.91162109	38.50415	0.32592773	0	0	0	0	0	0	0	0	0	1.0161133	0.016113281	0.37670898	0.025390625	0.027587891	-0.32373047	0	44330	0	0	0
324	325	325	Category G	-0.65991211	-0.095947266	0.77978516	0.26733398	0.23120117	-0.36938477	0	0	16/11/2017	16	11	2017	20:45:01	74701	0.3	20	45	1	0	0.059570313	3.388623	-0.4309082	0.11791992	0.90820313	17.953125	0.33862305	0	0	0	0	0	0	0	0	0	1.012207	0.012207031	0.5715332	-0.22875977	-0.21386719	-0.12841797	0	44330	0	0	0
325	326	326	Category G	-0.31176758	-0.16796875	0.92382813	0.21533203	0.21386719	-0.40991211	0	0	16/11/2017	16	11	2017	20:45:01	74701	0.4	20	45	1	0	0.059570313	3.388623	-0.43212891	0.12109375	0.90991211	3.0458984	0.31347656	0	0	0	0	0	0	0	0	0	1.0146484	0.014648438	0.42358398	0.12036133	-0.2890625	0.013671875	0	44330	0	0	0
326	327	327	Category G	-0.73193359	0.13183594	0.97192383	0.19506836	0.20532227	-0.42211914	0	0	16/11/2017	16	11	2017	20:45:01	74701	0.5	20	45	1	0	0.059570313	3.388623	-0.43481445	0.12280273	0.90966797	5.7856445	0.3034668	0	0	0	0	0	0	0	0	0	1.015625	0.015625	0.36791992	-0.296875	0.008789063	0.062011719	0	44330	0	0	0
327	328	328	Category G	-0.50390625	0.17993164	0.86376953	0.19311523	0.20703125	-0.42431641	0	0	16/11/2017	16	11	2017	20:45:01	74701	0.6	20	45	1	0	0.059570313	3.388623	-0.43554688	0.12280273	0.90820313	11.838867	0.099365234	0	0	0	0	0	0	0	0	0	1.0146484	0.014648438	0.16943359	-0.068115234	0.056884766	-0.044433594	0	44330	0	0	0
328	329	329	Category G	-0.39599609	-0.035888672	0.58789063	0.22485352	0.19750977	-0.41308594	0	0	16/11/2017	16	11	2017	20:45:01	74701	0.7	20	45	1	0	0.059570313	3.388623	-0.4387207	0.12451172	0.9074707	15.80542	0.36010742	0	0	0	0	0	0	0	0	0	1.015625	0.015625	0.52294922	0.042724609	-0.16040039	-0.31958008	0	44330	0	0	0
329	330	330	Category G	-0.21582031	0.047851563	0.80395508	0.30102539	0.19946289	-0.35546875	0	0	16/11/2017	16	11	2017	20:45:01	74701	0.8	20	45	1	0	0.059570313	3.388623	-0.44384766	0.12719727	0.90576172	14.85498	0.26220703	0	0	0	0	0	0	0	0	0	1.0168457	0.016845703	0.40966797	0.22802734	-0.079345703	-0.10180664	0	44330	0	0	0
330	331	331	Category G	-0.671875	0.011962891	0.91186523	0.19287109	0.19995117	-0.42431641	0	0	16/11/2017	16	11	2017	20:45:01	74701	0.9	20	45	1	0	0.059570313	3.388623	-0.45166016	0.12866211	0.90332031	11.396484	0.24926758	0	0	0	0	0	0	0	0	0	1.0180664	0.018066406	0.34521484	-0.2199707	-0.11669922	0.008300781	0	44330	0	0	0
331	332	332	Category G	-0.50390625	0.035888672	1.0078125	0.20678711	0.18505859	-0.42138672	0	0	16/11/2017	16	11	2017	20:45:02	74702	0	20	45	2	0	0.059570313	3.388623	-0.45336914	0.12792969	0.89770508	8.2634277	0.15209961	0	0	0	0	0	0	0	0	0	1.013916	0.013916016	0.25268555	-0.050292969	-0.092041016	0.10986328	0	44330	0	0	0
332	333	333	Category G	-0.51586914	0.10791016	0.97192383	0.19360352	0.18139648	-0.43359375	0	0	16/11/2017	16	11	2017	20:45:02	74702	0.1	20	45	2	0	0.059570313	3.388623	-0.4621582	0.12890625	0.89770508	4.3310547	0.09375	0	0	0	0	0	0	0	0	0	1.0178223	0.017822266	0.14868164	-0.053466797	-0.020996094	0.073974609	0	44330	0	0	0
333	334	334	Category G	-0.75585938	0.16796875	0.74389648	0.24829102	0.18603516	-0.40185547	0	0	16/11/2017	16	11	2017	20:45:02	74702	0.2	20	45	2	0	0.059570313	3.388623	-0.46508789	0.13061523	0.89477539	1.0002441	0.32958984	0	0	0	0	0	0	0	0	0	1.0168457	0.016845703	0.47875977	-0.29052734	0.037109375	-0.15087891	0	44330	0	0	0
334	335	335	Category G	-0.49194336	0.14379883	0.80395508	0.30053711	0.16455078	-0.3762207	0	0	16/11/2017	16	11	2017	20:45:02	74702	0.3	20	45	2	0	0.059570313	3.388623	-0.47216797	0.12988281	0.89453125	5.4628906	0.09375	0	0	0	0	0	0	0	0	0	1.0197754	0.019775391	0.12402344	-0.01953125	0.013671875	-0.090576172	0	44330	0	0	0
335	336	336	Category G	-0.64794922	0.16796875	0.83984375	0.24902344	0.15283203	-0.41430664	0	0	16/11/2017	16	11	2017	20:45:02	74702	0.4	20	45	2	0	0.059570313	3.388623	-0.47753906	0.13110352	0.89282227	8.5297852	0.18188477	0	0	0	0	0	0	0	0	0	1.0209961	0.020996094	0.26000977	-0.17016602	0.036621094	-0.052978516	0	44330	0	0	0
336	337	337	Category G	-0.74389648	0.14379883	0.77978516	0.25073242	0.13891602	-0.41967773	0	0	16/11/2017	16	11	2017	20:45:02	74702	0.5	20	45	2	0	0.059570313	3.388623	-0.47998047	0.13208008	0.88793945	11.03125	0.28540039	0	0	0	0	0	0	0	0	0	1.0180664	0.018066406	0.38354492	-0.26367188	0.011474609	-0.1081543	0	44330	0	0	0
337	338	338	Category G	-0.63598633	0.19189453	1.0197754	0.19116211	0.15087891	-0.44213867	0	0	16/11/2017	16	11	2017	20:45:02	74702	0.6	20	45	2	0	0.059570313	3.388623	-0.48632813	0.1328125	0.88720703	12.961426	0.20825195	0	0	0	0	0	0	0	0	0	1.0205078	0.020507813	0.34082031	-0.14941406	0.058837891	0.13232422	0	44330	0	0	0
338	339	339	Category G	-0.6237793	0.20385742	0.64794922	0.24169922	0.16381836	-0.41943359	0	0	16/11/2017	16	11	2017	20:45:02	74702	0.7	20	45	2	0	0.059570313	3.388623	-0.48925781	0.13452148	0.88549805	14.119385	0.28149414	0	0	0	0	0	0	0	0	0	1.020752	0.020751953	0.44091797	-0.13427734	0.069091797	-0.23754883	0	44330	0	0	0
339	340	340	Category G	-0.53979492	0.083984375	0.80395508	0.29174805	0.14257813	-0.39477539	0	0	16/11/2017	16	11	2017	20:45:02	74702	0.8	20	45	2	0	0.059570313	3.388623	-0.49780273	0.13452148	0.88305664	14.208008	0.1027832	0	0	0	0	0	0	0	0	0	1.0227051	0.022705078	0.17163086	-0.041748047	-0.050537109	-0.079101563	0	44330	0	0	0
340	341	341	Category G	-0.75585938	0.2277832	0.83984375	0.25024414	0.14697266	-0.41845703	0	0	16/11/2017	16	11	2017	20:45:02	74702	0.9	20	45	2	0	0.059570313	3.388623	-0.49902344	0.13427734	0.87963867	13.185791	0.27587891	0	0	0	0	0	0	0	0	0	1.0202637	0.020263672	0.38989258	-0.2565918	0.093261719	-0.039794922	0	44330	0	0	0
341	342	342	Category G	-0.52783203	0.20385742	0.671875	0.24658203	0.13232422	-0.42773438	0	0	16/11/2017	16	11	2017	20:45:03	74703	0	20	45	3	0	0.059570313	3.388623	-0.50537109	0.13574219	0.87792969	12.319092	0.21801758	0	0	0	0	0	0	0	0	0	1.0219727	0.021972656	0.29638672	-0.022216797	0.067871094	-0.20605469	0	44330	0	0	0
342	343	343	Category G	-0.52783203	0.023925781	1.0197754	0.23046875	0.13208008	-0.43481445	0	0	16/11/2017	16	11	2017	20:45:03	74703	0.1	20	45	3	0	0.059570313	3.388623	-0.50830078	0.13574219	0.8762207	10.961182	0.18286133	0	0	0	0	0	0	0	0	0	1.0222168	0.022216797	0.2746582	-0.019287109	-0.11181641	0.14331055	0	44330	0	0	0
343	344	344	Category G	-0.61181641	0.21582031	0.91186523	0.18115234	0.13208008	-0.45654297	0	0	16/11/2017	16	11	2017	20:45:03	74703	0.2	20	45	3	0	0.059570313	3.388623	-0.51416016	0.13769531	0.87573242	8.8908691	0.12988281	0	0	0	0	0	0	0	0	0	1.0246582	0.024658203	0.21166992	-0.097412109	0.077880859	0.036132813	0	44330	0	0	0
344	345	345	Category G	-0.41992188	0.21582031	0.95996094	0.20214844	0.1418457	-0.44335938	0	0	16/11/2017	16	11	2017	20:45:03	74703	0.3	20	45	3	0	0.060058594	3.4740234	-0.51733398	0.14038086	0.87353516	6.7094727	0.15014648	0	0	0	0	0	0	0	0	0	1.0249023	0.024902344	0.25878906	0.097412109	0.075195313	0.086181641	0	44330	0	0	0
345	346	346	Category G	-0.55175781	0.17993164	0.81591797	0.20947266	0.13842773	-0.44140625	0	0	16/11/2017	16	11	2017	20:45:03	74703	0.4	20	45	3	0	0.060058594	3.4740234	-0.52050781	0.14404297	0.87182617	4.1047363	0.073242188	0	0	0	0	0	0	0	0	0	1.0256348	0.025634766	0.12255859	-0.031005859	0.035644531	-0.055908203	0	44330	0	0	0
346	347	347	Category G	-0.49194336	0.071777344	0.74389648	0.26953125	0.13818359	-0.41235352	0	0	16/11/2017	16	11	2017	20:45:03	74703	0.5	20	45	3	0	0.060058594	3.4740234	-0.52441406	0.14575195	0.86889648	3.2126465	0.14892578	0	0	0	0	0	0	0	0	0	1.0253906	0.025390625	0.23144531	0.032470703	-0.073974609	-0.125	0	44330	0	0	0
347	348	348	Category G	-0.75585938	0.19189453	0.91186523	0.27099609	0.13867188	-0.40942383	0	0	16/11/2017	16	11	2017	20:45:03	74703	0.6	20	45	3	0	0.060058594	3.4740234	-0.52416992	0.14648438	0.86889648	3.7226563	0.23974609	0	0	0	0	0	0	0	0	0	1.0253906	0.025390625	0.31958008	-0.23144531	0.045166016	0.042724609	0	44330	0	0	0
348	349	349	Category G	-0.73193359	0.21582031	0.74389648	0.203125	0.1159668	-0.4465332	0	0	16/11/2017	16	11	2017	20:45:03	74703	0.7	20	45	3	0	0.060058594	3.4740234	-0.52392578	0.14697266	0.86889648	3.1425781	0.25195313	0	0	0	0	0	0	0	0	0	1.0253906	0.025390625	0.40161133	-0.20776367	0.068603516	-0.125	0	44330	0	0	0
349	350	350	Category G	-0.61181641	0.2277832	0.79199219	0.26074219	0.10864258	-0.42504883	0	0	16/11/2017	16	11	2017	20:45:03	74703	0.8	20	45	3	0	0.060058594	3.4740234	-0.52392578	0.14770508	0.86865234	1.40625	0.14111328	0	0	0	0	0	0	0	0	0	1.0251465	0.025146484	0.24414063	-0.087646484	0.079833984	-0.076660156	0	44330	0	0	0
350	351	351	Category G	-0.57592773	0.11987305	0.87597656	0.20361328	0.13037109	-0.4453125	0	0	16/11/2017	16	11	2017	20:45:03	74703	0.9	20	45	3	0	0.060058594	3.4740234	-0.52392578	0.1484375	0.86914063	2.1491699	0.059570313	0	0	0	0	0	0	0	0	0	1.0256348	0.025634766	0.087158203	-0.051757813	-0.028564453	0.006835938	0	44330	0	0	0
351	352	352	Category G	-0.73193359	0.15576172	0.98388672	0.20239258	0.13793945	-0.44628906	0	0	16/11/2017	16	11	2017	20:45:04	74704	0	20	45	4	0	0.060058594	3.4740234	-0.52368164	0.14892578	0.86938477	2.796875	0.23754883	0	0	0	0	0	0	0	0	0	1.0258789	0.025878906	0.32910156	-0.20800781	0.006591797	0.11425781	0	44330	0	0	0
352	353	353	Category G	-0.45581055	0.27587891	0.86376953	0.15795898	0.15332031	-0.45751953	0	0	16/11/2017	16	11	2017	20:45:04	74704	0.1	20	45	4	0	0.060058594	3.4740234	-0.52368164	0.1496582	0.86938477	2.2180176	0.14306641	0	0	0	0	0	0	0	0	0	1.0258789	0.025878906	0.19946289	0.067871094	0.12597656	-0.005615234	0	44330	0	0	0
353	354	354	Category G	-0.6237793	0.071777344	0.89990234	0.23876953	0.14746094	-0.42480469	0	0	16/11/2017	16	11	2017	20:45:04	74704	0.2	20	45	4	0	0.060058594	3.4740234	-0.5234375	0.1496582	0.86938477	2.0109863	0.13061523	0	0	0	0	0	0	0	0	0	1.0258789	0.025878906	0.20874023	-0.10009766	-0.077880859	0.030273438	0	44330	0	0	0
354	355	355	Category G	-0.76782227	0.2277832	0.89990234	0.17211914	0.13720703	-0.45458984	0	0	16/11/2017	16	11	2017	20:45:04	74704	0.3	20	45	4	0	0.060058594	3.4740234	-0.52294922	0.15014648	0.86962891	3.7260742	0.25830078	0	0	0	0	0	0	0	0	0	1.0258789	0.025878906	0.35229492	-0.24462891	0.077392578	0.030029297	0	44330	0	0	0
355	356	356	Category G	-0.47998047	0.21582031	0.73193359	0.22900391	0.10449219	-0.44238281	0	0	16/11/2017	16	11	2017	20:45:04	74704	0.4	20	45	4	0	0.060058594	3.4740234	-0.52246094	0.15087891	0.86938477	6.8608398	0.15795898	0	0	0	0	0	0	0	0	0	1.0256348	0.025634766	0.24511719	0.042480469	0.064697266	-0.13745117	0	44330	0	0	0
356	357	357	Category G	-0.57592773	0.32397461	0.73193359	0.28491211	0.10595703	-0.41064453	0	0	16/11/2017	16	11	2017	20:45:04	74704	0.5	20	45	4	0	0.060058594	3.4740234	-0.52124023	0.14941406	0.87011719	6.5214844	0.22900391	0	0	0	0	0	0	0	0	0	1.0253906	0.025390625	0.36694336	-0.054443359	0.17431641	-0.13818359	0	44330	0	0	0
357	358	358	Category G	-0.65991211	0.26391602	0.80395508	0.26782227	0.095214844	-0.42700195	0	0	16/11/2017	16	11	2017	20:45:04	74704	0.6	20	45	4	0	0.060058594	3.4740234	-0.51928711	0.14868164	0.87109375	6.8432617	0.19360352	0	0	0	0	0	0	0	0	0	1.0251465	0.025146484	0.32275391	-0.14038086	0.11499023	-0.067138672	0	44330	0	0	0
358	359	359	Category G	-0.56396484	0.17993164	0.86376953	0.26708984	0.089355469	-0.42211914	0	0	16/11/2017	16	11	2017	20:45:04	74704	0.7	20	45	4	0	0.060058594	3.4740234	-0.51269531	0.14697266	0.87060547	9.387207	0.061035156	0	0	0	0	0	0	0	0	0	1.0209961	0.020996094	0.091064453	-0.051025391	0.032714844	-0.006835938	0	44330	0	0	0
359	360	360	Category G	-0.91186523	0.49194336	0.97192383	0.2109375	0.10302734	-0.45263672	0	0	16/11/2017	16	11	2017	20:45:04	74704	0.8	20	45	4	0	0.060058594	3.4740234	-0.51147461	0.14648438	0.87524414	10.466553	0.53735352	0	0	0	0	0	0	0	0	0	1.0244141	0.024414063	0.84204102	-0.40014648	0.34521484	0.096435547	0	44330	0	0	0
360	361	361	Category G	-0.20385742	0.21582031	0.64794922	0.26293945	0.059814453	-0.43481445	0	0	16/11/2017	16	11	2017	20:45:04	74704	0.9	20	45	4	0	0.060058594	3.4740234	-0.50683594	0.14575195	0.87573242	9.5383301	0.38549805	0	0	0	0	0	0	0	0	0	1.0222168	0.022216797	0.60058594	0.30297852	0.069824219	-0.2277832	0	44330	0	0	0
361	362	362	Category G	-0.82788086	0.23999023	0.87597656	0.29541016	0.050048828	-0.41723633	0	0	16/11/2017	16	11	2017	20:45:05	74705	0	20	45	5	0	0.060058594	3.4740234	-0.50073242	0.14355469	0.87573242	8.628418	0.34082031	0	0	0	0	0	0	0	0	0	1.0187988	0.018798828	0.42358398	-0.3269043	0.096191406	0	0	44330	0	0	0
362	363	363	Category G	-0.44384766	0.21582031	0.79199219	0.21508789	0.049316406	-0.45849609	0	0	16/11/2017	16	11	2017	20:45:05	74705	0.1	20	45	5	0	0.060058594	3.4740234	-0.4909668	0.14331055	0.87841797	8.9960938	0.12207031	0	0	0	0	0	0	0	0	0	1.0163574	0.016357422	0.20605469	0.047119141	0.072265625	-0.086425781	0	44330	0	0	0
363	364	364	Category G	-0.64794922	0.23999023	0.83984375	0.22436523	0.10571289	-0.44970703	0	0	16/11/2017	16	11	2017	20:45:05	74705	0.2	20	45	5	0	0.060058594	3.4740234	-0.48852539	0.14477539	0.88012695	7.7597656	0.18969727	0	0	0	0	0	0	0	0	0	1.0170898	0.017089844	0.29443359	-0.15917969	0.094970703	-0.040283203	0	44330	0	0	0
364	365	365	Category G	-0.52783203	0.26391602	0.88793945	0.18994141	0.11987305	-0.45898438	0	0	16/11/2017	16	11	2017	20:45:05	74705	0.3	20	45	5	0	0.060058594	3.4740234	-0.48583984	0.14428711	0.88574219	3.2321777	0.12646484	0	0	0	0	0	0	0	0	0	1.020752	0.020751953	0.16333008	-0.041748047	0.11938477	0.001953125	0	44330	0	0	0
365	366	366	Category G	-0.40795898	0.20385742	0.74389648	0.23852539	0.12475586	-0.4362793	0	0	16/11/2017	16	11	2017	20:45:05	74705	0.4	20	45	5	0	0.060058594	3.4740234	-0.47973633	0.14746094	0.88867188	1.2819824	0.17114258	0	0	0	0	0	0	0	0	0	1.0205078	0.020507813	0.27294922	0.071777344	0.056152344	-0.14477539	0	44330	0	0	0
366	367	367	Category G	-0.69580078	0.083984375	0.97192383	0.22412109	0.13378906	-0.43725586	0	0	16/11/2017	16	11	2017	20:45:05	74705	0.5	20	45	5	0	0.060058594	3.4740234	-0.4777832	0.15112305	0.89013672	3.6713867	0.2421875	0	0	0	0	0	0	0	0	0	1.0214844	0.021484375	0.36694336	-0.21777344	-0.067138672	0.081542969	0	44330	0	0	0
367	368	368	Category G	-0.64794922	0.17993164	0.87597656	0.20556641	0.16918945	-0.43579102	0	0	16/11/2017	16	11	2017	20:45:05	74705	0.6	20	45	5	0	0.060058594	3.4740234	-0.47094727	0.15112305	0.89086914	7.2253418	0.1796875	0	0	0	0	0	0	0	0	0	1.019043	0.019042969	0.22045898	-0.17675781	0.028564453	-0.014892578	0	44330	0	0	0
368	369	369	Category G	-0.53979492	0.23999023	0.85180664	0.24169922	0.20068359	-0.39770508	0	0	16/11/2017	16	11	2017	20:45:05	74705	0.7	20	45	5	0	0.060058594	3.4740234	-0.46679688	0.15014648	0.89282227	12.35083	0.12255859	0	0	0	0	0	0	0	0	0	1.0187988	0.018798828	0.20361328	-0.072753906	0.089599609	-0.041015625	0	44330	0	0	0
369	370	370	Category G	-0.79199219	0.11987305	0.83984375	0.28588867	0.19897461	-0.37182617	0	0	16/11/2017	16	11	2017	20:45:05	74705	0.8	20	45	5	0	0.060058594	3.4740234	-0.46435547	0.15161133	0.89819336	15.527588	0.33422852	0	0	0	0	0	0	0	0	0	1.0224609	0.022460938	0.41796875	-0.32739258	-0.031738281	-0.058349609	0	44330	0	0	0
370	371	371	Category G	-0.32397461	0.023925781	0.57592773	0.27001953	0.19189453	-0.38623047	0	0	16/11/2017	16	11	2017	20:45:05	74705	0.9	20	45	5	0	0.060058594	3.4740234	-0.46411133	0.15209961	0.90112305	15.871338	0.37670898	0	0	0	0	0	0	0	0	0	1.0249023	0.024902344	0.59375	0.14013672	-0.12817383	-0.32519531	0	44330	0	0	0
371	372	372	Category G	-0.88793945	0.14379883	1.0197754	0.29589844	0.16772461	-0.38134766	0	0	16/11/2017	16	11	2017	20:45:06	74706	0	20	45	6	0	0.060058594	3.4740234	-0.45776367	0.15356445	0.90234375	16.301025	0.44555664	0	0	0	0	0	0	0	0	0	1.0234375	0.0234375	0.55712891	-0.42993164	-0.009765625	0.1171875	0	44330	0	0	0
372	373	373	Category G	-0.40795898	0.19189453	0.79199219	0.21289063	0.17163086	-0.42749023	0	0	16/11/2017	16	11	2017	20:45:06	74706	0.1	20	45	6	0	0.060058594	3.4740234	-0.45385742	0.1550293	0.90234375	17.921387	0.125	0	0	0	0	0	0	0	0	0	1.0219727	0.021972656	0.19311523	0.045898438	0.036621094	-0.11035156	0	44330	0	0	0
373	374	374	Category G	-0.74389648	0.011962891	0.97192383	0.25488281	0.16674805	-0.41015625	0	0	16/11/2017	16	11	2017	20:45:06	74706	0.2	20	45	6	0	0.060058594	3.4740234	-0.44970703	0.15527344	0.90258789	17.964844	0.33422852	0	0	0	0	0	0	0	0	0	1.0202637	0.020263672	0.5065918	-0.29394531	-0.14331055	0.069091797	0	44330	0	0	0
374	375	375	Category G	-0.61181641	0.10791016	0.88793945	0.18408203	0.17529297	-0.43798828	0	0	16/11/2017	16	11	2017	20:45:06	74706	0.3	20	45	6	0	0.060058594	3.4740234	-0.44262695	0.15478516	0.90600586	15.204102	0.17626953	0	0	0	0	0	0	0	0	0	1.0202637	0.020263672	0.234375	-0.16894531	-0.046875	-0.018066406	0	44330	0	0	0
375	376	376	Category G	-0.37182617	0.095947266	0.65991211	0.24316406	0.18457031	-0.40698242	0	0	16/11/2017	16	11	2017	20:45:06	74706	0.4	20	45	6	0	0.060058594	3.4740234	-0.4387207	0.15478516	0.90869141	12.750488	0.26416016	0	0	0	0	0	0	0	0	0	1.020752	0.020751953	0.37475586	0.066894531	-0.058837891	-0.2487793	0	44330	0	0	0
376	377	377	Category G	-0.64794922	0.083984375	0.98388672	0.24780273	0.18530273	-0.40283203	0	0	16/11/2017	16	11	2017	20:45:06	74706	0.5	20	45	6	0	0.060058594	3.4740234	-0.43261719	0.15454102	0.91064453	11.386963	0.23779297	0	0	0	0	0	0	0	0	0	1.0200195	0.020019531	0.35888672	-0.21508789	-0.070556641	0.072998047	0	44330	0	0	0
377	378	378	Category G	-0.43188477	0.17993164	0.88793945	0.17749023	0.17993164	-0.44189453	0	0	16/11/2017	16	11	2017	20:45:06	74706	0.6	20	45	6	0	0.060058594	3.4740234	-0.42553711	0.15429688	0.91381836	9.5009766	0.036865234	0	0	0	0	0	0	0	0	0	1.0200195	0.020019531	0.057373047	-0.006103516	0.025390625	-0.025878906	0	44330	0	0	0
378	379	379	Category G	-0.87597656	0.071777344	0.83984375	0.24584961	0.1862793	-0.40576172	0	0	16/11/2017	16	11	2017	20:45:06	74706	0.7	20	45	6	0	0.060058594	3.4740234	-0.42016602	0.15332031	0.91357422	6.2453613	0.46875	0	0	0	0	0	0	0	0	0	1.0170898	0.017089844	0.61132813	-0.45556641	-0.081542969	-0.073730469	0	44330	0	0	0
379	380	380	Category G	-0.26391602	0.071777344	0.73193359	0.26806641	0.17358398	-0.40087891	0	0	16/11/2017	16	11	2017	20:45:06	74706	0.8	20	45	6	0	0.060058594	3.4740234	-0.41479492	0.15209961	0.91796875	3.5500488	0.25268555	0	0	0	0	0	0	0	0	0	1.0187988	0.018798828	0.41748047	0.15087891	-0.080322266	-0.18603516	0	44330	0	0	0
380	381	381	Category G	-0.69580078	0.19189453	0.88793945	0.24780273	0.16821289	-0.4140625	0	0	16/11/2017	16	11	2017	20:45:06	74706	0.9	20	45	6	0	0.060058594	3.4740234	-0.41040039	0.15234375	0.92089844	2.4570313	0.28955078	0	0	0	0	0	0	0	0	0	1.0195313	0.01953125	0.35742188	-0.28515625	0.039306641	-0.032958984	0	44330	0	0	0
381	382	382	Category G	-0.41992188	0.071777344	0.87597656	0.24584961	0.17163086	-0.40795898	0	0	16/11/2017	16	11	2017	20:45:07	74707	0	20	45	7	0	0.060058594	3.4740234	-0.40332031	0.15039063	0.9230957	0.46459961	0.093017578	0	0	0	0	0	0	0	0	0	1.0185547	0.018554688	0.14233398	-0.016357422	-0.078613281	-0.047119141	0	44330	0	0	0
382	383	383	Category G	-0.64794922	0.16796875	0.99584961	0.23974609	0.17089844	-0.41430664	0	0	16/11/2017	16	11	2017	20:45:07	74707	0.1	20	45	7	0	0.059814453	3.4643555	-0.39892578	0.14916992	0.92749023	3.0656738	0.25878906	0	0	0	0	0	0	0	0	0	1.0205078	0.020507813	0.3359375	-0.2487793	0.018554688	0.068115234	0	44330	0	0	0
383	384	384	Category G	-0.44384766	0.26391602	0.83984375	0.25219727	0.18505859	-0.40356445	0	0	16/11/2017	16	11	2017	20:45:07	74707	0.2	20	45	7	0	0.059814453	3.4643555	-0.39453125	0.15039063	0.92700195	6.3737793	0.15136719	0	0	0	0	0	0	0	0	0	1.0187988	0.018798828	0.24975586	-0.049072266	0.11328125	-0.087158203	0	44330	0	0	0
384	385	385	Category G	-0.45581055	0.3359375	0.87597656	0.27319336	0.16162109	-0.40112305	0	0	16/11/2017	16	11	2017	20:45:07	74707	0.3	20	45	7	0	0.059814453	3.4643555	-0.38916016	0.14868164	0.9284668	7.2944336	0.20532227	0	0	0	0	0	0	0	0	0	1.0178223	0.017822266	0.30615234	-0.06640625	0.18701172	-0.052490234	0	44330	0	0	0
385	386	386	Category G	-0.49194336	0.21582031	0.79199219	0.2487793	0.13549805	-0.42358398	0	0	16/11/2017	16	11	2017	20:45:07	74707	0.4	20	45	7	0	0.059814453	3.4643555	-0.38623047	0.1472168	0.92944336	6.9787598	0.1862793	0	0	0	0	0	0	0	0	0	1.0170898	0.017089844	0.3112793	-0.10546875	0.068359375	-0.13745117	0	44330	0	0	0
386	387	387	Category L	-0.16796875	0.10791016	1.0197754	0.19677734	0.11816406	-0.45263672	0	0	16/11/2017	16	11	2017	21:07:49	76069	0	21	7	49	0	0.060058594	3.3902344	-0.3815918	0.14575195	0.93212891	7.1381836	0.23413086	0	0	0	0	0	0	0	0	0	1.0175781	0.017578125	0.33935547	0.21362305	-0.037841797	0.087402344	0	44330	0	0	0
387	388	388	Category L	-0.16796875	0.11987305	1.0439453	0.19042969	0.10839844	-0.46020508	0	0	16/11/2017	16	11	2017	21:07:49	76069	0.099	21	7	49	0	0.060058594	3.3902344	-0.37768555	0.14672852	0.93554688	6.2175293	0.23754883	0	0	0	0	0	0	0	0	0	1.0197754	0.019775391	0.3449707	0.2097168	-0.026855469	0.1081543	0	44330	0	0	0
388	389	389	Category L	-0.17993164	0.13183594	0.98388672	0.19042969	0.12231445	-0.45166016	0	0	16/11/2017	16	11	2017	21:07:49	76069	0.199	21	7	49	0	0.060058594	3.3902344	-0.37060547	0.14575195	0.93725586	3.4538574	0.19677734	0	0	0	0	0	0	0	0	0	1.0183105	0.018310547	0.2512207	0.19067383	-0.013916016	0.046386719	0	44330	0	0	0
389	390	390	Category L	-0.17993164	0.095947266	1.0319824	0.20141602	0.11547852	-0.45654297	0	0	16/11/2017	16	11	2017	21:07:49	76069	0.3	21	7	49	0	0.060058594	3.3902344	-0.36376953	0.14477539	0.94042969	1.1740723	0.21118164	0	0	0	0	0	0	0	0	0	1.0187988	0.018798828	0.32421875	0.18383789	-0.048828125	0.091308594	0	44330	0	0	0
390	391	391	Category L	-0.15576172	0.095947266	1.0319824	0.19506836	0.12133789	-0.45166016	0	0	16/11/2017	16	11	2017	21:07:49	76069	0.4	21	7	49	0	0.060058594	3.3902344	-0.35864258	0.14355469	0.94311523	0.12255859	0.22631836	0	0	0	0	0	0	0	0	0	1.0192871	0.019287109	0.33911133	0.20288086	-0.047607422	0.088623047	0	44330	0	0	0
391	392	392	Category L	-0.17993164	0.11987305	1.0197754	0.19921875	0.1237793	-0.45239258	0	0	16/11/2017	16	11	2017	21:07:49	76069	0.5	21	7	49	0	0.060058594	3.3902344	-0.35400391	0.14331055	0.94482422	1.0939941	0.19091797	0	0	0	0	0	0	0	0	0	1.0192871	0.019287109	0.2722168	0.17407227	-0.0234375	0.074707031	0	44330	0	0	0
392	393	393	Category L	-0.17993164	0.083984375	1.0197754	0.19482422	0.12304688	-0.45556641	0	0	16/11/2017	16	11	2017	21:07:49	76069	0.6	21	7	49	0	0.060058594	3.3902344	-0.34692383	0.14306641	0.9453125	3.4230957	0.19213867	0	0	0	0	0	0	0	0	0	1.0170898	0.017089844	0.30078125	0.16699219	-0.059082031	0.07421875	0	44330	0	0	0
393	394	394	Category L	-0.15576172	0.083984375	1.0319824	0.19482422	0.12768555	-0.45263672	0	0	16/11/2017	16	11	2017	21:07:49	76069	0.7	21	7	49	0	0.060058594	3.3902344	-0.34375	0.140625	0.94726563	6.1955566	0.21386719	0	0	0	0	0	0	0	0	0	1.017334	0.017333984	0.3293457	0.18798828	-0.056640625	0.084472656	0	44330	0	0	0
394	395	395	Category L	-0.16796875	0.10791016	1.0319824	0.1940918	0.12231445	-0.45483398	0	0	16/11/2017	16	11	2017	21:07:49	76069	0.8	21	7	49	0	0.060058594	3.3902344	-0.33813477	0.14135742	0.94873047	6.7211914	0.19238281	0	0	0	0	0	0	0	0	0	1.0170898	0.017089844	0.28686523	0.17016602	-0.033447266	0.083007813	0	44330	0	0	0
395	396	396	Category L	-0.16796875	0.095947266	1.0078125	0.19848633	0.12182617	-0.45361328	0	0	16/11/2017	16	11	2017	21:07:49	76069	0.9	21	7	49	0	0.060058594	3.3902344	-0.33081055	0.13989258	0.95043945	6.315918	0.17822266	0	0	0	0	0	0	0	0	0	1.0158691	0.015869141	0.26416016	0.1628418	-0.043945313	0.057128906	0	44330	0	0	0
396	397	397	Category L	-0.17993164	0.14379883	1.0078125	0.19921875	0.1237793	-0.45043945	0	0	16/11/2017	16	11	2017	21:07:50	76070	0	21	7	50	0	0.060058594	3.3902344	-0.32714844	0.13867188	0.95410156	6.498291	0.15673828	0	0	0	0	0	0	0	0	0	1.0180664	0.018066406	0.20581055	0.1472168	0.004882813	0.053466797	0	44330	0	0	0
397	398	398	Category L	-0.17993164	0.11987305	1.0319824	0.19750977	0.12451172	-0.45361328	0	0	16/11/2017	16	11	2017	21:07:50	76070	0.1	21	7	50	0	0.060058594	3.3902344	-0.32202148	0.13598633	0.95776367	5.2119141	0.16113281	0	0	0	0	0	0	0	0	0	1.0197754	0.019775391	0.23242188	0.14208984	-0.016113281	0.073974609	0	44330	0	0	0
398	399	399	Category L	-0.17993164	0.095947266	0.99584961	0.20019531	0.12402344	-0.45239258	0	0	16/11/2017	16	11	2017	21:07:50	76070	0.2	21	7	50	0	0.060058594	3.3902344	-0.31640625	0.13452148	0.96044922	2.6875	0.14624023	0	0	0	0	0	0	0	0	0	1.0200195	0.020019531	0.21044922	0.13647461	-0.038574219	0.03515625	0	44330	0	0	0
399	400	400	Category L	-0.17993164	0.11987305	1.0439453	0.19921875	0.125	-0.45483398	0	0	16/11/2017	16	11	2017	21:07:50	76070	0.3	21	7	50	0	0.060058594	3.3902344	-0.31201172	0.13354492	0.96240234	0.35766602	0.15576172	0	0	0	0	0	0	0	0	0	1.0205078	0.020507813	0.22729492	0.13208008	-0.013671875	0.081298828	0	44330	0	0	0
400	401	401	Category L	-0.16796875	0.083984375	1.0559082	0.19848633	0.12182617	-0.45141602	0	0	16/11/2017	16	11	2017	21:07:50	76070	0.4	21	7	50	0	0.060058594	3.3902344	-0.30297852	0.12866211	0.96289063	0.18408203	0.16992188	0	0	0	0	0	0	0	0	0	1.0175781	0.017578125	0.27270508	0.13500977	-0.044677734	0.093017578	0	44330	0	0	0
401	402	402	Category L	-0.17993164	0.11987305	1.0078125	0.20019531	0.12402344	-0.45239258	0	0	16/11/2017	16	11	2017	21:07:50	76070	0.5	21	7	50	0	0.060058594	3.3902344	-0.30273438	0.12719727	0.96728516	0.37402344	0.12963867	0	0	0	0	0	0	0	0	0	1.0214844	0.021484375	0.1706543	0.12280273	-0.007324219	0.040283203	0	44330	0	0	0
402	403	403	Category L	-0.17993164	0.071777344	1.0197754	0.19775391	0.12329102	-0.45581055	0	0	16/11/2017	16	11	2017	21:07:50	76070	0.6	21	7	50	0	0.060058594	3.3902344	-0.29492188	0.12573242	0.96899414	0.13232422	0.13671875	0	0	0	0	0	0	0	0	0	1.020752	0.020751953	0.21948242	0.11499023	-0.053955078	0.050537109	0	44330	0	0	0
403	404	404	Category L	-0.19189453	0.095947266	1.0439453	0.19213867	0.12207031	-0.45361328	0	0	16/11/2017	16	11	2017	21:07:50	76070	0.7	21	7	50	0	0.060058594	3.3902344	-0.29174805	0.12451172	0.97216797	0.75268555	0.1262207	0	0	0	0	0	0	0	0	0	1.0224609	0.022460938	0.20019531	0.099853516	-0.028564453	0.071533203	0	44330	0	0	0
404	405	405	Category L	-0.15576172	0.15576172	1.0078125	0.20019531	0.12036133	-0.45361328	0	0	16/11/2017	16	11	2017	21:07:50	76070	0.8	21	7	50	0	0.060058594	3.3902344	-0.28588867	0.12329102	0.97436523	0.80615234	0.13818359	0	0	0	0	0	0	0	0	0	1.0231934	0.023193359	0.19580078	0.13012695	0.032226563	0.033203125	0	44330	0	0	0
405	406	406	Category L	-0.15576172	0.13183594	1.0319824	0.20825195	0.12426758	-0.44750977	0	0	16/11/2017	16	11	2017	21:07:50	76070	0.9	21	7	50	0	0.060058594	3.3902344	-0.28173828	0.12133789	0.97558594	0.62304688	0.13842773	0	0	0	0	0	0	0	0	0	1.0227051	0.022705078	0.19262695	0.12597656	0.010253906	0.056152344	0	44330	0	0	0
406	407	407	Category L	-0.19189453	0.13183594	1.0319824	0.19482422	0.12744141	-0.45361328	0	0	16/11/2017	16	11	2017	21:07:51	76071	0	21	7	51	0	0.060058594	3.3902344	-0.27905273	0.12084961	0.97875977	0.50415039	0.10253906	0	0	0	0	0	0	0	0	0	1.0249023	0.024902344	0.15112305	0.087158203	0.010742188	0.052978516	0	44330	0	0	0
407	408	408	Category L	-0.17993164	0.095947266	1.0319824	0.20263672	0.125	-0.44946289	0	0	16/11/2017	16	11	2017	21:07:51	76071	0.111	21	7	51	0	0.060058594	3.3902344	-0.27270508	0.12158203	0.97924805	0.10839844	0.10986328	0	0	0	0	0	0	0	0	0	1.0239258	0.023925781	0.17114258	0.092773438	-0.025634766	0.052490234	0	44330	0	0	0
408	409	409	Category L	-0.19189453	0.095947266	1.0197754	0.19824219	0.12866211	-0.45141602	0	0	16/11/2017	16	11	2017	21:07:51	76071	0.222	21	7	51	0	0.060058594	3.3902344	-0.26733398	0.12133789	0.98120117	0.29760742	0.088378906	0	0	0	0	0	0	0	0	0	1.0241699	0.024169922	0.1394043	0.075439453	-0.025390625	0.038330078	0	44330	0	0	0
409	410	410	Category L	-0.19189453	0.083984375	1.0319824	0.19970703	0.13061523	-0.45043945	0	0	16/11/2017	16	11	2017	21:07:51	76071	0.333	21	7	51	0	0.060058594	3.3902344	-0.26293945	0.11987305	0.98291016	0.42016602	0.093505859	0	0	0	0	0	0	0	0	0	1.0246582	0.024658203	0.15576172	0.071044922	-0.035888672	0.048828125	0	44330	0	0	0
410	411	411	Category L	-0.17993164	0.13183594	1.0078125	0.19824219	0.12963867	-0.45141602	0	0	16/11/2017	16	11	2017	21:07:51	76071	0.444	21	7	51	0	0.060058594	3.3902344	-0.25561523	0.11962891	0.98510742	0.012451172	0.080078125	0	0	0	0	0	0	0	0	0	1.0249023	0.024902344	0.11035156	0.075683594	0.011962891	0.022460938	0	44330	0	0	0
411	412	412	Category L	-0.17993164	0.14379883	1.0078125	0.19824219	0.13037109	-0.44970703	0	0	16/11/2017	16	11	2017	21:07:51	76071	0.555	21	7	51	0	0.060058594	3.3902344	-0.25415039	0.12109375	0.99072266	0.86523438	0.079345703	0	0	0	0	0	0	0	0	0	1.0300293	0.030029297	0.11352539	0.07421875	0.022460938	0.016845703	0	44330	0	0	0
412	413	413	Category L	-0.19189453	0.13183594	0.98388672	0.19824219	0.12890625	-0.45458984	0	0	16/11/2017	16	11	2017	21:07:51	76071	0.666	21	7	51	0	0.060058594	3.3902344	-0.24511719	0.12060547	0.99072266	1.1469727	0.054931641	0	0	0	0	0	0	0	0	0	1.027832	0.027832031	0.071533203	0.053222656	0.010986328	-0.006835938	0	44330	0	0	0
413	414	414	Category L	-0.17993164	0.13183594	1.0319824	0.19726563	0.12939453	-0.44946289	0	0	16/11/2017	16	11	2017	21:07:51	76071	0.777	21	7	51	0	0.060058594	3.3902344	-0.24243164	0.11962891	0.9934082	1.4326172	0.07421875	0	0	0	0	0	0	0	0	0	1.029541	0.029541016	0.11279297	0.0625	0.011962891	0.038330078	0	44330	0	0	0
414	415	415	Category L	-0.17993164	0.14379883	1.0078125	0.20288086	0.12475586	-0.45239258	0	0	16/11/2017	16	11	2017	21:07:51	76071	0.888	21	7	51	0	0.060058594	3.3902344	-0.23510742	0.12084961	0.99389648	1.3833008	0.061279297	0	0	0	0	0	0	0	0	0	1.0283203	0.028320313	0.091796875	0.055175781	0.022705078	0.013671875	0	44330	0	0	0
415	416	416	Category L	-0.16796875	0.14379883	0.99584961	0.20092773	0.12792969	-0.44750977	0	0	16/11/2017	16	11	2017	21:07:52	76072	0	21	7	52	0	0.060058594	3.3918457	-0.22973633	0.12060547	0.99560547	0.97070313	0.065917969	0	0	0	0	0	0	0	0	0	1.0288086	0.028808594	0.084960938	0.061767578	0.022949219	0	0	44330	0	0	0
416	417	417	Category L	-0.17993164	0.13183594	1.0439453	0.20092773	0.12866211	-0.44848633	0	0	16/11/2017	16	11	2017	21:07:52	76072	0.1	21	7	52	0	0.060058594	3.3918457	-0.22753906	0.12133789	0.99975586	0.54125977	0.065673828	0	0	0	0	0	0	0	0	0	1.0324707	0.032470703	0.10205078	0.047607422	0.010253906	0.043945313	0	44330	0	0	0
417	418	418	Category L	-0.19189453	0.10791016	0.99584961	0.19970703	0.13525391	-0.45361328	0	0	16/11/2017	16	11	2017	21:07:52	76072	0.2	21	7	52	0	0.060058594	3.3918457	-0.22192383	0.12182617	0.99975586	0.21728516	0.033447266	0	0	0	0	0	0	0	0	0	1.0314941	0.031494141	0.048095703	0.030029297	-0.013916016	-0.00390625	0	44330	0	0	0
418	419	419	Category L	-0.20385742	0.095947266	0.99584961	0.20092773	0.12866211	-0.44433594	0	0	16/11/2017	16	11	2017	21:07:52	76072	0.3	21	7	52	0	0.060058594	3.3918457	-0.21899414	0.12084961	1.0012207	0.18432617	0.029785156	0	0	0	0	0	0	0	0	0	1.0322266	0.032226563	0.045898438	0.015136719	-0.024902344	-0.005371094	0	44330	0	0	0
419	420	420	Category L	-0.19189453	0.11987305	1.0319824	0.2019043	0.13037109	-0.44848633	0	0	16/11/2017	16	11	2017	21:07:52	76072	0.4	21	7	52	0	0.060058594	3.3918457	-0.21044922	0.12182617	1.0036621	1.0270996	0.033691406	0	0	0	0	0	0	0	0	0	1.0327148	0.032714844	0.048828125	0.018554688	-0.001953125	0.028076172	0	44330	0	0	0
420	421	421	Category L	-0.17993164	0.059814453	1.0197754	0.20361328	0.12768555	-0.44628906	0	0	16/11/2017	16	11	2017	21:07:52	76072	0.5	21	7	52	0	0.060058594	3.3918457	-0.20922852	0.12255859	1.0070801	1.5908203	0.0703125	0	0	0	0	0	0	0	0	0	1.0358887	0.035888672	0.10473633	0.029296875	-0.062744141	0.012451172	0	44330	0	0	0
421	422	422	Category L	-0.17993164	0.10791016	1.0197754	0.19824219	0.1328125	-0.44970703	0	0	16/11/2017	16	11	2017	21:07:52	76072	0.6	21	7	52	0	0.060058594	3.3918457	-0.20263672	0.12182617	1.0085449	2.2177734	0.028808594	0	0	0	0	0	0	0	0	0	1.0361328	0.036132813	0.047607422	0.022705078	-0.013916016	0.010986328	0	44330	0	0	0
422	423	423	Category L	-0.17993164	0.11987305	0.99584961	0.20385742	0.1394043	-0.44335938	0	0	16/11/2017	16	11	2017	21:07:52	76072	0.7	21	7	52	0	0.060058594	3.3918457	-0.19970703	0.12255859	1.010498	3.1384277	0.024902344	0	0	0	0	0	0	0	0	0	1.0373535	0.037353516	0.037597656	0.019775391	-0.002685547	-0.014648438	0	44330	0	0	0
423	424	424	Category L	-0.17993164	0.083984375	1.0319824	0.21142578	0.1315918	-0.4453125	0	0	16/11/2017	16	11	2017	21:07:52	76072	0.8	21	7	52	0	0.060058594	3.3918457	-0.1940918	0.12207031	1.010498	4.5012207	0.045898438	0	0	0	0	0	0	0	0	0	1.036377	0.036376953	0.073486328	0.014160156	-0.038085938	0.021240234	0	44330	0	0	0
424	425	425	Category L	-0.19189453	0.095947266	1.0197754	0.19848633	0.13793945	-0.44946289	0	0	16/11/2017	16	11	2017	21:07:52	76072	0.9	21	7	52	0	0.060058594	3.3918457	-0.19091797	0.12011719	1.0126953	4.9423828	0.025146484	0	0	0	0	0	0	0	0	0	1.0375977	0.037597656	0.031982422	-0.000732422	-0.024169922	0.006835938	0	44330	0	0	0
425	426	426	Category L	-0.17993164	0.059814453	1.0319824	0.20410156	0.13696289	-0.44628906	0	0	16/11/2017	16	11	2017	21:07:53	76073	0	21	7	53	0	0.060058594	3.3918457	-0.1875	0.11791992	1.013916	4.1901855	0.061279297	0	0	0	0	0	0	0	0	0	1.0378418	0.037841797	0.083740234	0.007568359	-0.058105469	0.017822266	0	44330	0	0	0
426	427	427	Category L	-0.17993164	0.14379883	1.0319824	0.18945313	0.14233398	-0.45239258	0	0	16/11/2017	16	11	2017	21:07:53	76073	0.1	21	7	53	0	0.060058594	3.3918457	-0.18383789	0.11694336	1.0168457	3.6289063	0.030761719	0	0	0	0	0	0	0	0	0	1.0397949	0.039794922	0.045898438	0.00390625	0.026611328	0.014892578	0	44330	0	0	0
427	428	428	Category L	-0.17993164	0.13183594	1.0439453	0.18701172	0.13916016	-0.44946289	0	0	16/11/2017	16	11	2017	21:07:53	76073	0.2	21	7	53	0	0.060058594	3.3918457	-0.18408203	0.11743164	1.0168457	3.1501465	0.030761719	0	0	0	0	0	0	0	0	0	1.0400391	0.040039063	0.045410156	0.004150391	0.014160156	0.026855469	0	44330	0	0	0
428	429	429	Category L	-0.19189453	0.13183594	0.99584961	0.19458008	0.13647461	-0.45043945	0	0	16/11/2017	16	11	2017	21:07:53	76073	0.3	21	7	53	0	0.060058594	3.3918457	-0.18432617	0.11743164	1.0166016	2.2729492	0.026123047	0	0	0	0	0	0	0	0	0	1.0397949	0.039794922	0.042236328	-0.007324219	0.014160156	-0.020751953	0	44330	0	0	0
429	430	430	Category L	-0.19189453	0.11987305	1.0078125	0.18798828	0.140625	-0.45361328	0	0	16/11/2017	16	11	2017	21:07:53	76073	0.4	21	7	53	0	0.060058594	3.3918457	-0.18457031	0.1171875	1.0170898	0.93383789	0.011962891	0	0	0	0	0	0	0	0	0	1.0402832	0.040283203	0.019042969	-0.007080078	0.002441406	-0.009277344	0	44330	0	0	0
430	431	431	Category L	-0.20385742	0.10791016	1.0197754	0.18261719	0.1394043	-0.45043945	0	0	16/11/2017	16	11	2017	21:07:53	76073	0.5	21	7	53	0	0.060058594	3.3918457	-0.18481445	0.1171875	1.0168457	0.50830078	0.021240234	0	0	0	0	0	0	0	0	0	1.0400391	0.040039063	0.03125	-0.018798828	-0.009277344	0.002685547	0	44330	0	0	0
431	432	432	Category L	-0.17993164	0.13183594	1.0078125	0.18701172	0.14013672	-0.45239258	0	0	16/11/2017	16	11	2017	21:07:53	76073	0.6	21	7	53	0	0.060058594	3.3918457	-0.18530273	0.11694336	1.0166016	0.57421875	0.017822266	0	0	0	0	0	0	0	0	0	1.0400391	0.040039063	0.028808594	0.005371094	0.014648438	-0.008789063	0	44330	0	0	0
432	433	433	Category L	-0.19189453	0.083984375	1.0197754	0.18676758	0.14648438	-0.45239258	0	0	16/11/2017	16	11	2017	21:07:53	76073	0.7	21	7	53	0	0.060058594	3.3918457	-0.18530273	0.11694336	1.0163574	0.49902344	0.033691406	0	0	0	0	0	0	0	0	0	1.0397949	0.039794922	0.042724609	-0.006347656	-0.032958984	0.003173828	0	44330	0	0	0
433	434	434	Category L	-0.17993164	0.13183594	1.0197754	0.18334961	0.14331055	-0.44946289	0	0	16/11/2017	16	11	2017	21:07:53	76073	0.8	21	7	53	0	0.060058594	3.3918457	-0.18530273	0.11791992	1.0163574	0.1965332	0.015136719	0	0	0	0	0	0	0	0	0	1.0397949	0.039794922	0.022460938	0.005371094	0.013671875	0.003173828	0	44330	0	0	0
434	435	435	Category L	-0.17993164	0.10791016	1.0319824	0.18896484	0.13574219	-0.44946289	0	0	16/11/2017	16	11	2017	21:07:53	76073	0.9	21	7	53	0	0.060058594	3.3918457	-0.18554688	0.11791992	1.0166016	0.30102539	0.019042969	0	0	0	0	0	0	0	0	0	1.0400391	0.040039063	0.03125	0.005615234	-0.010009766	0.015136719	0	44330	0	0	0
435	436	436	Category L	-0.17993164	0.11987305	1.0319824	0.18530273	0.14160156	-0.44946289	0	0	16/11/2017	16	11	2017	21:07:54	76074	0	21	7	54	0	0.060058594	3.3918457	-0.18603516	0.11816406	1.0163574	0.7722168	0.016601563	0	0	0	0	0	0	0	0	0	1.0400391	0.040039063	0.022949219	0.006103516	0.001464844	0.015380859	0	44330	0	0	0
436	437	437	Category L	-0.17993164	0.10791016	1.0319824	0.18359375	0.14038086	-0.45556641	0	0	16/11/2017	16	11	2017	21:07:54	76074	0.09	21	7	54	0	0.060058594	3.3918457	-0.1862793	0.11865234	1.0163574	0.54418945	0.020019531	0	0	0	0	0	0	0	0	0	1.0400391	0.040039063	0.032714844	0.006347656	-0.010742188	0.015380859	0	44330	0	0	0
437	438	438	Category L	-0.20385742	0.14379883	1.0078125	0.18530273	0.14282227	-0.45043945	0	0	16/11/2017	16	11	2017	21:07:54	76074	0.181	21	7	54	0	0.060058594	3.3918457	-0.1862793	0.11791992	1.0161133	0.7487793	0.032226563	0	0	0	0	0	0	0	0	0	1.0397949	0.039794922	0.051513672	-0.017333984	0.025878906	-0.008300781	0	44330	0	0	0
438	439	439	Category L	-0.20385742	0.10791016	1.0197754	0.18530273	0.14355469	-0.44824219	0	0	16/11/2017	16	11	2017	21:07:54	76074	0.272	21	7	54	0	0.060058594	3.3918457	-0.18652344	0.11791992	1.0163574	1.1779785	0.020019531	0	0	0	0	0	0	0	0	0	1.0400391	0.040039063	0.030517578	-0.017089844	-0.010009766	0.003173828	0	44330	0	0	0
439	440	440	Category L	-0.19189453	0.095947266	1.0078125	0.18701172	0.14282227	-0.45043945	0	0	16/11/2017	16	11	2017	21:07:54	76074	0.363	21	7	54	0	0.060058594	3.3918457	-0.18652344	0.11865234	1.0166016	1.470459	0.024902344	0	0	0	0	0	0	0	0	0	1.0402832	0.040283203	0.036621094	-0.005126953	-0.022705078	-0.008789063	0	44330	0	0	0
440	441	441	Category L	-0.19189453	0.095947266	1.0078125	0.19140625	0.14575195	-0.45336914	0	0	16/11/2017	16	11	2017	21:07:54	76074	0.454	21	7	54	0	0.060058594	3.3918457	-0.18652344	0.11791992	1.0153809	1.2163086	0.023925781	0	0	0	0	0	0	0	0	0	1.0390625	0.0390625	0.034912109	-0.005126953	-0.021972656	-0.007568359	0	44330	0	0	0
441	442	442	Category L	-0.19189453	0.13183594	1.0197754	0.18505859	0.14379883	-0.45239258	0	0	16/11/2017	16	11	2017	21:07:54	76074	0.545	21	7	54	0	0.060058594	3.3918457	-0.18676758	0.1171875	1.0148926	0.64306641	0.015869141	0	0	0	0	0	0	0	0	0	1.0385742	0.038574219	0.024169922	-0.004882813	0.014404297	0.004638672	0	44330	0	0	0
442	443	443	Category L	-0.19189453	0.11987305	1.0319824	0.18603516	0.14282227	-0.45532227	0	0	16/11/2017	16	11	2017	21:07:54	76074	0.636	21	7	54	0	0.060058594	3.3918457	-0.18676758	0.11621094	1.0148926	0.40283203	0.017822266	0	0	0	0	0	0	0	0	0	1.0385742	0.038574219	0.025146484	-0.004882813	0.003417969	0.016845703	0	44330	0	0	0
443	444	444	Category L	-0.19189453	0.14379883	1.0319824	0.18701172	0.13916016	-0.44946289	0	0	16/11/2017	16	11	2017	21:07:54	76074	0.727	21	7	54	0	0.060058594	3.3918457	-0.18676758	0.1159668	1.0151367	0.42431641	0.032714844	0	0	0	0	0	0	0	0	0	1.0385742	0.038574219	0.049316406	-0.004882813	0.027832031	0.016601563	0	44330	0	0	0
444	445	445	Category L	-0.19189453	0.095947266	0.98388672	0.18432617	0.14428711	-0.45141602	0	0	16/11/2017	16	11	2017	21:07:54	76074	0.818	21	7	54	0	0.060058594	3.3918457	-0.18676758	0.11523438	1.0151367	1.5175781	0.037109375	0	0	0	0	0	0	0	0	0	1.0385742	0.038574219	0.055664063	-0.004882813	-0.019287109	-0.03125	0	44330	0	0	0
445	446	446	Category L	-0.19189453	0.16796875	0.99584961	0.19360352	0.13574219	-0.45239258	0	0	16/11/2017	16	11	2017	21:07:54	76074	0.909	21	7	54	0	0.060058594	3.3918457	-0.18725586	0.11352539	1.0151367	2.0510254	0.057617188	0	0	0	0	0	0	0	0	0	1.0385742	0.038574219	0.077880859	-0.004394531	0.054199219	-0.019287109	0	44330	0	0	0
446	447	447	Category L	-0.19189453	0.14379883	1.0078125	0.18164063	0.14428711	-0.45043945	0	0	16/11/2017	16	11	2017	21:07:55	76075	0	21	7	55	0	0.060058594	3.3918457	-0.18798828	0.11230469	1.0146484	2.0268555	0.032226563	0	0	0	0	0	0	0	0	0	1.0380859	0.038085938	0.042236328	-0.003662109	0.03125	-0.006835938	0	44330	0	0	0
447	448	448	Category L	-0.21582031	0.15576172	1.0319824	0.18798828	0.1418457	-0.45141602	0	0	16/11/2017	16	11	2017	21:07:55	76075	0.111	21	7	55	0	0.060058594	3.3918457	-0.18823242	0.11083984	1.013916	1.9116211	0.055419922	0	0	0	0	0	0	0	0	0	1.0371094	0.037109375	0.090087891	-0.02734375	0.044677734	0.017822266	0	44330	0	0	0
448	449	449	Category L	-0.19189453	0.11987305	0.99584961	0.1887207	0.14575195	-0.45239258	0	0	16/11/2017	16	11	2017	21:07:55	76075	0.222	21	7	55	0	0.060058594	3.3918457	-0.18896484	0.10986328	1.0136719	2.2597656	0.020507813	0	0	0	0	0	0	0	0	0	1.0368652	0.036865234	0.030273438	-0.002685547	0.009765625	-0.017822266	0	44330	0	0	0
449	450	450	Category L	-0.20385742	0.10791016	1.0078125	0.18530273	0.14013672	-0.44946289	0	0	16/11/2017	16	11	2017	21:07:55	76075	0.333	21	7	55	0	0.060058594	3.3918457	-0.18920898	0.10888672	1.013916	1.8413086	0.015625	0	0	0	0	0	0	0	0	0	1.0371094	0.037109375	0.021484375	-0.014404297	-0.000976563	-0.006103516	0	44330	0	0	0
450	451	451	Category L	-0.19189453	0.14379883	1.0319824	0.18579102	0.14672852	-0.45141602	0	0	16/11/2017	16	11	2017	21:07:55	76075	0.444	21	7	55	0	0.060058594	3.3918457	-0.19018555	0.10888672	1.0144043	0.82714844	0.038818359	0	0	0	0	0	0	0	0	0	1.0378418	0.037841797	0.053710938	-0.001464844	0.034667969	0.017333984	0	44330	0	0	0
451	452	452	Category L	-0.17993164	0.095947266	1.0197754	0.18530273	0.14404297	-0.45141602	0	0	16/11/2017	16	11	2017	21:07:55	76075	0.555	21	7	55	0	0.060058594	3.3918457	-0.19091797	0.10766602	1.0146484	0.22314453	0.017089844	0	0	0	0	0	0	0	0	0	1.0380859	0.038085938	0.028076172	0.010986328	-0.01171875	0.004882813	0	44330	0	0	0
452	453	453	Category L	-0.17993164	0.11987305	1.0078125	0.18798828	0.14599609	-0.45043945	0	0	16/11/2017	16	11	2017	21:07:55	76075	0.666	21	7	55	0	0.060058594	3.3918457	-0.19238281	0.1081543	1.0144043	0.31738281	0.018310547	0	0	0	0	0	0	0	0	0	1.0383301	0.038330078	0.031005859	0.012451172	0.011474609	-0.006591797	0	44330	0	0	0
453	454	454	Category L	-0.16796875	0.11987305	0.99584961	0.18896484	0.14160156	-0.45019531	0	0	16/11/2017	16	11	2017	21:07:55	76075	0.777	21	7	55	0	0.059570313	3.4337402	-0.19360352	0.10766602	1.0148926	0.86181641	0.034179688	0	0	0	0	0	0	0	0	0	1.0388184	0.038818359	0.056640625	0.025634766	0.011962891	-0.019042969	0	44330	0	0	0
454	455	455	Category L	-0.17993164	0.083984375	1.0319824	0.18969727	0.14160156	-0.45141602	0	0	16/11/2017	16	11	2017	21:07:55	76075	0.888	21	7	55	0	0.059570313	3.4337402	-0.19482422	0.10693359	1.0141602	1.6506348	0.032470703	0	0	0	0	0	0	0	0	0	1.0383301	0.038330078	0.055664063	0.014892578	-0.022949219	0.017578125	0	44330	0	0	0
455	456	456	Category L	-0.20385742	0.14379883	0.99584961	0.18969727	0.14160156	-0.45361328	0	0	16/11/2017	16	11	2017	21:07:56	76076	0	21	7	56	0	0.059570313	3.4337402	-0.19604492	0.10546875	1.0136719	2.1235352	0.042724609	0	0	0	0	0	0	0	0	0	1.0378418	0.037841797	0.063720703	-0.007568359	0.038085938	-0.017822266	0	44330	0	0	0
456	457	457	Category L	-0.19189453	0.11987305	0.98388672	0.18701172	0.14599609	-0.44946289	0	0	16/11/2017	16	11	2017	21:07:56	76076	0.1	21	7	56	0	0.059570313	3.4337402	-0.19799805	0.10107422	1.0151367	2.1025391	0.037109375	0	0	0	0	0	0	0	0	0	1.0393066	0.039306641	0.056396484	0.006103516	0.018554688	-0.03125	0	44330	0	0	0
457	458	458	Category L	-0.19189453	0.11987305	1.0078125	0.18701172	0.14599609	-0.45043945	0	0	16/11/2017	16	11	2017	21:07:56	76076	0.2	21	7	56	0	0.059570313	3.4337402	-0.20385742	0.097412109	1.0144043	1.817627	0.026123047	0	0	0	0	0	0	0	0	0	1.0393066	0.039306641	0.041259766	0.011962891	0.022216797	-0.006591797	0	44330	0	0	0
458	459	459	Category L	-0.19189453	0.13183594	1.0197754	0.18432617	0.14624023	-0.45019531	0	0	16/11/2017	16	11	2017	21:07:56	76076	0.3	21	7	56	0	0.059570313	3.4337402	-0.20336914	0.095947266	1.0117188	1.5292969	0.038330078	0	0	0	0	0	0	0	0	0	1.036377	0.036376953	0.055175781	0.011474609	0.035644531	0.0078125	0	44330	0	0	0
459	460	460	Category L	-0.16796875	0.13183594	1.0078125	0.18774414	0.14648438	-0.45214844	0	0	16/11/2017	16	11	2017	21:07:56	76076	0.4	21	7	56	0	0.059570313	3.4337402	-0.20532227	0.096435547	1.015625	1.015625	0.052001953	0	0	0	0	0	0	0	0	0	1.0407715	0.040771484	0.080566406	0.037353516	0.03515625	-0.0078125	0	44330	0	0	0
460	461	461	Category L	-0.17993164	0.13183594	1.0197754	0.18481445	0.14916992	-0.45239258	0	0	16/11/2017	16	11	2017	21:07:56	76076	0.5	21	7	56	0	0.059570313	3.4337402	-0.20605469	0.09765625	1.0168457	0.37939453	0.04296875	0	0	0	0	0	0	0	0	0	1.0422363	0.042236328	0.062988281	0.026123047	0.033935547	0.002685547	0	44330	0	0	0
461	462	462	Category L	-0.17993164	0.14379883	1.0319824	0.18505859	0.14624023	-0.44848633	0	0	16/11/2017	16	11	2017	21:07:56	76076	0.6	21	7	56	0	0.059570313	3.4337402	-0.20629883	0.099853516	1.019043	0.026611328	0.052734375	0	0	0	0	0	0	0	0	0	1.0446777	0.044677734	0.082763672	0.026367188	0.043701172	0.012695313	0	44330	0	0	0
462	463	463	Category L	-0.19189453	0.11987305	0.99584961	0.18432617	0.14233398	-0.44750977	0	0	16/11/2017	16	11	2017	21:07:56	76076	0.7	21	7	56	0	0.059570313	3.4337402	-0.20947266	0.099365234	1.0163574	0.80029297	0.033935547	0	0	0	0	0	0	0	0	0	1.0424805	0.042480469	0.05859375	0.017578125	0.020263672	-0.020507813	0	44330	0	0	0
463	464	464	Category L	-0.19189453	0.10791016	1.0078125	0.18676758	0.14501953	-0.45214844	0	0	16/11/2017	16	11	2017	21:07:56	76076	0.8	21	7	56	0	0.059570313	3.4337402	-0.21044922	0.099365234	1.0195313	1.2490234	0.0234375	0	0	0	0	0	0	0	0	0	1.0456543	0.045654297	0.038574219	0.018554688	0.008300781	-0.01171875	0	44330	0	0	0
464	465	465	Category L	-0.19189453	0.15576172	0.97192383	0.18676758	0.14428711	-0.45043945	0	0	16/11/2017	16	11	2017	21:07:56	76076	0.9	21	7	56	0	0.059570313	3.4337402	-0.21069336	0.09765625	1.0236816	1.3925781	0.080078125	0	0	0	0	0	0	0	0	0	1.0495605	0.049560547	0.12866211	0.018798828	0.057861328	-0.051757813	0	44330	0	0	0
465	466	466	Category L	-0.19189453	0.14379883	1.0197754	0.18164063	0.14550781	-0.44628906	0	0	16/11/2017	16	11	2017	21:07:57	76077	0	21	7	57	0	0.059570313	3.4337402	-0.21044922	0.096191406	1.0229492	1.4533691	0.051025391	0	0	0	0	0	0	0	0	0	1.0488281	0.048828125	0.069335938	0.018554688	0.047363281	-0.003173828	0	44330	0	0	0
466	467	467	Category L	-0.19189453	0.14379883	1.0319824	0.19140625	0.14331055	-0.45043945	0	0	16/11/2017	16	11	2017	21:07:57	76077	0.1	21	7	57	0	0.059570313	3.4337402	-0.21362305	0.096191406	1.0222168	1.0876465	0.052978516	0	0	0	0	0	0	0	0	0	1.0488281	0.048828125	0.078613281	0.021728516	0.047363281	0.009521484	0	44330	0	0	0
467	468	468	Category L	-0.19189453	0.13183594	1.0197754	0.18798828	0.14599609	-0.45141602	0	0	16/11/2017	16	11	2017	21:07:57	76077	0.2	21	7	57	0	0.059570313	3.4337402	-0.21337891	0.096435547	1.0231934	0.87011719	0.041503906	0	0	0	0	0	0	0	0	0	1.0495605	0.049560547	0.060302734	0.021484375	0.03515625	-0.003417969	0	44330	0	0	0
468	469	469	Category L	-0.19189453	0.10791016	1.0197754	0.18969727	0.14428711	-0.44946289	0	0	16/11/2017	16	11	2017	21:07:57	76077	0.3	21	7	57	0	0.059570313	3.4337402	-0.21435547	0.096679688	1.0256348	0.056884766	0.025878906	0	0	0	0	0	0	0	0	0	1.0524902	0.052490234	0.039794922	0.022460938	0.010986328	-0.005859375	0	44330	0	0	0
469	470	470	Category L	-0.19189453	0.095947266	1.0078125	0.18969727	0.14477539	-0.45361328	0	0	16/11/2017	16	11	2017	21:07:57	76077	0.4	21	7	57	0	0.059570313	3.4337402	-0.21289063	0.09765625	1.0256348	1.0014648	0.027587891	0	0	0	0	0	0	0	0	0	1.052002	0.052001953	0.040771484	0.020996094	-0.001708984	-0.017822266	0	44330	0	0	0
470	471	471	Category L	-0.19189453	0.083984375	1.0197754	0.18798828	0.14428711	-0.44628906	0	0	16/11/2017	16	11	2017	21:07:57	76077	0.5	21	7	57	0	0.059570313	3.4337402	-0.21240234	0.098144531	1.0246582	0.99023438	0.025390625	0	0	0	0	0	0	0	0	0	1.0510254	0.051025391	0.039794922	0.020507813	-0.014160156	-0.004882813	0	44330	0	0	0
471	472	472	Category L	-0.17993164	0.10791016	1.0078125	0.1887207	0.14501953	-0.44946289	0	0	16/11/2017	16	11	2017	21:07:57	76077	0.6	21	7	57	0	0.059570313	3.4337402	-0.21313477	0.098388672	1.0236816	1.0356445	0.038085938	0	0	0	0	0	0	0	0	0	1.050293	0.050292969	0.058837891	0.033203125	0.009277344	-0.015869141	0	44330	0	0	0
472	473	473	Category L	-0.17993164	0.15576172	1.0197754	0.1887207	0.14501953	-0.45043945	0	0	16/11/2017	16	11	2017	21:07:57	76077	0.7	21	7	57	0	0.059570313	3.4337402	-0.21386719	0.099121094	1.0222168	1.3276367	0.065917969	0	0	0	0	0	0	0	0	0	1.0490723	0.049072266	0.093017578	0.033935547	0.056396484	-0.002441406	0	44330	0	0	0
473	474	474	Category L	-0.19189453	0.095947266	1.0439453	0.19458008	0.13500977	-0.45043945	0	0	16/11/2017	16	11	2017	21:07:57	76077	0.8	21	7	57	0	0.059570313	3.4337402	-0.21386719	0.099365234	1.0239258	1.2385254	0.029785156	0	0	0	0	0	0	0	0	0	1.0507813	0.05078125	0.045410156	0.021972656	-0.003417969	0.019775391	0	44330	0	0	0
474	475	475	Category L	-0.19189453	0.11987305	1.0197754	0.18896484	0.14331055	-0.44848633	0	0	16/11/2017	16	11	2017	21:07:57	76077	0.9	21	7	57	0	0.059570313	3.4337402	-0.21411133	0.097900391	1.0253906	1.1184082	0.031494141	0	0	0	0	0	0	0	0	0	1.0522461	0.052246094	0.049804688	0.022216797	0.021728516	-0.005615234	0	44330	0	0	0
475	476	476	Category L	-0.19189453	0.14379883	0.99584961	0.18774414	0.14672852	-0.45117188	0	0	16/11/2017	16	11	2017	21:07:58	76078	0	21	7	58	0	0.059570313	3.4337402	-0.21411133	0.096923828	1.0249023	1.0834961	0.059326172	0	0	0	0	0	0	0	0	0	1.0515137	0.051513672	0.098144531	0.022216797	0.046630859	-0.029052734	0	44330	0	0	0
476	477	477	Category L	-0.19189453	0.071777344	0.99584961	0.18530273	0.14404297	-0.44848633	0	0	16/11/2017	16	11	2017	21:07:58	76078	0.1	21	7	58	0	0.059570313	3.4337402	-0.21386719	0.095947266	1.0249023	0.68041992	0.043701172	0	0	0	0	0	0	0	0	0	1.0515137	0.051513672	0.075439453	0.021972656	-0.024169922	-0.029052734	0	44330	0	0	0
477	478	478	Category L	-0.19189453	0.11987305	1.0439453	0.19018555	0.14648438	-0.44726563	0	0	16/11/2017	16	11	2017	21:07:58	76078	0.2	21	7	58	0	0.059570313	3.4337402	-0.21362305	0.096435547	1.0249023	0.39453125	0.037109375	0	0	0	0	0	0	0	0	0	1.0512695	0.051269531	0.063964844	0.021728516	0.023193359	0.018798828	0	44330	0	0	0
478	479	479	Category L	-0.17993164	0.15576172	1.0197754	0.19189453	0.15234375	-0.44726563	0	0	16/11/2017	16	11	2017	21:07:58	76078	0.3	21	7	58	0	0.059570313	3.4337402	-0.21484375	0.095947266	1.0236816	0.23364258	0.069335938	0	0	0	0	0	0	0	0	0	1.0505371	0.050537109	0.098876953	0.034912109	0.059570313	-0.00390625	0	44330	0	0	0
479	480	480	Category L	-0.17993164	0.071777344	0.94799805	0.20874023	0.13671875	-0.44628906	0	0	16/11/2017	16	11	2017	21:07:58	76078	0.4	21	7	58	0	0.059570313	3.4337402	-0.21484375	0.093994141	1.0214844	0.4309082	0.084472656	0	0	0	0	0	0	0	0	0	1.0480957	0.048095703	0.13085938	0.034912109	-0.022216797	-0.073486328	0	44330	0	0	0
480	481	481	Category L	-0.19189453	0.023925781	1.0197754	0.19824219	0.13037109	-0.44970703	0	0	16/11/2017	16	11	2017	21:07:58	76078	0.5	21	7	58	0	0.059570313	3.4337402	-0.21484375	0.092773438	1.0209961	0.90942383	0.072509766	0	0	0	0	0	0	0	0	0	1.0476074	0.047607422	0.093261719	0.022949219	-0.068847656	-0.001220703	0	44330	0	0	0
481	482	482	Category L	-0.17993164	0.047851563	1.0078125	0.20361328	0.12866211	-0.45361328	0	0	16/11/2017	16	11	2017	21:07:58	76078	0.6	21	7	58	0	0.059570313	3.4337402	-0.21508789	0.093261719	1.0241699	1.1865234	0.059814453	0	0	0	0	0	0	0	0	0	1.0507813	0.05078125	0.097167969	0.03515625	-0.045410156	-0.016357422	0	44330	0	0	0
482	483	483	Category L	-0.17993164	0.035888672	1.0319824	0.20141602	0.12133789	-0.44848633	0	0	16/11/2017	16	11	2017	21:07:58	76078	0.7	21	7	58	0	0.059570313	3.4337402	-0.21557617	0.094238281	1.0234375	2.0883789	0.068847656	0	0	0	0	0	0	0	0	0	1.050293	0.050292969	0.10229492	0.035644531	-0.058349609	0.008300781	0	44330	0	0	0
483	484	484	Category L	-0.19189453	0.047851563	1.0439453	0.2043457	0.12963867	-0.45141602	0	0	16/11/2017	16	11	2017	21:07:58	76078	0.8	21	7	58	0	0.059570313	3.4337402	-0.21582031	0.095214844	1.0222168	3.5830078	0.057373047	0	0	0	0	0	0	0	0	0	1.0493164	0.049316406	0.093017578	0.023925781	-0.047363281	0.021484375	0	44330	0	0	0
484	485	485	Category L	-0.19189453	0.023925781	1.0078125	0.20068359	0.13085938	-0.44946289	0	0	16/11/2017	16	11	2017	21:07:58	76078	0.9	21	7	58	0	0.059570313	3.4337402	-0.21704102	0.095703125	1.0217285	4.2851563	0.077392578	0	0	0	0	0	0	0	0	0	1.0490723	0.049072266	0.11108398	0.025146484	-0.071777344	-0.013916016	0	44330	0	0	0
485	486	486	Category L	-0.20385742	0.023925781	0.99584961	0.20263672	0.12792969	-0.45043945	0	0	16/11/2017	16	11	2017	21:07:59	76079	0	21	7	59	0	0.059570313	3.4337402	-0.21801758	0.096923828	1.0222168	4.7585449	0.078857422	0	0	0	0	0	0	0	0	0	1.0498047	0.049804688	0.11376953	0.014160156	-0.072998047	-0.026367188	0	44330	0	0	0
486	487	487	Category L	-0.2277832	0.011962891	0.97192383	0.20166016	0.13647461	-0.44604492	0	0	16/11/2017	16	11	2017	21:07:59	76079	0.1	21	7	59	0	0.059570313	3.4337402	-0.21972656	0.095214844	1.0197754	5.7297363	0.096435547	0	0	0	0	0	0	0	0	0	1.0476074	0.047607422	0.1394043	-0.0078125	-0.083251953	-0.047851563	0	44330	0	0	0
487	488	488	Category L	-0.23999023	0.023925781	1.0078125	0.19897461	0.14526367	-0.44311523	0	0	16/11/2017	16	11	2017	21:07:59	76079	0.2	21	7	59	0	0.059570313	3.4337402	-0.22216797	0.095214844	1.0227051	6.4040527	0.074951172	0	0	0	0	0	0	0	0	0	1.0510254	0.051025391	0.10400391	-0.017578125	-0.071289063	-0.014892578	0	44330	0	0	0
488	489	489	Category L	-0.20385742	0.011962891	1.0439453	0.22363281	0.15893555	-0.42773438	0	0	16/11/2017	16	11	2017	21:07:59	76079	0.3	21	7	59	0	0.059570313	3.4337402	-0.22241211	0.093017578	1.0217285	6.3730469	0.0859375	0	0	0	0	0	0	0	0	0	1.0498047	0.049804688	0.12158203	0.018554688	-0.081054688	0.021972656	0	44330	0	0	0
489	490	490	Category L	-0.26391602	0.095947266	1.079834	0.21484375	0.17529297	-0.42651367	0	0	16/11/2017	16	11	2017	21:07:59	76079	0.4	21	7	59	0	0.059570313	3.4337402	-0.22290039	0.091308594	1.020752	5.2597656	0.071777344	0	0	0	0	0	0	0	0	0	1.0488281	0.048828125	0.10400391	-0.040771484	0.004394531	0.058837891	0	44330	0	0	0
490	491	491	Category L	-0.25195313	0.035888672	1.0197754	0.21362305	0.18994141	-0.42114258	0	0	16/11/2017	16	11	2017	21:07:59	76079	0.5	21	7	59	0	0.059570313	3.4337402	-0.22363281	0.090087891	1.020752	3.9855957	0.061035156	0	0	0	0	0	0	0	0	0	1.0488281	0.048828125	0.083496094	-0.028076172	-0.054199219	-0.000976563	0	44330	0	0	0
491	492	492	Category L	-0.2878418	0.16796875	0.99584961	0.20019531	0.19189453	-0.42651367	0	0	16/11/2017	16	11	2017	21:07:59	76079	0.6	21	7	59	0	0.060058594	3.4482422	-0.2253418	0.088623047	1.020752	3.4431152	0.10375977	0	0	0	0	0	0	0	0	0	1.0490723	0.049072266	0.16650391	-0.062255859	0.079101563	-0.024902344	0	44330	0	0	0
492	493	493	Category L	-0.2878418	0.10791016	1.0078125	0.20043945	0.18554688	-0.42749023	0	0	16/11/2017	16	11	2017	21:07:59	76079	0.7	21	7	59	0	0.060058594	3.4482422	-0.22753906	0.087158203	1.0178223	2.3137207	0.064208984	0	0	0	0	0	0	0	0	0	1.0466309	0.046630859	0.090820313	-0.060058594	0.020507813	-0.010009766	0	44330	0	0	0
493	494	494	Category L	-0.2878418	0.059814453	0.98388672	0.18774414	0.18579102	-0.43359375	0	0	16/11/2017	16	11	2017	21:07:59	76079	0.8	21	7	59	0	0.060058594	3.4482422	-0.22827148	0.086181641	1.0197754	2.5549316	0.07421875	0	0	0	0	0	0	0	0	0	1.048584	0.048583984	0.12158203	-0.059326172	-0.026367188	-0.035888672	0	44330	0	0	0
494	495	495	Category L	-0.26391602	0.035888672	0.95996094	0.19287109	0.17651367	-0.43457031	0	0	16/11/2017	16	11	2017	21:07:59	76079	0.9	21	7	59	0	0.060058594	3.4482422	-0.22998047	0.086669922	1.0202637	3.5715332	0.085693359	0	0	0	0	0	0	0	0	0	1.0493164	0.049316406	0.14501953	-0.033691406	-0.05078125	-0.060302734	0	44330	0	0	0
495	496	496	Category E	-0.3359375	-0.21582031	1.1279297	0.2331543	0.19140625	-0.40893555	0	0	16/11/2017	16	11	2017	21:08:01	76081	0.199	21	8	1	0	0.060058594	3.4482422	-0.23022461	0.086669922	1.0183105	4.5217285	0.33862305	0	0	0	0	0	0	0	0	0	1.0476074	0.047607422	0.51757813	-0.10546875	-0.30249023	0.109375	0	44330	0	0	0
496	497	497	Category E	-0.64794922	-0.15576172	0.98388672	0.17895508	0.16015625	-0.45019531	0	0	16/11/2017	16	11	2017	21:08:01	76081	0.3	21	8	1	0	0.060058594	3.4482422	-0.23144531	0.086669922	1.0180664	4.9997559	0.48291016	0	0	0	0	0	0	0	0	0	1.0476074	0.047607422	0.69287109	-0.41625977	-0.24243164	-0.034179688	0	44330	0	0	0
497	498	498	Category E	-0.14379883	-0.011962891	0.76782227	0.16064453	0.17236328	-0.45532227	0	0	16/11/2017	16	11	2017	21:08:01	76081	0.4	21	8	1	0	0.060058594	3.4482422	-0.2331543	0.087158203	1.0170898	4.0563965	0.28271484	0	0	0	0	0	0	0	0	0	1.0471191	0.047119141	0.43798828	0.089355469	-0.099121094	-0.24926758	0	44330	0	0	0
498	499	499	Category E	-0.35986328	0.14379883	1.3198242	0.24609375	0.14453125	-0.42358398	0	0	16/11/2017	16	11	2017	21:08:01	76081	0.5	21	8	1	0	0.060058594	3.4482422	-0.23364258	0.086669922	1.0168457	2.6240234	0.33300781	0	0	0	0	0	0	0	0	0	1.046875	0.046875	0.48583984	-0.12597656	0.056884766	0.30273438	0	44330	0	0	0
499	500	500	Category E	-0.25195313	0.20385742	1.1279297	0.18969727	0.14135742	-0.45458984	0	0	16/11/2017	16	11	2017	21:08:01	76081	0.6	21	8	1	0	0.060058594	3.4482422	-0.234375	0.085205078	1.0180664	0.54345703	0.16235352	0	0	0	0	0	0	0	0	0	1.0480957	0.048095703	0.24560547	-0.017333984	0.1184082	0.10961914	0	44330	0	0	0
500	501	501	Category E	-0.19189453	0.23999023	1.1999512	0.15258789	0.15722656	-0.45751953	0	0	16/11/2017	16	11	2017	21:08:01	76081	0.7	21	8	1	0	0.060058594	3.4482422	-0.23413086	0.083251953	1.0170898	0.10961914	0.24414063	0	0	0	0	0	0	0	0	0	1.046875	0.046875	0.3815918	0.042236328	0.15649414	0.18261719	0	44330	0	0	0
501	502	502	Category E	-0.44384766	0.071777344	0.79199219	0.071044922	0.1796875	-0.47509766	0	0	16/11/2017	16	11	2017	21:08:01	76081	0.8	21	8	1	0	0.060058594	3.4482422	-0.23681641	0.082519531	1.0161133	2.239502	0.30517578	0	0	0	0	0	0	0	0	0	1.0466309	0.046630859	0.44189453	-0.20678711	-0.010742188	-0.22412109	0	44330	0	0	0
502	503	503	Category E	-0.25195313	0.11987305	1.2478027	0.015380859	0.15307617	-0.48583984	0	0	16/11/2017	16	11	2017	21:08:01	76081	0.9	21	8	1	0	0.060058594	3.4482422	-0.23828125	0.081298828	1.0146484	6.28125	0.23632813	0	0	0	0	0	0	0	0	0	1.0454102	0.045410156	0.28491211	-0.013427734	0.038330078	0.23291016	0	44330	0	0	0
503	504	504	Category E	-0.20385742	-0.059814453	1.3679199	0.0234375	0.16503906	-0.48461914	0	0	16/11/2017	16	11	2017	21:08:02	76082	0	21	8	2	0	0.060058594	3.4482422	-0.23852539	0.079345703	1.0151367	8.2629395	0.38061523	0	0	0	0	0	0	0	0	0	1.0458984	0.045898438	0.52636719	0.034667969	-0.13916016	0.35253906	0	44330	0	0	0
504	505	505	Category E	-0.17993164	-0.011962891	0.95996094	0.033203125	0.17138672	-0.48046875	0	0	16/11/2017	16	11	2017	21:08:02	76082	0.1	21	8	2	0	0.060058594	3.4482422	-0.23974609	0.078613281	1.019043	10.10498	0.1237793	0	0	0	0	0	0	0	0	0	1.0498047	0.049804688	0.2097168	0.059814453	-0.090576172	-0.059082031	0	44330	0	0	0
505	506	506	Category E	-0.41992188	0.059814453	0.98388672	0.049316406	0.14941406	-0.48364258	0	0	16/11/2017	16	11	2017	21:08:02	76082	0.2	21	8	2	0	0.060058594	3.4482422	-0.23852539	0.078125	1.0180664	13.077393	0.18530273	0	0	0	0	0	0	0	0	0	1.0483398	0.048339844	0.23388672	-0.18115234	-0.018310547	-0.034179688	0	44330	0	0	0
506	507	507	Category E	-0.16796875	0.15576172	1.1037598	0.007568359	0.19213867	-0.4765625	0	0	16/11/2017	16	11	2017	21:08:02	76082	0.3	21	8	2	0	0.060058594	3.4482422	-0.23876953	0.077148438	1.0170898	15.16333	0.13671875	0	0	0	0	0	0	0	0	0	1.0476074	0.047607422	0.23608398	0.070800781	0.078369141	0.086425781	0	44330	0	0	0
507	508	508	Category E	-0.26391602	0.15576172	1.2478027	0.052246094	0.20629883	-0.46582031	0	0	16/11/2017	16	11	2017	21:08:02	76082	0.4	21	8	2	0	0.060058594	3.4482422	-0.23876953	0.075195313	1.0175781	16.107666	0.24511719	0	0	0	0	0	0	0	0	0	1.0478516	0.047851563	0.33544922	-0.024902344	0.080322266	0.22998047	0	44330	0	0	0
508	509	509	Category E	-0.071777344	0.21582031	0.98388672	0.056640625	0.21630859	-0.46044922	0	0	16/11/2017	16	11	2017	21:08:02	76082	0.5	21	8	2	0	0.060058594	3.4482422	-0.23681641	0.074707031	1.015625	15.30542	0.21948242	0	0	0	0	0	0	0	0	0	1.0454102	0.045410156	0.33789063	0.16503906	0.14086914	-0.031738281	0	44330	0	0	0
509	510	510	Category E	-0.15576172	0.15576172	0.92382813	0.055664063	0.21386719	-0.46044922	0	0	16/11/2017	16	11	2017	21:08:02	76082	0.6	21	8	2	0	0.060058594	3.4482422	-0.23754883	0.074707031	1.0170898	16.549072	0.14819336	0	0	0	0	0	0	0	0	0	1.0473633	0.047363281	0.25610352	0.081787109	0.080810547	-0.093261719	0	44330	0	0	0
510	511	511	Category E	-0.26391602	0.11987305	0.95996094	0.023681641	0.20556641	-0.46801758	0	0	16/11/2017	16	11	2017	21:08:02	76082	0.7	21	8	2	0	0.060058594	3.4482422	-0.23730469	0.073974609	1.0192871	17.807373	0.079345703	0	0	0	0	0	0	0	0	0	1.0490723	0.049072266	0.1315918	-0.026367188	0.045654297	-0.059326172	0	44330	0	0	0
511	512	512	Category E	-0.2277832	0.19189453	0.87597656	0.028564453	0.1940918	-0.47314453	0	0	16/11/2017	16	11	2017	21:08:02	76082	0.8	21	8	2	0	0.060058594	3.4482422	-0.23583984	0.072753906	1.0180664	16.331055	0.18554688	0	0	0	0	0	0	0	0	0	1.0476074	0.047607422	0.26928711	0.008056641	0.11889648	-0.14208984	0	44330	0	0	0
512	513	513	Category E	-0.19189453	0.10791016	1.1638184	0.06640625	0.18920898	-0.46875	0	0	16/11/2017	16	11	2017	21:08:02	76082	0.9	21	8	2	0	0.060058594	3.4482422	-0.23803711	0.071289063	1.0187988	12.794678	0.15625	0	0	0	0	0	0	0	0	0	1.0488281	0.048828125	0.22753906	0.046142578	0.036376953	0.14477539	0	44330	0	0	0
513	514	514	Category E	-0.20385742	0.023925781	1.1398926	0.087158203	0.19580078	-0.45947266	0	0	16/11/2017	16	11	2017	21:08:03	76083	0	21	8	3	0	0.060058594	3.4482422	-0.24243164	0.067138672	1.0219727	9.6154785	0.13134766	0	0	0	0	0	0	0	0	0	1.0524902	0.052490234	0.19995117	0.038574219	-0.043212891	0.11767578	0	44330	0	0	0
514	515	515	Category E	-0.17993164	0.011962891	0.98388672	0.10473633	0.19189453	-0.46240234	0	0	16/11/2017	16	11	2017	21:08:03	76083	0.1	21	8	3	0	0.060058594	3.4482422	-0.24243164	0.063964844	1.0253906	6.1030273	0.091552734	0	0	0	0	0	0	0	0	0	1.0556641	0.055664063	0.15649414	0.0625	-0.052001953	-0.041503906	0	44330	0	0	0
515	516	516	Category E	-0.15576172	0.047851563	1.0439453	0.092773438	0.19897461	-0.46044922	0	0	16/11/2017	16	11	2017	21:08:03	76083	0.2	21	8	3	0	0.060058594	3.4482422	-0.24291992	0.063476563	1.027832	0.78857422	0.090087891	0	0	0	0	0	0	0	0	0	1.0581055	0.058105469	0.11889648	0.087158203	-0.015625	0.015869141	0	44330	0	0	0
516	517	517	Category E	-0.16796875	0.15576172	1.0197754	0.10595703	0.20043945	-0.45605469	0	0	16/11/2017	16	11	2017	21:08:03	76083	0.3	21	8	3	0	0.060058594	3.4482422	-0.24243164	0.062255859	1.0270996	3.5388184	0.11962891	0	0	0	0	0	0	0	0	0	1.0571289	0.057128906	0.17529297	0.074462891	0.093261719	-0.007324219	0	44330	0	0	0
517	518	518	Category E	-0.29980469	0.095947266	0.92382813	0.10644531	0.18847656	-0.46240234	0	0	16/11/2017	16	11	2017	21:08:03	76083	0.4	21	8	3	0	0.059570313	3.3950684	-0.24438477	0.0625	1.0268555	5.7375488	0.12158203	0	0	0	0	0	0	0	0	0	1.057373	0.057373047	0.19165039	-0.055419922	0.033203125	-0.10302734	0	44330	0	0	0
518	519	519	Category E	-0.20385742	-0.047851563	0.83984375	0.11499023	0.17919922	-0.45874023	0	0	16/11/2017	16	11	2017	21:08:03	76083	0.5	21	8	3	0	0.059570313	3.3950684	-0.24438477	0.062011719	1.0241699	6.4238281	0.21850586	0	0	0	0	0	0	0	0	0	1.0549316	0.054931641	0.3347168	0.040527344	-0.10986328	-0.18432617	0	44330	0	0	0
519	520	520	Category E	-0.19189453	0	0.97192383	0.16430664	0.17675781	-0.45019531	0	0	16/11/2017	16	11	2017	21:08:03	76083	0.6	21	8	3	0	0.059570313	3.3950684	-0.24414063	0.061279297	1.0256348	9.3540039	0.096923828	0	0	0	0	0	0	0	0	0	1.0561523	0.056152344	0.16748047	0.052246094	-0.061279297	-0.053710938	0	44330	0	0	0
520	521	521	Category E	-0.20385742	0.14379883	1.2597656	0.19165039	0.17822266	-0.43579102	0	0	16/11/2017	16	11	2017	21:08:03	76083	0.7	21	8	3	0	0.059570313	3.3950684	-0.24462891	0.062011719	1.0268555	13.196045	0.24975586	0	0	0	0	0	0	0	0	0	1.0576172	0.057617188	0.35522461	0.040771484	0.081542969	0.23266602	0	44330	0	0	0
521	522	522	Category E	-0.2277832	0.20385742	0.95996094	0.22216797	0.19433594	-0.41601563	0	0	16/11/2017	16	11	2017	21:08:03	76083	0.8	21	8	3	0	0.059570313	3.3950684	-0.24438477	0.060791016	1.027832	15.760986	0.15893555	0	0	0	0	0	0	0	0	0	1.0583496	0.058349609	0.22753906	0.016601563	0.14282227	-0.067871094	0	44330	0	0	0
522	523	523	Category E	-0.2277832	0.19189453	0.93579102	0.20776367	0.18505859	-0.42431641	0	0	16/11/2017	16	11	2017	21:08:03	76083	0.9	21	8	3	0	0.059570313	3.3950684	-0.24560547	0.0703125	1.036377	19.157227	0.15869141	0	0	0	0	0	0	0	0	0	1.0673828	0.067382813	0.23999023	0.017822266	0.12133789	-0.10058594	0	44330	0	0	0
523	524	524	Category E	-0.27587891	0.17993164	0.99584961	0.19921875	0.17138672	-0.43701172	0	0	16/11/2017	16	11	2017	21:08:04	76084	0	21	8	4	0	0.059570313	3.3950684	-0.25390625	0.060302734	1.0622559	22.599609	0.13842773	0	0	0	0	0	0	0	0	0	1.09375	0.09375	0.20776367	-0.021728516	0.11938477	-0.06640625	0	44330	0	0	0
524	525	525	Category E	-0.27587891	0.19189453	1.0197754	0.20849609	0.16259766	-0.43383789	0	0	16/11/2017	16	11	2017	21:08:04	76084	0.1	21	8	4	0	0.059570313	3.3950684	-0.25732422	0.098876953	1.0803223	24.657959	0.11254883	0	0	0	0	0	0	0	0	0	1.1149902	0.11499023	0.171875	-0.018310547	0.092773438	-0.060546875	0	44330	0	0	0
525	526	526	Category E	-0.32397461	0.047851563	0.80395508	0.21240234	0.15673828	-0.43286133	0	0	16/11/2017	16	11	2017	21:08:04	76084	0.2	21	8	4	0	0.059570313	3.3950684	-0.26293945	0.087890625	1.1184082	23.843262	0.32275391	0	0	0	0	0	0	0	0	0	1.1523438	0.15234375	0.41552734	-0.060791016	-0.040039063	-0.31445313	0	44330	0	0	0
526	527	527	Category E	-0.39599609	0.14379883	1.2358398	0.21948242	0.15893555	-0.43164063	0	0	16/11/2017	16	11	2017	21:08:04	76084	0.3	21	8	4	0	0.059570313	3.3950684	-0.26635742	0.094726563	1.1442871	21.125244	0.16577148	0	0	0	0	0	0	0	0	0	1.1787109	0.17871094	0.26977539	-0.12939453	0.048828125	0.091308594	0	44330	0	0	0
527	528	528	Category E	-0.2277832	-0.035888672	0.95996094	0.22290039	0.16699219	-0.42456055	0	0	16/11/2017	16	11	2017	21:08:04	76084	0.4	21	8	4	0	0.059570313	3.3950684	-0.27075195	0.085205078	1.1491699	18.103027	0.22875977	0	0	0	0	0	0	0	0	0	1.1835938	0.18359375	0.35327148	0.04296875	-0.12109375	-0.18920898	0	44330	0	0	0
528	529	529	Category E	-0.23999023	0	0.91186523	0.24536133	0.15966797	-0.41748047	0	0	16/11/2017	16	11	2017	21:08:04	76084	0.5	21	8	4	0	0.059570313	3.3950684	-0.26806641	0.09375	1.1479492	14.361084	0.25561523	0	0	0	0	0	0	0	0	0	1.1826172	0.18261719	0.35839844	0.028076172	-0.09375	-0.23608398	0	44330	0	0	0
529	530	530	Category E	-0.25195313	0	1.0078125	0.22753906	0.15429688	-0.43286133	0	0	16/11/2017	16	11	2017	21:08:04	76084	0.6	21	8	4	0	0.059570313	3.3950684	-0.26904297	0.095458984	1.1506348	9.8041992	0.17260742	0	0	0	0	0	0	0	0	0	1.1855469	0.18554688	0.25561523	0.017089844	-0.095458984	-0.14282227	0	44330	0	0	0
530	531	531	Category E	-0.32397461	0.035888672	1.0197754	0.25683594	0.14624023	-0.41625977	0	0	16/11/2017	16	11	2017	21:08:04	76084	0.7	21	8	4	0	0.059570313	3.3950684	-0.27075195	0.094482422	1.1499023	5.4494629	0.15234375	0	0	0	0	0	0	0	0	0	1.1850586	0.18505859	0.24194336	-0.052978516	-0.05859375	-0.13012695	0	44330	0	0	0
531	532	532	Category E	-0.37182617	-0.035888672	0.79199219	0.24316406	0.16552734	-0.41845703	0	0	16/11/2017	16	11	2017	21:08:04	76084	0.8	21	8	4	0	0.059570313	3.3950684	-0.27197266	0.098632813	1.1506348	3.7248535	0.39599609	0	0	0	0	0	0	0	0	0	1.1865234	0.18652344	0.59301758	-0.099609375	-0.13452148	-0.35864258	0	44330	0	0	0
532	533	533	Category E	-0.23999023	0.047851563	1.1638184	0.28466797	0.14257813	-0.40112305	0	0	16/11/2017	16	11	2017	21:08:04	76084	0.9	21	8	4	0	0.059570313	3.3950684	-0.2746582	0.098144531	1.1523438	2.1984863	0.062255859	0	0	0	0	0	0	0	0	0	1.1887207	0.1887207	0.096435547	0.034667969	-0.050292969	0.011230469	0	44330	0	0	0
533	534	534	Category E	-0.2878418	0.15576172	1.0319824	0.26538086	0.15209961	-0.41015625	0	0	16/11/2017	16	11	2017	21:08:05	76085	0	21	8	5	0	0.059570313	3.3950684	-0.27441406	0.095458984	1.1530762	0.092773438	0.13574219	0	0	0	0	0	0	0	0	0	1.1889648	0.18896484	0.19458008	-0.013183594	0.060058594	-0.12109375	0	44330	0	0	0
534	535	535	Category E	-0.21582031	0.095947266	0.87597656	0.265625	0.16674805	-0.40087891	0	0	16/11/2017	16	11	2017	21:08:05	76085	0.1	21	8	5	0	0.059570313	3.3950684	-0.27856445	0.096191406	1.1530762	1.1005859	0.28393555	0	0	0	0	0	0	0	0	0	1.1901855	0.19018555	0.34033203	0.062744141	-0.000244141	-0.27709961	0	44330	0	0	0
535	536	536	Category E	-0.29980469	0.13183594	0.97192383	0.22485352	0.18188477	-0.42041016	0	0	16/11/2017	16	11	2017	21:08:05	76085	0.2	21	8	5	0	0.059570313	3.3950684	-0.28027344	0.098144531	1.1520996	0.42431641	0.18432617	0	0	0	0	0	0	0	0	0	1.1899414	0.18994141	0.2331543	-0.019287109	0.033447266	-0.18017578	0	44330	0	0	0
536	537	537	Category E	-0.32397461	0.15576172	0.91186523	0.20214844	0.16674805	-0.43359375	0	0	16/11/2017	16	11	2017	21:08:05	76085	0.3	21	8	5	0	0.059570313	3.3950684	-0.2824707	0.10327148	1.1494141	0.94311523	0.24682617	0	0	0	0	0	0	0	0	0	1.1882324	0.18823242	0.33154297	-0.041259766	0.052246094	-0.23754883	0	44330	0	0	0
537	538	538	Category E	-0.2277832	0.095947266	0.98388672	0.17333984	0.17041016	-0.44604492	0	0	16/11/2017	16	11	2017	21:08:05	76085	0.4	21	8	5	0	0.059570313	3.3950684	-0.28125	0.10693359	1.1494141	0.69824219	0.17431641	0	0	0	0	0	0	0	0	0	1.1882324	0.18823242	0.23022461	0.053466797	-0.010986328	-0.16552734	0	44330	0	0	0
538	539	539	Category E	-0.25195313	0.011962891	1.1159668	0.1809082	0.18286133	-0.43969727	0	0	16/11/2017	16	11	2017	21:08:05	76085	0.5	21	8	5	0	0.059570313	3.3950684	-0.28491211	0.10961914	1.1520996	0.49560547	0.10913086	0	0	0	0	0	0	0	0	0	1.1918945	0.19189453	0.16699219	0.032958984	-0.09765625	-0.036132813	0	44330	0	0	0
539	540	540	Category E	-0.14379883	-0.023925781	0.93579102	0.21655273	0.16577148	-0.4284668	0	0	16/11/2017	16	11	2017	21:08:05	76085	0.6	21	8	5	0	0.059570313	3.3950684	-0.28662109	0.10961914	1.1479492	0.68383789	0.28857422	0	0	0	0	0	0	0	0	0	1.1882324	0.18823242	0.48876953	0.14282227	-0.13354492	-0.2121582	0	44330	0	0	0
540	541	541	Category E	-0.39599609	0.059814453	0.94799805	0.20532227	0.13525391	-0.44628906	0	0	16/11/2017	16	11	2017	21:08:05	76085	0.7	21	8	5	0	0.059570313	3.3950684	-0.28930664	0.10864258	1.1459961	0.65136719	0.22998047	0	0	0	0	0	0	0	0	0	1.1867676	0.18676758	0.35351563	-0.10644531	-0.048828125	-0.19799805	0	44330	0	0	0
541	542	542	Category E	-0.29980469	0.059814453	0.91186523	0.1784668	0.16186523	-0.44506836	0	0	16/11/2017	16	11	2017	21:08:05	76085	0.8	21	8	5	0	0.059570313	3.3950684	-0.29199219	0.10839844	1.1420898	3.1269531	0.2355957	0	0	0	0	0	0	0	0	0	1.1838379	0.18383789	0.28662109	-0.007568359	-0.048583984	-0.23022461	0	44330	0	0	0
542	543	543	Category E	-0.21582031	-0.047851563	1.0439453	0.20898438	0.15087891	-0.43603516	0	0	16/11/2017	16	11	2017	21:08:05	76085	0.9	21	8	5	0	0.059570313	3.3950684	-0.2902832	0.10986328	1.1425781	4.8984375	0.20043945	0	0	0	0	0	0	0	0	0	1.184082	0.18408203	0.33105469	0.074462891	-0.15771484	-0.098632813	0	44330	0	0	0
543	544	544	Category E	-0.2878418	0.059814453	1.3078613	0.22119141	0.13623047	-0.43920898	0	0	16/11/2017	16	11	2017	21:08:06	76086	0	21	8	6	0	0.059570313	3.3950684	-0.29541016	0.11083984	1.1398926	5.5334473	0.17553711	0	0	0	0	0	0	0	0	0	1.1828613	0.18286133	0.2265625	0.007568359	-0.051025391	0.16772461	0	44330	0	0	0
544	545	545	Category E	-0.083984375	0.10791016	0.88793945	0.22705078	0.16699219	-0.42333984	0	0	16/11/2017	16	11	2017	21:08:06	76086	0.1	21	8	6	0	0.059570313	3.3950684	-0.29760742	0.11401367	1.1340332	7.7497559	0.32592773	0	0	0	0	0	0	0	0	0	1.1779785	0.17797852	0.46606445	0.21362305	-0.006103516	-0.24609375	0	44330	0	0	0
545	546	546	Category E	-0.2277832	0.059814453	0.94799805	0.18725586	0.18164063	-0.43481445	0	0	16/11/2017	16	11	2017	21:08:06	76086	0.2	21	8	6	0	0.059570313	3.3950684	-0.30126953	0.11645508	1.1333008	10.815186	0.20727539	0	0	0	0	0	0	0	0	0	1.1784668	0.1784668	0.31542969	0.073486328	-0.056640625	-0.18530273	0	44330	0	0	0
546	547	547	Category E	-0.19189453	-0.011962891	1.0678711	0.1237793	0.17895508	-0.45727539	0	0	16/11/2017	16	11	2017	21:08:06	76086	0.3	21	8	6	0	0.059570313	3.3950684	-0.30029297	0.11572266	1.1325684	11.182617	0.1796875	0	0	0	0	0	0	0	0	0	1.1774902	0.17749023	0.30102539	0.10839844	-0.12768555	-0.064697266	0	44330	0	0	0
547	548	548	Category E	-0.035888672	0.095947266	0.86376953	0.10327148	0.18139648	-0.46264648	0	0	16/11/2017	16	11	2017	21:08:06	76086	0.4	21	8	6	0	0.059570313	3.3950684	-0.30297852	0.1159668	1.1303711	10.280518	0.37792969	0	0	0	0	0	0	0	0	0	1.1760254	0.17602539	0.55395508	0.26708984	-0.020019531	-0.26660156	0	44330	0	0	0
548	549	549	Category E	-0.23999023	0.11987305	1.1518555	0.16625977	0.19165039	-0.43969727	0	0	16/11/2017	16	11	2017	21:08:06	76086	0.5	21	8	6	0	0.059570313	3.3950684	-0.30664063	0.11645508	1.1281738	11.301758	0.070800781	0	0	0	0	0	0	0	0	0	1.1750488	0.17504883	0.093505859	0.066650391	0.003173828	0.0234375	0	44330	0	0	0
549	550	550	Category E	-0.16796875	0.035888672	1.1757813	0.14331055	0.20483398	-0.44189453	0	0	16/11/2017	16	11	2017	21:08:06	76086	0.6	21	8	6	0	0.059570313	3.3950684	-0.30957031	0.11645508	1.1271973	12.490723	0.16992188	0	0	0	0	0	0	0	0	0	1.1748047	0.17480469	0.27050781	0.14160156	-0.080566406	0.048339844	0	44330	0	0	0
550	551	551	Category E	-0.083984375	-0.011962891	0.92382813	0.16552734	0.20922852	-0.4296875	0	0	16/11/2017	16	11	2017	21:08:06	76086	0.7	21	8	6	0	0.059570313	3.3950684	-0.31152344	0.11694336	1.1281738	11.12207	0.33178711	0	0	0	0	0	0	0	0	0	1.1760254	0.17602539	0.56079102	0.22753906	-0.12890625	-0.2043457	0	44330	0	0	0
551	552	552	Category E	-0.35986328	-0.011962891	1.0678711	0.15844727	0.17919922	-0.45214844	0	0	16/11/2017	16	11	2017	21:08:06	76086	0.8	21	8	6	0	0.059570313	3.3950684	-0.31420898	0.11791992	1.1289063	9.9638672	0.15063477	0	0	0	0	0	0	0	0	0	1.1777344	0.17773438	0.23657227	-0.045410156	-0.12988281	-0.061035156	0	44330	0	0	0
552	553	553	Category E	-0.52783203	-0.17993164	1.2597656	0.1574707	0.21020508	-0.4387207	0	0	16/11/2017	16	11	2017	21:08:06	76086	0.9	21	8	6	0	0.059570313	3.3950684	-0.31616211	0.11791992	1.130127	11.051514	0.38769531	0	0	0	0	0	0	0	0	0	1.1794434	0.17944336	0.63891602	-0.21142578	-0.29785156	0.12939453	0	44330	0	0	0
553	554	554	Category E	-0.19189453	-0.15576172	1.3317871	0.18066406	0.18701172	-0.43457031	0	0	16/11/2017	16	11	2017	21:08:07	76087	0	21	8	7	0	0.059570313	3.3950684	-0.31738281	0.11914063	1.1269531	11.404053	0.36499023	0	0	0	0	0	0	0	0	0	1.177002	0.17700195	0.60522461	0.12548828	-0.27490234	0.20458984	0	44330	0	0	0
554	555	555	Category E	-0.2277832	0.071777344	1.2119141	0.19311523	0.19238281	-0.42333984	0	0	16/11/2017	16	11	2017	21:08:07	76087	0.1	21	8	7	0	0.059570313	3.3950684	-0.32006836	0.12109375	1.1245117	8.4404297	0.13623047	0	0	0	0	0	0	0	0	0	1.1755371	0.17553711	0.22900391	0.092285156	-0.049316406	0.087158203	0	44330	0	0	0
555	556	556	Category E	-0.15576172	0.059814453	0.93579102	0.20288086	0.19775391	-0.42114258	0	0	16/11/2017	16	11	2017	21:08:07	76087	0.2	21	8	7	0	0.059814453	3.4337402	-0.32250977	0.12304688	1.1242676	4.6333008	0.25952148	0	0	0	0	0	0	0	0	0	1.1760254	0.17602539	0.41870117	0.16674805	-0.063232422	-0.18847656	0	44330	0	0	0
556	557	557	Category E	-0.3359375	0.083984375	0.97192383	0.17211914	0.20458984	-0.43164063	0	0	16/11/2017	16	11	2017	21:08:07	76087	0.3	21	8	7	0	0.059814453	3.4337402	-0.32617188	0.12426758	1.1230469	3.4804688	0.15673828	0	0	0	0	0	0	0	0	0	1.1760254	0.17602539	0.20117188	-0.009521484	-0.040283203	-0.15112305	0	44330	0	0	0
557	558	558	Category E	-0.19189453	0.071777344	0.83984375	0.14477539	0.14819336	-0.46289063	0	0	16/11/2017	16	11	2017	21:08:07	76087	0.4	21	8	7	0	0.059814453	3.4337402	-0.32714844	0.12451172	1.1218262	0.58105469	0.31738281	0	0	0	0	0	0	0	0	0	1.175293	0.17529297	0.47045898	0.13525391	-0.052734375	-0.28198242	0	44330	0	0	0
558	559	559	Category E	-0.16796875	0.10791016	1.1398926	0.17431641	0.17211914	-0.44726563	0	0	16/11/2017	16	11	2017	21:08:07	76087	0.5	21	8	7	0	0.059814453	3.4337402	-0.3293457	0.12524414	1.1223145	3.237793	0.16308594	0	0	0	0	0	0	0	0	0	1.1762695	0.17626953	0.19604492	0.16137695	-0.017333984	0.017333984	0	44330	0	0	0
559	560	560	Category M	-0.21582031	0.11987305	1.0439453	0.12744141	0.20141602	-0.44799805	0	0	16/11/2017	16	11	2017	21:08:11	76091	0.5	21	8	11	0	0.059570313	3.4337402	-0.33178711	0.12744141	1.123291	8.2668457	0.14086914	0	0	0	0	0	0	0	0	0	1.1782227	0.17822266	0.203125	0.1159668	-0.007568359	-0.079345703	0	44330	0	0	0
560	561	561	Category M	-0.17993164	-0.059814453	1.0917969	0.13989258	0.18359375	-0.44726563	0	0	16/11/2017	16	11	2017	21:08:11	76091	0.6	21	8	11	0	0.059570313	3.4337402	-0.33300781	0.12988281	1.1230469	8.9162598	0.24584961	0	0	0	0	0	0	0	0	0	1.1787109	0.17871094	0.37426758	0.15307617	-0.18969727	-0.03125	0	44330	0	0	0
561	562	562	Category M	-0.27587891	0.80395508	1.6799316	0.15014648	0.19238281	-0.44311523	0	0	16/11/2017	16	11	2017	21:08:11	76091	0.7	21	8	11	0	0.059570313	3.4337402	-0.33520508	0.13037109	1.1196289	15.068115	0.87768555	0	0	0	0	0	0	0	0	0	1.1760254	0.17602539	1.2927246	0.059326172	0.67333984	0.56005859	0	44330	0	0	0
562	563	563	Category M	-0.85180664	-0.76782227	3.1079102	0.17163086	0.23779297	-0.41040039	0	0	16/11/2017	16	11	2017	21:08:11	76091	0.8	21	8	11	0	0.059570313	3.4337402	-0.33666992	0.12963867	1.1196289	21.748779	2.2414551	0	0	0	0	0	0	0	0	0	1.1762695	0.17626953	3.4008789	-0.51489258	-0.89746094	1.9882813	0	44330	0	0	0
563	564	564	Category M	-0.45581055	3.1318359	2.4958496	0.19067383	-0.053710938	-0.46704102	0	0	16/11/2017	16	11	2017	21:08:11	76091	0.9	21	8	11	0	0.059570313	3.4337402	-0.33813477	0.12963867	1.1196289	20.946289	3.3044434	0	0	0	0	0	0	0	0	0	1.1767578	0.17675781	4.4956055	-0.11743164	3.0019531	1.3759766	0	44330	0	0	0
564	565	565	Category M	-0.64794922	-0.83984375	4.0559082	0.13989258	0.11523438	-0.47241211	0	0	16/11/2017	16	11	2017	21:08:12	76092	0	21	8	12	0	0.059570313	3.4337402	-0.33911133	0.12963867	1.1191406	19.789063	3.107666	0	0	0	0	0	0	0	0	0	1.1767578	0.17675781	4.2148438	-0.30859375	-0.96948242	2.9365234	0	44330	0	0	0
565	566	566	Category M	-0.47998047	0.56396484	3.0598145	0.15820313	0.32324219	-0.35888672	0	0	16/11/2017	16	11	2017	21:08:12	76092	0.1	21	8	12	0	0.059570313	3.4337402	-0.34082031	0.12963867	1.1191406	16.889404	1.9934082	0	0	0	0	0	0	0	0	0	1.177002	0.17700195	2.513916	-0.13891602	0.43408203	1.9404297	0	44330	0	0	0
566	567	567	Category M	-0.56396484	-0.75585938	1.355957	0.2199707	-0.02734375	-0.46044922	0	0	16/11/2017	16	11	2017	21:08:12	76092	0.2	21	8	12	0	0.059570313	3.4337402	-0.34082031	0.1315918	1.1210938	22.536865	0.94458008	0	0	0	0	0	0	0	0	0	1.1791992	0.17919922	1.3452148	-0.22290039	-0.88745117	0.23461914	0	44330	0	0	0
567	568	568	Category M	-0.035888672	0.7199707	0.92382813	0.21948242	0.22045898	-0.40356445	0	0	16/11/2017	16	11	2017	21:08:12	76092	0.3	21	8	12	0	0.059570313	3.4337402	-0.34082031	0.13134766	1.1171875	17.569092	0.69042969	0	0	0	0	0	0	0	0	0	1.1755371	0.17553711	1.0869141	0.30493164	0.58837891	-0.19335938	0	44330	0	0	0
568	569	569	Category M	-0.2878418	0.13183594	1.2597656	0.31787109	0.11425781	-0.38476563	0	0	16/11/2017	16	11	2017	21:08:12	76092	0.4	21	8	12	0	0.059570313	3.4337402	-0.34228516	0.13354492	1.1174316	15.999512	0.15234375	0	0	0	0	0	0	0	0	0	1.1762695	0.17626953	0.19873047	0.054443359	-0.001708984	0.14208984	0	44330	0	0	0
569	570	570	Category M	-0.38378906	0.023925781	1.0078125	0.23779297	0.14233398	-0.42236328	0	0	16/11/2017	16	11	2017	21:08:12	76092	0.5	21	8	12	0	0.059570313	3.4337402	-0.34399414	0.13574219	1.1176758	19.009521	0.16162109	0	0	0	0	0	0	0	0	0	1.1772461	0.17724609	0.26123047	-0.039550781	-0.11181641	-0.10986328	0	44330	0	0	0
570	571	571	Category M	-0.35986328	0.37182617	1.0917969	0.31860352	0.07421875	-0.39257813	0	0	16/11/2017	16	11	2017	21:08:12	76092	0.6	21	8	12	0	0.059570313	3.4337402	-0.3449707	0.13793945	1.1164551	22.73291	0.23535156	0	0	0	0	0	0	0	0	0	1.1765137	0.17651367	0.27294922	-0.014648438	0.23364258	-0.024658203	0	44330	0	0	0
571	572	572	Category M	-0.49194336	0.13183594	1.1279297	0.33544922	0.12158203	-0.3684082	0	0	16/11/2017	16	11	2017	21:08:12	76092	0.7	21	8	12	0	0.059570313	3.4337402	-0.34716797	0.13989258	1.1164551	21.155762	0.14526367	0	0	0	0	0	0	0	0	0	1.1774902	0.17749023	0.1640625	-0.14453125	-0.008056641	0.011230469	0	44330	0	0	0
572	573	573	Category M	-0.27587891	-0.11987305	1.0559082	0.35888672	0.098876953	-0.35742188	0	0	16/11/2017	16	11	2017	21:08:12	76092	0.8	21	8	12	0	0.059570313	3.4337402	-0.34667969	0.14282227	1.1186523	16.288086	0.27929688	0	0	0	0	0	0	0	0	0	1.1799316	0.17993164	0.39648438	0.070800781	-0.26269531	-0.062744141	0	44330	0	0	0
573	574	574	Category C	-0.6237793	0.13183594	0.98388672	0.42944336	-0.13256836	-0.30029297	0	0	16/11/2017	16	11	2017	21:35:11	77711	0.3	21	35	11	0	0.059570313	3.4289062	-0.34936523	0.14453125	1.1162109	21.321533	0.3046875	0	0	0	0	0	0	0	0	0	1.1784668	0.1784668	0.41943359	-0.27416992	-0.012695313	-0.13232422	0	44330	0	0	0
574	575	575	Category C	-0.39599609	0.19189453	0.89990234	0.42041016	-0.125	-0.30957031	0	0	16/11/2017	16	11	2017	21:35:11	77711	0.4	21	35	11	0	0.059570313	3.4289062	-0.3503418	0.14404297	1.1142578	23.055176	0.22436523	0	0	0	0	0	0	0	0	0	1.177002	0.17700195	0.30761719	-0.045410156	0.047607422	-0.21435547	0	44330	0	0	0
575	576	576	Category C	-0.50390625	0.19189453	0.91186523	0.41308594	-0.1237793	-0.31469727	0	0	16/11/2017	16	11	2017	21:35:11	77711	0.5	21	35	11	0	0.059570313	3.4289062	-0.35131836	0.14477539	1.1159668	26.020752	0.2590332	0	0	0	0	0	0	0	0	0	1.1787109	0.17871094	0.40380859	-0.15234375	0.046875	-0.20410156	0	44330	0	0	0
576	577	577	Category C	-0.55175781	0.14379883	0.98388672	0.41748047	-0.12133789	-0.31152344	0	0	16/11/2017	16	11	2017	21:35:11	77711	0.6	21	35	11	0	0.059570313	3.4289062	-0.35253906	0.14428711	1.1135254	23.504883	0.23754883	0	0	0	0	0	0	0	0	0	1.177002	0.17700195	0.3293457	-0.19897461	-0.000488281	-0.12963867	0	44330	0	0	0
577	578	578	Category C	-0.44384766	0.19189453	0.97192383	0.38134766	-0.11376953	-0.34960938	0	0	16/11/2017	16	11	2017	21:35:11	77711	0.7	21	35	11	0	0.059570313	3.4289062	-0.3527832	0.14428711	1.1140137	28.957031	0.17529297	0	0	0	0	0	0	0	0	0	1.1774902	0.17749023	0.28051758	-0.090820313	0.047363281	-0.14208984	0	44330	0	0	0
578	579	579	Category C	-0.49194336	0.14379883	0.99584961	0.4074707	-0.1262207	-0.32617188	0	0	16/11/2017	16	11	2017	21:35:11	77711	0.8	21	35	11	0	0.059570313	3.4289062	-0.35473633	0.14501953	1.114502	30.320801	0.18139648	0	0	0	0	0	0	0	0	0	1.1787109	0.17871094	0.25732422	-0.13696289	-0.001220703	-0.11865234	0	44330	0	0	0
579	580	580	Category C	-0.46777344	0.13183594	0.95996094	0.38330078	-0.12109375	-0.34155273	0	0	16/11/2017	16	11	2017	21:35:11	77711	0.9	21	35	11	0	0.059570313	3.4289062	-0.35668945	0.14746094	1.1125488	24.923096	0.18920898	0	0	0	0	0	0	0	0	0	1.1774902	0.17749023	0.27929688	-0.11083984	-0.015625	-0.15258789	0	44330	0	0	0
580	581	581	Category C	-0.40795898	0.21582031	0.89990234	0.41088867	-0.11791992	-0.31469727	0	0	16/11/2017	16	11	2017	21:35:12	77712	0	21	35	12	0	0.059570313	3.4289062	-0.359375	0.14990234	1.112793	21.868652	0.22802734	0	0	0	0	0	0	0	0	0	1.1789551	0.17895508	0.32739258	-0.048339844	0.065673828	-0.21289063	0	44330	0	0	0
581	582	582	Category C	-0.31176758	0.17993164	0.82788086	0.44116211	-0.12841797	-0.27587891	0	0	16/11/2017	16	11	2017	21:35:12	77712	0.1	21	35	12	0	0.059570313	3.4289062	-0.35888672	0.15112305	1.112793	18.495605	0.2902832	0	0	0	0	0	0	0	0	0	1.1791992	0.17919922	0.36108398	0.047119141	0.028564453	-0.28491211	0	44330	0	0	0
582	583	583	Category C	-0.65991211	0.20385742	1.0319824	0.44091797	-0.12719727	-0.28417969	0	0	16/11/2017	16	11	2017	21:35:12	77712	0.2	21	35	12	0	0.059570313	3.4289062	-0.35961914	0.15258789	1.1132813	17.867676	0.31494141	0	0	0	0	0	0	0	0	0	1.1799316	0.17993164	0.43261719	-0.30004883	0.051025391	-0.081298828	0	44330	0	0	0
583	584	584	Category C	-0.38378906	0.19189453	0.89990234	0.3996582	-0.12353516	-0.33105469	0	0	16/11/2017	16	11	2017	21:35:12	77712	0.3	21	35	12	0	0.059570313	3.4289062	-0.36206055	0.1550293	1.1125488	13.489014	0.21704102	0	0	0	0	0	0	0	0	0	1.1801758	0.18017578	0.27099609	-0.021484375	0.036621094	-0.21264648	0	44330	0	0	0
584	585	585	Category C	-0.46777344	0.17993164	0.89990234	0.39648438	-0.11254883	-0.33496094	0	0	16/11/2017	16	11	2017	21:35:12	77712	0.4	21	35	12	0	0.059570313	3.4289062	-0.36206055	0.15600586	1.1081543	10.491211	0.23486328	0	0	0	0	0	0	0	0	0	1.1762695	0.17626953	0.33764648	-0.10546875	0.023681641	-0.20825195	0	44330	0	0	0
585	586	586	Category C	-0.3359375	0.011962891	0.92382813	0.39648438	-0.11499023	-0.33496094	0	0	16/11/2017	16	11	2017	21:35:12	77712	0.5	21	35	12	0	0.059570313	3.4289062	-0.36572266	0.15625	1.109375	8.4968262	0.23706055	0	0	0	0	0	0	0	0	0	1.1787109	0.17871094	0.35986328	0.029785156	-0.14428711	-0.18554688	0	44330	0	0	0
586	587	587	Category C	-0.38378906	0.17993164	0.92382813	0.39697266	-0.12402344	-0.33520508	0	0	16/11/2017	16	11	2017	21:35:12	77712	0.6	21	35	12	0	0.059570313	3.4289062	-0.3671875	0.15795898	1.1096191	5.0952148	0.18774414	0	0	0	0	0	0	0	0	0	1.1794434	0.17944336	0.22436523	-0.016357422	0.021728516	-0.18579102	0	44330	0	0	0
587	588	588	Category C	-0.56396484	0.17993164	1.079834	0.38183594	-0.10791016	-0.35131836	0	0	16/11/2017	16	11	2017	21:35:12	77712	0.7	21	35	12	0	0.059570313	3.4289062	-0.36914063	0.15942383	1.1083984	2.706543	0.19775391	0	0	0	0	0	0	0	0	0	1.1791992	0.17919922	0.2434082	-0.19458008	0.020263672	-0.028564453	0	44330	0	0	0
588	589	589	Category C	-0.29980469	0.21582031	0.89990234	0.37011719	-0.099121094	-0.36254883	0	0	16/11/2017	16	11	2017	21:35:12	77712	0.8	21	35	12	0	0.059570313	3.4289062	-0.37329102	0.16015625	1.1096191	1.2807617	0.22900391	0	0	0	0	0	0	0	0	0	1.1816406	0.18164063	0.33911133	0.073486328	0.055419922	-0.2097168	0	44330	0	0	0
589	590	590	Category C	-0.31176758	0.20385742	0.99584961	0.40429688	-0.10766602	-0.33203125	0	0	16/11/2017	16	11	2017	21:35:12	77712	0.9	21	35	12	0	0.059570313	3.4289062	-0.37475586	0.16040039	1.1071777	0.62890625	0.13500977	0	0	0	0	0	0	0	0	0	1.1799316	0.17993164	0.21777344	0.062988281	0.043212891	-0.11132813	0	44330	0	0	0
590	591	591	Category C	-0.49194336	0.20385742	1.0197754	0.39575195	-0.092529297	-0.34204102	0	0	16/11/2017	16	11	2017	21:35:13	77713	0	21	35	13	0	0.059570313	3.4289062	-0.37890625	0.16210938	1.1047363	0.28588867	0.14746094	0	0	0	0	0	0	0	0	0	1.1791992	0.17919922	0.23974609	-0.11279297	0.041503906	-0.084960938	0	44330	0	0	0
591	592	592	Category C	-0.38378906	0.19189453	0.98388672	0.36791992	-0.096679688	-0.36450195	0	0	16/11/2017	16	11	2017	21:35:13	77713	0.1	21	35	13	0	0.059570313	3.4289062	-0.38134766	0.16333008	1.1044922	0.092285156	0.12402344	0	0	0	0	0	0	0	0	0	1.1799316	0.17993164	0.15136719	-0.002197266	0.028320313	-0.12060547	0	44330	0	0	0
592	593	593	Category C	-0.27587891	0.20385742	0.91186523	0.39501953	-0.10009766	-0.3449707	0	0	16/11/2017	16	11	2017	21:35:13	77713	0.2	21	35	13	0	0.059570313	3.4289062	-0.3815918	0.16552734	1.1030273	0.4543457	0.22192383	0	0	0	0	0	0	0	0	0	1.1789551	0.17895508	0.33520508	0.10571289	0.038085938	-0.19116211	0	44330	0	0	0
593	594	594	Category C	-0.43188477	0.16796875	0.93579102	0.38232422	-0.092041016	-0.35839844	0	0	16/11/2017	16	11	2017	21:35:13	77713	0.3	21	35	13	0	0.059570313	3.4289062	-0.3815918	0.16967773	1.0993652	0.76660156	0.17089844	0	0	0	0	0	0	0	0	0	1.1760254	0.17602539	0.21557617	-0.050048828	-0.001708984	-0.16357422	0	44330	0	0	0
594	595	595	Category C	-0.37182617	0.17993164	0.95996094	0.38476563	-0.086669922	-0.34912109	0	0	16/11/2017	16	11	2017	21:35:13	77713	0.4	21	35	13	0	0.060058594	3.4740234	-0.3815918	0.1730957	1.0942383	0.61157227	0.13500977	0	0	0	0	0	0	0	0	0	1.171875	0.171875	0.15112305	0.009765625	0.006591797	-0.13427734	0	44330	0	0	0
595	596	596	Category C	-0.44384766	0.14379883	0.95996094	0.36987305	-0.096679688	-0.3605957	0	0	16/11/2017	16	11	2017	21:35:13	77713	0.5	21	35	13	0	0.060058594	3.4740234	-0.38525391	0.17431641	1.0922852	0.49902344	0.14770508	0	0	0	0	0	0	0	0	0	1.1711426	0.17114258	0.22119141	-0.058349609	-0.030517578	-0.13232422	0	44330	0	0	0
596	597	597	Category C	-0.25195313	0.17993164	0.92382813	0.38793945	-0.10229492	-0.35229492	0	0	16/11/2017	16	11	2017	21:35:13	77713	0.6	21	35	13	0	0.060058594	3.4740234	-0.38671875	0.17553711	1.0910645	0.96166992	0.21484375	0	0	0	0	0	0	0	0	0	1.1708984	0.17089844	0.30639648	0.13476563	0.004150391	-0.16723633	0	44330	0	0	0
597	598	598	Category C	-0.46777344	0.14379883	0.95996094	0.38598633	-0.095947266	-0.34814453	0	0	16/11/2017	16	11	2017	21:35:13	77713	0.7	21	35	13	0	0.060058594	3.4740234	-0.38745117	0.17651367	1.0910645	1.3469238	0.15722656	0	0	0	0	0	0	0	0	0	1.1711426	0.17114258	0.24414063	-0.080078125	-0.032714844	-0.13110352	0	44330	0	0	0
598	599	599	Category C	-0.39599609	0.13183594	0.92382813	0.36450195	-0.077636719	-0.36450195	0	0	16/11/2017	16	11	2017	21:35:13	77713	0.8	21	35	13	0	0.060058594	3.4740234	-0.3894043	0.17749023	1.0942383	1.1943359	0.17651367	0	0	0	0	0	0	0	0	0	1.1748047	0.17480469	0.22265625	-0.006347656	-0.045654297	-0.17041016	0	44330	0	0	0
599	600	600	Category C	-0.29980469	0.19189453	0.94799805	0.37963867	-0.079589844	-0.35620117	0	0	16/11/2017	16	11	2017	21:35:13	77713	0.9	21	35	13	0	0.060058594	3.4740234	-0.39160156	0.17773438	1.0915527	1.5222168	0.17114258	0	0	0	0	0	0	0	0	0	1.1733398	0.17333984	0.24951172	0.091796875	0.013916016	-0.14355469	0	44330	0	0	0
600	601	601	Category C	-0.37182617	0.19189453	0.98388672	0.38354492	-0.087402344	-0.35449219	0	0	16/11/2017	16	11	2017	21:35:14	77714	0	21	35	14	0	0.060058594	3.4740234	-0.39257813	0.17773438	1.0900879	2.0810547	0.10913086	0	0	0	0	0	0	0	0	0	1.1723633	0.17236328	0.14111328	0.020751953	0.013916016	-0.10620117	0	44330	0	0	0
601	602	602	Category C	-0.34790039	0.14379883	0.94799805	0.37133789	-0.088623047	-0.36352539	0	0	16/11/2017	16	11	2017	21:35:14	77714	0.1	21	35	14	0	0.060058594	3.4740234	-0.39624023	0.18066406	1.088623	2.1391602	0.15332031	0	0	0	0	0	0	0	0	0	1.1726074	0.17260742	0.22607422	0.048339844	-0.036865234	-0.140625	0	44330	0	0	0
602	603	603	Category C	-0.34790039	0.17993164	0.94799805	0.38989258	-0.087402344	-0.34106445	0	0	16/11/2017	16	11	2017	21:35:14	77714	0.2	21	35	14	0	0.060058594	3.4740234	-0.3972168	0.17236328	1.0791016	1.7165527	0.14013672	0	0	0	0	0	0	0	0	0	1.1625977	0.16259766	0.18798828	0.049316406	0.007324219	-0.13110352	0	44330	0	0	0
603	604	604	Category C	-0.34790039	0.17993164	0.95996094	0.3828125	-0.08203125	-0.35424805	0	0	16/11/2017	16	11	2017	21:35:14	77714	0.3	21	35	14	0	0.060058594	3.4740234	-0.39257813	0.18408203	1.052002	1.0957031	0.10253906	0	0	0	0	0	0	0	0	0	1.1379395	0.13793945	0.14111328	0.044677734	-0.004150391	-0.092041016	0	44330	0	0	0
604	605	605	Category C	-0.41992188	0.19189453	1.0078125	0.38061523	-0.076171875	-0.35400391	0	0	16/11/2017	16	11	2017	21:35:14	77714	0.4	21	35	14	0	0.060058594	3.4740234	-0.39038086	0.14697266	1.0319824	1.0202637	0.058837891	0	0	0	0	0	0	0	0	0	1.1132813	0.11328125	0.098388672	-0.029296875	0.044677734	-0.024169922	0	44330	0	0	0
605	606	606	Category C	-0.32397461	0.20385742	0.95996094	0.37548828	-0.079589844	-0.35717773	0	0	16/11/2017	16	11	2017	21:35:14	77714	0.5	21	35	14	0	0.060058594	3.4740234	-0.3894043	0.15893555	0.99462891	0.97998047	0.086669922	0	0	0	0	0	0	0	0	0	1.079834	0.079833984	0.14501953	0.065429688	0.044677734	-0.034667969	0	44330	0	0	0
606	607	607	Category C	-0.38378906	0.13183594	0.93579102	0.37792969	-0.080566406	-0.359375	0	0	16/11/2017	16	11	2017	21:35:14	77714	0.6	21	35	14	0	0.060058594	3.4740234	-0.38745117	0.15283203	0.96777344	0.43969727	0.038330078	0	0	0	0	0	0	0	0	0	1.0534668	0.053466797	0.056640625	0.003662109	-0.020996094	-0.031982422	0	44330	0	0	0
607	608	608	Category C	-0.35986328	0.14379883	0.97192383	0.3671875	-0.082519531	-0.36230469	0	0	16/11/2017	16	11	2017	21:35:14	77714	0.7	21	35	14	0	0.060058594	3.4740234	-0.38623047	0.1640625	0.96289063	0.15820313	0.034423828	0	0	0	0	0	0	0	0	0	1.0505371	0.050537109	0.055664063	0.026367188	-0.020263672	0.008789063	0	44330	0	0	0
608	609	609	Category C	-0.37182617	0.16796875	0.92382813	0.3737793	-0.085449219	-0.36132813	0	0	16/11/2017	16	11	2017	21:35:14	77714	0.8	21	35	14	0	0.060058594	3.4740234	-0.38891602	0.15625	0.96362305	0.22290039	0.044921875	0	0	0	0	0	0	0	0	0	1.0510254	0.051025391	0.068847656	0.017089844	0.011474609	-0.039794922	0	44330	0	0	0
609	610	610	Category C	-0.3359375	0.17993164	0.91186523	0.37744141	-0.092041016	-0.35253906	0	0	16/11/2017	16	11	2017	21:35:14	77714	0.9	21	35	14	0	0.060058594	3.4740234	-0.39160156	0.15625	0.95996094	0.31225586	0.077148438	0	0	0	0	0	0	0	0	0	1.048584	0.048583984	0.12719727	0.055664063	0.0234375	-0.048095703	0	44330	0	0	0
610	611	611	Category C	-0.49194336	0.19189453	1.0197754	0.37597656	-0.089599609	-0.35717773	0	0	16/11/2017	16	11	2017	21:35:15	77715	0	21	35	15	0	0.060058594	3.4740234	-0.38989258	0.1574707	0.95922852	0.16870117	0.12304688	0	0	0	0	0	0	0	0	0	1.0476074	0.047607422	0.19628906	-0.10180664	0.034179688	0.060302734	0	44330	0	0	0
611	612	612	Category C	-0.3359375	0.19189453	0.97192383	0.36254883	-0.093994141	-0.3737793	0	0	16/11/2017	16	11	2017	21:35:15	77715	0.1	21	35	15	0	0.060058594	3.4740234	-0.39086914	0.15405273	0.95825195	0.1730957	0.067871094	0	0	0	0	0	0	0	0	0	1.0463867	0.046386719	0.10620117	0.054931641	0.037597656	0.013427734	0	44330	0	0	0
612	613	613	Category C	-0.45581055	0.19189453	0.97192383	0.39086914	-0.090087891	-0.34106445	0	0	16/11/2017	16	11	2017	21:35:15	77715	0.2	21	35	15	0	0.060058594	3.4740234	-0.38818359	0.15429688	0.95605469	0.61572266	0.078613281	0	0	0	0	0	0	0	0	0	1.043457	0.043457031	0.12036133	-0.067382813	0.037353516	0.015625	0	44330	0	0	0
613	614	614	Category C	-0.35986328	0.11987305	0.87597656	0.36425781	-0.073486328	-0.36962891	0	0	16/11/2017	16	11	2017	21:35:15	77715	0.3	21	35	15	0	0.060058594	3.4740234	-0.39111328	0.1574707	0.95507813	1.1589355	0.093017578	0	0	0	0	0	0	0	0	0	1.0441895	0.044189453	0.14819336	0.03125	-0.037597656	-0.079101563	0	44330	0	0	0
614	615	615	Category C	-0.2878418	0.14379883	1.0078125	0.39233398	-0.056884766	-0.34375	0	0	16/11/2017	16	11	2017	21:35:15	77715	0.4	21	35	15	0	0.060058594	3.4740234	-0.38867188	0.15722656	0.95483398	1.361084	0.11450195	0	0	0	0	0	0	0	0	0	1.0427246	0.042724609	0.16723633	0.10083008	-0.013427734	0.052734375	0	44330	0	0	0
615	616	616	Category C	-0.40795898	0.10791016	0.77978516	0.3737793	-0.066650391	-0.36206055	0	0	16/11/2017	16	11	2017	21:35:15	77715	0.5	21	35	15	0	0.060058594	3.4740234	-0.38891602	0.15600586	0.95605469	1.5214844	0.18359375	0	0	0	0	0	0	0	0	0	1.0439453	0.043945313	0.2434082	-0.018798828	-0.048095703	-0.17626953	0	44330	0	0	0
616	617	617	Category C	-0.3359375	0.15576172	0.95996094	0.38110352	-0.065673828	-0.36108398	0	0	16/11/2017	16	11	2017	21:35:15	77715	0.6	21	35	15	0	0.060058594	3.4740234	-0.38745117	0.15478516	0.95703125	1.779541	0.051757813	0	0	0	0	0	0	0	0	0	1.0439453	0.043945313	0.055175781	0.051513672	0.000732422	0.002685547	0	44330	0	0	0
617	618	618	Category C	-0.38378906	0.15576172	1.0197754	0.38500977	-0.069580078	-0.35717773	0	0	16/11/2017	16	11	2017	21:35:15	77715	0.7	21	35	15	0	0.060058594	3.4740234	-0.38647461	0.15429688	0.95654297	1.7929688	0.062988281	0	0	0	0	0	0	0	0	0	1.0432129	0.043212891	0.067138672	0.002685547	0.001220703	0.062988281	0	44330	0	0	0
618	619	619	Category C	-0.40795898	0.19189453	0.94799805	0.36914063	-0.066894531	-0.36523438	0	0	16/11/2017	16	11	2017	21:35:15	77715	0.8	21	35	15	0	0.060058594	3.4740234	-0.38574219	0.15234375	0.95703125	1.6623535	0.045898438	0	0	0	0	0	0	0	0	0	1.0429688	0.04296875	0.0703125	-0.021972656	0.039306641	-0.009033203	0	44330	0	0	0
619	620	620	Category C	-0.35986328	0.16796875	0.95996094	0.38134766	-0.070556641	-0.35620117	0	0	16/11/2017	16	11	2017	21:35:15	77715	0.9	21	35	15	0	0.060058594	3.4740234	-0.38500977	0.15234375	0.95654297	1.293457	0.029541016	0	0	0	0	0	0	0	0	0	1.0422363	0.042236328	0.043945313	0.025146484	0.015380859	0.003173828	0	44330	0	0	0
620	621	621	Category C	-0.37182617	0.16796875	0.95996094	0.36987305	-0.076904297	-0.3684082	0	0	16/11/2017	16	11	2017	21:35:16	77716	0	21	35	16	0	0.060058594	3.4740234	-0.38378906	0.15234375	0.95605469	1.1315918	0.019775391	0	0	0	0	0	0	0	0	0	1.0415039	0.041503906	0.031005859	0.011962891	0.015380859	0.003662109	0	44330	0	0	0
621	622	622	Category C	-0.34790039	0.17993164	0.93579102	0.37597656	-0.074707031	-0.36010742	0	0	16/11/2017	16	11	2017	21:35:16	77716	0.1	21	35	16	0	0.060058594	3.4740234	-0.38232422	0.15087891	0.95654297	1.041748	0.049560547	0	0	0	0	0	0	0	0	0	1.0410156	0.041015625	0.084228516	0.034423828	0.028808594	-0.020751953	0	44330	0	0	0
622	623	623	Category C	-0.40795898	0.14379883	0.99584961	0.3671875	-0.078369141	-0.37060547	0	0	16/11/2017	16	11	2017	21:35:16	77716	0.2	21	35	16	0	0.060058594	3.4740234	-0.3828125	0.15039063	0.95800781	0.84692383	0.045410156	0	0	0	0	0	0	0	0	0	1.0427246	0.042724609	0.069091797	-0.024902344	-0.006591797	0.037597656	0	44330	0	0	0
623	624	624	Category C	-0.2878418	0.14379883	0.95996094	0.37329102	-0.077148438	-0.36450195	0	0	16/11/2017	16	11	2017	21:35:16	77716	0.3	21	35	16	0	0.060058594	3.4740234	-0.37817383	0.14892578	0.95703125	0.39355469	0.090576172	0	0	0	0	0	0	0	0	0	1.0397949	0.039794922	0.098388672	0.090332031	-0.005126953	0.002685547	0	44330	0	0	0
624	625	625	Category C	-0.38378906	0.11987305	0.98388672	0.37524414	-0.080566406	-0.359375	0	0	16/11/2017	16	11	2017	21:35:16	77716	0.4	21	35	16	0	0.060058594	3.4740234	-0.37719727	0.14819336	0.95751953	0.006347656	0.0390625	0	0	0	0	0	0	0	0	0	1.0397949	0.039794922	0.061035156	-0.006347656	-0.028320313	0.026123047	0	44330	0	0	0
625	626	626	Category C	-0.3359375	0.19189453	0.95996094	0.37255859	-0.076171875	-0.36352539	0	0	16/11/2017	16	11	2017	21:35:16	77716	0.5	21	35	16	0	0.060058594	3.4740234	-0.37646484	0.14697266	0.95800781	0.079101563	0.060302734	0	0	0	0	0	0	0	0	0	1.0397949	0.039794922	0.087158203	0.040527344	0.044677734	0.001708984	0	44330	0	0	0
626	627	627	Category C	-0.35986328	0.11987305	0.97192383	0.38183594	-0.086669922	-0.35717773	0	0	16/11/2017	16	11	2017	21:35:16	77716	0.6	21	35	16	0	0.060058594	3.4740234	-0.37597656	0.14770508	0.95800781	0.22631836	0.03515625	0	0	0	0	0	0	0	0	0	1.0397949	0.039794922	0.057861328	0.016113281	-0.027832031	0.013671875	0	44330	0	0	0
627	628	628	Category C	-0.37182617	0.14379883	0.95996094	0.38183594	-0.084228516	-0.35717773	0	0	16/11/2017	16	11	2017	21:35:16	77716	0.7	21	35	16	0	0.060058594	3.4740234	-0.3762207	0.14624023	0.95849609	0.14916992	0.005371094	0	0	0	0	0	0	0	0	0	1.0400391	0.040039063	0.008300781	0.004394531	-0.002441406	0.001220703	0	44330	0	0	0
628	629	629	Category C	-0.34790039	0.14379883	0.95996094	0.39135742	-0.075927734	-0.34472656	0	0	16/11/2017	16	11	2017	21:35:16	77716	0.8	21	35	16	0	0.060058594	3.4740234	-0.37231445	0.14599609	0.95703125	0.083496094	0.024658203	0	0	0	0	0	0	0	0	0	1.0373535	0.037353516	0.029296875	0.024414063	-0.002197266	0.002685547	0	44330	0	0	0
629	630	630	Category C	-0.49194336	0.16796875	0.98388672	0.3840332	-0.076171875	-0.3449707	0	0	16/11/2017	16	11	2017	21:35:16	77716	0.9	21	35	16	0	0.060058594	3.4740234	-0.37426758	0.14477539	0.95849609	0.56518555	0.12231445	0	0	0	0	0	0	0	0	0	1.0390625	0.0390625	0.16601563	-0.11743164	0.022949219	0.025146484	0	44330	0	0	0
630	631	631	Category C	-0.2878418	0.095947266	0.89990234	0.3828125	-0.070556641	-0.35302734	0	0	16/11/2017	16	11	2017	21:35:17	77717	0	21	35	17	0	0.060058594	3.4740234	-0.37524414	0.14306641	0.95800781	0.90478516	0.11499023	0	0	0	0	0	0	0	0	0	1.0388184	0.038818359	0.19262695	0.087402344	-0.047119141	-0.058105469	0	44330	0	0	0
631	632	632	Category C	-0.38378906	0.15576172	0.94799805	0.40454102	-0.064697266	-0.33447266	0	0	16/11/2017	16	11	2017	21:35:17	77717	0.1	21	35	17	0	0.060058594	3.4740234	-0.3737793	0.14257813	0.95751953	1.0197754	0.019042969	0	0	0	0	0	0	0	0	0	1.0378418	0.037841797	0.032470703	-0.009765625	0.012939453	-0.009521484	0	44330	0	0	0
632	633	633	Category C	-0.52783203	0.15576172	0.95996094	0.37768555	-0.071533203	-0.36035156	0	0	16/11/2017	16	11	2017	21:35:17	77717	0.2	21	35	17	0	0.059570313	3.3902344	-0.37329102	0.14160156	0.95776367	1.0441895	0.15478516	0	0	0	0	0	0	0	0	0	1.0378418	0.037841797	0.17041016	-0.15429688	0.013916016	0.001953125	0	44330	0	0	0
633	634	634	Category C	-0.19189453	0.10791016	0.93579102	0.41650391	-0.078369141	-0.32348633	0	0	16/11/2017	16	11	2017	21:35:17	77717	0.3	21	35	17	0	0.059570313	3.3902344	-0.37475586	0.14038086	0.95898438	0.94995117	0.18725586	0	0	0	0	0	0	0	0	0	1.0390625	0.0390625	0.23876953	0.18286133	-0.032470703	-0.023193359	0	44330	0	0	0
634	635	635	Category C	-0.51586914	0.16796875	1.0439453	0.38330078	-0.078125	-0.35717773	0	0	16/11/2017	16	11	2017	21:35:17	77717	0.4	21	35	17	0	0.059570313	3.3902344	-0.3737793	0.14038086	0.95922852	0.70214844	0.16723633	0	0	0	0	0	0	0	0	0	1.0393066	0.039306641	0.25366211	-0.1418457	0.02734375	0.084472656	0	44330	0	0	0
635	636	636	Category C	-0.27587891	0.16796875	0.83984375	0.36791992	-0.075195313	-0.36743164	0	0	16/11/2017	16	11	2017	21:35:17	77717	0.5	21	35	17	0	0.059570313	3.3902344	-0.37451172	0.13989258	0.9597168	0.33935547	0.15771484	0	0	0	0	0	0	0	0	0	1.0395508	0.039550781	0.24633789	0.098632813	0.027832031	-0.11987305	0	44330	0	0	0
636	637	637	Category C	-0.38378906	0.15576172	0.97192383	0.38037109	-0.077148438	-0.35522461	0	0	16/11/2017	16	11	2017	21:35:17	77717	0.6	21	35	17	0	0.059570313	3.3902344	-0.37426758	0.13964844	0.9597168	0.1550293	0.021972656	0	0	0	0	0	0	0	0	0	1.0395508	0.039550781	0.037353516	-0.009277344	0.015869141	0.011962891	0	44330	0	0	0
637	638	638	Category C	-0.34790039	0.14379883	1.0917969	0.36816406	-0.076904297	-0.37060547	0	0	16/11/2017	16	11	2017	21:35:17	77717	0.7	21	35	17	0	0.059570313	3.3902344	-0.37475586	0.13891602	0.9609375	0.030029297	0.13330078	0	0	0	0	0	0	0	0	0	1.0407715	0.040771484	0.16235352	0.026855469	0.004638672	0.13061523	0	44330	0	0	0
638	639	639	Category C	-0.34790039	0.14379883	0.93579102	0.37915039	-0.082275391	-0.36450195	0	0	16/11/2017	16	11	2017	21:35:17	77717	0.8	21	35	17	0	0.059570313	3.3902344	-0.37329102	0.13891602	0.96044922	0.2980957	0.035644531	0	0	0	0	0	0	0	0	0	1.0397949	0.039794922	0.054931641	0.025390625	0.004638672	-0.024658203	0	44330	0	0	0
639	640	640	Category C	-0.29980469	0.10791016	0.92382813	0.390625	-0.079101563	-0.35009766	0	0	16/11/2017	16	11	2017	21:35:17	77717	0.9	21	35	17	0	0.059570313	3.3902344	-0.3737793	0.13916016	0.9609375	0.57836914	0.088378906	0	0	0	0	0	0	0	0	0	1.0405273	0.040527344	0.14257813	0.073974609	-0.03125	-0.037109375	0	44330	0	0	0
640	641	641	Category C	-0.46777344	0.17993164	0.97192383	0.38232422	-0.07421875	-0.35620117	0	0	16/11/2017	16	11	2017	21:35:18	77718	0	21	35	18	0	0.059570313	3.3902344	-0.37353516	0.13867188	0.9609375	0.72241211	0.10302734	0	0	0	0	0	0	0	0	0	1.0402832	0.040283203	0.14599609	-0.093994141	0.041015625	0.010742188	0	44330	0	0	0
641	642	642	Category C	-0.34790039	0.13183594	0.91186523	0.36816406	-0.081054688	-0.36743164	0	0	16/11/2017	16	11	2017	21:35:18	77718	0.1	21	35	18	0	0.059570313	3.3902344	-0.37329102	0.13842773	0.96118164	1.0266113	0.055908203	0	0	0	0	0	0	0	0	0	1.0405273	0.040527344	0.081787109	0.025390625	-0.006591797	-0.049316406	0	44330	0	0	0
642	643	643	Category C	-0.49194336	0.16796875	0.94799805	0.38989258	-0.087402344	-0.34912109	0	0	16/11/2017	16	11	2017	21:35:18	77718	0.2	21	35	18	0	0.059570313	3.3902344	-0.37255859	0.13793945	0.96191406	1.1650391	0.1237793	0	0	0	0	0	0	0	0	0	1.0407715	0.040771484	0.16308594	-0.11914063	0.029785156	-0.013916016	0	44330	0	0	0
643	644	644	Category C	-0.2878418	0.16796875	0.89990234	0.37646484	-0.086181641	-0.35522461	0	0	16/11/2017	16	11	2017	21:35:18	77718	0.3	21	35	18	0	0.059570313	3.3902344	-0.37255859	0.13745117	0.96264648	0.88354492	0.10986328	0	0	0	0	0	0	0	0	0	1.0415039	0.041503906	0.17797852	0.084716797	0.030273438	-0.062744141	0	44330	0	0	0
644	645	645	Category C	-0.56396484	0.11987305	1.0559082	0.39086914	-0.088378906	-0.34594727	0	0	16/11/2017	16	11	2017	21:35:18	77718	0.4	21	35	18	0	0.059570313	3.3902344	-0.37182617	0.13745117	0.96240234	0.51660156	0.21411133	0	0	0	0	0	0	0	0	0	1.0410156	0.041015625	0.30297852	-0.19189453	-0.017578125	0.093261719	0	44330	0	0	0
645	646	646	Category C	-0.31176758	0.071777344	0.91186523	0.36108398	-0.081542969	-0.37060547	0	0	16/11/2017	16	11	2017	21:35:18	77718	0.5	21	35	18	0	0.059570313	3.3902344	-0.37011719	0.13720703	0.96191406	0.31176758	0.10107422	0	0	0	0	0	0	0	0	0	1.0397949	0.039794922	0.17407227	0.058349609	-0.065429688	-0.050048828	0	44330	0	0	0
646	647	647	Category C	-0.47998047	0.14379883	0.97192383	0.38208008	-0.090576172	-0.35107422	0	0	16/11/2017	16	11	2017	21:35:18	77718	0.6	21	35	18	0	0.059570313	3.3902344	-0.36938477	0.13525391	0.96166992	0.18237305	0.11108398	0	0	0	0	0	0	0	0	0	1.0390625	0.0390625	0.12890625	-0.11035156	0.008300781	0.010009766	0	44330	0	0	0
647	648	648	Category C	-0.25195313	0.095947266	0.98388672	0.3684082	-0.086181641	-0.36572266	0	0	16/11/2017	16	11	2017	21:35:18	77718	0.7	21	35	18	0	0.059570313	3.3902344	-0.3684082	0.13427734	0.96289063	0.10375977	0.12426758	0	0	0	0	0	0	0	0	0	1.0395508	0.039550781	0.17578125	0.11645508	-0.038330078	0.020751953	0	44330	0	0	0
648	649	649	Category C	-0.49194336	0.14379883	0.95996094	0.38012695	-0.091064453	-0.36157227	0	0	16/11/2017	16	11	2017	21:35:18	77718	0.8	21	35	18	0	0.059570313	3.3902344	-0.36694336	0.13378906	0.96313477	0.41308594	0.12524414	0	0	0	0	0	0	0	0	0	1.0395508	0.039550781	0.13793945	-0.12475586	0.009765625	-0.003173828	0	44330	0	0	0
649	650	650	Category C	-0.25195313	0.11987305	0.95996094	0.36694336	-0.088378906	-0.36645508	0	0	16/11/2017	16	11	2017	21:35:18	77718	0.9	21	35	18	0	0.059570313	3.3902344	-0.36523438	0.13232422	0.96435547	0.26489258	0.11425781	0	0	0	0	0	0	0	0	0	1.0397949	0.039794922	0.13061523	0.11328125	-0.012451172	-0.004394531	0	44330	0	0	0
650	651	651	Category C	-0.43188477	0.083984375	1.0078125	0.38305664	-0.087158203	-0.35864258	0	0	16/11/2017	16	11	2017	21:35:19	77719	0	21	35	19	0	0.059570313	3.3902344	-0.36450195	0.13037109	0.96508789	0.12036133	0.092041016	0	0	0	0	0	0	0	0	0	1.0397949	0.039794922	0.15625	-0.067138672	-0.046386719	0.042480469	0	44330	0	0	0
651	652	652	Category C	-0.2878418	0.16796875	0.95996094	0.3684082	-0.086914063	-0.36450195	0	0	16/11/2017	16	11	2017	21:35:19	77719	0.1	21	35	19	0	0.059570313	3.3902344	-0.36230469	0.12963867	0.96484375	0.54223633	0.083740234	0	0	0	0	0	0	0	0	0	1.0388184	0.038818359	0.11767578	0.074462891	0.038085938	-0.004882813	0	44330	0	0	0
652	653	653	Category C	-0.50390625	0.11987305	0.97192383	0.37109375	-0.087158203	-0.36669922	0	0	16/11/2017	16	11	2017	21:35:19	77719	0.2	21	35	19	0	0.059570313	3.3902344	-0.36157227	0.12890625	0.96508789	0.87182617	0.14257813	0	0	0	0	0	0	0	0	0	1.0388184	0.038818359	0.15795898	-0.14208984	-0.009033203	0.006591797	0	44330	0	0	0
653	654	654	Category C	-0.41992188	0.11987305	0.95996094	0.37768555	-0.073730469	-0.359375	0	0	16/11/2017	16	11	2017	21:35:19	77719	0.3	21	35	19	0	0.059570313	3.3902344	-0.35864258	0.12841797	0.96533203	1.0537109	0.061767578	0	0	0	0	0	0	0	0	0	1.0378418	0.037841797	0.074951172	-0.061035156	-0.008544922	-0.005371094	0	44330	0	0	0
654	655	655	Category C	-0.41992188	0.083984375	0.99584961	0.37939453	-0.072998047	-0.36035156	0	0	16/11/2017	16	11	2017	21:35:19	77719	0.4	21	35	19	0	0.059570313	3.3902344	-0.3581543	0.12792969	0.96630859	1.1140137	0.081054688	0	0	0	0	0	0	0	0	0	1.0385742	0.038574219	0.13476563	-0.061523438	-0.043945313	0.029296875	0	44330	0	0	0
655	656	656	Category C	-0.39599609	0.10791016	0.98388672	0.40991211	-0.073974609	-0.33349609	0	0	16/11/2017	16	11	2017	21:35:19	77719	0.5	21	35	19	0	0.059570313	3.3902344	-0.35742188	0.12719727	0.96630859	1.5334473	0.046386719	0	0	0	0	0	0	0	0	0	1.0380859	0.038085938	0.075439453	-0.038330078	-0.019287109	0.017333984	0	44330	0	0	0
656	657	657	Category C	-0.46777344	0.095947266	0.95996094	0.36791992	-0.074462891	-0.36547852	0	0	16/11/2017	16	11	2017	21:35:19	77719	0.6	21	35	19	0	0.059570313	3.3902344	-0.35620117	0.12719727	0.96899414	1.8498535	0.1159668	0	0	0	0	0	0	0	0	0	1.0402832	0.040283203	0.15185547	-0.11132813	-0.03125	-0.009033203	0	44330	0	0	0
657	658	658	Category C	-0.39599609	0.035888672	0.99584961	0.38696289	-0.082519531	-0.35107422	0	0	16/11/2017	16	11	2017	21:35:19	77719	0.7	21	35	19	0	0.059570313	3.3902344	-0.35449219	0.12695313	0.96972656	1.5598145	0.10327148	0	0	0	0	0	0	0	0	0	1.0402832	0.040283203	0.15844727	-0.041259766	-0.091064453	0.025878906	0	44330	0	0	0
658	659	659	Category C	-0.41992188	0.15576172	0.95996094	0.36450195	-0.078369141	-0.37158203	0	0	16/11/2017	16	11	2017	21:35:19	77719	0.8	21	35	19	0	0.059570313	3.3902344	-0.35400391	0.1262207	0.96948242	1.3146973	0.072753906	0	0	0	0	0	0	0	0	0	1.0397949	0.039794922	0.10498047	-0.065673828	0.029296875	-0.009521484	0	44330	0	0	0
659	660	660	Category C	-0.37182617	0.13183594	0.93579102	0.38085938	-0.083007813	-0.35107422	0	0	16/11/2017	16	11	2017	21:35:19	77719	0.9	21	35	19	0	0.059570313	3.3902344	-0.3503418	0.12524414	0.96972656	1.3081055	0.040771484	0	0	0	0	0	0	0	0	0	1.0388184	0.038818359	0.062011719	-0.021240234	0.006347656	-0.033935547	0	44330	0	0	0
660	661	661	Category C	-0.2878418	0.083984375	0.92382813	0.36450195	-0.076904297	-0.37158203	0	0	16/11/2017	16	11	2017	21:35:20	77720	0	21	35	20	0	0.059570313	3.3902344	-0.35009766	0.12451172	0.97045898	1.2497559	0.087890625	0	0	0	0	0	0	0	0	0	1.0393066	0.039306641	0.1496582	0.062255859	-0.040527344	-0.046630859	0	44330	0	0	0
661	662	662	Category C	-0.35986328	0.14379883	0.95996094	0.3815918	-0.077148438	-0.35424805	0	0	16/11/2017	16	11	2017	21:35:20	77720	0.1	21	35	20	0	0.059570313	3.3902344	-0.34814453	0.12280273	0.97094727	0.63354492	0.026367188	0	0	0	0	0	0	0	0	0	1.0388184	0.038818359	0.043457031	-0.011474609	0.020751953	-0.010986328	0	44330	0	0	0
662	663	663	Category C	-0.2878418	0.083984375	0.93579102	0.35913086	-0.081054688	-0.37866211	0	0	16/11/2017	16	11	2017	21:35:20	77720	0.2	21	35	20	0	0.059570313	3.3902344	-0.34814453	0.12158203	0.97192383	0.18432617	0.079833984	0	0	0	0	0	0	0	0	0	1.0395508	0.039550781	0.13427734	0.060302734	-0.037597656	-0.036132813	0	44330	0	0	0
663	664	664	Category C	-0.31176758	0.14379883	0.94799805	0.37426758	-0.078125	-0.35839844	0	0	16/11/2017	16	11	2017	21:35:20	77720	0.3	21	35	20	0	0.059570313	3.3902344	-0.34545898	0.12011719	0.97119141	0.12963867	0.047119141	0	0	0	0	0	0	0	0	0	1.0378418	0.037841797	0.080566406	0.033691406	0.0234375	-0.023193359	0	44330	0	0	0
664	665	665	Category C	-0.39599609	0.071777344	0.93579102	0.36206055	-0.079833984	-0.37451172	0	0	16/11/2017	16	11	2017	21:35:20	77720	0.4	21	35	20	0	0.059570313	3.3902344	-0.34667969	0.11914063	0.97192383	0.2175293	0.077148438	0	0	0	0	0	0	0	0	0	1.0388184	0.038818359	0.1328125	-0.049072266	-0.047363281	-0.036132813	0	44330	0	0	0
665	666	666	Category C	-0.29980469	0.083984375	0.92382813	0.38256836	-0.077392578	-0.35498047	0	0	16/11/2017	16	11	2017	21:35:20	77720	0.5	21	35	20	0	0.059570313	3.3902344	-0.34570313	0.11816406	0.97216797	0.26049805	0.074951172	0	0	0	0	0	0	0	0	0	1.0385742	0.038574219	0.12841797	0.045898438	-0.034179688	-0.048339844	0	44330	0	0	0
666	667	667	Category C	-0.40795898	0.047851563	0.95996094	0.37329102	-0.075439453	-0.36645508	0	0	16/11/2017	16	11	2017	21:35:20	77720	0.6	21	35	20	0	0.059570313	3.3902344	-0.3449707	0.11694336	0.97265625	0.76953125	0.094238281	0	0	0	0	0	0	0	0	0	1.0388184	0.038818359	0.14477539	-0.062744141	-0.069091797	-0.012695313	0	44330	0	0	0
667	668	668	Category C	-0.23999023	0.16796875	0.97192383	0.39941406	-0.080566406	-0.34204102	0	0	16/11/2017	16	11	2017	21:35:20	77720	0.7	21	35	20	0	0.059570313	3.3902344	-0.34619141	0.11694336	0.97241211	0.37744141	0.11767578	0	0	0	0	0	0	0	0	0	1.0388184	0.038818359	0.15771484	0.10620117	0.05078125	-0.000488281	0	44330	0	0	0
668	669	669	Category C	-0.45581055	0.11987305	1.0078125	0.37915039	-0.08984375	-0.36132813	0	0	16/11/2017	16	11	2017	21:35:20	77720	0.8	21	35	20	0	0.059570313	3.3902344	-0.34423828	0.1159668	0.97216797	0.27441406	0.11694336	0	0	0	0	0	0	0	0	0	1.0378418	0.037841797	0.15039063	-0.11132813	0.003662109	0.035400391	0	44330	0	0	0
669	670	670	Category C	-0.39599609	0.059814453	0.95996094	0.36303711	-0.080078125	-0.37255859	0	0	16/11/2017	16	11	2017	21:35:20	77720	0.9	21	35	20	0	0.059570313	3.3902344	-0.34545898	0.11474609	0.97265625	0.38110352	0.075439453	0	0	0	0	0	0	0	0	0	1.0385742	0.038574219	0.11791992	-0.050292969	-0.054931641	-0.012695313	0	44330	0	0	0
670	671	671	Category C	-0.37182617	0.16796875	0.98388672	0.37915039	-0.084472656	-0.35424805	0	0	16/11/2017	16	11	2017	21:35:21	77721	0	21	35	21	0	0.059814453	3.4514648	-0.34301758	0.11425781	0.97241211	0.41699219	0.061523438	0	0	0	0	0	0	0	0	0	1.0375977	0.037597656	0.093261719	-0.028564453	0.053466797	0.011230469	0	44330	0	0	0
671	672	672	Category C	-0.35986328	0.10791016	1.0078125	0.36914063	-0.079345703	-0.37255859	0	0	16/11/2017	16	11	2017	21:35:21	77721	0.1	21	35	21	0	0.059814453	3.4514648	-0.34423828	0.11450195	0.97387695	0.070556641	0.037597656	0	0	0	0	0	0	0	0	0	1.0393066	0.039306641	0.055908203	-0.015380859	-0.006591797	0.033691406	0	44330	0	0	0
672	673	673	Category C	-0.38378906	0.11987305	0.99584961	0.37231445	-0.068603516	-0.36621094	0	0	16/11/2017	16	11	2017	21:35:21	77721	0.2	21	35	21	0	0.059814453	3.4514648	-0.34375	0.11401367	0.97412109	0.13427734	0.045654297	0	0	0	0	0	0	0	0	0	1.0393066	0.039306641	0.067138672	-0.039794922	0.005615234	0.021484375	0	44330	0	0	0
673	674	674	Category C	-0.35986328	0.16796875	0.97192383	0.36181641	-0.075683594	-0.37451172	0	0	16/11/2017	16	11	2017	21:35:21	77721	0.3	21	35	21	0	0.059814453	3.4514648	-0.34106445	0.11303711	0.97436523	0.36938477	0.057861328	0	0	0	0	0	0	0	0	0	1.0385742	0.038574219	0.075927734	-0.018554688	0.0546875	-0.002441406	0	44330	0	0	0
674	675	675	Category C	-0.41992188	0.14379883	0.98388672	0.36010742	-0.077392578	-0.37451172	0	0	16/11/2017	16	11	2017	21:35:21	77721	0.4	21	35	21	0	0.059814453	3.4514648	-0.34277344	0.11376953	0.97485352	0.59301758	0.083007813	0	0	0	0	0	0	0	0	0	1.0395508	0.039550781	0.11572266	-0.077148438	0.029785156	0.008789063	0	44330	0	0	0
675	676	676	Category C	-0.41992188	0.11987305	0.97192383	0.36694336	-0.071044922	-0.36816406	0	0	16/11/2017	16	11	2017	21:35:21	77721	0.5	21	35	21	0	0.059814453	3.4514648	-0.34106445	0.11328125	0.97338867	0.51171875	0.078857422	0	0	0	0	0	0	0	0	0	1.0375977	0.037597656	0.086669922	-0.078613281	0.006347656	-0.001464844	0	44330	0	0	0
676	677	677	Category C	-0.29980469	0.11987305	1.0197754	0.39355469	-0.066162109	-0.34179688	0	0	16/11/2017	16	11	2017	21:35:21	77721	0.6	21	35	21	0	0.059814453	3.4514648	-0.34179688	0.11254883	0.97436523	0.52197266	0.062255859	0	0	0	0	0	0	0	0	0	1.0385742	0.038574219	0.094482422	0.041992188	0.007080078	0.045166016	0	44330	0	0	0
677	678	678	Category C	-0.34790039	0.13183594	0.91186523	0.37280273	-0.067871094	-0.36645508	0	0	16/11/2017	16	11	2017	21:35:21	77721	0.7	21	35	21	0	0.059814453	3.4514648	-0.34155273	0.11181641	0.97412109	0.86279297	0.065673828	0	0	0	0	0	0	0	0	0	1.0383301	0.038330078	0.088378906	-0.006103516	0.019775391	-0.062255859	0	44330	0	0	0
678	679	679	Category C	-0.43188477	0.15576172	0.97192383	0.38061523	-0.074707031	-0.35424805	0	0	16/11/2017	16	11	2017	21:35:21	77721	0.8	21	35	21	0	0.059814453	3.4514648	-0.33984375	0.11132813	0.97290039	1.0625	0.10205078	0	0	0	0	0	0	0	0	0	1.0366211	0.036621094	0.13720703	-0.091796875	0.044189453	-0.000976563	0	44330	0	0	0
679	680	680	Category C	-0.2878418	0.15576172	0.94799805	0.36328125	-0.071777344	-0.37353516	0	0	16/11/2017	16	11	2017	21:35:21	77721	0.9	21	35	21	0	0.059814453	3.4514648	-0.34155273	0.11157227	0.97314453	1.0158691	0.073974609	0	0	0	0	0	0	0	0	0	1.0375977	0.037597656	0.12329102	0.053710938	0.043945313	-0.025146484	0	44330	0	0	0
680	681	681	Category C	-0.35986328	0.17993164	0.99584961	0.38061523	-0.081542969	-0.35107422	0	0	16/11/2017	16	11	2017	21:35:22	77722	0	21	35	22	0	0.059814453	3.4514648	-0.34106445	0.11108398	0.97363281	1.1154785	0.074462891	0	0	0	0	0	0	0	0	0	1.0375977	0.037597656	0.109375	-0.018554688	0.068603516	0.021972656	0	44330	0	0	0
681	682	682	Category C	-0.27587891	0.095947266	1.0078125	0.35986328	-0.073486328	-0.37451172	0	0	16/11/2017	16	11	2017	21:35:22	77722	0.1	21	35	22	0	0.059814453	3.4514648	-0.34033203	0.11035156	0.97363281	1.6782227	0.074462891	0	0	0	0	0	0	0	0	0	1.0373535	0.037353516	0.11303711	0.064453125	-0.014404297	0.033935547	0	44330	0	0	0
682	683	683	Category C	-0.35986328	0.14379883	1.0078125	0.36621094	-0.073730469	-0.36645508	0	0	16/11/2017	16	11	2017	21:35:22	77722	0.2	21	35	22	0	0.059814453	3.4514648	-0.33935547	0.11035156	0.97460938	2.6081543	0.051025391	0	0	0	0	0	0	0	0	0	1.0378418	0.037841797	0.086669922	-0.020263672	0.033203125	0.032958984	0	44330	0	0	0
683	684	684	Category C	-0.27587891	0.17993164	0.94799805	0.33227539	-0.081787109	-0.3984375	0	0	16/11/2017	16	11	2017	21:35:22	77722	0.3	21	35	22	0	0.059814453	3.4514648	-0.33886719	0.11010742	0.97509766	2.8896484	0.097900391	0	0	0	0	0	0	0	0	0	1.0383301	0.038330078	0.15991211	0.062988281	0.069580078	-0.027099609	0	44330	0	0	0
684	685	685	Category C	-0.2878418	0.17993164	0.95996094	0.33349609	-0.090087891	-0.39111328	0	0	16/11/2017	16	11	2017	21:35:22	77722	0.4	21	35	22	0	0.059814453	3.4514648	-0.33837891	0.109375	0.9765625	2.8723145	0.088134766	0	0	0	0	0	0	0	0	0	1.0393066	0.039306641	0.13769531	0.050537109	0.0703125	-0.016601563	0	44330	0	0	0
685	686	686	Category C	-0.26391602	0.035888672	0.94799805	0.31005859	-0.10644531	-0.40795898	0	0	16/11/2017	16	11	2017	21:35:22	77722	0.5	21	35	22	0	0.059814453	3.4514648	-0.3359375	0.10913086	0.97583008	3.4833984	0.10644531	0	0	0	0	0	0	0	0	0	1.0378418	0.037841797	0.17333984	0.072021484	-0.073242188	-0.027832031	0	44330	0	0	0
686	687	687	Category C	-0.29980469	0.047851563	1.0197754	0.32128906	-0.11425781	-0.39135742	0	0	16/11/2017	16	11	2017	21:35:22	77722	0.6	21	35	22	0	0.059814453	3.4514648	-0.33544922	0.109375	0.97631836	4.0114746	0.083251953	0	0	0	0	0	0	0	0	0	1.0383301	0.038330078	0.14038086	0.035644531	-0.061523438	0.043212891	0	44330	0	0	0
687	688	688	Category C	-0.25195313	0.11987305	1.0078125	0.31323242	-0.12988281	-0.40209961	0	0	16/11/2017	16	11	2017	21:35:22	77722	0.7	21	35	22	0	0.059814453	3.4514648	-0.33422852	0.10888672	0.9765625	3.9094238	0.088623047	0	0	0	0	0	0	0	0	0	1.0378418	0.037841797	0.12426758	0.082275391	0.010742188	0.031005859	0	44330	0	0	0
688	689	689	Category C	-0.23999023	0.047851563	1.0197754	0.32373047	-0.12841797	-0.39379883	0	0	16/11/2017	16	11	2017	21:35:22	77722	0.8	21	35	22	0	0.059814453	3.4514648	-0.33496094	0.10888672	0.9765625	3.7060547	0.12084961	0	0	0	0	0	0	0	0	0	1.0380859	0.038085938	0.19897461	0.094970703	-0.061035156	0.04296875	0	44330	0	0	0
689	690	690	Category C	-0.27587891	0.023925781	0.95996094	0.30737305	-0.1262207	-0.40698242	0	0	16/11/2017	16	11	2017	21:35:22	77722	0.9	21	35	22	0	0.059814453	3.4514648	-0.33398438	0.10839844	0.97680664	4.1955566	0.10400391	0	0	0	0	0	0	0	0	0	1.0380859	0.038085938	0.15991211	0.058105469	-0.084472656	-0.016845703	0	44330	0	0	0
690	691	691	Category C	-0.31176758	0.13183594	1.0078125	0.31567383	-0.12670898	-0.39990234	0	0	16/11/2017	16	11	2017	21:35:23	77723	0	21	35	23	0	0.059814453	3.4514648	-0.33374023	0.10839844	0.97705078	5.1794434	0.044189453	0	0	0	0	0	0	0	0	0	1.0380859	0.038085938	0.075683594	0.021972656	0.023193359	0.030517578	0	44330	0	0	0
691	692	692	Category C	-0.27587891	0.13183594	0.99584961	0.28515625	-0.12451172	-0.41723633	0	0	16/11/2017	16	11	2017	21:35:23	77723	0.1	21	35	23	0	0.059814453	3.4514648	-0.33374023	0.10986328	0.97680664	5.1120605	0.064697266	0	0	0	0	0	0	0	0	0	1.0380859	0.038085938	0.098876953	0.057861328	0.021728516	0.018798828	0	44330	0	0	0
692	693	693	Category C	-0.2277832	0.14379883	0.98388672	0.30737305	-0.12597656	-0.40405273	0	0	16/11/2017	16	11	2017	21:35:23	77723	0.2	21	35	23	0	0.059814453	3.4514648	-0.33398438	0.10913086	0.97607422	4.4633789	0.11206055	0	0	0	0	0	0	0	0	0	1.0373535	0.037353516	0.14868164	0.10620117	0.034423828	0.007568359	0	44330	0	0	0
693	694	694	Category C	-0.32397461	0.083984375	0.95996094	0.30053711	-0.12426758	-0.40917969	0	0	16/11/2017	16	11	2017	21:35:23	77723	0.3	21	35	23	0	0.059814453	3.4514648	-0.33325195	0.10888672	0.97583008	4.6196289	0.031005859	0	0	0	0	0	0	0	0	0	1.0368652	0.036865234	0.050292969	0.009277344	-0.024902344	-0.015869141	0	44330	0	0	0
694	695	695	Category C	-0.21582031	0.095947266	0.99584961	0.31542969	-0.12451172	-0.39770508	0	0	16/11/2017	16	11	2017	21:35:23	77723	0.4	21	35	23	0	0.059814453	3.4514648	-0.33178711	0.109375	0.97607422	5.1225586	0.1184082	0	0	0	0	0	0	0	0	0	1.0368652	0.036865234	0.14916992	0.1159668	-0.013427734	0.01953125	0	44330	0	0	0
695	696	696	Category C	-0.32397461	0.10791016	1.0078125	0.3046875	-0.12524414	-0.40698242	0	0	16/11/2017	16	11	2017	21:35:23	77723	0.5	21	35	23	0	0.059814453	3.4514648	-0.33056641	0.11035156	0.97583008	4.5222168	0.032470703	0	0	0	0	0	0	0	0	0	1.0361328	0.036132813	0.041259766	0.006591797	-0.002441406	0.031738281	0	44330	0	0	0
696	697	697	Category C	-0.19189453	0.13183594	1.0078125	0.31201172	-0.1262207	-0.40185547	0	0	16/11/2017	16	11	2017	21:35:23	77723	0.6	21	35	23	0	0.059814453	3.4514648	-0.33056641	0.11083984	0.97485352	3.5483398	0.14404297	0	0	0	0	0	0	0	0	0	1.0354004	0.035400391	0.19213867	0.13867188	0.020751953	0.032714844	0	44330	0	0	0
697	698	698	Category C	-0.3359375	0.095947266	1.0078125	0.30712891	-0.12304688	-0.40917969	0	0	16/11/2017	16	11	2017	21:35:23	77723	0.7	21	35	23	0	0.059814453	3.4514648	-0.32983398	0.11157227	0.97485352	3.5595703	0.036865234	0	0	0	0	0	0	0	0	0	1.0351563	0.03515625	0.054443359	-0.005859375	-0.015625	0.032714844	0	44330	0	0	0
698	699	699	Category C	-0.11987305	0.10791016	0.97192383	0.31005859	-0.12646484	-0.40625	0	0	16/11/2017	16	11	2017	21:35:23	77723	0.8	21	35	23	0	0.059814453	3.4514648	-0.32983398	0.11303711	0.97460938	3.2770996	0.20996094	0	0	0	0	0	0	0	0	0	1.0351563	0.03515625	0.21801758	0.20996094	-0.005126953	-0.002685547	0	44330	0	0	0
699	700	700	Category C	-0.34790039	0.11987305	1.0078125	0.32177734	-0.12060547	-0.39282227	0	0	16/11/2017	16	11	2017	21:35:23	77723	0.9	21	35	23	0	0.059814453	3.4514648	-0.32861328	0.11303711	0.97436523	1.9116211	0.038818359	0	0	0	0	0	0	0	0	0	1.0344238	0.034423828	0.059082031	-0.019042969	0.006591797	0.033203125	0	44330	0	0	0
700	701	701	Category C	-0.20385742	0.023925781	0.99584961	0.3034668	-0.11816406	-0.40698242	0	0	16/11/2017	16	11	2017	21:35:24	77724	0	21	35	24	0	0.059814453	3.4514648	-0.32958984	0.11352539	0.97485352	0.17895508	0.15600586	0	0	0	0	0	0	0	0	0	1.0351563	0.03515625	0.23657227	0.12573242	-0.089599609	0.020751953	0	44330	0	0	0
701	702	702	Category C	-0.35986328	0.083984375	1.0197754	0.31884766	-0.11816406	-0.39770508	0	0	16/11/2017	16	11	2017	21:35:24	77724	0.111	21	35	24	0	0.059814453	3.4514648	-0.33007813	0.11401367	0.97558594	1.6757813	0.061035156	0	0	0	0	0	0	0	0	0	1.036377	0.036376953	0.10375977	-0.029541016	-0.030029297	0.043945313	0	44330	0	0	0
702	703	703	Category C	-0.19189453	0.035888672	0.93579102	0.30712891	-0.11791992	-0.40893555	0	0	16/11/2017	16	11	2017	21:35:24	77724	0.222	21	35	24	0	0.059814453	3.4514648	-0.33129883	0.11401367	0.97631836	3.0205078	0.16479492	0	0	0	0	0	0	0	0	0	1.0373535	0.037353516	0.25830078	0.1394043	-0.078125	-0.040527344	0	44330	0	0	0
703	704	704	Category C	-0.38378906	0.059814453	1.0197754	0.33129883	-0.11181641	-0.39160156	0	0	16/11/2017	16	11	2017	21:35:24	77724	0.333	21	35	24	0	0.059814453	3.4514648	-0.33105469	0.11547852	0.9765625	4.6904297	0.087890625	0	0	0	0	0	0	0	0	0	1.0375977	0.037597656	0.15136719	-0.052490234	-0.055664063	0.04296875	0	44330	0	0	0
704	705	705	Category C	-0.29980469	0.035888672	0.99584961	0.31396484	-0.1105957	-0.40380859	0	0	16/11/2017	16	11	2017	21:35:24	77724	0.444	21	35	24	0	0.059814453	3.4514648	-0.33203125	0.11499023	0.97705078	5.6289063	0.087402344	0	0	0	0	0	0	0	0	0	1.0383301	0.038330078	0.13012695	0.032226563	-0.079101563	0.018554688	0	44330	0	0	0
705	706	706	Category C	-0.2878418	0.095947266	1.0078125	0.35180664	-0.096923828	-0.38305664	0	0	16/11/2017	16	11	2017	21:35:24	77724	0.555	21	35	24	0	0.059814453	3.4514648	-0.33105469	0.11523438	0.97729492	5.9887695	0.056152344	0	0	0	0	0	0	0	0	0	1.0383301	0.038330078	0.093017578	0.043212891	-0.019287109	0.030273438	0	44330	0	0	0
706	707	707	Category C	-0.44384766	0.13183594	0.95996094	0.33691406	-0.098876953	-0.3894043	0	0	16/11/2017	16	11	2017	21:35:24	77724	0.666	21	35	24	0	0.059814453	3.4514648	-0.33398438	0.11645508	0.97753906	6.5849609	0.11206055	0	0	0	0	0	0	0	0	0	1.0395508	0.039550781	0.14257813	-0.10961914	0.015136719	-0.017578125	0	44330	0	0	0
707	708	708	Category C	-0.2277832	0.059814453	0.93579102	0.35083008	-0.087890625	-0.37792969	0	0	16/11/2017	16	11	2017	21:35:24	77724	0.777	21	35	24	0	0.059814453	3.4514648	-0.33178711	0.11669922	0.97827148	7.0812988	0.12597656	0	0	0	0	0	0	0	0	0	1.0395508	0.039550781	0.20336914	0.10400391	-0.056884766	-0.042480469	0	44330	0	0	0
708	709	709	Category C	-0.44384766	0.035888672	0.99584961	0.38354492	-0.070068359	-0.37060547	0	0	16/11/2017	16	11	2017	21:35:24	77724	0.888	21	35	24	0	0.060058594	3.4740234	-0.33520508	0.11547852	0.97802734	6.8688965	0.13574219	0	0	0	0	0	0	0	0	0	1.0402832	0.040283203	0.20581055	-0.10839844	-0.079589844	0.017578125	0	44330	0	0	0
709	710	710	Category C	-0.29980469	0.14379883	0.97192383	0.38476563	-0.065673828	-0.34790039	0	0	16/11/2017	16	11	2017	21:35:25	77725	0	21	35	25	0	0.060058594	3.4740234	-0.33300781	0.11547852	0.97705078	6.5612793	0.043701172	0	0	0	0	0	0	0	0	0	1.0385742	0.038574219	0.06640625	0.033203125	0.028076172	-0.005126953	0	44330	0	0	0
710	711	711	Category C	-0.38378906	0.10791016	1.0078125	0.36938477	-0.070556641	-0.36547852	0	0	16/11/2017	16	11	2017	21:35:25	77725	0.09	21	35	25	0	0.060058594	3.4740234	-0.33398438	0.1159668	0.97680664	6.3459473	0.058837891	0	0	0	0	0	0	0	0	0	1.0388184	0.038818359	0.088378906	-0.049560547	-0.008056641	0.030761719	0	44330	0	0	0
711	712	712	Category C	-0.34790039	0.11987305	0.95996094	0.3762207	-0.075439453	-0.36035156	0	0	16/11/2017	16	11	2017	21:35:25	77725	0.181	21	35	25	0	0.060058594	3.4740234	-0.33227539	0.1159668	0.97729492	5.7226563	0.0234375	0	0	0	0	0	0	0	0	0	1.0388184	0.038818359	0.036621094	-0.015380859	0.003662109	-0.017333984	0	44330	0	0	0
712	713	713	Category C	-0.31176758	0.071777344	0.98388672	0.37841797	-0.087890625	-0.35961914	0	0	16/11/2017	16	11	2017	21:35:25	77725	0.272	21	35	25	0	0.060058594	3.4740234	-0.33349609	0.1159668	0.97680664	4.2800293	0.049560547	0	0	0	0	0	0	0	0	0	1.0388184	0.038818359	0.072753906	0.021728516	-0.044189453	0.006835938	0	44330	0	0	0
713	714	714	Category C	-0.31176758	0.16796875	0.98388672	0.40014648	-0.075439453	-0.33984375	0	0	16/11/2017	16	11	2017	21:35:25	77725	0.363	21	35	25	0	0.060058594	3.4740234	-0.33300781	0.1159668	0.97583008	3.2087402	0.056396484	0	0	0	0	0	0	0	0	0	1.0375977	0.037597656	0.080810547	0.021240234	0.051757813	0.0078125	0	44330	0	0	0
714	715	715	Category C	-0.39599609	0.13183594	0.92382813	0.36816406	-0.082763672	-0.3684082	0	0	16/11/2017	16	11	2017	21:35:25	77725	0.454	21	35	25	0	0.060058594	3.4740234	-0.33300781	0.1159668	0.9753418	2.9934082	0.082763672	0	0	0	0	0	0	0	0	0	1.0371094	0.037109375	0.13012695	-0.062744141	0.015625	-0.051513672	0	44330	0	0	0
715	716	716	Category C	-0.32397461	0.10791016	0.91186523	0.3762207	-0.076171875	-0.36132813	0	0	16/11/2017	16	11	2017	21:35:25	77725	0.545	21	35	25	0	0.060058594	3.4740234	-0.33300781	0.11621094	0.97583008	2.6320801	0.065185547	0	0	0	0	0	0	0	0	0	1.0375977	0.037597656	0.081542969	0.009033203	-0.008300781	-0.063964844	0	44330	0	0	0
716	717	717	Category C	-0.37182617	0.095947266	0.95996094	0.36791992	-0.072509766	-0.36352539	0	0	16/11/2017	16	11	2017	21:35:25	77725	0.636	21	35	25	0	0.060058594	3.4740234	-0.33105469	0.11694336	0.97485352	1.6037598	0.048095703	0	0	0	0	0	0	0	0	0	1.036377	0.036376953	0.076904297	-0.040527344	-0.020996094	-0.014892578	0	44330	0	0	0
717	718	718	Category C	-0.20385742	0.10791016	0.99584961	0.39916992	-0.068359375	-0.33666992	0	0	16/11/2017	16	11	2017	21:35:25	77725	0.727	21	35	25	0	0.060058594	3.4740234	-0.33203125	0.11743164	0.97485352	1.1384277	0.13037109	0	0	0	0	0	0	0	0	0	1.0366211	0.036621094	0.15869141	0.12817383	-0.009521484	0.020751953	0	44330	0	0	0
718	719	719	Category C	-0.49194336	0.15576172	0.95996094	0.37841797	-0.067382813	-0.36352539	0	0	16/11/2017	16	11	2017	21:35:25	77725	0.818	21	35	25	0	0.060058594	3.4740234	-0.33227539	0.11767578	0.9753418	1.2819824	0.16455078	0	0	0	0	0	0	0	0	0	1.0371094	0.037109375	0.21289063	-0.15942383	0.037841797	-0.015380859	0	44330	0	0	0
719	720	720	Category C	-0.26391602	0.071777344	0.94799805	0.36865234	-0.0703125	-0.36035156	0	0	16/11/2017	16	11	2017	21:35:25	77725	0.909	21	35	25	0	0.060058594	3.4740234	-0.33251953	0.11791992	0.97485352	0.88745117	0.086914063	0	0	0	0	0	0	0	0	0	1.0368652	0.036865234	0.1418457	0.068603516	-0.046142578	-0.026855469	0	44330	0	0	0
720	721	721	Category C	-0.40795898	0.13183594	0.98388672	0.37670898	-0.071044922	-0.359375	0	0	16/11/2017	16	11	2017	21:35:26	77726	0	21	35	26	0	0.060058594	3.4740234	-0.33251953	0.11865234	0.97436523	0.1015625	0.076904297	0	0	0	0	0	0	0	0	0	1.036377	0.036376953	0.09765625	-0.075195313	0.012939453	0.009277344	0	44330	0	0	0
721	722	722	Category C	-0.26391602	0.11987305	0.98388672	0.36914063	-0.080322266	-0.359375	0	0	16/11/2017	16	11	2017	21:35:26	77726	0.1	21	35	26	0	0.060058594	3.4740234	-0.33203125	0.11816406	0.97485352	0.40209961	0.068603516	0	0	0	0	0	0	0	0	0	1.0366211	0.036621094	0.078613281	0.068115234	0.001464844	0.008789063	0	44330	0	0	0
722	723	723	Category C	-0.44384766	0.14379883	0.99584961	0.36645508	-0.078613281	-0.37060547	0	0	16/11/2017	16	11	2017	21:35:26	77726	0.2	21	35	26	0	0.060058594	3.4740234	-0.33349609	0.11889648	0.97412109	0.086181641	0.11499023	0	0	0	0	0	0	0	0	0	1.0366211	0.036621094	0.15625	-0.11010742	0.024658203	0.021484375	0	44330	0	0	0
723	724	724	Category C	-0.25195313	0.11987305	1.0078125	0.35498047	-0.085449219	-0.37890625	0	0	16/11/2017	16	11	2017	21:35:26	77726	0.3	21	35	26	0	0.060058594	3.4740234	-0.33300781	0.11962891	0.97265625	0.041992188	0.088378906	0	0	0	0	0	0	0	0	0	1.0351563	0.03515625	0.11621094	0.081054688	0	0.034912109	0	44330	0	0	0
724	725	725	Category C	-0.38378906	0.095947266	0.99584961	0.35375977	-0.080810547	-0.37158203	0	0	16/11/2017	16	11	2017	21:35:26	77726	0.4	21	35	26	0	0.060058594	3.4740234	-0.33300781	0.11987305	0.97265625	0.36767578	0.060546875	0	0	0	0	0	0	0	0	0	1.0351563	0.03515625	0.097412109	-0.050537109	-0.023925781	0.022949219	0	44330	0	0	0
725	726	726	Category C	-0.26391602	0.083984375	0.95996094	0.35205078	-0.082519531	-0.37988281	0	0	16/11/2017	16	11	2017	21:35:26	77726	0.5	21	35	26	0	0.060058594	3.4740234	-0.33520508	0.11938477	0.97192383	0.33325195	0.080566406	0	0	0	0	0	0	0	0	0	1.0351563	0.03515625	0.11889648	0.071289063	-0.035400391	-0.011962891	0	44330	0	0	0
726	727	727	Category C	-0.38378906	0.10791016	0.98388672	0.35473633	-0.079101563	-0.37573242	0	0	16/11/2017	16	11	2017	21:35:26	77726	0.6	21	35	26	0	0.060058594	3.4740234	-0.33569336	0.12133789	0.97094727	0.025390625	0.051513672	0	0	0	0	0	0	0	0	0	1.0344238	0.034423828	0.07421875	-0.047851563	-0.013427734	0.012695313	0	44330	0	0	0
727	728	728	Category C	-0.29980469	0.095947266	0.98388672	0.34204102	-0.080322266	-0.39233398	0	0	16/11/2017	16	11	2017	21:35:26	77726	0.7	21	35	26	0	0.060058594	3.4740234	-0.33764648	0.12280273	0.97119141	0.062011719	0.048339844	0	0	0	0	0	0	0	0	0	1.0356445	0.035644531	0.077636719	0.037841797	-0.026855469	0.012451172	0	44330	0	0	0
728	729	729	Category C	-0.41992188	0.11987305	0.98388672	0.37475586	-0.067138672	-0.36108398	0	0	16/11/2017	16	11	2017	21:35:26	77726	0.8	21	35	26	0	0.060058594	3.4740234	-0.33911133	0.12426758	0.97045898	0.35986328	0.081787109	0	0	0	0	0	0	0	0	0	1.0354004	0.035400391	0.098388672	-0.080566406	-0.004394531	0.013183594	0	44330	0	0	0
729	730	730	Category C	-0.2277832	0.11987305	0.97192383	0.39013672	-0.067138672	-0.35229492	0	0	16/11/2017	16	11	2017	21:35:26	77726	0.9	21	35	26	0	0.060058594	3.4740234	-0.34179688	0.12597656	0.96972656	0.50976563	0.11425781	0	0	0	0	0	0	0	0	0	1.0361328	0.036132813	0.12231445	0.11401367	-0.006103516	0.001953125	0	44330	0	0	0
730	731	731	Category C	-0.44384766	0.19189453	0.98388672	0.38110352	-0.067138672	-0.35205078	0	0	16/11/2017	16	11	2017	21:35:27	77727	0	21	35	27	0	0.060058594	3.4740234	-0.34326172	0.12792969	0.97021484	0.17211914	0.11962891	0	0	0	0	0	0	0	0	0	1.0371094	0.037109375	0.17773438	-0.1003418	0.063720703	0.013427734	0	44330	0	0	0
731	732	732	Category C	-0.31176758	0.10791016	0.89990234	0.36035156	-0.070068359	-0.37573242	0	0	16/11/2017	16	11	2017	21:35:27	77727	0.1	21	35	27	0	0.060058594	3.4740234	-0.34472656	0.12817383	0.96899414	0.014648438	0.079101563	0	0	0	0	0	0	0	0	0	1.036377	0.036376953	0.12255859	0.032958984	-0.020263672	-0.069091797	0	44330	0	0	0
732	733	733	Category C	-0.44384766	0.095947266	0.95996094	0.38061523	-0.077148438	-0.35424805	0	0	16/11/2017	16	11	2017	21:35:27	77727	0.2	21	35	27	0	0.060058594	3.4740234	-0.34594727	0.12890625	0.96850586	0.32104492	0.10351563	0	0	0	0	0	0	0	0	0	1.036377	0.036376953	0.1394043	-0.09765625	-0.032958984	-0.008544922	0	44330	0	0	0
733	734	734	Category C	-0.29980469	0.16796875	0.98388672	0.375	-0.071533203	-0.36230469	0	0	16/11/2017	16	11	2017	21:35:27	77727	0.3	21	35	27	0	0.060058594	3.4740234	-0.34838867	0.12939453	0.96777344	0.56860352	0.063964844	0	0	0	0	0	0	0	0	0	1.0366211	0.036621094	0.10302734	0.048583984	0.038330078	0.015869141	0	44330	0	0	0
734	735	735	Category C	-0.32397461	0.16796875	0.97192383	0.39746094	-0.077880859	-0.33251953	0	0	16/11/2017	16	11	2017	21:35:27	77727	0.4	21	35	27	0	0.060058594	3.4740234	-0.34985352	0.12988281	0.96777344	0.50708008	0.045898438	0	0	0	0	0	0	0	0	0	1.0373535	0.037353516	0.067871094	0.025878906	0.037841797	0.00390625	0	44330	0	0	0
735	736	736	Category C	-0.38378906	0.14379883	0.91186523	0.36694336	-0.075195313	-0.36962891	0	0	16/11/2017	16	11	2017	21:35:27	77727	0.5	21	35	27	0	0.060058594	3.4740234	-0.35083008	0.13061523	0.96630859	0.67260742	0.064941406	0	0	0	0	0	0	0	0	0	1.036377	0.036376953	0.1003418	-0.032714844	0.012939453	-0.054443359	0	44330	0	0	0
736	737	737	Category C	-0.41992188	0.15576172	0.94799805	0.38354492	-0.083007813	-0.35839844	0	0	16/11/2017	16	11	2017	21:35:27	77727	0.6	21	35	27	0	0.060058594	3.4740234	-0.35131836	0.13183594	0.96582031	1.2124023	0.074707031	0	0	0	0	0	0	0	0	0	1.036377	0.036376953	0.11035156	-0.068359375	0.023681641	-0.017822266	0	44330	0	0	0
737	738	738	Category C	-0.38378906	0.14379883	0.98388672	0.3671875	-0.076660156	-0.36547852	0	0	16/11/2017	16	11	2017	21:35:27	77727	0.7	21	35	27	0	0.060058594	3.4740234	-0.35253906	0.13208008	0.96533203	1.6623535	0.037841797	0	0	0	0	0	0	0	0	0	1.0361328	0.036132813	0.061035156	-0.031005859	0.011474609	0.018310547	0	44330	0	0	0
738	739	739	Category C	-0.3359375	0.15576172	0.93579102	0.38549805	-0.087646484	-0.35327148	0	0	16/11/2017	16	11	2017	21:35:27	77727	0.8	21	35	27	0	0.060058594	3.4740234	-0.35229492	0.13305664	0.96435547	1.3933105	0.040039063	0	0	0	0	0	0	0	0	0	1.0351563	0.03515625	0.067626953	0.016357422	0.022460938	-0.028564453	0	44330	0	0	0
739	740	740	Category C	-0.44384766	0.17993164	0.97192383	0.36914063	-0.081787109	-0.36450195	0	0	16/11/2017	16	11	2017	21:35:27	77727	0.9	21	35	27	0	0.060058594	3.4740234	-0.35571289	0.13378906	0.96337891	0.9921875	0.099609375	0	0	0	0	0	0	0	0	0	1.0356445	0.035644531	0.14233398	-0.087890625	0.045898438	0.008300781	0	44330	0	0	0
740	741	741	Category C	-0.32397461	0.11987305	0.99584961	0.3737793	-0.081787109	-0.36132813	0	0	16/11/2017	16	11	2017	21:35:28	77728	0	21	35	28	0	0.060058594	3.4740234	-0.35693359	0.1340332	0.96313477	1.1918945	0.048583984	0	0	0	0	0	0	0	0	0	1.0358887	0.035888672	0.080078125	0.032958984	-0.014160156	0.032470703	0	44330	0	0	0
741	742	742	Category C	-0.45581055	0.14379883	1.0078125	0.37524414	-0.080566406	-0.359375	0	0	16/11/2017	16	11	2017	21:35:28	77728	0.111	21	35	28	0	0.060058594	3.4740234	-0.35839844	0.13598633	0.96289063	1.171875	0.10742188	0	0	0	0	0	0	0	0	0	1.036377	0.036376953	0.1496582	-0.097167969	0.007568359	0.044677734	0	44330	0	0	0
742	743	743	Category C	-0.26391602	0.19189453	0.95996094	0.37646484	-0.078613281	-0.36132813	0	0	16/11/2017	16	11	2017	21:35:28	77728	0.222	21	35	28	0	0.060058594	3.4740234	-0.359375	0.13647461	0.96240234	0.49267578	0.11010742	0	0	0	0	0	0	0	0	0	1.036377	0.036376953	0.15307617	0.095458984	0.055175781	-0.002441406	0	44330	0	0	0
743	744	744	Category C	-0.39599609	0.10791016	0.98388672	0.37792969	-0.077148438	-0.35400391	0	0	16/11/2017	16	11	2017	21:35:28	77728	0.333	21	35	28	0	0.060058594	3.4740234	-0.36181641	0.13745117	0.96289063	0.007324219	0.049560547	0	0	0	0	0	0	0	0	0	1.0378418	0.037841797	0.084472656	-0.033935547	-0.029541016	0.020751953	0	44330	0	0	0
744	745	745	Category C	-0.31176758	0.095947266	0.95996094	0.36621094	-0.073730469	-0.37133789	0	0	16/11/2017	16	11	2017	21:35:28	77728	0.444	21	35	28	0	0.060058594	3.4740234	-0.36157227	0.13891602	0.9621582	0.31469727	0.065917969	0	0	0	0	0	0	0	0	0	1.0373535	0.037353516	0.095458984	0.049804688	-0.04296875	-0.002197266	0	44330	0	0	0
745	746	746	Category C	-0.53979492	0.17993164	0.94799805	0.37670898	-0.072509766	-0.36010742	0	0	16/11/2017	16	11	2017	21:35:28	77728	0.555	21	35	28	0	0.060058594	3.4740234	-0.36279297	0.14038086	0.96166992	0.92041016	0.18139648	0	0	0	0	0	0	0	0	0	1.0375977	0.037597656	0.22998047	-0.17675781	0.039306641	-0.013671875	0	44330	0	0	0
746	747	747	Category C	-0.2277832	0.059814453	1.0078125	0.37915039	-0.065429688	-0.35693359	0	0	16/11/2017	16	11	2017	21:35:28	77728	0.666	21	35	28	0	0.059570313	3.4305176	-0.36425781	0.14135742	0.9609375	1.9064941	0.16577148	0	0	0	0	0	0	0	0	0	1.0373535	0.037353516	0.26489258	0.13647461	-0.081542969	0.046630859	0	44330	0	0	0
747	748	748	Category C	-0.51586914	0.071777344	0.95996094	0.38330078	-0.072753906	-0.35498047	0	0	16/11/2017	16	11	2017	21:35:28	77728	0.777	21	35	28	0	0.059570313	3.4305176	-0.36279297	0.1418457	0.9609375	2.7150879	0.16796875	0	0	0	0	0	0	0	0	0	1.0368652	0.036865234	0.22387695	-0.15283203	-0.070068359	-0.000976563	0	44330	0	0	0
748	749	749	Category C	-0.27587891	0.13183594	0.92382813	0.36621094	-0.073730469	-0.37133789	0	0	16/11/2017	16	11	2017	21:35:28	77728	0.888	21	35	28	0	0.059570313	3.4305176	-0.36645508	0.14355469	0.96166992	2.6838379	0.098876953	0	0	0	0	0	0	0	0	0	1.0393066	0.039306641	0.14038086	0.090576172	-0.01171875	-0.037841797	0	44330	0	0	0
749	750	750	Category C	-0.47998047	0.083984375	0.94799805	0.3828125	-0.065673828	-0.35400391	0	0	16/11/2017	16	11	2017	21:35:29	77729	0	21	35	29	0	0.059570313	3.4305176	-0.36401367	0.14477539	0.96020508	2.6953125	0.13134766	0	0	0	0	0	0	0	0	0	1.0371094	0.037109375	0.18896484	-0.11572266	-0.060791016	-0.012207031	0	44330	0	0	0
750	751	751	Category C	-0.23999023	0.17993164	1.0197754	0.39208984	-0.052734375	-0.34863281	0	0	16/11/2017	16	11	2017	21:35:29	77729	0.1	21	35	29	0	0.059570313	3.4305176	-0.36743164	0.14428711	0.96166992	3.0039063	0.14453125	0	0	0	0	0	0	0	0	0	1.0395508	0.039550781	0.22119141	0.12744141	0.035400391	0.057861328	0	44330	0	0	0
751	752	752	Category C	-0.45581055	0.095947266	0.97192383	0.39331055	-0.064453125	-0.34179688	0	0	16/11/2017	16	11	2017	21:35:29	77729	0.2	21	35	29	0	0.059570313	3.4305176	-0.3671875	0.14501953	0.9609375	2.6230469	0.10180664	0	0	0	0	0	0	0	0	0	1.0388184	0.038818359	0.14868164	-0.088378906	-0.049072266	0.010742188	0	44330	0	0	0
752	753	753	Category C	-0.3359375	0.13183594	0.91186523	0.37084961	-0.057861328	-0.37133789	0	0	16/11/2017	16	11	2017	21:35:29	77729	0.3	21	35	29	0	0.059570313	3.4305176	-0.3684082	0.14501953	0.96118164	1.9968262	0.060546875	0	0	0	0	0	0	0	0	0	1.0395508	0.039550781	0.095214844	0.032470703	-0.013183594	-0.049316406	0	44330	0	0	0
753	754	754	Category C	-0.37182617	0.16796875	0.93579102	0.38256836	-0.060058594	-0.35595703	0	0	16/11/2017	16	11	2017	21:35:29	77729	0.4	21	35	29	0	0.059570313	3.4305176	-0.36865234	0.14550781	0.96069336	1.326416	0.033447266	0	0	0	0	0	0	0	0	0	1.0393066	0.039306641	0.050048828	-0.002929688	0.022216797	-0.024902344	0	44330	0	0	0
754	755	755	Category C	-0.40795898	0.16796875	1.0197754	0.36694336	-0.051025391	-0.37109375	0	0	16/11/2017	16	11	2017	21:35:29	77729	0.5	21	35	29	0	0.059570313	3.4305176	-0.37036133	0.14550781	0.95996094	0.75561523	0.073974609	0	0	0	0	0	0	0	0	0	1.0390625	0.0390625	0.11938477	-0.037353516	0.022216797	0.059570313	0	44330	0	0	0
755	756	756	Category C	-0.27587891	0.17993164	0.89990234	0.3684082	-0.065185547	-0.37329102	0	0	16/11/2017	16	11	2017	21:35:29	77729	0.6	21	35	29	0	0.059570313	3.4305176	-0.37084961	0.14550781	0.9609375	0.081787109	0.11791992	0	0	0	0	0	0	0	0	0	1.0402832	0.040283203	0.19042969	0.094970703	0.034179688	-0.061035156	0	44330	0	0	0
756	757	757	Category C	-0.38378906	0.14379883	1.0197754	0.39428711	-0.059326172	-0.34375	0	0	16/11/2017	16	11	2017	21:35:29	77729	0.7	21	35	29	0	0.059570313	3.4305176	-0.37231445	0.14575195	0.96289063	0.90795898	0.057861328	0	0	0	0	0	0	0	0	0	1.0424805	0.042480469	0.0703125	-0.011230469	-0.001953125	0.056640625	0	44330	0	0	0
757	758	758	Category C	-0.35986328	0.15576172	0.94799805	0.37744141	-0.064941406	-0.36743164	0	0	16/11/2017	16	11	2017	21:35:29	77729	0.8	21	35	29	0	0.059570313	3.4305176	-0.37255859	0.14648438	0.96313477	1.7126465	0.021972656	0	0	0	0	0	0	0	0	0	1.0432129	0.043212891	0.037109375	0.012695313	0.009033203	-0.015136719	0	44330	0	0	0
758	759	759	Category C	-0.44384766	0.17993164	0.93579102	0.37402344	-0.074707031	-0.36450195	0	0	16/11/2017	16	11	2017	21:35:29	77729	0.9	21	35	29	0	0.059570313	3.4305176	-0.37524414	0.14746094	0.96166992	2.012207	0.079833984	0	0	0	0	0	0	0	0	0	1.0429688	0.04296875	0.12670898	-0.068359375	0.032226563	-0.025878906	0	44330	0	0	0
759	760	760	Category C	-0.29980469	0.20385742	0.89990234	0.3762207	-0.077148438	-0.36010742	0	0	16/11/2017	16	11	2017	21:35:30	77730	0	21	35	30	0	0.059570313	3.4305176	-0.375	0.1472168	0.96044922	2.1020508	0.11181641	0	0	0	0	0	0	0	0	0	1.0415039	0.041503906	0.19238281	0.075195313	0.056396484	-0.060546875	0	44330	0	0	0
760	761	761	Category C	-0.31176758	0.15576172	1.0319824	0.39111328	-0.069091797	-0.34985352	0	0	16/11/2017	16	11	2017	21:35:30	77730	0.09	21	35	30	0	0.059570313	3.4305176	-0.3762207	0.14892578	0.9597168	2.4182129	0.096923828	0	0	0	0	0	0	0	0	0	1.041748	0.041748047	0.14331055	0.064453125	0.006591797	0.072021484	0	44330	0	0	0
761	762	762	Category C	-0.39599609	0.15576172	0.95996094	0.36767578	-0.067871094	-0.37255859	0	0	16/11/2017	16	11	2017	21:35:30	77730	0.181	21	35	30	0	0.059570313	3.4305176	-0.37695313	0.14819336	0.95996094	2.4016113	0.020263672	0	0	0	0	0	0	0	0	0	1.0419922	0.041992188	0.026611328	-0.018798828	0.007324219	0	0	44330	0	0	0
762	763	763	Category C	-0.32397461	0.19189453	0.88793945	0.38989258	-0.0703125	-0.34472656	0	0	16/11/2017	16	11	2017	21:35:30	77730	0.272	21	35	30	0	0.059570313	3.4305176	-0.37841797	0.14819336	0.95922852	2.1833496	0.099853516	0	0	0	0	0	0	0	0	0	1.041748	0.041748047	0.16943359	0.054443359	0.043457031	-0.071289063	0	44330	0	0	0
763	764	764	Category C	-0.27587891	0.19189453	0.94799805	0.39331055	-0.061767578	-0.34790039	0	0	16/11/2017	16	11	2017	21:35:30	77730	0.363	21	35	30	0	0.059570313	3.4305176	-0.37939453	0.1484375	0.95922852	1.7175293	0.11279297	0	0	0	0	0	0	0	0	0	1.0422363	0.042236328	0.15795898	0.10351563	0.043212891	-0.011230469	0	44330	0	0	0
764	765	765	Category C	-0.46777344	0.14379883	0.89990234	0.38549805	-0.063476563	-0.35205078	0	0	16/11/2017	16	11	2017	21:35:30	77730	0.454	21	35	30	0	0.059570313	3.4305176	-0.38085938	0.14868164	0.95800781	1.4602051	0.10449219	0	0	0	0	0	0	0	0	0	1.0415039	0.041503906	0.14990234	-0.086669922	-0.004882813	-0.058105469	0	44330	0	0	0
765	766	766	Category C	-0.2878418	0.19189453	0.87597656	0.38891602	-0.065917969	-0.35205078	0	0	16/11/2017	16	11	2017	21:35:30	77730	0.545	21	35	30	0	0.059570313	3.4305176	-0.38134766	0.14892578	0.95727539	1.5446777	0.13110352	0	0	0	0	0	0	0	0	0	1.0412598	0.041259766	0.21777344	0.093505859	0.042724609	-0.081298828	0	44330	0	0	0
766	767	767	Category C	-0.46777344	0.17993164	1.0319824	0.38916016	-0.074462891	-0.34887695	0	0	16/11/2017	16	11	2017	21:35:30	77730	0.636	21	35	30	0	0.059570313	3.4305176	-0.3828125	0.1496582	0.95654297	1.1599121	0.1171875	0	0	0	0	0	0	0	0	0	1.0410156	0.041015625	0.19018555	-0.084716797	0.030029297	0.075195313	0	44330	0	0	0
767	768	768	Category C	-0.35986328	0.2277832	0.94799805	0.37036133	-0.069335938	-0.36450195	0	0	16/11/2017	16	11	2017	21:35:30	77730	0.727	21	35	30	0	0.059570313	3.4305176	-0.38378906	0.15112305	0.95605469	0.48803711	0.080566406	0	0	0	0	0	0	0	0	0	1.0412598	0.041259766	0.10864258	0.023925781	0.076416016	-0.008056641	0	44330	0	0	0
768	769	769	Category C	-0.46777344	0.19189453	0.97192383	0.39868164	-0.076660156	-0.33886719	0	0	16/11/2017	16	11	2017	21:35:30	77730	0.818	21	35	30	0	0.059570313	3.4305176	-0.38427734	0.15185547	0.95532227	0.010742188	0.09375	0	0	0	0	0	0	0	0	0	1.0407715	0.040771484	0.13964844	-0.083251953	0.039794922	0.016357422	0	44330	0	0	0
769	770	770	Category C	-0.38378906	0.17993164	0.98388672	0.37255859	-0.076171875	-0.36230469	0	0	16/11/2017	16	11	2017	21:35:30	77730	0.909	21	35	30	0	0.059570313	3.4305176	-0.38378906	0.15161133	0.95507813	0.21069336	0.040039063	0	0	0	0	0	0	0	0	0	1.0405273	0.040527344	0.056884766	0	0.028076172	0.028564453	0	44330	0	0	0
770	771	771	Category C	-0.43188477	0.14379883	0.91186523	0.39453125	-0.063720703	-0.34692383	0	0	16/11/2017	16	11	2017	21:35:31	77731	0	21	35	31	0	0.059570313	3.4305176	-0.38549805	0.15209961	0.95532227	0.59790039	0.063964844	0	0	0	0	0	0	0	0	0	1.0412598	0.041259766	0.098144531	-0.046142578	-0.008300781	-0.043457031	0	44330	0	0	0
771	772	772	Category C	-0.37182617	0.19189453	0.95996094	0.37988281	-0.040771484	-0.35888672	0	0	16/11/2017	16	11	2017	21:35:31	77731	0.1	21	35	31	0	0.059570313	3.4305176	-0.38500977	0.15136719	0.95556641	1.5749512	0.042480469	0	0	0	0	0	0	0	0	0	1.0412598	0.041259766	0.057861328	0.013183594	0.040283203	0.004150391	0	44330	0	0	0
772	773	773	Category C	-0.43188477	0.19189453	0.92382813	0.4074707	-0.041748047	-0.33203125	0	0	16/11/2017	16	11	2017	21:35:31	77731	0.2	21	35	31	0	0.059570313	3.4305176	-0.38549805	0.15185547	0.95654297	2.3195801	0.069091797	0	0	0	0	0	0	0	0	0	1.0424805	0.042480469	0.11889648	-0.046142578	0.039794922	-0.032714844	0	44330	0	0	0
773	774	774	Category C	-0.43188477	0.11987305	0.95996094	0.37158203	-0.039306641	-0.3659668	0	0	16/11/2017	16	11	2017	21:35:31	77731	0.3	21	35	31	0	0.059570313	3.4305176	-0.38696289	0.15136719	0.95727539	2.5405273	0.0546875	0	0	0	0	0	0	0	0	0	1.0437012	0.043701172	0.078613281	-0.044677734	-0.031494141	0.002441406	0	44330	0	0	0
774	775	775	Category C	-0.29980469	0.15576172	0.88793945	0.38110352	-0.042480469	-0.36303711	0	0	16/11/2017	16	11	2017	21:35:31	77731	0.4	21	35	31	0	0.059570313	3.4305176	-0.38745117	0.15112305	0.95581055	2.7626953	0.11083984	0	0	0	0	0	0	0	0	0	1.0422363	0.042236328	0.15991211	0.087646484	0.004394531	-0.067871094	0	44330	0	0	0
775	776	776	Category C	-0.35986328	0.19189453	0.97192383	0.38671875	-0.029541016	-0.35473633	0	0	16/11/2017	16	11	2017	21:35:31	77731	0.5	21	35	31	0	0.059570313	3.4305176	-0.38867188	0.15112305	0.95532227	3.2412109	0.052490234	0	0	0	0	0	0	0	0	0	1.0424805	0.042480469	0.0859375	0.028808594	0.040527344	0.016357422	0	44330	0	0	0
776	777	777	Category C	-0.2878418	0.15576172	0.95996094	0.36572266	-0.027587891	-0.36889648	0	0	16/11/2017	16	11	2017	21:35:31	77731	0.6	21	35	31	0	0.059570313	3.4305176	-0.38769531	0.15087891	0.95605469	3.5834961	0.10009766	0	0	0	0	0	0	0	0	0	1.0427246	0.042724609	0.10839844	0.099853516	0.004638672	0.003662109	0	44330	0	0	0
777	778	778	Category C	-0.32397461	0.16796875	0.92382813	0.37939453	-0.027587891	-0.35644531	0	0	16/11/2017	16	11	2017	21:35:31	77731	0.7	21	35	31	0	0.059570313	3.4305176	-0.38818359	0.15014648	0.95629883	3.3779297	0.07421875	0	0	0	0	0	0	0	0	0	1.0429688	0.04296875	0.11450195	0.064208984	0.017578125	-0.032470703	0	44330	0	0	0
778	779	779	Category C	-0.38378906	0.16796875	0.89990234	0.35351563	-0.031738281	-0.37817383	0	0	16/11/2017	16	11	2017	21:35:31	77731	0.8	21	35	31	0	0.059570313	3.4305176	-0.38818359	0.15014648	0.95581055	3.1677246	0.058837891	0	0	0	0	0	0	0	0	0	1.0427246	0.042724609	0.078369141	0.004394531	0.017578125	-0.055908203	0	44330	0	0	0
779	780	780	Category C	-0.45581055	0.15576172	0.98388672	0.38427734	-0.037597656	-0.35571289	0	0	16/11/2017	16	11	2017	21:35:31	77731	0.9	21	35	31	0	0.059570313	3.4305176	-0.38916016	0.15039063	0.95605469	3.2226563	0.072265625	0	0	0	0	0	0	0	0	0	1.0432129	0.043212891	0.099365234	-0.06640625	0.005126953	0.027587891	0	44330	0	0	0
780	781	781	Category C	-0.31176758	0.17993164	0.97192383	0.37133789	-0.030761719	-0.36694336	0	0	16/11/2017	16	11	2017	21:35:32	77732	0	21	35	32	0	0.059570313	3.4305176	-0.38720703	0.15014648	0.95605469	3.4816895	0.082519531	0	0	0	0	0	0	0	0	0	1.0424805	0.042480469	0.12084961	0.075439453	0.029541016	0.015625	0	44330	0	0	0
781	782	782	Category C	-0.43188477	0.11987305	0.98388672	0.39746094	-0.038330078	-0.34326172	0	0	16/11/2017	16	11	2017	21:35:32	77732	0.111	21	35	32	0	0.059570313	3.4305176	-0.38818359	0.15087891	0.95581055	3.1657715	0.060058594	0	0	0	0	0	0	0	0	0	1.0427246	0.042724609	0.10229492	-0.043457031	-0.031005859	0.027832031	0	44330	0	0	0
782	783	783	Category C	-0.39599609	0.10791016	0.98388672	0.35961914	-0.02734375	-0.38037109	0	0	16/11/2017	16	11	2017	21:35:32	77732	0.222	21	35	32	0	0.059570313	3.4305176	-0.38623047	0.15039063	0.9543457	2.6313477	0.052734375	0	0	0	0	0	0	0	0	0	1.0405273	0.040527344	0.081787109	-0.009521484	-0.042480469	0.029296875	0	44330	0	0	0
783	784	784	Category C	-0.37182617	0.17993164	0.95996094	0.36743164	-0.026611328	-0.36889648	0	0	16/11/2017	16	11	2017	21:35:32	77732	0.333	21	35	32	0	0.059570313	3.4305176	-0.38793945	0.15039063	0.95385742	2.3752441	0.034179688	0	0	0	0	0	0	0	0	0	1.0405273	0.040527344	0.051757813	0.016113281	0.029296875	0.005859375	0	44330	0	0	0
784	785	785	Category C	-0.39599609	0.15576172	0.95996094	0.37646484	-0.020996094	-0.36474609	0	0	16/11/2017	16	11	2017	21:35:32	77732	0.444	21	35	32	0	0.059326172	3.4595215	-0.38671875	0.15039063	0.95336914	2.1157227	0.012207031	0	0	0	0	0	0	0	0	0	1.0397949	0.039794922	0.020751953	-0.009033203	0.005126953	0.006347656	0	44330	0	0	0
785	786	786	Category C	-0.39599609	0.16796875	0.94799805	0.3737793	-0.023681641	-0.36474609	0	0	16/11/2017	16	11	2017	21:35:32	77732	0.555	21	35	32	0	0.059326172	3.4595215	-0.38891602	0.15039063	0.95361328	1.6896973	0.01953125	0	0	0	0	0	0	0	0	0	1.0407715	0.040771484	0.030273438	-0.006835938	0.017333984	-0.005615234	0	44330	0	0	0
786	787	787	Category C	-0.3359375	0.16796875	0.94799805	0.39575195	-0.033203125	-0.34155273	0	0	16/11/2017	16	11	2017	21:35:32	77732	0.666	21	35	32	0	0.059326172	3.4595215	-0.38549805	0.15014648	0.95458984	1.0168457	0.053222656	0	0	0	0	0	0	0	0	0	1.0405273	0.040527344	0.07421875	0.049560547	0.017578125	-0.006591797	0	44330	0	0	0
787	788	788	Category C	-0.51586914	0.19189453	1.0078125	0.38452148	-0.039306641	-0.35668945	0	0	16/11/2017	16	11	2017	21:35:32	77732	0.777	21	35	32	0	0.059326172	3.4595215	-0.38769531	0.15209961	0.95336914	1.0539551	0.14453125	0	0	0	0	0	0	0	0	0	1.0402832	0.040283203	0.22216797	-0.12792969	0.039550781	0.054199219	0	44330	0	0	0
788	789	789	Category C	-0.23999023	0.13183594	0.87597656	0.39282227	-0.03125	-0.3515625	0	0	16/11/2017	16	11	2017	21:35:32	77732	0.888	21	35	32	0	0.059326172	3.4595215	-0.38452148	0.15356445	0.95263672	1.2385254	0.16503906	0	0	0	0	0	0	0	0	0	1.0388184	0.038818359	0.24291992	0.14453125	-0.021728516	-0.076660156	0	44330	0	0	0
789	790	790	Category C	-0.58789063	0.10791016	1.079834	0.4074707	-0.038085938	-0.33642578	0	0	16/11/2017	16	11	2017	21:35:33	77733	0	21	35	33	0	0.059326172	3.4595215	-0.38574219	0.15307617	0.95263672	0.99633789	0.24267578	0	0	0	0	0	0	0	0	0	1.0393066	0.039306641	0.37426758	-0.2019043	-0.045166016	0.12695313	0	44330	0	0	0
790	791	791	Category C	-0.35986328	0.17993164	0.94799805	0.3605957	-0.028808594	-0.37524414	0	0	16/11/2017	16	11	2017	21:35:33	77733	0.1	21	35	33	0	0.059326172	3.4595215	-0.38305664	0.15209961	0.953125	0.89111328	0.036621094	0	0	0	0	0	0	0	0	0	1.0383301	0.038330078	0.056152344	0.023193359	0.027587891	-0.005126953	0	44330	0	0	0
791	792	792	Category C	-0.44384766	0.11987305	0.98388672	0.39648438	-0.031005859	-0.34423828	0	0	16/11/2017	16	11	2017	21:35:33	77733	0.2	21	35	33	0	0.059326172	3.4595215	-0.38330078	0.15087891	0.953125	0.96411133	0.074462891	0	0	0	0	0	0	0	0	0	1.0383301	0.038330078	0.12231445	-0.060302734	-0.031005859	0.030517578	0	44330	0	0	0
792	793	793	Category C	-0.3359375	0.10791016	0.94799805	0.37231445	-0.030029297	-0.36474609	0	0	16/11/2017	16	11	2017	21:35:33	77733	0.3	21	35	33	0	0.059326172	3.4595215	-0.38012695	0.15087891	0.953125	1.0969238	0.062011719	0	0	0	0	0	0	0	0	0	1.0373535	0.037353516	0.092773438	0.044189453	-0.04296875	-0.005126953	0	44330	0	0	0
793	794	794	Category C	-0.43188477	0.16796875	0.92382813	0.3894043	-0.033203125	-0.3527832	0	0	16/11/2017	16	11	2017	21:35:33	77733	0.4	21	35	33	0	0.059326172	3.4595215	-0.38037109	0.15063477	0.95410156	1.2307129	0.062011719	0	0	0	0	0	0	0	0	0	1.0380859	0.038085938	0.098876953	-0.051269531	0.017089844	-0.030273438	0	44330	0	0	0
794	795	795	Category C	-0.44384766	0.13183594	1.0078125	0.37573242	-0.030273438	-0.35986328	0	0	16/11/2017	16	11	2017	21:35:33	77733	0.5	21	35	33	0	0.059326172	3.4595215	-0.38085938	0.14892578	0.95532227	1.4960938	0.083496094	0	0	0	0	0	0	0	0	0	1.0390625	0.0390625	0.13256836	-0.062744141	-0.017089844	0.052246094	0	44330	0	0	0
795	796	796	Category C	-0.44384766	0.13183594	1.0559082	0.38867188	-0.014648438	-0.35253906	0	0	16/11/2017	16	11	2017	21:35:33	77733	0.6	21	35	33	0	0.059326172	3.4595215	-0.37646484	0.1484375	0.95483398	1.7988281	0.12231445	0	0	0	0	0	0	0	0	0	1.0371094	0.037109375	0.18481445	-0.067138672	-0.016601563	0.10083008	0	44330	0	0	0
796	797	797	Category C	-0.39599609	0.15576172	0.99584961	0.37841797	-0.005371094	-0.35839844	0	0	16/11/2017	16	11	2017	21:35:33	77733	0.7	21	35	33	0	0.059326172	3.4595215	-0.37841797	0.14819336	0.95703125	2.0849609	0.04296875	0	0	0	0	0	0	0	0	0	1.0397949	0.039794922	0.063476563	-0.017333984	0.007324219	0.038574219	0	44330	0	0	0
797	798	798	Category C	-0.41992188	0.16796875	0.87597656	0.39086914	-0.003417969	-0.34716797	0	0	16/11/2017	16	11	2017	21:35:33	77733	0.8	21	35	33	0	0.059326172	3.4595215	-0.37817383	0.14697266	0.95507813	1.8613281	0.091796875	0	0	0	0	0	0	0	0	0	1.0375977	0.037597656	0.14160156	-0.041503906	0.020751953	-0.079101563	0	44330	0	0	0
798	799	799	Category C	-0.46777344	0.14379883	0.85180664	0.41137695	-0.018554688	-0.32788086	0	0	16/11/2017	16	11	2017	21:35:33	77733	0.9	21	35	33	0	0.059326172	3.4595215	-0.37768555	0.14550781	0.9543457	1.9375	0.13647461	0	0	0	0	0	0	0	0	0	1.0366211	0.036621094	0.19433594	-0.08984375	-0.001708984	-0.10253906	0	44330	0	0	0
799	800	800	Category C	-0.35986328	0.20385742	0.89990234	0.41333008	-0.001708984	-0.32568359	0	0	16/11/2017	16	11	2017	21:35:34	77734	0	21	35	34	0	0.059326172	3.4595215	-0.37597656	0.14501953	0.95629883	2.201416	0.083007813	0	0	0	0	0	0	0	0	0	1.0378418	0.037841797	0.13134766	0.016113281	0.05859375	-0.056396484	0	44330	0	0	0
800	801	801	Category C	-0.45581055	0.071777344	1.0078125	0.39672852	-0.015869141	-0.34423828	0	0	16/11/2017	16	11	2017	21:35:34	77734	0.1	21	35	34	0	0.059326172	3.4595215	-0.37744141	0.14428711	0.95703125	1.8413086	0.11816406	0	0	0	0	0	0	0	0	0	1.0388184	0.038818359	0.20166016	-0.078125	-0.072509766	0.050537109	0	44330	0	0	0
801	802	802	Category C	-0.39599609	0.11987305	0.91186523	0.38671875	-0.010498047	-0.35522461	0	0	16/11/2017	16	11	2017	21:35:34	77734	0.2	21	35	34	0	0.059326172	3.4595215	-0.37988281	0.14282227	0.95629883	1.6813965	0.052490234	0	0	0	0	0	0	0	0	0	1.0388184	0.038818359	0.083496094	-0.015869141	-0.022949219	-0.044433594	0	44330	0	0	0
802	803	803	Category C	-0.51586914	0.17993164	0.99584961	0.38989258	-0.002441406	-0.35009766	0	0	16/11/2017	16	11	2017	21:35:34	77734	0.3	21	35	34	0	0.059326172	3.4595215	-0.38037109	0.14306641	0.95581055	1.734375	0.14575195	0	0	0	0	0	0	0	0	0	1.0385742	0.038574219	0.2121582	-0.13525391	0.036621094	0.039794922	0	44330	0	0	0
803	804	804	Category C	-0.35986328	0.13183594	0.91186523	0.36376953	-0.005615234	-0.36889648	0	0	16/11/2017	16	11	2017	21:35:34	77734	0.4	21	35	34	0	0.059326172	3.4595215	-0.38061523	0.14282227	0.95703125	1.8442383	0.051025391	0	0	0	0	0	0	0	0	0	1.0397949	0.039794922	0.077148438	0.020751953	-0.010986328	-0.045166016	0	44330	0	0	0
804	805	805	Category C	-0.43188477	0.10791016	0.93579102	0.390625	-0.013671875	-0.35253906	0	0	16/11/2017	16	11	2017	21:35:34	77734	0.5	21	35	34	0	0.059326172	3.4595215	-0.38256836	0.14233398	0.95751953	1.2268066	0.063720703	0	0	0	0	0	0	0	0	0	1.0410156	0.041015625	0.10546875	-0.049072266	-0.034423828	-0.021728516	0	44330	0	0	0
805	806	806	Category C	-0.38378906	0.15576172	0.89990234	0.36499023	-0.009277344	-0.36743164	0	0	16/11/2017	16	11	2017	21:35:34	77734	0.6	21	35	34	0	0.059326172	3.4595215	-0.3815918	0.14257813	0.95849609	0.40673828	0.060058594	0	0	0	0	0	0	0	0	0	1.0415039	0.041503906	0.073730469	-0.001953125	0.012939453	-0.05859375	0	44330	0	0	0
806	807	807	Category C	-0.46777344	0.21582031	0.94799805	0.38256836	-0.014404297	-0.35449219	0	0	16/11/2017	16	11	2017	21:35:34	77734	0.7	21	35	34	0	0.059326172	3.4595215	-0.38330078	0.14233398	0.95947266	0.47363281	0.11230469	0	0	0	0	0	0	0	0	0	1.0429688	0.04296875	0.16918945	-0.084228516	0.073242188	-0.011474609	0	44330	0	0	0
807	808	808	Category C	-0.3359375	0.15576172	0.92382813	0.36230469	-0.009033203	-0.37182617	0	0	16/11/2017	16	11	2017	21:35:34	77734	0.8	21	35	34	0	0.059326172	3.4595215	-0.38110352	0.14233398	0.95776367	0.60351563	0.058105469	0	0	0	0	0	0	0	0	0	1.0407715	0.040771484	0.092529297	0.045166016	0.013183594	-0.033935547	0	44330	0	0	0
808	809	809	Category C	-0.38378906	0.10791016	0.95996094	0.37744141	-0.005371094	-0.36743164	0	0	16/11/2017	16	11	2017	21:35:34	77734	0.9	21	35	34	0	0.059326172	3.4595215	-0.3815918	0.1418457	0.95849609	0.13720703	0.033935547	0	0	0	0	0	0	0	0	0	1.0415039	0.041503906	0.037109375	-0.001953125	-0.033935547	0.001220703	0	44330	0	0	0
809	810	810	Category C	-0.35986328	0.15576172	0.99584961	0.33349609	-0.00390625	-0.39624023	0	0	16/11/2017	16	11	2017	21:35:35	77735	0	21	35	35	0	0.059326172	3.4595215	-0.38037109	0.1418457	0.95874023	0.28466797	0.044433594	0	0	0	0	0	0	0	0	0	1.0412598	0.041259766	0.071289063	0.020507813	0.013671875	0.036865234	0	44330	0	0	0
810	811	811	Category C	-0.39599609	0.13183594	1.0078125	0.37231445	-0.005859375	-0.36157227	0	0	16/11/2017	16	11	2017	21:35:35	77735	0.09	21	35	35	0	0.059326172	3.4595215	-0.38208008	0.1418457	0.95849609	0.18139648	0.052001953	0	0	0	0	0	0	0	0	0	1.0415039	0.041503906	0.073242188	-0.013671875	-0.010009766	0.049072266	0	44330	0	0	0
811	812	812	Category C	-0.35986328	0.14379883	0.97192383	0.40185547	-0.011962891	-0.33789063	0	0	16/11/2017	16	11	2017	21:35:35	77735	0.181	21	35	35	0	0.059326172	3.4595215	-0.38232422	0.14233398	0.95849609	0.4387207	0.026123047	0	0	0	0	0	0	0	0	0	1.041748	0.041748047	0.037109375	0.022460938	0.001220703	0.013183594	0	44330	0	0	0
812	813	813	Category C	-0.56396484	0.047851563	1.0197754	0.375	-0.011962891	-0.35864258	0	0	16/11/2017	16	11	2017	21:35:35	77735	0.272	21	35	35	0	0.059326172	3.4595215	-0.38183594	0.1418457	0.95898438	0.28710938	0.21362305	0	0	0	0	0	0	0	0	0	1.041748	0.041748047	0.33691406	-0.18188477	-0.093994141	0.060546875	0	44330	0	0	0
813	814	814	Category C	-0.32397461	0.15576172	0.86376953	0.375	-0.010009766	-0.36157227	0	0	16/11/2017	16	11	2017	21:35:35	77735	0.363	21	35	35	0	0.059326172	3.4595215	-0.38256836	0.14160156	0.95922852	0.9206543	0.11303711	0	0	0	0	0	0	0	0	0	1.0424805	0.042480469	0.16845703	0.05859375	0.013916016	-0.095458984	0	44330	0	0	0
814	815	815	Category C	-0.43188477	0.16796875	0.94799805	0.38085938	-0.01953125	-0.35766602	0	0	16/11/2017	16	11	2017	21:35:35	77735	0.454	21	35	35	0	0.059326172	3.4595215	-0.38305664	0.1418457	0.9597168	0.69995117	0.056396484	0	0	0	0	0	0	0	0	0	1.0429688	0.04296875	0.086425781	-0.048583984	0.025878906	-0.01171875	0	44330	0	0	0
815	816	816	Category C	-0.29980469	0.11987305	0.95996094	0.39331055	-0.036376953	-0.3515625	0	0	16/11/2017	16	11	2017	21:35:35	77735	0.545	21	35	35	0	0.059326172	3.4595215	-0.38378906	0.1418457	0.95996094	0.32446289	0.086914063	0	0	0	0	0	0	0	0	0	1.0437012	0.043701172	0.10620117	0.083984375	-0.021972656	0	0	44330	0	0	0
816	817	817	Category C	-0.46777344	0.10791016	0.95996094	0.38061523	-0.034912109	-0.35668945	0	0	16/11/2017	16	11	2017	21:35:35	77735	0.636	21	35	35	0	0.059326172	3.4595215	-0.38452148	0.1418457	0.9597168	1.2189941	0.089599609	0	0	0	0	0	0	0	0	0	1.043457	0.043457031	0.1171875	-0.083007813	-0.033935547	0	0	44330	0	0	0
817	818	818	Category C	-0.38378906	0.13183594	0.95996094	0.38134766	-0.037841797	-0.35791016	0	0	16/11/2017	16	11	2017	21:35:35	77735	0.727	21	35	35	0	0.059326172	3.4595215	-0.38549805	0.14086914	0.9597168	2.3369141	0.009277344	0	0	0	0	0	0	0	0	0	1.0437012	0.043701172	0.010986328	0.001708984	-0.009033203	0	0	44330	0	0	0
818	819	819	Category C	-0.40795898	0.17993164	0.94799805	0.37353516	-0.038818359	-0.37011719	0	0	16/11/2017	16	11	2017	21:35:35	77735	0.818	21	35	35	0	0.059326172	3.4595215	-0.38745117	0.14086914	0.9609375	2.7883301	0.045654297	0	0	0	0	0	0	0	0	0	1.0456543	0.045654297	0.072021484	-0.020263672	0.038818359	-0.012939453	0	44330	0	0	0
819	820	820	Category C	-0.2878418	0.15576172	0.97192383	0.38549805	-0.047607422	-0.35595703	0	0	16/11/2017	16	11	2017	21:35:35	77735	0.909	21	35	35	0	0.059326172	3.4595215	-0.38647461	0.13964844	0.96118164	3.4599609	0.1003418	0	0	0	0	0	0	0	0	0	1.0454102	0.045410156	0.125	0.098632813	0.015869141	0.010498047	0	44330	0	0	0
820	821	821	Category C	-0.40795898	0.17993164	0.98388672	0.37207031	-0.052978516	-0.36791992	0	0	16/11/2017	16	11	2017	21:35:36	77736	0	21	35	36	0	0.059326172	3.4595215	-0.38696289	0.13891602	0.9609375	4.9760742	0.051269531	0	0	0	0	0	0	0	0	0	1.045166	0.045166016	0.084716797	-0.020751953	0.040771484	0.022705078	0	44330	0	0	0
821	822	822	Category C	-0.2878418	0.11987305	0.88793945	0.36743164	-0.062255859	-0.36938477	0	0	16/11/2017	16	11	2017	21:35:36	77736	0.111	21	35	36	0	0.059326172	3.4595215	-0.38867188	0.13867188	0.9609375	6.3210449	0.12597656	0	0	0	0	0	0	0	0	0	1.0458984	0.045898438	0.19287109	0.10083008	-0.018798828	-0.072998047	0	44330	0	0	0
822	823	823	Category C	-0.40795898	0.17993164	0.91186523	0.37573242	-0.071533203	-0.36230469	0	0	16/11/2017	16	11	2017	21:35:36	77736	0.222	21	35	36	0	0.059814453	3.4337402	-0.38964844	0.13842773	0.9609375	6.328125	0.066650391	0	0	0	0	0	0	0	0	0	1.0461426	0.046142578	0.10864258	-0.018066406	0.041259766	-0.049072266	0	44330	0	0	0
823	824	824	Category C	-0.2878418	0.10791016	0.95996094	0.38671875	-0.095703125	-0.3503418	0	0	16/11/2017	16	11	2017	21:35:36	77736	0.333	21	35	36	0	0.059814453	3.4337402	-0.39135742	0.13842773	0.95996094	6.4814453	0.10791016	0	0	0	0	0	0	0	0	0	1.0458984	0.045898438	0.13427734	0.10351563	-0.030517578	0	0	44330	0	0	0
824	825	825	Category C	-0.49194336	0.095947266	0.97192383	0.37597656	-0.092041016	-0.35717773	0	0	16/11/2017	16	11	2017	21:35:36	77736	0.444	21	35	36	0	0.059814453	3.4337402	-0.39086914	0.13720703	0.9597168	7.2636719	0.10986328	0	0	0	0	0	0	0	0	0	1.045166	0.045166016	0.15454102	-0.10083008	-0.041259766	0.011962891	0	44330	0	0	0
825	826	826	Category C	-0.27587891	0.15576172	1.0319824	0.37597656	-0.089355469	-0.35620117	0	0	16/11/2017	16	11	2017	21:35:36	77736	0.555	21	35	36	0	0.059814453	3.4337402	-0.39331055	0.13745117	0.96044922	8.1647949	0.13867188	0	0	0	0	0	0	0	0	0	1.046875	0.046875	0.20703125	0.11743164	0.018066406	0.071289063	0	44330	0	0	0
826	827	827	Category C	-0.39599609	0.21582031	0.89990234	0.35424805	-0.091308594	-0.37451172	0	0	16/11/2017	16	11	2017	21:35:36	77736	0.666	21	35	36	0	0.059814453	3.4337402	-0.39282227	0.13769531	0.96044922	8.1245117	0.098876953	0	0	0	0	0	0	0	0	0	1.046875	0.046875	0.1418457	-0.002929688	0.077880859	-0.060546875	0	44330	0	0	0
827	828	828	Category C	-0.26391602	0.19189453	0.89990234	0.34838867	-0.11572266	-0.37524414	0	0	16/11/2017	16	11	2017	21:35:36	77736	0.777	21	35	36	0	0.059814453	3.4337402	-0.39794922	0.13647461	0.96069336	7.3156738	0.15722656	0	0	0	0	0	0	0	0	0	1.0488281	0.048828125	0.25	0.1340332	0.055175781	-0.060791016	0	44330	0	0	0
828	829	829	Category C	-0.37182617	0.095947266	0.93579102	0.33251953	-0.12182617	-0.38647461	0	0	16/11/2017	16	11	2017	21:35:36	77736	0.888	21	35	36	0	0.059814453	3.4337402	-0.39428711	0.13574219	0.95898438	7.1687012	0.051269531	0	0	0	0	0	0	0	0	0	1.0456543	0.045654297	0.085693359	0.022460938	-0.039794922	-0.023193359	0	44330	0	0	0
829	830	830	Category C	-0.26391602	0	0.97192383	0.33105469	-0.13256836	-0.38867188	0	0	16/11/2017	16	11	2017	21:35:37	77737	0	21	35	37	0	0.059814453	3.4337402	-0.39819336	0.13647461	0.95996094	6.9943848	0.19189453	0	0	0	0	0	0	0	0	0	1.0483398	0.048339844	0.2824707	0.13427734	-0.13647461	0.01171875	0	44330	0	0	0
830	831	831	Category C	-0.26391602	0.095947266	1.0197754	0.328125	-0.12255859	-0.39160156	0	0	16/11/2017	16	11	2017	21:35:37	77737	0.1	21	35	37	0	0.059814453	3.4337402	-0.39477539	0.13720703	0.95825195	5.9638672	0.15039063	0	0	0	0	0	0	0	0	0	1.0456543	0.045654297	0.23388672	0.13085938	-0.041259766	0.061279297	0	44330	0	0	0
831	832	832	Category C	-0.20385742	0.095947266	0.98388672	0.33569336	-0.11572266	-0.38842773	0	0	16/11/2017	16	11	2017	21:35:37	77737	0.2	21	35	37	0	0.059814453	3.4337402	-0.39868164	0.13647461	0.95898438	4.2575684	0.20068359	0	0	0	0	0	0	0	0	0	1.0473633	0.047363281	0.26049805	0.19482422	-0.040527344	0.024902344	0	44330	0	0	0
832	833	833	Category C	-0.34790039	0.10791016	0.98388672	0.31958008	-0.10986328	-0.40185547	0	0	16/11/2017	16	11	2017	21:35:37	77737	0.3	21	35	37	0	0.059814453	3.4337402	-0.39672852	0.13745117	0.95825195	3.4499512	0.0625	0	0	0	0	0	0	0	0	0	1.0461426	0.046142578	0.10400391	0.048828125	-0.029541016	0.025390625	0	44330	0	0	0
833	834	834	Category C	-0.40795898	0.035888672	1.0319824	0.30151367	-0.11108398	-0.40795898	0	0	16/11/2017	16	11	2017	21:35:37	77737	0.4	21	35	37	0	0.059814453	3.4337402	-0.39941406	0.13842773	0.96020508	3.3598633	0.12524414	0	0	0	0	0	0	0	0	0	1.0490723	0.049072266	0.18261719	-0.008300781	-0.10253906	0.071533203	0	44330	0	0	0
834	835	835	Category C	-0.071777344	0.13183594	0.98388672	0.32250977	-0.10595703	-0.39257813	0	0	16/11/2017	16	11	2017	21:35:37	77737	0.5	21	35	37	0	0.059814453	3.4337402	-0.39794922	0.13916016	0.9597168	2.1225586	0.32714844	0	0	0	0	0	0	0	0	0	1.0483398	0.048339844	0.35766602	0.32617188	-0.007324219	0.023925781	0	44330	0	0	0
835	836	836	Category C	-0.43188477	0.15576172	1.0678711	0.37451172	-0.10522461	-0.3605957	0	0	16/11/2017	16	11	2017	21:35:37	77737	0.6	21	35	37	0	0.059814453	3.4337402	-0.3984375	0.14013672	0.95874023	0.2434082	0.11474609	0	0	0	0	0	0	0	0	0	1.0478516	0.047851563	0.1574707	-0.033203125	0.015380859	0.10888672	0	44330	0	0	0
836	837	837	Category C	-0.34790039	0.035888672	0.86376953	0.33129883	-0.083984375	-0.40039063	0	0	16/11/2017	16	11	2017	21:35:37	77737	0.7	21	35	37	0	0.059814453	3.4337402	-0.39819336	0.14135742	0.95751953	1.859375	0.14990234	0	0	0	0	0	0	0	0	0	1.0466309	0.046630859	0.24975586	0.050292969	-0.10546875	-0.09375	0	44330	0	0	0
837	838	838	Category C	-0.32397461	0.035888672	0.89990234	0.39477539	-0.076171875	-0.34399414	0	0	16/11/2017	16	11	2017	21:35:37	77737	0.8	21	35	37	0	0.059814453	3.4337402	-0.39819336	0.14111328	0.95581055	2.1884766	0.14038086	0	0	0	0	0	0	0	0	0	1.0449219	0.044921875	0.2355957	0.07421875	-0.10522461	-0.055908203	0	44330	0	0	0
838	839	839	Category C	-0.31176758	0.15576172	1.0917969	0.39013672	-0.067626953	-0.35083008	0	0	16/11/2017	16	11	2017	21:35:37	77737	0.9	21	35	37	0	0.059814453	3.4337402	-0.39819336	0.14135742	0.95751953	3.4458008	0.16015625	0	0	0	0	0	0	0	0	0	1.0466309	0.046630859	0.23510742	0.086425781	0.014160156	0.1340332	0	44330	0	0	0
839	840	840	Category C	-0.41992188	0.14379883	0.94799805	0.41821289	-0.074951172	-0.31738281	0	0	16/11/2017	16	11	2017	21:35:38	77738	0	21	35	38	0	0.059814453	3.4337402	-0.39648438	0.14160156	0.95849609	5.0097656	0.025634766	0	0	0	0	0	0	0	0	0	1.046875	0.046875	0.036132813	-0.0234375	0.001953125	-0.010498047	0	44330	0	0	0
840	841	841	Category C	-0.50390625	0.035888672	0.98388672	0.37329102	-0.077148438	-0.36035156	0	0	16/11/2017	16	11	2017	21:35:38	77738	0.1	21	35	38	0	0.059814453	3.4337402	-0.39794922	0.14135742	0.95825195	4.9213867	0.15161133	0	0	0	0	0	0	0	0	0	1.0471191	0.047119141	0.23681641	-0.10571289	-0.10546875	0.025390625	0	44330	0	0	0
841	842	842	Category C	-0.43188477	0.16796875	0.91186523	0.38232422	-0.072509766	-0.35498047	0	0	16/11/2017	16	11	2017	21:35:38	77738	0.2	21	35	38	0	0.059814453	3.4337402	-0.39770508	0.14135742	0.95776367	3.6713867	0.062988281	0	0	0	0	0	0	0	0	0	1.0466309	0.046630859	0.10644531	-0.033935547	0.026367188	-0.045898438	0	44330	0	0	0
842	843	843	Category C	-0.34790039	0.17993164	0.99584961	0.38305664	-0.074951172	-0.35205078	0	0	16/11/2017	16	11	2017	21:35:38	77738	0.3	21	35	38	0	0.059814453	3.4337402	-0.39746094	0.14208984	0.95776367	3.2321777	0.072998047	0	0	0	0	0	0	0	0	0	1.0466309	0.046630859	0.12548828	0.049560547	0.037597656	0.037841797	0	44330	0	0	0
843	844	844	Category C	-0.43188477	0.14379883	0.98388672	0.42041016	-0.084228516	-0.31518555	0	0	16/11/2017	16	11	2017	21:35:38	77738	0.4	21	35	38	0	0.059814453	3.4337402	-0.39746094	0.14086914	0.95776367	3.6159668	0.043212891	0	0	0	0	0	0	0	0	0	1.0463867	0.046386719	0.062988281	-0.034179688	0.002685547	0.025878906	0	44330	0	0	0
844	845	845	Category C	-0.39599609	0.16796875	0.98388672	0.36889648	-0.074951172	-0.36352539	0	0	16/11/2017	16	11	2017	21:35:38	77738	0.5	21	35	38	0	0.059814453	3.4337402	-0.39819336	0.14086914	0.95800781	2.6923828	0.037353516	0	0	0	0	0	0	0	0	0	1.046875	0.046875	0.054931641	0.002197266	0.026855469	0.025634766	0	44330	0	0	0
845	846	846	Category C	-0.41992188	0.17993164	0.94799805	0.37060547	-0.077636719	-0.36450195	0	0	16/11/2017	16	11	2017	21:35:38	77738	0.6	21	35	38	0	0.059814453	3.4337402	-0.3996582	0.14135742	0.95874023	0.9753418	0.044677734	0	0	0	0	0	0	0	0	0	1.0483398	0.048339844	0.069335938	-0.020019531	0.038330078	-0.010742188	0	44330	0	0	0
846	847	847	Category C	-0.2878418	0.17993164	0.89990234	0.37744141	-0.087158203	-0.35327148	0	0	16/11/2017	16	11	2017	21:35:38	77738	0.7	21	35	38	0	0.059814453	3.4337402	-0.40112305	0.14013672	0.9597168	0.14160156	0.1340332	0	0	0	0	0	0	0	0	0	1.0495605	0.049560547	0.21264648	0.11328125	0.039550781	-0.059814453	0	44330	0	0	0
847	848	848	Category C	-0.40795898	0.17993164	1.0078125	0.38745117	-0.093994141	-0.34814453	0	0	16/11/2017	16	11	2017	21:35:38	77738	0.8	21	35	38	0	0.059814453	3.4337402	-0.39941406	0.13842773	0.95874023	0.082275391	0.064453125	0	0	0	0	0	0	0	0	0	1.0478516	0.047851563	0.098388672	-0.008300781	0.041259766	0.048828125	0	44330	0	0	0
848	849	849	Category C	-0.37182617	0.20385742	0.98388672	0.39868164	-0.077880859	-0.34106445	0	0	16/11/2017	16	11	2017	21:35:38	77738	0.9	21	35	38	0	0.059814453	3.4337402	-0.40209961	0.13696289	0.95996094	0.82592773	0.076904297	0	0	0	0	0	0	0	0	0	1.0498047	0.049804688	0.12084961	0.030273438	0.066650391	0.023681641	0	44330	0	0	0
849	850	850	Category C	-0.50390625	0.17993164	0.95996094	0.39428711	-0.084716797	-0.35302734	0	0	16/11/2017	16	11	2017	21:35:39	77739	0	21	35	39	0	0.059814453	3.4337402	-0.40112305	0.13696289	0.95776367	1.5515137	0.11132813	0	0	0	0	0	0	0	0	0	1.0473633	0.047363281	0.14770508	-0.10253906	0.042724609	0.001953125	0	44330	0	0	0
850	851	851	Category C	-0.45581055	0.16796875	0.92382813	0.37988281	-0.062255859	-0.35693359	0	0	16/11/2017	16	11	2017	21:35:39	77739	0.1	21	35	39	0	0.059814453	3.4337402	-0.40332031	0.13598633	0.95874023	1.1318359	0.070556641	0	0	0	0	0	0	0	0	0	1.0490723	0.049072266	0.11938477	-0.052246094	0.031738281	-0.034912109	0	44330	0	0	0
851	852	852	Category C	-0.3359375	0.16796875	0.98388672	0.40405273	-0.056396484	-0.33764648	0	0	16/11/2017	16	11	2017	21:35:39	77739	0.2	21	35	39	0	0.059814453	3.4337402	-0.40258789	0.13647461	0.95800781	0.25146484	0.077880859	0	0	0	0	0	0	0	0	0	1.0480957	0.048095703	0.1237793	0.066650391	0.03125	0.025634766	0	44330	0	0	0
852	853	853	Category C	-0.49194336	0.15576172	0.95996094	0.41015625	-0.055908203	-0.32421875	0	0	16/11/2017	16	11	2017	21:35:39	77739	0.3	21	35	39	0	0.059814453	3.4337402	-0.40380859	0.13647461	0.95727539	0.17724609	0.090087891	0	0	0	0	0	0	0	0	0	1.0478516	0.047851563	0.10961914	-0.087890625	0.019042969	0.002441406	0	44330	0	0	0
853	854	854	Category C	-0.46777344	0.14379883	0.98388672	0.37963867	-0.053955078	-0.35498047	0	0	16/11/2017	16	11	2017	21:35:39	77739	0.4	21	35	39	0	0.059814453	3.4337402	-0.40283203	0.13793945	0.95654297	0.40625	0.070556641	0	0	0	0	0	0	0	0	0	1.0471191	0.047119141	0.097900391	-0.064697266	0.005615234	0.027099609	0	44330	0	0	0
854	855	855	Category C	-0.35986328	0.15576172	0.92382813	0.38452148	-0.0625	-0.36206055	0	0	16/11/2017	16	11	2017	21:35:39	77739	0.5	21	35	39	0	0.059814453	3.4337402	-0.40454102	0.13745117	0.95703125	1.2763672	0.05859375	0	0	0	0	0	0	0	0	0	1.0480957	0.048095703	0.096191406	0.044677734	0.018066406	-0.033203125	0	44330	0	0	0
855	856	856	Category C	-0.41992188	0.19189453	0.93579102	0.39257813	-0.0625	-0.33935547	0	0	16/11/2017	16	11	2017	21:35:39	77739	0.6	21	35	39	0	0.059814453	3.4337402	-0.40454102	0.13720703	0.95678711	2.1259766	0.060302734	0	0	0	0	0	0	0	0	0	1.0478516	0.047851563	0.090820313	-0.015136719	0.054443359	-0.020996094	0	44330	0	0	0
856	857	857	Category C	-0.35986328	0.083984375	0.95996094	0.40258789	-0.083007813	-0.33764648	0	0	16/11/2017	16	11	2017	21:35:39	77739	0.7	21	35	39	0	0.059814453	3.4337402	-0.40649414	0.13745117	0.95654297	2.3881836	0.071044922	0	0	0	0	0	0	0	0	0	1.0483398	0.048339844	0.10375977	0.046630859	-0.053466797	0.003173828	0	44330	0	0	0
857	858	858	Category C	-0.49194336	0.16796875	1.0197754	0.38427734	-0.077392578	-0.35424805	0	0	16/11/2017	16	11	2017	21:35:39	77739	0.8	21	35	39	0	0.059814453	3.4337402	-0.40673828	0.13769531	0.95581055	2.75	0.1105957	0	0	0	0	0	0	0	0	0	1.0478516	0.047851563	0.17895508	-0.084960938	0.030029297	0.063720703	0	44330	0	0	0
858	859	859	Category C	-0.29980469	0.071777344	0.93579102	0.37695313	-0.072265625	-0.35693359	0	0	16/11/2017	16	11	2017	21:35:39	77739	0.9	21	35	39	0	0.059814453	3.4337402	-0.40649414	0.13842773	0.95581055	2.8164063	0.12744141	0	0	0	0	0	0	0	0	0	1.0478516	0.047851563	0.19360352	0.10668945	-0.066650391	-0.020019531	0	44330	0	0	0
859	860	860	Category C	-0.50390625	0.083984375	0.94799805	0.39379883	-0.065917969	-0.34082031	0	0	16/11/2017	16	11	2017	21:35:40	77740	0	21	35	40	0	0.059814453	3.4337402	-0.40673828	0.13769531	0.95556641	2.784668	0.11108398	0	0	0	0	0	0	0	0	0	1.0476074	0.047607422	0.15844727	-0.096923828	-0.053710938	-0.007568359	0	44330	0	0	0
860	861	861	Category C	-0.44384766	0.16796875	0.98388672	0.40698242	-0.064941406	-0.33349609	0	0	16/11/2017	16	11	2017	21:35:40	77740	0.1	21	35	40	0	0.060302734	3.4740234	-0.40771484	0.13769531	0.95483398	2.512207	0.055175781	0	0	0	0	0	0	0	0	0	1.0473633	0.047363281	0.094970703	-0.035888672	0.030029297	0.028808594	0	44330	0	0	0
861	862	862	Category C	-0.50390625	0.10791016	0.98388672	0.37768555	-0.071533203	-0.35839844	0	0	16/11/2017	16	11	2017	21:35:40	77740	0.2	21	35	40	0	0.060302734	3.4740234	-0.40917969	0.13745117	0.95532227	2.078125	0.10302734	0	0	0	0	0	0	0	0	0	1.048584	0.048583984	0.15234375	-0.094482422	-0.029541016	0.028320313	0	44330	0	0	0
862	863	863	Category C	-0.52783203	0.10791016	0.91186523	0.39453125	-0.066162109	-0.34692383	0	0	16/11/2017	16	11	2017	21:35:40	77740	0.3	21	35	40	0	0.060302734	3.4740234	-0.40966797	0.13793945	0.95532227	1.6218262	0.12939453	0	0	0	0	0	0	0	0	0	1.048584	0.048583984	0.19189453	-0.11791992	-0.030029297	-0.043457031	0	44330	0	0	0
863	864	864	Category C	-0.3359375	0.083984375	0.92382813	0.39208984	-0.069335938	-0.34375	0	0	16/11/2017	16	11	2017	21:35:40	77740	0.4	21	35	40	0	0.060302734	3.4740234	-0.41162109	0.13818359	0.95581055	0.87890625	0.098388672	0	0	0	0	0	0	0	0	0	1.0498047	0.049804688	0.16186523	0.075683594	-0.054199219	-0.031982422	0	44330	0	0	0
864	865	865	Category C	-0.58789063	0.16796875	1.0197754	0.42163086	-0.073974609	-0.31323242	0	0	16/11/2017	16	11	2017	21:35:40	77740	0.5	21	35	40	0	0.060302734	3.4740234	-0.41308594	0.13818359	0.95605469	0.44604492	0.18823242	0	0	0	0	0	0	0	0	0	1.0505371	0.050537109	0.26782227	-0.17456055	0.029541016	0.063476563	0	44330	0	0	0
865	866	866	Category C	-0.35986328	0.17993164	0.95996094	0.37792969	-0.076171875	-0.35424805	0	0	16/11/2017	16	11	2017	21:35:40	77740	0.6	21	35	40	0	0.060302734	3.4740234	-0.41308594	0.13916016	0.95605469	0.079833984	0.066894531	0	0	0	0	0	0	0	0	0	1.0507813	0.05078125	0.097412109	0.053222656	0.040527344	0.003662109	0	44330	0	0	0
866	867	867	Category C	-0.74389648	0.083984375	0.95996094	0.3984375	-0.091796875	-0.3347168	0	0	16/11/2017	16	11	2017	21:35:40	77740	0.7	21	35	40	0	0.060302734	3.4740234	-0.4152832	0.13964844	0.95410156	0.72924805	0.33325195	0	0	0	0	0	0	0	0	0	1.0498047	0.049804688	0.38989258	-0.32836914	-0.055664063	0.005615234	0	44330	0	0	0
867	868	868	Category C	-0.2277832	0.13183594	0.86376953	0.39868164	-0.098632813	-0.33789063	0	0	16/11/2017	16	11	2017	21:35:40	77740	0.8	21	35	40	0	0.060302734	3.4740234	-0.41479492	0.13916016	0.95385742	1.7651367	0.20776367	0	0	0	0	0	0	0	0	0	1.0495605	0.049560547	0.28466797	0.18701172	-0.007324219	-0.090087891	0	44330	0	0	0
868	869	869	Category C	-0.55175781	0.17993164	0.97192383	0.43212891	-0.090332031	-0.30102539	0	0	16/11/2017	16	11	2017	21:35:40	77740	0.9	21	35	40	0	0.060302734	3.4740234	-0.41894531	0.13964844	0.95458984	2.3605957	0.1394043	0	0	0	0	0	0	0	0	0	1.0517578	0.051757813	0.18994141	-0.13256836	0.040039063	0.017089844	0	44330	0	0	0
869	870	870	Category C	-0.32397461	0.17993164	0.93579102	0.40283203	-0.090087891	-0.32666016	0	0	16/11/2017	16	11	2017	21:35:41	77741	0	21	35	41	0	0.060302734	3.4740234	-0.41992188	0.13964844	0.9543457	2.8486328	0.10571289	0	0	0	0	0	0	0	0	0	1.052002	0.052001953	0.15478516	0.095947266	0.040039063	-0.018554688	0	44330	0	0	0
870	871	871	Category C	-0.671875	0.11987305	0.99584961	0.38208008	-0.091308594	-0.34741211	0	0	16/11/2017	16	11	2017	21:35:41	77741	0.1	21	35	41	0	0.060302734	3.4740234	-0.4230957	0.1418457	0.95336914	3.6132813	0.25292969	0	0	0	0	0	0	0	0	0	1.0527344	0.052734375	0.31298828	-0.24853516	-0.021972656	0.042236328	0	44330	0	0	0
871	872	872	Category C	-0.27587891	0.19189453	0.93579102	0.38134766	-0.099609375	-0.34741211	0	0	16/11/2017	16	11	2017	21:35:41	77741	0.2	21	35	41	0	0.060302734	3.4740234	-0.42773438	0.14379883	0.9519043	4.4274902	0.16015625	0	0	0	0	0	0	0	0	0	1.0534668	0.053466797	0.21606445	0.15185547	0.047851563	-0.016113281	0	44330	0	0	0
872	873	873	Category C	-0.55175781	0.17993164	1.1037598	0.42285156	-0.12231445	-0.30249023	0	0	16/11/2017	16	11	2017	21:35:41	77741	0.3	21	35	41	0	0.060302734	3.4740234	-0.42993164	0.14379883	0.95117188	4.9191895	0.19824219	0	0	0	0	0	0	0	0	0	1.0537109	0.053710938	0.31030273	-0.12158203	0.035888672	0.15234375	0	44330	0	0	0
873	874	874	Category C	-0.32397461	0.2277832	0.88793945	0.38085938	-0.10961914	-0.35131836	0	0	16/11/2017	16	11	2017	21:35:41	77741	0.4	21	35	41	0	0.060302734	3.4740234	-0.43261719	0.14501953	0.94995117	4.7849121	0.1496582	0	0	0	0	0	0	0	0	0	1.0537109	0.053710938	0.25317383	0.10864258	0.082519531	-0.062011719	0	44330	0	0	0
874	875	875	Category C	-0.47998047	0.21582031	0.93579102	0.41162109	-0.13110352	-0.32080078	0	0	16/11/2017	16	11	2017	21:35:41	77741	0.5	21	35	41	0	0.060302734	3.4740234	-0.43530273	0.14746094	0.94873047	5.0344238	0.082519531	0	0	0	0	0	0	0	0	0	1.0541992	0.054199219	0.12573242	-0.044433594	0.068115234	-0.012939453	0	44330	0	0	0
875	876	876	Category C	-0.41992188	0.2277832	0.94799805	0.40673828	-0.12524414	-0.33032227	0	0	16/11/2017	16	11	2017	21:35:41	77741	0.6	21	35	41	0	0.060302734	3.4740234	-0.43896484	0.14746094	0.94824219	5.1450195	0.082275391	0	0	0	0	0	0	0	0	0	1.0554199	0.055419922	0.099609375	0.019042969	0.080078125	-0.000244141	0	44330	0	0	0
876	877	877	Category C	-0.39599609	0.14379883	0.85180664	0.39135742	-0.12402344	-0.34155273	0	0	16/11/2017	16	11	2017	21:35:41	77741	0.7	21	35	41	0	0.060302734	3.4740234	-0.43994141	0.14794922	0.94628906	4.6286621	0.10449219	0	0	0	0	0	0	0	0	0	1.0541992	0.054199219	0.14306641	0.043945313	-0.004150391	-0.094482422	0	44330	0	0	0
877	878	878	Category C	-0.43188477	0.17993164	1.0197754	0.39599609	-0.10302734	-0.34594727	0	0	16/11/2017	16	11	2017	21:35:41	77741	0.8	21	35	41	0	0.060302734	3.4740234	-0.44213867	0.14941406	0.94677734	3.8520508	0.079345703	0	0	0	0	0	0	0	0	0	1.0556641	0.055664063	0.11328125	0.010253906	0.030273438	0.072753906	0	44330	0	0	0
878	879	879	Category C	-0.31176758	0.16796875	0.93579102	0.40332031	-0.099609375	-0.33496094	0	0	16/11/2017	16	11	2017	21:35:41	77741	0.9	21	35	41	0	0.060302734	3.4740234	-0.44311523	0.15112305	0.94799805	2.7038574	0.1328125	0	0	0	0	0	0	0	0	0	1.057373	0.057373047	0.16040039	0.13134766	0.016601563	-0.012207031	0	44330	0	0	0
879	880	880	Category C	-0.47998047	0.17993164	0.87597656	0.39697266	-0.10595703	-0.33911133	0	0	16/11/2017	16	11	2017	21:35:42	77742	0	21	35	42	0	0.060302734	3.4740234	-0.44458008	0.15161133	0.94604492	1.6745605	0.083496094	0	0	0	0	0	0	0	0	0	1.0563965	0.056396484	0.13354492	-0.03515625	0.028076172	-0.070068359	0	44330	0	0	0
880	881	881	Category C	-0.44384766	0.071777344	0.95996094	0.38330078	-0.095703125	-0.35107422	0	0	16/11/2017	16	11	2017	21:35:42	77742	0.1	21	35	42	0	0.060302734	3.4740234	-0.4465332	0.15185547	0.94677734	0.27319336	0.081298828	0	0	0	0	0	0	0	0	0	1.0576172	0.057617188	0.095947266	0.002685547	-0.080078125	0.012939453	0	44330	0	0	0
881	882	882	Category C	-0.38378906	0.17993164	0.91186523	0.39916992	-0.089355469	-0.3449707	0	0	16/11/2017	16	11	2017	21:35:42	77742	0.2	21	35	42	0	0.060302734	3.4740234	-0.4440918	0.15332031	0.94604492	1.3376465	0.074462891	0	0	0	0	0	0	0	0	0	1.0563965	0.056396484	0.12133789	0.060302734	0.026367188	-0.034179688	0	44330	0	0	0
882	883	883	Category C	-0.50390625	0.083984375	0.99584961	0.38330078	-0.082275391	-0.34594727	0	0	16/11/2017	16	11	2017	21:35:42	77742	0.3	21	35	42	0	0.060302734	3.4740234	-0.44482422	0.15356445	0.94604492	2.7092285	0.10375977	0	0	0	0	0	0	0	0	0	1.0566406	0.056640625	0.17822266	-0.058837891	-0.069580078	0.049560547	0	44330	0	0	0
883	884	884	Category C	-0.41992188	0.13183594	0.93579102	0.37451172	-0.079345703	-0.35839844	0	0	16/11/2017	16	11	2017	21:35:42	77742	0.4	21	35	42	0	0.060302734	3.4740234	-0.44775391	0.15356445	0.94555664	4.185791	0.036865234	0	0	0	0	0	0	0	0	0	1.0576172	0.057617188	0.059570313	0.027832031	-0.021728516	-0.009765625	0	44330	0	0	0
884	885	885	Category C	-0.55175781	0.14379883	0.99584961	0.40820313	-0.068603516	-0.3203125	0	0	16/11/2017	16	11	2017	21:35:42	77742	0.5	21	35	42	0	0.060302734	3.4740234	-0.44726563	0.15332031	0.94433594	5.4689941	0.11669922	0	0	0	0	0	0	0	0	0	1.0561523	0.056152344	0.1652832	-0.10424805	-0.009521484	0.051269531	0	44330	0	0	0
885	886	886	Category C	-0.49194336	0.059814453	0.97192383	0.38525391	-0.059326172	-0.35595703	0	0	16/11/2017	16	11	2017	21:35:42	77742	0.6	21	35	42	0	0.060302734	3.4740234	-0.44946289	0.15307617	0.94360352	6.5217285	0.10620117	0	0	0	0	0	0	0	0	0	1.0563965	0.056396484	0.16381836	-0.042236328	-0.093261719	0.028076172	0	44330	0	0	0
886	887	887	Category C	-0.34790039	0.083984375	0.87597656	0.41625977	-0.052246094	-0.33105469	0	0	16/11/2017	16	11	2017	21:35:42	77742	0.7	21	35	42	0	0.060302734	3.4740234	-0.45019531	0.15283203	0.94335938	7.2348633	0.140625	0	0	0	0	0	0	0	0	0	1.0563965	0.056396484	0.23901367	0.10229492	-0.068847656	-0.067382813	0	44330	0	0	0
887	888	888	Category C	-0.53979492	0.035888672	1.0197754	0.40454102	-0.052001953	-0.34155273	0	0	16/11/2017	16	11	2017	21:35:42	77742	0.8	21	35	42	0	0.060302734	3.4740234	-0.453125	0.15234375	0.9440918	7.4716797	0.16357422	0	0	0	0	0	0	0	0	0	1.0583496	0.058349609	0.27856445	-0.086425781	-0.11645508	0.075439453	0	44330	0	0	0
888	889	889	Category C	-0.29980469	0.095947266	0.77978516	0.40161133	-0.059570313	-0.33935547	0	0	16/11/2017	16	11	2017	21:35:42	77742	0.9	21	35	42	0	0.060302734	3.4740234	-0.45214844	0.15234375	0.94140625	6.9648438	0.22924805	0	0	0	0	0	0	0	0	0	1.0554199	0.055419922	0.37060547	0.15234375	-0.056396484	-0.16162109	0	44330	0	0	0
889	890	890	Category C	-0.53979492	0.083984375	1.0917969	0.41308594	-0.060058594	-0.31713867	0	0	16/11/2017	16	11	2017	21:35:43	77743	0	21	35	43	0	0.060302734	3.4740234	-0.45385742	0.15209961	0.94091797	5.8811035	0.1862793	0	0	0	0	0	0	0	0	0	1.0559082	0.055908203	0.3046875	-0.085693359	-0.068115234	0.15063477	0	44330	0	0	0
890	891	891	Category C	-0.3359375	0.16796875	0.94799805	0.39477539	-0.050537109	-0.34545898	0	0	16/11/2017	16	11	2017	21:35:43	77743	0.1	21	35	43	0	0.060302734	3.4740234	-0.45288086	0.15087891	0.94116211	4.536377	0.1184082	0	0	0	0	0	0	0	0	0	1.0554199	0.055419922	0.140625	0.11694336	0.016845703	0.006591797	0	44330	0	0	0
891	892	892	Category C	-0.45581055	0.14379883	0.91186523	0.42016602	-0.077392578	-0.31103516	0	0	16/11/2017	16	11	2017	21:35:43	77743	0.2	21	35	43	0	0.060302734	3.4740234	-0.45117188	0.15087891	0.94018555	3.0100098	0.029541016	0	0	0	0	0	0	0	0	0	1.0537109	0.053710938	0.039794922	-0.004394531	-0.007080078	-0.028320313	0	44330	0	0	0
892	893	893	Category C	-0.49194336	0.16796875	0.94799805	0.40405273	-0.082275391	-0.33081055	0	0	16/11/2017	16	11	2017	21:35:43	77743	0.3	21	35	43	0	0.060302734	3.4740234	-0.45361328	0.15112305	0.94067383	1.532959	0.042236328	0	0	0	0	0	0	0	0	0	1.0551758	0.055175781	0.062255859	-0.038085938	0.016601563	0.007080078	0	44330	0	0	0
893	894	894	Category C	-0.45581055	0.11987305	0.91186523	0.40332031	-0.085205078	-0.33764648	0	0	16/11/2017	16	11	2017	21:35:43	77743	0.4	21	35	43	0	0.060302734	3.4740234	-0.4519043	0.15063477	0.93945313	0.14355469	0.041503906	0	0	0	0	0	0	0	0	0	1.0532227	0.053222656	0.062011719	-0.003662109	-0.030761719	-0.027587891	0	44330	0	0	0
894	895	895	Category C	-0.43188477	0.15576172	0.92382813	0.40307617	-0.095947266	-0.33789063	0	0	16/11/2017	16	11	2017	21:35:43	77743	0.5	21	35	43	0	0.060302734	3.4740234	-0.453125	0.15063477	0.93969727	1.4267578	0.027099609	0	0	0	0	0	0	0	0	0	1.0541992	0.054199219	0.042236328	0.021240234	0.004882813	-0.015869141	0	44330	0	0	0
895	896	896	Category C	-0.46777344	0.13183594	0.93579102	0.39770508	-0.098388672	-0.33789063	0	0	16/11/2017	16	11	2017	21:35:43	77743	0.6	21	35	43	0	0.060302734	3.4740234	-0.45263672	0.15014648	0.93945313	2.6459961	0.023925781	0	0	0	0	0	0	0	0	0	1.0537109	0.053710938	0.037109375	-0.014892578	-0.018310547	-0.003662109	0	44330	0	0	0
896	897	897	Category C	-0.47998047	0.13183594	0.89990234	0.39501953	-0.095947266	-0.33496094	0	0	16/11/2017	16	11	2017	21:35:43	77743	0.7	21	35	43	0	0.060302734	3.4740234	-0.45532227	0.15014648	0.93945313	3.6794434	0.050048828	0	0	0	0	0	0	0	0	0	1.0546875	0.0546875	0.082275391	-0.024414063	-0.018310547	-0.039550781	0	44330	0	0	0
897	898	898	Category C	-0.37182617	0.17993164	0.97192383	0.40844727	-0.099609375	-0.32055664	0	0	16/11/2017	16	11	2017	21:35:43	77743	0.8	21	35	43	0	0.060302734	3.4740234	-0.45507813	0.15063477	0.94067383	4.3525391	0.093505859	0	0	0	0	0	0	0	0	0	1.0556641	0.055664063	0.14355469	0.083251953	0.029052734	0.03125	0	44330	0	0	0
898	899	899	Category C	-0.41992188	0.11987305	0.92382813	0.39672852	-0.10083008	-0.33813477	0	0	16/11/2017	16	11	2017	21:35:43	77743	0.9	21	35	43	0	0.059814453	3.4772461	-0.45556641	0.15063477	0.9375	4.9482422	0.049072266	0	0	0	0	0	0	0	0	0	1.0532227	0.053222656	0.080322266	0.035644531	-0.030761719	-0.013671875	0	44330	0	0	0
899	900	900	Category C	-0.35986328	0.15576172	0.92382813	0.40332031	-0.099609375	-0.33105469	0	0	16/11/2017	16	11	2017	21:35:44	77744	0	21	35	44	0	0.059814453	3.4772461	-0.45703125	0.15209961	0.93603516	4.9389648	0.098144531	0	0	0	0	0	0	0	0	0	1.0527344	0.052734375	0.11328125	0.097167969	0.003417969	-0.012207031	0	44330	0	0	0
900	901	901	Category C	-0.53979492	0.16796875	1.0197754	0.38964844	-0.10083008	-0.34130859	0	0	16/11/2017	16	11	2017	21:35:44	77744	0.1	21	35	44	0	0.059814453	3.4772461	-0.45703125	0.15258789	0.93774414	4.7214355	0.11743164	0	0	0	0	0	0	0	0	0	1.0541992	0.054199219	0.1796875	-0.082519531	0.015136719	0.081787109	0	44330	0	0	0
901	902	902	Category C	-0.31176758	0.15576172	0.88793945	0.38598633	-0.097167969	-0.34619141	0	0	16/11/2017	16	11	2017	21:35:44	77744	0.2	21	35	44	0	0.059814453	3.4772461	-0.45629883	0.15283203	0.9362793	4.0883789	0.15258789	0	0	0	0	0	0	0	0	0	1.0527344	0.052734375	0.19580078	0.14453125	0.002685547	-0.048339844	0	44330	0	0	0
902	903	903	Category C	-0.56396484	0.19189453	0.94799805	0.41137695	-0.10449219	-0.31469727	0	0	16/11/2017	16	11	2017	21:35:44	77744	0.3	21	35	44	0	0.059814453	3.4772461	-0.45751953	0.15258789	0.93579102	3.4211426	0.11401367	0	0	0	0	0	0	0	0	0	1.0529785	0.052978516	0.1574707	-0.10620117	0.0390625	0.011962891	0	44330	0	0	0
903	904	904	Category C	-0.40795898	0.11987305	0.97192383	0.41430664	-0.11303711	-0.31054688	0	0	16/11/2017	16	11	2017	21:35:44	77744	0.4	21	35	44	0	0.059814453	3.4772461	-0.45556641	0.15234375	0.9362793	2.9963379	0.067626953	0	0	0	0	0	0	0	0	0	1.0522461	0.052246094	0.11572266	0.047607422	-0.032470703	0.035400391	0	44330	0	0	0
904	905	905	Category C	-0.49194336	0.16796875	0.98388672	0.41064453	-0.1105957	-0.31762695	0	0	16/11/2017	16	11	2017	21:35:44	77744	0.5	21	35	44	0	0.059814453	3.4772461	-0.45825195	0.15429688	0.93701172	2.784668	0.058837891	0	0	0	0	0	0	0	0	0	1.0546875	0.0546875	0.093505859	-0.033447266	0.013427734	0.046630859	0	44330	0	0	0
905	906	906	Category C	-0.45581055	0.19189453	0.86376953	0.40820313	-0.11206055	-0.31665039	0	0	16/11/2017	16	11	2017	21:35:44	77744	0.6	21	35	44	0	0.059814453	3.4772461	-0.45581055	0.15283203	0.93603516	2.7021484	0.08203125	0	0	0	0	0	0	0	0	0	1.0522461	0.052246094	0.11132813	0	0.038818359	-0.072265625	0	44330	0	0	0
906	907	907	Category C	-0.35986328	0.17993164	0.88793945	0.41699219	-0.11254883	-0.3125	0	0	16/11/2017	16	11	2017	21:35:44	77744	0.7	21	35	44	0	0.059814453	3.4772461	-0.45703125	0.15234375	0.93481445	2.4057617	0.11132813	0	0	0	0	0	0	0	0	0	1.0515137	0.051513672	0.17138672	0.097167969	0.02734375	-0.046875	0	44330	0	0	0
907	908	908	Category C	-0.59985352	0.23999023	0.94799805	0.41772461	-0.11303711	-0.3125	0	0	16/11/2017	16	11	2017	21:35:44	77744	0.8	21	35	44	0	0.059814453	3.4772461	-0.4543457	0.15283203	0.93554688	2.135498	0.16967773	0	0	0	0	0	0	0	0	0	1.0512695	0.051269531	0.24462891	-0.14526367	0.086914063	0.012207031	0	44330	0	0	0
908	909	909	Category C	-0.44384766	0.095947266	0.92382813	0.40209961	-0.11767578	-0.32177734	0	0	16/11/2017	16	11	2017	21:35:44	77744	0.9	21	35	44	0	0.059814453	3.4772461	-0.45727539	0.15307617	0.93457031	2.1855469	0.059570313	0	0	0	0	0	0	0	0	0	1.0517578	0.051757813	0.081542969	0.013427734	-0.057128906	-0.010742188	0	44330	0	0	0
909	910	910	Category C	-0.52783203	0.16796875	0.88793945	0.41992188	-0.11132813	-0.30761719	0	0	16/11/2017	16	11	2017	21:35:45	77745	0	21	35	45	0	0.059814453	3.4772461	-0.45751953	0.15283203	0.93237305	1.9743652	0.084472656	0	0	0	0	0	0	0	0	0	1.0498047	0.049804688	0.12988281	-0.070068359	0.014892578	-0.044433594	0	44330	0	0	0
910	911	911	Category C	-0.6237793	0.25195313	0.89990234	0.41015625	-0.11962891	-0.32006836	0	0	16/11/2017	16	11	2017	21:35:45	77745	0.1	21	35	45	0	0.059814453	3.4772461	-0.45898438	0.15258789	0.93310547	1.5302734	0.19482422	0	0	0	0	0	0	0	0	0	1.0510254	0.051025391	0.296875	-0.16455078	0.099121094	-0.033203125	0	44330	0	0	0
911	912	912	Category C	-0.38378906	0.095947266	0.92382813	0.41674805	-0.12646484	-0.31396484	0	0	16/11/2017	16	11	2017	21:35:45	77745	0.2	21	35	45	0	0.059814453	3.4772461	-0.45751953	0.15332031	0.93164063	1.5639648	0.09375	0	0	0	0	0	0	0	0	0	1.0493164	0.049316406	0.13916016	0.073730469	-0.057373047	-0.0078125	0	44330	0	0	0
912	913	913	Category C	-0.55175781	0.21582031	0.88793945	0.44604492	-0.13647461	-0.27490234	0	0	16/11/2017	16	11	2017	21:35:45	77745	0.3	21	35	45	0	0.059814453	3.4772461	-0.46020508	0.15258789	0.93164063	1.6513672	0.11914063	0	0	0	0	0	0	0	0	0	1.050293	0.050292969	0.19799805	-0.091308594	0.062988281	-0.043701172	0	44330	0	0	0
913	914	914	Category C	-0.6237793	0.2277832	0.94799805	0.40820313	-0.1328125	-0.32006836	0	0	16/11/2017	16	11	2017	21:35:45	77745	0.4	21	35	45	0	0.059814453	3.4772461	-0.45947266	0.15209961	0.93017578	1.6169434	0.18139648	0	0	0	0	0	0	0	0	0	1.048584	0.048583984	0.25732422	-0.1640625	0.075439453	0.017822266	0	44330	0	0	0
914	915	915	Category C	-0.37182617	0.13183594	0.94799805	0.42285156	-0.11987305	-0.30639648	0	0	16/11/2017	16	11	2017	21:35:45	77745	0.5	21	35	45	0	0.059814453	3.4772461	-0.46508789	0.15161133	0.93237305	1.2580566	0.096435547	0	0	0	0	0	0	0	0	0	1.0529785	0.052978516	0.12841797	0.093261719	-0.019775391	0.015380859	0	44330	0	0	0
915	916	916	Category C	-0.51586914	0.19189453	0.91186523	0.41162109	-0.12915039	-0.31079102	0	0	16/11/2017	16	11	2017	21:35:45	77745	0.6	21	35	45	0	0.059814453	3.4772461	-0.46386719	0.15112305	0.92797852	0.93432617	0.067871094	0	0	0	0	0	0	0	0	0	1.0483398	0.048339844	0.10864258	-0.051757813	0.040527344	-0.016113281	0	44330	0	0	0
916	917	917	Category C	-0.51586914	0.15576172	0.89990234	0.41479492	-0.12133789	-0.31298828	0	0	16/11/2017	16	11	2017	21:35:45	77745	0.7	21	35	45	0	0.059814453	3.4772461	-0.46484375	0.15039063	0.92749023	1.0307617	0.058105469	0	0	0	0	0	0	0	0	0	1.0483398	0.048339844	0.083984375	-0.05078125	0.005126953	-0.027587891	0	44330	0	0	0
917	918	918	Category C	-0.39599609	0.16796875	0.99584961	0.40307617	-0.1184082	-0.32177734	0	0	16/11/2017	16	11	2017	21:35:45	77745	0.8	21	35	45	0	0.059814453	3.4772461	-0.46582031	0.15087891	0.92724609	0.77392578	0.099121094	0	0	0	0	0	0	0	0	0	1.0488281	0.048828125	0.15527344	0.069824219	0.016845703	0.068359375	0	44330	0	0	0
918	919	919	Category C	-0.43188477	0.20385742	0.93579102	0.41186523	-0.11865234	-0.31054688	0	0	16/11/2017	16	11	2017	21:35:45	77745	0.9	21	35	45	0	0.059814453	3.4772461	-0.46826172	0.15014648	0.92504883	0.20947266	0.065429688	0	0	0	0	0	0	0	0	0	1.0476074	0.047607422	0.1003418	0.036376953	0.053466797	0.010498047	0	44330	0	0	0
919	920	920	Category C	-0.57592773	0.15576172	0.99584961	0.40576172	-0.12182617	-0.32177734	0	0	16/11/2017	16	11	2017	21:35:46	77746	0	21	35	46	0	0.059814453	3.4772461	-0.47021484	0.15014648	0.92456055	0.068847656	0.12719727	0	0	0	0	0	0	0	0	0	1.0483398	0.048339844	0.18212891	-0.10546875	0.005371094	0.071044922	0	44330	0	0	0
920	921	921	Category C	-0.32397461	0.14379883	0.93579102	0.40087891	-0.11499023	-0.33203125	0	0	16/11/2017	16	11	2017	21:35:46	77746	0.1	21	35	46	0	0.059814453	3.4772461	-0.47192383	0.14868164	0.92553711	0.038818359	0.1484375	0	0	0	0	0	0	0	0	0	1.0495605	0.049560547	0.16308594	0.14794922	-0.004882813	0.010009766	0	44330	0	0	0
921	922	922	Category C	-0.47998047	0.19189453	0.91186523	0.42041016	-0.11962891	-0.30639648	0	0	16/11/2017	16	11	2017	21:35:46	77746	0.2	21	35	46	0	0.059814453	3.4772461	-0.47216797	0.14868164	0.92382813	0.26831055	0.045410156	0	0	0	0	0	0	0	0	0	1.0480957	0.048095703	0.062744141	-0.007568359	0.04296875	-0.011962891	0	44330	0	0	0
922	923	923	Category C	-0.58789063	0.17993164	0.95996094	0.39672852	-0.11572266	-0.32788086	0	0	16/11/2017	16	11	2017	21:35:46	77746	0.3	21	35	46	0	0.059814453	3.4772461	-0.47241211	0.1484375	0.92333984	0.76977539	0.125	0	0	0	0	0	0	0	0	0	1.0478516	0.047851563	0.18310547	-0.11523438	0.03125	0.036376953	0	44330	0	0	0
923	924	924	Category C	-0.38378906	0.11987305	0.87597656	0.39453125	-0.1105957	-0.3371582	0	0	16/11/2017	16	11	2017	21:35:46	77746	0.4	21	35	46	0	0.059814453	3.4772461	-0.47265625	0.14868164	0.92333984	1.2004395	0.10473633	0	0	0	0	0	0	0	0	0	1.0480957	0.048095703	0.1652832	0.088867188	-0.028808594	-0.047363281	0	44330	0	0	0
924	925	925	Category C	-0.57592773	0.15576172	0.93579102	0.42211914	-0.10522461	-0.30834961	0	0	16/11/2017	16	11	2017	21:35:46	77746	0.5	21	35	46	0	0.059814453	3.4772461	-0.47338867	0.1484375	0.92333984	1.3007813	0.10327148	0	0	0	0	0	0	0	0	0	1.0480957	0.048095703	0.12207031	-0.10229492	0.007080078	0.012207031	0	44330	0	0	0
925	926	926	Category C	-0.47998047	0.16796875	0.92382813	0.41040039	-0.10424805	-0.32397461	0	0	16/11/2017	16	11	2017	21:35:46	77746	0.6	21	35	46	0	0.059814453	3.4772461	-0.47290039	0.14794922	0.921875	1.4892578	0.020996094	0	0	0	0	0	0	0	0	0	1.0466309	0.046630859	0.028564453	-0.006835938	0.019775391	0.001708984	0	44330	0	0	0
926	927	927	Category C	-0.52783203	0.13183594	0.94799805	0.40600586	-0.10131836	-0.32763672	0	0	16/11/2017	16	11	2017	21:35:46	77746	0.7	21	35	46	0	0.059814453	3.4772461	-0.47314453	0.14868164	0.9206543	1.7021484	0.063232422	0	0	0	0	0	0	0	0	0	1.0458984	0.045898438	0.098632813	-0.054443359	-0.016845703	0.027099609	0	44330	0	0	0
927	928	928	Category C	-0.32397461	0.17993164	0.80395508	0.41015625	-0.10009766	-0.3215332	0	0	16/11/2017	16	11	2017	21:35:46	77746	0.8	21	35	46	0	0.059814453	3.4772461	-0.47509766	0.14941406	0.92089844	1.7351074	0.19360352	0	0	0	0	0	0	0	0	0	1.046875	0.046875	0.29882813	0.15112305	0.030273438	-0.11694336	0	44330	0	0	0
928	929	929	Category C	-0.50390625	0.19189453	0.94799805	0.43286133	-0.10839844	-0.29394531	0	0	16/11/2017	16	11	2017	21:35:46	77746	0.9	21	35	46	0	0.059814453	3.4772461	-0.47436523	0.15087891	0.91918945	1.7558594	0.057861328	0	0	0	0	0	0	0	0	0	1.0454102	0.045410156	0.099121094	-0.029296875	0.040771484	0.028564453	0	44330	0	0	0
929	930	930	Category C	-0.43188477	0.083984375	0.97192383	0.38525391	-0.10107422	-0.34838867	0	0	16/11/2017	16	11	2017	21:35:47	77747	0	21	35	47	0	0.059814453	3.4772461	-0.47680664	0.15087891	0.92089844	1.7561035	0.095458984	0	0	0	0	0	0	0	0	0	1.0480957	0.048095703	0.1628418	0.044921875	-0.066894531	0.05078125	0	44330	0	0	0
930	931	931	Category C	-0.32397461	0.15576172	0.83984375	0.41601563	-0.10107422	-0.30761719	0	0	16/11/2017	16	11	2017	21:35:47	77747	0.1	21	35	47	0	0.059814453	3.4772461	-0.47485352	0.15209961	0.91870117	1.7382813	0.17041016	0	0	0	0	0	0	0	0	0	1.0454102	0.045410156	0.23364258	0.15087891	0.003417969	-0.078857422	0	44330	0	0	0
931	932	932	Category C	-0.51586914	0.19189453	1.0197754	0.40991211	-0.096435547	-0.32763672	0	0	16/11/2017	16	11	2017	21:35:47	77747	0.2	21	35	47	0	0.059814453	3.4772461	-0.47802734	0.15185547	0.91845703	1.8105469	0.11499023	0	0	0	0	0	0	0	0	0	1.0463867	0.046386719	0.17871094	-0.037597656	0.039794922	0.10107422	0	44330	0	0	0
932	933	933	Category C	-0.37182617	0.11987305	0.86376953	0.4074707	-0.09765625	-0.32568359	0	0	16/11/2017	16	11	2017	21:35:47	77747	0.3	21	35	47	0	0.059814453	3.4772461	-0.47607422	0.15161133	0.91723633	1.8198242	0.12133789	0	0	0	0	0	0	0	0	0	1.0446777	0.044677734	0.18969727	0.10424805	-0.031738281	-0.053466797	0	44330	0	0	0
933	934	934	Category C	-0.56396484	0.14379883	1.0078125	0.40405273	-0.1027832	-0.32983398	0	0	16/11/2017	16	11	2017	21:35:47	77747	0.4	21	35	47	0	0.059814453	3.4772461	-0.47827148	0.15136719	0.91772461	1.595459	0.12426758	0	0	0	0	0	0	0	0	0	1.0458984	0.045898438	0.18334961	-0.085449219	-0.007568359	0.08984375	0	44330	0	0	0
934	935	935	Category C	-0.32397461	0.11987305	0.91186523	0.40087891	-0.092773438	-0.32983398	0	0	16/11/2017	16	11	2017	21:35:47	77747	0.5	21	35	47	0	0.059814453	3.4772461	-0.47949219	0.15209961	0.91723633	1.4155273	0.15893555	0	0	0	0	0	0	0	0	0	1.0461426	0.046142578	0.19311523	0.15551758	-0.032226563	-0.005371094	0	44330	0	0	0
935	936	936	Category C	-0.6237793	0.17993164	0.92382813	0.41210938	-0.080566406	-0.32446289	0	0	16/11/2017	16	11	2017	21:35:47	77747	0.6	21	35	47	0	0.059814453	3.4772461	-0.48071289	0.15185547	0.91772461	1.401123	0.14550781	0	0	0	0	0	0	0	0	0	1.0471191	0.047119141	0.17675781	-0.14282227	0.027832031	0.005859375	0	44330	0	0	0
936	937	937	Category C	-0.3359375	0.13183594	1.0559082	0.4074707	-0.098632813	-0.32885742	0	0	16/11/2017	16	11	2017	21:35:47	77747	0.7	21	35	47	0	0.059570313	3.4998047	-0.48168945	0.15209961	0.91796875	1.21875	0.20141602	0	0	0	0	0	0	0	0	0	1.0478516	0.047851563	0.30371094	0.14575195	-0.020263672	0.13769531	0	44330	0	0	0
937	938	938	Category C	-0.53979492	0.15576172	0.77978516	0.42456055	-0.099365234	-0.3112793	0	0	16/11/2017	16	11	2017	21:35:47	77747	0.8	21	35	47	0	0.059570313	3.4998047	-0.48071289	0.15258789	0.91796875	0.9152832	0.15014648	0	0	0	0	0	0	0	0	0	1.0473633	0.047363281	0.19995117	-0.058837891	0.002929688	-0.13818359	0	44330	0	0	0
938	939	939	Category C	-0.41992188	0.19189453	0.81591797	0.41918945	-0.098876953	-0.31958008	0	0	16/11/2017	16	11	2017	21:35:47	77747	0.9	21	35	47	0	0.059570313	3.4998047	-0.48242188	0.15209961	0.91772461	0.65942383	0.12573242	0	0	0	0	0	0	0	0	0	1.0478516	0.047851563	0.20385742	0.0625	0.039550781	-0.10180664	0	44330	0	0	0
939	940	940	Category C	-0.49194336	0.13183594	1.079834	0.42089844	-0.10351563	-0.31567383	0	0	16/11/2017	16	11	2017	21:35:48	77748	0	21	35	48	0	0.059570313	3.4998047	-0.48242188	0.15209961	0.91796875	0.68212891	0.16333008	0	0	0	0	0	0	0	0	0	1.0480957	0.048095703	0.19165039	-0.009277344	-0.020263672	0.16162109	0	44330	0	0	0
940	941	941	Category C	-0.39599609	0.17993164	0.86376953	0.41918945	-0.094970703	-0.31542969	0	0	16/11/2017	16	11	2017	21:35:48	77748	0.1	21	35	48	0	0.059570313	3.4998047	-0.48339844	0.15209961	0.91821289	0.89770508	0.10668945	0	0	0	0	0	0	0	0	0	1.0488281	0.048828125	0.16967773	0.087402344	0.027587891	-0.054443359	0	44330	0	0	0
941	942	942	Category C	-0.58789063	0.095947266	0.95996094	0.40942383	-0.097167969	-0.31958008	0	0	16/11/2017	16	11	2017	21:35:48	77748	0.2	21	35	48	0	0.059570313	3.4998047	-0.48291016	0.15185547	0.91748047	0.58642578	0.12597656	0	0	0	0	0	0	0	0	0	1.0478516	0.047851563	0.203125	-0.10473633	-0.055908203	0.042236328	0	44330	0	0	0
942	943	943	Category C	-0.37182617	0.095947266	0.93579102	0.40014648	-0.092773438	-0.33178711	0	0	16/11/2017	16	11	2017	21:35:48	77748	0.3	21	35	48	0	0.059570313	3.4998047	-0.48510742	0.15209961	0.91796875	0.50146484	0.12768555	0	0	0	0	0	0	0	0	0	1.0493164	0.049316406	0.18725586	0.11328125	-0.056152344	0.017578125	0	44330	0	0	0
943	944	944	Category C	-0.56396484	0.23999023	0.99584961	0.41943359	-0.097412109	-0.31445313	0	0	16/11/2017	16	11	2017	21:35:48	77748	0.4	21	35	48	0	0.059570313	3.4998047	-0.48388672	0.15136719	0.91723633	0.86962891	0.14282227	0	0	0	0	0	0	0	0	0	1.0480957	0.048095703	0.24682617	-0.079833984	0.088378906	0.078369141	0	44330	0	0	0
944	945	945	Category C	-0.38378906	0.047851563	0.93579102	0.38427734	-0.10400391	-0.34936523	0	0	16/11/2017	16	11	2017	21:35:48	77748	0.5	21	35	48	0	0.059570313	3.4998047	-0.48583984	0.15161133	0.91674805	1.0678711	0.14672852	0	0	0	0	0	0	0	0	0	1.048584	0.048583984	0.22485352	0.10205078	-0.10375977	0.018798828	0	44330	0	0	0
945	946	946	Category C	-0.45581055	0.13183594	0.85180664	0.43212891	-0.093017578	-0.30224609	0	0	16/11/2017	16	11	2017	21:35:48	77748	0.6	21	35	48	0	0.059570313	3.4998047	-0.48535156	0.15112305	0.91650391	0.96777344	0.073730469	0	0	0	0	0	0	0	0	0	1.0480957	0.048095703	0.11376953	0.029541016	-0.019287109	-0.064697266	0	44330	0	0	0
946	947	947	Category C	-0.53979492	0.13183594	1.0197754	0.421875	-0.080322266	-0.31005859	0	0	16/11/2017	16	11	2017	21:35:48	77748	0.7	21	35	48	0	0.059570313	3.4998047	-0.48632813	0.15087891	0.91723633	0.81005859	0.11694336	0	0	0	0	0	0	0	0	0	1.0493164	0.049316406	0.17480469	-0.053222656	-0.019042969	0.10229492	0	44330	0	0	0
947	948	948	Category C	-0.45581055	0.14379883	0.79199219	0.41748047	-0.081542969	-0.31738281	0	0	16/11/2017	16	11	2017	21:35:48	77748	0.8	21	35	48	0	0.059570313	3.4998047	-0.48632813	0.14990234	0.91821289	0.93041992	0.13012695	0	0	0	0	0	0	0	0	0	1.0498047	0.049804688	0.16308594	0.030517578	-0.006103516	-0.1262207	0	44330	0	0	0
948	949	949	Category C	-0.56396484	0.15576172	0.80395508	0.43432617	-0.090087891	-0.30126953	0	0	16/11/2017	16	11	2017	21:35:48	77748	0.9	21	35	48	0	0.059570313	3.4998047	-0.48486328	0.14916992	0.91845703	0.91357422	0.13916016	0	0	0	0	0	0	0	0	0	1.0493164	0.049316406	0.19995117	-0.078857422	0.006347656	-0.11450195	0	44330	0	0	0
949	950	950	Category C	-0.45581055	0.16796875	0.98388672	0.42602539	-0.097900391	-0.30615234	0	0	16/11/2017	16	11	2017	21:35:49	77749	0	21	35	49	0	0.059570313	3.4998047	-0.4831543	0.14990234	0.91870117	0.60083008	0.072753906	0	0	0	0	0	0	0	0	0	1.0488281	0.048828125	0.11035156	0.02734375	0.017822266	0.064941406	0	44330	0	0	0
950	951	951	Category C	-0.53979492	0.17993164	0.88793945	0.43237305	-0.095214844	-0.30126953	0	0	16/11/2017	16	11	2017	21:35:49	77749	0.1	21	35	49	0	0.059570313	3.4998047	-0.48144531	0.1496582	0.92041016	0.29638672	0.072998047	0	0	0	0	0	0	0	0	0	1.0493164	0.049316406	0.12060547	-0.058105469	0.030029297	-0.032470703	0	44330	0	0	0
951	952	952	Category C	-0.50390625	0.13183594	0.92382813	0.41015625	-0.097412109	-0.32763672	0	0	16/11/2017	16	11	2017	21:35:49	77749	0.2	21	35	49	0	0.059570313	3.4998047	-0.47729492	0.14819336	0.92114258	0.28857422	0.031005859	0	0	0	0	0	0	0	0	0	1.0480957	0.048095703	0.045410156	-0.026367188	-0.016357422	0.002441406	0	44330	0	0	0
952	953	953	Category C	-0.49194336	0.14379883	0.98388672	0.41455078	-0.093017578	-0.31738281	0	0	16/11/2017	16	11	2017	21:35:49	77749	0.3	21	35	49	0	0.059570313	3.4998047	-0.47753906	0.14916992	0.92138672	0.13989258	0.064208984	0	0	0	0	0	0	0	0	0	1.048584	0.048583984	0.08203125	-0.014160156	-0.005371094	0.062255859	0	44330	0	0	0
953	954	954	Category C	-0.76782227	0.17993164	1.079834	0.41674805	-0.10620117	-0.31665039	0	0	16/11/2017	16	11	2017	21:35:49	77749	0.4	21	35	49	0	0.059570313	3.4998047	-0.47412109	0.14819336	0.921875	0.64746094	0.3347168	0	0	0	0	0	0	0	0	0	1.0473633	0.047363281	0.48291016	-0.29345703	0.031494141	0.15771484	0	44330	0	0	0
954	955	955	Category C	-0.38378906	0.17993164	0.57592773	0.44824219	-0.10400391	-0.27661133	0	0	16/11/2017	16	11	2017	21:35:49	77749	0.5	21	35	49	0	0.059570313	3.4998047	-0.47045898	0.1472168	0.92260742	0.84008789	0.35888672	0	0	0	0	0	0	0	0	0	1.0461426	0.046142578	0.46630859	0.086669922	0.032470703	-0.34667969	0	44330	0	0	0
955	956	956	Category C	-0.49194336	0.16796875	0.91186523	0.46850586	-0.099365234	-0.23510742	0	0	16/11/2017	16	11	2017	21:35:49	77749	0.6	21	35	49	0	0.059570313	3.4998047	-0.46923828	0.14746094	0.92333984	0.9074707	0.032470703	0	0	0	0	0	0	0	0	0	1.0461426	0.046142578	0.054443359	-0.022460938	0.020263672	-0.011474609	0	44330	0	0	0
956	957	957	Category C	-0.47998047	0.17993164	0.83984375	0.4362793	-0.10424805	-0.28271484	0	0	16/11/2017	16	11	2017	21:35:49	77749	0.7	21	35	49	0	0.059570313	3.4998047	-0.46679688	0.1472168	0.92431641	0.54077148	0.091308594	0	0	0	0	0	0	0	0	0	1.0458984	0.045898438	0.12988281	-0.012939453	0.032470703	-0.084472656	0	44330	0	0	0
957	958	958	Category C	-0.6237793	0.13183594	0.83984375	0.46728516	-0.10913086	-0.25024414	0	0	16/11/2017	16	11	2017	21:35:49	77749	0.8	21	35	49	0	0.059570313	3.4998047	-0.46362305	0.14746094	0.92578125	0.22387695	0.18212891	0	0	0	0	0	0	0	0	0	1.0458984	0.045898438	0.26147461	-0.15991211	-0.015625	-0.0859375	0	44330	0	0	0
958	959	959	Category C	-0.47998047	0.15576172	0.89990234	0.43457031	-0.076416016	-0.29785156	0	0	16/11/2017	16	11	2017	21:35:49	77749	0.9	21	35	49	0	0.059570313	3.4998047	-0.46337891	0.14746094	0.92529297	0.63476563	0.03125	0	0	0	0	0	0	0	0	0	1.045166	0.045166016	0.050048828	-0.016357422	0.008056641	-0.025390625	0	44330	0	0	0
959	960	960	Category C	-0.61181641	0.071777344	0.94799805	0.42724609	-0.072998047	-0.30810547	0	0	16/11/2017	16	11	2017	21:35:50	77750	0	21	35	50	0	0.059570313	3.4998047	-0.4609375	0.14697266	0.92529297	1.4428711	0.16992188	0	0	0	0	0	0	0	0	0	1.0441895	0.044189453	0.24853516	-0.15063477	-0.075195313	0.022460938	0	44330	0	0	0
960	961	961	Category C	-0.45581055	0.071777344	0.82788086	0.421875	-0.076660156	-0.31420898	0	0	16/11/2017	16	11	2017	21:35:50	77750	0.1	21	35	50	0	0.059570313	3.4998047	-0.45947266	0.14697266	0.92456055	1.8876953	0.12255859	0	0	0	0	0	0	0	0	0	1.0429688	0.04296875	0.17578125	0.003662109	-0.075195313	-0.096679688	0	44330	0	0	0
961	962	962	Category C	-0.40795898	0.15576172	0.86376953	0.43164063	-0.080322266	-0.30297852	0	0	16/11/2017	16	11	2017	21:35:50	77750	0.2	21	35	50	0	0.059570313	3.4998047	-0.46289063	0.14599609	0.92553711	2.3933105	0.083251953	0	0	0	0	0	0	0	0	0	1.045166	0.045166016	0.12646484	0.054931641	0.009521484	-0.061767578	0	44330	0	0	0
962	963	963	Category C	-0.51586914	0.10791016	1.0078125	0.43481445	-0.059570313	-0.30078125	0	0	16/11/2017	16	11	2017	21:35:50	77750	0.3	21	35	50	0	0.059570313	3.4998047	-0.4597168	0.14526367	0.92553711	2.8076172	0.10620117	0	0	0	0	0	0	0	0	0	1.043457	0.043457031	0.17553711	-0.055908203	-0.037353516	0.082275391	0	44330	0	0	0
963	964	964	Category C	-0.47998047	0.10791016	0.92382813	0.41162109	-0.076660156	-0.32641602	0	0	16/11/2017	16	11	2017	21:35:50	77750	0.4	21	35	50	0	0.059570313	3.4998047	-0.4609375	0.14550781	0.92651367	3.0229492	0.042236328	0	0	0	0	0	0	0	0	0	1.045166	0.045166016	0.059570313	-0.018798828	-0.037597656	-0.002685547	0	44330	0	0	0
964	965	965	Category C	-0.52783203	0.10791016	0.87597656	0.42333984	-0.071777344	-0.31323242	0	0	16/11/2017	16	11	2017	21:35:50	77750	0.5	21	35	50	0	0.059570313	3.4998047	-0.46118164	0.14526367	0.92724609	2.822998	0.092041016	0	0	0	0	0	0	0	0	0	1.0458984	0.045898438	0.15527344	-0.06640625	-0.037353516	-0.051269531	0	44330	0	0	0
965	966	966	Category C	-0.50390625	0.11987305	0.88793945	0.42626953	-0.074462891	-0.3059082	0	0	16/11/2017	16	11	2017	21:35:50	77750	0.6	21	35	50	0	0.059570313	3.4998047	-0.45800781	0.14428711	0.92773438	2.7202148	0.065429688	0	0	0	0	0	0	0	0	0	1.0446777	0.044677734	0.11010742	-0.045654297	-0.024414063	-0.039794922	0	44330	0	0	0
966	967	967	Category C	-0.50390625	0.13183594	0.88793945	0.42041016	-0.080566406	-0.31542969	0	0	16/11/2017	16	11	2017	21:35:50	77750	0.7	21	35	50	0	0.059570313	3.4998047	-0.45776367	0.14306641	0.92822266	2.592041	0.062011719	0	0	0	0	0	0	0	0	0	1.0449219	0.044921875	0.09765625	-0.045898438	-0.011230469	-0.040283203	0	44330	0	0	0
967	968	968	Category C	-0.47998047	0.15576172	0.87597656	0.41772461	-0.0859375	-0.31835938	0	0	16/11/2017	16	11	2017	21:35:50	77750	0.8	21	35	50	0	0.059570313	3.4998047	-0.45483398	0.14233398	0.92822266	2.0471191	0.059326172	0	0	0	0	0	0	0	0	0	1.043457	0.043457031	0.090576172	-0.024902344	0.013183594	-0.052246094	0	44330	0	0	0
968	969	969	Category C	-0.49194336	0.10791016	0.92382813	0.41113281	-0.077392578	-0.32666016	0	0	16/11/2017	16	11	2017	21:35:50	77750	0.9	21	35	50	0	0.059570313	3.4998047	-0.45581055	0.14160156	0.92944336	1.0224609	0.049560547	0	0	0	0	0	0	0	0	0	1.0449219	0.044921875	0.075439453	-0.035888672	-0.033691406	-0.005615234	0	44330	0	0	0
969	970	970	Category C	-0.39599609	0.16796875	0.91186523	0.42700195	-0.069580078	-0.31103516	0	0	16/11/2017	16	11	2017	21:35:51	77751	0	21	35	51	0	0.059570313	3.4998047	-0.4543457	0.14111328	0.92993164	0.24316406	0.066650391	0	0	0	0	0	0	0	0	0	1.0446777	0.044677734	0.10327148	0.058349609	0.026611328	-0.018066406	0	44330	0	0	0
970	971	971	Category C	-0.58789063	0.15576172	0.92382813	0.42358398	-0.076171875	-0.31518555	0	0	16/11/2017	16	11	2017	21:35:51	77751	0.1	21	35	51	0	0.059570313	3.4998047	-0.45581055	0.14160156	0.92993164	0.33764648	0.1328125	0	0	0	0	0	0	0	0	0	1.045166	0.045166016	0.15234375	-0.13183594	0.013916016	-0.006103516	0	44330	0	0	0
971	972	972	Category C	-0.2878418	0.11987305	0.82788086	0.42504883	-0.072753906	-0.30493164	0	0	16/11/2017	16	11	2017	21:35:51	77751	0.2	21	35	51	0	0.059570313	3.4998047	-0.45532227	0.1418457	0.9309082	0.9699707	0.19799805	0	0	0	0	0	0	0	0	0	1.0461426	0.046142578	0.29296875	0.16748047	-0.021972656	-0.10302734	0	44330	0	0	0
972	973	973	Category C	-0.671875	0.15576172	0.97192383	0.43505859	-0.0859375	-0.29199219	0	0	16/11/2017	16	11	2017	21:35:51	77751	0.3	21	35	51	0	0.059570313	3.4998047	-0.45532227	0.14111328	0.93017578	1.487793	0.22070313	0	0	0	0	0	0	0	0	0	1.045166	0.045166016	0.27246094	-0.21630859	0.014404297	0.041503906	0	44330	0	0	0
973	974	974	Category C	-0.55175781	0.16796875	0.87597656	0.4050293	-0.082275391	-0.32983398	0	0	16/11/2017	16	11	2017	21:35:51	77751	0.4	21	35	51	0	0.059570313	3.4998047	-0.45458984	0.14160156	0.93066406	1.6704102	0.11450195	0	0	0	0	0	0	0	0	0	1.0454102	0.045410156	0.17797852	-0.096923828	0.026123047	-0.0546875	0	44330	0	0	0
974	975	975	Category C	-0.53979492	0.14379883	0.97192383	0.43774414	-0.091308594	-0.28491211	0	0	16/11/2017	16	11	2017	21:35:51	77751	0.5	21	35	51	0	0.060058594	3.4498535	-0.45483398	0.14160156	0.9309082	1.6052246	0.093994141	0	0	0	0	0	0	0	0	0	1.0458984	0.045898438	0.12744141	-0.084716797	0.001953125	0.040771484	0	44330	0	0	0
975	976	976	Category C	-0.53979492	0.14379883	0.95996094	0.39599609	-0.084472656	-0.33666992	0	0	16/11/2017	16	11	2017	21:35:51	77751	0.6	21	35	51	0	0.060058594	3.4498535	-0.45605469	0.14160156	0.9309082	1.7336426	0.088378906	0	0	0	0	0	0	0	0	0	1.0463867	0.046386719	0.11450195	-0.083496094	0.001953125	0.028808594	0	44330	0	0	0
976	977	977	Category C	-0.40795898	0.17993164	0.88793945	0.40893555	-0.093017578	-0.33081055	0	0	16/11/2017	16	11	2017	21:35:51	77751	0.7	21	35	51	0	0.060058594	3.4498535	-0.45507813	0.14135742	0.93115234	1.7399902	0.074707031	0	0	0	0	0	0	0	0	0	1.0461426	0.046142578	0.12890625	0.047119141	0.038330078	-0.043212891	0	44330	0	0	0
977	978	978	Category C	-0.50390625	0.14379883	0.94799805	0.40063477	-0.08203125	-0.33374023	0	0	16/11/2017	16	11	2017	21:35:51	77751	0.8	21	35	51	0	0.060058594	3.4498535	-0.45483398	0.1418457	0.9284668	1.5354004	0.052490234	0	0	0	0	0	0	0	0	0	1.0437012	0.043701172	0.070068359	-0.048828125	0.001708984	0.019287109	0	44330	0	0	0
978	979	979	Category C	-0.40795898	0.11987305	0.94799805	0.38818359	-0.088134766	-0.34912109	0	0	16/11/2017	16	11	2017	21:35:51	77751	0.9	21	35	51	0	0.060058594	3.4498535	-0.45800781	0.1418457	0.9309082	1.2556152	0.057373047	0	0	0	0	0	0	0	0	0	1.0473633	0.047363281	0.089111328	0.050048828	-0.021972656	0.016845703	0	44330	0	0	0
979	980	980	Category C	-0.44384766	0.15576172	0.94799805	0.40429688	-0.085205078	-0.32543945	0	0	16/11/2017	16	11	2017	21:35:52	77752	0	21	35	52	0	0.060058594	3.4498535	-0.45776367	0.14111328	0.93212891	1.1374512	0.025634766	0	0	0	0	0	0	0	0	0	1.0480957	0.048095703	0.044433594	0.013916016	0.014404297	0.015625	0	44330	0	0	0
980	981	981	Category C	-0.50390625	0.14379883	0.95996094	0.40771484	-0.079833984	-0.32739258	0	0	16/11/2017	16	11	2017	21:35:52	77752	0.1	21	35	52	0	0.060058594	3.4498535	-0.45947266	0.13964844	0.9296875	0.92895508	0.053466797	0	0	0	0	0	0	0	0	0	1.0466309	0.046630859	0.078125	-0.044189453	0.00390625	0.030029297	0	44330	0	0	0
981	982	982	Category C	-0.49194336	0.16796875	0.92382813	0.40771484	-0.081542969	-0.31835938	0	0	16/11/2017	16	11	2017	21:35:52	77752	0.2	21	35	52	0	0.060058594	3.4498535	-0.46044922	0.1394043	0.9309082	0.63085938	0.042724609	0	0	0	0	0	0	0	0	0	1.0478516	0.047851563	0.066650391	-0.03125	0.028320313	-0.007080078	0	44330	0	0	0
982	983	983	Category C	-0.45581055	0.13183594	0.89990234	0.43554688	-0.085449219	-0.29370117	0	0	16/11/2017	16	11	2017	21:35:52	77752	0.3	21	35	52	0	0.060058594	3.4498535	-0.45996094	0.1394043	0.93041992	0.44677734	0.031738281	0	0	0	0	0	0	0	0	0	1.0473633	0.047363281	0.042480469	0.004150391	-0.007568359	-0.030517578	0	44330	0	0	0
983	984	984	Category C	-0.56396484	0.14379883	0.92382813	0.41796875	-0.087402344	-0.31542969	0	0	16/11/2017	16	11	2017	21:35:52	77752	0.4	21	35	52	0	0.060058594	3.4498535	-0.46240234	0.13989258	0.93066406	0.42919922	0.1015625	0	0	0	0	0	0	0	0	0	1.048584	0.048583984	0.11206055	-0.10131836	0.003662109	-0.006835938	0	44330	0	0	0
984	985	985	Category C	-0.46777344	0.13183594	0.95996094	0.43017578	-0.080810547	-0.29980469	0	0	16/11/2017	16	11	2017	21:35:52	77752	0.5	21	35	52	0	0.060058594	3.4498535	-0.46044922	0.13842773	0.92895508	0.34667969	0.032226563	0	0	0	0	0	0	0	0	0	1.0461426	0.046142578	0.044677734	-0.007080078	-0.006591797	0.030761719	0	44330	0	0	0
985	986	986	Category C	-0.52783203	0.17993164	0.93579102	0.39331055	-0.084472656	-0.34399414	0	0	16/11/2017	16	11	2017	21:35:52	77752	0.6	21	35	52	0	0.060058594	3.4498535	-0.4621582	0.13916016	0.92871094	0.21582031	0.077392578	0	0	0	0	0	0	0	0	0	1.0466309	0.046630859	0.11303711	-0.065429688	0.040527344	0.006835938	0	44330	0	0	0
986	987	987	Category C	-0.35986328	0.095947266	0.95996094	0.4152832	-0.093017578	-0.32568359	0	0	16/11/2017	16	11	2017	21:35:52	77752	0.7	21	35	52	0	0.060058594	3.4498535	-0.46240234	0.13867188	0.92944336	0.50170898	0.11547852	0	0	0	0	0	0	0	0	0	1.0473633	0.047363281	0.17602539	0.10253906	-0.042724609	0.030273438	0	44330	0	0	0
987	988	988	Category C	-0.47998047	0.17993164	0.95996094	0.39160156	-0.083496094	-0.34204102	0	0	16/11/2017	16	11	2017	21:35:52	77752	0.8	21	35	52	0	0.060058594	3.4498535	-0.4621582	0.13842773	0.92749023	0.93286133	0.055175781	0	0	0	0	0	0	0	0	0	1.0454102	0.045410156	0.091308594	-0.017578125	0.041259766	0.032226563	0	44330	0	0	0
988	989	989	Category C	-0.29980469	0.15576172	0.94799805	0.38037109	-0.091064453	-0.34912109	0	0	16/11/2017	16	11	2017	21:35:52	77752	0.9	21	35	52	0	0.060058594	3.4498535	-0.46435547	0.13842773	0.92944336	1.3791504	0.16650391	0	0	0	0	0	0	0	0	0	1.0480957	0.048095703	0.20043945	0.16455078	0.017089844	0.018310547	0	44330	0	0	0
989	990	990	Category C	-0.39599609	0.15576172	1.0197754	0.38745117	-0.098144531	-0.35253906	0	0	16/11/2017	16	11	2017	21:35:53	77753	0	21	35	53	0	0.060058594	3.4498535	-0.46264648	0.13818359	0.92993164	1.8022461	0.11303711	0	0	0	0	0	0	0	0	0	1.0478516	0.047851563	0.17382813	0.066650391	0.017333984	0.089599609	0	44330	0	0	0
990	991	991	Category C	-0.29980469	0.11987305	0.95996094	0.36352539	-0.09765625	-0.36767578	0	0	16/11/2017	16	11	2017	21:35:53	77753	0.1	21	35	53	0	0.060058594	3.4498535	-0.46191406	0.13769531	0.92895508	2.5527344	0.16601563	0	0	0	0	0	0	0	0	0	1.0466309	0.046630859	0.2109375	0.16210938	-0.017822266	0.030761719	0	44330	0	0	0
991	992	992	Category C	-0.39599609	0.17993164	0.94799805	0.36157227	-0.099121094	-0.36865234	0	0	16/11/2017	16	11	2017	21:35:53	77753	0.2	21	35	53	0	0.060058594	3.4498535	-0.46166992	0.13696289	0.9296875	3.385498	0.080566406	0	0	0	0	0	0	0	0	0	1.0471191	0.047119141	0.12695313	0.065673828	0.04296875	0.018066406	0	44330	0	0	0
992	993	993	Category C	-0.27587891	0.13183594	0.93579102	0.34594727	-0.11035156	-0.37890625	0	0	16/11/2017	16	11	2017	21:35:53	77753	0.3	21	35	53	0	0.060058594	3.4498535	-0.46020508	0.13720703	0.92944336	3.9047852	0.18457031	0	0	0	0	0	0	0	0	0	1.0461426	0.046142578	0.19628906	0.18432617	-0.005371094	0.006103516	0	44330	0	0	0
993	994	994	Category C	-0.3359375	0.15576172	1.0078125	0.35522461	-0.11767578	-0.36889648	0	0	16/11/2017	16	11	2017	21:35:53	77753	0.4	21	35	53	0	0.060058594	3.4498535	-0.45947266	0.13793945	0.92919922	4.388916	0.1472168	0	0	0	0	0	0	0	0	0	1.0456543	0.045654297	0.21972656	0.12353516	0.017578125	0.078369141	0	44330	0	0	0
994	995	995	Category C	-0.27587891	0.15576172	0.99584961	0.33325195	-0.11938477	-0.38452148	0	0	16/11/2017	16	11	2017	21:35:53	77753	0.5	21	35	53	0	0.060058594	3.4498535	-0.45458984	0.13720703	0.92724609	5.0270996	0.19213867	0	0	0	0	0	0	0	0	0	1.041748	0.041748047	0.265625	0.17871094	0.018310547	0.068359375	0	44330	0	0	0
995	996	996	Category C	-0.32397461	0.16796875	0.98388672	0.33422852	-0.12280273	-0.38452148	0	0	16/11/2017	16	11	2017	21:35:53	77753	0.6	21	35	53	0	0.060058594	3.4498535	-0.45507813	0.13720703	0.93212891	5.4645996	0.14428711	0	0	0	0	0	0	0	0	0	1.0461426	0.046142578	0.21337891	0.13110352	0.030517578	0.051513672	0	44330	0	0	0
996	997	997	Category C	-0.26391602	0.17993164	1.0197754	0.32543945	-0.12475586	-0.390625	0	0	16/11/2017	16	11	2017	21:35:53	77753	0.7	21	35	53	0	0.060058594	3.4498535	-0.45507813	0.13720703	0.93237305	5.4406738	0.21435547	0	0	0	0	0	0	0	0	0	1.0466309	0.046630859	0.32104492	0.19116211	0.042480469	0.087158203	0	44330	0	0	0
997	998	998	Category C	-0.35986328	0.16796875	0.95996094	0.34033203	-0.12304688	-0.38549805	0	0	16/11/2017	16	11	2017	21:35:53	77753	0.8	21	35	53	0	0.060058594	3.4498535	-0.45385742	0.13745117	0.93334961	5.1384277	0.10229492	0	0	0	0	0	0	0	0	0	1.046875	0.046875	0.15087891	0.093994141	0.030273438	0.026611328	0	44330	0	0	0
998	999	999	Category C	-0.25195313	0.16796875	0.93579102	0.38476563	-0.12597656	-0.3425293	0	0	16/11/2017	16	11	2017	21:35:53	77753	0.9	21	35	53	0	0.060058594	3.4498535	-0.4519043	0.13696289	0.93408203	4.2070313	0.20239258	0	0	0	0	0	0	0	0	0	1.0466309	0.046630859	0.23242188	0.19995117	0.030761719	0.001464844	0	44330	0	0	0
999	1000	1000	Category C	-0.45581055	0.14379883	0.94799805	0.37866211	-0.1184082	-0.34521484	0	0	16/11/2017	16	11	2017	21:35:54	77754	0	21	35	54	0	0.060058594	3.4498535	-0.45092773	0.13769531	0.93505859	3.0859375	0.014892578	0	0	0	0	0	0	0	0	0	1.0473633	0.047363281	0.0234375	-0.004638672	0.005859375	0.012695313	0	44330	0	0	0
1000	1001	1001	Category C	-0.59985352	0.071777344	0.99584961	0.37890625	-0.12060547	-0.35058594	0	0	16/11/2017	16	11	2017	21:35:54	77754	0.1	21	35	54	0	0.060058594	3.4498535	-0.44897461	0.13891602	0.93481445	1.8920898	0.17578125	0	0	0	0	0	0	0	0	0	1.0463867	0.046386719	0.27880859	-0.15063477	-0.067138672	0.060791016	0	44330	0	0	0
1001	1002	1002	Category C	-0.2277832	0.13183594	0.91186523	0.3984375	-0.11425781	-0.33300781	0	0	16/11/2017	16	11	2017	21:35:54	77754	0.2	21	35	54	0	0.060058594	3.4498535	-0.44897461	0.13964844	0.93554688	0.49609375	0.22265625	0	0	0	0	0	0	0	0	0	1.0471191	0.047119141	0.25292969	0.22119141	-0.0078125	-0.023681641	0	44330	0	0	0
1002	1003	1003	Category C	-0.671875	0.20385742	1.0559082	0.42529297	-0.11572266	-0.30615234	0	0	16/11/2017	16	11	2017	21:35:54	77754	0.3	21	35	54	0	0.060058594	3.4498535	-0.44946289	0.13891602	0.9362793	0.99731445	0.26049805	0	0	0	0	0	0	0	0	0	1.0478516	0.047851563	0.40649414	-0.22216797	0.064697266	0.11938477	0	44330	0	0	0
1003	1004	1004	Category C	-0.40795898	0.095947266	0.93579102	0.35498047	-0.10839844	-0.36889648	0	0	16/11/2017	16	11	2017	21:35:54	77754	0.4	21	35	54	0	0.060058594	3.4498535	-0.44799805	0.1394043	0.93505859	2.5078125	0.059326172	0	0	0	0	0	0	0	0	0	1.0463867	0.046386719	0.084228516	0.040039063	-0.043457031	0.000488281	0	44330	0	0	0
1004	1005	1005	Category C	-0.32397461	0.071777344	0.97192383	0.40356445	-0.10864258	-0.33203125	0	0	16/11/2017	16	11	2017	21:35:54	77754	0.5	21	35	54	0	0.060058594	3.4498535	-0.44702148	0.14038086	0.93530273	3.6535645	0.14575195	0	0	0	0	0	0	0	0	0	1.0461426	0.046142578	0.22827148	0.12304688	-0.068603516	0.036376953	0	44330	0	0	0
1005	1006	1006	Category C	-0.46777344	0.083984375	0.95996094	0.36328125	-0.093261719	-0.37182617	0	0	16/11/2017	16	11	2017	21:35:54	77754	0.6	21	35	54	0	0.060058594	3.4498535	-0.44580078	0.13989258	0.93652344	4.4594727	0.064453125	0	0	0	0	0	0	0	0	0	1.0466309	0.046630859	0.10107422	-0.021728516	-0.055908203	0.023193359	0	44330	0	0	0
1006	1007	1007	Category C	-0.2878418	0.071777344	0.94799805	0.36083984	-0.090820313	-0.37084961	0	0	16/11/2017	16	11	2017	21:35:54	77754	0.7	21	35	54	0	0.060058594	3.4498535	-0.4453125	0.14086914	0.9375	5.1237793	0.17211914	0	0	0	0	0	0	0	0	0	1.0476074	0.047607422	0.23681641	0.1574707	-0.069091797	0.010253906	0	44330	0	0	0
1007	1008	1008	Category C	-0.40795898	0.11987305	0.89990234	0.36376953	-0.090332031	-0.36547852	0	0	16/11/2017	16	11	2017	21:35:54	77754	0.8	21	35	54	0	0.060058594	3.4498535	-0.44458008	0.14111328	0.93823242	5.449707	0.057128906	0	0	0	0	0	0	0	0	0	1.0478516	0.047851563	0.096435547	0.036621094	-0.021240234	-0.038330078	0	44330	0	0	0
1008	1009	1009	Category C	-0.38378906	0.15576172	0.98388672	0.38378906	-0.088134766	-0.35424805	0	0	16/11/2017	16	11	2017	21:35:54	77754	0.9	21	35	54	0	0.060058594	3.4498535	-0.44384766	0.14135742	0.9387207	4.6887207	0.076416016	0	0	0	0	0	0	0	0	0	1.0478516	0.047851563	0.11938477	0.060058594	0.014160156	0.044921875	0	44330	0	0	0
1009	1010	1010	Category C	-0.53979492	0.10791016	0.97192383	0.38232422	-0.092041016	-0.35107422	0	0	16/11/2017	16	11	2017	21:35:55	77755	0	21	35	55	0	0.060058594	3.4498535	-0.44335938	0.14208984	0.93847656	3.7087402	0.10742188	0	0	0	0	0	0	0	0	0	1.0476074	0.047607422	0.16381836	-0.096191406	-0.034179688	0.033203125	0	44330	0	0	0
1010	1011	1011	Category C	-0.2878418	0.19189453	0.92382813	0.40844727	-0.1003418	-0.32055664	0	0	16/11/2017	16	11	2017	21:35:55	77755	0.1	21	35	55	0	0.060058594	3.4498535	-0.44335938	0.1418457	0.93896484	2.9213867	0.1640625	0	0	0	0	0	0	0	0	0	1.0480957	0.048095703	0.22070313	0.15551758	0.049804688	-0.015136719	0	44330	0	0	0
1011	1012	1012	Category C	-0.51586914	0.11987305	0.95996094	0.41967773	-0.10717773	-0.30444336	0	0	16/11/2017	16	11	2017	21:35:55	77755	0.2	21	35	55	0	0.060058594	3.4498535	-0.44116211	0.14208984	0.9387207	2.072998	0.080566406	0	0	0	0	0	0	0	0	0	1.0471191	0.047119141	0.11791992	-0.074462891	-0.022216797	0.020996094	0	44330	0	0	0
1012	1013	1013	Category C	-0.31176758	0.16796875	0.89990234	0.41186523	-0.094726563	-0.32568359	0	0	16/11/2017	16	11	2017	21:35:55	77755	0.3	21	35	55	0	0.060058594	3.3950684	-0.44335938	0.14257813	0.94067383	1.3010254	0.14013672	0	0	0	0	0	0	0	0	0	1.0495605	0.049560547	0.19775391	0.1315918	0.025146484	-0.040771484	0	44330	0	0	0
1013	1014	1014	Category C	-0.58789063	0.14379883	1.0319824	0.41625977	-0.11450195	-0.31665039	0	0	16/11/2017	16	11	2017	21:35:55	77755	0.4	21	35	55	0	0.060058594	3.3950684	-0.44018555	0.14233398	0.93969727	0.42871094	0.17382813	0	0	0	0	0	0	0	0	0	1.0473633	0.047363281	0.2409668	-0.14746094	0.001220703	0.092041016	0	44330	0	0	0
1014	1015	1015	Category C	-0.41992188	0.11987305	0.91186523	0.39624023	-0.10766602	-0.33618164	0	0	16/11/2017	16	11	2017	21:35:55	77755	0.5	21	35	55	0	0.060058594	3.3950684	-0.44018555	0.14257813	0.94091797	0.021240234	0.041992188	0	0	0	0	0	0	0	0	0	1.048584	0.048583984	0.072265625	0.020263672	-0.022705078	-0.029052734	0	44330	0	0	0
1015	1016	1016	Category C	-0.53979492	0.15576172	0.94799805	0.40698242	-0.10864258	-0.33007813	0	0	16/11/2017	16	11	2017	21:35:55	77755	0.6	21	35	55	0	0.060058594	3.3950684	-0.4375	0.14208984	0.93896484	0.15893555	0.10327148	0	0	0	0	0	0	0	0	0	1.0458984	0.045898438	0.12426758	-0.10205078	0.013427734	0.008789063	0	44330	0	0	0
1016	1017	1017	Category C	-0.32397461	0.16796875	0.82788086	0.41503906	-0.10327148	-0.32470703	0	0	16/11/2017	16	11	2017	21:35:55	77755	0.7	21	35	55	0	0.060058594	3.3950684	-0.43701172	0.14257813	0.93945313	0.31933594	0.16088867	0	0	0	0	0	0	0	0	0	1.0458984	0.045898438	0.25	0.11303711	0.025146484	-0.11157227	0	44330	0	0	0
1017	1018	1018	Category C	-0.79199219	0.16796875	0.98388672	0.45507813	-0.10229492	-0.26855469	0	0	16/11/2017	16	11	2017	21:35:55	77755	0.8	21	35	55	0	0.060058594	3.3950684	-0.4362793	0.14257813	0.93896484	0.002197266	0.35913086	0	0	0	0	0	0	0	0	0	1.045166	0.045166016	0.42553711	-0.35546875	0.025146484	0.044677734	0	44330	0	0	0
1018	1019	1019	Category C	-0.40795898	0.11987305	0.89990234	0.38623047	-0.10595703	-0.34936523	0	0	16/11/2017	16	11	2017	21:35:55	77755	0.9	21	35	55	0	0.060058594	3.3950684	-0.43530273	0.14306641	0.93823242	0.61230469	0.052490234	0	0	0	0	0	0	0	0	0	1.0441895	0.044189453	0.088867188	0.02734375	-0.023193359	-0.038330078	0	44330	0	0	0
1019	1020	1020	Category C	-0.6237793	0.023925781	0.89990234	0.44604492	-0.096435547	-0.28271484	0	0	16/11/2017	16	11	2017	21:35:56	77756	0	21	35	56	0	0.060058594	3.3950684	-0.43481445	0.14379883	0.93896484	1.2927246	0.22705078	0	0	0	0	0	0	0	0	0	1.0449219	0.044921875	0.34790039	-0.1887207	-0.11987305	-0.0390625	0	44330	0	0	0
1020	1021	1021	Category C	-0.47998047	0.15576172	0.94799805	0.42016602	-0.077636719	-0.31616211	0	0	16/11/2017	16	11	2017	21:35:56	77756	0.1	21	35	56	0	0.060058594	3.3950684	-0.43481445	0.14404297	0.9387207	2.1569824	0.047363281	0	0	0	0	0	0	0	0	0	1.0444336	0.044433594	0.065917969	-0.044921875	0.011474609	0.009033203	0	44330	0	0	0
1021	1022	1022	Category C	-0.53979492	0.095947266	0.93579102	0.42407227	-0.083251953	-0.31005859	0	0	16/11/2017	16	11	2017	21:35:56	77756	0.2	21	35	56	0	0.060058594	3.3950684	-0.43237305	0.14453125	0.9375	2.7802734	0.11767578	0	0	0	0	0	0	0	0	0	1.0424805	0.042480469	0.15771484	-0.10717773	-0.048583984	-0.001708984	0	44330	0	0	0
1022	1023	1023	Category C	-0.56396484	0.13183594	0.94799805	0.41186523	-0.079101563	-0.31640625	0	0	16/11/2017	16	11	2017	21:35:56	77756	0.3	21	35	56	0	0.060058594	3.3950684	-0.43286133	0.14477539	0.93847656	3.0285645	0.13183594	0	0	0	0	0	0	0	0	0	1.0437012	0.043701172	0.15332031	-0.13085938	-0.012939453	0.009277344	0	44330	0	0	0
1023	1024	1024	Category C	-0.40795898	0.11987305	0.86376953	0.43261719	-0.078613281	-0.30200195	0	0	16/11/2017	16	11	2017	21:35:56	77756	0.4	21	35	56	0	0.060058594	3.3950684	-0.43139648	0.14550781	0.93896484	3.1638184	0.083007813	0	0	0	0	0	0	0	0	0	1.0437012	0.043701172	0.12451172	0.0234375	-0.025634766	-0.075195313	0	44330	0	0	0
1024	1025	1025	Category C	-0.51586914	0.11987305	0.91186523	0.45336914	-0.079345703	-0.26831055	0	0	16/11/2017	16	11	2017	21:35:56	77756	0.5	21	35	56	0	0.060058594	3.3950684	-0.4309082	0.14575195	0.93945313	3.3039551	0.092773438	0	0	0	0	0	0	0	0	0	1.0439453	0.043945313	0.13842773	-0.084716797	-0.025878906	-0.027587891	0	44330	0	0	0
1025	1026	1026	Category C	-0.49194336	0.095947266	0.89990234	0.41845703	-0.078369141	-0.31713867	0	0	16/11/2017	16	11	2017	21:35:56	77756	0.6	21	35	56	0	0.060058594	3.3950684	-0.42993164	0.14599609	0.93896484	3.348877	0.088867188	0	0	0	0	0	0	0	0	0	1.0429688	0.04296875	0.15136719	-0.062011719	-0.050048828	-0.0390625	0	44330	0	0	0
1026	1027	1027	Category C	-0.50390625	0.10791016	0.87597656	0.43725586	-0.076171875	-0.29467773	0	0	16/11/2017	16	11	2017	21:35:56	77756	0.7	21	35	56	0	0.060058594	3.3950684	-0.4284668	0.14599609	0.93847656	3.0888672	0.10498047	0	0	0	0	0	0	0	0	0	1.0419922	0.041992188	0.17602539	-0.075195313	-0.038085938	-0.0625	0	44330	0	0	0
1027	1028	1028	Category C	-0.64794922	0.13183594	0.93579102	0.44580078	-0.072265625	-0.28759766	0	0	16/11/2017	16	11	2017	21:35:56	77756	0.8	21	35	56	0	0.060058594	3.3950684	-0.42993164	0.14672852	0.93823242	2.5151367	0.21826172	0	0	0	0	0	0	0	0	0	1.0424805	0.042480469	0.23510742	-0.21777344	-0.014892578	-0.002441406	0	44330	0	0	0
1028	1029	1029	Category C	-0.41992188	0.14379883	0.85180664	0.43457031	-0.076904297	-0.29785156	0	0	16/11/2017	16	11	2017	21:35:56	77756	0.9	21	35	56	0	0.060058594	3.3950684	-0.42919922	0.14648438	0.9387207	2.0871582	0.087402344	0	0	0	0	0	0	0	0	0	1.0424805	0.042480469	0.099121094	0.009277344	-0.002685547	-0.086914063	0	44330	0	0	0
1029	1030	1030	Category C	-0.39599609	0.11987305	0.89990234	0.4309082	-0.073730469	-0.30200195	0	0	16/11/2017	16	11	2017	21:35:57	77757	0	21	35	57	0	0.060058594	3.3950684	-0.42993164	0.14672852	0.93896484	1.5214844	0.058349609	0	0	0	0	0	0	0	0	0	1.0429688	0.04296875	0.099853516	0.033935547	-0.026855469	-0.0390625	0	44330	0	0	0
1030	1031	1031	Category C	-0.52783203	0.11987305	0.95996094	0.42114258	-0.081787109	-0.31616211	0	0	16/11/2017	16	11	2017	21:35:57	77757	0.1	21	35	57	0	0.060058594	3.3950684	-0.43041992	0.14624023	0.9375	0.48754883	0.10327148	0	0	0	0	0	0	0	0	0	1.0419922	0.041992188	0.14599609	-0.097167969	-0.026367188	0.022216797	0	44330	0	0	0
1031	1032	1032	Category C	-0.38378906	0.16796875	0.88793945	0.39892578	-0.086181641	-0.33984375	0	0	16/11/2017	16	11	2017	21:35:57	77757	0.2	21	35	57	0	0.060058594	3.3950684	-0.43286133	0.14697266	0.93701172	0.2878418	0.072753906	0	0	0	0	0	0	0	0	0	1.0427246	0.042724609	0.11938477	0.049072266	0.020751953	-0.049072266	0	44330	0	0	0
1032	1033	1033	Category C	-0.41992188	0.19189453	0.97192383	0.4074707	-0.078857422	-0.32739258	0	0	16/11/2017	16	11	2017	21:35:57	77757	0.3	21	35	57	0	0.060058594	3.3950684	-0.43212891	0.14672852	0.9375	0.88061523	0.057861328	0	0	0	0	0	0	0	0	0	1.0427246	0.042724609	0.091796875	0.012207031	0.044921875	0.034179688	0	44330	0	0	0
1033	1034	1034	Category C	-0.38378906	0.11987305	0.92382813	0.40283203	-0.076171875	-0.33764648	0	0	16/11/2017	16	11	2017	21:35:57	77757	0.4	21	35	57	0	0.060058594	3.3950684	-0.43481445	0.14746094	0.9375	1.3300781	0.059570313	0	0	0	0	0	0	0	0	0	1.0439453	0.043945313	0.092529297	0.051025391	-0.027587891	-0.013671875	0	44330	0	0	0
1034	1035	1035	Category C	-0.41992188	0.17993164	0.95996094	0.39770508	-0.079345703	-0.33984375	0	0	16/11/2017	16	11	2017	21:35:57	77757	0.5	21	35	57	0	0.060058594	3.3950684	-0.43481445	0.14770508	0.93652344	1.9472656	0.042236328	0	0	0	0	0	0	0	0	0	1.0429688	0.04296875	0.0703125	0.014892578	0.031982422	0.023193359	0	44330	0	0	0
1035	1036	1036	Category C	-0.49194336	0.17993164	0.93579102	0.390625	-0.075439453	-0.34472656	0	0	16/11/2017	16	11	2017	21:35:57	77757	0.6	21	35	57	0	0.060058594	3.3950684	-0.4375	0.14770508	0.93603516	2.2543945	0.062988281	0	0	0	0	0	0	0	0	0	1.0437012	0.043701172	0.086669922	-0.054199219	0.031982422	-0.000244141	0	44330	0	0	0
1036	1037	1037	Category C	-0.38378906	0.19189453	0.91186523	0.39575195	-0.093261719	-0.34204102	0	0	16/11/2017	16	11	2017	21:35:57	77757	0.7	21	35	57	0	0.060058594	3.3950684	-0.43701172	0.14794922	0.93530273	2.1455078	0.072753906	0	0	0	0	0	0	0	0	0	1.0429688	0.04296875	0.12060547	0.053222656	0.043701172	-0.0234375	0	44330	0	0	0
1037	1038	1038	Category C	-0.46777344	0.095947266	0.91186523	0.41381836	-0.099853516	-0.31542969	0	0	16/11/2017	16	11	2017	21:35:57	77757	0.8	21	35	57	0	0.060058594	3.3950684	-0.43994141	0.14770508	0.93481445	2.2683105	0.062988281	0	0	0	0	0	0	0	0	0	1.0437012	0.043701172	0.10253906	-0.027587891	-0.051757813	-0.022949219	0	44330	0	0	0
1038	1039	1039	Category C	-0.40795898	0.21582031	0.97192383	0.41479492	-0.081542969	-0.31933594	0	0	16/11/2017	16	11	2017	21:35:57	77757	0.9	21	35	57	0	0.060058594	3.3950684	-0.43994141	0.14819336	0.93481445	2.1623535	0.083251953	0	0	0	0	0	0	0	0	0	1.0437012	0.043701172	0.13647461	0.031982422	0.067382813	0.036865234	0	44330	0	0	0
1039	1040	1040	Category C	-0.45581055	0.16796875	0.92382813	0.39770508	-0.079345703	-0.33789063	0	0	16/11/2017	16	11	2017	21:35:58	77758	0	21	35	58	0	0.060058594	3.3950684	-0.44165039	0.1484375	0.93481445	1.5126953	0.026367188	0	0	0	0	0	0	0	0	0	1.0446777	0.044677734	0.044433594	-0.013916016	0.019287109	-0.010986328	0	44330	0	0	0
1040	1041	1041	Category C	-0.45581055	0.11987305	0.89990234	0.39916992	-0.074462891	-0.33569336	0	0	16/11/2017	16	11	2017	21:35:58	77758	0.1	21	35	58	0	0.060058594	3.3950684	-0.44018555	0.14892578	0.93505859	0.58325195	0.048095703	0	0	0	0	0	0	0	0	0	1.0441895	0.044189453	0.079833984	-0.015380859	-0.029052734	-0.03515625	0	44330	0	0	0
1041	1042	1042	Category C	-0.44384766	0.10791016	0.91186523	0.40844727	-0.083251953	-0.33081055	0	0	16/11/2017	16	11	2017	21:35:58	77758	0.2	21	35	58	0	0.060058594	3.3950684	-0.43798828	0.15014648	0.93481445	0.17504883	0.048583984	0	0	0	0	0	0	0	0	0	1.043457	0.043457031	0.071044922	-0.005615234	-0.042236328	-0.022949219	0	44330	0	0	0
1042	1043	1043	Category C	-0.40795898	0.14379883	0.92382813	0.40966797	-0.063964844	-0.32543945	0	0	16/11/2017	16	11	2017	21:35:58	77758	0.3	21	35	58	0	0.060058594	3.3950684	-0.43969727	0.15087891	0.93505859	0.36572266	0.034423828	0	0	0	0	0	0	0	0	0	1.0444336	0.044433594	0.050537109	0.031738281	-0.007080078	-0.011230469	0	44330	0	0	0
1043	1044	1044	Category C	-0.39599609	0.19189453	0.93579102	0.40527344	-0.046386719	-0.33032227	0	0	16/11/2017	16	11	2017	21:35:58	77758	0.4	21	35	58	0	0.060058594	3.3950684	-0.43701172	0.15063477	0.93359375	1.2229004	0.058105469	0	0	0	0	0	0	0	0	0	1.0419922	0.041992188	0.084228516	0.041015625	0.041015625	0.001953125	0	44330	0	0	0
1044	1045	1045	Category C	-0.43188477	0.071777344	0.97192383	0.40893555	-0.072509766	-0.33251953	0	0	16/11/2017	16	11	2017	21:35:58	77758	0.5	21	35	58	0	0.060058594	3.3950684	-0.43701172	0.15185547	0.93408203	1.7119141	0.088623047	0	0	0	0	0	0	0	0	0	1.0422363	0.042236328	0.12329102	0.005126953	-0.080078125	0.037597656	0	44330	0	0	0
1045	1046	1046	Category C	-0.45581055	0.17993164	0.97192383	0.40771484	-0.061523438	-0.33129883	0	0	16/11/2017	16	11	2017	21:35:58	77758	0.6	21	35	58	0	0.060058594	3.3950684	-0.4375	0.15332031	0.93383789	1.6555176	0.049560547	0	0	0	0	0	0	0	0	0	1.0427246	0.042724609	0.082275391	-0.018066406	0.026367188	0.037841797	0	44330	0	0	0
1046	1047	1047	Category C	-0.45581055	0.16796875	0.93579102	0.40454102	-0.069824219	-0.34082031	0	0	16/11/2017	16	11	2017	21:35:58	77758	0.7	21	35	58	0	0.060058594	3.3950684	-0.43701172	0.15454102	0.93310547	1.3439941	0.022949219	0	0	0	0	0	0	0	0	0	1.0419922	0.041992188	0.034179688	-0.018554688	0.013183594	0.002441406	0	44330	0	0	0
1047	1048	1048	Category C	-0.40795898	0.16796875	0.91186523	0.41357422	-0.070068359	-0.33056641	0	0	16/11/2017	16	11	2017	21:35:58	77758	0.8	21	35	58	0	0.060058594	3.3950684	-0.43823242	0.15551758	0.93286133	1.4243164	0.038818359	0	0	0	0	0	0	0	0	0	1.0424805	0.042480469	0.063720703	0.030273438	0.012207031	-0.020996094	0	44330	0	0	0
1048	1049	1049	Category C	-0.45581055	0.16796875	0.91186523	0.40380859	-0.073974609	-0.33349609	0	0	16/11/2017	16	11	2017	21:35:58	77758	0.9	21	35	58	0	0.060058594	3.3950684	-0.43847656	0.15625	0.93408203	0.99804688	0.030517578	0	0	0	0	0	0	0	0	0	1.0437012	0.043701172	0.051269531	-0.017089844	0.011474609	-0.022216797	0	44330	0	0	0
1049	1050	1050	Category C	-0.40795898	0.15576172	0.94799805	0.40112305	-0.074707031	-0.33447266	0	0	16/11/2017	16	11	2017	21:35:59	77759	0	21	35	59	0	0.060058594	3.3950684	-0.43847656	0.15649414	0.93408203	0.1730957	0.033447266	0	0	0	0	0	0	0	0	0	1.0437012	0.043701172	0.045166016	0.030517578	-0.000732422	0.013916016	0	44330	0	0	0
1050	1051	1051	Category C	-0.40795898	0.16796875	0.91186523	0.39575195	-0.080322266	-0.33984375	0	0	16/11/2017	16	11	2017	21:35:59	77759	0.1	21	35	59	0	0.059326172	3.4595215	-0.43652344	0.1574707	0.93359375	0.41259766	0.037353516	0	0	0	0	0	0	0	0	0	1.0424805	0.042480469	0.060546875	0.028564453	0.010253906	-0.021728516	0	44330	0	0	0
1051	1052	1052	Category C	-0.46777344	0.15576172	0.97192383	0.38354492	-0.083007813	-0.3449707	0	0	16/11/2017	16	11	2017	21:35:59	77759	0.2	21	35	59	0	0.059326172	3.4595215	-0.43823242	0.15771484	0.93383789	0.66918945	0.048095703	0	0	0	0	0	0	0	0	0	1.043457	0.043457031	0.069335938	-0.029296875	-0.001953125	0.037841797	0	44330	0	0	0
1052	1053	1053	Category C	-0.40795898	0.14379883	0.89990234	0.3972168	-0.086669922	-0.33374023	0	0	16/11/2017	16	11	2017	21:35:59	77759	0.3	21	35	59	0	0.059326172	3.4595215	-0.43823242	0.15869141	0.93408203	1.0998535	0.048095703	0	0	0	0	0	0	0	0	0	1.0439453	0.043945313	0.079589844	0.030273438	-0.014892578	-0.034179688	0	44330	0	0	0
1053	1054	1054	Category C	-0.55175781	0.17993164	0.97192383	0.42749023	-0.080078125	-0.30200195	0	0	16/11/2017	16	11	2017	21:35:59	77759	0.4	21	35	59	0	0.059326172	3.4595215	-0.43823242	0.15893555	0.93432617	1.767334	0.12109375	0	0	0	0	0	0	0	0	0	1.0441895	0.044189453	0.17163086	-0.11328125	0.020751953	0.037353516	0	44330	0	0	0
1054	1055	1055	Category C	-0.3359375	0.10791016	0.82788086	0.40991211	-0.094726563	-0.32983398	0	0	16/11/2017	16	11	2017	21:35:59	77759	0.5	21	35	59	0	0.059326172	3.4595215	-0.43603516	0.15942383	0.93359375	2.0720215	0.15454102	0	0	0	0	0	0	0	0	0	1.0427246	0.042724609	0.25756836	0.10009766	-0.051513672	-0.10571289	0	44330	0	0	0
1055	1056	1056	Category C	-0.49194336	0.17993164	0.98388672	0.43969727	-0.098144531	-0.29492188	0	0	16/11/2017	16	11	2017	21:35:59	77759	0.6	21	35	59	0	0.059326172	3.4595215	-0.43676758	0.16015625	0.93432617	2.2290039	0.076171875	0	0	0	0	0	0	0	0	0	1.0439453	0.043945313	0.1237793	-0.054931641	0.01953125	0.049316406	0	44330	0	0	0
1056	1057	1057	Category C	-0.34790039	0.17993164	0.85180664	0.39990234	-0.10571289	-0.3371582	0	0	16/11/2017	16	11	2017	21:35:59	77759	0.7	21	35	59	0	0.059326172	3.4595215	-0.43383789	0.16113281	0.93310547	2.3251953	0.11987305	0	0	0	0	0	0	0	0	0	1.041748	0.041748047	0.1862793	0.0859375	0.018554688	-0.081298828	0	44330	0	0	0
1057	1058	1058	Category C	-0.41992188	0.17993164	0.88793945	0.42456055	-0.095947266	-0.3112793	0	0	16/11/2017	16	11	2017	21:35:59	77759	0.8	21	35	59	0	0.059326172	3.4595215	-0.43505859	0.16162109	0.93432617	2.557373	0.052246094	0	0	0	0	0	0	0	0	0	1.043457	0.043457031	0.079833984	0.015136719	0.018066406	-0.046386719	0	44330	0	0	0
1058	1059	1059	Category C	-0.38378906	0.17993164	1.0197754	0.37866211	-0.093505859	-0.35620117	0	0	16/11/2017	16	11	2017	21:35:59	77759	0.9	21	35	59	0	0.059326172	3.4595215	-0.42895508	0.16210938	0.93408203	2.6269531	0.098388672	0	0	0	0	0	0	0	0	0	1.0405273	0.040527344	0.1484375	0.045166016	0.017578125	0.085449219	0	44330	0	0	0
1059	1060	1060	Category C	-0.43188477	0.17993164	0.91186523	0.40576172	-0.094482422	-0.32983398	0	0	16/11/2017	16	11	2017	21:36:00	77760	0	21	36	0	0	0.059326172	3.4595215	-0.42993164	0.16381836	0.93457031	2.5500488	0.027832031	0	0	0	0	0	0	0	0	0	1.041748	0.041748047	0.040527344	-0.001708984	0.015869141	-0.022705078	0	44330	0	0	0
1060	1061	1061	Category C	-0.31176758	0.17993164	0.86376953	0.40014648	-0.096191406	-0.3347168	0	0	16/11/2017	16	11	2017	21:36:00	77760	0.1	21	36	0	0	0.059326172	3.4595215	-0.42675781	0.16601563	0.93505859	2.4841309	0.13598633	0	0	0	0	0	0	0	0	0	1.0412598	0.041259766	0.19995117	0.11499023	0.013671875	-0.071289063	0	44330	0	0	0
1061	1062	1062	Category C	-0.53979492	0.19189453	1.0078125	0.40917969	-0.097900391	-0.32763672	0	0	16/11/2017	16	11	2017	21:36:00	77760	0.2	21	36	0	0	0.059326172	3.4595215	-0.42553711	0.16674805	0.93432617	2.2414551	0.13793945	0	0	0	0	0	0	0	0	0	1.0402832	0.040283203	0.21240234	-0.11401367	0.024902344	0.073242188	0	44330	0	0	0
1062	1063	1063	Category C	-0.3359375	0.17993164	0.94799805	0.3815918	-0.1015625	-0.35253906	0	0	16/11/2017	16	11	2017	21:36:00	77760	0.3	21	36	0	0	0.059326172	3.4595215	-0.42285156	0.16796875	0.93383789	1.9985352	0.088623047	0	0	0	0	0	0	0	0	0	1.0388184	0.038818359	0.11254883	0.086914063	0.01171875	0.013916016	0	44330	0	0	0
1063	1064	1064	Category C	-0.52783203	0.16796875	0.95996094	0.42211914	-0.10522461	-0.30834961	0	0	16/11/2017	16	11	2017	21:36:00	77760	0.4	21	36	0	0	0.059326172	3.4595215	-0.42285156	0.16894531	0.93359375	1.7619629	0.1081543	0	0	0	0	0	0	0	0	0	1.0388184	0.038818359	0.13208008	-0.10473633	-0.000976563	0.026123047	0	44330	0	0	0
1064	1065	1065	Category C	-0.37182617	0.15576172	0.92382813	0.39746094	-0.096679688	-0.34399414	0	0	16/11/2017	16	11	2017	21:36:00	77760	0.5	21	36	0	0	0.059326172	3.4595215	-0.42260742	0.17016602	0.93359375	1.2175293	0.053710938	0	0	0	0	0	0	0	0	0	1.0388184	0.038818359	0.075195313	0.05078125	-0.014404297	-0.009765625	0	44330	0	0	0
1065	1066	1066	Category C	-0.41992188	0.17993164	0.88793945	0.4074707	-0.095947266	-0.3215332	0	0	16/11/2017	16	11	2017	21:36:00	77760	0.6	21	36	0	0	0.059326172	3.4595215	-0.42333984	0.17138672	0.93310547	0.59619141	0.046142578	0	0	0	0	0	0	0	0	0	1.0390625	0.0390625	0.057128906	0.003417969	0.008300781	-0.045166016	0	44330	0	0	0
1066	1067	1067	Category C	-0.47998047	0.14379883	0.93579102	0.39599609	-0.086669922	-0.34106445	0	0	16/11/2017	16	11	2017	21:36:00	77760	0.7	21	36	0	0	0.059326172	3.4595215	-0.42089844	0.17211914	0.93432617	0.1418457	0.065429688	0	0	0	0	0	0	0	0	0	1.0393066	0.039306641	0.088623047	-0.058837891	-0.028320313	0.001220703	0	44330	0	0	0
1067	1068	1068	Category C	-0.41992188	0.16796875	0.99584961	0.39501953	-0.081298828	-0.34594727	0	0	16/11/2017	16	11	2017	21:36:00	77760	0.8	21	36	0	0	0.059326172	3.4595215	-0.42114258	0.17333984	0.9362793	0.29150391	0.059570313	0	0	0	0	0	0	0	0	0	1.0410156	0.041015625	0.066162109	0.001220703	-0.005371094	0.059326172	0	44330	0	0	0
1068	1069	1069	Category C	-0.34790039	0.16796875	0.97192383	0.40869141	-0.077148438	-0.32739258	0	0	16/11/2017	16	11	2017	21:36:00	77760	0.9	21	36	0	0	0.059326172	3.4595215	-0.41821289	0.17407227	0.93579102	0.75146484	0.079101563	0	0	0	0	0	0	0	0	0	1.0395508	0.039550781	0.11254883	0.0703125	-0.006103516	0.035888672	0	44330	0	0	0
1069	1070	1070	Category C	-0.44384766	0.13183594	0.91186523	0.38793945	-0.081542969	-0.34399414	0	0	16/11/2017	16	11	2017	21:36:01	77761	0	21	36	1	0	0.059326172	3.4595215	-0.41943359	0.17358398	0.93603516	1.1137695	0.053955078	0	0	0	0	0	0	0	0	0	1.0402832	0.040283203	0.090332031	-0.024169922	-0.041748047	-0.024169922	0	44330	0	0	0
1070	1071	1071	Category C	-0.50390625	0.16796875	0.92382813	0.40356445	-0.092041016	-0.3347168	0	0	16/11/2017	16	11	2017	21:36:01	77761	0.1	21	36	1	0	0.059326172	3.4595215	-0.41821289	0.17480469	0.93798828	1.0083008	0.086914063	0	0	0	0	0	0	0	0	0	1.041748	0.041748047	0.10668945	-0.085449219	-0.006835938	-0.014160156	0	44330	0	0	0
1071	1072	1072	Category C	-0.3359375	0.15576172	0.98388672	0.40600586	-0.10131836	-0.32983398	0	0	16/11/2017	16	11	2017	21:36:01	77761	0.2	21	36	1	0	0.059326172	3.4595215	-0.41748047	0.17431641	0.93774414	0.63720703	0.095458984	0	0	0	0	0	0	0	0	0	1.0412598	0.041259766	0.14599609	0.081542969	-0.018554688	0.045898438	0	44330	0	0	0
1072	1073	1073	Category C	-0.47998047	0.20385742	0.93579102	0.39819336	-0.090332031	-0.33911133	0	0	16/11/2017	16	11	2017	21:36:01	77761	0.3	21	36	1	0	0.059326172	3.4595215	-0.41821289	0.17382813	0.93823242	0.32714844	0.068603516	0	0	0	0	0	0	0	0	0	1.041748	0.041748047	0.093994141	-0.061523438	0.029785156	-0.002441406	0	44330	0	0	0
1073	1074	1074	Category C	-0.3359375	0.16796875	0.92382813	0.38256836	-0.10229492	-0.34936523	0	0	16/11/2017	16	11	2017	21:36:01	77761	0.4	21	36	1	0	0.059326172	3.4595215	-0.41772461	0.17333984	0.93823242	0.12915039	0.083251953	0	0	0	0	0	0	0	0	0	1.0415039	0.041503906	0.10180664	0.081787109	-0.005371094	-0.014404297	0	44330	0	0	0
1074	1075	1075	Category C	-0.49194336	0.15576172	0.94799805	0.39868164	-0.10083008	-0.3359375	0	0	16/11/2017	16	11	2017	21:36:01	77761	0.5	21	36	1	0	0.059326172	3.4595215	-0.41870117	0.17382813	0.93847656	0.84008789	0.075927734	0	0	0	0	0	0	0	0	0	1.0422363	0.042236328	0.10058594	-0.072998047	-0.018066406	0.009277344	0	44330	0	0	0
1075	1076	1076	Category C	-0.2878418	0.19189453	0.93579102	0.39672852	-0.11328125	-0.33300781	0	0	16/11/2017	16	11	2017	21:36:01	77761	0.6	21	36	1	0	0.059326172	3.4595215	-0.41821289	0.17382813	0.93701172	1.4836426	0.1315918	0	0	0	0	0	0	0	0	0	1.0410156	0.041015625	0.1496582	0.13037109	0.017822266	-0.001220703	0	44330	0	0	0
1076	1077	1077	Category C	-0.50390625	0.16796875	0.97192383	0.39550781	-0.11425781	-0.33520508	0	0	16/11/2017	16	11	2017	21:36:01	77761	0.7	21	36	1	0	0.059326172	3.4595215	-0.41821289	0.17333984	0.93725586	2.0209961	0.092285156	0	0	0	0	0	0	0	0	0	1.0410156	0.041015625	0.12548828	-0.085449219	-0.005371094	0.034423828	0	44330	0	0	0
1077	1078	1078	Category C	-0.34790039	0.19189453	0.97192383	0.38549805	-0.10742188	-0.35131836	0	0	16/11/2017	16	11	2017	21:36:01	77761	0.8	21	36	1	0	0.059326172	3.4595215	-0.41821289	0.17236328	0.93774414	2.4516602	0.080322266	0	0	0	0	0	0	0	0	0	1.0410156	0.041015625	0.1237793	0.0703125	0.019287109	0.033935547	0	44330	0	0	0
1078	1079	1079	Category C	-0.39599609	0.19189453	0.93579102	0.39111328	-0.11791992	-0.34130859	0	0	16/11/2017	16	11	2017	21:36:01	77761	0.9	21	36	1	0	0.059326172	3.4595215	-0.41943359	0.17285156	0.93774414	2.7785645	0.030029297	0	0	0	0	0	0	0	0	0	1.041748	0.041748047	0.044433594	0.0234375	0.018798828	-0.001953125	0	44330	0	0	0
1079	1080	1080	Category C	-0.3359375	0.17993164	0.95996094	0.38427734	-0.1171875	-0.34350586	0	0	16/11/2017	16	11	2017	21:36:02	77762	0	21	36	2	0	0.059326172	3.4595215	-0.42016602	0.17138672	0.93774414	2.954834	0.087402344	0	0	0	0	0	0	0	0	0	1.0419922	0.041992188	0.11474609	0.084228516	0.008300781	0.021972656	0	44330	0	0	0
1080	1081	1081	Category C	-0.43188477	0.17993164	0.98388672	0.38354492	-0.12036133	-0.3425293	0	0	16/11/2017	16	11	2017	21:36:02	77762	0.1	21	36	2	0	0.059326172	3.4595215	-0.42138672	0.17114258	0.93725586	2.8408203	0.048339844	0	0	0	0	0	0	0	0	0	1.041748	0.041748047	0.065673828	-0.010498047	0.008544922	0.046386719	0	44330	0	0	0
1081	1082	1082	Category C	-0.35986328	0.19189453	0.93579102	0.37866211	-0.11865234	-0.35131836	0	0	16/11/2017	16	11	2017	21:36:02	77762	0.2	21	36	2	0	0.059326172	3.4595215	-0.42041016	0.16870117	0.93774414	2.5114746	0.064941406	0	0	0	0	0	0	0	0	0	1.0415039	0.041503906	0.085693359	0.060546875	0.022949219	-0.001953125	0	44330	0	0	0
1082	1083	1083	Category C	-0.45581055	0.17993164	0.93579102	0.39379883	-0.11254883	-0.34008789	0	0	16/11/2017	16	11	2017	21:36:02	77762	0.3	21	36	2	0	0.059326172	3.4595215	-0.421875	0.16723633	0.93774414	2.1577148	0.036132813	0	0	0	0	0	0	0	0	0	1.0419922	0.041992188	0.048583984	-0.033691406	0.012451172	-0.001953125	0	44330	0	0	0
1083	1084	1084	Category C	-0.40795898	0.19189453	0.95996094	0.38232422	-0.093505859	-0.35351563	0	0	16/11/2017	16	11	2017	21:36:02	77762	0.4	21	36	2	0	0.059326172	3.4595215	-0.42358398	0.16625977	0.93823242	1.5927734	0.036865234	0	0	0	0	0	0	0	0	0	1.0427246	0.042724609	0.062988281	0.015625	0.025390625	0.021484375	0	44330	0	0	0
1084	1085	1085	Category C	-0.37182617	0.19189453	0.95996094	0.40380859	-0.093505859	-0.33276367	0	0	16/11/2017	16	11	2017	21:36:02	77762	0.5	21	36	2	0	0.059326172	3.4595215	-0.4230957	0.16552734	0.93652344	0.85693359	0.062255859	0	0	0	0	0	0	0	0	0	1.0410156	0.041015625	0.10107422	0.051269531	0.026123047	0.023193359	0	44330	0	0	0
1085	1086	1086	Category C	-0.41992188	0.17993164	0.91186523	0.39770508	-0.1003418	-0.3359375	0	0	16/11/2017	16	11	2017	21:36:02	77762	0.6	21	36	2	0	0.059326172	3.4595215	-0.42285156	0.16918945	0.93652344	0.15087891	0.026855469	0	0	0	0	0	0	0	0	0	1.0415039	0.041503906	0.038330078	0.002929688	0.010498047	-0.024658203	0	44330	0	0	0
1086	1087	1087	Category C	-0.38378906	0.14379883	0.92382813	0.39501953	-0.095947266	-0.34228516	0	0	16/11/2017	16	11	2017	21:36:02	77762	0.7	21	36	2	0	0.059326172	3.4595215	-0.42089844	0.17138672	0.93945313	0.49487305	0.048828125	0	0	0	0	0	0	0	0	0	1.043457	0.043457031	0.080322266	0.037109375	-0.027587891	-0.015625	0	44330	0	0	0
1087	1088	1088	Category C	-0.41992188	0.17993164	0.99584961	0.39575195	-0.095947266	-0.34594727	0	0	16/11/2017	16	11	2017	21:36:02	77762	0.8	21	36	2	0	0.059326172	3.4595215	-0.41650391	0.18310547	0.94140625	0.90600586	0.054443359	0	0	0	0	0	0	0	0	0	1.0456543	0.045654297	0.060546875	-0.003173828	-0.003173828	0.054199219	0	44330	0	0	0
1088	1089	1089	Category C	-0.38378906	0.17993164	0.97192383	0.40722656	-0.095703125	-0.34106445	0	0	16/11/2017	16	11	2017	21:36:02	77762	0.9	21	36	2	0	0.059326172	3.4337402	-0.41992188	0.19726563	0.93969727	1.2319336	0.051269531	0	0	0	0	0	0	0	0	0	1.0480957	0.048095703	0.085693359	0.036132813	-0.017333984	0.031982422	0	44330	0	0	0
1089	1090	1090	Category C	-0.39599609	0.19189453	0.93579102	0.38916016	-0.092529297	-0.3449707	0	0	16/11/2017	16	11	2017	21:36:03	77763	0	21	36	3	0	0.059326172	3.4337402	-0.40991211	0.19042969	0.94140625	1.361084	0.015136719	0	0	0	0	0	0	0	0	0	1.0444336	0.044433594	0.021240234	0.013916016	0.001220703	-0.005615234	0	44330	0	0	0
1090	1091	1091	Category C	-0.41992188	0.20385742	0.94799805	0.39331055	-0.10253906	-0.34130859	0	0	16/11/2017	16	11	2017	21:36:03	77763	0.1	21	36	3	0	0.059326172	3.4337402	-0.41113281	0.18432617	0.95336914	1.1779785	0.021972656	0	0	0	0	0	0	0	0	0	1.0546875	0.0546875	0.033447266	-0.008544922	0.019287109	-0.005371094	0	44330	0	0	0
1091	1092	1092	Category C	-0.51586914	0.20385742	0.97192383	0.3840332	-0.099121094	-0.35253906	0	0	16/11/2017	16	11	2017	21:36:03	77763	0.2	21	36	3	0	0.059326172	3.4337402	-0.41064453	0.1862793	0.953125	0.82177734	0.10791016	0	0	0	0	0	0	0	0	0	1.0544434	0.054443359	0.14086914	-0.10498047	0.017333984	0.018554688	0	44330	0	0	0
1092	1093	1093	Category C	-0.31176758	0.17993164	0.92382813	0.40039063	-0.10205078	-0.33374023	0	0	16/11/2017	16	11	2017	21:36:03	77763	0.3	21	36	3	0	0.059326172	3.4337402	-0.40698242	0.18505859	0.953125	0.35009766	0.099609375	0	0	0	0	0	0	0	0	0	1.0527344	0.052734375	0.12963867	0.095214844	-0.005126953	-0.029296875	0	44330	0	0	0
1093	1094	1094	Category C	-0.41992188	0.17993164	0.98388672	0.41064453	-0.10668945	-0.32080078	0	0	16/11/2017	16	11	2017	21:36:03	77763	0.4	21	36	3	0	0.059326172	3.4337402	-0.40551758	0.18603516	0.95410156	0.35107422	0.033447266	0	0	0	0	0	0	0	0	0	1.0532227	0.053222656	0.050048828	-0.014160156	-0.006103516	0.029541016	0	44330	0	0	0
1094	1095	1095	Category C	-0.47998047	0.19189453	0.97192383	0.38183594	-0.10693359	-0.34838867	0	0	16/11/2017	16	11	2017	21:36:03	77763	0.5	21	36	3	0	0.059326172	3.4337402	-0.40380859	0.1862793	0.95727539	1.2312012	0.077392578	0	0	0	0	0	0	0	0	0	1.0556641	0.055664063	0.095947266	-0.075927734	0.005371094	0.014404297	0	44330	0	0	0
1095	1096	1096	Category C	-0.29980469	0.21582031	0.85180664	0.39770508	-0.12133789	-0.33618164	0	0	16/11/2017	16	11	2017	21:36:03	77763	0.6	21	36	3	0	0.059326172	3.4337402	-0.40258789	0.1887207	0.96362305	2.1833496	0.15429688	0	0	0	0	0	0	0	0	0	1.0612793	0.061279297	0.24194336	0.1027832	0.026855469	-0.11181641	0	44330	0	0	0
1096	1097	1097	Category C	-0.41992188	0.21582031	0.92382813	0.38330078	-0.1418457	-0.34375	0	0	16/11/2017	16	11	2017	21:36:03	77763	0.7	21	36	3	0	0.059326172	3.4337402	-0.40136719	0.18798828	0.96362305	3.1569824	0.051757813	0	0	0	0	0	0	0	0	0	1.0605469	0.060546875	0.0859375	-0.018310547	0.027832031	-0.039794922	0	44330	0	0	0
1097	1098	1098	Category C	-0.29980469	0.20385742	0.95996094	0.39257813	-0.15039063	-0.32641602	0	0	16/11/2017	16	11	2017	21:36:03	77763	0.8	21	36	3	0	0.059326172	3.4337402	-0.40258789	0.18652344	0.96337891	4.0083008	0.10424805	0	0	0	0	0	0	0	0	0	1.0605469	0.060546875	0.12353516	0.1027832	0.017089844	-0.003417969	0	44330	0	0	0
1098	1099	1099	Category C	-0.47998047	0.26391602	0.93579102	0.38623047	-0.14624023	-0.34033203	0	0	16/11/2017	16	11	2017	21:36:03	77763	0.9	21	36	3	0	0.059326172	3.4337402	-0.40258789	0.18457031	0.96435547	4.6750488	0.11425781	0	0	0	0	0	0	0	0	0	1.0610352	0.061035156	0.18505859	-0.077148438	0.079101563	-0.028564453	0	44330	0	0	0
1099	1100	1100	Category C	-0.37182617	0.20385742	0.93579102	0.36376953	-0.14428711	-0.35913086	0	0	16/11/2017	16	11	2017	21:36:04	77764	0	21	36	4	0	0.059326172	3.4337402	-0.40332031	0.18164063	0.96362305	4.9401855	0.047607422	0	0	0	0	0	0	0	0	0	1.0603027	0.060302734	0.081542969	0.031494141	0.021972656	-0.027832031	0	44330	0	0	0
1100	1101	1101	Category C	-0.38378906	0.20385742	0.89990234	0.38500977	-0.15966797	-0.3347168	0	0	16/11/2017	16	11	2017	21:36:04	77764	0.1	21	36	4	0	0.059326172	3.4337402	-0.40185547	0.18823242	0.96533203	4.6555176	0.069580078	0	0	0	0	0	0	0	0	0	1.0625	0.0625	0.098876953	0.018066406	0.015380859	-0.065429688	0	44330	0	0	0
1101	1102	1102	Category C	-0.32397461	0.19189453	0.89990234	0.41040039	-0.16821289	-0.30688477	0	0	16/11/2017	16	11	2017	21:36:04	77764	0.2	21	36	4	0	0.059326172	3.4337402	-0.40307617	0.17016602	0.97875977	4.1916504	0.11376953	0	0	0	0	0	0	0	0	0	1.0720215	0.072021484	0.1796875	0.079101563	0.021484375	-0.078857422	0	44330	0	0	0
1102	1103	1103	Category C	-0.56396484	0.21582031	0.92382813	0.38330078	-0.15966797	-0.34082031	0	0	16/11/2017	16	11	2017	21:36:04	77764	0.3	21	36	4	0	0.059326172	3.4337402	-0.40014648	0.17456055	0.99633789	3.496582	0.18359375	0	0	0	0	0	0	0	0	0	1.0878906	0.087890625	0.27734375	-0.16357422	0.041015625	-0.072509766	0	44330	0	0	0
1103	1104	1104	Category C	-0.39599609	0.21582031	0.85180664	0.39990234	-0.15209961	-0.32641602	0	0	16/11/2017	16	11	2017	21:36:04	77764	0.4	21	36	4	0	0.059326172	3.4337402	-0.40136719	0.15869141	1.0012207	2.2834473	0.15991211	0	0	0	0	0	0	0	0	0	1.090332	0.090332031	0.21191406	0.005371094	0.056884766	-0.14941406	0	44330	0	0	0
1104	1105	1105	Category C	-0.56396484	0.21582031	0.88793945	0.38818359	-0.11303711	-0.34228516	0	0	16/11/2017	16	11	2017	21:36:04	77764	0.5	21	36	4	0	0.059326172	3.4337402	-0.40209961	0.1652832	1.0024414	0.83959961	0.2043457	0	0	0	0	0	0	0	0	0	1.0927734	0.092773438	0.32641602	-0.16162109	0.050292969	-0.11450195	0	44330	0	0	0
1105	1106	1106	Category C	-0.29980469	0.15576172	0.99584961	0.41918945	-0.084472656	-0.31616211	0	0	16/11/2017	16	11	2017	21:36:04	77764	0.6	21	36	4	0	0.059326172	3.4337402	-0.40087891	0.16479492	1.0068359	0.63427734	0.10205078	0	0	0	0	0	0	0	0	0	1.0961914	0.096191406	0.12109375	0.10107422	-0.009033203	-0.010986328	0	44330	0	0	0
1106	1107	1107	Category C	-0.52783203	0.20385742	1.0197754	0.41577148	-0.084960938	-0.31420898	0	0	16/11/2017	16	11	2017	21:36:04	77764	0.7	21	36	4	0	0.059326172	3.4337402	-0.40136719	0.16210938	1.0058594	2.3879395	0.13354492	0	0	0	0	0	0	0	0	0	1.0952148	0.095214844	0.18139648	-0.1262207	0.041503906	0.013671875	0	44330	0	0	0
1107	1108	1108	Category C	-0.40795898	0.19189453	0.89990234	0.40722656	-0.090576172	-0.32983398	0	0	16/11/2017	16	11	2017	21:36:04	77764	0.8	21	36	4	0	0.059326172	3.4337402	-0.40258789	0.16259766	1.0039063	4.142334	0.1081543	0	0	0	0	0	0	0	0	0	1.0939941	0.093994141	0.13842773	-0.005126953	0.029052734	-0.10400391	0	44330	0	0	0
1108	1109	1109	Category C	-0.52783203	0.10791016	0.87597656	0.390625	-0.081787109	-0.34106445	0	0	16/11/2017	16	11	2017	21:36:04	77764	0.9	21	36	4	0	0.059326172	3.4337402	-0.40234375	0.16381836	1.0043945	5.9240723	0.18798828	0	0	0	0	0	0	0	0	0	1.0942383	0.094238281	0.30981445	-0.12524414	-0.055908203	-0.12841797	0	44330	0	0	0
1109	1110	1110	Category C	-0.29980469	0.21582031	1.0559082	0.40722656	-0.072265625	-0.33569336	0	0	16/11/2017	16	11	2017	21:36:05	77765	0	21	36	5	0	0.059326172	3.4337402	-0.40625	0.1640625	1.0036621	7.3444824	0.12915039	0	0	0	0	0	0	0	0	0	1.0952148	0.095214844	0.21020508	0.10644531	0.051513672	0.052001953	0	44330	0	0	0
1110	1111	1111	Category C	-0.46777344	0.071777344	0.94799805	0.40869141	-0.068115234	-0.33056641	0	0	16/11/2017	16	11	2017	21:36:05	77765	0.1	21	36	5	0	0.059326172	3.4337402	-0.40771484	0.16308594	1.0029297	7.9328613	0.12207031	0	0	0	0	0	0	0	0	0	1.0947266	0.094726563	0.20605469	-0.059814453	-0.091308594	-0.054931641	0	44330	0	0	0
1111	1112	1112	Category C	-0.43188477	0.13183594	0.91186523	0.39111328	-0.065673828	-0.34375	0	0	16/11/2017	16	11	2017	21:36:05	77765	0.2	21	36	5	0	0.059326172	3.4337402	-0.40649414	0.1628418	1.0021973	8.1213379	0.098876953	0	0	0	0	0	0	0	0	0	1.09375	0.09375	0.14672852	-0.025146484	-0.031005859	-0.090332031	0	44330	0	0	0
1112	1113	1113	Category C	-0.39599609	0.15576172	0.97192383	0.39990234	-0.063720703	-0.33666992	0	0	16/11/2017	16	11	2017	21:36:05	77765	0.3	21	36	5	0	0.059326172	3.4337402	-0.40649414	0.16235352	1.0009766	7.4665527	0.031494141	0	0	0	0	0	0	0	0	0	1.0925293	0.092529297	0.046386719	0.010498047	-0.006591797	-0.029052734	0	44330	0	0	0
1113	1114	1114	Category C	-0.45581055	0.16796875	0.94799805	0.39111328	-0.068359375	-0.34790039	0	0	16/11/2017	16	11	2017	21:36:05	77765	0.4	21	36	5	0	0.059326172	3.4337402	-0.40771484	0.16137695	1.0002441	6.4299316	0.071289063	0	0	0	0	0	0	0	0	0	1.0922852	0.092285156	0.10668945	-0.047851563	0.006347656	-0.052246094	0	44330	0	0	0
1114	1115	1115	Category C	-0.38378906	0.17993164	0.85180664	0.39428711	-0.062744141	-0.34277344	0	0	16/11/2017	16	11	2017	21:36:05	77765	0.5	21	36	5	0	0.059326172	3.4337402	-0.41064453	0.16064453	1	5.0686035	0.15185547	0	0	0	0	0	0	0	0	0	1.0930176	0.093017578	0.19458008	0.026855469	0.019042969	-0.14819336	0	44330	0	0	0
1115	1116	1116	Category C	-0.49194336	0.13183594	0.94799805	0.40356445	-0.0703125	-0.33251953	0	0	16/11/2017	16	11	2017	21:36:05	77765	0.6	21	36	5	0	0.059326172	3.4337402	-0.40991211	0.15991211	0.99926758	3.2866211	0.10058594	0	0	0	0	0	0	0	0	0	1.0917969	0.091796875	0.16137695	-0.081787109	-0.028076172	-0.051269531	0	44330	0	0	0
1116	1117	1117	Category C	-0.37182617	0.11987305	0.94799805	0.40625	-0.071289063	-0.33349609	0	0	16/11/2017	16	11	2017	21:36:05	77765	0.7	21	36	5	0	0.059326172	3.4337402	-0.41040039	0.15893555	0.9987793	1.5048828	0.074707031	0	0	0	0	0	0	0	0	0	1.0915527	0.091552734	0.12866211	0.038574219	-0.0390625	-0.05078125	0	44330	0	0	0
1117	1118	1118	Category M	-0.56396484	0.13183594	0.92382813	0.37402344	-0.1706543	-0.34008789	0	0	16/11/2017	16	11	2017	21:36:09	77769	0.099	21	36	9	0	0.059570313	3.4305176	-0.41186523	0.1574707	0.99902344	0.29296875	0.17138672	0	0	0	0	0	0	0	0	0	1.092041	0.092041016	0.25292969	-0.15185547	-0.025634766	-0.075195313	0	44330	0	0	0
1118	1119	1119	Category M	-0.47998047	0.095947266	0.97192383	0.34594727	-0.1796875	-0.36279297	0	0	16/11/2017	16	11	2017	21:36:09	77769	0.199	21	36	9	0	0.059570313	3.4305176	-0.41162109	0.15551758	0.99755859	1.7451172	0.094238281	0	0	0	0	0	0	0	0	0	1.090332	0.090332031	0.15380859	-0.068115234	-0.059570313	-0.025634766	0	44330	0	0	0
1119	1120	1120	Category M	-0.53979492	0.14379883	0.87597656	0.37255859	-0.16015625	-0.34594727	0	0	16/11/2017	16	11	2017	21:36:09	77769	0.3	21	36	9	0	0.059570313	3.4305176	-0.41137695	0.15429688	0.99829102	2.925293	0.17749023	0	0	0	0	0	0	0	0	0	1.0905762	0.090576172	0.26098633	-0.12817383	-0.010498047	-0.12231445	0	44330	0	0	0
1120	1121	1121	Category M	-0.39599609	-0.071777344	0.93579102	0.36669922	-0.18652344	-0.34716797	0	0	16/11/2017	16	11	2017	21:36:09	77769	0.4	21	36	9	0	0.059570313	3.4305176	-0.40966797	0.15429688	0.9987793	4.2578125	0.23510742	0	0	0	0	0	0	0	0	0	1.0905762	0.090576172	0.30297852	0.013671875	-0.22607422	-0.062988281	0	44330	0	0	0
1121	1122	1122	Category M	-0.55175781	-0.011962891	0.92382813	0.3762207	-0.17382813	-0.3359375	0	0	16/11/2017	16	11	2017	21:36:09	77769	0.5	21	36	9	0	0.059570313	3.4305176	-0.40991211	0.15283203	0.99951172	5.7836914	0.23022461	0	0	0	0	0	0	0	0	0	1.0910645	0.091064453	0.38256836	-0.14160156	-0.16479492	-0.075683594	0	44330	0	0	0
1122	1123	1123	Category M	-0.55175781	0.071777344	0.94799805	0.34765625	-0.16015625	-0.36352539	0	0	16/11/2017	16	11	2017	21:36:09	77769	0.6	21	36	9	0	0.059570313	3.4305176	-0.41162109	0.15087891	0.99926758	8.0859375	0.16870117	0	0	0	0	0	0	0	0	0	1.0913086	0.091308594	0.27026367	-0.13989258	-0.079101563	-0.051269531	0	44330	0	0	0
1123	1124	1124	Category M	-0.35986328	0.13183594	0.80395508	0.3515625	-0.16772461	-0.359375	0	0	16/11/2017	16	11	2017	21:36:09	77769	0.7	21	36	9	0	0.059570313	3.4305176	-0.41113281	0.14916992	0.99853516	11.310791	0.2019043	0	0	0	0	0	0	0	0	0	1.0900879	0.090087891	0.26318359	0.051269531	-0.017333984	-0.19458008	0	44330	0	0	0
1124	1125	1125	Category M	-0.40795898	0.37182617	0.97192383	0.34448242	-0.19140625	-0.35473633	0	0	16/11/2017	16	11	2017	21:36:09	77769	0.8	21	36	9	0	0.059570313	3.4305176	-0.41040039	0.14770508	0.99829102	17.082764	0.22558594	0	0	0	0	0	0	0	0	0	1.0893555	0.089355469	0.25268555	0.002441406	0.22387695	-0.026367188	0	44330	0	0	0
1125	1126	1126	Category M	-0.2878418	0.34790039	1.1999512	0.30712891	-0.20849609	-0.3815918	0	0	16/11/2017	16	11	2017	21:36:09	77769	0.9	21	36	9	0	0.059570313	3.4305176	-0.41162109	0.14575195	0.99829102	23.566895	0.31103516	0	0	0	0	0	0	0	0	0	1.0895996	0.089599609	0.52734375	0.1237793	0.2019043	0.20166016	0	44330	0	0	0
1126	1127	1127	Category M	-0.11987305	1.1037598	1.1037598	0.22021484	-0.18164063	-0.43383789	0	0	16/11/2017	16	11	2017	21:36:10	77770	0	21	36	10	0	0.059570313	3.4305176	-0.41186523	0.14550781	0.99755859	30.325928	1.0073242	0	0	0	0	0	0	0	0	0	1.0891113	0.089111328	1.3564453	0.29199219	0.95800781	0.10595703	0	44330	0	0	0
1127	1128	1128	Category M	-0.671875	1.3078613	0.77978516	0.026123047	-0.13574219	-0.48730469	0	0	16/11/2017	16	11	2017	21:36:10	77770	0.111	21	36	10	0	0.059570313	3.4305176	-0.41186523	0.14477539	0.99731445	36.211182	1.2114258	0	0	0	0	0	0	0	0	0	1.0888672	0.088867188	1.6403809	-0.25976563	1.1628418	-0.2175293	0	44330	0	0	0
1128	1129	1129	Category M	0.3359375	-0.38378906	1.0439453	-0.15576172	-0.26342773	-0.40307617	0	0	16/11/2017	16	11	2017	21:36:10	77770	0.222	21	36	10	0	0.059570313	3.4305176	-0.41210938	0.14428711	0.99682617	39.537842	0.91699219	0	0	0	0	0	0	0	0	0	1.0883789	0.088378906	1.3232422	0.74804688	-0.52807617	0.046875	0	44330	0	0	0
1129	1130	1130	Category M	-0.50390625	-0.3359375	1.907959	-0.095214844	-0.3581543	-0.33935547	0	0	16/11/2017	16	11	2017	21:36:10	77770	0.333	21	36	10	0	0.059570313	3.4305176	-0.41357422	0.14282227	0.99658203	43.244385	1.0332031	0	0	0	0	0	0	0	0	0	1.0883789	0.088378906	1.4802246	-0.090087891	-0.47875977	0.91113281	0	44330	0	0	0
1130	1131	1131	Category M	-0.37182617	0.3359375	0.88793945	-0.30957031	-0.27832031	-0.28857422	0	0	16/11/2017	16	11	2017	21:36:10	77770	0.444	21	36	10	0	0.059570313	3.4305176	-0.41430664	0.14160156	0.99560547	44.409668	0.22607422	0	0	0	0	0	0	0	0	0	1.0876465	0.087646484	0.34472656	0.042480469	0.1940918	-0.10766602	0	44330	0	0	0
1131	1132	1132	Category M	-0.15576172	0.047851563	0.95996094	-0.22265625	-0.27905273	-0.36157227	0	0	16/11/2017	16	11	2017	21:36:10	77770	0.555	21	36	10	0	0.059814453	3.3918457	-0.41479492	0.13916016	0.99511719	43.991455	0.27685547	0	0	0	0	0	0	0	0	0	1.0869141	0.086914063	0.38549805	0.2590332	-0.091308594	-0.03515625	0	44330	0	0	0
1132	1133	1133	Category M	-0.29980469	0.21582031	0.98388672	-0.009521484	-0.1887207	-0.4675293	0	0	16/11/2017	16	11	2017	21:36:10	77770	0.666	21	36	10	0	0.059814453	3.3918457	-0.41186523	0.13745117	0.99414063	42.107422	0.13696289	0	0	0	0	0	0	0	0	0	1.0847168	0.084716797	0.20068359	0.11206055	0.078125	-0.010253906	0	44330	0	0	0
1133	1134	1134	Category M	-0.41992188	0.20385742	1.2358398	0.13916016	-0.20727539	-0.45385742	0	0	16/11/2017	16	11	2017	21:36:10	77770	0.777	21	36	10	0	0.059814453	3.3918457	-0.41577148	0.13574219	0.99462891	38.748779	0.25024414	0	0	0	0	0	0	0	0	0	1.0866699	0.086669922	0.31298828	-0.00390625	0.067871094	0.2409668	0	44330	0	0	0
1134	1135	1135	Category M	-0.23999023	0.29980469	1.3317871	0.16577148	-0.20922852	-0.44555664	0	0	16/11/2017	16	11	2017	21:36:10	77770	0.888	21	36	10	0	0.059814453	3.3918457	-0.41650391	0.13378906	0.99316406	31.622803	0.41625977	0	0	0	0	0	0	0	0	0	1.0854492	0.085449219	0.6809082	0.17651367	0.16577148	0.33837891	0	44330	0	0	0
1135	1136	1136	Category M	-0.38378906	0.11987305	0.97192383	0.11889648	-0.23730469	-0.44384766	0	0	16/11/2017	16	11	2017	21:36:11	77771	0	21	36	11	0	0.059814453	3.3918457	-0.41650391	0.13110352	0.99145508	19.841797	0.039794922	0	0	0	0	0	0	0	0	0	1.0834961	0.083496094	0.063964844	0.032714844	-0.011230469	-0.01953125	0	44330	0	0	0
1136	1137	1137	Category M	-0.44384766	0.071777344	0.83984375	0.017822266	-0.2265625	-0.45727539	0	0	16/11/2017	16	11	2017	21:36:11	77771	0.1	21	36	11	0	0.059814453	3.3918457	-0.42016602	0.12988281	0.99316406	6.1833496	0.16577148	0	0	0	0	0	0	0	0	0	1.0864258	0.086425781	0.23510742	-0.0234375	-0.058105469	-0.15332031	0	44330	0	0	0
1137	1138	1138	Category M	-0.41992188	0.023925781	0.95996094	0.040283203	-0.21166992	-0.45849609	0	0	16/11/2017	16	11	2017	21:36:11	77771	0.2	21	36	11	0	0.059814453	3.3918457	-0.42114258	0.12695313	0.99316406	4.083252	0.10839844	0	0	0	0	0	0	0	0	0	1.0861816	0.086181641	0.13769531	0.001220703	-0.10302734	-0.033203125	0	44330	0	0	0
1138	1139	1139	Category M	-0.44384766	-0.059814453	0.97192383	0.010986328	-0.21337891	-0.45654297	0	0	16/11/2017	16	11	2017	21:36:11	77771	0.3	21	36	11	0	0.059814453	3.3918457	-0.42602539	0.12475586	0.99243164	14.107422	0.18676758	0	0	0	0	0	0	0	0	0	1.0871582	0.087158203	0.22290039	-0.017578125	-0.18457031	-0.020507813	0	44330	0	0	0
1139	1140	1140	Category M	-0.31176758	0.7199707	1.0439453	0.089355469	-0.21630859	-0.45507813	0	0	16/11/2017	16	11	2017	21:36:11	77771	0.4	21	36	11	0	0.059814453	3.3918457	-0.42504883	0.12207031	0.99145508	22.908203	0.6105957	0	0	0	0	0	0	0	0	0	1.0856934	0.085693359	0.76342773	0.11328125	0.59765625	0.052246094	0	44330	0	0	0
1140	1141	1141	Category M	-0.41992188	-1.2719727	1.9318848	0.12719727	-0.34106445	-0.36450195	0	0	16/11/2017	16	11	2017	21:36:11	77771	0.5	21	36	11	0	0.059814453	3.3918457	-0.42700195	0.11987305	0.9909668	27.22168	1.6799316	0	0	0	0	0	0	0	0	0	1.0856934	0.085693359	2.3398438	0.007080078	-1.3918457	0.94067383	0	44330	0	0	0
1141	1142	1142	Category M	-0.29980469	0.55175781	2.4238281	0.070068359	-0.063720703	-0.49536133	0	0	16/11/2017	16	11	2017	21:36:11	77771	0.6	21	36	11	0	0.059814453	3.3918457	-0.42944336	0.11791992	0.99194336	29.933105	1.5014648	0	0	0	0	0	0	0	0	0	1.0874023	0.087402344	1.9951172	0.12963867	0.43359375	1.4316406	0	44330	0	0	0
1142	1143	1143	Category M	-0.43188477	-1.1037598	1.3317871	0.12597656	-0.37451172	-0.33325195	0	0	16/11/2017	16	11	2017	21:36:11	77771	0.7	21	36	11	0	0.059814453	3.3918457	-0.43408203	0.11645508	0.99169922	28.695801	1.2666016	0	0	0	0	0	0	0	0	0	1.0888672	0.088867188	1.5625	0.002197266	-1.2202148	0.33984375	0	44330	0	0	0
1143	1144	1144	Category M	-0.59985352	0.69580078	1.0559082	0.15917969	-0.15649414	-0.45825195	0	0	16/11/2017	16	11	2017	21:36:11	77771	0.8	21	36	11	0	0.059814453	3.3918457	-0.43017578	0.11376953	0.99145508	30.176758	0.609375	0	0	0	0	0	0	0	0	0	1.0869141	0.086914063	0.81542969	-0.16943359	0.58178711	0.064208984	0	44330	0	0	0
1144	1145	1145	Category M	-0.26391602	0.11987305	1.2719727	0.24121094	-0.21337891	-0.40844727	0	0	16/11/2017	16	11	2017	21:36:11	77771	0.9	21	36	11	0	0.059814453	3.3918457	-0.43286133	0.11206055	0.99316406	28.774658	0.32592773	0	0	0	0	0	0	0	0	0	1.0893555	0.089355469	0.45532227	0.16894531	0.007568359	0.27856445	0	44330	0	0	0
1145	1146	1146	Category M	-0.46777344	-0.023925781	0.81591797	0.29394531	-0.2097168	-0.3815918	0	0	16/11/2017	16	11	2017	21:36:12	77772	0	21	36	12	0	0.059814453	3.3918457	-0.43310547	0.11010742	0.99487305	23.900146	0.22631836	0	0	0	0	0	0	0	0	0	1.0905762	0.090576172	0.34765625	-0.034423828	-0.1340332	-0.17895508	0	44330	0	0	0
1146	1147	1147	Category M	-0.57592773	0.16796875	0.79199219	0.23754883	-0.29150391	-0.36352539	0	0	16/11/2017	16	11	2017	21:36:12	77772	0.09	21	36	12	0	0.059814453	3.3918457	-0.43359375	0.10888672	0.99389648	17.969727	0.25390625	0	0	0	0	0	0	0	0	0	1.0898438	0.08984375	0.40332031	-0.14208984	0.058837891	-0.2019043	0	44330	0	0	0
1147	1148	1148	Category M	-0.39599609	0.27587891	1.0197754	0.24121094	-0.25537109	-0.38549805	0	0	16/11/2017	16	11	2017	21:36:12	77772	0.181	21	36	12	0	0.059814453	3.3918457	-0.43261719	0.10693359	0.99316406	14.436279	0.17480469	0	0	0	0	0	0	0	0	0	1.088623	0.088623047	0.23193359	0.036621094	0.16870117	0.026367188	0	44330	0	0	0
1148	1149	1149	Category M	-0.65991211	0.17993164	0.92382813	0.20385742	-0.25585938	-0.40307617	0	0	16/11/2017	16	11	2017	21:36:12	77772	0.272	21	36	12	0	0.059814453	3.3918457	-0.43334961	0.10546875	0.9934082	10.80249	0.24804688	0	0	0	0	0	0	0	0	0	1.0888672	0.088867188	0.37036133	-0.22631836	0.07421875	-0.069580078	0	44330	0	0	0
1149	1150	1150	Category M	-0.56396484	0.047851563	0.83984375	0.23193359	-0.26171875	-0.38671875	0	0	16/11/2017	16	11	2017	21:36:12	77772	0.363	21	36	12	0	0.059814453	3.3918457	-0.43261719	0.10498047	0.99438477	6.6003418	0.21069336	0	0	0	0	0	0	0	0	0	1.0895996	0.089599609	0.34326172	-0.13110352	-0.057128906	-0.15454102	0	44330	0	0	0
1150	1151	1151	Category M	-0.40795898	0.15576172	0.87597656	0.20581055	-0.26196289	-0.40820313	0	0	16/11/2017	16	11	2017	21:36:12	77772	0.454	21	36	12	0	0.059814453	3.3918457	-0.43359375	0.10302734	0.99316406	4.4169922	0.13085938	0	0	0	0	0	0	0	0	0	1.088623	0.088623047	0.19555664	0.025634766	0.052490234	-0.1171875	0	44330	0	0	0
1151	1152	1152	Category M	-0.3359375	0.11987305	0.87597656	0.27026367	-0.2434082	-0.37915039	0	0	16/11/2017	16	11	2017	21:36:12	77772	0.545	21	36	12	0	0.059814453	3.3918457	-0.43359375	0.1027832	0.99316406	3.2380371	0.15332031	0	0	0	0	0	0	0	0	0	1.088623	0.088623047	0.23168945	0.09765625	0.016845703	-0.1171875	0	44330	0	0	0
1152	1153	1153	Category M	-0.57592773	0.13183594	0.88793945	0.20922852	-0.23461914	-0.41186523	0	0	16/11/2017	16	11	2017	21:36:12	77772	0.636	21	36	12	0	0.059814453	3.3918457	-0.43212891	0.1015625	0.99414063	4.7775879	0.18115234	0	0	0	0	0	0	0	0	0	1.0888672	0.088867188	0.2800293	-0.14355469	0.030029297	-0.10620117	0	44330	0	0	0
1153	1154	1154	Category M	-0.57592773	0.10791016	0.91186523	0.21875	-0.23510742	-0.40893555	0	0	16/11/2017	16	11	2017	21:36:12	77772	0.727	21	36	12	0	0.059814453	3.3918457	-0.43139648	0.1003418	0.99389648	1.6904297	0.16625977	0	0	0	0	0	0	0	0	0	1.0883789	0.088378906	0.23388672	-0.14428711	0.007324219	-0.08203125	0	44330	0	0	0
1154	1155	1155	Category M	-0.43188477	0.095947266	0.87597656	0.19750977	-0.23242188	-0.41577148	0	0	16/11/2017	16	11	2017	21:36:12	77772	0.818	21	36	12	0	0.059814453	3.3918457	-0.42895508	0.099609375	0.99462891	1.2165527	0.11865234	0	0	0	0	0	0	0	0	0	1.0876465	0.087646484	0.12524414	-0.002685547	-0.003662109	-0.11865234	0	44330	0	0	0
1155	1156	1156	Category M	-0.31176758	0.10791016	0.89990234	0.26464844	-0.21948242	-0.39819336	0	0	16/11/2017	16	11	2017	21:36:12	77772	0.909	21	36	12	0	0.059814453	3.3918457	-0.42822266	0.098388672	0.99584961	2.0595703	0.15112305	0	0	0	0	0	0	0	0	0	1.0883789	0.088378906	0.22192383	0.11645508	0.009277344	-0.095947266	0	44330	0	0	0
1156	1157	1157	Category M	-0.63598633	0.059814453	0.98388672	0.20458984	-0.23193359	-0.42431641	0	0	16/11/2017	16	11	2017	21:36:13	77773	0	21	36	13	0	0.059814453	3.3918457	-0.42651367	0.097167969	0.99536133	2.140625	0.21289063	0	0	0	0	0	0	0	0	0	1.0871582	0.087158203	0.25830078	-0.20922852	-0.037353516	-0.011474609	0	44330	0	0	0
1157	1158	1158	Category G	-0.31176758	0.035888672	0.86376953	0.093261719	-0.24169922	-0.43896484	0	0	16/11/2017	16	11	2017	21:37:18	77838	0.9	21	37	18	0	0.059814453	3.4595215	-0.42553711	0.096191406	0.99536133	2.4023438	0.18432617	0	0	0	0	0	0	0	0	0	1.0869141	0.086914063	0.3059082	0.11376953	-0.060302734	-0.1315918	0	44330	0	0	0
1158	1159	1159	Category G	-0.38378906	0.083984375	0.98388672	0.15942383	-0.24560547	-0.42138672	0	0	16/11/2017	16	11	2017	21:37:19	77839	0	21	37	19	0	0.059814453	3.4595215	-0.42236328	0.095458984	0.99633789	0.54663086	0.042236328	0	0	0	0	0	0	0	0	0	1.0864258	0.086425781	0.062744141	0.038574219	-0.011474609	-0.012451172	0	44330	0	0	0
1159	1160	1160	Category G	-0.20385742	0.17993164	1.0078125	0.21899414	-0.23803711	-0.40698242	0	0	16/11/2017	16	11	2017	21:37:19	77839	0.1	21	37	19	0	0.059570313	3.4289062	-0.41967773	0.095458984	0.99609375	1.7775879	0.23217773	0	0	0	0	0	0	0	0	0	1.0852051	0.085205078	0.31176758	0.21582031	0.084228516	0.011474609	0	44330	0	0	0
1160	1161	1161	Category G	-0.44384766	0.071777344	1.0439453	0.29101563	-0.22412109	-0.37670898	0	0	16/11/2017	16	11	2017	21:37:19	77839	0.2	21	37	19	0	0.059570313	3.4289062	-0.41650391	0.094238281	0.99755859	3.203125	0.058105469	0	0	0	0	0	0	0	0	0	1.0852051	0.085205078	0.095947266	-0.027099609	-0.022460938	0.046142578	0	44330	0	0	0
1161	1162	1162	Category G	-0.50390625	0.023925781	0.91186523	0.27197266	-0.21948242	-0.38598633	0	0	16/11/2017	16	11	2017	21:37:19	77839	0.3	21	37	19	0	0.059570313	3.4289062	-0.4152832	0.096435547	0.99804688	3.2358398	0.14331055	0	0	0	0	0	0	0	0	0	1.0852051	0.085205078	0.24731445	-0.088378906	-0.072509766	-0.086181641	0	44330	0	0	0
1162	1163	1163	Category G	-0.40795898	0.047851563	0.87597656	0.29003906	-0.20678711	-0.38989258	0	0	16/11/2017	16	11	2017	21:37:19	77839	0.4	21	37	19	0	0.059570313	3.4289062	-0.41186523	0.097167969	0.99902344	4.1948242	0.1328125	0	0	0	0	0	0	0	0	0	1.0852051	0.085205078	0.17675781	0.00390625	-0.049316406	-0.12304688	0	44330	0	0	0
1163	1164	1164	Category G	-0.34790039	0.071777344	0.93579102	0.33691406	-0.18139648	-0.36694336	0	0	16/11/2017	16	11	2017	21:37:19	77839	0.5	21	37	19	0	0.059570313	3.4289062	-0.40869141	0.097167969	0.99926758	6.7041016	0.091796875	0	0	0	0	0	0	0	0	0	1.0842285	0.084228516	0.15014648	0.060791016	-0.025390625	-0.063476563	0	44330	0	0	0
1164	1165	1165	Category G	-0.46777344	0.047851563	0.95996094	0.34594727	-0.18310547	-0.36572266	0	0	16/11/2017	16	11	2017	21:37:19	77839	0.6	21	37	19	0	0.059570313	3.4289062	-0.40795898	0.096435547	1.0019531	8.0554199	0.087646484	0	0	0	0	0	0	0	0	0	1.0861816	0.086181641	0.15039063	-0.059570313	-0.048583984	-0.041992188	0	44330	0	0	0
1165	1166	1166	Category G	-0.45581055	0.14379883	0.86376953	0.35131836	-0.17919922	-0.35742188	0	0	16/11/2017	16	11	2017	21:37:19	77839	0.7	21	37	19	0	0.059570313	3.4289062	-0.40673828	0.092285156	1.0021973	7.7624512	0.15551758	0	0	0	0	0	0	0	0	0	1.0856934	0.085693359	0.23876953	-0.048828125	0.051269531	-0.13842773	0	44330	0	0	0
1166	1167	1167	Category G	-0.38378906	0.083984375	0.91186523	0.34326172	-0.19970703	-0.35766602	0	0	16/11/2017	16	11	2017	21:37:19	77839	0.8	21	37	19	0	0.059570313	3.4289062	-0.40722656	0.089355469	0.99975586	8.2907715	0.091064453	0	0	0	0	0	0	0	0	0	1.083252	0.083251953	0.11694336	0.0234375	-0.005371094	-0.087890625	0	44330	0	0	0
1167	1168	1168	Category G	-0.43188477	0.14379883	0.94799805	0.37475586	-0.18823242	-0.33227539	0	0	16/11/2017	16	11	2017	21:37:19	77839	0.9	21	37	19	0	0.059570313	3.4289062	-0.41064453	0.077392578	0.99804688	9.779541	0.085693359	0	0	0	0	0	0	0	0	0	1.0820313	0.08203125	0.13745117	-0.020996094	0.066162109	-0.050048828	0	44330	0	0	0
1168	1169	1169	Category G	-0.49194336	0.059814453	0.94799805	0.32641602	-0.19482422	-0.36694336	0	0	16/11/2017	16	11	2017	21:37:20	77840	0	21	37	20	0	0.059570313	3.4289062	-0.40625	0.0625	1.0004883	10.710693	0.1003418	0	0	0	0	0	0	0	0	0	1.081543	0.081542969	0.14086914	-0.085449219	-0.002685547	-0.052490234	0	44330	0	0	0
1169	1170	1170	Category G	-0.46777344	0.095947266	0.86376953	0.34985352	-0.18554688	-0.35375977	0	0	16/11/2017	16	11	2017	21:37:20	77840	0.1	21	37	20	0	0.059570313	3.4289062	-0.4152832	0.069335938	0.99926758	10.130859	0.14770508	0	0	0	0	0	0	0	0	0	1.0844727	0.084472656	0.21459961	-0.052246094	0.026367188	-0.13549805	0	44330	0	0	0
1170	1171	1171	Category G	-0.45581055	0.011962891	0.89990234	0.34521484	-0.18212891	-0.35351563	0	0	16/11/2017	16	11	2017	21:37:20	77840	0.2	21	37	20	0	0.059570313	3.4289062	-0.41235352	0.07421875	0.98754883	10.061768	0.1159668	0	0	0	0	0	0	0	0	0	1.0727539	0.072753906	0.19335938	-0.043212891	-0.062255859	-0.087646484	0	44330	0	0	0
1171	1172	1172	Category G	-0.27587891	0.071777344	0.89990234	0.4050293	-0.15869141	-0.30908203	0	0	16/11/2017	16	11	2017	21:37:20	77840	0.3	21	37	20	0	0.059570313	3.4289062	-0.41210938	0.071289063	0.98852539	10.451172	0.16259766	0	0	0	0	0	0	0	0	0	1.0734863	0.073486328	0.2253418	0.13623047	0.000244141	-0.088623047	0	44330	0	0	0
1172	1173	1173	Category G	-0.6237793	0.035888672	0.97192383	0.38378906	-0.15185547	-0.33374023	0	0	16/11/2017	16	11	2017	21:37:20	77840	0.4	21	37	20	0	0.059570313	3.4289062	-0.41796875	0.071533203	0.98876953	10.143555	0.20947266	0	0	0	0	0	0	0	0	0	1.0759277	0.075927734	0.25830078	-0.20556641	-0.035644531	-0.016845703	0	44330	0	0	0
1173	1174	1174	Category G	-0.49194336	0.023925781	0.86376953	0.38720703	-0.16503906	-0.33081055	0	0	16/11/2017	16	11	2017	21:37:20	77840	0.5	21	37	20	0	0.059570313	3.4289062	-0.41772461	0.070068359	0.98852539	8.8706055	0.15209961	0	0	0	0	0	0	0	0	0	1.0754395	0.075439453	0.24487305	-0.073974609	-0.046142578	-0.12475586	0	44330	0	0	0
1174	1175	1175	Category G	-0.46777344	-0.011962891	0.83984375	0.37890625	-0.16210938	-0.34204102	0	0	16/11/2017	16	11	2017	21:37:20	77840	0.6	21	37	20	0	0.059570313	3.4289062	-0.41699219	0.068847656	0.98657227	7.9804688	0.17504883	0	0	0	0	0	0	0	0	0	1.0732422	0.073242188	0.27832031	-0.050537109	-0.080810547	-0.14672852	0	44330	0	0	0
1175	1176	1176	Category G	-0.59985352	0.11987305	0.98388672	0.43481445	-0.12670898	-0.2902832	0	0	16/11/2017	16	11	2017	21:37:20	77840	0.7	21	37	20	0	0.059570313	3.4289062	-0.42041016	0.06640625	0.98217773	8.1032715	0.18701172	0	0	0	0	0	0	0	0	0	1.0703125	0.0703125	0.23413086	-0.17919922	0.053222656	0.001464844	0	44330	0	0	0
1176	1177	1177	Category G	-0.49194336	-0.023925781	0.92382813	0.39453125	-0.12719727	-0.33129883	0	0	16/11/2017	16	11	2017	21:37:20	77840	0.8	21	37	20	0	0.059570313	3.4289062	-0.41870117	0.064941406	0.98144531	7.8151855	0.12890625	0	0	0	0	0	0	0	0	0	1.0690918	0.069091797	0.2199707	-0.072998047	-0.088867188	-0.057617188	0	44330	0	0	0
1177	1178	1178	Category G	-0.69580078	0.035888672	0.88793945	0.40917969	-0.1340332	-0.31201172	0	0	16/11/2017	16	11	2017	21:37:20	77840	0.9	21	37	20	0	0.059570313	3.4289062	-0.41918945	0.064697266	0.984375	7.0058594	0.29418945	0	0	0	0	0	0	0	0	0	1.0717773	0.071777344	0.40185547	-0.27636719	-0.028808594	-0.096435547	0	44330	0	0	0
1178	1179	1179	Category G	-0.40795898	0.047851563	0.86376953	0.38354492	-0.14331055	-0.34277344	0	0	16/11/2017	16	11	2017	21:37:21	77841	0	21	37	21	0	0.059570313	3.4289062	-0.41723633	0.065673828	0.984375	6.0341797	0.12231445	0	0	0	0	0	0	0	0	0	1.0712891	0.071289063	0.14819336	0.009277344	-0.017822266	-0.12060547	0	44330	0	0	0
1179	1180	1180	Category G	-0.52783203	0.011962891	0.89990234	0.39599609	-0.15869141	-0.3215332	0	0	16/11/2017	16	11	2017	21:37:21	77841	0.1	21	37	21	0	0.059570313	3.4289062	-0.41748047	0.067138672	0.98486328	5.0681152	0.1496582	0	0	0	0	0	0	0	0	0	1.0717773	0.071777344	0.25048828	-0.11010742	-0.055175781	-0.084960938	0	44330	0	0	0
1180	1181	1181	Category G	-0.56396484	0.059814453	0.97192383	0.36474609	-0.16235352	-0.35424805	0	0	16/11/2017	16	11	2017	21:37:21	77841	0.2	21	37	21	0	0.059570313	3.4289062	-0.41748047	0.058837891	0.98339844	3.7490234	0.14672852	0	0	0	0	0	0	0	0	0	1.0700684	0.070068359	0.15869141	-0.14624023	0.000732422	-0.011474609	0	44330	0	0	0
1181	1182	1182	Category G	-0.69580078	0.071777344	0.88793945	0.3737793	-0.18237305	-0.33911133	0	0	16/11/2017	16	11	2017	21:37:21	77841	0.3	21	37	21	0	0.059570313	3.4289062	-0.41772461	0.076171875	0.97167969	1.9284668	0.2902832	0	0	0	0	0	0	0	0	0	1.0605469	0.060546875	0.36621094	-0.27783203	-0.004394531	-0.083740234	0	44330	0	0	0
1182	1183	1183	Category G	-0.26391602	0	0.91186523	0.38598633	-0.17285156	-0.32568359	0	0	16/11/2017	16	11	2017	21:37:21	77841	0.4	21	37	21	0	0.059570313	3.4289062	-0.41845703	0.070068359	0.95336914	0.24072266	0.17480469	0	0	0	0	0	0	0	0	0	1.0437012	0.043701172	0.26635742	0.15454102	-0.070068359	-0.041503906	0	44330	0	0	0
1183	1184	1184	Category G	-0.59985352	0.071777344	0.98388672	0.38598633	-0.17382813	-0.32763672	0	0	16/11/2017	16	11	2017	21:37:21	77841	0.5	21	37	21	0	0.059570313	3.4289062	-0.41748047	0.084472656	0.94897461	1.2485352	0.18579102	0	0	0	0	0	0	0	0	0	1.0402832	0.040283203	0.22973633	-0.18212891	-0.012695313	0.034667969	0	44330	0	0	0
1184	1185	1185	Category G	-0.58789063	0.071777344	1.0197754	0.32446289	-0.18261719	-0.37207031	0	0	16/11/2017	16	11	2017	21:37:21	77841	0.6	21	37	21	0	0.059570313	3.4289062	-0.41552734	0.076904297	0.94848633	2.7097168	0.1862793	0	0	0	0	0	0	0	0	0	1.0383301	0.038330078	0.24853516	-0.17211914	-0.005126953	0.071044922	0	44330	0	0	0
1185	1186	1186	Category G	-0.3359375	0.047851563	0.92382813	0.33520508	-0.18261719	-0.36376953	0	0	16/11/2017	16	11	2017	21:37:21	77841	0.7	21	37	21	0	0.059570313	3.4289062	-0.4152832	0.076416016	0.94506836	4.0275879	0.086914063	0	0	0	0	0	0	0	0	0	1.0351563	0.03515625	0.12939453	0.079345703	-0.028564453	-0.021240234	0	44330	0	0	0
1186	1187	1187	Category G	-0.45581055	0.047851563	0.95996094	0.34741211	-0.19238281	-0.36181641	0	0	16/11/2017	16	11	2017	21:37:21	77841	0.8	21	37	21	0	0.059570313	3.4289062	-0.41503906	0.077392578	0.94750977	5.1269531	0.051757813	0	0	0	0	0	0	0	0	0	1.0375977	0.037597656	0.082519531	-0.040527344	-0.029541016	0.012207031	0	44330	0	0	0
1187	1188	1188	Category G	-0.46777344	0.071777344	0.91186523	0.32104492	-0.19726563	-0.37329102	0	0	16/11/2017	16	11	2017	21:37:21	77841	0.9	21	37	21	0	0.059570313	3.4289062	-0.41113281	0.076171875	0.94970703	6.0036621	0.068115234	0	0	0	0	0	0	0	0	0	1.0375977	0.037597656	0.099121094	-0.056396484	-0.004394531	-0.037841797	0	44330	0	0	0
1188	1189	1189	Category G	-0.45581055	0.083984375	0.95996094	0.31054688	-0.19921875	-0.37744141	0	0	16/11/2017	16	11	2017	21:37:22	77842	0	21	37	22	0	0.059570313	3.4289062	-0.41064453	0.073242188	0.94946289	6.4555664	0.047363281	0	0	0	0	0	0	0	0	0	1.0371094	0.037109375	0.065917969	-0.044921875	0.010498047	0.010253906	0	44330	0	0	0
1189	1190	1190	Category G	-0.38378906	0.047851563	0.94799805	0.29272461	-0.20629883	-0.38452148	0	0	16/11/2017	16	11	2017	21:37:22	77842	0.1	21	37	22	0	0.059570313	3.4289062	-0.40551758	0.071777344	0.94995117	6.8457031	0.032470703	0	0	0	0	0	0	0	0	0	1.0354004	0.035400391	0.047607422	0.021728516	-0.023925781	-0.001953125	0	44330	0	0	0
1190	1191	1191	Category G	-0.46777344	0.059814453	0.94799805	0.29980469	-0.20385742	-0.37963867	0	0	16/11/2017	16	11	2017	21:37:22	77842	0.2	21	37	22	0	0.059570313	3.4289062	-0.40258789	0.072021484	0.9519043	7.3779297	0.066162109	0	0	0	0	0	0	0	0	0	1.0361328	0.036132813	0.081298828	-0.064941406	-0.012207031	-0.00390625	0	44330	0	0	0
1191	1192	1192	Category G	-0.31176758	0.035888672	0.99584961	0.28613281	-0.20458984	-0.39086914	0	0	16/11/2017	16	11	2017	21:37:22	77842	0.3	21	37	22	0	0.059570313	3.4289062	-0.40112305	0.070556641	0.953125	7.9958496	0.10498047	0	0	0	0	0	0	0	0	0	1.036377	0.036376953	0.16699219	0.089355469	-0.034667969	0.042480469	0	44330	0	0	0
1192	1193	1193	Category G	-0.34790039	0.059814453	0.95996094	0.29711914	-0.20629883	-0.38647461	0	0	16/11/2017	16	11	2017	21:37:22	77842	0.4	21	37	22	0	0.059570313	3.4289062	-0.40136719	0.069824219	0.9543457	8.5830078	0.0546875	0	0	0	0	0	0	0	0	0	1.0378418	0.037841797	0.069091797	0.053466797	-0.010009766	0.005371094	0	44330	0	0	0
1193	1194	1194	Category G	-0.25195313	0.10791016	0.99584961	0.27246094	-0.2097168	-0.39794922	0	0	16/11/2017	16	11	2017	21:37:22	77842	0.5	21	37	22	0	0.059570313	3.4289062	-0.39941406	0.069091797	0.95532227	8.5402832	0.15771484	0	0	0	0	0	0	0	0	0	1.0378418	0.037841797	0.22631836	0.14746094	0.038574219	0.040283203	0	44330	0	0	0
1194	1195	1195	Category G	-0.3359375	0.083984375	0.94799805	0.2421875	-0.21850586	-0.41186523	0	0	16/11/2017	16	11	2017	21:37:22	77842	0.6	21	37	22	0	0.059570313	3.4289062	-0.39672852	0.068603516	0.95654297	8.4731445	0.063232422	0	0	0	0	0	0	0	0	0	1.0378418	0.037841797	0.084472656	0.060791016	0.015136719	-0.008544922	0	44330	0	0	0
1195	1196	1196	Category G	-0.34790039	0.023925781	0.91186523	0.20922852	-0.2175293	-0.4206543	0	0	16/11/2017	16	11	2017	21:37:22	77842	0.7	21	37	22	0	0.059570313	3.4289062	-0.39697266	0.067871094	0.95751953	8.795166	0.080322266	0	0	0	0	0	0	0	0	0	1.0388184	0.038818359	0.13891602	0.049072266	-0.043945313	-0.045654297	0	44330	0	0	0
1196	1197	1197	Category G	-0.29980469	0.035888672	0.95996094	0.20043945	-0.22192383	-0.42797852	0	0	16/11/2017	16	11	2017	21:37:22	77842	0.8	21	37	22	0	0.059570313	3.4289062	-0.39819336	0.067382813	0.95898438	8.9104004	0.10327148	0	0	0	0	0	0	0	0	0	1.0405273	0.040527344	0.13085938	0.098388672	-0.031494141	0.000732422	0	44330	0	0	0
1197	1198	1198	Category G	-0.29980469	0.083984375	0.99584961	0.23071289	-0.21655273	-0.41455078	0	0	16/11/2017	16	11	2017	21:37:22	77842	0.9	21	37	22	0	0.059814453	3.4595215	-0.39526367	0.067138672	0.95922852	8.6293945	0.10327148	0	0	0	0	0	0	0	0	0	1.0397949	0.039794922	0.1484375	0.095458984	0.016601563	0.036376953	0	44330	0	0	0
1198	1199	1199	Category G	-0.27587891	0.095947266	0.94799805	0.21630859	-0.21704102	-0.41894531	0	0	16/11/2017	16	11	2017	21:37:23	77843	0	21	37	23	0	0.059814453	3.4595215	-0.39746094	0.067138672	0.96044922	8.380127	0.12548828	0	0	0	0	0	0	0	0	0	1.0415039	0.041503906	0.1628418	0.12158203	0.028564453	-0.012451172	0	44330	0	0	0
1199	1200	1200	Category G	-0.27587891	0.035888672	0.99584961	0.2421875	-0.21435547	-0.40551758	0	0	16/11/2017	16	11	2017	21:37:23	77843	0.1	21	37	23	0	0.059814453	3.4595215	-0.39599609	0.066894531	0.9597168	8.4665527	0.12939453	0	0	0	0	0	0	0	0	0	1.0402832	0.040283203	0.1875	0.12011719	-0.031005859	0.035888672	0	44330	0	0	0
1200	1201	1201	Category G	-0.29980469	0.10791016	0.97192383	0.21533203	-0.21850586	-0.42089844	0	0	16/11/2017	16	11	2017	21:37:23	77843	0.2	21	37	23	0	0.059814453	3.4595215	-0.39990234	0.065185547	0.9597168	8.2380371	0.109375	0	0	0	0	0	0	0	0	0	1.041748	0.041748047	0.15478516	0.10009766	0.042480469	0.011962891	0	44330	0	0	0
1201	1202	1202	Category G	-0.2878418	0.059814453	1.0078125	0.2331543	-0.23364258	-0.41186523	0	0	16/11/2017	16	11	2017	21:37:23	77843	0.3	21	37	23	0	0.059814453	3.4595215	-0.40136719	0.064941406	0.95825195	7.3352051	0.12402344	0	0	0	0	0	0	0	0	0	1.0410156	0.041015625	0.16821289	0.11352539	-0.005126953	0.049316406	0	44330	0	0	0
1202	1203	1203	Category G	-0.29980469	0.071777344	0.97192383	0.22387695	-0.22290039	-0.42089844	0	0	16/11/2017	16	11	2017	21:37:23	77843	0.4	21	37	23	0	0.059814453	3.4595215	-0.40112305	0.064453125	0.95825195	5.9829102	0.10253906	0	0	0	0	0	0	0	0	0	1.0407715	0.040771484	0.12207031	0.10131836	0.007080078	0.013427734	0	44330	0	0	0
1203	1204	1204	Category G	-0.29980469	0.071777344	1.0078125	0.24804688	-0.23144531	-0.40429688	0	0	16/11/2017	16	11	2017	21:37:23	77843	0.5	21	37	23	0	0.059814453	3.4595215	-0.40209961	0.063476563	0.95922852	5.2441406	0.11352539	0	0	0	0	0	0	0	0	0	1.0419922	0.041992188	0.15917969	0.10229492	0.008300781	0.048339844	0	44330	0	0	0
1204	1205	1205	Category G	-0.29980469	0.035888672	0.99584961	0.22094727	-0.21777344	-0.41650391	0	0	16/11/2017	16	11	2017	21:37:23	77843	0.6	21	37	23	0	0.059814453	3.4595215	-0.40209961	0.063964844	0.95996094	4.6496582	0.11181641	0	0	0	0	0	0	0	0	0	1.0427246	0.042724609	0.16625977	0.10229492	-0.028076172	0.035644531	0	44330	0	0	0
1205	1206	1206	Category G	-0.3359375	0.11987305	0.99584961	0.23974609	-0.2199707	-0.40844727	0	0	16/11/2017	16	11	2017	21:37:23	77843	0.7	21	37	23	0	0.059814453	3.4595215	-0.40576172	0.064453125	0.96020508	3.8613281	0.095703125	0	0	0	0	0	0	0	0	0	1.0444336	0.044433594	0.16064453	0.069824219	0.055175781	0.035400391	0	44330	0	0	0
1206	1207	1207	Category G	-0.39599609	0.13183594	0.97192383	0.2175293	-0.22436523	-0.41992188	0	0	16/11/2017	16	11	2017	21:37:23	77843	0.8	21	37	23	0	0.059814453	3.4595215	-0.40991211	0.061767578	0.95996094	3.2956543	0.072021484	0	0	0	0	0	0	0	0	0	1.0456543	0.045654297	0.095458984	0.013916016	0.069824219	0.01171875	0	44330	0	0	0
1207	1208	1208	Category G	-0.31176758	0.11987305	0.97192383	0.23364258	-0.2421875	-0.40795898	0	0	16/11/2017	16	11	2017	21:37:23	77843	0.9	21	37	23	0	0.059814453	3.4595215	-0.40991211	0.060546875	0.95776367	2.9711914	0.11547852	0	0	0	0	0	0	0	0	0	1.043457	0.043457031	0.17163086	0.098144531	0.059082031	0.013916016	0	44330	0	0	0
1208	1209	1209	Category G	-0.38378906	0.15576172	0.95996094	0.21240234	-0.22900391	-0.41577148	0	0	16/11/2017	16	11	2017	21:37:24	77844	0	21	37	24	0	0.059814453	3.4595215	-0.41235352	0.058837891	0.95776367	2.8378906	0.10107422	0	0	0	0	0	0	0	0	0	1.0444336	0.044433594	0.12744141	0.028564453	0.096923828	0.001953125	0	44330	0	0	0
1209	1210	1210	Category G	-0.27587891	0.059814453	0.95996094	0.2253418	-0.23779297	-0.41186523	0	0	16/11/2017	16	11	2017	21:37:24	77844	0.1	21	37	24	0	0.059814453	3.4595215	-0.41333008	0.057617188	0.95703125	1.6086426	0.13769531	0	0	0	0	0	0	0	0	0	1.0439453	0.043945313	0.14257813	0.13745117	0.001953125	0.002685547	0	44330	0	0	0
1210	1211	1211	Category G	-0.34790039	0.10791016	0.97192383	0.20532227	-0.24169922	-0.41699219	0	0	16/11/2017	16	11	2017	21:37:24	77844	0.2	21	37	24	0	0.059814453	3.4595215	-0.4128418	0.054931641	0.95678711	0.38745117	0.084960938	0	0	0	0	0	0	0	0	0	1.043457	0.043457031	0.1328125	0.064941406	0.052734375	0.014892578	0	44330	0	0	0
1211	1212	1212	Category G	-0.6237793	0.059814453	0.98388672	0.20483398	-0.23901367	-0.42211914	0	0	16/11/2017	16	11	2017	21:37:24	77844	0.3	21	37	24	0	0.059814453	3.4595215	-0.41333008	0.055908203	0.95727539	0.052001953	0.21191406	0	0	0	0	0	0	0	0	0	1.0444336	0.044433594	0.24023438	-0.21020508	0.003662109	0.026367188	0	44330	0	0	0
1212	1213	1213	Category G	-0.27587891	0.095947266	0.94799805	0.19287109	-0.23168945	-0.42822266	0	0	16/11/2017	16	11	2017	21:37:24	77844	0.4	21	37	24	0	0.059814453	3.4595215	-0.41503906	0.055664063	0.95751953	0.37329102	0.14501953	0	0	0	0	0	0	0	0	0	1.045166	0.045166016	0.1887207	0.13916016	0.040039063	-0.009521484	0	44330	0	0	0
1213	1214	1214	Category G	-0.35986328	0.10791016	1.0917969	0.29638672	-0.22436523	-0.37060547	0	0	16/11/2017	16	11	2017	21:37:24	77844	0.5	21	37	24	0	0.059814453	3.4595215	-0.41259766	0.055419922	0.95629883	1.032959	0.15429688	0	0	0	0	0	0	0	0	0	1.0429688	0.04296875	0.24047852	0.052734375	0.052246094	0.13525391	0	44330	0	0	0
1214	1215	1215	Category G	-0.51586914	0.11987305	0.97192383	0.23876953	-0.22192383	-0.41479492	0	0	16/11/2017	16	11	2017	21:37:24	77844	0.6	21	37	24	0	0.059814453	3.4595215	-0.41333008	0.055664063	0.95727539	1.9226074	0.12158203	0	0	0	0	0	0	0	0	0	1.0441895	0.044189453	0.18115234	-0.10229492	0.063964844	0.014404297	0	44330	0	0	0
1215	1216	1216	Category G	-0.25195313	0	0.92382813	0.2512207	-0.21899414	-0.40136719	0	0	16/11/2017	16	11	2017	21:37:24	77844	0.7	21	37	24	0	0.059814453	3.4595215	-0.41381836	0.055908203	0.95800781	2.0231934	0.17456055	0	0	0	0	0	0	0	0	0	1.045166	0.045166016	0.25219727	0.16186523	-0.055908203	-0.034179688	0	44330	0	0	0
1216	1217	1217	Category G	-0.47998047	0.047851563	1.0678711	0.23950195	-0.21850586	-0.4074707	0	0	16/11/2017	16	11	2017	21:37:24	77844	0.8	21	37	24	0	0.059814453	3.4595215	-0.41113281	0.054443359	0.95654297	2.4433594	0.13061523	0	0	0	0	0	0	0	0	0	1.0427246	0.042724609	0.18652344	-0.068603516	-0.006591797	0.11108398	0	44330	0	0	0
1217	1218	1218	Category G	-0.27587891	0.10791016	0.95996094	0.23193359	-0.22753906	-0.41650391	0	0	16/11/2017	16	11	2017	21:37:24	77844	0.9	21	37	24	0	0.059814453	3.4595215	-0.41308594	0.055175781	0.95703125	3.3803711	0.14697266	0	0	0	0	0	0	0	0	0	1.0439453	0.043945313	0.19262695	0.13720703	0.052490234	0.002685547	0	44330	0	0	0
1218	1219	1219	Category G	-0.45581055	0.047851563	1.0078125	0.23779297	-0.21826172	-0.40966797	0	0	16/11/2017	16	11	2017	21:37:25	77845	0	21	37	25	0	0.059814453	3.4595215	-0.40991211	0.054443359	0.95678711	3.7407227	0.068603516	0	0	0	0	0	0	0	0	0	1.0424805	0.042480469	0.10327148	-0.045654297	-0.006591797	0.05078125	0	44330	0	0	0
1219	1220	1220	Category G	-0.31176758	0.059814453	0.93579102	0.23168945	-0.2253418	-0.41870117	0	0	16/11/2017	16	11	2017	21:37:25	77845	0.1	21	37	25	0	0.059814453	3.4595215	-0.41186523	0.054443359	0.95703125	3.1967773	0.10253906	0	0	0	0	0	0	0	0	0	1.043457	0.043457031	0.12670898	0.10009766	0.005126953	-0.021240234	0	44330	0	0	0
1220	1221	1221	Category G	-0.44384766	0.10791016	0.99584961	0.24780273	-0.22387695	-0.40332031	0	0	16/11/2017	16	11	2017	21:37:25	77845	0.2	21	37	25	0	0.059814453	3.4595215	-0.41088867	0.054931641	0.95703125	2.3342285	0.073242188	0	0	0	0	0	0	0	0	0	1.0429688	0.04296875	0.12451172	-0.032714844	0.052734375	0.038574219	0	44330	0	0	0
1221	1222	1222	Category G	-0.35986328	0.059814453	0.95996094	0.21411133	-0.22900391	-0.42431641	0	0	16/11/2017	16	11	2017	21:37:25	77845	0.3	21	37	25	0	0.059814453	3.4595215	-0.40991211	0.053955078	0.95629883	2.2988281	0.050537109	0	0	0	0	0	0	0	0	0	1.0419922	0.041992188	0.059326172	0.050048828	0.005615234	0.003417969	0	44330	0	0	0
1222	1223	1223	Category G	-0.34790039	0.059814453	0.97192383	0.23168945	-0.22143555	-0.40942383	0	0	16/11/2017	16	11	2017	21:37:25	77845	0.4	21	37	25	0	0.059814453	3.4595215	-0.40771484	0.052978516	0.95678711	1.4230957	0.062011719	0	0	0	0	0	0	0	0	0	1.0415039	0.041503906	0.081542969	0.059814453	0.006591797	0.014892578	0	44330	0	0	0
1223	1224	1224	Category G	-0.44384766	0.083984375	1.0197754	0.22094727	-0.22143555	-0.41894531	0	0	16/11/2017	16	11	2017	21:37:25	77845	0.5	21	37	25	0	0.059814453	3.4595215	-0.41040039	0.053466797	0.95654297	0.43725586	0.077392578	0	0	0	0	0	0	0	0	0	1.0424805	0.042480469	0.12646484	-0.033203125	0.030273438	0.062988281	0	44330	0	0	0
1224	1225	1225	Category G	-0.23999023	0.083984375	0.99584961	0.234375	-0.22167969	-0.40966797	0	0	16/11/2017	16	11	2017	21:37:25	77845	0.6	21	37	25	0	0.059814453	3.4595215	-0.40771484	0.052734375	0.95581055	0.43505859	0.17529297	0	0	0	0	0	0	0	0	0	1.0405273	0.040527344	0.23876953	0.16772461	0.031005859	0.039794922	0	44330	0	0	0
1225	1226	1226	Category G	-0.45581055	0.059814453	1.0197754	0.23046875	-0.22973633	-0.41577148	0	0	16/11/2017	16	11	2017	21:37:25	77845	0.7	21	37	25	0	0.059814453	3.4595215	-0.40673828	0.051757813	0.95532227	0.61230469	0.081054688	0	0	0	0	0	0	0	0	0	1.0395508	0.039550781	0.12084961	-0.048828125	0.0078125	0.064208984	0	44330	0	0	0
[truncated: 13,474 more rows]
[truncated: 29 more columns]
