# Supplementary material for: Development of a multisensor biologging collar and analytical techniques to describe high‐resolution spatial behavior in free‐ranging terrestrial mammals
Source: Ecol Evol. 2024 Sep 23;14(9):e70264. doi: 10.1002/ece3.70264 (PMC11420106; doi:10.1002/ece3.70264)
Supplement: Supplementary file 1 — Appendix S1 [file ECE3-14-e70264-s001.zip › doi_10_5061_dryad_jdfn2z3hv__v20240620/B4_S25_Header.csv]

Split no.	Bookmark number	Category	Pointer	Day#	Time(hh:mm:ss)	Total Event start	Event start	Number events	Duration(s)	Sum VeDBA	Mean VeDBA	Mean Dyn AccX	Mean Dyn AccY	Mean Dyn AccZ	Sum VeSBA	Mean VeSBA	Mean smth AccX	Mean smth AccY	Mean smth AccZ	VeDBA_Var	VeDBA_SD	VeSBA_Var	VeSBA_SD	Mean Animal g	Sum Animal g	Animal g_Var	Animal g_SD	Acc_x_Var	Acc_x_SD	Acc_y_Var	Acc_y_SD	Acc_z_Var	Acc_z_SD	Predominant freq, Hz	Smth press val	Max pressure val	Min pressure val	Grd air press	Altitude begin	Altitude end	Delta max/min altitude
1	1	Category A	0	17	15:27:47	1	1	1218	122.001	23.8801	0.0209843	0.0017682	-0.000395173	0.00060413	1154.81	1.01477	-0.196956	-0.16801	0.981073	7.68E-05	0.00876376	0	0	0.0147727	16.8113	0	0	0.000202092	0.0142159	6.63E-05	0.00814194	0.000152534	0.0123505	0	7	0	0	1000	0	44330	44330
1	2	Category B	1218	17	15:46:48	1219	1219	1236	123.8	34.6411	0.0280268	-0.00139927	0.00101686	-0.00020108	1254.1	1.01464	-0.413137	-0.123042	0.918366	0.00035752	0.0189082	0	0	0.014667	18.1284	0	0	0.00030004	0.0173217	0.000269226	0.0164081	0.000209771	0.0144835	0	7	0	0	1000	44330	44330	0
1	3	Category M	2454	17	15:54:11	2455	2455	45	4.5	17.3972	0.386605	0.0180773	-0.0839627	0.00556641	45.019	1.00042	-0.440516	-0.0755208	0.893414	0.105067	0.324141	0	0	0.00372179	0.16748	0	0	0.0689236	0.262533	0.0694661	0.263564	0.102696	0.320463	0	7	0	0	1000	44330	44330	0
1	4	Category C	2499	17	16:01:10	2500	2500	189	18.9	29.9792	0.15862	-0.00777504	0.0120585	-0.00230706	193.458	1.02359	-0.50735	0.110488	0.881304	0.00709558	0.0842353	2.58E-06	0.00160733	0.0242771	4.58838	0	0	0.0180716	0.134431	0.00495773	0.0704112	0.00877615	0.0936811	0	7	0	0	1000	44330	44330	0
1	5	Category D	2688	17	16:01:56	2689	2689	85	8.4	11.9241	0.140283	0.0124828	0.0250776	0.00185547	86.7351	1.02041	-0.490134	0.152663	0.881086	0.00515568	0.071803	0	0	0.020413	1.73511	0	0	0.0132181	0.11497	0.0046042	0.0678543	0.00693934	0.0833027	0	7	0	0	1000	44330	44330	0
1	6	Category C	2773	17	16:02:16	2774	2774	58	5.7	13.8357	0.238546	0.00464709	0.0249444	-0.0176286	60.6919	1.04641	-0.580415	0.00912581	0.867752	0.017978	0.134082	0.000235722	0.0153532	0.046412	2.69189	0.000235722	0.0153532	0.040098	0.200245	0.0158776	0.126006	0.0138823	0.117823	0	7	0	0	1000	44330	44330	0
1	7	Category M	2831	17	16:02:23	2832	2832	51	5	28.8472	0.565631	-0.0612601	-0.0854205	0.0314702	56.8018	1.11376	-0.607455	-0.16097	0.918921	0.348863	0.590646	0.000210631	0.0145131	0.11376	5.80176	0.000210631	0.0145131	0.239861	0.489756	0.201727	0.44914	0.216787	0.465604	0	7	0	0	1000	44330	44330	0
1	8	Category C	2882	17	16:02:29	2883	2883	229	22.9	37.8049	0.165087	0.0096782	0.0107454	-0.00237317	235.908	1.03017	-0.492864	0.0363865	0.901022	0.00766964	0.0875765	0.000123669	0.0111207	0.0301668	6.9082	0.000123669	0.0111207	0.0177103	0.13308	0.0076206	0.087296	0.00920272	0.0959308	0	7	0	0	1000	44330	44330	0
1	9	Category D	3111	17	16:04:24	3112	3112	125	12.4	20.9341	0.167473	0.00381836	-0.0141621	0.00145898	127.983	1.02387	-0.489428	0.093082	0.893775	0.00642578	0.080161	0	0	0.0238672	2.9834	0	0	0.0188184	0.13718	0.00471875	0.0686932	0.0108418	0.104124	0	7	0	0	1000	44330	44330	0
1	10	Category C	3236	17	16:05:26	3237	3237	507	50.7	83.7932	0.165273	-0.00269807	0.00172969	-0.00231139	520.715	1.02705	-0.481875	0.183152	0.886892	0.00724862	0.0851388	0	0	0.0270515	13.7151	0	0	0.0206056	0.143546	0.00471813	0.0686886	0.00935872	0.0967405	0	7	0	0	1000	44330	44330	0
1	11	Category D	3743	17	16:07:15	3744	3744	246	24.6	52.1819	0.212121	0.00366112	0.000350332	0.00348347	254.656	1.03519	-0.510426	0.11523	0.891305	0.0135955	0.1166	0	0	0.035188	8.65625	0	0	0.0376344	0.193996	0.00709199	0.0842139	0.0161014	0.126891	0	7	0	0	1000	44330	44330	0
1	12	Category C	3989	17	16:08:44	3990	3990	279	27.901	50.6782	0.181642	-0.0121607	-0.00101069	-0.00648942	287.027	1.02877	-0.384977	0.0993985	0.944786	0.0118439	0.10883	2.10E-05	0.00458272	0.0287718	8.02734	1.49E-05	0.00385694	0.0277113	0.166467	0.00411101	0.0641172	0.00947773	0.0973536	0	7	0	0	1000	44330	44330	0
1	13	Category J	4268	17	16:09:16	4269	4269	35	3.4	25.1077	0.717362	0.200286	-0.134075	0.145417	35.5029	1.01437	-0.223891	0.294399	0.941895	0.14728	0.38377	0.00055106	0.0234747	0.0200335	0.701172	0.000244141	0.015625	0.0731097	0.270388	0.060505	0.245978	0.476932	0.690603	0	7	0	0	1000	44330	44330	0
1	14	Category M	4303	17	16:12:13	4304	4304	42	4.1	51.8811	1.23526	-0.166376	0.209641	-0.15525	44.1287	1.05068	-0.235456	0.409284	0.938506	1.69936	1.3036	0.000127883	0.0113085	0.0506824	2.12866	0.00012207	0.0110485	1.13993	1.06767	1.32322	1.15032	0.696353	0.834478	0	7	0	0	1000	44330	44330	0
1	15	Category J	4345	17	16:13:57	4346	4346	52	5.1	43.9182	0.844581	0.149658	-0.0700731	0.10537	56.0415	1.07772	-0.222905	0.217172	1.02771	0.118408	0.344105	0.000413161	0.0203264	0.0777212	4.0415	0.000413161	0.0203264	0.128127	0.357948	0.0309073	0.175805	0.668786	0.817793	0	7	0	0	1000	44330	44330	0
1	16	Category C	4397	17	16:30:47	4398	4398	52	5.1	10.25	0.197115	-0.116319	-0.0285081	-0.0598332	53.3667	1.02628	-0.424739	0.131	0.92226	0.017996	0.134149	9.39E-05	0.00969021	0.0262827	1.3667	9.39E-05	0.00969021	0.031297	0.176909	0.00619742	0.0787237	0.0138315	0.117607	0	7	0	0	1000	44330	44330	0
1	17	Category D	4449	17	16:46:39	4450	4450	100	9.9	17.7686	0.177686	0.00576904	0.0157373	0.00209473	104.346	1.04346	-0.429246	0.174314	0.934238	0.0079541	0.0891858	0	0	0.0434619	4.34619	0	0	0.0179761	0.134075	0.00672363	0.0819978	0.014126	0.118853	0	7	0	0	1000	44330	44330	0
1	18	Category K	4549	17	16:49:58	4550	4550	21	2	5.70288	0.271566	0.149763	0.0242513	0.0486537	21.5088	1.02423	-0.378151	0.140625	0.941371	0.0276925	0.166411	0	0	0.0242281	0.508789	0	0	0.0675688	0.25994	0.00907971	0.0952875	0.0199149	0.14112	0	7	0	0	1000	44330	44330	0
1	19	Category C	4570	17	16:54:56	4571	4571	299	29.9	54.0649	0.180819	-0.00870659	-0.0149359	0.00332897	307.484	1.02837	-0.497979	0.122682	0.889359	0.00782311	0.0884484	2.45E-05	0.00494931	0.0288339	8.62134	8.17E-06	0.00285749	0.0205552	0.143371	0.00716091	0.0846222	0.013498	0.116181	0	7	0	0	1000	44330	44330	0
1	20	Category M	4869	17	16:58:30	4870	4870	56	5.5	25.22	0.450357	-0.041469	0.121055	-0.0607169	56.978	1.01746	-0.475965	0.353136	0.824868	0.0819615	0.286289	0	0	0.0174648	0.978027	0	0	0.0370353	0.192445	0.172307	0.415098	0.0757926	0.275305	0	7	0	0	1000	44330	44330	0
1	21	Category E	4925	17	17:50:44	4926	4926	116	11.6	30.6262	0.264019	0.0333378	-0.0242773	0.0161743	120.388	1.03783	-0.330442	0.191551	0.96095	0.0130952	0.114434	2.74E-05	0.00523073	0.0378313	4.38843	2.74E-05	0.00523073	0.0330011	0.181662	0.0177423	0.1332	0.0326243	0.180622	0	7	0	0	1000	44330	44330	0
1	22	Category G	5041	17	18:11:39	5042	5042	110	10.9	22.9541	0.208674	-0.0133523	0.00587935	-0.0056108	116.001	1.05455	-0.522372	0.114662	0.908525	0.0153986	0.124091	1.78E-05	0.00421375	0.0545543	6.00098	1.78E-05	0.00421375	0.024929	0.157889	0.0127907	0.113096	0.0211626	0.145474	0	7	0	0	1000	44330	44330	0
1	23	Category C	5151	17	18:14:40	5152	5152	284	28.401	41.4194	0.145843	-0.00102814	-0.00272681	-0.000134105	293.905	1.03488	-0.476538	0.111301	0.908463	0.0057545	0.0758584	0	0	0.0348769	9.90503	0	0	0.0167787	0.129532	0.00290476	0.0538958	0.00746348	0.0863914	0	7	0	0	1000	44330	44330	0
1	24	Category D	5435	17	18:26:30	5436	5436	210	21	36.2803	0.172763	-0.00381208	-0.00985049	-0.00723238	219.476	1.04512	-0.429213	0.172783	0.933852	0.00746489	0.0863996	0.000183687	0.0135531	0.0451242	9.47607	0.000183687	0.0135531	0.0120001	0.109545	0.0153809	0.12402	0.0091018	0.0954033	0	7	0	0	1000	44330	44330	0
1	25	Category M	5645	17	19:48:20	5646	5646	51	5.001	33.0051	0.647159	-0.0304745	0.0834434	0.0100624	57.3005	1.12354	-0.310528	0.107819	1.07234	0.55463	0.744735	0.00047392	0.0217697	0.12354	6.30054	0.00047392	0.0217697	0.437352	0.661326	0.132473	0.363968	0.42164	0.649338	0	7	0	0	1000	44330	44330	0
1	26	Category I	5696	17	20:20:07	5697	5697	34	3.301	37.321	1.09768	0.0640941	-0.0912296	0.0721077	37.5793	1.10527	-0.183938	0.0660616	1.08745	0.41305	0.64269	0.000904756	0.0300792	0.105275	3.57935	0.000904756	0.0300792	0.310267	0.557016	0.15439	0.392925	1.02228	1.01108	0	7	0	0	1000	44330	44330	0
1	27	Category E	5730	17	20:38:19	5731	5731	73	7.2	12.5107	0.17138	0.000969874	0.0122037	-0.0122238	77.7498	1.06507	-0.132107	0.082262	1.05337	0.0403568	0.20089	0.000120398	0.0109726	0.0650651	4.74976	0.000120398	0.0109726	0.0128124	0.113192	0.00726068	0.0852096	0.0143508	0.119795	0	7	0	0	1000	44330	44330	0
1	28	Category L	5803	17	21:03:38	5804	5804	29	2.8	2.62549	0.0905341	0.0559756	-0.0477084	-0.0276468	31.2319	1.07696	-0.160106	0.117491	1.05829	0.0645289	0.254025	0.000193629	0.0139151	0.0769632	2.23193	0.000193629	0.0139151	0.00413355	0.0642927	0.00367895	0.0606543	0.00119545	0.0345752	0	7	0	0	1000	44330	44330	0
1	29	Category J	5832	17	23:53:24	5833	5833	31	3	25.0874	0.809271	0.0889144	0.0565304	0.121803	33.0764	1.06698	-0.288897	0.14068	1.01564	0.223058	0.47229	2.36E-05	0.00486071	0.0669812	2.07642	2.36E-05	0.00486071	0.0932145	0.30531	0.0458512	0.214129	0.596404	0.772272	0	7	0	0	1000	44330	44330	0
1	30	Category C	5863	18	0:17:23	5864	5864	98	9.701	24.543	0.250438	-0.0847043	-0.0145164	-0.0389479	103.409	1.0552	-0.458197	0.101283	0.939705	0.0181362	0.134671	3.24E-05	0.00569087	0.0551982	5.40942	3.24E-05	0.00569087	0.0357541	0.189088	0.0128074	0.11317	0.0274559	0.165698	0	7	0	0	1000	44330	44330	0
1	31	Category L	5961	18	0:20:21	5962	5962	195	19.5	9.47607	0.0485953	0.0292092	0.00689979	0.00439954	203.361	1.04287	-0.0278496	0.159342	1.0286	0.000766226	0.0276808	0	0	0.0428748	8.3606	0	0	0.0037197	0.0609894	0.000503305	0.0224345	0.000313001	0.0176918	0	7	0	0	1000	44330	44330	0
1	32	Category E	6156	18	0:20:42	6157	6157	76	7.5	16.9377	0.222865	0.0333541	-0.00148412	0.0197947	79.2249	1.04243	-0.165174	0.130262	1.01715	0.00973671	0.0986748	0	0	0.0424323	3.22485	0	0	0.0204339	0.142947	0.0100323	0.100161	0.0284938	0.168801	0	7	0	0	1000	44330	44330	0
1	33	Category C	6232	18	1:55:37	6233	6233	63	6.2	12.3103	0.195402	-0.124744	-0.0295061	-0.0543852	64.2783	1.02029	-0.423313	0.0577606	0.925436	0.00957186	0.0978359	0	0	0.0202908	1.27832	0	0	0.0308043	0.175512	0.00545247	0.0738409	0.0113467	0.106521	0	7	0	0	1000	44330	44330	0
1	34	Category E	6295	18	2:13:35	6296	6296	46	4.5	12.269	0.266718	0.0634447	0.0314941	0.0316534	48.1936	1.04769	-0.281866	0.104715	1.00037	0.0134967	0.116175	0.000127378	0.0112862	0.047687	2.1936	0.000127378	0.0112862	0.0547459	0.233978	0.0120478	0.109763	0.0156038	0.124915	0	7	0	0	1000	44330	44330	0
1	35	Category L	6341	18	2:13:40	6342	6342	24	2.4	3.08545	0.12856	-0.0136414	0.0648193	-0.0965271	26.9802	1.12418	-0.187541	0.119863	1.10188	0.0962931	0.310311	0.000996908	0.0315738	0.124176	2.98022	0.000996908	0.0315738	0.000274658	0.0165728	0.00663249	0.0814401	0.0108846	0.104329	0	7	0	0	1000	44330	44330	0
1	36	Category I	6365	18	2:13:44	6366	6366	30	3	26.6104	0.887012	0.128809	-0.121777	0.208529	32.8208	1.09403	-0.255062	0.169661	1.04885	0.380924	0.617191	0.000105794	0.0102856	0.0940267	2.8208	0.000105794	0.0102856	0.14397	0.379433	0.0751139	0.274069	0.788802	0.888145	0	7	0	0	1000	44330	44330	0
1	37	Category M	6395	18	7:18:49	6396	6396	42	4.1	18.5496	0.441656	-0.123617	0.119925	-0.127703	43.4324	1.0341	-0.318412	0.219541	0.958641	0.133051	0.364761	0.000226702	0.0150566	0.0370687	1.55688	0.000180199	0.0134238	0.105992	0.325564	0.148705	0.385623	0.0612619	0.247511	0	7	0	0	1000	44330	44330	0
1	38	Category E	6437	18	7:18:55	6438	6438	42	4.2	7.99438	0.190342	0.0425153	-0.075608	0.0432245	42.1262	1.00301	-0.173782	0.182594	0.965349	0.00780087	0.0883226	0.000226702	0.0150566	0.0128058	0.537842	5.81E-06	0.00241099	0.0129453	0.113777	0.0150379	0.122629	0.0173805	0.131835	0	7	0	0	1000	44330	44330	0
1	39	Category L	6479	18	7:19:00	6480	6480	40	4	6.06934	0.151733	0.138037	0.05224	0.0225769	40.5708	1.01427	-0.104236	0.100385	1.00217	0.00189209	0.0434982	6.71E-05	0.00819382	0.0164063	0.65625	1.22E-05	0.00349386	0.0213379	0.146075	0.00356445	0.059703	0.00090332	0.0300553	0	7	0	0	1000	44330	44330	0
1	40	Category M	6519	18	7:19:08	6520	6520	38	3.7	9.95703	0.262027	-0.213816	-0.0970009	-0.0541671	38.0432	1.00114	-0.223222	0.0550087	0.974198	0.0241892	0.155529	0	0	0.00282047	0.107178	0	0	0.06374	0.252468	0.0192678	0.138809	0.00828793	0.0910381	0	7	0	0	1000	44330	44330	0
1	41	Category L	6557	18	7:20:38	6558	6558	102	10.1	9.22827	0.0904732	0.0592759	0.0137844	-0.0136192	107.893	1.05778	-0.16113	0.130381	1.03537	0.0142846	0.119518	0.000598384	0.0244619	0.0577776	5.89331	0.000598384	0.0244619	0.00669951	0.0818505	0.00135235	0.0367743	0.00304218	0.055156	0	7	0	0	1000	44330	44330	0
1	42	Category M	6659	18	7:21:10	6660	6660	33	3.3	24.7173	0.749009	-0.146381	0.015514	0.131392	37.564	1.1383	-0.16751	0.168331	1.11316	1.34865	1.16131	8.14E-05	0.0090211	0.138302	4.56396	8.14E-05	0.0090211	0.0986328	0.314059	1.02907	1.01443	0.651042	0.806872	0	7	0	0	1000	44330	44330	0
1	43	Category A	6692	18	7:22:41	6693	6693	1559	156.2	48.6807	0.0312256	0.00318025	0.000405596	-0.00321486	1620.13	1.03921	-0.042158	0.134852	1.02883	0.00107256	0.0327499	7.06E-05	0.00840398	0.0392078	61.125	7.06E-05	0.00840398	0.000492823	0.0221996	0.000278593	0.0166911	0.000525396	0.0229215	0	7	0	0	1000	44330	44330	0
1	44	Category M	8251	18	8:08:45	8252	8252	23	2.201	15.668	0.681216	-0.101923	-0.0335746	0.180091	27.1436	1.18015	-0.222837	0.0611731	1.15694	0.803233	0.896233	0.000403363	0.0200839	0.180155	4.14355	0.000403363	0.0200839	0.0546238	0.233717	0.68612	0.828324	0.450981	0.671551	0	7	0	0	1000	44330	44330	0
1	45	Category N	8274	18	8:09:08	8275	8275	23	2.201	12.6299	0.549125	0.0631687	-0.0716818	0.0617357	27.0071	1.17422	-0.314984	0.0847486	1.12762	0.356753	0.597288	0.00115701	0.0340149	0.174221	4.00708	0.00115701	0.0340149	0.0208793	0.144497	0.450811	0.671425	0.169784	0.412048	0	7	0	0	1000	44330	44330	0
1	46	Category L	8297	18	8:15:09	8298	8298	54	5.3	6.07422	0.112486	-0.0707872	0.0426071	-0.0576127	56.7166	1.05031	-0.355745	0.129951	0.979244	0.00901512	0.094948	0.00056514	0.0237727	0.0503065	2.71655	0.00056514	0.0237727	0.00609447	0.0780671	0.00276241	0.0525586	0.0046025	0.0678417	0	7	0	0	1000	44330	44330	0
1	47	Category E	8351	18	8:16:19	8352	8352	114	11.301	19.4524	0.170635	0.00565164	-0.0129159	0.0079517	118.593	1.04029	-0.205851	0.120293	1.01109	0.0068959	0.0830416	0	0	0.0402875	4.59277	0	0	0.0130894	0.114409	0.00610352	0.078125	0.0165566	0.128672	0	7	0	0	1000	44330	44330	0
1	48	Category L	8465	18	8:16:30	8466	8466	35	3.4	5.14478	0.146994	0.138777	0.038916	0.0128418	36.0828	1.03094	-0.159633	0.158887	1.00579	0.000523158	0.0228727	0	0	0.0309361	1.08276	0	0	0.0195173	0.139704	0.00168108	0.041001	0.000446429	0.0211289	0	7	0	0	1000	44330	44330	0
1	49	Category A	8500	18	8:29:00	8501	8501	1242	124.4	37.0195	0.0298064	-0.00498641	0.00129225	-0.00122837	1282.78	1.03283	-0.418315	0.156792	0.930478	0.000138189	0.0117554	0	0	0.0328348	40.7808	0	0	0.000667554	0.0258371	0.000303702	0.017427	0.000190084	0.0137871	0	7	0	0	1000	44330	44330	0
1	50	Category B	9742	18	10:22:04	9743	9743	1318	132.1	41.502	0.0314886	0.00439416	-0.00368767	0.00183846	1353.81	1.02717	-0.15099	-0.037385	1.01483	0.000192645	0.0138797	0	0	0.0273784	36.0847	0	0	0.00068389	0.0261513	0.000518845	0.0227782	0.000253032	0.015907	0	7	0	0	1000	44330	44330	0
1	51	Category G	11060	18	11:21:33	11061	11061	167	16.6	47.5317	0.284621	-0.043862	-0.025167	0.0455388	166.549	0.9973	-0.396221	0.303826	0.845808	0.0204172	0.142889	0.00110667	0.0332667	0.0553176	9.23804	0.000776279	0.0278618	0.0415141	0.20375	0.0249184	0.157856	0.0391356	0.197827	0	7	0	0	1000	44330	44330	0
1	52	Category A	11227	18	12:53:38	11228	11228	1399	140.101	58.136	0.0415554	0.00624278	0.0114861	-0.0136452	1419.18	1.01443	0.228155	0.983881	0.0490895	0.00154756	0.0393391	0.000266303	0.0163188	0.0292698	40.9485	0.000212205	0.0145673	0.00112804	0.0335863	0.00327173	0.057199	0.00445962	0.0667804	0	7	0	0	1000	44330	44330	0
1	53	Category L	12626	18	13:30:54	12627	12627	77	7.6	19.9412	0.258976	-0.0569799	-0.145058	0.0704774	78.3022	1.01691	-0.110282	0.286117	0.950671	0.080744	0.284155	0.00466404	0.0682938	0.155692	11.9883	0.00440404	0.066363	0.00829444	0.0910738	0.0390023	0.19749	0.0518783	0.227768	0	7	0	0	1000	44330	44330	0
1	54	Category M	12703	18	13:31:02	12704	12704	16	1.6	23.5098	1.46936	0.0771484	0.497986	0.502518	19.582	1.22388	-0.167099	0.179108	1.19902	4.1516	2.03755	4.58E-05	0.00676582	0.223877	3.58203	4.58E-05	0.00676582	0.427155	0.653571	3.3223	1.82272	2.0004	1.41435	0	7	0	0	1000	44330	44330	0
1	55	Category N	12719	18	13:31:36	12720	12720	22	2.1	22.2876	1.01307	-0.0805109	-0.271884	-0.146795	27.5737	1.25335	-0.165161	0.159457	1.23209	2.22505	1.49166	0.00162021	0.0402518	0.253351	5.57373	0.00162021	0.0402518	2.0729	1.43976	0.339788	0.582914	0.800737	0.894839	0	7	0	0	1000	44330	44330	0
1	56	Category J	12741	18	13:37:05	12742	12742	62	6.1	48.0752	0.775406	0.0117463	-0.00986801	0.0128568	70.9077	1.14367	-0.179554	0.106103	1.12343	0.0948644	0.308001	0.000921434	0.0303551	0.143673	8.90771	0.000921434	0.0303551	0.11877	0.344631	0.0384561	0.196102	0.548887	0.740869	0	7	0	0	1000	44330	44330	0
1	57	Category L	12803	18	13:37:21	12804	12804	99	9.8	4.31152	0.0435507	0.0132452	0.0170997	-0.00982234	103.157	1.04199	-0.214753	0.169885	1.00499	0.0130159	0.114087	1.48E-05	0.00384661	0.0419897	4.15698	1.48E-05	0.00384661	0.000685567	0.0261833	0.000747218	0.0273353	0.000545001	0.0233453	0	7	0	0	1000	44330	44330	0
1	58	Category E	12902	18	13:46:17	12903	12903	57	5.6	9.77246	0.171447	-0.05527	-0.0229749	-0.00887473	59.0598	1.03614	-0.285109	0.118168	0.988868	0.0142458	0.119356	0	0	0.0361371	2.05981	0	0	0.0162632	0.127527	0.0116374	0.107877	0.0121428	0.110194	0	7	0	0	1000	44330	44330	0
1	59	Category L	12959	18	13:46:24	12960	12960	208	20.7	10.4165	0.0500793	0.0282792	-0.00204937	0.0110638	214.902	1.03318	-0.20084	0.0958604	1.00745	0.000737117	0.0271499	0	0	0.033182	6.90186	0	0	0.00323369	0.0568655	0.000507061	0.022518	0.000748854	0.0273652	0	7	0	0	1000	44330	44330	0
1	60	Category A	13167	18	13:49:51	13168	13168	1227	122.9	38.1519	0.0310936	-0.00717937	-0.000346214	-0.00499862	1265.11	1.03106	-0.573076	0.193102	0.833932	0.00273071	0.0522562	8.95E-06	0.00299229	0.0310574	38.1074	8.95E-06	0.00299229	0.00124538	0.0352899	0.000450476	0.0212244	0.000744559	0.0272866	0	7	0	0	1000	44330	44330	0
1	61	Category I	14394	18	16:14:32	14395	14395	58	5.7	69.355	1.19578	0.0666462	0.0353415	0.0643142	62.4412	1.07657	-0.204287	0.21361	1.03079	0.520108	0.721185	0.000273606	0.016541	0.0765718	4.44116	0.000273606	0.016541	0.247533	0.497527	0.344209	0.586693	1.23403	1.11087	0	7	0	0	1000	44330	44330	0
1	62	Category K	14452	18	16:33:33	14453	14453	22	2.1	5.93579	0.269809	0.0366766	-0.0179998	-0.0328591	23.6372	1.07442	-0.109186	0.10892	1.06305	0.411799	0.641715	0.000443892	0.0210687	0.0744185	1.63721	0.000443892	0.0210687	0.0604692	0.245905	0.0049494	0.0703519	0.0359664	0.189648	0	7	0	0	1000	44330	44330	0
1	63	Category I	14474	18	16:33:37	14475	14475	51	5	61.1453	1.19893	0.061375	0.00423656	0.067086	55.8677	1.09544	-0.223628	0.0800733	1.06638	0.38432	0.619936	0.000153186	0.0123768	0.0954446	4.86768	0.000153186	0.0123768	0.157365	0.396693	0.0640223	0.253026	1.47896	1.21613	0	7	0	0	1000	44330	44330	0
1	64	Category G	14525	18	17:10:58	14526	14526	70	6.9	14.5122	0.207317	-0.054984	-0.00331334	-0.0311105	74.1733	1.05962	-0.514069	0.0992746	0.918719	0.060362	0.245687	3.84E-05	0.00619395	0.0596191	4.17334	3.84E-05	0.00619395	0.0310826	0.176303	0.00543736	0.0737385	0.0170201	0.130461	0	7	0	0	1000	44330	44330	0
1	65	Category H	14595	18	17:14:48	14596	14596	173	17.2	32.1372	0.185764	0.0090459	-0.00567309	0.00480802	181.62	1.04983	-0.528566	0.0597411	0.904434	0.0103329	0.101651	0	0	0.0498287	8.62036	0	0	0.025735	0.160421	0.00601743	0.0775721	0.0131991	0.114887	0	7	0	0	1000	44330	44330	0
1	66	Category G	14768	18	17:44:59	14769	14769	153	15.3	32.3679	0.211555	-0.042139	0.00598224	-0.0169797	159.366	1.04161	-0.509904	0.139168	0.887561	0.00958691	0.0979128	0.00583065	0.0763587	0.0416108	6.36646	7.82E-05	0.00884244	0.0321356	0.179264	0.0057397	0.0757608	0.0164978	0.128444	0	7	0	0	1000	44330	44330	0
1	67	Category M	14921	18	18:30:39	14922	14922	55	5.4	4.21631	0.0766602	0.0653542	0.000137607	-0.00824308	15.8943	0.288987	-0.0293812	0.0344904	0.285289	0.00634322	0.0796443	0.051962	0.227952	0.0162598	0.894287	0.000270774	0.0164552	0.0166104	0.128881	0.00211293	0.0459666	0.00425692	0.0652451	0	7	0	0	1000	44330	0	44330
