# Supplementary material for: Development of a multisensor biologging collar and analytical techniques to describe high‐resolution spatial behavior in free‐ranging terrestrial mammals
Source: Ecol Evol. 2024 Sep 23;14(9):e70264. doi: 10.1002/ece3.70264 (PMC11420106; doi:10.1002/ece3.70264)
Supplement: Supplementary file 1 — Appendix S1 [file ECE3-14-e70264-s001.zip › doi_10_5061_dryad_jdfn2z3hv__v20240620/B4_S25_Master.csv]

Counter	Total Event no.	Event no.	Category	Acc_x	Acc_y	Acc_z	Mag_x	Mag_y	Mag_z	Temp C	Pressure hbar	Date	DD	MM	YY	Time_dd:hh:mm:ss	Total secs	Decimal secs	Hours	Minutes	Seconds	Anlg	Light	Battery V	Acc_x sm	Acc_y sm	Acc_z sm	Ang vel	VeDBA	Vel m/s	Vel/VEDBA	FFT cleaned	FFT stuff	FFT stuff	FFT stuff	FFT sweep	FFT zero crossings	FFT zero crossings manual	VeSBA	Animal g	ODBA	Dyn AccX	Dyn AccY	Dyn AccZ	Smth Press	Altitude smth	Pressure change	Altitude change	Median pressure
0	1	1	Category A	-0.203857	-0.179932	0.971924	0.249756	-0.00390625	-0.405762	0	0	17/11/2017	17	11	2017	15:27:47	55667	0.199	15	27	47	0	0.0585938	3.56104	0	0	0	0	0	0	0	0	0	0	0	0	0	0	0	0	0	0	0	0	0	0	0	44330	0
1	2	2	Category A	-0.19189453	-0.15576172	0.97192383	0.2487793	0	-0.40698242	0	0	17/11/2017	17	11	2017	15:27:47	55667	0.3	15	27	47	0	0.05859375	3.5610352	0	0	0	0	0	0	0	0	0	0	0	0	0	0	0	0	0	0	0	0	0	0	0	44330	0
2	3	3	Category A	-0.19189453	-0.14379883	0.99584961	0.24658203	0.005126953	-0.41113281	0	0	17/11/2017	17	11	2017	15:27:47	55667	0.4	15	27	47	0	0.05859375	3.5175293	0	0	0	0	0	0	0	0	0	0	0	0	0	0	0	0	0	0	0	0	0	0	0	44330	0
3	4	4	Category A	-0.19189453	-0.16796875	0.97192383	0.24707031	-0.005615234	-0.41381836	0	0	17/11/2017	17	11	2017	15:27:47	55667	0.5	15	27	47	0	0.05859375	3.5175293	0	0	0	0	0	0	0	0	0	0	0	0	0	0	0	0	0	0	0	0	0	44330	0	0	0
4	5	5	Category A	-0.17993164	-0.15576172	0.99584961	0.24853516	0.001708984	-0.41113281	0	0	17/11/2017	17	11	2017	15:27:47	55667	0.6	15	27	47	0	0.05859375	3.5175293	0	0	0	0	0	0	0	0	0	0	0	0	0	0	0	0	0	0	0	0	0	44330	0	0	0
5	6	6	Category A	-0.17993164	-0.15576172	0.97192383	0.24487305	0.004150391	-0.41015625	0	0	17/11/2017	17	11	2017	15:27:47	55667	0.7	15	27	47	0	0.05859375	3.5175293	0	0	0	0	0	0	0	0	0	0	0	0	0	0	0	0	0	0	0	0	0	44330	0	0	0
6	7	7	Category A	-0.17993164	-0.16796875	1.0197754	0.24511719	-0.001220703	-0.41015625	0	0	17/11/2017	17	11	2017	15:27:47	55667	0.8	15	27	47	0	0.05859375	3.5175293	0	0	0	0	0	0	0	0	0	0	0	0	0	0	0	0	0	0	0	0	0	44330	0	0	0
7	8	8	Category A	-0.19189453	-0.17993164	0.97192383	0.24755859	-0.001464844	-0.41015625	0	0	17/11/2017	17	11	2017	15:27:47	55667	0.9	15	27	47	0	0.05859375	3.5175293	0	0	0	0	0	0	0	0	0	0	0	0	0	0	0	0	0	0	0	0	0	44330	0	0	0
8	9	9	Category A	-0.19189453	-0.16796875	0.97192383	0.24511719	-0.001220703	-0.41210938	0	0	17/11/2017	17	11	2017	15:27:48	55668	0	15	27	48	0	0.05859375	3.5175293	0	0	0	0	0	0	0	0	0	0	0	0	0	0	0	0	0	0	0	0	0	44330	0	0	0
9	10	10	Category A	-0.19189453	-0.19189453	0.98388672	0.24487305	0.001953125	-0.41113281	0	0	17/11/2017	17	11	2017	15:27:48	55668	0.1	15	27	48	0	0.05859375	3.5175293	0	0	0	0	0	0	0	0	0	0	0	0	0	0	0	0	0	0	0	0	0	44330	0	0	0
10	11	11	Category A	-0.20385742	-0.17993164	0.99584961	0.24633789	-0.005371094	-0.4128418	0	0	17/11/2017	17	11	2017	15:27:48	55668	0.2	15	27	48	0	0.05859375	3.5175293	0	0	0	12.359863	0	0	0	0	0	0	0	0	0	0	0	0	0	0	0	0	0	44330	0	0	0
11	12	12	Category A	-0.19189453	-0.15576172	0.99584961	0.24755859	-0.002197266	-0.41210938	0	0	17/11/2017	17	11	2017	15:27:48	55668	0.3	15	27	48	0	0.05859375	3.5175293	0	0	0	12.281006	0	0	0	0	0	0	0	0	0	0	0	0	0	0	0	0	0	44330	0	0	0
12	13	13	Category A	-0.17993164	-0.15576172	0.97192383	0.24975586	-0.006347656	-0.40795898	0	0	17/11/2017	17	11	2017	15:27:48	55668	0.4	15	27	48	0	0.05859375	3.5175293	0	0	0	12.311523	0	0	0	0	0	0	0	0	0	0	0	0	0	0	0	0	0	44330	0	0	0
13	14	14	Category A	-0.17993164	-0.17993164	1.0078125	0.24389648	0	-0.40991211	0	0	17/11/2017	17	11	2017	15:27:48	55668	0.5	15	27	48	0	0.05859375	3.5175293	0	0	0	12.206299	0	0	0	0	0	0	0	0	0	0	0	0	0	0	0	0	0	44330	0	0	0
14	15	15	Category A	-0.17993164	-0.17993164	1.0078125	0.23876953	0.000488281	-0.4128418	0	0	17/11/2017	17	11	2017	15:27:48	55668	0.6	15	27	48	0	0.05859375	3.5175293	0	0	0	10.114746	0	0	0	0	0	0	0	0	0	0	0	0	0	0	0	0	0	44330	0	0	0
15	16	16	Category A	-0.17993164	-0.16796875	0.99584961	0.24121094	0.001708984	-0.40991211	0	0	17/11/2017	17	11	2017	15:27:48	55668	0.7	15	27	48	0	0.05859375	3.5175293	0	0	0	8.0893555	0	0	0	0	0	0	0	0	0	0	0	0	0	0	0	0	0	44330	0	0	0
16	17	17	Category A	-0.17993164	-0.17993164	0.99584961	0.24609375	-0.00390625	-0.40917969	0	0	17/11/2017	17	11	2017	15:27:48	55668	0.8	15	27	48	0	0.05859375	3.5175293	0	0	0	6.0107422	0	0	0	0	0	0	0	0	0	0	0	0	0	0	0	0	0	44330	0	0	0
17	18	18	Category A	-0.17993164	-0.16796875	1.0078125	0.24707031	-0.00390625	-0.41308594	0	0	17/11/2017	17	11	2017	15:27:48	55668	0.9	15	27	48	0	0.05859375	3.5175293	0	0	0	3.6494141	0	0	0	0	0	0	0	0	0	0	0	0	0	0	0	0	0	44330	0	0	0
18	19	19	Category A	-0.17993164	-0.14379883	0.95996094	0.24584961	-0.002197266	-0.40917969	0	0	17/11/2017	17	11	2017	15:27:49	55669	0	15	27	49	0	0.05859375	3.5175293	0	0	0	1.3537598	0	0	0	0	0	0	0	0	0	0	0	0	0	0	0	0	0	44330	0	0	0
19	20	20	Category A	-0.17993164	-0.15576172	0.99584961	0.24609375	-0.001464844	-0.41210938	0	0	17/11/2017	17	11	2017	15:27:49	55669	0.1	15	27	49	0	0.05859375	3.5175293	0	0	0	0.65600586	0	0	0	0	0	0	0	0	0	0	0	0	0	0	0	0	0	44330	0	0	0
20	21	21	Category A	-0.17993164	-0.17993164	0.97192383	0.24511719	-0.000976563	-0.41113281	0	0	17/11/2017	17	11	2017	15:27:49	55669	0.2	15	27	49	0	0.05859375	3.5175293	0	0	0	0.74243164	0	0	0	0	0	0	0	0	0	0	0	0	0	0	0	0	0	44330	0	0	0
21	22	22	Category A	-0.17993164	-0.15576172	0.99584961	0.24731445	-0.004638672	-0.4152832	0	0	17/11/2017	17	11	2017	15:27:49	55669	0.3	15	27	49	0	0.05859375	3.5175293	0	0	0	0.79321289	0	0	0	0	0	0	0	0	0	0	0	0	0	0	0	0	0	44330	0	0	0
22	23	23	Category A	-0.17993164	-0.16796875	0.98388672	0.24609375	-0.001953125	-0.41113281	0	0	17/11/2017	17	11	2017	15:27:49	55669	0.4	15	27	49	0	0.05859375	3.5175293	0	0	0	0.78613281	0	0	0	0	0	0	0	0	0	0	0	0	0	0	0	0	0	44330	0	0	0
23	24	24	Category A	-0.20385742	-0.16796875	1.0078125	0.24511719	-0.002929688	-0.41210938	0	0	17/11/2017	17	11	2017	15:27:49	55669	0.5	15	27	49	0	0.05859375	3.5175293	0	0	0	0.50976563	0	0	0	0	0	0	0	0	0	0	0	0	0	0	0	0	0	44330	0	0	0
24	25	25	Category A	-0.20385742	-0.16796875	0.95996094	0.24511719	-0.004638672	-0.41088867	0	0	17/11/2017	17	11	2017	15:27:49	55669	0.6	15	27	49	0	0.05859375	3.5175293	0	0	0	0.34814453	0	0	0	0	0	0	0	0	0	0	0	0	0	0	0	0	0	44330	0	0	0
25	26	26	Category A	-0.20385742	-0.17993164	0.99584961	0.25048828	-0.004882813	-0.40893555	0	0	17/11/2017	17	11	2017	15:27:49	55669	0.7	15	27	49	0	0.05859375	3.5175293	0	0	0	0.33105469	0	0	0	0	0	0	0	0	0	0	0	0	0	0	0	0	0	44330	0	0	0
26	27	27	Category A	-0.19189453	-0.17993164	0.98388672	0.25146484	-0.006591797	-0.41015625	0	0	17/11/2017	17	11	2017	15:27:49	55669	0.8	15	27	49	0	0.05859375	3.5175293	0	0	0	0.33325195	0	0	0	0	0	0	0	0	0	0	0	0	0	0	0	0	0	44330	0	0	0
27	28	28	Category A	-0.19189453	-0.17993164	0.98388672	0.24584961	-0.002197266	-0.40771484	0	0	17/11/2017	17	11	2017	15:27:49	55669	0.9	15	27	49	0	0.05859375	3.5175293	0	0	0	0.21850586	0	0	0	0	0	0	0	0	0	0	0	0	0	0	0	0	0	44330	0	0	0
28	29	29	Category A	-0.20385742	-0.15576172	0.99584961	0.24511719	0.000244141	-0.41308594	0	0	17/11/2017	17	11	2017	15:27:50	55670	0	15	27	50	0	0.05859375	3.5175293	0	0	0	0.047607422	0	0	0	0	0	0	0	0	0	0	0	0	0	0	0	0	0	44330	0	0	0
29	30	30	Category A	-0.17993164	-0.16796875	0.98388672	0.24975586	-0.006591797	-0.40991211	0	0	17/11/2017	17	11	2017	15:27:50	55670	0.1	15	27	50	0	0.05859375	3.5175293	0	0	0	0.031738281	0	0	0	0	0	0	0	0	0	0	0	0	0	0	0	0	0	44330	0	0	0
30	31	31	Category A	-0.17993164	-0.17993164	1.0078125	0.24707031	-0.00390625	-0.40917969	0	0	17/11/2017	17	11	2017	15:27:50	55670	0.2	15	27	50	0	0.05859375	3.5175293	0	0	0	0.021484375	0	0	0	0	0	0	0	0	0	0	0	0	0	0	0	0	0	44330	0	0	0
31	32	32	Category A	-0.17993164	-0.15576172	0.97192383	0.24609375	-0.001953125	-0.41113281	0	0	17/11/2017	17	11	2017	15:27:50	55670	0.3	15	27	50	0	0.05859375	3.5175293	0	0	0	0.063720703	0	0	0	0	0	0	0	0	0	0	0	0	0	0	0	0	0	44330	0	0	0
32	33	33	Category A	-0.17993164	-0.16796875	0.98388672	0.25512695	-0.003173828	-0.41113281	0	0	17/11/2017	17	11	2017	15:27:50	55670	0.4	15	27	50	0	0.05859375	3.5175293	0	0	0	0.094482422	0	0	0	0	0	0	0	0	0	0	0	0	0	0	0	0	0	44330	0	0	0
33	34	34	Category A	-0.19189453	-0.17993164	1.0197754	0.24780273	-0.002929688	-0.41015625	0	0	17/11/2017	17	11	2017	15:27:50	55670	0.5	15	27	50	0	0.05859375	3.5175293	0	0	0	0.02734375	0	0	0	0	0	0	0	0	0	0	0	0	0	0	0	0	0	44330	0	0	0
34	35	35	Category A	-0.17993164	-0.16796875	0.99584961	0.25488281	-0.004394531	-0.40991211	0	0	17/11/2017	17	11	2017	15:27:50	55670	0.6	15	27	50	0	0.05859375	3.5175293	0	0	0	0.019042969	0	0	0	0	0	0	0	0	0	0	0	0	0	0	0	0	0	44330	0	0	0
35	36	36	Category A	-0.17993164	-0.16796875	1.0078125	0.24780273	-0.002929688	-0.40771484	0	0	17/11/2017	17	11	2017	15:27:50	55670	0.7	15	27	50	0	0.05859375	3.5175293	0	0	0	0.0390625	0	0	0	0	0	0	0	0	0	0	0	0	0	0	0	0	0	44330	0	0	0
36	37	37	Category A	-0.19189453	-0.17993164	0.99584961	0.24951172	-0.000732422	-0.40698242	0	0	17/11/2017	17	11	2017	15:27:50	55670	0.8	15	27	50	0	0.05859375	3.5175293	0	0	0	0.050048828	0	0	0	0	0	0	0	0	0	0	0	0	0	0	0	0	0	44330	0	0	0
37	38	38	Category A	-0.19189453	-0.15576172	0.98388672	0.24951172	-0.003173828	-0.41210938	0	0	17/11/2017	17	11	2017	15:27:50	55670	0.9	15	27	50	0	0.05859375	3.5175293	0	0	0	0.045410156	0	0	0	0	0	0	0	0	0	0	0	0	0	0	0	0	0	44330	0	0	0
38	39	39	Category A	-0.19189453	-0.16796875	0.98388672	0.25317383	-0.001708984	-0.40917969	0	0	17/11/2017	17	11	2017	15:27:51	55671	0	15	27	51	0	0.05859375	3.5175293	0	0	0	0.060791016	0	0	0	0	0	0	0	0	0	0	0	0	0	0	0	0	0	44330	0	0	0
39	40	40	Category A	-0.19189453	-0.16796875	0.98388672	0.24755859	0.000732422	-0.41088867	0	0	17/11/2017	17	11	2017	15:27:51	55671	0.1	15	27	51	0	0.05859375	3.5175293	0	0	0	0.19311523	0	0	0	0	0	0	0	0	0	0	0	0	0	0	0	0	0	44330	0	0	0
40	41	41	Category A	-0.20385742	-0.17993164	0.99584961	0.24658203	0.004882813	-0.40795898	0	0	17/11/2017	17	11	2017	15:27:51	55671	0.2	15	27	51	0	0.058105469	3.5529785	-0.18994141	-0.16894531	0.98510742	0.34399414	0.020263672	0	0	0	0	0	0	0	0	0	1.017334	0.017333984	0.03515625	-0.013671875	-0.010742188	0.010498047	0	44330	0	0	0
41	42	42	Category A	-0.21582031	-0.16796875	0.98388672	0.24389648	0.000732422	-0.40771484	0	0	17/11/2017	17	11	2017	15:27:51	55671	0.3	15	27	51	0	0.058105469	3.5529785	-0.18994141	-0.16894531	0.98535156	0.5168457	0.025634766	0	0	0	0	0	0	0	0	0	1.0175781	0.017578125	0.028320313	-0.025634766	0.000976563	-0.001464844	0	44330	0	0	0
42	43	43	Category A	-0.19189453	-0.17993164	0.99584961	0.24780273	-0.002929688	-0.41113281	0	0	17/11/2017	17	11	2017	15:27:51	55671	0.4	15	27	51	0	0.058105469	3.5529785	-0.18994141	-0.16894531	0.9855957	0.47094727	0.014892578	0	0	0	0	0	0	0	0	0	1.0178223	0.017822266	0.022705078	-0.001708984	-0.010742188	0.010009766	0	44330	0	0	0
43	44	44	Category A	-0.20385742	-0.16796875	0.98388672	0.24584961	0.000732422	-0.40795898	0	0	17/11/2017	17	11	2017	15:27:51	55671	0.5	15	27	51	0	0.058105469	3.5529785	-0.18994141	-0.16894531	0.9855957	0.17211914	0.013916016	0	0	0	0	0	0	0	0	0	1.0180664	0.018066406	0.016601563	-0.013671875	0.000976563	-0.001708984	0	44330	0	0	0
44	45	45	Category A	-0.21582031	-0.15576172	0.97192383	0.24731445	-0.003662109	-0.41113281	0	0	17/11/2017	17	11	2017	15:27:51	55671	0.6	15	27	51	0	0.058105469	3.5529785	-0.19018555	-0.16894531	0.9855957	0.11791992	0.031738281	0	0	0	0	0	0	0	0	0	1.0178223	0.017822266	0.052490234	-0.025390625	0.013183594	-0.013671875	0	44330	0	0	0
45	46	46	Category A	-0.19189453	-0.14379883	0.99584961	0.24755859	-0.001464844	-0.40795898	0	0	17/11/2017	17	11	2017	15:27:51	55671	0.7	15	27	51	0	0.058105469	3.5529785	-0.19018555	-0.16918945	0.98486328	0.21240234	0.027587891	0	0	0	0	0	0	0	0	0	1.017334	0.017333984	0.037841797	-0.001464844	0.025390625	0.010742188	0	44330	0	0	0
46	47	47	Category A	-0.21582031	-0.15576172	0.98388672	0.24755859	0	-0.41015625	0	0	17/11/2017	17	11	2017	15:27:51	55671	0.8	15	27	51	0	0.058105469	3.5529785	-0.19042969	-0.16894531	0.98510742	0.13134766	0.028320313	0	0	0	0	0	0	0	0	0	1.0175781	0.017578125	0.039794922	-0.025146484	0.013183594	-0.001220703	0	44330	0	0	0
47	48	48	Category A	-0.21582031	-0.17993164	0.98388672	0.24755859	-0.002197266	-0.40917969	0	0	17/11/2017	17	11	2017	15:27:51	55671	0.9	15	27	51	0	0.058105469	3.5529785	-0.19067383	-0.16845703	0.98461914	0.13085938	0.02734375	0	0	0	0	0	0	0	0	0	1.0168457	0.016845703	0.037109375	-0.024902344	-0.011230469	-0.000732422	0	44330	0	0	0
48	49	49	Category A	-0.19189453	-0.17993164	0.97192383	0.23950195	0.002685547	-0.41210938	0	0	17/11/2017	17	11	2017	15:27:52	55672	0	15	27	52	0	0.058105469	3.5529785	-0.19067383	-0.16845703	0.98486328	0.29370117	0.017089844	0	0	0	0	0	0	0	0	0	1.0170898	0.017089844	0.025390625	-0.000976563	-0.011230469	-0.012939453	0	44330	0	0	0
49	50	50	Category A	-0.19189453	-0.16796875	0.99584961	0.24682617	-0.000732422	-0.40991211	0	0	17/11/2017	17	11	2017	15:27:52	55672	0.1	15	27	52	0	0.058105469	3.5529785	-0.19067383	-0.16870117	0.98486328	0.3125	0.010742188	0	0	0	0	0	0	0	0	0	1.017334	0.017333984	0.012695313	-0.000976563	0.000732422	0.010742188	0	44330	0	0	0
50	51	51	Category A	-0.19189453	-0.14379883	0.99584961	0.25195313	0.002197266	-0.40771484	0	0	17/11/2017	17	11	2017	15:27:52	55672	0.2	15	27	52	0	0.058105469	3.5529785	-0.19067383	-0.16845703	0.98486328	0.09765625	0.027099609	0	0	0	0	0	0	0	0	0	1.017334	0.017333984	0.036621094	-0.000976563	0.024658203	0.010742188	0	44330	0	0	0
51	52	52	Category A	-0.20385742	-0.16796875	0.97192383	0.24755859	0	-0.40917969	0	0	17/11/2017	17	11	2017	15:27:52	55672	0.3	15	27	52	0	0.058105469	3.5529785	-0.19042969	-0.16845703	0.98486328	0.1171875	0.018554688	0	0	0	0	0	0	0	0	0	1.017334	0.017333984	0.026855469	-0.013183594	0.000488281	-0.012939453	0	44330	0	0	0
52	53	53	Category A	-0.19189453	-0.16796875	0.98388672	0.25146484	-0.003173828	-0.41015625	0	0	17/11/2017	17	11	2017	15:27:52	55672	0.4	15	27	52	0	0.058105469	3.5529785	-0.19042969	-0.16870117	0.98461914	0.11108398	0.001708984	0	0	0	0	0	0	0	0	0	1.0170898	0.017089844	0.002929688	-0.001220703	0.000732422	-0.000732422	0	44330	0	0	0
53	54	54	Category A	-0.19189453	-0.16796875	0.97192383	0.25219727	-0.003173828	-0.40893555	0	0	17/11/2017	17	11	2017	15:27:52	55672	0.5	15	27	52	0	0.058105469	3.5529785	-0.19067383	-0.16870117	0.98486328	0.25244141	0.012939453	0	0	0	0	0	0	0	0	0	1.017334	0.017333984	0.014648438	-0.000976563	0.000732422	-0.012939453	0	44330	0	0	0
54	55	55	Category A	-0.19189453	-0.19189453	0.98388672	0.24755859	-0.001464844	-0.41088867	0	0	17/11/2017	17	11	2017	15:27:52	55672	0.6	15	27	52	0	0.058105469	3.5529785	-0.19091797	-0.16870117	0.98461914	0.82055664	0.022949219	0	0	0	0	0	0	0	0	0	1.0170898	0.017089844	0.024658203	-0.000732422	-0.022949219	-0.000732422	0	44330	0	0	0
55	56	56	Category A	-0.20385742	-0.19189453	0.99584961	0.24511719	0.000244141	-0.41308594	0	0	17/11/2017	17	11	2017	15:27:52	55672	0.7	15	27	52	0	0.058105469	3.5529785	-0.19091797	-0.16870117	0.98413086	1.0168457	0.028564453	0	0	0	0	0	0	0	0	0	1.0166016	0.016601563	0.047119141	-0.012695313	-0.022949219	0.011474609	0	44330	0	0	0
56	57	57	Category A	-0.19189453	-0.17993164	1.0078125	0.24755859	0.003417969	-0.40673828	0	0	17/11/2017	17	11	2017	15:27:52	55672	0.8	15	27	52	0	0.058105469	3.5529785	-0.19116211	-0.16870117	0.98413086	0.93725586	0.026123047	0	0	0	0	0	0	0	0	0	1.0166016	0.016601563	0.03515625	-0.000488281	-0.010986328	0.0234375	0	44330	0	0	0
57	58	58	Category A	-0.17993164	-0.15576172	0.98388672	0.24755859	0	-0.40917969	0	0	17/11/2017	17	11	2017	15:27:52	55672	0.9	15	27	52	0	0.058105469	3.5529785	-0.19140625	-0.16870117	0.98413086	0.9206543	0.017333984	0	0	0	0	0	0	0	0	0	1.0166016	0.016601563	0.024658203	0.011474609	0.012939453	-0.000244141	0	44330	0	0	0
58	59	59	Category A	-0.19189453	-0.17993164	0.98388672	0.2512207	0.001708984	-0.40673828	0	0	17/11/2017	17	11	2017	15:27:53	55673	0	15	27	53	0	0.058105469	3.5529785	-0.19140625	-0.16894531	0.98388672	0.84082031	0.010742188	0	0	0	0	0	0	0	0	0	1.0166016	0.016601563	0.011230469	-0.000244141	-0.010742188	0	0	44330	0	0	0
59	60	60	Category A	-0.19189453	-0.15576172	0.99584961	0.25390625	-0.003417969	-0.40478516	0	0	17/11/2017	17	11	2017	15:27:53	55673	0.1	15	27	53	0	0.058105469	3.5529785	-0.19165039	-0.16918945	0.98413086	0.67480469	0.017822266	0	0	0	0	0	0	0	0	0	1.0168457	0.016845703	0.025146484	0	0.013427734	0.011474609	0	44330	0	0	0
60	61	61	Category A	-0.19189453	-0.16796875	0.98388672	0.24975586	0.001708984	-0.40917969	0	0	17/11/2017	17	11	2017	15:27:53	55673	0.2	15	27	53	0	0.058105469	3.5529785	-0.19189453	-0.16918945	0.984375	0.37011719	0.001464844	0	0	0	0	0	0	0	0	0	1.0170898	0.017089844	0.001953125	0	0.001220703	-0.000488281	0	44330	0	0	0
61	62	62	Category A	-0.19189453	-0.17993164	0.98388672	0.24487305	0.001708984	-0.41210938	0	0	17/11/2017	17	11	2017	15:27:53	55673	0.3	15	27	53	0	0.058105469	3.5529785	-0.19189453	-0.16894531	0.98461914	0.34448242	0.010742188	0	0	0	0	0	0	0	0	0	1.017334	0.017333984	0.01171875	0	-0.010742188	-0.000732422	0	44330	0	0	0
62	63	63	Category A	-0.19189453	-0.15576172	0.97192383	0.24707031	0.000976563	-0.41113281	0	0	17/11/2017	17	11	2017	15:27:53	55673	0.4	15	27	53	0	0.058105469	3.5529785	-0.19213867	-0.16918945	0.984375	0.41113281	0.018310547	0	0	0	0	0	0	0	0	0	1.0170898	0.017089844	0.026123047	0.000244141	0.013427734	-0.012451172	0	44330	0	0	0
63	64	64	Category A	-0.19189453	-0.16796875	0.97192383	0.24243164	0.004394531	-0.40673828	0	0	17/11/2017	17	11	2017	15:27:53	55673	0.5	15	27	53	0	0.058105469	3.5529785	-0.19238281	-0.16894531	0.98413086	0.34619141	0.012207031	0	0	0	0	0	0	0	0	0	1.0168457	0.016845703	0.013916016	0.000488281	0.000976563	-0.012207031	0	44330	0	0	0
64	65	65	Category A	-0.16796875	-0.16796875	0.97192383	0.24731445	0.007568359	-0.41015625	0	0	17/11/2017	17	11	2017	15:27:53	55673	0.6	15	27	53	0	0.058105469	3.5529785	-0.19213867	-0.16894531	0.98364258	0.25244141	0.027099609	0	0	0	0	0	0	0	0	0	1.0166016	0.016601563	0.037353516	0.024169922	0.000976563	-0.01171875	0	44330	0	0	0
65	66	66	Category A	-0.17993164	-0.16796875	0.97192383	0.24755859	0.003417969	-0.40893555	0	0	17/11/2017	17	11	2017	15:27:53	55673	0.7	15	27	53	0	0.058105469	3.5529785	-0.19213867	-0.16918945	0.98388672	0.21728516	0.017089844	0	0	0	0	0	0	0	0	0	1.0166016	0.016601563	0.025634766	0.012207031	0.001220703	-0.011962891	0	44330	0	0	0
66	67	67	Category A	-0.19189453	-0.19189453	1.0078125	0.24926758	0.008056641	-0.40991211	0	0	17/11/2017	17	11	2017	15:27:53	55673	0.8	15	27	53	0	0.058105469	3.5529785	-0.19189453	-0.16918945	0.98364258	0.22583008	0.032714844	0	0	0	0	0	0	0	0	0	1.0166016	0.016601563	0.046386719	0	-0.022460938	0.023925781	0	44330	0	0	0
67	68	68	Category A	-0.19189453	-0.17993164	0.97192383	0.24755859	0.000732422	-0.40795898	0	0	17/11/2017	17	11	2017	15:27:53	55673	0.9	15	27	53	0	0.058105469	3.5529785	-0.19189453	-0.16870117	0.98364258	0.19433594	0.016113281	0	0	0	0	0	0	0	0	0	1.0163574	0.016357422	0.022949219	0	-0.010986328	-0.01171875	0	44330	0	0	0
68	69	69	Category A	-0.19189453	-0.16796875	0.99584961	0.25048828	-0.002197266	-0.40893555	0	0	17/11/2017	17	11	2017	15:27:54	55674	0	15	27	54	0	0.058105469	3.5529785	-0.19189453	-0.16870117	0.98364258	0.18823242	0.011962891	0	0	0	0	0	0	0	0	0	1.0163574	0.016357422	0.012939453	0	0.000732422	0.011962891	0	44330	0	0	0
69	70	70	Category A	-0.20385742	-0.16796875	0.97192383	0.24975586	-0.004150391	-0.40893555	0	0	17/11/2017	17	11	2017	15:27:54	55674	0.1	15	27	54	0	0.058105469	3.5529785	-0.19189453	-0.16894531	0.98339844	0.20507813	0.016601563	0	0	0	0	0	0	0	0	0	1.0161133	0.016113281	0.024414063	-0.011962891	0.000976563	-0.011474609	0	44330	0	0	0
70	71	71	Category A	-0.19189453	-0.15576172	0.95996094	0.24682617	-0.003173828	-0.40991211	0	0	17/11/2017	17	11	2017	15:27:54	55674	0.2	15	27	54	0	0.058105469	3.5529785	-0.19189453	-0.16918945	0.9831543	0.15307617	0.026855469	0	0	0	0	0	0	0	0	0	1.0158691	0.015869141	0.036865234	0	0.013427734	-0.023193359	0	44330	0	0	0
71	72	72	Category A	-0.16796875	-0.17993164	0.97192383	0.24975586	-0.005615234	-0.41015625	0	0	17/11/2017	17	11	2017	15:27:54	55674	0.3	15	27	54	0	0.058105469	3.5529785	-0.19213867	-0.16918945	0.98242188	0.044433594	0.028320313	0	0	0	0	0	0	0	0	0	1.0151367	0.015136719	0.045410156	0.024169922	-0.010498047	-0.010498047	0	44330	0	0	0
72	73	73	Category A	-0.17993164	-0.16796875	0.99584961	0.24975586	-0.001464844	-0.41088867	0	0	17/11/2017	17	11	2017	15:27:54	55674	0.4	15	27	54	0	0.058105469	3.5529785	-0.19213867	-0.16918945	0.98266602	0.14257813	0.018066406	0	0	0	0	0	0	0	0	0	1.0153809	0.015380859	0.026855469	0.012207031	0.001220703	0.012939453	0	44330	0	0	0
73	74	74	Category A	-0.17993164	-0.17993164	0.97192383	0.24780273	-0.00390625	-0.41015625	0	0	17/11/2017	17	11	2017	15:27:54	55674	0.5	15	27	54	0	0.058105469	3.5529785	-0.19238281	-0.16918945	0.98266602	0.15698242	0.01953125	0	0	0	0	0	0	0	0	0	1.0153809	0.015380859	0.033935547	0.012451172	-0.010498047	-0.010742188	0	44330	0	0	0
74	75	75	Category A	-0.17993164	-0.16796875	0.97192383	0.2434082	0.000244141	-0.4128418	0	0	17/11/2017	17	11	2017	15:27:54	55674	0.6	15	27	54	0	0.058105469	3.5529785	-0.19238281	-0.16918945	0.98217773	0.20947266	0.016357422	0	0	0	0	0	0	0	0	0	1.0151367	0.015136719	0.024169922	0.012451172	0.001220703	-0.010253906	0	44330	0	0	0
75	76	76	Category A	-0.17993164	-0.17993164	0.98388672	0.24682617	0.000732422	-0.41015625	0	0	17/11/2017	17	11	2017	15:27:54	55674	0.7	15	27	54	0	0.058105469	3.5529785	-0.19262695	-0.16918945	0.98217773	0.36645508	0.016357422	0	0	0	0	0	0	0	0	0	1.0151367	0.015136719	0.024658203	0.012695313	-0.010498047	0.001464844	0	44330	0	0	0
76	77	77	Category A	-0.17993164	-0.16796875	0.97192383	0.24487305	0.001708984	-0.40795898	0	0	17/11/2017	17	11	2017	15:27:54	55674	0.8	15	27	54	0	0.058105469	3.5529785	-0.19287109	-0.16918945	0.98193359	0.38256836	0.016357422	0	0	0	0	0	0	0	0	0	1.0148926	0.014892578	0.024414063	0.012939453	0.001220703	-0.010009766	0	44330	0	0	0
77	78	78	Category A	-0.17993164	-0.15576172	0.97192383	0.24755859	0.002685547	-0.40917969	0	0	17/11/2017	17	11	2017	15:27:54	55674	0.9	15	27	54	0	0.058105469	3.5529785	-0.19262695	-0.16894531	0.98193359	0.30737305	0.020996094	0	0	0	0	0	0	0	0	0	1.0146484	0.014648438	0.036132813	0.012695313	0.013183594	-0.010009766	0	44330	0	0	0
78	79	79	Category A	-0.19189453	-0.17993164	0.93579102	0.25585938	-0.000976563	-0.41015625	0	0	17/11/2017	17	11	2017	15:27:55	55675	0	15	27	55	0	0.058349609	3.4853027	-0.19262695	-0.16918945	0.98193359	0.16381836	0.047363281	0	0	0	0	0	0	0	0	0	1.0148926	0.014892578	0.057373047	0.000732422	-0.010498047	-0.046142578	0	44330	0	0	0
79	80	80	Category A	-0.20385742	-0.16796875	0.98388672	0.24707031	-0.001953125	-0.41113281	0	0	17/11/2017	17	11	2017	15:27:55	55675	0.1	15	27	55	0	0.058349609	3.4853027	-0.19238281	-0.16918945	0.98217773	0.15722656	0.011474609	0	0	0	0	0	0	0	0	0	1.0151367	0.015136719	0.014404297	-0.011230469	0.001220703	0.001464844	0	44330	0	0	0
80	81	81	Category A	-0.20385742	-0.17993164	0.98388672	0.24682617	0.001708984	-0.40991211	0	0	17/11/2017	17	11	2017	15:27:55	55675	0.2	15	27	55	0	0.058349609	3.4853027	-0.19213867	-0.16943359	0.98193359	0.3515625	0.015380859	0	0	0	0	0	0	0	0	0	1.0148926	0.014892578	0.023681641	-0.011474609	-0.010253906	0.001708984	0	44330	0	0	0
81	82	82	Category A	-0.19189453	-0.15576172	0.99584961	0.24975586	-0.002197266	-0.40917969	0	0	17/11/2017	17	11	2017	15:27:55	55675	0.3	15	27	55	0	0.058349609	3.4853027	-0.19189453	-0.16918945	0.98144531	0.39013672	0.01953125	0	0	0	0	0	0	0	0	0	1.0144043	0.014404297	0.027832031	0	0.013427734	0.014160156	0	44330	0	0	0
82	83	83	Category A	-0.19189453	-0.14379883	1.0078125	0.24951172	0.000488281	-0.40991211	0	0	17/11/2017	17	11	2017	15:27:55	55675	0.4	15	27	55	0	0.058349609	3.4853027	-0.19140625	-0.16918945	0.98168945	0.35351563	0.036376953	0	0	0	0	0	0	0	0	0	1.0144043	0.014404297	0.052001953	-0.000244141	0.025390625	0.025878906	0	44330	0	0	0
83	84	84	Category A	-0.20385742	-0.15576172	0.95996094	0.25048828	0.000976563	-0.40673828	0	0	17/11/2017	17	11	2017	15:27:55	55675	0.5	15	27	55	0	0.058349609	3.4853027	-0.19116211	-0.16894531	0.98193359	0.66040039	0.028564453	0	0	0	0	0	0	0	0	0	1.0144043	0.014404297	0.047851563	-0.012451172	0.013183594	-0.021972656	0	44330	0	0	0
84	85	85	Category A	-0.19189453	-0.19189453	0.94799805	0.25024414	0.00390625	-0.41210938	0	0	17/11/2017	17	11	2017	15:27:55	55675	0.6	15	27	55	0	0.058349609	3.4853027	-0.19091797	-0.16894531	0.98193359	1.2751465	0.041015625	0	0	0	0	0	0	0	0	0	1.0146484	0.014648438	0.057617188	-0.000732422	-0.022705078	-0.033935547	0	44330	0	0	0
85	86	86	Category A	-0.19189453	-0.11987305	0.98388672	0.2512207	0.003417969	-0.40698242	0	0	17/11/2017	17	11	2017	15:27:55	55675	0.7	15	27	55	0	0.058349609	3.4853027	-0.19042969	-0.16918945	0.98193359	1.2763672	0.049316406	0	0	0	0	0	0	0	0	0	1.0144043	0.014404297	0.052490234	-0.001220703	0.049316406	0.001708984	0	44330	0	0	0
86	87	87	Category A	-0.19189453	-0.14379883	0.97192383	0.2487793	-0.003173828	-0.40795898	0	0	17/11/2017	17	11	2017	15:27:55	55675	0.8	15	27	55	0	0.058349609	3.4853027	-0.19018555	-0.16918945	0.98193359	0.93408203	0.02734375	0	0	0	0	0	0	0	0	0	1.0144043	0.014404297	0.037109375	-0.001464844	0.025390625	-0.010009766	0	44330	0	0	0
87	88	88	Category A	-0.19189453	-0.17993164	0.99584961	0.24633789	-0.002929688	-0.40771484	0	0	17/11/2017	17	11	2017	15:27:55	55675	0.9	15	27	55	0	0.058349609	3.4853027	-0.18994141	-0.16943359	0.98193359	0.62524414	0.017333984	0	0	0	0	0	0	0	0	0	1.0144043	0.014404297	0.026123047	-0.001708984	-0.010253906	0.013671875	0	44330	0	0	0
88	89	89	Category A	-0.19189453	-0.17993164	0.98388672	0.24975586	-0.001708984	-0.40991211	0	0	17/11/2017	17	11	2017	15:27:56	55676	0	15	27	56	0	0.058349609	3.4853027	-0.18969727	-0.16943359	0.98193359	0.66723633	0.010498047	0	0	0	0	0	0	0	0	0	1.0144043	0.014404297	0.014160156	-0.001953125	-0.010253906	0.001708984	0	44330	0	0	0
89	90	90	Category A	-0.19189453	-0.17993164	0.98388672	0.24487305	0.001708984	-0.41015625	0	0	17/11/2017	17	11	2017	15:27:56	55676	0.1	15	27	56	0	0.058349609	3.4853027	-0.18969727	-0.16918945	0.98193359	0.44287109	0.010742188	0	0	0	0	0	0	0	0	0	1.0141602	0.014160156	0.014404297	-0.001953125	-0.010498047	0.001708984	0	44330	0	0	0
90	91	91	Category A	-0.19189453	-0.16796875	0.99584961	0.24853516	0.003417969	-0.41186523	0	0	17/11/2017	17	11	2017	15:27:56	55676	0.2	15	27	56	0	0.058349609	3.4853027	-0.18969727	-0.16918945	0.98193359	0.23608398	0.013916016	0	0	0	0	0	0	0	0	0	1.0141602	0.014160156	0.017333984	-0.001953125	0.001220703	0.013671875	0	44330	0	0	0
91	92	92	Category A	-0.19189453	-0.17993164	0.97192383	0.25048828	-0.000732422	-0.40917969	0	0	17/11/2017	17	11	2017	15:27:56	55676	0.3	15	27	56	0	0.058349609	3.4853027	-0.18969727	-0.16967773	0.98168945	0.45019531	0.014160156	0	0	0	0	0	0	0	0	0	1.0141602	0.014160156	0.021972656	-0.001953125	-0.010009766	-0.009765625	0	44330	0	0	0
92	93	93	Category A	-0.20385742	-0.15576172	0.98388672	0.25317383	-0.003417969	-0.40991211	0	0	17/11/2017	17	11	2017	15:27:56	55676	0.4	15	27	56	0	0.058349609	3.4853027	-0.18994141	-0.16992188	0.98193359	0.41748047	0.019775391	0	0	0	0	0	0	0	0	0	1.0144043	0.014404297	0.030029297	-0.013671875	0.014160156	0.001708984	0	44330	0	0	0
93	94	94	Category A	-0.19189453	-0.17993164	0.98388672	0.25048828	-0.002197266	-0.40893555	0	0	17/11/2017	17	11	2017	15:27:56	55676	0.5	15	27	56	0	0.058349609	3.4853027	-0.18994141	-0.16992188	0.98168945	0.54052734	0.010253906	0	0	0	0	0	0	0	0	0	1.0141602	0.014160156	0.013671875	-0.001708984	-0.009765625	0.001953125	0	44330	0	0	0
94	95	95	Category A	-0.19189453	-0.17993164	0.98388672	0.25341797	-0.004150391	-0.40917969	0	0	17/11/2017	17	11	2017	15:27:56	55676	0.6	15	27	56	0	0.058349609	3.4853027	-0.18994141	-0.16992188	0.98144531	0.98779297	0.010253906	0	0	0	0	0	0	0	0	0	1.0141602	0.014160156	0.013916016	-0.001708984	-0.009765625	0.002197266	0	44330	0	0	0
95	96	96	Category A	-0.19189453	-0.16796875	0.98388672	0.24755859	0.000732422	-0.40795898	0	0	17/11/2017	17	11	2017	15:27:56	55676	0.7	15	27	56	0	0.058349609	3.4853027	-0.19018555	-0.16943359	0.98144531	1.1020508	0.002929688	0	0	0	0	0	0	0	0	0	1.0141602	0.014160156	0.005126953	-0.001464844	0.001464844	0.002197266	0	44330	0	0	0
96	97	97	Category A	-0.19189453	-0.17993164	0.99584961	0.24755859	-0.002197266	-0.40917969	0	0	17/11/2017	17	11	2017	15:27:56	55676	0.8	15	27	56	0	0.058349609	3.4853027	-0.19018555	-0.16894531	0.98120117	0.90039063	0.018066406	0	0	0	0	0	0	0	0	0	1.0136719	0.013671875	0.027099609	-0.001464844	-0.010742188	0.014404297	0	44330	0	0	0
97	98	98	Category A	-0.19189453	-0.17993164	0.99584961	0.24633789	-0.002929688	-0.41088867	0	0	17/11/2017	17	11	2017	15:27:56	55676	0.9	15	27	56	0	0.058349609	3.4853027	-0.19018555	-0.16845703	0.98071289	0.5769043	0.018798828	0	0	0	0	0	0	0	0	0	1.0131836	0.013183594	0.027832031	-0.001464844	-0.011230469	0.014892578	0	44330	0	0	0
98	99	99	Category A	-0.19189453	-0.17993164	0.98388672	0.24584961	0.003417969	-0.40795898	0	0	17/11/2017	17	11	2017	15:27:57	55677	0	15	27	57	0	0.058349609	3.4853027	-0.19018555	-0.16845703	0.98095703	0.39257813	0.01171875	0	0	0	0	0	0	0	0	0	1.0134277	0.013427734	0.015380859	-0.001464844	-0.011230469	0.002685547	0	44330	0	0	0
99	100	100	Category A	-0.19189453	-0.15576172	1.0078125	0.24731445	-0.003662109	-0.41113281	0	0	17/11/2017	17	11	2017	15:27:57	55677	0.1	15	27	57	0	0.058349609	3.4853027	-0.19018555	-0.16845703	0.98095703	0.15551758	0.029541016	0	0	0	0	0	0	0	0	0	1.0134277	0.013427734	0.040771484	-0.001464844	0.012695313	0.026611328	0	44330	0	0	0
100	101	101	Category A	-0.19189453	-0.15576172	0.99584961	0.24755859	0.001708984	-0.40771484	0	0	17/11/2017	17	11	2017	15:27:57	55677	0.2	15	27	57	0	0.058349609	3.4853027	-0.19042969	-0.16894531	0.98144531	0.26806641	0.019287109	0	0	0	0	0	0	0	0	0	1.013916	0.013916016	0.028564453	-0.001220703	0.013183594	0.014160156	0	44330	0	0	0
101	102	102	Category A	-0.19189453	-0.16796875	0.97192383	0.24853516	0.001708984	-0.41113281	0	0	17/11/2017	17	11	2017	15:27:57	55677	0.3	15	27	57	0	0.058349609	3.4853027	-0.19067383	-0.16918945	0.98193359	0.41381836	0.010009766	0	0	0	0	0	0	0	0	0	1.0144043	0.014404297	0.012451172	-0.000976563	0.001220703	-0.010009766	0	44330	0	0	0
102	103	103	Category A	-0.20385742	-0.15576172	0.95996094	0.24707031	-0.000488281	-0.40576172	0	0	17/11/2017	17	11	2017	15:27:57	55677	0.4	15	27	57	0	0.058349609	3.4853027	-0.19042969	-0.16894531	0.98193359	0.44067383	0.029052734	0	0	0	0	0	0	0	0	0	1.0144043	0.014404297	0.048583984	-0.013183594	0.013183594	-0.021972656	0	44330	0	0	0
103	104	104	Category A	-0.19189453	-0.16796875	0.98388672	0.24829102	0.004150391	-0.40893555	0	0	17/11/2017	17	11	2017	15:27:57	55677	0.5	15	27	57	0	0.058349609	3.4853027	-0.19042969	-0.16894531	0.98217773	0.16552734	0.002197266	0	0	0	0	0	0	0	0	0	1.0146484	0.014648438	0.00390625	-0.001220703	0.000976563	0.001464844	0	44330	0	0	0
104	105	105	Category A	-0.19189453	-0.17993164	0.97192383	0.24926758	0.005615234	-0.40576172	0	0	17/11/2017	17	11	2017	15:27:57	55677	0.6	15	27	57	0	0.058349609	3.4853027	-0.19067383	-0.16918945	0.98266602	0.071289063	0.015136719	0	0	0	0	0	0	0	0	0	1.0151367	0.015136719	0.022705078	-0.000976563	-0.010498047	-0.010742188	0	44330	0	0	0
105	106	106	Category A	-0.17993164	-0.17993164	0.98388672	0.25244141	-0.004882813	-0.41113281	0	0	17/11/2017	17	11	2017	15:27:57	55677	0.7	15	27	57	0	0.058349609	3.4853027	-0.19091797	-0.16918945	0.98339844	0.14575195	0.015136719	0	0	0	0	0	0	0	0	0	1.0158691	0.015869141	0.021972656	0.010986328	-0.010498047	0.000244141	0	44330	0	0	0
106	107	107	Category A	-0.19189453	-0.14379883	0.98388672	0.24755859	0.001708984	-0.40771484	0	0	17/11/2017	17	11	2017	15:27:57	55677	0.8	15	27	57	0	0.058349609	3.4853027	-0.19091797	-0.16918945	0.98388672	0.1105957	0.025390625	0	0	0	0	0	0	0	0	0	1.0166016	0.016601563	0.026123047	-0.000732422	0.025390625	0	0	44330	0	0	0
107	108	108	Category A	-0.20385742	-0.17993164	0.98388672	0.24682617	0	-0.41210938	0	0	17/11/2017	17	11	2017	15:27:57	55677	0.9	15	27	57	0	0.058349609	3.4853027	-0.19091797	-0.16894531	0.98339844	0.056884766	0.016601563	0	0	0	0	0	0	0	0	0	1.0161133	0.016113281	0.023925781	-0.012695313	-0.010742188	0.000244141	0	44330	0	0	0
108	109	109	Category A	-0.19189453	-0.17993164	0.95996094	0.25317383	-0.001708984	-0.40795898	0	0	17/11/2017	17	11	2017	15:27:58	55678	0	15	27	58	0	0.058349609	3.4853027	-0.19091797	-0.16894531	0.98339844	0.38720703	0.025878906	0	0	0	0	0	0	0	0	0	1.0158691	0.015869141	0.03515625	-0.000732422	-0.010742188	-0.0234375	0	44330	0	0	0
109	110	110	Category A	-0.19189453	-0.17993164	0.97192383	0.24780273	0.000976563	-0.40893555	0	0	17/11/2017	17	11	2017	15:27:58	55678	0.1	15	27	58	0	0.058349609	3.4853027	-0.19091797	-0.16870117	0.9831543	0.41333008	0.015869141	0	0	0	0	0	0	0	0	0	1.015625	0.015625	0.023193359	-0.000732422	-0.010986328	-0.011230469	0	44330	0	0	0
110	111	111	Category A	-0.19189453	-0.17993164	0.94799805	0.24755859	-0.002197266	-0.40917969	0	0	17/11/2017	17	11	2017	15:27:58	55678	0.2	15	27	58	0	0.058349609	3.4853027	-0.19091797	-0.16870117	0.98339844	0.47070313	0.037109375	0	0	0	0	0	0	0	0	0	1.0158691	0.015869141	0.047363281	-0.000732422	-0.010986328	-0.035400391	0	44330	0	0	0
111	112	112	Category A	-0.19189453	-0.16796875	0.98388672	0.24780273	-0.000732422	-0.40991211	0	0	17/11/2017	17	11	2017	15:27:58	55678	0.3	15	27	58	0	0.058349609	3.4853027	-0.19091797	-0.16894531	0.98339844	0.68457031	0.001464844	0	0	0	0	0	0	0	0	0	1.0158691	0.015869141	0.002441406	-0.000732422	0.000976563	0.000244141	0	44330	0	0	0
112	113	113	Category A	-0.19189453	-0.15576172	0.98388672	0.2512207	-0.002197266	-0.41088867	0	0	17/11/2017	17	11	2017	15:27:58	55678	0.4	15	27	58	0	0.058349609	3.4853027	-0.19116211	-0.16894531	0.98339844	0.71630859	0.013183594	0	0	0	0	0	0	0	0	0	1.0161133	0.016113281	0.014160156	-0.000488281	0.013183594	0.000244141	0	44330	0	0	0
113	114	114	Category A	-0.19189453	-0.17993164	0.99584961	0.24755859	0.000732422	-0.40991211	0	0	17/11/2017	17	11	2017	15:27:58	55678	0.5	15	27	58	0	0.058349609	3.4853027	-0.19140625	-0.16894531	0.98339844	0.39404297	0.016357422	0	0	0	0	0	0	0	0	0	1.0158691	0.015869141	0.023681641	-0.000244141	-0.010742188	0.012207031	0	44330	0	0	0
114	115	115	Category A	-0.19189453	-0.17993164	0.98388672	0.24707031	0.000976563	-0.41113281	0	0	17/11/2017	17	11	2017	15:27:58	55678	0.6	15	27	58	0	0.058349609	3.4853027	-0.19140625	-0.16894531	0.98339844	0.12060547	0.010742188	0	0	0	0	0	0	0	0	0	1.0161133	0.016113281	0.011230469	-0.000244141	-0.010742188	0.000244141	0	44330	0	0	0
115	116	116	Category A	-0.20385742	-0.15576172	0.99584961	0.2512207	0.005126953	-0.40893555	0	0	17/11/2017	17	11	2017	15:27:58	55678	0.7	15	27	58	0	0.058349609	3.4853027	-0.19140625	-0.16894531	0.98364258	0.17724609	0.021728516	0	0	0	0	0	0	0	0	0	1.0163574	0.016357422	0.037597656	-0.012207031	0.013183594	0.011962891	0	44330	0	0	0
116	117	117	Category A	-0.17993164	-0.16796875	0.98388672	0.25170898	0.006347656	-0.40991211	0	0	17/11/2017	17	11	2017	15:27:58	55678	0.8	15	27	58	0	0.057861328	3.5191406	-0.19140625	-0.16894531	0.98339844	0.20239258	0.011474609	0	0	0	0	0	0	0	0	0	1.0158691	0.015869141	0.012939453	0.011474609	0.000976563	0.000244141	0	44330	0	0	0
117	118	118	Category A	-0.17993164	-0.17993164	0.99584961	0.25195313	0.004638672	-0.40771484	0	0	17/11/2017	17	11	2017	15:27:58	55678	0.9	15	27	58	0	0.057861328	3.5191406	-0.19189453	-0.16894531	0.98339844	0.17675781	0.020263672	0	0	0	0	0	0	0	0	0	1.0161133	0.016113281	0.03515625	0.011962891	-0.010742188	0.012207031	0	44330	0	0	0
118	119	119	Category A	-0.17993164	-0.16796875	0.99584961	0.25317383	-0.001708984	-0.4050293	0	0	17/11/2017	17	11	2017	15:27:59	55679	0	15	27	59	0	0.057861328	3.5191406	-0.19189453	-0.16894531	0.98413086	0.1652832	0.016845703	0	0	0	0	0	0	0	0	0	1.0168457	0.016845703	0.024902344	0.011962891	0.000976563	0.011474609	0	44330	0	0	0
119	120	120	Category A	-0.17993164	-0.17993164	0.97192383	0.25292969	0.006591797	-0.41088867	0	0	17/11/2017	17	11	2017	15:27:59	55679	0.1	15	27	59	0	0.057861328	3.5191406	-0.19189453	-0.16894531	0.98486328	0.34814453	0.020751953	0	0	0	0	0	0	0	0	0	1.0175781	0.017578125	0.035888672	0.011962891	-0.010742188	-0.012939453	0	44330	0	0	0
120	121	121	Category A	-0.17993164	-0.16796875	0.95996094	0.24853516	0.003417969	-0.40576172	0	0	17/11/2017	17	11	2017	15:27:59	55679	0.2	15	27	59	0	0.057861328	3.5191406	-0.19165039	-0.16894531	0.98535156	0.37280273	0.027832031	0	0	0	0	0	0	0	0	0	1.0178223	0.017822266	0.038330078	0.01171875	0.000976563	-0.025390625	0	44330	0	0	0
121	122	122	Category A	-0.16796875	-0.16796875	0.99584961	0.24951172	0.004882813	-0.40771484	0	0	17/11/2017	17	11	2017	15:27:59	55679	0.3	15	27	59	0	0.057861328	3.5191406	-0.19165039	-0.16894531	0.98510742	0.10131836	0.025878906	0	0	0	0	0	0	0	0	0	1.0178223	0.017822266	0.03515625	0.023681641	0.000976563	0.010498047	0	44330	0	0	0
122	123	123	Category A	-0.17993164	-0.15576172	1.0078125	0.24853516	0.001464844	-0.41015625	0	0	17/11/2017	17	11	2017	15:27:59	55679	0.4	15	27	59	0	0.057861328	3.5191406	-0.19189453	-0.16918945	0.98461914	0.001220703	0.029296875	0	0	0	0	0	0	0	0	0	1.017334	0.017333984	0.048583984	0.011962891	0.013427734	0.022949219	0	44330	0	0	0
123	124	124	Category A	-0.17993164	-0.16796875	0.99584961	0.24584961	0.005126953	-0.40576172	0	0	17/11/2017	17	11	2017	15:27:59	55679	0.5	15	27	59	0	0.057861328	3.5191406	-0.19189453	-0.16918945	0.98413086	0.076904297	0.016601563	0	0	0	0	0	0	0	0	0	1.0168457	0.016845703	0.024902344	0.011962891	0.001220703	0.011474609	0	44330	0	0	0
124	125	125	Category A	-0.17993164	-0.16796875	0.97192383	0.25317383	0.000732422	-0.40917969	0	0	17/11/2017	17	11	2017	15:27:59	55679	0.6	15	27	59	0	0.057861328	3.5191406	-0.19165039	-0.16943359	0.98461914	0.14160156	0.017333984	0	0	0	0	0	0	0	0	0	1.017334	0.017333984	0.026123047	0.01171875	0.001464844	-0.012695313	0	44330	0	0	0
125	126	126	Category A	-0.17993164	-0.15576172	0.98388672	0.24682617	0.003662109	-0.40893555	0	0	17/11/2017	17	11	2017	15:27:59	55679	0.7	15	27	59	0	0.057861328	3.5191406	-0.19213867	-0.16918945	0.98510742	0.26293945	0.018066406	0	0	0	0	0	0	0	0	0	1.0178223	0.017822266	0.027099609	0.012207031	0.013427734	-0.001220703	0	44330	0	0	0
126	127	127	Category A	-0.17993164	-0.16796875	0.98388672	0.25512695	-0.004150391	-0.41088867	0	0	17/11/2017	17	11	2017	15:27:59	55679	0.8	15	27	59	0	0.057861328	3.5191406	-0.19213867	-0.16967773	0.98486328	0.41186523	0.012207031	0	0	0	0	0	0	0	0	0	1.0178223	0.017822266	0.015136719	0.012207031	0.001708984	-0.000976563	0	44330	0	0	0
127	128	128	Category A	-0.20385742	-0.17993164	0.99584961	0.2512207	-0.004150391	-0.40795898	0	0	17/11/2017	17	11	2017	15:27:59	55679	0.9	15	27	59	0	0.057861328	3.5191406	-0.19213867	-0.16992188	0.98486328	0.55175781	0.018554688	0	0	0	0	0	0	0	0	0	1.0178223	0.017822266	0.032226563	-0.011474609	-0.009765625	0.010742188	0	44330	0	0	0
128	129	129	Category A	-0.19189453	-0.16796875	0.95996094	0.24755859	-0.002197266	-0.40917969	0	0	17/11/2017	17	11	2017	15:28:00	55680	0	15	28	0	0	0.057861328	3.5191406	-0.19213867	-0.16992188	0.984375	0.65332031	0.024414063	0	0	0	0	0	0	0	0	0	1.017334	0.017333984	0.026855469	0.000244141	0.001953125	-0.024414063	0	44330	0	0	0
129	130	130	Category A	-0.19189453	-0.16796875	0.99584961	0.25341797	-0.004882813	-0.40917969	0	0	17/11/2017	17	11	2017	15:28:00	55680	0.1	15	28	0	0	0.057861328	3.5191406	-0.19213867	-0.16967773	0.98413086	0.68652344	0.011474609	0	0	0	0	0	0	0	0	0	1.0170898	0.017089844	0.013671875	0.000244141	0.001708984	0.011474609	0	44330	0	0	0
130	131	131	Category A	-0.19189453	-0.17993164	0.98388672	0.24389648	0.002197266	-0.41113281	0	0	17/11/2017	17	11	2017	15:28:00	55680	0.2	15	28	0	0	0.057861328	3.5191406	-0.19213867	-0.16943359	0.98413086	0.68115234	0.010253906	0	0	0	0	0	0	0	0	0	1.0168457	0.016845703	0.010742188	0.000244141	-0.010253906	-0.000244141	0	44330	0	0	0
131	132	132	Category A	-0.21582031	-0.17993164	0.98388672	0.24975586	-0.000488281	-0.41113281	0	0	17/11/2017	17	11	2017	15:28:00	55680	0.3	15	28	0	0	0.057861328	3.5191406	-0.19213867	-0.16967773	0.98413086	0.5793457	0.025634766	0	0	0	0	0	0	0	0	0	1.0170898	0.017089844	0.034179688	-0.0234375	-0.010009766	-0.000244141	0	44330	0	0	0
132	133	133	Category A	-0.20385742	-0.16796875	0.97192383	0.25219727	-0.000732422	-0.40771484	0	0	17/11/2017	17	11	2017	15:28:00	55680	0.4	15	28	0	0	0.057861328	3.5191406	-0.19213867	-0.16967773	0.98388672	0.65600586	0.016845703	0	0	0	0	0	0	0	0	0	1.0168457	0.016845703	0.025390625	-0.011474609	0.001708984	-0.011962891	0	44330	0	0	0
133	134	134	Category A	-0.19189453	-0.16796875	0.95996094	0.25097656	0.002441406	-0.40893555	0	0	17/11/2017	17	11	2017	15:28:00	55680	0.5	15	28	0	0	0.057861328	3.5191406	-0.19433594	-0.16992188	0.98364258	0.68066406	0.023925781	0	0	0	0	0	0	0	0	0	1.0168457	0.016845703	0.028320313	0.002441406	0.001953125	-0.023681641	0	44330	0	0	0
134	135	135	Category A	-0.21582031	-0.15576172	0.98388672	0.25244141	-0.005615234	-0.40698242	0	0	17/11/2017	17	11	2017	15:28:00	55680	0.6	15	28	0	0	0.057861328	3.5191406	-0.19458008	-0.16992188	0.98339844	0.74853516	0.025634766	0	0	0	0	0	0	0	0	0	1.0168457	0.016845703	0.035888672	-0.020996094	0.014160156	0.000244141	0	44330	0	0	0
135	136	136	Category A	-0.19189453	-0.14379883	0.97192383	0.2512207	-0.004150391	-0.40795898	0	0	17/11/2017	17	11	2017	15:28:00	55680	0.7	15	28	0	0	0.057861328	3.5191406	-0.19458008	-0.16967773	0.98339844	0.87670898	0.028564453	0	0	0	0	0	0	0	0	0	1.0166016	0.016601563	0.040039063	0.002685547	0.025878906	-0.011474609	0	44330	0	0	0
136	137	137	Category A	-0.19189453	-0.14379883	0.97192383	0.2512207	-0.001708984	-0.40795898	0	0	17/11/2017	17	11	2017	15:28:00	55680	0.8	15	28	0	0	0.057861328	3.5191406	-0.19458008	-0.16943359	0.98364258	0.96850586	0.028320313	0	0	0	0	0	0	0	0	0	1.0168457	0.016845703	0.040039063	0.002685547	0.025634766	-0.01171875	0	44330	0	0	0
137	138	138	Category A	-0.19189453	-0.16796875	0.99584961	0.25048828	-0.003173828	-0.41015625	0	0	17/11/2017	17	11	2017	15:28:00	55680	0.9	15	28	0	0	0.057861328	3.5191406	-0.19433594	-0.16943359	0.9831543	0.93823242	0.012695313	0	0	0	0	0	0	0	0	0	1.0163574	0.016357422	0.016601563	0.002441406	0.001464844	0.012451172	0	44330	0	0	0
138	139	139	Category A	-0.19189453	-0.16796875	0.99584961	0.25146484	-0.001464844	-0.41113281	0	0	17/11/2017	17	11	2017	15:28:01	55681	0	15	28	1	0	0.057861328	3.5191406	-0.19433594	-0.16943359	0.98291016	0.6237793	0.012939453	0	0	0	0	0	0	0	0	0	1.0163574	0.016357422	0.016601563	0.002441406	0.001464844	0.012695313	0	44330	0	0	0
139	140	140	Category A	-0.20385742	-0.19189453	1.0319824	0.24951172	0.000244141	-0.41088867	0	0	17/11/2017	17	11	2017	15:28:01	55681	0.1	15	28	1	0	0.057861328	3.5191406	-0.19433594	-0.16943359	0.98291016	0.36254883	0.054443359	0	0	0	0	0	0	0	0	0	1.0163574	0.016357422	0.080566406	-0.009277344	-0.022216797	0.048828125	0	44330	0	0	0
140	141	141	Category A	-0.20385742	-0.19189453	1.0078125	0.25024414	0.002441406	-0.4128418	0	0	17/11/2017	17	11	2017	15:28:01	55681	0.2	15	28	1	0	0.057861328	3.5191406	-0.19433594	-0.16918945	0.98266602	0.18481445	0.034912109	0	0	0	0	0	0	0	0	0	1.0158691	0.015869141	0.057128906	-0.009277344	-0.022460938	0.024902344	0	44330	0	0	0
141	142	142	Category A	-0.17993164	-0.16796875	0.99584961	0.25195313	0.00390625	-0.40478516	0	0	17/11/2017	17	11	2017	15:28:01	55681	0.3	15	28	1	0	0.057861328	3.5191406	-0.19433594	-0.16918945	0.98242188	0.004638672	0.01953125	0	0	0	0	0	0	0	0	0	1.015625	0.015625	0.029052734	0.014404297	0.001220703	0.013183594	0	44330	0	0	0
142	143	143	Category A	-0.19189453	-0.15576172	0.99584961	0.25488281	-0.004394531	-0.40771484	0	0	17/11/2017	17	11	2017	15:28:01	55681	0.4	15	28	1	0	0.057861328	3.5191406	-0.19433594	-0.16918945	0.98266602	0.29174805	0.018798828	0	0	0	0	0	0	0	0	0	1.0158691	0.015869141	0.029052734	0.002441406	0.013427734	0.012939453	0	44330	0	0	0
143	144	144	Category A	-0.20385742	-0.17993164	1.0078125	0.24755859	-0.001464844	-0.40795898	0	0	17/11/2017	17	11	2017	15:28:01	55681	0.5	15	28	1	0	0.057861328	3.5191406	-0.1940918	-0.16918945	0.98291016	0.44384766	0.028564453	0	0	0	0	0	0	0	0	0	1.0161133	0.016113281	0.044677734	-0.009521484	-0.010498047	0.024658203	0	44330	0	0	0
144	145	145	Category A	-0.19189453	-0.17993164	1.0197754	0.24951172	0.000732422	-0.40673828	0	0	17/11/2017	17	11	2017	15:28:01	55681	0.6	15	28	1	0	0.057861328	3.5191406	-0.19384766	-0.16943359	0.98339844	0.50097656	0.037841797	0	0	0	0	0	0	0	0	0	1.0166016	0.016601563	0.048583984	0.001953125	-0.010253906	0.036132813	0	44330	0	0	0
145	146	146	Category A	-0.19189453	-0.15576172	1.0197754	0.25219727	0.001464844	-0.40673828	0	0	17/11/2017	17	11	2017	15:28:01	55681	0.7	15	28	1	0	0.057861328	3.5191406	-0.19360352	-0.16918945	0.98388672	0.68164063	0.038085938	0	0	0	0	0	0	0	0	0	1.0170898	0.017089844	0.051269531	0.001708984	0.013427734	0.035644531	0	44330	0	0	0
146	147	147	Category A	-0.19189453	-0.16796875	0.97192383	0.24707031	-0.001464844	-0.4050293	0	0	17/11/2017	17	11	2017	15:28:01	55681	0.8	15	28	1	0	0.057861328	3.5191406	-0.19360352	-0.16918945	0.98413086	0.81323242	0.012451172	0	0	0	0	0	0	0	0	0	1.017334	0.017333984	0.015625	0.001708984	0.001220703	-0.012207031	0	44330	0	0	0
147	148	148	Category A	-0.19189453	-0.17993164	0.95996094	0.2512207	-0.002441406	-0.40478516	0	0	17/11/2017	17	11	2017	15:28:01	55681	0.9	15	28	1	0	0.057861328	3.5191406	-0.19360352	-0.16943359	0.98413086	0.73583984	0.026367188	0	0	0	0	0	0	0	0	0	1.0170898	0.017089844	0.036376953	0.001708984	-0.010253906	-0.024169922	0	44330	0	0	0
148	149	149	Category A	-0.19189453	-0.15576172	0.98388672	0.24682617	0	-0.40698242	0	0	17/11/2017	17	11	2017	15:28:02	55682	0	15	28	2	0	0.057861328	3.5191406	-0.19335938	-0.16918945	0.98388672	0.47192383	0.013671875	0	0	0	0	0	0	0	0	0	1.0168457	0.016845703	0.015136719	0.001464844	0.013427734	0	0	44330	0	0	0
149	150	150	Category A	-0.19189453	-0.16796875	0.98388672	0.2487793	0	-0.40698242	0	0	17/11/2017	17	11	2017	15:28:02	55682	0.1	15	28	2	0	0.057861328	3.5191406	-0.19311523	-0.16918945	0.98413086	0.3359375	0.001708984	0	0	0	0	0	0	0	0	0	1.0170898	0.017089844	0.002929688	0.001220703	0.001220703	-0.000244141	0	44330	0	0	0
150	151	151	Category A	-0.19189453	-0.17993164	0.95996094	0.25585938	0.000732422	-0.40893555	0	0	17/11/2017	17	11	2017	15:28:02	55682	0.2	15	28	2	0	0.057861328	3.5191406	-0.19287109	-0.16894531	0.98388672	0.30541992	0.026123047	0	0	0	0	0	0	0	0	0	1.0166016	0.016601563	0.035888672	0.000976563	-0.010742188	-0.023925781	0	44330	0	0	0
151	152	152	Category A	-0.19189453	-0.17993164	0.98388672	0.25341797	-0.000732422	-0.40380859	0	0	17/11/2017	17	11	2017	15:28:02	55682	0.3	15	28	2	0	0.057861328	3.5191406	-0.19287109	-0.16894531	0.984375	0.21020508	0.010742188	0	0	0	0	0	0	0	0	0	1.017334	0.017333984	0.012451172	0.000976563	-0.010742188	-0.000488281	0	44330	0	0	0
152	153	153	Category A	-0.19189453	-0.16796875	0.98388672	0.24755859	0	-0.41015625	0	0	17/11/2017	17	11	2017	15:28:02	55682	0.4	15	28	2	0	0.057861328	3.5191406	-0.19287109	-0.16918945	0.98461914	0.17285156	0.001708984	0	0	0	0	0	0	0	0	0	1.017334	0.017333984	0.002929688	0.000976563	0.001220703	-0.000732422	0	44330	0	0	0
153	154	154	Category A	-0.19189453	-0.17993164	0.98388672	0.24707031	-0.000488281	-0.40893555	0	0	17/11/2017	17	11	2017	15:28:02	55682	0.5	15	28	2	0	0.057861328	3.5191406	-0.19287109	-0.16894531	0.98413086	0.38916016	0.010742188	0	0	0	0	0	0	0	0	0	1.0170898	0.017089844	0.012207031	0.000976563	-0.010742188	-0.000244141	0	44330	0	0	0
154	155	155	Category A	-0.17993164	-0.16796875	0.98388672	0.25219727	0.004882813	-0.40673828	0	0	17/11/2017	17	11	2017	15:28:02	55682	0.6	15	28	2	0	0.058349609	3.5545898	-0.19287109	-0.16894531	0.98461914	0.58349609	0.012939453	0	0	0	0	0	0	0	0	0	1.017334	0.017333984	0.014648438	0.012939453	0.000976563	-0.000732422	0	44330	0	0	0
155	156	156	Category A	-0.17993164	-0.16796875	0.95996094	0.24755859	-0.002197266	-0.41015625	0	0	17/11/2017	17	11	2017	15:28:02	55682	0.7	15	28	2	0	0.058349609	3.5545898	-0.19287109	-0.16894531	0.98461914	0.43652344	0.027832031	0	0	0	0	0	0	0	0	0	1.0175781	0.017578125	0.038818359	0.012939453	0.000976563	-0.024658203	0	44330	0	0	0
156	157	157	Category A	-0.20385742	-0.16796875	0.98388672	0.25097656	0.005859375	-0.40698242	0	0	17/11/2017	17	11	2017	15:28:02	55682	0.8	15	28	2	0	0.058349609	3.5545898	-0.19262695	-0.16918945	0.98486328	0.296875	0.010986328	0	0	0	0	0	0	0	0	0	1.0175781	0.017578125	0.013183594	-0.010986328	0.001220703	-0.000976563	0	44330	0	0	0
157	158	158	Category A	-0.19189453	-0.16796875	1.0197754	0.25048828	-0.003173828	-0.40698242	0	0	17/11/2017	17	11	2017	15:28:02	55682	0.9	15	28	2	0	0.058349609	3.5545898	-0.19287109	-0.16894531	0.98461914	0.29394531	0.034912109	0	0	0	0	0	0	0	0	0	1.0175781	0.017578125	0.036865234	0.000976563	0.000976563	0.034912109	0	44330	0	0	0
158	159	159	Category A	-0.19189453	-0.17993164	1.0078125	0.25219727	0.000976563	-0.40917969	0	0	17/11/2017	17	11	2017	15:28:03	55683	0	15	28	3	0	0.058349609	3.5545898	-0.19311523	-0.16894531	0.98461914	0.18969727	0.025634766	0	0	0	0	0	0	0	0	0	1.017334	0.017333984	0.035400391	0.001220703	-0.010742188	0.022949219	0	44330	0	0	0
159	160	160	Category A	-0.17993164	-0.16796875	1.0078125	0.2512207	0.001708984	-0.40771484	0	0	17/11/2017	17	11	2017	15:28:03	55683	0.1	15	28	3	0	0.058349609	3.5545898	-0.19335938	-0.16894531	0.984375	0.017822266	0.026855469	0	0	0	0	0	0	0	0	0	1.017334	0.017333984	0.037841797	0.013427734	0.000976563	0.023193359	0	44330	0	0	0
160	161	161	Category A	-0.20385742	-0.16796875	0.97192383	0.2487793	-0.004882813	-0.40698242	0	0	17/11/2017	17	11	2017	15:28:03	55683	0.2	15	28	3	0	0.058349609	3.5545898	-0.19335938	-0.16918945	0.984375	0.14990234	0.016357422	0	0	0	0	0	0	0	0	0	1.017334	0.017333984	0.024169922	-0.010253906	0.001220703	-0.012451172	0	44330	0	0	0
161	162	162	Category A	-0.20385742	-0.17993164	0.94799805	0.24707031	0.000976563	-0.40600586	0	0	17/11/2017	17	11	2017	15:28:03	55683	0.3	15	28	3	0	0.058349609	3.5545898	-0.19335938	-0.16894531	0.98486328	0.19946289	0.039794922	0	0	0	0	0	0	0	0	0	1.0178223	0.017822266	0.058105469	-0.010253906	-0.010742188	-0.036865234	0	44330	0	0	0
162	163	163	Category A	-0.19189453	-0.15576172	0.97192383	0.25415039	0	-0.40600586	0	0	17/11/2017	17	11	2017	15:28:03	55683	0.4	15	28	3	0	0.058349609	3.5545898	-0.19335938	-0.16894531	0.984375	0.34594727	0.018066406	0	0	0	0	0	0	0	0	0	1.017334	0.017333984	0.02734375	0.001464844	0.013183594	-0.012451172	0	44330	0	0	0
163	164	164	Category A	-0.19189453	-0.16796875	1.0078125	0.24755859	0.002685547	-0.40917969	0	0	17/11/2017	17	11	2017	15:28:03	55683	0.5	15	28	3	0	0.058349609	3.5545898	-0.19335938	-0.16870117	0.98413086	0.61376953	0.023681641	0	0	0	0	0	0	0	0	0	1.0170898	0.017089844	0.025878906	0.001464844	0.000732422	0.0234375	0	44330	0	0	0
164	165	165	Category A	-0.2277832	-0.16796875	0.98388672	0.25048828	-0.002929688	-0.41113281	0	0	17/11/2017	17	11	2017	15:28:03	55683	0.6	15	28	3	0	0.058349609	3.5545898	-0.19335938	-0.16870117	0.98364258	0.50488281	0.034179688	0	0	0	0	0	0	0	0	0	1.0166016	0.016601563	0.03515625	-0.034179688	0.000732422	0	0	44330	0	0	0
165	166	166	Category A	-0.19189453	-0.15576172	0.97192383	0.24682617	0.004150391	-0.40991211	0	0	17/11/2017	17	11	2017	15:28:03	55683	0.7	15	28	3	0	0.058349609	3.5545898	-0.19360352	-0.16894531	0.98388672	0.30761719	0.017822266	0	0	0	0	0	0	0	0	0	1.0168457	0.016845703	0.026855469	0.001708984	0.013183594	-0.011962891	0	44330	0	0	0
166	167	167	Category A	-0.19189453	-0.17993164	0.95996094	0.2512207	-0.000488281	-0.41088867	0	0	17/11/2017	17	11	2017	15:28:03	55683	0.8	15	28	3	0	0.058349609	3.5545898	-0.19384766	-0.16894531	0.98339844	0.25537109	0.026123047	0	0	0	0	0	0	0	0	0	1.0166016	0.016601563	0.036621094	0.001953125	-0.010742188	-0.0234375	0	44330	0	0	0
167	168	168	Category A	-0.19189453	-0.16796875	0.95996094	0.25219727	0.001464844	-0.41088867	0	0	17/11/2017	17	11	2017	15:28:03	55683	0.9	15	28	3	0	0.058349609	3.5545898	-0.1940918	-0.16894531	0.9831543	0.22827148	0.0234375	0	0	0	0	0	0	0	0	0	1.0163574	0.016357422	0.026367188	0.002197266	0.000976563	-0.023193359	0	44330	0	0	0
168	169	169	Category A	-0.19189453	-0.16796875	0.97192383	0.24853516	0.001708984	-0.40673828	0	0	17/11/2017	17	11	2017	15:28:04	55684	0	15	28	4	0	0.058349609	3.5545898	-0.1940918	-0.16894531	0.98266602	0.11523438	0.010986328	0	0	0	0	0	0	0	0	0	1.015625	0.015625	0.013916016	0.002197266	0.000976563	-0.010742188	0	44330	0	0	0
169	170	170	Category A	-0.19189453	-0.15576172	0.97192383	0.24780273	-0.000732422	-0.40771484	0	0	17/11/2017	17	11	2017	15:28:04	55684	0.1	15	28	4	0	0.058349609	3.5545898	-0.1940918	-0.16845703	0.98291016	0.046630859	0.017089844	0	0	0	0	0	0	0	0	0	1.0158691	0.015869141	0.026123047	0.002197266	0.012695313	-0.010986328	0	44330	0	0	0
170	171	171	Category A	-0.19189453	-0.17993164	1.0078125	0.25146484	-0.003173828	-0.40917969	0	0	17/11/2017	17	11	2017	15:28:04	55684	0.2	15	28	4	0	0.058349609	3.5545898	-0.1940918	-0.16870117	0.98266602	0.024902344	0.02734375	0	0	0	0	0	0	0	0	0	1.0158691	0.015869141	0.038330078	0.002197266	-0.010986328	0.024902344	0	44330	0	0	0
171	172	172	Category A	-0.19189453	-0.17993164	0.94799805	0.25219727	0.000976563	-0.41113281	0	0	17/11/2017	17	11	2017	15:28:04	55684	0.3	15	28	4	0	0.058349609	3.5545898	-0.1940918	-0.16870117	0.98291016	0.097167969	0.036865234	0	0	0	0	0	0	0	0	0	1.0161133	0.016113281	0.048583984	0.002197266	-0.010986328	-0.034912109	0	44330	0	0	0
172	173	173	Category A	-0.38378906	-0.17993164	0.95996094	0.25512695	-0.006835938	-0.40893555	0	0	17/11/2017	17	11	2017	15:28:04	55684	0.4	15	28	4	0	0.058349609	3.5545898	-0.19360352	-0.16845703	0.9831543	0.047851563	0.19165039	0	0	0	0	0	0	0	0	0	1.0161133	0.016113281	0.22436523	-0.18994141	-0.011230469	-0.023193359	0	44330	0	0	0
173	174	174	Category A	-0.20385742	-0.19189453	0.95996094	0.25488281	0	-0.40698242	0	0	17/11/2017	17	11	2017	15:28:04	55684	0.5	15	28	4	0	0.058349609	3.5545898	-0.19360352	-0.16845703	0.9831543	0.12915039	0.034423828	0	0	0	0	0	0	0	0	0	1.0161133	0.016113281	0.056640625	-0.010009766	-0.023193359	-0.023193359	0	44330	0	0	0
174	175	175	Category A	-0.19189453	-0.15576172	0.98388672	0.2512207	-0.004150391	-0.41015625	0	0	17/11/2017	17	11	2017	15:28:04	55684	0.6	15	28	4	0	0.058349609	3.5545898	-0.19360352	-0.16821289	0.98339844	0.28198242	0.012695313	0	0	0	0	0	0	0	0	0	1.0163574	0.016357422	0.014648438	0.001708984	0.012451172	0.000244141	0	44330	0	0	0
175	176	176	Category A	-0.19189453	-0.14379883	1.0078125	0.25317383	0.000488281	-0.40698242	0	0	17/11/2017	17	11	2017	15:28:04	55684	0.7	15	28	4	0	0.058349609	3.5545898	-0.19311523	-0.16845703	0.98339844	0.31640625	0.034667969	0	0	0	0	0	0	0	0	0	1.0161133	0.016113281	0.050292969	0.001220703	0.024658203	0.024169922	0	44330	0	0	0
176	177	177	Category A	-0.17993164	-0.17993164	0.95996094	0.24780273	-0.000732422	-0.40893555	0	0	17/11/2017	17	11	2017	15:28:04	55684	0.8	15	28	4	0	0.058349609	3.5545898	-0.19311523	-0.16894531	0.98364258	0.21899414	0.029296875	0	0	0	0	0	0	0	0	0	1.0166016	0.016601563	0.047851563	0.013183594	-0.010742188	-0.023681641	0	44330	0	0	0
177	178	178	Category A	-0.19189453	-0.17993164	0.98388672	0.25488281	-0.004394531	-0.40771484	0	0	17/11/2017	17	11	2017	15:28:04	55684	0.9	15	28	4	0	0.058349609	3.5545898	-0.19311523	-0.16918945	0.98388672	0.41796875	0.010498047	0	0	0	0	0	0	0	0	0	1.0168457	0.016845703	0.011962891	0.001220703	-0.010498047	0	0	44330	0	0	0
178	179	179	Category A	-0.19189453	-0.17993164	0.98388672	0.2565918	-0.001708984	-0.40600586	0	0	17/11/2017	17	11	2017	15:28:05	55685	0	15	28	5	0	0.058349609	3.5545898	-0.19287109	-0.16918945	0.98364258	0.76391602	0.010498047	0	0	0	0	0	0	0	0	0	1.0166016	0.016601563	0.01171875	0.000976563	-0.010498047	0	0	44330	0	0	0
179	180	180	Category A	-0.19189453	-0.13183594	0.97192383	0.25024414	-0.001708984	-0.40771484	0	0	17/11/2017	17	11	2017	15:28:05	55685	0.1	15	28	5	0	0.058349609	3.5545898	-0.19287109	-0.16918945	0.98339844	0.79150391	0.039306641	0	0	0	0	0	0	0	0	0	1.0163574	0.016357422	0.050048828	0.000976563	0.037353516	-0.011474609	0	44330	0	0	0
180	181	181	Category A	-0.19189453	-0.15576172	0.98388672	0.25488281	-0.004394531	-0.40673828	0	0	17/11/2017	17	11	2017	15:28:05	55685	0.2	15	28	5	0	0.058349609	3.5545898	-0.19287109	-0.16894531	0.98266602	0.63671875	0.013183594	0	0	0	0	0	0	0	0	0	1.015625	0.015625	0.015380859	0.000976563	0.013183594	0.000976563	0	44330	0	0	0
181	182	182	Category A	-0.19189453	-0.16796875	0.98388672	0.24853516	0.003417969	-0.40673828	0	0	17/11/2017	17	11	2017	15:28:05	55685	0.3	15	28	5	0	0.058349609	3.5545898	-0.19287109	-0.16894531	0.98242188	0.59033203	0.001953125	0	0	0	0	0	0	0	0	0	1.0153809	0.015380859	0.003173828	0.000976563	0.000976563	0.001220703	0	44330	0	0	0
182	183	183	Category A	-0.19189453	-0.16796875	0.98388672	0.25048828	-0.004882813	-0.40698242	0	0	17/11/2017	17	11	2017	15:28:05	55685	0.4	15	28	5	0	0.058349609	3.5545898	-0.19287109	-0.16894531	0.98217773	0.62036133	0.002197266	0	0	0	0	0	0	0	0	0	1.0151367	0.015136719	0.003662109	0.000976563	0.000976563	0.001464844	0	44330	0	0	0
183	184	184	Category A	-0.16796875	-0.17993164	1.0197754	0.2512207	-0.004150391	-0.4050293	0	0	17/11/2017	17	11	2017	15:28:05	55685	0.5	15	28	5	0	0.058349609	3.5545898	-0.19262695	-0.16918945	0.98193359	0.24902344	0.046142578	0	0	0	0	0	0	0	0	0	1.0148926	0.014892578	0.072998047	0.024658203	-0.010498047	0.037597656	0	44330	0	0	0
184	185	185	Category A	-0.17993164	-0.16796875	1.0197754	0.25146484	0.000732422	-0.40917969	0	0	17/11/2017	17	11	2017	15:28:05	55685	0.6	15	28	5	0	0.058349609	3.5545898	-0.19238281	-0.16918945	0.98193359	0.17749023	0.039794922	0	0	0	0	0	0	0	0	0	1.0146484	0.014648438	0.051757813	0.012451172	0.001220703	0.037597656	0	44330	0	0	0
185	186	186	Category A	-0.17993164	-0.16796875	1.0078125	0.24682617	0.001953125	-0.40673828	0	0	17/11/2017	17	11	2017	15:28:05	55685	0.7	15	28	5	0	0.058349609	3.5545898	-0.19238281	-0.16918945	0.98144531	0.32348633	0.029052734	0	0	0	0	0	0	0	0	0	1.0144043	0.014404297	0.040283203	0.012451172	0.001220703	0.026123047	0	44330	0	0	0
186	187	187	Category A	-0.17993164	-0.16796875	0.97192383	0.24951172	0.002441406	-0.40771484	0	0	17/11/2017	17	11	2017	15:28:05	55685	0.8	15	28	5	0	0.058349609	3.5545898	-0.19238281	-0.16943359	0.98071289	0.29467773	0.015380859	0	0	0	0	0	0	0	0	0	1.0136719	0.013671875	0.022949219	0.012451172	0.001464844	-0.008789063	0	44330	0	0	0
187	188	188	Category A	-0.17993164	-0.16796875	0.97192383	0.2512207	-0.002441406	-0.40771484	0	0	17/11/2017	17	11	2017	15:28:05	55685	0.9	15	28	5	0	0.058349609	3.5545898	-0.19262695	-0.16918945	0.98071289	0.51098633	0.015380859	0	0	0	0	0	0	0	0	0	1.0136719	0.013671875	0.022949219	0.012695313	0.001220703	-0.008789063	0	44330	0	0	0
188	189	189	Category A	-0.17993164	-0.16796875	0.97192383	0.24853516	0.001708984	-0.40917969	0	0	17/11/2017	17	11	2017	15:28:06	55686	0	15	28	6	0	0.058349609	3.5545898	-0.19262695	-0.16918945	0.98071289	0.89868164	0.015380859	0	0	0	0	0	0	0	0	0	1.0136719	0.013671875	0.022705078	0.012695313	0.001220703	-0.008789063	0	44330	0	0	0
189	190	190	Category A	-0.17993164	-0.16796875	0.94799805	0.24780273	-0.002929688	-0.40673828	0	0	17/11/2017	17	11	2017	15:28:06	55686	0.1	15	28	6	0	0.058349609	3.5545898	-0.19262695	-0.16918945	0.98022461	0.86010742	0.034667969	0	0	0	0	0	0	0	0	0	1.0134277	0.013427734	0.046386719	0.012695313	0.001220703	-0.032226563	0	44330	0	0	0
190	191	191	Category A	-0.17993164	-0.17993164	0.99584961	0.25048828	-0.000732422	-0.40795898	0	0	17/11/2017	17	11	2017	15:28:06	55686	0.2	15	28	6	0	0.058349609	3.5545898	-0.19262695	-0.16918945	0.98022461	0.65161133	0.022460938	0	0	0	0	0	0	0	0	0	1.0131836	0.013183594	0.038574219	0.012695313	-0.010498047	0.015380859	0	44330	0	0	0
191	192	192	Category A	-0.19189453	-0.17993164	0.99584961	0.25146484	-0.003173828	-0.40698242	0	0	17/11/2017	17	11	2017	15:28:06	55686	0.3	15	28	6	0	0.058349609	3.5545898	-0.19262695	-0.16918945	0.98022461	0.50219727	0.018554688	0	0	0	0	0	0	0	0	0	1.0134277	0.013427734	0.026611328	0.000732422	-0.010498047	0.015380859	0	44330	0	0	0
192	193	193	Category A	-0.19189453	-0.14379883	0.95996094	0.2512207	-0.002197266	-0.41308594	0	0	17/11/2017	17	11	2017	15:28:06	55686	0.4	15	28	6	0	0.05859375	3.5545898	-0.19262695	-0.16894531	0.98022461	0.46240234	0.032470703	0	0	0	0	0	0	0	0	0	1.0131836	0.013183594	0.046386719	0.000732422	0.025146484	-0.020263672	0	44330	0	0	0
193	194	194	Category A	-0.19189453	-0.16796875	1.0197754	0.2487793	-0.00390625	-0.40893555	0	0	17/11/2017	17	11	2017	15:28:06	55686	0.5	15	28	6	0	0.05859375	3.5545898	-0.19238281	-0.16870117	0.98022461	0.28393555	0.039306641	0	0	0	0	0	0	0	0	0	1.0129395	0.012939453	0.040771484	0.000488281	0.000732422	0.039306641	0	44330	0	0	0
194	195	195	Category A	-0.19189453	-0.17993164	0.99584961	0.24609375	-0.004882813	-0.40673828	0	0	17/11/2017	17	11	2017	15:28:06	55686	0.6	15	28	6	0	0.05859375	3.5545898	-0.19213867	-0.16845703	0.97998047	0.2956543	0.019287109	0	0	0	0	0	0	0	0	0	1.0126953	0.012695313	0.02734375	0.000244141	-0.011230469	0.015625	0	44330	0	0	0
195	196	196	Category A	-0.19189453	-0.17993164	1.0078125	0.25048828	-0.000488281	-0.40405273	0	0	17/11/2017	17	11	2017	15:28:06	55686	0.7	15	28	6	0	0.05859375	3.5545898	-0.19213867	-0.16845703	0.97998047	0.68505859	0.029785156	0	0	0	0	0	0	0	0	0	1.0129395	0.012939453	0.039306641	0.000244141	-0.011230469	0.027587891	0	44330	0	0	0
196	197	197	Category A	-0.19189453	-0.14379883	0.97192383	0.25488281	-0.004394531	-0.40771484	0	0	17/11/2017	17	11	2017	15:28:06	55686	0.8	15	28	6	0	0.05859375	3.5545898	-0.19238281	-0.16870117	0.98071289	0.61621094	0.026367188	0	0	0	0	0	0	0	0	0	1.0134277	0.013427734	0.034423828	0.000488281	0.024902344	-0.008789063	0	44330	0	0	0
197	198	198	Category A	-0.20385742	-0.17993164	0.98388672	0.24755859	-0.001464844	-0.4050293	0	0	17/11/2017	17	11	2017	15:28:06	55686	0.9	15	28	6	0	0.05859375	3.5545898	-0.19213867	-0.16894531	0.98095703	0.31225586	0.016113281	0	0	0	0	0	0	0	0	0	1.0136719	0.013671875	0.025390625	-0.011474609	-0.010742188	0.002685547	0	44330	0	0	0
198	199	199	Category A	-0.19189453	-0.17993164	0.98388672	0.25512695	-0.008056641	-0.40698242	0	0	17/11/2017	17	11	2017	15:28:07	55687	0	15	28	7	0	0.05859375	3.5545898	-0.19213867	-0.16894531	0.98095703	0.30615234	0.010986328	0	0	0	0	0	0	0	0	0	1.013916	0.013916016	0.013671875	0.000244141	-0.010742188	0.002685547	0	44330	0	0	0
199	200	200	Category A	-0.17993164	-0.19189453	0.97192383	0.24755859	-0.002197266	-0.41210938	0	0	17/11/2017	17	11	2017	15:28:07	55687	0.1	15	28	7	0	0.05859375	3.5545898	-0.19189453	-0.16894531	0.98095703	0.64990234	0.02734375	0	0	0	0	0	0	0	0	0	1.0136719	0.013671875	0.043945313	0.011962891	-0.022705078	-0.009033203	0	44330	0	0	0
200	201	201	Category A	-0.17993164	-0.15576172	0.99584961	0.25146484	-0.005126953	-0.40771484	0	0	17/11/2017	17	11	2017	15:28:07	55687	0.2	15	28	7	0	0.05859375	3.5545898	-0.19189453	-0.16894531	0.98071289	0.59863281	0.023193359	0	0	0	0	0	0	0	0	0	1.0136719	0.013671875	0.040039063	0.011962891	0.013183594	0.014892578	0	44330	0	0	0
201	202	202	Category A	-0.17993164	-0.15576172	0.95996094	0.25488281	-0.002441406	-0.4050293	0	0	17/11/2017	17	11	2017	15:28:07	55687	0.3	15	28	7	0	0.05859375	3.5545898	-0.19140625	-0.16894531	0.98095703	0.38256836	0.02734375	0	0	0	0	0	0	0	0	0	1.0136719	0.013671875	0.045898438	0.011474609	0.013183594	-0.020996094	0	44330	0	0	0
202	203	203	Category A	-0.17993164	-0.14379883	0.98388672	0.25219727	-0.003417969	-0.40991211	0	0	17/11/2017	17	11	2017	15:28:07	55687	0.4	15	28	7	0	0.05859375	3.5545898	-0.19140625	-0.16870117	0.98144531	0.27832031	0.027587891	0	0	0	0	0	0	0	0	0	1.013916	0.013916016	0.038818359	0.011474609	0.024902344	0.002197266	0	44330	0	0	0
203	204	204	Category A	-0.17993164	-0.16796875	0.95996094	0.25341797	-0.000732422	-0.40673828	0	0	17/11/2017	17	11	2017	15:28:07	55687	0.5	15	28	7	0	0.05859375	3.5545898	-0.19140625	-0.16894531	0.98144531	0.43383789	0.024414063	0	0	0	0	0	0	0	0	0	1.0141602	0.014160156	0.034179688	0.011474609	0.000976563	-0.021484375	0	44330	0	0	0
204	205	205	Category A	-0.19189453	-0.17993164	0.98388672	0.25488281	-0.000488281	-0.40917969	0	0	17/11/2017	17	11	2017	15:28:07	55687	0.6	15	28	7	0	0.05859375	3.5545898	-0.19140625	-0.16870117	0.98120117	0.27319336	0.011230469	0	0	0	0	0	0	0	0	0	1.013916	0.013916016	0.013916016	-0.000244141	-0.010986328	0.002441406	0	44330	0	0	0
205	206	206	Category A	-0.20385742	-0.15576172	0.95996094	0.25390625	0	-0.4050293	0	0	17/11/2017	17	11	2017	15:28:07	55687	0.7	15	28	7	0	0.05859375	3.5545898	-0.19091797	-0.16894531	0.98120117	0.21484375	0.028076172	0	0	0	0	0	0	0	0	0	1.013916	0.013916016	0.047119141	-0.012695313	0.013183594	-0.021240234	0	44330	0	0	0
206	207	207	Category A	-0.19189453	-0.16796875	0.95996094	0.24731445	-0.001220703	-0.40405273	0	0	17/11/2017	17	11	2017	15:28:07	55687	0.8	15	28	7	0	0.05859375	3.5545898	-0.19091797	-0.16894531	0.98120117	0.21240234	0.021240234	0	0	0	0	0	0	0	0	0	1.013916	0.013916016	0.023193359	-0.000732422	0.000976563	-0.021240234	0	44330	0	0	0
207	208	208	Category A	-0.20385742	-0.17993164	0.94799805	0.2512207	-0.000244141	-0.40405273	0	0	17/11/2017	17	11	2017	15:28:07	55687	0.9	15	28	7	0	0.05859375	3.5545898	-0.19116211	-0.16894531	0.98144531	0.081054688	0.037353516	0	0	0	0	0	0	0	0	0	1.013916	0.013916016	0.056884766	-0.012451172	-0.010742188	-0.033447266	0	44330	0	0	0
208	209	209	Category A	-0.19189453	-0.14379883	0.98388672	0.25390625	-0.002197266	-0.40698242	0	0	17/11/2017	17	11	2017	15:28:08	55688	0	15	28	8	0	0.05859375	3.5545898	-0.19116211	-0.16894531	0.98144531	0.14916992	0.025390625	0	0	0	0	0	0	0	0	0	1.0141602	0.014160156	0.028076172	-0.000488281	0.025146484	0.002197266	0	44330	0	0	0
209	210	210	Category A	-0.20385742	-0.17993164	0.98388672	0.25317383	-0.003417969	-0.40771484	0	0	17/11/2017	17	11	2017	15:28:08	55688	0.1	15	28	8	0	0.05859375	3.5545898	-0.19091797	-0.16918945	0.98168945	0.10913086	0.016601563	0	0	0	0	0	0	0	0	0	1.0144043	0.014404297	0.025390625	-0.012695313	-0.010498047	0.001953125	0	44330	0	0	0
210	211	211	Category A	-0.19189453	-0.17993164	1.0078125	0.25463867	0.003173828	-0.40576172	0	0	17/11/2017	17	11	2017	15:28:08	55688	0.2	15	28	8	0	0.05859375	3.5545898	-0.19091797	-0.16918945	0.98168945	0.13916016	0.028076172	0	0	0	0	0	0	0	0	0	1.0144043	0.014404297	0.037353516	-0.000732422	-0.010498047	0.025878906	0	44330	0	0	0
211	212	212	Category A	-0.17993164	-0.16796875	0.99584961	0.25366211	-0.007568359	-0.40600586	0	0	17/11/2017	17	11	2017	15:28:08	55688	0.3	15	28	8	0	0.05859375	3.5545898	-0.19091797	-0.16894531	0.98144531	0.068603516	0.018066406	0	0	0	0	0	0	0	0	0	1.013916	0.013916016	0.026367188	0.010986328	0.000976563	0.014160156	0	44330	0	0	0
212	213	213	Category A	-0.20385742	-0.15576172	0.97192383	0.25317383	-0.001464844	-0.40600586	0	0	17/11/2017	17	11	2017	15:28:08	55688	0.4	15	28	8	0	0.05859375	3.5545898	-0.19091797	-0.16894531	0.98193359	0.047363281	0.020996094	0	0	0	0	0	0	0	0	0	1.0144043	0.014404297	0.036132813	-0.012695313	0.013183594	-0.010009766	0	44330	0	0	0
213	214	214	Category A	-0.17993164	-0.15576172	0.97192383	0.25317383	-0.001464844	-0.40405273	0	0	17/11/2017	17	11	2017	15:28:08	55688	0.5	15	28	8	0	0.05859375	3.5545898	-0.18847656	-0.16894531	0.98193359	0.37963867	0.018554688	0	0	0	0	0	0	0	0	0	1.0141602	0.014160156	0.031982422	0.008544922	0.013183594	-0.010009766	0	44330	0	0	0
214	215	215	Category A	-0.17993164	-0.16796875	0.98388672	0.25756836	-0.002441406	-0.40673828	0	0	17/11/2017	17	11	2017	15:28:08	55688	0.6	15	28	8	0	0.05859375	3.5545898	-0.18847656	-0.16870117	0.98242188	0.53637695	0.008789063	0	0	0	0	0	0	0	0	0	1.0144043	0.014404297	0.010742188	0.008544922	0.000732422	0.001220703	0	44330	0	0	0
215	216	216	Category A	-0.19189453	-0.19189453	0.99584961	0.25219727	0	-0.41015625	0	0	17/11/2017	17	11	2017	15:28:08	55688	0.7	15	28	8	0	0.05859375	3.5545898	-0.18896484	-0.16870117	0.98266602	0.3269043	0.026611328	0	0	0	0	0	0	0	0	0	1.0146484	0.014648438	0.038818359	-0.002685547	-0.022949219	0.012939453	0	44330	0	0	0
216	217	217	Category A	-0.19189453	-0.16796875	0.99584961	0.25219727	0	-0.40478516	0	0	17/11/2017	17	11	2017	15:28:08	55688	0.8	15	28	8	0	0.05859375	3.5545898	-0.18920898	-0.16894531	0.98242188	0.36450195	0.013427734	0	0	0	0	0	0	0	0	0	1.0146484	0.014648438	0.016845703	-0.002441406	0.000976563	0.013183594	0	44330	0	0	0
217	218	218	Category A	-0.17993164	-0.16796875	0.97192383	0.25	0.004882813	-0.40771484	0	0	17/11/2017	17	11	2017	15:28:08	55688	0.9	15	28	8	0	0.05859375	3.5545898	-0.18945313	-0.16894531	0.98266602	0.50341797	0.014404297	0	0	0	0	0	0	0	0	0	1.0148926	0.014892578	0.021484375	0.009521484	0.000976563	-0.010742188	0	44330	0	0	0
218	219	219	Category A	-0.17993164	-0.16796875	0.97192383	0.25219727	0.001464844	-0.41088867	0	0	17/11/2017	17	11	2017	15:28:09	55689	0	15	28	9	0	0.05859375	3.5545898	-0.18945313	-0.16894531	0.98266602	0.61181641	0.014404297	0	0	0	0	0	0	0	0	0	1.0148926	0.014892578	0.021484375	0.009521484	0.000976563	-0.010742188	0	44330	0	0	0
219	220	220	Category A	-0.20385742	-0.16796875	0.98388672	0.24951172	0.000732422	-0.40673828	0	0	17/11/2017	17	11	2017	15:28:09	55689	0.1	15	28	9	0	0.05859375	3.5545898	-0.18994141	-0.16894531	0.98266602	0.59008789	0.013916016	0	0	0	0	0	0	0	0	0	1.0151367	0.015136719	0.015869141	-0.013671875	0.000976563	0.000976563	0	44330	0	0	0
220	221	221	Category A	-0.20385742	-0.17993164	0.98388672	0.24755859	0.00390625	-0.40478516	0	0	17/11/2017	17	11	2017	15:28:09	55689	0.2	15	28	9	0	0.05859375	3.5545898	-0.18994141	-0.16918945	0.98291016	0.68945313	0.017333984	0	0	0	0	0	0	0	0	0	1.0153809	0.015380859	0.025146484	-0.013671875	-0.010498047	0.000732422	0	44330	0	0	0
221	222	222	Category A	-0.17993164	-0.17993164	0.97192383	0.25219727	0	-0.40673828	0	0	17/11/2017	17	11	2017	15:28:09	55689	0.3	15	28	9	0	0.05859375	3.5545898	-0.18994141	-0.16967773	0.98291016	1.0229492	0.018066406	0	0	0	0	0	0	0	0	0	1.0153809	0.015380859	0.03125	0.010009766	-0.010009766	-0.010986328	0	44330	0	0	0
222	223	223	Category A	-0.17993164	-0.17993164	0.98388672	0.25146484	-0.001464844	-0.40600586	0	0	17/11/2017	17	11	2017	15:28:09	55689	0.4	15	28	9	0	0.05859375	3.5545898	-0.18994141	-0.16967773	0.98266602	1.0532227	0.014160156	0	0	0	0	0	0	0	0	0	1.0151367	0.015136719	0.021240234	0.010009766	-0.010009766	0.000976563	0	44330	0	0	0
223	224	224	Category A	-0.17993164	-0.17993164	0.99584961	0.25512695	-0.003417969	-0.40698242	0	0	17/11/2017	17	11	2017	15:28:09	55689	0.5	15	28	9	0	0.05859375	3.5545898	-0.18994141	-0.16967773	0.98217773	0.83886719	0.01953125	0	0	0	0	0	0	0	0	0	1.0148926	0.014892578	0.033447266	0.010009766	-0.010009766	0.013427734	0	44330	0	0	0
224	225	225	Category A	-0.19189453	-0.17993164	0.98388672	0.2512207	-0.001708984	-0.4050293	0	0	17/11/2017	17	11	2017	15:28:09	55689	0.6	15	28	9	0	0.05859375	3.5545898	-0.19018555	-0.16943359	0.98193359	0.62426758	0.010498047	0	0	0	0	0	0	0	0	0	1.0144043	0.014404297	0.013916016	-0.001464844	-0.010253906	0.001708984	0	44330	0	0	0
225	226	226	Category A	-0.19189453	-0.16796875	0.97192383	0.25048828	-0.004882813	-0.40698242	0	0	17/11/2017	17	11	2017	15:28:09	55689	0.7	15	28	9	0	0.05859375	3.5545898	-0.19042969	-0.16967773	0.98144531	0.35229492	0.009765625	0	0	0	0	0	0	0	0	0	1.013916	0.013916016	0.012451172	-0.001220703	0.001708984	-0.009521484	0	44330	0	0	0
226	227	227	Category A	-0.20385742	-0.15576172	0.95996094	0.25317383	0.001464844	-0.40893555	0	0	17/11/2017	17	11	2017	15:28:09	55689	0.8	15	28	9	0	0.05859375	3.5545898	-0.19067383	-0.16967773	0.98144531	0.000976563	0.028808594	0	0	0	0	0	0	0	0	0	1.0141602	0.014160156	0.048583984	-0.012939453	0.013916016	-0.021484375	0	44330	0	0	0
227	228	228	Category A	-0.19189453	-0.16796875	0.95996094	0.2512207	0.001708984	-0.40673828	0	0	17/11/2017	17	11	2017	15:28:09	55689	0.9	15	28	9	0	0.05859375	3.5545898	-0.19067383	-0.16992188	0.98144531	0.32373047	0.021484375	0	0	0	0	0	0	0	0	0	1.0141602	0.014160156	0.024414063	-0.000976563	0.001953125	-0.021484375	0	44330	0	0	0
228	229	229	Category A	-0.19189453	-0.16796875	0.95996094	0.25219727	-0.002441406	-0.40698242	0	0	17/11/2017	17	11	2017	15:28:10	55690	0	15	28	10	0	0.05859375	3.5545898	-0.19091797	-0.16992188	0.98120117	0.50805664	0.021484375	0	0	0	0	0	0	0	0	0	1.013916	0.013916016	0.024414063	-0.000732422	0.001953125	-0.021240234	0	44330	0	0	0
229	230	230	Category A	-0.19189453	-0.16796875	0.97192383	0.25585938	-0.003417969	-0.40698242	0	0	17/11/2017	17	11	2017	15:28:10	55690	0.1	15	28	10	0	0.05859375	3.5545898	-0.19091797	-0.16992188	0.98144531	0.59667969	0.009765625	0	0	0	0	0	0	0	0	0	1.0141602	0.014160156	0.012451172	-0.000732422	0.001953125	-0.009521484	0	44330	0	0	0
230	231	231	Category A	-0.19189453	-0.17993164	0.97192383	0.25146484	-0.004882813	-0.40576172	0	0	17/11/2017	17	11	2017	15:28:10	55690	0.2	15	28	10	0	0.058837891	3.5610352	-0.19091797	-0.16992188	0.98144531	0.77368164	0.013671875	0	0	0	0	0	0	0	0	0	1.0144043	0.014404297	0.020019531	-0.000732422	-0.009765625	-0.009521484	0	44330	0	0	0
231	232	232	Category A	-0.19189453	-0.15576172	0.97192383	0.25415039	-0.003173828	-0.40576172	0	0	17/11/2017	17	11	2017	15:28:10	55690	0.3	15	28	10	0	0.058837891	3.5610352	-0.19091797	-0.16992188	0.98095703	0.93066406	0.016845703	0	0	0	0	0	0	0	0	0	1.013916	0.013916016	0.024169922	-0.000732422	0.014160156	-0.009033203	0	44330	0	0	0
232	233	233	Category A	-0.17993164	-0.14379883	0.98388672	0.24975586	0.001708984	-0.41113281	0	0	17/11/2017	17	11	2017	15:28:10	55690	0.4	15	28	10	0	0.058837891	3.5610352	-0.19091797	-0.16967773	0.98095703	0.98876953	0.028320313	0	0	0	0	0	0	0	0	0	1.0136719	0.013671875	0.040039063	0.010986328	0.025878906	0.002685547	0	44330	0	0	0
233	234	234	Category A	-0.17993164	-0.16796875	0.95996094	0.25219727	0.001464844	-0.40478516	0	0	17/11/2017	17	11	2017	15:28:10	55690	0.5	15	28	10	0	0.058837891	3.5610352	-0.19116211	-0.17016602	0.98144531	0.98901367	0.024414063	0	0	0	0	0	0	0	0	0	1.0141602	0.014160156	0.034912109	0.011230469	0.002197266	-0.021484375	0	44330	0	0	0
234	235	235	Category A	-0.17993164	-0.16796875	0.99584961	0.25341797	-0.004150391	-0.40917969	0	0	17/11/2017	17	11	2017	15:28:10	55690	0.6	15	28	10	0	0.058837891	3.5610352	-0.19091797	-0.17016602	0.98071289	0.79248047	0.018798828	0	0	0	0	0	0	0	0	0	1.0136719	0.013671875	0.028320313	0.010986328	0.002197266	0.014892578	0	44330	0	0	0
235	236	236	Category A	-0.19189453	-0.17993164	1.0078125	0.25512695	-0.001708984	-0.40576172	0	0	17/11/2017	17	11	2017	15:28:10	55690	0.7	15	28	10	0	0.058837891	3.5610352	-0.19091797	-0.16992188	0.98071289	0.44775391	0.028564453	0	0	0	0	0	0	0	0	0	1.0136719	0.013671875	0.037597656	-0.000732422	-0.009765625	0.026855469	0	44330	0	0	0
236	237	237	Category A	-0.17993164	-0.17993164	1.0078125	0.2512207	0.001708984	-0.40771484	0	0	17/11/2017	17	11	2017	15:28:10	55690	0.8	15	28	10	0	0.058837891	3.5610352	-0.19091797	-0.16992188	0.98071289	0.030273438	0.030761719	0	0	0	0	0	0	0	0	0	1.0134277	0.013427734	0.047851563	0.010986328	-0.009765625	0.026855469	0	44330	0	0	0
237	238	238	Category A	-0.19189453	-0.17993164	1.0319824	0.25024414	-0.001708984	-0.40673828	0	0	17/11/2017	17	11	2017	15:28:10	55690	0.9	15	28	10	0	0.058837891	3.5610352	-0.19091797	-0.17016602	0.98071289	0.24609375	0.052001953	0	0	0	0	0	0	0	0	0	1.0136719	0.013671875	0.061523438	-0.000732422	-0.009765625	0.051025391	0	44330	0	0	0
238	239	239	Category A	-0.17993164	-0.16796875	0.99584961	0.25219727	0.001220703	-0.40771484	0	0	17/11/2017	17	11	2017	15:28:11	55691	0	15	28	11	0	0.058837891	3.5610352	-0.19067383	-0.17016602	0.98095703	0.32836914	0.018310547	0	0	0	0	0	0	0	0	0	1.0136719	0.013671875	0.027832031	0.010742188	0.002197266	0.014648438	0	44330	0	0	0
239	240	240	Category A	-0.17993164	-0.16796875	0.99584961	0.24707031	-0.002197266	-0.40795898	0	0	17/11/2017	17	11	2017	15:28:11	55691	0.1	15	28	11	0	0.058837891	3.5610352	-0.19067383	-0.17016602	0.98120117	0.38037109	0.018066406	0	0	0	0	0	0	0	0	0	1.013916	0.013916016	0.027587891	0.010742188	0.002197266	0.014404297	0	44330	0	0	0
240	241	241	Category A	-0.16796875	-0.16796875	0.98388672	0.25219727	-0.002441406	-0.40795898	0	0	17/11/2017	17	11	2017	15:28:11	55691	0.2	15	28	11	0	0.058837891	3.5610352	-0.19091797	-0.16943359	0.98144531	0.40087891	0.023193359	0	0	0	0	0	0	0	0	0	1.0141602	0.014160156	0.026855469	0.022949219	0.001464844	0.002197266	0	44330	0	0	0
241	242	242	Category A	-0.19189453	-0.16796875	0.98388672	0.24780273	-0.002929688	-0.41113281	0	0	17/11/2017	17	11	2017	15:28:11	55691	0.3	15	28	11	0	0.058837891	3.5610352	-0.19091797	-0.16943359	0.98120117	0.2746582	0.002929688	0	0	0	0	0	0	0	0	0	1.013916	0.013916016	0.004882813	-0.000732422	0.001464844	0.002441406	0	44330	0	0	0
242	243	243	Category A	-0.19189453	-0.16796875	0.98388672	0.25219727	0.001464844	-0.40673828	0	0	17/11/2017	17	11	2017	15:28:11	55691	0.4	15	28	11	0	0.058837891	3.5610352	-0.19091797	-0.16967773	0.98193359	0.23828125	0.002685547	0	0	0	0	0	0	0	0	0	1.0146484	0.014648438	0.004394531	-0.000732422	0.001708984	0.001708984	0	44330	0	0	0
243	244	244	Category A	-0.20385742	-0.15576172	0.98388672	0.25341797	-0.000732422	-0.40893555	0	0	17/11/2017	17	11	2017	15:28:11	55691	0.5	15	28	11	0	0.058837891	3.5610352	-0.19116211	-0.16967773	0.98193359	0.29516602	0.018798828	0	0	0	0	0	0	0	0	0	1.0146484	0.014648438	0.028320313	-0.012451172	0.013916016	0.001708984	0	44330	0	0	0
244	245	245	Category A	-0.19189453	-0.17993164	0.98388672	0.25244141	-0.005126953	-0.40673828	0	0	17/11/2017	17	11	2017	15:28:11	55691	0.6	15	28	11	0	0.058837891	3.5610352	-0.19140625	-0.16943359	0.98193359	0.26367188	0.010498047	0	0	0	0	0	0	0	0	0	1.0146484	0.014648438	0.012695313	-0.000244141	-0.010253906	0.001708984	0	44330	0	0	0
245	246	246	Category A	-0.19189453	-0.16796875	0.97192383	0.2512207	0.001708984	-0.40771484	0	0	17/11/2017	17	11	2017	15:28:11	55691	0.7	15	28	11	0	0.058837891	3.5610352	-0.19140625	-0.16894531	0.98168945	0.23608398	0.009765625	0	0	0	0	0	0	0	0	0	1.0144043	0.014404297	0.011230469	-0.000244141	0.000976563	-0.009765625	0	44330	0	0	0
246	247	247	Category A	-0.20385742	-0.16796875	0.97192383	0.24951172	0.002685547	-0.40893555	0	0	17/11/2017	17	11	2017	15:28:11	55691	0.8	15	28	11	0	0.058837891	3.5610352	-0.19116211	-0.16894531	0.98217773	0.17602539	0.016113281	0	0	0	0	0	0	0	0	0	1.0146484	0.014648438	0.023925781	-0.012451172	0.000976563	-0.010253906	0	44330	0	0	0
247	248	248	Category A	-0.19189453	-0.17993164	0.97192383	0.2512207	0.000488281	-0.40698242	0	0	17/11/2017	17	11	2017	15:28:11	55691	0.9	15	28	11	0	0.058837891	3.5610352	-0.19116211	-0.16918945	0.98266602	0.2434082	0.015136719	0	0	0	0	0	0	0	0	0	1.0153809	0.015380859	0.021972656	-0.000488281	-0.010498047	-0.010742188	0	44330	0	0	0
248	249	249	Category A	-0.16796875	-0.17993164	0.98388672	0.2512207	0.003173828	-0.4050293	0	0	17/11/2017	17	11	2017	15:28:12	55692	0	15	28	12	0	0.058837891	3.5610352	-0.19091797	-0.16918945	0.9831543	0.20898438	0.025390625	0	0	0	0	0	0	0	0	0	1.0158691	0.015869141	0.034423828	0.022949219	-0.010498047	0.000488281	0	44330	0	0	0
249	250	250	Category A	-0.19189453	-0.16796875	0.97192383	0.25219727	-0.002441406	-0.40917969	0	0	17/11/2017	17	11	2017	15:28:12	55692	0.1	15	28	12	0	0.058837891	3.5610352	-0.19091797	-0.16967773	0.98339844	0.1640625	0.011474609	0	0	0	0	0	0	0	0	0	1.0161133	0.016113281	0.013916016	-0.000732422	0.001708984	-0.011474609	0	44330	0	0	0
250	251	251	Category A	-0.19189453	-0.15576172	0.98388672	0.24951172	0.001464844	-0.40795898	0	0	17/11/2017	17	11	2017	15:28:12	55692	0.2	15	28	12	0	0.058837891	3.5610352	-0.19091797	-0.16967773	0.98291016	0.33007813	0.013916016	0	0	0	0	0	0	0	0	0	1.015625	0.015625	0.015380859	-0.000732422	0.013916016	0.000732422	0	44330	0	0	0
251	252	252	Category A	-0.19189453	-0.17993164	0.98388672	0.25317383	0.000488281	-0.40698242	0	0	17/11/2017	17	11	2017	15:28:12	55692	0.3	15	28	12	0	0.058837891	3.5610352	-0.19091797	-0.16918945	0.98242188	0.45092773	0.010498047	0	0	0	0	0	0	0	0	0	1.0151367	0.015136719	0.012695313	-0.000732422	-0.010498047	0.001220703	0	44330	0	0	0
252	253	253	Category A	-0.19189453	-0.16796875	0.97192383	0.25390625	0.000488281	-0.40771484	0	0	17/11/2017	17	11	2017	15:28:12	55692	0.4	15	28	12	0	0.058837891	3.5610352	-0.19091797	-0.16918945	0.98217773	0.20996094	0.010498047	0	0	0	0	0	0	0	0	0	1.0148926	0.014892578	0.012451172	-0.000732422	0.001220703	-0.010253906	0	44330	0	0	0
253	254	254	Category A	-0.20385742	-0.17993164	0.99584961	0.2512207	0	-0.40380859	0	0	17/11/2017	17	11	2017	15:28:12	55692	0.5	15	28	12	0	0.058837891	3.5610352	-0.19091797	-0.16918945	0.98242188	0.15087891	0.021240234	0	0	0	0	0	0	0	0	0	1.0151367	0.015136719	0.036621094	-0.012695313	-0.010498047	0.013183594	0	44330	0	0	0
254	255	255	Category A	-0.23999023	-0.15576172	0.99584961	0.2565918	0.000244141	-0.40576172	0	0	17/11/2017	17	11	2017	15:28:12	55692	0.6	15	28	12	0	0.058837891	3.5610352	-0.19091797	-0.16943359	0.98266602	0.17919922	0.052246094	0	0	0	0	0	0	0	0	0	1.0151367	0.015136719	0.075683594	-0.048828125	0.013671875	0.012939453	0	44330	0	0	0
255	256	256	Category A	-0.20385742	-0.16796875	0.99584961	0.25244141	0.001708984	-0.40380859	0	0	17/11/2017	17	11	2017	15:28:12	55692	0.7	15	28	12	0	0.058837891	3.5610352	-0.19116211	-0.16918945	0.98266602	0.23608398	0.018066406	0	0	0	0	0	0	0	0	0	1.0151367	0.015136719	0.026855469	-0.012451172	0.001220703	0.012939453	0	44330	0	0	0
256	257	257	Category A	-0.19189453	-0.16796875	0.98388672	0.24951172	0.000732422	-0.40380859	0	0	17/11/2017	17	11	2017	15:28:12	55692	0.8	15	28	12	0	0.058837891	3.5610352	-0.19116211	-0.16894531	0.98242188	0.42993164	0.001708984	0	0	0	0	0	0	0	0	0	1.0151367	0.015136719	0.002929688	-0.000488281	0.000976563	0.001220703	0	44330	0	0	0
257	258	258	Category A	-0.20385742	-0.17993164	0.97192383	0.25512695	-0.005126953	-0.40307617	0	0	17/11/2017	17	11	2017	15:28:12	55692	0.9	15	28	12	0	0.058837891	3.5610352	-0.19091797	-0.16894531	0.98217773	0.65405273	0.01953125	0	0	0	0	0	0	0	0	0	1.0146484	0.014648438	0.033935547	-0.012695313	-0.010742188	-0.010253906	0	44330	0	0	0
258	259	259	Category A	-0.21582031	-0.17993164	0.99584961	0.25146484	-0.006591797	-0.40698242	0	0	17/11/2017	17	11	2017	15:28:13	55693	0	15	28	13	0	0.058837891	3.5610352	-0.19116211	-0.16894531	0.98242188	0.47216797	0.029785156	0	0	0	0	0	0	0	0	0	1.0151367	0.015136719	0.048583984	-0.024414063	-0.010742188	0.013183594	0	44330	0	0	0
259	260	260	Category A	-0.19189453	-0.16796875	0.98388672	0.25341797	-0.002197266	-0.40600586	0	0	17/11/2017	17	11	2017	15:28:13	55693	0.1	15	28	13	0	0.058837891	3.5610352	-0.19140625	-0.16918945	0.98266602	0.1875	0.001708984	0	0	0	0	0	0	0	0	0	1.0153809	0.015380859	0.002685547	-0.000244141	0.001220703	0.000976563	0	44330	0	0	0
260	261	261	Category A	-0.19189453	-0.17993164	0.98388672	0.25024414	0	-0.40673828	0	0	17/11/2017	17	11	2017	15:28:13	55693	0.2	15	28	13	0	0.058837891	3.5610352	-0.19116211	-0.16943359	0.98266602	0.12597656	0.010253906	0	0	0	0	0	0	0	0	0	1.0153809	0.015380859	0.011962891	-0.000488281	-0.010253906	0.000976563	0	44330	0	0	0
261	262	262	Category A	-0.19189453	-0.16796875	0.95996094	0.25219727	0.000976563	-0.40600586	0	0	17/11/2017	17	11	2017	15:28:13	55693	0.3	15	28	13	0	0.058837891	3.5610352	-0.19091797	-0.16943359	0.98242188	0.11230469	0.022460938	0	0	0	0	0	0	0	0	0	1.0151367	0.015136719	0.024902344	-0.000732422	0.001464844	-0.022460938	0	44330	0	0	0
262	263	263	Category A	-0.19189453	-0.17993164	0.95996094	0.25390625	0.001464844	-0.40673828	0	0	17/11/2017	17	11	2017	15:28:13	55693	0.4	15	28	13	0	0.058837891	3.5610352	-0.19140625	-0.16918945	0.98217773	0.070800781	0.024658203	0	0	0	0	0	0	0	0	0	1.0148926	0.014892578	0.033203125	-0.000244141	-0.010498047	-0.022216797	0	44330	0	0	0
263	264	264	Category A	-0.19189453	-0.15576172	0.98388672	0.25317383	0.00390625	-0.40893555	0	0	17/11/2017	17	11	2017	15:28:13	55693	0.5	15	28	13	0	0.058837891	3.5610352	-0.19165039	-0.16918945	0.98193359	0.43286133	0.013671875	0	0	0	0	0	0	0	0	0	1.0146484	0.014648438	0.015380859	0	0.013427734	0.001708984	0	44330	0	0	0
264	265	265	Category A	-0.20385742	-0.17993164	0.98388672	0.25219727	0.001464844	-0.40576172	0	0	17/11/2017	17	11	2017	15:28:13	55693	0.6	15	28	13	0	0.058837891	3.5610352	-0.19189453	-0.16918945	0.98193359	0.52319336	0.015869141	0	0	0	0	0	0	0	0	0	1.0148926	0.014892578	0.023925781	-0.01171875	-0.010498047	0.001708984	0	44330	0	0	0
265	266	266	Category A	-0.19189453	-0.17993164	1.0078125	0.25585938	-0.000732422	-0.40600586	0	0	17/11/2017	17	11	2017	15:28:13	55693	0.7	15	28	13	0	0.058837891	3.5610352	-0.19189453	-0.16918945	0.98217773	0.61450195	0.02734375	0	0	0	0	0	0	0	0	0	1.0151367	0.015136719	0.035888672	0	-0.010498047	0.025390625	0	44330	0	0	0
266	267	267	Category A	-0.19189453	-0.17993164	0.97192383	0.25610352	-0.002441406	-0.40893555	0	0	17/11/2017	17	11	2017	15:28:13	55693	0.8	15	28	13	0	0.058837891	3.5610352	-0.19189453	-0.16918945	0.98266602	0.640625	0.015136719	0	0	0	0	0	0	0	0	0	1.015625	0.015625	0.021728516	0	-0.010498047	-0.010742188	0	44330	0	0	0
267	268	268	Category A	-0.19189453	-0.17993164	0.95996094	0.2512207	-0.000244141	-0.40893555	0	0	17/11/2017	17	11	2017	15:28:13	55693	0.9	15	28	13	0	0.058837891	3.5610352	-0.19165039	-0.16918945	0.98339844	0.68847656	0.025634766	0	0	0	0	0	0	0	0	0	1.0161133	0.016113281	0.033935547	0	-0.010498047	-0.0234375	0	44330	0	0	0
268	269	269	Category A	-0.19189453	-0.16796875	0.98388672	0.25415039	0	-0.40917969	0	0	17/11/2017	17	11	2017	15:28:14	55694	0	15	28	14	0	0.058349609	3.491748	-0.19140625	-0.16943359	0.98388672	0.59277344	0.001464844	0	0	0	0	0	0	0	0	0	1.0166016	0.016601563	0.001708984	-0.000244141	0.001464844	0	0	44330	0	0	0
269	270	270	Category A	-0.17993164	-0.16796875	0.95996094	0.25219727	-0.000732422	-0.40771484	0	0	17/11/2017	17	11	2017	15:28:14	55694	0.1	15	28	14	0	0.058349609	3.491748	-0.19140625	-0.16943359	0.98413086	0.27368164	0.026855469	0	0	0	0	0	0	0	0	0	1.0168457	0.016845703	0.037597656	0.011474609	0.001464844	-0.024169922	0	44330	0	0	0
270	271	271	Category A	-0.17993164	-0.16796875	0.95996094	0.24389648	0.000244141	-0.40893555	0	0	17/11/2017	17	11	2017	15:28:14	55694	0.2	15	28	14	0	0.058349609	3.491748	-0.19165039	-0.16967773	0.98413086	0.025878906	0.027099609	0	0	0	0	0	0	0	0	0	1.0170898	0.017089844	0.037841797	0.01171875	0.001708984	-0.024169922	0	44330	0	0	0
271	272	272	Category A	-0.19189453	-0.16796875	0.98388672	0.2512207	0.001708984	-0.4050293	0	0	17/11/2017	17	11	2017	15:28:14	55694	0.3	15	28	14	0	0.058349609	3.491748	-0.19189453	-0.16918945	0.98461914	0.20800781	0.001464844	0	0	0	0	0	0	0	0	0	1.017334	0.017333984	0.001953125	0	0.001220703	-0.000732422	0	44330	0	0	0
272	273	273	Category A	-0.20385742	-0.16796875	0.99584961	0.25585938	-0.003417969	-0.40917969	0	0	17/11/2017	17	11	2017	15:28:14	55694	0.4	15	28	14	0	0.058349609	3.491748	-0.19189453	-0.16894531	0.98486328	0.23266602	0.016113281	0	0	0	0	0	0	0	0	0	1.0175781	0.017578125	0.023925781	-0.01171875	0.000976563	0.010742188	0	44330	0	0	0
273	274	274	Category A	-0.17993164	-0.16796875	0.97192383	0.25341797	-0.002441406	-0.41015625	0	0	17/11/2017	17	11	2017	15:28:14	55694	0.5	15	28	14	0	0.058349609	3.491748	-0.19213867	-0.16918945	0.98461914	0.33862305	0.017578125	0	0	0	0	0	0	0	0	0	1.017334	0.017333984	0.026367188	0.012207031	0.001220703	-0.012695313	0	44330	0	0	0
274	275	275	Category A	-0.17993164	-0.16796875	0.99584961	0.25512695	-0.003417969	-0.40795898	0	0	17/11/2017	17	11	2017	15:28:14	55694	0.6	15	28	14	0	0.058349609	3.491748	-0.19213867	-0.16870117	0.98486328	0.52050781	0.016357422	0	0	0	0	0	0	0	0	0	1.0175781	0.017578125	0.023925781	0.012207031	0.000732422	0.010742188	0	44330	0	0	0
275	276	276	Category A	-0.19189453	-0.17993164	0.99584961	0.24145508	-0.002685547	-0.41308594	0	0	17/11/2017	17	11	2017	15:28:14	55694	0.7	15	28	14	0	0.058349609	3.491748	-0.19262695	-0.16845703	0.984375	0.70800781	0.015869141	0	0	0	0	0	0	0	0	0	1.0170898	0.017089844	0.023193359	0.000732422	-0.011230469	0.011230469	0	44330	0	0	0
276	277	277	Category A	-0.19189453	-0.15576172	0.98388672	0.25048828	-0.004882813	-0.40991211	0	0	17/11/2017	17	11	2017	15:28:14	55694	0.8	15	28	14	0	0.058349609	3.491748	-0.19262695	-0.16821289	0.98413086	0.64770508	0.012451172	0	0	0	0	0	0	0	0	0	1.0168457	0.016845703	0.013427734	0.000732422	0.012451172	-0.000244141	0	44330	0	0	0
277	278	278	Category A	-0.19189453	-0.17993164	0.99584961	0.25512695	-0.005615234	-0.40795898	0	0	17/11/2017	17	11	2017	15:28:14	55694	0.9	15	28	14	0	0.058349609	3.491748	-0.19287109	-0.16796875	0.98388672	0.76660156	0.016601563	0	0	0	0	0	0	0	0	0	1.0166016	0.016601563	0.024658203	0.000976563	-0.01171875	0.01171875	0	44330	0	0	0
278	279	279	Category A	-0.19189453	-0.17993164	1.0078125	0.2512207	-0.004150391	-0.41210938	0	0	17/11/2017	17	11	2017	15:28:15	55695	0	15	28	15	0	0.058349609	3.491748	-0.19287109	-0.16796875	0.9831543	1.0432129	0.027099609	0	0	0	0	0	0	0	0	0	1.0158691	0.015869141	0.037109375	0.000976563	-0.01171875	0.024414063	0	44330	0	0	0
279	280	280	Category A	-0.19189453	-0.14379883	0.98388672	0.25146484	-0.00390625	-0.41113281	0	0	17/11/2017	17	11	2017	15:28:15	55695	0.1	15	28	15	0	0.058349609	3.491748	-0.19287109	-0.16772461	0.98291016	1.0913086	0.023925781	0	0	0	0	0	0	0	0	0	1.015625	0.015625	0.026123047	0.000976563	0.023925781	0.000732422	0	44330	0	0	0
280	281	281	Category A	-0.17993164	-0.15576172	0.98388672	0.25390625	0	-0.40698242	0	0	17/11/2017	17	11	2017	15:28:15	55695	0.2	15	28	15	0	0.058349609	3.491748	-0.19311523	-0.16772461	0.98266602	1.0446777	0.017822266	0	0	0	0	0	0	0	0	0	1.015625	0.015625	0.026367188	0.013183594	0.011962891	0.000976563	0	44330	0	0	0
281	282	282	Category A	-0.19189453	-0.16796875	1.0078125	0.25024414	0	-0.40576172	0	0	17/11/2017	17	11	2017	15:28:15	55695	0.3	15	28	15	0	0.058349609	3.491748	-0.19360352	-0.16772461	0.98291016	0.97802734	0.024658203	0	0	0	0	0	0	0	0	0	1.0158691	0.015869141	0.026367188	0.001708984	0	0.024658203	0	44330	0	0	0
282	283	283	Category A	-0.19189453	-0.14379883	0.98388672	0.25512695	-0.005615234	-0.40795898	0	0	17/11/2017	17	11	2017	15:28:15	55695	0.4	15	28	15	0	0.058349609	3.491748	-0.19360352	-0.16748047	0.98339844	1.1660156	0.023681641	0	0	0	0	0	0	0	0	0	1.0161133	0.016113281	0.025878906	0.001708984	0.023681641	0.000244141	0	44330	0	0	0
283	284	284	Category A	-0.19189453	-0.15576172	0.95996094	0.25024414	0.001708984	-0.40405273	0	0	17/11/2017	17	11	2017	15:28:15	55695	0.5	15	28	15	0	0.058349609	3.491748	-0.19360352	-0.16748047	0.9831543	1.2353516	0.026123047	0	0	0	0	0	0	0	0	0	1.0158691	0.015869141	0.036865234	0.001708984	0.01171875	-0.023193359	0	44330	0	0	0
284	285	285	Category A	-0.19189453	-0.13183594	0.97192383	0.25488281	-0.000488281	-0.40600586	0	0	17/11/2017	17	11	2017	15:28:15	55695	0.6	15	28	15	0	0.058349609	3.491748	-0.19335938	-0.16772461	0.98291016	0.89013672	0.037597656	0	0	0	0	0	0	0	0	0	1.015625	0.015625	0.048339844	0.001464844	0.035888672	-0.010986328	0	44330	0	0	0
285	286	286	Category A	-0.19189453	-0.16796875	0.99584961	0.25390625	-0.002197266	-0.40698242	0	0	17/11/2017	17	11	2017	15:28:15	55695	0.7	15	28	15	0	0.058349609	3.491748	-0.19311523	-0.16772461	0.98266602	0.61181641	0.012939453	0	0	0	0	0	0	0	0	0	1.0153809	0.015380859	0.014404297	0.001220703	0	0.012939453	0	44330	0	0	0
286	287	287	Category A	-0.19189453	-0.17993164	1.0078125	0.25024414	0.001708984	-0.40917969	0	0	17/11/2017	17	11	2017	15:28:15	55695	0.8	15	28	15	0	0.058349609	3.491748	-0.19287109	-0.16772461	0.98291016	0.4128418	0.02734375	0	0	0	0	0	0	0	0	0	1.0158691	0.015869141	0.037841797	0.000976563	-0.011962891	0.024658203	0	44330	0	0	0
287	288	288	Category A	-0.19189453	-0.17993164	0.98388672	0.25024414	0.000732422	-0.40771484	0	0	17/11/2017	17	11	2017	15:28:15	55695	0.9	15	28	15	0	0.058349609	3.491748	-0.19238281	-0.16723633	0.98339844	0	0.012451172	0	0	0	0	0	0	0	0	0	1.0158691	0.015869141	0.013427734	0.000488281	-0.012451172	0.000244141	0	44330	0	0	0
288	289	289	Category A	-0.19189453	-0.17993164	0.99584961	0.25341797	-0.002441406	-0.40795898	0	0	17/11/2017	17	11	2017	15:28:16	55696	0	15	28	16	0	0.058349609	3.491748	-0.19213867	-0.16723633	0.98339844	0.47900391	0.017578125	0	0	0	0	0	0	0	0	0	1.0158691	0.015869141	0.025390625	0.000244141	-0.012451172	0.012207031	0	44330	0	0	0
289	290	290	Category A	-0.19189453	-0.17993164	0.95996094	0.25341797	-0.004882813	-0.40917969	0	0	17/11/2017	17	11	2017	15:28:16	55696	0.1	15	28	16	0	0.058349609	3.491748	-0.19262695	-0.16699219	0.9831543	0.69702148	0.026611328	0	0	0	0	0	0	0	0	0	1.015625	0.015625	0.036865234	0.000732422	-0.012695313	-0.023193359	0	44330	0	0	0
290	291	291	Category A	-0.19189453	-0.15576172	0.95996094	0.25512695	-0.005615234	-0.40917969	0	0	17/11/2017	17	11	2017	15:28:16	55696	0.2	15	28	16	0	0.058349609	3.491748	-0.19262695	-0.16699219	0.98339844	0.72875977	0.026123047	0	0	0	0	0	0	0	0	0	1.0161133	0.016113281	0.035644531	0.000732422	0.011230469	-0.0234375	0	44330	0	0	0
291	292	292	Category A	-0.19189453	-0.15576172	0.98388672	0.25610352	-0.004150391	-0.40673828	0	0	17/11/2017	17	11	2017	15:28:16	55696	0.3	15	28	16	0	0.058349609	3.491748	-0.19262695	-0.16699219	0.98364258	0.77758789	0.011230469	0	0	0	0	0	0	0	0	0	1.0161133	0.016113281	0.012207031	0.000732422	0.011230469	0	0	44330	0	0	0
292	293	293	Category A	-0.19189453	-0.16796875	0.98388672	0.25146484	-0.001464844	-0.40600586	0	0	17/11/2017	17	11	2017	15:28:16	55696	0.4	15	28	16	0	0.058349609	3.491748	-0.19287109	-0.16699219	0.98364258	0.84960938	0.001220703	0	0	0	0	0	0	0	0	0	1.0161133	0.016113281	0.001953125	0.000976563	-0.000732422	0	0	44330	0	0	0
293	294	294	Category A	-0.19189453	-0.16796875	0.98388672	0.25219727	0	-0.40917969	0	0	17/11/2017	17	11	2017	15:28:16	55696	0.5	15	28	16	0	0.058349609	3.491748	-0.19287109	-0.16723633	0.98339844	0.69482422	0.001220703	0	0	0	0	0	0	0	0	0	1.0161133	0.016113281	0.001953125	0.000976563	-0.000488281	0.000244141	0	44330	0	0	0
294	295	295	Category A	-0.19189453	-0.14379883	0.98388672	0.2487793	-0.001464844	-0.40991211	0	0	17/11/2017	17	11	2017	15:28:16	55696	0.6	15	28	16	0	0.058349609	3.491748	-0.19287109	-0.16723633	0.98339844	0.48803711	0.0234375	0	0	0	0	0	0	0	0	0	1.0158691	0.015869141	0.025146484	0.000976563	0.0234375	0.000244141	0	44330	0	0	0
295	296	296	Category A	-0.19189453	-0.16796875	0.98388672	0.25024414	0.001464844	-0.40795898	0	0	17/11/2017	17	11	2017	15:28:16	55696	0.7	15	28	16	0	0.058349609	3.491748	-0.19238281	-0.16748047	0.98291016	0.52783203	0.000976563	0	0	0	0	0	0	0	0	0	1.015625	0.015625	0.001464844	0.000488281	-0.000244141	0.000732422	0	44330	0	0	0
296	297	297	Category A	-0.17993164	-0.16796875	0.97192383	0.25317383	0.001464844	-0.40673828	0	0	17/11/2017	17	11	2017	15:28:16	55696	0.8	15	28	16	0	0.058349609	3.491748	-0.19213867	-0.16772461	0.98266602	0.47705078	0.016357422	0	0	0	0	0	0	0	0	0	1.0153809	0.015380859	0.0234375	0.012207031	0	-0.010742188	0	44330	0	0	0
297	298	298	Category A	-0.19189453	-0.17993164	0.99584961	0.24853516	0.001708984	-0.40917969	0	0	17/11/2017	17	11	2017	15:28:16	55696	0.9	15	28	16	0	0.058349609	3.491748	-0.19213867	-0.16772461	0.98291016	0.3828125	0.017578125	0	0	0	0	0	0	0	0	0	1.015625	0.015625	0.025146484	0.000244141	-0.011962891	0.012695313	0	44330	0	0	0
298	299	299	Category A	-0.19189453	-0.17993164	0.99584961	0.25317383	0.003417969	-0.40380859	0	0	17/11/2017	17	11	2017	15:28:17	55697	0	15	28	17	0	0.058349609	3.491748	-0.19213867	-0.16772461	0.98291016	0.48681641	0.017578125	0	0	0	0	0	0	0	0	0	1.015625	0.015625	0.025146484	0.000244141	-0.011962891	0.012695313	0	44330	0	0	0
299	300	300	Category A	-0.19189453	-0.19189453	0.98388672	0.25390625	-0.000732422	-0.40380859	0	0	17/11/2017	17	11	2017	15:28:17	55697	0.111	15	28	17	0	0.058349609	3.491748	-0.19165039	-0.16772461	0.98291016	0.63232422	0.023925781	0	0	0	0	0	0	0	0	0	1.015625	0.015625	0.024658203	0	-0.023925781	0.000732422	0	44330	0	0	0
300	301	301	Category A	-0.19189453	-0.17993164	0.95996094	0.2512207	-0.004150391	-0.40795898	0	0	17/11/2017	17	11	2017	15:28:17	55697	0.222	15	28	17	0	0.058349609	3.491748	-0.19165039	-0.16723633	0.98291016	0.75439453	0.026123047	0	0	0	0	0	0	0	0	0	1.0153809	0.015380859	0.035644531	0	-0.012451172	-0.022949219	0	44330	0	0	0
301	302	302	Category A	-0.20385742	-0.16796875	0.95996094	0.25390625	-0.002197266	-0.40795898	0	0	17/11/2017	17	11	2017	15:28:17	55697	0.333	15	28	17	0	0.058349609	3.491748	-0.19189453	-0.16723633	0.98266602	0.85058594	0.025634766	0	0	0	0	0	0	0	0	0	1.0151367	0.015136719	0.03515625	-0.01171875	-0.000488281	-0.022705078	0	44330	0	0	0
302	303	303	Category A	-0.20385742	-0.17993164	0.95996094	0.2512207	-0.000244141	-0.40405273	0	0	17/11/2017	17	11	2017	15:28:17	55697	0.444	15	28	17	0	0.058349609	3.491748	-0.19189453	-0.16699219	0.98291016	1.0180664	0.028808594	0	0	0	0	0	0	0	0	0	1.0153809	0.015380859	0.047607422	-0.01171875	-0.012695313	-0.022949219	0	44330	0	0	0
303	304	304	Category A	-0.20385742	-0.17993164	0.99584961	0.25512695	-0.001708984	-0.40576172	0	0	17/11/2017	17	11	2017	15:28:17	55697	0.555	15	28	17	0	0.058349609	3.491748	-0.19213867	-0.16699219	0.98364258	1.010498	0.020996094	0	0	0	0	0	0	0	0	0	1.0161133	0.016113281	0.036621094	-0.011474609	-0.012695313	0.011962891	0	44330	0	0	0
304	305	305	Category A	-0.19189453	-0.17993164	1.0078125	0.25390625	0	-0.40795898	0	0	17/11/2017	17	11	2017	15:28:17	55697	0.666	15	28	17	0	0.058349609	3.491748	-0.19213867	-0.16699219	0.98339844	0.65258789	0.02734375	0	0	0	0	0	0	0	0	0	1.0158691	0.015869141	0.037353516	0.000244141	-0.012695313	0.024169922	0	44330	0	0	0
305	306	306	Category A	-0.19189453	-0.15576172	1.0078125	0.25512695	-0.002197266	-0.40600586	0	0	17/11/2017	17	11	2017	15:28:17	55697	0.777	15	28	17	0	0.058349609	3.491748	-0.19213867	-0.16674805	0.98364258	0.3762207	0.026367188	0	0	0	0	0	0	0	0	0	1.0161133	0.016113281	0.035400391	0.000244141	0.010986328	0.023925781	0	44330	0	0	0
306	307	307	Category A	-0.17993164	-0.16796875	1.0078125	0.25146484	-0.005126953	-0.40673828	0	0	17/11/2017	17	11	2017	15:28:17	55697	0.888	15	28	17	0	0.058105469	3.5771484	-0.19213867	-0.16650391	0.98339844	0.14550781	0.027099609	0	0	0	0	0	0	0	0	0	1.015625	0.015625	0.037841797	0.012207031	-0.001220703	0.024169922	0	44330	0	0	0
307	308	308	Category A	-0.17993164	-0.17993164	0.99584961	0.25024414	0.003417969	-0.40673828	0	0	17/11/2017	17	11	2017	15:28:18	55698	0	15	28	18	0	0.058105469	3.5771484	-0.19213867	-0.16650391	0.98291016	0.14086914	0.021972656	0	0	0	0	0	0	0	0	0	1.0153809	0.015380859	0.038085938	0.012207031	-0.013183594	0.012695313	0	44330	0	0	0
308	309	309	Category A	-0.19189453	-0.16796875	0.99584961	0.25292969	0.001464844	-0.40771484	0	0	17/11/2017	17	11	2017	15:28:18	55698	0.1	15	28	18	0	0.058105469	3.5771484	-0.19213867	-0.16625977	0.9831543	0.6171875	0.012451172	0	0	0	0	0	0	0	0	0	1.0153809	0.015380859	0.014404297	0.000244141	-0.001464844	0.012451172	0	44330	0	0	0
309	310	310	Category A	-0.20385742	-0.17993164	0.97192383	0.25366211	-0.000976563	-0.40478516	0	0	17/11/2017	17	11	2017	15:28:18	55698	0.2	15	28	18	0	0.058105469	3.5771484	-0.19213867	-0.16601563	0.9831543	1.0976563	0.021240234	0	0	0	0	0	0	0	0	0	1.0153809	0.015380859	0.036865234	-0.011474609	-0.013671875	-0.011230469	0	44330	0	0	0
310	311	311	Category A	-0.20385742	-0.15576172	0.99584961	0.25488281	0	-0.40795898	0	0	17/11/2017	17	11	2017	15:28:18	55698	0.3	15	28	18	0	0.058105469	3.5771484	-0.19213867	-0.16650391	0.98339844	1.3068848	0.020019531	0	0	0	0	0	0	0	0	0	1.015625	0.015625	0.034667969	-0.011474609	0.010742188	0.012207031	0	44330	0	0	0
311	312	312	Category A	-0.19189453	-0.13183594	0.99584961	0.25341797	-0.002441406	-0.40698242	0	0	17/11/2017	17	11	2017	15:28:18	55698	0.4	15	28	18	0	0.058105469	3.5771484	-0.19238281	-0.16650391	0.98388672	1.6430664	0.036621094	0	0	0	0	0	0	0	0	0	1.0163574	0.016357422	0.046875	0.000488281	0.034667969	0.01171875	0	44330	0	0	0
312	313	313	Category A	-0.20385742	-0.15576172	0.97192383	0.25024414	-0.001708984	-0.40771484	0	0	17/11/2017	17	11	2017	15:28:18	55698	0.5	15	28	18	0	0.058105469	3.5771484	-0.19262695	-0.16650391	0.98388672	1.9162598	0.01953125	0	0	0	0	0	0	0	0	0	1.0161133	0.016113281	0.033935547	-0.010986328	0.010742188	-0.011962891	0	44330	0	0	0
313	314	314	Category A	-0.19189453	-0.13183594	0.97192383	0.25415039	-0.005126953	-0.40307617	0	0	17/11/2017	17	11	2017	15:28:18	55698	0.6	15	28	18	0	0.058105469	3.5771484	-0.19238281	-0.16650391	0.98388672	1.8479004	0.036621094	0	0	0	0	0	0	0	0	0	1.0161133	0.016113281	0.047119141	0.000488281	0.034667969	-0.011962891	0	44330	0	0	0
314	315	315	Category A	-0.20385742	-0.15576172	0.95996094	0.25390625	0.000732422	-0.40576172	0	0	17/11/2017	17	11	2017	15:28:18	55698	0.7	15	28	18	0	0.058105469	3.5771484	-0.19262695	-0.16650391	0.98388672	1.5749512	0.028564453	0	0	0	0	0	0	0	0	0	1.0163574	0.016357422	0.045898438	-0.010986328	0.010742188	-0.023925781	0	44330	0	0	0
315	316	316	Category A	-0.19189453	-0.15576172	0.98388672	0.25317383	0	-0.40698242	0	0	17/11/2017	17	11	2017	15:28:18	55698	0.8	15	28	18	0	0.058105469	3.5771484	-0.19287109	-0.16650391	0.98388672	1.1745605	0.010742188	0	0	0	0	0	0	0	0	0	1.0163574	0.016357422	0.011962891	0.000976563	0.010742188	0	0	44330	0	0	0
316	317	317	Category A	-0.20385742	-0.16796875	0.98388672	0.25341797	-0.002441406	-0.4050293	0	0	17/11/2017	17	11	2017	15:28:18	55698	0.9	15	28	18	0	0.058105469	3.5771484	-0.19287109	-0.16650391	0.98339844	0.95776367	0.010986328	0	0	0	0	0	0	0	0	0	1.0158691	0.015869141	0.012695313	-0.010742188	-0.001220703	0.000244141	0	44330	0	0	0
317	318	318	Category A	-0.19189453	-0.17993164	0.98388672	0.25488281	-0.000732422	-0.40795898	0	0	17/11/2017	17	11	2017	15:28:19	55699	0	15	28	19	0	0.058105469	3.5771484	-0.19287109	-0.16650391	0.98291016	0.73217773	0.013183594	0	0	0	0	0	0	0	0	0	1.015625	0.015625	0.014892578	0.000976563	-0.013183594	0.000732422	0	44330	0	0	0
318	319	319	Category A	-0.19189453	-0.14379883	0.97192383	0.25317383	-0.001708984	-0.4050293	0	0	17/11/2017	17	11	2017	15:28:19	55699	0.09	15	28	19	0	0.058105469	3.5771484	-0.19287109	-0.16650391	0.98266602	0.36694336	0.025146484	0	0	0	0	0	0	0	0	0	1.0151367	0.015136719	0.034423828	0.000976563	0.022705078	-0.010742188	0	44330	0	0	0
319	320	320	Category A	-0.19189453	-0.16796875	0.98388672	0.25292969	0.001464844	-0.40991211	0	0	17/11/2017	17	11	2017	15:28:19	55699	0.181	15	28	19	0	0.058105469	3.5771484	-0.19287109	-0.16625977	0.98193359	0.13378906	0.002441406	0	0	0	0	0	0	0	0	0	1.0144043	0.014404297	0.004394531	0.000976563	-0.001464844	0.001708984	0	44330	0	0	0
320	321	321	Category A	-0.20385742	-0.16796875	1.0078125	0.2512207	0.001708984	-0.40673828	0	0	17/11/2017	17	11	2017	15:28:19	55699	0.272	15	28	19	0	0.058105469	3.5771484	-0.19287109	-0.16674805	0.98144531	0.008300781	0.028320313	0	0	0	0	0	0	0	0	0	1.0141602	0.014160156	0.038085938	-0.010742188	-0.000976563	0.026123047	0	44330	0	0	0
321	322	322	Category A	-0.19189453	-0.14379883	1.0078125	0.25292969	0.001464844	-0.40576172	0	0	17/11/2017	17	11	2017	15:28:19	55699	0.363	15	28	19	0	0.058105469	3.5771484	-0.19287109	-0.16699219	0.98144531	0.34863281	0.034912109	0	0	0	0	0	0	0	0	0	1.0141602	0.014160156	0.050537109	0.000976563	0.023193359	0.026123047	0	44330	0	0	0
322	323	323	Category A	-0.19189453	-0.16796875	0.97192383	0.25512695	-0.005615234	-0.40795898	0	0	17/11/2017	17	11	2017	15:28:19	55699	0.454	15	28	19	0	0.058105469	3.5771484	-0.19287109	-0.16723633	0.98095703	0.89355469	0.009033203	0	0	0	0	0	0	0	0	0	1.0136719	0.013671875	0.010742188	0.000976563	-0.000488281	-0.009033203	0	44330	0	0	0
323	324	324	Category A	-0.17993164	-0.16796875	0.95996094	0.25512695	-0.001708984	-0.40673828	0	0	17/11/2017	17	11	2017	15:28:19	55699	0.545	15	28	19	0	0.058105469	3.5771484	-0.19311523	-0.16748047	0.98071289	1.3720703	0.024658203	0	0	0	0	0	0	0	0	0	1.0134277	0.013427734	0.034423828	0.013183594	-0.000244141	-0.020751953	0	44330	0	0	0
324	325	325	Category A	-0.17993164	-0.17993164	0.97192383	0.24951172	0.002685547	-0.40673828	0	0	17/11/2017	17	11	2017	15:28:19	55699	0.636	15	28	19	0	0.058105469	3.5771484	-0.19311523	-0.16772461	0.98095703	1.3691406	0.020263672	0	0	0	0	0	0	0	0	0	1.013916	0.013916016	0.034667969	0.013183594	-0.011962891	-0.009033203	0	44330	0	0	0
325	326	326	Category A	-0.17993164	-0.17993164	0.99584961	0.25219727	0.000732422	-0.40698242	0	0	17/11/2017	17	11	2017	15:28:19	55699	0.727	15	28	19	0	0.058105469	3.5771484	-0.19311523	-0.16821289	0.98144531	1.0524902	0.022705078	0	0	0	0	0	0	0	0	0	1.0144043	0.014404297	0.0390625	0.013183594	-0.011474609	0.014160156	0	44330	0	0	0
326	327	327	Category A	-0.15576172	-0.13183594	0.99584961	0.25634766	0.002929688	-0.40576172	0	0	17/11/2017	17	11	2017	15:28:19	55699	0.818	15	28	19	0	0.058105469	3.5771484	-0.19335938	-0.16821289	0.98144531	0.98535156	0.054199219	0	0	0	0	0	0	0	0	0	1.0144043	0.014404297	0.088378906	0.037597656	0.036376953	0.014160156	0	44330	0	0	0
327	328	328	Category A	-0.17993164	-0.16796875	0.97192383	0.24682617	0.001708984	-0.40478516	0	0	17/11/2017	17	11	2017	15:28:19	55699	0.909	15	28	19	0	0.058105469	3.5771484	-0.19335938	-0.16796875	0.98120117	0.74633789	0.016357422	0	0	0	0	0	0	0	0	0	1.0141602	0.014160156	0.022949219	0.013427734	0	-0.009277344	0	44330	0	0	0
328	329	329	Category A	-0.19189453	-0.15576172	0.97192383	0.25341797	-0.002441406	-0.40698242	0	0	17/11/2017	17	11	2017	15:28:20	55700	0	15	28	20	0	0.058105469	3.5771484	-0.19335938	-0.16796875	0.98095703	0.3581543	0.015380859	0	0	0	0	0	0	0	0	0	1.013916	0.013916016	0.023193359	0.001464844	0.012207031	-0.009033203	0	44330	0	0	0
329	330	330	Category A	-0.20385742	-0.16796875	0.99584961	0.25292969	0.001464844	-0.40283203	0	0	17/11/2017	17	11	2017	15:28:20	55700	0.1	15	28	20	0	0.058105469	3.5771484	-0.19360352	-0.16796875	0.98095703	0.25952148	0.017822266	0	0	0	0	0	0	0	0	0	1.013916	0.013916016	0.024902344	-0.010009766	0	0.014648438	0	44330	0	0	0
330	331	331	Category A	-0.19189453	-0.16796875	0.99584961	0.2512207	0.003417969	-0.40698242	0	0	17/11/2017	17	11	2017	15:28:20	55700	0.2	15	28	20	0	0.058105469	3.5771484	-0.19360352	-0.16796875	0.98144531	0.50439453	0.014404297	0	0	0	0	0	0	0	0	0	1.0144043	0.014404297	0.016113281	0.001708984	0	0.014160156	0	44330	0	0	0
331	332	332	Category A	-0.20385742	-0.17993164	0.98388672	0.2512207	0.003173828	-0.40600586	0	0	17/11/2017	17	11	2017	15:28:20	55700	0.3	15	28	20	0	0.058105469	3.5771484	-0.19360352	-0.16821289	0.98168945	0.7277832	0.015380859	0	0	0	0	0	0	0	0	0	1.0146484	0.014648438	0.023681641	-0.010009766	-0.01171875	0.001953125	0	44330	0	0	0
332	333	333	Category A	-0.20385742	-0.17993164	0.95996094	0.25463867	0.000244141	-0.40478516	0	0	17/11/2017	17	11	2017	15:28:20	55700	0.4	15	28	20	0	0.058105469	3.5771484	-0.19360352	-0.16845703	0.98193359	0.61230469	0.026611328	0	0	0	0	0	0	0	0	0	1.0148926	0.014892578	0.043212891	-0.010009766	-0.011230469	-0.021972656	0	44330	0	0	0
333	334	334	Category A	-0.20385742	-0.17993164	0.98388672	0.25244141	0.001708984	-0.40380859	0	0	17/11/2017	17	11	2017	15:28:20	55700	0.5	15	28	20	0	0.058105469	3.5771484	-0.19360352	-0.16870117	0.98193359	0.46264648	0.014892578	0	0	0	0	0	0	0	0	0	1.0148926	0.014892578	0.022949219	-0.010009766	-0.010986328	0.001708984	0	44330	0	0	0
334	335	335	Category A	-0.19189453	-0.17993164	0.97192383	0.25512695	-0.005126953	-0.40698242	0	0	17/11/2017	17	11	2017	15:28:20	55700	0.6	15	28	20	0	0.058105469	3.5771484	-0.19360352	-0.16894531	0.98193359	0.54418945	0.014648438	0	0	0	0	0	0	0	0	0	1.0148926	0.014892578	0.022705078	0.001708984	-0.010742188	-0.010009766	0	44330	0	0	0
335	336	336	Category A	-0.19189453	-0.17993164	0.97192383	0.25854492	-0.005371094	-0.40771484	0	0	17/11/2017	17	11	2017	15:28:20	55700	0.7	15	28	20	0	0.058105469	3.5771484	-0.19360352	-0.16943359	0.98217773	0.47558594	0.014648438	0	0	0	0	0	0	0	0	0	1.0153809	0.015380859	0.022460938	0.001708984	-0.010253906	-0.010253906	0	44330	0	0	0
336	337	337	Category A	-0.19189453	-0.16796875	1.0078125	0.25488281	-0.004394531	-0.40673828	0	0	17/11/2017	17	11	2017	15:28:20	55700	0.8	15	28	20	0	0.058105469	3.5771484	-0.19360352	-0.16967773	0.98217773	0.31494141	0.025390625	0	0	0	0	0	0	0	0	0	1.0153809	0.015380859	0.029052734	0.001708984	0.001708984	0.025390625	0	44330	0	0	0
337	338	338	Category A	-0.19189453	-0.17993164	0.97192383	0.25341797	-0.003173828	-0.40893555	0	0	17/11/2017	17	11	2017	15:28:20	55700	0.9	15	28	20	0	0.058105469	3.5771484	-0.19384766	-0.16918945	0.98217773	0.18432617	0.014892578	0	0	0	0	0	0	0	0	0	1.0153809	0.015380859	0.022949219	0.001953125	-0.010498047	-0.010253906	0	44330	0	0	0
338	339	339	Category A	-0.19189453	-0.17993164	0.99584961	0.25317383	-0.003417969	-0.40478516	0	0	17/11/2017	17	11	2017	15:28:21	55701	0	15	28	21	0	0.058105469	3.5771484	-0.19384766	-0.16918945	0.98217773	0.044189453	0.017089844	0	0	0	0	0	0	0	0	0	1.0153809	0.015380859	0.026123047	0.001953125	-0.010498047	0.013427734	0	44330	0	0	0
339	340	340	Category A	-0.19189453	-0.14379883	0.98388672	0.2512207	0	-0.40673828	0	0	17/11/2017	17	11	2017	15:28:21	55701	0.111	15	28	21	0	0.058105469	3.5771484	-0.19384766	-0.16918945	0.98217773	0.038085938	0.025390625	0	0	0	0	0	0	0	0	0	1.0153809	0.015380859	0.029052734	0.001953125	0.025390625	0.001464844	0	44330	0	0	0
340	341	341	Category A	-0.20385742	-0.16796875	0.95996094	0.25292969	0.001464844	-0.41186523	0	0	17/11/2017	17	11	2017	15:28:21	55701	0.222	15	28	21	0	0.058105469	3.5771484	-0.1940918	-0.16894531	0.98193359	0.36645508	0.023925781	0	0	0	0	0	0	0	0	0	1.0151367	0.015136719	0.032714844	-0.009521484	0.000976563	-0.021972656	0	44330	0	0	0
341	342	342	Category A	-0.19189453	-0.15576172	0.98388672	0.25561523	0.001464844	-0.40698242	0	0	17/11/2017	17	11	2017	15:28:21	55701	0.333	15	28	21	0	0.058105469	3.5771484	-0.19433594	-0.16870117	0.98242188	0.7097168	0.013183594	0	0	0	0	0	0	0	0	0	1.015625	0.015625	0.016845703	0.002441406	0.012939453	0.001220703	0	44330	0	0	0
342	343	343	Category A	-0.20385742	-0.16796875	1.0078125	0.25244141	0.001708984	-0.40161133	0	0	17/11/2017	17	11	2017	15:28:21	55701	0.444	15	28	21	0	0.058105469	3.5771484	-0.19458008	-0.16894531	0.98266602	0.97851563	0.026611328	0	0	0	0	0	0	0	0	0	1.0158691	0.015869141	0.03515625	-0.009033203	0.000976563	0.024902344	0	44330	0	0	0
343	344	344	Category A	-0.19189453	-0.15576172	0.97192383	0.25341797	-0.002197266	-0.40600586	0	0	17/11/2017	17	11	2017	15:28:21	55701	0.555	15	28	21	0	0.058105469	3.5771484	-0.19458008	-0.16845703	0.98266602	1.0268555	0.017089844	0	0	0	0	0	0	0	0	0	1.0158691	0.015869141	0.026367188	0.002685547	0.012695313	-0.010742188	0	44330	0	0	0
344	345	345	Category A	-0.20385742	-0.16796875	0.99584961	0.25634766	-0.007324219	-0.40600586	0	0	17/11/2017	17	11	2017	15:28:21	55701	0.666	15	28	21	0	0.05859375	3.5545898	-0.19433594	-0.16821289	0.98242188	0.77807617	0.016113281	0	0	0	0	0	0	0	0	0	1.015625	0.015625	0.022949219	-0.009277344	0.000244141	0.013183594	0	44330	0	0	0
345	346	346	Category A	-0.19189453	-0.16796875	0.98388672	0.25024414	0.001464844	-0.40795898	0	0	17/11/2017	17	11	2017	15:28:21	55701	0.777	15	28	21	0	0.05859375	3.5545898	-0.19458008	-0.16821289	0.98217773	0.62548828	0.003173828	0	0	0	0	0	0	0	0	0	1.0153809	0.015380859	0.004638672	0.002685547	0.000244141	0.001464844	0	44330	0	0	0
346	347	347	Category A	-0.19189453	-0.17993164	0.94799805	0.25317383	0.003417969	-0.40673828	0	0	17/11/2017	17	11	2017	15:28:21	55701	0.888	15	28	21	0	0.05859375	3.5545898	-0.19458008	-0.16845703	0.98168945	0.69433594	0.035644531	0	0	0	0	0	0	0	0	0	1.0148926	0.014892578	0.047851563	0.002685547	-0.011230469	-0.033691406	0	44330	0	0	0
347	348	348	Category A	-0.19189453	-0.15576172	0.97192383	0.25512695	-0.001708984	-0.40893555	0	0	17/11/2017	17	11	2017	15:28:22	55702	0	15	28	22	0	0.05859375	3.5545898	-0.19458008	-0.16845703	0.98120117	0.30419922	0.015869141	0	0	0	0	0	0	0	0	0	1.0144043	0.014404297	0.024902344	0.002685547	0.012695313	-0.009277344	0	44330	0	0	0
348	349	349	Category A	-0.19189453	-0.14379883	0.98388672	0.25317383	-0.000976563	-0.40771484	0	0	17/11/2017	17	11	2017	15:28:22	55702	0.1	15	28	22	0	0.05859375	3.5545898	-0.19458008	-0.16845703	0.98095703	0.25024414	0.024902344	0	0	0	0	0	0	0	0	0	1.0141602	0.014160156	0.030029297	0.002685547	0.024658203	0.002685547	0	44330	0	0	0
349	350	350	Category A	-0.19189453	-0.20385742	0.97192383	0.25366211	0.001220703	-0.40771484	0	0	17/11/2017	17	11	2017	15:28:22	55702	0.2	15	28	22	0	0.05859375	3.5545898	-0.1940918	-0.16821289	0.98095703	0.45727539	0.036621094	0	0	0	0	0	0	0	0	0	1.013916	0.013916016	0.046630859	0.002197266	-0.035400391	-0.009033203	0	44330	0	0	0
350	351	351	Category A	-0.19189453	-0.16796875	1.0078125	0.25317383	0.001464844	-0.40673828	0	0	17/11/2017	17	11	2017	15:28:22	55702	0.3	15	28	22	0	0.05859375	3.5545898	-0.19360352	-0.16772461	0.98095703	0.47265625	0.026611328	0	0	0	0	0	0	0	0	0	1.013916	0.013916016	0.028564453	0.001708984	0	0.026611328	0	44330	0	0	0
351	352	352	Category A	-0.20385742	-0.16796875	0.97192383	0.25292969	0.001464844	-0.40478516	0	0	17/11/2017	17	11	2017	15:28:22	55702	0.4	15	28	22	0	0.05859375	3.5545898	-0.19360352	-0.16796875	0.98120117	0.58666992	0.013671875	0	0	0	0	0	0	0	0	0	1.0141602	0.014160156	0.01953125	-0.010009766	0	-0.009277344	0	44330	0	0	0
352	353	353	Category A	-0.19189453	-0.16796875	0.99584961	0.25219727	0.000732422	-0.40698242	0	0	17/11/2017	17	11	2017	15:28:22	55702	0.5	15	28	22	0	0.05859375	3.5545898	-0.19360352	-0.16845703	0.98120117	1.0085449	0.014404297	0	0	0	0	0	0	0	0	0	1.0141602	0.014160156	0.016845703	0.001708984	0.000488281	0.014404297	0	44330	0	0	0
353	354	354	Category A	-0.20385742	-0.17993164	0.98388672	0.25317383	0.000488281	-0.4050293	0	0	17/11/2017	17	11	2017	15:28:22	55702	0.6	15	28	22	0	0.05859375	3.5545898	-0.19360352	-0.16894531	0.98120117	0.84472656	0.015136719	0	0	0	0	0	0	0	0	0	1.0144043	0.014404297	0.023681641	-0.010009766	-0.010742188	0.002441406	0	44330	0	0	0
354	355	355	Category A	-0.19189453	-0.16796875	0.98388672	0.25244141	-0.00390625	-0.40698242	0	0	17/11/2017	17	11	2017	15:28:22	55702	0.7	15	28	22	0	0.05859375	3.5545898	-0.19360352	-0.16918945	0.98095703	0.41992188	0.003417969	0	0	0	0	0	0	0	0	0	1.0141602	0.014160156	0.005859375	0.001708984	0.001220703	0.002685547	0	44330	0	0	0
355	356	356	Category A	-0.19189453	-0.16796875	0.95996094	0.25341797	-0.004150391	-0.40698242	0	0	17/11/2017	17	11	2017	15:28:22	55702	0.8	15	28	22	0	0.05859375	3.5545898	-0.19335938	-0.16918945	0.98144531	0.36035156	0.021728516	0	0	0	0	0	0	0	0	0	1.0146484	0.014648438	0.024658203	0.001464844	0.001220703	-0.021484375	0	44330	0	0	0
356	357	357	Category A	-0.19189453	-0.16796875	0.95996094	0.25024414	0.000732422	-0.40478516	0	0	17/11/2017	17	11	2017	15:28:22	55702	0.9	15	28	22	0	0.05859375	3.5545898	-0.19335938	-0.16918945	0.98144531	0.50024414	0.021728516	0	0	0	0	0	0	0	0	0	1.0146484	0.014648438	0.024658203	0.001464844	0.001220703	-0.021484375	0	44330	0	0	0
357	358	358	Category A	-0.19189453	-0.16796875	0.95996094	0.24780273	-0.002929688	-0.41015625	0	0	17/11/2017	17	11	2017	15:28:23	55703	0	15	28	23	0	0.05859375	3.5545898	-0.19335938	-0.16918945	0.98144531	0.39160156	0.021728516	0	0	0	0	0	0	0	0	0	1.0146484	0.014648438	0.024658203	0.001464844	0.001220703	-0.021484375	0	44330	0	0	0
358	359	359	Category A	-0.19189453	-0.16796875	0.95996094	0.25463867	0.000244141	-0.40991211	0	0	17/11/2017	17	11	2017	15:28:23	55703	0.1	15	28	23	0	0.05859375	3.5545898	-0.19360352	-0.16918945	0.98193359	0.23535156	0.021972656	0	0	0	0	0	0	0	0	0	1.0148926	0.014892578	0.024902344	0.001708984	0.001220703	-0.021972656	0	44330	0	0	0
359	360	360	Category A	-0.19189453	-0.17993164	0.94799805	0.25219727	0.000732422	-0.41015625	0	0	17/11/2017	17	11	2017	15:28:23	55703	0.2	15	28	23	0	0.05859375	3.5545898	-0.19360352	-0.16967773	0.98217773	0.37792969	0.035888672	0	0	0	0	0	0	0	0	0	1.015625	0.015625	0.046386719	0.001708984	-0.010009766	-0.034179688	0	44330	0	0	0
360	361	361	Category A	-0.17993164	-0.17993164	0.98388672	0.25024414	0.003417969	-0.40673828	0	0	17/11/2017	17	11	2017	15:28:23	55703	0.3	15	28	23	0	0.05859375	3.5545898	-0.19384766	-0.16992188	0.98217773	0.52709961	0.017089844	0	0	0	0	0	0	0	0	0	1.0153809	0.015380859	0.025390625	0.013916016	-0.009765625	0.001464844	0	44330	0	0	0
361	362	362	Category A	-0.20385742	-0.17993164	0.95996094	0.25390625	0.002685547	-0.40698242	0	0	17/11/2017	17	11	2017	15:28:23	55703	0.4	15	28	23	0	0.05859375	3.5545898	-0.19360352	-0.16992188	0.98193359	0.47753906	0.025878906	0	0	0	0	0	0	0	0	0	1.0151367	0.015136719	0.041748047	-0.010009766	-0.009765625	-0.021972656	0	44330	0	0	0
362	363	363	Category A	-0.20385742	-0.16796875	0.95996094	0.25512695	-0.004150391	-0.40576172	0	0	17/11/2017	17	11	2017	15:28:23	55703	0.5	15	28	23	0	0.05859375	3.5545898	-0.19360352	-0.16992188	0.98144531	0.24731445	0.023925781	0	0	0	0	0	0	0	0	0	1.0148926	0.014892578	0.033691406	-0.010009766	0.001953125	-0.021484375	0	44330	0	0	0
363	364	364	Category A	-0.19189453	-0.16796875	0.99584961	0.25244141	-0.001708984	-0.40698242	0	0	17/11/2017	17	11	2017	15:28:23	55703	0.6	15	28	23	0	0.05859375	3.5545898	-0.19360352	-0.16992188	0.98193359	0.24633789	0.014160156	0	0	0	0	0	0	0	0	0	1.0151367	0.015136719	0.017822266	0.001708984	0.001953125	0.013671875	0	44330	0	0	0
364	365	365	Category A	-0.19189453	-0.17993164	0.99584961	0.25219727	0.000732422	-0.4050293	0	0	17/11/2017	17	11	2017	15:28:23	55703	0.7	15	28	23	0	0.05859375	3.5545898	-0.1940918	-0.16992188	0.98242188	0.19140625	0.016601563	0	0	0	0	0	0	0	0	0	1.0158691	0.015869141	0.025146484	0.002197266	-0.009765625	0.013183594	0	44330	0	0	0
365	366	366	Category A	-0.20385742	-0.16796875	0.99584961	0.25317383	-0.001708984	-0.40698242	0	0	17/11/2017	17	11	2017	15:28:23	55703	0.8	15	28	23	0	0.05859375	3.5545898	-0.1940918	-0.16992188	0.98266602	0.018066406	0.016357422	0	0	0	0	0	0	0	0	0	1.0158691	0.015869141	0.024902344	-0.009521484	0.001953125	0.012939453	0	44330	0	0	0
366	367	367	Category A	-0.19189453	-0.16796875	0.99584961	0.25317383	0.000488281	-0.4050293	0	0	17/11/2017	17	11	2017	15:28:23	55703	0.9	15	28	23	0	0.05859375	3.5545898	-0.19433594	-0.16967773	0.98242188	0.051757813	0.013427734	0	0	0	0	0	0	0	0	0	1.0158691	0.015869141	0.017578125	0.002441406	0.001708984	0.013183594	0	44330	0	0	0
367	368	368	Category A	-0.20385742	-0.17993164	0.97192383	0.25219727	0.001464844	-0.40478516	0	0	17/11/2017	17	11	2017	15:28:24	55704	0	15	28	24	0	0.05859375	3.5545898	-0.19482422	-0.17041016	0.98217773	0.041992188	0.016601563	0	0	0	0	0	0	0	0	0	1.0158691	0.015869141	0.028808594	-0.008789063	-0.009277344	-0.010253906	0	44330	0	0	0
368	369	369	Category A	-0.20385742	-0.16796875	0.98388672	0.25219727	0.000732422	-0.4050293	0	0	17/11/2017	17	11	2017	15:28:24	55704	0.1	15	28	24	0	0.05859375	3.5545898	-0.19482422	-0.1706543	0.98266602	0.14208984	0.009277344	0	0	0	0	0	0	0	0	0	1.0163574	0.016357422	0.012451172	-0.008789063	0.002685547	0.000976563	0	44330	0	0	0
369	370	370	Category A	-0.19189453	-0.17993164	0.99584961	0.25366211	0.001220703	-0.40478516	0	0	17/11/2017	17	11	2017	15:28:24	55704	0.2	15	28	24	0	0.05859375	3.5545898	-0.19506836	-0.17114258	0.98266602	0.24926758	0.015869141	0	0	0	0	0	0	0	0	0	1.0163574	0.016357422	0.024902344	0.003173828	-0.008544922	0.012939453	0	44330	0	0	0
370	371	371	Category A	-0.20385742	-0.16796875	0.98388672	0.25390625	0.000732422	-0.40283203	0	0	17/11/2017	17	11	2017	15:28:24	55704	0.3	15	28	24	0	0.05859375	3.5545898	-0.19482422	-0.17114258	0.98266602	0.054199219	0.009521484	0	0	0	0	0	0	0	0	0	1.0163574	0.016357422	0.013183594	-0.008789063	0.003173828	0.000976563	0	44330	0	0	0
371	372	372	Category A	-0.19189453	-0.17993164	0.99584961	0.25024414	0	-0.40478516	0	0	17/11/2017	17	11	2017	15:28:24	55704	0.4	15	28	24	0	0.05859375	3.5545898	-0.19482422	-0.17114258	0.98242188	0.22705078	0.016113281	0	0	0	0	0	0	0	0	0	1.0161133	0.016113281	0.024902344	0.002929688	-0.008544922	0.013183594	0	44330	0	0	0
372	373	373	Category A	-0.19189453	-0.19189453	0.98388672	0.25195313	0.003662109	-0.40771484	0	0	17/11/2017	17	11	2017	15:28:24	55704	0.5	15	28	24	0	0.05859375	3.5545898	-0.19482422	-0.17089844	0.98242188	0.32958984	0.020996094	0	0	0	0	0	0	0	0	0	1.0161133	0.016113281	0.025146484	0.002929688	-0.020751953	0.001220703	0	44330	0	0	0
373	374	374	Category A	-0.19189453	-0.19189453	0.98388672	0.25292969	0.005615234	-0.40576172	0	0	17/11/2017	17	11	2017	15:28:24	55704	0.6	15	28	24	0	0.05859375	3.5545898	-0.19482422	-0.17089844	0.98266602	0.43676758	0.020996094	0	0	0	0	0	0	0	0	0	1.0163574	0.016357422	0.024902344	0.002929688	-0.020751953	0.000976563	0	44330	0	0	0
374	375	375	Category A	-0.19189453	-0.17993164	1.0078125	0.25292969	0.001464844	-0.40576172	0	0	17/11/2017	17	11	2017	15:28:24	55704	0.7	15	28	24	0	0.05859375	3.5545898	-0.19458008	-0.17041016	0.98266602	0.51489258	0.026611328	0	0	0	0	0	0	0	0	0	1.0163574	0.016357422	0.037109375	0.002685547	-0.009277344	0.024902344	0	44330	0	0	0
375	376	376	Category A	-0.19189453	-0.17993164	0.99584961	0.25952148	-0.000244141	-0.40795898	0	0	17/11/2017	17	11	2017	15:28:24	55704	0.8	15	28	24	0	0.05859375	3.5545898	-0.19458008	-0.17041016	0.98291016	0.43237305	0.016113281	0	0	0	0	0	0	0	0	0	1.0163574	0.016357422	0.024902344	0.002685547	-0.009277344	0.012695313	0	44330	0	0	0
376	377	377	Category A	-0.19189453	-0.14379883	0.97192383	0.2565918	-0.003417969	-0.40698242	0	0	17/11/2017	17	11	2017	15:28:24	55704	0.9	15	28	24	0	0.05859375	3.5545898	-0.19458008	-0.17041016	0.98291016	0.30102539	0.028808594	0	0	0	0	0	0	0	0	0	1.0166016	0.016601563	0.040527344	0.002685547	0.026611328	-0.010986328	0	44330	0	0	0
377	378	378	Category A	-0.19189453	-0.16796875	0.99584961	0.25195313	0.003417969	-0.40600586	0	0	17/11/2017	17	11	2017	15:28:25	55705	0	15	28	25	0	0.05859375	3.5545898	-0.19458008	-0.17016602	0.98266602	0.044677734	0.013427734	0	0	0	0	0	0	0	0	0	1.0161133	0.016113281	0.017822266	0.002685547	0.002197266	0.012939453	0	44330	0	0	0
378	379	379	Category A	-0.19189453	-0.17993164	0.98388672	0.2565918	-0.003417969	-0.4050293	0	0	17/11/2017	17	11	2017	15:28:25	55705	0.1	15	28	25	0	0.05859375	3.5545898	-0.19458008	-0.17016602	0.98291016	0.21972656	0.010009766	0	0	0	0	0	0	0	0	0	1.0163574	0.016357422	0.013183594	0.002685547	-0.009521484	0.000732422	0	44330	0	0	0
379	380	380	Category A	-0.21582031	-0.17993164	0.97192383	0.25292969	0.003173828	-0.40771484	0	0	17/11/2017	17	11	2017	15:28:25	55705	0.2	15	28	25	0	0.05859375	3.5545898	-0.19458008	-0.16992188	0.98291016	0.44750977	0.025878906	0	0	0	0	0	0	0	0	0	1.0163574	0.016357422	0.042236328	-0.020996094	-0.009765625	-0.010986328	0	44330	0	0	0
380	381	381	Category A	-0.20385742	-0.15576172	0.99584961	0.25585938	-0.001464844	-0.40673828	0	0	17/11/2017	17	11	2017	15:28:25	55705	0.3	15	28	25	0	0.05859375	3.5545898	-0.19458008	-0.17016602	0.98291016	0.67407227	0.021484375	0	0	0	0	0	0	0	0	0	1.0163574	0.016357422	0.036621094	-0.009033203	0.014404297	0.012695313	0	44330	0	0	0
381	382	382	Category A	-0.21582031	-0.17993164	0.97192383	0.25463867	0.002197266	-0.40600586	0	0	17/11/2017	17	11	2017	15:28:25	55705	0.4	15	28	25	0	0.05859375	3.5545898	-0.19433594	-0.16992188	0.9831543	0.95507813	0.025878906	0	0	0	0	0	0	0	0	0	1.0166016	0.016601563	0.042480469	-0.021240234	-0.009765625	-0.011230469	0	44330	0	0	0
382	383	383	Category A	-0.20385742	-0.15576172	0.97192383	0.25683594	-0.004394531	-0.40478516	0	0	17/11/2017	17	11	2017	15:28:25	55705	0.5	15	28	25	0	0.05859375	3.5594238	-0.19433594	-0.17016602	0.98339844	1.1447754	0.020751953	0	0	0	0	0	0	0	0	0	1.0166016	0.016601563	0.035400391	-0.009277344	0.014404297	-0.011474609	0	44330	0	0	0
383	384	384	Category A	-0.19189453	-0.15576172	0.97192383	0.25219727	0.001464844	-0.40478516	0	0	17/11/2017	17	11	2017	15:28:25	55705	0.6	15	28	25	0	0.05859375	3.5594238	-0.1940918	-0.17016602	0.9831543	1.2529297	0.018554688	0	0	0	0	0	0	0	0	0	1.0166016	0.016601563	0.028076172	0.002197266	0.014404297	-0.011230469	0	44330	0	0	0
384	385	385	Category A	-0.20385742	-0.17993164	0.98388672	0.25512695	-0.004150391	-0.40893555	0	0	17/11/2017	17	11	2017	15:28:25	55705	0.7	15	28	25	0	0.05859375	3.5594238	-0.1940918	-0.17016602	0.98339844	1.0793457	0.013427734	0	0	0	0	0	0	0	0	0	1.0168457	0.016845703	0.019287109	-0.009521484	-0.009521484	0.000244141	0	44330	0	0	0
385	386	386	Category A	-0.19189453	-0.16796875	0.97192383	0.25854492	-0.005126953	-0.40576172	0	0	17/11/2017	17	11	2017	15:28:25	55705	0.8	15	28	25	0	0.05859375	3.5594238	-0.1940918	-0.16992188	0.98339844	0.76245117	0.01171875	0	0	0	0	0	0	0	0	0	1.0166016	0.016601563	0.015869141	0.002197266	0.001953125	-0.011474609	0	44330	0	0	0
386	387	387	Category A	-0.19189453	-0.16796875	0.97192383	0.24951172	0.000244141	-0.40893555	0	0	17/11/2017	17	11	2017	15:28:25	55705	0.9	15	28	25	0	0.05859375	3.5594238	-0.1940918	-0.17016602	0.9831543	0.546875	0.01171875	0	0	0	0	0	0	0	0	0	1.0166016	0.016601563	0.015869141	0.002197266	0.002197266	-0.011230469	0	44330	0	0	0
387	388	388	Category A	-0.16796875	-0.17993164	0.97192383	0.25024414	0.001464844	-0.40698242	0	0	17/11/2017	17	11	2017	15:28:26	55706	0	15	28	26	0	0.05859375	3.5594238	-0.1940918	-0.17016602	0.98388672	0.41723633	0.030273438	0	0	0	0	0	0	0	0	0	1.017334	0.017333984	0.047851563	0.026123047	-0.009521484	-0.011962891	0	44330	0	0	0
388	389	389	Category A	-0.15576172	-0.15576172	0.99584961	0.25366211	0.003173828	-0.40478516	0	0	17/11/2017	17	11	2017	15:28:26	55706	0.1	15	28	26	0	0.05859375	3.5594238	-0.1940918	-0.1706543	0.98364258	0.35253906	0.042724609	0	0	0	0	0	0	0	0	0	1.0170898	0.017089844	0.065429688	0.038330078	0.014892578	0.011962891	0	44330	0	0	0
389	390	390	Category A	-0.17993164	-0.14379883	0.97192383	0.25488281	0	-0.40307617	0	0	17/11/2017	17	11	2017	15:28:26	55706	0.2	15	28	26	0	0.05859375	3.5594238	-0.1940918	-0.17089844	0.98364258	0.23193359	0.032714844	0	0	0	0	0	0	0	0	0	1.0170898	0.017089844	0.053222656	0.014160156	0.027099609	-0.01171875	0	44330	0	0	0
390	391	391	Category A	-0.19189453	-0.16796875	1.0197754	0.25610352	-0.005859375	-0.40917969	0	0	17/11/2017	17	11	2017	15:28:26	55706	0.3	15	28	26	0	0.05859375	3.5594238	-0.1940918	-0.17041016	0.98388672	0.18969727	0.035888672	0	0	0	0	0	0	0	0	0	1.017334	0.017333984	0.040527344	0.002197266	0.002441406	0.035644531	0	44330	0	0	0
391	392	392	Category A	-0.19189453	-0.17993164	0.99584961	0.25512695	-0.005615234	-0.40405273	0	0	17/11/2017	17	11	2017	15:28:26	55706	0.4	15	28	26	0	0.05859375	3.5594238	-0.19433594	-0.17041016	0.98388672	0.26123047	0.015380859	0	0	0	0	0	0	0	0	0	1.0170898	0.017089844	0.023925781	0.002441406	-0.009277344	0.011962891	0	44330	0	0	0
392	393	393	Category A	-0.20385742	-0.17993164	0.97192383	0.2565918	0.001464844	-0.40307617	0	0	17/11/2017	17	11	2017	15:28:26	55706	0.5	15	28	26	0	0.05859375	3.5594238	-0.1940918	-0.17041016	0.98388672	0.37475586	0.017822266	0	0	0	0	0	0	0	0	0	1.0170898	0.017089844	0.031005859	-0.009521484	-0.009277344	-0.011962891	0	44330	0	0	0
393	394	394	Category A	-0.19189453	-0.15576172	0.94799805	0.25512695	-0.003417969	-0.4050293	0	0	17/11/2017	17	11	2017	15:28:26	55706	0.6	15	28	26	0	0.05859375	3.5594238	-0.1940918	-0.17041016	0.98339844	0.28491211	0.038574219	0	0	0	0	0	0	0	0	0	1.0168457	0.016845703	0.052734375	0.002197266	0.014648438	-0.035400391	0	44330	0	0	0
394	395	395	Category A	-0.19189453	-0.16796875	1.0078125	0.25610352	-0.005615234	-0.40405273	0	0	17/11/2017	17	11	2017	15:28:26	55706	0.7	15	28	26	0	0.05859375	3.5594238	-0.1940918	-0.17041016	0.9831543	0.28759766	0.024658203	0	0	0	0	0	0	0	0	0	1.0166016	0.016601563	0.029052734	0.002197266	0.002441406	0.024414063	0	44330	0	0	0
395	396	396	Category A	-0.19189453	-0.15576172	0.98388672	0.25366211	-0.007568359	-0.40600586	0	0	17/11/2017	17	11	2017	15:28:26	55706	0.8	15	28	26	0	0.05859375	3.5594238	-0.19433594	-0.17041016	0.98291016	0.47314453	0.014892578	0	0	0	0	0	0	0	0	0	1.0163574	0.016357422	0.018066406	0.002441406	0.014648438	0.000732422	0	44330	0	0	0
396	397	397	Category A	-0.20385742	-0.16796875	0.98388672	0.25683594	-0.004394531	-0.40283203	0	0	17/11/2017	17	11	2017	15:28:26	55706	0.9	15	28	26	0	0.05859375	3.5594238	-0.19433594	-0.16992188	0.98291016	0.54882813	0.009521484	0	0	0	0	0	0	0	0	0	1.0163574	0.016357422	0.012207031	-0.009277344	0.001953125	0.000732422	0	44330	0	0	0
397	398	398	Category A	-0.20385742	-0.16796875	1.0078125	0.25317383	0.000488281	-0.40698242	0	0	17/11/2017	17	11	2017	15:28:27	55707	0	15	28	27	0	0.05859375	3.5594238	-0.19433594	-0.16992188	0.9831543	0.29467773	0.026123047	0	0	0	0	0	0	0	0	0	1.0166016	0.016601563	0.035888672	-0.009277344	0.001953125	0.024414063	0	44330	0	0	0
398	399	399	Category A	-0.20385742	-0.19189453	1.0078125	0.25390625	-0.001708984	-0.4050293	0	0	17/11/2017	17	11	2017	15:28:27	55707	0.1	15	28	27	0	0.05859375	3.5594238	-0.19458008	-0.16992188	0.98339844	0.16772461	0.033691406	0	0	0	0	0	0	0	0	0	1.0168457	0.016845703	0.055175781	-0.009033203	-0.021728516	0.024169922	0	44330	0	0	0
399	400	400	Category A	-0.20385742	-0.17993164	0.97192383	0.24975586	0.000488281	-0.40576172	0	0	17/11/2017	17	11	2017	15:28:27	55707	0.2	15	28	27	0	0.05859375	3.5594238	-0.19458008	-0.16992188	0.98388672	0.36474609	0.017822266	0	0	0	0	0	0	0	0	0	1.0170898	0.017089844	0.031005859	-0.009033203	-0.009765625	-0.011962891	0	44330	0	0	0
400	401	401	Category A	-0.19189453	-0.17993164	0.98388672	0.25317383	0	-0.40795898	0	0	17/11/2017	17	11	2017	15:28:27	55707	0.3	15	28	27	0	0.05859375	3.5594238	-0.19458008	-0.16992188	0.98413086	0.36132813	0.010253906	0	0	0	0	0	0	0	0	0	1.017334	0.017333984	0.012695313	0.002685547	-0.009765625	-0.000244141	0	44330	0	0	0
401	402	402	Category A	-0.19189453	-0.14379883	0.98388672	0.25390625	0.00390625	-0.3996582	0	0	17/11/2017	17	11	2017	15:28:27	55707	0.4	15	28	27	0	0.05859375	3.5594238	-0.19458008	-0.16967773	0.98413086	0.55957031	0.026123047	0	0	0	0	0	0	0	0	0	1.017334	0.017333984	0.029052734	0.002685547	0.025878906	-0.000244141	0	44330	0	0	0
402	403	403	Category A	-0.19189453	-0.16796875	0.99584961	0.25366211	0.003662109	-0.40576172	0	0	17/11/2017	17	11	2017	15:28:27	55707	0.5	15	28	27	0	0.05859375	3.5594238	-0.19482422	-0.16967773	0.98413086	0.7878418	0.011962891	0	0	0	0	0	0	0	0	0	1.017334	0.017333984	0.016357422	0.002929688	0.001708984	0.011474609	0	44330	0	0	0
403	404	404	Category A	-0.20385742	-0.16796875	1.0078125	0.25097656	0.004882813	-0.40478516	0	0	17/11/2017	17	11	2017	15:28:27	55707	0.6	15	28	27	0	0.05859375	3.5594238	-0.19458008	-0.16967773	0.98461914	0.60083008	0.024902344	0	0	0	0	0	0	0	0	0	1.0178223	0.017822266	0.033935547	-0.009033203	0.001708984	0.022949219	0	44330	0	0	0
404	405	405	Category A	-0.19189453	-0.17993164	0.98388672	0.25317383	0	-0.40795898	0	0	17/11/2017	17	11	2017	15:28:27	55707	0.7	15	28	27	0	0.05859375	3.5594238	-0.19458008	-0.16967773	0.98461914	0.47631836	0.010253906	0	0	0	0	0	0	0	0	0	1.0178223	0.017822266	0.013427734	0.002685547	-0.010009766	-0.000732422	0	44330	0	0	0
405	406	406	Category A	-0.19189453	-0.14379883	0.98388672	0.25317383	-0.001708984	-0.40698242	0	0	17/11/2017	17	11	2017	15:28:27	55707	0.8	15	28	27	0	0.05859375	3.5594238	-0.19433594	-0.16967773	0.98461914	0.85473633	0.026123047	0	0	0	0	0	0	0	0	0	1.0178223	0.017822266	0.029296875	0.002441406	0.025878906	-0.000732422	0	44330	0	0	0
406	407	407	Category A	-0.19189453	-0.19189453	0.98388672	0.25	0.004882813	-0.40478516	0	0	17/11/2017	17	11	2017	15:28:27	55707	0.9	15	28	27	0	0.05859375	3.5594238	-0.1940918	-0.16992188	0.98486328	1.2219238	0.021972656	0	0	0	0	0	0	0	0	0	1.0180664	0.018066406	0.025146484	0.002197266	-0.021728516	-0.000976563	0	44330	0	0	0
407	408	408	Category A	-0.19189453	-0.19189453	1.0078125	0.25512695	-0.001464844	-0.40380859	0	0	17/11/2017	17	11	2017	15:28:28	55708	0	15	28	28	0	0.05859375	3.5594238	-0.19384766	-0.16992188	0.984375	1.217041	0.031738281	0	0	0	0	0	0	0	0	0	1.0175781	0.017578125	0.047119141	0.001953125	-0.021728516	0.023193359	0	44330	0	0	0
408	409	409	Category A	-0.20385742	-0.19189453	0.97192383	0.25390625	0.003417969	-0.40673828	0	0	17/11/2017	17	11	2017	15:28:28	55708	0.1	15	28	28	0	0.05859375	3.5594238	-0.19360352	-0.16992188	0.98413086	0.92578125	0.027099609	0	0	0	0	0	0	0	0	0	1.017334	0.017333984	0.044433594	-0.010009766	-0.021728516	-0.012207031	0	44330	0	0	0
409	410	410	Category A	-0.19189453	-0.17993164	0.98388672	0.25634766	0.002929688	-0.41015625	0	0	17/11/2017	17	11	2017	15:28:28	55708	0.2	15	28	28	0	0.05859375	3.5594238	-0.19335938	-0.16992188	0.98388672	0.74707031	0.010009766	0	0	0	0	0	0	0	0	0	1.0170898	0.017089844	0.011474609	0.001464844	-0.009765625	0	0	44330	0	0	0
410	411	411	Category A	-0.19189453	-0.16796875	0.98388672	0.25244141	-0.002929688	-0.40576172	0	0	17/11/2017	17	11	2017	15:28:28	55708	0.3	15	28	28	0	0.05859375	3.5594238	-0.19335938	-0.16967773	0.98388672	0.57055664	0.002197266	0	0	0	0	0	0	0	0	0	1.0168457	0.016845703	0.003173828	0.001464844	0.001708984	0	0	44330	0	0	0
411	412	412	Category A	-0.20385742	-0.15576172	0.98388672	0.25341797	-0.002441406	-0.4050293	0	0	17/11/2017	17	11	2017	15:28:28	55708	0.4	15	28	28	0	0.05859375	3.5594238	-0.19311523	-0.16992188	0.98364258	0.14404297	0.017578125	0	0	0	0	0	0	0	0	0	1.0168457	0.016845703	0.024902344	-0.010498047	0.014160156	0	0	44330	0	0	0
412	413	413	Category A	-0.19189453	-0.16796875	0.98388672	0.25366211	0.001220703	-0.40576172	0	0	17/11/2017	17	11	2017	15:28:28	55708	0.5	15	28	28	0	0.05859375	3.5594238	-0.19335938	-0.16992188	0.98339844	0.25	0.002441406	0	0	0	0	0	0	0	0	0	1.0163574	0.016357422	0.00390625	0.001464844	0.001953125	0.000244141	0	44330	0	0	0
413	414	414	Category A	-0.19189453	-0.15576172	0.98388672	0.25146484	-0.002929688	-0.40185547	0	0	17/11/2017	17	11	2017	15:28:28	55708	0.6	15	28	28	0	0.05859375	3.5594238	-0.19335938	-0.16967773	0.98339844	0.25292969	0.013916016	0	0	0	0	0	0	0	0	0	1.0166016	0.016601563	0.015869141	0.001464844	0.013916016	0.000244141	0	44330	0	0	0
414	415	415	Category A	-0.17993164	-0.16796875	0.98388672	0.25292969	0.003173828	-0.40478516	0	0	17/11/2017	17	11	2017	15:28:28	55708	0.7	15	28	28	0	0.05859375	3.5594238	-0.19335938	-0.16967773	0.9831543	0.29418945	0.013427734	0	0	0	0	0	0	0	0	0	1.0163574	0.016357422	0.015625	0.013427734	0.001708984	0.000488281	0	44330	0	0	0
415	416	416	Category A	-0.19189453	-0.17993164	0.98388672	0.25219727	-0.002441406	-0.41015625	0	0	17/11/2017	17	11	2017	15:28:28	55708	0.8	15	28	28	0	0.05859375	3.5594238	-0.19311523	-0.16967773	0.98291016	0.60107422	0.010253906	0	0	0	0	0	0	0	0	0	1.0161133	0.016113281	0.012207031	0.001220703	-0.010009766	0.000732422	0	44330	0	0	0
416	417	417	Category A	-0.19189453	-0.15576172	0.98388672	0.25341797	-0.002441406	-0.40795898	0	0	17/11/2017	17	11	2017	15:28:28	55708	0.9	15	28	28	0	0.05859375	3.5594238	-0.19287109	-0.16943359	0.98291016	0.9543457	0.013671875	0	0	0	0	0	0	0	0	0	1.0161133	0.016113281	0.015625	0.000976563	0.013671875	0.000732422	0	44330	0	0	0
417	418	418	Category A	-0.19189453	-0.17993164	0.98388672	0.25048828	-0.006347656	-0.40795898	0	0	17/11/2017	17	11	2017	15:28:29	55709	0	15	28	29	0	0.05859375	3.5594238	-0.19287109	-0.16967773	0.98339844	1.2038574	0.010253906	0	0	0	0	0	0	0	0	0	1.0163574	0.016357422	0.01171875	0.000976563	-0.010009766	0.000244141	0	44330	0	0	0
418	419	419	Category A	-0.19189453	-0.15576172	1.0078125	0.25488281	-0.002441406	-0.40698242	0	0	17/11/2017	17	11	2017	15:28:29	55709	0.1	15	28	29	0	0.05859375	3.5594238	-0.19311523	-0.16967773	0.9831543	1.2470703	0.028076172	0	0	0	0	0	0	0	0	0	1.0163574	0.016357422	0.039794922	0.001220703	0.013916016	0.024414063	0	44330	0	0	0
419	420	420	Category A	-0.19189453	-0.16796875	0.97192383	0.25317383	-0.003417969	-0.40673828	0	0	17/11/2017	17	11	2017	15:28:29	55709	0.2	15	28	29	0	0.05859375	3.5594238	-0.19360352	-0.16943359	0.98291016	1.378418	0.011230469	0	0	0	0	0	0	0	0	0	1.0161133	0.016113281	0.014404297	0.001708984	0.001464844	-0.010986328	0	44330	0	0	0
420	421	421	Category A	-0.19189453	-0.15576172	0.98388672	0.25341797	-0.00390625	-0.40600586	0	0	17/11/2017	17	11	2017	15:28:29	55709	0.3	15	28	29	0	0.058105469	3.4820801	-0.19335938	-0.16918945	0.98291016	1.2788086	0.013427734	0	0	0	0	0	0	0	0	0	1.0161133	0.016113281	0.015625	0.001464844	0.013427734	0.000732422	0	44330	0	0	0
421	422	422	Category A	-0.19189453	-0.16796875	0.99584961	0.25415039	-0.003173828	-0.40161133	0	0	17/11/2017	17	11	2017	15:28:29	55709	0.4	15	28	29	0	0.058105469	3.4820801	-0.19311523	-0.16918945	0.98266602	1.0141602	0.013183594	0	0	0	0	0	0	0	0	0	1.015625	0.015625	0.015625	0.001220703	0.001220703	0.012939453	0	44330	0	0	0
422	423	423	Category A	-0.19189453	-0.16796875	0.99584961	0.25683594	-0.000732422	-0.40307617	0	0	17/11/2017	17	11	2017	15:28:29	55709	0.5	15	28	29	0	0.058105469	3.4820801	-0.19287109	-0.16918945	0.98266602	0.77587891	0.013183594	0	0	0	0	0	0	0	0	0	1.015625	0.015625	0.015625	0.000976563	0.001220703	0.012939453	0	44330	0	0	0
423	424	424	Category A	-0.19189453	-0.15576172	0.99584961	0.25512695	-0.001708984	-0.40478516	0	0	17/11/2017	17	11	2017	15:28:29	55709	0.6	15	28	29	0	0.058105469	3.4820801	-0.19287109	-0.16918945	0.98266602	0.51342773	0.018798828	0	0	0	0	0	0	0	0	0	1.015625	0.015625	0.027832031	0.000976563	0.013427734	0.012939453	0	44330	0	0	0
424	425	425	Category A	-0.19189453	-0.15576172	0.98388672	0.25146484	-0.005371094	-0.41113281	0	0	17/11/2017	17	11	2017	15:28:29	55709	0.7	15	28	29	0	0.058105469	3.4820801	-0.19287109	-0.16967773	0.98266602	0.16601563	0.013916016	0	0	0	0	0	0	0	0	0	1.0158691	0.015869141	0.016113281	0.000976563	0.013916016	0.000976563	0	44330	0	0	0
425	426	426	Category A	-0.19189453	-0.17993164	0.97192383	0.2512207	-0.000244141	-0.40600586	0	0	17/11/2017	17	11	2017	15:28:29	55709	0.8	15	28	29	0	0.058105469	3.4820801	-0.19262695	-0.16943359	0.98242188	0.15356445	0.014648438	0	0	0	0	0	0	0	0	0	1.0153809	0.015380859	0.021728516	0.000732422	-0.010253906	-0.010498047	0	44330	0	0	0
426	427	427	Category A	-0.19189453	-0.17993164	1.0078125	0.25219727	0.001464844	-0.40478516	0	0	17/11/2017	17	11	2017	15:28:29	55709	0.9	15	28	29	0	0.058105469	3.4820801	-0.19238281	-0.16967773	0.98266602	0.3659668	0.027099609	0	0	0	0	0	0	0	0	0	1.015625	0.015625	0.035888672	0.000488281	-0.010009766	0.024902344	0	44330	0	0	0
427	428	428	Category A	-0.19189453	-0.19189453	0.94799805	0.25341797	-0.000488281	-0.40161133	0	0	17/11/2017	17	11	2017	15:28:30	55710	0	15	28	30	0	0.058105469	3.4820801	-0.19262695	-0.16967773	0.98266602	0.4440918	0.041015625	0	0	0	0	0	0	0	0	0	1.0158691	0.015869141	0.057617188	0.000732422	-0.021972656	-0.034667969	0	44330	0	0	0
428	429	429	Category A	-0.19189453	-0.16796875	0.98388672	0.2512207	-0.000488281	-0.40698242	0	0	17/11/2017	17	11	2017	15:28:30	55710	0.1	15	28	30	0	0.058105469	3.4820801	-0.19287109	-0.16918945	0.98266602	0.56469727	0.001953125	0	0	0	0	0	0	0	0	0	1.015625	0.015625	0.003662109	0.000976563	0.001220703	0.000976563	0	44330	0	0	0
429	430	430	Category A	-0.20385742	-0.15576172	0.99584961	0.25317383	-0.001708984	-0.4050293	0	0	17/11/2017	17	11	2017	15:28:30	55710	0.2	15	28	30	0	0.058105469	3.4820801	-0.19335938	-0.16943359	0.98193359	0.75683594	0.021972656	0	0	0	0	0	0	0	0	0	1.0151367	0.015136719	0.037841797	-0.010253906	0.013671875	0.013671875	0	44330	0	0	0
430	431	431	Category A	-0.20385742	-0.16796875	0.99584961	0.25830078	-0.001953125	-0.40307617	0	0	17/11/2017	17	11	2017	15:28:30	55710	0.3	15	28	30	0	0.058105469	3.4820801	-0.19335938	-0.16967773	0.98217773	0.76171875	0.016845703	0	0	0	0	0	0	0	0	0	1.0153809	0.015380859	0.025634766	-0.010253906	0.001708984	0.013427734	0	44330	0	0	0
431	432	432	Category A	-0.19189453	-0.16796875	0.97192383	0.25390625	0.003417969	-0.40283203	0	0	17/11/2017	17	11	2017	15:28:30	55710	0.4	15	28	30	0	0.058105469	3.4820801	-0.19335938	-0.16967773	0.98217773	0.74121094	0.010498047	0	0	0	0	0	0	0	0	0	1.0153809	0.015380859	0.013671875	0.001464844	0.001708984	-0.010253906	0	44330	0	0	0
432	433	433	Category A	-0.19189453	-0.17993164	0.97192383	0.25146484	-0.002929688	-0.40600586	0	0	17/11/2017	17	11	2017	15:28:30	55710	0.5	15	28	30	0	0.058105469	3.4820801	-0.19335938	-0.16943359	0.98193359	0.78125	0.014404297	0	0	0	0	0	0	0	0	0	1.0151367	0.015136719	0.021972656	0.001464844	-0.010253906	-0.010009766	0	44330	0	0	0
433	434	434	Category A	-0.19189453	-0.16796875	0.95996094	0.25512695	-0.003417969	-0.4050293	0	0	17/11/2017	17	11	2017	15:28:30	55710	0.6	15	28	30	0	0.058105469	3.4820801	-0.19311523	-0.16918945	0.98217773	0.64550781	0.022216797	0	0	0	0	0	0	0	0	0	1.0151367	0.015136719	0.024902344	0.001220703	0.001220703	-0.022216797	0	44330	0	0	0
434	435	435	Category A	-0.21582031	-0.17993164	0.95996094	0.25317383	0.000488281	-0.40795898	0	0	17/11/2017	17	11	2017	15:28:30	55710	0.7	15	28	30	0	0.058105469	3.4820801	-0.19311523	-0.16918945	0.98242188	0.34570313	0.033447266	0	0	0	0	0	0	0	0	0	1.0153809	0.015380859	0.055664063	-0.022460938	-0.010498047	-0.022460938	0	44330	0	0	0
435	436	436	Category A	-0.19189453	-0.13183594	0.97192383	0.2512207	-0.000488281	-0.40795898	0	0	17/11/2017	17	11	2017	15:28:30	55710	0.8	15	28	30	0	0.058105469	3.4820801	-0.19335938	-0.16918945	0.98193359	0.004638672	0.038818359	0	0	0	0	0	0	0	0	0	1.0151367	0.015136719	0.049072266	0.001464844	0.037353516	-0.010009766	0	44330	0	0	0
436	437	437	Category A	-0.19189453	-0.16796875	0.97192383	0.25585938	0	-0.40576172	0	0	17/11/2017	17	11	2017	15:28:30	55710	0.9	15	28	30	0	0.058105469	3.4820801	-0.19335938	-0.16943359	0.98193359	0.3112793	0.010253906	0	0	0	0	0	0	0	0	0	1.0151367	0.015136719	0.013183594	0.001464844	0.001464844	-0.010009766	0	44330	0	0	0
437	438	438	Category A	-0.20385742	-0.16796875	0.98388672	0.25317383	0.000488281	-0.4050293	0	0	17/11/2017	17	11	2017	15:28:31	55711	0	15	28	31	0	0.058105469	3.4820801	-0.19311523	-0.16943359	0.98217773	0.43359375	0.010742188	0	0	0	0	0	0	0	0	0	1.0151367	0.015136719	0.013671875	-0.010498047	0.001464844	0.001464844	0	44330	0	0	0
438	439	439	Category A	-0.19189453	-0.16796875	0.98388672	0.25317383	0.002441406	-0.4050293	0	0	17/11/2017	17	11	2017	15:28:31	55711	0.1	15	28	31	0	0.058105469	3.4820801	-0.19287109	-0.16943359	0.98193359	0.59545898	0.002685547	0	0	0	0	0	0	0	0	0	1.0148926	0.014892578	0.004638672	0.000976563	0.001464844	0.001708984	0	44330	0	0	0
439	440	440	Category A	-0.19189453	-0.16796875	0.97192383	0.25512695	-0.003417969	-0.40795898	0	0	17/11/2017	17	11	2017	15:28:31	55711	0.2	15	28	31	0	0.058105469	3.4820801	-0.19287109	-0.16918945	0.98144531	0.42773438	0.009765625	0	0	0	0	0	0	0	0	0	1.0144043	0.014404297	0.011962891	0.000976563	0.001220703	-0.009521484	0	44330	0	0	0
440	441	441	Category A	-0.19189453	-0.16796875	0.98388672	0.25488281	-0.001953125	-0.40771484	0	0	17/11/2017	17	11	2017	15:28:31	55711	0.3	15	28	31	0	0.058105469	3.4820801	-0.19262695	-0.16894531	0.98168945	0.24365234	0.002441406	0	0	0	0	0	0	0	0	0	1.0146484	0.014648438	0.00390625	0.000732422	0.000976563	0.001953125	0	44330	0	0	0
441	442	442	Category A	-0.21582031	-0.17993164	0.95996094	0.25512695	-0.003417969	-0.40795898	0	0	17/11/2017	17	11	2017	15:28:31	55711	0.4	15	28	31	0	0.058105469	3.4820801	-0.19262695	-0.16870117	0.98168945	0.13989258	0.033447266	0	0	0	0	0	0	0	0	0	1.0146484	0.014648438	0.055908203	-0.022949219	-0.010986328	-0.021728516	0	44330	0	0	0
442	443	443	Category A	-0.19189453	-0.15576172	0.99584961	0.25244141	-0.002929688	-0.40405273	0	0	17/11/2017	17	11	2017	15:28:31	55711	0.5	15	28	31	0	0.058105469	3.4820801	-0.19262695	-0.16894531	0.98144531	0.043701172	0.019287109	0	0	0	0	0	0	0	0	0	1.0144043	0.014404297	0.028320313	0.000732422	0.013183594	0.014160156	0	44330	0	0	0
443	444	444	Category A	-0.17993164	-0.17993164	0.99584961	0.25341797	-0.004882813	-0.41015625	0	0	17/11/2017	17	11	2017	15:28:31	55711	0.6	15	28	31	0	0.058105469	3.4820801	-0.19287109	-0.16894531	0.98144531	0.1652832	0.021972656	0	0	0	0	0	0	0	0	0	1.0144043	0.014404297	0.038085938	0.012939453	-0.010742188	0.014160156	0	44330	0	0	0
444	445	445	Category A	-0.17993164	-0.17993164	1.0078125	0.25585938	-0.000976563	-0.41015625	0	0	17/11/2017	17	11	2017	15:28:31	55711	0.7	15	28	31	0	0.058105469	3.4820801	-0.19262695	-0.16918945	0.98095703	0.35961914	0.03125	0	0	0	0	0	0	0	0	0	1.0141602	0.014160156	0.050048828	0.012695313	-0.010498047	0.026611328	0	44330	0	0	0
445	446	446	Category A	-0.17993164	-0.17993164	1.0078125	0.25219727	0.001464844	-0.40673828	0	0	17/11/2017	17	11	2017	15:28:31	55711	0.8	15	28	31	0	0.058105469	3.4820801	-0.19262695	-0.16894531	0.98120117	0.40014648	0.03125	0	0	0	0	0	0	0	0	0	1.0141602	0.014160156	0.050048828	0.012695313	-0.010742188	0.026367188	0	44330	0	0	0
446	447	447	Category A	-0.17993164	-0.17993164	0.95996094	0.25219727	0.001220703	-0.40991211	0	0	17/11/2017	17	11	2017	15:28:31	55711	0.9	15	28	31	0	0.058105469	3.4820801	-0.19262695	-0.16943359	0.98144531	0.52929688	0.027099609	0	0	0	0	0	0	0	0	0	1.0144043	0.014404297	0.044677734	0.012695313	-0.010253906	-0.021484375	0	44330	0	0	0
447	448	448	Category A	-0.17993164	-0.16796875	0.95996094	0.25830078	0.001220703	-0.40576172	0	0	17/11/2017	17	11	2017	15:28:32	55712	0	15	28	32	0	0.058105469	3.4820801	-0.19262695	-0.16918945	0.98120117	0.62939453	0.024902344	0	0	0	0	0	0	0	0	0	1.0141602	0.014160156	0.035644531	0.012695313	0.001220703	-0.021240234	0	44330	0	0	0
448	449	449	Category A	-0.17993164	-0.16796875	0.95996094	0.25537109	-0.006591797	-0.40576172	0	0	17/11/2017	17	11	2017	15:28:32	55712	0.1	15	28	32	0	0.058105469	3.4820801	-0.19287109	-0.16894531	0.98071289	0.65820313	0.024658203	0	0	0	0	0	0	0	0	0	1.0136719	0.013671875	0.034912109	0.012939453	0.000976563	-0.020751953	0	44330	0	0	0
449	450	450	Category A	-0.19189453	-0.16796875	0.98388672	0.25341797	-0.003173828	-0.40893555	0	0	17/11/2017	17	11	2017	15:28:32	55712	0.2	15	28	32	0	0.058105469	3.4820801	-0.19262695	-0.16870117	0.98095703	0.46362305	0.002929688	0	0	0	0	0	0	0	0	0	1.013916	0.013916016	0.004394531	0.000732422	0.000732422	0.002685547	0	44330	0	0	0
450	451	451	Category A	-0.19189453	-0.17993164	0.97192383	0.25512695	-0.007324219	-0.40405273	0	0	17/11/2017	17	11	2017	15:28:32	55712	0.3	15	28	32	0	0.058105469	3.4820801	-0.19262695	-0.16845703	0.98095703	0.1496582	0.014648438	0	0	0	0	0	0	0	0	0	1.013916	0.013916016	0.021484375	0.000732422	-0.011230469	-0.009033203	0	44330	0	0	0
451	452	452	Category A	-0.20385742	-0.17993164	0.97192383	0.25610352	-0.004150391	-0.40771484	0	0	17/11/2017	17	11	2017	15:28:32	55712	0.4	15	28	32	0	0.058105469	3.4820801	-0.19287109	-0.16821289	0.98095703	0.12133789	0.018310547	0	0	0	0	0	0	0	0	0	1.013916	0.013916016	0.031494141	-0.010742188	-0.011474609	-0.009033203	0	44330	0	0	0
452	453	453	Category A	-0.20385742	-0.16796875	0.99584961	0.25341797	-0.004882813	-0.40698242	0	0	17/11/2017	17	11	2017	15:28:32	55712	0.5	15	28	32	0	0.058105469	3.4820801	-0.19287109	-0.16821289	0.98095703	0.1394043	0.018066406	0	0	0	0	0	0	0	0	0	1.013916	0.013916016	0.025878906	-0.010742188	0.000244141	0.014648438	0	44330	0	0	0
453	454	454	Category A	-0.17993164	-0.19189453	0.95996094	0.25219727	0.000732422	-0.40698242	0	0	17/11/2017	17	11	2017	15:28:32	55712	0.6	15	28	32	0	0.058105469	3.4820801	-0.19262695	-0.16845703	0.98095703	0.052001953	0.033935547	0	0	0	0	0	0	0	0	0	1.0136719	0.013671875	0.057128906	0.012695313	-0.023193359	-0.020996094	0	44330	0	0	0
454	455	455	Category A	-0.17993164	-0.17993164	0.99584961	0.25683594	-0.004394531	-0.40698242	0	0	17/11/2017	17	11	2017	15:28:32	55712	0.7	15	28	32	0	0.058105469	3.4820801	-0.19262695	-0.16870117	0.98071289	0.21630859	0.022460938	0	0	0	0	0	0	0	0	0	1.0136719	0.013671875	0.038818359	0.012695313	-0.010986328	0.014892578	0	44330	0	0	0
455	456	456	Category A	-0.17993164	-0.16796875	0.99584961	0.25537109	-0.006347656	-0.40380859	0	0	17/11/2017	17	11	2017	15:28:32	55712	0.8	15	28	32	0	0.058105469	3.4820801	-0.19287109	-0.16894531	0.98095703	0.44921875	0.01953125	0	0	0	0	0	0	0	0	0	1.013916	0.013916016	0.028808594	0.012939453	0.000976563	0.014648438	0	44330	0	0	0
456	457	457	Category A	-0.19189453	-0.15576172	0.99584961	0.25488281	-0.002441406	-0.40917969	0	0	17/11/2017	17	11	2017	15:28:32	55712	0.9	15	28	32	0	0.058105469	3.4820801	-0.19287109	-0.16894531	0.98095703	0.5078125	0.019775391	0	0	0	0	0	0	0	0	0	1.013916	0.013916016	0.029052734	0.000976563	0.013183594	0.014648438	0	44330	0	0	0
457	458	458	Category A	-0.20385742	-0.16796875	0.98388672	0.25415039	0	-0.40405273	0	0	17/11/2017	17	11	2017	15:28:33	55713	0	15	28	33	0	0.058105469	3.4820801	-0.19287109	-0.16918945	0.98095703	0.69677734	0.011230469	0	0	0	0	0	0	0	0	0	1.013916	0.013916016	0.014892578	-0.010742188	0.001220703	0.002685547	0	44330	0	0	0
458	459	459	Category A	-0.2277832	-0.16796875	0.97192383	0.25341797	-0.006591797	-0.4050293	0	0	17/11/2017	17	11	2017	15:28:33	55713	0.1	15	28	33	0	0.058105469	3.5175293	-0.19262695	-0.16918945	0.98071289	0.93481445	0.035888672	0	0	0	0	0	0	0	0	0	1.0136719	0.013671875	0.044921875	-0.034912109	0.001220703	-0.008789063	0	44330	0	0	0
459	460	460	Category A	-0.19189453	-0.15576172	0.97192383	0.25048828	-0.000488281	-0.40600586	0	0	17/11/2017	17	11	2017	15:28:33	55713	0.2	15	28	33	0	0.058105469	3.5175293	-0.19262695	-0.16918945	0.98046875	0.93017578	0.016113281	0	0	0	0	0	0	0	0	0	1.0134277	0.013427734	0.023193359	0.000732422	0.013427734	-0.008544922	0	44330	0	0	0
460	461	461	Category A	-0.19189453	-0.15576172	0.95996094	0.25463867	0.003173828	-0.40478516	0	0	17/11/2017	17	11	2017	15:28:33	55713	0.3	15	28	33	0	0.058105469	3.5175293	-0.19262695	-0.16918945	0.98071289	0.61181641	0.024658203	0	0	0	0	0	0	0	0	0	1.0136719	0.013671875	0.03515625	0.000732422	0.013427734	-0.020751953	0	44330	0	0	0
461	462	462	Category A	-0.20385742	-0.17993164	0.97192383	0.25512695	-0.004882813	-0.40600586	0	0	17/11/2017	17	11	2017	15:28:33	55713	0.4	15	28	33	0	0.058105469	3.5175293	-0.19287109	-0.16918945	0.98046875	0.40942383	0.017333984	0	0	0	0	0	0	0	0	0	1.0134277	0.013427734	0.030029297	-0.010742188	-0.010498047	-0.008544922	0	44330	0	0	0
462	463	463	Category A	-0.19189453	-0.16796875	0.97192383	0.25317383	-0.000976563	-0.40771484	0	0	17/11/2017	17	11	2017	15:28:33	55713	0.5	15	28	33	0	0.058105469	3.5175293	-0.19287109	-0.16894531	0.98022461	0.37817383	0.008544922	0	0	0	0	0	0	0	0	0	1.0134277	0.013427734	0.010742188	0.000976563	0.000976563	-0.008300781	0	44330	0	0	0
463	464	464	Category A	-0.20385742	-0.17993164	0.98388672	0.25854492	-0.003173828	-0.40893555	0	0	17/11/2017	17	11	2017	15:28:33	55713	0.6	15	28	33	0	0.058105469	3.5175293	-0.19287109	-0.16918945	0.97998047	0.13818359	0.015380859	0	0	0	0	0	0	0	0	0	1.0131836	0.013183594	0.025146484	-0.010742188	-0.010498047	0.003662109	0	44330	0	0	0
464	465	465	Category A	-0.16796875	-0.16796875	0.95996094	0.25585938	-0.003417969	-0.4050293	0	0	17/11/2017	17	11	2017	15:28:33	55713	0.7	15	28	33	0	0.058105469	3.5175293	-0.19287109	-0.16918945	0.97998047	0.25927734	0.031982422	0	0	0	0	0	0	0	0	0	1.0129395	0.012939453	0.046386719	0.024902344	0.001220703	-0.020019531	0	44330	0	0	0
465	466	466	Category A	-0.17993164	-0.17993164	0.98388672	0.25341797	-0.004150391	-0.41015625	0	0	17/11/2017	17	11	2017	15:28:33	55713	0.8	15	28	33	0	0.058105469	3.5175293	-0.19287109	-0.16918945	0.97998047	0.38867188	0.017089844	0	0	0	0	0	0	0	0	0	1.0129395	0.012939453	0.02734375	0.012939453	-0.010498047	0.003662109	0	44330	0	0	0
466	467	467	Category A	-0.21582031	-0.17993164	0.98388672	0.25317383	0.001464844	-0.40673828	0	0	17/11/2017	17	11	2017	15:28:33	55713	0.9	15	28	33	0	0.058105469	3.5175293	-0.19287109	-0.16918945	0.97998047	0.27246094	0.025390625	0	0	0	0	0	0	0	0	0	1.0129395	0.012939453	0.037109375	-0.022705078	-0.010498047	0.003662109	0	44330	0	0	0
467	468	468	Category A	-0.19189453	-0.14379883	0.97192383	0.25219727	0.002441406	-0.40380859	0	0	17/11/2017	17	11	2017	15:28:34	55714	0	15	28	34	0	0.058105469	3.5175293	-0.19335938	-0.16894531	0.97949219	0.44873047	0.026367188	0	0	0	0	0	0	0	0	0	1.0124512	0.012451172	0.034423828	0.001464844	0.025146484	-0.007568359	0	44330	0	0	0
468	469	469	Category A	-0.19189453	-0.16796875	0.93579102	0.2565918	0.001464844	-0.40600586	0	0	17/11/2017	17	11	2017	15:28:34	55714	0.1	15	28	34	0	0.058105469	3.5175293	-0.19335938	-0.16894531	0.97998047	0.65625	0.044189453	0	0	0	0	0	0	0	0	0	1.0131836	0.013183594	0.046630859	0.001464844	0.000976563	-0.044189453	0	44330	0	0	0
469	470	470	Category A	-0.17993164	-0.16796875	0.99584961	0.25390625	-0.003417969	-0.40893555	0	0	17/11/2017	17	11	2017	15:28:34	55714	0.2	15	28	34	0	0.058105469	3.5175293	-0.19360352	-0.16894531	0.98022461	0.49487305	0.020751953	0	0	0	0	0	0	0	0	0	1.0134277	0.013427734	0.030273438	0.013671875	0.000976563	0.015380859	0	44330	0	0	0
470	471	471	Category A	-0.17993164	-0.16796875	1.0078125	0.25341797	-0.00390625	-0.40405273	0	0	17/11/2017	17	11	2017	15:28:34	55714	0.3	15	28	34	0	0.058105469	3.5175293	-0.19360352	-0.16894531	0.97998047	0.15185547	0.030761719	0	0	0	0	0	0	0	0	0	1.0131836	0.013183594	0.042480469	0.013671875	0.000976563	0.027587891	0	44330	0	0	0
471	472	472	Category A	-0.19189453	-0.15576172	0.98388672	0.25390625	-0.000732422	-0.40673828	0	0	17/11/2017	17	11	2017	15:28:34	55714	0.4	15	28	34	0	0.058105469	3.5175293	-0.19360352	-0.16894531	0.97998047	0.020996094	0.013916016	0	0	0	0	0	0	0	0	0	1.0131836	0.013183594	0.018798828	0.001708984	0.013183594	0.003662109	0	44330	0	0	0
472	473	473	Category A	-0.19189453	-0.16796875	0.98388672	0.25366211	-0.000976563	-0.40771484	0	0	17/11/2017	17	11	2017	15:28:34	55714	0.5	15	28	34	0	0.058105469	3.5175293	-0.19360352	-0.16918945	0.98022461	0.19116211	0.004150391	0	0	0	0	0	0	0	0	0	1.0134277	0.013427734	0.006591797	0.001708984	0.001220703	0.003417969	0	44330	0	0	0
473	474	474	Category A	-0.19189453	-0.15576172	0.97192383	0.25317383	0.001464844	-0.40673828	0	0	17/11/2017	17	11	2017	15:28:34	55714	0.6	15	28	34	0	0.058105469	3.5175293	-0.19360352	-0.16918945	0.97998047	0.50366211	0.015625	0	0	0	0	0	0	0	0	0	1.0131836	0.013183594	0.0234375	0.001708984	0.013427734	-0.008056641	0	44330	0	0	0
474	475	475	Category A	-0.20385742	-0.16796875	0.97192383	0.25341797	-0.002197266	-0.40185547	0	0	17/11/2017	17	11	2017	15:28:34	55714	0.7	15	28	34	0	0.058105469	3.5175293	-0.19360352	-0.16894531	0.97998047	0.78808594	0.012695313	0	0	0	0	0	0	0	0	0	1.0129395	0.012939453	0.019042969	-0.010009766	0.000976563	-0.008056641	0	44330	0	0	0
475	476	476	Category A	-0.19189453	-0.16796875	0.98388672	0.25341797	-0.002441406	-0.4050293	0	0	17/11/2017	17	11	2017	15:28:34	55714	0.8	15	28	34	0	0.058105469	3.5175293	-0.19360352	-0.16845703	0.97998047	0.69458008	0.004150391	0	0	0	0	0	0	0	0	0	1.0129395	0.012939453	0.006347656	0.001708984	0.000488281	0.003662109	0	44330	0	0	0
476	477	477	Category A	-0.19189453	-0.16796875	0.99584961	0.25439453	-0.007324219	-0.40600586	0	0	17/11/2017	17	11	2017	15:28:34	55714	0.9	15	28	34	0	0.058105469	3.5175293	-0.19360352	-0.16894531	0.97949219	0.49682617	0.016357422	0	0	0	0	0	0	0	0	0	1.0126953	0.012695313	0.019042969	0.001708984	0.000976563	0.016113281	0	44330	0	0	0
477	478	478	Category A	-0.19189453	-0.16796875	0.98388672	0.25317383	-0.003417969	-0.40673828	0	0	17/11/2017	17	11	2017	15:28:35	55715	0	15	28	35	0	0.058105469	3.5175293	-0.19360352	-0.16845703	0.97924805	0.45288086	0.004882813	0	0	0	0	0	0	0	0	0	1.0124512	0.012451172	0.006835938	0.001708984	0.000488281	0.004394531	0	44330	0	0	0
478	479	479	Category A	-0.19189453	-0.16796875	0.98388672	0.25854492	-0.003173828	-0.40478516	0	0	17/11/2017	17	11	2017	15:28:35	55715	0.1	15	28	35	0	0.058105469	3.5175293	-0.19335938	-0.16845703	0.97875977	0.36865234	0.005126953	0	0	0	0	0	0	0	0	0	1.0119629	0.011962891	0.007080078	0.001464844	0.000488281	0.004882813	0	44330	0	0	0
479	480	480	Category A	-0.19189453	-0.16796875	0.98388672	0.25463867	0.002197266	-0.40600586	0	0	17/11/2017	17	11	2017	15:28:35	55715	0.2	15	28	35	0	0.058105469	3.5175293	-0.19335938	-0.16845703	0.97900391	0.24975586	0.004882813	0	0	0	0	0	0	0	0	0	1.0119629	0.011962891	0.006591797	0.001464844	0.000488281	0.004638672	0	44330	0	0	0
480	481	481	Category A	-0.19189453	-0.15576172	0.98388672	0.25390625	-0.000732422	-0.40576172	0	0	17/11/2017	17	11	2017	15:28:35	55715	0.3	15	28	35	0	0.058105469	3.5175293	-0.19335938	-0.16845703	0.97900391	0.056152344	0.013427734	0	0	0	0	0	0	0	0	0	1.012207	0.012207031	0.018798828	0.001464844	0.012695313	0.004638672	0	44330	0	0	0
481	482	482	Category A	-0.19189453	-0.16796875	0.97192383	0.25415039	-0.005126953	-0.40698242	0	0	17/11/2017	17	11	2017	15:28:35	55715	0.4	15	28	35	0	0.058105469	3.5175293	-0.19311523	-0.16845703	0.97924805	0.008544922	0.007568359	0	0	0	0	0	0	0	0	0	1.012207	0.012207031	0.009277344	0.001220703	0.000488281	-0.007324219	0	44330	0	0	0
482	483	483	Category A	-0.20385742	-0.16796875	0.98388672	0.25585938	0.000488281	-0.40478516	0	0	17/11/2017	17	11	2017	15:28:35	55715	0.5	15	28	35	0	0.058105469	3.5175293	-0.19287109	-0.16796875	0.97973633	0.081054688	0.011474609	0	0	0	0	0	0	0	0	0	1.0126953	0.012695313	0.015136719	-0.010742188	0	0.00390625	0	44330	0	0	0
483	484	484	Category A	-0.19189453	-0.17993164	0.98388672	0.25390625	-0.005859375	-0.40673828	0	0	17/11/2017	17	11	2017	15:28:35	55715	0.6	15	28	35	0	0.058105469	3.5175293	-0.19287109	-0.16821289	0.97973633	0.22167969	0.012207031	0	0	0	0	0	0	0	0	0	1.0126953	0.012695313	0.016601563	0.000976563	-0.011474609	0.00390625	0	44330	0	0	0
484	485	485	Category A	-0.19189453	-0.16796875	0.99584961	0.25732422	0.000488281	-0.4050293	0	0	17/11/2017	17	11	2017	15:28:35	55715	0.7	15	28	35	0	0.058105469	3.5175293	-0.19311523	-0.16821289	0.97973633	0.47900391	0.015869141	0	0	0	0	0	0	0	0	0	1.0126953	0.012695313	0.017578125	0.001220703	0.000244141	0.015869141	0	44330	0	0	0
485	486	486	Category A	-0.19189453	-0.17993164	0.99584961	0.25390625	0.002685547	-0.40698242	0	0	17/11/2017	17	11	2017	15:28:35	55715	0.8	15	28	35	0	0.058105469	3.5175293	-0.19360352	-0.16821289	0.97924805	0.60449219	0.020019531	0	0	0	0	0	0	0	0	0	1.0124512	0.012451172	0.029785156	0.001708984	-0.011474609	0.016357422	0	44330	0	0	0
486	487	487	Category A	-0.19189453	-0.17993164	0.97192383	0.25585938	0	-0.40380859	0	0	17/11/2017	17	11	2017	15:28:35	55715	0.9	15	28	35	0	0.058105469	3.5175293	-0.19360352	-0.16796875	0.97900391	0.56030273	0.013916016	0	0	0	0	0	0	0	0	0	1.012207	0.012207031	0.020996094	0.001708984	-0.01171875	-0.007080078	0	44330	0	0	0
487	488	488	Category A	-0.20385742	-0.16796875	0.97192383	0.25512695	-0.005615234	-0.4050293	0	0	17/11/2017	17	11	2017	15:28:36	55716	0	15	28	36	0	0.058105469	3.5175293	-0.19384766	-0.16772461	0.97924805	0.42773438	0.012207031	0	0	0	0	0	0	0	0	0	1.012207	0.012207031	0.017333984	-0.009765625	0	-0.007324219	0	44330	0	0	0
488	489	489	Category A	-0.19189453	-0.16796875	0.98388672	0.2565918	-0.002441406	-0.40576172	0	0	17/11/2017	17	11	2017	15:28:36	55716	0.1	15	28	36	0	0.058105469	3.5175293	-0.1940918	-0.16796875	0.97973633	0.2487793	0.004638672	0	0	0	0	0	0	0	0	0	1.0129395	0.012939453	0.006347656	0.002197266	0	0.00390625	0	44330	0	0	0
489	490	490	Category A	-0.19189453	-0.15576172	0.99584961	0.25146484	-0.003173828	-0.40307617	0	0	17/11/2017	17	11	2017	15:28:36	55716	0.2	15	28	36	0	0.058105469	3.5175293	-0.19433594	-0.16796875	0.98022461	0.12524414	0.020019531	0	0	0	0	0	0	0	0	0	1.0134277	0.013427734	0.030517578	0.002441406	0.012207031	0.015380859	0	44330	0	0	0
490	491	491	Category A	-0.21582031	-0.15576172	0.98388672	0.25366211	0.002441406	-0.40795898	0	0	17/11/2017	17	11	2017	15:28:36	55716	0.3	15	28	36	0	0.058105469	3.5175293	-0.19433594	-0.16821289	0.97998047	0.006591797	0.024902344	0	0	0	0	0	0	0	0	0	1.0131836	0.013183594	0.037597656	-0.021240234	0.012451172	0.003662109	0	44330	0	0	0
491	492	492	Category A	-0.19189453	-0.15576172	0.98388672	0.25317383	-0.001708984	-0.40917969	0	0	17/11/2017	17	11	2017	15:28:36	55716	0.4	15	28	36	0	0.058105469	3.5175293	-0.19458008	-0.16796875	0.97998047	0.045166016	0.013183594	0	0	0	0	0	0	0	0	0	1.0131836	0.013183594	0.018798828	0.002685547	0.012207031	0.003662109	0	44330	0	0	0
492	493	493	Category A	-0.17993164	-0.17993164	0.97192383	0.25317383	0.000732422	-0.40917969	0	0	17/11/2017	17	11	2017	15:28:36	55716	0.5	15	28	36	0	0.058105469	3.5175293	-0.19433594	-0.16772461	0.97973633	0.11303711	0.020507813	0	0	0	0	0	0	0	0	0	1.0126953	0.012695313	0.034423828	0.014404297	-0.011962891	-0.0078125	0	44330	0	0	0
493	494	494	Category A	-0.19189453	-0.17993164	0.97192383	0.2565918	-0.000244141	-0.40478516	0	0	17/11/2017	17	11	2017	15:28:36	55716	0.6	15	28	36	0	0.058105469	3.5175293	-0.1940918	-0.16772461	0.97973633	0.23242188	0.014648438	0	0	0	0	0	0	0	0	0	1.0126953	0.012695313	0.022460938	0.002197266	-0.011962891	-0.0078125	0	44330	0	0	0
494	495	495	Category A	-0.19189453	-0.17993164	0.99584961	0.25219727	0.001464844	-0.40893555	0	0	17/11/2017	17	11	2017	15:28:36	55716	0.7	15	28	36	0	0.058105469	3.5175293	-0.19433594	-0.16723633	0.97998047	0.29174805	0.020263672	0	0	0	0	0	0	0	0	0	1.0129395	0.012939453	0.030761719	0.002441406	-0.012451172	0.015625	0	44330	0	0	0
495	496	496	Category A	-0.19189453	-0.17993164	0.98388672	0.25512695	-0.005126953	-0.40698242	0	0	17/11/2017	17	11	2017	15:28:36	55716	0.8	15	28	36	0	0.058105469	3.5175293	-0.19458008	-0.16699219	0.97973633	0.45605469	0.013671875	0	0	0	0	0	0	0	0	0	1.0126953	0.012695313	0.019287109	0.002685547	-0.012695313	0.00390625	0	44330	0	0	0
496	497	497	Category A	-0.19189453	-0.17993164	0.98388672	0.2565918	-0.002441406	-0.40283203	0	0	17/11/2017	17	11	2017	15:28:36	55716	0.9	15	28	36	0	0.058349609	3.5513672	-0.19458008	-0.16723633	0.97924805	0.50488281	0.013671875	0	0	0	0	0	0	0	0	0	1.0124512	0.012451172	0.019775391	0.002685547	-0.012451172	0.004394531	0	44330	0	0	0
497	498	498	Category A	-0.17993164	-0.17993164	0.95996094	0.25317383	0.001464844	-0.40161133	0	0	17/11/2017	17	11	2017	15:28:37	55717	0	15	28	37	0	0.058349609	3.5513672	-0.19458008	-0.16723633	0.97900391	0.34619141	0.027099609	0	0	0	0	0	0	0	0	0	1.012207	0.012207031	0.046386719	0.014648438	-0.012451172	-0.019042969	0	44330	0	0	0
498	499	499	Category A	-0.19189453	-0.16796875	0.99584961	0.25756836	-0.004150391	-0.40600586	0	0	17/11/2017	17	11	2017	15:28:37	55717	0.1	15	28	37	0	0.058349609	3.5513672	-0.19458008	-0.16723633	0.97875977	0.25634766	0.017089844	0	0	0	0	0	0	0	0	0	1.0117188	0.01171875	0.020263672	0.002685547	-0.000488281	0.016845703	0	44330	0	0	0
499	500	500	Category A	-0.19189453	-0.15576172	0.98388672	0.25830078	0.000244141	-0.4050293	0	0	17/11/2017	17	11	2017	15:28:37	55717	0.2	15	28	37	0	0.058349609	3.5513672	-0.19384766	-0.16723633	0.97875977	0.14697266	0.012695313	0	0	0	0	0	0	0	0	0	1.0117188	0.01171875	0.018554688	0.001953125	0.011474609	0.004882813	0	44330	0	0	0
500	501	501	Category A	-0.20385742	-0.15576172	0.97192383	0.25366211	0.001220703	-0.40478516	0	0	17/11/2017	17	11	2017	15:28:37	55717	0.3	15	28	37	0	0.058349609	3.5513672	-0.19360352	-0.16723633	0.97900391	0.08984375	0.016845703	0	0	0	0	0	0	0	0	0	1.0119629	0.011962891	0.028808594	-0.010009766	0.011474609	-0.007080078	0	44330	0	0	0
501	502	502	Category A	-0.20385742	-0.15576172	0.98388672	0.25512695	-0.005126953	-0.4050293	0	0	17/11/2017	17	11	2017	15:28:37	55717	0.4	15	28	37	0	0.058349609	3.5513672	-0.19360352	-0.16723633	0.97949219	0.12524414	0.015869141	0	0	0	0	0	0	0	0	0	1.0124512	0.012451172	0.025878906	-0.010009766	0.011474609	0.004150391	0	44330	0	0	0
502	503	503	Category A	-0.19189453	-0.17993164	0.97192383	0.25512695	-0.00390625	-0.40380859	0	0	17/11/2017	17	11	2017	15:28:37	55717	0.5	15	28	37	0	0.058349609	3.5513672	-0.19360352	-0.16699219	0.98022461	0.4206543	0.015380859	0	0	0	0	0	0	0	0	0	1.0129395	0.012939453	0.022949219	0.001708984	-0.012695313	-0.008300781	0	44330	0	0	0
503	504	504	Category A	-0.19189453	-0.16796875	0.98388672	0.25317383	0.002441406	-0.4050293	0	0	17/11/2017	17	11	2017	15:28:37	55717	0.6	15	28	37	0	0.058349609	3.5513672	-0.19360352	-0.16699219	0.98046875	0.59912109	0.003662109	0	0	0	0	0	0	0	0	0	1.0131836	0.013183594	0.005859375	0.001708984	-0.000732422	0.003173828	0	44330	0	0	0
504	505	505	Category A	-0.19189453	-0.15576172	0.98388672	0.25366211	0.001220703	-0.40771484	0	0	17/11/2017	17	11	2017	15:28:37	55717	0.7	15	28	37	0	0.058349609	3.5513672	-0.19335938	-0.16699219	0.98022461	0.76611328	0.01171875	0	0	0	0	0	0	0	0	0	1.0129395	0.012939453	0.016357422	0.001464844	0.011230469	0.003417969	0	44330	0	0	0
505	506	506	Category A	-0.19189453	-0.16796875	0.97192383	0.25512695	-0.007568359	-0.4050293	0	0	17/11/2017	17	11	2017	15:28:37	55717	0.8	15	28	37	0	0.058349609	3.5513672	-0.19360352	-0.16699219	0.98046875	0.88891602	0.008789063	0	0	0	0	0	0	0	0	0	1.0131836	0.013183594	0.011474609	0.001708984	-0.000732422	-0.008544922	0	44330	0	0	0
506	507	507	Category A	-0.21582031	-0.16796875	0.97192383	0.25512695	-0.003173828	-0.40405273	0	0	17/11/2017	17	11	2017	15:28:37	55717	0.9	15	28	37	0	0.058349609	3.5513672	-0.1940918	-0.16699219	0.98046875	0.90356445	0.023193359	0	0	0	0	0	0	0	0	0	1.0134277	0.013427734	0.03125	-0.021484375	-0.000732422	-0.008544922	0	44330	0	0	0
507	508	508	Category A	-0.19189453	-0.17993164	0.99584961	0.2512207	-0.001708984	-0.40795898	0	0	17/11/2017	17	11	2017	15:28:38	55718	0	15	28	38	0	0.058349609	3.5513672	-0.19360352	-0.16699219	0.98046875	0.75952148	0.020019531	0	0	0	0	0	0	0	0	0	1.0131836	0.013183594	0.030029297	0.001708984	-0.012695313	0.015136719	0	44330	0	0	0
508	509	509	Category A	-0.2277832	-0.16796875	0.99584961	0.25512695	-0.004150391	-0.40576172	0	0	17/11/2017	17	11	2017	15:28:38	55718	0.1	15	28	38	0	0.058349609	3.5513672	-0.19360352	-0.16723633	0.98071289	0.4230957	0.037109375	0	0	0	0	0	0	0	0	0	1.0134277	0.013427734	0.049560547	-0.033935547	-0.000488281	0.014892578	0	44330	0	0	0
509	510	510	Category A	-0.20385742	-0.16796875	0.98388672	0.25561523	0.003417969	-0.40380859	0	0	17/11/2017	17	11	2017	15:28:38	55718	0.2	15	28	38	0	0.058349609	3.5513672	-0.1940918	-0.16723633	0.98120117	0.002929688	0.010009766	0	0	0	0	0	0	0	0	0	1.0141602	0.014160156	0.012695313	-0.009521484	-0.000488281	0.002441406	0	44330	0	0	0
510	511	511	Category A	-0.19189453	-0.16796875	0.99584961	0.25512695	-0.003417969	-0.40698242	0	0	17/11/2017	17	11	2017	15:28:38	55718	0.3	15	28	38	0	0.058349609	3.5513672	-0.1940918	-0.16723633	0.98120117	0.36132813	0.014648438	0	0	0	0	0	0	0	0	0	1.0141602	0.014160156	0.017333984	0.002197266	-0.000488281	0.014404297	0	44330	0	0	0
511	512	512	Category A	-0.19189453	-0.17993164	0.98388672	0.2512207	-0.000244141	-0.40600586	0	0	17/11/2017	17	11	2017	15:28:38	55718	0.4	15	28	38	0	0.058349609	3.5513672	-0.19433594	-0.16723633	0.98095703	0.41162109	0.012939453	0	0	0	0	0	0	0	0	0	1.0141602	0.014160156	0.017578125	0.002441406	-0.012451172	0.002685547	0	44330	0	0	0
512	513	513	Category A	-0.20385742	-0.17993164	0.94799805	0.24951172	0.000732422	-0.40576172	0	0	17/11/2017	17	11	2017	15:28:38	55718	0.5	15	28	38	0	0.058349609	3.5513672	-0.19433594	-0.16772461	0.98144531	0.40014648	0.036621094	0	0	0	0	0	0	0	0	0	1.0144043	0.014404297	0.054931641	-0.009277344	-0.011962891	-0.033447266	0	44330	0	0	0
513	514	514	Category A	-0.19189453	-0.14379883	0.95996094	0.25854492	-0.003173828	-0.40478516	0	0	17/11/2017	17	11	2017	15:28:38	55718	0.6	15	28	38	0	0.058349609	3.5513672	-0.1940918	-0.16748047	0.98120117	0.38574219	0.031982422	0	0	0	0	0	0	0	0	0	1.0141602	0.014160156	0.047363281	0.002197266	0.023681641	-0.021240234	0	44330	0	0	0
514	515	515	Category A	-0.20385742	-0.15576172	0.95996094	0.25488281	0.001464844	-0.40698242	0	0	17/11/2017	17	11	2017	15:28:38	55718	0.7	15	28	38	0	0.058349609	3.5513672	-0.1940918	-0.16772461	0.98144531	0.19555664	0.026611328	0	0	0	0	0	0	0	0	0	1.0146484	0.014648438	0.043212891	-0.009521484	0.011962891	-0.021484375	0	44330	0	0	0
515	516	516	Category A	-0.19189453	-0.15576172	0.93579102	0.25317383	0	-0.4050293	0	0	17/11/2017	17	11	2017	15:28:38	55718	0.8	15	28	38	0	0.058349609	3.5513672	-0.1940918	-0.16796875	0.98193359	0.10839844	0.047607422	0	0	0	0	0	0	0	0	0	1.0148926	0.014892578	0.060546875	0.002197266	0.012207031	-0.046142578	0	44330	0	0	0
516	517	517	Category A	-0.19189453	-0.14379883	0.95996094	0.25585938	0	-0.40478516	0	0	17/11/2017	17	11	2017	15:28:38	55718	0.9	15	28	38	0	0.058349609	3.5513672	-0.1940918	-0.16796875	0.98168945	0.31713867	0.032714844	0	0	0	0	0	0	0	0	0	1.0146484	0.014648438	0.048339844	0.002197266	0.024169922	-0.021728516	0	44330	0	0	0
517	518	518	Category A	-0.19189453	-0.16796875	0.94799805	0.25488281	-0.004394531	-0.40673828	0	0	17/11/2017	17	11	2017	15:28:39	55719	0	15	28	39	0	0.058349609	3.5513672	-0.1940918	-0.16821289	0.98144531	0.20117188	0.033691406	0	0	0	0	0	0	0	0	0	1.0146484	0.014648438	0.036376953	0.002197266	0.000244141	-0.033447266	0	44330	0	0	0
518	519	519	Category A	-0.17993164	-0.15576172	0.99584961	0.2512207	0.001708984	-0.40405273	0	0	17/11/2017	17	11	2017	15:28:39	55719	0.1	15	28	39	0	0.058349609	3.5513672	-0.1940918	-0.16821289	0.98168945	0.068603516	0.023681641	0	0	0	0	0	0	0	0	0	1.0146484	0.014648438	0.040771484	0.014160156	0.012451172	0.013916016	0	44330	0	0	0
519	520	520	Category A	-0.19189453	-0.16796875	0.98388672	0.24609375	0.001708984	-0.40893555	0	0	17/11/2017	17	11	2017	15:28:39	55719	0.2	15	28	39	0	0.058349609	3.5513672	-0.19458008	-0.16821289	0.98144531	0.17431641	0.003662109	0	0	0	0	0	0	0	0	0	1.0146484	0.014648438	0.005615234	0.002685547	0.000244141	0.002197266	0	44330	0	0	0
520	521	521	Category A	-0.17993164	-0.16796875	0.99584961	0.25024414	0	-0.40673828	0	0	17/11/2017	17	11	2017	15:28:39	55719	0.3	15	28	39	0	0.058349609	3.5513672	-0.19482422	-0.16845703	0.98095703	0.33349609	0.020996094	0	0	0	0	0	0	0	0	0	1.0144043	0.014404297	0.030273438	0.014892578	0.000488281	0.014648438	0	44330	0	0	0
521	522	522	Category A	-0.19189453	-0.15576172	0.99584961	0.25415039	0	-0.40185547	0	0	17/11/2017	17	11	2017	15:28:39	55719	0.4	15	28	39	0	0.058349609	3.5513672	-0.19482422	-0.16845703	0.98144531	0.15771484	0.019287109	0	0	0	0	0	0	0	0	0	1.0146484	0.014648438	0.030029297	0.002929688	0.012695313	0.014160156	0	44330	0	0	0
522	523	523	Category A	-0.20385742	-0.16796875	0.99584961	0.25366211	0.001220703	-0.40283203	0	0	17/11/2017	17	11	2017	15:28:39	55719	0.5	15	28	39	0	0.058349609	3.5513672	-0.19482422	-0.16796875	0.98168945	0.13793945	0.016357422	0	0	0	0	0	0	0	0	0	1.0148926	0.014892578	0.022949219	-0.008789063	0	0.013916016	0	44330	0	0	0
523	524	524	Category A	-0.19189453	-0.17993164	0.99584961	0.25390625	-0.001708984	-0.40698242	0	0	17/11/2017	17	11	2017	15:28:39	55719	0.6	15	28	39	0	0.058349609	3.5513672	-0.19482422	-0.16796875	0.98193359	0.1574707	0.018310547	0	0	0	0	0	0	0	0	0	1.0151367	0.015136719	0.028564453	0.002929688	-0.01171875	0.013671875	0	44330	0	0	0
524	525	525	Category A	-0.21582031	-0.17993164	0.97192383	0.25585938	-0.001464844	-0.40576172	0	0	17/11/2017	17	11	2017	15:28:39	55719	0.7	15	28	39	0	0.058349609	3.5513672	-0.1953125	-0.16796875	0.98217773	0.140625	0.025634766	0	0	0	0	0	0	0	0	0	1.015625	0.015625	0.042480469	-0.020263672	-0.01171875	-0.010253906	0	44330	0	0	0
525	526	526	Category A	-0.19189453	-0.15576172	0.99584961	0.25024414	-0.001708984	-0.40771484	0	0	17/11/2017	17	11	2017	15:28:39	55719	0.8	15	28	39	0	0.058349609	3.5513672	-0.1953125	-0.16821289	0.98217773	0.35791016	0.018554688	0	0	0	0	0	0	0	0	0	1.015625	0.015625	0.029541016	0.003417969	0.012451172	0.013427734	0	44330	0	0	0
526	527	527	Category A	-0.19189453	-0.16796875	0.97192383	0.25610352	-0.004150391	-0.40991211	0	0	17/11/2017	17	11	2017	15:28:39	55719	0.9	15	28	39	0	0.058349609	3.5513672	-0.1953125	-0.16821289	0.98217773	0.70263672	0.010742188	0	0	0	0	0	0	0	0	0	1.0153809	0.015380859	0.014160156	0.003417969	0.000244141	-0.010253906	0	44330	0	0	0
527	528	528	Category A	-0.20385742	-0.17993164	0.99584961	0.25244141	-0.001708984	-0.40698242	0	0	17/11/2017	17	11	2017	15:28:40	55720	0	15	28	40	0	0.058349609	3.5513672	-0.1953125	-0.16796875	0.98217773	0.77734375	0.01953125	0	0	0	0	0	0	0	0	0	1.015625	0.015625	0.033447266	-0.008300781	-0.01171875	0.013427734	0	44330	0	0	0
528	529	529	Category A	-0.19189453	-0.17993164	0.99584961	0.25219727	-0.002441406	-0.40478516	0	0	17/11/2017	17	11	2017	15:28:40	55720	0.1	15	28	40	0	0.058349609	3.5513672	-0.1953125	-0.16796875	0.98217773	0.57275391	0.018066406	0	0	0	0	0	0	0	0	0	1.0153809	0.015380859	0.028564453	0.003417969	-0.01171875	0.013427734	0	44330	0	0	0
529	530	530	Category A	-0.19189453	-0.17993164	0.97192383	0.25488281	0.000488281	-0.40673828	0	0	17/11/2017	17	11	2017	15:28:40	55720	0.2	15	28	40	0	0.058349609	3.5513672	-0.1953125	-0.16845703	0.98217773	0.46972656	0.015869141	0	0	0	0	0	0	0	0	0	1.015625	0.015625	0.025146484	0.003417969	-0.011230469	-0.010253906	0	44330	0	0	0
530	531	531	Category A	-0.20385742	-0.16796875	0.95996094	0.2565918	-0.000244141	-0.40576172	0	0	17/11/2017	17	11	2017	15:28:40	55720	0.3	15	28	40	0	0.058349609	3.5513672	-0.1953125	-0.16870117	0.98193359	0.40283203	0.0234375	0	0	0	0	0	0	0	0	0	1.0153809	0.015380859	0.03125	-0.008300781	0.000732422	-0.021972656	0	44330	0	0	0
531	532	532	Category A	-0.19189453	-0.14379883	0.95996094	0.24951172	0.000244141	-0.40893555	0	0	17/11/2017	17	11	2017	15:28:40	55720	0.4	15	28	40	0	0.058349609	3.5513672	-0.1953125	-0.16894531	0.98193359	0.1796875	0.033447266	0	0	0	0	0	0	0	0	0	1.0153809	0.015380859	0.050537109	0.003417969	0.025146484	-0.021972656	0	44330	0	0	0
532	533	533	Category A	-0.19189453	-0.16796875	0.99584961	0.25756836	-0.000244141	-0.40771484	0	0	17/11/2017	17	11	2017	15:28:40	55720	0.5	15	28	40	0	0.058349609	3.5513672	-0.1953125	-0.16870117	0.98217773	0.069091797	0.013916016	0	0	0	0	0	0	0	0	0	1.0153809	0.015380859	0.017822266	0.003417969	0.000732422	0.013427734	0	44330	0	0	0
533	534	534	Category A	-0.19189453	-0.15576172	0.98388672	0.2512207	0	-0.40576172	0	0	17/11/2017	17	11	2017	15:28:40	55720	0.6	15	28	40	0	0.058349609	3.5513672	-0.1953125	-0.16870117	0.98266602	0.095703125	0.013427734	0	0	0	0	0	0	0	0	0	1.0158691	0.015869141	0.017822266	0.003417969	0.012939453	0.000976563	0	44330	0	0	0
534	535	535	Category A	-0.19189453	-0.16796875	0.97192383	0.25610352	0.004394531	-0.40576172	0	0	17/11/2017	17	11	2017	15:28:40	55720	0.7	15	28	40	0	0.05859375	3.5610352	-0.19555664	-0.16870117	0.98266602	0.023193359	0.011474609	0	0	0	0	0	0	0	0	0	1.0161133	0.016113281	0.015380859	0.003662109	0.000732422	-0.010742188	0	44330	0	0	0
535	536	536	Category A	-0.19189453	-0.17993164	0.95996094	0.25146484	-0.003173828	-0.40307617	0	0	17/11/2017	17	11	2017	15:28:40	55720	0.8	15	28	40	0	0.05859375	3.5610352	-0.19555664	-0.16870117	0.98266602	0.008789063	0.025390625	0	0	0	0	0	0	0	0	0	1.0161133	0.016113281	0.037597656	0.003662109	-0.010986328	-0.022705078	0	44330	0	0	0
536	537	537	Category A	-0.19189453	-0.16796875	0.97192383	0.25390625	0.001464844	-0.40673828	0	0	17/11/2017	17	11	2017	15:28:40	55720	0.9	15	28	40	0	0.05859375	3.5610352	-0.19555664	-0.16870117	0.98242188	0.11279297	0.011230469	0	0	0	0	0	0	0	0	0	1.0158691	0.015869141	0.015136719	0.003662109	0.000732422	-0.010498047	0	44330	0	0	0
537	538	538	Category A	-0.19189453	-0.15576172	0.95996094	0.25317383	0.000488281	-0.4050293	0	0	17/11/2017	17	11	2017	15:28:41	55721	0	15	28	41	0	0.05859375	3.5610352	-0.19580078	-0.16894531	0.98217773	0.12084961	0.026123047	0	0	0	0	0	0	0	0	0	1.015625	0.015625	0.039306641	0.00390625	0.013183594	-0.022216797	0	44330	0	0	0
538	539	539	Category A	-0.17993164	-0.16796875	0.98388672	0.25585938	-0.000732422	-0.40600586	0	0	17/11/2017	17	11	2017	15:28:41	55721	0.1	15	28	41	0	0.05859375	3.5610352	-0.19604492	-0.16894531	0.98242188	0.1418457	0.016113281	0	0	0	0	0	0	0	0	0	1.0158691	0.015869141	0.018310547	0.016113281	0.000976563	0.001220703	0	44330	0	0	0
539	540	540	Category A	-0.17993164	-0.16796875	0.99584961	0.2565918	0.000244141	-0.40771484	0	0	17/11/2017	17	11	2017	15:28:41	55721	0.2	15	28	41	0	0.05859375	3.5610352	-0.19604492	-0.16894531	0.98217773	0.3984375	0.020996094	0	0	0	0	0	0	0	0	0	1.0158691	0.015869141	0.030517578	0.016113281	0.000976563	0.013427734	0	44330	0	0	0
540	541	541	Category A	-0.19189453	-0.15576172	0.99584961	0.25561523	0.001464844	-0.40405273	0	0	17/11/2017	17	11	2017	15:28:41	55721	0.3	15	28	41	0	0.05859375	3.5610352	-0.19604492	-0.16918945	0.98217773	0.57836914	0.019287109	0	0	0	0	0	0	0	0	0	1.0158691	0.015869141	0.031005859	0.004150391	0.013427734	0.013427734	0	44330	0	0	0
541	542	542	Category A	-0.19189453	-0.14379883	1.0197754	0.25854492	-0.001708984	-0.40405273	0	0	17/11/2017	17	11	2017	15:28:41	55721	0.4	15	28	41	0	0.05859375	3.5610352	-0.19555664	-0.16918945	0.98242188	0.36108398	0.045166016	0	0	0	0	0	0	0	0	0	1.0158691	0.015869141	0.066650391	0.003662109	0.025390625	0.037109375	0	44330	0	0	0
542	543	543	Category A	-0.19189453	-0.17993164	0.99584961	0.25366211	-0.005615234	-0.40576172	0	0	17/11/2017	17	11	2017	15:28:41	55721	0.5	15	28	41	0	0.05859375	3.5610352	-0.19555664	-0.16967773	0.98242188	0.17358398	0.017089844	0	0	0	0	0	0	0	0	0	1.0158691	0.015869141	0.027099609	0.003662109	-0.010009766	0.013183594	0	44330	0	0	0
543	544	544	Category A	-0.19189453	-0.16796875	0.95996094	0.25317383	-0.001708984	-0.4050293	0	0	17/11/2017	17	11	2017	15:28:41	55721	0.6	15	28	41	0	0.05859375	3.5610352	-0.19555664	-0.16967773	0.98242188	0.10742188	0.022949219	0	0	0	0	0	0	0	0	0	1.0158691	0.015869141	0.027832031	0.003662109	0.001708984	-0.022460938	0	44330	0	0	0
544	545	545	Category A	-0.19189453	-0.16796875	0.98388672	0.25219727	0.002441406	-0.40893555	0	0	17/11/2017	17	11	2017	15:28:41	55721	0.7	15	28	41	0	0.05859375	3.5610352	-0.19555664	-0.16967773	0.98242188	0.0546875	0.004394531	0	0	0	0	0	0	0	0	0	1.0161133	0.016113281	0.006835938	0.003662109	0.001708984	0.001220703	0	44330	0	0	0
545	546	546	Category A	-0.20385742	-0.17993164	0.98388672	0.25317383	0.002685547	-0.40917969	0	0	17/11/2017	17	11	2017	15:28:41	55721	0.8	15	28	41	0	0.05859375	3.5610352	-0.19580078	-0.16967773	0.98266602	0.26611328	0.012939453	0	0	0	0	0	0	0	0	0	1.0161133	0.016113281	0.019287109	-0.0078125	-0.010009766	0.000976563	0	44330	0	0	0
546	547	547	Category A	-0.19189453	-0.17993164	0.98388672	0.2512207	-0.002197266	-0.40063477	0	0	17/11/2017	17	11	2017	15:28:41	55721	0.9	15	28	41	0	0.05859375	3.5610352	-0.19580078	-0.16967773	0.9831543	0.33032227	0.010986328	0	0	0	0	0	0	0	0	0	1.0168457	0.016845703	0.014648438	0.00390625	-0.010009766	0.000488281	0	44330	0	0	0
547	548	548	Category A	-0.19189453	-0.16796875	0.98388672	0.25292969	0.001464844	-0.40478516	0	0	17/11/2017	17	11	2017	15:28:42	55722	0	15	28	42	0	0.05859375	3.5610352	-0.19555664	-0.16943359	0.9831543	0.22875977	0.00390625	0	0	0	0	0	0	0	0	0	1.0166016	0.016601563	0.005859375	0.003662109	0.001464844	0.000488281	0	44330	0	0	0
548	549	549	Category A	-0.21582031	-0.17993164	0.98388672	0.25292969	0.003662109	-0.40478516	0	0	17/11/2017	17	11	2017	15:28:42	55722	0.1	15	28	42	0	0.05859375	3.5610352	-0.19555664	-0.16918945	0.9831543	0.22607422	0.022705078	0	0	0	0	0	0	0	0	0	1.0166016	0.016601563	0.03125	-0.020019531	-0.010498047	0.000488281	0	44330	0	0	0
549	550	550	Category A	-0.19189453	-0.16796875	0.99584961	0.25341797	-0.002441406	-0.4050293	0	0	17/11/2017	17	11	2017	15:28:42	55722	0.2	15	28	42	0	0.05859375	3.5610352	-0.19506836	-0.16918945	0.98291016	0.5300293	0.013183594	0	0	0	0	0	0	0	0	0	1.0163574	0.016357422	0.017089844	0.003173828	0.001220703	0.012695313	0	44330	0	0	0
550	551	551	Category A	-0.19189453	-0.16796875	0.99584961	0.25512695	-0.004150391	-0.40576172	0	0	17/11/2017	17	11	2017	15:28:42	55722	0.3	15	28	42	0	0.05859375	3.5610352	-0.19482422	-0.16918945	0.98291016	0.62841797	0.013183594	0	0	0	0	0	0	0	0	0	1.0161133	0.016113281	0.017089844	0.002929688	0.001220703	0.012695313	0	44330	0	0	0
551	552	552	Category A	-0.19189453	-0.17993164	1.0078125	0.25219727	-0.002441406	-0.40917969	0	0	17/11/2017	17	11	2017	15:28:42	55722	0.4	15	28	42	0	0.05859375	3.5610352	-0.19506836	-0.16918945	0.98291016	0.4699707	0.027099609	0	0	0	0	0	0	0	0	0	1.0163574	0.016357422	0.038574219	0.003173828	-0.010498047	0.024658203	0	44330	0	0	0
552	553	553	Category A	-0.17993164	-0.15576172	0.97192383	0.25341797	-0.004638672	-0.40405273	0	0	17/11/2017	17	11	2017	15:28:42	55722	0.5	15	28	42	0	0.05859375	3.5610352	-0.19506836	-0.16918945	0.98291016	0.48706055	0.022949219	0	0	0	0	0	0	0	0	0	1.0163574	0.016357422	0.039794922	0.015136719	0.013427734	-0.010986328	0	44330	0	0	0
553	554	554	Category A	-0.19189453	-0.17993164	0.99584961	0.25048828	0.000976563	-0.40600586	0	0	17/11/2017	17	11	2017	15:28:42	55722	0.6	15	28	42	0	0.05859375	3.5610352	-0.19482422	-0.16870117	0.98364258	0.52929688	0.016601563	0	0	0	0	0	0	0	0	0	1.0168457	0.016845703	0.026367188	0.002929688	-0.010986328	0.011962891	0	44330	0	0	0
554	555	555	Category A	-0.19189453	-0.17993164	0.99584961	0.25317383	0	-0.40698242	0	0	17/11/2017	17	11	2017	15:28:42	55722	0.7	15	28	42	0	0.05859375	3.5610352	-0.19482422	-0.16894531	0.98388672	0.49804688	0.016113281	0	0	0	0	0	0	0	0	0	1.0170898	0.017089844	0.025634766	0.002929688	-0.010742188	0.01171875	0	44330	0	0	0
555	556	556	Category A	-0.19189453	-0.17993164	0.97192383	0.25585938	0.000732422	-0.40893555	0	0	17/11/2017	17	11	2017	15:28:42	55722	0.8	15	28	42	0	0.05859375	3.5610352	-0.19482422	-0.16894531	0.98413086	0.23168945	0.016601563	0	0	0	0	0	0	0	0	0	1.017334	0.017333984	0.026123047	0.002929688	-0.010742188	-0.012207031	0	44330	0	0	0
556	557	557	Category A	-0.20385742	-0.17993164	0.98388672	0.25390625	-0.000732422	-0.40893555	0	0	17/11/2017	17	11	2017	15:28:42	55722	0.9	15	28	42	0	0.05859375	3.5610352	-0.19506836	-0.16918945	0.98461914	0.076171875	0.013671875	0	0	0	0	0	0	0	0	0	1.0180664	0.018066406	0.020019531	-0.008544922	-0.010498047	-0.000732422	0	44330	0	0	0
557	558	558	Category A	-0.19189453	-0.16796875	0.99584961	0.25292969	0.003173828	-0.40478516	0	0	17/11/2017	17	11	2017	15:28:43	55723	0	15	28	43	0	0.05859375	3.5610352	-0.1953125	-0.16967773	0.98486328	0.1340332	0.011474609	0	0	0	0	0	0	0	0	0	1.0183105	0.018310547	0.016113281	0.003417969	0.001708984	0.010742188	0	44330	0	0	0
558	559	559	Category A	-0.2277832	-0.16796875	0.95996094	0.24755859	0.002441406	-0.41015625	0	0	17/11/2017	17	11	2017	15:28:43	55723	0.1	15	28	43	0	0.05859375	3.5610352	-0.19555664	-0.16943359	0.98510742	0.014160156	0.040771484	0	0	0	0	0	0	0	0	0	1.0185547	0.018554688	0.058837891	-0.031982422	0.001464844	-0.025146484	0	44330	0	0	0
559	560	560	Category A	-0.21582031	-0.17993164	0.95996094	0.2512207	-0.002197266	-0.40380859	0	0	17/11/2017	17	11	2017	15:28:43	55723	0.2	15	28	43	0	0.05859375	3.5610352	-0.19604492	-0.16918945	0.98486328	0.41479492	0.033447266	0	0	0	0	0	0	0	0	0	1.0183105	0.018310547	0.055175781	-0.01953125	-0.010498047	-0.024902344	0	44330	0	0	0
560	561	561	Category A	-0.19189453	-0.15576172	1.0078125	0.25512695	-0.001708984	-0.40673828	0	0	17/11/2017	17	11	2017	15:28:43	55723	0.3	15	28	43	0	0.05859375	3.5610352	-0.19604492	-0.16918945	0.98486328	0.63647461	0.026855469	0	0	0	0	0	0	0	0	0	1.0185547	0.018554688	0.040527344	0.004150391	0.013427734	0.022705078	0	44330	0	0	0
561	562	562	Category A	-0.19189453	-0.13183594	0.99584961	0.25683594	-0.004394531	-0.40795898	0	0	17/11/2017	17	11	2017	15:28:43	55723	0.4	15	28	43	0	0.05859375	3.5610352	-0.19628906	-0.16918945	0.98486328	0.64086914	0.039306641	0	0	0	0	0	0	0	0	0	1.0183105	0.018310547	0.052978516	0.004394531	0.037353516	0.010742188	0	44330	0	0	0
562	563	563	Category A	-0.20385742	-0.17993164	0.99584961	0.25512695	-0.004150391	-0.40283203	0	0	17/11/2017	17	11	2017	15:28:43	55723	0.5	15	28	43	0	0.05859375	3.5610352	-0.19628906	-0.16967773	0.98486328	0.72509766	0.016601563	0	0	0	0	0	0	0	0	0	1.0185547	0.018554688	0.028320313	-0.007324219	-0.010009766	0.010742188	0	44330	0	0	0
563	564	564	Category A	-0.21582031	-0.17993164	1.0197754	0.25366211	-0.000976563	-0.40283203	0	0	17/11/2017	17	11	2017	15:28:43	55723	0.6	15	28	43	0	0.05859375	3.5610352	-0.1965332	-0.16967773	0.98486328	0.83911133	0.040771484	0	0	0	0	0	0	0	0	0	1.0185547	0.018554688	0.063720703	-0.019042969	-0.010009766	0.034667969	0	44330	0	0	0
564	565	565	Category A	-0.20385742	-0.17993164	0.99584961	0.2565918	-0.005859375	-0.40917969	0	0	17/11/2017	17	11	2017	15:28:43	55723	0.7	15	28	43	0	0.05859375	3.5610352	-0.1965332	-0.16967773	0.98461914	0.96582031	0.016601563	0	0	0	0	0	0	0	0	0	1.0183105	0.018310547	0.028320313	-0.007080078	-0.010009766	0.010986328	0	44330	0	0	0
565	566	566	Category A	-0.19189453	-0.17993164	0.98388672	0.25390625	-0.000732422	-0.40161133	0	0	17/11/2017	17	11	2017	15:28:43	55723	0.8	15	28	43	0	0.05859375	3.5610352	-0.19677734	-0.16967773	0.98461914	0.70874023	0.011230469	0	0	0	0	0	0	0	0	0	1.0183105	0.018310547	0.015625	0.004882813	-0.010009766	-0.000732422	0	44330	0	0	0
566	567	567	Category A	-0.19189453	-0.16796875	0.98388672	0.25830078	-0.001953125	-0.40307617	0	0	17/11/2017	17	11	2017	15:28:43	55723	0.9	15	28	43	0	0.05859375	3.5610352	-0.19677734	-0.16992188	0.98413086	0.40429688	0.005126953	0	0	0	0	0	0	0	0	0	1.0180664	0.018066406	0.007324219	0.004882813	0.001953125	-0.000244141	0	44330	0	0	0
567	568	568	Category A	-0.19189453	-0.16796875	0.95996094	0.25976563	-0.005126953	-0.40600586	0	0	17/11/2017	17	11	2017	15:28:44	55724	0	15	28	44	0	0.05859375	3.5610352	-0.19677734	-0.16992188	0.98461914	0.28540039	0.025146484	0	0	0	0	0	0	0	0	0	1.0183105	0.018310547	0.031738281	0.004882813	0.001953125	-0.024658203	0	44330	0	0	0
568	569	569	Category A	-0.19189453	-0.19189453	0.99584961	0.25512695	-0.003417969	-0.4050293	0	0	17/11/2017	17	11	2017	15:28:44	55724	0.1	15	28	44	0	0.05859375	3.5610352	-0.19677734	-0.16967773	0.98461914	0.076904297	0.025146484	0	0	0	0	0	0	0	0	0	1.0183105	0.018310547	0.038085938	0.004882813	-0.021972656	0.010986328	0	44330	0	0	0
569	570	570	Category A	-0.20385742	-0.17993164	0.97192383	0.2565918	-0.002441406	-0.40478516	0	0	17/11/2017	17	11	2017	15:28:44	55724	0.2	15	28	44	0	0.05859375	3.5610352	-0.19677734	-0.16918945	0.98413086	0.16821289	0.017578125	0	0	0	0	0	0	0	0	0	1.0178223	0.017822266	0.029785156	-0.006835938	-0.010498047	-0.012207031	0	44330	0	0	0
570	571	571	Category A	-0.20385742	-0.16796875	0.98388672	0.25732422	0.000488281	-0.40795898	0	0	17/11/2017	17	11	2017	15:28:44	55724	0.3	15	28	44	0	0.05859375	3.5610352	-0.19677734	-0.16918945	0.98413086	0.37670898	0.006835938	0	0	0	0	0	0	0	0	0	1.0178223	0.017822266	0.008544922	-0.006835938	0.001220703	-0.000244141	0	44330	0	0	0
571	572	572	Category A	-0.19189453	-0.14379883	0.99584961	0.25634766	0.001953125	-0.40771484	0	0	17/11/2017	17	11	2017	15:28:44	55724	0.4	15	28	44	0	0.05859375	3.5610352	-0.1965332	-0.16918945	0.98461914	0.52661133	0.028320313	0	0	0	0	0	0	0	0	0	1.0180664	0.018066406	0.041503906	0.004638672	0.025390625	0.010986328	0	44330	0	0	0
572	573	573	Category A	-0.19189453	-0.17993164	1.0078125	0.25561523	0.003417969	-0.40673828	0	0	17/11/2017	17	11	2017	15:28:44	55724	0.5	15	28	44	0	0.05859375	3.5304199	-0.19677734	-0.16967773	0.98486328	0.50317383	0.025390625	0	0	0	0	0	0	0	0	0	1.0185547	0.018554688	0.037841797	0.004882813	-0.010009766	0.022705078	0	44330	0	0	0
573	574	574	Category A	-0.20385742	-0.17993164	0.98388672	0.25488281	-0.000732422	-0.40283203	0	0	17/11/2017	17	11	2017	15:28:44	55724	0.6	15	28	44	0	0.05859375	3.5304199	-0.19677734	-0.16967773	0.98486328	0.47412109	0.012207031	0	0	0	0	0	0	0	0	0	1.0185547	0.018554688	0.018066406	-0.006835938	-0.010009766	-0.000976563	0	44330	0	0	0
574	575	575	Category A	-0.20385742	-0.17993164	0.98388672	0.25317383	0	-0.40307617	0	0	17/11/2017	17	11	2017	15:28:44	55724	0.7	15	28	44	0	0.05859375	3.5304199	-0.19677734	-0.16992188	0.98486328	0.59814453	0.011962891	0	0	0	0	0	0	0	0	0	1.0187988	0.018798828	0.017822266	-0.006835938	-0.009765625	-0.000976563	0	44330	0	0	0
575	576	576	Category A	-0.19189453	-0.17993164	0.97192383	0.2565918	-0.005859375	-0.4050293	0	0	17/11/2017	17	11	2017	15:28:44	55724	0.8	15	28	44	0	0.05859375	3.5304199	-0.19677734	-0.16992188	0.98510742	0.66943359	0.017089844	0	0	0	0	0	0	0	0	0	1.0187988	0.018798828	0.028076172	0.004882813	-0.009765625	-0.013183594	0	44330	0	0	0
576	577	577	Category A	-0.20385742	-0.19189453	0.95996094	0.25854492	-0.004394531	-0.40795898	0	0	17/11/2017	17	11	2017	15:28:44	55724	0.9	15	28	44	0	0.05859375	3.5304199	-0.19677734	-0.16992188	0.98535156	0.59130859	0.034179688	0	0	0	0	0	0	0	0	0	1.019043	0.019042969	0.054199219	-0.006835938	-0.021728516	-0.025390625	0	44330	0	0	0
577	578	578	Category A	-0.19189453	-0.17993164	0.98388672	0.25219727	-0.006591797	-0.41015625	0	0	17/11/2017	17	11	2017	15:28:45	55725	0	15	28	45	0	0.05859375	3.5304199	-0.19677734	-0.16992188	0.98535156	0.40087891	0.010986328	0	0	0	0	0	0	0	0	0	1.019043	0.019042969	0.016113281	0.004882813	-0.009765625	-0.001464844	0	44330	0	0	0
578	579	579	Category A	-0.19189453	-0.17993164	0.98388672	0.25341797	-0.000732422	-0.40380859	0	0	17/11/2017	17	11	2017	15:28:45	55725	0.1	15	28	45	0	0.05859375	3.5304199	-0.19677734	-0.17016602	0.98583984	0.23828125	0.010986328	0	0	0	0	0	0	0	0	0	1.0197754	0.019775391	0.016601563	0.004882813	-0.009521484	-0.001953125	0	44330	0	0	0
579	580	580	Category A	-0.19189453	-0.16796875	0.98388672	0.25756836	0	-0.40673828	0	0	17/11/2017	17	11	2017	15:28:45	55725	0.2	15	28	45	0	0.05859375	3.5304199	-0.19726563	-0.17016602	0.9855957	0.38256836	0.006103516	0	0	0	0	0	0	0	0	0	1.0195313	0.01953125	0.009765625	0.005371094	0.002197266	-0.001708984	0	44330	0	0	0
580	581	581	Category A	-0.17993164	-0.16796875	0.98388672	0.25390625	0.000732422	-0.40087891	0	0	17/11/2017	17	11	2017	15:28:45	55725	0.3	15	28	45	0	0.05859375	3.5304199	-0.19750977	-0.17041016	0.9855957	0.4296875	0.017822266	0	0	0	0	0	0	0	0	0	1.0197754	0.019775391	0.021972656	0.017578125	0.002441406	-0.001708984	0	44330	0	0	0
581	582	582	Category A	-0.19189453	-0.17993164	0.98388672	0.25610352	-0.004882813	-0.40600586	0	0	17/11/2017	17	11	2017	15:28:45	55725	0.4	15	28	45	0	0.05859375	3.5304199	-0.19750977	-0.1706543	0.9855957	0.20043945	0.010986328	0	0	0	0	0	0	0	0	0	1.0195313	0.01953125	0.016601563	0.005615234	-0.009033203	-0.001708984	0	44330	0	0	0
582	583	583	Category A	-0.19189453	-0.17993164	0.97192383	0.25512695	-0.001464844	-0.40380859	0	0	17/11/2017	17	11	2017	15:28:45	55725	0.5	15	28	45	0	0.05859375	3.5304199	-0.19750977	-0.17089844	0.98510742	0.028564453	0.016845703	0	0	0	0	0	0	0	0	0	1.0192871	0.019287109	0.027832031	0.005615234	-0.008789063	-0.013183594	0	44330	0	0	0
583	584	584	Category A	-0.20385742	-0.16796875	0.98388672	0.25585938	0.000732422	-0.40893555	0	0	17/11/2017	17	11	2017	15:28:45	55725	0.6	15	28	45	0	0.05859375	3.5304199	-0.19750977	-0.17089844	0.98486328	0.084228516	0.006835938	0	0	0	0	0	0	0	0	0	1.019043	0.019042969	0.010253906	-0.006103516	0.002929688	-0.000976563	0	44330	0	0	0
584	585	585	Category A	-0.20385742	-0.15576172	0.99584961	0.25585938	0	-0.40380859	0	0	17/11/2017	17	11	2017	15:28:45	55725	0.7	15	28	45	0	0.05859375	3.5304199	-0.19750977	-0.17114258	0.98486328	0.32421875	0.019775391	0	0	0	0	0	0	0	0	0	1.019043	0.019042969	0.032226563	-0.006103516	0.015380859	0.010742188	0	44330	0	0	0
585	586	586	Category A	-0.19189453	-0.16796875	1.0197754	0.25952148	-0.001464844	-0.40405273	0	0	17/11/2017	17	11	2017	15:28:45	55725	0.8	15	28	45	0	0.05859375	3.5304199	-0.19750977	-0.17114258	0.98535156	0.79931641	0.034667969	0	0	0	0	0	0	0	0	0	1.0195313	0.01953125	0.043212891	0.005615234	0.003173828	0.034179688	0	44330	0	0	0
586	587	587	Category A	-0.19189453	-0.15576172	0.97192383	0.2487793	-0.001464844	-0.40283203	0	0	17/11/2017	17	11	2017	15:28:45	55725	0.9	15	28	45	0	0.05859375	3.5304199	-0.19750977	-0.1706543	0.98535156	1.2114258	0.020996094	0	0	0	0	0	0	0	0	0	1.0195313	0.01953125	0.034179688	0.005615234	0.014892578	-0.013427734	0	44330	0	0	0
587	588	588	Category A	-0.19189453	-0.16796875	0.99584961	0.25976563	-0.004150391	-0.40600586	0	0	17/11/2017	17	11	2017	15:28:46	55726	0	15	28	46	0	0.05859375	3.5304199	-0.19750977	-0.17041016	0.98510742	1.2780762	0.012207031	0	0	0	0	0	0	0	0	0	1.019043	0.019042969	0.019042969	0.005615234	0.002441406	0.010498047	0	44330	0	0	0
588	589	589	Category A	-0.19189453	-0.15576172	0.98388672	0.25488281	0	-0.40307617	0	0	17/11/2017	17	11	2017	15:28:46	55726	0.1	15	28	46	0	0.05859375	3.5304199	-0.19750977	-0.17041016	0.98535156	1.0776367	0.015869141	0	0	0	0	0	0	0	0	0	1.0195313	0.01953125	0.022216797	0.005615234	0.014648438	-0.001464844	0	44330	0	0	0
589	590	590	Category A	-0.19189453	-0.16796875	0.97192383	0.25341797	-0.004150391	-0.40795898	0	0	17/11/2017	17	11	2017	15:28:46	55726	0.2	15	28	46	0	0.05859375	3.5304199	-0.19726563	-0.17041016	0.98535156	0.83789063	0.014892578	0	0	0	0	0	0	0	0	0	1.0192871	0.019287109	0.021728516	0.005371094	0.002441406	-0.013427734	0	44330	0	0	0
590	591	591	Category A	-0.20385742	-0.16796875	0.99584961	0.25756836	-0.000244141	-0.40576172	0	0	17/11/2017	17	11	2017	15:28:46	55726	0.3	15	28	46	0	0.05859375	3.5304199	-0.19750977	-0.17041016	0.98535156	0.73706055	0.012207031	0	0	0	0	0	0	0	0	0	1.0192871	0.019287109	0.019042969	-0.006103516	0.002441406	0.010253906	0	44330	0	0	0
591	592	592	Category A	-0.19189453	-0.17993164	0.98388672	0.25512695	-0.001708984	-0.40478516	0	0	17/11/2017	17	11	2017	15:28:46	55726	0.4	15	28	46	0	0.05859375	3.5304199	-0.19750977	-0.17041016	0.98510742	0.67358398	0.010986328	0	0	0	0	0	0	0	0	0	1.019043	0.019042969	0.016357422	0.005615234	-0.009277344	-0.001220703	0	44330	0	0	0
592	593	593	Category A	-0.19189453	-0.14379883	1.0078125	0.25830078	0.001220703	-0.40771484	0	0	17/11/2017	17	11	2017	15:28:46	55726	0.5	15	28	46	0	0.05859375	3.5304199	-0.19750977	-0.17041016	0.98535156	0.45849609	0.03515625	0	0	0	0	0	0	0	0	0	1.0192871	0.019287109	0.0546875	0.005615234	0.026611328	0.022216797	0	44330	0	0	0
593	594	594	Category A	-0.19189453	-0.16796875	0.98388672	0.25390625	0.000732422	-0.40478516	0	0	17/11/2017	17	11	2017	15:28:46	55726	0.6	15	28	46	0	0.05859375	3.5304199	-0.19775391	-0.17041016	0.9855957	0.30737305	0.006591797	0	0	0	0	0	0	0	0	0	1.0195313	0.01953125	0.010253906	0.005859375	0.002441406	-0.001708984	0	44330	0	0	0
594	595	595	Category A	-0.20385742	-0.15576172	0.97192383	0.25830078	0.001220703	-0.40576172	0	0	17/11/2017	17	11	2017	15:28:46	55726	0.7	15	28	46	0	0.05859375	3.5304199	-0.19775391	-0.17016602	0.98510742	0.15673828	0.020507813	0	0	0	0	0	0	0	0	0	1.019043	0.019042969	0.033691406	-0.005859375	0.014404297	-0.013183594	0	44330	0	0	0
595	596	596	Category A	-0.20385742	-0.16796875	0.98388672	0.25415039	0.000976563	-0.40380859	0	0	17/11/2017	17	11	2017	15:28:46	55726	0.8	15	28	46	0	0.05859375	3.5304199	-0.19775391	-0.16992188	0.98486328	0.11010742	0.006347656	0	0	0	0	0	0	0	0	0	1.019043	0.019042969	0.009033203	-0.005859375	0.001953125	-0.000976563	0	44330	0	0	0
596	597	597	Category A	-0.21582031	-0.17993164	0.97192383	0.25585938	-0.001708984	-0.40771484	0	0	17/11/2017	17	11	2017	15:28:46	55726	0.9	15	28	46	0	0.05859375	3.5304199	-0.19775391	-0.16967773	0.98510742	0.062255859	0.024414063	0	0	0	0	0	0	0	0	0	1.019043	0.019042969	0.041259766	-0.017822266	-0.010009766	-0.013183594	0	44330	0	0	0
597	598	598	Category A	-0.21582031	-0.15576172	0.97192383	0.25244141	-0.005126953	-0.40771484	0	0	17/11/2017	17	11	2017	15:28:47	55727	0	15	28	47	0	0.05859375	3.5304199	-0.19775391	-0.16967773	0.98510742	0.000976563	0.026123047	0	0	0	0	0	0	0	0	0	1.019043	0.019042969	0.045166016	-0.017822266	0.013916016	-0.013183594	0	44330	0	0	0
598	599	599	Category A	-0.20385742	-0.14379883	0.97192383	0.2565918	0.001464844	-0.4050293	0	0	17/11/2017	17	11	2017	15:28:47	55727	0.1	15	28	47	0	0.05859375	3.5304199	-0.19799805	-0.16967773	0.98461914	0.098388672	0.029541016	0	0	0	0	0	0	0	0	0	1.0185547	0.018554688	0.044433594	-0.005615234	0.025878906	-0.012695313	0	44330	0	0	0
599	600	600	Category A	-0.20385742	-0.16796875	0.99584961	0.25512695	-0.00390625	-0.40161133	0	0	17/11/2017	17	11	2017	15:28:47	55727	0.2	15	28	47	0	0.05859375	3.5304199	-0.19750977	-0.16967773	0.98486328	0.20996094	0.012451172	0	0	0	0	0	0	0	0	0	1.0187988	0.018798828	0.018554688	-0.006103516	0.001708984	0.010742188	0	44330	0	0	0
600	601	601	Category A	-0.20385742	-0.16796875	0.98388672	0.25415039	0	-0.40405273	0	0	17/11/2017	17	11	2017	15:28:47	55727	0.3	15	28	47	0	0.05859375	3.5304199	-0.19726563	-0.16943359	0.98510742	0.26464844	0.006835938	0	0	0	0	0	0	0	0	0	1.0187988	0.018798828	0.009277344	-0.006347656	0.001464844	-0.001220703	0	44330	0	0	0
601	602	602	Category A	-0.19189453	-0.17993164	0.99584961	0.25878906	-0.007568359	-0.40600586	0	0	17/11/2017	17	11	2017	15:28:47	55727	0.4	15	28	47	0	0.05859375	3.5304199	-0.19750977	-0.16967773	0.98461914	0.10131836	0.015869141	0	0	0	0	0	0	0	0	0	1.0183105	0.018310547	0.026855469	0.005615234	-0.010009766	0.010986328	0	44330	0	0	0
602	603	603	Category A	-0.21582031	-0.17993164	1.0078125	0.25512695	-0.007568359	-0.40698242	0	0	17/11/2017	17	11	2017	15:28:47	55727	0.5	15	28	47	0	0.05859375	3.5304199	-0.19750977	-0.16992188	0.984375	0.20678711	0.031005859	0	0	0	0	0	0	0	0	0	1.0183105	0.018310547	0.051269531	-0.018066406	-0.009765625	0.023193359	0	44330	0	0	0
603	604	604	Category A	-0.19189453	-0.17993164	0.95996094	0.25512695	-0.003417969	-0.40698242	0	0	17/11/2017	17	11	2017	15:28:47	55727	0.6	15	28	47	0	0.05859375	3.5304199	-0.19726563	-0.16992188	0.98413086	0.42797852	0.026611328	0	0	0	0	0	0	0	0	0	1.0180664	0.018066406	0.039550781	0.005371094	-0.009765625	-0.024169922	0	44330	0	0	0
604	605	605	Category A	-0.2277832	-0.17993164	0.97192383	0.25512695	-0.001708984	-0.40283203	0	0	17/11/2017	17	11	2017	15:28:47	55727	0.7	15	28	47	0	0.05859375	3.5304199	-0.19677734	-0.16967773	0.98364258	0.4050293	0.034423828	0	0	0	0	0	0	0	0	0	1.017334	0.017333984	0.052490234	-0.030761719	-0.010009766	-0.01171875	0	44330	0	0	0
605	606	606	Category A	-0.19189453	-0.16796875	0.97192383	0.2512207	-0.001708984	-0.40795898	0	0	17/11/2017	17	11	2017	15:28:47	55727	0.8	15	28	47	0	0.05859375	3.5304199	-0.1965332	-0.16943359	0.98339844	0.38720703	0.012451172	0	0	0	0	0	0	0	0	0	1.0170898	0.017089844	0.017822266	0.004638672	0.001464844	-0.011474609	0	44330	0	0	0
606	607	607	Category A	-0.20385742	-0.16796875	0.99584961	0.25512695	-0.002197266	-0.40405273	0	0	17/11/2017	17	11	2017	15:28:47	55727	0.9	15	28	47	0	0.05859375	3.5304199	-0.1965332	-0.16918945	0.98291016	0.39916992	0.014648438	0	0	0	0	0	0	0	0	0	1.0166016	0.016601563	0.021240234	-0.007080078	0.001220703	0.012695313	0	44330	0	0	0
607	608	608	Category A	-0.19189453	-0.15576172	1.0078125	0.25488281	-0.002441406	-0.40698242	0	0	17/11/2017	17	11	2017	15:28:48	55728	0	15	28	48	0	0.05859375	3.5304199	-0.1965332	-0.16943359	0.98291016	0.3671875	0.028564453	0	0	0	0	0	0	0	0	0	1.0166016	0.016601563	0.043212891	0.004638672	0.013671875	0.024658203	0	44330	0	0	0
608	609	609	Category A	-0.20385742	-0.15576172	0.95996094	0.25219727	0.006103516	-0.40405273	0	0	17/11/2017	17	11	2017	15:28:48	55728	0.1	15	28	48	0	0.05859375	3.5304199	-0.1965332	-0.16918945	0.98291016	0.41381836	0.027832031	0	0	0	0	0	0	0	0	0	1.0166016	0.016601563	0.043945313	-0.007080078	0.013427734	-0.022949219	0	44330	0	0	0
609	610	610	Category A	-0.19189453	-0.16796875	0.97192383	0.25390625	-0.001464844	-0.40600586	0	0	17/11/2017	17	11	2017	15:28:48	55728	0.2	15	28	48	0	0.05859375	3.5304199	-0.1965332	-0.16894531	0.98266602	0.42871094	0.011962891	0	0	0	0	0	0	0	0	0	1.0163574	0.016357422	0.016601563	0.004638672	0.000976563	-0.010742188	0	44330	0	0	0
610	611	611	Category A	-0.17993164	-0.17993164	0.98388672	0.25732422	0.000488281	-0.40795898	0	0	17/11/2017	17	11	2017	15:28:48	55728	0.3	15	28	48	0	0.057861328	3.5449219	-0.19628906	-0.16894531	0.98266602	0.50024414	0.019775391	0	0	0	0	0	0	0	0	0	1.0161133	0.016113281	0.028564453	0.016357422	-0.010742188	0.000976563	0	44330	0	0	0
611	612	612	Category A	-0.20385742	-0.16796875	0.98388672	0.25341797	-0.000732422	-0.40380859	0	0	17/11/2017	17	11	2017	15:28:48	55728	0.4	15	28	48	0	0.057861328	3.5449219	-0.19604492	-0.16894531	0.98217773	0.640625	0.0078125	0	0	0	0	0	0	0	0	0	1.0158691	0.015869141	0.010253906	-0.007568359	0.000976563	0.001464844	0	44330	0	0	0
612	613	613	Category A	-0.19189453	-0.16796875	0.99584961	0.2565918	0.001708984	-0.40698242	0	0	17/11/2017	17	11	2017	15:28:48	55728	0.5	15	28	48	0	0.057861328	3.5449219	-0.19604492	-0.16918945	0.98193359	0.48168945	0.014404297	0	0	0	0	0	0	0	0	0	1.015625	0.015625	0.019287109	0.004150391	0.001220703	0.013671875	0	44330	0	0	0
613	614	614	Category A	-0.19189453	-0.19189453	0.99584961	0.25390625	0.00390625	-0.40380859	0	0	17/11/2017	17	11	2017	15:28:48	55728	0.6	15	28	48	0	0.057861328	3.5449219	-0.19604492	-0.16918945	0.98193359	0.27587891	0.026611328	0	0	0	0	0	0	0	0	0	1.0153809	0.015380859	0.040527344	0.004150391	-0.022460938	0.013671875	0	44330	0	0	0
614	615	615	Category A	-0.19189453	-0.15576172	0.98388672	0.25244141	-0.001708984	-0.40698242	0	0	17/11/2017	17	11	2017	15:28:48	55728	0.7	15	28	48	0	0.057861328	3.5449219	-0.19580078	-0.16918945	0.98193359	0.23413086	0.014160156	0	0	0	0	0	0	0	0	0	1.0153809	0.015380859	0.01953125	0.00390625	0.013427734	0.001708984	0	44330	0	0	0
615	616	616	Category A	-0.19189453	-0.17993164	0.97192383	0.25756836	0	-0.40673828	0	0	17/11/2017	17	11	2017	15:28:48	55728	0.8	15	28	48	0	0.057861328	3.5449219	-0.19555664	-0.16918945	0.98193359	0.24511719	0.014892578	0	0	0	0	0	0	0	0	0	1.0153809	0.015380859	0.024414063	0.003662109	-0.010498047	-0.010009766	0	44330	0	0	0
616	617	617	Category A	-0.19189453	-0.17993164	0.97192383	0.25854492	-0.005126953	-0.40576172	0	0	17/11/2017	17	11	2017	15:28:48	55728	0.9	15	28	48	0	0.057861328	3.5449219	-0.19604492	-0.16918945	0.98193359	0.29370117	0.015136719	0	0	0	0	0	0	0	0	0	1.015625	0.015625	0.024658203	0.004150391	-0.010498047	-0.010009766	0	44330	0	0	0
617	618	618	Category A	-0.20385742	-0.16796875	1.0078125	0.25854492	-0.006835938	-0.4050293	0	0	17/11/2017	17	11	2017	15:28:49	55729	0	15	28	49	0	0.057861328	3.5449219	-0.19580078	-0.16918945	0.98242188	0.22583008	0.026367188	0	0	0	0	0	0	0	0	0	1.0158691	0.015869141	0.034423828	-0.0078125	0.001220703	0.025146484	0	44330	0	0	0
618	619	619	Category A	-0.21582031	-0.16796875	0.97192383	0.25512695	-0.005615234	-0.40600586	0	0	17/11/2017	17	11	2017	15:28:49	55729	0.1	15	28	49	0	0.057861328	3.5449219	-0.19580078	-0.16870117	0.98266602	0.20825195	0.022460938	0	0	0	0	0	0	0	0	0	1.0161133	0.016113281	0.031494141	-0.019775391	0.000732422	-0.010742188	0	44330	0	0	0
619	620	620	Category A	-0.19189453	-0.17993164	0.99584961	0.25512695	-0.003417969	-0.4050293	0	0	17/11/2017	17	11	2017	15:28:49	55729	0.2	15	28	49	0	0.057861328	3.5449219	-0.19580078	-0.16845703	0.98266602	0.13818359	0.017822266	0	0	0	0	0	0	0	0	0	1.0158691	0.015869141	0.028564453	0.00390625	-0.011230469	0.012939453	0	44330	0	0	0
620	621	621	Category A	-0.20385742	-0.17993164	0.98388672	0.25512695	-0.003417969	-0.40307617	0	0	17/11/2017	17	11	2017	15:28:49	55729	0.3	15	28	49	0	0.057861328	3.5449219	-0.19604492	-0.16821289	0.98242188	0.016357422	0.013916016	0	0	0	0	0	0	0	0	0	1.0158691	0.015869141	0.020507813	-0.007568359	-0.011474609	0.001220703	0	44330	0	0	0
621	622	622	Category A	-0.19189453	-0.16796875	0.98388672	0.2565918	-0.001708984	-0.40673828	0	0	17/11/2017	17	11	2017	15:28:49	55729	0.4	15	28	49	0	0.057861328	3.5449219	-0.19628906	-0.16796875	0.98217773	0.1027832	0.004638672	0	0	0	0	0	0	0	0	0	1.015625	0.015625	0.006103516	0.004394531	0	0.001464844	0	44330	0	0	0
622	623	623	Category A	-0.19189453	-0.17993164	0.97192383	0.25610352	-0.004882813	-0.40405273	0	0	17/11/2017	17	11	2017	15:28:49	55729	0.5	15	28	49	0	0.057861328	3.5449219	-0.19628906	-0.16772461	0.98193359	0.14672852	0.016357422	0	0	0	0	0	0	0	0	0	1.0153809	0.015380859	0.026611328	0.004394531	-0.011962891	-0.010009766	0	44330	0	0	0
623	624	624	Category A	-0.19189453	-0.17993164	0.97192383	0.25512695	0	-0.40600586	0	0	17/11/2017	17	11	2017	15:28:49	55729	0.6	15	28	49	0	0.057861328	3.5449219	-0.19628906	-0.16748047	0.98217773	0.30053711	0.016601563	0	0	0	0	0	0	0	0	0	1.015625	0.015625	0.027099609	0.004394531	-0.012207031	-0.010253906	0	44330	0	0	0
624	625	625	Category A	-0.19189453	-0.16796875	1.0197754	0.25561523	0.003662109	-0.40600586	0	0	17/11/2017	17	11	2017	15:28:49	55729	0.7	15	28	49	0	0.057861328	3.5449219	-0.19604492	-0.16723633	0.98217773	0.49853516	0.037597656	0	0	0	0	0	0	0	0	0	1.0153809	0.015380859	0.042236328	0.004150391	-0.000488281	0.037353516	0	44330	0	0	0
625	626	626	Category A	-0.19189453	-0.14379883	0.98388672	0.25512695	-0.002197266	-0.40405273	0	0	17/11/2017	17	11	2017	15:28:49	55729	0.8	15	28	49	0	0.057861328	3.5449219	-0.19604492	-0.16772461	0.98193359	0.42700195	0.024169922	0	0	0	0	0	0	0	0	0	1.0153809	0.015380859	0.029785156	0.004150391	0.023925781	0.001708984	0	44330	0	0	0
626	627	627	Category A	-0.20385742	-0.16796875	0.95996094	0.25292969	0.001464844	-0.40478516	0	0	17/11/2017	17	11	2017	15:28:49	55729	0.9	15	28	49	0	0.057861328	3.5449219	-0.19604492	-0.16772461	0.98144531	0.31811523	0.022949219	0	0	0	0	0	0	0	0	0	1.0148926	0.014892578	0.029296875	-0.007568359	0	-0.021484375	0	44330	0	0	0
627	628	628	Category A	-0.19189453	-0.16796875	1.0078125	0.25830078	-0.001953125	-0.4050293	0	0	17/11/2017	17	11	2017	15:28:50	55730	0	15	28	50	0	0.057861328	3.5449219	-0.19604492	-0.16796875	0.98168945	0.31884766	0.026367188	0	0	0	0	0	0	0	0	0	1.0151367	0.015136719	0.030517578	0.004150391	0	0.025878906	0	44330	0	0	0
628	629	629	Category A	-0.19189453	-0.17993164	0.98388672	0.2565918	-0.001953125	-0.40283203	0	0	17/11/2017	17	11	2017	15:28:50	55730	0.1	15	28	50	0	0.057861328	3.5449219	-0.19628906	-0.16821289	0.98144531	0.40283203	0.012695313	0	0	0	0	0	0	0	0	0	1.0148926	0.014892578	0.018554688	0.004394531	-0.011474609	0.002197266	0	44330	0	0	0
629	630	630	Category A	-0.21582031	-0.15576172	0.98388672	0.25512695	-0.003417969	-0.40698242	0	0	17/11/2017	17	11	2017	15:28:50	55730	0.2	15	28	50	0	0.057861328	3.5449219	-0.1965332	-0.16845703	0.98144531	0.23193359	0.022949219	0	0	0	0	0	0	0	0	0	1.0148926	0.014892578	0.034179688	-0.019042969	0.012695313	0.002197266	0	44330	0	0	0
630	631	631	Category A	-0.19189453	-0.17993164	0.98388672	0.25683594	-0.004394531	-0.40698242	0	0	17/11/2017	17	11	2017	15:28:50	55730	0.3	15	28	50	0	0.057861328	3.5449219	-0.1965332	-0.16796875	0.98120117	0.062988281	0.012695313	0	0	0	0	0	0	0	0	0	1.0148926	0.014892578	0.019042969	0.004638672	-0.01171875	0.002441406	0	44330	0	0	0
631	632	632	Category A	-0.19189453	-0.16796875	1.0319824	0.25317383	-0.001464844	-0.40405273	0	0	17/11/2017	17	11	2017	15:28:50	55730	0.4	15	28	50	0	0.057861328	3.5449219	-0.19628906	-0.16796875	0.98095703	0.21875	0.05078125	0	0	0	0	0	0	0	0	0	1.0146484	0.014648438	0.055419922	0.004394531	0	0.05078125	0	44330	0	0	0
632	633	633	Category A	-0.19189453	-0.16796875	0.98388672	0.24609375	0.000244141	-0.41015625	0	0	17/11/2017	17	11	2017	15:28:50	55730	0.5	15	28	50	0	0.057861328	3.5449219	-0.19628906	-0.16796875	0.98095703	0.53051758	0.005371094	0	0	0	0	0	0	0	0	0	1.0144043	0.014404297	0.007568359	0.004394531	0	0.002685547	0	44330	0	0	0
633	634	634	Category A	-0.19189453	-0.15576172	0.95996094	0.25610352	-0.004150391	-0.40771484	0	0	17/11/2017	17	11	2017	15:28:50	55730	0.6	15	28	50	0	0.057861328	3.5449219	-0.1965332	-0.16845703	0.98071289	0.45532227	0.024902344	0	0	0	0	0	0	0	0	0	1.0144043	0.014404297	0.038574219	0.004638672	0.012695313	-0.020751953	0	44330	0	0	0
634	635	635	Category A	-0.19189453	-0.15576172	0.98388672	0.25219727	-0.000732422	-0.40771484	0	0	17/11/2017	17	11	2017	15:28:50	55730	0.7	15	28	50	0	0.057861328	3.5449219	-0.19677734	-0.16870117	0.98071289	0.24829102	0.014160156	0	0	0	0	0	0	0	0	0	1.0144043	0.014404297	0.021240234	0.004882813	0.012939453	0.002929688	0	44330	0	0	0
635	636	636	Category A	-0.19189453	-0.16796875	0.98388672	0.25415039	-0.00390625	-0.40405273	0	0	17/11/2017	17	11	2017	15:28:50	55730	0.8	15	28	50	0	0.057861328	3.5449219	-0.19677734	-0.16894531	0.98071289	0.1887207	0.005859375	0	0	0	0	0	0	0	0	0	1.0144043	0.014404297	0.009277344	0.004882813	0.000976563	0.002929688	0	44330	0	0	0
636	637	637	Category A	-0.20385742	-0.16796875	0.98388672	0.25390625	0.001464844	-0.40673828	0	0	17/11/2017	17	11	2017	15:28:50	55730	0.9	15	28	50	0	0.057861328	3.5449219	-0.19677734	-0.16918945	0.98071289	0.18115234	0.007568359	0	0	0	0	0	0	0	0	0	1.0146484	0.014648438	0.010986328	-0.006835938	0.001220703	0.002929688	0	44330	0	0	0
637	638	638	Category A	-0.20385742	-0.17993164	0.94799805	0.25341797	-0.002441406	-0.40307617	0	0	17/11/2017	17	11	2017	15:28:51	55731	0	15	28	51	0	0.057861328	3.5449219	-0.1965332	-0.16894531	0.98095703	0.073486328	0.035400391	0	0	0	0	0	0	0	0	0	1.0146484	0.014648438	0.051025391	-0.007080078	-0.010742188	-0.032958984	0	44330	0	0	0
638	639	639	Category A	-0.19189453	-0.15576172	0.99584961	0.2565918	-0.003417969	-0.4050293	0	0	17/11/2017	17	11	2017	15:28:51	55731	0.1	15	28	51	0	0.057861328	3.5449219	-0.1965332	-0.16918945	0.98144531	0.15820313	0.020263672	0	0	0	0	0	0	0	0	0	1.0151367	0.015136719	0.032470703	0.004638672	0.013427734	0.014160156	0	44330	0	0	0
639	640	640	Category A	-0.19189453	-0.16796875	0.97192383	0.25512695	-0.007568359	-0.4050293	0	0	17/11/2017	17	11	2017	15:28:51	55731	0.2	15	28	51	0	0.057861328	3.5449219	-0.1965332	-0.16967773	0.98144531	0.027099609	0.010742188	0	0	0	0	0	0	0	0	0	1.0153809	0.015380859	0.016113281	0.004638672	0.001708984	-0.009521484	0	44330	0	0	0
640	641	641	Category A	-0.21582031	-0.17993164	0.95996094	0.25390625	0.001464844	-0.40161133	0	0	17/11/2017	17	11	2017	15:28:51	55731	0.3	15	28	51	0	0.057861328	3.5449219	-0.19628906	-0.16967773	0.98168945	0.109375	0.030761719	0	0	0	0	0	0	0	0	0	1.0153809	0.015380859	0.051269531	-0.019287109	-0.010009766	-0.021728516	0	44330	0	0	0
641	642	642	Category A	-0.19189453	-0.15576172	0.98388672	0.25756836	-0.002441406	-0.40478516	0	0	17/11/2017	17	11	2017	15:28:51	55731	0.4	15	28	51	0	0.057861328	3.5449219	-0.19628906	-0.16967773	0.98144531	0.17016602	0.014648438	0	0	0	0	0	0	0	0	0	1.0151367	0.015136719	0.020751953	0.004394531	0.013916016	0.002197266	0	44330	0	0	0
642	643	643	Category A	-0.19189453	-0.17993164	0.98388672	0.25976563	-0.004150391	-0.40600586	0	0	17/11/2017	17	11	2017	15:28:51	55731	0.5	15	28	51	0	0.057861328	3.5449219	-0.19628906	-0.16943359	0.98120117	0.1081543	0.011474609	0	0	0	0	0	0	0	0	0	1.0148926	0.014892578	0.017333984	0.004394531	-0.010253906	0.002441406	0	44330	0	0	0
643	644	644	Category A	-0.17993164	-0.15576172	0.97192383	0.2578125	-0.003417969	-0.40698242	0	0	17/11/2017	17	11	2017	15:28:51	55731	0.6	15	28	51	0	0.057861328	3.5449219	-0.19604492	-0.16918945	0.98095703	0.000732422	0.022949219	0	0	0	0	0	0	0	0	0	1.0146484	0.014648438	0.0390625	0.016113281	0.013427734	-0.009033203	0	44330	0	0	0
644	645	645	Category A	-0.17993164	-0.15576172	0.97192383	0.25854492	-0.001708984	-0.40600586	0	0	17/11/2017	17	11	2017	15:28:51	55731	0.7	15	28	51	0	0.057861328	3.5449219	-0.19628906	-0.16894531	0.98144531	0.005859375	0.023193359	0	0	0	0	0	0	0	0	0	1.0148926	0.014892578	0.039306641	0.016357422	0.013183594	-0.009521484	0	44330	0	0	0
645	646	646	Category A	-0.19189453	-0.16796875	0.94799805	0.25390625	-0.004150391	-0.40698242	0	0	17/11/2017	17	11	2017	15:28:51	55731	0.8	15	28	51	0	0.057861328	3.5449219	-0.19604492	-0.16894531	0.98144531	0.036132813	0.033691406	0	0	0	0	0	0	0	0	0	1.0151367	0.015136719	0.038818359	0.004150391	0.000976563	-0.033447266	0	44330	0	0	0
646	647	647	Category A	-0.19189453	-0.17993164	0.98388672	0.25537109	-0.006591797	-0.40576172	0	0	17/11/2017	17	11	2017	15:28:51	55731	0.9	15	28	51	0	0.057861328	3.5449219	-0.19604492	-0.16894531	0.98193359	0.0625	0.01171875	0	0	0	0	0	0	0	0	0	1.0153809	0.015380859	0.017089844	0.004150391	-0.010742188	0.001708984	0	44330	0	0	0
647	648	648	Category A	-0.19189453	-0.15576172	0.97192383	0.2565918	-0.001953125	-0.40478516	0	0	17/11/2017	17	11	2017	15:28:52	55732	0	15	28	52	0	0.057861328	3.5449219	-0.19604492	-0.16870117	0.98168945	0.10107422	0.016845703	0	0	0	0	0	0	0	0	0	1.0151367	0.015136719	0.027099609	0.004150391	0.012939453	-0.009765625	0	44330	0	0	0
648	649	649	Category A	-0.19189453	-0.16796875	0.97192383	0.2512207	-0.001708984	-0.4050293	0	0	17/11/2017	17	11	2017	15:28:52	55732	0.1	15	28	52	0	0.05859375	3.4853027	-0.19604492	-0.16870117	0.98144531	0.19726563	0.010498047	0	0	0	0	0	0	0	0	0	1.0151367	0.015136719	0.014648438	0.004150391	0.000732422	-0.009521484	0	44330	0	0	0
649	650	650	Category A	-0.19189453	-0.17993164	0.95996094	0.25512695	-0.004150391	-0.40478516	0	0	17/11/2017	17	11	2017	15:28:52	55732	0.2	15	28	52	0	0.05859375	3.4853027	-0.19604492	-0.16894531	0.98217773	0.26708984	0.025146484	0	0	0	0	0	0	0	0	0	1.0158691	0.015869141	0.037597656	0.004150391	-0.010742188	-0.022216797	0	44330	0	0	0
650	651	651	Category A	-0.17993164	-0.16796875	0.95996094	0.25512695	-0.003417969	-0.4050293	0	0	17/11/2017	17	11	2017	15:28:52	55732	0.3	15	28	52	0	0.05859375	3.4853027	-0.19628906	-0.16894531	0.98291016	0.375	0.028076172	0	0	0	0	0	0	0	0	0	1.0163574	0.016357422	0.040283203	0.016357422	0.000976563	-0.022949219	0	44330	0	0	0
651	652	652	Category A	-0.17993164	-0.16796875	0.97192383	0.25097656	0.002197266	-0.40576172	0	0	17/11/2017	17	11	2017	15:28:52	55732	0.4	15	28	52	0	0.05859375	3.4853027	-0.19628906	-0.16870117	0.98266602	0.64038086	0.019775391	0	0	0	0	0	0	0	0	0	1.0163574	0.016357422	0.028320313	0.016357422	0.000732422	-0.010742188	0	44330	0	0	0
652	653	653	Category A	-0.19189453	-0.17993164	0.99584961	0.25756836	0.001464844	-0.40380859	0	0	17/11/2017	17	11	2017	15:28:52	55732	0.5	15	28	52	0	0.05859375	3.4853027	-0.19628906	-0.16894531	0.98291016	0.98486328	0.017333984	0	0	0	0	0	0	0	0	0	1.0163574	0.016357422	0.028076172	0.004394531	-0.010742188	0.012695313	0	44330	0	0	0
653	654	654	Category A	-0.19189453	-0.17993164	0.98388672	0.25488281	0.001464844	-0.40405273	0	0	17/11/2017	17	11	2017	15:28:52	55732	0.6	15	28	52	0	0.05859375	3.4853027	-0.19628906	-0.16894531	0.98266602	0.9909668	0.011962891	0	0	0	0	0	0	0	0	0	1.0161133	0.016113281	0.016601563	0.004394531	-0.010742188	0.000976563	0	44330	0	0	0
654	655	655	Category A	-0.19189453	-0.17993164	0.98388672	0.24853516	-0.000488281	-0.40405273	0	0	17/11/2017	17	11	2017	15:28:52	55732	0.7	15	28	52	0	0.05859375	3.4853027	-0.1965332	-0.16870117	0.98217773	1.0109863	0.011962891	0	0	0	0	0	0	0	0	0	1.0158691	0.015869141	0.017333984	0.004638672	-0.010986328	0.001464844	0	44330	0	0	0
655	656	656	Category A	-0.21582031	-0.17993164	0.98388672	0.2565918	0	-0.40673828	0	0	17/11/2017	17	11	2017	15:28:52	55732	0.8	15	28	52	0	0.05859375	3.4853027	-0.1965332	-0.16894531	0.98217773	0.88378906	0.021972656	0	0	0	0	0	0	0	0	0	1.0158691	0.015869141	0.031494141	-0.019042969	-0.010742188	0.001464844	0	44330	0	0	0
656	657	657	Category A	-0.19189453	-0.17993164	0.99584961	0.25390625	-0.000732422	-0.40380859	0	0	17/11/2017	17	11	2017	15:28:52	55732	0.9	15	28	52	0	0.05859375	3.4853027	-0.1965332	-0.16870117	0.98217773	0.59423828	0.018066406	0	0	0	0	0	0	0	0	0	1.0158691	0.015869141	0.029296875	0.004638672	-0.010986328	0.013427734	0	44330	0	0	0
657	658	658	Category A	-0.19189453	-0.14379883	0.99584961	0.25756836	-0.004150391	-0.40405273	0	0	17/11/2017	17	11	2017	15:28:53	55733	0	15	28	53	0	0.05859375	3.4853027	-0.19677734	-0.16845703	0.98217773	0.19116211	0.028564453	0	0	0	0	0	0	0	0	0	1.0158691	0.015869141	0.043457031	0.004882813	0.024658203	0.013427734	0	44330	0	0	0
658	659	659	Category A	-0.19189453	-0.15576172	0.98388672	0.25390625	-0.001464844	-0.40405273	0	0	17/11/2017	17	11	2017	15:28:53	55733	0.1	15	28	53	0	0.05859375	3.4853027	-0.19677734	-0.16821289	0.98168945	0.43164063	0.013671875	0	0	0	0	0	0	0	0	0	1.0153809	0.015380859	0.01953125	0.004882813	0.012451172	0.001953125	0	44330	0	0	0
659	660	660	Category A	-0.20385742	-0.15576172	0.97192383	0.25756836	-0.001953125	-0.40698242	0	0	17/11/2017	17	11	2017	15:28:53	55733	0.2	15	28	53	0	0.05859375	3.4853027	-0.1965332	-0.16845703	0.98168945	0.82348633	0.017578125	0	0	0	0	0	0	0	0	0	1.0153809	0.015380859	0.029785156	-0.007080078	0.012695313	-0.009765625	0	44330	0	0	0
660	661	661	Category A	-0.20385742	-0.14379883	0.95996094	0.25317383	0.001464844	-0.40161133	0	0	17/11/2017	17	11	2017	15:28:53	55733	0.3	15	28	53	0	0.05859375	3.4853027	-0.1965332	-0.16821289	0.98144531	1.1166992	0.033203125	0	0	0	0	0	0	0	0	0	1.0148926	0.014892578	0.053222656	-0.007080078	0.024414063	-0.021484375	0	44330	0	0	0
661	662	662	Category A	-0.19189453	-0.16796875	0.97192383	0.25561523	0.001220703	-0.40063477	0	0	17/11/2017	17	11	2017	15:28:53	55733	0.4	15	28	53	0	0.05859375	3.4853027	-0.19628906	-0.16796875	0.98095703	1.4033203	0.010253906	0	0	0	0	0	0	0	0	0	1.0146484	0.014648438	0.013916016	0.004394531	0	-0.009033203	0	44330	0	0	0
662	663	663	Category A	-0.19189453	-0.15576172	0.99584961	0.25512695	-0.005615234	-0.4050293	0	0	17/11/2017	17	11	2017	15:28:53	55733	0.5	15	28	53	0	0.05859375	3.4853027	-0.1965332	-0.16796875	0.98095703	1.4462891	0.01953125	0	0	0	0	0	0	0	0	0	1.0146484	0.014648438	0.031494141	0.004638672	0.012207031	0.014648438	0	44330	0	0	0
663	664	664	Category A	-0.19189453	-0.15576172	0.97192383	0.25878906	-0.004150391	-0.40185547	0	0	17/11/2017	17	11	2017	15:28:53	55733	0.6	15	28	53	0	0.05859375	3.4853027	-0.1965332	-0.16772461	0.98144531	1.2790527	0.016113281	0	0	0	0	0	0	0	0	0	1.0148926	0.014892578	0.026367188	0.004638672	0.011962891	-0.009521484	0	44330	0	0	0
664	665	665	Category A	-0.19189453	-0.17993164	0.98388672	0.25488281	-0.004394531	-0.40673828	0	0	17/11/2017	17	11	2017	15:28:53	55733	0.7	15	28	53	0	0.05859375	3.4853027	-0.1965332	-0.16796875	0.98144531	1.032959	0.012939453	0	0	0	0	0	0	0	0	0	1.0151367	0.015136719	0.018798828	0.004638672	-0.01171875	0.002197266	0	44330	0	0	0
665	666	666	Category A	-0.20385742	-0.17993164	0.98388672	0.25610352	-0.002441406	-0.40478516	0	0	17/11/2017	17	11	2017	15:28:53	55733	0.8	15	28	53	0	0.05859375	3.4853027	-0.19677734	-0.16796875	0.98095703	0.73925781	0.013916016	0	0	0	0	0	0	0	0	0	1.0146484	0.014648438	0.021240234	-0.006835938	-0.01171875	0.002685547	0	44330	0	0	0
666	667	667	Category A	-0.19189453	-0.17993164	0.98388672	0.25390625	-0.003417969	-0.40283203	0	0	17/11/2017	17	11	2017	15:28:53	55733	0.9	15	28	53	0	0.05859375	3.4853027	-0.19677734	-0.16821289	0.98144531	0.38085938	0.012695313	0	0	0	0	0	0	0	0	0	1.0148926	0.014892578	0.019042969	0.004882813	-0.011474609	0.002197266	0	44330	0	0	0
667	668	668	Category A	-0.21582031	-0.17993164	0.97192383	0.25512695	-0.008056641	-0.40307617	0	0	17/11/2017	17	11	2017	15:28:54	55734	0	15	28	54	0	0.05859375	3.4853027	-0.1965332	-0.16821289	0.98144531	0.11914063	0.024169922	0	0	0	0	0	0	0	0	0	1.0148926	0.014892578	0.040283203	-0.019042969	-0.011474609	-0.009521484	0	44330	0	0	0
668	669	669	Category A	-0.20385742	-0.16796875	0.98388672	0.25024414	0.000732422	-0.40283203	0	0	17/11/2017	17	11	2017	15:28:54	55734	0.1	15	28	54	0	0.05859375	3.4853027	-0.1965332	-0.16772461	0.98071289	0.072265625	0.007568359	0	0	0	0	0	0	0	0	0	1.0144043	0.014404297	0.010009766	-0.007080078	0	0.002929688	0	44330	0	0	0
669	670	670	Category A	-0.19189453	-0.14379883	0.95996094	0.25512695	-0.005615234	-0.40600586	0	0	17/11/2017	17	11	2017	15:28:54	55734	0.2	15	28	54	0	0.05859375	3.4853027	-0.1965332	-0.16772461	0.98022461	0.27026367	0.031738281	0	0	0	0	0	0	0	0	0	1.013916	0.013916016	0.049072266	0.004638672	0.023925781	-0.020263672	0	44330	0	0	0
670	671	671	Category A	-0.19189453	-0.16796875	0.98388672	0.25512695	-0.004882813	-0.40405273	0	0	17/11/2017	17	11	2017	15:28:54	55734	0.3	15	28	54	0	0.05859375	3.4853027	-0.19628906	-0.16772461	0.98022461	0.49487305	0.005615234	0	0	0	0	0	0	0	0	0	1.0136719	0.013671875	0.008056641	0.004394531	0	0.003417969	0	44330	0	0	0
671	672	672	Category A	-0.19189453	-0.17993164	0.97192383	0.25683594	-0.008300781	-0.4050293	0	0	17/11/2017	17	11	2017	15:28:54	55734	0.4	15	28	54	0	0.05859375	3.4853027	-0.19628906	-0.16723633	0.98022461	0.61669922	0.015869141	0	0	0	0	0	0	0	0	0	1.0136719	0.013671875	0.025634766	0.004394531	-0.012451172	-0.008300781	0	44330	0	0	0
672	673	673	Category A	-0.20385742	-0.17993164	0.99584961	0.25854492	-0.002685547	-0.40478516	0	0	17/11/2017	17	11	2017	15:28:54	55734	0.5	15	28	54	0	0.05859375	3.4853027	-0.19628906	-0.16723633	0.97998047	0.52514648	0.021484375	0	0	0	0	0	0	0	0	0	1.0131836	0.013183594	0.035888672	-0.007324219	-0.012451172	0.015625	0	44330	0	0	0
673	674	674	Category A	-0.21582031	-0.17993164	0.97192383	0.25756836	-0.001953125	-0.4050293	0	0	17/11/2017	17	11	2017	15:28:54	55734	0.6	15	28	54	0	0.05859375	3.4853027	-0.19604492	-0.16723633	0.97998047	0.55786133	0.024658203	0	0	0	0	0	0	0	0	0	1.0131836	0.013183594	0.040283203	-0.01953125	-0.012451172	-0.008056641	0	44330	0	0	0
674	675	675	Category A	-0.20385742	-0.17993164	0.97192383	0.25512695	-0.004882813	-0.40405273	0	0	17/11/2017	17	11	2017	15:28:54	55734	0.7	15	28	54	0	0.05859375	3.4853027	-0.19604492	-0.16748047	0.98022461	0.49365234	0.016601563	0	0	0	0	0	0	0	0	0	1.0136719	0.013671875	0.028320313	-0.007568359	-0.012207031	-0.008300781	0	44330	0	0	0
675	676	676	Category A	-0.20385742	-0.17993164	0.99584961	0.25683594	-0.004150391	-0.40600586	0	0	17/11/2017	17	11	2017	15:28:54	55734	0.8	15	28	54	0	0.05859375	3.4853027	-0.19628906	-0.16772461	0.98022461	0.26049805	0.020996094	0	0	0	0	0	0	0	0	0	1.0136719	0.013671875	0.034912109	-0.007324219	-0.011962891	0.015380859	0	44330	0	0	0
676	677	677	Category A	-0.19189453	-0.16796875	0.98388672	0.25830078	0.000244141	-0.40600586	0	0	17/11/2017	17	11	2017	15:28:54	55734	0.9	15	28	54	0	0.05859375	3.4853027	-0.19604492	-0.16796875	0.98022461	0.14135742	0.005615234	0	0	0	0	0	0	0	0	0	1.0136719	0.013671875	0.0078125	0.004150391	0	0.003417969	0	44330	0	0	0
677	678	678	Category A	-0.21582031	-0.16796875	1.0078125	0.25756836	-0.004150391	-0.40600586	0	0	17/11/2017	17	11	2017	15:28:55	55735	0	15	28	55	0	0.05859375	3.4853027	-0.19580078	-0.16772461	0.97998047	0.14868164	0.033935547	0	0	0	0	0	0	0	0	0	1.0134277	0.013427734	0.047607422	-0.019775391	0	0.027587891	0	44330	0	0	0
678	679	679	Category A	-0.20385742	-0.17993164	0.98388672	0.25390625	-0.001708984	-0.40307617	0	0	17/11/2017	17	11	2017	15:28:55	55735	0.111	15	28	55	0	0.05859375	3.4853027	-0.19555664	-0.16772461	0.98022461	0.27587891	0.014892578	0	0	0	0	0	0	0	0	0	1.0134277	0.013427734	0.023681641	-0.008056641	-0.011962891	0.003417969	0	44330	0	0	0
679	680	680	Category A	-0.19189453	-0.16796875	1.0078125	0.2565918	0.000244141	-0.40576172	0	0	17/11/2017	17	11	2017	15:28:55	55735	0.222	15	28	55	0	0.05859375	3.4853027	-0.19555664	-0.16772461	0.97998047	0.31518555	0.027832031	0	0	0	0	0	0	0	0	0	1.0134277	0.013427734	0.031494141	0.003662109	0	0.027587891	0	44330	0	0	0
680	681	681	Category A	-0.19189453	-0.16796875	0.95996094	0.25488281	0.001464844	-0.40405273	0	0	17/11/2017	17	11	2017	15:28:55	55735	0.333	15	28	55	0	0.05859375	3.4853027	-0.19555664	-0.16748047	0.97998047	0.30029297	0.020507813	0	0	0	0	0	0	0	0	0	1.0134277	0.013427734	0.024169922	0.003662109	-0.000244141	-0.020019531	0	44330	0	0	0
681	682	682	Category A	-0.19189453	-0.16796875	0.98388672	0.25756836	-0.004150391	-0.40405273	0	0	17/11/2017	17	11	2017	15:28:55	55735	0.444	15	28	55	0	0.05859375	3.4853027	-0.19506836	-0.16699219	0.98022461	0.26293945	0.004882813	0	0	0	0	0	0	0	0	0	1.0131836	0.013183594	0.0078125	0.003173828	-0.000732422	0.003417969	0	44330	0	0	0
682	683	683	Category A	-0.20385742	-0.16796875	0.98388672	0.25341797	-0.00390625	-0.40600586	0	0	17/11/2017	17	11	2017	15:28:55	55735	0.555	15	28	55	0	0.05859375	3.4853027	-0.19482422	-0.16674805	0.98022461	0.091796875	0.009521484	0	0	0	0	0	0	0	0	0	1.0131836	0.013183594	0.013427734	-0.008789063	-0.000976563	0.003417969	0	44330	0	0	0
683	684	684	Category A	-0.20385742	-0.15576172	0.99584961	0.25634766	0.002929688	-0.40478516	0	0	17/11/2017	17	11	2017	15:28:55	55735	0.666	15	28	55	0	0.05859375	3.4853027	-0.19482422	-0.16650391	0.98046875	0.16479492	0.020507813	0	0	0	0	0	0	0	0	0	1.0134277	0.013427734	0.034912109	-0.008789063	0.010742188	0.015136719	0	44330	0	0	0
684	685	685	Category A	-0.20385742	-0.16796875	0.98388672	0.25756836	0.000732422	-0.40698242	0	0	17/11/2017	17	11	2017	15:28:55	55735	0.777	15	28	55	0	0.05859375	3.4853027	-0.19482422	-0.16625977	0.98071289	0.48095703	0.009277344	0	0	0	0	0	0	0	0	0	1.0136719	0.013671875	0.013427734	-0.008789063	-0.001464844	0.002929688	0	44330	0	0	0
685	686	686	Category A	-0.20385742	-0.17993164	0.99584961	0.25537109	-0.006591797	-0.40307617	0	0	17/11/2017	17	11	2017	15:28:55	55735	0.888	15	28	55	0	0.05859375	3.4853027	-0.1953125	-0.16625977	0.98071289	0.66699219	0.021728516	0	0	0	0	0	0	0	0	0	1.013916	0.013916016	0.036621094	-0.008300781	-0.013427734	0.014892578	0	44330	0	0	0
686	687	687	Category A	-0.19189453	-0.14379883	0.98388672	0.25488281	-0.000732422	-0.40698242	0	0	17/11/2017	17	11	2017	15:28:56	55736	0	15	28	56	0	0.05859375	3.5304199	-0.19555664	-0.16650391	0.98095703	0.7253418	0.023193359	0	0	0	0	0	0	0	0	0	1.0141602	0.014160156	0.029052734	0.003662109	0.022705078	0.002685547	0	44330	0	0	0
687	688	688	Category A	-0.20385742	-0.15576172	0.99584961	0.26123047	-0.001953125	-0.40478516	0	0	17/11/2017	17	11	2017	15:28:56	55736	0.1	15	28	56	0	0.05859375	3.5304199	-0.19555664	-0.16601563	0.98120117	0.70751953	0.01953125	0	0	0	0	0	0	0	0	0	1.0141602	0.014160156	0.032958984	-0.008056641	0.010253906	0.014404297	0	44330	0	0	0
688	689	689	Category A	-0.20385742	-0.16796875	1.0197754	0.25244141	-0.002929688	-0.40576172	0	0	17/11/2017	17	11	2017	15:28:56	55736	0.2	15	28	56	0	0.05859375	3.5304199	-0.19580078	-0.16601563	0.98144531	0.61669922	0.0390625	0	0	0	0	0	0	0	0	0	1.0144043	0.014404297	0.047851563	-0.0078125	-0.001708984	0.038085938	0	44330	0	0	0
689	690	690	Category A	-0.20385742	-0.16796875	1.0197754	0.25439453	-0.007324219	-0.40600586	0	0	17/11/2017	17	11	2017	15:28:56	55736	0.3	15	28	56	0	0.05859375	3.5304199	-0.19580078	-0.16625977	0.98144531	0.54223633	0.0390625	0	0	0	0	0	0	0	0	0	1.0144043	0.014404297	0.047607422	-0.0078125	-0.001464844	0.038085938	0	44330	0	0	0
690	691	691	Category A	-0.19189453	-0.16796875	0.97192383	0.25390625	-0.001708984	-0.40698242	0	0	17/11/2017	17	11	2017	15:28:56	55736	0.4	15	28	56	0	0.05859375	3.5304199	-0.19604492	-0.16625977	0.98144531	0.37329102	0.010498047	0	0	0	0	0	0	0	0	0	1.0146484	0.014648438	0.015380859	0.004150391	-0.001464844	-0.009521484	0	44330	0	0	0
691	692	692	Category A	-0.19189453	-0.17993164	0.99584961	0.25561523	0.001220703	-0.4050293	0	0	17/11/2017	17	11	2017	15:28:56	55736	0.5	15	28	56	0	0.05859375	3.5304199	-0.19604492	-0.16650391	0.98168945	0.061523438	0.019775391	0	0	0	0	0	0	0	0	0	1.0148926	0.014892578	0.031738281	0.004150391	-0.013183594	0.013916016	0	44330	0	0	0
692	693	693	Category A	-0.20385742	-0.16796875	0.97192383	0.25854492	-0.002685547	-0.40478516	0	0	17/11/2017	17	11	2017	15:28:56	55736	0.6	15	28	56	0	0.05859375	3.5304199	-0.19628906	-0.16625977	0.98193359	0.28051758	0.012451172	0	0	0	0	0	0	0	0	0	1.0151367	0.015136719	0.019042969	-0.007324219	-0.001464844	-0.010009766	0	44330	0	0	0
693	694	694	Category A	-0.20385742	-0.17993164	0.97192383	0.25756836	0.001464844	-0.40380859	0	0	17/11/2017	17	11	2017	15:28:56	55736	0.7	15	28	56	0	0.05859375	3.5304199	-0.19628906	-0.16601563	0.98193359	0.39648438	0.018554688	0	0	0	0	0	0	0	0	0	1.0151367	0.015136719	0.031005859	-0.007324219	-0.013671875	-0.010009766	0	44330	0	0	0
694	695	695	Category A	-0.19189453	-0.17993164	0.97192383	0.25830078	-0.001953125	-0.4050293	0	0	17/11/2017	17	11	2017	15:28:56	55736	0.8	15	28	56	0	0.05859375	3.5304199	-0.19628906	-0.16601563	0.98193359	0.49023438	0.017578125	0	0	0	0	0	0	0	0	0	1.0151367	0.015136719	0.028320313	0.004394531	-0.013671875	-0.010009766	0	44330	0	0	0
695	696	696	Category A	-0.19189453	-0.15576172	0.98388672	0.25512695	-0.004882813	-0.40600586	0	0	17/11/2017	17	11	2017	15:28:56	55736	0.9	15	28	56	0	0.05859375	3.5304199	-0.19604492	-0.16577148	0.98193359	0.54589844	0.011230469	0	0	0	0	0	0	0	0	0	1.0148926	0.014892578	0.016357422	0.004150391	0.010009766	0.001708984	0	44330	0	0	0
696	697	697	Category A	-0.21582031	-0.16796875	0.95996094	0.25488281	-0.000488281	-0.40405273	0	0	17/11/2017	17	11	2017	15:28:57	55737	0	15	28	57	0	0.05859375	3.5304199	-0.19580078	-0.1652832	0.98144531	0.56738281	0.029296875	0	0	0	0	0	0	0	0	0	1.0144043	0.014404297	0.043945313	-0.019775391	-0.002441406	-0.021484375	0	44330	0	0	0
697	698	698	Category A	-0.20385742	-0.14379883	0.97192383	0.25390625	-0.002197266	-0.40307617	0	0	17/11/2017	17	11	2017	15:28:57	55737	0.1	15	28	57	0	0.05859375	3.5304199	-0.19580078	-0.16577148	0.98144531	0.59985352	0.025146484	0	0	0	0	0	0	0	0	0	1.0144043	0.014404297	0.039306641	-0.0078125	0.021972656	-0.009521484	0	44330	0	0	0
698	699	699	Category A	-0.19189453	-0.17993164	0.97192383	0.25830078	0.001464844	-0.40380859	0	0	17/11/2017	17	11	2017	15:28:57	55737	0.2	15	28	57	0	0.05859375	3.5304199	-0.19604492	-0.16625977	0.98144531	0.46362305	0.017089844	0	0	0	0	0	0	0	0	0	1.0144043	0.014404297	0.027099609	0.004150391	-0.013427734	-0.009521484	0	44330	0	0	0
699	700	700	Category A	-0.19189453	-0.16796875	0.97192383	0.25610352	-0.002197266	-0.40380859	0	0	17/11/2017	17	11	2017	15:28:57	55737	0.3	15	28	57	0	0.05859375	3.5304199	-0.19604492	-0.16650391	0.98144531	0.37280273	0.010498047	0	0	0	0	0	0	0	0	0	1.0146484	0.014648438	0.015136719	0.004150391	-0.001220703	-0.009521484	0	44330	0	0	0
700	701	701	Category A	-0.19189453	-0.16796875	0.95996094	0.25610352	-0.002441406	-0.40478516	0	0	17/11/2017	17	11	2017	15:28:57	55737	0.4	15	28	57	0	0.05859375	3.5304199	-0.19555664	-0.16650391	0.98168945	0.2355957	0.021972656	0	0	0	0	0	0	0	0	0	1.0146484	0.014648438	0.026855469	0.003662109	-0.001220703	-0.021728516	0	44330	0	0	0
701	702	702	Category A	-0.20385742	-0.15576172	0.98388672	0.25830078	0.001220703	-0.40991211	0	0	17/11/2017	17	11	2017	15:28:57	55737	0.5	15	28	57	0	0.05859375	3.5304199	-0.1953125	-0.16650391	0.98217773	0.24438477	0.013671875	0	0	0	0	0	0	0	0	0	1.0151367	0.015136719	0.020751953	-0.008300781	0.010742188	0.001464844	0	44330	0	0	0
702	703	703	Category A	-0.19189453	-0.16796875	0.99584961	0.25512695	-0.003417969	-0.40698242	0	0	17/11/2017	17	11	2017	15:28:57	55737	0.6	15	28	57	0	0.05859375	3.5304199	-0.1953125	-0.16650391	0.98217773	0.16772461	0.013916016	0	0	0	0	0	0	0	0	0	1.0153809	0.015380859	0.018310547	0.003417969	-0.001220703	0.013427734	0	44330	0	0	0
703	704	704	Category A	-0.19189453	-0.19189453	0.98388672	0.25585938	0.000488281	-0.40576172	0	0	17/11/2017	17	11	2017	15:28:57	55737	0.7	15	28	57	0	0.05859375	3.5304199	-0.19555664	-0.16650391	0.98168945	0.052978516	0.025634766	0	0	0	0	0	0	0	0	0	1.0146484	0.014648438	0.031005859	0.003662109	-0.025146484	0.001953125	0	44330	0	0	0
704	705	705	Category A	-0.21582031	-0.16796875	0.98388672	0.25732422	0.000488281	-0.40600586	0	0	17/11/2017	17	11	2017	15:28:57	55737	0.8	15	28	57	0	0.05859375	3.5304199	-0.19555664	-0.16674805	0.98193359	0.063232422	0.020019531	0	0	0	0	0	0	0	0	0	1.0148926	0.014892578	0.022949219	-0.020019531	-0.000976563	0.001708984	0	44330	0	0	0
705	706	706	Category A	-0.19189453	-0.16796875	1.0078125	0.25561523	0.001464844	-0.40405273	0	0	17/11/2017	17	11	2017	15:28:57	55737	0.9	15	28	57	0	0.05859375	3.5304199	-0.19555664	-0.16674805	0.98193359	0.022949219	0.026123047	0	0	0	0	0	0	0	0	0	1.0148926	0.014892578	0.030517578	0.003662109	-0.000976563	0.025634766	0	44330	0	0	0
706	707	707	Category A	-0.17993164	-0.16796875	0.95996094	0.25366211	-0.000976563	-0.40283203	0	0	17/11/2017	17	11	2017	15:28:58	55738	0	15	28	58	0	0.05859375	3.5304199	-0.1953125	-0.16650391	0.98168945	0.062011719	0.026611328	0	0	0	0	0	0	0	0	0	1.0146484	0.014648438	0.038574219	0.015380859	-0.001220703	-0.021728516	0	44330	0	0	0
707	708	708	Category A	-0.19189453	-0.13183594	0.95996094	0.25488281	-0.000732422	-0.4050293	0	0	17/11/2017	17	11	2017	15:28:58	55738	0.09	15	28	58	0	0.05859375	3.5304199	-0.1953125	-0.16650391	0.98193359	0.34106445	0.041259766	0	0	0	0	0	0	0	0	0	1.0148926	0.014892578	0.060302734	0.003417969	0.034667969	-0.021972656	0	44330	0	0	0
708	709	709	Category A	-0.19189453	-0.16796875	0.94799805	0.25390625	-0.004150391	-0.41015625	0	0	17/11/2017	17	11	2017	15:28:58	55738	0.181	15	28	58	0	0.05859375	3.5304199	-0.19506836	-0.16650391	0.98193359	0.63793945	0.034179688	0	0	0	0	0	0	0	0	0	1.0148926	0.014892578	0.038574219	0.003173828	-0.001220703	-0.033935547	0	44330	0	0	0
709	710	710	Category A	-0.19189453	-0.15576172	0.98388672	0.25854492	-0.005126953	-0.40380859	0	0	17/11/2017	17	11	2017	15:28:58	55738	0.272	15	28	58	0	0.05859375	3.5304199	-0.19482422	-0.16650391	0.98193359	0.75878906	0.011474609	0	0	0	0	0	0	0	0	0	1.0148926	0.014892578	0.015869141	0.002929688	0.010742188	0.001708984	0	44330	0	0	0
710	711	711	Category A	-0.19189453	-0.14379883	0.98388672	0.25439453	-0.008056641	-0.40380859	0	0	17/11/2017	17	11	2017	15:28:58	55738	0.363	15	28	58	0	0.05859375	3.5304199	-0.19482422	-0.16699219	0.98193359	0.85375977	0.0234375	0	0	0	0	0	0	0	0	0	1.0148926	0.014892578	0.028076172	0.002929688	0.023193359	0.001708984	0	44330	0	0	0
711	712	712	Category A	-0.19189453	-0.16796875	0.99584961	0.25512695	-0.007324219	-0.40600586	0	0	17/11/2017	17	11	2017	15:28:58	55738	0.454	15	28	58	0	0.05859375	3.5304199	-0.19482422	-0.16699219	0.98193359	0.95214844	0.014160156	0	0	0	0	0	0	0	0	0	1.0148926	0.014892578	0.017822266	0.002929688	-0.000732422	0.013671875	0	44330	0	0	0
712	713	713	Category A	-0.17993164	-0.16796875	0.98388672	0.25610352	-0.006591797	-0.40771484	0	0	17/11/2017	17	11	2017	15:28:58	55738	0.545	15	28	58	0	0.05859375	3.5304199	-0.19482422	-0.16699219	0.98193359	0.88623047	0.015136719	0	0	0	0	0	0	0	0	0	1.0148926	0.014892578	0.017822266	0.014892578	-0.000732422	0.001708984	0	44330	0	0	0
713	714	714	Category A	-0.19189453	-0.17993164	0.98388672	0.25976563	-0.004150391	-0.40600586	0	0	17/11/2017	17	11	2017	15:28:58	55738	0.636	15	28	58	0	0.05859375	3.5304199	-0.19482422	-0.16674805	0.98144531	0.60400391	0.013427734	0	0	0	0	0	0	0	0	0	1.0144043	0.014404297	0.018310547	0.002929688	-0.012939453	0.002197266	0	44330	0	0	0
714	715	715	Category A	-0.20385742	-0.17993164	0.98388672	0.25512695	-0.003417969	-0.4050293	0	0	17/11/2017	17	11	2017	15:28:58	55738	0.727	15	28	58	0	0.05859375	3.5304199	-0.19458008	-0.16625977	0.98144531	0.30566406	0.016357422	0	0	0	0	0	0	0	0	0	1.0144043	0.014404297	0.024902344	-0.009033203	-0.013427734	0.002197266	0	44330	0	0	0
715	716	716	Category A	-0.17993164	-0.17993164	0.98388672	0.25390625	-0.000732422	-0.40161133	0	0	17/11/2017	17	11	2017	15:28:58	55738	0.818	15	28	58	0	0.05859375	3.5304199	-0.19433594	-0.16601563	0.98193359	0.0859375	0.020019531	0	0	0	0	0	0	0	0	0	1.0146484	0.014648438	0.030273438	0.014404297	-0.013671875	0.001708984	0	44330	0	0	0
716	717	717	Category A	-0.17993164	-0.15576172	0.97192383	0.2578125	-0.005126953	-0.40283203	0	0	17/11/2017	17	11	2017	15:28:58	55738	0.909	15	28	58	0	0.05859375	3.5304199	-0.19433594	-0.16601563	0.98144531	0.2668457	0.020263672	0	0	0	0	0	0	0	0	0	1.0144043	0.014404297	0.034423828	0.014404297	0.010253906	-0.009521484	0	44330	0	0	0
717	718	718	Category A	-0.17993164	-0.17993164	0.95996094	0.25317383	0.001464844	-0.40380859	0	0	17/11/2017	17	11	2017	15:28:59	55739	0	15	28	59	0	0.05859375	3.5304199	-0.1940918	-0.16601563	0.98144531	0.3347168	0.029296875	0	0	0	0	0	0	0	0	0	1.0141602	0.014160156	0.049804688	0.014160156	-0.013671875	-0.021484375	0	44330	0	0	0
718	719	719	Category A	-0.19189453	-0.14379883	0.98388672	0.25585938	-0.001464844	-0.40576172	0	0	17/11/2017	17	11	2017	15:28:59	55739	0.111	15	28	59	0	0.05859375	3.5304199	-0.1940918	-0.16601563	0.98120117	0.44897461	0.022460938	0	0	0	0	0	0	0	0	0	1.013916	0.013916016	0.027099609	0.002197266	0.022216797	0.002441406	0	44330	0	0	0
719	720	720	Category A	-0.19189453	-0.15576172	0.97192383	0.25756836	0.001220703	-0.40087891	0	0	17/11/2017	17	11	2017	15:28:59	55739	0.222	15	28	59	0	0.05859375	3.5304199	-0.19360352	-0.16577148	0.98095703	0.26269531	0.013671875	0	0	0	0	0	0	0	0	0	1.0136719	0.013671875	0.021240234	0.001708984	0.010009766	-0.009033203	0	44330	0	0	0
720	721	721	Category A	-0.17993164	-0.13183594	0.97192383	0.25317383	0	-0.40307617	0	0	17/11/2017	17	11	2017	15:28:59	55739	0.333	15	28	59	0	0.05859375	3.5304199	-0.19360352	-0.16577148	0.98022461	0.16796875	0.037597656	0	0	0	0	0	0	0	0	0	1.0129395	0.012939453	0.056152344	0.013671875	0.033935547	-0.008300781	0	44330	0	0	0
721	722	722	Category A	-0.17993164	-0.14379883	0.98388672	0.25390625	0.001464844	-0.40161133	0	0	17/11/2017	17	11	2017	15:28:59	55739	0.444	15	28	59	0	0.05859375	3.5304199	-0.19335938	-0.16577148	0.98071289	0.2644043	0.025878906	0	0	0	0	0	0	0	0	0	1.0131836	0.013183594	0.038574219	0.013427734	0.021972656	0.002929688	0	44330	0	0	0
722	723	723	Category A	-0.17993164	-0.15576172	1.0078125	0.2565918	0.000244141	-0.40283203	0	0	17/11/2017	17	11	2017	15:28:59	55739	0.555	15	28	59	0	0.05859375	3.5304199	-0.19335938	-0.16577148	0.98071289	0.69042969	0.031738281	0	0	0	0	0	0	0	0	0	1.0131836	0.013183594	0.050537109	0.013427734	0.010009766	0.026855469	0	44330	0	0	0
723	724	724	Category A	-0.19189453	-0.14379883	0.98388672	0.2565918	0.000488281	-0.40673828	0	0	17/11/2017	17	11	2017	15:28:59	55739	0.666	15	28	59	0	0.05859375	3.5304199	-0.19311523	-0.16601563	0.98046875	0.72119141	0.022460938	0	0	0	0	0	0	0	0	0	1.0129395	0.012939453	0.026855469	0.001220703	0.022216797	0.003173828	0	44330	0	0	0
724	725	725	Category A	-0.21582031	-0.15576172	0.98388672	0.25610352	-0.005859375	-0.40795898	0	0	17/11/2017	17	11	2017	15:28:59	55739	0.777	15	28	59	0	0.058349609	3.5513672	-0.19262695	-0.16601563	0.98022461	0.79711914	0.025634766	0	0	0	0	0	0	0	0	0	1.0126953	0.012695313	0.036865234	-0.022949219	0.010253906	0.003417969	0	44330	0	0	0
725	726	726	Category A	-0.20385742	-0.17993164	0.97192383	0.25585938	0	-0.40283203	0	0	17/11/2017	17	11	2017	15:28:59	55739	0.888	15	28	59	0	0.058349609	3.5513672	-0.19213867	-0.16625977	0.98022461	0.92797852	0.01953125	0	0	0	0	0	0	0	0	0	1.0126953	0.012695313	0.033203125	-0.011474609	-0.013427734	-0.008300781	0	44330	0	0	0
726	727	727	Category A	-0.20385742	-0.15576172	0.99584961	0.2578125	-0.005126953	-0.40576172	0	0	17/11/2017	17	11	2017	15:29:00	55740	0	15	29	0	0	0.058349609	3.5513672	-0.19213867	-0.16601563	0.97998047	0.81054688	0.022216797	0	0	0	0	0	0	0	0	0	1.012207	0.012207031	0.037841797	-0.011474609	0.010253906	0.015625	0	44330	0	0	0
727	728	728	Category A	-0.20385742	-0.15576172	0.98388672	0.26025391	-0.003417969	-0.40380859	0	0	17/11/2017	17	11	2017	15:29:00	55740	0.1	15	29	0	0	0.058349609	3.5513672	-0.19213867	-0.16650391	0.97998047	0.3125	0.016113281	0	0	0	0	0	0	0	0	0	1.0124512	0.012451172	0.025878906	-0.011474609	0.010742188	0.003662109	0	44330	0	0	0
728	729	729	Category A	-0.19189453	-0.17993164	0.97192383	0.25488281	-0.000732422	-0.40063477	0	0	17/11/2017	17	11	2017	15:29:00	55740	0.2	15	29	0	0	0.058349609	3.5513672	-0.19213867	-0.16650391	0.98022461	0.29272461	0.015625	0	0	0	0	0	0	0	0	0	1.0126953	0.012695313	0.021972656	0.000244141	-0.013183594	-0.008300781	0	44330	0	0	0
729	730	730	Category A	-0.20385742	-0.17993164	0.97192383	0.25512695	-0.004150391	-0.40283203	0	0	17/11/2017	17	11	2017	15:29:00	55740	0.3	15	29	0	0	0.058349609	3.5513672	-0.19213867	-0.16674805	0.97949219	0.66357422	0.019042969	0	0	0	0	0	0	0	0	0	1.012207	0.012207031	0.032470703	-0.011474609	-0.012939453	-0.007568359	0	44330	0	0	0
730	731	731	Category A	-0.19189453	-0.17993164	0.97192383	0.25927734	0.002197266	-0.40600586	0	0	17/11/2017	17	11	2017	15:29:00	55740	0.4	15	29	0	0	0.058349609	3.5513672	-0.19189453	-0.16699219	0.97900391	0.77539063	0.014648438	0	0	0	0	0	0	0	0	0	1.0114746	0.011474609	0.020019531	0	-0.012695313	-0.007080078	0	44330	0	0	0
731	732	732	Category A	-0.20385742	-0.15576172	0.99584961	0.2512207	-0.001708984	-0.40307617	0	0	17/11/2017	17	11	2017	15:29:00	55740	0.5	15	29	0	0	0.058349609	3.5513672	-0.19189453	-0.16699219	0.97924805	1.2089844	0.023193359	0	0	0	0	0	0	0	0	0	1.0117188	0.01171875	0.039794922	-0.01171875	0.011230469	0.016357422	0	44330	0	0	0
732	733	733	Category A	-0.19189453	-0.16796875	0.99584961	0.25341797	-0.000732422	-0.40283203	0	0	17/11/2017	17	11	2017	15:29:00	55740	0.6	15	29	0	0	0.058349609	3.5513672	-0.19189453	-0.16699219	0.97924805	1.4360352	0.016601563	0	0	0	0	0	0	0	0	0	1.0117188	0.01171875	0.017578125	0	-0.000732422	0.016357422	0	44330	0	0	0
733	734	734	Category A	-0.17993164	-0.16796875	0.98388672	0.25488281	-0.000732422	-0.4050293	0	0	17/11/2017	17	11	2017	15:29:00	55740	0.7	15	29	0	0	0.058349609	3.5513672	-0.19165039	-0.16674805	0.97924805	1.1052246	0.012695313	0	0	0	0	0	0	0	0	0	1.0117188	0.01171875	0.017333984	0.01171875	-0.000976563	0.004394531	0	44330	0	0	0
734	735	735	Category A	-0.17993164	-0.16796875	0.97192383	0.25512695	-0.007324219	-0.40600586	0	0	17/11/2017	17	11	2017	15:29:00	55740	0.8	15	29	0	0	0.058349609	3.5513672	-0.19165039	-0.16674805	0.97949219	0.8828125	0.014160156	0	0	0	0	0	0	0	0	0	1.0119629	0.011962891	0.020507813	0.01171875	-0.000976563	-0.007568359	0	44330	0	0	0
735	736	736	Category A	-0.19189453	-0.14379883	0.95996094	0.25390625	0.001464844	-0.40380859	0	0	17/11/2017	17	11	2017	15:29:00	55740	0.9	15	29	0	0	0.058349609	3.5513672	-0.19165039	-0.16650391	0.98022461	1.1022949	0.030517578	0	0	0	0	0	0	0	0	0	1.0126953	0.012695313	0.043212891	0	0.022705078	-0.020263672	0	44330	0	0	0
736	737	737	Category A	-0.19189453	-0.20385742	0.98388672	0.25390625	-0.003417969	-0.40673828	0	0	17/11/2017	17	11	2017	15:29:01	55741	0	15	29	1	0	0.058349609	3.5513672	-0.19165039	-0.16699219	0.98022461	1.1325684	0.036865234	0	0	0	0	0	0	0	0	0	1.0126953	0.012695313	0.040283203	0	-0.036621094	0.003417969	0	44330	0	0	0
737	738	738	Category A	-0.20385742	-0.19189453	0.99584961	0.25219727	0.000732422	-0.4050293	0	0	17/11/2017	17	11	2017	15:29:01	55741	0.1	15	29	1	0	0.058349609	3.5513672	-0.19165039	-0.16674805	0.98046875	0.73022461	0.031494141	0	0	0	0	0	0	0	0	0	1.0129395	0.012939453	0.052246094	-0.011962891	-0.024902344	0.015136719	0	44330	0	0	0
738	739	739	Category A	-0.19189453	-0.16796875	0.99584961	0.25512695	-0.004150391	-0.40283203	0	0	17/11/2017	17	11	2017	15:29:01	55741	0.2	15	29	1	0	0.058349609	3.5513672	-0.19140625	-0.16674805	0.98071289	0.25439453	0.015136719	0	0	0	0	0	0	0	0	0	1.0129395	0.012939453	0.016357422	-0.000244141	-0.000976563	0.014892578	0	44330	0	0	0
739	740	740	Category A	-0.16796875	-0.15576172	0.98388672	0.25585938	0.002197266	-0.40478516	0	0	17/11/2017	17	11	2017	15:29:01	55741	0.3	15	29	1	0	0.058349609	3.5513672	-0.19140625	-0.16650391	0.98095703	0.24829102	0.026123047	0	0	0	0	0	0	0	0	0	1.0131836	0.013183594	0.037353516	0.0234375	0.010742188	0.002685547	0	44330	0	0	0
740	741	741	Category A	-0.19189453	-0.15576172	0.99584961	0.25366211	-0.000976563	-0.40478516	0	0	17/11/2017	17	11	2017	15:29:01	55741	0.4	15	29	1	0	0.058349609	3.5513672	-0.19140625	-0.16650391	0.98095703	0.11450195	0.018310547	0	0	0	0	0	0	0	0	0	1.0131836	0.013183594	0.025878906	-0.000244141	0.010742188	0.014648438	0	44330	0	0	0
741	742	742	Category A	-0.19189453	-0.16796875	0.98388672	0.25317383	-0.003417969	-0.40771484	0	0	17/11/2017	17	11	2017	15:29:01	55741	0.5	15	29	1	0	0.058349609	3.5513672	-0.19140625	-0.16674805	0.98095703	0.44677734	0.002929688	0	0	0	0	0	0	0	0	0	1.0134277	0.013427734	0.00390625	-0.000244141	-0.000976563	0.002685547	0	44330	0	0	0
742	743	743	Category A	-0.20385742	-0.14379883	0.94799805	0.25512695	-0.005126953	-0.40698242	0	0	17/11/2017	17	11	2017	15:29:01	55741	0.6	15	29	1	0	0.058349609	3.5513672	-0.19116211	-0.16699219	0.98120117	0.44970703	0.042480469	0	0	0	0	0	0	0	0	0	1.0136719	0.013671875	0.069091797	-0.012451172	0.023193359	-0.033203125	0	44330	0	0	0
743	744	744	Category A	-0.20385742	-0.17993164	0.98388672	0.25756836	-0.004150391	-0.40185547	0	0	17/11/2017	17	11	2017	15:29:01	55741	0.7	15	29	1	0	0.058349609	3.5513672	-0.19116211	-0.16723633	0.98144531	0.11621094	0.017822266	0	0	0	0	0	0	0	0	0	1.0136719	0.013671875	0.027587891	-0.012451172	-0.012451172	0.002197266	0	44330	0	0	0
744	745	745	Category A	-0.17993164	-0.17993164	0.98388672	0.25488281	0.001464844	-0.40698242	0	0	17/11/2017	17	11	2017	15:29:01	55741	0.8	15	29	1	0	0.058349609	3.5513672	-0.19116211	-0.16699219	0.98168945	0.061279297	0.017333984	0	0	0	0	0	0	0	0	0	1.013916	0.013916016	0.026367188	0.011230469	-0.012695313	0.001953125	0	44330	0	0	0
745	746	746	Category A	-0.19189453	-0.16796875	0.97192383	0.25585938	-0.000976563	-0.4050293	0	0	17/11/2017	17	11	2017	15:29:01	55741	0.9	15	29	1	0	0.058349609	3.5513672	-0.19091797	-0.16674805	0.98168945	0.17333984	0.009765625	0	0	0	0	0	0	0	0	0	1.013916	0.013916016	0.01171875	-0.000732422	-0.000976563	-0.009765625	0	44330	0	0	0
746	747	747	Category A	-0.19189453	-0.17993164	0.99584961	0.25488281	-0.000732422	-0.40063477	0	0	17/11/2017	17	11	2017	15:29:02	55742	0	15	29	2	0	0.058349609	3.5513672	-0.19116211	-0.16625977	0.98144531	0.20947266	0.01953125	0	0	0	0	0	0	0	0	0	1.0136719	0.013671875	0.028320313	-0.000488281	-0.013427734	0.014160156	0	44330	0	0	0
747	748	748	Category A	-0.19189453	-0.16796875	0.98388672	0.25585938	-0.003417969	-0.4050293	0	0	17/11/2017	17	11	2017	15:29:02	55742	0.1	15	29	2	0	0.058349609	3.5513672	-0.19140625	-0.16625977	0.98217773	0.067138672	0.002197266	0	0	0	0	0	0	0	0	0	1.0144043	0.014404297	0.003417969	-0.000244141	-0.001464844	0.001464844	0	44330	0	0	0
748	749	749	Category A	-0.19189453	-0.17993164	0.97192383	0.25488281	0.001464844	-0.40405273	0	0	17/11/2017	17	11	2017	15:29:02	55742	0.2	15	29	2	0	0.058349609	3.5513672	-0.19165039	-0.16699219	0.98217773	0.14013672	0.016601563	0	0	0	0	0	0	0	0	0	1.0146484	0.014648438	0.0234375	0	-0.012939453	-0.010253906	0	44330	0	0	0
749	750	750	Category A	-0.19189453	-0.17993164	0.97192383	0.26049805	-0.004150391	-0.40673828	0	0	17/11/2017	17	11	2017	15:29:02	55742	0.3	15	29	2	0	0.058349609	3.5513672	-0.19165039	-0.16674805	0.98266602	0.06640625	0.016845703	0	0	0	0	0	0	0	0	0	1.0151367	0.015136719	0.023925781	0	-0.012939453	-0.010742188	0	44330	0	0	0
750	751	751	Category A	-0.19189453	-0.16796875	0.97192383	0.25878906	-0.006591797	-0.40185547	0	0	17/11/2017	17	11	2017	15:29:02	55742	0.4	15	29	2	0	0.058349609	3.5513672	-0.19165039	-0.16699219	0.98291016	0.24169922	0.010986328	0	0	0	0	0	0	0	0	0	1.0151367	0.015136719	0.011962891	0	-0.000976563	-0.010986328	0	44330	0	0	0
751	752	752	Category A	-0.19189453	-0.16796875	0.98388672	0.25488281	-0.002441406	-0.4050293	0	0	17/11/2017	17	11	2017	15:29:02	55742	0.5	15	29	2	0	0.058349609	3.5513672	-0.19165039	-0.16723633	0.98291016	0.47387695	0.000732422	0	0	0	0	0	0	0	0	0	1.0153809	0.015380859	0.001220703	0	-0.000488281	0.000732422	0	44330	0	0	0
752	753	753	Category A	-0.19189453	-0.16796875	0.95996094	0.25854492	-0.003173828	-0.40576172	0	0	17/11/2017	17	11	2017	15:29:02	55742	0.6	15	29	2	0	0.058349609	3.5513672	-0.19165039	-0.16748047	0.98291016	0.16625977	0.022949219	0	0	0	0	0	0	0	0	0	1.0153809	0.015380859	0.0234375	0	-0.000244141	-0.022949219	0	44330	0	0	0
753	754	754	Category A	-0.19189453	-0.14379883	0.97192383	0.25952148	0.000488281	-0.40380859	0	0	17/11/2017	17	11	2017	15:29:02	55742	0.7	15	29	2	0	0.058349609	3.5513672	-0.19189453	-0.16723633	0.98291016	0.12817383	0.025878906	0	0	0	0	0	0	0	0	0	1.0153809	0.015380859	0.034667969	0	0.0234375	-0.010986328	0	44330	0	0	0
754	755	755	Category A	-0.19189453	-0.15576172	0.99584961	0.25488281	0.001220703	-0.40478516	0	0	17/11/2017	17	11	2017	15:29:02	55742	0.8	15	29	2	0	0.058349609	3.5513672	-0.19213867	-0.16723633	0.98291016	0.28149414	0.017089844	0	0	0	0	0	0	0	0	0	1.0153809	0.015380859	0.024658203	0.000244141	0.011474609	0.012695313	0	44330	0	0	0
755	756	756	Category A	-0.20385742	-0.17993164	0.97192383	0.25366211	0.001220703	-0.40283203	0	0	17/11/2017	17	11	2017	15:29:02	55742	0.9	15	29	2	0	0.058349609	3.5513672	-0.19189453	-0.16723633	0.98266602	0.32543945	0.020263672	0	0	0	0	0	0	0	0	0	1.0151367	0.015136719	0.03515625	-0.01171875	-0.012451172	-0.010742188	0	44330	0	0	0
756	757	757	Category A	-0.17993164	-0.16796875	0.98388672	0.25317383	-0.001708984	-0.40698242	0	0	17/11/2017	17	11	2017	15:29:03	55743	0	15	29	3	0	0.058349609	3.5513672	-0.19213867	-0.16699219	0.98291016	0.49487305	0.012451172	0	0	0	0	0	0	0	0	0	1.0153809	0.015380859	0.013916016	0.012207031	-0.000732422	0.000732422	0	44330	0	0	0
757	758	758	Category A	-0.20385742	-0.17993164	0.98388672	0.25415039	-0.00390625	-0.40405273	0	0	17/11/2017	17	11	2017	15:29:03	55743	0.1	15	29	3	0	0.058349609	3.5513672	-0.19287109	-0.16723633	0.98291016	0.67236328	0.016601563	0	0	0	0	0	0	0	0	0	1.015625	0.015625	0.024169922	-0.010742188	-0.012451172	0.000732422	0	44330	0	0	0
758	759	759	Category A	-0.17993164	-0.15576172	0.95996094	0.25878906	-0.000732422	-0.40161133	0	0	17/11/2017	17	11	2017	15:29:03	55743	0.2	15	29	3	0	0.058349609	3.5513672	-0.19287109	-0.16699219	0.98291016	0.44628906	0.028808594	0	0	0	0	0	0	0	0	0	1.015625	0.015625	0.047607422	0.012939453	0.011230469	-0.022949219	0	44330	0	0	0
759	760	760	Category A	-0.17993164	-0.15576172	0.95996094	0.25854492	-0.003173828	-0.40576172	0	0	17/11/2017	17	11	2017	15:29:03	55743	0.3	15	29	3	0	0.058349609	3.5513672	-0.19287109	-0.16699219	0.98339844	0.31762695	0.029052734	0	0	0	0	0	0	0	0	0	1.0158691	0.015869141	0.047851563	0.012939453	0.011230469	-0.0234375	0	44330	0	0	0
760	761	761	Category A	-0.17993164	-0.16796875	0.98388672	0.25952148	-0.006103516	-0.40673828	0	0	17/11/2017	17	11	2017	15:29:03	55743	0.4	15	29	3	0	0.058349609	3.5513672	-0.19335938	-0.16723633	0.9831543	0.25952148	0.013427734	0	0	0	0	0	0	0	0	0	1.0158691	0.015869141	0.014648438	0.013427734	-0.000488281	0.000488281	0	44330	0	0	0
761	762	762	Category A	-0.17993164	-0.17993164	0.98388672	0.2565918	-0.000244141	-0.40478516	0	0	17/11/2017	17	11	2017	15:29:03	55743	0.5	15	29	3	0	0.058349609	3.5513672	-0.19384766	-0.16772461	0.98339844	0.11669922	0.018554688	0	0	0	0	0	0	0	0	0	1.0161133	0.016113281	0.026611328	0.013916016	-0.011962891	0.000244141	0	44330	0	0	0
762	763	763	Category A	-0.19189453	-0.17993164	0.97192383	0.25878906	-0.006591797	-0.40185547	0	0	17/11/2017	17	11	2017	15:29:03	55743	0.6	15	29	3	0	0.058349609	3.5545898	-0.1940918	-0.16796875	0.98339844	0.21362305	0.016357422	0	0	0	0	0	0	0	0	0	1.0163574	0.016357422	0.025390625	0.002197266	-0.01171875	-0.011474609	0	44330	0	0	0
763	764	764	Category A	-0.15576172	-0.16796875	0.98388672	0.25756836	0	-0.40673828	0	0	17/11/2017	17	11	2017	15:29:03	55743	0.7	15	29	3	0	0.058349609	3.5545898	-0.1940918	-0.16845703	0.98291016	0.49438477	0.038330078	0	0	0	0	0	0	0	0	0	1.0158691	0.015869141	0.039794922	0.038330078	0.000488281	0.000732422	0	44330	0	0	0
764	765	765	Category A	-0.17993164	-0.17993164	0.97192383	0.25512695	-0.007568359	-0.40698242	0	0	17/11/2017	17	11	2017	15:29:03	55743	0.8	15	29	3	0	0.058349609	3.5545898	-0.19458008	-0.16870117	0.98291016	0.50292969	0.021484375	0	0	0	0	0	0	0	0	0	1.0161133	0.016113281	0.036865234	0.014648438	-0.010986328	-0.010986328	0	44330	0	0	0
765	766	766	Category A	-0.19189453	-0.16796875	0.97192383	0.2565918	-0.002441406	-0.40283203	0	0	17/11/2017	17	11	2017	15:29:03	55743	0.9	15	29	3	0	0.058349609	3.5545898	-0.19433594	-0.16894531	0.98291016	0.29858398	0.011230469	0	0	0	0	0	0	0	0	0	1.0161133	0.016113281	0.014404297	0.002441406	0.000976563	-0.010986328	0	44330	0	0	0
766	767	767	Category A	-0.20385742	-0.16796875	0.99584961	0.25756836	-0.001708984	-0.40600586	0	0	17/11/2017	17	11	2017	15:29:04	55744	0	15	29	4	0	0.058349609	3.5545898	-0.1940918	-0.16870117	0.98291016	0.20947266	0.015869141	0	0	0	0	0	0	0	0	0	1.0161133	0.016113281	0.022949219	-0.009521484	0.000732422	0.012695313	0	44330	0	0	0
767	768	768	Category A	-0.20385742	-0.16796875	1.0078125	0.25317383	-0.001708984	-0.4050293	0	0	17/11/2017	17	11	2017	15:29:04	55744	0.1	15	29	4	0	0.058349609	3.5545898	-0.1940918	-0.16894531	0.98266602	0.22924805	0.026611328	0	0	0	0	0	0	0	0	0	1.0158691	0.015869141	0.035644531	-0.009521484	0.000976563	0.024902344	0	44330	0	0	0
768	769	769	Category A	-0.19189453	-0.17993164	0.97192383	0.25366211	-0.005615234	-0.40576172	0	0	17/11/2017	17	11	2017	15:29:04	55744	0.2	15	29	4	0	0.058349609	3.5545898	-0.1940918	-0.16894531	0.98266602	0.11962891	0.015380859	0	0	0	0	0	0	0	0	0	1.015625	0.015625	0.023681641	0.002197266	-0.010742188	-0.010742188	0	44330	0	0	0
769	770	770	Category A	-0.19189453	-0.17993164	0.97192383	0.26049805	-0.005126953	-0.40405273	0	0	17/11/2017	17	11	2017	15:29:04	55744	0.3	15	29	4	0	0.058349609	3.5545898	-0.1940918	-0.16894531	0.98266602	0.057861328	0.015625	0	0	0	0	0	0	0	0	0	1.0158691	0.015869141	0.023925781	0.002197266	-0.010742188	-0.010742188	0	44330	0	0	0
770	771	771	Category A	-0.19189453	-0.17993164	0.98388672	0.25341797	-0.002197266	-0.40600586	0	0	17/11/2017	17	11	2017	15:29:04	55744	0.4	15	29	4	0	0.058349609	3.5545898	-0.19384766	-0.16894531	0.98266602	0.013427734	0.010986328	0	0	0	0	0	0	0	0	0	1.0158691	0.015869141	0.013916016	0.001953125	-0.010742188	0.000976563	0	44330	0	0	0
771	772	772	Category A	-0.19189453	-0.16796875	0.99584961	0.25415039	-0.006347656	-0.40185547	0	0	17/11/2017	17	11	2017	15:29:04	55744	0.5	15	29	4	0	0.058349609	3.5545898	-0.19384766	-0.16870117	0.98266602	0.062255859	0.013183594	0	0	0	0	0	0	0	0	0	1.015625	0.015625	0.015869141	0.001953125	0.000732422	0.012939453	0	44330	0	0	0
772	773	773	Category A	-0.19189453	-0.15576172	0.98388672	0.26000977	-0.000976563	-0.40063477	0	0	17/11/2017	17	11	2017	15:29:04	55744	0.6	15	29	4	0	0.058349609	3.5545898	-0.19384766	-0.16870117	0.98193359	0.017333984	0.013183594	0	0	0	0	0	0	0	0	0	1.0151367	0.015136719	0.016845703	0.001953125	0.012939453	0.001708984	0	44330	0	0	0
773	774	774	Category A	-0.19189453	-0.17993164	0.99584961	0.25317383	0.001464844	-0.40380859	0	0	17/11/2017	17	11	2017	15:29:04	55744	0.7	15	29	4	0	0.058349609	3.5545898	-0.19384766	-0.16870117	0.98144531	0.19042969	0.018066406	0	0	0	0	0	0	0	0	0	1.0144043	0.014404297	0.02734375	0.001953125	-0.010986328	0.014160156	0	44330	0	0	0
774	775	775	Category A	-0.20385742	-0.16796875	1.0197754	0.2565918	-0.001708984	-0.40380859	0	0	17/11/2017	17	11	2017	15:29:04	55744	0.8	15	29	4	0	0.058349609	3.5545898	-0.1940918	-0.16894531	0.98120117	0.32373047	0.039550781	0	0	0	0	0	0	0	0	0	1.0144043	0.014404297	0.048828125	-0.009521484	0.000976563	0.038330078	0	44330	0	0	0
775	776	776	Category A	-0.19189453	-0.17993164	0.99584961	0.25756836	-0.002441406	-0.40161133	0	0	17/11/2017	17	11	2017	15:29:04	55744	0.9	15	29	4	0	0.058349609	3.5545898	-0.19433594	-0.16894531	0.98168945	0.39794922	0.017822266	0	0	0	0	0	0	0	0	0	1.0148926	0.014892578	0.02734375	0.002441406	-0.010742188	0.013916016	0	44330	0	0	0
776	777	777	Category A	-0.20385742	-0.15576172	0.97192383	0.25952148	0.000488281	-0.40185547	0	0	17/11/2017	17	11	2017	15:29:05	55745	0	15	29	5	0	0.058349609	3.5545898	-0.19433594	-0.16943359	0.98193359	0.32470703	0.01953125	0	0	0	0	0	0	0	0	0	1.0153809	0.015380859	0.033203125	-0.009277344	0.013671875	-0.010009766	0	44330	0	0	0
777	778	778	Category A	-0.19189453	-0.14379883	0.98388672	0.25585938	0	-0.40478516	0	0	17/11/2017	17	11	2017	15:29:05	55745	0.1	15	29	5	0	0.058349609	3.5545898	-0.19458008	-0.16918945	0.98168945	0.32836914	0.025634766	0	0	0	0	0	0	0	0	0	1.0148926	0.014892578	0.030029297	0.002685547	0.025390625	0.001953125	0	44330	0	0	0
778	779	779	Category A	-0.19189453	-0.16796875	0.99584961	0.25488281	0.002441406	-0.40405273	0	0	17/11/2017	17	11	2017	15:29:05	55745	0.2	15	29	5	0	0.058349609	3.5545898	-0.19433594	-0.16894531	0.98144531	0.29370117	0.014404297	0	0	0	0	0	0	0	0	0	1.0148926	0.014892578	0.017822266	0.002441406	0.000976563	0.014160156	0	44330	0	0	0
779	780	780	Category A	-0.19189453	-0.16796875	0.97192383	0.25341797	-0.003173828	-0.40283203	0	0	17/11/2017	17	11	2017	15:29:05	55745	0.3	15	29	5	0	0.058349609	3.5545898	-0.19458008	-0.16894531	0.98120117	0.15307617	0.009765625	0	0	0	0	0	0	0	0	0	1.0144043	0.014404297	0.012939453	0.002685547	0.000976563	-0.009277344	0	44330	0	0	0
780	781	781	Category A	-0.19189453	-0.17993164	0.97192383	0.25854492	-0.005371094	-0.40673828	0	0	17/11/2017	17	11	2017	15:29:05	55745	0.4	15	29	5	0	0.058349609	3.5545898	-0.19482422	-0.16870117	0.98120117	0.045410156	0.014648438	0	0	0	0	0	0	0	0	0	1.0146484	0.014648438	0.0234375	0.002929688	-0.010986328	-0.009277344	0	44330	0	0	0
781	782	782	Category A	-0.17993164	-0.17993164	0.99584961	0.25854492	-0.001708984	-0.40405273	0	0	17/11/2017	17	11	2017	15:29:05	55745	0.5	15	29	5	0	0.058349609	3.5545898	-0.19482422	-0.16870117	0.98095703	0.21826172	0.023681641	0	0	0	0	0	0	0	0	0	1.0141602	0.014160156	0.041015625	0.014892578	-0.010986328	0.014648438	0	44330	0	0	0
782	783	783	Category A	-0.19189453	-0.17993164	1.0078125	0.25463867	0.002197266	-0.4050293	0	0	17/11/2017	17	11	2017	15:29:05	55745	0.6	15	29	5	0	0.058349609	3.5545898	-0.19482422	-0.16894531	0.98071289	0.26635742	0.029052734	0	0	0	0	0	0	0	0	0	1.0141602	0.014160156	0.041015625	0.002929688	-0.010742188	0.026855469	0	44330	0	0	0
783	784	784	Category A	-0.19189453	-0.16796875	1.0078125	0.2578125	-0.003417969	-0.4050293	0	0	17/11/2017	17	11	2017	15:29:05	55745	0.7	15	29	5	0	0.058349609	3.5545898	-0.19482422	-0.16894531	0.98120117	0.08984375	0.026611328	0	0	0	0	0	0	0	0	0	1.0146484	0.014648438	0.030517578	0.002929688	0.000976563	0.026367188	0	44330	0	0	0
784	785	785	Category A	-0.19189453	-0.15576172	0.98388672	0.25561523	0.001464844	-0.40405273	0	0	17/11/2017	17	11	2017	15:29:05	55745	0.8	15	29	5	0	0.058349609	3.5545898	-0.19482422	-0.16894531	0.98120117	0.080322266	0.013916016	0	0	0	0	0	0	0	0	0	1.0146484	0.014648438	0.018798828	0.002929688	0.013183594	0.002441406	0	44330	0	0	0
785	786	786	Category A	-0.21582031	-0.13183594	0.99584961	0.25756836	-0.000244141	-0.40576172	0	0	17/11/2017	17	11	2017	15:29:05	55745	0.9	15	29	5	0	0.058349609	3.5545898	-0.19506836	-0.16894531	0.98095703	0.073730469	0.044921875	0	0	0	0	0	0	0	0	0	1.0144043	0.014404297	0.072265625	-0.020507813	0.037109375	0.014648438	0	44330	0	0	0
786	787	787	Category A	-0.20385742	-0.16796875	1.0078125	0.25244141	0.001708984	-0.40380859	0	0	17/11/2017	17	11	2017	15:29:06	55746	0	15	29	6	0	0.058349609	3.5545898	-0.19506836	-0.16918945	0.98144531	0.010742188	0.027587891	0	0	0	0	0	0	0	0	0	1.0148926	0.014892578	0.036132813	-0.008544922	0.001220703	0.026123047	0	44330	0	0	0
787	788	788	Category A	-0.20385742	-0.17993164	0.97192383	0.25366211	0.001220703	-0.40283203	0	0	17/11/2017	17	11	2017	15:29:06	55746	0.1	15	29	6	0	0.058349609	3.5545898	-0.19482422	-0.16894531	0.98144531	0.087646484	0.016845703	0	0	0	0	0	0	0	0	0	1.0146484	0.014648438	0.029296875	-0.008789063	-0.010742188	-0.009521484	0	44330	0	0	0
788	789	789	Category A	-0.19189453	-0.15576172	0.98388672	0.25390625	0.001464844	-0.40380859	0	0	17/11/2017	17	11	2017	15:29:06	55746	0.2	15	29	6	0	0.058349609	3.5545898	-0.19482422	-0.16894531	0.98144531	0.002685547	0.013671875	0	0	0	0	0	0	0	0	0	1.0146484	0.014648438	0.018798828	0.002929688	0.013183594	0.002197266	0	44330	0	0	0
789	790	790	Category A	-0.19189453	-0.16796875	0.99584961	0.25366211	-0.000976563	-0.40283203	0	0	17/11/2017	17	11	2017	15:29:06	55746	0.3	15	29	6	0	0.058349609	3.5545898	-0.19482422	-0.16894531	0.98144531	0.27807617	0.014648438	0	0	0	0	0	0	0	0	0	1.0146484	0.014648438	0.018554688	0.002929688	0.000976563	0.014160156	0	44330	0	0	0
790	791	791	Category A	-0.19189453	-0.17993164	0.99584961	0.25585938	0.002441406	-0.40380859	0	0	17/11/2017	17	11	2017	15:29:06	55746	0.4	15	29	6	0	0.058349609	3.5545898	-0.19482422	-0.16894531	0.98144531	0.37084961	0.018066406	0	0	0	0	0	0	0	0	0	1.0146484	0.014648438	0.028320313	0.002929688	-0.010742188	0.014160156	0	44330	0	0	0
791	792	792	Category A	-0.20385742	-0.17993164	0.99584961	0.25415039	0	-0.40405273	0	0	17/11/2017	17	11	2017	15:29:06	55746	0.5	15	29	6	0	0.058349609	3.5545898	-0.19482422	-0.16894531	0.98120117	0.021484375	0.020019531	0	0	0	0	0	0	0	0	0	1.0146484	0.014648438	0.033935547	-0.008789063	-0.010742188	0.014404297	0	44330	0	0	0
792	793	793	Category A	-0.19189453	-0.15576172	0.97192383	0.25488281	0.001220703	-0.40063477	0	0	17/11/2017	17	11	2017	15:29:06	55746	0.6	15	29	6	0	0.058349609	3.5545898	-0.19482422	-0.16918945	0.98095703	0.007568359	0.016601563	0	0	0	0	0	0	0	0	0	1.0144043	0.014404297	0.025878906	0.002929688	0.013427734	-0.009033203	0	44330	0	0	0
793	794	794	Category A	-0.20385742	-0.16796875	0.98388672	0.25390625	0.001464844	-0.40380859	0	0	17/11/2017	17	11	2017	15:29:06	55746	0.7	15	29	6	0	0.058349609	3.5545898	-0.19482422	-0.16918945	0.98120117	0.3684082	0.009277344	0	0	0	0	0	0	0	0	0	1.0146484	0.014648438	0.012695313	-0.008789063	0.001220703	0.002441406	0	44330	0	0	0
794	795	795	Category A	-0.19189453	-0.17993164	0.97192383	0.25585938	-0.000976563	-0.4050293	0	0	17/11/2017	17	11	2017	15:29:06	55746	0.8	15	29	6	0	0.058349609	3.5545898	-0.19482422	-0.16967773	0.98144531	0.62036133	0.014160156	0	0	0	0	0	0	0	0	0	1.0148926	0.014892578	0.022705078	0.002929688	-0.010009766	-0.009521484	0	44330	0	0	0
795	796	796	Category A	-0.20385742	-0.16796875	0.99584961	0.25561523	0.001464844	-0.40405273	0	0	17/11/2017	17	11	2017	15:29:06	55746	0.9	15	29	6	0	0.058349609	3.5545898	-0.19482422	-0.16967773	0.98144531	0.54833984	0.016845703	0	0	0	0	0	0	0	0	0	1.0148926	0.014892578	0.024902344	-0.008789063	0.001708984	0.014160156	0	44330	0	0	0
796	797	797	Category A	-0.2277832	-0.17993164	0.97192383	0.25219727	-0.000732422	-0.40478516	0	0	17/11/2017	17	11	2017	15:29:07	55747	0	15	29	7	0	0.058349609	3.5545898	-0.19506836	-0.16967773	0.98168945	0.40649414	0.035400391	0	0	0	0	0	0	0	0	0	1.0151367	0.015136719	0.052490234	-0.032470703	-0.010009766	-0.009765625	0	44330	0	0	0
797	798	798	Category A	-0.19189453	-0.15576172	0.97192383	0.25488281	0.001220703	-0.40478516	0	0	17/11/2017	17	11	2017	15:29:07	55747	0.1	15	29	7	0	0.058349609	3.5545898	-0.1953125	-0.16967773	0.98144531	0.31884766	0.017333984	0	0	0	0	0	0	0	0	0	1.0151367	0.015136719	0.02734375	0.003417969	0.013916016	-0.009521484	0	44330	0	0	0
798	799	799	Category A	-0.19189453	-0.14379883	1.0078125	0.25683594	-0.004150391	-0.40405273	0	0	17/11/2017	17	11	2017	15:29:07	55747	0.2	15	29	7	0	0.058349609	3.5545898	-0.1953125	-0.16918945	0.98168945	0.004394531	0.036621094	0	0	0	0	0	0	0	0	0	1.0151367	0.015136719	0.055175781	0.003417969	0.025390625	0.025878906	0	44330	0	0	0
799	800	800	Category A	-0.2277832	-0.16796875	0.95996094	0.25683594	-0.004150391	-0.40405273	0	0	17/11/2017	17	11	2017	15:29:07	55747	0.3	15	29	7	0	0.058349609	3.5545898	-0.19555664	-0.16967773	0.98193359	0.48168945	0.0390625	0	0	0	0	0	0	0	0	0	1.015625	0.015625	0.055908203	-0.031982422	0.001708984	-0.021972656	0	44330	0	0	0
800	801	801	Category A	-0.21582031	-0.16796875	0.98388672	0.25732422	0.005615234	-0.40600586	0	0	17/11/2017	17	11	2017	15:29:07	55747	0.4	15	29	7	0	0.05859375	3.5610352	-0.19555664	-0.16967773	0.98217773	0.6796875	0.020019531	0	0	0	0	0	0	0	0	0	1.015625	0.015625	0.0234375	-0.020019531	0.001708984	0.001464844	0	44330	0	0	0
801	802	802	Category A	-0.19189453	-0.17993164	0.98388672	0.25512695	-0.005615234	-0.40600586	0	0	17/11/2017	17	11	2017	15:29:07	55747	0.5	15	29	7	0	0.05859375	3.5610352	-0.19580078	-0.16967773	0.98193359	0.59228516	0.010986328	0	0	0	0	0	0	0	0	0	1.0153809	0.015380859	0.015869141	0.00390625	-0.010009766	0.001708984	0	44330	0	0	0
802	803	803	Category A	-0.19189453	-0.17993164	0.97192383	0.25854492	-0.003173828	-0.40673828	0	0	17/11/2017	17	11	2017	15:29:07	55747	0.6	15	29	7	0	0.05859375	3.5610352	-0.19604492	-0.16967773	0.98193359	0.51879883	0.014648438	0	0	0	0	0	0	0	0	0	1.015625	0.015625	0.024414063	0.004150391	-0.010009766	-0.010009766	0	44330	0	0	0
803	804	804	Category A	-0.2277832	-0.16796875	0.98388672	0.26049805	-0.005126953	-0.40600586	0	0	17/11/2017	17	11	2017	15:29:07	55747	0.7	15	29	7	0	0.05859375	3.5610352	-0.19604492	-0.16967773	0.98193359	0.49755859	0.031494141	0	0	0	0	0	0	0	0	0	1.015625	0.015625	0.034912109	-0.031494141	0.001708984	0.001708984	0	44330	0	0	0
804	805	805	Category A	-0.19189453	-0.16796875	0.98388672	0.25610352	-0.006591797	-0.40771484	0	0	17/11/2017	17	11	2017	15:29:07	55747	0.8	15	29	7	0	0.05859375	3.5610352	-0.19677734	-0.16967773	0.98193359	0.40576172	0.005371094	0	0	0	0	0	0	0	0	0	1.0158691	0.015869141	0.008544922	0.004882813	0.001708984	0.001708984	0	44330	0	0	0
805	806	806	Category A	-0.19189453	-0.16796875	0.98388672	0.25488281	-0.000488281	-0.40405273	0	0	17/11/2017	17	11	2017	15:29:07	55747	0.9	15	29	7	0	0.05859375	3.5610352	-0.19677734	-0.16967773	0.98217773	0.33007813	0.005615234	0	0	0	0	0	0	0	0	0	1.0158691	0.015869141	0.008544922	0.004882813	0.001708984	0.001464844	0	44330	0	0	0
806	807	807	Category A	-0.20385742	-0.17993164	0.97192383	0.25756836	-0.002441406	-0.40673828	0	0	17/11/2017	17	11	2017	15:29:08	55748	0	15	29	8	0	0.05859375	3.5610352	-0.19702148	-0.16967773	0.98217773	0.29614258	0.015869141	0	0	0	0	0	0	0	0	0	1.0161133	0.016113281	0.02734375	-0.006591797	-0.010009766	-0.010253906	0	44330	0	0	0
807	808	808	Category A	-0.19189453	-0.15576172	0.97192383	0.25512695	-0.002197266	-0.40600586	0	0	17/11/2017	17	11	2017	15:29:08	55748	0.1	15	29	8	0	0.05859375	3.5610352	-0.19702148	-0.16967773	0.98217773	0.09765625	0.018066406	0	0	0	0	0	0	0	0	0	1.0161133	0.016113281	0.029541016	0.005126953	0.013916016	-0.010253906	0	44330	0	0	0
808	809	809	Category A	-0.19189453	-0.16796875	0.98388672	0.25854492	-0.002441406	-0.40380859	0	0	17/11/2017	17	11	2017	15:29:08	55748	0.2	15	29	8	0	0.05859375	3.5610352	-0.19677734	-0.16992188	0.98193359	0.1953125	0.005615234	0	0	0	0	0	0	0	0	0	1.015625	0.015625	0.009033203	0.004882813	0.001953125	0.001708984	0	44330	0	0	0
809	810	810	Category A	-0.19189453	-0.17993164	0.97192383	0.26123047	-0.007080078	-0.40673828	0	0	17/11/2017	17	11	2017	15:29:08	55748	0.3	15	29	8	0	0.05859375	3.5610352	-0.19677734	-0.16967773	0.98193359	0.25439453	0.014892578	0	0	0	0	0	0	0	0	0	1.015625	0.015625	0.025146484	0.004882813	-0.010009766	-0.010009766	0	44330	0	0	0
810	811	811	Category A	-0.19189453	-0.16796875	0.95996094	0.26220703	-0.002441406	-0.40380859	0	0	17/11/2017	17	11	2017	15:29:08	55748	0.4	15	29	8	0	0.05859375	3.5610352	-0.19677734	-0.16943359	0.98217773	0.16577148	0.022705078	0	0	0	0	0	0	0	0	0	1.0158691	0.015869141	0.028808594	0.004882813	0.001464844	-0.022216797	0	44330	0	0	0
811	812	812	Category A	-0.20385742	-0.15576172	0.94799805	0.25830078	0.001464844	-0.40673828	0	0	17/11/2017	17	11	2017	15:29:08	55748	0.5	15	29	8	0	0.05859375	3.5610352	-0.19702148	-0.16943359	0.98242188	0.29394531	0.037597656	0	0	0	0	0	0	0	0	0	1.0163574	0.016357422	0.054931641	-0.006591797	0.013671875	-0.034423828	0	44330	0	0	0
812	813	813	Category A	-0.19189453	-0.16796875	0.94799805	0.25732422	0.003662109	-0.40283203	0	0	17/11/2017	17	11	2017	15:29:08	55748	0.6	15	29	8	0	0.05859375	3.5610352	-0.19726563	-0.16894531	0.98217773	0.34570313	0.034667969	0	0	0	0	0	0	0	0	0	1.0161133	0.016113281	0.040771484	0.005371094	0.000976563	-0.034179688	0	44330	0	0	0
813	814	814	Category A	-0.20385742	-0.17993164	0.97192383	0.25219727	-0.002441406	-0.40698242	0	0	17/11/2017	17	11	2017	15:29:08	55748	0.7	15	29	8	0	0.05859375	3.5610352	-0.19726563	-0.16918945	0.98217773	0.28735352	0.016113281	0	0	0	0	0	0	0	0	0	1.0158691	0.015869141	0.02734375	-0.006347656	-0.010498047	-0.010253906	0	44330	0	0	0
814	815	815	Category A	-0.19189453	-0.17993164	1.0078125	0.25585938	-0.000732422	-0.40405273	0	0	17/11/2017	17	11	2017	15:29:08	55748	0.8	15	29	8	0	0.05859375	3.5610352	-0.19750977	-0.16894531	0.98193359	0.31396484	0.028564453	0	0	0	0	0	0	0	0	0	1.015625	0.015625	0.042480469	0.005615234	-0.010742188	0.025634766	0	44330	0	0	0
815	816	816	Category A	-0.19189453	-0.17993164	0.98388672	0.25512695	-0.005615234	-0.4050293	0	0	17/11/2017	17	11	2017	15:29:08	55748	0.9	15	29	8	0	0.05859375	3.5610352	-0.19750977	-0.16918945	0.98144531	0.59155273	0.012207031	0	0	0	0	0	0	0	0	0	1.0153809	0.015380859	0.018554688	0.005615234	-0.010498047	0.002197266	0	44330	0	0	0
816	817	817	Category A	-0.20385742	-0.17993164	0.95996094	0.25415039	-0.003173828	-0.40380859	0	0	17/11/2017	17	11	2017	15:29:09	55749	0	15	29	9	0	0.05859375	3.5610352	-0.19750977	-0.16894531	0.98120117	0.84057617	0.024658203	0	0	0	0	0	0	0	0	0	1.0151367	0.015136719	0.038330078	-0.006103516	-0.010742188	-0.021240234	0	44330	0	0	0
817	818	818	Category A	-0.19189453	-0.17993164	0.98388672	0.25756836	0	-0.40380859	0	0	17/11/2017	17	11	2017	15:29:09	55749	0.1	15	29	9	0	0.05859375	3.5610352	-0.19750977	-0.16894531	0.98095703	0.53979492	0.012451172	0	0	0	0	0	0	0	0	0	1.0148926	0.014892578	0.019042969	0.005615234	-0.010742188	0.002685547	0	44330	0	0	0
818	819	819	Category A	-0.20385742	-0.15576172	0.97192383	0.25878906	-0.002929688	-0.40380859	0	0	17/11/2017	17	11	2017	15:29:09	55749	0.2	15	29	9	0	0.05859375	3.5610352	-0.19750977	-0.16918945	0.98120117	0.12084961	0.017578125	0	0	0	0	0	0	0	0	0	1.0151367	0.015136719	0.029052734	-0.006103516	0.013427734	-0.009277344	0	44330	0	0	0
819	820	820	Category A	-0.19189453	-0.14379883	0.98388672	0.25317383	0.000244141	-0.40405273	0	0	17/11/2017	17	11	2017	15:29:09	55749	0.3	15	29	9	0	0.05859375	3.5610352	-0.19750977	-0.16894531	0.98120117	0.058105469	0.025878906	0	0	0	0	0	0	0	0	0	1.0151367	0.015136719	0.033203125	0.005615234	0.025146484	0.002441406	0	44330	0	0	0
820	821	821	Category A	-0.20385742	-0.15576172	0.97192383	0.25366211	0.001220703	-0.40283203	0	0	17/11/2017	17	11	2017	15:29:09	55749	0.4	15	29	9	0	0.05859375	3.5610352	-0.19750977	-0.16894531	0.98144531	0.020996094	0.017578125	0	0	0	0	0	0	0	0	0	1.0151367	0.015136719	0.029052734	-0.006103516	0.013183594	-0.009521484	0	44330	0	0	0
821	822	822	Category A	-0.19189453	-0.17993164	0.97192383	0.25756836	0.003417969	-0.40698242	0	0	17/11/2017	17	11	2017	15:29:09	55749	0.5	15	29	9	0	0.05859375	3.5610352	-0.19750977	-0.16894531	0.98144531	0.27490234	0.015380859	0	0	0	0	0	0	0	0	0	1.0153809	0.015380859	0.026123047	0.005615234	-0.010742188	-0.009521484	0	44330	0	0	0
822	823	823	Category A	-0.20385742	-0.15576172	0.98388672	0.25585938	-0.000732422	-0.40600586	0	0	17/11/2017	17	11	2017	15:29:09	55749	0.6	15	29	9	0	0.05859375	3.5610352	-0.19750977	-0.16870117	0.98120117	0.35424805	0.014404297	0	0	0	0	0	0	0	0	0	1.0151367	0.015136719	0.021484375	-0.006103516	0.012939453	0.002441406	0	44330	0	0	0
823	824	824	Category A	-0.20385742	-0.17993164	0.98388672	0.25732422	0.002197266	-0.40576172	0	0	17/11/2017	17	11	2017	15:29:09	55749	0.7	15	29	9	0	0.05859375	3.5610352	-0.19799805	-0.16845703	0.98095703	0.070800781	0.012939453	0	0	0	0	0	0	0	0	0	1.0148926	0.014892578	0.019775391	-0.005615234	-0.011230469	0.002685547	0	44330	0	0	0
824	825	825	Category A	-0.19189453	-0.16796875	0.97192383	0.25610352	-0.002197266	-0.40673828	0	0	17/11/2017	17	11	2017	15:29:09	55749	0.8	15	29	9	0	0.05859375	3.5610352	-0.19799805	-0.16845703	0.98095703	0.14013672	0.010986328	0	0	0	0	0	0	0	0	0	1.0148926	0.014892578	0.015625	0.006103516	0.000488281	-0.009033203	0	44330	0	0	0
825	826	826	Category A	-0.19189453	-0.19189453	1.0078125	0.25219727	0.002441406	-0.40673828	0	0	17/11/2017	17	11	2017	15:29:09	55749	0.9	15	29	9	0	0.05859375	3.5610352	-0.19799805	-0.16845703	0.98071289	0.084472656	0.035888672	0	0	0	0	0	0	0	0	0	1.0146484	0.014648438	0.056152344	0.006103516	-0.023193359	0.026855469	0	44330	0	0	0
826	827	827	Category A	-0.17993164	-0.15576172	0.98388672	0.25317383	-0.001464844	-0.40405273	0	0	17/11/2017	17	11	2017	15:29:10	55750	0	15	29	10	0	0.05859375	3.5610352	-0.19750977	-0.16918945	0.98071289	0.003173828	0.022460938	0	0	0	0	0	0	0	0	0	1.0146484	0.014648438	0.034179688	0.017578125	0.013427734	0.002929688	0	44330	0	0	0
827	828	828	Category A	-0.19189453	-0.17993164	0.98388672	0.25732422	0.000488281	-0.4050293	0	0	17/11/2017	17	11	2017	15:29:10	55750	0.1	15	29	10	0	0.05859375	3.5610352	-0.19775391	-0.16894531	0.98022461	0.38452148	0.012695313	0	0	0	0	0	0	0	0	0	1.0141602	0.014160156	0.020263672	0.005859375	-0.010742188	0.003417969	0	44330	0	0	0
828	829	829	Category A	-0.19189453	-0.17993164	0.97192383	0.25610352	-0.002197266	-0.40576172	0	0	17/11/2017	17	11	2017	15:29:10	55750	0.2	15	29	10	0	0.05859375	3.5610352	-0.19775391	-0.16870117	0.97998047	0.65136719	0.014892578	0	0	0	0	0	0	0	0	0	1.013916	0.013916016	0.025146484	0.005859375	-0.010986328	-0.008056641	0	44330	0	0	0
829	830	830	Category A	-0.19189453	-0.17993164	0.97192383	0.2565918	0.001464844	-0.40795898	0	0	17/11/2017	17	11	2017	15:29:10	55750	0.3	15	29	10	0	0.05859375	3.5610352	-0.19799805	-0.16894531	0.97998047	0.65429688	0.014648438	0	0	0	0	0	0	0	0	0	1.013916	0.013916016	0.024902344	0.006103516	-0.010742188	-0.008056641	0	44330	0	0	0
830	831	831	Category A	-0.19189453	-0.16796875	0.95996094	0.25683594	-0.004882813	-0.40405273	0	0	17/11/2017	17	11	2017	15:29:10	55750	0.4	15	29	10	0	0.05859375	3.5610352	-0.19799805	-0.16894531	0.97949219	0.83105469	0.020507813	0	0	0	0	0	0	0	0	0	1.0136719	0.013671875	0.027099609	0.006103516	0.000976563	-0.01953125	0	44330	0	0	0
831	832	832	Category A	-0.19189453	-0.17993164	0.97192383	0.25585938	-0.003173828	-0.40600586	0	0	17/11/2017	17	11	2017	15:29:10	55750	0.5	15	29	10	0	0.05859375	3.5610352	-0.19799805	-0.16894531	0.97924805	1.0327148	0.014648438	0	0	0	0	0	0	0	0	0	1.0134277	0.013427734	0.024658203	0.006103516	-0.010742188	-0.007324219	0	44330	0	0	0
832	833	833	Category A	-0.19189453	-0.17993164	0.97192383	0.25830078	0.002929688	-0.40307617	0	0	17/11/2017	17	11	2017	15:29:10	55750	0.6	15	29	10	0	0.05859375	3.5610352	-0.19799805	-0.16845703	0.97924805	0.77880859	0.014648438	0	0	0	0	0	0	0	0	0	1.0131836	0.013183594	0.024658203	0.006103516	-0.011230469	-0.007324219	0	44330	0	0	0
833	834	834	Category A	-0.19189453	-0.16796875	0.98388672	0.25878906	-0.004150391	-0.40405273	0	0	17/11/2017	17	11	2017	15:29:10	55750	0.7	15	29	10	0	0.05859375	3.5610352	-0.19799805	-0.16894531	0.97900391	0.23608398	0.0078125	0	0	0	0	0	0	0	0	0	1.0129395	0.012939453	0.01171875	0.006103516	0.000976563	0.004638672	0	44330	0	0	0
834	835	835	Category A	-0.19189453	-0.16796875	0.99584961	0.25952148	-0.001220703	-0.40478516	0	0	17/11/2017	17	11	2017	15:29:10	55750	0.8	15	29	10	0	0.05859375	3.5610352	-0.19775391	-0.16845703	0.97924805	0.10839844	0.017333984	0	0	0	0	0	0	0	0	0	1.0131836	0.013183594	0.022949219	0.005859375	0.000488281	0.016357422	0	44330	0	0	0
835	836	836	Category A	-0.21582031	-0.16796875	0.99584961	0.25244141	0.001708984	-0.40161133	0	0	17/11/2017	17	11	2017	15:29:10	55750	0.9	15	29	10	0	0.05859375	3.5610352	-0.19799805	-0.16845703	0.97949219	0.26171875	0.023925781	0	0	0	0	0	0	0	0	0	1.0134277	0.013427734	0.034423828	-0.017578125	0.000488281	0.016113281	0	44330	0	0	0
836	837	837	Category A	-0.20385742	-0.17993164	0.97192383	0.25756836	0.001220703	-0.40478516	0	0	17/11/2017	17	11	2017	15:29:11	55751	0	15	29	11	0	0.05859375	3.5610352	-0.19799805	-0.16845703	0.97949219	0.62817383	0.014648438	0	0	0	0	0	0	0	0	0	1.0134277	0.013427734	0.024658203	-0.005615234	-0.011230469	-0.007568359	0	44330	0	0	0
837	838	838	Category A	-0.20385742	-0.14379883	0.99584961	0.25366211	0.003662109	-0.40063477	0	0	17/11/2017	17	11	2017	15:29:11	55751	0.1	15	29	11	0	0.05859375	3.5610352	-0.19750977	-0.16845703	0.97973633	0.76367188	0.030029297	0	0	0	0	0	0	0	0	0	1.0136719	0.013671875	0.046875	-0.006103516	0.024658203	0.015869141	0	44330	0	0	0
838	839	839	Category A	-0.19189453	-0.17993164	0.98388672	0.25585938	-0.001708984	-0.40478516	0	0	17/11/2017	17	11	2017	15:29:11	55751	0.2	15	29	11	0	0.058105469	3.5529785	-0.19750977	-0.16845703	0.97973633	0.7097168	0.013183594	0	0	0	0	0	0	0	0	0	1.0136719	0.013671875	0.020996094	0.005615234	-0.011230469	0.00390625	0	44330	0	0	0
839	840	840	Category A	-0.19189453	-0.16796875	0.97192383	0.26318359	-0.005371094	-0.40283203	0	0	17/11/2017	17	11	2017	15:29:11	55751	0.3	15	29	11	0	0.058105469	3.5529785	-0.19775391	-0.16894531	0.97924805	0.50488281	0.009521484	0	0	0	0	0	0	0	0	0	1.0131836	0.013183594	0.014404297	0.005859375	0.000976563	-0.007324219	0	44330	0	0	0
840	841	841	Category A	-0.19189453	-0.16796875	0.95996094	0.25756836	-0.001708984	-0.40600586	0	0	17/11/2017	17	11	2017	15:29:11	55751	0.4	15	29	11	0	0.058105469	3.5529785	-0.19750977	-0.16894531	0.97973633	0.52416992	0.020507813	0	0	0	0	0	0	0	0	0	1.0136719	0.013671875	0.026367188	0.005615234	0.000976563	-0.019775391	0	44330	0	0	0
841	842	842	Category A	-0.20385742	-0.17993164	0.98388672	0.25317383	0	-0.41015625	0	0	17/11/2017	17	11	2017	15:29:11	55751	0.5	15	29	11	0	0.058105469	3.5529785	-0.19726563	-0.16894531	0.97973633	0.4440918	0.013183594	0	0	0	0	0	0	0	0	0	1.0136719	0.013671875	0.021240234	-0.006347656	-0.010742188	0.00390625	0	44330	0	0	0
842	843	843	Category A	-0.19189453	-0.16796875	0.98388672	0.25756836	-0.000244141	-0.40576172	0	0	17/11/2017	17	11	2017	15:29:11	55751	0.6	15	29	11	0	0.058105469	3.5529785	-0.19726563	-0.16870117	0.98022461	0.072509766	0.006591797	0	0	0	0	0	0	0	0	0	1.013916	0.013916016	0.009765625	0.005371094	0.000732422	0.003417969	0	44330	0	0	0
843	844	844	Category A	-0.20385742	-0.17993164	0.98388672	0.25585938	0	-0.40478516	0	0	17/11/2017	17	11	2017	15:29:11	55751	0.7	15	29	11	0	0.058105469	3.5529785	-0.19726563	-0.16821289	0.98046875	0.052978516	0.013427734	0	0	0	0	0	0	0	0	0	1.0141602	0.014160156	0.021240234	-0.006347656	-0.011474609	0.003173828	0	44330	0	0	0
844	845	845	Category A	-0.19189453	-0.17993164	0.98388672	0.25561523	0.001220703	-0.4050293	0	0	17/11/2017	17	11	2017	15:29:11	55751	0.8	15	29	11	0	0.058105469	3.5529785	-0.19702148	-0.16845703	0.98046875	0.078857422	0.012939453	0	0	0	0	0	0	0	0	0	1.0141602	0.014160156	0.019775391	0.005126953	-0.011230469	0.003173828	0	44330	0	0	0
845	846	846	Category A	-0.20385742	-0.15576172	0.98388672	0.25732422	0.000488281	-0.40600586	0	0	17/11/2017	17	11	2017	15:29:11	55751	0.9	15	29	11	0	0.058105469	3.5529785	-0.19702148	-0.16845703	0.98022461	0.29760742	0.014648438	0	0	0	0	0	0	0	0	0	1.0141602	0.014160156	0.022705078	-0.006591797	0.012695313	0.003417969	0	44330	0	0	0
846	847	847	Category A	-0.20385742	-0.17993164	0.98388672	0.25561523	0.001220703	-0.40063477	0	0	17/11/2017	17	11	2017	15:29:12	55752	0	15	29	12	0	0.058105469	3.5529785	-0.19702148	-0.16796875	0.97998047	0.56201172	0.013916016	0	0	0	0	0	0	0	0	0	1.0136719	0.013671875	0.021972656	-0.006591797	-0.01171875	0.003662109	0	44330	0	0	0
847	848	848	Category A	-0.19189453	-0.17993164	0.98388672	0.25244141	0.001708984	-0.40380859	0	0	17/11/2017	17	11	2017	15:29:12	55752	0.1	15	29	12	0	0.058105469	3.5529785	-0.19677734	-0.16772461	0.97973633	0.45385742	0.013671875	0	0	0	0	0	0	0	0	0	1.0131836	0.013183594	0.020996094	0.004882813	-0.011962891	0.00390625	0	44330	0	0	0
848	849	849	Category A	-0.19189453	-0.16796875	0.97192383	0.25830078	0.000244141	-0.40600586	0	0	17/11/2017	17	11	2017	15:29:12	55752	0.2	15	29	12	0	0.058105469	3.5529785	-0.1965332	-0.16723633	0.97949219	0.23657227	0.009033203	0	0	0	0	0	0	0	0	0	1.0129395	0.012939453	0.012939453	0.004638672	-0.000488281	-0.007568359	0	44330	0	0	0
849	850	850	Category A	-0.19189453	-0.15576172	0.99584961	0.25390625	-0.001464844	-0.40600586	0	0	17/11/2017	17	11	2017	15:29:12	55752	0.3	15	29	12	0	0.058105469	3.5529785	-0.1965332	-0.16699219	0.97924805	0.090332031	0.020507813	0	0	0	0	0	0	0	0	0	1.0126953	0.012695313	0.032470703	0.004638672	0.011230469	0.016357422	0	44330	0	0	0
850	851	851	Category A	-0.20385742	-0.17993164	1.0078125	0.25390625	0	-0.4050293	0	0	17/11/2017	17	11	2017	15:29:12	55752	0.4	15	29	12	0	0.058105469	3.5529785	-0.19677734	-0.16674805	0.97924805	0.36181641	0.031982422	0	0	0	0	0	0	0	0	0	1.0126953	0.012695313	0.048339844	-0.006835938	-0.012939453	0.028320313	0	44330	0	0	0
851	852	852	Category A	-0.20385742	-0.13183594	0.98388672	0.25878906	-0.004150391	-0.40405273	0	0	17/11/2017	17	11	2017	15:29:12	55752	0.5	15	29	12	0	0.058105469	3.5529785	-0.19677734	-0.16699219	0.97949219	0.69921875	0.036132813	0	0	0	0	0	0	0	0	0	1.0129395	0.012939453	0.046386719	-0.006835938	0.03515625	0.004150391	0	44330	0	0	0
852	853	853	Category A	-0.20385742	-0.16796875	0.97192383	0.25415039	0	-0.40405273	0	0	17/11/2017	17	11	2017	15:29:12	55752	0.6	15	29	12	0	0.058105469	3.5529785	-0.19677734	-0.16723633	0.98022461	1.0109863	0.010742188	0	0	0	0	0	0	0	0	0	1.0136719	0.013671875	0.015869141	-0.006835938	-0.000488281	-0.008300781	0	44330	0	0	0
853	854	854	Category A	-0.21582031	-0.16796875	0.97192383	0.25488281	-0.000732422	-0.40698242	0	0	17/11/2017	17	11	2017	15:29:12	55752	0.7	15	29	12	0	0.058105469	3.5529785	-0.19702148	-0.16723633	0.98046875	0.8684082	0.020507813	0	0	0	0	0	0	0	0	0	1.013916	0.013916016	0.027832031	-0.018554688	-0.000488281	-0.008544922	0	44330	0	0	0
854	855	855	Category A	-0.19189453	-0.17993164	0.99584961	0.26245117	-0.008544922	-0.4050293	0	0	17/11/2017	17	11	2017	15:29:12	55752	0.8	15	29	12	0	0.058105469	3.5529785	-0.19677734	-0.16699219	0.98071289	0.87426758	0.020263672	0	0	0	0	0	0	0	0	0	1.0141602	0.014160156	0.032958984	0.004882813	-0.012695313	0.014892578	0	44330	0	0	0
855	856	856	Category A	-0.19189453	-0.16796875	0.97192383	0.25488281	-0.002441406	-0.40307617	0	0	17/11/2017	17	11	2017	15:29:12	55752	0.9	15	29	12	0	0.058105469	3.5529785	-0.19702148	-0.16650391	0.98022461	0.92553711	0.010009766	0	0	0	0	0	0	0	0	0	1.0136719	0.013671875	0.015136719	0.005126953	-0.001220703	-0.008300781	0	44330	0	0	0
856	857	857	Category A	-0.20385742	-0.15576172	0.95996094	0.25830078	0.002197266	-0.40161133	0	0	17/11/2017	17	11	2017	15:29:13	55753	0	15	29	13	0	0.058105469	3.5529785	-0.19702148	-0.16601563	0.98022461	0.99389648	0.023681641	0	0	0	0	0	0	0	0	0	1.0134277	0.013427734	0.037353516	-0.006591797	0.010253906	-0.020263672	0	44330	0	0	0
857	858	858	Category A	-0.19189453	-0.15576172	0.99584961	0.25976563	-0.0078125	-0.40307617	0	0	17/11/2017	17	11	2017	15:29:13	55753	0.1	15	29	13	0	0.058105469	3.5529785	-0.19677734	-0.16577148	0.98046875	0.95629883	0.018798828	0	0	0	0	0	0	0	0	0	1.0136719	0.013671875	0.030273438	0.004882813	0.010009766	0.015136719	0	44330	0	0	0
858	859	859	Category A	-0.19189453	-0.14379883	0.99584961	0.25585938	0.000488281	-0.40771484	0	0	17/11/2017	17	11	2017	15:29:13	55753	0.2	15	29	13	0	0.058105469	3.5529785	-0.19702148	-0.16552734	0.98046875	0.69091797	0.027099609	0	0	0	0	0	0	0	0	0	1.0136719	0.013671875	0.042236328	0.005126953	0.021728516	0.015136719	0	44330	0	0	0
859	860	860	Category A	-0.19189453	-0.17993164	0.98388672	0.25390625	-0.000732422	-0.40161133	0	0	17/11/2017	17	11	2017	15:29:13	55753	0.3	15	29	13	0	0.058105469	3.5529785	-0.19702148	-0.16552734	0.98046875	0.56225586	0.015380859	0	0	0	0	0	0	0	0	0	1.0136719	0.013671875	0.022705078	0.005126953	-0.014160156	0.003173828	0	44330	0	0	0
860	861	861	Category A	-0.19189453	-0.17993164	0.98388672	0.25390625	0.001464844	-0.3996582	0	0	17/11/2017	17	11	2017	15:29:13	55753	0.4	15	29	13	0	0.058105469	3.5529785	-0.19726563	-0.16552734	0.98022461	0.45629883	0.015625	0	0	0	0	0	0	0	0	0	1.0134277	0.013427734	0.023193359	0.005371094	-0.014160156	0.003417969	0	44330	0	0	0
861	862	862	Category A	-0.19189453	-0.15576172	0.97192383	0.25878906	-0.005859375	-0.40576172	0	0	17/11/2017	17	11	2017	15:29:13	55753	0.5	15	29	13	0	0.058105469	3.5529785	-0.19677734	-0.16577148	0.98046875	0.22290039	0.014160156	0	0	0	0	0	0	0	0	0	1.0136719	0.013671875	0.023681641	0.004882813	0.010009766	-0.008544922	0	44330	0	0	0
862	863	863	Category A	-0.21582031	-0.15576172	0.99584961	0.25512695	0	-0.40600586	0	0	17/11/2017	17	11	2017	15:29:13	55753	0.6	15	29	13	0	0.058105469	3.5529785	-0.19677734	-0.16552734	0.98046875	0.092773438	0.026123047	0	0	0	0	0	0	0	0	0	1.0136719	0.013671875	0.043945313	-0.018798828	0.009765625	0.015136719	0	44330	0	0	0
863	864	864	Category A	-0.19189453	-0.16796875	0.99584961	0.25854492	-0.003173828	-0.40576172	0	0	17/11/2017	17	11	2017	15:29:13	55753	0.7	15	29	13	0	0.058105469	3.5529785	-0.19677734	-0.16577148	0.98022461	0.17553711	0.016357422	0	0	0	0	0	0	0	0	0	1.0134277	0.013427734	0.022460938	0.004882813	-0.001953125	0.015380859	0	44330	0	0	0
864	865	865	Category A	-0.19189453	-0.16796875	0.97192383	0.25976563	-0.003173828	-0.40161133	0	0	17/11/2017	17	11	2017	15:29:13	55753	0.8	15	29	13	0	0.058105469	3.5529785	-0.1965332	-0.16552734	0.98022461	0.052978516	0.009765625	0	0	0	0	0	0	0	0	0	1.0134277	0.013427734	0.015380859	0.004638672	-0.002197266	-0.008300781	0	44330	0	0	0
865	866	866	Category A	-0.19189453	-0.17993164	0.99584961	0.26391602	-0.003173828	-0.40161133	0	0	17/11/2017	17	11	2017	15:29:13	55753	0.9	15	29	13	0	0.058105469	3.5529785	-0.1965332	-0.1652832	0.98022461	0.1003418	0.021728516	0	0	0	0	0	0	0	0	0	1.0134277	0.013427734	0.034667969	0.004638672	-0.014404297	0.015380859	0	44330	0	0	0
866	867	867	Category A	-0.21582031	-0.15576172	0.95996094	0.26489258	-0.003417969	-0.40161133	0	0	17/11/2017	17	11	2017	15:29:14	55754	0	15	29	14	0	0.058105469	3.5529785	-0.19677734	-0.16503906	0.97998047	0.077636719	0.028808594	0	0	0	0	0	0	0	0	0	1.0129395	0.012939453	0.048095703	-0.018798828	0.009277344	-0.020019531	0	44330	0	0	0
867	868	868	Category A	-0.20385742	-0.15576172	0.95996094	0.25756836	0.001220703	-0.40307617	0	0	17/11/2017	17	11	2017	15:29:14	55754	0.1	15	29	14	0	0.058105469	3.5529785	-0.19726563	-0.1652832	0.97949219	0.29223633	0.022705078	0	0	0	0	0	0	0	0	0	1.0129395	0.012939453	0.035888672	-0.006347656	0.009521484	-0.01953125	0	44330	0	0	0
868	869	869	Category A	-0.20385742	-0.17993164	0.97192383	0.25756836	0.001220703	-0.40478516	0	0	17/11/2017	17	11	2017	15:29:14	55754	0.2	15	29	14	0	0.058105469	3.5529785	-0.19726563	-0.16503906	0.97949219	0.20483398	0.017578125	0	0	0	0	0	0	0	0	0	1.0126953	0.012695313	0.028564453	-0.006347656	-0.014648438	-0.007568359	0	44330	0	0	0
869	870	870	Category A	-0.20385742	-0.16796875	0.97192383	0.25756836	-0.001953125	-0.40795898	0	0	17/11/2017	17	11	2017	15:29:14	55754	0.3	15	29	14	0	0.058105469	3.5529785	-0.19750977	-0.16503906	0.97949219	0.16357422	0.010253906	0	0	0	0	0	0	0	0	0	1.0129395	0.012939453	0.016601563	-0.006103516	-0.002685547	-0.007568359	0	44330	0	0	0
870	871	871	Category A	-0.19189453	-0.16796875	0.97192383	0.26147461	-0.005371094	-0.40307617	0	0	17/11/2017	17	11	2017	15:29:14	55754	0.4	15	29	14	0	0.058105469	3.5529785	-0.19750977	-0.16503906	0.97973633	0.38305664	0.010009766	0	0	0	0	0	0	0	0	0	1.0129395	0.012939453	0.016357422	0.005615234	-0.002685547	-0.0078125	0	44330	0	0	0
871	872	872	Category A	-0.19189453	-0.15576172	0.98388672	0.26025391	-0.005859375	-0.40576172	0	0	17/11/2017	17	11	2017	15:29:14	55754	0.5	15	29	14	0	0.058105469	3.5529785	-0.19726563	-0.1652832	0.98022461	0.45629883	0.011474609	0	0	0	0	0	0	0	0	0	1.0136719	0.013671875	0.018554688	0.005371094	0.009521484	0.003417969	0	44330	0	0	0
872	873	873	Category A	-0.19189453	-0.17993164	0.95996094	0.25854492	-0.004394531	-0.4050293	0	0	17/11/2017	17	11	2017	15:29:14	55754	0.6	15	29	14	0	0.058105469	3.5529785	-0.19750977	-0.1652832	0.98022461	0.12329102	0.025634766	0	0	0	0	0	0	0	0	0	1.0134277	0.013427734	0.040527344	0.005615234	-0.014404297	-0.020263672	0	44330	0	0	0
873	874	874	Category A	-0.19189453	-0.14379883	1.0078125	0.25292969	0.003662109	-0.40283203	0	0	17/11/2017	17	11	2017	15:29:14	55754	0.7	15	29	14	0	0.058105469	3.5529785	-0.19726563	-0.1652832	0.97998047	0.02734375	0.035400391	0	0	0	0	0	0	0	0	0	1.0131836	0.013183594	0.0546875	0.005371094	0.021484375	0.027587891	0	44330	0	0	0
874	875	875	Category A	-0.20385742	-0.16796875	0.98388672	0.25561523	0.003173828	-0.40478516	0	0	17/11/2017	17	11	2017	15:29:14	55754	0.8	15	29	14	0	0.058105469	3.5529785	-0.19726563	-0.1652832	0.97998047	0.25073242	0.0078125	0	0	0	0	0	0	0	0	0	1.0131836	0.013183594	0.012695313	-0.006347656	-0.002441406	0.003662109	0	44330	0	0	0
875	876	876	Category A	-0.20385742	-0.17993164	0.99584961	0.2565918	0.001464844	-0.40307617	0	0	17/11/2017	17	11	2017	15:29:14	55754	0.9	15	29	14	0	0.058105469	3.5529785	-0.19750977	-0.1652832	0.97998047	0.4621582	0.022216797	0	0	0	0	0	0	0	0	0	1.0131836	0.013183594	0.036621094	-0.006103516	-0.014404297	0.015625	0	44330	0	0	0
876	877	877	Category A	-0.20385742	-0.17993164	0.99584961	0.25488281	0.002441406	-0.40405273	0	0	17/11/2017	17	11	2017	15:29:15	55755	0	15	29	15	0	0.058105469	3.4933594	-0.19726563	-0.1652832	0.97949219	0.30908203	0.022705078	0	0	0	0	0	0	0	0	0	1.0126953	0.012695313	0.037109375	-0.006347656	-0.014404297	0.016113281	0	44330	0	0	0
877	878	878	Category A	-0.19189453	-0.15576172	0.97192383	0.2578125	-0.003417969	-0.4050293	0	0	17/11/2017	17	11	2017	15:29:15	55755	0.1	15	29	15	0	0.058105469	3.4933594	-0.19726563	-0.16503906	0.97949219	0.19384766	0.012939453	0	0	0	0	0	0	0	0	0	1.0126953	0.012695313	0.022216797	0.005371094	0.009277344	-0.007568359	0	44330	0	0	0
878	879	879	Category A	-0.20385742	-0.17993164	0.97192383	0.25512695	-0.005126953	-0.40795898	0	0	17/11/2017	17	11	2017	15:29:15	55755	0.2	15	29	15	0	0.058105469	3.4933594	-0.19702148	-0.1652832	0.97924805	0.32202148	0.017578125	0	0	0	0	0	0	0	0	0	1.0124512	0.012451172	0.028564453	-0.006591797	-0.014404297	-0.007324219	0	44330	0	0	0
879	880	880	Category A	-0.20385742	-0.15576172	0.99584961	0.25341797	-0.002441406	-0.4050293	0	0	17/11/2017	17	11	2017	15:29:15	55755	0.3	15	29	15	0	0.058105469	3.4933594	-0.19726563	-0.1652832	0.97924805	0.33203125	0.020263672	0	0	0	0	0	0	0	0	0	1.0124512	0.012451172	0.032714844	-0.006347656	0.009521484	0.016357422	0	44330	0	0	0
880	881	881	Category A	-0.19189453	-0.17993164	0.98388672	0.25317383	0.000732422	-0.40405273	0	0	17/11/2017	17	11	2017	15:29:15	55755	0.4	15	29	15	0	0.058105469	3.4933594	-0.19726563	-0.16552734	0.97900391	0.15063477	0.015869141	0	0	0	0	0	0	0	0	0	1.012207	0.012207031	0.024414063	0.005371094	-0.014160156	0.004638672	0	44330	0	0	0
881	882	882	Category A	-0.20385742	-0.15576172	1.0197754	0.25952148	-0.005859375	-0.40283203	0	0	17/11/2017	17	11	2017	15:29:15	55755	0.5	15	29	15	0	0.058105469	3.4933594	-0.19726563	-0.16577148	0.97900391	0.3996582	0.042236328	0	0	0	0	0	0	0	0	0	1.0124512	0.012451172	0.057128906	-0.006347656	0.010009766	0.040527344	0	44330	0	0	0
882	883	883	Category A	-0.19189453	-0.14379883	0.99584961	0.25756836	-0.000244141	-0.40283203	0	0	17/11/2017	17	11	2017	15:29:15	55755	0.6	15	29	15	0	0.058105469	3.4933594	-0.19726563	-0.1652832	0.97924805	0.30834961	0.027587891	0	0	0	0	0	0	0	0	0	1.0124512	0.012451172	0.043457031	0.005371094	0.021484375	0.016357422	0	44330	0	0	0
883	884	884	Category A	-0.20385742	-0.17993164	0.98388672	0.26025391	-0.005371094	-0.40795898	0	0	17/11/2017	17	11	2017	15:29:15	55755	0.7	15	29	15	0	0.058105469	3.4933594	-0.19750977	-0.1652832	0.97924805	0.4362793	0.016357422	0	0	0	0	0	0	0	0	0	1.0124512	0.012451172	0.025146484	-0.006103516	-0.014404297	0.004394531	0	44330	0	0	0
884	885	885	Category A	-0.19189453	-0.16796875	0.97192383	0.25488281	0.000732422	-0.40161133	0	0	17/11/2017	17	11	2017	15:29:15	55755	0.8	15	29	15	0	0.058105469	3.4933594	-0.19750977	-0.1652832	0.97900391	0.79711914	0.009521484	0	0	0	0	0	0	0	0	0	1.012207	0.012207031	0.015380859	0.005615234	-0.002441406	-0.007080078	0	44330	0	0	0
885	886	886	Category A	-0.19189453	-0.14379883	0.95996094	0.25854492	-0.006835938	-0.4050293	0	0	17/11/2017	17	11	2017	15:29:15	55755	0.9	15	29	15	0	0.058105469	3.4933594	-0.19750977	-0.16503906	0.97900391	1.1062012	0.029052734	0	0	0	0	0	0	0	0	0	1.012207	0.012207031	0.046142578	0.005615234	0.021240234	-0.019042969	0	44330	0	0	0
886	887	887	Category A	-0.17993164	-0.14379883	0.94799805	0.26220703	-0.002441406	-0.40380859	0	0	17/11/2017	17	11	2017	15:29:16	55756	0	15	29	16	0	0.058105469	3.4933594	-0.19726563	-0.1652832	0.97875977	1.1350098	0.041503906	0	0	0	0	0	0	0	0	0	1.012207	0.012207031	0.070068359	0.017333984	0.021484375	-0.030761719	0	44330	0	0	0
887	888	888	Category A	-0.17993164	-0.13183594	0.95996094	0.25854492	-0.002685547	-0.40478516	0	0	17/11/2017	17	11	2017	15:29:16	55756	0.1	15	29	16	0	0.058105469	3.4933594	-0.19750977	-0.1652832	0.97827148	1.1699219	0.042236328	0	0	0	0	0	0	0	0	0	1.0117188	0.01171875	0.069824219	0.017578125	0.033447266	-0.018310547	0	44330	0	0	0
888	889	889	Category A	-0.19189453	-0.14379883	0.95996094	0.25976563	-0.005126953	-0.40600586	0	0	17/11/2017	17	11	2017	15:29:16	55756	0.2	15	29	16	0	0.058105469	3.4933594	-0.19750977	-0.1652832	0.97827148	1.2805176	0.028808594	0	0	0	0	0	0	0	0	0	1.0117188	0.01171875	0.045898438	0.005615234	0.021484375	-0.018310547	0	44330	0	0	0
889	890	890	Category A	-0.20385742	-0.16796875	0.97192383	0.25488281	0	-0.40087891	0	0	17/11/2017	17	11	2017	15:29:16	55756	0.3	15	29	16	0	0.058105469	3.4933594	-0.19799805	-0.1652832	0.97827148	1.0092773	0.009033203	0	0	0	0	0	0	0	0	0	1.0117188	0.01171875	0.014892578	-0.005615234	-0.002441406	-0.006347656	0	44330	0	0	0
890	891	891	Category A	-0.19189453	-0.17993164	0.98388672	0.26025391	-0.005371094	-0.4050293	0	0	17/11/2017	17	11	2017	15:29:16	55756	0.4	15	29	16	0	0.058105469	3.4933594	-0.19799805	-0.1652832	0.97802734	0.37255859	0.016601563	0	0	0	0	0	0	0	0	0	1.0114746	0.011474609	0.026123047	0.006103516	-0.014404297	0.005615234	0	44330	0	0	0
891	892	892	Category A	-0.21582031	-0.16796875	0.99584961	0.25927734	0.001220703	-0.40063477	0	0	17/11/2017	17	11	2017	15:29:16	55756	0.5	15	29	16	0	0.058105469	3.4933594	-0.19799805	-0.1652832	0.97753906	0.084228516	0.025390625	0	0	0	0	0	0	0	0	0	1.0109863	0.010986328	0.038330078	-0.017578125	-0.002441406	0.018066406	0	44330	0	0	0
892	893	893	Category A	-0.20385742	-0.16796875	0.97192383	0.25927734	0.002197266	-0.40283203	0	0	17/11/2017	17	11	2017	15:29:16	55756	0.6	15	29	16	0	0.058105469	3.4933594	-0.19799805	-0.16601563	0.97705078	0.22705078	0.0078125	0	0	0	0	0	0	0	0	0	1.0107422	0.010742188	0.012695313	-0.005615234	-0.001708984	-0.005126953	0	44330	0	0	0
893	894	894	Category A	-0.19189453	-0.16796875	0.98388672	0.2565918	0	-0.40161133	0	0	17/11/2017	17	11	2017	15:29:16	55756	0.7	15	29	16	0	0.058105469	3.4933594	-0.19799805	-0.16601563	0.97729492	0.16333008	0.009277344	0	0	0	0	0	0	0	0	0	1.0107422	0.010742188	0.014648438	0.006103516	-0.001708984	0.006347656	0	44330	0	0	0
894	895	895	Category A	-0.20385742	-0.13183594	0.98388672	0.25756836	0.001464844	-0.40185547	0	0	17/11/2017	17	11	2017	15:29:16	55756	0.8	15	29	16	0	0.058105469	3.4933594	-0.19799805	-0.16625977	0.97753906	0.26855469	0.035400391	0	0	0	0	0	0	0	0	0	1.0112305	0.011230469	0.046386719	-0.005615234	0.034423828	0.006103516	0	44330	0	0	0
895	896	896	Category A	-0.19189453	-0.14379883	0.97192383	0.2565918	0.000488281	-0.40380859	0	0	17/11/2017	17	11	2017	15:29:16	55756	0.9	15	29	16	0	0.058105469	3.4933594	-0.19799805	-0.16650391	0.97753906	0.4309082	0.024169922	0	0	0	0	0	0	0	0	0	1.0112305	0.011230469	0.034667969	0.006103516	0.022705078	-0.005615234	0	44330	0	0	0
896	897	897	Category A	-0.19189453	-0.16796875	0.98388672	0.2565918	0.000488281	-0.40380859	0	0	17/11/2017	17	11	2017	15:29:17	55757	0	15	29	17	0	0.058105469	3.4933594	-0.19824219	-0.16674805	0.97802734	0.3671875	0.008544922	0	0	0	0	0	0	0	0	0	1.0117188	0.01171875	0.013183594	0.006347656	-0.000976563	0.005615234	0	44330	0	0	0
897	898	898	Category A	-0.20385742	-0.15576172	0.98388672	0.2565918	-0.002197266	-0.40161133	0	0	17/11/2017	17	11	2017	15:29:17	55757	0.1	15	29	17	0	0.058105469	3.4933594	-0.19824219	-0.16699219	0.97827148	0.1809082	0.013671875	0	0	0	0	0	0	0	0	0	1.012207	0.012207031	0.022216797	-0.005371094	0.011230469	0.005371094	0	44330	0	0	0
898	899	899	Category A	-0.20385742	-0.15576172	0.97192383	0.25878906	-0.005859375	-0.40283203	0	0	17/11/2017	17	11	2017	15:29:17	55757	0.2	15	29	17	0	0.058105469	3.4933594	-0.19824219	-0.16699219	0.97827148	0.23901367	0.014160156	0	0	0	0	0	0	0	0	0	1.0119629	0.011962891	0.023193359	-0.005371094	0.011230469	-0.006347656	0	44330	0	0	0
899	900	900	Category A	-0.20385742	-0.14379883	0.95996094	0.25585938	-0.000732422	-0.39990234	0	0	17/11/2017	17	11	2017	15:29:17	55757	0.3	15	29	17	0	0.058105469	3.4933594	-0.19824219	-0.16723633	0.97802734	0.38549805	0.030273438	0	0	0	0	0	0	0	0	0	1.0117188	0.01171875	0.047119141	-0.005371094	0.0234375	-0.018066406	0	44330	0	0	0
900	901	901	Category A	-0.17993164	-0.16796875	0.99584961	0.25952148	-0.000976563	-0.40380859	0	0	17/11/2017	17	11	2017	15:29:17	55757	0.4	15	29	17	0	0.058105469	3.4933594	-0.19824219	-0.16723633	0.97753906	0.24145508	0.025878906	0	0	0	0	0	0	0	0	0	1.0114746	0.011474609	0.037109375	0.018310547	-0.000488281	0.018066406	0	44330	0	0	0
901	902	902	Category A	-0.19189453	-0.16796875	0.97192383	0.25488281	0.001464844	-0.40161133	0	0	17/11/2017	17	11	2017	15:29:17	55757	0.5	15	29	17	0	0.058105469	3.4933594	-0.19848633	-0.16699219	0.97729492	0.038818359	0.008544922	0	0	0	0	0	0	0	0	0	1.0112305	0.011230469	0.012939453	0.006591797	-0.000732422	-0.005371094	0	44330	0	0	0
902	903	903	Category A	-0.19189453	-0.16796875	0.95996094	0.25415039	0.000976563	-0.40161133	0	0	17/11/2017	17	11	2017	15:29:17	55757	0.6	15	29	17	0	0.058105469	3.4933594	-0.19873047	-0.16723633	0.97753906	0.18237305	0.018798828	0	0	0	0	0	0	0	0	0	1.0114746	0.011474609	0.025146484	0.006835938	-0.000488281	-0.017578125	0	44330	0	0	0
903	904	904	Category A	-0.19189453	-0.16796875	0.98388672	0.25512695	-0.004150391	-0.40283203	0	0	17/11/2017	17	11	2017	15:29:17	55757	0.7	15	29	17	0	0.058105469	3.4933594	-0.19824219	-0.16748047	0.97729492	0.032226563	0.009033203	0	0	0	0	0	0	0	0	0	1.0112305	0.011230469	0.013183594	0.006347656	-0.000244141	0.006347656	0	44330	0	0	0
904	905	905	Category A	-0.19189453	-0.14379883	0.98388672	0.25854492	0	-0.40380859	0	0	17/11/2017	17	11	2017	15:29:17	55757	0.8	15	29	17	0	0.058105469	3.4933594	-0.19824219	-0.16748047	0.97705078	0.34741211	0.025390625	0	0	0	0	0	0	0	0	0	1.0109863	0.010986328	0.036865234	0.006347656	0.023681641	0.006591797	0	44330	0	0	0
905	906	906	Category A	-0.21582031	-0.16796875	0.97192383	0.2578125	-0.007568359	-0.40576172	0	0	17/11/2017	17	11	2017	15:29:17	55757	0.9	15	29	17	0	0.058105469	3.4933594	-0.19824219	-0.16748047	0.97680664	0.47705078	0.018066406	0	0	0	0	0	0	0	0	0	1.0107422	0.010742188	0.022705078	-0.017333984	-0.000244141	-0.004882813	0	44330	0	0	0
906	907	907	Category A	-0.20385742	-0.17993164	0.95996094	0.25976563	-0.004150391	-0.40600586	0	0	17/11/2017	17	11	2017	15:29:18	55758	0	15	29	18	0	0.058105469	3.4933594	-0.19873047	-0.16748047	0.97680664	0.59179688	0.021484375	0	0	0	0	0	0	0	0	0	1.0107422	0.010742188	0.034179688	-0.004882813	-0.012207031	-0.016845703	0	44330	0	0	0
907	908	908	Category A	-0.20385742	-0.16796875	0.97192383	0.25854492	-0.005371094	-0.40283203	0	0	17/11/2017	17	11	2017	15:29:18	55758	0.1	15	29	18	0	0.058105469	3.4933594	-0.19848633	-0.16772461	0.97705078	0.89624023	0.007324219	0	0	0	0	0	0	0	0	0	1.0109863	0.010986328	0.010498047	-0.005126953	0	-0.005126953	0	44330	0	0	0
908	909	909	Category A	-0.21582031	-0.17993164	0.98388672	0.25317383	0.000488281	-0.40307617	0	0	17/11/2017	17	11	2017	15:29:18	55758	0.2	15	29	18	0	0.058105469	3.4933594	-0.19824219	-0.16796875	0.97705078	1.0830078	0.021972656	0	0	0	0	0	0	0	0	0	1.0109863	0.010986328	0.035888672	-0.017333984	-0.01171875	0.006591797	0	44330	0	0	0
909	910	910	Category A	-0.17993164	-0.17993164	0.98388672	0.25756836	0.001220703	-0.40478516	0	0	17/11/2017	17	11	2017	15:29:18	55758	0.3	15	29	18	0	0.058105469	3.4933594	-0.19824219	-0.16796875	0.97729492	1.0341797	0.022949219	0	0	0	0	0	0	0	0	0	1.0112305	0.011230469	0.036865234	0.018310547	-0.01171875	0.006347656	0	44330	0	0	0
910	911	911	Category A	-0.17993164	-0.17993164	1.0078125	0.25756836	0.001464844	-0.40380859	0	0	17/11/2017	17	11	2017	15:29:18	55758	0.4	15	29	18	0	0.058105469	3.4933594	-0.19824219	-0.16772461	0.97729492	1.0537109	0.037353516	0	0	0	0	0	0	0	0	0	1.0112305	0.011230469	0.060791016	0.018310547	-0.011962891	0.030273438	0	44330	0	0	0
911	912	912	Category A	-0.20385742	-0.17993164	0.95996094	0.26416016	-0.005371094	-0.40380859	0	0	17/11/2017	17	11	2017	15:29:18	55758	0.5	15	29	18	0	0.058105469	3.4933594	-0.19848633	-0.16796875	0.97729492	1.1672363	0.021484375	0	0	0	0	0	0	0	0	0	1.0112305	0.011230469	0.034179688	-0.005126953	-0.01171875	-0.017333984	0	44330	0	0	0
912	913	913	Category A	-0.17993164	-0.17993164	0.95996094	0.25756836	0.001464844	-0.40185547	0	0	17/11/2017	17	11	2017	15:29:18	55758	0.6	15	29	18	0	0.058105469	3.4933594	-0.19873047	-0.16821289	0.97705078	1.184082	0.027832031	0	0	0	0	0	0	0	0	0	1.0112305	0.011230469	0.047607422	0.018798828	-0.011474609	-0.017089844	0	44330	0	0	0
913	914	914	Category A	-0.17993164	-0.17993164	0.98388672	0.26025391	0	-0.40698242	0	0	17/11/2017	17	11	2017	15:29:18	55758	0.7	15	29	18	0	0.058105469	3.4933594	-0.19873047	-0.16796875	0.97729492	1.0681152	0.022949219	0	0	0	0	0	0	0	0	0	1.0112305	0.011230469	0.037109375	0.018798828	-0.01171875	0.006347656	0	44330	0	0	0
914	915	915	Category A	-0.21582031	-0.15576172	0.98388672	0.26025391	0.003173828	-0.40161133	0	0	17/11/2017	17	11	2017	15:29:18	55758	0.8	15	29	18	0	0.058349609	3.5336426	-0.19873047	-0.16845703	0.9765625	0.7409668	0.022216797	0	0	0	0	0	0	0	0	0	1.0107422	0.010742188	0.036865234	-0.016845703	0.012695313	0.007080078	0	44330	0	0	0
915	916	916	Category A	-0.20385742	-0.17993164	0.95996094	0.2578125	-0.005126953	-0.40380859	0	0	17/11/2017	17	11	2017	15:29:18	55758	0.9	15	29	18	0	0.058349609	3.5336426	-0.19824219	-0.16845703	0.97680664	0.5456543	0.020996094	0	0	0	0	0	0	0	0	0	1.0107422	0.010742188	0.033447266	-0.005371094	-0.011230469	-0.016845703	0	44330	0	0	0
916	917	917	Category A	-0.19189453	-0.14379883	0.97192383	0.25488281	0.001220703	-0.40283203	0	0	17/11/2017	17	11	2017	15:29:19	55759	0	15	29	19	0	0.058349609	3.5336426	-0.19799805	-0.16845703	0.97631836	0.49316406	0.025878906	0	0	0	0	0	0	0	0	0	1.0102539	0.010253906	0.035400391	0.006103516	0.024658203	-0.004394531	0	44330	0	0	0
917	918	918	Category A	-0.19189453	-0.17993164	0.98388672	0.25585938	0.000488281	-0.40283203	0	0	17/11/2017	17	11	2017	15:29:19	55759	0.1	15	29	19	0	0.058349609	3.5336426	-0.19775391	-0.16821289	0.97607422	0.32861328	0.014892578	0	0	0	0	0	0	0	0	0	1.0100098	0.010009766	0.025146484	0.005859375	-0.011474609	0.007568359	0	44330	0	0	0
918	919	919	Category A	-0.20385742	-0.17993164	0.97192383	0.25512695	-0.002197266	-0.40185547	0	0	17/11/2017	17	11	2017	15:29:19	55759	0.2	15	29	19	0	0.058349609	3.5336426	-0.19775391	-0.16845703	0.97607422	0.20117188	0.013427734	0	0	0	0	0	0	0	0	0	1.0102539	0.010253906	0.021728516	-0.005859375	-0.011230469	-0.004150391	0	44330	0	0	0
919	920	920	Category A	-0.20385742	-0.17993164	0.95996094	0.25561523	0.003662109	-0.40063477	0	0	17/11/2017	17	11	2017	15:29:19	55759	0.3	15	29	19	0	0.058349609	3.5336426	-0.19750977	-0.16821289	0.97607422	0.13574219	0.020751953	0	0	0	0	0	0	0	0	0	1.0100098	0.010009766	0.033935547	-0.006103516	-0.011474609	-0.016113281	0	44330	0	0	0
920	921	921	Category A	-0.19189453	-0.17993164	0.95996094	0.26147461	-0.001708984	-0.40161133	0	0	17/11/2017	17	11	2017	15:29:19	55759	0.4	15	29	19	0	0.058349609	3.5336426	-0.19750977	-0.16845703	0.97607422	0.33203125	0.020263672	0	0	0	0	0	0	0	0	0	1.0100098	0.010009766	0.032958984	0.005615234	-0.011230469	-0.016113281	0	44330	0	0	0
921	922	922	Category A	-0.20385742	-0.14379883	0.99584961	0.25854492	-0.003173828	-0.40478516	0	0	17/11/2017	17	11	2017	15:29:19	55759	0.5	15	29	19	0	0.058349609	3.5336426	-0.19750977	-0.16845703	0.97607422	0.40966797	0.031982422	0	0	0	0	0	0	0	0	0	1.0100098	0.010009766	0.050537109	-0.006103516	0.024658203	0.01953125	0	44330	0	0	0
922	923	923	Category A	-0.21582031	-0.17993164	0.98388672	0.25854492	-0.003173828	-0.40283203	0	0	17/11/2017	17	11	2017	15:29:19	55759	0.6	15	29	19	0	0.058349609	3.5336426	-0.19750977	-0.16870117	0.97558594	0.52539063	0.022705078	0	0	0	0	0	0	0	0	0	1.0095215	0.009521484	0.037353516	-0.018066406	-0.010986328	0.008056641	0	44330	0	0	0
923	924	924	Category A	-0.19189453	-0.16796875	0.97192383	0.25585938	0.000732422	-0.3996582	0	0	17/11/2017	17	11	2017	15:29:19	55759	0.7	15	29	19	0	0.058349609	3.5336426	-0.19775391	-0.16894531	0.9753418	0.50415039	0.006835938	0	0	0	0	0	0	0	0	0	1.0092773	0.009277344	0.010498047	0.005859375	0.000976563	-0.003417969	0	44330	0	0	0
924	925	925	Category A	-0.19189453	-0.16796875	0.98388672	0.26123047	-0.003662109	-0.40283203	0	0	17/11/2017	17	11	2017	15:29:19	55759	0.8	15	29	19	0	0.058349609	3.5336426	-0.19750977	-0.16894531	0.9753418	0.33642578	0.010253906	0	0	0	0	0	0	0	0	0	1.0092773	0.009277344	0.015380859	0.005615234	0.000976563	0.008300781	0	44330	0	0	0
925	926	926	Category A	-0.19189453	-0.17993164	0.97192383	0.25756836	0.000732422	-0.40405273	0	0	17/11/2017	17	11	2017	15:29:19	55759	0.9	15	29	19	0	0.058349609	3.5336426	-0.19750977	-0.16894531	0.9753418	0.017333984	0.012695313	0	0	0	0	0	0	0	0	0	1.0095215	0.009521484	0.020019531	0.005615234	-0.010742188	-0.003417969	0	44330	0	0	0
926	927	927	Category A	-0.21582031	-0.17993164	0.94799805	0.25854492	-0.002441406	-0.40161133	0	0	17/11/2017	17	11	2017	15:29:20	55760	0	15	29	20	0	0.058349609	3.5336426	-0.19750977	-0.16918945	0.97558594	0.16845703	0.034912109	0	0	0	0	0	0	0	0	0	1.0097656	0.009765625	0.056640625	-0.018066406	-0.010498047	-0.027587891	0	44330	0	0	0
927	928	928	Category A	-0.20385742	-0.17993164	0.97192383	0.25561523	0.001464844	-0.3996582	0	0	17/11/2017	17	11	2017	15:29:20	55760	0.1	15	29	20	0	0.058349609	3.5336426	-0.19750977	-0.16967773	0.97607422	0.10253906	0.012451172	0	0	0	0	0	0	0	0	0	1.0102539	0.010253906	0.020507813	-0.006103516	-0.010009766	-0.004150391	0	44330	0	0	0
928	929	929	Category A	-0.21582031	-0.15576172	0.98388672	0.26123047	0.002197266	-0.40673828	0	0	17/11/2017	17	11	2017	15:29:20	55760	0.2	15	29	20	0	0.058349609	3.5336426	-0.19799805	-0.17016602	0.97607422	0.045410156	0.023925781	0	0	0	0	0	0	0	0	0	1.010498	0.010498047	0.039794922	-0.017578125	0.014404297	0.007568359	0	44330	0	0	0
929	930	930	Category A	-0.19189453	-0.16796875	0.97192383	0.25561523	0.001220703	-0.4050293	0	0	17/11/2017	17	11	2017	15:29:20	55760	0.3	15	29	20	0	0.058349609	3.5336426	-0.19799805	-0.17016602	0.97631836	0.1796875	0.008056641	0	0	0	0	0	0	0	0	0	1.0107422	0.010742188	0.012939453	0.006103516	0.002197266	-0.004394531	0	44330	0	0	0
930	931	931	Category A	-0.20385742	-0.17993164	0.95996094	0.25488281	0.001464844	-0.40161133	0	0	17/11/2017	17	11	2017	15:29:20	55760	0.4	15	29	20	0	0.058349609	3.5336426	-0.19799805	-0.17016602	0.9765625	0.15673828	0.020019531	0	0	0	0	0	0	0	0	0	1.0109863	0.010986328	0.031982422	-0.005615234	-0.009521484	-0.016601563	0	44330	0	0	0
931	932	932	Category A	-0.21582031	-0.17993164	0.94799805	0.25830078	-0.001953125	-0.40307617	0	0	17/11/2017	17	11	2017	15:29:20	55760	0.5	15	29	20	0	0.058349609	3.5336426	-0.19799805	-0.16992188	0.97680664	0.010986328	0.03515625	0	0	0	0	0	0	0	0	0	1.0109863	0.010986328	0.056396484	-0.017578125	-0.009765625	-0.028808594	0	44330	0	0	0
932	933	933	Category A	-0.20385742	-0.16796875	0.98388672	0.25390625	-0.001464844	-0.40185547	0	0	17/11/2017	17	11	2017	15:29:20	55760	0.6	15	29	20	0	0.058349609	3.5336426	-0.19750977	-0.16967773	0.9765625	0.32275391	0.009521484	0	0	0	0	0	0	0	0	0	1.0107422	0.010742188	0.015136719	-0.006103516	0.001708984	0.007080078	0	44330	0	0	0
933	934	934	Category A	-0.20385742	-0.19189453	1.0078125	0.26220703	-0.005859375	-0.4050293	0	0	17/11/2017	17	11	2017	15:29:20	55760	0.7	15	29	20	0	0.058349609	3.5336426	-0.19750977	-0.16967773	0.97680664	0.65405273	0.038330078	0	0	0	0	0	0	0	0	0	1.0109863	0.010986328	0.059082031	-0.006103516	-0.021972656	0.030761719	0	44330	0	0	0
934	935	935	Category A	-0.19189453	-0.19189453	0.99584961	0.25756836	0	-0.40380859	0	0	17/11/2017	17	11	2017	15:29:20	55760	0.8	15	29	20	0	0.058349609	3.5336426	-0.19750977	-0.16967773	0.9765625	0.65185547	0.029785156	0	0	0	0	0	0	0	0	0	1.0107422	0.010742188	0.046875	0.005615234	-0.021972656	0.019042969	0	44330	0	0	0
935	936	936	Category A	-0.21582031	-0.19189453	0.99584961	0.25854492	-0.002441406	-0.40380859	0	0	17/11/2017	17	11	2017	15:29:20	55760	0.9	15	29	20	0	0.058349609	3.5336426	-0.19750977	-0.16992188	0.97680664	0.24169922	0.033935547	0	0	0	0	0	0	0	0	0	1.0109863	0.010986328	0.058837891	-0.018066406	-0.021728516	0.018798828	0	44330	0	0	0
936	937	937	Category A	-0.20385742	-0.17993164	0.99584961	0.26025391	-0.003417969	-0.40576172	0	0	17/11/2017	17	11	2017	15:29:21	55761	0	15	29	21	0	0.058349609	3.5336426	-0.19750977	-0.17041016	0.97680664	0.036621094	0.021972656	0	0	0	0	0	0	0	0	0	1.0109863	0.010986328	0.034667969	-0.006103516	-0.009277344	0.018798828	0	44330	0	0	0
937	938	938	Category A	-0.19189453	-0.15576172	0.98388672	0.26049805	-0.004150391	-0.40185547	0	0	17/11/2017	17	11	2017	15:29:21	55761	0.1	15	29	21	0	0.058349609	3.5336426	-0.19750977	-0.17041016	0.97680664	0.056396484	0.017089844	0	0	0	0	0	0	0	0	0	1.0112305	0.011230469	0.027099609	0.005615234	0.014648438	0.006835938	0	44330	0	0	0
938	939	939	Category A	-0.19189453	-0.16796875	0.97192383	0.25756836	-0.000732422	-0.40185547	0	0	17/11/2017	17	11	2017	15:29:21	55761	0.2	15	29	21	0	0.058349609	3.5336426	-0.19726563	-0.17016602	0.97753906	0.24536133	0.008300781	0	0	0	0	0	0	0	0	0	1.0117188	0.01171875	0.013671875	0.005371094	0.002197266	-0.005615234	0	44330	0	0	0
939	940	940	Category A	-0.20385742	-0.17993164	0.95996094	0.25756836	-0.000244141	-0.40283203	0	0	17/11/2017	17	11	2017	15:29:21	55761	0.3	15	29	21	0	0.058349609	3.5336426	-0.19702148	-0.17041016	0.9777832	0.62646484	0.021240234	0	0	0	0	0	0	0	0	0	1.0119629	0.011962891	0.033935547	-0.006591797	-0.009277344	-0.017822266	0	44330	0	0	0
940	941	941	Category A	-0.20385742	-0.15576172	0.95996094	0.25512695	-0.001464844	-0.40161133	0	0	17/11/2017	17	11	2017	15:29:21	55761	0.4	15	29	21	0	0.058349609	3.5336426	-0.19677734	-0.17089844	0.9777832	0.64599609	0.024414063	0	0	0	0	0	0	0	0	0	1.0119629	0.011962891	0.039794922	-0.006835938	0.015136719	-0.017822266	0	44330	0	0	0
941	942	942	Category A	-0.20385742	-0.16796875	0.98388672	0.26025391	-0.005371094	-0.40307617	0	0	17/11/2017	17	11	2017	15:29:21	55761	0.5	15	29	21	0	0.058349609	3.5336426	-0.19726563	-0.17089844	0.9777832	0.49414063	0.009277344	0	0	0	0	0	0	0	0	0	1.0119629	0.011962891	0.015625	-0.006347656	0.002929688	0.005859375	0	44330	0	0	0
942	943	943	Category A	-0.19189453	-0.17993164	0.98388672	0.25683594	-0.003173828	-0.40405273	0	0	17/11/2017	17	11	2017	15:29:21	55761	0.6	15	29	21	0	0.058349609	3.5336426	-0.19726563	-0.17114258	0.9777832	0.61791992	0.01171875	0	0	0	0	0	0	0	0	0	1.012207	0.012207031	0.020019531	0.005371094	-0.008544922	0.005859375	0	44330	0	0	0
943	944	944	Category A	-0.19189453	-0.16796875	0.97192383	0.25415039	0	-0.40405273	0	0	17/11/2017	17	11	2017	15:29:21	55761	0.7	15	29	21	0	0.058349609	3.5336426	-0.19750977	-0.17114258	0.97802734	0.93237305	0.009033203	0	0	0	0	0	0	0	0	0	1.0124512	0.012451172	0.015136719	0.005615234	0.003173828	-0.006103516	0	44330	0	0	0
944	945	945	Category A	-0.19189453	-0.16796875	0.95996094	0.25854492	-0.005126953	-0.40576172	0	0	17/11/2017	17	11	2017	15:29:21	55761	0.8	15	29	21	0	0.058349609	3.5336426	-0.19750977	-0.17138672	0.97753906	0.88916016	0.018798828	0	0	0	0	0	0	0	0	0	1.0119629	0.011962891	0.026855469	0.005615234	0.003417969	-0.017578125	0	44330	0	0	0
945	946	946	Category A	-0.21582031	-0.17993164	0.98388672	0.25512695	-0.005615234	-0.40405273	0	0	17/11/2017	17	11	2017	15:29:21	55761	0.9	15	29	21	0	0.058349609	3.5336426	-0.19750977	-0.17114258	0.9777832	0.54248047	0.020751953	0	0	0	0	0	0	0	0	0	1.012207	0.012207031	0.032714844	-0.018066406	-0.008544922	0.005859375	0	44330	0	0	0
946	947	947	Category A	-0.20385742	-0.17993164	0.98388672	0.25976563	-0.0078125	-0.4050293	0	0	17/11/2017	17	11	2017	15:29:22	55762	0	15	29	22	0	0.058349609	3.5336426	-0.19726563	-0.17114258	0.97802734	0.32348633	0.011962891	0	0	0	0	0	0	0	0	0	1.0124512	0.012451172	0.020507813	-0.006347656	-0.008544922	0.005615234	0	44330	0	0	0
947	948	948	Category A	-0.19189453	-0.16796875	0.95996094	0.25952148	0	-0.40405273	0	0	17/11/2017	17	11	2017	15:29:22	55762	0.1	15	29	22	0	0.058349609	3.5336426	-0.19726563	-0.17114258	0.97851563	0.38427734	0.01953125	0	0	0	0	0	0	0	0	0	1.0129395	0.012939453	0.02734375	0.005371094	0.003173828	-0.018554688	0	44330	0	0	0
948	949	949	Category A	-0.20385742	-0.17993164	0.98388672	0.25878906	-0.006591797	-0.40185547	0	0	17/11/2017	17	11	2017	15:29:22	55762	0.2	15	29	22	0	0.058349609	3.5336426	-0.19702148	-0.17114258	0.97875977	0.090087891	0.011962891	0	0	0	0	0	0	0	0	0	1.0129395	0.012939453	0.020507813	-0.006591797	-0.008544922	0.004882813	0	44330	0	0	0
949	950	950	Category A	-0.20385742	-0.15576172	0.98388672	0.25952148	0.001464844	-0.3996582	0	0	17/11/2017	17	11	2017	15:29:22	55762	0.3	15	29	22	0	0.058349609	3.5336426	-0.19677734	-0.1706543	0.97875977	0.34594727	0.017089844	0	0	0	0	0	0	0	0	0	1.0129395	0.012939453	0.026855469	-0.006835938	0.014892578	0.004882813	0	44330	0	0	0
950	951	951	Category A	-0.20385742	-0.19189453	0.95996094	0.26025391	-0.003662109	-0.40771484	0	0	17/11/2017	17	11	2017	15:29:22	55762	0.4	15	29	22	0	0.058349609	3.5336426	-0.19677734	-0.17041016	0.97875977	0.44042969	0.029296875	0	0	0	0	0	0	0	0	0	1.0126953	0.012695313	0.047119141	-0.006835938	-0.021240234	-0.018798828	0	44330	0	0	0
951	952	952	Category A	-0.20385742	-0.16796875	0.97192383	0.25756836	0.001220703	-0.40307617	0	0	17/11/2017	17	11	2017	15:29:22	55762	0.5	15	29	22	0	0.058349609	3.5336426	-0.19726563	-0.17016602	0.97827148	0.37402344	0.009277344	0	0	0	0	0	0	0	0	0	1.0124512	0.012451172	0.015136719	-0.006347656	0.002197266	-0.006347656	0	44330	0	0	0
952	953	953	Category A	-0.19189453	-0.16796875	0.97192383	0.25561523	0.004882813	-0.40161133	0	0	17/11/2017	17	11	2017	15:29:22	55762	0.6	15	29	22	0	0.05859375	3.4853027	-0.19702148	-0.16992188	0.97851563	0.36621094	0.008789063	0	0	0	0	0	0	0	0	0	1.0126953	0.012695313	0.013916016	0.005126953	0.001953125	-0.006591797	0	44330	0	0	0
953	954	954	Category A	-0.19189453	-0.16796875	0.95996094	0.25854492	-0.005126953	-0.40063477	0	0	17/11/2017	17	11	2017	15:29:22	55762	0.7	15	29	22	0	0.05859375	3.4853027	-0.19750977	-0.16992188	0.97875977	0.67773438	0.019775391	0	0	0	0	0	0	0	0	0	1.0126953	0.012695313	0.026367188	0.005615234	0.001953125	-0.018798828	0	44330	0	0	0
954	955	955	Category A	-0.17993164	-0.17993164	0.99584961	0.25366211	0.002441406	-0.4050293	0	0	17/11/2017	17	11	2017	15:29:22	55762	0.8	15	29	22	0	0.05859375	3.4853027	-0.19750977	-0.16967773	0.97924805	0.64526367	0.026123047	0	0	0	0	0	0	0	0	0	1.0131836	0.013183594	0.044433594	0.017578125	-0.010009766	0.016357422	0	44330	0	0	0
955	956	956	Category A	-0.16796875	-0.17993164	0.95996094	0.26123047	0.001220703	-0.40161133	0	0	17/11/2017	17	11	2017	15:29:22	55762	0.9	15	29	22	0	0.05859375	3.4853027	-0.19726563	-0.16967773	0.97924805	0.32104492	0.036621094	0	0	0	0	0	0	0	0	0	1.0134277	0.013427734	0.058837891	0.029296875	-0.010009766	-0.019287109	0	44330	0	0	0
956	957	957	Category A	-0.19189453	-0.15576172	0.98388672	0.25854492	-0.003173828	-0.40283203	0	0	17/11/2017	17	11	2017	15:29:23	55763	0	15	29	23	0	0.05859375	3.4853027	-0.19726563	-0.16967773	0.97949219	0.26855469	0.015380859	0	0	0	0	0	0	0	0	0	1.0136719	0.013671875	0.0234375	0.005371094	0.013916016	0.004150391	0	44330	0	0	0
957	958	958	Category A	-0.19189453	-0.16796875	0.97192383	0.25830078	0.001220703	-0.40478516	0	0	17/11/2017	17	11	2017	15:29:23	55763	0.1	15	29	23	0	0.05859375	3.4853027	-0.19726563	-0.16967773	0.97998047	0.38354492	0.009765625	0	0	0	0	0	0	0	0	0	1.013916	0.013916016	0.015380859	0.005371094	0.001708984	-0.008056641	0	44330	0	0	0
958	959	959	Category A	-0.19189453	-0.16796875	0.97192383	0.25854492	0	-0.40380859	0	0	17/11/2017	17	11	2017	15:29:23	55763	0.2	15	29	23	0	0.05859375	3.4853027	-0.19726563	-0.16967773	0.97998047	0.24560547	0.010009766	0	0	0	0	0	0	0	0	0	1.0141602	0.014160156	0.015625	0.005371094	0.001708984	-0.008056641	0	44330	0	0	0
959	960	960	Category A	-0.19189453	-0.17993164	0.98388672	0.26025391	0.000732422	-0.40380859	0	0	17/11/2017	17	11	2017	15:29:23	55763	0.3	15	29	23	0	0.05859375	3.4853027	-0.19726563	-0.16967773	0.97998047	0.042236328	0.011962891	0	0	0	0	0	0	0	0	0	1.013916	0.013916016	0.019287109	0.005371094	-0.010009766	0.003662109	0	44330	0	0	0
960	961	961	Category A	-0.20385742	-0.16796875	0.98388672	0.26220703	-0.005371094	-0.40307617	0	0	17/11/2017	17	11	2017	15:29:23	55763	0.4	15	29	23	0	0.05859375	3.4853027	-0.19702148	-0.16918945	0.98022461	0.049804688	0.007568359	0	0	0	0	0	0	0	0	0	1.013916	0.013916016	0.011474609	-0.006591797	0.001220703	0.003417969	0	44330	0	0	0
961	962	962	Category A	-0.19189453	-0.17993164	0.98388672	0.25976563	-0.004394531	-0.40307617	0	0	17/11/2017	17	11	2017	15:29:23	55763	0.5	15	29	23	0	0.05859375	3.4853027	-0.19702148	-0.16894531	0.98022461	0.014892578	0.012451172	0	0	0	0	0	0	0	0	0	1.0141602	0.014160156	0.019287109	0.005126953	-0.010742188	0.003417969	0	44330	0	0	0
962	963	963	Category A	-0.21582031	-0.16796875	0.97192383	0.25854492	-0.000976563	-0.40478516	0	0	17/11/2017	17	11	2017	15:29:23	55763	0.6	15	29	23	0	0.05859375	3.4853027	-0.19702148	-0.16943359	0.98046875	0.012207031	0.020507813	0	0	0	0	0	0	0	0	0	1.0144043	0.014404297	0.028808594	-0.018554688	0.001464844	-0.008544922	0	44330	0	0	0
963	964	964	Category A	-0.19189453	-0.17993164	0.98388672	0.25756836	-0.001708984	-0.3996582	0	0	17/11/2017	17	11	2017	15:29:23	55763	0.7	15	29	23	0	0.05859375	3.4853027	-0.19677734	-0.16943359	0.98022461	0.42700195	0.011962891	0	0	0	0	0	0	0	0	0	1.0141602	0.014160156	0.018798828	0.004882813	-0.010253906	0.003417969	0	44330	0	0	0
964	965	965	Category A	-0.19189453	-0.16796875	0.98388672	0.25561523	0.001464844	-0.40405273	0	0	17/11/2017	17	11	2017	15:29:23	55763	0.8	15	29	23	0	0.05859375	3.4853027	-0.19677734	-0.16967773	0.98022461	0.484375	0.006347656	0	0	0	0	0	0	0	0	0	1.0141602	0.014160156	0.010253906	0.004882813	0.001708984	0.003417969	0	44330	0	0	0
965	966	966	Category A	-0.17993164	-0.15576172	0.98388672	0.25976563	-0.004394531	-0.40795898	0	0	17/11/2017	17	11	2017	15:29:23	55763	0.9	15	29	23	0	0.05859375	3.4853027	-0.19702148	-0.16967773	0.97998047	0.20776367	0.022460938	0	0	0	0	0	0	0	0	0	1.013916	0.013916016	0.034912109	0.017089844	0.013916016	0.003662109	0	44330	0	0	0
966	967	967	Category A	-0.19189453	-0.17993164	0.97192383	0.25756836	-0.002441406	-0.40283203	0	0	17/11/2017	17	11	2017	15:29:24	55764	0	15	29	24	0	0.05859375	3.4853027	-0.19750977	-0.16967773	0.97998047	0.30834961	0.014160156	0	0	0	0	0	0	0	0	0	1.0141602	0.014160156	0.023925781	0.005615234	-0.010009766	-0.008056641	0	44330	0	0	0
967	968	968	Category A	-0.21582031	-0.17993164	0.97192383	0.25854492	-0.001708984	-0.40185547	0	0	17/11/2017	17	11	2017	15:29:24	55764	0.1	15	29	24	0	0.05859375	3.4853027	-0.19726563	-0.16943359	0.98022461	0.50244141	0.022705078	0	0	0	0	0	0	0	0	0	1.0141602	0.014160156	0.037109375	-0.018310547	-0.010253906	-0.008300781	0	44330	0	0	0
968	969	969	Category A	-0.19189453	-0.14379883	0.97192383	0.25585938	0.000732422	-0.40380859	0	0	17/11/2017	17	11	2017	15:29:24	55764	0.2	15	29	24	0	0.05859375	3.4853027	-0.19726563	-0.16918945	0.98046875	0.57885742	0.02734375	0	0	0	0	0	0	0	0	0	1.0144043	0.014404297	0.039550781	0.005371094	0.025390625	-0.008544922	0	44330	0	0	0
969	970	970	Category A	-0.19189453	-0.16796875	0.99584961	0.25854492	-0.003173828	-0.40576172	0	0	17/11/2017	17	11	2017	15:29:24	55764	0.3	15	29	24	0	0.05859375	3.4853027	-0.19702148	-0.16943359	0.98071289	0.47021484	0.015869141	0	0	0	0	0	0	0	0	0	1.0146484	0.014648438	0.021728516	0.005126953	0.001464844	0.014892578	0	44330	0	0	0
970	971	971	Category A	-0.19189453	-0.15576172	0.99584961	0.25585938	0	-0.40380859	0	0	17/11/2017	17	11	2017	15:29:24	55764	0.4	15	29	24	0	0.05859375	3.4853027	-0.19702148	-0.16967773	0.98071289	0.51293945	0.020996094	0	0	0	0	0	0	0	0	0	1.0146484	0.014648438	0.033935547	0.005126953	0.013916016	0.014892578	0	44330	0	0	0
971	972	972	Category A	-0.19189453	-0.15576172	0.98388672	0.2565918	0.001708984	-0.40185547	0	0	17/11/2017	17	11	2017	15:29:24	55764	0.5	15	29	24	0	0.05859375	3.4853027	-0.19677734	-0.16967773	0.98071289	0.78344727	0.015136719	0	0	0	0	0	0	0	0	0	1.0146484	0.014648438	0.021972656	0.004882813	0.013916016	0.002929688	0	44330	0	0	0
972	973	973	Category A	-0.19189453	-0.16796875	0.98388672	0.26000977	-0.000976563	-0.40063477	0	0	17/11/2017	17	11	2017	15:29:24	55764	0.6	15	29	24	0	0.05859375	3.4853027	-0.1965332	-0.16943359	0.98120117	0.83325195	0.005615234	0	0	0	0	0	0	0	0	0	1.0148926	0.014892578	0.008789063	0.004638672	0.001464844	0.002441406	0	44330	0	0	0
973	974	974	Category A	-0.19189453	-0.15576172	0.97192383	0.26220703	-0.005371094	-0.40307617	0	0	17/11/2017	17	11	2017	15:29:24	55764	0.7	15	29	24	0	0.05859375	3.4853027	-0.19628906	-0.16918945	0.98095703	0.56616211	0.016845703	0	0	0	0	0	0	0	0	0	1.0146484	0.014648438	0.02734375	0.004394531	0.013427734	-0.009033203	0	44330	0	0	0
974	975	975	Category A	-0.20385742	-0.16796875	0.99584961	0.26098633	0.000976563	-0.40576172	0	0	17/11/2017	17	11	2017	15:29:24	55764	0.8	15	29	24	0	0.05859375	3.4853027	-0.19628906	-0.16894531	0.98071289	0.45556641	0.016601563	0	0	0	0	0	0	0	0	0	1.0144043	0.014404297	0.023193359	-0.007324219	0.000976563	0.014892578	0	44330	0	0	0
975	976	976	Category A	-0.19189453	-0.16796875	0.97192383	0.25830078	0.000244141	-0.40600586	0	0	17/11/2017	17	11	2017	15:29:24	55764	0.9	15	29	24	0	0.05859375	3.4853027	-0.1965332	-0.16821289	0.98022461	0.61889648	0.009765625	0	0	0	0	0	0	0	0	0	1.013916	0.013916016	0.013671875	0.004638672	0.000244141	-0.008300781	0	44330	0	0	0
976	977	977	Category A	-0.19189453	-0.16796875	0.99584961	0.25952148	-0.000976563	-0.40380859	0	0	17/11/2017	17	11	2017	15:29:25	55765	0	15	29	25	0	0.05859375	3.4853027	-0.1965332	-0.16796875	0.98022461	0.58007813	0.016113281	0	0	0	0	0	0	0	0	0	1.0136719	0.013671875	0.020507813	0.004638672	0	0.015380859	0	44330	0	0	0
977	978	978	Category A	-0.19189453	-0.14379883	1.0439453	0.26025391	-0.003662109	-0.40283203	0	0	17/11/2017	17	11	2017	15:29:25	55765	0.1	15	29	25	0	0.05859375	3.4853027	-0.1965332	-0.16796875	0.97998047	0.27832031	0.068603516	0	0	0	0	0	0	0	0	0	1.0134277	0.013427734	0.093017578	0.004638672	0.024169922	0.063720703	0	44330	0	0	0
978	979	979	Category A	-0.17993164	-0.17993164	0.98388672	0.25366211	-0.000976563	-0.40283203	0	0	17/11/2017	17	11	2017	15:29:25	55765	0.2	15	29	25	0	0.05859375	3.4853027	-0.19677734	-0.16821289	0.97973633	0.023925781	0.020751953	0	0	0	0	0	0	0	0	0	1.0134277	0.013427734	0.032470703	0.016845703	-0.011474609	0.00390625	0	44330	0	0	0
979	980	980	Category A	-0.19189453	-0.16796875	0.95996094	0.2578125	-0.005859375	-0.4050293	0	0	17/11/2017	17	11	2017	15:29:25	55765	0.3	15	29	25	0	0.05859375	3.4853027	-0.19677734	-0.16821289	0.97998047	0.12304688	0.020751953	0	0	0	0	0	0	0	0	0	1.0136719	0.013671875	0.025390625	0.004882813	0.000244141	-0.020019531	0	44330	0	0	0
980	981	981	Category A	-0.20385742	-0.17993164	0.99584961	0.25878906	-0.004150391	-0.40600586	0	0	17/11/2017	17	11	2017	15:29:25	55765	0.4	15	29	25	0	0.05859375	3.4853027	-0.19628906	-0.16796875	0.98022461	0.28881836	0.020507813	0	0	0	0	0	0	0	0	0	1.013916	0.013916016	0.034423828	-0.007324219	-0.01171875	0.015380859	0	44330	0	0	0
981	982	982	Category A	-0.20385742	-0.17993164	0.97192383	0.25854492	-0.002685547	-0.40283203	0	0	17/11/2017	17	11	2017	15:29:25	55765	0.5	15	29	25	0	0.05859375	3.4853027	-0.19628906	-0.16796875	0.98071289	0.79492188	0.016357422	0	0	0	0	0	0	0	0	0	1.0141602	0.014160156	0.028076172	-0.007324219	-0.01171875	-0.008789063	0	44330	0	0	0
982	983	983	Category A	-0.20385742	-0.17993164	0.98388672	0.25927734	0.002197266	-0.40283203	0	0	17/11/2017	17	11	2017	15:29:25	55765	0.6	15	29	25	0	0.05859375	3.4853027	-0.19604492	-0.16796875	0.98071289	0.70214844	0.014404297	0	0	0	0	0	0	0	0	0	1.0141602	0.014160156	0.022460938	-0.007568359	-0.01171875	0.002929688	0	44330	0	0	0
983	984	984	Category A	-0.19189453	-0.17993164	0.94799805	0.25488281	-0.002441406	-0.40307617	0	0	17/11/2017	17	11	2017	15:29:25	55765	0.7	15	29	25	0	0.05859375	3.4853027	-0.19604492	-0.16796875	0.98095703	0.25048828	0.03515625	0	0	0	0	0	0	0	0	0	1.0144043	0.014404297	0.049072266	0.004150391	-0.01171875	-0.032958984	0	44330	0	0	0
984	985	985	Category A	-0.20385742	-0.11987305	0.99584961	0.25976563	-0.004150391	-0.40185547	0	0	17/11/2017	17	11	2017	15:29:25	55765	0.8	15	29	25	0	0.05859375	3.4853027	-0.19604492	-0.16796875	0.98095703	0.22729492	0.051025391	0	0	0	0	0	0	0	0	0	1.0144043	0.014404297	0.070556641	-0.007568359	0.048095703	0.014648438	0	44330	0	0	0
985	986	986	Category A	-0.19189453	-0.17993164	0.99584961	0.25512695	-0.003417969	-0.40063477	0	0	17/11/2017	17	11	2017	15:29:25	55765	0.9	15	29	25	0	0.05859375	3.4853027	-0.19628906	-0.16821289	0.98095703	0.18945313	0.019042969	0	0	0	0	0	0	0	0	0	1.0146484	0.014648438	0.030517578	0.004394531	-0.011474609	0.014648438	0	44330	0	0	0
986	987	987	Category A	-0.19189453	-0.17993164	0.99584961	0.25854492	-0.003173828	-0.40478516	0	0	17/11/2017	17	11	2017	15:29:26	55766	0	15	29	26	0	0.05859375	3.4853027	-0.19604492	-0.16796875	0.98095703	0.062744141	0.019042969	0	0	0	0	0	0	0	0	0	1.0146484	0.014648438	0.030517578	0.004150391	-0.01171875	0.014648438	0	44330	0	0	0
987	988	988	Category A	-0.19189453	-0.15576172	0.98388672	0.26123047	-0.004394531	-0.40576172	0	0	17/11/2017	17	11	2017	15:29:26	55766	0.1	15	29	26	0	0.05859375	3.4853027	-0.19604492	-0.16772461	0.98095703	0.53540039	0.012939453	0	0	0	0	0	0	0	0	0	1.0144043	0.014404297	0.019042969	0.004150391	0.011962891	0.002685547	0	44330	0	0	0
988	989	989	Category A	-0.19189453	-0.14379883	0.99584961	0.25854492	0	-0.40161133	0	0	17/11/2017	17	11	2017	15:29:26	55766	0.2	15	29	26	0	0.05859375	3.4853027	-0.19604492	-0.16772461	0.98144531	0.50708008	0.028320313	0	0	0	0	0	0	0	0	0	1.0148926	0.014892578	0.042724609	0.004150391	0.023925781	0.014160156	0	44330	0	0	0
989	990	990	Category A	-0.19189453	-0.15576172	0.97192383	0.25952148	-0.003417969	-0.40283203	0	0	17/11/2017	17	11	2017	15:29:26	55766	0.3	15	29	26	0	0.05859375	3.4853027	-0.19604492	-0.16772461	0.98144531	0.36962891	0.015869141	0	0	0	0	0	0	0	0	0	1.0146484	0.014648438	0.025634766	0.004150391	0.011962891	-0.009521484	0	44330	0	0	0
990	991	991	Category A	-0.20385742	-0.16796875	0.97192383	0.25732422	0.000488281	-0.4050293	0	0	17/11/2017	17	11	2017	15:29:26	55766	0.4	15	29	26	0	0.058349609	3.5545898	-0.19580078	-0.16796875	0.98144531	0.57592773	0.012451172	0	0	0	0	0	0	0	0	0	1.0148926	0.014892578	0.017578125	-0.0078125	0	-0.009521484	0	44330	0	0	0
991	992	992	Category A	-0.19189453	-0.16796875	0.98388672	0.25415039	-0.005126953	-0.4050293	0	0	17/11/2017	17	11	2017	15:29:26	55766	0.5	15	29	26	0	0.058349609	3.5545898	-0.19555664	-0.16748047	0.98193359	0.90039063	0.004150391	0	0	0	0	0	0	0	0	0	1.0151367	0.015136719	0.006103516	0.003662109	-0.000244141	0.001708984	0	44330	0	0	0
992	993	993	Category A	-0.21582031	-0.16796875	0.97192383	0.26025391	0	-0.40185547	0	0	17/11/2017	17	11	2017	15:29:26	55766	0.6	15	29	26	0	0.058349609	3.5545898	-0.19580078	-0.16723633	0.98193359	0.64916992	0.022216797	0	0	0	0	0	0	0	0	0	1.0151367	0.015136719	0.030517578	-0.019775391	-0.000488281	-0.010009766	0	44330	0	0	0
993	994	994	Category A	-0.19189453	-0.16796875	1.0197754	0.25756836	-0.000244141	-0.40283203	0	0	17/11/2017	17	11	2017	15:29:26	55766	0.7	15	29	26	0	0.058349609	3.5545898	-0.19604492	-0.16748047	0.98193359	0.14282227	0.037841797	0	0	0	0	0	0	0	0	0	1.0153809	0.015380859	0.041992188	0.004150391	-0.000244141	0.037597656	0	44330	0	0	0
994	995	995	Category A	-0.19189453	-0.15576172	0.99584961	0.26049805	-0.004150391	-0.40380859	0	0	17/11/2017	17	11	2017	15:29:26	55766	0.8	15	29	26	0	0.058349609	3.5545898	-0.19604492	-0.16723633	0.98217773	0.17602539	0.018066406	0	0	0	0	0	0	0	0	0	1.015625	0.015625	0.029296875	0.004150391	0.011474609	0.013427734	0	44330	0	0	0
995	996	996	Category A	-0.19189453	-0.16796875	0.98388672	0.25512695	-0.003417969	-0.4050293	0	0	17/11/2017	17	11	2017	15:29:26	55766	0.9	15	29	26	0	0.058349609	3.5545898	-0.19628906	-0.16723633	0.98193359	0.042724609	0.004638672	0	0	0	0	0	0	0	0	0	1.0153809	0.015380859	0.006835938	0.004394531	-0.000488281	0.001708984	0	44330	0	0	0
996	997	997	Category A	-0.20385742	-0.15576172	0.99584961	0.25463867	0.002197266	-0.40307617	0	0	17/11/2017	17	11	2017	15:29:27	55767	0	15	29	27	0	0.058349609	3.5545898	-0.19677734	-0.16723633	0.98217773	0.39746094	0.018798828	0	0	0	0	0	0	0	0	0	1.015625	0.015625	0.031738281	-0.006835938	0.011474609	0.013427734	0	44330	0	0	0
997	998	998	Category A	-0.19189453	-0.17993164	0.99584961	0.25854492	-0.001708984	-0.40600586	0	0	17/11/2017	17	11	2017	15:29:27	55767	0.1	15	29	27	0	0.058349609	3.5545898	-0.19702148	-0.16723633	0.98193359	0.69580078	0.019287109	0	0	0	0	0	0	0	0	0	1.0153809	0.015380859	0.03125	0.005126953	-0.012451172	0.013671875	0	44330	0	0	0
998	999	999	Category A	-0.19189453	-0.16796875	0.97192383	0.25756836	0.001220703	-0.40087891	0	0	17/11/2017	17	11	2017	15:29:27	55767	0.2	15	29	27	0	0.058349609	3.5545898	-0.19726563	-0.16748047	0.98217773	0.57910156	0.011474609	0	0	0	0	0	0	0	0	0	1.015625	0.015625	0.015869141	0.005371094	-0.000244141	-0.010253906	0	44330	0	0	0
999	1000	1000	Category A	-0.19189453	-0.14379883	0.97192383	0.25830078	0.001220703	-0.40478516	0	0	17/11/2017	17	11	2017	15:29:27	55767	0.3	15	29	27	0	0.058349609	3.5545898	-0.19726563	-0.16772461	0.98242188	0.49023438	0.026611328	0	0	0	0	0	0	0	0	0	1.0161133	0.016113281	0.040039063	0.005371094	0.023925781	-0.010498047	0	44330	0	0	0
1000	1001	1001	Category A	-0.19189453	-0.16796875	0.97192383	0.25561523	0.001220703	-0.4050293	0	0	17/11/2017	17	11	2017	15:29:27	55767	0.4	15	29	27	0	0.058349609	3.5545898	-0.19750977	-0.16772461	0.98242188	0.80004883	0.011962891	0	0	0	0	0	0	0	0	0	1.0161133	0.016113281	0.016357422	0.005615234	0	-0.010498047	0	44330	0	0	0
1001	1002	1002	Category A	-0.20385742	-0.17993164	1.0078125	0.25854492	0.000488281	-0.40405273	0	0	17/11/2017	17	11	2017	15:29:27	55767	0.5	15	29	27	0	0.058349609	3.5545898	-0.19726563	-0.16748047	0.98217773	0.96899414	0.028808594	0	0	0	0	0	0	0	0	0	1.0158691	0.015869141	0.044189453	-0.006347656	-0.012207031	0.025390625	0	44330	0	0	0
1002	1003	1003	Category A	-0.20385742	-0.17993164	0.97192383	0.25561523	0.001464844	-0.40405273	0	0	17/11/2017	17	11	2017	15:29:27	55767	0.6	15	29	27	0	0.058349609	3.5545898	-0.19702148	-0.16748047	0.98193359	0.83105469	0.017333984	0	0	0	0	0	0	0	0	0	1.0153809	0.015380859	0.029052734	-0.006591797	-0.012207031	-0.010009766	0	44330	0	0	0
1003	1004	1004	Category A	-0.19189453	-0.17993164	0.97192383	0.25952148	-0.000244141	-0.40307617	0	0	17/11/2017	17	11	2017	15:29:27	55767	0.7	15	29	27	0	0.058349609	3.5545898	-0.19677734	-0.16772461	0.98193359	0.79638672	0.016357422	0	0	0	0	0	0	0	0	0	1.0153809	0.015380859	0.027099609	0.004882813	-0.011962891	-0.010009766	0	44330	0	0	0
1004	1005	1005	Category A	-0.20385742	-0.16796875	0.94799805	0.2565918	0.001708984	-0.40405273	0	0	17/11/2017	17	11	2017	15:29:27	55767	0.8	15	29	27	0	0.058349609	3.5545898	-0.19677734	-0.16723633	0.98217773	0.87133789	0.034912109	0	0	0	0	0	0	0	0	0	1.015625	0.015625	0.041503906	-0.006835938	-0.000488281	-0.034179688	0	44330	0	0	0
1005	1006	1006	Category A	-0.2277832	-0.17993164	0.98388672	0.26245117	-0.004394531	-0.40380859	0	0	17/11/2017	17	11	2017	15:29:27	55767	0.9	15	29	27	0	0.058349609	3.5545898	-0.19677734	-0.16723633	0.98217773	0.74169922	0.033203125	0	0	0	0	0	0	0	0	0	1.015625	0.015625	0.044921875	-0.030761719	-0.012451172	0.001464844	0	44330	0	0	0
1006	1007	1007	Category A	-0.20385742	-0.16796875	0.95996094	0.25927734	0.003173828	-0.40063477	0	0	17/11/2017	17	11	2017	15:29:28	55768	0	15	29	28	0	0.058349609	3.5545898	-0.19726563	-0.16723633	0.98217773	0.41479492	0.023193359	0	0	0	0	0	0	0	0	0	1.0158691	0.015869141	0.029541016	-0.006347656	-0.000488281	-0.022216797	0	44330	0	0	0
1007	1008	1008	Category A	-0.19189453	-0.16796875	0.99584961	0.26342773	-0.006835938	-0.40185547	0	0	17/11/2017	17	11	2017	15:29:28	55768	0.1	15	29	28	0	0.058349609	3.5545898	-0.19750977	-0.16674805	0.98217773	0.29101563	0.014648438	0	0	0	0	0	0	0	0	0	1.0158691	0.015869141	0.020263672	0.005615234	-0.000976563	0.013427734	0	44330	0	0	0
1008	1009	1009	Category A	-0.20385742	-0.16796875	1.0078125	0.25512695	-0.003173828	-0.40405273	0	0	17/11/2017	17	11	2017	15:29:28	55768	0.2	15	29	28	0	0.058349609	3.5545898	-0.19750977	-0.16674805	0.98217773	0.24707031	0.026123047	0	0	0	0	0	0	0	0	0	1.015625	0.015625	0.032714844	-0.006103516	-0.000976563	0.025390625	0	44330	0	0	0
1009	1010	1010	Category A	-0.19189453	-0.17993164	0.97192383	0.25854492	-0.001708984	-0.39990234	0	0	17/11/2017	17	11	2017	15:29:28	55768	0.3	15	29	28	0	0.058349609	3.5545898	-0.19750977	-0.16723633	0.98266602	0.070556641	0.017578125	0	0	0	0	0	0	0	0	0	1.0163574	0.016357422	0.029052734	0.005615234	-0.012451172	-0.010742188	0	44330	0	0	0
1010	1011	1011	Category A	-0.19189453	-0.17993164	0.95996094	0.26049805	-0.006591797	-0.40185547	0	0	17/11/2017	17	11	2017	15:29:28	55768	0.4	15	29	28	0	0.058349609	3.5545898	-0.19750977	-0.16699219	0.98266602	0.27392578	0.026611328	0	0	0	0	0	0	0	0	0	1.0161133	0.016113281	0.041259766	0.005615234	-0.012695313	-0.022705078	0	44330	0	0	0
1011	1012	1012	Category A	-0.19189453	-0.16796875	0.98388672	0.25756836	-0.002441406	-0.40478516	0	0	17/11/2017	17	11	2017	15:29:28	55768	0.5	15	29	28	0	0.058349609	3.5545898	-0.19750977	-0.16723633	0.98217773	0.59033203	0.005859375	0	0	0	0	0	0	0	0	0	1.0158691	0.015869141	0.0078125	0.005615234	-0.000488281	0.001464844	0	44330	0	0	0
1012	1013	1013	Category A	-0.19189453	-0.15576172	0.95996094	0.2578125	-0.003417969	-0.40307617	0	0	17/11/2017	17	11	2017	15:29:28	55768	0.6	15	29	28	0	0.058349609	3.5545898	-0.19750977	-0.16723633	0.98217773	0.78271484	0.025878906	0	0	0	0	0	0	0	0	0	1.0158691	0.015869141	0.039794922	0.005615234	0.011474609	-0.022216797	0	44330	0	0	0
1013	1014	1014	Category A	-0.20385742	-0.15576172	0.98388672	0.25683594	-0.004394531	-0.40917969	0	0	17/11/2017	17	11	2017	15:29:28	55768	0.7	15	29	28	0	0.058349609	3.5545898	-0.19750977	-0.16723633	0.98217773	1.0583496	0.013183594	0	0	0	0	0	0	0	0	0	1.0158691	0.015869141	0.019287109	-0.006103516	0.011474609	0.001464844	0	44330	0	0	0
1014	1015	1015	Category A	-0.20385742	-0.14379883	0.97192383	0.26220703	-0.005371094	-0.40087891	0	0	17/11/2017	17	11	2017	15:29:28	55768	0.8	15	29	28	0	0.058349609	3.5545898	-0.19750977	-0.16748047	0.98242188	1.1806641	0.026611328	0	0	0	0	0	0	0	0	0	1.0161133	0.016113281	0.040527344	-0.006103516	0.023681641	-0.010498047	0	44330	0	0	0
1015	1016	1016	Category A	-0.21582031	-0.17993164	0.98388672	0.26318359	-0.001953125	-0.40576172	0	0	17/11/2017	17	11	2017	15:29:28	55768	0.9	15	29	28	0	0.058349609	3.5545898	-0.19750977	-0.16748047	0.98217773	1.0703125	0.021728516	0	0	0	0	0	0	0	0	0	1.0158691	0.015869141	0.031982422	-0.018066406	-0.012207031	0.001464844	0	44330	0	0	0
1016	1017	1017	Category A	-0.20385742	-0.17993164	0.97192383	0.25756836	-0.000976563	-0.40087891	0	0	17/11/2017	17	11	2017	15:29:29	55769	0	15	29	29	0	0.058349609	3.5545898	-0.19775391	-0.16748047	0.98217773	0.80297852	0.017089844	0	0	0	0	0	0	0	0	0	1.0158691	0.015869141	0.028564453	-0.005859375	-0.012207031	-0.010253906	0	44330	0	0	0
1017	1018	1018	Category A	-0.20385742	-0.16796875	0.97192383	0.25512695	0	-0.40185547	0	0	17/11/2017	17	11	2017	15:29:29	55769	0.1	15	29	29	0	0.058349609	3.5545898	-0.19775391	-0.16723633	0.98193359	0.50219727	0.01171875	0	0	0	0	0	0	0	0	0	1.015625	0.015625	0.016601563	-0.005859375	-0.000488281	-0.010009766	0	44330	0	0	0
1018	1019	1019	Category A	-0.19189453	-0.16796875	0.99584961	0.25683594	-0.004150391	-0.40600586	0	0	17/11/2017	17	11	2017	15:29:29	55769	0.2	15	29	29	0	0.058349609	3.5545898	-0.19775391	-0.16772461	0.98120117	0.37353516	0.015625	0	0	0	0	0	0	0	0	0	1.0148926	0.014892578	0.020507813	0.005859375	0	0.014404297	0	44330	0	0	0
1019	1020	1020	Category A	-0.17993164	-0.16796875	0.98388672	0.25854492	-0.003173828	-0.40478516	0	0	17/11/2017	17	11	2017	15:29:29	55769	0.3	15	29	29	0	0.058349609	3.5545898	-0.19799805	-0.16772461	0.98095703	0.35449219	0.018310547	0	0	0	0	0	0	0	0	0	1.0146484	0.014648438	0.021240234	0.018066406	0	0.002685547	0	44330	0	0	0
1020	1021	1021	Category A	-0.19189453	-0.14379883	0.98388672	0.2578125	-0.005615234	-0.40600586	0	0	17/11/2017	17	11	2017	15:29:29	55769	0.4	15	29	29	0	0.058349609	3.5545898	-0.19824219	-0.16772461	0.98120117	0.23999023	0.024902344	0	0	0	0	0	0	0	0	0	1.0151367	0.015136719	0.032714844	0.006347656	0.023925781	0.002441406	0	44330	0	0	0
1021	1022	1022	Category A	-0.19189453	-0.16796875	0.99584961	0.25317383	0.000244141	-0.40405273	0	0	17/11/2017	17	11	2017	15:29:29	55769	0.5	15	29	29	0	0.058349609	3.5545898	-0.19824219	-0.16748047	0.98095703	0.005615234	0.015869141	0	0	0	0	0	0	0	0	0	1.0148926	0.014892578	0.021240234	0.006347656	-0.000244141	0.014648438	0	44330	0	0	0
1022	1023	1023	Category A	-0.19189453	-0.17993164	0.99584961	0.26318359	-0.004150391	-0.40405273	0	0	17/11/2017	17	11	2017	15:29:29	55769	0.6	15	29	29	0	0.058349609	3.5545898	-0.19799805	-0.16748047	0.98120117	0.34155273	0.020019531	0	0	0	0	0	0	0	0	0	1.0148926	0.014892578	0.032958984	0.006103516	-0.012207031	0.014404297	0	44330	0	0	0
1023	1024	1024	Category A	-0.19189453	-0.17993164	0.97192383	0.26025391	0	-0.40185547	0	0	17/11/2017	17	11	2017	15:29:29	55769	0.7	15	29	29	0	0.058349609	3.5545898	-0.19775391	-0.16748047	0.98095703	0.53613281	0.016357422	0	0	0	0	0	0	0	0	0	1.0146484	0.014648438	0.02734375	0.005859375	-0.012207031	-0.009033203	0	44330	0	0	0
1024	1025	1025	Category A	-0.20385742	-0.17993164	0.97192383	0.26025391	-0.003662109	-0.40283203	0	0	17/11/2017	17	11	2017	15:29:29	55769	0.8	15	29	29	0	0.058349609	3.5545898	-0.19799805	-0.16699219	0.98144531	0.62792969	0.016845703	0	0	0	0	0	0	0	0	0	1.0151367	0.015136719	0.028076172	-0.005615234	-0.012695313	-0.009521484	0	44330	0	0	0
1025	1026	1026	Category A	-0.20385742	-0.16796875	0.98388672	0.25756836	-0.000244141	-0.40063477	0	0	17/11/2017	17	11	2017	15:29:29	55769	0.9	15	29	29	0	0.058349609	3.5545898	-0.19799805	-0.16748047	0.98120117	0.6796875	0.006347656	0	0	0	0	0	0	0	0	0	1.0148926	0.014892578	0.008544922	-0.005615234	-0.000244141	0.002441406	0	44330	0	0	0
1026	1027	1027	Category A	-0.19189453	-0.15576172	0.97192383	0.25952148	-0.000976563	-0.40161133	0	0	17/11/2017	17	11	2017	15:29:30	55770	0	15	29	30	0	0.058349609	3.5545898	-0.19824219	-0.16723633	0.98120117	0.56005859	0.016113281	0	0	0	0	0	0	0	0	0	1.0148926	0.014892578	0.02734375	0.006347656	0.011474609	-0.009277344	0	44330	0	0	0
1027	1028	1028	Category A	-0.20385742	-0.16796875	0.99584961	0.25756836	0.001220703	-0.39794922	0	0	17/11/2017	17	11	2017	15:29:30	55770	0.1	15	29	30	0	0.058349609	3.5545898	-0.19824219	-0.16723633	0.98071289	0.35424805	0.015869141	0	0	0	0	0	0	0	0	0	1.0146484	0.014648438	0.020996094	-0.005371094	-0.000488281	0.014892578	0	44330	0	0	0
1028	1029	1029	Category A	-0.19189453	-0.16796875	0.98388672	0.2578125	-0.005615234	-0.40185547	0	0	17/11/2017	17	11	2017	15:29:30	55770	0.2	15	29	30	0	0.058349609	3.4853027	-0.19848633	-0.16748047	0.98071289	0.1237793	0.007324219	0	0	0	0	0	0	0	0	0	1.0144043	0.014404297	0.010009766	0.006591797	-0.000244141	0.002929688	0	44330	0	0	0
1029	1030	1030	Category A	-0.19189453	-0.17993164	0.99584961	0.25976563	-0.003173828	-0.40161133	0	0	17/11/2017	17	11	2017	15:29:30	55770	0.3	15	29	30	0	0.058349609	3.4853027	-0.19848633	-0.16772461	0.98046875	0.047851563	0.020507813	0	0	0	0	0	0	0	0	0	1.0144043	0.014404297	0.033935547	0.006591797	-0.011962891	0.015136719	0	44330	0	0	0
1030	1031	1031	Category A	-0.19189453	-0.15576172	0.98388672	0.26196289	-0.000244141	-0.40283203	0	0	17/11/2017	17	11	2017	15:29:30	55770	0.4	15	29	30	0	0.058349609	3.4853027	-0.19848633	-0.16772461	0.98071289	0.0234375	0.014160156	0	0	0	0	0	0	0	0	0	1.0146484	0.014648438	0.021728516	0.006591797	0.011962891	0.002929688	0	44330	0	0	0
1031	1032	1032	Category A	-0.21582031	-0.15576172	0.98388672	0.25756836	-0.002441406	-0.40576172	0	0	17/11/2017	17	11	2017	15:29:30	55770	0.5	15	29	30	0	0.058349609	3.4853027	-0.19799805	-0.16723633	0.98095703	0.071044922	0.021240234	0	0	0	0	0	0	0	0	0	1.0146484	0.014648438	0.031982422	-0.017578125	0.011474609	0.002685547	0	44330	0	0	0
1032	1033	1033	Category A	-0.20385742	-0.17993164	0.97192383	0.25366211	0.001220703	-0.40283203	0	0	17/11/2017	17	11	2017	15:29:30	55770	0.6	15	29	30	0	0.058349609	3.4853027	-0.19799805	-0.16723633	0.98071289	0.29492188	0.016357422	0	0	0	0	0	0	0	0	0	1.0144043	0.014404297	0.027099609	-0.005615234	-0.012451172	-0.008789063	0	44330	0	0	0
1033	1034	1034	Category A	-0.20385742	-0.14379883	0.98388672	0.25878906	-0.002929688	-0.40161133	0	0	17/11/2017	17	11	2017	15:29:30	55770	0.7	15	29	30	0	0.058349609	3.4853027	-0.19750977	-0.16723633	0.98095703	0.29321289	0.024414063	0	0	0	0	0	0	0	0	0	1.0146484	0.014648438	0.032470703	-0.006103516	0.0234375	0.002685547	0	44330	0	0	0
1034	1035	1035	Category A	-0.19189453	-0.17993164	0.97192383	0.25952148	0.000488281	-0.40380859	0	0	17/11/2017	17	11	2017	15:29:30	55770	0.8	15	29	30	0	0.058349609	3.4853027	-0.19750977	-0.16723633	0.98071289	0.31542969	0.016357422	0	0	0	0	0	0	0	0	0	1.0141602	0.014160156	0.027099609	0.005615234	-0.012451172	-0.008789063	0	44330	0	0	0
1035	1036	1036	Category A	-0.21582031	-0.17993164	0.98388672	0.25683594	-0.006591797	-0.40405273	0	0	17/11/2017	17	11	2017	15:29:30	55770	0.9	15	29	30	0	0.058349609	3.4853027	-0.19750977	-0.16748047	0.98046875	0.17651367	0.021972656	0	0	0	0	0	0	0	0	0	1.0141602	0.014160156	0.033691406	-0.018066406	-0.012207031	0.003173828	0	44330	0	0	0
1036	1037	1037	Category A	-0.20385742	-0.16796875	0.95996094	0.25512695	-0.001708984	-0.40283203	0	0	17/11/2017	17	11	2017	15:29:31	55771	0	15	29	31	0	0.058349609	3.4853027	-0.19750977	-0.16748047	0.98046875	0.016113281	0.021484375	0	0	0	0	0	0	0	0	0	1.0141602	0.014160156	0.027099609	-0.006103516	-0.000244141	-0.020507813	0	44330	0	0	0
1037	1038	1038	Category A	-0.20385742	-0.17993164	0.98388672	0.25976563	-0.006591797	-0.40698242	0	0	17/11/2017	17	11	2017	15:29:31	55771	0.1	15	29	31	0	0.058349609	3.4853027	-0.19750977	-0.16772461	0.98046875	0.23144531	0.013916016	0	0	0	0	0	0	0	0	0	1.0141602	0.014160156	0.021484375	-0.006103516	-0.011962891	0.003173828	0	44330	0	0	0
1038	1039	1039	Category A	-0.20385742	-0.17993164	0.99584961	0.25830078	-0.000244141	-0.40478516	0	0	17/11/2017	17	11	2017	15:29:31	55771	0.2	15	29	31	0	0.058349609	3.4853027	-0.19750977	-0.16772461	0.98046875	0.42456055	0.020263672	0	0	0	0	0	0	0	0	0	1.0141602	0.014160156	0.033447266	-0.006103516	-0.011962891	0.015136719	0	44330	0	0	0
1039	1040	1040	Category A	-0.20385742	-0.17993164	0.98388672	0.25512695	-0.004150391	-0.40478516	0	0	17/11/2017	17	11	2017	15:29:31	55771	0.3	15	29	31	0	0.058349609	3.4853027	-0.19775391	-0.16772461	0.98046875	0.55078125	0.013916016	0	0	0	0	0	0	0	0	0	1.0141602	0.014160156	0.021240234	-0.005859375	-0.011962891	0.003173828	0	44330	0	0	0
1040	1041	1041	Category A	-0.17993164	-0.15576172	0.97192383	0.25952148	-0.001708984	-0.40307617	0	0	17/11/2017	17	11	2017	15:29:31	55771	0.4	15	29	31	0	0.058349609	3.4853027	-0.19799805	-0.16796875	0.98095703	0.63867188	0.023681641	0	0	0	0	0	0	0	0	0	1.0146484	0.014648438	0.039550781	0.018066406	0.012207031	-0.009033203	0	44330	0	0	0
1041	1042	1042	Category A	-0.17993164	-0.17993164	0.95996094	0.25854492	-0.005371094	-0.40283203	0	0	17/11/2017	17	11	2017	15:29:31	55771	0.5	15	29	31	0	0.058349609	3.4853027	-0.19799805	-0.16772461	0.98095703	0.60742188	0.030273438	0	0	0	0	0	0	0	0	0	1.0148926	0.014892578	0.051269531	0.018066406	-0.011962891	-0.020996094	0	44330	0	0	0
1042	1043	1043	Category A	-0.19189453	-0.17993164	0.95996094	0.25585938	0	-0.40087891	0	0	17/11/2017	17	11	2017	15:29:31	55771	0.6	15	29	31	0	0.058349609	3.4853027	-0.19775391	-0.16748047	0.98071289	0.43212891	0.024902344	0	0	0	0	0	0	0	0	0	1.0144043	0.014404297	0.0390625	0.005859375	-0.012207031	-0.020751953	0	44330	0	0	0
1043	1044	1044	Category A	-0.20385742	-0.15576172	1.0078125	0.25488281	0.001220703	-0.40063477	0	0	17/11/2017	17	11	2017	15:29:31	55771	0.7	15	29	31	0	0.058349609	3.4853027	-0.19775391	-0.16723633	0.98120117	0.14501953	0.029296875	0	0	0	0	0	0	0	0	0	1.0148926	0.014892578	0.043945313	-0.005859375	0.011474609	0.026367188	0	44330	0	0	0
1044	1045	1045	Category A	-0.19189453	-0.15576172	0.98388672	0.2565918	0.000244141	-0.40063477	0	0	17/11/2017	17	11	2017	15:29:31	55771	0.8	15	29	31	0	0.058349609	3.4853027	-0.19775391	-0.16699219	0.98144531	0.13378906	0.012939453	0	0	0	0	0	0	0	0	0	1.0148926	0.014892578	0.01953125	0.005859375	0.011230469	0.002197266	0	44330	0	0	0
1045	1046	1046	Category A	-0.20385742	-0.15576172	0.99584961	0.26025391	-0.002685547	-0.40307617	0	0	17/11/2017	17	11	2017	15:29:31	55771	0.9	15	29	31	0	0.058349609	3.4853027	-0.19750977	-0.16699219	0.98168945	0.45605469	0.018798828	0	0	0	0	0	0	0	0	0	1.0151367	0.015136719	0.03125	-0.006103516	0.011230469	0.013916016	0	44330	0	0	0
1046	1047	1047	Category A	-0.2277832	-0.14379883	0.97192383	0.26220703	-0.003417969	-0.40307617	0	0	17/11/2017	17	11	2017	15:29:32	55772	0	15	29	32	0	0.058349609	3.4853027	-0.19750977	-0.16650391	0.98168945	0.62841797	0.0390625	0	0	0	0	0	0	0	0	0	1.0151367	0.015136719	0.062744141	-0.030029297	0.022705078	-0.009765625	0	44330	0	0	0
1047	1048	1048	Category A	-0.20385742	-0.17993164	0.97192383	0.25488281	-0.000732422	-0.40063477	0	0	17/11/2017	17	11	2017	15:29:32	55772	0.1	15	29	32	0	0.058349609	3.4853027	-0.19726563	-0.16650391	0.98193359	0.84326172	0.017822266	0	0	0	0	0	0	0	0	0	1.0151367	0.015136719	0.029785156	-0.006347656	-0.013183594	-0.010009766	0	44330	0	0	0
1048	1049	1049	Category A	-0.19189453	-0.17993164	1.0078125	0.25585938	-0.005126953	-0.40087891	0	0	17/11/2017	17	11	2017	15:29:32	55772	0.2	15	29	32	0	0.058349609	3.4853027	-0.19726563	-0.16601563	0.98144531	0.80834961	0.030029297	0	0	0	0	0	0	0	0	0	1.0146484	0.014648438	0.045410156	0.005371094	-0.013671875	0.026123047	0	44330	0	0	0
1049	1050	1050	Category A	-0.20385742	-0.15576172	0.98388672	0.25756836	-0.000976563	-0.40087891	0	0	17/11/2017	17	11	2017	15:29:32	55772	0.3	15	29	32	0	0.058349609	3.4853027	-0.19726563	-0.16601563	0.98095703	0.57202148	0.012451172	0	0	0	0	0	0	0	0	0	1.0141602	0.014160156	0.01953125	-0.006347656	0.010253906	0.002685547	0	44330	0	0	0
1050	1051	1051	Category A	-0.17993164	-0.16796875	0.97192383	0.25976563	-0.004394531	-0.40307617	0	0	17/11/2017	17	11	2017	15:29:32	55772	0.4	15	29	32	0	0.058349609	3.4853027	-0.19750977	-0.16577148	0.98095703	0.4387207	0.020019531	0	0	0	0	0	0	0	0	0	1.0144043	0.014404297	0.028808594	0.017578125	-0.001953125	-0.009033203	0	44330	0	0	0
1051	1052	1052	Category A	-0.20385742	-0.16796875	0.98388672	0.26196289	0.001464844	-0.40185547	0	0	17/11/2017	17	11	2017	15:29:32	55772	0.5	15	29	32	0	0.058349609	3.4853027	-0.19750977	-0.16577148	0.98144531	0.29785156	0.006835938	0	0	0	0	0	0	0	0	0	1.0146484	0.014648438	0.010498047	-0.006103516	-0.001953125	0.002197266	0	44330	0	0	0
1052	1053	1053	Category A	-0.19189453	-0.16796875	0.98388672	0.26123047	-0.003662109	-0.40063477	0	0	17/11/2017	17	11	2017	15:29:32	55772	0.6	15	29	32	0	0.058349609	3.4853027	-0.19775391	-0.16552734	0.98144531	0.14208984	0.006835938	0	0	0	0	0	0	0	0	0	1.0146484	0.014648438	0.010498047	0.005859375	-0.002197266	0.002197266	0	44330	0	0	0
1053	1054	1054	Category A	-0.19189453	-0.16796875	0.98388672	0.25927734	0.001220703	-0.40380859	0	0	17/11/2017	17	11	2017	15:29:32	55772	0.7	15	29	32	0	0.058349609	3.4853027	-0.19799805	-0.16577148	0.98144531	0.11694336	0.006835938	0	0	0	0	0	0	0	0	0	1.0148926	0.014892578	0.010498047	0.006103516	-0.001953125	0.002197266	0	44330	0	0	0
1054	1055	1055	Category A	-0.20385742	-0.16796875	0.97192383	0.25463867	0.003173828	-0.40576172	0	0	17/11/2017	17	11	2017	15:29:32	55772	0.8	15	29	32	0	0.058349609	3.4853027	-0.19799805	-0.16601563	0.98144531	0.35058594	0.011230469	0	0	0	0	0	0	0	0	0	1.0148926	0.014892578	0.017089844	-0.005615234	-0.001708984	-0.009521484	0	44330	0	0	0
1055	1056	1056	Category A	-0.20385742	-0.16796875	0.98388672	0.25927734	0.000976563	-0.40478516	0	0	17/11/2017	17	11	2017	15:29:32	55772	0.9	15	29	32	0	0.058349609	3.4853027	-0.19799805	-0.16625977	0.98144531	0.41210938	0.006347656	0	0	0	0	0	0	0	0	0	1.0151367	0.015136719	0.009521484	-0.005615234	-0.001464844	0.002197266	0	44330	0	0	0
1056	1057	1057	Category A	-0.19189453	-0.15576172	0.97192383	0.25756836	0.001220703	-0.39892578	0	0	17/11/2017	17	11	2017	15:29:33	55773	0	15	29	33	0	0.058349609	3.4853027	-0.19775391	-0.16601563	0.98120117	0.55981445	0.015136719	0	0	0	0	0	0	0	0	0	1.0146484	0.014648438	0.025878906	0.005859375	0.010253906	-0.009277344	0	44330	0	0	0
1057	1058	1058	Category A	-0.19189453	-0.16796875	0.98388672	0.25952148	-0.005371094	-0.40307617	0	0	17/11/2017	17	11	2017	15:29:33	55773	0.1	15	29	33	0	0.058349609	3.4853027	-0.19750977	-0.16601563	0.98120117	0.64819336	0.006347656	0	0	0	0	0	0	0	0	0	1.0146484	0.014648438	0.009765625	0.005615234	-0.001708984	0.002441406	0	44330	0	0	0
1058	1059	1059	Category A	-0.20385742	-0.17993164	0.95996094	0.26220703	-0.003173828	-0.40185547	0	0	17/11/2017	17	11	2017	15:29:33	55773	0.2	15	29	33	0	0.058349609	3.4853027	-0.19726563	-0.16601563	0.98144531	0.50683594	0.026123047	0	0	0	0	0	0	0	0	0	1.0146484	0.014648438	0.041748047	-0.006347656	-0.013671875	-0.021484375	0	44330	0	0	0
1059	1060	1060	Category A	-0.20385742	-0.16796875	0.98388672	0.25512695	-0.007568359	-0.40307617	0	0	17/11/2017	17	11	2017	15:29:33	55773	0.3	15	29	33	0	0.058349609	3.4853027	-0.19702148	-0.16601563	0.98095703	0.40698242	0.007324219	0	0	0	0	0	0	0	0	0	1.0141602	0.014160156	0.011230469	-0.006591797	-0.001708984	0.002685547	0	44330	0	0	0
1060	1061	1061	Category A	-0.20385742	-0.16796875	0.98388672	0.25952148	-0.001708984	-0.40307617	0	0	17/11/2017	17	11	2017	15:29:33	55773	0.4	15	29	33	0	0.058349609	3.4853027	-0.19702148	-0.16601563	0.98071289	0.37353516	0.007568359	0	0	0	0	0	0	0	0	0	1.013916	0.013916016	0.011474609	-0.006591797	-0.001708984	0.002929688	0	44330	0	0	0
1061	1062	1062	Category A	-0.19189453	-0.17993164	0.98388672	0.25927734	0.003173828	-0.40283203	0	0	17/11/2017	17	11	2017	15:29:33	55773	0.5	15	29	33	0	0.058349609	3.4853027	-0.19702148	-0.16601563	0.98022461	0.27783203	0.014892578	0	0	0	0	0	0	0	0	0	1.0136719	0.013671875	0.022216797	0.005126953	-0.013671875	0.003417969	0	44330	0	0	0
1062	1063	1063	Category A	-0.17993164	-0.17993164	0.97192383	0.25830078	0.001953125	-0.40283203	0	0	17/11/2017	17	11	2017	15:29:33	55773	0.6	15	29	33	0	0.058349609	3.4853027	-0.19702148	-0.16601563	0.97998047	0.077880859	0.023193359	0	0	0	0	0	0	0	0	0	1.0131836	0.013183594	0.038818359	0.017089844	-0.013671875	-0.008056641	0	44330	0	0	0
1063	1064	1064	Category A	-0.21582031	-0.14379883	0.98388672	0.25537109	-0.006347656	-0.40380859	0	0	17/11/2017	17	11	2017	15:29:33	55773	0.7	15	29	33	0	0.058349609	3.4853027	-0.19702148	-0.16601563	0.97949219	0.060546875	0.029296875	0	0	0	0	0	0	0	0	0	1.0129395	0.012939453	0.045166016	-0.018554688	0.022216797	0.004150391	0	44330	0	0	0
1064	1065	1065	Category A	-0.19189453	-0.15576172	0.97192383	0.25927734	0.002197266	-0.4050293	0	0	17/11/2017	17	11	2017	15:29:33	55773	0.8	15	29	33	0	0.058349609	3.4853027	-0.19726563	-0.16577148	0.97973633	0.017089844	0.013916016	0	0	0	0	0	0	0	0	0	1.0131836	0.013183594	0.0234375	0.005371094	0.010009766	-0.0078125	0	44330	0	0	0
1065	1066	1066	Category A	-0.21582031	-0.16796875	0.99584961	0.25561523	0.003417969	-0.40161133	0	0	17/11/2017	17	11	2017	15:29:33	55773	0.9	15	29	33	0	0.058349609	3.4853027	-0.19726563	-0.16577148	0.97998047	0.086425781	0.024414063	0	0	0	0	0	0	0	0	0	1.0131836	0.013183594	0.036376953	-0.018310547	-0.001953125	0.015625	0	44330	0	0	0
1066	1067	1067	Category A	-0.20385742	-0.16796875	0.95996094	0.26098633	0.003662109	-0.40478516	0	0	17/11/2017	17	11	2017	15:29:34	55774	0	15	29	34	0	0.058349609	3.5175293	-0.19702148	-0.16577148	0.97949219	0.074462891	0.020751953	0	0	0	0	0	0	0	0	0	1.0126953	0.012695313	0.028320313	-0.006591797	-0.001953125	-0.01953125	0	44330	0	0	0
1067	1068	1068	Category A	-0.20385742	-0.17993164	0.97192383	0.25878906	-0.002929688	-0.40380859	0	0	17/11/2017	17	11	2017	15:29:34	55774	0.111	15	29	34	0	0.058349609	3.5175293	-0.19726563	-0.16601563	0.97949219	0.11499023	0.017089844	0	0	0	0	0	0	0	0	0	1.0129395	0.012939453	0.027832031	-0.006347656	-0.013671875	-0.007568359	0	44330	0	0	0
1068	1069	1069	Category A	-0.19189453	-0.16796875	0.98388672	0.26220703	-0.003173828	-0.40405273	0	0	17/11/2017	17	11	2017	15:29:34	55774	0.222	15	29	34	0	0.058349609	3.5175293	-0.19726563	-0.16601563	0.97949219	0.10717773	0.007080078	0	0	0	0	0	0	0	0	0	1.0129395	0.012939453	0.01171875	0.005371094	-0.001708984	0.004150391	0	44330	0	0	0
1069	1070	1070	Category A	-0.19189453	-0.15576172	0.99584961	0.25830078	-0.000244141	-0.40576172	0	0	17/11/2017	17	11	2017	15:29:34	55774	0.333	15	29	34	0	0.058349609	3.5175293	-0.19750977	-0.16601563	0.97949219	0.25415039	0.020019531	0	0	0	0	0	0	0	0	0	1.0129395	0.012939453	0.032226563	0.005615234	0.010253906	0.016113281	0	44330	0	0	0
1070	1071	1071	Category A	-0.16796875	-0.13183594	0.98388672	0.25756836	-0.001953125	-0.40283203	0	0	17/11/2017	17	11	2017	15:29:34	55774	0.444	15	29	34	0	0.058349609	3.5175293	-0.19750977	-0.16577148	0.97900391	0.46655273	0.045410156	0	0	0	0	0	0	0	0	0	1.0124512	0.012451172	0.068603516	0.029541016	0.033935547	0.004638672	0	44330	0	0	0
1071	1072	1072	Category A	-0.17993164	-0.16796875	0.97192383	0.25854492	-0.002441406	-0.40600586	0	0	17/11/2017	17	11	2017	15:29:34	55774	0.555	15	29	34	0	0.058349609	3.5175293	-0.19775391	-0.16601563	0.97875977	0.53833008	0.019287109	0	0	0	0	0	0	0	0	0	1.0124512	0.012451172	0.026611328	0.017822266	-0.001708984	-0.006835938	0	44330	0	0	0
1072	1073	1073	Category A	-0.19189453	-0.16796875	0.99584961	0.25952148	-0.000244141	-0.4050293	0	0	17/11/2017	17	11	2017	15:29:34	55774	0.666	15	29	34	0	0.058349609	3.5175293	-0.19750977	-0.16601563	0.97875977	0.30761719	0.017822266	0	0	0	0	0	0	0	0	0	1.012207	0.012207031	0.024414063	0.005615234	-0.001708984	0.016845703	0	44330	0	0	0
1073	1074	1074	Category A	-0.19189453	-0.16796875	0.98388672	0.25317383	0	-0.4050293	0	0	17/11/2017	17	11	2017	15:29:34	55774	0.777	15	29	34	0	0.058349609	3.5175293	-0.19750977	-0.16577148	0.97875977	0.12109375	0.0078125	0	0	0	0	0	0	0	0	0	1.012207	0.012207031	0.012939453	0.005615234	-0.001953125	0.004882813	0	44330	0	0	0
1074	1075	1075	Category A	-0.19189453	-0.16796875	0.98388672	0.2565918	0.001464844	-0.4050293	0	0	17/11/2017	17	11	2017	15:29:34	55774	0.888	15	29	34	0	0.058349609	3.5175293	-0.19750977	-0.16601563	0.97875977	0.060546875	0.0078125	0	0	0	0	0	0	0	0	0	1.012207	0.012207031	0.012451172	0.005615234	-0.001708984	0.004882813	0	44330	0	0	0
1075	1076	1076	Category A	-0.19189453	-0.16796875	0.98388672	0.25756836	0.001464844	-0.40380859	0	0	17/11/2017	17	11	2017	15:29:35	55775	0	15	29	35	0	0.058349609	3.5175293	-0.19750977	-0.16601563	0.97851563	0.21826172	0.0078125	0	0	0	0	0	0	0	0	0	1.0119629	0.011962891	0.012695313	0.005615234	-0.001708984	0.005126953	0	44330	0	0	0
1076	1077	1077	Category A	-0.20385742	-0.16796875	0.99584961	0.25878906	-0.002929688	-0.40380859	0	0	17/11/2017	17	11	2017	15:29:35	55775	0.09	15	29	35	0	0.058349609	3.5175293	-0.19726563	-0.16577148	0.97875977	0.36328125	0.018310547	0	0	0	0	0	0	0	0	0	1.012207	0.012207031	0.025390625	-0.006347656	-0.001953125	0.016845703	0	44330	0	0	0
1077	1078	1078	Category A	-0.19189453	-0.17993164	0.99584961	0.25756836	0.001464844	-0.40185547	0	0	17/11/2017	17	11	2017	15:29:35	55775	0.181	15	29	35	0	0.058349609	3.5175293	-0.19726563	-0.16577148	0.97875977	0.32470703	0.022705078	0	0	0	0	0	0	0	0	0	1.012207	0.012207031	0.036376953	0.005371094	-0.013916016	0.016845703	0	44330	0	0	0
1078	1079	1079	Category A	-0.20385742	-0.16796875	0.97192383	0.25756836	-0.004150391	-0.40405273	0	0	17/11/2017	17	11	2017	15:29:35	55775	0.272	15	29	35	0	0.058349609	3.5175293	-0.19726563	-0.16552734	0.97875977	0.24414063	0.009765625	0	0	0	0	0	0	0	0	0	1.012207	0.012207031	0.015625	-0.006347656	-0.002197266	-0.006835938	0	44330	0	0	0
1079	1080	1080	Category A	-0.21582031	-0.16796875	1.0078125	0.25830078	0.00390625	-0.40283203	0	0	17/11/2017	17	11	2017	15:29:35	55775	0.363	15	29	35	0	0.058349609	3.5175293	-0.19726563	-0.16552734	0.97875977	0.1809082	0.034179688	0	0	0	0	0	0	0	0	0	1.012207	0.012207031	0.049560547	-0.018310547	-0.002197266	0.028808594	0	44330	0	0	0
1080	1081	1081	Category A	-0.19189453	-0.15576172	0.98388672	0.26245117	-0.006835938	-0.40380859	0	0	17/11/2017	17	11	2017	15:29:35	55775	0.454	15	29	35	0	0.058349609	3.5175293	-0.19726563	-0.16552734	0.97900391	0.038330078	0.012207031	0	0	0	0	0	0	0	0	0	1.012207	0.012207031	0.020019531	0.005371094	0.009765625	0.004638672	0	44330	0	0	0
1081	1082	1082	Category A	-0.17993164	-0.15576172	0.98388672	0.25830078	0.004638672	-0.40283203	0	0	17/11/2017	17	11	2017	15:29:35	55775	0.545	15	29	35	0	0.058349609	3.5175293	-0.19775391	-0.16552734	0.97924805	0.01953125	0.020996094	0	0	0	0	0	0	0	0	0	1.0124512	0.012451172	0.032226563	0.017822266	0.009765625	0.004394531	0	44330	0	0	0
1082	1083	1083	Category A	-0.20385742	-0.15576172	1.0078125	0.25488281	0.001464844	-0.40405273	0	0	17/11/2017	17	11	2017	15:29:35	55775	0.636	15	29	35	0	0.058349609	3.5175293	-0.19799805	-0.1652832	0.97949219	0.069091797	0.030273438	0	0	0	0	0	0	0	0	0	1.0129395	0.012939453	0.043457031	-0.005615234	0.009521484	0.028076172	0	44330	0	0	0
1083	1084	1084	Category A	-0.19189453	-0.16796875	0.98388672	0.25854492	-0.002441406	-0.40600586	0	0	17/11/2017	17	11	2017	15:29:35	55775	0.727	15	29	35	0	0.058349609	3.5175293	-0.19799805	-0.16503906	0.97998047	0.24169922	0.007568359	0	0	0	0	0	0	0	0	0	1.0131836	0.013183594	0.012695313	0.006103516	-0.002685547	0.003662109	0	44330	0	0	0
1084	1085	1085	Category A	-0.19189453	-0.15576172	0.97192383	0.25952148	-0.002441406	-0.40405273	0	0	17/11/2017	17	11	2017	15:29:35	55775	0.818	15	29	35	0	0.058349609	3.5175293	-0.19799805	-0.1652832	0.97949219	0.46557617	0.013671875	0	0	0	0	0	0	0	0	0	1.0129395	0.012939453	0.0234375	0.006103516	0.009521484	-0.007568359	0	44330	0	0	0
1085	1086	1086	Category A	-0.21582031	-0.15576172	0.98388672	0.25952148	0.000244141	-0.40478516	0	0	17/11/2017	17	11	2017	15:29:35	55775	0.909	15	29	35	0	0.058349609	3.5175293	-0.19824219	-0.16552734	0.97924805	0.67675781	0.020507813	0	0	0	0	0	0	0	0	0	1.0126953	0.012695313	0.031738281	-0.017333984	0.009765625	0.004394531	0	44330	0	0	0
1086	1087	1087	Category A	-0.19189453	-0.15576172	0.97192383	0.2565918	-0.001708984	-0.40161133	0	0	17/11/2017	17	11	2017	15:29:36	55776	0	15	29	36	0	0.058349609	3.5175293	-0.19824219	-0.16577148	0.97900391	0.73901367	0.013916016	0	0	0	0	0	0	0	0	0	1.0124512	0.012451172	0.0234375	0.006347656	0.010009766	-0.007080078	0	44330	0	0	0
1087	1088	1088	Category A	-0.19189453	-0.14379883	0.95996094	0.25976563	0.005615234	-0.40478516	0	0	17/11/2017	17	11	2017	15:29:36	55776	0.1	15	29	36	0	0.058349609	3.5175293	-0.19799805	-0.16601563	0.97924805	0.68505859	0.030029297	0	0	0	0	0	0	0	0	0	1.0129395	0.012939453	0.047851563	0.006103516	0.022216797	-0.019287109	0	44330	0	0	0
1088	1089	1089	Category A	-0.19189453	-0.15576172	0.97192383	0.25830078	0.003173828	-0.40185547	0	0	17/11/2017	17	11	2017	15:29:36	55776	0.2	15	29	36	0	0.058349609	3.5175293	-0.19799805	-0.16577148	0.97973633	0.55639648	0.014160156	0	0	0	0	0	0	0	0	0	1.0131836	0.013183594	0.024169922	0.006103516	0.010009766	-0.0078125	0	44330	0	0	0
1089	1090	1090	Category A	-0.21582031	-0.16796875	0.98388672	0.25585938	0.000732422	-0.40380859	0	0	17/11/2017	17	11	2017	15:29:36	55776	0.3	15	29	36	0	0.058349609	3.5175293	-0.19799805	-0.16552734	0.97949219	0.36767578	0.018310547	0	0	0	0	0	0	0	0	0	1.0129395	0.012939453	0.024169922	-0.017578125	-0.002197266	0.004150391	0	44330	0	0	0
1090	1091	1091	Category A	-0.20385742	-0.16796875	0.98388672	0.26220703	0.002197266	-0.40063477	0	0	17/11/2017	17	11	2017	15:29:36	55776	0.4	15	29	36	0	0.058349609	3.5175293	-0.19799805	-0.16577148	0.97924805	0.15112305	0.007568359	0	0	0	0	0	0	0	0	0	1.0126953	0.012695313	0.012451172	-0.005615234	-0.001953125	0.004394531	0	44330	0	0	0
1091	1092	1092	Category A	-0.20385742	-0.15576172	0.98388672	0.25854492	0.00390625	-0.3996582	0	0	17/11/2017	17	11	2017	15:29:36	55776	0.5	15	29	36	0	0.058349609	3.5175293	-0.19799805	-0.16577148	0.97949219	0.21411133	0.012207031	0	0	0	0	0	0	0	0	0	1.0131836	0.013183594	0.019775391	-0.005615234	0.010009766	0.004150391	0	44330	0	0	0
1092	1093	1093	Category A	-0.21582031	-0.17993164	0.97192383	0.25756836	-0.000732422	-0.40185547	0	0	17/11/2017	17	11	2017	15:29:36	55776	0.6	15	29	36	0	0.058349609	3.5175293	-0.19775391	-0.16577148	0.97949219	0.42871094	0.023925781	0	0	0	0	0	0	0	0	0	1.0129395	0.012939453	0.039306641	-0.017822266	-0.013916016	-0.007568359	0	44330	0	0	0
1093	1094	1094	Category A	-0.19189453	-0.17993164	0.98388672	0.2565918	-0.003417969	-0.4050293	0	0	17/11/2017	17	11	2017	15:29:36	55776	0.7	15	29	36	0	0.058349609	3.5175293	-0.19799805	-0.16577148	0.97949219	0.49145508	0.015625	0	0	0	0	0	0	0	0	0	1.0131836	0.013183594	0.024169922	0.006103516	-0.013916016	0.004150391	0	44330	0	0	0
1094	1095	1095	Category A	-0.20385742	-0.15576172	0.97192383	0.2578125	-0.004882813	-0.40161133	0	0	17/11/2017	17	11	2017	15:29:36	55776	0.8	15	29	36	0	0.058349609	3.5175293	-0.19750977	-0.16601563	0.97949219	0.5546875	0.014160156	0	0	0	0	0	0	0	0	0	1.0129395	0.012939453	0.023925781	-0.006103516	0.010253906	-0.007568359	0	44330	0	0	0
1095	1096	1096	Category A	-0.20385742	-0.16796875	0.95996094	0.26025391	-0.001708984	-0.40380859	0	0	17/11/2017	17	11	2017	15:29:36	55776	0.9	15	29	36	0	0.058349609	3.5175293	-0.19726563	-0.16601563	0.97949219	0.67260742	0.020751953	0	0	0	0	0	0	0	0	0	1.0129395	0.012939453	0.027832031	-0.006347656	-0.001708984	-0.01953125	0	44330	0	0	0
1096	1097	1097	Category A	-0.17993164	-0.17993164	0.97192383	0.25854492	-0.003173828	-0.40063477	0	0	17/11/2017	17	11	2017	15:29:37	55777	0	15	29	37	0	0.058349609	3.5175293	-0.19726563	-0.16601563	0.97998047	0.66479492	0.0234375	0	0	0	0	0	0	0	0	0	1.0134277	0.013427734	0.0390625	0.017333984	-0.013671875	-0.008056641	0	44330	0	0	0
1097	1098	1098	Category A	-0.17993164	-0.16796875	0.98388672	0.26220703	-0.003417969	-0.40087891	0	0	17/11/2017	17	11	2017	15:29:37	55777	0.111	15	29	37	0	0.058349609	3.5175293	-0.19726563	-0.16625977	0.98022461	0.54907227	0.017578125	0	0	0	0	0	0	0	0	0	1.0136719	0.013671875	0.022460938	0.017333984	-0.001464844	0.003417969	0	44330	0	0	0
1098	1099	1099	Category A	-0.17993164	-0.16796875	0.95996094	0.26391602	-0.002685547	-0.40161133	0	0	17/11/2017	17	11	2017	15:29:37	55777	0.222	15	29	37	0	0.058349609	3.5175293	-0.19726563	-0.16650391	0.98022461	0.46044922	0.026855469	0	0	0	0	0	0	0	0	0	1.0136719	0.013671875	0.039306641	0.017333984	-0.001220703	-0.020263672	0	44330	0	0	0
1099	1100	1100	Category A	-0.17993164	-0.16796875	0.95996094	0.26196289	0.002929688	-0.40161133	0	0	17/11/2017	17	11	2017	15:29:37	55777	0.333	15	29	37	0	0.058349609	3.5175293	-0.19726563	-0.16650391	0.98071289	0.38476563	0.027099609	0	0	0	0	0	0	0	0	0	1.0141602	0.014160156	0.039306641	0.017333984	-0.001220703	-0.020751953	0	44330	0	0	0
1100	1101	1101	Category A	-0.19189453	-0.14379883	0.95996094	0.26489258	-0.002441406	-0.40161133	0	0	17/11/2017	17	11	2017	15:29:37	55777	0.444	15	29	37	0	0.058349609	3.5175293	-0.19702148	-0.16625977	0.98071289	0.26049805	0.031005859	0	0	0	0	0	0	0	0	0	1.013916	0.013916016	0.048583984	0.005126953	0.022460938	-0.020751953	0	44330	0	0	0
1101	1102	1102	Category A	-0.19189453	-0.16796875	0.95996094	0.26391602	-0.002929688	-0.40063477	0	0	17/11/2017	17	11	2017	15:29:37	55777	0.555	15	29	37	0	0.058349609	3.5175293	-0.19677734	-0.16625977	0.98046875	0.093994141	0.021240234	0	0	0	0	0	0	0	0	0	1.013916	0.013916016	0.027099609	0.004882813	-0.001464844	-0.020507813	0	44330	0	0	0
1102	1103	1103	Category A	-0.19189453	-0.16796875	0.97192383	0.25854492	-0.000976563	-0.40380859	0	0	17/11/2017	17	11	2017	15:29:37	55777	0.666	15	29	37	0	0.058349609	3.5175293	-0.19677734	-0.16650391	0.98022461	0.20947266	0.009765625	0	0	0	0	0	0	0	0	0	1.0136719	0.013671875	0.014648438	0.004882813	-0.001220703	-0.008300781	0	44330	0	0	0
1103	1104	1104	Category A	-0.21582031	-0.15576172	0.98388672	0.25756836	0.003417969	-0.40185547	0	0	17/11/2017	17	11	2017	15:29:37	55777	0.777	15	29	37	0	0.058349609	3.5175293	-0.19702148	-0.16650391	0.98071289	0.1003418	0.021728516	0	0	0	0	0	0	0	0	0	1.0141602	0.014160156	0.032470703	-0.018554688	0.010742188	0.002929688	0	44330	0	0	0
1104	1105	1105	Category A	-0.19189453	-0.17993164	0.98388672	0.25927734	0.006347656	-0.40478516	0	0	17/11/2017	17	11	2017	15:29:37	55777	0.888	15	29	37	0	0.058349609	3.5545898	-0.19677734	-0.16699219	0.98071289	0.001708984	0.013916016	0	0	0	0	0	0	0	0	0	1.0141602	0.014160156	0.020751953	0.004882813	-0.012695313	0.002929688	0	44330	0	0	0
1105	1106	1106	Category A	-0.19189453	-0.16796875	0.94799805	0.25952148	-0.001464844	-0.40405273	0	0	17/11/2017	17	11	2017	15:29:38	55778	0	15	29	38	0	0.058349609	3.5545898	-0.19677734	-0.16723633	0.98095703	0.034912109	0.033203125	0	0	0	0	0	0	0	0	0	1.0144043	0.014404297	0.038574219	0.004882813	-0.000488281	-0.032958984	0	44330	0	0	0
1106	1107	1107	Category A	-0.21582031	-0.17993164	0.98388672	0.25854492	-0.002685547	-0.40283203	0	0	17/11/2017	17	11	2017	15:29:38	55778	0.1	15	29	38	0	0.058349609	3.5545898	-0.19628906	-0.16723633	0.98071289	0	0.022949219	0	0	0	0	0	0	0	0	0	1.0141602	0.014160156	0.034667969	-0.019287109	-0.012451172	0.002929688	0	44330	0	0	0
1107	1108	1108	Category A	-0.20385742	-0.16796875	0.98388672	0.26220703	-0.003417969	-0.4050293	0	0	17/11/2017	17	11	2017	15:29:38	55778	0.2	15	29	38	0	0.058349609	3.5545898	-0.19628906	-0.16748047	0.98095703	0.1484375	0.0078125	0	0	0	0	0	0	0	0	0	1.0144043	0.014404297	0.010498047	-0.007324219	-0.000244141	0.002685547	0	44330	0	0	0
1108	1109	1109	Category A	-0.20385742	-0.16796875	0.98388672	0.25927734	0.001220703	-0.40161133	0	0	17/11/2017	17	11	2017	15:29:38	55778	0.3	15	29	38	0	0.058349609	3.5545898	-0.19628906	-0.16723633	0.98095703	0.1953125	0.0078125	0	0	0	0	0	0	0	0	0	1.0144043	0.014404297	0.010742188	-0.007324219	-0.000488281	0.002685547	0	44330	0	0	0
1109	1110	1110	Category A	-0.20385742	-0.16796875	0.95996094	0.25756836	-0.001708984	-0.40600586	0	0	17/11/2017	17	11	2017	15:29:38	55778	0.4	15	29	38	0	0.058349609	3.5545898	-0.19628906	-0.16723633	0.98120117	0.011474609	0.022460938	0	0	0	0	0	0	0	0	0	1.0146484	0.014648438	0.029296875	-0.007324219	-0.000488281	-0.021240234	0	44330	0	0	0
1110	1111	1111	Category A	-0.20385742	-0.16796875	0.97192383	0.26318359	-0.002685547	-0.40380859	0	0	17/11/2017	17	11	2017	15:29:38	55778	0.5	15	29	38	0	0.058349609	3.5545898	-0.1965332	-0.16723633	0.98095703	0.20483398	0.01171875	0	0	0	0	0	0	0	0	0	1.0144043	0.014404297	0.016845703	-0.007080078	-0.000488281	-0.009033203	0	44330	0	0	0
1111	1112	1112	Category A	-0.20385742	-0.15576172	0.98388672	0.26025391	-0.001953125	-0.40673828	0	0	17/11/2017	17	11	2017	15:29:38	55778	0.6	15	29	38	0	0.058349609	3.5545898	-0.19702148	-0.16772461	0.98095703	0.22192383	0.014160156	0	0	0	0	0	0	0	0	0	1.0144043	0.014404297	0.021484375	-0.006591797	0.011962891	0.002685547	0	44330	0	0	0
1112	1113	1113	Category A	-0.20385742	-0.15576172	0.97192383	0.25512695	-0.004150391	-0.40283203	0	0	17/11/2017	17	11	2017	15:29:38	55778	0.7	15	29	38	0	0.058349609	3.5545898	-0.19726563	-0.16772461	0.98095703	0.14941406	0.016357422	0	0	0	0	0	0	0	0	0	1.0146484	0.014648438	0.02734375	-0.006347656	0.011962891	-0.009033203	0	44330	0	0	0
1113	1114	1114	Category A	-0.19189453	-0.16796875	0.97192383	0.25854492	-0.002685547	-0.40283203	0	0	17/11/2017	17	11	2017	15:29:38	55778	0.8	15	29	38	0	0.058349609	3.5545898	-0.19726563	-0.16772461	0.98071289	0.18457031	0.010253906	0	0	0	0	0	0	0	0	0	1.0141602	0.014160156	0.014404297	0.005371094	0	-0.008789063	0	44330	0	0	0
1114	1115	1115	Category A	-0.19189453	-0.17993164	0.95996094	0.26147461	-0.002441406	-0.40185547	0	0	17/11/2017	17	11	2017	15:29:38	55778	0.9	15	29	38	0	0.058349609	3.5545898	-0.19726563	-0.16772461	0.98071289	0.41894531	0.024414063	0	0	0	0	0	0	0	0	0	1.0144043	0.014404297	0.038330078	0.005371094	-0.011962891	-0.020751953	0	44330	0	0	0
1115	1116	1116	Category A	-0.20385742	-0.16796875	0.99584961	0.25488281	0	-0.40087891	0	0	17/11/2017	17	11	2017	15:29:39	55779	0	15	29	39	0	0.058349609	3.5545898	-0.19726563	-0.16772461	0.98071289	0.54614258	0.016113281	0	0	0	0	0	0	0	0	0	1.0144043	0.014404297	0.021240234	-0.006347656	0	0.014892578	0	44330	0	0	0
1116	1117	1117	Category A	-0.20385742	-0.15576172	0.97192383	0.25854492	-0.005371094	-0.40478516	0	0	17/11/2017	17	11	2017	15:29:39	55779	0.1	15	29	39	0	0.058349609	3.5545898	-0.19750977	-0.16772461	0.98095703	0.29272461	0.016357422	0	0	0	0	0	0	0	0	0	1.0146484	0.014648438	0.02734375	-0.006103516	0.011962891	-0.009033203	0	44330	0	0	0
1117	1118	1118	Category A	-0.20385742	-0.16796875	0.98388672	0.25952148	-0.002441406	-0.39990234	0	0	17/11/2017	17	11	2017	15:29:39	55779	0.2	15	29	39	0	0.058349609	3.5545898	-0.19750977	-0.16796875	0.98071289	0.17431641	0.006835938	0	0	0	0	0	0	0	0	0	1.0144043	0.014404297	0.009277344	-0.006103516	0	0.002929688	0	44330	0	0	0
1118	1119	1119	Category A	-0.19189453	-0.17993164	0.99584961	0.26025391	-0.000732422	-0.40380859	0	0	17/11/2017	17	11	2017	15:29:39	55779	0.3	15	29	39	0	0.058349609	3.5545898	-0.19750977	-0.16796875	0.98046875	0.26245117	0.020019531	0	0	0	0	0	0	0	0	0	1.0141602	0.014160156	0.032958984	0.005615234	-0.01171875	0.015136719	0	44330	0	0	0
1119	1120	1120	Category A	-0.21582031	-0.17993164	0.99584961	0.25952148	-0.001708984	-0.40307617	0	0	17/11/2017	17	11	2017	15:29:39	55779	0.4	15	29	39	0	0.058349609	3.5545898	-0.19750977	-0.16796875	0.98046875	0.17260742	0.026367188	0	0	0	0	0	0	0	0	0	1.0141602	0.014160156	0.045166016	-0.018066406	-0.01171875	0.015136719	0	44330	0	0	0
1120	1121	1121	Category A	-0.21582031	-0.15576172	0.98388672	0.25927734	0.003173828	-0.40283203	0	0	17/11/2017	17	11	2017	15:29:39	55779	0.5	15	29	39	0	0.058349609	3.5545898	-0.19750977	-0.16796875	0.98022461	0.12109375	0.022216797	0	0	0	0	0	0	0	0	0	1.0141602	0.014160156	0.033935547	-0.018066406	0.012207031	0.003417969	0	44330	0	0	0
1121	1122	1122	Category A	-0.20385742	-0.16796875	0.99584961	0.2565918	0.001464844	-0.40087891	0	0	17/11/2017	17	11	2017	15:29:39	55779	0.6	15	29	39	0	0.058349609	3.5545898	-0.19750977	-0.16821289	0.98071289	0.29248047	0.016357422	0	0	0	0	0	0	0	0	0	1.0144043	0.014404297	0.021728516	-0.006103516	0.000244141	0.014892578	0	44330	0	0	0
1122	1123	1123	Category A	-0.17993164	-0.15576172	0.98388672	0.26098633	0.000976563	-0.40283203	0	0	17/11/2017	17	11	2017	15:29:39	55779	0.7	15	29	39	0	0.058349609	3.5545898	-0.19750977	-0.16845703	0.98071289	0.24243164	0.021972656	0	0	0	0	0	0	0	0	0	1.0146484	0.014648438	0.033447266	0.017578125	0.012695313	0.002929688	0	44330	0	0	0
1123	1124	1124	Category A	-0.21582031	-0.16796875	0.98388672	0.26293945	0.001953125	-0.40161133	0	0	17/11/2017	17	11	2017	15:29:39	55779	0.8	15	29	39	0	0.058349609	3.5545898	-0.19775391	-0.16845703	0.98046875	0.19238281	0.018066406	0	0	0	0	0	0	0	0	0	1.0144043	0.014404297	0.021728516	-0.017822266	0.000488281	0.003173828	0	44330	0	0	0
1124	1125	1125	Category A	-0.20385742	-0.17993164	0.95996094	0.26025391	-0.002441406	-0.39990234	0	0	17/11/2017	17	11	2017	15:29:39	55779	0.9	15	29	39	0	0.058349609	3.5545898	-0.19799805	-0.16870117	0.98071289	0.29296875	0.024169922	0	0	0	0	0	0	0	0	0	1.0146484	0.014648438	0.037597656	-0.005615234	-0.010986328	-0.020751953	0	44330	0	0	0
1125	1126	1126	Category A	-0.20385742	-0.16796875	0.97192383	0.25732422	0.00390625	-0.39990234	0	0	17/11/2017	17	11	2017	15:29:40	55780	0	15	29	40	0	0.058349609	3.5545898	-0.19799805	-0.16870117	0.98095703	0.25927734	0.010742188	0	0	0	0	0	0	0	0	0	1.0148926	0.014892578	0.015625	-0.005615234	0.000732422	-0.009033203	0	44330	0	0	0
1126	1127	1127	Category A	-0.21582031	-0.16796875	0.99584961	0.26391602	-0.001953125	-0.40185547	0	0	17/11/2017	17	11	2017	15:29:40	55780	0.09	15	29	40	0	0.058349609	3.5545898	-0.19775391	-0.16894531	0.98071289	0.024414063	0.023193359	0	0	0	0	0	0	0	0	0	1.0146484	0.014648438	0.033691406	-0.017822266	0.000976563	0.014892578	0	44330	0	0	0
1127	1128	1128	Category A	-0.20385742	-0.15576172	1.0078125	0.26293945	-0.000488281	-0.40283203	0	0	17/11/2017	17	11	2017	15:29:40	55780	0.181	15	29	40	0	0.058349609	3.5545898	-0.19775391	-0.16894531	0.98071289	0.075195313	0.030517578	0	0	0	0	0	0	0	0	0	1.0146484	0.014648438	0.046142578	-0.005859375	0.013183594	0.026855469	0	44330	0	0	0
1128	1129	1129	Category A	-0.19189453	-0.16796875	0.98388672	0.26123047	-0.003417969	-0.40405273	0	0	17/11/2017	17	11	2017	15:29:40	55780	0.272	15	29	40	0	0.058349609	3.5545898	-0.19775391	-0.16918945	0.98120117	0.010986328	0.006591797	0	0	0	0	0	0	0	0	0	1.0151367	0.015136719	0.009765625	0.005859375	0.001220703	0.002441406	0	44330	0	0	0
1129	1130	1130	Category A	-0.19189453	-0.16796875	0.95996094	0.25952148	-0.001220703	-0.40283203	0	0	17/11/2017	17	11	2017	15:29:40	55780	0.363	15	29	40	0	0.058349609	3.5545898	-0.19775391	-0.16918945	0.98120117	0.093505859	0.022216797	0	0	0	0	0	0	0	0	0	1.0151367	0.015136719	0.028564453	0.005859375	0.001220703	-0.021240234	0	44330	0	0	0
1130	1131	1131	Category A	-0.19189453	-0.16796875	1.0078125	0.26293945	0.001220703	-0.39990234	0	0	17/11/2017	17	11	2017	15:29:40	55780	0.454	15	29	40	0	0.058349609	3.5545898	-0.19750977	-0.16918945	0.98095703	0.15307617	0.027099609	0	0	0	0	0	0	0	0	0	1.0148926	0.014892578	0.033691406	0.005615234	0.001220703	0.026611328	0	44330	0	0	0
1131	1132	1132	Category A	-0.17993164	-0.17993164	0.97192383	0.25488281	0.001464844	-0.40405273	0	0	17/11/2017	17	11	2017	15:29:40	55780	0.545	15	29	40	0	0.058349609	3.5545898	-0.19750977	-0.16918945	0.98071289	0.32104492	0.022460938	0	0	0	0	0	0	0	0	0	1.0146484	0.014648438	0.037109375	0.017578125	-0.010498047	-0.008789063	0	44330	0	0	0
1132	1133	1133	Category A	-0.20385742	-0.16796875	0.99584961	0.25952148	-0.000976563	-0.40380859	0	0	17/11/2017	17	11	2017	15:29:40	55780	0.636	15	29	40	0	0.058349609	3.5545898	-0.19726563	-0.16918945	0.98071289	0.58837891	0.016113281	0	0	0	0	0	0	0	0	0	1.0146484	0.014648438	0.022705078	-0.006347656	0.001220703	0.014892578	0	44330	0	0	0
1133	1134	1134	Category A	-0.16796875	-0.17993164	0.97192383	0.26025391	-0.000732422	-0.40380859	0	0	17/11/2017	17	11	2017	15:29:40	55780	0.727	15	29	40	0	0.058349609	3.5545898	-0.19702148	-0.16918945	0.98071289	0.6574707	0.032226563	0	0	0	0	0	0	0	0	0	1.0146484	0.014648438	0.048583984	0.029052734	-0.010498047	-0.008789063	0	44330	0	0	0
1134	1135	1135	Category A	-0.17993164	-0.17993164	0.98388672	0.25952148	0	-0.40185547	0	0	17/11/2017	17	11	2017	15:29:40	55780	0.818	15	29	40	0	0.058349609	3.5545898	-0.19726563	-0.16870117	0.98071289	0.62817383	0.020751953	0	0	0	0	0	0	0	0	0	1.0146484	0.014648438	0.03125	0.017333984	-0.010986328	0.002929688	0	44330	0	0	0
1135	1136	1136	Category A	-0.19189453	-0.16796875	1.0197754	0.25927734	0.000976563	-0.40283203	0	0	17/11/2017	17	11	2017	15:29:40	55780	0.909	15	29	40	0	0.058349609	3.5545898	-0.19702148	-0.16870117	0.98095703	0.64916992	0.038818359	0	0	0	0	0	0	0	0	0	1.0148926	0.014892578	0.044433594	0.005126953	0.000732422	0.038574219	0	44330	0	0	0
1136	1137	1137	Category A	-0.19189453	-0.16796875	0.98388672	0.26000977	0.001220703	-0.40478516	0	0	17/11/2017	17	11	2017	15:29:41	55781	0	15	29	41	0	0.058349609	3.5545898	-0.19677734	-0.16870117	0.98144531	0.71264648	0.005615234	0	0	0	0	0	0	0	0	0	1.0151367	0.015136719	0.008056641	0.004882813	0.000732422	0.002197266	0	44330	0	0	0
1137	1138	1138	Category A	-0.20385742	-0.17993164	0.99584961	0.26367188	0.003662109	-0.40478516	0	0	17/11/2017	17	11	2017	15:29:41	55781	0.111	15	29	41	0	0.058349609	3.5545898	-0.19726563	-0.16894531	0.98168945	0.55786133	0.018798828	0	0	0	0	0	0	0	0	0	1.0153809	0.015380859	0.03125	-0.006347656	-0.010742188	0.013916016	0	44330	0	0	0
1138	1139	1139	Category A	-0.19189453	-0.17993164	0.98388672	0.2565918	0	-0.40380859	0	0	17/11/2017	17	11	2017	15:29:41	55781	0.222	15	29	41	0	0.058349609	3.5545898	-0.19750977	-0.16894531	0.98144531	0.36083984	0.012451172	0	0	0	0	0	0	0	0	0	1.0153809	0.015380859	0.018798828	0.005615234	-0.010742188	0.002197266	0	44330	0	0	0
1139	1140	1140	Category A	-0.19189453	-0.15576172	0.98388672	0.25756836	-0.000732422	-0.39990234	0	0	17/11/2017	17	11	2017	15:29:41	55781	0.333	15	29	41	0	0.058349609	3.5545898	-0.19799805	-0.16918945	0.98144531	0.52709961	0.014892578	0	0	0	0	0	0	0	0	0	1.0153809	0.015380859	0.021728516	0.006103516	0.013427734	0.002197266	0	44330	0	0	0
1140	1141	1141	Category A	-0.19189453	-0.16796875	0.97192383	0.25927734	0.001220703	-0.40161133	0	0	17/11/2017	17	11	2017	15:29:41	55781	0.444	15	29	41	0	0.058349609	3.5545898	-0.19824219	-0.16918945	0.98193359	0.61328125	0.011962891	0	0	0	0	0	0	0	0	0	1.0161133	0.016113281	0.017822266	0.006347656	0.001220703	-0.010009766	0	44330	0	0	0
1141	1142	1142	Category A	-0.19189453	-0.20385742	0.97192383	0.26025391	0	-0.39990234	0	0	17/11/2017	17	11	2017	15:29:41	55781	0.555	15	29	41	0	0.058349609	3.5545898	-0.19824219	-0.16918945	0.98217773	0.39672852	0.036376953	0	0	0	0	0	0	0	0	0	1.0163574	0.016357422	0.051269531	0.006347656	-0.034423828	-0.010253906	0	44330	0	0	0
1142	1143	1143	Category A	-0.19189453	-0.16796875	1.0078125	0.25878906	-0.0078125	-0.40478516	0	0	17/11/2017	17	11	2017	15:29:41	55781	0.666	15	29	41	0	0.058349609	3.4981934	-0.19824219	-0.16918945	0.98266602	0.11206055	0.025878906	0	0	0	0	0	0	0	0	0	1.0166016	0.016601563	0.032958984	0.006347656	0.001220703	0.024902344	0	44330	0	0	0
1143	1144	1144	Category A	-0.19189453	-0.17993164	0.98388672	0.25830078	0.000244141	-0.40307617	0	0	17/11/2017	17	11	2017	15:29:41	55781	0.777	15	29	41	0	0.058349609	3.4981934	-0.19824219	-0.16918945	0.98266602	0.16552734	0.012207031	0	0	0	0	0	0	0	0	0	1.0166016	0.016601563	0.018066406	0.006347656	-0.010498047	0.000976563	0	44330	0	0	0
1144	1145	1145	Category A	-0.19189453	-0.17993164	0.98388672	0.25732422	0.000488281	-0.40063477	0	0	17/11/2017	17	11	2017	15:29:41	55781	0.888	15	29	41	0	0.058349609	3.4981934	-0.19799805	-0.16967773	0.98266602	0.31811523	0.01171875	0	0	0	0	0	0	0	0	0	1.0168457	0.016845703	0.017333984	0.006103516	-0.010009766	0.000976563	0	44330	0	0	0
1145	1146	1146	Category A	-0.19189453	-0.17993164	0.97192383	0.26074219	0.004638672	-0.40283203	0	0	17/11/2017	17	11	2017	15:29:42	55782	0	15	29	42	0	0.058349609	3.4981934	-0.19799805	-0.16967773	0.98266602	0.057373047	0.015869141	0	0	0	0	0	0	0	0	0	1.0166016	0.016601563	0.027099609	0.006103516	-0.010009766	-0.010742188	0	44330	0	0	0
1146	1147	1147	Category A	-0.20385742	-0.17993164	0.98388672	0.25952148	-0.000976563	-0.40063477	0	0	17/11/2017	17	11	2017	15:29:42	55782	0.1	15	29	42	0	0.058349609	3.4981934	-0.19799805	-0.16967773	0.98291016	0.26489258	0.01171875	0	0	0	0	0	0	0	0	0	1.0168457	0.016845703	0.016601563	-0.005615234	-0.010009766	0.000732422	0	44330	0	0	0
1147	1148	1148	Category A	-0.20385742	-0.15576172	0.97192383	0.26220703	-0.003173828	-0.40405273	0	0	17/11/2017	17	11	2017	15:29:42	55782	0.2	15	29	42	0	0.058349609	3.4981934	-0.19799805	-0.16967773	0.98266602	0.26733398	0.018554688	0	0	0	0	0	0	0	0	0	1.0168457	0.016845703	0.030517578	-0.005615234	0.013916016	-0.010742188	0	44330	0	0	0
1148	1149	1149	Category A	-0.19189453	-0.16796875	1.0078125	0.25952148	-0.002441406	-0.40405273	0	0	17/11/2017	17	11	2017	15:29:42	55782	0.3	15	29	42	0	0.058349609	3.4981934	-0.19799805	-0.16967773	0.98242188	0.17480469	0.025878906	0	0	0	0	0	0	0	0	0	1.0163574	0.016357422	0.032958984	0.006103516	0.001708984	0.025146484	0	44330	0	0	0
1149	1150	1150	Category A	-0.20385742	-0.16796875	0.98388672	0.25952148	-0.002441406	-0.40185547	0	0	17/11/2017	17	11	2017	15:29:42	55782	0.4	15	29	42	0	0.058349609	3.4981934	-0.19799805	-0.16967773	0.98217773	0.55371094	0.006103516	0	0	0	0	0	0	0	0	0	1.0161133	0.016113281	0.009033203	-0.005615234	0.001708984	0.001464844	0	44330	0	0	0
1150	1151	1151	Category A	-0.20385742	-0.16796875	0.97192383	0.25952148	-0.002685547	-0.40307617	0	0	17/11/2017	17	11	2017	15:29:42	55782	0.5	15	29	42	0	0.058349609	3.4981934	-0.19775391	-0.16967773	0.98242188	0.93701172	0.012207031	0	0	0	0	0	0	0	0	0	1.0163574	0.016357422	0.018310547	-0.005859375	0.001708984	-0.010498047	0	44330	0	0	0
1151	1152	1152	Category A	-0.20385742	-0.15576172	0.97192383	0.25952148	0.000488281	-0.40380859	0	0	17/11/2017	17	11	2017	15:29:42	55782	0.6	15	29	42	0	0.058349609	3.4981934	-0.19750977	-0.16943359	0.98266602	0.84960938	0.018310547	0	0	0	0	0	0	0	0	0	1.0166016	0.016601563	0.030517578	-0.006103516	0.013671875	-0.010742188	0	44330	0	0	0
1152	1153	1153	Category A	-0.19189453	-0.16796875	0.97192383	0.26367188	-0.000244141	-0.40380859	0	0	17/11/2017	17	11	2017	15:29:42	55782	0.7	15	29	42	0	0.058349609	3.4981934	-0.19750977	-0.16967773	0.98266602	0.73486328	0.012451172	0	0	0	0	0	0	0	0	0	1.0166016	0.016601563	0.018310547	0.005615234	0.001708984	-0.010742188	0	44330	0	0	0
1153	1154	1154	Category A	-0.19189453	-0.17993164	0.98388672	0.25756836	0.001220703	-0.39892578	0	0	17/11/2017	17	11	2017	15:29:42	55782	0.8	15	29	42	0	0.058349609	3.4981934	-0.19750977	-0.17016602	0.98291016	0.87548828	0.011230469	0	0	0	0	0	0	0	0	0	1.0170898	0.017089844	0.016113281	0.005615234	-0.009521484	0.000732422	0	44330	0	0	0
1154	1155	1155	Category A	-0.19189453	-0.16796875	0.99584961	0.25976563	-0.005126953	-0.40185547	0	0	17/11/2017	17	11	2017	15:29:42	55782	0.9	15	29	42	0	0.058349609	3.4981934	-0.19750977	-0.17016602	0.9831543	0.97265625	0.013916016	0	0	0	0	0	0	0	0	0	1.0170898	0.017089844	0.020507813	0.005615234	0.002197266	0.012451172	0	44330	0	0	0
1155	1156	1156	Category A	-0.21582031	-0.16796875	0.99584961	0.25756836	-0.002441406	-0.40380859	0	0	17/11/2017	17	11	2017	15:29:43	55783	0	15	29	43	0	0.058349609	3.4981934	-0.19799805	-0.17016602	0.98364258	0.51000977	0.021484375	0	0	0	0	0	0	0	0	0	1.0175781	0.017578125	0.031982422	-0.017578125	0.002197266	0.011962891	0	44330	0	0	0
1156	1157	1157	Category A	-0.19189453	-0.17993164	0.98388672	0.25756836	-0.001953125	-0.4050293	0	0	17/11/2017	17	11	2017	15:29:43	55783	0.1	15	29	43	0	0.058349609	3.4981934	-0.19775391	-0.17016602	0.98339844	0.11352539	0.011230469	0	0	0	0	0	0	0	0	0	1.0175781	0.017578125	0.015869141	0.005859375	-0.009521484	0.000244141	0	44330	0	0	0
1157	1158	1158	Category A	-0.20385742	-0.17993164	0.97192383	0.25952148	-0.001708984	-0.40087891	0	0	17/11/2017	17	11	2017	15:29:43	55783	0.2	15	29	43	0	0.058349609	3.4981934	-0.19750977	-0.17016602	0.98339844	0.080322266	0.016113281	0	0	0	0	0	0	0	0	0	1.017334	0.017333984	0.027099609	-0.006103516	-0.009521484	-0.011474609	0	44330	0	0	0
1158	1159	1159	Category A	-0.20385742	-0.16796875	0.97192383	0.25756836	-0.000244141	-0.40478516	0	0	17/11/2017	17	11	2017	15:29:43	55783	0.3	15	29	43	0	0.058349609	3.4981934	-0.19750977	-0.17041016	0.98339844	0.013671875	0.013183594	0	0	0	0	0	0	0	0	0	1.0175781	0.017578125	0.020263672	-0.006103516	0.002441406	-0.011474609	0	44330	0	0	0
1159	1160	1160	Category A	-0.20385742	-0.17993164	0.99584961	0.26220703	-0.003417969	-0.40307617	0	0	17/11/2017	17	11	2017	15:29:43	55783	0.4	15	29	43	0	0.058349609	3.4981934	-0.19750977	-0.17041016	0.98364258	0.22924805	0.016357422	0	0	0	0	0	0	0	0	0	1.0175781	0.017578125	0.027587891	-0.006103516	-0.009277344	0.011962891	0	44330	0	0	0
1160	1161	1161	Category A	-0.19189453	-0.16796875	1.0078125	0.25830078	0.003173828	-0.40185547	0	0	17/11/2017	17	11	2017	15:29:43	55783	0.5	15	29	43	0	0.058349609	3.4981934	-0.19750977	-0.17016602	0.98339844	0.33544922	0.024902344	0	0	0	0	0	0	0	0	0	1.0175781	0.017578125	0.032226563	0.005615234	0.002197266	0.024169922	0	44330	0	0	0
1161	1162	1162	Category A	-0.19189453	-0.16796875	0.99584961	0.26049805	-0.005126953	-0.40185547	0	0	17/11/2017	17	11	2017	15:29:43	55783	0.6	15	29	43	0	0.058349609	3.4981934	-0.19726563	-0.17041016	0.98339844	0.14526367	0.013671875	0	0	0	0	0	0	0	0	0	1.0175781	0.017578125	0.020263672	0.005371094	0.002441406	0.012207031	0	44330	0	0	0
1162	1163	1163	Category A	-0.21582031	-0.16796875	0.98388672	0.26025391	-0.002441406	-0.39990234	0	0	17/11/2017	17	11	2017	15:29:43	55783	0.7	15	29	43	0	0.058349609	3.4981934	-0.19750977	-0.17041016	0.98364258	0.068603516	0.018310547	0	0	0	0	0	0	0	0	0	1.0175781	0.017578125	0.020751953	-0.018066406	0.002441406	0	0	44330	0	0	0
1163	1164	1164	Category A	-0.20385742	-0.17993164	0.99584961	0.2578125	-0.003173828	-0.40405273	0	0	17/11/2017	17	11	2017	15:29:43	55783	0.8	15	29	43	0	0.058349609	3.4981934	-0.19750977	-0.17041016	0.98364258	0.13061523	0.016357422	0	0	0	0	0	0	0	0	0	1.0175781	0.017578125	0.02734375	-0.006103516	-0.009277344	0.011962891	0	44330	0	0	0
1164	1165	1165	Category A	-0.19189453	-0.15576172	0.99584961	0.26342773	-0.007080078	-0.40307617	0	0	17/11/2017	17	11	2017	15:29:43	55783	0.9	15	29	43	0	0.058349609	3.4981934	-0.19750977	-0.1706543	0.98364258	0.20019531	0.020019531	0	0	0	0	0	0	0	0	0	1.0178223	0.017822266	0.032714844	0.005615234	0.014892578	0.011962891	0	44330	0	0	0
1165	1166	1166	Category A	-0.20385742	-0.16796875	0.97192383	0.26000977	-0.000976563	-0.40478516	0	0	17/11/2017	17	11	2017	15:29:44	55784	0	15	29	44	0	0.058349609	3.4981934	-0.19750977	-0.1706543	0.98364258	0.36450195	0.013427734	0	0	0	0	0	0	0	0	0	1.0175781	0.017578125	0.020751953	-0.006103516	0.002685547	-0.01171875	0	44330	0	0	0
1166	1167	1167	Category A	-0.19189453	-0.16796875	0.97192383	0.25683594	-0.000732422	-0.40405273	0	0	17/11/2017	17	11	2017	15:29:44	55784	0.1	15	29	44	0	0.058349609	3.4981934	-0.19750977	-0.1706543	0.98413086	0.58984375	0.013916016	0	0	0	0	0	0	0	0	0	1.0183105	0.018310547	0.020751953	0.005615234	0.002685547	-0.012207031	0	44330	0	0	0
1167	1168	1168	Category A	-0.19189453	-0.16796875	0.99584961	0.26367188	0.000244141	-0.40283203	0	0	17/11/2017	17	11	2017	15:29:44	55784	0.2	15	29	44	0	0.058349609	3.4981934	-0.19726563	-0.17089844	0.984375	0.62207031	0.012695313	0	0	0	0	0	0	0	0	0	1.0183105	0.018310547	0.01953125	0.005371094	0.002929688	0.011230469	0	44330	0	0	0
1168	1169	1169	Category A	-0.19189453	-0.14379883	0.97192383	0.25585938	0	-0.39990234	0	0	17/11/2017	17	11	2017	15:29:44	55784	0.3	15	29	44	0	0.058349609	3.4981934	-0.19726563	-0.17114258	0.98413086	0.52709961	0.030517578	0	0	0	0	0	0	0	0	0	1.0180664	0.018066406	0.044921875	0.005371094	0.02734375	-0.012207031	0	44330	0	0	0
1169	1170	1170	Category A	-0.19189453	-0.17993164	0.97192383	0.25732422	0.002441406	-0.40380859	0	0	17/11/2017	17	11	2017	15:29:44	55784	0.4	15	29	44	0	0.058349609	3.4981934	-0.19702148	-0.17114258	0.98413086	0.53466797	0.015869141	0	0	0	0	0	0	0	0	0	1.0183105	0.018310547	0.026123047	0.005126953	-0.008544922	-0.012207031	0	44330	0	0	0
1170	1171	1171	Category A	-0.20385742	-0.15576172	0.95996094	0.26318359	-0.0078125	-0.40478516	0	0	17/11/2017	17	11	2017	15:29:44	55784	0.5	15	29	44	0	0.058349609	3.4981934	-0.19702148	-0.17138672	0.98461914	0.43969727	0.030029297	0	0	0	0	0	0	0	0	0	1.0185547	0.018554688	0.047119141	-0.006591797	0.015625	-0.024658203	0	44330	0	0	0
1171	1172	1172	Category A	-0.19189453	-0.16796875	0.98388672	0.25927734	0.001220703	-0.40161133	0	0	17/11/2017	17	11	2017	15:29:44	55784	0.6	15	29	44	0	0.058349609	3.4981934	-0.19726563	-0.17114258	0.98388672	0.46801758	0.006347656	0	0	0	0	0	0	0	0	0	1.0180664	0.018066406	0.008789063	0.005371094	0.003173828	0	0	44330	0	0	0
1172	1173	1173	Category A	-0.19189453	-0.16796875	0.97192383	0.26025391	-0.0078125	-0.40307617	0	0	17/11/2017	17	11	2017	15:29:44	55784	0.7	15	29	44	0	0.058349609	3.4981934	-0.19750977	-0.1706543	0.98388672	0.4597168	0.013427734	0	0	0	0	0	0	0	0	0	1.0180664	0.018066406	0.020507813	0.005615234	0.002685547	-0.011962891	0	44330	0	0	0
1173	1174	1174	Category A	-0.20385742	-0.14379883	0.98388672	0.25952148	-0.003417969	-0.40063477	0	0	17/11/2017	17	11	2017	15:29:44	55784	0.8	15	29	44	0	0.058349609	3.4981934	-0.19726563	-0.1706543	0.98388672	0.40454102	0.027587891	0	0	0	0	0	0	0	0	0	1.0180664	0.018066406	0.033447266	-0.006347656	0.026855469	0	0	44330	0	0	0
1174	1175	1175	Category A	-0.19189453	-0.15576172	0.99584961	0.25878906	-0.005859375	-0.40087891	0	0	17/11/2017	17	11	2017	15:29:44	55784	0.9	15	29	44	0	0.058349609	3.4981934	-0.19799805	-0.17016602	0.98388672	0.27490234	0.01953125	0	0	0	0	0	0	0	0	0	1.0180664	0.018066406	0.032470703	0.006103516	0.014404297	0.01171875	0	44330	0	0	0
1175	1176	1176	Category A	-0.19189453	-0.16796875	0.99584961	0.25976563	-0.003173828	-0.40161133	0	0	17/11/2017	17	11	2017	15:29:45	55785	0	15	29	45	0	0.058349609	3.4981934	-0.19799805	-0.17016602	0.98388672	0.071044922	0.013671875	0	0	0	0	0	0	0	0	0	1.0178223	0.017822266	0.020263672	0.006103516	0.002197266	0.011962891	0	44330	0	0	0
1176	1177	1177	Category A	-0.21582031	-0.19189453	0.98388672	0.2565918	0.000244141	-0.40283203	0	0	17/11/2017	17	11	2017	15:29:45	55785	0.1	15	29	45	0	0.058349609	3.4981934	-0.19824219	-0.17016602	0.98364258	0.18847656	0.027587891	0	0	0	0	0	0	0	0	0	1.0178223	0.017822266	0.0390625	-0.017333984	-0.021484375	0	0	44330	0	0	0
1177	1178	1178	Category A	-0.20385742	-0.17993164	0.97192383	0.25488281	-0.000488281	-0.40600586	0	0	17/11/2017	17	11	2017	15:29:45	55785	0.2	15	29	45	0	0.058349609	3.4981934	-0.19824219	-0.17016602	0.98339844	0.48120117	0.015869141	0	0	0	0	0	0	0	0	0	1.0175781	0.017578125	0.026611328	-0.005371094	-0.009521484	-0.011474609	0	44330	0	0	0
1178	1179	1179	Category A	-0.20385742	-0.17993164	0.95996094	0.26123047	-0.001220703	-0.40283203	0	0	17/11/2017	17	11	2017	15:29:45	55785	0.3	15	29	45	0	0.058349609	3.4981934	-0.19799805	-0.17016602	0.98364258	0.62084961	0.026123047	0	0	0	0	0	0	0	0	0	1.0178223	0.017822266	0.0390625	-0.005615234	-0.009765625	-0.023681641	0	44330	0	0	0
1179	1180	1180	Category A	-0.20385742	-0.16796875	0.99584961	0.25854492	0.001708984	-0.40161133	0	0	17/11/2017	17	11	2017	15:29:45	55785	0.4	15	29	45	0	0.058349609	3.4981934	-0.20117188	-0.16918945	0.98266602	0.70849609	0.013427734	0	0	0	0	0	0	0	0	0	1.0170898	0.017089844	0.017089844	-0.002441406	0.001220703	0.012939453	0	44330	0	0	0
1180	1181	1181	Category A	-0.19189453	-0.15576172	0.98388672	0.25488281	0.004882813	-0.40283203	0	0	17/11/2017	17	11	2017	15:29:45	55785	0.5	15	29	45	0	0.05859375	3.5304199	-0.20385742	-0.16894531	0.98193359	0.64086914	0.017822266	0	0	0	0	0	0	0	0	0	1.0168457	0.016845703	0.027099609	0.011962891	0.013183594	0.001708984	0	44330	0	0	0
1181	1182	1182	Category A	-0.19189453	-0.16796875	0.98388672	0.26220703	-0.005371094	-0.4050293	0	0	17/11/2017	17	11	2017	15:29:45	55785	0.6	15	29	45	0	0.05859375	3.5304199	-0.20678711	-0.16845703	0.98120117	0.71020508	0.015136719	0	0	0	0	0	0	0	0	0	1.0168457	0.016845703	0.018066406	0.014892578	0.000488281	0.002441406	0	44330	0	0	0
1182	1183	1183	Category A	-0.19189453	-0.16796875	0.97192383	0.26318359	-0.000244141	-0.40380859	0	0	17/11/2017	17	11	2017	15:29:45	55785	0.7	15	29	45	0	0.05859375	3.5304199	-0.2097168	-0.16723633	0.98095703	0.78930664	0.020019531	0	0	0	0	0	0	0	0	0	1.0168457	0.016845703	0.02734375	0.017822266	-0.000488281	-0.009033203	0	44330	0	0	0
1183	1184	1184	Category A	-0.19189453	-0.17993164	0.99584961	0.26293945	-0.001220703	-0.40307617	0	0	17/11/2017	17	11	2017	15:29:45	55785	0.8	15	29	45	0	0.05859375	3.5304199	-0.21240234	-0.16650391	0.97998047	0.84423828	0.029052734	0	0	0	0	0	0	0	0	0	1.0163574	0.016357422	0.049804688	0.020507813	-0.013183594	0.015625	0	44330	0	0	0
1184	1185	1185	Category A	-0.19189453	-0.17993164	0.97192383	0.26025391	-0.001708984	-0.40161133	0	0	17/11/2017	17	11	2017	15:29:45	55785	0.9	15	29	45	0	0.05859375	3.5304199	-0.21508789	-0.16577148	0.97900391	0.83276367	0.028076172	0	0	0	0	0	0	0	0	0	1.0161133	0.016113281	0.044433594	0.023193359	-0.013916016	-0.007080078	0	44330	0	0	0
1185	1186	1186	Category A	-0.20385742	-0.16796875	0.97192383	0.26098633	0.000976563	-0.40063477	0	0	17/11/2017	17	11	2017	15:29:46	55786	0	15	29	46	0	0.05859375	3.5304199	-0.21777344	-0.16479492	0.97802734	0.70947266	0.015380859	0	0	0	0	0	0	0	0	0	1.0153809	0.015380859	0.022949219	0.013916016	-0.002929688	-0.006103516	0	44330	0	0	0
1186	1187	1187	Category A	-0.21582031	-0.17993164	0.97192383	0.25927734	0.001220703	-0.40380859	0	0	17/11/2017	17	11	2017	15:29:46	55786	0.1	15	29	46	0	0.05859375	3.5304199	-0.22021484	-0.16430664	0.97705078	0.5390625	0.016845703	0	0	0	0	0	0	0	0	0	1.0148926	0.014892578	0.025146484	0.004394531	-0.015380859	-0.005126953	0	44330	0	0	0
1187	1188	1188	Category A	-0.19189453	-0.16796875	0.95996094	0.26489258	-0.004394531	-0.40185547	0	0	17/11/2017	17	11	2017	15:29:46	55786	0.2	15	29	46	0	0.05859375	3.5304199	-0.22314453	-0.16381836	0.97631836	0.25097656	0.035644531	0	0	0	0	0	0	0	0	0	1.0148926	0.014892578	0.052001953	0.03125	-0.00390625	-0.016357422	0	44330	0	0	0
1188	1189	1189	Category A	-0.20385742	-0.16796875	0.95996094	0.25976563	-0.005615234	-0.40161133	0	0	17/11/2017	17	11	2017	15:29:46	55786	0.3	15	29	46	0	0.05859375	3.5304199	-0.22558594	-0.16308594	0.97607422	0.13305664	0.027587891	0	0	0	0	0	0	0	0	0	1.0148926	0.014892578	0.042724609	0.021728516	-0.004638672	-0.016113281	0	44330	0	0	0
1189	1190	1190	Category A	-0.19189453	-0.16796875	0.98388672	0.26074219	0.003417969	-0.40283203	0	0	17/11/2017	17	11	2017	15:29:46	55786	0.4	15	29	46	0	0.05859375	3.5304199	-0.22875977	-0.16259766	0.97460938	0.31518555	0.038330078	0	0	0	0	0	0	0	0	0	1.0141602	0.014160156	0.051025391	0.036865234	-0.005126953	0.009033203	0	44330	0	0	0
1190	1191	1191	Category A	-0.19189453	-0.15576172	0.98388672	0.26293945	0.000488281	-0.3996582	0	0	17/11/2017	17	11	2017	15:29:46	55786	0.5	15	29	46	0	0.05859375	3.5304199	-0.23095703	-0.16210938	0.97387695	0.22998047	0.041015625	0	0	0	0	0	0	0	0	0	1.013916	0.013916016	0.055419922	0.0390625	0.006347656	0.009765625	0	44330	0	0	0
1191	1192	1192	Category A	-0.19189453	-0.17993164	0.99584961	0.25927734	0.004394531	-0.39868164	0	0	17/11/2017	17	11	2017	15:29:46	55786	0.6	15	29	46	0	0.05859375	3.5304199	-0.23364258	-0.16113281	0.97290039	0.23364258	0.051025391	0	0	0	0	0	0	0	0	0	1.0136719	0.013671875	0.083007813	0.041748047	-0.018554688	0.022705078	0	44330	0	0	0
1192	1193	1193	Category A	-0.20385742	-0.17993164	0.99584961	0.26586914	-0.005859375	-0.40161133	0	0	17/11/2017	17	11	2017	15:29:46	55786	0.7	15	29	46	0	0.05859375	3.5304199	-0.23657227	-0.16040039	0.97241211	0.24853516	0.044433594	0	0	0	0	0	0	0	0	0	1.0136719	0.013671875	0.075439453	0.032714844	-0.019287109	0.023193359	0	44330	0	0	0
1193	1194	1194	Category A	-0.20385742	-0.16796875	0.98388672	0.26318359	-0.001708984	-0.40405273	0	0	17/11/2017	17	11	2017	15:29:46	55786	0.8	15	29	46	0	0.05859375	3.5304199	-0.23901367	-0.15942383	0.97192383	0.22558594	0.038085938	0	0	0	0	0	0	0	0	0	1.0134277	0.013427734	0.055419922	0.03515625	-0.008300781	0.01171875	0	44330	0	0	0
1194	1195	1195	Category A	-0.21582031	-0.17993164	0.99584961	0.26586914	-0.003662109	-0.40063477	0	0	17/11/2017	17	11	2017	15:29:46	55786	0.9	15	29	46	0	0.05859375	3.5304199	-0.24145508	-0.15917969	0.97119141	0.28369141	0.041015625	0	0	0	0	0	0	0	0	0	1.0134277	0.013427734	0.071044922	0.025634766	-0.020507813	0.024414063	0	44330	0	0	0
1195	1196	1196	Category A	-0.19189453	-0.17993164	0.98388672	0.26220703	-0.003417969	-0.40087891	0	0	17/11/2017	17	11	2017	15:29:47	55787	0	15	29	47	0	0.05859375	3.5304199	-0.24438477	-0.15893555	0.97021484	0.43041992	0.057861328	0	0	0	0	0	0	0	0	0	1.0131836	0.013183594	0.086669922	0.052490234	-0.020751953	0.013427734	0	44330	0	0	0
1196	1197	1197	Category A	-0.19189453	-0.15576172	0.95996094	0.265625	-0.002929688	-0.40307617	0	0	17/11/2017	17	11	2017	15:29:47	55787	0.1	15	29	47	0	0.05859375	3.5304199	-0.24682617	-0.15869141	0.96899414	0.44677734	0.055664063	0	0	0	0	0	0	0	0	0	1.0124512	0.012451172	0.067382813	0.054931641	0.002929688	-0.009033203	0	44330	0	0	0
1197	1198	1198	Category A	-0.20385742	-0.17993164	0.99584961	0.26318359	-0.002685547	-0.40380859	0	0	17/11/2017	17	11	2017	15:29:47	55787	0.2	15	29	47	0	0.05859375	3.5304199	-0.24951172	-0.1574707	0.96826172	0.39599609	0.057861328	0	0	0	0	0	0	0	0	0	1.012207	0.012207031	0.095458984	0.045654297	-0.022216797	0.02734375	0	44330	0	0	0
1198	1199	1199	Category A	-0.19189453	-0.17993164	1.0078125	0.26489258	-0.002441406	-0.40161133	0	0	17/11/2017	17	11	2017	15:29:47	55787	0.3	15	29	47	0	0.05859375	3.5304199	-0.25268555	-0.15649414	0.96728516	0.20605469	0.076660156	0	0	0	0	0	0	0	0	0	1.0119629	0.011962891	0.12451172	0.060791016	-0.023193359	0.040283203	0	44330	0	0	0
1199	1200	1200	Category A	-0.20385742	-0.16796875	0.98388672	0.26342773	-0.005126953	-0.40161133	0	0	17/11/2017	17	11	2017	15:29:47	55787	0.4	15	29	47	0	0.05859375	3.5304199	-0.25512695	-0.15551758	0.96655273	0.23632813	0.055664063	0	0	0	0	0	0	0	0	0	1.0117188	0.01171875	0.081054688	0.051269531	-0.012207031	0.017089844	0	44330	0	0	0
1200	1201	1201	Category A	-0.20385742	-0.17993164	0.98388672	0.25952148	-0.002441406	-0.40185547	0	0	17/11/2017	17	11	2017	15:29:47	55787	0.5	15	29	47	0	0.05859375	3.5304199	-0.2578125	-0.15478516	0.96533203	0.37866211	0.062255859	0	0	0	0	0	0	0	0	0	1.0112305	0.011230469	0.09765625	0.053955078	-0.024902344	0.018310547	0	44330	0	0	0
1201	1202	1202	Category A	-0.21582031	-0.15576172	1.0078125	0.26196289	0.002929688	-0.40380859	0	0	17/11/2017	17	11	2017	15:29:47	55787	0.6	15	29	47	0	0.05859375	3.5304199	-0.26098633	-0.15380859	0.96435547	0.24023438	0.0625	0	0	0	0	0	0	0	0	0	1.0107422	0.010742188	0.090332031	0.045166016	-0.001708984	0.043212891	0	44330	0	0	0
1202	1203	1203	Category A	-0.19189453	-0.16796875	0.98388672	0.26855469	-0.006347656	-0.40307617	0	0	17/11/2017	17	11	2017	15:29:47	55787	0.7	15	29	47	0	0.05859375	3.5304199	-0.26391602	-0.15356445	0.96313477	0.15039063	0.076171875	0	0	0	0	0	0	0	0	0	1.010498	0.010498047	0.10693359	0.072021484	-0.014160156	0.020507813	0	44330	0	0	0
1203	1204	1204	Category A	-0.21582031	-0.17993164	0.98388672	0.25952148	0.000488281	-0.39990234	0	0	17/11/2017	17	11	2017	15:29:47	55787	0.8	15	29	47	0	0.05859375	3.5304199	-0.26635742	-0.15283203	0.96240234	0.16259766	0.061035156	0	0	0	0	0	0	0	0	0	1.0102539	0.010253906	0.098632813	0.050537109	-0.026855469	0.021240234	0	44330	0	0	0
1204	1205	1205	Category A	-0.19189453	-0.17993164	0.95996094	0.26147461	-0.005371094	-0.40307617	0	0	17/11/2017	17	11	2017	15:29:47	55787	0.9	15	29	47	0	0.05859375	3.5304199	-0.26879883	-0.15234375	0.96166992	0.21606445	0.081542969	0	0	0	0	0	0	0	0	0	1.0102539	0.010253906	0.10620117	0.076904297	-0.02734375	-0.001708984	0	44330	0	0	0
1205	1206	1206	Category A	-0.20385742	-0.16796875	1.0197754	0.25854492	-0.000976563	-0.40283203	0	0	17/11/2017	17	11	2017	15:29:48	55788	0	15	29	48	0	0.05859375	3.5304199	-0.27124023	-0.15185547	0.96069336	0.039550781	0.090820313	0	0	0	0	0	0	0	0	0	1.0097656	0.009765625	0.14208984	0.067382813	-0.015869141	0.058837891	0	44330	0	0	0
1206	1207	1207	Category A	-0.19189453	-0.17993164	1.0078125	0.26220703	-0.005371094	-0.40307617	0	0	17/11/2017	17	11	2017	15:29:48	55788	0.1	15	29	48	0	0.05859375	3.5304199	-0.2734375	-0.15161133	0.95996094	0.25268555	0.098632813	0	0	0	0	0	0	0	0	0	1.0097656	0.009765625	0.1574707	0.081542969	-0.028076172	0.047607422	0	44330	0	0	0
1207	1208	1208	Category A	-0.20385742	-0.17993164	0.98388672	0.26025391	0	-0.40185547	0	0	17/11/2017	17	11	2017	15:29:48	55788	0.2	15	29	48	0	0.05859375	3.5304199	-0.27612305	-0.15112305	0.9597168	0.37255859	0.081298828	0	0	0	0	0	0	0	0	0	1.0100098	0.010009766	0.125	0.072265625	-0.028564453	0.023925781	0	44330	0	0	0
1208	1209	1209	Category A	-0.17993164	-0.17993164	0.99584961	0.25952148	0.000488281	-0.40185547	0	0	17/11/2017	17	11	2017	15:29:48	55788	0.3	15	29	48	0	0.05859375	3.5304199	-0.27905273	-0.15063477	0.95874023	0.28173828	0.10986328	0	0	0	0	0	0	0	0	0	1.0100098	0.010009766	0.1652832	0.099121094	-0.029052734	0.036865234	0	44330	0	0	0
1209	1210	1210	Category A	-0.19189453	-0.17993164	0.98388672	0.26318359	-0.005371094	-0.40283203	0	0	17/11/2017	17	11	2017	15:29:48	55788	0.4	15	29	48	0	0.05859375	3.5304199	-0.28198242	-0.15063477	0.95825195	0.13842773	0.098144531	0	0	0	0	0	0	0	0	0	1.0102539	0.010253906	0.14477539	0.090087891	-0.029052734	0.025390625	0	44330	0	0	0
[truncated: 13,766 more rows]
[truncated: 29 more columns]
