# Supplementary material for: Development of a multisensor biologging collar and analytical techniques to describe high‐resolution spatial behavior in free‐ranging terrestrial mammals
Source: Ecol Evol. 2024 Sep 23;14(9):e70264. doi: 10.1002/ece3.70264 (PMC11420106; doi:10.1002/ece3.70264)
Supplement: Supplementary file 1 — Appendix S1 [file ECE3-14-e70264-s001.zip › doi_10_5061_dryad_jdfn2z3hv__v20240620/B4_S26_Header.csv]

Split no.	Bookmark number	Category	Pointer	Day#	Time(hh:mm:ss)	Total Event start	Event start	Number events	Duration(s)	Sum VeDBA	Mean VeDBA	Mean Dyn AccX	Mean Dyn AccY	Mean Dyn AccZ	Sum VeSBA	Mean VeSBA	Mean smth AccX	Mean smth AccY	Mean smth AccZ	VeDBA_Var	VeDBA_SD	VeSBA_Var	VeSBA_SD	Mean Animal g	Sum Animal g	Animal g_Var	Animal g_SD	Acc_x_Var	Acc_x_SD	Acc_y_Var	Acc_y_SD	Acc_z_Var	Acc_z_SD	Predominant freq, Hz	Smth press val	Max pressure val	Min pressure val	Grd air press	Altitude begin	Altitude end	Delta max/min altitude
1	1	Category M	0	18	18:47:27	1	1	43	4.2	0	0	0	0	0	0	0	0	0	0	0	0	0	0	0	0	0	0	0	0	0	0	0	0	0	7	0	0	1000	0	44330	44330
1	2	Category E	43	18	18:58:37	44	44	92	9.1	12.2495	0.222718	-0.0234197	-0.000981001	-0.00683594	57.1611	1.03929	-0.162012	0.110955	1.01938	0.0184304	0.135759	0	0	0.0392933	2.16113	0	0	0.0411488	0.202852	0.00990767	0.0995373	0.0159047	0.126114	0	7	0	0	1000	44330	44330	0
1	3	Category F	135	18	19:39:06	136	136	90	8.9	19.4497	0.216108	-0.0330241	-0.00240614	-0.00145128	94.3425	1.04825	-0.268473	0.105008	1.00735	0.0102105	0.101047	0	0	0.0482503	4.34253	0	0	0.0199137	0.141116	0.010989	0.104829	0.0258816	0.160878	0	7	0	0	1000	44330	44330	0
1	4	Category L	225	18	19:39:16	226	226	52	5.2	4.75146	0.0913743	0.0778668	-0.000356821	0.00983605	54.144	1.04123	-0.158048	0.10121	1.02396	0.00215501	0.0464221	0	0	0.0412316	2.14404	0	0	0.00735239	0.0857461	0.00134277	0.0366439	0.000286396	0.0169232	0	7	0	0	1000	44330	44330	0
1	5	Category E	277	18	19:39:22	278	278	40	3.901	7.72778	0.193195	-0.0689697	-0.000994873	-0.00375977	42.0095	1.05024	-0.201636	0.0976746	1.02593	0.00969849	0.0984809	0	0	0.050238	2.00952	0	0	0.0148743	0.12196	0.00696411	0.0834513	0.0204102	0.142864	0	7	0	0	1000	44330	44330	0
1	6	Category L	317	18	19:39:26	318	318	58	5.7	2.37402	0.0409314	0.0276047	-0.00526165	-0.00995925	61.4968	1.06029	-0.192572	0.094213	1.03827	0.0342176	0.18498	0	0	0.0602901	3.49683	0	0	0.00093026	0.0305002	0.000408304	0.0202065	0.000303071	0.0174089	0	7	0	0	1000	44330	44330	0
1	7	Category J	375	18	19:52:48	376	376	36	3.6	26.8574	0.746039	0.0203586	0.0089586	0.0546265	38.6799	1.07444	-0.263489	0.119195	1.03448	0.260573	0.510463	0	0	0.0744425	2.67993	0	0	0.112291	0.335099	0.0408936	0.202222	0.543769	0.737407	0	7	0	0	1000	44330	44330	0
1	8	Category E	411	18	19:52:55	412	412	61	6.001	13.4116	0.219863	0.0239778	-0.0164455	0.0045146	63.5613	1.04199	-0.361516	0.148425	0.963707	0.0232734	0.152556	4.00E-06	0.00200058	0.0419882	2.56128	4.00E-06	0.00200058	0.0266874	0.163363	0.0101378	0.100687	0.0223129	0.149375	0	7	0	0	1000	44330	44330	0
1	9	Category G	472	18	22:35:06	473	473	217	21.6	43.7458	0.201594	-0.0136707	0.000500657	-0.00923122	226.253	1.04264	-0.555273	0.142531	0.869726	0.0122138	0.110516	0	0	0.0426414	9.25317	0	0	0.0336048	0.183316	0.00347647	0.0589616	0.0157926	0.125669	0	7	0	0	1000	44330	44330	0
1	10	Category H	689	18	22:37:15	690	690	424	42.4	79.1135	0.186589	0.000404214	9.04E-05	0.00161167	443.643	1.04633	-0.496632	0.145051	0.908615	0.00851556	0.0922798	0	0	0.046328	19.6431	0	0	0.0251194	0.158491	0.0063586	0.0797408	0.0118299	0.108765	0	7	0	0	1000	44330	44330	0
1	11	Category G	1113	18	22:41:07	1114	1114	236	23.5	46.5859	0.197398	-0.00206588	0.00359901	-0.00120932	246.982	1.04653	-0.519745	0.12525	0.899489	0.0113122	0.106359	0	0	0.0465347	10.9822	0	0	0.0308114	0.175532	0.00437591	0.0661507	0.0151326	0.123015	0	7	0	0	1000	44330	44330	0
1	12	Category H	1349	18	22:41:37	1350	1350	65	6.4	14.3708	0.22109	0.00486403	0.0112981	-0.00368465	69.0046	1.06161	-0.499023	0.15844	0.923389	0.0123535	0.111146	0	0	0.0616098	4.00464	0	0	0.0390287	0.197557	0.00587816	0.0766691	0.0166842	0.129167	0	7	0	0	1000	44330	44330	0
1	13	Category G	1414	18	22:41:59	1415	1415	327	32.7	61.4607	0.187953	0.00170898	-0.00107885	0.000957897	340.874	1.04243	-0.518697	0.192786	0.881431	0.00953866	0.097666	0	0	0.042429	13.8743	0	0	0.0281292	0.167718	0.00550175	0.0741738	0.0123041	0.110924	0	7	0	0	1000	44330	44330	0
1	14	Category H	1741	18	23:05:01	1742	1742	197	19.6	40.3254	0.204698	0.000609732	-0.00327421	0.000799344	205.669	1.044	-0.561998	0.112209	0.872021	0.0117126	0.108225	0	0	0.0440036	8.6687	0	0	0.0330371	0.181761	0.00419624	0.0647784	0.0160687	0.126762	0	7	0	0	1000	44330	44330	0
1	15	Category G	1938	18	23:05:56	1939	1939	213	21.201	41.335	0.194061	-0.00581467	0.0015382	-0.00385009	222.338	1.04384	-0.599801	0.146174	0.839776	0.009259	0.0962237	0	0	0.0438387	9.33765	0	0	0.029	0.170294	0.00578029	0.0760282	0.0124374	0.111523	0	7	0	0	1000	44330	44330	0
1	16	Category H	2151	18	23:10:12	2152	2152	171	17	29.4036	0.171951	0.00035122	-0.00727568	0.00107508	177.955	1.04067	-0.526698	0.0500959	0.894741	0.00708151	0.0841517	0	0	0.0406715	6.95483	0	0	0.0184333	0.135769	0.00691303	0.0831447	0.0111362	0.105528	0	7	0	0	1000	44330	44330	0
1	17	Category G	2322	18	23:16:50	2323	2323	81	8	19.5588	0.241467	0.00630546	-0.0363649	0.00753219	84.1833	1.0393	-0.502643	0.0713162	0.906271	0.00943709	0.0971447	0	0	0.0393006	3.18335	0	0	0.0284439	0.168653	0.0230788	0.151917	0.016689	0.129186	0	7	0	0	1000	44330	44330	0
1	18	Category H	2403	18	23:19:09	2404	2404	104	10.3	23.0491	0.221626	-0.0295997	0.0408114	-0.0112093	108.571	1.04395	-0.471149	0.210592	0.904978	0.0104276	0.102116	0	0	0.04395	4.5708	0	0	0.0312077	0.176657	0.0135709	0.116494	0.0151132	0.122936	0	7	0	0	1000	44330	44330	0
1	19	Category E	2507	18	23:45:58	2508	2508	55	5.4	10.9817	0.199667	0.0425204	-0.00201083	0.01693	57.8643	1.05208	-0.268377	0.168457	1.00127	0.00933505	0.0966181	0	0	0.0520774	2.86426	0	0	0.0251554	0.158604	0.00669389	0.0818162	0.0156916	0.125266	0	7	0	0	1000	44330	44330	0
1	20	Category L	2562	19	0:42:39	2563	2563	159	15.9	5.40234	0.033977	0.0136012	0.00214199	0.00150784	166.675	1.04827	-0.168776	0.141789	1.02457	0.000852189	0.0291923	0	0	0.0482723	7.67529	0	0	0.000581945	0.0241235	0.000351624	0.0187516	0.000195005	0.0139644	0	7	0	0	1000	44330	44330	0
1	21	Category E	2721	19	0:42:56	2722	2722	52	5.1	10.5032	0.201984	-0.0540302	-0.0183059	-0.0145827	53.7937	1.03449	-0.238295	0.135353	0.997451	0.0154795	0.124416	0	0	0.0344943	1.7937	0	0	0.0156297	0.125019	0.0114136	0.106834	0.026447	0.162625	0	7	0	0	1000	44330	44330	0
1	22	Category L	2773	19	0:43:01	2774	2774	68	6.7	3.13428	0.0460923	0.0159697	0.009184	-0.00220086	71.6875	1.05423	-0.157762	0.178108	1.02639	0.0359533	0.189614	2.87E-05	0.00535933	0.0542279	3.6875	2.87E-05	0.00535933	0.00172335	0.0415132	0.000104119	0.0102039	0.000552907	0.023514	0	7	0	0	1000	44330	44330	0
1	23	Category J	2841	19	0:51:09	2842	2842	65	6.4	58.3838	0.898212	0.0782414	-0.00488281	0.0464468	70.835	1.08977	-0.191444	0.158703	1.05881	0.197318	0.444205	0.0001878	0.013704	0.0897686	5.83496	0.0001878	0.013704	0.209461	0.45767	0.062485	0.24997	0.67861	0.823778	0	7	0	0	1000	44330	44330	0
1	24	Category G	2906	19	1:26:37	2907	2907	119	11.8	24.0107	0.201771	-0.0449937	-0.0114972	-0.0202883	123.473	1.03759	-0.484463	0.0321219	0.913999	0.0191763	0.138479	0.000116941	0.0108139	0.0376325	4.47827	0.000116941	0.0108139	0.0316685	0.177957	0.00598247	0.0773464	0.0154301	0.124218	0	7	0	0	1000	44330	44330	0
1	25	Category H	3025	19	1:26:56	3026	3026	46	4.5	11.0898	0.241084	-0.0122336	-0.0105352	-0.0379161	48.9519	1.06417	-0.494379	0.104768	0.933785	0.0206033	0.143539	0.00192659	0.0438929	0.0641718	2.9519	0.00192659	0.0438929	0.027365	0.165424	0.0193455	0.139088	0.0277153	0.166479	0	7	0	0	1000	44330	44330	0
1	26	Category M	3071	19	8:29:57	3072	3072	27	2.6	11.6431	0.431225	-0.0237811	-0.0162218	-0.108082	31.5547	1.16869	-0.353299	0.28446	1.07459	0.0493887	0.222236	0.00152814	0.0390914	0.168692	4.55469	0.00152814	0.0390914	0.072781	0.26978	0.0634404	0.251874	0.0933793	0.30558	0	7	0	0	1000	44330	44330	0
1	27	Category N	3098	19	8:30:01	3099	3099	13	1.2	17.5979	1.35368	-0.224215	0.0414476	0.828989	15.0552	1.15809	-0.20104	0.408879	1.06395	2.27825	1.50939	0	0	0.15809	2.05518	0	0	0.200777	0.448082	1.21021	1.10009	1.96582	1.40208	0	7	0	0	1000	44330	44330	0
1	28	Category A	3111	19	8:56:15	3112	3112	1343	134.6	53.145	0.0395719	0.00750055	0.00519276	-0.00539763	1399.46	1.04204	0.0738957	0.579967	0.861133	0.000859491	0.0293171	9.40E-05	0.00969454	0.0421645	56.627	8.82E-05	0.00938973	0.00170735	0.0413201	0.000879124	0.02965	0.00110363	0.033221	0	7	0	0	1000	44330	44330	0
1	29	Category M	4454	19	9:07:45	4455	4455	47	4.701	23.6699	0.503615	-0.22221	-0.240458	-0.00947993	50.5576	1.07569	-0.225316	0.326437	0.998836	0.0576484	0.240101	0.000971368	0.0311668	0.075694	3.55762	0.000966174	0.0310833	0.12461	0.353002	0.11352	0.336928	0.0511604	0.226187	0	7	0	0	1000	44330	44330	0
1	30	Category N	4501	19	9:07:49	4502	4502	18	1.7	26.7844	1.48802	0.175971	0.602458	0.181437	20.0291	1.11273	-0.115126	0.308092	1.06228	4.21585	2.05325	0	0	0.112725	2.02905	0	0	0.263211	0.513041	4.853	2.20295	0.559801	0.748198	0	7	0	0	1000	44330	44330	0
1	31	Category A	4519	19	14:32:13	4520	4520	1350	135.3	42.4902	0.0314742	0.00111979	-0.00699273	0.000705114	1398.31	1.03579	0.121853	0.192771	1.00968	0.00189055	0.0434805	2.69E-05	0.00519094	0.0358606	48.4119	2.69E-05	0.00519094	0.00045374	0.0213012	0.00120009	0.0346423	0.000399125	0.0199781	0	7	0	0	1000	44330	44330	0
1	32	Category B	5869	19	15:01:47	5870	5870	1593	159.601	51.0796	0.032065	0.00435422	0.0073302	-0.00355498	1644.97	1.03262	0.182461	0.70518	0.729488	0.000468358	0.0216416	2.82E-05	0.00531032	0.0339642	54.105	5.98E-06	0.00244481	0.00096047	0.0309915	0.0016135	0.0401685	0.000542075	0.0232825	0	7	0	0	1000	44330	44330	0
1	33	Category M	7462	19	15:43:14	7463	7463	51	5	23.0547	0.452053	-0.167232	-0.127753	-0.013715	53.8989	1.05684	-0.301159	0.224356	0.978204	0.138389	0.372007	0.00232652	0.048234	0.0816483	4.16406	0.000899969	0.0299995	0.0871486	0.295209	0.0752719	0.274357	0.145594	0.381568	0	7	0	0	1000	44330	44330	0
1	34	Category N	7513	19	15:43:19	7514	7514	15	1.5	22.4417	1.49611	0.188721	-0.00878906	0.478369	16.6633	1.11089	-0.407764	0.106966	1.02773	3.20952	1.79151	1.63E-05	0.00403436	0.110889	1.66333	0	0	0.219336	0.468333	3.67874	1.91801	0.645589	0.803486	0	7	0	0	1000	44330	44330	0
1	35	Category M	7528	19	15:43:22	7529	7529	45	4.5	11.5686	0.25708	-0.0779514	0.0066135	-0.101264	48.686	1.08191	-0.350043	0.0910373	1.01894	0.0618707	0.248738	0.000553385	0.0235241	0.0819119	3.68604	0.000553385	0.0235241	0.0282552	0.168093	0.0163845	0.128002	0.0383843	0.195919	0	7	0	0	1000	44330	44330	0
1	36	Category L	7573	19	15:43:53	7619	7619	105	10.4	3.13794	0.0298851	0.0034761	-0.00666388	-0.0073684	104.041	0.990864	-0.167169	0.039395	0.975707	0.000811477	0.0284864	0.0362932	0.190508	0.0384835	4.04077	0.000299944	0.0173189	0.000172061	0.0131172	0.000453404	0.0212933	0.000513858	0.0226684	0	7	0	0	1000	44330	44330	0
1	37	Category J	7678	19	17:23:13	7724	7724	35	3.4	0	0	0	0	0	0	0	0	0	0	0	0	0	0	0	0	0	0	0	0	0	0	0	0	0	7	0	0	1000	44330	0	44330
