# Supplementary material for: Development of a multisensor biologging collar and analytical techniques to describe high‐resolution spatial behavior in free‐ranging terrestrial mammals
Source: Ecol Evol. 2024 Sep 23;14(9):e70264. doi: 10.1002/ece3.70264 (PMC11420106; doi:10.1002/ece3.70264)
Supplement: Supplementary file 1 — Appendix S1 [file ECE3-14-e70264-s001.zip › doi_10_5061_dryad_jdfn2z3hv__v20240620/B4_S26_Master.csv]

Counter	Total Event no.	Event no.	Category	Acc_x	Acc_y	Acc_z	Mag_x	Mag_y	Mag_z	Temp C	Pressure hbar	Date	DD	MM	YY	Time_dd:hh:mm:ss	Total secs	Decimal secs	Hours	Minutes	Seconds	Anlg	Light	Battery V	Acc_x sm	Acc_y sm	Acc_z sm	Ang vel	VeDBA	Vel m/s	Vel/VEDBA	FFT cleaned	FFT stuff	FFT stuff	FFT stuff	FFT sweep	FFT zero crossings	FFT zero crossings manual	VeSBA	Animal g	ODBA	Dyn AccX	Dyn AccY	Dyn AccZ	Smth Press	Altitude smth	Pressure change	Altitude change	Median pressure
0	1	1	Category M	-0.587891	-0.167969	0.815918	0.296631	-0.122559	-0.41626	0	0	18/11/2017	18	11	2017	18:47:27	67647	0	18	47	27	0	0.0600586	3.36606	0	0	0	0	0	0	0	0	0	0	0	0	0	0	0	0	0	0	0	0	0	0	0	44330	0
1	2	2	Category M	-0.6237793	-0.2277832	0.75585938	0.32275391	-0.10693359	-0.40478516	0	0	18/11/2017	18	11	2017	18:47:27	67647	0.099	18	47	27	0	0.060058594	3.3660645	0	0	0	0	0	0	0	0	0	0	0	0	0	0	0	0	0	0	0	0	0	0	0	44330	0
2	3	3	Category M	-0.671875	-0.45581055	0.77978516	0.30664063	-0.088378906	-0.41577148	0	0	18/11/2017	18	11	2017	18:47:27	67647	0.199	18	47	27	0	0.060058594	3.3660645	0	0	0	0	0	0	0	0	0	0	0	0	0	0	0	0	0	0	0	0	0	0	0	44330	0
3	4	4	Category M	-0.31176758	-0.34790039	0.58789063	0.28027344	-0.078369141	-0.43603516	0	0	18/11/2017	18	11	2017	18:47:27	67647	0.3	18	47	27	0	0.060058594	3.3660645	0	0	0	0	0	0	0	0	0	0	0	0	0	0	0	0	0	0	0	0	0	44330	0	0	0
4	5	5	Category M	-0.671875	-0.46777344	0.87597656	0.33081055	-0.065917969	-0.40332031	0	0	18/11/2017	18	11	2017	18:47:27	67647	0.4	18	47	27	0	0.060058594	3.3660645	0	0	0	0	0	0	0	0	0	0	0	0	0	0	0	0	0	0	0	0	0	44330	0	0	0
5	6	6	Category M	-3.2998047	-1.4038086	1.2119141	0.34985352	-0.06640625	-0.39599609	0	0	18/11/2017	18	11	2017	18:47:27	67647	0.5	18	47	27	0	0.060058594	3.3660645	0	0	0	0	0	0	0	0	0	0	0	0	0	0	0	0	0	0	0	0	0	44330	0	0	0
6	7	7	Category M	-0.56396484	-0.34790039	0.86376953	0.35986328	-0.033203125	-0.38012695	0	0	18/11/2017	18	11	2017	18:47:27	67647	0.6	18	47	27	0	0.060058594	3.3660645	0	0	0	0	0	0	0	0	0	0	0	0	0	0	0	0	0	0	0	0	0	44330	0	0	0
7	8	8	Category M	0.46777344	-1.3198242	0.95996094	0.29858398	-0.041748047	-0.42749023	0	0	18/11/2017	18	11	2017	18:47:27	67647	0.7	18	47	27	0	0.060058594	3.3660645	0	0	0	0	0	0	0	0	0	0	0	0	0	0	0	0	0	0	0	0	0	44330	0	0	0
8	9	9	Category M	0.95996094	-2.1118164	2.3999023	0.38305664	-0.050048828	-0.35668945	0	0	18/11/2017	18	11	2017	18:47:27	67647	0.8	18	47	27	0	0.060058594	3.3660645	0	0	0	0	0	0	0	0	0	0	0	0	0	0	0	0	0	0	0	0	0	44330	0	0	0
9	10	10	Category M	-1.0197754	-0.59985352	1.0917969	0.43359375	-0.016845703	-0.30224609	0	0	18/11/2017	18	11	2017	18:47:27	67647	0.9	18	47	27	0	0.060058594	3.3660645	0	0	0	0	0	0	0	0	0	0	0	0	0	0	0	0	0	0	0	0	0	44330	0	0	0
10	11	11	Category M	0.095947266	1.0197754	-0.81591797	0.30175781	-0.031005859	-0.42431641	0	0	18/11/2017	18	11	2017	18:47:28	67648	0	18	47	28	0	0.060058594	3.3660645	0	0	0	6.4169922	0	0	0	0	0	0	0	0	0	0	0	0	0	0	0	0	0	44330	0	0	0
11	12	12	Category M	-0.047851563	-0.27587891	0.671875	0.20678711	-0.11328125	-0.46240234	0	0	18/11/2017	18	11	2017	18:47:28	67648	0.1	18	47	28	0	0.060058594	3.3660645	0	0	0	4.2675781	0	0	0	0	0	0	0	0	0	0	0	0	0	0	0	0	0	44330	0	0	0
12	13	13	Category M	-1.4157715	-0.44384766	0.95996094	0.4387207	-0.014648438	-0.30419922	0	0	18/11/2017	18	11	2017	18:47:28	67648	0.2	18	47	28	0	0.060058594	3.3660645	0	0	0	3.7919922	0	0	0	0	0	0	0	0	0	0	0	0	0	0	0	0	0	44330	0	0	0
13	14	14	Category M	-0.40795898	-0.23999023	0.083984375	0.37084961	-0.022460938	-0.375	0	0	18/11/2017	18	11	2017	18:47:28	67648	0.3	18	47	28	0	0.060058594	3.3660645	0	0	0	6.4938965	0	0	0	0	0	0	0	0	0	0	0	0	0	0	0	0	0	44330	0	0	0
14	15	15	Category M	0.56396484	-0.32397461	0.40795898	0.34887695	-0.01171875	-0.38818359	0	0	18/11/2017	18	11	2017	18:47:28	67648	0.4	18	47	28	0	0.060058594	3.3660645	0	0	0	13.684326	0	0	0	0	0	0	0	0	0	0	0	0	0	0	0	0	0	44330	0	0	0
15	16	16	Category M	-0.27587891	-0.69580078	0.3359375	0.29760742	-0.019042969	-0.42724609	0	0	18/11/2017	18	11	2017	18:47:28	67648	0.5	18	47	28	0	0.060058594	3.3660645	0	0	0	15.841553	0	0	0	0	0	0	0	0	0	0	0	0	0	0	0	0	0	44330	0	0	0
16	17	17	Category M	0.44384766	-0.3359375	1.3078613	0.40209961	-0.036621094	-0.34228516	0	0	18/11/2017	18	11	2017	18:47:28	67648	0.6	18	47	28	0	0.060058594	3.3660645	0	0	0	9.6853027	0	0	0	0	0	0	0	0	0	0	0	0	0	0	0	0	0	44330	0	0	0
17	18	18	Category M	-1.1879883	-0.3359375	1.0917969	0.47290039	-0.008544922	-0.25708008	0	0	18/11/2017	18	11	2017	18:47:28	67648	0.7	18	47	28	0	0.060058594	3.3660645	0	0	0	6.2072754	0	0	0	0	0	0	0	0	0	0	0	0	0	0	0	0	0	44330	0	0	0
18	19	19	Category M	-0.047851563	-0.35986328	0.29980469	0.30053711	-0.010253906	-0.42211914	0	0	18/11/2017	18	11	2017	18:47:28	67648	0.8	18	47	28	0	0.060058594	3.3660645	0	0	0	7.5834961	0	0	0	0	0	0	0	0	0	0	0	0	0	0	0	0	0	44330	0	0	0
19	20	20	Category M	0	-0.19189453	0.52783203	0.20483398	-0.073242188	-0.47436523	0	0	18/11/2017	18	11	2017	18:47:28	67648	0.9	18	47	28	0	0.060058594	3.3660645	0	0	0	10.287354	0	0	0	0	0	0	0	0	0	0	0	0	0	0	0	0	0	44330	0	0	0
20	21	21	Category M	-0.85180664	-0.45581055	0.73193359	0.42602539	-0.006591797	-0.3125	0	0	18/11/2017	18	11	2017	18:47:29	67649	0	18	47	29	0	0.060058594	3.3660645	0	0	0	10.976807	0	0	0	0	0	0	0	0	0	0	0	0	0	0	0	0	0	44330	0	0	0
21	22	22	Category M	-1.1879883	-0.80395508	1.5959473	0.37548828	-0.021240234	-0.37182617	0	0	18/11/2017	18	11	2017	18:47:29	67649	0.1	18	47	29	0	0.060058594	3.3660645	0	0	0	14.151367	0	0	0	0	0	0	0	0	0	0	0	0	0	0	0	0	0	44330	0	0	0
22	23	23	Category M	-0.059814453	-0.35986328	0.7199707	0.19995117	-0.041015625	-0.47387695	0	0	18/11/2017	18	11	2017	18:47:29	67649	0.2	18	47	29	0	0.060058594	3.3660645	0	0	0	12.361572	0	0	0	0	0	0	0	0	0	0	0	0	0	0	0	0	0	44330	0	0	0
23	24	24	Category M	-0.93579102	-0.51586914	0.77978516	0.37792969	-0.018066406	-0.36987305	0	0	18/11/2017	18	11	2017	18:47:29	67649	0.3	18	47	29	0	0.060058594	3.3660645	0	0	0	5.1437988	0	0	0	0	0	0	0	0	0	0	0	0	0	0	0	0	0	44330	0	0	0
24	25	25	Category M	-1.9799805	0.2277832	1.4157715	0.38671875	-0.029785156	-0.36279297	0	0	18/11/2017	18	11	2017	18:47:29	67649	0.4	18	47	29	0	0.060058594	3.3660645	0	0	0	8.0603027	0	0	0	0	0	0	0	0	0	0	0	0	0	0	0	0	0	44330	0	0	0
25	26	26	Category M	-0.23999023	-0.095947266	0.88793945	0.38793945	0.000732422	-0.35229492	0	0	18/11/2017	18	11	2017	18:47:29	67649	0.5	18	47	29	0	0.060058594	3.3660645	0	0	0	16.626709	0	0	0	0	0	0	0	0	0	0	0	0	0	0	0	0	0	44330	0	0	0
26	27	27	Category M	-0.27587891	-0.23999023	2.1958008	0.27880859	-0.001464844	-0.4375	0	0	18/11/2017	18	11	2017	18:47:29	67649	0.6	18	47	29	0	0.060302734	3.4595215	0	0	0	16.69458	0	0	0	0	0	0	0	0	0	0	0	0	0	0	0	0	0	44330	0	0	0
27	28	28	Category M	1.1159668	-0.14379883	0.74389648	0.2019043	-0.086181641	-0.47119141	0	0	18/11/2017	18	11	2017	18:47:29	67649	0.7	18	47	29	0	0.060302734	3.4595215	0	0	0	18.650635	0	0	0	0	0	0	0	0	0	0	0	0	0	0	0	0	0	44330	0	0	0
28	29	29	Category M	-0.94799805	-0.47998047	0.89990234	0.43554688	-0.000488281	-0.29711914	0	0	18/11/2017	18	11	2017	18:47:29	67649	0.8	18	47	29	0	0.060302734	3.4595215	0	0	0	12.09668	0	0	0	0	0	0	0	0	0	0	0	0	0	0	0	0	0	44330	0	0	0
29	30	30	Category M	-0.39599609	-0.35986328	0.59985352	0.36621094	0.001220703	-0.37475586	0	0	18/11/2017	18	11	2017	18:47:29	67649	0.9	18	47	29	0	0.060302734	3.4595215	0	0	0	3.9492188	0	0	0	0	0	0	0	0	0	0	0	0	0	0	0	0	0	44330	0	0	0
30	31	31	Category M	-0.79199219	-0.46777344	0.81591797	0.33007813	-0.006347656	-0.40551758	0	0	18/11/2017	18	11	2017	18:47:30	67650	0	18	47	30	0	0.060302734	3.4595215	0	0	0	0.48510742	0	0	0	0	0	0	0	0	0	0	0	0	0	0	0	0	0	44330	0	0	0
31	32	32	Category M	-0.80395508	-0.3359375	0.70776367	0.41357422	0.006591797	-0.32739258	0	0	18/11/2017	18	11	2017	18:47:30	67650	0.1	18	47	30	0	0.060302734	3.4595215	0	0	0	2.2766113	0	0	0	0	0	0	0	0	0	0	0	0	0	0	0	0	0	44330	0	0	0
32	33	33	Category M	-0.13183594	-0.26391602	0.63598633	0.31445313	0.003173828	-0.41479492	0	0	18/11/2017	18	11	2017	18:47:30	67650	0.2	18	47	30	0	0.060302734	3.4595215	0	0	0	2.1938477	0	0	0	0	0	0	0	0	0	0	0	0	0	0	0	0	0	44330	0	0	0
33	34	34	Category M	-1.5598145	-0.31176758	2.4238281	0.36474609	-0.035888672	-0.37719727	0	0	18/11/2017	18	11	2017	18:47:30	67650	0.3	18	47	30	0	0.060302734	3.4595215	0	0	0	1.7893066	0	0	0	0	0	0	0	0	0	0	0	0	0	0	0	0	0	44330	0	0	0
34	35	35	Category M	-1.2839355	-0.31176758	1.1398926	0.45947266	0.0078125	-0.27001953	0	0	18/11/2017	18	11	2017	18:47:30	67650	0.4	18	47	30	0	0.060302734	3.4595215	0	0	0	3.9985352	0	0	0	0	0	0	0	0	0	0	0	0	0	0	0	0	0	44330	0	0	0
35	36	36	Category M	-0.53979492	-0.46777344	0.70776367	0.28051758	0	-0.4362793	0	0	18/11/2017	18	11	2017	18:47:30	67650	0.5	18	47	30	0	0.060302734	3.4595215	0	0	0	6.1738281	0	0	0	0	0	0	0	0	0	0	0	0	0	0	0	0	0	44330	0	0	0
36	37	37	Category M	-0.77978516	-0.34790039	0.7199707	0.35913086	0.007324219	-0.38476563	0	0	18/11/2017	18	11	2017	18:47:30	67650	0.6	18	47	30	0	0.060302734	3.4595215	0	0	0	7.251709	0	0	0	0	0	0	0	0	0	0	0	0	0	0	0	0	0	44330	0	0	0
37	38	38	Category M	-0.92382813	-0.51586914	0.75585938	0.34375	0.003173828	-0.39916992	0	0	18/11/2017	18	11	2017	18:47:30	67650	0.7	18	47	30	0	0.060302734	3.4595215	0	0	0	10.347168	0	0	0	0	0	0	0	0	0	0	0	0	0	0	0	0	0	44330	0	0	0
38	39	39	Category M	-0.011962891	-0.34790039	0.45581055	0.21411133	-0.015869141	-0.46435547	0	0	18/11/2017	18	11	2017	18:47:30	67650	0.8	18	47	30	0	0.060302734	3.4595215	0	0	0	10.293457	0	0	0	0	0	0	0	0	0	0	0	0	0	0	0	0	0	44330	0	0	0
39	40	40	Category M	-0.79199219	-0.50390625	0.76782227	0.37011719	-0.000732422	-0.37866211	0	0	18/11/2017	18	11	2017	18:47:30	67650	0.9	18	47	30	0	0.060302734	3.4595215	0	0	0	6.2233887	0	0	0	0	0	0	0	0	0	0	0	0	0	0	0	0	0	44330	0	0	0
40	41	41	Category M	-0.45581055	-0.29980469	0.65991211	0.31713867	0.001220703	-0.41577148	0	0	18/11/2017	18	11	2017	18:47:31	67651	0	18	47	31	0	0.060302734	3.4595215	-0.26855469	-0.15454102	0.94165039	3.8234863	0.36791992	0	0	0	0	0	0	0	0	0	0.99121094	0.008789063	0.61401367	-0.18701172	-0.14501953	-0.28173828	0	44330	0	0	0
41	42	42	Category M	-0.69580078	-0.20385742	0.92382813	0.3112793	-0.006591797	-0.41674805	0	0	18/11/2017	18	11	2017	18:47:31	67651	0.1	18	47	31	0	0.060302734	3.4595215	-0.26123047	-0.15307617	0.94213867	3.9321289	0.43774414	0	0	0	0	0	0	0	0	0	0.98974609	0.010253906	0.50366211	-0.43432617	-0.050537109	-0.018310547	0	44330	0	0	0
42	43	43	Category M	-0.51586914	-0.53979492	0.86376953	0.29882813	-0.093261719	-0.4230957	0	0	18/11/2017	18	11	2017	18:47:31	67651	0.2	18	47	31	0	0.060302734	3.4595215	-0.25244141	-0.14868164	0.94555664	3.1787109	0.47827148	0	0	0	0	0	0	0	0	0	0.98999023	0.010009766	0.73608398	-0.26318359	-0.39086914	-0.081787109	0	44330	0	0	0
43	44	44	Category E	0.059814453	-0.11987305	0.93579102	0.093017578	-0.058837891	-0.50219727	0	0	18/11/2017	18	11	2017	18:58:37	68317	0.4	18	58	37	0	0.059814453	3.3821777	-0.24414063	-0.14038086	0.94677734	3.1760254	0.3046875	0	0	0	0	0	0	0	0	0	0.98779297	0.012207031	0.33569336	0.30395508	0.020507813	-0.010986328	0	44330	0	0	0
44	45	45	Category E	0.16796875	-0.059814453	0.93579102	0.089355469	-0.040771484	-0.49780273	0	0	18/11/2017	18	11	2017	18:58:37	68317	0.5	18	58	37	0	0.059814453	3.3821777	-0.23999023	-0.13574219	0.95507813	13.749756	0.41552734	0	0	0	0	0	0	0	0	0	0.99414063	0.005859375	0.50341797	0.40795898	0.075927734	-0.019287109	0	44330	0	0	0
45	46	46	Category E	0.17993164	0.16796875	1.2719727	0.13623047	-0.035888672	-0.49243164	0	0	18/11/2017	18	11	2017	18:58:37	68317	0.6	18	58	37	0	0.059814453	3.3821777	-0.23535156	-0.12792969	0.95727539	26.088623	0.59912109	0	0	0	0	0	0	0	0	0	0.99389648	0.006103516	1.0258789	0.4152832	0.29589844	0.31445313	0	44330	0	0	0
46	47	47	Category E	0.26391602	0.29980469	1.0678711	0.1640625	-0.013916016	-0.48486328	0	0	18/11/2017	18	11	2017	18:58:37	68317	0.7	18	58	37	0	0.059814453	3.3821777	-0.19555664	-0.10742188	0.95263672	40.36499	0.62475586	0	0	0	0	0	0	0	0	0	0.97851563	0.021484375	0.98193359	0.45947266	0.40722656	0.11499023	0	44330	0	0	0
47	48	48	Category E	0.13183594	0.17993164	0.89990234	0.13012695	-0.008300781	-0.49438477	0	0	18/11/2017	18	11	2017	18:58:37	68317	0.8	18	58	37	0	0.059814453	3.3821777	-0.18847656	-0.10180664	0.95703125	53.822266	0.43041992	0	0	0	0	0	0	0	0	0	0.98071289	0.019287109	0.65942383	0.3203125	0.28173828	-0.057128906	0	44330	0	0	0
48	49	49	Category E	0.16796875	0.10791016	0.89990234	0.099365234	-0.000488281	-0.50048828	0	0	18/11/2017	18	11	2017	18:58:37	68317	0.9	18	58	37	0	0.059814453	3.3821777	-0.19580078	-0.085205078	0.95605469	62.825684	0.41577148	0	0	0	0	0	0	0	0	0	0.97949219	0.020507813	0.61328125	0.36376953	0.19311523	-0.056152344	0	44330	0	0	0
49	50	50	Category E	0.095947266	0.29980469	0.93579102	0.089355469	0.000244141	-0.50073242	0	0	18/11/2017	18	11	2017	18:58:38	68318	0	18	58	38	0	0.059814453	3.3821777	-0.20922852	-0.058349609	0.9387207	67.102295	0.47045898	0	0	0	0	0	0	0	0	0	0.96337891	0.036621094	0.66625977	0.30517578	0.3581543	-0.002929688	0	44330	0	0	0
50	51	51	Category E	0.047851563	0.17993164	0.92382813	0.098632813	-0.015869141	-0.50366211	0	0	18/11/2017	18	11	2017	18:58:38	68318	0.1	18	58	38	0	0.059814453	3.3821777	-0.19873047	-0.051269531	0.93798828	69.163086	0.33837891	0	0	0	0	0	0	0	0	0	0.96020508	0.039794922	0.4921875	0.24658203	0.23120117	-0.014160156	0	44330	0	0	0
51	52	52	Category E	0.083984375	0.27587891	1.1638184	0.12695313	-0.022216797	-0.4934082	0	0	18/11/2017	18	11	2017	18:58:38	68318	0.2	18	58	38	0	0.059814453	3.3821777	-0.20214844	-0.063232422	0.96313477	74.310791	0.48706055	0	0	0	0	0	0	0	0	0	0.98608398	0.013916016	0.82592773	0.28613281	0.33911133	0.20043945	0	44330	0	0	0
52	53	53	Category E	0.23999023	0.083984375	1.0678711	0.16015625	-0.029541016	-0.48535156	0	0	18/11/2017	18	11	2017	18:58:38	68318	0.3	18	58	38	0	0.059814453	3.3821777	-0.20336914	-0.057861328	0.96850586	74.993164	0.47583008	0	0	0	0	0	0	0	0	0	0.99121094	0.008789063	0.68457031	0.44335938	0.1418457	0.099121094	0	44330	0	0	0
53	54	54	Category E	0.10791016	0.17993164	1.1638184	0.17675781	-0.040283203	-0.47802734	0	0	18/11/2017	18	11	2017	18:58:38	68318	0.4	18	58	38	0	0.059814453	3.3821777	-0.18725586	-0.049804688	0.96777344	68.435791	0.42236328	0	0	0	0	0	0	0	0	0	0.98706055	0.012939453	0.72094727	0.29516602	0.22973633	0.19580078	0	44330	0	0	0
54	55	55	Category E	-0.095947266	0.21582031	0.97192383	0.10375977	-0.085693359	-0.49414063	0	0	18/11/2017	18	11	2017	18:58:38	68318	0.5	18	58	38	0	0.059814453	3.3821777	-0.18457031	-0.045166016	0.98022461	58.122803	0.27587891	0	0	0	0	0	0	0	0	0	0.99853516	0.001464844	0.3581543	0.088623047	0.26098633	-0.008300781	0	44330	0	0	0
55	56	56	Category E	0.071777344	0.035888672	0.93579102	0.041015625	-0.10571289	-0.49975586	0	0	18/11/2017	18	11	2017	18:58:38	68318	0.6	18	58	38	0	0.059814453	3.3821777	-0.19482422	-0.039794922	0.98852539	44.718018	0.28198242	0	0	0	0	0	0	0	0	0	1.0083008	0.008300781	0.39526367	0.26660156	0.075683594	-0.052734375	0	44330	0	0	0
56	57	57	Category E	0.083984375	0.035888672	0.73193359	0.061523438	-0.13134766	-0.49389648	0	0	18/11/2017	18	11	2017	18:58:38	68318	0.7	18	58	38	0	0.059814453	3.3821777	-0.19165039	-0.028808594	0.99511719	27.199951	0.38647461	0	0	0	0	0	0	0	0	0	1.0136719	0.013671875	0.60351563	0.27563477	0.064697266	-0.26318359	0	44330	0	0	0
57	58	58	Category E	0.10791016	0.10791016	1.2839355	0.086425781	-0.12646484	-0.48583984	0	0	18/11/2017	18	11	2017	18:58:38	68318	0.8	18	58	38	0	0.059814453	3.3821777	-0.19726563	-0.020996094	0.99414063	12.679443	0.44018555	0	0	0	0	0	0	0	0	0	1.0136719	0.013671875	0.72387695	0.30517578	0.12890625	0.28955078	0	44330	0	0	0
58	59	59	Category E	0.14379883	0.25195313	1.223877	0.15454102	-0.15356445	-0.46704102	0	0	18/11/2017	18	11	2017	18:58:38	68318	0.9	18	58	38	0	0.059814453	3.3821777	-0.18310547	-0.017578125	0.9934082	6.503418	0.48217773	0	0	0	0	0	0	0	0	0	1.010498	0.010498047	0.82666016	0.3269043	0.26953125	0.23022461	0	44330	0	0	0
59	60	60	Category E	0.14379883	0.2277832	0.98388672	0.17651367	-0.16186523	-0.46337891	0	0	18/11/2017	18	11	2017	18:58:39	68319	0	18	58	39	0	0.059814453	3.3821777	-0.18237305	-0.012207031	1.001709	5.034668	0.40551758	0	0	0	0	0	0	0	0	0	1.0183105	0.018310547	0.58422852	0.32617188	0.23999023	-0.017822266	0	44330	0	0	0
60	61	61	Category E	0.071777344	0.2277832	1.079834	0.15283203	-0.19824219	-0.45776367	0	0	18/11/2017	18	11	2017	18:58:39	68319	0.1	18	58	39	0	0.059814453	3.3821777	-0.18725586	-0.009765625	1.0063477	4.7800293	0.35913086	0	0	0	0	0	0	0	0	0	1.0236816	0.023681641	0.57006836	0.2590332	0.23754883	0.073242188	0	44330	0	0	0
61	62	62	Category E	0.035888672	0.20385742	1.0319824	0.13110352	-0.19091797	-0.46386719	0	0	18/11/2017	18	11	2017	18:58:39	68319	0.2	18	58	39	0	0.059814453	3.3821777	-0.17895508	-0.00390625	1.0078125	4.7336426	0.29980469	0	0	0	0	0	0	0	0	0	1.0234375	0.0234375	0.44677734	0.21484375	0.20776367	0.023925781	0	44330	0	0	0
62	63	63	Category E	-0.023925781	0.20385742	0.89990234	0.11572266	-0.20556641	-0.45800781	0	0	18/11/2017	18	11	2017	18:58:39	68319	0.3	18	58	39	0	0.059814453	3.3821777	-0.16772461	0.005615234	1.001709	5.6711426	0.26513672	0	0	0	0	0	0	0	0	0	1.015625	0.015625	0.44384766	0.14379883	0.19799805	-0.10180664	0	44330	0	0	0
63	64	64	Category E	-0.10791016	0.37182617	0.97192383	0.1027832	-0.23510742	-0.45239258	0	0	18/11/2017	18	11	2017	18:58:39	68319	0.4	18	58	39	0	0.059814453	3.3821777	-0.17163086	0.011474609	1.0065918	5.6462402	0.36743164	0	0	0	0	0	0	0	0	0	1.0212402	0.021240234	0.45874023	0.063720703	0.36010742	-0.034667969	0	44330	0	0	0
64	65	65	Category E	-0.11987305	0.11987305	1.1159668	0.13452148	-0.23120117	-0.44702148	0	0	18/11/2017	18	11	2017	18:58:39	68319	0.5	18	58	39	0	0.059814453	3.3821777	-0.16430664	0.020996094	1.010498	3.7585449	0.15087891	0	0	0	0	0	0	0	0	0	1.0241699	0.024169922	0.24829102	0.044433594	0.098632813	0.10522461	0	44330	0	0	0
65	66	66	Category E	-0.071777344	0.059814453	1.0559082	0.14453125	-0.26879883	-0.42773438	0	0	18/11/2017	18	11	2017	18:58:39	68319	0.6	18	58	39	0	0.059814453	3.3821777	-0.14404297	0.020751953	1.0063477	2.9785156	0.095947266	0	0	0	0	0	0	0	0	0	1.0168457	0.016845703	0.16088867	0.072265625	0.038818359	0.049316406	0	44330	0	0	0
66	67	67	Category E	-0.14379883	0.10791016	1.1757813	0.11083984	-0.27783203	-0.42431641	0	0	18/11/2017	18	11	2017	18:58:39	68319	0.7	18	58	39	0	0.059814453	3.3821777	-0.14550781	0.022216797	1.0083008	4.4260254	0.18798828	0	0	0	0	0	0	0	0	0	1.0187988	0.018798828	0.25463867	0.001708984	0.085449219	0.16723633	0	44330	0	0	0
67	68	68	Category E	0	0.21582031	1.0439453	0.070556641	-0.27246094	-0.43237305	0	0	18/11/2017	18	11	2017	18:58:39	68319	0.8	18	58	39	0	0.059814453	3.3821777	-0.1484375	0.026611328	0.9921875	5.5183105	0.24584961	0	0	0	0	0	0	0	0	0	1.0036621	0.003662109	0.38916016	0.1484375	0.18896484	0.051513672	0	44330	0	0	0
68	69	69	Category E	-0.16796875	0.14379883	1.0678711	0.026123047	-0.26977539	-0.43969727	0	0	18/11/2017	18	11	2017	18:58:39	68319	0.9	18	58	39	0	0.059814453	3.3821777	-0.16552734	0.030761719	0.99560547	6.0700684	0.1340332	0	0	0	0	0	0	0	0	0	1.0097656	0.009765625	0.18725586	-0.002197266	0.11279297	0.072021484	0	44330	0	0	0
69	70	70	Category E	0.011962891	0.011962891	0.98388672	-0.03515625	-0.25854492	-0.44287109	0	0	18/11/2017	18	11	2017	18:58:40	68320	0	18	58	40	0	0.059814453	3.3773437	-0.1574707	0.035644531	0.99829102	7.041748	0.17163086	0	0	0	0	0	0	0	0	0	1.0112305	0.011230469	0.20776367	0.16943359	-0.023681641	-0.014404297	0	44330	0	0	0
70	71	71	Category E	0.071777344	0.16796875	1.1279297	0.024902344	-0.23022461	-0.45556641	0	0	18/11/2017	18	11	2017	18:58:40	68320	0.1	18	58	40	0	0.059814453	3.3773437	-0.1550293	0.040039063	1.0012207	9.7478027	0.28955078	0	0	0	0	0	0	0	0	0	1.0141602	0.014160156	0.48120117	0.22680664	0.12768555	0.12646484	0	44330	0	0	0
71	72	72	Category E	-0.011962891	0.13183594	0.83984375	0.001953125	-0.21459961	-0.4597168	0	0	18/11/2017	18	11	2017	18:58:40	68320	0.2	18	58	40	0	0.059814453	3.3773437	-0.14990234	0.045898438	1.0039063	12.157715	0.23095703	0	0	0	0	0	0	0	0	0	1.0161133	0.016113281	0.38818359	0.13793945	0.085693359	-0.1640625	0	44330	0	0	0
72	73	73	Category E	0.035888672	0.13183594	1.079834	0.013916016	-0.24658203	-0.45776367	0	0	18/11/2017	18	11	2017	18:58:40	68320	0.3	18	58	40	0	0.059814453	3.3773437	-0.14355469	0.049316406	1.0070801	16.72998	0.21044922	0	0	0	0	0	0	0	0	0	1.0183105	0.018310547	0.33447266	0.17944336	0.082275391	0.072509766	0	44330	0	0	0
73	74	74	Category E	-0.13183594	0.20385742	1.1037598	0.000976563	-0.25683594	-0.44555664	0	0	18/11/2017	18	11	2017	18:58:40	68320	0.4	18	58	40	0	0.059814453	3.3773437	-0.14550781	0.053955078	1.0083008	24.678955	0.17797852	0	0	0	0	0	0	0	0	0	1.0200195	0.020019531	0.25878906	0.013671875	0.1496582	0.095214844	0	44330	0	0	0
74	75	75	Category E	0.11987305	0.16796875	0.86376953	-0.028564453	-0.26342773	-0.44067383	0	0	18/11/2017	18	11	2017	18:58:40	68320	0.5	18	58	40	0	0.059814453	3.3773437	-0.12988281	0.059814453	0.99365234	30.269287	0.30151367	0	0	0	0	0	0	0	0	0	1.0039063	0.00390625	0.48779297	0.24975586	0.10791016	-0.12988281	0	44330	0	0	0
75	76	76	Category E	0.17993164	0.13183594	1.1999512	-0.009277344	-0.27441406	-0.42578125	0	0	18/11/2017	18	11	2017	18:58:40	68320	0.6	18	58	40	0	0.059814453	3.3773437	-0.11645508	0.065429688	0.98999023	33.028076	0.36914063	0	0	0	0	0	0	0	0	0	0.9987793	0.001220703	0.57250977	0.29638672	0.066162109	0.2097168	0	44330	0	0	0
76	77	77	Category E	0.13183594	0.071777344	1.0439453	0	-0.28540039	-0.43212891	0	0	18/11/2017	18	11	2017	18:58:40	68320	0.7	18	58	40	0	0.059814453	3.3773437	-0.11474609	0.073486328	0.99414063	35.039307	0.25146484	0	0	0	0	0	0	0	0	0	1.003418	0.003417969	0.2980957	0.24658203	-0.001708984	0.049560547	0	44330	0	0	0
77	78	78	Category E	0.071777344	0.14379883	0.98388672	-0.051025391	-0.27978516	-0.42993164	0	0	18/11/2017	18	11	2017	18:58:40	68320	0.8	18	58	40	0	0.059814453	3.3773437	-0.11425781	0.081298828	0.99853516	36.958496	0.19677734	0	0	0	0	0	0	0	0	0	1.0083008	0.008300781	0.26293945	0.18603516	0.062255859	-0.014648438	0	44330	0	0	0
78	79	79	Category E	0.16796875	0.16796875	0.98388672	-0.088134766	-0.2644043	-0.43408203	0	0	18/11/2017	18	11	2017	18:58:40	68320	0.9	18	58	40	0	0.059814453	3.3773437	-0.10205078	0.087646484	1	33.977295	0.28222656	0	0	0	0	0	0	0	0	0	1.0090332	0.009033203	0.36669922	0.27001953	0.080078125	-0.016113281	0	44330	0	0	0
79	80	80	Category E	0.035888672	-0.047851563	0.92382813	-0.12573242	-0.25561523	-0.42626953	0	0	18/11/2017	18	11	2017	18:58:41	68321	0	18	58	41	0	0.059814453	3.3773437	-0.10449219	0.094726563	1.0095215	28.082275	0.2175293	0	0	0	0	0	0	0	0	0	1.0192871	0.019287109	0.36865234	0.14038086	-0.14257813	-0.085693359	0	44330	0	0	0
80	81	81	Category E	0	-0.047851563	0.86376953	-0.15454102	-0.22949219	-0.42895508	0	0	18/11/2017	18	11	2017	18:58:41	68321	0.1	18	58	41	0	0.059814453	3.3773437	-0.097412109	0.1015625	1.0136719	21.057861	0.2331543	0	0	0	0	0	0	0	0	0	1.0234375	0.0234375	0.39697266	0.097412109	-0.14941406	-0.14990234	0	44330	0	0	0
81	82	82	Category E	0.071777344	0.11987305	1.0319824	-0.09375	-0.22070313	-0.45092773	0	0	18/11/2017	18	11	2017	18:58:41	68321	0.2	18	58	41	0	0.059814453	3.3773437	-0.094726563	0.10742188	1.0183105	14.706787	0.16748047	0	0	0	0	0	0	0	0	0	1.0285645	0.028564453	0.19238281	0.16650391	0.012207031	0.013427734	0	44330	0	0	0
82	83	83	Category E	0	0.20385742	0.86376953	0.005371094	-0.24584961	-0.4519043	0	0	18/11/2017	18	11	2017	18:58:41	68321	0.3	18	58	41	0	0.059814453	3.3773437	-0.090332031	0.11206055	1.0168457	5.208252	0.20019531	0	0	0	0	0	0	0	0	0	1.0270996	0.027099609	0.33544922	0.090332031	0.091552734	-0.15307617	0	44330	0	0	0
83	84	84	Category E	0.011962891	0.023925781	1.2597656	0.10009766	-0.23730469	-0.45849609	0	0	18/11/2017	18	11	2017	18:58:41	68321	0.4	18	58	41	0	0.059814453	3.3773437	-0.085205078	0.12084961	1.0214844	7.6757813	0.2746582	0	0	0	0	0	0	0	0	0	1.0322266	0.032226563	0.43237305	0.097167969	-0.096923828	0.23803711	0	44330	0	0	0
84	85	85	Category E	-0.29980469	0.16796875	1.0439453	0.15991211	-0.27661133	-0.42407227	0	0	18/11/2017	18	11	2017	18:58:41	68321	0.5	18	58	41	0	0.059814453	3.3773437	-0.086669922	0.12573242	1.0217285	16.507568	0.21801758	0	0	0	0	0	0	0	0	0	1.032959	0.032958984	0.27709961	-0.21289063	0.041992188	0.021972656	0	44330	0	0	0
85	86	86	Category E	-0.11987305	0.2277832	0.85180664	0.11743164	-0.26708984	-0.42895508	0	0	18/11/2017	18	11	2017	18:58:41	68321	0.6	18	58	41	0	0.059814453	3.3773437	-0.088134766	0.12866211	1.0234375	25.61792	0.20068359	0	0	0	0	0	0	0	0	0	1.0351563	0.03515625	0.30224609	-0.031494141	0.098876953	-0.17163086	0	44330	0	0	0
86	87	87	Category E	0.011962891	0.10791016	1.2119141	0.18798828	-0.26806641	-0.4206543	0	0	18/11/2017	18	11	2017	18:58:41	68321	0.7	18	58	41	0	0.059814453	3.3773437	-0.093994141	0.12939453	1.019043	35.586426	0.22094727	0	0	0	0	0	0	0	0	0	1.0314941	0.031494141	0.3203125	0.10595703	-0.021484375	0.19262695	0	44330	0	0	0
87	88	88	Category E	-0.11987305	0	0.87597656	0.15844727	-0.26318359	-0.41967773	0	0	18/11/2017	18	11	2017	18:58:41	68321	0.8	18	58	41	0	0.059814453	3.3773437	-0.097900391	0.12646484	1.0183105	45.362549	0.19165039	0	0	0	0	0	0	0	0	0	1.0307617	0.030761719	0.29052734	-0.021728516	-0.12646484	-0.14233398	0	44330	0	0	0
88	89	89	Category E	-0.10791016	0.035888672	1.0078125	0.1015625	-0.29174805	-0.42138672	0	0	18/11/2017	18	11	2017	18:58:41	68321	0.9	18	58	41	0	0.059814453	3.3773437	-0.10375977	0.12451172	1.0197754	50.762207	0.089355469	0	0	0	0	0	0	0	0	0	1.0324707	0.032470703	0.10473633	-0.00390625	-0.088623047	-0.011962891	0	44330	0	0	0
89	90	90	Category E	-0.19189453	-0.035888672	1.0439453	0.14282227	-0.2578125	-0.4309082	0	0	18/11/2017	18	11	2017	18:58:42	68322	0	18	58	42	0	0.059814453	3.3773437	-0.10791016	0.1237793	1.0229492	51.911377	0.18164063	0	0	0	0	0	0	0	0	0	1.0361328	0.036132813	0.26464844	-0.083740234	-0.15966797	0.020751953	0	44330	0	0	0
90	91	91	Category E	-0.17993164	0.071777344	1.1879883	0.15869141	-0.22387695	-0.44165039	0	0	18/11/2017	18	11	2017	18:58:42	68322	0.1	18	58	42	0	0.059814453	3.3773437	-0.11328125	0.12011719	1.0241699	52.46875	0.18310547	0	0	0	0	0	0	0	0	0	1.0373535	0.037353516	0.27856445	-0.06640625	-0.048339844	0.16357422	0	44330	0	0	0
91	92	92	Category E	-0.13183594	0.15576172	1.1037598	0.20458984	-0.20751953	-0.43408203	0	0	18/11/2017	18	11	2017	18:58:42	68322	0.2	18	58	42	0	0.059814453	3.3773437	-0.1171875	0.11914063	1.0253906	51.45752	0.087402344	0	0	0	0	0	0	0	0	0	1.0388184	0.038818359	0.12915039	-0.014404297	0.036376953	0.078125	0	44330	0	0	0
92	93	93	Category E	-0.14379883	0.19189453	0.91186523	0.24291992	-0.19482422	-0.42651367	0	0	18/11/2017	18	11	2017	18:58:42	68322	0.3	18	58	42	0	0.059814453	3.3773437	-0.12036133	0.11767578	1.0222168	47.380371	0.13500977	0	0	0	0	0	0	0	0	0	1.0361328	0.036132813	0.20800781	-0.023193359	0.073974609	-0.11035156	0	44330	0	0	0
93	94	94	Category E	-0.17993164	0.13183594	1.0678711	0.2434082	-0.18237305	-0.43237305	0	0	18/11/2017	18	11	2017	18:58:42	68322	0.4	18	58	42	0	0.059814453	3.3773437	-0.12573242	0.11914063	1.0187988	40.790283	0.073974609	0	0	0	0	0	0	0	0	0	1.0334473	0.033447266	0.11572266	-0.053955078	0.012451172	0.048828125	0	44330	0	0	0
94	95	95	Category E	-0.25195313	0.10791016	1.079834	0.24145508	-0.17480469	-0.43847656	0	0	18/11/2017	18	11	2017	18:58:42	68322	0.5	18	58	42	0	0.059814453	3.3773437	-0.11791992	0.11962891	1.017334	34.78418	0.14819336	0	0	0	0	0	0	0	0	0	1.03125	0.03125	0.20800781	-0.13378906	-0.01171875	0.062255859	0	44330	0	0	0
95	96	96	Category E	-0.023925781	0.19189453	0.85180664	0.21948242	-0.16821289	-0.44262695	0	0	18/11/2017	18	11	2017	18:58:42	68322	0.6	18	58	42	0	0.059814453	3.3773437	-0.11865234	0.12060547	1.0178223	29.887207	0.20410156	0	0	0	0	0	0	0	0	0	1.0317383	0.031738281	0.33203125	0.094726563	0.071044922	-0.16601563	0	44330	0	0	0
96	97	97	Category E	-0.011962891	0.2878418	1.2358398	0.26342773	-0.15649414	-0.42993164	0	0	18/11/2017	18	11	2017	18:58:42	68322	0.7	18	58	42	0	0.059814453	3.3773437	-0.12524414	0.12036133	1.0187988	25.753662	0.29638672	0	0	0	0	0	0	0	0	0	1.0336914	0.033691406	0.49755859	0.11328125	0.16723633	0.21679688	0	44330	0	0	0
97	98	98	Category E	-0.059814453	-0.059814453	1.0439453	0.23681641	-0.14233398	-0.44311523	0	0	18/11/2017	18	11	2017	18:58:42	68322	0.8	18	58	42	0	0.059814453	3.3773437	-0.12817383	0.12060547	1.020752	22.520752	0.19433594	0	0	0	0	0	0	0	0	0	1.0358887	0.035888672	0.27172852	0.068359375	-0.18041992	0.022949219	0	44330	0	0	0
98	99	99	Category E	0.011962891	0.059814453	0.95996094	0.20898438	-0.17456055	-0.44995117	0	0	18/11/2017	18	11	2017	18:58:42	68322	0.9	18	58	42	0	0.059814453	3.3773437	-0.1328125	0.12207031	1.0209961	21.291992	0.16894531	0	0	0	0	0	0	0	0	0	1.0368652	0.036865234	0.26831055	0.14477539	-0.062255859	-0.061035156	0	44330	0	0	0
99	100	100	Category E	-0.38378906	0	0.89990234	0.17114258	-0.16333008	-0.46240234	0	0	18/11/2017	18	11	2017	18:58:43	68323	0	18	58	43	0	0.059814453	3.3773437	-0.13623047	0.11865234	1.0185547	22.721436	0.29882813	0	0	0	0	0	0	0	0	0	1.0344238	0.034423828	0.48486328	-0.24731445	-0.11865234	-0.11865234	0	44330	0	0	0
100	101	101	Category E	-0.19189453	0.023925781	0.83984375	0.14306641	-0.13330078	-0.48120117	0	0	18/11/2017	18	11	2017	18:58:43	68323	0.1	18	58	43	0	0.059814453	3.3773437	-0.14135742	0.11645508	1.0187988	24.831543	0.20751953	0	0	0	0	0	0	0	0	0	1.0351563	0.03515625	0.32177734	-0.050292969	-0.092529297	-0.17895508	0	44330	0	0	0
101	102	102	Category E	-0.2878418	-0.023925781	1.1159668	0.29882813	-0.10668945	-0.42333984	0	0	18/11/2017	18	11	2017	18:58:43	68323	0.2	18	58	43	0	0.059814453	3.3773437	-0.14575195	0.11401367	1.0168457	25.429932	0.22143555	0	0	0	0	0	0	0	0	0	1.0334473	0.033447266	0.37915039	-0.1418457	-0.13793945	0.098876953	0	44330	0	0	0
102	103	103	Category E	-0.37182617	0.10791016	1.1159668	0.33740234	-0.085693359	-0.3972168	0	0	18/11/2017	18	11	2017	18:58:43	68323	0.3	18	58	43	0	0.059814453	3.3773437	-0.14819336	0.11181641	1.0205078	25.10498	0.24291992	0	0	0	0	0	0	0	0	0	1.0373535	0.037353516	0.32275391	-0.22338867	-0.00390625	0.095214844	0	44330	0	0	0
103	104	104	Category E	-0.34790039	0.23999023	1.0917969	0.40722656	-0.067382813	-0.34179688	0	0	18/11/2017	18	11	2017	18:58:43	68323	0.4	18	58	43	0	0.059814453	3.3773437	-0.15112305	0.11157227	1.0229492	25.841553	0.24438477	0	0	0	0	0	0	0	0	0	1.0402832	0.040283203	0.39355469	-0.1965332	0.12817383	0.068603516	0	44330	0	0	0
104	105	105	Category E	-0.37182617	0.20385742	1.079834	0.42456055	-0.042480469	-0.31884766	0	0	18/11/2017	18	11	2017	18:58:43	68323	0.5	18	58	43	0	0.059814453	3.3773437	-0.15136719	0.109375	1.0222168	28.053223	0.24633789	0	0	0	0	0	0	0	0	0	1.0393066	0.039306641	0.37207031	-0.22021484	0.094238281	0.057373047	0	44330	0	0	0
105	106	106	Category E	-0.34790039	0.035888672	1.0319824	0.44458008	-0.041015625	-0.29223633	0	0	18/11/2017	18	11	2017	18:58:43	68323	0.6	18	58	43	0	0.059814453	3.3773437	-0.15258789	0.10888672	1.0200195	27.38501	0.20874023	0	0	0	0	0	0	0	0	0	1.0371094	0.037109375	0.2800293	-0.19506836	-0.072998047	0.01171875	0	44330	0	0	0
106	107	107	Category E	-0.50390625	0.095947266	0.92382813	0.40283203	-0.053222656	-0.3425293	0	0	18/11/2017	18	11	2017	18:58:43	68323	0.7	18	58	43	0	0.059814453	3.3773437	-0.1550293	0.10961914	1.0168457	25.593018	0.36132813	0	0	0	0	0	0	0	0	0	1.0344238	0.034423828	0.45581055	-0.34887695	-0.013671875	-0.093017578	0	44330	0	0	0
107	108	108	Category E	-0.25195313	0.19189453	1.0078125	0.37402344	-0.069091797	-0.36938477	0	0	18/11/2017	18	11	2017	18:58:43	68323	0.8	18	58	43	0	0.059814453	3.4595215	-0.15551758	0.10961914	1.0185547	24.552979	0.12695313	0	0	0	0	0	0	0	0	0	1.0361328	0.036132813	0.18920898	-0.096191406	0.08203125	-0.010742188	0	44330	0	0	0
108	109	109	Category E	-0.31176758	-0.083984375	1.1159668	0.33642578	-0.071289063	-0.40112305	0	0	18/11/2017	18	11	2017	18:58:43	68323	0.9	18	58	43	0	0.059814453	3.4595215	-0.15844727	0.10668945	1.0187988	23.216064	0.26293945	0	0	0	0	0	0	0	0	0	1.036377	0.036376953	0.44091797	-0.15307617	-0.19067383	0.096923828	0	44330	0	0	0
109	110	110	Category E	-0.20385742	-0.011962891	0.83984375	0.34057617	-0.08203125	-0.39599609	0	0	18/11/2017	18	11	2017	18:58:44	68324	0	18	58	44	0	0.059814453	3.4595215	-0.16064453	0.10546875	1.017334	20.383057	0.21728516	0	0	0	0	0	0	0	0	0	1.0354004	0.035400391	0.33837891	-0.04296875	-0.11743164	-0.17749023	0	44330	0	0	0
110	111	111	Category E	-0.38378906	0	1.0319824	0.3503418	-0.10302734	-0.38598633	0	0	18/11/2017	18	11	2017	18:58:44	68324	0.1	18	58	44	0	0.059814453	3.4595215	-0.16650391	0.10668945	1.0166016	15.120605	0.24243164	0	0	0	0	0	0	0	0	0	1.0356445	0.035644531	0.33911133	-0.21704102	-0.10668945	0.015136719	0	44330	0	0	0
111	112	112	Category E	-0.2878418	-0.059814453	0.94799805	0.32348633	-0.05859375	-0.41235352	0	0	18/11/2017	18	11	2017	18:58:44	68324	0.2	18	58	44	0	0.059814453	3.4595215	-0.17016602	0.10449219	1.0163574	11.796143	0.21337891	0	0	0	0	0	0	0	0	0	1.0356445	0.035644531	0.3503418	-0.11743164	-0.16430664	-0.068359375	0	44330	0	0	0
112	113	113	Category E	-0.2878418	0.10791016	0.73193359	0.37255859	-0.075195313	-0.37060547	0	0	18/11/2017	18	11	2017	18:58:44	68324	0.3	18	58	44	0	0.059814453	3.4595215	-0.17333984	0.10473633	1.0217285	9.3811035	0.31152344	0	0	0	0	0	0	0	0	0	1.0415039	0.041503906	0.40722656	-0.11425781	0.002929688	-0.28979492	0	44330	0	0	0
113	114	114	Category E	-0.31176758	0.15576172	1.2597656	0.37768555	-0.073974609	-0.3684082	0	0	18/11/2017	18	11	2017	18:58:44	68324	0.4	18	58	44	0	0.059814453	3.4595215	-0.17553711	0.10571289	1.0205078	6.5231934	0.27954102	0	0	0	0	0	0	0	0	0	1.0410156	0.041015625	0.42504883	-0.13598633	0.049804688	0.23901367	0	44330	0	0	0
114	115	115	Category E	-0.20385742	0.13183594	0.83984375	0.4050293	-0.045166016	-0.34350586	0	0	18/11/2017	18	11	2017	18:58:44	68324	0.5	18	58	44	0	0.059814453	3.4595215	-0.17993164	0.10424805	1.0185547	4.2348633	0.18237305	0	0	0	0	0	0	0	0	0	1.0395508	0.039550781	0.22998047	-0.023681641	0.02734375	-0.17871094	0	44330	0	0	0
115	116	116	Category E	-0.40795898	0.17993164	1.0439453	0.3684082	-0.006591797	-0.37475586	0	0	18/11/2017	18	11	2017	18:58:44	68324	0.6	18	58	44	0	0.059814453	3.4595215	-0.18432617	0.10424805	1.0175781	2.8239746	0.23730469	0	0	0	0	0	0	0	0	0	1.0393066	0.039306641	0.32519531	-0.22338867	0.075439453	0.026123047	0	44330	0	0	0
116	117	117	Category E	-0.74389648	0.2878418	1.0678711	0.31713867	-0.019042969	-0.41381836	0	0	18/11/2017	18	11	2017	18:58:44	68324	0.7	18	58	44	0	0.059814453	3.4595215	-0.18896484	0.10351563	1.0192871	1.21875	0.58642578	0	0	0	0	0	0	0	0	0	1.041748	0.041748047	0.78735352	-0.5546875	0.18408203	0.048339844	0	44330	0	0	0
117	118	118	Category E	0.047851563	-0.011962891	0.88793945	0.26098633	-0.001708984	-0.4465332	0	0	18/11/2017	18	11	2017	18:58:44	68324	0.8	18	58	44	0	0.059814453	3.4595215	-0.19335938	0.10229492	1.0195313	0.97558594	0.29785156	0	0	0	0	0	0	0	0	0	1.0429688	0.04296875	0.48754883	0.24121094	-0.11425781	-0.1315918	0	44330	0	0	0
118	119	119	Category E	-0.19189453	0.20385742	1.1999512	0.35888672	-0.034423828	-0.38745117	0	0	18/11/2017	18	11	2017	18:58:44	68324	0.9	18	58	44	0	0.059814453	3.4595215	-0.19677734	0.10083008	1.0195313	2.9042969	0.20751953	0	0	0	0	0	0	0	0	0	1.0432129	0.043212891	0.28808594	0.004882813	0.1027832	0.18017578	0	44330	0	0	0
119	120	120	Category E	-0.2277832	0.047851563	1.1159668	0.31054688	-0.052246094	-0.4152832	0	0	18/11/2017	18	11	2017	18:58:45	68325	0	18	58	45	0	0.059814453	3.4595215	-0.20336914	0.1003418	1.0168457	4.9648438	0.11450195	0	0	0	0	0	0	0	0	0	1.0419922	0.041992188	0.17578125	-0.024169922	-0.052490234	0.098876953	0	44330	0	0	0
120	121	121	Category E	-0.25195313	0.16796875	1.0319824	0.30932617	-0.091796875	-0.41870117	0	0	18/11/2017	18	11	2017	18:58:45	68325	0.1	18	58	45	0	0.059814453	3.4595215	-0.20703125	0.10131836	1.0214844	6.3640137	0.080810547	0	0	0	0	0	0	0	0	0	1.0471191	0.047119141	0.12182617	-0.044677734	0.06640625	0.010253906	0	44330	0	0	0
121	122	122	Category E	-0.34790039	0.16796875	0.80395508	0.25268555	-0.077636719	-0.45068359	0	0	18/11/2017	18	11	2017	18:58:45	68325	0.2	18	58	45	0	0.059814453	3.4595215	-0.2097168	0.10375977	1.0236816	8.9362793	0.26733398	0	0	0	0	0	0	0	0	0	1.0500488	0.050048828	0.421875	-0.13793945	0.063964844	-0.21972656	0	44330	0	0	0
122	123	123	Category E	-0.095947266	0.16796875	1.2358398	0.26757813	-0.075439453	-0.44628906	0	0	18/11/2017	18	11	2017	18:58:45	68325	0.3	18	58	45	0	0.059814453	3.4595215	-0.21411133	0.10351563	1.0222168	11.767578	0.25244141	0	0	0	0	0	0	0	0	0	1.0495605	0.049560547	0.39599609	0.11816406	0.064208984	0.21337891	0	44330	0	0	0
123	124	124	Category E	-0.059814453	0.26391602	0.94799805	0.29492188	-0.084716797	-0.42822266	0	0	18/11/2017	18	11	2017	18:58:45	68325	0.4	18	58	45	0	0.059814453	3.4595215	-0.22045898	0.10107422	1.0222168	13.231934	0.24023438	0	0	0	0	0	0	0	0	0	1.0505371	0.050537109	0.39746094	0.16064453	0.16259766	-0.07421875	0	44330	0	0	0
124	125	125	Category E	0.047851563	0.17993164	1.0678711	0.29223633	-0.083984375	-0.43408203	0	0	18/11/2017	18	11	2017	18:58:45	68325	0.5	18	58	45	0	0.059814453	3.4595215	-0.22338867	0.10375977	1.0197754	14.095703	0.28588867	0	0	0	0	0	0	0	0	0	1.0490723	0.049072266	0.39526367	0.27124023	0.075927734	0.047851563	0	44330	0	0	0
125	126	126	Category E	-0.27587891	0.2277832	0.92382813	0.21826172	-0.10473633	-0.45996094	0	0	18/11/2017	18	11	2017	18:58:45	68325	0.6	18	58	45	0	0.059814453	3.4595215	-0.22216797	0.10253906	1.0212402	13.449219	0.16723633	0	0	0	0	0	0	0	0	0	1.050293	0.050292969	0.27612305	-0.053466797	0.125	-0.097412109	0	44330	0	0	0
126	127	127	Category E	-0.059814453	0.059814453	1.0078125	0.27587891	-0.13647461	-0.4296875	0	0	18/11/2017	18	11	2017	18:58:45	68325	0.7	18	58	45	0	0.059814453	3.4595215	-0.22363281	0.098876953	1.0219727	12.830322	0.16918945	0	0	0	0	0	0	0	0	0	1.0507813	0.05078125	0.21728516	0.16381836	-0.0390625	-0.014160156	0	44330	0	0	0
127	128	128	Category E	-0.32397461	0.023925781	1.0197754	0.27685547	-0.13378906	-0.42651367	0	0	18/11/2017	18	11	2017	18:58:45	68325	0.8	18	58	45	0	0.059814453	3.4595215	-0.22338867	0.10107422	1.0180664	11.616943	0.12670898	0	0	0	0	0	0	0	0	0	1.0473633	0.047363281	0.17919922	-0.1003418	-0.077148438	0.001464844	0	44330	0	0	0
128	129	129	Category E	-0.16796875	0.059814453	1.1518555	0.27905273	-0.16479492	-0.41674805	0	0	18/11/2017	18	11	2017	18:58:45	68325	0.9	18	58	45	0	0.059814453	3.4595215	-0.22558594	0.10205078	1.0183105	9.5427246	0.15136719	0	0	0	0	0	0	0	0	0	1.0480957	0.048095703	0.23339844	0.057617188	-0.042236328	0.13330078	0	44330	0	0	0
129	130	130	Category E	-0.34790039	0.011962891	1.0319824	0.32446289	-0.14306641	-0.39794922	0	0	18/11/2017	18	11	2017	18:58:46	68326	0	18	58	46	0	0.059814453	3.4595215	-0.22875977	0.10351563	1.0161133	7.9863281	0.15087891	0	0	0	0	0	0	0	0	0	1.0466309	0.046630859	0.22631836	-0.11889648	-0.091552734	0.015625	0	44330	0	0	0
130	131	131	Category E	-0.25195313	0.095947266	1.0197754	0.26049805	-0.13427734	-0.43481445	0	0	18/11/2017	18	11	2017	18:58:46	68326	0.1	18	58	46	0	0.059814453	3.4595215	-0.23144531	0.10620117	1.019043	7.7155762	0.022705078	0	0	0	0	0	0	0	0	0	1.050293	0.050292969	0.03125	-0.020263672	-0.010253906	0.000488281	0	44330	0	0	0
131	132	132	Category E	-0.16796875	0.15576172	0.92382813	0.27563477	-0.13305664	-0.43066406	0	0	18/11/2017	18	11	2017	18:58:46	68326	0.2	18	58	46	0	0.059814453	3.4595215	-0.23046875	0.10791016	1.0170898	14.051025	0.12207031	0	0	0	0	0	0	0	0	0	1.048584	0.048583984	0.20361328	0.0625	0.047607422	-0.093261719	0	44330	0	0	0
132	133	133	Category E	-0.19189453	0.19189453	0.77978516	0.28735352	-0.11889648	-0.43041992	0	0	18/11/2017	18	11	2017	18:58:46	68326	0.3	18	58	46	0	0.059814453	3.4595215	-0.23535156	0.10864258	1.015625	21.993408	0.25390625	0	0	0	0	0	0	0	0	0	1.0483398	0.048339844	0.36254883	0.043457031	0.083007813	-0.23583984	0	44330	0	0	0
133	134	134	Category E	0.73193359	0.2277832	1.0559082	0.2956543	-0.098388672	-0.42529297	0	0	18/11/2017	18	11	2017	18:58:46	68326	0.4	18	58	46	0	0.059814453	3.4595215	-0.24072266	0.10986328	1.0161133	19.820313	0.98046875	0	0	0	0	0	0	0	0	0	1.0498047	0.049804688	1.130127	0.97265625	0.11767578	0.039550781	0	44330	0	0	0
134	135	135	Category E	-0.15576172	0.2878418	1.0078125	0.23608398	-0.12670898	-0.44897461	0	0	18/11/2017	18	11	2017	18:58:46	68326	0.5	18	58	46	0	0.059814453	3.4595215	-0.24047852	0.109375	1.0131836	14.984619	0.19750977	0	0	0	0	0	0	0	0	0	1.0471191	0.047119141	0.26855469	0.084716797	0.17822266	-0.005371094	0	44330	0	0	0
135	136	136	Category F	-0.45581055	0.023925781	1.0197754	-0.092529297	0.13500977	-0.49072266	0	0	18/11/2017	18	11	2017	19:39:06	70746	0.9	19	39	6	0	0.059814453	3.4337402	-0.24243164	0.10913086	1.0144043	13.293701	0.22973633	0	0	0	0	0	0	0	0	0	1.048584	0.048583984	0.30395508	-0.21313477	-0.085205078	0.005126953	0	44330	0	0	0
136	137	137	Category F	-0.14379883	0.047851563	0.88793945	-0.16186523	0.059570313	-0.48583984	0	0	18/11/2017	18	11	2017	19:39:07	70747	0	19	39	7	0	0.059814453	3.4337402	-0.24462891	0.10620117	1.0148926	6.0041504	0.17236328	0	0	0	0	0	0	0	0	0	1.0495605	0.049560547	0.28637695	0.10083008	-0.058349609	-0.12695313	0	44330	0	0	0
137	138	138	Category F	-0.26391602	0.2277832	1.3078613	-0.095214844	0.048828125	-0.50292969	0	0	18/11/2017	18	11	2017	19:39:07	70747	0.1	19	39	7	0	0.059814453	3.4337402	-0.24926758	0.10546875	1.0090332	16.197021	0.32299805	0	0	0	0	0	0	0	0	0	1.0449219	0.044921875	0.43530273	-0.014404297	0.12207031	0.29858398	0	44330	0	0	0
138	139	139	Category F	-0.14379883	-0.011962891	1.0197754	-0.1159668	0.063964844	-0.49780273	0	0	18/11/2017	18	11	2017	19:39:07	70747	0.2	19	39	7	0	0.059814453	3.4337402	-0.25366211	0.10571289	1.0078125	38.568848	0.16137695	0	0	0	0	0	0	0	0	0	1.0446777	0.044677734	0.23950195	0.10986328	-0.11767578	0.01171875	0	44330	0	0	0
139	140	140	Category F	-0.26391602	0.035888672	0.99584961	-0.073730469	0.067871094	-0.50244141	0	0	18/11/2017	18	11	2017	19:39:07	70747	0.3	19	39	7	0	0.059814453	3.4337402	-0.25756836	0.10742188	1.0129395	59.56665	0.073974609	0	0	0	0	0	0	0	0	0	1.0507813	0.05078125	0.094970703	-0.006103516	-0.071533203	-0.017089844	0	44330	0	0	0
140	141	141	Category F	-0.27587891	0.047851563	0.92382813	-0.12890625	0.11254883	-0.48413086	0	0	18/11/2017	18	11	2017	19:39:07	70747	0.4	19	39	7	0	0.059814453	3.4272949	-0.25512695	0.10961914	1.0144043	82.960205	0.11157227	0	0	0	0	0	0	0	0	0	1.0517578	0.051757813	0.1730957	-0.020507813	-0.061767578	-0.090576172	0	44330	0	0	0
141	142	142	Category F	-0.16796875	0.023925781	1.3317871	-0.098144531	0.14697266	-0.48266602	0	0	18/11/2017	18	11	2017	19:39:07	70747	0.5	19	39	7	0	0.059814453	3.4272949	-0.25561523	0.11157227	1.0153809	117.80469	0.33959961	0	0	0	0	0	0	0	0	0	1.0529785	0.052978516	0.49169922	0.087646484	-0.087646484	0.31616211	0	44330	0	0	0
142	143	143	Category F	-0.25195313	0.17993164	1.1037598	-0.10717773	0.12915039	-0.48657227	0	0	18/11/2017	18	11	2017	19:39:07	70747	0.6	19	39	7	0	0.059814453	3.4272949	-0.25634766	0.11328125	1.0136719	144.3606	0.11206055	0	0	0	0	0	0	0	0	0	1.0517578	0.051757813	0.16113281	0.004394531	0.06640625	0.08984375	0	44330	0	0	0
143	144	144	Category F	-0.13183594	0.19189453	0.91186523	-0.10253906	0.11743164	-0.48779297	0	0	18/11/2017	18	11	2017	19:39:07	70747	0.7	19	39	7	0	0.059814453	3.4272949	-0.25170898	0.11328125	1.0095215	143.66772	0.17333984	0	0	0	0	0	0	0	0	0	1.0463867	0.046386719	0.29614258	0.11987305	0.078369141	-0.09765625	0	44330	0	0	0
144	145	145	Category F	-0.21582031	0.095947266	0.93579102	-0.11279297	0.12768555	-0.48461914	0	0	18/11/2017	18	11	2017	19:39:07	70747	0.8	19	39	7	0	0.059814453	3.4272949	-0.25292969	0.11230469	1.0073242	142.09839	0.082275391	0	0	0	0	0	0	0	0	0	1.0446777	0.044677734	0.125	0.037109375	-0.016357422	-0.071533203	0	44330	0	0	0
145	146	146	Category F	-0.25195313	0.10791016	0.80395508	-0.14208984	0.089111328	-0.48535156	0	0	18/11/2017	18	11	2017	19:39:07	70747	0.9	19	39	7	0	0.059814453	3.4272949	-0.25097656	0.11010742	1.0090332	137.21289	0.20507813	0	0	0	0	0	0	0	0	0	1.0454102	0.045410156	0.20825195	-0.000732422	-0.002197266	-0.20507813	0	44330	0	0	0
146	147	147	Category F	-0.19189453	0.10791016	1.3078613	-0.11962891	0.084960938	-0.4934082	0	0	18/11/2017	18	11	2017	19:39:08	70748	0	19	39	8	0	0.059814453	3.4272949	-0.24902344	0.109375	1.0085449	120.34741	0.30444336	0	0	0	0	0	0	0	0	0	1.0446777	0.044677734	0.35766602	0.057128906	-0.001464844	0.29907227	0	44330	0	0	0
147	148	148	Category F	-0.23999023	-0.023925781	1.0559082	-0.082275391	0.12963867	-0.48876953	0	0	18/11/2017	18	11	2017	19:39:08	70748	0.1	19	39	8	0	0.059814453	3.4272949	-0.24780273	0.10913086	1.010498	79.845215	0.140625	0	0	0	0	0	0	0	0	0	1.0463867	0.046386719	0.1862793	0.0078125	-0.13305664	0.045166016	0	44330	0	0	0
148	149	149	Category F	-0.3359375	0.059814453	0.95996094	-0.013183594	0.13183594	-0.49023438	0	0	18/11/2017	18	11	2017	19:39:08	70748	0.2	19	39	8	0	0.059814453	3.4272949	-0.25097656	0.10668945	1.010498	45.217285	0.109375	0	0	0	0	0	0	0	0	0	1.0466309	0.046630859	0.18237305	-0.084716797	-0.046875	-0.050537109	0	44330	0	0	0
149	150	150	Category F	-0.45581055	0.095947266	0.92382813	-0.018066406	0.16430664	-0.48193359	0	0	18/11/2017	18	11	2017	19:39:08	70748	0.3	19	39	8	0	0.059814453	3.4272949	-0.25024414	0.10766602	1.0063477	23.576904	0.22167969	0	0	0	0	0	0	0	0	0	1.0427246	0.042724609	0.30004883	-0.20532227	-0.01171875	-0.082519531	0	44330	0	0	0
150	151	151	Category F	-0.21582031	0	1.1037598	-0.017333984	0.19775391	-0.47216797	0	0	18/11/2017	18	11	2017	19:39:08	70748	0.4	19	39	8	0	0.059814453	3.4272949	-0.25244141	0.11010742	1.0112305	2.875	0.1484375	0	0	0	0	0	0	0	0	0	1.0480957	0.048095703	0.23950195	0.036621094	-0.11010742	0.092285156	0	44330	0	0	0
151	152	152	Category F	-0.27587891	0.14379883	1.2719727	0.015380859	0.17651367	-0.4765625	0	0	18/11/2017	18	11	2017	19:39:08	70748	0.5	19	39	8	0	0.059814453	3.4272949	-0.25097656	0.11254883	1.0095215	34.992188	0.26538086	0	0	0	0	0	0	0	0	0	1.0461426	0.046142578	0.31835938	-0.024658203	0.031005859	0.26245117	0	44330	0	0	0
152	153	153	Category F	-0.14379883	0.21582031	0.98388672	0.001708984	0.18115234	-0.47851563	0	0	18/11/2017	18	11	2017	19:39:08	70748	0.6	19	39	8	0	0.059814453	3.4272949	-0.25244141	0.11547852	1.0097656	52.814941	0.15014648	0	0	0	0	0	0	0	0	0	1.0473633	0.047363281	0.23510742	0.10864258	0.10009766	-0.025878906	0	44330	0	0	0
153	154	154	Category F	-0.47998047	0.095947266	0.94799805	-0.026611328	0.18725586	-0.47460938	0	0	18/11/2017	18	11	2017	19:39:08	70748	0.7	19	39	8	0	0.059814453	3.4272949	-0.25415039	0.11523438	1.0144043	48.435547	0.23608398	0	0	0	0	0	0	0	0	0	1.052002	0.052001953	0.31152344	-0.22558594	-0.019287109	-0.06640625	0	44330	0	0	0
154	155	155	Category F	-0.23999023	0.15576172	0.77978516	-0.082519531	0.15771484	-0.47900391	0	0	18/11/2017	18	11	2017	19:39:08	70748	0.8	19	39	8	0	0.059814453	3.4272949	-0.25610352	0.11254883	1.0097656	47.359863	0.23461914	0	0	0	0	0	0	0	0	0	1.0478516	0.047851563	0.28930664	0.016113281	0.04296875	-0.22998047	0	44330	0	0	0
155	156	156	Category F	-0.17993164	0.071777344	1.3439941	-0.030517578	0.14746094	-0.48583984	0	0	18/11/2017	18	11	2017	19:39:08	70748	0.9	19	39	8	0	0.059814453	3.4272949	-0.25952148	0.11743164	1.0148926	44.255615	0.34155273	0	0	0	0	0	0	0	0	0	1.0539551	0.053955078	0.4543457	0.079589844	-0.045654297	0.32885742	0	44330	0	0	0
156	157	157	Category F	-0.2277832	-0.011962891	1.0678711	-0.028320313	0.17749023	-0.4765625	0	0	18/11/2017	18	11	2017	19:39:09	70749	0	19	39	9	0	0.059814453	3.4272949	-0.2565918	0.11328125	1.0144043	36.899658	0.13916016	0	0	0	0	0	0	0	0	0	1.0524902	0.052490234	0.20751953	0.028808594	-0.12524414	0.053222656	0	44330	0	0	0
157	158	158	Category F	-0.19189453	0.023925781	0.97192383	0.030029297	0.16308594	-0.47753906	0	0	18/11/2017	18	11	2017	19:39:09	70749	0.1	19	39	9	0	0.059814453	3.4272949	-0.25244141	0.10888672	1.0131836	19.417725	0.11230469	0	0	0	0	0	0	0	0	0	1.0498047	0.049804688	0.18701172	0.060546875	-0.084960938	-0.041259766	0	44330	0	0	0
158	159	159	Category F	-0.35986328	0.13183594	0.77978516	0.015625	0.19482422	-0.46801758	0	0	18/11/2017	18	11	2017	19:39:09	70749	0.2	19	39	9	0	0.059814453	3.4272949	-0.26342773	0.10986328	1.0131836	7.1293945	0.25341797	0	0	0	0	0	0	0	0	0	1.0527344	0.052734375	0.3515625	-0.096191406	0.021728516	-0.23339844	0	44330	0	0	0
159	160	160	Category F	-0.25195313	0.023925781	1.2839355	0.049316406	0.22241211	-0.45629883	0	0	18/11/2017	18	11	2017	19:39:09	70749	0.3	19	39	9	0	0.059814453	3.4272949	-0.265625	0.10791016	1.0068359	9.7856445	0.28955078	0	0	0	0	0	0	0	0	0	1.046875	0.046875	0.37451172	0.013671875	-0.083984375	0.27685547	0	44330	0	0	0
160	161	161	Category F	-0.2277832	0.14379883	1.0439453	0.04296875	0.17456055	-0.4753418	0	0	18/11/2017	18	11	2017	19:39:09	70749	0.4	19	39	9	0	0.059814453	3.4272949	-0.27075195	0.10717773	1.0087891	11.498535	0.06640625	0	0	0	0	0	0	0	0	0	1.0500488	0.050048828	0.11450195	0.04296875	0.036376953	0.034912109	0	44330	0	0	0
161	162	162	Category F	-0.27587891	0.10791016	0.91186523	0.037841797	0.1887207	-0.47485352	0	0	18/11/2017	18	11	2017	19:39:09	70749	0.5	19	39	9	0	0.059814453	3.4272949	-0.2722168	0.10766602	1.0092773	8.9418945	0.097412109	0	0	0	0	0	0	0	0	0	1.0510254	0.051025391	0.10083008	-0.003417969	0	-0.097412109	0	44330	0	0	0
162	163	163	Category F	-0.50390625	0.011962891	0.86376953	-0.006103516	0.15698242	-0.48364258	0	0	18/11/2017	18	11	2017	19:39:09	70749	0.6	19	39	9	0	0.059814453	3.4272949	-0.27319336	0.10839844	1.0117188	4.6428223	0.29052734	0	0	0	0	0	0	0	0	0	1.0534668	0.053466797	0.47509766	-0.23046875	-0.096435547	-0.14794922	0	44330	0	0	0
163	164	164	Category F	-0.2277832	0.2277832	1.0678711	-0.050292969	0.13183594	-0.48730469	0	0	18/11/2017	18	11	2017	19:39:09	70749	0.7	19	39	9	0	0.059814453	3.4272949	-0.27734375	0.10742188	1.0078125	6.9377441	0.14306641	0	0	0	0	0	0	0	0	0	1.0507813	0.05078125	0.22973633	0.049560547	0.12011719	0.059814453	0	44330	0	0	0
164	165	165	Category F	-0.20385742	0.071777344	1.1638184	-0.002685547	0.16259766	-0.48364258	0	0	18/11/2017	18	11	2017	19:39:09	70749	0.8	19	39	9	0	0.059814453	3.4272949	-0.28369141	0.10498047	1.0065918	10.244141	0.17919922	0	0	0	0	0	0	0	0	0	1.0510254	0.051025391	0.27026367	0.079833984	-0.033203125	0.15698242	0	44330	0	0	0
165	166	166	Category F	-0.23999023	-0.071777344	0.89990234	0.001708984	0.15185547	-0.48388672	0	0	18/11/2017	18	11	2017	19:39:09	70749	0.9	19	39	9	0	0.059814453	3.4272949	-0.28955078	0.10766602	1.0090332	11.818848	0.21582031	0	0	0	0	0	0	0	0	0	1.0554199	0.055419922	0.33837891	0.049560547	-0.17944336	-0.10913086	0	44330	0	0	0
166	167	167	Category F	0.035888672	0.29980469	0.91186523	0.023925781	0.14013672	-0.48583984	0	0	18/11/2017	18	11	2017	19:39:10	70750	0	19	39	10	0	0.059814453	3.4272949	-0.29125977	0.10571289	1.012207	11.008789	0.39331055	0	0	0	0	0	0	0	0	0	1.0585938	0.05859375	0.62158203	0.32714844	0.19384766	-0.1003418	0	44330	0	0	0
167	168	168	Category F	-0.29980469	0.071777344	0.89990234	-0.016845703	0.16015625	-0.48681641	0	0	18/11/2017	18	11	2017	19:39:10	70750	0.1	19	39	10	0	0.059814453	3.4272949	-0.29296875	0.10449219	1.0107422	13.955078	0.11572266	0	0	0	0	0	0	0	0	0	1.0576172	0.057617188	0.15039063	-0.006591797	-0.032714844	-0.11083984	0	44330	0	0	0
168	169	169	Category F	-0.35986328	0.15576172	0.81591797	0.11157227	0.16992188	-0.46484375	0	0	18/11/2017	18	11	2017	19:39:10	70750	0.2	19	39	10	0	0.059814453	3.4272949	-0.29541016	0.10400391	1.0112305	20.04834	0.2121582	0	0	0	0	0	0	0	0	0	1.0588379	0.058837891	0.3112793	-0.064208984	0.051513672	-0.1953125	0	44330	0	0	0
169	170	170	Category F	-0.39599609	0.16796875	1.2839355	0.098388672	0.16333008	-0.47021484	0	0	18/11/2017	18	11	2017	19:39:10	70750	0.3	19	39	10	0	0.059814453	3.4272949	-0.29907227	0.10351563	1.0068359	23.072021	0.30029297	0	0	0	0	0	0	0	0	0	1.0554199	0.055419922	0.43798828	-0.096679688	0.064208984	0.27685547	0	44330	0	0	0
170	171	171	Category F	-0.10791016	0.21582031	1.0439453	0.17797852	0.16699219	-0.44506836	0	0	18/11/2017	18	11	2017	19:39:10	70750	0.4	19	39	10	0	0.059814453	3.4272949	-0.2980957	0.10424805	1.0021973	24.232178	0.22412109	0	0	0	0	0	0	0	0	0	1.0507813	0.05078125	0.34301758	0.19018555	0.11132813	0.041503906	0	44330	0	0	0
171	172	172	Category F	-0.51586914	0.21582031	0.98388672	0.11865234	0.17382813	-0.46142578	0	0	18/11/2017	18	11	2017	19:39:10	70750	0.5	19	39	10	0	0.059814453	3.4272949	-0.29882813	0.10473633	1.0046387	21.712402	0.24462891	0	0	0	0	0	0	0	0	0	1.0534668	0.053466797	0.34887695	-0.21679688	0.11083984	-0.020751953	0	44330	0	0	0
172	173	173	Category F	-0.57592773	0.2878418	0.93579102	0.044433594	0.15844727	-0.48266602	0	0	18/11/2017	18	11	2017	19:39:10	70750	0.6	19	39	10	0	0.059814453	3.4272949	-0.30004883	0.10522461	1.0058594	20.721191	0.33789063	0	0	0	0	0	0	0	0	0	1.0549316	0.054931641	0.52832031	-0.27587891	0.18237305	-0.070068359	0	44330	0	0	0
173	174	174	Category F	-0.16796875	0.083984375	0.83984375	-0.012207031	0.17822266	-0.48071289	0	0	18/11/2017	18	11	2017	19:39:10	70750	0.7	19	39	10	0	0.059814453	3.4272949	-0.30029297	0.10546875	1.0068359	19.908691	0.21435547	0	0	0	0	0	0	0	0	0	1.0559082	0.055908203	0.32104492	0.13232422	-0.021484375	-0.16699219	0	44330	0	0	0
174	175	175	Category F	-0.39599609	0.095947266	1.1757813	0.062011719	0.14526367	-0.48193359	0	0	18/11/2017	18	11	2017	19:39:10	70750	0.8	19	39	10	0	0.059814453	3.4272949	-0.31420898	0.10327148	1.0053711	19.242188	0.18896484	0	0	0	0	0	0	0	0	0	1.0583496	0.058349609	0.25927734	-0.081542969	-0.007324219	0.17016602	0	44330	0	0	0
175	176	176	Category F	-0.20385742	-0.035888672	0.89990234	0.043212891	0.15014648	-0.48461914	0	0	18/11/2017	18	11	2017	19:39:10	70750	0.9	19	39	10	0	0.059814453	3.4272949	-0.31494141	0.10131836	1.0041504	16.060303	0.20507813	0	0	0	0	0	0	0	0	0	1.057373	0.057373047	0.3527832	0.11108398	-0.13720703	-0.10424805	0	44330	0	0	0
176	177	177	Category F	-0.39599609	0.21582031	0.76782227	0.10131836	0.16479492	-0.46508789	0	0	18/11/2017	18	11	2017	19:39:11	70751	0	19	39	11	0	0.059814453	3.4272949	-0.31152344	0.10302734	1.0075684	10.544189	0.27783203	0	0	0	0	0	0	0	0	0	1.0598145	0.059814453	0.43652344	-0.084228516	0.11254883	-0.23974609	0	44330	0	0	0
177	178	178	Category F	-0.39599609	-0.035888672	0.93579102	0.11279297	0.18261719	-0.46484375	0	0	18/11/2017	18	11	2017	19:39:11	70751	0.1	19	39	11	0	0.059814453	3.4272949	-0.31103516	0.1027832	1.0085449	7.0895996	0.17822266	0	0	0	0	0	0	0	0	0	1.0605469	0.060546875	0.29638672	-0.084716797	-0.13867188	-0.072753906	0	44330	0	0	0
178	179	179	Category F	-0.31176758	0.20385742	1.3798828	0.13598633	0.1875	-0.45092773	0	0	18/11/2017	18	11	2017	19:39:11	70751	0.2	19	39	11	0	0.060058594	3.4595215	-0.31103516	0.1015625	1.0048828	5.322998	0.38842773	0	0	0	0	0	0	0	0	0	1.0568848	0.056884766	0.47753906	-0.000488281	0.10205078	0.37475586	0	44330	0	0	0
179	180	180	Category F	-0.17993164	0.17993164	1.0078125	0.12231445	0.15307617	-0.46899414	0	0	18/11/2017	18	11	2017	19:39:11	70751	0.3	19	39	11	0	0.060058594	3.4595215	-0.31323242	0.1027832	1.0036621	1.340332	0.15405273	0	0	0	0	0	0	0	0	0	1.0563965	0.056396484	0.21435547	0.13330078	0.076904297	0.00390625	0	44330	0	0	0
180	181	181	Category F	-0.23999023	0.16796875	0.92382813	0.11425781	0.20043945	-0.45019531	0	0	18/11/2017	18	11	2017	19:39:11	70751	0.4	19	39	11	0	0.060058594	3.4595215	-0.31274414	0.1015625	1.0024414	5.5712891	0.12597656	0	0	0	0	0	0	0	0	0	1.0549316	0.054931641	0.21777344	0.072753906	0.066162109	-0.078613281	0	44330	0	0	0
181	182	182	Category F	-0.34790039	0.10791016	0.97192383	0.090087891	0.17675781	-0.46899414	0	0	18/11/2017	18	11	2017	19:39:11	70751	0.5	19	39	11	0	0.060058594	3.4595215	-0.31176758	0.10229492	1.0039063	7.6569824	0.048583984	0	0	0	0	0	0	0	0	0	1.0563965	0.056396484	0.073730469	-0.035888672	0.005371094	-0.031982422	0	44330	0	0	0
182	183	183	Category F	0	0.10791016	0.77978516	0.049804688	0.1652832	-0.47729492	0	0	18/11/2017	18	11	2017	19:39:11	70751	0.6	19	39	11	0	0.060058594	3.4595215	-0.31152344	0.10449219	1.0029297	5.9370117	0.38330078	0	0	0	0	0	0	0	0	0	1.0554199	0.055419922	0.53808594	0.31152344	0.003173828	-0.22314453	0	44330	0	0	0
183	184	184	Category F	-0.43188477	0.16796875	0.92382813	0.10253906	0.17602539	-0.46557617	0	0	18/11/2017	18	11	2017	19:39:11	70751	0.7	19	39	11	0	0.060058594	3.4595215	-0.31005859	0.10473633	1.0021973	5.9619141	0.15795898	0	0	0	0	0	0	0	0	0	1.0541992	0.054199219	0.26318359	-0.12158203	0.062988281	-0.078369141	0	44330	0	0	0
184	185	185	Category F	-0.21582031	0.023925781	1.2119141	0.11694336	0.19335938	-0.45214844	0	0	18/11/2017	18	11	2017	19:39:11	70751	0.8	19	39	11	0	0.060058594	3.4595215	-0.31054688	0.10424805	1.0024414	6.9746094	0.2434082	0	0	0	0	0	0	0	0	0	1.0546875	0.0546875	0.38452148	0.094726563	-0.080322266	0.20922852	0	44330	0	0	0
185	186	186	Category F	-0.19189453	-0.011962891	1.0078125	0.15991211	0.171875	-0.45019531	0	0	18/11/2017	18	11	2017	19:39:11	70751	0.9	19	39	11	0	0.060058594	3.4595215	-0.31030273	0.10473633	1.0012207	6.1057129	0.16625977	0	0	0	0	0	0	0	0	0	1.0534668	0.053466797	0.24169922	0.1184082	-0.11669922	0.006347656	0	44330	0	0	0
186	187	187	Category F	-0.41992188	0.071777344	1.079834	0.16992188	0.16455078	-0.45019531	0	0	18/11/2017	18	11	2017	19:39:12	70752	0	19	39	12	0	0.060058594	3.4595215	-0.30859375	0.10473633	1.0043945	1.942627	0.13842773	0	0	0	0	0	0	0	0	0	1.0559082	0.055908203	0.21948242	-0.11132813	-0.032958984	0.075195313	0	44330	0	0	0
187	188	188	Category F	-0.49194336	-0.011962891	0.99584961	0.16723633	0.16552734	-0.45214844	0	0	18/11/2017	18	11	2017	19:39:12	70752	0.1	19	39	12	0	0.060058594	3.4595215	-0.30737305	0.10473633	1.0007324	0.035644531	0.21826172	0	0	0	0	0	0	0	0	0	1.0522461	0.052246094	0.30639648	-0.18432617	-0.11669922	-0.004882813	0	44330	0	0	0
188	189	189	Category F	-0.25195313	0.011962891	0.79199219	0.14111328	0.17773438	-0.45336914	0	0	18/11/2017	18	11	2017	19:39:12	70752	0.2	19	39	12	0	0.060058594	3.4595215	-0.3046875	0.10620117	1.0004883	0.69360352	0.23486328	0	0	0	0	0	0	0	0	0	1.0512695	0.051269531	0.35571289	0.052734375	-0.094238281	-0.20849609	0	44330	0	0	0
189	190	190	Category F	-0.39599609	0.17993164	1.223877	0.19873047	0.16137695	-0.43896484	0	0	18/11/2017	18	11	2017	19:39:12	70752	0.3	19	39	12	0	0.060058594	3.4595215	-0.30102539	0.10620117	1.0012207	2.8452148	0.25268555	0	0	0	0	0	0	0	0	0	1.0507813	0.05078125	0.39086914	-0.094726563	0.073486328	0.22241211	0	44330	0	0	0
190	191	191	Category F	-0.25195313	0.17993164	0.88793945	0.16674805	0.15600586	-0.45117188	0	0	18/11/2017	18	11	2017	19:39:12	70752	0.4	19	39	12	0	0.060058594	3.4595215	-0.29638672	0.10644531	1.0026855	5.4389648	0.14331055	0	0	0	0	0	0	0	0	0	1.0510254	0.051025391	0.23266602	0.044433594	0.073242188	-0.11474609	0	44330	0	0	0
191	192	192	Category F	-0.41992188	0.17993164	0.98388672	0.13989258	0.17651367	-0.45849609	0	0	18/11/2017	18	11	2017	19:39:12	70752	0.5	19	39	12	0	0.060058594	3.4595215	-0.29418945	0.10766602	1.0019531	5.4943848	0.14575195	0	0	0	0	0	0	0	0	0	1.0498047	0.049804688	0.21582031	-0.12548828	0.072021484	-0.018066406	0	44330	0	0	0
192	193	193	Category F	-0.40795898	0.095947266	1.0917969	0.12792969	0.14111328	-0.47216797	0	0	18/11/2017	18	11	2017	19:39:12	70752	0.6	19	39	12	0	0.060058594	3.4595215	-0.29174805	0.10620117	0.99902344	7.2382813	0.14868164	0	0	0	0	0	0	0	0	0	1.0461426	0.046142578	0.21899414	-0.1159668	-0.010253906	0.092529297	0	44330	0	0	0
193	194	194	Category F	-0.47998047	-0.071777344	0.88793945	0.052490234	0.16845703	-0.47924805	0	0	18/11/2017	18	11	2017	19:39:12	70752	0.7	19	39	12	0	0.060058594	3.4595215	-0.29077148	0.10449219	0.99926758	9.8081055	0.28149414	0	0	0	0	0	0	0	0	0	1.0461426	0.046142578	0.47680664	-0.18896484	-0.17626953	-0.11132813	0	44330	0	0	0
194	195	195	Category F	-0.46777344	0.52783203	1.2478027	0.1496582	0.18139648	-0.45019531	0	0	18/11/2017	18	11	2017	19:39:12	70752	0.8	19	39	12	0	0.060058594	3.4595215	-0.28540039	0.10424805	1	7.1965332	0.52294922	0	0	0	0	0	0	0	0	0	1.0454102	0.045410156	0.85302734	-0.18212891	0.42333984	0.24755859	0	44330	0	0	0
195	196	196	Category F	-0.17993164	-0.14379883	1.0078125	0.15209961	0.17041016	-0.4543457	0	0	18/11/2017	18	11	2017	19:39:12	70752	0.9	19	39	12	0	0.060058594	3.4595215	-0.28344727	0.10327148	1.003418	5.901123	0.26806641	0	0	0	0	0	0	0	0	0	1.0478516	0.047851563	0.35498047	0.10351563	-0.24707031	0.004150391	0	44330	0	0	0
196	197	197	Category F	-0.40795898	-0.059814453	0.97192383	0.19799805	0.15161133	-0.44238281	0	0	18/11/2017	18	11	2017	19:39:13	70753	0	19	39	13	0	0.060058594	3.4595215	-0.28198242	0.10351563	0.99975586	5.0712891	0.20800781	0	0	0	0	0	0	0	0	0	1.0437012	0.043701172	0.31713867	-0.12573242	-0.16333008	-0.027832031	0	44330	0	0	0
197	198	198	Category F	-0.83984375	0.059814453	0.89990234	0.11474609	0.16113281	-0.46704102	0	0	18/11/2017	18	11	2017	19:39:13	70753	0.1	19	39	13	0	0.060058594	3.4595215	-0.27978516	0.10473633	0.99926758	5.0490723	0.57055664	0	0	0	0	0	0	0	0	0	1.0429688	0.04296875	0.7043457	-0.55981445	-0.044921875	-0.099365234	0	44330	0	0	0
198	199	199	Category F	-0.35986328	0.035888672	0.68383789	0.069091797	0.19506836	-0.46264648	0	0	18/11/2017	18	11	2017	19:39:13	70753	0.2	19	39	13	0	0.060058594	3.4595215	-0.27783203	0.10620117	1	1.6977539	0.33422852	0	0	0	0	0	0	0	0	0	1.043457	0.043457031	0.46850586	-0.081787109	-0.0703125	-0.31616211	0	44330	0	0	0
199	200	200	Category F	-0.64794922	0	1.2719727	0.13916016	0.17675781	-0.45361328	0	0	18/11/2017	18	11	2017	19:39:13	70753	0.3	19	39	13	0	0.060058594	3.4595215	-0.27416992	0.10546875	1.0031738	1.362793	0.47216797	0	0	0	0	0	0	0	0	0	1.0454102	0.045410156	0.74780273	-0.37353516	-0.10546875	0.26855469	0	44330	0	0	0
200	201	201	Category F	-0.37182617	0.20385742	1.0678711	0.10522461	0.17553711	-0.46044922	0	0	18/11/2017	18	11	2017	19:39:13	70753	0.4	19	39	13	0	0.060058594	3.4595215	-0.27124023	0.10668945	1	0.11621094	0.1550293	0	0	0	0	0	0	0	0	0	1.041748	0.041748047	0.26489258	-0.1003418	0.096923828	0.067626953	0	44330	0	0	0
201	202	202	Category F	-0.40795898	0.2277832	0.99584961	0.14379883	0.17163086	-0.45361328	0	0	18/11/2017	18	11	2017	19:39:13	70753	0.5	19	39	13	0	0.060058594	3.4595215	-0.26953125	0.10595703	1	0.59912109	0.18432617	0	0	0	0	0	0	0	0	0	1.0410156	0.041015625	0.2644043	-0.13818359	0.12158203	-0.004150391	0	44330	0	0	0
202	203	203	Category F	-0.44384766	0.095947266	0.92382813	0.10180664	0.17041016	-0.46362305	0	0	18/11/2017	18	11	2017	19:39:13	70753	0.6	19	39	13	0	0.060058594	3.4595215	-0.26708984	0.10546875	1.001709	0.55200195	0.19311523	0	0	0	0	0	0	0	0	0	1.0419922	0.041992188	0.26416016	-0.17651367	-0.009521484	-0.077880859	0	44330	0	0	0
203	204	204	Category F	-0.55175781	0.071777344	0.85180664	0.051269531	0.14697266	-0.48266602	0	0	18/11/2017	18	11	2017	19:39:13	70753	0.7	19	39	13	0	0.060058594	3.4595215	-0.26171875	0.10620117	1.0036621	0.044189453	0.32910156	0	0	0	0	0	0	0	0	0	1.0424805	0.042480469	0.47631836	-0.28979492	-0.034423828	-0.15185547	0	44330	0	0	0
204	205	205	Category F	-0.43188477	0.38378906	1.2719727	0.058837891	0.16381836	-0.47924805	0	0	18/11/2017	18	11	2017	19:39:13	70753	0.8	19	39	13	0	0.060058594	3.4595215	-0.26000977	0.10473633	1.0031738	1.3930664	0.42358398	0	0	0	0	0	0	0	0	0	1.0415039	0.041503906	0.71923828	-0.17163086	0.27880859	0.26855469	0	44330	0	0	0
205	206	206	Category F	-0.40795898	0.071777344	1.1638184	0.086914063	0.16772461	-0.47216797	0	0	18/11/2017	18	11	2017	19:39:13	70753	0.9	19	39	13	0	0.060058594	3.4595215	-0.25854492	0.10498047	1.0014648	0.58837891	0.22290039	0	0	0	0	0	0	0	0	0	1.0395508	0.039550781	0.3449707	-0.14916992	-0.033203125	0.16210938	0	44330	0	0	0
206	207	207	Category F	-0.20385742	-0.035888672	0.89990234	0.098388672	0.14624023	-0.47509766	0	0	18/11/2017	18	11	2017	19:39:14	70754	0	19	39	14	0	0.060058594	3.4595215	-0.2565918	0.10693359	1.0031738	2.329834	0.18408203	0	0	0	0	0	0	0	0	0	1.0410156	0.041015625	0.29882813	0.052734375	-0.14282227	-0.10327148	0	44330	0	0	0
207	208	208	Category F	-0.51586914	-0.011962891	1.0678711	0.067626953	0.13720703	-0.4855957	0	0	18/11/2017	18	11	2017	19:39:14	70754	0.1	19	39	14	0	0.060058594	3.4595215	-0.25756836	0.10424805	1.0043945	3.557373	0.29003906	0	0	0	0	0	0	0	0	0	1.0422363	0.042236328	0.4375	-0.25805664	-0.11621094	0.063232422	0	44330	0	0	0
208	209	209	Category F	-0.45581055	0.011962891	0.79199219	0.022460938	0.17529297	-0.47314453	0	0	18/11/2017	18	11	2017	19:39:14	70754	0.2	19	39	14	0	0.060058594	3.4595215	-0.25439453	0.10400391	1.0065918	5.387207	0.30834961	0	0	0	0	0	0	0	0	0	1.043457	0.043457031	0.50805664	-0.20117188	-0.092041016	-0.21459961	0	44330	0	0	0
209	210	210	Category F	-0.26391602	0.083984375	0.65991211	-0.001220703	0.16943359	-0.48046875	0	0	18/11/2017	18	11	2017	19:39:14	70754	0.3	19	39	14	0	0.060058594	3.4595215	-0.25097656	0.10302734	1.0095215	8.7961426	0.3503418	0	0	0	0	0	0	0	0	0	1.0454102	0.045410156	0.3815918	-0.012695313	-0.019042969	-0.34960938	0	44330	0	0	0
210	211	211	Category F	-0.31176758	0.11987305	1.223877	0.1003418	0.16796875	-0.46679688	0	0	18/11/2017	18	11	2017	19:39:14	70754	0.4	19	39	14	0	0.060058594	3.4595215	-0.24658203	0.1015625	1.0063477	10.993164	0.22753906	0	0	0	0	0	0	0	0	0	1.0412598	0.041259766	0.30029297	-0.064941406	0.018066406	0.21728516	0	44330	0	0	0
211	212	212	Category F	-0.26391602	0.20385742	1.0078125	0.03515625	0.19555664	-0.47216797	0	0	18/11/2017	18	11	2017	19:39:14	70754	0.5	19	39	14	0	0.060058594	3.4595215	-0.24584961	0.10009766	1.0063477	11.394775	0.10498047	0	0	0	0	0	0	0	0	0	1.0407715	0.040771484	0.12255859	-0.017822266	0.10351563	0.001220703	0	44330	0	0	0
212	213	213	Category F	-0.2277832	0.20385742	0.86376953	0.009277344	0.21020508	-0.46582031	0	0	18/11/2017	18	11	2017	19:39:14	70754	0.6	19	39	14	0	0.060058594	3.4595215	-0.24047852	0.098388672	1.0070801	14.354004	0.17822266	0	0	0	0	0	0	0	0	0	1.0400391	0.040039063	0.26123047	0.012695313	0.10522461	-0.14331055	0	44330	0	0	0
213	214	214	Category F	-0.37182617	0.059814453	0.93579102	-0.046142578	0.20385742	-0.46728516	0	0	18/11/2017	18	11	2017	19:39:14	70754	0.7	19	39	14	0	0.060058594	3.4595215	-0.23388672	0.096191406	1.0083008	19.054932	0.15991211	0	0	0	0	0	0	0	0	0	1.0395508	0.039550781	0.24682617	-0.13769531	-0.036376953	-0.072509766	0	44330	0	0	0
214	215	215	Category F	-0.21582031	0.13183594	0.91186523	-0.043212891	0.17626953	-0.4777832	0	0	18/11/2017	18	11	2017	19:39:14	70754	0.8	19	39	14	0	0.060058594	3.4595215	-0.23242188	0.096191406	1.0107422	21.595215	0.10644531	0	0	0	0	0	0	0	0	0	1.0415039	0.041503906	0.15112305	0.016601563	0.035400391	-0.098876953	0	44330	0	0	0
215	216	216	Category F	-0.19189453	0.16796875	1.2958984	0.002197266	0.16918945	-0.48193359	0	0	18/11/2017	18	11	2017	19:39:14	70754	0.9	19	39	14	0	0.060058594	3.4595215	-0.22827148	0.095947266	1.0090332	21.101563	0.29760742	0	0	0	0	0	0	0	0	0	1.0390625	0.0390625	0.39477539	0.036376953	0.071777344	0.28662109	0	44330	0	0	0
216	217	217	Category F	-0.095947266	0.011962891	0.97192383	0.019287109	0.16894531	-0.47851563	0	0	18/11/2017	18	11	2017	19:39:15	70755	0	19	39	15	0	0.060058594	3.3902344	-0.22705078	0.097412109	1.010498	20.466797	0.16113281	0	0	0	0	0	0	0	0	0	1.0402832	0.040283203	0.25537109	0.13110352	-0.085449219	-0.038574219	0	44330	0	0	0
217	218	218	Category F	-0.26391602	0.14379883	1.0078125	0.035400391	0.203125	-0.46484375	0	0	18/11/2017	18	11	2017	19:39:15	70755	0.1	19	39	15	0	0.060058594	3.3902344	-0.22314453	0.095703125	1.0136719	20.726807	0.062988281	0	0	0	0	0	0	0	0	0	1.0424805	0.042480469	0.094482422	-0.040527344	0.047851563	-0.005859375	0	44330	0	0	0
218	219	219	Category F	-0.31176758	0.071777344	0.91186523	0.040527344	0.21191406	-0.46264648	0	0	18/11/2017	18	11	2017	19:39:15	70755	0.2	19	39	15	0	0.060058594	3.3902344	-0.21850586	0.096923828	1.0148926	18.395508	0.14111328	0	0	0	0	0	0	0	0	0	1.0427246	0.042724609	0.22143555	-0.093017578	-0.025146484	-0.10302734	0	44330	0	0	0
219	220	220	Category F	-0.2277832	-0.059814453	0.89990234	0.04296875	0.22094727	-0.45874023	0	0	18/11/2017	18	11	2017	19:39:15	70755	0.3	19	39	15	0	0.060058594	3.3902344	-0.21508789	0.095458984	1.010498	14.460205	0.19116211	0	0	0	0	0	0	0	0	0	1.0375977	0.037597656	0.27856445	-0.012451172	-0.15527344	-0.1105957	0	44330	0	0	0
220	221	221	Category F	-0.20385742	0.10791016	1.0559082	0.076416016	0.20800781	-0.45849609	0	0	18/11/2017	18	11	2017	19:39:15	70755	0.4	19	39	15	0	0.060058594	3.3902344	-0.21386719	0.094482422	1.0109863	12.15332	0.047607422	0	0	0	0	0	0	0	0	0	1.0378418	0.037841797	0.067871094	0.010009766	0.013183594	0.044677734	0	44330	0	0	0
221	222	222	Category F	-0.15576172	0.20385742	1.2478027	0.087158203	0.18115234	-0.4699707	0	0	18/11/2017	18	11	2017	19:39:15	70755	0.5	19	39	15	0	0.060058594	3.3902344	-0.21191406	0.094482422	1.012207	9.6064453	0.26538086	0	0	0	0	0	0	0	0	0	1.0385742	0.038574219	0.40087891	0.056152344	0.10913086	0.23535156	0	44330	0	0	0
222	223	223	Category F	-0.11987305	0.20385742	1.0439453	0.10961914	0.17626953	-0.46777344	0	0	18/11/2017	18	11	2017	19:39:15	70755	0.6	19	39	15	0	0.060058594	3.3902344	-0.20849609	0.094970703	1.0129395	7.2963867	0.14355469	0	0	0	0	0	0	0	0	0	1.0385742	0.038574219	0.22802734	0.088623047	0.10864258	0.030761719	0	44330	0	0	0
223	224	224	Category F	-0.17993164	0.15576172	0.93579102	0.071044922	0.18408203	-0.46484375	0	0	18/11/2017	18	11	2017	19:39:15	70755	0.7	19	39	15	0	0.060058594	3.3902344	-0.20922852	0.094482422	1.0163574	3.2458496	0.10522461	0	0	0	0	0	0	0	0	0	1.0419922	0.041992188	0.17114258	0.029296875	0.061035156	-0.080566406	0	44330	0	0	0
224	225	225	Category F	-0.19189453	0.11987305	0.82788086	0.047851563	0.18579102	-0.47314453	0	0	18/11/2017	18	11	2017	19:39:15	70755	0.8	19	39	15	0	0.060058594	3.3902344	-0.20507813	0.094238281	1.0180664	1.1384277	0.19238281	0	0	0	0	0	0	0	0	0	1.0427246	0.042724609	0.22900391	0.013183594	0.025390625	-0.19018555	0	44330	0	0	0
225	226	226	Category L	-0.10791016	0.10791016	1.0559082	0.052978516	0.16992188	-0.4753418	0	0	18/11/2017	18	11	2017	19:39:16	70756	0.3	19	39	16	0	0.060058594	3.3902344	-0.20336914	0.095947266	1.015625	2.4692383	0.10424805	0	0	0	0	0	0	0	0	0	1.0402832	0.040283203	0.1472168	0.095458984	0.01171875	0.040039063	0	44330	0	0	0
226	227	227	Category L	-0.095947266	0.11987305	1.0319824	0.052734375	0.17749023	-0.46875	0	0	18/11/2017	18	11	2017	19:39:16	70756	0.4	19	39	16	0	0.060058594	3.3902344	-0.20214844	0.098388672	1.0158691	0.98461914	0.10961914	0	0	0	0	0	0	0	0	0	1.0405273	0.040527344	0.14379883	0.10620117	0.021240234	0.015869141	0	44330	0	0	0
227	228	228	Category L	-0.035888672	0.083984375	1.0197754	0.053466797	0.17749023	-0.47314453	0	0	18/11/2017	18	11	2017	19:39:16	70756	0.5	19	39	16	0	0.060058594	3.3902344	-0.19824219	0.099609375	1.0153809	0.89624023	0.16308594	0	0	0	0	0	0	0	0	0	1.0393066	0.039306641	0.18237305	0.16235352	-0.015625	0.004150391	0	44330	0	0	0
228	229	229	Category L	-0.047851563	0.071777344	1.0197754	0.049804688	0.1809082	-0.47094727	0	0	18/11/2017	18	11	2017	19:39:16	70756	0.6	19	39	16	0	0.060058594	3.3902344	-0.19360352	0.10180664	1.0161133	3.5336914	0.14892578	0	0	0	0	0	0	0	0	0	1.0393066	0.039306641	0.17944336	0.14575195	-0.030029297	0.003417969	0	44330	0	0	0
229	230	230	Category L	-0.071777344	0.10791016	1.0439453	0.048095703	0.18237305	-0.47509766	0	0	18/11/2017	18	11	2017	19:39:16	70756	0.7	19	39	16	0	0.060058594	3.3902344	-0.19238281	0.10351563	1.0192871	7.7397461	0.12304688	0	0	0	0	0	0	0	0	0	1.0424805	0.042480469	0.14941406	0.12060547	0.004150391	0.024414063	0	44330	0	0	0
230	231	231	Category L	-0.047851563	0.095947266	1.0439453	0.05078125	0.17993164	-0.47119141	0	0	18/11/2017	18	11	2017	19:39:16	70756	0.8	19	39	16	0	0.060058594	3.3902344	-0.1887207	0.10302734	1.0166016	13.041748	0.14379883	0	0	0	0	0	0	0	0	0	1.0390625	0.0390625	0.17529297	0.14086914	-0.007080078	0.027099609	0	44330	0	0	0
231	232	232	Category L	-0.083984375	0.035888672	1.0439453	0.05078125	0.18139648	-0.47119141	0	0	18/11/2017	18	11	2017	19:39:16	70756	0.9	19	39	16	0	0.060058594	3.3902344	-0.18701172	0.10229492	1.0187988	16.799805	0.12524414	0	0	0	0	0	0	0	0	0	1.0407715	0.040771484	0.19458008	0.10302734	-0.06640625	0.024902344	0	44330	0	0	0
232	233	233	Category L	-0.059814453	0.071777344	1.0078125	0.053466797	0.18139648	-0.46899414	0	0	18/11/2017	18	11	2017	19:39:17	70757	0	19	39	17	0	0.060058594	3.3902344	-0.18286133	0.10180664	1.0195313	17.255127	0.12719727	0	0	0	0	0	0	0	0	0	1.0407715	0.040771484	0.16503906	0.12304688	-0.030029297	-0.01171875	0	44330	0	0	0
233	234	234	Category L	-0.059814453	0.083984375	1.0078125	0.055175781	0.17871094	-0.4699707	0	0	18/11/2017	18	11	2017	19:39:17	70757	0.1	19	39	17	0	0.060058594	3.3902344	-0.17919922	0.10253906	1.0187988	18.088867	0.12133789	0	0	0	0	0	0	0	0	0	1.0395508	0.039550781	0.14916992	0.11938477	-0.018554688	-0.010986328	0	44330	0	0	0
234	235	235	Category L	-0.071777344	0.071777344	1.0439453	0.048828125	0.18481445	-0.47412109	0	0	18/11/2017	18	11	2017	19:39:17	70757	0.2	19	39	17	0	0.060058594	3.3902344	-0.17529297	0.10498047	1.020752	18.501465	0.11132813	0	0	0	0	0	0	0	0	0	1.0410156	0.041015625	0.16015625	0.10351563	-0.033203125	0.022949219	0	44330	0	0	0
235	236	236	Category L	-0.059814453	0.083984375	1.0439453	0.049804688	0.17895508	-0.47216797	0	0	18/11/2017	18	11	2017	19:39:17	70757	0.3	19	39	17	0	0.060058594	3.3902344	-0.17163086	0.099609375	1.0178223	16.623779	0.1159668	0	0	0	0	0	0	0	0	0	1.0371094	0.037109375	0.15356445	0.11181641	-0.015625	0.025878906	0	44330	0	0	0
236	237	237	Category L	-0.047851563	0.083984375	1.0319824	0.051025391	0.17626953	-0.47216797	0	0	18/11/2017	18	11	2017	19:39:17	70757	0.4	19	39	17	0	0.060058594	3.3902344	-0.17114258	0.10229492	1.017334	13.180908	0.12548828	0	0	0	0	0	0	0	0	0	1.0368652	0.036865234	0.15625	0.12329102	-0.018310547	0.014404297	0	44330	0	0	0
237	238	238	Category L	-0.047851563	0.14379883	1.0439453	0.041992188	0.18017578	-0.47314453	0	0	18/11/2017	18	11	2017	19:39:17	70757	0.5	19	39	17	0	0.060058594	3.3902344	-0.16748047	0.10351563	1.0180664	9.8815918	0.12866211	0	0	0	0	0	0	0	0	0	1.0371094	0.037109375	0.18530273	0.11962891	0.040039063	0.025634766	0	44330	0	0	0
238	239	239	Category L	-0.059814453	0.083984375	1.0319824	0.05078125	0.1796875	-0.47412109	0	0	18/11/2017	18	11	2017	19:39:17	70757	0.6	19	39	17	0	0.060058594	3.3902344	-0.15942383	0.10498047	1.0192871	6.1391602	0.10253906	0	0	0	0	0	0	0	0	0	1.0368652	0.036865234	0.13330078	0.099609375	-0.020996094	0.012451172	0	44330	0	0	0
239	240	240	Category L	-0.023925781	0.11987305	1.0319824	0.048583984	0.18408203	-0.4699707	0	0	18/11/2017	18	11	2017	19:39:17	70757	0.7	19	39	17	0	0.060058594	3.3902344	-0.15722656	0.10717773	1.0249023	2.6689453	0.1340332	0	0	0	0	0	0	0	0	0	1.0424805	0.042480469	0.15283203	0.13330078	0.012451172	0.006835938	0	44330	0	0	0
240	241	241	Category L	-0.083984375	0.071777344	1.0319824	0.048828125	0.18041992	-0.47216797	0	0	18/11/2017	18	11	2017	19:39:17	70757	0.8	19	39	17	0	0.060058594	3.3902344	-0.15136719	0.1081543	1.0217285	0.3828125	0.077148438	0	0	0	0	0	0	0	0	0	1.0385742	0.038574219	0.11376953	0.067382813	-0.036376953	0.010009766	0	44330	0	0	0
241	242	242	Category L	-0.083984375	0.083984375	1.0439453	0.048095703	0.1809082	-0.47021484	0	0	18/11/2017	18	11	2017	19:39:17	70757	0.9	19	39	17	0	0.060058594	3.3902344	-0.14892578	0.10644531	1.0200195	0.97900391	0.072753906	0	0	0	0	0	0	0	0	0	1.0361328	0.036132813	0.11157227	0.064941406	-0.022460938	0.023681641	0	44330	0	0	0
242	243	243	Category L	-0.071777344	0.071777344	1.0197754	0.052734375	0.17724609	-0.47387695	0	0	18/11/2017	18	11	2017	19:39:18	70758	0	19	39	18	0	0.060058594	3.3902344	-0.14819336	0.10449219	1.0209961	1.1640625	0.083007813	0	0	0	0	0	0	0	0	0	1.0368652	0.036865234	0.11035156	0.076416016	-0.032714844	-0.001220703	0	44330	0	0	0
243	244	244	Category L	-0.095947266	0.10791016	1.0319824	0.048339844	0.17919922	-0.47021484	0	0	18/11/2017	18	11	2017	19:39:18	70758	0.111	19	39	18	0	0.060058594	3.3902344	-0.14794922	0.10302734	1.0222168	2.0063477	0.052978516	0	0	0	0	0	0	0	0	0	1.0380859	0.038085938	0.06640625	0.052001953	0.004638672	0.009521484	0	44330	0	0	0
244	245	245	Category L	-0.083984375	0.095947266	1.0319824	0.047119141	0.18041992	-0.47412109	0	0	18/11/2017	18	11	2017	19:39:18	70758	0.222	19	39	18	0	0.060058594	3.3902344	-0.14453125	0.1027832	1.0219727	2.4870605	0.061767578	0	0	0	0	0	0	0	0	0	1.0373535	0.037353516	0.077392578	0.060546875	-0.006835938	0.009765625	0	44330	0	0	0
245	246	246	Category L	-0.083984375	0.071777344	1.0319824	0.048095703	0.18164063	-0.47094727	0	0	18/11/2017	18	11	2017	19:39:18	70758	0.333	19	39	18	0	0.060058594	3.3902344	-0.14233398	0.099609375	1.0212402	1.4221191	0.065673828	0	0	0	0	0	0	0	0	0	1.0358887	0.035888672	0.096923828	0.058349609	-0.027832031	0.010498047	0	44330	0	0	0
246	247	247	Category L	-0.047851563	0.083984375	1.0197754	0.048095703	0.18237305	-0.47509766	0	0	18/11/2017	18	11	2017	19:39:18	70758	0.444	19	39	18	0	0.060058594	3.3902344	-0.13989258	0.10107422	1.0195313	0.49829102	0.093505859	0	0	0	0	0	0	0	0	0	1.0341797	0.034179688	0.10913086	0.092041016	-0.017089844	0	0	44330	0	0	0
247	248	248	Category L	-0.047851563	0.059814453	1.0678711	0.046142578	0.1809082	-0.47216797	0	0	18/11/2017	18	11	2017	19:39:18	70758	0.555	19	39	18	0	0.060058594	3.3902344	-0.14160156	0.10302734	1.020752	0.13232422	0.11328125	0	0	0	0	0	0	0	0	0	1.0356445	0.035644531	0.18408203	0.09375	-0.043212891	0.046875	0	44330	0	0	0
248	249	249	Category L	-0.071777344	0.071777344	1.0559082	0.046386719	0.18115234	-0.47314453	0	0	18/11/2017	18	11	2017	19:39:18	70758	0.666	19	39	18	0	0.060058594	3.3902344	-0.13989258	0.10498047	1.0187988	1.2680664	0.084472656	0	0	0	0	0	0	0	0	0	1.0339355	0.033935547	0.13842773	0.068115234	-0.033203125	0.036865234	0	44330	0	0	0
249	250	250	Category L	-0.059814453	0.059814453	1.0319824	0.048095703	0.18432617	-0.47485352	0	0	18/11/2017	18	11	2017	19:39:18	70758	0.777	19	39	18	0	0.060058594	3.3902344	-0.13867188	0.10620117	1.0200195	2.3288574	0.092285156	0	0	0	0	0	0	0	0	0	1.0349121	0.034912109	0.13745117	0.078857422	-0.046386719	0.01171875	0	44330	0	0	0
250	251	251	Category L	-0.047851563	0.095947266	1.0439453	0.045654297	0.17529297	-0.47119141	0	0	18/11/2017	18	11	2017	19:39:18	70758	0.888	19	39	18	0	0.060302734	3.4562988	-0.13891602	0.10571289	1.0229492	2.704834	0.093994141	0	0	0	0	0	0	0	0	0	1.0378418	0.037841797	0.12207031	0.091064453	-0.009765625	0.020751953	0	44330	0	0	0
251	252	252	Category L	-0.071777344	0.071777344	1.0319824	0.042480469	0.1809082	-0.47412109	0	0	18/11/2017	18	11	2017	19:39:19	70759	0	19	39	19	0	0.060302734	3.4562988	-0.13891602	0.10693359	1.0241699	2.9328613	0.076171875	0	0	0	0	0	0	0	0	0	1.0390625	0.0390625	0.11010742	0.067138672	-0.03515625	0.007568359	0	44330	0	0	0
252	253	253	Category L	-0.059814453	0.11987305	1.0319824	0.046386719	0.17993164	-0.47119141	0	0	18/11/2017	18	11	2017	19:39:19	70759	0.1	19	39	19	0	0.060302734	3.4562988	-0.13793945	0.10375977	1.0239258	3.6320801	0.080322266	0	0	0	0	0	0	0	0	0	1.0385742	0.038574219	0.10205078	0.078125	0.015869141	0.0078125	0	44330	0	0	0
253	254	254	Category L	-0.047851563	0.071777344	1.0439453	0.042724609	0.17944336	-0.47314453	0	0	18/11/2017	18	11	2017	19:39:19	70759	0.2	19	39	19	0	0.060302734	3.4562988	-0.13818359	0.10058594	1.026123	3.8085938	0.096435547	0	0	0	0	0	0	0	0	0	1.0402832	0.040283203	0.13696289	0.090332031	-0.028808594	0.017578125	0	44330	0	0	0
254	255	255	Category L	-0.059814453	0.083984375	1.0439453	0.042480469	0.18359375	-0.47314453	0	0	18/11/2017	18	11	2017	19:39:19	70759	0.3	19	39	19	0	0.060302734	3.4562988	-0.1394043	0.099609375	1.0280762	2.9187012	0.082519531	0	0	0	0	0	0	0	0	0	1.0424805	0.042480469	0.11108398	0.079589844	-0.015625	0.015625	0	44330	0	0	0
255	256	256	Category L	-0.10791016	0.083984375	1.0197754	0.044433594	0.18164063	-0.47412109	0	0	18/11/2017	18	11	2017	19:39:19	70759	0.4	19	39	19	0	0.060302734	3.4562988	-0.14111328	0.097900391	1.0275879	2.2453613	0.036865234	0	0	0	0	0	0	0	0	0	1.041748	0.041748047	0.055175781	0.033203125	-0.013916016	-0.0078125	0	44330	0	0	0
256	257	257	Category L	-0.083984375	0.083984375	1.0197754	0.043457031	0.18603516	-0.47290039	0	0	18/11/2017	18	11	2017	19:39:19	70759	0.5	19	39	19	0	0.060302734	3.4562988	-0.14208984	0.09765625	1.0273438	2.9008789	0.060302734	0	0	0	0	0	0	0	0	0	1.041748	0.041748047	0.079589844	0.058105469	-0.013671875	-0.007568359	0	44330	0	0	0
257	258	258	Category L	-0.035888672	0.047851563	1.0319824	0.042480469	0.18334961	-0.47216797	0	0	18/11/2017	18	11	2017	19:39:19	70759	0.6	19	39	19	0	0.060302734	3.4562988	-0.14379883	0.099853516	1.0317383	2.2121582	0.11987305	0	0	0	0	0	0	0	0	0	1.0466309	0.046630859	0.16015625	0.10791016	-0.052001953	0	0	44330	0	0	0
258	259	259	Category L	-0.023925781	0.083984375	1.0319824	0.042724609	0.17944336	-0.47094727	0	0	18/11/2017	18	11	2017	19:39:19	70759	0.7	19	39	19	0	0.060302734	3.4562988	-0.14355469	0.1003418	1.0305176	0.1784668	0.12084961	0	0	0	0	0	0	0	0	0	1.045166	0.045166016	0.13769531	0.11962891	-0.016357422	0.001220703	0	44330	0	0	0
259	260	260	Category L	-0.083984375	0.11987305	1.0439453	0.045166016	0.18261719	-0.47509766	0	0	18/11/2017	18	11	2017	19:39:19	70759	0.8	19	39	19	0	0.060302734	3.4562988	-0.14379883	0.10083008	1.0290527	1.1491699	0.064453125	0	0	0	0	0	0	0	0	0	1.0437012	0.043701172	0.09375	0.059814453	0.018798828	0.014892578	0	44330	0	0	0
260	261	261	Category L	-0.083984375	0.15576172	1.0197754	0.041748047	0.18432617	-0.46899414	0	0	18/11/2017	18	11	2017	19:39:19	70759	0.9	19	39	19	0	0.060302734	3.4562988	-0.14379883	0.10351563	1.0290527	0.234375	0.079833984	0	0	0	0	0	0	0	0	0	1.0441895	0.044189453	0.12133789	0.059814453	0.052001953	-0.009277344	0	44330	0	0	0
261	262	262	Category L	-0.071777344	0.15576172	1.0319824	0.041259766	0.17260742	-0.4765625	0	0	18/11/2017	18	11	2017	19:39:20	70760	0	19	39	20	0	0.060302734	3.4562988	-0.14306641	0.10375977	1.0275879	0.9296875	0.088378906	0	0	0	0	0	0	0	0	0	1.0427246	0.042724609	0.12744141	0.071289063	0.051757813	0.004150391	0	44330	0	0	0
262	263	263	Category L	-0.059814453	0.059814453	1.0439453	0.031738281	0.16723633	-0.4753418	0	0	18/11/2017	18	11	2017	19:39:20	70760	0.1	19	39	20	0	0.060302734	3.4562988	-0.14428711	0.10229492	1.0283203	0.25708008	0.095703125	0	0	0	0	0	0	0	0	0	1.043457	0.043457031	0.14257813	0.084472656	-0.042480469	0.015380859	0	44330	0	0	0
263	264	264	Category L	-0.095947266	0.14379883	1.0559082	0.013671875	0.17089844	-0.47949219	0	0	18/11/2017	18	11	2017	19:39:20	70760	0.2	19	39	20	0	0.060302734	3.4562988	-0.14379883	0.099609375	1.0280762	0.16894531	0.070800781	0	0	0	0	0	0	0	0	0	1.0427246	0.042724609	0.11962891	0.047851563	0.043945313	0.027587891	0	44330	0	0	0
264	265	265	Category L	-0.083984375	0.16796875	1.0319824	-0.002929688	0.17285156	-0.48266602	0	0	18/11/2017	18	11	2017	19:39:20	70760	0.3	19	39	20	0	0.060302734	3.4562988	-0.14648438	0.09765625	1.0292969	1.5075684	0.093994141	0	0	0	0	0	0	0	0	0	1.0441895	0.044189453	0.13525391	0.0625	0.070068359	0.002441406	0	44330	0	0	0
265	266	266	Category L	-0.10791016	0.17993164	1.0197754	-0.005615234	0.1706543	-0.48193359	0	0	18/11/2017	18	11	2017	19:39:20	70760	0.4	19	39	20	0	0.060302734	3.4562988	-0.14672852	0.096923828	1.0297852	2.2756348	0.092041016	0	0	0	0	0	0	0	0	0	1.0446777	0.044677734	0.13183594	0.038818359	0.082763672	-0.010009766	0	44330	0	0	0
266	267	267	Category L	-0.095947266	0.16796875	1.0319824	-0.010253906	0.17163086	-0.48168945	0	0	18/11/2017	18	11	2017	19:39:20	70760	0.5	19	39	20	0	0.060302734	3.4562988	-0.14770508	0.095947266	1.0280762	0.11279297	0.088623047	0	0	0	0	0	0	0	0	0	1.0432129	0.043212891	0.12744141	0.051757813	0.071777344	0.003662109	0	44330	0	0	0
267	268	268	Category L	-0.11987305	0.16796875	1.0559082	-0.010253906	0.17553711	-0.4765625	0	0	18/11/2017	18	11	2017	19:39:20	70760	0.6	19	39	20	0	0.060302734	3.4562988	-0.1496582	0.096191406	1.0297852	0.48706055	0.081787109	0	0	0	0	0	0	0	0	0	1.0449219	0.044921875	0.12768555	0.029785156	0.071533203	0.025878906	0	44330	0	0	0
268	269	269	Category L	-0.15576172	0.15576172	1.0439453	-0.013916016	0.1730957	-0.47949219	0	0	18/11/2017	18	11	2017	19:39:20	70760	0.7	19	39	20	0	0.060302734	3.4562988	-0.15112305	0.097412109	1.0283203	2.0202637	0.060302734	0	0	0	0	0	0	0	0	0	1.0439453	0.043945313	0.078125	-0.004394531	0.058105469	0.015380859	0	44330	0	0	0
269	270	270	Category L	-0.10791016	0.14379883	1.0197754	-0.008544922	0.17211914	-0.47949219	0	0	18/11/2017	18	11	2017	19:39:20	70760	0.8	19	39	20	0	0.060302734	3.4562988	-0.15551758	0.097167969	1.0280762	4.1772461	0.066894531	0	0	0	0	0	0	0	0	0	1.0444336	0.044433594	0.10253906	0.047607422	0.046386719	-0.008300781	0	44330	0	0	0
270	271	271	Category L	-0.10791016	0.11987305	1.0559082	-0.008544922	0.17431641	-0.48071289	0	0	18/11/2017	18	11	2017	19:39:20	70760	0.9	19	39	20	0	0.060302734	3.4562988	-0.15991211	0.096435547	1.0273438	4.0603027	0.063476563	0	0	0	0	0	0	0	0	0	1.0441895	0.044189453	0.10375977	0.052001953	0.023193359	0.028320313	0	44330	0	0	0
271	272	272	Category L	-0.095947266	0.14379883	1.0439453	-0.009033203	0.17163086	-0.47875977	0	0	18/11/2017	18	11	2017	19:39:21	70761	0	19	39	21	0	0.060302734	3.4562988	-0.16113281	0.097900391	1.0270996	3.5839844	0.081298828	0	0	0	0	0	0	0	0	0	1.0441895	0.044189453	0.12768555	0.065185547	0.045654297	0.016601563	0	44330	0	0	0
272	273	273	Category L	-0.11987305	0.14379883	1.0319824	-0.012695313	0.17163086	-0.4777832	0	0	18/11/2017	18	11	2017	19:39:21	70761	0.1	19	39	21	0	0.060302734	3.4562988	-0.1640625	0.098876953	1.0310059	4.5532227	0.062744141	0	0	0	0	0	0	0	0	0	1.048584	0.048583984	0.08984375	0.044189453	0.044677734	0.000732422	0	44330	0	0	0
273	274	274	Category L	-0.16796875	0.13183594	1.0439453	-0.013916016	0.17456055	-0.48168945	0	0	18/11/2017	18	11	2017	19:39:21	70761	0.2	19	39	21	0	0.060302734	3.4562988	-0.16381836	0.096679688	1.03125	4.7651367	0.037353516	0	0	0	0	0	0	0	0	0	1.0488281	0.048828125	0.051513672	-0.00390625	0.034912109	0.012451172	0	44330	0	0	0
274	275	275	Category L	-0.16796875	0.095947266	1.0197754	-0.008789063	0.17651367	-0.47973633	0	0	18/11/2017	18	11	2017	19:39:21	70761	0.3	19	39	21	0	0.060302734	3.4562988	-0.16894531	0.098388672	1.03125	3.6965332	0.011962891	0	0	0	0	0	0	0	0	0	1.0498047	0.049804688	0.015380859	0.000976563	-0.002441406	-0.011474609	0	44330	0	0	0
275	276	276	Category L	-0.14379883	0.071777344	0.97192383	-0.009521484	0.17749023	-0.47753906	0	0	18/11/2017	18	11	2017	19:39:21	70761	0.4	19	39	21	0	0.060302734	3.4562988	-0.17236328	0.099121094	1.0290527	0.38110352	0.069580078	0	0	0	0	0	0	0	0	0	1.0480957	0.048095703	0.11303711	0.028564453	-0.02734375	-0.057128906	0	44330	0	0	0
276	277	277	Category L	-0.10791016	0.035888672	1.0319824	0.005615234	0.17089844	-0.48266602	0	0	18/11/2017	18	11	2017	19:39:21	70761	0.5	19	39	21	0	0.060302734	3.4562988	-0.17529297	0.10058594	1.0297852	3.361084	0.093505859	0	0	0	0	0	0	0	0	0	1.0495605	0.049560547	0.13427734	0.067382813	-0.064697266	0.001953125	0	44330	0	0	0
277	278	278	Category E	-0.19189453	0.16796875	0.98388672	-0.050048828	0.14501953	-0.49023438	0	0	18/11/2017	18	11	2017	19:39:22	70762	0.099	19	39	22	0	0.060302734	3.4562988	-0.17749023	0.10107422	1.0280762	5.4421387	0.081298828	0	0	0	0	0	0	0	0	0	1.0483398	0.048339844	0.12524414	-0.014160156	0.066650391	-0.044189453	0	44330	0	0	0
278	279	279	Category E	-0.17993164	0.21582031	1.1398926	-0.020996094	0.1328125	-0.49023438	0	0	18/11/2017	18	11	2017	19:39:22	70762	0.199	19	39	22	0	0.060302734	3.4562988	-0.17919922	0.099853516	1.0280762	8.5925293	0.16064453	0	0	0	0	0	0	0	0	0	1.048584	0.048583984	0.2277832	-0.000488281	0.11572266	0.11157227	0	44330	0	0	0
279	280	280	Category E	-0.17993164	0.071777344	1.0197754	-0.002197266	0.13134766	-0.49023438	0	0	18/11/2017	18	11	2017	19:39:22	70762	0.3	19	39	22	0	0.060302734	3.4562988	-0.18041992	0.099609375	1.027832	14.323486	0.028808594	0	0	0	0	0	0	0	0	0	1.0480957	0.048095703	0.036376953	0.000488281	-0.027832031	-0.008056641	0	44330	0	0	0
280	281	281	Category E	-0.17993164	0.083984375	0.92382813	0.007568359	0.12841797	-0.4921875	0	0	18/11/2017	18	11	2017	19:39:22	70762	0.4	19	39	22	0	0.060302734	3.4562988	-0.18212891	0.099365234	1.0275879	20.888672	0.10498047	0	0	0	0	0	0	0	0	0	1.0483398	0.048339844	0.12158203	0.002197266	-0.015380859	-0.10375977	0	44330	0	0	0
281	282	282	Category E	-0.34790039	0.059814453	1.079834	0.024169922	0.13623047	-0.48925781	0	0	18/11/2017	18	11	2017	19:39:22	70762	0.5	19	39	22	0	0.060302734	3.4562988	-0.18359375	0.099609375	1.0273438	24.649658	0.17675781	0	0	0	0	0	0	0	0	0	1.0483398	0.048339844	0.25634766	-0.1640625	-0.039794922	0.052246094	0	44330	0	0	0
282	283	283	Category E	-0.43188477	-0.023925781	1.0319824	0.01953125	0.17602539	-0.48022461	0	0	18/11/2017	18	11	2017	19:39:22	70762	0.6	19	39	22	0	0.060302734	3.4562988	-0.18481445	0.099853516	1.0270996	25.450195	0.27636719	0	0	0	0	0	0	0	0	0	1.0483398	0.048339844	0.37548828	-0.24682617	-0.1237793	0.004638672	0	44330	0	0	0
283	284	284	Category E	-0.27587891	0.059814453	0.82788086	0.028808594	0.17163086	-0.47827148	0	0	18/11/2017	18	11	2017	19:39:22	70762	0.7	19	39	22	0	0.059814453	3.4562988	-0.18603516	0.10058594	1.0273438	27.388916	0.22241211	0	0	0	0	0	0	0	0	0	1.0488281	0.048828125	0.32983398	-0.089599609	-0.040771484	-0.19946289	0	44330	0	0	0
284	285	285	Category E	-0.26391602	0.13183594	1.2119141	0.062255859	0.1628418	-0.47851563	0	0	18/11/2017	18	11	2017	19:39:22	70762	0.8	19	39	22	0	0.059814453	3.4562988	-0.18701172	0.10083008	1.0270996	30.259766	0.20239258	0	0	0	0	0	0	0	0	0	1.0488281	0.048828125	0.29248047	-0.076660156	0.030761719	0.18457031	0	44330	0	0	0
285	286	286	Category E	-0.20385742	0.17993164	1.0319824	0.091796875	0.17407227	-0.46679688	0	0	18/11/2017	18	11	2017	19:39:22	70762	0.9	19	39	22	0	0.059814453	3.4562988	-0.18823242	0.10083008	1.0268555	30.335205	0.080566406	0	0	0	0	0	0	0	0	0	1.0488281	0.048828125	0.099365234	-0.015380859	0.078857422	0.004882813	0	44330	0	0	0
286	287	287	Category E	-0.3359375	0.11987305	0.98388672	0.044433594	0.16381836	-0.4765625	0	0	18/11/2017	18	11	2017	19:39:23	70763	0	19	39	23	0	0.059814453	3.4562988	-0.18896484	0.10083008	1.0273438	28.01001	0.15405273	0	0	0	0	0	0	0	0	0	1.0493164	0.049316406	0.20898438	-0.14672852	0.018798828	-0.043457031	0	44330	0	0	0
287	288	288	Category E	-0.39599609	0.14379883	0.92382813	-0.024902344	0.16455078	-0.48388672	0	0	18/11/2017	18	11	2017	19:39:23	70763	0.1	19	39	23	0	0.059814453	3.4562988	-0.19067383	0.10107422	1.0273438	26.469238	0.23388672	0	0	0	0	0	0	0	0	0	1.0498047	0.049804688	0.3515625	-0.20507813	0.042480469	-0.10351563	0	44330	0	0	0
288	289	289	Category E	-0.34790039	0.11987305	0.87597656	-0.012939453	0.12939453	-0.49243164	0	0	18/11/2017	18	11	2017	19:39:23	70763	0.2	19	39	23	0	0.059814453	3.4562988	-0.19213867	0.10107422	1.0266113	24.967529	0.21728516	0	0	0	0	0	0	0	0	0	1.0493164	0.049316406	0.32470703	-0.15551758	0.018554688	-0.15063477	0	44330	0	0	0
289	290	290	Category E	-0.2878418	0.047851563	0.89990234	-0.020507813	0.13183594	-0.4934082	0	0	18/11/2017	18	11	2017	19:39:23	70763	0.3	19	39	23	0	0.059814453	3.4562988	-0.19335938	0.1015625	1.0266113	19.519287	0.16674805	0	0	0	0	0	0	0	0	0	1.0495605	0.049560547	0.27490234	-0.094238281	-0.053710938	-0.12670898	0	44330	0	0	0
290	291	291	Category E	-0.31176758	0.20385742	1.3198242	-0.011962891	0.1574707	-0.48486328	0	0	18/11/2017	18	11	2017	19:39:23	70763	0.4	19	39	23	0	0.059814453	3.4562988	-0.19482422	0.1015625	1.0263672	10.130127	0.33178711	0	0	0	0	0	0	0	0	0	1.0495605	0.049560547	0.51245117	-0.11669922	0.10205078	0.29321289	0	44330	0	0	0
291	292	292	Category E	-0.19189453	-0.047851563	0.99584961	0.022705078	0.14770508	-0.48583984	0	0	18/11/2017	18	11	2017	19:39:23	70763	0.5	19	39	23	0	0.059814453	3.4562988	-0.1965332	0.10083008	1.026123	3.4519043	0.15161133	0	0	0	0	0	0	0	0	0	1.0495605	0.049560547	0.18359375	0.004638672	-0.14868164	-0.030273438	0	44330	0	0	0
292	293	293	Category E	-0.23999023	-0.047851563	1.0319824	0.037109375	0.1640625	-0.47949219	0	0	18/11/2017	18	11	2017	19:39:23	70763	0.6	19	39	23	0	0.059814453	3.4562988	-0.19775391	0.10058594	1.026123	0.23242188	0.15429688	0	0	0	0	0	0	0	0	0	1.0500488	0.050048828	0.19628906	-0.041992188	-0.1484375	0.005615234	0	44330	0	0	0
293	294	294	Category E	-0.46777344	-0.011962891	1.1037598	0.017333984	0.12866211	-0.49023438	0	0	18/11/2017	18	11	2017	19:39:23	70763	0.7	19	39	23	0	0.059814453	3.4562988	-0.19921875	0.099609375	1.026123	3.8117676	0.30078125	0	0	0	0	0	0	0	0	0	1.0500488	0.050048828	0.45751953	-0.26831055	-0.11157227	0.077392578	0	44330	0	0	0
294	295	295	Category E	-0.34790039	0	0.86376953	0.023681641	0.16748047	-0.47949219	0	0	18/11/2017	18	11	2017	19:39:23	70763	0.8	19	39	23	0	0.059814453	3.4562988	-0.20068359	0.099609375	1.0253906	8.9885254	0.24023438	0	0	0	0	0	0	0	0	0	1.0498047	0.049804688	0.40820313	-0.14697266	-0.099609375	-0.16162109	0	44330	0	0	0
295	296	296	Category E	-0.27587891	0.13183594	1.2839355	0.048828125	0.16845703	-0.47924805	0	0	18/11/2017	18	11	2017	19:39:23	70763	0.9	19	39	23	0	0.059814453	3.4562988	-0.2019043	0.099609375	1.0249023	10.07959	0.27099609	0	0	0	0	0	0	0	0	0	1.0495605	0.049560547	0.36474609	-0.073730469	0.031982422	0.25878906	0	44330	0	0	0
296	297	297	Category E	-0.2277832	0.19189453	1.3198242	0.028564453	0.13354492	-0.4909668	0	0	18/11/2017	18	11	2017	19:39:24	70764	0	19	39	24	0	0.059814453	3.4562988	-0.20288086	0.099853516	1.0249023	7.8398438	0.30957031	0	0	0	0	0	0	0	0	0	1.0495605	0.049560547	0.41137695	-0.024658203	0.091796875	0.29467773	0	44330	0	0	0
297	298	298	Category E	-0.25195313	0.19189453	0.89990234	-0.0078125	0.15307617	-0.48706055	0	0	18/11/2017	18	11	2017	19:39:24	70764	0.1	19	39	24	0	0.059814453	3.4562988	-0.20385742	0.099609375	1.0249023	6.9985352	0.16259766	0	0	0	0	0	0	0	0	0	1.0498047	0.049804688	0.26513672	-0.047851563	0.092041016	-0.125	0	44330	0	0	0
298	299	299	Category E	-0.32397461	0.095947266	0.79199219	-0.057128906	0.16259766	-0.4831543	0	0	18/11/2017	18	11	2017	19:39:24	70764	0.2	19	39	24	0	0.059814453	3.4562988	-0.20532227	0.099853516	1.0251465	9.2521973	0.26147461	0	0	0	0	0	0	0	0	0	1.050293	0.050292969	0.35546875	-0.1184082	-0.00390625	-0.2331543	0	44330	0	0	0
299	300	300	Category E	-0.23999023	0.16796875	0.91186523	-0.096923828	0.15673828	-0.48120117	0	0	18/11/2017	18	11	2017	19:39:24	70764	0.3	19	39	24	0	0.059814453	3.4562988	-0.20727539	0.099609375	1.0253906	11.645996	0.13623047	0	0	0	0	0	0	0	0	0	1.0507813	0.05078125	0.21411133	-0.032470703	0.068115234	-0.11352539	0	44330	0	0	0
300	301	301	Category E	-0.14379883	0.13183594	0.93579102	-0.094970703	0.1328125	-0.4855957	0	0	18/11/2017	18	11	2017	19:39:24	70764	0.4	19	39	24	0	0.059814453	3.4562988	-0.20849609	0.099121094	1.0249023	12.424805	0.11499023	0	0	0	0	0	0	0	0	0	1.0507813	0.05078125	0.18652344	0.064697266	0.032470703	-0.089111328	0	44330	0	0	0
301	302	302	Category E	-0.23999023	0.083984375	1.3078613	-0.062011719	0.12890625	-0.49267578	0	0	18/11/2017	18	11	2017	19:39:24	70764	0.5	19	39	24	0	0.059814453	3.4562988	-0.20947266	0.098144531	1.0251465	13.731201	0.28442383	0	0	0	0	0	0	0	0	0	1.0510254	0.051025391	0.32714844	-0.030273438	-0.014160156	0.2824707	0	44330	0	0	0
302	303	303	Category E	-0.083984375	-0.023925781	1.0197754	-0.063232422	0.15527344	-0.47998047	0	0	18/11/2017	18	11	2017	19:39:24	70764	0.6	19	39	24	0	0.059814453	3.4562988	-0.21044922	0.097167969	1.0251465	14.812256	0.17529297	0	0	0	0	0	0	0	0	0	1.0510254	0.051025391	0.25317383	0.12646484	-0.12109375	-0.005371094	0	44330	0	0	0
303	304	304	Category E	-0.39599609	0.011962891	1.0319824	-0.001220703	0.14697266	-0.48828125	0	0	18/11/2017	18	11	2017	19:39:24	70764	0.7	19	39	24	0	0.059814453	3.4562988	-0.21166992	0.097900391	1.0251465	17.35083	0.20336914	0	0	0	0	0	0	0	0	0	1.0512695	0.051269531	0.27685547	-0.18408203	-0.0859375	0.006591797	0	44330	0	0	0
304	305	305	Category E	-0.21582031	0.059814453	0.86376953	-0.034667969	0.17236328	-0.48193359	0	0	18/11/2017	18	11	2017	19:39:24	70764	0.8	19	39	24	0	0.059814453	3.4562988	-0.2121582	0.097167969	1.0249023	16.39502	0.16552734	0	0	0	0	0	0	0	0	0	1.0512695	0.051269531	0.20239258	-0.003417969	-0.037353516	-0.16113281	0	44330	0	0	0
305	306	306	Category E	-0.17993164	0.023925781	0.93579102	0.016601563	0.18286133	-0.47412109	0	0	18/11/2017	18	11	2017	19:39:24	70764	0.9	19	39	24	0	0.059814453	3.4562988	-0.21313477	0.096435547	1.0251465	14.481201	0.11987305	0	0	0	0	0	0	0	0	0	1.0515137	0.051513672	0.19506836	0.033203125	-0.072509766	-0.089355469	0	44330	0	0	0
306	307	307	Category E	-0.26391602	0.14379883	1.1518555	0.0234375	0.15869141	-0.48266602	0	0	18/11/2017	18	11	2017	19:39:25	70765	0	19	39	25	0	0.059814453	3.4562988	-0.21362305	0.095703125	1.0253906	12.572266	0.14404297	0	0	0	0	0	0	0	0	0	1.0517578	0.051757813	0.22436523	-0.050048828	0.047851563	0.1262207	0	44330	0	0	0
307	308	308	Category E	-0.14379883	0.17993164	0.91186523	0.026611328	0.17822266	-0.47119141	0	0	18/11/2017	18	11	2017	19:39:25	70765	0.1	19	39	25	0	0.059814453	3.4562988	-0.21435547	0.094482422	1.0253906	10.05127	0.15869141	0	0	0	0	0	0	0	0	0	1.052002	0.052001953	0.26953125	0.070556641	0.085205078	-0.11352539	0	44330	0	0	0
308	309	309	Category E	-0.39599609	0.059814453	1.0078125	-0.026855469	0.16821289	-0.48071289	0	0	18/11/2017	18	11	2017	19:39:25	70765	0.2	19	39	25	0	0.059814453	3.4562988	-0.21508789	0.09375	1.0251465	6.7094727	0.18481445	0	0	0	0	0	0	0	0	0	1.0517578	0.051757813	0.23217773	-0.18066406	-0.033935547	-0.017333984	0	44330	0	0	0
309	310	310	Category E	-0.41992188	0.035888672	0.98388672	-0.077880859	0.12646484	-0.49389648	0	0	18/11/2017	18	11	2017	19:39:25	70765	0.3	19	39	25	0	0.059814453	3.4562988	-0.21484375	0.093017578	1.0251465	2.2680664	0.21655273	0	0	0	0	0	0	0	0	0	1.0515137	0.051513672	0.3034668	-0.20483398	-0.057128906	-0.041259766	0	44330	0	0	0
310	311	311	Category E	-0.14379883	0.21582031	1.0197754	-0.082519531	0.089111328	-0.49438477	0	0	18/11/2017	18	11	2017	19:39:25	70765	0.4	19	39	25	0	0.059814453	3.4562988	-0.21557617	0.092285156	1.0253906	1.0610352	0.14282227	0	0	0	0	0	0	0	0	0	1.052002	0.052001953	0.20092773	0.071777344	0.12329102	-0.005615234	0	44330	0	0	0
311	312	312	Category E	-0.32397461	0.11987305	1.355957	-0.041748047	0.10693359	-0.49682617	0	0	18/11/2017	18	11	2017	19:39:25	70765	0.5	19	39	25	0	0.059814453	3.4562988	-0.21582031	0.092041016	1.0249023	0.80126953	0.34887695	0	0	0	0	0	0	0	0	0	1.0515137	0.051513672	0.46630859	-0.10791016	0.027587891	0.33081055	0	44330	0	0	0
312	313	313	Category E	-0.047851563	-0.10791016	1.0319824	-0.036132813	0.11206055	-0.49487305	0	0	18/11/2017	18	11	2017	19:39:25	70765	0.6	19	39	25	0	0.059814453	3.4562988	-0.21704102	0.091308594	1.0249023	6.6459961	0.26147461	0	0	0	0	0	0	0	0	0	1.0517578	0.051757813	0.37548828	0.16918945	-0.19921875	0.006835938	0	44330	0	0	0
313	314	314	Category E	-0.46777344	0.2277832	1.0078125	-0.059082031	0.12451172	-0.49267578	0	0	18/11/2017	18	11	2017	19:39:25	70765	0.7	19	39	25	0	0.059814453	3.4562988	-0.2175293	0.091064453	1.0246582	10.623535	0.28540039	0	0	0	0	0	0	0	0	0	1.0515137	0.051513672	0.40356445	-0.25	0.13647461	-0.016845703	0	44330	0	0	0
314	315	315	Category E	-0.3359375	0.11987305	0.86376953	-0.10546875	0.1652832	-0.47387695	0	0	18/11/2017	18	11	2017	19:39:25	70765	0.8	19	39	25	0	0.059814453	3.4562988	-0.21728516	0.090332031	1.0246582	9.6071777	0.2019043	0	0	0	0	0	0	0	0	0	1.0515137	0.051513672	0.30908203	-0.1184082	0.029296875	-0.16088867	0	44330	0	0	0
315	316	316	Category E	-0.29980469	0.20385742	1.1037598	-0.061035156	0.18774414	-0.47363281	0	0	18/11/2017	18	11	2017	19:39:25	70765	0.9	19	39	25	0	0.059814453	3.4562988	-0.21704102	0.08984375	1.0249023	3.7243652	0.16113281	0	0	0	0	0	0	0	0	0	1.0515137	0.051513672	0.27514648	-0.082519531	0.11376953	0.078613281	0	44330	0	0	0
316	317	317	Category E	-0.2277832	0.13183594	0.89990234	-0.065185547	0.15869141	-0.48217773	0	0	18/11/2017	18	11	2017	19:39:26	70766	0	19	39	26	0	0.059814453	3.4562988	-0.2175293	0.090332031	1.0256348	3.4187012	0.1328125	0	0	0	0	0	0	0	0	0	1.0522461	0.052246094	0.17724609	-0.010009766	0.041259766	-0.12573242	0	44330	0	0	0
317	318	318	Category L	-0.17993164	0.047851563	1.0439453	-0.062255859	0.1784668	-0.47875977	0	0	18/11/2017	18	11	2017	19:39:26	70766	0.4	19	39	26	0	0.059814453	3.4562988	-0.21850586	0.091308594	1.0256348	11.695557	0.060791016	0	0	0	0	0	0	0	0	0	1.0524902	0.052490234	0.1003418	0.038574219	-0.043457031	0.018066406	0	44330	0	0	0
318	319	319	Category L	-0.15576172	0.047851563	0.99584961	-0.064697266	0.171875	-0.4777832	0	0	18/11/2017	18	11	2017	19:39:26	70766	0.5	19	39	26	0	0.059570313	3.4289062	-0.21826172	0.090576172	1.026123	22.4729	0.081542969	0	0	0	0	0	0	0	0	0	1.0532227	0.053222656	0.13574219	0.0625	-0.042724609	-0.030273438	0	44330	0	0	0
319	320	320	Category L	-0.16796875	0.10791016	1.0197754	-0.062011719	0.17382813	-0.48193359	0	0	18/11/2017	18	11	2017	19:39:26	70766	0.6	19	39	26	0	0.059570313	3.4289062	-0.21826172	0.089111328	1.0246582	29.35083	0.053710938	0	0	0	0	0	0	0	0	0	1.0515137	0.051513672	0.073974609	0.050292969	0.018554688	-0.004882813	0	44330	0	0	0
320	321	321	Category L	-0.19189453	0.095947266	1.0197754	-0.062744141	0.17163086	-0.47875977	0	0	18/11/2017	18	11	2017	19:39:26	70766	0.7	19	39	26	0	0.059570313	3.4289062	-0.21801758	0.089111328	1.0249023	30.399902	0.02734375	0	0	0	0	0	0	0	0	0	1.0515137	0.051513672	0.038085938	0.026123047	0.006591797	-0.005126953	0	44330	0	0	0
321	322	322	Category L	-0.17993164	0.095947266	1.0197754	-0.061279297	0.17504883	-0.47875977	0	0	18/11/2017	18	11	2017	19:39:26	70766	0.8	19	39	26	0	0.059570313	3.4289062	-0.21777344	0.089111328	1.026123	29.525635	0.038818359	0	0	0	0	0	0	0	0	0	1.0527344	0.052734375	0.051025391	0.037841797	0.006591797	-0.006347656	0	44330	0	0	0
322	323	323	Category L	-0.17993164	0.13183594	1.0319824	-0.064453125	0.17285156	-0.47460938	0	0	18/11/2017	18	11	2017	19:39:26	70766	0.9	19	39	26	0	0.059570313	3.4289062	-0.21533203	0.089599609	1.0256348	31.369629	0.055419922	0	0	0	0	0	0	0	0	0	1.0517578	0.051757813	0.083984375	0.035400391	0.042236328	0.006103516	0	44330	0	0	0
323	324	324	Category L	-0.16796875	0.11987305	1.0197754	-0.064697266	0.17163086	-0.47875977	0	0	18/11/2017	18	11	2017	19:39:27	70767	0	19	39	27	0	0.059570313	3.4289062	-0.21191406	0.091064453	1.0253906	30.748291	0.052734375	0	0	0	0	0	0	0	0	0	1.0510254	0.051025391	0.078369141	0.043945313	0.028564453	-0.005615234	0	44330	0	0	0
324	325	325	Category L	-0.17993164	0.095947266	1.0197754	-0.062011719	0.17358398	-0.47875977	0	0	18/11/2017	18	11	2017	19:39:27	70767	0.1	19	39	27	0	0.059570313	3.4289062	-0.21020508	0.091796875	1.0275879	29.50293	0.031494141	0	0	0	0	0	0	0	0	0	1.0529785	0.052978516	0.042480469	0.030273438	0.00390625	-0.0078125	0	44330	0	0	0
325	326	326	Category L	-0.15576172	0.083984375	1.0559082	-0.063964844	0.171875	-0.47680664	0	0	18/11/2017	18	11	2017	19:39:27	70767	0.2	19	39	27	0	0.059570313	3.4289062	-0.20874023	0.091064453	1.0253906	27.333984	0.061523438	0	0	0	0	0	0	0	0	0	1.050293	0.050292969	0.090820313	0.052978516	-0.007080078	0.030273438	0	44330	0	0	0
326	327	327	Category L	-0.16796875	0.095947266	1.0319824	-0.071044922	0.17553711	-0.4777832	0	0	18/11/2017	18	11	2017	19:39:27	70767	0.3	19	39	27	0	0.059570313	3.4289062	-0.20849609	0.090332031	1.0253906	26.914063	0.041259766	0	0	0	0	0	0	0	0	0	1.050293	0.050292969	0.052490234	0.040527344	0.005371094	0.006347656	0	44330	0	0	0
327	328	328	Category L	-0.17993164	0.071777344	1.0078125	-0.065917969	0.17993164	-0.47875977	0	0	18/11/2017	18	11	2017	19:39:27	70767	0.4	19	39	27	0	0.059570313	3.4289062	-0.20605469	0.08984375	1.026123	23.372559	0.036865234	0	0	0	0	0	0	0	0	0	1.0505371	0.050537109	0.062744141	0.026123047	-0.018066406	-0.018310547	0	44330	0	0	0
328	329	329	Category L	-0.16796875	0.10791016	1.0439453	-0.062988281	0.17675781	-0.4777832	0	0	18/11/2017	18	11	2017	19:39:27	70767	0.5	19	39	27	0	0.059570313	3.4289062	-0.203125	0.089355469	1.0275879	14.307373	0.04296875	0	0	0	0	0	0	0	0	0	1.0512695	0.051269531	0.069824219	0.03515625	0.018310547	0.016113281	0	44330	0	0	0
329	330	330	Category L	-0.16796875	0.047851563	1.0197754	-0.069335938	0.17797852	-0.47485352	0	0	18/11/2017	18	11	2017	19:39:27	70767	0.6	19	39	27	0	0.059570313	3.4289062	-0.20092773	0.088867188	1.0292969	7.5649414	0.053466797	0	0	0	0	0	0	0	0	0	1.0524902	0.052490234	0.083740234	0.032958984	-0.041015625	-0.009521484	0	44330	0	0	0
330	331	331	Category L	-0.17993164	0.035888672	1.0197754	-0.063964844	0.17749023	-0.47875977	0	0	18/11/2017	18	11	2017	19:39:27	70767	0.7	19	39	27	0	0.059570313	3.4289062	-0.19946289	0.08984375	1.0307617	2.4145508	0.05859375	0	0	0	0	0	0	0	0	0	1.0537109	0.053710938	0.084716797	0.01953125	-0.053955078	-0.010986328	0	44330	0	0	0
331	332	332	Category L	-0.17993164	0.059814453	1.0439453	-0.066650391	0.17626953	-0.4777832	0	0	18/11/2017	18	11	2017	19:39:27	70767	0.8	19	39	27	0	0.059570313	3.4289062	-0.19775391	0.088867188	1.0270996	0.77490234	0.038085938	0	0	0	0	0	0	0	0	0	1.0498047	0.049804688	0.063720703	0.017822266	-0.029052734	0.016601563	0	44330	0	0	0
332	333	333	Category L	-0.17993164	0.047851563	1.0197754	-0.063964844	0.17651367	-0.47290039	0	0	18/11/2017	18	11	2017	19:39:27	70767	0.9	19	39	27	0	0.059570313	3.4289062	-0.19726563	0.090820313	1.0275879	1.3496094	0.047119141	0	0	0	0	0	0	0	0	0	1.050293	0.050292969	0.068359375	0.017333984	-0.04296875	-0.0078125	0	44330	0	0	0
333	334	334	Category L	-0.16796875	0.059814453	0.99584961	-0.062988281	0.17358398	-0.4777832	0	0	18/11/2017	18	11	2017	19:39:28	70768	0	19	39	28	0	0.059570313	3.4289062	-0.19604492	0.092529297	1.0275879	1.4572754	0.053710938	0	0	0	0	0	0	0	0	0	1.050293	0.050292969	0.092773438	0.028076172	-0.032714844	-0.031738281	0	44330	0	0	0
334	335	335	Category L	-0.15576172	0.083984375	1.0078125	-0.063964844	0.17871094	-0.47460938	0	0	18/11/2017	18	11	2017	19:39:28	70768	0.1	19	39	28	0	0.059570313	3.4289062	-0.19238281	0.09375	1.0266113	0.75756836	0.042236328	0	0	0	0	0	0	0	0	0	1.0488281	0.048828125	0.065429688	0.036621094	-0.009765625	-0.018798828	0	44330	0	0	0
335	336	336	Category L	-0.17993164	0.10791016	1.0197754	-0.063232422	0.18017578	-0.47802734	0	0	18/11/2017	18	11	2017	19:39:28	70768	0.2	19	39	28	0	0.059570313	3.4289062	-0.19018555	0.094482422	1.0285645	0.66259766	0.018798828	0	0	0	0	0	0	0	0	0	1.0500488	0.050048828	0.032226563	0.010253906	0.013183594	-0.008789063	0	44330	0	0	0
336	337	337	Category L	-0.15576172	0.071777344	1.0197754	-0.062011719	0.17456055	-0.47558594	0	0	18/11/2017	18	11	2017	19:39:28	70768	0.3	19	39	28	0	0.059570313	3.4289062	-0.19555664	0.089355469	1.026123	0.57348633	0.044189453	0	0	0	0	0	0	0	0	0	1.0483398	0.048339844	0.063964844	0.039794922	-0.017578125	-0.006347656	0	44330	0	0	0
337	338	338	Category L	-0.16796875	0.059814453	1.0439453	-0.064208984	0.17919922	-0.47460938	0	0	18/11/2017	18	11	2017	19:39:28	70768	0.4	19	39	28	0	0.059570313	3.4289062	-0.19604492	0.087158203	1.0212402	0.29589844	0.045166016	0	0	0	0	0	0	0	0	0	1.0437012	0.043701172	0.078125	0.028076172	-0.02734375	0.022460938	0	44330	0	0	0
338	339	339	Category L	-0.17993164	0.071777344	1.0439453	-0.069335938	0.17724609	-0.47558594	0	0	18/11/2017	18	11	2017	19:39:28	70768	0.5	19	39	28	0	0.059570313	3.4289062	-0.19067383	0.085693359	1.0395508	0.14038086	0.018066406	0	0	0	0	0	0	0	0	0	1.0603027	0.060302734	0.029052734	0.010742188	-0.013916016	0.004150391	0	44330	0	0	0
339	340	340	Category L	-0.17993164	0.083984375	1.0197754	-0.067138672	0.1706543	-0.47485352	0	0	18/11/2017	18	11	2017	19:39:28	70768	0.6	19	39	28	0	0.059570313	3.4289062	-0.18701172	0.086425781	1.0266113	1.2233887	0.010009766	0	0	0	0	0	0	0	0	0	1.046875	0.046875	0.016357422	0.007080078	-0.002441406	-0.006835938	0	44330	0	0	0
340	341	341	Category L	-0.15576172	0.071777344	1.0319824	-0.068359375	0.17358398	-0.47875977	0	0	18/11/2017	18	11	2017	19:39:28	70768	0.7	19	39	28	0	0.059570313	3.4289062	-0.19067383	0.082763672	1.029541	2.6120605	0.036621094	0	0	0	0	0	0	0	0	0	1.050293	0.050292969	0.048339844	0.034912109	-0.010986328	0.002197266	0	44330	0	0	0
341	342	342	Category L	-0.14379883	0.083984375	1.0319824	-0.067382813	0.17358398	-0.48071289	0	0	18/11/2017	18	11	2017	19:39:28	70768	0.8	19	39	28	0	0.059570313	3.4289062	-0.19335938	0.086181641	1.0351563	3.345459	0.049560547	0	0	0	0	0	0	0	0	0	1.0563965	0.056396484	0.054931641	0.049560547	-0.002197266	-0.003173828	0	44330	0	0	0
342	343	343	Category L	-0.15576172	0.10791016	1.0439453	-0.069824219	0.17138672	-0.47998047	0	0	18/11/2017	18	11	2017	19:39:28	70768	0.9	19	39	28	0	0.059570313	3.4289062	-0.18847656	0.086669922	1.046875	3.9787598	0.0390625	0	0	0	0	0	0	0	0	0	1.0671387	0.067138672	0.056884766	0.032714844	0.020996094	-0.002929688	0	44330	0	0	0
343	344	344	Category L	-0.14379883	0.095947266	1.0439453	-0.06640625	0.17382813	-0.47460938	0	0	18/11/2017	18	11	2017	19:39:29	70769	0	19	39	29	0	0.059570313	3.4289062	-0.19140625	0.087646484	1.0371094	4.9958496	0.048828125	0	0	0	0	0	0	0	0	0	1.0581055	0.058105469	0.062744141	0.047607422	0.008056641	0.006591797	0	44330	0	0	0
344	345	345	Category L	-0.15576172	0.095947266	1.0439453	-0.067138672	0.1730957	-0.47485352	0	0	18/11/2017	18	11	2017	19:39:29	70769	0.1	19	39	29	0	0.059570313	3.4289062	-0.19311523	0.083984375	1.0283203	5.3901367	0.042236328	0	0	0	0	0	0	0	0	0	1.0495605	0.049560547	0.064697266	0.037353516	0.01171875	0.015380859	0	44330	0	0	0
345	346	346	Category L	-0.15576172	0.11987305	1.0439453	-0.0703125	0.17211914	-0.47875977	0	0	18/11/2017	18	11	2017	19:39:29	70769	0.2	19	39	29	0	0.059570313	3.4289062	-0.19360352	0.090820313	1.0424805	4.5842285	0.047607422	0	0	0	0	0	0	0	0	0	1.064209	0.064208984	0.068359375	0.037841797	0.028808594	0.001220703	0	44330	0	0	0
346	347	347	Category L	-0.15576172	0.083984375	1.0319824	-0.064453125	0.16699219	-0.47705078	0	0	18/11/2017	18	11	2017	19:39:29	70769	0.3	19	39	29	0	0.059570313	3.4289062	-0.19140625	0.089599609	1.0405273	4.1577148	0.037109375	0	0	0	0	0	0	0	0	0	1.0617676	0.061767578	0.049804688	0.035644531	-0.005615234	-0.008544922	0	44330	0	0	0
347	348	348	Category L	-0.16796875	0.095947266	1.0319824	-0.067138672	0.17382813	-0.47973633	0	0	18/11/2017	18	11	2017	19:39:29	70769	0.4	19	39	29	0	0.059570313	3.4289062	-0.18920898	0.092773438	1.0471191	3.9787598	0.026367188	0	0	0	0	0	0	0	0	0	1.0681152	0.068115234	0.039550781	0.021240234	0.002929688	-0.015136719	0	44330	0	0	0
348	349	349	Category L	-0.14379883	0.095947266	1.0439453	-0.066894531	0.16113281	-0.47998047	0	0	18/11/2017	18	11	2017	19:39:29	70769	0.5	19	39	29	0	0.059570313	3.4289062	-0.19042969	0.090576172	1.0307617	4.0292969	0.048583984	0	0	0	0	0	0	0	0	0	1.0522461	0.052246094	0.064697266	0.046630859	0.005126953	0.012939453	0	44330	0	0	0
349	350	350	Category L	-0.16796875	0.095947266	1.0439453	-0.072509766	0.16894531	-0.47900391	0	0	18/11/2017	18	11	2017	19:39:29	70769	0.6	19	39	29	0	0.059570313	3.4289062	-0.19628906	0.088134766	1.0380859	3.2509766	0.029785156	0	0	0	0	0	0	0	0	0	1.0600586	0.060058594	0.041748047	0.028320313	0.007568359	0.005615234	0	44330	0	0	0
350	351	351	Category L	-0.13183594	0.095947266	1.0197754	-0.068115234	0.1706543	-0.48217773	0	0	18/11/2017	18	11	2017	19:39:29	70769	0.7	19	39	29	0	0.059570313	3.4289062	-0.18481445	0.092773438	1.0373535	1.9240723	0.055908203	0	0	0	0	0	0	0	0	0	1.0576172	0.057617188	0.073486328	0.052978516	0.002929688	-0.017578125	0	44330	0	0	0
351	352	352	Category L	-0.17993164	0.095947266	1.0439453	-0.070556641	0.16992188	-0.47973633	0	0	18/11/2017	18	11	2017	19:39:29	70769	0.8	19	39	29	0	0.059570313	3.4289062	-0.18066406	0.094482422	1.0505371	1.6101074	0.006835938	0	0	0	0	0	0	0	0	0	1.0700684	0.070068359	0.008789063	0.000732422	0.001220703	-0.006591797	0	44330	0	0	0
352	353	353	Category L	-0.16796875	0.10791016	1.0078125	-0.071533203	0.17041016	-0.47875977	0	0	18/11/2017	18	11	2017	19:39:29	70769	0.9	19	39	29	0	0.059570313	3.4289062	-0.1809082	0.095458984	1.0366211	1.0244141	0.033935547	0	0	0	0	0	0	0	0	0	1.0566406	0.056640625	0.054199219	0.012939453	0.012207031	-0.028808594	0	44330	0	0	0
353	354	354	Category L	-0.14379883	0.071777344	1.0439453	-0.071777344	0.17407227	-0.47802734	0	0	18/11/2017	18	11	2017	19:39:30	70770	0	19	39	30	0	0.059570313	3.4289062	-0.18725586	0.096435547	1.0493164	0.26977539	0.050292969	0	0	0	0	0	0	0	0	0	1.0703125	0.0703125	0.073730469	0.043457031	-0.024658203	-0.005371094	0	44330	0	0	0
354	355	355	Category L	-0.15576172	0.071777344	1.0319824	-0.071533203	0.1706543	-0.48413086	0	0	18/11/2017	18	11	2017	19:39:30	70770	0.1	19	39	30	0	0.059570313	3.4289062	-0.17626953	0.095947266	1.045166	1.729248	0.034423828	0	0	0	0	0	0	0	0	0	1.0644531	0.064453125	0.058349609	0.020507813	-0.024169922	-0.013183594	0	44330	0	0	0
355	356	356	Category L	-0.17993164	0.10791016	1.0319824	-0.070556641	0.16821289	-0.48217773	0	0	18/11/2017	18	11	2017	19:39:30	70770	0.2	19	39	30	0	0.059570313	3.4289062	-0.17382813	0.094482422	1.0368652	2.0986328	0.015380859	0	0	0	0	0	0	0	0	0	1.0556641	0.055664063	0.024169922	-0.005859375	0.013183594	-0.004882813	0	44330	0	0	0
356	357	357	Category L	-0.17993164	0.10791016	1.0319824	-0.073242188	0.16918945	-0.48217773	0	0	18/11/2017	18	11	2017	19:39:30	70770	0.3	19	39	30	0	0.060302734	3.4740234	-0.17382813	0.096679688	1.0437012	1.9016113	0.017089844	0	0	0	0	0	0	0	0	0	1.0625	0.0625	0.028564453	-0.005859375	0.010986328	-0.01171875	0	44330	0	0	0
357	358	358	Category L	-0.17993164	0.10791016	1.0319824	-0.068847656	0.16870117	-0.47802734	0	0	18/11/2017	18	11	2017	19:39:30	70770	0.4	19	39	30	0	0.060302734	3.4740234	-0.16796875	0.095703125	1.0380859	2.1384277	0.017822266	0	0	0	0	0	0	0	0	0	1.0559082	0.055908203	0.030029297	-0.01171875	0.011962891	-0.006103516	0	44330	0	0	0
358	359	359	Category L	-0.16796875	0.10791016	1.0197754	-0.071533203	0.17041016	-0.48071289	0	0	18/11/2017	18	11	2017	19:39:30	70770	0.5	19	39	30	0	0.060302734	3.4740234	-0.17260742	0.094482422	1.0476074	2.6108398	0.03125	0	0	0	0	0	0	0	0	0	1.065918	0.065917969	0.046142578	0.004638672	0.013183594	-0.027832031	0	44330	0	0	0
359	360	360	Category L	-0.16796875	0.071777344	1.0319824	-0.068847656	0.16479492	-0.47998047	0	0	18/11/2017	18	11	2017	19:39:30	70770	0.6	19	39	30	0	0.060302734	3.4740234	-0.16918945	0.096191406	1.0402832	2.1572266	0.025634766	0	0	0	0	0	0	0	0	0	1.0583496	0.058349609	0.033935547	0.001220703	-0.024414063	-0.008300781	0	44330	0	0	0
360	361	361	Category L	-0.15576172	0.071777344	1.0197754	-0.067871094	0.16625977	-0.47998047	0	0	18/11/2017	18	11	2017	19:39:30	70770	0.7	19	39	30	0	0.060302734	3.4740234	-0.16967773	0.10131836	1.0507813	0.78564453	0.045166016	0	0	0	0	0	0	0	0	0	1.0693359	0.069335938	0.074707031	0.013916016	-0.029541016	-0.031005859	0	44330	0	0	0
361	362	362	Category L	-0.15576172	0.095947266	1.0439453	-0.073242188	0.16748047	-0.47900391	0	0	18/11/2017	18	11	2017	19:39:30	70770	0.8	19	39	30	0	0.060302734	3.4740234	-0.16992188	0.10205078	1.0498047	0.037841797	0.016357422	0	0	0	0	0	0	0	0	0	1.0683594	0.068359375	0.026123047	0.014160156	-0.006103516	-0.005859375	0	44330	0	0	0
362	363	363	Category L	-0.15576172	0.095947266	1.0078125	-0.070800781	0.16723633	-0.47802734	0	0	18/11/2017	18	11	2017	19:39:30	70770	0.9	19	39	30	0	0.060302734	3.4740234	-0.16430664	0.10107422	1.0410156	0.62548828	0.034667969	0	0	0	0	0	0	0	0	0	1.0588379	0.058837891	0.047119141	0.008544922	-0.005126953	-0.033203125	0	44330	0	0	0
363	364	364	Category L	-0.14379883	0.11987305	1.0197754	-0.07421875	0.16845703	-0.47705078	0	0	18/11/2017	18	11	2017	19:39:31	70771	0	19	39	31	0	0.060302734	3.4740234	-0.17236328	0.099365234	1.0483398	1.3266602	0.045166016	0	0	0	0	0	0	0	0	0	1.0668945	0.066894531	0.077636719	0.028564453	0.020263672	-0.028564453	0	44330	0	0	0
364	365	365	Category L	-0.15576172	0.083984375	1.0197754	-0.073242188	0.16918945	-0.47973633	0	0	18/11/2017	18	11	2017	19:39:31	70771	0.1	19	39	31	0	0.060302734	3.4740234	-0.17236328	0.098876953	1.0415039	2.5371094	0.03125	0	0	0	0	0	0	0	0	0	1.0603027	0.060302734	0.053222656	0.016601563	-0.014892578	-0.021728516	0	44330	0	0	0
365	366	366	Category L	-0.16796875	0.10791016	1.0319824	-0.072998047	0.16137695	-0.48339844	0	0	18/11/2017	18	11	2017	19:39:31	70771	0.2	19	39	31	0	0.060302734	3.4740234	-0.17797852	0.10205078	1.0600586	3.4375	0.030517578	0	0	0	0	0	0	0	0	0	1.079834	0.079833984	0.044189453	0.010009766	0.005615234	-0.028076172	0	44330	0	0	0
366	367	367	Category L	-0.15576172	0.083984375	1.0559082	-0.075195313	0.16650391	-0.47802734	0	0	18/11/2017	18	11	2017	19:39:31	70771	0.3	19	39	31	0	0.060302734	3.4740234	-0.18115234	0.10351563	1.0612793	3.3056641	0.032470703	0	0	0	0	0	0	0	0	0	1.081543	0.081542969	0.050537109	0.025390625	-0.01953125	-0.005371094	0	44330	0	0	0
367	368	368	Category L	-0.15576172	0.10791016	1.0319824	-0.073242188	0.16650391	-0.47900391	0	0	18/11/2017	18	11	2017	19:39:31	70771	0.4	19	39	31	0	0.060302734	3.4740234	-0.18359375	0.1027832	1.0554199	3.083252	0.036865234	0	0	0	0	0	0	0	0	0	1.0761719	0.076171875	0.056396484	0.027832031	0.004882813	-0.0234375	0	44330	0	0	0
368	369	369	Category L	-0.16796875	0.083984375	1.0197754	-0.076171875	0.16723633	-0.47998047	0	0	18/11/2017	18	11	2017	19:39:31	70771	0.5	19	39	31	0	0.060302734	3.4740234	-0.18798828	0.10327148	1.0554199	2.6865234	0.045166016	0	0	0	0	0	0	0	0	0	1.0769043	0.076904297	0.074951172	0.020019531	-0.019287109	-0.035644531	0	44330	0	0	0
369	370	370	Category L	-0.16796875	0.13183594	1.0078125	-0.069824219	0.16186523	-0.47998047	0	0	18/11/2017	18	11	2017	19:39:31	70771	0.6	19	39	31	0	0.060302734	3.4740234	-0.18896484	0.10375977	1.0566406	0.59204102	0.060058594	0	0	0	0	0	0	0	0	0	1.0783691	0.078369141	0.098144531	0.020996094	0.027832031	-0.048828125	0	44330	0	0	0
370	371	371	Category L	-0.17993164	0.11987305	1.0319824	-0.075439453	0.16870117	-0.4831543	0	0	18/11/2017	18	11	2017	19:39:31	70771	0.7	19	39	31	0	0.060302734	3.4740234	-0.19335938	0.10546875	1.0541992	6.0026855	0.029541016	0	0	0	0	0	0	0	0	0	1.0769043	0.076904297	0.049804688	0.013427734	0.014160156	-0.022216797	0	44330	0	0	0
371	372	372	Category L	-0.14379883	0.10791016	1.0439453	-0.068847656	0.16479492	-0.47998047	0	0	18/11/2017	18	11	2017	19:39:31	70771	0.8	19	39	31	0	0.060302734	3.4740234	-0.19873047	0.10742188	1.0561523	19.416504	0.056152344	0	0	0	0	0	0	0	0	0	1.0800781	0.080078125	0.067626953	0.054931641	0.000244141	-0.012207031	0	44330	0	0	0
372	373	373	Category L	-0.15576172	0.083984375	1.0197754	-0.074462891	0.17138672	-0.47705078	0	0	18/11/2017	18	11	2017	19:39:31	70771	0.9	19	39	31	0	0.060302734	3.4740234	-0.20410156	0.10839844	1.0554199	37.352051	0.064941406	0	0	0	0	0	0	0	0	0	1.0803223	0.080322266	0.10864258	0.048339844	-0.024414063	-0.035644531	0	44330	0	0	0
373	374	374	Category L	-0.16796875	0.083984375	1.0319824	-0.071533203	0.17041016	-0.47875977	0	0	18/11/2017	18	11	2017	19:39:32	70772	0	19	39	32	0	0.060302734	3.4740234	-0.20776367	0.1105957	1.0556641	54.703613	0.053466797	0	0	0	0	0	0	0	0	0	1.081543	0.081542969	0.090332031	0.039794922	-0.026611328	-0.023681641	0	44330	0	0	0
374	375	375	Category L	-0.16796875	0.059814453	1.0078125	-0.070068359	0.16796875	-0.47802734	0	0	18/11/2017	18	11	2017	19:39:32	70772	0.1	19	39	32	0	0.060302734	3.4740234	-0.21362305	0.11254883	1.0546875	71.600342	0.083984375	0	0	0	0	0	0	0	0	0	1.0817871	0.081787109	0.14526367	0.045654297	-0.052734375	-0.046875	0	44330	0	0	0
375	376	376	Category J	-0.7199707	-0.27587891	1.0917969	0.071777344	-0.25854492	-0.4375	0	0	18/11/2017	18	11	2017	19:52:48	71568	0.3	19	52	48	0	0.060302734	3.4514648	-0.21826172	0.11547852	1.0534668	92.522461	0.63745117	0	0	0	0	0	0	0	0	0	1.0820313	0.08203125	0.93139648	-0.50146484	-0.39135742	0.038085938	0	44330	0	0	0
376	377	377	Category J	-0.26391602	0.011962891	0.93579102	0.15844727	-0.18505859	-0.46044922	0	0	18/11/2017	18	11	2017	19:52:48	71568	0.4	19	52	48	0	0.060302734	3.4514648	-0.22290039	0.11572266	1.0495605	111.59351	0.15942383	0	0	0	0	0	0	0	0	0	1.0791016	0.079101563	0.25854492	-0.040771484	-0.10375977	-0.11376953	0	44330	0	0	0
377	378	378	Category J	0.17993164	0.083984375	2.3637695	0.22363281	-0.26416016	-0.40405273	0	0	18/11/2017	18	11	2017	19:52:48	71568	0.5	19	52	48	0	0.060302734	3.4514648	-0.22729492	0.11669922	1.0488281	117.97437	1.3769531	0	0	0	0	0	0	0	0	0	1.0793457	0.079345703	1.755127	0.40722656	-0.032714844	1.3146973	0	44330	0	0	0
378	379	379	Category J	-0.023925781	0.14379883	-0.25195313	0.16186523	-0.26196289	-0.42675781	0	0	18/11/2017	18	11	2017	19:52:48	71568	0.6	19	52	48	0	0.060302734	3.4514648	-0.23071289	0.11669922	1.0495605	122.24878	1.3181152	0	0	0	0	0	0	0	0	0	1.0810547	0.081054688	1.5351563	0.20678711	0.026855469	-1.3015137	0	44330	0	0	0
379	380	380	Category J	-0.52783203	-0.11987305	1.1518555	0.059814453	-0.27124023	-0.43774414	0	0	18/11/2017	18	11	2017	19:52:48	71568	0.7	19	52	48	0	0.060302734	3.4514648	-0.23217773	0.11474609	1.0480957	130.6626	0.39135742	0	0	0	0	0	0	0	0	0	1.0795898	0.079589844	0.6340332	-0.29541016	-0.23461914	0.10375977	0	44330	0	0	0
380	381	381	Category J	-0.35986328	0.40795898	1.3798828	0.19335938	-0.22412109	-0.43310547	0	0	18/11/2017	18	11	2017	19:52:48	71568	0.8	19	52	48	0	0.060302734	3.4514648	-0.2355957	0.11303711	1.046875	133.20508	0.46166992	0	0	0	0	0	0	0	0	0	1.0788574	0.078857422	0.75195313	-0.12402344	0.29467773	0.33276367	0	44330	0	0	0
381	382	382	Category J	0.14379883	0.11987305	2.2438965	0.18115234	-0.26660156	-0.42163086	0	0	18/11/2017	18	11	2017	19:52:48	71568	0.9	19	52	48	0	0.060302734	3.4514648	-0.23950195	0.11157227	1.0461426	115.1499	1.2575684	0	0	0	0	0	0	0	0	0	1.0788574	0.078857422	1.5893555	0.38330078	0.008056641	1.1975098	0	44330	0	0	0
382	383	383	Category J	-0.31176758	0.047851563	0.23999023	0.17333984	-0.25561523	-0.42236328	0	0	18/11/2017	18	11	2017	19:52:49	71569	0	19	52	49	0	0.060302734	3.4514648	-0.24145508	0.11181641	1.0437012	95.30542	0.80932617	0	0	0	0	0	0	0	0	0	1.0771484	0.077148438	0.93798828	-0.070068359	-0.063964844	-0.80371094	0	44330	0	0	0
383	384	384	Category J	-0.53979492	-0.27587891	0.3359375	0.038818359	-0.28515625	-0.42944336	0	0	18/11/2017	18	11	2017	19:52:49	71569	0.1	19	52	49	0	0.060302734	3.4514648	-0.2434082	0.11328125	1.0439453	82.90625	0.8605957	0	0	0	0	0	0	0	0	0	1.0778809	0.077880859	1.3935547	-0.29614258	-0.38916016	-0.70800781	0	44330	0	0	0
384	385	385	Category J	-0.26391602	0.61181641	1.9919434	0.11572266	-0.26098633	-0.43896484	0	0	18/11/2017	18	11	2017	19:52:49	71569	0.2	19	52	49	0	0.060302734	3.4514648	-0.24414063	0.11499023	1.0397949	68.971191	1.0737305	0	0	0	0	0	0	0	0	0	1.0744629	0.074462891	1.4682617	-0.01953125	0.49658203	0.9519043	0	44330	0	0	0
385	386	386	Category J	0.011962891	-0.083984375	0.77978516	0.18896484	-0.24462891	-0.42529297	0	0	18/11/2017	18	11	2017	19:52:49	71569	0.3	19	52	49	0	0.060302734	3.4514648	-0.24658203	0.11669922	1.0390625	48.786621	0.41772461	0	0	0	0	0	0	0	0	0	1.0744629	0.074462891	0.71875	0.25854492	-0.20068359	-0.25927734	0	44330	0	0	0
386	387	387	Category J	-0.095947266	0.40795898	1.6918945	0.15991211	-0.25512695	-0.42651367	0	0	18/11/2017	18	11	2017	19:52:49	71569	0.4	19	52	49	0	0.060302734	3.4514648	-0.24975586	0.11645508	1.0393066	25.079346	0.73095703	0	0	0	0	0	0	0	0	0	1.0751953	0.075195313	1.0976563	0.15380859	0.29125977	0.65234375	0	44330	0	0	0
387	388	388	Category J	-0.23999023	0.011962891	-0.39599609	0.015869141	-0.22875977	-0.46069336	0	0	18/11/2017	18	11	2017	19:52:49	71569	0.5	19	52	49	0	0.060302734	3.4514648	-0.25244141	0.11889648	1.0378418	25.06958	1.4379883	0	0	0	0	0	0	0	0	0	1.074707	0.074707031	1.5534668	0.012451172	-0.10693359	-1.4338379	0	44330	0	0	0
388	389	389	Category J	-0.86376953	-0.14379883	1.5839844	-0.001220703	-0.2590332	-0.44482422	0	0	18/11/2017	18	11	2017	19:52:49	71569	0.6	19	52	49	0	0.060302734	3.4514648	-0.25512695	0.11743164	1.0375977	26.050293	0.85839844	0	0	0	0	0	0	0	0	0	1.0749512	0.074951172	1.4162598	-0.60839844	-0.26123047	0.54614258	0	44330	0	0	0
389	390	390	Category J	0.50390625	0.40795898	0.92382813	0.072509766	-0.2043457	-0.46533203	0	0	18/11/2017	18	11	2017	19:52:49	71569	0.7	19	52	49	0	0.060302734	3.4514648	-0.25561523	0.11523438	1.0332031	17.079834	0.82128906	0	0	0	0	0	0	0	0	0	1.0708008	0.070800781	1.1616211	0.75952148	0.29248047	-0.109375	0	44330	0	0	0
390	391	391	Category J	0.17993164	0.34790039	2.0759277	0.2434082	-0.24169922	-0.40576172	0	0	18/11/2017	18	11	2017	19:52:49	71569	0.8	19	52	49	0	0.060302734	3.4514648	-0.26025391	0.11547852	1.0322266	5.9147949	1.1560059	0	0	0	0	0	0	0	0	0	1.0708008	0.070800781	1.7160645	0.44018555	0.23217773	1.043457	0	44330	0	0	0
391	392	392	Category J	-0.34790039	0.20385742	0.23999023	0.052490234	-0.30883789	-0.41650391	0	0	18/11/2017	18	11	2017	19:52:49	71569	0.9	19	52	49	0	0.060302734	3.4514648	-0.26342773	0.11547852	1.0302734	12.962646	0.79956055	0	0	0	0	0	0	0	0	0	1.0695801	0.069580078	0.96313477	-0.084228516	0.088134766	-0.7902832	0	44330	0	0	0
392	393	393	Category J	-0.55175781	-0.023925781	2.0517578	0.087158203	-0.22290039	-0.453125	0	0	18/11/2017	18	11	2017	19:52:50	71570	0	19	52	50	0	0.060058594	3.4482422	-0.26538086	0.11645508	1.0319824	25.618652	1.0683594	0	0	0	0	0	0	0	0	0	1.0717773	0.071777344	1.4465332	-0.28613281	-0.14038086	1.0195313	0	44330	0	0	0
393	394	394	Category J	0.40795898	0.17993164	0.68383789	0.016113281	-0.2331543	-0.45776367	0	0	18/11/2017	18	11	2017	19:52:50	71570	0.111	19	52	50	0	0.060058594	3.4482422	-0.26733398	0.1184082	1.0300293	20.532227	0.76147461	0	0	0	0	0	0	0	0	0	1.0708008	0.070800781	1.083252	0.67529297	0.061279297	-0.34619141	0	44330	0	0	0
394	395	395	Category J	-0.14379883	0	0.19189453	0.17553711	-0.26733398	-0.41748047	0	0	18/11/2017	18	11	2017	19:52:50	71570	0.222	19	52	50	0	0.060058594	3.4482422	-0.26953125	0.12011719	1.029541	14.213379	0.85546875	0	0	0	0	0	0	0	0	0	1.0710449	0.071044922	1.0837402	0.12573242	-0.12011719	-0.83764648	0	44330	0	0	0
395	396	396	Category J	-0.29980469	0.38378906	1.6437988	0.068359375	-0.26733398	-0.44775391	0	0	18/11/2017	18	11	2017	19:52:50	71570	0.333	19	52	50	0	0.060058594	3.4482422	-0.27270508	0.12182617	1.0288086	11.665283	0.66870117	0	0	0	0	0	0	0	0	0	1.0712891	0.071289063	0.90380859	-0.026855469	0.26171875	0.61474609	0	44330	0	0	0
396	397	397	Category J	0.23999023	0.047851563	0.45581055	0.18603516	-0.30078125	-0.39331055	0	0	18/11/2017	18	11	2017	19:52:50	71570	0.444	19	52	50	0	0.060058594	3.4482422	-0.27563477	0.12304688	1.029541	16.270996	0.77514648	0	0	0	0	0	0	0	0	0	1.072998	0.072998047	1.1647949	0.515625	-0.075195313	-0.57373047	0	44330	0	0	0
397	398	398	Category J	-0.55175781	-0.047851563	1.8117676	0.17871094	-0.29296875	-0.40356445	0	0	18/11/2017	18	11	2017	19:52:50	71570	0.555	19	52	50	0	0.060058594	3.4482422	-0.27661133	0.12133789	1.0288086	9.7114258	0.84667969	0	0	0	0	0	0	0	0	0	1.0722656	0.072265625	1.2270508	-0.27490234	-0.16918945	0.78271484	0	44330	0	0	0
398	399	399	Category J	0.11987305	0.17993164	0.39599609	0.036621094	-0.22924805	-0.45751953	0	0	18/11/2017	18	11	2017	19:52:50	71570	0.666	19	52	50	0	0.060058594	3.4482422	-0.27783203	0.12084961	1.0285645	2.5029297	0.74951172	0	0	0	0	0	0	0	0	0	1.0722656	0.072265625	1.0893555	0.39770508	0.058837891	-0.63256836	0	44330	0	0	0
399	400	400	Category J	-0.20385742	0.52783203	1.8718262	0.22338867	-0.29370117	-0.38183594	0	0	18/11/2017	18	11	2017	19:52:50	71570	0.777	19	52	50	0	0.060058594	3.4482422	-0.28076172	0.12036133	1.0275879	2.1411133	0.94018555	0	0	0	0	0	0	0	0	0	1.0722656	0.072265625	1.328125	0.076904297	0.40722656	0.84399414	0	44330	0	0	0
400	401	401	Category J	-0.20385742	0.14379883	0.93579102	0.10620117	-0.26977539	-0.42797852	0	0	18/11/2017	18	11	2017	19:52:50	71570	0.888	19	52	50	0	0.060058594	3.4482422	-0.28320313	0.12060547	1.0285645	3.3937988	0.12402344	0	0	0	0	0	0	0	0	0	1.0734863	0.073486328	0.19506836	0.079345703	0.022949219	-0.092773438	0	44330	0	0	0
401	402	402	Category J	0.26391602	0.023925781	0.32397461	0.27124023	-0.30419922	-0.35522461	0	0	18/11/2017	18	11	2017	19:52:51	71571	0	19	52	51	0	0.060058594	3.4482422	-0.28588867	0.12231445	1.03125	6.8496094	0.90136719	0	0	0	0	0	0	0	0	0	1.0771484	0.077148438	1.3554688	0.54980469	-0.098388672	-0.70727539	0	44330	0	0	0
402	403	403	Category J	-0.81591797	-0.011962891	1.6079102	0.21459961	-0.29663086	-0.38598633	0	0	18/11/2017	18	11	2017	19:52:51	71571	0.1	19	52	51	0	0.060058594	3.4482422	-0.28686523	0.1237793	1.0292969	18.767334	0.79541016	0	0	0	0	0	0	0	0	0	1.0756836	0.075683594	1.2431641	-0.52880859	-0.13574219	0.57836914	0	44330	0	0	0
403	404	404	Category J	-0.16796875	0.083984375	0.47998047	0.11083984	-0.27612305	-0.42700195	0	0	18/11/2017	18	11	2017	19:52:51	71571	0.2	19	52	51	0	0.060058594	3.4482422	-0.28393555	0.12475586	1.0246582	21.374756	0.55834961	0	0	0	0	0	0	0	0	0	1.0705566	0.070556641	0.70166016	0.1159668	-0.040771484	-0.54467773	0	44330	0	0	0
404	405	405	Category J	-0.63598633	0.34790039	2.5078125	0.27197266	-0.27978516	-0.37255859	0	0	18/11/2017	18	11	2017	19:52:51	71571	0.3	19	52	51	0	0.060058594	3.4482422	-0.28833008	0.12573242	1.0222168	20.831787	1.5415039	0	0	0	0	0	0	0	0	0	1.0695801	0.069580078	2.0549316	-0.34741211	0.22192383	1.4853516	0	44330	0	0	0
405	406	406	Category J	-0.40795898	0.21582031	1.1518555	0.17602539	-0.25244141	-0.42456055	0	0	18/11/2017	18	11	2017	19:52:51	71571	0.4	19	52	51	0	0.060058594	3.4482422	-0.28857422	0.1262207	1.0241699	22.743896	0.19604492	0	0	0	0	0	0	0	0	0	1.0715332	0.071533203	0.33618164	-0.11914063	0.089355469	0.12744141	0	44330	0	0	0
406	407	407	Category J	-0.35986328	0.035888672	0.56396484	0.28735352	-0.28955078	-0.36010742	0	0	18/11/2017	18	11	2017	19:52:51	71571	0.5	19	52	51	0	0.060058594	3.4482422	-0.28979492	0.12524414	1.026123	24.246094	0.47583008	0	0	0	0	0	0	0	0	0	1.0734863	0.073486328	0.62133789	-0.069824219	-0.089355469	-0.4621582	0	44330	0	0	0
407	408	408	Category J	-0.52783203	0.10791016	0.99584961	0.24926758	-0.26660156	-0.38452148	0	0	18/11/2017	18	11	2017	19:52:51	71571	0.6	19	52	51	0	0.060058594	3.4482422	-0.29052734	0.12548828	1.0256348	24.444092	0.23950195	0	0	0	0	0	0	0	0	0	1.0734863	0.073486328	0.28466797	-0.23706055	-0.017578125	-0.029785156	0	44330	0	0	0
408	409	409	Category J	-0.26391602	0.14379883	1.1518555	0.24438477	-0.26074219	-0.40087891	0	0	18/11/2017	18	11	2017	19:52:51	71571	0.7	19	52	51	0	0.060058594	3.4482422	-0.29296875	0.1262207	1.0249023	19.924805	0.13110352	0	0	0	0	0	0	0	0	0	1.0734863	0.073486328	0.17333984	0.029052734	0.017333984	0.12670898	0	44330	0	0	0
409	410	410	Category J	-0.50390625	0.19189453	0.81591797	0.26708984	-0.24902344	-0.38525391	0	0	18/11/2017	18	11	2017	19:52:51	71571	0.8	19	52	51	0	0.060058594	3.4482422	-0.29492188	0.12475586	1.0234375	23.019531	0.30200195	0	0	0	0	0	0	0	0	0	1.0722656	0.072265625	0.48339844	-0.20874023	0.066894531	-0.20751953	0	44330	0	0	0
410	411	411	Category J	-0.61181641	0.17993164	1.1879883	0.36303711	-0.2956543	-0.28759766	0	0	18/11/2017	18	11	2017	19:52:51	71571	0.9	19	52	51	0	0.060058594	3.4482422	-0.29614258	0.1237793	1.0266113	19.360352	0.35864258	0	0	0	0	0	0	0	0	0	1.0756836	0.075683594	0.53271484	-0.31542969	0.055908203	0.16113281	0	44330	0	0	0
411	412	412	Category E	-0.6237793	0.14379883	0.97192383	0.35009766	-0.28637695	-0.30493164	0	0	18/11/2017	18	11	2017	19:52:55	71575	0.099	19	52	55	0	0.059814453	3.4337402	-0.29638672	0.12451172	1.0253906	17.028076	0.33203125	0	0	0	0	0	0	0	0	0	1.074707	0.074707031	0.39990234	-0.32714844	0.019042969	-0.053466797	0	44330	0	0	0
412	413	413	Category E	-0.46777344	0.21582031	1.0439453	0.32714844	-0.29467773	-0.32006836	0	0	18/11/2017	18	11	2017	19:52:55	71575	0.199	19	52	55	0	0.059814453	3.4337402	-0.296875	0.12524414	1.0249023	16.611572	0.19384766	0	0	0	0	0	0	0	0	0	1.0744629	0.074462891	0.2800293	-0.1706543	0.090332031	0.018798828	0	44330	0	0	0
413	414	414	Category E	-0.6237793	0.21582031	0.91186523	0.33520508	-0.30712891	-0.29785156	0	0	18/11/2017	18	11	2017	19:52:55	71575	0.3	19	52	55	0	0.059814453	3.4337402	-0.29907227	0.12646484	1.0234375	13.888428	0.35449219	0	0	0	0	0	0	0	0	0	1.0739746	0.073974609	0.52514648	-0.32446289	0.089111328	-0.11157227	0	44330	0	0	0
414	415	415	Category E	-0.52783203	0.3359375	0.91186523	0.32763672	-0.26416016	-0.34228516	0	0	18/11/2017	18	11	2017	19:52:55	71575	0.4	19	52	55	0	0.059814453	3.4337402	-0.30151367	0.12695313	1.020752	11.549072	0.32641602	0	0	0	0	0	0	0	0	0	1.0717773	0.071777344	0.54394531	-0.22607422	0.20874023	-0.10888672	0	44330	0	0	0
415	416	416	Category E	-0.55175781	0.11987305	0.70776367	0.29833984	-0.25024414	-0.37207031	0	0	18/11/2017	18	11	2017	19:52:55	71575	0.5	19	52	55	0	0.059814453	3.4337402	-0.30175781	0.12841797	1.0236816	7.3947754	0.40283203	0	0	0	0	0	0	0	0	0	1.0749512	0.074951172	0.57446289	-0.24975586	-0.008544922	-0.31591797	0	44330	0	0	0
416	417	417	Category E	-0.51586914	0.15576172	0.95996094	0.36230469	-0.22265625	-0.34375	0	0	18/11/2017	18	11	2017	19:52:55	71575	0.6	19	52	55	0	0.059814453	3.4337402	-0.29516602	0.13183594	1.0212402	7.6286621	0.22998047	0	0	0	0	0	0	0	0	0	1.0712891	0.071289063	0.30566406	-0.22045898	0.023681641	-0.061279297	0	44330	0	0	0
417	418	418	Category E	-0.43188477	0.059814453	1.1159668	0.39941406	-0.19873047	-0.31665039	0	0	18/11/2017	18	11	2017	19:52:55	71575	0.7	19	52	55	0	0.059814453	3.4337402	-0.29516602	0.13183594	1.0227051	9.0639648	0.18041992	0	0	0	0	0	0	0	0	0	1.0727539	0.072753906	0.30175781	-0.13647461	-0.072021484	0.093017578	0	44330	0	0	0
418	419	419	Category E	-0.29980469	-0.095947266	0.91186523	0.34570313	-0.23022461	-0.35498047	0	0	18/11/2017	18	11	2017	19:52:55	71575	0.8	19	52	55	0	0.059814453	3.4337402	-0.3034668	0.13037109	1.0056152	8.982666	0.24511719	0	0	0	0	0	0	0	0	0	1.0585938	0.05859375	0.32397461	0.003662109	-0.22631836	-0.09375	0	44330	0	0	0
419	420	420	Category E	-0.45581055	-0.047851563	0.92382813	0.32348633	-0.25512695	-0.35766602	0	0	18/11/2017	18	11	2017	19:52:55	71575	0.9	19	52	55	0	0.059814453	3.4337402	-0.30566406	0.12939453	1.0192871	8.2507324	0.2512207	0	0	0	0	0	0	0	0	0	1.0720215	0.072021484	0.42285156	-0.14990234	-0.17724609	-0.095458984	0	44330	0	0	0
420	421	421	Category E	-0.47998047	-0.047851563	0.97192383	0.26367188	-0.23413086	-0.39648438	0	0	18/11/2017	18	11	2017	19:52:56	71576	0	19	52	56	0	0.059814453	3.4337402	-0.30297852	0.13305664	1.0187988	7.1816406	0.25732422	0	0	0	0	0	0	0	0	0	1.0710449	0.071044922	0.40478516	-0.17675781	-0.1809082	-0.046875	0	44330	0	0	0
421	422	422	Category E	-0.2878418	0.095947266	0.85180664	0.26318359	-0.22607422	-0.39916992	0	0	18/11/2017	18	11	2017	19:52:56	71576	0.1	19	52	56	0	0.059814453	3.4337402	-0.29956055	0.13110352	1.012207	6.1118164	0.16455078	0	0	0	0	0	0	0	0	0	1.0637207	0.063720703	0.20751953	0.01171875	-0.03515625	-0.16040039	0	44330	0	0	0
422	423	423	Category E	-0.31176758	0.23999023	1.0559082	0.27270508	-0.21313477	-0.40429688	0	0	18/11/2017	18	11	2017	19:52:56	71576	0.2	19	52	56	0	0.059814453	3.4337402	-0.30102539	0.13037109	0.99511719	4.2209473	0.12548828	0	0	0	0	0	0	0	0	0	1.0478516	0.047851563	0.18066406	-0.010498047	0.109375	0.060546875	0	44330	0	0	0
423	424	424	Category E	-0.20385742	0.2277832	0.7199707	0.27124023	-0.20629883	-0.40405273	0	0	18/11/2017	18	11	2017	19:52:56	71576	0.3	19	52	56	0	0.059814453	3.4337402	-0.30249023	0.13305664	1.0036621	2.2609863	0.31494141	0	0	0	0	0	0	0	0	0	1.0566406	0.056640625	0.47705078	0.098632813	0.094482422	-0.28369141	0	44330	0	0	0
424	425	425	Category E	-0.35986328	0.2277832	0.98388672	0.27612305	-0.21557617	-0.40307617	0	0	18/11/2017	18	11	2017	19:52:56	71576	0.4	19	52	56	0	0.059814453	3.4337402	-0.29858398	0.14038086	1.0141602	0.35229492	0.1105957	0	0	0	0	0	0	0	0	0	1.0664063	0.06640625	0.17871094	-0.061035156	0.087158203	-0.030273438	0	44330	0	0	0
425	426	426	Category E	-0.40795898	0.10791016	1.0559082	0.2902832	-0.23022461	-0.38793945	0	0	18/11/2017	18	11	2017	19:52:56	71576	0.5	19	52	56	0	0.059814453	3.4337402	-0.30053711	0.13427734	1.0026855	0.64160156	0.12255859	0	0	0	0	0	0	0	0	0	1.0554199	0.055419922	0.18676758	-0.10717773	-0.026367188	0.052978516	0	44330	0	0	0
426	427	427	Category E	-0.35986328	0.27587891	0.92382813	0.36303711	-0.24072266	-0.32568359	0	0	18/11/2017	18	11	2017	19:52:56	71576	0.6	19	52	56	0	0.059814453	3.4337402	-0.30541992	0.13574219	1.0070801	0.30004883	0.17163086	0	0	0	0	0	0	0	0	0	1.0610352	0.061035156	0.27758789	-0.054199219	0.13989258	-0.083251953	0	44330	0	0	0
427	428	428	Category E	-0.38378906	-0.011962891	1.0078125	0.3815918	-0.23144531	-0.31103516	0	0	18/11/2017	18	11	2017	19:52:56	71576	0.7	19	52	56	0	0.059814453	3.4337402	-0.31005859	0.13256836	0.99780273	0.14306641	0.16235352	0	0	0	0	0	0	0	0	0	1.0534668	0.053466797	0.2277832	-0.073486328	-0.14453125	0.009765625	0	44330	0	0	0
428	429	429	Category E	-0.19189453	-0.083984375	0.69580078	0.36181641	-0.20922852	-0.3425293	0	0	18/11/2017	18	11	2017	19:52:56	71576	0.8	19	52	56	0	0.059814453	3.4337402	-0.31079102	0.13476563	1.0129395	0.48950195	0.40307617	0	0	0	0	0	0	0	0	0	1.0681152	0.068115234	0.65478516	0.11889648	-0.21875	-0.31713867	0	44330	0	0	0
429	430	430	Category E	-0.52783203	0.10791016	0.95996094	0.30981445	-0.25146484	-0.37182617	0	0	18/11/2017	18	11	2017	19:52:56	71576	0.9	19	52	56	0	0.059814453	3.4337402	-0.30371094	0.13818359	1.0075684	1.0974121	0.23071289	0	0	0	0	0	0	0	0	0	1.0615234	0.061523438	0.30200195	-0.22387695	-0.030273438	-0.047607422	0	44330	0	0	0
430	431	431	Category E	-0.38378906	0.095947266	0.86376953	0.27563477	-0.20751953	-0.40209961	0	0	18/11/2017	18	11	2017	19:52:57	71577	0	19	52	57	0	0.059814453	3.4337402	-0.31274414	0.13574219	1.0061035	0.82275391	0.16381836	0	0	0	0	0	0	0	0	0	1.0625	0.0625	0.25317383	-0.070800781	-0.039794922	-0.14233398	0	44330	0	0	0
431	432	432	Category E	-0.3359375	0.17993164	1.1757813	0.29223633	-0.19799805	-0.39575195	0	0	18/11/2017	18	11	2017	19:52:57	71577	0.1	19	52	57	0	0.059814453	3.4337402	-0.32080078	0.13427734	0.99194336	0.44042969	0.18994141	0	0	0	0	0	0	0	0	0	1.0510254	0.051025391	0.24414063	-0.014892578	0.045410156	0.18359375	0	44330	0	0	0
432	433	433	Category E	-0.3359375	0.25195313	0.86376953	0.28417969	-0.21020508	-0.39794922	0	0	18/11/2017	18	11	2017	19:52:57	71577	0.2	19	52	57	0	0.059814453	3.4337402	-0.32250977	0.13452148	0.99853516	0.54370117	0.17919922	0	0	0	0	0	0	0	0	0	1.0581055	0.058105469	0.26538086	-0.013183594	0.1171875	-0.13476563	0	44330	0	0	0
433	434	434	Category E	-0.32397461	0.21582031	0.99584961	0.30883789	-0.2043457	-0.38354492	0	0	18/11/2017	18	11	2017	19:52:57	71577	0.3	19	52	57	0	0.059814453	3.4337402	-0.32250977	0.13745117	0.98291016	0.18847656	0.079345703	0	0	0	0	0	0	0	0	0	1.0437012	0.043701172	0.092285156	-0.001220703	0.078125	0.012695313	0	44330	0	0	0
434	435	435	Category E	-0.39599609	0.20385742	0.97192383	0.30541992	-0.20654297	-0.38769531	0	0	18/11/2017	18	11	2017	19:52:57	71577	0.4	19	52	57	0	0.059814453	3.4337402	-0.3347168	0.13793945	0.98486328	1.0090332	0.090576172	0	0	0	0	0	0	0	0	0	1.0493164	0.049316406	0.13989258	-0.061035156	0.065673828	-0.012939453	0	44330	0	0	0
435	436	436	Category E	-0.41992188	0.21582031	1.0917969	0.31713867	-0.23193359	-0.3684082	0	0	18/11/2017	18	11	2017	19:52:57	71577	0.5	19	52	57	0	0.059814453	3.4337402	-0.34106445	0.140625	0.99316406	2.0300293	0.14648438	0	0	0	0	0	0	0	0	0	1.0595703	0.059570313	0.25195313	-0.078613281	0.074951172	0.098388672	0	44330	0	0	0
436	437	437	Category E	-0.25195313	-0.035888672	0.97192383	0.30297852	-0.22094727	-0.38378906	0	0	18/11/2017	18	11	2017	19:52:57	71577	0.6	19	52	57	0	0.059814453	3.4337402	-0.34375	0.13818359	0.98266602	1.4611816	0.19726563	0	0	0	0	0	0	0	0	0	1.0500488	0.050048828	0.27685547	0.091796875	-0.17407227	-0.010742188	0	44330	0	0	0
437	438	438	Category E	-0.2878418	0.071777344	1.0197754	0.3449707	-0.21459961	-0.3581543	0	0	18/11/2017	18	11	2017	19:52:57	71577	0.7	19	52	57	0	0.059570313	3.3902344	-0.35253906	0.14013672	0.98535156	0.7409668	0.10009766	0	0	0	0	0	0	0	0	0	1.0556641	0.055664063	0.16748047	0.064697266	-0.068359375	0.034179688	0	44330	0	0	0
438	439	439	Category E	-0.39599609	0.071777344	0.94799805	0.30541992	-0.22558594	-0.37573242	0	0	18/11/2017	18	11	2017	19:52:57	71577	0.8	19	52	57	0	0.059570313	3.3902344	-0.35424805	0.14331055	0.97167969	0.17407227	0.086181641	0	0	0	0	0	0	0	0	0	1.0441895	0.044189453	0.13696289	-0.041503906	-0.071533203	-0.023681641	0	44330	0	0	0
439	440	440	Category E	-0.35986328	0.095947266	1.0917969	0.32958984	-0.21264648	-0.37231445	0	0	18/11/2017	18	11	2017	19:52:57	71577	0.9	19	52	57	0	0.059570313	3.3902344	-0.36254883	0.14477539	0.97802734	0.038330078	0.1237793	0	0	0	0	0	0	0	0	0	1.0529785	0.052978516	0.16552734	0.002685547	-0.048828125	0.11376953	0	44330	0	0	0
440	441	441	Category E	-0.37182617	0.19189453	1.2478027	0.29956055	-0.19897461	-0.39672852	0	0	18/11/2017	18	11	2017	19:52:58	71578	0	19	52	58	0	0.059570313	3.3902344	-0.36767578	0.1418457	0.96508789	0.93383789	0.28686523	0	0	0	0	0	0	0	0	0	1.0424805	0.042480469	0.33666992	-0.00390625	0.049804688	0.2824707	0	44330	0	0	0
441	442	442	Category E	-0.23999023	0.2277832	0.88793945	0.2956543	-0.19091797	-0.40185547	0	0	18/11/2017	18	11	2017	19:52:58	71578	0.1	19	52	58	0	0.059570313	3.3902344	-0.37182617	0.14257813	0.96435547	1.114502	0.17456055	0	0	0	0	0	0	0	0	0	1.043457	0.043457031	0.29370117	0.13183594	0.084960938	-0.076416016	0	44330	0	0	0
442	443	443	Category E	0.083984375	0.16796875	0.63598633	0.29907227	-0.17749023	-0.40454102	0	0	18/11/2017	18	11	2017	19:52:58	71578	0.2	19	52	58	0	0.059570313	3.3902344	-0.38256836	0.14404297	0.97094727	0.30810547	0.57470703	0	0	0	0	0	0	0	0	0	1.0534668	0.053466797	0.82519531	0.46655273	0.023681641	-0.33496094	0	44330	0	0	0
443	444	444	Category E	-0.49194336	0.20385742	0.81591797	0.25683594	-0.16625977	-0.42504883	0	0	18/11/2017	18	11	2017	19:52:58	71578	0.3	19	52	58	0	0.059570313	3.3902344	-0.37915039	0.14746094	0.96166992	1.484375	0.19238281	0	0	0	0	0	0	0	0	0	1.0441895	0.044189453	0.31445313	-0.11254883	0.056152344	-0.14575195	0	44330	0	0	0
444	445	445	Category E	-0.19189453	0.10791016	1.1879883	0.32202148	-0.14697266	-0.40014648	0	0	18/11/2017	18	11	2017	19:52:58	71578	0.4	19	52	58	0	0.059570313	3.3902344	-0.38549805	0.14941406	0.96630859	2.1889648	0.29711914	0	0	0	0	0	0	0	0	0	1.0510254	0.051025391	0.45678711	0.19360352	-0.041503906	0.22143555	0	44330	0	0	0
445	446	446	Category E	-0.26391602	0.035888672	1.1757813	0.375	-0.13232422	-0.36401367	0	0	18/11/2017	18	11	2017	19:52:58	71578	0.5	19	52	58	0	0.059570313	3.3902344	-0.38256836	0.14819336	0.94482422	2.2666016	0.28295898	0	0	0	0	0	0	0	0	0	1.0300293	0.030029297	0.4621582	0.11865234	-0.11230469	0.23071289	0	44330	0	0	0
446	447	447	Category E	-0.21582031	0.10791016	1.0197754	0.36938477	-0.14672852	-0.36035156	0	0	18/11/2017	18	11	2017	19:52:58	71578	0.6	19	52	58	0	0.059570313	3.3902344	-0.38500977	0.14892578	0.94116211	3.3916016	0.19116211	0	0	0	0	0	0	0	0	0	1.027832	0.027832031	0.2890625	0.16918945	-0.041015625	0.078369141	0	44330	0	0	0
447	448	448	Category E	-0.3359375	0.16796875	0.97192383	0.31176758	-0.19140625	-0.38964844	0	0	18/11/2017	18	11	2017	19:52:58	71578	0.7	19	52	58	0	0.059570313	3.3902344	-0.38818359	0.15136719	0.94482422	3.9912109	0.061035156	0	0	0	0	0	0	0	0	0	1.0327148	0.032714844	0.095458984	0.052246094	0.016357422	0.026855469	0	44330	0	0	0
448	449	449	Category E	-0.32397461	-0.035888672	0.89990234	0.30371094	-0.18847656	-0.39672852	0	0	18/11/2017	18	11	2017	19:52:58	71578	0.8	19	52	58	0	0.059570313	3.3902344	-0.38745117	0.15332031	0.94067383	3.3168945	0.20361328	0	0	0	0	0	0	0	0	0	1.0288086	0.028808594	0.29370117	0.063476563	-0.18920898	-0.040771484	0	44330	0	0	0
449	450	450	Category E	-0.27587891	0.047851563	1.2719727	0.28149414	-0.19677734	-0.40917969	0	0	18/11/2017	18	11	2017	19:52:58	71578	0.9	19	52	58	0	0.059570313	3.3902344	-0.39404297	0.15600586	0.93774414	2.2678223	0.37060547	0	0	0	0	0	0	0	0	0	1.0290527	0.029052734	0.56054688	0.11816406	-0.1081543	0.33398438	0	44330	0	0	0
450	451	451	Category E	-0.19189453	0.19189453	0.93579102	0.28833008	-0.20117188	-0.40283203	0	0	18/11/2017	18	11	2017	19:52:59	71579	0	19	52	59	0	0.059570313	3.3902344	-0.39599609	0.15551758	0.9375	2.578125	0.20727539	0	0	0	0	0	0	0	0	0	1.029541	0.029541016	0.24194336	0.20410156	0.036132813	-0.001708984	0	44330	0	0	0
451	452	452	Category E	-0.19189453	0.16796875	0.99584961	0.29516602	-0.16430664	-0.40649414	0	0	18/11/2017	18	11	2017	19:52:59	71579	0.1	19	52	59	0	0.059570313	3.3902344	-0.39282227	0.15576172	0.92871094	3.098877	0.2121582	0	0	0	0	0	0	0	0	0	1.0205078	0.020507813	0.2800293	0.20092773	0.011962891	0.066894531	0	44330	0	0	0
452	453	453	Category E	-0.3359375	0.17993164	0.91186523	0.29833984	-0.16113281	-0.41259766	0	0	18/11/2017	18	11	2017	19:52:59	71579	0.2	19	52	59	0	0.059570313	3.3902344	-0.39575195	0.15722656	0.92822266	2.0317383	0.065917969	0	0	0	0	0	0	0	0	0	1.0212402	0.021240234	0.098876953	0.059814453	0.022460938	-0.016357422	0	44330	0	0	0
453	454	454	Category E	-0.34790039	0.11987305	0.80395508	0.26000977	-0.17163086	-0.42700195	0	0	18/11/2017	18	11	2017	19:52:59	71579	0.3	19	52	59	0	0.059570313	3.3902344	-0.39672852	0.1574707	0.92626953	0.71850586	0.13696289	0	0	0	0	0	0	0	0	0	1.0197754	0.019775391	0.20898438	0.048828125	-0.037597656	-0.12231445	0	44330	0	0	0
454	455	455	Category E	-0.19189453	0.16796875	1.2478027	0.31518555	-0.1730957	-0.39453125	0	0	18/11/2017	18	11	2017	19:52:59	71579	0.4	19	52	59	0	0.059570313	3.3902344	-0.3972168	0.15844727	0.92553711	0.79101563	0.38208008	0	0	0	0	0	0	0	0	0	1.0195313	0.01953125	0.53710938	0.20532227	0.009521484	0.32202148	0	44330	0	0	0
455	456	456	Category E	-0.20385742	0	0.89990234	0.30224609	-0.16186523	-0.40454102	0	0	18/11/2017	18	11	2017	19:52:59	71579	0.5	19	52	59	0	0.059570313	3.3902344	-0.39916992	0.15722656	0.92456055	1.9863281	0.25195313	0	0	0	0	0	0	0	0	0	1.0192871	0.019287109	0.37744141	0.1953125	-0.15722656	-0.024658203	0	44330	0	0	0
456	457	457	Category E	-0.25195313	0.023925781	1.0559082	0.31689453	-0.19238281	-0.39233398	0	0	18/11/2017	18	11	2017	19:52:59	71579	0.6	19	52	59	0	0.059570313	3.3902344	-0.39916992	0.1574707	0.92529297	1.4162598	0.23779297	0	0	0	0	0	0	0	0	0	1.0200195	0.020019531	0.41137695	0.1472168	-0.13354492	0.13037109	0	44330	0	0	0
457	458	458	Category E	-0.47998047	-0.035888672	0.99584961	0.29418945	-0.17944336	-0.40380859	0	0	18/11/2017	18	11	2017	19:52:59	71579	0.7	19	52	59	0	0.059570313	3.3902344	-0.40112305	0.15795898	0.92260742	0.039794922	0.22167969	0	0	0	0	0	0	0	0	0	1.0185547	0.018554688	0.34570313	-0.078613281	-0.19384766	0.072998047	0	44330	0	0	0
458	459	459	Category E	-0.20385742	0.059814453	0.83984375	0.27587891	-0.17041016	-0.41699219	0	0	18/11/2017	18	11	2017	19:52:59	71579	0.8	19	52	59	0	0.059570313	3.3902344	-0.40576172	0.16088867	0.91894531	0.38500977	0.23925781	0	0	0	0	0	0	0	0	0	1.017334	0.017333984	0.38232422	0.2019043	-0.10107422	-0.079101563	0	44330	0	0	0
459	460	460	Category E	-0.31176758	0.17993164	1.1037598	0.30273438	-0.18994141	-0.39868164	0	0	18/11/2017	18	11	2017	19:52:59	71579	0.9	19	52	59	0	0.059570313	3.3902344	-0.40795898	0.16455078	0.91503906	0.62084961	0.2121582	0	0	0	0	0	0	0	0	0	1.0153809	0.015380859	0.30029297	0.096191406	0.015136719	0.18847656	0	44330	0	0	0
460	461	461	Category E	-0.095947266	0.23999023	0.85180664	0.31518555	-0.17382813	-0.39013672	0	0	18/11/2017	18	11	2017	19:53:00	71580	0	19	53	0	0	0.059570313	3.3902344	-0.41186523	0.16870117	0.91430664	0.9609375	0.32983398	0	0	0	0	0	0	0	0	0	1.0168457	0.016845703	0.44970703	0.31591797	0.071044922	-0.0625	0	44330	0	0	0
461	462	462	Category E	0.035888672	0.059814453	0.88793945	0.32324219	-0.15600586	-0.39111328	0	0	18/11/2017	18	11	2017	19:53:00	71580	0.1	19	53	0	0	0.059570313	3.3902344	-0.41357422	0.171875	0.91137695	2.5354004	0.46386719	0	0	0	0	0	0	0	0	0	1.0153809	0.015380859	0.58520508	0.44946289	-0.11206055	-0.0234375	0	44330	0	0	0
462	463	463	Category E	-0.43188477	0.26391602	0.92382813	0.24780273	-0.16308594	-0.43530273	0	0	18/11/2017	18	11	2017	19:53:00	71580	0.2	19	53	0	0	0.059570313	3.3902344	-0.41625977	0.1730957	0.90795898	2.8876953	0.093261719	0	0	0	0	0	0	0	0	0	1.0136719	0.013671875	0.12207031	-0.015380859	0.090576172	0.015625	0	44330	0	0	0
463	464	464	Category E	-0.2277832	0.31176758	1.1638184	0.35888672	-0.17797852	-0.35717773	0	0	18/11/2017	18	11	2017	19:53:00	71580	0.3	19	53	0	0	0.059570313	3.3902344	-0.42041016	0.17333984	0.90625	1.3613281	0.34985352	0	0	0	0	0	0	0	0	0	1.0141602	0.014160156	0.58837891	0.19262695	0.13818359	0.25732422	0	44330	0	0	0
464	465	465	Category E	-0.41992188	0.13183594	1.079834	0.33911133	-0.18725586	-0.37719727	0	0	18/11/2017	18	11	2017	19:53:00	71580	0.4	19	53	0	0	0.059570313	3.3902344	-0.42626953	0.17382813	0.90917969	0.79931641	0.17553711	0	0	0	0	0	0	0	0	0	1.019043	0.019042969	0.21899414	0.006347656	-0.041992188	0.17041016	0	44330	0	0	0
465	466	466	Category E	-0.37182617	0.023925781	1.1279297	0.36914063	-0.22851563	-0.32324219	0	0	18/11/2017	18	11	2017	19:53:00	71580	0.5	19	53	0	0	0.059570313	3.3902344	-0.4296875	0.1730957	0.90795898	1.3684082	0.27197266	0	0	0	0	0	0	0	0	0	1.0192871	0.019287109	0.42700195	0.057861328	-0.14916992	0.21972656	0	44330	0	0	0
466	467	467	Category E	-0.47998047	0.15576172	0.95996094	0.35766602	-0.21728516	-0.34667969	0	0	18/11/2017	18	11	2017	19:53:00	71580	0.6	19	53	0	0	0.059570313	3.3902344	-0.4296875	0.17382813	0.90380859	2.626709	0.077392578	0	0	0	0	0	0	0	0	0	1.0158691	0.015869141	0.12426758	-0.050048828	-0.018066406	0.055908203	0	44330	0	0	0
467	468	468	Category E	-0.2878418	0.19189453	0.80395508	0.34057617	-0.19799805	-0.36816406	0	0	18/11/2017	18	11	2017	19:53:00	71580	0.7	19	53	0	0	0.059570313	3.3902344	-0.43359375	0.17333984	0.90234375	2.769043	0.17675781	0	0	0	0	0	0	0	0	0	1.0161133	0.016113281	0.26269531	0.14575195	0.018310547	-0.098388672	0	44330	0	0	0
468	469	469	Category E	-0.31176758	0.13183594	1.1638184	0.33081055	-0.19677734	-0.36987305	0	0	18/11/2017	18	11	2017	19:53:00	71580	0.8	19	53	0	0	0.059570313	3.3902344	-0.43408203	0.17675781	0.8996582	2.8071289	0.29418945	0	0	0	0	0	0	0	0	0	1.0146484	0.014648438	0.43115234	0.12231445	-0.044921875	0.26391602	0	44330	0	0	0
469	470	470	Category E	-0.21582031	0.21582031	0.80395508	0.33007813	-0.1875	-0.37597656	0	0	18/11/2017	18	11	2017	19:53:00	71580	0.9	19	53	0	0	0.059570313	3.3902344	-0.44067383	0.18041992	0.90063477	2.7932129	0.24731445	0	0	0	0	0	0	0	0	0	1.0187988	0.018798828	0.35717773	0.22485352	0.03515625	-0.096679688	0	44330	0	0	0
470	471	471	Category E	-0.45581055	0.2277832	0.93579102	0.32421875	-0.18994141	-0.38720703	0	0	18/11/2017	18	11	2017	19:53:01	71581	0	19	53	1	0	0.059570313	3.3902344	-0.43969727	0.18164063	0.89941406	2.7634277	0.060546875	0	0	0	0	0	0	0	0	0	1.0175781	0.017578125	0.098144531	-0.015869141	0.045898438	0.036132813	0	44330	0	0	0
471	472	472	Category E	-0.49194336	0.21582031	0.77978516	0.29370117	-0.1875	-0.40161133	0	0	18/11/2017	18	11	2017	19:53:01	71581	0.1	19	53	1	0	0.059570313	3.3902344	-0.44335938	0.18286133	0.89868164	1.5817871	0.13256836	0	0	0	0	0	0	0	0	0	1.0187988	0.018798828	0.20043945	-0.048339844	0.032714844	-0.11889648	0	44330	0	0	0
472	473	473	Category G	-0.53979492	0.20385742	0.80395508	0.35375977	-0.30444336	-0.29052734	0	0	18/11/2017	18	11	2017	22:35:06	81306	0.6	22	35	6	0	0.059814453	3.407959	-0.44555664	0.18237305	0.89355469	0.70166016	0.1315918	0	0	0	0	0	0	0	0	0	1.0151367	0.015136719	0.20507813	-0.093994141	0.021240234	-0.089599609	0	44330	0	0	0
473	474	474	Category G	-0.57592773	0.2277832	0.83984375	0.36328125	-0.30053711	-0.28759766	0	0	18/11/2017	18	11	2017	22:35:06	81306	0.7	22	35	6	0	0.059814453	3.407959	-0.44799805	0.18066406	0.89282227	1.3869629	0.14599609	0	0	0	0	0	0	0	0	0	1.0151367	0.015136719	0.2277832	-0.12768555	0.046875	-0.052978516	0	44330	0	0	0
474	475	475	Category G	-0.65991211	0.21582031	0.85180664	0.33691406	-0.28686523	-0.31396484	0	0	18/11/2017	18	11	2017	22:35:06	81306	0.8	22	35	6	0	0.059814453	3.407959	-0.453125	0.18041992	0.89257813	2.7800293	0.21362305	0	0	0	0	0	0	0	0	0	1.0170898	0.017089844	0.28271484	-0.20654297	0.03515625	-0.040771484	0	44330	0	0	0
475	476	476	Category G	-0.50390625	0.19189453	0.79199219	0.37573242	-0.28051758	-0.28320313	0	0	18/11/2017	18	11	2017	22:35:06	81306	0.9	22	35	6	0	0.059814453	3.407959	-0.45239258	0.17895508	0.89306641	4.3085938	0.11401367	0	0	0	0	0	0	0	0	0	1.0170898	0.017089844	0.1652832	-0.051269531	0.012695313	-0.10107422	0	44330	0	0	0
476	477	477	Category G	-0.45581055	0.20385742	0.671875	0.38916016	-0.29980469	-0.26513672	0	0	18/11/2017	18	11	2017	22:35:07	81307	0	22	35	7	0	0.059814453	3.407959	-0.45556641	0.1784668	0.89208984	4.927002	0.22167969	0	0	0	0	0	0	0	0	0	1.0175781	0.017578125	0.24560547	0	0.025146484	-0.22021484	0	44330	0	0	0
477	478	478	Category G	-0.70776367	0.20385742	0.73193359	0.41308594	-0.28979492	-0.23950195	0	0	18/11/2017	18	11	2017	22:35:07	81307	0.1	22	35	7	0	0.059814453	3.407959	-0.45483398	0.17993164	0.88867188	5.4824219	0.29833984	0	0	0	0	0	0	0	0	0	1.0144043	0.014404297	0.43334961	-0.25268555	0.023681641	-0.15673828	0	44330	0	0	0
478	479	479	Category G	-0.53979492	0.29980469	0.88793945	0.35400391	-0.31030273	-0.2878418	0	0	18/11/2017	18	11	2017	22:35:07	81307	0.2	22	35	7	0	0.059814453	3.407959	-0.46069336	0.18066406	0.88696289	5.4064941	0.14282227	0	0	0	0	0	0	0	0	0	1.0158691	0.015869141	0.19873047	-0.078857422	0.11889648	0.000732422	0	44330	0	0	0
479	480	480	Category G	-0.59985352	0.2878418	0.83984375	0.36328125	-0.30419922	-0.29467773	0	0	18/11/2017	18	11	2017	22:35:07	81307	0.3	22	35	7	0	0.059814453	3.407959	-0.46435547	0.18310547	0.88598633	4.5009766	0.17700195	0	0	0	0	0	0	0	0	0	1.0170898	0.017089844	0.28613281	-0.13525391	0.10449219	-0.046142578	0	44330	0	0	0
480	481	481	Category G	-0.55175781	0.20385742	0.88793945	0.34057617	-0.28808594	-0.31201172	0	0	18/11/2017	18	11	2017	22:35:07	81307	0.4	22	35	7	0	0.059814453	3.407959	-0.4675293	0.18286133	0.88305664	3.5300293	0.086669922	0	0	0	0	0	0	0	0	0	1.0158691	0.015869141	0.10961914	-0.083984375	0.020751953	0.004638672	0	44330	0	0	0
481	482	482	Category G	-0.58789063	0.14379883	0.83984375	0.3671875	-0.3034668	-0.28466797	0	0	18/11/2017	18	11	2017	22:35:07	81307	0.5	22	35	7	0	0.059814453	3.407959	-0.46679688	0.18188477	0.87451172	3.1323242	0.1315918	0	0	0	0	0	0	0	0	0	1.0078125	0.0078125	0.19384766	-0.12084961	-0.038085938	-0.034667969	0	44330	0	0	0
482	483	483	Category G	-0.55175781	0.26391602	0.86376953	0.35546875	-0.30444336	-0.28662109	0	0	18/11/2017	18	11	2017	22:35:07	81307	0.6	22	35	7	0	0.059814453	3.407959	-0.47265625	0.18164063	0.87548828	2.8378906	0.11450195	0	0	0	0	0	0	0	0	0	1.0114746	0.011474609	0.1730957	-0.078857422	0.08203125	-0.01171875	0	44330	0	0	0
483	484	484	Category G	-0.671875	0.2277832	0.85180664	0.35449219	-0.30786133	-0.29492188	0	0	18/11/2017	18	11	2017	22:35:07	81307	0.7	22	35	7	0	0.059814453	3.407959	-0.47949219	0.18164063	0.87988281	2.6984863	0.19946289	0	0	0	0	0	0	0	0	0	1.0185547	0.018554688	0.26611328	-0.19213867	0.045898438	-0.028076172	0	44330	0	0	0
484	485	485	Category G	-0.39599609	0.26391602	0.79199219	0.3515625	-0.31518555	-0.29321289	0	0	18/11/2017	18	11	2017	22:35:07	81307	0.8	22	35	7	0	0.059814453	3.407959	-0.48071289	0.18017578	0.88110352	2.5080566	0.14868164	0	0	0	0	0	0	0	0	0	1.0197754	0.019775391	0.25756836	0.084716797	0.083496094	-0.089111328	0	44330	0	0	0
485	486	486	Category G	-0.61181641	0.27587891	0.86376953	0.36108398	-0.3046875	-0.28344727	0	0	18/11/2017	18	11	2017	22:35:07	81307	0.9	22	35	7	0	0.059814453	3.407959	-0.48266602	0.17993164	0.87402344	2.1999512	0.16088867	0	0	0	0	0	0	0	0	0	1.0146484	0.014648438	0.23535156	-0.12890625	0.095703125	-0.010253906	0	44330	0	0	0
486	487	487	Category G	-0.59985352	0.2277832	0.86376953	0.3527832	-0.30639648	-0.28564453	0	0	18/11/2017	18	11	2017	22:35:08	81308	0	22	35	8	0	0.059814453	3.407959	-0.48803711	0.18041992	0.87036133	1.8435059	0.12133789	0	0	0	0	0	0	0	0	0	1.0141602	0.014160156	0.16552734	-0.11157227	0.047119141	-0.006591797	0	44330	0	0	0
487	488	488	Category G	-0.47998047	0.25195313	0.65991211	0.36474609	-0.3137207	-0.27563477	0	0	18/11/2017	18	11	2017	22:35:08	81308	0.1	22	35	8	0	0.059814453	3.407959	-0.49169922	0.18017578	0.86816406	1.3215332	0.22070313	0	0	0	0	0	0	0	0	0	1.013916	0.013916016	0.29174805	0.01171875	0.071533203	-0.20825195	0	44330	0	0	0
488	489	489	Category G	-0.79199219	0.35986328	0.91186523	0.37524414	-0.30737305	-0.26098633	0	0	18/11/2017	18	11	2017	22:35:08	81308	0.2	22	35	8	0	0.059814453	3.407959	-0.49682617	0.18017578	0.86791992	0.87207031	0.34814453	0	0	0	0	0	0	0	0	0	1.0161133	0.016113281	0.51831055	-0.29492188	0.17944336	0.043701172	0	44330	0	0	0
489	490	490	Category G	-0.64794922	0.16796875	0.79199219	0.36132813	-0.30151367	-0.28344727	0	0	18/11/2017	18	11	2017	22:35:08	81308	0.3	22	35	8	0	0.059814453	3.407959	-0.49975586	0.18237305	0.86743164	0.52612305	0.16674805	0	0	0	0	0	0	0	0	0	1.0175781	0.017578125	0.23803711	-0.14794922	-0.014404297	-0.075439453	0	44330	0	0	0
490	491	491	Category G	-0.37182617	0.19189453	0.49194336	0.41357422	-0.30419922	-0.22460938	0	0	18/11/2017	18	11	2017	22:35:08	81308	0.4	22	35	8	0	0.059814453	3.407959	-0.50439453	0.18310547	0.86206055	0.34375	0.39331055	0	0	0	0	0	0	0	0	0	1.015625	0.015625	0.51171875	0.13256836	0.008544922	-0.37011719	0	44330	0	0	0
491	492	492	Category G	-0.85180664	0.26391602	0.93579102	0.41235352	-0.31274414	-0.23461914	0	0	18/11/2017	18	11	2017	22:35:08	81308	0.5	22	35	8	0	0.059814453	3.407959	-0.50756836	0.18310547	0.85693359	0.13427734	0.36181641	0	0	0	0	0	0	0	0	0	1.0129395	0.012939453	0.50341797	-0.34399414	0.080566406	0.078613281	0	44330	0	0	0
492	493	493	Category G	-0.55175781	0.23999023	0.87597656	0.3449707	-0.3059082	-0.29492188	0	0	18/11/2017	18	11	2017	22:35:08	81308	0.6	22	35	8	0	0.059814453	3.407959	-0.51586914	0.18212891	0.85571289	0.12963867	0.070800781	0	0	0	0	0	0	0	0	0	1.015625	0.015625	0.11376953	-0.035644531	0.057861328	0.020019531	0	44330	0	0	0
493	494	494	Category G	-0.65991211	0.27587891	0.86376953	0.36474609	-0.3137207	-0.27441406	0	0	18/11/2017	18	11	2017	22:35:08	81308	0.7	22	35	8	0	0.059814453	3.407959	-0.51660156	0.1809082	0.85473633	0.35375977	0.17211914	0	0	0	0	0	0	0	0	0	1.0148926	0.014892578	0.24707031	-0.14306641	0.094726563	0.008789063	0	44330	0	0	0
494	495	495	Category G	-0.68383789	0.23999023	0.82788086	0.35473633	-0.31225586	-0.296875	0	0	18/11/2017	18	11	2017	22:35:08	81308	0.8	22	35	8	0	0.059814453	3.407959	-0.52075195	0.18017578	0.85620117	0.49194336	0.17553711	0	0	0	0	0	0	0	0	0	1.0183105	0.018310547	0.25097656	-0.1628418	0.059570313	-0.028320313	0	44330	0	0	0
495	496	496	Category G	-0.55175781	0.15576172	0.77978516	0.37426758	-0.30664063	-0.27124023	0	0	18/11/2017	18	11	2017	22:35:08	81308	0.9	22	35	8	0	0.059814453	3.407959	-0.52514648	0.17993164	0.8527832	0.69750977	0.081298828	0	0	0	0	0	0	0	0	0	1.0175781	0.017578125	0.1237793	-0.026367188	-0.024169922	-0.072998047	0	44330	0	0	0
496	497	497	Category G	-0.671875	0.19189453	0.74389648	0.38720703	-0.30517578	-0.25	0	0	18/11/2017	18	11	2017	22:35:09	81309	0	22	35	9	0	0.059814453	3.407959	-0.52709961	0.1809082	0.85229492	0.8503418	0.18115234	0	0	0	0	0	0	0	0	0	1.0183105	0.018310547	0.26391602	-0.14453125	0.010742188	-0.10839844	0	44330	0	0	0
497	498	498	Category G	-0.80395508	0.2878418	0.81591797	0.38012695	-0.30273438	-0.26416016	0	0	18/11/2017	18	11	2017	22:35:09	81309	0.1	22	35	9	0	0.059814453	3.407959	-0.53198242	0.18212891	0.85107422	0.91113281	0.29345703	0	0	0	0	0	0	0	0	0	1.0202637	0.020263672	0.41259766	-0.27172852	0.10546875	-0.03515625	0	44330	0	0	0
498	499	499	Category G	-0.47998047	0.19189453	0.59985352	0.37402344	-0.30004883	-0.27319336	0	0	18/11/2017	18	11	2017	22:35:09	81309	0.2	22	35	9	0	0.059814453	3.407959	-0.5324707	0.18481445	0.8503418	0.94042969	0.25610352	0	0	0	0	0	0	0	0	0	1.0202637	0.020263672	0.31005859	0.052490234	0.006835938	-0.25048828	0	44330	0	0	0
499	500	500	Category G	-0.76782227	0.2878418	0.86376953	0.39868164	-0.30639648	-0.23461914	0	0	18/11/2017	18	11	2017	22:35:09	81309	0.3	22	35	9	0	0.059814453	3.407959	-0.53881836	0.18554688	0.85107422	0.91357422	0.25097656	0	0	0	0	0	0	0	0	0	1.0241699	0.024169922	0.34375	-0.22875977	0.10205078	0.012451172	0	44330	0	0	0
500	501	501	Category G	-0.61181641	0.20385742	0.73193359	0.38427734	-0.31469727	-0.26025391	0	0	18/11/2017	18	11	2017	22:35:09	81309	0.4	22	35	9	0	0.059814453	3.407959	-0.54052734	0.18408203	0.84570313	1.0095215	0.13574219	0	0	0	0	0	0	0	0	0	1.0205078	0.020507813	0.20458984	-0.071044922	0.01953125	-0.11376953	0	44330	0	0	0
501	502	502	Category G	-0.49194336	0.19189453	0.57592773	0.41210938	-0.27319336	-0.25634766	0	0	18/11/2017	18	11	2017	22:35:09	81309	0.5	22	35	9	0	0.059814453	3.407959	-0.54980469	0.18286133	0.84594727	1.1608887	0.27636719	0	0	0	0	0	0	0	0	0	1.0253906	0.025390625	0.3371582	0.057861328	0.008789063	-0.27001953	0	44330	0	0	0
502	503	503	Category G	-0.64794922	0.26391602	0.93579102	0.40185547	-0.27807617	-0.265625	0	0	18/11/2017	18	11	2017	22:35:09	81309	0.6	22	35	9	0	0.059814453	3.407959	-0.55541992	0.18334961	0.84692383	1.2875977	0.15136719	0	0	0	0	0	0	0	0	0	1.0292969	0.029296875	0.26171875	-0.092285156	0.080322266	0.088623047	0	44330	0	0	0
503	504	504	Category G	-0.671875	0.27587891	0.94799805	0.34643555	-0.28271484	-0.32714844	0	0	18/11/2017	18	11	2017	22:35:09	81309	0.7	22	35	9	0	0.059814453	3.407959	-0.55688477	0.18139648	0.84619141	1.4316406	0.17993164	0	0	0	0	0	0	0	0	0	1.0290527	0.029052734	0.31079102	-0.11474609	0.094238281	0.1015625	0	44330	0	0	0
504	505	505	Category G	-0.63598633	0.15576172	0.87597656	0.35766602	-0.27514648	-0.31494141	0	0	18/11/2017	18	11	2017	22:35:09	81309	0.8	22	35	9	0	0.059814453	3.407959	-0.56079102	0.17895508	0.84375	1.5048828	0.084716797	0	0	0	0	0	0	0	0	0	1.0288086	0.028808594	0.13037109	-0.074951172	-0.023193359	0.031982422	0	44330	0	0	0
505	506	506	Category G	-0.40795898	0.17993164	0.73193359	0.41455078	-0.27978516	-0.24926758	0	0	18/11/2017	18	11	2017	22:35:09	81309	0.9	22	35	9	0	0.059814453	3.407959	-0.56347656	0.17944336	0.84179688	1.4909668	0.19042969	0	0	0	0	0	0	0	0	0	1.0288086	0.028808594	0.26586914	0.15551758	0.000244141	-0.10986328	0	44330	0	0	0
506	507	507	Category G	-0.671875	0.2277832	0.80395508	0.42333984	-0.27514648	-0.22900391	0	0	18/11/2017	18	11	2017	22:35:10	81310	0	22	35	10	0	0.060302734	3.4498535	-0.56640625	0.18017578	0.83789063	1.5546875	0.12036133	0	0	0	0	0	0	0	0	0	1.0273438	0.02734375	0.18676758	-0.10522461	0.047363281	-0.033935547	0	44330	0	0	0
507	508	508	Category G	-0.41992188	0.26391602	0.80395508	0.3996582	-0.29174805	-0.25366211	0	0	18/11/2017	18	11	2017	22:35:10	81310	0.1	22	35	10	0	0.060302734	3.4498535	-0.56787109	0.18017578	0.8359375	1.7236328	0.17285156	0	0	0	0	0	0	0	0	0	1.0266113	0.026611328	0.26367188	0.14794922	0.083496094	-0.031982422	0	44330	0	0	0
508	509	509	Category G	-0.73193359	0.20385742	0.76782227	0.36669922	-0.2980957	-0.29150391	0	0	18/11/2017	18	11	2017	22:35:10	81310	0.2	22	35	10	0	0.060302734	3.4498535	-0.57128906	0.17919922	0.83691406	1.934082	0.17651367	0	0	0	0	0	0	0	0	0	1.0290527	0.029052734	0.25415039	-0.16040039	0.024414063	-0.069091797	0	44330	0	0	0
509	510	510	Category G	-0.44384766	0.20385742	0.86376953	0.37915039	-0.28930664	-0.27294922	0	0	18/11/2017	18	11	2017	22:35:10	81310	0.3	22	35	10	0	0.060302734	3.4498535	-0.5769043	0.17993164	0.83203125	2.2373047	0.13891602	0	0	0	0	0	0	0	0	0	1.0285645	0.028564453	0.18823242	0.13305664	0.023681641	0.031494141	0	44330	0	0	0
510	511	511	Category G	-0.671875	0.19189453	0.80395508	0.38256836	-0.28833008	-0.27294922	0	0	18/11/2017	18	11	2017	22:35:10	81310	0.4	22	35	10	0	0.060302734	3.4498535	-0.58105469	0.1796875	0.83129883	2.760498	0.095458984	0	0	0	0	0	0	0	0	0	1.0302734	0.030273438	0.13012695	-0.090576172	0.011962891	-0.02734375	0	44330	0	0	0
511	512	512	Category G	-0.51586914	0.15576172	0.76782227	0.41723633	-0.26049805	-0.25537109	0	0	18/11/2017	18	11	2017	22:35:10	81310	0.5	22	35	10	0	0.060302734	3.4498535	-0.58447266	0.17919922	0.83056641	3.4726563	0.095947266	0	0	0	0	0	0	0	0	0	1.0314941	0.031494141	0.1550293	0.068603516	-0.0234375	-0.062744141	0	44330	0	0	0
512	513	513	Category G	-0.52783203	0.10791016	0.80395508	0.44897461	-0.20214844	-0.25024414	0	0	18/11/2017	18	11	2017	22:35:10	81310	0.6	22	35	10	0	0.060302734	3.4498535	-0.5859375	0.17871094	0.83081055	4.2485352	0.095458984	0	0	0	0	0	0	0	0	0	1.0322266	0.032226563	0.15600586	0.058105469	-0.070800781	-0.026855469	0	44330	0	0	0
513	514	514	Category G	-0.73193359	0.20385742	0.97192383	0.40966797	-0.18359375	-0.31030273	0	0	18/11/2017	18	11	2017	22:35:10	81310	0.7	22	35	10	0	0.060302734	3.4498535	-0.58618164	0.1784668	0.83056641	5.0205078	0.2043457	0	0	0	0	0	0	0	0	0	1.0322266	0.032226563	0.31201172	-0.14550781	0.025146484	0.14111328	0	44330	0	0	0
514	515	515	Category G	-0.34790039	0.071777344	1.0078125	0.41088867	-0.19580078	-0.30029297	0	0	18/11/2017	18	11	2017	22:35:10	81310	0.8	22	35	10	0	0.060302734	3.4498535	-0.58569336	0.17773438	0.83007813	5.8415527	0.31518555	0	0	0	0	0	0	0	0	0	1.0314941	0.031494141	0.52148438	0.23779297	-0.10595703	0.17749023	0	44330	0	0	0
515	516	516	Category G	-0.671875	0.17993164	1.0197754	0.38745117	-0.18603516	-0.32568359	0	0	18/11/2017	18	11	2017	22:35:10	81310	0.9	22	35	10	0	0.060302734	3.4498535	-0.5847168	0.17651367	0.83154297	6.7810059	0.20727539	0	0	0	0	0	0	0	0	0	1.0317383	0.031738281	0.27832031	-0.086914063	0.003173828	0.18798828	0	44330	0	0	0
516	517	517	Category G	-0.19189453	0.083984375	0.69580078	0.46069336	-0.18188477	-0.24682617	0	0	18/11/2017	18	11	2017	22:35:11	81311	0	22	35	11	0	0.060302734	3.4498535	-0.58496094	0.17651367	0.83276367	7.1430664	0.42651367	0	0	0	0	0	0	0	0	0	1.032959	0.032958984	0.62280273	0.39306641	-0.092529297	-0.13696289	0	44330	0	0	0
517	518	518	Category G	-0.75585938	0.13183594	0.88793945	0.47851563	-0.18725586	-0.21533203	0	0	18/11/2017	18	11	2017	22:35:11	81311	0.1	22	35	11	0	0.060302734	3.4498535	-0.58569336	0.17651367	0.83666992	7.2348633	0.18286133	0	0	0	0	0	0	0	0	0	1.0366211	0.036621094	0.26586914	-0.16992188	-0.044677734	0.051025391	0	44330	0	0	0
518	519	519	Category G	-0.68383789	0.27587891	0.87597656	0.44140625	-0.19384766	-0.26538086	0	0	18/11/2017	18	11	2017	22:35:11	81311	0.2	22	35	11	0	0.060302734	3.4498535	-0.58374023	0.17504883	0.83789063	7.3059082	0.14672852	0	0	0	0	0	0	0	0	0	1.0361328	0.036132813	0.23852539	-0.099853516	0.10058594	0.037841797	0	44330	0	0	0
519	520	520	Category G	-0.61181641	0.071777344	0.85180664	0.44213867	-0.203125	-0.26147461	0	0	18/11/2017	18	11	2017	22:35:11	81311	0.3	22	35	11	0	0.060302734	3.4498535	-0.57788086	0.17138672	0.83422852	6.8874512	0.10644531	0	0	0	0	0	0	0	0	0	1.0292969	0.029296875	0.15087891	-0.033691406	-0.099609375	0.017333984	0	44330	0	0	0
520	521	521	Category G	-0.31176758	0.10791016	0.56396484	0.45581055	-0.19238281	-0.24707031	0	0	18/11/2017	18	11	2017	22:35:11	81311	0.4	22	35	11	0	0.060302734	3.4498535	-0.58032227	0.1706543	0.83642578	6.2175293	0.38769531	0	0	0	0	0	0	0	0	0	1.0324707	0.032470703	0.60400391	0.26855469	-0.062744141	-0.27246094	0	44330	0	0	0
521	522	522	Category G	-0.7199707	0.20385742	0.97192383	0.4375	-0.20727539	-0.26879883	0	0	18/11/2017	18	11	2017	22:35:11	81311	0.5	22	35	11	0	0.060302734	3.4498535	-0.57885742	0.16967773	0.83398438	5.3127441	0.20019531	0	0	0	0	0	0	0	0	0	1.0292969	0.029296875	0.31298828	-0.14086914	0.033935547	0.13769531	0	44330	0	0	0
522	523	523	Category G	-0.46777344	0.17993164	0.97192383	0.39257813	-0.18457031	-0.32788086	0	0	18/11/2017	18	11	2017	22:35:11	81311	0.6	22	35	11	0	0.060302734	3.4498535	-0.58154297	0.16894531	0.83569336	4.720459	0.17749023	0	0	0	0	0	0	0	0	0	1.0319824	0.031982422	0.26049805	0.11376953	0.010742188	0.13598633	0	44330	0	0	0
523	524	524	Category G	-0.57592773	0.083984375	0.92382813	0.41088867	-0.19335938	-0.31542969	0	0	18/11/2017	18	11	2017	22:35:11	81311	0.7	22	35	11	0	0.060302734	3.4498535	-0.58056641	0.16772461	0.83349609	4.1357422	0.12304688	0	0	0	0	0	0	0	0	0	1.0297852	0.029785156	0.17871094	0.004638672	-0.083740234	0.090087891	0	44330	0	0	0
524	525	525	Category G	-0.34790039	0.083984375	0.6237793	0.45458984	-0.1875	-0.25610352	0	0	18/11/2017	18	11	2017	22:35:11	81311	0.8	22	35	11	0	0.060302734	3.4498535	-0.5847168	0.16674805	0.83447266	3.4042969	0.32763672	0	0	0	0	0	0	0	0	0	1.0324707	0.032470703	0.53027344	0.23681641	-0.082763672	-0.21069336	0	44330	0	0	0
525	526	526	Category G	-0.70776367	0.071777344	0.87597656	0.46142578	-0.18188477	-0.2409668	0	0	18/11/2017	18	11	2017	22:35:11	81311	0.9	22	35	11	0	0.060302734	3.4498535	-0.58325195	0.16479492	0.83227539	2.6796875	0.16137695	0	0	0	0	0	0	0	0	0	1.029541	0.029541016	0.26123047	-0.12426758	-0.093017578	0.043457031	0	44330	0	0	0
526	527	527	Category G	-0.49194336	0.083984375	0.85180664	0.41894531	-0.17431641	-0.30322266	0	0	18/11/2017	18	11	2017	22:35:12	81312	0	22	35	12	0	0.060302734	3.4498535	-0.58422852	0.16381836	0.83178711	2.2912598	0.1237793	0	0	0	0	0	0	0	0	0	1.029541	0.029541016	0.19238281	0.092285156	-0.079833984	0.020019531	0	44330	0	0	0
527	528	528	Category G	-0.74389648	0.17993164	0.94799805	0.41137695	-0.18164063	-0.30834961	0	0	18/11/2017	18	11	2017	22:35:12	81312	0.1	22	35	12	0	0.060302734	3.4498535	-0.58447266	0.16162109	0.83178711	2.0183105	0.19799805	0	0	0	0	0	0	0	0	0	1.0292969	0.029296875	0.29370117	-0.15917969	0.018066406	0.11621094	0	44330	0	0	0
528	529	529	Category G	-0.56396484	0.14379883	0.85180664	0.39160156	-0.17773438	-0.33105469	0	0	18/11/2017	18	11	2017	22:35:12	81312	0.2	22	35	12	0	0.060302734	3.4498535	-0.58666992	0.16015625	0.8347168	1.4609375	0.032714844	0	0	0	0	0	0	0	0	0	1.0327148	0.032714844	0.056152344	0.022705078	-0.016357422	0.016845703	0	44330	0	0	0
529	530	530	Category G	-0.65991211	0.095947266	0.85180664	0.43310547	-0.18579102	-0.28076172	0	0	18/11/2017	18	11	2017	22:35:12	81312	0.3	22	35	12	0	0.060302734	3.4498535	-0.58422852	0.1574707	0.83496094	1.1987305	0.098876953	0	0	0	0	0	0	0	0	0	1.03125	0.03125	0.15405273	-0.075439453	-0.061523438	0.016601563	0	44330	0	0	0
530	531	531	Category G	-0.44384766	0.19189453	0.52783203	0.47827148	-0.17724609	-0.21948242	0	0	18/11/2017	18	11	2017	22:35:12	81312	0.4	22	35	12	0	0.060302734	3.4498535	-0.58374023	0.1574707	0.83642578	1.2441406	0.34057617	0	0	0	0	0	0	0	0	0	1.0319824	0.031982422	0.48291016	0.13989258	0.034179688	-0.30859375	0	44330	0	0	0
531	532	532	Category G	-0.85180664	0.083984375	0.88793945	0.46264648	-0.17114258	-0.2487793	0	0	18/11/2017	18	11	2017	22:35:12	81312	0.5	22	35	12	0	0.060302734	3.4498535	-0.58325195	0.15649414	0.83789063	1.4724121	0.2824707	0	0	0	0	0	0	0	0	0	1.032959	0.032958984	0.39086914	-0.26831055	-0.072509766	0.049804688	0	44330	0	0	0
532	533	533	Category G	-0.38378906	0.083984375	0.83984375	0.44311523	-0.17407227	-0.27758789	0	0	18/11/2017	18	11	2017	22:35:12	81312	0.6	22	35	12	0	0.060302734	3.4498535	-0.58374023	0.1550293	0.83984375	1.3930664	0.2121582	0	0	0	0	0	0	0	0	0	1.0344238	0.034423828	0.27099609	0.19995117	-0.071044922	0	0	44330	0	0	0
533	534	534	Category G	-0.69580078	0.071777344	0.92382813	0.4309082	-0.17578125	-0.28588867	0	0	18/11/2017	18	11	2017	22:35:12	81312	0.7	22	35	12	0	0.060302734	3.4498535	-0.58276367	0.15380859	0.83740234	1.138916	0.1640625	0	0	0	0	0	0	0	0	0	1.0319824	0.031982422	0.28100586	-0.11279297	-0.08203125	0.086181641	0	44330	0	0	0
534	535	535	Category G	-0.52783203	0.14379883	0.97192383	0.39086914	-0.16674805	-0.33789063	0	0	18/11/2017	18	11	2017	22:35:12	81312	0.8	22	35	12	0	0.060302734	3.4498535	-0.58398438	0.15161133	0.83837891	1.2373047	0.14501953	0	0	0	0	0	0	0	0	0	1.032959	0.032958984	0.19750977	0.056152344	-0.0078125	0.13330078	0	44330	0	0	0
535	536	536	Category G	-0.35986328	0.071777344	0.85180664	0.42602539	-0.17529297	-0.29394531	0	0	18/11/2017	18	11	2017	22:35:12	81312	0.9	22	35	12	0	0.060302734	3.4498535	-0.58227539	0.15087891	0.83862305	1.0842285	0.23632813	0	0	0	0	0	0	0	0	0	1.0319824	0.031982422	0.31469727	0.22241211	-0.079101563	0.012939453	0	44330	0	0	0
536	537	537	Category G	-0.65991211	0.13183594	0.97192383	0.40844727	-0.17895508	-0.31225586	0	0	18/11/2017	18	11	2017	22:35:13	81313	0	22	35	13	0	0.060302734	3.4498535	-0.58178711	0.15161133	0.84057617	0.68505859	0.15380859	0	0	0	0	0	0	0	0	0	1.0336914	0.033691406	0.22875977	-0.077880859	-0.019775391	0.13110352	0	44330	0	0	0
537	538	538	Category G	-0.50390625	0.17993164	0.93579102	0.40185547	-0.17041016	-0.32250977	0	0	18/11/2017	18	11	2017	22:35:13	81313	0.1	22	35	13	0	0.060302734	3.4498535	-0.58105469	0.15087891	0.84204102	0.39526367	0.12475586	0	0	0	0	0	0	0	0	0	1.0341797	0.034179688	0.19995117	0.077148438	0.028808594	0.093505859	0	44330	0	0	0
538	539	539	Category G	-0.70776367	0.11987305	0.88793945	0.43139648	-0.17260742	-0.28881836	0	0	18/11/2017	18	11	2017	22:35:13	81313	0.2	22	35	13	0	0.060302734	3.4498535	-0.57763672	0.14819336	0.84375	0.39916992	0.14013672	0	0	0	0	0	0	0	0	0	1.0332031	0.033203125	0.20239258	-0.12988281	-0.028320313	0.043945313	0	44330	0	0	0
539	540	540	Category G	-0.45581055	0.059814453	0.68383789	0.43725586	-0.18188477	-0.28588867	0	0	18/11/2017	18	11	2017	22:35:13	81313	0.3	22	35	13	0	0.060302734	3.4498535	-0.58081055	0.14794922	0.84863281	0.41723633	0.22485352	0	0	0	0	0	0	0	0	0	1.0390625	0.0390625	0.37817383	0.125	-0.088134766	-0.16479492	0	44330	0	0	0
540	541	541	Category G	-0.83984375	0.13183594	0.87597656	0.45947266	-0.1784668	-0.24487305	0	0	18/11/2017	18	11	2017	22:35:13	81313	0.4	22	35	13	0	0.060302734	3.4498535	-0.57397461	0.14575195	0.84594727	0.20922852	0.26782227	0	0	0	0	0	0	0	0	0	1.0327148	0.032714844	0.30981445	-0.265625	-0.013916016	0.029785156	0	44330	0	0	0
541	542	542	Category G	-0.40795898	0.10791016	0.94799805	0.39770508	-0.18164063	-0.32348633	0	0	18/11/2017	18	11	2017	22:35:13	81313	0.5	22	35	13	0	0.060302734	3.4498535	-0.57568359	0.14428711	0.84814453	0.029296875	0.19848633	0	0	0	0	0	0	0	0	0	1.0351563	0.03515625	0.30395508	0.16772461	-0.036376953	0.099609375	0	44330	0	0	0
542	543	543	Category G	-0.55175781	0.10791016	0.87597656	0.4284668	-0.18676758	-0.29003906	0	0	18/11/2017	18	11	2017	22:35:13	81313	0.6	22	35	13	0	0.060302734	3.4498535	-0.57495117	0.14379883	0.85180664	0.25292969	0.048828125	0	0	0	0	0	0	0	0	0	1.0378418	0.037841797	0.083007813	0.023193359	-0.035888672	0.023925781	0	44330	0	0	0
543	544	544	Category G	-0.55175781	0.10791016	0.95996094	0.39086914	-0.17480469	-0.33300781	0	0	18/11/2017	18	11	2017	22:35:13	81313	0.7	22	35	13	0	0.060302734	3.4498535	-0.57666016	0.14282227	0.8515625	0.55126953	0.11645508	0	0	0	0	0	0	0	0	0	1.0383301	0.038330078	0.16821289	0.024902344	-0.034912109	0.1081543	0	44330	0	0	0
544	545	545	Category G	-0.6237793	0.17993164	0.93579102	0.41186523	-0.18017578	-0.3112793	0	0	18/11/2017	18	11	2017	22:35:13	81313	0.8	22	35	13	0	0.060058594	3.3966797	-0.57397461	0.13989258	0.8515625	1.0598145	0.10546875	0	0	0	0	0	0	0	0	0	1.0366211	0.036621094	0.17358398	-0.049560547	0.039794922	0.083984375	0	44330	0	0	0
545	546	546	Category G	-0.61181641	0.083984375	0.81591797	0.41674805	-0.18701172	-0.30859375	0	0	18/11/2017	18	11	2017	22:35:13	81313	0.9	22	35	13	0	0.060058594	3.3966797	-0.5769043	0.13891602	0.8515625	1.3881836	0.07421875	0	0	0	0	0	0	0	0	0	1.0378418	0.037841797	0.12548828	-0.034667969	-0.054931641	-0.035644531	0	44330	0	0	0
546	547	547	Category G	-0.59985352	0.15576172	0.79199219	0.45825195	-0.18579102	-0.24316406	0	0	18/11/2017	18	11	2017	22:35:14	81314	0	22	35	14	0	0.060058594	3.3966797	-0.57519531	0.13769531	0.8503418	1.4938965	0.065673828	0	0	0	0	0	0	0	0	0	1.0358887	0.035888672	0.10083008	-0.024414063	0.017822266	-0.058349609	0	44330	0	0	0
547	548	548	Category G	-0.55175781	0.11987305	0.88793945	0.43310547	-0.20898438	-0.27392578	0	0	18/11/2017	18	11	2017	22:35:14	81314	0.1	22	35	14	0	0.060058594	3.3966797	-0.57885742	0.13696289	0.85229492	1.8161621	0.047607422	0	0	0	0	0	0	0	0	0	1.0393066	0.039306641	0.079589844	0.027099609	-0.017089844	0.035400391	0	44330	0	0	0
548	549	549	Category G	-0.76782227	0.19189453	0.77978516	0.44555664	-0.19067383	-0.25830078	0	0	18/11/2017	18	11	2017	22:35:14	81314	0.2	22	35	14	0	0.060058594	3.3966797	-0.57983398	0.13623047	0.85253906	1.9846191	0.20874023	0	0	0	0	0	0	0	0	0	1.0400391	0.040039063	0.31616211	-0.18774414	0.055419922	-0.072753906	0	44330	0	0	0
549	550	550	Category G	-0.55175781	0.17993164	0.74389648	0.45483398	-0.21289063	-0.2355957	0	0	18/11/2017	18	11	2017	22:35:14	81314	0.3	22	35	14	0	0.060058594	3.3966797	-0.57958984	0.13574219	0.85546875	2.097168	0.12304688	0	0	0	0	0	0	0	0	0	1.0422363	0.042236328	0.18359375	0.027832031	0.043945313	-0.11157227	0	44330	0	0	0
550	551	551	Category G	-0.73193359	0.19189453	0.87597656	0.44702148	-0.2019043	-0.25146484	0	0	18/11/2017	18	11	2017	22:35:14	81314	0.4	22	35	14	0	0.060058594	3.3966797	-0.58081055	0.13452148	0.85375977	2.2280273	0.1628418	0	0	0	0	0	0	0	0	0	1.0412598	0.041259766	0.23022461	-0.15087891	0.057128906	0.021972656	0	44330	0	0	0
551	552	552	Category G	-0.59985352	0.17993164	0.79199219	0.44384766	-0.20898438	-0.24633789	0	0	18/11/2017	18	11	2017	22:35:14	81314	0.5	22	35	14	0	0.060058594	3.3966797	-0.5859375	0.1340332	0.85644531	2.4255371	0.080322266	0	0	0	0	0	0	0	0	0	1.0463867	0.046386719	0.12426758	-0.013671875	0.045654297	-0.064453125	0	44330	0	0	0
552	553	553	Category G	-0.55175781	0.19189453	0.79199219	0.44384766	-0.20996094	-0.25439453	0	0	18/11/2017	18	11	2017	22:35:14	81314	0.6	22	35	14	0	0.060058594	3.3966797	-0.58642578	0.13378906	0.85571289	2.2888184	0.092773438	0	0	0	0	0	0	0	0	0	1.0458984	0.045898438	0.15649414	0.034667969	0.057861328	-0.063720703	0	44330	0	0	0
553	554	554	Category G	-0.53979492	0.16796875	0.80395508	0.44018555	-0.19067383	-0.27075195	0	0	18/11/2017	18	11	2017	22:35:14	81314	0.7	22	35	14	0	0.060058594	3.3966797	-0.58984375	0.13452148	0.85668945	1.8203125	0.080078125	0	0	0	0	0	0	0	0	0	1.0488281	0.048828125	0.13623047	0.050048828	0.033203125	-0.052734375	0	44330	0	0	0
554	555	555	Category G	-0.58789063	0.11987305	0.95996094	0.42651367	-0.18164063	-0.28979492	0	0	18/11/2017	18	11	2017	22:35:14	81314	0.8	22	35	14	0	0.060058594	3.3966797	-0.58764648	0.13330078	0.85498047	1.5183105	0.10571289	0	0	0	0	0	0	0	0	0	1.0461426	0.046142578	0.1184082	0	-0.013427734	0.10473633	0	44330	0	0	0
555	556	556	Category G	-0.51586914	0.17993164	0.89990234	0.40063477	-0.18334961	-0.32495117	0	0	18/11/2017	18	11	2017	22:35:14	81314	0.9	22	35	14	0	0.060058594	3.3966797	-0.59375	0.13427734	0.85498047	1.0771484	0.10058594	0	0	0	0	0	0	0	0	0	1.0495605	0.049560547	0.16796875	0.077880859	0.045410156	0.044677734	0	44330	0	0	0
556	557	557	Category G	-0.52783203	0.20385742	0.97192383	0.40942383	-0.17944336	-0.3125	0	0	18/11/2017	18	11	2017	22:35:15	81315	0	22	35	15	0	0.060058594	3.3966797	-0.59106445	0.13256836	0.85327148	0.26586914	0.15185547	0	0	0	0	0	0	0	0	0	1.0463867	0.046386719	0.25292969	0.063232422	0.071044922	0.1184082	0	44330	0	0	0
557	558	558	Category G	-0.53979492	0.083984375	0.83984375	0.40844727	-0.17895508	-0.31347656	0	0	18/11/2017	18	11	2017	22:35:15	81315	0.1	22	35	15	0	0.060058594	3.3966797	-0.59423828	0.13208008	0.85351563	0.37158203	0.073974609	0	0	0	0	0	0	0	0	0	1.0483398	0.048339844	0.11621094	0.054443359	-0.048095703	-0.013671875	0	44330	0	0	0
558	559	559	Category G	-0.083984375	0.011962891	0.58789063	0.48339844	-0.19189453	-0.20239258	0	0	18/11/2017	18	11	2017	22:35:15	81315	0.2	22	35	15	0	0.060058594	3.3966797	-0.59472656	0.13232422	0.85351563	0.546875	0.58813477	0	0	0	0	0	0	0	0	0	1.0488281	0.048828125	0.89697266	0.51074219	-0.12036133	-0.265625	0	44330	0	0	0
559	560	560	Category G	-0.79199219	0.2277832	1.0197754	0.42993164	-0.18383789	-0.28173828	0	0	18/11/2017	18	11	2017	22:35:15	81315	0.3	22	35	15	0	0.060058594	3.3966797	-0.59155273	0.13134766	0.85424805	0.83813477	0.27685547	0	0	0	0	0	0	0	0	0	1.0473633	0.047363281	0.46191406	-0.20019531	0.096191406	0.1652832	0	44330	0	0	0
560	561	561	Category G	-0.41992188	0.13183594	0.68383789	0.44311523	-0.19628906	-0.26049805	0	0	18/11/2017	18	11	2017	22:35:15	81315	0.4	22	35	15	0	0.060058594	3.3966797	-0.59106445	0.13183594	0.85498047	1.1779785	0.24194336	0	0	0	0	0	0	0	0	0	1.0476074	0.047607422	0.34228516	0.17114258	0	-0.17114258	0	44330	0	0	0
561	562	562	Category G	-0.80395508	0.083984375	0.98388672	0.44946289	-0.20581055	-0.25146484	0	0	18/11/2017	18	11	2017	22:35:15	81315	0.5	22	35	15	0	0.060058594	3.3966797	-0.59423828	0.13330078	0.86206055	1.1767578	0.24707031	0	0	0	0	0	0	0	0	0	1.0554199	0.055419922	0.38061523	-0.20947266	-0.049316406	0.12158203	0	44330	0	0	0
562	563	563	Category G	-0.47998047	0.16796875	0.69580078	0.44091797	-0.19921875	-0.26049805	0	0	18/11/2017	18	11	2017	22:35:15	81315	0.6	22	35	15	0	0.060058594	3.3966797	-0.59301758	0.13232422	0.86108398	0.78857422	0.20336914	0	0	0	0	0	0	0	0	0	1.0539551	0.053955078	0.31396484	0.11303711	0.035400391	-0.1652832	0	44330	0	0	0
563	564	564	Category G	-0.99584961	0.14379883	0.91186523	0.45483398	-0.20776367	-0.24243164	0	0	18/11/2017	18	11	2017	22:35:15	81315	0.7	22	35	15	0	0.060058594	3.3966797	-0.59008789	0.13232422	0.85693359	0.37060547	0.40942383	0	0	0	0	0	0	0	0	0	1.0488281	0.048828125	0.47192383	-0.40551758	0.011230469	0.0546875	0	44330	0	0	0
564	565	565	Category G	-0.2878418	0.11987305	0.6237793	0.45947266	-0.20874023	-0.23632813	0	0	18/11/2017	18	11	2017	22:35:15	81315	0.8	22	35	15	0	0.060058594	3.3966797	-0.5949707	0.13378906	0.8581543	0.40478516	0.38671875	0	0	0	0	0	0	0	0	0	1.0529785	0.052978516	0.55566406	0.30712891	-0.013916016	-0.234375	0	44330	0	0	0
565	566	566	Category G	-0.69580078	0.19189453	0.81591797	0.48754883	-0.20141602	-0.18920898	0	0	18/11/2017	18	11	2017	22:35:15	81315	0.9	22	35	15	0	0.060058594	3.3966797	-0.59594727	0.13525391	0.86157227	0.2487793	0.12329102	0	0	0	0	0	0	0	0	0	1.0563965	0.056396484	0.2019043	-0.099609375	0.056396484	-0.045654297	0	44330	0	0	0
566	567	567	Category G	-0.61181641	0.047851563	0.86376953	0.4375	-0.20581055	-0.27783203	0	0	18/11/2017	18	11	2017	22:35:16	81316	0	22	35	16	0	0.060058594	3.3966797	-0.5925293	0.13525391	0.86035156	0.22900391	0.089599609	0	0	0	0	0	0	0	0	0	1.0534668	0.053466797	0.11010742	-0.019042969	-0.087402344	0.003173828	0	44330	0	0	0
567	568	568	Category G	-0.65991211	0.13183594	0.89990234	0.41308594	-0.18115234	-0.30517578	0	0	18/11/2017	18	11	2017	22:35:16	81316	0.1	22	35	16	0	0.060058594	3.3966797	-0.59667969	0.13647461	0.86279297	0.33764648	0.073242188	0	0	0	0	0	0	0	0	0	1.0578613	0.057861328	0.10473633	-0.062988281	-0.004638672	0.036865234	0	44330	0	0	0
568	569	569	Category G	-0.58789063	0.15576172	0.93579102	0.40136719	-0.18041992	-0.31835938	0	0	18/11/2017	18	11	2017	22:35:16	81316	0.2	22	35	16	0	0.060058594	3.3966797	-0.59106445	0.13574219	0.86132813	0.20263672	0.076904297	0	0	0	0	0	0	0	0	0	1.0534668	0.053466797	0.097412109	0.003173828	0.019775391	0.07421875	0	44330	0	0	0
569	570	570	Category G	-0.6237793	0.15576172	0.89990234	0.42797852	-0.19116211	-0.29223633	0	0	18/11/2017	18	11	2017	22:35:16	81316	0.3	22	35	16	0	0.060058594	3.3966797	-0.58911133	0.13427734	0.86010742	0.069824219	0.056884766	0	0	0	0	0	0	0	0	0	1.0510254	0.051025391	0.095703125	-0.034423828	0.021240234	0.039550781	0	44330	0	0	0
570	571	571	Category G	-0.32397461	0.11987305	0.6237793	0.44287109	-0.18969727	-0.26635742	0	0	18/11/2017	18	11	2017	22:35:16	81316	0.4	22	35	16	0	0.060058594	3.3966797	-0.58959961	0.13525391	0.86206055	0.15014648	0.35717773	0	0	0	0	0	0	0	0	0	1.0532227	0.053222656	0.51953125	0.265625	-0.015380859	-0.23828125	0	44330	0	0	0
571	572	572	Category G	-0.88793945	0.14379883	1.079834	0.46777344	-0.20117188	-0.23095703	0	0	18/11/2017	18	11	2017	22:35:16	81316	0.5	22	35	16	0	0.060058594	3.3966797	-0.59057617	0.13354492	0.86669922	0.05078125	0.36572266	0	0	0	0	0	0	0	0	0	1.057373	0.057373047	0.52026367	-0.29711914	0.010009766	0.21289063	0	44330	0	0	0
572	573	573	Category G	-0.47998047	0.14379883	0.69580078	0.43481445	-0.1875	-0.28076172	0	0	18/11/2017	18	11	2017	22:35:16	81316	0.6	22	35	16	0	0.060058594	3.3966797	-0.58520508	0.13427734	0.86621094	0.30737305	0.20068359	0	0	0	0	0	0	0	0	0	1.0541992	0.054199219	0.28515625	0.10522461	0.009277344	-0.17041016	0	44330	0	0	0
573	574	574	Category G	-0.75585938	0.095947266	0.92382813	0.44726563	-0.19897461	-0.2434082	0	0	18/11/2017	18	11	2017	22:35:16	81316	0.7	22	35	16	0	0.060058594	3.3966797	-0.59130859	0.13549805	0.86791992	0.38598633	0.17822266	0	0	0	0	0	0	0	0	0	1.0588379	0.058837891	0.26000977	-0.16430664	-0.039550781	0.055664063	0	44330	0	0	0
574	575	575	Category G	-0.53979492	0.17993164	0.85180664	0.40795898	-0.18603516	-0.30737305	0	0	18/11/2017	18	11	2017	22:35:16	81316	0.8	22	35	16	0	0.060058594	3.3966797	-0.58618164	0.13549805	0.86474609	0.26147461	0.065429688	0	0	0	0	0	0	0	0	0	1.0534668	0.053466797	0.10375977	0.046386719	0.044189453	-0.012939453	0	44330	0	0	0
575	576	576	Category G	-0.52783203	0.21582031	0.94799805	0.42333984	-0.18701172	-0.29223633	0	0	18/11/2017	18	11	2017	22:35:16	81316	0.9	22	35	16	0	0.060058594	3.3966797	-0.58618164	0.13574219	0.86547852	0.31835938	0.12866211	0	0	0	0	0	0	0	0	0	1.0541992	0.054199219	0.22070313	0.058349609	0.079833984	0.082275391	0	44330	0	0	0
576	577	577	Category G	-0.61181641	0.13183594	0.85180664	0.39770508	-0.17919922	-0.32250977	0	0	18/11/2017	18	11	2017	22:35:17	81317	0	22	35	17	0	0.060058594	3.3966797	-0.58886719	0.13647461	0.86669922	0.38818359	0.027587891	0	0	0	0	0	0	0	0	0	1.0566406	0.056640625	0.042480469	-0.022705078	-0.004638672	-0.014892578	0	44330	0	0	0
577	578	578	Category G	-0.52783203	0.083984375	0.94799805	0.41577148	-0.18383789	-0.30541992	0	0	18/11/2017	18	11	2017	22:35:17	81317	0.1	22	35	17	0	0.060058594	3.3966797	-0.58496094	0.13671875	0.86328125	0.19921875	0.11499023	0	0	0	0	0	0	0	0	0	1.0517578	0.051757813	0.19482422	0.057128906	-0.052734375	0.084472656	0	44330	0	0	0
578	579	579	Category G	-0.73193359	0.16796875	0.99584961	0.40966797	-0.1809082	-0.31030273	0	0	18/11/2017	18	11	2017	22:35:17	81317	0.2	22	35	17	0	0.060058594	3.3966797	-0.59008789	0.13623047	0.86547852	0.26660156	0.19506836	0	0	0	0	0	0	0	0	0	1.0561523	0.056152344	0.30371094	-0.14160156	0.031738281	0.13012695	0	44330	0	0	0
579	580	580	Category G	-0.21582031	0.11987305	0.64794922	0.42333984	-0.18554688	-0.28881836	0	0	18/11/2017	18	11	2017	22:35:17	81317	0.3	22	35	17	0	0.060058594	3.3966797	-0.58422852	0.13574219	0.86621094	0.35693359	0.42871094	0	0	0	0	0	0	0	0	0	1.0537109	0.053710938	0.60302734	0.3684082	-0.015869141	-0.21826172	0	44330	0	0	0
580	581	581	Category G	-0.75585938	0.071777344	0.91186523	0.46899414	-0.19360352	-0.21875	0	0	18/11/2017	18	11	2017	22:35:17	81317	0.4	22	35	17	0	0.060058594	3.3966797	-0.5847168	0.13745117	0.86987305	0.36938477	0.18798828	0	0	0	0	0	0	0	0	0	1.0571289	0.057128906	0.27880859	-0.17114258	-0.065673828	0.041748047	0	44330	0	0	0
581	582	582	Category G	-0.41992188	0.15576172	0.87597656	0.40917969	-0.19335938	-0.31152344	0	0	18/11/2017	18	11	2017	22:35:17	81317	0.5	22	35	17	0	0.060058594	3.3966797	-0.58081055	0.13720703	0.87060547	0.4453125	0.16186523	0	0	0	0	0	0	0	0	0	1.0556641	0.055664063	0.18432617	0.16088867	0.018310547	0.005126953	0	44330	0	0	0
582	583	583	Category G	-0.79199219	0.17993164	0.89990234	0.43041992	-0.19067383	-0.27661133	0	0	18/11/2017	18	11	2017	22:35:17	81317	0.6	22	35	17	0	0.060058594	3.4482422	-0.58056641	0.13696289	0.87207031	0.58178711	0.21728516	0	0	0	0	0	0	0	0	0	1.0566406	0.056640625	0.28198242	-0.21118164	0.042724609	0.027587891	0	44330	0	0	0
583	584	584	Category G	-0.45581055	0.047851563	0.95996094	0.39111328	-0.1730957	-0.32763672	0	0	18/11/2017	18	11	2017	22:35:17	81317	0.7	22	35	17	0	0.060058594	3.4482422	-0.58081055	0.13720703	0.87255859	0.89477539	0.17675781	0	0	0	0	0	0	0	0	0	1.0571289	0.057128906	0.30200195	0.125	-0.089355469	0.087158203	0	44330	0	0	0
584	585	585	Category G	-0.86376953	0.083984375	0.86376953	0.45849609	-0.19140625	-0.24609375	0	0	18/11/2017	18	11	2017	22:35:17	81317	0.8	22	35	17	0	0.060058594	3.4482422	-0.58007813	0.13696289	0.87084961	0.8137207	0.28833008	0	0	0	0	0	0	0	0	0	1.0554199	0.055419922	0.34350586	-0.28344727	-0.052978516	-0.007080078	0	44330	0	0	0
585	586	586	Category G	-0.27587891	0.083984375	0.63598633	0.47167969	-0.1862793	-0.22167969	0	0	18/11/2017	18	11	2017	22:35:17	81317	0.9	22	35	17	0	0.060058594	3.4482422	-0.57958984	0.13647461	0.87133789	0.50390625	0.38793945	0	0	0	0	0	0	0	0	0	1.0554199	0.055419922	0.59179688	0.30371094	-0.052490234	-0.23535156	0	44330	0	0	0
586	587	587	Category G	-0.95996094	0.16796875	0.97192383	0.44775391	-0.19628906	-0.25317383	0	0	18/11/2017	18	11	2017	22:35:18	81318	0	22	35	18	0	0.060058594	3.4482422	-0.57714844	0.13745117	0.87402344	0.41625977	0.39599609	0	0	0	0	0	0	0	0	0	1.0563965	0.056396484	0.51074219	-0.38256836	0.030273438	0.09765625	0	44330	0	0	0
587	588	588	Category G	-0.51586914	0.19189453	0.81591797	0.42114258	-0.18554688	-0.29711914	0	0	18/11/2017	18	11	2017	22:35:18	81318	0.1	22	35	18	0	0.060058594	3.4482422	-0.57543945	0.13623047	0.87548828	0.36425781	0.10083008	0	0	0	0	0	0	0	0	0	1.0566406	0.056640625	0.17480469	0.059570313	0.055419922	-0.059570313	0	44330	0	0	0
588	589	589	Category G	-0.70776367	0.16796875	0.99584961	0.41357422	-0.18676758	-0.30419922	0	0	18/11/2017	18	11	2017	22:35:18	81318	0.2	22	35	18	0	0.060058594	3.4482422	-0.57373047	0.13500977	0.87451172	0.013183594	0.18359375	0	0	0	0	0	0	0	0	0	1.0546875	0.0546875	0.28808594	-0.13378906	0.032714844	0.12109375	0	44330	0	0	0
589	590	590	Category G	-0.53979492	0.11987305	0.73193359	0.46826172	-0.19262695	-0.22583008	0	0	18/11/2017	18	11	2017	22:35:18	81318	0.3	22	35	18	0	0.060058594	3.4482422	-0.57055664	0.13427734	0.87695313	0.48706055	0.14892578	0	0	0	0	0	0	0	0	0	1.0549316	0.054931641	0.19042969	0.030761719	-0.014404297	-0.14501953	0	44330	0	0	0
590	591	591	Category G	-1.079834	0.14379883	1.0319824	0.49023438	-0.20336914	-0.17993164	0	0	18/11/2017	18	11	2017	22:35:18	81318	0.4	22	35	18	0	0.060058594	3.4482422	-0.57006836	0.13452148	0.87988281	0.65161133	0.53173828	0	0	0	0	0	0	0	0	0	1.0571289	0.057128906	0.6706543	-0.50952148	0.009033203	0.15185547	0	44330	0	0	0
591	592	592	Category G	-0.55175781	0.13183594	0.69580078	0.43383789	-0.20214844	-0.265625	0	0	18/11/2017	18	11	2017	22:35:18	81318	0.5	22	35	18	0	0.060058594	3.4482422	-0.56494141	0.13208008	0.88256836	0.62646484	0.18725586	0	0	0	0	0	0	0	0	0	1.0561523	0.056152344	0.20043945	0.013183594	-0.000244141	-0.18676758	0	44330	0	0	0
592	593	593	Category G	-0.80395508	0.17993164	0.88793945	0.4855957	-0.19873047	-0.19555664	0	0	18/11/2017	18	11	2017	22:35:18	81318	0.6	22	35	18	0	0.060058594	3.4482422	-0.5625	0.13085938	0.88427734	0.7355957	0.24609375	0	0	0	0	0	0	0	0	0	1.0561523	0.056152344	0.29370117	-0.24121094	0.048828125	0.003417969	0	44330	0	0	0
593	594	594	Category G	-0.56396484	0.095947266	0.82788086	0.41088867	-0.19848633	-0.30249023	0	0	18/11/2017	18	11	2017	22:35:18	81318	0.7	22	35	18	0	0.060058594	3.4482422	-0.56347656	0.13061523	0.88574219	0.83081055	0.067626953	0	0	0	0	0	0	0	0	0	1.0578613	0.057861328	0.093017578	-0.000244141	-0.034667969	-0.057861328	0	44330	0	0	0
594	595	595	Category G	-0.82788086	0.15576172	1.0197754	0.43334961	-0.18041992	-0.27978516	0	0	18/11/2017	18	11	2017	22:35:18	81318	0.8	22	35	18	0	0.060058594	3.4482422	-0.56054688	0.13037109	0.88623047	0.53417969	0.29956055	0	0	0	0	0	0	0	0	0	1.0566406	0.056640625	0.42578125	-0.26708984	0.025146484	0.13354492	0	44330	0	0	0
595	596	596	Category G	-0.45581055	0.035888672	0.87597656	0.41625977	-0.17553711	-0.30419922	0	0	18/11/2017	18	11	2017	22:35:18	81318	0.9	22	35	18	0	0.060058594	3.4482422	-0.56347656	0.12939453	0.88696289	0.3269043	0.14306641	0	0	0	0	0	0	0	0	0	1.0588379	0.058837891	0.21264648	0.10766602	-0.093505859	-0.010986328	0	44330	0	0	0
596	597	597	Category G	-0.44384766	0.047851563	0.70776367	0.4597168	-0.20361328	-0.23535156	0	0	18/11/2017	18	11	2017	22:35:19	81319	0	22	35	19	0	0.060058594	3.4482422	-0.5625	0.12792969	0.88330078	0.48413086	0.22680664	0	0	0	0	0	0	0	0	0	1.0551758	0.055175781	0.37475586	0.11865234	-0.080078125	-0.17553711	0	44330	0	0	0
597	598	598	Category G	-0.79199219	0.15576172	0.89990234	0.44482422	-0.20898438	-0.24829102	0	0	18/11/2017	18	11	2017	22:35:19	81319	0.1	22	35	19	0	0.060058594	3.4482422	-0.55737305	0.12548828	0.87988281	0.60375977	0.23730469	0	0	0	0	0	0	0	0	0	1.0490723	0.049072266	0.28442383	-0.234375	0.030029297	0.019775391	0	44330	0	0	0
598	599	599	Category G	-0.43188477	0.19189453	0.93579102	0.41259766	-0.19189453	-0.3034668	0	0	18/11/2017	18	11	2017	22:35:19	81319	0.2	22	35	19	0	0.060058594	3.4482422	-0.5612793	0.12744141	0.88183594	0.76342773	0.15429688	0	0	0	0	0	0	0	0	0	1.0529785	0.052978516	0.24755859	0.12939453	0.064208984	0.053710938	0	44330	0	0	0
599	600	600	Category G	-0.57592773	0.10791016	0.89990234	0.42236328	-0.20776367	-0.28295898	0	0	18/11/2017	18	11	2017	22:35:19	81319	0.3	22	35	19	0	0.060058594	3.4482422	-0.56445313	0.12792969	0.88598633	1.170166	0.026611328	0	0	0	0	0	0	0	0	0	1.0583496	0.058349609	0.044921875	-0.011230469	-0.020019531	0.013671875	0	44330	0	0	0
600	601	601	Category G	-0.57592773	0.2277832	1.1279297	0.36645508	-0.19873047	-0.34521484	0	0	18/11/2017	18	11	2017	22:35:19	81319	0.4	22	35	19	0	0.060058594	3.4482422	-0.56347656	0.12670898	0.88574219	1.8122559	0.26245117	0	0	0	0	0	0	0	0	0	1.0576172	0.057617188	0.35498047	-0.012207031	0.10083008	0.24194336	0	44330	0	0	0
601	602	602	Category G	-0.61181641	0.13183594	0.89990234	0.39331055	-0.21435547	-0.31079102	0	0	18/11/2017	18	11	2017	22:35:19	81319	0.5	22	35	19	0	0.060058594	3.4482422	-0.56591797	0.12597656	0.88842773	2.4833984	0.047363281	0	0	0	0	0	0	0	0	0	1.060791	0.060791016	0.062988281	-0.045654297	0.005615234	0.011230469	0	44330	0	0	0
602	603	603	Category G	-0.2277832	0.16796875	0.64794922	0.42919922	-0.24658203	-0.2487793	0	0	18/11/2017	18	11	2017	22:35:19	81319	0.6	22	35	19	0	0.060058594	3.4482422	-0.55957031	0.12670898	0.88720703	2.9333496	0.41113281	0	0	0	0	0	0	0	0	0	1.0566406	0.056640625	0.61230469	0.33178711	0.041015625	-0.23925781	0	44330	0	0	0
603	604	604	Category G	-0.97192383	0.21582031	1.0197754	0.43994141	-0.26806641	-0.21166992	0	0	18/11/2017	18	11	2017	22:35:19	81319	0.7	22	35	19	0	0.060058594	3.4482422	-0.56323242	0.125	0.89038086	3.3881836	0.43774414	0	0	0	0	0	0	0	0	0	1.0610352	0.061035156	0.62817383	-0.40844727	0.090576172	0.12915039	0	44330	0	0	0
604	605	605	Category G	-0.43188477	0.19189453	0.88793945	0.36303711	-0.25463867	-0.32470703	0	0	18/11/2017	18	11	2017	22:35:19	81319	0.8	22	35	19	0	0.060058594	3.4482422	-0.55664063	0.12329102	0.89013672	3.8056641	0.14233398	0	0	0	0	0	0	0	0	0	1.0571289	0.057128906	0.19580078	0.12475586	0.068359375	-0.002197266	0	44330	0	0	0
605	606	606	Category G	-0.43188477	0.083984375	0.77978516	0.41674805	-0.25219727	-0.26635742	0	0	18/11/2017	18	11	2017	22:35:19	81319	0.9	22	35	19	0	0.060058594	3.4482422	-0.55688477	0.12329102	0.8918457	3.8769531	0.17260742	0	0	0	0	0	0	0	0	0	1.0588379	0.058837891	0.27685547	0.125	-0.039306641	-0.11206055	0	44330	0	0	0
606	607	607	Category G	-0.81591797	0.17993164	1.0559082	0.37817383	-0.20239258	-0.33422852	0	0	18/11/2017	18	11	2017	22:35:20	81320	0	22	35	20	0	0.060058594	3.4482422	-0.55615234	0.12207031	0.89379883	3.5371094	0.3112793	0	0	0	0	0	0	0	0	0	1.0598145	0.059814453	0.47924805	-0.25952148	0.057617188	0.16186523	0	44330	0	0	0
607	608	608	Category G	-0.29980469	0.10791016	0.82788086	0.36328125	-0.22094727	-0.34570313	0	0	18/11/2017	18	11	2017	22:35:20	81320	0.1	22	35	20	0	0.060058594	3.4482422	-0.5546875	0.12353516	0.89501953	2.9611816	0.26416016	0	0	0	0	0	0	0	0	0	1.0603027	0.060302734	0.33789063	0.25488281	-0.015625	-0.067138672	0	44330	0	0	0
608	609	609	Category G	-0.40795898	0.023925781	0.74389648	0.4128418	-0.22729492	-0.28759766	0	0	18/11/2017	18	11	2017	22:35:20	81320	0.2	22	35	20	0	0.060058594	3.4482422	-0.55126953	0.12207031	0.89306641	2.104248	0.22900391	0	0	0	0	0	0	0	0	0	1.0566406	0.056640625	0.390625	0.14331055	-0.098144531	-0.14916992	0	44330	0	0	0
609	610	610	Category G	-0.69580078	0.17993164	1.0197754	0.36376953	-0.19873047	-0.34863281	0	0	18/11/2017	18	11	2017	22:35:20	81320	0.3	22	35	20	0	0.060058594	3.4482422	-0.55493164	0.12158203	0.89428711	1.0046387	0.19702148	0	0	0	0	0	0	0	0	0	1.0595703	0.059570313	0.32397461	-0.140625	0.058105469	0.12524414	0	44330	0	0	0
610	611	611	Category G	-0.52783203	0.059814453	0.88793945	0.35546875	-0.19091797	-0.35253906	0	0	18/11/2017	18	11	2017	22:35:20	81320	0.4	22	35	20	0	0.060058594	3.4482422	-0.55053711	0.12060547	0.89038086	0.062744141	0.064941406	0	0	0	0	0	0	0	0	0	1.0537109	0.053710938	0.0859375	0.022705078	-0.060791016	-0.002441406	0	44330	0	0	0
611	612	612	Category G	-0.41992188	0.14379883	0.86376953	0.43774414	-0.19189453	-0.27392578	0	0	18/11/2017	18	11	2017	22:35:20	81320	0.5	22	35	20	0	0.060058594	3.4482422	-0.55737305	0.12011719	0.89746094	1.0705566	0.14355469	0	0	0	0	0	0	0	0	0	1.0634766	0.063476563	0.19506836	0.13745117	0.0234375	-0.033691406	0	44330	0	0	0
612	613	613	Category G	-0.86376953	0.17993164	0.95996094	0.38598633	-0.20068359	-0.32495117	0	0	18/11/2017	18	11	2017	22:35:20	81320	0.6	22	35	20	0	0.060058594	3.4482422	-0.55273438	0.12011719	0.89624023	1.6447754	0.32275391	0	0	0	0	0	0	0	0	0	1.0600586	0.060058594	0.43383789	-0.31079102	0.059570313	0.063476563	0	44330	0	0	0
613	614	614	Category G	-0.29980469	0.071777344	0.671875	0.42700195	-0.21044922	-0.28320313	0	0	18/11/2017	18	11	2017	22:35:20	81320	0.7	22	35	20	0	0.060058594	3.4482422	-0.55517578	0.11889648	0.8996582	2.1342773	0.34545898	0	0	0	0	0	0	0	0	0	1.0639648	0.063964844	0.53051758	0.25537109	-0.047119141	-0.2277832	0	44330	0	0	0
614	615	615	Category G	-0.52783203	0.16796875	1.0319824	0.44677734	-0.20996094	-0.25756836	0	0	18/11/2017	18	11	2017	22:35:20	81320	0.8	22	35	20	0	0.060058594	3.4482422	-0.55126953	0.11889648	0.89916992	2.2226563	0.14331055	0	0	0	0	0	0	0	0	0	1.0612793	0.061279297	0.20507813	0.0234375	0.048828125	0.13256836	0	44330	0	0	0
615	616	616	Category G	-0.56396484	0.11987305	0.95996094	0.37255859	-0.19750977	-0.34448242	0	0	18/11/2017	18	11	2017	22:35:20	81320	0.9	22	35	20	0	0.060058594	3.4482422	-0.55151367	0.11865234	0.90063477	2.2268066	0.060546875	0	0	0	0	0	0	0	0	0	1.0627441	0.062744141	0.072509766	-0.012207031	0.000976563	0.059082031	0	44330	0	0	0
616	617	617	Category G	-0.35986328	0.15576172	0.68383789	0.4362793	-0.21386719	-0.27099609	0	0	18/11/2017	18	11	2017	22:35:21	81321	0	22	35	21	0	0.060058594	3.4482422	-0.55175781	0.11816406	0.90063477	2.2370605	0.29199219	0	0	0	0	0	0	0	0	0	1.0629883	0.062988281	0.44628906	0.19189453	0.037353516	-0.21679688	0	44330	0	0	0
617	618	618	Category G	-0.89990234	0.13183594	1.1159668	0.38964844	-0.21362305	-0.31518555	0	0	18/11/2017	18	11	2017	22:35:21	81321	0.1	22	35	21	0	0.060058594	3.4482422	-0.55249023	0.11743164	0.90136719	1.7619629	0.40820313	0	0	0	0	0	0	0	0	0	1.0637207	0.063720703	0.57568359	-0.34716797	0.014160156	0.21435547	0	44330	0	0	0
618	619	619	Category G	-0.25195313	0.095947266	0.95996094	0.36523438	-0.1887207	-0.35351563	0	0	18/11/2017	18	11	2017	22:35:21	81321	0.2	22	35	21	0	0.060058594	3.4482422	-0.55419922	0.11865234	0.90161133	1.3369141	0.30883789	0	0	0	0	0	0	0	0	0	1.0649414	0.064941406	0.38330078	0.30224609	-0.022705078	0.058105469	0	44330	0	0	0
619	620	620	Category G	-0.47998047	0.19189453	0.95996094	0.41992188	-0.20947266	-0.28808594	0	0	18/11/2017	18	11	2017	22:35:21	81321	0.3	22	35	21	0	0.060058594	3.4482422	-0.546875	0.11621094	0.89599609	1.0249023	0.11938477	0	0	0	0	0	0	0	0	0	1.0561523	0.056152344	0.20629883	0.066894531	0.075439453	0.063720703	0	44330	0	0	0
620	621	621	Category G	-0.52783203	0.10791016	0.94799805	0.35229492	-0.18823242	-0.3605957	0	0	18/11/2017	18	11	2017	22:35:21	81321	0.4	22	35	21	0	0.059814453	3.4562988	-0.55615234	0.11669922	0.90161133	1.0141602	0.054931641	0	0	0	0	0	0	0	0	0	1.065918	0.065917969	0.083496094	0.028320313	-0.008789063	0.046142578	0	44330	0	0	0
621	622	622	Category G	-0.39599609	0.083984375	1.0559082	0.38378906	-0.18774414	-0.33569336	0	0	18/11/2017	18	11	2017	22:35:21	81321	0.5	22	35	21	0	0.059814453	3.4562988	-0.55322266	0.11791992	0.89941406	0.92236328	0.22436523	0	0	0	0	0	0	0	0	0	1.0625	0.0625	0.34765625	0.15722656	-0.033935547	0.15625	0	44330	0	0	0
622	623	623	Category G	-0.57592773	0.14379883	0.91186523	0.41259766	-0.18823242	-0.30322266	0	0	18/11/2017	18	11	2017	22:35:21	81321	0.6	22	35	21	0	0.059814453	3.4562988	-0.55615234	0.11767578	0.89990234	0.91040039	0.034667969	0	0	0	0	0	0	0	0	0	1.0644531	0.064453125	0.057373047	-0.01953125	0.025878906	0.01171875	0	44330	0	0	0
623	624	624	Category G	-0.49194336	0.071777344	0.82788086	0.36816406	-0.18139648	-0.3503418	0	0	18/11/2017	18	11	2017	22:35:21	81321	0.7	22	35	21	0	0.059814453	3.4562988	-0.55004883	0.11621094	0.89770508	1.013916	0.10131836	0	0	0	0	0	0	0	0	0	1.0593262	0.059326172	0.17285156	0.058105469	-0.044433594	-0.069824219	0	44330	0	0	0
624	625	625	Category G	-0.57592773	0.14379883	0.98388672	0.39282227	-0.18359375	-0.32861328	0	0	18/11/2017	18	11	2017	22:35:21	81321	0.8	22	35	21	0	0.059814453	3.4562988	-0.54736328	0.11791992	0.89477539	1.2668457	0.096679688	0	0	0	0	0	0	0	0	0	1.0556641	0.055664063	0.14306641	-0.028320313	0.025634766	0.088867188	0	44330	0	0	0
625	626	626	Category G	-0.41992188	0.16796875	1.0197754	0.37011719	-0.18383789	-0.34619141	0	0	18/11/2017	18	11	2017	22:35:21	81321	0.9	22	35	21	0	0.059814453	3.4562988	-0.5456543	0.11743164	0.89770508	1.6831055	0.18237305	0	0	0	0	0	0	0	0	0	1.0571289	0.057128906	0.2980957	0.12573242	0.050292969	0.12182617	0	44330	0	0	0
626	627	627	Category G	-0.46777344	0.059814453	0.91186523	0.40332031	-0.17675781	-0.31665039	0	0	18/11/2017	18	11	2017	22:35:22	81322	0	22	35	22	0	0.059814453	3.4562988	-0.5456543	0.11791992	0.90039063	1.71875	0.09765625	0	0	0	0	0	0	0	0	0	1.0593262	0.059326172	0.1472168	0.077880859	-0.058105469	0.011230469	0	44330	0	0	0
627	628	628	Category G	-0.41992188	0.011962891	0.80395508	0.37646484	-0.18310547	-0.34008789	0	0	18/11/2017	18	11	2017	22:35:22	81322	0.1	22	35	22	0	0.059814453	3.4562988	-0.54467773	0.11791992	0.90087891	1.6960449	0.19042969	0	0	0	0	0	0	0	0	0	1.0595703	0.059570313	0.328125	0.12475586	-0.10595703	-0.096923828	0	44330	0	0	0
628	629	629	Category G	-0.51586914	0.13183594	0.98388672	0.36987305	-0.1796875	-0.35449219	0	0	18/11/2017	18	11	2017	22:35:22	81322	0.2	22	35	22	0	0.059814453	3.4562988	-0.54174805	0.11523438	0.8996582	1.6674805	0.089355469	0	0	0	0	0	0	0	0	0	1.0563965	0.056396484	0.12646484	0.025878906	0.016357422	0.083984375	0	44330	0	0	0
629	630	630	Category G	-0.50390625	0.20385742	0.98388672	0.33740234	-0.17138672	-0.37988281	0	0	18/11/2017	18	11	2017	22:35:22	81322	0.3	22	35	22	0	0.059814453	3.4562988	-0.54052734	0.11425781	0.90087891	1.8720703	0.12719727	0	0	0	0	0	0	0	0	0	1.0568848	0.056884766	0.20874023	0.036621094	0.089355469	0.082763672	0	44330	0	0	0
630	631	631	Category G	-0.32397461	0	1.079834	0.36206055	-0.18188477	-0.35839844	0	0	18/11/2017	18	11	2017	22:35:22	81322	0.4	22	35	22	0	0.059814453	3.4562988	-0.53979492	0.11523438	0.90209961	1.6159668	0.30249023	0	0	0	0	0	0	0	0	0	1.0576172	0.057617188	0.50878906	0.21582031	-0.11523438	0.17749023	0	44330	0	0	0
631	632	632	Category G	-0.40795898	0.083984375	0.92382813	0.42919922	-0.18188477	-0.28979492	0	0	18/11/2017	18	11	2017	22:35:22	81322	0.5	22	35	22	0	0.059814453	3.4562988	-0.53027344	0.11352539	0.89868164	0.7824707	0.12817383	0	0	0	0	0	0	0	0	0	1.0495605	0.049560547	0.17700195	0.12231445	-0.029541016	0.024902344	0	44330	0	0	0
632	633	633	Category G	-0.6237793	0.16796875	0.92382813	0.36254883	-0.19116211	-0.35473633	0	0	18/11/2017	18	11	2017	22:35:22	81322	0.6	22	35	22	0	0.059814453	3.4562988	-0.53125	0.11352539	0.90258789	0.51538086	0.10888672	0	0	0	0	0	0	0	0	0	1.0537109	0.053710938	0.16748047	-0.092285156	0.054199219	0.020996094	0	44330	0	0	0
633	634	634	Category G	-0.31176758	0.15576172	0.82788086	0.40991211	-0.18579102	-0.30249023	0	0	18/11/2017	18	11	2017	22:35:22	81322	0.7	22	35	22	0	0.059814453	3.4562988	-0.52832031	0.11206055	0.90234375	0.72290039	0.2331543	0	0	0	0	0	0	0	0	0	1.0517578	0.051757813	0.3347168	0.21655273	0.043457031	-0.074462891	0	44330	0	0	0
634	635	635	Category G	-0.81591797	0.047851563	1.0319824	0.4296875	-0.19067383	-0.28686523	0	0	18/11/2017	18	11	2017	22:35:22	81322	0.8	22	35	22	0	0.059814453	3.4562988	-0.52929688	0.11303711	0.90136719	0.65087891	0.32128906	0	0	0	0	0	0	0	0	0	1.0515137	0.051513672	0.48193359	-0.28637695	-0.065185547	0.13037109	0	44330	0	0	0
635	636	636	Category G	-0.44384766	0.059814453	0.61181641	0.38525391	-0.20605469	-0.33300781	0	0	18/11/2017	18	11	2017	22:35:22	81322	0.9	22	35	22	0	0.059814453	3.4562988	-0.52172852	0.11132813	0.89672852	0.01171875	0.29980469	0	0	0	0	0	0	0	0	0	1.043457	0.043457031	0.41430664	0.077880859	-0.051513672	-0.28491211	0	44330	0	0	0
636	637	637	Category G	-0.10791016	0.011962891	0.68383789	0.44140625	-0.21704102	-0.2565918	0	0	18/11/2017	18	11	2017	22:35:23	81323	0	22	35	23	0	0.059814453	3.4562988	-0.52661133	0.11230469	0.89648438	0.12329102	0.48022461	0	0	0	0	0	0	0	0	0	1.0456543	0.045654297	0.73193359	0.41870117	-0.1003418	-0.21264648	0	44330	0	0	0
637	638	638	Category G	-0.86376953	0.23999023	0.99584961	0.41918945	-0.17993164	-0.29907227	0	0	18/11/2017	18	11	2017	22:35:23	81323	0.1	22	35	23	0	0.059814453	3.4562988	-0.52587891	0.11328125	0.89624023	0.53686523	0.37402344	0	0	0	0	0	0	0	0	0	1.045166	0.045166016	0.5637207	-0.33764648	0.12646484	0.099365234	0	44330	0	0	0
638	639	639	Category G	-0.3359375	0.035888672	0.93579102	0.36914063	-0.19702148	-0.34619141	0	0	18/11/2017	18	11	2017	22:35:23	81323	0.2	22	35	23	0	0.059814453	3.4562988	-0.52636719	0.11279297	0.89770508	0.78955078	0.20898438	0	0	0	0	0	0	0	0	0	1.046875	0.046875	0.30541992	0.19042969	-0.076904297	0.037841797	0	44330	0	0	0
639	640	640	Category G	-0.70776367	0.14379883	0.99584961	0.42578125	-0.18823242	-0.29296875	0	0	18/11/2017	18	11	2017	22:35:23	81323	0.3	22	35	23	0	0.059814453	3.4562988	-0.52514648	0.11157227	0.89379883	0.44799805	0.21142578	0	0	0	0	0	0	0	0	0	1.0427246	0.042724609	0.31640625	-0.18237305	0.031982422	0.10180664	0	44330	0	0	0
640	641	641	Category G	-0.61181641	0.059814453	0.88793945	0.36108398	-0.17871094	-0.3581543	0	0	18/11/2017	18	11	2017	22:35:23	81323	0.4	22	35	23	0	0.059814453	3.4562988	-0.52709961	0.11157227	0.89257813	0.7578125	0.099365234	0	0	0	0	0	0	0	0	0	1.0424805	0.042480469	0.14111328	-0.084472656	-0.051757813	-0.004638672	0	44330	0	0	0
641	642	642	Category G	-0.29980469	0.14379883	0.88793945	0.44262695	-0.14453125	-0.28833008	0	0	18/11/2017	18	11	2017	22:35:23	81323	0.5	22	35	23	0	0.059814453	3.4562988	-0.52587891	0.11132813	0.88964844	2.1845703	0.22851563	0	0	0	0	0	0	0	0	0	1.0395508	0.039550781	0.26025391	0.22607422	0.032226563	-0.001708984	0	44330	0	0	0
642	643	643	Category G	-0.77978516	0.035888672	0.95996094	0.41357422	-0.15600586	-0.32324219	0	0	18/11/2017	18	11	2017	22:35:23	81323	0.6	22	35	23	0	0.059814453	3.4562988	-0.52636719	0.11083984	0.88842773	2.7512207	0.2734375	0	0	0	0	0	0	0	0	0	1.0388184	0.038818359	0.3996582	-0.25317383	-0.074951172	0.071289063	0	44330	0	0	0
643	644	644	Category G	-0.46777344	0	0.88793945	0.40014648	-0.15698242	-0.33154297	0	0	18/11/2017	18	11	2017	22:35:23	81323	0.7	22	35	23	0	0.059814453	3.4562988	-0.5324707	0.11157227	0.89404297	2.4145508	0.12915039	0	0	0	0	0	0	0	0	0	1.0466309	0.046630859	0.18261719	0.064697266	-0.11157227	-0.006103516	0	44330	0	0	0
644	645	645	Category G	-0.29980469	0.13183594	0.76782227	0.43920898	-0.16821289	-0.27856445	0	0	18/11/2017	18	11	2017	22:35:23	81323	0.8	22	35	23	0	0.059814453	3.4562988	-0.52636719	0.11035156	0.89257813	2.3857422	0.25952148	0	0	0	0	0	0	0	0	0	1.0422363	0.042236328	0.37280273	0.2265625	0.021240234	-0.12475586	0	44330	0	0	0
645	646	646	Category G	-0.63598633	0.083984375	0.97192383	0.41137695	-0.16699219	-0.31835938	0	0	18/11/2017	18	11	2017	22:35:23	81323	0.9	22	35	23	0	0.059814453	3.4562988	-0.52978516	0.1105957	0.89282227	2.7160645	0.13476563	0	0	0	0	0	0	0	0	0	1.0439453	0.043945313	0.21166992	-0.10595703	-0.026611328	0.078857422	0	44330	0	0	0
646	647	647	Category G	-0.50390625	0.16796875	0.94799805	0.40112305	-0.15551758	-0.32836914	0	0	18/11/2017	18	11	2017	22:35:24	81324	0	22	35	24	0	0.059814453	3.4562988	-0.53222656	0.11035156	0.89208984	2.6799316	0.084960938	0	0	0	0	0	0	0	0	0	1.0446777	0.044677734	0.14160156	0.028320313	0.057373047	0.055664063	0	44330	0	0	0
647	648	648	Category G	-0.37182617	0.011962891	0.74389648	0.40795898	-0.171875	-0.31640625	0	0	18/11/2017	18	11	2017	22:35:24	81324	0.1	22	35	24	0	0.059814453	3.4562988	-0.53173828	0.11083984	0.88769531	1.800293	0.23681641	0	0	0	0	0	0	0	0	0	1.0407715	0.040771484	0.40283203	0.15991211	-0.098876953	-0.14379883	0	44330	0	0	0
648	649	649	Category G	-0.89990234	0.11987305	1.0439453	0.43408203	-0.1796875	-0.28369141	0	0	18/11/2017	18	11	2017	22:35:24	81324	0.2	22	35	24	0	0.059814453	3.4562988	-0.53613281	0.11035156	0.88818359	1.480957	0.39575195	0	0	0	0	0	0	0	0	0	1.0432129	0.043212891	0.52880859	-0.36376953	0.009277344	0.15551758	0	44330	0	0	0
649	650	650	Category G	-0.26391602	0.071777344	0.57592773	0.39428711	-0.1796875	-0.33081055	0	0	18/11/2017	18	11	2017	22:35:24	81324	0.3	22	35	24	0	0.059814453	3.4562988	-0.53881836	0.11230469	0.88842773	1.4335938	0.41821289	0	0	0	0	0	0	0	0	0	1.045166	0.045166016	0.62817383	0.27490234	-0.040527344	-0.3125	0	44330	0	0	0
650	651	651	Category G	-0.87597656	0.083984375	1.1999512	0.46850586	-0.17871094	-0.23388672	0	0	18/11/2017	18	11	2017	22:35:24	81324	0.4	22	35	24	0	0.059814453	3.4562988	-0.5402832	0.11254883	0.88720703	1.0610352	0.45947266	0	0	0	0	0	0	0	0	0	1.0449219	0.044921875	0.67675781	-0.33544922	-0.028564453	0.3125	0	44330	0	0	0
651	652	652	Category G	-0.51586914	0.15576172	0.98388672	0.34765625	-0.1640625	-0.37451172	0	0	18/11/2017	18	11	2017	22:35:24	81324	0.5	22	35	24	0	0.059814453	3.4562988	-0.54296875	0.11425781	0.88769531	0.27807617	0.10791016	0	0	0	0	0	0	0	0	0	1.046875	0.046875	0.16455078	0.027099609	0.041259766	0.095947266	0	44330	0	0	0
652	653	653	Category G	-0.671875	0.047851563	0.95996094	0.42260742	-0.17602539	-0.30004883	0	0	18/11/2017	18	11	2017	22:35:24	81324	0.6	22	35	24	0	0.059814453	3.4562988	-0.54492188	0.11328125	0.88696289	0.55004883	0.16015625	0	0	0	0	0	0	0	0	0	1.0471191	0.047119141	0.26513672	-0.12670898	-0.065429688	0.072753906	0	44330	0	0	0
653	654	654	Category G	-0.43188477	0.083984375	0.88793945	0.40917969	-0.17724609	-0.31469727	0	0	18/11/2017	18	11	2017	22:35:24	81324	0.7	22	35	24	0	0.059814453	3.4562988	-0.54052734	0.11352539	0.88427734	0.99291992	0.11279297	0	0	0	0	0	0	0	0	0	1.0424805	0.042480469	0.14208984	0.10864258	-0.029541016	0.003417969	0	44330	0	0	0
654	655	655	Category G	-0.57592773	0.15576172	0.95996094	0.43139648	-0.19091797	-0.28173828	0	0	18/11/2017	18	11	2017	22:35:24	81324	0.8	22	35	24	0	0.059814453	3.4562988	-0.54516602	0.11547852	0.88623047	1.4309082	0.089355469	0	0	0	0	0	0	0	0	0	1.046875	0.046875	0.14453125	-0.030517578	0.040039063	0.073486328	0	44330	0	0	0
655	656	656	Category G	-0.53979492	0.19189453	0.95996094	0.39746094	-0.17700195	-0.32348633	0	0	18/11/2017	18	11	2017	22:35:24	81324	0.9	22	35	24	0	0.059814453	3.4562988	-0.54516602	0.11669922	0.88427734	1.7390137	0.10668945	0	0	0	0	0	0	0	0	0	1.0454102	0.045410156	0.15600586	0.005371094	0.074951172	0.075439453	0	44330	0	0	0
656	657	657	Category G	-0.671875	0.071777344	0.91186523	0.41015625	-0.18115234	-0.3112793	0	0	18/11/2017	18	11	2017	22:35:25	81325	0	22	35	25	0	0.059814453	3.4562988	-0.54516602	0.11816406	0.88330078	1.9494629	0.13769531	0	0	0	0	0	0	0	0	0	1.0449219	0.044921875	0.20117188	-0.12646484	-0.046386719	0.028320313	0	44330	0	0	0
657	658	658	Category G	-0.671875	0.16796875	0.95996094	0.42114258	-0.18334961	-0.30004883	0	0	18/11/2017	18	11	2017	22:35:25	81325	0.1	22	35	25	0	0.059814453	3.4562988	-0.55029297	0.11865234	0.88842773	1.6750488	0.14916992	0	0	0	0	0	0	0	0	0	1.0517578	0.051757813	0.2421875	-0.12133789	0.049072266	0.071289063	0	44330	0	0	0
658	659	659	Category G	-0.14379883	-0.011962891	0.55175781	0.4309082	-0.21606445	-0.27709961	0	0	18/11/2017	18	11	2017	22:35:25	81325	0.2	22	35	25	0	0.059814453	3.4562988	-0.54296875	0.11962891	0.88256836	1.7145996	0.53491211	0	0	0	0	0	0	0	0	0	1.0429688	0.04296875	0.86157227	0.39916992	-0.1315918	-0.33081055	0	44330	0	0	0
659	660	660	Category G	-0.95996094	0.14379883	1.0917969	0.48754883	-0.17724609	-0.19921875	0	0	18/11/2017	18	11	2017	22:35:25	81325	0.3	22	35	25	0	0.059814453	3.4562988	-0.54516602	0.11987305	0.88256836	1.7202148	0.46484375	0	0	0	0	0	0	0	0	0	1.0441895	0.044189453	0.64746094	-0.41455078	0.023681641	0.20898438	0	44330	0	0	0
660	661	661	Category G	-0.50390625	0.17993164	0.73193359	0.40771484	-0.20019531	-0.30639648	0	0	18/11/2017	18	11	2017	22:35:25	81325	0.4	22	35	25	0	0.059814453	3.4562988	-0.5456543	0.11987305	0.88134766	1.6054688	0.16650391	0	0	0	0	0	0	0	0	0	1.0437012	0.043701172	0.25146484	0.041748047	0.059814453	-0.14941406	0	44330	0	0	0
661	662	662	Category G	-0.65991211	0.13183594	0.92382813	0.43139648	-0.19091797	-0.28686523	0	0	18/11/2017	18	11	2017	22:35:25	81325	0.5	22	35	25	0	0.059814453	3.4562988	-0.54833984	0.12280273	0.88110352	1.8515625	0.11962891	0	0	0	0	0	0	0	0	0	1.0449219	0.044921875	0.1628418	-0.11132813	0.008789063	0.042480469	0	44330	0	0	0
662	663	663	Category G	-0.31176758	0.071777344	0.73193359	0.42822266	-0.18359375	-0.29296875	0	0	18/11/2017	18	11	2017	22:35:25	81325	0.6	22	35	25	0	0.059814453	3.4562988	-0.54980469	0.12329102	0.87866211	1.5234375	0.28442383	0	0	0	0	0	0	0	0	0	1.0439453	0.043945313	0.43676758	0.23803711	-0.051513672	-0.14672852	0	44330	0	0	0
663	664	664	Category G	-0.23999023	0.16796875	0.7199707	0.45043945	-0.1953125	-0.25512695	0	0	18/11/2017	18	11	2017	22:35:25	81325	0.7	22	35	25	0	0.059814453	3.4562988	-0.55126953	0.12451172	0.87939453	1.2612305	0.35253906	0	0	0	0	0	0	0	0	0	1.0454102	0.045410156	0.5144043	0.3112793	0.043212891	-0.15942383	0	44330	0	0	0
664	665	665	Category G	-0.73193359	0.059814453	1.0917969	0.37084961	-0.17822266	-0.35424805	0	0	18/11/2017	18	11	2017	22:35:25	81325	0.8	22	35	25	0	0.059814453	3.4562988	-0.55151367	0.12670898	0.87988281	0.88745117	0.28613281	0	0	0	0	0	0	0	0	0	1.0461426	0.046142578	0.45922852	-0.18017578	-0.066894531	0.21166992	0	44330	0	0	0
665	666	666	Category G	-0.26391602	0.10791016	0.85180664	0.4128418	-0.1809082	-0.31445313	0	0	18/11/2017	18	11	2017	22:35:25	81325	0.9	22	35	25	0	0.059814453	3.4562988	-0.55200195	0.12890625	0.87670898	0.38110352	0.29003906	0	0	0	0	0	0	0	0	0	1.0439453	0.043945313	0.33422852	0.28808594	-0.020996094	-0.024902344	0	44330	0	0	0
666	667	667	Category G	-0.88793945	0.17993164	1.0197754	0.42578125	-0.18603516	-0.2878418	0	0	18/11/2017	18	11	2017	22:35:26	81326	0	22	35	26	0	0.059814453	3.4562988	-0.55224609	0.12841797	0.8737793	0.019042969	0.36938477	0	0	0	0	0	0	0	0	0	1.041748	0.041748047	0.53271484	-0.33544922	0.051269531	0.14575195	0	44330	0	0	0
667	668	668	Category G	-0.27587891	-0.023925781	0.70776367	0.38623047	-0.17626953	-0.33789063	0	0	18/11/2017	18	11	2017	22:35:26	81326	0.1	22	35	26	0	0.059814453	3.4562988	-0.55493164	0.13061523	0.87329102	0.3503418	0.359375	0	0	0	0	0	0	0	0	0	1.0429688	0.04296875	0.59936523	0.27905273	-0.15454102	-0.16552734	0	44330	0	0	0
668	669	669	Category G	-0.61181641	0.095947266	1.1037598	0.43457031	-0.18603516	-0.26977539	0	0	18/11/2017	18	11	2017	22:35:26	81326	0.2	22	35	26	0	0.059814453	3.4562988	-0.55566406	0.13452148	0.87475586	0.50854492	0.23876953	0	0	0	0	0	0	0	0	0	1.0449219	0.044921875	0.32348633	-0.055908203	-0.038574219	0.22875977	0	44330	0	0	0
669	670	670	Category G	-0.49194336	0.17993164	0.81591797	0.35888672	-0.17553711	-0.36157227	0	0	18/11/2017	18	11	2017	22:35:26	81326	0.3	22	35	26	0	0.059814453	3.4562988	-0.55664063	0.13549805	0.87402344	0.62451172	0.097412109	0	0	0	0	0	0	0	0	0	1.0449219	0.044921875	0.16699219	0.064697266	0.044189453	-0.058105469	0	44330	0	0	0
670	671	671	Category G	-0.29980469	0.011962891	0.75585938	0.41479492	-0.1809082	-0.30517578	0	0	18/11/2017	18	11	2017	22:35:26	81326	0.4	22	35	26	0	0.059814453	3.4562988	-0.5559082	0.13427734	0.87060547	0.76635742	0.30615234	0	0	0	0	0	0	0	0	0	1.041748	0.041748047	0.49316406	0.25610352	-0.12231445	-0.11474609	0	44330	0	0	0
671	672	672	Category G	-0.64794922	0.14379883	1.0197754	0.39453125	-0.17114258	-0.3347168	0	0	18/11/2017	18	11	2017	22:35:26	81326	0.5	22	35	26	0	0.059814453	3.4562988	-0.55957031	0.13769531	0.86889648	0.87231445	0.17480469	0	0	0	0	0	0	0	0	0	1.0427246	0.042724609	0.24511719	-0.088134766	0.005859375	0.15063477	0	44330	0	0	0
672	673	673	Category G	-0.56396484	0.059814453	0.87597656	0.38989258	-0.18041992	-0.33081055	0	0	18/11/2017	18	11	2017	22:35:26	81326	0.6	22	35	26	0	0.059814453	3.4562988	-0.56201172	0.13891602	0.86889648	0.66894531	0.079345703	0	0	0	0	0	0	0	0	0	1.0441895	0.044189453	0.087646484	-0.001708984	-0.079101563	0.006835938	0	44330	0	0	0
673	674	674	Category G	-0.64794922	0.16796875	0.74389648	0.42553711	-0.17773438	-0.29907227	0	0	18/11/2017	18	11	2017	22:35:26	81326	0.7	22	35	26	0	0.059814453	3.4562988	-0.56201172	0.13891602	0.87036133	0.921875	0.15551758	0	0	0	0	0	0	0	0	0	1.0454102	0.045410156	0.24121094	-0.085693359	0.028808594	-0.12646484	0	44330	0	0	0
674	675	675	Category G	-0.20385742	0.011962891	0.64794922	0.48681641	-0.18896484	-0.18798828	0	0	18/11/2017	18	11	2017	22:35:26	81326	0.8	22	35	26	0	0.059814453	3.4562988	-0.56445313	0.14038086	0.87060547	0.75048828	0.44287109	0	0	0	0	0	0	0	0	0	1.0471191	0.047119141	0.71191406	0.3605957	-0.12841797	-0.22265625	0	44330	0	0	0
675	676	676	Category G	-0.85180664	0.11987305	0.85180664	0.4777832	-0.20678711	-0.21459961	0	0	18/11/2017	18	11	2017	22:35:26	81326	0.9	22	35	26	0	0.059814453	3.4562988	-0.55908203	0.1418457	0.86669922	0.18798828	0.29370117	0	0	0	0	0	0	0	0	0	1.0410156	0.041015625	0.3293457	-0.29248047	-0.021972656	-0.014892578	0	44330	0	0	0
676	677	677	Category G	-0.38378906	0.13183594	0.68383789	0.44677734	-0.20410156	-0.25244141	0	0	18/11/2017	18	11	2017	22:35:27	81327	0	22	35	27	0	0.059814453	3.4562988	-0.56323242	0.14306641	0.87133789	0.26586914	0.25976563	0	0	0	0	0	0	0	0	0	1.0473633	0.047363281	0.37841797	0.17944336	-0.011230469	-0.1875	0	44330	0	0	0
677	678	678	Category G	-0.83984375	0.11987305	1.0319824	0.41040039	-0.18286133	-0.31225586	0	0	18/11/2017	18	11	2017	22:35:27	81327	0.1	22	35	27	0	0.059814453	3.4562988	-0.56738281	0.14501953	0.87402344	0.61401367	0.31567383	0	0	0	0	0	0	0	0	0	1.052002	0.052001953	0.45532227	-0.2722168	-0.025146484	0.15771484	0	44330	0	0	0
678	679	679	Category G	-0.32397461	0.083984375	0.6237793	0.45947266	-0.17700195	-0.25195313	0	0	18/11/2017	18	11	2017	22:35:27	81327	0.2	22	35	27	0	0.059814453	3.4562988	-0.5625	0.14428711	0.87255859	0.99487305	0.35009766	0	0	0	0	0	0	0	0	0	1.0483398	0.048339844	0.5480957	0.23852539	-0.060302734	-0.2487793	0	44330	0	0	0
679	680	680	Category G	-0.73193359	0.10791016	0.79199219	0.48242188	-0.20361328	-0.18920898	0	0	18/11/2017	18	11	2017	22:35:27	81327	0.3	22	35	27	0	0.059814453	3.4562988	-0.56738281	0.14575195	0.87353516	1.5390625	0.18725586	0	0	0	0	0	0	0	0	0	1.0517578	0.051757813	0.28393555	-0.16430664	-0.037841797	-0.081542969	0	44330	0	0	0
680	681	681	Category G	-0.49194336	0.20385742	0.88793945	0.42163086	-0.19287109	-0.27685547	0	0	18/11/2017	18	11	2017	22:35:27	81327	0.4	22	35	27	0	0.059814453	3.4562988	-0.56445313	0.14501953	0.87207031	1.909668	0.094726563	0	0	0	0	0	0	0	0	0	1.0490723	0.049072266	0.14697266	0.072509766	0.05859375	0.015625	0	44330	0	0	0
681	682	682	Category G	-0.64794922	0.10791016	0.81591797	0.4387207	-0.21728516	-0.26293945	0	0	18/11/2017	18	11	2017	22:35:27	81327	0.5	22	35	27	0	0.059814453	3.4562988	-0.56079102	0.14526367	0.87036133	2.0024414	0.109375	0	0	0	0	0	0	0	0	0	1.0456543	0.045654297	0.17895508	-0.086914063	-0.037353516	-0.054443359	0	44330	0	0	0
682	683	683	Category G	-0.7199707	0.21582031	1.0917969	0.39086914	-0.2199707	-0.31396484	0	0	18/11/2017	18	11	2017	22:35:27	81327	0.6	22	35	27	0	0.059814453	3.4562988	-0.56567383	0.14379883	0.87060547	2.0949707	0.27880859	0	0	0	0	0	0	0	0	0	1.0480957	0.048095703	0.44702148	-0.15405273	0.071777344	0.22094727	0	44330	0	0	0
683	684	684	Category G	-0.47998047	0.13183594	0.89990234	0.4152832	-0.21728516	-0.28833008	0	0	18/11/2017	18	11	2017	22:35:27	81327	0.7	22	35	27	0	0.059814453	3.4562988	-0.56079102	0.14526367	0.87011719	2.6379395	0.087158203	0	0	0	0	0	0	0	0	0	1.0454102	0.045410156	0.12402344	0.080810547	-0.013427734	0.029541016	0	44330	0	0	0
684	685	685	Category G	-0.70776367	0.20385742	0.89990234	0.4453125	-0.21704102	-0.24633789	0	0	18/11/2017	18	11	2017	22:35:27	81327	0.8	22	35	27	0	0.059814453	3.4562988	-0.56201172	0.1472168	0.87060547	2.9541016	0.15869141	0	0	0	0	0	0	0	0	0	1.046875	0.046875	0.23095703	-0.14550781	0.056396484	0.029052734	0	44330	0	0	0
685	686	686	Category G	-0.61181641	0.059814453	0.73193359	0.44995117	-0.21557617	-0.2355957	0	0	18/11/2017	18	11	2017	22:35:27	81327	0.9	22	35	27	0	0.059814453	3.4562988	-0.56396484	0.14672852	0.87280273	3.2468262	0.17236328	0	0	0	0	0	0	0	0	0	1.0495605	0.049560547	0.27587891	-0.047607422	-0.086914063	-0.14086914	0	44330	0	0	0
686	687	687	Category G	-0.77978516	0.2277832	0.70776367	0.47485352	-0.20141602	-0.21875	0	0	18/11/2017	18	11	2017	22:35:28	81328	0	22	35	28	0	0.059814453	3.4562988	-0.5637207	0.14770508	0.87207031	3.7299805	0.28271484	0	0	0	0	0	0	0	0	0	1.0490723	0.049072266	0.46020508	-0.21582031	0.079833984	-0.16430664	0	44330	0	0	0
687	688	688	Category G	-0.64794922	0.059814453	0.86376953	0.45263672	-0.2331543	-0.23168945	0	0	18/11/2017	18	11	2017	22:35:28	81328	0.1	22	35	28	0	0.059814453	3.4562988	-0.56225586	0.1484375	0.87182617	4.4936523	0.12329102	0	0	0	0	0	0	0	0	0	1.0480957	0.048095703	0.18237305	-0.085449219	-0.088623047	-0.008056641	0	44330	0	0	0
688	689	689	Category G	-0.6237793	0.17993164	0.76782227	0.43896484	-0.21801758	-0.26147461	0	0	18/11/2017	18	11	2017	22:35:28	81328	0.2	22	35	28	0	0.059814453	3.4562988	-0.56420898	0.15063477	0.87451172	5.1159668	0.12548828	0	0	0	0	0	0	0	0	0	1.0515137	0.051513672	0.19506836	-0.059326172	0.029052734	-0.10668945	0	44330	0	0	0
689	690	690	Category H	-0.82788086	0.20385742	0.91186523	0.26220703	-0.26123047	-0.38232422	0	0	18/11/2017	18	11	2017	22:37:15	81435	0.7	22	37	15	0	0.059814453	3.388623	-0.55737305	0.15039063	0.87329102	5.6467285	0.27807617	0	0	0	0	0	0	0	0	0	1.046875	0.046875	0.36181641	-0.27026367	0.053222656	0.038330078	0	44330	0	0	0
690	691	691	Category H	-0.73193359	0.20385742	0.92382813	0.18774414	-0.27172852	-0.41259766	0	0	18/11/2017	18	11	2017	22:37:15	81435	0.8	22	37	15	0	0.059814453	3.388623	-0.56201172	0.15209961	0.87792969	6.527832	0.18310547	0	0	0	0	0	0	0	0	0	1.0537109	0.053710938	0.2668457	-0.16967773	0.051513672	0.045654297	0	44330	0	0	0
691	692	692	Category H	-0.58789063	0.047851563	0.80395508	0.26000977	-0.27075195	-0.37939453	0	0	18/11/2017	18	11	2017	22:37:15	81435	0.9	22	37	15	0	0.059814453	3.388623	-0.55541992	0.15307617	0.87280273	7.6838379	0.12988281	0	0	0	0	0	0	0	0	0	1.0458984	0.045898438	0.20629883	-0.032226563	-0.10522461	-0.068847656	0	44330	0	0	0
692	693	693	Category H	-0.50390625	0.21582031	0.74389648	0.27709961	-0.29467773	-0.35913086	0	0	18/11/2017	18	11	2017	22:37:16	81436	0	22	37	16	0	0.059814453	3.388623	-0.55273438	0.15356445	0.86938477	8.9106445	0.14819336	0	0	0	0	0	0	0	0	0	1.0415039	0.041503906	0.23657227	0.048828125	0.062011719	-0.12548828	0	44330	0	0	0
693	694	694	Category H	-0.671875	0.21582031	0.82788086	0.25683594	-0.30493164	-0.36254883	0	0	18/11/2017	18	11	2017	22:37:16	81436	0.1	22	37	16	0	0.059814453	3.388623	-0.55224609	0.15527344	0.86914063	9.9946289	0.14013672	0	0	0	0	0	0	0	0	0	1.0415039	0.041503906	0.22143555	-0.11938477	0.060302734	-0.041259766	0	44330	0	0	0
694	695	695	Category H	-0.52783203	0.26391602	0.88793945	0.19042969	-0.29443359	-0.40136719	0	0	18/11/2017	18	11	2017	22:37:16	81436	0.2	22	37	16	0	0.059814453	3.388623	-0.55273438	0.15673828	0.86987305	10.407715	0.11132813	0	0	0	0	0	0	0	0	0	1.0424805	0.042480469	0.14990234	0.024902344	0.10693359	0.017822266	0	44330	0	0	0
695	696	696	Category H	-0.56396484	0.23999023	0.88793945	0.1796875	-0.29516602	-0.40161133	0	0	18/11/2017	18	11	2017	22:37:16	81436	0.3	22	37	16	0	0.059814453	3.388623	-0.55200195	0.15600586	0.87036133	10.86792	0.086425781	0	0	0	0	0	0	0	0	0	1.0424805	0.042480469	0.11303711	-0.01171875	0.083740234	0.017333984	0	44330	0	0	0
696	697	697	Category H	-0.76782227	0.19189453	1.079834	0.14916992	-0.27026367	-0.41650391	0	0	18/11/2017	18	11	2017	22:37:16	81436	0.4	22	37	16	0	0.059814453	3.388623	-0.55273438	0.15551758	0.8684082	11.426025	0.3034668	0	0	0	0	0	0	0	0	0	1.0410156	0.041015625	0.46240234	-0.21484375	0.036132813	0.21118164	0	44330	0	0	0
697	698	698	Category H	-0.31176758	0.21582031	0.64794922	0.18798828	-0.27758789	-0.40942383	0	0	18/11/2017	18	11	2017	22:37:16	81436	0.5	22	37	16	0	0.059814453	3.388623	-0.55078125	0.15551758	0.86791992	10.9729	0.33032227	0	0	0	0	0	0	0	0	0	1.0397949	0.039794922	0.51904297	0.23901367	0.060058594	-0.2199707	0	44330	0	0	0
698	699	699	Category H	-0.43188477	0.11987305	0.95996094	0.25317383	-0.28833008	-0.37451172	0	0	18/11/2017	18	11	2017	22:37:16	81436	0.6	22	37	16	0	0.059814453	3.388623	-0.55200195	0.1550293	0.86743164	10.219727	0.15551758	0	0	0	0	0	0	0	0	0	1.0397949	0.039794922	0.24780273	0.12011719	-0.03515625	0.092285156	0	44330	0	0	0
699	700	700	Category H	-0.52783203	0.19189453	0.87597656	0.1237793	-0.27197266	-0.43115234	0	0	18/11/2017	18	11	2017	22:37:16	81436	0.7	22	37	16	0	0.059814453	3.388623	-0.55493164	0.1574707	0.87207031	9.394043	0.043701172	0	0	0	0	0	0	0	0	0	1.0456543	0.045654297	0.064941406	0.027099609	0.034179688	0.003662109	0	44330	0	0	0
700	701	701	Category H	-0.73193359	0.34790039	0.91186523	0.17626953	-0.28393555	-0.41137695	0	0	18/11/2017	18	11	2017	22:37:16	81436	0.8	22	37	16	0	0.059814453	3.388623	-0.55078125	0.15869141	0.87036133	8.770752	0.26489258	0	0	0	0	0	0	0	0	0	1.0422363	0.042236328	0.41137695	-0.1809082	0.18896484	0.041259766	0	44330	0	0	0
701	702	702	Category H	-0.51586914	0.11987305	0.87597656	0.12353516	-0.26367188	-0.43017578	0	0	18/11/2017	18	11	2017	22:37:16	81436	0.9	22	37	16	0	0.059814453	3.388623	-0.55126953	0.15771484	0.87255859	7.8093262	0.052001953	0	0	0	0	0	0	0	0	0	1.0441895	0.044189453	0.076660156	0.035400391	-0.037841797	0.003173828	0	44330	0	0	0
702	703	703	Category H	-0.69580078	0.2277832	0.97192383	0.18505859	-0.29907227	-0.39355469	0	0	18/11/2017	18	11	2017	22:37:17	81437	0	22	37	17	0	0.059814453	3.388623	-0.54980469	0.1574707	0.87182617	6.4006348	0.19018555	0	0	0	0	0	0	0	0	0	1.0427246	0.042724609	0.31591797	-0.14575195	0.070068359	0.099853516	0	44330	0	0	0
703	704	704	Category H	-0.50390625	0.26391602	0.85180664	0.1315918	-0.27758789	-0.41772461	0	0	18/11/2017	18	11	2017	22:37:17	81437	0.1	22	37	17	0	0.059814453	3.388623	-0.54907227	0.15917969	0.87280273	5.1174316	0.1159668	0	0	0	0	0	0	0	0	0	1.043457	0.043457031	0.17114258	0.045166016	0.10449219	-0.020996094	0	44330	0	0	0
704	705	705	Category H	-0.6237793	0.31176758	0.73193359	0.18823242	-0.29003906	-0.40258789	0	0	18/11/2017	18	11	2017	22:37:17	81437	0.2	22	37	17	0	0.059814453	3.388623	-0.55419922	0.15942383	0.87524414	4.0427246	0.22021484	0	0	0	0	0	0	0	0	0	1.0483398	0.048339844	0.36499023	-0.069335938	0.15209961	-0.14331055	0	44330	0	0	0
705	706	706	Category H	-0.44384766	0.13183594	0.77978516	0.15063477	-0.28710938	-0.41503906	0	0	18/11/2017	18	11	2017	22:37:17	81437	0.3	22	37	17	0	0.059814453	3.388623	-0.55053711	0.15991211	0.87255859	3.1577148	0.14428711	0	0	0	0	0	0	0	0	0	1.0441895	0.044189453	0.2277832	0.10668945	-0.028076172	-0.092773438	0	44330	0	0	0
706	707	707	Category H	-0.671875	0.23999023	0.87597656	0.1484375	-0.27783203	-0.41577148	0	0	18/11/2017	18	11	2017	22:37:17	81437	0.4	22	37	17	0	0.059814453	3.388623	-0.55273438	0.16064453	0.87475586	2.3891602	0.14282227	0	0	0	0	0	0	0	0	0	1.0471191	0.047119141	0.19921875	-0.11889648	0.079101563	0.000976563	0	44330	0	0	0
707	708	708	Category H	-0.47998047	0.31176758	0.92382813	0.12451172	-0.28173828	-0.42504883	0	0	18/11/2017	18	11	2017	22:37:17	81437	0.5	22	37	17	0	0.059814453	3.388623	-0.54980469	0.16064453	0.87329102	1.4785156	0.17382813	0	0	0	0	0	0	0	0	0	1.0444336	0.044433594	0.27124023	0.069824219	0.15087891	0.050292969	0	44330	0	0	0
708	709	709	Category H	-0.58789063	0.21582031	0.92382813	0.13037109	-0.28369141	-0.42016602	0	0	18/11/2017	18	11	2017	22:37:17	81437	0.6	22	37	17	0	0.059814453	3.388623	-0.55078125	0.16235352	0.87304688	0.69433594	0.082275391	0	0	0	0	0	0	0	0	0	1.0449219	0.044921875	0.14086914	-0.036865234	0.053222656	0.050537109	0	44330	0	0	0
709	710	710	Category H	-0.44384766	0.095947266	0.7199707	0.17871094	-0.29052734	-0.40039063	0	0	18/11/2017	18	11	2017	22:37:17	81437	0.7	22	37	17	0	0.059814453	3.388623	-0.5480957	0.16333008	0.86938477	0.41040039	0.19433594	0	0	0	0	0	0	0	0	0	1.0407715	0.040771484	0.32128906	0.10424805	-0.067382813	-0.14941406	0	44330	0	0	0
710	711	711	Category H	-0.6237793	0.27587891	0.93579102	0.21728516	-0.23730469	-0.41918945	0	0	18/11/2017	18	11	2017	22:37:17	81437	0.8	22	37	17	0	0.059814453	3.388623	-0.55126953	0.16455078	0.87133789	0.038574219	0.1472168	0	0	0	0	0	0	0	0	0	1.0441895	0.044189453	0.24780273	-0.072265625	0.11108398	0.064208984	0	44330	0	0	0
711	712	712	Category H	-0.59985352	0.17993164	0.93579102	0.12402344	-0.27197266	-0.42797852	0	0	18/11/2017	18	11	2017	22:37:17	81437	0.9	22	37	17	0	0.059814453	3.388623	-0.55200195	0.16723633	0.87084961	0.50585938	0.081298828	0	0	0	0	0	0	0	0	0	1.0446777	0.044677734	0.125	-0.047607422	0.012451172	0.064697266	0	44330	0	0	0
712	713	713	Category H	-0.63598633	0.16796875	1.0319824	0.17163086	-0.27026367	-0.41870117	0	0	18/11/2017	18	11	2017	22:37:18	81438	0	22	37	18	0	0.059814453	3.388623	-0.55200195	0.16821289	0.86865234	0.68359375	0.18334961	0	0	0	0	0	0	0	0	0	1.0429688	0.04296875	0.24707031	-0.083740234	-0.000244141	0.16308594	0	44330	0	0	0
713	714	714	Category H	-0.50390625	0.27587891	0.85180664	0.14160156	-0.26269531	-0.42578125	0	0	18/11/2017	18	11	2017	22:37:18	81438	0.1	22	37	18	0	0.059814453	3.388623	-0.55273438	0.1706543	0.86938477	1.0336914	0.11694336	0	0	0	0	0	0	0	0	0	1.0441895	0.044189453	0.17138672	0.048828125	0.10498047	-0.017578125	0	44330	0	0	0
714	715	715	Category H	-0.38378906	0.16796875	0.70776367	0.18139648	-0.27172852	-0.41259766	0	0	18/11/2017	18	11	2017	22:37:18	81438	0.2	22	37	18	0	0.059814453	3.388623	-0.55029297	0.17114258	0.87182617	1.2993164	0.23388672	0	0	0	0	0	0	0	0	0	1.045166	0.045166016	0.33398438	0.16650391	-0.003173828	-0.1640625	0	44330	0	0	0
715	716	716	Category H	-0.77978516	0.16796875	0.98388672	0.21948242	-0.26782227	-0.40112305	0	0	18/11/2017	18	11	2017	22:37:18	81438	0.3	22	37	18	0	0.059814453	3.388623	-0.55419922	0.17260742	0.87597656	1.5786133	0.24975586	0	0	0	0	0	0	0	0	0	1.0510254	0.051025391	0.33789063	-0.2253418	-0.004638672	0.10766602	0	44330	0	0	0
716	717	717	Category H	-0.43188477	0.15576172	0.89990234	0.14428711	-0.28588867	-0.421875	0	0	18/11/2017	18	11	2017	22:37:18	81438	0.4	22	37	18	0	0.059814453	3.388623	-0.54931641	0.17407227	0.87695313	2.2949219	0.12109375	0	0	0	0	0	0	0	0	0	1.0493164	0.049316406	0.15869141	0.11743164	-0.018310547	0.022705078	0	44330	0	0	0
717	718	718	Category H	-0.47998047	0.19189453	0.88793945	0.17016602	-0.26147461	-0.42138672	0	0	18/11/2017	18	11	2017	22:37:18	81438	0.5	22	37	18	0	0.059814453	3.388623	-0.54956055	0.17504883	0.87744141	2.715332	0.072509766	0	0	0	0	0	0	0	0	0	1.0500488	0.050048828	0.096923828	0.069580078	0.016601563	0.010253906	0	44330	0	0	0
718	719	719	Category H	-0.7199707	0.14379883	1.0078125	0.12548828	-0.25708008	-0.43310547	0	0	18/11/2017	18	11	2017	22:37:18	81438	0.6	22	37	18	0	0.059814453	3.388623	-0.54492188	0.17480469	0.87646484	2.8862305	0.22094727	0	0	0	0	0	0	0	0	0	1.0466309	0.046630859	0.33740234	-0.17480469	-0.031005859	0.13110352	0	44330	0	0	0
719	720	720	Category H	-0.47998047	0.083984375	0.88793945	0.16967773	-0.25390625	-0.42749023	0	0	18/11/2017	18	11	2017	22:37:18	81438	0.7	22	37	18	0	0.059814453	3.388623	-0.54589844	0.17456055	0.8815918	3.036377	0.11230469	0	0	0	0	0	0	0	0	0	1.0515137	0.051513672	0.1628418	0.065917969	-0.090576172	0.006103516	0	44330	0	0	0
720	721	721	Category H	-0.31176758	0.083984375	0.74389648	0.21508789	-0.24633789	-0.41699219	0	0	18/11/2017	18	11	2017	22:37:18	81438	0.8	22	37	18	0	0.059814453	3.388623	-0.54321289	0.17553711	0.88208008	3.1479492	0.28466797	0	0	0	0	0	0	0	0	0	1.0507813	0.05078125	0.46142578	0.23144531	-0.091552734	-0.13818359	0	44330	0	0	0
721	722	722	Category H	-0.68383789	0.035888672	0.91186523	0.19384766	-0.25488281	-0.41723633	0	0	18/11/2017	18	11	2017	22:37:18	81438	0.9	22	37	18	0	0.059814453	3.388623	-0.54296875	0.17553711	0.88427734	3.0100098	0.20019531	0	0	0	0	0	0	0	0	0	1.0524902	0.052490234	0.30786133	-0.140625	-0.13964844	0.02734375	0	44330	0	0	0
722	723	723	Category H	-0.39599609	0.14379883	0.91186523	0.15917969	-0.25830078	-0.43383789	0	0	18/11/2017	18	11	2017	22:37:19	81439	0	22	37	19	0	0.059814453	3.388623	-0.54101563	0.17431641	0.88500977	2.7785645	0.15063477	0	0	0	0	0	0	0	0	0	1.052002	0.052001953	0.20239258	0.14501953	-0.030517578	0.026611328	0	44330	0	0	0
723	724	724	Category H	-0.57592773	0.15576172	0.93579102	0.16235352	-0.2512207	-0.42749023	0	0	18/11/2017	18	11	2017	22:37:19	81439	0.1	22	37	19	0	0.059814453	3.388623	-0.53515625	0.17456055	0.88305664	2.1401367	0.069091797	0	0	0	0	0	0	0	0	0	1.0473633	0.047363281	0.11206055	-0.040527344	-0.018798828	0.052490234	0	44330	0	0	0
724	725	725	Category H	-0.44384766	0.095947266	0.94799805	0.13769531	-0.25415039	-0.43286133	0	0	18/11/2017	18	11	2017	22:37:19	81439	0.2	22	37	19	0	0.059814453	3.388623	-0.53710938	0.17700195	0.88378906	1.3859863	0.13916016	0	0	0	0	0	0	0	0	0	1.0493164	0.049316406	0.23852539	0.093261719	-0.081054688	0.063964844	0	44330	0	0	0
725	726	726	Category H	-0.6237793	0.16796875	0.91186523	0.17797852	-0.26171875	-0.4152832	0	0	18/11/2017	18	11	2017	22:37:19	81439	0.3	22	37	19	0	0.059814453	3.388623	-0.53442383	0.17675781	0.88427734	0.39233398	0.093505859	0	0	0	0	0	0	0	0	0	1.0483398	0.048339844	0.12548828	-0.089111328	-0.008789063	0.02734375	0	44330	0	0	0
726	727	727	Category H	-0.38378906	0.21582031	0.92382813	0.16162109	-0.27294922	-0.41967773	0	0	18/11/2017	18	11	2017	22:37:19	81439	0.4	22	37	19	0	0.059814453	3.388623	-0.5324707	0.17724609	0.88696289	0.59765625	0.15771484	0	0	0	0	0	0	0	0	0	1.0498047	0.049804688	0.22363281	0.14868164	0.038330078	0.036621094	0	44330	0	0	0
727	728	728	Category H	-0.52783203	0.19189453	0.94799805	0.16381836	-0.2824707	-0.41894531	0	0	18/11/2017	18	11	2017	22:37:19	81439	0.5	22	37	19	0	0.060546875	3.4337402	-0.53515625	0.17773438	0.89013672	1.4328613	0.059814453	0	0	0	0	0	0	0	0	0	1.0539551	0.053955078	0.079101563	0.007324219	0.013916016	0.057617188	0	44330	0	0	0
728	729	729	Category H	-0.35986328	0.10791016	0.94799805	0.16088867	-0.27661133	-0.41479492	0	0	18/11/2017	18	11	2017	22:37:19	81439	0.6	22	37	19	0	0.060546875	3.4337402	-0.53051758	0.17724609	0.88842773	2.338623	0.19360352	0	0	0	0	0	0	0	0	0	1.0498047	0.049804688	0.29956055	0.1706543	-0.069335938	0.059326172	0	44330	0	0	0
729	730	730	Category H	-0.63598633	0.20385742	0.95996094	0.15258789	-0.28979492	-0.41894531	0	0	18/11/2017	18	11	2017	22:37:19	81439	0.7	22	37	19	0	0.060546875	3.4337402	-0.53222656	0.17797852	0.89086914	3.5974121	0.12695313	0	0	0	0	0	0	0	0	0	1.0529785	0.052978516	0.19824219	-0.10351563	0.025634766	0.068847656	0	44330	0	0	0
730	731	731	Category H	-0.34790039	0.15576172	0.77978516	0.14648438	-0.27539063	-0.42089844	0	0	18/11/2017	18	11	2017	22:37:19	81439	0.8	22	37	19	0	0.060546875	3.4337402	-0.52978516	0.17602539	0.89013672	3.8149414	0.21386719	0	0	0	0	0	0	0	0	0	1.0507813	0.05078125	0.31274414	0.18188477	-0.020263672	-0.11035156	0	44330	0	0	0
731	732	732	Category H	-0.2878418	0.19189453	0.70776367	0.22045898	-0.26953125	-0.40405273	0	0	18/11/2017	18	11	2017	22:37:19	81439	0.9	22	37	19	0	0.060546875	3.4337402	-0.52734375	0.17358398	0.890625	3.5322266	0.30200195	0	0	0	0	0	0	0	0	0	1.0495605	0.049560547	0.44067383	0.23950195	0.018066406	-0.18286133	0	44330	0	0	0
732	733	733	Category H	-0.63598633	0.17993164	0.94799805	0.16796875	-0.25805664	-0.41943359	0	0	18/11/2017	18	11	2017	22:37:20	81440	0	22	37	20	0	0.060546875	3.4337402	-0.52905273	0.17456055	0.89282227	3.1791992	0.12011719	0	0	0	0	0	0	0	0	0	1.0524902	0.052490234	0.16699219	-0.10668945	0.005126953	0.054931641	0	44330	0	0	0
733	734	734	Category H	-0.46777344	0.20385742	0.94799805	0.13793945	-0.25854492	-0.43505859	0	0	18/11/2017	18	11	2017	22:37:20	81440	0.1	22	37	20	0	0.060546875	3.4337402	-0.52856445	0.17260742	0.89550781	2.3154297	0.0859375	0	0	0	0	0	0	0	0	0	1.0541992	0.054199219	0.14428711	0.060791016	0.031005859	0.052246094	0	44330	0	0	0
734	735	735	Category H	-0.52783203	0.095947266	0.99584961	0.16699219	-0.25561523	-0.42553711	0	0	18/11/2017	18	11	2017	22:37:20	81440	0.2	22	37	20	0	0.060546875	3.4337402	-0.52539063	0.17163086	0.89672852	1.2109375	0.12451172	0	0	0	0	0	0	0	0	0	1.0534668	0.053466797	0.17700195	-0.002197266	-0.075683594	0.098876953	0	44330	0	0	0
735	736	736	Category H	-0.58789063	0.16796875	0.80395508	0.18847656	-0.25537109	-0.41845703	0	0	18/11/2017	18	11	2017	22:37:20	81440	0.3	22	37	20	0	0.060546875	3.4337402	-0.52490234	0.17016602	0.8972168	1.3012695	0.11254883	0	0	0	0	0	0	0	0	0	1.0534668	0.053466797	0.15844727	-0.062744141	-0.002197266	-0.093261719	0	44330	0	0	0
736	737	737	Category H	-0.51586914	0.071777344	0.87597656	0.23803711	-0.26293945	-0.39501953	0	0	18/11/2017	18	11	2017	22:37:20	81440	0.4	22	37	20	0	0.060546875	3.4337402	-0.52514648	0.16967773	0.89746094	2.6496582	0.10058594	0	0	0	0	0	0	0	0	0	1.0534668	0.053466797	0.12866211	0.009277344	-0.097900391	-0.021484375	0	44330	0	0	0
737	738	738	Category H	-0.76782227	0.11987305	0.91186523	0.14941406	-0.26147461	-0.42871094	0	0	18/11/2017	18	11	2017	22:37:20	81440	0.5	22	37	20	0	0.060546875	3.4337402	-0.52270508	0.16967773	0.89672852	2.8537598	0.25024414	0	0	0	0	0	0	0	0	0	1.0517578	0.051757813	0.30981445	-0.24487305	-0.049804688	0.014892578	0	44330	0	0	0
738	739	739	Category H	-0.38378906	0.19189453	0.93579102	0.18823242	-0.26782227	-0.42163086	0	0	18/11/2017	18	11	2017	22:37:20	81440	0.6	22	37	20	0	0.060546875	3.4337402	-0.5234375	0.16845703	0.8984375	3.5644531	0.14648438	0	0	0	0	0	0	0	0	0	1.0534668	0.053466797	0.20019531	0.13964844	0.023193359	0.037109375	0	44330	0	0	0
739	740	740	Category H	-0.63598633	0.2277832	0.94799805	0.15698242	-0.25219727	-0.43261719	0	0	18/11/2017	18	11	2017	22:37:20	81440	0.7	22	37	20	0	0.060546875	3.4337402	-0.5246582	0.17041016	0.89819336	4.6047363	0.13427734	0	0	0	0	0	0	0	0	0	1.0541992	0.054199219	0.21801758	-0.11108398	0.057128906	0.049560547	0	44330	0	0	0
740	741	741	Category H	-0.53979492	0.10791016	0.91186523	0.16235352	-0.25292969	-0.42553711	0	0	18/11/2017	18	11	2017	22:37:20	81440	0.8	22	37	20	0	0.060546875	3.4337402	-0.52270508	0.16943359	0.89746094	3.8251953	0.065429688	0	0	0	0	0	0	0	0	0	1.0524902	0.052490234	0.092773438	-0.016845703	-0.061523438	0.014160156	0	44330	0	0	0
741	742	742	Category H	-0.53979492	0.11987305	0.86376953	0.17773438	-0.25756836	-0.41943359	0	0	18/11/2017	18	11	2017	22:37:20	81440	0.9	22	37	20	0	0.060546875	3.4337402	-0.51879883	0.16650391	0.89575195	2.4760742	0.060302734	0	0	0	0	0	0	0	0	0	1.048584	0.048583984	0.099609375	-0.020751953	-0.046630859	-0.031982422	0	44330	0	0	0
742	743	743	Category H	-0.25195313	0.19189453	0.81591797	0.234375	-0.26098633	-0.39770508	0	0	18/11/2017	18	11	2017	22:37:21	81441	0	22	37	21	0	0.060546875	3.4337402	-0.5222168	0.16796875	0.89819336	2.1367188	0.28344727	0	0	0	0	0	0	0	0	0	1.0524902	0.052490234	0.37646484	0.27026367	0.023681641	-0.082275391	0	44330	0	0	0
743	744	744	Category H	-0.65991211	0.19189453	0.91186523	0.18823242	-0.2734375	-0.41552734	0	0	18/11/2017	18	11	2017	22:37:21	81441	0.1	22	37	21	0	0.060546875	3.4337402	-0.51733398	0.16625977	0.89672852	1.5424805	0.14550781	0	0	0	0	0	0	0	0	0	1.048584	0.048583984	0.18286133	-0.14233398	0.025390625	0.014892578	0	44330	0	0	0
744	745	745	Category H	-0.43188477	0.095947266	0.87597656	0.16674805	-0.26367188	-0.42382813	0	0	18/11/2017	18	11	2017	22:37:21	81441	0.2	22	37	21	0	0.060546875	3.4337402	-0.51733398	0.16430664	0.89916992	0.59472656	0.11181641	0	0	0	0	0	0	0	0	0	1.050293	0.050292969	0.17724609	0.085449219	-0.068359375	-0.023193359	0	44330	0	0	0
745	746	746	Category H	-0.44384766	0.17993164	1.0197754	0.16650391	-0.26196289	-0.42236328	0	0	18/11/2017	18	11	2017	22:37:21	81441	0.3	22	37	21	0	0.060546875	3.4337402	-0.51708984	0.16259766	0.90136719	1.0986328	0.14013672	0	0	0	0	0	0	0	0	0	1.052002	0.052001953	0.20874023	0.073242188	0.017089844	0.11816406	0	44330	0	0	0
746	747	747	Category H	-0.64794922	0.17993164	0.89990234	0.18432617	-0.26782227	-0.41845703	0	0	18/11/2017	18	11	2017	22:37:21	81441	0.4	22	37	21	0	0.060546875	3.4337402	-0.51806641	0.16357422	0.90429688	1.6516113	0.13085938	0	0	0	0	0	0	0	0	0	1.0549316	0.054931641	0.15039063	-0.12963867	0.016113281	-0.004394531	0	44330	0	0	0
747	748	748	Category H	-0.34790039	0.10791016	0.69580078	0.18652344	-0.27270508	-0.41137695	0	0	18/11/2017	18	11	2017	22:37:21	81441	0.5	22	37	21	0	0.060546875	3.4337402	-0.51538086	0.16137695	0.90478516	1.6477051	0.27319336	0	0	0	0	0	0	0	0	0	1.0537109	0.053710938	0.43017578	0.16748047	-0.053466797	-0.20898438	0	44330	0	0	0
748	749	749	Category H	-0.40795898	0.17993164	0.80395508	0.27636719	-0.29467773	-0.35009766	0	0	18/11/2017	18	11	2017	22:37:21	81441	0.6	22	37	21	0	0.060546875	3.4337402	-0.51196289	0.15820313	0.90283203	2.5024414	0.14526367	0	0	0	0	0	0	0	0	0	1.0498047	0.049804688	0.22460938	0.10400391	0.021484375	-0.098876953	0	44330	0	0	0
749	750	750	Category H	-0.74389648	0.27587891	0.97192383	0.18310547	-0.30615234	-0.39233398	0	0	18/11/2017	18	11	2017	22:37:21	81441	0.7	22	37	21	0	0.060546875	3.4337402	-0.51416016	0.15698242	0.90380859	2.7717285	0.26733398	0	0	0	0	0	0	0	0	0	1.0517578	0.051757813	0.41625977	-0.22949219	0.11865234	0.067871094	0	44330	0	0	0
750	751	751	Category H	-0.35986328	0.21582031	0.73193359	0.23754883	-0.30493164	-0.36791992	0	0	18/11/2017	18	11	2017	22:37:21	81441	0.8	22	37	21	0	0.060546875	3.4337402	-0.51342773	0.15625	0.90722656	2.302002	0.24047852	0	0	0	0	0	0	0	0	0	1.0539551	0.053955078	0.38818359	0.15356445	0.059326172	-0.17529297	0	44330	0	0	0
751	752	752	Category H	-0.64794922	0.2277832	0.83984375	0.25854492	-0.33178711	-0.34155273	0	0	18/11/2017	18	11	2017	22:37:21	81441	0.9	22	37	21	0	0.060546875	3.4337402	-0.51196289	0.15429688	0.90673828	1.9130859	0.16821289	0	0	0	0	0	0	0	0	0	1.0527344	0.052734375	0.27612305	-0.13574219	0.073242188	-0.066894531	0	44330	0	0	0
752	753	753	Category H	-0.61181641	0.26391602	0.92382813	0.17822266	-0.32324219	-0.38037109	0	0	18/11/2017	18	11	2017	22:37:22	81442	0	22	37	22	0	0.060546875	3.4337402	-0.51147461	0.15478516	0.90795898	1.9367676	0.14892578	0	0	0	0	0	0	0	0	0	1.0534668	0.053466797	0.22509766	-0.10009766	0.10888672	0.015625	0	44330	0	0	0
753	754	754	Category H	-0.45581055	0.19189453	0.94799805	0.20068359	-0.31201172	-0.38647461	0	0	18/11/2017	18	11	2017	22:37:22	81442	0.1	22	37	22	0	0.060546875	3.4337402	-0.50732422	0.15356445	0.90722656	2.0959473	0.075927734	0	0	0	0	0	0	0	0	0	1.0507813	0.05078125	0.13037109	0.051513672	0.038085938	0.040527344	0	44330	0	0	0
754	755	755	Category H	-0.52783203	0.14379883	0.98388672	0.16552734	-0.29467773	-0.40185547	0	0	18/11/2017	18	11	2017	22:37:22	81442	0.2	22	37	22	0	0.060546875	3.4337402	-0.51220703	0.15209961	0.90991211	2.1455078	0.075927734	0	0	0	0	0	0	0	0	0	1.0551758	0.055175781	0.097900391	-0.015380859	-0.008300781	0.073730469	0	44330	0	0	0
755	756	756	Category H	-0.45581055	0.2277832	0.92382813	0.18408203	-0.27685547	-0.40844727	0	0	18/11/2017	18	11	2017	22:37:22	81442	0.3	22	37	22	0	0.060546875	3.4337402	-0.50854492	0.15136719	0.91015625	1.973877	0.09375	0	0	0	0	0	0	0	0	0	1.0537109	0.053710938	0.14257813	0.052734375	0.076171875	0.013427734	0	44330	0	0	0
756	757	757	Category H	-0.40795898	0.20385742	0.7199707	0.18994141	-0.26269531	-0.4152832	0	0	18/11/2017	18	11	2017	22:37:22	81442	0.4	22	37	22	0	0.060546875	3.4337402	-0.50927734	0.1496582	0.91088867	1.9848633	0.22290039	0	0	0	0	0	0	0	0	0	1.0541992	0.054199219	0.34643555	0.10131836	0.053955078	-0.19091797	0	44330	0	0	0
757	758	758	Category H	-0.45581055	0.10791016	0.94799805	0.21850586	-0.26904297	-0.4050293	0	0	18/11/2017	18	11	2017	22:37:22	81442	0.5	22	37	22	0	0.060546875	3.4337402	-0.50878906	0.14990234	0.91064453	1.8857422	0.077148438	0	0	0	0	0	0	0	0	0	1.0537109	0.053710938	0.13232422	0.052978516	-0.041992188	0.037109375	0	44330	0	0	0
758	759	759	Category H	-0.40795898	0.059814453	1.0439453	0.17260742	-0.2800293	-0.40771484	0	0	18/11/2017	18	11	2017	22:37:22	81442	0.6	22	37	22	0	0.060546875	3.4337402	-0.50830078	0.15014648	0.91162109	1.3781738	0.18896484	0	0	0	0	0	0	0	0	0	1.0544434	0.054443359	0.32299805	0.1003418	-0.090332031	0.13208008	0	44330	0	0	0
759	760	760	Category H	-0.51586914	0.19189453	0.82788086	0.19262695	-0.28613281	-0.40039063	0	0	18/11/2017	18	11	2017	22:37:22	81442	0.7	22	37	22	0	0.060546875	3.4337402	-0.50610352	0.14892578	0.91040039	0.99658203	0.093505859	0	0	0	0	0	0	0	0	0	1.0522461	0.052246094	0.13500977	-0.009521484	0.042724609	-0.082519531	0	44330	0	0	0
760	761	761	Category H	-0.47998047	0.20385742	1.0559082	0.12158203	-0.27490234	-0.42016602	0	0	18/11/2017	18	11	2017	22:37:22	81442	0.8	22	37	22	0	0.060546875	3.4337402	-0.50585938	0.14868164	0.91015625	0.82861328	0.15771484	0	0	0	0	0	0	0	0	0	1.0517578	0.051757813	0.22680664	0.025878906	0.055175781	0.14550781	0	44330	0	0	0
761	762	762	Category H	-0.49194336	0	0.88793945	0.19213867	-0.2734375	-0.40014648	0	0	18/11/2017	18	11	2017	22:37:22	81442	0.9	22	37	22	0	0.060546875	3.4337402	-0.5065918	0.15014648	0.91186523	0.92358398	0.15258789	0	0	0	0	0	0	0	0	0	1.0539551	0.053955078	0.1887207	0.014648438	-0.15014648	-0.023925781	0	44330	0	0	0
762	763	763	Category H	-0.25195313	0.23999023	0.92382813	0.20703125	-0.28662109	-0.39013672	0	0	18/11/2017	18	11	2017	22:37:23	81443	0	22	37	23	0	0.060546875	3.4337402	-0.50439453	0.15063477	0.91357422	0.95068359	0.26782227	0	0	0	0	0	0	0	0	0	1.0544434	0.054443359	0.35180664	0.25244141	0.089111328	0.010009766	0	44330	0	0	0
763	764	764	Category H	-0.6237793	0.32397461	0.95996094	0.1706543	-0.29663086	-0.40356445	0	0	18/11/2017	18	11	2017	22:37:23	81443	0.1	22	37	23	0	0.060546875	3.4337402	-0.50610352	0.14941406	0.9140625	0.65649414	0.21533203	0	0	0	0	0	0	0	0	0	1.0554199	0.055419922	0.33789063	-0.11743164	0.17431641	0.045654297	0	44330	0	0	0
764	765	765	Category H	-0.50390625	0.19189453	0.94799805	0.1081543	-0.27392578	-0.43139648	0	0	18/11/2017	18	11	2017	22:37:23	81443	0.2	22	37	23	0	0.060546875	3.4337402	-0.50561523	0.1496582	0.91430664	0.51171875	0.053710938	0	0	0	0	0	0	0	0	0	1.0554199	0.055419922	0.077392578	0.001708984	0.041992188	0.033447266	0	44330	0	0	0
765	766	766	Category H	-0.44384766	0.10791016	0.94799805	0.1340332	-0.27490234	-0.42504883	0	0	18/11/2017	18	11	2017	22:37:23	81443	0.3	22	37	23	0	0.059814453	3.388623	-0.50341797	0.14941406	0.91162109	1.3947754	0.081298828	0	0	0	0	0	0	0	0	0	1.0522461	0.052246094	0.13745117	0.059570313	-0.041503906	0.036132813	0	44330	0	0	0
766	767	767	Category H	-1.0078125	0.26391602	0.95996094	0.18481445	-0.27416992	-0.41748047	0	0	18/11/2017	18	11	2017	22:37:23	81443	0.4	22	37	23	0	0.059814453	3.388623	-0.50317383	0.1496582	0.91259766	2.5771484	0.51928711	0	0	0	0	0	0	0	0	0	1.0529785	0.052978516	0.66577148	-0.50439453	0.11401367	0.047119141	0	44330	0	0	0
767	768	768	Category H	-0.27587891	0.011962891	0.7199707	0.21264648	-0.25390625	-0.40991211	0	0	18/11/2017	18	11	2017	22:37:23	81443	0.5	22	37	23	0	0.059814453	3.388623	-0.50317383	0.14941406	0.91113281	4.2590332	0.32739258	0	0	0	0	0	0	0	0	0	1.0515137	0.051513672	0.55615234	0.22729492	-0.13745117	-0.19116211	0	44330	0	0	0
768	769	769	Category H	-0.75585938	0.23999023	0.97192383	0.32104492	-0.234375	-0.36767578	0	0	18/11/2017	18	11	2017	22:37:23	81443	0.6	22	37	23	0	0.059814453	3.388623	-0.50415039	0.14819336	0.91381836	5.8474121	0.27392578	0	0	0	0	0	0	0	0	0	1.0541992	0.054199219	0.40136719	-0.25146484	0.091552734	0.057861328	0	44330	0	0	0
769	770	770	Category H	-0.63598633	0.047851563	0.83984375	0.22583008	-0.24780273	-0.40893555	0	0	18/11/2017	18	11	2017	22:37:23	81443	0.7	22	37	23	0	0.059814453	3.388623	-0.50439453	0.14868164	0.91308594	6.8552246	0.18115234	0	0	0	0	0	0	0	0	0	1.0537109	0.053710938	0.30566406	-0.13134766	-0.10083008	-0.073242188	0	44330	0	0	0
770	771	771	Category H	-0.53979492	0.011962891	0.97192383	0.26806641	-0.23583984	-0.39331055	0	0	18/11/2017	18	11	2017	22:37:23	81443	0.8	22	37	23	0	0.059814453	3.388623	-0.50415039	0.14746094	0.91259766	7.3010254	0.15209961	0	0	0	0	0	0	0	0	0	1.0529785	0.052978516	0.23022461	-0.035400391	-0.13549805	0.059082031	0	44330	0	0	0
771	772	772	Category H	-0.7199707	0.11987305	0.97192383	0.19677734	-0.2590332	-0.41333008	0	0	18/11/2017	18	11	2017	22:37:23	81443	0.9	22	37	23	0	0.059814453	3.388623	-0.50390625	0.14819336	0.91259766	7.7036133	0.22558594	0	0	0	0	0	0	0	0	0	1.0529785	0.052978516	0.3034668	-0.21582031	-0.028320313	0.059082031	0	44330	0	0	0
772	773	773	Category H	-0.45581055	0.059814453	0.97192383	0.2277832	-0.2512207	-0.41308594	0	0	18/11/2017	18	11	2017	22:37:24	81444	0	22	37	24	0	0.059814453	3.388623	-0.50756836	0.14672852	0.91577148	7.4106445	0.11547852	0	0	0	0	0	0	0	0	0	1.057373	0.057373047	0.19458008	0.051757813	-0.086914063	0.055908203	0	44330	0	0	0
773	774	774	Category H	-0.41992188	0.14379883	0.92382813	0.22851563	-0.24780273	-0.40771484	0	0	18/11/2017	18	11	2017	22:37:24	81444	0.1	22	37	24	0	0.059814453	3.388623	-0.50341797	0.14624023	0.91699219	6.6699219	0.083740234	0	0	0	0	0	0	0	0	0	1.0563965	0.056396484	0.092773438	0.083496094	-0.002441406	0.006591797	0	44330	0	0	0
774	775	775	Category H	-0.49194336	0.14379883	0.92382813	0.20678711	-0.26025391	-0.41015625	0	0	18/11/2017	18	11	2017	22:37:24	81444	0.2	22	37	24	0	0.059814453	3.388623	-0.50488281	0.14550781	0.91821289	4.4804688	0.014160156	0	0	0	0	0	0	0	0	0	1.0578613	0.057861328	0.020263672	0.012939453	-0.001708984	0.005371094	0	44330	0	0	0
775	776	776	Category H	-0.57592773	0.19189453	0.89990234	0.17114258	-0.28369141	-0.41894531	0	0	18/11/2017	18	11	2017	22:37:24	81444	0.3	22	37	24	0	0.059814453	3.388623	-0.50268555	0.14599609	0.91503906	2.3950195	0.087402344	0	0	0	0	0	0	0	0	0	1.0541992	0.054199219	0.13378906	-0.072998047	0.045654297	-0.015136719	0	44330	0	0	0
776	777	777	Category H	-0.58789063	0.20385742	1.0197754	0.13208008	-0.2722168	-0.41870117	0	0	18/11/2017	18	11	2017	22:37:24	81444	0.4	22	37	24	0	0.059814453	3.388623	-0.50097656	0.14672852	0.91772461	0.006835938	0.14550781	0	0	0	0	0	0	0	0	0	1.0559082	0.055908203	0.24584961	-0.086669922	0.057128906	0.10180664	0	44330	0	0	0
777	778	778	Category H	-0.37182617	0.11987305	0.79199219	0.203125	-0.28344727	-0.40429688	0	0	18/11/2017	18	11	2017	22:37:24	81444	0.5	22	37	24	0	0.059814453	3.388623	-0.49951172	0.14770508	0.91796875	2.578125	0.18164063	0	0	0	0	0	0	0	0	0	1.0556641	0.055664063	0.28173828	0.12768555	-0.027832031	-0.12597656	0	44330	0	0	0
778	779	779	Category H	-0.52783203	0.27587891	0.93579102	0.21630859	-0.27636719	-0.39990234	0	0	18/11/2017	18	11	2017	22:37:24	81444	0.6	22	37	24	0	0.059814453	3.388623	-0.49780273	0.14819336	0.91845703	4.5239258	0.13208008	0	0	0	0	0	0	0	0	0	1.0551758	0.055175781	0.17456055	-0.029785156	0.12744141	0.017089844	0	44330	0	0	0
779	780	780	Category H	-0.35986328	0.10791016	0.82788086	0.16552734	-0.27905273	-0.41040039	0	0	18/11/2017	18	11	2017	22:37:24	81444	0.7	22	37	24	0	0.059814453	3.388623	-0.49560547	0.14868164	0.91723633	5.828125	0.16748047	0	0	0	0	0	0	0	0	0	1.0532227	0.053222656	0.26611328	0.13574219	-0.040771484	-0.089355469	0	44330	0	0	0
780	781	781	Category H	-0.43188477	0.11987305	0.77978516	0.14990234	-0.28466797	-0.42114258	0	0	18/11/2017	18	11	2017	22:37:24	81444	0.8	22	37	24	0	0.059814453	3.388623	-0.49658203	0.14868164	0.91723633	6.5114746	0.15454102	0	0	0	0	0	0	0	0	0	1.0534668	0.053466797	0.23120117	0.064697266	-0.028808594	-0.13745117	0	44330	0	0	0
781	782	782	Category H	-0.77978516	0.2277832	1.0678711	0.080078125	-0.24731445	-0.44140625	0	0	18/11/2017	18	11	2017	22:37:24	81444	0.9	22	37	24	0	0.059814453	3.388623	-0.49389648	0.14819336	0.91845703	6.7854004	0.33178711	0	0	0	0	0	0	0	0	0	1.0534668	0.053466797	0.51416016	-0.28564453	0.079345703	0.14916992	0	44330	0	0	0
782	783	783	Category H	-0.29980469	0.095947266	0.85180664	0.10717773	-0.25488281	-0.43701172	0	0	18/11/2017	18	11	2017	22:37:25	81445	0	22	37	25	0	0.059814453	3.388623	-0.4987793	0.14941406	0.91992188	6.1875	0.21704102	0	0	0	0	0	0	0	0	0	1.0571289	0.057128906	0.32055664	0.19897461	-0.053466797	-0.068115234	0	44330	0	0	0
783	784	784	Category H	-0.50390625	0.10791016	1.0439453	0.24145508	-0.28125	-0.38671875	0	0	18/11/2017	18	11	2017	22:37:25	81445	0.1	22	37	25	0	0.059814453	3.388623	-0.49780273	0.14794922	0.91870117	5.4091797	0.13134766	0	0	0	0	0	0	0	0	0	1.0554199	0.055419922	0.17114258	-0.005859375	-0.040039063	0.125	0	44330	0	0	0
784	785	785	Category H	-0.61181641	0.17993164	0.91186523	0.098632813	-0.24072266	-0.44824219	0	0	18/11/2017	18	11	2017	22:37:25	81445	0.2	22	37	25	0	0.059814453	3.388623	-0.49487305	0.14672852	0.91796875	4.0429688	0.12158203	0	0	0	0	0	0	0	0	0	1.0532227	0.053222656	0.15625	-0.11669922	0.033203125	-0.006103516	0	44330	0	0	0
785	786	786	Category H	-0.51586914	0.20385742	1.0078125	0.11987305	-0.23388672	-0.44702148	0	0	18/11/2017	18	11	2017	22:37:25	81445	0.3	22	37	25	0	0.059814453	3.388623	-0.49633789	0.14819336	0.91918945	2.9758301	0.10595703	0	0	0	0	0	0	0	0	0	1.0551758	0.055175781	0.16308594	-0.019287109	0.055419922	0.088378906	0	44330	0	0	0
786	787	787	Category H	-0.45581055	0.059814453	0.92382813	0.10693359	-0.25170898	-0.4465332	0	0	18/11/2017	18	11	2017	22:37:25	81445	0.4	22	37	25	0	0.059814453	3.388623	-0.49487305	0.1484375	0.91699219	1.1132813	0.097167969	0	0	0	0	0	0	0	0	0	1.0524902	0.052490234	0.13476563	0.0390625	-0.088623047	0.006835938	0	44330	0	0	0
787	788	788	Category H	-0.21582031	0.059814453	0.75585938	0.17626953	-0.25561523	-0.42260742	0	0	18/11/2017	18	11	2017	22:37:25	81445	0.5	22	37	25	0	0.059814453	3.388623	-0.49584961	0.14916992	0.91967773	0.79370117	0.33666992	0	0	0	0	0	0	0	0	0	1.0554199	0.055419922	0.53344727	0.2800293	-0.089355469	-0.16381836	0	44330	0	0	0
788	789	789	Category H	-0.75585938	0.11987305	1.0078125	0.2019043	-0.25610352	-0.42138672	0	0	18/11/2017	18	11	2017	22:37:25	81445	0.6	22	37	25	0	0.059814453	3.388623	-0.49975586	0.14794922	0.9230957	1.6152344	0.27099609	0	0	0	0	0	0	0	0	0	1.0600586	0.060058594	0.36865234	-0.25585938	-0.028076172	0.084472656	0	44330	0	0	0
789	790	790	Category H	-0.38378906	0.035888672	0.98388672	0.10595703	-0.23193359	-0.44995117	0	0	18/11/2017	18	11	2017	22:37:25	81445	0.7	22	37	25	0	0.059814453	3.388623	-0.49853516	0.14794922	0.92114258	2.2578125	0.17211914	0	0	0	0	0	0	0	0	0	1.0578613	0.057861328	0.28955078	0.11474609	-0.11206055	0.0625	0	44330	0	0	0
790	791	791	Category H	-0.50390625	0.13183594	0.89990234	0.15136719	-0.22119141	-0.44873047	0	0	18/11/2017	18	11	2017	22:37:25	81445	0.8	22	37	25	0	0.059814453	3.388623	-0.50048828	0.14453125	0.9206543	2.6337891	0.024658203	0	0	0	0	0	0	0	0	0	1.0578613	0.057861328	0.037109375	-0.003173828	-0.012695313	-0.020751953	0	44330	0	0	0
791	792	792	Category H	-0.56396484	0.20385742	1.0319824	0.077880859	-0.2175293	-0.46362305	0	0	18/11/2017	18	11	2017	22:37:25	81445	0.9	22	37	25	0	0.059814453	3.388623	-0.50097656	0.1418457	0.92163086	3.6672363	0.14111328	0	0	0	0	0	0	0	0	0	1.0585938	0.05859375	0.23486328	-0.062744141	0.061767578	0.11010742	0	44330	0	0	0
792	793	793	Category H	-0.31176758	0.071777344	0.98388672	0.13598633	-0.2199707	-0.45703125	0	0	18/11/2017	18	11	2017	22:37:26	81446	0	22	37	26	0	0.059814453	3.388623	-0.50244141	0.140625	0.92211914	3.1835938	0.21191406	0	0	0	0	0	0	0	0	0	1.0595703	0.059570313	0.32128906	0.19067383	-0.068847656	0.061523438	0	44330	0	0	0
793	794	794	Category H	-0.88793945	0.16796875	1.0559082	0.13793945	-0.22314453	-0.44873047	0	0	18/11/2017	18	11	2017	22:37:26	81446	0.1	22	37	26	0	0.059814453	3.388623	-0.50024414	0.13867188	0.92260742	2.8666992	0.41064453	0	0	0	0	0	0	0	0	0	1.0585938	0.05859375	0.54980469	-0.38745117	0.029052734	0.13305664	0	44330	0	0	0
794	795	795	Category H	-0.095947266	0.095947266	0.74389648	0.23754883	-0.27026367	-0.39794922	0	0	18/11/2017	18	11	2017	22:37:26	81446	0.2	22	37	26	0	0.059814453	3.388623	-0.50097656	0.13842773	0.92358398	3.0239258	0.44506836	0	0	0	0	0	0	0	0	0	1.0598145	0.059814453	0.62744141	0.4050293	-0.042480469	-0.1796875	0	44330	0	0	0
795	796	796	Category H	-0.82788086	0.035888672	1.0319824	0.2722168	-0.26733398	-0.37719727	0	0	18/11/2017	18	11	2017	22:37:26	81446	0.3	22	37	26	0	0.059814453	3.388623	-0.49975586	0.13842773	0.92260742	2.8186035	0.3605957	0	0	0	0	0	0	0	0	0	1.0585938	0.05859375	0.53955078	-0.32788086	-0.10253906	0.10913086	0	44330	0	0	0
796	797	797	Category H	-0.39599609	0.17993164	0.87597656	0.19238281	-0.28344727	-0.39819336	0	0	18/11/2017	18	11	2017	22:37:26	81446	0.4	22	37	26	0	0.059814453	3.388623	-0.49780273	0.13623047	0.92236328	2.5527344	0.12011719	0	0	0	0	0	0	0	0	0	1.0568848	0.056884766	0.19165039	0.10180664	0.043457031	-0.046386719	0	44330	0	0	0
797	798	798	Category H	-0.44384766	0.21582031	0.97192383	0.21044922	-0.27270508	-0.40625	0	0	18/11/2017	18	11	2017	22:37:26	81446	0.5	22	37	26	0	0.059814453	3.388623	-0.49829102	0.13452148	0.92651367	1.7478027	0.10766602	0	0	0	0	0	0	0	0	0	1.0605469	0.060546875	0.1809082	0.054443359	0.081054688	0.045166016	0	44330	0	0	0
798	799	799	Category H	-0.53979492	0.047851563	0.91186523	0.15039063	-0.26147461	-0.42993164	0	0	18/11/2017	18	11	2017	22:37:26	81446	0.6	22	37	26	0	0.059814453	3.388623	-0.4987793	0.13549805	0.92773438	1.3640137	0.098144531	0	0	0	0	0	0	0	0	0	1.0622559	0.062255859	0.14453125	-0.040771484	-0.087646484	-0.015869141	0	44330	0	0	0
799	800	800	Category H	-0.46777344	0.047851563	0.86376953	0.15991211	-0.2734375	-0.42578125	0	0	18/11/2017	18	11	2017	22:37:26	81446	0.7	22	37	26	0	0.059814453	3.388623	-0.5012207	0.13671875	0.92626953	0.4753418	0.11376953	0	0	0	0	0	0	0	0	0	1.0620117	0.062011719	0.18481445	0.033447266	-0.088867188	-0.0625	0	44330	0	0	0
800	801	801	Category H	-0.37182617	0.20385742	0.87597656	0.1862793	-0.26489258	-0.41650391	0	0	18/11/2017	18	11	2017	22:37:26	81446	0.8	22	37	26	0	0.059814453	3.388623	-0.49853516	0.13452148	0.92700195	0.38330078	0.15332031	0	0	0	0	0	0	0	0	0	1.0612793	0.061279297	0.24731445	0.12670898	0.069091797	-0.051025391	0	44330	0	0	0
801	802	802	Category H	-0.50390625	0.083984375	1.0559082	0.21069336	-0.23754883	-0.42016602	0	0	18/11/2017	18	11	2017	22:37:26	81446	0.9	22	37	26	0	0.059814453	3.388623	-0.50097656	0.13354492	0.92431641	0.35888672	0.14038086	0	0	0	0	0	0	0	0	0	1.0598145	0.059814453	0.18383789	-0.002685547	-0.049560547	0.13134766	0	44330	0	0	0
802	803	803	Category H	-0.52783203	0.035888672	0.94799805	0.16064453	-0.25195313	-0.4309082	0	0	18/11/2017	18	11	2017	22:37:27	81447	0	22	37	27	0	0.059814453	3.388623	-0.50170898	0.13647461	0.92675781	0.28173828	0.10595703	0	0	0	0	0	0	0	0	0	1.0627441	0.062744141	0.14746094	-0.025878906	-0.10058594	0.020996094	0	44330	0	0	0
803	804	804	Category H	-0.53979492	0.17993164	0.95996094	0.17480469	-0.25170898	-0.42553711	0	0	18/11/2017	18	11	2017	22:37:27	81447	0.1	22	37	27	0	0.060546875	3.3902344	-0.50610352	0.13574219	0.92626953	0.17138672	0.064697266	0	0	0	0	0	0	0	0	0	1.064209	0.064208984	0.11108398	-0.033447266	0.043945313	0.033447266	0	44330	0	0	0
804	805	805	Category H	-0.27587891	0.083984375	0.73193359	0.22875977	-0.25366211	-0.40600586	0	0	18/11/2017	18	11	2017	22:37:27	81447	0.2	22	37	27	0	0.060546875	3.3902344	-0.50878906	0.13354492	0.92724609	0.52490234	0.30810547	0	0	0	0	0	0	0	0	0	1.0661621	0.066162109	0.47802734	0.23291016	-0.049560547	-0.1953125	0	44330	0	0	0
805	806	806	Category H	-0.59985352	0.17993164	0.99584961	0.22900391	-0.25439453	-0.40185547	0	0	18/11/2017	18	11	2017	22:37:27	81447	0.3	22	37	27	0	0.060546875	3.3902344	-0.50756836	0.13378906	0.92553711	0.081542969	0.12451172	0	0	0	0	0	0	0	0	0	1.0639648	0.063964844	0.20849609	-0.092041016	0.045898438	0.070068359	0	44330	0	0	0
806	807	807	Category H	-0.38378906	0.19189453	0.80395508	0.18334961	-0.25585938	-0.41723633	0	0	18/11/2017	18	11	2017	22:37:27	81447	0.4	22	37	27	0	0.060546875	3.3902344	-0.50634766	0.13525391	0.92553711	0.53466797	0.18188477	0	0	0	0	0	0	0	0	0	1.0637207	0.063720703	0.30102539	0.12255859	0.056396484	-0.12158203	0	44330	0	0	0
807	808	808	Category H	-0.61181641	0.095947266	1.1518555	0.18530273	-0.26269531	-0.4152832	0	0	18/11/2017	18	11	2017	22:37:27	81447	0.5	22	37	27	0	0.060546875	3.3902344	-0.50317383	0.13256836	0.92578125	0.87207031	0.25317383	0	0	0	0	0	0	0	0	0	1.0620117	0.062011719	0.37109375	-0.10839844	-0.036621094	0.22583008	0	44330	0	0	0
808	809	809	Category H	-0.38378906	0.15576172	0.89990234	0.15991211	-0.26196289	-0.42749023	0	0	18/11/2017	18	11	2017	22:37:27	81447	0.6	22	37	27	0	0.060546875	3.3902344	-0.50488281	0.13378906	0.92797852	0.76489258	0.1262207	0	0	0	0	0	0	0	0	0	1.0649414	0.064941406	0.17089844	0.12109375	0.021728516	-0.028076172	0	44330	0	0	0
809	810	810	Category H	-0.61181641	0.10791016	0.91186523	0.22021484	-0.265625	-0.39892578	0	0	18/11/2017	18	11	2017	22:37:27	81447	0.7	22	37	27	0	0.060546875	3.3902344	-0.50244141	0.13427734	0.92797852	0.45996094	0.11328125	0	0	0	0	0	0	0	0	0	1.0639648	0.063964844	0.15185547	-0.10913086	-0.026367188	-0.016113281	0	44330	0	0	0
810	811	811	Category H	-0.32397461	0.20385742	0.77978516	0.20654297	-0.2734375	-0.40527344	0	0	18/11/2017	18	11	2017	22:37:27	81447	0.8	22	37	27	0	0.060546875	3.3902344	-0.49975586	0.13452148	0.9296875	0.71826172	0.24121094	0	0	0	0	0	0	0	0	0	1.0639648	0.063964844	0.39477539	0.17578125	0.069091797	-0.14990234	0	44330	0	0	0
811	812	812	Category H	-0.57592773	0.071777344	0.97192383	0.22119141	-0.28735352	-0.39404297	0	0	18/11/2017	18	11	2017	22:37:27	81447	0.9	22	37	27	0	0.060546875	3.3902344	-0.49804688	0.13500977	0.92626953	1.9152832	0.11010742	0	0	0	0	0	0	0	0	0	1.0603027	0.060302734	0.18676758	-0.077636719	-0.063232422	0.045410156	0	44330	0	0	0
812	813	813	Category H	-0.29980469	0.15576172	1.0439453	0.20214844	-0.27905273	-0.39892578	0	0	18/11/2017	18	11	2017	22:37:28	81448	0	22	37	28	0	0.060546875	3.3902344	-0.49438477	0.13574219	0.92602539	2.0202637	0.22827148	0	0	0	0	0	0	0	0	0	1.0585938	0.05859375	0.33251953	0.19458008	0.019775391	0.11767578	0	44330	0	0	0
813	814	814	Category H	-0.58789063	0.14379883	1.0439453	0.18310547	-0.27514648	-0.41137695	0	0	18/11/2017	18	11	2017	22:37:28	81448	0.1	22	37	28	0	0.060546875	3.3902344	-0.4934082	0.13720703	0.92529297	2.2741699	0.15161133	0	0	0	0	0	0	0	0	0	1.0576172	0.057617188	0.21923828	-0.094238281	0.006347656	0.1184082	0	44330	0	0	0
814	815	815	Category H	-0.35986328	0.13183594	0.73193359	0.14916992	-0.27026367	-0.4309082	0	0	18/11/2017	18	11	2017	22:37:28	81448	0.2	22	37	28	0	0.060546875	3.3902344	-0.49291992	0.13745117	0.92431641	2.90625	0.23388672	0	0	0	0	0	0	0	0	0	1.0566406	0.056640625	0.33129883	0.13305664	-0.005615234	-0.19238281	0	44330	0	0	0
815	816	816	Category H	-0.45581055	0.21582031	1.0197754	0.19482422	-0.25805664	-0.42041016	0	0	18/11/2017	18	11	2017	22:37:28	81448	0.3	22	37	28	0	0.060546875	3.3902344	-0.49316406	0.13793945	0.92749023	3.3220215	0.12597656	0	0	0	0	0	0	0	0	0	1.0595703	0.059570313	0.20703125	0.037353516	0.077636719	0.092041016	0	44330	0	0	0
816	817	817	Category H	-0.39599609	0.15576172	0.91186523	0.15600586	-0.28491211	-0.41796875	0	0	18/11/2017	18	11	2017	22:37:28	81448	0.4	22	37	28	0	0.060546875	3.3902344	-0.48999023	0.13623047	0.92700195	3.4697266	0.097412109	0	0	0	0	0	0	0	0	0	1.0576172	0.057617188	0.12890625	0.093994141	0.019287109	-0.015136719	0	44330	0	0	0
817	818	818	Category H	-0.6237793	0.16796875	0.93579102	0.18212891	-0.29223633	-0.40161133	0	0	18/11/2017	18	11	2017	22:37:28	81448	0.5	22	37	28	0	0.060546875	3.3902344	-0.48657227	0.13671875	0.92358398	3.4995117	0.14111328	0	0	0	0	0	0	0	0	0	1.0529785	0.052978516	0.18017578	-0.13696289	0.031005859	0.011962891	0	44330	0	0	0
818	819	819	Category H	-0.20385742	0.2277832	0.85180664	0.19189453	-0.2902832	-0.39624023	0	0	18/11/2017	18	11	2017	22:37:28	81448	0.6	22	37	28	0	0.060546875	3.3902344	-0.48999023	0.13500977	0.92578125	3.576416	0.30957031	0	0	0	0	0	0	0	0	0	1.0561523	0.056152344	0.45263672	0.28613281	0.092529297	-0.073974609	0	44330	0	0	0
819	820	820	Category H	-0.7199707	0.2277832	0.93579102	0.18530273	-0.28857422	-0.40161133	0	0	18/11/2017	18	11	2017	22:37:28	81448	0.7	22	37	28	0	0.060546875	3.3902344	-0.48803711	0.13208008	0.92700195	2.8613281	0.25073242	0	0	0	0	0	0	0	0	0	1.0559082	0.055908203	0.3359375	-0.23168945	0.095458984	0.008544922	0	44330	0	0	0
820	821	821	Category H	-0.3359375	0.071777344	1.0197754	0.14648438	-0.27929688	-0.42285156	0	0	18/11/2017	18	11	2017	22:37:28	81448	0.8	22	37	28	0	0.060546875	3.3902344	-0.48730469	0.13256836	0.92822266	2.0944824	0.18701172	0	0	0	0	0	0	0	0	0	1.0568848	0.056884766	0.30371094	0.15136719	-0.060791016	0.091308594	0	44330	0	0	0
821	822	822	Category H	-0.92382813	0.20385742	0.97192383	0.15087891	-0.25219727	-0.4309082	0	0	18/11/2017	18	11	2017	22:37:28	81448	0.9	22	37	28	0	0.060546875	3.3902344	-0.4909668	0.13330078	0.9296875	2.0695801	0.44018555	0	0	0	0	0	0	0	0	0	1.0598145	0.059814453	0.54516602	-0.43261719	0.0703125	0.041992188	0	44330	0	0	0
822	823	823	Category H	-0.16796875	0.083984375	0.73193359	0.17578125	-0.25097656	-0.42651367	0	0	18/11/2017	18	11	2017	22:37:29	81449	0	22	37	29	0	0.060546875	3.3902344	-0.48510742	0.13012695	0.92919922	1.3522949	0.3762207	0	0	0	0	0	0	0	0	0	1.0561523	0.056152344	0.56054688	0.31713867	-0.046142578	-0.19726563	0	44330	0	0	0
823	824	824	Category H	-0.43188477	0.083984375	0.85180664	0.22705078	-0.28222656	-0.38769531	0	0	18/11/2017	18	11	2017	22:37:29	81449	0.1	22	37	29	0	0.060546875	3.3902344	-0.48730469	0.13061523	0.92749023	0.64550781	0.10473633	0	0	0	0	0	0	0	0	0	1.0559082	0.055908203	0.17797852	0.055419922	-0.046630859	-0.075683594	0	44330	0	0	0
824	825	825	Category H	-0.55175781	0.2277832	0.97192383	0.12182617	-0.27758789	-0.42919922	0	0	18/11/2017	18	11	2017	22:37:29	81449	0.2	22	37	29	0	0.060546875	3.3902344	-0.48925781	0.13061523	0.92700195	0.067626953	0.12353516	0	0	0	0	0	0	0	0	0	1.0563965	0.056396484	0.20410156	-0.062255859	0.096923828	0.044677734	0	44330	0	0	0
825	826	826	Category H	-0.32397461	0.20385742	0.82788086	0.12304688	-0.26708984	-0.43017578	0	0	18/11/2017	18	11	2017	22:37:29	81449	0.3	22	37	29	0	0.060546875	3.3902344	-0.48828125	0.12817383	0.92797852	0.71386719	0.20678711	0	0	0	0	0	0	0	0	0	1.0563965	0.056396484	0.34008789	0.16430664	0.075439453	-0.10009766	0	44330	0	0	0
826	827	827	Category H	-0.7199707	0.2277832	1.1279297	0.093017578	-0.25366211	-0.45043945	0	0	18/11/2017	18	11	2017	22:37:29	81449	0.4	22	37	29	0	0.060546875	3.3902344	-0.48779297	0.12841797	0.9284668	1.7097168	0.3215332	0	0	0	0	0	0	0	0	0	1.0566406	0.056640625	0.53051758	-0.23193359	0.099121094	0.19921875	0	44330	0	0	0
827	828	828	Category H	-0.671875	0.011962891	0.95996094	0.12060547	-0.25708008	-0.43725586	0	0	18/11/2017	18	11	2017	22:37:29	81449	0.5	22	37	29	0	0.060546875	3.3902344	-0.48779297	0.12915039	0.92919922	3.3835449	0.22021484	0	0	0	0	0	0	0	0	0	1.0576172	0.057617188	0.33178711	-0.18383789	-0.1171875	0.030517578	0	44330	0	0	0
828	829	829	Category H	-0.29980469	0.17993164	0.64794922	0.26977539	-0.23291016	-0.39819336	0	0	18/11/2017	18	11	2017	22:37:29	81449	0.6	22	37	29	0	0.060546875	3.3902344	-0.48925781	0.13037109	0.93041992	5.1079102	0.34399414	0	0	0	0	0	0	0	0	0	1.0593262	0.059326172	0.52172852	0.18945313	0.049316406	-0.2824707	0	44330	0	0	0
829	830	830	Category H	-0.89990234	0	0.94799805	0.20288086	-0.25415039	-0.41333008	0	0	18/11/2017	18	11	2017	22:37:29	81449	0.7	22	37	29	0	0.060546875	3.3902344	-0.48632813	0.12939453	0.93041992	6.0529785	0.43334961	0	0	0	0	0	0	0	0	0	1.0578613	0.057861328	0.56030273	-0.41333008	-0.12939453	0.017333984	0	44330	0	0	0
830	831	831	Category H	-0.39599609	0	0.80395508	0.19799805	-0.22631836	-0.42919922	0	0	18/11/2017	18	11	2017	22:37:29	81449	0.8	22	37	29	0	0.060546875	3.3902344	-0.4855957	0.13110352	0.93164063	6.3244629	0.20385742	0	0	0	0	0	0	0	0	0	1.0588379	0.058837891	0.34887695	0.089599609	-0.13110352	-0.12768555	0	44330	0	0	0
831	832	832	Category H	-0.76782227	0.13183594	0.87597656	0.1550293	-0.20629883	-0.45361328	0	0	18/11/2017	18	11	2017	22:37:29	81449	0.9	22	37	29	0	0.060546875	3.3902344	-0.48510742	0.13110352	0.93164063	6.3654785	0.2878418	0	0	0	0	0	0	0	0	0	1.0585938	0.05859375	0.33911133	-0.2824707	0.000488281	-0.055664063	0	44330	0	0	0
832	833	833	Category H	-0.44384766	0.10791016	0.95996094	0.10449219	-0.22070313	-0.45605469	0	0	18/11/2017	18	11	2017	22:37:30	81450	0	22	37	30	0	0.060546875	3.3902344	-0.48291016	0.12915039	0.93164063	5.3388672	0.052734375	0	0	0	0	0	0	0	0	0	1.0571289	0.057128906	0.088623047	0.0390625	-0.021240234	0.028076172	0	44330	0	0	0
833	834	834	Category H	-0.50390625	0.17993164	1.0197754	0.12792969	-0.23754883	-0.44995117	0	0	18/11/2017	18	11	2017	22:37:30	81450	0.1	22	37	30	0	0.060546875	3.3902344	-0.48144531	0.12841797	0.92944336	4.4250488	0.10620117	0	0	0	0	0	0	0	0	0	1.0546875	0.0546875	0.16381836	-0.022216797	0.051269531	0.090087891	0	44330	0	0	0
834	835	835	Category H	-0.43188477	0.13183594	0.92382813	0.12475586	-0.22753906	-0.44873047	0	0	18/11/2017	18	11	2017	22:37:30	81450	0.2	22	37	30	0	0.060546875	3.3902344	-0.48022461	0.12817383	0.9284668	3.0852051	0.048583984	0	0	0	0	0	0	0	0	0	1.0532227	0.053222656	0.056640625	0.048339844	0.003417969	-0.004638672	0	44330	0	0	0
835	836	836	Category H	-0.29980469	0.059814453	0.88793945	0.14233398	-0.24145508	-0.43774414	0	0	18/11/2017	18	11	2017	22:37:30	81450	0.3	22	37	30	0	0.060546875	3.3902344	-0.48291016	0.12744141	0.93017578	1.520752	0.19970703	0	0	0	0	0	0	0	0	0	1.0556641	0.055664063	0.29321289	0.18310547	-0.067626953	-0.042236328	0	44330	0	0	0
836	837	837	Category H	-0.45581055	0.071777344	1.0559082	0.14990234	-0.25	-0.43701172	0	0	18/11/2017	18	11	2017	22:37:30	81450	0.4	22	37	30	0	0.060546875	3.3902344	-0.47924805	0.12866211	0.9296875	0.39282227	0.14038086	0	0	0	0	0	0	0	0	0	1.0537109	0.053710938	0.20654297	0.0234375	-0.056884766	0.12597656	0	44330	0	0	0
837	838	838	Category H	-0.49194336	0.17993164	1.0559082	0.077636719	-0.23242188	-0.45361328	0	0	18/11/2017	18	11	2017	22:37:30	81450	0.5	22	37	30	0	0.060546875	3.3902344	-0.47998047	0.12792969	0.93139648	0.92895508	0.13525391	0	0	0	0	0	0	0	0	0	1.0556641	0.055664063	0.18798828	-0.01171875	0.051757813	0.12426758	0	44330	0	0	0
838	839	839	Category H	-0.59985352	0.15576172	0.91186523	0.1027832	-0.22216797	-0.45605469	0	0	18/11/2017	18	11	2017	22:37:30	81450	0.6	22	37	30	0	0.060546875	3.3902344	-0.47900391	0.12524414	0.92919922	1.9008789	0.12573242	0	0	0	0	0	0	0	0	0	1.0529785	0.052978516	0.16870117	-0.12060547	0.030273438	-0.017333984	0	44330	0	0	0
839	840	840	Category H	-0.31176758	0.011962891	0.89990234	0.16137695	-0.22875977	-0.44165039	0	0	18/11/2017	18	11	2017	22:37:30	81450	0.7	22	37	30	0	0.060546875	3.3902344	-0.48144531	0.12744141	0.93017578	2.9279785	0.20751953	0	0	0	0	0	0	0	0	0	1.0551758	0.055175781	0.31567383	0.16967773	-0.11547852	-0.030273438	0	44330	0	0	0
840	841	841	Category H	-0.65991211	0.13183594	0.83984375	0.17626953	-0.203125	-0.44848633	0	0	18/11/2017	18	11	2017	22:37:30	81450	0.8	22	37	30	0	0.060546875	3.3902344	-0.47973633	0.12792969	0.93017578	3.8168945	0.20141602	0	0	0	0	0	0	0	0	0	1.0544434	0.054443359	0.27416992	-0.17993164	0.003662109	-0.090332031	0	44330	0	0	0
841	842	842	Category H	-0.56396484	0.2277832	1.079834	0.17749023	-0.23168945	-0.43359375	0	0	18/11/2017	18	11	2017	22:37:30	81450	0.9	22	37	30	0	0.060058594	3.4482422	-0.48266602	0.12475586	0.93115234	2.8781738	0.19799805	0	0	0	0	0	0	0	0	0	1.0563965	0.056396484	0.33227539	-0.081054688	0.1027832	0.1484375	0	44330	0	0	0
842	843	843	Category H	-0.59985352	0.17993164	0.88793945	0.076416016	-0.24047852	-0.45239258	0	0	18/11/2017	18	11	2017	22:37:31	81451	0	22	37	31	0	0.060058594	3.4482422	-0.48486328	0.12524414	0.9309082	2.2155762	0.13427734	0	0	0	0	0	0	0	0	0	1.0571289	0.057128906	0.21240234	-0.11474609	0.054443359	-0.04296875	0	44330	0	0	0
843	844	844	Category H	-0.83984375	0.15576172	1.0319824	0.10791016	-0.24853516	-0.44506836	0	0	18/11/2017	18	11	2017	22:37:31	81451	0.1	22	37	31	0	0.060058594	3.4482422	-0.48461914	0.12475586	0.93115234	2.4938965	0.37011719	0	0	0	0	0	0	0	0	0	1.057373	0.057373047	0.48632813	-0.35498047	0.030761719	0.10058594	0	44330	0	0	0
844	845	845	Category H	-0.40795898	0.20385742	0.80395508	0.098144531	-0.21533203	-0.45605469	0	0	18/11/2017	18	11	2017	22:37:31	81451	0.2	22	37	31	0	0.060058594	3.4482422	-0.48144531	0.12133789	0.92724609	1.6889648	0.16577148	0	0	0	0	0	0	0	0	0	1.052002	0.052001953	0.27954102	0.073486328	0.082275391	-0.12329102	0	44330	0	0	0
845	846	846	Category H	-0.34790039	0.2277832	0.95996094	0.21923828	-0.24243164	-0.41699219	0	0	18/11/2017	18	11	2017	22:37:31	81451	0.3	22	37	31	0	0.060058594	3.4482422	-0.48828125	0.12280273	0.93188477	0.60131836	0.17749023	0	0	0	0	0	0	0	0	0	1.0593262	0.059326172	0.27319336	0.14038086	0.10473633	0.027832031	0	44330	0	0	0
846	847	847	Category H	-0.74389648	0.059814453	0.98388672	0.090820313	-0.26928711	-0.43041992	0	0	18/11/2017	18	11	2017	22:37:31	81451	0.4	22	37	31	0	0.060058594	3.4482422	-0.48706055	0.12207031	0.93066406	0.39648438	0.26953125	0	0	0	0	0	0	0	0	0	1.057373	0.057373047	0.37207031	-0.2565918	-0.062255859	0.052978516	0	44330	0	0	0
847	848	848	Category H	-0.40795898	0.10791016	0.88793945	0.15234375	-0.24609375	-0.43701172	0	0	18/11/2017	18	11	2017	22:37:31	81451	0.5	22	37	31	0	0.060058594	3.4482422	-0.48950195	0.12133789	0.93383789	1.5095215	0.094482422	0	0	0	0	0	0	0	0	0	1.0612793	0.061279297	0.14111328	0.081542969	-0.013427734	-0.045898438	0	44330	0	0	0
848	849	849	Category H	-0.57592773	0.27587891	0.97192383	0.056884766	-0.23144531	-0.45336914	0	0	18/11/2017	18	11	2017	22:37:31	81451	0.6	22	37	31	0	0.060058594	3.4482422	-0.4909668	0.12060547	0.93261719	2.3793945	0.1809082	0	0	0	0	0	0	0	0	0	1.060791	0.060791016	0.27905273	-0.084716797	0.1550293	0.0390625	0	44330	0	0	0
849	850	850	Category H	-0.40795898	0.071777344	0.97192383	0.069335938	-0.21972656	-0.46118164	0	0	18/11/2017	18	11	2017	22:37:31	81451	0.7	22	37	31	0	0.060058594	3.4482422	-0.48999023	0.12060547	0.93188477	2.2236328	0.10351563	0	0	0	0	0	0	0	0	0	1.0598145	0.059814453	0.17089844	0.08203125	-0.048828125	0.039794922	0	44330	0	0	0
850	851	851	Category H	-0.40795898	0.047851563	0.69580078	0.12060547	-0.23339844	-0.44384766	0	0	18/11/2017	18	11	2017	22:37:31	81451	0.8	22	37	31	0	0.060058594	3.4482422	-0.48681641	0.1184082	0.92895508	3.0163574	0.25610352	0	0	0	0	0	0	0	0	0	1.0554199	0.055419922	0.3828125	0.078857422	-0.070556641	-0.2331543	0	44330	0	0	0
851	852	852	Category H	-0.43188477	0.16796875	0.95996094	0.12597656	-0.2409668	-0.44604492	0	0	18/11/2017	18	11	2017	22:37:31	81451	0.9	22	37	31	0	0.060058594	3.4482422	-0.48950195	0.11791992	0.93310547	4.8139648	0.080810547	0	0	0	0	0	0	0	0	0	1.0603027	0.060302734	0.13452148	0.057617188	0.049804688	0.026611328	0	44330	0	0	0
852	853	853	Category H	-0.37182617	0.19189453	0.91186523	0.062988281	-0.22460938	-0.45629883	0	0	18/11/2017	18	11	2017	22:37:32	81452	0	22	37	32	0	0.060058594	3.4482422	-0.48779297	0.11791992	0.93188477	5.1916504	0.13891602	0	0	0	0	0	0	0	0	0	1.0583496	0.058349609	0.2097168	0.1159668	0.073730469	-0.020019531	0	44330	0	0	0
853	854	854	Category H	-0.37182617	0.15576172	0.85180664	0.1003418	-0.22143555	-0.45922852	0	0	18/11/2017	18	11	2017	22:37:32	81452	0.1	22	37	32	0	0.060058594	3.4482422	-0.48803711	0.11669922	0.93164063	4.1582031	0.14624023	0	0	0	0	0	0	0	0	0	1.0583496	0.058349609	0.23510742	0.11621094	0.038818359	-0.079833984	0	44330	0	0	0
854	855	855	Category H	-0.51586914	0.19189453	1.1757813	0.025146484	-0.21972656	-0.4597168	0	0	18/11/2017	18	11	2017	22:37:32	81452	0.2	22	37	32	0	0.060058594	3.4482422	-0.48608398	0.11694336	0.93115234	4.5581055	0.25732422	0	0	0	0	0	0	0	0	0	1.0568848	0.056884766	0.34887695	-0.029541016	0.074707031	0.24438477	0	44330	0	0	0
855	856	856	Category H	-0.3359375	0.047851563	0.86376953	0.095458984	-0.23168945	-0.45532227	0	0	18/11/2017	18	11	2017	22:37:32	81452	0.3	22	37	32	0	0.060058594	3.4482422	-0.48681641	0.11694336	0.93359375	4.2307129	0.18017578	0	0	0	0	0	0	0	0	0	1.0593262	0.059326172	0.29003906	0.15087891	-0.069091797	-0.069824219	0	44330	0	0	0
856	857	857	Category H	-0.29980469	0.23999023	0.74389648	0.13061523	-0.22045898	-0.45068359	0	0	18/11/2017	18	11	2017	22:37:32	81452	0.4	22	37	32	0	0.060058594	3.4482422	-0.48925781	0.11254883	0.93383789	2.1281738	0.296875	0	0	0	0	0	0	0	0	0	1.0603027	0.060302734	0.50683594	0.18945313	0.12719727	-0.18994141	0	44330	0	0	0
857	858	858	Category H	-0.64794922	-0.011962891	0.95996094	0.13037109	-0.21118164	-0.45385742	0	0	18/11/2017	18	11	2017	22:37:32	81452	0.5	22	37	32	0	0.060058594	3.4482422	-0.49438477	0.11083984	0.93603516	0.67993164	0.19799805	0	0	0	0	0	0	0	0	0	1.064209	0.064208984	0.30029297	-0.15332031	-0.12280273	0.023925781	0	44330	0	0	0
858	859	859	Category H	-0.38378906	0.035888672	1.0319824	0.071289063	-0.21069336	-0.46435547	0	0	18/11/2017	18	11	2017	22:37:32	81452	0.6	22	37	32	0	0.060058594	3.4482422	-0.48999023	0.10839844	0.93286133	0.41992188	0.16235352	0	0	0	0	0	0	0	0	0	1.0593262	0.059326172	0.27783203	0.10620117	-0.072509766	0.098876953	0	44330	0	0	0
859	860	860	Category H	-0.29980469	0.14379883	0.93579102	0.10766602	-0.20874023	-0.46313477	0	0	18/11/2017	18	11	2017	22:37:32	81452	0.7	22	37	32	0	0.060058594	3.4482422	-0.49682617	0.10375977	0.93212891	0.96826172	0.20092773	0	0	0	0	0	0	0	0	0	1.0612793	0.061279297	0.24047852	0.19702148	0.039794922	0.003417969	0	44330	0	0	0
860	861	861	Category H	-0.7199707	0.17993164	0.89990234	0.048583984	-0.19824219	-0.46826172	0	0	18/11/2017	18	11	2017	22:37:32	81452	0.8	22	37	32	0	0.060058594	3.4482422	-0.49462891	0.10302734	0.93115234	3.2075195	0.23999023	0	0	0	0	0	0	0	0	0	1.0595703	0.059570313	0.33349609	-0.22509766	0.076660156	-0.03125	0	44330	0	0	0
861	862	862	Category H	-0.29980469	-0.023925781	1.0197754	0.085693359	-0.2121582	-0.46337891	0	0	18/11/2017	18	11	2017	22:37:32	81452	0.9	22	37	32	0	0.060058594	3.4482422	-0.49682617	0.10375977	0.92895508	5.1962891	0.25170898	0	0	0	0	0	0	0	0	0	1.0585938	0.05859375	0.41552734	0.19702148	-0.12768555	0.090576172	0	44330	0	0	0
862	863	863	Category H	-0.49194336	0.14379883	0.70776367	0.14916992	-0.2121582	-0.45288086	0	0	18/11/2017	18	11	2017	22:37:33	81453	0	22	37	33	0	0.060058594	3.4482422	-0.49389648	0.10229492	0.92919922	5.7473145	0.2253418	0	0	0	0	0	0	0	0	0	1.057373	0.057373047	0.26513672	0.001953125	0.041259766	-0.22143555	0	44330	0	0	0
863	864	864	Category H	-0.64794922	0.10791016	1.0197754	0.17822266	-0.20166016	-0.44946289	0	0	18/11/2017	18	11	2017	22:37:33	81453	0.1	22	37	33	0	0.060058594	3.4482422	-0.49584961	0.1027832	0.93115234	6.6210938	0.17578125	0	0	0	0	0	0	0	0	0	1.0598145	0.059814453	0.24560547	-0.15185547	0.004882813	0.088378906	0	44330	0	0	0
864	865	865	Category H	-0.53979492	-0.023925781	0.98388672	0.063476563	-0.21948242	-0.46118164	0	0	18/11/2017	18	11	2017	22:37:33	81453	0.2	22	37	33	0	0.060058594	3.4482422	-0.49707031	0.10424805	0.93237305	7.2231445	0.14453125	0	0	0	0	0	0	0	0	0	1.0617676	0.061767578	0.22216797	-0.042480469	-0.12817383	0.051269531	0	44330	0	0	0
865	866	866	Category H	-0.46777344	0.21582031	1.0559082	0.10424805	-0.21020508	-0.46313477	0	0	18/11/2017	18	11	2017	22:37:33	81453	0.3	22	37	33	0	0.060058594	3.4482422	-0.49584961	0.10375977	0.93066406	5.8217773	0.17016602	0	0	0	0	0	0	0	0	0	1.0595703	0.059570313	0.26513672	0.028076172	0.11181641	0.125	0	44330	0	0	0
866	867	867	Category H	-0.45581055	0.13183594	0.98388672	0.081298828	-0.21313477	-0.46728516	0	0	18/11/2017	18	11	2017	22:37:33	81453	0.4	22	37	33	0	0.060058594	3.4482422	-0.49707031	0.10571289	0.93237305	3.84375	0.070800781	0	0	0	0	0	0	0	0	0	1.0620117	0.062011719	0.11889648	0.041259766	0.025878906	0.051269531	0	44330	0	0	0
867	868	868	Category H	-0.34790039	0.14379883	0.85180664	0.10668945	-0.20068359	-0.46386719	0	0	18/11/2017	18	11	2017	22:37:33	81453	0.5	22	37	33	0	0.060058594	3.4482422	-0.49389648	0.10424805	0.9296875	2.435791	0.17016602	0	0	0	0	0	0	0	0	0	1.0581055	0.058105469	0.26342773	0.14599609	0.039306641	-0.077880859	0	44330	0	0	0
868	869	869	Category H	-0.51586914	0.047851563	0.99584961	0.088378906	-0.21655273	-0.46337891	0	0	18/11/2017	18	11	2017	22:37:33	81453	0.6	22	37	33	0	0.060058594	3.4482422	-0.49267578	0.10546875	0.92919922	0.036621094	0.090820313	0	0	0	0	0	0	0	0	0	1.0571289	0.057128906	0.14697266	-0.022949219	-0.057617188	0.06640625	0	44330	0	0	0
869	870	870	Category H	-0.32397461	0.17993164	1.0917969	0.037109375	-0.18481445	-0.4765625	0	0	18/11/2017	18	11	2017	22:37:33	81453	0.7	22	37	33	0	0.060058594	3.4482422	-0.49316406	0.10693359	0.92993164	1.0742188	0.24511719	0	0	0	0	0	0	0	0	0	1.0581055	0.058105469	0.40356445	0.16918945	0.072753906	0.16162109	0	44330	0	0	0
870	871	871	Category H	-0.46777344	0.11987305	0.89990234	0.0703125	-0.18774414	-0.47314453	0	0	18/11/2017	18	11	2017	22:37:33	81453	0.8	22	37	33	0	0.060058594	3.4482422	-0.48706055	0.10986328	0.92749023	2.2099609	0.03515625	0	0	0	0	0	0	0	0	0	1.0534668	0.053466797	0.056884766	0.019287109	0.009765625	-0.027587891	0	44330	0	0	0
871	872	872	Category H	-0.38378906	0.047851563	1.0197754	0.034912109	-0.18920898	-0.46923828	0	0	18/11/2017	18	11	2017	22:37:33	81453	0.9	22	37	33	0	0.060058594	3.4482422	-0.48950195	0.11352539	0.92895508	1.7636719	0.15405273	0	0	0	0	0	0	0	0	0	1.0561523	0.056152344	0.26220703	0.10571289	-0.065673828	0.090576172	0	44330	0	0	0
872	873	873	Category H	-0.20385742	0.011962891	0.81591797	0.13232422	-0.17919922	-0.46875	0	0	18/11/2017	18	11	2017	22:37:34	81454	0	22	37	34	0	0.060058594	3.4482422	-0.48583984	0.11450195	0.92895508	1.3552246	0.32055664	0	0	0	0	0	0	0	0	0	1.0546875	0.0546875	0.49780273	0.28198242	-0.10253906	-0.11303711	0	44330	0	0	0
873	874	874	Category H	-0.77978516	0.15576172	0.97192383	0.11352539	-0.17700195	-0.47485352	0	0	18/11/2017	18	11	2017	22:37:34	81454	0.1	22	37	34	0	0.060058594	3.4482422	-0.48706055	0.11621094	0.92822266	1.5568848	0.29833984	0	0	0	0	0	0	0	0	0	1.0546875	0.0546875	0.37573242	-0.29248047	0.039306641	0.043457031	0	44330	0	0	0
874	875	875	Category H	-0.31176758	0.047851563	0.87597656	0.07421875	-0.17651367	-0.47631836	0	0	18/11/2017	18	11	2017	22:37:34	81454	0.2	22	37	34	0	0.060058594	3.4482422	-0.48510742	0.11669922	0.92456055	0.35253906	0.19262695	0	0	0	0	0	0	0	0	0	1.0507813	0.05078125	0.29101563	0.17333984	-0.068847656	-0.048583984	0	44330	0	0	0
875	876	876	Category H	-0.52783203	0.13183594	0.99584961	0.070800781	-0.16381836	-0.48217773	0	0	18/11/2017	18	11	2017	22:37:34	81454	0.3	22	37	34	0	0.060058594	3.4482422	-0.48803711	0.11767578	0.92480469	0.98144531	0.082275391	0	0	0	0	0	0	0	0	0	1.0524902	0.052490234	0.12451172	-0.039550781	0.013916016	0.070800781	0	44330	0	0	0
876	877	877	Category H	-0.45581055	0.11987305	1.0197754	0.001220703	-0.18017578	-0.47949219	0	0	18/11/2017	18	11	2017	22:37:34	81454	0.4	22	37	34	0	0.060058594	3.4482422	-0.49047852	0.11987305	0.92529297	2.1125488	0.10058594	0	0	0	0	0	0	0	0	0	1.0541992	0.054199219	0.12939453	0.034667969	0	0.094238281	0	44330	0	0	0
877	878	878	Category H	-0.37182617	-0.011962891	0.80395508	0.084716797	-0.18896484	-0.47216797	0	0	18/11/2017	18	11	2017	22:37:34	81454	0.5	22	37	34	0	0.060058594	3.4482422	-0.4934082	0.12207031	0.92456055	2.7663574	0.2175293	0	0	0	0	0	0	0	0	0	1.0551758	0.055175781	0.37646484	0.12158203	-0.1340332	-0.12060547	0	44330	0	0	0
878	879	879	Category H	-0.73193359	0.23999023	0.97192383	0.13085938	-0.18505859	-0.46484375	0	0	18/11/2017	18	11	2017	22:37:34	81454	0.6	22	37	34	0	0.060058594	3.4482422	-0.4934082	0.12231445	0.92236328	5.0905762	0.27026367	0	0	0	0	0	0	0	0	0	1.0532227	0.053222656	0.40527344	-0.23828125	0.11743164	0.049316406	0	44330	0	0	0
879	880	880	Category H	-0.3359375	0.071777344	0.86376953	0.047607422	-0.19677734	-0.47338867	0	0	18/11/2017	18	11	2017	22:37:34	81454	0.7	22	37	34	0	0.059814453	3.388623	-0.4909668	0.12329102	0.92041016	6.6179199	0.17285156	0	0	0	0	0	0	0	0	0	1.050293	0.050292969	0.26318359	0.1550293	-0.051513672	-0.056640625	0	44330	0	0	0
880	881	881	Category H	-0.61181641	-0.047851563	0.97192383	0.10620117	-0.17456055	-0.4699707	0	0	18/11/2017	18	11	2017	22:37:34	81454	0.8	22	37	34	0	0.059814453	3.388623	-0.49584961	0.12573242	0.91992188	7.7436523	0.21484375	0	0	0	0	0	0	0	0	0	1.0527344	0.052734375	0.34106445	-0.11572266	-0.17358398	0.051757813	0	44330	0	0	0
881	882	882	Category H	-0.671875	0.13183594	1.0319824	0.005371094	-0.16870117	-0.4855957	0	0	18/11/2017	18	11	2017	22:37:34	81454	0.9	22	37	34	0	0.059814453	3.388623	-0.49414063	0.12646484	0.92163086	8.6044922	0.20898438	0	0	0	0	0	0	0	0	0	1.0534668	0.053466797	0.29296875	-0.17749023	0.005126953	0.11010742	0	44330	0	0	0
882	883	883	Category H	-0.51586914	0	0.97192383	0.049072266	-0.15380859	-0.48388672	0	0	18/11/2017	18	11	2017	22:37:35	81455	0	22	37	35	0	0.059814453	3.388623	-0.4934082	0.12597656	0.91723633	9.046875	0.13916016	0	0	0	0	0	0	0	0	0	1.0490723	0.049072266	0.20288086	-0.022216797	-0.12597656	0.054443359	0	44330	0	0	0
883	884	884	Category H	-0.2878418	-0.10791016	0.64794922	0.13647461	-0.17041016	-0.46728516	0	0	18/11/2017	18	11	2017	22:37:35	81455	0.1	22	37	35	0	0.059814453	3.388623	-0.49316406	0.12646484	0.91870117	9.4899902	0.41308594	0	0	0	0	0	0	0	0	0	1.0505371	0.050537109	0.7109375	0.20532227	-0.234375	-0.27075195	0	44330	0	0	0
884	885	885	Category H	-0.81591797	0.20385742	1.0917969	0.15869141	-0.14624023	-0.46826172	0	0	18/11/2017	18	11	2017	22:37:35	81455	0.2	22	37	35	0	0.059814453	3.388623	-0.48852539	0.12573242	0.91748047	8.4484863	0.37866211	0	0	0	0	0	0	0	0	0	1.0471191	0.047119141	0.5793457	-0.32714844	0.077880859	0.17407227	0	44330	0	0	0
885	886	886	Category H	-0.49194336	0.11987305	0.89990234	0.001464844	-0.12915039	-0.49316406	0	0	18/11/2017	18	11	2017	22:37:35	81455	0.3	22	37	35	0	0.059814453	3.388623	-0.49169922	0.12597656	0.91943359	8.4562988	0.020507813	0	0	0	0	0	0	0	0	0	1.050293	0.050292969	0.025634766	0	-0.006103516	-0.01953125	0	44330	0	0	0
886	887	887	Category H	-0.58789063	0.14379883	1.0559082	0.087646484	-0.13232422	-0.4909668	0	0	18/11/2017	18	11	2017	22:37:35	81455	0.4	22	37	35	0	0.059814453	3.388623	-0.49047852	0.125	0.91674805	7.6289063	0.1706543	0	0	0	0	0	0	0	0	0	1.0473633	0.047363281	0.25488281	-0.097167969	0.018554688	0.13891602	0	44330	0	0	0
887	888	888	Category H	-0.73193359	0.035888672	1.0559082	0.000732422	-0.12817383	-0.49633789	0	0	18/11/2017	18	11	2017	22:37:35	81455	0.5	22	37	35	0	0.059814453	3.388623	-0.48950195	0.12670898	0.91479492	7.0354004	0.29467773	0	0	0	0	0	0	0	0	0	1.0454102	0.045410156	0.47412109	-0.2421875	-0.090820313	0.14086914	0	44330	0	0	0
888	889	889	Category H	-0.31176758	0.14379883	0.83984375	0.08984375	-0.10180664	-0.49438477	0	0	18/11/2017	18	11	2017	22:37:35	81455	0.6	22	37	35	0	0.059814453	3.388623	-0.49047852	0.12841797	0.91430664	6.354248	0.19433594	0	0	0	0	0	0	0	0	0	1.0456543	0.045654297	0.26879883	0.17871094	0.015136719	-0.074462891	0	44330	0	0	0
889	890	890	Category H	-0.34790039	-0.059814453	0.671875	0.1550293	-0.095947266	-0.48168945	0	0	18/11/2017	18	11	2017	22:37:35	81455	0.7	22	37	35	0	0.059814453	3.388623	-0.48950195	0.12719727	0.91259766	4.6223145	0.33618164	0	0	0	0	0	0	0	0	0	1.043457	0.043457031	0.56982422	0.14160156	-0.18701172	-0.24072266	0	44330	0	0	0
890	891	891	Category H	-0.53979492	0.15576172	1.1159668	0.074462891	-0.1159668	-0.49487305	0	0	18/11/2017	18	11	2017	22:37:35	81455	0.8	22	37	35	0	0.059814453	3.388623	-0.49365234	0.13012695	0.91259766	3.0961914	0.20996094	0	0	0	0	0	0	0	0	0	1.0456543	0.045654297	0.27490234	-0.045898438	0.025390625	0.203125	0	44330	0	0	0
891	892	892	Category H	-0.43188477	0.083984375	0.87597656	0.003417969	-0.12573242	-0.49243164	0	0	18/11/2017	18	11	2017	22:37:35	81455	0.9	22	37	35	0	0.059814453	3.388623	-0.49365234	0.1315918	0.91601563	0.23681641	0.087646484	0	0	0	0	0	0	0	0	0	1.0488281	0.048828125	0.14941406	0.061767578	-0.047607422	-0.040039063	0	44330	0	0	0
892	893	893	Category H	-0.32397461	0.059814453	1.0319824	0.020996094	-0.12304688	-0.49511719	0	0	18/11/2017	18	11	2017	22:37:36	81456	0	22	37	36	0	0.059814453	3.388623	-0.49291992	0.13256836	0.91333008	1.4868164	0.21875	0	0	0	0	0	0	0	0	0	1.0463867	0.046386719	0.36035156	0.16894531	-0.072753906	0.1184082	0	44330	0	0	0
893	894	894	Category H	-0.43188477	0.15576172	0.99584961	-0.010009766	-0.11865234	-0.49511719	0	0	18/11/2017	18	11	2017	22:37:36	81456	0.1	22	37	36	0	0.059814453	3.388623	-0.49511719	0.13305664	0.91333008	0.7199707	0.10620117	0	0	0	0	0	0	0	0	0	1.0473633	0.047363281	0.16821289	0.063232422	0.022460938	0.082275391	0	44330	0	0	0
894	895	895	Category H	-0.41992188	0.14379883	0.92382813	-0.008300781	-0.098876953	-0.49707031	0	0	18/11/2017	18	11	2017	22:37:36	81456	0.2	22	37	36	0	0.059814453	3.388623	-0.49584961	0.13354492	0.91235352	1.9404297	0.077392578	0	0	0	0	0	0	0	0	0	1.046875	0.046875	0.097412109	0.075927734	0.010253906	0.011230469	0	44330	0	0	0
895	896	896	Category H	-0.64794922	-0.14379883	1.0439453	0.008789063	-0.12841797	-0.49536133	0	0	18/11/2017	18	11	2017	22:37:36	81456	0.3	22	37	36	0	0.059814453	3.388623	-0.49584961	0.13378906	0.90942383	4.0981445	0.34375	0	0	0	0	0	0	0	0	0	1.0446777	0.044677734	0.56396484	-0.15185547	-0.27758789	0.13427734	0	44330	0	0	0
896	897	897	Category H	-0.80395508	0.011962891	1.079834	0.008789063	-0.10742188	-0.49829102	0	0	18/11/2017	18	11	2017	22:37:36	81456	0.4	22	37	36	0	0.059814453	3.388623	-0.49731445	0.13500977	0.90991211	7.7983398	0.37133789	0	0	0	0	0	0	0	0	0	1.0456543	0.045654297	0.59960938	-0.30639648	-0.12304688	0.16967773	0	44330	0	0	0
897	898	898	Category H	-0.27587891	-0.023925781	0.69580078	0.17382813	-0.013427734	-0.47875977	0	0	18/11/2017	18	11	2017	22:37:36	81456	0.5	22	37	36	0	0.059814453	3.388623	-0.49829102	0.13671875	0.91113281	11.370361	0.34887695	0	0	0	0	0	0	0	0	0	1.0476074	0.047607422	0.59863281	0.22241211	-0.16064453	-0.21533203	0	44330	0	0	0
898	899	899	Category H	-0.74389648	-0.13183594	0.77978516	0.21020508	-0.069091797	-0.46582031	0	0	18/11/2017	18	11	2017	22:37:36	81456	0.6	22	37	36	0	0.059814453	3.388623	-0.49853516	0.14038086	0.91064453	12.233887	0.38891602	0	0	0	0	0	0	0	0	0	1.0478516	0.047851563	0.6484375	-0.24511719	-0.2722168	-0.13085938	0	44330	0	0	0
899	900	900	Category H	-0.55175781	0.15576172	0.87597656	0.14038086	-0.065429688	-0.49072266	0	0	18/11/2017	18	11	2017	22:37:36	81456	0.7	22	37	36	0	0.059814453	3.388623	-0.50195313	0.14086914	0.90991211	11.611328	0.061767578	0	0	0	0	0	0	0	0	0	1.048584	0.048583984	0.098388672	-0.049560547	0.014648438	-0.033935547	0	44330	0	0	0
900	901	901	Category H	-0.51586914	0.13183594	0.82788086	0.091796875	-0.109375	-0.49243164	0	0	18/11/2017	18	11	2017	22:37:36	81456	0.8	22	37	36	0	0.059814453	3.388623	-0.50634766	0.1418457	0.90917969	9.5407715	0.082275391	0	0	0	0	0	0	0	0	0	1.050293	0.050292969	0.10083008	-0.009277344	-0.010009766	-0.081298828	0	44330	0	0	0
901	902	902	Category H	-0.69580078	0.083984375	1.0078125	0.027099609	-0.11499023	-0.49487305	0	0	18/11/2017	18	11	2017	22:37:36	81456	0.9	22	37	36	0	0.059814453	3.388623	-0.5012207	0.14331055	0.90600586	7.5617676	0.22729492	0	0	0	0	0	0	0	0	0	1.045166	0.045166016	0.35546875	-0.19433594	-0.059326172	0.1015625	0	44330	0	0	0
902	903	903	Category H	-0.31176758	0.11987305	0.87597656	0.089111328	-0.12890625	-0.48974609	0	0	18/11/2017	18	11	2017	22:37:37	81457	0	22	37	37	0	0.059814453	3.388623	-0.50708008	0.14648438	0.90429688	3.3154297	0.19921875	0	0	0	0	0	0	0	0	0	1.0471191	0.047119141	0.25048828	0.1953125	-0.026611328	-0.028320313	0	44330	0	0	0
903	904	904	Category H	-0.53979492	0.20385742	0.94799805	0.12133789	-0.15551758	-0.47851563	0	0	18/11/2017	18	11	2017	22:37:37	81457	0.1	22	37	37	0	0.059814453	3.388623	-0.50830078	0.1472168	0.90600586	3.2077637	0.076904297	0	0	0	0	0	0	0	0	0	1.0493164	0.049316406	0.12939453	-0.03125	0.056396484	0.041748047	0	44330	0	0	0
904	905	905	Category H	-0.44384766	0.19189453	0.83984375	0.027587891	-0.16430664	-0.47924805	0	0	18/11/2017	18	11	2017	22:37:37	81457	0.2	22	37	37	0	0.059814453	3.388623	-0.5090332	0.14892578	0.90576172	8.512207	0.10205078	0	0	0	0	0	0	0	0	0	1.0495605	0.049560547	0.17382813	0.065185547	0.042724609	-0.065917969	0	44330	0	0	0
905	906	906	Category H	-0.43188477	0.35986328	0.95996094	0.069580078	-0.16918945	-0.47827148	0	0	18/11/2017	18	11	2017	22:37:37	81457	0.3	22	37	37	0	0.059814453	3.388623	-0.51025391	0.15185547	0.90332031	13.195313	0.22924805	0	0	0	0	0	0	0	0	0	1.048584	0.048583984	0.34277344	0.078369141	0.20776367	0.056396484	0	44330	0	0	0
906	907	907	Category H	-0.46777344	0.11987305	0.92382813	0.029541016	-0.19848633	-0.47241211	0	0	18/11/2017	18	11	2017	22:37:37	81457	0.4	22	37	37	0	0.059814453	3.388623	-0.50830078	0.15136719	0.89819336	19.547363	0.057128906	0	0	0	0	0	0	0	0	0	1.0432129	0.043212891	0.097412109	0.040527344	-0.031494141	0.025390625	0	44330	0	0	0
907	908	908	Category H	-0.56396484	0.095947266	0.92382813	0.082763672	-0.2277832	-0.45922852	0	0	18/11/2017	18	11	2017	22:37:37	81457	0.5	22	37	37	0	0.059814453	3.388623	-0.51196289	0.15234375	0.89672852	23.590332	0.081298828	0	0	0	0	0	0	0	0	0	1.0437012	0.043701172	0.13525391	-0.051757813	-0.056396484	0.026855469	0	44330	0	0	0
908	909	909	Category H	-0.3359375	0.31176758	0.69580078	0.071777344	-0.21655273	-0.46118164	0	0	18/11/2017	18	11	2017	22:37:37	81457	0.6	22	37	37	0	0.059814453	3.388623	-0.51171875	0.15332031	0.89575195	24.912842	0.30981445	0	0	0	0	0	0	0	0	0	1.0429688	0.04296875	0.53442383	0.17578125	0.15820313	-0.19995117	0	44330	0	0	0
909	910	910	Category H	-0.40795898	0.2277832	0.75585938	0.12988281	-0.20532227	-0.45654297	0	0	18/11/2017	18	11	2017	22:37:37	81457	0.7	22	37	37	0	0.059814453	3.388623	-0.51367188	0.15527344	0.89501953	23.756836	0.18920898	0	0	0	0	0	0	0	0	0	1.0437012	0.043701172	0.31738281	0.10571289	0.072265625	-0.13916016	0	44330	0	0	0
910	911	911	Category H	-0.59985352	0.2878418	0.92382813	0.051513672	-0.22802734	-0.46240234	0	0	18/11/2017	18	11	2017	22:37:37	81457	0.8	22	37	37	0	0.059814453	3.388623	-0.51538086	0.15576172	0.89477539	21.708984	0.15917969	0	0	0	0	0	0	0	0	0	1.0441895	0.044189453	0.24536133	-0.084228516	0.13183594	0.028808594	0	44330	0	0	0
911	912	912	Category H	-0.46777344	0.21582031	0.87597656	0.056640625	-0.22851563	-0.46166992	0	0	18/11/2017	18	11	2017	22:37:37	81457	0.9	22	37	37	0	0.059814453	3.388623	-0.51538086	0.15527344	0.89477539	20.282959	0.079345703	0	0	0	0	0	0	0	0	0	1.0441895	0.044189453	0.12695313	0.047607422	0.060302734	-0.018798828	0	44330	0	0	0
912	913	913	Category H	-0.53979492	0.23999023	0.88793945	0.058105469	-0.234375	-0.4543457	0	0	18/11/2017	18	11	2017	22:37:38	81458	0	22	37	38	0	0.059814453	3.388623	-0.51611328	0.15722656	0.89111328	15.754639	0.0859375	0	0	0	0	0	0	0	0	0	1.041748	0.041748047	0.10913086	-0.0234375	0.082519531	-0.003173828	0	44330	0	0	0
913	914	914	Category H	-0.34790039	0.2277832	0.74389648	0.11499023	-0.23217773	-0.44702148	0	0	18/11/2017	18	11	2017	22:37:38	81458	0.1	22	37	38	0	0.059814453	3.388623	-0.51757813	0.15844727	0.88916016	10.492676	0.23388672	0	0	0	0	0	0	0	0	0	1.0410156	0.041015625	0.38427734	0.16967773	0.069091797	-0.14526367	0	44330	0	0	0
914	915	915	Category H	-0.68383789	0.20385742	0.93579102	0.12817383	-0.24169922	-0.44189453	0	0	18/11/2017	18	11	2017	22:37:38	81458	0.2	22	37	38	0	0.059814453	3.388623	-0.51635742	0.15869141	0.88891602	7.5744629	0.17944336	0	0	0	0	0	0	0	0	0	1.0402832	0.040283203	0.2590332	-0.16723633	0.044921875	0.046630859	0	44330	0	0	0
915	916	916	Category H	-0.49194336	0.23999023	0.92382813	0.049804688	-0.22412109	-0.46459961	0	0	18/11/2017	18	11	2017	22:37:38	81458	0.3	22	37	38	0	0.059814453	3.388623	-0.5168457	0.16162109	0.88793945	5.0078125	0.089599609	0	0	0	0	0	0	0	0	0	1.0400391	0.040039063	0.13891602	0.024902344	0.078125	0.035644531	0	44330	0	0	0
916	917	917	Category H	-0.68383789	0.23999023	1.0078125	0.066650391	-0.20727539	-0.46826172	0	0	18/11/2017	18	11	2017	22:37:38	81458	0.4	22	37	38	0	0.059814453	3.388623	-0.51611328	0.16210938	0.88793945	2.1933594	0.2199707	0	0	0	0	0	0	0	0	0	1.0397949	0.039794922	0.36474609	-0.16748047	0.077636719	0.11962891	0	44330	0	0	0
917	918	918	Category H	-0.49194336	0.20385742	0.87597656	0.031005859	-0.18798828	-0.47436523	0	0	18/11/2017	18	11	2017	22:37:38	81458	0.5	22	37	38	0	0.060302734	3.4514648	-0.51733398	0.16333008	0.88793945	0.76977539	0.049072266	0	0	0	0	0	0	0	0	0	1.0405273	0.040527344	0.077880859	0.025390625	0.040283203	-0.011962891	0	44330	0	0	0
918	919	919	Category H	-0.40795898	0.2277832	0.74389648	0.13891602	-0.20678711	-0.4597168	0	0	18/11/2017	18	11	2017	22:37:38	81458	0.6	22	37	38	0	0.060302734	3.4514648	-0.51879883	0.16552734	0.88964844	2.4104004	0.19335938	0	0	0	0	0	0	0	0	0	1.0432129	0.043212891	0.31884766	0.11083984	0.062011719	-0.14575195	0	44330	0	0	0
919	920	920	Category H	-0.70776367	0.20385742	0.87597656	0.11938477	-0.20751953	-0.4609375	0	0	18/11/2017	18	11	2017	22:37:38	81458	0.7	22	37	38	0	0.060302734	3.4514648	-0.51269531	0.16479492	0.88696289	2.7167969	0.19897461	0	0	0	0	0	0	0	0	0	1.0375977	0.037597656	0.24487305	-0.19482422	0.038818359	-0.010986328	0	44330	0	0	0
920	921	921	Category H	-0.51586914	0.19189453	0.97192383	0.08203125	-0.21435547	-0.46435547	0	0	18/11/2017	18	11	2017	22:37:38	81458	0.8	22	37	38	0	0.060302734	3.4514648	-0.51416016	0.16650391	0.88696289	3.2199707	0.088378906	0	0	0	0	0	0	0	0	0	1.0388184	0.038818359	0.11132813	-0.001464844	0.025146484	0.084716797	0	44330	0	0	0
921	922	922	Category H	-0.50390625	0.19189453	0.7199707	0.070068359	-0.18457031	-0.47314453	0	0	18/11/2017	18	11	2017	22:37:38	81458	0.9	22	37	38	0	0.060302734	3.4514648	-0.51367188	0.17016602	0.88964844	5.0778809	0.17138672	0	0	0	0	0	0	0	0	0	1.0415039	0.041503906	0.20117188	0.009765625	0.021484375	-0.16967773	0	44330	0	0	0
922	923	923	Category H	-0.58789063	0.2277832	1.0197754	0.063476563	-0.17138672	-0.4753418	0	0	18/11/2017	18	11	2017	22:37:39	81459	0	22	37	39	0	0.060302734	3.4514648	-0.50756836	0.17114258	0.88671875	5.942627	0.16503906	0	0	0	0	0	0	0	0	0	1.0358887	0.035888672	0.26953125	-0.080078125	0.056396484	0.1328125	0	44330	0	0	0
923	924	924	Category H	-0.46777344	0.095947266	0.92382813	0.016113281	-0.17553711	-0.48071289	0	0	18/11/2017	18	11	2017	22:37:39	81459	0.1	22	37	39	0	0.060302734	3.4514648	-0.5012207	0.1730957	0.88427734	4.8063965	0.093017578	0	0	0	0	0	0	0	0	0	1.0310059	0.031005859	0.15039063	0.033447266	-0.077148438	0.039306641	0	44330	0	0	0
924	925	925	Category H	-0.65991211	0.21582031	0.95996094	0.081054688	-0.16748047	-0.47705078	0	0	18/11/2017	18	11	2017	22:37:39	81459	0.2	22	37	39	0	0.060302734	3.4514648	-0.50561523	0.17626953	0.89233398	4.3273926	0.17285156	0	0	0	0	0	0	0	0	0	1.0407715	0.040771484	0.26098633	-0.15405273	0.039306641	0.067382813	0	44330	0	0	0
925	926	926	Category H	-0.25195313	0.15576172	0.74389648	0.10498047	-0.1628418	-0.47583008	0	0	18/11/2017	18	11	2017	22:37:39	81459	0.3	22	37	39	0	0.060302734	3.4514648	-0.49902344	0.17626953	0.89404297	4.0253906	0.28979492	0	0	0	0	0	0	0	0	0	1.0390625	0.0390625	0.41796875	0.24707031	-0.020507813	-0.15014648	0	44330	0	0	0
926	927	927	Category H	-0.65991211	0.20385742	0.83984375	0.17895508	-0.20654297	-0.44555664	0	0	18/11/2017	18	11	2017	22:37:39	81459	0.4	22	37	39	0	0.060302734	3.4514648	-0.49462891	0.17602539	0.8918457	3.7329102	0.17529297	0	0	0	0	0	0	0	0	0	1.0349121	0.034912109	0.24487305	-0.16503906	0.027587891	-0.052001953	0	44330	0	0	0
927	928	928	Category H	-0.49194336	0.2277832	0.83984375	0.098876953	-0.21118164	-0.46337891	0	0	18/11/2017	18	11	2017	22:37:39	81459	0.5	22	37	39	0	0.060302734	3.4514648	-0.49511719	0.17529297	0.89111328	2.737793	0.073486328	0	0	0	0	0	0	0	0	0	1.0344238	0.034423828	0.10693359	0.003173828	0.052246094	-0.051269531	0	44330	0	0	0
928	929	929	Category H	-0.49194336	0.19189453	0.83984375	0.11621094	-0.19604492	-0.46508789	0	0	18/11/2017	18	11	2017	22:37:39	81459	0.6	22	37	39	0	0.060302734	3.4514648	-0.49072266	0.17700195	0.89111328	1.7021484	0.053466797	0	0	0	0	0	0	0	0	0	1.0327148	0.032714844	0.067382813	-0.000976563	0.014648438	-0.051269531	0	44330	0	0	0
929	930	930	Category H	-0.73193359	0.29980469	0.95996094	0.063232422	-0.18725586	-0.47631836	0	0	18/11/2017	18	11	2017	22:37:39	81459	0.7	22	37	39	0	0.060302734	3.4514648	-0.48974609	0.17480469	0.89257813	0.87573242	0.28027344	0	0	0	0	0	0	0	0	0	1.0332031	0.033203125	0.43408203	-0.24194336	0.12475586	0.067138672	0	44330	0	0	0
930	931	931	Category H	-0.40795898	0.16796875	0.97192383	0.043945313	-0.19458008	-0.47338867	0	0	18/11/2017	18	11	2017	22:37:39	81459	0.8	22	37	39	0	0.060302734	3.4514648	-0.49389648	0.17700195	0.8972168	0.11425781	0.11401367	0	0	0	0	0	0	0	0	0	1.0393066	0.039306641	0.16967773	0.0859375	-0.009033203	0.074462891	0	44330	0	0	0
931	932	932	Category H	-0.38378906	0.23999023	0.75585938	0.12329102	-0.21362305	-0.45678711	0	0	18/11/2017	18	11	2017	22:37:39	81459	0.9	22	37	39	0	0.060302734	3.4514648	-0.48999023	0.17626953	0.89306641	1.1164551	0.18481445	0	0	0	0	0	0	0	0	0	1.0339355	0.033935547	0.30737305	0.10620117	0.063476563	-0.13720703	0	44330	0	0	0
932	933	933	Category H	-0.53979492	0.2277832	0.89990234	0.1496582	-0.20214844	-0.45166016	0	0	18/11/2017	18	11	2017	22:37:40	81460	0	22	37	40	0	0.060302734	3.4514648	-0.48754883	0.17724609	0.89233398	2.5534668	0.072753906	0	0	0	0	0	0	0	0	0	1.0322266	0.032226563	0.10986328	-0.052001953	0.050292969	0.007324219	0	44330	0	0	0
933	934	934	Category H	-0.43188477	0.19189453	0.77978516	0.050292969	-0.20678711	-0.46728516	0	0	18/11/2017	18	11	2017	22:37:40	81460	0.1	22	37	40	0	0.060302734	3.4514648	-0.48999023	0.17895508	0.89282227	3.1772461	0.12768555	0	0	0	0	0	0	0	0	0	1.0339355	0.033935547	0.18383789	0.058105469	0.012695313	-0.11303711	0	44330	0	0	0
934	935	935	Category H	-0.52783203	0.2277832	0.94799805	0.11108398	-0.20068359	-0.4609375	0	0	18/11/2017	18	11	2017	22:37:40	81460	0.2	22	37	40	0	0.060302734	3.4514648	-0.49438477	0.18115234	0.89208984	4.1318359	0.079833984	0	0	0	0	0	0	0	0	0	1.0358887	0.035888672	0.13549805	-0.033203125	0.046386719	0.055664063	0	44330	0	0	0
935	936	936	Category H	-0.44384766	0.14379883	0.88793945	0.019287109	-0.18896484	-0.47241211	0	0	18/11/2017	18	11	2017	22:37:40	81460	0.3	22	37	40	0	0.060302734	3.4514648	-0.49243164	0.18139648	0.89086914	4.5378418	0.061523438	0	0	0	0	0	0	0	0	0	1.0339355	0.033935547	0.089111328	0.048583984	-0.037597656	-0.002929688	0	44330	0	0	0
936	937	937	Category H	-0.37182617	0.37182617	0.85180664	0.12402344	-0.21459961	-0.45898438	0	0	18/11/2017	18	11	2017	22:37:40	81460	0.4	22	37	40	0	0.060302734	3.4514648	-0.48925781	0.18579102	0.89111328	3.6491699	0.22338867	0	0	0	0	0	0	0	0	0	1.0334473	0.033447266	0.34277344	0.11743164	0.18579102	-0.039306641	0	44330	0	0	0
937	938	938	Category H	-0.68383789	0.27587891	0.92382813	0.072021484	-0.21972656	-0.45849609	0	0	18/11/2017	18	11	2017	22:37:40	81460	0.5	22	37	40	0	0.060302734	3.4514648	-0.48461914	0.18994141	0.89038086	2.8115234	0.21923828	0	0	0	0	0	0	0	0	0	1.0314941	0.031494141	0.31787109	-0.19897461	0.085693359	0.033203125	0	44330	0	0	0
938	939	939	Category H	-0.64794922	0.071777344	0.95996094	0.055664063	-0.23803711	-0.45239258	0	0	18/11/2017	18	11	2017	22:37:40	81460	0.6	22	37	40	0	0.060302734	3.4514648	-0.48974609	0.1940918	0.89233398	2.5385742	0.2109375	0	0	0	0	0	0	0	0	0	1.036377	0.036376953	0.34790039	-0.15795898	-0.12231445	0.067382813	0	44330	0	0	0
939	940	940	Category H	-0.64794922	0.2277832	0.87597656	0.081054688	-0.24633789	-0.44116211	0	0	18/11/2017	18	11	2017	22:37:40	81460	0.7	22	37	40	0	0.060302734	3.4514648	-0.48583984	0.19750977	0.89355469	1.8422852	0.16577148	0	0	0	0	0	0	0	0	0	1.0361328	0.036132813	0.2097168	-0.16186523	0.030029297	-0.017578125	0	44330	0	0	0
940	941	941	Category H	-0.31176758	0.29980469	0.64794922	0.15844727	-0.22290039	-0.44458008	0	0	18/11/2017	18	11	2017	22:37:40	81460	0.8	22	37	40	0	0.060302734	3.4514648	-0.48193359	0.19873047	0.89404297	0.10205078	0.31567383	0	0	0	0	0	0	0	0	0	1.0349121	0.034912109	0.51733398	0.17016602	0.10083008	-0.24609375	0	44330	0	0	0
941	942	942	Category H	-0.76782227	0.2277832	0.88793945	0.10058594	-0.20458984	-0.46606445	0	0	18/11/2017	18	11	2017	22:37:40	81460	0.9	22	37	40	0	0.060302734	3.4514648	-0.48510742	0.20019531	0.89624023	1.7685547	0.28393555	0	0	0	0	0	0	0	0	0	1.0385742	0.038574219	0.31835938	-0.2824707	0.02734375	-0.008300781	0	44330	0	0	0
942	943	943	Category H	-0.59985352	0.20385742	0.85180664	0.094970703	-0.20239258	-0.46948242	0	0	18/11/2017	18	11	2017	22:37:41	81461	0	22	37	41	0	0.060302734	3.4514648	-0.48046875	0.20141602	0.89501953	2.4594727	0.12670898	0	0	0	0	0	0	0	0	0	1.0356445	0.035644531	0.16455078	-0.11914063	0.002197266	-0.043212891	0	44330	0	0	0
943	944	944	Category H	-0.69580078	0.25195313	0.99584961	0.041992188	-0.19311523	-0.47143555	0	0	18/11/2017	18	11	2017	22:37:41	81461	0.1	22	37	41	0	0.060302734	3.4514648	-0.48706055	0.20068359	0.89672852	3.0073242	0.23657227	0	0	0	0	0	0	0	0	0	1.0400391	0.040039063	0.35888672	-0.20849609	0.051025391	0.098876953	0	44330	0	0	0
944	945	945	Category H	-0.63598633	0.20385742	0.77978516	0.12280273	-0.18457031	-0.47070313	0	0	18/11/2017	18	11	2017	22:37:41	81461	0.2	22	37	41	0	0.060302734	3.4514648	-0.48364258	0.20068359	0.89428711	5.2910156	0.19042969	0	0	0	0	0	0	0	0	0	1.036377	0.036376953	0.26953125	-0.15209961	0.002929688	-0.11450195	0	44330	0	0	0
945	946	946	Category H	-0.31176758	0.16796875	0.65991211	0.15454102	-0.15551758	-0.46313477	0	0	18/11/2017	18	11	2017	22:37:41	81461	0.3	22	37	41	0	0.060302734	3.4514648	-0.48242188	0.20141602	0.89404297	6.0651855	0.29150391	0	0	0	0	0	0	0	0	0	1.0356445	0.035644531	0.43823242	0.1706543	-0.033447266	-0.23413086	0	44330	0	0	0
946	947	947	Category H	-0.75585938	0.21582031	0.85180664	0.14355469	-0.18725586	-0.46166992	0	0	18/11/2017	18	11	2017	22:37:41	81461	0.4	22	37	41	0	0.060302734	3.4514648	-0.48388672	0.19702148	0.89355469	5.1696777	0.27563477	0	0	0	0	0	0	0	0	0	1.0351563	0.03515625	0.33251953	-0.27172852	0.018554688	-0.041748047	0	44330	0	0	0
947	948	948	Category H	-0.32397461	0.21582031	0.79199219	0.092285156	-0.15454102	-0.4777832	0	0	18/11/2017	18	11	2017	22:37:41	81461	0.5	22	37	41	0	0.060302734	3.4514648	-0.48510742	0.19628906	0.89355469	4.8459473	0.19140625	0	0	0	0	0	0	0	0	0	1.0356445	0.035644531	0.28222656	0.16113281	0.019287109	-0.1015625	0	44330	0	0	0
948	949	949	Category H	-0.671875	0.21582031	0.93579102	0.035644531	-0.13012695	-0.49194336	0	0	18/11/2017	18	11	2017	22:37:41	81461	0.6	22	37	41	0	0.060302734	3.4514648	-0.48339844	0.19726563	0.89355469	5.4680176	0.19384766	0	0	0	0	0	0	0	0	0	1.0349121	0.034912109	0.24902344	-0.18823242	0.018310547	0.041992188	0	44330	0	0	0
949	950	950	Category H	-0.45581055	0.21582031	1.0559082	-0.011474609	-0.13256836	-0.49536133	0	0	18/11/2017	18	11	2017	22:37:41	81461	0.7	22	37	41	0	0.060302734	3.4514648	-0.48535156	0.19482422	0.89428711	5.9401855	0.1652832	0	0	0	0	0	0	0	0	0	1.0361328	0.036132813	0.21191406	0.029541016	0.020751953	0.16137695	0	44330	0	0	0
950	951	951	Category H	-0.47998047	0.071777344	0.89990234	0.032226563	-0.1315918	-0.49414063	0	0	18/11/2017	18	11	2017	22:37:41	81461	0.8	22	37	41	0	0.060302734	3.4514648	-0.48803711	0.19262695	0.89575195	4.4216309	0.12109375	0	0	0	0	0	0	0	0	0	1.0383301	0.038330078	0.1328125	0.008056641	-0.12084961	0.00390625	0	44330	0	0	0
951	952	952	Category H	-0.44384766	0.21582031	0.73193359	0.051513672	-0.12402344	-0.49414063	0	0	18/11/2017	18	11	2017	22:37:41	81461	0.9	22	37	41	0	0.060302734	3.4514648	-0.48657227	0.19067383	0.89526367	4.2460938	0.1706543	0	0	0	0	0	0	0	0	0	1.0368652	0.036865234	0.23120117	0.042724609	0.024902344	-0.16333008	0	44330	0	0	0
952	953	953	Category H	-0.31176758	0.10791016	0.65991211	0.16430664	-0.10107422	-0.48095703	0	0	18/11/2017	18	11	2017	22:37:42	81462	0	22	37	42	0	0.060302734	3.4514648	-0.48974609	0.19140625	0.89624023	4.3408203	0.30737305	0	0	0	0	0	0	0	0	0	1.0390625	0.0390625	0.49780273	0.17797852	-0.083496094	-0.23632813	0	44330	0	0	0
953	954	954	Category H	-0.68383789	0.16796875	0.95996094	0.12597656	-0.13134766	-0.48242188	0	0	18/11/2017	18	11	2017	22:37:42	81462	0.1	22	37	42	0	0.060302734	3.4514648	-0.48730469	0.18896484	0.89770508	3.9902344	0.20678711	0	0	0	0	0	0	0	0	0	1.0388184	0.038818359	0.27929688	-0.19628906	-0.020996094	0.062011719	0	44330	0	0	0
954	955	955	Category H	-0.34790039	0.2878418	0.79199219	0.077636719	-0.11376953	-0.49267578	0	0	18/11/2017	18	11	2017	22:37:42	81462	0.2	22	37	42	0	0.060302734	3.4514648	-0.48852539	0.18798828	0.89672852	2.9841309	0.2019043	0	0	0	0	0	0	0	0	0	1.0385742	0.038574219	0.34521484	0.140625	0.099609375	-0.10473633	0	44330	0	0	0
955	956	956	Category H	-0.47998047	0.17993164	0.99584961	0.033203125	-0.11010742	-0.49707031	0	0	18/11/2017	18	11	2017	22:37:42	81462	0.3	22	37	42	0	0.060058594	3.4482422	-0.48730469	0.18774414	0.89770508	2.4956055	0.098632813	0	0	0	0	0	0	0	0	0	1.0385742	0.038574219	0.11328125	0.007324219	-0.0078125	0.097900391	0	44330	0	0	0
956	957	957	Category H	-0.53979492	0.20385742	1.0197754	0.000732422	-0.084228516	-0.50219727	0	0	18/11/2017	18	11	2017	22:37:42	81462	0.4	22	37	42	0	0.060058594	3.4482422	-0.48730469	0.18652344	0.8984375	2.1982422	0.13305664	0	0	0	0	0	0	0	0	0	1.0390625	0.0390625	0.19067383	-0.052246094	0.017089844	0.12109375	0	44330	0	0	0
957	958	958	Category H	-0.50390625	0.16796875	0.93579102	0.021728516	-0.093261719	-0.50317383	0	0	18/11/2017	18	11	2017	22:37:42	81462	0.5	22	37	42	0	0.060058594	3.4482422	-0.48583984	0.18554688	0.89550781	0.047363281	0.047363281	0	0	0	0	0	0	0	0	0	1.0356445	0.035644531	0.075927734	-0.017822266	-0.017578125	0.040039063	0	44330	0	0	0
958	959	959	Category H	-0.2277832	0.19189453	0.75585938	0.10839844	-0.06640625	-0.4909668	0	0	18/11/2017	18	11	2017	22:37:42	81462	0.6	22	37	42	0	0.060058594	3.4482422	-0.48486328	0.18481445	0.89624023	1.0151367	0.29296875	0	0	0	0	0	0	0	0	0	1.0356445	0.035644531	0.40454102	0.25708008	0.006835938	-0.14038086	0	44330	0	0	0
959	960	960	Category H	-0.46777344	0.20385742	0.87597656	0.071777344	-0.098632813	-0.49951172	0	0	18/11/2017	18	11	2017	22:37:42	81462	0.7	22	37	42	0	0.060058594	3.4482422	-0.48583984	0.18457031	0.89794922	3.1994629	0.034179688	0	0	0	0	0	0	0	0	0	1.0375977	0.037597656	0.059326172	0.018066406	0.019042969	-0.021972656	0	44330	0	0	0
960	961	961	Category H	-0.56396484	0.23999023	1.1879883	-0.056152344	-0.078857422	-0.49902344	0	0	18/11/2017	18	11	2017	22:37:42	81462	0.8	22	37	42	0	0.060058594	3.4482422	-0.48339844	0.18457031	0.89892578	9.5285645	0.3046875	0	0	0	0	0	0	0	0	0	1.0373535	0.037353516	0.42456055	-0.080322266	0.055175781	0.28881836	0	44330	0	0	0
961	962	962	Category H	-0.17993164	0.21582031	0.79199219	-0.091308594	-0.077392578	-0.49511719	0	0	18/11/2017	18	11	2017	22:37:42	81462	0.9	22	37	42	0	0.060058594	3.4482422	-0.48291016	0.18432617	0.89892578	13.024902	0.32299805	0	0	0	0	0	0	0	0	0	1.0371094	0.037109375	0.44140625	0.30297852	0.03125	-0.10693359	0	44330	0	0	0
962	963	963	Category H	-0.011962891	0.15576172	0.76782227	0.001220703	-0.095947266	-0.49804688	0	0	18/11/2017	18	11	2017	22:37:43	81463	0	22	37	43	0	0.060058594	3.4482422	-0.48095703	0.18310547	0.89819336	14.21875	0.48754883	0	0	0	0	0	0	0	0	0	1.0351563	0.03515625	0.62695313	0.46899414	-0.02734375	-0.13037109	0	44330	0	0	0
963	964	964	Category H	-0.63598633	0.13183594	1.3078613	-0.070800781	-0.071777344	-0.50219727	0	0	18/11/2017	18	11	2017	22:37:43	81463	0.1	22	37	43	0	0.060058594	3.4482422	-0.4831543	0.18310547	0.89868164	17.539063	0.43945313	0	0	0	0	0	0	0	0	0	1.0366211	0.036621094	0.61279297	-0.15258789	-0.051269531	0.40893555	0	44330	0	0	0
964	965	965	Category H	-0.2878418	0.21582031	1.223877	-0.10986328	-0.074707031	-0.4921875	0	0	18/11/2017	18	11	2017	22:37:43	81463	0.2	22	37	43	0	0.060058594	3.4482422	-0.48388672	0.18432617	0.89941406	17.005859	0.38012695	0	0	0	0	0	0	0	0	0	1.0380859	0.038085938	0.55175781	0.19604492	0.03125	0.32421875	0	44330	0	0	0
965	966	966	Category H	-0.14379883	0.095947266	0.7199707	-0.017822266	-0.084960938	-0.5	0	0	18/11/2017	18	11	2017	22:37:43	81463	0.3	22	37	43	0	0.060058594	3.4482422	-0.48291016	0.18383789	0.89868164	14.546875	0.39331055	0	0	0	0	0	0	0	0	0	1.0366211	0.036621094	0.60571289	0.33911133	-0.087890625	-0.17871094	0	44330	0	0	0
966	967	967	Category H	-0.6237793	0.083984375	1.0078125	-0.071044922	-0.045898438	-0.49975586	0	0	18/11/2017	18	11	2017	22:37:43	81463	0.4	22	37	43	0	0.060058594	3.4482422	-0.48632813	0.18432617	0.90185547	8.2145996	0.20019531	0	0	0	0	0	0	0	0	0	1.0412598	0.041259766	0.34350586	-0.13720703	-0.1003418	0.10571289	0	44330	0	0	0
967	968	968	Category H	-0.38378906	0.16796875	1.0559082	-0.13354492	-0.015136719	-0.49169922	0	0	18/11/2017	18	11	2017	22:37:43	81463	0.5	22	37	43	0	0.060058594	3.4482422	-0.48510742	0.18359375	0.90283203	2.3352051	0.18408203	0	0	0	0	0	0	0	0	0	1.0412598	0.041259766	0.27001953	0.10131836	-0.015625	0.15283203	0	44330	0	0	0
968	969	969	Category H	-0.23999023	-0.023925781	0.94799805	0.003173828	-0.040527344	-0.50512695	0	0	18/11/2017	18	11	2017	22:37:43	81463	0.6	22	37	43	0	0.060058594	3.4482422	-0.48242188	0.18261719	0.90161133	1.029541	0.32202148	0	0	0	0	0	0	0	0	0	1.0388184	0.038818359	0.49536133	0.24243164	-0.20654297	0.046142578	0	44330	0	0	0
969	970	970	Category H	-0.671875	0.11987305	1.0439453	-0.022460938	-0.056884766	-0.50292969	0	0	18/11/2017	18	11	2017	22:37:43	81463	0.7	22	37	43	0	0.060058594	3.4482422	-0.48510742	0.18286133	0.90356445	5.7590332	0.24194336	0	0	0	0	0	0	0	0	0	1.041748	0.041748047	0.39013672	-0.18652344	-0.062988281	0.14013672	0	44330	0	0	0
970	971	971	Category H	-0.2277832	0.083984375	0.79199219	-0.094482422	-0.037353516	-0.50097656	0	0	18/11/2017	18	11	2017	22:37:43	81463	0.8	22	37	43	0	0.060058594	3.4482422	-0.48217773	0.1809082	0.90356445	11.91626	0.29418945	0	0	0	0	0	0	0	0	0	1.0400391	0.040039063	0.46313477	0.25439453	-0.096923828	-0.11157227	0	44330	0	0	0
971	972	972	Category H	-0.23999023	0.16796875	0.80395508	0.10327148	-0.049560547	-0.4987793	0	0	18/11/2017	18	11	2017	22:37:43	81463	0.9	22	37	43	0	0.060058594	3.4482422	-0.48486328	0.18164063	0.90478516	14.289307	0.26513672	0	0	0	0	0	0	0	0	0	1.0424805	0.042480469	0.35986328	0.24487305	-0.013671875	-0.10083008	0	44330	0	0	0
972	973	973	Category H	-0.51586914	0.20385742	1.0678711	0.077880859	-0.081298828	-0.50146484	0	0	18/11/2017	18	11	2017	22:37:44	81464	0	22	37	44	0	0.060058594	3.4482422	-0.48413086	0.1796875	0.90478516	15.138184	0.16772461	0	0	0	0	0	0	0	0	0	1.041748	0.041748047	0.21850586	-0.031494141	0.023925781	0.1628418	0	44330	0	0	0
973	974	974	Category H	-0.77978516	0.32397461	0.94799805	-0.056640625	-0.069580078	-0.50219727	0	0	18/11/2017	18	11	2017	22:37:44	81464	0.1	22	37	44	0	0.060058594	3.4482422	-0.47998047	0.17700195	0.90332031	16.290039	0.33642578	0	0	0	0	0	0	0	0	0	1.0380859	0.038085938	0.4909668	-0.29956055	0.14672852	0.044433594	0	44330	0	0	0
974	975	975	Category H	-0.26391602	0.16796875	0.81591797	-0.013671875	-0.096679688	-0.5	0	0	18/11/2017	18	11	2017	22:37:44	81464	0.2	22	37	44	0	0.060058594	3.4482422	-0.48242188	0.17578125	0.90673828	13.573242	0.23681641	0	0	0	0	0	0	0	0	0	1.0422363	0.042236328	0.31762695	0.21850586	-0.0078125	-0.090820313	0	44330	0	0	0
975	976	976	Category H	-0.40795898	0.20385742	1.0678711	0.061523438	-0.1081543	-0.49609375	0	0	18/11/2017	18	11	2017	22:37:44	81464	0.3	22	37	44	0	0.060058594	3.4482422	-0.48046875	0.17382813	0.90722656	11.749756	0.17871094	0	0	0	0	0	0	0	0	0	1.0412598	0.041259766	0.26293945	0.072509766	0.029785156	0.16040039	0	44330	0	0	0
976	977	977	Category H	-0.43188477	0.34790039	1.0319824	0.006347656	-0.056884766	-0.50561523	0	0	18/11/2017	18	11	2017	22:37:44	81464	0.4	22	37	44	0	0.060058594	3.4482422	-0.48120117	0.17382813	0.90527344	6.3178711	0.22045898	0	0	0	0	0	0	0	0	0	1.0400391	0.040039063	0.34985352	0.049316406	0.17382813	0.12646484	0	44330	0	0	0
977	978	978	Category H	-0.68383789	0.31176758	0.83984375	-0.044677734	-0.05859375	-0.50488281	0	0	18/11/2017	18	11	2017	22:37:44	81464	0.5	22	37	44	0	0.060058594	3.4482422	-0.47998047	0.17211914	0.90698242	1.123291	0.25585938	0	0	0	0	0	0	0	0	0	1.0405273	0.040527344	0.41040039	-0.20361328	0.1394043	-0.067138672	0	44330	0	0	0
978	979	979	Category H	-0.41992188	0.14379883	0.88793945	0.023681641	-0.10058594	-0.50219727	0	0	18/11/2017	18	11	2017	22:37:44	81464	0.6	22	37	44	0	0.060058594	3.4482422	-0.47949219	0.16967773	0.90795898	1.2531738	0.068115234	0	0	0	0	0	0	0	0	0	1.0407715	0.040771484	0.10595703	0.059570313	-0.025878906	-0.020019531	0	44330	0	0	0
979	980	980	Category H	-0.25195313	0.25195313	0.89990234	0.12548828	-0.088867188	-0.49121094	0	0	18/11/2017	18	11	2017	22:37:44	81464	0.7	22	37	44	0	0.060058594	3.4482422	-0.4765625	0.17041016	0.90649414	3.0097656	0.23901367	0	0	0	0	0	0	0	0	0	1.0383301	0.038330078	0.31274414	0.22460938	0.081298828	-0.006591797	0	44330	0	0	0
980	981	981	Category H	-0.75585938	0.23999023	1.0078125	0.11499023	-0.052246094	-0.49584961	0	0	18/11/2017	18	11	2017	22:37:44	81464	0.8	22	37	44	0	0.060058594	3.4482422	-0.47460938	0.16992188	0.90771484	0.25170898	0.30639648	0	0	0	0	0	0	0	0	0	1.0383301	0.038330078	0.45092773	-0.28100586	0.069824219	0.099853516	0	44330	0	0	0
981	982	982	Category H	-0.3359375	0.19189453	0.91186523	0.030273438	-0.056152344	-0.50146484	0	0	18/11/2017	18	11	2017	22:37:44	81464	0.9	22	37	44	0	0.060058594	3.4482422	-0.47583008	0.16772461	0.90991211	2.8100586	0.14208984	0	0	0	0	0	0	0	0	0	1.0405273	0.040527344	0.16577148	0.13989258	0.023925781	0.001708984	0	44330	0	0	0
982	983	983	Category H	-0.82788086	0.047851563	1.0197754	0.053955078	-0.063964844	-0.50341797	0	0	18/11/2017	18	11	2017	22:37:45	81465	0	22	37	45	0	0.060058594	3.4482422	-0.47216797	0.16479492	0.91064453	1.5810547	0.38989258	0	0	0	0	0	0	0	0	0	1.0388184	0.038818359	0.58154297	-0.35546875	-0.11694336	0.10888672	0	44330	0	0	0
983	984	984	Category H	-0.27587891	0.21582031	0.74389648	0.006591797	-0.079345703	-0.49975586	0	0	18/11/2017	18	11	2017	22:37:45	81465	0.1	22	37	45	0	0.060058594	3.4482422	-0.46923828	0.1640625	0.91113281	6.3376465	0.26074219	0	0	0	0	0	0	0	0	0	1.0378418	0.037841797	0.41235352	0.19335938	0.051513672	-0.16723633	0	44330	0	0	0
984	985	985	Category H	-0.3359375	0.25195313	0.81591797	0.12695313	-0.1027832	-0.484375	0	0	18/11/2017	18	11	2017	22:37:45	81465	0.2	22	37	45	0	0.060058594	3.4482422	-0.46801758	0.16186523	0.91186523	10.977051	0.1862793	0	0	0	0	0	0	0	0	0	1.0375977	0.037597656	0.31811523	0.13208008	0.08984375	-0.095947266	0	44330	0	0	0
985	986	986	Category H	-0.55175781	0	0.93579102	0.028320313	-0.12426758	-0.49511719	0	0	18/11/2017	18	11	2017	22:37:45	81465	0.3	22	37	45	0	0.060058594	3.4482422	-0.46459961	0.16137695	0.91333008	10.614258	0.18481445	0	0	0	0	0	0	0	0	0	1.0373535	0.037353516	0.27099609	-0.086914063	-0.16137695	0.022216797	0	44330	0	0	0
986	987	987	Category H	-0.57592773	0.059814453	0.91186523	0.045410156	-0.10986328	-0.49487305	0	0	18/11/2017	18	11	2017	22:37:45	81465	0.4	22	37	45	0	0.060058594	3.4482422	-0.46264648	0.16137695	0.91552734	8.4958496	0.15209961	0	0	0	0	0	0	0	0	0	1.0383301	0.038330078	0.21850586	-0.11303711	-0.1015625	-0.003662109	0	44330	0	0	0
987	988	988	Category H	-0.41992188	0.16796875	0.92382813	0.015380859	-0.093017578	-0.50610352	0	0	18/11/2017	18	11	2017	22:37:45	81465	0.5	22	37	45	0	0.060058594	3.4482422	-0.46264648	0.16113281	0.91845703	9.890625	0.043701172	0	0	0	0	0	0	0	0	0	1.0410156	0.041015625	0.054931641	0.042724609	0.006835938	0.005126953	0	44330	0	0	0
988	989	989	Category H	-0.49194336	0.11987305	0.76782227	0.12646484	-0.091308594	-0.48901367	0	0	18/11/2017	18	11	2017	22:37:45	81465	0.6	22	37	45	0	0.060058594	3.4482422	-0.46411133	0.16064453	0.91967773	12.181641	0.15966797	0	0	0	0	0	0	0	0	0	1.0427246	0.042724609	0.22045898	-0.027587891	-0.040771484	-0.15185547	0	44330	0	0	0
989	990	990	Category H	-0.6237793	0.059814453	0.87597656	0.12841797	-0.097167969	-0.48608398	0	0	18/11/2017	18	11	2017	22:37:45	81465	0.7	22	37	45	0	0.060058594	3.4482422	-0.45776367	0.16040039	0.91821289	10.195068	0.19848633	0	0	0	0	0	0	0	0	0	1.0385742	0.038574219	0.30883789	-0.16577148	-0.10058594	-0.042236328	0	44330	0	0	0
990	991	991	Category H	-0.49194336	0.13183594	0.87597656	0.045410156	-0.089111328	-0.49951172	0	0	18/11/2017	18	11	2017	22:37:45	81465	0.8	22	37	45	0	0.060058594	3.4482422	-0.46240234	0.15991211	0.92016602	5.9536133	0.060058594	0	0	0	0	0	0	0	0	0	1.0422363	0.042236328	0.10180664	-0.029296875	-0.028076172	-0.044189453	0	44330	0	0	0
991	992	992	Category H	-0.70776367	0.26391602	0.94799805	0.05078125	-0.091308594	-0.50195313	0	0	18/11/2017	18	11	2017	22:37:45	81465	0.9	22	37	45	0	0.060058594	3.4482422	-0.45898438	0.15966797	0.91918945	3.708252	0.27099609	0	0	0	0	0	0	0	0	0	1.0397949	0.039794922	0.38134766	-0.24853516	0.10400391	0.028564453	0	44330	0	0	0
992	993	993	Category H	-0.35986328	0.047851563	1.0078125	-0.009521484	-0.093261719	-0.49902344	0	0	18/11/2017	18	11	2017	22:37:46	81466	0	22	37	46	0	0.060058594	3.4482422	-0.46166992	0.16040039	0.921875	4.982666	0.17456055	0	0	0	0	0	0	0	0	0	1.043457	0.043457031	0.30053711	0.10180664	-0.11254883	0.085693359	0	44330	0	0	0
993	994	994	Category H	-0.44384766	0.15576172	0.671875	0.094482422	-0.097900391	-0.49536133	0	0	18/11/2017	18	11	2017	22:37:46	81466	0.1	22	37	46	0	0.059814453	3.4562988	-0.4609375	0.16137695	0.92504883	1.9394531	0.25390625	0	0	0	0	0	0	0	0	0	1.0461426	0.046142578	0.27636719	0.017089844	-0.005615234	-0.25317383	0	44330	0	0	0
994	995	995	Category H	-0.57592773	0.19189453	1.0078125	0.083496094	-0.087158203	-0.49755859	0	0	18/11/2017	18	11	2017	22:37:46	81466	0.2	22	37	46	0	0.059814453	3.4562988	-0.45776367	0.15991211	0.92675781	1.5061035	0.14648438	0	0	0	0	0	0	0	0	0	1.0458984	0.045898438	0.23071289	-0.11791992	0.031738281	0.080810547	0	44330	0	0	0
995	996	996	Category H	-0.49194336	0.13183594	0.98388672	0.008789063	-0.087890625	-0.50512695	0	0	18/11/2017	18	11	2017	22:37:46	81466	0.3	22	37	46	0	0.059814453	3.4562988	-0.45800781	0.15844727	0.9284668	2.4824219	0.070068359	0	0	0	0	0	0	0	0	0	1.0473633	0.047363281	0.11572266	-0.033691406	-0.026611328	0.055175781	0	44330	0	0	0
996	997	997	Category H	-0.56396484	0.16796875	0.76782227	0.052001953	-0.080322266	-0.50048828	0	0	18/11/2017	18	11	2017	22:37:46	81466	0.4	22	37	46	0	0.059814453	3.4562988	-0.45678711	0.15869141	0.92822266	2.3227539	0.19287109	0	0	0	0	0	0	0	0	0	1.0466309	0.046630859	0.27661133	-0.10693359	0.009033203	-0.16040039	0	44330	0	0	0
997	998	998	Category H	-0.41992188	0.13183594	0.93579102	0.10327148	-0.1262207	-0.48974609	0	0	18/11/2017	18	11	2017	22:37:46	81466	0.5	22	37	46	0	0.059814453	3.4562988	-0.4543457	0.15820313	0.92651367	3.8520508	0.044433594	0	0	0	0	0	0	0	0	0	1.0439453	0.043945313	0.070068359	0.034423828	-0.026367188	0.009033203	0	44330	0	0	0
998	999	999	Category H	-0.47998047	0.21582031	0.88793945	0.018310547	-0.12133789	-0.49511719	0	0	18/11/2017	18	11	2017	22:37:46	81466	0.6	22	37	46	0	0.059814453	3.4562988	-0.45214844	0.16015625	0.92626953	6.8735352	0.072998047	0	0	0	0	0	0	0	0	0	1.0432129	0.043212891	0.12158203	-0.027587891	0.055419922	-0.038330078	0	44330	0	0	0
999	1000	1000	Category H	-0.51586914	0.20385742	0.95996094	0.042724609	-0.1105957	-0.49707031	0	0	18/11/2017	18	11	2017	22:37:46	81466	0.7	22	37	46	0	0.059814453	3.4562988	-0.45800781	0.16015625	0.9296875	6.7631836	0.078125	0	0	0	0	0	0	0	0	0	1.0488281	0.048828125	0.13134766	-0.057617188	0.043457031	0.030029297	0	44330	0	0	0
1000	1001	1001	Category H	-0.47998047	0.17993164	0.97192383	0.005615234	-0.11523438	-0.50097656	0	0	18/11/2017	18	11	2017	22:37:46	81466	0.8	22	37	46	0	0.059814453	3.4562988	-0.45874023	0.15991211	0.93164063	5.2541504	0.049316406	0	0	0	0	0	0	0	0	0	1.0507813	0.05078125	0.080810547	-0.020996094	0.019775391	0.040039063	0	44330	0	0	0
1001	1002	1002	Category H	-0.34790039	0.095947266	0.64794922	0.079589844	-0.11132813	-0.49389648	0	0	18/11/2017	18	11	2017	22:37:46	81466	0.9	22	37	46	0	0.059814453	3.4562988	-0.45605469	0.15917969	0.92578125	5.2209473	0.30493164	0	0	0	0	0	0	0	0	0	1.0444336	0.044433594	0.44946289	0.1081543	-0.063232422	-0.27783203	0	44330	0	0	0
1002	1003	1003	Category H	-0.76782227	0.21582031	1.0678711	0.12329102	-0.10131836	-0.48730469	0	0	18/11/2017	18	11	2017	22:37:47	81467	0	22	37	47	0	0.059814453	3.4562988	-0.4609375	0.15795898	0.92797852	4.8432617	0.34204102	0	0	0	0	0	0	0	0	0	1.0480957	0.048095703	0.50415039	-0.30664063	0.057617188	0.13964844	0	44330	0	0	0
1003	1004	1004	Category H	-0.52783203	0.20385742	0.98388672	-0.017822266	-0.084960938	-0.50097656	0	0	18/11/2017	18	11	2017	22:37:47	81467	0.1	22	37	47	0	0.059814453	3.4562988	-0.46801758	0.15600586	0.9296875	3.2644043	0.093505859	0	0	0	0	0	0	0	0	0	1.0524902	0.052490234	0.16137695	-0.059570313	0.047607422	0.053955078	0	44330	0	0	0
1004	1005	1005	Category H	-0.57592773	0.16796875	0.88793945	0.059082031	-0.09375	-0.50488281	0	0	18/11/2017	18	11	2017	22:37:47	81467	0.2	22	37	47	0	0.059814453	3.4562988	-0.46630859	0.15600586	0.92333984	1.8181152	0.11547852	0	0	0	0	0	0	0	0	0	1.0461426	0.046142578	0.15649414	-0.109375	0.01171875	-0.035400391	0	44330	0	0	0
1005	1006	1006	Category H	-0.52783203	0.20385742	1.0078125	0.000244141	-0.097412109	-0.50219727	0	0	18/11/2017	18	11	2017	22:37:47	81467	0.3	22	37	47	0	0.059814453	3.4562988	-0.46557617	0.15527344	0.91723633	1.5703125	0.11962891	0	0	0	0	0	0	0	0	0	1.0405273	0.040527344	0.20068359	-0.062011719	0.048339844	0.090332031	0	44330	0	0	0
1006	1007	1007	Category H	-0.55175781	0.14379883	0.91186523	0.045166016	-0.10571289	-0.5	0	0	18/11/2017	18	11	2017	22:37:47	81467	0.4	22	37	47	0	0.059814453	3.4562988	-0.47290039	0.15454102	0.92016602	1.2099609	0.079833984	0	0	0	0	0	0	0	0	0	1.0461426	0.046142578	0.097900391	-0.078613281	-0.010742188	-0.008300781	0	44330	0	0	0
1007	1008	1008	Category H	-0.2878418	0.14379883	0.74389648	0.072753906	-0.087158203	-0.49853516	0	0	18/11/2017	18	11	2017	22:37:47	81467	0.5	22	37	47	0	0.059814453	3.4562988	-0.47070313	0.15478516	0.91845703	0.3190918	0.25292969	0	0	0	0	0	0	0	0	0	1.043457	0.043457031	0.3684082	0.18286133	-0.010986328	-0.17456055	0	44330	0	0	0
1008	1009	1009	Category H	-0.69580078	0.21582031	0.99584961	0.078125	-0.086914063	-0.49658203	0	0	18/11/2017	18	11	2017	22:37:47	81467	0.6	22	37	47	0	0.059814453	3.4562988	-0.47265625	0.15405273	0.91650391	0.76879883	0.24438477	0	0	0	0	0	0	0	0	0	1.0427246	0.042724609	0.36376953	-0.22290039	0.061523438	0.079101563	0	44330	0	0	0
1009	1010	1010	Category H	-0.50390625	0.13183594	0.97192383	-0.013427734	-0.086914063	-0.50219727	0	0	18/11/2017	18	11	2017	22:37:47	81467	0.7	22	37	47	0	0.059814453	3.4562988	-0.47607422	0.15551758	0.91650391	0.89941406	0.066162109	0	0	0	0	0	0	0	0	0	1.0446777	0.044677734	0.10668945	-0.027587891	-0.023681641	0.055175781	0	44330	0	0	0
1010	1011	1011	Category H	-0.6237793	0.23999023	1.0678711	0.029541016	-0.092041016	-0.50317383	0	0	18/11/2017	18	11	2017	22:37:47	81467	0.8	22	37	47	0	0.059814453	3.4562988	-0.4753418	0.15625	0.91430664	0.82299805	0.22900391	0	0	0	0	0	0	0	0	0	1.0422363	0.042236328	0.38525391	-0.14819336	0.083496094	0.15332031	0	44330	0	0	0
1011	1012	1012	Category H	-0.32397461	0.083984375	0.74389648	-0.009521484	-0.088623047	-0.5	0	0	18/11/2017	18	11	2017	22:37:47	81467	0.9	22	37	47	0	0.059814453	3.4562988	-0.47729492	0.15698242	0.91455078	1.6086426	0.24072266	0	0	0	0	0	0	0	0	0	1.043457	0.043457031	0.39697266	0.15332031	-0.072998047	-0.1706543	0	44330	0	0	0
1012	1013	1013	Category H	-0.21582031	0.011962891	0.77978516	0.1184082	-0.10595703	-0.48828125	0	0	18/11/2017	18	11	2017	22:37:48	81468	0	22	37	48	0	0.059814453	3.4562988	-0.47998047	0.15795898	0.91479492	1.6865234	0.33081055	0	0	0	0	0	0	0	0	0	1.045166	0.045166016	0.54541016	0.26416016	-0.14599609	-0.13500977	0	44330	0	0	0
1013	1014	1014	Category H	-0.6237793	0.095947266	1.0678711	0.051513672	-0.086181641	-0.49975586	0	0	18/11/2017	18	11	2017	22:37:48	81468	0.1	22	37	48	0	0.059814453	3.4562988	-0.47924805	0.15917969	0.91259766	0.61303711	0.22119141	0	0	0	0	0	0	0	0	0	1.0429688	0.04296875	0.36279297	-0.14428711	-0.063232422	0.1550293	0	44330	0	0	0
1014	1015	1015	Category H	-0.37182617	0.071777344	0.97192383	-0.003417969	-0.13110352	-0.49145508	0	0	18/11/2017	18	11	2017	22:37:48	81468	0.2	22	37	48	0	0.059814453	3.4562988	-0.47631836	0.15722656	0.9128418	1.3928223	0.1472168	0	0	0	0	0	0	0	0	0	1.0415039	0.041503906	0.24902344	0.10449219	-0.085449219	0.058837891	0	44330	0	0	0
1015	1016	1016	Category H	-0.50390625	0.14379883	0.74389648	-0.000488281	-0.11401367	-0.49633789	0	0	18/11/2017	18	11	2017	22:37:48	81468	0.3	22	37	48	0	0.059814453	3.4562988	-0.47753906	0.1574707	0.91430664	2.137207	0.1730957	0	0	0	0	0	0	0	0	0	1.043457	0.043457031	0.21044922	-0.026123047	-0.013671875	-0.17041016	0	44330	0	0	0
1016	1017	1017	Category H	-0.26391602	0.2277832	0.98388672	0.013427734	-0.11376953	-0.49707031	0	0	18/11/2017	18	11	2017	22:37:48	81468	0.4	22	37	48	0	0.059814453	3.4562988	-0.47924805	0.1574707	0.91308594	1.8146973	0.23706055	0	0	0	0	0	0	0	0	0	1.0432129	0.043212891	0.35595703	0.21533203	0.070068359	0.070556641	0	44330	0	0	0
1017	1018	1018	Category H	-0.65991211	0.083984375	1.0078125	0.037597656	-0.13427734	-0.4921875	0	0	18/11/2017	18	11	2017	22:37:48	81468	0.5	22	37	48	0	0.059814453	3.4562988	-0.47753906	0.15332031	0.91015625	3.9628906	0.21777344	0	0	0	0	0	0	0	0	0	1.0393066	0.039306641	0.34912109	-0.18212891	-0.069335938	0.097412109	0	44330	0	0	0
1018	1019	1019	Category H	-0.39599609	0.11987305	0.83984375	-0.025634766	-0.13134766	-0.49438477	0	0	18/11/2017	18	11	2017	22:37:48	81468	0.6	22	37	48	0	0.059814453	3.4562988	-0.47338867	0.15039063	0.91210938	5.2805176	0.11035156	0	0	0	0	0	0	0	0	0	1.0385742	0.038574219	0.18041992	0.077392578	-0.030517578	-0.072265625	0	44330	0	0	0
1019	1020	1020	Category H	-0.50390625	0.19189453	0.97192383	0.017578125	-0.1237793	-0.49511719	0	0	18/11/2017	18	11	2017	22:37:48	81468	0.7	22	37	48	0	0.059814453	3.4562988	-0.47412109	0.15112305	0.91308594	5.0671387	0.077392578	0	0	0	0	0	0	0	0	0	1.0397949	0.039794922	0.12890625	-0.029541016	0.040527344	0.058837891	0	44330	0	0	0
1020	1021	1021	Category H	-0.40795898	0.11987305	0.82788086	0.017333984	-0.11938477	-0.49291992	0	0	18/11/2017	18	11	2017	22:37:48	81468	0.8	22	37	48	0	0.059814453	3.4562988	-0.47802734	0.14892578	0.91503906	4.0178223	0.11547852	0	0	0	0	0	0	0	0	0	1.0432129	0.043212891	0.1862793	0.070068359	-0.029052734	-0.087158203	0	44330	0	0	0
1021	1022	1022	Category H	-0.46777344	0	0.93579102	0.054931641	-0.14404297	-0.49121094	0	0	18/11/2017	18	11	2017	22:37:48	81468	0.9	22	37	48	0	0.059814453	3.4562988	-0.47265625	0.14770508	0.91137695	4.5634766	0.14990234	0	0	0	0	0	0	0	0	0	1.0373535	0.037353516	0.17700195	0.004882813	-0.14770508	0.024169922	0	44330	0	0	0
1022	1023	1023	Category H	-0.37182617	0.14379883	0.88793945	0.0234375	-0.13549805	-0.49121094	0	0	18/11/2017	18	11	2017	22:37:49	81469	0	22	37	49	0	0.059814453	3.4562988	-0.47290039	0.1484375	0.91137695	5.7270508	0.10375977	0	0	0	0	0	0	0	0	0	1.0373535	0.037353516	0.12915039	0.10107422	-0.004638672	-0.0234375	0	44330	0	0	0
1023	1024	1024	Category H	-0.58789063	0.071777344	1.0559082	0.026123047	-0.15478516	-0.48535156	0	0	18/11/2017	18	11	2017	22:37:49	81469	0.1	22	37	49	0	0.059814453	3.4562988	-0.46875	0.14868164	0.91088867	6.6306152	0.20263672	0	0	0	0	0	0	0	0	0	1.0351563	0.03515625	0.34082031	-0.11889648	-0.076904297	0.14477539	0	44330	0	0	0
1024	1025	1025	Category H	-0.37182617	0.17993164	0.89990234	-0.0078125	-0.14819336	-0.48852539	0	0	18/11/2017	18	11	2017	22:37:49	81469	0.2	22	37	49	0	0.059814453	3.4562988	-0.46875	0.14697266	0.91381836	5.3122559	0.10302734	0	0	0	0	0	0	0	0	0	1.0373535	0.037353516	0.14355469	0.096923828	0.032714844	-0.013916016	0	44330	0	0	0
1025	1026	1026	Category H	-0.15576172	0.15576172	0.83984375	0.1027832	-0.15673828	-0.47485352	0	0	18/11/2017	18	11	2017	22:37:49	81469	0.3	22	37	49	0	0.059814453	3.4562988	-0.47290039	0.14550781	0.91650391	5.3422852	0.32641602	0	0	0	0	0	0	0	0	0	1.0415039	0.041503906	0.40380859	0.31713867	0.010009766	-0.076660156	0	44330	0	0	0
1026	1027	1027	Category H	-0.75585938	0.19189453	1.079834	0.040771484	-0.15185547	-0.48632813	0	0	18/11/2017	18	11	2017	22:37:49	81469	0.4	22	37	49	0	0.059814453	3.4562988	-0.46972656	0.14672852	0.91821289	7.4033203	0.33154297	0	0	0	0	0	0	0	0	0	1.041748	0.041748047	0.49267578	-0.28588867	0.045166016	0.16137695	0	44330	0	0	0
1027	1028	1028	Category H	-0.44384766	0.19189453	0.89990234	0.016845703	-0.14770508	-0.48413086	0	0	18/11/2017	18	11	2017	22:37:49	81469	0.5	22	37	49	0	0.059814453	3.4562988	-0.46801758	0.1484375	0.91601563	6.2788086	0.052001953	0	0	0	0	0	0	0	0	0	1.0393066	0.039306641	0.083496094	0.024169922	0.043212891	-0.016113281	0	44330	0	0	0
1028	1029	1029	Category H	-0.15576172	0.19189453	0.81591797	0.11914063	-0.16308594	-0.47460938	0	0	18/11/2017	18	11	2017	22:37:49	81469	0.6	22	37	49	0	0.059814453	3.4562988	-0.46948242	0.1496582	0.91577148	4.9655762	0.33178711	0	0	0	0	0	0	0	0	0	1.0397949	0.039794922	0.45556641	0.3137207	0.041992188	-0.099853516	0	44330	0	0	0
1029	1030	1030	Category H	-0.82788086	0.16796875	1.2119141	0.0546875	-0.13769531	-0.48803711	0	0	18/11/2017	18	11	2017	22:37:49	81469	0.7	22	37	49	0	0.059814453	3.4562988	-0.46801758	0.15039063	0.91845703	3.9960938	0.46435547	0	0	0	0	0	0	0	0	0	1.041748	0.041748047	0.67041016	-0.35961914	0.017333984	0.29321289	0	44330	0	0	0
1030	1031	1031	Category H	-0.20385742	0.059814453	0.82788086	0.009033203	-0.17456055	-0.48657227	0	0	18/11/2017	18	11	2017	22:37:49	81469	0.8	22	37	49	0	0.059814453	3.4562988	-0.46557617	0.15087891	0.92016602	5.848877	0.29199219	0	0	0	0	0	0	0	0	0	1.0422363	0.042236328	0.44506836	0.26171875	-0.091064453	-0.092285156	0	44330	0	0	0
1031	1032	1032	Category H	-0.671875	0.27587891	0.93579102	0.058105469	-0.17724609	-0.47802734	0	0	18/11/2017	18	11	2017	22:37:49	81469	0.9	22	37	49	0	0.060302734	3.4498535	-0.46484375	0.14941406	0.92211914	7.6386719	0.24267578	0	0	0	0	0	0	0	0	0	1.043457	0.043457031	0.34667969	-0.20678711	0.1262207	0.013427734	0	44330	0	0	0
1032	1033	1033	Category H	-0.25195313	0.19189453	0.92382813	-0.007568359	-0.16308594	-0.48950195	0	0	18/11/2017	18	11	2017	22:37:50	81470	0	22	37	50	0	0.060302734	3.4498535	-0.45996094	0.14868164	0.92236328	6.3562012	0.21240234	0	0	0	0	0	0	0	0	0	1.0412598	0.041259766	0.25244141	0.20800781	0.04296875	0.001220703	0	44330	0	0	0
1033	1034	1034	Category H	-0.41992188	0.047851563	1.0917969	0.052001953	-0.17871094	-0.47827148	0	0	18/11/2017	18	11	2017	22:37:50	81470	0.1	22	37	50	0	0.060302734	3.4498535	-0.45727539	0.14892578	0.91967773	6.4572754	0.203125	0	0	0	0	0	0	0	0	0	1.0378418	0.037841797	0.31079102	0.037353516	-0.10107422	0.171875	0	44330	0	0	0
1034	1035	1035	Category H	-0.37182617	0.16796875	0.92382813	-0.040771484	-0.16748047	-0.48461914	0	0	18/11/2017	18	11	2017	22:37:50	81470	0.2	22	37	50	0	0.060302734	3.4498535	-0.46289063	0.14868164	0.92456055	8.3205566	0.093017578	0	0	0	0	0	0	0	0	0	1.0446777	0.044677734	0.11083984	0.091064453	0.019042969	-0.000732422	0	44330	0	0	0
1035	1036	1036	Category H	-0.38378906	0.19189453	0.97192383	0.013427734	-0.15087891	-0.48730469	0	0	18/11/2017	18	11	2017	22:37:50	81470	0.3	22	37	50	0	0.060302734	3.4498535	-0.46166992	0.14599609	0.92358398	9.2685547	0.10229492	0	0	0	0	0	0	0	0	0	1.0429688	0.04296875	0.17163086	0.077880859	0.045654297	0.048095703	0	44330	0	0	0
1036	1037	1037	Category H	-0.3359375	0.17993164	0.88793945	-0.020507813	-0.16333008	-0.484375	0	0	18/11/2017	18	11	2017	22:37:50	81470	0.4	22	37	50	0	0.060302734	3.4498535	-0.46411133	0.14550781	0.92358398	6.9902344	0.13745117	0	0	0	0	0	0	0	0	0	1.0437012	0.043701172	0.19824219	0.12817383	0.034179688	-0.035644531	0	44330	0	0	0
1037	1038	1038	Category H	-0.3359375	0.31176758	0.92382813	0.034912109	-0.17626953	-0.47729492	0	0	18/11/2017	18	11	2017	22:37:50	81470	0.5	22	37	50	0	0.060302734	3.4498535	-0.46459961	0.14233398	0.92749023	4.9667969	0.21264648	0	0	0	0	0	0	0	0	0	1.0471191	0.047119141	0.30175781	0.12866211	0.16918945	-0.003662109	0	44330	0	0	0
1038	1039	1039	Category H	-0.69580078	0.19189453	1.0319824	-0.0078125	-0.18530273	-0.47973633	0	0	18/11/2017	18	11	2017	22:37:50	81470	0.6	22	37	50	0	0.060302734	3.4498535	-0.4621582	0.14233398	0.9230957	4.2998047	0.26220703	0	0	0	0	0	0	0	0	0	1.0419922	0.041992188	0.39160156	-0.23339844	0.049316406	0.10864258	0	44330	0	0	0
1039	1040	1040	Category H	-0.52783203	0.19189453	1.0319824	0.020507813	-0.19238281	-0.47460938	0	0	18/11/2017	18	11	2017	22:37:50	81470	0.7	22	37	50	0	0.060302734	3.4498535	-0.46411133	0.14233398	0.92456055	3.3649902	0.1340332	0	0	0	0	0	0	0	0	0	1.0441895	0.044189453	0.22021484	-0.063476563	0.049316406	0.10717773	0	44330	0	0	0
1040	1041	1041	Category H	-0.34790039	0.17993164	0.7199707	0.086669922	-0.15527344	-0.48095703	0	0	18/11/2017	18	11	2017	22:37:50	81470	0.8	22	37	50	0	0.060302734	3.4498535	-0.46289063	0.13916016	0.9230957	0.7878418	0.23706055	0	0	0	0	0	0	0	0	0	1.0419922	0.041992188	0.35864258	0.11499023	0.040527344	-0.203125	0	44330	0	0	0
1041	1042	1042	Category H	-0.56396484	0.11987305	0.95996094	0.069091797	-0.11987305	-0.49365234	0	0	18/11/2017	18	11	2017	22:37:50	81470	0.9	22	37	50	0	0.060302734	3.4498535	-0.46313477	0.13671875	0.92236328	6.3293457	0.10864258	0	0	0	0	0	0	0	0	0	1.0412598	0.041259766	0.15478516	-0.10058594	-0.016845703	0.037353516	0	44330	0	0	0
1042	1043	1043	Category H	-0.58789063	-0.011962891	0.89990234	0.036376953	-0.14868164	-0.48803711	0	0	18/11/2017	18	11	2017	22:37:51	81471	0	22	37	51	0	0.060302734	3.4498535	-0.46508789	0.13574219	0.92651367	6.7416992	0.19360352	0	0	0	0	0	0	0	0	0	1.0456543	0.045654297	0.296875	-0.12255859	-0.14770508	-0.026611328	0	44330	0	0	0
1043	1044	1044	Category H	-0.50390625	0.14379883	0.80395508	0.042480469	-0.15771484	-0.484375	0	0	18/11/2017	18	11	2017	22:37:51	81471	0.1	22	37	51	0	0.060302734	3.4498535	-0.4609375	0.13330078	0.92382813	9.6320801	0.12768555	0	0	0	0	0	0	0	0	0	1.0410156	0.041015625	0.1730957	-0.042724609	0.010253906	-0.11987305	0	44330	0	0	0
1044	1045	1045	Category H	-0.2277832	0.15576172	0.74389648	0.13183594	-0.14453125	-0.47558594	0	0	18/11/2017	18	11	2017	22:37:51	81471	0.2	22	37	51	0	0.060302734	3.4498535	-0.4621582	0.13110352	0.92382813	14.183838	0.29663086	0	0	0	0	0	0	0	0	0	1.0412598	0.041259766	0.43896484	0.234375	0.024414063	-0.17993164	0	44330	0	0	0
1045	1046	1046	Category H	-0.7199707	0.035888672	0.94799805	0.11352539	-0.15478516	-0.48486328	0	0	18/11/2017	18	11	2017	22:37:51	81471	0.3	22	37	51	0	0.060302734	3.4498535	-0.46118164	0.12915039	0.92431641	16.956055	0.27587891	0	0	0	0	0	0	0	0	0	1.0410156	0.041015625	0.37548828	-0.25854492	-0.093261719	0.0234375	0	44330	0	0	0
1046	1047	1047	Category H	-0.44384766	0.095947266	0.86376953	0.082763672	-0.14941406	-0.48608398	0	0	18/11/2017	18	11	2017	22:37:51	81471	0.4	22	37	51	0	0.060302734	3.4498535	-0.46118164	0.12792969	0.92285156	16.180908	0.069335938	0	0	0	0	0	0	0	0	0	1.0395508	0.039550781	0.10864258	0.017333984	-0.031982422	-0.059082031	0	44330	0	0	0
1047	1048	1048	Category H	-0.53979492	0.11987305	0.91186523	0.078613281	-0.15673828	-0.48291016	0	0	18/11/2017	18	11	2017	22:37:51	81471	0.5	22	37	51	0	0.060302734	3.4498535	-0.46166992	0.12573242	0.92358398	13.786133	0.079101563	0	0	0	0	0	0	0	0	0	1.0400391	0.040039063	0.095703125	-0.077880859	-0.005859375	-0.01171875	0	44330	0	0	0
1048	1049	1049	Category H	-0.52783203	0.095947266	0.94799805	0.069335938	-0.16479492	-0.48095703	0	0	18/11/2017	18	11	2017	22:37:51	81471	0.6	22	37	51	0	0.060302734	3.4498535	-0.4621582	0.12402344	0.92407227	13.259521	0.075195313	0	0	0	0	0	0	0	0	0	1.0405273	0.040527344	0.11743164	-0.065429688	-0.028076172	0.023681641	0	44330	0	0	0
1049	1050	1050	Category H	-0.59985352	0.17993164	0.86376953	0.086669922	-0.15527344	-0.48388672	0	0	18/11/2017	18	11	2017	22:37:51	81471	0.7	22	37	51	0	0.060302734	3.4498535	-0.4621582	0.12158203	0.92382813	9.4338379	0.16088867	0	0	0	0	0	0	0	0	0	1.0402832	0.040283203	0.25585938	-0.13745117	0.058105469	-0.060058594	0	44330	0	0	0
1050	1051	1051	Category H	-0.38378906	0.13183594	0.80395508	0.11230469	-0.17089844	-0.47680664	0	0	18/11/2017	18	11	2017	22:37:51	81471	0.8	22	37	51	0	0.060302734	3.4498535	-0.45898438	0.11865234	0.92016602	3.1428223	0.13891602	0	0	0	0	0	0	0	0	0	1.0351563	0.03515625	0.2043457	0.075195313	0.012939453	-0.11621094	0	44330	0	0	0
1051	1052	1052	Category H	-0.46777344	0.23999023	0.83984375	0.1184082	-0.22558594	-0.44995117	0	0	18/11/2017	18	11	2017	22:37:51	81471	0.9	22	37	51	0	0.060302734	3.4498535	-0.46069336	0.11621094	0.92041016	2.2458496	0.14746094	0	0	0	0	0	0	0	0	0	1.0358887	0.035888672	0.2109375	-0.006835938	0.12353516	-0.080566406	0	44330	0	0	0
1052	1053	1053	Category H	-0.44384766	0.29980469	0.87597656	0.086914063	-0.25878906	-0.43920898	0	0	18/11/2017	18	11	2017	22:37:52	81472	0	22	37	52	0	0.060302734	3.4498535	-0.4621582	0.11547852	0.921875	4.8850098	0.19067383	0	0	0	0	0	0	0	0	0	1.0378418	0.037841797	0.24853516	0.018310547	0.18408203	-0.045898438	0	44330	0	0	0
1053	1054	1054	Category H	-0.55175781	0.16796875	0.97192383	0.052734375	-0.25537109	-0.44458008	0	0	18/11/2017	18	11	2017	22:37:52	81472	0.1	22	37	52	0	0.060302734	3.4498535	-0.46606445	0.11547852	0.92431641	7.8833008	0.11083984	0	0	0	0	0	0	0	0	0	1.041748	0.041748047	0.18530273	-0.085449219	0.052246094	0.047363281	0	44330	0	0	0
1054	1055	1055	Category H	-0.35986328	0.19189453	0.93579102	0.052001953	-0.24047852	-0.45043945	0	0	18/11/2017	18	11	2017	22:37:52	81472	0.2	22	37	52	0	0.060302734	3.4498535	-0.46630859	0.11425781	0.92407227	10.813232	0.13232422	0	0	0	0	0	0	0	0	0	1.0415039	0.041503906	0.19555664	0.10644531	0.077392578	0.011474609	0	44330	0	0	0
1055	1056	1056	Category H	-0.53979492	0.21582031	0.97192383	0.026123047	-0.21508789	-0.46655273	0	0	18/11/2017	18	11	2017	22:37:52	81472	0.3	22	37	52	0	0.060302734	3.4498535	-0.46606445	0.11376953	0.92114258	11.802002	0.13549805	0	0	0	0	0	0	0	0	0	1.0385742	0.038574219	0.22607422	-0.073486328	0.10180664	0.050537109	0	44330	0	0	0
1056	1057	1057	Category H	-0.31176758	0.011962891	0.79199219	0.052734375	-0.19262695	-0.47119141	0	0	18/11/2017	18	11	2017	22:37:52	81472	0.4	22	37	52	0	0.060302734	3.4498535	-0.46679688	0.11083984	0.921875	11.106934	0.22509766	0	0	0	0	0	0	0	0	0	1.0393066	0.039306641	0.3840332	0.1550293	-0.098876953	-0.12988281	0	44330	0	0	0
1057	1058	1058	Category H	-0.3359375	0.071777344	1.0078125	0.11303711	-0.18896484	-0.47094727	0	0	18/11/2017	18	11	2017	22:37:52	81472	0.5	22	37	52	0	0.060302734	3.4498535	-0.46948242	0.11083984	0.91845703	9.8391113	0.1652832	0	0	0	0	0	0	0	0	0	1.0373535	0.037353516	0.26196289	0.13354492	-0.0390625	0.089111328	0	44330	0	0	0
1058	1059	1059	Category H	-0.49194336	0.20385742	0.94799805	0.049072266	-0.20751953	-0.47167969	0	0	18/11/2017	18	11	2017	22:37:52	81472	0.6	22	37	52	0	0.060302734	3.4498535	-0.47094727	0.11108398	0.91723633	9.3742676	0.099609375	0	0	0	0	0	0	0	0	0	1.0371094	0.037109375	0.14404297	-0.020751953	0.092529297	0.030517578	0	44330	0	0	0
1059	1060	1060	Category H	-0.55175781	0.071777344	1.0678711	0.056152344	-0.21191406	-0.46533203	0	0	18/11/2017	18	11	2017	22:37:52	81472	0.7	22	37	52	0	0.060302734	3.4498535	-0.47216797	0.11206055	0.91699219	7.869873	0.17504883	0	0	0	0	0	0	0	0	0	1.0373535	0.037353516	0.27050781	-0.079345703	-0.040283203	0.15063477	0	44330	0	0	0
1060	1061	1061	Category H	-0.32397461	0.15576172	0.7199707	0.082275391	-0.22045898	-0.46020508	0	0	18/11/2017	18	11	2017	22:37:52	81472	0.8	22	37	52	0	0.060302734	3.4498535	-0.47021484	0.11254883	0.91357422	5.0227051	0.24633789	0	0	0	0	0	0	0	0	0	1.0336914	0.033691406	0.38305664	0.14624023	0.04296875	-0.19360352	0	44330	0	0	0
1061	1062	1062	Category H	-0.35986328	0.23999023	0.89990234	0.15527344	-0.19091797	-0.46142578	0	0	18/11/2017	18	11	2017	22:37:52	81472	0.9	22	37	52	0	0.060302734	3.4498535	-0.47558594	0.11352539	0.91577148	3.0004883	0.171875	0	0	0	0	0	0	0	0	0	1.0383301	0.038330078	0.25805664	0.11572266	0.1262207	-0.015869141	0	44330	0	0	0
1062	1063	1063	Category H	-0.50390625	0.071777344	0.98388672	0.047851563	-0.20800781	-0.46630859	0	0	18/11/2017	18	11	2017	22:37:53	81473	0	22	37	53	0	0.060302734	3.4498535	-0.47412109	0.11401367	0.9140625	0.62011719	0.086425781	0	0	0	0	0	0	0	0	0	1.0361328	0.036132813	0.14135742	-0.029541016	-0.042236328	0.069580078	0	44330	0	0	0
1063	1064	1064	Category H	-0.26391602	0.083984375	0.97192383	0.109375	-0.22192383	-0.45507813	0	0	18/11/2017	18	11	2017	22:37:53	81473	0.111	22	37	53	0	0.060302734	3.4498535	-0.47875977	0.11352539	0.91552734	1.2067871	0.22387695	0	0	0	0	0	0	0	0	0	1.0393066	0.039306641	0.30078125	0.21484375	-0.029541016	0.056152344	0	44330	0	0	0
1064	1065	1065	Category H	-0.671875	0.13183594	1.0319824	0.073974609	-0.22753906	-0.46142578	0	0	18/11/2017	18	11	2017	22:37:53	81473	0.222	22	37	53	0	0.060302734	3.4498535	-0.4777832	0.11499023	0.91455078	1.3950195	0.22705078	0	0	0	0	0	0	0	0	0	1.0383301	0.038330078	0.32788086	-0.19384766	0.016601563	0.1171875	0	44330	0	0	0
1065	1066	1066	Category H	-0.29980469	0.083984375	1.079834	0.045410156	-0.20922852	-0.46948242	0	0	18/11/2017	18	11	2017	22:37:53	81473	0.333	22	37	53	0	0.060302734	3.4498535	-0.47998047	0.11157227	0.91503906	2.1860352	0.24560547	0	0	0	0	0	0	0	0	0	1.0393066	0.039306641	0.37280273	0.18017578	-0.027587891	0.16455078	0	44330	0	0	0
1066	1067	1067	Category H	-0.43188477	0.20385742	0.73193359	0.096191406	-0.18286133	-0.46923828	0	0	18/11/2017	18	11	2017	22:37:53	81473	0.444	22	37	53	0	0.060302734	3.4498535	-0.48193359	0.11132813	0.91235352	1.8137207	0.20874023	0	0	0	0	0	0	0	0	0	1.0378418	0.037841797	0.32299805	0.050048828	0.092285156	-0.18041992	0	44330	0	0	0
1067	1068	1068	Category H	-0.53979492	0.26391602	0.89990234	0.11254883	-0.19335938	-0.46582031	0	0	18/11/2017	18	11	2017	22:37:53	81473	0.555	22	37	53	0	0.060302734	3.4498535	-0.48266602	0.10913086	0.91162109	1.269043	0.16503906	0	0	0	0	0	0	0	0	0	1.0373535	0.037353516	0.22338867	-0.056884766	0.15454102	-0.01171875	0	44330	0	0	0
1068	1069	1069	Category H	-0.38378906	0.17993164	0.99584961	0.056640625	-0.22412109	-0.45849609	0	0	18/11/2017	18	11	2017	22:37:53	81473	0.666	22	37	53	0	0.060302734	3.4498535	-0.48144531	0.10888672	0.91137695	1.3007813	0.1472168	0	0	0	0	0	0	0	0	0	1.0366211	0.036621094	0.25292969	0.09765625	0.070800781	0.084228516	0	44330	0	0	0
1069	1070	1070	Category H	-0.41992188	0.095947266	1.0078125	0.10961914	-0.23632813	-0.45092773	0	0	18/11/2017	18	11	2017	22:37:53	81473	0.777	22	37	53	0	0.060058594	3.4740234	-0.48999023	0.10839844	0.9140625	1.5249023	0.11743164	0	0	0	0	0	0	0	0	0	1.0429688	0.04296875	0.17602539	0.070068359	-0.012451172	0.093505859	0	44330	0	0	0
1070	1071	1071	Category H	-0.44384766	0.011962891	1.0319824	0.012939453	-0.20263672	-0.46728516	0	0	18/11/2017	18	11	2017	22:37:53	81473	0.888	22	37	53	0	0.060058594	3.4740234	-0.48339844	0.10668945	0.90942383	1.0905762	0.15966797	0	0	0	0	0	0	0	0	0	1.0354004	0.035400391	0.25683594	0.039550781	-0.094726563	0.12231445	0	44330	0	0	0
1071	1072	1072	Category H	-0.31176758	0.21582031	0.95996094	0.11572266	-0.18554688	-0.47192383	0	0	18/11/2017	18	11	2017	22:37:54	81474	0	22	37	54	0	0.060058594	3.4740234	-0.48681641	0.10766602	0.91015625	2.1037598	0.21142578	0	0	0	0	0	0	0	0	0	1.0378418	0.037841797	0.33276367	0.17504883	0.10791016	0.049560547	0	44330	0	0	0
1072	1073	1073	Category H	-0.15576172	0.059814453	0.79199219	0.089599609	-0.1784668	-0.47607422	0	0	18/11/2017	18	11	2017	22:37:54	81474	0.1	22	37	54	0	0.060058594	3.4740234	-0.48461914	0.10571289	0.90991211	3.8413086	0.35253906	0	0	0	0	0	0	0	0	0	1.036377	0.036376953	0.49291992	0.32885742	-0.045898438	-0.11791992	0	44330	0	0	0
1073	1074	1074	Category H	-0.87597656	0.14379883	1.0678711	0.24609375	-0.18505859	-0.43164063	0	0	18/11/2017	18	11	2017	22:37:54	81474	0.2	22	37	54	0	0.060058594	3.4740234	-0.48730469	0.10498047	0.91064453	6.0654297	0.4206543	0	0	0	0	0	0	0	0	0	1.0380859	0.038085938	0.58398438	-0.38842773	0.038574219	0.15698242	0	44330	0	0	0
1074	1075	1075	Category H	-0.47998047	-0.023925781	0.93579102	0.084716797	-0.19482422	-0.4753418	0	0	18/11/2017	18	11	2017	22:37:54	81474	0.3	22	37	54	0	0.060058594	3.4740234	-0.49389648	0.10693359	0.90869141	8.6706543	0.13427734	0	0	0	0	0	0	0	0	0	1.0400391	0.040039063	0.171875	0.013916016	-0.13085938	0.026855469	0	44330	0	0	0
1075	1076	1076	Category H	-0.69580078	0.083984375	0.97192383	0.14135742	-0.17456055	-0.46533203	0	0	18/11/2017	18	11	2017	22:37:54	81474	0.4	22	37	54	0	0.060058594	3.4740234	-0.49462891	0.10742188	0.90649414	9.7380371	0.21240234	0	0	0	0	0	0	0	0	0	1.0383301	0.038330078	0.28979492	-0.20092773	-0.0234375	0.065185547	0	44330	0	0	0
1076	1077	1077	Category H	-0.59985352	-0.083984375	1.079834	0.088378906	-0.18969727	-0.46801758	0	0	18/11/2017	18	11	2017	22:37:54	81474	0.5	22	37	54	0	0.060058594	3.4740234	-0.49902344	0.10644531	0.90454102	11.711182	0.27758789	0	0	0	0	0	0	0	0	0	1.0385742	0.038574219	0.46630859	-0.10058594	-0.19042969	0.17504883	0	44330	0	0	0
1077	1078	1078	Category H	-0.2277832	0.14379883	0.58789063	0.16723633	-0.20043945	-0.45556641	0	0	18/11/2017	18	11	2017	22:37:54	81474	0.6	22	37	54	0	0.060058594	3.4740234	-0.5	0.10546875	0.90039063	12.406006	0.41625977	0	0	0	0	0	0	0	0	0	1.0354004	0.035400391	0.62304688	0.2722168	0.038085938	-0.3125	0	44330	0	0	0
1078	1079	1079	Category H	-0.63598633	0.20385742	1.0078125	0.22387695	-0.14575195	-0.44335938	0	0	18/11/2017	18	11	2017	22:37:54	81474	0.7	22	37	54	0	0.060058594	3.4740234	-0.50317383	0.10351563	0.89892578	12.493896	0.19848633	0	0	0	0	0	0	0	0	0	1.0354004	0.035400391	0.34155273	-0.13256836	0.10009766	0.10864258	0	44330	0	0	0
1079	1080	1080	Category H	-0.40795898	-0.035888672	0.85180664	0.070556641	-0.17626953	-0.47900391	0	0	18/11/2017	18	11	2017	22:37:54	81474	0.8	22	37	54	0	0.060058594	3.4740234	-0.5	0.10351563	0.89599609	12.791504	0.17285156	0	0	0	0	0	0	0	0	0	1.03125	0.03125	0.27587891	0.092041016	-0.1394043	-0.044189453	0	44330	0	0	0
1080	1081	1081	Category H	-0.51586914	-0.023925781	0.91186523	0.18505859	-0.19775391	-0.45239258	0	0	18/11/2017	18	11	2017	22:37:54	81474	0.9	22	37	54	0	0.060058594	3.4740234	-0.50146484	0.10180664	0.89526367	12.78125	0.12768555	0	0	0	0	0	0	0	0	0	1.03125	0.03125	0.15649414	-0.014160156	-0.12573242	0.016357422	0	44330	0	0	0
1081	1082	1082	Category H	-0.50390625	0.011962891	0.97192383	0.096191406	-0.18847656	-0.4699707	0	0	18/11/2017	18	11	2017	22:37:55	81475	0	22	37	55	0	0.060058594	3.4740234	-0.50463867	0.10131836	0.8972168	11.738037	0.11645508	0	0	0	0	0	0	0	0	0	1.0344238	0.034423828	0.16479492	0.000732422	-0.089355469	0.074462891	0	44330	0	0	0
1082	1083	1083	Category H	-0.43188477	0.023925781	0.85180664	0.12304688	-0.17041016	-0.46655273	0	0	18/11/2017	18	11	2017	22:37:55	81475	0.09	22	37	55	0	0.060058594	3.4740234	-0.5012207	0.1027832	0.89233398	10.561279	0.11254883	0	0	0	0	0	0	0	0	0	1.0285645	0.028564453	0.1887207	0.069335938	-0.078857422	-0.040527344	0	44330	0	0	0
1083	1084	1084	Category H	-0.61181641	0.023925781	0.99584961	0.13598633	-0.18041992	-0.4675293	0	0	18/11/2017	18	11	2017	22:37:55	81475	0.181	22	37	55	0	0.060058594	3.4740234	-0.50146484	0.10473633	0.89477539	8.470459	0.16992188	0	0	0	0	0	0	0	0	0	1.0310059	0.031005859	0.29199219	-0.11010742	-0.080810547	0.10083008	0	44330	0	0	0
1084	1085	1085	Category H	-0.50390625	0.011962891	0.91186523	0.11523438	-0.18920898	-0.46899414	0	0	18/11/2017	18	11	2017	22:37:55	81475	0.272	22	37	55	0	0.060058594	3.4740234	-0.50146484	0.10400391	0.89599609	6.2431641	0.093505859	0	0	0	0	0	0	0	0	0	1.0319824	0.031982422	0.11010742	-0.002197266	-0.092041016	0.015625	0	44330	0	0	0
1085	1086	1086	Category H	-0.52783203	0.10791016	0.89990234	0.15307617	-0.18261719	-0.46044922	0	0	18/11/2017	18	11	2017	22:37:55	81475	0.363	22	37	55	0	0.060058594	3.4740234	-0.50708008	0.10498047	0.89819336	4.8039551	0.020507813	0	0	0	0	0	0	0	0	0	1.0368652	0.036865234	0.024658203	-0.020507813	0.002685547	0.001464844	0	44330	0	0	0
1086	1087	1087	Category H	-0.58789063	-0.023925781	0.95996094	0.11572266	-0.18359375	-0.4699707	0	0	18/11/2017	18	11	2017	22:37:55	81475	0.454	22	37	55	0	0.060058594	3.4740234	-0.50488281	0.10546875	0.89550781	3.5825195	0.16650391	0	0	0	0	0	0	0	0	0	1.0334473	0.033447266	0.27636719	-0.082763672	-0.12939453	0.064208984	0	44330	0	0	0
1087	1088	1088	Category H	-0.32397461	0	0.79199219	0.13061523	-0.17602539	-0.47387695	0	0	18/11/2017	18	11	2017	22:37:55	81475	0.545	22	37	55	0	0.060058594	3.4740234	-0.50244141	0.10620117	0.89355469	3.9541016	0.23120117	0	0	0	0	0	0	0	0	0	1.0305176	0.030517578	0.38647461	0.1784668	-0.10620117	-0.1015625	0	44330	0	0	0
1088	1089	1089	Category H	-0.70776367	0.023925781	0.98388672	0.13623047	-0.14135742	-0.47631836	0	0	18/11/2017	18	11	2017	22:37:55	81475	0.636	22	37	55	0	0.060058594	3.4740234	-0.50708008	0.10693359	0.89404297	4.3632813	0.23486328	0	0	0	0	0	0	0	0	0	1.0334473	0.033447266	0.37329102	-0.20043945	-0.083007813	0.089599609	0	44330	0	0	0
1089	1090	1090	Category H	-0.23999023	-0.095947266	0.671875	0.12646484	-0.14331055	-0.4765625	0	0	18/11/2017	18	11	2017	22:37:55	81475	0.727	22	37	55	0	0.060058594	3.4740234	-0.50634766	0.1081543	0.89208984	4.9577637	0.40161133	0	0	0	0	0	0	0	0	0	1.0314941	0.031494141	0.69091797	0.26635742	-0.20410156	-0.22021484	0	44330	0	0	0
1090	1091	1091	Category H	-0.76782227	0.047851563	1.079834	0.17700195	-0.13818359	-0.46679688	0	0	18/11/2017	18	11	2017	22:37:55	81475	0.818	22	37	55	0	0.060058594	3.4740234	-0.5090332	0.10864258	0.89355469	6.003418	0.32421875	0	0	0	0	0	0	0	0	0	1.0341797	0.034179688	0.50537109	-0.25854492	-0.060791016	0.18603516	0	44330	0	0	0
1091	1092	1092	Category H	-0.44384766	0.023925781	0.87597656	0.070068359	-0.14575195	-0.48901367	0	0	18/11/2017	18	11	2017	22:37:55	81475	0.909	22	37	55	0	0.060058594	3.4740234	-0.50927734	0.10864258	0.89233398	6.119873	0.10839844	0	0	0	0	0	0	0	0	0	1.0332031	0.033203125	0.16674805	0.065429688	-0.084716797	-0.016357422	0	44330	0	0	0
1092	1093	1093	Category H	-0.52783203	0	0.97192383	0.11938477	-0.14477539	-0.48168945	0	0	18/11/2017	18	11	2017	22:37:56	81476	0	22	37	56	0	0.060058594	3.4740234	-0.51269531	0.1081543	0.89477539	4.9104004	0.13354492	0	0	0	0	0	0	0	0	0	1.0368652	0.036865234	0.20019531	-0.014892578	-0.1081543	0.076904297	0	44330	0	0	0
1093	1094	1094	Category H	-0.64794922	0	1.0439453	0.083007813	-0.12963867	-0.4909668	0	0	18/11/2017	18	11	2017	22:37:56	81476	0.1	22	37	56	0	0.060058594	3.4740234	-0.51245117	0.10498047	0.89501953	4.9362793	0.22680664	0	0	0	0	0	0	0	0	0	1.0366211	0.036621094	0.38916016	-0.13525391	-0.10498047	0.14868164	0	44330	0	0	0
1094	1095	1095	Category H	-0.34790039	0.035888672	0.73193359	0.11132813	-0.12988281	-0.48681641	0	0	18/11/2017	18	11	2017	22:37:56	81476	0.2	22	37	56	0	0.060058594	3.4740234	-0.51000977	0.10375977	0.89477539	4.5402832	0.23950195	0	0	0	0	0	0	0	0	0	1.0351563	0.03515625	0.39306641	0.16210938	-0.067871094	-0.1628418	0	44330	0	0	0
1095	1096	1096	Category H	-0.56396484	-0.095947266	0.80395508	0.19287109	-0.17260742	-0.45507813	0	0	18/11/2017	18	11	2017	22:37:56	81476	0.3	22	37	56	0	0.060058594	3.4740234	-0.51318359	0.10375977	0.89501953	3.4362793	0.2253418	0	0	0	0	0	0	0	0	0	1.0368652	0.036865234	0.34155273	-0.050537109	-0.19970703	-0.091064453	0	44330	0	0	0
1096	1097	1097	Category H	-0.46777344	0.2277832	0.70776367	0.15405273	-0.13793945	-0.47119141	0	0	18/11/2017	18	11	2017	22:37:56	81476	0.4	22	37	56	0	0.060058594	3.4740234	-0.51196289	0.10351563	0.89550781	2.1777344	0.22949219	0	0	0	0	0	0	0	0	0	1.0368652	0.036865234	0.35620117	0.044189453	0.12402344	-0.18774414	0	44330	0	0	0
1097	1098	1098	Category H	-0.77978516	0.10791016	0.92382813	0.11303711	-0.16552734	-0.47583008	0	0	18/11/2017	18	11	2017	22:37:56	81476	0.5	22	37	56	0	0.060058594	3.4740234	-0.51220703	0.10424805	0.89501953	0.95996094	0.26879883	0	0	0	0	0	0	0	0	0	1.0366211	0.036621094	0.29931641	-0.26733398	0.003417969	0.028564453	0	44330	0	0	0
1098	1099	1099	Category H	-0.49194336	0.19189453	0.80395508	0.041259766	-0.13671875	-0.49121094	0	0	18/11/2017	18	11	2017	22:37:56	81476	0.6	22	37	56	0	0.060058594	3.4740234	-0.51074219	0.10571289	0.89282227	3.2023926	0.125	0	0	0	0	0	0	0	0	0	1.0341797	0.034179688	0.19360352	0.018798828	0.0859375	-0.088867188	0	44330	0	0	0
1099	1100	1100	Category H	-0.34790039	0.2277832	0.70776367	0.17602539	-0.12133789	-0.47192383	0	0	18/11/2017	18	11	2017	22:37:56	81476	0.7	22	37	56	0	0.060058594	3.4740234	-0.51147461	0.10571289	0.89208984	5.0351563	0.27490234	0	0	0	0	0	0	0	0	0	1.0336914	0.033691406	0.46972656	0.16357422	0.12182617	-0.18432617	0	44330	0	0	0
1100	1101	1101	Category H	-0.83984375	0.21582031	1.0078125	0.14697266	-0.14257813	-0.47631836	0	0	18/11/2017	18	11	2017	22:37:56	81476	0.8	22	37	56	0	0.060058594	3.4740234	-0.51000977	0.10546875	0.89013672	5.2375488	0.36694336	0	0	0	0	0	0	0	0	0	1.03125	0.03125	0.55761719	-0.32958984	0.11010742	0.11743164	0	44330	0	0	0
1101	1102	1102	Category H	-0.35986328	0.023925781	0.80395508	0.088378906	-0.11401367	-0.49365234	0	0	18/11/2017	18	11	2017	22:37:56	81476	0.9	22	37	56	0	0.060058594	3.4740234	-0.51074219	0.10546875	0.89306641	5.2067871	0.19335938	0	0	0	0	0	0	0	0	0	1.0341797	0.034179688	0.32177734	0.15087891	-0.081542969	-0.089111328	0	44330	0	0	0
1102	1103	1103	Category H	-0.73193359	0.10791016	0.99584961	0.071044922	-0.097412109	-0.49560547	0	0	18/11/2017	18	11	2017	22:37:57	81477	0	22	37	57	0	0.060058594	3.4740234	-0.51123047	0.10546875	0.89550781	4.3127441	0.2421875	0	0	0	0	0	0	0	0	0	1.0366211	0.036621094	0.32299805	-0.22045898	0.002197266	0.10009766	0	44330	0	0	0
1103	1104	1104	Category H	-0.51586914	0.19189453	0.98388672	-0.010986328	-0.078613281	-0.50317383	0	0	18/11/2017	18	11	2017	22:37:57	81477	0.111	22	37	57	0	0.060058594	3.4740234	-0.50952148	0.10620117	0.89501953	2.0627441	0.12329102	0	0	0	0	0	0	0	0	0	1.0354004	0.035400391	0.18041992	-0.006103516	0.085449219	0.088623047	0	44330	0	0	0
1104	1105	1105	Category H	-0.53979492	-0.083984375	0.92382813	0.071533203	-0.093505859	-0.49951172	0	0	18/11/2017	18	11	2017	22:37:57	81477	0.222	22	37	57	0	0.060058594	3.4740234	-0.51245117	0.10717773	0.89477539	0.33740234	0.1953125	0	0	0	0	0	0	0	0	0	1.0368652	0.036865234	0.24731445	-0.027099609	-0.19116211	0.028808594	0	44330	0	0	0
1105	1106	1106	Category H	-0.32397461	0.13183594	0.63598633	0.13793945	-0.092773438	-0.48901367	0	0	18/11/2017	18	11	2017	22:37:57	81477	0.333	22	37	57	0	0.060058594	3.4740234	-0.51000977	0.109375	0.89355469	1.6184082	0.31860352	0	0	0	0	0	0	0	0	0	1.034668	0.034667969	0.46606445	0.18603516	0.022216797	-0.25756836	0	44330	0	0	0
1106	1107	1107	Category H	-0.81591797	0.011962891	1.0197754	0.12451172	-0.073974609	-0.49291992	0	0	18/11/2017	18	11	2017	22:37:57	81477	0.444	22	37	57	0	0.060058594	3.4740234	-0.51342773	0.10961914	0.89111328	1.6066895	0.3425293	0	0	0	0	0	0	0	0	0	1.0344238	0.034423828	0.52832031	-0.30224609	-0.09765625	0.12841797	0	44330	0	0	0
1107	1108	1108	Category H	-0.34790039	0.17993164	0.88793945	0.059326172	-0.083740234	-0.50170898	0	0	18/11/2017	18	11	2017	22:37:57	81477	0.555	22	37	57	0	0.059814453	3.4272949	-0.51635742	0.10742188	0.89306641	4.8981934	0.18334961	0	0	0	0	0	0	0	0	0	1.0373535	0.037353516	0.24609375	0.16845703	0.072265625	-0.005126953	0	44330	0	0	0
1108	1109	1109	Category H	-0.82788086	0.14379883	1.0319824	0.054199219	-0.086181641	-0.50268555	0	0	18/11/2017	18	11	2017	22:37:57	81477	0.666	22	37	57	0	0.059814453	3.4272949	-0.51269531	0.10742188	0.89086914	6.6115723	0.34692383	0	0	0	0	0	0	0	0	0	1.0336914	0.033691406	0.4921875	-0.31494141	0.036132813	0.14086914	0	44330	0	0	0
1109	1110	1110	Category H	-0.29980469	0.023925781	0.82788086	0.020996094	-0.071777344	-0.50463867	0	0	18/11/2017	18	11	2017	22:37:57	81477	0.777	22	37	57	0	0.059814453	3.4272949	-0.5168457	0.10449219	0.89355469	8.0654297	0.24072266	0	0	0	0	0	0	0	0	0	1.0375977	0.037597656	0.36352539	0.21704102	-0.080566406	-0.065673828	0	44330	0	0	0
1110	1111	1111	Category H	-0.47998047	0.15576172	0.88793945	0.077392578	-0.089599609	-0.49438477	0	0	18/11/2017	18	11	2017	22:37:57	81477	0.888	22	37	57	0	0.059814453	3.4272949	-0.52124023	0.1015625	0.89208984	8.9577637	0.068115234	0	0	0	0	0	0	0	0	0	1.0380859	0.038085938	0.099609375	0.041259766	0.053955078	-0.004150391	0	44330	0	0	0
1111	1112	1112	Category H	-0.50390625	0.10791016	0.92382813	0.024658203	-0.1027832	-0.50097656	0	0	18/11/2017	18	11	2017	22:37:58	81478	0	22	37	58	0	0.059814453	3.4272949	-0.51928711	0.10302734	0.88818359	10.397461	0.0390625	0	0	0	0	0	0	0	0	0	1.0339355	0.033935547	0.055664063	0.015380859	0.004638672	0.035400391	0	44330	0	0	0
1112	1113	1113	Category H	-0.46777344	0.14379883	0.97192383	0.025634766	-0.084960938	-0.50073242	0	0	18/11/2017	18	11	2017	22:37:58	81478	0.1	22	37	58	0	0.059814453	3.4272949	-0.52734375	0.1015625	0.88989258	12.037354	0.10961914	0	0	0	0	0	0	0	0	0	1.0393066	0.039306641	0.18359375	0.059570313	0.041992188	0.081787109	0	44330	0	0	0
1113	1114	1114	Category G	-0.94799805	0.19189453	0.94799805	0.50048828	0.055175781	-0.17797852	0	0	18/11/2017	18	11	2017	22:41:07	81667	0.4	22	41	7	0	0.059814453	3.4337402	-0.53125	0.1003418	0.89086914	11.162109	0.43017578	0	0	0	0	0	0	0	0	0	1.0419922	0.041992188	0.56494141	-0.41650391	0.091308594	0.056884766	0	44330	0	0	0
1114	1115	1115	Category G	-0.43188477	0.20385742	0.73193359	0.45849609	0.051025391	-0.25463867	0	0	18/11/2017	18	11	2017	22:41:07	81667	0.5	22	41	7	0	0.059814453	3.4337402	-0.52856445	0.10009766	0.88964844	11.519043	0.2121582	0	0	0	0	0	0	0	0	0	1.0397949	0.039794922	0.3581543	0.096679688	0.10351563	-0.15771484	0	44330	0	0	0
1115	1116	1116	Category G	-0.73193359	0.11987305	0.81591797	0.46459961	0.056640625	-0.24316406	0	0	18/11/2017	18	11	2017	22:41:07	81667	0.6	22	41	7	0	0.059814453	3.4337402	-0.52978516	0.10327148	0.88989258	13.106445	0.21582031	0	0	0	0	0	0	0	0	0	1.0407715	0.040771484	0.29248047	-0.2019043	0.016357422	-0.073974609	0	44330	0	0	0
1116	1117	1117	Category G	-0.40795898	0.10791016	0.56396484	0.48608398	0.060302734	-0.21557617	0	0	18/11/2017	18	11	2017	22:41:07	81667	0.7	22	41	7	0	0.059814453	3.4337402	-0.52661133	0.10302734	0.88793945	15.350098	0.3449707	0	0	0	0	0	0	0	0	0	1.0375977	0.037597656	0.44726563	0.11865234	0.004638672	-0.32397461	0	44330	0	0	0
1117	1118	1118	Category G	-0.58789063	0.15576172	0.80395508	0.46777344	0.057128906	-0.24511719	0	0	18/11/2017	18	11	2017	22:41:07	81667	0.8	22	41	7	0	0.059814453	3.4337402	-0.52124023	0.10644531	0.88647461	15.657715	0.11669922	0	0	0	0	0	0	0	0	0	1.0339355	0.033935547	0.19824219	-0.06640625	0.049072266	-0.082519531	0	44330	0	0	0
1118	1119	1119	Category G	-0.44384766	0.19189453	0.80395508	0.47070313	0.0625	-0.23730469	0	0	18/11/2017	18	11	2017	22:41:07	81667	0.9	22	41	7	0	0.059814453	3.4337402	-0.52368164	0.10546875	0.89086914	16.755371	0.14624023	0	0	0	0	0	0	0	0	0	1.0388184	0.038818359	0.25292969	0.079833984	0.086181641	-0.086914063	0	44330	0	0	0
1119	1120	1120	Category G	-0.63598633	0.047851563	0.97192383	0.43286133	0.039794922	-0.30151367	0	0	18/11/2017	18	11	2017	22:41:08	81668	0	22	41	8	0	0.059814453	3.4337402	-0.52514648	0.10449219	0.89086914	16.597412	0.14819336	0	0	0	0	0	0	0	0	0	1.0395508	0.039550781	0.24804688	-0.1105957	-0.056640625	0.080810547	0	44330	0	0	0
1120	1121	1121	Category G	-0.61181641	0.14379883	0.87597656	0.4387207	0.059814453	-0.29223633	0	0	18/11/2017	18	11	2017	22:41:08	81668	0.1	22	41	8	0	0.059814453	3.4337402	-0.52416992	0.10644531	0.890625	15.324951	0.096191406	0	0	0	0	0	0	0	0	0	1.0388184	0.038818359	0.1394043	-0.087402344	0.037109375	-0.014648438	0	44330	0	0	0
1121	1122	1122	Category G	-0.2878418	0.2277832	0.56396484	0.46582031	0.030029297	-0.25585938	0	0	18/11/2017	18	11	2017	22:41:08	81668	0.2	22	41	8	0	0.059814453	3.4337402	-0.52026367	0.10864258	0.88720703	13.216553	0.41577148	0	0	0	0	0	0	0	0	0	1.0344238	0.034423828	0.67504883	0.23242188	0.11889648	-0.32324219	0	44330	0	0	0
1122	1123	1123	Category G	-0.61181641	0.14379883	1.0917969	0.48266602	-0.057128906	-0.24145508	0	0	18/11/2017	18	11	2017	22:41:08	81668	0.3	22	41	8	0	0.059814453	3.4337402	-0.5234375	0.11010742	0.88720703	9.8972168	0.22509766	0	0	0	0	0	0	0	0	0	1.0361328	0.036132813	0.32592773	-0.088134766	0.033447266	0.2043457	0	44330	0	0	0
1123	1124	1124	Category G	-0.50390625	0.095947266	0.89990234	0.42041016	-0.001708984	-0.32055664	0	0	18/11/2017	18	11	2017	22:41:08	81668	0.4	22	41	8	0	0.059814453	3.4337402	-0.52514648	0.11083984	0.88769531	7.3093262	0.028564453	0	0	0	0	0	0	0	0	0	1.0373535	0.037353516	0.048095703	0.021240234	-0.014892578	0.011962891	0	44330	0	0	0
1124	1125	1125	Category G	-0.68383789	0.23999023	0.93579102	0.4375	-0.006103516	-0.30224609	0	0	18/11/2017	18	11	2017	22:41:08	81668	0.5	22	41	8	0	0.059814453	3.4337402	-0.52416992	0.11279297	0.88696289	4.1948242	0.2097168	0	0	0	0	0	0	0	0	0	1.036377	0.036376953	0.33544922	-0.15942383	0.12695313	0.048583984	0	44330	0	0	0
1125	1126	1126	Category G	-0.53979492	0.059814453	0.73193359	0.4140625	0.024169922	-0.3293457	0	0	18/11/2017	18	11	2017	22:41:08	81668	0.6	22	41	8	0	0.059814453	3.4337402	-0.52587891	0.11352539	0.88818359	1.8615723	0.16577148	0	0	0	0	0	0	0	0	0	1.0383301	0.038330078	0.22387695	-0.013671875	-0.053710938	-0.15625	0	44330	0	0	0
1126	1127	1127	Category G	-0.23999023	0.16796875	0.69580078	0.49121094	0.002441406	-0.21411133	0	0	18/11/2017	18	11	2017	22:41:08	81668	0.7	22	41	8	0	0.059814453	3.4337402	-0.52661133	0.11352539	0.88818359	0.10205078	0.34936523	0	0	0	0	0	0	0	0	0	1.0388184	0.038818359	0.53344727	0.28662109	0.054199219	-0.19238281	0	44330	0	0	0
1127	1128	1128	Category G	-0.91186523	0.17993164	0.95996094	0.49145508	-0.044677734	-0.23706055	0	0	18/11/2017	18	11	2017	22:41:08	81668	0.8	22	41	8	0	0.059814453	3.4337402	-0.52392578	0.11621094	0.88525391	1.8520508	0.39990234	0	0	0	0	0	0	0	0	0	1.0351563	0.03515625	0.52587891	-0.38769531	0.063476563	0.074462891	0	44330	0	0	0
1128	1129	1129	Category G	-0.47998047	0.17993164	0.79199219	0.46142578	-0.021484375	-0.27783203	0	0	18/11/2017	18	11	2017	22:41:08	81668	0.9	22	41	8	0	0.059814453	3.4337402	-0.52734375	0.11865234	0.88671875	3.3256836	0.12231445	0	0	0	0	0	0	0	0	0	1.0385742	0.038574219	0.20336914	0.047363281	0.061035156	-0.094726563	0	44330	0	0	0
1129	1130	1130	Category G	-0.80395508	0.21582031	0.98388672	0.46850586	-0.031738281	-0.26245117	0	0	18/11/2017	18	11	2017	22:41:09	81669	0	22	41	9	0	0.059814453	3.4337402	-0.5246582	0.11987305	0.88574219	3.5793457	0.31103516	0	0	0	0	0	0	0	0	0	1.036377	0.036376953	0.47314453	-0.27905273	0.095703125	0.097900391	0	44330	0	0	0
1130	1131	1131	Category G	-0.40795898	0.13183594	0.70776367	0.45996094	-0.000732422	-0.27636719	0	0	18/11/2017	18	11	2017	22:41:09	81669	0.1	22	41	9	0	0.059814453	3.4337402	-0.52856445	0.12329102	0.88891602	3.0751953	0.21777344	0	0	0	0	0	0	0	0	0	1.0415039	0.041503906	0.31030273	0.12060547	0.008300781	-0.18115234	0	44330	0	0	0
1131	1132	1132	Category G	-0.74389648	0.20385742	1.0197754	0.47338867	0.044189453	-0.24316406	0	0	18/11/2017	18	11	2017	22:41:09	81669	0.2	22	41	9	0	0.059814453	3.4337402	-0.52563477	0.12402344	0.88769531	2.0593262	0.26708984	0	0	0	0	0	0	0	0	0	1.0390625	0.0390625	0.4296875	-0.21801758	0.079589844	0.13183594	0	44330	0	0	0
1132	1133	1133	Category G	-0.41992188	0.047851563	0.89990234	0.39233398	0.024902344	-0.34594727	0	0	18/11/2017	18	11	2017	22:41:09	81669	0.3	22	41	9	0	0.059814453	3.4337402	-0.52734375	0.12524414	0.88867188	1.0212402	0.1328125	0	0	0	0	0	0	0	0	0	1.0410156	0.041015625	0.19604492	0.10742188	-0.077392578	0.010986328	0	44330	0	0	0
1133	1134	1134	Category G	-0.34790039	0.083984375	0.94799805	0.44042969	0.030029297	-0.29052734	0	0	18/11/2017	18	11	2017	22:41:09	81669	0.4	22	41	9	0	0.059814453	3.4337402	-0.52441406	0.12768555	0.88647461	0.045166016	0.19189453	0	0	0	0	0	0	0	0	0	1.0378418	0.037841797	0.28173828	0.17651367	-0.043701172	0.061279297	0	44330	0	0	0
1134	1135	1135	Category G	-0.6237793	0.19189453	0.95996094	0.39746094	0.032958984	-0.34570313	0	0	18/11/2017	18	11	2017	22:41:09	81669	0.5	22	41	9	0	0.059814453	3.4337402	-0.52441406	0.12915039	0.88574219	1.1862793	0.13891602	0	0	0	0	0	0	0	0	0	1.0373535	0.037353516	0.23608398	-0.099121094	0.0625	0.073974609	0	44330	0	0	0
1135	1136	1136	Category G	-0.43188477	0.19189453	1.0197754	0.40649414	0.033447266	-0.33325195	0	0	18/11/2017	18	11	2017	22:41:09	81669	0.6	22	41	9	0	0.059814453	3.4337402	-0.52490234	0.13085938	0.89013672	1.3876953	0.1706543	0	0	0	0	0	0	0	0	0	1.0415039	0.041503906	0.28369141	0.093017578	0.060791016	0.12939453	0	44330	0	0	0
1136	1137	1137	Category G	-0.34790039	0.059814453	0.75585938	0.42041016	0.035400391	-0.31811523	0	0	18/11/2017	18	11	2017	22:41:09	81669	0.7	22	41	9	0	0.059814453	3.4337402	-0.52197266	0.1340332	0.88818359	0.75024414	0.23095703	0	0	0	0	0	0	0	0	0	1.0390625	0.0390625	0.38085938	0.17407227	-0.07421875	-0.13232422	0	44330	0	0	0
1137	1138	1138	Category G	-0.20385742	0.20385742	0.82788086	0.43603516	0.032470703	-0.30078125	0	0	18/11/2017	18	11	2017	22:41:09	81669	0.8	22	41	9	0	0.059814453	3.4337402	-0.52197266	0.13354492	0.89208984	0.43237305	0.33203125	0	0	0	0	0	0	0	0	0	1.0422363	0.042236328	0.45263672	0.31811523	0.070068359	-0.064208984	0	44330	0	0	0
1138	1139	1139	Category G	-0.55175781	0.20385742	0.88793945	0.37524414	-0.014160156	-0.36669922	0	0	18/11/2017	18	11	2017	22:41:09	81669	0.9	22	41	9	0	0.059814453	3.4337402	-0.51782227	0.13427734	0.89111328	0.029541016	0.077392578	0	0	0	0	0	0	0	0	0	1.0393066	0.039306641	0.10668945	-0.033691406	0.069335938	-0.003173828	0	44330	0	0	0
1139	1140	1140	Category G	-0.43188477	0.035888672	0.91186523	0.34472656	-0.015869141	-0.3984375	0	0	18/11/2017	18	11	2017	22:41:10	81670	0	22	41	10	0	0.059814453	3.4337402	-0.51586914	0.13354492	0.89233398	1.0212402	0.13037109	0	0	0	0	0	0	0	0	0	1.0395508	0.039550781	0.20117188	0.083984375	-0.09765625	0.019287109	0	44330	0	0	0
1140	1141	1141	Category G	-0.38378906	0.15576172	0.95996094	0.3828125	-0.043457031	-0.36499023	0	0	18/11/2017	18	11	2017	22:41:10	81670	0.1	22	41	10	0	0.059814453	3.4337402	-0.51782227	0.13232422	0.89599609	2.5148926	0.15039063	0	0	0	0	0	0	0	0	0	1.043457	0.043457031	0.22143555	0.1340332	0.023193359	0.063720703	0	44330	0	0	0
1141	1142	1142	Category G	-0.40795898	0.23999023	1.0917969	0.40429688	-0.063232422	-0.34545898	0	0	18/11/2017	18	11	2017	22:41:10	81670	0.2	22	41	10	0	0.059814453	3.4337402	-0.51416016	0.1315918	0.89672852	4.1796875	0.24707031	0	0	0	0	0	0	0	0	0	1.0419922	0.041992188	0.40966797	0.10620117	0.1081543	0.19482422	0	44330	0	0	0
1142	1143	1143	Category G	-0.37182617	0.13183594	0.93579102	0.42114258	-0.080078125	-0.32348633	0	0	18/11/2017	18	11	2017	22:41:10	81670	0.3	22	41	10	0	0.059814453	3.4337402	-0.51586914	0.13256836	0.89648438	5.2194824	0.14941406	0	0	0	0	0	0	0	0	0	1.0427246	0.042724609	0.18408203	0.14404297	-0.000732422	0.0390625	0	44330	0	0	0
1143	1144	1144	Category G	-0.49194336	0.16796875	0.95996094	0.42114258	-0.061279297	-0.32641602	0	0	18/11/2017	18	11	2017	22:41:10	81670	0.4	22	41	10	0	0.059814453	3.4337402	-0.51000977	0.1315918	0.89282227	6.2087402	0.078369141	0	0	0	0	0	0	0	0	0	1.0366211	0.036621094	0.12158203	0.018066406	0.036132813	0.066894531	0	44330	0	0	0
1144	1145	1145	Category G	-0.46777344	0.29980469	0.93579102	0.42211914	-0.062744141	-0.32324219	0	0	18/11/2017	18	11	2017	22:41:10	81670	0.5	22	41	10	0	0.059814453	3.4337402	-0.51318359	0.13134766	0.89477539	6.4494629	0.17895508	0	0	0	0	0	0	0	0	0	1.0400391	0.040039063	0.25439453	0.045410156	0.16821289	0.040771484	0	44330	0	0	0
1145	1146	1146	Category G	-0.58789063	0.10791016	0.88793945	0.421875	-0.081787109	-0.32373047	0	0	18/11/2017	18	11	2017	22:41:10	81670	0.6	22	41	10	0	0.059814453	3.4337402	-0.51342773	0.13452148	0.89550781	5.8220215	0.079101563	0	0	0	0	0	0	0	0	0	1.0410156	0.041015625	0.10839844	-0.07421875	-0.026611328	-0.007568359	0	44330	0	0	0
1146	1147	1147	Category G	-0.65991211	0.035888672	0.88793945	0.41894531	-0.051269531	-0.32617188	0	0	18/11/2017	18	11	2017	22:41:10	81670	0.7	22	41	10	0	0.059814453	3.4337402	-0.51318359	0.13500977	0.89575195	3.6120605	0.17700195	0	0	0	0	0	0	0	0	0	1.0412598	0.041259766	0.25390625	-0.14648438	-0.099121094	-0.0078125	0	44330	0	0	0
1147	1148	1148	Category G	-0.25195313	0.25195313	0.7199707	0.46289063	0.0078125	-0.27148438	0	0	18/11/2017	18	11	2017	22:41:10	81670	0.8	22	41	10	0	0.059814453	3.4337402	-0.50756836	0.13720703	0.89306641	0.33935547	0.3293457	0	0	0	0	0	0	0	0	0	1.036377	0.036376953	0.54345703	0.25561523	0.11450195	-0.1730957	0	44330	0	0	0
1148	1149	1149	Category G	-0.70776367	-0.047851563	1.2119141	0.43139648	0.062744141	-0.29443359	0	0	18/11/2017	18	11	2017	22:41:10	81670	0.9	22	41	10	0	0.059814453	3.4337402	-0.51000977	0.13623047	0.89355469	2.5437012	0.41723633	0	0	0	0	0	0	0	0	0	1.0378418	0.037841797	0.69995117	-0.19750977	-0.18408203	0.31811523	0	44330	0	0	0
1149	1150	1150	Category G	-0.77978516	-0.13183594	0.87597656	0.37109375	0.040527344	-0.37109375	0	0	18/11/2017	18	11	2017	22:41:11	81671	0	22	41	11	0	0.059814453	3.4337402	-0.51025391	0.13671875	0.89404297	5.1774902	0.38061523	0	0	0	0	0	0	0	0	0	1.0385742	0.038574219	0.55615234	-0.26928711	-0.26855469	-0.018066406	0	44330	0	0	0
1150	1151	1151	Category G	-0.2878418	0.13183594	0.7199707	0.43554688	0.044921875	-0.30566406	0	0	18/11/2017	18	11	2017	22:41:11	81671	0.1	22	41	11	0	0.059814453	3.4337402	-0.51342773	0.13769531	0.89477539	7.8103027	0.28540039	0	0	0	0	0	0	0	0	0	1.0407715	0.040771484	0.40649414	0.22558594	-0.005859375	-0.17480469	0	44330	0	0	0
1151	1152	1152	Category G	-0.94799805	0.095947266	1.1037598	0.48657227	0.075439453	-0.20532227	0	0	18/11/2017	18	11	2017	22:41:11	81671	0.2	22	41	11	0	0.059814453	3.4337402	-0.51123047	0.13818359	0.89208984	10.008057	0.48706055	0	0	0	0	0	0	0	0	0	1.0373535	0.037353516	0.69042969	-0.43676758	-0.042236328	0.21142578	0	44330	0	0	0
1152	1153	1153	Category G	-0.46777344	-0.035888672	0.86376953	0.40600586	0.060058594	-0.3269043	0	0	18/11/2017	18	11	2017	22:41:11	81671	0.3	22	41	11	0	0.059814453	3.4337402	-0.51538086	0.13818359	0.8918457	10.628174	0.18261719	0	0	0	0	0	0	0	0	0	1.0393066	0.039306641	0.25	0.047607422	-0.17407227	-0.028076172	0	44330	0	0	0
1153	1154	1154	Category G	-0.65991211	0.11987305	0.98388672	0.43603516	0.056884766	-0.2902832	0	0	18/11/2017	18	11	2017	22:41:11	81671	0.4	22	41	11	0	0.059814453	3.4337402	-0.5144043	0.13818359	0.89086914	10.336914	0.17333984	0	0	0	0	0	0	0	0	0	1.0380859	0.038085938	0.25634766	-0.14526367	-0.018310547	0.092773438	0	44330	0	0	0
1154	1155	1155	Category G	-0.57592773	0.2277832	0.94799805	0.37280273	0.020263672	-0.37475586	0	0	18/11/2017	18	11	2017	22:41:11	81671	0.5	22	41	11	0	0.059814453	3.4337402	-0.51586914	0.13818359	0.89135742	9.4260254	0.12158203	0	0	0	0	0	0	0	0	0	1.0390625	0.0390625	0.20605469	-0.059814453	0.089599609	0.056396484	0	44330	0	0	0
1155	1156	1156	Category G	-0.44384766	0.071777344	0.81591797	0.40844727	0.002685547	-0.33789063	0	0	18/11/2017	18	11	2017	22:41:11	81671	0.6	22	41	11	0	0.059814453	3.4337402	-0.51635742	0.13671875	0.89257813	8.5195313	0.12402344	0	0	0	0	0	0	0	0	0	1.0402832	0.040283203	0.21435547	0.072509766	-0.064941406	-0.076660156	0	44330	0	0	0
1156	1157	1157	Category G	-0.17993164	0.17993164	0.95996094	0.47143555	0.024902344	-0.25488281	0	0	18/11/2017	18	11	2017	22:41:11	81671	0.7	22	41	11	0	0.059814453	3.4337402	-0.51464844	0.13769531	0.89013672	6.546875	0.34448242	0	0	0	0	0	0	0	0	0	1.0373535	0.037353516	0.44677734	0.3347168	0.041992188	0.069580078	0	44330	0	0	0
1157	1158	1158	Category G	-0.41992188	0.071777344	0.93579102	0.40478516	0.011230469	-0.33984375	0	0	18/11/2017	18	11	2017	22:41:11	81671	0.8	22	41	11	0	0.060058594	3.398291	-0.51586914	0.13671875	0.89428711	3.4587402	0.12304688	0	0	0	0	0	0	0	0	0	1.0415039	0.041503906	0.20239258	0.095947266	-0.064941406	0.041259766	0	44330	0	0	0
1158	1159	1159	Category G	-0.75585938	0.11987305	1.0197754	0.42089844	0.026367188	-0.31713867	0	0	18/11/2017	18	11	2017	22:41:11	81671	0.9	22	41	11	0	0.060058594	3.398291	-0.5168457	0.13500977	0.89575195	0.96508789	0.26928711	0	0	0	0	0	0	0	0	0	1.0429688	0.04296875	0.37768555	-0.23876953	-0.015136719	0.1237793	0	44330	0	0	0
1159	1160	1160	Category G	-0.32397461	0.11987305	0.82788086	0.40332031	0.017578125	-0.33666992	0	0	18/11/2017	18	11	2017	22:41:12	81672	0	22	41	12	0	0.060058594	3.398291	-0.51928711	0.13476563	0.89746094	0.78710938	0.20776367	0	0	0	0	0	0	0	0	0	1.0456543	0.045654297	0.2800293	0.1953125	-0.014892578	-0.069580078	0	44330	0	0	0
1160	1161	1161	Category G	-0.20385742	0.14379883	0.64794922	0.49438477	0.015380859	-0.21630859	0	0	18/11/2017	18	11	2017	22:41:12	81672	0.1	22	41	12	0	0.060058594	3.398291	-0.51855469	0.13525391	0.89648438	2.1477051	0.40112305	0	0	0	0	0	0	0	0	0	1.0444336	0.044433594	0.57177734	0.31469727	0.008300781	-0.24853516	0	44330	0	0	0
1161	1162	1162	Category G	-0.75585938	0.14379883	0.97192383	0.45947266	0.007324219	-0.28027344	0	0	18/11/2017	18	11	2017	22:41:12	81672	0.2	22	41	12	0	0.060058594	3.398291	-0.51538086	0.13452148	0.89526367	3.651123	0.25219727	0	0	0	0	0	0	0	0	0	1.041748	0.041748047	0.32592773	-0.24023438	0.009033203	0.076416016	0	44330	0	0	0
1162	1163	1163	Category G	-0.56396484	0.071777344	0.88793945	0.42333984	0.018798828	-0.31494141	0	0	18/11/2017	18	11	2017	22:41:12	81672	0.3	22	41	12	0	0.060058594	3.398291	-0.52270508	0.13330078	0.90087891	3.9821777	0.075195313	0	0	0	0	0	0	0	0	0	1.050293	0.050292969	0.11572266	-0.041015625	-0.061523438	-0.012939453	0	44330	0	0	0
1163	1164	1164	Category G	-0.53979492	0.17993164	0.92382813	0.42382813	0.026123047	-0.32421875	0	0	18/11/2017	18	11	2017	22:41:12	81672	0.4	22	41	12	0	0.060058594	3.398291	-0.52001953	0.13256836	0.89746094	2.9960938	0.057373047	0	0	0	0	0	0	0	0	0	1.0456543	0.045654297	0.093017578	-0.01953125	0.047119141	0.026123047	0	44330	0	0	0
1164	1165	1165	Category G	-0.63598633	0.071777344	1.0078125	0.44238281	0.011962891	-0.29492188	0	0	18/11/2017	18	11	2017	22:41:12	81672	0.5	22	41	12	0	0.060058594	3.398291	-0.52319336	0.13256836	0.89770508	2.5925293	0.16870117	0	0	0	0	0	0	0	0	0	1.0476074	0.047607422	0.28344727	-0.11254883	-0.060791016	0.10986328	0	44330	0	0	0
1165	1166	1166	Category G	-0.58789063	0.11987305	0.91186523	0.41918945	0.004150391	-0.32348633	0	0	18/11/2017	18	11	2017	22:41:12	81672	0.6	22	41	12	0	0.060058594	3.398291	-0.52001953	0.13134766	0.89794922	2.791748	0.069824219	0	0	0	0	0	0	0	0	0	1.0461426	0.046142578	0.092773438	-0.067626953	-0.011474609	0.013671875	0	44330	0	0	0
1166	1167	1167	Category G	-0.37182617	0.19189453	0.7199707	0.45800781	0.002929688	-0.27636719	0	0	18/11/2017	18	11	2017	22:41:12	81672	0.7	22	41	12	0	0.060058594	3.398291	-0.52514648	0.13183594	0.90039063	2.4035645	0.24438477	0	0	0	0	0	0	0	0	0	1.0507813	0.05078125	0.39379883	0.15332031	0.059814453	-0.18041992	0	44330	0	0	0
1167	1168	1168	Category G	-0.61181641	0.19189453	0.91186523	0.45849609	0.011962891	-0.27441406	0	0	18/11/2017	18	11	2017	22:41:12	81672	0.8	22	41	12	0	0.060058594	3.398291	-0.52539063	0.1315918	0.90185547	1.7543945	0.10571289	0	0	0	0	0	0	0	0	0	1.052002	0.052001953	0.15649414	-0.086181641	0.060302734	0.009765625	0	44330	0	0	0
1168	1169	1169	Category G	-0.47998047	0.10791016	0.89990234	0.41503906	0.015869141	-0.32739258	0	0	18/11/2017	18	11	2017	22:41:12	81672	0.9	22	41	12	0	0.060058594	3.398291	-0.52246094	0.13110352	0.90039063	1.6071777	0.048339844	0	0	0	0	0	0	0	0	0	1.0493164	0.049316406	0.06640625	0.042480469	-0.023193359	-0.000488281	0	44330	0	0	0
1169	1170	1170	Category G	-0.56396484	0.17993164	0.92382813	0.42553711	0.028808594	-0.30908203	0	0	18/11/2017	18	11	2017	22:41:13	81673	0	22	41	13	0	0.060058594	3.398291	-0.5246582	0.13037109	0.90209961	1.4477539	0.06640625	0	0	0	0	0	0	0	0	0	1.0517578	0.051757813	0.10986328	-0.0390625	0.049316406	0.021484375	0	44330	0	0	0
1170	1171	1171	Category G	-0.52783203	0.10791016	0.98388672	0.41137695	0.019042969	-0.33349609	0	0	18/11/2017	18	11	2017	22:41:13	81673	0.1	22	41	13	0	0.060058594	3.398291	-0.52099609	0.12988281	0.90014648	1.2375488	0.086669922	0	0	0	0	0	0	0	0	0	1.0483398	0.048339844	0.11230469	-0.006591797	-0.021972656	0.083496094	0	44330	0	0	0
1171	1172	1172	Category G	-0.57592773	0.13183594	0.95996094	0.41308594	0.025878906	-0.32739258	0	0	18/11/2017	18	11	2017	22:41:13	81673	0.2	22	41	13	0	0.060058594	3.398291	-0.52612305	0.12866211	0.90478516	0.82421875	0.07421875	0	0	0	0	0	0	0	0	0	1.0544434	0.054443359	0.10766602	-0.049560547	0.002929688	0.054931641	0	44330	0	0	0
1172	1173	1173	Category G	-0.29980469	0.17993164	0.79199219	0.43725586	0.004394531	-0.30615234	0	0	18/11/2017	18	11	2017	22:41:13	81673	0.3	22	41	13	0	0.060058594	3.398291	-0.5246582	0.12817383	0.90161133	0.53955078	0.25561523	0	0	0	0	0	0	0	0	0	1.0512695	0.051269531	0.38647461	0.22485352	0.051513672	-0.10961914	0	44330	0	0	0
1173	1174	1174	Category G	-0.63598633	0.11987305	0.98388672	0.41821289	0.008300781	-0.32470703	0	0	18/11/2017	18	11	2017	22:41:13	81673	0.4	22	41	13	0	0.060058594	3.398291	-0.52392578	0.12841797	0.89916992	0.90429688	0.14038086	0	0	0	0	0	0	0	0	0	1.048584	0.048583984	0.20483398	-0.11181641	-0.008544922	0.084472656	0	44330	0	0	0
1174	1175	1175	Category G	-0.39599609	0.17993164	1.079834	0.36962891	0.028564453	-0.37133789	0	0	18/11/2017	18	11	2017	22:41:13	81673	0.5	22	41	13	0	0.060058594	3.398291	-0.52929688	0.12817383	0.8984375	1.1604004	0.23071289	0	0	0	0	0	0	0	0	0	1.0505371	0.050537109	0.36621094	0.13330078	0.051513672	0.18115234	0	44330	0	0	0
1175	1176	1176	Category G	-0.3359375	0.15576172	0.65991211	0.42431641	0.013916016	-0.32250977	0	0	18/11/2017	18	11	2017	22:41:13	81673	0.6	22	41	13	0	0.060058594	3.398291	-0.52661133	0.12670898	0.89794922	1.2585449	0.30639648	0	0	0	0	0	0	0	0	0	1.0488281	0.048828125	0.45751953	0.19067383	0.028808594	-0.23803711	0	44330	0	0	0
1176	1177	1177	Category G	-0.45581055	0.19189453	1.0197754	0.43725586	0.008544922	-0.30395508	0	0	18/11/2017	18	11	2017	22:41:13	81673	0.7	22	41	13	0	0.060058594	3.398291	-0.52929688	0.12670898	0.89550781	1.0341797	0.15844727	0	0	0	0	0	0	0	0	0	1.0478516	0.047851563	0.26293945	0.073486328	0.064941406	0.12402344	0	44330	0	0	0
1177	1178	1178	Category G	-0.44384766	0.15576172	0.83984375	0.39892578	0.003662109	-0.34814453	0	0	18/11/2017	18	11	2017	22:41:13	81673	0.8	22	41	13	0	0.060058594	3.398291	-0.5324707	0.12792969	0.89819336	0.70336914	0.10986328	0	0	0	0	0	0	0	0	0	1.052002	0.052001953	0.17480469	0.088623047	0.027587891	-0.058349609	0	44330	0	0	0
1178	1179	1179	Category G	-0.34790039	0.14379883	0.91186523	0.42529297	0.006591797	-0.31225586	0	0	18/11/2017	18	11	2017	22:41:13	81673	0.9	22	41	13	0	0.060058594	3.398291	-0.53442383	0.12646484	0.89990234	0.51123047	0.18774414	0	0	0	0	0	0	0	0	0	1.0541992	0.054199219	0.21557617	0.18652344	0.017089844	0.01171875	0	44330	0	0	0
1179	1180	1180	Category G	-0.50390625	0.11987305	0.99584961	0.40063477	0.021240234	-0.34472656	0	0	18/11/2017	18	11	2017	22:41:14	81674	0	22	41	14	0	0.060058594	3.398291	-0.53369141	0.12597656	0.89819336	0.034423828	0.10229492	0	0	0	0	0	0	0	0	0	1.0522461	0.052246094	0.13354492	0.029785156	-0.006103516	0.097412109	0	44330	0	0	0
1180	1181	1181	Category G	-0.55175781	0.16796875	1.0559082	0.37719727	0.020996094	-0.36230469	0	0	18/11/2017	18	11	2017	22:41:14	81674	0.1	22	41	14	0	0.060058594	3.398291	-0.53295898	0.12719727	0.89892578	0.63110352	0.16308594	0	0	0	0	0	0	0	0	0	1.0527344	0.052734375	0.21630859	-0.018554688	0.040527344	0.15673828	0	44330	0	0	0
1181	1182	1182	Category G	-0.49194336	0.095947266	0.79199219	0.4128418	0.025634766	-0.33056641	0	0	18/11/2017	18	11	2017	22:41:14	81674	0.2	22	41	14	0	0.060058594	3.398291	-0.53515625	0.12524414	0.8984375	0.85717773	0.11865234	0	0	0	0	0	0	0	0	0	1.0532227	0.053222656	0.17944336	0.043212891	-0.029296875	-0.10644531	0	44330	0	0	0
1182	1183	1183	Category G	-0.26391602	0.035888672	0.69580078	0.44042969	0.031738281	-0.28735352	0	0	18/11/2017	18	11	2017	22:41:14	81674	0.3	22	41	14	0	0.060058594	3.398291	-0.53515625	0.12451172	0.89672852	0.96826172	0.34912109	0	0	0	0	0	0	0	0	0	1.0517578	0.051757813	0.56103516	0.27124023	-0.088623047	-0.20092773	0	44330	0	0	0
1183	1184	1184	Category G	-0.76782227	0.17993164	1.1518555	0.42529297	0.033447266	-0.31079102	0	0	18/11/2017	18	11	2017	22:41:14	81674	0.4	22	41	14	0	0.060058594	3.398291	-0.53759766	0.12426758	0.89672852	0.94091797	0.34765625	0	0	0	0	0	0	0	0	0	1.0529785	0.052978516	0.54052734	-0.22998047	0.055419922	0.25488281	0	44330	0	0	0
1184	1185	1185	Category G	-0.56396484	0.15576172	0.97192383	0.41162109	0.014160156	-0.33764648	0	0	18/11/2017	18	11	2017	22:41:14	81674	0.5	22	41	14	0	0.060058594	3.398291	-0.53686523	0.12329102	0.89379883	0.85327148	0.088623047	0	0	0	0	0	0	0	0	0	1.0498047	0.049804688	0.13720703	-0.026855469	0.032226563	0.077880859	0	44330	0	0	0
1185	1186	1186	Category G	-0.29980469	0.17993164	0.671875	0.44677734	0.013916016	-0.28466797	0	0	18/11/2017	18	11	2017	22:41:14	81674	0.6	22	41	14	0	0.060058594	3.398291	-0.53979492	0.12182617	0.89501953	1.2473145	0.33276367	0	0	0	0	0	0	0	0	0	1.0522461	0.052246094	0.52124023	0.23999023	0.057861328	-0.22314453	0	44330	0	0	0
1186	1187	1187	Category G	-0.35986328	0.19189453	0.80395508	0.50024414	0.000488281	-0.19506836	0	0	18/11/2017	18	11	2017	22:41:14	81674	0.7	22	41	14	0	0.060058594	3.398291	-0.53833008	0.12133789	0.89550781	0.99682617	0.21264648	0	0	0	0	0	0	0	0	0	1.052002	0.052001953	0.34057617	0.1784668	0.0703125	-0.091552734	0	44330	0	0	0
1187	1188	1188	Category G	-0.53979492	0.083984375	0.92382813	0.41113281	0.005859375	-0.32983398	0	0	18/11/2017	18	11	2017	22:41:14	81674	0.8	22	41	14	0	0.060058594	3.398291	-0.53759766	0.12182617	0.89575195	0.57666016	0.046875	0	0	0	0	0	0	0	0	0	1.052002	0.052001953	0.067626953	-0.001953125	-0.037841797	0.027832031	0	44330	0	0	0
1188	1189	1189	Category G	-0.86376953	0.19189453	1.0678711	0.44506836	0.0078125	-0.29467773	0	0	18/11/2017	18	11	2017	22:41:14	81674	0.9	22	41	14	0	0.060058594	3.398291	-0.54223633	0.12011719	0.8996582	0.32275391	0.36962891	0	0	0	0	0	0	0	0	0	1.057373	0.057373047	0.56103516	-0.32128906	0.071533203	0.16796875	0	44330	0	0	0
1189	1190	1190	Category G	-0.55175781	0.10791016	0.87597656	0.3996582	0.026123047	-0.33349609	0	0	18/11/2017	18	11	2017	22:41:15	81675	0	22	41	15	0	0.060058594	3.398291	-0.53930664	0.12231445	0.89453125	0.062988281	0.026611328	0	0	0	0	0	0	0	0	0	1.0517578	0.051757813	0.045410156	-0.012207031	-0.014404297	-0.018554688	0	44330	0	0	0
1190	1191	1191	Category G	-0.2878418	0.19189453	0.68383789	0.47729492	0.013671875	-0.24267578	0	0	18/11/2017	18	11	2017	22:41:15	81675	0.1	22	41	15	0	0.060058594	3.398291	-0.53320313	0.12524414	0.89208984	0.064697266	0.32861328	0	0	0	0	0	0	0	0	0	1.046875	0.046875	0.52026367	0.24536133	0.06640625	-0.20825195	0	44330	0	0	0
1191	1192	1192	Category G	-0.85180664	0.10791016	0.89990234	0.48632813	0.0078125	-0.21240234	0	0	18/11/2017	18	11	2017	22:41:15	81675	0.2	22	41	15	0	0.060058594	3.398291	-0.53808594	0.12548828	0.89575195	0.47216797	0.31396484	0	0	0	0	0	0	0	0	0	1.0524902	0.052490234	0.33520508	-0.31347656	-0.017578125	0.00390625	0	44330	0	0	0
1192	1193	1193	Category G	-0.38378906	0.13183594	0.89990234	0.43408203	0.009521484	-0.3059082	0	0	18/11/2017	18	11	2017	22:41:15	81675	0.3	22	41	15	0	0.060058594	3.398291	-0.53027344	0.12646484	0.89306641	0.51049805	0.14672852	0	0	0	0	0	0	0	0	0	1.0461426	0.046142578	0.15844727	0.14648438	0.005126953	0.006591797	0	44330	0	0	0
1193	1194	1194	Category G	-1.0559082	0.19189453	0.98388672	0.44042969	0.013427734	-0.29882813	0	0	18/11/2017	18	11	2017	22:41:15	81675	0.4	22	41	15	0	0.060058594	3.398291	-0.53125	0.12915039	0.89428711	0.19165039	0.53564453	0	0	0	0	0	0	0	0	0	1.0483398	0.048339844	0.67626953	-0.52441406	0.0625	0.089355469	0	44330	0	0	0
1194	1195	1195	Category G	-0.47998047	0.095947266	0.82788086	0.43579102	0.016845703	-0.30615234	0	0	18/11/2017	18	11	2017	22:41:15	81675	0.5	22	41	15	0	0.060058594	3.398291	-0.52978516	0.12963867	0.89379883	0.75219727	0.089355469	0	0	0	0	0	0	0	0	0	1.0471191	0.047119141	0.1496582	0.049804688	-0.033691406	-0.065917969	0	44330	0	0	0
1195	1196	1196	Category G	-0.59985352	0.19189453	0.61181641	0.4921875	0.028076172	-0.20166016	0	0	18/11/2017	18	11	2017	22:41:15	81675	0.6	22	41	15	0	0.060058594	3.4498535	-0.52612305	0.12744141	0.89135742	1.8925781	0.29614258	0	0	0	0	0	0	0	0	0	1.0429688	0.04296875	0.41748047	-0.073486328	0.064208984	-0.27954102	0	44330	0	0	0
1196	1197	1197	Category G	-0.50390625	0.035888672	0.91186523	0.45410156	0.048583984	-0.26977539	0	0	18/11/2017	18	11	2017	22:41:15	81675	0.7	22	41	15	0	0.060058594	3.4498535	-0.52661133	0.12939453	0.89428711	2.6694336	0.097900391	0	0	0	0	0	0	0	0	0	1.0458984	0.045898438	0.13378906	0.022705078	-0.093505859	0.017333984	0	44330	0	0	0
1197	1198	1198	Category G	-0.65991211	0.011962891	0.92382813	0.4453125	0.047363281	-0.28515625	0	0	18/11/2017	18	11	2017	22:41:15	81675	0.8	22	41	15	0	0.060058594	3.4498535	-0.53051758	0.12792969	0.89282227	3.3793945	0.17626953	0	0	0	0	0	0	0	0	0	1.0463867	0.046386719	0.27612305	-0.12915039	-0.1159668	0.030761719	0	44330	0	0	0
1198	1199	1199	Category G	-0.63598633	0.17993164	0.93579102	0.41870117	0.036376953	-0.32104492	0	0	18/11/2017	18	11	2017	22:41:15	81675	0.9	22	41	15	0	0.060058594	3.4498535	-0.53173828	0.12866211	0.89306641	4.2905273	0.12353516	0	0	0	0	0	0	0	0	0	1.0473633	0.047363281	0.19775391	-0.10400391	0.051025391	0.042480469	0	44330	0	0	0
1199	1200	1200	Category G	-0.57592773	0.083984375	0.88793945	0.4465332	0.024169922	-0.28857422	0	0	18/11/2017	18	11	2017	22:41:16	81676	0	22	41	16	0	0.060058594	3.4498535	-0.53051758	0.12939453	0.89306641	4.9318848	0.064453125	0	0	0	0	0	0	0	0	0	1.046875	0.046875	0.095947266	-0.045166016	-0.045410156	-0.005126953	0	44330	0	0	0
1200	1201	1201	Category G	-0.37182617	0.083984375	0.77978516	0.47216797	0.069091797	-0.23120117	0	0	18/11/2017	18	11	2017	22:41:16	81676	0.1	22	41	16	0	0.060058594	3.4498535	-0.53027344	0.12841797	0.89233398	4.7961426	0.19946289	0	0	0	0	0	0	0	0	0	1.0461426	0.046142578	0.31591797	0.15844727	-0.044433594	-0.11254883	0	44330	0	0	0
1201	1202	1202	Category G	-0.87597656	0.14379883	1.0197754	0.42236328	0.097412109	-0.296875	0	0	18/11/2017	18	11	2017	22:41:16	81676	0.2	22	41	16	0	0.060058594	3.4498535	-0.53100586	0.12719727	0.89282227	4.6848145	0.36767578	0	0	0	0	0	0	0	0	0	1.0466309	0.046630859	0.48803711	-0.34472656	0.016357422	0.12670898	0	44330	0	0	0
1202	1203	1203	Category G	-0.38378906	0.083984375	0.80395508	0.42285156	0.065185547	-0.30541992	0	0	18/11/2017	18	11	2017	22:41:16	81676	0.3	22	41	16	0	0.060058594	3.4498535	-0.52954102	0.12768555	0.8918457	4.7617188	0.17578125	0	0	0	0	0	0	0	0	0	1.045166	0.045166016	0.27758789	0.14575195	-0.043701172	-0.087890625	0	44330	0	0	0
1203	1204	1204	Category G	-0.75585938	0.083984375	0.93579102	0.40234375	0.064208984	-0.328125	0	0	18/11/2017	18	11	2017	22:41:16	81676	0.4	22	41	16	0	0.060058594	3.4498535	-0.52856445	0.12768555	0.89233398	5.0419922	0.23510742	0	0	0	0	0	0	0	0	0	1.045166	0.045166016	0.31396484	-0.22705078	-0.043701172	0.043212891	0	44330	0	0	0
1204	1205	1205	Category G	-0.44384766	0.14379883	0.94799805	0.38671875	0.0703125	-0.34130859	0	0	18/11/2017	18	11	2017	22:41:16	81676	0.5	22	41	16	0	0.060058594	3.4498535	-0.5300293	0.12646484	0.89282227	4.5075684	0.10375977	0	0	0	0	0	0	0	0	0	1.0458984	0.045898438	0.15844727	0.086181641	0.017089844	0.054931641	0	44330	0	0	0
1205	1206	1206	Category G	-0.93579102	0.10791016	0.93579102	0.4074707	0.070556641	-0.32470703	0	0	18/11/2017	18	11	2017	22:41:16	81676	0.6	22	41	16	0	0.060058594	3.4498535	-0.52783203	0.12719727	0.89013672	3.4006348	0.41088867	0	0	0	0	0	0	0	0	0	1.0427246	0.042724609	0.47265625	-0.40771484	-0.019287109	0.045410156	0	44330	0	0	0
1206	1207	1207	Category G	-0.26391602	0.13183594	0.80395508	0.41503906	0.065429688	-0.30932617	0	0	18/11/2017	18	11	2017	22:41:16	81676	0.7	22	41	16	0	0.060058594	3.4498535	-0.52392578	0.12841797	0.88574219	2.798584	0.27270508	0	0	0	0	0	0	0	0	0	1.0371094	0.037109375	0.34521484	0.26000977	0.003173828	-0.081787109	0	44330	0	0	0
1207	1208	1208	Category G	-0.671875	0.14379883	0.85180664	0.49145508	0.061523438	-0.1953125	0	0	18/11/2017	18	11	2017	22:41:16	81676	0.8	22	41	16	0	0.060058594	3.4498535	-0.53051758	0.12573242	0.88891602	1.9780273	0.1472168	0	0	0	0	0	0	0	0	0	1.0429688	0.04296875	0.19628906	-0.14111328	0.017822266	-0.037109375	0	44330	0	0	0
1208	1209	1209	Category G	-0.671875	0.13183594	0.92382813	0.4284668	0.065185547	-0.29711914	0	0	18/11/2017	18	11	2017	22:41:16	81676	0.9	22	41	16	0	0.060058594	3.4498535	-0.52905273	0.12475586	0.88867188	1.3151855	0.14697266	0	0	0	0	0	0	0	0	0	1.041748	0.041748047	0.18457031	-0.14257813	0.006835938	0.034912109	0	44330	0	0	0
1209	1210	1210	Category G	-0.50390625	0.17993164	0.82788086	0.43041992	0.061767578	-0.29516602	0	0	18/11/2017	18	11	2017	22:41:17	81677	0	22	41	17	0	0.060058594	3.4498535	-0.52978516	0.12451172	0.88769531	0.546875	0.085449219	0	0	0	0	0	0	0	0	0	1.0412598	0.041259766	0.14111328	0.025878906	0.055175781	-0.059814453	0	44330	0	0	0
1210	1211	1211	Category G	-0.81591797	0.035888672	1.0678711	0.40307617	0.053466797	-0.33203125	0	0	18/11/2017	18	11	2017	22:41:17	81677	0.1	22	41	17	0	0.060058594	3.4498535	-0.5300293	0.12255859	0.88793945	0.11328125	0.34838867	0	0	0	0	0	0	0	0	0	1.0415039	0.041503906	0.55224609	-0.28564453	-0.086669922	0.1796875	0	44330	0	0	0
1211	1212	1212	Category G	-0.63598633	0.15576172	0.77978516	0.42773438	0.061035156	-0.29614258	0	0	18/11/2017	18	11	2017	22:41:17	81677	0.2	22	41	17	0	0.060058594	3.4498535	-0.5300293	0.12207031	0.88549805	0.12744141	0.15332031	0	0	0	0	0	0	0	0	0	1.0393066	0.039306641	0.24511719	-0.10571289	0.033447266	-0.10571289	0	44330	0	0	0
1212	1213	1213	Category G	-0.35986328	0.059814453	0.69580078	0.44384766	0.0625	-0.27368164	0	0	18/11/2017	18	11	2017	22:41:17	81677	0.3	22	41	17	0	0.060058594	3.4498535	-0.52832031	0.12133789	0.88354492	0.092773438	0.25976563	0	0	0	0	0	0	0	0	0	1.0366211	0.036621094	0.41796875	0.16845703	-0.061523438	-0.18774414	0	44330	0	0	0
1213	1214	1214	Category G	-0.76782227	0.071777344	0.88793945	0.45800781	0.05859375	-0.25830078	0	0	18/11/2017	18	11	2017	22:41:17	81677	0.4	22	41	17	0	0.060058594	3.4498535	-0.53173828	0.12060547	0.88500977	0.26220703	0.2409668	0	0	0	0	0	0	0	0	0	1.0393066	0.039306641	0.28759766	-0.23583984	-0.048828125	0.002685547	0	44330	0	0	0
1214	1215	1215	Category G	-0.40795898	0.083984375	0.92382813	0.44189453	0.059814453	-0.28491211	0	0	18/11/2017	18	11	2017	22:41:17	81677	0.5	22	41	17	0	0.060058594	3.4498535	-0.52929688	0.11987305	0.88427734	0.72949219	0.1328125	0	0	0	0	0	0	0	0	0	1.0375977	0.037597656	0.19702148	0.12133789	-0.035888672	0.039550781	0	44330	0	0	0
1215	1216	1216	Category G	-0.65991211	0.17993164	0.81591797	0.43188477	0.049316406	-0.30053711	0	0	18/11/2017	18	11	2017	22:41:17	81677	0.6	22	41	17	0	0.060058594	3.4498535	-0.53222656	0.11987305	0.88256836	0.8190918	0.15600586	0	0	0	0	0	0	0	0	0	1.0375977	0.037597656	0.25439453	-0.12744141	0.059814453	-0.066650391	0	44330	0	0	0
1216	1217	1217	Category G	-0.59985352	0.15576172	0.97192383	0.40307617	0.050048828	-0.33032227	0	0	18/11/2017	18	11	2017	22:41:17	81677	0.7	22	41	17	0	0.060058594	3.4498535	-0.53369141	0.12011719	0.88574219	0.85693359	0.11401367	0	0	0	0	0	0	0	0	0	1.0410156	0.041015625	0.1875	-0.065917969	0.035400391	0.0859375	0	44330	0	0	0
1217	1218	1218	Category G	-0.34790039	0.083984375	0.97192383	0.40722656	0.051513672	-0.33203125	0	0	18/11/2017	18	11	2017	22:41:17	81677	0.8	22	41	17	0	0.060058594	3.4498535	-0.53295898	0.12011719	0.88256836	1.0270996	0.20874023	0	0	0	0	0	0	0	0	0	1.0380859	0.038085938	0.31054688	0.18505859	-0.036132813	0.089111328	0	44330	0	0	0
1218	1219	1219	Category G	-0.50390625	0.16796875	0.74389648	0.42724609	0.049560547	-0.30444336	0	0	18/11/2017	18	11	2017	22:41:17	81677	0.9	22	41	17	0	0.060058594	3.4498535	-0.53442383	0.11987305	0.88330078	1.0246582	0.15063477	0	0	0	0	0	0	0	0	0	1.0393066	0.039306641	0.21801758	0.030517578	0.047851563	-0.1394043	0	44330	0	0	0
1219	1220	1220	Category G	-0.35986328	0.13183594	0.97192383	0.43774414	0.054199219	-0.29101563	0	0	18/11/2017	18	11	2017	22:41:18	81678	0	22	41	18	0	0.060058594	3.4498535	-0.53686523	0.11791992	0.88378906	0.84033203	0.19799805	0	0	0	0	0	0	0	0	0	1.0407715	0.040771484	0.27880859	0.17700195	0.013671875	0.087890625	0	44330	0	0	0
1220	1221	1221	Category G	-0.57592773	0.011962891	0.92382813	0.40844727	0.049072266	-0.33203125	0	0	18/11/2017	18	11	2017	22:41:18	81678	0.1	22	41	18	0	0.060058594	3.4498535	-0.53613281	0.11865234	0.88183594	0.60131836	0.12109375	0	0	0	0	0	0	0	0	0	1.0390625	0.0390625	0.18798828	-0.039550781	-0.10668945	0.041748047	0	44330	0	0	0
1221	1222	1222	Category G	-0.39599609	0.16796875	0.95996094	0.40161133	0.0625	-0.33105469	0	0	18/11/2017	18	11	2017	22:41:18	81678	0.2	22	41	18	0	0.060058594	3.4498535	-0.53515625	0.11743164	0.88012695	0.94995117	0.16821289	0	0	0	0	0	0	0	0	0	1.0368652	0.036865234	0.26928711	0.13916016	0.050292969	0.079589844	0	44330	0	0	0
1222	1223	1223	Category G	-0.57592773	0.11987305	0.93579102	0.39013672	0.051757813	-0.34765625	0	0	18/11/2017	18	11	2017	22:41:18	81678	0.3	22	41	18	0	0.060058594	3.4498535	-0.53442383	0.1171875	0.88110352	1.1691895	0.068359375	0	0	0	0	0	0	0	0	0	1.0371094	0.037109375	0.098388672	-0.041259766	0.002441406	0.054443359	0	44330	0	0	0
1223	1224	1224	Category G	-0.41992188	0.095947266	0.7199707	0.41137695	0.058837891	-0.31787109	0	0	18/11/2017	18	11	2017	22:41:18	81678	0.4	22	41	18	0	0.060058594	3.4498535	-0.53857422	0.1184082	0.88525391	0.87597656	0.20483398	0	0	0	0	0	0	0	0	0	1.0432129	0.043212891	0.30664063	0.11865234	-0.022460938	-0.1652832	0	44330	0	0	0
1224	1225	1225	Category G	-0.70776367	0.16796875	1.0319824	0.44140625	0.048339844	-0.28710938	0	0	18/11/2017	18	11	2017	22:41:18	81678	0.5	22	41	18	0	0.060058594	3.4498535	-0.53149414	0.11791992	0.87915039	0.39135742	0.23828125	0	0	0	0	0	0	0	0	0	1.0341797	0.034179688	0.37866211	-0.17602539	0.049804688	0.15258789	0	44330	0	0	0
1225	1226	1226	Category G	-0.47998047	0.071777344	0.92382813	0.39038086	0.047851563	-0.34570313	0	0	18/11/2017	18	11	2017	22:41:18	81678	0.6	22	41	18	0	0.060058594	3.4498535	-0.52832031	0.11791992	0.87597656	0.20556641	0.08203125	0	0	0	0	0	0	0	0	0	1.0297852	0.029785156	0.14233398	0.048339844	-0.046142578	0.047607422	0	44330	0	0	0
1226	1227	1227	Category G	-0.59985352	0.071777344	0.92382813	0.42333984	0.055419922	-0.30761719	0	0	18/11/2017	18	11	2017	22:41:18	81678	0.7	22	41	18	0	0.060058594	3.4498535	-0.53344727	0.11743164	0.88061523	0.022949219	0.091308594	0	0	0	0	0	0	0	0	0	1.036377	0.036376953	0.1550293	-0.066162109	-0.045654297	0.04296875	0	44330	0	0	0
1227	1228	1228	Category G	-0.61181641	0.11987305	1.0319824	0.38354492	0.059814453	-0.34838867	0	0	18/11/2017	18	11	2017	22:41:18	81678	0.8	22	41	18	0	0.060058594	3.4498535	-0.53491211	0.11645508	0.88256836	0.34350586	0.16772461	0	0	0	0	0	0	0	0	0	1.0385742	0.038574219	0.22924805	-0.076660156	0.003173828	0.14916992	0	44330	0	0	0
[truncated: 6,485 more rows]
[truncated: 29 more columns]
