# Supplementary material for: Development of a multisensor biologging collar and analytical techniques to describe high‐resolution spatial behavior in free‐ranging terrestrial mammals
Source: Ecol Evol. 2024 Sep 23;14(9):e70264. doi: 10.1002/ece3.70264 (PMC11420106; doi:10.1002/ece3.70264)
Supplement: Supplementary file 1 — Appendix S1 [file ECE3-14-e70264-s001.zip › doi_10_5061_dryad_jdfn2z3hv__v20240620/B4_S27_Header.csv]

Split no.	Bookmark number	Category	Pointer	Day#	Time(hh:mm:ss)	Total Event start	Event start	Number events	Duration(s)	Sum VeDBA	Mean VeDBA	Mean Dyn AccX	Mean Dyn AccY	Mean Dyn AccZ	Sum VeSBA	Mean VeSBA	Mean smth AccX	Mean smth AccY	Mean smth AccZ	VeDBA_Var	VeDBA_SD	VeSBA_Var	VeSBA_SD	Mean Animal g	Sum Animal g	Animal g_Var	Animal g_SD	Acc_x_Var	Acc_x_SD	Acc_y_Var	Acc_y_SD	Acc_z_Var	Acc_z_SD	Predominant freq, Hz	Smth press val	Max pressure val	Min pressure val	Grd air press	Altitude begin	Altitude end	Delta max/min altitude
1	1	Category G	0	19	23:30:20	1	1	107	10.6	7.0874	0.262496	0.046025	-0.00645616	0.0556641	27.9434	1.03494	-0.492531	0.143555	0.898745	0.0274703	0.165742	0	0	0.0349392	0.943359	0	0	0.0600405	0.245032	0.00330946	0.0575279	0.0310149	0.17611	0	7	0	-2.794	1000	0	-2.15E+07	2.15E+07
1	2	Category H	107	19	23:30:49	108	108	109	10.9	23.7976	0.218327	-0.0111006	0.00578322	-0.00878234	113.188	1.03843	-0.503001	0.100335	0.902693	0.0152666	0.123558	0	0	0.0384264	4.18848	0	0	0.038395	0.195947	0.00643949	0.0802464	0.0181067	0.134561	0	7	0	-2.716	1000	-2.15E+07	-2.15E+07	2.15E+07
1	3	Category G	216	19	23:31:03	217	217	148	14.701	30.2722	0.204542	0.00836182	-0.0105591	0.00298742	154.43	1.04345	-0.521201	0.100833	0.897961	0.0133552	0.115564	0	0	0.0434471	6.43018	0	0	0.0357551	0.18909	0.00472775	0.0687586	0.016364	0.127922	0	7	0	-2.452	1000	-2.15E+07	-2.15E+07	2.15E+07
1	4	Category C	364	19	23:36:12	365	365	63	6.2	11.938	0.189492	-0.0334705	0.0284676	-0.0234491	65.1499	1.03413	-0.555788	0.141532	0.860158	0.00902933	0.0950228	0	0	0.0341254	2.1499	0	0	0.0209961	0.1449	0.00806052	0.0897804	0.0152258	0.123393	0	7	0	-3.04	1000	-2.15E+07	-2.15E+07	2.15E+07
1	5	Category D	427	19	23:38:25	428	428	440	44	81.0957	0.184308	0.00125289	-0.00650968	0.00176336	453.918	1.03163	-0.453507	0.0825878	0.921247	0.00940774	0.0969935	0	0	0.0316323	13.9182	0	0	0.0239957	0.154905	0.00486339	0.069738	0.0154258	0.124201	0	7	0	-3.011	1000	-2.15E+07	-2.15E+07	2.15E+07
1	6	Category C	867	20	0:42:09	868	868	72	7.001	13.2483	0.184004	-0.000596788	0.0387743	-0.0042216	74.8152	1.0391	-0.527873	0.107256	0.888285	0.0110609	0.105171	0	0	0.0390998	2.81519	0	0	0.0262248	0.161941	0.00509304	0.0713656	0.0126411	0.112432	0	7	0	-2.829	1000	-2.15E+07	-2.15E+07	2.15E+07
1	7	Category D	939	20	0:42:24	940	940	189	18.801	35.6558	0.188655	0.012964	-0.00299427	0.00758644	196.804	1.04129	-0.448791	0.105816	0.932803	0.00825686	0.0908673	0	0	0.0412908	7.80396	0	0	0.0248856	0.157752	0.00864697	0.0929891	0.012313	0.110964	0	7	0	-3.45	1000	-2.15E+07	-2.15E+07	2.15E+07
1	8	Category C	1128	20	0:58:08	1129	1129	459	45.9	81.5037	0.177568	-0.0143862	0.00542056	-0.00337967	476.729	1.03863	-0.530125	0.0694056	0.886935	0.00852205	0.092315	3.19E-06	0.00178644	0.0389742	17.8892	3.72E-06	0.00192958	0.0247364	0.157278	0.00569715	0.0754794	0.00999647	0.0999823	0	7	0	-2.938	1000	-2.15E+07	-2.15E+07	2.15E+07
1	9	Category A	1587	20	7:06:22	1588	1588	1559	156.201	50.7158	0.032531	0.00324226	-0.00566879	-0.000954638	1578.97	1.01281	-0.0179133	-0.287262	0.969715	0.000916115	0.0302674	2.35E-06	0.00153265	0.0132971	20.7302	1.41E-06	0.00118718	0.000684502	0.026163	0.00129086	0.0359285	0.000385708	0.0196394	0	7	0	-2.855	1000	-2.15E+07	-2.15E+07	2.15E+07
1	10	Category M	3146	20	7:09:41	3147	3147	24	2.3	21.3098	0.887909	-0.0169271	0.256093	0.151967	25.5359	1.064	-0.0413615	0.0367126	1.0618	2.00042	1.41436	0	0	0.0639954	1.53589	0	0	0.0785522	0.280272	2.13998	1.46287	0.307658	0.554669	0	7	0	-1.605	1000	-2.15E+07	-2.15E+07	2.15E+07
1	11	Category L	3170	20	7:09:50	3171	3171	52	5.1	6.43579	0.123765	0.00949331	-0.0723361	-0.053171	57.613	1.10794	-0.0379733	0.233239	1.07924	0.0676551	0.260106	0.00139911	0.0374047	0.107943	5.61304	0.00139911	0.0374047	0.0010329	0.0321388	0.011376	0.106658	0.0054603	0.0738938	0	7	0	-1.806	1000	-2.15E+07	-2.15E+07	2.15E+07
1	12	Category M	3222	20	7:09:56	3223	3223	12	1.1	15.7542	1.31285	-0.0871785	-0.12384	0.618286	12.7822	1.06519	-0.0166016	0.43575	0.971334	2.7733	1.66532	0.000325521	0.0180422	0.0651855	0.782227	0.000325521	0.0180422	0.0570068	0.238761	2.12095	1.45635	1.413	1.1887	0	7	0	-1.889	1000	-2.15E+07	-2.15E+07	2.15E+07
1	13	Category A	3234	20	8:06:19	3235	3235	1266	126.801	43.073	0.0340229	0.00241826	0.010332	-0.00728642	1308.38	1.03347	0.00760963	0.766279	0.690684	0.000771569	0.0277771	2.72E-05	0.0052145	0.0355282	44.9788	1.83E-05	0.00428021	0.000246648	0.015705	0.00249116	0.0499115	0.00131365	0.0362444	0	7	0	-3.35	1000	-2.15E+07	-2.15E+07	2.15E+07
1	14	Category M	4500	20	8:08:51	4501	4501	85	8.501	17.7092	0.208344	-0.0549403	-0.077585	0.0279354	85.3748	1.00441	-0.237167	0.0770364	0.961446	0.0147806	0.121575	0.000267119	0.0163438	0.0376005	3.19604	0.000157973	0.0125687	0.0144876	0.120364	0.0344468	0.185599	0.00771772	0.0878505	0	7	0	-3.328	1000	-2.15E+07	-2.15E+07	2.15E+07
1	15	Category N	4585	20	8:09:02	4586	4586	18	1.701	11.1165	0.617581	0.125854	-0.145942	0.0628391	18.7632	1.0424	-0.223768	-0.0305583	1.01761	0.622531	0.789007	0	0	0.0423991	0.763184	0	0	0.0515408	0.227026	0.747328	0.864481	0.0804986	0.283723	0	7	0	-3.318	1000	-2.15E+07	-2.15E+07	2.15E+07
1	16	Category M	4603	20	8:09:06	4604	4604	78	7.7	12.3184	0.157928	-0.0312938	0.00838216	-0.00611291	81.2344	1.04147	-0.193982	0.000316131	1.02281	0.00800343	0.0894619	0	0	0.0414663	3.23438	0	0	0.0169146	0.130056	0.00768417	0.0876594	0.00523963	0.0723853	0	7	0	-3.332	1000	-2.15E+07	-2.15E+07	2.15E+07
1	17	Category L	4681	20	8:09:36	4682	4682	176	17.6	9.47046	0.0538094	0.0226121	-0.0121307	-0.000135942	181.254	1.02985	-0.0638719	0.0196422	1.02685	0.00948542	0.0973931	4.30E-05	0.00655759	0.0298517	5.25391	4.30E-05	0.00655759	0.00227911	0.04774	0.00153281	0.0391512	0.000233043	0.0152658	0	7	0	-3.324	1000	-2.15E+07	-2.15E+07	2.15E+07
1	18	Category J	4857	20	8:53:50	4858	4858	39	3.8	33.3364	0.85478	-0.0475511	0.0754645	0.0541992	42.3184	1.08509	-0.175662	0.158792	1.05849	0.289939	0.53846	7.51E-05	0.00866719	0.0850861	3.31836	7.51E-05	0.00866719	0.187995	0.433583	0.0911333	0.301883	0.590288	0.768302	0	7	0	-3.698	1000	-2.15E+07	-2.15E+07	2.15E+07
1	19	Category L	4896	20	8:54:34	4897	4897	30	2.901	2.74048	0.0913493	-0.0448242	0.0154541	-0.0718018	32.4033	1.08011	-0.179574	0.159074	1.05291	0.165332	0.40661	0.000113932	0.0106739	0.0801107	2.40332	0.000113932	0.0106739	0.00226237	0.0475644	0.000683594	0.0261456	0.00553385	0.0743899	0	7	0	-3.705	1000	-2.15E+07	-2.15E+07	2.15E+07
1	20	Category J	4926	20	8:54:43	4927	4927	102	10.2	58.075	0.569362	0.00279804	-0.00740081	0.00653435	106.025	1.03946	-0.108994	0.127087	1.02534	0.118664	0.344477	9.10E-05	0.009537	0.0394598	4.0249	9.10E-05	0.009537	0.0565186	0.237736	0.0208094	0.144255	0.346737	0.588844	0	7	0	-3.712	1000	-2.15E+07	-2.15E+07	2.15E+07
1	21	Category L	5028	20	8:55:07	5029	5029	82	8.1	4.00439	0.0488341	0.0314405	0.0155655	-0.0117872	85.6709	1.04477	-0.0372553	0.159037	1.03158	0.0175722	0.13256	5.36E-05	0.00732065	0.0447671	3.6709	5.36E-05	0.00732065	0.00142316	0.0377248	0.000652034	0.025535	0.000488281	0.0220971	0	7	0	-3.704	1000	-2.15E+07	-2.15E+07	2.15E+07
1	22	Category J	5110	20	8:56:17	5111	5111	116	11.5	80.5911	0.694751	0.00342007	-0.00254453	0.00869014	123.313	1.06304	-0.100685	0.109447	1.05225	0.110116	0.331837	0.000176791	0.0132963	0.0630388	7.3125	0.000174687	0.0132169	0.0928303	0.304681	0.0261525	0.161717	0.465004	0.681912	0	7	0	-3.719	1000	-2.15E+07	-2.15E+07	2.15E+07
1	23	Category L	5226	20	8:57:44	5227	5227	56	5.501	3.67114	0.0655561	-0.0342887	-0.0264457	-0.018001	57.5229	1.0272	-0.182683	0.0605905	1.00867	0.0553763	0.235322	0.000287737	0.0169628	0.0284075	1.59082	0.000209263	0.0144659	0.00241525	0.0491452	0.00153896	0.0392296	0.00114659	0.0338613	0	7	0	-3.705	1000	-2.15E+07	-2.15E+07	2.15E+07
1	24	Category J	5282	20	9:04:19	5283	5283	112	11.1	72.6553	0.648708	0.00641523	0.0115836	0.00891331	119.538	1.0673	-0.144128	0.146351	1.04685	0.0896955	0.299492	3.05E-05	0.00552427	0.0673043	7.53809	3.05E-05	0.00552427	0.0999799	0.316196	0.0299639	0.173101	0.383436	0.619222	0	7	0	-3.708	1000	-2.15E+07	-2.15E+07	2.15E+07
1	25	Category L	5394	20	9:05:17	5395	5395	81	8.1	5.18628	0.0640281	-0.00213096	-0.0356626	-0.0316177	85.9001	1.0605	-0.184308	0.138609	1.03469	0.0406027	0.201501	0.00508174	0.0712863	0.0604956	4.90015	0.000732422	0.0270633	0.000207972	0.0144212	0.00342701	0.0585407	0.0026765	0.0517349	0	7	0	-3.695	1000	-2.15E+07	-2.15E+07	2.15E+07
1	26	Category I	5475	20	9:08:28	5476	5476	64	6.3	31.334	0.489594	-0.0375328	-0.00575256	-0.0248642	27.98	0.437187	-0.0677872	0.0818329	0.424	0.484814	0.696286	0.0719528	0.26824	0.0621872	3.97998	0.00268555	0.0518223	0.0814667	0.285424	0.20108	0.44842	0.553604	0.744046	0	7	0	-3.692	1000	-2.15E+07	0	2.15E+07
