# Supplementary material for: Development of a multisensor biologging collar and analytical techniques to describe high‐resolution spatial behavior in free‐ranging terrestrial mammals
Source: Ecol Evol. 2024 Sep 23;14(9):e70264. doi: 10.1002/ece3.70264 (PMC11420106; doi:10.1002/ece3.70264)
Supplement: Supplementary file 1 — Appendix S1 [file ECE3-14-e70264-s001.zip › doi_10_5061_dryad_jdfn2z3hv__v20240620/B4_S27_Master.csv]

Counter	Total Event no.	Event no.	Category	Acc_x	Acc_y	Acc_z	Mag_x	Mag_y	Mag_z	Temp C	Pressure hbar	Date	DD	MM	YY	Time_dd:hh:mm:ss	Total secs	Decimal secs	Hours	Minutes	Seconds	Anlg	Light	Battery V	Acc_x sm	Acc_y sm	Acc_z sm	Ang vel	VeDBA	Vel m/s	Vel/VEDBA	FFT cleaned	FFT stuff	FFT stuff	FFT stuff	FFT sweep	FFT zero crossings	FFT zero crossings manual	VeSBA	Animal g	ODBA	Dyn AccX	Dyn AccY	Dyn AccZ	Smth Press	Altitude smth	Pressure change	Altitude change	Median pressure
0	1	1	Category G	-0.455811	-0.0478516	0.947998	0.197998	-0.143311	-0.436279	-0.73	-1.03	19/11/2017	19	11	2017	23:30:20	84620	0.7	23	30	20	-932	0.0583496	3.54492	0	0	0	0	0	0	0	0	0	0	0	0	0	0	0	0	0	0	0	0	0	0	-1.199	-2.15E+07	0
1	2	2	Category G	-0.45581055	0.023925781	0.94799805	0.12133789	-0.14550781	-0.45605469	-0.67	-0.926	19/11/2017	19	11	2017	23:30:20	84620	0.8	23	30	20	-946	0.058837891	3.4804688	0	0	0	0	0	0	0	0	0	0	0	0	0	0	0	0	0	0	0	0	0	0	-1.127	-21474836	0
2	3	3	Category G	-0.64794922	0.011962891	0.94799805	0.15063477	-0.15844727	-0.44506836	-0.66	-0.91	19/11/2017	19	11	2017	23:30:20	84620	0.9	23	30	20	-948	0.058837891	3.4804688	0	0	0	0	0	0	0	0	0	0	0	0	0	0	0	0	0	0	0	0	0	0	-1.107	-21474836	0
3	4	4	Category G	-0.44384766	-0.023925781	0.81591797	0.14355469	-0.18603516	-0.44042969	-0.58	-0.86	19/11/2017	19	11	2017	23:30:21	84621	0	23	30	21	-949	0.058837891	3.4804688	0	0	0	0	0	0	0	0	0	0	0	0	0	0	0	0	0	0	0	0	-0.91	-21474836	-0.226	0	-0.86
4	5	5	Category G	-0.53979492	0.14379883	1.079834	0.22436523	-0.17333984	-0.41503906	-0.56	-0.941	19/11/2017	19	11	2017	23:30:21	84621	0.1	23	30	21	-956	0.058837891	3.4804688	0	0	0	0	0	0	0	0	0	0	0	0	0	0	0	0	0	0	0	0	-0.882	-21474836	-0.251	0	-0.86
5	6	6	Category G	-0.64794922	-0.011962891	0.92382813	0.11132813	-0.16333008	-0.45556641	-0.62	-0.797	19/11/2017	19	11	2017	23:30:21	84621	0.2	23	30	21	-942	0.058837891	3.4804688	0	0	0	0	0	0	0	0	0	0	0	0	0	0	0	0	0	0	0	0	-0.886	-21474836	-0.287	0	-0.86
6	7	7	Category G	-0.45581055	0.059814453	0.87597656	0.12670898	-0.1496582	-0.45507813	-0.55	-0.858	19/11/2017	19	11	2017	23:30:21	84621	0.3	23	30	21	-974	0.058837891	3.4804688	0	0	0	0	0	0	0	0	0	0	0	0	0	0	0	0	0	0	0	0	-0.924	-21474836	-0.303	0	-0.86
7	8	8	Category G	-0.69580078	-0.10791016	0.94799805	0.10546875	-0.15429688	-0.45629883	-0.7	-0.95	19/11/2017	19	11	2017	23:30:21	84621	0.4	23	30	21	-956	0.058837891	3.4804688	0	0	0	0	0	0	0	0	0	0	0	0	0	0	0	0	0	0	0	0	-1.022	-21474836	-0.272	0	-0.941
8	9	9	Category G	-0.21582031	-0.16796875	0.76782227	0.14208984	-0.15478516	-0.44384766	-0.55	-1.142	19/11/2017	19	11	2017	23:30:21	84621	0.5	23	30	21	-945	0.058837891	3.4804688	0	0	0	0	0	0	0	0	0	0	0	0	0	0	0	0	0	0	0	0	-1.096	-21474836	-0.282	0	-0.95
9	10	10	Category G	-0.65991211	0.17993164	1.0197754	0.15063477	-0.11035156	-0.46166992	-0.87	-1.448	19/11/2017	19	11	2017	23:30:21	84621	0.6	23	30	21	-947	0.058837891	3.4804688	0	0	0	0	0	0	0	0	0	0	0	0	0	0	0	0	0	0	0	0	-1.194	-21474836	-0.272	0	-1.142
10	11	11	Category G	-0.40795898	-0.11987305	0.82788086	0.1015625	-0.12817383	-0.46118164	-0.58	-1.383	19/11/2017	19	11	2017	23:30:21	84621	0.7	23	30	21	-959	0.058837891	3.4804688	0	0	0	19.696533	0	0	0	0	0	0	0	0	0	0	0	0	0	0	0	0	-1.277	-21474836	-0.248	0	-1.353
11	12	12	Category G	-0.69580078	-0.13183594	0.95996094	0.073486328	-0.15698242	-0.4597168	-0.62	-1.387	19/11/2017	19	11	2017	23:30:21	84621	0.8	23	30	21	-974	0.058837891	3.4804688	0	0	0	20.172363	0	0	0	0	0	0	0	0	0	0	0	0	0	0	0	0	-1.361	-21474836	-0.254	0	-1.383
12	13	13	Category G	-0.2878418	0.071777344	0.98388672	0.086914063	-0.1328125	-0.46264648	-0.47	-1.353	19/11/2017	19	11	2017	23:30:21	84621	0.9	23	30	21	-944	0.058837891	3.4804688	0	0	0	20.419189	0	0	0	0	0	0	0	0	0	0	0	0	0	0	0	0	-1.45	-21474836	-0.27	0	-1.387
13	14	14	Category G	-0.38378906	-0.083984375	0.80395508	0.13989258	-0.11254883	-0.46484375	-0.67	-1.454	19/11/2017	19	11	2017	23:30:22	84622	0	23	30	22	-963	0.058837891	3.4804688	0	0	0	20.14917	0	0	0	0	0	0	0	0	0	0	0	0	0	0	0	0	-1.457	-21474836	-0.359	0	-1.387
14	15	15	Category G	-0.55175781	-0.059814453	0.97192383	0.17163086	-0.13085938	-0.45092773	-0.8	-1.679	19/11/2017	19	11	2017	23:30:22	84622	0.1	23	30	22	-960	0.058837891	3.4804688	0	0	0	16.345947	0	0	0	0	0	0	0	0	0	0	0	0	0	0	0	0	-1.48	-21474836	-0.391	0	-1.454
15	16	16	Category G	-0.44384766	0.11987305	0.88793945	0.080810547	-0.10009766	-0.47729492	-0.73	-1.491	19/11/2017	19	11	2017	23:30:22	84622	0.2	23	30	22	-946	0.058837891	3.4804688	0	0	0	14.037842	0	0	0	0	0	0	0	0	0	0	0	0	0	0	0	0	-1.493	-21474836	-0.354	0	-1.454
16	17	17	Category G	-0.68383789	0.071777344	1.0197754	0.096923828	-0.11914063	-0.47021484	-0.66	-1.52	19/11/2017	19	11	2017	23:30:22	84622	0.3	23	30	22	-947	0.058837891	3.4804688	0	0	0	11.320313	0	0	0	0	0	0	0	0	0	0	0	0	0	0	0	0	-1.493	-21474836	-0.391	0	-1.454
17	18	18	Category G	-0.70776367	0.011962891	0.82788086	0.085693359	-0.12841797	-0.46728516	-0.81	-1.461	19/11/2017	19	11	2017	23:30:22	84622	0.4	23	30	22	-964	0.058837891	3.4804688	0	0	0	6.4624023	0	0	0	0	0	0	0	0	0	0	0	0	0	0	0	0	-1.481	-21474836	-0.466	0	-1.461
18	19	19	Category G	-0.21582031	-0.023925781	0.69580078	0.14086914	-0.12744141	-0.45288086	-0.8	-1.354	19/11/2017	19	11	2017	23:30:22	84622	0.5	23	30	22	-953	0.058837891	3.4804688	0	0	0	4.0546875	0	0	0	0	0	0	0	0	0	0	0	0	0	0	0	0	-1.521	-21474836	-0.496	0	-1.461
19	20	20	Category G	-0.70776367	0.011962891	0.95996094	0.20385742	-0.12036133	-0.43701172	-0.73	-1.383	19/11/2017	19	11	2017	23:30:22	84622	0.6	23	30	22	-935	0.058837891	3.4804688	0	0	0	2.6818848	0	0	0	0	0	0	0	0	0	0	0	0	0	0	0	0	-1.57	-21474836	-0.518	0	-1.461
20	21	21	Category G	-0.35986328	0.10791016	1.079834	0.11791992	-0.13647461	-0.4621582	-0.63	-1.921	19/11/2017	19	11	2017	23:30:22	84622	0.7	23	30	22	-946	0.058837891	3.4804688	0	0	0	3.3291016	0	0	0	0	0	0	0	0	0	0	0	0	0	0	0	0	-1.63	-21474836	-0.523	0	-1.461
21	22	22	Category G	-0.69580078	0.035888672	1.0559082	0.097900391	-0.14038086	-0.46240234	-0.62	-1.781	19/11/2017	19	11	2017	23:30:22	84622	0.8	23	30	22	-959	0.058837891	3.4804688	0	0	0	3.328125	0	0	0	0	0	0	0	0	0	0	0	0	0	0	0	0	-1.678	-21474836	-0.579	0	-1.435
22	23	23	Category G	-0.40795898	0.11987305	0.99584961	0.062744141	-0.13842773	-0.46850586	-0.62	-1.884	19/11/2017	19	11	2017	23:30:22	84622	0.9	23	30	22	-960	0.058837891	3.4804688	0	0	0	3.666748	0	0	0	0	0	0	0	0	0	0	0	0	0	0	0	0	-1.691	-21474836	-0.672	0	-1.435
23	24	24	Category G	-1.0917969	0.035888672	0.95996094	0.12304688	-0.14404297	-0.45507813	-0.69	-1.747	19/11/2017	19	11	2017	23:30:23	84623	0	23	30	23	-955	0.058837891	3.4804688	0	0	0	4.8278809	0	0	0	0	0	0	0	0	0	0	0	0	0	0	0	0	-1.643	-21474836	-0.787	0	-1.435
24	25	25	Category G	-0.29980469	0.10791016	0.68383789	0.13037109	-0.12939453	-0.45483398	-0.67	-1.435	19/11/2017	19	11	2017	23:30:23	84623	0.1	23	30	23	-946	0.058837891	3.4804688	0	0	0	4.4836426	0	0	0	0	0	0	0	0	0	0	0	0	0	0	0	0	-1.475	-21474836	-0.995	0	-1.091
25	26	26	Category G	-0.50390625	0.011962891	0.65991211	0.23291016	-0.1262207	-0.42260742	-0.69	-1.091	19/11/2017	19	11	2017	23:30:23	84623	0.2	23	30	23	-959	0.058837891	3.4804688	0	0	0	3.7722168	0	0	0	0	0	0	0	0	0	0	0	0	0	0	0	0	-1.357	-21474836	-1.136	0	-1.071
26	27	27	Category G	-0.58789063	0.13183594	0.89990234	0.14770508	-0.15893555	-0.44604492	-0.55	-0.914	19/11/2017	19	11	2017	23:30:23	84623	0.3	23	30	23	-940	0.058837891	3.4804688	0	0	0	4.4321289	0	0	0	0	0	0	0	0	0	0	0	0	0	0	0	0	-1.213	-21474836	-1.309	0	-1.057
27	28	28	Category G	-0.45581055	0.19189453	0.70776367	0.15258789	-0.12939453	-0.4519043	-0.76	-1.071	19/11/2017	19	11	2017	23:30:23	84623	0.4	23	30	23	-953	0.058837891	3.4804688	0	0	0	5.6362305	0	0	0	0	0	0	0	0	0	0	0	0	0	0	0	0	-1.098	-21474836	-1.462	0	-1.057
28	29	29	Category G	-0.88793945	0.19189453	1.079834	0.09765625	-0.13330078	-0.46728516	-0.76	-1.022	19/11/2017	19	11	2017	23:30:23	84623	0.5	23	30	23	-960	0.058837891	3.4804688	0	0	0	5.0656738	0	0	0	0	0	0	0	0	0	0	0	0	0	0	0	0	-1.039	-21474836	-1.511	0	-1.057
29	30	30	Category G	-0.50390625	0.10791016	0.87597656	0.041259766	-0.12939453	-0.47265625	-0.67	-1.057	19/11/2017	19	11	2017	23:30:23	84623	0.6	23	30	23	-940	0.058837891	3.4804688	0	0	0	5.4123535	0	0	0	0	0	0	0	0	0	0	0	0	0	0	0	0	-1.066	-21474836	-1.46	0	-1.057
30	31	31	Category G	-0.56396484	0.15576172	0.75585938	0.14746094	-0.13427734	-0.45385742	-0.59	-1.083	19/11/2017	19	11	2017	23:30:23	84623	0.7	23	30	23	-959	0.058837891	3.4804688	0	0	0	6.597168	0	0	0	0	0	0	0	0	0	0	0	0	0	0	0	0	-1.156	-21474836	-1.358	0	-1.071
31	32	32	Category G	-0.38378906	0.14379883	0.671875	0.1862793	-0.14379883	-0.43457031	-0.59	-1.254	19/11/2017	19	11	2017	23:30:23	84623	0.8	23	30	23	-929	0.058837891	3.4804688	0	0	0	6.2460938	0	0	0	0	0	0	0	0	0	0	0	0	0	0	0	0	-1.217	-21474836	-1.294	0	-1.083
32	33	33	Category G	-0.61181641	0.20385742	0.98388672	0.12792969	-0.15649414	-0.44995117	-0.73	-1.454	19/11/2017	19	11	2017	23:30:23	84623	0.9	23	30	23	-963	0.058837891	3.4804688	0	0	0	6.1359863	0	0	0	0	0	0	0	0	0	0	0	0	0	0	0	0	-1.297	-21474836	-1.216	0	-1.254
33	34	34	Category G	-0.63598633	0.14379883	0.83984375	0.063720703	-0.13769531	-0.46972656	-0.66	-1.433	19/11/2017	19	11	2017	23:30:24	84624	0	23	30	24	-960	0.058837891	3.4804688	0	0	0	5.7983398	0	0	0	0	0	0	0	0	0	0	0	0	0	0	0	0	-1.366	-21474836	-1.145	0	-1.401
34	35	35	Category G	-0.52783203	0.25195313	1.0078125	0.061035156	-0.11376953	-0.47753906	-0.69	-1.505	19/11/2017	19	11	2017	23:30:24	84624	0.111	23	30	24	-956	0.058837891	3.4804688	0	0	0	6.5541992	0	0	0	0	0	0	0	0	0	0	0	0	0	0	0	0	-1.419	-21474836	-1.115	0	-1.401
35	36	36	Category G	-0.68383789	0.11987305	0.94799805	0.020996094	-0.094726563	-0.48168945	-0.58	-1.469	19/11/2017	19	11	2017	23:30:24	84624	0.222	23	30	24	-959	0.058837891	3.4804688	0	0	0	5.8232422	0	0	0	0	0	0	0	0	0	0	0	0	0	0	0	0	-1.44	-21474836	-1.105	0	-1.401
36	37	37	Category G	-0.20385742	0.21582031	0.75585938	0.10571289	-0.11425781	-0.46923828	-0.63	-1.401	19/11/2017	19	11	2017	23:30:24	84624	0.333	23	30	24	-936	0.058837891	3.4804688	0	0	0	3.9604492	0	0	0	0	0	0	0	0	0	0	0	0	0	0	0	0	-1.393	-21474836	-1.161	0	-1.382
37	38	38	Category G	-0.77978516	0.071777344	0.94799805	0.061523438	-0.10864258	-0.48046875	-0.67	-1.382	19/11/2017	19	11	2017	23:30:24	84624	0.444	23	30	24	-960	0.058837891	3.4804688	0	0	0	3.1044922	0	0	0	0	0	0	0	0	0	0	0	0	0	0	0	0	-1.347	-21474836	-1.206	0	-1.382
38	39	39	Category G	-0.41992188	0.059814453	0.98388672	-0.020751953	-0.095703125	-0.48193359	-0.77	-1.17	19/11/2017	19	11	2017	23:30:24	84624	0.555	23	30	24	-953	0.058837891	3.4804688	0	0	0	1.5871582	0	0	0	0	0	0	0	0	0	0	0	0	0	0	0	0	-1.327	-21474836	-1.228	0	-1.17
39	40	40	Category G	-0.56396484	0.16796875	0.86376953	0.071777344	-0.094970703	-0.47412109	-0.69	-1.155	19/11/2017	19	11	2017	23:30:24	84624	0.666	23	30	24	-959	0.058349609	3.5513672	0	0	0	0.20996094	0	0	0	0	0	0	0	0	0	0	0	0	0	0	0	0	-1.27	-21474836	-1.273	0	-1.155
40	41	41	Category G	-0.43188477	0.095947266	0.83984375	0.067626953	-0.1015625	-0.47631836	-0.69	-1.387	19/11/2017	19	11	2017	23:30:24	84624	0.777	23	30	24	-950	0.058349609	3.5513672	-0.51269531	0.11083984	0.88256836	1.8103027	0.092529297	0	0	0	0	0	0	0	0	0	1.0266113	0.026611328	0.13842773	0.080810547	-0.014892578	-0.042724609	-1.199	-21474836	-1.36	0	-1.129
41	42	42	Category G	-0.46777344	0.13183594	1.0197754	0.034423828	-0.098388672	-0.48364258	-0.73	-1.129	19/11/2017	19	11	2017	23:30:24	84624	0.888	23	30	24	-942	0.058349609	3.5513672	-0.51196289	0.11401367	0.88256836	3.6066895	0.14501953	0	0	0	0	0	0	0	0	0	1.0266113	0.026611328	0.19921875	0.044189453	0.017578125	0.13696289	-1.127	-21474836	-1.457	0	-1.046
42	43	43	Category G	-0.47998047	0.15576172	1.0197754	0.021240234	-0.074707031	-0.48657227	-0.87	-0.976	19/11/2017	19	11	2017	23:30:25	84625	0	23	30	25	-946	0.058349609	3.5513672	-0.51220703	0.11425781	0.8840332	4.7775879	0.14526367	0	0	0	0	0	0	0	0	0	1.0280762	0.028076172	0.20922852	0.032226563	0.041259766	0.13549805	-1.107	-21474836	-1.515	0	-1.046
43	44	44	Category G	-0.73193359	0	0.85180664	0.02734375	-0.073486328	-0.49047852	-0.58	-0.949	19/11/2017	19	11	2017	23:30:25	84625	0.09	23	30	25	-963	0.058349609	3.5513672	-0.5065918	0.11523438	0.88256836	6.3457031	0.25488281	0	0	0	0	0	0	0	0	0	1.0241699	0.024169922	0.37133789	-0.22509766	-0.11523438	-0.030761719	-1.136	-21474836	-1.529	0	-1.046
44	45	45	Category G	-0.21582031	0.14379883	0.61181641	0.1340332	-0.042236328	-0.47338867	-0.87	-1.046	19/11/2017	19	11	2017	23:30:25	84625	0.181	23	30	25	-964	0.058349609	3.5513672	-0.51025391	0.11791992	0.88574219	8.1345215	0.40307617	0	0	0	0	0	0	0	0	0	1.0290527	0.029052734	0.59423828	0.29443359	0.025634766	-0.27392578	-1.133	-21474836	-1.562	0	-1.046
45	46	46	Category G	-0.68383789	0.059814453	0.82788086	0.17626953	-0.068603516	-0.45483398	-0.56	-1.332	19/11/2017	19	11	2017	23:30:25	84625	0.272	23	30	25	-940	0.058349609	3.5513672	-0.5065918	0.11791992	0.88452148	8.4321289	0.19482422	0	0	0	0	0	0	0	0	0	1.026123	0.026123047	0.29199219	-0.17700195	-0.058105469	-0.056640625	-1.173	-21474836	-1.541	0	-1.046
46	47	47	Category G	-0.31176758	0.16796875	0.6237793	0.11669922	-0.053710938	-0.47631836	-0.67	-1.37	19/11/2017	19	11	2017	23:30:25	84625	0.363	23	30	25	-946	0.058349609	3.5513672	-0.50292969	0.12060547	0.88500977	7.7668457	0.32714844	0	0	0	0	0	0	0	0	0	1.0249023	0.024902344	0.49975586	0.19116211	0.047119141	-0.26123047	-1.227	-21474836	-1.452	0	-1.298
47	48	48	Category G	-0.63598633	0.14379883	0.93579102	0.056152344	-0.059814453	-0.48510742	-0.84	-1.367	19/11/2017	19	11	2017	23:30:25	84625	0.454	23	30	25	-967	0.058349609	3.5513672	-0.50292969	0.12280273	0.88769531	7.4438477	0.14257813	0	0	0	0	0	0	0	0	0	1.0275879	0.027587891	0.20166016	-0.1328125	0.020751953	0.047851563	-1.294	-21474836	-1.375	0	-1.332
48	49	49	Category G	-0.38378906	0.15576172	0.97192383	-0.012939453	-0.042236328	-0.48925781	-0.95	-1.298	19/11/2017	19	11	2017	23:30:25	84625	0.545	23	30	25	-949	0.058349609	3.5513672	-0.49926758	0.12670898	0.88769531	6.5368652	0.14575195	0	0	0	0	0	0	0	0	0	1.0263672	0.026367188	0.22827148	0.11547852	0.028808594	0.083984375	-1.378	-21474836	-1.266	0	-1.356
49	50	50	Category G	-0.80395508	0.11987305	1.0439453	0.002197266	-0.043701172	-0.48803711	-0.66	-1.356	19/11/2017	19	11	2017	23:30:25	84625	0.636	23	30	25	-948	0.058349609	3.5513672	-0.49780273	0.13012695	0.88769531	4.331543	0.34350586	0	0	0	0	0	0	0	0	0	1.026123	0.026123047	0.47241211	-0.3059082	-0.010253906	0.15600586	-1.466	-21474836	-1.172	0	-1.367
50	51	51	Category G	-0.44384766	0.15576172	0.73193359	0.022949219	-0.054199219	-0.48706055	-0.73	-1.548	19/11/2017	19	11	2017	23:30:25	84625	0.727	23	30	25	-941	0.058349609	3.5513672	-0.49414063	0.12988281	0.88964844	1.5944824	0.16748047	0	0	0	0	0	0	0	0	0	1.0258789	0.025878906	0.23364258	0.050292969	0.025634766	-0.15771484	-1.525	-21474836	-1.115	0	-1.367
51	52	52	Category G	-0.25195313	0.20385742	0.73193359	0.14404297	-0.082275391	-0.46972656	-0.63	-1.857	19/11/2017	19	11	2017	23:30:25	84625	0.818	23	30	25	-951	0.058349609	3.5513672	-0.49487305	0.13378906	0.89111328	0.36474609	0.29858398	0	0	0	0	0	0	0	0	0	1.0280762	0.028076172	0.47192383	0.24291992	0.069824219	-0.15917969	-1.615	-21474836	-1.022	0	-1.548
52	53	53	Category G	-0.46777344	0.16796875	0.83984375	0.059814453	-0.054199219	-0.49023438	-0.69	-1.725	19/11/2017	19	11	2017	23:30:25	84625	0.909	23	30	25	-963	0.058349609	3.5513672	-0.48901367	0.13769531	0.89111328	0.16918945	0.063232422	0	0	0	0	0	0	0	0	0	1.0258789	0.025878906	0.10302734	0.021240234	0.030029297	-0.051269531	-1.72	-21474836	-0.903	0	-1.725
53	54	54	Category G	-0.45581055	0	0.85180664	0.088623047	-0.064453125	-0.48486328	-0.79	-1.909	19/11/2017	19	11	2017	23:30:26	84626	0	23	30	26	-953	0.058349609	3.5513672	-0.4921875	0.13745117	0.89233398	2.3613281	0.14794922	0	0	0	0	0	0	0	0	0	1.0283203	0.028320313	0.21459961	0.036376953	-0.13745117	-0.040527344	-1.816	-21474836	-0.711	0	-1.857
54	55	55	Category G	-0.75585938	0.27587891	0.88793945	0.012207031	-0.062011719	-0.484375	-0.62	-1.927	19/11/2017	19	11	2017	23:30:26	84626	0.1	23	30	26	-947	0.058349609	3.5513672	-0.49291992	0.140625	0.89331055	4.5390625	0.2956543	0	0	0	0	0	0	0	0	0	1.0300293	0.030029297	0.40356445	-0.26269531	0.13500977	-0.005371094	-1.871	-21474836	-0.6	0	-1.857
55	56	56	Category G	-0.6237793	0.21582031	0.80395508	0.039794922	-0.069580078	-0.48632813	-0.63	-1.931	19/11/2017	19	11	2017	23:30:26	84626	0.2	23	30	26	-945	0.058349609	3.5513672	-0.49316406	0.1418457	0.89404297	4.4182129	0.17480469	0	0	0	0	0	0	0	0	0	1.0310059	0.031005859	0.29418945	-0.13037109	0.073730469	-0.090087891	-1.847	-21474836	-0.537	0	-1.879
56	57	57	Category G	-0.23999023	0.14379883	0.73193359	0.1105957	-0.10302734	-0.47119141	-0.59	-1.879	19/11/2017	19	11	2017	23:30:26	84626	0.3	23	30	26	-967	0.058349609	3.5513672	-0.48754883	0.14282227	0.89111328	4.3588867	0.29443359	0	0	0	0	0	0	0	0	0	1.0258789	0.025878906	0.40771484	0.24755859	0.000732422	-0.15917969	-1.884	-21474836	-0.431	0	-1.909
57	58	58	Category G	-0.87597656	0.34790039	0.86376953	0.15991211	-0.1015625	-0.46459961	-0.62	-1.711	19/11/2017	19	11	2017	23:30:26	84626	0.4	23	30	26	-959	0.058349609	3.5513672	-0.49194336	0.14306641	0.89648438	5.4047852	0.43603516	0	0	0	0	0	0	0	0	0	1.0327148	0.032714844	0.62109375	-0.38378906	0.20458984	-0.032714844	-1.947	-21474836	-0.311	0	-1.927
58	59	59	Category G	-0.91186523	0.23999023	0.79199219	0.097900391	-0.085205078	-0.47924805	-0.58	-1.947	19/11/2017	19	11	2017	23:30:26	84626	0.5	23	30	26	-939	0.058349609	3.5513672	-0.48632813	0.14550781	0.89575195	6.5827637	0.44799805	0	0	0	0	0	0	0	0	0	1.029541	0.029541016	0.6237793	-0.42529297	0.094238281	-0.10375977	-2.017	-21474836	-0.216	0	-1.931
59	60	60	Category G	-0.31176758	0.20385742	0.68383789	0.14331055	-0.1027832	-0.46459961	-0.66	-2.287	19/11/2017	19	11	2017	23:30:26	84626	0.6	23	30	26	-956	0.058349609	3.5513672	-0.49365234	0.14697266	0.90087891	5.286377	0.28881836	0	0	0	0	0	0	0	0	0	1.0378418	0.037841797	0.45581055	0.18188477	0.056640625	-0.21704102	-2.088	-21474836	-0.223	0	-1.947
60	61	61	Category G	-0.64794922	0.26391602	0.74389648	0.14453125	-0.096191406	-0.46362305	-0.66	-2.347	19/11/2017	19	11	2017	23:30:26	84626	0.7	23	30	26	-946	0.058349609	3.5513672	-0.49023438	0.1484375	0.89892578	3.4628906	0.24926758	0	0	0	0	0	0	0	0	0	1.034668	0.034667969	0.42797852	-0.1574707	0.11523438	-0.1550293	-2.153	-21474836	-0.179	0	-2.27
61	62	62	Category G	-0.58789063	0.21582031	0.73193359	0.125	-0.09765625	-0.46875	-0.8	-2.359	19/11/2017	19	11	2017	23:30:26	84626	0.8	23	30	26	-943	0.058349609	3.5513672	-0.48828125	0.14819336	0.89306641	3.2653809	0.20117188	0	0	0	0	0	0	0	0	0	1.0285645	0.028564453	0.32836914	-0.099365234	0.067382813	-0.16113281	-2.257	-21474836	-0.122	0	-2.287
62	63	63	Category G	-0.58789063	0.21582031	0.83984375	0.072265625	-0.087402344	-0.4831543	-1.05	-2.27	19/11/2017	19	11	2017	23:30:26	84626	0.9	23	30	26	-966	0.058349609	3.5513672	-0.4909668	0.14916992	0.89404297	3.0556641	0.12915039	0	0	0	0	0	0	0	0	0	1.0310059	0.031005859	0.2175293	-0.096679688	0.06640625	-0.054199219	-2.363	-21474836	-0.03	0	-2.336
63	64	64	Category G	-0.55175781	0.10791016	0.93579102	0.079833984	-0.08203125	-0.48120117	-1.08	-2.336	19/11/2017	19	11	2017	23:30:27	84627	0	23	30	27	-956	0.058349609	3.5513672	-0.4909668	0.14819336	0.89160156	1.3571777	0.085205078	0	0	0	0	0	0	0	0	0	1.0285645	0.028564453	0.14501953	-0.060546875	-0.040283203	0.043945313	-2.43	-21474836	0.051	0	-2.347
64	65	65	Category G	-0.38378906	0.19189453	0.7199707	0.099365234	-0.064697266	-0.4765625	-0.97	-2.581	19/11/2017	19	11	2017	23:30:27	84627	0.1	23	30	27	-963	0.058349609	3.5513672	-0.48632813	0.14990234	0.89111328	0.4152832	0.20385742	0	0	0	0	0	0	0	0	0	1.026123	0.026123047	0.31567383	0.10253906	0.041748047	-0.17114258	-2.47	-21474836	0.067	0	-2.359
65	66	66	Category G	-0.56396484	0.071777344	0.93579102	0.019042969	-0.060791016	-0.48828125	-0.94	-2.687	19/11/2017	19	11	2017	23:30:27	84627	0.2	23	30	27	-937	0.058349609	3.5513672	-0.48828125	0.15039063	0.89477539	0.68457031	0.11645508	0	0	0	0	0	0	0	0	0	1.0305176	0.030517578	0.19506836	-0.075439453	-0.078613281	0.040771484	-2.493	-21474836	0.115	0	-2.443
66	67	67	Category G	-0.23999023	0.19189453	0.95996094	0.034667969	-0.052246094	-0.49121094	-0.86	-2.587	19/11/2017	19	11	2017	23:30:27	84627	0.3	23	30	27	-945	0.058349609	3.5513672	-0.48925781	0.15234375	0.89770508	1.3149414	0.25976563	0	0	0	0	0	0	0	0	0	1.0336914	0.033691406	0.35058594	0.24926758	0.039306641	0.062011719	-2.522	-21474836	0.145	0	-2.502
67	68	68	Category G	-0.75585938	0.047851563	1.0078125	0.028808594	-0.046386719	-0.49291992	-1.08	-2.502	19/11/2017	19	11	2017	23:30:27	84627	0.4	23	30	27	-963	0.058349609	3.5513672	-0.48510742	0.15112305	0.89770508	2.0100098	0.30957031	0	0	0	0	0	0	0	0	0	1.0317383	0.031738281	0.48364258	-0.27050781	-0.10327148	0.10986328	-2.56	-21474836	0.193	0	-2.523
68	69	69	Category G	-0.47998047	0.083984375	1.0678711	-0.066894531	-0.051757813	-0.48754883	-1.06	-2.443	19/11/2017	19	11	2017	23:30:27	84627	0.5	23	30	27	-966	0.058349609	3.5513672	-0.4909668	0.14819336	0.90087891	1.2844238	0.17895508	0	0	0	0	0	0	0	0	0	1.0368652	0.036865234	0.2421875	0.010986328	-0.064208984	0.16674805	-2.55	-21474836	0.167	0	-2.523
69	70	70	Category G	-0.31176758	0.10791016	0.73193359	0.025878906	-0.089111328	-0.48071289	-0.97	-2.56	19/11/2017	19	11	2017	23:30:27	84627	0.6	23	30	27	-953	0.058349609	3.5513672	-0.48413086	0.14672852	0.89379883	0.15161133	0.23974609	0	0	0	0	0	0	0	0	0	1.0270996	0.027099609	0.37353516	0.17236328	-0.038818359	-0.16186523	-2.526	-21474836	0.093	0	-2.514
70	71	71	Category G	-0.27587891	0.21582031	0.91186523	0.083496094	-0.064453125	-0.48071289	-0.87	-2.523	19/11/2017	19	11	2017	23:30:27	84627	0.7	23	30	27	-966	0.058349609	3.5513672	-0.48510742	0.1472168	0.89355469	1.4335938	0.22094727	0	0	0	0	0	0	0	0	0	1.0273438	0.02734375	0.29614258	0.20922852	0.068359375	0.018066406	-2.514	-21474836	0.073	0	-2.502
71	72	72	Category G	-0.52783203	0.13183594	0.86376953	-0.015625	-0.094238281	-0.48266602	-0.97	-2.544	19/11/2017	19	11	2017	23:30:27	84627	0.8	23	30	27	-941	0.058349609	3.5513672	-0.48535156	0.14770508	0.89477539	4.7585449	0.0546875	0	0	0	0	0	0	0	0	0	1.0285645	0.028564453	0.089111328	-0.042236328	-0.015869141	-0.031005859	-2.511	-21474836	0.072	0	-2.486
72	73	73	Category G	-0.3359375	0.21582031	0.88793945	0.0078125	-0.082519531	-0.48461914	-0.95	-2.514	19/11/2017	19	11	2017	23:30:27	84627	0.9	23	30	27	-950	0.058349609	3.5513672	-0.48632813	0.14697266	0.89624023	8.626709	0.16552734	0	0	0	0	0	0	0	0	0	1.0302734	0.030273438	0.22729492	0.15039063	0.068603516	-0.008300781	-2.513	-21474836	0.074	0	-2.514
73	74	74	Category G	-0.40795898	0.19189453	0.91186523	-0.014160156	-0.082763672	-0.4855957	-1.04	-2.486	19/11/2017	19	11	2017	23:30:28	84628	0	23	30	28	-930	0.058349609	3.5513672	-0.4855957	0.14697266	0.89672852	11.684814	0.090820313	0	0	0	0	0	0	0	0	0	1.0302734	0.030273438	0.13769531	0.077636719	0.044677734	0.014892578	-2.511	-21474836	0.055	0	-2.514
74	75	75	Category G	-0.34790039	0.20385742	0.94799805	-0.014892578	-0.084228516	-0.48266602	-1.12	-2.455	19/11/2017	19	11	2017	23:30:28	84628	0.111	23	30	28	-973	0.058349609	3.5513672	-0.48413086	0.14770508	0.89477539	12.342285	0.15649414	0	0	0	0	0	0	0	0	0	1.0280762	0.028076172	0.24536133	0.13623047	0.055908203	0.052978516	-2.534	-21474836	0.067	0	-2.514
75	76	76	Category G	-0.40795898	0.21582031	1.0439453	-0.030029297	-0.089599609	-0.48583984	-1.05	-2.547	19/11/2017	19	11	2017	23:30:28	84628	0.222	23	30	28	-950	0.058349609	3.5513672	-0.48242188	0.14697266	0.89453125	13.814697	0.18041992	0	0	0	0	0	0	0	0	0	1.0268555	0.026855469	0.29248047	0.074462891	0.068603516	0.14916992	-2.545	-21474836	0.077	0	-2.514
76	77	77	Category G	-0.43188477	0.15576172	0.80395508	-0.02734375	-0.090332031	-0.48364258	-1.05	-2.66	19/11/2017	19	11	2017	23:30:28	84628	0.333	23	30	28	-973	0.058349609	3.5513672	-0.48022461	0.14746094	0.89282227	15.311768	0.1015625	0	0	0	0	0	0	0	0	0	1.0246582	0.024658203	0.14550781	0.048339844	0.008056641	-0.088867188	-2.554	-21474836	0.088	0	-2.486
77	78	78	Category G	-0.3359375	0.16796875	0.91186523	0.019042969	-0.075683594	-0.4855957	-1.02	-2.611	19/11/2017	19	11	2017	23:30:28	84628	0.444	23	30	28	-970	0.05859375	3.4675781	-0.484375	0.14672852	0.89526367	13.809326	0.15063477	0	0	0	0	0	0	0	0	0	1.0283203	0.028320313	0.18579102	0.1484375	0.020996094	0.016357422	-2.553	-21474836	0.085	0	-2.484
78	79	79	Category G	-0.53979492	0.095947266	1.0197754	-0.007324219	-0.096923828	-0.48266602	-1.01	-2.565	19/11/2017	19	11	2017	23:30:28	84628	0.555	23	30	28	-942	0.05859375	3.4675781	-0.48242188	0.14697266	0.89477539	11.986084	0.14648438	0	0	0	0	0	0	0	0	0	1.0270996	0.027099609	0.23339844	-0.057128906	-0.051025391	0.12475586	-2.555	-21474836	0.093	0	-2.484
79	80	80	Category G	-0.3359375	0.14379883	0.99584961	-0.004394531	-0.081542969	-0.48657227	-1.05	-2.484	19/11/2017	19	11	2017	23:30:28	84628	0.666	23	30	28	-957	0.05859375	3.4675781	-0.48071289	0.14770508	0.88989258	9.0578613	0.17944336	0	0	0	0	0	0	0	0	0	1.0224609	0.022460938	0.25463867	0.14477539	-0.00390625	0.10571289	-2.543	-21474836	0.101	0	-2.484
80	81	81	Category G	-0.40795898	0.20385742	0.94799805	-0.040527344	-0.067626953	-0.48876953	-0.96	-2.467	19/11/2017	19	11	2017	23:30:28	84628	0.777	23	30	28	-949	0.05859375	3.4675781	-0.48583984	0.14770508	0.8918457	7.3659668	0.11108398	0	0	0	0	0	0	0	0	0	1.0263672	0.026367188	0.18994141	0.077880859	0.055908203	0.055908203	-2.559	-21474836	0.137	0	-2.484
81	82	82	Category G	-0.47998047	0.059814453	1.0678711	-0.086914063	-0.070068359	-0.48608398	-1.08	-2.473	19/11/2017	19	11	2017	23:30:28	84628	0.888	23	30	28	-971	0.05859375	3.4675781	-0.48632813	0.14868164	0.8918457	4.1079102	0.19726563	0	0	0	0	0	0	0	0	0	1.0266113	0.026611328	0.27124023	0.006347656	-0.088867188	0.17578125	-2.584	-21474836	0.16	0	-2.484
82	83	83	Category G	-0.19189453	0.083984375	0.82788086	0.026855469	-0.086669922	-0.4855957	-1.16	-2.756	19/11/2017	19	11	2017	23:30:29	84629	0	23	30	29	-973	0.05859375	3.4675781	-0.48901367	0.1484375	0.89013672	0.92553711	0.31030273	0	0	0	0	0	0	0	0	0	1.0263672	0.026367188	0.42407227	0.29711914	-0.064453125	-0.062255859	-2.622	-21474836	0.214	0	-2.484
83	84	84	Category G	-0.73193359	0.19189453	1.079834	0.054199219	-0.095214844	-0.47949219	-0.97	-2.76	19/11/2017	19	11	2017	23:30:29	84629	0.1	23	30	29	-970	0.05859375	3.4675781	-0.4909668	0.14746094	0.890625	0.6730957	0.30932617	0	0	0	0	0	0	0	0	0	1.0275879	0.027587891	0.47412109	-0.24072266	0.044189453	0.18896484	-2.665	-21474836	0.258	0	-2.651
84	85	85	Category G	-0.25195313	0.13183594	0.98388672	-0.051269531	-0.11987305	-0.47802734	-0.96	-2.794	19/11/2017	19	11	2017	23:30:29	84629	0.2	23	30	29	-935	0.05859375	3.4675781	-0.48706055	0.1496582	0.88916016	1.2949219	0.25415039	0	0	0	0	0	0	0	0	0	1.0249023	0.024902344	0.34790039	0.23510742	-0.017822266	0.094482422	-2.695	-21474836	0.284	0	-2.651
85	86	86	Category G	-0.34790039	0.20385742	0.94799805	0.012939453	-0.1184082	-0.47998047	-1.05	-2.741	19/11/2017	19	11	2017	23:30:29	84629	0.3	23	30	29	-953	0.05859375	3.4675781	-0.49072266	0.14990234	0.89355469	2.0483398	0.16210938	0	0	0	0	0	0	0	0	0	1.0302734	0.030273438	0.25097656	0.14282227	0.053710938	0.054199219	-2.714	-21474836	0.291	0	-2.651
86	87	87	Category G	-0.46777344	0.25195313	1.0917969	-0.08203125	-0.11987305	-0.47119141	-1.11	-2.651	19/11/2017	19	11	2017	23:30:29	84629	0.4	23	30	29	-950	0.05859375	3.4675781	-0.4934082	0.14990234	0.89575195	4.3847656	0.22216797	0	0	0	0	0	0	0	0	0	1.0336914	0.033691406	0.32348633	0.025634766	0.10180664	0.19580078	-2.679	-21474836	0.25	0	-2.651
87	88	88	Category G	-0.39599609	0.20385742	0.95996094	-0.030273438	-0.12548828	-0.4699707	-0.97	-2.586	19/11/2017	19	11	2017	23:30:29	84629	0.5	23	30	29	-946	0.05859375	3.4675781	-0.49658203	0.15014648	0.8984375	8.5390625	0.12939453	0	0	0	0	0	0	0	0	0	1.0375977	0.037597656	0.21557617	0.10058594	0.053466797	0.061279297	-2.669	-21474836	0.247	0	-2.646
88	89	89	Category G	-0.095947266	0.095947266	0.76782227	0.024902344	-0.14794922	-0.47094727	-1.04	-2.542	19/11/2017	19	11	2017	23:30:29	84629	0.6	23	30	29	-970	0.05859375	3.4675781	-0.49389648	0.14941406	0.89477539	9.1450195	0.42114258	0	0	0	0	0	0	0	0	0	1.032959	0.032958984	0.57836914	0.39794922	-0.053466797	-0.12695313	-2.644	-21474836	0.217	0	-2.646
89	90	90	Category G	-0.37182617	0.16796875	1.1638184	0.13891602	-0.11816406	-0.46069336	-1.16	-2.702	19/11/2017	19	11	2017	23:30:29	84629	0.7	23	30	29	-963	0.05859375	3.4675781	-0.49462891	0.14770508	0.89477539	9.7614746	0.29614258	0	0	0	0	0	0	0	0	0	1.0332031	0.033203125	0.41186523	0.12280273	0.020019531	0.26879883	-2.638	-21474836	0.213	0	-2.646
90	91	91	Category G	-0.45581055	0.19189453	0.94799805	-0.036621094	-0.12524414	-0.47192383	-0.87	-2.646	19/11/2017	19	11	2017	23:30:29	84629	0.8	23	30	29	-956	0.05859375	3.4675781	-0.49169922	0.14819336	0.89233398	8.6030273	0.079101563	0	0	0	0	0	0	0	0	0	1.029541	0.029541016	0.13476563	0.035888672	0.043457031	0.055419922	-2.64	-21474836	0.217	0	-2.586
91	92	92	Category G	-0.23999023	0.16796875	0.97192383	0.052001953	-0.13232422	-0.47070313	-0.98	-2.705	19/11/2017	19	11	2017	23:30:29	84629	0.9	23	30	29	-949	0.05859375	3.4675781	-0.49291992	0.14697266	0.89550781	7.0827637	0.26513672	0	0	0	0	0	0	0	0	0	1.0327148	0.032714844	0.35009766	0.25292969	0.020751953	0.076171875	-2.637	-21474836	0.214	0	-2.57
92	93	93	Category G	-0.53979492	0.059814453	1.0678711	-0.034423828	-0.13183594	-0.47290039	-0.94	-2.66	19/11/2017	19	11	2017	23:30:30	84630	0	23	30	30	-962	0.05859375	3.4675781	-0.49780273	0.14501953	0.89672852	2.9760742	0.19580078	0	0	0	0	0	0	0	0	0	1.0358887	0.035888672	0.29833984	-0.041748047	-0.085205078	0.17089844	-2.623	-21474836	0.198	0	-2.57
93	94	94	Category G	-0.43188477	0.16796875	0.88793945	-0.011230469	-0.11669922	-0.47875977	-0.86	-2.57	19/11/2017	19	11	2017	23:30:30	84630	0.09	23	30	30	-963	0.05859375	3.4675781	-0.49755859	0.14404297	0.8972168	1.5915527	0.0703125	0	0	0	0	0	0	0	0	0	1.0361328	0.036132813	0.098876953	0.065673828	0.023681641	-0.009277344	-2.527	-21474836	0.107	0	-2.459
94	95	95	Category G	-0.58789063	0.047851563	1.0319824	0.028320313	-0.12231445	-0.47583008	-0.91	-2.459	19/11/2017	19	11	2017	23:30:30	84630	0.181	23	30	30	-976	0.05859375	3.4675781	-0.49951172	0.14672852	0.89770508	3.9973145	0.18847656	0	0	0	0	0	0	0	0	0	1.0378418	0.037841797	0.32104492	-0.088134766	-0.098876953	0.1340332	-2.471	-21474836	0.046	0	-2.314
95	96	96	Category G	0.011962891	0.19189453	0.65991211	0.1262207	-0.13671875	-0.45605469	-1.12	-2.123	19/11/2017	19	11	2017	23:30:30	84630	0.272	23	30	30	-948	0.05859375	3.4675781	-0.49682617	0.14550781	0.8996582	8.1208496	0.56445313	0	0	0	0	0	0	0	0	0	1.0380859	0.038085938	0.79492188	0.50878906	0.046142578	-0.23974609	-2.384	-21474836	-0.04	0	-2.248
96	97	97	Category G	-1.0439453	0.095947266	1.4399414	0.13818359	-0.1081543	-0.46264648	-0.79	-2.314	19/11/2017	19	11	2017	23:30:30	84630	0.363	23	30	30	-964	0.05859375	3.4675781	-0.4987793	0.14477539	0.90283203	11.539307	0.76660156	0	0	0	0	0	0	0	0	0	1.0415039	0.041503906	1.1311035	-0.54492188	-0.048828125	0.53686523	-2.315	-21474836	-0.111	0	-2.23
97	98	98	Category G	-0.23999023	0.19189453	0.76782227	0.006103516	-0.12719727	-0.47167969	-0.95	-2.179	19/11/2017	19	11	2017	23:30:30	84630	0.454	23	30	30	-945	0.05859375	3.4675781	-0.49755859	0.14306641	0.89819336	15.603271	0.29272461	0	0	0	0	0	0	0	0	0	1.0368652	0.036865234	0.43676758	0.25756836	0.048583984	-0.13037109	-2.258	-21474836	-0.16	0	-2.23
98	99	99	Category G	-0.81591797	0.10791016	1.1037598	0.089355469	-0.13208008	-0.46435547	-0.94	-2.248	19/11/2017	19	11	2017	23:30:30	84630	0.545	23	30	30	-964	0.05859375	3.4675781	-0.49560547	0.14111328	0.90063477	16.174072	0.38061523	0	0	0	0	0	0	0	0	0	1.0375977	0.037597656	0.55664063	-0.32006836	-0.033203125	0.20288086	-2.233	-21474836	-0.182	0	-2.23
99	100	100	Category G	-0.43188477	0.13183594	0.81591797	0.004150391	-0.13793945	-0.47290039	-1.05	-2.23	19/11/2017	19	11	2017	23:30:30	84630	0.636	23	30	30	-956	0.05859375	3.4675781	-0.48706055	0.13989258	0.90356445	18.113037	0.10375977	0	0	0	0	0	0	0	0	0	1.0358887	0.035888672	0.15087891	0.055175781	-0.008056641	-0.087646484	-2.311	-21474836	-0.109	0	-2.248
100	101	101	Category G	-0.19189453	0.071777344	0.61181641	0.16088867	-0.15600586	-0.44384766	-0.86	-2.304	19/11/2017	19	11	2017	23:30:30	84630	0.727	23	30	30	-963	0.05859375	3.4675781	-0.49169922	0.13818359	0.90625	17.888428	0.42553711	0	0	0	0	0	0	0	0	0	1.0405273	0.040527344	0.66113281	0.29980469	-0.06640625	-0.29443359	-2.332	-21474836	-0.086	0	-2.248
101	102	102	Category G	-0.92382813	0.11987305	1.1279297	0.14575195	-0.10180664	-0.46264648	-0.8	-2.594	19/11/2017	19	11	2017	23:30:30	84630	0.818	23	30	30	-953	0.05859375	3.4675781	-0.48706055	0.13598633	0.90454102	16.226318	0.49072266	0	0	0	0	0	0	0	0	0	1.036377	0.036376953	0.67602539	-0.43652344	-0.016113281	0.22314453	-2.379	-21474836	-0.029	0	-2.304
102	103	103	Category G	-0.40795898	0.047851563	0.79199219	0.057373047	-0.13574219	-0.46728516	-1.08	-2.437	19/11/2017	19	11	2017	23:30:30	84630	0.909	23	30	30	-969	0.05859375	3.4675781	-0.48828125	0.13500977	0.90795898	12.773438	0.16601563	0	0	0	0	0	0	0	0	0	1.0397949	0.039794922	0.28393555	0.080322266	-0.087158203	-0.1159668	-2.393	-21474836	0.03	0	-2.304
103	104	104	Category G	-0.7199707	0.16796875	0.92382813	0.11962891	-0.15039063	-0.46240234	-1.23	-2.462	19/11/2017	19	11	2017	23:30:31	84631	0	23	30	31	-964	0.05859375	3.4675781	-0.48901367	0.13330078	0.9074707	10.086182	0.23388672	0	0	0	0	0	0	0	0	0	1.0395508	0.039550781	0.28149414	-0.23071289	0.034423828	0.016113281	-2.379	-21474836	0.046	0	-2.335
104	105	105	Category G	-0.44384766	0.14379883	0.98388672	0.040527344	-0.14526367	-0.46679688	-0.95	-2.335	19/11/2017	19	11	2017	23:30:31	84631	0.1	23	30	31	-959	0.05859375	3.4675781	-0.4934082	0.13427734	0.90869141	8.8774414	0.090576172	0	0	0	0	0	0	0	0	0	1.0427246	0.042724609	0.13427734	0.049560547	0.009277344	0.074951172	-2.403	-21474836	0.109	0	-2.437
105	106	106	Category G	-0.58789063	0.17993164	0.89990234	0.061035156	-0.13598633	-0.46875	-0.94	-2.142	19/11/2017	19	11	2017	23:30:31	84631	0.2	23	30	31	-973	0.05859375	3.4675781	-0.49243164	0.13183594	0.90795898	6.7265625	0.10693359	0	0	0	0	0	0	0	0	0	1.0412598	0.041259766	0.15136719	-0.095214844	0.047851563	-0.008056641	-2.378	-21474836	0.122	0	-2.431
106	107	107	Category G	-0.26391602	0.023925781	0.89990234	0.074707031	-0.14208984	-0.4675293	-0.87	-2.451	19/11/2017	19	11	2017	23:30:31	84631	0.3	23	30	31	-949	0.05859375	3.4675781	-0.49267578	0.13305664	0.90795898	5.9458008	0.25366211	0	0	0	0	0	0	0	0	0	1.0415039	0.041503906	0.34619141	0.22875977	-0.10913086	-0.008056641	-2.377	-21474836	0.16	0	-2.398
107	108	108	Category H	-0.92382813	-0.035888672	0.95996094	0.31982422	-0.18701172	-0.35473633	-0.62	-2.446	19/11/2017	19	11	2017	23:30:49	84649	0.4	23	30	49	-960	0.058837891	3.4933594	-0.49365234	0.13378906	0.90551758	4.652832	0.46533203	0	0	0	0	0	0	0	0	0	1.0400391	0.040039063	0.65380859	-0.42993164	-0.16967773	0.054199219	-2.367	-21474836	0.169	0	-2.398
108	109	109	Category H	-0.3359375	0.071777344	0.51586914	0.34155273	-0.19189453	-0.32519531	-0.58	-2.431	19/11/2017	19	11	2017	23:30:49	84649	0.5	23	30	49	-967	0.058837891	3.4933594	-0.49243164	0.13354492	0.90527344	4.9370117	0.42407227	0	0	0	0	0	0	0	0	0	1.0390625	0.0390625	0.60791016	0.15649414	-0.061767578	-0.3894043	-2.383	-21474836	0.142	0	-2.431
109	110	110	Category H	-0.58789063	0.14379883	0.83984375	0.34545898	-0.24121094	-0.2890625	-0.82	-2.398	19/11/2017	19	11	2017	23:30:49	84649	0.6	23	30	49	-948	0.058837891	3.4933594	-0.49194336	0.13256836	0.90356445	2.486084	0.11547852	0	0	0	0	0	0	0	0	0	1.0375977	0.037597656	0.1706543	-0.095703125	0.010986328	-0.063720703	-2.433	-21474836	0.145	0	-2.434
110	111	111	Category H	-0.57592773	0.19189453	0.85180664	0.27514648	-0.23266602	-0.35742188	-0.56	-2.434	19/11/2017	19	11	2017	23:30:49	84649	0.7	23	30	49	-946	0.058837891	3.4933594	-0.49658203	0.13256836	0.90649414	1.092041	0.11303711	0	0	0	0	0	0	0	0	0	1.0422363	0.042236328	0.19311523	-0.079101563	0.059082031	-0.0546875	-2.441	-21474836	0.099	0	-2.434
111	112	112	Category H	-0.45581055	0.095947266	0.80395508	0.27392578	-0.2409668	-0.35058594	-0.62	-2.441	19/11/2017	19	11	2017	23:30:49	84649	0.8	23	30	49	-968	0.058837891	3.4933594	-0.50048828	0.13037109	0.90625	0.53271484	0.11694336	0	0	0	0	0	0	0	0	0	1.0437012	0.043701172	0.18188477	0.044677734	-0.034423828	-0.10229492	-2.439	-21474836	0.051	0	-2.432
112	113	113	Category H	-0.56396484	0.19189453	1.0078125	0.24194336	-0.24609375	-0.37011719	-0.62	-2.5	19/11/2017	19	11	2017	23:30:49	84649	0.9	23	30	49	-963	0.058837891	3.4933594	-0.49658203	0.12670898	0.90332031	2.2158203	0.14013672	0	0	0	0	0	0	0	0	0	1.0385742	0.038574219	0.23657227	-0.067138672	0.064941406	0.10424805	-2.439	-21474836	0.016	0	-2.434
113	114	114	Category H	-0.51586914	0.20385742	0.69580078	0.24707031	-0.23706055	-0.36791992	-0.55	-2.434	19/11/2017	19	11	2017	23:30:50	84650	0	23	30	50	-939	0.058837891	3.4933594	-0.50024414	0.12475586	0.90283203	2.2927246	0.22216797	0	0	0	0	0	0	0	0	0	1.0397949	0.039794922	0.30151367	-0.015380859	0.078857422	-0.20703125	-2.456	-21474836	-0.043	0	-2.434
114	115	115	Category H	-0.38378906	0.19189453	0.98388672	0.27514648	-0.23022461	-0.35131836	-0.58	-2.432	19/11/2017	19	11	2017	23:30:50	84650	0.1	23	30	50	-946	0.058837891	3.4933594	-0.49902344	0.12329102	0.90234375	3.1335449	0.15673828	0	0	0	0	0	0	0	0	0	1.0385742	0.038574219	0.26513672	0.11523438	0.068359375	0.081298828	-2.467	-21474836	-0.083	0	-2.441
115	116	116	Category H	-0.51586914	0.16796875	0.81591797	0.28173828	-0.23608398	-0.35449219	-0.62	-2.498	19/11/2017	19	11	2017	23:30:50	84650	0.2	23	30	50	-943	0.058837891	3.4933594	-0.50268555	0.1184082	0.90283203	3.762207	0.10083008	0	0	0	0	0	0	0	0	0	1.0400391	0.040039063	0.14941406	-0.013183594	0.049316406	-0.086914063	-2.468	-21474836	-0.109	0	-2.45
116	117	117	Category H	-0.52783203	0.15576172	0.94799805	0.28051758	-0.22924805	-0.35766602	-0.62	-2.499	19/11/2017	19	11	2017	23:30:50	84650	0.3	23	30	50	-949	0.058837891	3.4933594	-0.50341797	0.11669922	0.90234375	4.1186523	0.064697266	0	0	0	0	0	0	0	0	0	1.0397949	0.039794922	0.10864258	-0.024169922	0.038818359	0.045410156	-2.466	-21474836	-0.123	0	-2.446
117	118	118	Category H	-0.6237793	0.095947266	0.91186523	0.25146484	-0.22192383	-0.37792969	-0.47	-2.45	19/11/2017	19	11	2017	23:30:50	84650	0.4	23	30	50	-976	0.058837891	3.4933594	-0.50463867	0.11547852	0.90087891	3.5732422	0.12084961	0	0	0	0	0	0	0	0	0	1.0390625	0.0390625	0.14916992	-0.11889648	-0.01953125	0.010742188	-2.468	-21474836	-0.13	0	-2.446
118	119	119	Category H	-0.29980469	0.11987305	0.59985352	0.30859375	-0.23339844	-0.32885742	-0.59	-2.486	19/11/2017	19	11	2017	23:30:50	84650	0.5	23	30	50	-967	0.058837891	3.4933594	-0.50219727	0.11352539	0.90039063	2.9953613	0.36254883	0	0	0	0	0	0	0	0	0	1.0373535	0.037353516	0.50927734	0.20239258	0.006103516	-0.30053711	-2.462	-21474836	-0.137	0	-2.446
119	120	120	Category H	-0.95996094	0.15576172	1.0078125	0.32275391	-0.24975586	-0.3046875	-0.81	-2.446	19/11/2017	19	11	2017	23:30:50	84650	0.6	23	30	50	-942	0.058837891	3.4933594	-0.50537109	0.11230469	0.89892578	2.6169434	0.46923828	0	0	0	0	0	0	0	0	0	1.0375977	0.037597656	0.60644531	-0.4543457	0.043212891	0.10864258	-2.442	-21474836	-0.114	0	-2.396
120	121	121	Category H	-0.46777344	0.17993164	0.83984375	0.24462891	-0.22827148	-0.37597656	-0.7	-2.396	19/11/2017	19	11	2017	23:30:50	84650	0.7	23	30	50	-949	0.058837891	3.4933594	-0.50537109	0.11010742	0.89794922	2.0537109	0.098144531	0	0	0	0	0	0	0	0	0	1.036377	0.036376953	0.16552734	0.037597656	0.069580078	-0.058105469	-2.422	-21474836	-0.089	0	-2.396
121	122	122	Category H	-0.68383789	0.10791016	0.88793945	0.28540039	-0.24267578	-0.34350586	-0.59	-2.377	19/11/2017	19	11	2017	23:30:50	84650	0.8	23	30	50	-948	0.058837891	3.4933594	-0.50927734	0.10888672	0.89868164	0.81982422	0.17480469	0	0	0	0	0	0	0	0	0	1.0385742	0.038574219	0.1862793	-0.17431641	-0.000976563	-0.010742188	-2.424	-21474836	-0.051	0	-2.391
122	123	123	Category H	-0.64794922	0.083984375	1.0559082	0.20825195	-0.23339844	-0.38964844	-0.59	-2.379	19/11/2017	19	11	2017	23:30:50	84650	0.9	23	30	50	-944	0.058837891	3.4933594	-0.51123047	0.10864258	0.8972168	0.46582031	0.21069336	0	0	0	0	0	0	0	0	0	1.0383301	0.038330078	0.31982422	-0.13647461	-0.024658203	0.15844727	-2.408	-21474836	-0.05	0	-2.391
123	124	124	Category H	-0.41992188	0.17993164	0.73193359	0.26391602	-0.23144531	-0.36474609	-0.91	-2.463	19/11/2017	19	11	2017	23:30:51	84651	0	23	30	51	-959	0.058837891	3.4933594	-0.51220703	0.1081543	0.89550781	1.251709	0.20092773	0	0	0	0	0	0	0	0	0	1.0373535	0.037353516	0.32763672	0.092285156	0.071533203	-0.16357422	-2.407	-21474836	-0.076	0	-2.391
124	125	125	Category H	-0.50390625	0.15576172	0.95996094	0.37133789	-0.23779297	-0.26220703	-0.88	-2.391	19/11/2017	19	11	2017	23:30:51	84651	0.1	23	30	51	-969	0.058837891	3.4933594	-0.51293945	0.10620117	0.89477539	1.800293	0.08203125	0	0	0	0	0	0	0	0	0	1.0368652	0.036865234	0.12353516	0.009033203	0.049316406	0.064941406	-2.411	-21474836	-0.096	0	-2.391
125	126	126	Category H	-0.89990234	0.059814453	1.0078125	0.29370117	-0.24487305	-0.33105469	-0.66	-2.439	19/11/2017	19	11	2017	23:30:51	84651	0.2	23	30	51	-956	0.058837891	3.4933594	-0.51367188	0.10449219	0.89428711	2.0693359	0.40478516	0	0	0	0	0	0	0	0	0	1.0366211	0.036621094	0.54418945	-0.38598633	-0.044677734	0.11328125	-2.423	-21474836	-0.088	0	-2.415
126	127	127	Category H	-0.56396484	0.19189453	0.83984375	0.31298828	-0.23730469	-0.33007813	-0.72	-2.422	19/11/2017	19	11	2017	23:30:51	84651	0.3	23	30	51	-967	0.058837891	3.4820801	-0.51489258	0.1027832	0.89428711	2.5141602	0.11499023	0	0	0	0	0	0	0	0	0	1.0371094	0.037109375	0.19213867	-0.048828125	0.088867188	-0.054443359	-2.429	-21474836	-0.083	0	-2.422
127	128	128	Category H	-0.41992188	0.071777344	0.63598633	0.32177734	-0.24707031	-0.32104492	-0.69	-2.445	19/11/2017	19	11	2017	23:30:51	84651	0.4	23	30	51	-953	0.058837891	3.4820801	-0.51660156	0.099853516	0.89306641	2.7409668	0.27612305	0	0	0	0	0	0	0	0	0	1.0366211	0.036621094	0.38208008	0.096679688	-0.028076172	-0.25708008	-2.422	-21474836	-0.101	0	-2.419
128	129	129	Category H	-0.44384766	0.023925781	0.98388672	0.37109375	-0.21386719	-0.28857422	-0.69	-2.415	19/11/2017	19	11	2017	23:30:51	84651	0.5	23	30	51	-970	0.058837891	3.4820801	-0.51538086	0.098144531	0.8918457	2.8769531	0.13793945	0	0	0	0	0	0	0	0	0	1.0349121	0.034912109	0.23754883	0.071533203	-0.07421875	0.091796875	-2.427	-21474836	-0.122	0	-2.422
129	130	130	Category H	-0.56396484	0.16796875	0.85180664	0.27880859	-0.20532227	-0.3684082	-0.77	-2.425	19/11/2017	19	11	2017	23:30:51	84651	0.6	23	30	51	-959	0.058837891	3.4820801	-0.52197266	0.096435547	0.89428711	2.9267578	0.093017578	0	0	0	0	0	0	0	0	0	1.0400391	0.040039063	0.15576172	-0.041748047	0.071289063	-0.042480469	-2.425	-21474836	-0.113	0	-2.419
130	131	131	Category H	-0.55175781	0.059814453	0.97192383	0.33666992	-0.20141602	-0.33251953	-0.62	-2.419	19/11/2017	19	11	2017	23:30:51	84651	0.7	23	30	51	-946	0.058837891	3.4820801	-0.52099609	0.096191406	0.8918457	2.8759766	0.093017578	0	0	0	0	0	0	0	0	0	1.0373535	0.037353516	0.14697266	-0.030517578	-0.036376953	0.079833984	-2.423	-21474836	-0.13	0	-2.419
131	132	132	Category H	-0.63598633	0.047851563	0.82788086	0.29614258	-0.20141602	-0.36132813	-0.62	-2.428	19/11/2017	19	11	2017	23:30:51	84651	0.8	23	30	51	-963	0.058837891	3.4820801	-0.52514648	0.093994141	0.89233398	3.2912598	0.13623047	0	0	0	0	0	0	0	0	0	1.0397949	0.039794922	0.22167969	-0.1105957	-0.046142578	-0.064453125	-2.423	-21474836	-0.155	0	-2.419
132	133	133	Category H	-0.44384766	0.083984375	0.88793945	0.33105469	-0.21801758	-0.32348633	-0.58	-2.411	19/11/2017	19	11	2017	23:30:51	84651	0.9	23	30	51	-947	0.058837891	3.4820801	-0.52587891	0.091552734	0.89111328	3.4228516	0.082519531	0	0	0	0	0	0	0	0	0	1.0388184	0.038818359	0.093017578	0.08203125	-0.007568359	-0.003173828	-2.425	-21474836	-0.19	0	-2.419
133	134	134	Category H	-0.6237793	0.21582031	0.89990234	0.3269043	-0.22607422	-0.33276367	-0.61	-2.44	19/11/2017	19	11	2017	23:30:52	84652	0	23	30	52	-969	0.058837891	3.4820801	-0.5246582	0.092285156	0.88964844	3.532959	0.15844727	0	0	0	0	0	0	0	0	0	1.0368652	0.036865234	0.23242188	-0.098876953	0.12329102	0.010009766	-2.42	-21474836	-0.217	0	-2.419
134	135	135	Category H	-0.52783203	0.16796875	1.0439453	0.30566406	-0.2121582	-0.34082031	-0.66	-2.432	19/11/2017	19	11	2017	23:30:52	84652	0.1	23	30	52	-952	0.058837891	3.4820801	-0.5246582	0.091796875	0.89086914	3.736084	0.1706543	0	0	0	0	0	0	0	0	0	1.0380859	0.038085938	0.23193359	-0.002929688	0.075927734	0.15283203	-2.425	-21474836	-0.206	0	-2.426
135	136	136	Category H	-0.77978516	0.16796875	1.0439453	0.32250977	-0.23242188	-0.32177734	-0.58	-2.393	19/11/2017	19	11	2017	23:30:52	84652	0.2	23	30	52	-970	0.058837891	3.4820801	-0.52319336	0.091796875	0.88989258	3.7709961	0.30859375	0	0	0	0	0	0	0	0	0	1.036377	0.036376953	0.48632813	-0.25634766	0.075927734	0.15380859	-2.424	-21474836	-0.21	0	-2.423
136	137	137	Category H	-0.15576172	0.011962891	0.35986328	0.38647461	-0.21362305	-0.27026367	-0.56	-2.447	19/11/2017	19	11	2017	23:30:52	84652	0.3	23	30	52	-967	0.058837891	3.4820801	-0.52734375	0.091064453	0.88964844	3.652832	0.65185547	0	0	0	0	0	0	0	0	0	1.0380859	0.038085938	0.98046875	0.37158203	-0.079101563	-0.52978516	-2.426	-21474836	-0.191	0	-2.423
137	138	138	Category H	-0.70776367	0.19189453	1.0678711	0.43237305	-0.12963867	-0.24560547	-0.41	-2.426	19/11/2017	19	11	2017	23:30:52	84652	0.4	23	30	52	-950	0.058837891	3.4820801	-0.51367188	0.092041016	0.88110352	3.7817383	0.28686523	0	0	0	0	0	0	0	0	0	1.0241699	0.024169922	0.48022461	-0.19384766	0.099609375	0.18652344	-2.418	-21474836	-0.153	0	-2.41
138	139	139	Category H	-0.2277832	0.13183594	1.0197754	0.34326172	-0.15771484	-0.33789063	-0.59	-2.423	19/11/2017	19	11	2017	23:30:52	84652	0.5	23	30	52	-945	0.058837891	3.4820801	-0.52026367	0.090576172	0.88330078	3.8967285	0.32543945	0	0	0	0	0	0	0	0	0	1.0290527	0.029052734	0.4699707	0.29248047	0.041015625	0.13623047	-2.415	-21474836	-0.109	0	-2.41
139	140	140	Category H	-0.69580078	0.071777344	0.91186523	0.38256836	-0.15942383	-0.30224609	-0.43	-2.391	19/11/2017	19	11	2017	23:30:52	84652	0.6	23	30	52	-970	0.058837891	3.4820801	-0.51342773	0.088867188	0.88110352	3.8659668	0.18554688	0	0	0	0	0	0	0	0	0	1.0236816	0.023681641	0.23022461	-0.18212891	-0.017089844	0.030517578	-2.42	-21474836	-0.066	0	-2.423
140	141	141	Category H	-0.26391602	0.083984375	0.59985352	0.36352539	-0.18994141	-0.30126953	-0.56	-2.41	19/11/2017	19	11	2017	23:30:52	84652	0.7	23	30	52	-966	0.058837891	3.4820801	-0.51660156	0.089355469	0.88525391	3.8591309	0.38134766	0	0	0	0	0	0	0	0	0	1.0290527	0.029052734	0.54394531	0.25268555	-0.005371094	-0.28540039	-2.418	-21474836	-0.038	0	-2.41
141	142	142	Category H	-0.69580078	0.14379883	1.0078125	0.41430664	-0.16552734	-0.26245117	-0.88	-2.428	19/11/2017	19	11	2017	23:30:52	84652	0.8	23	30	52	-943	0.058837891	3.4820801	-0.51806641	0.089111328	0.88891602	3.5786133	0.22021484	0	0	0	0	0	0	0	0	0	1.032959	0.032958984	0.35083008	-0.17749023	0.054443359	0.11865234	-2.408	-21474836	0.01	0	-2.391
142	143	143	Category H	-0.64794922	0.071777344	0.79199219	0.35424805	-0.17993164	-0.31860352	-0.54	-2.431	19/11/2017	19	11	2017	23:30:52	84652	0.9	23	30	52	-946	0.058837891	3.4820801	-0.51269531	0.088378906	0.88623047	3.7004395	0.16552734	0	0	0	0	0	0	0	0	0	1.0275879	0.027587891	0.24584961	-0.13500977	-0.016601563	-0.094238281	-2.363	-21474836	0.007	0	-2.37
143	144	144	Category H	-0.89990234	0.17993164	1.0319824	0.36376953	-0.17529297	-0.31542969	-0.62	-2.37	19/11/2017	19	11	2017	23:30:53	84653	0	23	30	53	-956	0.058837891	3.4820801	-0.51098633	0.08984375	0.88842773	2.949707	0.42382813	0	0	0	0	0	0	0	0	0	1.0288086	0.028808594	0.62182617	-0.38867188	0.08984375	0.14331055	-2.333	-21474836	-0.013	0	-2.212
144	145	145	Category H	-0.29980469	0.011962891	0.65991211	0.30102539	-0.1862793	-0.36303711	-0.58	-2.151	19/11/2017	19	11	2017	23:30:53	84653	0.1	23	30	53	-951	0.058837891	3.4820801	-0.50878906	0.090332031	0.88916016	1.3989258	0.32006836	0	0	0	0	0	0	0	0	0	1.0285645	0.028564453	0.5168457	0.20898438	-0.078369141	-0.22924805	-2.294	-21474836	-0.042	0	-2.2
145	146	146	Category H	-0.58789063	0.16796875	0.93579102	0.30224609	-0.19458008	-0.3527832	-0.63	-2.212	19/11/2017	19	11	2017	23:30:53	84653	0.2	23	30	53	-942	0.058837891	3.4820801	-0.50708008	0.089599609	0.890625	0.54516602	0.12084961	0	0	0	0	0	0	0	0	0	1.0288086	0.028808594	0.20385742	-0.080566406	0.078125	0.044921875	-2.256	-21474836	-0.066	0	-2.2
146	147	147	Category H	-0.32397461	0.23999023	0.77978516	0.31201172	-0.21557617	-0.3347168	-0.63	-2.172	19/11/2017	19	11	2017	23:30:53	84653	0.3	23	30	53	-967	0.058837891	3.4820801	-0.50756836	0.08984375	0.89086914	0.38012695	0.26171875	0	0	0	0	0	0	0	0	0	1.0292969	0.029296875	0.44482422	0.18359375	0.14990234	-0.11108398	-2.217	-21474836	-0.086	0	-2.2
147	148	148	Category H	-0.65991211	0.035888672	0.97192383	0.29052734	-0.21313477	-0.34936523	-0.52	-2.2	19/11/2017	19	11	2017	23:30:53	84653	0.4	23	30	53	-971	0.058837891	3.4820801	-0.50976563	0.090576172	0.8918457	0.10693359	0.1784668	0	0	0	0	0	0	0	0	0	1.03125	0.03125	0.28466797	-0.14990234	-0.0546875	0.079833984	-2.198	-21474836	-0.12	0	-2.2
148	149	149	Category H	-0.44384766	0	0.94799805	0.25366211	-0.21020508	-0.37475586	-0.58	-2.202	19/11/2017	19	11	2017	23:30:53	84653	0.5	23	30	53	-953	0.058837891	3.4820801	-0.50219727	0.093017578	0.88891602	0.64379883	0.12475586	0	0	0	0	0	0	0	0	0	1.0251465	0.025146484	0.21069336	0.058349609	-0.093017578	0.058837891	-2.241	-21474836	-0.079	0	-2.202
149	150	150	Category H	-0.671875	0.11987305	0.95996094	0.25561523	-0.21118164	-0.37890625	-0.62	-2.254	19/11/2017	19	11	2017	23:30:53	84653	0.6	23	30	53	-949	0.058837891	3.4820801	-0.50708008	0.095214844	0.8918457	0.20678711	0.1796875	0	0	0	0	0	0	0	0	0	1.0302734	0.030273438	0.25708008	-0.16455078	0.024414063	0.067871094	-2.288	-21474836	-0.033	0	-2.202
150	151	151	Category H	-0.58789063	0.035888672	0.89990234	0.27075195	-0.19360352	-0.37768555	-0.58	-2.407	19/11/2017	19	11	2017	23:30:53	84653	0.7	23	30	53	-963	0.058837891	3.4820801	-0.50610352	0.095214844	0.89233398	1.7268066	0.10131836	0	0	0	0	0	0	0	0	0	1.0302734	0.030273438	0.14868164	-0.081542969	-0.059326172	0.007324219	-2.342	-21474836	0.031	0	-2.254
151	152	152	Category H	-0.21582031	-0.15576172	0.61181641	0.37060547	-0.14916992	-0.31835938	-0.58	-2.496	19/11/2017	19	11	2017	23:30:53	84653	0.8	23	30	53	-960	0.058837891	3.4820801	-0.50805664	0.094726563	0.89404297	2.6032715	0.47729492	0	0	0	0	0	0	0	0	0	1.0327148	0.032714844	0.82519531	0.29223633	-0.25048828	-0.28222656	-2.388	-21474836	0.091	0	-2.407
152	153	153	Category H	-0.63598633	0.059814453	0.86376953	0.40087891	-0.11230469	-0.29418945	-0.58	-2.498	19/11/2017	19	11	2017	23:30:53	84653	0.9	23	30	53	-954	0.058837891	3.4820801	-0.51000977	0.094970703	0.89575195	3.4890137	0.13452148	0	0	0	0	0	0	0	0	0	1.0354004	0.035400391	0.19311523	-0.12573242	-0.03515625	-0.031982422	-2.423	-21474836	0.153	0	-2.412
153	154	154	Category H	-0.29980469	0.059814453	0.86376953	0.37280273	-0.12207031	-0.32519531	-0.59	-2.474	19/11/2017	19	11	2017	23:30:54	84654	0	23	30	54	-942	0.058837891	3.4820801	-0.50830078	0.094482422	0.8918457	5.1140137	0.21313477	0	0	0	0	0	0	0	0	0	1.0307617	0.030761719	0.27124023	0.20849609	-0.034667969	-0.028076172	-2.499	-21474836	0.291	0	-2.474
154	155	155	Category H	-0.63598633	-0.17993164	0.98388672	0.35400391	-0.1472168	-0.34057617	-0.47	-2.412	19/11/2017	19	11	2017	23:30:54	84654	0.1	23	30	54	-967	0.058837891	3.4820801	-0.50683594	0.094238281	0.89428711	6.9291992	0.31567383	0	0	0	0	0	0	0	0	0	1.0324707	0.032470703	0.49243164	-0.12890625	-0.27416992	0.089355469	-2.55	-21474836	0.395	0	-2.496
155	156	156	Category H	-0.47998047	0.071777344	1.0078125	0.31665039	-0.14892578	-0.36645508	-0.59	-2.708	19/11/2017	19	11	2017	23:30:54	84654	0.2	23	30	54	-930	0.058837891	3.4820801	-0.50732422	0.093505859	0.89233398	7.5375977	0.12060547	0	0	0	0	0	0	0	0	0	1.0307617	0.030761719	0.16479492	0.02734375	-0.021728516	0.11523438	-2.577	-21474836	0.471	0	-2.498
156	157	157	Category H	-0.52783203	0.059814453	0.69580078	0.32202148	-0.15087891	-0.36230469	-0.58	-2.716	19/11/2017	19	11	2017	23:30:54	84654	0.3	23	30	54	-952	0.058837891	3.4820801	-0.50756836	0.093017578	0.89428711	7.7553711	0.20239258	0	0	0	0	0	0	0	0	0	1.0327148	0.032714844	0.25195313	-0.020019531	-0.033203125	-0.19848633	-2.589	-21474836	0.531	0	-2.524
157	158	158	Category H	-0.14379883	0.023925781	0.86376953	0.40966797	-0.11914063	-0.28442383	-0.63	-2.658	19/11/2017	19	11	2017	23:30:54	84654	0.4	23	30	54	-956	0.058837891	3.4820801	-0.50683594	0.092285156	0.89379883	8.5695801	0.37060547	0	0	0	0	0	0	0	0	0	1.0317383	0.031738281	0.46166992	0.36303711	-0.068359375	-0.030029297	-2.598	-21474836	0.566	0	-2.524
158	159	159	Category H	-0.79199219	-0.011962891	0.91186523	0.39208984	-0.14916992	-0.30688477	-0.52	-2.571	19/11/2017	19	11	2017	23:30:54	84654	0.5	23	30	54	-949	0.058837891	3.4820801	-0.50488281	0.091552734	0.8918457	8.013916	0.30566406	0	0	0	0	0	0	0	0	0	1.0290527	0.029052734	0.41015625	-0.28686523	-0.10351563	0.019775391	-2.599	-21474836	0.588	0	-2.524
159	160	160	Category H	-0.32397461	-0.035888672	0.91186523	0.3762207	-0.13452148	-0.31933594	-0.58	-2.524	19/11/2017	19	11	2017	23:30:54	84654	0.6	23	30	54	-956	0.058837891	3.4820801	-0.50927734	0.092529297	0.89672852	6.1870117	0.22607422	0	0	0	0	0	0	0	0	0	1.0354004	0.035400391	0.32910156	0.18530273	-0.12841797	0.014892578	-2.556	-21474836	0.538	0	-2.45
160	161	161	Category H	-0.7199707	0.10791016	1.0078125	0.37548828	-0.13867188	-0.32226563	-0.56	-2.421	19/11/2017	19	11	2017	23:30:54	84654	0.7	23	30	54	-951	0.058837891	3.4820801	-0.50390625	0.091552734	0.89379883	4.2988281	0.24438477	0	0	0	0	0	0	0	0	0	1.0302734	0.030273438	0.34570313	-0.21582031	0.016113281	0.11376953	-2.511	-21474836	0.504	0	-2.447
161	162	162	Category H	-0.64794922	0.047851563	0.94799805	0.30419922	-0.14697266	-0.37792969	-0.58	-2.447	19/11/2017	19	11	2017	23:30:54	84654	0.8	23	30	54	-932	0.058837891	3.4820801	-0.50488281	0.091552734	0.89550781	3.2619629	0.15820313	0	0	0	0	0	0	0	0	0	1.0322266	0.032226563	0.23901367	-0.14282227	-0.043701172	0.052246094	-2.475	-21474836	0.486	0	-2.447
162	163	163	Category H	-0.26391602	0.035888672	0.68383789	0.38354492	-0.14672852	-0.31005859	-0.7	-2.45	19/11/2017	19	11	2017	23:30:54	84654	0.9	23	30	54	-968	0.058837891	3.4820801	-0.50292969	0.092773438	0.89672852	2.078125	0.32519531	0	0	0	0	0	0	0	0	0	1.0324707	0.032470703	0.5090332	0.23901367	-0.056884766	-0.21289063	-2.458	-21474836	0.491	0	-2.447
163	164	164	Category H	-0.79199219	0.047851563	1.0197754	0.39526367	-0.15380859	-0.29101563	-0.62	-2.438	19/11/2017	19	11	2017	23:30:55	84655	0	23	30	55	-963	0.058837891	3.4820801	-0.49902344	0.094238281	0.89355469	0.32324219	0.32226563	0	0	0	0	0	0	0	0	0	1.027832	0.027832031	0.46533203	-0.29272461	-0.046386719	0.12597656	-2.483	-21474836	0.559	0	-2.447
164	165	165	Category H	-0.31176758	-0.011962891	0.95996094	0.33984375	-0.14526367	-0.35009766	-0.72	-2.471	19/11/2017	19	11	2017	23:30:55	84655	0.1	23	30	55	-956	0.059082031	3.4933594	-0.50268555	0.094238281	0.89477539	0.49658203	0.22802734	0	0	0	0	0	0	0	0	0	1.0305176	0.030517578	0.36230469	0.19091797	-0.10620117	0.064941406	-2.507	-21474836	0.63	0	-2.45
165	166	166	Category H	-0.45581055	0.071777344	0.93579102	0.37597656	-0.14624023	-0.31323242	-0.76	-2.671	19/11/2017	19	11	2017	23:30:55	84655	0.2	23	30	55	-967	0.059082031	3.4933594	-0.50170898	0.095458984	0.89501953	0.37231445	0.065673828	0	0	0	0	0	0	0	0	0	1.0305176	0.030517578	0.11010742	0.045898438	-0.023681641	0.040527344	-2.511	-21474836	0.725	0	-2.455
166	167	167	Category H	-0.59985352	0.011962891	0.99584961	0.29077148	-0.14550781	-0.38989258	-0.47	-2.566	19/11/2017	19	11	2017	23:30:55	84655	0.3	23	30	55	-955	0.059082031	3.4933594	-0.49707031	0.095703125	0.89160156	0.37524414	0.16845703	0	0	0	0	0	0	0	0	0	1.0251465	0.025146484	0.29077148	-0.10253906	-0.083740234	0.10400391	-2.512	-21474836	0.785	0	-2.471
167	168	168	Category H	-0.29980469	0.059814453	0.87597656	0.33740234	-0.13525391	-0.35717773	-0.59	-2.475	19/11/2017	19	11	2017	23:30:55	84655	0.4	23	30	55	-953	0.059082031	3.4933594	-0.49560547	0.096191406	0.89379883	1.2890625	0.19995117	0	0	0	0	0	0	0	0	0	1.0263672	0.026367188	0.25	0.19580078	-0.036376953	-0.017822266	-2.523	-21474836	0.853	0	-2.475
168	169	169	Category H	-0.61181641	-0.023925781	0.94799805	0.38671875	-0.12988281	-0.31494141	-0.59	-2.455	19/11/2017	19	11	2017	23:30:55	84655	0.5	23	30	55	-967	0.059082031	3.4933594	-0.49560547	0.096923828	0.89672852	1.2260742	0.17529297	0	0	0	0	0	0	0	0	0	1.0290527	0.029052734	0.28833008	-0.1159668	-0.12084961	0.051025391	-2.549	-21474836	0.912	0	-2.505
169	170	170	Category H	-0.29980469	0.14379883	0.97192383	0.34594727	-0.13671875	-0.34179688	-0.52	-2.505	19/11/2017	19	11	2017	23:30:55	84655	0.6	23	30	55	-959	0.059082031	3.4933594	-0.49438477	0.097167969	0.89575195	0.29980469	0.21386719	0	0	0	0	0	0	0	0	0	1.027832	0.027832031	0.31689453	0.19458008	0.046386719	0.075927734	-2.538	-21474836	0.935	0	-2.505
170	171	171	Category H	-0.77978516	0.011962891	0.99584961	0.39038086	-0.13647461	-0.30371094	-0.58	-2.626	19/11/2017	19	11	2017	23:30:55	84655	0.7	23	30	55	-952	0.059082031	3.4933594	-0.49731445	0.096679688	0.8984375	0.55029297	0.31030273	0	0	0	0	0	0	0	0	0	1.0314941	0.031494141	0.46435547	-0.28222656	-0.084716797	0.097167969	-2.553	-21474836	0.958	0	-2.505
171	172	172	Category H	-0.31176758	-0.035888672	0.86376953	0.3293457	-0.13012695	-0.36645508	-0.58	-2.604	19/11/2017	19	11	2017	23:30:55	84655	0.8	23	30	55	-956	0.059082031	3.4933594	-0.49438477	0.099609375	0.89990234	1.307373	0.23022461	0	0	0	0	0	0	0	0	0	1.0314941	0.031494141	0.35449219	0.18261719	-0.13549805	-0.036132813	-2.578	-21474836	0.997	0	-2.604
172	173	173	Category H	-0.44384766	0.11987305	0.94799805	0.36010742	-0.13720703	-0.33544922	-0.69	-2.653	19/11/2017	19	11	2017	23:30:55	84655	0.9	23	30	55	-970	0.059082031	3.4933594	-0.49780273	0.099121094	0.90283203	2.0532227	0.073242188	0	0	0	0	0	0	0	0	0	1.0356445	0.035644531	0.11962891	0.053955078	0.020507813	0.044921875	-2.615	-21474836	1.082	0	-2.626
173	174	174	Category H	-0.41992188	0.14379883	0.99584961	0.29956055	-0.14428711	-0.37670898	-0.58	-2.63	19/11/2017	19	11	2017	23:30:56	84656	0	23	30	56	-949	0.059082031	3.4933594	-0.49389648	0.099365234	0.90112305	2.3466797	0.12792969	0	0	0	0	0	0	0	0	0	1.0324707	0.032470703	0.21289063	0.073974609	0.044189453	0.094482422	-2.637	-21474836	1.131	0	-2.626
174	175	175	Category H	-0.46777344	0.047851563	0.94799805	0.34790039	-0.14550781	-0.33789063	-0.52	-2.674	19/11/2017	19	11	2017	23:30:56	84656	0.1	23	30	56	-959	0.059082031	3.4933594	-0.49975586	0.099121094	0.90380859	4.0446777	0.074951172	0	0	0	0	0	0	0	0	0	1.0375977	0.037597656	0.12768555	0.031982422	-0.051269531	0.043945313	-2.631	-21474836	1.152	0	-2.622
175	176	176	Category H	-0.32397461	0.11987305	0.63598633	0.33691406	-0.17431641	-0.34521484	-0.73	-2.637	19/11/2017	19	11	2017	23:30:56	84656	0.2	23	30	56	-956	0.059082031	3.4933594	-0.49926758	0.099121094	0.90136719	5.7731934	0.31860352	0	0	0	0	0	0	0	0	0	1.0351563	0.03515625	0.46118164	0.17529297	0.020507813	-0.26538086	-2.634	-21474836	1.164	0	-2.622
176	177	177	Category H	0.047851563	0.17993164	0.76782227	0.40527344	-0.23168945	-0.23266602	-0.67	-2.59	19/11/2017	19	11	2017	23:30:56	84656	0.3	23	30	56	-954	0.059082031	3.4933594	-0.49487305	0.098144531	0.90039063	6.4074707	0.56469727	0	0	0	0	0	0	0	0	0	1.0322266	0.032226563	0.75708008	0.54272461	0.081542969	-0.13256836	-2.617	-21474836	1.172	0	-2.59
177	178	178	Category H	-0.76782227	0.071777344	0.93579102	0.32104492	-0.21362305	-0.33862305	-0.51	-2.622	19/11/2017	19	11	2017	23:30:56	84656	0.4	23	30	56	-963	0.059082031	3.4933594	-0.49682617	0.099853516	0.90820313	6.6469727	0.27368164	0	0	0	0	0	0	0	0	0	1.0400391	0.040039063	0.32641602	-0.27075195	-0.028076172	0.02734375	-2.571	-21474836	1.154	0	-2.553
178	179	179	Category H	-0.26391602	-0.023925781	0.92382813	0.33886719	-0.19335938	-0.33227539	-0.62	-2.553	19/11/2017	19	11	2017	23:30:56	84656	0.5	23	30	56	-949	0.059082031	3.4933594	-0.49755859	0.098632813	0.90673828	6.9306641	0.2644043	0	0	0	0	0	0	0	0	0	1.0390625	0.0390625	0.37353516	0.23364258	-0.12255859	0.016845703	-2.524	-21474836	1.132	0	-2.411
179	180	180	Category H	-0.69580078	0.16796875	1.1638184	0.33666992	-0.18847656	-0.33520508	-0.59	-2.35	19/11/2017	19	11	2017	23:30:56	84656	0.6	23	30	56	-933	0.059082031	3.4933594	-0.49902344	0.098388672	0.90429688	7.545166	0.33251953	0	0	0	0	0	0	0	0	0	1.0375977	0.037597656	0.52514648	-0.1965332	0.069335938	0.25927734	-2.486	-21474836	1.113	0	-2.411
180	181	181	Category H	-0.31176758	0.047851563	0.89990234	0.26953125	-0.1796875	-0.38354492	-0.59	-2.393	19/11/2017	19	11	2017	23:30:56	84656	0.7	23	30	56	-942	0.059082031	3.4933594	-0.50073242	0.10083008	0.90649414	6.9604492	0.19628906	0	0	0	0	0	0	0	0	0	1.0405273	0.040527344	0.2487793	0.18896484	-0.052978516	-0.006591797	-2.456	-21474836	1.07	0	-2.393
181	182	182	Category H	-0.49194336	0.059814453	0.89990234	0.33984375	-0.18286133	-0.34130859	-0.56	-2.411	19/11/2017	19	11	2017	23:30:56	84656	0.8	23	30	56	-956	0.059082031	3.4933594	-0.50219727	0.097167969	0.90869141	6.6237793	0.039794922	0	0	0	0	0	0	0	0	0	1.0429688	0.04296875	0.056884766	0.010253906	-0.037353516	-0.008789063	-2.398	-21474836	0.986	0	-2.35
182	183	183	Category H	-0.27587891	0.17993164	0.97192383	0.31469727	-0.19506836	-0.34765625	-0.58	-2.411	19/11/2017	19	11	2017	23:30:56	84656	0.9	23	30	56	-945	0.059082031	3.4933594	-0.49975586	0.096923828	0.90820313	6.5837402	0.24707031	0	0	0	0	0	0	0	0	0	1.0412598	0.041259766	0.37060547	0.22387695	0.082763672	0.063476563	-2.356	-21474836	0.919	0	-2.299
183	184	184	Category H	-0.53979492	0.19189453	0.99584961	0.33789063	-0.19091797	-0.33007813	-0.59	-2.272	19/11/2017	19	11	2017	23:30:57	84657	0	23	30	57	-970	0.059082031	3.4933594	-0.4987793	0.095703125	0.90966797	6.296875	0.13500977	0	0	0	0	0	0	0	0	0	1.0419922	0.041992188	0.22290039	-0.040771484	0.095947266	0.0859375	-2.346	-21474836	0.828	0	-2.299
184	185	185	Category H	-0.29980469	0.095947266	1.0917969	0.3034668	-0.203125	-0.35107422	-0.73	-2.299	19/11/2017	19	11	2017	23:30:57	84657	0.1	23	30	57	-939	0.059082031	3.4933594	-0.49169922	0.093017578	0.90795898	4.6508789	0.265625	0	0	0	0	0	0	0	0	0	1.0366211	0.036621094	0.37841797	0.19189453	0.002685547	0.18359375	-2.336	-21474836	0.687	0	-2.299
185	186	186	Category H	-0.63598633	0.20385742	0.91186523	0.33251953	-0.18823242	-0.33935547	-0.52	-2.292	19/11/2017	19	11	2017	23:30:57	84657	0.2	23	30	57	-929	0.059082031	3.4933594	-0.49487305	0.094238281	0.91064453	3.3449707	0.1784668	0	0	0	0	0	0	0	0	0	1.0407715	0.040771484	0.25170898	-0.14086914	0.109375	0.000976563	-2.322	-21474836	0.532	0	-2.297
186	187	187	Category H	-0.43188477	0.071777344	0.98388672	0.29589844	-0.19116211	-0.36816406	-0.56	-2.334	19/11/2017	19	11	2017	23:30:57	84657	0.3	23	30	57	-946	0.059082031	3.4933594	-0.49243164	0.091064453	0.91210938	2.9714355	0.095703125	0	0	0	0	0	0	0	0	0	1.0405273	0.040527344	0.15161133	0.060546875	-0.019287109	0.071533203	-2.303	-21474836	0.446	0	-2.297
187	188	188	Category H	-0.32397461	0.16796875	0.7199707	0.36181641	-0.20141602	-0.3046875	-0.59	-2.324	19/11/2017	19	11	2017	23:30:57	84657	0.4	23	30	57	-943	0.059082031	3.4933594	-0.49707031	0.087402344	0.9140625	2.4812012	0.2722168	0	0	0	0	0	0	0	0	0	1.0441895	0.044189453	0.44775391	0.1730957	0.080322266	-0.1940918	-2.318	-21474836	0.478	0	-2.299
188	189	189	Category H	-0.7199707	0.25195313	0.75585938	0.37548828	-0.2043457	-0.28930664	-0.77	-2.297	19/11/2017	19	11	2017	23:30:57	84657	0.5	23	30	57	-945	0.059082031	3.4933594	-0.49389648	0.087158203	0.91137695	1.6245117	0.32006836	0	0	0	0	0	0	0	0	0	1.0402832	0.040283203	0.54638672	-0.22583008	0.16455078	-0.15551758	-2.32	-21474836	0.56	0	-2.298
189	190	190	Category H	-0.50390625	0.14379883	0.88793945	0.35888672	-0.18798828	-0.31591797	-0.6	-2.362	19/11/2017	19	11	2017	23:30:57	84657	0.6	23	30	57	-974	0.059082031	3.4933594	-0.49633789	0.087402344	0.91113281	0.97705078	0.061279297	0	0	0	0	0	0	0	0	0	1.0412598	0.041259766	0.086914063	-0.007324219	0.056152344	-0.023193359	-2.321	-21474836	0.66	0	-2.298
190	191	191	Category H	-0.74389648	0.14379883	0.98388672	0.36181641	-0.19140625	-0.31787109	-0.52	-2.315	19/11/2017	19	11	2017	23:30:57	84657	0.7	23	30	57	-963	0.059082031	3.4933594	-0.49511719	0.087890625	0.90917969	1.3413086	0.26538086	0	0	0	0	0	0	0	0	0	1.0390625	0.0390625	0.37890625	-0.24853516	0.055664063	0.074462891	-2.311	-21474836	0.768	0	-2.297
191	192	192	Category H	-0.61181641	0.11987305	0.94799805	0.32641602	-0.19213867	-0.34667969	-0.43	-2.298	19/11/2017	19	11	2017	23:30:57	84657	0.8	23	30	57	-956	0.059082031	3.4933594	-0.49487305	0.088378906	0.90942383	0.90991211	0.12695313	0	0	0	0	0	0	0	0	0	1.0393066	0.039306641	0.18652344	-0.11669922	0.03125	0.038330078	-2.297	-21474836	0.899	0	-2.271
192	193	193	Category H	-0.41992188	0.14379883	0.68383789	0.40429688	-0.19873047	-0.26367188	-0.52	-2.271	19/11/2017	19	11	2017	23:30:57	84657	0.9	23	30	57	-960	0.059082031	3.4933594	-0.49975586	0.091552734	0.91308594	0.1159668	0.24829102	0	0	0	0	0	0	0	0	0	1.0449219	0.044921875	0.36132813	0.079833984	0.052001953	-0.22924805	-2.27	-21474836	0.988	0	-2.24
193	194	194	Category H	-0.40795898	0.17993164	0.89990234	0.35253906	-0.21337891	-0.30395508	-0.55	-2.24	19/11/2017	19	11	2017	23:30:58	84658	0	23	30	58	-942	0.059082031	3.4933594	-0.49438477	0.092285156	0.91259766	0.76708984	0.1237793	0	0	0	0	0	0	0	0	0	1.0422363	0.042236328	0.18701172	0.086425781	0.087402344	-0.012695313	-2.208	-21474836	0.987	0	-2.135
194	195	195	Category H	-0.41992188	0.14379883	0.81591797	0.36645508	-0.20581055	-0.29980469	-0.48	-2.135	19/11/2017	19	11	2017	23:30:58	84658	0.111	23	30	58	-943	0.059082031	3.4933594	-0.49804688	0.092285156	0.91430664	0.79150391	0.13574219	0	0	0	0	0	0	0	0	0	1.0454102	0.045410156	0.22802734	0.078125	0.051269531	-0.098388672	-2.155	-21474836	0.96	0	-2.004
195	196	196	Category H	-0.53979492	0.11987305	0.98388672	0.33276367	-0.19140625	-0.33154297	-0.62	-1.991	19/11/2017	19	11	2017	23:30:58	84658	0.222	23	30	58	-948	0.059082031	3.4933594	-0.49365234	0.095703125	0.9152832	1.1201172	0.0859375	0	0	0	0	0	0	0	0	0	1.0441895	0.044189453	0.13867188	-0.045898438	0.023925781	0.068359375	-2.106	-21474836	0.892	0	-1.998
196	197	197	Category H	-0.45581055	0.10791016	0.91186523	0.33984375	-0.18652344	-0.32397461	-0.51	-1.998	19/11/2017	19	11	2017	23:30:58	84658	0.333	23	30	58	-953	0.059082031	3.4933594	-0.49487305	0.095703125	0.91479492	1.2036133	0.041015625	0	0	0	0	0	0	0	0	0	1.0444336	0.044433594	0.054199219	0.0390625	0.011962891	-0.002929688	-2.058	-21474836	0.86	0	-1.998
197	198	198	Category H	-0.47998047	0.035888672	0.75585938	0.3684082	-0.18359375	-0.31152344	-0.67	-2.004	19/11/2017	19	11	2017	23:30:58	84658	0.444	23	30	58	-942	0.059082031	3.4933594	-0.49487305	0.097412109	0.91870117	1.0783691	0.17480469	0	0	0	0	0	0	0	0	0	1.0480957	0.048095703	0.23950195	0.014892578	-0.061523438	-0.1628418	-2.032	-21474836	0.829	0	-1.998
198	199	199	Category H	-0.64794922	0.20385742	0.97192383	0.36376953	-0.19580078	-0.31396484	-0.52	-1.982	19/11/2017	19	11	2017	23:30:58	84658	0.555	23	30	58	-956	0.059082031	3.4933594	-0.49487305	0.099365234	0.91870117	0.88037109	0.19238281	0	0	0	0	0	0	0	0	0	1.0483398	0.048339844	0.31030273	-0.15283203	0.10424805	0.052978516	-2.011	-21474836	0.804	0	-1.998
199	200	200	Category H	-0.52783203	0.071777344	0.79199219	0.33251953	-0.20825195	-0.32543945	-0.41	-2.087	19/11/2017	19	11	2017	23:30:58	84658	0.666	23	30	58	-970	0.059082031	3.4933594	-0.49414063	0.10009766	0.92041016	0.31835938	0.13574219	0	0	0	0	0	0	0	0	0	1.0493164	0.049316406	0.19042969	-0.033447266	-0.028320313	-0.12841797	-2.018	-21474836	0.818	0	-1.998
200	201	201	Category H	-0.55175781	0.17993164	0.97192383	0.33959961	-0.20996094	-0.32055664	-0.62	-2.004	19/11/2017	19	11	2017	23:30:58	84658	0.777	23	30	58	-957	0.059082031	3.4933594	-0.49389648	0.10229492	0.9206543	0.21044922	0.10913086	0	0	0	0	0	0	0	0	0	1.0498047	0.049804688	0.1862793	-0.057617188	0.077392578	0.051025391	-2.007	-21474836	0.806	0	-1.982
201	202	202	Category H	-0.52783203	0.20385742	0.98388672	0.32495117	-0.21899414	-0.32080078	-0.56	-2.035	19/11/2017	19	11	2017	23:30:58	84658	0.888	23	30	58	-963	0.059082031	3.4933594	-0.48974609	0.10302734	0.91992188	0.72363281	0.125	0	0	0	0	0	0	0	0	0	1.0471191	0.047119141	0.20239258	-0.037841797	0.10058594	0.063720703	-1.989	-21474836	0.822	0	-1.932
202	203	203	Category H	-0.32397461	0.19189453	0.79199219	0.33642578	-0.19824219	-0.3293457	-0.44	-1.932	19/11/2017	19	11	2017	23:30:59	84659	0	23	30	59	-941	0.058837891	3.4466309	-0.48706055	0.10351563	0.92236328	1.282959	0.2265625	0	0	0	0	0	0	0	0	0	1.0480957	0.048095703	0.3815918	0.16308594	0.088134766	-0.13037109	-1.967	-21474836	0.815	0	-1.898
203	204	204	Category H	-0.7199707	0.17993164	0.82788086	0.36621094	-0.22045898	-0.28564453	-0.59	-1.898	19/11/2017	19	11	2017	23:30:59	84659	0.1	23	30	59	-946	0.058837891	3.4466309	-0.48974609	0.10522461	0.92456055	1.6928711	0.26049805	0	0	0	0	0	0	0	0	0	1.0517578	0.051757813	0.40136719	-0.22998047	0.074462891	-0.096679688	-1.924	-21474836	0.81	0	-1.85
204	205	205	Category H	-0.41992188	0.26391602	0.99584961	0.34326172	-0.21020508	-0.31811523	-0.56	-1.85	19/11/2017	19	11	2017	23:30:59	84659	0.2	23	30	59	-941	0.058837891	3.4466309	-0.49194336	0.10620117	0.92431641	1.7321777	0.1875	0	0	0	0	0	0	0	0	0	1.0524902	0.052490234	0.30126953	0.072021484	0.1574707	0.071289063	-1.877	-21474836	0.802	0	-1.829
205	206	206	Category H	-0.52783203	0.083984375	0.7199707	0.34692383	-0.21337891	-0.31713867	-0.62	-1.829	19/11/2017	19	11	2017	23:30:59	84659	0.3	23	30	59	-942	0.058837891	3.4466309	-0.48779297	0.10742188	0.92114258	1.6662598	0.20654297	0	0	0	0	0	0	0	0	0	1.0480957	0.048095703	0.26464844	-0.039794922	-0.0234375	-0.20117188	-1.786	-21474836	0.721	0	-1.722
206	207	207	Category H	-0.44384766	0.21582031	1.0197754	0.33447266	-0.19726563	-0.32543945	-0.67	-1.722	19/11/2017	19	11	2017	23:30:59	84659	0.4	23	30	59	-963	0.058837891	3.4466309	-0.49438477	0.109375	0.92504883	1.0170898	0.15087891	0	0	0	0	0	0	0	0	0	1.0546875	0.0546875	0.25146484	0.050537109	0.10620117	0.094482422	-1.727	-21474836	0.637	0	-1.577
207	208	208	Category H	-0.41992188	0.14379883	0.86376953	0.3371582	-0.21240234	-0.32543945	-0.69	-1.487	19/11/2017	19	11	2017	23:30:59	84659	0.5	23	30	59	-957	0.058837891	3.4466309	-0.49243164	0.1081543	0.92431641	0.30004883	0.10083008	0	0	0	0	0	0	0	0	0	1.0527344	0.052734375	0.16870117	0.072509766	0.035400391	-0.060546875	-1.67	-21474836	0.588	0	-1.577
208	209	209	Category H	-0.34790039	0.047851563	0.92382813	0.40063477	-0.14257813	-0.28857422	-0.56	-1.577	19/11/2017	19	11	2017	23:30:59	84659	0.6	23	30	59	-928	0.058837891	3.4466309	-0.50024414	0.10888672	0.92724609	0.003662109	0.16430664	0	0	0	0	0	0	0	0	0	1.0593262	0.059326172	0.21728516	0.15234375	-0.061035156	-0.003417969	-1.637	-21474836	0.558	0	-1.577
209	210	210	Category H	-0.80395508	0.11987305	1.0559082	0.37353516	-0.17602539	-0.30737305	-0.55	-1.556	19/11/2017	19	11	2017	23:30:59	84659	0.7	23	30	59	-929	0.058837891	3.4466309	-0.49438477	0.109375	0.9230957	0.76611328	0.33666992	0	0	0	0	0	0	0	0	0	1.0529785	0.052978516	0.45239258	-0.30932617	0.010253906	0.13256836	-1.603	-21474836	0.551	0	-1.577
210	211	211	Category H	-0.31176758	0.29980469	1.0917969	0.3527832	-0.1730957	-0.32495117	-0.73	-1.655	19/11/2017	19	11	2017	23:30:59	84659	0.8	23	30	59	-947	0.058837891	3.4466309	-0.50146484	0.10766602	0.92456055	2.260498	0.31738281	0	0	0	0	0	0	0	0	0	1.057373	0.057373047	0.54882813	0.18969727	0.19189453	0.16699219	-1.595	-21474836	0.594	0	-1.556
211	212	212	Category H	-0.91186523	0.011962891	1.0559082	0.35546875	-0.18774414	-0.30761719	-0.51	-1.625	19/11/2017	19	11	2017	23:30:59	84659	0.9	23	30	59	-954	0.058837891	3.4466309	-0.49511719	0.10839844	0.921875	3.7956543	0.44799805	0	0	0	0	0	0	0	0	0	1.052002	0.052001953	0.64697266	-0.41650391	-0.096435547	0.13378906	-1.581	-21474836	0.64	0	-1.556
212	213	213	Category H	-0.13183594	0.095947266	0.75585938	0.38916016	-0.18383789	-0.28710938	-0.52	-1.67	19/11/2017	19	11	2017	23:31:00	84660	0	23	31	0	-947	0.058837891	3.4466309	-0.5012207	0.109375	0.92382813	4.9089355	0.40600586	0	0	0	0	0	0	0	0	0	1.0568848	0.056884766	0.55102539	0.36938477	-0.013427734	-0.16796875	-1.533	-21474836	0.662	0	-1.407
213	214	214	Category H	-1.1037598	0.20385742	1.1159668	0.4140625	-0.19506836	-0.23632813	-0.7	-1.407	19/11/2017	19	11	2017	23:31:00	84660	0.1	23	31	0	-954	0.058837891	3.4466309	-0.49755859	0.10742188	0.92089844	5.9379883	0.64379883	0	0	0	0	0	0	0	0	0	1.0522461	0.052246094	0.8972168	-0.60595703	0.096191406	0.19482422	-1.506	-21474836	0.67	0	-1.407
214	215	215	Category H	-0.47998047	0.16796875	0.83984375	0.34277344	-0.19702148	-0.33349609	-0.62	-1.285	19/11/2017	19	11	2017	23:31:00	84660	0.2	23	31	0	-932	0.058837891	3.4466309	-0.50097656	0.10717773	0.92285156	7.4230957	0.10498047	0	0	0	0	0	0	0	0	0	1.0556641	0.055664063	0.16479492	0.020996094	0.060546875	-0.083007813	-1.479	-21474836	0.669	0	-1.407
215	216	216	Category H	-0.43188477	0.083984375	0.97192383	0.36230469	-0.18896484	-0.31274414	-0.58	-1.395	19/11/2017	19	11	2017	23:31:00	84660	0.3	23	31	0	-966	0.058837891	3.4466309	-0.50024414	0.10791016	0.92260742	8.8630371	0.087646484	0	0	0	0	0	0	0	0	0	1.0549316	0.054931641	0.14160156	0.068359375	-0.023925781	0.049072266	-1.47	-21474836	0.662	0	-1.407
216	217	217	Category G	-0.31176758	0.14379883	0.98388672	0.44238281	0.015380859	-0.26611328	-0.62	-1.497	19/11/2017	19	11	2017	23:31:03	84663	0.099	23	31	3	-950	0.058837891	3.511084	-0.50292969	0.10791016	0.92700195	9.4462891	0.20239258	0	0	0	0	0	0	0	0	0	1.0603027	0.060302734	0.28344727	0.19116211	0.035644531	0.056640625	-1.445	-21474836	0.627	0	-1.395
217	218	218	Category G	-0.76782227	0.095947266	0.94799805	0.42041016	-0.039306641	-0.28515625	-0.48	-1.571	19/11/2017	19	11	2017	23:31:03	84663	0.199	23	31	3	-941	0.058837891	3.511084	-0.50756836	0.10522461	0.92626953	9.8776855	0.26123047	0	0	0	0	0	0	0	0	0	1.0615234	0.061523438	0.29101563	-0.26000977	-0.009277344	0.021484375	-1.417	-21474836	0.597	0	-1.285
218	219	219	Category G	-0.34790039	0.10791016	0.83984375	0.41699219	-0.04296875	-0.29321289	-0.4	-1.515	19/11/2017	19	11	2017	23:31:03	84663	0.3	23	31	3	-962	0.058837891	3.511084	-0.50146484	0.10498047	0.92407227	11.749756	0.17529297	0	0	0	0	0	0	0	0	0	1.0566406	0.056640625	0.24072266	0.15356445	0.002685547	-0.084228516	-1.392	-21474836	0.551	0	-1.284
219	220	220	Category G	-0.82788086	0.26391602	1.079834	0.42797852	-0.063232422	-0.27441406	-0.69	-1.243	19/11/2017	19	11	2017	23:31:03	84663	0.4	23	31	3	-967	0.058837891	3.511084	-0.50683594	0.10546875	0.92578125	13.823975	0.3894043	0	0	0	0	0	0	0	0	0	1.060791	0.060791016	0.63305664	-0.32080078	0.15820313	0.15380859	-1.373	-21474836	0.509	0	-1.284
220	221	221	Category G	-0.38378906	-0.19189453	0.77978516	0.46484375	-0.07421875	-0.22265625	-0.51	-1.132	19/11/2017	19	11	2017	23:31:03	84663	0.5	23	31	3	-950	0.058837891	3.511084	-0.50170898	0.10351563	0.9206543	14.632568	0.34790039	0	0	0	0	0	0	0	0	0	1.0537109	0.053710938	0.55444336	0.11791992	-0.29541016	-0.14086914	-1.386	-21474836	0.495	0	-1.284
221	222	222	Category G	-0.50390625	0.10791016	0.95996094	0.44311523	-0.031005859	-0.25952148	-0.54	-1.284	19/11/2017	19	11	2017	23:31:03	84663	0.6	23	31	3	-946	0.058837891	3.511084	-0.51074219	0.10473633	0.92333984	15.358398	0.037109375	0	0	0	0	0	0	0	0	0	1.0605469	0.060546875	0.046386719	0.006835938	0.002929688	0.036376953	-1.412	-21474836	0.508	0	-1.284
222	223	223	Category G	-0.56396484	-0.011962891	0.91186523	0.3762207	-0.000976563	-0.34008789	-0.69	-1.574	19/11/2017	19	11	2017	23:31:03	84663	0.7	23	31	3	-962	0.058837891	3.511084	-0.50878906	0.10351563	0.92016602	15.524658	0.12817383	0	0	0	0	0	0	0	0	0	1.0566406	0.056640625	0.17895508	-0.054931641	-0.11547852	-0.008300781	-1.437	-21474836	0.534	0	-1.284
223	224	224	Category G	-0.32397461	-0.035888672	0.88793945	0.38598633	0.004638672	-0.32666016	-0.59	-1.725	19/11/2017	19	11	2017	23:31:03	84663	0.8	23	31	3	-931	0.058837891	3.511084	-0.51293945	0.10302734	0.91992188	16.299072	0.23681641	0	0	0	0	0	0	0	0	0	1.0583496	0.058349609	0.36010742	0.18896484	-0.13891602	-0.031982422	-1.518	-21474836	0.649	0	-1.574
224	225	225	Category G	-0.56396484	0.095947266	0.87597656	0.41210938	0.000244141	-0.30126953	-0.67	-1.664	19/11/2017	19	11	2017	23:31:03	84663	0.9	23	31	3	-964	0.058837891	3.511084	-0.51196289	0.1027832	0.91894531	15.989258	0.067626953	0	0	0	0	0	0	0	0	0	1.0571289	0.057128906	0.10180664	-0.051757813	-0.006835938	-0.04296875	-1.649	-21474836	0.82	0	-1.664
225	226	226	Category G	-0.38378906	-0.071777344	1.0559082	0.39501953	-0.012695313	-0.32470703	-0.69	-1.731	19/11/2017	19	11	2017	23:31:04	84664	0	23	31	4	-977	0.058837891	3.511084	-0.51831055	0.10302734	0.91845703	14.55542	0.25976563	0	0	0	0	0	0	0	0	0	1.0595703	0.059570313	0.44677734	0.13452148	-0.17480469	0.13720703	-1.79	-21474836	1.003	0	-1.725
226	227	227	Category G	-0.70776367	-0.059814453	0.93579102	0.38818359	0.000244141	-0.33496094	-0.67	-1.921	19/11/2017	19	11	2017	23:31:04	84664	0.1	23	31	4	-959	0.058837891	3.511084	-0.51464844	0.10131836	0.9152832	13.576416	0.25219727	0	0	0	0	0	0	0	0	0	1.0551758	0.055175781	0.37451172	-0.19287109	-0.16113281	0.020263672	-1.857	-21474836	1.122	0	-1.725
227	228	228	Category G	-0.39599609	0.011962891	0.76782227	0.37646484	-0.002685547	-0.34204102	-0.83	-2.13	19/11/2017	19	11	2017	23:31:04	84664	0.2	23	31	4	-959	0.058837891	3.511084	-0.51196289	0.10107422	0.91088867	11.696777	0.20458984	0	0	0	0	0	0	0	0	0	1.0498047	0.049804688	0.34814453	0.1159668	-0.089111328	-0.14306641	-1.84	-21474836	1.112	0	-1.664
228	229	229	Category G	-0.64794922	0.023925781	0.92382813	0.44604492	-0.031982422	-0.25244141	-0.66	-1.974	19/11/2017	19	11	2017	23:31:04	84664	0.3	23	31	4	-969	0.058837891	3.511084	-0.5168457	0.099609375	0.91455078	8.9501953	0.15161133	0	0	0	0	0	0	0	0	0	1.0551758	0.055175781	0.21582031	-0.13085938	-0.075683594	0.009033203	-1.76	-21474836	1.023	0	-1.62
229	230	230	Category G	-0.56396484	0.16796875	0.80395508	0.39892578	-0.041015625	-0.31689453	-0.66	-1.62	19/11/2017	19	11	2017	23:31:04	84664	0.4	23	31	4	-941	0.058837891	3.511084	-0.51342773	0.097900391	0.91674805	5.7873535	0.1418457	0	0	0	0	0	0	0	0	0	1.0551758	0.055175781	0.2331543	-0.050292969	0.069824219	-0.11279297	-1.661	-21474836	0.876	0	-1.212
230	231	231	Category G	-0.56396484	0.071777344	0.92382813	0.40356445	-0.042236328	-0.31201172	-0.69	-1.188	19/11/2017	19	11	2017	23:31:04	84664	0.5	23	31	4	-941	0.058837891	3.511084	-0.51464844	0.096923828	0.91674805	2.5783691	0.055664063	0	0	0	0	0	0	0	0	0	1.0559082	0.055908203	0.081298828	-0.049072266	-0.025146484	0.006835938	-1.543	-21474836	0.711	0	-1.212
231	232	232	Category G	-0.61181641	0.083984375	0.89990234	0.37084961	-0.03515625	-0.34960938	-0.59	-1.134	19/11/2017	19	11	2017	23:31:04	84664	0.6	23	31	4	-934	0.058837891	3.511084	-0.50805664	0.095458984	0.91113281	0.54296875	0.10473633	0	0	0	0	0	0	0	0	0	1.0476074	0.047607422	0.1262207	-0.10351563	-0.011474609	-0.011230469	-1.398	-21474836	0.493	0	-1.212
232	233	233	Category G	-0.21582031	0.11987305	0.82788086	0.41064453	-0.044921875	-0.29760742	-0.56	-1.212	19/11/2017	19	11	2017	23:31:04	84664	0.7	23	31	4	-955	0.058837891	3.511084	-0.51220703	0.095703125	0.9128418	2.6660156	0.30932617	0	0	0	0	0	0	0	0	0	1.0512695	0.051269531	0.40576172	0.29638672	0.023925781	-0.084960938	-1.282	-21474836	0.318	0	-1.212
233	234	234	Category G	-0.58789063	0.071777344	0.99584961	0.39282227	-0.045166016	-0.32104492	-0.58	-1.26	19/11/2017	19	11	2017	23:31:04	84664	0.8	23	31	4	-945	0.058837891	3.511084	-0.51123047	0.093994141	0.91552734	4.4863281	0.11303711	0	0	0	0	0	0	0	0	0	1.0527344	0.052734375	0.17895508	-0.076416016	-0.022216797	0.080078125	-1.221	-21474836	0.245	0	-1.188
234	235	235	Category G	-0.27587891	0.083984375	1.0559082	0.36694336	-0.051025391	-0.35693359	-0.67	-1.278	19/11/2017	19	11	2017	23:31:04	84664	0.9	23	31	4	-967	0.058837891	3.511084	-0.51416016	0.092529297	0.91650391	5.7763672	0.27636719	0	0	0	0	0	0	0	0	0	1.0549316	0.054931641	0.38647461	0.23828125	-0.008544922	0.13916016	-1.195	-21474836	0.206	0	-1.212
235	236	236	Category G	-0.57592773	0.071777344	0.97192383	0.39135742	-0.036865234	-0.32714844	-0.84	-1.255	19/11/2017	19	11	2017	23:31:05	84665	0	23	31	5	-939	0.058837891	3.511084	-0.51611328	0.093017578	0.91845703	6.765625	0.082763672	0	0	0	0	0	0	0	0	0	1.0576172	0.057617188	0.13427734	-0.059570313	-0.021240234	0.053222656	-1.214	-21474836	0.175	0	-1.212
236	237	237	Category G	-0.53979492	0.19189453	1.0197754	0.34570313	-0.050537109	-0.36816406	-0.55	-1.033	19/11/2017	19	11	2017	23:31:05	84665	0.1	23	31	5	-952	0.058837891	3.511084	-0.51416016	0.092529297	0.91503906	7.2412109	0.14624023	0	0	0	0	0	0	0	0	0	1.0537109	0.053710938	0.22924805	-0.025390625	0.099121094	0.10449219	-1.198	-21474836	0.128	0	-1.246
237	238	238	Category G	-0.14379883	0.19189453	0.85180664	0.41870117	-0.082763672	-0.29492188	-0.58	-1.246	19/11/2017	19	11	2017	23:31:05	84665	0.2	23	31	5	-946	0.058837891	3.511084	-0.5168457	0.093017578	0.91699219	6.411377	0.39135742	0	0	0	0	0	0	0	0	0	1.0568848	0.056884766	0.53710938	0.37304688	0.098632813	-0.065185547	-1.203	-21474836	0.127	0	-1.246
238	239	239	Category G	-0.73193359	0.047851563	1.0439453	0.42211914	-0.055419922	-0.2956543	-0.66	-1.116	19/11/2017	19	11	2017	23:31:05	84665	0.3	23	31	5	-947	0.058837891	3.511084	-0.51782227	0.094238281	0.91992188	6.2070313	0.25146484	0	0	0	0	0	0	0	0	0	1.0598145	0.059814453	0.38427734	-0.21386719	-0.046386719	0.1237793	-1.207	-21474836	0.132	0	-1.212
239	240	240	Category G	-0.29980469	0.13183594	0.94799805	0.35693359	-0.044189453	-0.35913086	-0.47	-1.291	19/11/2017	19	11	2017	23:31:05	84665	0.4	23	31	5	-951	0.058837891	3.511084	-0.51977539	0.092041016	0.92016602	5.7741699	0.22509766	0	0	0	0	0	0	0	0	0	1.060791	0.060791016	0.28735352	0.2199707	0.039550781	0.027587891	-1.2	-21474836	0.112	0	-1.116
240	241	241	Category G	-0.38378906	0.17993164	0.93579102	0.39477539	-0.037109375	-0.32006836	-0.67	-1.305	19/11/2017	19	11	2017	23:31:05	84665	0.5	23	31	5	-954	0.058837891	3.511084	-0.51782227	0.093017578	0.92016602	4.4760742	0.16040039	0	0	0	0	0	0	0	0	0	1.0600586	0.060058594	0.23657227	0.1340332	0.086669922	0.015380859	-1.201	-21474836	0.077	0	-1.116
241	242	242	Category G	-0.43188477	0.071777344	1.1398926	0.35058594	-0.043701172	-0.36206055	-0.62	-1.212	19/11/2017	19	11	2017	23:31:05	84665	0.6	23	31	5	-946	0.058837891	3.511084	-0.51660156	0.092041016	0.91699219	2.888916	0.23901367	0	0	0	0	0	0	0	0	0	1.0566406	0.056640625	0.32788086	0.084716797	-0.020263672	0.22265625	-1.167	-21474836	-0.018	0	-1.043
242	243	243	Category G	-0.49194336	0.17993164	0.87597656	0.37060547	-0.051025391	-0.34448242	-0.37	-1.039	19/11/2017	19	11	2017	23:31:05	84665	0.7	23	31	5	-966	0.058837891	3.511084	-0.51806641	0.091308594	0.91748047	1.9289551	0.10107422	0	0	0	0	0	0	0	0	0	1.0576172	0.057617188	0.15625	0.026123047	0.088378906	-0.041503906	-1.152	-21474836	-0.108	0	-1.043
243	244	244	Category G	-0.97192383	0.11987305	0.99584961	0.40283203	-0.051025391	-0.31201172	-0.56	-1.043	19/11/2017	19	11	2017	23:31:05	84665	0.8	23	31	5	-959	0.058837891	3.511084	-0.52148438	0.090087891	0.91967773	1.7709961	0.45751953	0	0	0	0	0	0	0	0	0	1.0610352	0.061035156	0.5559082	-0.45019531	0.029541016	0.075927734	-1.114	-21474836	-0.217	0	-1.043
244	245	245	Category G	0.023925781	0.095947266	0.70776367	0.44042969	-0.068603516	-0.26000977	-0.5	-1.023	19/11/2017	19	11	2017	23:31:05	84665	0.9	23	31	5	-955	0.058837891	3.511084	-0.51611328	0.090087891	0.91845703	0.58154297	0.57983398	0	0	0	0	0	0	0	0	0	1.0576172	0.057617188	0.75683594	0.54003906	0.005615234	-0.21069336	-1.075	-21474836	-0.331	0	-1.043
245	246	246	Category G	-0.98388672	0.2277832	1.2478027	0.47338867	-0.0234375	-0.20458984	-0.58	-1.065	19/11/2017	19	11	2017	23:31:06	84666	0	23	31	6	-969	0.058837891	3.511084	-0.51879883	0.089599609	0.92016602	1.3100586	0.58496094	0	0	0	0	0	0	0	0	0	1.0603027	0.060302734	0.93041992	-0.46484375	0.13793945	0.32739258	-1.065	-21474836	-0.413	0	-1.043
246	247	247	Category G	-0.43188477	-0.095947266	0.92382813	0.37866211	-0.0546875	-0.33349609	-0.59	-1.069	19/11/2017	19	11	2017	23:31:06	84666	0.1	23	31	6	-952	0.058837891	3.511084	-0.51660156	0.08984375	0.92260742	2.1516113	0.2043457	0	0	0	0	0	0	0	0	0	1.0612793	0.061279297	0.27197266	0.084716797	-0.18579102	0.000976563	-1.09	-21474836	-0.454	0	-1.043
247	248	248	Category G	-0.93579102	0.11987305	1.1279297	0.40405273	-0.014892578	-0.30419922	-0.52	-1.156	19/11/2017	19	11	2017	23:31:06	84666	0.2	23	31	6	-945	0.058837891	3.511084	-0.51879883	0.088867188	0.92163086	2.9619141	0.46582031	0	0	0	0	0	0	0	0	0	1.0615234	0.061523438	0.65356445	-0.41674805	0.030761719	0.20605469	-1.082	-21474836	-0.488	0	-1.023
248	249	249	Category G	-0.14379883	0.023925781	0.59985352	0.45727539	-0.039306641	-0.23022461	-0.44	-1.189	19/11/2017	19	11	2017	23:31:06	84666	0.3	23	31	6	-960	0.058837891	3.511084	-0.51733398	0.088867188	0.91992188	4.152832	0.49633789	0	0	0	0	0	0	0	0	0	1.0593262	0.059326172	0.75878906	0.37353516	-0.064941406	-0.32006836	-1.079	-21474836	-0.583	0	-1.008
249	250	250	Category G	-0.86376953	0.011962891	1.0917969	0.45898438	-0.015136719	-0.22387695	-0.41	-0.992	19/11/2017	19	11	2017	23:31:06	84666	0.4	23	31	6	-932	0.058837891	3.511084	-0.51782227	0.088623047	0.91870117	4.9953613	0.39404297	0	0	0	0	0	0	0	0	0	1.0585938	0.05859375	0.59545898	-0.34570313	-0.076660156	0.17285156	-1.052	-21474836	-0.688	0	-0.992
250	251	251	Category G	-0.27587891	0.059814453	0.77978516	0.42871094	-0.019775391	-0.28076172	-0.52	-1.008	19/11/2017	19	11	2017	23:31:06	84666	0.5	23	31	6	-956	0.058837891	3.511084	-0.51489258	0.088378906	0.91723633	5.2993164	0.27709961	0	0	0	0	0	0	0	0	0	1.0556641	0.055664063	0.40527344	0.23901367	-0.028564453	-0.13745117	-1.001	-21474836	-0.836	0	-0.902
251	252	252	Category G	-0.79199219	0.035888672	1.0319824	0.42089844	-0.031738281	-0.29736328	-0.47	-0.902	19/11/2017	19	11	2017	23:31:06	84666	0.6	23	31	6	-947	0.058837891	3.4691895	-0.51806641	0.084960938	0.91381836	4.4699707	0.30200195	0	0	0	0	0	0	0	0	0	1.0539551	0.053955078	0.44091797	-0.27368164	-0.049072266	0.11791992	-0.941	-21474836	-0.959	0	-0.797
252	253	253	Category G	-0.15576172	-0.023925781	0.70776367	0.44311523	-0.044189453	-0.25146484	-0.3	-0.76	19/11/2017	19	11	2017	23:31:06	84666	0.7	23	31	6	-973	0.058837891	3.4691895	-0.51220703	0.085693359	0.90942383	4.0541992	0.42407227	0	0	0	0	0	0	0	0	0	1.0473633	0.047363281	0.66796875	0.35644531	-0.10961914	-0.20166016	-0.871	-21474836	-1.072	0	-0.782
253	254	254	Category G	-0.68383789	0.11987305	1.1518555	0.44360352	-0.076171875	-0.24487305	-0.37	-0.797	19/11/2017	19	11	2017	23:31:06	84666	0.8	23	31	6	-980	0.058837891	3.4691895	-0.51928711	0.085693359	0.91186523	3.668457	0.29272461	0	0	0	0	0	0	0	0	0	1.0527344	0.052734375	0.43847656	-0.16430664	0.033935547	0.23974609	-0.836	-21474836	-1.113	0	-0.782
254	255	255	Category G	-0.40795898	0.10791016	0.92382813	0.34790039	-0.039306641	-0.35791016	-0.52	-0.767	19/11/2017	19	11	2017	23:31:06	84666	0.9	23	31	6	-967	0.058837891	3.4691895	-0.51074219	0.084228516	0.90625	2.5830078	0.10693359	0	0	0	0	0	0	0	0	0	1.0439453	0.043945313	0.14379883	0.1027832	0.0234375	0.017333984	-0.81	-21474836	-1.062	0	-0.782
255	256	256	Category G	-0.53979492	0.11987305	0.99584961	0.40625	-0.045654297	-0.30883789	-0.41	-0.782	19/11/2017	19	11	2017	23:31:07	84667	0	23	31	7	-946	0.058837891	3.4691895	-0.51342773	0.083007813	0.90820313	1.8703613	0.098388672	0	0	0	0	0	0	0	0	0	1.0466309	0.046630859	0.15039063	-0.026123047	0.036865234	0.087402344	-0.808	-21474836	-0.993	0	-0.782
256	257	257	Category G	-0.32397461	-0.035888672	0.70776367	0.37548828	-0.039550781	-0.34545898	-0.43	-0.852	19/11/2017	19	11	2017	23:31:07	84667	0.1	23	31	7	-977	0.058837891	3.4691895	-0.51293945	0.083251953	0.90795898	1.1542969	0.30004883	0	0	0	0	0	0	0	0	0	1.0461426	0.046142578	0.50854492	0.18896484	-0.11914063	-0.20019531	-0.818	-21474836	-0.9	0	-0.797
257	258	258	Category G	-0.2878418	0.047851563	0.75585938	0.45703125	-0.038574219	-0.24047852	-0.44	-0.892	19/11/2017	19	11	2017	23:31:07	84667	0.2	23	31	7	-951	0.058837891	3.4691895	-0.515625	0.083251953	0.90649414	0.55737305	0.27539063	0	0	0	0	0	0	0	0	0	1.0461426	0.046142578	0.4140625	0.2277832	-0.035400391	-0.15063477	-0.82	-21474836	-0.874	0	-0.809
258	259	259	Category G	-0.69580078	0.011962891	1.0559082	0.39990234	-0.020507813	-0.31567383	-0.52	-0.822	19/11/2017	19	11	2017	23:31:07	84667	0.3	23	31	7	-945	0.058837891	3.4691895	-0.51196289	0.083984375	0.90600586	0.065185547	0.24780273	0	0	0	0	0	0	0	0	0	1.0439453	0.043945313	0.40576172	-0.18359375	-0.072021484	0.1496582	-0.841	-21474836	-0.858	0	-0.822
259	260	260	Category G	-0.2878418	0.023925781	0.75585938	0.42431641	-0.027832031	-0.28393555	-0.37	-0.809	19/11/2017	19	11	2017	23:31:07	84667	0.4	23	31	7	-955	0.058837891	3.4691895	-0.51513672	0.083251953	0.9074707	0.22119141	0.27978516	0	0	0	0	0	0	0	0	0	1.046875	0.046875	0.4387207	0.22729492	-0.059326172	-0.15161133	-0.864	-21474836	-0.842	0	-0.852
260	261	261	Category G	-1.0319824	0.14379883	1.1159668	0.42504883	-0.02734375	-0.28198242	-0.51	-0.889	19/11/2017	19	11	2017	23:31:07	84667	0.5	23	31	7	-950	0.058837891	3.4691895	-0.51049805	0.081787109	0.90478516	0.57495117	0.56567383	0	0	0	0	0	0	0	0	0	1.0422363	0.042236328	0.79418945	-0.52124023	0.061767578	0.2109375	-0.891	-21474836	-0.853	0	-0.889
261	262	262	Category G	-0.3359375	-0.035888672	0.64794922	0.43359375	-0.036621094	-0.26977539	-0.56	-0.925	19/11/2017	19	11	2017	23:31:07	84667	0.6	23	31	7	-949	0.058837891	3.4691895	-0.51538086	0.086181641	0.9074707	1.0913086	0.33837891	0	0	0	0	0	0	0	0	0	1.0473633	0.047363281	0.5612793	0.17944336	-0.12207031	-0.25952148	-0.904	-21474836	-0.873	0	-0.822
262	263	263	Category G	-0.59985352	0.13183594	0.95996094	0.45825195	-0.047119141	-0.2355957	-0.56	-1.01	19/11/2017	19	11	2017	23:31:07	84667	0.7	23	31	7	-953	0.058837891	3.4691895	-0.51269531	0.086425781	0.90380859	1.5124512	0.11279297	0	0	0	0	0	0	0	0	0	1.0427246	0.042724609	0.18823242	-0.086914063	0.045166016	0.055908203	-0.903	-21474836	-0.966	0	-0.816
263	264	264	Category G	-0.46777344	0.17993164	0.91186523	0.40405273	-0.058105469	-0.3059082	-0.47	-0.971	19/11/2017	19	11	2017	23:31:07	84667	0.8	23	31	7	-964	0.058837891	3.4691895	-0.51586914	0.087890625	0.9050293	1.5834961	0.10375977	0	0	0	0	0	0	0	0	0	1.0454102	0.045410156	0.14672852	0.048095703	0.091796875	0.006591797	-0.869	-21474836	-1.116	0	-0.816
264	265	265	Category G	-0.80395508	0.10791016	1.0439453	0.42529297	-0.051025391	-0.28955078	-0.56	-0.816	19/11/2017	19	11	2017	23:31:07	84667	0.9	23	31	7	-979	0.058837891	3.4691895	-0.51831055	0.089111328	0.90600586	1.6738281	0.31762695	0	0	0	0	0	0	0	0	0	1.0476074	0.047607422	0.44213867	-0.28540039	0.018554688	0.13769531	-0.829	-21474836	-1.238	0	-0.672
265	266	266	Category G	-0.34790039	0.071777344	0.671875	0.4128418	-0.051757813	-0.29956055	-0.52	-0.608	19/11/2017	19	11	2017	23:31:08	84668	0	23	31	8	-946	0.058837891	3.4691895	-0.51733398	0.089111328	0.90625	2.0197754	0.28979492	0	0	0	0	0	0	0	0	0	1.0473633	0.047363281	0.42138672	0.16943359	-0.017333984	-0.234375	-0.787	-21474836	-1.373	0	-0.672
266	267	267	Category G	-0.20385742	0.047851563	0.6237793	0.46704102	-0.073974609	-0.203125	-0.48	-0.646	19/11/2017	19	11	2017	23:31:08	84668	0.1	23	31	8	-955	0.058837891	3.4691895	-0.51879883	0.091308594	0.90454102	2.0905762	0.42431641	0	0	0	0	0	0	0	0	0	1.046875	0.046875	0.63964844	0.31494141	-0.043457031	-0.28076172	-0.735	-21474836	-1.487	0	-0.672
267	268	268	Category G	-0.7199707	0.047851563	1.0078125	0.42773438	-0.046875	-0.2800293	-0.34	-0.672	19/11/2017	19	11	2017	23:31:08	84668	0.2	23	31	8	-956	0.058837891	3.4691895	-0.51464844	0.092773438	0.90356445	2.0651855	0.234375	0	0	0	0	0	0	0	0	0	1.0439453	0.043945313	0.35449219	-0.20507813	-0.044921875	0.10400391	-0.728	-21474836	-1.507	0	-0.672
268	269	269	Category G	-0.44384766	0.11987305	0.93579102	0.41430664	-0.045654297	-0.2956543	-0.59	-0.701	19/11/2017	19	11	2017	23:31:08	84668	0.3	23	31	8	-945	0.058837891	3.4691895	-0.51660156	0.093017578	0.90527344	1.7834473	0.083251953	0	0	0	0	0	0	0	0	0	1.0463867	0.046386719	0.12988281	0.072753906	0.026611328	0.030273438	-0.737	-21474836	-1.404	0	-0.672
269	270	270	Category G	-0.59985352	0.071777344	0.89990234	0.39916992	-0.049316406	-0.31689453	-0.59	-0.926	19/11/2017	19	11	2017	23:31:08	84668	0.4	23	31	8	-966	0.058837891	3.4691895	-0.51464844	0.09375	0.90527344	1.9963379	0.087890625	0	0	0	0	0	0	0	0	0	1.0456543	0.045654297	0.11254883	-0.084960938	-0.021972656	-0.005371094	-0.785	-21474836	-1.202	0	-0.701
270	271	271	Category G	-0.2277832	0.011962891	0.52783203	0.45629883	-0.053955078	-0.23339844	-0.47	-0.874	19/11/2017	19	11	2017	23:31:08	84668	0.5	23	31	8	-938	0.058837891	3.4691895	-0.51489258	0.092529297	0.90673828	1.7770996	0.48217773	0	0	0	0	0	0	0	0	0	1.046875	0.046875	0.74682617	0.28710938	-0.080566406	-0.37890625	-0.832	-21474836	-1.046	0	-0.874
271	272	272	Category G	-0.93579102	0.14379883	1.0917969	0.45507813	-0.031982422	-0.22827148	-0.56	-0.896	19/11/2017	19	11	2017	23:31:08	84668	0.6	23	31	8	-967	0.058837891	3.4691895	-0.51342773	0.092041016	0.90478516	0.94750977	0.46459961	0	0	0	0	0	0	0	0	0	1.0444336	0.044433594	0.66064453	-0.42211914	0.051513672	0.18676758	-0.905	-21474836	-0.879	0	-0.896
272	273	273	Category G	-0.34790039	0.011962891	0.88793945	0.39672852	-0.047607422	-0.31933594	-0.37	-0.924	19/11/2017	19	11	2017	23:31:08	84668	0.7	23	31	8	-945	0.058837891	3.4691895	-0.50878906	0.092041016	0.90380859	0.48730469	0.18041992	0	0	0	0	0	0	0	0	0	1.0412598	0.041259766	0.25708008	0.16088867	-0.080078125	-0.015869141	-0.964	-21474836	-0.761	0	-0.924
273	274	274	Category G	-0.64794922	0.071777344	0.97192383	0.42578125	-0.045410156	-0.28540039	-0.44	-1.11	19/11/2017	19	11	2017	23:31:08	84668	0.8	23	31	8	-953	0.058837891	3.4691895	-0.51391602	0.091552734	0.90454102	0.14233398	0.15112305	0	0	0	0	0	0	0	0	0	1.0444336	0.044433594	0.22094727	-0.13378906	-0.019775391	0.067138672	-0.976	-21474836	-0.691	0	-0.924
274	275	275	Category G	-0.57592773	0.16796875	0.97192383	0.39892578	-0.045898438	-0.31811523	-0.63	-1.056	19/11/2017	19	11	2017	23:31:08	84668	0.9	23	31	8	-946	0.058837891	3.4691895	-0.51318359	0.091308594	0.90380859	0.23510742	0.11987305	0	0	0	0	0	0	0	0	0	1.043457	0.043457031	0.20703125	-0.0625	0.076416016	0.067871094	-0.989	-21474836	-0.701	0	-0.953
275	276	276	Category G	-0.37182617	0.083984375	0.7199707	0.42114258	-0.057617188	-0.28735352	-0.56	-0.999	19/11/2017	19	11	2017	23:31:09	84669	0	23	31	9	-988	0.058837891	3.4691895	-0.5168457	0.090576172	0.90209961	0.27148438	0.2331543	0	0	0	0	0	0	0	0	0	1.0437012	0.043701172	0.33398438	0.14501953	-0.006591797	-0.18212891	-1.039	-21474836	-0.65	0	-0.999
276	277	277	Category G	-0.68383789	0.15576172	1.0678711	0.44458008	-0.047607422	-0.26293945	-0.44	-0.953	19/11/2017	19	11	2017	23:31:09	84669	0.1	23	31	9	-953	0.058837891	3.4691895	-0.51538086	0.091552734	0.90209961	0.048583984	0.24462891	0	0	0	0	0	0	0	0	0	1.0429688	0.04296875	0.39794922	-0.16821289	0.063964844	0.16552734	-1.07	-21474836	-0.582	0	-1.056
277	278	278	Category G	-0.53979492	0.13183594	0.99584961	0.38305664	-0.048339844	-0.33325195	-0.45	-1.197	19/11/2017	19	11	2017	23:31:09	84669	0.2	23	31	9	-946	0.058837891	3.4691895	-0.515625	0.090332031	0.90087891	0.46484375	0.10595703	0	0	0	0	0	0	0	0	0	1.0419922	0.041992188	0.16015625	-0.023925781	0.041259766	0.094726563	-1.076	-21474836	-0.478	0	-1.05
278	279	279	Category G	-0.80395508	0.023925781	0.98388672	0.43066406	-0.045166016	-0.27490234	-0.44	-1.107	19/11/2017	19	11	2017	23:31:09	84669	0.3	23	31	9	-966	0.058837891	3.4691895	-0.52270508	0.088623047	0.90112305	1.0080566	0.30004883	0	0	0	0	0	0	0	0	0	1.0454102	0.045410156	0.4284668	-0.28100586	-0.064697266	0.082519531	-1.075	-21474836	-0.323	0	-1.05
279	280	280	Category G	-0.38378906	0.14379883	0.79199219	0.42822266	-0.055175781	-0.28344727	-0.56	-1.147	19/11/2017	19	11	2017	23:31:09	84669	0.4	23	31	9	-967	0.058837891	3.4691895	-0.51806641	0.088623047	0.89794922	1.0380859	0.1796875	0	0	0	0	0	0	0	0	0	1.0405273	0.040527344	0.29516602	0.13427734	0.054931641	-0.10595703	-1.088	-21474836	-0.231	0	-1.078
280	281	281	Category G	-0.44384766	0.10791016	0.7199707	0.45288086	-0.044921875	-0.23120117	-0.41	-1.05	19/11/2017	19	11	2017	23:31:09	84669	0.5	23	31	9	-954	0.058837891	3.4691895	-0.52124023	0.088134766	0.89550781	1.1484375	0.19287109	0	0	0	0	0	0	0	0	0	1.0397949	0.039794922	0.27246094	0.077392578	0.01953125	-0.17553711	-1.124	-21474836	-0.089	0	-1.107
281	282	282	Category G	-0.64794922	0.14379883	1.0197754	0.42773438	-0.049072266	-0.27929688	-0.48	-1.078	19/11/2017	19	11	2017	23:31:09	84669	0.6	23	31	9	-973	0.058837891	3.4691895	-0.52392578	0.086669922	0.89428711	1.3903809	0.18530273	0	0	0	0	0	0	0	0	0	1.0400391	0.040039063	0.30615234	-0.1237793	0.056884766	0.12524414	-1.185	-21474836	0.035	0	-1.107
282	283	283	Category G	-0.59985352	0.095947266	0.97192383	0.39306641	-0.045654297	-0.32128906	-0.43	-1.168	19/11/2017	19	11	2017	23:31:09	84669	0.7	23	31	9	-969	0.058837891	3.4691895	-0.5246582	0.087402344	0.89160156	1.8959961	0.11010742	0	0	0	0	0	0	0	0	0	1.0383301	0.038330078	0.16357422	-0.074951172	0.008300781	0.080078125	-1.26	-21474836	0.145	0	-1.147
283	284	284	Category G	-0.29980469	0.17993164	0.73193359	0.41650391	-0.052978516	-0.29052734	-0.52	-1.564	19/11/2017	19	11	2017	23:31:09	84669	0.8	23	31	9	-939	0.058837891	3.4691895	-0.52441406	0.086914063	0.89257813	2.072998	0.29150391	0	0	0	0	0	0	0	0	0	1.0388184	0.038818359	0.47827148	0.22460938	0.092773438	-0.16064453	-1.331	-21474836	0.172	0	-1.168
284	285	285	Category G	-0.63598633	0.21582031	1.1279297	0.4296875	-0.048828125	-0.27001953	-0.41	-1.555	19/11/2017	19	11	2017	23:31:09	84669	0.9	23	31	9	-964	0.058837891	3.4691895	-0.51879883	0.085449219	0.89086914	1.7067871	0.29467773	0	0	0	0	0	0	0	0	0	1.0344238	0.034423828	0.48413086	-0.11694336	0.13012695	0.23681641	-1.406	-21474836	0.153	0	-1.501
285	286	286	Category G	-0.34790039	0.11987305	0.91186523	0.38061523	-0.055664063	-0.34082031	-0.7	-1.572	19/11/2017	19	11	2017	23:31:10	84670	0	23	31	10	-953	0.058837891	3.4691895	-0.52783203	0.0859375	0.89575195	1.6555176	0.18383789	0	0	0	0	0	0	0	0	0	1.0432129	0.043212891	0.22973633	0.17993164	0.033691406	0.015869141	-1.478	-21474836	0.139	0	-1.512
286	287	287	Category G	-0.6237793	0.13183594	0.94799805	0.42456055	-0.051757813	-0.28540039	-0.52	-1.501	19/11/2017	19	11	2017	23:31:10	84670	0.1	23	31	10	-960	0.058837891	3.4691895	-0.52246094	0.084472656	0.89111328	1.6369629	0.12524414	0	0	0	0	0	0	0	0	0	1.036377	0.036376953	0.20532227	-0.10107422	0.047119141	0.056640625	-1.544	-21474836	0.123	0	-1.555
287	288	288	Category G	-0.2878418	0.14379883	0.73193359	0.39868164	-0.060058594	-0.31225586	-0.72	-1.512	19/11/2017	19	11	2017	23:31:10	84670	0.2	23	31	10	-959	0.058837891	3.4691895	-0.52075195	0.086914063	0.8894043	1.0068359	0.28686523	0	0	0	0	0	0	0	0	0	1.0344238	0.034423828	0.44726563	0.23291016	0.056640625	-0.1574707	-1.57	-21474836	0.08	0	-1.555
288	289	289	Category G	-0.39599609	0.035888672	0.82788086	0.44970703	-0.05078125	-0.24169922	-0.76	-1.56	19/11/2017	19	11	2017	23:31:10	84670	0.3	23	31	10	-957	0.058837891	3.4691895	-0.51635742	0.087402344	0.88671875	0.20751953	0.14355469	0	0	0	0	0	0	0	0	0	1.0297852	0.029785156	0.23095703	0.12036133	-0.051513672	-0.058837891	-1.662	-21474836	0.048	0	-1.56
289	290	290	Category G	-0.56396484	0.095947266	0.92382813	0.39282227	-0.047851563	-0.32421875	-0.47	-1.724	19/11/2017	19	11	2017	23:31:10	84670	0.4	23	31	10	-947	0.059326172	3.5288086	-0.52441406	0.088134766	0.89111328	0.29345703	0.051513672	0	0	0	0	0	0	0	0	0	1.0378418	0.037841797	0.079589844	-0.039306641	0.007568359	0.032470703	-1.74	-21474836	0.037	0	-1.56
290	291	291	Category G	-0.57592773	0.023925781	0.81591797	0.41601563	-0.040283203	-0.29223633	-0.4	-2.103	19/11/2017	19	11	2017	23:31:10	84670	0.5	23	31	10	-970	0.059326172	3.5288086	-0.51660156	0.089355469	0.88525391	0.47583008	0.11230469	0	0	0	0	0	0	0	0	0	1.0290527	0.029052734	0.19433594	-0.059082031	-0.065429688	-0.069335938	-1.837	-21474836	0.056	0	-1.724
291	292	292	Category G	-0.43188477	0.059814453	0.7199707	0.44946289	-0.048339844	-0.25073242	-0.55	-2.044	19/11/2017	19	11	2017	23:31:10	84670	0.6	23	31	10	-949	0.059326172	3.5288086	-0.52392578	0.090087891	0.88891602	0.85571289	0.19458008	0	0	0	0	0	0	0	0	0	1.0356445	0.035644531	0.29125977	0.092041016	-0.030273438	-0.16894531	-1.9	-21474836	0.074	0	-1.814
292	293	293	Category G	-0.69580078	0.10791016	0.93579102	0.45043945	-0.052734375	-0.24438477	-0.67	-2.08	19/11/2017	19	11	2017	23:31:10	84670	0.7	23	31	10	-949	0.059326172	3.5288086	-0.52001953	0.090332031	0.88793945	1.6623535	0.18261719	0	0	0	0	0	0	0	0	0	1.0332031	0.033203125	0.24072266	-0.17553711	0.017578125	0.047607422	-1.943	-21474836	0.066	0	-1.814
293	294	294	Category G	-0.43188477	0.083984375	0.68383789	0.44287109	-0.060302734	-0.25073242	-0.59	-1.893	19/11/2017	19	11	2017	23:31:10	84670	0.8	23	31	10	-932	0.059326172	3.5288086	-0.52392578	0.091552734	0.89013672	1.9887695	0.22607422	0	0	0	0	0	0	0	0	0	1.0371094	0.037109375	0.30615234	0.092041016	-0.007568359	-0.20629883	-1.949	-21474836	0.046	0	-1.814
294	295	295	Category G	-0.68383789	0.059814453	0.99584961	0.43041992	-0.0625	-0.27246094	-0.62	-1.814	19/11/2017	19	11	2017	23:31:10	84670	0.9	23	31	10	-977	0.059326172	3.5288086	-0.52246094	0.092041016	0.88720703	1.5671387	0.19702148	0	0	0	0	0	0	0	0	0	1.0336914	0.033691406	0.30200195	-0.16113281	-0.032226563	0.10839844	-1.872	-21474836	-0.011	0	-1.762
295	296	296	Category G	-0.40795898	0.11987305	0.93579102	0.3918457	-0.045654297	-0.3203125	-0.48	-1.762	19/11/2017	19	11	2017	23:31:11	84671	0	23	31	11	-967	0.059326172	3.5288086	-0.52099609	0.093261719	0.88696289	1.1298828	0.12573242	0	0	0	0	0	0	0	0	0	1.032959	0.032958984	0.18798828	0.11303711	0.026367188	0.048583984	-1.801	-21474836	-0.04	0	-1.639
296	297	297	Category G	-0.51586914	0.14379883	0.87597656	0.41870117	-0.041503906	-0.28955078	-0.52	-1.639	19/11/2017	19	11	2017	23:31:11	84671	0.1	23	31	11	-960	0.059326172	3.5288086	-0.52001953	0.091308594	0.88769531	1.0341797	0.053710938	0	0	0	0	0	0	0	0	0	1.032959	0.032958984	0.068359375	0.004150391	0.052246094	-0.01171875	-1.718	-21474836	-0.066	0	-1.639
297	298	298	Category G	-0.46777344	0.15576172	0.89990234	0.40380859	-0.049560547	-0.31494141	-0.8	-1.62	19/11/2017	19	11	2017	23:31:11	84671	0.2	23	31	11	-949	0.059326172	3.5288086	-0.52124023	0.09375	0.89038086	0.58862305	0.082275391	0	0	0	0	0	0	0	0	0	1.0358887	0.035888672	0.12475586	0.053466797	0.061767578	0.009277344	-1.694	-21474836	-0.053	0	-1.639
298	299	299	Category G	-0.61181641	0.047851563	0.97192383	0.38671875	-0.045654297	-0.33227539	-0.72	-1.581	19/11/2017	19	11	2017	23:31:11	84671	0.3	23	31	11	-942	0.059326172	3.5288086	-0.52416992	0.095458984	0.89208984	0.42529297	0.12744141	0	0	0	0	0	0	0	0	0	1.0390625	0.0390625	0.21484375	-0.087402344	-0.047607422	0.079589844	-1.699	-21474836	0	0	-1.639
299	300	300	Category G	-0.45581055	0.14379883	0.86376953	0.41113281	-0.051269531	-0.29760742	-0.59	-1.752	19/11/2017	19	11	2017	23:31:11	84671	0.4	23	31	11	-956	0.059326172	3.5288086	-0.51977539	0.096923828	0.89086914	1.3076172	0.083740234	0	0	0	0	0	0	0	0	0	1.0358887	0.035888672	0.13793945	0.063964844	0.046630859	-0.027099609	-1.706	-21474836	0.048	0	-1.639
300	301	301	Category G	-0.76782227	0.15576172	0.99584961	0.40722656	-0.066162109	-0.30297852	-0.63	-1.84	19/11/2017	19	11	2017	23:31:11	84671	0.5	23	31	11	-948	0.059326172	3.5288086	-0.52490234	0.09765625	0.89379883	1.4501953	0.26953125	0	0	0	0	0	0	0	0	0	1.0412598	0.041259766	0.40234375	-0.24267578	0.057861328	0.10180664	-1.744	-21474836	0.156	0	-1.752
301	302	302	Category G	-0.29980469	0.13183594	0.65991211	0.42797852	-0.066894531	-0.28051758	-0.67	-1.804	19/11/2017	19	11	2017	23:31:11	84671	0.6	23	31	11	-953	0.059326172	3.5288086	-0.51855469	0.098144531	0.890625	1.201416	0.31982422	0	0	0	0	0	0	0	0	0	1.0354004	0.035400391	0.4831543	0.21875	0.033447266	-0.23071289	-1.777	-21474836	0.231	0	-1.804
302	303	303	Category G	-0.81591797	0.10791016	1.0078125	0.45361328	-0.05859375	-0.22241211	-0.67	-1.867	19/11/2017	19	11	2017	23:31:11	84671	0.7	23	31	11	-959	0.059326172	3.5288086	-0.51782227	0.099609375	0.89038086	1.1140137	0.32006836	0	0	0	0	0	0	0	0	0	1.0349121	0.034912109	0.42333984	-0.29785156	0.008056641	0.1171875	-1.869	-21474836	0.343	0	-1.822
303	304	304	Category G	-0.51586914	0.047851563	0.95996094	0.39257813	-0.059082031	-0.32739258	-0.69	-1.822	19/11/2017	19	11	2017	23:31:11	84671	0.8	23	31	11	-963	0.059326172	3.5288086	-0.52001953	0.099365234	0.8918457	0.99389648	0.085205078	0	0	0	0	0	0	0	0	0	1.0373535	0.037353516	0.1237793	0.004150391	-0.051513672	0.067871094	-1.985	-21474836	0.484	0	-1.84
304	305	305	Category G	-0.49194336	0.095947266	0.91186523	0.41821289	-0.033691406	-0.29125977	-0.66	-2.129	19/11/2017	19	11	2017	23:31:11	84671	0.9	23	31	11	-959	0.059326172	3.5288086	-0.51879883	0.099121094	0.89086914	0.25805664	0.034179688	0	0	0	0	0	0	0	0	0	1.0358887	0.035888672	0.051025391	0.026855469	-0.003173828	0.020751953	-2.067	-21474836	0.606	0	-1.867
305	306	306	Category G	-0.50390625	0.11987305	0.91186523	0.40039063	-0.036621094	-0.31591797	-0.69	-2.452	19/11/2017	19	11	2017	23:31:12	84672	0	23	31	12	-960	0.059326172	3.5288086	-0.51538086	0.099121094	0.89038086	1.0490723	0.031738281	0	0	0	0	0	0	0	0	0	1.0336914	0.033691406	0.053222656	0.011474609	0.020507813	0.021240234	-2.16	-21474836	0.749	0	-2.129
306	307	307	Category G	-0.35986328	0.047851563	0.85180664	0.40356445	-0.034179688	-0.30957031	-0.58	-2.333	19/11/2017	19	11	2017	23:31:12	84672	0.1	23	31	12	-967	0.059326172	3.5288086	-0.51855469	0.099609375	0.89355469	1.7268066	0.171875	0	0	0	0	0	0	0	0	0	1.0378418	0.037841797	0.25219727	0.15869141	-0.051757813	-0.041748047	-2.222	-21474836	0.84	0	-2.129
307	308	308	Category G	-0.55175781	0.023925781	0.91186523	0.40942383	-0.035644531	-0.29638672	-0.67	-2.362	19/11/2017	19	11	2017	23:31:12	84672	0.2	23	31	12	-949	0.059326172	3.5288086	-0.52050781	0.1003418	0.89526367	1.9536133	0.084228516	0	0	0	0	0	0	0	0	0	1.0405273	0.040527344	0.12402344	-0.031005859	-0.076416016	0.016357422	-2.235	-21474836	0.903	0	-2.129
308	309	309	Category G	-0.50390625	0.095947266	0.92382813	0.39770508	-0.033935547	-0.31787109	-0.69	-2.234	19/11/2017	19	11	2017	23:31:12	84672	0.3	23	31	12	-963	0.059326172	3.5288086	-0.52050781	0.10180664	0.89624023	2.6472168	0.032470703	0	0	0	0	0	0	0	0	0	1.0415039	0.041503906	0.050048828	0.016601563	-0.005859375	0.02734375	-2.141	-21474836	0.84	0	-1.904
309	310	310	Category G	-0.57592773	0.071777344	0.91186523	0.4128418	-0.036132813	-0.30273438	-0.48	-1.904	19/11/2017	19	11	2017	23:31:12	84672	0.4	23	31	12	-949	0.059326172	3.5288086	-0.52124023	0.10180664	0.89575195	3.4204102	0.064208984	0	0	0	0	0	0	0	0	0	1.0415039	0.041503906	0.10058594	-0.054443359	-0.030029297	0.015869141	-1.987	-21474836	0.73	0	-1.678
310	311	311	Category G	-0.45581055	0.023925781	0.76782227	0.42480469	-0.037109375	-0.28613281	-0.84	-1.565	19/11/2017	19	11	2017	23:31:12	84672	0.5	23	31	12	-950	0.059326172	3.5288086	-0.51953125	0.10180664	0.89526367	3.4677734	0.16235352	0	0	0	0	0	0	0	0	0	1.0400391	0.040039063	0.26928711	0.063720703	-0.077880859	-0.12744141	-1.878	-21474836	0.626	0	-1.678
311	312	312	Category G	-0.23999023	0.083984375	0.82788086	0.44970703	-0.032714844	-0.24047852	-0.72	-1.529	19/11/2017	19	11	2017	23:31:12	84672	0.6	23	31	12	-973	0.059326172	3.5288086	-0.52001953	0.10351563	0.89770508	2.871582	0.28930664	0	0	0	0	0	0	0	0	0	1.0427246	0.042724609	0.36962891	0.2800293	-0.01953125	-0.069824219	-1.784	-21474836	0.512	0	-1.678
312	313	313	Category G	-0.6237793	0.083984375	0.88793945	0.40332031	-0.033935547	-0.31079102	-0.63	-1.678	19/11/2017	19	11	2017	23:31:12	84672	0.7	23	31	12	-970	0.059326172	3.5288086	-0.51464844	0.10302734	0.89453125	2.7978516	0.11083984	0	0	0	0	0	0	0	0	0	1.0371094	0.037109375	0.13476563	-0.10888672	-0.019042969	-0.006591797	-1.725	-21474836	0.457	0	-1.565
313	314	314	Category G	-0.52783203	0.059814453	0.93579102	0.41845703	-0.036865234	-0.28808594	-0.67	-1.798	19/11/2017	19	11	2017	23:31:12	84672	0.8	23	31	12	-944	0.059326172	3.5288086	-0.51660156	0.10302734	0.89428711	2.7451172	0.060791016	0	0	0	0	0	0	0	0	0	1.0380859	0.038085938	0.095703125	-0.010986328	-0.043212891	0.041259766	-1.667	-21474836	0.383	0	-1.565
314	315	315	Category G	-0.57592773	0.011962891	0.92382813	0.3984375	-0.033691406	-0.31665039	-0.76	-1.878	19/11/2017	19	11	2017	23:31:12	84672	0.9	23	31	12	-943	0.059326172	3.5288086	-0.5168457	0.10327148	0.89526367	2.0114746	0.11230469	0	0	0	0	0	0	0	0	0	1.0390625	0.0390625	0.17871094	-0.058837891	-0.091308594	0.028320313	-1.69	-21474836	0.434	0	-1.555
315	316	316	Category G	-0.44384766	0.15576172	0.97192383	0.40576172	-0.034179688	-0.30664063	-0.87	-1.555	19/11/2017	19	11	2017	23:31:13	84673	0	23	31	13	-953	0.059326172	3.5288086	-0.51513672	0.10205078	0.89526367	1.204834	0.11743164	0	0	0	0	0	0	0	0	0	1.0380859	0.038085938	0.20141602	0.071289063	0.053466797	0.076416016	-1.689	-21474836	0.445	0	-1.555
316	317	317	Category G	-0.56396484	0.095947266	0.92382813	0.3984375	-0.033203125	-0.31591797	-0.47	-1.705	19/11/2017	19	11	2017	23:31:13	84673	0.1	23	31	13	-943	0.059326172	3.5288086	-0.52075195	0.10180664	0.89868164	0.79370117	0.050048828	0	0	0	0	0	0	0	0	0	1.0437012	0.043701172	0.073974609	-0.04296875	-0.005859375	0.024902344	-1.652	-21474836	0.457	0	-1.523
317	318	318	Category G	-0.70776367	0.047851563	0.86376953	0.41503906	-0.038330078	-0.29663086	-0.8	-1.523	19/11/2017	19	11	2017	23:31:13	84673	0.2	23	31	13	-943	0.059326172	3.5288086	-0.51391602	0.10083008	0.89282227	0.52661133	0.20288086	0	0	0	0	0	0	0	0	0	1.0351563	0.03515625	0.27587891	-0.19360352	-0.052978516	-0.029052734	-1.554	-21474836	0.389	0	-1.455
318	319	319	Category G	-0.35986328	0.059814453	0.79199219	0.42407227	-0.041992188	-0.27929688	-0.8	-1.455	19/11/2017	19	11	2017	23:31:13	84673	0.3	23	31	13	-970	0.059326172	3.5288086	-0.51342773	0.10009766	0.89306641	0.08984375	0.18823242	0	0	0	0	0	0	0	0	0	1.0349121	0.034912109	0.29492188	0.15356445	-0.040283203	-0.10107422	-1.398	-21474836	0.245	0	-1.211
319	320	320	Category G	-0.55175781	0.083984375	0.74389648	0.44726563	-0.036376953	-0.25561523	-0.55	-1.211	19/11/2017	19	11	2017	23:31:13	84673	0.4	23	31	13	-959	0.059326172	3.5288086	-0.50927734	0.10058594	0.89208984	0.67602539	0.1550293	0	0	0	0	0	0	0	0	0	1.0322266	0.032226563	0.20727539	-0.042236328	-0.016601563	-0.14819336	-1.319	-21474836	0.175	0	-1.081
320	321	321	Category G	-0.59985352	0.071777344	0.83984375	0.42822266	-0.036865234	-0.28320313	-0.58	-0.94	19/11/2017	19	11	2017	23:31:13	84673	0.5	23	31	13	-947	0.059326172	3.5288086	-0.50952148	0.099609375	0.89355469	0.88916016	0.10864258	0	0	0	0	0	0	0	0	0	1.0334473	0.033447266	0.17211914	-0.090087891	-0.027832031	-0.053710938	-1.213	-21474836	0.032	0	-1.081
321	322	322	Category G	-0.49194336	0.13183594	0.93579102	0.4128418	-0.030273438	-0.30664063	-0.57	-1.081	19/11/2017	19	11	2017	23:31:13	84673	0.6	23	31	13	-954	0.059326172	3.5288086	-0.51000977	0.099121094	0.89575195	0.82666016	0.054443359	0	0	0	0	0	0	0	0	0	1.0354004	0.035400391	0.090332031	0.018066406	0.032470703	0.039794922	-1.15	-21474836	-0.046	0	-1.081
322	323	323	Category G	-0.47998047	0.13183594	0.94799805	0.41235352	-0.043212891	-0.30786133	-0.51	-1.071	19/11/2017	19	11	2017	23:31:13	84673	0.7	23	31	13	-957	0.059326172	3.5288086	-0.50830078	0.10058594	0.89111328	1.0429688	0.070556641	0	0	0	0	0	0	0	0	0	1.0307617	0.030761719	0.11621094	0.028320313	0.031005859	0.056640625	-1.115	-21474836	-0.401	0	-1.081
323	324	324	Category G	-0.51586914	0.011962891	0.85180664	0.39892578	-0.045410156	-0.31811523	-0.62	-1.147	19/11/2017	19	11	2017	23:31:13	84673	0.8	23	31	13	-967	0.059326172	3.5288086	-0.5065918	0.098876953	0.88769531	1.1591797	0.094482422	0	0	0	0	0	0	0	0	0	1.0268555	0.026855469	0.13208008	-0.009033203	-0.086914063	-0.035888672	-1.159	-21474836	-0.663	0	-1.081
324	325	325	Category G	-0.70776367	0.13183594	1.1037598	0.40429688	-0.037841797	-0.30541992	-0.56	-1.243	19/11/2017	19	11	2017	23:31:13	84673	0.9	23	31	13	-952	0.059326172	3.5288086	-0.51171875	0.098632813	0.89086914	0.91943359	0.29101563	0	0	0	0	0	0	0	0	0	1.0322266	0.032226563	0.44165039	-0.19580078	0.032958984	0.21264648	-1.253	-21474836	-0.851	0	-1.147
325	326	326	Category G	-0.53979492	0.095947266	0.87597656	0.39746094	-0.046142578	-0.31298828	-0.58	-1.476	19/11/2017	19	11	2017	23:31:14	84674	0	23	31	14	-951	0.059326172	3.5288086	-0.51098633	0.099609375	0.88647461	1.0170898	0.030517578	0	0	0	0	0	0	0	0	0	1.0283203	0.028320313	0.04296875	-0.028564453	-0.003662109	-0.010498047	-1.339	-21474836	-1.045	0	-1.243
326	327	327	Category G	-0.31176758	0.10791016	0.79199219	0.4609375	-0.04296875	-0.21899414	-0.67	-1.501	19/11/2017	19	11	2017	23:31:14	84674	0.1	23	31	14	-949	0.059326172	3.5288086	-0.51489258	0.098388672	0.88574219	1.0522461	0.22387695	0	0	0	0	0	0	0	0	0	1.0292969	0.029296875	0.30639648	0.203125	0.009277344	-0.09375	-1.421	-21474836	-1.221	0	-1.476
327	328	328	Category G	-0.57592773	0.15576172	0.91186523	0.42700195	-0.029785156	-0.28417969	-0.48	-1.598	19/11/2017	19	11	2017	23:31:14	84674	0.2	23	31	14	-936	0.058837891	3.491748	-0.51269531	0.10083008	0.88842773	1.0959473	0.086914063	0	0	0	0	0	0	0	0	0	1.0305176	0.030517578	0.14135742	-0.062988281	0.054931641	0.023193359	-1.49	-21474836	-1.428	0	-1.501
328	329	329	Category G	-0.79199219	0.083984375	0.94799805	0.42553711	-0.034667969	-0.28808594	-0.76	-1.562	19/11/2017	19	11	2017	23:31:14	84674	0.3	23	31	14	-942	0.058837891	3.491748	-0.51757813	0.10302734	0.88964844	1.0229492	0.28100586	0	0	0	0	0	0	0	0	0	1.0344238	0.034423828	0.3515625	-0.27416992	-0.019042969	0.058105469	-1.614	-21474836	-1.303	0	-1.56
329	330	330	Category G	-0.2277832	0.10791016	0.63598633	0.41601563	-0.040283203	-0.29223633	-0.55	-1.56	19/11/2017	19	11	2017	23:31:14	84674	0.4	23	31	14	-974	0.058837891	3.491748	-0.52050781	0.10424805	0.88842773	0.64404297	0.38671875	0	0	0	0	0	0	0	0	0	1.0351563	0.03515625	0.54882813	0.29272461	0.003417969	-0.25244141	-1.703	-21474836	-1.216	0	-1.562
330	331	331	Category G	-0.86376953	0.11987305	1.0559082	0.46582031	-0.032958984	-0.21484375	-0.62	-1.987	19/11/2017	19	11	2017	23:31:14	84674	0.5	23	31	14	-949	0.058837891	3.491748	-0.52026367	0.10571289	0.88818359	0.27026367	0.38232422	0	0	0	0	0	0	0	0	0	1.0349121	0.034912109	0.52490234	-0.34326172	0.013916016	0.16748047	-1.781	-21474836	-1.148	0	-1.598
331	332	332	Category G	-0.49194336	0.047851563	0.97192383	0.38598633	-0.032470703	-0.33325195	-0.55	-2.014	19/11/2017	19	11	2017	23:31:14	84674	0.6	23	31	14	-960	0.058837891	3.491748	-0.51733398	0.10742188	0.88916016	0.086425781	0.10473633	0	0	0	0	0	0	0	0	0	1.0344238	0.034423828	0.16748047	0.025390625	-0.059570313	0.082519531	-1.826	-21474836	-1.108	0	-1.866
332	333	333	Category G	-0.46777344	0.083984375	0.87597656	0.42456055	-0.034423828	-0.29223633	-0.4	-1.968	19/11/2017	19	11	2017	23:31:14	84674	0.7	23	31	14	-936	0.058837891	3.491748	-0.52319336	0.10864258	0.8918457	0.36987305	0.062744141	0	0	0	0	0	0	0	0	0	1.0397949	0.039794922	0.096435547	0.055419922	-0.024658203	-0.015869141	-1.877	-21474836	-1.064	0	-1.866
333	334	334	Category G	-0.55175781	0.15576172	0.92382813	0.38989258	-0.039306641	-0.328125	-0.55	-1.87	19/11/2017	19	11	2017	23:31:14	84674	0.8	23	31	14	-963	0.058837891	3.491748	-0.52075195	0.11010742	0.88745117	0.12573242	0.065673828	0	0	0	0	0	0	0	0	0	1.0349121	0.034912109	0.11254883	-0.030761719	0.045410156	0.036132813	-1.903	-21474836	-1.035	0	-1.866
334	335	335	Category G	-0.29980469	0.21582031	0.89990234	0.39111328	-0.028808594	-0.32495117	-0.7	-1.866	19/11/2017	19	11	2017	23:31:14	84674	0.9	23	31	14	-950	0.058837891	3.491748	-0.52001953	0.11157227	0.88964844	0.31860352	0.24365234	0	0	0	0	0	0	0	0	0	1.036377	0.036376953	0.33447266	0.22021484	0.10400391	0.010009766	-1.883	-21474836	-1.059	0	-1.864
335	336	336	Category G	-0.46777344	-0.047851563	1.0439453	0.39477539	-0.033203125	-0.32788086	-0.7	-1.718	19/11/2017	19	11	2017	23:31:15	84675	0	23	31	15	-977	0.058837891	3.491748	-0.52124023	0.11279297	0.88891602	0.10766602	0.22949219	0	0	0	0	0	0	0	0	0	1.0366211	0.036621094	0.36914063	0.053466797	-0.16064453	0.15478516	-1.841	-21474836	-1.103	0	-1.762
336	337	337	Category G	-0.40795898	0.15576172	0.92382813	0.38134766	-0.025634766	-0.33325195	-0.56	-1.864	19/11/2017	19	11	2017	23:31:15	84675	0.1	23	31	15	-960	0.058837891	3.491748	-0.52490234	0.11206055	0.88720703	0.74731445	0.13012695	0	0	0	0	0	0	0	0	0	1.0368652	0.036865234	0.19702148	0.11694336	0.043457031	0.036376953	-1.784	-21474836	-1.162	0	-1.718
337	338	338	Category G	-0.52783203	0.19189453	0.89990234	0.39672852	-0.031005859	-0.31665039	-0.55	-1.762	19/11/2017	19	11	2017	23:31:15	84675	0.2	23	31	15	-949	0.058837891	3.491748	-0.52685547	0.11230469	0.88696289	0.55834961	0.080566406	0	0	0	0	0	0	0	0	0	1.0375977	0.037597656	0.093261719	-0.000732422	0.079345703	0.012695313	-1.747	-21474836	-1.196	0	-1.65
338	339	339	Category G	-0.34790039	0.11987305	0.94799805	0.41381836	-0.034179688	-0.30053711	-0.66	-1.627	19/11/2017	19	11	2017	23:31:15	84675	0.3	23	31	15	-967	0.058837891	3.491748	-0.52709961	0.11328125	0.88647461	0.10327148	0.18945313	0	0	0	0	0	0	0	0	0	1.0375977	0.037597656	0.24682617	0.17919922	0.006347656	0.061279297	-1.699	-21474836	-1.245	0	-1.627
339	340	340	Category G	-0.69580078	0.095947266	1.0078125	0.38525391	-0.039306641	-0.3293457	-0.56	-1.65	19/11/2017	19	11	2017	23:31:15	84675	0.4	23	31	15	-963	0.058837891	3.491748	-0.52709961	0.11474609	0.88574219	0.74511719	0.20874023	0	0	0	0	0	0	0	0	0	1.0371094	0.037109375	0.30932617	-0.16845703	-0.018798828	0.12182617	-1.658	-21474836	-1.295	0	-1.573
340	341	341	Category G	-0.52783203	0.17993164	0.85180664	0.40136719	-0.042236328	-0.30859375	-0.63	-1.573	19/11/2017	19	11	2017	23:31:15	84675	0.5	23	31	15	-945	0.058837891	3.491748	-0.52709961	0.11474609	0.88427734	1.3537598	0.072753906	0	0	0	0	0	0	0	0	0	1.0358887	0.035888672	0.098388672	-0.000488281	0.064941406	-0.032470703	-1.588	-21474836	-1.373	0	-1.51
341	342	342	Category G	-0.27587891	0.071777344	0.63598633	0.44873047	-0.055908203	-0.24365234	-0.47	-1.475	19/11/2017	19	11	2017	23:31:15	84675	0.6	23	31	15	-959	0.058837891	3.491748	-0.52661133	0.11523438	0.88305664	1.315918	0.35473633	0	0	0	0	0	0	0	0	0	1.034668	0.034667969	0.54150391	0.25073242	-0.043457031	-0.24707031	-1.546	-21474836	-1.411	0	-1.503
342	343	343	Category G	-0.77978516	0.11987305	1.079834	0.44287109	-0.041015625	-0.25439453	-0.62	-1.445	19/11/2017	19	11	2017	23:31:15	84675	0.7	23	31	15	-955	0.058837891	3.491748	-0.52978516	0.11621094	0.88598633	0.99438477	0.31616211	0	0	0	0	0	0	0	0	0	1.0388184	0.038818359	0.44702148	-0.24975586	0.003417969	0.19360352	-1.526	-21474836	-1.44	0	-1.503
343	344	344	Category G	-0.37182617	0.15576172	0.82788086	0.38989258	-0.039306641	-0.32617188	-0.55	-1.51	19/11/2017	19	11	2017	23:31:15	84675	0.8	23	31	15	-962	0.058837891	3.491748	-0.52929688	0.11645508	0.88452148	1.2775879	0.171875	0	0	0	0	0	0	0	0	0	1.0373535	0.037353516	0.25341797	0.1574707	0.0390625	-0.056640625	-1.501	-21474836	-1.48	0	-1.475
344	345	345	Category G	-0.51586914	0.11987305	1.0078125	0.41674805	-0.036132813	-0.2902832	-0.62	-1.503	19/11/2017	19	11	2017	23:31:15	84675	0.9	23	31	15	-960	0.058837891	3.491748	-0.52856445	0.11791992	0.88061523	1.6691895	0.12744141	0	0	0	0	0	0	0	0	0	1.0339355	0.033935547	0.14160156	0.012695313	0.001708984	0.12695313	-1.461	-21474836	-1.529	0	-1.445
345	346	346	Category G	-0.59985352	0.095947266	0.92382813	0.37646484	-0.043701172	-0.34057617	-0.58	-1.503	19/11/2017	19	11	2017	23:31:16	84676	0	23	31	16	-968	0.058837891	3.491748	-0.53198242	0.12011719	0.88134766	1.0776367	0.083251953	0	0	0	0	0	0	0	0	0	1.0366211	0.036621094	0.1340332	-0.067626953	-0.024169922	0.042236328	-1.411	-21474836	-1.585	0	-1.335
346	347	347	Category G	-0.37182617	0.11987305	0.75585938	0.41723633	-0.043945313	-0.28735352	-0.59	-1.335	19/11/2017	19	11	2017	23:31:16	84676	0.1	23	31	16	-970	0.058837891	3.491748	-0.53393555	0.12011719	0.8815918	0.74072266	0.20532227	0	0	0	0	0	0	0	0	0	1.0378418	0.037841797	0.28857422	0.16210938	-0.000244141	-0.12573242	-1.382	-21474836	-1.605	0	-1.272
347	348	348	Category G	-0.7199707	0.16796875	1.0917969	0.44946289	-0.051757813	-0.24438477	-0.69	-1.171	19/11/2017	19	11	2017	23:31:16	84676	0.2	23	31	16	-950	0.058837891	3.491748	-0.53833008	0.12182617	0.88134766	0.65185547	0.28149414	0	0	0	0	0	0	0	0	0	1.0400391	0.040039063	0.43774414	-0.18139648	0.045898438	0.21020508	-1.332	-21474836	-1.655	0	-1.272
348	349	349	Category G	-0.50390625	0.11987305	0.89990234	0.3996582	-0.054931641	-0.31811523	-0.52	-1.272	19/11/2017	19	11	2017	23:31:16	84676	0.3	23	31	16	-942	0.058837891	3.491748	-0.53710938	0.1237793	0.87890625	0.83837891	0.039306641	0	0	0	0	0	0	0	0	0	1.0373535	0.037353516	0.058105469	0.033203125	-0.00390625	0.020751953	-1.301	-21474836	-1.677	0	-1.236
349	350	350	Category G	-0.45581055	0.059814453	0.85180664	0.42578125	-0.054931641	-0.27734375	-0.7	-1.212	19/11/2017	19	11	2017	23:31:16	84676	0.4	23	31	16	-959	0.058837891	3.491748	-0.54052734	0.125	0.87841797	0.59960938	0.11035156	0	0	0	0	0	0	0	0	0	1.0390625	0.0390625	0.17700195	0.084716797	-0.065185547	-0.026611328	-1.257	-21474836	-1.694	0	-1.236
350	351	351	Category G	-0.26391602	0.15576172	0.73193359	0.45800781	-0.057617188	-0.22753906	-0.59	-1.318	19/11/2017	19	11	2017	23:31:16	84676	0.5	23	31	16	-946	0.058837891	3.491748	-0.5402832	0.12670898	0.87670898	0.004394531	0.31323242	0	0	0	0	0	0	0	0	0	1.0375977	0.037597656	0.45019531	0.27636719	0.028808594	-0.14477539	-1.252	-21474836	-1.624	0	-1.236
351	352	352	Category G	-0.50390625	0.095947266	0.82788086	0.40063477	-0.042236328	-0.30371094	-0.83	-1.236	19/11/2017	19	11	2017	23:31:16	84676	0.6	23	31	16	-959	0.058837891	3.491748	-0.5456543	0.12841797	0.87792969	0.2746582	0.072998047	0	0	0	0	0	0	0	0	0	1.041748	0.041748047	0.12451172	0.041748047	-0.032470703	-0.050048828	-1.272	-21474836	-1.544	0	-1.247
352	353	353	Category G	-0.50390625	0.023925781	0.87597656	0.43969727	-0.046875	-0.25268555	-0.82	-1.306	19/11/2017	19	11	2017	23:31:16	84676	0.7	23	31	16	-955	0.058837891	3.491748	-0.5480957	0.12988281	0.87573242	0.62475586	0.11499023	0	0	0	0	0	0	0	0	0	1.0412598	0.041259766	0.15039063	0.044189453	-0.10595703	0	-1.268	-21474836	-1.491	0	-1.247
353	354	354	Category G	-0.68383789	0.083984375	1.0439453	0.39501953	-0.037841797	-0.31591797	-0.52	-1.289	19/11/2017	19	11	2017	23:31:16	84676	0.8	23	31	16	-964	0.058837891	3.491748	-0.54980469	0.13134766	0.87548828	0.99780273	0.2199707	0	0	0	0	0	0	0	0	0	1.0422363	0.042236328	0.34936523	-0.13378906	-0.047363281	0.16821289	-1.284	-21474836	-1.412	0	-1.247
354	355	355	Category G	-0.43188477	0.071777344	0.97192383	0.40527344	-0.040283203	-0.30566406	-0.52	-1.247	19/11/2017	19	11	2017	23:31:16	84676	0.9	23	31	16	-943	0.058837891	3.491748	-0.55151367	0.13256836	0.87402344	1.3840332	0.16601563	0	0	0	0	0	0	0	0	0	1.0419922	0.041992188	0.27832031	0.11962891	-0.060791016	0.09765625	-1.256	-21474836	-1.355	0	-1.236
355	356	356	Category G	-0.81591797	0.059814453	0.99584961	0.40405273	-0.039794922	-0.30688477	-0.45	-1.309	19/11/2017	19	11	2017	23:31:17	84677	0	23	31	17	-946	0.058837891	3.491748	-0.55249023	0.13452148	0.87304688	1.7844238	0.29980469	0	0	0	0	0	0	0	0	0	1.0419922	0.041992188	0.46069336	-0.26318359	-0.074707031	0.12255859	-1.244	-21474836	-1.237	0	-1.168
356	357	357	Category G	-0.14379883	0.083984375	0.59985352	0.4387207	-0.052490234	-0.26489258	-0.57	-1.15	19/11/2017	19	11	2017	23:31:17	84677	0.1	23	31	17	-953	0.058837891	3.491748	-0.55395508	0.13427734	0.87036133	2.0944824	0.49389648	0	0	0	0	0	0	0	0	0	1.0402832	0.040283203	0.73095703	0.41015625	-0.050292969	-0.27050781	-1.195	-21474836	-1.233	0	-1.15
357	358	358	Category G	-0.49194336	0.071777344	1.0078125	0.45605469	-0.033447266	-0.234375	-0.52	-1.168	19/11/2017	19	11	2017	23:31:17	84677	0.2	23	31	17	-970	0.058837891	3.491748	-0.55493164	0.13476563	0.86938477	1.9169922	0.16455078	0	0	0	0	0	0	0	0	0	1.0402832	0.040283203	0.26464844	0.062988281	-0.062988281	0.13818359	-1.165	-21474836	-1.187	0	-1.15
358	359	359	Category G	-0.47998047	0.059814453	0.91186523	0.36083984	-0.030273438	-0.35473633	-0.52	-1.009	19/11/2017	19	11	2017	23:31:17	84677	0.3	23	31	17	-955	0.058837891	3.491748	-0.55541992	0.13623047	0.86816406	2.1166992	0.1159668	0	0	0	0	0	0	0	0	0	1.0395508	0.039550781	0.19555664	0.075439453	-0.076416016	0.043457031	-1.153	-21474836	-1.129	0	-1.15
359	360	360	Category G	-0.39599609	0.071777344	0.91186523	0.41699219	-0.029296875	-0.29541016	-0.52	-1.107	19/11/2017	19	11	2017	23:31:17	84677	0.4	23	31	17	-960	0.058837891	3.491748	-0.55737305	0.13745117	0.86816406	2.1428223	0.17944336	0	0	0	0	0	0	0	0	0	1.0410156	0.041015625	0.27050781	0.16137695	-0.065673828	0.043457031	-1.144	-21474836	-1.038	0	-1.15
360	361	361	Category G	-0.47998047	0.071777344	0.88793945	0.38842773	-0.029541016	-0.328125	-0.41	-1.177	19/11/2017	19	11	2017	23:31:17	84677	0.5	23	31	17	-969	0.058837891	3.491748	-0.56005859	0.13842773	0.86865234	2.2106934	0.10620117	0	0	0	0	0	0	0	0	0	1.0429688	0.04296875	0.16601563	0.080078125	-0.066650391	0.019042969	-1.181	-21474836	-0.874	0	-1.168
361	362	362	Category G	-0.51586914	0.25195313	0.64794922	0.44702148	-0.032470703	-0.25146484	-0.31	-1.258	19/11/2017	19	11	2017	23:31:17	84677	0.6	23	31	17	-955	0.058837891	3.491748	-0.56005859	0.13842773	0.86865234	2.6569824	0.25195313	0	0	0	0	0	0	0	0	0	1.0427246	0.042724609	0.37841797	0.044189453	0.11328125	-0.22070313	-1.196	-21474836	-0.797	0	-1.177
362	363	363	Category G	-0.46777344	-0.047851563	0.70776367	0.45068359	-0.09375	-0.22900391	-0.3	-1.369	19/11/2017	19	11	2017	23:31:17	84677	0.7	23	31	17	-973	0.058837891	3.491748	-0.56030273	0.13891602	0.8671875	2.4248047	0.26245117	0	0	0	0	0	0	0	0	0	1.041748	0.041748047	0.43896484	0.092529297	-0.18676758	-0.15942383	-1.516	-21474836	-0.392	0	-1.258
363	364	364	Category G	-0.70776367	0.16796875	0.98388672	0.45947266	-0.067382813	-0.22143555	-0.26	-1.26	19/11/2017	19	11	2017	23:31:17	84677	0.8	23	31	17	-945	0.058837891	3.491748	-0.56201172	0.13818359	0.86547852	2.9082031	0.18969727	0	0	0	0	0	0	0	0	0	1.0412598	0.041259766	0.29321289	-0.14550781	0.029541016	0.11816406	-1.822	-21474836	-0.03	0	-1.26
364	365	365	Category C	-0.58789063	0.29980469	0.77978516	0.36499023	0.12109375	-0.33154297	4.99	-2.927	19/11/2017	19	11	2017	23:36:12	84972	0.4	23	36	12	-552	0.059082031	3.5513672	-0.56396484	0.14013672	0.86474609	3.3991699	0.18212891	0	0	0	0	0	0	0	0	0	1.041748	0.041748047	0.26831055	-0.023681641	0.15942383	-0.084960938	-2.104	-21474836	0.292	0	-1.369
365	366	366	Category C	-0.64794922	0.011962891	0.85180664	0.37304688	0.10424805	-0.33178711	4.94	-2.946	19/11/2017	19	11	2017	23:36:12	84972	0.5	23	36	12	-521	0.059082031	3.5513672	-0.56323242	0.13793945	0.86230469	3.6142578	0.15209961	0	0	0	0	0	0	0	0	0	1.0393066	0.039306641	0.22094727	-0.084472656	-0.12597656	-0.010498047	-2.384	-21474836	0.609	0	-2.869
366	367	367	Category C	-0.44384766	0.32397461	1.1518555	0.35253906	0.078857422	-0.34838867	4.95	-2.869	19/11/2017	19	11	2017	23:36:12	84972	0.6	23	36	12	-546	0.059082031	3.5513672	-0.5612793	0.13891602	0.86108398	4.1359863	0.36401367	0	0	0	0	0	0	0	0	0	1.0373535	0.037353516	0.59326172	0.11743164	0.18481445	0.29052734	-2.642	-21474836	0.865	0	-2.916
367	368	368	Category C	-0.68383789	0.32397461	0.82788086	0.34521484	0.084472656	-0.35668945	5.14	-2.933	19/11/2017	19	11	2017	23:36:12	84972	0.7	23	36	12	-519	0.059082031	3.5513672	-0.56542969	0.13891602	0.86230469	5.0080566	0.22216797	0	0	0	0	0	0	0	0	0	1.0405273	0.040527344	0.33764648	-0.11816406	0.18481445	-0.034423828	-2.918	-21474836	1.148	0	-2.918
368	369	369	Category C	-0.63598633	0.14379883	0.74389648	0.32495117	0.12158203	-0.36450195	5.05	-2.921	19/11/2017	19	11	2017	23:36:12	84972	0.8	23	36	12	-545	0.059082031	3.5513672	-0.56518555	0.13769531	0.86181641	6.347168	0.13769531	0	0	0	0	0	0	0	0	0	1.0397949	0.039794922	0.19458008	-0.070556641	0.005859375	-0.11791992	-2.917	-21474836	1.158	0	-2.918
369	370	370	Category C	-0.53979492	0.20385742	0.89990234	0.35717773	0.12036133	-0.33764648	5.15	-2.916	19/11/2017	19	11	2017	23:36:12	84972	0.9	23	36	12	-545	0.059082031	3.5513672	-0.56030273	0.13842773	0.85766602	7.6293945	0.080322266	0	0	0	0	0	0	0	0	0	1.0336914	0.033691406	0.12817383	0.020507813	0.065185547	0.041992188	-2.919	-21474836	1.184	0	-2.918
370	371	371	Category C	-0.34790039	0.15576172	0.89990234	0.39111328	0.10131836	-0.30200195	5.31	-2.918	19/11/2017	19	11	2017	23:36:13	84973	0	23	36	13	-551	0.059082031	3.5513672	-0.56274414	0.13769531	0.86010742	7.5620117	0.21923828	0	0	0	0	0	0	0	0	0	1.0371094	0.037109375	0.2722168	0.21484375	0.017822266	0.039550781	-2.929	-21474836	1.22	0	-2.921
371	372	372	Category C	-0.89990234	0.16796875	0.93579102	0.39990234	0.084716797	-0.30322266	5.39	-2.957	19/11/2017	19	11	2017	23:36:13	84973	0.1	23	36	13	-556	0.059082031	3.5513672	-0.55786133	0.13745117	0.85839844	7.3322754	0.35180664	0	0	0	0	0	0	0	0	0	1.032959	0.032958984	0.44946289	-0.34179688	0.030273438	0.077148438	-2.934	-21474836	1.201	0	-2.921
372	373	373	Category C	-0.49194336	0.2277832	0.57592773	0.38769531	0.10327148	-0.31152344	5.23	-2.933	19/11/2017	19	11	2017	23:36:13	84973	0.2	23	36	13	-547	0.059082031	3.5513672	-0.55615234	0.13891602	0.85668945	8.0124512	0.30126953	0	0	0	0	0	0	0	0	0	1.0307617	0.030761719	0.43383789	0.064208984	0.088623047	-0.28076172	-2.941	-21474836	1.18	0	-2.918
373	374	374	Category C	-0.37182617	0.20385742	0.85180664	0.43164063	0.099853516	-0.25512695	5.28	-2.963	19/11/2017	19	11	2017	23:36:13	84973	0.3	23	36	13	-575	0.059082031	3.5513672	-0.55883789	0.13867188	0.85693359	7.6499023	0.19824219	0	0	0	0	0	0	0	0	0	1.0324707	0.032470703	0.25756836	0.18701172	0.064941406	-0.005126953	-2.938	-21474836	1.142	0	-2.933
374	375	375	Category C	-0.79199219	0.14379883	0.93579102	0.40942383	0.091552734	-0.28881836	5.19	-2.96	19/11/2017	19	11	2017	23:36:13	84973	0.4	23	36	13	-581	0.059082031	3.5513672	-0.55615234	0.13720703	0.85498047	7.2282715	0.24902344	0	0	0	0	0	0	0	0	0	1.0292969	0.029296875	0.32275391	-0.2355957	0.006347656	0.080566406	-2.942	-21474836	1.084	0	-2.94
375	376	376	Category C	-0.69580078	0.071777344	0.80395508	0.38549805	0.10693359	-0.31054688	5.26	-2.9	19/11/2017	19	11	2017	23:36:13	84973	0.5	23	36	13	-564	0.059082031	3.5513672	-0.56054688	0.13671875	0.85473633	6.6494141	0.15820313	0	0	0	0	0	0	0	0	0	1.03125	0.03125	0.25097656	-0.13500977	-0.064941406	-0.05078125	-2.944	-21474836	0.969	0	-2.94
376	377	377	Category C	-0.671875	0.15576172	0.85180664	0.36108398	0.1105957	-0.33886719	5.16	-2.94	19/11/2017	19	11	2017	23:36:13	84973	0.6	23	36	13	-575	0.059082031	3.5513672	-0.55908203	0.1394043	0.8515625	6.3986816	0.11376953	0	0	0	0	0	0	0	0	0	1.0280762	0.028076172	0.12890625	-0.11254883	0.016113281	0	-2.946	-21474836	0.885	0	-2.946
377	378	378	Category C	-0.47998047	0.23999023	0.87597656	0.41015625	0.11987305	-0.2722168	5.23	-2.97	19/11/2017	19	11	2017	23:36:13	84973	0.7	23	36	13	-599	0.059082031	3.5513672	-0.56347656	0.14086914	0.85107422	6.3596191	0.13183594	0	0	0	0	0	0	0	0	0	1.0305176	0.030517578	0.20727539	0.083496094	0.098876953	0.024658203	-2.943	-21474836	0.802	0	-2.946
378	379	379	Category C	-0.6237793	0.16796875	0.91186523	0.37304688	0.10424805	-0.32788086	5.38	-2.946	19/11/2017	19	11	2017	23:36:13	84973	0.8	23	36	13	-582	0.059082031	3.5513672	-0.56274414	0.14086914	0.85009766	5.0927734	0.090820313	0	0	0	0	0	0	0	0	0	1.0292969	0.029296875	0.1496582	-0.060791016	0.026855469	0.061523438	-2.944	-21474836	0.712	0	-2.946
379	380	380	Category C	-0.44384766	0.13183594	0.74389648	0.36010742	0.1171875	-0.32666016	5.19	-2.947	19/11/2017	19	11	2017	23:36:13	84973	0.9	23	36	13	-592	0.059082031	3.5513672	-0.56567383	0.14355469	0.85083008	3.7121582	0.16259766	0	0	0	0	0	0	0	0	0	1.0317383	0.031738281	0.24047852	0.12182617	-0.01171875	-0.10693359	-2.953	-21474836	0.663	0	-2.947
380	381	381	Category C	-0.74389648	0.20385742	0.88793945	0.38574219	0.12402344	-0.30786133	5.29	-2.962	19/11/2017	19	11	2017	23:36:14	84974	0	23	36	14	-596	0.059082031	3.5513672	-0.5637207	0.14331055	0.8503418	3.1982422	0.19335938	0	0	0	0	0	0	0	0	0	1.0302734	0.030273438	0.27783203	-0.17993164	0.060302734	0.037353516	-2.961	-21474836	0.641	0	-2.947
381	382	382	Category C	-0.55175781	0.20385742	0.89990234	0.36254883	0.11450195	-0.33154297	5.42	-2.958	19/11/2017	19	11	2017	23:36:14	84974	0.1	23	36	14	-606	0.059082031	3.5513672	-0.56274414	0.14379883	0.85302734	2.6079102	0.076660156	0	0	0	0	0	0	0	0	0	1.0319824	0.031982422	0.11767578	0.010986328	0.059814453	0.046630859	-2.957	-21474836	0.68	0	-2.947
382	383	383	Category C	-0.77978516	0.13183594	0.88793945	0.38110352	0.12207031	-0.31225586	5.31	-2.983	19/11/2017	19	11	2017	23:36:14	84974	0.2	23	36	14	-602	0.059082031	3.5513672	-0.56396484	0.14770508	0.84985352	1.5876465	0.21948242	0	0	0	0	0	0	0	0	0	1.0307617	0.030761719	0.26953125	-0.21557617	-0.015869141	0.037841797	-2.966	-21474836	0.707	0	-2.958
383	384	384	Category C	-0.45581055	0.16796875	0.65991211	0.36450195	0.11889648	-0.32348633	5.34	-2.946	19/11/2017	19	11	2017	23:36:14	84974	0.3	23	36	14	-613	0.059082031	3.5513672	-0.56323242	0.14624023	0.85058594	0.90649414	0.2199707	0	0	0	0	0	0	0	0	0	1.0305176	0.030517578	0.31958008	0.10742188	0.021484375	-0.19067383	-2.981	-21474836	0.736	0	-2.962
384	385	385	Category C	-0.76782227	0.26391602	0.97192383	0.39794922	0.10693359	-0.29394531	5.24	-3.001	19/11/2017	19	11	2017	23:36:14	84974	0.4	23	36	14	-623	0.059082031	3.5513672	-0.56811523	0.1472168	0.85083008	0.53295898	0.26074219	0	0	0	0	0	0	0	0	0	1.0336914	0.033691406	0.43701172	-0.19946289	0.11645508	0.12084961	-2.99	-21474836	0.758	0	-2.983
385	386	386	Category C	-0.65991211	0.13183594	0.92382813	0.34155273	0.10791016	-0.3581543	5.65	-3.04	19/11/2017	19	11	2017	23:36:14	84974	0.5	23	36	14	-619	0.059082031	3.5513672	-0.56787109	0.14990234	0.84594727	0.51293945	0.12158203	0	0	0	0	0	0	0	0	0	1.0300293	0.030029297	0.1875	-0.091796875	-0.018066406	0.077636719	-2.996	-21474836	0.869	0	-2.983
386	387	387	Category C	-0.69580078	0.16796875	0.83984375	0.39086914	0.11303711	-0.30004883	5.42	-3.014	19/11/2017	19	11	2017	23:36:14	84974	0.6	23	36	14	-632	0.059082031	3.5513672	-0.56665039	0.15136719	0.84326172	0.15673828	0.13012695	0	0	0	0	0	0	0	0	0	1.0270996	0.027099609	0.14892578	-0.12890625	0.016357422	-0.003417969	-2.987	-21474836	0.991	0	-2.946
387	388	388	Category C	-0.45581055	0.19189453	0.70776367	0.36376953	0.11303711	-0.33276367	5.38	-2.995	19/11/2017	19	11	2017	23:36:14	84974	0.7	23	36	14	-611	0.059082031	3.5513672	-0.57104492	0.15356445	0.84570313	1.130127	0.18383789	0	0	0	0	0	0	0	0	0	1.0319824	0.031982422	0.29174805	0.11523438	0.038085938	-0.13793945	-2.987	-21474836	1.1	0	-2.95
388	389	389	Category C	-0.79199219	0.19189453	0.88793945	0.39477539	0.10791016	-0.30297852	5.72	-2.93	19/11/2017	19	11	2017	23:36:14	84974	0.8	23	36	14	-636	0.059082031	3.5513672	-0.5703125	0.15087891	0.84399414	1.0683594	0.22949219	0	0	0	0	0	0	0	0	0	1.0297852	0.029785156	0.30639648	-0.22143555	0.040771484	0.043701172	-2.978	-21474836	1.216	0	-2.943
389	390	390	Category C	-0.53979492	0.21582031	0.77978516	0.36206055	0.10888672	-0.33398438	5.73	-2.943	19/11/2017	19	11	2017	23:36:14	84974	0.9	23	36	14	-621	0.059082031	3.5513672	-0.56713867	0.15014648	0.84521484	0.82055664	0.096679688	0	0	0	0	0	0	0	0	0	1.0290527	0.029052734	0.15869141	0.02734375	0.065429688	-0.065429688	-2.951	-21474836	1.322	0	-2.93
390	391	391	Category C	-0.89990234	0.15576172	0.85180664	0.39501953	0.091308594	-0.30932617	5.85	-2.95	19/11/2017	19	11	2017	23:36:15	84975	0	23	36	15	-632	0.059082031	3.5513672	-0.56860352	0.15063477	0.84741211	1.0354004	0.33105469	0	0	0	0	0	0	0	0	0	1.0317383	0.031738281	0.34033203	-0.33105469	0.005126953	0.004150391	-2.876	-21474836	1.383	0	-2.877
391	392	392	Category C	-0.43188477	0.20385742	0.65991211	0.37963867	0.1171875	-0.31323242	5.64	-2.877	19/11/2017	19	11	2017	23:36:15	84975	0.1	23	36	15	-616	0.058837891	3.4595215	-0.57177734	0.1496582	0.8503418	1.0200195	0.24243164	0	0	0	0	0	0	0	0	0	1.0356445	0.035644531	0.38452148	0.13989258	0.053955078	-0.19042969	-2.816	-21474836	1.378	0	-2.635
392	393	393	Category C	-0.75585938	0.19189453	0.87597656	0.41845703	0.11474609	-0.26391602	5.99	-2.563	19/11/2017	19	11	2017	23:36:15	84975	0.2	23	36	15	-625	0.058837891	3.4595215	-0.57421875	0.14941406	0.85131836	0.47290039	0.18798828	0	0	0	0	0	0	0	0	0	1.0375977	0.037597656	0.24829102	-0.18139648	0.042236328	0.024414063	-2.759	-21474836	1.363	0	-2.591
393	394	394	Category C	-0.65991211	0.16796875	0.80395508	0.36962891	0.12182617	-0.32446289	6.01	-2.635	19/11/2017	19	11	2017	23:36:15	84975	0.3	23	36	15	-630	0.058837891	3.4595215	-0.57177734	0.1496582	0.84985352	0.18530273	0.10083008	0	0	0	0	0	0	0	0	0	1.0354004	0.035400391	0.15209961	-0.087890625	0.018066406	-0.045898438	-2.696	-21474836	1.385	0	-2.563
394	395	395	Category C	-0.65991211	0.15576172	0.85180664	0.36962891	0.12109375	-0.33056641	5.76	-2.591	19/11/2017	19	11	2017	23:36:15	84975	0.4	23	36	15	-625	0.058837891	3.4595215	-0.56787109	0.1496582	0.84790039	0.61889648	0.092041016	0	0	0	0	0	0	0	0	0	1.0314941	0.031494141	0.1015625	-0.091796875	0.005859375	0.003662109	-2.611	-21474836	1.38	0	-2.56
395	396	396	Category C	-0.55175781	0.13183594	0.75585938	0.36767578	0.13183594	-0.32006836	5.91	-2.56	19/11/2017	19	11	2017	23:36:15	84975	0.5	23	36	15	-639	0.058837891	3.4595215	-0.5690918	0.1496582	0.84765625	1.1713867	0.094970703	0	0	0	0	0	0	0	0	0	1.0319824	0.031982422	0.12719727	0.017333984	-0.017822266	-0.091796875	-2.481	-21474836	1.324	0	-2.443
396	397	397	Category C	-0.65991211	0.14379883	0.83984375	0.36572266	0.13134766	-0.32836914	5.72	-2.443	19/11/2017	19	11	2017	23:36:15	84975	0.6	23	36	15	-642	0.058837891	3.4595215	-0.56738281	0.1496582	0.84863281	2.0224609	0.092773438	0	0	0	0	0	0	0	0	0	1.0319824	0.031982422	0.10717773	-0.092285156	-0.005859375	-0.008789063	-2.428	-21474836	1.357	0	-2.245
397	398	398	Category C	-0.73193359	0.16796875	0.76782227	0.37182617	0.12988281	-0.31835938	5.97	-2.094	19/11/2017	19	11	2017	23:36:15	84975	0.7	23	36	15	-663	0.058837891	3.4595215	-0.56787109	0.15014648	0.84985352	2.5976563	0.18408203	0	0	0	0	0	0	0	0	0	1.0332031	0.033203125	0.26367188	-0.16381836	0.017578125	-0.08203125	-2.352	-21474836	1.336	0	-2.182
398	399	399	Category C	-0.51586914	0.15576172	0.80395508	0.36083984	0.13378906	-0.33032227	5.97	-2.245	19/11/2017	19	11	2017	23:36:15	84975	0.8	23	36	15	-639	0.058837891	3.4595215	-0.57299805	0.15087891	0.85327148	2.861084	0.075683594	0	0	0	0	0	0	0	0	0	1.0388184	0.038818359	0.11108398	0.057128906	0.004638672	-0.049316406	-2.282	-21474836	1.307	0	-2.17
399	400	400	Category C	-0.77978516	0.16796875	0.77978516	0.38916016	0.13037109	-0.29980469	6.02	-2.182	19/11/2017	19	11	2017	23:36:15	84975	0.9	23	36	15	-653	0.058837891	3.4595215	-0.57226563	0.15063477	0.85327148	3.3134766	0.22070313	0	0	0	0	0	0	0	0	0	1.0383301	0.038330078	0.29833984	-0.20727539	0.017089844	-0.073486328	-2.182	-21474836	1.208	0	-2.094
400	401	401	Category C	-0.59985352	0.071777344	0.82788086	0.36987305	0.14013672	-0.3190918	5.9	-2.17	19/11/2017	19	11	2017	23:36:16	84976	0	23	36	16	-669	0.058837891	3.4595215	-0.57250977	0.15136719	0.85449219	3.9001465	0.088134766	0	0	0	0	0	0	0	0	0	1.0397949	0.039794922	0.13330078	-0.027099609	-0.079589844	-0.026611328	-2.055	-21474836	1.078	0	-1.963
401	402	402	Category C	-0.50390625	0.16796875	0.82788086	0.3972168	0.14599609	-0.28320313	5.98	-1.963	19/11/2017	19	11	2017	23:36:16	84976	0.1	23	36	16	-649	0.058837891	3.4595215	-0.57299805	0.15283203	0.85546875	3.956543	0.075927734	0	0	0	0	0	0	0	0	0	1.0407715	0.040771484	0.11157227	0.069091797	0.014892578	-0.027587891	-1.993	-21474836	1.029	0	-1.734
402	403	403	Category C	-0.6237793	0.071777344	0.81591797	0.3840332	0.14038086	-0.2956543	6.01	-1.679	19/11/2017	19	11	2017	23:36:16	84976	0.2	23	36	16	-670	0.058837891	3.4595215	-0.57080078	0.15014648	0.859375	4.1999512	0.10400391	0	0	0	0	0	0	0	0	0	1.0427246	0.042724609	0.17480469	-0.052734375	-0.078369141	-0.043457031	-1.908	-21474836	0.946	0	-1.734
403	404	404	Category C	-0.65991211	0.16796875	0.77978516	0.39135742	0.11401367	-0.30102539	5.91	-1.723	19/11/2017	19	11	2017	23:36:16	84976	0.3	23	36	16	-639	0.058837891	3.4595215	-0.5690918	0.15234375	0.86279297	4.2619629	0.1237793	0	0	0	0	0	0	0	0	0	1.0446777	0.044677734	0.18920898	-0.090576172	0.015380859	-0.083007813	-1.852	-21474836	0.884	0	-1.734
404	405	405	Category C	-0.65991211	-0.047851563	0.91186523	0.37744141	0.12304688	-0.31835938	5.97	-1.734	19/11/2017	19	11	2017	23:36:16	84976	0.4	23	36	16	-645	0.058837891	3.4595215	-0.56542969	0.15161133	0.8605957	3.5913086	0.2265625	0	0	0	0	0	0	0	0	0	1.0407715	0.040771484	0.3449707	-0.094238281	-0.19946289	0.051025391	-1.812	-21474836	0.838	0	-1.734
405	406	406	Category C	-0.38378906	0.16796875	0.77978516	0.38037109	0.16064453	-0.29321289	6.17	-1.845	19/11/2017	19	11	2017	23:36:16	84976	0.5	23	36	16	-673	0.058837891	3.4595215	-0.56225586	0.1484375	0.86352539	3.0910645	0.19824219	0	0	0	0	0	0	0	0	0	1.0412598	0.041259766	0.28173828	0.1784668	0.019287109	-0.083740234	-1.775	-21474836	0.792	0	-1.723
406	407	407	Category C	-0.64794922	0.10791016	0.88793945	0.39990234	0.12915039	-0.28540039	5.83	-1.931	19/11/2017	19	11	2017	23:36:16	84976	0.6	23	36	16	-664	0.058837891	3.4595215	-0.55883789	0.15063477	0.86450195	2.3225098	0.10131836	0	0	0	0	0	0	0	0	0	1.0405273	0.040527344	0.15478516	-0.088867188	-0.042724609	0.023193359	-1.777	-21474836	0.791	0	-1.723
407	408	408	Category C	-0.53979492	0.071777344	0.87597656	0.35595703	0.13085938	-0.33227539	5.86	-1.74	19/11/2017	19	11	2017	23:36:16	84976	0.7	23	36	16	-662	0.058837891	3.4595215	-0.55834961	0.1472168	0.86132813	1.8449707	0.079101563	0	0	0	0	0	0	0	0	0	1.0371094	0.037109375	0.10864258	0.018554688	-0.075439453	0.014404297	-1.77	-21474836	0.78	0	-1.691
408	409	409	Category C	-0.40795898	0.13183594	0.61181641	0.39355469	0.10205078	-0.30712891	6.02	-1.691	19/11/2017	19	11	2017	23:36:16	84976	0.8	23	36	16	-662	0.058837891	3.4595215	-0.55517578	0.14379883	0.86401367	1.1179199	0.29223633	0	0	0	0	0	0	0	0	0	1.0371094	0.037109375	0.41162109	0.1472168	-0.011962891	-0.25219727	-1.759	-21474836	0.767	0	-1.691
409	410	410	Category C	-0.41992188	0.059814453	0.83984375	0.41503906	0.083984375	-0.27685547	5.9	-1.682	19/11/2017	19	11	2017	23:36:16	84976	0.9	23	36	16	-670	0.058837891	3.4595215	-0.55322266	0.14233398	0.86645508	0.13769531	0.15893555	0	0	0	0	0	0	0	0	0	1.0378418	0.037841797	0.24267578	0.13330078	-0.082519531	-0.026611328	-1.735	-21474836	0.742	0	-1.691
410	411	411	Category C	-0.47998047	0.095947266	0.91186523	0.34692383	0.10083008	-0.34619141	5.97	-1.669	19/11/2017	19	11	2017	23:36:17	84977	0	23	36	17	-684	0.058837891	3.4595215	-0.55078125	0.14160156	0.8659668	0.20996094	0.095947266	0	0	0	0	0	0	0	0	0	1.0361328	0.036132813	0.16235352	0.070800781	-0.045654297	0.045654297	-1.709	-21474836	0.713	0	-1.691
411	412	412	Category C	-0.34790039	0.16796875	0.83984375	0.38720703	0.11206055	-0.30395508	5.96	-1.702	19/11/2017	19	11	2017	23:36:17	84977	0.1	23	36	17	-666	0.058837891	3.4595215	-0.55322266	0.14038086	0.86572266	0.56518555	0.20874023	0	0	0	0	0	0	0	0	0	1.0368652	0.036865234	0.25878906	0.20532227	0.02734375	-0.025878906	-1.733	-21474836	0.741	0	-1.691
412	413	413	Category C	-0.69580078	0.059814453	0.89990234	0.35107422	0.11474609	-0.34521484	5.9	-1.772	19/11/2017	19	11	2017	23:36:17	84977	0.2	23	36	17	-668	0.058837891	3.4595215	-0.54541016	0.13867188	0.86523438	1.3864746	0.1730957	0	0	0	0	0	0	0	0	0	1.0322266	0.032226563	0.26367188	-0.15014648	-0.078857422	0.034423828	-1.761	-21474836	0.771	0	-1.702
413	414	414	Category C	-0.3359375	0.047851563	0.75585938	0.36645508	0.11450195	-0.32666016	5.93	-1.885	19/11/2017	19	11	2017	23:36:17	84977	0.3	23	36	17	-692	0.058837891	3.4595215	-0.54492188	0.13623047	0.87060547	2.5710449	0.25439453	0	0	0	0	0	0	0	0	0	1.0361328	0.036132813	0.41235352	0.20898438	-0.088378906	-0.11474609	-1.796	-21474836	0.804	0	-1.772
414	415	415	Category C	-0.64794922	0.16796875	0.88793945	0.38134766	0.11474609	-0.31323242	6.01	-1.857	19/11/2017	19	11	2017	23:36:17	84977	0.4	23	36	17	-664	0.058837891	3.4595215	-0.54589844	0.13427734	0.87207031	3.5737305	0.10839844	0	0	0	0	0	0	0	0	0	1.0375977	0.037597656	0.15112305	-0.10180664	0.033447266	0.015625	-1.858	-21474836	0.867	0	-1.857
415	416	416	Category C	-0.34790039	0.16796875	0.77978516	0.37084961	0.10742188	-0.32666016	5.86	-1.892	19/11/2017	19	11	2017	23:36:17	84977	0.5	23	36	17	-677	0.058837891	3.4595215	-0.53979492	0.13305664	0.87182617	4.4589844	0.21582031	0	0	0	0	0	0	0	0	0	1.0341797	0.034179688	0.31884766	0.19189453	0.034667969	-0.092041016	-1.975	-21474836	0.985	0	-1.885
416	417	417	Category C	-0.75585938	0.26391602	0.89990234	0.37158203	0.11669922	-0.3215332	6.16	-2.045	19/11/2017	19	11	2017	23:36:17	84977	0.6	23	36	17	-664	0.058837891	3.4595215	-0.53637695	0.13256836	0.87402344	5.4365234	0.25683594	0	0	0	0	0	0	0	0	0	1.0339355	0.033935547	0.3762207	-0.21923828	0.13110352	0.025634766	-2.061	-21474836	1.074	0	-1.892
417	418	418	Category C	-0.46777344	0.19189453	0.81591797	0.33935547	0.094238281	-0.36474609	5.72	-2.401	19/11/2017	19	11	2017	23:36:17	84977	0.7	23	36	17	-670	0.058837891	3.4595215	-0.53051758	0.13037109	0.87207031	6.5053711	0.10449219	0	0	0	0	0	0	0	0	0	1.0292969	0.029296875	0.18066406	0.062744141	0.061279297	-0.056152344	-2.141	-21474836	1.16	0	-2.045
418	419	419	Category C	-0.57592773	0.3359375	1.0078125	0.3659668	0.083740234	-0.34228516	6.11	-2.29	19/11/2017	19	11	2017	23:36:17	84977	0.8	23	36	17	-667	0.058837891	3.4595215	-0.53125	0.12841797	0.87597656	6.9145508	0.24975586	0	0	0	0	0	0	0	0	0	1.0324707	0.032470703	0.38378906	-0.044433594	0.20727539	0.1315918	-2.232	-21474836	1.251	0	-2.237
419	420	420	Category C	-0.55175781	0.083984375	0.95996094	0.32373047	0.098388672	-0.37890625	5.96	-2.362	19/11/2017	19	11	2017	23:36:17	84977	0.9	23	36	17	-669	0.058837891	3.4595215	-0.52758789	0.12841797	0.87646484	8.0935059	0.097412109	0	0	0	0	0	0	0	0	0	1.03125	0.03125	0.15185547	-0.023925781	-0.044433594	0.083251953	-2.29	-21474836	1.308	0	-2.237
420	421	421	Category C	-0.44384766	0.2277832	1.0678711	0.33276367	0.081542969	-0.36791992	6.07	-2.406	19/11/2017	19	11	2017	23:36:18	84978	0	23	36	18	-669	0.058837891	3.4595215	-0.52514648	0.12744141	0.87890625	8.564209	0.22875977	0	0	0	0	0	0	0	0	0	1.0317383	0.031738281	0.37036133	0.081298828	0.10009766	0.1887207	-2.32	-21474836	1.337	0	-2.237
421	422	422	Category C	-0.38378906	0.38378906	0.38378906	0.32543945	0.05859375	-0.38061523	6.02	-2.237	19/11/2017	19	11	2017	23:36:18	84978	0.1	23	36	18	-668	0.058837891	3.4595215	-0.52246094	0.12670898	0.87988281	8.496582	0.57568359	0	0	0	0	0	0	0	0	0	1.03125	0.03125	0.89160156	0.13867188	0.25683594	-0.49609375	-2.277	-21474836	1.298	0	-2.228
422	423	423	Category C	-0.70776367	0	1.1398926	0.38500977	0.048339844	-0.32617188	6.01	-2.228	19/11/2017	19	11	2017	23:36:18	84978	0.2	23	36	18	-669	0.058837891	3.4595215	-0.51953125	0.12573242	0.88183594	9.7687988	0.34301758	0	0	0	0	0	0	0	0	0	1.03125	0.03125	0.57202148	-0.18798828	-0.12573242	0.2578125	-2.259	-21474836	1.27	0	-2.228
423	424	424	Category C	-0.76782227	0.2277832	0.85180664	0.34716797	0.059326172	-0.35791016	5.98	-2.14	19/11/2017	19	11	2017	23:36:18	84978	0.3	23	36	18	-670	0.058837891	3.4595215	-0.51513672	0.12573242	0.88208008	11.334473	0.27392578	0	0	0	0	0	0	0	0	0	1.0292969	0.029296875	0.38476563	-0.25244141	0.10180664	-0.030273438	-2.245	-21474836	1.238	0	-2.228
424	425	425	Category C	-0.50390625	0.3359375	0.6237793	0.37817383	0.040283203	-0.33569336	6.02	-2.184	19/11/2017	19	11	2017	23:36:18	84978	0.4	23	36	18	-663	0.058837891	3.4595215	-0.51391602	0.12524414	0.88305664	12.202637	0.33398438	0	0	0	0	0	0	0	0	0	1.0292969	0.029296875	0.47973633	0.010009766	0.21044922	-0.25927734	-2.232	-21474836	1.209	0	-2.184
425	426	426	Category C	-0.49194336	0.21582031	0.69580078	0.42480469	0.066162109	-0.27709961	6.18	-2.28	19/11/2017	19	11	2017	23:36:18	84978	0.5	23	36	18	-688	0.058837891	3.4595215	-0.51416016	0.12182617	0.88378906	11.060547	0.21142578	0	0	0	0	0	0	0	0	0	1.0297852	0.029785156	0.30419922	0.022216797	0.09375	-0.18798828	-2.127	-21474836	1.081	0	-2.14
426	427	427	Category C	-0.73193359	0.2878418	0.95996094	0.38549805	0.082275391	-0.31958008	6.05	-2.325	19/11/2017	19	11	2017	23:36:18	84978	0.6	23	36	18	-683	0.058837891	3.4595215	-0.50854492	0.12158203	0.88427734	10.397705	0.28833008	0	0	0	0	0	0	0	0	0	1.0273438	0.02734375	0.46484375	-0.22314453	0.16601563	0.075439453	-1.996	-21474836	0.916	0	-1.61
427	428	428	Category D	-0.64794922	-0.047851563	0.94799805	0.35986328	-0.13012695	-0.34643555	0.9	-1.61	19/11/2017	19	11	2017	23:38:25	85105	0.5	23	38	25	-688	0.059082031	3.5255859	-0.5078125	0.12182617	0.88525391	10.781738	0.22851563	0	0	0	0	0	0	0	0	0	1.027832	0.027832031	0.37231445	-0.13989258	-0.16967773	0.0625	-1.887	-21474836	0.786	0	-1.483
428	429	429	Category D	-0.26391602	0.059814453	1.0078125	0.39941406	-0.11791992	-0.31567383	1.31	-1.442	19/11/2017	19	11	2017	23:38:25	85105	0.6	23	38	25	-692	0.059082031	3.5255859	-0.5065918	0.12060547	0.88745117	10.313965	0.27758789	0	0	0	0	0	0	0	0	0	1.0290527	0.029052734	0.42382813	0.24267578	-0.060791016	0.12011719	-1.762	-21474836	0.661	0	-1.483
429	430	430	Category D	-0.57592773	0.095947266	1.0197754	0.40917969	-0.11254883	-0.30444336	1.73	-1.483	19/11/2017	19	11	2017	23:38:25	85105	0.7	23	38	25	-711	0.059082031	3.5255859	-0.50292969	0.12011719	0.88793945	8.4265137	0.15234375	0	0	0	0	0	0	0	0	0	1.0275879	0.027587891	0.22875977	-0.072753906	-0.024169922	0.1315918	-1.629	-21474836	0.514	0	-1.483
430	431	431	Category D	-0.51586914	0.083984375	0.95996094	0.37866211	-0.11279297	-0.33007813	2.99	-1.432	19/11/2017	19	11	2017	23:38:25	85105	0.8	23	38	25	-706	0.059082031	3.5255859	-0.50097656	0.11914063	0.88989258	8.1259766	0.079589844	0	0	0	0	0	0	0	0	0	1.0283203	0.028320313	0.11962891	-0.014648438	-0.03515625	0.069824219	-1.493	-21474836	0.374	0	-1.442
431	432	432	Category D	-0.68383789	0.083984375	0.91186523	0.375	-0.11572266	-0.33618164	4.14	-1.485	19/11/2017	19	11	2017	23:38:25	85105	0.9	23	38	25	-687	0.059082031	3.5255859	-0.49462891	0.11791992	0.8918457	8.9418945	0.19311523	0	0	0	0	0	0	0	0	0	1.0266113	0.026611328	0.24291992	-0.18896484	-0.033935547	0.019775391	-1.438	-21474836	0.315	0	-1.432
432	433	433	Category D	-0.31176758	0.047851563	0.76782227	0.41113281	-0.11938477	-0.30249023	3.91	-1.506	19/11/2017	19	11	2017	23:38:26	85106	0	23	38	26	-695	0.059082031	3.5255859	-0.49389648	0.11694336	0.89624023	8.4475098	0.23339844	0	0	0	0	0	0	0	0	0	1.0300293	0.030029297	0.37963867	0.18212891	-0.069091797	-0.12841797	-1.396	-21474836	0.268	0	-1.283
433	434	434	Category D	-0.37182617	0.071777344	0.88793945	0.42382813	-0.076171875	-0.28564453	4.03	-1.283	19/11/2017	19	11	2017	23:38:26	85106	0.1	23	38	26	-685	0.059082031	3.5255859	-0.48925781	0.11645508	0.89746094	6.5910645	0.1262207	0	0	0	0	0	0	0	0	0	1.0288086	0.028808594	0.171875	0.11743164	-0.044677734	-0.009521484	-1.311	-21474836	0.155	0	-1.19
434	435	435	Category D	-0.53979492	0.083984375	0.93579102	0.38720703	-0.079589844	-0.32641602	4.17	-1.19	19/11/2017	19	11	2017	23:38:26	85106	0.2	23	38	26	-721	0.059082031	3.5255859	-0.48535156	0.11547852	0.89892578	4.6574707	0.072509766	0	0	0	0	0	0	0	0	0	1.0280762	0.028076172	0.12255859	-0.054199219	-0.031494141	0.036621094	-1.231	-21474836	0.052	0	-1.042
435	436	436	Category D	-0.68383789	0.059814453	1.0917969	0.37255859	-0.076171875	-0.34912109	4.41	-0.971	19/11/2017	19	11	2017	23:38:26	85106	0.3	23	38	26	-687	0.059082031	3.5255859	-0.48193359	0.11450195	0.90014648	4.7297363	0.28344727	0	0	0	0	0	0	0	0	0	1.0275879	0.027587891	0.44799805	-0.20166016	-0.0546875	0.19140625	-1.157	-21474836	-0.023	0	-0.99
436	437	437	Category D	-0.17993164	0.10791016	0.68383789	0.40209961	-0.073486328	-0.31323242	4.39	-0.955	19/11/2017	19	11	2017	23:38:26	85106	0.4	23	38	26	-696	0.059082031	3.5255859	-0.47998047	0.11499023	0.90234375	3.9956055	0.37133789	0	0	0	0	0	0	0	0	0	1.0285645	0.028564453	0.52587891	0.30004883	-0.007080078	-0.21850586	-1.071	-21474836	-0.117	0	-0.971
437	438	438	Category D	-0.88793945	0.14379883	1.2839355	0.44433594	-0.072998047	-0.26733398	4.61	-1.042	19/11/2017	19	11	2017	23:38:26	85106	0.5	23	38	26	-691	0.059082031	3.5255859	-0.47753906	0.11401367	0.90332031	2.465332	0.56005859	0	0	0	0	0	0	0	0	0	1.0283203	0.028320313	0.8203125	-0.41015625	0.029541016	0.38037109	-1.016	-21474836	-0.171	0	-0.955
438	439	439	Category D	-0.41992188	0.023925781	0.91186523	0.34667969	-0.07421875	-0.36987305	5.23	-0.99	19/11/2017	19	11	2017	23:38:26	85106	0.6	23	38	26	-691	0.059082031	3.5255859	-0.47192383	0.11230469	0.90600586	2.7783203	0.1027832	0	0	0	0	0	0	0	0	0	1.0275879	0.027587891	0.14624023	0.052001953	-0.088378906	0.005615234	-0.975	-21474836	-0.202	0	-0.955
439	440	440	Category D	-0.43188477	0.13183594	1.0078125	0.41674805	-0.087402344	-0.29296875	5.7	-0.952	19/11/2017	19	11	2017	23:38:26	85106	0.7	23	38	26	-701	0.059082031	3.5255859	-0.47094727	0.11132813	0.90795898	3.2543945	0.10913086	0	0	0	0	0	0	0	0	0	1.0288086	0.028808594	0.15917969	0.0390625	0.020263672	0.099609375	-0.974	-21474836	-0.188	0	-0.955
440	441	441	Category D	-0.50390625	0.19189453	0.95996094	0.35791016	-0.094482422	-0.35644531	5.85	-0.941	19/11/2017	19	11	2017	23:38:26	85106	0.8	23	38	26	-696	0.059082031	3.5255859	-0.46557617	0.10961914	0.90917969	3.1179199	0.10351563	0	0	0	0	0	0	0	0	0	1.0273438	0.02734375	0.1706543	-0.038085938	0.08203125	0.050537109	-0.977	-21474836	-0.192	0	-0.963
441	442	442	Category D	-0.34790039	0.047851563	0.97192383	0.37036133	-0.093505859	-0.34838867	5.76	-0.964	19/11/2017	19	11	2017	23:38:26	85106	0.9	23	38	26	-710	0.059082031	3.5255859	-0.46362305	0.11010742	0.91186523	2.6503906	0.14453125	0	0	0	0	0	0	0	0	0	1.0288086	0.028808594	0.23828125	0.11572266	-0.062255859	0.059814453	-0.964	-21474836	-0.23	0	-0.963
442	443	443	Category D	-0.3359375	0.11987305	0.97192383	0.38232422	-0.090820313	-0.3347168	5.98	-0.976	19/11/2017	19	11	2017	23:38:27	85107	0	23	38	27	-702	0.059082031	3.5255859	-0.46435547	0.10864258	0.91381836	1.9418945	0.14135742	0	0	0	0	0	0	0	0	0	1.0307617	0.030761719	0.19750977	0.12841797	0.010986328	0.057861328	-0.962	-21474836	-0.246	0	-0.963
443	444	444	Category D	-0.40795898	0.10791016	0.81591797	0.36791992	-0.093261719	-0.34912109	5.85	-0.963	19/11/2017	19	11	2017	23:38:27	85107	0.1	23	38	27	-684	0.059082031	3.5255859	-0.46044922	0.10961914	0.9152832	2.0778809	0.11230469	0	0	0	0	0	0	0	0	0	1.0305176	0.030517578	0.15380859	0.052490234	-0.001708984	-0.099365234	-0.968	-21474836	-0.251	0	-0.964
444	445	445	Category D	-0.3359375	0.047851563	1.0197754	0.37109375	-0.0859375	-0.34741211	5.98	-0.981	19/11/2017	19	11	2017	23:38:27	85107	0.2	23	38	27	-689	0.059082031	3.5255859	-0.45947266	0.11010742	0.91723633	1.9782715	0.171875	0	0	0	0	0	0	0	0	0	1.0317383	0.031738281	0.28808594	0.12353516	-0.062255859	0.10229492	-0.974	-21474836	-0.253	0	-0.976
445	446	446	Category D	-0.38378906	0.17993164	0.92382813	0.37231445	-0.094970703	-0.33813477	6.2	-0.985	19/11/2017	19	11	2017	23:38:27	85107	0.3	23	38	27	-701	0.059082031	3.5255859	-0.45507813	0.11010742	0.91699219	1.7687988	0.099853516	0	0	0	0	0	0	0	0	0	1.029541	0.029541016	0.14746094	0.071289063	0.069580078	0.006591797	-0.983	-21474836	-0.261	0	-0.976
446	447	447	Category D	-0.39599609	0.059814453	0.89990234	0.35668945	-0.10473633	-0.34960938	6.52	-0.976	19/11/2017	19	11	2017	23:38:27	85107	0.4	23	38	27	-702	0.059082031	3.5255859	-0.45458984	0.10913086	0.92041016	2.0292969	0.079345703	0	0	0	0	0	0	0	0	0	1.0324707	0.032470703	0.12866211	0.05859375	-0.049316406	-0.020507813	-0.986	-21474836	-0.269	0	-0.981
447	448	448	Category D	-0.43188477	0.059814453	1.0319824	0.36206055	-0.12280273	-0.34887695	7.81	-1.018	19/11/2017	19	11	2017	23:38:27	85107	0.5	23	38	27	-699	0.059082031	3.5255859	-0.4519043	0.10888672	0.92114258	2.0969238	0.12280273	0	0	0	0	0	0	0	0	0	1.0317383	0.031738281	0.17993164	0.020019531	-0.049072266	0.1105957	-0.99	-21474836	-0.219	0	-0.985
448	449	449	Category D	-0.46777344	0.023925781	0.94799805	0.34887695	-0.1081543	-0.36157227	5.55	-0.994	19/11/2017	19	11	2017	23:38:27	85107	0.6	23	38	27	-689	0.059082031	3.5255859	-0.45019531	0.10864258	0.92163086	2.0227051	0.090332031	0	0	0	0	0	0	0	0	0	1.0314941	0.031494141	0.12817383	-0.017333984	-0.084716797	0.026123047	-0.992	-21474836	-0.222	0	-0.987
449	450	450	Category D	-0.35986328	0.14379883	0.86376953	0.38598633	-0.096435547	-0.33203125	2.01	-0.987	19/11/2017	19	11	2017	23:38:27	85107	0.7	23	38	27	-712	0.059082031	3.5255859	-0.45043945	0.10766602	0.92578125	1.4882813	0.11547852	0	0	0	0	0	0	0	0	0	1.0351563	0.03515625	0.1887207	0.090576172	0.035888672	-0.062011719	-0.993	-21474836	-0.248	0	-0.99
450	451	451	Category D	-0.52783203	0.047851563	0.87597656	0.36572266	-0.10644531	-0.34448242	1.81	-0.993	19/11/2017	19	11	2017	23:38:27	85107	0.8	23	38	27	-683	0.059082031	3.5255859	-0.44946289	0.1081543	0.92773438	1.0895996	0.11132813	0	0	0	0	0	0	0	0	0	1.0366211	0.036621094	0.19018555	-0.078125	-0.060302734	-0.051757813	-0.996	-21474836	-0.268	0	-0.993
451	452	452	Category D	-0.2878418	0.035888672	0.89990234	0.37426758	-0.096923828	-0.34130859	2.07	-0.99	19/11/2017	19	11	2017	23:38:27	85107	0.9	23	38	27	-706	0.059082031	3.5255859	-0.44970703	0.10913086	0.92822266	0.85620117	0.17993164	0	0	0	0	0	0	0	0	0	1.0371094	0.037109375	0.26367188	0.16186523	-0.073242188	-0.028320313	-0.992	-21474836	-0.27	0	-0.99
452	453	453	Category D	-0.45581055	0.023925781	1.0078125	0.37573242	-0.11181641	-0.34008789	2.97	-0.994	19/11/2017	19	11	2017	23:38:28	85108	0	23	38	28	-707	0.059082031	3.5255859	-0.44897461	0.10791016	0.93017578	0.74462891	0.11450195	0	0	0	0	0	0	0	0	0	1.0383301	0.038330078	0.16845703	-0.006591797	-0.083984375	0.077392578	-0.99	-21474836	-0.259	0	-0.99
453	454	454	Category D	-0.44384766	0.047851563	0.97192383	0.34960938	-0.10864258	-0.35253906	2.74	-0.994	19/11/2017	19	11	2017	23:38:28	85108	0.1	23	38	28	-702	0.059082031	3.5255859	-0.44482422	0.10864258	0.93115234	0.18725586	0.072998047	0	0	0	0	0	0	0	0	0	1.0378418	0.037841797	0.10253906	0.000976563	-0.060791016	0.040527344	-0.992	-21474836	-0.306	0	-0.99
454	455	455	Category D	-0.31176758	0.059814453	0.91186523	0.35424805	-0.125	-0.35595703	2.26	-0.987	19/11/2017	19	11	2017	23:38:28	85108	0.2	23	38	28	-699	0.059082031	3.5255859	-0.44433594	0.11010742	0.93408203	0.31835938	0.14355469	0	0	0	0	0	0	0	0	0	1.0402832	0.040283203	0.20532227	0.13256836	-0.050292969	-0.022216797	-0.991	-21474836	-0.292	0	-0.987
455	456	456	Category D	-0.41992188	0.023925781	0.97192383	0.37548828	-0.12573242	-0.32714844	1.62	-0.998	19/11/2017	19	11	2017	23:38:28	85108	0.3	23	38	28	-702	0.059082031	3.5255859	-0.43994141	0.10864258	0.93530273	0.076904297	0.094482422	0	0	0	0	0	0	0	0	0	1.0393066	0.039306641	0.14135742	0.020019531	-0.084716797	0.036376953	-0.99	-21474836	-0.234	0	-0.986
456	457	457	Category D	-0.20385742	-0.023925781	0.70776367	0.34521484	-0.12744141	-0.36889648	1.23	-0.986	19/11/2017	19	11	2017	23:38:28	85108	0.4	23	38	28	-686	0.059570313	3.4434082	-0.43847656	0.1081543	0.93774414	0.69946289	0.35424805	0	0	0	0	0	0	0	0	0	1.0407715	0.040771484	0.59692383	0.23461914	-0.13208008	-0.22998047	-0.987	-21474836	-0.245	0	-0.984
457	458	458	Category D	-0.52783203	0.083984375	1.1757813	0.37158203	-0.1184082	-0.33935547	1.01	-0.984	19/11/2017	19	11	2017	23:38:28	85108	0.5	23	38	28	-696	0.059570313	3.4434082	-0.43212891	0.10595703	0.93847656	1.5686035	0.2565918	0	0	0	0	0	0	0	0	0	1.0385742	0.038574219	0.35473633	-0.095458984	-0.021972656	0.23706055	-0.981	-21474836	-0.3	0	-0.984
458	459	459	Category D	-0.3359375	0.17993164	0.95996094	0.31640625	-0.11523438	-0.38647461	1.16	-0.974	19/11/2017	19	11	2017	23:38:28	85108	0.6	23	38	28	-684	0.059570313	3.4434082	-0.4309082	0.10400391	0.94067383	1.7766113	0.12304688	0	0	0	0	0	0	0	0	0	1.0400391	0.040039063	0.18994141	0.094970703	0.075683594	0.019042969	-0.981	-21474836	-0.357	0	-0.984
459	460	460	Category D	-0.25195313	0.047851563	0.93579102	0.3684082	-0.1237793	-0.33935547	1.31	-0.959	19/11/2017	19	11	2017	23:38:28	85108	0.7	23	38	28	-674	0.059570313	3.4434082	-0.42626953	0.1003418	0.94018555	2.6359863	0.18212891	0	0	0	0	0	0	0	0	0	1.0371094	0.037109375	0.23120117	0.17431641	-0.052490234	-0.004394531	-0.982	-21474836	-0.374	0	-0.984
460	461	461	Category D	-0.51586914	0.15576172	0.97192383	0.34619141	-0.13061523	-0.35693359	1.1	-0.987	19/11/2017	19	11	2017	23:38:28	85108	0.8	23	38	28	-713	0.059570313	3.4434082	-0.4230957	0.10107422	0.94067383	3.6933594	0.11181641	0	0	0	0	0	0	0	0	0	1.036377	0.036376953	0.17822266	-0.092529297	0.054443359	0.031005859	-0.983	-21474836	-0.419	0	-0.974
461	462	462	Category D	-0.32397461	0.11987305	1.0439453	0.34570313	-0.13378906	-0.35791016	1.34	-1.003	19/11/2017	19	11	2017	23:38:28	85108	0.9	23	38	28	-696	0.059570313	3.4434082	-0.42553711	0.098144531	0.94067383	4.2294922	0.14624023	0	0	0	0	0	0	0	0	0	1.0371094	0.037109375	0.22607422	0.1015625	0.021484375	0.10302734	-0.979	-21474836	-0.486	0	-0.974
462	463	463	Category D	-0.43188477	0.11987305	0.91186523	0.36499023	-0.11474609	-0.34423828	1.31	-0.994	19/11/2017	19	11	2017	23:38:29	85109	0	23	38	29	-692	0.059570313	3.4434082	-0.42114258	0.094726563	0.94799805	3.5170898	0.045166016	0	0	0	0	0	0	0	0	0	1.041748	0.041748047	0.071777344	-0.010498047	0.024902344	-0.036132813	-0.989	-21474836	-0.488	0	-0.987
463	464	464	Category D	-0.34790039	0.13183594	0.73193359	0.36328125	-0.10791016	-0.35058594	1.61	-0.961	19/11/2017	19	11	2017	23:38:29	85109	0.1	23	38	29	-688	0.059570313	3.4434082	-0.41894531	0.096923828	0.9465332	3.0610352	0.22875977	0	0	0	0	0	0	0	0	0	1.0395508	0.039550781	0.32055664	0.071044922	0.034667969	-0.21459961	-1.007	-21474836	-0.443	0	-0.994
464	465	465	Category D	-0.79199219	-0.011962891	1.0439453	0.39013672	-0.1472168	-0.31323242	1.73	-1.031	19/11/2017	19	11	2017	23:38:29	85109	0.2	23	38	29	-698	0.059570313	3.4434082	-0.41308594	0.094482422	0.94750977	3.6958008	0.4050293	0	0	0	0	0	0	0	0	0	1.0378418	0.037841797	0.58154297	-0.37866211	-0.10644531	0.096191406	-1.023	-21474836	-0.405	0	-1.003
465	466	466	Category D	-0.21582031	0.11987305	0.95996094	0.36914063	-0.12353516	-0.3425293	1.42	-1.07	19/11/2017	19	11	2017	23:38:29	85109	0.3	23	38	29	-692	0.059570313	3.4434082	-0.41064453	0.090820313	0.95166016	3.5510254	0.19702148	0	0	0	0	0	0	0	0	0	1.0405273	0.040527344	0.23193359	0.19482422	0.028808594	0.008056641	-1.046	-21474836	-0.388	0	-1.031
466	467	467	Category D	-0.63598633	0.17993164	0.91186523	0.40380859	-0.1340332	-0.30395508	1.49	-1.079	19/11/2017	19	11	2017	23:38:29	85109	0.4	23	38	29	-709	0.059570313	3.4434082	-0.40966797	0.089111328	0.95507813	2.9677734	0.24731445	0	0	0	0	0	0	0	0	0	1.0429688	0.04296875	0.36010742	-0.22607422	0.090576172	-0.043212891	-1.08	-21474836	-0.335	0	-1.07
467	468	468	Category D	-0.35986328	0.095947266	0.88793945	0.36547852	-0.1315918	-0.33520508	1.49	-1.144	19/11/2017	19	11	2017	23:38:29	85109	0.5	23	38	29	-692	0.059570313	3.4434082	-0.4074707	0.086425781	0.95458984	2.3652344	0.082519531	0	0	0	0	0	0	0	0	0	1.0415039	0.041503906	0.1237793	0.047607422	0.009277344	-0.066650391	-1.101	-21474836	-0.306	0	-1.07
468	469	469	Category D	-0.49194336	0.15576172	0.92382813	0.35131836	-0.13842773	-0.34375	1.57	-1.195	19/11/2017	19	11	2017	23:38:29	85109	0.6	23	38	29	-674	0.059570313	3.4434082	-0.40234375	0.088623047	0.95483398	2.4311523	0.1159668	0	0	0	0	0	0	0	0	0	1.0400391	0.040039063	0.1875	-0.089355469	0.066894531	-0.031005859	-1.101	-21474836	-0.301	0	-1.079
469	470	470	Category D	-0.39599609	0.14379883	0.94799805	0.34008789	-0.13696289	-0.359375	1.46	-1.091	19/11/2017	19	11	2017	23:38:29	85109	0.7	23	38	29	-711	0.059570313	3.4434082	-0.40527344	0.088867188	0.95410156	2.317627	0.055908203	0	0	0	0	0	0	0	0	0	1.0405273	0.040527344	0.070556641	0.009277344	0.0546875	-0.006103516	-1.115	-21474836	-0.314	0	-1.091
470	471	471	Category D	-0.38378906	0.059814453	0.99584961	0.33984375	-0.13208008	-0.36132813	1.38	-1.031	19/11/2017	19	11	2017	23:38:29	85109	0.8	23	38	29	-705	0.059570313	3.4434082	-0.40405273	0.088623047	0.95263672	1.8278809	0.055664063	0	0	0	0	0	0	0	0	0	1.0385742	0.038574219	0.092285156	0.020263672	-0.028808594	0.04296875	-1.119	-21474836	-0.33	0	-1.104
471	472	472	Category D	-0.37182617	0.11987305	1.0078125	0.34936523	-0.13793945	-0.35522461	1.41	-1.153	19/11/2017	19	11	2017	23:38:29	85109	0.9	23	38	29	-685	0.059570313	3.4434082	-0.40209961	0.087890625	0.95239258	1.5612793	0.070556641	0	0	0	0	0	0	0	0	0	1.0375977	0.037597656	0.1171875	0.030273438	0.031738281	0.055175781	-1.123	-21474836	-0.357	0	-1.104
472	473	473	Category D	-0.39599609	0.15576172	0.97192383	0.34667969	-0.13671875	-0.3581543	1.43	-1.104	19/11/2017	19	11	2017	23:38:30	85110	0	23	38	30	-698	0.059570313	3.4434082	-0.39794922	0.088134766	0.95336914	2.09375	0.069824219	0	0	0	0	0	0	0	0	0	1.0368652	0.036865234	0.087890625	0.001953125	0.067382813	0.018310547	-1.128	-21474836	-0.393	0	-1.104
473	474	474	Category D	-0.34790039	0.083984375	0.92382813	0.3371582	-0.14599609	-0.36035156	1.31	-1.168	19/11/2017	19	11	2017	23:38:30	85110	0.1	23	38	30	-688	0.059570313	3.4434082	-0.3996582	0.089111328	0.95605469	2.7475586	0.061279297	0	0	0	0	0	0	0	0	0	1.0402832	0.040283203	0.089355469	0.051757813	-0.005126953	-0.032226563	-1.156	-21474836	-0.394	0	-1.153
474	475	475	Category D	-0.38378906	0.083984375	0.95996094	0.31591797	-0.14916992	-0.37670898	1.63	-1.225	19/11/2017	19	11	2017	23:38:30	85110	0.2	23	38	30	-720	0.059570313	3.4434082	-0.40234375	0.089111328	0.95703125	2.7727051	0.01953125	0	0	0	0	0	0	0	0	0	1.0419922	0.041992188	0.026855469	0.018554688	-0.005126953	0.002685547	-1.179	-21474836	-0.406	0	-1.158
475	476	476	Category D	-0.39599609	0.16796875	0.92382813	0.31567383	-0.14257813	-0.3815918	1.87	-1.256	19/11/2017	19	11	2017	23:38:30	85110	0.3	23	38	30	-686	0.059570313	3.4434082	-0.39794922	0.08984375	0.95727539	2.791748	0.084716797	0	0	0	0	0	0	0	0	0	1.0407715	0.040771484	0.11352539	0.001953125	0.077880859	-0.033447266	-1.18	-21474836	-0.431	0	-1.158
476	477	477	Category D	-0.46777344	0.059814453	0.92382813	0.30078125	-0.14868164	-0.38818359	2.13	-1.173	19/11/2017	19	11	2017	23:38:30	85110	0.4	23	38	30	-695	0.059570313	3.4434082	-0.39819336	0.090576172	0.95605469	2.5490723	0.082275391	0	0	0	0	0	0	0	0	0	1.0395508	0.039550781	0.13232422	-0.069335938	-0.030761719	-0.032226563	-1.188	-21474836	-0.449	0	-1.162
477	478	478	Category D	-0.27587891	0.035888672	0.97192383	0.33251953	-0.14575195	-0.36547852	2.25	-1.158	19/11/2017	19	11	2017	23:38:30	85110	0.5	23	38	30	-699	0.059570313	3.4434082	-0.39916992	0.08984375	0.95849609	2.2736816	0.13525391	0	0	0	0	0	0	0	0	0	1.0422363	0.042236328	0.19067383	0.12329102	-0.053955078	0.013183594	-1.187	-21474836	-0.462	0	-1.162
478	479	479	Category D	-0.43188477	0.083984375	0.95996094	0.33764648	-0.15478516	-0.36230469	2.58	-1.149	19/11/2017	19	11	2017	23:38:30	85110	0.6	23	38	30	-712	0.059570313	3.4434082	-0.39599609	0.088867188	0.95507813	1.9372559	0.036132813	0	0	0	0	0	0	0	0	0	1.0378418	0.037841797	0.045410156	-0.035644531	-0.004882813	0.004638672	-1.177	-21474836	-0.485	0	-1.162
479	480	480	Category D	-0.35986328	0.035888672	0.88793945	0.32324219	-0.15234375	-0.37182617	2.76	-1.162	19/11/2017	19	11	2017	23:38:30	85110	0.7	23	38	30	-701	0.059570313	3.4434082	-0.39501953	0.089355469	0.95458984	1.232666	0.092529297	0	0	0	0	0	0	0	0	0	1.0371094	0.037109375	0.15576172	0.03515625	-0.053466797	-0.066650391	-1.162	-21474836	-0.515	0	-1.162
480	481	481	Category D	-0.44384766	0.10791016	1.0319824	0.35083008	-0.16748047	-0.3371582	2.98	-1.169	19/11/2017	19	11	2017	23:38:30	85110	0.8	23	38	30	-692	0.059570313	3.4434082	-0.39331055	0.088378906	0.95336914	0.93554688	0.095214844	0	0	0	0	0	0	0	0	0	1.0351563	0.03515625	0.14819336	-0.050292969	0.019287109	0.078369141	-1.169	-21474836	-0.512	0	-1.162
481	482	482	Category D	-0.55175781	0.047851563	0.99584961	0.32055664	-0.17578125	-0.36376953	3.02	-1.164	19/11/2017	19	11	2017	23:38:30	85110	0.9	23	38	30	-712	0.059570313	3.4434082	-0.39501953	0.086914063	0.95410156	1.1557617	0.16650391	0	0	0	0	0	0	0	0	0	1.036377	0.036376953	0.23730469	-0.15649414	-0.0390625	0.041503906	-1.194	-21474836	-0.52	0	-1.164
482	483	483	Category D	-0.32397461	0.14379883	0.92382813	0.35742188	-0.17260742	-0.33496094	2.98	-1.214	19/11/2017	19	11	2017	23:38:31	85111	0	23	38	31	-712	0.059570313	3.4434082	-0.39599609	0.087402344	0.95214844	0.91015625	0.095703125	0	0	0	0	0	0	0	0	0	1.0349121	0.034912109	0.15673828	0.072021484	0.056152344	-0.028320313	-1.208	-21474836	-0.539	0	-1.169
483	484	484	Category D	-0.56396484	0.20385742	0.94799805	0.32885742	-0.17944336	-0.36376953	3.18	-1.31	19/11/2017	19	11	2017	23:38:31	85111	0.1	23	38	31	-695	0.059570313	3.4434082	-0.39819336	0.088378906	0.95117188	0.33666992	0.20166016	0	0	0	0	0	0	0	0	0	1.0349121	0.034912109	0.28417969	-0.16552734	0.11523438	-0.003173828	-1.219	-21474836	-0.57	0	-1.214
484	485	485	Category D	-0.31176758	-0.035888672	0.88793945	0.32788086	-0.15405273	-0.36962891	2.83	-1.233	19/11/2017	19	11	2017	23:38:31	85111	0.2	23	38	31	-685	0.059570313	3.4434082	-0.39746094	0.087890625	0.9519043	0.16430664	0.16357422	0	0	0	0	0	0	0	0	0	1.0351563	0.03515625	0.2734375	0.085693359	-0.1237793	-0.063964844	-1.227	-21474836	-0.627	0	-1.217
485	486	486	Category D	-0.35986328	0.083984375	1.0439453	0.37524414	-0.13208008	-0.33666992	3.11	-1.225	19/11/2017	19	11	2017	23:38:31	85111	0.3	23	38	31	-697	0.059570313	3.4434082	-0.40136719	0.087890625	0.95214844	0.47851563	0.10058594	0	0	0	0	0	0	0	0	0	1.0371094	0.037109375	0.13720703	0.041503906	-0.00390625	0.091552734	-1.244	-21474836	-0.697	0	-1.225
486	487	487	Category D	-0.41992188	0.083984375	0.94799805	0.34008789	-0.13354492	-0.36425781	3.09	-1.217	19/11/2017	19	11	2017	23:38:31	85111	0.4	23	38	31	-707	0.059570313	3.4434082	-0.40307617	0.086425781	0.95141602	0.81396484	0.017089844	0	0	0	0	0	0	0	0	0	1.0371094	0.037109375	0.022705078	-0.016601563	-0.002441406	-0.003417969	-1.255	-21474836	-0.795	0	-1.225
487	488	488	Category D	-0.40795898	0.047851563	0.92382813	0.35668945	-0.12768555	-0.34985352	3.12	-1.266	19/11/2017	19	11	2017	23:38:31	85111	0.5	23	38	31	-693	0.059570313	3.4434082	-0.40478516	0.085693359	0.95092773	1.3395996	0.046630859	0	0	0	0	0	0	0	0	0	1.0371094	0.037109375	0.068115234	-0.002929688	-0.037841797	-0.027099609	-1.209	-21474836	-0.933	0	-1.225
488	489	489	Category D	-0.43188477	0.059814453	0.93579102	0.33837891	-0.12988281	-0.35791016	3.12	-1.281	19/11/2017	19	11	2017	23:38:31	85111	0.6	23	38	31	-710	0.059570313	3.4434082	-0.40283203	0.085205078	0.94824219	1.2680664	0.040527344	0	0	0	0	0	0	0	0	0	1.0336914	0.033691406	0.066894531	-0.028808594	-0.025390625	-0.012451172	-1.214	-21474836	-0.986	0	-1.225
489	490	490	Category D	-0.3359375	0.095947266	0.99584961	0.34765625	-0.13867188	-0.35302734	3.12	-1.033	19/11/2017	19	11	2017	23:38:31	85111	0.7	23	38	31	-702	0.059570313	3.4434082	-0.40161133	0.086425781	0.94750977	0.4621582	0.08203125	0	0	0	0	0	0	0	0	0	1.0327148	0.032714844	0.12329102	0.065673828	0.009277344	0.048095703	-1.241	-21474836	-1.005	0	-1.266
490	491	491	Category D	-0.50390625	0.17993164	0.94799805	0.33837891	-0.13964844	-0.36108398	3.02	-1.266	19/11/2017	19	11	2017	23:38:31	85111	0.8	23	38	31	-689	0.059570313	3.4434082	-0.40307617	0.085693359	0.94726563	0.000244141	0.13769531	0	0	0	0	0	0	0	0	0	1.032959	0.032958984	0.1953125	-0.10058594	0.093994141	0.000488281	-1.264	-21474836	-1.025	0	-1.266
491	492	492	Category D	-0.27587891	0.071777344	0.99584961	0.32592773	-0.15161133	-0.36450195	3.23	-1.387	19/11/2017	19	11	2017	23:38:31	85111	0.9	23	38	31	-701	0.059570313	3.4434082	-0.40185547	0.085449219	0.94750977	0.48242188	0.13549805	0	0	0	0	0	0	0	0	0	1.032959	0.032958984	0.18798828	0.12597656	-0.013671875	0.048095703	-1.262	-21474836	-1.038	0	-1.251
492	493	493	Category D	-0.37182617	0.11987305	0.99584961	0.33813477	-0.16357422	-0.35522461	3.08	-1.355	19/11/2017	19	11	2017	23:38:32	85112	0	23	38	32	-701	0.059570313	3.4434082	-0.40380859	0.0859375	0.94946289	1.7341309	0.065673828	0	0	0	0	0	0	0	0	0	1.0354004	0.035400391	0.11206055	0.031982422	0.033691406	0.046142578	-1.249	-21474836	-1.018	0	-1.251
493	494	494	Category D	-0.29980469	0.16796875	0.98388672	0.30810547	-0.17016602	-0.37695313	3.2	-1.251	19/11/2017	19	11	2017	23:38:32	85112	0.111	23	38	32	-692	0.059570313	3.4434082	-0.40380859	0.087402344	0.94799805	3.1433105	0.13598633	0	0	0	0	0	0	0	0	0	1.0341797	0.034179688	0.2199707	0.10400391	0.080322266	0.035644531	-1.298	-21474836	-0.926	0	-1.251
494	495	495	Category D	-0.29980469	0.047851563	0.98388672	0.29077148	-0.16992188	-0.38623047	3.04	-1.206	19/11/2017	19	11	2017	23:38:32	85112	0.222	23	38	32	-685	0.058837891	3.4434082	-0.40405273	0.087646484	0.94799805	4.4677734	0.11743164	0	0	0	0	0	0	0	0	0	1.0341797	0.034179688	0.18017578	0.10424805	-0.039794922	0.035644531	-1.283	-21474836	-0.944	0	-1.206
495	496	496	Category D	-0.2277832	0.11987305	0.97192383	0.27001953	-0.17480469	-0.3984375	2.97	-1.326	19/11/2017	19	11	2017	23:38:32	85112	0.333	23	38	32	-697	0.058837891	3.4434082	-0.40454102	0.088867188	0.94726563	5.328125	0.18115234	0	0	0	0	0	0	0	0	0	1.0339355	0.033935547	0.23217773	0.17675781	0.030761719	0.024414063	-1.224	-21474836	-1.003	0	-1.206
496	497	497	Category D	-0.23999023	0.095947266	0.95996094	0.24975586	-0.17993164	-0.40209961	3.05	-1.177	19/11/2017	19	11	2017	23:38:32	85112	0.444	23	38	32	-717	0.058837891	3.4434082	-0.40527344	0.089111328	0.9453125	6.1948242	0.16625977	0	0	0	0	0	0	0	0	0	1.0324707	0.032470703	0.18676758	0.1652832	0.006591797	0.014404297	-1.232	-21474836	-0.986	0	-1.206
497	498	498	Category D	-0.38378906	0.035888672	0.99584961	0.24267578	-0.18798828	-0.41015625	2.86	-1.03	19/11/2017	19	11	2017	23:38:32	85112	0.555	23	38	32	-695	0.058837891	3.4434082	-0.40698242	0.090576172	0.94799805	7.3852539	0.076171875	0	0	0	0	0	0	0	0	0	1.0358887	0.035888672	0.12573242	0.023193359	-0.0546875	0.047607422	-1.281	-21474836	-0.953	0	-1.206
498	499	499	Category D	-0.19189453	0.035888672	0.95996094	0.24609375	-0.18310547	-0.40698242	3.11	-1.406	19/11/2017	19	11	2017	23:38:32	85112	0.666	23	38	32	-698	0.058837891	3.4434082	-0.40551758	0.090820313	0.94628906	6.9873047	0.22094727	0	0	0	0	0	0	0	0	0	1.0334473	0.033447266	0.28222656	0.21362305	-0.054931641	0.013427734	-1.338	-21474836	-0.931	0	-1.326
499	500	500	Category D	-0.29980469	0.15576172	0.99584961	0.28198242	-0.18115234	-0.38427734	2.97	-1.541	19/11/2017	19	11	2017	23:38:32	85112	0.777	23	38	32	-692	0.058837891	3.4434082	-0.40600586	0.090332031	0.94677734	6.1591797	0.1340332	0	0	0	0	0	0	0	0	0	1.0341797	0.034179688	0.22070313	0.10620117	0.065429688	0.048828125	-1.356	-21474836	-0.954	0	-1.406
500	501	501	Category D	-0.63598633	-0.011962891	1.079834	0.234375	-0.17944336	-0.41430664	3.12	-1.553	19/11/2017	19	11	2017	23:38:32	85112	0.888	23	38	32	-678	0.058837891	3.4434082	-0.40795898	0.090820313	0.94726563	5.6799316	0.28271484	0	0	0	0	0	0	0	0	0	1.0354004	0.035400391	0.46313477	-0.2277832	-0.1027832	0.13232422	-1.402	-21474836	-0.921	0	-1.408
501	502	502	Category D	-0.035888672	0.10791016	0.97192383	0.28149414	-0.17504883	-0.38745117	3.12	-1.433	19/11/2017	19	11	2017	23:38:33	85113	0	23	38	33	-685	0.058837891	3.4434082	-0.40576172	0.08984375	0.94628906	4.3603516	0.37133789	0	0	0	0	0	0	0	0	0	1.0336914	0.033691406	0.41357422	0.36987305	0.017822266	0.025390625	-1.465	-21474836	-0.856	0	-1.433
502	503	503	Category D	-0.52783203	0.16796875	1.0197754	0.31713867	-0.17797852	-0.36352539	3.26	-1.454	19/11/2017	19	11	2017	23:38:33	85113	0.09	23	38	33	-689	0.058837891	3.4434082	-0.40478516	0.088378906	0.94458008	2.7253418	0.16430664	0	0	0	0	0	0	0	0	0	1.0314941	0.031494141	0.27734375	-0.12280273	0.079345703	0.074951172	-1.477	-21474836	-0.861	0	-1.433
503	504	504	Category D	-0.29980469	0.035888672	0.92382813	0.27685547	-0.16748047	-0.39746094	3.35	-1.408	19/11/2017	19	11	2017	23:38:33	85113	0.181	23	38	33	-691	0.058837891	3.4434082	-0.4050293	0.089111328	0.9453125	0.5246582	0.11987305	0	0	0	0	0	0	0	0	0	1.0322266	0.032226563	0.17993164	0.10522461	-0.053222656	-0.021484375	-1.45	-21474836	-0.912	0	-1.421
504	505	505	Category D	-0.31176758	0.047851563	0.95996094	0.32202148	-0.16503906	-0.36474609	3.27	-1.477	19/11/2017	19	11	2017	23:38:33	85113	0.272	23	38	33	-717	0.058837891	3.4434082	-0.40405273	0.087158203	0.9465332	1.2587891	0.10107422	0	0	0	0	0	0	0	0	0	1.032959	0.032958984	0.14477539	0.092285156	-0.039306641	0.013183594	-1.428	-21474836	-0.948	0	-1.421
505	506	506	Category D	-0.41992188	0.071777344	0.95996094	0.31640625	-0.15722656	-0.37084961	3.15	-1.376	19/11/2017	19	11	2017	23:38:33	85113	0.363	23	38	33	-691	0.058837891	3.4434082	-0.39990234	0.089111328	0.94555664	2.3322754	0.029785156	0	0	0	0	0	0	0	0	0	1.0305176	0.030517578	0.051513672	-0.019775391	-0.017333984	0.014160156	-1.434	-21474836	-0.927	0	-1.408
506	507	507	Category D	-0.55175781	0.071777344	0.92382813	0.33398438	-0.15209961	-0.36035156	3.26	-1.421	19/11/2017	19	11	2017	23:38:33	85113	0.454	23	38	33	-705	0.058837891	3.4434082	-0.40234375	0.089111328	0.94555664	3.8378906	0.15161133	0	0	0	0	0	0	0	0	0	1.0314941	0.031494141	0.18823242	-0.14916992	-0.017333984	-0.021728516	-1.415	-21474836	-0.953	0	-1.376
507	508	508	Category D	-0.23999023	0.14379883	0.97192383	0.35107422	-0.15698242	-0.33886719	3.22	-1.468	19/11/2017	19	11	2017	23:38:33	85113	0.545	23	38	33	-696	0.058837891	3.4434082	-0.40039063	0.087402344	0.94628906	5.2028809	0.171875	0	0	0	0	0	0	0	0	0	1.03125	0.03125	0.2421875	0.16040039	0.056152344	0.025390625	-1.407	-21474836	-0.996	0	-1.376
508	509	509	Category D	-0.50390625	0.071777344	0.95996094	0.34960938	-0.16162109	-0.34692383	3.34	-1.342	19/11/2017	19	11	2017	23:38:33	85113	0.636	23	38	33	-692	0.058837891	3.4434082	-0.39990234	0.087890625	0.94677734	5.5759277	0.10571289	0	0	0	0	0	0	0	0	0	1.0314941	0.031494141	0.13305664	-0.10375977	-0.016113281	0.012939453	-1.402	-21474836	-1.015	0	-1.376
509	510	510	Category D	-0.46777344	0.083984375	0.89990234	0.33325195	-0.15625	-0.36254883	3.15	-1.36	19/11/2017	19	11	2017	23:38:33	85113	0.727	23	38	33	-678	0.058837891	3.4434082	-0.39941406	0.087890625	0.94506836	5.793457	0.081787109	0	0	0	0	0	0	0	0	0	1.0297852	0.029785156	0.11743164	-0.068115234	-0.00390625	-0.045166016	-1.429	-21474836	-0.995	0	-1.421
510	511	511	Category D	-0.35986328	0.023925781	0.93579102	0.32861328	-0.15185547	-0.3605957	3.26	-1.448	19/11/2017	19	11	2017	23:38:33	85113	0.818	23	38	33	-699	0.058837891	3.4434082	-0.3984375	0.087402344	0.94482422	5.7636719	0.074951172	0	0	0	0	0	0	0	0	0	1.0290527	0.029052734	0.11132813	0.038574219	-0.063476563	-0.009033203	-1.449	-21474836	-0.988	0	-1.448
511	512	512	Category D	-0.34790039	0.095947266	0.98388672	0.36206055	-0.14404297	-0.33764648	3.25	-1.535	19/11/2017	19	11	2017	23:38:33	85113	0.909	23	38	33	-692	0.058837891	3.4434082	-0.40209961	0.088134766	0.9453125	5.8730469	0.066894531	0	0	0	0	0	0	0	0	0	1.03125	0.03125	0.1003418	0.054199219	0.007568359	0.038330078	-1.48	-21474836	-0.972	0	-1.448
512	513	513	Category D	-0.45581055	0.11987305	0.99584961	0.34350586	-0.14599609	-0.35400391	3.4	-1.542	19/11/2017	19	11	2017	23:38:34	85114	0	23	38	34	-684	0.058837891	3.4434082	-0.40063477	0.089111328	0.94238281	5.5947266	0.082519531	0	0	0	0	0	0	0	0	0	1.027832	0.027832031	0.13891602	-0.054931641	0.030517578	0.053222656	-1.521	-21474836	-0.953	0	-1.533
513	514	514	Category D	-0.58789063	0.083984375	0.94799805	0.34790039	-0.14550781	-0.35693359	3.36	-1.658	19/11/2017	19	11	2017	23:38:34	85114	0.1	23	38	34	-720	0.058837891	3.4434082	-0.39990234	0.087890625	0.94213867	4.286377	0.18774414	0	0	0	0	0	0	0	0	0	1.0273438	0.02734375	0.19750977	-0.18774414	-0.00390625	0.005615234	-1.55	-21474836	-0.909	0	-1.535
514	515	515	Category D	-0.19189453	0.14379883	0.97192383	0.3659668	-0.14575195	-0.33178711	3.21	-1.587	19/11/2017	19	11	2017	23:38:34	85114	0.2	23	38	34	-699	0.058837891	3.4434082	-0.40209961	0.088867188	0.94189453	3.6604004	0.21923828	0	0	0	0	0	0	0	0	0	1.027832	0.027832031	0.29492188	0.21020508	0.0546875	0.029785156	-1.585	-21474836	-0.877	0	-1.542
515	516	516	Category D	-0.70776367	0.10791016	0.98388672	0.34765625	-0.14233398	-0.35107422	3.4	-1.533	19/11/2017	19	11	2017	23:38:34	85114	0.3	23	38	34	-699	0.058837891	3.4434082	-0.40209961	0.089111328	0.94189453	3.338623	0.30883789	0	0	0	0	0	0	0	0	0	1.0280762	0.028076172	0.3659668	-0.30541992	0.018554688	0.041748047	-1.611	-21474836	-0.85	0	-1.587
516	517	517	Category D	-0.25195313	0.059814453	0.88793945	0.33129883	-0.15185547	-0.36938477	3.3	-1.658	19/11/2017	19	11	2017	23:38:34	85114	0.4	23	38	34	-713	0.058837891	3.4434082	-0.40258789	0.089355469	0.94384766	2.5817871	0.16357422	0	0	0	0	0	0	0	0	0	1.0300293	0.030029297	0.23632813	0.15063477	-0.029541016	-0.055908203	-1.637	-21474836	-0.817	0	-1.658
517	518	518	Category D	-0.63598633	0.059814453	1.0078125	0.34619141	-0.14697266	-0.35717773	3.14	-1.689	19/11/2017	19	11	2017	23:38:34	85114	0.5	23	38	34	-695	0.058837891	3.4434082	-0.40478516	0.091064453	0.94384766	1.748291	0.24169922	0	0	0	0	0	0	0	0	0	1.0310059	0.031005859	0.32641602	-0.23095703	-0.03125	0.063964844	-1.649	-21474836	-0.804	0	-1.658
518	519	519	Category D	-0.3359375	0.071777344	0.87597656	0.33398438	-0.15087891	-0.3684082	3.33	-1.697	19/11/2017	19	11	2017	23:38:34	85114	0.6	23	38	34	-696	0.058837891	3.4434082	-0.40332031	0.091796875	0.93896484	1.3762207	0.094482422	0	0	0	0	0	0	0	0	0	1.026123	0.026123047	0.15039063	0.067382813	-0.020019531	-0.062988281	-1.662	-21474836	-0.768	0	-1.658
519	520	520	Category D	-0.2878418	0.047851563	0.91186523	0.37939453	-0.16625977	-0.32348633	3.29	-1.732	19/11/2017	19	11	2017	23:38:34	85114	0.7	23	38	34	-699	0.058837891	3.4434082	-0.40600586	0.092529297	0.94116211	1.0144043	0.12963867	0	0	0	0	0	0	0	0	0	1.0292969	0.029296875	0.19238281	0.11816406	-0.044677734	-0.029296875	-1.677	-21474836	-0.76	0	-1.667
520	521	521	Category D	-0.64794922	0.071777344	1.0078125	0.36645508	-0.15844727	-0.32666016	3.45	-1.667	19/11/2017	19	11	2017	23:38:34	85114	0.8	23	38	34	-716	0.058837891	3.4434082	-0.4074707	0.094482422	0.94604492	0.43530273	0.24902344	0	0	0	0	0	0	0	0	0	1.0344238	0.034423828	0.32470703	-0.24023438	-0.022705078	0.061523438	-1.681	-21474836	-0.74	0	-1.683
521	522	522	Category D	-0.43188477	0.095947266	0.81591797	0.35693359	-0.16381836	-0.3449707	3.33	-1.622	19/11/2017	19	11	2017	23:38:34	85114	0.9	23	38	34	-713	0.058837891	3.4434082	-0.40869141	0.093017578	0.9453125	0.55639648	0.13134766	0	0	0	0	0	0	0	0	0	1.0341797	0.034179688	0.15527344	-0.022949219	0.002685547	-0.12939453	-1.714	-21474836	-0.691	0	-1.683
522	523	523	Category D	-0.50390625	0.19189453	0.89990234	0.3737793	-0.17871094	-0.31860352	3.36	-1.683	19/11/2017	19	11	2017	23:38:35	85115	0	23	38	35	-698	0.058837891	3.4434082	-0.40307617	0.094482422	0.94213867	0.86987305	0.14624023	0	0	0	0	0	0	0	0	0	1.0290527	0.029052734	0.24047852	-0.10058594	0.097167969	-0.042236328	-1.747	-21474836	-0.638	0	-1.683
523	524	524	Category D	-0.34790039	0.059814453	0.86376953	0.37744141	-0.18310547	-0.31152344	3.33	-1.884	19/11/2017	19	11	2017	23:38:35	85115	0.1	23	38	35	-684	0.058837891	3.4434082	-0.40771484	0.091308594	0.94458008	0.58886719	0.10546875	0	0	0	0	0	0	0	0	0	1.032959	0.032958984	0.17260742	0.059814453	-0.031494141	-0.080810547	-1.789	-21474836	-0.568	0	-1.683
524	525	525	Category D	-0.64794922	0.059814453	1.0439453	0.3762207	-0.17724609	-0.31152344	3.55	-1.899	19/11/2017	19	11	2017	23:38:35	85115	0.2	23	38	35	-721	0.058837891	3.4434082	-0.40698242	0.088378906	0.94506836	0.45214844	0.26196289	0	0	0	0	0	0	0	0	0	1.0327148	0.032714844	0.3684082	-0.2409668	-0.028564453	0.098632813	-1.854	-21474836	-0.494	0	-1.884
525	526	526	Category D	-0.52783203	0.047851563	0.87597656	0.34863281	-0.17626953	-0.3359375	3.2	-1.983	19/11/2017	19	11	2017	23:38:35	85115	0.3	23	38	35	-699	0.058837891	3.4434082	-0.4074707	0.090820313	0.94824219	0.36010742	0.14672852	0	0	0	0	0	0	0	0	0	1.0361328	0.036132813	0.2355957	-0.12011719	-0.04296875	-0.072265625	-1.941	-21474836	-0.386	0	-1.899
526	527	527	Category D	-0.52783203	0.011962891	0.85180664	0.35717773	-0.16943359	-0.3371582	3.28	-2.054	19/11/2017	19	11	2017	23:38:35	85115	0.4	23	38	35	-711	0.058837891	3.4434082	-0.40991211	0.091064453	0.94506836	0.4440918	0.16967773	0	0	0	0	0	0	0	0	0	1.0341797	0.034179688	0.2902832	-0.11767578	-0.079101563	-0.093261719	-2.05	-21474836	-0.273	0	-1.983
527	528	528	Category D	-0.27587891	0.023925781	0.81591797	0.36108398	-0.16040039	-0.32763672	3.32	-2.148	19/11/2017	19	11	2017	23:38:35	85115	0.5	23	38	35	-716	0.058837891	3.4434082	-0.40991211	0.091308594	0.94848633	0.26806641	0.20019531	0	0	0	0	0	0	0	0	0	1.0373535	0.037353516	0.33422852	0.1340332	-0.067382813	-0.13256836	-2.142	-21474836	-0.169	0	-2.054
528	529	529	Category D	-0.37182617	0.11987305	0.88793945	0.41601563	-0.14794922	-0.27416992	3.24	-2.332	19/11/2017	19	11	2017	23:38:35	85115	0.6	23	38	35	-698	0.058837891	3.4434082	-0.41186523	0.093017578	0.94873047	0.55419922	0.077392578	0	0	0	0	0	0	0	0	0	1.0383301	0.038330078	0.12744141	0.040039063	0.026611328	-0.060791016	-2.2	-21474836	-0.105	0	-2.148
529	530	530	Category D	-0.47998047	0.083984375	0.83984375	0.33203125	-0.1706543	-0.35839844	3.42	-2.438	19/11/2017	19	11	2017	23:38:35	85115	0.7	23	38	35	-703	0.058837891	3.4434082	-0.41259766	0.094970703	0.94750977	0.76538086	0.12744141	0	0	0	0	0	0	0	0	0	1.0378418	0.037841797	0.18603516	-0.067138672	-0.010986328	-0.10766602	-2.246	-21474836	-0.067	0	-2.246
530	531	531	Category D	-0.43188477	0.023925781	0.91186523	0.36035156	-0.16040039	-0.33691406	3.36	-2.246	19/11/2017	19	11	2017	23:38:35	85115	0.8	23	38	35	-699	0.058837891	3.4434082	-0.41503906	0.093505859	0.9465332	0.71069336	0.079589844	0	0	0	0	0	0	0	0	0	1.0378418	0.037841797	0.12109375	-0.016601563	-0.069580078	-0.034667969	-2.289	-21474836	-0.043	0	-2.246
531	532	532	Category D	-0.44384766	0.083984375	1.0439453	0.32763672	-0.17333984	-0.35839844	3.32	-2.262	19/11/2017	19	11	2017	23:38:35	85115	0.9	23	38	35	-712	0.058837891	3.4434082	-0.41308594	0.092285156	0.95068359	0.48388672	0.098388672	0	0	0	0	0	0	0	0	0	1.0405273	0.040527344	0.13208008	-0.030517578	-0.008300781	0.093017578	-2.3	-21474836	-0.06	0	-2.246
532	533	533	Category D	-0.44384766	0.14379883	0.89990234	0.34423828	-0.16210938	-0.34619141	3.24	-2.312	19/11/2017	19	11	2017	23:38:36	85116	0	23	38	36	-696	0.058837891	3.4337402	-0.41552734	0.088867188	0.94677734	0.41430664	0.077392578	0	0	0	0	0	0	0	0	0	1.0378418	0.037841797	0.12988281	-0.028076172	0.0546875	-0.046875	-2.267	-21474836	-0.093	0	-2.212
533	534	534	Category D	-0.47998047	0.059814453	0.95996094	0.34130859	-0.1784668	-0.34521484	3.39	-2.212	19/11/2017	19	11	2017	23:38:36	85116	0.111	23	38	36	-702	0.058837891	3.4337402	-0.41894531	0.088867188	0.94604492	0.40087891	0.068847656	0	0	0	0	0	0	0	0	0	1.0385742	0.038574219	0.10375977	-0.060791016	-0.029052734	0.013671875	-2.224	-21474836	-0.155	0	-2.212
534	535	535	Category D	-0.34790039	0.15576172	0.86376953	0.33862305	-0.18945313	-0.34545898	3.09	-2.133	19/11/2017	19	11	2017	23:38:36	85116	0.222	23	38	36	-694	0.058837891	3.4337402	-0.42163086	0.087646484	0.94335938	0.45288086	0.12792969	0	0	0	0	0	0	0	0	0	1.0371094	0.037109375	0.22143555	0.073730469	0.067871094	-0.079589844	-2.227	-21474836	-0.188	0	-2.212
535	536	536	Category D	-0.47998047	0.035888672	0.80395508	0.33032227	-0.16918945	-0.35131836	3.39	-2.18	19/11/2017	19	11	2017	23:38:36	85116	0.333	23	38	36	-692	0.058837891	3.4337402	-0.42431641	0.088623047	0.94335938	0.67675781	0.15893555	0	0	0	0	0	0	0	0	0	1.0380859	0.038085938	0.24755859	-0.055419922	-0.052734375	-0.1394043	-2.227	-21474836	-0.22	0	-2.212
536	537	537	Category D	-0.3359375	0.10791016	0.93579102	0.33837891	-0.13354492	-0.36035156	3.17	-2.266	19/11/2017	19	11	2017	23:38:36	85116	0.444	23	38	36	-690	0.058837891	3.4337402	-0.42822266	0.087890625	0.94213867	0.62329102	0.094726563	0	0	0	0	0	0	0	0	0	1.0388184	0.038818359	0.11865234	0.092285156	0.019775391	-0.006347656	-2.218	-21474836	-0.24	0	-2.212
537	538	538	Category D	-0.40795898	0.095947266	1.0319824	0.36303711	-0.13842773	-0.34179688	3.43	-2.259	19/11/2017	19	11	2017	23:38:36	85116	0.555	23	38	36	-716	0.058837891	3.4337402	-0.43457031	0.088378906	0.94140625	0.51049805	0.094482422	0	0	0	0	0	0	0	0	0	1.0407715	0.040771484	0.12451172	0.026611328	0.007324219	0.090332031	-2.234	-21474836	-0.215	0	-2.259
538	539	539	Category D	-0.38378906	0.13183594	1.0078125	0.35888672	-0.13256836	-0.35058594	3.27	-2.262	19/11/2017	19	11	2017	23:38:36	85116	0.666	23	38	36	-698	0.058837891	3.4337402	-0.43286133	0.089111328	0.93994141	0.13769531	0.09375	0	0	0	0	0	0	0	0	0	1.0388184	0.038818359	0.15942383	0.049072266	0.042480469	0.067626953	-2.269	-21474836	-0.175	0	-2.262
539	540	540	Category D	-0.40795898	0.095947266	0.95996094	0.35717773	-0.13427734	-0.34667969	3.46	-2.306	19/11/2017	19	11	2017	23:38:36	85116	0.777	23	38	36	-682	0.058837891	3.4337402	-0.43603516	0.090576172	0.93798828	0.97705078	0.035888672	0	0	0	0	0	0	0	0	0	1.0383301	0.038330078	0.055175781	0.028076172	0.005126953	0.021728516	-2.31	-21474836	-0.125	0	-2.266
540	541	541	Category D	-0.3359375	0.071777344	0.89990234	0.3293457	-0.13354492	-0.36425781	3.38	-2.344	19/11/2017	19	11	2017	23:38:36	85116	0.888	23	38	36	-696	0.058837891	3.4337402	-0.44116211	0.08984375	0.93701172	1.8166504	0.11328125	0	0	0	0	0	0	0	0	0	1.0397949	0.039794922	0.16088867	0.10522461	-0.018066406	-0.037109375	-2.323	-21474836	-0.099	0	-2.262
541	542	542	Category D	-0.23999023	0.011962891	0.91186523	0.35913086	-0.11938477	-0.34545898	3.27	-2.428	19/11/2017	19	11	2017	23:38:37	85117	0	23	38	37	-706	0.058837891	3.4337402	-0.43798828	0.091552734	0.93237305	2.7658691	0.21435547	0	0	0	0	0	0	0	0	0	1.0341797	0.034179688	0.29833984	0.19799805	-0.079589844	-0.020507813	-2.321	-21474836	-0.104	0	-2.306
542	543	543	Category D	-0.45581055	0.16796875	0.95996094	0.34692383	-0.12744141	-0.36303711	3.54	-2.339	19/11/2017	19	11	2017	23:38:37	85117	0.1	23	38	37	-699	0.058837891	3.4337402	-0.44580078	0.091064453	0.93286133	3.4689941	0.08203125	0	0	0	0	0	0	0	0	0	1.0380859	0.038085938	0.11352539	-0.009765625	0.076660156	0.026855469	-2.338	-21474836	-0.08	0	-2.339
543	544	544	Category D	-0.26391602	-0.023925781	0.83984375	0.35351563	-0.13110352	-0.34985352	3.32	-2.247	19/11/2017	19	11	2017	23:38:37	85117	0.2	23	38	37	-695	0.058837891	3.4337402	-0.44506836	0.08984375	0.93164063	3.5693359	0.23291016	0	0	0	0	0	0	0	0	0	1.036377	0.036376953	0.38696289	0.18115234	-0.11376953	-0.091796875	-2.362	-21474836	-0.021	0	-2.344
544	545	545	Category D	-0.45581055	0.14379883	0.97192383	0.37182617	-0.10424805	-0.34741211	3.5	-2.366	19/11/2017	19	11	2017	23:38:37	85117	0.3	23	38	37	-702	0.058837891	3.4337402	-0.44775391	0.089599609	0.92944336	3.7165527	0.069091797	0	0	0	0	0	0	0	0	0	1.0356445	0.035644531	0.10424805	-0.0078125	0.053955078	0.042236328	-2.376	-21474836	0.011	0	-2.34
545	546	546	Category D	-0.41992188	0.11987305	0.94799805	0.34277344	-0.1262207	-0.3659668	3.53	-2.453	19/11/2017	19	11	2017	23:38:37	85117	0.4	23	38	37	-684	0.058837891	3.4337402	-0.44726563	0.089355469	0.92578125	3.5766602	0.046386719	0	0	0	0	0	0	0	0	0	1.0322266	0.032226563	0.079589844	0.02734375	0.030273438	0.021972656	-2.361	-21474836	0.024	0	-2.34
546	547	547	Category D	-0.47998047	0.047851563	0.97192383	0.35229492	-0.11743164	-0.3515625	3.46	-2.426	19/11/2017	19	11	2017	23:38:37	85117	0.5	23	38	37	-699	0.058837891	3.4337402	-0.45117188	0.091308594	0.92675781	3.0397949	0.068847656	0	0	0	0	0	0	0	0	0	1.0349121	0.034912109	0.11743164	-0.028564453	-0.043457031	0.044921875	-2.368	-21474836	0.052	0	-2.366
547	548	548	Category D	-0.32397461	0.14379883	0.92382813	0.36694336	-0.11450195	-0.34545898	3.4	-2.34	19/11/2017	19	11	2017	23:38:37	85117	0.6	23	38	37	-698	0.058837891	3.4337402	-0.45117188	0.092041016	0.92626953	2.4377441	0.13745117	0	0	0	0	0	0	0	0	0	1.034668	0.034667969	0.18139648	0.12719727	0.051513672	-0.002441406	-2.403	-21474836	0.142	0	-2.379
548	549	549	Category D	-0.45581055	0.15576172	0.79199219	0.36303711	-0.12451172	-0.34765625	3.52	-2.379	19/11/2017	19	11	2017	23:38:37	85117	0.7	23	38	37	-696	0.058837891	3.4337402	-0.45507813	0.092041016	0.92602539	1.4875488	0.14819336	0	0	0	0	0	0	0	0	0	1.0358887	0.035888672	0.19799805	-0.000488281	0.063476563	-0.1340332	-2.417	-21474836	0.232	0	-2.426
549	550	550	Category D	-0.31176758	0.095947266	0.92382813	0.38549805	-0.16137695	-0.30932617	3.43	-2.457	19/11/2017	19	11	2017	23:38:37	85117	0.8	23	38	37	-713	0.058837891	3.4337402	-0.45507813	0.093505859	0.92553711	0.48657227	0.14331055	0	0	0	0	0	0	0	0	0	1.0356445	0.035644531	0.14746094	0.14331055	0.002197266	-0.001708984	-2.424	-21474836	0.287	0	-2.426
550	551	551	Category D	-0.68383789	0.11987305	1.0439453	0.38671875	-0.1652832	-0.30102539	3.39	-2.45	19/11/2017	19	11	2017	23:38:37	85117	0.9	23	38	37	-716	0.058837891	3.4337402	-0.45751953	0.094970703	0.92431641	0.53149414	0.25683594	0	0	0	0	0	0	0	0	0	1.0356445	0.035644531	0.37060547	-0.22607422	0.024658203	0.11938477	-2.437	-21474836	0.331	0	-2.428
551	552	552	Category D	-0.25195313	0.19189453	0.76782227	0.33666992	-0.13110352	-0.36523438	3.53	-2.496	19/11/2017	19	11	2017	23:38:38	85118	0	23	38	38	-692	0.058837891	3.4337402	-0.45727539	0.096923828	0.9206543	1.4299316	0.27319336	0	0	0	0	0	0	0	0	0	1.0327148	0.032714844	0.45336914	0.20532227	0.094726563	-0.15283203	-2.452	-21474836	0.38	0	-2.45
552	553	553	Category D	-0.3359375	0.071777344	0.95996094	0.40014648	-0.13208008	-0.30200195	3.38	-2.504	19/11/2017	19	11	2017	23:38:38	85118	0.09	23	38	38	-692	0.058837891	3.4337402	-0.46435547	0.098388672	0.91992188	2.0861816	0.13720703	0	0	0	0	0	0	0	0	0	1.0354004	0.035400391	0.19506836	0.12841797	-0.026611328	0.039794922	-2.474	-21474836	0.461	0	-2.45
553	554	554	Category D	-0.51586914	0.15576172	0.88793945	0.3425293	-0.16479492	-0.35131836	3.56	-2.428	19/11/2017	19	11	2017	23:38:38	85118	0.181	23	38	38	-699	0.058837891	3.4337402	-0.46533203	0.098388672	0.91601563	2.4460449	0.081298828	0	0	0	0	0	0	0	0	0	1.0322266	0.032226563	0.13598633	-0.050292969	0.057128906	-0.028076172	-2.459	-21474836	0.477	0	-2.45
554	555	555	Category D	-0.38378906	0.10791016	0.97192383	0.36645508	-0.1550293	-0.32861328	3.48	-2.509	19/11/2017	19	11	2017	23:38:38	85118	0.272	23	38	38	-717	0.058837891	3.4337402	-0.46777344	0.1003418	0.91479492	2.9567871	0.10180664	0	0	0	0	0	0	0	0	0	1.0324707	0.032470703	0.1484375	0.083984375	0.007324219	0.056884766	-2.462	-21474836	0.481	0	-2.468
555	556	556	Category D	-0.44384766	0.19189453	1.0678711	0.3815918	-0.15625	-0.31616211	3.48	-2.37	19/11/2017	19	11	2017	23:38:38	85118	0.363	23	38	38	-693	0.058837891	3.4337402	-0.47192383	0.10107422	0.91186523	2.6386719	0.18237305	0	0	0	0	0	0	0	0	0	1.0317383	0.031738281	0.2746582	0.028076172	0.090576172	0.15576172	-2.461	-21474836	0.461	0	-2.464
556	557	557	Category D	-0.63598633	0.19189453	0.92382813	0.35644531	-0.13476563	-0.34887695	3.44	-2.468	19/11/2017	19	11	2017	23:38:38	85118	0.454	23	38	38	-695	0.058837891	3.4337402	-0.46948242	0.10131836	0.91381836	1.8461914	0.18945313	0	0	0	0	0	0	0	0	0	1.0324707	0.032470703	0.26660156	-0.16625977	0.090332031	0.009765625	-2.454	-21474836	0.459	0	-2.428
557	558	558	Category D	-0.15576172	0.083984375	0.58789063	0.38476563	-0.12646484	-0.3190918	3.37	-2.49	19/11/2017	19	11	2017	23:38:38	85118	0.545	23	38	38	-692	0.058837891	3.4337402	-0.47216797	0.10253906	0.91235352	1.1599121	0.45361328	0	0	0	0	0	0	0	0	0	1.0324707	0.032470703	0.65966797	0.31640625	-0.018554688	-0.32446289	-2.453	-21474836	0.478	0	-2.419
558	559	559	Category D	-0.64794922	0.14379883	1.1398926	0.40136719	-0.10009766	-0.30859375	3.37	-2.464	19/11/2017	19	11	2017	23:38:38	85118	0.636	23	38	38	-698	0.058837891	3.4337402	-0.46875	0.10449219	0.90893555	0.090087891	0.29467773	0	0	0	0	0	0	0	0	0	1.0280762	0.028076172	0.44921875	-0.17895508	0.0390625	0.23071289	-2.43	-21474836	0.461	0	-2.412
559	560	560	Category D	-0.47998047	0.19189453	1.2719727	0.33154297	-0.14331055	-0.36938477	3.41	-2.419	19/11/2017	19	11	2017	23:38:38	85118	0.727	23	38	38	-711	0.058837891	3.4337402	-0.47070313	0.10498047	0.91040039	1.0285645	0.37158203	0	0	0	0	0	0	0	0	0	1.0302734	0.030273438	0.45727539	-0.009033203	0.086669922	0.36132813	-2.437	-21474836	0.487	0	-2.412
560	561	561	Category D	-0.55175781	-0.011962891	0.97192383	0.37084961	-0.14404297	-0.33691406	3.48	-2.369	19/11/2017	19	11	2017	23:38:38	85118	0.818	23	38	38	-706	0.058837891	3.4337402	-0.46948242	0.10693359	0.90917969	2.9941406	0.1574707	0	0	0	0	0	0	0	0	0	1.0288086	0.028808594	0.26367188	-0.08203125	-0.11889648	0.0625	-2.421	-21474836	0.478	0	-2.395
561	562	562	Category D	-0.083984375	0.16796875	0.75585938	0.42626953	-0.093994141	-0.28686523	3.09	-2.412	19/11/2017	19	11	2017	23:38:38	85118	0.909	23	38	38	-695	0.058837891	3.4337402	-0.46655273	0.10839844	0.91015625	5.0180664	0.41674805	0	0	0	0	0	0	0	0	0	1.0285645	0.028564453	0.59643555	0.38256836	0.059326172	-0.15429688	-2.405	-21474836	0.46	0	-2.374
562	563	563	Category D	-0.70776367	-0.095947266	1.1159668	0.38818359	-0.085693359	-0.3347168	2.91	-2.374	19/11/2017	19	11	2017	23:38:39	85119	0	23	38	39	-697	0.058837891	3.4337402	-0.46508789	0.1081543	0.91210938	5.7084961	0.37695313	0	0	0	0	0	0	0	0	0	1.029541	0.029541016	0.65039063	-0.24243164	-0.20410156	0.20361328	-2.385	-21474836	0.434	0	-2.369
563	564	564	Category D	-0.49194336	-0.035888672	0.98388672	0.33325195	-0.10400391	-0.3762207	2.61	-2.395	19/11/2017	19	11	2017	23:38:39	85119	0.111	23	38	39	-695	0.058837891	3.4337402	-0.46191406	0.10742188	0.91308594	6.2028809	0.16259766	0	0	0	0	0	0	0	0	0	1.0288086	0.028808594	0.24389648	-0.029785156	-0.14331055	0.070556641	-2.357	-21474836	0.371	0	-2.345
564	565	565	Category D	-0.35986328	0.15576172	1.1398926	0.39892578	-0.078369141	-0.31958008	2.64	-2.345	19/11/2017	19	11	2017	23:38:39	85119	0.222	23	38	39	-710	0.058837891	3.4337402	-0.46020508	0.1081543	0.91455078	6.6726074	0.25097656	0	0	0	0	0	0	0	0	0	1.029541	0.029541016	0.37304688	0.1003418	0.047363281	0.22509766	-2.348	-21474836	0.327	0	-2.314
565	566	566	Category D	-0.56396484	0.10791016	0.79199219	0.39868164	-0.075439453	-0.31933594	2.65	-2.251	19/11/2017	19	11	2017	23:38:39	85119	0.333	23	38	39	-702	0.058837891	3.4337402	-0.45532227	0.1081543	0.91333008	6.4526367	0.1628418	0	0	0	0	0	0	0	0	0	1.0263672	0.026367188	0.23046875	-0.10839844	-0.000244141	-0.12133789	-2.327	-21474836	0.277	0	-2.314
566	567	567	Category D	-0.40795898	0.095947266	1.223877	0.41333008	-0.086425781	-0.30004883	2.61	-2.314	19/11/2017	19	11	2017	23:38:39	85119	0.444	23	38	39	-692	0.058837891	3.4337402	-0.45239258	0.109375	0.91455078	5.0461426	0.3125	0	0	0	0	0	0	0	0	0	1.0263672	0.026367188	0.3671875	0.044433594	-0.013427734	0.30908203	-2.323	-21474836	0.256	0	-2.314
567	568	568	Category D	-0.56396484	0.19189453	0.93579102	0.37573242	-0.12866211	-0.33325195	2.79	-2.285	19/11/2017	19	11	2017	23:38:39	85119	0.555	23	38	39	-691	0.058837891	3.4337402	-0.44970703	0.11083984	0.91650391	3.7272949	0.14111328	0	0	0	0	0	0	0	0	0	1.0270996	0.027099609	0.21386719	-0.11401367	0.080810547	0.019042969	-2.311	-21474836	0.226	0	-2.306
568	569	569	Category D	-0.49194336	0.20385742	0.83984375	0.37060547	-0.13623047	-0.33862305	2.62	-2.352	19/11/2017	19	11	2017	23:38:39	85119	0.666	23	38	39	-699	0.058837891	3.4337402	-0.44824219	0.11230469	0.91992188	2.9411621	0.12915039	0	0	0	0	0	0	0	0	0	1.0292969	0.029296875	0.21508789	-0.043701172	0.091308594	-0.080078125	-2.305	-21474836	0.212	0	-2.302
569	570	570	Category D	-0.53979492	-0.011962891	0.92382813	0.34960938	-0.12402344	-0.35986328	2.68	-2.323	19/11/2017	19	11	2017	23:38:39	85119	0.777	23	38	39	-699	0.058837891	3.4337402	-0.44921875	0.11254883	0.92138672	2.6711426	0.15380859	0	0	0	0	0	0	0	0	0	1.03125	0.03125	0.21728516	-0.090332031	-0.12451172	0.002197266	-2.313	-21474836	0.219	0	-2.306
570	571	571	Category D	-0.3359375	0.071777344	1.2719727	0.3996582	-0.1237793	-0.31176758	2.72	-2.306	19/11/2017	19	11	2017	23:38:39	85119	0.888	23	38	39	-713	0.059570313	3.4434082	-0.44555664	0.11303711	0.92431641	1.5646973	0.36669922	0	0	0	0	0	0	0	0	0	1.0322266	0.032226563	0.4987793	0.10961914	-0.041259766	0.34741211	-2.332	-21474836	0.247	0	-2.306
571	572	572	Category D	-0.47998047	-0.19189453	0.69580078	0.40600586	-0.12426758	-0.29858398	2.71	-2.302	19/11/2017	19	11	2017	23:38:40	85120	0	23	38	40	-698	0.059570313	3.4434082	-0.44482422	0.11425781	0.92504883	0.59008789	0.38427734	0	0	0	0	0	0	0	0	0	1.032959	0.032958984	0.57080078	-0.034912109	-0.30615234	-0.22924805	-2.36	-21474836	0.282	0	-2.323
572	573	573	Category D	-0.64794922	0.11987305	0.92382813	0.41894531	-0.12963867	-0.2800293	2.72	-2.425	19/11/2017	19	11	2017	23:38:40	85120	0.1	23	38	40	-709	0.059570313	3.4434082	-0.44189453	0.11450195	0.92431641	1.4155273	0.20605469	0	0	0	0	0	0	0	0	0	1.0307617	0.030761719	0.21166992	-0.20581055	0.005126953	-0.000488281	-2.36	-21474836	0.277	0	-2.323
573	574	574	Category D	-0.51586914	0.071777344	0.76782227	0.40161133	-0.16015625	-0.29711914	2.82	-2.454	19/11/2017	19	11	2017	23:38:40	85120	0.2	23	38	40	-702	0.059570313	3.4434082	-0.44042969	0.11401367	0.92431641	2.3679199	0.17871094	0	0	0	0	0	0	0	0	0	1.0302734	0.030273438	0.27416992	-0.075195313	-0.042236328	-0.15649414	-2.379	-21474836	0.309	0	-2.355
574	575	575	Category D	-0.51586914	0.11987305	0.98388672	0.39282227	-0.15185547	-0.30517578	2.78	-2.355	19/11/2017	19	11	2017	23:38:40	85120	0.3	23	38	40	-685	0.059570313	3.4434082	-0.43847656	0.11474609	0.92480469	3.3862305	0.097167969	0	0	0	0	0	0	0	0	0	1.0300293	0.030029297	0.14111328	-0.077148438	0.004882813	0.058837891	-2.415	-21474836	0.347	0	-2.425
575	576	576	Category D	-0.53979492	0.071777344	0.88793945	0.35644531	-0.15551758	-0.34082031	2.9	-2.434	19/11/2017	19	11	2017	23:38:40	85120	0.4	23	38	40	-702	0.059570313	3.4434082	-0.43725586	0.11425781	0.92626953	4.6577148	0.11743164	0	0	0	0	0	0	0	0	0	1.0307617	0.030761719	0.18359375	-0.10229492	-0.042480469	-0.038330078	-2.447	-21474836	0.389	0	-2.434
576	577	577	Category D	-0.74389648	0.11987305	0.89990234	0.36157227	-0.16625977	-0.33569336	2.86	-2.52	19/11/2017	19	11	2017	23:38:40	85120	0.5	23	38	40	-702	0.059570313	3.4434082	-0.43505859	0.11572266	0.92822266	5.2294922	0.30981445	0	0	0	0	0	0	0	0	0	1.0317383	0.031738281	0.34106445	-0.30859375	0.00390625	-0.028320313	-2.458	-21474836	0.429	0	-2.434
577	578	578	Category D	-0.25195313	0.10791016	0.87597656	0.375	-0.1706543	-0.32055664	2.81	-2.499	19/11/2017	19	11	2017	23:38:40	85120	0.6	23	38	40	-702	0.059570313	3.4434082	-0.43359375	0.11547852	0.92871094	4.7636719	0.18945313	0	0	0	0	0	0	0	0	0	1.0314941	0.031494141	0.24243164	0.18164063	-0.007568359	-0.052734375	-2.449	-21474836	0.449	0	-2.4
578	579	579	Category D	-0.43188477	0.14379883	0.79199219	0.38891602	-0.17944336	-0.30737305	2.87	-2.489	19/11/2017	19	11	2017	23:38:40	85120	0.7	23	38	40	-681	0.059570313	3.4434082	-0.43212891	0.11621094	0.92895508	5.1962891	0.13964844	0	0	0	0	0	0	0	0	0	1.03125	0.03125	0.16503906	0.000244141	0.02734375	-0.13696289	-2.444	-21474836	0.475	0	-2.4
579	580	580	Category D	-0.7199707	0.10791016	0.93579102	0.37695313	-0.19067383	-0.30859375	2.82	-2.4	19/11/2017	19	11	2017	23:38:40	85120	0.8	23	38	40	-702	0.059570313	3.4434082	-0.43188477	0.1159668	0.92871094	6.0996094	0.28808594	0	0	0	0	0	0	0	0	0	1.0307617	0.030761719	0.30273438	-0.2878418	-0.008056641	0.006835938	-2.435	-21474836	0.497	0	-2.4
580	581	581	Category D	-0.37182617	0.11987305	0.69580078	0.37475586	-0.1887207	-0.3046875	2.72	-2.325	19/11/2017	19	11	2017	23:38:40	85120	0.9	23	38	40	-698	0.059570313	3.4434082	-0.43115234	0.11645508	0.92919922	6.3544922	0.2409668	0	0	0	0	0	0	0	0	0	1.0310059	0.031005859	0.29638672	0.059326172	0.003173828	-0.23339844	-2.422	-21474836	0.51	0	-2.4
581	582	582	Category D	-0.671875	0.059814453	1.0197754	0.40356445	-0.18554688	-0.28393555	2.87	-2.381	19/11/2017	19	11	2017	23:38:41	85121	0	23	38	41	-707	0.059570313	3.4434082	-0.4296875	0.11669922	0.9309082	5.8076172	0.26391602	0	0	0	0	0	0	0	0	0	1.0319824	0.031982422	0.38745117	-0.24194336	-0.056884766	0.088623047	-2.425	-21474836	0.533	0	-2.4
582	583	583	Category D	-0.46777344	0.071777344	0.91186523	0.36401367	-0.16381836	-0.32763672	2.65	-2.438	19/11/2017	19	11	2017	23:38:41	85121	0.1	23	38	41	-712	0.059570313	3.4434082	-0.43212891	0.11791992	0.93237305	5.3989258	0.061767578	0	0	0	0	0	0	0	0	0	1.0344238	0.034423828	0.10229492	-0.035400391	-0.046142578	-0.020507813	-2.418	-21474836	0.508	0	-2.381
583	584	584	Category D	-0.51586914	0.023925781	0.75585938	0.37255859	-0.17602539	-0.30859375	2.81	-2.517	19/11/2017	19	11	2017	23:38:41	85121	0.2	23	38	41	-696	0.059570313	3.4434082	-0.42871094	0.11669922	0.93286133	5.0424805	0.21801758	0	0	0	0	0	0	0	0	0	1.0332031	0.033203125	0.35693359	-0.086914063	-0.092773438	-0.17700195	-2.383	-21474836	0.457	0	-2.325
584	585	585	Category D	-0.26391602	0.035888672	0.671875	0.41259766	-0.18457031	-0.26147461	2.98	-2.447	19/11/2017	19	11	2017	23:38:41	85121	0.3	23	38	41	-695	0.059570313	3.4434082	-0.43041992	0.11865234	0.93505859	4.3691406	0.32250977	0	0	0	0	0	0	0	0	0	1.036377	0.036376953	0.51293945	0.16650391	-0.082763672	-0.26318359	-2.365	-21474836	0.443	0	-2.217
585	586	586	Category D	-0.73193359	0.2277832	1.0319824	0.4296875	-0.1706543	-0.25805664	3.02	-2.193	19/11/2017	19	11	2017	23:38:41	85121	0.4	23	38	41	-699	0.059570313	3.4434082	-0.42724609	0.11816406	0.93530273	3.2722168	0.33764648	0	0	0	0	0	0	0	0	0	1.0351563	0.03515625	0.51049805	-0.30444336	0.109375	0.096435547	-2.337	-21474836	0.426	0	-2.217
586	587	587	Category D	-0.56396484	0.13183594	0.88793945	0.35253906	-0.19140625	-0.33422852	2.98	-2.214	19/11/2017	19	11	2017	23:38:41	85121	0.5	23	38	41	-699	0.059570313	3.4434082	-0.42675781	0.11743164	0.9362793	2.3869629	0.14599609	0	0	0	0	0	0	0	0	0	1.0356445	0.035644531	0.19970703	-0.13696289	0.014160156	-0.048339844	-2.316	-21474836	0.438	0	-2.214
587	588	588	Category D	-0.55175781	0.14379883	0.94799805	0.37915039	-0.18237305	-0.30639648	2.97	-2.217	19/11/2017	19	11	2017	23:38:41	85121	0.6	23	38	41	-722	0.059570313	3.4434082	-0.42285156	0.11816406	0.9362793	2.4624023	0.13183594	0	0	0	0	0	0	0	0	0	1.0341797	0.034179688	0.16577148	-0.12866211	0.025390625	0.011474609	-2.261	-21474836	0.41	0	-2.193
588	589	589	Category D	-0.49194336	0.17993164	0.92382813	0.38549805	-0.20947266	-0.28759766	2.94	-2.308	19/11/2017	19	11	2017	23:38:41	85121	0.7	23	38	41	-699	0.059570313	3.4434082	-0.42358398	0.11816406	0.93701172	2.704834	0.093017578	0	0	0	0	0	0	0	0	0	1.0351563	0.03515625	0.14331055	-0.068115234	0.061523438	-0.013183594	-2.185	-21474836	0.388	0	-2.192
589	590	590	Category D	-0.671875	0.19189453	0.79199219	0.36987305	-0.20507813	-0.30273438	3.04	-2.192	19/11/2017	19	11	2017	23:38:41	85121	0.8	23	38	41	-696	0.059570313	3.4434082	-0.42016602	0.11791992	0.93920898	2.7861328	0.30053711	0	0	0	0	0	0	0	0	0	1.0356445	0.035644531	0.47265625	-0.25146484	0.073730469	-0.1472168	-2.137	-21474836	0.389	0	-2.026
590	591	591	Category D	-0.3359375	0.17993164	0.65991211	0.41259766	-0.203125	-0.25146484	3.19	-1.988	19/11/2017	19	11	2017	23:38:41	85121	0.9	23	38	41	-698	0.059570313	3.4434082	-0.42016602	0.11767578	0.94018555	2.9584961	0.29931641	0	0	0	0	0	0	0	0	0	1.0366211	0.036621094	0.42675781	0.084228516	0.062011719	-0.28027344	-2.106	-21474836	0.394	0	-2.011
591	592	592	Category D	-0.92382813	0.21582031	0.92382813	0.44750977	-0.18774414	-0.21069336	3.07	-1.908	19/11/2017	19	11	2017	23:38:42	85122	0	23	38	42	-696	0.059570313	3.4434082	-0.41552734	0.11621094	0.93945313	3.4936523	0.51806641	0	0	0	0	0	0	0	0	0	1.0339355	0.033935547	0.62329102	-0.50805664	0.099365234	-0.015625	-2.072	-21474836	0.401	0	-1.988
592	593	593	Category D	-0.51586914	0.11987305	0.68383789	0.42456055	-0.22460938	-0.23364258	3.49	-2.026	19/11/2017	19	11	2017	23:38:42	85122	0.1	23	38	42	-698	0.059570313	3.4434082	-0.41552734	0.11621094	0.94262695	4.2270508	0.27758789	0	0	0	0	0	0	0	0	0	1.0366211	0.036621094	0.36279297	-0.10009766	0.003417969	-0.25878906	-2.013	-21474836	0.357	0	-1.988
593	594	594	Category D	-0.79199219	0.25195313	0.83984375	0.40112305	-0.2199707	-0.26196289	3.33	-2.011	19/11/2017	19	11	2017	23:38:42	85122	0.2	23	38	42	-699	0.059570313	3.4434082	-0.41650391	0.11645508	0.9440918	4.2250977	0.41235352	0	0	0	0	0	0	0	0	0	1.0385742	0.038574219	0.61499023	-0.37524414	0.13525391	-0.10424805	-1.982	-21474836	0.346	0	-1.977
594	595	595	Category D	-0.52783203	0.20385742	0.73193359	0.3840332	-0.22045898	-0.28051758	3.43	-1.953	19/11/2017	19	11	2017	23:38:42	85122	0.3	23	38	42	-693	0.059570313	3.4434082	-0.41186523	0.1159668	0.94580078	4.0488281	0.25854492	0	0	0	0	0	0	0	0	0	1.0380859	0.038085938	0.41748047	-0.11572266	0.087646484	-0.21386719	-1.981	-21474836	0.369	0	-1.977
595	596	596	Category D	-0.50390625	0.11987305	1.1518555	0.40649414	-0.22363281	-0.25390625	3.51	-2.011	19/11/2017	19	11	2017	23:38:42	85122	0.4	23	38	42	-707	0.059570313	3.4434082	-0.41186523	0.1159668	0.94628906	4.2333984	0.22485352	0	0	0	0	0	0	0	0	0	1.0385742	0.038574219	0.30102539	-0.091796875	0.003662109	0.20532227	-2	-21474836	0.392	0	-1.993
596	597	597	Category D	-0.47998047	0.15576172	0.76782227	0.35546875	-0.22192383	-0.30688477	3.59	-1.977	19/11/2017	19	11	2017	23:38:42	85122	0.5	23	38	42	-716	0.059570313	3.4434082	-0.40869141	0.11352539	0.94555664	4.2565918	0.19604492	0	0	0	0	0	0	0	0	0	1.0366211	0.036621094	0.29101563	-0.071044922	0.041992188	-0.17773438	-1.995	-21474836	0.386	0	-1.977
597	598	598	Category D	-0.34790039	0.21582031	0.73193359	0.38916016	-0.18261719	-0.2980957	3.37	-2.026	19/11/2017	19	11	2017	23:38:42	85122	0.6	23	38	42	-699	0.059570313	3.4434082	-0.40454102	0.11279297	0.94677734	4.213623	0.24487305	0	0	0	0	0	0	0	0	0	1.0358887	0.035888672	0.37475586	0.056640625	0.1027832	-0.21484375	-1.975	-21474836	0.362	0	-1.953
598	599	599	Category D	-0.49194336	0.11987305	0.99584961	0.32373047	-0.22045898	-0.34301758	3.4	-1.993	19/11/2017	19	11	2017	23:38:42	85122	0.7	23	38	42	-695	0.059570313	3.4434082	-0.40527344	0.11230469	0.95166016	4.1865234	0.097167969	0	0	0	0	0	0	0	0	0	1.0405273	0.040527344	0.13769531	-0.086425781	0.007324219	0.043945313	-1.969	-21474836	0.367	0	-1.915
599	600	600	Category D	-0.19189453	0.19189453	0.80395508	0.3137207	-0.20849609	-0.35083008	3.56	-1.895	19/11/2017	19	11	2017	23:38:42	85122	0.8	23	38	42	-711	0.059570313	3.4434082	-0.40136719	0.11083984	0.94946289	4.3752441	0.26757813	0	0	0	0	0	0	0	0	0	1.0366211	0.036621094	0.43579102	0.20947266	0.080810547	-0.14550781	-1.95	-21474836	0.362	0	-1.915
600	601	601	Category D	-0.41992188	0.19189453	1.0917969	0.26953125	-0.22436523	-0.37280273	3.61	-1.915	19/11/2017	19	11	2017	23:38:42	85122	0.9	23	38	42	-699	0.059570313	3.4434082	-0.39916992	0.10986328	0.94555664	4.6975098	0.16845703	0	0	0	0	0	0	0	0	0	1.0324707	0.032470703	0.24829102	-0.020507813	0.081787109	0.14599609	-1.943	-21474836	0.362	0	-1.915
601	602	602	Category D	-0.31176758	0.083984375	0.97192383	0.21728516	-0.21020508	-0.40649414	3.51	-1.895	19/11/2017	19	11	2017	23:38:43	85123	0	23	38	43	-714	0.059570313	3.4434082	-0.3972168	0.11083984	0.94555664	4.8366699	0.093505859	0	0	0	0	0	0	0	0	0	1.0314941	0.031494141	0.13867188	0.085449219	-0.026855469	0.026123047	-1.945	-21474836	0.382	0	-1.915
602	603	603	Category D	-0.25195313	0.11987305	0.97192383	0.23730469	-0.20507813	-0.40039063	3.54	-1.936	19/11/2017	19	11	2017	23:38:43	85123	0.1	23	38	43	-726	0.059570313	3.4434082	-0.40332031	0.10888672	0.94799805	4.8393555	0.15356445	0	0	0	0	0	0	0	0	0	1.0358887	0.035888672	0.18603516	0.15136719	0.010742188	0.023681641	-1.951	-21474836	0.403	0	-1.915
603	604	604	Category D	-0.21582031	0.11987305	0.99584961	0.23876953	-0.19824219	-0.40039063	3.46	-2.038	19/11/2017	19	11	2017	23:38:43	85123	0.2	23	38	43	-706	0.059570313	3.4434082	-0.39916992	0.1105957	0.94677734	5.0458984	0.18994141	0	0	0	0	0	0	0	0	0	1.0334473	0.033447266	0.24121094	0.18334961	0.009033203	0.048828125	-1.986	-21474836	0.445	0	-1.936
604	605	605	Category D	-0.25195313	0.071777344	0.94799805	0.25170898	-0.18579102	-0.39404297	3.66	-2.028	19/11/2017	19	11	2017	23:38:43	85123	0.3	23	38	43	-691	0.059570313	3.4434082	-0.40014648	0.11401367	0.94750977	5.1826172	0.15429688	0	0	0	0	0	0	0	0	0	1.0349121	0.034912109	0.19091797	0.14819336	-0.042236328	0.000244141	-2.021	-21474836	0.463	0	-2.028
605	606	606	Category D	-0.29980469	0.13183594	0.97192383	0.24853516	-0.19628906	-0.40307617	3.55	-2.106	19/11/2017	19	11	2017	23:38:43	85123	0.4	23	38	43	-703	0.059570313	3.4434082	-0.40185547	0.11206055	0.94091797	5.5068359	0.10839844	0	0	0	0	0	0	0	0	0	1.0292969	0.029296875	0.15234375	0.10205078	0.01953125	0.030761719	-2.05	-21474836	0.48	0	-2.038
606	607	607	Category D	-0.31176758	0.14379883	1.0078125	0.23510742	-0.19433594	-0.4074707	3.76	-2.126	19/11/2017	19	11	2017	23:38:43	85123	0.5	23	38	43	-702	0.059570313	3.4434082	-0.39819336	0.11230469	0.94067383	5.4992676	0.11376953	0	0	0	0	0	0	0	0	0	1.0275879	0.027587891	0.18481445	0.086425781	0.03125	0.066894531	-2.067	-21474836	0.474	0	-2.04
607	608	608	Category D	-0.14379883	0.13183594	1.079834	0.24682617	-0.19604492	-0.40307617	3.79	-2.068	19/11/2017	19	11	2017	23:38:43	85123	0.6	23	38	43	-701	0.059570313	3.4434082	-0.40063477	0.11206055	0.93847656	4.8747559	0.29394531	0	0	0	0	0	0	0	0	0	1.0266113	0.026611328	0.41796875	0.25683594	0.01953125	0.14111328	-2.085	-21474836	0.479	0	-2.068
608	609	609	Category D	-0.45581055	0.14379883	1.0078125	0.26513672	-0.19116211	-0.39282227	3.72	-2.04	19/11/2017	19	11	2017	23:38:43	85123	0.7	23	38	43	-707	0.058837891	3.4562988	-0.40185547	0.11132813	0.9362793	4.2644043	0.094970703	0	0	0	0	0	0	0	0	0	1.0249023	0.024902344	0.1574707	-0.053710938	0.032226563	0.071289063	-2.093	-21474836	0.482	0	-2.078
609	610	610	Category D	-0.19189453	0.13183594	1.0678711	0.24975586	-0.20385742	-0.39599609	3.75	-2.145	19/11/2017	19	11	2017	23:38:43	85123	0.8	23	38	43	-701	0.058837891	3.4562988	-0.40039063	0.11132813	0.93554688	3.5749512	0.24780273	0	0	0	0	0	0	0	0	0	1.0236816	0.023681641	0.36108398	0.20849609	0.020263672	0.13208008	-2.094	-21474836	0.496	0	-2.075
610	611	611	Category D	-0.37182617	0.11987305	0.98388672	0.24267578	-0.20361328	-0.39526367	3.91	-2.078	19/11/2017	19	11	2017	23:38:43	85123	0.9	23	38	43	-713	0.058837891	3.4562988	-0.39916992	0.11279297	0.93432617	2.6916504	0.056884766	0	0	0	0	0	0	0	0	0	1.0222168	0.022216797	0.083984375	0.02734375	0.006835938	0.049316406	-2.085	-21474836	0.486	0	-2.068
611	612	612	Category D	-0.20385742	0.095947266	0.97192383	0.23120117	-0.20385742	-0.40429688	3.82	-2.108	19/11/2017	19	11	2017	23:38:44	85124	0	23	38	44	-696	0.058837891	3.4562988	-0.40307617	0.11499023	0.93017578	1.390625	0.2043457	0	0	0	0	0	0	0	0	0	1.0202637	0.020263672	0.26000977	0.19921875	-0.019042969	0.041503906	-2.078	-21474836	0.491	0	-2.07
612	613	613	Category D	-0.3359375	0.095947266	0.91186523	0.24169922	-0.20043945	-0.39892578	3.78	-2.075	19/11/2017	19	11	2017	23:38:44	85124	0.1	23	38	44	-702	0.058837891	3.4562988	-0.40771484	0.12158203	0.93334961	0.7668457	0.079345703	0	0	0	0	0	0	0	0	0	1.0258789	0.025878906	0.11914063	0.071777344	-0.025634766	-0.021484375	-2.083	-21474836	0.508	0	-2.07
613	614	614	Category D	-0.31176758	0.13183594	0.99584961	0.24951172	-0.19897461	-0.39892578	3.78	-2.022	19/11/2017	19	11	2017	23:38:44	85124	0.2	23	38	44	-720	0.058837891	3.4562988	-0.40454102	0.12133789	0.93408203	0.49658203	0.11206055	0	0	0	0	0	0	0	0	0	1.0251465	0.025146484	0.16503906	0.092773438	0.010253906	0.061523438	-2.07	-21474836	0.521	0	-2.069
614	615	615	Category D	-0.25195313	0.11987305	0.98388672	0.23535156	-0.19677734	-0.40429688	3.85	-2.07	19/11/2017	19	11	2017	23:38:44	85124	0.3	23	38	44	-724	0.058837891	3.4562988	-0.40625	0.12304688	0.93676758	0.25683594	0.16137695	0	0	0	0	0	0	0	0	0	1.0283203	0.028320313	0.20458984	0.15429688	-0.003173828	0.046875	-2.068	-21474836	0.552	0	-2.069
615	616	616	Category D	-0.31176758	0.14379883	0.95996094	0.24584961	-0.19555664	-0.40112305	3.75	-2.069	19/11/2017	19	11	2017	23:38:44	85124	0.4	23	38	44	-697	0.058837891	3.4562988	-0.40771484	0.12475586	0.93286133	0.40185547	0.1015625	0	0	0	0	0	0	0	0	0	1.0256348	0.025634766	0.1418457	0.095947266	0.018798828	0.026855469	-2.058	-21474836	0.557	0	-2.043
616	617	617	Category D	-0.2277832	0.095947266	0.97192383	0.25024414	-0.1953125	-0.39794922	3.97	-2.069	19/11/2017	19	11	2017	23:38:44	85124	0.5	23	38	44	-727	0.058837891	3.4562988	-0.40698242	0.12524414	0.93164063	0.85083008	0.18603516	0	0	0	0	0	0	0	0	0	1.0244141	0.024414063	0.2487793	0.17919922	-0.029296875	0.040039063	-2.029	-21474836	0.571	0	-2.022
617	618	618	Category D	-0.2878418	0.14379883	1.0559082	0.25610352	-0.18579102	-0.39868164	3.74	-2.043	19/11/2017	19	11	2017	23:38:44	85124	0.6	23	38	44	-710	0.058837891	3.4562988	-0.40844727	0.12646484	0.93261719	0.7355957	0.17333984	0	0	0	0	0	0	0	0	0	1.026123	0.026123047	0.26123047	0.12060547	0.017089844	0.12304688	-2	-21474836	0.558	0	-1.901
618	619	619	Category D	-0.35986328	0.10791016	0.98388672	0.23852539	-0.19335938	-0.40234375	3.93	-1.901	19/11/2017	19	11	2017	23:38:44	85124	0.7	23	38	44	-698	0.058837891	3.4562988	-0.41162109	0.12548828	0.92822266	0.95336914	0.077880859	0	0	0	0	0	0	0	0	0	1.0231934	0.023193359	0.125	0.051757813	-0.017578125	0.055419922	-1.969	-21474836	0.56	0	-1.885
619	620	620	Category D	-0.34790039	0.14379883	1.0078125	0.25488281	-0.19238281	-0.39892578	3.92	-1.849	19/11/2017	19	11	2017	23:38:44	85124	0.8	23	38	44	-706	0.058837891	3.4562988	-0.41235352	0.1237793	0.9284668	1.3198242	0.10375977	0	0	0	0	0	0	0	0	0	1.0234375	0.0234375	0.16333008	0.064453125	0.019775391	0.079101563	-1.938	-21474836	0.538	0	-1.885
620	621	621	Category D	-0.21582031	0.083984375	1.0319824	0.24853516	-0.19042969	-0.39794922	4	-1.885	19/11/2017	19	11	2017	23:38:44	85124	0.9	23	38	44	-699	0.058837891	3.4562988	-0.41040039	0.12402344	0.93115234	1.4321289	0.22290039	0	0	0	0	0	0	0	0	0	1.0251465	0.025146484	0.33544922	0.19458008	-0.040039063	0.10058594	-1.912	-21474836	0.513	0	-1.885
621	622	622	Category D	-0.44384766	0.11987305	1.0197754	0.24658203	-0.19287109	-0.39892578	3.71	-1.882	19/11/2017	19	11	2017	23:38:45	85125	0	23	38	45	-707	0.058837891	3.4562988	-0.41455078	0.12158203	0.93408203	1.0234375	0.090332031	0	0	0	0	0	0	0	0	0	1.0290527	0.029052734	0.11669922	-0.029052734	-0.001708984	0.085449219	-1.892	-21474836	0.468	0	-1.885
622	623	623	Category D	-0.16796875	0.071777344	0.99584961	0.25048828	-0.19799805	-0.39428711	3.8	-1.914	19/11/2017	19	11	2017	23:38:45	85125	0.1	23	38	45	-727	0.058837891	3.4562988	-0.41162109	0.12133789	0.93188477	0.96801758	0.2565918	0	0	0	0	0	0	0	0	0	1.0258789	0.025878906	0.35693359	0.24365234	-0.049560547	0.063720703	-1.91	-21474836	0.471	0	-1.885
623	624	624	Category D	-0.40795898	0.13183594	1.0319824	0.24121094	-0.19213867	-0.40332031	3.77	-1.923	19/11/2017	19	11	2017	23:38:45	85125	0.2	23	38	45	-716	0.058837891	3.4562988	-0.40966797	0.12011719	0.9296875	1.0546875	0.1027832	0	0	0	0	0	0	0	0	0	1.0229492	0.022949219	0.11547852	0.001708984	0.011474609	0.10205078	-1.926	-21474836	0.467	0	-1.885
624	625	625	Category D	-0.20385742	0.095947266	0.98388672	0.22363281	-0.19995117	-0.40942383	3.8	-2.011	19/11/2017	19	11	2017	23:38:45	85125	0.3	23	38	45	-695	0.058837891	3.4562988	-0.40991211	0.12109375	0.93334961	1.0126953	0.21362305	0	0	0	0	0	0	0	0	0	1.0266113	0.026611328	0.28173828	0.20605469	-0.025146484	0.050292969	-1.922	-21474836	0.434	0	-1.882
625	626	626	Category D	-0.37182617	0.059814453	1.0197754	0.23168945	-0.19677734	-0.40527344	3.93	-1.942	19/11/2017	19	11	2017	23:38:45	85125	0.4	23	38	45	-710	0.058837891	3.4562988	-0.41210938	0.12280273	0.93847656	0.71142578	0.11035156	0	0	0	0	0	0	0	0	0	1.0324707	0.032470703	0.18457031	0.040283203	-0.062988281	0.081054688	-1.911	-21474836	0.397	0	-1.862
626	627	627	Category D	-0.16796875	0.10791016	0.98388672	0.25048828	-0.20166016	-0.40112305	3.93	-1.862	19/11/2017	19	11	2017	23:38:45	85125	0.5	23	38	45	-709	0.058837891	3.4562988	-0.40942383	0.11987305	0.93701172	0.18847656	0.24633789	0	0	0	0	0	0	0	0	0	1.029541	0.029541016	0.30029297	0.24145508	-0.011962891	0.046630859	-1.878	-21474836	0.345	0	-1.817
627	628	628	Category D	-0.38378906	0.14379883	0.98388672	0.24487305	-0.1953125	-0.40405273	3.63	-1.817	19/11/2017	19	11	2017	23:38:45	85125	0.6	23	38	45	-716	0.058837891	3.4562988	-0.40795898	0.11889648	0.93676758	0.15551758	0.058349609	0	0	0	0	0	0	0	0	0	1.0288086	0.028808594	0.095947266	0.024169922	0.024658203	0.046875	-1.851	-21474836	0.342	0	-1.76
628	629	629	Category D	-0.19189453	0.14379883	0.95996094	0.24023438	-0.19384766	-0.40722656	3.8	-1.717	19/11/2017	19	11	2017	23:38:45	85125	0.7	23	38	45	-721	0.058837891	3.4562988	-0.40551758	0.11743164	0.93481445	0.098144531	0.21679688	0	0	0	0	0	0	0	0	0	1.0256348	0.025634766	0.26513672	0.21362305	0.026123047	0.024902344	-1.797	-21474836	0.29	0	-1.717
629	630	630	Category D	-0.29980469	0.071777344	1.0078125	0.23510742	-0.19335938	-0.40625	3.88	-1.76	19/11/2017	19	11	2017	23:38:45	85125	0.8	23	38	45	-706	0.058837891	3.4562988	-0.40209961	0.11547852	0.93359375	0.53027344	0.13354492	0	0	0	0	0	0	0	0	0	1.0231934	0.023193359	0.2199707	0.10229492	-0.043701172	0.073974609	-1.748	-21474836	0.232	0	-1.684
630	631	631	Category D	-0.31176758	0.011962891	0.98388672	0.22265625	-0.19311523	-0.40820313	3.89	-1.684	19/11/2017	19	11	2017	23:38:45	85125	0.9	23	38	45	-701	0.058837891	3.4562988	-0.40136719	0.11425781	0.93701172	1.0439453	0.14379883	0	0	0	0	0	0	0	0	0	1.0256348	0.025634766	0.23876953	0.089599609	-0.10229492	0.046630859	-1.712	-21474836	0.156	0	-1.651
631	632	632	Category D	-0.25195313	0.17993164	1.0197754	0.27661133	-0.20239258	-0.38476563	3.77	-1.651	19/11/2017	19	11	2017	23:38:46	85126	0	23	38	46	-698	0.058837891	3.4562988	-0.40112305	0.11132813	0.94213867	1.3352051	0.18139648	0	0	0	0	0	0	0	0	0	1.0300293	0.030029297	0.29516602	0.14916992	0.068359375	0.077392578	-1.671	-21474836	0.093	0	-1.643
632	633	633	Category D	-0.41992188	0.095947266	1.079834	0.22924805	-0.19799805	-0.40405273	3.98	-1.643	19/11/2017	19	11	2017	23:38:46	85126	0.1	23	38	46	-702	0.058837891	3.4562988	-0.39697266	0.10839844	0.94238281	1.5068359	0.13964844	0	0	0	0	0	0	0	0	0	1.0283203	0.028320313	0.17260742	-0.022705078	-0.012451172	0.13720703	-1.656	-21474836	0.052	0	-1.64
633	634	634	Category D	-0.15576172	0.11987305	1.0197754	0.23657227	-0.18603516	-0.40820313	3.98	-1.575	19/11/2017	19	11	2017	23:38:46	85126	0.2	23	38	46	-695	0.058837891	3.4562988	-0.39233398	0.10742188	0.94213867	1.3647461	0.24926758	0	0	0	0	0	0	0	0	0	1.0263672	0.026367188	0.32617188	0.23657227	0.012207031	0.077392578	-1.636	-21474836	-0.037	0	-1.625
634	635	635	Category D	-0.37182617	0.095947266	1.0197754	0.20727539	-0.19580078	-0.41625977	3.99	-1.625	19/11/2017	19	11	2017	23:38:46	85126	0.3	23	38	46	-706	0.058837891	3.4562988	-0.39331055	0.10546875	0.94799805	2.1879883	0.075439453	0	0	0	0	0	0	0	0	0	1.0317383	0.031738281	0.10302734	0.021484375	-0.009521484	0.071533203	-1.612	-21474836	-0.105	0	-1.622
635	636	636	Category D	-0.20385742	0.011962891	1.0078125	0.18774414	-0.19848633	-0.42163086	3.92	-1.64	19/11/2017	19	11	2017	23:38:46	85126	0.4	23	38	46	-699	0.058837891	3.4562988	-0.39086914	0.10180664	0.95117188	2.1359863	0.21508789	0	0	0	0	0	0	0	0	0	1.0332031	0.033203125	0.33349609	0.18701172	-0.08984375	0.056396484	-1.608	-21474836	-0.124	0	-1.622
636	637	637	Category D	-0.29980469	0.11987305	1.0197754	0.18237305	-0.1965332	-0.42578125	3.8	-1.543	19/11/2017	19	11	2017	23:38:46	85126	0.5	23	38	46	-718	0.058837891	3.4562988	-0.39111328	0.1003418	0.94995117	1.2587891	0.11645508	0	0	0	0	0	0	0	0	0	1.0322266	0.032226563	0.18041992	0.091308594	0.019287109	0.069580078	-1.609	-21474836	-0.124	0	-1.601
637	638	638	Category D	-0.21582031	0.059814453	0.97192383	0.16821289	-0.19604492	-0.42797852	3.83	-1.622	19/11/2017	19	11	2017	23:38:46	85126	0.6	23	38	46	-705	0.058837891	3.4562988	-0.39282227	0.09765625	0.95117188	0.21118164	0.18212891	0	0	0	0	0	0	0	0	0	1.0336914	0.033691406	0.2355957	0.17700195	-0.037841797	0.020507813	-1.613	-21474836	-0.143	0	-1.601
638	639	639	Category D	-0.32397461	0.023925781	0.95996094	0.17089844	-0.19873047	-0.42773438	4.07	-1.65	19/11/2017	19	11	2017	23:38:46	85126	0.7	23	38	46	-717	0.058837891	3.4562988	-0.39282227	0.094482422	0.95043945	0.48876953	0.099121094	0	0	0	0	0	0	0	0	0	1.032959	0.032958984	0.14892578	0.068847656	-0.070556641	0.009277344	-1.602	-21474836	-0.159	0	-1.559
639	640	640	Category D	-0.31176758	0.10791016	0.97192383	0.19091797	-0.20507813	-0.42480469	3.94	-1.601	19/11/2017	19	11	2017	23:38:46	85126	0.8	23	38	46	-712	0.058837891	3.4562988	-0.39111328	0.093017578	0.95117188	2.2141113	0.083251953	0	0	0	0	0	0	0	0	0	1.0327148	0.032714844	0.11474609	0.079345703	0.014648438	0.020507813	-1.588	-21474836	-0.156	0	-1.556
640	641	641	Category D	-0.39599609	0.059814453	0.95996094	0.22094727	-0.19433594	-0.40625	3.91	-1.556	19/11/2017	19	11	2017	23:38:46	85126	0.9	23	38	46	-692	0.058837891	3.4562988	-0.39916992	0.091064453	0.9543457	4.4672852	0.031982422	0	0	0	0	0	0	0	0	0	1.0385742	0.038574219	0.040039063	0.003173828	-0.03125	0.005371094	-1.581	-21474836	-0.185	0	-1.556
641	642	642	Category D	-0.56396484	0.023925781	0.94799805	0.31201172	-0.19604492	-0.36621094	3.87	-1.559	19/11/2017	19	11	2017	23:38:47	85127	0	23	38	47	-702	0.058837891	3.4562988	-0.40258789	0.089599609	0.95019531	6.4069824	0.17407227	0	0	0	0	0	0	0	0	0	1.0361328	0.036132813	0.22924805	-0.16113281	-0.065673828	-0.002197266	-1.563	-21474836	-0.245	0	-1.556
642	643	643	Category D	-0.37182617	0.035888672	1.0319824	0.35693359	-0.16381836	-0.3449707	3.91	-1.498	19/11/2017	19	11	2017	23:38:47	85127	0.1	23	38	47	-713	0.058837891	3.4562988	-0.40551758	0.088623047	0.94775391	8.105957	0.10473633	0	0	0	0	0	0	0	0	0	1.034668	0.034667969	0.1706543	0.033691406	-0.052734375	0.083984375	-1.548	-21474836	-0.282	0	-1.556
643	644	644	Category D	-0.58789063	0.2277832	1.0439453	0.390625	-0.13818359	-0.31201172	3.76	-1.514	19/11/2017	19	11	2017	23:38:47	85127	0.2	23	38	47	-727	0.058837891	3.4562988	-0.40673828	0.088134766	0.94555664	9.407959	0.2487793	0	0	0	0	0	0	0	0	0	1.0332031	0.033203125	0.41870117	-0.1809082	0.1394043	0.098144531	-1.541	-21474836	-0.312	0	-1.556
644	645	645	Category D	-0.47998047	0.011962891	0.61181641	0.33154297	-0.18017578	-0.35058594	4.03	-1.562	19/11/2017	19	11	2017	23:38:47	85127	0.3	23	38	47	-710	0.058837891	3.4562988	-0.41430664	0.086425781	0.94677734	11.504639	0.34936523	0	0	0	0	0	0	0	0	0	1.0371094	0.037109375	0.47509766	-0.065429688	-0.074462891	-0.33496094	-1.558	-21474836	-0.351	0	-1.557
645	646	646	Category D	-0.27587891	0.11987305	0.76782227	0.40405273	-0.16064453	-0.29296875	3.98	-1.557	19/11/2017	19	11	2017	23:38:47	85127	0.4	23	38	47	-706	0.058837891	3.4562988	-0.42016602	0.085449219	0.9440918	12.44458	0.23046875	0	0	0	0	0	0	0	0	0	1.0371094	0.037109375	0.35498047	0.14428711	0.034179688	-0.17626953	-1.57	-21474836	-0.39	0	-1.557
646	647	647	Category D	-0.61181641	0.071777344	1.0439453	0.41625977	-0.13012695	-0.27490234	3.88	-1.662	19/11/2017	19	11	2017	23:38:47	85127	0.5	23	38	47	-690	0.059326172	3.5288086	-0.42138672	0.083740234	0.93969727	11.840332	0.21704102	0	0	0	0	0	0	0	0	0	1.0332031	0.033203125	0.30639648	-0.19018555	-0.011962891	0.10400391	-1.593	-21474836	-0.391	0	-1.562
647	648	648	Category D	-0.65991211	0.14379883	0.75585938	0.38232422	-0.11499023	-0.32519531	3.94	-1.631	19/11/2017	19	11	2017	23:38:47	85127	0.6	23	38	47	-694	0.059326172	3.5288086	-0.42749023	0.083007813	0.93969727	11.008545	0.30249023	0	0	0	0	0	0	0	0	0	1.0356445	0.035644531	0.47680664	-0.23217773	0.060546875	-0.18383789	-1.606	-21474836	-0.374	0	-1.588
648	649	649	Category D	-0.37182617	0.20385742	0.77978516	0.39477539	-0.15258789	-0.29882813	4.16	-1.637	19/11/2017	19	11	2017	23:38:47	85127	0.7	23	38	47	-729	0.059326172	3.5288086	-0.43505859	0.082519531	0.93701172	9.4885254	0.20849609	0	0	0	0	0	0	0	0	0	1.0366211	0.036621094	0.34204102	0.063232422	0.12109375	-0.15722656	-1.611	-21474836	-0.397	0	-1.588
649	650	650	Category D	-0.44384766	0.095947266	0.82788086	0.40380859	-0.22558594	-0.24389648	4.1	-1.588	19/11/2017	19	11	2017	23:38:47	85127	0.8	23	38	47	-692	0.059326172	3.5288086	-0.43652344	0.081054688	0.93212891	7.0339355	0.10546875	0	0	0	0	0	0	0	0	0	1.0324707	0.032470703	0.1262207	-0.007080078	0.014648438	-0.10424805	-1.598	-21474836	-0.45	0	-1.594
650	651	651	Category D	-0.63598633	0.26391602	0.94799805	0.42333984	-0.21948242	-0.23046875	3.94	-1.594	19/11/2017	19	11	2017	23:38:47	85127	0.9	23	38	47	-706	0.059326172	3.5288086	-0.43945313	0.080322266	0.92602539	4.2075195	0.26953125	0	0	0	0	0	0	0	0	0	1.0280762	0.028076172	0.40161133	-0.19628906	0.18334961	0.021728516	-1.599	-21474836	-0.486	0	-1.588
651	652	652	Category D	-0.86376953	0.32397461	0.94799805	0.37207031	-0.18603516	-0.31787109	4.05	-1.477	19/11/2017	19	11	2017	23:38:48	85128	0	23	38	48	-711	0.059326172	3.5288086	-0.44506836	0.080322266	0.92724609	1.6176758	0.48461914	0	0	0	0	0	0	0	0	0	1.0317383	0.031738281	0.68261719	-0.41845703	0.2434082	0.020507813	-1.587	-21474836	-0.537	0	-1.567
652	653	653	Category D	-0.39599609	0.095947266	0.97192383	0.37915039	-0.23095703	-0.2824707	3.97	-1.668	19/11/2017	19	11	2017	23:38:48	85128	0.1	23	38	48	-723	0.059326172	3.5288086	-0.4519043	0.080078125	0.92626953	0.29199219	0.073730469	0	0	0	0	0	0	0	0	0	1.0336914	0.033691406	0.1171875	0.055908203	0.015625	0.045410156	-1.575	-21474836	-0.608	0	-1.558
653	654	654	Category D	-0.64794922	0.21582031	0.98388672	0.40014648	-0.25268555	-0.23095703	4.05	-1.558	19/11/2017	19	11	2017	23:38:48	85128	0.2	23	38	48	-693	0.059326172	3.5288086	-0.4543457	0.080322266	0.92382813	1.7565918	0.2434082	0	0	0	0	0	0	0	0	0	1.0327148	0.032714844	0.38867188	-0.19335938	0.13525391	0.059814453	-1.549	-21474836	-0.708	0	-1.477
654	655	655	Category D	-0.63598633	0.26391602	0.671875	0.36303711	-0.23193359	-0.29199219	3.91	-1.567	19/11/2017	19	11	2017	23:38:48	85128	0.3	23	38	48	-712	0.059326172	3.5288086	-0.45800781	0.079833984	0.91992188	2.6704102	0.35644531	0	0	0	0	0	0	0	0	0	1.0307617	0.030761719	0.61010742	-0.17773438	0.18383789	-0.24804688	-1.516	-21474836	-0.791	0	-1.435
655	656	656	Category D	-0.47998047	0.095947266	0.79199219	0.39233398	-0.22290039	-0.25805664	3.94	-1.435	19/11/2017	19	11	2017	23:38:48	85128	0.4	23	38	48	-721	0.059326172	3.5288086	-0.45947266	0.078613281	0.9152832	2.5048828	0.12597656	0	0	0	0	0	0	0	0	0	1.0270996	0.027099609	0.16088867	-0.020263672	0.017089844	-0.12329102	-1.501	-21474836	-0.843	0	-1.409
656	657	657	Category D	-0.86376953	0.21582031	0.98388672	0.41870117	-0.20458984	-0.24755859	4.01	-1.391	19/11/2017	19	11	2017	23:38:48	85128	0.5	23	38	48	-723	0.059326172	3.5288086	-0.46435547	0.078125	0.91455078	1.1259766	0.42773438	0	0	0	0	0	0	0	0	0	1.0288086	0.028808594	0.60571289	-0.39916992	0.13745117	0.069091797	-1.458	-21474836	-0.899	0	-1.409
657	658	658	Category D	-0.49194336	0.047851563	0.52783203	0.41088867	-0.17553711	-0.27758789	3.96	-1.392	19/11/2017	19	11	2017	23:38:48	85128	0.6	23	38	48	-697	0.059326172	3.5288086	-0.46801758	0.078613281	0.91259766	0.17504883	0.38671875	0	0	0	0	0	0	0	0	0	1.0285645	0.028564453	0.43945313	-0.023681641	-0.030761719	-0.38476563	-1.442	-21474836	-0.911	0	-1.392
658	659	659	Category D	-0.49194336	0	0.81591797	0.421875	-0.11376953	-0.28100586	4.13	-1.409	19/11/2017	19	11	2017	23:38:48	85128	0.7	23	38	48	-720	0.059326172	3.5288086	-0.47412109	0.077392578	0.91088867	2.373291	0.1237793	0	0	0	0	0	0	0	0	0	1.0300293	0.030029297	0.19018555	-0.017578125	-0.077392578	-0.094970703	-1.409	-21474836	-0.936	0	-1.391
659	660	660	Category D	-0.57592773	0.11987305	1.1398926	0.41210938	-0.083007813	-0.30419922	3.98	-1.46	19/11/2017	19	11	2017	23:38:48	85128	0.8	23	38	48	-710	0.059326172	3.5288086	-0.47509766	0.075927734	0.90722656	5.1450195	0.25708008	0	0	0	0	0	0	0	0	0	1.0268555	0.026855469	0.37719727	-0.10058594	0.043701172	0.23242188	-1.4	-21474836	-0.94	0	-1.386
660	661	661	Category D	-0.69580078	-0.071777344	0.92382813	0.39624023	-0.097900391	-0.31884766	4.01	-1.367	19/11/2017	19	11	2017	23:38:48	85128	0.9	23	38	48	-703	0.059326172	3.5288086	-0.47900391	0.076660156	0.90673828	7.4338379	0.26318359	0	0	0	0	0	0	0	0	0	1.0283203	0.028320313	0.38208008	-0.21655273	-0.1484375	0.016845703	-1.399	-21474836	-0.961	0	-1.386
661	662	662	Category D	-0.43188477	0.035888672	0.85180664	0.39257813	-0.10742188	-0.31982422	4.04	-1.386	19/11/2017	19	11	2017	23:38:49	85129	0	23	38	49	-716	0.059326172	3.5288086	-0.48461914	0.076660156	0.90429688	9.8007813	0.084960938	0	0	0	0	0	0	0	0	0	1.0290527	0.029052734	0.14648438	0.052734375	-0.040771484	-0.052490234	-1.424	-21474836	-0.981	0	-1.386
662	663	663	Category D	-0.32397461	-0.011962891	0.73193359	0.4050293	-0.12744141	-0.30444336	3.96	-1.381	19/11/2017	19	11	2017	23:38:49	85129	0.1	23	38	49	-699	0.059326172	3.5288086	-0.4909668	0.074951172	0.90478516	10.780029	0.25561523	0	0	0	0	0	0	0	0	0	1.0322266	0.032226563	0.42700195	0.16699219	-0.086914063	-0.17285156	-1.439	-21474836	-1.033	0	-1.386
663	664	664	Category D	-0.53979492	0.095947266	1.0559082	0.38891602	-0.081542969	-0.32763672	3.92	-1.541	19/11/2017	19	11	2017	23:38:49	85129	0.2	23	38	49	-695	0.059326172	3.5288086	-0.4934082	0.07421875	0.90014648	11.318604	0.16381836	0	0	0	0	0	0	0	0	0	1.0290527	0.029052734	0.22338867	-0.046142578	0.021484375	0.15551758	-1.459	-21474836	-1.081	0	-1.386
664	665	665	Category D	-0.43188477	0.17993164	1.079834	0.36083984	-0.07421875	-0.35522461	4.11	-1.501	19/11/2017	19	11	2017	23:38:49	85129	0.3	23	38	49	-720	0.059326172	3.5288086	-0.49316406	0.073242188	0.89624023	11.473633	0.22094727	0	0	0	0	0	0	0	0	0	1.0256348	0.025634766	0.35131836	0.061279297	0.10644531	0.18334961	-1.488	-21474836	-1.096	0	-1.501
665	666	666	Category D	-0.51586914	-0.011962891	0.91186523	0.36987305	-0.093017578	-0.35351563	4.13	-1.579	19/11/2017	19	11	2017	23:38:49	85129	0.4	23	38	49	-709	0.059326172	3.5288086	-0.4987793	0.072753906	0.89575195	10.855225	0.087890625	0	0	0	0	0	0	0	0	0	1.0280762	0.028076172	0.11767578	-0.016845703	-0.084716797	0.015869141	-1.514	-21474836	-1.138	0	-1.501
666	667	667	Category D	-0.45581055	0.059814453	0.87597656	0.35595703	-0.082275391	-0.35961914	4.22	-1.541	19/11/2017	19	11	2017	23:38:49	85129	0.5	23	38	49	-701	0.059326172	3.5288086	-0.50219727	0.072021484	0.89282227	9.9399414	0.05078125	0	0	0	0	0	0	0	0	0	1.0268555	0.026855469	0.075683594	0.046386719	-0.012207031	-0.016845703	-1.533	-21474836	-1.16	0	-1.501
667	668	668	Category D	-0.34790039	0.011962891	0.77978516	0.39648438	-0.090087891	-0.32250977	4.11	-1.543	19/11/2017	19	11	2017	23:38:49	85129	0.6	23	38	49	-702	0.059326172	3.5288086	-0.50610352	0.070800781	0.88842773	8.8322754	0.20068359	0	0	0	0	0	0	0	0	0	1.0249023	0.024902344	0.32592773	0.15820313	-0.058837891	-0.10864258	-1.509	-21474836	-1.175	0	-1.493
668	669	669	Category D	-0.21582031	0.023925781	0.83984375	0.41943359	-0.081542969	-0.29711914	4.04	-1.493	19/11/2017	19	11	2017	23:38:49	85129	0.7	23	38	49	-722	0.059326172	3.5288086	-0.50952148	0.069335938	0.88745117	7.828125	0.30102539	0	0	0	0	0	0	0	0	0	1.0258789	0.025878906	0.38720703	0.29370117	-0.045410156	-0.047607422	-1.507	-21474836	-1.15	0	-1.493
669	670	670	Category D	-0.61181641	0.10791016	1.0559082	0.38110352	-0.089599609	-0.34301758	3.62	-1.397	19/11/2017	19	11	2017	23:38:49	85129	0.8	23	38	49	-724	0.059326172	3.5288086	-0.51342773	0.069580078	0.88769531	6.800293	0.19824219	0	0	0	0	0	0	0	0	0	1.0280762	0.028076172	0.30444336	-0.098144531	0.038085938	0.16796875	-1.516	-21474836	-1.127	0	-1.493
670	671	671	Category D	-0.31176758	-0.059814453	1.0678711	0.37329102	-0.089355469	-0.34423828	2.26	-1.49	19/11/2017	19	11	2017	23:38:49	85129	0.9	23	38	49	-706	0.059326172	3.5288086	-0.51635742	0.068847656	0.88574219	5.5883789	0.30249023	0	0	0	0	0	0	0	0	0	1.0275879	0.027587891	0.51538086	0.20458984	-0.12866211	0.18188477	-1.556	-21474836	-1.078	0	-1.493
671	672	672	Category D	-0.59985352	-0.023925781	0.94799805	0.35424805	-0.061279297	-0.36132813	2.69	-1.637	19/11/2017	19	11	2017	23:38:50	85130	0	23	38	50	-695	0.059326172	3.5288086	-0.51855469	0.070556641	0.88476563	4.3220215	0.1394043	0	0	0	0	0	0	0	0	0	1.0280762	0.028076172	0.23852539	-0.081054688	-0.094482422	0.062988281	-1.578	-21474836	-1.016	0	-1.493
672	673	673	Category D	-0.14379883	0.047851563	0.671875	0.43798828	-0.056396484	-0.27832031	2.64	-1.778	19/11/2017	19	11	2017	23:38:50	85130	0.1	23	38	50	-692	0.059326172	3.5288086	-0.52294922	0.0703125	0.88427734	4.2158203	0.43505859	0	0	0	0	0	0	0	0	0	1.0297852	0.029785156	0.61425781	0.37915039	-0.022460938	-0.21240234	-1.604	-21474836	-0.946	0	-1.637
673	674	674	Category D	-0.87597656	0.095947266	1.2958984	0.43261719	-0.075195313	-0.27856445	2.9	-1.677	19/11/2017	19	11	2017	23:38:50	85130	0.2	23	38	50	-689	0.059326172	3.5288086	-0.52636719	0.070556641	0.88183594	4.4101563	0.54223633	0	0	0	0	0	0	0	0	0	1.0292969	0.029296875	0.78857422	-0.34936523	0.025146484	0.41381836	-1.673	-21474836	-0.867	0	-1.646
674	675	675	Category D	-0.32397461	-0.095947266	0.98388672	0.34301758	-0.079345703	-0.36767578	3.59	-1.646	19/11/2017	19	11	2017	23:38:50	85130	0.3	23	38	50	-701	0.059326172	3.5288086	-0.52539063	0.069335938	0.88012695	4.394043	0.28027344	0	0	0	0	0	0	0	0	0	1.0273438	0.02734375	0.47045898	0.20141602	-0.1652832	0.10351563	-1.717	-21474836	-0.813	0	-1.677
675	676	676	Category D	-0.52783203	0	1.0678711	0.42016602	-0.079101563	-0.29907227	3.06	-1.812	19/11/2017	19	11	2017	23:38:50	85130	0.4	23	38	50	-717	0.059326172	3.5288086	-0.53149414	0.070556641	0.88232422	4.6291504	0.19824219	0	0	0	0	0	0	0	0	0	1.0324707	0.032470703	0.25952148	0.003662109	-0.070556641	0.18530273	-1.732	-21474836	-0.784	0	-1.728
676	677	677	Category D	-0.61181641	-0.047851563	0.85180664	0.36376953	-0.058105469	-0.34985352	2.43	-1.753	19/11/2017	19	11	2017	23:38:50	85130	0.5	23	38	50	-712	0.059326172	3.5288086	-0.53369141	0.072265625	0.87695313	4.6811523	0.14526367	0	0	0	0	0	0	0	0	0	1.0292969	0.029296875	0.22338867	-0.077880859	-0.12011719	-0.025146484	-1.733	-21474836	-0.768	0	-1.728
677	678	678	Category D	-0.35986328	-0.047851563	0.68383789	0.40478516	-0.038085938	-0.31689453	2.41	-1.728	19/11/2017	19	11	2017	23:38:50	85130	0.6	23	38	50	-716	0.059326172	3.5288086	-0.53417969	0.072753906	0.87060547	4.923584	0.28271484	0	0	0	0	0	0	0	0	0	1.0239258	0.023925781	0.48193359	0.17431641	-0.12060547	-0.18676758	-1.756	-21474836	-0.764	0	-1.728
678	679	679	Category D	-0.34790039	0.011962891	1.0559082	0.44360352	-0.046875	-0.26782227	2.17	-1.784	19/11/2017	19	11	2017	23:38:50	85130	0.7	23	38	50	-698	0.059326172	3.5288086	-0.53955078	0.073242188	0.87329102	3.9560547	0.27148438	0	0	0	0	0	0	0	0	0	1.0292969	0.029296875	0.43530273	0.19165039	-0.061279297	0.18237305	-1.761	-21474836	-0.805	0	-1.728
679	680	680	Category D	-0.83984375	0.035888672	1.0559082	0.38720703	-0.083251953	-0.32983398	2.03	-1.816	19/11/2017	19	11	2017	23:38:50	85130	0.8	23	38	50	-699	0.059326172	3.5288086	-0.54003906	0.073974609	0.87255859	2.6569824	0.35327148	0	0	0	0	0	0	0	0	0	1.0288086	0.028808594	0.52075195	-0.29956055	-0.038085938	0.18310547	-1.744	-21474836	-0.85	0	-1.728
680	681	681	Category D	-0.69580078	0.071777344	0.76782227	0.40063477	-0.084228516	-0.31958008	2.04	-1.674	19/11/2017	19	11	2017	23:38:50	85130	0.9	23	38	50	-707	0.059326172	3.5288086	-0.54321289	0.072998047	0.87402344	2.1132813	0.18579102	0	0	0	0	0	0	0	0	0	1.0317383	0.031738281	0.26000977	-0.15234375	-0.001220703	-0.10620117	-1.766	-21474836	-0.88	0	-1.728
681	682	682	Category D	-0.53979492	0.011962891	0.76782227	0.41455078	-0.08984375	-0.30737305	1.1	-1.712	19/11/2017	19	11	2017	23:38:51	85131	0	23	38	51	-721	0.059326172	3.5288086	-0.54589844	0.073242188	0.87207031	1.689209	0.12109375	0	0	0	0	0	0	0	0	0	1.0314941	0.031494141	0.17163086	0.006103516	-0.061279297	-0.10424805	-1.808	-21474836	-0.873	0	-1.784
682	683	683	Category D	-0.34790039	0.071777344	0.80395508	0.46508789	-0.058105469	-0.234375	-0.11	-1.885	19/11/2017	19	11	2017	23:38:51	85131	0.1	23	38	51	-716	0.059326172	3.5288086	-0.54077148	0.073974609	0.8737793	1.4326172	0.20507813	0	0	0	0	0	0	0	0	0	1.0302734	0.030273438	0.26489258	0.19287109	-0.002197266	-0.069824219	-1.83	-21474836	-0.889	0	-1.816
683	684	684	Category D	-0.82788086	-0.011962891	1.0917969	0.44091797	-0.05859375	-0.26611328	-1.47	-1.981	19/11/2017	19	11	2017	23:38:51	85131	0.2	23	38	51	-699	0.059326172	3.5288086	-0.5480957	0.075439453	0.87451172	0.9597168	0.36474609	0	0	0	0	0	0	0	0	0	1.034668	0.034667969	0.58447266	-0.27954102	-0.087402344	0.21704102	-1.853	-21474836	-0.866	0	-1.885
684	685	685	Category D	-0.7199707	-0.011962891	0.73193359	0.43652344	-0.057861328	-0.27954102	-2.01	-1.914	19/11/2017	19	11	2017	23:38:51	85131	0.3	23	38	51	-711	0.058837891	3.4853027	-0.54174805	0.073486328	0.87011719	0.65161133	0.24121094	0	0	0	0	0	0	0	0	0	1.027832	0.027832031	0.40185547	-0.17797852	-0.085449219	-0.13818359	-1.909	-21474836	-0.805	0	-1.914
685	686	686	Category D	-0.39599609	-0.011962891	0.61181641	0.4609375	-0.041015625	-0.23242188	-1.47	-1.952	19/11/2017	19	11	2017	23:38:51	85131	0.4	23	38	51	-709	0.058837891	3.4853027	-0.54443359	0.075927734	0.87768555	0.37646484	0.31713867	0	0	0	0	0	0	0	0	0	1.0356445	0.035644531	0.50244141	0.1484375	-0.087890625	-0.26586914	-1.96	-21474836	-0.752	0	-1.952
686	687	687	Category D	-0.79199219	0.095947266	1.0078125	0.47192383	-0.030517578	-0.21459961	-0.84	-2.012	19/11/2017	19	11	2017	23:38:51	85131	0.5	23	38	51	-702	0.058837891	3.4853027	-0.54663086	0.075195313	0.87988281	0.093505859	0.27709961	0	0	0	0	0	0	0	0	0	1.0385742	0.038574219	0.39355469	-0.24511719	0.020507813	0.12768555	-1.984	-21474836	-0.706	0	-1.958
687	688	688	Category D	-0.75585938	0.083984375	0.87597656	0.44677734	-0.029541016	-0.26342773	-0.43	-2.021	19/11/2017	19	11	2017	23:38:51	85131	0.6	23	38	51	-710	0.058837891	3.4853027	-0.54711914	0.075439453	0.87744141	0.40209961	0.20874023	0	0	0	0	0	0	0	0	0	1.0368652	0.036865234	0.21875	-0.20849609	0.008300781	-0.001464844	-1.98	-21474836	-0.719	0	-1.958
688	689	689	Category D	-0.56396484	0.035888672	0.61181641	0.47167969	-0.041503906	-0.23242188	0.9	-2.026	19/11/2017	19	11	2017	23:38:51	85131	0.7	23	38	51	-710	0.058837891	3.4853027	-0.54663086	0.075195313	0.87939453	0.65844727	0.27099609	0	0	0	0	0	0	0	0	0	1.0383301	0.038330078	0.32421875	-0.017089844	-0.039306641	-0.26757813	-2.008	-21474836	-0.712	0	-2.012
689	690	690	Category D	-0.43188477	0.071777344	0.57592773	0.47583008	-0.0703125	-0.19799805	1.23	-1.958	19/11/2017	19	11	2017	23:38:51	85131	0.8	23	38	51	-702	0.058837891	3.4853027	-0.54980469	0.073486328	0.87939453	0.85180664	0.32568359	0	0	0	0	0	0	0	0	0	1.0397949	0.039794922	0.42333984	0.11791992	-0.001708984	-0.3034668	-2.048	-21474836	-0.687	0	-2.021
690	691	691	Category D	-0.81591797	0.11987305	1.0917969	0.48608398	-0.082275391	-0.18774414	1.02	-2.084	19/11/2017	19	11	2017	23:38:51	85131	0.9	23	38	51	-702	0.058837891	3.4853027	-0.54931641	0.073486328	0.87841797	1.1281738	0.34423828	0	0	0	0	0	0	0	0	0	1.0388184	0.038818359	0.52563477	-0.26635742	0.046142578	0.21313477	-2.085	-21474836	-0.648	0	-2.026
691	692	692	Category D	-0.75585938	0.083984375	0.87597656	0.4230957	-0.057617188	-0.28759766	1.16	-2.187	19/11/2017	19	11	2017	23:38:52	85132	0	23	38	52	-716	0.058837891	3.4853027	-0.55224609	0.071289063	0.87988281	1.385498	0.20385742	0	0	0	0	0	0	0	0	0	1.0412598	0.041259766	0.2199707	-0.20336914	0.012451172	-0.00390625	-2.124	-21474836	-0.621	0	-2.084
692	693	693	Category D	-0.53979492	0.10791016	0.7199707	0.45751953	-0.049560547	-0.23974609	1.15	-2.237	19/11/2017	19	11	2017	23:38:52	85132	0.1	23	38	52	-724	0.058837891	3.4853027	-0.54882813	0.066650391	0.87768555	1.9421387	0.16333008	0	0	0	0	0	0	0	0	0	1.0373535	0.037353516	0.20825195	0.009033203	0.041015625	-0.15771484	-2.183	-21474836	-0.589	0	-2.187
693	694	694	Category D	-0.59985352	0.083984375	0.69580078	0.49731445	-0.077636719	-0.16333008	1.03	-2.255	19/11/2017	19	11	2017	23:38:52	85132	0.2	23	38	52	-703	0.058837891	3.4853027	-0.54882813	0.065429688	0.87475586	2.5910645	0.18701172	0	0	0	0	0	0	0	0	0	1.034668	0.034667969	0.24829102	-0.05078125	0.018310547	-0.17895508	-2.257	-21474836	-0.514	0	-2.237
694	695	695	Category D	-0.37182617	0.023925781	0.59985352	0.48925781	-0.11425781	-0.16357422	0.74	-2.378	19/11/2017	19	11	2017	23:38:52	85132	0.3	23	38	52	-701	0.058837891	3.4853027	-0.54614258	0.064208984	0.87402344	3.2109375	0.32739258	0	0	0	0	0	0	0	0	0	1.0324707	0.032470703	0.48901367	0.17431641	-0.040283203	-0.27416992	-2.307	-21474836	-0.456	0	-2.255
695	696	696	Category D	-0.70776367	0.10791016	0.91186523	0.44189453	-0.10009766	-0.25927734	0.74	-2.403	19/11/2017	19	11	2017	23:38:52	85132	0.4	23	38	52	-722	0.058837891	3.4853027	-0.54443359	0.060791016	0.87695313	3.4487305	0.1730957	0	0	0	0	0	0	0	0	0	1.0341797	0.034179688	0.24487305	-0.16308594	0.046875	0.034667969	-2.344	-21474836	-0.42	0	-2.315
696	697	697	Category D	-0.50390625	0.13183594	0.81591797	0.44140625	-0.10571289	-0.25439453	0.73	-2.386	19/11/2017	19	11	2017	23:38:52	85132	0.5	23	38	52	-698	0.058837891	3.4853027	-0.54370117	0.060302734	0.87841797	3.1743164	0.1027832	0	0	0	0	0	0	0	0	0	1.0349121	0.034912109	0.17358398	0.039794922	0.071289063	-0.0625	-2.357	-21474836	-0.393	0	-2.315
697	698	698	Category D	-0.79199219	0.047851563	0.92382813	0.42138672	-0.081298828	-0.29272461	0.56	-2.41	19/11/2017	19	11	2017	23:38:52	85132	0.6	23	38	52	-702	0.058837891	3.4853027	-0.54223633	0.060058594	0.87915039	2.90625	0.25366211	0	0	0	0	0	0	0	0	0	1.034668	0.034667969	0.30639648	-0.24951172	-0.012207031	0.044433594	-2.353	-21474836	-0.352	0	-2.329
698	699	699	Category D	-0.43188477	-0.011962891	0.671875	0.4519043	-0.082275391	-0.2487793	0.81	-2.315	19/11/2017	19	11	2017	23:38:52	85132	0.7	23	38	52	-723	0.058837891	3.4853027	-0.54101563	0.060546875	0.88354492	2.5466309	0.24902344	0	0	0	0	0	0	0	0	0	1.0378418	0.037841797	0.39355469	0.10913086	-0.072509766	-0.21166992	-2.345	-21474836	-0.287	0	-2.329
699	700	700	Category D	-0.65991211	0.20385742	0.97192383	0.47973633	-0.046386719	-0.18530273	0.72	-2.227	19/11/2017	19	11	2017	23:38:52	85132	0.8	23	38	52	-706	0.058837891	3.4853027	-0.5390625	0.061279297	0.88256836	1.6018066	0.20703125	0	0	0	0	0	0	0	0	0	1.0361328	0.036132813	0.35229492	-0.12060547	0.14233398	0.089111328	-2.34	-21474836	-0.293	0	-2.329
700	701	701	Category D	-0.671875	0.083984375	0.85180664	0.42651367	-0.079833984	-0.29467773	0.81	-2.329	19/11/2017	19	11	2017	23:38:52	85132	0.9	23	38	52	-710	0.058837891	3.4853027	-0.53540039	0.060058594	0.87695313	0.30078125	0.140625	0	0	0	0	0	0	0	0	0	1.0292969	0.029296875	0.18530273	-0.13623047	0.023681641	-0.025146484	-2.36	-21474836	-0.259	0	-2.329
701	702	702	Category D	-0.93579102	-0.011962891	1.0559082	0.44384766	-0.060546875	-0.25878906	0.7	-2.374	19/11/2017	19	11	2017	23:38:53	85133	0	23	38	53	-720	0.058837891	3.4853027	-0.53442383	0.062011719	0.87915039	0.82080078	0.44433594	0	0	0	0	0	0	0	0	0	1.0307617	0.030761719	0.65185547	-0.40112305	-0.073974609	0.17651367	-2.405	-21474836	-0.205	0	-2.329
702	703	703	Category D	-0.37182617	0.011962891	0.61181641	0.41162109	-0.048095703	-0.3046875	0.93	-2.507	19/11/2017	19	11	2017	23:38:53	85133	0.1	23	38	53	-691	0.058837891	3.4853027	-0.53320313	0.063232422	0.88012695	1.6323242	0.31738281	0	0	0	0	0	0	0	0	0	1.0310059	0.031005859	0.48120117	0.16137695	-0.051269531	-0.26831055	-2.472	-21474836	-0.141	0	-2.374
703	704	704	Category D	-0.38378906	0.047851563	0.7199707	0.48413086	-0.036621094	-0.20043945	0.55	-2.679	19/11/2017	19	11	2017	23:38:53	85133	0.2	23	38	53	-734	0.058837891	3.4853027	-0.53393555	0.064208984	0.88354492	2.755127	0.22265625	0	0	0	0	0	0	0	0	0	1.0344238	0.034423828	0.33032227	0.15014648	-0.016357422	-0.16357422	-2.54	-21474836	-0.075	0	-2.507
704	705	705	Category D	-0.65991211	0.071777344	0.95996094	0.46630859	-0.026611328	-0.24414063	0.88	-2.721	19/11/2017	19	11	2017	23:38:53	85133	0.3	23	38	53	-692	0.058837891	3.4853027	-0.53222656	0.064208984	0.88305664	4.0554199	0.14892578	0	0	0	0	0	0	0	0	0	1.032959	0.032958984	0.21166992	-0.12744141	0.007324219	0.076660156	-2.584	-21474836	-0.028	0	-2.593
705	706	706	Category D	-0.64794922	-0.011962891	0.76782227	0.45019531	-0.022949219	-0.26147461	0.55	-2.634	19/11/2017	19	11	2017	23:38:53	85133	0.4	23	38	53	-706	0.058837891	3.4853027	-0.5300293	0.0625	0.88232422	4.5874023	0.18041992	0	0	0	0	0	0	0	0	0	1.0310059	0.031005859	0.30688477	-0.11767578	-0.074462891	-0.11450195	-2.652	-21474836	0.069	0	-2.634
706	707	707	Category D	-0.46777344	0.023925781	0.63598633	0.44873047	-0.029296875	-0.25537109	0.87	-2.593	19/11/2017	19	11	2017	23:38:53	85133	0.5	23	38	53	-706	0.058837891	3.4853027	-0.53051758	0.063964844	0.88208008	4.1433105	0.25708008	0	0	0	0	0	0	0	0	0	1.03125	0.03125	0.34887695	0.062744141	-0.040039063	-0.24609375	-2.693	-21474836	0.126	0	-2.634
707	708	708	Category D	-0.671875	0.023925781	0.91186523	0.46948242	-0.034667969	-0.22387695	0.55	-2.778	19/11/2017	19	11	2017	23:38:53	85133	0.6	23	38	53	-710	0.058837891	3.4853027	-0.52978516	0.063720703	0.88378906	3.845459	0.14990234	0	0	0	0	0	0	0	0	0	1.0324707	0.032470703	0.2097168	-0.1418457	-0.039794922	0.027832031	-2.684	-21474836	0.136	0	-2.626
708	709	709	Category D	-0.50390625	0.15576172	0.98388672	0.44555664	-0.040039063	-0.26879883	0.6	-2.753	19/11/2017	19	11	2017	23:38:53	85133	0.7	23	38	53	-722	0.058837891	3.4853027	-0.52856445	0.062011719	0.88647461	3.6281738	0.13720703	0	0	0	0	0	0	0	0	0	1.0341797	0.034179688	0.21557617	0.024658203	0.093505859	0.097167969	-2.657	-21474836	0.124	0	-2.593
709	710	710	Category D	-0.52783203	0.023925781	0.85180664	0.4375	-0.041259766	-0.27075195	0.65	-2.626	19/11/2017	19	11	2017	23:38:53	85133	0.8	23	38	53	-711	0.058837891	3.4853027	-0.53173828	0.062011719	0.88818359	2.3637695	0.052734375	0	0	0	0	0	0	0	0	0	1.0371094	0.037109375	0.078369141	0.00390625	-0.038085938	-0.036376953	-2.643	-21474836	0.097	0	-2.558
710	711	711	Category D	-0.49194336	0.13183594	0.89990234	0.42773438	-0.063720703	-0.29248047	0.62	-2.558	19/11/2017	19	11	2017	23:38:53	85133	0.9	23	38	53	-692	0.058837891	3.4853027	-0.52856445	0.061035156	0.88525391	0.46728516	0.080810547	0	0	0	0	0	0	0	0	0	1.032959	0.032958984	0.12158203	0.036621094	0.070556641	0.014404297	-2.634	-21474836	0.045	0	-2.553
711	712	712	Category D	-0.59985352	0.16796875	0.97192383	0.36230469	-0.064941406	-0.35522461	0.6	-2.553	19/11/2017	19	11	2017	23:38:54	85134	0	23	38	54	-705	0.058837891	3.4853027	-0.52832031	0.061035156	0.88427734	1.0183105	0.15551758	0	0	0	0	0	0	0	0	0	1.0319824	0.031982422	0.26586914	-0.071289063	0.10668945	0.087402344	-2.594	-21474836	0.015	0	-2.538
712	713	713	Category D	-0.69580078	0.11987305	0.88793945	0.37353516	-0.078613281	-0.35009766	0.47	-2.538	19/11/2017	19	11	2017	23:38:54	85134	0.1	23	38	54	-699	0.058837891	3.4853027	-0.52587891	0.062011719	0.88525391	2.138916	0.17919922	0	0	0	0	0	0	0	0	0	1.0314941	0.031494141	0.22998047	-0.16967773	0.057617188	0.002441406	-2.55	-21474836	-0.004	0	-2.538
713	714	714	Category D	-0.071777344	0.011962891	0.88793945	0.44897461	-0.083251953	-0.25390625	0.65	-2.538	19/11/2017	19	11	2017	23:38:54	85134	0.2	23	38	54	-719	0.058837891	3.4853027	-0.52856445	0.062988281	0.88989258	3.9616699	0.45947266	0	0	0	0	0	0	0	0	0	1.0368652	0.036865234	0.50976563	0.45678711	-0.051025391	-0.001953125	-2.54	-21474836	-0.005	0	-2.538
714	715	715	Category D	-0.86376953	0.19189453	1.1999512	0.44897461	-0.078125	-0.25195313	0.7	-2.492	19/11/2017	19	11	2017	23:38:54	85134	0.3	23	38	54	-719	0.058837891	3.4853027	-0.52441406	0.061523438	0.88574219	6.3076172	0.48022461	0	0	0	0	0	0	0	0	0	1.0310059	0.031005859	0.78369141	-0.33911133	0.13012695	0.31396484	-2.53	-21474836	-0.018	0	-2.501
715	716	716	Category D	-0.38378906	0.15576172	0.57592773	0.39746094	-0.093505859	-0.32470703	0.8	-2.563	19/11/2017	19	11	2017	23:38:54	85134	0.4	23	38	54	-703	0.058837891	3.4853027	-0.52441406	0.062744141	0.8828125	7.206543	0.35009766	0	0	0	0	0	0	0	0	0	1.0288086	0.028808594	0.54052734	0.140625	0.092773438	-0.30688477	-2.516	-21474836	-0.029	0	-2.492
716	717	717	Category D	-0.3359375	0.16796875	0.50390625	0.4309082	-0.12304688	-0.27392578	1	-2.501	19/11/2017	19	11	2017	23:38:54	85134	0.5	23	38	54	-706	0.058837891	3.4853027	-0.5246582	0.062255859	0.8828125	7.2480469	0.4362793	0	0	0	0	0	0	0	0	0	1.0288086	0.028808594	0.6730957	0.1887207	0.10546875	-0.37890625	-2.501	-21474836	-0.041	0	-2.492
717	718	718	Category D	-0.63598633	0.083984375	1.1999512	0.40014648	-0.13012695	-0.30371094	0.92	-2.468	19/11/2017	19	11	2017	23:38:54	85134	0.6	23	38	54	-699	0.058837891	3.4853027	-0.5222168	0.064453125	0.88476563	7.3583984	0.33544922	0	0	0	0	0	0	0	0	0	1.029541	0.029541016	0.44799805	-0.11352539	0.019287109	0.31494141	-2.52	-21474836	-0.026	0	-2.492
718	719	719	Category D	-0.37182617	0.083984375	0.89990234	0.36328125	-0.090820313	-0.35449219	0.89	-2.445	19/11/2017	19	11	2017	23:38:54	85134	0.7	23	38	54	-717	0.058837891	3.4853027	-0.5222168	0.065673828	0.88891602	7.3510742	0.15185547	0	0	0	0	0	0	0	0	0	1.032959	0.032958984	0.1796875	0.15039063	0.018066406	0.010742188	-2.566	-21474836	-0.002	0	-2.501
719	720	720	Category D	-0.56396484	0.035888672	1.079834	0.39282227	-0.10986328	-0.31762695	0.74	-2.652	19/11/2017	19	11	2017	23:38:54	85134	0.8	23	38	54	-705	0.058837891	3.4853027	-0.52270508	0.065673828	0.88500977	6.6809082	0.20117188	0	0	0	0	0	0	0	0	0	1.0300293	0.030029297	0.265625	-0.041015625	-0.029785156	0.19458008	-2.594	-21474836	-0.004	0	-2.501
720	721	721	Category D	-0.61181641	0.071777344	0.80395508	0.34863281	-0.087890625	-0.36767578	0.85	-2.768	19/11/2017	19	11	2017	23:38:54	85134	0.9	23	38	54	-719	0.058837891	3.4853027	-0.51586914	0.064697266	0.88305664	5.3132324	0.12426758	0	0	0	0	0	0	0	0	0	1.0246582	0.024658203	0.18164063	-0.095703125	0.006835938	-0.079101563	-2.646	-21474836	-0.006	0	-2.652
721	722	722	Category D	-0.14379883	0.083984375	1.0917969	0.43188477	-0.09765625	-0.2746582	0.92	-2.73	19/11/2017	19	11	2017	23:38:55	85135	0	23	38	55	-712	0.058837891	3.4853027	-0.51171875	0.065185547	0.88574219	4.7944336	0.421875	0	0	0	0	0	0	0	0	0	1.0251465	0.025146484	0.5925293	0.36791992	0.018554688	0.20581055	-2.681	-21474836	0.003	0	-2.672
722	723	723	Category D	-0.95996094	0.15576172	1.079834	0.41967773	-0.10449219	-0.30029297	0.99	-2.813	19/11/2017	19	11	2017	23:38:55	85135	0.1	23	38	55	-707	0.059326172	3.5288086	-0.50854492	0.065917969	0.8894043	4.6943359	0.49780273	0	0	0	0	0	0	0	0	0	1.0266113	0.026611328	0.73120117	-0.45117188	0.089599609	0.19018555	-2.719	-21474836	0.021	0	-2.672
723	724	724	Category D	-0.083984375	0.071777344	0.70776367	0.39575195	-0.15185547	-0.31005859	0.99	-2.682	19/11/2017	19	11	2017	23:38:55	85135	0.2	23	38	55	-702	0.059326172	3.5288086	-0.51196289	0.065673828	0.89013672	3.9042969	0.46533203	0	0	0	0	0	0	0	0	0	1.0290527	0.029052734	0.61645508	0.42797852	0.005859375	-0.18237305	-2.719	-21474836	-0.017	0	-2.682
724	725	725	Category D	-0.70776367	0.20385742	1.2119141	0.44970703	-0.15795898	-0.21948242	0.84	-2.672	19/11/2017	19	11	2017	23:38:55	85135	0.3	23	38	55	-722	0.059326172	3.5288086	-0.50610352	0.066894531	0.88647461	2.4345703	0.40625	0	0	0	0	0	0	0	0	0	1.0231934	0.023193359	0.66333008	-0.20141602	0.13671875	0.32519531	-2.714	-21474836	-0.067	0	-2.682
725	726	726	Category D	-0.44384766	0.071777344	0.93579102	0.33569336	-0.13354492	-0.36621094	0.87	-2.653	19/11/2017	19	11	2017	23:38:55	85135	0.4	23	38	55	-725	0.059326172	3.5288086	-0.50366211	0.067382813	0.89086914	1.7854004	0.074951172	0	0	0	0	0	0	0	0	0	1.0256348	0.025634766	0.10913086	0.059814453	0.004150391	0.044677734	-2.712	-21474836	-0.08	0	-2.678
726	727	727	Category D	-0.64794922	0.083984375	0.86376953	0.43920898	-0.12329102	-0.26269531	0.92	-2.737	19/11/2017	19	11	2017	23:38:55	85135	0.5	23	38	55	-695	0.059326172	3.5288086	-0.50463867	0.067626953	0.89404297	1.3623047	0.1472168	0	0	0	0	0	0	0	0	0	1.0288086	0.028808594	0.18969727	-0.14306641	0.016113281	-0.030273438	-2.69	-21474836	-0.074	0	-2.678
727	728	728	Category D	-0.6237793	0.13183594	0.89990234	0.42919922	-0.11621094	-0.27490234	0.48	-2.72	19/11/2017	19	11	2017	23:38:55	85135	0.6	23	38	55	-702	0.059326172	3.5288086	-0.50048828	0.067382813	0.89355469	0.53051758	0.13916016	0	0	0	0	0	0	0	0	0	1.0263672	0.026367188	0.19360352	-0.12304688	0.064208984	0.006103516	-2.699	-21474836	-0.071	0	-2.678
728	729	729	Category D	-0.6237793	0.059814453	0.77978516	0.41479492	-0.10449219	-0.29516602	0.88	-2.678	19/11/2017	19	11	2017	23:38:55	85135	0.7	23	38	55	-723	0.059326172	3.5288086	-0.49682617	0.067138672	0.89550781	0.4230957	0.171875	0	0	0	0	0	0	0	0	0	1.0263672	0.026367188	0.25	-0.12670898	-0.007324219	-0.11572266	-2.72	-21474836	-0.047	0	-2.72
729	730	730	Category D	-0.40795898	0.10791016	0.75585938	0.45288086	-0.084716797	-0.23999023	0.81	-2.737	19/11/2017	19	11	2017	23:38:55	85135	0.8	23	38	55	-720	0.059326172	3.5288086	-0.4934082	0.066894531	0.8984375	1.4848633	0.17114258	0	0	0	0	0	0	0	0	0	1.0270996	0.027099609	0.26904297	0.085449219	0.040771484	-0.14257813	-2.735	-21474836	-0.018	0	-2.724
730	731	731	Category D	-0.86376953	0.083984375	1.0559082	0.42382813	-0.077392578	-0.28369141	0.73	-2.8	19/11/2017	19	11	2017	23:38:55	85135	0.9	23	38	55	-698	0.059326172	3.5288086	-0.49438477	0.06640625	0.90258789	2.1525879	0.40014648	0	0	0	0	0	0	0	0	0	1.03125	0.03125	0.53979492	-0.36914063	0.017333984	0.15307617	-2.733	-21474836	-0.004	0	-2.724
731	732	732	Category D	-0.59985352	-0.059814453	0.77978516	0.4375	-0.081054688	-0.27124023	0.81	-2.742	19/11/2017	19	11	2017	23:38:56	85136	0	23	38	56	-685	0.059326172	3.5288086	-0.48852539	0.066650391	0.90014648	2.9677734	0.20703125	0	0	0	0	0	0	0	0	0	1.0263672	0.026367188	0.3581543	-0.11108398	-0.12646484	-0.12036133	-2.745	-21474836	0.006	0	-2.737
732	733	733	Category D	-0.38378906	0.011962891	0.73193359	0.45214844	-0.068115234	-0.24365234	0.59	-2.724	19/11/2017	19	11	2017	23:38:56	85136	0.1	23	38	56	-702	0.059326172	3.5288086	-0.48364258	0.066894531	0.90209961	4.2438965	0.20483398	0	0	0	0	0	0	0	0	0	1.0256348	0.025634766	0.32495117	0.099853516	-0.054931641	-0.17016602	-2.772	-21474836	0.033	0	-2.737
733	734	734	Category D	-0.43188477	0.11987305	0.92382813	0.47583008	-0.052246094	-0.21386719	0.88	-2.793	19/11/2017	19	11	2017	23:38:56	85136	0.2	23	38	56	-706	0.059326172	3.5288086	-0.48193359	0.065429688	0.9074707	5.2255859	0.075683594	0	0	0	0	0	0	0	0	0	1.0297852	0.029785156	0.12060547	0.050048828	0.054199219	0.016113281	-2.771	-21474836	0.034	0	-2.742
734	735	735	Category D	-0.51586914	-0.023925781	0.91186523	0.41479492	-0.072021484	-0.29711914	0.81	-2.841	19/11/2017	19	11	2017	23:38:56	85136	0.3	23	38	56	-701	0.059326172	3.5288086	-0.47851563	0.064941406	0.90917969	5.340332	0.096435547	0	0	0	0	0	0	0	0	0	1.029541	0.029541016	0.12890625	-0.037109375	-0.088867188	0.002441406	-2.763	-21474836	0.008	0	-2.742
735	736	736	Category D	-0.41992188	0.071777344	0.89990234	0.42480469	-0.078613281	-0.29101563	0.96	-2.73	19/11/2017	19	11	2017	23:38:56	85136	0.4	23	38	56	-721	0.059326172	3.5288086	-0.47802734	0.065673828	0.91259766	4.6430664	0.059814453	0	0	0	0	0	0	0	0	0	1.0324707	0.032470703	0.077148438	0.058105469	0.005859375	-0.012695313	-2.764	-21474836	-0.023	0	-2.73
736	737	737	Category D	-0.74389648	0.19189453	1.0439453	0.3684082	-0.10888672	-0.35253906	0.85	-2.749	19/11/2017	19	11	2017	23:38:56	85136	0.5	23	38	56	-717	0.059326172	3.5288086	-0.47485352	0.064453125	0.91381836	3.8093262	0.32446289	0	0	0	0	0	0	0	0	0	1.0317383	0.031738281	0.52612305	-0.26879883	0.12719727	0.12988281	-2.75	-21474836	-0.054	0	-2.73
737	738	738	Category D	-0.39599609	0.083984375	0.88793945	0.3840332	-0.13256836	-0.32910156	0.92	-2.748	19/11/2017	19	11	2017	23:38:56	85136	0.6	23	38	56	-710	0.059326172	3.5288086	-0.47216797	0.063476563	0.91479492	3.3796387	0.083496094	0	0	0	0	0	0	0	0	0	1.0314941	0.031494141	0.1237793	0.076171875	0.020263672	-0.026855469	-2.705	-21474836	-0.114	0	-2.64
738	739	739	Category D	-0.32397461	0.047851563	0.74389648	0.43432617	-0.092041016	-0.27050781	0.71	-2.64	19/11/2017	19	11	2017	23:38:56	85136	0.7	23	38	56	-710	0.059326172	3.5288086	-0.46826172	0.064208984	0.91723633	2.4284668	0.22631836	0	0	0	0	0	0	0	0	0	1.0319824	0.031982422	0.33422852	0.14428711	-0.016357422	-0.17333984	-2.632	-21474836	-0.216	0	-2.64
739	740	740	Category D	-0.2878418	0.023925781	0.68383789	0.43481445	-0.061767578	-0.2824707	0.92	-2.525	19/11/2017	19	11	2017	23:38:56	85136	0.8	23	38	56	-705	0.059326172	3.5288086	-0.47143555	0.065429688	0.92211914	0.87133789	0.30371094	0	0	0	0	0	0	0	0	0	1.0378418	0.037841797	0.46362305	0.18359375	-0.041503906	-0.23828125	-2.633	-21474836	-0.229	0	-2.64
740	741	741	Category D	-0.6237793	0.095947266	1.1037598	0.37866211	-0.067138672	-0.34277344	0.81	-2.402	19/11/2017	19	11	2017	23:38:56	85136	0.9	23	38	56	-711	0.059326172	3.5288086	-0.46606445	0.063476563	0.91918945	0.18286133	0.24462891	0	0	0	0	0	0	0	0	0	1.0327148	0.032714844	0.37451172	-0.15771484	0.032226563	0.18432617	-2.619	-21474836	-0.233	0	-2.64
741	742	742	Category D	-0.32397461	0.13183594	0.92382813	0.3503418	-0.077880859	-0.36254883	0.99	-2.738	19/11/2017	19	11	2017	23:38:57	85137	0	23	38	57	-711	0.059326172	3.5288086	-0.45874023	0.063964844	0.91870117	0.61743164	0.15087891	0	0	0	0	0	0	0	0	0	1.0288086	0.028808594	0.20751953	0.13476563	0.067626953	0.004882813	-2.61	-21474836	-0.218	0	-2.64
742	743	743	Category D	-0.38378906	0.059814453	1.0078125	0.38305664	-0.085449219	-0.33984375	0.92	-2.666	19/11/2017	19	11	2017	23:38:57	85137	0.1	23	38	57	-697	0.059326172	3.5288086	-0.45751953	0.066894531	0.91967773	1.2382813	0.11499023	0	0	0	0	0	0	0	0	0	1.029541	0.029541016	0.16894531	0.073730469	-0.007080078	0.087890625	-2.613	-21474836	-0.195	0	-2.542
743	744	744	Category D	-0.40795898	0.10791016	1.0078125	0.33544922	-0.090820313	-0.37695313	1.1	-2.694	19/11/2017	19	11	2017	23:38:57	85137	0.2	23	38	57	-711	0.059326172	3.5288086	-0.45751953	0.068359375	0.92358398	1.8156738	0.10522461	0	0	0	0	0	0	0	0	0	1.032959	0.032958984	0.1730957	0.049560547	0.039306641	0.083984375	-2.615	-21474836	-0.164	0	-2.542
744	745	745	Category D	-0.25195313	0.035888672	1.0197754	0.35766602	-0.083740234	-0.35644531	1.07	-2.653	19/11/2017	19	11	2017	23:38:57	85137	0.3	23	38	57	-695	0.059326172	3.5288086	-0.45678711	0.068847656	0.92626953	1.7038574	0.22753906	0	0	0	0	0	0	0	0	0	1.0351563	0.03515625	0.33129883	0.20483398	-0.032958984	0.093261719	-2.612	-21474836	-0.143	0	-2.562
745	746	746	Category D	-0.55175781	0.095947266	0.89990234	0.36010742	-0.071533203	-0.36352539	1.1	-2.542	19/11/2017	19	11	2017	23:38:57	85137	0.4	23	38	57	-711	0.059326172	3.5288086	-0.45727539	0.070068359	0.92675781	0.13037109	0.10131836	0	0	0	0	0	0	0	0	0	1.0358887	0.035888672	0.14697266	-0.094238281	0.025634766	-0.026855469	-2.583	-21474836	-0.162	0	-2.562
746	747	747	Category D	-0.40795898	0.047851563	1.0078125	0.32885742	-0.079589844	-0.38598633	1.06	-2.384	19/11/2017	19	11	2017	23:38:57	85137	0.5	23	38	57	-716	0.059326172	3.5288086	-0.45654297	0.070800781	0.92895508	1.6386719	0.095214844	0	0	0	0	0	0	0	0	0	1.0375977	0.037597656	0.15063477	0.048583984	-0.022949219	0.078613281	-2.567	-21474836	-0.183	0	-2.562
747	748	748	Category D	-0.25195313	-0.13183594	1.0078125	0.37939453	-0.071533203	-0.34399414	0.99	-2.562	19/11/2017	19	11	2017	23:38:57	85137	0.6	23	38	57	-712	0.059326172	3.5288086	-0.45629883	0.071289063	0.93066406	2.1184082	0.29833984	0	0	0	0	0	0	0	0	0	1.0390625	0.0390625	0.48461914	0.2043457	-0.203125	0.076904297	-2.548	-21474836	-0.249	0	-2.562
748	749	749	Category D	-0.45581055	0.023925781	0.97192383	0.36547852	-0.052734375	-0.35693359	1.21	-2.569	19/11/2017	19	11	2017	23:38:57	85137	0.7	23	38	57	-689	0.059326172	3.5288086	-0.45117188	0.071289063	0.92919922	3.0822754	0.063720703	0	0	0	0	0	0	0	0	0	1.0354004	0.035400391	0.094482422	-0.004394531	-0.047363281	0.042480469	-2.533	-21474836	-0.311	0	-2.562
749	750	750	Category D	-0.35986328	0.047851563	0.82788086	0.33325195	-0.055908203	-0.38574219	1.1	-2.579	19/11/2017	19	11	2017	23:38:57	85137	0.8	23	38	57	-717	0.059326172	3.5288086	-0.45263672	0.071289063	0.92919922	4.3808594	0.1394043	0	0	0	0	0	0	0	0	0	1.0361328	0.036132813	0.21777344	0.092773438	-0.0234375	-0.10131836	-2.546	-21474836	-0.346	0	-2.565
750	751	751	Category D	-0.2878418	-0.071777344	0.98388672	0.35546875	-0.047363281	-0.36425781	1.28	-2.565	19/11/2017	19	11	2017	23:38:57	85137	0.9	23	38	57	-701	0.059326172	3.5288086	-0.4519043	0.072753906	0.92822266	4.6789551	0.22583008	0	0	0	0	0	0	0	0	0	1.0349121	0.034912109	0.36450195	0.1640625	-0.14453125	0.055419922	-2.589	-21474836	-0.321	0	-2.565
751	752	752	Category D	-0.40795898	0.059814453	1.0197754	0.34545898	-0.051269531	-0.37255859	1.17	-2.62	19/11/2017	19	11	2017	23:38:58	85138	0	23	38	58	-719	0.059326172	3.5288086	-0.45239258	0.071533203	0.92700195	4.2314453	0.10351563	0	0	0	0	0	0	0	0	0	1.0339355	0.033935547	0.14892578	0.044433594	-0.01171875	0.092529297	-2.579	-21474836	-0.317	0	-2.565
752	753	753	Category D	-0.35986328	0.11987305	1.0439453	0.34936523	-0.054443359	-0.36816406	1.29	-2.64	19/11/2017	19	11	2017	23:38:58	85138	0.1	23	38	58	-706	0.059326172	3.5288086	-0.44873047	0.070800781	0.92407227	4.1081543	0.15698242	0	0	0	0	0	0	0	0	0	1.0297852	0.029785156	0.2578125	0.088867188	0.048828125	0.11962891	-2.554	-21474836	-0.333	0	-2.527
753	754	754	Category D	-0.53979492	-0.011962891	0.95996094	0.36230469	-0.064941406	-0.36547852	1.26	-2.506	19/11/2017	19	11	2017	23:38:58	85138	0.2	23	38	58	-710	0.059326172	3.5288086	-0.44873047	0.071044922	0.92578125	4.560791	0.12768555	0	0	0	0	0	0	0	0	0	1.03125	0.03125	0.20800781	-0.090820313	-0.083007813	0.033935547	-2.545	-21474836	-0.303	0	-2.527
754	755	755	Category D	-0.3359375	0	0.75585938	0.39306641	-0.075439453	-0.33789063	1.1	-2.416	19/11/2017	19	11	2017	23:38:58	85138	0.3	23	38	58	-716	0.059326172	3.5288086	-0.45239258	0.072021484	0.92553711	4.1530762	0.21826172	0	0	0	0	0	0	0	0	0	1.0327148	0.032714844	0.35864258	0.11645508	-0.072021484	-0.16967773	-2.548	-21474836	-0.268	0	-2.527
755	756	756	Category D	-0.53979492	-0.035888672	1.0678711	0.42797852	-0.065185547	-0.296875	1.27	-2.527	19/11/2017	19	11	2017	23:38:58	85138	0.4	23	38	58	-708	0.059326172	3.5288086	-0.44799805	0.071289063	0.92260742	2.4829102	0.20239258	0	0	0	0	0	0	0	0	0	1.0280762	0.028076172	0.34399414	-0.091552734	-0.10717773	0.14501953	-2.545	-21474836	-0.234	0	-2.527
756	757	757	Category D	-0.41992188	0.11987305	1.0078125	0.32861328	-0.057373047	-0.39086914	1.16	-2.582	19/11/2017	19	11	2017	23:38:58	85138	0.5	23	38	58	-712	0.059326172	3.5288086	-0.44970703	0.070800781	0.92724609	1.5004883	0.098632813	0	0	0	0	0	0	0	0	0	1.032959	0.032958984	0.15893555	0.029785156	0.048828125	0.080322266	-2.542	-21474836	-0.238	0	-2.527
757	758	758	Category D	-0.35986328	0.047851563	1.0078125	0.40722656	-0.067138672	-0.31616211	1.35	-2.602	19/11/2017	19	11	2017	23:38:58	85138	0.6	23	38	58	-696	0.059326172	3.5288086	-0.45019531	0.070800781	0.93481445	1.2824707	0.11816406	0	0	0	0	0	0	0	0	0	1.0400391	0.040039063	0.1862793	0.090332031	-0.022949219	0.072753906	-2.546	-21474836	-0.268	0	-2.535
758	759	759	Category D	-0.39599609	0.011962891	0.74389648	0.3737793	-0.062011719	-0.35083008	1.32	-2.619	19/11/2017	19	11	2017	23:38:58	85138	0.7	23	38	58	-707	0.059326172	3.5288086	-0.44750977	0.0703125	0.93041992	0.0859375	0.20214844	0	0	0	0	0	0	0	0	0	1.0349121	0.034912109	0.29663086	0.051513672	-0.058349609	-0.18652344	-2.568	-21474836	-0.254	0	-2.547
759	760	760	Category D	-0.2878418	-0.035888672	0.89990234	0.41577148	-0.062255859	-0.31005859	1.25	-2.535	19/11/2017	19	11	2017	23:38:58	85138	0.8	23	38	58	-734	0.059326172	3.5288086	-0.44873047	0.070068359	0.9296875	1.3979492	0.19506836	0	0	0	0	0	0	0	0	0	1.034668	0.034667969	0.296875	0.16088867	-0.10595703	-0.029785156	-2.598	-21474836	-0.215	0	-2.582
760	761	761	Category D	-0.35986328	0.10791016	0.99584961	0.36376953	-0.064208984	-0.35595703	1.28	-2.547	19/11/2017	19	11	2017	23:38:58	85138	0.9	23	38	58	-733	0.059326172	3.515918	-0.44677734	0.070068359	0.92797852	1.6906738	0.11645508	0	0	0	0	0	0	0	0	0	1.0322266	0.032226563	0.19238281	0.086914063	0.037597656	0.067626953	-2.652	-21474836	-0.147	0	-2.602
761	762	762	Category D	-0.2878418	0.059814453	1.0559082	0.40283203	-0.073486328	-0.31860352	1.32	-2.703	19/11/2017	19	11	2017	23:38:59	85139	0	23	38	59	-720	0.059326172	3.515918	-0.44335938	0.070800781	0.93041992	1.3408203	0.19995117	0	0	0	0	0	0	0	0	0	1.0332031	0.033203125	0.29174805	0.15551758	-0.010986328	0.12524414	-2.678	-21474836	-0.13	0	-2.619
762	763	763	Category D	-0.6237793	0.059814453	0.86376953	0.35888672	-0.067138672	-0.36108398	1.27	-2.908	19/11/2017	19	11	2017	23:38:59	85139	0.1	23	38	59	-722	0.059326172	3.515918	-0.4465332	0.070068359	0.92919922	1.3469238	0.18896484	0	0	0	0	0	0	0	0	0	1.0334473	0.033447266	0.25292969	-0.17700195	-0.010253906	-0.065429688	-2.698	-21474836	-0.095	0	-2.703
763	764	764	Category D	-0.35986328	0.095947266	0.80395508	0.36816406	-0.076904297	-0.35522461	1.25	-2.757	19/11/2017	19	11	2017	23:38:59	85139	0.2	23	38	59	-710	0.059326172	3.515918	-0.44018555	0.068359375	0.92700195	2.0163574	0.14941406	0	0	0	0	0	0	0	0	0	1.0285645	0.028564453	0.23095703	0.080322266	0.02734375	-0.12304688	-2.736	-21474836	-0.018	0	-2.739
764	765	765	Category D	-0.51586914	0.011962891	1.0678711	0.41259766	-0.067382813	-0.30297852	1.21	-2.739	19/11/2017	19	11	2017	23:38:59	85139	0.3	23	38	59	-702	0.059326172	3.515918	-0.4440918	0.069580078	0.92871094	1.8625488	0.16674805	0	0	0	0	0	0	0	0	0	1.0317383	0.031738281	0.26855469	-0.071533203	-0.057617188	0.13891602	-2.781	-21474836	0.053	0	-2.757
765	766	766	Category D	-0.47998047	0.011962891	0.87597656	0.35131836	-0.06640625	-0.36962891	1.16	-2.764	19/11/2017	19	11	2017	23:38:59	85139	0.4	23	38	59	-706	0.059326172	3.515918	-0.44140625	0.067382813	0.92578125	1.3356934	0.083984375	0	0	0	0	0	0	0	0	0	1.027832	0.027832031	0.14404297	-0.038330078	-0.055419922	-0.049804688	-2.792	-21474836	0.077	0	-2.757
766	767	767	Category D	-0.45581055	0.071777344	0.97192383	0.38623047	-0.060546875	-0.33666992	1.43	-2.817	19/11/2017	19	11	2017	23:38:59	85139	0.5	23	38	59	-723	0.059326172	3.515918	-0.43920898	0.067382813	0.92651367	1.7507324	0.048339844	0	0	0	0	0	0	0	0	0	1.0275879	0.027587891	0.066162109	-0.016357422	0.004150391	0.045166016	-2.764	-21474836	0.048	0	-2.757
767	768	768	Category D	-0.46777344	0.071777344	1.0319824	0.36328125	-0.073486328	-0.36230469	1.39	-2.768	19/11/2017	19	11	2017	23:38:59	85139	0.6	23	38	59	-710	0.059326172	3.515918	-0.43652344	0.068115234	0.92700195	1.8942871	0.109375	0	0	0	0	0	0	0	0	0	1.0270996	0.027099609	0.1394043	-0.031005859	0.003417969	0.10473633	-2.77	-21474836	0.049	0	-2.742
768	769	769	Category D	-0.2878418	0.011962891	0.83984375	0.38745117	-0.071533203	-0.32763672	1.27	-2.742	19/11/2017	19	11	2017	23:38:59	85139	0.7	23	38	59	-731	0.059326172	3.515918	-0.43408203	0.067626953	0.92700195	1.8720703	0.17919922	0	0	0	0	0	0	0	0	0	1.0258789	0.025878906	0.28930664	0.14624023	-0.055664063	-0.087158203	-2.767	-21474836	0.033	0	-2.742
769	770	770	Category D	-0.50390625	0.035888672	0.91186523	0.37646484	-0.086181641	-0.34521484	1.2	-2.791	19/11/2017	19	11	2017	23:38:59	85139	0.8	23	38	59	-702	0.059326172	3.515918	-0.43017578	0.066162109	0.92895508	1.9401855	0.081298828	0	0	0	0	0	0	0	0	0	1.0258789	0.025878906	0.12109375	-0.073486328	-0.030273438	-0.017089844	-2.753	-21474836	-0.003	0	-2.725
770	771	771	Category D	-0.34790039	0.13183594	0.89990234	0.36157227	-0.092529297	-0.35644531	1.12	-2.724	19/11/2017	19	11	2017	23:38:59	85139	0.9	23	38	59	-711	0.059326172	3.515918	-0.4309082	0.066162109	0.93115234	1.9304199	0.11035156	0	0	0	0	0	0	0	0	0	1.0283203	0.028320313	0.18017578	0.083007813	0.065429688	-0.03125	-2.737	-21474836	-0.059	0	-2.725
771	772	772	Category D	-0.37182617	0.10791016	1.0197754	0.38647461	-0.087402344	-0.33398438	1.35	-2.677	19/11/2017	19	11	2017	23:39:00	85140	0	23	39	0	-727	0.059326172	3.515918	-0.42553711	0.065673828	0.9284668	1.6933594	0.11376953	0	0	0	0	0	0	0	0	0	1.0234375	0.0234375	0.18701172	0.053710938	0.041992188	0.091064453	-2.739	-21474836	-0.108	0	-2.725
772	773	773	Category D	-0.40795898	0	1.1638184	0.38110352	-0.08984375	-0.34814453	1.25	-2.725	19/11/2017	19	11	2017	23:39:00	85140	0.1	23	39	0	-712	0.059326172	3.515918	-0.42211914	0.06640625	0.93212891	1.7375488	0.24121094	0	0	0	0	0	0	0	0	0	1.0253906	0.025390625	0.31225586	0.014160156	-0.06640625	0.23144531	-2.739	-21474836	-0.138	0	-2.725
773	774	774	Category D	-0.31176758	0.047851563	0.82788086	0.36303711	-0.080078125	-0.35327148	1.27	-2.775	19/11/2017	19	11	2017	23:39:00	85140	0.2	23	39	0	-705	0.059326172	3.515918	-0.4230957	0.06640625	0.93481445	1.748291	0.15576172	0	0	0	0	0	0	0	0	0	1.0283203	0.028320313	0.23730469	0.11132813	-0.018554688	-0.10693359	-2.737	-21474836	-0.151	0	-2.725
774	775	775	Category D	-0.34790039	0.071777344	0.87597656	0.37646484	-0.062255859	-0.34790039	1.32	-2.743	19/11/2017	19	11	2017	23:39:00	85140	0.3	23	39	0	-739	0.059326172	3.515918	-0.42211914	0.066162109	0.93554688	1.4443359	0.095458984	0	0	0	0	0	0	0	0	0	1.0285645	0.028564453	0.13964844	0.07421875	0.005371094	-0.059570313	-2.755	-21474836	-0.123	0	-2.743
775	776	776	Category D	-0.45581055	0.011962891	0.99584961	0.34033203	-0.061035156	-0.37768555	1.31	-2.783	19/11/2017	19	11	2017	23:39:00	85140	0.4	23	39	0	-702	0.059326172	3.515918	-0.42236328	0.067382813	0.93505859	1.4143066	0.088623047	0	0	0	0	0	0	0	0	0	1.0283203	0.028320313	0.14916992	-0.033203125	-0.055419922	0.060546875	-2.787	-21474836	-0.09	0	-2.775
776	777	777	Category D	-0.2878418	0.047851563	0.91186523	0.35302734	-0.062255859	-0.36425781	1.13	-2.829	19/11/2017	19	11	2017	23:39:00	85140	0.5	23	39	0	-699	0.059326172	3.515918	-0.42211914	0.066894531	0.93505859	1.7658691	0.13745117	0	0	0	0	0	0	0	0	0	1.0280762	0.028076172	0.17651367	0.13427734	-0.019042969	-0.023193359	-2.804	-21474836	-0.045	0	-2.783
777	778	778	Category D	-0.46777344	0.11987305	1.1159668	0.38891602	-0.080566406	-0.32348633	1.26	-2.868	19/11/2017	19	11	2017	23:39:00	85140	0.6	23	39	0	-726	0.059326172	3.515918	-0.41699219	0.065429688	0.93310547	2.5634766	0.19702148	0	0	0	0	0	0	0	0	0	1.0241699	0.024169922	0.28759766	-0.050537109	0.054199219	0.18261719	-2.819	-21474836	-0.005	0	-2.829
778	779	779	Category D	-0.69580078	0.071777344	1.0559082	0.37011719	-0.087402344	-0.35327148	1.35	-2.829	19/11/2017	19	11	2017	23:39:00	85140	0.7	23	39	0	-688	0.059326172	3.515918	-0.41723633	0.065673828	0.93432617	3.1618652	0.3034668	0	0	0	0	0	0	0	0	0	1.0256348	0.025634766	0.40551758	-0.27832031	0.005859375	0.12133789	-2.848	-21474836	0.045	0	-2.829
779	780	780	Category D	-0.21582031	0.047851563	0.74389648	0.38549805	-0.12597656	-0.32421875	1.21	-2.866	19/11/2017	19	11	2017	23:39:00	85140	0.8	23	39	0	-720	0.059326172	3.515918	-0.41845703	0.065673828	0.93676758	3.5556641	0.28027344	0	0	0	0	0	0	0	0	0	1.0280762	0.028076172	0.41357422	0.20263672	-0.017822266	-0.19287109	-2.862	-21474836	0.087	0	-2.829
780	781	781	Category D	-0.095947266	0.13183594	0.80395508	0.45483398	-0.12670898	-0.22607422	1.12	-2.914	19/11/2017	19	11	2017	23:39:00	85140	0.9	23	39	0	-702	0.059326172	3.515918	-0.41967773	0.065673828	0.94018555	4.6120605	0.35742188	0	0	0	0	0	0	0	0	0	1.0317383	0.031738281	0.52636719	0.32373047	0.065917969	-0.13623047	-2.852	-21474836	0.092	0	-2.829
781	782	782	Category D	-0.83984375	0.21582031	1.1398926	0.37353516	-0.14282227	-0.33154297	1.39	-2.866	19/11/2017	19	11	2017	23:39:01	85141	0	23	39	1	-725	0.059326172	3.515918	-0.41699219	0.064697266	0.93774414	5.552002	0.4921875	0	0	0	0	0	0	0	0	0	1.0283203	0.028320313	0.77587891	-0.42260742	0.15112305	0.2019043	-2.828	-21474836	0.09	0	-2.77
782	783	783	Category D	-0.37182617	0.13183594	0.92382813	0.33056641	-0.15258789	-0.3605957	1.26	-2.77	19/11/2017	19	11	2017	23:39:01	85141	0.1	23	39	1	-709	0.059326172	3.515918	-0.41821289	0.063232422	0.93945313	5.9606934	0.083984375	0	0	0	0	0	0	0	0	0	1.0302734	0.030273438	0.13037109	0.046386719	0.068359375	-0.015625	-2.808	-21474836	0.06	0	-2.726
783	784	784	Category D	-0.32397461	0.095947266	0.93579102	0.38500977	-0.14794922	-0.31420898	1.26	-2.726	19/11/2017	19	11	2017	23:39:01	85141	0.2	23	39	1	-693	0.059326172	3.515918	-0.41699219	0.062988281	0.93896484	6.2265625	0.098876953	0	0	0	0	0	0	0	0	0	1.0292969	0.029296875	0.12915039	0.093017578	0.032714844	-0.003173828	-2.779	-21474836	0.038	0	-2.726
784	785	785	Category D	-0.69580078	0.15576172	0.99584961	0.42431641	-0.13354492	-0.27416992	1.24	-2.709	19/11/2017	19	11	2017	23:39:01	85141	0.3	23	39	1	-710	0.059326172	3.515918	-0.41723633	0.062011719	0.93847656	6.105957	0.29931641	0	0	0	0	0	0	0	0	0	1.0290527	0.029052734	0.42919922	-0.27832031	0.093505859	0.057128906	-2.755	-21474836	0.021	0	-2.726
785	786	786	Category D	-0.59985352	0.059814453	0.94799805	0.37060547	-0.13208008	-0.33935547	1.39	-2.691	19/11/2017	19	11	2017	23:39:01	85141	0.4	23	39	1	-705	0.059326172	3.515918	-0.41918945	0.062255859	0.93823242	5.5739746	0.18066406	0	0	0	0	0	0	0	0	0	1.029541	0.029541016	0.19287109	-0.18041992	-0.002441406	0.009521484	-2.745	-21474836	0.017	0	-2.726
786	787	787	Category D	-0.44384766	0.059814453	0.76782227	0.38500977	-0.1159668	-0.32202148	1.24	-2.769	19/11/2017	19	11	2017	23:39:01	85141	0.5	23	39	1	-696	0.059326172	3.515918	-0.41699219	0.062988281	0.93945313	4.6118164	0.17382813	0	0	0	0	0	0	0	0	0	1.0297852	0.029785156	0.20166016	-0.026611328	-0.003173828	-0.17163086	-2.75	-21474836	0.022	0	-2.726
787	788	788	Category D	-0.25195313	0.023925781	0.80395508	0.43383789	-0.10400391	-0.26782227	1.09	-2.809	19/11/2017	19	11	2017	23:39:01	85141	0.6	23	39	1	-711	0.059326172	3.515918	-0.41992188	0.064941406	0.9387207	3.8088379	0.21923828	0	0	0	0	0	0	0	0	0	1.0305176	0.030517578	0.34399414	0.16796875	-0.041015625	-0.13476563	-2.797	-21474836	0.063	0	-2.769
788	789	789	Category D	-0.6237793	0.14379883	0.98388672	0.40966797	-0.10522461	-0.29931641	1.3	-2.798	19/11/2017	19	11	2017	23:39:01	85141	0.7	23	39	1	-723	0.059326172	3.515918	-0.42236328	0.065673828	0.93603516	2.5568848	0.22094727	0	0	0	0	0	0	0	0	0	1.0290527	0.029052734	0.3269043	-0.20117188	0.077880859	0.047607422	-2.844	-21474836	0.12	0	-2.798
789	790	790	Category D	-0.47998047	0.15576172	0.75585938	0.40698242	-0.1237793	-0.29248047	1.25	-3.011	19/11/2017	19	11	2017	23:39:01	85141	0.8	23	39	1	-710	0.059326172	3.515918	-0.42114258	0.068359375	0.93286133	1.060791	0.20581055	0	0	0	0	0	0	0	0	0	1.0258789	0.025878906	0.32275391	-0.05859375	0.087158203	-0.17700195	-2.892	-21474836	0.173	0	-2.809
790	791	791	Category D	-0.51586914	0.023925781	0.80395508	0.40869141	-0.12866211	-0.29736328	1.31	-2.989	19/11/2017	19	11	2017	23:39:01	85141	0.9	23	39	1	-706	0.059326172	3.515918	-0.42724609	0.068359375	0.9362793	0.021240234	0.1652832	0	0	0	0	0	0	0	0	0	1.0314941	0.031494141	0.26538086	-0.088378906	-0.044433594	-0.13232422	-2.91	-21474836	0.198	0	-2.809
791	792	792	Category D	-0.32397461	0.10791016	0.74389648	0.44116211	-0.10839844	-0.25830078	1.35	-2.978	19/11/2017	19	11	2017	23:39:02	85142	0	23	39	2	-716	0.059326172	3.515918	-0.43237305	0.068603516	0.93505859	0.45166016	0.22314453	0	0	0	0	0	0	0	0	0	1.0324707	0.032470703	0.33886719	0.10839844	0.0390625	-0.19116211	-2.896	-21474836	0.182	0	-2.798
792	793	793	Category D	-0.68383789	0.14379883	1.0197754	0.41723633	-0.11523438	-0.28710938	1.35	-2.879	19/11/2017	19	11	2017	23:39:02	85142	0.1	23	39	2	-705	0.059326172	3.515918	-0.43481445	0.067871094	0.93017578	0.84277344	0.27514648	0	0	0	0	0	0	0	0	0	1.0290527	0.029052734	0.41430664	-0.2487793	0.075683594	0.089355469	-2.887	-21474836	0.179	0	-2.778
793	794	794	Category D	-0.37182617	0.095947266	0.87597656	0.39111328	-0.11547852	-0.3190918	1.5	-2.725	19/11/2017	19	11	2017	23:39:02	85142	0.2	23	39	2	-712	0.059326172	3.515918	-0.43701172	0.066650391	0.92675781	1.3303223	0.087646484	0	0	0	0	0	0	0	0	0	1.0268555	0.026855469	0.14526367	0.065185547	0.029296875	-0.05078125	-2.848	-21474836	0.144	0	-2.778
794	795	795	Category D	-0.51586914	0.13183594	0.95996094	0.39013672	-0.12939453	-0.3190918	1.11	-2.741	19/11/2017	19	11	2017	23:39:02	85142	0.3	23	39	2	-703	0.059326172	3.515918	-0.43896484	0.066650391	0.92797852	0.77050781	0.10546875	0	0	0	0	0	0	0	0	0	1.0288086	0.028808594	0.17358398	-0.076660156	0.064941406	0.031738281	-2.816	-21474836	0.104	0	-2.754
795	796	796	Category D	-0.50390625	0.11987305	0.94799805	0.35473633	-0.13671875	-0.35180664	1.38	-2.778	19/11/2017	19	11	2017	23:39:02	85142	0.4	23	39	2	-727	0.059326172	3.515918	-0.4440918	0.066162109	0.9296875	0.070556641	0.08203125	0	0	0	0	0	0	0	0	0	1.0324707	0.032470703	0.13134766	-0.059570313	0.053466797	0.018066406	-2.779	-21474836	0.065	0	-2.754
796	797	797	Category D	-0.38378906	0.15576172	1.1159668	0.36987305	-0.13769531	-0.34057617	1.39	-2.797	19/11/2017	19	11	2017	23:39:02	85142	0.5	23	39	2	-709	0.059326172	3.515918	-0.44506836	0.066650391	0.92529297	0.011230469	0.21899414	0	0	0	0	0	0	0	0	0	1.0288086	0.028808594	0.34082031	0.061279297	0.088867188	0.19042969	-2.78	-21474836	0.061	0	-2.754
797	798	798	Category D	-0.41992188	0.047851563	0.83984375	0.38183594	-0.12670898	-0.328125	1.31	-2.754	19/11/2017	19	11	2017	23:39:02	85142	0.6	23	39	2	-710	0.059326172	3.515918	-0.4440918	0.065917969	0.92236328	0.20410156	0.087890625	0	0	0	0	0	0	0	0	0	1.0258789	0.025878906	0.12475586	0.024169922	-0.018066406	-0.082519531	-2.814	-21474836	0.087	0	-2.778
798	799	799	Category D	-0.46777344	0.071777344	0.83984375	0.38037109	-0.11181641	-0.33740234	1.45	-2.889	19/11/2017	19	11	2017	23:39:02	85142	0.7	23	39	2	-717	0.059570313	3.4417969	-0.44799805	0.065917969	0.92138672	0.092773438	0.083984375	0	0	0	0	0	0	0	0	0	1.0266113	0.026611328	0.10693359	-0.01953125	0.005615234	-0.081542969	-2.822	-21474836	0.087	0	-2.778
799	800	800	Category D	-0.40795898	0.035888672	0.94799805	0.36743164	-0.099853516	-0.34838867	1.52	-2.93	19/11/2017	19	11	2017	23:39:02	85142	0.8	23	39	2	-701	0.059570313	3.4417969	-0.44873047	0.063964844	0.92236328	0.027099609	0.055908203	0	0	0	0	0	0	0	0	0	1.027832	0.027832031	0.094482422	0.040771484	-0.028076172	0.025390625	-2.813	-21474836	0.071	0	-2.754
800	801	801	Category D	-0.3359375	0.11987305	1.0078125	0.3659668	-0.090087891	-0.34716797	1.42	-2.788	19/11/2017	19	11	2017	23:39:02	85142	0.9	23	39	2	-716	0.059570313	3.4417969	-0.45385742	0.065185547	0.9230957	0.72314453	0.1550293	0	0	0	0	0	0	0	0	0	1.0307617	0.030761719	0.25683594	0.11791992	0.054443359	0.084472656	-2.799	-21474836	0.062	0	-2.754
801	802	802	Category D	-0.40795898	0.035888672	0.98388672	0.38867188	-0.095458984	-0.32885742	1.31	-2.721	19/11/2017	19	11	2017	23:39:03	85143	0	23	39	3	-710	0.059570313	3.4417969	-0.45263672	0.064697266	0.91723633	0.94482422	0.084960938	0	0	0	0	0	0	0	0	0	1.0249023	0.024902344	0.13989258	0.044677734	-0.028808594	0.06640625	-2.808	-21474836	0.071	0	-2.788
802	803	803	Category D	-0.45581055	0.023925781	0.89990234	0.35986328	-0.091308594	-0.35742188	1.5	-2.714	19/11/2017	19	11	2017	23:39:03	85143	0.1	23	39	3	-699	0.059570313	3.4417969	-0.46020508	0.063476563	0.91748047	0.8828125	0.043457031	0	0	0	0	0	0	0	0	0	1.0283203	0.028320313	0.061767578	0.004394531	-0.039550781	-0.017578125	-2.793	-21474836	0.058	0	-2.721
803	804	804	Category D	-0.38378906	0.16796875	0.85180664	0.35351563	-0.11621094	-0.36181641	1.35	-2.808	19/11/2017	19	11	2017	23:39:03	85143	0.2	23	39	3	-726	0.059570313	3.4417969	-0.45751953	0.061035156	0.91625977	0.79614258	0.14477539	0	0	0	0	0	0	0	0	0	1.0258789	0.025878906	0.24487305	0.073730469	0.10668945	-0.064453125	-2.754	-21474836	0.023	0	-2.714
804	805	805	Category D	-0.49194336	0.023925781	0.98388672	0.35205078	-0.13378906	-0.35595703	1.5	-2.8	19/11/2017	19	11	2017	23:39:03	85143	0.3	23	39	3	-719	0.059570313	3.4417969	-0.46118164	0.061035156	0.91845703	0.72143555	0.081054688	0	0	0	0	0	0	0	0	0	1.0297852	0.029785156	0.1328125	-0.030517578	-0.037109375	0.065185547	-2.728	-21474836	0.002	0	-2.694
805	806	806	Category D	-0.26391602	0.059814453	0.98388672	0.3449707	-0.12036133	-0.36108398	1.26	-2.694	19/11/2017	19	11	2017	23:39:03	85143	0.4	23	39	3	-702	0.059570313	3.4417969	-0.4597168	0.061279297	0.91748047	0.54638672	0.20678711	0	0	0	0	0	0	0	0	0	1.0280762	0.028076172	0.26367188	0.19580078	-0.001464844	0.066162109	-2.715	-21474836	-0.012	0	-2.694
806	807	807	Category D	-0.44384766	0.14379883	0.91186523	0.3605957	-0.12915039	-0.34667969	1.39	-2.635	19/11/2017	19	11	2017	23:39:03	85143	0.5	23	39	3	-710	0.059570313	3.4417969	-0.46166992	0.061035156	0.92041016	0.010009766	0.084716797	0	0	0	0	0	0	0	0	0	1.0317383	0.031738281	0.10913086	0.017822266	0.082519531	-0.008544922	-2.716	-21474836	-0.018	0	-2.694
807	808	808	Category D	-0.43188477	0.095947266	0.88793945	0.32397461	-0.13330078	-0.37963867	1.41	-2.639	19/11/2017	19	11	2017	23:39:03	85143	0.6	23	39	3	-715	0.059570313	3.4417969	-0.45996094	0.060058594	0.91625977	0.17456055	0.053710938	0	0	0	0	0	0	0	0	0	1.0270996	0.027099609	0.092529297	0.028076172	0.035888672	-0.028320313	-2.721	-21474836	-0.012	0	-2.694
808	809	809	Category D	-0.31176758	-0.047851563	0.94799805	0.35595703	-0.13232422	-0.34570313	1.35	-2.725	19/11/2017	19	11	2017	23:39:03	85143	0.7	23	39	3	-706	0.059570313	3.4417969	-0.46240234	0.058837891	0.9128418	0.35351563	0.18774414	0	0	0	0	0	0	0	0	0	1.0249023	0.024902344	0.29248047	0.15063477	-0.10668945	0.034912109	-2.734	-21474836	-0.004	0	-2.694
809	810	810	Category D	-0.46777344	0.10791016	0.93579102	0.35400391	-0.12231445	-0.35595703	1.46	-2.838	19/11/2017	19	11	2017	23:39:03	85143	0.8	23	39	3	-702	0.059570313	3.4417969	-0.46459961	0.057861328	0.91577148	0.53686523	0.053710938	0	0	0	0	0	0	0	0	0	1.0285645	0.028564453	0.072753906	-0.002929688	0.049804688	0.019775391	-2.756	-21474836	0.017	0	-2.725
810	811	811	Category D	-0.41992188	0.035888672	0.82788086	0.35302734	-0.12060547	-0.35668945	1.45	-2.876	19/11/2017	19	11	2017	23:39:03	85143	0.9	23	39	3	-709	0.059570313	3.4417969	-0.46337891	0.055664063	0.91577148	0.50854492	0.10009766	0	0	0	0	0	0	0	0	0	1.027832	0.027832031	0.15136719	0.043457031	-0.019775391	-0.087890625	-2.796	-21474836	0.052	0	-2.825
811	812	812	Category D	-0.3359375	0.011962891	1.079834	0.38427734	-0.10180664	-0.33691406	1.31	-2.825	19/11/2017	19	11	2017	23:39:04	85144	0	23	39	4	-706	0.059570313	3.4417969	-0.46508789	0.053955078	0.91308594	0.000244141	0.21508789	0	0	0	0	0	0	0	0	0	1.026123	0.026123047	0.33789063	0.12915039	-0.041992188	0.16650391	-2.847	-21474836	0.107	0	-2.838
812	813	813	Category D	-0.46777344	0.011962891	0.94799805	0.3527832	-0.11376953	-0.35473633	1.3	-2.877	19/11/2017	19	11	2017	23:39:04	85144	0.1	23	39	4	-716	0.059570313	3.4417969	-0.47070313	0.052734375	0.91308594	0.16113281	0.053710938	0	0	0	0	0	0	0	0	0	1.0285645	0.028564453	0.078613281	0.002929688	-0.040771484	0.034667969	-2.877	-21474836	0.146	0	-2.876
813	814	814	Category D	-0.34790039	0.083984375	0.98388672	0.35546875	-0.12011719	-0.35498047	1.46	-2.943	19/11/2017	19	11	2017	23:39:04	85144	0.2	23	39	4	-712	0.059570313	3.4417969	-0.47021484	0.052734375	0.90869141	0.34008789	0.14697266	0	0	0	0	0	0	0	0	0	1.0246582	0.024658203	0.22851563	0.12231445	0.031005859	0.074951172	-2.888	-21474836	0.149	0	-2.876
814	815	815	Category D	-0.52783203	0.071777344	0.87597656	0.34765625	-0.12158203	-0.36279297	1.41	-2.904	19/11/2017	19	11	2017	23:39:04	85144	0.3	23	39	4	-701	0.059570313	3.4417969	-0.47412109	0.051269531	0.90991211	0.92041016	0.066650391	0	0	0	0	0	0	0	0	0	1.0273438	0.02734375	0.10791016	-0.053466797	0.020263672	-0.033935547	-2.878	-21474836	0.143	0	-2.825
815	816	816	Category D	-0.39599609	0.035888672	0.88793945	0.34277344	-0.11572266	-0.36425781	1.47	-2.905	19/11/2017	19	11	2017	23:39:04	85144	0.4	23	39	4	-709	0.059570313	3.4417969	-0.47485352	0.050292969	0.91015625	1.1677246	0.083251953	0	0	0	0	0	0	0	0	0	1.027832	0.027832031	0.11572266	0.078857422	-0.014404297	-0.022216797	-2.877	-21474836	0.141	0	-2.818
816	817	817	Category D	-0.3359375	0.083984375	0.89990234	0.37841797	-0.10766602	-0.34130859	1.53	-2.815	19/11/2017	19	11	2017	23:39:04	85144	0.5	23	39	4	-710	0.059570313	3.4417969	-0.47583008	0.049804688	0.90869141	1.3540039	0.14428711	0	0	0	0	0	0	0	0	0	1.0270996	0.027099609	0.18286133	0.13989258	0.033935547	-0.008789063	-2.849	-21474836	0.113	0	-2.815
817	818	818	Category D	-0.43188477	0.095947266	0.98388672	0.37841797	-0.10766602	-0.33618164	1.38	-2.818	19/11/2017	19	11	2017	23:39:04	85144	0.6	23	39	4	-722	0.059570313	3.4417969	-0.47875977	0.049804688	0.90722656	1.534668	0.10083008	0	0	0	0	0	0	0	0	0	1.0270996	0.027099609	0.16967773	0.046875	0.045898438	0.076416016	-2.824	-21474836	0.086	0	-2.789
818	819	819	Category D	-0.40795898	0.047851563	0.93579102	0.34912109	-0.11401367	-0.35766602	1.49	-2.714	19/11/2017	19	11	2017	23:39:04	85144	0.7	23	39	4	-730	0.059570313	3.4417969	-0.47680664	0.046630859	0.90576172	2.1691895	0.075195313	0	0	0	0	0	0	0	0	0	1.0246582	0.024658203	0.099853516	0.068847656	0.000976563	0.029785156	-2.803	-21474836	0.063	0	-2.777
819	820	820	Category D	-0.39599609	0.023925781	0.95996094	0.36328125	-0.10522461	-0.35058594	1.5	-2.789	19/11/2017	19	11	2017	23:39:04	85144	0.8	23	39	4	-710	0.059570313	3.4417969	-0.47680664	0.046875	0.90356445	2.6433105	0.10107422	0	0	0	0	0	0	0	0	0	1.0229492	0.022949219	0.16015625	0.080810547	-0.022949219	0.056152344	-2.775	-21474836	0.037	0	-2.738
820	821	821	Category D	-0.39599609	0.011962891	0.89990234	0.35205078	-0.077392578	-0.359375	1.52	-2.777	19/11/2017	19	11	2017	23:39:04	85144	0.9	23	39	4	-696	0.059570313	3.4417969	-0.47900391	0.045166016	0.90576172	2.4667969	0.089599609	0	0	0	0	0	0	0	0	0	1.0256348	0.025634766	0.12231445	0.083007813	-0.033203125	-0.005859375	-2.76	-21474836	0.021	0	-2.727
821	822	822	Category D	-0.41992188	0.023925781	1.0559082	0.36474609	-0.083740234	-0.35131836	1.41	-2.738	19/11/2017	19	11	2017	23:39:05	85145	0	23	39	5	-710	0.059570313	3.4417969	-0.48608398	0.041748047	0.90820313	2.4121094	0.16259766	0	0	0	0	0	0	0	0	0	1.0310059	0.031005859	0.23168945	0.066162109	-0.017822266	0.14746094	-2.738	-21474836	0.002	0	-2.727
822	823	823	Category D	-0.29980469	0.035888672	0.97192383	0.36206055	-0.080810547	-0.359375	1.56	-2.727	19/11/2017	19	11	2017	23:39:05	85145	0.1	23	39	5	-710	0.059570313	3.4417969	-0.48120117	0.040283203	0.90454102	2.7722168	0.19335938	0	0	0	0	0	0	0	0	0	1.0253906	0.025390625	0.25317383	0.18139648	-0.004394531	0.067138672	-2.748	-21474836	0.019	0	-2.738
823	824	824	Category D	-0.41992188	0.035888672	0.97192383	0.35595703	-0.082763672	-0.35864258	1.34	-2.688	19/11/2017	19	11	2017	23:39:05	85145	0.2	23	39	5	-721	0.059570313	3.4417969	-0.48144531	0.036865234	0.90185547	2.4230957	0.093017578	0	0	0	0	0	0	0	0	0	1.0229492	0.022949219	0.13256836	0.061523438	-0.000976563	0.069824219	-2.741	-21474836	0.022	0	-2.733
824	825	825	Category D	-0.40795898	0.059814453	0.99584961	0.33789063	-0.097412109	-0.37695313	1.55	-2.769	19/11/2017	19	11	2017	23:39:05	85145	0.3	23	39	5	-713	0.059570313	3.4417969	-0.48583984	0.034667969	0.90258789	1.4755859	0.1237793	0	0	0	0	0	0	0	0	0	1.0256348	0.025634766	0.19580078	0.077880859	0.024902344	0.093017578	-2.734	-21474836	0.018	0	-2.727
825	826	826	Category D	-0.38378906	0.14379883	1.0078125	0.35986328	-0.094970703	-0.3605957	1.45	-2.751	19/11/2017	19	11	2017	23:39:05	85145	0.4	23	39	5	-703	0.059570313	3.4417969	-0.48193359	0.031738281	0.90161133	1.4008789	0.18261719	0	0	0	0	0	0	0	0	0	1.0229492	0.022949219	0.31616211	0.098144531	0.11181641	0.10595703	-2.728	-21474836	0.151	0	-2.727
826	827	827	Category D	-0.63598633	0.21582031	0.94799805	0.36206055	-0.10180664	-0.3503418	1.49	-2.733	19/11/2017	19	11	2017	23:39:05	85145	0.5	23	39	5	-713	0.059570313	3.4417969	-0.48266602	0.030029297	0.90136719	1.3625488	0.24511719	0	0	0	0	0	0	0	0	0	1.0229492	0.022949219	0.38549805	-0.15307617	0.18554688	0.046386719	-2.728	-21474836	0.289	0	-2.724
827	828	828	Category D	-0.45581055	-0.071777344	0.77978516	0.38183594	-0.16186523	-0.30932617	1.41	-2.702	19/11/2017	19	11	2017	23:39:05	85145	0.6	23	39	5	-720	0.059570313	3.4417969	-0.48291016	0.029785156	0.90234375	1.0803223	0.16162109	0	0	0	0	0	0	0	0	0	1.0239258	0.023925781	0.25146484	0.027099609	-0.1015625	-0.12255859	-2.734	-21474836	0.435	0	-2.724
828	829	829	Category D	-0.35986328	0.23999023	0.73193359	0.45898438	-0.10546875	-0.22387695	1.49	-2.729	19/11/2017	19	11	2017	23:39:05	85145	0.7	23	39	5	-705	0.059570313	3.4417969	-0.48583984	0.031982422	0.90478516	1.3449707	0.29833984	0	0	0	0	0	0	0	0	0	1.0275879	0.027587891	0.50683594	0.12597656	0.20776367	-0.17285156	-2.724	-21474836	0.545	0	-2.72
829	830	830	Category D	-0.83984375	0.035888672	1.0917969	0.47290039	-0.069335938	-0.21313477	1.68	-2.724	19/11/2017	19	11	2017	23:39:05	85145	0.8	23	39	5	-706	0.059570313	3.4417969	-0.484375	0.031738281	0.90405273	2.2092285	0.40161133	0	0	0	0	0	0	0	0	0	1.026123	0.026123047	0.54663086	-0.35522461	0.00390625	0.1875	-2.719	-21474836	0.681	0	-2.706
830	831	831	Category D	-0.69580078	-0.047851563	0.88793945	0.41992188	-0.089599609	-0.28759766	1.49	-2.706	19/11/2017	19	11	2017	23:39:05	85145	0.9	23	39	5	-722	0.059570313	3.4417969	-0.48266602	0.032226563	0.90625	3.4506836	0.22827148	0	0	0	0	0	0	0	0	0	1.0273438	0.02734375	0.31152344	-0.21289063	-0.080078125	-0.018310547	-2.712	-21474836	0.824	0	-2.706
831	832	832	Category D	-0.59985352	0	0.6237793	0.44360352	-0.076416016	-0.26220703	1.19	-2.72	19/11/2017	19	11	2017	23:39:06	85146	0	23	39	6	-740	0.059570313	3.4417969	-0.48413086	0.034423828	0.90820313	4.4541016	0.30908203	0	0	0	0	0	0	0	0	0	1.0297852	0.029785156	0.43481445	-0.11547852	-0.034423828	-0.28442383	-2.714	-21474836	0.852	0	-2.706
832	833	833	Category D	-0.53979492	0.011962891	0.77978516	0.4609375	-0.002929688	-0.23828125	1.49	-2.694	19/11/2017	19	11	2017	23:39:06	85146	0.1	23	39	6	-706	0.059570313	3.4417969	-0.48608398	0.03515625	0.91015625	5.9162598	0.14282227	0	0	0	0	0	0	0	0	0	1.0324707	0.032470703	0.20727539	-0.053466797	-0.023193359	-0.13037109	-2.708	-21474836	0.88	0	-2.7
833	834	834	Category D	-0.69580078	0	1.0559082	0.47094727	0.013671875	-0.21313477	1.41	-2.714	19/11/2017	19	11	2017	23:39:06	85146	0.2	23	39	6	-702	0.059570313	3.4417969	-0.48461914	0.034423828	0.90869141	7.9707031	0.25952148	0	0	0	0	0	0	0	0	0	1.0305176	0.030517578	0.39257813	-0.2109375	-0.034423828	0.14697266	-2.704	-21474836	0.887	0	-2.7
834	835	835	Category D	-0.74389648	-0.035888672	0.88793945	0.43725586	-0.016113281	-0.28686523	1.49	-2.693	19/11/2017	19	11	2017	23:39:06	85146	0.3	23	39	6	-716	0.059570313	3.4417969	-0.48339844	0.035888672	0.90917969	9.482666	0.27075195	0	0	0	0	0	0	0	0	0	1.0302734	0.030273438	0.35327148	-0.26025391	-0.071777344	-0.021240234	-2.712	-21474836	0.889	0	-2.7
835	836	836	Category D	-0.61181641	0	0.7199707	0.44555664	-0.020751953	-0.26245117	1.5	-2.7	19/11/2017	19	11	2017	23:39:06	85146	0.4	23	39	6	-728	0.059570313	3.4417969	-0.48339844	0.035888672	0.90820313	10.250244	0.23046875	0	0	0	0	0	0	0	0	0	1.029541	0.029541016	0.35253906	-0.12817383	-0.035888672	-0.18823242	-2.714	-21474836	0.813	0	-2.7
836	837	837	Category D	-0.34790039	0.059814453	0.76782227	0.46484375	-0.011474609	-0.23217773	1.49	-2.751	19/11/2017	19	11	2017	23:39:06	85146	0.5	23	39	6	-722	0.059570313	3.4675781	-0.4831543	0.036132813	0.90820313	11.409668	0.1965332	0	0	0	0	0	0	0	0	0	1.0292969	0.029296875	0.29931641	0.13525391	0.0234375	-0.14038086	-2.719	-21474836	0.754	0	-2.714
837	838	838	Category D	-0.671875	0.047851563	0.93579102	0.43603516	0.012207031	-0.27246094	1.45	-2.733	19/11/2017	19	11	2017	23:39:06	85146	0.6	23	39	6	-704	0.059570313	3.4675781	-0.48339844	0.036376953	0.90625	11.953369	0.19091797	0	0	0	0	0	0	0	0	0	1.027832	0.027832031	0.22875977	-0.18823242	0.011230469	0.029296875	-2.727	-21474836	0.739	0	-2.728
838	839	839	Category D	-0.46777344	-0.14379883	0.82788086	0.42944336	-0.009277344	-0.2878418	1.63	-2.728	19/11/2017	19	11	2017	23:39:06	85146	0.7	23	39	6	-726	0.059570313	3.4675781	-0.484375	0.038330078	0.9074707	10.857178	0.19946289	0	0	0	0	0	0	0	0	0	1.0292969	0.029296875	0.27832031	0.016601563	-0.18212891	-0.079589844	-2.735	-21474836	0.716	0	-2.733
839	840	840	Category D	-0.68383789	0.059814453	0.95996094	0.42041016	0.000488281	-0.29370117	1.42	-2.757	19/11/2017	19	11	2017	23:39:06	85146	0.8	23	39	6	-713	0.059570313	3.4675781	-0.484375	0.0390625	0.90869141	9.4372559	0.20678711	0	0	0	0	0	0	0	0	0	1.0302734	0.030273438	0.27099609	-0.19921875	0.020507813	0.051025391	-2.742	-21474836	0.69	0	-2.733
840	841	841	Category D	-0.26391602	0.059814453	0.52783203	0.49487305	0.005126953	-0.17553711	1.16	-2.741	19/11/2017	19	11	2017	23:39:06	85146	0.9	23	39	6	-731	0.059570313	3.4675781	-0.48291016	0.040527344	0.90795898	8.4125977	0.43920898	0	0	0	0	0	0	0	0	0	1.0292969	0.029296875	0.6184082	0.21899414	0.019042969	-0.38012695	-2.737	-21474836	0.736	0	-2.733
841	842	842	Category D	-0.89990234	-0.035888672	1.0678711	0.48144531	0.021484375	-0.19995117	0.83	-2.744	19/11/2017	19	11	2017	23:39:07	85147	0	23	39	7	-712	0.059570313	3.4675781	-0.484375	0.041503906	0.90795898	7.3850098	0.45166016	0	0	0	0	0	0	0	0	0	1.0297852	0.029785156	0.65258789	-0.4152832	-0.077392578	0.15966797	-2.737	-21474836	0.915	0	-2.728
842	843	843	Category D	-0.39599609	-0.11987305	0.76782227	0.42333984	0.012451172	-0.29272461	0.94	-2.72	19/11/2017	19	11	2017	23:39:07	85147	0.1	23	39	7	-718	0.059570313	3.4675781	-0.484375	0.041748047	0.90722656	5.2436523	0.23095703	0	0	0	0	0	0	0	0	0	1.0292969	0.029296875	0.3894043	0.088378906	-0.16162109	-0.1394043	-2.735	-21474836	1.052	0	-2.73
843	844	844	Category D	-0.671875	0.083984375	0.98388672	0.44506836	0.006103516	-0.26318359	1	-2.733	19/11/2017	19	11	2017	23:39:07	85147	0.2	23	39	7	-737	0.059570313	3.4675781	-0.4831543	0.043457031	0.90795898	3.3144531	0.20703125	0	0	0	0	0	0	0	0	0	1.0292969	0.029296875	0.3046875	-0.18847656	0.040283203	0.075683594	-2.731	-21474836	1.135	0	-2.72
844	845	845	Category D	-0.39599609	0.035888672	0.98388672	0.40600586	-0.004150391	-0.30834961	1	-2.72	19/11/2017	19	11	2017	23:39:07	85147	0.3	23	39	7	-740	0.059570313	3.4675781	-0.48461914	0.043701172	0.90869141	2.8916016	0.11621094	0	0	0	0	0	0	0	0	0	1.0307617	0.030761719	0.17163086	0.088623047	-0.0078125	0.074951172	-2.726	-21474836	1.254	0	-2.72
845	846	846	Category D	-0.63598633	0	1.1159668	0.42749023	-0.022460938	-0.2980957	0.85	-2.73	19/11/2017	19	11	2017	23:39:07	85147	0.4	23	39	7	-710	0.059570313	3.4675781	-0.48193359	0.045410156	0.90991211	2.4216309	0.26098633	0	0	0	0	0	0	0	0	0	1.0307617	0.030761719	0.40527344	-0.15380859	-0.045410156	0.20581055	-2.727	-21474836	1.359	0	-2.72
846	847	847	Category D	-0.31176758	-0.023925781	0.63598633	0.40527344	-0.024169922	-0.32275391	1.09	-2.709	19/11/2017	19	11	2017	23:39:07	85147	0.5	23	39	7	-710	0.059570313	3.4675781	-0.48339844	0.047119141	0.90991211	1.0395508	0.33105469	0	0	0	0	0	0	0	0	0	1.0314941	0.031494141	0.5168457	0.17163086	-0.071044922	-0.27392578	-2.734	-21474836	1.321	0	-2.728
847	848	848	Category D	-0.65991211	-0.023925781	0.75585938	0.42333984	-0.027099609	-0.30151367	1.05	-2.754	19/11/2017	19	11	2017	23:39:07	85147	0.6	23	39	7	-705	0.059570313	3.4675781	-0.4831543	0.047363281	0.91064453	0.5012207	0.24536133	0	0	0	0	0	0	0	0	0	1.0319824	0.031982422	0.40283203	-0.17651367	-0.071289063	-0.15478516	-2.733	-21474836	1.18	0	-2.728
848	849	849	Category D	-0.46777344	-0.059814453	1.079834	0.39257813	-0.023193359	-0.33300781	1.05	-2.761	19/11/2017	19	11	2017	23:39:07	85147	0.7	23	39	7	-706	0.059570313	3.4675781	-0.4831543	0.048339844	0.91064453	0.99609375	0.20117188	0	0	0	0	0	0	0	0	0	1.0319824	0.031982422	0.29272461	0.015380859	-0.1081543	0.16894531	-2.738	-21474836	1.091	0	-2.73
849	850	850	Category D	-0.40795898	-0.14379883	0.91186523	0.45166016	0.005126953	-0.25708008	0.9	-2.728	19/11/2017	19	11	2017	23:39:07	85147	0.8	23	39	7	-709	0.059570313	3.4675781	-0.484375	0.051025391	0.91064453	0.73364258	0.20947266	0	0	0	0	0	0	0	0	0	1.032959	0.032958984	0.27246094	0.076416016	-0.19482422	0.000976563	-2.739	-21474836	0.931	0	-2.731
850	851	851	Category D	-0.47998047	0	0.671875	0.45092773	-0.001220703	-0.2590332	0.94	-2.751	19/11/2017	19	11	2017	23:39:07	85147	0.9	23	39	7	-719	0.059570313	3.4675781	-0.48388672	0.052246094	0.91088867	0.13623047	0.24462891	0	0	0	0	0	0	0	0	0	1.0327148	0.032714844	0.29541016	0.00390625	-0.052246094	-0.23901367	-2.744	-21474836	0.716	0	-2.731
851	852	852	Category D	-0.81591797	0.011962891	1.0197754	0.43701172	-0.008056641	-0.26953125	1.15	-2.731	19/11/2017	19	11	2017	23:39:08	85148	0	23	39	8	-712	0.059570313	3.4675781	-0.48461914	0.053222656	0.91137695	0.39257813	0.35058594	0	0	0	0	0	0	0	0	0	1.0336914	0.033691406	0.48046875	-0.33105469	-0.041259766	0.1081543	-2.74	-21474836	0.626	0	-2.731
852	853	853	Category D	-0.38378906	0	0.82788086	0.43554688	-0.019042969	-0.2878418	1.05	-2.741	19/11/2017	19	11	2017	23:39:08	85148	0.1	23	39	8	-731	0.059570313	3.4675781	-0.48828125	0.0546875	0.90869141	0.21459961	0.14306641	0	0	0	0	0	0	0	0	0	1.0332031	0.033203125	0.24023438	0.10449219	-0.0546875	-0.080810547	-2.731	-21474836	0.594	0	-2.731
853	854	854	Category D	-0.61181641	-0.071777344	0.91186523	0.40771484	-0.016601563	-0.30517578	1.04	-2.731	19/11/2017	19	11	2017	23:39:08	85148	0.2	23	39	8	-739	0.059570313	3.4675781	-0.48852539	0.055664063	0.9074707	0.22631836	0.17749023	0	0	0	0	0	0	0	0	0	1.0319824	0.031982422	0.25512695	-0.12304688	-0.12744141	0.004150391	-2.739	-21474836	0.499	0	-2.731
854	855	855	Category D	-0.40795898	0	0.89990234	0.38598633	-0.013671875	-0.33911133	1.01	-2.706	19/11/2017	19	11	2017	23:39:08	85148	0.3	23	39	8	-712	0.059570313	3.4675781	-0.49072266	0.057373047	0.90600586	0.4152832	0.10083008	0	0	0	0	0	0	0	0	0	1.0319824	0.031982422	0.14648438	0.082763672	-0.057373047	-0.006103516	-2.735	-21474836	0.389	0	-2.731
855	856	856	Category D	-0.53979492	-0.023925781	0.88793945	0.38330078	-0.010253906	-0.34228516	1.11	-2.775	19/11/2017	19	11	2017	23:39:08	85148	0.4	23	39	8	-726	0.059570313	3.4675781	-0.49560547	0.057617188	0.90673828	0.10107422	0.094726563	0	0	0	0	0	0	0	0	0	1.0349121	0.034912109	0.14453125	-0.043945313	-0.081542969	-0.018798828	-2.736	-21474836	0.452	0	-2.731
856	857	857	Category D	-0.52783203	0.035888672	0.77978516	0.39013672	-0.009521484	-0.32788086	1.12	-2.73	19/11/2017	19	11	2017	23:39:08	85148	0.5	23	39	8	-716	0.059570313	3.4675781	-0.50048828	0.058105469	0.90307617	0.49951172	0.12817383	0	0	0	0	0	0	0	0	0	1.0341797	0.034179688	0.17285156	-0.027099609	-0.022216797	-0.12329102	-2.736	-21474836	0.452	0	-2.731
857	858	858	Category D	-0.31176758	-0.13183594	1.0078125	0.43774414	-0.004394531	-0.27783203	1.2	-2.737	19/11/2017	19	11	2017	23:39:08	85148	0.6	23	39	8	-711	0.059570313	3.4675781	-0.50268555	0.059082031	0.90087891	0.24584961	0.2902832	0	0	0	0	0	0	0	0	0	1.0334473	0.033447266	0.48876953	0.19091797	-0.19091797	0.10668945	-2.738	-21474836	0.308	0	-2.73
858	859	859	Category D	-0.68383789	0.095947266	0.88793945	0.42407227	0	-0.29101563	0.98	-2.737	19/11/2017	19	11	2017	23:39:08	85148	0.7	23	39	8	-721	0.059570313	3.4675781	-0.5065918	0.060058594	0.90014648	0.31469727	0.18115234	0	0	0	0	0	0	0	0	0	1.034668	0.034667969	0.22509766	-0.17724609	0.035644531	-0.012207031	-2.74	-21474836	0.222	0	-2.737
859	860	860	Category D	-0.39599609	-0.095947266	0.91186523	0.40698242	-0.003417969	-0.31347656	1.24	-2.747	19/11/2017	19	11	2017	23:39:08	85148	0.8	23	39	8	-716	0.059570313	3.4675781	-0.51025391	0.060302734	0.89892578	0.71875	0.1940918	0	0	0	0	0	0	0	0	0	1.0356445	0.035644531	0.28344727	0.11425781	-0.15625	0.012695313	-2.738	-21474836	0.33	0	-2.733
860	861	861	Category D	-0.65991211	-0.13183594	1.0078125	0.40234375	0.000732422	-0.31762695	1.12	-2.719	19/11/2017	19	11	2017	23:39:08	85148	0.9	23	39	8	-737	0.059570313	3.4675781	-0.51196289	0.062255859	0.89501953	1.4042969	0.26879883	0	0	0	0	0	0	0	0	0	1.032959	0.032958984	0.45458984	-0.14770508	-0.1940918	0.11254883	-2.739	-21474836	0.358	0	-2.733
861	862	862	Category D	-0.44384766	0.095947266	0.83984375	0.40087891	-0.006835938	-0.31762695	1.31	-2.761	19/11/2017	19	11	2017	23:39:09	85149	0	23	39	9	-720	0.059570313	3.4675781	-0.51147461	0.063964844	0.89111328	2.2971191	0.090576172	0	0	0	0	0	0	0	0	0	1.029541	0.029541016	0.15087891	0.067626953	0.031738281	-0.051269531	-2.736	-21474836	0.216	0	-2.724
862	863	863	Category D	-0.39599609	-0.14379883	0.70776367	0.43359375	0.023193359	-0.26928711	1.2	-2.733	19/11/2017	19	11	2017	23:39:09	85149	0.1	23	39	9	-720	0.059570313	3.4675781	-0.51977539	0.065917969	0.89111328	3.2949219	0.30493164	0	0	0	0	0	0	0	0	0	1.0336914	0.033691406	0.51708984	0.1237793	-0.2097168	-0.18334961	-2.729	-21474836	0.181	0	-2.719
863	864	864	Category D	-0.671875	-0.071777344	0.99584961	0.42382813	0.039794922	-0.28710938	1.3	-2.724	19/11/2017	19	11	2017	23:39:09	85149	0.2	23	39	9	-711	0.059570313	3.4675781	-0.52319336	0.068115234	0.88574219	4.9128418	0.23168945	0	0	0	0	0	0	0	0	0	1.0310059	0.031005859	0.39819336	-0.1484375	-0.13989258	0.10986328	-2.719	-21474836	0.251	0	-2.701
864	865	865	Category D	-0.39599609	-0.083984375	0.92382813	0.39477539	0.034179688	-0.31518555	1	-2.695	19/11/2017	19	11	2017	23:39:09	85149	0.3	23	39	9	-716	0.059570313	3.4675781	-0.52392578	0.068603516	0.88354492	5.7270508	0.203125	0	0	0	0	0	0	0	0	0	1.029541	0.029541016	0.32080078	0.12792969	-0.15258789	0.040039063	-2.716	-21474836	0.311	0	-2.695
865	866	866	Category D	-0.64794922	-0.083984375	0.91186523	0.41333008	0.018798828	-0.3046875	1.24	-2.686	19/11/2017	19	11	2017	23:39:09	85149	0.4	23	39	9	-726	0.059570313	3.4675781	-0.52905273	0.071289063	0.88085938	5.8034668	0.19799805	0	0	0	0	0	0	0	0	0	1.0300293	0.030029297	0.30493164	-0.11865234	-0.15527344	0.030761719	-2.577	-21474836	0.111	0	-2.686
866	867	867	Category D	-0.46777344	0.047851563	0.85180664	0.4152832	0.014404297	-0.29077148	1.34	-2.701	19/11/2017	19	11	2017	23:39:09	85149	0.5	23	39	9	-719	0.059570313	3.4675781	-0.53564453	0.072509766	0.87841797	5.7980957	0.076904297	0	0	0	0	0	0	0	0	0	1.0314941	0.031494141	0.11938477	0.067871094	-0.024658203	-0.026611328	-2.439	-21474836	-0.088	0	-1.923
867	868	868	Category C	-0.49194336	0.19189453	0.99584961	0.28759766	0.13256836	-0.39916992	1.18	-1.923	20/11/2017	20	11	2017	0:42:09	2529	0.199	0	42	9	-2267	0.059326172	3.4595215	-0.53515625	0.070800781	0.87548828	5.4233398	0.17602539	0	0	0	0	0	0	0	0	0	1.0285645	0.028564453	0.28466797	0.043212891	0.12084961	0.12011719	-2.299	-21474836	-0.15	0	-1.923
868	869	869	Category C	-0.50390625	0.13183594	0.93579102	0.27880859	0.13134766	-0.40429688	1.21	-1.908	20/11/2017	20	11	2017	0:42:09	2529	0.3	0	42	9	-2230	0.059326172	3.4595215	-0.53637695	0.073730469	0.87451172	4.291748	0.090332031	0	0	0	0	0	0	0	0	0	1.0285645	0.028564453	0.15161133	0.032470703	0.057861328	0.061035156	-2.179	-21474836	-0.164	0	-1.908
869	870	870	Category C	-0.3359375	0.19189453	0.92382813	0.32739258	0.12475586	-0.37353516	1.18	-1.884	20/11/2017	20	11	2017	0:42:09	2529	0.4	0	42	9	-2257	0.059326172	3.4595215	-0.54125977	0.071533203	0.87646484	3.4243164	0.24267578	0	0	0	0	0	0	0	0	0	1.0327148	0.032714844	0.37280273	0.20532227	0.12011719	0.047119141	-2.038	-21474836	-0.3	0	-1.884
870	871	871	Category C	-0.63598633	0.20385742	0.97192383	0.30224609	0.12866211	-0.39208984	1.18	-1.974	20/11/2017	20	11	2017	0:42:09	2529	0.5	0	42	9	-2243	0.059326172	3.4595215	-0.53759766	0.073242188	0.87475586	3.1691895	0.18994141	0	0	0	0	0	0	0	0	0	1.0292969	0.029296875	0.32592773	-0.098144531	0.13037109	0.096923828	-1.888	-21474836	-0.545	0	-1.839
871	872	872	Category C	-0.47998047	0.15576172	0.88793945	0.2956543	0.13330078	-0.39477539	1.17	-1.839	20/11/2017	20	11	2017	0:42:09	2529	0.6	0	42	9	-2247	0.059326172	3.4595215	-0.53613281	0.075683594	0.87329102	2.8845215	0.098632813	0	0	0	0	0	0	0	0	0	1.0275879	0.027587891	0.15063477	0.056152344	0.079833984	0.014404297	-1.862	-21474836	-0.531	0	-1.803
872	873	873	Category C	-0.56396484	0.083984375	0.91186523	0.29174805	0.13916016	-0.39477539	1.1	-1.803	20/11/2017	20	11	2017	0:42:09	2529	0.7	0	42	9	-2239	0.059326172	3.4595215	-0.53710938	0.077636719	0.87768555	2.3442383	0.043701172	0	0	0	0	0	0	0	0	0	1.0319824	0.031982422	0.067138672	-0.026611328	0.006103516	0.033935547	-1.828	-21474836	-0.452	0	-1.803
873	874	874	Category C	-0.2878418	0.21582031	0.89990234	0.34301758	0.13500977	-0.35693359	1.15	-1.764	20/11/2017	20	11	2017	0:42:09	2529	0.8	0	42	9	-2264	0.059326172	3.4595215	-0.53735352	0.079833984	0.8762207	1.6772461	0.28515625	0	0	0	0	0	0	0	0	0	1.0310059	0.031005859	0.40893555	0.24951172	0.13574219	0.0234375	-1.817	-21474836	-0.491	0	-1.803
874	875	875	Category C	-0.50390625	0.13183594	0.88793945	0.32226563	0.11791992	-0.38183594	1.34	-1.704	20/11/2017	20	11	2017	0:42:09	2529	0.9	0	42	9	-2240	0.059814453	3.4514648	-0.53613281	0.082763672	0.87451172	1.8337402	0.060058594	0	0	0	0	0	0	0	0	0	1.0290527	0.029052734	0.094482422	0.032226563	0.048828125	0.013183594	-1.823	-21474836	-0.616	0	-1.803
875	876	876	Category C	-0.49194336	0.14379883	0.94799805	0.29345703	0.125	-0.39819336	1.17	-1.821	20/11/2017	20	11	2017	0:42:10	2530	0	0	42	10	-2254	0.059814453	3.4514648	-0.53173828	0.084228516	0.87402344	1.7058105	0.1027832	0	0	0	0	0	0	0	0	0	1.0266113	0.026611328	0.1730957	0.039794922	0.059326172	0.073730469	-1.901	-21474836	-0.544	0	-1.803
876	877	877	Category C	-0.39599609	0.17993164	0.97192383	0.26904297	0.12890625	-0.41552734	1.22	-2.011	20/11/2017	20	11	2017	0:42:10	2530	0.09	0	42	10	-2264	0.059814453	3.4514648	-0.53149414	0.086669922	0.87695313	1.201416	0.18969727	0	0	0	0	0	0	0	0	0	1.0290527	0.029052734	0.32348633	0.13549805	0.093017578	0.094726563	-1.965	-21474836	-0.34	0	-1.821
877	878	878	Category C	-0.49194336	0.19189453	0.92382813	0.28320313	0.13305664	-0.40722656	1.24	-2.306	20/11/2017	20	11	2017	0:42:10	2530	0.181	0	42	10	-2217	0.059814453	3.4514648	-0.53466797	0.087646484	0.87768555	1.7163086	0.12133789	0	0	0	0	0	0	0	0	0	1.0314941	0.031494141	0.19287109	0.042724609	0.10400391	0.045898438	-1.988	-21474836	-0.364	0	-1.887
878	879	879	Category C	-0.46777344	0.14379883	0.93579102	0.26416016	0.13476563	-0.41748047	1.1	-2.186	20/11/2017	20	11	2017	0:42:10	2530	0.272	0	42	10	-2247	0.059814453	3.4514648	-0.53295898	0.088378906	0.87548828	2.4277344	0.10449219	0	0	0	0	0	0	0	0	0	1.0288086	0.028808594	0.1809082	0.065185547	0.055175781	0.060058594	-2.019	-21474836	-0.455	0	-1.904
879	880	880	Category C	-0.29980469	0.14379883	0.89990234	0.28515625	0.12573242	-0.40625	0.99	-1.904	20/11/2017	20	11	2017	0:42:10	2530	0.363	0	42	10	-2267	0.059814453	3.4514648	-0.53222656	0.091796875	0.87646484	3.192627	0.23925781	0	0	0	0	0	0	0	0	0	1.029541	0.029541016	0.30761719	0.23242188	0.051757813	0.023193359	-2.052	-21474836	-0.401	0	-1.904
880	881	881	Category C	-0.45581055	0.19189453	0.99584961	0.29589844	0.13232422	-0.39208984	1.25	-1.887	20/11/2017	20	11	2017	0:42:10	2530	0.454	0	42	10	-2213	0.059814453	3.4514648	-0.53222656	0.092773438	0.87524414	3.4282227	0.17358398	0	0	0	0	0	0	0	0	0	1.0285645	0.028564453	0.29589844	0.076416016	0.098876953	0.12036133	-2.001	-21474836	-0.273	0	-1.887
881	882	882	Category C	-0.40795898	0.059814453	0.92382813	0.23388672	0.13598633	-0.42797852	1.21	-2.02	20/11/2017	20	11	2017	0:42:10	2530	0.545	0	42	10	-2221	0.059814453	3.4514648	-0.53515625	0.094238281	0.88085938	2.8134766	0.13867188	0	0	0	0	0	0	0	0	0	1.0351563	0.03515625	0.20483398	0.12719727	-0.034423828	0.042724609	-1.822	-21474836	-0.443	0	-1.708
882	883	883	Category C	-0.35986328	0.16796875	0.95996094	0.25708008	0.13598633	-0.41748047	0.84	-1.708	20/11/2017	20	11	2017	0:42:10	2530	0.636	0	42	10	-2260	0.059814453	3.4514648	-0.53051758	0.095458984	0.87939453	2.4240723	0.2019043	0	0	0	0	0	0	0	0	0	1.0314941	0.031494141	0.32348633	0.1706543	0.072265625	0.080322266	-1.683	-21474836	-0.702	0	-1.381
883	884	884	Category C	-0.49194336	0.19189453	0.92382813	0.24975586	0.13818359	-0.42163086	1.15	-1.229	20/11/2017	20	11	2017	0:42:10	2530	0.727	0	42	10	-2223	0.059814453	3.4514648	-0.53710938	0.099365234	0.88110352	1.6535645	0.11132813	0	0	0	0	0	0	0	0	0	1.0368652	0.036865234	0.18017578	0.045166016	0.092285156	0.042480469	-1.596	-21474836	-0.783	0	-1.355
884	885	885	Category C	-0.2878418	0.15576172	1.079834	0.26611328	0.12988281	-0.41455078	1.22	-1.355	20/11/2017	20	11	2017	0:42:10	2530	0.818	0	42	10	-2235	0.059814453	3.4514648	-0.53222656	0.098876953	0.87817383	0.82910156	0.32177734	0	0	0	0	0	0	0	0	0	1.0317383	0.031738281	0.50292969	0.24438477	0.056640625	0.20141602	-1.472	-21474836	-0.711	0	-1.355
885	886	886	Category C	-0.38378906	0.19189453	0.97192383	0.31933594	0.11962891	-0.38183594	1.1	-1.381	20/11/2017	20	11	2017	0:42:10	2530	0.909	0	42	10	-2257	0.059814453	3.4514648	-0.53588867	0.10009766	0.87744141	0.18359375	0.20092773	0	0	0	0	0	0	0	0	0	1.0332031	0.033203125	0.33813477	0.15209961	0.091552734	0.094238281	-1.368	-21474836	-0.788	0	-1.355
886	887	887	Category C	-0.40795898	0.16796875	0.97192383	0.26049805	0.13476563	-0.41845703	1.22	-1.142	20/11/2017	20	11	2017	0:42:11	2531	0	0	42	11	-2243	0.059814453	3.4514648	-0.5324707	0.10229492	0.87255859	0.12719727	0.17236328	0	0	0	0	0	0	0	0	0	1.0273438	0.02734375	0.28930664	0.12451172	0.065429688	0.099121094	-1.413	-21474836	-0.9	0	-1.355
887	888	888	Category C	-0.43188477	0.16796875	0.88793945	0.265625	0.125	-0.41870117	1.18	-1.395	20/11/2017	20	11	2017	0:42:11	2531	0.1	0	42	11	-2260	0.059814453	3.4514648	-0.5390625	0.10498047	0.87646484	0.19091797	0.12475586	0	0	0	0	0	0	0	0	0	1.0341797	0.034179688	0.18139648	0.10717773	0.062744141	0.011230469	-1.553	-21474836	-0.787	0	-1.381
888	889	889	Category C	-0.41992188	0.17993164	0.95996094	0.25952148	0.12353516	-0.42089844	1.17	-1.976	20/11/2017	20	11	2017	0:42:11	2531	0.2	0	42	11	-2244	0.059814453	3.4514648	-0.53564453	0.10595703	0.87646484	0.24023438	0.16064453	0	0	0	0	0	0	0	0	0	1.0324707	0.032470703	0.27294922	0.11572266	0.073730469	0.083251953	-1.647	-21474836	-0.518	0	-1.395
889	890	890	Category C	-0.43188477	0.19189453	0.94799805	0.28222656	0.11083984	-0.41772461	1.24	-2.073	20/11/2017	20	11	2017	0:42:11	2531	0.3	0	42	11	-2251	0.059814453	3.4514648	-0.53613281	0.10888672	0.87524414	0.10083008	0.15161133	0	0	0	0	0	0	0	0	0	1.0322266	0.032226563	0.25952148	0.10424805	0.082763672	0.072509766	-1.808	-21474836	-0.312	0	-1.92
890	891	891	Category C	-0.47998047	0.11987305	0.87597656	0.27587891	0.13452148	-0.40625	0.97	-1.92	20/11/2017	20	11	2017	0:42:11	2531	0.4	0	42	11	-2230	0.059814453	3.4514648	-0.53710938	0.11352539	0.87524414	0.12866211	0.057373047	0	0	0	0	0	0	0	0	0	1.0332031	0.033203125	0.063964844	0.057128906	0.006103516	0.000488281	-2.028	-21474836	-0.237	0	-1.92
891	892	892	Category C	-0.6237793	0.11987305	0.86376953	0.28344727	0.1484375	-0.39892578	1.1	-2.344	20/11/2017	20	11	2017	0:42:11	2531	0.5	0	42	11	-2244	0.059814453	3.4514648	-0.53686523	0.11474609	0.87817383	0.56591797	0.087890625	0	0	0	0	0	0	0	0	0	1.0356445	0.035644531	0.10595703	-0.086669922	0.004882813	-0.014404297	-2.114	-21474836	-0.173	0	-1.976
892	893	893	Category C	-0.47998047	0.10791016	0.83984375	0.28979492	0.14306641	-0.39697266	1.06	-2.461	20/11/2017	20	11	2017	0:42:11	2531	0.6	0	42	11	-2249	0.059814453	3.4514648	-0.5324707	0.11669922	0.87792969	1.0720215	0.065429688	0	0	0	0	0	0	0	0	0	1.0334473	0.033447266	0.099609375	0.052490234	-0.008789063	-0.038085938	-2.137	-21474836	0.019	0	-2.073
893	894	894	Category C	-0.52783203	0.20385742	0.87597656	0.3503418	0.17382813	-0.33178711	1.09	-1.912	20/11/2017	20	11	2017	0:42:11	2531	0.7	0	42	11	-2260	0.059814453	3.4514648	-0.53271484	0.1184082	0.87939453	2.1535645	0.085449219	0	0	0	0	0	0	0	0	0	1.0349121	0.034912109	0.09375	0.004882813	0.085205078	-0.003417969	-2.24	-21474836	0.194	0	-2.114
894	895	895	Category C	-0.91186523	0.10791016	0.92382813	0.32275391	0.17114258	-0.35766602	0.98	-2.114	20/11/2017	20	11	2017	0:42:11	2531	0.8	0	42	11	-2230	0.059814453	3.4514648	-0.53125	0.12109375	0.87988281	2.708252	0.38305664	0	0	0	0	0	0	0	0	0	1.0349121	0.034912109	0.4375	-0.38037109	-0.013183594	0.043701172	-2.346	-21474836	0.167	0	-2.114
895	896	896	Category C	-0.79199219	0.071777344	0.59985352	0.31567383	0.16748047	-0.36108398	1.12	-2.693	20/11/2017	20	11	2017	0:42:11	2531	0.9	0	42	11	-2270	0.059814453	3.4514648	-0.53198242	0.12329102	0.88061523	3.1000977	0.38598633	0	0	0	0	0	0	0	0	0	1.0361328	0.036132813	0.59228516	-0.25976563	-0.051513672	-0.28076172	-2.284	-21474836	0.065	0	-2.114
896	897	897	Category C	-0.51586914	0.15576172	0.73193359	0.32763672	0.18188477	-0.34545898	1.14	-2.557	20/11/2017	20	11	2017	0:42:12	2532	0	0	42	12	-2243	0.059814453	3.4514648	-0.5300293	0.12573242	0.8815918	3.9194336	0.15332031	0	0	0	0	0	0	0	0	0	1.036377	0.036376953	0.19384766	0.014160156	0.029785156	-0.1496582	-2.284	-21474836	0.217	0	-2.114
897	898	898	Category C	-0.73193359	0.16796875	0.91186523	0.35620117	0.18017578	-0.31689453	1.15	-1.968	20/11/2017	20	11	2017	0:42:12	2532	0.1	0	42	12	-2253	0.059814453	3.4514648	-0.52832031	0.125	0.88305664	3.9101563	0.2097168	0	0	0	0	0	0	0	0	0	1.0366211	0.036621094	0.27490234	-0.20336914	0.04296875	0.028564453	-2.43	-21474836	0.462	0	-2.461
898	899	899	Category C	-0.7199707	0.071777344	0.85180664	0.29248047	0.16162109	-0.38476563	1.29	-2.461	20/11/2017	20	11	2017	0:42:12	2532	0.2	0	42	12	-2249	0.059814453	3.4514648	-0.5300293	0.12597656	0.88305664	3.0571289	0.19970703	0	0	0	0	0	0	0	0	0	1.0375977	0.037597656	0.27514648	-0.18969727	-0.054199219	-0.03125	-2.518	-21474836	0.56	0	-2.461
899	900	900	Category C	-0.51586914	0.17993164	0.64794922	0.28149414	0.15429688	-0.39379883	1.13	-2.792	20/11/2017	20	11	2017	0:42:12	2532	0.3	0	42	12	-2254	0.059814453	3.4514648	-0.52661133	0.12573242	0.88500977	1.8825684	0.2434082	0	0	0	0	0	0	0	0	0	1.0375977	0.037597656	0.30200195	0.010742188	0.053955078	-0.23706055	-2.408	-21474836	0.54	0	-2.4
900	901	901	Category C	-0.35986328	0.14379883	0.57592773	0.35839844	0.12939453	-0.34887695	0.99	-2.641	20/11/2017	20	11	2017	0:42:12	2532	0.4	0	42	12	-2229	0.059814453	3.4514648	-0.52685547	0.1262207	0.88769531	0.37451172	0.35424805	0	0	0	0	0	0	0	0	0	1.0400391	0.040039063	0.49633789	0.16699219	0.017333984	-0.31176758	-2.381	-21474836	0.665	0	-2.4
901	902	902	Category C	-1.0917969	0.17993164	1.0559082	0.35595703	0.12719727	-0.3527832	1.18	-2.029	20/11/2017	20	11	2017	0:42:12	2532	0.5	0	42	12	-2269	0.059814453	3.4514648	-0.52319336	0.12841797	0.88696289	0.59985352	0.5949707	0	0	0	0	0	0	0	0	0	1.0378418	0.037841797	0.78857422	-0.56835938	0.051269531	0.16870117	-2.52	-21474836	0.894	0	-2.461
902	903	903	Category C	-0.57592773	0.21582031	0.55175781	0.35693359	0.14355469	-0.33959961	1.13	-2.4	20/11/2017	20	11	2017	0:42:12	2532	0.6	0	42	12	-2236	0.059814453	3.4514648	-0.52270508	0.12768555	0.8894043	2.0397949	0.35302734	0	0	0	0	0	0	0	0	0	1.0395508	0.039550781	0.47900391	-0.052978516	0.087890625	-0.33764648	-2.548	-21474836	0.918	0	-2.4
903	904	904	Category C	-0.47998047	0.071777344	0.79199219	0.41967773	0.099365234	-0.2878418	0.96	-2.802	20/11/2017	20	11	2017	0:42:12	2532	0.7	0	42	12	-2253	0.059814453	3.4514648	-0.52246094	0.12915039	0.89306641	3.8886719	0.1237793	0	0	0	0	0	0	0	0	0	1.0429688	0.04296875	0.20117188	0.042480469	-0.057373047	-0.10107422	-2.468	-21474836	0.868	0	-2.311
904	905	905	Category C	-0.80395508	0.27587891	0.77978516	0.38696289	0.13037109	-0.30883789	1.03	-2.628	20/11/2017	20	11	2017	0:42:12	2532	0.8	0	42	12	-2236	0.059814453	3.4514648	-0.52001953	0.13061523	0.89379883	3.9995117	0.33837891	0	0	0	0	0	0	0	0	0	1.0422363	0.042236328	0.54296875	-0.28369141	0.14501953	-0.11401367	-2.405	-21474836	0.787	0	-2.311
905	906	906	Category C	-0.91186523	0.23999023	0.81591797	0.34643555	0.13964844	-0.35302734	1.11	-2.311	20/11/2017	20	11	2017	0:42:12	2532	0.9	0	42	12	-2247	0.059814453	3.4514648	-0.52319336	0.13330078	0.89428711	3.9250488	0.41040039	0	0	0	0	0	0	0	0	0	1.0446777	0.044677734	0.57348633	-0.38842773	0.10644531	-0.078369141	-2.466	-21474836	0.761	0	-2.399
906	907	907	Category C	-0.61181641	0.083984375	0.70776367	0.36669922	0.12573242	-0.33740234	1.13	-2.261	20/11/2017	20	11	2017	0:42:13	2533	0	0	42	13	-2233	0.059814453	3.4514648	-0.51879883	0.13305664	0.89160156	3.5859375	0.21166992	0	0	0	0	0	0	0	0	0	1.0402832	0.040283203	0.32592773	-0.092773438	-0.049072266	-0.18383789	-2.527	-21474836	0.815	0	-2.332
907	908	908	Category C	-0.55175781	0.16796875	0.70776367	0.39501953	0.13671875	-0.30175781	1.14	-2.399	20/11/2017	20	11	2017	0:42:13	2533	0.111	0	42	13	-2259	0.059814453	3.4514648	-0.51806641	0.13330078	0.89624023	3.0622559	0.19433594	0	0	0	0	0	0	0	0	0	1.0437012	0.043701172	0.25634766	-0.033447266	0.034423828	-0.18847656	-2.449	-21474836	0.763	0	-2.311
908	909	909	Category C	-0.74389648	0.059814453	0.88793945	0.38427734	0.15527344	-0.30664063	1.16	-2.765	20/11/2017	20	11	2017	0:42:13	2533	0.222	0	42	13	-2226	0.059814453	3.4514648	-0.51928711	0.13134766	0.89648438	2.3562012	0.2355957	0	0	0	0	0	0	0	0	0	1.0444336	0.044433594	0.30444336	-0.22436523	-0.071533203	-0.008544922	-2.343	-21474836	0.644	0	-2.286
909	910	910	Category C	-0.53979492	0.16796875	0.94799805	0.31103516	0.15454102	-0.37524414	1.11	-2.332	20/11/2017	20	11	2017	0:42:13	2533	0.333	0	42	13	-2243	0.059814453	3.4514648	-0.52075195	0.13208008	0.89697266	1.0427246	0.064941406	0	0	0	0	0	0	0	0	0	1.0456543	0.045654297	0.10546875	-0.018798828	0.035644531	0.05078125	-2.338	-21474836	0.578	0	-2.286
910	911	911	Category C	-0.58789063	0.15576172	0.77978516	0.31323242	0.1418457	-0.37841797	0.96	-1.99	20/11/2017	20	11	2017	0:42:13	2533	0.444	0	42	13	-2231	0.059814453	3.4514648	-0.51855469	0.13037109	0.89453125	0.37670898	0.13623047	0	0	0	0	0	0	0	0	0	1.0422363	0.042236328	0.20922852	-0.069091797	0.025146484	-0.11474609	-2.433	-21474836	0.68	0	-2.286
911	912	912	Category C	-0.671875	0.14379883	0.97192383	0.2980957	0.13891602	-0.39086914	1.11	-2.286	20/11/2017	20	11	2017	0:42:13	2533	0.555	0	42	13	-2243	0.059814453	3.4514648	-0.51855469	0.1262207	0.89672852	0.52685547	0.17138672	0	0	0	0	0	0	0	0	0	1.0437012	0.043701172	0.24560547	-0.15307617	0.017333984	0.074951172	-2.393	-21474836	0.713	0	-2.158
912	913	913	Category C	-0.56396484	0.19189453	0.65991211	0.30517578	0.11816406	-0.39306641	1.12	-2.829	20/11/2017	20	11	2017	0:42:13	2533	0.666	0	42	13	-2223	0.059326172	3.4562988	-0.51928711	0.12451172	0.89697266	0.076171875	0.25024414	0	0	0	0	0	0	0	0	0	1.0439453	0.043945313	0.34863281	-0.044433594	0.067138672	-0.23706055	-2.28	-21474836	0.581	0	-2.158
913	914	914	Category C	-0.58789063	0.23999023	0.91186523	0.32568359	0.13867188	-0.36743164	1.04	-2.158	20/11/2017	20	11	2017	0:42:13	2533	0.777	0	42	13	-2236	0.059326172	3.4562988	-0.52148438	0.1237793	0.89819336	0.9284668	0.13427734	0	0	0	0	0	0	0	0	0	1.0458984	0.045898438	0.19604492	-0.066162109	0.1159668	0.013427734	-2.308	-21474836	0.57	0	-2.158
914	915	915	Category C	-0.40795898	0.083984375	0.86376953	0.30151367	0.12451172	-0.39306641	1.17	-2.088	20/11/2017	20	11	2017	0:42:13	2533	0.888	0	42	13	-2252	0.059326172	3.4562988	-0.52050781	0.12109375	0.89746094	0.81982422	0.12304688	0	0	0	0	0	0	0	0	0	1.0444336	0.044433594	0.18334961	0.11254883	-0.037109375	-0.033691406	-2.439	-21474836	0.717	0	-2.286
915	916	916	Category C	-0.58789063	0.19189453	0.94799805	0.32617188	0.12890625	-0.37451172	1.13	-2.499	20/11/2017	20	11	2017	0:42:14	2534	0	0	42	14	-2237	0.059326172	3.4562988	-0.52099609	0.12109375	0.89868164	1.0373535	0.10888672	0	0	0	0	0	0	0	0	0	1.0458984	0.045898438	0.18652344	-0.066650391	0.070800781	0.049072266	-2.445	-21474836	0.783	0	-2.158
916	917	917	Category C	-0.59985352	0.14379883	0.82788086	0.28417969	0.13110352	-0.40136719	0.92	-2.777	20/11/2017	20	11	2017	0:42:14	2534	0.1	0	42	14	-2230	0.059326172	3.4562988	-0.52319336	0.11987305	0.90014648	1.220459	0.10791016	0	0	0	0	0	0	0	0	0	1.0480957	0.048095703	0.17260742	-0.076416016	0.023681641	-0.072265625	-2.305	-21474836	0.622	0	-2.158
917	918	918	Category C	-0.53979492	0.095947266	0.75585938	0.28344727	0.15209961	-0.39599609	0.88	-2.323	20/11/2017	20	11	2017	0:42:14	2534	0.2	0	42	14	-2270	0.059326172	3.4562988	-0.52172852	0.11791992	0.90063477	1.7106934	0.14770508	0	0	0	0	0	0	0	0	0	1.0476074	0.047607422	0.18505859	-0.018066406	-0.021972656	-0.14477539	-2.352	-21474836	0.604	0	-2.323
918	919	919	Category C	-0.40795898	0.14379883	0.91186523	0.28271484	0.14916992	-0.39477539	1.04	-1.985	20/11/2017	20	11	2017	0:42:14	2534	0.3	0	42	14	-2244	0.059326172	3.4562988	-0.52539063	0.1184082	0.90234375	1.9101563	0.12036133	0	0	0	0	0	0	0	0	0	1.0510254	0.051025391	0.15185547	0.11743164	0.025146484	0.009277344	-2.474	-21474836	0.737	0	-2.369
919	920	920	Category C	-0.68383789	0.11987305	0.86376953	0.24951172	0.16381836	-0.41210938	1.22	-2.442	20/11/2017	20	11	2017	0:42:14	2534	0.4	0	42	14	-2243	0.059326172	3.4562988	-0.52294922	0.11621094	0.89990234	1.8137207	0.16479492	0	0	0	0	0	0	0	0	0	1.0473633	0.047363281	0.20043945	-0.16064453	0.003417969	-0.036132813	-2.453	-21474836	0.774	0	-2.323
920	921	921	Category C	-0.50390625	0.19189453	0.97192383	0.22167969	0.16772461	-0.42138672	1.21	-2.822	20/11/2017	20	11	2017	0:42:14	2534	0.5	0	42	14	-2263	0.059326172	3.4562988	-0.51977539	0.11474609	0.89770508	2.5761719	0.10791016	0	0	0	0	0	0	0	0	0	1.0437012	0.043701172	0.16674805	0.015869141	0.076904297	0.073974609	-2.274	-21474836	0.583	0	-2.264
921	922	922	Category C	-0.51586914	0.047851563	0.95996094	0.21826172	0.16577148	-0.42456055	1.09	-2.369	20/11/2017	20	11	2017	0:42:14	2534	0.6	0	42	14	-2244	0.059326172	3.4562988	-0.52368164	0.11401367	0.89941406	3.5737305	0.08984375	0	0	0	0	0	0	0	0	0	1.0471191	0.047119141	0.13452148	0.0078125	-0.066162109	0.060302734	-2.265	-21474836	0.514	0	-2.264
922	923	923	Category C	-0.92382813	0.19189453	0.89990234	0.20825195	0.16748047	-0.4309082	1.08	-1.708	20/11/2017	20	11	2017	0:42:14	2534	0.7	0	42	14	-2262	0.059326172	3.4562988	-0.52319336	0.11450195	0.90063477	4.3120117	0.40795898	0	0	0	0	0	0	0	0	0	1.0478516	0.047851563	0.47851563	-0.40039063	0.077148438	-0.000732422	-2.385	-21474836	0.665	0	-2.369
923	924	924	Category C	-0.2878418	0.047851563	0.74389648	0.30883789	0.16088867	-0.37207031	1.11	-2.264	20/11/2017	20	11	2017	0:42:14	2534	0.8	0	42	14	-2236	0.059326172	3.4562988	-0.52514648	0.11279297	0.90014648	4.3005371	0.29174805	0	0	0	0	0	0	0	0	0	1.0483398	0.048339844	0.45898438	0.23730469	-0.064941406	-0.15625	-2.379	-21474836	0.724	0	-2.264
924	925	925	Category C	-0.68383789	0.13183594	0.93579102	0.35571289	0.15307617	-0.34130859	1.13	-2.709	20/11/2017	20	11	2017	0:42:14	2534	0.9	0	42	14	-2260	0.059326172	3.4562988	-0.5246582	0.1105957	0.90161133	3.8513184	0.1640625	0	0	0	0	0	0	0	0	0	1.0490723	0.049072266	0.21411133	-0.15893555	0.020996094	0.033935547	-2.183	-21474836	0.522	0	-2.207
925	926	926	Category C	-0.37182617	0.19189453	0.70776367	0.28295898	0.17504883	-0.38305664	1.07	-2.404	20/11/2017	20	11	2017	0:42:15	2535	0	0	42	15	-2249	0.059326172	3.4562988	-0.52441406	0.10986328	0.89746094	3.2216797	0.25683594	0	0	0	0	0	0	0	0	0	1.045166	0.045166016	0.42407227	0.15258789	0.081787109	-0.18969727	-2.156	-21474836	0.444	0	-2.207
926	927	927	Category C	-0.82788086	0.19189453	0.94799805	0.31396484	0.14599609	-0.37548828	1.03	-1.644	20/11/2017	20	11	2017	0:42:15	2535	0.09	0	42	15	-2247	0.059326172	3.4562988	-0.52709961	0.10693359	0.89746094	2.4431152	0.31640625	0	0	0	0	0	0	0	0	0	1.0463867	0.046386719	0.43579102	-0.30053711	0.084716797	0.050292969	-2.313	-21474836	0.613	0	-2.264
927	928	928	Category C	-0.38378906	0.047851563	0.75585938	0.23583984	0.15600586	-0.4206543	1.18	-2.207	20/11/2017	20	11	2017	0:42:15	2535	0.181	0	42	15	-2263	0.059326172	3.4562988	-0.52783203	0.10644531	0.89819336	0.6315918	0.2109375	0	0	0	0	0	0	0	0	0	1.0473633	0.047363281	0.34521484	0.14404297	-0.05859375	-0.14233398	-2.34	-21474836	0.704	0	-2.207
928	929	929	Category C	-0.50390625	0.16796875	0.99584961	0.31005859	0.14941406	-0.37451172	1.13	-2.652	20/11/2017	20	11	2017	0:42:15	2535	0.272	0	42	15	-2236	0.059326172	3.4562988	-0.52661133	0.10424805	0.89746094	0.76318359	0.11914063	0	0	0	0	0	0	0	0	0	1.0458984	0.045898438	0.18457031	0.022705078	0.063476563	0.098144531	-2.165	-21474836	0.52	0	-2.134
929	930	930	Category C	-0.49194336	0.2277832	0.89990234	0.29760742	0.13330078	-0.39086914	1.14	-2.429	20/11/2017	20	11	2017	0:42:15	2535	0.363	0	42	15	-2253	0.059326172	3.4562988	-0.52783203	0.10302734	0.89868164	1.4594727	0.12963867	0	0	0	0	0	0	0	0	0	1.0471191	0.047119141	0.16162109	0.035888672	0.12451172	0.000976563	-2.12	-21474836	0.46	0	-2.134
930	931	931	Category C	-0.46777344	0.10791016	0.91186523	0.30151367	0.12304688	-0.39208984	1.29	-1.656	20/11/2017	20	11	2017	0:42:15	2535	0.454	0	42	15	-2226	0.059326172	3.4562988	-0.52856445	0.1015625	0.89697266	2.0456543	0.062744141	0	0	0	0	0	0	0	0	0	1.0461426	0.046142578	0.081787109	0.060791016	0.006103516	0.014648438	-2.265	-21474836	0.602	0	-2.207
931	932	932	Category C	-0.46777344	0.15576172	0.99584961	0.29882813	0.12231445	-0.39477539	1.17	-2.134	20/11/2017	20	11	2017	0:42:15	2535	0.545	0	42	15	-2236	0.059326172	3.4562988	-0.52832031	0.098632813	0.89599609	2.7910156	0.12963867	0	0	0	0	0	0	0	0	0	1.0449219	0.044921875	0.21704102	0.060546875	0.056884766	0.099609375	-2.287	-21474836	0.655	0	-2.134
932	933	933	Category C	-0.39599609	0.14379883	0.94799805	0.28173828	0.12475586	-0.40014648	1.18	-2.516	20/11/2017	20	11	2017	0:42:15	2535	0.636	0	42	15	-2242	0.059326172	3.4562988	-0.52636719	0.096923828	0.8972168	3.9780273	0.14746094	0	0	0	0	0	0	0	0	0	1.0449219	0.044921875	0.2277832	0.13037109	0.046630859	0.050537109	-2.118	-21474836	0.461	0	-2
933	934	934	Category C	-0.49194336	0.13183594	0.94799805	0.28515625	0.12695313	-0.40527344	1.11	-2.335	20/11/2017	20	11	2017	0:42:15	2535	0.727	0	42	15	-2212	0.059326172	3.4562988	-0.52612305	0.095458984	0.89770508	4.5126953	0.070556641	0	0	0	0	0	0	0	0	0	1.0449219	0.044921875	0.12036133	0.034179688	0.036132813	0.050048828	-2.046	-21474836	0.355	0	-2
934	935	935	Category C	-0.46777344	0.17993164	0.95996094	0.27050781	0.11230469	-0.41870117	0.98	-1.64	20/11/2017	20	11	2017	0:42:15	2535	0.818	0	42	15	-2234	0.059326172	3.4562988	-0.52832031	0.09375	0.89892578	4.6523438	0.12158203	0	0	0	0	0	0	0	0	0	1.046875	0.046875	0.20751953	0.060546875	0.0859375	0.060791016	-2.179	-21474836	0.468	0	-2.134
935	936	936	Category C	-0.38378906	0.16796875	0.97192383	0.29443359	0.11987305	-0.40136719	0.99	-2	20/11/2017	20	11	2017	0:42:15	2535	0.909	0	42	15	-2247	0.059326172	3.4562988	-0.51977539	0.091552734	0.89697266	4.729248	0.17285156	0	0	0	0	0	0	0	0	0	1.0407715	0.040771484	0.28710938	0.13598633	0.076171875	0.074707031	-2.219	-21474836	0.48	0	-2
936	937	937	Category C	-0.39599609	-0.023925781	0.89990234	0.30615234	0.11791992	-0.38891602	1.21	-2.454	20/11/2017	20	11	2017	0:42:16	2536	0	0	42	16	-2233	0.059326172	3.4562988	-0.51635742	0.08984375	0.90063477	5.9562988	0.16577148	0	0	0	0	0	0	0	0	0	1.0419922	0.041992188	0.23510742	0.12036133	-0.11376953	-0.000732422	-2.067	-21474836	0.314	0	-1.743
937	938	938	Category C	-0.44384766	-0.047851563	0.99584961	0.32104492	0.12719727	-0.37866211	1.2	-2.372	20/11/2017	20	11	2017	0:42:16	2536	0.1	0	42	16	-2243	0.059326172	3.4562988	-0.5168457	0.089355469	0.90478516	7.1330566	0.18017578	0	0	0	0	0	0	0	0	0	1.0458984	0.045898438	0.30126953	0.072998047	-0.13720703	0.090820313	-1.968	-21474836	0.193	0	-1.64
938	939	939	Category C	-0.40795898	0.071777344	1.0559082	0.33569336	0.11621094	-0.37451172	1.09	-1.604	20/11/2017	20	11	2017	0:42:16	2536	0.2	0	42	16	-2222	0.059326172	3.4562988	-0.51391602	0.086425781	0.90600586	8.1228027	0.18383789	0	0	0	0	0	0	0	0	0	1.045166	0.045166016	0.27050781	0.10595703	-0.014648438	0.1496582	-1.958	-21474836	0.178	0	-1.604
939	940	940	Category D	-0.41992188	-0.047851563	1.1279297	0.29541016	-0.18579102	-0.39453125	1.09	-1.743	20/11/2017	20	11	2017	0:42:24	2544	0.199	0	42	24	-2254	0.060302734	3.4514648	-0.51464844	0.086425781	0.90722656	10.188232	0.27514648	0	0	0	0	0	0	0	0	0	1.0466309	0.046630859	0.44970703	0.094726563	-0.13427734	0.22045898	-1.868	-21474836	0.078	0	-1.579
940	941	941	Category D	-0.37182617	0.035888672	0.94799805	0.33666992	-0.17285156	-0.36865234	1.23	-1.579	20/11/2017	20	11	2017	0:42:24	2544	0.3	0	42	24	-2231	0.060302734	3.4514648	-0.50952148	0.085205078	0.91015625	13.02832	0.15087891	0	0	0	0	0	0	0	0	0	1.0466309	0.046630859	0.22460938	0.13769531	-0.049316406	0.037597656	-1.716	-21474836	-0.1	0	-1.579
941	942	942	Category D	-0.39599609	0.035888672	1.0319824	0.33789063	-0.15795898	-0.37866211	1.06	-1.461	20/11/2017	20	11	2017	0:42:24	2544	0.4	0	42	24	-2244	0.060302734	3.4514648	-0.51391602	0.083007813	0.91772461	16.184082	0.17089844	0	0	0	0	0	0	0	0	0	1.0551758	0.055175781	0.27929688	0.11791992	-0.047119141	0.11401367	-1.626	-21474836	-0.217	0	-1.579
942	943	943	Category D	-0.38378906	-0.023925781	1.0078125	0.359375	-0.16064453	-0.36474609	0.99	-1.538	20/11/2017	20	11	2017	0:42:24	2544	0.5	0	42	24	-2236	0.060302734	3.4514648	-0.50732422	0.080078125	0.91674805	18.569336	0.18530273	0	0	0	0	0	0	0	0	0	1.0507813	0.05078125	0.31860352	0.12353516	-0.10400391	0.090820313	-1.63	-21474836	-0.246	0	-1.563
943	944	944	Category D	-0.46777344	0.059814453	1.0439453	0.33886719	-0.16137695	-0.37963867	1.22	-1.832	20/11/2017	20	11	2017	0:42:24	2544	0.6	0	42	24	-2247	0.060302734	3.4514648	-0.50512695	0.078369141	0.91992188	20.012207	0.13061523	0	0	0	0	0	0	0	0	0	1.0524902	0.052490234	0.17993164	0.037353516	-0.018554688	0.1237793	-1.6	-21474836	-0.311	0	-1.563
944	945	945	Category D	-0.64794922	0.13183594	0.97192383	0.33178711	-0.1484375	-0.38891602	1	-1.632	20/11/2017	20	11	2017	0:42:24	2544	0.7	0	42	24	-2277	0.060302734	3.4514648	-0.50512695	0.076660156	0.921875	21.161377	0.16064453	0	0	0	0	0	0	0	0	0	1.0541992	0.054199219	0.24731445	-0.14257813	0.054931641	0.049804688	-1.618	-21474836	-0.349	0	-1.563
945	946	946	Category D	-0.31176758	-0.10791016	0.69580078	0.38378906	-0.15185547	-0.34472656	1.25	-1.563	20/11/2017	20	11	2017	0:42:24	2544	0.8	0	42	24	-2246	0.060302734	3.4514648	-0.50463867	0.073242188	0.92553711	21.804688	0.35058594	0	0	0	0	0	0	0	0	0	1.0568848	0.056884766	0.60400391	0.19287109	-0.18115234	-0.22973633	-1.705	-21474836	-0.337	0	-1.583
946	947	947	Category D	-0.40795898	0.059814453	1.2119141	0.40698242	-0.12695313	-0.32080078	1.15	-1.684	20/11/2017	20	11	2017	0:42:24	2544	0.9	0	42	24	-2243	0.060302734	3.4514648	-0.49951172	0.068847656	0.92602539	21.62085	0.30004883	0	0	0	0	0	0	0	0	0	1.0544434	0.054443359	0.38647461	0.091552734	-0.009033203	0.28564453	-1.712	-21474836	-0.377	0	-1.632
947	948	948	Category D	-0.58789063	0.035888672	1.0197754	0.35400391	-0.1484375	-0.37060547	0.96	-1.982	20/11/2017	20	11	2017	0:42:25	2545	0	0	42	25	-2271	0.060302734	3.4514648	-0.49902344	0.066650391	0.92651367	20.588135	0.13208008	0	0	0	0	0	0	0	0	0	1.0546875	0.0546875	0.21264648	-0.088623047	-0.030761719	0.093017578	-1.686	-21474836	-0.439	0	-1.632
948	949	949	Category D	-0.61181641	0.19189453	0.98388672	0.35424805	-0.1328125	-0.37744141	0.92	-1.583	20/11/2017	20	11	2017	0:42:25	2545	0.1	0	42	25	-2249	0.059814453	3.4514648	-0.50024414	0.063476563	0.92919922	17.803711	0.1784668	0	0	0	0	0	0	0	0	0	1.0571289	0.057128906	0.29443359	-0.11132813	0.12817383	0.054443359	-1.699	-21474836	-0.452	0	-1.673
949	950	950	Category D	-0.16796875	0.047851563	0.7199707	0.36669922	-0.18652344	-0.34423828	1.12	-1.673	20/11/2017	20	11	2017	0:42:25	2545	0.2	0	42	25	-2249	0.059814453	3.4514648	-0.49438477	0.062744141	0.92797852	15.307861	0.38720703	0	0	0	0	0	0	0	0	0	1.0532227	0.053222656	0.54956055	0.32641602	-0.014892578	-0.20800781	-1.76	-21474836	-0.415	0	-1.673
950	951	951	Category D	-0.63598633	-0.11987305	1.1518555	0.44775391	-0.17333984	-0.26000977	1.1	-1.714	20/11/2017	20	11	2017	0:42:25	2545	0.3	0	42	25	-2248	0.059814453	3.4514648	-0.49169922	0.060058594	0.92822266	12.791016	0.32104492	0	0	0	0	0	0	0	0	0	1.052002	0.052001953	0.54760742	-0.14404297	-0.17993164	0.22338867	-1.753	-21474836	-0.407	0	-1.642
951	952	952	Category D	-0.53979492	0.023925781	0.89990234	0.33666992	-0.15478516	-0.38183594	1.21	-1.926	20/11/2017	20	11	2017	0:42:25	2545	0.4	0	42	25	-2273	0.059814453	3.4514648	-0.49047852	0.060791016	0.93115234	9.1699219	0.069091797	0	0	0	0	0	0	0	0	0	1.0541992	0.054199219	0.11743164	-0.049072266	-0.036865234	-0.03125	-1.68	-21474836	-0.453	0	-1.642
952	953	953	Category D	-0.73193359	0.011962891	1.0078125	0.37402344	-0.13134766	-0.3515625	1.11	-1.642	20/11/2017	20	11	2017	0:42:25	2545	0.5	0	42	25	-2249	0.059814453	3.4514648	-0.49121094	0.062011719	0.93017578	6.0351563	0.25756836	0	0	0	0	0	0	0	0	0	1.0537109	0.053710938	0.36816406	-0.24047852	-0.050048828	0.077392578	-1.699	-21474836	-0.437	0	-1.673
953	954	954	Category D	-0.20385742	0.011962891	0.83984375	0.35180664	-0.11499023	-0.37719727	1.24	-1.542	20/11/2017	20	11	2017	0:42:25	2545	0.6	0	42	25	-2276	0.059814453	3.4514648	-0.48681641	0.059326172	0.93505859	3.6689453	0.30224609	0	0	0	0	0	0	0	0	0	1.0559082	0.055908203	0.42578125	0.28295898	-0.047363281	-0.095214844	-1.738	-21474836	-0.438	0	-1.642
954	955	955	Category D	-0.55175781	0.11987305	0.99584961	0.42358398	-0.18017578	-0.28979492	1.11	-1.697	20/11/2017	20	11	2017	0:42:25	2545	0.7	0	42	25	-2247	0.059814453	3.4514648	-0.48266602	0.058105469	0.93823242	2.6618652	0.10888672	0	0	0	0	0	0	0	0	0	1.0566406	0.056640625	0.18798828	-0.068847656	0.061523438	0.057373047	-1.722	-21474836	-0.496	0	-1.618
955	956	956	Category D	-0.671875	0.047851563	1.0678711	0.33886719	-0.19116211	-0.36694336	1.17	-1.907	20/11/2017	20	11	2017	0:42:25	2545	0.8	0	42	25	-2248	0.059814453	3.4514648	-0.48144531	0.060302734	0.93945313	2.548584	0.22973633	0	0	0	0	0	0	0	0	0	1.057373	0.057373047	0.33105469	-0.19018555	-0.012451172	0.12817383	-1.662	-21474836	-0.582	0	-1.618
956	957	957	Category D	-0.26391602	0.035888672	1.0078125	0.36474609	-0.14770508	-0.36132813	1.03	-1.618	20/11/2017	20	11	2017	0:42:25	2545	0.9	0	42	25	-2258	0.059814453	3.4514648	-0.47729492	0.060791016	0.9387207	2.0109863	0.22583008	0	0	0	0	0	0	0	0	0	1.0549316	0.054931641	0.30737305	0.21337891	-0.024902344	0.068847656	-1.683	-21474836	-0.605	0	-1.618
957	958	958	Category D	-0.79199219	0.2277832	1.0678711	0.36328125	-0.16723633	-0.3581543	1.1	-1.567	20/11/2017	20	11	2017	0:42:26	2546	0	0	42	26	-2248	0.059814453	3.4514648	-0.47436523	0.059570313	0.94116211	1.7507324	0.38085938	0	0	0	0	0	0	0	0	0	1.0556641	0.055664063	0.61206055	-0.31738281	0.16796875	0.12646484	-1.748	-21474836	-0.572	0	-1.628
958	959	959	Category D	-0.27587891	-0.035888672	0.73193359	0.30957031	-0.20068359	-0.38134766	1.13	-1.772	20/11/2017	20	11	2017	0:42:26	2546	0.1	0	42	26	-2254	0.059814453	3.4514648	-0.46704102	0.063232422	0.94433594	2.7404785	0.30273438	0	0	0	0	0	0	0	0	0	1.0554199	0.055419922	0.50317383	0.19116211	-0.099121094	-0.21240234	-1.737	-21474836	-0.586	0	-1.618
959	960	960	Category D	-0.035888672	0.023925781	0.73193359	0.43603516	-0.17626953	-0.27368164	1.11	-1.931	20/11/2017	20	11	2017	0:42:26	2546	0.2	0	42	26	-2283	0.059814453	3.4514648	-0.46533203	0.065185547	0.94091797	3.4006348	0.47924805	0	0	0	0	0	0	0	0	0	1.0517578	0.051757813	0.67993164	0.42944336	-0.041259766	-0.20898438	-1.679	-21474836	-0.619	0	-1.618
960	961	961	Category D	-0.77978516	0.13183594	1.1279297	0.375	-0.171875	-0.34594727	1.06	-1.628	20/11/2017	20	11	2017	0:42:26	2546	0.3	0	42	26	-2249	0.059814453	3.4514648	-0.45898438	0.068359375	0.94506836	3.4772949	0.37426758	0	0	0	0	0	0	0	0	0	1.0529785	0.052978516	0.56665039	-0.32055664	0.063232422	0.18261719	-1.691	-21474836	-0.594	0	-1.628
961	962	962	Category D	-0.35986328	0.10791016	1.0078125	0.32470703	-0.16333008	-0.39111328	1.03	-1.558	20/11/2017	20	11	2017	0:42:26	2546	0.4	0	42	26	-2251	0.059814453	3.4514648	-0.45654297	0.070556641	0.94238281	3.1445313	0.12231445	0	0	0	0	0	0	0	0	0	1.0495605	0.049560547	0.19921875	0.096679688	0.037109375	0.065185547	-1.751	-21474836	-0.524	0	-1.628
962	963	963	Category D	-0.52783203	0.035888672	0.93579102	0.36791992	-0.17456055	-0.34814453	1.22	-1.695	20/11/2017	20	11	2017	0:42:26	2546	0.5	0	42	26	-2222	0.059814453	3.4514648	-0.45483398	0.073974609	0.9440918	2.7509766	0.082519531	0	0	0	0	0	0	0	0	0	1.0507813	0.05078125	0.11938477	-0.072753906	-0.038085938	-0.008300781	-1.72	-21474836	-0.567	0	-1.588
963	964	964	Category D	-0.44384766	0.011962891	1.0319824	0.31591797	-0.17163086	-0.38818359	1.24	-1.925	20/11/2017	20	11	2017	0:42:26	2546	0.6	0	42	26	-2250	0.059814453	3.4514648	-0.44506836	0.073974609	0.94287109	2.4050293	0.10839844	0	0	0	0	0	0	0	0	0	1.0454102	0.045410156	0.15209961	0.001220703	-0.062011719	0.088867188	-1.655	-21474836	-0.634	0	-1.588
964	965	965	Category D	-0.26391602	0.095947266	0.74389648	0.37255859	-0.15795898	-0.34472656	1.31	-1.588	20/11/2017	20	11	2017	0:42:26	2546	0.7	0	42	26	-2263	0.059814453	3.4514648	-0.44604492	0.072021484	0.94921875	1.1625977	0.27563477	0	0	0	0	0	0	0	0	0	1.0512695	0.051269531	0.41137695	0.18212891	0.023681641	-0.20532227	-1.661	-21474836	-0.639	0	-1.588
965	966	966	Category D	-0.59985352	-0.035888672	0.98388672	0.39282227	-0.15942383	-0.33154297	1.13	-1.538	20/11/2017	20	11	2017	0:42:26	2546	0.8	0	42	26	-2257	0.059814453	3.4514648	-0.44140625	0.067871094	0.95019531	0.38793945	0.19213867	0	0	0	0	0	0	0	0	0	1.0500488	0.050048828	0.2956543	-0.15820313	-0.10375977	0.033447266	-1.712	-21474836	-0.599	0	-1.62
966	967	967	Category D	-0.46777344	0.11987305	1.0319824	0.36645508	-0.1237793	-0.36694336	1.3	-1.664	20/11/2017	20	11	2017	0:42:26	2546	0.9	0	42	26	-2249	0.059814453	3.4514648	-0.44116211	0.065185547	0.95117188	1.6259766	0.10083008	0	0	0	0	0	0	0	0	0	1.0505371	0.050537109	0.16162109	-0.026367188	0.054443359	0.080566406	-1.7	-21474836	-0.623	0	-1.588
967	968	968	Category D	-0.34790039	0	0.81591797	0.40356445	-0.14892578	-0.32543945	1.17	-1.867	20/11/2017	20	11	2017	0:42:27	2547	0	0	42	27	-2273	0.059814453	3.4514648	-0.43554688	0.064697266	0.95068359	2.4799805	0.17333984	0	0	0	0	0	0	0	0	0	1.0478516	0.047851563	0.28735352	0.087646484	-0.064697266	-0.13476563	-1.636	-21474836	-0.679	0	-1.588
968	969	969	Category D	-0.50390625	0.071777344	1.0559082	0.39526367	-0.12817383	-0.33325195	1.07	-1.62	20/11/2017	20	11	2017	0:42:27	2547	0.1	0	42	27	-2223	0.059814453	3.4514648	-0.43676758	0.068847656	0.95019531	3.6916504	0.125	0	0	0	0	0	0	0	0	0	1.0480957	0.048095703	0.17529297	-0.066894531	0.002685547	0.10546875	-1.645	-21474836	-0.637	0	-1.62
969	970	970	Category D	-0.49194336	0.083984375	0.81591797	0.36547852	-0.15771484	-0.35522461	1.17	-1.541	20/11/2017	20	11	2017	0:42:27	2547	0.2	0	42	27	-2253	0.059814453	3.4514648	-0.43603516	0.068115234	0.95239258	5.1347656	0.1484375	0	0	0	0	0	0	0	0	0	1.0498047	0.049804688	0.20825195	-0.055664063	0.015625	-0.13647461	-1.66	-21474836	-0.602	0	-1.628
970	971	971	Category D	-0.45581055	-0.11987305	0.80395508	0.37573242	-0.16723633	-0.34912109	1.06	-1.643	20/11/2017	20	11	2017	0:42:27	2547	0.3	0	42	27	-2272	0.059814453	3.4514648	-0.43798828	0.068603516	0.95263672	6.1535645	0.24072266	0	0	0	0	0	0	0	0	0	1.0507813	0.05078125	0.35498047	-0.017578125	-0.18847656	-0.14868164	-1.663	-21474836	-0.559	0	-1.628
971	972	972	Category D	-0.47998047	-0.011962891	0.95996094	0.39282227	-0.1105957	-0.34619141	1.08	-1.628	20/11/2017	20	11	2017	0:42:27	2547	0.4	0	42	27	-2270	0.059814453	3.4514648	-0.43798828	0.069335938	0.95336914	6.3217773	0.091796875	0	0	0	0	0	0	0	0	0	1.0515137	0.051513672	0.12963867	-0.041748047	-0.081298828	0.006347656	-1.632	-21474836	-0.537	0	-1.628
972	973	973	Category D	-0.45581055	-0.011962891	0.88793945	0.3840332	-0.11523438	-0.3527832	1.32	-1.679	20/11/2017	20	11	2017	0:42:27	2547	0.5	0	42	27	-2236	0.059814453	3.4514648	-0.43554688	0.069091797	0.95263672	6.6108398	0.10571289	0	0	0	0	0	0	0	0	0	1.0498047	0.049804688	0.16577148	-0.020019531	-0.081054688	-0.064697266	-1.657	-21474836	-0.489	0	-1.643
973	974	974	Category D	-0.70776367	0.071777344	0.95996094	0.39160156	-0.073974609	-0.35009766	1.1	-1.684	20/11/2017	20	11	2017	0:42:27	2547	0.6	0	42	27	-2267	0.059814453	3.4514648	-0.43920898	0.069335938	0.95214844	6.9833984	0.26831055	0	0	0	0	0	0	0	0	0	1.0507813	0.05078125	0.27832031	-0.26831055	0.002197266	0.007568359	-1.691	-21474836	-0.429	0	-1.679
974	975	975	Category D	-0.2277832	-0.071777344	0.76782227	0.4230957	-0.12304688	-0.3137207	1.28	-1.771	20/11/2017	20	11	2017	0:42:27	2547	0.7	0	42	27	-2247	0.059814453	3.4514648	-0.44213867	0.070556641	0.953125	6.2094727	0.31713867	0	0	0	0	0	0	0	0	0	1.0529785	0.052978516	0.54223633	0.21435547	-0.14233398	-0.18530273	-1.711	-21474836	-0.386	0	-1.684
975	976	976	Category D	-0.51586914	-0.059814453	0.88793945	0.43115234	-0.12670898	-0.29638672	1.1	-1.742	20/11/2017	20	11	2017	0:42:27	2547	0.8	0	42	27	-2260	0.059814453	3.4514648	-0.43969727	0.068359375	0.94995117	5.2370605	0.16137695	0	0	0	0	0	0	0	0	0	1.0490723	0.049072266	0.26635742	-0.075927734	-0.12817383	-0.062011719	-1.739	-21474836	-0.335	0	-1.742
976	977	977	Category D	-0.55175781	0.10791016	1.0678711	0.38378906	-0.12939453	-0.34960938	1.32	-1.766	20/11/2017	20	11	2017	0:42:27	2547	0.9	0	42	27	-2257	0.059814453	3.4514648	-0.44238281	0.065185547	0.94824219	4.6176758	0.16748047	0	0	0	0	0	0	0	0	0	1.0483398	0.048339844	0.27124023	-0.10913086	0.042480469	0.11938477	-1.753	-21474836	-0.289	0	-1.763
977	978	978	Category D	-0.49194336	-0.059814453	1.0197754	0.32592773	-0.15429688	-0.3840332	1.28	-1.796	20/11/2017	20	11	2017	0:42:28	2548	0	0	42	28	-2236	0.059814453	3.4514648	-0.44189453	0.063232422	0.94506836	3.9919434	0.15234375	0	0	0	0	0	0	0	0	0	1.045166	0.045166016	0.24780273	-0.049804688	-0.12304688	0.074462891	-1.775	-21474836	-0.239	0	-1.766
978	979	979	Category D	-0.77978516	0.071777344	0.93579102	0.34008789	-0.140625	-0.38476563	1.22	-1.763	20/11/2017	20	11	2017	0:42:28	2548	0.1	0	42	28	-2243	0.059814453	3.4514648	-0.44311523	0.063476563	0.94287109	2.7897949	0.33666992	0	0	0	0	0	0	0	0	0	1.0437012	0.043701172	0.3515625	-0.33642578	0.008056641	-0.007080078	-1.78	-21474836	-0.173	0	-1.766
979	980	980	Category D	-0.10791016	0.071777344	0.89990234	0.37402344	-0.13085938	-0.35791016	1.13	-1.817	20/11/2017	20	11	2017	0:42:28	2548	0.2	0	42	28	-2250	0.059814453	3.4514648	-0.44458008	0.064697266	0.94165039	1.4997559	0.33935547	0	0	0	0	0	0	0	0	0	1.043457	0.043457031	0.38574219	0.33666992	0.006835938	-0.041748047	-1.79	-21474836	-0.101	0	-1.796
980	981	981	Category D	-0.7199707	-0.035888672	1.1638184	0.44995117	-0.12988281	-0.27294922	1.17	-1.799	20/11/2017	20	11	2017	0:42:28	2548	0.3	0	42	28	-2260	0.059814453	3.4514648	-0.44848633	0.067382813	0.93920898	0.74121094	0.36694336	0	0	0	0	0	0	0	0	0	1.0429688	0.04296875	0.59887695	-0.27124023	-0.10327148	0.22436523	-1.816	-21474836	-0.045	0	-1.799
981	982	982	Category D	-0.56396484	-0.047851563	0.98388672	0.31982422	-0.11816406	-0.3996582	1.16	-1.802	20/11/2017	20	11	2017	0:42:28	2548	0.4	0	42	28	-2235	0.059814453	3.4514648	-0.44848633	0.068603516	0.93896484	0.2902832	0.16967773	0	0	0	0	0	0	0	0	0	1.0429688	0.04296875	0.27636719	-0.11523438	-0.11645508	0.044677734	-1.843	-21474836	0.005	0	-1.802
982	983	983	Category D	-0.39599609	0.083984375	0.80395508	0.36889648	-0.11669922	-0.36889648	1.25	-1.921	20/11/2017	20	11	2017	0:42:28	2548	0.5	0	42	28	-2263	0.059814453	3.4514648	-0.44995117	0.069580078	0.93823242	0.21923828	0.14550781	0	0	0	0	0	0	0	0	0	1.0429688	0.04296875	0.20263672	0.053955078	0.014160156	-0.13427734	-1.876	-21474836	0.043	0	-1.817
983	984	984	Category D	-0.47998047	-0.059814453	0.95996094	0.41723633	-0.13696289	-0.32202148	0.96	-1.961	20/11/2017	20	11	2017	0:42:28	2548	0.6	0	42	28	-2257	0.059814453	3.4514648	-0.44946289	0.0703125	0.9362793	0.43286133	0.13574219	0	0	0	0	0	0	0	0	0	1.0410156	0.041015625	0.18408203	-0.030273438	-0.13012695	0.0234375	-1.911	-21474836	0.065	0	-1.921
984	985	985	Category D	-0.76782227	0	1.0678711	0.43383789	-0.10986328	-0.30126953	1.22	-1.959	20/11/2017	20	11	2017	0:42:28	2548	0.7	0	42	28	-2271	0.059814453	3.4514648	-0.44726563	0.071533203	0.93676758	1.8278809	0.35327148	0	0	0	0	0	0	0	0	0	1.0407715	0.040771484	0.52270508	-0.3203125	-0.071533203	0.13085938	-1.967	-21474836	0.111	0	-1.959
985	986	986	Category D	-0.49194336	-0.10791016	0.85180664	0.36767578	-0.10839844	-0.36499023	1.1	-2.024	20/11/2017	20	11	2017	0:42:28	2548	0.8	0	42	28	-2234	0.059814453	3.4514648	-0.44580078	0.069824219	0.93774414	3.0273438	0.20288086	0	0	0	0	0	0	0	0	0	1.0407715	0.040771484	0.31005859	-0.045898438	-0.17773438	-0.0859375	-2.042	-21474836	0.165	0	-1.961
986	987	987	Category D	-0.58789063	-0.095947266	0.75585938	0.42114258	-0.081054688	-0.32226563	1.09	-2.135	20/11/2017	20	11	2017	0:42:28	2548	0.9	0	42	28	-2248	0.060058594	3.4740234	-0.44970703	0.071289063	0.93945313	3.4621582	0.28417969	0	0	0	0	0	0	0	0	0	1.0441895	0.044189453	0.48901367	-0.13793945	-0.16723633	-0.18359375	-2.089	-21474836	0.22	0	-2.024
987	988	988	Category D	-0.63598633	-0.095947266	0.91186523	0.40991211	-0.10058594	-0.33178711	1.03	-2.252	20/11/2017	20	11	2017	0:42:29	2549	0	0	42	29	-2240	0.060058594	3.4740234	-0.44970703	0.071289063	0.93530273	3.7404785	0.2512207	0	0	0	0	0	0	0	0	0	1.0402832	0.040283203	0.37695313	-0.18603516	-0.16723633	-0.0234375	-2.125	-21474836	0.265	0	-2.116
988	989	989	Category D	-0.27587891	0.011962891	0.79199219	0.43359375	-0.077636719	-0.30395508	1	-2.204	20/11/2017	20	11	2017	0:42:29	2549	0.1	0	42	29	-2277	0.060058594	3.4740234	-0.44506836	0.072753906	0.93212891	2.6755371	0.22802734	0	0	0	0	0	0	0	0	0	1.0356445	0.035644531	0.37036133	0.16918945	-0.060791016	-0.14013672	-2.151	-21474836	0.287	0	-2.135
989	990	990	Category D	-0.3359375	-0.047851563	0.95996094	0.47802734	-0.091552734	-0.2409668	1.15	-2.18	20/11/2017	20	11	2017	0:42:29	2549	0.2	0	42	29	-2235	0.060058594	3.4740234	-0.44458008	0.072265625	0.93164063	0.5847168	0.16455078	0	0	0	0	0	0	0	0	0	1.0349121	0.034912109	0.25708008	0.10864258	-0.12011719	0.028076172	-2.175	-21474836	0.301	0	-2.135
990	991	991	Category D	-0.47998047	0.20385742	1.0319824	0.36669922	-0.11108398	-0.3659668	1.21	-2.116	20/11/2017	20	11	2017	0:42:29	2549	0.3	0	42	29	-2244	0.060058594	3.4740234	-0.45141602	0.072753906	0.93432617	2.0727539	0.16552734	0	0	0	0	0	0	0	0	0	1.0402832	0.040283203	0.25683594	-0.028320313	0.13085938	0.097412109	-2.16	-21474836	0.259	0	-2.116
991	992	992	Category D	-0.73193359	0.25195313	0.88793945	0.32910156	-0.17114258	-0.38696289	0.92	-2.165	20/11/2017	20	11	2017	0:42:29	2549	0.4	0	42	29	-2244	0.060058594	3.4740234	-0.44726563	0.075927734	0.9296875	5.3244629	0.33691406	0	0	0	0	0	0	0	0	0	1.034668	0.034667969	0.50219727	-0.28442383	0.17578125	-0.041748047	-2.133	-21474836	0.199	0	-2.116
992	993	993	Category D	-0.21582031	-0.023925781	1.0439453	0.29296875	-0.1940918	-0.39257813	1.24	-2.047	20/11/2017	20	11	2017	0:42:29	2549	0.5	0	42	29	-2279	0.060058594	3.4740234	-0.44873047	0.076660156	0.93139648	9.5300293	0.27758789	0	0	0	0	0	0	0	0	0	1.0368652	0.036865234	0.44604492	0.23291016	-0.10058594	0.11230469	-2.136	-21474836	0.166	0	-2.116
993	994	994	Category D	-0.26391602	0.13183594	1.1638184	0.3737793	-0.23242188	-0.31445313	1.14	-2.091	20/11/2017	20	11	2017	0:42:29	2549	0.6	0	42	29	-2236	0.060058594	3.4740234	-0.44360352	0.077148438	0.93041992	14.652832	0.29956055	0	0	0	0	0	0	0	0	0	1.0336914	0.033691406	0.46777344	0.1796875	0.054443359	0.2331543	-2.176	-21474836	0.173	0	-2.116
994	995	995	Category D	-0.29980469	0.27587891	0.97192383	0.25610352	-0.26831055	-0.38574219	1.22	-2.219	20/11/2017	20	11	2017	0:42:29	2549	0.7	0	42	29	-2237	0.060058594	3.4740234	-0.4465332	0.078857422	0.93188477	18.818359	0.2487793	0	0	0	0	0	0	0	0	0	1.036377	0.036376953	0.38354492	0.14672852	0.19677734	0.039794922	-2.218	-21474836	0.203	0	-2.165
995	996	996	Category D	-0.26391602	0.21582031	0.87597656	0.2097168	-0.25195313	-0.41113281	1.13	-2.421	20/11/2017	20	11	2017	0:42:29	2549	0.8	0	42	29	-2259	0.060058594	3.4740234	-0.44677734	0.079101563	0.93115234	23.361816	0.23486328	0	0	0	0	0	0	0	0	0	1.0358887	0.035888672	0.37475586	0.18286133	0.13647461	-0.055175781	-2.244	-21474836	0.231	0	-2.219
996	997	997	Category D	-0.35986328	0.059814453	1.0319824	0.15283203	-0.23413086	-0.43652344	1.11	-2.369	20/11/2017	20	11	2017	0:42:29	2549	0.9	0	42	29	-2243	0.060058594	3.4740234	-0.44555664	0.080566406	0.92944336	29.150635	0.13500977	0	0	0	0	0	0	0	0	0	1.0339355	0.033935547	0.20898438	0.085693359	-0.020751953	0.10229492	-2.288	-21474836	0.281	0	-2.279
997	998	998	Category D	0.035888672	0.38378906	1.0078125	0.13769531	-0.25878906	-0.43188477	1.22	-2.32	20/11/2017	20	11	2017	0:42:30	2550	0	0	42	30	-2246	0.060058594	3.4740234	-0.44873047	0.082275391	0.92822266	34.037842	0.57617188	0	0	0	0	0	0	0	0	0	1.0344238	0.034423828	0.86547852	0.48461914	0.30126953	0.079345703	-2.32	-21474836	0.317	0	-2.279
998	999	999	Category D	-0.25195313	0.29980469	0.64794922	0.14599609	-0.30053711	-0.39868164	1.13	-2.313	20/11/2017	20	11	2017	0:42:30	2550	0.1	0	42	30	-2244	0.060058594	3.4740234	-0.44580078	0.081054688	0.92700195	37.218994	0.40405273	0	0	0	0	0	0	0	0	0	1.0317383	0.031738281	0.69165039	0.19384766	0.21850586	-0.27905273	-2.323	-21474836	0.298	0	-2.279
999	1000	1000	Category D	-0.19189453	0.37182617	1.1879883	0.10083008	-0.25317383	-0.43798828	1.08	-2.279	20/11/2017	20	11	2017	0:42:30	2550	0.2	0	42	30	-2250	0.060058594	3.4740234	-0.44897461	0.083740234	0.92919922	37.690186	0.46459961	0	0	0	0	0	0	0	0	0	1.0354004	0.035400391	0.8034668	0.25708008	0.2878418	0.25854492	-2.298	-21474836	0.244	0	-2.279
1000	1001	1001	Category D	-0.29980469	0.37182617	0.75585938	0.0234375	-0.23193359	-0.46069336	1.25	-2.237	20/11/2017	20	11	2017	0:42:30	2550	0.3	0	42	30	-2222	0.060058594	3.4740234	-0.45385742	0.085205078	0.93115234	38.708984	0.36938477	0	0	0	0	0	0	0	0	0	1.0395508	0.039550781	0.6159668	0.15405273	0.28637695	-0.17529297	-2.285	-21474836	0.206	0	-2.275
1001	1002	1002	Category D	-0.38378906	0.31176758	1.1037598	-0.011474609	-0.16699219	-0.48046875	1.07	-2.275	20/11/2017	20	11	2017	0:42:30	2550	0.4	0	42	30	-2257	0.060058594	3.4740234	-0.4543457	0.086181641	0.93041992	37.865967	0.29296875	0	0	0	0	0	0	0	0	0	1.0390625	0.0390625	0.46948242	0.070556641	0.22558594	0.1730957	-2.275	-21474836	0.166	0	-2.275
1002	1003	1003	Category D	-0.14379883	0.19189453	0.80395508	-0.027587891	-0.19311523	-0.47070313	1.04	-2.288	20/11/2017	20	11	2017	0:42:30	2550	0.5	0	42	30	-2260	0.060058594	3.4740234	-0.45410156	0.086669922	0.9284668	31.584717	0.35058594	0	0	0	0	0	0	0	0	0	1.0371094	0.037109375	0.54003906	0.31030273	0.10498047	-0.12451172	-2.287	-21474836	0.176	0	-2.275
1003	1004	1004	Category D	-0.35986328	-0.095947266	1.2478027	0.008544922	-0.23950195	-0.45581055	1.17	-2.259	20/11/2017	20	11	2017	0:42:30	2550	0.6	0	42	30	-2243	0.060058594	3.4740234	-0.45483398	0.087402344	0.92944336	23.823242	0.37939453	0	0	0	0	0	0	0	0	0	1.0385742	0.038574219	0.59643555	0.094970703	-0.18334961	0.31811523	-2.289	-21474836	0.177	0	-2.275
1004	1005	1005	Category D	-0.32397461	-0.20385742	1.0078125	-0.016845703	-0.18847656	-0.47875977	1.07	-2.389	20/11/2017	20	11	2017	0:42:30	2550	0.7	0	42	30	-2247	0.060058594	3.4740234	-0.4543457	0.089355469	0.92895508	17.92627	0.33032227	0	0	0	0	0	0	0	0	0	1.0380859	0.038085938	0.50219727	0.13037109	-0.29321289	0.078613281	-2.3	-21474836	0.212	0	-2.288
1005	1006	1006	Category D	-0.34790039	-0.023925781	0.77978516	-0.018798828	-0.20043945	-0.46484375	1.17	-2.291	20/11/2017	20	11	2017	0:42:30	2550	0.8	0	42	30	-2260	0.060058594	3.4740234	-0.45581055	0.090087891	0.93212891	12.590332	0.21875	0	0	0	0	0	0	0	0	0	1.0415039	0.041503906	0.37426758	0.10791016	-0.11401367	-0.15234375	-2.311	-21474836	0.257	0	-2.291
1006	1007	1007	Category D	-0.37182617	0.14379883	0.92382813	0	-0.1862793	-0.47485352	1.17	-2.299	20/11/2017	20	11	2017	0:42:30	2550	0.9	0	42	30	-2244	0.060058594	3.4740234	-0.45239258	0.092285156	0.93212891	4.4626465	0.095947266	0	0	0	0	0	0	0	0	0	1.0402832	0.040283203	0.14038086	0.080566406	0.051269531	-0.008300781	-2.323	-21474836	0.297	0	-2.291
1007	1008	1008	Category D	-0.47998047	0.38378906	0.70776367	0.002441406	-0.12231445	-0.4921875	1.11	-2.341	20/11/2017	20	11	2017	0:42:31	2551	0	0	42	31	-2243	0.060058594	3.4740234	-0.45068359	0.092773438	0.9309082	3.130127	0.36791992	0	0	0	0	0	0	0	0	0	1.0385742	0.038574219	0.54345703	-0.029052734	0.29101563	-0.22314453	-2.315	-21474836	0.325	0	-2.291
1008	1009	1009	Category D	-0.44384766	0.10791016	1.1757813	0.11767578	-0.21411133	-0.45410156	1.1	-2.361	20/11/2017	20	11	2017	0:42:31	2551	0.1	0	42	31	-2230	0.060058594	3.4740234	-0.44995117	0.094726563	0.93310547	7.2487793	0.24291992	0	0	0	0	0	0	0	0	0	1.0402832	0.040283203	0.26196289	0.006103516	0.012939453	0.24243164	-2.282	-21474836	0.294	0	-2.213
1009	1010	1010	Category D	-0.65991211	0.26391602	0.92382813	0.006835938	-0.16601563	-0.4855957	1.2	-2.213	20/11/2017	20	11	2017	0:42:31	2551	0.2	0	42	31	-2264	0.060058594	3.4740234	-0.44848633	0.095703125	0.93139648	8.605957	0.27001953	0	0	0	0	0	0	0	0	0	1.0383301	0.038330078	0.38696289	-0.21118164	0.16796875	-0.007568359	-2.262	-21474836	0.289	0	-2.187
1010	1011	1011	Category D	-0.45581055	0.17993164	0.97192383	0.006835938	-0.15869141	-0.48144531	1.1	-2.187	20/11/2017	20	11	2017	0:42:31	2551	0.3	0	42	31	-2234	0.060058594	3.4740234	-0.44921875	0.096435547	0.93310547	13.258301	0.091796875	0	0	0	0	0	0	0	0	0	1.0402832	0.040283203	0.12817383	-0.006347656	0.083251953	0.038574219	-2.222	-21474836	0.269	0	-2.174
1011	1012	1012	Category D	-0.2878418	0.13183594	0.92382813	0.084472656	-0.17993164	-0.47314453	1.18	-2.174	20/11/2017	20	11	2017	0:42:31	2551	0.4	0	42	31	-2253	0.060058594	3.4740234	-0.4465332	0.099609375	0.93554688	16.676514	0.16235352	0	0	0	0	0	0	0	0	0	1.0415039	0.041503906	0.20288086	0.15869141	0.031982422	-0.01171875	-2.169	-21474836	0.233	0	-2.174
1012	1013	1013	Category D	-0.68383789	0.15576172	0.91186523	0.10742188	-0.21362305	-0.45483398	1	-2.056	20/11/2017	20	11	2017	0:42:31	2551	0.5	0	42	31	-2242	0.060058594	3.4740234	-0.44628906	0.10180664	0.93530273	15.546631	0.24438477	0	0	0	0	0	0	0	0	0	1.0412598	0.041259766	0.31469727	-0.23730469	0.053710938	-0.0234375	-2.146	-21474836	0.213	0	-2.058
1013	1014	1014	Category D	-0.7199707	0.23999023	1.0197754	0.020263672	-0.21044922	-0.46484375	1.07	-2.027	20/11/2017	20	11	2017	0:42:31	2551	0.6	0	42	31	-2248	0.060058594	3.4740234	-0.44702148	0.10424805	0.93481445	14.584229	0.31616211	0	0	0	0	0	0	0	0	0	1.0415039	0.041503906	0.4934082	-0.27270508	0.13549805	0.084716797	-2.12	-21474836	0.198	0	-2.056
1014	1015	1015	Category D	-0.27587891	0	0.7199707	0.091064453	-0.19506836	-0.46704102	1.17	-2.221	20/11/2017	20	11	2017	0:42:31	2551	0.7	0	42	31	-2252	0.060058594	3.4740234	-0.44311523	0.10498047	0.93432617	15.949951	0.29150391	0	0	0	0	0	0	0	0	0	1.0395508	0.039550781	0.48681641	0.16723633	-0.10498047	-0.21435547	-2.097	-21474836	0.191	0	-2.05
1015	1016	1016	Category D	-0.58789063	-0.083984375	0.82788086	0.15600586	-0.20800781	-0.4519043	1.11	-2.058	20/11/2017	20	11	2017	0:42:31	2551	0.8	0	42	31	-2249	0.060058594	3.4740234	-0.44848633	0.10742188	0.93774414	18.691406	0.26098633	0	0	0	0	0	0	0	0	0	1.0449219	0.044921875	0.44067383	-0.13916016	-0.19140625	-0.10986328	-2.074	-21474836	0.161	0	-2.036
1016	1017	1017	Category D	-0.35986328	-0.17993164	0.64794922	0.14599609	-0.20043945	-0.4597168	1.13	-2.05	20/11/2017	20	11	2017	0:42:31	2551	0.9	0	42	31	-2267	0.060058594	3.4740234	-0.44604492	0.11010742	0.93676758	17.507568	0.41845703	0	0	0	0	0	0	0	0	0	1.043457	0.043457031	0.6652832	0.086181641	-0.29003906	-0.28881836	-2.042	-21474836	0.114	0	-2.027
1017	1018	1018	Category D	-0.55175781	-0.023925781	0.81591797	0.21533203	-0.21459961	-0.42797852	1.24	-2.036	20/11/2017	20	11	2017	0:42:32	2552	0	0	42	32	-2237	0.060058594	3.4740234	-0.44580078	0.11083984	0.93530273	15.274902	0.20898438	0	0	0	0	0	0	0	0	0	1.0419922	0.041992188	0.36010742	-0.10571289	-0.13476563	-0.11938477	-2.014	-21474836	0.063	0	-1.862
1018	1019	1019	Category D	-0.52783203	0.15576172	0.97192383	0.18115234	-0.19311523	-0.44921875	1.04	-1.862	20/11/2017	20	11	2017	0:42:32	2552	0.1	0	42	32	-2270	0.060058594	3.4740234	-0.44360352	0.11254883	0.93432617	15.256836	0.1015625	0	0	0	0	0	0	0	0	0	1.0402832	0.040283203	0.16455078	-0.083984375	0.04296875	0.037353516	-1.953	-21474836	-0.037	0	-1.861
1019	1020	1020	Category D	-0.73193359	0.16796875	0.92382813	0.062988281	-0.1875	-0.47314453	1.23	-1.861	20/11/2017	20	11	2017	0:42:32	2552	0.2	0	42	32	-2259	0.060058594	3.4740234	-0.43896484	0.11352539	0.93432617	14.760254	0.29785156	0	0	0	0	0	0	0	0	0	1.0385742	0.038574219	0.35766602	-0.29272461	0.054199219	-0.010498047	-1.891	-21474836	-0.134	0	-1.861
1020	1021	1021	Category D	-0.37182617	0.13183594	0.93579102	-0.016113281	-0.16162109	-0.48364258	1.06	-1.852	20/11/2017	20	11	2017	0:42:32	2552	0.3	0	42	32	-2257	0.060058594	3.4740234	-0.44555664	0.11352539	0.93603516	10.655762	0.075927734	0	0	0	0	0	0	0	0	0	1.0429688	0.04296875	0.092285156	0.073730469	0.018066406	-0.000244141	-1.861	-21474836	-0.187	0	-1.861
1021	1022	1022	Category D	-0.51586914	0.11987305	0.95996094	0.025634766	-0.16650391	-0.47924805	1.22	-1.687	20/11/2017	20	11	2017	0:42:32	2552	0.4	0	42	32	-2243	0.060058594	3.4740234	-0.43994141	0.11547852	0.93212891	4.7453613	0.080810547	0	0	0	0	0	0	0	0	0	1.0371094	0.037109375	0.10766602	-0.075683594	0.004150391	0.027832031	-1.838	-21474836	-0.222	0	-1.852
1022	1023	1023	Category D	-0.3359375	0.035888672	0.85180664	0.052246094	-0.1652832	-0.48217773	0.96	-1.873	20/11/2017	20	11	2017	0:42:32	2552	0.5	0	42	32	-2243	0.060058594	3.4740234	-0.44238281	0.11816406	0.93383789	1.5922852	0.15771484	0	0	0	0	0	0	0	0	0	1.0400391	0.040039063	0.27099609	0.10644531	-0.082275391	-0.08203125	-1.833	-21474836	-0.21	0	-1.852
1023	1024	1024	Category D	-0.29980469	0.15576172	1.0917969	0.10546875	-0.17407227	-0.47192383	1.23	-1.897	20/11/2017	20	11	2017	0:42:32	2552	0.6	0	42	32	-2256	0.060058594	3.4740234	-0.43945313	0.11816406	0.93505859	0.10791016	0.21289063	0	0	0	0	0	0	0	0	0	1.0400391	0.040039063	0.33349609	0.13964844	0.037353516	0.15649414	-1.846	-21474836	-0.168	0	-1.852
1024	1025	1025	Category D	-0.51586914	0	1.0559082	0.037841797	-0.17651367	-0.48242188	1.2	-1.829	20/11/2017	20	11	2017	0:42:32	2552	0.7	0	42	32	-2231	0.060058594	3.4514648	-0.44042969	0.12060547	0.93530273	3.0090332	0.1862793	0	0	0	0	0	0	0	0	0	1.0410156	0.041015625	0.31640625	-0.075195313	-0.12060547	0.12036133	-1.856	-21474836	-0.117	0	-1.829
1025	1026	1026	Category D	-0.63598633	0	0.82788086	0.001708984	-0.20800781	-0.46655273	1.26	-1.943	20/11/2017	20	11	2017	0:42:32	2552	0.8	0	42	32	-2248	0.060058594	3.4514648	-0.43457031	0.12255859	0.93383789	6.9414063	0.25830078	0	0	0	0	0	0	0	0	0	1.0373535	0.037353516	0.42993164	-0.20117188	-0.12255859	-0.10595703	-1.877	-21474836	-0.052	0	-1.829
1026	1027	1027	Category D	-0.40795898	0.059814453	0.87597656	0.043212891	-0.20385742	-0.46533203	1.22	-1.909	20/11/2017	20	11	2017	0:42:32	2552	0.9	0	42	32	-2267	0.060058594	3.4514648	-0.43408203	0.12524414	0.93505859	8.317627	0.092041016	0	0	0	0	0	0	0	0	0	1.0385742	0.038574219	0.15063477	0.026123047	-0.065429688	-0.059082031	-1.869	-21474836	-0.006	0	-1.829
1027	1028	1028	Category D	-0.21582031	0.15576172	0.76782227	0.16845703	-0.20385742	-0.45239258	1.22	-1.814	20/11/2017	20	11	2017	0:42:33	2553	0	0	42	33	-2257	0.060058594	3.4514648	-0.42993164	0.12817383	0.93774414	6.9780273	0.2746582	0	0	0	0	0	0	0	0	0	1.0395508	0.039550781	0.41162109	0.21411133	0.02734375	-0.16992188	-1.86	-21474836	0.006	0	-1.829
1028	1029	1029	Category D	-0.57592773	0.15576172	0.94799805	0.20556641	-0.1940918	-0.43774414	1.11	-1.825	20/11/2017	20	11	2017	0:42:33	2553	0.1	0	42	33	-2230	0.060058594	3.4514648	-0.42724609	0.13085938	0.93847656	6.2783203	0.15087891	0	0	0	0	0	0	0	0	0	1.0395508	0.039550781	0.18261719	-0.1484375	0.024658203	0.009277344	-1.864	-21474836	-0.009	0	-1.841
1029	1030	1030	Category D	-0.70776367	0.083984375	0.93579102	0.13208008	-0.20800781	-0.45996094	1.19	-1.841	20/11/2017	20	11	2017	0:42:33	2553	0.2	0	42	33	-2250	0.060058594	3.4514648	-0.42749023	0.13256836	0.94067383	5.4577637	0.28442383	0	0	0	0	0	0	0	0	0	1.041748	0.041748047	0.33374023	-0.2800293	-0.048583984	-0.004882813	-1.874	-21474836	-0.015	0	-1.841
1030	1031	1031	Category D	-0.29980469	0.14379883	0.77978516	0.11157227	-0.19042969	-0.46166992	1.23	-1.855	20/11/2017	20	11	2017	0:42:33	2553	0.3	0	42	33	-2270	0.060058594	3.4514648	-0.42797852	0.13500977	0.93945313	3.0541992	0.20507813	0	0	0	0	0	0	0	0	0	1.0412598	0.041259766	0.296875	0.12817383	0.008544922	-0.15966797	-1.901	-21474836	0.001	0	-1.841
1031	1032	1032	Category D	-0.65991211	0.071777344	1.0319824	0.109375	-0.19873047	-0.46289063	1.25	-2.002	20/11/2017	20	11	2017	0:42:33	2553	0.4	0	42	33	-2258	0.060058594	3.4514648	-0.4284668	0.13427734	0.9387207	0.90429688	0.25708008	0	0	0	0	0	0	0	0	0	1.0405273	0.040527344	0.38720703	-0.23120117	-0.0625	0.093017578	-1.934	-21474836	0.017	0	-1.855
1032	1033	1033	Category D	-0.32397461	0.047851563	0.92382813	0.092529297	-0.20654297	-0.46411133	1.21	-2.071	20/11/2017	20	11	2017	0:42:33	2553	0.5	0	42	33	-2249	0.060058594	3.4514648	-0.42333984	0.13354492	0.93920898	2.6240234	0.13208008	0	0	0	0	0	0	0	0	0	1.0388184	0.038818359	0.20068359	0.099365234	-0.085693359	-0.015380859	-1.97	-21474836	0.054	0	-2.002
1033	1034	1034	Category D	-0.44384766	0.15576172	0.95996094	0.11889648	-0.21069336	-0.45385742	1.08	-2.01	20/11/2017	20	11	2017	0:42:33	2553	0.6	0	42	33	-2248	0.060058594	3.4514648	-0.42749023	0.13549805	0.93823242	1.3352051	0.033447266	0	0	0	0	0	0	0	0	0	1.0400391	0.040039063	0.057617188	-0.016113281	0.020019531	0.021484375	-2.003	-21474836	0.125	0	-2.002
1034	1035	1035	Category D	-0.56396484	0.13183594	0.93579102	0.12768555	-0.21362305	-0.45483398	1.23	-2.045	20/11/2017	20	11	2017	0:42:33	2553	0.7	0	42	33	-2234	0.060058594	3.4514648	-0.42797852	0.13598633	0.93505859	0.18554688	0.13574219	0	0	0	0	0	0	0	0	0	1.0373535	0.037353516	0.140625	-0.13574219	-0.004150391	0.000488281	-2.015	-21474836	0.197	0	-2.002
1035	1036	1036	Category D	-0.57592773	0.16796875	0.93579102	0.17114258	-0.22924805	-0.43847656	1.17	-2.037	20/11/2017	20	11	2017	0:42:33	2553	0.8	0	42	33	-2234	0.060058594	3.4514648	-0.43041992	0.13452148	0.93432617	0.15258789	0.14916992	0	0	0	0	0	0	0	0	0	1.0373535	0.037353516	0.18017578	-0.14526367	0.033203125	0.001220703	-2.013	-21474836	0.245	0	-2.01
1036	1037	1037	Category D	-0.51586914	0.16796875	0.91186523	0.11132813	-0.22680664	-0.45214844	1.08	-1.929	20/11/2017	20	11	2017	0:42:33	2553	0.9	0	42	33	-2262	0.060058594	3.4514648	-0.4309082	0.13378906	0.93481445	0.099121094	0.094238281	0	0	0	0	0	0	0	0	0	1.0380859	0.038085938	0.14208984	-0.084716797	0.033935547	-0.022949219	-2.007	-21474836	0.287	0	-1.987
1037	1038	1038	Category D	-0.56396484	0.14379883	0.95996094	0.11694336	-0.22558594	-0.44995117	1.21	-1.987	20/11/2017	20	11	2017	0:42:34	2554	0	0	42	34	-2237	0.060058594	3.4514648	-0.43261719	0.13427734	0.93383789	2.0537109	0.1340332	0	0	0	0	0	0	0	0	0	1.0380859	0.038085938	0.16650391	-0.13110352	0.009277344	0.025878906	-2.003	-21474836	0.305	0	-1.987
1038	1039	1039	Category D	-0.51586914	0.16796875	0.92382813	0.10449219	-0.21777344	-0.45507813	1.13	-2.035	20/11/2017	20	11	2017	0:42:34	2554	0.1	0	42	34	-2236	0.060058594	3.4514648	-0.4375	0.1315918	0.93237305	2.8334961	0.086425781	0	0	0	0	0	0	0	0	0	1.0385742	0.038574219	0.12304688	-0.078125	0.036132813	-0.008544922	-2.025	-21474836	0.297	0	-1.987
1039	1040	1040	Category D	-0.44384766	0.15576172	0.87597656	0.10742188	-0.22387695	-0.45825195	0.95	-1.987	20/11/2017	20	11	2017	0:42:34	2554	0.2	0	42	34	-2258	0.060058594	3.4514648	-0.44140625	0.13061523	0.9362793	2.416748	0.065185547	0	0	0	0	0	0	0	0	0	1.043457	0.043457031	0.087646484	-0.002197266	0.024902344	-0.060302734	-2.054	-21474836	0.284	0	-1.987
1040	1041	1041	Category D	-0.81591797	0.19189453	1.0678711	0.13549805	-0.20336914	-0.45483398	0.96	-2.179	20/11/2017	20	11	2017	0:42:34	2554	0.3	0	42	34	-2274	0.060058594	3.4514648	-0.44384766	0.12792969	0.93237305	2.6420898	0.40087891	0	0	0	0	0	0	0	0	0	1.0405273	0.040527344	0.57104492	-0.37182617	0.063720703	0.13525391	-2.079	-21474836	0.266	0	-2.035
1041	1042	1042	Category D	-0.3359375	0.15576172	0.85180664	0.051513672	-0.20849609	-0.46459961	1.1	-2.207	20/11/2017	20	11	2017	0:42:34	2554	0.4	0	42	34	-2253	0.060058594	3.4514648	-0.4440918	0.12402344	0.93359375	3.7231445	0.1394043	0	0	0	0	0	0	0	0	0	1.0412598	0.041259766	0.22167969	0.1081543	0.031494141	-0.081787109	-2.109	-21474836	0.245	0	-2.049
1042	1043	1043	Category D	-0.57592773	0.095947266	1.0197754	0.11279297	-0.21948242	-0.453125	0.96	-2.08	20/11/2017	20	11	2017	0:42:34	2554	0.5	0	42	34	-2233	0.060058594	3.4514648	-0.44677734	0.12329102	0.93188477	5.5866699	0.15844727	0	0	0	0	0	0	0	0	0	1.0407715	0.040771484	0.24414063	-0.12890625	-0.02734375	0.087646484	-2.111	-21474836	0.179	0	-2.049
1043	1044	1044	Category D	-0.40795898	0.16796875	0.99584961	-0.000732422	-0.2121582	-0.46459961	1.18	-2.168	20/11/2017	20	11	2017	0:42:34	2554	0.6	0	42	34	-2271	0.060058594	3.4514648	-0.45043945	0.12353516	0.93334961	6.5114746	0.087402344	0	0	0	0	0	0	0	0	0	1.0437012	0.043701172	0.14916992	0.042480469	0.044189453	0.062255859	-2.112	-21474836	0.135	0	-2.049
1044	1045	1045	Category D	-0.38378906	0.15576172	0.98388672	0.041748047	-0.20458984	-0.46850586	1.14	-2.049	20/11/2017	20	11	2017	0:42:34	2554	0.7	0	42	34	-2246	0.060058594	3.4514648	-0.45214844	0.12646484	0.9296875	8.0888672	0.091796875	0	0	0	0	0	0	0	0	0	1.041748	0.041748047	0.15161133	0.068359375	0.029052734	0.053955078	-2.088	-21474836	0.092	0	-2.035
1045	1046	1046	Category D	-0.32397461	0.13183594	0.99584961	0.028320313	-0.20922852	-0.46728516	1.21	-1.991	20/11/2017	20	11	2017	0:42:34	2554	0.8	0	42	34	-2238	0.060058594	3.4514648	-0.45385742	0.13110352	0.92895508	9.3630371	0.14599609	0	0	0	0	0	0	0	0	0	1.0422363	0.042236328	0.19750977	0.12988281	0.000488281	0.066650391	-2.054	-21474836	0.026	0	-2.003
1046	1047	1047	Category D	-0.3359375	0.15576172	0.93579102	0.031982422	-0.20776367	-0.46240234	1.25	-2.035	20/11/2017	20	11	2017	0:42:34	2554	0.9	0	42	34	-2257	0.060058594	3.4514648	-0.45385742	0.13354492	0.93041992	9.7412109	0.12011719	0	0	0	0	0	0	0	0	0	1.0437012	0.043701172	0.14526367	0.11791992	0.021972656	0.005126953	-2.026	-21474836	-0.039	0	-1.991
1047	1048	1048	Category D	-0.29980469	0.16796875	0.98388672	0.051757813	-0.20751953	-0.46533203	1.16	-2.003	20/11/2017	20	11	2017	0:42:35	2555	0	0	42	35	-2212	0.060058594	3.4514648	-0.45507813	0.1340332	0.93115234	9.4304199	0.16723633	0	0	0	0	0	0	0	0	0	1.045166	0.045166016	0.24145508	0.15527344	0.033691406	0.052490234	-1.99	-21474836	-0.102	0	-1.991
1048	1049	1049	Category D	-0.38378906	0.14379883	0.92382813	0.018554688	-0.20532227	-0.46655273	1.07	-1.913	20/11/2017	20	11	2017	0:42:35	2555	0.1	0	42	35	-2239	0.060058594	3.4514648	-0.45385742	0.13183594	0.93481445	8.817627	0.071777344	0	0	0	0	0	0	0	0	0	1.0473633	0.047363281	0.093017578	0.070068359	0.01171875	-0.010986328	-1.988	-21474836	-0.141	0	-1.95
1049	1050	1050	Category D	-0.53979492	0.15576172	0.95996094	0.061767578	-0.21899414	-0.46435547	1.04	-1.95	20/11/2017	20	11	2017	0:42:35	2555	0.2	0	42	35	-2257	0.060058594	3.4514648	-0.453125	0.13232422	0.9309082	7.7746582	0.093994141	0	0	0	0	0	0	0	0	0	1.0437012	0.043701172	0.13867188	-0.086425781	0.023193359	0.028808594	-1.973	-21474836	-0.207	0	-1.914
1050	1051	1051	Category D	-0.25195313	0.11987305	0.99584961	0.092773438	-0.20996094	-0.46508789	1.13	-2.041	20/11/2017	20	11	2017	0:42:35	2555	0.3	0	42	35	-2256	0.060058594	3.4514648	-0.45117188	0.13061523	0.93212891	5.6647949	0.20947266	0	0	0	0	0	0	0	0	0	1.0439453	0.043945313	0.27392578	0.19921875	-0.010742188	0.063476563	-1.953	-21474836	-0.285	0	-1.913
1051	1052	1052	Category D	-0.45581055	0.16796875	0.93579102	0.10766602	-0.20605469	-0.45800781	1.14	-1.9	20/11/2017	20	11	2017	0:42:35	2555	0.4	0	42	35	-2281	0.060058594	3.4514648	-0.45263672	0.13085938	0.93115234	3.4931641	0.037353516	0	0	0	0	0	0	0	0	0	1.0437012	0.043701172	0.044433594	-0.002929688	0.036865234	0.004394531	-1.936	-21474836	-0.364	0	-1.901
1052	1053	1053	Category D	-0.51586914	0.17993164	0.83984375	0.13330078	-0.21630859	-0.45068359	1.11	-1.914	20/11/2017	20	11	2017	0:42:35	2555	0.5	0	42	35	-2244	0.060058594	3.4514648	-0.45361328	0.13134766	0.93139648	0.3815918	0.12084961	0	0	0	0	0	0	0	0	0	1.0444336	0.044433594	0.20214844	-0.062011719	0.048339844	-0.091552734	-1.933	-21474836	-0.427	0	-1.9
1053	1054	1054	Category D	-0.38378906	0.13183594	0.93579102	0.13183594	-0.20825195	-0.45483398	1.18	-1.901	20/11/2017	20	11	2017	0:42:35	2555	0.6	0	42	35	-2277	0.060058594	3.4514648	-0.4519043	0.13134766	0.93188477	1.529541	0.068115234	0	0	0	0	0	0	0	0	0	1.0439453	0.043945313	0.072021484	0.068115234	0.000244141	0.003662109	-1.922	-21474836	-0.499	0	-1.9
1054	1055	1055	Category D	-0.65991211	0.13183594	1.0319824	0.11669922	-0.20727539	-0.46313477	0.97	-1.894	20/11/2017	20	11	2017	0:42:35	2555	0.7	0	42	35	-2257	0.060058594	3.4514648	-0.44848633	0.13061523	0.93212891	3.9362793	0.23339844	0	0	0	0	0	0	0	0	0	1.0427246	0.042724609	0.31201172	-0.21118164	0.000976563	0.099609375	-1.906	-21474836	-0.55	0	-1.9
1055	1056	1056	Category D	-0.32397461	0.15576172	0.81591797	0.069824219	-0.19067383	-0.46801758	1.17	-1.884	20/11/2017	20	11	2017	0:42:35	2555	0.8	0	42	35	-2274	0.060058594	3.4514648	-0.44775391	0.13330078	0.93334961	6.5795898	0.17211914	0	0	0	0	0	0	0	0	0	1.0437012	0.043701172	0.26342773	0.1237793	0.022216797	-0.11743164	-1.913	-21474836	-0.567	0	-1.901
1056	1057	1057	Category D	-0.52783203	0.15576172	0.94799805	0.086914063	-0.19482422	-0.46411133	1.03	-1.947	20/11/2017	20	11	2017	0:42:35	2555	0.9	0	42	35	-2244	0.060058594	3.4514648	-0.44384766	0.13647461	0.93603516	7.3242188	0.086669922	0	0	0	0	0	0	0	0	0	1.0449219	0.044921875	0.11499023	-0.083740234	0.019042969	0.01171875	-1.928	-21474836	-0.568	0	-1.901
1057	1058	1058	Category D	-0.32397461	0.083984375	0.93579102	0.037353516	-0.18994141	-0.47241211	1.24	-1.942	20/11/2017	20	11	2017	0:42:36	2556	0	0	42	36	-2261	0.060058594	3.4514648	-0.44506836	0.140625	0.93945313	7.675293	0.13378906	0	0	0	0	0	0	0	0	0	1.0490723	0.049072266	0.18164063	0.12109375	-0.056640625	-0.003662109	-1.951	-21474836	-0.552	0	-1.942
1058	1059	1059	Category D	-0.40795898	0.14379883	0.94799805	0.05859375	-0.20703125	-0.46948242	0.96	-2.004	20/11/2017	20	11	2017	0:42:36	2556	0.1	0	42	36	-2247	0.060058594	3.4514648	-0.44238281	0.14306641	0.94018555	6.6738281	0.03515625	0	0	0	0	0	0	0	0	0	1.0488281	0.048828125	0.042480469	0.034423828	0.000488281	0.007568359	-1.99	-21474836	-0.524	0	-1.947
1059	1060	1060	Category D	-0.63598633	0.083984375	1.0319824	0.021484375	-0.19384766	-0.47045898	1.16	-2.04	20/11/2017	20	11	2017	0:42:36	2556	0.2	0	42	36	-2243	0.060058594	3.4514648	-0.44116211	0.14355469	0.93994141	5.6289063	0.22338867	0	0	0	0	0	0	0	0	0	1.0480957	0.048095703	0.34619141	-0.19458008	-0.059570313	0.091796875	-2.025	-21474836	-0.517	0	-2.004
1060	1061	1061	Category D	-0.26391602	0.11987305	0.83984375	0.032470703	-0.19775391	-0.47143555	1.03	-2.123	20/11/2017	20	11	2017	0:42:36	2556	0.3	0	42	36	-2226	0.060058594	3.4514648	-0.43603516	0.14306641	0.94018555	3.6025391	0.20068359	0	0	0	0	0	0	0	0	0	1.0461426	0.046142578	0.29589844	0.17211914	-0.023193359	-0.1003418	-2.048	-21474836	-0.526	0	-2.014
1061	1062	1062	Category D	-0.75585938	0.16796875	1.1279297	0.12475586	-0.20800781	-0.46191406	1.1	-2.099	20/11/2017	20	11	2017	0:42:36	2556	0.4	0	42	36	-2258	0.060058594	3.4514648	-0.43701172	0.14257813	0.93945313	0.98217773	0.37084961	0	0	0	0	0	0	0	0	0	1.0461426	0.046142578	0.53198242	-0.31860352	0.025146484	0.18823242	-2.06	-21474836	-0.536	0	-2.014
1062	1063	1063	Category D	-0.16796875	0.083984375	0.91186523	0.015869141	-0.19067383	-0.4765625	1.16	-2.085	20/11/2017	20	11	2017	0:42:36	2556	0.5	0	42	36	-2235	0.059814453	3.4337402	-0.43725586	0.14331055	0.93798828	1.0700684	0.27709961	0	0	0	0	0	0	0	0	0	1.0449219	0.044921875	0.35498047	0.26928711	-0.059326172	-0.026123047	-2.043	-21474836	-0.584	0	-2.014
1063	1064	1064	Category D	-0.56396484	0.13183594	0.97192383	0.047607422	-0.20507813	-0.47167969	0.88	-2.014	20/11/2017	20	11	2017	0:42:36	2556	0.6	0	42	36	-2258	0.059814453	3.4337402	-0.43652344	0.14306641	0.93823242	2.9355469	0.13208008	0	0	0	0	0	0	0	0	0	1.0449219	0.044921875	0.17211914	-0.12719727	-0.011230469	0.033447266	-2.014	-21474836	-0.64	0	-1.902
1064	1065	1065	Category D	-0.2878418	0.14379883	0.94799805	0.008544922	-0.20068359	-0.46850586	1.18	-1.902	20/11/2017	20	11	2017	0:42:36	2556	0.7	0	42	36	-2230	0.059814453	3.4337402	-0.43945313	0.14257813	0.9375	4.4467773	0.15209961	0	0	0	0	0	0	0	0	0	1.0454102	0.045410156	0.16308594	0.15161133	0.000976563	0.010253906	-1.973	-21474836	-0.704	0	-1.877
1065	1066	1066	Category D	-0.45581055	0.10791016	0.94799805	0.033203125	-0.19750977	-0.46826172	1.14	-1.866	20/11/2017	20	11	2017	0:42:36	2556	0.8	0	42	36	-2250	0.059814453	3.4337402	-0.43774414	0.14404297	0.93554688	6.5080566	0.042236328	0	0	0	0	0	0	0	0	0	1.0429688	0.04296875	0.06640625	-0.017822266	-0.036132813	0.012207031	-1.929	-21474836	-0.755	0	-1.866
1066	1067	1067	Category D	-0.25195313	0.14379883	0.98388672	0.040527344	-0.20141602	-0.46972656	1.14	-1.877	20/11/2017	20	11	2017	0:42:36	2556	0.9	0	42	36	-2263	0.059814453	3.4337402	-0.43432617	0.14575195	0.93701172	6.8793945	0.18823242	0	0	0	0	0	0	0	0	0	1.0429688	0.04296875	0.23120117	0.18237305	-0.001953125	0.046630859	-1.875	-21474836	-0.814	0	-1.866
1067	1068	1068	Category D	-0.43188477	0.11987305	0.95996094	0.028076172	-0.19824219	-0.47265625	1.24	-1.832	20/11/2017	20	11	2017	0:42:37	2557	0	0	42	37	-2249	0.059814453	3.4337402	-0.43383789	0.14550781	0.93945313	7.6420898	0.032958984	0	0	0	0	0	0	0	0	0	1.0449219	0.044921875	0.048339844	0.001953125	-0.025634766	0.020263672	-1.854	-21474836	-0.845	0	-1.866
1068	1069	1069	Category D	-0.2878418	0.15576172	0.95996094	0.030517578	-0.20263672	-0.47167969	1.1	-1.759	20/11/2017	20	11	2017	0:42:37	2557	0.1	0	42	37	-2222	0.059814453	3.4337402	-0.43676758	0.14648438	0.94165039	6.8984375	0.15039063	0	0	0	0	0	0	0	0	0	1.0483398	0.048339844	0.17651367	0.14892578	0.009033203	0.018066406	-1.873	-21474836	-0.829	0	-1.866
1069	1070	1070	Category D	-0.38378906	0.13183594	0.87597656	0.015869141	-0.20166016	-0.46850586	1.12	-1.891	20/11/2017	20	11	2017	0:42:37	2557	0.2	0	42	37	-2264	0.059814453	3.4337402	-0.43383789	0.14599609	0.94067383	6.1774902	0.083007813	0	0	0	0	0	0	0	0	0	1.0461426	0.046142578	0.12915039	0.050048828	-0.014160156	-0.064697266	-1.889	-21474836	-0.816	0	-1.877
1070	1071	1071	Category D	-0.51586914	0.15576172	0.95996094	0.052490234	-0.20166016	-0.46948242	1.21	-2.014	20/11/2017	20	11	2017	0:42:37	2557	0.3	0	42	37	-2242	0.059814453	3.4337402	-0.42944336	0.14550781	0.93896484	5.1635742	0.089355469	0	0	0	0	0	0	0	0	0	1.0427246	0.042724609	0.11743164	-0.086181641	0.010009766	0.020751953	-1.9	-21474836	-0.807	0	-1.891
1071	1072	1072	Category D	-0.32397461	0.19189453	0.93579102	0.040771484	-0.20214844	-0.46826172	1.29	-1.961	20/11/2017	20	11	2017	0:42:37	2557	0.4	0	42	37	-2263	0.059814453	3.4337402	-0.43164063	0.14550781	0.94262695	3.1105957	0.11743164	0	0	0	0	0	0	0	0	0	1.046875	0.046875	0.16088867	0.10766602	0.046142578	-0.006835938	-1.917	-21474836	-0.802	0	-1.891
1072	1073	1073	Category D	-0.55175781	0.13183594	0.97192383	0.075195313	-0.19775391	-0.46606445	1.14	-1.943	20/11/2017	20	11	2017	0:42:37	2557	0.5	0	42	37	-2212	0.059814453	3.4337402	-0.4296875	0.14697266	0.94189453	2.0664063	0.12646484	0	0	0	0	0	0	0	0	0	1.0456543	0.045654297	0.16699219	-0.12182617	-0.015136719	0.029785156	-1.916	-21474836	-0.813	0	-1.891
1073	1074	1074	Category D	-0.29980469	0.16796875	0.89990234	0.064208984	-0.20727539	-0.46533203	1.24	-1.934	20/11/2017	20	11	2017	0:42:37	2557	0.6	0	42	37	-2257	0.059814453	3.4337402	-0.43041992	0.14746094	0.94238281	0.23217773	0.13891602	0	0	0	0	0	0	0	0	0	1.0466309	0.046630859	0.19360352	0.13061523	0.020263672	-0.042480469	-1.878	-21474836	-0.859	0	-1.758
1074	1075	1075	Category D	-0.49194336	0.15576172	0.91186523	0.084960938	-0.2097168	-0.46435547	1.1	-1.758	20/11/2017	20	11	2017	0:42:37	2557	0.7	0	42	37	-2221	0.059814453	3.4337402	-0.4296875	0.14770508	0.94067383	1.543457	0.068847656	0	0	0	0	0	0	0	0	0	1.0446777	0.044677734	0.098876953	-0.062011719	0.0078125	-0.028808594	-1.818	-21474836	-0.938	0	-1.665
1075	1076	1076	Category D	-0.29980469	0.15576172	0.92382813	0.10839844	-0.20043945	-0.45874023	1.14	-1.662	20/11/2017	20	11	2017	0:42:37	2557	0.8	0	42	37	-2235	0.059814453	3.4337402	-0.42553711	0.14746094	0.94262695	3.7004395	0.12744141	0	0	0	0	0	0	0	0	0	1.0446777	0.044677734	0.15283203	0.12573242	0.008056641	-0.018798828	-1.768	-21474836	-1.017	0	-1.662
1076	1077	1077	Category D	-0.49194336	0.10791016	0.95996094	0.090820313	-0.20825195	-0.4609375	0.84	-1.651	20/11/2017	20	11	2017	0:42:37	2557	0.9	0	42	37	-2263	0.059814453	3.4337402	-0.42431641	0.14746094	0.94262695	4.9294434	0.080078125	0	0	0	0	0	0	0	0	0	1.0441895	0.044189453	0.12426758	-0.067382813	-0.039550781	0.017089844	-1.72	-21474836	-1.113	0	-1.662
1077	1078	1078	Category D	-0.37182617	0.16796875	0.88793945	0.10766602	-0.20800781	-0.4609375	1.13	-1.665	20/11/2017	20	11	2017	0:42:38	2558	0	0	42	38	-2240	0.059814453	3.4337402	-0.42114258	0.14746094	0.94213867	5.7141113	0.076171875	0	0	0	0	0	0	0	0	0	1.0424805	0.042480469	0.12426758	0.049316406	0.020263672	-0.054199219	-1.698	-21474836	-1.199	0	-1.662
1078	1079	1079	Category D	-0.56396484	0.21582031	0.94799805	0.071777344	-0.20507813	-0.46630859	1.09	-1.651	20/11/2017	20	11	2017	0:42:38	2558	0.1	0	42	38	-2249	0.059814453	3.4337402	-0.41894531	0.14624023	0.94287109	5.6787109	0.16064453	0	0	0	0	0	0	0	0	0	1.0419922	0.041992188	0.21923828	-0.14477539	0.069335938	0.004882813	-1.728	-21474836	-1.257	0	-1.662
1079	1080	1080	Category D	-0.37182617	0.16796875	0.87597656	0.11474609	-0.24194336	-0.4440918	1.28	-1.804	20/11/2017	20	11	2017	0:42:38	2558	0.2	0	42	38	-2254	0.059814453	3.4337402	-0.41772461	0.14550781	0.94458008	5.7287598	0.085449219	0	0	0	0	0	0	0	0	0	1.0432129	0.043212891	0.13696289	0.045898438	0.022216797	-0.068603516	-1.77	-21474836	-1.318	0	-1.665
1080	1081	1081	Category D	-0.3359375	0.059814453	0.85180664	0.13500977	-0.2578125	-0.42480469	1.23	-1.939	20/11/2017	20	11	2017	0:42:38	2558	0.3	0	42	38	-2253	0.059814453	3.4337402	-0.41625977	0.14404297	0.94287109	4.9699707	0.14794922	0	0	0	0	0	0	0	0	0	1.0407715	0.040771484	0.25610352	0.080322266	-0.084228516	-0.091064453	-1.813	-21474836	-1.379	0	-1.804
1081	1082	1082	Category D	-0.58789063	0.25195313	0.97192383	0.15429688	-0.2487793	-0.43261719	1.21	-1.912	20/11/2017	20	11	2017	0:42:38	2558	0.4	0	42	38	-2274	0.059814453	3.4337402	-0.40869141	0.1418457	0.94335938	3.5024414	0.21191406	0	0	0	0	0	0	0	0	0	1.0378418	0.037841797	0.31762695	-0.17895508	0.10986328	0.028320313	-1.864	-21474836	-1.424	0	-1.907
1082	1083	1083	Category D	-0.43188477	0.20385742	0.92382813	0.099853516	-0.20922852	-0.45581055	1.14	-1.907	20/11/2017	20	11	2017	0:42:38	2558	0.5	0	42	38	-2233	0.059814453	3.4337402	-0.41186523	0.14111328	0.94604492	2.767334	0.069091797	0	0	0	0	0	0	0	0	0	1.0415039	0.041503906	0.10449219	-0.019775391	0.0625	-0.022216797	-1.932	-21474836	-1.426	0	-1.912
1083	1084	1084	Category D	-0.50390625	0.14379883	0.95996094	0.085449219	-0.22583008	-0.45410156	1.24	-1.972	20/11/2017	20	11	2017	0:42:38	2558	0.6	0	42	38	-2249	0.059814453	3.4337402	-0.40869141	0.14111328	0.94482422	1.3093262	0.096191406	0	0	0	0	0	0	0	0	0	1.0390625	0.0390625	0.11254883	-0.094970703	0.002441406	0.014892578	-1.977	-21474836	-1.43	0	-1.939
1084	1085	1085	Category D	-0.46777344	0.15576172	0.94799805	0.060302734	-0.22509766	-0.46142578	1.14	-2.059	20/11/2017	20	11	2017	0:42:38	2558	0.7	0	42	38	-2221	0.059814453	3.4337402	-0.40795898	0.13793945	0.94262695	0.65332031	0.0625	0	0	0	0	0	0	0	0	0	1.036377	0.036376953	0.082763672	-0.059570313	0.017578125	0.005126953	-1.996	-21474836	-1.435	0	-1.972
1085	1086	1086	Category D	-0.3359375	0.17993164	0.88793945	0.066162109	-0.21801758	-0.45922852	1.23	-2.073	20/11/2017	20	11	2017	0:42:38	2558	0.8	0	42	38	-2236	0.059814453	3.4337402	-0.40991211	0.13549805	0.94433594	0.70898438	0.10302734	0	0	0	0	0	0	0	0	0	1.0383301	0.038330078	0.17480469	0.073974609	0.044189453	-0.056396484	-2.028	-21474836	-1.397	0	-2.056
1086	1087	1087	Category D	-0.46777344	0.19189453	0.99584961	0.078125	-0.21850586	-0.45703125	1.06	-2.056	20/11/2017	20	11	2017	0:42:38	2558	0.9	0	42	38	-2256	0.059814453	3.4337402	-0.40917969	0.13549805	0.9453125	1.5283203	0.095458984	0	0	0	0	0	0	0	0	0	1.0388184	0.038818359	0.1652832	-0.058349609	0.056152344	0.050292969	-2.065	-21474836	-1.233	0	-2.059
1087	1088	1088	Category D	-0.38378906	0.19189453	0.98388672	0.057861328	-0.22729492	-0.46240234	1.33	-2.101	20/11/2017	20	11	2017	0:42:39	2559	0	0	42	39	-2232	0.059814453	3.4337402	-0.41455078	0.13452148	0.94335938	1.7697754	0.076416016	0	0	0	0	0	0	0	0	0	1.0393066	0.039306641	0.12841797	0.030761719	0.057128906	0.040283203	-2.092	-21474836	-1.065	0	-2.073
1088	1089	1089	Category D	-0.39599609	0.15576172	0.86376953	0.092285156	-0.22314453	-0.45117188	1.24	-2.132	20/11/2017	20	11	2017	0:42:39	2559	0.1	0	42	39	-2273	0.059814453	3.4337402	-0.41381836	0.1328125	0.93945313	1.9875488	0.081054688	0	0	0	0	0	0	0	0	0	1.0351563	0.03515625	0.11621094	0.017822266	0.022705078	-0.075683594	-2.129	-21474836	-0.903	0	-2.101
1089	1090	1090	Category D	-0.50390625	0.13183594	1.0319824	0.096191406	-0.23168945	-0.45117188	1.07	-2.131	20/11/2017	20	11	2017	0:42:39	2559	0.2	0	42	39	-2244	0.059814453	3.4337402	-0.41577148	0.13330078	0.93896484	1.9848633	0.12792969	0	0	0	0	0	0	0	0	0	1.0354004	0.035400391	0.18237305	-0.087890625	-0.001464844	0.092773438	-2.18	-21474836	-0.72	0	-2.131
1090	1091	1091	Category D	-0.56396484	0.19189453	0.89990234	0.082763672	-0.23632813	-0.45239258	1.25	-2.282	20/11/2017	20	11	2017	0:42:39	2559	0.3	0	42	39	-2242	0.059814453	3.4337402	-0.41845703	0.13305664	0.9362793	1.4907227	0.16088867	0	0	0	0	0	0	0	0	0	1.0344238	0.034423828	0.24047852	-0.14526367	0.05859375	-0.036376953	-2.238	-21474836	-0.534	0	-2.132
1091	1092	1092	Category D	-0.37182617	0.16796875	0.93579102	0.16333008	-0.22729492	-0.43457031	0.99	-2.379	20/11/2017	20	11	2017	0:42:39	2559	0.4	0	42	39	-2253	0.059814453	3.4337402	-0.4206543	0.13232422	0.93408203	0.63598633	0.060546875	0	0	0	0	0	0	0	0	0	1.032959	0.032958984	0.0859375	0.048828125	0.035400391	0.001464844	-2.3	-21474836	-0.355	0	-2.282
1092	1093	1093	Category D	-0.53979492	0.16796875	0.94799805	0.092773438	-0.23291016	-0.45019531	1.08	-2.408	20/11/2017	20	11	2017	0:42:39	2559	0.5	0	42	39	-2260	0.059814453	3.4337402	-0.42480469	0.1315918	0.93481445	1.0292969	0.12109375	0	0	0	0	0	0	0	0	0	1.0351563	0.03515625	0.1640625	-0.11474609	0.036132813	0.012939453	-2.36	-21474836	-0.288	0	-2.379
1093	1094	1094	Category D	-0.45581055	0.16796875	1.0319824	0.083007813	-0.23608398	-0.45532227	1.18	-2.468	20/11/2017	20	11	2017	0:42:39	2559	0.6	0	42	39	-2250	0.059814453	3.4337402	-0.42480469	0.13061523	0.93505859	1.9748535	0.1081543	0	0	0	0	0	0	0	0	0	1.0354004	0.035400391	0.16479492	-0.030761719	0.037109375	0.096679688	-2.421	-21474836	-0.242	0	-2.408
1094	1095	1095	Category D	-0.20385742	0.2277832	0.82788086	0.042480469	-0.22436523	-0.45751953	1.14	-2.497	20/11/2017	20	11	2017	0:42:39	2559	0.7	0	42	39	-2260	0.059814453	3.4337402	-0.42724609	0.12963867	0.93212891	2.0925293	0.26538086	0	0	0	0	0	0	0	0	0	1.0336914	0.033691406	0.42578125	0.22338867	0.097900391	-0.10424805	-2.456	-21474836	-0.225	0	-2.468
1095	1096	1096	Category D	-0.2878418	0.15576172	1.0319824	0.17260742	-0.22363281	-0.43652344	1.06	-2.495	20/11/2017	20	11	2017	0:42:39	2559	0.8	0	42	39	-2253	0.059814453	3.4337402	-0.42480469	0.12890625	0.9296875	1.7668457	0.17285156	0	0	0	0	0	0	0	0	0	1.0302734	0.030273438	0.265625	0.13696289	0.026611328	0.10205078	-2.48	-21474836	-0.222	0	-2.489
1096	1097	1097	Category D	-0.45581055	0.16796875	0.92382813	0.059570313	-0.22021484	-0.45849609	1.11	-2.489	20/11/2017	20	11	2017	0:42:39	2559	0.9	0	42	39	-2267	0.059814453	3.4337402	-0.43017578	0.12719727	0.93286133	1.5522461	0.048828125	0	0	0	0	0	0	0	0	0	1.0351563	0.03515625	0.075195313	-0.025390625	0.040527344	-0.009033203	-2.496	-21474836	-0.219	0	-2.495
1097	1098	1098	Category D	-0.32397461	0.16796875	0.87597656	0.12060547	-0.23217773	-0.44384766	1.21	-2.527	20/11/2017	20	11	2017	0:42:40	2560	0	0	42	40	-2250	0.059814453	3.4337402	-0.42871094	0.12573242	0.93139648	1.8122559	0.12573242	0	0	0	0	0	0	0	0	0	1.032959	0.032958984	0.20214844	0.10473633	0.041992188	-0.055419922	-2.503	-21474836	-0.226	0	-2.497
1098	1099	1099	Category D	-0.44384766	0.17993164	0.94799805	0.069824219	-0.22143555	-0.45849609	1.14	-2.503	20/11/2017	20	11	2017	0:42:40	2560	0.1	0	42	40	-2257	0.059814453	3.4337402	-0.43139648	0.12573242	0.93017578	0.76245117	0.058105469	0	0	0	0	0	0	0	0	0	1.0332031	0.033203125	0.083984375	-0.012207031	0.054199219	0.017578125	-2.514	-21474836	-0.222	0	-2.503
1099	1100	1100	Category D	-0.32397461	0.13183594	0.94799805	0.10205078	-0.23754883	-0.45117188	1.17	-2.508	20/11/2017	20	11	2017	0:42:40	2560	0.2	0	42	40	-2267	0.059814453	3.4337402	-0.43164063	0.12451172	0.92944336	1.0212402	0.109375	0	0	0	0	0	0	0	0	0	1.0322266	0.032226563	0.13354492	0.10766602	0.007080078	0.018310547	-2.542	-21474836	-0.2	0	-2.508
1100	1101	1101	Category D	-0.44384766	0.10791016	0.88793945	0.095458984	-0.21191406	-0.45605469	1.04	-2.564	20/11/2017	20	11	2017	0:42:40	2560	0.3	0	42	40	-2230	0.060058594	3.4740234	-0.43261719	0.12475586	0.9284668	1.581543	0.045410156	0	0	0	0	0	0	0	0	0	1.0319824	0.031982422	0.068847656	-0.010986328	-0.016845703	-0.040527344	-2.574	-21474836	-0.173	0	-2.527
1101	1102	1102	Category D	-0.53979492	0.16796875	0.83984375	0.12988281	-0.21850586	-0.44677734	1.15	-2.662	20/11/2017	20	11	2017	0:42:40	2560	0.4	0	42	40	-2234	0.060058594	3.4740234	-0.43603516	0.12451172	0.92871094	1.9279785	0.14306641	0	0	0	0	0	0	0	0	0	1.0336914	0.033691406	0.23583984	-0.10351563	0.043212891	-0.088867188	-2.596	-21474836	-0.153	0	-2.564
1102	1103	1103	Category D	-0.27587891	0.023925781	0.87597656	0.15673828	-0.22875977	-0.44262695	1.15	-2.68	20/11/2017	20	11	2017	0:42:40	2560	0.5	0	42	40	-2235	0.060058594	3.4740234	-0.43432617	0.12231445	0.92553711	3.1621094	0.19311523	0	0	0	0	0	0	0	0	0	1.0297852	0.029785156	0.30664063	0.15844727	-0.098388672	-0.049560547	-2.627	-21474836	-0.104	0	-2.662
1103	1104	1104	Category D	-0.53979492	0.10791016	1.0319824	0.15039063	-0.22509766	-0.44360352	1.24	-2.663	20/11/2017	20	11	2017	0:42:40	2560	0.6	0	42	40	-2263	0.060058594	3.4740234	-0.43701172	0.12084961	0.92333984	4.9951172	0.14990234	0	0	0	0	0	0	0	0	0	1.0288086	0.028808594	0.22412109	-0.10253906	-0.012939453	0.10839844	-2.654	-21474836	-0.088	0	-2.663
1104	1105	1105	Category D	-0.37182617	0.11987305	0.89990234	0.095947266	-0.21972656	-0.45507813	1.19	-2.69	20/11/2017	20	11	2017	0:42:40	2560	0.7	0	42	40	-2236	0.060058594	3.4740234	-0.44018555	0.11865234	0.92382813	5.885498	0.072509766	0	0	0	0	0	0	0	0	0	1.0302734	0.030273438	0.093505859	0.068359375	0.000976563	-0.023925781	-2.677	-21474836	-0.081	0	-2.666
1105	1106	1106	Category D	-0.35986328	0.13183594	0.93579102	0.12182617	-0.22070313	-0.45092773	1.06	-2.666	20/11/2017	20	11	2017	0:42:40	2560	0.8	0	42	40	-2222	0.060058594	3.4740234	-0.44140625	0.11547852	0.92236328	5.8540039	0.084228516	0	0	0	0	0	0	0	0	0	1.0292969	0.029296875	0.11108398	0.081542969	0.016113281	0.013183594	-2.684	-21474836	-0.075	0	-2.68
1106	1107	1107	Category D	-0.37182617	0.047851563	1.0678711	0.10058594	-0.22412109	-0.45214844	0.99	-2.705	20/11/2017	20	11	2017	0:42:40	2560	0.9	0	42	40	-2236	0.060058594	3.4740234	-0.44604492	0.11303711	0.92163086	5.5874023	0.17651367	0	0	0	0	0	0	0	0	0	1.0300293	0.030029297	0.28564453	0.07421875	-0.065185547	0.14599609	-2.689	-21474836	-0.082	0	-2.69
1107	1108	1108	Category D	-0.45581055	0.2277832	0.94799805	0.12744141	-0.2277832	-0.44897461	1.29	-2.704	20/11/2017	20	11	2017	0:42:41	2561	0	0	42	41	-2277	0.060058594	3.4740234	-0.44921875	0.11254883	0.91845703	5.6032715	0.11889648	0	0	0	0	0	0	0	0	0	1.0288086	0.028808594	0.15063477	-0.006347656	0.11499023	0.029296875	-2.699	-21474836	-0.069	0	-2.704
1108	1109	1109	Category D	-0.3359375	0.11987305	0.86376953	0.12280273	-0.24755859	-0.43896484	1.14	-2.709	20/11/2017	20	11	2017	0:42:41	2561	0.1	0	42	41	-2225	0.060058594	3.4740234	-0.45532227	0.11352539	0.91845703	4.3735352	0.13134766	0	0	0	0	0	0	0	0	0	1.03125	0.03125	0.18041992	0.11938477	0.006103516	-0.0546875	-2.702	-21474836	-0.078	0	-2.704
1109	1110	1110	Category D	-0.34790039	0.035888672	0.80395508	0.2097168	-0.25390625	-0.40820313	1.16	-2.724	20/11/2017	20	11	2017	0:42:41	2561	0.2	0	42	41	-2243	0.060058594	3.4740234	-0.45922852	0.11254883	0.91723633	2.2097168	0.17651367	0	0	0	0	0	0	0	0	0	1.0322266	0.032226563	0.30175781	0.11132813	-0.076660156	-0.11328125	-2.705	-21474836	-0.054	0	-2.704
1110	1111	1111	Category D	-0.49194336	0.15576172	1.0678711	0.17675781	-0.23461914	-0.43139648	1.13	-2.704	20/11/2017	20	11	2017	0:42:41	2561	0.3	0	42	41	-2243	0.060058594	3.4740234	-0.45947266	0.11254883	0.91503906	0.97583008	0.16186523	0	0	0	0	0	0	0	0	0	1.0302734	0.030273438	0.22802734	-0.032226563	0.043212891	0.15258789	-2.707	-21474836	-0.038	0	-2.704
1111	1112	1112	Category D	-0.49194336	0.17993164	0.98388672	0.12207031	-0.24414063	-0.44384766	1.03	-2.685	20/11/2017	20	11	2017	0:42:41	2561	0.4	0	42	41	-2273	0.060058594	3.4740234	-0.46191406	0.11254883	0.91455078	0.26489258	0.10107422	0	0	0	0	0	0	0	0	0	1.0307617	0.030761719	0.16625977	-0.029785156	0.067138672	0.069091797	-2.719	-21474836	-0.021	0	-2.709
1112	1113	1113	Category D	-0.38378906	0.095947266	0.95996094	0.11987305	-0.24243164	-0.4440918	1.1	-2.717	20/11/2017	20	11	2017	0:42:41	2561	0.5	0	42	41	-2249	0.060058594	3.4740234	-0.46679688	0.11132813	0.9128418	1.7375488	0.096435547	0	0	0	0	0	0	0	0	0	1.03125	0.03125	0.14550781	0.083007813	-0.015380859	0.046875	-2.729	-21474836	0.03	0	-2.717
1113	1114	1114	Category D	-0.38378906	0.17993164	0.82788086	0.10522461	-0.25268555	-0.44506836	1.14	-2.776	20/11/2017	20	11	2017	0:42:41	2561	0.6	0	42	41	-2263	0.060058594	3.4740234	-0.46655273	0.11157227	0.90966797	2.9108887	0.13500977	0	0	0	0	0	0	0	0	0	1.0285645	0.028564453	0.23291016	0.082763672	0.068115234	-0.081787109	-2.737	-21474836	0.062	0	-2.717
1114	1115	1115	Category D	-0.23999023	0.095947266	1.079834	0.12841797	-0.24780273	-0.43701172	1.07	-2.769	20/11/2017	20	11	2017	0:42:41	2561	0.7	0	42	41	-2244	0.060058594	3.4740234	-0.4675293	0.10791016	0.90649414	3.9382324	0.28613281	0	0	0	0	0	0	0	0	0	1.0258789	0.025878906	0.4128418	0.22753906	-0.011962891	0.1730957	-2.756	-21474836	0.091	0	-2.769
1115	1116	1116	Category D	-0.46777344	0.16796875	0.93579102	0.11352539	-0.2355957	-0.44384766	1.22	-2.773	20/11/2017	20	11	2017	0:42:41	2561	0.8	0	42	41	-2249	0.060058594	3.4740234	-0.47143555	0.10766602	0.90820313	4.1794434	0.066162109	0	0	0	0	0	0	0	0	0	1.0288086	0.028808594	0.091308594	0.003662109	0.060058594	0.02734375	-2.785	-21474836	0.126	0	-2.773
1116	1117	1117	Category D	-0.27587891	0.16796875	0.87597656	0.087402344	-0.25097656	-0.4465332	1.24	-2.82	20/11/2017	20	11	2017	0:42:41	2561	0.9	0	42	41	-2239	0.060058594	3.4740234	-0.47241211	0.10644531	0.90649414	3.6962891	0.20800781	0	0	0	0	0	0	0	0	0	1.0275879	0.027587891	0.28833008	0.1965332	0.061279297	-0.030517578	-2.833	-21474836	0.175	0	-2.776
1117	1118	1118	Category D	-0.38378906	0.047851563	1.0197754	0.095458984	-0.23217773	-0.45019531	1.25	-2.86	20/11/2017	20	11	2017	0:42:42	2562	0	0	42	42	-2240	0.060058594	3.4740234	-0.47460938	0.10546875	0.90673828	2.9555664	0.15576172	0	0	0	0	0	0	0	0	0	1.0288086	0.028808594	0.26123047	0.090820313	-0.057617188	0.11279297	-2.897	-21474836	0.242	0	-2.82
1118	1119	1119	Category D	-0.40795898	0.11987305	1.0678711	0.066894531	-0.23022461	-0.45117188	1.17	-3.004	20/11/2017	20	11	2017	0:42:42	2562	0.1	0	42	42	-2254	0.060058594	3.4740234	-0.47558594	0.10327148	0.9074707	2.0700684	0.17480469	0	0	0	0	0	0	0	0	0	1.0297852	0.029785156	0.24438477	0.067626953	0.016357422	0.16015625	-2.985	-21474836	0.33	0	-2.86
1119	1120	1120	Category D	-0.3359375	0.035888672	0.74389648	0.093261719	-0.22558594	-0.45825195	1.11	-3.159	20/11/2017	20	11	2017	0:42:42	2562	0.2	0	42	42	-2235	0.060058594	3.4740234	-0.47680664	0.099853516	0.9074707	1.0180664	0.2253418	0	0	0	0	0	0	0	0	0	1.0300293	0.030029297	0.36865234	0.14086914	-0.063964844	-0.16357422	-3.088	-21474836	0.443	0	-3.004
1120	1121	1121	Category D	-0.20385742	0.011962891	1.0917969	0.18164063	-0.20336914	-0.44140625	1.09	-3.297	20/11/2017	20	11	2017	0:42:42	2562	0.3	0	42	42	-2269	0.060058594	3.4740234	-0.47875977	0.094970703	0.90917969	0.47094727	0.34033203	0	0	0	0	0	0	0	0	0	1.0319824	0.031982422	0.54077148	0.27490234	-0.083007813	0.18237305	-3.192	-21474836	0.57	0	-3.159
1121	1122	1122	Category D	-0.59985352	0.10791016	1.0678711	0.12084961	-0.20019531	-0.46313477	1.23	-3.392	20/11/2017	20	11	2017	0:42:42	2562	0.4	0	42	42	-2242	0.060058594	3.4740234	-0.48217773	0.093505859	0.90869141	2.4406738	0.19824219	0	0	0	0	0	0	0	0	0	1.032959	0.032958984	0.29077148	-0.11743164	0.014160156	0.15893555	-3.288	-21474836	0.682	0	-3.297
1122	1123	1123	Category D	-0.31176758	0.095947266	0.92382813	0.1171875	-0.19580078	-0.46313477	1.2	-3.445	20/11/2017	20	11	2017	0:42:42	2562	0.5	0	42	42	-2260	0.060058594	3.4740234	-0.48217773	0.091796875	0.90551758	6.3046875	0.17163086	0	0	0	0	0	0	0	0	0	1.0302734	0.030273438	0.19262695	0.17041016	0.00390625	0.018066406	-3.358	-21474836	0.773	0	-3.392
1123	1124	1124	Category D	-0.34790039	-0.095947266	0.81591797	0.15454102	-0.20800781	-0.44848633	1.19	-3.436	20/11/2017	20	11	2017	0:42:42	2562	0.6	0	42	42	-2244	0.060058594	3.4740234	-0.484375	0.088867188	0.90429688	9.9064941	0.24633789	0	0	0	0	0	0	0	0	0	1.0297852	0.029785156	0.40991211	0.13647461	-0.18481445	-0.088378906	-3.407	-21474836	0.824	0	-3.424
1124	1125	1125	Category D	-0.53979492	-0.035888672	1.1279297	0.11474609	-0.20751953	-0.45898438	1.15	-3.424	20/11/2017	20	11	2017	0:42:42	2562	0.7	0	42	42	-2229	0.060058594	3.4740234	-0.48632813	0.087158203	0.90454102	14.515137	0.26049805	0	0	0	0	0	0	0	0	0	1.0305176	0.030517578	0.3996582	-0.053222656	-0.12304688	0.22314453	-3.431	-21474836	0.866	0	-3.424
[truncated: 4,414 more rows]
[truncated: 29 more columns]
