# Supplementary material for: Development of a multisensor biologging collar and analytical techniques to describe high‐resolution spatial behavior in free‐ranging terrestrial mammals
Source: Ecol Evol. 2024 Sep 23;14(9):e70264. doi: 10.1002/ece3.70264 (PMC11420106; doi:10.1002/ece3.70264)
Supplement: Supplementary file 1 — Appendix S1 [file ECE3-14-e70264-s001.zip › doi_10_5061_dryad_jdfn2z3hv__v20240620/B5_S18_Header.csv]

Split no.	Bookmark number	Category	Pointer	Day#	Time(hh:mm:ss)	Total Event start	Event start	Number events	Duration(s)	Sum VeDBA	Mean VeDBA	Mean Dyn AccX	Mean Dyn AccY	Mean Dyn AccZ	Sum VeSBA	Mean VeSBA	Mean smth AccX	Mean smth AccY	Mean smth AccZ	VeDBA_Var	VeDBA_SD	VeSBA_Var	VeSBA_SD	Mean Animal g	Sum Animal g	Animal g_Var	Animal g_SD	Acc_x_Var	Acc_x_SD	Acc_y_Var	Acc_y_SD	Acc_z_Var	Acc_z_SD	Predominant freq, Hz	Smth press val	Max pressure val	Min pressure val	Grd air press	Altitude begin	Altitude end	Delta max/min altitude
1	1	Category M	0	6	8:06:27	1	1	25	2.4	0	0	0	0	0	0	0	0	0	0	0	0	0	0	0	0	0	0	0	0	0	0	0	0	0	7	0	0	1000	0	44330	44330
1	2	Category L	25	6	8:06:51	26	26	51	5	0	0	0	0	0	0	0	0	0	0	0	0	0	0	0	0	0	0	0	0	0	0	0	0	0	7	0	0	1000	44330	44330	0
1	3	Category E	76	6	10:13:21	77	77	104	10.4	33.5342	0.335342	-0.0505029	-0.00232666	0.107615	105.387	1.05387	-0.195598	0.0928687	-1.02817	0.0893848	0.298973	0.00391846	0.0625976	0.106099	10.6099	0.00226807	0.0476242	0.0284692	0.168728	0.0199976	0.141413	0.083877	0.289615	0	7	0	0	1000	44330	44330	0
1	4	Category M	180	6	10:13:37	181	181	15	1.401	42.9399	2.86266	0.325244	-0.0181152	-1.33545	18.9636	1.26424	-0.0731445	0.0491211	-1.26104	8.21453	2.8661	0.000146484	0.0121031	0.264242	3.96362	0.000130208	0.0114109	1.16156	1.07776	7.94476	2.81864	3.89258	1.97296	0	7	0	0	1000	44330	44330	0
1	5	Category J	195	6	10:13:38	196	196	48	4.7	37.8423	0.788381	-0.0833181	0.0139465	0.17716	57.1382	1.19038	-0.0311991	0.0624288	-1.18792	0.149974	0.387264	0.00941467	0.0970292	0.19754	9.48193	0.00894165	0.0945603	0.0783335	0.279881	0.0417531	0.204336	0.583715	0.764012	0	7	0	0	1000	44330	44330	0
1	6	Category L	243	6	11:10:32	244	244	100	9.901	11.002	0.11002	0.00642578	0.0239551	0.000415039	93.4573	0.934573	0.0877637	0.0910034	-0.923691	0.0193726	0.139185	0.000913086	0.0302173	0.0654272	6.54272	0.000454102	0.0213097	0.00558105	0.0747065	0.00712402	0.0844039	0.000859375	0.0293151	0	7	0	0	1000	44330	44330	0
1	7	Category A	343	6	5:04:09	14863	14863	7281	729.6	176.689	0.0242671	1.33E-05	1.87E-05	-1.18E-05	6669.71	0.916043	0.303604	-0.224876	-0.834391	5.05E-05	0.00710383	0	0	0.0839568	611.29	0	0	0.00016494	0.0128429	0.000159743	0.0126389	0.000170137	0.0130437	0	7	0	0	1000	44330	44330	0
1	8	Category E	7624	5	15:29:56	83047	83047	78	7.7	21.1602	0.271284	-0.0921099	0.0439391	0.0698117	76.5083	0.980876	-0.231599	0.160873	-0.936705	0.0528345	0.229858	0.000870142	0.0294982	0.0683844	5.33398	0.00016589	0.0128798	0.0409374	0.20233	0.0199319	0.14118	0.0346179	0.186059	0	7	0	0	1000	44330	44330	0
1	9	Category M	7702	5	18:36:06	83125	83125	20	1.8	29.812	1.4906	0.170361	-0.0567383	-0.425183	21.6306	1.08153	-0.186401	0.202429	-1.04578	3.73014	1.93136	4.88E-05	0.00698771	0.0815308	1.63062	0	0	0.274902	0.524311	3.84514	1.9609	0.943213	0.971191	0	7	0	0	1000	44330	44330	0
1	10	Category E	7722	5	18:36:41	83145	83145	74	7.3	12.666	0.171162	0.00290989	-0.00234243	0.0498938	74.3735	1.00505	-0.153802	0.169292	-0.978064	0.0494748	0.222429	0.00129988	0.0360539	0.0636283	4.7085	0.000257337	0.0160417	0.00959737	0.0979661	0.00695801	0.0834147	0.0190661	0.13808	0	7	0	0	1000	44330	44330	0
1	11	Category L	7796	5	18:36:49	83219	83219	25	2.4	3.02954	0.121182	0.104492	0.0250977	-0.0489648	23.2249	0.928994	-0.269502	0.159375	-0.873691	0.00267578	0.051728	0	0	0.0710059	1.77515	0	0	0.0122266	0.110574	0.000898438	0.0299739	0.00288086	0.0536736	0	7	0	0	1000	44330	44330	0
1	12	Category C	7821	5	19:03:59	83244	83244	580	58	53.1943	0.0917144	-0.00430487	-0.000494174	0.000774515	553.46	0.954241	-0.521892	0.182598	-0.774955	0.00330853	0.0575198	0	0	0.0457591	26.5403	0	0	0.00687551	0.0829187	0.0020491	0.045267	0.003117	0.0558301	0	7	0	0	1000	44330	44330	0
1	13	Category D	8401	5	19:08:38	83824	83824	148	14.701	11.7268	0.0792352	-0.0140232	0.000395904	0.00968315	141.579	0.956614	-0.606793	0.179833	-0.716483	0.00127184	0.0356629	0	0	0.0433861	6.42114	0	0	0.0043071	0.0656285	0.00109368	0.0330709	0.00195972	0.0442688	0	7	0	0	1000	44330	44330	0
1	14	Category C	8549	5	19:08:59	83972	83972	131	13	10.7117	0.0817685	0.0218142	0.00106229	-0.0126282	124.739	0.952206	-0.537236	0.162739	-0.768471	0.00140707	0.0375109	0	0	0.0477938	6.26099	0	0	0.00430508	0.0656131	0.00188231	0.0433855	0.0021749	0.0466358	0	7	0	0	1000	44330	44330	0
1	15	Category D	8680	5	19:10:41	84103	84103	223	22.2	22.6406	0.101527	-0.0208603	-0.00108823	0.01111	213.777	0.958643	-0.637417	0.138546	-0.700638	0.00231331	0.0480969	0	0	0.0413572	9.22266	0	0	0.00619438	0.0787044	0.00303917	0.0551286	0.00324827	0.0569936	0	7	0	0	1000	44330	44330	0
1	16	Category M	8903	5	19:12:19	84326	84326	12	1.1	4.12891	0.344076	0.224141	0.0519409	-0.0855306	11.3777	0.94814	-0.51001	0.172791	-0.780192	0.1816	0.426145	0	0	0.0518595	0.622314	0	0	0.0995076	0.315448	0.089681	0.299468	0.0658366	0.256586	0	7	0	0	1000	44330	44330	0
1	17	Category L	8915	5	19:12:26	84338	84338	45	4.4	3.64648	0.081033	-0.0530382	-0.0167806	0.00685221	42.5173	0.94483	-0.387999	0.17551	-0.84075	0.00576172	0.075906	0	0	0.0551704	2.48267	0	0	0.00616319	0.078506	0.000840929	0.0289988	0.000916884	0.0302801	0	7	0	0	1000	44330	44330	0
1	18	Category E	8960	5	16:48:35	84383	84383	249	24.9	41.262	0.165711	0.00870278	0.000196097	-0.00253063	235.7	0.946588	-0.291229	0.146753	-0.888145	0.011507	0.107271	0	0	0.0534119	13.2996	0	0	0.0133738	0.115645	0.00659474	0.081208	0.0183086	0.135309	0	7	0	0	1000	44330	44330	0
1	19	Category F	9209	5	17:04:50	84632	84632	61	6	9.92358	0.162682	0.0120109	0.00223329	-0.00652376	57.718	0.946197	-0.209297	0.175785	-0.905434	0.00633965	0.0796219	0	0	0.053803	3.28198	0	0	0.00653576	0.0808441	0.0134918	0.116154	0.0128594	0.113399	0	7	0	0	1000	44330	44330	0
1	20	Category L	9270	5	17:04:56	84693	84693	243	24.3	7.26392	0.0298927	-0.00231883	0.000550572	0.00172908	229.924	0.94619	-0.295129	0.199687	-0.874417	0.000438047	0.0209296	0	0	0.0538104	13.0759	0	0	0.000583727	0.0241604	0.000166779	0.0129143	0.00024615	0.0156892	0	7	0	0	1000	44330	44330	0
1	21	Category E	9513	5	17:07:59	84936	84936	93	9.3	12.3884	0.133209	0.0034521	0.000816427	-0.00342847	88.0657	0.946943	-0.25703	0.179827	-0.893274	0.00668105	0.0817377	0	0	0.0530573	4.93433	0	0	0.00359123	0.0599269	0.00460192	0.0678374	0.0156276	0.125011	0	7	0	0	1000	44330	44330	0
1	22	Category F	9606	5	17:15:25	85029	85029	155	15.4	20.6313	0.133105	-0.00258159	-0.00598066	0.00180507	146.043	0.942214	-0.241757	0.144703	-0.898875	0.00668788	0.0817794	0	0	0.0577857	8.95679	0	0	0.00907101	0.0952418	0.00560893	0.0748928	0.00924742	0.0961635	0	7	0	0	1000	44330	44330	0
1	23	Category L	9761	5	17:17:20	85184	85184	158	15.7	7.53906	0.0477156	-0.00951221	0.00243214	0.00312129	149.724	0.947618	-0.298091	0.180576	-0.876443	0.00068143	0.0261042	0	0	0.0523821	8.27637	0	0	0.00212155	0.0460603	0.0004821	0.0219568	0.000509914	0.0225813	0	7	0	0	1000	44330	44330	0
1	24	Category E	9919	5	17:27:03	85342	85342	121	12.1	22.3579	0.184776	0.00664022	-0.00119851	-0.00265326	114.016	0.94228	-0.272009	0.160324	-0.886321	0.0314356	0.177301	0	0	0.0577201	6.98413	0	0	0.0343774	0.185411	0.0104436	0.102194	0.0216317	0.147077	0	7	0	0	1000	44330	44330	0
1	25	Category L	10040	5	17:28:43	85463	85463	177	17.7	7.27295	0.0410901	0.00727594	0.00469798	-0.00150484	168.219	0.95039	-0.191652	0.167643	-0.915454	0.000390349	0.0197573	0	0	0.0496102	8.78101	0	0	0.00141795	0.0376556	0.000304831	0.0174594	0.000393108	0.0198269	0	7	0	0	1000	44330	44330	0
1	26	Category E	10217	5	17:29:01	85640	85640	124	12.3	19.2517	0.155256	-0.0191138	-0.00796213	0.000273674	118.356	0.954482	-0.221126	0.158697	-0.91458	0.00886782	0.0941691	0	0	0.0455184	5.64429	0	0	0.00909621	0.095374	0.00613305	0.0783138	0.0167236	0.12932	0	7	0	0	1000	44330	44330	0
1	27	Category L	10341	5	18:20:09	85764	85764	259	25.9	19.981	0.0771466	0.0107507	0.00431818	0.000479798	245.059	0.946174	-0.191973	0.160915	-0.908834	0.00167128	0.0408813	0	0	0.0538259	13.9409	0	0	0.00715172	0.0845678	0.00132156	0.0363533	0.00108025	0.0328672	0	7	0	0	1000	44330	44330	0
1	28	Category E	10600	5	18:20:38	86023	86023	111	11	21.7292	0.195759	-0.0326467	-0.00630587	0.00460128	106.541	0.959827	-0.259225	0.16141	-0.909243	0.0128515	0.113364	1.76E-05	0.00419473	0.0401732	4.45923	1.76E-05	0.00419473	0.0144461	0.120192	0.00849433	0.0921647	0.0281378	0.167743	0	7	0	0	1000	44330	44330	0
1	29	Category L	10711	5	18:45:41	86134	86134	263	26.3	15.8821	0.0603881	0.0129914	-0.00558553	0.0217035	255.658	0.972083	-0.165542	0.195177	-0.936695	0.00979997	0.0989948	0.000835462	0.0289044	0.063432	16.6826	0.000236714	0.0153855	0.00202553	0.0450059	0.000390811	0.0197689	0.00524206	0.0724021	0	7	0	0	1000	44330	44330	0
1	30	Category M	10974	5	18:52:58	86397	86397	16	1.5	30.0256	1.8766	-0.127335	0.179916	-0.782822	18.3379	1.14612	-0.203217	0.242218	-1.10167	5.17494	2.27485	4.58E-05	0.00676582	0.146118	2.33789	0	0	0.260666	0.510554	4.80827	2.19278	1.83963	1.35633	0	7	0	0	1000	44330	44330	0
1	31	Category L	10990	5	18:53:05	86413	86413	56	5.5	7.83008	0.139823	0.0534494	-0.0151411	0.108451	59.3459	1.05975	-0.182739	0.215262	-1.02114	0.0533447	0.230965	0.00370571	0.0608745	0.100503	5.62817	0.00102452	0.0320081	0.00353568	0.0594616	0.00179182	0.0423299	0.0196272	0.140097	0	7	0	0	1000	44330	44330	0
1	32	Category E	11046	5	18:53:11	86469	86469	152	15.1	31.8564	0.209582	-0.0232592	-0.0279798	0.0718689	155.927	1.02584	-0.194071	0.185247	-0.989189	0.0366629	0.191475	0.00398013	0.0630883	0.0930449	14.1428	0.00226151	0.0475554	0.0130294	0.114146	0.0140044	0.11834	0.0385292	0.196289	0	7	0	0	1000	44330	44330	0
1	33	Category M	11198	5	19:36:11	86621	86621	18	1.7	42.4265	2.35703	0.213406	0.397352	-1.17609	23.1563	1.28646	-0.158624	0.279148	-1.24565	6.96577	2.63927	0.000325521	0.0180422	0.286458	5.15625	0.000203451	0.0142636	0.506334	0.711572	5.80368	2.40908	3.88508	1.97106	0	7	0	0	1000	44330	44330	0
1	34	Category E	11216	5	19:36:56	86639	86639	119	11.8	25.5518	0.214721	-0.0268103	-0.031925	0.0874557	122.371	1.02833	-0.1631	0.199814	-0.993925	0.047989	0.219064	0.00551676	0.0742749	0.115782	13.7781	0.00286198	0.0534975	0.00902295	0.0949892	0.00978614	0.0989249	0.0439535	0.209651	0	7	0	0	1000	44330	44330	0
1	35	Category L	11335	5	19:40:03	86758	86758	299	29.9	25.5422	0.0854255	0.00705885	0.00262921	-0.000974113	279.186	0.933733	-0.230741	0.194036	-0.877103	0.00192291	0.043851	0	0	0.0662674	19.814	0	0	0.0103674	0.10182	0.000578099	0.0240437	0.00166653	0.0408231	0	7	0	0	1000	44330	44330	0
1	36	Category E	11634	5	19:45:01	87057	87057	91	9	14.4365	0.158643	-0.0150428	0.000909491	-0.00459843	85.344	0.937846	-0.201759	0.170925	-0.899647	0.0121346	0.110157	5.63E-05	0.00750601	0.0621539	5.65601	5.63E-05	0.00750601	0.00783933	0.08854	0.00665619	0.0815854	0.0156491	0.125097	0	7	0	0	1000	44330	44330	0
1	37	Category J	11725	5	21:06:29	87148	87148	53	5.2	41.0178	0.773921	-0.00827314	0.0273852	0.0136258	49.8584	0.940724	-0.190342	0.255081	-0.885097	1.05258	1.02595	0	0	0.0592755	3.1416	0	0	0.0652316	0.255405	1.22449	1.10656	0.311279	0.557924	0	7	0	0	1000	44330	44330	0
1	38	Category L	11778	5	21:21:05	87201	87201	72	7.101	5.23755	0.0727437	0.0451219	-0.0125766	-0.00287882	68.6008	0.952789	-0.170631	0.22545	-0.908349	0.0307617	0.17539	6.78E-05	0.0082351	0.0472107	3.39917	6.78E-05	0.0082351	0.00303141	0.0550583	0.00286187	0.0534965	0.000305176	0.0174693	0	7	0	0	1000	44330	44330	0
1	39	Category E	11850	5	21:21:12	87273	87273	138	13.7	38.7771	0.280993	-0.0289572	-0.0121009	0.000905797	133.215	0.965323	-0.250876	0.164169	-0.916596	0.106891	0.326942	1.24E-05	0.00351908	0.0346768	4.7854	1.24E-05	0.00351908	0.0824452	0.287133	0.0768725	0.277259	0.0307688	0.17541	0	7	0	0	1000	44330	44330	0
1	40	Category L	11988	5	21:35:13	87411	87411	78	7.7	10.5508	0.135266	0.0522492	-0.0152056	0.0871926	81.3926	1.04349	-0.149624	0.198217	-1.01298	0.0303642	0.174253	0.00407214	0.0638133	0.103666	8.08594	0.00143667	0.0379035	0.00490472	0.0700337	0.00215971	0.0464726	0.0192871	0.138878	0	7	0	0	1000	44330	44330	0
1	41	Category M	12066	5	22:17:19	87489	87489	18	1.7	29.4817	1.63787	-0.298733	0.207343	-0.766195	21.2468	1.18038	-0.152303	0.252482	-1.14289	3.53122	1.87915	8.14E-05	0.0090211	0.180379	3.24683	1.36E-05	0.00368285	0.427816	0.654076	2.63193	1.62232	1.98646	1.40942	0	7	0	0	1000	44330	44330	0
1	42	Category L	12084	5	22:20:23	87507	87507	49	4.8	9.13013	0.186329	0.0961665	-0.0347228	0.142678	53.5471	1.0928	-0.107641	0.236562	-1.06112	0.0497399	0.223024	0.00587432	0.0766441	0.126241	6.18579	0.00216239	0.0465015	0.0104084	0.102021	0.00223713	0.0472983	0.0311653	0.176537	0	7	0	0	1000	44330	44330	0
1	43	Category E	12133	5	22:20:28	87556	87556	62	6.1	19.3818	0.31261	-0.0431853	0.0152076	0.113399	64.9771	1.04802	-0.159581	0.145201	-1.02406	0.0938327	0.306321	0.00495763	0.0704104	0.0937027	5.80957	0.00122858	0.0350511	0.0688595	0.262411	0.0347861	0.18651	0.0749787	0.273822	0	7	0	0	1000	44330	44330	0
1	44	Category M	12195	5	23:45:30	87618	87618	15	1.4	29.5251	1.96834	-0.10957	-0.210173	-0.920101	16.9534	1.13022	-0.149447	0.131657	-1.11245	4.87057	2.20694	1.63E-05	0.00403436	0.130225	1.95337	0	0	0.38348	0.619257	4.39635	2.09675	2.20096	1.48356	0	7	0	0	1000	44330	44330	0
1	45	Category L	12210	5	23:45:37	87633	87633	39	3.8	8.84619	0.226825	0.117382	0.0603841	0.175875	42.9214	1.10055	-0.112173	0.159224	-1.08221	0.0893555	0.298924	0.00334911	0.0578715	0.113043	4.40869	0.000926482	0.0304382	0.0158629	0.125948	0.00456355	0.0675541	0.0348182	0.186596	0	7	0	0	1000	44330	44330	0
1	46	Category E	12249	5	23:45:42	87672	87672	84	8.301	19.042	0.22669	0.0320551	-0.00190372	-0.0287011	78.6086	0.935817	-0.206005	0.175371	-0.889186	0.0175258	0.132385	0.000869024	0.0294792	0.0641828	5.39136	6.10E-05	0.0078125	0.0253354	0.159171	0.0107102	0.10349	0.0328863	0.181346	0	7	0	0	1000	44330	44330	0
1	47	Category L	12333	5	23:57:42	87756	87756	45	4.4	8.6687	0.192638	-0.165663	0.005523	0.0944444	41.9155	0.931456	-0.467573	0.160324	-0.789214	0.00250651	0.0500651	0	0	0.0685438	3.08447	0	0	0.0292318	0.170973	0.00023329	0.0152738	0.00931532	0.0965159	0	7	0	0	1000	44330	44330	0
1	48	Category E	12378	5	23:57:52	87801	87801	67	6.6	17.9343	0.267677	0.0293916	-0.00975834	-0.025817	63.5603	0.948661	-0.338496	0.135451	-0.873193	0.0230804	0.151922	0	0	0.0513388	3.4397	0	0	0.047622	0.218225	0.0154392	0.124254	0.0316253	0.177835	0	7	0	0	1000	44330	44330	0
1	49	Category F	12445	6	0:04:19	87868	87868	124	12.3	35.5479	0.286676	-0.00881663	-0.00322502	-0.00126796	117.927	0.95102	-0.30569	0.128333	-0.888709	0.0240144	0.154966	0	0	0.0489797	6.07349	0	0	0.0524351	0.228987	0.0193068	0.138949	0.0336225	0.183364	0	7	0	0	1000	44330	44330	0
1	50	Category E	12569	6	1:26:07	87992	87992	81	8	14.9509	0.184579	0.0140848	0.000542535	-0.0062934	75.4138	0.931035	-0.0885869	0.160406	-0.912161	0.00817419	0.0904112	0	0	0.0689652	5.58618	0	0	0.0122251	0.110567	0.00620599	0.0787781	0.0237811	0.154211	0	7	0	0	1000	44330	44330	0
1	51	Category L	12650	6	1:37:26	88073	88073	125	12.4	6.2832	0.0502656	0.0312891	0.0161484	0.00279492	116.958	0.935662	-0.00935547	0.208854	-0.911004	0.000947266	0.0307777	0	0	0.0643379	8.04224	0	0	0.00254688	0.0504666	0.00084375	0.0290474	0.00028125	0.0167705	0	7	0	0	1000	44330	44330	0
1	52	Category E	12775	6	1:48:28	88198	88198	89	8.801	26.1736	0.294085	-0.052995	-0.0213116	-0.000611723	84.9124	0.954071	-0.225325	0.12145	-0.917453	0.0281118	0.167666	5.49E-06	0.00234229	0.0459286	4.08765	5.49E-06	0.00234229	0.0509102	0.225633	0.0196437	0.140156	0.0414381	0.203563	0	7	0	0	1000	44330	44330	0
1	53	Category F	12864	6	2:05:58	88287	88287	115	11.5	32.0854	0.279004	0.0217795	0.00743461	-0.000271739	110.088	0.95729	-0.260942	0.122663	-0.912528	0.0193508	0.139107	6.37E-06	0.00252367	0.0427097	4.91162	6.37E-06	0.00252367	0.0394722	0.198676	0.0156462	0.125085	0.0418563	0.204588	0	7	0	0	1000	44330	44330	0
1	54	Category E	12979	6	2:08:18	88402	88402	98	9.8	27.3984	0.279576	-0.0249098	-0.00574229	0.00150719	93.3203	0.952248	-0.312794	0.136888	-0.887805	0.0416335	0.204043	0	0	0.0477519	4.67969	0	0	0.0479662	0.219012	0.0312724	0.17684	0.040921	0.202289	0	7	0	0	1000	44330	44330	0
1	55	Category L	13077	6	2:08:29	88500	88500	32	3.1	4.26465	0.13327	0.129128	0.019104	-0.0085907	30.7332	0.960411	-0.225014	0.162834	-0.919243	0.00874329	0.0935055	0	0	0.0395889	1.26685	0	0	0.0171738	0.131049	0.000480652	0.0219238	0.000358582	0.0189362	0	7	0	0	1000	44330	44330	0
1	56	Category E	13109	6	2:08:32	88532	88532	138	13.7	39.2073	0.284111	-0.0235401	-0.00714554	-0.000222911	132.198	0.957957	-0.247783	0.147464	-0.910059	0.0330474	0.18179	3.54E-06	0.00188103	0.0420435	5.802	3.54E-06	0.00188103	0.0484601	0.220137	0.025702	0.160318	0.0384858	0.196178	0	7	0	0	1000	44330	44330	0
1	57	Category L	13247	6	3:06:55	88670	88670	139	13.8	7.51685	0.054078	0.0103927	0.00433306	-3.16E-05	131.466	0.945799	-0.0487087	0.160968	-0.930025	0.00128042	0.035783	0	0	0.054201	7.53394	0	0	0.00214633	0.0463285	0.000639332	0.025285	0.000588396	0.0242569	0	7	0	0	1000	44330	44330	0
1	58	Category K	13386	6	3:09:31	88809	88809	172	17.1	8.91919	0.0518558	0.0102851	0.00185518	-0.000755133	162.079	0.942322	-0.0489999	0.189632	-0.921018	0.0035372	0.0594744	0	0	0.0576782	9.92065	0	0	0.00566066	0.0752373	0.000756552	0.0275055	0.000709711	0.0266404	0	7	0	0	1000	44330	44330	0
1	59	Category L	13558	6	3:09:51	88981	88981	133	13.201	11.3218	0.0851261	-0.0323551	0.0193844	0.0413277	129.903	0.976717	-0.18428	0.159284	-0.943398	0.0129523	0.113808	0.000629626	0.0250923	0.0597832	7.95117	4.77E-05	0.00690845	0.00322155	0.0567587	0.00276632	0.0525958	0.00613839	0.0783479	0	7	0	0	1000	44330	44330	0
1	60	Category M	13691	6	3:14:27	89114	89114	15	1.4	23.8394	1.58929	0.11307	-0.397819	-0.653011	16.0808	1.07205	-0.0753418	0.0944987	-1.06517	4.32557	2.0798	0	0	0.072054	1.08081	0	0	0.425277	0.652132	3.7314	1.93168	1.3877	1.178	0	7	0	0	1000	44330	44330	0
1	61	Category L	13706	6	3:14:32	89129	89129	107	10.701	9.56812	0.0894216	0.0297281	0.0333218	0.033947	104.045	0.972385	-0.0673463	0.160838	-0.952091	0.0160722	0.126776	0.000828253	0.0287794	0.0687541	7.35669	5.70E-05	0.00755263	0.00218814	0.0467775	0.00308256	0.0555208	0.0065667	0.0810352	0	7	0	0	1000	44330	44330	0
1	62	Category E	13813	6	3:14:43	89236	89236	75	7.4	21.7275	0.289701	-0.0873926	-0.00723958	0.142493	78.5332	1.04711	-0.363356	0.153258	-0.967285	0.0683073	0.261357	0.00353516	0.0594572	0.112663	8.44971	0.00144206	0.0379744	0.0247917	0.157454	0.0132292	0.115018	0.062194	0.249387	0	7	0	0	1000	44330	44330	0
1	63	Category M	13888	6	4:01:27	89311	89311	13	1.2	30.9355	2.37966	0.269287	0.144588	-1.2587	15.3848	1.18344	-0.276611	0.130352	-1.14288	4.39047	2.09535	9.39E-05	0.00969021	0.183444	2.38477	5.63E-05	0.00750601	0.263202	0.513033	3.36503	1.8344	4.09285	2.02308	0	7	0	0	1000	44330	44330	0
1	64	Category J	13901	6	4:01:29	89324	89324	55	5.401	39.4321	0.716948	-0.045206	-0.0508878	0.115612	60.0701	1.09218	-0.0850985	0.121693	-1.07913	0.15637	0.395436	0.00613015	0.0782953	0.134664	7.40649	0.00221058	0.0470168	0.173429	0.416448	0.0392667	0.198158	0.453414	0.67336	0	7	0	0	1000	44330	44330	0
1	65	Category L	13956	6	7:03:55	89379	89379	70	7	10.2837	0.14691	0.0726842	0.0317418	0.0975656	71.7424	1.02489	0.118963	0.157882	-1.00461	0.0773682	0.278151	0.00339355	0.0582542	0.0882708	6.17896	0.000422015	0.020543	0.00650112	0.0806295	0.00154157	0.0392629	0.017613	0.132714	0	7	0	0	1000	44330	44330	0
1	66	Category M	14026	6	7:04:06	89449	89449	12	1.1	27.1052	2.25877	0.0204264	-0.141683	-1.0555	13.5161	1.12634	0.0564779	0.122538	-1.1182	7.0979	2.66419	0.00012207	0.0110485	0.126343	1.51611	6.10E-05	0.0078125	1.11796	1.05734	5.89223	2.42739	2.87738	1.69628	0	7	0	0	1000	44330	44330	0
1	67	Category J	14038	6	7:04:07	89461	89461	132	13.1	98.616	0.747091	-0.0139438	0.00258197	0.0419293	132.777	1.00589	-0.0124253	0.113561	-0.997627	0.109281	0.330576	0.00137237	0.0370455	0.0569403	7.51611	0.00028853	0.0169862	0.10093	0.317695	0.0657256	0.25637	0.49161	0.701149	0	7	0	0	1000	44330	44330	0
1	68	Category E	14170	6	7:17:01	89593	89593	147	14.7	42.6599	0.290203	-0.000282339	-0.0118035	-0.00273371	140.491	0.955724	-0.216162	0.103627	-0.920048	0.0268256	0.163785	1.66E-06	0.00128873	0.0442758	6.50854	1.66E-06	0.00128873	0.0344205	0.185528	0.0226652	0.15055	0.0471308	0.217096	0	7	0	0	1000	44330	44330	0
1	69	Category C	14317	5	19:14:33	89740	89740	62	6.101	8.84351	0.142637	-0.052124	0.031884	0.037893	58.4983	0.943521	-0.459894	0.149343	-0.808625	0.0044851	0.0669709	0	0	0.0564792	3.50171	0	0	0.0118211	0.108725	0.00580818	0.0762114	0.00593813	0.0770593	0	7	0	0	1000	44330	44330	0
1	70	Category E	14379	5	19:14:40	89802	89802	92	9.1	18.8945	0.205375	0.0207944	-0.00698985	-0.010567	86.4187	0.939334	-0.298024	0.150741	-0.876454	0.0220018	0.14833	0	0	0.0606663	5.5813	0	0	0.0235065	0.153318	0.0167714	0.129504	0.0236312	0.153724	0	7	0	0	1000	44330	44330	0
1	71	Category L	14471	5	19:54:00	89894	89894	43	4.2	2.21924	0.0516102	0.0329874	0.0250329	-0.00721066	40.4167	0.939924	-0.229611	0.182776	-0.892817	0.00356559	0.0597126	0	0	0.0600756	2.58325	0	0	0.0011185	0.0334441	0.00066429	0.0257738	0.000681323	0.0261022	0	7	0	0	1000	44330	44330	0
1	72	Category E	14514	5	19:54:05	89937	89937	71	7.001	11.6531	0.164128	-0.0179151	-0.0147757	0.000453895	67.0232	0.943989	-0.24585	0.17749	-0.893806	0.00769559	0.0877245	0	0	0.0560114	3.97681	0	0	0.0089438	0.0945717	0.00817011	0.0903887	0.0166807	0.129154	0	7	0	0	1000	44330	44330	0
1	73	Category L	14585	5	19:54:13	90008	90008	83	8.3	11.7998	0.142166	0.019896	0.0376094	0.113781	87.5391	1.05469	-0.221856	0.152623	-1.01778	0.0974915	0.312236	0.00634471	0.0796537	0.121164	10.0566	0.00331796	0.0576017	0.000853021	0.0292065	0.00299146	0.0546942	0.0377918	0.194401	0	7	0	0	1000	44330	44330	0
1	74	Category M	14668	5	19:57:03	90091	90091	24	2.3	58.4319	2.43466	0.06486	-0.200592	-0.859436	30.0186	1.25077	-0.344198	0.086436	-1.19884	6.26016	2.50203	0.000498454	0.0223261	0.250773	6.01855	0.000335693	0.0183219	0.288391	0.537021	7.64388	2.76476	2.16057	1.46989	0	7	0	0	1000	44330	44330	0
1	75	Category C	14692	5	20:20:24	90115	90115	100	9.901	19.6594	0.196594	-0.0166113	0.0291724	0.10531	103.354	1.03354	-0.540037	0.118018	-0.861221	0.0725977	0.26944	0.00390625	0.0625	0.0956201	9.56201	0.00208984	0.0457148	0.00839111	0.091603	0.00574463	0.0757933	0.0439111	0.20955	0	7	0	0	1000	44330	44330	0
1	76	Category M	14792	5	20:20:38	90215	90215	167	16.6	19.5088	0.116819	-0.0315555	-0.0104834	0.0142786	159.192	0.953243	-0.616806	0.121642	-0.714233	0.00324839	0.0569946	1.46E-06	0.0012091	0.0467566	7.80835	1.46E-06	0.0012091	0.00999076	0.0999538	0.00315336	0.0561548	0.00376444	0.0613551	0	7	0	0	1000	44330	44330	0
1	77	Category L	14959	5	20:20:57	90382	90382	66	6.5	10.3638	0.157027	0.0339171	-0.0164499	0.0468084	66.063	1.00095	-0.272398	0.211296	-0.932406	0.0267704	0.163617	0.0024747	0.0497463	0.082194	5.4248	0.000221946	0.0148979	0.0106904	0.103394	0.00305546	0.0552762	0.0136756	0.116943	0	7	0	0	1000	44330	44330	0
1	78	Category M	15025	5	20:33:50	90448	90448	21	2.1	23.519	1.11995	0.169224	0.195615	-0.467971	22.9849	1.09452	-0.202799	0.252209	-1.04549	2.23814	1.49604	9.30E-05	0.00964396	0.0945173	1.98486	0	0	0.269427	0.519063	1.82354	1.35039	0.965937	0.982821	0	7	0	0	1000	44330	44330	0
1	79	Category E	15046	5	20:33:52	90469	90469	176	17.6	31.998	0.181807	-0.0135262	-0.0143322	0.02809	170.674	0.969738	-0.234608	0.195399	-0.919757	0.0177071	0.133068	0.00071855	0.0268058	0.0599282	10.5474	6.66E-05	0.00815989	0.0116355	0.107868	0.00798035	0.0893328	0.0272175	0.164977	0	7	0	0	1000	44330	44330	0
1	80	Category L	15222	5	20:54:02	90645	90645	46	4.5	2.43921	0.0530263	0.0425389	0.0221372	-0.012276	43.4446	0.944447	-0.209122	0.172639	-0.904599	0.00248917	0.0498916	0	0	0.0555526	2.55542	0	0	0.00190005	0.0435896	0.000445822	0.0211145	0.000313137	0.0176957	0	7	0	0	1000	44330	44330	0
1	81	Category E	15268	5	21:44:58	90691	90691	112	11.1	18.9749	0.169418	-0.0287803	-0.00951494	0.00996617	104.081	0.929295	-0.238286	0.157346	-0.88382	0.00894165	0.0945603	0	0	0.0707049	7.91895	0	0	0.0112588	0.106108	0.00536455	0.0732431	0.0198909	0.141035	0	7	0	0	1000	44330	44330	0
1	82	Category L	15380	5	22:08:09	90803	90803	97	9.6	5.08081	0.0523795	0.0384383	0.0131106	-0.0112833	90.3379	0.931318	-0.136024	0.199329	-0.898918	0.00111751	0.0334292	0	0	0.0686815	6.66211	0	0	0.00263269	0.0513098	0.000369986	0.019235	0.000382571	0.0195594	0	7	0	0	1000	44330	44330	0
1	83	Category E	15477	5	22:08:24	90900	90900	82	8.1	17.5769	0.214352	-0.032694	-0.0155744	0.0089945	75.8374	0.924846	-0.239237	0.14867	-0.880541	0.021145	0.145413	0	0	0.0751536	6.1626	0	0	0.0149759	0.122376	0.0118587	0.108898	0.0390744	0.197672	0	7	0	0	1000	44330	44330	0
1	84	Category L	15559	5	22:25:01	90982	90982	178	17.701	5.76514	0.0323884	0.00855315	0.00179677	-0.000709105	169.372	0.95153	-0.183895	0.181044	-0.915419	0.000624067	0.0249813	0	0	0.0484701	8.62769	0	0	0.000410101	0.020251	0.000422446	0.0205535	0.000288031	0.0169715	0	7	0	0	1000	44330	44330	0
1	85	Category E	15737	6	0:02:46	91160	91160	89	8.8	15.7444	0.176903	-0.0170048	-0.0039858	-0.000979306	84.4407	0.948772	-0.207901	0.159753	-0.911204	0.00923894	0.0961194	0	0	0.0512284	4.55933	0	0	0.0106517	0.103207	0.0059883	0.0773841	0.0224692	0.149897	0	7	0	0	1000	44330	44330	0
1	86	Category L	15826	6	0:02:55	91249	91249	76	7.5	7.51611	0.0988962	0.00435277	0.00156122	0.07268	77.0376	1.01365	-0.10835	0.210674	-0.98496	0.033065	0.181838	0.0021812	0.0467034	0.0797569	6.06152	0.00037906	0.0194695	0.0012464	0.0353044	0.000340512	0.018453	0.0132446	0.115085	0	7	0	0	1000	44330	44330	0
1	87	Category M	15902	6	0:15:15	91325	91325	20	1.8	29.6038	1.48019	0.0755737	0.0479492	-0.533228	22.3699	1.11849	-0.0790894	0.220068	-1.09373	3.3109	1.81959	8.54E-05	0.00924387	0.118494	2.36987	0	0	0.150537	0.387991	3.09624	1.75961	1.29441	1.13772	0	7	0	0	1000	44330	44330	0
1	88	Category L	15922	6	0:21:28	91345	91345	30	2.9	4.94946	0.164982	0.00992839	0.00341797	0.162158	33.2896	1.10965	-0.0997314	0.201912	-1.08642	0.116414	0.341196	0.0026123	0.0511107	0.109652	3.28955	0.000504557	0.0224624	0.000528971	0.0229994	0.000179036	0.0133805	0.0267822	0.163653	0	7	0	0	1000	44330	44330	0
1	89	Category E	15952	6	0:21:32	91375	91375	82	8.1	20.637	0.25167	-0.0328042	-0.0107749	0.0036502	77.9453	0.950553	-0.240872	0.131306	-0.90898	0.0208115	0.144262	0.00117902	0.0343369	0.0494474	4.05469	0.000107184	0.010353	0.0254978	0.15968	0.0146901	0.121203	0.0416825	0.204163	0	7	0	0	1000	44330	44330	0
1	90	Category L	16034	6	2:27:06	91457	91457	81	8.001	7.17456	0.0885748	0.0707013	0.00728805	-0.0226237	76.1558	0.940195	-0.255621	0.113152	-0.895017	0.00298997	0.0546806	0	0	0.0598054	4.84424	0	0	0.00831284	0.0911748	0.000768591	0.0277235	0.00154321	0.0392837	0	7	0	0	1000	44330	44330	0
1	91	Category C	16115	6	2:27:15	91538	91538	165	16.5	18.7969	0.11392	-0.0497766	-0.00390477	0.022273	155.481	0.942312	-0.588554	0.0738015	-0.728005	0.00652965	0.0808063	0	0	0.0576882	9.51855	0	0	0.0128581	0.113393	0.00369022	0.0607472	0.00421549	0.0649268	0	7	0	0	1000	44330	44330	0
1	92	Category L	16280	6	2:27:34	91703	91703	27	2.6	7.89795	0.292517	0.262288	0.0401024	-0.119882	25.0776	0.928801	-0.493716	0.0409342	-0.785563	0.00953957	0.0976707	0	0	0.0711986	1.92236	0	0	0.0688929	0.262475	0.00198929	0.0446015	0.0146484	0.121031	0	7	0	0	1000	44330	44330	0
1	93	Category C	16307	6	2:27:37	91730	91730	67	6.6	11.553	0.172433	-0.119418	-0.00960894	0.0975433	65.0483	0.970871	-0.491492	0.018664	-0.83425	0.0196223	0.14008	0.000473706	0.0217648	0.0363369	2.43457	0.000112961	0.0106283	0.0183506	0.135464	0.00158145	0.0397674	0.014233	0.119302	0	7	0	0	1000	44330	44330	0
1	94	Category M	16374	6	2:27:45	91797	91797	12	1.1	17.7017	1.47514	0.120321	-0.181254	-0.620138	11.97	0.997498	-0.335164	0.0380656	-0.938517	2.79881	1.67296	0	0	0.00372314	0.0446777	0	0	0.0496419	0.222805	2.9423	1.71531	0.849365	0.92161	0	7	0	0	1000	44330	44330	0
1	95	Category L	16386	6	2:27:49	91809	91809	24	2.401	5.98413	0.249339	0.221181	0.0981344	0.0503235	24.4053	1.01689	-0.243612	0.0590007	-0.984701	0.0325521	0.180422	0.000569661	0.0238676	0.0168864	0.405273	0	0	0.0510559	0.225956	0.00996908	0.0998453	0.00276693	0.0526016	0	7	0	0	1000	44330	44330	0
1	96	Category E	16410	6	2:27:52	91833	91833	90	9	22.886	0.254289	-0.0483615	0.000480143	0.0268934	86.7815	0.964239	-0.250716	0.09359	-0.925214	0.0365397	0.191154	0.000526259	0.0229403	0.0419569	3.77612	0.000103082	0.0101529	0.0280518	0.167487	0.0126221	0.112348	0.0393365	0.198334	0	7	0	0	1000	44330	44330	0
1	97	Category J	16500	6	7:13:56	91923	91923	87	8.6	74.7539	0.85924	0.0201486	-0.00695099	-0.0227724	87.1089	1.00125	-0.0575442	0.165595	-0.982242	0.359409	0.599507	0.000131892	0.0114844	0.0110509	0.961426	5.33E-05	0.00730192	0.210533	0.458839	0.291776	0.540163	0.574558	0.757996	0	7	0	0	1000	44330	44330	0
1	98	Category L	16587	6	7:32:22	92010	92010	55	5.401	9.01733	0.163952	0.0334295	0.0596191	0.137123	58.9172	1.07122	0.0491699	0.105864	-1.06336	0.12417	0.352378	0.00353338	0.0594422	0.0999157	5.49536	0.000923295	0.0303858	0.0018022	0.0424523	0.00515803	0.0718194	0.027286	0.165185	0	7	0	0	1000	44330	44330	0
1	99	Category M	16642	6	7:33:00	92065	92065	12	1.1	27.2788	2.27323	0.0880127	-0.423482	-1.03933	13.8943	1.15786	0.00498454	0.0583903	-1.15637	5.87604	2.42405	0.000752767	0.0274366	0.157857	1.89429	0.000793457	0.0281684	0.490682	0.700487	5.5225	2.35	2.67914	1.63681	0	7	0	0	1000	44330	44330	0
1	100	Category J	16654	6	7:33:01	92077	92077	58	5.7	43.8091	0.755329	-0.108087	0.0317593	0.252521	74.0972	1.27754	-0.0297136	0.0487692	-1.27561	0.22828	0.477786	0.00775357	0.0880544	0.277537	16.0972	0.00775357	0.0880544	0.102425	0.32004	0.0617592	0.248514	0.529192	0.727456	0	7	0	0	1000	44330	44330	0
1	101	Category M	16712	6	10:04:44	92135	92135	17	1.7	40.1255	2.36032	0.44165	0.0234088	-1.1217	21.5776	1.26927	-0.0302447	0.0604033	-1.26746	6.71414	2.59117	0.000172335	0.0131276	0.269273	4.57764	0.000172335	0.0131276	0.302332	0.549847	6.99131	2.64411	3.56859	1.88907	0	7	0	0	1000	44330	44330	0
1	102	Category J	16729	6	10:05:35	92152	92152	93	9.201	89.3691	0.960959	-0.0359884	0.0344973	0.260629	120.119	1.2916	0.0452001	0.0443391	-1.28831	1.80199	1.34238	0.0246293	0.156937	0.291598	27.1187	0.0246293	0.156937	1.42039	1.1918	0.0705461	0.265605	1.21816	1.1037	0	7	0	0	1000	44330	44330	0
1	103	Category M	16822	6	10:06:16	92245	92245	19	1.8	58.4946	3.07866	0.125964	-0.295744	-1.54344	29.2791	1.541	0.0736277	0.00317383	-1.53778	9.26425	3.04372	0.00313528	0.0559936	0.541003	10.2791	0.00313528	0.0559936	1.02233	1.0111	8.65033	2.94114	6.72204	2.59269	0	7	0	0	1000	44330	44330	0
1	104	Category J	16841	6	10:06:21	92264	92264	158	15.7	129.066	0.816876	-0.0219047	0.0090811	0.0903259	177.945	1.12623	-0.0569728	0.102219	-1.11779	0.201819	0.449243	0.00674477	0.0821266	0.126902	20.0505	0.00679422	0.082427	0.126392	0.355517	0.0836692	0.289256	0.598137	0.773393	0	7	0	0	1000	44330	44330	0
1	105	Category L	16999	6	10:08:58	92422	92422	42	4.1	3.14893	0.0749744	0.0230015	0.054455	0.0263439	40.4673	0.963507	-0.0221529	0.132353	-0.953619	0.0913667	0.302269	0.000186012	0.0136386	0.0364932	1.53271	6.39E-05	0.00799635	0.00132533	0.0364051	0.00312151	0.0558705	0.0010405	0.0322568	0	7	0	0	1000	44330	44330	0
1	106	Category J	17041	6	10:41:22	92464	92464	59	5.801	38.4595	0.651855	-0.0363563	-0.0477936	-0.0141974	56.4661	0.957052	0.0361287	0.0895872	-0.951652	0.158075	0.397586	4.14E-06	0.0020342	0.0429481	2.53394	4.14E-06	0.0020342	0.168714	0.410748	0.0374032	0.193399	0.333496	0.577491	0	7	0	0	1000	44330	44330	0
1	107	Category L	17100	6	10:43:25	92523	92523	85	8.4	6.41528	0.0754739	0.0650821	0.0219009	0.0142463	80.5879	0.948093	0.114864	0.162457	-0.925638	0.0249598	0.157987	0	0	0.0519072	4.41211	0	0	0.00541705	0.0736006	0.000959329	0.030973	0.000436581	0.0208945	0	7	0	0	1000	44330	44330	0
1	108	Category J	17185	6	10:46:22	92608	92608	134	13.3	66.6543	0.49742	-0.0209651	-0.00648612	-0.010079	94.0454	0.701831	-0.0495496	0.0613886	-0.696868	0.0911355	0.301887	0.024793	0.157458	0.0116459	1.56055	1.46E-05	0.0038178	0.0601788	0.245314	0.045463	0.213221	0.303702	0.551091	0	7	0	0	1000	44330	0	44330
