# Supplementary material for: Development of a multisensor biologging collar and analytical techniques to describe high‐resolution spatial behavior in free‐ranging terrestrial mammals
Source: Ecol Evol. 2024 Sep 23;14(9):e70264. doi: 10.1002/ece3.70264 (PMC11420106; doi:10.1002/ece3.70264)
Supplement: Supplementary file 1 — Appendix S1 [file ECE3-14-e70264-s001.zip › doi_10_5061_dryad_jdfn2z3hv__v20240620/B5_S18_Master.csv]

Counter	Total Event no.	Event no.	Category	Acc_x	Acc_y	Acc_z	Mag_x	Mag_y	Mag_z	Temp C	Pressure hbar	Date	DD	MM	YY	Time_dd:hh:mm:ss	Total secs	Decimal secs	Hours	Minutes	Seconds	Anlg	Light	Battery V	Acc_x sm	Acc_y sm	Acc_z sm	Ang vel	VeDBA	Vel m/s	Vel/VEDBA	FFT cleaned	FFT stuff	FFT stuff	FFT stuff	FFT sweep	FFT zero crossings	FFT zero crossings manual	VeSBA	Animal g	ODBA	Dyn AccX	Dyn AccY	Dyn AccZ	Smth Press	Altitude smth	Pressure change	Altitude change	Median pressure
0	1	1	Category M	-0.3479	0	-0.923828	0.415039	-0.134033	0.286621	0	0	6/3/2018	6	3	2018	8:06:27	29187	0.7	8	6	27	0	0.0595703	3.52559	0	0	0	0	0	0	0	0	0	0	0	0	0	0	0	0	0	0	0	0	0	0	0	44330	0
1	2	2	Category M	-0.32397461	0.31176758	-0.74389648	0.41674805	-0.15380859	0.29223633	0	0	6/3/2018	6	3	2018	8:06:27	29187	0.8	8	6	27	0	0.059570313	3.5255859	0	0	0	0	0	0	0	0	0	0	0	0	0	0	0	0	0	0	0	0	0	0	0	44330	0
2	3	3	Category M	-0.51586914	0.29980469	-0.95996094	0.32446289	-0.18383789	0.35913086	0	0	6/3/2018	6	3	2018	8:06:27	29187	0.9	8	6	27	0	0.059570313	3.5255859	0	0	0	0	0	0	0	0	0	0	0	0	0	0	0	0	0	0	0	0	0	0	0	44330	0
3	4	4	Category M	-0.37182617	0.11987305	-0.80395508	0.27246094	-0.23754883	0.36743164	0	0	6/3/2018	6	3	2018	8:06:28	29188	0	8	6	28	0	0.059570313	3.5255859	0	0	0	0	0	0	0	0	0	0	0	0	0	0	0	0	0	0	0	0	0	44330	0	0	0
4	5	5	Category M	-0.38378906	0.2277832	-0.7199707	0.22924805	-0.29272461	0.36108398	0	0	6/3/2018	6	3	2018	8:06:28	29188	0.1	8	6	28	0	0.060058594	3.515918	0	0	0	0	0	0	0	0	0	0	0	0	0	0	0	0	0	0	0	0	0	44330	0	0	0
5	6	6	Category M	-0.17993164	0.45581055	-1.223877	0.17553711	-0.28735352	0.38647461	0	0	6/3/2018	6	3	2018	8:06:28	29188	0.2	8	6	28	0	0.060058594	3.515918	0	0	0	0	0	0	0	0	0	0	0	0	0	0	0	0	0	0	0	0	0	44330	0	0	0
6	7	7	Category M	-0.095947266	-0.88793945	-1.6318359	0.18481445	-0.31152344	0.36791992	0	0	6/3/2018	6	3	2018	8:06:28	29188	0.3	8	6	28	0	0.060058594	3.515918	0	0	0	0	0	0	0	0	0	0	0	0	0	0	0	0	0	0	0	0	0	44330	0	0	0
7	8	8	Category M	-0.27587891	2.447998	-3.1079102	0.062011719	-0.12158203	0.48022461	0	0	6/3/2018	6	3	2018	8:06:28	29188	0.4	8	6	28	0	0.060058594	3.515918	0	0	0	0	0	0	0	0	0	0	0	0	0	0	0	0	0	0	0	0	0	44330	0	0	0
8	9	9	Category M	1.5717773	4.619873	-3.5397949	0.10180664	-0.49511719	0.1809082	0	0	6/3/2018	6	3	2018	8:06:28	29188	0.5	8	6	28	0	0.060058594	3.515918	0	0	0	0	0	0	0	0	0	0	0	0	0	0	0	0	0	0	0	0	0	44330	0	0	0
9	10	10	Category M	1.6437988	-2.6518555	-3.5759277	0.012939453	-0.10742188	0.48999023	0	0	6/3/2018	6	3	2018	8:06:28	29188	0.6	8	6	28	0	0.060058594	3.515918	0	0	0	0	0	0	0	0	0	0	0	0	0	0	0	0	0	0	0	0	0	44330	0	0	0
10	11	11	Category M	-0.47998047	-4.9799805	-3.935791	-0.024658203	-0.086914063	0.49291992	0	0	6/3/2018	6	3	2018	8:06:28	29188	0.7	8	6	28	0	0.060058594	3.515918	0	0	0	52.460205	0	0	0	0	0	0	0	0	0	0	0	0	0	0	0	0	0	44330	0	0	0
11	12	12	Category M	0.071777344	3.2758789	-4.1037598	0.0078125	-0.44604492	0.28271484	0	0	6/3/2018	6	3	2018	8:06:28	29188	0.8	8	6	28	0	0.060058594	3.515918	0	0	0	56.262451	0	0	0	0	0	0	0	0	0	0	0	0	0	0	0	0	0	44330	0	0	0
12	13	13	Category M	1.0559082	-1.907959	-4.619873	-0.004394531	-0.28491211	0.41845703	0	0	6/3/2018	6	3	2018	8:06:28	29188	0.9	8	6	28	0	0.060058594	3.515918	0	0	0	67.124512	0	0	0	0	0	0	0	0	0	0	0	0	0	0	0	0	0	44330	0	0	0
13	14	14	Category M	1.9799805	-1.2597656	-2.6879883	-0.024902344	-0.021972656	0.4987793	0	0	6/3/2018	6	3	2018	8:06:29	29189	0	8	6	29	0	0.060058594	3.515918	0	0	0	73.250488	0	0	0	0	0	0	0	0	0	0	0	0	0	0	0	0	0	44330	0	0	0
14	15	15	Category M	0.29980469	-0.26391602	-1.8718262	0.033691406	-0.50732422	0.17797852	0	0	6/3/2018	6	3	2018	8:06:29	29189	0.1	8	6	29	0	0.060058594	3.515918	0	0	0	63.93335	0	0	0	0	0	0	0	0	0	0	0	0	0	0	0	0	0	44330	0	0	0
15	16	16	Category M	0.23999023	0.6237793	-1.0078125	-0.028076172	-0.19042969	0.46337891	0	0	6/3/2018	6	3	2018	8:06:29	29189	0.2	8	6	29	0	0.060058594	3.515918	0	0	0	54.556152	0	0	0	0	0	0	0	0	0	0	0	0	0	0	0	0	0	44330	0	0	0
16	17	17	Category M	0	-0.27587891	-0.98388672	0.0078125	-0.28442383	0.41674805	0	0	6/3/2018	6	3	2018	8:06:29	29189	0.3	8	6	29	0	0.060058594	3.515918	0	0	0	59.550781	0	0	0	0	0	0	0	0	0	0	0	0	0	0	0	0	0	44330	0	0	0
17	18	18	Category M	0.095947266	0.47998047	-0.61181641	-0.000976563	-0.31958008	0.39453125	0	0	6/3/2018	6	3	2018	8:06:29	29189	0.4	8	6	29	0	0.060058594	3.515918	0	0	0	55.166504	0	0	0	0	0	0	0	0	0	0	0	0	0	0	0	0	0	44330	0	0	0
18	19	19	Category M	0.083984375	0.2878418	-1.2958984	0.004394531	-0.26855469	0.42797852	0	0	6/3/2018	6	3	2018	8:06:29	29189	0.5	8	6	29	0	0.060058594	3.515918	0	0	0	44.233154	0	0	0	0	0	0	0	0	0	0	0	0	0	0	0	0	0	44330	0	0	0
19	20	20	Category M	0.17993164	0.13183594	-1.0439453	0.061767578	-0.30175781	0.40356445	0	0	6/3/2018	6	3	2018	8:06:29	29189	0.6	8	6	29	0	0.060058594	3.515918	0	0	0	32.085938	0	0	0	0	0	0	0	0	0	0	0	0	0	0	0	0	0	44330	0	0	0
20	21	21	Category M	0.023925781	0.14379883	-0.88793945	0.026855469	-0.2890625	0.4140625	0	0	6/3/2018	6	3	2018	8:06:29	29189	0.7	8	6	29	0	0.060058594	3.515918	0	0	0	35.680908	0	0	0	0	0	0	0	0	0	0	0	0	0	0	0	0	0	44330	0	0	0
21	22	22	Category M	-0.13183594	0.14379883	-0.77978516	-0.022705078	-0.28662109	0.41479492	0	0	6/3/2018	6	3	2018	8:06:29	29189	0.8	8	6	29	0	0.060058594	3.515918	0	0	0	36.577881	0	0	0	0	0	0	0	0	0	0	0	0	0	0	0	0	0	44330	0	0	0
22	23	23	Category M	-0.16796875	0.10791016	-0.75585938	-0.050292969	-0.28076172	0.41845703	0	0	6/3/2018	6	3	2018	8:06:29	29189	0.9	8	6	29	0	0.060058594	3.515918	0	0	0	29.14209	0	0	0	0	0	0	0	0	0	0	0	0	0	0	0	0	0	44330	0	0	0
23	24	24	Category M	-0.16796875	0.16796875	-0.92382813	-0.043457031	-0.27636719	0.42382813	0	0	6/3/2018	6	3	2018	8:06:30	29190	0	8	6	30	0	0.060058594	3.515918	0	0	0	25.733398	0	0	0	0	0	0	0	0	0	0	0	0	0	0	0	0	0	44330	0	0	0
24	25	25	Category M	0.095947266	-0.071777344	-1.2478027	0.015625	-0.2824707	0.421875	0	0	6/3/2018	6	3	2018	8:06:30	29190	0.1	8	6	30	0	0.060058594	3.515918	0	0	0	29.250977	0	0	0	0	0	0	0	0	0	0	0	0	0	0	0	0	0	44330	0	0	0
25	26	26	Category L	-0.011962891	0.17993164	-0.94799805	-0.062744141	-0.26757813	0.42236328	0	0	6/3/2018	6	3	2018	8:06:51	29211	0.3	8	6	51	0	0.059570313	3.4498535	0	0	0	30.862549	0	0	0	0	0	0	0	0	0	0	0	0	0	0	0	0	0	44330	0	0	0
26	27	27	Category L	0.035888672	0.16796875	-0.92382813	-0.062011719	-0.26318359	0.42382813	0	0	6/3/2018	6	3	2018	8:06:51	29211	0.4	8	6	51	0	0.059570313	3.4498535	0	0	0	29.468994	0	0	0	0	0	0	0	0	0	0	0	0	0	0	0	0	0	44330	0	0	0
27	28	28	Category L	0	0.17993164	-0.92382813	-0.062744141	-0.27099609	0.42138672	0	0	6/3/2018	6	3	2018	8:06:51	29211	0.5	8	6	51	0	0.059570313	3.4498535	0	0	0	26.327148	0	0	0	0	0	0	0	0	0	0	0	0	0	0	0	0	0	44330	0	0	0
28	29	29	Category L	0	0.19189453	-0.92382813	-0.063720703	-0.26416016	0.42236328	0	0	6/3/2018	6	3	2018	8:06:51	29211	0.6	8	6	51	0	0.059570313	3.4498535	0	0	0	25.174561	0	0	0	0	0	0	0	0	0	0	0	0	0	0	0	0	0	44330	0	0	0
29	30	30	Category L	0	0.16796875	-0.92382813	-0.064941406	-0.26220703	0.42260742	0	0	6/3/2018	6	3	2018	8:06:51	29211	0.7	8	6	51	0	0.059570313	3.4498535	0	0	0	23.257324	0	0	0	0	0	0	0	0	0	0	0	0	0	0	0	0	0	44330	0	0	0
30	31	31	Category L	0	0.17993164	-0.97192383	-0.061767578	-0.2668457	0.42260742	0	0	6/3/2018	6	3	2018	8:06:51	29211	0.8	8	6	51	0	0.059570313	3.4498535	0	0	0	18.717041	0	0	0	0	0	0	0	0	0	0	0	0	0	0	0	0	0	44330	0	0	0
31	32	32	Category L	0.011962891	0.15576172	-0.92382813	-0.063964844	-0.26318359	0.41967773	0	0	6/3/2018	6	3	2018	8:06:51	29211	0.9	8	6	51	0	0.059570313	3.4498535	0	0	0	14.531494	0	0	0	0	0	0	0	0	0	0	0	0	0	0	0	0	0	44330	0	0	0
32	33	33	Category L	0	0.15576172	-0.93579102	-0.062988281	-0.26318359	0.4206543	0	0	6/3/2018	6	3	2018	8:06:52	29212	0	8	6	52	0	0.059570313	3.4498535	0	0	0	11.432373	0	0	0	0	0	0	0	0	0	0	0	0	0	0	0	0	0	44330	0	0	0
33	34	34	Category L	0	0.16796875	-0.93579102	-0.065673828	-0.26318359	0.42236328	0	0	6/3/2018	6	3	2018	8:06:52	29212	0.1	8	6	52	0	0.059570313	3.4498535	0	0	0	9.3110352	0	0	0	0	0	0	0	0	0	0	0	0	0	0	0	0	0	44330	0	0	0
34	35	35	Category L	0	0.17993164	-0.94799805	-0.070800781	-0.26196289	0.42553711	0	0	6/3/2018	6	3	2018	8:06:52	29212	0.2	8	6	52	0	0.059570313	3.4498535	0	0	0	5.751709	0	0	0	0	0	0	0	0	0	0	0	0	0	0	0	0	0	44330	0	0	0
35	36	36	Category L	0.023925781	0.17993164	-0.95996094	-0.065185547	-0.26074219	0.4206543	0	0	6/3/2018	6	3	2018	8:06:52	29212	0.3	8	6	52	0	0.059570313	3.4498535	0	0	0	5.3789063	0	0	0	0	0	0	0	0	0	0	0	0	0	0	0	0	0	44330	0	0	0
36	37	37	Category L	-0.011962891	0.19189453	-0.89990234	-0.067626953	-0.26416016	0.42456055	0	0	6/3/2018	6	3	2018	8:06:52	29212	0.4	8	6	52	0	0.059570313	3.4498535	0	0	0	6.5895996	0	0	0	0	0	0	0	0	0	0	0	0	0	0	0	0	0	44330	0	0	0
37	38	38	Category L	0	0.19189453	-0.93579102	-0.067382813	-0.26586914	0.42456055	0	0	6/3/2018	6	3	2018	8:06:52	29212	0.5	8	6	52	0	0.059570313	3.4498535	0	0	0	7.8330078	0	0	0	0	0	0	0	0	0	0	0	0	0	0	0	0	0	44330	0	0	0
38	39	39	Category L	0	0.17993164	-0.92382813	-0.062988281	-0.26171875	0.41967773	0	0	6/3/2018	6	3	2018	8:06:52	29212	0.6	8	6	52	0	0.059570313	3.4498535	0	0	0	5.8532715	0	0	0	0	0	0	0	0	0	0	0	0	0	0	0	0	0	44330	0	0	0
39	40	40	Category L	0.011962891	0.17993164	-0.92382813	-0.06640625	-0.26025391	0.4284668	0	0	6/3/2018	6	3	2018	8:06:52	29212	0.7	8	6	52	0	0.059570313	3.4498535	0	0	0	3.4560547	0	0	0	0	0	0	0	0	0	0	0	0	0	0	0	0	0	44330	0	0	0
40	41	41	Category L	0.023925781	0.16796875	-0.93579102	-0.066650391	-0.26342773	0.42163086	0	0	6/3/2018	6	3	2018	8:06:52	29212	0.8	8	6	52	0	0.059570313	3.4498535	0.054199219	0.13964844	-1.1887207	2.3034668	0.25634766	0	0	0	0	0	0	0	0	0	1.197998	0.19799805	0.31152344	-0.030273438	0.028076172	0.25292969	0	44330	0	0	0
41	42	42	Category L	0.023925781	0.16796875	-0.92382813	-0.068115234	-0.26489258	0.42041016	0	0	6/3/2018	6	3	2018	8:06:52	29212	0.9	8	6	52	0	0.059570313	3.4498535	0.056640625	0.14111328	-1.1884766	0.96533203	0.26806641	0	0	0	0	0	0	0	0	0	1.1982422	0.19824219	0.32421875	-0.032714844	0.026611328	0.26464844	0	44330	0	0	0
42	43	43	Category L	0.011962891	0.17993164	-0.92382813	-0.065429688	-0.26660156	0.42358398	0	0	6/3/2018	6	3	2018	8:06:53	29213	0	8	6	53	0	0.059570313	3.4498535	0.060058594	0.13696289	-1.1933594	0.26733398	0.27734375	0	0	0	0	0	0	0	0	0	1.2028809	0.20288086	0.3605957	-0.048095703	0.042724609	0.26953125	0	44330	0	0	0
43	44	44	Category L	0.011962891	0.17993164	-0.94799805	-0.071777344	-0.26220703	0.42358398	0	0	6/3/2018	6	3	2018	8:06:53	29213	0.1	8	6	53	0	0.059570313	3.4498535	0.066894531	0.13232422	-1.192627	0.25756836	0.25512695	0	0	0	0	0	0	0	0	0	1.2016602	0.20166016	0.34692383	-0.054931641	0.047363281	0.24462891	0	44330	0	0	0
44	45	45	Category L	0	0.16796875	-0.93579102	-0.06640625	-0.26147461	0.41967773	0	0	6/3/2018	6	3	2018	8:06:53	29213	0.2	8	6	53	0	0.059570313	3.4498535	0.068847656	0.13012695	-1.192627	0.18164063	0.26855469	0	0	0	0	0	0	0	0	0	1.2016602	0.20166016	0.36352539	-0.068847656	0.037597656	0.25683594	0	44330	0	0	0
45	46	46	Category L	0.023925781	0.14379883	-0.91186523	-0.068359375	-0.26318359	0.41967773	0	0	6/3/2018	6	3	2018	8:06:53	29213	0.3	8	6	53	0	0.059570313	3.4498535	0.072021484	0.12719727	-1.192627	0.17919922	0.28515625	0	0	0	0	0	0	0	0	0	1.201416	0.20141602	0.34545898	-0.048095703	0.016357422	0.28076172	0	44330	0	0	0
46	47	47	Category L	-0.011962891	0.17993164	-0.94799805	-0.068359375	-0.26416016	0.42358398	0	0	6/3/2018	6	3	2018	8:06:53	29213	0.4	8	6	53	0	0.059570313	3.4498535	0.070556641	0.12548828	-1.1933594	0.44946289	0.26464844	0	0	0	0	0	0	0	0	0	1.2019043	0.2019043	0.38256836	-0.082519531	0.054199219	0.24536133	0	44330	0	0	0
47	48	48	Category L	0.011962891	0.16796875	-0.93579102	-0.070800781	-0.26416016	0.42138672	0	0	6/3/2018	6	3	2018	8:06:53	29213	0.5	8	6	53	0	0.059570313	3.4498535	0.0703125	0.14111328	-1.1860352	0.46679688	0.25854492	0	0	0	0	0	0	0	0	0	1.1965332	0.1965332	0.33544922	-0.058349609	0.026611328	0.25024414	0	44330	0	0	0
48	49	49	Category L	0.011962891	0.16796875	-0.95996094	-0.068359375	-0.26660156	0.42138672	0	0	6/3/2018	6	3	2018	8:06:53	29213	0.6	8	6	53	0	0.059570313	3.4498535	0.070556641	0.11303711	-1.1560059	0.037597656	0.21191406	0	0	0	0	0	0	0	0	0	1.1638184	0.16381836	0.30981445	-0.05859375	0.054931641	0.19604492	0	44330	0	0	0
49	50	50	Category L	0	0.17993164	-0.94799805	-0.071044922	-0.26049805	0.42456055	0	0	6/3/2018	6	3	2018	8:06:53	29213	0.7	8	6	53	0	0.059570313	3.4498535	0.047607422	0.05859375	-1.1218262	0.78588867	0.21704102	0	0	0	0	0	0	0	0	0	1.1242676	0.12426758	0.34277344	-0.047607422	0.12109375	0.17382813	0	44330	0	0	0
50	51	51	Category L	0	0.17993164	-0.92382813	-0.070556641	-0.26391602	0.42431641	0	0	6/3/2018	6	3	2018	8:06:53	29213	0.8	8	6	53	0	0.059570313	3.4498535	0.023193359	0.094482422	-1.092041	1.3759766	0.18994141	0	0	0	0	0	0	0	0	0	1.0964355	0.096435547	0.27685547	-0.023193359	0.085205078	0.16821289	0	44330	0	0	0
51	52	52	Category L	0	0.19189453	-0.92382813	-0.074462891	-0.26513672	0.42138672	0	0	6/3/2018	6	3	2018	8:06:53	29213	0.9	8	6	53	0	0.059570313	3.4498535	0.028564453	0.15576172	-1.0559082	1.7922363	0.13989258	0	0	0	0	0	0	0	0	0	1.067627	0.067626953	0.19677734	-0.028564453	0.035888672	0.13208008	0	44330	0	0	0
52	53	53	Category L	0.011962891	0.19189453	-0.89990234	-0.071533203	-0.26782227	0.42333984	0	0	6/3/2018	6	3	2018	8:06:54	29214	0	8	6	54	0	0.059570313	3.4498535	0.025390625	0.1159668	-1.0175781	2.3010254	0.140625	0	0	0	0	0	0	0	0	0	1.0246582	0.024658203	0.20703125	-0.013427734	0.075683594	0.11767578	0	44330	0	0	0
53	54	54	Category L	0.011962891	0.19189453	-0.93579102	-0.068115234	-0.26196289	0.42456055	0	0	6/3/2018	6	3	2018	8:06:54	29214	0.1	8	6	54	0	0.059570313	3.4498535	0.008544922	0.14160156	-0.96875	2.6975098	0.060058594	0	0	0	0	0	0	0	0	0	0.97900391	0.020996094	0.086425781	0.003417969	0.050048828	0.032958984	0	44330	0	0	0
54	55	55	Category L	0	0.19189453	-0.94799805	-0.071533203	-0.26489258	0.42163086	0	0	6/3/2018	6	3	2018	8:06:54	29214	0.2	8	6	54	0	0.059570313	3.4498535	-0.019042969	0.15844727	-0.94335938	2.171875	0.038574219	0	0	0	0	0	0	0	0	0	0.95678711	0.043212891	0.056884766	0.019042969	0.033203125	-0.004394531	0	44330	0	0	0
55	56	56	Category L	0.011962891	0.17993164	-0.94799805	-0.068359375	-0.26831055	0.42138672	0	0	6/3/2018	6	3	2018	8:06:54	29214	0.3	8	6	54	0	0.059570313	3.4498535	-0.023681641	0.1652832	-0.93408203	1.1816406	0.041015625	0	0	0	0	0	0	0	0	0	0.94873047	0.051269531	0.064208984	0.035644531	0.014404297	-0.013916016	0	44330	0	0	0
56	57	57	Category L	0.023925781	0.17993164	-0.93579102	-0.070068359	-0.26733398	0.42041016	0	0	6/3/2018	6	3	2018	8:06:54	29214	0.4	8	6	54	0	0.059570313	3.4498535	-0.033691406	0.15771484	-0.93164063	0.67114258	0.061767578	0	0	0	0	0	0	0	0	0	0.94555664	0.054443359	0.083740234	0.057617188	0.021972656	-0.00390625	0	44330	0	0	0
57	58	58	Category L	0.011962891	0.16796875	-0.94799805	-0.071533203	-0.26513672	0.42041016	0	0	6/3/2018	6	3	2018	8:06:54	29214	0.5	8	6	54	0	0.059570313	3.4498535	-0.033447266	0.16308594	-0.92675781	0.4140625	0.050292969	0	0	0	0	0	0	0	0	0	0.94165039	0.058349609	0.071289063	0.045410156	0.004638672	-0.020996094	0	44330	0	0	0
58	59	59	Category L	0.023925781	0.19189453	-0.92382813	-0.075195313	-0.26147461	0.42358398	0	0	6/3/2018	6	3	2018	8:06:54	29214	0.6	8	6	54	0	0.059570313	3.4498535	-0.040039063	0.16088867	-0.92700195	0.081787109	0.071044922	0	0	0	0	0	0	0	0	0	0.94165039	0.058349609	0.098144531	0.063964844	0.030761719	0.003173828	0	44330	0	0	0
59	60	60	Category L	0.011962891	0.19189453	-0.92382813	-0.068359375	-0.26049805	0.41967773	0	0	6/3/2018	6	3	2018	8:06:54	29214	0.7	8	6	54	0	0.059570313	3.4498535	-0.040283203	0.15844727	-0.92651367	0.48193359	0.062011719	0	0	0	0	0	0	0	0	0	0.94091797	0.059082031	0.088378906	0.052246094	0.033203125	0.002685547	0	44330	0	0	0
60	61	61	Category L	0	0.17993164	-0.91186523	-0.071044922	-0.26220703	0.42260742	0	0	6/3/2018	6	3	2018	8:06:54	29214	0.8	8	6	54	0	0.059814453	3.4788574	-0.045410156	0.15771484	-0.92651367	0.64672852	0.052734375	0	0	0	0	0	0	0	0	0	0.94116211	0.058837891	0.082275391	0.045410156	0.021972656	0.014648438	0	44330	0	0	0
61	62	62	Category L	0.011962891	0.17993164	-0.93579102	-0.069824219	-0.26123047	0.42382813	0	0	6/3/2018	6	3	2018	8:06:54	29214	0.9	8	6	54	0	0.059814453	3.4788574	-0.048095703	0.15844727	-0.92504883	0.50341797	0.064453125	0	0	0	0	0	0	0	0	0	0.93994141	0.060058594	0.091796875	0.060058594	0.021240234	-0.010498047	0	44330	0	0	0
62	63	63	Category L	0.011962891	0.19189453	-0.93579102	-0.070068359	-0.27001953	0.42529297	0	0	6/3/2018	6	3	2018	8:06:55	29215	0	8	6	55	0	0.059814453	3.4788574	-0.046875	0.15844727	-0.93017578	0.93286133	0.067871094	0	0	0	0	0	0	0	0	0	0.94458008	0.055419922	0.097900391	0.058837891	0.033203125	-0.005371094	0	44330	0	0	0
63	64	64	Category L	0.023925781	0.19189453	-0.94799805	-0.067382813	-0.26831055	0.42236328	0	0	6/3/2018	6	3	2018	8:06:55	29215	0.1	8	6	55	0	0.059814453	3.4788574	-0.046875	0.15917969	-0.93798828	1.3137207	0.078613281	0	0	0	0	0	0	0	0	0	0.95263672	0.047363281	0.11328125	0.070800781	0.032470703	-0.009765625	0	44330	0	0	0
64	65	65	Category L	0.023925781	0.17993164	-0.94799805	-0.071044922	-0.26831055	0.42016602	0	0	6/3/2018	6	3	2018	8:06:55	29215	0.2	8	6	55	0	0.059814453	3.4788574	-0.047607422	0.15551758	-0.93554688	1.2961426	0.076660156	0	0	0	0	0	0	0	0	0	0.94970703	0.050292969	0.1081543	0.071533203	0.024169922	-0.012207031	0	44330	0	0	0
65	66	66	Category L	0.023925781	0.17993164	-0.92382813	-0.071777344	-0.26831055	0.41943359	0	0	6/3/2018	6	3	2018	8:06:55	29215	0.3	8	6	55	0	0.059814453	3.4788574	-0.052001953	0.15600586	-0.92700195	0.93457031	0.079589844	0	0	0	0	0	0	0	0	0	0.94165039	0.058349609	0.10302734	0.075927734	0.023681641	0.003173828	0	44330	0	0	0
66	67	67	Category L	0.011962891	0.16796875	-0.89990234	-0.074462891	-0.26391602	0.41870117	0	0	6/3/2018	6	3	2018	8:06:55	29215	0.4	8	6	55	0	0.059814453	3.4788574	-0.052978516	0.15576172	-0.93115234	0.68847656	0.072998047	0	0	0	0	0	0	0	0	0	0.94555664	0.054443359	0.10839844	0.064941406	0.011962891	0.03125	0	44330	0	0	0
67	68	68	Category L	0.011962891	0.20385742	-0.94799805	-0.071777344	-0.26660156	0.42236328	0	0	6/3/2018	6	3	2018	8:06:55	29215	0.5	8	6	55	0	0.059814453	3.4788574	-0.053955078	0.15332031	-0.93286133	0.67089844	0.084228516	0	0	0	0	0	0	0	0	0	0.94677734	0.053222656	0.13134766	0.065917969	0.050292969	-0.014892578	0	44330	0	0	0
68	69	69	Category L	0.035888672	0.20385742	-0.93579102	-0.071533203	-0.26928711	0.42236328	0	0	6/3/2018	6	3	2018	8:06:55	29215	0.6	8	6	55	0	0.059814453	3.4788574	-0.056884766	0.15405273	-0.92895508	0.34375	0.10546875	0	0	0	0	0	0	0	0	0	0.94335938	0.056640625	0.14892578	0.092773438	0.049560547	-0.006591797	0	44330	0	0	0
69	70	70	Category L	0.011962891	0.17993164	-0.94799805	-0.070068359	-0.26831055	0.41943359	0	0	6/3/2018	6	3	2018	8:06:55	29215	0.7	8	6	55	0	0.059814453	3.4788574	-0.05859375	0.15380859	-0.93212891	0.069580078	0.076660156	0	0	0	0	0	0	0	0	0	0.9465332	0.053466797	0.11230469	0.070556641	0.025878906	-0.015625	0	44330	0	0	0
70	71	71	Category L	0.011962891	0.19189453	-0.93579102	-0.07421875	-0.26293945	0.42456055	0	0	6/3/2018	6	3	2018	8:06:55	29215	0.8	8	6	55	0	0.059814453	3.4788574	-0.059326172	0.15307617	-0.93310547	1.2854004	0.081054688	0	0	0	0	0	0	0	0	0	0.94750977	0.052490234	0.11230469	0.071289063	0.038574219	-0.002441406	0	44330	0	0	0
71	72	72	Category L	0.023925781	0.19189453	-0.93579102	-0.071044922	-0.26757813	0.42138672	0	0	6/3/2018	6	3	2018	8:06:55	29215	0.9	8	6	55	0	0.059814453	3.4788574	-0.063720703	0.14990234	-0.92822266	4.8823242	0.097412109	0	0	0	0	0	0	0	0	0	0.94238281	0.057617188	0.13696289	0.087646484	0.041748047	-0.007324219	0	44330	0	0	0
72	73	73	Category L	0.011962891	0.19189453	-0.95996094	-0.069091797	-0.26806641	0.42236328	0	0	6/3/2018	6	3	2018	8:06:56	29216	0	8	6	56	0	0.059814453	3.4788574	-0.065673828	0.14941406	-0.93066406	11.229492	0.093017578	0	0	0	0	0	0	0	0	0	0.94482422	0.055175781	0.14892578	0.077636719	0.042236328	-0.029052734	0	44330	0	0	0
73	74	74	Category L	0	0.17993164	-0.92382813	-0.073486328	-0.26782227	0.42236328	0	0	6/3/2018	6	3	2018	8:06:56	29216	0.1	8	6	56	0	0.059814453	3.4788574	-0.067871094	0.14648438	-0.93261719	20.927246	0.076171875	0	0	0	0	0	0	0	0	0	0.9465332	0.053466797	0.11010742	0.067871094	0.033203125	0.008789063	0	44330	0	0	0
74	75	75	Category L	0.023925781	0.17993164	-0.94799805	-0.071289063	-0.26538086	0.41455078	0	0	6/3/2018	6	3	2018	8:06:56	29216	0.2	8	6	56	0	0.059814453	3.4788574	-0.071777344	0.14599609	-0.93041992	35.150879	0.10302734	0	0	0	0	0	0	0	0	0	0.94458008	0.055419922	0.14697266	0.095703125	0.033691406	-0.017333984	0	44330	0	0	0
75	76	76	Category L	0.011962891	0.17993164	-0.93579102	-0.068359375	-0.26782227	0.42041016	0	0	6/3/2018	6	3	2018	8:06:56	29216	0.3	8	6	56	0	0.059814453	3.4788574	-0.073730469	0.14624023	-0.93237305	50.543701	0.092041016	0	0	0	0	0	0	0	0	0	0.94677734	0.053222656	0.12231445	0.085693359	0.033447266	-0.003173828	0	44330	0	0	0
76	77	77	Category E	-0.083984375	0.23999023	-0.59985352	-0.18017578	0.12670898	0.46826172	0	0	6/3/2018	6	3	2018	10:13:21	36801	0	10	13	21	0	0.059570313	3.5304199	-0.075927734	0.14672852	-0.93457031	64.960449	0.34741211	0	0	0	0	0	0	0	0	0	0.94897461	0.051025391	0.43579102	-0.0078125	0.093017578	0.3347168	0	44330	0	0	0
77	78	78	Category E	0.14379883	0.071777344	-1.0439453	-0.20703125	0.15307617	0.46411133	0	0	6/3/2018	6	3	2018	10:13:21	36801	0.099	10	13	21	0	0.059570313	3.5304199	-0.084716797	0.14624023	-0.93554688	75.533691	0.26342773	0	0	0	0	0	0	0	0	0	0.95068359	0.049316406	0.41137695	0.22851563	-0.074462891	-0.1081543	0	44330	0	0	0
78	79	79	Category E	0.011962891	0.16796875	-0.92382813	-0.15917969	0.12231445	0.47265625	0	0	6/3/2018	6	3	2018	10:13:21	36801	0.199	10	13	21	0	0.059570313	3.5304199	-0.085449219	0.14306641	-0.92993164	83.298828	0.10058594	0	0	0	0	0	0	0	0	0	0.94482422	0.055175781	0.12841797	0.097412109	0.024658203	0.006103516	0	44330	0	0	0
79	80	80	Category E	-0.14379883	-0.035888672	-0.88793945	-0.16772461	0.11010742	0.47998047	0	0	6/3/2018	6	3	2018	10:13:21	36801	0.3	10	13	21	0	0.059570313	3.5304199	-0.086914063	0.14282227	-0.93505859	89.690186	0.19335938	0	0	0	0	0	0	0	0	0	0.94995117	0.050048828	0.28271484	-0.056640625	-0.17871094	0.047119141	0	44330	0	0	0
80	81	81	Category E	-0.15576172	0.11987305	-0.91186523	-0.18969727	0.063720703	0.4753418	0	0	6/3/2018	6	3	2018	10:13:21	36801	0.4	10	13	21	0	0.059570313	3.5304199	-0.090576172	0.14013672	-0.93896484	88.689209	0.073242188	0	0	0	0	0	0	0	0	0	0.95361328	0.046386719	0.11230469	-0.064941406	-0.020263672	0.027099609	0	44330	0	0	0
81	82	82	Category E	-0.047851563	-0.011962891	-1.1398926	-0.1862793	0.050537109	0.47705078	0	0	6/3/2018	6	3	2018	10:13:21	36801	0.5	10	13	21	0	0.059570313	3.5304199	-0.09765625	0.14086914	-0.93823242	83.299561	0.2578125	0	0	0	0	0	0	0	0	0	0.95361328	0.046386719	0.40429688	0.049804688	-0.15283203	-0.20141602	0	44330	0	0	0
82	83	83	Category E	0.023925781	-0.071777344	-0.88793945	-0.15087891	0.051269531	0.48291016	0	0	6/3/2018	6	3	2018	10:13:21	36801	0.6	10	13	21	0	0.059570313	3.5304199	-0.098632813	0.14160156	-0.93945313	74.916504	0.25146484	0	0	0	0	0	0	0	0	0	0.95532227	0.044677734	0.38769531	0.12255859	-0.21337891	0.051513672	0	44330	0	0	0
83	84	84	Category E	-0.21582031	-0.059814453	-0.80395508	-0.14379883	0.045898438	0.49194336	0	0	6/3/2018	6	3	2018	10:13:21	36801	0.7	10	13	21	0	0.059570313	3.5304199	-0.10083008	0.14208984	-0.93969727	67.582031	0.26904297	0	0	0	0	0	0	0	0	0	0.95581055	0.044189453	0.45263672	-0.11474609	-0.2019043	0.13574219	0	44330	0	0	0
84	85	85	Category E	-0.13183594	-0.011962891	-0.7199707	-0.14160156	0.067626953	0.48950195	0	0	6/3/2018	6	3	2018	10:13:21	36801	0.8	10	13	21	0	0.059570313	3.5304199	-0.10400391	0.14135742	-0.9387207	57.823486	0.26855469	0	0	0	0	0	0	0	0	0	0.95483398	0.045166016	0.3996582	-0.027587891	-0.15332031	0.21875	0	44330	0	0	0
85	86	86	Category E	-0.2878418	0.31176758	-1.2839355	-0.1171875	0.067138672	0.48706055	0	0	6/3/2018	6	3	2018	10:13:21	36801	0.9	10	13	21	0	0.059570313	3.5304199	-0.1081543	0.14086914	-0.9375	45.35083	0.42578125	0	0	0	0	0	0	0	0	0	0.9543457	0.045654297	0.6965332	-0.17944336	0.1706543	-0.34619141	0	44330	0	0	0
86	87	87	Category E	-0.11987305	0.37182617	-1.0559082	-0.1159668	0.0546875	0.49560547	0	0	6/3/2018	6	3	2018	10:13:22	36802	0	10	13	22	0	0.059570313	3.5304199	-0.11108398	0.1394043	-0.93896484	34.581543	0.26000977	0	0	0	0	0	0	0	0	0	0.95581055	0.044189453	0.35766602	-0.008544922	0.23217773	-0.11669922	0	44330	0	0	0
87	88	88	Category E	-0.25195313	0.19189453	-0.70776367	-0.12719727	0.045898438	0.49316406	0	0	6/3/2018	6	3	2018	10:13:22	36802	0.1	10	13	22	0	0.059570313	3.5304199	-0.11181641	0.13818359	-0.93969727	29.695313	0.27612305	0	0	0	0	0	0	0	0	0	0.95654297	0.043457031	0.42553711	-0.13989258	0.053466797	0.23193359	0	44330	0	0	0
88	89	89	Category E	-0.26391602	0.27587891	-0.79199219	-0.1159668	0.060546875	0.49658203	0	0	6/3/2018	6	3	2018	10:13:22	36802	0.2	10	13	22	0	0.059570313	3.5304199	-0.11450195	0.13671875	-0.93994141	26.337646	0.25195313	0	0	0	0	0	0	0	0	0	0.95678711	0.043212891	0.4362793	-0.14916992	0.13891602	0.14794922	0	44330	0	0	0
89	90	90	Category E	-0.32397461	0.21582031	-1.1999512	-0.10205078	0.065673828	0.49951172	0	0	6/3/2018	6	3	2018	10:13:22	36802	0.3	10	13	22	0	0.059570313	3.5304199	-0.1184082	0.13745117	-0.9375	21.313232	0.34204102	0	0	0	0	0	0	0	0	0	0.95507813	0.044921875	0.54589844	-0.20532227	0.078125	-0.26220703	0	44330	0	0	0
90	91	91	Category E	-0.047851563	-0.071777344	-1.0439453	-0.084472656	0.06640625	0.50073242	0	0	6/3/2018	6	3	2018	10:13:22	36802	0.4	10	13	22	0	0.059570313	3.5304199	-0.12158203	0.13598633	-0.93798828	20.325195	0.24462891	0	0	0	0	0	0	0	0	0	0.95556641	0.044433594	0.38720703	0.073730469	-0.20776367	-0.10571289	0	44330	0	0	0
91	92	92	Category E	-0.17993164	0.083984375	-1.0439453	-0.036865234	0.087890625	0.50024414	0	0	6/3/2018	6	3	2018	10:13:22	36802	0.5	10	13	22	0	0.059570313	3.5304199	-0.12573242	0.13623047	-0.93896484	20.627441	0.12890625	0	0	0	0	0	0	0	0	0	0.95703125	0.04296875	0.21118164	-0.053955078	-0.052246094	-0.10473633	0	44330	0	0	0
92	93	93	Category E	-0.29980469	0.15576172	-0.70776367	-0.012207031	0.14233398	0.49707031	0	0	6/3/2018	6	3	2018	10:13:22	36802	0.6	10	13	22	0	0.059570313	3.5304199	-0.13183594	0.13232422	-0.93554688	24.818115	0.28393555	0	0	0	0	0	0	0	0	0	0.95385742	0.046142578	0.41870117	-0.16772461	0.023193359	0.2277832	0	44330	0	0	0
93	94	94	Category E	-0.23999023	0.083984375	-0.64794922	-0.039306641	0.17700195	0.48657227	0	0	6/3/2018	6	3	2018	10:13:22	36802	0.7	10	13	22	0	0.059570313	3.5304199	-0.1340332	0.13110352	-0.93212891	22.547607	0.30688477	0	0	0	0	0	0	0	0	0	0.95092773	0.049072266	0.43725586	-0.10571289	-0.047119141	0.28417969	0	44330	0	0	0
94	95	95	Category E	-0.071777344	0.27587891	-1.1279297	-0.058349609	0.15991211	0.4855957	0	0	6/3/2018	6	3	2018	10:13:22	36802	0.8	10	13	22	0	0.059570313	3.5304199	-0.13867188	0.13012695	-0.93579102	18.246338	0.25	0	0	0	0	0	0	0	0	0	0.95483398	0.045166016	0.40454102	0.066894531	0.14550781	-0.19189453	0	44330	0	0	0
95	96	96	Category E	-0.55175781	0.023925781	-0.81591797	-0.039550781	0.11132813	0.4987793	0	0	6/3/2018	6	3	2018	10:13:22	36802	0.9	10	13	22	0	0.059570313	3.5288086	-0.14379883	0.1262207	-0.93579102	17.955566	0.43725586	0	0	0	0	0	0	0	0	0	0.95507813	0.044921875	0.63012695	-0.40771484	-0.10229492	0.11987305	0	44330	0	0	0
96	97	97	Category E	0.011962891	0.14379883	-0.59985352	-0.003662109	0.021240234	0.50732422	0	0	6/3/2018	6	3	2018	10:13:23	36803	0	10	13	23	0	0.059570313	3.5288086	-0.15136719	0.12695313	-0.9309082	16.913818	0.36938477	0	0	0	0	0	0	0	0	0	0.95166016	0.048339844	0.51123047	0.16333008	0.016601563	0.33105469	0	44330	0	0	0
97	98	98	Category E	-0.43188477	0.31176758	-0.6237793	-0.065673828	0.040039063	0.50439453	0	0	6/3/2018	6	3	2018	10:13:23	36803	0.111	10	13	23	0	0.059570313	3.5288086	-0.15966797	0.12573242	-0.93896484	14.858643	0.45605469	0	0	0	0	0	0	0	0	0	0.96069336	0.039306641	0.77319336	-0.27197266	0.18579102	0.31518555	0	44330	0	0	0
98	99	99	Category E	0.059814453	0.095947266	-1.2597656	-0.11279297	0.079589844	0.48632813	0	0	6/3/2018	6	3	2018	10:13:23	36803	0.222	10	13	23	0	0.059570313	3.5288086	-0.16381836	0.12841797	-0.94018555	9.0021973	0.39135742	0	0	0	0	0	0	0	0	0	0.96313477	0.036865234	0.57568359	0.22363281	-0.032470703	-0.31933594	0	44330	0	0	0
99	100	100	Category E	-0.2277832	0.071777344	-1.0559082	-0.010009766	0.088134766	0.49707031	0	0	6/3/2018	6	3	2018	10:13:23	36803	0.333	10	13	23	0	0.059570313	3.5288086	-0.16870117	0.125	-0.93579102	9.7595215	0.14379883	0	0	0	0	0	0	0	0	0	0.95898438	0.041015625	0.23217773	-0.058837891	-0.053222656	-0.11987305	0	44330	0	0	0
100	101	101	Category E	-0.17993164	0.20385742	-0.76782227	-0.047363281	0.13671875	0.49145508	0	0	6/3/2018	6	3	2018	10:13:23	36803	0.444	10	13	23	0	0.059570313	3.5288086	-0.17480469	0.12182617	-0.93139648	13.142334	0.18310547	0	0	0	0	0	0	0	0	0	0.95556641	0.044433594	0.25073242	-0.004882813	0.081787109	0.16357422	0	44330	0	0	0
101	102	102	Category E	-0.047851563	0.14379883	-1.1757813	-0.095214844	0.1796875	0.48046875	0	0	6/3/2018	6	3	2018	10:13:23	36803	0.555	10	13	23	0	0.059570313	3.5288086	-0.18310547	0.12011719	-0.92895508	11.623047	0.28222656	0	0	0	0	0	0	0	0	0	0.95458984	0.045410156	0.40551758	0.13525391	0.0234375	-0.24658203	0	44330	0	0	0
102	103	103	Category E	-0.15576172	0.15576172	-1.3918457	-0.052246094	0.15478516	0.49267578	0	0	6/3/2018	6	3	2018	10:13:23	36803	0.666	10	13	23	0	0.059570313	3.5288086	-0.1887207	0.11694336	-0.93017578	3.2810059	0.46435547	0	0	0	0	0	0	0	0	0	0.95629883	0.043701172	0.53320313	0.032958984	0.038574219	-0.46142578	0	44330	0	0	0
103	104	104	Category E	-0.23999023	-0.11987305	-0.73193359	-0.065429688	0.14477539	0.49707031	0	0	6/3/2018	6	3	2018	10:13:23	36803	0.777	10	13	23	0	0.059570313	3.5288086	-0.19335938	0.11206055	-0.93115234	0.91308594	0.30932617	0	0	0	0	0	0	0	0	0	0.95751953	0.042480469	0.4777832	-0.046386719	-0.23193359	0.19921875	0	44330	0	0	0
104	105	105	Category E	-0.23999023	-0.035888672	-0.56396484	-0.13867188	0.059082031	0.49438477	0	0	6/3/2018	6	3	2018	10:13:23	36803	0.888	10	13	23	0	0.059570313	3.5288086	-0.2019043	0.11010742	-0.92773438	2.1479492	0.39379883	0	0	0	0	0	0	0	0	0	0.95605469	0.043945313	0.54785156	-0.037841797	-0.14599609	0.36376953	0	44330	0	0	0
105	106	106	Category E	-0.095947266	0.15576172	-1.2719727	-0.10986328	0.072753906	0.49829102	0	0	6/3/2018	6	3	2018	10:13:24	36804	0	10	13	24	0	0.059570313	3.5288086	-0.2097168	0.109375	-0.92431641	2.0007324	0.3684082	0	0	0	0	0	0	0	0	0	0.95410156	0.045898438	0.50732422	0.11376953	0.046142578	-0.34741211	0	44330	0	0	0
106	107	107	Category E	-0.035888672	-0.023925781	-1.0559082	-0.057128906	0.10644531	0.49633789	0	0	6/3/2018	6	3	2018	10:13:24	36804	0.1	10	13	24	0	0.059570313	3.5288086	-0.21655273	0.10791016	-0.9284668	5.8679199	0.25732422	0	0	0	0	0	0	0	0	0	0.95947266	0.040527344	0.43994141	0.18066406	-0.13183594	-0.12719727	0	44330	0	0	0
107	108	108	Category E	-0.23999023	0.25195313	-0.6237793	-0.095947266	0.16723633	0.48120117	0	0	6/3/2018	6	3	2018	10:13:24	36804	0.2	10	13	24	0	0.059570313	3.5288086	-0.22021484	0.10839844	-0.92797852	7.5778809	0.33691406	0	0	0	0	0	0	0	0	0	0.95996094	0.040039063	0.46728516	-0.01953125	0.14331055	0.30419922	0	44330	0	0	0
108	109	109	Category E	-0.13183594	0.15576172	-1.1757813	-0.11010742	0.171875	0.48266602	0	0	6/3/2018	6	3	2018	10:13:24	36804	0.3	10	13	24	0	0.059570313	3.5288086	-0.22485352	0.10864258	-0.92822266	4.2756348	0.26831055	0	0	0	0	0	0	0	0	0	0.96118164	0.038818359	0.38720703	0.093017578	0.046875	-0.24731445	0	44330	0	0	0
109	110	110	Category E	-0.059814453	0.11987305	-1.0078125	-0.088378906	0.13818359	0.49438477	0	0	6/3/2018	6	3	2018	10:13:24	36804	0.4	10	13	24	0	0.059570313	3.5288086	-0.23168945	0.10571289	-0.92553711	9.0249023	0.19091797	0	0	0	0	0	0	0	0	0	0.95996094	0.040039063	0.26806641	0.171875	0.013916016	-0.08203125	0	44330	0	0	0
110	111	111	Category E	-0.35986328	-0.071777344	-0.57592773	-0.10205078	0.063964844	0.49414063	0	0	6/3/2018	6	3	2018	10:13:24	36804	0.5	10	13	24	0	0.059570313	3.5288086	-0.23413086	0.10449219	-0.92431641	14.925781	0.41015625	0	0	0	0	0	0	0	0	0	0.95922852	0.040771484	0.65039063	-0.12548828	-0.17626953	0.34838867	0	44330	0	0	0
111	112	112	Category E	-0.13183594	0.11987305	-1.1159668	-0.1472168	0.038574219	0.49267578	0	0	6/3/2018	6	3	2018	10:13:24	36804	0.6	10	13	24	0	0.059570313	3.5288086	-0.23388672	0.10205078	-0.92626953	15.620361	0.21606445	0	0	0	0	0	0	0	0	0	0.96069336	0.039306641	0.30957031	0.10205078	0.017578125	-0.18945313	0	44330	0	0	0
112	113	113	Category E	-0.19189453	-0.083984375	-1.0917969	-0.070556641	0.05859375	0.50170898	0	0	6/3/2018	6	3	2018	10:13:24	36804	0.7	10	13	24	0	0.059570313	3.5288086	-0.23608398	0.099609375	-0.92480469	10.909668	0.25195313	0	0	0	0	0	0	0	0	0	0.9597168	0.040283203	0.39477539	0.044189453	-0.18359375	-0.16674805	0	44330	0	0	0
113	114	114	Category E	-0.31176758	0.13183594	-0.75585938	-0.052001953	0.094482422	0.50415039	0	0	6/3/2018	6	3	2018	10:13:24	36804	0.8	10	13	24	0	0.059570313	3.5288086	-0.24194336	0.095214844	-0.92358398	9.239502	0.18505859	0	0	0	0	0	0	0	0	0	0.95947266	0.040527344	0.27368164	-0.069580078	0.036376953	0.16772461	0	44330	0	0	0
114	115	115	Category E	-0.14379883	0.19189453	-1.1159668	-0.089355469	0.13720703	0.49243164	0	0	6/3/2018	6	3	2018	10:13:24	36804	0.9	10	13	24	0	0.059570313	3.5288086	-0.24462891	0.095703125	-0.92553711	10.423096	0.23583984	0	0	0	0	0	0	0	0	0	0.9621582	0.037841797	0.38720703	0.10083008	0.095947266	-0.19018555	0	44330	0	0	0
115	116	116	Category E	-0.16796875	0.21582031	-1.1279297	-0.058837891	0.099609375	0.49902344	0	0	6/3/2018	6	3	2018	10:13:25	36805	0	10	13	25	0	0.059570313	3.5288086	-0.24707031	0.096679688	-0.92626953	10.411621	0.24707031	0	0	0	0	0	0	0	0	0	0.96337891	0.036621094	0.39990234	0.079101563	0.11889648	-0.20141602	0	44330	0	0	0
116	117	117	Category E	-0.69580078	0.15576172	-0.97192383	-0.061523438	0.060791016	0.50097656	0	0	6/3/2018	6	3	2018	10:13:25	36805	0.1	10	13	25	0	0.059570313	3.5288086	-0.24731445	0.096923828	-0.92773438	8.8251953	0.45410156	0	0	0	0	0	0	0	0	0	0.96508789	0.034912109	0.55078125	-0.44824219	0.05859375	-0.043945313	0	44330	0	0	0
117	118	118	Category E	-0.059814453	-0.059814453	-0.49194336	-0.10522461	-0.003662109	0.49438477	0	0	6/3/2018	6	3	2018	10:13:25	36805	0.2	10	13	25	0	0.059570313	3.5288086	-0.24755859	0.091552734	-0.9296875	10.098633	0.5	0	0	0	0	0	0	0	0	0	0.96655273	0.033447266	0.77709961	0.18774414	-0.15136719	0.43774414	0	44330	0	0	0
118	119	119	Category E	-0.13183594	0.16796875	-1.3439941	-0.15112305	0	0.48730469	0	0	6/3/2018	6	3	2018	10:13:25	36805	0.3	10	13	25	0	0.059570313	3.5288086	-0.25	0.093505859	-0.92651367	14.784668	0.43994141	0	0	0	0	0	0	0	0	0	0.96411133	0.035888672	0.60986328	0.11816406	0.07421875	-0.41723633	0	44330	0	0	0
119	120	120	Category E	-0.27587891	-0.047851563	-1.223877	-0.055908203	0.040771484	0.50488281	0	0	6/3/2018	6	3	2018	10:13:25	36805	0.4	10	13	25	0	0.059570313	3.5288086	-0.2512207	0.094482422	-0.92358398	13.847168	0.33300781	0	0	0	0	0	0	0	0	0	0.96191406	0.038085938	0.46679688	-0.024414063	-0.14233398	-0.30004883	0	44330	0	0	0
120	121	121	Category E	-0.53979492	0.2277832	-0.87597656	-0.029785156	0.067382813	0.50170898	0	0	6/3/2018	6	3	2018	10:13:25	36805	0.5	10	13	25	0	0.059570313	3.5288086	-0.25048828	0.097167969	-0.921875	8.5305176	0.3203125	0	0	0	0	0	0	0	0	0	0.96044922	0.039550781	0.46557617	-0.2890625	0.13037109	0.045898438	0	44330	0	0	0
121	122	122	Category E	-0.047851563	0.2277832	-1.0319824	-0.11181641	0.11645508	0.49145508	0	0	6/3/2018	6	3	2018	10:13:25	36805	0.6	10	13	25	0	0.059570313	3.5288086	-0.25219727	0.096435547	-0.92236328	2.5170898	0.26635742	0	0	0	0	0	0	0	0	0	0.96118164	0.038818359	0.44506836	0.2043457	0.13110352	-0.109375	0	44330	0	0	0
122	123	123	Category E	-0.16796875	0.21582031	-0.93579102	-0.096435547	0.070068359	0.50244141	0	0	6/3/2018	6	3	2018	10:13:25	36805	0.7	10	13	25	0	0.059570313	3.5288086	-0.25585938	0.099365234	-0.91577148	2.0336914	0.1472168	0	0	0	0	0	0	0	0	0	0.95605469	0.043945313	0.22412109	0.087890625	0.11621094	-0.019775391	0	44330	0	0	0
123	124	124	Category E	-0.23999023	0.11987305	-0.86376953	-0.1171875	0.069580078	0.49414063	0	0	6/3/2018	6	3	2018	10:13:25	36805	0.8	10	13	25	0	0.059570313	3.5288086	-0.25976563	0.10229492	-0.91796875	1.2790527	0.060302734	0	0	0	0	0	0	0	0	0	0.9597168	0.040283203	0.091552734	0.019775391	0.017333984	0.054199219	0	44330	0	0	0
124	125	125	Category E	-0.3359375	0.13183594	-0.85180664	-0.12915039	0.037841797	0.48803711	0	0	6/3/2018	6	3	2018	10:13:25	36805	0.9	10	13	25	0	0.059570313	3.5288086	-0.25952148	0.10766602	-0.92333984	1.0166016	0.10742188	0	0	0	0	0	0	0	0	0	0.96533203	0.034667969	0.171875	-0.076171875	0.023925781	0.071533203	0	44330	0	0	0
125	126	126	Category E	-0.20385742	0.035888672	-1.0319824	-0.1574707	0.008056641	0.48461914	0	0	6/3/2018	6	3	2018	10:13:26	36806	0	10	13	26	0	0.059570313	3.5288086	-0.26049805	0.11083984	-0.92456055	2.9052734	0.14257813	0	0	0	0	0	0	0	0	0	0.96704102	0.032958984	0.23925781	0.056640625	-0.074951172	-0.10717773	0	44330	0	0	0
126	127	127	Category E	-0.083984375	0.083984375	-1.0078125	-0.1105957	0.043945313	0.49536133	0	0	6/3/2018	6	3	2018	10:13:26	36806	0.1	10	13	26	0	0.059570313	3.5288086	-0.26489258	0.10620117	-0.91772461	1.3300781	0.203125	0	0	0	0	0	0	0	0	0	0.9609375	0.0390625	0.29321289	0.1809082	-0.022216797	-0.08984375	0	44330	0	0	0
127	128	128	Category E	-0.20385742	0.047851563	-0.94799805	-0.048095703	0.063232422	0.50341797	0	0	6/3/2018	6	3	2018	10:13:26	36806	0.2	10	13	26	0	0.059570313	3.5288086	-0.26611328	0.10400391	-0.9140625	1.2102051	0.090332031	0	0	0	0	0	0	0	0	0	0.95776367	0.042236328	0.15234375	0.062255859	-0.056152344	-0.033691406	0	44330	0	0	0
128	129	129	Category E	-0.29980469	0.21582031	-0.76782227	-0.074462891	0.12841797	0.49438477	0	0	6/3/2018	6	3	2018	10:13:26	36806	0.3	10	13	26	0	0.059570313	3.5288086	-0.2644043	0.10620117	-0.92016602	5.6342773	0.19091797	0	0	0	0	0	0	0	0	0	0.96337891	0.036621094	0.29711914	-0.03515625	0.109375	0.15234375	0	44330	0	0	0
129	130	130	Category E	-0.23999023	0.071777344	-0.98388672	-0.07421875	0.16357422	0.48242188	0	0	6/3/2018	6	3	2018	10:13:26	36806	0.4	10	13	26	0	0.059570313	3.5288086	-0.26342773	0.10107422	-0.92114258	7.3449707	0.072753906	0	0	0	0	0	0	0	0	0	0.96337891	0.036621094	0.11523438	0.0234375	-0.029296875	-0.0625	0	44330	0	0	0
130	131	131	Category E	-0.34790039	0.20385742	-0.99584961	-0.050048828	0.1328125	0.48803711	0	0	6/3/2018	6	3	2018	10:13:26	36806	0.5	10	13	26	0	0.059570313	3.5288086	-0.26220703	0.096679688	-0.91845703	3.9685059	0.15722656	0	0	0	0	0	0	0	0	0	0.96020508	0.039794922	0.26977539	-0.085449219	0.10693359	-0.077148438	0	44330	0	0	0
131	132	132	Category E	-0.47998047	-0.11987305	-0.64794922	-0.045898438	0.099365234	0.50219727	0	0	6/3/2018	6	3	2018	10:13:26	36806	0.6	10	13	26	0	0.059570313	3.5288086	-0.26733398	0.099609375	-0.9140625	4.5222168	0.40527344	0	0	0	0	0	0	0	0	0	0.95751953	0.042480469	0.69848633	-0.21264648	-0.21948242	0.26611328	0	44330	0	0	0
132	133	133	Category E	-0.16796875	0.095947266	-0.63598633	-0.037841797	0.072509766	0.49975586	0	0	6/3/2018	6	3	2018	10:13:26	36806	0.7	10	13	26	0	0.059570313	3.5288086	-0.26928711	0.095947266	-0.91625977	7.0319824	0.2980957	0	0	0	0	0	0	0	0	0	0.95996094	0.040039063	0.38183594	0.10131836	0	0.28027344	0	44330	0	0	0
133	134	134	Category E	-0.35986328	0.10791016	-1.223877	-0.000732422	0.10986328	0.49560547	0	0	6/3/2018	6	3	2018	10:13:26	36806	0.8	10	13	26	0	0.059814453	3.5175293	-0.26904297	0.095703125	-0.92138672	6.4465332	0.31567383	0	0	0	0	0	0	0	0	0	0.96459961	0.035400391	0.40478516	-0.090576172	0.011962891	-0.30224609	0	44330	0	0	0
134	135	135	Category E	-0.40795898	-0.11987305	-0.94799805	0.063232422	0.1472168	0.48803711	0	0	6/3/2018	6	3	2018	10:13:26	36806	0.9	10	13	26	0	0.059814453	3.5175293	-0.26977539	0.096191406	-0.92431641	4.4997559	0.25756836	0	0	0	0	0	0	0	0	0	0.9675293	0.032470703	0.37792969	-0.13793945	-0.21606445	-0.0234375	0	44330	0	0	0
135	136	136	Category E	-0.58789063	0.2277832	-0.55175781	0.072265625	0.20727539	0.47167969	0	0	6/3/2018	6	3	2018	10:13:27	36807	0	10	13	27	0	0.059814453	3.5175293	-0.26977539	0.091064453	-0.91918945	8.8967285	0.50488281	0	0	0	0	0	0	0	0	0	0.96240234	0.037597656	0.82202148	-0.31787109	0.13647461	0.36743164	0	44330	0	0	0
136	137	137	Category E	-0.63598633	0.095947266	-1.5839844	0.05078125	0.1862793	0.47460938	0	0	6/3/2018	6	3	2018	10:13:27	36807	0.1	10	13	27	0	0.059814453	3.5175293	-0.26635742	0.08984375	-0.91870117	15.02002	0.76074219	0	0	0	0	0	0	0	0	0	0.9609375	0.0390625	1.0405273	-0.36938477	0.005859375	-0.66503906	0	44330	0	0	0
137	138	138	Category E	-0.3359375	0.38378906	-1.0559082	0.094970703	0.14819336	0.47680664	0	0	6/3/2018	6	3	2018	10:13:27	36807	0.2	10	13	27	0	0.059814453	3.5175293	-0.2668457	0.088134766	-0.921875	9.0422363	0.33154297	0	0	0	0	0	0	0	0	0	0.96362305	0.036376953	0.49829102	-0.068847656	0.29541016	-0.13378906	0	44330	0	0	0
138	139	139	Category E	-0.35986328	-0.083984375	-0.56396484	0.1081543	0.12817383	0.48120117	0	0	6/3/2018	6	3	2018	10:13:27	36807	0.3	10	13	27	0	0.059814453	3.5175293	-0.26293945	0.084228516	-0.92773438	4.7937012	0.41235352	0	0	0	0	0	0	0	0	0	0.96801758	0.031982422	0.62890625	-0.096679688	-0.16821289	0.36376953	0	44330	0	0	0
139	140	140	Category E	-0.46777344	-0.071777344	-0.57592773	0.045410156	0.067138672	0.50268555	0	0	6/3/2018	6	3	2018	10:13:27	36807	0.4	10	13	27	0	0.059814453	3.5175293	-0.26293945	0.084228516	-0.92480469	5.2011719	0.43359375	0	0	0	0	0	0	0	0	0	0.96508789	0.034912109	0.70947266	-0.20458984	-0.15600586	0.34887695	0	44330	0	0	0
140	141	141	Category E	-0.671875	0.047851563	-0.7199707	-0.020996094	0.080322266	0.50341797	0	0	6/3/2018	6	3	2018	10:13:27	36807	0.5	10	13	27	0	0.059814453	3.5175293	-0.26074219	0.081787109	-0.92041016	6.8334961	0.45849609	0	0	0	0	0	0	0	0	0	0.95996094	0.040039063	0.64550781	-0.41088867	-0.033935547	0.20043945	0	44330	0	0	0
141	142	142	Category E	-0.43188477	-0.071777344	-1.0197754	0.001708984	0.16577148	0.49316406	0	0	6/3/2018	6	3	2018	10:13:27	36807	0.6	10	13	27	0	0.059814453	3.5175293	-0.26049805	0.082763672	-0.91967773	0.70458984	0.25146484	0	0	0	0	0	0	0	0	0	0.95947266	0.040527344	0.42578125	-0.17114258	-0.15454102	-0.099853516	0	44330	0	0	0
142	143	143	Category E	-0.37182617	-0.19189453	-1.0197754	0.13549805	0.14428711	0.46850586	0	0	6/3/2018	6	3	2018	10:13:27	36807	0.7	10	13	27	0	0.059814453	3.5175293	-0.25756836	0.082763672	-0.91894531	5.515625	0.31396484	0	0	0	0	0	0	0	0	0	0.95800781	0.041992188	0.48950195	-0.11401367	-0.2746582	-0.10058594	0	44330	0	0	0
143	144	144	Category E	-0.65991211	0.023925781	-0.68383789	0.18725586	0.17822266	0.45043945	0	0	6/3/2018	6	3	2018	10:13:27	36807	0.8	10	13	27	0	0.059814453	3.5175293	-0.25048828	0.067871094	-0.92260742	1.3991699	0.47583008	0	0	0	0	0	0	0	0	0	0.95849609	0.041503906	0.69213867	-0.40917969	-0.043945313	0.23876953	0	44330	0	0	0
144	145	145	Category E	-0.58789063	0.13183594	-0.671875	0.13989258	0.17529297	0.46435547	0	0	6/3/2018	6	3	2018	10:13:27	36807	0.9	10	13	27	0	0.059814453	3.5175293	-0.26831055	0.12451172	-0.9519043	2.5268555	0.42480469	0	0	0	0	0	0	0	0	0	0.99682617	0.003173828	0.60644531	-0.31933594	0.007080078	0.2800293	0	44330	0	0	0
145	146	146	Category E	-0.52783203	0.047851563	-1.2478027	0.1574707	0.17773438	0.45581055	0	0	6/3/2018	6	3	2018	10:13:28	36808	0	10	13	28	0	0.059814453	3.5175293	-0.27197266	0.079833984	-1.0024414	1.9399414	0.35571289	0	0	0	0	0	0	0	0	0	1.041748	0.041748047	0.53320313	-0.25561523	-0.031982422	-0.24511719	0	44330	0	0	0
146	147	147	Category E	-0.27587891	0.21582031	-0.86376953	0.12646484	0.1394043	0.48120117	0	0	6/3/2018	6	3	2018	10:13:28	36808	0.1	10	13	28	0	0.059814453	3.5175293	-0.23999023	0.029785156	-1.0354004	3.7944336	0.25561523	0	0	0	0	0	0	0	0	0	1.0632324	0.063232422	0.39355469	-0.035644531	0.18579102	0.17163086	0	44330	0	0	0
147	148	148	Category E	-0.35986328	0.2277832	-0.97192383	0.055664063	0.12329102	0.49829102	0	0	6/3/2018	6	3	2018	10:13:28	36808	0.2	10	13	28	0	0.059814453	3.5175293	-0.234375	0.072509766	-1.0776367	1.4072266	0.22558594	0	0	0	0	0	0	0	0	0	1.1052246	0.10522461	0.38623047	-0.12524414	0.1550293	0.10571289	0	44330	0	0	0
148	149	149	Category E	-0.51586914	-0.035888672	-0.7199707	-0.046630859	0.095947266	0.49536133	0	0	6/3/2018	6	3	2018	10:13:28	36808	0.3	10	13	28	0	0.059814453	3.5175293	-0.24389648	0.12963867	-1.130127	6.7885742	0.51904297	0	0	0	0	0	0	0	0	0	1.1633301	0.16333008	0.84765625	-0.27172852	-0.16552734	0.41015625	0	44330	0	0	0
149	150	150	Category E	-0.17993164	0.083984375	-0.83984375	-0.10302734	0.065429688	0.49121094	0	0	6/3/2018	6	3	2018	10:13:28	36808	0.4	10	13	28	0	0.059814453	3.5175293	-0.21313477	0.06640625	-1.1618652	6.1835938	0.32421875	0	0	0	0	0	0	0	0	0	1.1831055	0.18310547	0.37304688	0.033203125	0.017578125	0.32202148	0	44330	0	0	0
150	151	151	Category E	0.023925781	-0.011962891	-1.0917969	-0.14013672	0.0390625	0.49047852	0	0	6/3/2018	6	3	2018	10:13:28	36808	0.5	10	13	28	0	0.059814453	3.5175293	-0.20703125	0.096191406	-1.1962891	1.1821289	0.27563477	0	0	0	0	0	0	0	0	0	1.2180176	0.21801758	0.44384766	0.23095703	-0.1081543	0.10449219	0	44330	0	0	0
151	152	152	Category E	-0.15576172	0	-0.82788086	-0.12133789	0.056152344	0.48950195	0	0	6/3/2018	6	3	2018	10:13:28	36808	0.6	10	13	28	0	0.059814453	3.5175293	-0.19262695	0.071044922	-1.2126465	3.6086426	0.39306641	0	0	0	0	0	0	0	0	0	1.2299805	0.22998047	0.49291992	0.036865234	-0.071044922	0.38476563	0	44330	0	0	0
152	153	153	Category E	-0.45581055	-0.15576172	-0.85180664	-0.1171875	0.086425781	0.4921875	0	0	6/3/2018	6	3	2018	10:13:28	36808	0.7	10	13	28	0	0.059814453	3.5175293	-0.18823242	0.073974609	-1.2207031	0.53076172	0.51025391	0	0	0	0	0	0	0	0	0	1.2373047	0.23730469	0.86621094	-0.26733398	-0.22973633	0.36889648	0	44330	0	0	0
153	154	154	Category E	-0.21582031	0.2277832	-1.0917969	-0.12353516	0.13549805	0.4855957	0	0	6/3/2018	6	3	2018	10:13:28	36808	0.8	10	13	28	0	0.059814453	3.5175293	-0.1862793	0.065673828	-1.2231445	2.1494141	0.21044922	0	0	0	0	0	0	0	0	0	1.2390137	0.23901367	0.32275391	-0.029296875	0.16186523	0.13134766	0	44330	0	0	0
154	155	155	Category E	-0.15576172	0.23999023	-0.99584961	-0.10424805	0.14306641	0.48339844	0	0	6/3/2018	6	3	2018	10:13:28	36808	0.9	10	13	28	0	0.059814453	3.5175293	-0.18505859	0.069091797	-1.2202148	12.439697	0.28344727	0	0	0	0	0	0	0	0	0	1.236084	0.23608398	0.42431641	0.029296875	0.1706543	0.22436523	0	44330	0	0	0
155	156	156	Category E	-0.023925781	0.21582031	-1.0559082	-0.10546875	0.097412109	0.49291992	0	0	6/3/2018	6	3	2018	10:13:29	36809	0	10	13	29	0	0.059814453	3.5175293	-0.18139648	0.071533203	-1.2268066	20.444824	0.27368164	0	0	0	0	0	0	0	0	0	1.2424316	0.24243164	0.47290039	0.1574707	0.14404297	0.17089844	0	44330	0	0	0
156	157	157	Category E	-0.095947266	-0.20385742	-0.76782227	-0.072509766	0.005371094	0.50439453	0	0	6/3/2018	6	3	2018	10:13:29	36809	0.1	10	13	29	0	0.059814453	3.5175293	-0.18237305	0.067871094	-1.2287598	13.306152	0.54223633	0	0	0	0	0	0	0	0	0	1.2441406	0.24414063	0.81958008	0.086425781	-0.27172852	0.4609375	0	44330	0	0	0
157	158	158	Category E	-0.047851563	0.23999023	-0.77978516	-0.2121582	-0.072021484	0.45825195	0	0	6/3/2018	6	3	2018	10:13:29	36809	0.2	10	13	29	0	0.059814453	3.5175293	-0.17651367	0.065429688	-1.215332	9.3476563	0.48657227	0	0	0	0	0	0	0	0	0	1.2299805	0.22998047	0.73901367	0.12866211	0.17431641	0.43554688	0	44330	0	0	0
158	159	159	Category E	-0.095947266	0.23999023	-0.69580078	-0.15429688	-0.038330078	0.48046875	0	0	6/3/2018	6	3	2018	10:13:29	36809	0.3	10	13	29	0	0.059814453	3.5175293	-0.17773438	0.067382813	-1.232666	15.555908	0.56982422	0	0	0	0	0	0	0	0	0	1.2470703	0.24707031	0.79125977	0.081787109	0.17236328	0.53686523	0	44330	0	0	0
159	160	160	Category E	-0.083984375	0.17993164	-0.75585938	-0.16699219	-0.020019531	0.47973633	0	0	6/3/2018	6	3	2018	10:13:29	36809	0.4	10	13	29	0	0.059814453	3.5175293	-0.17358398	0.066650391	-1.2246094	19.355957	0.49047852	0	0	0	0	0	0	0	0	0	1.2387695	0.23876953	0.671875	0.089599609	0.11303711	0.46875	0	44330	0	0	0
160	161	161	Category E	-0.2878418	0.059814453	-0.94799805	-0.11499023	-0.017333984	0.49365234	0	0	6/3/2018	6	3	2018	10:13:29	36809	0.5	10	13	29	0	0.059814453	3.5175293	-0.17333984	0.067138672	-1.2163086	10.081543	0.29174805	0	0	0	0	0	0	0	0	0	1.2304688	0.23046875	0.38989258	-0.11425781	-0.007324219	0.26831055	0	44330	0	0	0
161	162	162	Category E	-0.3359375	0.21582031	-0.61181641	-0.076904297	0.040283203	0.5012207	0	0	6/3/2018	6	3	2018	10:13:29	36809	0.6	10	13	29	0	0.059814453	3.5175293	-0.16723633	0.063232422	-1.2246094	0.50439453	0.65356445	0	0	0	0	0	0	0	0	0	1.2375488	0.23754883	0.93383789	-0.16845703	0.15234375	0.61279297	0	44330	0	0	0
162	163	163	Category E	-0.2878418	0.17993164	-1.0678711	-0.048583984	0.066650391	0.50146484	0	0	6/3/2018	6	3	2018	10:13:29	36809	0.7	10	13	29	0	0.059814453	3.5175293	-0.17358398	0.060058594	-1.2143555	0.20458984	0.22094727	0	0	0	0	0	0	0	0	0	1.2282715	0.22827148	0.38061523	-0.11401367	0.11962891	0.14648438	0	44330	0	0	0
163	164	164	Category E	-0.20385742	0.35986328	-1.2358398	0.024414063	0.048828125	0.50170898	0	0	6/3/2018	6	3	2018	10:13:29	36809	0.8	10	13	29	0	0.059814453	3.5175293	-0.17749023	0.056396484	-1.217041	5.8688965	0.30493164	0	0	0	0	0	0	0	0	0	1.2314453	0.23144531	0.34814453	-0.026123047	0.30322266	-0.018554688	0	44330	0	0	0
164	165	165	Category E	-0.21582031	0.25195313	-0.81591797	-0.004150391	0.053710938	0.5012207	0	0	6/3/2018	6	3	2018	10:13:29	36809	0.9	10	13	29	0	0.059814453	3.5175293	-0.16943359	0.055664063	-1.2285156	0.33227539	0.45922852	0	0	0	0	0	0	0	0	0	1.2414551	0.24145508	0.6550293	-0.046142578	0.19604492	0.41259766	0	44330	0	0	0
165	166	166	Category E	-0.6237793	-0.071777344	-0.7199707	-0.078857422	0.029785156	0.49780273	0	0	6/3/2018	6	3	2018	10:13:30	36810	0	10	13	30	0	0.059814453	3.5175293	-0.15722656	0.056640625	-1.2446289	10.99707	0.71362305	0	0	0	0	0	0	0	0	0	1.2558594	0.25585938	1.1196289	-0.46630859	-0.12841797	0.5246582	0	44330	0	0	0
166	167	167	Category E	-0.2277832	0.19189453	-0.76782227	-0.14941406	0.015869141	0.48681641	0	0	6/3/2018	6	3	2018	10:13:30	36810	0.1	10	13	30	0	0.059814453	3.5175293	-0.16113281	0.053466797	-1.2443848	8.3173828	0.50073242	0	0	0	0	0	0	0	0	0	1.2558594	0.25585938	0.68139648	-0.06640625	0.13818359	0.4765625	0	44330	0	0	0
167	168	168	Category E	-0.10791016	0.38378906	-1.1999512	-0.10449219	0.046386719	0.49169922	0	0	6/3/2018	6	3	2018	10:13:30	36810	0.2	10	13	30	0	0.059814453	3.5175293	-0.16381836	0.050537109	-1.2358398	1.8811035	0.33959961	0	0	0	0	0	0	0	0	0	1.2478027	0.24780273	0.42504883	0.055908203	0.33300781	0.035888672	0	44330	0	0	0
168	169	169	Category E	-0.17993164	-0.14379883	-0.87597656	-0.062744141	0.066162109	0.49511719	0	0	6/3/2018	6	3	2018	10:13:30	36810	0.3	10	13	30	0	0.059814453	3.5175293	-0.16113281	0.049316406	-1.2480469	4.2143555	0.41967773	0	0	0	0	0	0	0	0	0	1.2595215	0.25952148	0.58398438	-0.018554688	-0.19311523	0.37207031	0	44330	0	0	0
169	170	170	Category E	-0.2277832	-0.13183594	-0.98388672	-0.046630859	0.083496094	0.50195313	0	0	6/3/2018	6	3	2018	10:13:30	36810	0.4	10	13	30	0	0.059814453	3.5175293	-0.1574707	0.046142578	-1.2397461	1.854248	0.31958008	0	0	0	0	0	0	0	0	0	1.2507324	0.25073242	0.50439453	-0.070068359	-0.17797852	0.25585938	0	44330	0	0	0
170	171	171	Category E	-0.45581055	0.16796875	-0.68383789	-0.037841797	0.13549805	0.49169922	0	0	6/3/2018	6	3	2018	10:13:30	36810	0.5	10	13	30	0	0.059814453	3.5175293	-0.15332031	0.046630859	-1.253418	4.7312012	0.65625	0	0	0	0	0	0	0	0	0	1.2636719	0.26367188	0.99316406	-0.30224609	0.12109375	0.56958008	0	44330	0	0	0
171	172	172	Category E	-0.34790039	-0.21582031	-1.223877	-0.035888672	0.16650391	0.48535156	0	0	6/3/2018	6	3	2018	10:13:30	36810	0.6	10	13	30	0	0.059814453	3.5175293	-0.14892578	0.044677734	-1.2497559	13.233887	0.32885742	0	0	0	0	0	0	0	0	0	1.2595215	0.25952148	0.4855957	-0.19873047	-0.26049805	0.025878906	0	44330	0	0	0
172	173	173	Category E	-0.2878418	0.14379883	-1.1159668	-0.0234375	0.10742188	0.49511719	0	0	6/3/2018	6	3	2018	10:13:30	36810	0.7	10	13	30	0	0.059814453	3.5175293	-0.14428711	0.045410156	-1.2504883	19.162842	0.21972656	0	0	0	0	0	0	0	0	0	1.2597656	0.25976563	0.3762207	-0.14331055	0.098144531	0.13452148	0	44330	0	0	0
173	174	174	Category E	-0.2878418	0.11987305	-0.87597656	-0.098632813	0.091796875	0.48828125	0	0	6/3/2018	6	3	2018	10:13:30	36810	0.8	10	13	30	0	0.059814453	3.5175293	-0.13891602	0.042236328	-1.267334	17.168701	0.42578125	0	0	0	0	0	0	0	0	0	1.2756348	0.27563477	0.61767578	-0.14868164	0.077392578	0.39135742	0	44330	0	0	0
174	175	175	Category E	-0.071777344	-0.13183594	-0.73193359	-0.2019043	0.033935547	0.46826172	0	0	6/3/2018	6	3	2018	10:13:30	36810	0.9	10	13	30	0	0.059814453	3.5175293	-0.13525391	0.041015625	-1.2558594	21.188232	0.55541992	0	0	0	0	0	0	0	0	0	1.263916	0.26391602	0.76049805	0.063476563	-0.17285156	0.52392578	0	44330	0	0	0
175	176	176	Category E	-0.27587891	-0.083984375	-0.77978516	-0.23388672	-0.025878906	0.44921875	0	0	6/3/2018	6	3	2018	10:13:31	36811	0	10	13	31	0	0.059814453	3.5175293	-0.12719727	0.050537109	-1.2705078	33.119385	0.5300293	0	0	0	0	0	0	0	0	0	1.277832	0.27783203	0.77368164	-0.1484375	-0.13452148	0.49072266	0	44330	0	0	0
176	177	177	Category E	-0.023925781	0.011962891	-0.83984375	-0.24487305	-0.057861328	0.43798828	0	0	6/3/2018	6	3	2018	10:13:31	36811	0.1	10	13	31	0	0.059814453	3.5175293	-0.12231445	0.048095703	-1.2653809	45.264648	0.43823242	0	0	0	0	0	0	0	0	0	1.2722168	0.2722168	0.56005859	0.098388672	-0.036132813	0.42553711	0	44330	0	0	0
177	178	178	Category E	-0.13183594	0	-1.1037598	-0.20410156	-0.10009766	0.44580078	0	0	6/3/2018	6	3	2018	10:13:31	36811	0.2	10	13	31	0	0.059814453	3.5175293	-0.11791992	0.045898438	-1.2509766	54.188965	0.15478516	0	0	0	0	0	0	0	0	0	1.2573242	0.25732422	0.20678711	-0.013671875	-0.045898438	0.1472168	0	44330	0	0	0
178	179	179	Category E	0.059814453	0.083984375	-1.0197754	-0.17114258	-0.12304688	0.45092773	0	0	6/3/2018	6	3	2018	10:13:31	36811	0.3	10	13	31	0	0.059814453	3.5175293	-0.11083984	0.043945313	-1.2490234	57.830078	0.28857422	0	0	0	0	0	0	0	0	0	1.2548828	0.25488281	0.44018555	0.1706543	0.040039063	0.22924805	0	44330	0	0	0
179	180	180	Category E	-0.047851563	-0.10791016	-0.69580078	-0.140625	-0.17407227	0.44311523	0	0	6/3/2018	6	3	2018	10:13:31	36811	0.4	10	13	31	0	0.059814453	3.5175293	-0.10986328	0.046142578	-1.2495117	72.117676	0.578125	0	0	0	0	0	0	0	0	0	1.255127	0.25512695	0.76977539	0.062011719	-0.15405273	0.55371094	0	44330	0	0	0
180	181	181	Category M	-0.15576172	0.27587891	-0.7199707	0.19287109	-0.21850586	0.41650391	0	0	6/3/2018	6	3	2018	10:13:37	36817	0.099	10	13	37	0	0.059326172	3.4675781	-0.1027832	0.048828125	-1.2585449	90.127441	0.58691406	0	0	0	0	0	0	0	0	0	1.2636719	0.26367188	0.81835938	-0.052734375	0.22680664	0.53857422	0	44330	0	0	0
181	182	182	Category M	0.17993164	0.14379883	-1.1159668	0.10424805	-0.18603516	0.45532227	0	0	6/3/2018	6	3	2018	10:13:37	36817	0.199	10	13	37	0	0.059326172	3.4675781	-0.098388672	0.048828125	-1.2509766	99.018311	0.32348633	0	0	0	0	0	0	0	0	0	1.2558594	0.25585938	0.50830078	0.27832031	0.094726563	0.13500977	0	44330	0	0	0
182	183	183	Category M	0.40795898	-1.0319824	-1.6799316	0.14086914	-0.21240234	0.43432617	0	0	6/3/2018	6	3	2018	10:13:37	36817	0.3	10	13	37	0	0.059326172	3.4675781	-0.093505859	0.044921875	-1.2602539	108.22046	1.2597656	0	0	0	0	0	0	0	0	0	1.2644043	0.2644043	1.9980469	0.50146484	-1.0769043	-0.41943359	0	44330	0	0	0
183	184	184	Category M	-1.6557617	4.4157715	-3.0717773	0.16503906	-0.34912109	0.34350586	0	0	6/3/2018	6	3	2018	10:13:37	36817	0.4	10	13	37	0	0.059326172	3.4675781	-0.090576172	0.048828125	-1.2526855	117.89526	4.9824219	0	0	0	0	0	0	0	0	0	1.2568359	0.25683594	7.7507324	-1.5649414	4.3666992	-1.8188477	0	44330	0	0	0
184	185	185	Category M	-0.53979492	-3.6118164	-4.6079102	0.11474609	-0.006835938	0.49121094	0	0	6/3/2018	6	3	2018	10:13:37	36817	0.5	10	13	37	0	0.059326172	3.4675781	-0.085205078	0.053466797	-1.2719727	131.70874	4.9768066	0	0	0	0	0	0	0	0	0	1.276123	0.27612305	7.4555664	-0.4543457	-3.6652832	-3.3356934	0	44330	0	0	0
185	186	186	Category M	2.4719238	-3.8637695	-3.9118652	0.21191406	0.1496582	0.44628906	0	0	6/3/2018	6	3	2018	10:13:37	36817	0.6	10	13	37	0	0.059326172	3.4675781	-0.080566406	0.051269531	-1.2658691	144.74756	5.3706055	0	0	0	0	0	0	0	0	0	1.2695313	0.26953125	9.1135254	2.5524902	-3.9150391	-2.645752	0	44330	0	0	0
186	187	187	Category M	0.40795898	3.407959	-4.4399414	0.23632813	-0.28491211	0.35961914	0	0	6/3/2018	6	3	2018	10:13:37	36817	0.7	10	13	37	0	0.059326172	3.4675781	-0.076416016	0.047119141	-1.2548828	148.2063	4.6552734	0	0	0	0	0	0	0	0	0	1.2580566	0.25805664	7.0297852	0.484375	3.3605957	-3.1848145	0	44330	0	0	0
187	188	188	Category M	-0.99584961	4.8117676	-4.8117676	0.21606445	-0.24145508	0.39428711	0	0	6/3/2018	6	3	2018	10:13:37	36817	0.8	10	13	37	0	0.059326172	3.4675781	-0.068603516	0.048095703	-1.2614746	123.44189	6.0126953	0	0	0	0	0	0	0	0	0	1.2644043	0.2644043	9.2407227	-0.92700195	4.7634277	-3.5500488	0	44330	0	0	0
188	189	189	Category M	2.3278809	-4.907959	-3.7319336	0.16455078	0.17578125	0.45800781	0	0	6/3/2018	6	3	2018	10:13:37	36817	0.9	10	13	37	0	0.059326172	3.4675781	-0.064697266	0.043945313	-1.2514648	126.80811	6.032959	0	0	0	0	0	0	0	0	0	1.2539063	0.25390625	9.8249512	2.3925781	-4.9519043	-2.4802246	0	44330	0	0	0
189	190	190	Category M	0.43188477	2.5197754	-3.7558594	0.2019043	-0.16455078	0.43603516	0	0	6/3/2018	6	3	2018	10:13:38	36818	0	10	13	38	0	0.059326172	3.4675781	-0.058349609	0.046386719	-1.2619629	114.96558	3.5461426	0	0	0	0	0	0	0	0	0	1.2641602	0.26416016	5.4572754	0.49023438	2.4731445	-2.4936523	0	44330	0	0	0
190	191	191	Category M	0.79199219	-2.0878906	-1.8837891	0.18115234	-0.20825195	0.41845703	0	0	6/3/2018	6	3	2018	10:13:38	36818	0.1	10	13	38	0	0.059326172	3.4675781	-0.059570313	0.044677734	-1.253418	97.187988	2.3813477	0	0	0	0	0	0	0	0	0	1.2556152	0.25561523	3.614502	0.8515625	-2.1325684	-0.63012695	0	44330	0	0	0
191	192	192	Category M	0.21582031	0.34790039	-1.7519531	0.18896484	-0.009277344	0.46264648	0	0	6/3/2018	6	3	2018	10:13:38	36818	0.2	10	13	38	0	0.059814453	3.5175293	-0.056396484	0.047119141	-1.2653809	70.017334	0.63330078	0	0	0	0	0	0	0	0	0	1.267334	0.26733398	1.0595703	0.2722168	0.30053711	-0.48632813	0	44330	0	0	0
192	193	193	Category M	-0.047851563	-0.74389648	-1.2958984	0.3203125	-0.05078125	0.40161133	0	0	6/3/2018	6	3	2018	10:13:38	36818	0.3	10	13	38	0	0.059814453	3.5175293	-0.055419922	0.047607422	-1.2580566	59.018799	0.79248047	0	0	0	0	0	0	0	0	0	1.2602539	0.26025391	0.83691406	0.007568359	-0.79150391	-0.037597656	0	44330	0	0	0
193	194	194	Category M	-0.20385742	0.40795898	-0.51586914	0.30541992	-0.072998047	0.40576172	0	0	6/3/2018	6	3	2018	10:13:38	36818	0.4	10	13	38	0	0.059814453	3.5175293	-0.052490234	0.05859375	-1.2727051	50.557617	0.84716797	0	0	0	0	0	0	0	0	0	1.2751465	0.27514648	1.2573242	-0.15112305	0.34912109	0.75683594	0	44330	0	0	0
194	195	195	Category M	0.14379883	0.38378906	-1.6557617	0.30053711	0.01171875	0.41674805	0	0	6/3/2018	6	3	2018	10:13:38	36818	0.5	10	13	38	0	0.059814453	3.5175293	-0.054199219	0.057128906	-1.2758789	25.599609	0.53857422	0	0	0	0	0	0	0	0	0	1.2783203	0.27832031	0.90454102	0.19799805	0.32641602	-0.37963867	0	44330	0	0	0
195	196	196	Category J	-0.23999023	-0.071777344	-1.2839355	0.33129883	0.033935547	0.39892578	0	0	6/3/2018	6	3	2018	10:13:38	36818	0.6	10	13	38	0	0.059814453	3.5175293	-0.052490234	0.054199219	-1.265625	14.073242	0.22631836	0	0	0	0	0	0	0	0	0	1.2678223	0.26782227	0.33154297	-0.18725586	-0.12597656	-0.018066406	0	44330	0	0	0
196	197	197	Category J	-0.23999023	-0.047851563	0.10791016	0.19677734	-0.006347656	0.46508789	0	0	6/3/2018	6	3	2018	10:13:38	36818	0.7	10	13	38	0	0.059814453	3.5175293	-0.053710938	0.05078125	-1.2746582	10.1875	1.3986816	0	0	0	0	0	0	0	0	0	1.2768555	0.27685547	1.6674805	-0.18603516	-0.098632813	1.3825684	0	44330	0	0	0
197	198	198	Category J	-0.14379883	0.095947266	-1.8718262	0.18603516	-0.02734375	0.47021484	0	0	6/3/2018	6	3	2018	10:13:38	36818	0.8	10	13	38	0	0.059814453	3.5175293	-0.054443359	0.0546875	-1.2717285	32.552734	0.60791016	0	0	0	0	0	0	0	0	0	1.2741699	0.27416992	0.73022461	-0.089111328	0.041015625	-0.59985352	0	44330	0	0	0
198	199	199	Category J	0.19189453	0.10791016	-0.70776367	0.25854492	-0.031738281	0.4387207	0	0	6/3/2018	6	3	2018	10:13:38	36818	0.9	10	13	38	0	0.059814453	3.5175293	-0.060791016	0.056152344	-1.2871094	17.088623	0.63427734	0	0	0	0	0	0	0	0	0	1.2897949	0.28979492	0.88378906	0.25268555	0.051513672	0.5793457	0	44330	0	0	0
199	200	200	Category J	-0.25195313	-0.011962891	-0.55175781	0.25927734	0.002197266	0.44238281	0	0	6/3/2018	6	3	2018	10:13:39	36819	0	10	13	39	0	0.059814453	3.5175293	-0.061035156	0.055175781	-1.2810059	14.516602	0.7565918	0	0	0	0	0	0	0	0	0	1.2834473	0.28344727	0.98706055	-0.19067383	-0.067138672	0.72924805	0	44330	0	0	0
200	201	201	Category J	-0.047851563	-0.071777344	-1.5358887	0.26391602	0.032714844	0.43652344	0	0	6/3/2018	6	3	2018	10:13:39	36819	0.1	10	13	39	0	0.059814453	3.5175293	-0.063964844	0.053466797	-1.2883301	22.420654	0.27758789	0	0	0	0	0	0	0	0	0	1.2910156	0.29101563	0.38891602	0.016113281	-0.12524414	-0.24731445	0	44330	0	0	0
201	202	202	Category J	-0.55175781	-0.035888672	-0.2277832	0.17114258	0.061523438	0.4699707	0	0	6/3/2018	6	3	2018	10:13:39	36819	0.2	10	13	39	0	0.059814453	3.5175293	-0.059814453	0.056152344	-1.2810059	35.837402	1.1660156	0	0	0	0	0	0	0	0	0	1.2834473	0.28344727	1.6369629	-0.49169922	-0.092041016	1.0532227	0	44330	0	0	0
202	203	203	Category J	-0.47998047	-0.071777344	-1.1518555	0.10864258	0.044433594	0.4934082	0	0	6/3/2018	6	3	2018	10:13:39	36819	0.3	10	13	39	0	0.059814453	3.5175293	-0.063720703	0.05859375	-1.2893066	30.335449	0.45727539	0	0	0	0	0	0	0	0	0	1.2922363	0.29223633	0.68408203	-0.41601563	-0.13037109	0.13745117	0	44330	0	0	0
203	204	204	Category J	0.39599609	0.059814453	-1.7758789	0.20092773	0.071289063	0.45776367	0	0	6/3/2018	6	3	2018	10:13:39	36819	0.4	10	13	39	0	0.059814453	3.5175293	-0.067138672	0.062011719	-1.2890625	24.206543	0.67163086	0	0	0	0	0	0	0	0	0	1.2924805	0.29248047	0.9519043	0.46313477	-0.002197266	-0.48657227	0	44330	0	0	0
204	205	205	Category J	0.63598633	0.21582031	-2.1359863	0.2331543	0.11547852	0.44702148	0	0	6/3/2018	6	3	2018	10:13:39	36819	0.5	10	13	39	0	0.059814453	3.5175293	-0.063476563	0.058105469	-1.2856445	18.510498	1.1120605	0	0	0	0	0	0	0	0	0	1.2885742	0.28857422	1.7072754	0.69946289	0.1574707	-0.85009766	0	44330	0	0	0
205	206	206	Category J	-0.50390625	-0.2277832	-1.0078125	0.18188477	0.074462891	0.47192383	0	0	6/3/2018	6	3	2018	10:13:39	36819	0.6	10	13	39	0	0.059814453	3.5175293	-0.059570313	0.055175781	-1.2871094	7.3581543	0.59619141	0	0	0	0	0	0	0	0	0	1.2897949	0.28979492	1.0068359	-0.4440918	-0.28295898	0.27929688	0	44330	0	0	0
206	207	207	Category J	-0.31176758	-0.14379883	-0.3359375	0.064453125	0.038330078	0.5	0	0	6/3/2018	6	3	2018	10:13:39	36819	0.7	10	13	39	0	0.059814453	3.5175293	-0.05078125	0.056640625	-1.2902832	4.0444336	1.0095215	0	0	0	0	0	0	0	0	0	1.2924805	0.29248047	1.4157715	-0.26074219	-0.20043945	0.9543457	0	44330	0	0	0
207	208	208	Category J	0.011962891	-0.047851563	-1.9199219	0.14819336	-0.045654297	0.48095703	0	0	6/3/2018	6	3	2018	10:13:39	36819	0.8	10	13	39	0	0.059814453	3.5175293	-0.047363281	0.055175781	-1.2927246	3.2272949	0.63818359	0	0	0	0	0	0	0	0	0	1.2946777	0.29467773	0.78955078	0.059326172	-0.10302734	-0.62695313	0	44330	0	0	0
208	209	209	Category J	0	-0.035888672	-0.10791016	0.21264648	0.003173828	0.4597168	0	0	6/3/2018	6	3	2018	10:13:39	36819	0.9	10	13	39	0	0.059814453	3.5175293	-0.045166016	0.051269531	-1.2890625	0.34106445	1.1850586	0	0	0	0	0	0	0	0	0	1.2907715	0.29077148	1.3137207	0.045166016	-0.087158203	1.1811523	0	44330	0	0	0
209	210	210	Category J	0.083984375	0.10791016	-2.0759277	0.11694336	0.012939453	0.48657227	0	0	6/3/2018	6	3	2018	10:13:40	36820	0	10	13	40	0	0.059814453	3.5175293	-0.042236328	0.053222656	-1.2897949	1.189209	0.79785156	0	0	0	0	0	0	0	0	0	1.2915039	0.29150391	0.96704102	0.1262207	0.0546875	-0.78588867	0	44330	0	0	0
210	211	211	Category J	0.011962891	0.047851563	-0.70776367	0.17749023	0.020751953	0.47729492	0	0	6/3/2018	6	3	2018	10:13:40	36820	0.1	10	13	40	0	0.059814453	3.5175293	-0.038574219	0.055419922	-1.2890625	3.4931641	0.58374023	0	0	0	0	0	0	0	0	0	1.2910156	0.29101563	0.63964844	0.050537109	-0.007568359	0.58129883	0	44330	0	0	0
211	212	212	Category J	-0.11987305	-0.071777344	-0.70776367	0.125	0.017089844	0.48681641	0	0	6/3/2018	6	3	2018	10:13:40	36820	0.2	10	13	40	0	0.059814453	3.5175293	-0.032226563	0.053955078	-1.2922363	4.7307129	0.60424805	0	0	0	0	0	0	0	0	0	1.2939453	0.29394531	0.79785156	-0.087402344	-0.12573242	0.58447266	0	44330	0	0	0
212	213	213	Category J	0.27587891	-0.14379883	-1.9799805	0.21386719	0.010986328	0.4597168	0	0	6/3/2018	6	3	2018	10:13:40	36820	0.3	10	13	40	0	0.059814453	3.5175293	-0.02734375	0.056640625	-1.2888184	0.36694336	0.78076172	0	0	0	0	0	0	0	0	0	1.2902832	0.2902832	1.1948242	0.30322266	-0.20043945	-0.69091797	0	44330	0	0	0
213	214	214	Category J	-0.071777344	0.011962891	-0.29980469	0.22290039	0.047363281	0.45776367	0	0	6/3/2018	6	3	2018	10:13:40	36820	0.4	10	13	40	0	0.059814453	3.5175293	-0.022705078	0.054931641	-1.286377	4.9123535	0.98876953	0	0	0	0	0	0	0	0	0	1.2878418	0.2878418	1.0788574	-0.048828125	-0.04296875	0.98657227	0	44330	0	0	0
214	215	215	Category J	0.2277832	0.6237793	-2.1237793	0.17504883	0.079589844	0.47558594	0	0	6/3/2018	6	3	2018	10:13:40	36820	0.5	10	13	40	0	0.059814453	3.5175293	-0.018310547	0.053710938	-1.2871094	21.639648	1.041748	0	0	0	0	0	0	0	0	0	1.2883301	0.28833008	1.6525879	0.24609375	0.56982422	-0.83642578	0	44330	0	0	0
215	216	216	Category J	-0.17993164	0.035888672	-0.14379883	0.15087891	0.071533203	0.47485352	0	0	6/3/2018	6	3	2018	10:13:40	36820	0.6	10	13	40	0	0.059814453	3.5175293	-0.016845703	0.055908203	-1.2895508	31.782227	1.1574707	0	0	0	0	0	0	0	0	0	1.2910156	0.29101563	1.3288574	-0.1628418	-0.020019531	1.145752	0	44330	0	0	0
216	217	217	Category J	-0.29980469	-0.071777344	-0.41992188	0.091308594	0.046386719	0.49584961	0	0	6/3/2018	6	3	2018	10:13:40	36820	0.7	10	13	40	0	0.059814453	3.5175293	-0.012451172	0.057617188	-1.2915039	39.817383	0.92675781	0	0	0	0	0	0	0	0	0	1.2929688	0.29296875	1.2883301	-0.28710938	-0.12939453	0.87158203	0	44330	0	0	0
217	218	218	Category J	0.23999023	0.21582031	-0.91186523	0.1965332	0.038330078	0.46704102	0	0	6/3/2018	6	3	2018	10:13:40	36820	0.8	10	13	40	0	0.059814453	3.5175293	-0.01171875	0.058105469	-1.2927246	46.459961	0.48291016	0	0	0	0	0	0	0	0	0	1.2941895	0.29418945	0.7902832	0.25170898	0.1574707	0.38085938	0	44330	0	0	0
218	219	219	Category J	-0.27587891	0.10791016	-0.58789063	0.25146484	0.067871094	0.44189453	0	0	6/3/2018	6	3	2018	10:13:40	36820	0.9	10	13	40	0	0.059814453	3.5175293	-0.009277344	0.05859375	-1.2905273	45.888428	0.75292969	0	0	0	0	0	0	0	0	0	1.291748	0.29174805	1.0183105	-0.26635742	0.049072266	0.70263672	0	44330	0	0	0
219	220	220	Category J	0.083984375	0.13183594	-1.3078613	0.27832031	0.060302734	0.43457031	0	0	6/3/2018	6	3	2018	10:13:41	36821	0	10	13	41	0	0.059814453	3.5175293	-0.009521484	0.058105469	-1.2895508	35.320557	0.12036133	0	0	0	0	0	0	0	0	0	1.2910156	0.29101563	0.18505859	0.093505859	0.073486328	-0.018066406	0	44330	0	0	0
220	221	221	Category J	-0.31176758	0.059814453	-0.11987305	0.17578125	0.077392578	0.47558594	0	0	6/3/2018	6	3	2018	10:13:41	36821	0.1	10	13	41	0	0.059814453	3.5175293	-0.008056641	0.059570313	-1.2924805	15.684082	1.2111816	0	0	0	0	0	0	0	0	0	1.2939453	0.29394531	1.4760742	-0.3034668	0	1.1726074	0	44330	0	0	0
221	222	222	Category J	-0.035888672	-0.39599609	-1.7519531	0.17724609	0.037109375	0.4777832	0	0	6/3/2018	6	3	2018	10:13:41	36821	0.2	10	13	41	0	0.059814453	3.5175293	-0.005371094	0.056884766	-1.2954102	15.705322	0.64379883	0	0	0	0	0	0	0	0	0	1.2966309	0.29663086	0.93969727	-0.030273438	-0.45288086	-0.45629883	0	44330	0	0	0
222	223	223	Category J	-0.14379883	0.13183594	-0.41992188	0.28686523	0.017333984	0.4284668	0	0	6/3/2018	6	3	2018	10:13:41	36821	0.3	10	13	41	0	0.059814453	3.5175293	-0.006835938	0.055419922	-1.2932129	9.2236328	0.88720703	0	0	0	0	0	0	0	0	0	1.2944336	0.29443359	1.0861816	-0.13671875	0.076171875	0.87329102	0	44330	0	0	0
223	224	224	Category J	-0.2277832	0.39599609	-2.2319336	0.26708984	0.059326172	0.44018555	0	0	6/3/2018	6	3	2018	10:13:41	36821	0.4	10	13	41	0	0.059814453	3.5175293	-0.010986328	0.069091797	-1.2839355	10.771484	1.0256348	0	0	0	0	0	0	0	0	0	1.2858887	0.28588867	1.4912109	-0.21655273	0.32666016	-0.94775391	0	44330	0	0	0
224	225	225	Category J	-0.2277832	-0.059814453	-0.17993164	0.26293945	0.045410156	0.44067383	0	0	6/3/2018	6	3	2018	10:13:41	36821	0.5	10	13	41	0	0.059814453	3.5175293	0.010498047	0.014404297	-1.2570801	23.859131	1.1057129	0	0	0	0	0	0	0	0	0	1.2570801	0.25708008	1.3898926	-0.23828125	-0.07421875	1.0771484	0	44330	0	0	0
225	226	226	Category J	-0.17993164	-0.27587891	-0.37182617	0.18774414	0.040283203	0.47387695	0	0	6/3/2018	6	3	2018	10:13:41	36821	0.6	10	13	41	0	0.059814453	3.5175293	0.017822266	0.060546875	-1.2111816	23.853516	0.92553711	0	0	0	0	0	0	0	0	0	1.2128906	0.21289063	1.3737793	-0.19775391	-0.33642578	0.83935547	0	44330	0	0	0
226	227	227	Category J	0.3359375	0.2878418	-1.3918457	0.26464844	-0.010986328	0.4375	0	0	6/3/2018	6	3	2018	10:13:41	36821	0.7	10	13	41	0	0.059814453	3.5175293	-0.013916016	0.1105957	-1.1738281	30.538574	0.44873047	0	0	0	0	0	0	0	0	0	1.1791992	0.17919922	0.74511719	0.34985352	0.17700195	-0.21777344	0	44330	0	0	0
227	228	228	Category J	-0.035888672	-0.095947266	-0.16796875	0.24731445	0.026855469	0.44091797	0	0	6/3/2018	6	3	2018	10:13:41	36821	0.8	10	13	41	0	0.059814453	3.5175293	-0.017578125	0.071044922	-1.1296387	41.00415	0.97607422	0	0	0	0	0	0	0	0	0	1.1318359	0.13183594	1.1467285	-0.018066406	-0.16699219	0.96166992	0	44330	0	0	0
228	229	229	Category J	-0.011962891	0.15576172	-1.5598145	0.24316406	0.028564453	0.44995117	0	0	6/3/2018	6	3	2018	10:13:41	36821	0.9	10	13	41	0	0.059814453	3.5175293	-0.004638672	0.013427734	-1.0817871	45.059082	0.49853516	0	0	0	0	0	0	0	0	0	1.0817871	0.081787109	0.62744141	-0.007080078	0.14208984	-0.4777832	0	44330	0	0	0
229	230	230	Category J	-0.27587891	-0.047851563	-0.14379883	0.2121582	0.034423828	0.46240234	0	0	6/3/2018	6	3	2018	10:13:42	36822	0	10	13	42	0	0.059570313	3.5175293	-0.032714844	0.075439453	-1.046875	22.2771	0.94335938	0	0	0	0	0	0	0	0	0	1.0500488	0.050048828	1.2695313	-0.24291992	-0.12329102	0.90307617	0	44330	0	0	0
230	231	231	Category J	0.26391602	0.17993164	-2.0517578	0.21850586	-0.000488281	0.45361328	0	0	6/3/2018	6	3	2018	10:13:42	36822	0.1	10	13	42	0	0.059570313	3.5175293	-0.036865234	0.044921875	-1.0112305	3.0510254	1.0913086	0	0	0	0	0	0	0	0	0	1.0129395	0.012939453	1.4760742	0.30078125	0.13476563	-1.0402832	0	44330	0	0	0
231	232	232	Category J	-0.071777344	0.047851563	-0.25195313	0.26928711	0.010742188	0.43603516	0	0	6/3/2018	6	3	2018	10:13:42	36822	0.2	10	13	42	0	0.059570313	3.5175293	-0.044677734	0.071777344	-0.99853516	0.6496582	0.74731445	0	0	0	0	0	0	0	0	0	1.0019531	0.001953125	0.79760742	-0.026855469	-0.023925781	0.74658203	0	44330	0	0	0
232	233	233	Category J	-0.2277832	0.70776367	-2.027832	0.15869141	0.033203125	0.48120117	0	0	6/3/2018	6	3	2018	10:13:42	36822	0.3	10	13	42	0	0.059570313	3.5175293	-0.045166016	0.069335938	-0.98779297	4.0620117	1.2336426	0	0	0	0	0	0	0	0	0	0.99121094	0.008789063	1.8605957	-0.18237305	0.63818359	-1.0397949	0	44330	0	0	0
233	234	234	Category J	-0.34790039	0.10791016	-1.3317871	0.22192383	0.007324219	0.45996094	0	0	6/3/2018	6	3	2018	10:13:42	36822	0.4	10	13	42	0	0.059570313	3.5175293	-0.042236328	0.080810547	-0.98291016	15.830566	0.46435547	0	0	0	0	0	0	0	0	0	0.98730469	0.012695313	0.68115234	-0.30541992	0.026855469	-0.34863281	0	44330	0	0	0
234	235	235	Category J	-0.023925781	0.011962891	-0.17993164	0.1875	0.007568359	0.46801758	0	0	6/3/2018	6	3	2018	10:13:42	36822	0.5	10	13	42	0	0.059570313	3.5175293	-0.037353516	0.077880859	-0.98730469	21.518799	0.81005859	0	0	0	0	0	0	0	0	0	0.9909668	0.009033203	0.88671875	0.013427734	-0.065917969	0.80737305	0	44330	0	0	0
235	236	236	Category J	-0.11987305	-0.059814453	-1.7878418	0.16430664	-0.021240234	0.48095703	0	0	6/3/2018	6	3	2018	10:13:42	36822	0.6	10	13	42	0	0.059570313	3.5175293	-0.036865234	0.075439453	-0.9777832	21.596924	0.82519531	0	0	0	0	0	0	0	0	0	0.98144531	0.018554688	1.0280762	-0.082763672	-0.13525391	-0.80981445	0	44330	0	0	0
236	237	237	Category J	-0.14379883	0.11987305	-0.52783203	0.20654297	0.000976563	0.46313477	0	0	6/3/2018	6	3	2018	10:13:42	36822	0.7	10	13	42	0	0.059570313	3.5175293	-0.031494141	0.078613281	-0.97338867	19.534424	0.46118164	0	0	0	0	0	0	0	0	0	0.97705078	0.022949219	0.59863281	-0.11206055	0.041015625	0.44555664	0	44330	0	0	0
237	238	238	Category J	-0.55175781	0.35986328	-2.0158691	0.23486328	0.001220703	0.45483398	0	0	6/3/2018	6	3	2018	10:13:42	36822	0.8	10	13	42	0	0.059570313	3.5175293	-0.026123047	0.081787109	-0.98632813	20.35498	1.1884766	0	0	0	0	0	0	0	0	0	0.99023438	0.009765625	1.8325195	-0.52539063	0.27783203	-1.0292969	0	44330	0	0	0
238	239	239	Category J	-0.13183594	0.15576172	-0.19189453	0.24584961	0.033203125	0.44702148	0	0	6/3/2018	6	3	2018	10:13:42	36822	0.9	10	13	42	0	0.059570313	3.5175293	-0.022216797	0.083007813	-0.97436523	24.054932	0.79345703	0	0	0	0	0	0	0	0	0	0.97827148	0.021728516	0.96484375	-0.109375	0.072509766	0.7824707	0	44330	0	0	0
239	240	240	Category J	-0.31176758	0.035888672	-1.355957	0.21264648	0.001708984	0.46655273	0	0	6/3/2018	6	3	2018	10:13:43	36823	0	10	13	43	0	0.059570313	3.5175293	-0.022216797	0.083740234	-0.97705078	23.812744	0.47900391	0	0	0	0	0	0	0	0	0	0.98095703	0.019042969	0.71606445	-0.28930664	-0.047851563	-0.37866211	0	44330	0	0	0
240	241	241	Category J	0.047851563	0.27587891	-0.34790039	0.22436523	-0.047119141	0.45556641	0	0	6/3/2018	6	3	2018	10:13:43	36823	0.1	10	13	43	0	0.059570313	3.5175293	-0.017089844	0.086425781	-0.98193359	31.347412	0.66479492	0	0	0	0	0	0	0	0	0	0.98583984	0.014160156	0.88818359	0.064941406	0.18920898	0.6340332	0	44330	0	0	0
241	242	242	Category J	-0.64794922	0.41992188	-1.2839355	0.20117188	-0.047607422	0.4609375	0	0	6/3/2018	6	3	2018	10:13:43	36823	0.2	10	13	43	0	0.059570313	3.5175293	-0.013916016	0.08984375	-0.97387695	25.018555	0.77880859	0	0	0	0	0	0	0	0	0	0.97802734	0.021972656	1.2736816	-0.63378906	0.32983398	-0.30981445	0	44330	0	0	0
242	243	243	Category J	-0.56396484	0.44384766	-1.0559082	0.23144531	-0.072021484	0.4440918	0	0	6/3/2018	6	3	2018	10:13:43	36823	0.3	10	13	43	0	0.059570313	3.5175293	-0.004882813	0.092773438	-0.98242188	12.872803	0.6640625	0	0	0	0	0	0	0	0	0	0.98681641	0.013183594	0.98339844	-0.55883789	0.35083008	-0.073242188	0	44330	0	0	0
243	244	244	Category L	0.083984375	0.047851563	-0.95996094	0.1809082	-0.054199219	0.46630859	0	0	6/3/2018	6	3	2018	11:10:32	40232	0.199	11	10	32	0	0.060058594	3.515918	0.003417969	0.095703125	-0.97949219	10.059326	0.095703125	0	0	0	0	0	0	0	0	0	0.98413086	0.015869141	0.14794922	0.080322266	-0.047851563	0.01953125	0	44330	0	0	0
244	245	245	Category L	0.10791016	0.023925781	-0.93579102	0.17211914	-0.051513672	0.46606445	0	0	6/3/2018	6	3	2018	11:10:32	40232	0.3	11	10	32	0	0.060058594	3.515918	0.000732422	0.097412109	-0.96850586	5.4899902	0.13378906	0	0	0	0	0	0	0	0	0	0.97338867	0.026611328	0.21337891	0.10693359	-0.073486328	0.032714844	0	44330	0	0	0
245	246	246	Category L	0.071777344	0.035888672	-0.97192383	0.17822266	-0.051757813	0.46630859	0	0	6/3/2018	6	3	2018	11:10:32	40232	0.4	11	10	32	0	0.060058594	3.515918	-0.004638672	0.096923828	-0.953125	13.608643	0.099609375	0	0	0	0	0	0	0	0	0	0.95800781	0.041992188	0.15625	0.076416016	-0.061035156	-0.018554688	0	44330	0	0	0
246	247	247	Category L	0.047851563	0.071777344	-0.94799805	0.17651367	-0.049804688	0.46850586	0	0	6/3/2018	6	3	2018	11:10:32	40232	0.5	11	10	32	0	0.060058594	3.515918	0.003417969	0.10180664	-0.95214844	27.548828	0.053710938	0	0	0	0	0	0	0	0	0	0.95751953	0.042480469	0.078613281	0.044189453	-0.030029297	0.004150391	0	44330	0	0	0
247	248	248	Category L	0.059814453	0.071777344	-0.91186523	0.1784668	-0.045410156	0.4675293	0	0	6/3/2018	6	3	2018	11:10:32	40232	0.6	11	10	32	0	0.060058594	3.515918	0.009765625	0.10595703	-0.95898438	31.899414	0.076660156	0	0	0	0	0	0	0	0	0	0.96484375	0.03515625	0.13134766	0.049804688	-0.034179688	0.047119141	0	44330	0	0	0
248	249	249	Category L	0.059814453	0.011962891	-0.93579102	0.17382813	-0.046875	0.47216797	0	0	6/3/2018	6	3	2018	11:10:32	40232	0.7	11	10	32	0	0.060058594	3.515918	0.011962891	0.10839844	-0.9465332	31.380371	0.1081543	0	0	0	0	0	0	0	0	0	0.95288086	0.047119141	0.1550293	0.047607422	-0.096435547	0.010742188	0	44330	0	0	0
249	250	250	Category L	0.059814453	0.047851563	-0.93579102	0.17822266	-0.050537109	0.46948242	0	0	6/3/2018	6	3	2018	11:10:32	40232	0.8	11	10	32	0	0.060058594	3.515918	0.014404297	0.11108398	-0.95654297	42.000244	0.080566406	0	0	0	0	0	0	0	0	0	0.96313477	0.036865234	0.12939453	0.045166016	-0.063232422	0.020751953	0	44330	0	0	0
250	251	251	Category L	0.059814453	0.047851563	-0.93579102	0.17895508	-0.045410156	0.46972656	0	0	6/3/2018	6	3	2018	11:10:32	40232	0.9	11	10	32	0	0.060058594	3.515918	0.015625	0.11206055	-0.94165039	55.027344	0.078125	0	0	0	0	0	0	0	0	0	0.94848633	0.051513672	0.11450195	0.043945313	-0.064208984	0.005859375	0	44330	0	0	0
251	252	252	Category L	0.047851563	0.011962891	-0.93579102	0.17626953	-0.048095703	0.46728516	0	0	6/3/2018	6	3	2018	11:10:33	40233	0	11	10	33	0	0.060058594	3.515918	0.017089844	0.11401367	-0.94384766	54.579834	0.10668945	0	0	0	0	0	0	0	0	0	0.95092773	0.049072266	0.14086914	0.030517578	-0.10205078	0.008056641	0	44330	0	0	0
252	253	253	Category L	0.083984375	0.011962891	-0.93579102	0.17626953	-0.049072266	0.46606445	0	0	6/3/2018	6	3	2018	11:10:33	40233	0.1	11	10	33	0	0.060058594	3.515918	0.020751953	0.1171875	-0.9465332	46.631836	0.12304688	0	0	0	0	0	0	0	0	0	0.95410156	0.045898438	0.17919922	0.062988281	-0.10522461	0.010742188	0	44330	0	0	0
253	254	254	Category L	0.059814453	0.011962891	-0.92382813	0.17749023	-0.046875	0.46948242	0	0	6/3/2018	6	3	2018	11:10:33	40233	0.2	11	10	33	0	0.060058594	3.515918	0.019287109	0.12060547	-0.93334961	40.742676	0.11645508	0	0	0	0	0	0	0	0	0	0.94140625	0.05859375	0.15869141	0.040283203	-0.10864258	0.009521484	0	44330	0	0	0
254	255	255	Category L	0.047851563	0.035888672	-0.93579102	0.17797852	-0.043945313	0.46557617	0	0	6/3/2018	6	3	2018	11:10:33	40233	0.3	11	10	33	0	0.060058594	3.515918	0.022460938	0.12280273	-0.94116211	35.078613	0.090576172	0	0	0	0	0	0	0	0	0	0.94946289	0.050537109	0.11767578	0.025146484	-0.086914063	0.005371094	0	44330	0	0	0
255	256	256	Category L	0.071777344	0.059814453	-0.93579102	0.17626953	-0.046142578	0.46728516	0	0	6/3/2018	6	3	2018	11:10:33	40233	0.4	11	10	33	0	0.060058594	3.515918	0.021728516	0.1171875	-0.92553711	21.347412	0.076660156	0	0	0	0	0	0	0	0	0	0.93310547	0.066894531	0.1171875	0.049804688	-0.057373047	-0.010009766	0	44330	0	0	0
256	257	257	Category L	0.035888672	0.059814453	-0.93579102	0.17480469	-0.043701172	0.46948242	0	0	6/3/2018	6	3	2018	11:10:33	40233	0.5	11	10	33	0	0.060058594	3.515918	0.026123047	0.11865234	-0.93505859	7.4707031	0.059814453	0	0	0	0	0	0	0	0	0	0.94311523	0.056884766	0.069091797	0.009521484	-0.058837891	-0.000488281	0	44330	0	0	0
257	258	258	Category L	0.059814453	0.035888672	-0.92382813	0.18261719	-0.045410156	0.46875	0	0	6/3/2018	6	3	2018	11:10:33	40233	0.6	11	10	33	0	0.060058594	3.515918	0.031982422	0.12158203	-0.94091797	0.039794922	0.091796875	0	0	0	0	0	0	0	0	0	0.94946289	0.050537109	0.13085938	0.027587891	-0.085693359	0.017089844	0	44330	0	0	0
258	259	259	Category L	0.047851563	0.047851563	-0.94799805	0.1809082	-0.050048828	0.46630859	0	0	6/3/2018	6	3	2018	11:10:33	40233	0.7	11	10	33	0	0.060058594	3.515918	0.03125	0.12109375	-0.94116211	0.074462891	0.075195313	0	0	0	0	0	0	0	0	0	0.94946289	0.050537109	0.096435547	0.016357422	-0.073242188	-0.006591797	0	44330	0	0	0
259	260	260	Category L	0.059814453	0.011962891	-0.92382813	0.17993164	-0.050048828	0.46264648	0	0	6/3/2018	6	3	2018	11:10:33	40233	0.8	11	10	33	0	0.060058594	3.515918	0.037109375	0.12182617	-0.9453125	0.18432617	0.11401367	0	0	0	0	0	0	0	0	0	0.95385742	0.046142578	0.15380859	0.022460938	-0.10986328	0.021484375	0	44330	0	0	0
260	261	261	Category L	0.059814453	0.047851563	-0.94799805	0.17749023	-0.050048828	0.46533203	0	0	6/3/2018	6	3	2018	11:10:33	40233	0.9	11	10	33	0	0.060058594	3.515918	0.038330078	0.12207031	-0.94018555	0.029052734	0.077636719	0	0	0	0	0	0	0	0	0	0.94873047	0.051269531	0.10351563	0.021240234	-0.07421875	-0.007568359	0	44330	0	0	0
261	262	262	Category L	0.059814453	0.035888672	-0.94799805	0.17895508	-0.047119141	0.4675293	0	0	6/3/2018	6	3	2018	11:10:34	40234	0	11	10	34	0	0.060058594	3.515918	0.042480469	0.12207031	-0.94897461	0.56518555	0.087890625	0	0	0	0	0	0	0	0	0	0.95776367	0.042236328	0.10473633	0.017089844	-0.086181641	0.000976563	0	44330	0	0	0
262	263	263	Category L	0.083984375	0.059814453	-0.93579102	0.17871094	-0.050537109	0.46533203	0	0	6/3/2018	6	3	2018	11:10:34	40234	0.1	11	10	34	0	0.060058594	3.515918	0.044921875	0.12792969	-0.9387207	0.034179688	0.078613281	0	0	0	0	0	0	0	0	0	0.94848633	0.051513672	0.11010742	0.038818359	-0.068115234	0.002929688	0	44330	0	0	0
263	264	264	Category L	0.083984375	0.035888672	-0.92382813	0.17749023	-0.048095703	0.46948242	0	0	6/3/2018	6	3	2018	11:10:34	40234	0.2	11	10	34	0	0.060058594	3.515918	0.046875	0.12719727	-0.9453125	1.4321289	0.10083008	0	0	0	0	0	0	0	0	0	0.95507813	0.044921875	0.14990234	0.036865234	-0.091308594	0.021484375	0	44330	0	0	0
264	265	265	Category L	0.035888672	0.083984375	-0.93579102	0.17895508	-0.050292969	0.46948242	0	0	6/3/2018	6	3	2018	11:10:34	40234	0.3	11	10	34	0	0.060058594	3.515918	0.051025391	0.12402344	-0.92993164	1.269043	0.043212891	0	0	0	0	0	0	0	0	0	0.93945313	0.060546875	0.061035156	-0.015136719	-0.040039063	-0.005615234	0	44330	0	0	0
265	266	266	Category L	-0.083984375	0.13183594	-0.92382813	0.17895508	-0.056152344	0.46850586	0	0	6/3/2018	6	3	2018	11:10:34	40234	0.4	11	10	34	0	0.060058594	3.515918	0.054199219	0.12646484	-0.93994141	1.4768066	0.1394043	0	0	0	0	0	0	0	0	0	0.94995117	0.050048828	0.15991211	-0.13818359	0.005126953	0.016113281	0	44330	0	0	0
266	267	267	Category L	0.11987305	0.23999023	-0.89990234	0.18212891	-0.078613281	0.45849609	0	0	6/3/2018	6	3	2018	11:10:34	40234	0.5	11	10	34	0	0.060058594	3.515918	0.056640625	0.13183594	-0.94628906	5.5751953	0.13330078	0	0	0	0	0	0	0	0	0	0.95727539	0.042724609	0.2175293	0.062988281	0.10791016	0.046386719	0	44330	0	0	0
267	268	268	Category L	0.047851563	0.21582031	-0.98388672	0.17675781	-0.13696289	0.45385742	0	0	6/3/2018	6	3	2018	11:10:34	40234	0.6	11	10	34	0	0.060058594	3.515918	0.052490234	0.12963867	-0.94042969	10.871338	0.096435547	0	0	0	0	0	0	0	0	0	0.95068359	0.049316406	0.1340332	-0.004638672	0.0859375	-0.043212891	0	44330	0	0	0
268	269	269	Category L	0.071777344	0.047851563	-0.94799805	0.13378906	-0.19750977	0.44165039	0	0	6/3/2018	6	3	2018	11:10:34	40234	0.7	11	10	34	0	0.060058594	3.515918	0.053466797	0.13183594	-0.95019531	15.723877	0.0859375	0	0	0	0	0	0	0	0	0	0.96069336	0.039306641	0.10449219	0.018066406	-0.083984375	0.002197266	0	44330	0	0	0
269	270	270	Category L	0.10791016	0.083984375	-0.89990234	0.091308594	-0.22021484	0.44506836	0	0	6/3/2018	6	3	2018	11:10:34	40234	0.8	11	10	34	0	0.060058594	3.515918	0.054199219	0.13061523	-0.94262695	20.045166	0.083007813	0	0	0	0	0	0	0	0	0	0.953125	0.046875	0.14306641	0.053466797	-0.046630859	0.042724609	0	44330	0	0	0
270	271	271	Category L	0.15576172	0.059814453	-0.86376953	0.067138672	-0.22949219	0.44433594	0	0	6/3/2018	6	3	2018	11:10:34	40234	0.9	11	10	34	0	0.060058594	3.515918	0.05859375	0.13256836	-0.953125	25.278809	0.15063477	0	0	0	0	0	0	0	0	0	0.96411133	0.035888672	0.25927734	0.096923828	-0.072753906	0.089355469	0	44330	0	0	0
271	272	272	Category L	0.17993164	0.14379883	-0.89990234	0.056640625	-0.23388672	0.44189453	0	0	6/3/2018	6	3	2018	11:10:35	40235	0	11	10	35	0	0.060058594	3.515918	0.056152344	0.13134766	-0.9387207	30.399414	0.13012695	0	0	0	0	0	0	0	0	0	0.94970703	0.050292969	0.17480469	0.12353516	0.012207031	0.038818359	0	44330	0	0	0
272	273	273	Category L	0.19189453	0.17993164	-0.91186523	0.060302734	-0.23632813	0.43896484	0	0	6/3/2018	6	3	2018	11:10:35	40235	0.1	11	10	35	0	0.060058594	3.515918	0.057617188	0.13183594	-0.94726563	31.996582	0.14672852	0	0	0	0	0	0	0	0	0	0.95800781	0.041992188	0.21728516	0.1340332	0.047851563	0.035400391	0	44330	0	0	0
273	274	274	Category L	0.19189453	0.17993164	-0.85180664	0.059814453	-0.23413086	0.44116211	0	0	6/3/2018	6	3	2018	11:10:35	40235	0.2	11	10	35	0	0.060058594	3.515918	0.061279297	0.12426758	-0.93310547	31.994629	0.16333008	0	0	0	0	0	0	0	0	0	0.94335938	0.056640625	0.26733398	0.13037109	0.055419922	0.081298828	0	44330	0	0	0
274	275	275	Category L	0.16796875	0.17993164	-0.89990234	0.066162109	-0.22949219	0.43603516	0	0	6/3/2018	6	3	2018	11:10:35	40235	0.3	11	10	35	0	0.060058594	3.515918	0.066162109	0.12426758	-0.92822266	32.884766	0.11914063	0	0	0	0	0	0	0	0	0	0.9387207	0.061279297	0.18554688	0.1015625	0.055419922	0.028320313	0	44330	0	0	0
275	276	276	Category L	0.19189453	0.19189453	-0.93579102	0.066162109	-0.23461914	0.44433594	0	0	6/3/2018	6	3	2018	11:10:35	40235	0.4	11	10	35	0	0.060058594	3.515918	0.067138672	0.12475586	-0.93701172	33.55957	0.14135742	0	0	0	0	0	0	0	0	0	0.94750977	0.052490234	0.19287109	0.12451172	0.066894531	0.001220703	0	44330	0	0	0
276	277	277	Category L	0.19189453	0.20385742	-0.93579102	0.066162109	-0.23144531	0.44335938	0	0	6/3/2018	6	3	2018	11:10:35	40235	0.5	11	10	35	0	0.060058594	3.515918	0.069335938	0.12646484	-0.92651367	30.69751	0.14501953	0	0	0	0	0	0	0	0	0	0.9375	0.0625	0.20898438	0.12231445	0.077148438	-0.009033203	0	44330	0	0	0
277	278	278	Category L	0.16796875	0.17993164	-0.91186523	0.067138672	-0.2277832	0.44458008	0	0	6/3/2018	6	3	2018	11:10:35	40235	0.6	11	10	35	0	0.060058594	3.515918	0.071533203	0.12597656	-0.93188477	25.973389	0.11206055	0	0	0	0	0	0	0	0	0	0.94311523	0.056884766	0.17016602	0.096191406	0.053710938	0.020019531	0	44330	0	0	0
278	279	279	Category L	0.19189453	0.17993164	-0.91186523	0.067626953	-0.22607422	0.44238281	0	0	6/3/2018	6	3	2018	11:10:35	40235	0.7	11	10	35	0	0.060058594	3.515918	0.079345703	0.12280273	-0.91796875	20.804443	0.12597656	0	0	0	0	0	0	0	0	0	0.9296875	0.0703125	0.17553711	0.11230469	0.056884766	0.006103516	0	44330	0	0	0
279	280	280	Category L	0.16796875	0.20385742	-0.94799805	0.0703125	-0.22192383	0.44262695	0	0	6/3/2018	6	3	2018	11:10:35	40235	0.8	11	10	35	0	0.059814453	3.4853027	0.081787109	0.12207031	-0.92724609	15.411865	0.12036133	0	0	0	0	0	0	0	0	0	0.9387207	0.061279297	0.18847656	0.0859375	0.081542969	-0.020507813	0	44330	0	0	0
280	281	281	Category L	0.19189453	0.19189453	-0.88793945	0.074707031	-0.22265625	0.44482422	0	0	6/3/2018	6	3	2018	11:10:35	40235	0.9	11	10	35	0	0.059814453	3.4853027	0.0859375	0.12255859	-0.92163086	9.2683105	0.13085938	0	0	0	0	0	0	0	0	0	0.93383789	0.066162109	0.20874023	0.10571289	0.069091797	0.033691406	0	44330	0	0	0
281	282	282	Category L	0.17993164	0.19189453	-0.91186523	0.072265625	-0.21899414	0.44677734	0	0	6/3/2018	6	3	2018	11:10:36	40236	0	11	10	36	0	0.059814453	3.4853027	0.0859375	0.12011719	-0.92895508	3.1166992	0.11938477	0	0	0	0	0	0	0	0	0	0.94042969	0.059570313	0.18261719	0.09375	0.071533203	0.017089844	0	44330	0	0	0
282	283	283	Category L	0.19189453	0.17993164	-0.91186523	0.0703125	-0.22094727	0.44360352	0	0	6/3/2018	6	3	2018	11:10:36	40236	0.1	11	10	36	0	0.059814453	3.4853027	0.095214844	0.11547852	-0.92456055	0.10449219	0.11669922	0	0	0	0	0	0	0	0	0	0.93652344	0.063476563	0.17358398	0.096435547	0.064208984	0.012695313	0	44330	0	0	0
283	284	284	Category L	0.19189453	0.17993164	-0.91186523	0.074707031	-0.22265625	0.44580078	0	0	6/3/2018	6	3	2018	11:10:36	40236	0.2	11	10	36	0	0.059814453	3.4853027	0.10351563	0.11083984	-0.9230957	0.87353516	0.11254883	0	0	0	0	0	0	0	0	0	0.93554688	0.064453125	0.16845703	0.088134766	0.068847656	0.011230469	0	44330	0	0	0
284	285	285	Category L	0.17993164	0.17993164	-0.89990234	0.073730469	-0.21899414	0.44580078	0	0	6/3/2018	6	3	2018	11:10:36	40236	0.3	11	10	36	0	0.059814453	3.4853027	0.10302734	0.11157227	-0.9230957	1.2902832	0.10522461	0	0	0	0	0	0	0	0	0	0.93554688	0.064453125	0.16796875	0.076660156	0.068115234	0.023193359	0	44330	0	0	0
285	286	286	Category L	0.16796875	0.16796875	-0.92382813	0.075683594	-0.22192383	0.44775391	0	0	6/3/2018	6	3	2018	11:10:36	40236	0.4	11	10	36	0	0.059814453	3.4853027	0.1027832	0.11279297	-0.92285156	1.6513672	0.085205078	0	0	0	0	0	0	0	0	0	0.93530273	0.064697266	0.12109375	0.065185547	0.054931641	-0.000732422	0	44330	0	0	0
286	287	287	Category L	0.19189453	0.17993164	-0.88793945	0.074707031	-0.21899414	0.44580078	0	0	6/3/2018	6	3	2018	11:10:36	40236	0.5	11	10	36	0	0.059814453	3.4853027	0.10253906	0.11279297	-0.92236328	2.2416992	0.11669922	0	0	0	0	0	0	0	0	0	0.93481445	0.065185547	0.19042969	0.089111328	0.066894531	0.034423828	0	44330	0	0	0
287	288	288	Category L	0.19189453	0.15576172	-0.92382813	0.071044922	-0.22094727	0.44458008	0	0	6/3/2018	6	3	2018	11:10:36	40236	0.6	11	10	36	0	0.059814453	3.4853027	0.1027832	0.11279297	-0.921875	2.8032227	0.098632813	0	0	0	0	0	0	0	0	0	0.93457031	0.065429688	0.13330078	0.088867188	0.042724609	-0.001708984	0	44330	0	0	0
288	289	289	Category L	0.19189453	0.17993164	-0.91186523	0.074707031	-0.21923828	0.44067383	0	0	6/3/2018	6	3	2018	11:10:36	40236	0.7	11	10	36	0	0.059814453	3.4853027	0.10229492	0.11279297	-0.921875	2.5830078	0.11206055	0	0	0	0	0	0	0	0	0	0.93457031	0.065429688	0.16650391	0.089355469	0.066894531	0.010009766	0	44330	0	0	0
289	290	290	Category L	0.17993164	0.19189453	-0.88793945	0.077148438	-0.21777344	0.44384766	0	0	6/3/2018	6	3	2018	11:10:36	40236	0.8	11	10	36	0	0.059814453	3.4853027	0.10253906	0.11450195	-0.92163086	1.9528809	0.11425781	0	0	0	0	0	0	0	0	0	0.93432617	0.065673828	0.18823242	0.077148438	0.077148438	0.033691406	0	44330	0	0	0
290	291	291	Category L	0.13183594	0.19189453	-0.87597656	0.073730469	-0.21899414	0.44750977	0	0	6/3/2018	6	3	2018	11:10:36	40236	0.9	11	10	36	0	0.059814453	3.4853027	0.1027832	0.11645508	-0.921875	1.3120117	0.092773438	0	0	0	0	0	0	0	0	0	0.93505859	0.064941406	0.15039063	0.029052734	0.075195313	0.045898438	0	44330	0	0	0
291	292	292	Category L	0.16796875	0.17993164	-0.92382813	0.080078125	-0.22241211	0.44775391	0	0	6/3/2018	6	3	2018	11:10:37	40237	0	11	10	37	0	0.059814453	3.4853027	0.10229492	0.11694336	-0.92211914	0.58203125	0.090820313	0	0	0	0	0	0	0	0	0	0.93505859	0.064941406	0.12988281	0.065429688	0.062744141	-0.001464844	0	44330	0	0	0
292	293	293	Category L	0.16796875	0.14379883	-0.92382813	0.078125	-0.21411133	0.44702148	0	0	6/3/2018	6	3	2018	11:10:37	40237	0.1	11	10	37	0	0.059814453	3.4853027	0.10180664	0.11865234	-0.92236328	0.27294922	0.070556641	0	0	0	0	0	0	0	0	0	0.93554688	0.064453125	0.092285156	0.065917969	0.024902344	-0.001220703	0	44330	0	0	0
293	294	294	Category L	0.16796875	0.17993164	-0.92382813	0.080810547	-0.21777344	0.44702148	0	0	6/3/2018	6	3	2018	11:10:37	40237	0.2	11	10	37	0	0.059814453	3.4853027	0.10107422	0.11914063	-0.92260742	0.016845703	0.090087891	0	0	0	0	0	0	0	0	0	0.93579102	0.064208984	0.12841797	0.066650391	0.060546875	-0.000976563	0	44330	0	0	0
294	295	295	Category L	0.17993164	0.16796875	-0.87597656	0.081787109	-0.21337891	0.44287109	0	0	6/3/2018	6	3	2018	11:10:37	40237	0.3	11	10	37	0	0.059814453	3.4853027	0.10058594	0.12011719	-0.92236328	0.14990234	0.10351563	0	0	0	0	0	0	0	0	0	0.93554688	0.064453125	0.17333984	0.079101563	0.047607422	0.046386719	0	44330	0	0	0
295	296	296	Category L	0.16796875	0.16796875	-0.91186523	0.076416016	-0.21386719	0.44506836	0	0	6/3/2018	6	3	2018	11:10:37	40237	0.4	11	10	37	0	0.059814453	3.4853027	0.10083008	0.12133789	-0.92236328	0.25195313	0.082275391	0	0	0	0	0	0	0	0	0	0.93554688	0.064453125	0.12402344	0.066894531	0.046386719	0.010498047	0	44330	0	0	0
296	297	297	Category L	0.16796875	0.15576172	-0.88793945	0.080078125	-0.2175293	0.44677734	0	0	6/3/2018	6	3	2018	11:10:37	40237	0.5	11	10	37	0	0.059814453	3.4853027	0.10083008	0.12231445	-0.92163086	1.3513184	0.08203125	0	0	0	0	0	0	0	0	0	0.93530273	0.064697266	0.13427734	0.066894531	0.033203125	0.033691406	0	44330	0	0	0
297	298	298	Category L	0.17993164	0.16796875	-0.92382813	0.076660156	-0.2097168	0.4453125	0	0	6/3/2018	6	3	2018	11:10:37	40237	0.6	11	10	37	0	0.059814453	3.4853027	0.10131836	0.12329102	-0.92163086	2.6254883	0.090087891	0	0	0	0	0	0	0	0	0	0.93530273	0.064697266	0.125	0.078369141	0.044433594	-0.001953125	0	44330	0	0	0
298	299	299	Category L	0.19189453	0.16796875	-0.91186523	0.076660156	-0.21386719	0.45117188	0	0	6/3/2018	6	3	2018	11:10:37	40237	0.7	11	10	37	0	0.059814453	3.4853027	0.10131836	0.12475586	-0.92163086	2.71875	0.10058594	0	0	0	0	0	0	0	0	0	0.93554688	0.064453125	0.14306641	0.090332031	0.04296875	0.009765625	0	44330	0	0	0
299	300	300	Category L	0.17993164	0.15576172	-0.89990234	0.080810547	-0.20874023	0.44726563	0	0	6/3/2018	6	3	2018	11:10:37	40237	0.8	11	10	37	0	0.059814453	3.4853027	0.1015625	0.12670898	-0.92089844	2.7055664	0.0859375	0	0	0	0	0	0	0	0	0	0.93505859	0.064941406	0.12841797	0.078125	0.028808594	0.020996094	0	44330	0	0	0
300	301	301	Category L	0.023925781	0.071777344	-0.82788086	0.081787109	-0.20922852	0.44824219	0	0	6/3/2018	6	3	2018	11:10:37	40237	0.9	11	10	37	0	0.059814453	3.4853027	0.10180664	0.12841797	-0.9206543	3.6794434	0.1340332	0	0	0	0	0	0	0	0	0	0.93530273	0.064697266	0.2277832	-0.077880859	-0.056640625	0.092773438	0	44330	0	0	0
301	302	302	Category L	0.15576172	0.071777344	-0.92382813	0.10522461	-0.19702148	0.45288086	0	0	6/3/2018	6	3	2018	11:10:38	40238	0	11	10	38	0	0.059814453	3.4853027	0.10205078	0.13012695	-0.92041016	5.4555664	0.079345703	0	0	0	0	0	0	0	0	0	0.93505859	0.064941406	0.11523438	0.053466797	-0.058349609	-0.003173828	0	44330	0	0	0
302	303	303	Category L	0.023925781	0.059814453	-0.95996094	0.15112305	-0.17163086	0.44775391	0	0	6/3/2018	6	3	2018	11:10:38	40238	0.1	11	10	38	0	0.059814453	3.4853027	0.10229492	0.13232422	-0.91992188	7.7341309	0.11376953	0	0	0	0	0	0	0	0	0	0.93505859	0.064941406	0.19067383	-0.078369141	-0.072509766	-0.039794922	0	44330	0	0	0
303	304	304	Category L	0.10791016	0.14379883	-0.99584961	0.18554688	-0.12890625	0.44555664	0	0	6/3/2018	6	3	2018	11:10:38	40238	0.2	11	10	38	0	0.059814453	3.4853027	0.10180664	0.13378906	-0.91967773	10.71582	0.076904297	0	0	0	0	0	0	0	0	0	0.93481445	0.065185547	0.091796875	0.005859375	0.009765625	-0.075927734	0	44330	0	0	0
304	305	305	Category L	0.023925781	0.13183594	-0.98388672	0.20043945	-0.10522461	0.44921875	0	0	6/3/2018	6	3	2018	11:10:38	40238	0.3	11	10	38	0	0.059814453	3.4853027	0.10375977	0.13110352	-0.91870117	15.165283	0.10302734	0	0	0	0	0	0	0	0	0	0.93383789	0.066162109	0.14550781	-0.079833984	0.000488281	-0.064941406	0	44330	0	0	0
305	306	306	Category L	0.011962891	0.16796875	-0.88793945	0.18896484	-0.083007813	0.4597168	0	0	6/3/2018	6	3	2018	11:10:38	40238	0.4	11	10	38	0	0.059814453	3.4853027	0.10644531	0.12744141	-0.91796875	18.897217	0.10693359	0	0	0	0	0	0	0	0	0	0.93286133	0.067138672	0.16503906	-0.094482422	0.040283203	0.030029297	0	44330	0	0	0
306	307	307	Category L	0	0.10791016	-0.91186523	0.17431641	-0.081298828	0.46459961	0	0	6/3/2018	6	3	2018	11:10:38	40238	0.5	11	10	38	0	0.059814453	3.4853027	0.11010742	0.12329102	-0.91723633	21.334717	0.11132813	0	0	0	0	0	0	0	0	0	0.93212891	0.067871094	0.13110352	-0.11010742	-0.015380859	0.005371094	0	44330	0	0	0
307	308	308	Category L	0.047851563	0.083984375	-0.94799805	0.17333984	-0.08203125	0.46240234	0	0	6/3/2018	6	3	2018	11:10:38	40238	0.6	11	10	38	0	0.059814453	3.4853027	0.11132813	0.11767578	-0.91674805	22.723389	0.078369141	0	0	0	0	0	0	0	0	0	0.9309082	0.069091797	0.12841797	-0.063476563	-0.033691406	-0.031005859	0	44330	0	0	0
308	309	309	Category L	0.047851563	0.059814453	-0.95996094	0.17578125	-0.078613281	0.45751953	0	0	6/3/2018	6	3	2018	11:10:38	40238	0.7	11	10	38	0	0.059814453	3.4853027	0.11352539	0.11254883	-0.9152832	24.409424	0.095214844	0	0	0	0	0	0	0	0	0	0.92919922	0.070800781	0.16308594	-0.065673828	-0.052734375	-0.044433594	0	44330	0	0	0
309	310	310	Category L	0.071777344	0.10791016	-0.97192383	0.17480469	-0.08203125	0.46166992	0	0	6/3/2018	6	3	2018	11:10:38	40238	0.8	11	10	38	0	0.059814453	3.4853027	0.11572266	0.109375	-0.9140625	25.050781	0.072509766	0	0	0	0	0	0	0	0	0	0.92773438	0.072265625	0.10327148	-0.043945313	-0.001464844	-0.057617188	0	44330	0	0	0
310	311	311	Category L	0.059814453	0.083984375	-0.91186523	0.17431641	-0.085449219	0.4675293	0	0	6/3/2018	6	3	2018	11:10:38	40238	0.9	11	10	38	0	0.059814453	3.4853027	0.11743164	0.10595703	-0.91333008	24.672119	0.061767578	0	0	0	0	0	0	0	0	0	0.92700195	0.072998047	0.081542969	-0.057617188	-0.021972656	0.001464844	0	44330	0	0	0
311	312	312	Category L	0.047851563	0.083984375	-0.92382813	0.17431641	-0.085449219	0.46630859	0	0	6/3/2018	6	3	2018	11:10:39	40239	0	11	10	39	0	0.059814453	3.4853027	0.11865234	0.1027832	-0.91333008	24.122803	0.073974609	0	0	0	0	0	0	0	0	0	0.92675781	0.073242188	0.10009766	-0.070800781	-0.018798828	-0.010253906	0	44330	0	0	0
312	313	313	Category L	0.071777344	0.095947266	-0.91186523	0.17578125	-0.083984375	0.45654297	0	0	6/3/2018	6	3	2018	11:10:39	40239	0.1	11	10	39	0	0.059814453	3.4853027	0.11938477	0.098632813	-0.91308594	22.103271	0.047607422	0	0	0	0	0	0	0	0	0	0.92626953	0.073730469	0.051757813	-0.047607422	-0.002685547	0.001220703	0	44330	0	0	0
313	314	314	Category L	0.035888672	0.10791016	-0.92382813	0.1706543	-0.085449219	0.46337891	0	0	6/3/2018	6	3	2018	11:10:39	40239	0.2	11	10	39	0	0.059814453	3.4853027	0.11987305	0.093994141	-0.91259766	18.81665	0.085693359	0	0	0	0	0	0	0	0	0	0.92529297	0.074707031	0.10864258	-0.083984375	0.013671875	-0.010986328	0	44330	0	0	0
314	315	315	Category L	0.059814453	0.047851563	-0.88793945	0.17944336	-0.090087891	0.46362305	0	0	6/3/2018	6	3	2018	11:10:39	40239	0.3	11	10	39	0	0.059814453	3.4853027	0.12036133	0.089111328	-0.9128418	13.911377	0.077392578	0	0	0	0	0	0	0	0	0	0.92504883	0.074951172	0.12695313	-0.060546875	-0.041259766	0.024902344	0	44330	0	0	0
315	316	316	Category L	0.047851563	0.071777344	-0.94799805	0.17529297	-0.090087891	0.46508789	0	0	6/3/2018	6	3	2018	11:10:39	40239	0.4	11	10	39	0	0.059814453	3.4853027	0.12109375	0.084472656	-0.91210938	9.998291	0.082519531	0	0	0	0	0	0	0	0	0	0.92407227	0.075927734	0.12182617	-0.073242188	-0.012695313	-0.035644531	0	44330	0	0	0
316	317	317	Category L	0.047851563	0.083984375	-0.95996094	0.17602539	-0.081787109	0.46362305	0	0	6/3/2018	6	3	2018	11:10:39	40239	0.5	11	10	39	0	0.059814453	3.4853027	0.12182617	0.079345703	-0.91088867	6.6254883	0.088623047	0	0	0	0	0	0	0	0	0	0.92260742	0.077392578	0.12719727	-0.073974609	0.004394531	-0.048828125	0	44330	0	0	0
317	318	318	Category L	0.071777344	0.10791016	-0.91186523	0.17773438	-0.084716797	0.46557617	0	0	6/3/2018	6	3	2018	11:10:39	40239	0.6	11	10	39	0	0.060058594	3.515918	0.12231445	0.074462891	-0.91015625	3.0544434	0.060546875	0	0	0	0	0	0	0	0	0	0.92138672	0.078613281	0.085205078	-0.050537109	0.033203125	-0.001464844	0	44330	0	0	0
318	319	319	Category L	0.047851563	0.095947266	-0.92382813	0.17602539	-0.080322266	0.46166992	0	0	6/3/2018	6	3	2018	11:10:39	40239	0.7	11	10	39	0	0.060058594	3.515918	0.12329102	0.069580078	-0.90942383	0.96459961	0.081054688	0	0	0	0	0	0	0	0	0	0.92041016	0.079589844	0.11572266	-0.075439453	0.026123047	-0.014160156	0	44330	0	0	0
319	320	320	Category L	0.035888672	0.071777344	-0.91186523	0.17675781	-0.087402344	0.46166992	0	0	6/3/2018	6	3	2018	11:10:39	40239	0.8	11	10	39	0	0.060058594	3.515918	0.1237793	0.064697266	-0.90917969	0.38793945	0.088134766	0	0	0	0	0	0	0	0	0	0.91992188	0.080078125	0.097412109	-0.087890625	0.006835938	-0.002441406	0	44330	0	0	0
320	321	321	Category L	0.035888672	0.083984375	-0.92382813	0.17700195	-0.08984375	0.46337891	0	0	6/3/2018	6	3	2018	11:10:39	40239	0.9	11	10	39	0	0.060058594	3.515918	0.12475586	0.059570313	-0.90820313	0.022216797	0.093261719	0	0	0	0	0	0	0	0	0	0.91870117	0.081298828	0.12866211	-0.088867188	0.024169922	-0.015380859	0	44330	0	0	0
321	322	322	Category L	0.095947266	0.047851563	-0.93579102	0.17431641	-0.087402344	0.46533203	0	0	6/3/2018	6	3	2018	11:10:40	40240	0	11	10	40	0	0.060058594	3.515918	0.12548828	0.0546875	-0.90771484	1.034668	0.041259766	0	0	0	0	0	0	0	0	0	0.91796875	0.08203125	0.064208984	-0.029541016	-0.006835938	-0.027832031	0	44330	0	0	0
322	323	323	Category L	0.095947266	0.083984375	-0.94799805	0.17602539	-0.087402344	0.46337891	0	0	6/3/2018	6	3	2018	11:10:40	40240	0.111	11	10	40	0	0.060058594	3.515918	0.12646484	0.049804688	-0.90698242	1.4057617	0.061279297	0	0	0	0	0	0	0	0	0	0.91699219	0.083007813	0.10546875	-0.030517578	0.033935547	-0.040771484	0	44330	0	0	0
323	324	324	Category L	0.059814453	0.095947266	-0.94799805	0.17333984	-0.090087891	0.46337891	0	0	6/3/2018	6	3	2018	11:10:40	40240	0.222	11	10	40	0	0.060058594	3.515918	0.12695313	0.045166016	-0.90625	0.96459961	0.09375	0	0	0	0	0	0	0	0	0	0.91625977	0.083740234	0.15942383	-0.067138672	0.050537109	-0.041503906	0	44330	0	0	0
324	325	325	Category L	0.071777344	0.11987305	-0.92382813	0.16894531	-0.086425781	0.46337891	0	0	6/3/2018	6	3	2018	11:10:40	40240	0.333	11	10	40	0	0.060058594	3.515918	0.12744141	0.040527344	-0.90551758	1.0771484	0.098388672	0	0	0	0	0	0	0	0	0	0.9152832	0.084716797	0.15307617	-0.055664063	0.079101563	-0.018066406	0	44330	0	0	0
325	326	326	Category L	0.059814453	0.047851563	-0.92382813	0.17407227	-0.086425781	0.46240234	0	0	6/3/2018	6	3	2018	11:10:40	40240	0.444	11	10	40	0	0.060058594	3.515918	0.12817383	0.035888672	-0.90478516	2.1931152	0.071777344	0	0	0	0	0	0	0	0	0	0.91455078	0.085449219	0.099121094	-0.068359375	0.01171875	-0.018798828	0	44330	0	0	0
326	327	327	Category L	0.071777344	0.071777344	-0.92382813	0.17504883	-0.087646484	0.46142578	0	0	6/3/2018	6	3	2018	11:10:40	40240	0.555	11	10	40	0	0.060058594	3.515918	0.12866211	0.03125	-0.90405273	3.2695313	0.072265625	0	0	0	0	0	0	0	0	0	0.91381836	0.086181641	0.11669922	-0.056884766	0.040283203	-0.01953125	0	44330	0	0	0
327	328	328	Category L	0.023925781	0.071777344	-0.91186523	0.17529297	-0.082763672	0.46435547	0	0	6/3/2018	6	3	2018	11:10:40	40240	0.666	11	10	40	0	0.060058594	3.515918	0.12915039	0.026611328	-0.90356445	3.1994629	0.11474609	0	0	0	0	0	0	0	0	0	0.91333008	0.086669922	0.15844727	-0.10522461	0.044921875	-0.008056641	0	44330	0	0	0
328	329	329	Category L	0.071777344	0.14379883	-0.91186523	0.17089844	-0.090820313	0.46411133	0	0	6/3/2018	6	3	2018	11:10:40	40240	0.777	11	10	40	0	0.060058594	3.515918	0.12963867	0.022216797	-0.90283203	5.5256348	0.13476563	0	0	0	0	0	0	0	0	0	0.91235352	0.087646484	0.18823242	-0.057861328	0.12133789	-0.008789063	0	44330	0	0	0
329	330	330	Category L	0.071777344	0.20385742	-0.95996094	0.18286133	-0.11181641	0.45678711	0	0	6/3/2018	6	3	2018	11:10:40	40240	0.888	11	10	40	0	0.060058594	3.515918	0.13061523	0.017578125	-0.90234375	9.2321777	0.20336914	0	0	0	0	0	0	0	0	0	0.91186523	0.088134766	0.30249023	-0.058837891	0.18603516	-0.057373047	0	44330	0	0	0
330	331	331	Category L	0.023925781	0.083984375	-0.94799805	0.17138672	-0.1550293	0.44750977	0	0	6/3/2018	6	3	2018	11:10:41	40241	0	11	10	41	0	0.060058594	3.515918	0.13134766	0.012695313	-0.90234375	13.089111	0.13671875	0	0	0	0	0	0	0	0	0	0.91186523	0.088134766	0.22412109	-0.10742188	0.071044922	-0.045410156	0	44330	0	0	0
331	332	332	Category L	0.011962891	0.15576172	-0.95996094	0.15380859	-0.19604492	0.44140625	0	0	6/3/2018	6	3	2018	11:10:41	40241	0.09	11	10	41	0	0.060058594	3.515918	0.13256836	0.007568359	-0.90234375	17.619385	0.19921875	0	0	0	0	0	0	0	0	0	0.91210938	0.087890625	0.32617188	-0.12060547	0.14794922	-0.057373047	0	44330	0	0	0
332	333	333	Category L	0.023925781	0.047851563	-0.95996094	0.12792969	-0.21557617	0.44018555	0	0	6/3/2018	6	3	2018	11:10:41	40241	0.181	11	10	41	0	0.060058594	3.515918	0.13330078	0.002929688	-0.90161133	22.385986	0.13183594	0	0	0	0	0	0	0	0	0	0.91162109	0.088378906	0.21240234	-0.109375	0.044677734	-0.058105469	0	44330	0	0	0
333	334	334	Category L	0.023925781	0.095947266	-0.89990234	0.10839844	-0.22436523	0.43823242	0	0	6/3/2018	6	3	2018	11:10:41	40241	0.272	11	10	41	0	0.060058594	3.515918	0.1340332	-0.001220703	-0.90063477	27.704834	0.14697266	0	0	0	0	0	0	0	0	0	0.91064453	0.089355469	0.20825195	-0.11010742	0.097167969	0.000732422	0	44330	0	0	0
334	335	335	Category L	0.059814453	0.11987305	-0.92382813	0.095703125	-0.22729492	0.44189453	0	0	6/3/2018	6	3	2018	11:10:41	40241	0.363	11	10	41	0	0.060058594	3.515918	0.13500977	-0.006103516	-0.90014648	30.89917	0.14868164	0	0	0	0	0	0	0	0	0	0.91015625	0.08984375	0.22485352	-0.075195313	0.12597656	-0.0234375	0	44330	0	0	0
335	336	336	Category L	0.071777344	0.14379883	-0.88793945	0.095947266	-0.23608398	0.43408203	0	0	6/3/2018	6	3	2018	11:10:41	40241	0.454	11	10	41	0	0.060058594	3.515918	0.13574219	-0.010498047	-0.90014648	32.427734	0.16748047	0	0	0	0	0	0	0	0	0	0.91040039	0.089599609	0.23071289	-0.063964844	0.15429688	0.012207031	0	44330	0	0	0
336	337	337	Category L	0.083984375	0.13183594	-0.93579102	0.099121094	-0.22924805	0.4309082	0	0	6/3/2018	6	3	2018	11:10:41	40241	0.545	11	10	41	0	0.060058594	3.515918	0.13671875	-0.015380859	-0.89941406	32.675781	0.16064453	0	0	0	0	0	0	0	0	0	0.90966797	0.090332031	0.23632813	-0.052734375	0.1472168	-0.036132813	0	44330	0	0	0
337	338	338	Category L	0.059814453	0.16796875	-0.91186523	0.096435547	-0.2265625	0.43920898	0	0	6/3/2018	6	3	2018	11:10:41	40241	0.636	11	10	41	0	0.060058594	3.515918	0.13720703	-0.019775391	-0.89916992	30.530273	0.20336914	0	0	0	0	0	0	0	0	0	0.90991211	0.090087891	0.27783203	-0.077392578	0.18774414	-0.012451172	0	44330	0	0	0
338	339	339	Category L	0.059814453	0.19189453	-0.89990234	0.096679688	-0.23364258	0.43896484	0	0	6/3/2018	6	3	2018	11:10:41	40241	0.727	11	10	41	0	0.060058594	3.515918	0.13769531	-0.024169922	-0.8984375	23.552734	0.22973633	0	0	0	0	0	0	0	0	0	0.90917969	0.090820313	0.29541016	-0.077880859	0.21606445	-0.001220703	0	44330	0	0	0
339	340	340	Category L	0.095947266	0.15576172	-0.91186523	0.098388672	-0.2265625	0.43798828	0	0	6/3/2018	6	3	2018	11:10:41	40241	0.818	11	10	41	0	0.060058594	3.515918	0.13842773	-0.028808594	-0.89770508	8.9238281	0.18994141	0	0	0	0	0	0	0	0	0	0.90893555	0.091064453	0.2409668	-0.042480469	0.18457031	-0.013916016	0	44330	0	0	0
340	341	341	Category L	0.071777344	0.17993164	-0.91186523	0.10253906	-0.22485352	0.43920898	0	0	6/3/2018	6	3	2018	11:10:41	40241	0.909	11	10	41	0	0.060058594	3.515918	0.13891602	-0.033203125	-0.89746094	11.811768	0.22387695	0	0	0	0	0	0	0	0	0	0.90869141	0.091308594	0.29492188	-0.067138672	0.21313477	-0.014160156	0	44330	0	0	0
341	342	342	Category L	0.071777344	0.20385742	-0.92382813	0.10449219	-0.22680664	0.43823242	0	0	6/3/2018	6	3	2018	11:10:42	40242	0	11	10	42	0	0.060058594	3.515918	0.14160156	-0.036376953	-0.89770508	35.700195	0.25170898	0	0	0	0	0	0	0	0	0	0.90966797	0.090332031	0.33618164	-0.069824219	0.24023438	-0.025878906	0	44330	0	0	0
342	343	343	Category L	0.059814453	0.19189453	-0.89990234	0.10083008	-0.2265625	0.44018555	0	0	6/3/2018	6	3	2018	11:10:42	40242	0.1	11	10	42	0	0.060058594	3.515918	0.14257813	-0.040039063	-0.8972168	53.398926	0.24633789	0	0	0	0	0	0	0	0	0	0.90942383	0.090576172	0.31738281	-0.082763672	0.23193359	-0.002441406	0	44330	0	0	0
343	14863	14863	Category A	0.31176758	-0.21582031	-0.82788086	-0.11083984	0.359375	0.39355469	0	0	6/3/2018	6	3	2018	5:04:09	18249	0.4	5	4	9	0	0.059326172	3.491748	0.30786133	-0.22338867	-0.83325195	0.87744141	0.010009766	0	0	0	0	0	0	0	0	0	0.91601563	0.083984375	0.016845703	0.003662109	0.007568359	0.005371094	0	44330	0	0	0
344	14864	14864	Category A	0.31176758	-0.21582031	-0.80395508	-0.10229492	0.35742188	0.39599609	0	0	6/3/2018	6	3	2018	5:04:09	18249	0.5	5	4	9	0	0.059326172	3.491748	0.30859375	-0.22314453	-0.83325195	1.1557617	0.030517578	0	0	0	0	0	0	0	0	0	0.91625977	0.083740234	0.040039063	0.002929688	0.007324219	0.029296875	0	44330	0	0	0
345	14865	14865	Category A	0.31176758	-0.2277832	-0.83984375	-0.10766602	0.35913086	0.38891602	0	0	6/3/2018	6	3	2018	5:04:09	18249	0.6	5	4	9	0	0.059326172	3.491748	0.30883789	-0.22314453	-0.83325195	0.73999023	0.008300781	0	0	0	0	0	0	0	0	0	0.91625977	0.083740234	0.013916016	0.002929688	-0.004394531	-0.006347656	0	44330	0	0	0
346	14866	14866	Category A	0.29980469	-0.20385742	-0.85180664	-0.10766602	0.36108398	0.39257813	0	0	6/3/2018	6	3	2018	5:04:09	18249	0.7	5	4	9	0	0.059326172	3.491748	0.30883789	-0.22314453	-0.83349609	0.24291992	0.028076172	0	0	0	0	0	0	0	0	0	0.91650391	0.083496094	0.046386719	-0.009033203	0.019287109	-0.018066406	0	44330	0	0	0
347	14867	14867	Category A	0.26391602	-0.2277832	-0.85180664	-0.10839844	0.36376953	0.39086914	0	0	6/3/2018	6	3	2018	5:04:09	18249	0.8	5	4	9	0	0.059326172	3.491748	0.30834961	-0.22265625	-0.83325195	0.043212891	0.048339844	0	0	0	0	0	0	0	0	0	0.91601563	0.083984375	0.067871094	-0.044433594	-0.004882813	-0.018310547	0	44330	0	0	0
348	14868	14868	Category A	0.29980469	-0.2277832	-0.83984375	-0.10742188	0.36181641	0.39599609	0	0	6/3/2018	6	3	2018	5:04:09	18249	0.9	5	4	9	0	0.059326172	3.491748	0.30834961	-0.22265625	-0.83349609	0.16333008	0.011474609	0	0	0	0	0	0	0	0	0	0.91625977	0.083740234	0.01953125	-0.008544922	-0.004882813	-0.006103516	0	44330	0	0	0
349	14869	14869	Category A	0.31176758	-0.23999023	-0.81591797	-0.11450195	0.36376953	0.39355469	0	0	6/3/2018	6	3	2018	5:04:10	18250	0	5	4	10	0	0.059326172	3.491748	0.30834961	-0.22241211	-0.83398438	0.45898438	0.025390625	0	0	0	0	0	0	0	0	0	0.91650391	0.083496094	0.0390625	0.003173828	-0.017333984	0.018066406	0	44330	0	0	0
350	14870	14870	Category A	0.3359375	-0.2277832	-0.85180664	-0.10546875	0.36083984	0.39501953	0	0	6/3/2018	6	3	2018	5:04:10	18250	0.09	5	4	10	0	0.059326172	3.491748	0.30761719	-0.22216797	-0.83398438	0.45336914	0.033691406	0	0	0	0	0	0	0	0	0	0.91625977	0.083740234	0.051269531	0.028076172	-0.005371094	-0.017578125	0	44330	0	0	0
351	14871	14871	Category A	0.31176758	-0.20385742	-0.86376953	-0.11279297	0.36303711	0.39477539	0	0	6/3/2018	6	3	2018	5:04:10	18250	0.181	5	4	10	0	0.059326172	3.491748	0.30761719	-0.22241211	-0.83349609	0.055175781	0.035400391	0	0	0	0	0	0	0	0	0	0.91601563	0.083984375	0.052490234	0.00390625	0.018554688	-0.030029297	0	44330	0	0	0
352	14872	14872	Category A	0.32397461	-0.2277832	-0.83984375	-0.10717773	0.35839844	0.3918457	0	0	6/3/2018	6	3	2018	5:04:10	18250	0.272	5	4	10	0	0.059326172	3.491748	0.30761719	-0.22265625	-0.83349609	0.2890625	0.018066406	0	0	0	0	0	0	0	0	0	0.91601563	0.083984375	0.027587891	0.016113281	-0.004882813	-0.006103516	0	44330	0	0	0
353	14873	14873	Category A	0.29980469	-0.21582031	-0.83984375	-0.10668945	0.35766602	0.39477539	0	0	6/3/2018	6	3	2018	5:04:10	18250	0.363	5	4	10	0	0.059326172	3.491748	0.30761719	-0.22265625	-0.83300781	0.25170898	0.012451172	0	0	0	0	0	0	0	0	0	0.91552734	0.084472656	0.021484375	-0.0078125	0.006835938	-0.006591797	0	44330	0	0	0
354	14874	14874	Category A	0.31176758	-0.21582031	-0.85180664	-0.10913086	0.36303711	0.39379883	0	0	6/3/2018	6	3	2018	5:04:10	18250	0.454	5	4	10	0	0.059326172	3.491748	0.30786133	-0.22241211	-0.83276367	0.15576172	0.020263672	0	0	0	0	0	0	0	0	0	0.91552734	0.084472656	0.029296875	0.003662109	0.006591797	-0.018798828	0	44330	0	0	0
355	14875	14875	Category A	0.29980469	-0.2277832	-0.83984375	-0.10644531	0.36083984	0.39672852	0	0	6/3/2018	6	3	2018	5:04:10	18250	0.545	5	4	10	0	0.059326172	3.491748	0.30761719	-0.22216797	-0.83276367	0	0.01171875	0	0	0	0	0	0	0	0	0	0.9152832	0.084716797	0.020263672	-0.0078125	-0.005371094	-0.006835938	0	44330	0	0	0
356	14876	14876	Category A	0.2878418	-0.23999023	-0.85180664	-0.10839844	0.36206055	0.39282227	0	0	6/3/2018	6	3	2018	5:04:10	18250	0.636	5	4	10	0	0.059326172	3.491748	0.30737305	-0.22167969	-0.83325195	0.61499023	0.032470703	0	0	0	0	0	0	0	0	0	0.9152832	0.084716797	0.056396484	-0.01953125	-0.018066406	-0.018310547	0	44330	0	0	0
357	14877	14877	Category A	0.3359375	-0.20385742	-0.83984375	-0.10327148	0.36181641	0.39379883	0	0	6/3/2018	6	3	2018	5:04:10	18250	0.727	5	4	10	0	0.059326172	3.491748	0.30761719	-0.22167969	-0.83276367	0.86254883	0.033935547	0	0	0	0	0	0	0	0	0	0.91503906	0.084960938	0.052734375	0.028076172	0.017822266	-0.006835938	0	44330	0	0	0
358	14878	14878	Category A	0.32397461	-0.20385742	-0.83984375	-0.10839844	0.35839844	0.39355469	0	0	6/3/2018	6	3	2018	5:04:10	18250	0.818	5	4	10	0	0.059326172	3.491748	0.30786133	-0.22119141	-0.83276367	0.9909668	0.024658203	0	0	0	0	0	0	0	0	0	0.91503906	0.084960938	0.040527344	0.015869141	0.017333984	-0.006835938	0	44330	0	0	0
359	14879	14879	Category A	0.29980469	-0.21582031	-0.85180664	-0.11010742	0.35913086	0.39086914	0	0	6/3/2018	6	3	2018	5:04:10	18250	0.909	5	4	10	0	0.059326172	3.491748	0.30761719	-0.22119141	-0.83227539	1.1018066	0.021484375	0	0	0	0	0	0	0	0	0	0.91455078	0.085449219	0.032714844	-0.0078125	0.005371094	-0.019287109	0	44330	0	0	0
360	14880	14880	Category A	0.31176758	-0.21582031	-0.83984375	-0.10620117	0.36206055	0.39599609	0	0	6/3/2018	6	3	2018	5:04:11	18251	0	5	4	11	0	0.059326172	3.491748	0.30761719	-0.22119141	-0.83203125	1.5427246	0.010253906	0	0	0	0	0	0	0	0	0	0.91430664	0.085693359	0.017333984	0.00390625	0.005371094	-0.007568359	0	44330	0	0	0
361	14881	14881	Category A	0.31176758	-0.20385742	-0.82788086	-0.11010742	0.35913086	0.39282227	0	0	6/3/2018	6	3	2018	5:04:11	18251	0.1	5	4	11	0	0.059326172	3.491748	0.30737305	-0.22143555	-0.83203125	1.4204102	0.018554688	0	0	0	0	0	0	0	0	0	0.91430664	0.085693359	0.026123047	0.004150391	0.017578125	0.004150391	0	44330	0	0	0
362	14882	14882	Category A	0.3359375	-0.2277832	-0.81591797	-0.10253906	0.35571289	0.39355469	0	0	6/3/2018	6	3	2018	5:04:11	18251	0.2	5	4	11	0	0.059326172	3.491748	0.30712891	-0.22143555	-0.83178711	0.57885742	0.033203125	0	0	0	0	0	0	0	0	0	0.9140625	0.0859375	0.05078125	0.028564453	-0.006103516	0.015869141	0	44330	0	0	0
363	14883	14883	Category A	0.31176758	-0.20385742	-0.83984375	-0.10668945	0.36010742	0.39697266	0	0	6/3/2018	6	3	2018	5:04:11	18251	0.3	5	4	11	0	0.059326172	3.491748	0.30712891	-0.22119141	-0.83227539	0.15673828	0.01953125	0	0	0	0	0	0	0	0	0	0.91430664	0.085693359	0.029296875	0.004394531	0.017333984	-0.007324219	0	44330	0	0	0
364	14884	14884	Category A	0.2878418	-0.2277832	-0.86376953	-0.11157227	0.36035156	0.39355469	0	0	6/3/2018	6	3	2018	5:04:11	18251	0.4	5	4	11	0	0.059326172	3.491748	0.30664063	-0.22167969	-0.83227539	0.37011719	0.037109375	0	0	0	0	0	0	0	0	0	0.91430664	0.085693359	0.056152344	-0.018798828	-0.005859375	-0.03125	0	44330	0	0	0
365	14885	14885	Category A	0.2878418	-0.21582031	-0.83984375	-0.10913086	0.36108398	0.39501953	0	0	6/3/2018	6	3	2018	5:04:11	18251	0.5	5	4	11	0	0.059326172	3.491748	0.30639648	-0.22143555	-0.83227539	0.22143555	0.020751953	0	0	0	0	0	0	0	0	0	0.91430664	0.085693359	0.031738281	-0.018554688	0.005615234	-0.007324219	0	44330	0	0	0
366	14886	14886	Category A	0.29980469	-0.21582031	-0.82788086	-0.10742188	0.36303711	0.39599609	0	0	6/3/2018	6	3	2018	5:04:11	18251	0.6	5	4	11	0	0.059326172	3.491748	0.30639648	-0.22119141	-0.83251953	0.52978516	0.009765625	0	0	0	0	0	0	0	0	0	0.91430664	0.085693359	0.016845703	-0.006591797	0.005371094	0.004638672	0	44330	0	0	0
367	14887	14887	Category A	0.29980469	-0.25195313	-0.81591797	-0.10131836	0.35668945	0.39599609	0	0	6/3/2018	6	3	2018	5:04:11	18251	0.7	5	4	11	0	0.059326172	3.491748	0.30664063	-0.22119141	-0.83325195	0.85961914	0.035888672	0	0	0	0	0	0	0	0	0	0.91503906	0.084960938	0.054931641	-0.006835938	-0.030517578	0.017333984	0	44330	0	0	0
368	14888	14888	Category A	0.29980469	-0.2277832	-0.82788086	-0.11279297	0.36206055	0.39355469	0	0	6/3/2018	6	3	2018	5:04:11	18251	0.8	5	4	11	0	0.059326172	3.491748	0.30664063	-0.22045898	-0.83349609	0.61376953	0.011230469	0	0	0	0	0	0	0	0	0	0.91503906	0.084960938	0.01953125	-0.006835938	-0.007080078	0.005615234	0	44330	0	0	0
369	14889	14889	Category A	0.31176758	-0.20385742	-0.82788086	-0.10302734	0.35839844	0.39501953	0	0	6/3/2018	6	3	2018	5:04:11	18251	0.9	5	4	11	0	0.059326172	3.491748	0.30639648	-0.22045898	-0.83374023	0.44897461	0.018554688	0	0	0	0	0	0	0	0	0	0.9152832	0.084716797	0.028076172	0.005126953	0.016601563	0.005859375	0	44330	0	0	0
370	14890	14890	Category A	0.32397461	-0.21582031	-0.85180664	-0.10766602	0.35913086	0.38671875	0	0	6/3/2018	6	3	2018	5:04:12	18252	0	5	4	12	0	0.059326172	3.491748	0.30615234	-0.22070313	-0.83398438	0.60522461	0.025390625	0	0	0	0	0	0	0	0	0	0.9152832	0.084716797	0.040283203	0.017578125	0.004882813	-0.017578125	0	44330	0	0	0
371	14891	14891	Category A	0.29980469	-0.20385742	-0.82788086	-0.10644531	0.36083984	0.39599609	0	0	6/3/2018	6	3	2018	5:04:12	18252	0.111	5	4	12	0	0.059570313	3.5255859	0.30615234	-0.22070313	-0.83398438	0.49682617	0.019287109	0	0	0	0	0	0	0	0	0	0.91552734	0.084472656	0.029785156	-0.006347656	0.016845703	0.006103516	0	44330	0	0	0
372	14892	14892	Category A	0.32397461	-0.20385742	-0.76782227	-0.10522461	0.359375	0.39111328	0	0	6/3/2018	6	3	2018	5:04:12	18252	0.222	5	4	12	0	0.059570313	3.5255859	0.30615234	-0.22070313	-0.83398438	0.16235352	0.070556641	0	0	0	0	0	0	0	0	0	0.9152832	0.084716797	0.10058594	0.017578125	0.016845703	0.066162109	0	44330	0	0	0
373	14893	14893	Category A	0.31176758	-0.2277832	-0.82788086	-0.11035156	0.36206055	0.39257813	0	0	6/3/2018	6	3	2018	5:04:12	18252	0.333	5	4	12	0	0.059570313	3.5255859	0.30664063	-0.22094727	-0.83325195	0.49951172	0.010009766	0	0	0	0	0	0	0	0	0	0.91503906	0.084960938	0.017089844	0.004882813	-0.006591797	0.005371094	0	44330	0	0	0
374	14894	14894	Category A	0.32397461	-0.2277832	-0.86376953	-0.10986328	0.35864258	0.39355469	0	0	6/3/2018	6	3	2018	5:04:12	18252	0.444	5	4	12	0	0.059570313	3.5255859	0.30688477	-0.22119141	-0.83374023	0.39868164	0.034912109	0	0	0	0	0	0	0	0	0	0.91552734	0.084472656	0.053222656	0.016845703	-0.006347656	-0.029785156	0	44330	0	0	0
375	14895	14895	Category A	0.29980469	-0.20385742	-0.83984375	-0.11010742	0.36303711	0.39868164	0	0	6/3/2018	6	3	2018	5:04:12	18252	0.555	5	4	12	0	0.059570313	3.5255859	0.30688477	-0.22070313	-0.83374023	0.57202148	0.019287109	0	0	0	0	0	0	0	0	0	0.91552734	0.084472656	0.030029297	-0.007080078	0.016845703	-0.005859375	0	44330	0	0	0
376	14896	14896	Category A	0.29980469	-0.20385742	-0.85180664	-0.10327148	0.36083984	0.38793945	0	0	6/3/2018	6	3	2018	5:04:12	18252	0.666	5	4	12	0	0.059570313	3.5255859	0.30712891	-0.22045898	-0.83398438	0.80664063	0.025390625	0	0	0	0	0	0	0	0	0	0.91577148	0.084228516	0.041748047	-0.007324219	0.016601563	-0.017578125	0	44330	0	0	0
377	14897	14897	Category A	0.32397461	-0.2277832	-0.83984375	-0.11035156	0.36206055	0.39575195	0	0	6/3/2018	6	3	2018	5:04:12	18252	0.777	5	4	12	0	0.059570313	3.5255859	0.30712891	-0.22045898	-0.83398438	0.73608398	0.019042969	0	0	0	0	0	0	0	0	0	0.91577148	0.084228516	0.029541016	0.016601563	-0.007080078	-0.005615234	0	44330	0	0	0
378	14898	14898	Category A	0.32397461	-0.2277832	-0.86376953	-0.11279297	0.35742188	0.38745117	0	0	6/3/2018	6	3	2018	5:04:12	18252	0.888	5	4	12	0	0.059570313	3.5255859	0.30712891	-0.22094727	-0.83422852	0.28808594	0.034423828	0	0	0	0	0	0	0	0	0	0.91601563	0.083984375	0.052734375	0.016601563	-0.006591797	-0.029296875	0	44330	0	0	0
379	14899	14899	Category A	0.29980469	-0.23999023	-0.82788086	-0.10400391	0.36083984	0.39501953	0	0	6/3/2018	6	3	2018	5:04:13	18253	0	5	4	13	0	0.059570313	3.5255859	0.30688477	-0.22070313	-0.83398438	0.15478516	0.021240234	0	0	0	0	0	0	0	0	0	0.91577148	0.084228516	0.032470703	-0.007080078	-0.019042969	0.006103516	0	44330	0	0	0
380	14900	14900	Category A	0.31176758	-0.23999023	-0.82788086	-0.10839844	0.35913086	0.38989258	0	0	6/3/2018	6	3	2018	5:04:13	18253	0.1	5	4	13	0	0.059570313	3.5255859	0.30712891	-0.22070313	-0.83398438	0.20239258	0.020263672	0	0	0	0	0	0	0	0	0	0.91577148	0.084228516	0.029541016	0.004394531	-0.019042969	0.006103516	0	44330	0	0	0
381	14901	14901	Category A	0.34790039	-0.21582031	-0.81591797	-0.10571289	0.359375	0.39477539	0	0	6/3/2018	6	3	2018	5:04:13	18253	0.2	5	4	13	0	0.059570313	3.5255859	0.30761719	-0.22094727	-0.83447266	0.069580078	0.044677734	0	0	0	0	0	0	0	0	0	0.91650391	0.083496094	0.064208984	0.040039063	0.005126953	0.018554688	0	44330	0	0	0
382	14902	14902	Category A	0.32397461	-0.20385742	-0.82788086	-0.10839844	0.35839844	0.39355469	0	0	6/3/2018	6	3	2018	5:04:13	18253	0.3	5	4	13	0	0.059570313	3.5255859	0.30786133	-0.22094727	-0.83447266	0.002441406	0.024414063	0	0	0	0	0	0	0	0	0	0.91650391	0.083496094	0.039794922	0.015869141	0.017089844	0.006591797	0	44330	0	0	0
383	14903	14903	Category A	0.32397461	-0.21582031	-0.82788086	-0.10229492	0.35839844	0.39379883	0	0	6/3/2018	6	3	2018	5:04:13	18253	0.4	5	4	13	0	0.059570313	3.5255859	0.30786133	-0.22119141	-0.83422852	0.14746094	0.017822266	0	0	0	0	0	0	0	0	0	0.91650391	0.083496094	0.027832031	0.015869141	0.005371094	0.006347656	0	44330	0	0	0
384	14904	14904	Category A	0.32397461	-0.2277832	-0.82788086	-0.10864258	0.35839844	0.39086914	0	0	6/3/2018	6	3	2018	5:04:13	18253	0.5	5	4	13	0	0.059570313	3.5255859	0.30786133	-0.22094727	-0.83422852	0.46630859	0.018310547	0	0	0	0	0	0	0	0	0	0.91625977	0.083740234	0.028808594	0.015869141	-0.006591797	0.006347656	0	44330	0	0	0
385	14905	14905	Category A	0.29980469	-0.20385742	-0.85180664	-0.10839844	0.36206055	0.39672852	0	0	6/3/2018	6	3	2018	5:04:13	18253	0.6	5	4	13	0	0.059570313	3.5255859	0.30834961	-0.22094727	-0.83447266	0.18188477	0.025634766	0	0	0	0	0	0	0	0	0	0.91674805	0.083251953	0.04296875	-0.008544922	0.017089844	-0.017089844	0	44330	0	0	0
386	14906	14906	Category A	0.2878418	-0.20385742	-0.81591797	-0.11010742	0.36035156	0.39160156	0	0	6/3/2018	6	3	2018	5:04:13	18253	0.7	5	4	13	0	0.059570313	3.5255859	0.30883789	-0.22070313	-0.83422852	0.16772461	0.032714844	0	0	0	0	0	0	0	0	0	0.91674805	0.083251953	0.056396484	-0.020996094	0.016845703	0.018310547	0	44330	0	0	0
387	14907	14907	Category A	0.29980469	-0.2277832	-0.85180664	-0.11181641	0.36279297	0.38671875	0	0	6/3/2018	6	3	2018	5:04:13	18253	0.8	5	4	13	0	0.059570313	3.5255859	0.30883789	-0.22070313	-0.83398438	0.46191406	0.020996094	0	0	0	0	0	0	0	0	0	0.91650391	0.083496094	0.033447266	-0.009033203	-0.006835938	-0.017578125	0	44330	0	0	0
388	14908	14908	Category A	0.31176758	-0.2277832	-0.86376953	-0.10668945	0.35766602	0.39575195	0	0	6/3/2018	6	3	2018	5:04:13	18253	0.9	5	4	13	0	0.059570313	3.5255859	0.30981445	-0.22070313	-0.83398438	0.79101563	0.030517578	0	0	0	0	0	0	0	0	0	0.91674805	0.083251953	0.038330078	0.001708984	-0.006835938	-0.029541016	0	44330	0	0	0
389	14909	14909	Category A	0.27587891	-0.23999023	-0.85180664	-0.10986328	0.36035156	0.39575195	0	0	6/3/2018	6	3	2018	5:04:14	18254	0	5	4	14	0	0.059570313	3.5255859	0.31054688	-0.22045898	-0.83374023	1.2004395	0.043701172	0	0	0	0	0	0	0	0	0	0.91674805	0.083251953	0.072021484	-0.034667969	-0.019287109	-0.017822266	0	44330	0	0	0
390	14910	14910	Category A	0.29980469	-0.21582031	-0.81591797	-0.10498047	0.35839844	0.39379883	0	0	6/3/2018	6	3	2018	5:04:14	18254	0.1	5	4	14	0	0.059570313	3.5255859	0.31054688	-0.22021484	-0.83422852	1.5964355	0.021728516	0	0	0	0	0	0	0	0	0	0.91699219	0.083007813	0.033691406	-0.010742188	0.004394531	0.018310547	0	44330	0	0	0
391	14911	14911	Category A	0.2878418	-0.2277832	-0.81591797	-0.109375	0.36450195	0.39379883	0	0	6/3/2018	6	3	2018	5:04:14	18254	0.2	5	4	14	0	0.059570313	3.5255859	0.31030273	-0.22021484	-0.83398438	1.5654297	0.029785156	0	0	0	0	0	0	0	0	0	0.91674805	0.083251953	0.048095703	-0.022460938	-0.007324219	0.018066406	0	44330	0	0	0
392	14912	14912	Category A	0.32397461	-0.2277832	-0.80395508	-0.11010742	0.35668945	0.39160156	0	0	6/3/2018	6	3	2018	5:04:14	18254	0.3	5	4	14	0	0.059570313	3.5255859	0.31030273	-0.22045898	-0.83325195	1.5766602	0.033203125	0	0	0	0	0	0	0	0	0	0.91601563	0.083984375	0.050292969	0.013427734	-0.007080078	0.029296875	0	44330	0	0	0
393	14913	14913	Category A	0.29980469	-0.21582031	-0.83984375	-0.10644531	0.36303711	0.39501953	0	0	6/3/2018	6	3	2018	5:04:14	18254	0.4	5	4	14	0	0.059570313	3.5255859	0.30981445	-0.2199707	-0.83325195	1.3325195	0.012695313	0	0	0	0	0	0	0	0	0	0.91577148	0.084228516	0.020751953	-0.010009766	0.004150391	-0.006347656	0	44330	0	0	0
394	14914	14914	Category A	0.29980469	-0.21582031	-0.83984375	-0.10229492	0.35839844	0.38891602	0	0	6/3/2018	6	3	2018	5:04:14	18254	0.5	5	4	14	0	0.059570313	3.5255859	0.30957031	-0.2199707	-0.83325195	0.85009766	0.012451172	0	0	0	0	0	0	0	0	0	0.91577148	0.084228516	0.020507813	-0.009765625	0.004150391	-0.006347656	0	44330	0	0	0
395	14915	14915	Category A	0.31176758	-0.21582031	-0.85180664	-0.10888672	0.35693359	0.3984375	0	0	6/3/2018	6	3	2018	5:04:14	18254	0.6	5	4	14	0	0.059570313	3.5255859	0.30981445	-0.2199707	-0.83300781	0.000488281	0.019042969	0	0	0	0	0	0	0	0	0	0.91552734	0.084472656	0.024658203	0.001708984	0.004150391	-0.018554688	0	44330	0	0	0
396	14916	14916	Category A	0.3359375	-0.20385742	-0.81591797	-0.10546875	0.35864258	0.39672852	0	0	6/3/2018	6	3	2018	5:04:14	18254	0.7	5	4	14	0	0.059570313	3.5255859	0.30981445	-0.22045898	-0.83300781	0.73046875	0.03515625	0	0	0	0	0	0	0	0	0	0.91577148	0.084228516	0.059814453	0.025878906	0.016601563	0.017089844	0	44330	0	0	0
397	14917	14917	Category A	0.31176758	-0.21582031	-0.81591797	-0.10668945	0.35766602	0.39575195	0	0	6/3/2018	6	3	2018	5:04:14	18254	0.8	5	4	14	0	0.059570313	3.5255859	0.30981445	-0.22045898	-0.83251953	1.1538086	0.017333984	0	0	0	0	0	0	0	0	0	0.9152832	0.084716797	0.022949219	0.001708984	0.004638672	0.016601563	0	44330	0	0	0
398	14918	14918	Category A	0.31176758	-0.21582031	-0.81591797	-0.10742188	0.36303711	0.39672852	0	0	6/3/2018	6	3	2018	5:04:14	18254	0.9	5	4	14	0	0.059570313	3.5255859	0.30957031	-0.22070313	-0.83227539	1.4702148	0.017333984	0	0	0	0	0	0	0	0	0	0.9152832	0.084716797	0.023681641	0.001953125	0.004882813	0.016357422	0	44330	0	0	0
399	14919	14919	Category A	0.2878418	-0.2277832	-0.85180664	-0.10644531	0.35913086	0.39282227	0	0	6/3/2018	6	3	2018	5:04:15	18255	0	5	4	15	0	0.059570313	3.5255859	0.30981445	-0.22119141	-0.83227539	1.5510254	0.029785156	0	0	0	0	0	0	0	0	0	0.9152832	0.084716797	0.047851563	-0.021972656	-0.006347656	-0.019287109	0	44330	0	0	0
400	14920	14920	Category A	0.29980469	-0.2277832	-0.82788086	-0.10766602	0.36279297	0.39477539	0	0	6/3/2018	6	3	2018	5:04:15	18255	0.1	5	4	15	0	0.059570313	3.5255859	0.31005859	-0.22119141	-0.83227539	1.1589355	0.012939453	0	0	0	0	0	0	0	0	0	0.91552734	0.084472656	0.021484375	-0.010253906	-0.006347656	0.004394531	0	44330	0	0	0
401	14921	14921	Category A	0.29980469	-0.21582031	-0.81591797	-0.10766602	0.36352539	0.38696289	0	0	6/3/2018	6	3	2018	5:04:15	18255	0.2	5	4	15	0	0.059570313	3.5255859	0.30981445	-0.22119141	-0.83203125	0.36499023	0.019775391	0	0	0	0	0	0	0	0	0	0.91503906	0.084960938	0.031738281	-0.010009766	0.005371094	0.016113281	0	44330	0	0	0
402	14922	14922	Category A	0.29980469	-0.21582031	-0.83984375	-0.10839844	0.36132813	0.39086914	0	0	6/3/2018	6	3	2018	5:04:15	18255	0.3	5	4	15	0	0.059570313	3.5255859	0.31005859	-0.22119141	-0.83203125	0.0625	0.013916016	0	0	0	0	0	0	0	0	0	0.9152832	0.084716797	0.0234375	-0.010253906	0.005371094	-0.007568359	0	44330	0	0	0
403	14923	14923	Category A	0.29980469	-0.25195313	-0.81591797	-0.10498047	0.35717773	0.38916016	0	0	6/3/2018	6	3	2018	5:04:15	18255	0.4	5	4	15	0	0.059570313	3.5255859	0.30981445	-0.22119141	-0.83178711	0.45410156	0.035888672	0	0	0	0	0	0	0	0	0	0.91479492	0.085205078	0.056640625	-0.010009766	-0.030517578	0.015869141	0	44330	0	0	0
404	14924	14924	Category A	0.29980469	-0.20385742	-0.83984375	-0.11035156	0.36181641	0.38769531	0	0	6/3/2018	6	3	2018	5:04:15	18255	0.5	5	4	15	0	0.059570313	3.5255859	0.30981445	-0.22143555	-0.83154297	0.9296875	0.021972656	0	0	0	0	0	0	0	0	0	0.91455078	0.085449219	0.036132813	-0.010009766	0.017578125	-0.008056641	0	44330	0	0	0
405	14925	14925	Category A	0.29980469	-0.21582031	-0.83984375	-0.11010742	0.35839844	0.38891602	0	0	6/3/2018	6	3	2018	5:04:15	18255	0.6	5	4	15	0	0.059570313	3.5255859	0.31030273	-0.22167969	-0.83105469	1.3671875	0.014648438	0	0	0	0	0	0	0	0	0	0.91430664	0.085693359	0.024902344	-0.010498047	0.005859375	-0.008544922	0	44330	0	0	0
406	14926	14926	Category A	0.31176758	-0.2277832	-0.85180664	-0.10839844	0.35595703	0.39477539	0	0	6/3/2018	6	3	2018	5:04:15	18255	0.7	5	4	15	0	0.059570313	3.5255859	0.31054688	-0.22192383	-0.83081055	1.5700684	0.021484375	0	0	0	0	0	0	0	0	0	0.91430664	0.085693359	0.027587891	0.000976563	-0.005615234	-0.020751953	0	44330	0	0	0
407	14927	14927	Category A	0.29980469	-0.20385742	-0.82788086	-0.10742188	0.36035156	0.39501953	0	0	6/3/2018	6	3	2018	5:04:15	18255	0.8	5	4	15	0	0.059570313	3.5255859	0.31054688	-0.22192383	-0.83081055	1.3718262	0.021240234	0	0	0	0	0	0	0	0	0	0.91430664	0.085693359	0.031982422	-0.010742188	0.018066406	0.002929688	0	44330	0	0	0
408	14928	14928	Category A	0.2878418	-0.21582031	-0.82788086	-0.10668945	0.36352539	0.39501953	0	0	6/3/2018	6	3	2018	5:04:15	18255	0.9	5	4	15	0	0.059570313	3.5255859	0.31054688	-0.22192383	-0.83056641	1.2609863	0.023681641	0	0	0	0	0	0	0	0	0	0.9140625	0.0859375	0.031738281	-0.022705078	0.006103516	0.002685547	0	44330	0	0	0
409	14929	14929	Category A	0.29980469	-0.21582031	-0.83984375	-0.11474609	0.35742188	0.390625	0	0	6/3/2018	6	3	2018	5:04:16	18256	0	5	4	16	0	0.059570313	3.5288086	0.31079102	-0.22167969	-0.83056641	1.1975098	0.015380859	0	0	0	0	0	0	0	0	0	0.91430664	0.085693359	0.026123047	-0.010986328	0.005859375	-0.009033203	0	44330	0	0	0
410	14930	14930	Category A	0.2878418	-0.2277832	-0.85180664	-0.10327148	0.36083984	0.39501953	0	0	6/3/2018	6	3	2018	5:04:16	18256	0.1	5	4	16	0	0.059570313	3.5288086	0.31079102	-0.22192383	-0.83081055	0.62060547	0.031494141	0	0	0	0	0	0	0	0	0	0.91455078	0.085449219	0.049560547	-0.022949219	-0.005615234	-0.020751953	0	44330	0	0	0
411	14931	14931	Category A	0.31176758	-0.21582031	-0.82788086	-0.11108398	0.36206055	0.39794922	0	0	6/3/2018	6	3	2018	5:04:16	18256	0.2	5	4	16	0	0.059570313	3.5288086	0.31054688	-0.22192383	-0.83105469	0.034423828	0.007080078	0	0	0	0	0	0	0	0	0	0.91455078	0.085449219	0.010742188	0.000976563	0.006103516	0.003173828	0	44330	0	0	0
412	14932	14932	Category A	0.3359375	-0.23999023	-0.82788086	-0.10839844	0.36035156	0.39575195	0	0	6/3/2018	6	3	2018	5:04:16	18256	0.3	5	4	16	0	0.059570313	3.5288086	0.31030273	-0.22241211	-0.83129883	0.27001953	0.031005859	0	0	0	0	0	0	0	0	0	0.91479492	0.085205078	0.046386719	0.025390625	-0.017333984	0.003417969	0	44330	0	0	0
413	14933	14933	Category A	0.32397461	-0.25195313	-0.85180664	-0.10839844	0.35717773	0.390625	0	0	6/3/2018	6	3	2018	5:04:16	18256	0.4	5	4	16	0	0.059570313	3.5288086	0.31005859	-0.22241211	-0.83203125	0.37890625	0.037841797	0	0	0	0	0	0	0	0	0	0.9152832	0.084716797	0.062744141	0.013671875	-0.029296875	-0.01953125	0	44330	0	0	0
414	14934	14934	Category A	0.29980469	-0.21582031	-0.82788086	-0.10913086	0.36108398	0.3918457	0	0	6/3/2018	6	3	2018	5:04:16	18256	0.5	5	4	16	0	0.059570313	3.5288086	0.30981445	-0.22241211	-0.83203125	0.35864258	0.012939453	0	0	0	0	0	0	0	0	0	0.9152832	0.084716797	0.020996094	-0.010009766	0.006591797	0.004150391	0	44330	0	0	0
415	14935	14935	Category A	0.31176758	-0.23999023	-0.83984375	-0.10839844	0.36108398	0.3918457	0	0	6/3/2018	6	3	2018	5:04:16	18256	0.6	5	4	16	0	0.059570313	3.5288086	0.30981445	-0.22192383	-0.83154297	0.25244141	0.01953125	0	0	0	0	0	0	0	0	0	0.91479492	0.085205078	0.027587891	0.001708984	-0.017822266	-0.008056641	0	44330	0	0	0
416	14936	14936	Category A	0.31176758	-0.23999023	-0.82788086	-0.10498047	0.36254883	0.38916016	0	0	6/3/2018	6	3	2018	5:04:16	18256	0.7	5	4	16	0	0.059570313	3.5288086	0.30932617	-0.22192383	-0.83154297	0.003173828	0.018310547	0	0	0	0	0	0	0	0	0	0.91479492	0.085205078	0.023925781	0.002197266	-0.017822266	0.003662109	0	44330	0	0	0
417	14937	14937	Category A	0.31176758	-0.26391602	-0.82788086	-0.11181641	0.36279297	0.38989258	0	0	6/3/2018	6	3	2018	5:04:16	18256	0.8	5	4	16	0	0.059570313	3.5288086	0.30932617	-0.22241211	-0.83129883	0.027587891	0.041503906	0	0	0	0	0	0	0	0	0	0.91455078	0.085449219	0.047363281	0.002197266	-0.041259766	0.003417969	0	44330	0	0	0
418	14938	14938	Category A	0.29980469	-0.21582031	-0.81591797	-0.10717773	0.359375	0.39770508	0	0	6/3/2018	6	3	2018	5:04:16	18256	0.9	5	4	16	0	0.059570313	3.5288086	0.30908203	-0.22216797	-0.83105469	0.21533203	0.019042969	0	0	0	0	0	0	0	0	0	0.9140625	0.0859375	0.031005859	-0.009277344	0.006347656	0.015136719	0	44330	0	0	0
419	14939	14939	Category A	0.31176758	-0.2277832	-0.81591797	-0.10839844	0.359375	0.39575195	0	0	6/3/2018	6	3	2018	5:04:17	18257	0	5	4	17	0	0.059570313	3.5288086	0.30908203	-0.22192383	-0.83056641	0.44506836	0.015869141	0	0	0	0	0	0	0	0	0	0.91357422	0.086425781	0.022705078	0.002441406	-0.005615234	0.014648438	0	44330	0	0	0
420	14940	14940	Category A	0.31176758	-0.21582031	-0.83984375	-0.10644531	0.35839844	0.39477539	0	0	6/3/2018	6	3	2018	5:04:17	18257	0.1	5	4	17	0	0.059570313	3.5288086	0.30908203	-0.22167969	-0.83007813	0.42529297	0.011474609	0	0	0	0	0	0	0	0	0	0.91308594	0.086914063	0.018066406	0.002441406	0.005859375	-0.009521484	0	44330	0	0	0
421	14941	14941	Category A	0.31176758	-0.21582031	-0.82788086	-0.10668945	0.36010742	0.39697266	0	0	6/3/2018	6	3	2018	5:04:17	18257	0.2	5	4	17	0	0.059570313	3.5288086	0.30932617	-0.22119141	-0.83032227	0.72167969	0.006347656	0	0	0	0	0	0	0	0	0	0.91333008	0.086669922	0.010253906	0.002197266	0.005371094	0.002441406	0	44330	0	0	0
422	14942	14942	Category A	0.31176758	-0.2277832	-0.82788086	-0.10864258	0.35839844	0.39160156	0	0	6/3/2018	6	3	2018	5:04:17	18257	0.3	5	4	17	0	0.059570313	3.5288086	0.30859375	-0.22167969	-0.83032227	1.2177734	0.007080078	0	0	0	0	0	0	0	0	0	0.91308594	0.086914063	0.011474609	0.002929688	-0.005859375	0.002441406	0	44330	0	0	0
423	14943	14943	Category A	0.31176758	-0.20385742	-0.81591797	-0.10742188	0.36035156	0.39575195	0	0	6/3/2018	6	3	2018	5:04:17	18257	0.4	5	4	17	0	0.059570313	3.5288086	0.30859375	-0.22192383	-0.83056641	1.5881348	0.0234375	0	0	0	0	0	0	0	0	0	0.91333008	0.086669922	0.035644531	0.002929688	0.018066406	0.014648438	0	44330	0	0	0
424	14944	14944	Category A	0.3359375	-0.21582031	-0.82788086	-0.10400391	0.35839844	0.39282227	0	0	6/3/2018	6	3	2018	5:04:17	18257	0.5	5	4	17	0	0.059570313	3.5288086	0.30859375	-0.22192383	-0.83056641	1.7814941	0.028076172	0	0	0	0	0	0	0	0	0	0.91333008	0.086669922	0.036132813	0.027099609	0.006103516	0.002685547	0	44330	0	0	0
425	14945	14945	Category A	0.34790039	-0.21582031	-0.82788086	-0.10839844	0.35742188	0.38989258	0	0	6/3/2018	6	3	2018	5:04:17	18257	0.6	5	4	17	0	0.059570313	3.5288086	0.30810547	-0.22192383	-0.83056641	2.0366211	0.040039063	0	0	0	0	0	0	0	0	0	0.91333008	0.086669922	0.048583984	0.039550781	0.006103516	0.002685547	0	44330	0	0	0
426	14946	14946	Category A	0.31176758	-0.20385742	-0.82788086	-0.10498047	0.359375	0.39599609	0	0	6/3/2018	6	3	2018	5:04:17	18257	0.7	5	4	17	0	0.059570313	3.5288086	0.30834961	-0.22192383	-0.83056641	2.8271484	0.018554688	0	0	0	0	0	0	0	0	0	0.91357422	0.086425781	0.024169922	0.003173828	0.018066406	0.002685547	0	44330	0	0	0
427	14947	14947	Category A	0.34790039	-0.2277832	-0.83984375	-0.10986328	0.359375	0.39575195	0	0	6/3/2018	6	3	2018	5:04:17	18257	0.8	5	4	17	0	0.059570313	3.5288086	0.30859375	-0.22216797	-0.83081055	3.081543	0.040283203	0	0	0	0	0	0	0	0	0	0.91381836	0.086181641	0.053466797	0.0390625	-0.005371094	-0.008789063	0	44330	0	0	0
428	14948	14948	Category A	0.35986328	-0.20385742	-0.82788086	-0.10498047	0.36181641	0.39501953	0	0	6/3/2018	6	3	2018	5:04:17	18257	0.9	5	4	17	0	0.059570313	3.5288086	0.30859375	-0.22192383	-0.83081055	2.5246582	0.054199219	0	0	0	0	0	0	0	0	0	0.91381836	0.086181641	0.072265625	0.051025391	0.018066406	0.002929688	0	44330	0	0	0
429	14949	14949	Category A	0.31176758	-0.21582031	-0.85180664	-0.11157227	0.36230469	0.38891602	0	0	6/3/2018	6	3	2018	5:04:18	18258	0	5	4	18	0	0.059570313	3.5288086	0.30859375	-0.22192383	-0.83032227	1.8935547	0.022460938	0	0	0	0	0	0	0	0	0	0.91308594	0.086914063	0.030517578	0.002929688	0.006103516	-0.021240234	0	44330	0	0	0
430	14950	14950	Category A	0.29980469	-0.2277832	-0.83984375	-0.10742188	0.36181641	0.39282227	0	0	6/3/2018	6	3	2018	5:04:18	18258	0.1	5	4	18	0	0.059570313	3.5288086	0.30908203	-0.22167969	-0.82983398	1.4018555	0.014892578	0	0	0	0	0	0	0	0	0	0.9128418	0.087158203	0.025390625	-0.009277344	-0.005859375	-0.009765625	0	44330	0	0	0
431	14951	14951	Category A	0.31176758	-0.21582031	-0.80395508	-0.10742188	0.3605957	0.39379883	0	0	6/3/2018	6	3	2018	5:04:18	18258	0.2	5	4	18	0	0.059570313	3.5288086	0.30908203	-0.22192383	-0.82958984	0.64990234	0.026611328	0	0	0	0	0	0	0	0	0	0.9128418	0.087158203	0.034667969	0.002441406	0.006103516	0.025634766	0	44330	0	0	0
432	14952	14952	Category A	0.2878418	-0.19189453	-0.82788086	-0.10302734	0.35742188	0.39160156	0	0	6/3/2018	6	3	2018	5:04:18	18258	0.3	5	4	18	0	0.059570313	3.5288086	0.30908203	-0.22241211	-0.83007813	0.42724609	0.037109375	0	0	0	0	0	0	0	0	0	0.91333008	0.086669922	0.054199219	-0.021240234	0.030517578	0.002197266	0	44330	0	0	0
433	14953	14953	Category A	0.2878418	-0.21582031	-0.83984375	-0.10766602	0.36108398	0.39257813	0	0	6/3/2018	6	3	2018	5:04:18	18258	0.4	5	4	18	0	0.059570313	3.5288086	0.30883789	-0.22241211	-0.83056641	1.3674316	0.023925781	0	0	0	0	0	0	0	0	0	0.91357422	0.086425781	0.036865234	-0.020996094	0.006591797	-0.009033203	0	44330	0	0	0
434	14954	14954	Category A	0.32397461	-0.21582031	-0.83984375	-0.11083984	0.35668945	0.39355469	0	0	6/3/2018	6	3	2018	5:04:18	18258	0.5	5	4	18	0	0.059570313	3.5288086	0.30908203	-0.22192383	-0.83056641	1.895752	0.018310547	0	0	0	0	0	0	0	0	0	0.91381836	0.086181641	0.030029297	0.014648438	0.006103516	-0.009033203	0	44330	0	0	0
435	14955	14955	Category A	0.29980469	-0.26391602	-0.83984375	-0.10400391	0.36083984	0.39086914	0	0	6/3/2018	6	3	2018	5:04:18	18258	0.6	5	4	18	0	0.059570313	3.5288086	0.30957031	-0.22192383	-0.83081055	2.2128906	0.043945313	0	0	0	0	0	0	0	0	0	0.91381836	0.086181641	0.060546875	-0.009765625	-0.041748047	-0.008789063	0	44330	0	0	0
436	14956	14956	Category A	0.29980469	-0.23999023	-0.81591797	-0.10913086	0.36010742	0.39379883	0	0	6/3/2018	6	3	2018	5:04:18	18258	0.7	5	4	18	0	0.059570313	3.5288086	0.30957031	-0.22192383	-0.83081055	2.7009277	0.025390625	0	0	0	0	0	0	0	0	0	0.9140625	0.0859375	0.042724609	-0.009765625	-0.017822266	0.014892578	0	44330	0	0	0
437	14957	14957	Category A	0.31176758	-0.23999023	-0.82788086	-0.11181641	0.36108398	0.39160156	0	0	6/3/2018	6	3	2018	5:04:18	18258	0.8	5	4	18	0	0.059570313	3.5288086	0.30957031	-0.22192383	-0.83056641	2.6137695	0.018310547	0	0	0	0	0	0	0	0	0	0.91381836	0.086181641	0.022949219	0.001953125	-0.017822266	0.002685547	0	44330	0	0	0
438	14958	14958	Category A	0.3359375	-0.2277832	-0.83984375	-0.10546875	0.35693359	0.39672852	0	0	6/3/2018	6	3	2018	5:04:18	18258	0.9	5	4	18	0	0.059570313	3.5288086	0.30981445	-0.22167969	-0.83056641	2.1445313	0.028076172	0	0	0	0	0	0	0	0	0	0.91381836	0.086181641	0.041015625	0.025878906	-0.005859375	-0.009033203	0	44330	0	0	0
439	14959	14959	Category A	0.32397461	-0.21582031	-0.85180664	-0.10644531	0.36303711	0.39868164	0	0	6/3/2018	6	3	2018	5:04:19	18259	0	5	4	19	0	0.059570313	3.5288086	0.30957031	-0.22192383	-0.83056641	1.5175781	0.026123047	0	0	0	0	0	0	0	0	0	0.91381836	0.086181641	0.041503906	0.014160156	0.006103516	-0.020996094	0	44330	0	0	0
440	14960	14960	Category A	0.29980469	-0.21582031	-0.81591797	-0.10522461	0.359375	0.3918457	0	0	6/3/2018	6	3	2018	5:04:19	18259	0.1	5	4	19	0	0.059570313	3.5288086	0.30957031	-0.22167969	-0.83056641	0.79370117	0.018554688	0	0	0	0	0	0	0	0	0	0.91357422	0.086425781	0.030273438	-0.009765625	0.005859375	0.014648438	0	44330	0	0	0
441	14961	14961	Category A	0.32397461	-0.21582031	-0.82788086	-0.10668945	0.35839844	0.39379883	0	0	6/3/2018	6	3	2018	5:04:19	18259	0.2	5	4	19	0	0.059570313	3.5288086	0.30932617	-0.22192383	-0.83056641	0.075439453	0.015869141	0	0	0	0	0	0	0	0	0	0.91381836	0.086181641	0.0234375	0.014404297	0.006103516	0.002685547	0	44330	0	0	0
442	14962	14962	Category A	0.31176758	-0.2277832	-0.79199219	-0.11181641	0.35742188	0.38964844	0	0	6/3/2018	6	3	2018	5:04:19	18259	0.3	5	4	19	0	0.059570313	3.5288086	0.30932617	-0.22192383	-0.83081055	0.51831055	0.039306641	0	0	0	0	0	0	0	0	0	0.9140625	0.0859375	0.047119141	0.002197266	-0.005615234	0.038818359	0	44330	0	0	0
443	14963	14963	Category A	0.32397461	-0.21582031	-0.81591797	-0.10913086	0.36303711	0.39501953	0	0	6/3/2018	6	3	2018	5:04:19	18259	0.4	5	4	19	0	0.059570313	3.5288086	0.30957031	-0.22192383	-0.83081055	0.67993164	0.021484375	0	0	0	0	0	0	0	0	0	0.9140625	0.0859375	0.03515625	0.014160156	0.006103516	0.014892578	0	44330	0	0	0
444	14964	14964	Category A	0.31176758	-0.23999023	-0.82788086	-0.10888672	0.359375	0.39672852	0	0	6/3/2018	6	3	2018	5:04:19	18259	0.5	5	4	19	0	0.059570313	3.5288086	0.30981445	-0.22143555	-0.83105469	0.69775391	0.018798828	0	0	0	0	0	0	0	0	0	0.91430664	0.085693359	0.0234375	0.001708984	-0.018310547	0.003173828	0	44330	0	0	0
445	14965	14965	Category A	0.31176758	-0.23999023	-0.82788086	-0.11035156	0.36206055	0.39257813	0	0	6/3/2018	6	3	2018	5:04:19	18259	0.6	5	4	19	0	0.059570313	3.5288086	0.31030273	-0.22167969	-0.83081055	0.64160156	0.018554688	0	0	0	0	0	0	0	0	0	0.91430664	0.085693359	0.022705078	0.001220703	-0.018066406	0.002929688	0	44330	0	0	0
446	14966	14966	Category A	0.29980469	-0.2277832	-0.81591797	-0.10839844	0.36108398	0.3918457	0	0	6/3/2018	6	3	2018	5:04:19	18259	0.7	5	4	19	0	0.059570313	3.5288086	0.31054688	-0.22167969	-0.83081055	0.51879883	0.01953125	0	0	0	0	0	0	0	0	0	0.91430664	0.085693359	0.031982422	-0.010742188	-0.005859375	0.014892578	0	44330	0	0	0
447	14967	14967	Category A	0.31176758	-0.23999023	-0.79199219	-0.10571289	0.359375	0.39379883	0	0	6/3/2018	6	3	2018	5:04:19	18259	0.8	5	4	19	0	0.060058594	3.4853027	0.31054688	-0.22167969	-0.83081055	0.044433594	0.04296875	0	0	0	0	0	0	0	0	0	0.91430664	0.085693359	0.058105469	0.000976563	-0.018066406	0.038818359	0	44330	0	0	0
448	14968	14968	Category A	0.31176758	-0.21582031	-0.83984375	-0.10864258	0.35571289	0.38989258	0	0	6/3/2018	6	3	2018	5:04:19	18259	0.9	5	4	19	0	0.060058594	3.4853027	0.31079102	-0.22167969	-0.83081055	0.23022461	0.010742188	0	0	0	0	0	0	0	0	0	0.91430664	0.085693359	0.015869141	0.000732422	0.005859375	-0.008789063	0	44330	0	0	0
449	14969	14969	Category A	0.31176758	-0.21582031	-0.85180664	-0.10839844	0.36206055	0.39282227	0	0	6/3/2018	6	3	2018	5:04:20	18260	0	5	4	20	0	0.060058594	3.4853027	0.3112793	-0.22167969	-0.83129883	0.53662109	0.021240234	0	0	0	0	0	0	0	0	0	0.91479492	0.085205078	0.026855469	0.000244141	0.005859375	-0.020263672	0	44330	0	0	0
450	14970	14970	Category A	0.29980469	-0.2277832	-0.86376953	-0.10913086	0.36303711	0.39257813	0	0	6/3/2018	6	3	2018	5:04:20	18260	0.1	5	4	20	0	0.060058594	3.4853027	0.31176758	-0.22192383	-0.83081055	0.98339844	0.03515625	0	0	0	0	0	0	0	0	0	0.91479492	0.085205078	0.050292969	-0.011962891	-0.005615234	-0.032714844	0	44330	0	0	0
451	14971	14971	Category A	0.2878418	-0.2277832	-0.83984375	-0.10424805	0.36010742	0.39379883	0	0	6/3/2018	6	3	2018	5:04:20	18260	0.2	5	4	20	0	0.060058594	3.4853027	0.31201172	-0.22192383	-0.83081055	1.2629395	0.026367188	0	0	0	0	0	0	0	0	0	0.91479492	0.085205078	0.038818359	-0.024169922	-0.005615234	-0.008789063	0	44330	0	0	0
452	14972	14972	Category A	0.29980469	-0.21582031	-0.82788086	-0.10546875	0.36181641	0.39599609	0	0	6/3/2018	6	3	2018	5:04:20	18260	0.3	5	4	20	0	0.060058594	3.4853027	0.31225586	-0.22192383	-0.83032227	1.2248535	0.014160156	0	0	0	0	0	0	0	0	0	0.91455078	0.085449219	0.021240234	-0.012451172	0.006103516	0.002441406	0	44330	0	0	0
453	14973	14973	Category A	0.29980469	-0.2277832	-0.82788086	-0.10864258	0.35839844	0.39086914	0	0	6/3/2018	6	3	2018	5:04:20	18260	0.4	5	4	20	0	0.060058594	3.4853027	0.31176758	-0.22192383	-0.83007813	1.0036621	0.013671875	0	0	0	0	0	0	0	0	0	0.91430664	0.085693359	0.020263672	-0.011962891	-0.005615234	0.002197266	0	44330	0	0	0
454	14974	14974	Category A	0.31176758	-0.19189453	-0.83984375	-0.11035156	0.36206055	0.39575195	0	0	6/3/2018	6	3	2018	5:04:20	18260	0.5	5	4	20	0	0.060058594	3.4853027	0.31176758	-0.22143555	-0.82958984	0.90893555	0.03125	0	0	0	0	0	0	0	0	0	0.91357422	0.086425781	0.039550781	0	0.029541016	-0.010009766	0	44330	0	0	0
455	14975	14975	Category A	0.26391602	-0.20385742	-0.83984375	-0.10424805	0.359375	0.39086914	0	0	6/3/2018	6	3	2018	5:04:20	18260	0.6	5	4	20	0	0.060058594	3.4853027	0.31176758	-0.22119141	-0.82958984	0.46630859	0.052001953	0	0	0	0	0	0	0	0	0	0.91357422	0.086425781	0.075439453	-0.047851563	0.017333984	-0.010009766	0	44330	0	0	0
456	14976	14976	Category A	0.29980469	-0.2277832	-0.82788086	-0.10473633	0.36206055	0.39794922	0	0	6/3/2018	6	3	2018	5:04:20	18260	0.7	5	4	20	0	0.060058594	3.4853027	0.31201172	-0.22119141	-0.8293457	0.059082031	0.013916016	0	0	0	0	0	0	0	0	0	0.91333008	0.086669922	0.020507813	-0.012207031	-0.006347656	0.001464844	0	44330	0	0	0
457	14977	14977	Category A	0.31176758	-0.21582031	-0.81591797	-0.10766602	0.36108398	0.3918457	0	0	6/3/2018	6	3	2018	5:04:20	18260	0.8	5	4	20	0	0.060058594	3.4853027	0.31176758	-0.22070313	-0.82958984	0.27270508	0.014404297	0	0	0	0	0	0	0	0	0	0.91333008	0.086669922	0.018798828	0	0.004882813	0.013671875	0	44330	0	0	0
458	14978	14978	Category A	0.31176758	-0.21582031	-0.81591797	-0.10913086	0.36108398	0.39575195	0	0	6/3/2018	6	3	2018	5:04:20	18260	0.9	5	4	20	0	0.060058594	3.4853027	0.31152344	-0.2199707	-0.8293457	0.62109375	0.013916016	0	0	0	0	0	0	0	0	0	0.9128418	0.087158203	0.017822266	0	0.004150391	0.013427734	0	44330	0	0	0
459	14979	14979	Category A	0.29980469	-0.20385742	-0.80395508	-0.10571289	0.359375	0.39575195	0	0	6/3/2018	6	3	2018	5:04:21	18261	0	5	4	21	0	0.060058594	3.4853027	0.31152344	-0.22021484	-0.8293457	0.87109375	0.032470703	0	0	0	0	0	0	0	0	0	0.9128418	0.087158203	0.053710938	-0.01171875	0.016357422	0.025390625	0	44330	0	0	0
460	14980	14980	Category A	0.3359375	-0.21582031	-0.83984375	-0.10839844	0.36132813	0.39086914	0	0	6/3/2018	6	3	2018	5:04:21	18261	0.1	5	4	21	0	0.060058594	3.4853027	0.3112793	-0.22021484	-0.8293457	1.0524902	0.026855469	0	0	0	0	0	0	0	0	0	0.9128418	0.087158203	0.039306641	0.024414063	0.004394531	-0.010253906	0	44330	0	0	0
461	14981	14981	Category A	0.29980469	-0.23999023	-0.81591797	-0.10498047	0.3605957	0.39208984	0	0	6/3/2018	6	3	2018	5:04:21	18261	0.2	5	4	21	0	0.060058594	3.4853027	0.31079102	-0.22021484	-0.8293457	1.0505371	0.026123047	0	0	0	0	0	0	0	0	0	0.91259766	0.087402344	0.044189453	-0.010986328	-0.01953125	0.013427734	0	44330	0	0	0
462	14982	14982	Category A	0.32397461	-0.2277832	-0.83984375	-0.10668945	0.36010742	0.3918457	0	0	6/3/2018	6	3	2018	5:04:21	18261	0.3	5	4	21	0	0.060058594	3.4853027	0.31079102	-0.2199707	-0.8293457	0.74682617	0.018310547	0	0	0	0	0	0	0	0	0	0.91259766	0.087402344	0.031005859	0.012939453	-0.007568359	-0.010253906	0	44330	0	0	0
463	14983	14983	Category A	0.31176758	-0.2277832	-0.82788086	-0.11132813	0.36083984	0.39257813	0	0	6/3/2018	6	3	2018	5:04:21	18261	0.4	5	4	21	0	0.060058594	3.4853027	0.31079102	-0.22021484	-0.8293457	0.68261719	0.007568359	0	0	0	0	0	0	0	0	0	0.91259766	0.087402344	0.009765625	0.000732422	-0.007324219	0.001464844	0	44330	0	0	0
464	14984	14984	Category A	0.2878418	-0.21582031	-0.83984375	-0.10668945	0.36547852	0.3918457	0	0	6/3/2018	6	3	2018	5:04:21	18261	0.5	5	4	21	0	0.060058594	3.4853027	0.31079102	-0.22021484	-0.82958984	0.69775391	0.025390625	0	0	0	0	0	0	0	0	0	0.9128418	0.087158203	0.037597656	-0.022949219	0.004394531	-0.010009766	0	44330	0	0	0
465	14985	14985	Category A	0.32397461	-0.21582031	-0.85180664	-0.10913086	0.36181641	0.38989258	0	0	6/3/2018	6	3	2018	5:04:21	18261	0.6	5	4	21	0	0.060058594	3.4853027	0.31054688	-0.22045898	-0.82983398	0.35327148	0.025878906	0	0	0	0	0	0	0	0	0	0.91308594	0.086914063	0.039794922	0.013183594	0.004638672	-0.021728516	0	44330	0	0	0
466	14986	14986	Category A	0.31176758	-0.21582031	-0.82788086	-0.10986328	0.36035156	0.39575195	0	0	6/3/2018	6	3	2018	5:04:21	18261	0.7	5	4	21	0	0.060058594	3.4853027	0.30981445	-0.22070313	-0.82983398	0.028076172	0.005615234	0	0	0	0	0	0	0	0	0	0.91308594	0.086914063	0.008544922	0.001708984	0.004882813	0.001953125	0	44330	0	0	0
467	14987	14987	Category A	0.29980469	-0.21582031	-0.85180664	-0.10913086	0.35571289	0.39257813	0	0	6/3/2018	6	3	2018	5:04:21	18261	0.8	5	4	21	0	0.060058594	3.4853027	0.30957031	-0.22119141	-0.83007813	0.10302734	0.024169922	0	0	0	0	0	0	0	0	0	0.91308594	0.086914063	0.036865234	-0.009765625	0.005371094	-0.021484375	0	44330	0	0	0
468	14988	14988	Category A	0.29980469	-0.21582031	-0.82788086	-0.10766602	0.36108398	0.39697266	0	0	6/3/2018	6	3	2018	5:04:21	18261	0.9	5	4	21	0	0.060058594	3.4853027	0.30883789	-0.22094727	-0.82983398	0.16796875	0.010498047	0	0	0	0	0	0	0	0	0	0.91259766	0.087402344	0.016357422	-0.009033203	0.005126953	0.001953125	0	44330	0	0	0
469	14989	14989	Category A	0.32397461	-0.21582031	-0.81591797	-0.10839844	0.36450195	0.39599609	0	0	6/3/2018	6	3	2018	5:04:22	18262	0	5	4	22	0	0.060058594	3.4853027	0.30786133	-0.22143555	-0.83007813	0.71557617	0.021972656	0	0	0	0	0	0	0	0	0	0.9128418	0.087158203	0.035888672	0.015869141	0.005615234	0.014160156	0	44330	0	0	0
470	14990	14990	Category A	0.29980469	-0.25195313	-0.80395508	-0.10571289	0.35839844	0.39599609	0	0	6/3/2018	6	3	2018	5:04:22	18262	0.1	5	4	22	0	0.060058594	3.4853027	0.30786133	-0.22167969	-0.83007813	1.3405762	0.040771484	0	0	0	0	0	0	0	0	0	0.9128418	0.087158203	0.064697266	-0.008056641	-0.030029297	0.026123047	0	44330	0	0	0
471	14991	14991	Category A	0.27587891	-0.25195313	-0.85180664	-0.10473633	0.36108398	0.39575195	0	0	6/3/2018	6	3	2018	5:04:22	18262	0.2	5	4	22	0	0.060058594	3.4853027	0.30786133	-0.22119141	-0.83007813	1.1599121	0.049316406	0	0	0	0	0	0	0	0	0	0.9128418	0.087158203	0.084228516	-0.031982422	-0.030517578	-0.021484375	0	44330	0	0	0
472	14992	14992	Category A	0.31176758	-0.2277832	-0.83984375	-0.10913086	0.35717773	0.38989258	0	0	6/3/2018	6	3	2018	5:04:22	18262	0.3	5	4	22	0	0.060058594	3.4853027	0.30761719	-0.22119141	-0.83056641	0.5012207	0.011962891	0	0	0	0	0	0	0	0	0	0.9128418	0.087158203	0.01953125	0.00390625	-0.006347656	-0.009033203	0	44330	0	0	0
473	14993	14993	Category A	0.32397461	-0.19189453	-0.83984375	-0.10766602	0.36279297	0.38989258	0	0	6/3/2018	6	3	2018	5:04:22	18262	0.4	5	4	22	0	0.060058594	3.4853027	0.30761719	-0.22119141	-0.83056641	0.22729492	0.034667969	0	0	0	0	0	0	0	0	0	0.9128418	0.087158203	0.0546875	0.016113281	0.029296875	-0.009033203	0	44330	0	0	0
474	14994	14994	Category A	0.32397461	-0.20385742	-0.85180664	-0.10864258	0.35839844	0.38769531	0	0	6/3/2018	6	3	2018	5:04:22	18262	0.5	5	4	22	0	0.060058594	3.4853027	0.30786133	-0.22119141	-0.83007813	0.14477539	0.031982422	0	0	0	0	0	0	0	0	0	0.91259766	0.087402344	0.054931641	0.015869141	0.017333984	-0.021484375	0	44330	0	0	0
475	14995	14995	Category A	0.32397461	-0.21582031	-0.85180664	-0.10766602	0.36108398	0.39697266	0	0	6/3/2018	6	3	2018	5:04:22	18262	0.6	5	4	22	0	0.060058594	3.4853027	0.30761719	-0.22119141	-0.83007813	1.0932617	0.027587891	0	0	0	0	0	0	0	0	0	0.91259766	0.087402344	0.043212891	0.016113281	0.005371094	-0.021484375	0	44330	0	0	0
476	14996	14996	Category A	0.32397461	-0.20385742	-0.80395508	-0.109375	0.36450195	0.39282227	0	0	6/3/2018	6	3	2018	5:04:22	18262	0.7	5	4	22	0	0.060058594	3.4853027	0.30761719	-0.22094727	-0.82983398	1.560791	0.03515625	0	0	0	0	0	0	0	0	0	0.91235352	0.087646484	0.059326172	0.016113281	0.017089844	0.025878906	0	44330	0	0	0
477	14997	14997	Category A	0.3359375	-0.20385742	-0.81591797	-0.10400391	0.36035156	0.39697266	0	0	6/3/2018	6	3	2018	5:04:22	18262	0.8	5	4	22	0	0.060058594	3.4853027	0.30712891	-0.22070313	-0.82983398	1.0776367	0.035888672	0	0	0	0	0	0	0	0	0	0.91210938	0.087890625	0.059570313	0.028564453	0.016845703	0.013916016	0	44330	0	0	0
478	14998	14998	Category A	0.2878418	-0.2277832	-0.81591797	-0.10986328	0.35742188	0.39160156	0	0	6/3/2018	6	3	2018	5:04:22	18262	0.9	5	4	22	0	0.060058594	3.4853027	0.30712891	-0.22070313	-0.82983398	0.37182617	0.024902344	0	0	0	0	0	0	0	0	0	0.91210938	0.087890625	0.040283203	-0.019287109	-0.006835938	0.013916016	0	44330	0	0	0
479	14999	14999	Category A	0.2878418	-0.21582031	-0.83984375	-0.10913086	0.36010742	0.39477539	0	0	6/3/2018	6	3	2018	5:04:23	18263	0	5	4	23	0	0.060058594	3.4853027	0.30688477	-0.22094727	-0.82958984	0.35449219	0.021972656	0	0	0	0	0	0	0	0	0	0.91186523	0.088134766	0.034179688	-0.019042969	0.005126953	-0.010009766	0	44330	0	0	0
480	15000	15000	Category A	0.2878418	-0.23999023	-0.83984375	-0.11181641	0.359375	0.38769531	0	0	6/3/2018	6	3	2018	5:04:23	18263	0.1	5	4	23	0	0.060058594	3.4853027	0.30639648	-0.22094727	-0.8293457	0.66430664	0.028564453	0	0	0	0	0	0	0	0	0	0.91113281	0.088867188	0.048095703	-0.018554688	-0.018798828	-0.010253906	0	44330	0	0	0
481	15001	15001	Category A	0.29980469	-0.21582031	-0.83984375	-0.10644531	0.36206055	0.39379883	0	0	6/3/2018	6	3	2018	5:04:23	18263	0.2	5	4	23	0	0.060058594	3.4853027	0.30688477	-0.22094727	-0.8293457	0.27490234	0.013671875	0	0	0	0	0	0	0	0	0	0.91137695	0.088623047	0.022705078	-0.007080078	0.005126953	-0.010253906	0	44330	0	0	0
482	15002	15002	Category A	0.32397461	-0.21582031	-0.82788086	-0.10498047	0.36450195	0.39501953	0	0	6/3/2018	6	3	2018	5:04:23	18263	0.3	5	4	23	0	0.060058594	3.4853027	0.30639648	-0.22119141	-0.82958984	0.002929688	0.018066406	0	0	0	0	0	0	0	0	0	0.91162109	0.088378906	0.024414063	0.017333984	0.005371094	0.001708984	0	44330	0	0	0
483	15003	15003	Category A	0.32397461	-0.21582031	-0.83984375	-0.10620117	0.36206055	0.39672852	0	0	6/3/2018	6	3	2018	5:04:23	18263	0.4	5	4	23	0	0.060058594	3.4853027	0.30639648	-0.22094727	-0.83007813	0.36401367	0.020507813	0	0	0	0	0	0	0	0	0	0.91186523	0.088134766	0.032470703	0.017333984	0.005126953	-0.009521484	0	44330	0	0	0
484	15004	15004	Category A	0.32397461	-0.21582031	-0.82788086	-0.10864258	0.36230469	0.39770508	0	0	6/3/2018	6	3	2018	5:04:23	18263	0.5	5	4	23	0	0.060058594	3.4853027	0.3059082	-0.22119141	-0.83032227	0.54492188	0.018798828	0	0	0	0	0	0	0	0	0	0.91210938	0.087890625	0.025634766	0.017822266	0.005371094	0.002441406	0	44330	0	0	0
485	15005	15005	Category A	0.32397461	-0.21582031	-0.83984375	-0.10742188	0.35742188	0.39086914	0	0	6/3/2018	6	3	2018	5:04:23	18263	0.6	5	4	23	0	0.059326172	3.4820801	0.3059082	-0.22119141	-0.83007813	0.002929688	0.020751953	0	0	0	0	0	0	0	0	0	0.91210938	0.087890625	0.032958984	0.017822266	0.005371094	-0.009521484	0	44330	0	0	0
486	15006	15006	Category A	0.31176758	-0.2277832	-0.83984375	-0.10327148	0.359375	0.39379883	0	0	6/3/2018	6	3	2018	5:04:23	18263	0.7	5	4	23	0	0.059326172	3.4820801	0.3059082	-0.22094727	-0.83056641	0.3215332	0.012695313	0	0	0	0	0	0	0	0	0	0.91235352	0.087646484	0.021484375	0.005615234	-0.006591797	-0.009033203	0	44330	0	0	0
487	15007	15007	Category A	0.31176758	-0.21582031	-0.82788086	-0.10913086	0.36303711	0.39379883	0	0	6/3/2018	6	3	2018	5:04:23	18263	0.8	5	4	23	0	0.059326172	3.4820801	0.3059082	-0.22119141	-0.83081055	0.13476563	0.008300781	0	0	0	0	0	0	0	0	0	0.91259766	0.087402344	0.014160156	0.005615234	0.005371094	0.002929688	0	44330	0	0	0
488	15008	15008	Category A	0.3359375	-0.21582031	-0.86376953	-0.10668945	0.36547852	0.39379883	0	0	6/3/2018	6	3	2018	5:04:23	18263	0.9	5	4	23	0	0.059326172	3.4820801	0.3059082	-0.22094727	-0.83154297	0.60791016	0.043945313	0	0	0	0	0	0	0	0	0	0.91333008	0.086669922	0.066894531	0.029785156	0.005126953	-0.031982422	0	44330	0	0	0
489	15009	15009	Category A	0.3359375	-0.23999023	-0.81591797	-0.10620117	0.36206055	0.39672852	0	0	6/3/2018	6	3	2018	5:04:24	18264	0	5	4	24	0	0.059326172	3.4820801	0.30639648	-0.22094727	-0.83178711	0.96630859	0.038330078	0	0	0	0	0	0	0	0	0	0.91357422	0.086425781	0.064208984	0.029296875	-0.018798828	0.015869141	0	44330	0	0	0
490	15010	15010	Category A	0.31176758	-0.2277832	-0.83984375	-0.10473633	0.36352539	0.39379883	0	0	6/3/2018	6	3	2018	5:04:24	18264	0.1	5	4	24	0	0.059326172	3.4820801	0.30664063	-0.22094727	-0.83154297	1.130127	0.011474609	0	0	0	0	0	0	0	0	0	0.91357422	0.086425781	0.019775391	0.004882813	-0.006835938	-0.008056641	0	44330	0	0	0
491	15011	15011	Category A	0.32397461	-0.21582031	-0.79199219	-0.10668945	0.35839844	0.39379883	0	0	6/3/2018	6	3	2018	5:04:24	18264	0.2	5	4	24	0	0.059326172	3.4820801	0.30712891	-0.22094727	-0.83105469	1.3144531	0.042724609	0	0	0	0	0	0	0	0	0	0.91308594	0.086914063	0.061035156	0.016601563	0.005126953	0.0390625	0	44330	0	0	0
492	15012	15012	Category A	0.31176758	-0.2277832	-0.81591797	-0.11132813	0.36865234	0.39111328	0	0	6/3/2018	6	3	2018	5:04:24	18264	0.3	5	4	24	0	0.059326172	3.4820801	0.30712891	-0.22070313	-0.83129883	1.121582	0.017333984	0	0	0	0	0	0	0	0	0	0.91333008	0.086669922	0.026611328	0.004394531	-0.006835938	0.015380859	0	44330	0	0	0
493	15013	15013	Category A	0.31176758	-0.21582031	-0.81591797	-0.109375	0.36083984	0.38769531	0	0	6/3/2018	6	3	2018	5:04:24	18264	0.4	5	4	24	0	0.059326172	3.4820801	0.30761719	-0.22094727	-0.83129883	0.58227539	0.016601563	0	0	0	0	0	0	0	0	0	0.91333008	0.086669922	0.024414063	0.00390625	0.005126953	0.015380859	0	44330	0	0	0
494	15014	15014	Category A	0.31176758	-0.20385742	-0.82788086	-0.10839844	0.36376953	0.39599609	0	0	6/3/2018	6	3	2018	5:04:24	18264	0.5	5	4	24	0	0.059326172	3.4820801	0.30761719	-0.22070313	-0.83105469	0.12939453	0.017578125	0	0	0	0	0	0	0	0	0	0.91333008	0.086669922	0.024169922	0.00390625	0.016845703	0.003173828	0	44330	0	0	0
495	15015	15015	Category A	0.32397461	-0.2277832	-0.81591797	-0.10644531	0.35913086	0.39477539	0	0	6/3/2018	6	3	2018	5:04:24	18264	0.6	5	4	24	0	0.059326172	3.4820801	0.30737305	-0.22119141	-0.83081055	0.40673828	0.023193359	0	0	0	0	0	0	0	0	0	0.91308594	0.086914063	0.038085938	0.016357422	-0.006347656	0.014892578	0	44330	0	0	0
496	15016	15016	Category A	0.29980469	-0.20385742	-0.83984375	-0.11157227	0.36230469	0.39770508	0	0	6/3/2018	6	3	2018	5:04:24	18264	0.7	5	4	24	0	0.059326172	3.4820801	0.30786133	-0.22094727	-0.83056641	0.8046875	0.020996094	0	0	0	0	0	0	0	0	0	0.91308594	0.086914063	0.034423828	-0.008056641	0.017089844	-0.009033203	0	44330	0	0	0
497	15017	15017	Category A	0.2878418	-0.21582031	-0.80395508	-0.10498047	0.359375	0.39770508	0	0	6/3/2018	6	3	2018	5:04:24	18264	0.8	5	4	24	0	0.059326172	3.4820801	0.30786133	-0.22119141	-0.83081055	1.0996094	0.033935547	0	0	0	0	0	0	0	0	0	0.91308594	0.086914063	0.052246094	-0.020019531	0.005371094	0.026855469	0	44330	0	0	0
498	15018	15018	Category A	0.29980469	-0.2277832	-0.81591797	-0.10913086	0.36010742	0.38964844	0	0	6/3/2018	6	3	2018	5:04:24	18264	0.9	5	4	24	0	0.059326172	3.4820801	0.30761719	-0.22119141	-0.83105469	1.3886719	0.018066406	0	0	0	0	0	0	0	0	0	0.91333008	0.086669922	0.029296875	-0.0078125	-0.006347656	0.015136719	0	44330	0	0	0
499	15019	15019	Category A	0.2878418	-0.2277832	-0.82788086	-0.10302734	0.36035156	0.39599609	0	0	6/3/2018	6	3	2018	5:04:25	18265	0	5	4	25	0	0.059326172	3.4820801	0.30761719	-0.22143555	-0.83178711	1.5395508	0.021240234	0	0	0	0	0	0	0	0	0	0.9140625	0.0859375	0.030029297	-0.019775391	-0.006103516	0.00390625	0	44330	0	0	0
500	15020	15020	Category A	0.27587891	-0.21582031	-0.82788086	-0.11010742	0.36694336	0.39697266	0	0	6/3/2018	6	3	2018	5:04:25	18265	0.1	5	4	25	0	0.059326172	3.4820801	0.30761719	-0.22167969	-0.83276367	1.623291	0.032714844	0	0	0	0	0	0	0	0	0	0.91503906	0.084960938	0.042724609	-0.031738281	0.005859375	0.004882813	0	44330	0	0	0
501	15021	15021	Category A	0.31176758	-0.20385742	-0.82788086	-0.10644531	0.35913086	0.39282227	0	0	6/3/2018	6	3	2018	5:04:25	18265	0.2	5	4	25	0	0.059326172	3.4820801	0.30712891	-0.22167969	-0.83251953	1.5576172	0.018798828	0	0	0	0	0	0	0	0	0	0.91479492	0.085205078	0.027099609	0.004394531	0.017822266	0.004638672	0	44330	0	0	0
502	15022	15022	Category A	0.29980469	-0.23999023	-0.82788086	-0.11181641	0.36108398	0.39160156	0	0	6/3/2018	6	3	2018	5:04:25	18265	0.3	5	4	25	0	0.059326172	3.4820801	0.30688477	-0.22119141	-0.83251953	1.2036133	0.020507813	0	0	0	0	0	0	0	0	0	0.91455078	0.085449219	0.030517578	-0.007080078	-0.018554688	0.004638672	0	44330	0	0	0
503	15023	15023	Category A	0.31176758	-0.20385742	-0.83984375	-0.10302734	0.35839844	0.39501953	0	0	6/3/2018	6	3	2018	5:04:25	18265	0.4	5	4	25	0	0.059326172	3.4820801	0.30664063	-0.22094727	-0.83251953	1.013916	0.019287109	0	0	0	0	0	0	0	0	0	0.91430664	0.085693359	0.029296875	0.004882813	0.017089844	-0.007080078	0	44330	0	0	0
504	15024	15024	Category A	0.32397461	-0.2277832	-0.85180664	-0.10546875	0.36010742	0.39355469	0	0	6/3/2018	6	3	2018	5:04:25	18265	0.5	5	4	25	0	0.059326172	3.4820801	0.30664063	-0.22094727	-0.83276367	1.065918	0.026367188	0	0	0	0	0	0	0	0	0	0.91455078	0.085449219	0.04296875	0.017089844	-0.006835938	-0.018798828	0	44330	0	0	0
505	15025	15025	Category A	0.29980469	-0.23999023	-0.82788086	-0.10839844	0.35839844	0.39477539	0	0	6/3/2018	6	3	2018	5:04:25	18265	0.6	5	4	25	0	0.059326172	3.4820801	0.30688477	-0.22094727	-0.83251953	1.1206055	0.020751953	0	0	0	0	0	0	0	0	0	0.91455078	0.085449219	0.030761719	-0.007080078	-0.018798828	0.004638672	0	44330	0	0	0
506	15026	15026	Category A	0.27587891	-0.23999023	-0.83984375	-0.10668945	0.36010742	0.39477539	0	0	6/3/2018	6	3	2018	5:04:25	18265	0.7	5	4	25	0	0.059326172	3.4820801	0.30664063	-0.22119141	-0.83203125	1.0354004	0.036865234	0	0	0	0	0	0	0	0	0	0.91381836	0.086181641	0.057373047	-0.030761719	-0.018554688	-0.007568359	0	44330	0	0	0
507	15027	15027	Category A	0.2878418	-0.21582031	-0.82788086	-0.10400391	0.36279297	0.39282227	0	0	6/3/2018	6	3	2018	5:04:25	18265	0.8	5	4	25	0	0.059326172	3.4820801	0.30639648	-0.22094727	-0.83203125	0.89160156	0.019775391	0	0	0	0	0	0	0	0	0	0.91381836	0.086181641	0.028320313	-0.018554688	0.005126953	0.004150391	0	44330	0	0	0
508	15028	15028	Category A	0.29980469	-0.23999023	-0.85180664	-0.10498047	0.36035156	0.39355469	0	0	6/3/2018	6	3	2018	5:04:25	18265	0.9	5	4	25	0	0.059326172	3.4820801	0.30639648	-0.22094727	-0.83227539	0.60571289	0.027832031	0	0	0	0	0	0	0	0	0	0.9140625	0.0859375	0.045166016	-0.006591797	-0.019042969	-0.019287109	0	44330	0	0	0
509	15029	15029	Category A	0.31176758	-0.2277832	-0.85180664	-0.10913086	0.35717773	0.38745117	0	0	6/3/2018	6	3	2018	5:04:26	18266	0	5	4	26	0	0.059326172	3.4820801	0.30688477	-0.22094727	-0.83251953	0.31298828	0.020996094	0	0	0	0	0	0	0	0	0	0.91430664	0.085693359	0.030761719	0.004638672	-0.006835938	-0.019042969	0	44330	0	0	0
510	15030	15030	Category A	0.29980469	-0.20385742	-0.83984375	-0.10668945	0.35766602	0.39770508	0	0	6/3/2018	6	3	2018	5:04:26	18266	0.1	5	4	26	0	0.059326172	3.4820801	0.30639648	-0.22070313	-0.83251953	0.066650391	0.01953125	0	0	0	0	0	0	0	0	0	0.91430664	0.085693359	0.030761719	-0.006591797	0.016845703	-0.007080078	0	44330	0	0	0
511	15031	15031	Category A	0.2878418	-0.20385742	-0.82788086	-0.10864258	0.36010742	0.39477539	0	0	6/3/2018	6	3	2018	5:04:26	18266	0.2	5	4	26	0	0.059326172	3.4820801	0.30664063	-0.22045898	-0.83276367	0.33251953	0.025634766	0	0	0	0	0	0	0	0	0	0.91430664	0.085693359	0.040283203	-0.018798828	0.016601563	0.004882813	0	44330	0	0	0
512	15032	15032	Category A	0.2878418	-0.19189453	-0.82788086	-0.10742188	0.36035156	0.39575195	0	0	6/3/2018	6	3	2018	5:04:26	18266	0.3	5	4	26	0	0.059326172	3.4820801	0.30712891	-0.2199707	-0.83251953	0.22241211	0.034423828	0	0	0	0	0	0	0	0	0	0.9140625	0.0859375	0.052001953	-0.019287109	0.028076172	0.004638672	0	44330	0	0	0
513	15033	15033	Category A	0.29980469	-0.21582031	-0.80395508	-0.10400391	0.35839844	0.39282227	0	0	6/3/2018	6	3	2018	5:04:26	18266	0.4	5	4	26	0	0.059326172	3.4820801	0.30712891	-0.21972656	-0.83227539	0.10913086	0.029541016	0	0	0	0	0	0	0	0	0	0.9140625	0.0859375	0.039794922	-0.007324219	0.00390625	0.028320313	0	44330	0	0	0
514	15034	15034	Category A	0.31176758	-0.2277832	-0.83984375	-0.10424805	0.359375	0.39599609	0	0	6/3/2018	6	3	2018	5:04:26	18266	0.5	5	4	26	0	0.059326172	3.4820801	0.30688477	-0.22021484	-0.83203125	0.19311523	0.011474609	0	0	0	0	0	0	0	0	0	0.91381836	0.086181641	0.019775391	0.004638672	-0.007324219	-0.007568359	0	44330	0	0	0
515	15035	15035	Category A	0.29980469	-0.23999023	-0.82788086	-0.10839844	0.359375	0.39575195	0	0	6/3/2018	6	3	2018	5:04:26	18266	0.6	5	4	26	0	0.059326172	3.4820801	0.30688477	-0.22045898	-0.83178711	0.25976563	0.020996094	0	0	0	0	0	0	0	0	0	0.91357422	0.086425781	0.030761719	-0.007080078	-0.019287109	0.00390625	0	44330	0	0	0
516	15036	15036	Category A	0.26391602	-0.21582031	-0.81591797	-0.11303711	0.36303711	0.39379883	0	0	6/3/2018	6	3	2018	5:04:26	18266	0.7	5	4	26	0	0.059326172	3.4820801	0.30664063	-0.22045898	-0.83154297	0.19238281	0.045654297	0	0	0	0	0	0	0	0	0	0.91333008	0.086669922	0.063232422	-0.042724609	0.004638672	0.015625	0	44330	0	0	0
517	15037	15037	Category A	0.29980469	-0.23999023	-0.82788086	-0.10913086	0.35913086	0.39257813	0	0	6/3/2018	6	3	2018	5:04:26	18266	0.8	5	4	26	0	0.059326172	3.4820801	0.30639648	-0.22070313	-0.83203125	0.23901367	0.020751953	0	0	0	0	0	0	0	0	0	0.91381836	0.086181641	0.030029297	-0.006591797	-0.019042969	0.004150391	0	44330	0	0	0
518	15038	15038	Category A	0.31176758	-0.23999023	-0.82788086	-0.10668945	0.36010742	0.39697266	0	0	6/3/2018	6	3	2018	5:04:26	18266	0.9	5	4	26	0	0.059326172	3.4820801	0.30639648	-0.22070313	-0.83227539	0.052001953	0.020263672	0	0	0	0	0	0	0	0	0	0.9140625	0.0859375	0.028808594	0.005126953	-0.019042969	0.004394531	0	44330	0	0	0
519	15039	15039	Category A	0.2878418	-0.21582031	-0.81591797	-0.10766602	0.36157227	0.39086914	0	0	6/3/2018	6	3	2018	5:04:27	18267	0	5	4	27	0	0.059326172	3.4820801	0.30688477	-0.22045898	-0.83251953	0.020996094	0.025634766	0	0	0	0	0	0	0	0	0	0.91430664	0.085693359	0.040527344	-0.019042969	0.004638672	0.016601563	0	44330	0	0	0
520	15040	15040	Category A	0.3359375	-0.2277832	-0.81591797	-0.10888672	0.36206055	0.39257813	0	0	6/3/2018	6	3	2018	5:04:27	18267	0.1	5	4	27	0	0.059326172	3.4820801	0.30688477	-0.22070313	-0.83251953	0.090332031	0.033935547	0	0	0	0	0	0	0	0	0	0.91430664	0.085693359	0.052246094	0.028808594	-0.006835938	0.016601563	0	44330	0	0	0
521	15041	15041	Category A	0.29980469	-0.2277832	-0.85180664	-0.10888672	0.359375	0.39379883	0	0	6/3/2018	6	3	2018	5:04:27	18267	0.2	5	4	27	0	0.059326172	3.4820801	0.30712891	-0.22045898	-0.83276367	0.203125	0.021484375	0	0	0	0	0	0	0	0	0	0.91455078	0.085449219	0.033447266	-0.007324219	-0.007080078	-0.018798828	0	44330	0	0	0
522	15042	15042	Category A	0.29980469	-0.21582031	-0.82788086	-0.10742188	0.36035156	0.39257813	0	0	6/3/2018	6	3	2018	5:04:27	18267	0.3	5	4	27	0	0.059326172	3.4820801	0.30761719	-0.22070313	-0.83251953	0.40771484	0.010253906	0	0	0	0	0	0	0	0	0	0.91455078	0.085449219	0.017578125	-0.0078125	0.004882813	0.004638672	0	44330	0	0	0
523	15043	15043	Category A	0.29980469	-0.2277832	-0.83984375	-0.11010742	0.36279297	0.38989258	0	0	6/3/2018	6	3	2018	5:04:27	18267	0.4	5	4	27	0	0.059570313	3.4740234	0.30761719	-0.22070313	-0.83251953	0.33618164	0.012695313	0	0	0	0	0	0	0	0	0	0.91455078	0.085449219	0.021972656	-0.0078125	-0.006835938	-0.007080078	0	44330	0	0	0
524	15044	15044	Category A	0.31176758	-0.25195313	-0.81591797	-0.10327148	0.36083984	0.39501953	0	0	6/3/2018	6	3	2018	5:04:27	18267	0.5	5	4	27	0	0.059570313	3.4740234	0.30688477	-0.22070313	-0.83203125	0.22851563	0.03515625	0	0	0	0	0	0	0	0	0	0.91381836	0.086181641	0.051757813	0.004638672	-0.031005859	0.016113281	0	44330	0	0	0
525	15045	15045	Category A	0.31176758	-0.21582031	-0.85180664	-0.10913086	0.36108398	0.39501953	0	0	6/3/2018	6	3	2018	5:04:27	18267	0.6	5	4	27	0	0.059570313	3.4740234	0.30712891	-0.22070313	-0.83203125	0.077392578	0.020751953	0	0	0	0	0	0	0	0	0	0.91381836	0.086181641	0.029052734	0.004394531	0.004882813	-0.01953125	0	44330	0	0	0
526	15046	15046	Category A	0.2878418	-0.23999023	-0.85180664	-0.10839844	0.35839844	0.39355469	0	0	6/3/2018	6	3	2018	5:04:27	18267	0.7	5	4	27	0	0.059570313	3.4740234	0.30664063	-0.22094727	-0.83154297	0.44067383	0.033447266	0	0	0	0	0	0	0	0	0	0.91333008	0.086669922	0.057861328	-0.018798828	-0.018798828	-0.020019531	0	44330	0	0	0
527	15047	15047	Category A	0.32397461	-0.2277832	-0.85180664	-0.10913086	0.35742188	0.39672852	0	0	6/3/2018	6	3	2018	5:04:27	18267	0.8	5	4	27	0	0.059570313	3.4740234	0.30664063	-0.22070313	-0.83105469	1.0554199	0.027587891	0	0	0	0	0	0	0	0	0	0.91308594	0.086914063	0.044677734	0.017089844	-0.006835938	-0.020507813	0	44330	0	0	0
528	15048	15048	Category A	0.34790039	-0.21582031	-0.85180664	-0.10864258	0.36425781	0.39282227	0	0	6/3/2018	6	3	2018	5:04:27	18267	0.9	5	4	27	0	0.059570313	3.4740234	0.30688477	-0.22070313	-0.83081055	1.447998	0.046142578	0	0	0	0	0	0	0	0	0	0.9128418	0.087158203	0.066894531	0.040771484	0.004882813	-0.020751953	0	44330	0	0	0
529	15049	15049	Category A	0.32397461	-0.20385742	-0.83984375	-0.10668945	0.35742188	0.38891602	0	0	6/3/2018	6	3	2018	5:04:28	18268	0	5	4	28	0	0.059570313	3.4740234	0.3059082	-0.22119141	-0.83056641	1.4555664	0.026367188	0	0	0	0	0	0	0	0	0	0.91235352	0.087646484	0.044433594	0.017822266	0.017333984	-0.009033203	0	44330	0	0	0
530	15050	15050	Category A	0.3359375	-0.2277832	-0.81591797	-0.10913086	0.35742188	0.39160156	0	0	6/3/2018	6	3	2018	5:04:28	18268	0.1	5	4	28	0	0.059570313	3.4740234	0.30517578	-0.22119141	-0.83081055	1.4541016	0.034423828	0	0	0	0	0	0	0	0	0	0.91235352	0.087646484	0.052001953	0.030517578	-0.006347656	0.014892578	0	44330	0	0	0
531	15051	15051	Category A	0.29980469	-0.21582031	-0.85180664	-0.10302734	0.359375	0.38989258	0	0	6/3/2018	6	3	2018	5:04:28	18268	0.2	5	4	28	0	0.059570313	3.4740234	0.30517578	-0.22094727	-0.83081055	1.442627	0.022216797	0	0	0	0	0	0	0	0	0	0.91235352	0.087646484	0.031738281	-0.005371094	0.005126953	-0.020751953	0	44330	0	0	0
532	15052	15052	Category A	0.32397461	-0.2277832	-0.82788086	-0.11108398	0.35839844	0.39257813	0	0	6/3/2018	6	3	2018	5:04:28	18268	0.3	5	4	28	0	0.059570313	3.4740234	0.30493164	-0.22094727	-0.83154297	1.1101074	0.020507813	0	0	0	0	0	0	0	0	0	0.9128418	0.087158203	0.029296875	0.018798828	-0.006591797	0.003662109	0	44330	0	0	0
533	15053	15053	Category A	0.29980469	-0.21582031	-0.81591797	-0.11132813	0.36181641	0.38964844	0	0	6/3/2018	6	3	2018	5:04:28	18268	0.4	5	4	28	0	0.059570313	3.4740234	0.30493164	-0.22119141	-0.83154297	0.67553711	0.017333984	0	0	0	0	0	0	0	0	0	0.9128418	0.087158203	0.026367188	-0.005126953	0.005371094	0.015625	0	44330	0	0	0
534	15054	15054	Category A	0.29980469	-0.2277832	-0.82788086	-0.10668945	0.36010742	0.38989258	0	0	6/3/2018	6	3	2018	5:04:28	18268	0.5	5	4	28	0	0.059570313	3.4740234	0.30517578	-0.22094727	-0.83129883	0.60546875	0.009277344	0	0	0	0	0	0	0	0	0	0.9128418	0.087158203	0.015869141	-0.005371094	-0.006591797	0.003417969	0	44330	0	0	0
535	15055	15055	Category A	0.29980469	-0.19189453	-0.81591797	-0.10839844	0.36035156	0.39672852	0	0	6/3/2018	6	3	2018	5:04:28	18268	0.6	5	4	28	0	0.059570313	3.4740234	0.30517578	-0.22119141	-0.83129883	0.42285156	0.033691406	0	0	0	0	0	0	0	0	0	0.9128418	0.087158203	0.050292969	-0.005371094	0.029296875	0.015380859	0	44330	0	0	0
536	15056	15056	Category A	0.29980469	-0.23999023	-0.83984375	-0.10668945	0.36181641	0.39306641	0	0	6/3/2018	6	3	2018	5:04:28	18268	0.7	5	4	28	0	0.059570313	3.4740234	0.30493164	-0.22167969	-0.83129883	0.10571289	0.020751953	0	0	0	0	0	0	0	0	0	0.9128418	0.087158203	0.031738281	-0.005126953	-0.018066406	-0.008300781	0	44330	0	0	0
537	15057	15057	Category A	0.2878418	-0.2277832	-0.83984375	-0.10571289	0.36279297	0.39379883	0	0	6/3/2018	6	3	2018	5:04:28	18268	0.8	5	4	28	0	0.059570313	3.4740234	0.30517578	-0.22192383	-0.83154297	0.76391602	0.020019531	0	0	0	0	0	0	0	0	0	0.91308594	0.086914063	0.03125	-0.017333984	-0.005615234	-0.008056641	0	44330	0	0	0
538	15058	15058	Category A	0.32397461	-0.2277832	-0.87597656	-0.10839844	0.36206055	0.39160156	0	0	6/3/2018	6	3	2018	5:04:28	18268	0.9	5	4	28	0	0.059570313	3.4740234	0.30517578	-0.22192383	-0.83203125	1.2897949	0.047851563	0	0	0	0	0	0	0	0	0	0.91381836	0.086181641	0.068115234	0.018554688	-0.005615234	-0.043701172	0	44330	0	0	0
539	15059	15059	Category A	0.2878418	-0.2277832	-0.87597656	-0.10839844	0.35913086	0.390625	0	0	6/3/2018	6	3	2018	5:04:29	18269	0	5	4	29	0	0.059570313	3.4740234	0.30517578	-0.22216797	-0.83276367	1.4868164	0.046630859	0	0	0	0	0	0	0	0	0	0.91430664	0.085693359	0.065917969	-0.017333984	-0.005371094	-0.04296875	0	44330	0	0	0
540	15060	15060	Category A	0.29980469	-0.20385742	-0.82788086	-0.10742188	0.36181641	0.39282227	0	0	6/3/2018	6	3	2018	5:04:29	18269	0.1	5	4	29	0	0.059570313	3.4740234	0.30541992	-0.22192383	-0.83325195	1.713623	0.019775391	0	0	0	0	0	0	0	0	0	0.91479492	0.085205078	0.029052734	-0.005615234	0.018066406	0.005371094	0	44330	0	0	0
541	15061	15061	Category A	0.2878418	-0.21582031	-0.81591797	-0.10913086	0.35839844	0.39599609	0	0	6/3/2018	6	3	2018	5:04:29	18269	0.2	5	4	29	0	0.059570313	3.4740234	0.3059082	-0.22167969	-0.83349609	1.6147461	0.026123047	0	0	0	0	0	0	0	0	0	0.9152832	0.084716797	0.041748047	-0.018066406	0.005859375	0.017578125	0	44330	0	0	0
542	15062	15062	Category A	0.29980469	-0.20385742	-0.83984375	-0.10888672	0.359375	0.39575195	0	0	6/3/2018	6	3	2018	5:04:29	18269	0.3	5	4	29	0	0.059570313	3.4740234	0.30615234	-0.22241211	-0.83325195	1.1162109	0.020507813	0	0	0	0	0	0	0	0	0	0.9152832	0.084716797	0.031494141	-0.006347656	0.018554688	-0.006347656	0	44330	0	0	0
543	15063	15063	Category A	0.31176758	-0.21582031	-0.83984375	-0.10327148	0.36010742	0.38989258	0	0	6/3/2018	6	3	2018	5:04:29	18269	0.4	5	4	29	0	0.059570313	3.4740234	0.30615234	-0.22241211	-0.83325195	0.65942383	0.010742188	0	0	0	0	0	0	0	0	0	0.9152832	0.084716797	0.018554688	0.005371094	0.006591797	-0.006347656	0	44330	0	0	0
544	15064	15064	Category A	0.31176758	-0.2277832	-0.82788086	-0.11279297	0.36303711	0.39477539	0	0	6/3/2018	6	3	2018	5:04:29	18269	0.5	5	4	29	0	0.059570313	3.4740234	0.30615234	-0.22290039	-0.83325195	0.20800781	0.009033203	0	0	0	0	0	0	0	0	0	0.9152832	0.084716797	0.015625	0.005371094	-0.004882813	0.005371094	0	44330	0	0	0
545	15065	15065	Category A	0.29980469	-0.2277832	-0.80395508	-0.10742188	0.3581543	0.390625	0	0	6/3/2018	6	3	2018	5:04:29	18269	0.6	5	4	29	0	0.059570313	3.4740234	0.30615234	-0.22290039	-0.83300781	0.19775391	0.030273438	0	0	0	0	0	0	0	0	0	0.91503906	0.084960938	0.040527344	-0.006347656	-0.004882813	0.029052734	0	44330	0	0	0
546	15066	15066	Category A	0.29980469	-0.20385742	-0.83984375	-0.10839844	0.35913086	0.38769531	0	0	6/3/2018	6	3	2018	5:04:29	18269	0.7	5	4	29	0	0.059570313	3.4740234	0.30639648	-0.22241211	-0.83325195	0.50561523	0.020751953	0	0	0	0	0	0	0	0	0	0.9152832	0.084716797	0.031738281	-0.006591797	0.018554688	-0.006347656	0	44330	0	0	0
547	15067	15067	Category A	0.29980469	-0.20385742	-0.86376953	-0.10742188	0.36035156	0.39257813	0	0	6/3/2018	6	3	2018	5:04:29	18269	0.8	5	4	29	0	0.059570313	3.4740234	0.30688477	-0.22216797	-0.83325195	0.81274414	0.036132813	0	0	0	0	0	0	0	0	0	0.91552734	0.084472656	0.055908203	-0.007080078	0.018310547	-0.030273438	0	44330	0	0	0
548	15068	15068	Category A	0.32397461	-0.21582031	-0.83984375	-0.109375	0.3581543	0.39086914	0	0	6/3/2018	6	3	2018	5:04:29	18269	0.9	5	4	29	0	0.059570313	3.4740234	0.30712891	-0.22241211	-0.83325195	0.92651367	0.019042969	0	0	0	0	0	0	0	0	0	0.91552734	0.084472656	0.029785156	0.016601563	0.006591797	-0.006347656	0	44330	0	0	0
549	15069	15069	Category A	0.29980469	-0.20385742	-0.82788086	-0.10327148	0.359375	0.39379883	0	0	6/3/2018	6	3	2018	5:04:30	18270	0	5	4	30	0	0.059570313	3.4740234	0.30712891	-0.22241211	-0.83325195	1.1047363	0.020751953	0	0	0	0	0	0	0	0	0	0.91552734	0.084472656	0.031494141	-0.007324219	0.018554688	0.005371094	0	44330	0	0	0
550	15070	15070	Category A	0.31176758	-0.2277832	-0.81591797	-0.11010742	0.36035156	0.38891602	0	0	6/3/2018	6	3	2018	5:04:30	18270	0.1	5	4	30	0	0.059570313	3.4740234	0.30712891	-0.22216797	-0.83325195	1.2858887	0.018554688	0	0	0	0	0	0	0	0	0	0.91552734	0.084472656	0.027099609	0.004394531	-0.005371094	0.017333984	0	44330	0	0	0
551	15071	15071	Category A	0.31176758	-0.21582031	-0.82788086	-0.10424805	0.3581543	0.39086914	0	0	6/3/2018	6	3	2018	5:04:30	18270	0.2	5	4	30	0	0.059570313	3.4740234	0.30761719	-0.22265625	-0.83325195	1.0490723	0.009521484	0	0	0	0	0	0	0	0	0	0.91552734	0.084472656	0.016357422	0.00390625	0.006835938	0.005371094	0	44330	0	0	0
552	15072	15072	Category A	0.31176758	-0.21582031	-0.82788086	-0.10742188	0.35522461	0.39477539	0	0	6/3/2018	6	3	2018	5:04:30	18270	0.3	5	4	30	0	0.059570313	3.4740234	0.30786133	-0.22241211	-0.83276367	0.94433594	0.009277344	0	0	0	0	0	0	0	0	0	0.91552734	0.084472656	0.015625	0.003662109	0.006591797	0.004882813	0	44330	0	0	0
553	15073	15073	Category A	0.31176758	-0.2277832	-0.82788086	-0.10644531	0.36083984	0.39501953	0	0	6/3/2018	6	3	2018	5:04:30	18270	0.4	5	4	30	0	0.059570313	3.4740234	0.30786133	-0.22290039	-0.83300781	0.76977539	0.0078125	0	0	0	0	0	0	0	0	0	0.91577148	0.084228516	0.013427734	0.003662109	-0.004638672	0.005126953	0	44330	0	0	0
554	15074	15074	Category A	0.32397461	-0.21582031	-0.82788086	-0.10839844	0.35839844	0.39355469	0	0	6/3/2018	6	3	2018	5:04:30	18270	0.5	5	4	30	0	0.059570313	3.4740234	0.30834961	-0.22314453	-0.83325195	0.56616211	0.018066406	0	0	0	0	0	0	0	0	0	0.91601563	0.083984375	0.028320313	0.015380859	0.007324219	0.005371094	0	44330	0	0	0
555	15075	15075	Category A	0.29980469	-0.2277832	-0.82788086	-0.10498047	0.3605957	0.38769531	0	0	6/3/2018	6	3	2018	5:04:30	18270	0.6	5	4	30	0	0.059570313	3.4740234	0.30859375	-0.22314453	-0.83325195	0.59228516	0.011230469	0	0	0	0	0	0	0	0	0	0.91625977	0.083740234	0.018798828	-0.008789063	-0.004394531	0.005371094	0	44330	0	0	0
556	15076	15076	Category A	0.31176758	-0.21582031	-0.83984375	-0.11108398	0.36035156	0.39355469	0	0	6/3/2018	6	3	2018	5:04:30	18270	0.7	5	4	30	0	0.059570313	3.4740234	0.30859375	-0.22314453	-0.83349609	0.64697266	0.010009766	0	0	0	0	0	0	0	0	0	0.91625977	0.083740234	0.016601563	0.002929688	0.007324219	-0.006103516	0	44330	0	0	0
557	15077	15077	Category A	0.32397461	-0.21582031	-0.83984375	-0.11157227	0.36035156	0.39355469	0	0	6/3/2018	6	3	2018	5:04:30	18270	0.8	5	4	30	0	0.059570313	3.4740234	0.30908203	-0.22363281	-0.83349609	0.57568359	0.017822266	0	0	0	0	0	0	0	0	0	0.91674805	0.083251953	0.028564453	0.014648438	0.0078125	-0.006103516	0	44330	0	0	0
558	15078	15078	Category A	0.3359375	-0.20385742	-0.82788086	-0.10742188	0.36181641	0.39282227	0	0	6/3/2018	6	3	2018	5:04:30	18270	0.9	5	4	30	0	0.059570313	3.4740234	0.30908203	-0.22338867	-0.83349609	0.22314453	0.033691406	0	0	0	0	0	0	0	0	0	0.91674805	0.083251953	0.052246094	0.026611328	0.01953125	0.005615234	0	44330	0	0	0
559	15079	15079	Category A	0.2878418	-0.2277832	-0.83984375	-0.10888672	0.36206055	0.39868164	0	0	6/3/2018	6	3	2018	5:04:31	18271	0	5	4	31	0	0.059570313	3.4740234	0.30932617	-0.22314453	-0.83349609	0.069091797	0.022705078	0	0	0	0	0	0	0	0	0	0.91674805	0.083251953	0.031982422	-0.021484375	-0.004394531	-0.006103516	0	44330	0	0	0
560	15080	15080	Category A	0.31176758	-0.2277832	-0.86376953	-0.11010742	0.36352539	0.39355469	0	0	6/3/2018	6	3	2018	5:04:31	18271	0.1	5	4	31	0	0.059570313	3.4740234	0.30908203	-0.22363281	-0.83374023	0.10131836	0.030029297	0	0	0	0	0	0	0	0	0	0.91699219	0.083007813	0.036132813	0.002441406	-0.00390625	-0.029785156	0	44330	0	0	0
561	15081	15081	Category A	0.32397461	-0.2277832	-0.82788086	-0.10400391	0.36083984	0.39501953	0	0	6/3/2018	6	3	2018	5:04:31	18271	0.2	5	4	31	0	0.059326172	3.4417969	0.30859375	-0.22387695	-0.83398438	0.15527344	0.016845703	0	0	0	0	0	0	0	0	0	0.91699219	0.083007813	0.025146484	0.015136719	-0.003662109	0.006103516	0	44330	0	0	0
562	15082	15082	Category A	0.32397461	-0.2277832	-0.81591797	-0.10888672	0.36132813	0.39672852	0	0	6/3/2018	6	3	2018	5:04:31	18271	0.3	5	4	31	0	0.059326172	3.4417969	0.30908203	-0.22387695	-0.83349609	0.42749023	0.0234375	0	0	0	0	0	0	0	0	0	0.91674805	0.083251953	0.036376953	0.014648438	-0.003662109	0.017578125	0	44330	0	0	0
563	15083	15083	Category A	0.27587891	-0.21582031	-0.80395508	-0.10839844	0.36206055	0.39672852	0	0	6/3/2018	6	3	2018	5:04:31	18271	0.4	5	4	31	0	0.059326172	3.4417969	0.30883789	-0.22387695	-0.83398438	0.35766602	0.045410156	0	0	0	0	0	0	0	0	0	0.91699219	0.083007813	0.071289063	-0.032958984	0.008056641	0.030029297	0	44330	0	0	0
564	15084	15084	Category A	0.3359375	-0.20385742	-0.82788086	-0.11083984	0.35668945	0.390625	0	0	6/3/2018	6	3	2018	5:04:31	18271	0.5	5	4	31	0	0.059326172	3.4417969	0.30908203	-0.22363281	-0.83398438	0.17895508	0.033691406	0	0	0	0	0	0	0	0	0	0.91723633	0.082763672	0.052734375	0.026611328	0.019775391	0.006103516	0	44330	0	0	0
565	15085	15085	Category A	0.2878418	-0.23999023	-0.80395508	-0.10913086	0.36035156	0.39575195	0	0	6/3/2018	6	3	2018	5:04:31	18271	0.6	5	4	31	0	0.059326172	3.4417969	0.30883789	-0.22314453	-0.83398438	0.072265625	0.040527344	0	0	0	0	0	0	0	0	0	0.91699219	0.083007813	0.068115234	-0.020996094	-0.016601563	0.030029297	0	44330	0	0	0
566	15086	15086	Category A	0.31176758	-0.21582031	-0.80395508	-0.10888672	0.36206055	0.39501953	0	0	6/3/2018	6	3	2018	5:04:31	18271	0.7	5	4	31	0	0.059326172	3.4417969	0.30908203	-0.22314453	-0.83398438	0.57617188	0.031005859	0	0	0	0	0	0	0	0	0	0.91699219	0.083007813	0.040039063	0.002441406	0.007324219	0.030029297	0	44330	0	0	0
567	15087	15087	Category A	0.32397461	-0.21582031	-0.81591797	-0.10864258	0.36010742	0.39355469	0	0	6/3/2018	6	3	2018	5:04:31	18271	0.8	5	4	31	0	0.059326172	3.4417969	0.30932617	-0.22290039	-0.83398438	1.097168	0.024169922	0	0	0	0	0	0	0	0	0	0.91699219	0.083007813	0.039794922	0.014404297	0.007080078	0.018066406	0	44330	0	0	0
568	15088	15088	Category A	0.27587891	-0.23999023	-0.82788086	-0.10766602	0.36108398	0.39257813	0	0	6/3/2018	6	3	2018	5:04:31	18271	0.9	5	4	31	0	0.059326172	3.4417969	0.30908203	-0.22265625	-0.83374023	1.1015625	0.037841797	0	0	0	0	0	0	0	0	0	0.91674805	0.083251953	0.056396484	-0.033203125	-0.017089844	0.005859375	0	44330	0	0	0
569	15089	15089	Category A	0.27587891	-0.23999023	-0.83984375	-0.10644531	0.36206055	0.39379883	0	0	6/3/2018	6	3	2018	5:04:32	18272	0	5	4	32	0	0.059326172	3.4417969	0.30859375	-0.22314453	-0.83374023	1.2268066	0.037109375	0	0	0	0	0	0	0	0	0	0.91674805	0.083251953	0.055419922	-0.032714844	-0.016601563	-0.005859375	0	44330	0	0	0
570	15090	15090	Category A	0.31176758	-0.21582031	-0.83984375	-0.11450195	0.36376953	0.39355469	0	0	6/3/2018	6	3	2018	5:04:32	18272	0.1	5	4	32	0	0.059326172	3.4417969	0.30834961	-0.22314453	-0.83349609	1.3808594	0.010009766	0	0	0	0	0	0	0	0	0	0.91650391	0.083496094	0.016845703	0.003173828	0.007324219	-0.006103516	0	44330	0	0	0
571	15091	15091	Category A	0.2878418	-0.21582031	-0.85180664	-0.10717773	0.35839844	0.3918457	0	0	6/3/2018	6	3	2018	5:04:32	18272	0.2	5	4	32	0	0.059326172	3.4417969	0.30810547	-0.22314453	-0.83349609	1.057373	0.028076172	0	0	0	0	0	0	0	0	0	0.91625977	0.083740234	0.045654297	-0.020263672	0.007324219	-0.018066406	0	44330	0	0	0
572	15092	15092	Category A	0.32397461	-0.23999023	-0.81591797	-0.10571289	0.35839844	0.39477539	0	0	6/3/2018	6	3	2018	5:04:32	18272	0.3	5	4	32	0	0.059326172	3.4417969	0.30834961	-0.22314453	-0.83374023	0.4140625	0.028808594	0	0	0	0	0	0	0	0	0	0.91650391	0.083496094	0.050048828	0.015380859	-0.016601563	0.017822266	0	44330	0	0	0
573	15093	15093	Category A	0.3359375	-0.20385742	-0.80395508	-0.10913086	0.35839844	0.39355469	0	0	6/3/2018	6	3	2018	5:04:32	18272	0.4	5	4	32	0	0.059326172	3.4417969	0.30834961	-0.22314453	-0.83398438	0.027099609	0.045166016	0	0	0	0	0	0	0	0	0	0.91699219	0.083007813	0.076904297	0.02734375	0.019287109	0.030029297	0	44330	0	0	0
574	15094	15094	Category A	0.31176758	-0.2277832	-0.81591797	-0.10546875	0.36181641	0.39697266	0	0	6/3/2018	6	3	2018	5:04:32	18272	0.5	5	4	32	0	0.059326172	3.4417969	0.30859375	-0.22314453	-0.83398438	0.072509766	0.019042969	0	0	0	0	0	0	0	0	0	0.91699219	0.083007813	0.025878906	0.002929688	-0.004394531	0.018066406	0	44330	0	0	0
575	15095	15095	Category A	0.29980469	-0.25195313	-0.82788086	-0.10742188	0.359375	0.39282227	0	0	6/3/2018	6	3	2018	5:04:32	18272	0.6	5	4	32	0	0.059326172	3.4417969	0.30908203	-0.22290039	-0.83398438	0.21069336	0.031005859	0	0	0	0	0	0	0	0	0	0.91699219	0.083007813	0.044677734	-0.009277344	-0.029052734	0.006103516	0	44330	0	0	0
576	15096	15096	Category A	0.31176758	-0.2277832	-0.85180664	-0.10717773	0.35839844	0.39672852	0	0	6/3/2018	6	3	2018	5:04:32	18272	0.7	5	4	32	0	0.059326172	3.4417969	0.30908203	-0.22314453	-0.83447266	0.15356445	0.017822266	0	0	0	0	0	0	0	0	0	0.91748047	0.082519531	0.024169922	0.002441406	-0.004394531	-0.017089844	0	44330	0	0	0
577	15097	15097	Category A	0.29980469	-0.21582031	-0.85180664	-0.10839844	0.35839844	0.39477539	0	0	6/3/2018	6	3	2018	5:04:32	18272	0.8	5	4	32	0	0.059326172	3.4417969	0.30932617	-0.22265625	-0.8347168	0.16235352	0.020751953	0	0	0	0	0	0	0	0	0	0.91772461	0.082275391	0.033691406	-0.009521484	0.006835938	-0.016845703	0	44330	0	0	0
578	15098	15098	Category A	0.2878418	-0.25195313	-0.86376953	-0.109375	0.36083984	0.38769531	0	0	6/3/2018	6	3	2018	5:04:32	18272	0.9	5	4	32	0	0.059326172	3.4417969	0.30957031	-0.22265625	-0.83447266	0.056152344	0.046630859	0	0	0	0	0	0	0	0	0	0.91748047	0.082519531	0.080078125	-0.021728516	-0.029052734	-0.029052734	0	44330	0	0	0
579	15099	15099	Category A	0.31176758	-0.20385742	-0.86376953	-0.10839844	0.359375	0.3918457	0	0	6/3/2018	6	3	2018	5:04:33	18273	0	5	4	33	0	0.059326172	3.4417969	0.30908203	-0.22241211	-0.83398438	0.50634766	0.03515625	0	0	0	0	0	0	0	0	0	0.91674805	0.083251953	0.05078125	0.002441406	0.018554688	-0.029541016	0	44330	0	0	0
580	15100	15100	Category A	0.32397461	-0.20385742	-0.85180664	-0.10864258	0.36352539	0.39306641	0	0	6/3/2018	6	3	2018	5:04:33	18273	0.1	5	4	33	0	0.059326172	3.4417969	0.30957031	-0.22241211	-0.83349609	0.47705078	0.029541016	0	0	0	0	0	0	0	0	0	0.91650391	0.083496094	0.051025391	0.014160156	0.018554688	-0.018066406	0	44330	0	0	0
581	15101	15101	Category A	0.32397461	-0.25195313	-0.81591797	-0.10473633	0.35742188	0.39379883	0	0	6/3/2018	6	3	2018	5:04:33	18273	0.2	5	4	33	0	0.059326172	3.4417969	0.30981445	-0.22241211	-0.83349609	0.21899414	0.037109375	0	0	0	0	0	0	0	0	0	0.91674805	0.083251953	0.061279297	0.013916016	-0.029296875	0.017578125	0	44330	0	0	0
582	15102	15102	Category A	0.29980469	-0.25195313	-0.82788086	-0.10668945	0.36010742	0.38574219	0	0	6/3/2018	6	3	2018	5:04:33	18273	0.3	5	4	33	0	0.059326172	3.4417969	0.31030273	-0.22241211	-0.83398438	0.17138672	0.031738281	0	0	0	0	0	0	0	0	0	0.91723633	0.082763672	0.046142578	-0.010498047	-0.029296875	0.006103516	0	44330	0	0	0
583	15103	15103	Category A	0.31176758	-0.2277832	-0.82788086	-0.10644531	0.359375	0.39672852	0	0	6/3/2018	6	3	2018	5:04:33	18273	0.4	5	4	33	0	0.059326172	3.4417969	0.31005859	-0.22241211	-0.83374023	0.056152344	0.008056641	0	0	0	0	0	0	0	0	0	0.91699219	0.083007813	0.012695313	0.001464844	-0.005126953	0.005859375	0	44330	0	0	0
584	15104	15104	Category A	0.32397461	-0.2277832	-0.83984375	-0.10839844	0.359375	0.39477539	0	0	6/3/2018	6	3	2018	5:04:33	18273	0.5	5	4	33	0	0.059326172	3.4417969	0.30981445	-0.22265625	-0.83349609	0.034423828	0.016113281	0	0	0	0	0	0	0	0	0	0.91674805	0.083251953	0.025146484	0.013916016	-0.004882813	-0.006103516	0	44330	0	0	0
585	15105	15105	Category A	0.31176758	-0.21582031	-0.85180664	-0.10913086	0.36010742	0.39379883	0	0	6/3/2018	6	3	2018	5:04:33	18273	0.6	5	4	33	0	0.059326172	3.4417969	0.31005859	-0.22241211	-0.83374023	0.19213867	0.019042969	0	0	0	0	0	0	0	0	0	0.91699219	0.083007813	0.026123047	0.001464844	0.006591797	-0.017822266	0	44330	0	0	0
586	15106	15106	Category A	0.32397461	-0.21582031	-0.83984375	-0.10644531	0.35913086	0.39160156	0	0	6/3/2018	6	3	2018	5:04:33	18273	0.7	5	4	33	0	0.059326172	3.4417969	0.31030273	-0.22241211	-0.83422852	0.072753906	0.015869141	0	0	0	0	0	0	0	0	0	0.91748047	0.082519531	0.025390625	0.013427734	0.006591797	-0.005371094	0	44330	0	0	0
587	15107	15107	Category A	0.29980469	-0.23999023	-0.82788086	-0.11279297	0.36206055	0.39355469	0	0	6/3/2018	6	3	2018	5:04:33	18273	0.8	5	4	33	0	0.059326172	3.4417969	0.31054688	-0.22216797	-0.83422852	0.76733398	0.021728516	0	0	0	0	0	0	0	0	0	0.91772461	0.082275391	0.034912109	-0.010742188	-0.017578125	0.006347656	0	44330	0	0	0
588	15108	15108	Category A	0.31176758	-0.23999023	-0.83984375	-0.10302734	0.36108398	0.39672852	0	0	6/3/2018	6	3	2018	5:04:33	18273	0.9	5	4	33	0	0.059326172	3.4417969	0.31103516	-0.22241211	-0.83398438	0.90185547	0.018310547	0	0	0	0	0	0	0	0	0	0.91748047	0.082519531	0.023681641	0.000488281	-0.017333984	-0.005615234	0	44330	0	0	0
589	15109	15109	Category A	0.31176758	-0.20385742	-0.85180664	-0.10864258	0.36010742	0.39282227	0	0	6/3/2018	6	3	2018	5:04:34	18274	0	5	4	34	0	0.059326172	3.4417969	0.31103516	-0.22241211	-0.83398438	0.72460938	0.025634766	0	0	0	0	0	0	0	0	0	0.91748047	0.082519531	0.036865234	0.000488281	0.018554688	-0.017578125	0	44330	0	0	0
590	15110	15110	Category A	0.32397461	-0.23999023	-0.83984375	-0.10888672	0.359375	0.39672852	0	0	6/3/2018	6	3	2018	5:04:34	18274	0.1	5	4	34	0	0.059326172	3.4417969	0.3112793	-0.22265625	-0.83422852	0.69335938	0.021728516	0	0	0	0	0	0	0	0	0	0.91796875	0.08203125	0.034912109	0.012451172	-0.017089844	-0.005371094	0	44330	0	0	0
591	15111	15111	Category A	0.31176758	-0.19189453	-0.80395508	-0.10717773	0.35766602	0.39355469	0	0	6/3/2018	6	3	2018	5:04:34	18274	0.2	5	4	34	0	0.059326172	3.4417969	0.31103516	-0.22290039	-0.83422852	0.82006836	0.043457031	0	0	0	0	0	0	0	0	0	0.91796875	0.08203125	0.062255859	0.000488281	0.031005859	0.030273438	0	44330	0	0	0
592	15112	15112	Category A	0.29980469	-0.2277832	-0.83984375	-0.10498047	0.359375	0.39697266	0	0	6/3/2018	6	3	2018	5:04:34	18274	0.3	5	4	34	0	0.059326172	3.4417969	0.31103516	-0.22290039	-0.83447266	0.74902344	0.013183594	0	0	0	0	0	0	0	0	0	0.91821289	0.081787109	0.021240234	-0.011230469	-0.004638672	-0.005126953	0	44330	0	0	0
593	15113	15113	Category A	0.32397461	-0.2277832	-0.82788086	-0.11010742	0.36108398	0.390625	0	0	6/3/2018	6	3	2018	5:04:34	18274	0.4	5	4	34	0	0.059326172	3.4417969	0.31079102	-0.22290039	-0.83447266	0.453125	0.015380859	0	0	0	0	0	0	0	0	0	0.91796875	0.08203125	0.024414063	0.012939453	-0.004638672	0.006591797	0	44330	0	0	0
594	15114	15114	Category A	0.3359375	-0.23999023	-0.83984375	-0.10473633	0.36279297	0.39501953	0	0	6/3/2018	6	3	2018	5:04:34	18274	0.5	5	4	34	0	0.059326172	3.4417969	0.31030273	-0.22290039	-0.83447266	0.15283203	0.031005859	0	0	0	0	0	0	0	0	0	0.91772461	0.082275391	0.047851563	0.025390625	-0.017089844	-0.005126953	0	44330	0	0	0
595	15115	15115	Category A	0.29980469	-0.2277832	-0.83984375	-0.10888672	0.359375	0.39379883	0	0	6/3/2018	6	3	2018	5:04:34	18274	0.6	5	4	34	0	0.059326172	3.4417969	0.30957031	-0.22290039	-0.83447266	0.15454102	0.011962891	0	0	0	0	0	0	0	0	0	0.91772461	0.082275391	0.019775391	-0.009765625	-0.004638672	-0.005126953	0	44330	0	0	0
596	15116	15116	Category A	0.29980469	-0.25195313	-0.82788086	-0.10888672	0.359375	0.39672852	0	0	6/3/2018	6	3	2018	5:04:34	18274	0.7	5	4	34	0	0.059326172	3.4417969	0.30957031	-0.22265625	-0.8347168	0.23876953	0.031494141	0	0	0	0	0	0	0	0	0	0.91772461	0.082275391	0.045898438	-0.009765625	-0.029052734	0.006835938	0	44330	0	0	0
597	15117	15117	Category A	0.29980469	-0.2277832	-0.82788086	-0.11157227	0.36230469	0.3918457	0	0	6/3/2018	6	3	2018	5:04:34	18274	0.8	5	4	34	0	0.059326172	3.4417969	0.30957031	-0.22290039	-0.8347168	0.6159668	0.012939453	0	0	0	0	0	0	0	0	0	0.91796875	0.08203125	0.021728516	-0.009765625	-0.004882813	0.006835938	0	44330	0	0	0
598	15118	15118	Category A	0.3359375	-0.2277832	-0.82788086	-0.10668945	0.36376953	0.39379883	0	0	6/3/2018	6	3	2018	5:04:34	18274	0.9	5	4	34	0	0.059326172	3.4417969	0.30932617	-0.22290039	-0.83496094	1.3254395	0.027832031	0	0	0	0	0	0	0	0	0	0.91796875	0.08203125	0.038330078	0.026367188	-0.004882813	0.007080078	0	44330	0	0	0
599	15119	15119	Category A	0.27587891	-0.25195313	-0.82788086	-0.11108398	0.36010742	0.39086914	0	0	6/3/2018	6	3	2018	5:04:35	18275	0	5	4	35	0	0.059326172	3.5255859	0.30883789	-0.22290039	-0.83496094	1.4909668	0.044433594	0	0	0	0	0	0	0	0	0	0.91772461	0.082275391	0.068847656	-0.032958984	-0.028808594	0.007080078	0	44330	0	0	0
600	15120	15120	Category A	0.2878418	-0.23999023	-0.82788086	-0.10571289	0.35693359	0.38989258	0	0	6/3/2018	6	3	2018	5:04:35	18275	0.1	5	4	35	0	0.059326172	3.5255859	0.30883789	-0.22290039	-0.8347168	1.2531738	0.028076172	0	0	0	0	0	0	0	0	0	0.91772461	0.082275391	0.045166016	-0.020996094	-0.017089844	0.006835938	0	44330	0	0	0
601	15121	15121	Category A	0.3359375	-0.2277832	-0.82788086	-0.11108398	0.36108398	0.39477539	0	0	6/3/2018	6	3	2018	5:04:35	18275	0.2	5	4	35	0	0.059326172	3.5255859	0.30883789	-0.22290039	-0.83422852	1.0725098	0.028076172	0	0	0	0	0	0	0	0	0	0.91723633	0.082763672	0.038330078	0.026855469	-0.004882813	0.006347656	0	44330	0	0	0
602	15122	15122	Category A	0.2878418	-0.2277832	-0.85180664	-0.10742188	0.3671875	0.39501953	0	0	6/3/2018	6	3	2018	5:04:35	18275	0.3	5	4	35	0	0.059326172	3.5255859	0.30859375	-0.22265625	-0.8347168	1.3330078	0.02734375	0	0	0	0	0	0	0	0	0	0.91723633	0.082763672	0.042724609	-0.020751953	-0.004882813	-0.016845703	0	44330	0	0	0
603	15123	15123	Category A	0.31176758	-0.19189453	-0.85180664	-0.10839844	0.36328125	0.39379883	0	0	6/3/2018	6	3	2018	5:04:35	18275	0.4	5	4	35	0	0.059326172	3.5255859	0.30834961	-0.22241211	-0.83520508	1.0856934	0.034912109	0	0	0	0	0	0	0	0	0	0.91772461	0.082275391	0.050292969	0.003173828	0.030517578	-0.016357422	0	44330	0	0	0
604	15124	15124	Category A	0.29980469	-0.21582031	-0.81591797	-0.10864258	0.36083984	0.38989258	0	0	6/3/2018	6	3	2018	5:04:35	18275	0.5	5	4	35	0	0.059326172	3.5255859	0.30883789	-0.22241211	-0.83520508	0.15332031	0.022216797	0	0	0	0	0	0	0	0	0	0.91796875	0.08203125	0.034912109	-0.009033203	0.006591797	0.019287109	0	44330	0	0	0
605	15125	15125	Category A	0.32397461	-0.2277832	-0.83984375	-0.1027832	0.36376953	0.39501953	0	0	6/3/2018	6	3	2018	5:04:35	18275	0.6	5	4	35	0	0.059326172	3.5255859	0.30834961	-0.22241211	-0.83544922	0.38867188	0.016601563	0	0	0	0	0	0	0	0	0	0.91796875	0.08203125	0.024902344	0.015380859	-0.005126953	-0.004150391	0	44330	0	0	0
606	15126	15126	Category A	0.31176758	-0.21582031	-0.85180664	-0.10839844	0.36108398	0.39575195	0	0	6/3/2018	6	3	2018	5:04:35	18275	0.7	5	4	35	0	0.059326172	3.5255859	0.30859375	-0.22192383	-0.83544922	0.36352539	0.017578125	0	0	0	0	0	0	0	0	0	0.91796875	0.08203125	0.025390625	0.002929688	0.006103516	-0.016113281	0	44330	0	0	0
607	15127	15127	Category A	0.31176758	-0.21582031	-0.83984375	-0.10546875	0.36083984	0.39355469	0	0	6/3/2018	6	3	2018	5:04:35	18275	0.8	5	4	35	0	0.059326172	3.5255859	0.30834961	-0.22192383	-0.8359375	0.49829102	0.0078125	0	0	0	0	0	0	0	0	0	0.91845703	0.081542969	0.013183594	0.003173828	0.006103516	-0.003662109	0	44330	0	0	0
608	15128	15128	Category A	0.29980469	-0.23999023	-0.85180664	-0.10986328	0.36035156	0.39282227	0	0	6/3/2018	6	3	2018	5:04:35	18275	0.9	5	4	35	0	0.059326172	3.5255859	0.30810547	-0.22241211	-0.83618164	1.2209473	0.024658203	0	0	0	0	0	0	0	0	0	0.91870117	0.081298828	0.041259766	-0.008300781	-0.017333984	-0.015380859	0	44330	0	0	0
609	15129	15129	Category A	0.29980469	-0.20385742	-0.82788086	-0.11010742	0.36108398	0.390625	0	0	6/3/2018	6	3	2018	5:04:36	18276	0	5	4	36	0	0.059326172	3.5255859	0.30883789	-0.22241211	-0.83666992	1.2663574	0.022460938	0	0	0	0	0	0	0	0	0	0.91918945	0.080810547	0.036376953	-0.009033203	0.018554688	0.008789063	0	44330	0	0	0
610	15130	15130	Category A	0.32397461	-0.2277832	-0.81591797	-0.10839844	0.36450195	0.39599609	0	0	6/3/2018	6	3	2018	5:04:36	18276	0.1	5	4	36	0	0.059326172	3.5255859	0.30908203	-0.22241211	-0.83691406	1.0576172	0.026123047	0	0	0	0	0	0	0	0	0	0.91943359	0.080566406	0.041015625	0.014648438	-0.005126953	0.020996094	0	44330	0	0	0
611	15131	15131	Category A	0.31176758	-0.2277832	-0.86376953	-0.10839844	0.35717773	0.38867188	0	0	6/3/2018	6	3	2018	5:04:36	18276	0.2	5	4	36	0	0.059326172	3.5255859	0.30908203	-0.22241211	-0.83691406	1.0214844	0.02734375	0	0	0	0	0	0	0	0	0	0.91943359	0.080566406	0.034423828	0.002441406	-0.005126953	-0.026611328	0	44330	0	0	0
612	15132	15132	Category A	0.3359375	-0.2277832	-0.85180664	-0.10742188	0.36035156	0.3918457	0	0	6/3/2018	6	3	2018	5:04:36	18276	0.3	5	4	36	0	0.059326172	3.5255859	0.30908203	-0.22290039	-0.83691406	1.4101563	0.030761719	0	0	0	0	0	0	0	0	0	0.91967773	0.080322266	0.046142578	0.026611328	-0.004638672	-0.014648438	0	44330	0	0	0
613	15133	15133	Category A	0.31176758	-0.20385742	-0.81591797	-0.10327148	0.359375	0.39282227	0	0	6/3/2018	6	3	2018	5:04:36	18276	0.4	5	4	36	0	0.059326172	3.5255859	0.30932617	-0.22241211	-0.83691406	1.3881836	0.028320313	0	0	0	0	0	0	0	0	0	0.91967773	0.080322266	0.042236328	0.002197266	0.018554688	0.020996094	0	44330	0	0	0
614	15134	15134	Category A	0.3359375	-0.20385742	-0.82788086	-0.10839844	0.35913086	0.39379883	0	0	6/3/2018	6	3	2018	5:04:36	18276	0.5	5	4	36	0	0.059326172	3.5255859	0.30908203	-0.22265625	-0.83740234	0.65942383	0.033935547	0	0	0	0	0	0	0	0	0	0.92016602	0.079833984	0.055175781	0.026611328	0.018798828	0.009521484	0	44330	0	0	0
615	15135	15135	Category A	0.29980469	-0.2277832	-0.85180664	-0.10913086	0.36181641	0.39160156	0	0	6/3/2018	6	3	2018	5:04:36	18276	0.6	5	4	36	0	0.059326172	3.5255859	0.30908203	-0.22290039	-0.83740234	0.64819336	0.017578125	0	0	0	0	0	0	0	0	0	0.92016602	0.079833984	0.028564453	-0.009277344	-0.004638672	-0.014160156	0	44330	0	0	0
616	15136	15136	Category A	0.32397461	-0.20385742	-0.85180664	-0.10839844	0.35742188	0.39355469	0	0	6/3/2018	6	3	2018	5:04:36	18276	0.7	5	4	36	0	0.059326172	3.5255859	0.30908203	-0.22241211	-0.83740234	0.60302734	0.027587891	0	0	0	0	0	0	0	0	0	0.91992188	0.080078125	0.047607422	0.014648438	0.018554688	-0.014160156	0	44330	0	0	0
617	15137	15137	Category A	0.31176758	-0.21582031	-0.82788086	-0.10839844	0.36108398	0.39575195	0	0	6/3/2018	6	3	2018	5:04:36	18276	0.8	5	4	36	0	0.059326172	3.5255859	0.30883789	-0.22265625	-0.83691406	0.33203125	0.01171875	0	0	0	0	0	0	0	0	0	0.91967773	0.080322266	0.018798828	0.002685547	0.006835938	0.009033203	0	44330	0	0	0
618	15138	15138	Category A	0.2878418	-0.20385742	-0.82788086	-0.10766602	0.36108398	0.38989258	0	0	6/3/2018	6	3	2018	5:04:36	18276	0.9	5	4	36	0	0.059326172	3.5255859	0.30883789	-0.22314453	-0.83666992	0.054931641	0.029785156	0	0	0	0	0	0	0	0	0	0.91943359	0.080566406	0.049316406	-0.020996094	0.019287109	0.008789063	0	44330	0	0	0
619	15139	15139	Category A	0.31176758	-0.2277832	-0.83984375	-0.11523438	0.36303711	0.39086914	0	0	6/3/2018	6	3	2018	5:04:37	18277	0	5	4	37	0	0.059326172	3.5255859	0.30883789	-0.22241211	-0.83666992	0.15478516	0.006591797	0	0	0	0	0	0	0	0	0	0.91918945	0.080810547	0.010986328	0.002685547	-0.005126953	-0.002929688	0	44330	0	0	0
620	15140	15140	Category A	0.32397461	-0.20385742	-0.83984375	-0.10864258	0.36425781	0.38989258	0	0	6/3/2018	6	3	2018	5:04:37	18277	0.1	5	4	37	0	0.059326172	3.5255859	0.30883789	-0.22290039	-0.8359375	0.14086914	0.024414063	0	0	0	0	0	0	0	0	0	0.91870117	0.081298828	0.037841797	0.014892578	0.019042969	-0.003662109	0	44330	0	0	0
621	15141	15141	Category A	0.32397461	-0.21582031	-0.83984375	-0.10864258	0.36425781	0.38891602	0	0	6/3/2018	6	3	2018	5:04:37	18277	0.2	5	4	37	0	0.059326172	3.5255859	0.30883789	-0.22290039	-0.83569336	0.41455078	0.017089844	0	0	0	0	0	0	0	0	0	0.91845703	0.081542969	0.026367188	0.014892578	0.007080078	-0.00390625	0	44330	0	0	0
622	15142	15142	Category A	0.2878418	-0.21582031	-0.82788086	-0.109375	0.36279297	0.3918457	0	0	6/3/2018	6	3	2018	5:04:37	18277	0.3	5	4	37	0	0.059326172	3.5255859	0.30834961	-0.22241211	-0.83544922	0.78930664	0.022949219	0	0	0	0	0	0	0	0	0	0.91796875	0.08203125	0.03515625	-0.020507813	0.006591797	0.007568359	0	44330	0	0	0
623	15143	15143	Category A	0.2878418	-0.2277832	-0.82788086	-0.11010742	0.36376953	0.39868164	0	0	6/3/2018	6	3	2018	5:04:37	18277	0.4	5	4	37	0	0.059326172	3.5255859	0.30883789	-0.22216797	-0.8359375	0.69458008	0.022949219	0	0	0	0	0	0	0	0	0	0.91845703	0.081542969	0.034423828	-0.020996094	-0.005371094	0.008056641	0	44330	0	0	0
624	15144	15144	Category A	0.3359375	-0.21582031	-0.83984375	-0.10742188	0.36376953	0.39599609	0	0	6/3/2018	6	3	2018	5:04:37	18277	0.5	5	4	37	0	0.059326172	3.5255859	0.30883789	-0.22241211	-0.83618164	0.44775391	0.027832031	0	0	0	0	0	0	0	0	0	0.91894531	0.081054688	0.036865234	0.026855469	0.006591797	-0.003417969	0	44330	0	0	0
625	15145	15145	Category A	0.31176758	-0.21582031	-0.85180664	-0.10644531	0.35913086	0.39477539	0	0	6/3/2018	6	3	2018	5:04:37	18277	0.6	5	4	37	0	0.059326172	3.5255859	0.30859375	-0.22216797	-0.83691406	0.39624023	0.016357422	0	0	0	0	0	0	0	0	0	0.91918945	0.080810547	0.024169922	0.002929688	0.006347656	-0.014648438	0	44330	0	0	0
626	15146	15146	Category A	0.32397461	-0.19189453	-0.83984375	-0.10400391	0.35839844	0.39282227	0	0	6/3/2018	6	3	2018	5:04:37	18277	0.7	5	4	37	0	0.059326172	3.5255859	0.30883789	-0.22241211	-0.83642578	0.008789063	0.034179688	0	0	0	0	0	0	0	0	0	0.91894531	0.081054688	0.048583984	0.014892578	0.030517578	-0.003173828	0	44330	0	0	0
627	15147	15147	Category A	0.3359375	-0.21582031	-0.83984375	-0.10913086	0.36547852	0.39282227	0	0	6/3/2018	6	3	2018	5:04:37	18277	0.8	5	4	37	0	0.059326172	3.5255859	0.30883789	-0.22241211	-0.83618164	0.71264648	0.028076172	0	0	0	0	0	0	0	0	0	0.91870117	0.081298828	0.037109375	0.026855469	0.006591797	-0.003417969	0	44330	0	0	0
628	15148	15148	Category A	0.32397461	-0.2277832	-0.83984375	-0.10913086	0.36108398	0.39501953	0	0	6/3/2018	6	3	2018	5:04:37	18277	0.9	5	4	37	0	0.059326172	3.5255859	0.30908203	-0.22192383	-0.83618164	0.85791016	0.016113281	0	0	0	0	0	0	0	0	0	0.91870117	0.081298828	0.023925781	0.014648438	-0.005615234	-0.003417969	0	44330	0	0	0
629	15149	15149	Category A	0.32397461	-0.2277832	-0.85180664	-0.10742188	0.359375	0.39160156	0	0	6/3/2018	6	3	2018	5:04:38	18278	0	5	4	38	0	0.059326172	3.5255859	0.30908203	-0.22167969	-0.8359375	0.4675293	0.022216797	0	0	0	0	0	0	0	0	0	0.91845703	0.081542969	0.036376953	0.014648438	-0.005859375	-0.015625	0	44330	0	0	0
630	15150	15150	Category A	0.2878418	-0.23999023	-0.81591797	-0.10766602	0.36108398	0.39575195	0	0	6/3/2018	6	3	2018	5:04:38	18278	0.1	5	4	38	0	0.059326172	3.5255859	0.30883789	-0.22167969	-0.8359375	0.2253418	0.034179688	0	0	0	0	0	0	0	0	0	0.91845703	0.081542969	0.059326172	-0.020996094	-0.018066406	0.020019531	0	44330	0	0	0
631	15151	15151	Category A	0.31176758	-0.21582031	-0.83984375	-0.11132813	0.36181641	0.38964844	0	0	6/3/2018	6	3	2018	5:04:38	18278	0.2	5	4	38	0	0.059326172	3.5255859	0.30834961	-0.22192383	-0.8359375	0.037597656	0.0078125	0	0	0	0	0	0	0	0	0	0.91821289	0.081787109	0.013183594	0.003173828	0.006103516	-0.003662109	0	44330	0	0	0
632	15152	15152	Category A	0.2878418	-0.21582031	-0.82788086	-0.10229492	0.35742188	0.39672852	0	0	6/3/2018	6	3	2018	5:04:38	18278	0.3	5	4	38	0	0.059326172	3.5255859	0.30859375	-0.22241211	-0.83618164	0.63012695	0.023193359	0	0	0	0	0	0	0	0	0	0.91870117	0.081298828	0.035644531	-0.020751953	0.006591797	0.008300781	0	44330	0	0	0
633	15153	15153	Category A	0.27587891	-0.21582031	-0.82788086	-0.10766602	0.36352539	0.39379883	0	0	6/3/2018	6	3	2018	5:04:38	18278	0.4	5	4	38	0	0.059326172	3.5255859	0.30883789	-0.22216797	-0.8359375	1.2514648	0.034423828	0	0	0	0	0	0	0	0	0	0.91845703	0.081542969	0.047363281	-0.032958984	0.006347656	0.008056641	0	44330	0	0	0
634	15154	15154	Category A	0.27587891	-0.2277832	-0.82788086	-0.10595703	0.35742188	0.38769531	0	0	6/3/2018	6	3	2018	5:04:38	18278	0.5	5	4	38	0	0.059326172	3.5255859	0.30859375	-0.22216797	-0.83544922	1.3007813	0.033935547	0	0	0	0	0	0	0	0	0	0.91796875	0.08203125	0.045898438	-0.032714844	-0.005371094	0.007568359	0	44330	0	0	0
635	15155	15155	Category A	0.29980469	-0.20385742	-0.83984375	-0.11035156	0.36450195	0.39501953	0	0	6/3/2018	6	3	2018	5:04:38	18278	0.6	5	4	38	0	0.059326172	3.5255859	0.30834961	-0.22167969	-0.83520508	1.3930664	0.020263672	0	0	0	0	0	0	0	0	0	0.91748047	0.082519531	0.031005859	-0.008544922	0.017822266	-0.004394531	0	44330	0	0	0
636	15156	15156	Category A	0.31176758	-0.2277832	-0.85180664	-0.10839844	0.36132813	0.39379883	0	0	6/3/2018	6	3	2018	5:04:38	18278	0.7	5	4	38	0	0.059326172	3.5255859	0.30810547	-0.22119141	-0.83544922	1.744873	0.017822266	0	0	0	0	0	0	0	0	0	0.91748047	0.082519531	0.026123047	0.003417969	-0.006347656	-0.016113281	0	44330	0	0	0
637	15157	15157	Category A	0.29980469	-0.21582031	-0.85180664	-0.10864258	0.36010742	0.39355469	0	0	6/3/2018	6	3	2018	5:04:38	18278	0.8	5	4	38	0	0.059570313	3.5384766	0.30786133	-0.22094727	-0.83520508	2.029541	0.019042969	0	0	0	0	0	0	0	0	0	0.91723633	0.082763672	0.029785156	-0.008056641	0.005126953	-0.016357422	0	44330	0	0	0
638	15158	15158	Category A	0.2878418	-0.21582031	-0.82788086	-0.10913086	0.35742188	0.39257813	0	0	6/3/2018	6	3	2018	5:04:38	18278	0.9	5	4	38	0	0.059570313	3.5384766	0.30786133	-0.22070313	-0.83544922	1.6999512	0.022216797	0	0	0	0	0	0	0	0	0	0.91748047	0.082519531	0.032958984	-0.020019531	0.004882813	0.007568359	0	44330	0	0	0
639	15159	15159	Category A	0.29980469	-0.21582031	-0.82788086	-0.10644531	0.36083984	0.39501953	0	0	6/3/2018	6	3	2018	5:04:39	18279	0	5	4	39	0	0.059570313	3.5384766	0.30761719	-0.22070313	-0.83544922	1.2727051	0.012207031	0	0	0	0	0	0	0	0	0	0.91748047	0.082519531	0.020751953	-0.0078125	0.004882813	0.007568359	0	44330	0	0	0
640	15160	15160	Category A	0.29980469	-0.2277832	-0.82788086	-0.10913086	0.35742188	0.39257813	0	0	6/3/2018	6	3	2018	5:04:39	18279	0.1	5	4	39	0	0.059570313	3.5384766	0.30786133	-0.22045898	-0.83544922	0.94555664	0.013183594	0	0	0	0	0	0	0	0	0	0.91748047	0.082519531	0.023193359	-0.008056641	-0.007080078	0.007568359	0	44330	0	0	0
641	15161	15161	Category A	0.31176758	-0.21582031	-0.85180664	-0.10864258	0.36083984	0.38989258	0	0	6/3/2018	6	3	2018	5:04:39	18279	0.2	5	4	39	0	0.059570313	3.5384766	0.30834961	-0.22045898	-0.83544922	0.2644043	0.017089844	0	0	0	0	0	0	0	0	0	0.91748047	0.082519531	0.024169922	0.003173828	0.004638672	-0.016113281	0	44330	0	0	0
642	15162	15162	Category A	0.31176758	-0.20385742	-0.85180664	-0.10644531	0.35595703	0.39575195	0	0	6/3/2018	6	3	2018	5:04:39	18279	0.3	5	4	39	0	0.059570313	3.5384766	0.30761719	-0.22045898	-0.83544922	0.48950195	0.0234375	0	0	0	0	0	0	0	0	0	0.91723633	0.082763672	0.036865234	0.00390625	0.016601563	-0.016113281	0	44330	0	0	0
643	15163	15163	Category A	0.29980469	-0.21582031	-0.81591797	-0.11474609	0.359375	0.39257813	0	0	6/3/2018	6	3	2018	5:04:39	18279	0.4	5	4	39	0	0.059570313	3.5384766	0.30761719	-0.22045898	-0.83496094	0.99902344	0.021240234	0	0	0	0	0	0	0	0	0	0.91674805	0.083251953	0.031738281	-0.0078125	0.004638672	0.019042969	0	44330	0	0	0
644	15164	15164	Category A	0.31176758	-0.21582031	-0.83984375	-0.10839844	0.35913086	0.38769531	0	0	6/3/2018	6	3	2018	5:04:39	18279	0.5	5	4	39	0	0.059570313	3.5384766	0.30737305	-0.22070313	-0.83447266	1.0317383	0.008300781	0	0	0	0	0	0	0	0	0	0.91625977	0.083740234	0.014404297	0.004150391	0.004882813	-0.005126953	0	44330	0	0	0
645	15165	15165	Category A	0.29980469	-0.20385742	-0.81591797	-0.10302734	0.35961914	0.39501953	0	0	6/3/2018	6	3	2018	5:04:39	18279	0.6	5	4	39	0	0.059570313	3.5384766	0.30786133	-0.22070313	-0.8347168	0.84716797	0.026611328	0	0	0	0	0	0	0	0	0	0.91650391	0.083496094	0.043701172	-0.008056641	0.016845703	0.018798828	0	44330	0	0	0
646	15166	15166	Category A	0.29980469	-0.21582031	-0.83984375	-0.11132813	0.35888672	0.38476563	0	0	6/3/2018	6	3	2018	5:04:39	18279	0.7	5	4	39	0	0.059570313	3.5384766	0.30786133	-0.22045898	-0.8347168	0.65893555	0.010498047	0	0	0	0	0	0	0	0	0	0.91674805	0.083251953	0.017822266	-0.008056641	0.004638672	-0.004882813	0	44330	0	0	0
647	15167	15167	Category A	0.29980469	-0.23999023	-0.83984375	-0.10888672	0.36206055	0.39501953	0	0	6/3/2018	6	3	2018	5:04:39	18279	0.8	5	4	39	0	0.059570313	3.5384766	0.30761719	-0.22070313	-0.83422852	0.30419922	0.021240234	0	0	0	0	0	0	0	0	0	0.91625977	0.083740234	0.032470703	-0.0078125	-0.019042969	-0.005371094	0	44330	0	0	0
648	15168	15168	Category A	0.32397461	-0.25195313	-0.85180664	-0.10766602	0.36108398	0.38891602	0	0	6/3/2018	6	3	2018	5:04:39	18279	0.9	5	4	39	0	0.059570313	3.5384766	0.30761719	-0.22045898	-0.83398438	0.063964844	0.039306641	0	0	0	0	0	0	0	0	0	0.91601563	0.083984375	0.065185547	0.016113281	-0.03125	-0.017578125	0	44330	0	0	0
649	15169	15169	Category A	0.29980469	-0.23999023	-0.86376953	-0.10546875	0.36010742	0.39672852	0	0	6/3/2018	6	3	2018	5:04:40	18280	0	5	4	40	0	0.059570313	3.5384766	0.30761719	-0.2199707	-0.83398438	0.38134766	0.036621094	0	0	0	0	0	0	0	0	0	0.91577148	0.084228516	0.057373047	-0.0078125	-0.019775391	-0.029541016	0	44330	0	0	0
650	15170	15170	Category A	0.31176758	-0.21582031	-0.83984375	-0.10839844	0.35839844	0.39477539	0	0	6/3/2018	6	3	2018	5:04:40	18280	0.1	5	4	40	0	0.059570313	3.5384766	0.30761719	-0.22021484	-0.83398438	0.40039063	0.008056641	0	0	0	0	0	0	0	0	0	0.91601563	0.083984375	0.014160156	0.00390625	0.004394531	-0.005615234	0	44330	0	0	0
651	15171	15171	Category A	0.29980469	-0.23999023	-0.85180664	-0.11108398	0.36621094	0.39111328	0	0	6/3/2018	6	3	2018	5:04:40	18280	0.2	5	4	40	0	0.059570313	3.5384766	0.30737305	-0.2199707	-0.83398438	0.030273438	0.027587891	0	0	0	0	0	0	0	0	0	0.91577148	0.084228516	0.045166016	-0.007568359	-0.019775391	-0.017578125	0	44330	0	0	0
652	15172	15172	Category A	0.3359375	-0.21582031	-0.82788086	-0.11181641	0.36352539	0.39282227	0	0	6/3/2018	6	3	2018	5:04:40	18280	0.3	5	4	40	0	0.059570313	3.5384766	0.30712891	-0.21972656	-0.83374023	0.12426758	0.029296875	0	0	0	0	0	0	0	0	0	0.9152832	0.084716797	0.038330078	0.028564453	0.00390625	0.005859375	0	44330	0	0	0
653	15173	15173	Category A	0.32397461	-0.21582031	-0.83984375	-0.10742188	0.36181641	0.39208984	0	0	6/3/2018	6	3	2018	5:04:40	18280	0.4	5	4	40	0	0.059570313	3.5384766	0.30712891	-0.21948242	-0.83349609	0.028808594	0.018066406	0	0	0	0	0	0	0	0	0	0.9152832	0.084716797	0.026367188	0.016601563	0.003662109	-0.006103516	0	44330	0	0	0
654	15174	15174	Category A	0.31176758	-0.23999023	-0.81591797	-0.10766602	0.36279297	0.39306641	0	0	6/3/2018	6	3	2018	5:04:40	18280	0.5	5	4	40	0	0.059570313	3.5384766	0.30712891	-0.21972656	-0.83398438	0.2565918	0.027587891	0	0	0	0	0	0	0	0	0	0.91552734	0.084472656	0.042724609	0.004394531	-0.020019531	0.018066406	0	44330	0	0	0
655	15175	15175	Category A	0.2878418	-0.2277832	-0.82788086	-0.10424805	0.359375	0.39086914	0	0	6/3/2018	6	3	2018	5:04:40	18280	0.6	5	4	40	0	0.059570313	3.5384766	0.30664063	-0.21972656	-0.83422852	0.3347168	0.021240234	0	0	0	0	0	0	0	0	0	0.91552734	0.084472656	0.033203125	-0.018798828	-0.0078125	0.006347656	0	44330	0	0	0
656	15176	15176	Category A	0.29980469	-0.23999023	-0.81591797	-0.11010742	0.36035156	0.39160156	0	0	6/3/2018	6	3	2018	5:04:40	18280	0.7	5	4	40	0	0.059570313	3.5384766	0.30639648	-0.2199707	-0.83398438	0.32104492	0.027832031	0	0	0	0	0	0	0	0	0	0.91552734	0.084472656	0.044921875	-0.006591797	-0.019775391	0.018066406	0	44330	0	0	0
657	15177	15177	Category A	0.2878418	-0.25195313	-0.82788086	-0.10742188	0.359375	0.39477539	0	0	6/3/2018	6	3	2018	5:04:40	18280	0.8	5	4	40	0	0.059570313	3.5384766	0.30639648	-0.22045898	-0.83398438	0.41772461	0.036865234	0	0	0	0	0	0	0	0	0	0.9152832	0.084716797	0.056152344	-0.018554688	-0.03125	0.006103516	0	44330	0	0	0
658	15178	15178	Category A	0.29980469	-0.20385742	-0.85180664	-0.10913086	0.35742188	0.39672852	0	0	6/3/2018	6	3	2018	5:04:40	18280	0.9	5	4	40	0	0.059570313	3.5384766	0.30639648	-0.2199707	-0.83374023	0.31860352	0.025146484	0	0	0	0	0	0	0	0	0	0.91503906	0.084960938	0.040771484	-0.006591797	0.016113281	-0.017822266	0	44330	0	0	0
659	15179	15179	Category A	0.29980469	-0.2277832	-0.81591797	-0.10864258	0.36352539	0.39306641	0	0	6/3/2018	6	3	2018	5:04:41	18281	0	5	4	41	0	0.059570313	3.5384766	0.30664063	-0.22045898	-0.83374023	0.13549805	0.020507813	0	0	0	0	0	0	0	0	0	0.9152832	0.084716797	0.031982422	-0.006835938	-0.007080078	0.017822266	0	44330	0	0	0
660	15180	15180	Category A	0.32397461	-0.21582031	-0.82788086	-0.10766602	0.35913086	0.38891602	0	0	6/3/2018	6	3	2018	5:04:41	18281	0.1	5	4	41	0	0.059570313	3.5384766	0.30664063	-0.22045898	-0.83374023	0.36474609	0.018798828	0	0	0	0	0	0	0	0	0	0.9152832	0.084716797	0.027832031	0.017089844	0.004638672	0.005859375	0	44330	0	0	0
661	15181	15181	Category A	0.29980469	-0.21582031	-0.80395508	-0.10839844	0.35742188	0.39477539	0	0	6/3/2018	6	3	2018	5:04:41	18281	0.2	5	4	41	0	0.059570313	3.5384766	0.30639648	-0.22045898	-0.83349609	0.25683594	0.030761719	0	0	0	0	0	0	0	0	0	0.91503906	0.084960938	0.041015625	-0.006591797	0.004638672	0.029541016	0	44330	0	0	0
662	15182	15182	Category A	0.32397461	-0.2277832	-0.85180664	-0.10913086	0.36303711	0.39379883	0	0	6/3/2018	6	3	2018	5:04:41	18281	0.3	5	4	41	0	0.059570313	3.5384766	0.30615234	-0.22045898	-0.83349609	0.059814453	0.026367188	0	0	0	0	0	0	0	0	0	0.91479492	0.085205078	0.043212891	0.017578125	-0.007080078	-0.018066406	0	44330	0	0	0
663	15183	15183	Category A	0.32397461	-0.23999023	-0.86376953	-0.10839844	0.35913086	0.38671875	0	0	6/3/2018	6	3	2018	5:04:41	18281	0.4	5	4	41	0	0.059570313	3.5384766	0.30664063	-0.22045898	-0.83349609	0.11767578	0.039550781	0	0	0	0	0	0	0	0	0	0.9152832	0.084716797	0.06640625	0.017089844	-0.019287109	-0.030029297	0	44330	0	0	0
664	15184	15184	Category A	0.29980469	-0.21582031	-0.88793945	-0.11108398	0.36010742	0.38989258	0	0	6/3/2018	6	3	2018	5:04:41	18281	0.5	5	4	41	0	0.059570313	3.5384766	0.30688477	-0.22045898	-0.83374023	0.3762207	0.0546875	0	0	0	0	0	0	0	0	0	0.91552734	0.084472656	0.065917969	-0.007080078	0.004638672	-0.053955078	0	44330	0	0	0
665	15185	15185	Category A	0.3359375	-0.2277832	-0.81591797	-0.10913086	0.35742188	0.39355469	0	0	6/3/2018	6	3	2018	5:04:41	18281	0.6	5	4	41	0	0.059570313	3.5384766	0.30664063	-0.22045898	-0.83398438	0.69165039	0.034912109	0	0	0	0	0	0	0	0	0	0.91552734	0.084472656	0.054199219	0.029052734	-0.007080078	0.018066406	0	44330	0	0	0
666	15186	15186	Category A	0.31176758	-0.21582031	-0.82788086	-0.10864258	0.36425781	0.39086914	0	0	6/3/2018	6	3	2018	5:04:41	18281	0.7	5	4	41	0	0.059570313	3.5384766	0.30688477	-0.22070313	-0.83374023	1.1525879	0.009033203	0	0	0	0	0	0	0	0	0	0.91552734	0.084472656	0.015625	0.004638672	0.004882813	0.005859375	0	44330	0	0	0
667	15187	15187	Category A	0.32397461	-0.20385742	-0.82788086	-0.10327148	0.3581543	0.38989258	0	0	6/3/2018	6	3	2018	5:04:41	18281	0.8	5	4	41	0	0.059570313	3.5384766	0.30688477	-0.22167969	-0.83447266	1.4648438	0.025390625	0	0	0	0	0	0	0	0	0	0.91625977	0.083740234	0.041503906	0.016845703	0.017822266	0.006591797	0	44330	0	0	0
668	15188	15188	Category A	0.31176758	-0.21582031	-0.81591797	-0.11181641	0.359375	0.39355469	0	0	6/3/2018	6	3	2018	5:04:41	18281	0.9	5	4	41	0	0.059570313	3.5384766	0.30639648	-0.22167969	-0.83422852	1.3986816	0.020019531	0	0	0	0	0	0	0	0	0	0.91601563	0.083984375	0.029541016	0.005126953	0.005859375	0.018310547	0	44330	0	0	0
669	15189	15189	Category A	0.2878418	-0.21582031	-0.85180664	-0.10888672	0.36206055	0.39501953	0	0	6/3/2018	6	3	2018	5:04:42	18282	0	5	4	42	0	0.059570313	3.5384766	0.3059082	-0.22167969	-0.83398438	1.0654297	0.026123047	0	0	0	0	0	0	0	0	0	0.91552734	0.084472656	0.041748047	-0.018066406	0.005859375	-0.017578125	0	44330	0	0	0
670	15190	15190	Category A	0.29980469	-0.25195313	-0.82788086	-0.10839844	0.35742188	0.39575195	0	0	6/3/2018	6	3	2018	5:04:42	18282	0.1	5	4	42	0	0.059570313	3.5384766	0.30566406	-0.22167969	-0.83374023	0.82202148	0.03125	0	0	0	0	0	0	0	0	0	0.9152832	0.084716797	0.041748047	-0.005859375	-0.030029297	0.005859375	0	44330	0	0	0
671	15191	15191	Category A	0.32397461	-0.2277832	-0.82788086	-0.10302734	0.36035156	0.39599609	0	0	6/3/2018	6	3	2018	5:04:42	18282	0.2	5	4	42	0	0.059570313	3.5384766	0.3059082	-0.22167969	-0.83422852	0.46484375	0.020019531	0	0	0	0	0	0	0	0	0	0.91577148	0.084228516	0.030517578	0.017822266	-0.005859375	0.006347656	0	44330	0	0	0
672	15192	15192	Category A	0.31176758	-0.21582031	-0.81591797	-0.10644531	0.36083984	0.39672852	0	0	6/3/2018	6	3	2018	5:04:42	18282	0.3	5	4	42	0	0.059570313	3.5384766	0.3059082	-0.22216797	-0.83447266	0.36425781	0.020507813	0	0	0	0	0	0	0	0	0	0.91625977	0.083740234	0.030761719	0.005615234	0.006347656	0.018554688	0	44330	0	0	0
673	15193	15193	Category A	0.31176758	-0.2277832	-0.79199219	-0.10229492	0.36108398	0.39697266	0	0	6/3/2018	6	3	2018	5:04:42	18282	0.4	5	4	42	0	0.059570313	3.5384766	0.30639648	-0.22216797	-0.8347168	0.43017578	0.043457031	0	0	0	0	0	0	0	0	0	0.91650391	0.083496094	0.053710938	0.005126953	-0.005371094	0.042724609	0	44330	0	0	0
674	15194	15194	Category A	0.31176758	-0.20385742	-0.82788086	-0.11108398	0.35717773	0.39257813	0	0	6/3/2018	6	3	2018	5:04:42	18282	0.5	5	4	42	0	0.059570313	3.5384766	0.30664063	-0.22192383	-0.8347168	0.44262695	0.020019531	0	0	0	0	0	0	0	0	0	0.91650391	0.083496094	0.030029297	0.004882813	0.018066406	0.006835938	0	44330	0	0	0
675	15195	15195	Category A	0.2878418	-0.19189453	-0.85180664	-0.10522461	0.36157227	0.38671875	0	0	6/3/2018	6	3	2018	5:04:42	18282	0.6	5	4	42	0	0.059570313	3.5175293	0.30712891	-0.22216797	-0.83496094	0.26513672	0.039794922	0	0	0	0	0	0	0	0	0	0.91699219	0.083007813	0.06640625	-0.019287109	0.030273438	-0.016601563	0	44330	0	0	0
676	15196	15196	Category A	0.2878418	-0.2277832	-0.81591797	-0.10302734	0.35839844	0.39501953	0	0	6/3/2018	6	3	2018	5:04:42	18282	0.7	5	4	42	0	0.059570313	3.5175293	0.30712891	-0.22241211	-0.83520508	0.15478516	0.027832031	0	0	0	0	0	0	0	0	0	0.91723633	0.082763672	0.043945313	-0.019287109	-0.005126953	0.019287109	0	44330	0	0	0
677	15197	15197	Category A	0.29980469	-0.21582031	-0.85180664	-0.10400391	0.35668945	0.39575195	0	0	6/3/2018	6	3	2018	5:04:42	18282	0.8	5	4	42	0	0.059570313	3.5175293	0.30737305	-0.22216797	-0.8347168	0.34277344	0.019775391	0	0	0	0	0	0	0	0	0	0.91674805	0.083251953	0.031005859	-0.007568359	0.006347656	-0.016845703	0	44330	0	0	0
678	15198	15198	Category A	0.31176758	-0.2277832	-0.82788086	-0.11010742	0.36352539	0.39160156	0	0	6/3/2018	6	3	2018	5:04:42	18282	0.9	5	4	42	0	0.059570313	3.5175293	0.30761719	-0.22192383	-0.83422852	0.52758789	0.009521484	0	0	0	0	0	0	0	0	0	0.91650391	0.083496094	0.016357422	0.00390625	-0.005615234	0.006347656	0	44330	0	0	0
679	15199	15199	Category A	0.29980469	-0.2277832	-0.82788086	-0.10644531	0.35913086	0.39599609	0	0	6/3/2018	6	3	2018	5:04:43	18283	0	5	4	43	0	0.059570313	3.5175293	0.30786133	-0.22192383	-0.83422852	0.80761719	0.01171875	0	0	0	0	0	0	0	0	0	0.91650391	0.083496094	0.020263672	-0.008056641	-0.005615234	0.006347656	0	44330	0	0	0
680	15200	15200	Category A	0.31176758	-0.23999023	-0.82788086	-0.11108398	0.36303711	0.39477539	0	0	6/3/2018	6	3	2018	5:04:43	18283	0.1	5	4	43	0	0.059570313	3.5175293	0.30786133	-0.22192383	-0.83422852	0.98901367	0.019287109	0	0	0	0	0	0	0	0	0	0.91650391	0.083496094	0.027832031	0.003662109	-0.017822266	0.006347656	0	44330	0	0	0
681	15201	15201	Category A	0.27587891	-0.2277832	-0.82788086	-0.10546875	0.36010742	0.39282227	0	0	6/3/2018	6	3	2018	5:04:43	18283	0.2	5	4	43	0	0.059570313	3.5175293	0.30786133	-0.22192383	-0.83422852	0.94335938	0.033203125	0	0	0	0	0	0	0	0	0	0.91650391	0.083496094	0.044189453	-0.031982422	-0.005615234	0.006347656	0	44330	0	0	0
682	15202	15202	Category A	0.29980469	-0.2277832	-0.80395508	-0.11279297	0.36352539	0.39282227	0	0	6/3/2018	6	3	2018	5:04:43	18283	0.3	5	4	43	0	0.059570313	3.5175293	0.30786133	-0.22241211	-0.83398438	0.765625	0.031494141	0	0	0	0	0	0	0	0	0	0.91625977	0.083740234	0.043212891	-0.008056641	-0.005126953	0.030029297	0	44330	0	0	0
683	15203	15203	Category A	0.2878418	-0.20385742	-0.81591797	-0.10375977	0.35742188	0.39770508	0	0	6/3/2018	6	3	2018	5:04:43	18283	0.4	5	4	43	0	0.059570313	3.5175293	0.30761719	-0.22290039	-0.83325195	0.62353516	0.032470703	0	0	0	0	0	0	0	0	0	0.91577148	0.084228516	0.056396484	-0.019775391	0.019042969	0.017333984	0	44330	0	0	0
684	15204	15204	Category A	0.3359375	-0.21582031	-0.82788086	-0.10913086	0.35717773	0.38989258	0	0	6/3/2018	6	3	2018	5:04:43	18283	0.5	5	4	43	0	0.059570313	3.5175293	0.30786133	-0.22290039	-0.83349609	0.65332031	0.029296875	0	0	0	0	0	0	0	0	0	0.91601563	0.083984375	0.040527344	0.027832031	0.007080078	0.005615234	0	44330	0	0	0
685	15205	15205	Category A	0.32397461	-0.21582031	-0.85180664	-0.10766602	0.36108398	0.39257813	0	0	6/3/2018	6	3	2018	5:04:43	18283	0.6	5	4	43	0	0.059570313	3.5175293	0.30786133	-0.22314453	-0.83374023	0.27026367	0.025146484	0	0	0	0	0	0	0	0	0	0.91650391	0.083496094	0.041503906	0.015869141	0.007324219	-0.017822266	0	44330	0	0	0
686	15206	15206	Category A	0.29980469	-0.2277832	-0.81591797	-0.10668945	0.35839844	0.39379883	0	0	6/3/2018	6	3	2018	5:04:43	18283	0.7	5	4	43	0	0.059570313	3.5175293	0.30786133	-0.22387695	-0.83422852	0.29492188	0.020507813	0	0	0	0	0	0	0	0	0	0.91699219	0.083007813	0.030273438	-0.008056641	-0.003662109	0.018310547	0	44330	0	0	0
687	15207	15207	Category A	0.31176758	-0.19189453	-0.81591797	-0.10717773	0.35839844	0.39477539	0	0	6/3/2018	6	3	2018	5:04:43	18283	0.8	5	4	43	0	0.059570313	3.5175293	0.30810547	-0.22387695	-0.83398438	0.48901367	0.037109375	0	0	0	0	0	0	0	0	0	0.91699219	0.083007813	0.053955078	0.003417969	0.031982422	0.018066406	0	44330	0	0	0
688	15208	15208	Category A	0.29980469	-0.21582031	-0.83984375	-0.10913086	0.36181641	0.39160156	0	0	6/3/2018	6	3	2018	5:04:43	18283	0.9	5	4	43	0	0.059570313	3.5175293	0.30834961	-0.22363281	-0.83374023	0.61108398	0.012939453	0	0	0	0	0	0	0	0	0	0.91674805	0.083251953	0.022216797	-0.008544922	0.0078125	-0.005859375	0	44330	0	0	0
689	15209	15209	Category A	0.29980469	-0.21582031	-0.83984375	-0.10888672	0.36206055	0.39257813	0	0	6/3/2018	6	3	2018	5:04:44	18284	0	5	4	44	0	0.059570313	3.5175293	0.30810547	-0.22338867	-0.83349609	0.71191406	0.012939453	0	0	0	0	0	0	0	0	0	0.91650391	0.083496094	0.022216797	-0.008300781	0.007568359	-0.006103516	0	44330	0	0	0
690	15210	15210	Category A	0.29980469	-0.20385742	-0.81591797	-0.10839844	0.36035156	0.39770508	0	0	6/3/2018	6	3	2018	5:04:44	18284	0.1	5	4	44	0	0.059570313	3.5175293	0.30834961	-0.22363281	-0.83325195	0.9609375	0.027587891	0	0	0	0	0	0	0	0	0	0.91625977	0.083740234	0.045898438	-0.008544922	0.019775391	0.017333984	0	44330	0	0	0
691	15211	15211	Category A	0.29980469	-0.20385742	-0.83984375	-0.10913086	0.35839844	0.39477539	0	0	6/3/2018	6	3	2018	5:04:44	18284	0.2	5	4	44	0	0.059570313	3.5175293	0.30786133	-0.22363281	-0.83276367	0.96972656	0.022460938	0	0	0	0	0	0	0	0	0	0.91577148	0.084228516	0.034912109	-0.008056641	0.019775391	-0.006835938	0	44330	0	0	0
692	15212	15212	Category A	0.3359375	-0.21582031	-0.83984375	-0.11083984	0.35668945	0.38964844	0	0	6/3/2018	6	3	2018	5:04:44	18284	0.3	5	4	44	0	0.059570313	3.5175293	0.30834961	-0.22363281	-0.83276367	0.57446289	0.029296875	0	0	0	0	0	0	0	0	0	0.91577148	0.084228516	0.041992188	0.02734375	0.0078125	-0.006835938	0	44330	0	0	0
693	15213	15213	Category A	0.31176758	-0.21582031	-0.85180664	-0.11010742	0.36035156	0.39086914	0	0	6/3/2018	6	3	2018	5:04:44	18284	0.4	5	4	44	0	0.059570313	3.5175293	0.30761719	-0.22363281	-0.83276367	0.052001953	0.020996094	0	0	0	0	0	0	0	0	0	0.91552734	0.084472656	0.031005859	0.00390625	0.0078125	-0.018798828	0	44330	0	0	0
694	15214	15214	Category A	0.2878418	-0.21582031	-0.83984375	-0.10571289	0.35839844	0.39599609	0	0	6/3/2018	6	3	2018	5:04:44	18284	0.5	5	4	44	0	0.059570313	3.5175293	0.30712891	-0.22363281	-0.83349609	0.328125	0.021972656	0	0	0	0	0	0	0	0	0	0.91601563	0.083984375	0.033691406	-0.019287109	0.0078125	-0.006103516	0	44330	0	0	0
695	15215	15215	Category A	0.2878418	-0.23999023	-0.83984375	-0.11108398	0.36010742	0.39282227	0	0	6/3/2018	6	3	2018	5:04:44	18284	0.6	5	4	44	0	0.059570313	3.5175293	0.30712891	-0.22338867	-0.83398438	0.59326172	0.025878906	0	0	0	0	0	0	0	0	0	0.91650391	0.083496094	0.041503906	-0.019287109	-0.016357422	-0.005615234	0	44330	0	0	0
696	15216	15216	Category A	0.31176758	-0.23999023	-0.83984375	-0.10839844	0.35913086	0.39257813	0	0	6/3/2018	6	3	2018	5:04:44	18284	0.7	5	4	44	0	0.059570313	3.5175293	0.30712891	-0.22363281	-0.83398438	0.93823242	0.017822266	0	0	0	0	0	0	0	0	0	0.91650391	0.083496094	0.026367188	0.004394531	-0.016113281	-0.005615234	0	44330	0	0	0
697	15217	15217	Category A	0.31176758	-0.19189453	-0.81591797	-0.11108398	0.36108398	0.39575195	0	0	6/3/2018	6	3	2018	5:04:44	18284	0.8	5	4	44	0	0.059570313	3.5175293	0.30712891	-0.22338867	-0.83447266	1.0822754	0.036865234	0	0	0	0	0	0	0	0	0	0.91699219	0.083007813	0.0546875	0.004394531	0.031494141	0.018554688	0	44330	0	0	0
698	15218	15218	Category A	0.31176758	-0.2277832	-0.82788086	-0.10620117	0.36206055	0.39672852	0	0	6/3/2018	6	3	2018	5:04:44	18284	0.9	5	4	44	0	0.059570313	3.5175293	0.30712891	-0.22314453	-0.8347168	0.74316406	0.009521484	0	0	0	0	0	0	0	0	0	0.91699219	0.083007813	0.016113281	0.004394531	-0.004394531	0.006835938	0	44330	0	0	0
699	15219	15219	Category A	0.31176758	-0.2277832	-0.83984375	-0.11010742	0.36474609	0.39379883	0	0	6/3/2018	6	3	2018	5:04:45	18285	0	5	4	45	0	0.059570313	3.5175293	0.30761719	-0.22363281	-0.8347168	0.10351563	0.007568359	0	0	0	0	0	0	0	0	0	0.91723633	0.082763672	0.013183594	0.00390625	-0.00390625	-0.004882813	0	44330	0	0	0
700	15220	15220	Category A	0.31176758	-0.20385742	-0.82788086	-0.10473633	0.35742188	0.39575195	0	0	6/3/2018	6	3	2018	5:04:45	18285	0.1	5	4	45	0	0.059570313	3.5175293	0.30761719	-0.22363281	-0.83520508	0.11669922	0.021484375	0	0	0	0	0	0	0	0	0	0.91772461	0.082275391	0.03125	0.00390625	0.019775391	0.007324219	0	44330	0	0	0
701	15221	15221	Category A	0.29980469	-0.21582031	-0.82788086	-0.11181641	0.36547852	0.39208984	0	0	6/3/2018	6	3	2018	5:04:45	18285	0.2	5	4	45	0	0.059570313	3.5175293	0.30712891	-0.22363281	-0.83520508	0.10546875	0.012939453	0	0	0	0	0	0	0	0	0	0.91772461	0.082275391	0.022460938	-0.007324219	0.0078125	0.007324219	0	44330	0	0	0
702	15222	15222	Category A	0.32397461	-0.2277832	-0.83984375	-0.10668945	0.36010742	0.39697266	0	0	6/3/2018	6	3	2018	5:04:45	18285	0.3	5	4	45	0	0.059570313	3.5175293	0.30688477	-0.22363281	-0.83544922	0.20043945	0.017822266	0	0	0	0	0	0	0	0	0	0.91772461	0.082275391	0.025146484	0.016845703	-0.00390625	-0.004150391	0	44330	0	0	0
703	15223	15223	Category A	0.31176758	-0.21582031	-0.83984375	-0.11157227	0.36108398	0.39355469	0	0	6/3/2018	6	3	2018	5:04:45	18285	0.4	5	4	45	0	0.059570313	3.5175293	0.30664063	-0.22338867	-0.83544922	0.47924805	0.010009766	0	0	0	0	0	0	0	0	0	0.91772461	0.082275391	0.016845703	0.004882813	0.007568359	-0.004150391	0	44330	0	0	0
704	15224	15224	Category A	0.31176758	-0.2277832	-0.85180664	-0.10424805	0.35717773	0.38891602	0	0	6/3/2018	6	3	2018	5:04:45	18285	0.5	5	4	45	0	0.059570313	3.5175293	0.30615234	-0.22314453	-0.83544922	0.578125	0.017578125	0	0	0	0	0	0	0	0	0	0.91748047	0.082519531	0.026123047	0.005371094	-0.004394531	-0.016113281	0	44330	0	0	0
705	15225	15225	Category A	0.32397461	-0.2277832	-0.83984375	-0.10473633	0.36206055	0.39794922	0	0	6/3/2018	6	3	2018	5:04:45	18285	0.6	5	4	45	0	0.059570313	3.5175293	0.30615234	-0.22338867	-0.83496094	0.2980957	0.018798828	0	0	0	0	0	0	0	0	0	0.91699219	0.083007813	0.026611328	0.017578125	-0.004150391	-0.004638672	0	44330	0	0	0
706	15226	15226	Category A	0.32397461	-0.26391602	-0.89990234	-0.10839844	0.36132813	0.39770508	0	0	6/3/2018	6	3	2018	5:04:45	18285	0.7	5	4	45	0	0.059570313	3.5175293	0.3059082	-0.22338867	-0.83544922	0.16845703	0.078125	0	0	0	0	0	0	0	0	0	0.91723633	0.082763672	0.12280273	0.017822266	-0.040283203	-0.064208984	0	44330	0	0	0
707	15227	15227	Category A	0.29980469	-0.21582031	-0.81591797	-0.11108398	0.36474609	0.39599609	0	0	6/3/2018	6	3	2018	5:04:45	18285	0.8	5	4	45	0	0.059570313	3.5175293	0.30566406	-0.22314453	-0.83544922	0.025634766	0.021728516	0	0	0	0	0	0	0	0	0	0.91723633	0.082763672	0.032958984	-0.005859375	0.007324219	0.01953125	0	44330	0	0	0
708	15228	15228	Category A	0.29980469	-0.2277832	-0.81591797	-0.10986328	0.35742188	0.39257813	0	0	6/3/2018	6	3	2018	5:04:45	18285	0.9	5	4	45	0	0.059570313	3.5175293	0.30541992	-0.22338867	-0.83544922	0.45776367	0.020996094	0	0	0	0	0	0	0	0	0	0.91723633	0.082763672	0.029541016	-0.005615234	-0.004150391	0.01953125	0	44330	0	0	0
709	15229	15229	Category A	0.2878418	-0.23999023	-0.83984375	-0.11010742	0.35742188	0.38989258	0	0	6/3/2018	6	3	2018	5:04:46	18286	0	5	4	46	0	0.059570313	3.5175293	0.30541992	-0.22363281	-0.8359375	1.0471191	0.024169922	0	0	0	0	0	0	0	0	0	0.91772461	0.082275391	0.037597656	-0.017578125	-0.016113281	-0.003662109	0	44330	0	0	0
710	15230	15230	Category A	0.31176758	-0.2277832	-0.85180664	-0.10986328	0.35864258	0.39355469	0	0	6/3/2018	6	3	2018	5:04:46	18286	0.1	5	4	46	0	0.059570313	3.5175293	0.30566406	-0.22387695	-0.83544922	1.3725586	0.017578125	0	0	0	0	0	0	0	0	0	0.91748047	0.082519531	0.025878906	0.005859375	-0.003662109	-0.016113281	0	44330	0	0	0
711	15231	15231	Category A	0.32397461	-0.26391602	-0.86376953	-0.10839844	0.359375	0.39477539	0	0	6/3/2018	6	3	2018	5:04:46	18286	0.2	5	4	46	0	0.059570313	3.5175293	0.3059082	-0.22338867	-0.83544922	1.2275391	0.052246094	0	0	0	0	0	0	0	0	0	0.91748047	0.082519531	0.086425781	0.017822266	-0.040283203	-0.028076172	0	44330	0	0	0
712	15232	15232	Category A	0.31176758	-0.21582031	-0.85180664	-0.10961914	0.35766602	0.39770508	0	0	6/3/2018	6	3	2018	5:04:46	18286	0.3	5	4	46	0	0.059570313	3.5175293	0.30541992	-0.22314453	-0.83544922	0.98730469	0.018798828	0	0	0	0	0	0	0	0	0	0.91723633	0.082763672	0.029541016	0.006103516	0.007324219	-0.016113281	0	44330	0	0	0
713	15233	15233	Category A	0.29980469	-0.20385742	-0.81591797	-0.10766602	0.36547852	0.39282227	0	0	6/3/2018	6	3	2018	5:04:46	18286	0.4	5	4	46	0	0.059570313	3.5255859	0.30517578	-0.22314453	-0.83569336	0.86499023	0.028076172	0	0	0	0	0	0	0	0	0	0.91723633	0.082763672	0.044433594	-0.005371094	0.019287109	0.019775391	0	44330	0	0	0
714	15234	15234	Category A	0.32397461	-0.23999023	-0.85180664	-0.10913086	0.35717773	0.390625	0	0	6/3/2018	6	3	2018	5:04:46	18286	0.5	5	4	46	0	0.059570313	3.5255859	0.3046875	-0.22314453	-0.83618164	0.35717773	0.029785156	0	0	0	0	0	0	0	0	0	0.91772461	0.082275391	0.051269531	0.019042969	-0.016601563	-0.015380859	0	44330	0	0	0
715	15235	15235	Category A	0.29980469	-0.2277832	-0.85180664	-0.10766602	0.36108398	0.39379883	0	0	6/3/2018	6	3	2018	5:04:46	18286	0.6	5	4	46	0	0.059570313	3.5255859	0.30444336	-0.22314453	-0.83642578	0.35449219	0.016357422	0	0	0	0	0	0	0	0	0	0.91772461	0.082275391	0.024169922	-0.004638672	-0.004394531	-0.015136719	0	44330	0	0	0
716	15236	15236	Category A	0.32397461	-0.20385742	-0.81591797	-0.10424805	0.36010742	0.39282227	0	0	6/3/2018	6	3	2018	5:04:46	18286	0.7	5	4	46	0	0.059570313	3.5255859	0.3046875	-0.22363281	-0.83642578	0.82470703	0.034423828	0	0	0	0	0	0	0	0	0	0.91796875	0.08203125	0.059570313	0.019042969	0.019775391	0.020507813	0	44330	0	0	0
717	15237	15237	Category A	0.31176758	-0.19189453	-0.82788086	-0.11181641	0.35742188	0.39257813	0	0	6/3/2018	6	3	2018	5:04:46	18286	0.8	5	4	46	0	0.059570313	3.5255859	0.30493164	-0.22363281	-0.83642578	1.2473145	0.033447266	0	0	0	0	0	0	0	0	0	0.91796875	0.08203125	0.047119141	0.006835938	0.031738281	0.008544922	0	44330	0	0	0
718	15238	15238	Category A	0.32397461	-0.2277832	-0.81591797	-0.10302734	0.35839844	0.39697266	0	0	6/3/2018	6	3	2018	5:04:46	18286	0.9	5	4	46	0	0.059570313	3.5255859	0.30493164	-0.22363281	-0.83618164	1.4450684	0.028076172	0	0	0	0	0	0	0	0	0	0.91796875	0.08203125	0.043457031	0.018798828	-0.00390625	0.020263672	0	44330	0	0	0
719	15239	15239	Category A	0.29980469	-0.21582031	-0.82788086	-0.10913086	0.35913086	0.39257813	0	0	6/3/2018	6	3	2018	5:04:47	18287	0	5	4	47	0	0.059570313	3.5255859	0.30517578	-0.22363281	-0.83642578	1.4919434	0.012939453	0	0	0	0	0	0	0	0	0	0.91796875	0.08203125	0.021972656	-0.005371094	0.0078125	0.008544922	0	44330	0	0	0
720	15240	15240	Category A	0.29980469	-0.21582031	-0.82788086	-0.10327148	0.36083984	0.38793945	0	0	6/3/2018	6	3	2018	5:04:47	18287	0.1	5	4	47	0	0.059570313	3.5255859	0.30541992	-0.22338867	-0.83666992	1.1262207	0.012939453	0	0	0	0	0	0	0	0	0	0.91845703	0.081542969	0.022216797	-0.005615234	0.007568359	0.008789063	0	44330	0	0	0
721	15241	15241	Category A	0.29980469	-0.26391602	-0.82788086	-0.10913086	0.36010742	0.39282227	0	0	6/3/2018	6	3	2018	5:04:47	18287	0.2	5	4	47	0	0.059570313	3.5255859	0.30517578	-0.22314453	-0.83691406	0.63012695	0.041992188	0	0	0	0	0	0	0	0	0	0.91845703	0.081542969	0.055175781	-0.005371094	-0.040527344	0.009033203	0	44330	0	0	0
722	15242	15242	Category A	0.29980469	-0.2277832	-0.80395508	-0.10668945	0.35742188	0.39355469	0	0	6/3/2018	6	3	2018	5:04:47	18287	0.3	5	4	47	0	0.059570313	3.5255859	0.30566406	-0.22314453	-0.83666992	0.17407227	0.033691406	0	0	0	0	0	0	0	0	0	0.91845703	0.081542969	0.043212891	-0.005859375	-0.004394531	0.032714844	0	44330	0	0	0
723	15243	15243	Category A	0.31176758	-0.21582031	-0.82788086	-0.10913086	0.36352539	0.39501953	0	0	6/3/2018	6	3	2018	5:04:47	18287	0.4	5	4	47	0	0.059570313	3.5255859	0.30541992	-0.22265625	-0.8371582	0.36157227	0.013183594	0	0	0	0	0	0	0	0	0	0.91845703	0.081542969	0.022460938	0.006103516	0.006835938	0.009277344	0	44330	0	0	0
724	15244	15244	Category A	0.31176758	-0.25195313	-0.86376953	-0.10986328	0.359375	0.39355469	0	0	6/3/2018	6	3	2018	5:04:47	18287	0.5	5	4	47	0	0.059570313	3.5255859	0.30566406	-0.22314453	-0.83740234	0.83959961	0.039306641	0	0	0	0	0	0	0	0	0	0.91894531	0.081054688	0.061035156	0.005859375	-0.028564453	-0.026123047	0	44330	0	0	0
725	15245	15245	Category A	0.31176758	-0.25195313	-0.85180664	-0.11035156	0.36181641	0.38671875	0	0	6/3/2018	6	3	2018	5:04:47	18287	0.6	5	4	47	0	0.059570313	3.5255859	0.30517578	-0.22290039	-0.8371582	1.0224609	0.032958984	0	0	0	0	0	0	0	0	0	0.91845703	0.081542969	0.050048828	0.006347656	-0.028808594	-0.014648438	0	44330	0	0	0
726	15246	15246	Category A	0.31176758	-0.2277832	-0.82788086	-0.10742188	0.36474609	0.39379883	0	0	6/3/2018	6	3	2018	5:04:47	18287	0.7	5	4	47	0	0.059570313	3.5255859	0.30493164	-0.22314453	-0.83642578	1.0976563	0.011962891	0	0	0	0	0	0	0	0	0	0.91772461	0.082275391	0.020019531	0.006835938	-0.004394531	0.008544922	0	44330	0	0	0
727	15247	15247	Category A	0.31176758	-0.20385742	-0.81591797	-0.10742188	0.35742188	0.38964844	0	0	6/3/2018	6	3	2018	5:04:47	18287	0.8	5	4	47	0	0.059570313	3.5255859	0.3046875	-0.22338867	-0.83642578	1.3046875	0.029296875	0	0	0	0	0	0	0	0	0	0.91796875	0.08203125	0.047119141	0.006835938	0.01953125	0.020507813	0	44330	0	0	0
728	15248	15248	Category A	0.31176758	-0.23999023	-0.83984375	-0.10839844	0.36181641	0.39013672	0	0	6/3/2018	6	3	2018	5:04:47	18287	0.9	5	4	47	0	0.059570313	3.5255859	0.30444336	-0.22387695	-0.83618164	1.4016113	0.017822266	0	0	0	0	0	0	0	0	0	0.91748047	0.082519531	0.026855469	0.007080078	-0.015869141	-0.003417969	0	44330	0	0	0
729	15249	15249	Category A	0.32397461	-0.25195313	-0.83984375	-0.11010742	0.36035156	0.39086914	0	0	6/3/2018	6	3	2018	5:04:48	18288	0	5	4	48	0	0.059570313	3.5255859	0.30444336	-0.22363281	-0.83618164	1.0583496	0.034179688	0	0	0	0	0	0	0	0	0	0.91772461	0.082275391	0.051025391	0.019287109	-0.028076172	-0.003417969	0	44330	0	0	0
730	15250	15250	Category A	0.27587891	-0.2277832	-0.80395508	-0.10839844	0.36303711	0.39599609	0	0	6/3/2018	6	3	2018	5:04:48	18288	0.1	5	4	48	0	0.059570313	3.5255859	0.30444336	-0.22363281	-0.83618164	0.70800781	0.043212891	0	0	0	0	0	0	0	0	0	0.91772461	0.082275391	0.064941406	-0.028564453	-0.00390625	0.032226563	0	44330	0	0	0
731	15251	15251	Category A	0.3359375	-0.2277832	-0.85180664	-0.10864258	0.36010742	0.39282227	0	0	6/3/2018	6	3	2018	5:04:48	18288	0.2	5	4	48	0	0.059570313	3.5255859	0.3046875	-0.22387695	-0.83691406	0.83984375	0.034667969	0	0	0	0	0	0	0	0	0	0.91845703	0.081542969	0.049560547	0.031005859	-0.003662109	-0.014648438	0	44330	0	0	0
732	15252	15252	Category A	0.26391602	-0.2277832	-0.81591797	-0.11035156	0.36206055	0.39379883	0	0	6/3/2018	6	3	2018	5:04:48	18288	0.3	5	4	48	0	0.059570313	3.5255859	0.30493164	-0.22436523	-0.83666992	0.67358398	0.046142578	0	0	0	0	0	0	0	0	0	0.91845703	0.081542969	0.065429688	-0.041015625	-0.003173828	0.020751953	0	44330	0	0	0
733	15253	15253	Category A	0.29980469	-0.21582031	-0.89990234	-0.10766602	0.36279297	0.39306641	0	0	6/3/2018	6	3	2018	5:04:48	18288	0.4	5	4	48	0	0.059570313	3.5255859	0.30444336	-0.22460938	-0.83642578	0.34643555	0.063964844	0	0	0	0	0	0	0	0	0	0.91821289	0.081787109	0.077148438	-0.004638672	0.008789063	-0.063232422	0	44330	0	0	0
734	15254	15254	Category A	0.29980469	-0.21582031	-0.86376953	-0.10913086	0.36181641	0.39575195	0	0	6/3/2018	6	3	2018	5:04:48	18288	0.5	5	4	48	0	0.059570313	3.5255859	0.30444336	-0.22485352	-0.83618164	0.21704102	0.029052734	0	0	0	0	0	0	0	0	0	0.91796875	0.08203125	0.041259766	-0.004638672	0.009033203	-0.02734375	0	44330	0	0	0
735	15255	15255	Category A	0.29980469	-0.23999023	-0.82788086	-0.10571289	0.36352539	0.39501953	0	0	6/3/2018	6	3	2018	5:04:48	18288	0.6	5	4	48	0	0.059570313	3.5255859	0.3046875	-0.22485352	-0.83618164	0.74658203	0.017822266	0	0	0	0	0	0	0	0	0	0.91796875	0.08203125	0.028320313	-0.004882813	-0.014892578	0.008300781	0	44330	0	0	0
736	15256	15256	Category A	0.2878418	-0.2277832	-0.85180664	-0.11157227	0.36035156	0.39770508	0	0	6/3/2018	6	3	2018	5:04:48	18288	0.7	5	4	48	0	0.059570313	3.5255859	0.30493164	-0.22485352	-0.8359375	0.90771484	0.0234375	0	0	0	0	0	0	0	0	0	0.91796875	0.08203125	0.035644531	-0.017089844	-0.002685547	-0.015625	0	44330	0	0	0
737	15257	15257	Category A	0.2878418	-0.2277832	-0.85180664	-0.10644531	0.35839844	0.39477539	0	0	6/3/2018	6	3	2018	5:04:48	18288	0.8	5	4	48	0	0.059570313	3.5255859	0.30493164	-0.22460938	-0.8359375	0.39111328	0.0234375	0	0	0	0	0	0	0	0	0	0.91772461	0.082275391	0.035888672	-0.017089844	-0.002929688	-0.015625	0	44330	0	0	0
738	15258	15258	Category A	0.3359375	-0.23999023	-0.85180664	-0.10913086	0.36035156	0.39575195	0	0	6/3/2018	6	3	2018	5:04:48	18288	0.9	5	4	48	0	0.059570313	3.5255859	0.30493164	-0.22485352	-0.83618164	0.2109375	0.037597656	0	0	0	0	0	0	0	0	0	0.91796875	0.08203125	0.061523438	0.030761719	-0.014892578	-0.015380859	0	44330	0	0	0
739	15259	15259	Category A	0.29980469	-0.2277832	-0.85180664	-0.10839844	0.359375	0.39575195	0	0	6/3/2018	6	3	2018	5:04:49	18289	0	5	4	49	0	0.059570313	3.5255859	0.30444336	-0.22460938	-0.83618164	0.40234375	0.016357422	0	0	0	0	0	0	0	0	0	0.91796875	0.08203125	0.023193359	-0.004638672	-0.002929688	-0.015380859	0	44330	0	0	0
740	15260	15260	Category A	0.2878418	-0.21582031	-0.82788086	-0.10546875	0.36303711	0.39697266	0	0	6/3/2018	6	3	2018	5:04:49	18289	0.1	5	4	49	0	0.059570313	3.5255859	0.30419922	-0.22436523	-0.8359375	0.22216797	0.020263672	0	0	0	0	0	0	0	0	0	0.91748047	0.082519531	0.033447266	-0.016357422	0.008544922	0.008056641	0	44330	0	0	0
741	15261	15261	Category A	0.2878418	-0.21582031	-0.82788086	-0.10595703	0.35913086	0.38769531	0	0	6/3/2018	6	3	2018	5:04:49	18289	0.2	5	4	49	0	0.059570313	3.5255859	0.30371094	-0.22460938	-0.8359375	0.3581543	0.020019531	0	0	0	0	0	0	0	0	0	0.91723633	0.082763672	0.032958984	-0.015869141	0.008789063	0.008056641	0	44330	0	0	0
742	15262	15262	Category A	0.29980469	-0.21582031	-0.85180664	-0.10839844	0.36108398	0.39257813	0	0	6/3/2018	6	3	2018	5:04:49	18289	0.3	5	4	49	0	0.059570313	3.5255859	0.30371094	-0.22460938	-0.83544922	0.39624023	0.018798828	0	0	0	0	0	0	0	0	0	0.91699219	0.083007813	0.028808594	-0.00390625	0.008789063	-0.016113281	0	44330	0	0	0
743	15263	15263	Category A	0.2878418	-0.2277832	-0.85180664	-0.10986328	0.35864258	0.39355469	0	0	6/3/2018	6	3	2018	5:04:49	18289	0.4	5	4	49	0	0.059570313	3.5255859	0.30322266	-0.22412109	-0.83569336	0.375	0.022460938	0	0	0	0	0	0	0	0	0	0.91699219	0.083007813	0.034912109	-0.015380859	-0.003417969	-0.015869141	0	44330	0	0	0
744	15264	15264	Category A	0.29980469	-0.2277832	-0.85180664	-0.10302734	0.35571289	0.39257813	0	0	6/3/2018	6	3	2018	5:04:49	18289	0.5	5	4	49	0	0.059570313	3.5255859	0.30322266	-0.22387695	-0.83520508	0.5012207	0.017089844	0	0	0	0	0	0	0	0	0	0.91625977	0.083740234	0.023681641	-0.003417969	-0.003662109	-0.016357422	0	44330	0	0	0
745	15265	15265	Category A	0.31176758	-0.2277832	-0.85180664	-0.10595703	0.35913086	0.38769531	0	0	6/3/2018	6	3	2018	5:04:49	18289	0.6	5	4	49	0	0.059570313	3.5255859	0.30322266	-0.22387695	-0.83544922	0.92724609	0.018554688	0	0	0	0	0	0	0	0	0	0.91650391	0.083496094	0.028564453	0.008300781	-0.003662109	-0.016113281	0	44330	0	0	0
746	15266	15266	Category A	0.2878418	-0.20385742	-0.82788086	-0.10546875	0.36083984	0.39282227	0	0	6/3/2018	6	3	2018	5:04:49	18289	0.7	5	4	49	0	0.059570313	3.5255859	0.30297852	-0.22387695	-0.83544922	0.95166016	0.026123047	0	0	0	0	0	0	0	0	0	0.91650391	0.083496094	0.042724609	-0.015136719	0.020019531	0.007568359	0	44330	0	0	0
747	15267	15267	Category A	0.31176758	-0.21582031	-0.83984375	-0.10546875	0.36083984	0.39355469	0	0	6/3/2018	6	3	2018	5:04:49	18289	0.8	5	4	49	0	0.059570313	3.5255859	0.30249023	-0.22338867	-0.8347168	0.69042969	0.012695313	0	0	0	0	0	0	0	0	0	0.91552734	0.084472656	0.021728516	0.009033203	0.007568359	-0.004882813	0	44330	0	0	0
748	15268	15268	Category A	0.31176758	-0.23999023	-0.83984375	-0.10864258	0.36010742	0.39477539	0	0	6/3/2018	6	3	2018	5:04:49	18289	0.9	5	4	49	0	0.059570313	3.5255859	0.30273438	-0.22363281	-0.83520508	0.9699707	0.019042969	0	0	0	0	0	0	0	0	0	0.91601563	0.083984375	0.029785156	0.008789063	-0.016113281	-0.004394531	0	44330	0	0	0
749	15269	15269	Category A	0.29980469	-0.2277832	-0.82788086	-0.10546875	0.36010742	0.39599609	0	0	6/3/2018	6	3	2018	5:04:50	18290	0	5	4	50	0	0.059570313	3.5255859	0.30297852	-0.22363281	-0.83544922	1.1567383	0.009033203	0	0	0	0	0	0	0	0	0	0.91625977	0.083740234	0.014648438	-0.003173828	-0.00390625	0.007568359	0	44330	0	0	0
750	15270	15270	Category A	0.32397461	-0.21582031	-0.82788086	-0.10668945	0.35839844	0.39575195	0	0	6/3/2018	6	3	2018	5:04:50	18290	0.1	5	4	50	0	0.059570313	3.5255859	0.30322266	-0.22338867	-0.83544922	0.92773438	0.023193359	0	0	0	0	0	0	0	0	0	0.91650391	0.083496094	0.035888672	0.020507813	0.007568359	0.007568359	0	44330	0	0	0
751	15271	15271	Category A	0.2878418	-0.20385742	-0.82788086	-0.10839844	0.36206055	0.39160156	0	0	6/3/2018	6	3	2018	5:04:50	18290	0.2	5	4	50	0	0.059326172	3.5255859	0.30297852	-0.22314453	-0.83544922	0.48486328	0.025878906	0	0	0	0	0	0	0	0	0	0.91625977	0.083740234	0.042236328	-0.015136719	0.019287109	0.007568359	0	44330	0	0	0
752	15272	15272	Category A	0.2878418	-0.21582031	-0.82788086	-0.10571289	0.35693359	0.39379883	0	0	6/3/2018	6	3	2018	5:04:50	18290	0.3	5	4	50	0	0.059326172	3.5255859	0.30249023	-0.22290039	-0.83520508	0.32568359	0.017822266	0	0	0	0	0	0	0	0	0	0.91577148	0.084228516	0.029296875	-0.014648438	0.007080078	0.007324219	0	44330	0	0	0
753	15273	15273	Category A	0.27587891	-0.2277832	-0.83984375	-0.10742188	0.36181641	0.39672852	0	0	6/3/2018	6	3	2018	5:04:50	18290	0.4	5	4	50	0	0.059326172	3.5255859	0.30273438	-0.22290039	-0.83520508	0.38818359	0.027587891	0	0	0	0	0	0	0	0	0	0.91577148	0.084228516	0.036132813	-0.026855469	-0.004638672	-0.004394531	0	44330	0	0	0
754	15274	15274	Category A	0.2878418	-0.21582031	-0.83984375	-0.10913086	0.36010742	0.39477539	0	0	6/3/2018	6	3	2018	5:04:50	18290	0.5	5	4	50	0	0.059326172	3.5255859	0.30297852	-0.22314453	-0.83544922	0.17822266	0.017333984	0	0	0	0	0	0	0	0	0	0.91650391	0.083496094	0.026611328	-0.015136719	0.007324219	-0.004150391	0	44330	0	0	0
755	15275	15275	Category A	0.31176758	-0.21582031	-0.85180664	-0.1027832	0.35766602	0.39501953	0	0	6/3/2018	6	3	2018	5:04:50	18290	0.6	5	4	50	0	0.059326172	3.5255859	0.30249023	-0.22314453	-0.83544922	0.10791016	0.019775391	0	0	0	0	0	0	0	0	0	0.91625977	0.083740234	0.032714844	0.009033203	0.007324219	-0.016113281	0	44330	0	0	0
756	15276	15276	Category A	0.29980469	-0.2277832	-0.81591797	-0.11181641	0.359375	0.39257813	0	0	6/3/2018	6	3	2018	5:04:50	18290	0.7	5	4	50	0	0.059326172	3.5255859	0.30297852	-0.22290039	-0.83544922	0.060058594	0.020263672	0	0	0	0	0	0	0	0	0	0.91625977	0.083740234	0.02734375	-0.003173828	-0.004638672	0.01953125	0	44330	0	0	0
757	15277	15277	Category A	0.31176758	-0.21582031	-0.83984375	-0.10913086	0.35839844	0.39672852	0	0	6/3/2018	6	3	2018	5:04:50	18290	0.8	5	4	50	0	0.059326172	3.5255859	0.30273438	-0.22290039	-0.83569336	0.27758789	0.011962891	0	0	0	0	0	0	0	0	0	0.91650391	0.083496094	0.020019531	0.008789063	0.007080078	-0.00390625	0	44330	0	0	0
758	15278	15278	Category A	0.32397461	-0.23999023	-0.83984375	-0.10498047	0.36035156	0.39501953	0	0	6/3/2018	6	3	2018	5:04:50	18290	0.9	5	4	50	0	0.059326172	3.5255859	0.30273438	-0.22314453	-0.83544922	0.27807617	0.027099609	0	0	0	0	0	0	0	0	0	0.91625977	0.083740234	0.041992188	0.020996094	-0.016601563	-0.004150391	0	44330	0	0	0
759	15279	15279	Category A	0.32397461	-0.20385742	-0.85180664	-0.11010742	0.36352539	0.39599609	0	0	6/3/2018	6	3	2018	5:04:51	18291	0	5	4	51	0	0.059326172	3.5255859	0.30249023	-0.22314453	-0.83544922	0.040527344	0.032958984	0	0	0	0	0	0	0	0	0	0.91625977	0.083740234	0.056884766	0.021240234	0.019287109	-0.016113281	0	44330	0	0	0
760	15280	15280	Category A	0.2878418	-0.21582031	-0.83984375	-0.10400391	0.35571289	0.39477539	0	0	6/3/2018	6	3	2018	5:04:51	18291	0.1	5	4	51	0	0.059326172	3.5255859	0.30273438	-0.22314453	-0.83544922	0.083496094	0.017089844	0	0	0	0	0	0	0	0	0	0.91625977	0.083740234	0.026611328	-0.014892578	0.007324219	-0.004150391	0	44330	0	0	0
761	15281	15281	Category A	0.31176758	-0.2277832	-0.81591797	-0.10717773	0.359375	0.39770508	0	0	6/3/2018	6	3	2018	5:04:51	18291	0.2	5	4	51	0	0.059326172	3.5255859	0.30273438	-0.22314453	-0.83544922	0.23461914	0.021972656	0	0	0	0	0	0	0	0	0	0.91625977	0.083740234	0.032958984	0.008789063	-0.004394531	0.01953125	0	44330	0	0	0
762	15282	15282	Category A	0.2878418	-0.20385742	-0.82788086	-0.11083984	0.35742188	0.39355469	0	0	6/3/2018	6	3	2018	5:04:51	18291	0.3	5	4	51	0	0.059326172	3.5255859	0.30249023	-0.22265625	-0.83544922	0.4387207	0.025146484	0	0	0	0	0	0	0	0	0	0.91625977	0.083740234	0.041503906	-0.014648438	0.018798828	0.007568359	0	44330	0	0	0
763	15283	15283	Category A	0.29980469	-0.2277832	-0.83984375	-0.11010742	0.36352539	0.39599609	0	0	6/3/2018	6	3	2018	5:04:51	18291	0.4	5	4	51	0	0.059326172	3.5255859	0.30249023	-0.22265625	-0.8359375	0.29614258	0.006835938	0	0	0	0	0	0	0	0	0	0.91650391	0.083496094	0.011474609	-0.002685547	-0.004882813	-0.003662109	0	44330	0	0	0
764	15284	15284	Category A	0.29980469	-0.20385742	-0.80395508	-0.10986328	0.35864258	0.38769531	0	0	6/3/2018	6	3	2018	5:04:51	18291	0.5	5	4	51	0	0.059326172	3.5255859	0.30249023	-0.22290039	-0.8359375	0.10205078	0.037353516	0	0	0	0	0	0	0	0	0	0.91674805	0.083251953	0.054199219	-0.002685547	0.019042969	0.031982422	0	44330	0	0	0
765	15285	15285	Category A	0.29980469	-0.2277832	-0.80395508	-0.10839844	0.36376953	0.39599609	0	0	6/3/2018	6	3	2018	5:04:51	18291	0.6	5	4	51	0	0.059326172	3.5255859	0.30224609	-0.22265625	-0.83569336	0.020263672	0.032226563	0	0	0	0	0	0	0	0	0	0.91625977	0.083740234	0.039306641	-0.002441406	-0.004882813	0.031738281	0	44330	0	0	0
766	15286	15286	Category A	0.2878418	-0.25195313	-0.81591797	-0.10571289	0.35693359	0.39379883	0	0	6/3/2018	6	3	2018	5:04:51	18291	0.7	5	4	51	0	0.059326172	3.5255859	0.30249023	-0.22265625	-0.83544922	0.26318359	0.038085938	0	0	0	0	0	0	0	0	0	0.91625977	0.083740234	0.063720703	-0.014648438	-0.029052734	0.01953125	0	44330	0	0	0
767	15287	15287	Category A	0.2878418	-0.2277832	-0.79199219	-0.10913086	0.36108398	0.38989258	0	0	6/3/2018	6	3	2018	5:04:51	18291	0.8	5	4	51	0	0.059326172	3.5255859	0.30249023	-0.22241211	-0.83544922	0.61816406	0.046142578	0	0	0	0	0	0	0	0	0	0.91601563	0.083984375	0.063476563	-0.014648438	-0.005126953	0.043457031	0	44330	0	0	0
768	15288	15288	Category A	0.29980469	-0.20385742	-0.85180664	-0.10253906	0.36083984	0.39501953	0	0	6/3/2018	6	3	2018	5:04:51	18291	0.9	5	4	51	0	0.059326172	3.5255859	0.30249023	-0.22265625	-0.83544922	0.83300781	0.024902344	0	0	0	0	0	0	0	0	0	0.91625977	0.083740234	0.037841797	-0.002685547	0.018798828	-0.016113281	0	44330	0	0	0
769	15289	15289	Category A	0.29980469	-0.21582031	-0.83984375	-0.10839844	0.35742188	0.39575195	0	0	6/3/2018	6	3	2018	5:04:52	18292	0	5	4	52	0	0.059326172	3.5255859	0.30224609	-0.22265625	-0.83544922	0.70361328	0.008300781	0	0	0	0	0	0	0	0	0	0.91601563	0.083984375	0.013671875	-0.002441406	0.006835938	-0.004150391	0	44330	0	0	0
770	15290	15290	Category A	0.32397461	-0.21582031	-0.86376953	-0.10571289	0.359375	0.39257813	0	0	6/3/2018	6	3	2018	5:04:52	18292	0.1	5	4	52	0	0.059326172	3.5255859	0.30200195	-0.22241211	-0.83544922	0.53955078	0.036132813	0	0	0	0	0	0	0	0	0	0.91577148	0.084228516	0.056640625	0.021728516	0.006591797	-0.028076172	0	44330	0	0	0
771	15291	15291	Category A	0.32397461	-0.23999023	-0.82788086	-0.10742188	0.359375	0.39282227	0	0	6/3/2018	6	3	2018	5:04:52	18292	0.2	5	4	52	0	0.059326172	3.5255859	0.30224609	-0.22241211	-0.83544922	0.19848633	0.028808594	0	0	0	0	0	0	0	0	0	0.91601563	0.083984375	0.046875	0.021484375	-0.017333984	0.007568359	0	44330	0	0	0
772	15292	15292	Category A	0.29980469	-0.25195313	-0.81591797	-0.10742188	0.36035156	0.39501953	0	0	6/3/2018	6	3	2018	5:04:52	18292	0.3	5	4	52	0	0.059326172	3.5255859	0.30175781	-0.22241211	-0.83520508	0.062011719	0.03515625	0	0	0	0	0	0	0	0	0	0.91552734	0.084472656	0.050537109	-0.001953125	-0.029296875	0.019287109	0	44330	0	0	0
773	15293	15293	Category A	0.31176758	-0.2277832	-0.83984375	-0.11010742	0.35668945	0.39355469	0	0	6/3/2018	6	3	2018	5:04:52	18292	0.4	5	4	52	0	0.059326172	3.5255859	0.30249023	-0.22241211	-0.83544922	0.042480469	0.011474609	0	0	0	0	0	0	0	0	0	0.91577148	0.084228516	0.018798828	0.009033203	-0.005126953	-0.004150391	0	44330	0	0	0
774	15294	15294	Category A	0.29980469	-0.21582031	-0.83984375	-0.10644531	0.35913086	0.39355469	0	0	6/3/2018	6	3	2018	5:04:52	18292	0.5	5	4	52	0	0.059326172	3.5255859	0.30224609	-0.22241211	-0.8347168	0.22338867	0.008544922	0	0	0	0	0	0	0	0	0	0.9152832	0.084716797	0.013916016	-0.002441406	0.006591797	-0.004882813	0	44330	0	0	0
775	15295	15295	Category A	0.31176758	-0.23999023	-0.81591797	-0.11181641	0.36010742	0.38867188	0	0	6/3/2018	6	3	2018	5:04:52	18292	0.6	5	4	52	0	0.059326172	3.5255859	0.30249023	-0.22241211	-0.83422852	0.3359375	0.026855469	0	0	0	0	0	0	0	0	0	0.91503906	0.084960938	0.045166016	0.009033203	-0.017333984	0.018310547	0	44330	0	0	0
776	15296	15296	Category A	0.31176758	-0.2277832	-0.82788086	-0.10546875	0.36010742	0.39599609	0	0	6/3/2018	6	3	2018	5:04:52	18292	0.7	5	4	52	0	0.059326172	3.5255859	0.30200195	-0.22241211	-0.8347168	0.44897461	0.012695313	0	0	0	0	0	0	0	0	0	0.91503906	0.084960938	0.021728516	0.009521484	-0.005126953	0.006835938	0	44330	0	0	0
777	15297	15297	Category A	0.29980469	-0.20385742	-0.83984375	-0.10742188	0.3581543	0.39257813	0	0	6/3/2018	6	3	2018	5:04:52	18292	0.8	5	4	52	0	0.059326172	3.5255859	0.30200195	-0.22241211	-0.83422852	0.32202148	0.019287109	0	0	0	0	0	0	0	0	0	0.91479492	0.085205078	0.026367188	-0.002197266	0.018554688	-0.005371094	0	44330	0	0	0
778	15298	15298	Category A	0.2878418	-0.20385742	-0.83984375	-0.10668945	0.36010742	0.3918457	0	0	6/3/2018	6	3	2018	5:04:52	18292	0.9	5	4	52	0	0.059326172	3.5255859	0.30224609	-0.22241211	-0.83398438	0.024658203	0.024169922	0	0	0	0	0	0	0	0	0	0.91455078	0.085449219	0.038818359	-0.014404297	0.018554688	-0.005615234	0	44330	0	0	0
779	15299	15299	Category A	0.2878418	-0.21582031	-0.81591797	-0.10571289	0.3581543	0.38671875	0	0	6/3/2018	6	3	2018	5:04:53	18293	0	5	4	53	0	0.059326172	3.5255859	0.30200195	-0.22216797	-0.83374023	0.26171875	0.023681641	0	0	0	0	0	0	0	0	0	0.91430664	0.085693359	0.038574219	-0.014160156	0.006347656	0.017822266	0	44330	0	0	0
780	15300	15300	Category A	0.27587891	-0.2277832	-0.81591797	-0.10839844	0.359375	0.39672852	0	0	6/3/2018	6	3	2018	5:04:53	18293	0.1	5	4	53	0	0.059326172	3.5255859	0.30175781	-0.22216797	-0.83349609	0.36547852	0.031982422	0	0	0	0	0	0	0	0	0	0.9140625	0.0859375	0.049316406	-0.025878906	-0.005371094	0.017578125	0	44330	0	0	0
781	15301	15301	Category A	0.2878418	-0.20385742	-0.80395508	-0.10839844	0.35913086	0.39257813	0	0	6/3/2018	6	3	2018	5:04:53	18293	0.2	5	4	53	0	0.059326172	3.5255859	0.30200195	-0.22167969	-0.83374023	0.46630859	0.037597656	0	0	0	0	0	0	0	0	0	0.9140625	0.0859375	0.062011719	-0.014160156	0.017822266	0.029785156	0	44330	0	0	0
782	15302	15302	Category A	0.29980469	-0.19189453	-0.85180664	-0.11010742	0.36352539	0.39672852	0	0	6/3/2018	6	3	2018	5:04:53	18293	0.3	5	4	53	0	0.059326172	3.5255859	0.30249023	-0.22192383	-0.83374023	0.39648438	0.03515625	0	0	0	0	0	0	0	0	0	0.91430664	0.085693359	0.05078125	-0.002685547	0.030029297	-0.017822266	0	44330	0	0	0
783	15303	15303	Category A	0.29980469	-0.19189453	-0.80395508	-0.11450195	0.36108398	0.39477539	0	0	6/3/2018	6	3	2018	5:04:53	18293	0.4	5	4	53	0	0.059326172	3.5255859	0.30249023	-0.22216797	-0.83349609	0.32348633	0.042480469	0	0	0	0	0	0	0	0	0	0.9140625	0.0859375	0.0625	-0.002685547	0.030273438	0.029541016	0	44330	0	0	0
784	15304	15304	Category A	0.31176758	-0.2277832	-0.86376953	-0.10546875	0.36083984	0.3918457	0	0	6/3/2018	6	3	2018	5:04:53	18293	0.5	5	4	53	0	0.059326172	3.5255859	0.30273438	-0.22241211	-0.83276367	0.09375	0.032470703	0	0	0	0	0	0	0	0	0	0.91357422	0.086425781	0.044921875	0.008789063	-0.005126953	-0.030761719	0	44330	0	0	0
785	15305	15305	Category A	0.29980469	-0.2277832	-0.83984375	-0.10571289	0.36352539	0.39501953	0	0	6/3/2018	6	3	2018	5:04:53	18293	0.6	5	4	53	0	0.059326172	3.5255859	0.30249023	-0.22241211	-0.83276367	0.10913086	0.009033203	0	0	0	0	0	0	0	0	0	0.91357422	0.086425781	0.014892578	-0.002685547	-0.005126953	-0.006835938	0	44330	0	0	0
786	15306	15306	Category A	0.29980469	-0.2277832	-0.83984375	-0.10717773	0.359375	0.39575195	0	0	6/3/2018	6	3	2018	5:04:53	18293	0.7	5	4	53	0	0.059326172	3.5255859	0.30273438	-0.22241211	-0.83251953	0.046630859	0.009277344	0	0	0	0	0	0	0	0	0	0.91333008	0.086669922	0.015380859	-0.002929688	-0.005126953	-0.007080078	0	44330	0	0	0
787	15307	15307	Category A	0.31176758	-0.2277832	-0.85180664	-0.11450195	0.36303711	0.39477539	0	0	6/3/2018	6	3	2018	5:04:53	18293	0.8	5	4	53	0	0.059326172	3.5255859	0.30322266	-0.22265625	-0.83251953	0.13232422	0.021484375	0	0	0	0	0	0	0	0	0	0.91357422	0.086425781	0.032470703	0.008300781	-0.004882813	-0.019042969	0	44330	0	0	0
788	15308	15308	Category A	0.31176758	-0.23999023	-0.83984375	-0.10302734	0.36108398	0.39599609	0	0	6/3/2018	6	3	2018	5:04:53	18293	0.9	5	4	53	0	0.059326172	3.5255859	0.30322266	-0.22265625	-0.83227539	0.050537109	0.020263672	0	0	0	0	0	0	0	0	0	0.91357422	0.086425781	0.032714844	0.008300781	-0.017089844	-0.007324219	0	44330	0	0	0
789	15309	15309	Category A	0.31176758	-0.21582031	-0.83984375	-0.10839844	0.36547852	0.39379883	0	0	6/3/2018	6	3	2018	5:04:54	18294	0	5	4	54	0	0.059326172	3.511084	0.30322266	-0.22241211	-0.83251953	0.062988281	0.012939453	0	0	0	0	0	0	0	0	0	0.91357422	0.086425781	0.022216797	0.008300781	0.006591797	-0.007080078	0	44330	0	0	0
790	15310	15310	Category A	0.29980469	-0.21582031	-0.85180664	-0.10668945	0.36621094	0.39086914	0	0	6/3/2018	6	3	2018	5:04:54	18294	0.111	5	4	54	0	0.059326172	3.511084	0.30322266	-0.22241211	-0.83276367	0.060058594	0.020263672	0	0	0	0	0	0	0	0	0	0.91381836	0.086181641	0.029052734	-0.003417969	0.006591797	-0.018798828	0	44330	0	0	0
791	15311	15311	Category A	0.2878418	-0.23999023	-0.83984375	-0.10913086	0.36108398	0.39575195	0	0	6/3/2018	6	3	2018	5:04:54	18294	0.222	5	4	54	0	0.059326172	3.511084	0.30273438	-0.22241211	-0.83276367	0.14770508	0.023925781	0	0	0	0	0	0	0	0	0	0.91381836	0.086181641	0.039306641	-0.014892578	-0.017333984	-0.006835938	0	44330	0	0	0
792	15312	15312	Category A	0.32397461	-0.21582031	-0.85180664	-0.109375	0.36279297	0.38916016	0	0	6/3/2018	6	3	2018	5:04:54	18294	0.333	5	4	54	0	0.059326172	3.511084	0.30297852	-0.22265625	-0.83276367	0.051269531	0.028808594	0	0	0	0	0	0	0	0	0	0.91381836	0.086181641	0.046630859	0.020751953	0.006835938	-0.018798828	0	44330	0	0	0
793	15313	15313	Category A	0.31176758	-0.2277832	-0.85180664	-0.10986328	0.35864258	0.39672852	0	0	6/3/2018	6	3	2018	5:04:54	18294	0.444	5	4	54	0	0.059326172	3.511084	0.3034668	-0.22290039	-0.83276367	0.065917969	0.020996094	0	0	0	0	0	0	0	0	0	0.9140625	0.0859375	0.031738281	0.008056641	-0.004638672	-0.018798828	0	44330	0	0	0
794	15314	15314	Category A	0.2878418	-0.2277832	-0.85180664	-0.10888672	0.359375	0.39575195	0	0	6/3/2018	6	3	2018	5:04:54	18294	0.555	5	4	54	0	0.059326172	3.511084	0.3034668	-0.22265625	-0.83276367	0.092285156	0.024902344	0	0	0	0	0	0	0	0	0	0.9140625	0.0859375	0.039306641	-0.015625	-0.004882813	-0.018798828	0	44330	0	0	0
795	15315	15315	Category A	0.3359375	-0.21582031	-0.83984375	-0.11108398	0.36547852	0.39355469	0	0	6/3/2018	6	3	2018	5:04:54	18294	0.666	5	4	54	0	0.059326172	3.511084	0.30395508	-0.22265625	-0.83276367	0.41210938	0.033203125	0	0	0	0	0	0	0	0	0	0.9140625	0.0859375	0.045654297	0.031738281	0.006835938	-0.006835938	0	44330	0	0	0
796	15316	15316	Category A	0.31176758	-0.20385742	-0.83984375	-0.1081543	0.36206055	0.39501953	0	0	6/3/2018	6	3	2018	5:04:54	18294	0.777	5	4	54	0	0.059326172	3.511084	0.30395508	-0.22265625	-0.83227539	0.76269531	0.021484375	0	0	0	0	0	0	0	0	0	0.91381836	0.086181641	0.033691406	0.007568359	0.018798828	-0.007324219	0	44330	0	0	0
797	15317	15317	Category A	0.31176758	-0.21582031	-0.80395508	-0.10498047	0.3605957	0.39282227	0	0	6/3/2018	6	3	2018	5:04:54	18294	0.888	5	4	54	0	0.059326172	3.511084	0.30419922	-0.22241211	-0.83276367	0.88793945	0.030517578	0	0	0	0	0	0	0	0	0	0.9140625	0.0859375	0.04296875	0.007324219	0.006591797	0.028808594	0	44330	0	0	0
798	15318	15318	Category A	0.31176758	-0.2277832	-0.81591797	-0.10546875	0.36010742	0.39794922	0	0	6/3/2018	6	3	2018	5:04:55	18295	0	5	4	55	0	0.059326172	3.511084	0.30371094	-0.22265625	-0.83276367	1.1552734	0.019287109	0	0	0	0	0	0	0	0	0	0.9140625	0.0859375	0.029785156	0.0078125	-0.004882813	0.016845703	0	44330	0	0	0
799	15319	15319	Category A	0.31176758	-0.21582031	-0.82788086	-0.10839844	0.36035156	0.39575195	0	0	6/3/2018	6	3	2018	5:04:55	18295	0.09	5	4	55	0	0.059326172	3.511084	0.3034668	-0.22241211	-0.83276367	1.1203613	0.011474609	0	0	0	0	0	0	0	0	0	0.91381836	0.086181641	0.019775391	0.008056641	0.006591797	0.004882813	0	44330	0	0	0
800	15320	15320	Category A	0.29980469	-0.21582031	-0.82788086	-0.10302734	0.35961914	0.39575195	0	0	6/3/2018	6	3	2018	5:04:55	18295	0.181	5	4	55	0	0.059326172	3.511084	0.30322266	-0.22265625	-0.83227539	0.63793945	0.009033203	0	0	0	0	0	0	0	0	0	0.91357422	0.086425781	0.015136719	-0.003417969	0.006835938	0.004394531	0	44330	0	0	0
801	15321	15321	Category A	0.2878418	-0.2277832	-0.83984375	-0.11010742	0.36352539	0.39160156	0	0	6/3/2018	6	3	2018	5:04:55	18295	0.272	5	4	55	0	0.059326172	3.511084	0.3034668	-0.22265625	-0.83203125	0.19799805	0.018066406	0	0	0	0	0	0	0	0	0	0.91333008	0.086669922	0.028320313	-0.015625	-0.004882813	-0.007568359	0	44330	0	0	0
802	15322	15322	Category A	0.29980469	-0.21582031	-0.83984375	-0.11010742	0.36083984	0.39379883	0	0	6/3/2018	6	3	2018	5:04:55	18295	0.363	5	4	55	0	0.059326172	3.511084	0.30322266	-0.22265625	-0.83203125	0.070556641	0.010986328	0	0	0	0	0	0	0	0	0	0.91308594	0.086914063	0.018310547	-0.003417969	0.006835938	-0.007568359	0	44330	0	0	0
803	15323	15323	Category A	0.31176758	-0.23999023	-0.82788086	-0.11254883	0.36108398	0.39355469	0	0	6/3/2018	6	3	2018	5:04:55	18295	0.454	5	4	55	0	0.059326172	3.511084	0.30322266	-0.22265625	-0.83178711	0.33886719	0.019287109	0	0	0	0	0	0	0	0	0	0.91308594	0.086914063	0.029541016	0.008300781	-0.017089844	0.00390625	0	44330	0	0	0
804	15324	15324	Category A	0.2878418	-0.2277832	-0.83984375	-0.11010742	0.35913086	0.38867188	0	0	6/3/2018	6	3	2018	5:04:55	18295	0.545	5	4	55	0	0.059326172	3.511084	0.30297852	-0.22265625	-0.83178711	0.68505859	0.017822266	0	0	0	0	0	0	0	0	0	0.9128418	0.087158203	0.028076172	-0.015136719	-0.004882813	-0.0078125	0	44330	0	0	0
805	15325	15325	Category A	0.3359375	-0.25195313	-0.83984375	-0.10766602	0.36279297	0.39477539	0	0	6/3/2018	6	3	2018	5:04:55	18295	0.636	5	4	55	0	0.059326172	3.511084	0.30297852	-0.22265625	-0.83203125	0.99633789	0.044677734	0	0	0	0	0	0	0	0	0	0.91308594	0.086914063	0.069580078	0.032958984	-0.029052734	-0.007568359	0	44330	0	0	0
806	15326	15326	Category A	0.29980469	-0.21582031	-0.82788086	-0.10986328	0.35864258	0.39575195	0	0	6/3/2018	6	3	2018	5:04:55	18295	0.727	5	4	55	0	0.059326172	3.511084	0.30273438	-0.22265625	-0.83276367	1.1833496	0.009033203	0	0	0	0	0	0	0	0	0	0.91357422	0.086425781	0.014892578	-0.002929688	0.006835938	0.004882813	0	44330	0	0	0
807	15327	15327	Category A	0.31176758	-0.2277832	-0.81591797	-0.11352539	0.36376953	0.39477539	0	0	6/3/2018	6	3	2018	5:04:55	18295	0.818	5	4	55	0	0.059326172	3.511084	0.30297852	-0.22241211	-0.83325195	1.2668457	0.020019531	0	0	0	0	0	0	0	0	0	0.9140625	0.0859375	0.03125	0.008789063	-0.005126953	0.017333984	0	44330	0	0	0
808	15328	15328	Category A	0.29980469	-0.2277832	-0.83984375	-0.11108398	0.36010742	0.3918457	0	0	6/3/2018	6	3	2018	5:04:55	18295	0.909	5	4	55	0	0.059326172	3.511084	0.30322266	-0.22192383	-0.83398438	1.3666992	0.008789063	0	0	0	0	0	0	0	0	0	0.91455078	0.085449219	0.014892578	-0.003417969	-0.005615234	-0.005615234	0	44330	0	0	0
809	15329	15329	Category A	0.29980469	-0.2277832	-0.82788086	-0.10742188	0.36181641	0.39282227	0	0	6/3/2018	6	3	2018	5:04:56	18296	0	5	4	56	0	0.059326172	3.511084	0.30322266	-0.22167969	-0.83349609	1.2145996	0.009033203	0	0	0	0	0	0	0	0	0	0.91430664	0.085693359	0.015380859	-0.003417969	-0.005859375	0.005615234	0	44330	0	0	0
810	15330	15330	Category A	0.29980469	-0.2277832	-0.81591797	-0.10424805	0.3581543	0.39086914	0	0	6/3/2018	6	3	2018	5:04:56	18296	0.1	5	4	56	0	0.059326172	3.511084	0.30371094	-0.22192383	-0.83398438	0.80834961	0.01953125	0	0	0	0	0	0	0	0	0	0.91503906	0.084960938	0.027832031	-0.00390625	-0.005615234	0.018066406	0	44330	0	0	0
811	15331	15331	Category A	0.29980469	-0.23999023	-0.81591797	-0.10913086	0.35913086	0.39257813	0	0	6/3/2018	6	3	2018	5:04:56	18296	0.2	5	4	56	0	0.059326172	3.511084	0.30322266	-0.22167969	-0.83398438	0.57666016	0.025634766	0	0	0	0	0	0	0	0	0	0.91455078	0.085449219	0.039550781	-0.003417969	-0.018066406	0.018066406	0	44330	0	0	0
812	15332	15332	Category A	0.31176758	-0.21582031	-0.83984375	-0.11083984	0.35742188	0.39160156	0	0	6/3/2018	6	3	2018	5:04:56	18296	0.3	5	4	56	0	0.059326172	3.511084	0.30273438	-0.22143555	-0.83349609	0.19970703	0.011962891	0	0	0	0	0	0	0	0	0	0.9140625	0.0859375	0.020507813	0.008789063	0.005615234	-0.006103516	0	44330	0	0	0
813	15333	15333	Category A	0.2878418	-0.21582031	-0.85180664	-0.10571289	0.35742188	0.39379883	0	0	6/3/2018	6	3	2018	5:04:56	18296	0.4	5	4	56	0	0.059326172	3.511084	0.30297852	-0.22094727	-0.83349609	0.010742188	0.024169922	0	0	0	0	0	0	0	0	0	0.9140625	0.0859375	0.038574219	-0.015136719	0.005126953	-0.018066406	0	44330	0	0	0
814	15334	15334	Category A	0.31176758	-0.2277832	-0.82788086	-0.11108398	0.36303711	0.39477539	0	0	6/3/2018	6	3	2018	5:04:56	18296	0.5	5	4	56	0	0.059326172	3.511084	0.30322266	-0.22119141	-0.83300781	0.12768555	0.01171875	0	0	0	0	0	0	0	0	0	0.91381836	0.086181641	0.020019531	0.008300781	-0.006347656	0.005126953	0	44330	0	0	0
815	15335	15335	Category A	0.27587891	-0.2277832	-0.85180664	-0.10742188	0.36181641	0.39355469	0	0	6/3/2018	6	3	2018	5:04:56	18296	0.6	5	4	56	0	0.059326172	3.511084	0.30322266	-0.22167969	-0.83251953	0.23291016	0.033935547	0	0	0	0	0	0	0	0	0	0.91333008	0.086669922	0.052734375	-0.02734375	-0.005859375	-0.019042969	0	44330	0	0	0
816	15336	15336	Category A	0.2878418	-0.2277832	-0.82788086	-0.10742188	0.3605957	0.39770508	0	0	6/3/2018	6	3	2018	5:04:56	18296	0.7	5	4	56	0	0.059326172	3.511084	0.30322266	-0.22167969	-0.83276367	0.25244141	0.017333984	0	0	0	0	0	0	0	0	0	0.91357422	0.086425781	0.026611328	-0.015380859	-0.005859375	0.004882813	0	44330	0	0	0
817	15337	15337	Category A	0.29980469	-0.2277832	-0.81591797	-0.10742188	0.3605957	0.39379883	0	0	6/3/2018	6	3	2018	5:04:56	18296	0.8	5	4	56	0	0.059326172	3.511084	0.30297852	-0.22143555	-0.83300781	0.25170898	0.018554688	0	0	0	0	0	0	0	0	0	0.91357422	0.086425781	0.026611328	-0.003173828	-0.006103516	0.017089844	0	44330	0	0	0
818	15338	15338	Category A	0.31176758	-0.2277832	-0.83984375	-0.10986328	0.35742188	0.39575195	0	0	6/3/2018	6	3	2018	5:04:56	18296	0.9	5	4	56	0	0.059326172	3.511084	0.30297852	-0.22192383	-0.83300781	0.30541992	0.012451172	0	0	0	0	0	0	0	0	0	0.91381836	0.086181641	0.021240234	0.008789063	-0.005615234	-0.006591797	0	44330	0	0	0
819	15339	15339	Category A	0.2878418	-0.2277832	-0.83984375	-0.10546875	0.36181641	0.39501953	0	0	6/3/2018	6	3	2018	5:04:57	18297	0	5	4	57	0	0.059326172	3.511084	0.30297852	-0.22192383	-0.83300781	0.012207031	0.017333984	0	0	0	0	0	0	0	0	0	0.91381836	0.086181641	0.02734375	-0.015136719	-0.005615234	-0.006591797	0	44330	0	0	0
820	15340	15340	Category A	0.29980469	-0.17993164	-0.83984375	-0.10668945	0.36010742	0.39477539	0	0	6/3/2018	6	3	2018	5:04:57	18297	0.1	5	4	57	0	0.059326172	3.511084	0.30297852	-0.22192383	-0.83325195	0.31591797	0.042480469	0	0	0	0	0	0	0	0	0	0.91381836	0.086181641	0.051757813	-0.003173828	0.041992188	-0.006347656	0	44330	0	0	0
821	15341	15341	Category A	0.32397461	-0.23999023	-0.82788086	-0.11035156	0.36254883	0.38769531	0	0	6/3/2018	6	3	2018	5:04:57	18297	0.2	5	4	57	0	0.059326172	3.511084	0.3034668	-0.22167969	-0.83325195	0.37524414	0.027832031	0	0	0	0	0	0	0	0	0	0.9140625	0.0859375	0.044189453	0.020263672	-0.018066406	0.005371094	0	44330	0	0	0
822	15342	15342	Category A	0.29980469	-0.2277832	-0.82788086	-0.10644531	0.36083984	0.38769531	0	0	6/3/2018	6	3	2018	5:04:57	18297	0.3	5	4	57	0	0.059326172	3.511084	0.30371094	-0.22167969	-0.83374023	0.12841797	0.009277344	0	0	0	0	0	0	0	0	0	0.91479492	0.085205078	0.015869141	-0.00390625	-0.005859375	0.005859375	0	44330	0	0	0
823	15343	15343	Category A	0.31176758	-0.23999023	-0.80395508	-0.11279297	0.36425781	0.39599609	0	0	6/3/2018	6	3	2018	5:04:57	18297	0.4	5	4	57	0	0.059326172	3.511084	0.30395508	-0.22192383	-0.83325195	0.15527344	0.03515625	0	0	0	0	0	0	0	0	0	0.91430664	0.085693359	0.054931641	0.007568359	-0.017822266	0.029296875	0	44330	0	0	0
824	15344	15344	Category A	0.2878418	-0.23999023	-0.83984375	-0.11010742	0.36108398	0.39868164	0	0	6/3/2018	6	3	2018	5:04:57	18297	0.5	5	4	57	0	0.059326172	3.511084	0.30444336	-0.22216797	-0.83349609	0.50170898	0.024902344	0	0	0	0	0	0	0	0	0	0.91479492	0.085205078	0.040527344	-0.016601563	-0.017578125	-0.006103516	0	44330	0	0	0
825	15345	15345	Category A	0.32397461	-0.21582031	-0.83984375	-0.11621094	0.36279297	0.39257813	0	0	6/3/2018	6	3	2018	5:04:57	18297	0.6	5	4	57	0	0.059326172	3.511084	0.3046875	-0.22216797	-0.83300781	0.39038086	0.021240234	0	0	0	0	0	0	0	0	0	0.91430664	0.085693359	0.032226563	0.019042969	0.006347656	-0.006591797	0	44330	0	0	0
826	15346	15346	Category A	0.32397461	-0.2277832	-0.82788086	-0.10986328	0.35864258	0.39355469	0	0	6/3/2018	6	3	2018	5:04:57	18297	0.7	5	4	57	0	0.059326172	3.511084	0.3046875	-0.22241211	-0.83276367	0.36523438	0.020263672	0	0	0	0	0	0	0	0	0	0.91430664	0.085693359	0.029052734	0.019042969	-0.005126953	0.004882813	0	44330	0	0	0
827	15347	15347	Category A	0.31176758	-0.2277832	-0.82788086	-0.11108398	0.36010742	0.38671875	0	0	6/3/2018	6	3	2018	5:04:57	18297	0.8	5	4	57	0	0.059326172	3.5288086	0.3046875	-0.22241211	-0.83251953	0.44116211	0.009765625	0	0	0	0	0	0	0	0	0	0.9140625	0.0859375	0.016601563	0.006835938	-0.005126953	0.004638672	0	44330	0	0	0
828	15348	15348	Category A	0.31176758	-0.21582031	-0.85180664	-0.10644531	0.36083984	0.39282227	0	0	6/3/2018	6	3	2018	5:04:57	18297	0.9	5	4	57	0	0.059326172	3.5288086	0.3046875	-0.22241211	-0.83227539	0.43408203	0.021484375	0	0	0	0	0	0	0	0	0	0.91381836	0.086181641	0.032714844	0.006835938	0.006591797	-0.019287109	0	44330	0	0	0
829	15349	15349	Category A	0.29980469	-0.2277832	-0.85180664	-0.109375	0.36279297	0.38989258	0	0	6/3/2018	6	3	2018	5:04:58	18298	0	5	4	58	0	0.059326172	3.5288086	0.3046875	-0.22192383	-0.83203125	0.10888672	0.020751953	0	0	0	0	0	0	0	0	0	0.91357422	0.086425781	0.030029297	-0.004882813	-0.005615234	-0.01953125	0	44330	0	0	0
830	15350	15350	Category A	0.29980469	-0.21582031	-0.82788086	-0.10913086	0.36181641	0.38891602	0	0	6/3/2018	6	3	2018	5:04:58	18298	0.111	5	4	58	0	0.059326172	3.5288086	0.3046875	-0.22241211	-0.83203125	0.31713867	0.009277344	0	0	0	0	0	0	0	0	0	0.91357422	0.086425781	0.015625	-0.004882813	0.006591797	0.004150391	0	44330	0	0	0
831	15351	15351	Category A	0.29980469	-0.2277832	-0.82788086	-0.11279297	0.36547852	0.3918457	0	0	6/3/2018	6	3	2018	5:04:58	18298	0.222	5	4	58	0	0.059326172	3.5288086	0.3046875	-0.22241211	-0.83203125	0.5065918	0.008300781	0	0	0	0	0	0	0	0	0	0.91357422	0.086425781	0.014648438	-0.004882813	-0.005126953	0.004150391	0	44330	0	0	0
832	15352	15352	Category A	0.32397461	-0.2277832	-0.82788086	-0.10913086	0.36010742	0.39477539	0	0	6/3/2018	6	3	2018	5:04:58	18298	0.333	5	4	58	0	0.059326172	3.5288086	0.30493164	-0.22192383	-0.83178711	0.30273438	0.020019531	0	0	0	0	0	0	0	0	0	0.91333008	0.086669922	0.028564453	0.018798828	-0.005615234	0.00390625	0	44330	0	0	0
833	15353	15353	Category A	0.27587891	-0.21582031	-0.83984375	-0.11157227	0.36035156	0.39575195	0	0	6/3/2018	6	3	2018	5:04:58	18298	0.444	5	4	58	0	0.059326172	3.5288086	0.30517578	-0.22241211	-0.83154297	0.058105469	0.031005859	0	0	0	0	0	0	0	0	0	0.91333008	0.086669922	0.044189453	-0.029296875	0.006591797	-0.008056641	0	44330	0	0	0
834	15354	15354	Category A	0.32397461	-0.20385742	-0.82788086	-0.11889648	0.36474609	0.39257813	0	0	6/3/2018	6	3	2018	5:04:58	18298	0.555	5	4	58	0	0.059326172	3.5288086	0.30493164	-0.22241211	-0.83129883	0.23364258	0.026611328	0	0	0	0	0	0	0	0	0	0.9128418	0.087158203	0.040771484	0.018798828	0.018554688	0.003417969	0	44330	0	0	0
835	15355	15355	Category A	0.32397461	-0.21582031	-0.82788086	-0.11181641	0.35839844	0.39575195	0	0	6/3/2018	6	3	2018	5:04:58	18298	0.666	5	4	58	0	0.059326172	3.5288086	0.30517578	-0.22241211	-0.83081055	0.30615234	0.019775391	0	0	0	0	0	0	0	0	0	0.9128418	0.087158203	0.028320313	0.018554688	0.006591797	0.002929688	0	44330	0	0	0
836	15356	15356	Category A	0.31176758	-0.21582031	-0.83984375	-0.1027832	0.35766602	0.39501953	0	0	6/3/2018	6	3	2018	5:04:58	18298	0.777	5	4	58	0	0.059326172	3.5288086	0.30517578	-0.22241211	-0.83081055	0.051269531	0.012695313	0	0	0	0	0	0	0	0	0	0.91259766	0.087402344	0.021972656	0.006347656	0.006591797	-0.008789063	0	44330	0	0	0
837	15357	15357	Category A	0.27587891	-0.2277832	-0.83984375	-0.11157227	0.36035156	0.39257813	0	0	6/3/2018	6	3	2018	5:04:58	18298	0.888	5	4	58	0	0.059326172	3.5288086	0.30517578	-0.22241211	-0.83081055	0.12426758	0.03125	0	0	0	0	0	0	0	0	0	0.91259766	0.087402344	0.043457031	-0.029296875	-0.005126953	-0.008789063	0	44330	0	0	0
838	15358	15358	Category A	0.29980469	-0.2277832	-0.83984375	-0.1081543	0.36206055	0.39501953	0	0	6/3/2018	6	3	2018	5:04:59	18299	0	5	4	59	0	0.059326172	3.5288086	0.30517578	-0.22241211	-0.83129883	0.2097168	0.011230469	0	0	0	0	0	0	0	0	0	0.91308594	0.086914063	0.019042969	-0.005371094	-0.005126953	-0.008300781	0	44330	0	0	0
839	15359	15359	Category A	0.31176758	-0.2277832	-0.82788086	-0.1081543	0.35668945	0.39160156	0	0	6/3/2018	6	3	2018	5:04:59	18299	0.1	5	4	59	0	0.059326172	3.5288086	0.30493164	-0.22265625	-0.83154297	0.065429688	0.009033203	0	0	0	0	0	0	0	0	0	0.91333008	0.086669922	0.015380859	0.006591797	-0.004882813	0.003662109	0	44330	0	0	0
840	15360	15360	Category A	0.29980469	-0.21582031	-0.80395508	-0.10986328	0.35864258	0.39355469	0	0	6/3/2018	6	3	2018	5:04:59	18299	0.2	5	4	59	0	0.059326172	3.5288086	0.30493164	-0.22265625	-0.83129883	0.009033203	0.028808594	0	0	0	0	0	0	0	0	0	0.91308594	0.086914063	0.039794922	-0.005126953	0.006835938	0.02734375	0	44330	0	0	0
841	15361	15361	Category A	0.29980469	-0.21582031	-0.81591797	-0.10668945	0.36547852	0.39501953	0	0	6/3/2018	6	3	2018	5:04:59	18299	0.3	5	4	59	0	0.059326172	3.5288086	0.30493164	-0.22265625	-0.83129883	0.16992188	0.017822266	0	0	0	0	0	0	0	0	0	0.91308594	0.086914063	0.027832031	-0.005126953	0.006835938	0.015380859	0	44330	0	0	0
842	15362	15362	Category A	0.27587891	-0.21582031	-0.81591797	-0.10327148	0.359375	0.39282227	0	0	6/3/2018	6	3	2018	5:04:59	18299	0.4	5	4	59	0	0.059326172	3.5288086	0.30541992	-0.22241211	-0.83154297	0.39331055	0.034179688	0	0	0	0	0	0	0	0	0	0.91333008	0.086669922	0.052001953	-0.029541016	0.006591797	0.015625	0	44330	0	0	0
843	15363	15363	Category A	0.2878418	-0.21582031	-0.83984375	-0.11279297	0.36352539	0.39575195	0	0	6/3/2018	6	3	2018	5:04:59	18299	0.5	5	4	59	0	0.059326172	3.5288086	0.30541992	-0.22241211	-0.83154297	0.072753906	0.020507813	0	0	0	0	0	0	0	0	0	0.91333008	0.086669922	0.032470703	-0.017578125	0.006591797	-0.008056641	0	44330	0	0	0
844	15364	15364	Category A	0.2878418	-0.20385742	-0.82788086	-0.10498047	0.3605957	0.39208984	0	0	6/3/2018	6	3	2018	5:04:59	18299	0.6	5	4	59	0	0.059326172	3.5288086	0.30566406	-0.22241211	-0.83203125	0.63964844	0.026123047	0	0	0	0	0	0	0	0	0	0.91381836	0.086181641	0.040771484	-0.017822266	0.018554688	0.004150391	0	44330	0	0	0
845	15365	15365	Category A	0.2878418	-0.23999023	-0.85180664	-0.10620117	0.36206055	0.39599609	0	0	6/3/2018	6	3	2018	5:04:59	18299	0.7	5	4	59	0	0.059326172	3.5288086	0.3059082	-0.22241211	-0.83178711	0.58203125	0.031982422	0	0	0	0	0	0	0	0	0	0.91381836	0.086181641	0.055664063	-0.018066406	-0.017333984	-0.019775391	0	44330	0	0	0
846	15366	15366	Category A	0.29980469	-0.21582031	-0.85180664	-0.11083984	0.35668945	0.39257813	0	0	6/3/2018	6	3	2018	5:04:59	18299	0.8	5	4	59	0	0.059326172	3.5288086	0.3059082	-0.22192383	-0.83203125	0.006103516	0.021484375	0	0	0	0	0	0	0	0	0	0.91381836	0.086181641	0.031982422	-0.006103516	0.006103516	-0.01953125	0	44330	0	0	0
847	15367	15367	Category A	0.31176758	-0.19189453	-0.85180664	-0.10229492	0.35742188	0.39355469	0	0	6/3/2018	6	3	2018	5:04:59	18299	0.9	5	4	59	0	0.059326172	3.5288086	0.3059082	-0.22167969	-0.83227539	0.27587891	0.035888672	0	0	0	0	0	0	0	0	0	0.9140625	0.0859375	0.0546875	0.005615234	0.029785156	-0.019287109	0	44330	0	0	0
848	15368	15368	Category A	0.31176758	-0.19189453	-0.82788086	-0.10986328	0.36035156	0.39575195	0	0	6/3/2018	6	3	2018	5:05:00	18300	0	5	5	0	0	0.059326172	3.5288086	0.3059082	-0.22143555	-0.83251953	0.18310547	0.030517578	0	0	0	0	0	0	0	0	0	0.91430664	0.085693359	0.040039063	0.005615234	0.029541016	0.004638672	0	44330	0	0	0
849	15369	15369	Category A	0.32397461	-0.2277832	-0.87597656	-0.10766602	0.36108398	0.39477539	0	0	6/3/2018	6	3	2018	5:05:00	18300	0.1	5	5	0	0	0.059326172	3.5288086	0.30615234	-0.22119141	-0.83251953	0.44921875	0.047119141	0	0	0	0	0	0	0	0	0	0.91430664	0.085693359	0.067138672	0.017578125	-0.006347656	-0.043212891	0	44330	0	0	0
850	15370	15370	Category A	0.2878418	-0.20385742	-0.85180664	-0.11035156	0.36254883	0.38769531	0	0	6/3/2018	6	3	2018	5:05:00	18300	0.2	5	5	0	0	0.059326172	3.5288086	0.30639648	-0.22094727	-0.83251953	0.95336914	0.031738281	0	0	0	0	0	0	0	0	0	0.91430664	0.085693359	0.055175781	-0.018554688	0.017089844	-0.019287109	0	44330	0	0	0
851	15371	15371	Category A	0.29980469	-0.21582031	-0.80395508	-0.11450195	0.35693359	0.38964844	0	0	6/3/2018	6	3	2018	5:05:00	18300	0.3	5	5	0	0	0.059326172	3.5288086	0.30664063	-0.22119141	-0.83276367	0.91479492	0.030273438	0	0	0	0	0	0	0	0	0	0.91479492	0.085205078	0.041259766	-0.006835938	0.005371094	0.028808594	0	44330	0	0	0
852	15372	15372	Category A	0.31176758	-0.21582031	-0.80395508	-0.11523438	0.36352539	0.39355469	0	0	6/3/2018	6	3	2018	5:05:00	18300	0.4	5	5	0	0	0.059326172	3.5288086	0.30688477	-0.22070313	-0.83325195	0.45043945	0.030029297	0	0	0	0	0	0	0	0	0	0.91479492	0.085205078	0.0390625	0.004638672	0.004882813	0.029296875	0	44330	0	0	0
853	15373	15373	Category A	0.32397461	-0.25195313	-0.80395508	-0.10498047	0.359375	0.39379883	0	0	6/3/2018	6	3	2018	5:05:00	18300	0.5	5	5	0	0	0.059326172	3.5288086	0.30639648	-0.22094727	-0.83276367	0.23413086	0.045654297	0	0	0	0	0	0	0	0	0	0.91455078	0.085449219	0.077392578	0.017333984	-0.031005859	0.028808594	0	44330	0	0	0
854	15374	15374	Category A	0.31176758	-0.23999023	-0.80395508	-0.109375	0.3581543	0.3918457	0	0	6/3/2018	6	3	2018	5:05:00	18300	0.6	5	5	0	0	0.059326172	3.5288086	0.30688477	-0.22094727	-0.83251953	0.3034668	0.034667969	0	0	0	0	0	0	0	0	0	0.91455078	0.085449219	0.052246094	0.004638672	-0.018798828	0.028564453	0	44330	0	0	0
855	15375	15375	Category A	0.29980469	-0.23999023	-0.83984375	-0.11181641	0.35742188	0.39355469	0	0	6/3/2018	6	3	2018	5:05:00	18300	0.7	5	5	0	0	0.059326172	3.5288086	0.30688477	-0.22070313	-0.83251953	0.15185547	0.021484375	0	0	0	0	0	0	0	0	0	0.91430664	0.085693359	0.033447266	-0.007080078	-0.019042969	-0.007080078	0	44330	0	0	0
856	15376	15376	Category A	0.2878418	-0.21582031	-0.83984375	-0.10546875	0.36181641	0.39501953	0	0	6/3/2018	6	3	2018	5:05:00	18300	0.8	5	5	0	0	0.059326172	3.5288086	0.30639648	-0.22094727	-0.83251953	0.47216797	0.020751953	0	0	0	0	0	0	0	0	0	0.9140625	0.0859375	0.031005859	-0.018554688	0.005126953	-0.007324219	0	44330	0	0	0
857	15377	15377	Category A	0.29980469	-0.23999023	-0.83984375	-0.10888672	0.36132813	0.39672852	0	0	6/3/2018	6	3	2018	5:05:00	18300	0.9	5	5	0	0	0.059326172	3.5288086	0.30664063	-0.22119141	-0.83251953	0.92773438	0.020996094	0	0	0	0	0	0	0	0	0	0.91430664	0.085693359	0.032714844	-0.006835938	-0.018554688	-0.007080078	0	44330	0	0	0
858	15378	15378	Category A	0.2878418	-0.21582031	-0.83984375	-0.10839844	0.36035156	0.39575195	0	0	6/3/2018	6	3	2018	5:05:01	18301	0	5	5	1	0	0.059326172	3.5288086	0.30664063	-0.22119141	-0.83276367	0.77026367	0.020751953	0	0	0	0	0	0	0	0	0	0.91455078	0.085449219	0.031494141	-0.018798828	0.005371094	-0.006835938	0	44330	0	0	0
859	15379	15379	Category A	0.29980469	-0.20385742	-0.82788086	-0.10839844	0.36035156	0.39575195	0	0	6/3/2018	6	3	2018	5:05:01	18301	0.1	5	5	1	0	0.059326172	3.5288086	0.30639648	-0.22119141	-0.83251953	0.52441406	0.019287109	0	0	0	0	0	0	0	0	0	0.91430664	0.085693359	0.029052734	-0.006591797	0.017333984	0.004638672	0	44330	0	0	0
860	15380	15380	Category A	0.31176758	-0.20385742	-0.82788086	-0.11108398	0.36010742	0.38989258	0	0	6/3/2018	6	3	2018	5:05:01	18301	0.2	5	5	1	0	0.059326172	3.5288086	0.30664063	-0.22119141	-0.83227539	0.42749023	0.018554688	0	0	0	0	0	0	0	0	0	0.9140625	0.0859375	0.026855469	0.004882813	0.017333984	0.004394531	0	44330	0	0	0
861	15381	15381	Category A	0.31176758	-0.21582031	-0.83984375	-0.11010742	0.36206055	0.39770508	0	0	6/3/2018	6	3	2018	5:05:01	18301	0.3	5	5	1	0	0.059326172	3.5288086	0.30639648	-0.22143555	-0.83227539	0.15966797	0.010742188	0	0	0	0	0	0	0	0	0	0.9140625	0.0859375	0.018310547	0.005126953	0.005615234	-0.007324219	0	44330	0	0	0
862	15382	15382	Category A	0.31176758	-0.21582031	-0.81591797	-0.109375	0.36279297	0.38916016	0	0	6/3/2018	6	3	2018	5:05:01	18301	0.4	5	5	1	0	0.059326172	3.5288086	0.30639648	-0.22094727	-0.83203125	1.0456543	0.017822266	0	0	0	0	0	0	0	0	0	0.91381836	0.086181641	0.026611328	0.005126953	0.005126953	0.016113281	0	44330	0	0	0
863	15383	15383	Category A	0.3359375	-0.20385742	-0.81591797	-0.10546875	0.35864258	0.39770508	0	0	6/3/2018	6	3	2018	5:05:01	18301	0.5	5	5	1	0	0.059326172	3.5288086	0.30639648	-0.22094727	-0.83203125	1.5083008	0.037597656	0	0	0	0	0	0	0	0	0	0.91381836	0.086181641	0.062744141	0.029296875	0.017089844	0.016113281	0	44330	0	0	0
864	15384	15384	Category A	0.3359375	-0.2277832	-0.82788086	-0.10839844	0.36108398	0.39575195	0	0	6/3/2018	6	3	2018	5:05:01	18301	0.6	5	5	1	0	0.059326172	3.5288086	0.3059082	-0.22070313	-0.83251953	1.4978027	0.030761719	0	0	0	0	0	0	0	0	0	0.9140625	0.0859375	0.041259766	0.029785156	-0.006835938	0.004638672	0	44330	0	0	0
865	15385	15385	Category A	0.31176758	-0.25195313	-0.81591797	-0.10546875	0.36083984	0.39355469	0	0	6/3/2018	6	3	2018	5:05:01	18301	0.7	5	5	1	0	0.059570313	3.5288086	0.3059082	-0.22021484	-0.83227539	1.4719238	0.035888672	0	0	0	0	0	0	0	0	0	0.91381836	0.086181641	0.053466797	0.005615234	-0.031494141	0.016357422	0	44330	0	0	0
866	15386	15386	Category A	0.29980469	-0.21582031	-0.81591797	-0.10913086	0.36303711	0.38793945	0	0	6/3/2018	6	3	2018	5:05:01	18301	0.8	5	5	1	0	0.059570313	3.5288086	0.30566406	-0.22021484	-0.83251953	1.6552734	0.018066406	0	0	0	0	0	0	0	0	0	0.91381836	0.086181641	0.026855469	-0.005859375	0.004394531	0.016601563	0	44330	0	0	0
867	15387	15387	Category A	0.31176758	-0.2277832	-0.83984375	-0.10717773	0.35839844	0.39672852	0	0	6/3/2018	6	3	2018	5:05:01	18301	0.9	5	5	1	0	0.059570313	3.5288086	0.30517578	-0.22021484	-0.83251953	1.4020996	0.012207031	0	0	0	0	0	0	0	0	0	0.91357422	0.086425781	0.020996094	0.006347656	-0.007324219	-0.007324219	0	44330	0	0	0
868	15388	15388	Category A	0.29980469	-0.21582031	-0.82788086	-0.10913086	0.36108398	0.39379883	0	0	6/3/2018	6	3	2018	5:05:02	18302	0	5	5	2	0	0.059570313	3.5288086	0.30517578	-0.22021484	-0.83251953	0.79956055	0.008300781	0	0	0	0	0	0	0	0	0	0.91357422	0.086425781	0.014404297	-0.005371094	0.004394531	0.004638672	0	44330	0	0	0
869	15389	15389	Category A	0.31176758	-0.23999023	-0.82788086	-0.10913086	0.36108398	0.3918457	0	0	6/3/2018	6	3	2018	5:05:02	18302	0.1	5	5	2	0	0.059570313	3.5288086	0.30517578	-0.2199707	-0.83203125	0.40673828	0.021240234	0	0	0	0	0	0	0	0	0	0.91333008	0.086669922	0.030517578	0.006347656	-0.019775391	0.004150391	0	44330	0	0	0
870	15390	15390	Category A	0.31176758	-0.21582031	-0.85180664	-0.1081543	0.36206055	0.39501953	0	0	6/3/2018	6	3	2018	5:05:02	18302	0.2	5	5	2	0	0.059570313	3.5288086	0.30566406	-0.2199707	-0.83203125	0.13476563	0.020751953	0	0	0	0	0	0	0	0	0	0.91333008	0.086669922	0.029785156	0.005859375	0.004150391	-0.01953125	0	44330	0	0	0
871	15391	15391	Category A	0.29980469	-0.21582031	-0.82788086	-0.11035156	0.36645508	0.39282227	0	0	6/3/2018	6	3	2018	5:05:02	18302	0.3	5	5	2	0	0.059570313	3.5288086	0.30566406	-0.2199707	-0.83203125	0.36865234	0.008544922	0	0	0	0	0	0	0	0	0	0.91333008	0.086669922	0.014404297	-0.005859375	0.004150391	0.004150391	0	44330	0	0	0
872	15392	15392	Category A	0.3359375	-0.25195313	-0.83984375	-0.10473633	0.36352539	0.39599609	0	0	6/3/2018	6	3	2018	5:05:02	18302	0.4	5	5	2	0	0.059570313	3.5288086	0.3059082	-0.2199707	-0.83203125	0.98388672	0.044189453	0	0	0	0	0	0	0	0	0	0.91357422	0.086425781	0.069335938	0.029785156	-0.031738281	-0.007568359	0	44330	0	0	0
873	15393	15393	Category A	0.29980469	-0.21582031	-0.81591797	-0.11010742	0.36376953	0.39501953	0	0	6/3/2018	6	3	2018	5:05:02	18302	0.5	5	5	2	0	0.059570313	3.5288086	0.30566406	-0.2199707	-0.83203125	0.95117188	0.017822266	0	0	0	0	0	0	0	0	0	0.91333008	0.086669922	0.026367188	-0.005859375	0.004150391	0.016113281	0	44330	0	0	0
874	15394	15394	Category A	0.31176758	-0.2277832	-0.82788086	-0.10864258	0.36010742	0.38989258	0	0	6/3/2018	6	3	2018	5:05:02	18302	0.6	5	5	2	0	0.059570313	3.5288086	0.30566406	-0.2199707	-0.83203125	0.51733398	0.010498047	0	0	0	0	0	0	0	0	0	0.91333008	0.086669922	0.017578125	0.005859375	-0.007568359	0.004150391	0	44330	0	0	0
875	15395	15395	Category A	0.32397461	-0.21582031	-0.82788086	-0.10473633	0.36108398	0.39501953	0	0	6/3/2018	6	3	2018	5:05:02	18302	0.7	5	5	2	0	0.059570313	3.5288086	0.30566406	-0.22021484	-0.83227539	0.2355957	0.019287109	0	0	0	0	0	0	0	0	0	0.91357422	0.086425781	0.027099609	0.018066406	0.004394531	0.004394531	0	44330	0	0	0
876	15396	15396	Category A	0.32397461	-0.21582031	-0.83984375	-0.11132813	0.36083984	0.38891602	0	0	6/3/2018	6	3	2018	5:05:02	18302	0.8	5	5	2	0	0.059570313	3.5288086	0.30517578	-0.22045898	-0.83203125	0.32568359	0.020507813	0	0	0	0	0	0	0	0	0	0.91333008	0.086669922	0.030761719	0.018554688	0.004638672	-0.007568359	0	44330	0	0	0
877	15397	15397	Category A	0.31176758	-0.21582031	-0.85180664	-0.10229492	0.359375	0.39501953	0	0	6/3/2018	6	3	2018	5:05:02	18302	0.9	5	5	2	0	0.059570313	3.5288086	0.30517578	-0.22021484	-0.83251953	0.16137695	0.020751953	0	0	0	0	0	0	0	0	0	0.91357422	0.086425781	0.030273438	0.006347656	0.004394531	-0.019287109	0	44330	0	0	0
878	15398	15398	Category A	0.2878418	-0.23999023	-0.83984375	-0.11108398	0.36547852	0.39355469	0	0	6/3/2018	6	3	2018	5:05:03	18303	0	5	5	3	0	0.059570313	3.5288086	0.3059082	-0.2199707	-0.83251953	0.27099609	0.027832031	0	0	0	0	0	0	0	0	0	0.91381836	0.086181641	0.045166016	-0.018066406	-0.019775391	-0.007324219	0	44330	0	0	0
879	15399	15399	Category A	0.31176758	-0.2277832	-0.80395508	-0.11010742	0.36279297	0.38989258	0	0	6/3/2018	6	3	2018	5:05:03	18303	0.1	5	5	3	0	0.059570313	3.5288086	0.3059082	-0.21972656	-0.83227539	0.31542969	0.030029297	0	0	0	0	0	0	0	0	0	0.91357422	0.086425781	0.041992188	0.005615234	-0.0078125	0.028320313	0	44330	0	0	0
880	15400	15400	Category A	0.29980469	-0.21582031	-0.82788086	-0.10742188	0.36035156	0.39697266	0	0	6/3/2018	6	3	2018	5:05:03	18303	0.2	5	5	3	0	0.059570313	3.5288086	0.3059082	-0.2199707	-0.83227539	0.11206055	0.008544922	0	0	0	0	0	0	0	0	0	0.91357422	0.086425781	0.014892578	-0.006103516	0.004150391	0.004394531	0	44330	0	0	0
881	15401	15401	Category A	0.32397461	-0.20385742	-0.85180664	-0.10888672	0.36206055	0.39501953	0	0	6/3/2018	6	3	2018	5:05:03	18303	0.3	5	5	3	0	0.059570313	3.5288086	0.30566406	-0.22045898	-0.83325195	0.13452148	0.030761719	0	0	0	0	0	0	0	0	0	0.91455078	0.085449219	0.053222656	0.018066406	0.016601563	-0.018310547	0	44330	0	0	0
882	15402	15402	Category A	0.29980469	-0.21582031	-0.83984375	-0.11035156	0.36206055	0.39501953	0	0	6/3/2018	6	3	2018	5:05:03	18303	0.4	5	5	3	0	0.059570313	3.5288086	0.3059082	-0.2199707	-0.83325195	0.14282227	0.009765625	0	0	0	0	0	0	0	0	0	0.91455078	0.085449219	0.016845703	-0.006103516	0.004150391	-0.006347656	0	44330	0	0	0
883	15403	15403	Category A	0.32397461	-0.23999023	-0.86376953	-0.10644531	0.35913086	0.39477539	0	0	6/3/2018	6	3	2018	5:05:03	18303	0.5	5	5	3	0	0.059570313	3.5288086	0.30615234	-0.2199707	-0.83398438	0.33544922	0.039794922	0	0	0	0	0	0	0	0	0	0.9152832	0.084716797	0.067138672	0.017578125	-0.019775391	-0.029541016	0	44330	0	0	0
884	15404	15404	Category A	0.32397461	-0.21582031	-0.82788086	-0.10913086	0.36181641	0.39575195	0	0	6/3/2018	6	3	2018	5:05:03	18303	0.6	5	5	3	0	0.059570313	3.5288086	0.30639648	-0.22021484	-0.83422852	0.26611328	0.019042969	0	0	0	0	0	0	0	0	0	0.91552734	0.084472656	0.028320313	0.017333984	0.004394531	0.006347656	0	44330	0	0	0
885	15405	15405	Category A	0.32397461	-0.21582031	-0.85180664	-0.10839844	0.35913086	0.39257813	0	0	6/3/2018	6	3	2018	5:05:03	18303	0.7	5	5	3	0	0.059570313	3.5288086	0.30639648	-0.22021484	-0.8347168	0.10498047	0.024658203	0	0	0	0	0	0	0	0	0	0.91601563	0.083984375	0.038818359	0.017333984	0.004394531	-0.016845703	0	44330	0	0	0
886	15406	15406	Category A	0.31176758	-0.19189453	-0.85180664	-0.10644531	0.36083984	0.39501953	0	0	6/3/2018	6	3	2018	5:05:03	18303	0.8	5	5	3	0	0.059570313	3.5288086	0.30688477	-0.2199707	-0.83447266	0.25854492	0.033447266	0	0	0	0	0	0	0	0	0	0.91601563	0.083984375	0.050048828	0.004638672	0.028076172	-0.017089844	0	44330	0	0	0
887	15407	15407	Category A	0.29980469	-0.21582031	-0.83984375	-0.109375	0.36450195	0.39208984	0	0	6/3/2018	6	3	2018	5:05:03	18303	0.9	5	5	3	0	0.059570313	3.5288086	0.30761719	-0.2199707	-0.83422852	0.78051758	0.010253906	0	0	0	0	0	0	0	0	0	0.91601563	0.083984375	0.017578125	-0.0078125	0.004150391	-0.005371094	0	44330	0	0	0
888	15408	15408	Category A	0.32397461	-0.21582031	-0.83984375	-0.10839844	0.35839844	0.39575195	0	0	6/3/2018	6	3	2018	5:05:04	18304	0	5	5	4	0	0.059570313	3.5288086	0.30786133	-0.22045898	-0.83422852	0.73217773	0.017333984	0	0	0	0	0	0	0	0	0	0.91625977	0.083740234	0.025878906	0.015869141	0.004638672	-0.005371094	0	44330	0	0	0
889	15409	15409	Category A	0.32397461	-0.20385742	-0.81591797	-0.10913086	0.36108398	0.38989258	0	0	6/3/2018	6	3	2018	5:05:04	18304	0.1	5	5	4	0	0.059570313	3.5288086	0.30810547	-0.22045898	-0.83422852	0.53100586	0.029541016	0	0	0	0	0	0	0	0	0	0.91650391	0.083496094	0.051025391	0.015625	0.016601563	0.018310547	0	44330	0	0	0
890	15410	15410	Category A	0.31176758	-0.23999023	-0.85180664	-0.10498047	0.3605957	0.39208984	0	0	6/3/2018	6	3	2018	5:05:04	18304	0.2	5	5	4	0	0.059570313	3.5288086	0.30810547	-0.22045898	-0.83374023	0.39477539	0.026611328	0	0	0	0	0	0	0	0	0	0.91577148	0.084228516	0.040771484	0.003417969	-0.019287109	-0.017822266	0	44330	0	0	0
891	15411	15411	Category A	0.31176758	-0.20385742	-0.83984375	-0.10913086	0.35913086	0.38891602	0	0	6/3/2018	6	3	2018	5:05:04	18304	0.3	5	5	4	0	0.059570313	3.5288086	0.30834961	-0.22070313	-0.83349609	0.38867188	0.018310547	0	0	0	0	0	0	0	0	0	0.91577148	0.084228516	0.026367188	0.003173828	0.016845703	-0.006103516	0	44330	0	0	0
892	15412	15412	Category A	0.2878418	-0.2277832	-0.81591797	-0.10913086	0.35839844	0.39282227	0	0	6/3/2018	6	3	2018	5:05:04	18304	0.4	5	5	4	0	0.059570313	3.5288086	0.30883789	-0.22070313	-0.83422852	0.11254883	0.028564453	0	0	0	0	0	0	0	0	0	0.91650391	0.083496094	0.046142578	-0.020996094	-0.006835938	0.018310547	0	44330	0	0	0
893	15413	15413	Category A	0.31176758	-0.2277832	-0.82788086	-0.11450195	0.36376953	0.39575195	0	0	6/3/2018	6	3	2018	5:05:04	18304	0.5	5	5	4	0	0.059570313	3.5288086	0.30834961	-0.22070313	-0.8347168	0.81445313	0.010253906	0	0	0	0	0	0	0	0	0	0.91699219	0.083007813	0.017089844	0.003173828	-0.006835938	0.006835938	0	44330	0	0	0
894	15414	15414	Category A	0.31176758	-0.20385742	-0.82788086	-0.11108398	0.36474609	0.39501953	0	0	6/3/2018	6	3	2018	5:05:04	18304	0.6	5	5	4	0	0.059570313	3.5288086	0.30834961	-0.2199707	-0.83544922	1.6535645	0.018310547	0	0	0	0	0	0	0	0	0	0.91748047	0.082519531	0.02734375	0.003173828	0.016113281	0.007568359	0	44330	0	0	0
895	15415	15415	Category A	0.25195313	-0.23999023	-0.83984375	-0.10400391	0.36108398	0.39282227	0	0	6/3/2018	6	3	2018	5:05:04	18304	0.7	5	5	4	0	0.059570313	3.5288086	0.30810547	-0.2199707	-0.83569336	1.8930664	0.059814453	0	0	0	0	0	0	0	0	0	0.91748047	0.082519531	0.080078125	-0.056152344	-0.019775391	-0.00390625	0	44330	0	0	0
896	15416	15416	Category A	0.29980469	-0.25195313	-0.83984375	-0.10473633	0.35742188	0.39379883	0	0	6/3/2018	6	3	2018	5:05:04	18304	0.8	5	5	4	0	0.059570313	3.5288086	0.30834961	-0.21972656	-0.83569336	1.9628906	0.033447266	0	0	0	0	0	0	0	0	0	0.91748047	0.082519531	0.044677734	-0.008544922	-0.031982422	-0.00390625	0	44330	0	0	0
897	15417	15417	Category A	0.29980469	-0.23999023	-0.82788086	-0.11108398	0.36108398	0.39770508	0	0	6/3/2018	6	3	2018	5:05:04	18304	0.9	5	5	4	0	0.059570313	3.5288086	0.30883789	-0.21972656	-0.83520508	2.185791	0.023193359	0	0	0	0	0	0	0	0	0	0.91723633	0.082763672	0.036376953	-0.009033203	-0.020019531	0.007324219	0	44330	0	0	0
898	15418	15418	Category A	0.29980469	-0.2277832	-0.82788086	-0.10839844	0.35913086	0.39257813	0	0	6/3/2018	6	3	2018	5:05:05	18305	0	5	5	5	0	0.059570313	3.5288086	0.30883789	-0.21972656	-0.83520508	2.2431641	0.014160156	0	0	0	0	0	0	0	0	0	0.91723633	0.082763672	0.024658203	-0.009033203	-0.0078125	0.007324219	0	44330	0	0	0
899	15419	15419	Category A	0.29980469	-0.21582031	-0.81591797	-0.10546875	0.36083984	0.39501953	0	0	6/3/2018	6	3	2018	5:05:05	18305	0.1	5	5	5	0	0.059570313	3.5288086	0.30883789	-0.2199707	-0.83520508	1.557373	0.021484375	0	0	0	0	0	0	0	0	0	0.91723633	0.082763672	0.032470703	-0.009033203	0.004150391	0.019287109	0	44330	0	0	0
900	15420	15420	Category A	0.2878418	-0.20385742	-0.83984375	-0.109375	0.36279297	0.38916016	0	0	6/3/2018	6	3	2018	5:05:05	18305	0.2	5	5	5	0	0.059570313	3.5288086	0.30883789	-0.22021484	-0.83520508	0.61035156	0.027099609	0	0	0	0	0	0	0	0	0	0.91723633	0.082763672	0.042236328	-0.020996094	0.016357422	-0.004394531	0	44330	0	0	0
901	15421	15421	Category A	0.32397461	-0.20385742	-0.81591797	-0.10473633	0.35742188	0.39501953	0	0	6/3/2018	6	3	2018	5:05:05	18305	0.3	5	5	5	0	0.059570313	3.5288086	0.30908203	-0.22021484	-0.83520508	0.29345703	0.029296875	0	0	0	0	0	0	0	0	0	0.91748047	0.082519531	0.050537109	0.014648438	0.016357422	0.019287109	0	44330	0	0	0
902	15422	15422	Category A	0.2878418	-0.2277832	-0.81591797	-0.10644531	0.35839844	0.39477539	0	0	6/3/2018	6	3	2018	5:05:05	18305	0.4	5	5	5	0	0.059570313	3.5288086	0.30883789	-0.22021484	-0.83496094	0.23193359	0.029296875	0	0	0	0	0	0	0	0	0	0.91699219	0.083007813	0.047363281	-0.020996094	-0.007324219	0.019042969	0	44330	0	0	0
903	15423	15423	Category A	0.2878418	-0.21582031	-0.83984375	-0.10742188	0.36474609	0.39379883	0	0	6/3/2018	6	3	2018	5:05:05	18305	0.5	5	5	5	0	0.059570313	3.5288086	0.30810547	-0.22045898	-0.83496094	0.25146484	0.021240234	0	0	0	0	0	0	0	0	0	0.91699219	0.083007813	0.029785156	-0.020263672	0.004638672	-0.004638672	0	44330	0	0	0
904	15424	15424	Category A	0.2878418	-0.20385742	-0.82788086	-0.10473633	0.36279297	0.39501953	0	0	6/3/2018	6	3	2018	5:05:05	18305	0.6	5	5	5	0	0.059570313	3.5288086	0.30761719	-0.22070313	-0.83520508	0.82080078	0.027099609	0	0	0	0	0	0	0	0	0	0.91699219	0.083007813	0.044189453	-0.019775391	0.016845703	0.007324219	0	44330	0	0	0
905	15425	15425	Category A	0.2878418	-0.21582031	-0.85180664	-0.10498047	0.35839844	0.39672852	0	0	6/3/2018	6	3	2018	5:05:05	18305	0.7	5	5	5	0	0.059570313	3.5288086	0.30737305	-0.22045898	-0.83569336	0.87890625	0.025634766	0	0	0	0	0	0	0	0	0	0.91723633	0.082763672	0.040283203	-0.01953125	0.004638672	-0.015869141	0	44330	0	0	0
906	15426	15426	Category A	0.29980469	-0.2277832	-0.82788086	-0.10717773	0.35839844	0.39672852	0	0	6/3/2018	6	3	2018	5:05:05	18305	0.8	5	5	5	0	0.059570313	3.5288086	0.30786133	-0.2199707	-0.83618164	0.9621582	0.013916016	0	0	0	0	0	0	0	0	0	0.91772461	0.082275391	0.023925781	-0.008056641	-0.007568359	0.008300781	0	44330	0	0	0
907	15427	15427	Category A	0.29980469	-0.2277832	-0.82788086	-0.10742188	0.36181641	0.39599609	0	0	6/3/2018	6	3	2018	5:05:05	18305	0.9	5	5	5	0	0.059570313	3.5288086	0.30761719	-0.2199707	-0.83666992	1.3376465	0.014160156	0	0	0	0	0	0	0	0	0	0.91821289	0.081787109	0.024414063	-0.0078125	-0.007568359	0.008789063	0	44330	0	0	0
908	15428	15428	Category A	0.31176758	-0.20385742	-0.82788086	-0.11132813	0.36450195	0.39111328	0	0	6/3/2018	6	3	2018	5:05:06	18306	0	5	5	6	0	0.059570313	3.5288086	0.30786133	-0.21972656	-0.83666992	1.7702637	0.018554688	0	0	0	0	0	0	0	0	0	0.91821289	0.081787109	0.028564453	0.003662109	0.015869141	0.008789063	0	44330	0	0	0
909	15429	15429	Category A	0.3359375	-0.21582031	-0.85180664	-0.10742188	0.359375	0.39355469	0	0	6/3/2018	6	3	2018	5:05:06	18306	0.1	5	5	6	0	0.059570313	3.5288086	0.30786133	-0.2199707	-0.83666992	1.4819336	0.031738281	0	0	0	0	0	0	0	0	0	0.91821289	0.081787109	0.047119141	0.027832031	0.004150391	-0.014892578	0	44330	0	0	0
910	15430	15430	Category A	0.31176758	-0.21582031	-0.82788086	-0.10400391	0.36035156	0.39501953	0	0	6/3/2018	6	3	2018	5:05:06	18306	0.2	5	5	6	0	0.059570313	3.5288086	0.30786133	-0.22045898	-0.83642578	0.91381836	0.010498047	0	0	0	0	0	0	0	0	0	0.91821289	0.081787109	0.017089844	0.003662109	0.004638672	0.008544922	0	44330	0	0	0
911	15431	15431	Category A	0.31176758	-0.2277832	-0.82788086	-0.10302734	0.36352539	0.39599609	0	0	6/3/2018	6	3	2018	5:05:06	18306	0.3	5	5	6	0	0.059570313	3.5288086	0.30786133	-0.22045898	-0.83618164	0.65258789	0.01171875	0	0	0	0	0	0	0	0	0	0.91796875	0.08203125	0.019287109	0.003662109	-0.007080078	0.008300781	0	44330	0	0	0
912	15432	15432	Category A	0.31176758	-0.2277832	-0.82788086	-0.10913086	0.35717773	0.38745117	0	0	6/3/2018	6	3	2018	5:05:06	18306	0.4	5	5	6	0	0.059570313	3.5288086	0.30786133	-0.22021484	-0.83666992	0.32763672	0.011962891	0	0	0	0	0	0	0	0	0	0.91821289	0.081787109	0.020019531	0.003662109	-0.007324219	0.008789063	0	44330	0	0	0
913	15433	15433	Category A	0.27587891	-0.2277832	-0.82788086	-0.10839844	0.36035156	0.40087891	0	0	6/3/2018	6	3	2018	5:05:06	18306	0.5	5	5	6	0	0.059570313	3.5288086	0.30712891	-0.21972656	-0.83642578	0.087646484	0.033447266	0	0	0	0	0	0	0	0	0	0.91772461	0.082275391	0.047851563	-0.03125	-0.0078125	0.008544922	0	44330	0	0	0
914	15434	15434	Category A	0.31176758	-0.21582031	-0.85180664	-0.11279297	0.36352539	0.39575195	0	0	6/3/2018	6	3	2018	5:05:06	18306	0.6	5	5	6	0	0.059570313	3.5288086	0.30712891	-0.21972656	-0.83642578	0.12036133	0.016357422	0	0	0	0	0	0	0	0	0	0.91772461	0.082275391	0.023681641	0.004394531	0.00390625	-0.015136719	0	44330	0	0	0
915	15435	15435	Category A	0.29980469	-0.2277832	-0.81591797	-0.10766602	0.35693359	0.39257813	0	0	6/3/2018	6	3	2018	5:05:06	18306	0.7	5	5	6	0	0.059570313	3.5288086	0.30688477	-0.2199707	-0.83618164	0.1940918	0.022949219	0	0	0	0	0	0	0	0	0	0.91748047	0.082519531	0.03515625	-0.007080078	-0.007568359	0.020263672	0	44330	0	0	0
916	15436	15436	Category A	0.29980469	-0.20385742	-0.86376953	-0.10717773	0.35766602	0.39477539	0	0	6/3/2018	6	3	2018	5:05:06	18306	0.8	5	5	6	0	0.059570313	3.5288086	0.30639648	-0.2199707	-0.83642578	0.38500977	0.032226563	0	0	0	0	0	0	0	0	0	0.91772461	0.082275391	0.050048828	-0.006591797	0.016113281	-0.027099609	0	44330	0	0	0
917	15437	15437	Category A	0.3359375	-0.20385742	-0.83984375	-0.10986328	0.35864258	0.39575195	0	0	6/3/2018	6	3	2018	5:05:06	18306	0.9	5	5	6	0	0.059570313	3.5288086	0.3059082	-0.2199707	-0.83618164	0.037597656	0.033935547	0	0	0	0	0	0	0	0	0	0.91723633	0.082763672	0.049316406	0.029785156	0.016113281	-0.003417969	0	44330	0	0	0
918	15438	15438	Category A	0.29980469	-0.21582031	-0.82788086	-0.11181641	0.36547852	0.38671875	0	0	6/3/2018	6	3	2018	5:05:07	18307	0	5	5	7	0	0.059570313	3.5288086	0.30566406	-0.2199707	-0.8359375	0.42626953	0.010986328	0	0	0	0	0	0	0	0	0	0.91699219	0.083007813	0.018554688	-0.005859375	0.004150391	0.008056641	0	44330	0	0	0
919	15439	15439	Category A	0.31176758	-0.23999023	-0.82788086	-0.10302734	0.36450195	0.39208984	0	0	6/3/2018	6	3	2018	5:05:07	18307	0.1	5	5	7	0	0.059570313	3.5288086	0.30566406	-0.21972656	-0.83569336	0.71386719	0.022216797	0	0	0	0	0	0	0	0	0	0.91674805	0.083251953	0.033935547	0.005859375	-0.020019531	0.0078125	0	44330	0	0	0
920	15440	15440	Category A	0.2878418	-0.25195313	-0.87597656	-0.10742188	0.3581543	0.39379883	0	0	6/3/2018	6	3	2018	5:05:07	18307	0.2	5	5	7	0	0.059570313	3.5288086	0.30517578	-0.21972656	-0.83618164	0.70068359	0.053955078	0	0	0	0	0	0	0	0	0	0.91674805	0.083251953	0.089111328	-0.017333984	-0.031982422	-0.039550781	0	44330	0	0	0
921	15441	15441	Category A	0.31176758	-0.19189453	-0.82788086	-0.10839844	0.35717773	0.38769531	0	0	6/3/2018	6	3	2018	5:05:07	18307	0.3	5	5	7	0	0.059570313	3.5288086	0.30517578	-0.21972656	-0.83618164	0.85302734	0.029785156	0	0	0	0	0	0	0	0	0	0.91699219	0.083007813	0.04296875	0.006347656	0.027832031	0.008300781	0	44330	0	0	0
922	15442	15442	Category A	0.29980469	-0.21582031	-0.86376953	-0.10400391	0.36279297	0.39379883	0	0	6/3/2018	6	3	2018	5:05:07	18307	0.4	5	5	7	0	0.059570313	3.5288086	0.3046875	-0.2199707	-0.8359375	0.84277344	0.028320313	0	0	0	0	0	0	0	0	0	0.91674805	0.083251953	0.036865234	-0.004882813	0.004150391	-0.027587891	0	44330	0	0	0
923	15443	15443	Category A	0.29980469	-0.2277832	-0.86376953	-0.10839844	0.36303711	0.39501953	0	0	6/3/2018	6	3	2018	5:05:07	18307	0.5	5	5	7	0	0.059570313	3.5288086	0.30493164	-0.22021484	-0.83569336	0.3527832	0.029296875	0	0	0	0	0	0	0	0	0	0.91650391	0.083496094	0.040527344	-0.005126953	-0.007324219	-0.027832031	0	44330	0	0	0
924	15444	15444	Category A	0.29980469	-0.20385742	-0.86376953	-0.10400391	0.36279297	0.39501953	0	0	6/3/2018	6	3	2018	5:05:07	18307	0.6	5	5	7	0	0.059570313	3.5288086	0.3046875	-0.21972656	-0.83544922	0.6027832	0.032714844	0	0	0	0	0	0	0	0	0	0.91601563	0.083984375	0.049072266	-0.004882813	0.015869141	-0.028076172	0	44330	0	0	0
925	15445	15445	Category A	0.32397461	-0.2277832	-0.83984375	-0.10522461	0.35668945	0.3918457	0	0	6/3/2018	6	3	2018	5:05:07	18307	0.7	5	5	7	0	0.059570313	3.5288086	0.30444336	-0.2199707	-0.83544922	1.1428223	0.021240234	0	0	0	0	0	0	0	0	0	0.91601563	0.083984375	0.03125	0.019287109	-0.007568359	-0.004150391	0	44330	0	0	0
926	15446	15446	Category A	0.34790039	-0.21582031	-0.83984375	-0.10839844	0.35913086	0.39379883	0	0	6/3/2018	6	3	2018	5:05:07	18307	0.8	5	5	7	0	0.059570313	3.5288086	0.30395508	-0.21972656	-0.83520508	1.3093262	0.043945313	0	0	0	0	0	0	0	0	0	0.91577148	0.084228516	0.052246094	0.043701172	0.00390625	-0.004394531	0	44330	0	0	0
927	15447	15447	Category A	0.34790039	-0.21582031	-0.83984375	-0.10546875	0.36181641	0.39599609	0	0	6/3/2018	6	3	2018	5:05:07	18307	0.9	5	5	7	0	0.059570313	3.5288086	0.30395508	-0.2199707	-0.8347168	1.6193848	0.044189453	0	0	0	0	0	0	0	0	0	0.9152832	0.084716797	0.052978516	0.043701172	0.004150391	-0.004882813	0	44330	0	0	0
928	15448	15448	Category A	0.32397461	-0.20385742	-0.83984375	-0.1027832	0.35766602	0.39501953	0	0	6/3/2018	6	3	2018	5:05:08	18308	0	5	5	8	0	0.059570313	3.5288086	0.30371094	-0.2199707	-0.83422852	1.8637695	0.026367188	0	0	0	0	0	0	0	0	0	0.91479492	0.085205078	0.041748047	0.020019531	0.016113281	-0.005371094	0	44330	0	0	0
929	15449	15449	Category A	0.32397461	-0.21582031	-0.82788086	-0.10913086	0.36181641	0.39379883	0	0	6/3/2018	6	3	2018	5:05:08	18308	0.1	5	5	8	0	0.059570313	3.5288086	0.3034668	-0.21972656	-0.83398438	1.9414063	0.021484375	0	0	0	0	0	0	0	0	0	0.91430664	0.085693359	0.030517578	0.020263672	0.00390625	0.006103516	0	44330	0	0	0
930	15450	15450	Category A	0.29980469	-0.2277832	-0.83984375	-0.10986328	0.35864258	0.39575195	0	0	6/3/2018	6	3	2018	5:05:08	18308	0.2	5	5	8	0	0.059570313	3.5288086	0.3034668	-0.2199707	-0.83398438	1.4963379	0.010009766	0	0	0	0	0	0	0	0	0	0.91455078	0.085449219	0.016845703	-0.003662109	-0.007568359	-0.005615234	0	44330	0	0	0
931	15451	15451	Category A	0.3359375	-0.21582031	-0.85180664	-0.109375	0.36523438	0.38671875	0	0	6/3/2018	6	3	2018	5:05:08	18308	0.3	5	5	8	0	0.059570313	3.5288086	0.3034668	-0.21972656	-0.83349609	1.2075195	0.037109375	0	0	0	0	0	0	0	0	0	0.9140625	0.0859375	0.054443359	0.032226563	0.00390625	-0.018066406	0	44330	0	0	0
932	15452	15452	Category A	0.2878418	-0.21582031	-0.85180664	-0.10839844	0.35839844	0.39477539	0	0	6/3/2018	6	3	2018	5:05:08	18308	0.4	5	5	8	0	0.059570313	3.5288086	0.30395508	-0.2199707	-0.83325195	1.0202637	0.024902344	0	0	0	0	0	0	0	0	0	0.91381836	0.086181641	0.0390625	-0.016113281	0.004150391	-0.018310547	0	44330	0	0	0
933	15453	15453	Category A	0.31176758	-0.20385742	-0.86376953	-0.10644531	0.36083984	0.39599609	0	0	6/3/2018	6	3	2018	5:05:08	18308	0.5	5	5	8	0	0.059570313	3.5288086	0.30419922	-0.2199707	-0.83325195	0.51293945	0.03515625	0	0	0	0	0	0	0	0	0	0.9140625	0.0859375	0.053955078	0.007324219	0.016113281	-0.030273438	0	44330	0	0	0
934	15454	15454	Category A	0.29980469	-0.2277832	-0.81591797	-0.10742188	0.36474609	0.39282227	0	0	6/3/2018	6	3	2018	5:05:08	18308	0.6	5	5	8	0	0.059570313	3.5288086	0.30395508	-0.21972656	-0.83349609	0.063476563	0.019775391	0	0	0	0	0	0	0	0	0	0.9140625	0.0859375	0.029785156	-0.004150391	-0.0078125	0.017578125	0	44330	0	0	0
935	15455	15455	Category A	0.31176758	-0.21582031	-0.83984375	-0.109375	0.36083984	0.38671875	0	0	6/3/2018	6	3	2018	5:05:08	18308	0.7	5	5	8	0	0.059570313	3.5288086	0.30444336	-0.2199707	-0.83349609	0.66137695	0.010253906	0	0	0	0	0	0	0	0	0	0.91430664	0.085693359	0.017578125	0.007080078	0.004150391	-0.006103516	0	44330	0	0	0
936	15456	15456	Category A	0.32397461	-0.2277832	-0.80395508	-0.10546875	0.36010742	0.39282227	0	0	6/3/2018	6	3	2018	5:05:08	18308	0.8	5	5	8	0	0.059570313	3.5288086	0.30517578	-0.2199707	-0.83325195	1.282959	0.035400391	0	0	0	0	0	0	0	0	0	0.91430664	0.085693359	0.055419922	0.018554688	-0.007568359	0.029296875	0	44330	0	0	0
937	15457	15457	Category A	0.31176758	-0.2277832	-0.83984375	-0.10766602	0.36108398	0.39697266	0	0	6/3/2018	6	3	2018	5:05:08	18308	0.9	5	5	8	0	0.059570313	3.5288086	0.30517578	-0.2199707	-0.83300781	1.8649902	0.011962891	0	0	0	0	0	0	0	0	0	0.9140625	0.0859375	0.020996094	0.006347656	-0.007568359	-0.006591797	0	44330	0	0	0
938	15458	15458	Category A	0.27587891	-0.23999023	-0.82788086	-0.10888672	0.359375	0.39672852	0	0	6/3/2018	6	3	2018	5:05:09	18309	0	5	5	9	0	0.059570313	3.5288086	0.3046875	-0.21972656	-0.83325195	1.7883301	0.035644531	0	0	0	0	0	0	0	0	0	0.9140625	0.0859375	0.0546875	-0.028808594	-0.020019531	0.005371094	0	44330	0	0	0
939	15459	15459	Category A	0.31176758	-0.2277832	-0.82788086	-0.10986328	0.36035156	0.39575195	0	0	6/3/2018	6	3	2018	5:05:09	18309	0.1	5	5	9	0	0.059570313	3.5288086	0.30444336	-0.21972656	-0.83349609	1.6508789	0.011962891	0	0	0	0	0	0	0	0	0	0.9140625	0.0859375	0.020751953	0.007080078	-0.0078125	0.005615234	0	44330	0	0	0
940	15460	15460	Category A	0.32397461	-0.20385742	-0.83984375	-0.10546875	0.36083984	0.39575195	0	0	6/3/2018	6	3	2018	5:05:09	18309	0.2	5	5	9	0	0.059570313	3.5288086	0.30444336	-0.2199707	-0.83349609	1.8117676	0.025878906	0	0	0	0	0	0	0	0	0	0.91430664	0.085693359	0.041748047	0.019287109	0.016113281	-0.006103516	0	44330	0	0	0
941	15461	15461	Category A	0.2878418	-0.21582031	-0.81591797	-0.10742188	0.359375	0.39160156	0	0	6/3/2018	6	3	2018	5:05:09	18309	0.3	5	5	9	0	0.059814453	3.5175293	0.3046875	-0.2199707	-0.83349609	1.7463379	0.024902344	0	0	0	0	0	0	0	0	0	0.91430664	0.085693359	0.038818359	-0.016845703	0.004150391	0.017578125	0	44330	0	0	0
942	15462	15462	Category A	0.26391602	-0.2277832	-0.81591797	-0.10839844	0.35839844	0.39355469	0	0	6/3/2018	6	3	2018	5:05:09	18309	0.4	5	5	9	0	0.059814453	3.5175293	0.30444336	-0.2199707	-0.83374023	1.0839844	0.044921875	0	0	0	0	0	0	0	0	0	0.91455078	0.085449219	0.065917969	-0.040527344	-0.007568359	0.017822266	0	44330	0	0	0
943	15463	15463	Category A	0.2878418	-0.2277832	-0.83984375	-0.10400391	0.36328125	0.39599609	0	0	6/3/2018	6	3	2018	5:05:09	18309	0.5	5	5	9	0	0.059814453	3.5175293	0.30444336	-0.22021484	-0.83374023	0.22363281	0.019042969	0	0	0	0	0	0	0	0	0	0.91455078	0.085449219	0.030029297	-0.016601563	-0.007324219	-0.005859375	0	44330	0	0	0
944	15464	15464	Category A	0.32397461	-0.20385742	-0.86376953	-0.10742188	0.36181641	0.39282227	0	0	6/3/2018	6	3	2018	5:05:09	18309	0.6	5	5	9	0	0.059814453	3.5175293	0.30419922	-0.22021484	-0.83374023	0.37426758	0.039306641	0	0	0	0	0	0	0	0	0	0.91455078	0.085449219	0.065917969	0.01953125	0.016357422	-0.029785156	0	44330	0	0	0
945	15465	15465	Category A	0.34790039	-0.2277832	-0.85180664	-0.11010742	0.36572266	0.38891602	0	0	6/3/2018	6	3	2018	5:05:09	18309	0.7	5	5	9	0	0.059814453	3.5175293	0.30444336	-0.22045898	-0.83398438	0.47851563	0.047119141	0	0	0	0	0	0	0	0	0	0.91479492	0.085205078	0.068115234	0.043212891	-0.007080078	-0.017578125	0	44330	0	0	0
946	15466	15466	Category A	0.2878418	-0.20385742	-0.85180664	-0.10302734	0.36035156	0.39599609	0	0	6/3/2018	6	3	2018	5:05:09	18309	0.8	5	5	9	0	0.059814453	3.5175293	0.30493164	-0.22045898	-0.83398438	0.15087891	0.029785156	0	0	0	0	0	0	0	0	0	0.91479492	0.085205078	0.051513672	-0.017089844	0.016601563	-0.017578125	0	44330	0	0	0
947	15467	15467	Category A	0.32397461	-0.21582031	-0.83984375	-0.11010742	0.35913086	0.39282227	0	0	6/3/2018	6	3	2018	5:05:09	18309	0.9	5	5	9	0	0.059814453	3.5175293	0.30517578	-0.22070313	-0.83398438	0.40942383	0.020019531	0	0	0	0	0	0	0	0	0	0.9152832	0.084716797	0.029296875	0.018554688	0.004882813	-0.005615234	0	44330	0	0	0
948	15468	15468	Category A	0.31176758	-0.23999023	-0.82788086	-0.10668945	0.36010742	0.39575195	0	0	6/3/2018	6	3	2018	5:05:10	18310	0	5	5	10	0	0.059814453	3.5175293	0.30517578	-0.22070313	-0.83422852	0.050048828	0.020996094	0	0	0	0	0	0	0	0	0	0.9152832	0.084716797	0.031982422	0.006347656	-0.019042969	0.006347656	0	44330	0	0	0
949	15469	15469	Category A	0.29980469	-0.26391602	-0.81591797	-0.11108398	0.36303711	0.39086914	0	0	6/3/2018	6	3	2018	5:05:10	18310	0.1	5	5	10	0	0.059814453	3.5175293	0.30517578	-0.22119141	-0.83422852	0.35961914	0.046630859	0	0	0	0	0	0	0	0	0	0.91552734	0.084472656	0.066650391	-0.005371094	-0.042480469	0.018310547	0	44330	0	0	0
950	15470	15470	Category A	0.31176758	-0.21582031	-0.82788086	-0.10913086	0.36181641	0.39160156	0	0	6/3/2018	6	3	2018	5:05:10	18310	0.2	5	5	10	0	0.059814453	3.5175293	0.30493164	-0.22143555	-0.83447266	0.15576172	0.010986328	0	0	0	0	0	0	0	0	0	0.91577148	0.084228516	0.019042969	0.006591797	0.005615234	0.006591797	0	44330	0	0	0
951	15471	15471	Category A	0.29980469	-0.20385742	-0.86376953	-0.10913086	0.36181641	0.39672852	0	0	6/3/2018	6	3	2018	5:05:10	18310	0.3	5	5	10	0	0.059814453	3.5175293	0.30493164	-0.22143555	-0.8347168	0.20556641	0.034179688	0	0	0	0	0	0	0	0	0	0.91577148	0.084228516	0.051757813	-0.005126953	0.017578125	-0.028808594	0	44330	0	0	0
952	15472	15472	Category A	0.2878418	-0.21582031	-0.82788086	-0.11743164	0.36547852	0.38989258	0	0	6/3/2018	6	3	2018	5:05:10	18310	0.4	5	5	10	0	0.059814453	3.5175293	0.3046875	-0.22167969	-0.8347168	0.34179688	0.019042969	0	0	0	0	0	0	0	0	0	0.91601563	0.083984375	0.029785156	-0.016845703	0.005859375	0.006835938	0	44330	0	0	0
953	15473	15473	Category A	0.29980469	-0.21582031	-0.81591797	-0.10498047	0.3605957	0.39282227	0	0	6/3/2018	6	3	2018	5:05:10	18310	0.5	5	5	10	0	0.059814453	3.5175293	0.3046875	-0.22119141	-0.83447266	0.86010742	0.020019531	0	0	0	0	0	0	0	0	0	0.91552734	0.084472656	0.029052734	-0.004882813	0.005371094	0.018554688	0	44330	0	0	0
954	15474	15474	Category A	0.27587891	-0.23999023	-0.81591797	-0.10327148	0.36206055	0.39794922	0	0	6/3/2018	6	3	2018	5:05:10	18310	0.6	5	5	10	0	0.059814453	3.5175293	0.30493164	-0.22119141	-0.83422852	0.74682617	0.039306641	0	0	0	0	0	0	0	0	0	0.91552734	0.084472656	0.06640625	-0.029052734	-0.018554688	0.018310547	0	44330	0	0	0
955	15475	15475	Category A	0.29980469	-0.21582031	-0.83984375	-0.10839844	0.35742188	0.39477539	0	0	6/3/2018	6	3	2018	5:05:10	18310	0.7	5	5	10	0	0.059814453	3.5175293	0.3046875	-0.22119141	-0.83422852	0.93164063	0.009033203	0	0	0	0	0	0	0	0	0	0.9152832	0.084716797	0.015625	-0.004882813	0.005371094	-0.005371094	0	44330	0	0	0
956	15476	15476	Category A	0.2878418	-0.21582031	-0.82788086	-0.10913086	0.36010742	0.3918457	0	0	6/3/2018	6	3	2018	5:05:10	18310	0.8	5	5	10	0	0.059814453	3.5175293	0.3046875	-0.22119141	-0.83447266	1.3034668	0.018798828	0	0	0	0	0	0	0	0	0	0.91552734	0.084472656	0.029052734	-0.016845703	0.005371094	0.006591797	0	44330	0	0	0
957	15477	15477	Category A	0.2878418	-0.2277832	-0.82788086	-0.10693359	0.35717773	0.38574219	0	0	6/3/2018	6	3	2018	5:05:10	18310	0.9	5	5	10	0	0.059814453	3.5175293	0.30444336	-0.22119141	-0.83422852	1.576416	0.019042969	0	0	0	0	0	0	0	0	0	0.9152832	0.084716797	0.029541016	-0.016601563	-0.006347656	0.006347656	0	44330	0	0	0
958	15478	15478	Category A	0.2878418	-0.21582031	-0.81591797	-0.10913086	0.36303711	0.39599609	0	0	6/3/2018	6	3	2018	5:05:11	18311	0	5	5	11	0	0.059814453	3.5175293	0.30395508	-0.22143555	-0.83398438	1.4487305	0.024902344	0	0	0	0	0	0	0	0	0	0.91503906	0.084960938	0.040039063	-0.016113281	0.005615234	0.018066406	0	44330	0	0	0
959	15479	15479	Category A	0.26391602	-0.21582031	-0.83984375	-0.10400391	0.35839844	0.39672852	0	0	6/3/2018	6	3	2018	5:05:11	18311	0.1	5	5	11	0	0.059814453	3.5175293	0.30371094	-0.22167969	-0.83422852	1.0961914	0.040771484	0	0	0	0	0	0	0	0	0	0.91503906	0.084960938	0.051269531	-0.039794922	0.005859375	-0.005371094	0	44330	0	0	0
960	15480	15480	Category A	0.29980469	-0.2277832	-0.83984375	-0.10693359	0.35644531	0.38671875	0	0	6/3/2018	6	3	2018	5:05:11	18311	0.2	5	5	11	0	0.059814453	3.5175293	0.30371094	-0.22119141	-0.83398438	0.83959961	0.009277344	0	0	0	0	0	0	0	0	0	0.91479492	0.085205078	0.015869141	-0.00390625	-0.006347656	-0.005615234	0	44330	0	0	0
961	15481	15481	Category A	0.2878418	-0.2277832	-0.82788086	-0.10913086	0.36108398	0.39379883	0	0	6/3/2018	6	3	2018	5:05:11	18311	0.3	5	5	11	0	0.059814453	3.5175293	0.30371094	-0.22094727	-0.83349609	0.37280273	0.018066406	0	0	0	0	0	0	0	0	0	0.91430664	0.085693359	0.028076172	-0.015869141	-0.006591797	0.005615234	0	44330	0	0	0
962	15482	15482	Category A	0.31176758	-0.2277832	-0.81591797	-0.10888672	0.359375	0.39575195	0	0	6/3/2018	6	3	2018	5:05:11	18311	0.4	5	5	11	0	0.059814453	3.5175293	0.3034668	-0.22119141	-0.83374023	0.091064453	0.020507813	0	0	0	0	0	0	0	0	0	0.91455078	0.085449219	0.032470703	0.008056641	-0.006347656	0.017822266	0	44330	0	0	0
963	15483	15483	Category A	0.31176758	-0.20385742	-0.83984375	-0.10742188	0.3581543	0.39379883	0	0	6/3/2018	6	3	2018	5:05:11	18311	0.5	5	5	11	0	0.059814453	3.5175293	0.30371094	-0.22094727	-0.83349609	0.25585938	0.019775391	0	0	0	0	0	0	0	0	0	0.91430664	0.085693359	0.031005859	0.0078125	0.017089844	-0.006103516	0	44330	0	0	0
964	15484	15484	Category A	0.29980469	-0.2277832	-0.83984375	-0.11010742	0.36035156	0.39355469	0	0	6/3/2018	6	3	2018	5:05:11	18311	0.6	5	5	11	0	0.059814453	3.5175293	0.30371094	-0.22094727	-0.83349609	0.48608398	0.010009766	0	0	0	0	0	0	0	0	0	0.91430664	0.085693359	0.016845703	-0.00390625	-0.006591797	-0.006103516	0	44330	0	0	0
965	15485	15485	Category A	0.29980469	-0.20385742	-0.82788086	-0.10742188	0.36181641	0.39599609	0	0	6/3/2018	6	3	2018	5:05:11	18311	0.7	5	5	11	0	0.059814453	3.5175293	0.30371094	-0.22119141	-0.83325195	0.80737305	0.018554688	0	0	0	0	0	0	0	0	0	0.9140625	0.0859375	0.026611328	-0.00390625	0.017333984	0.005371094	0	44330	0	0	0
966	15486	15486	Category A	0.29980469	-0.21582031	-0.81591797	-0.10864258	0.36279297	0.38671875	0	0	6/3/2018	6	3	2018	5:05:11	18311	0.8	5	5	11	0	0.059814453	3.5175293	0.3034668	-0.22094727	-0.83325195	0.9128418	0.018310547	0	0	0	0	0	0	0	0	0	0.91381836	0.086181641	0.026367188	-0.003662109	0.005126953	0.017333984	0	44330	0	0	0
967	15487	15487	Category A	0.27587891	-0.20385742	-0.80395508	-0.11083984	0.35668945	0.39477539	0	0	6/3/2018	6	3	2018	5:05:11	18311	0.9	5	5	11	0	0.059814453	3.5175293	0.30297852	-0.22119141	-0.83325195	1.1367188	0.043457031	0	0	0	0	0	0	0	0	0	0.91381836	0.086181641	0.073730469	-0.027099609	0.017333984	0.029296875	0	44330	0	0	0
968	15488	15488	Category A	0.31176758	-0.20385742	-0.81591797	-0.11132813	0.36083984	0.38745117	0	0	6/3/2018	6	3	2018	5:05:12	18312	0	5	5	12	0	0.059814453	3.5175293	0.30224609	-0.22119141	-0.83325195	1.3127441	0.026123047	0	0	0	0	0	0	0	0	0	0.91357422	0.086425781	0.043945313	0.009277344	0.017333984	0.017333984	0	44330	0	0	0
969	15489	15489	Category A	0.32397461	-0.2277832	-0.81591797	-0.11621094	0.35961914	0.39477539	0	0	6/3/2018	6	3	2018	5:05:12	18312	0.1	5	5	12	0	0.059814453	3.5175293	0.30175781	-0.22119141	-0.83349609	1.6970215	0.029052734	0	0	0	0	0	0	0	0	0	0.91357422	0.086425781	0.046142578	0.021972656	-0.006347656	0.017578125	0	44330	0	0	0
970	15490	15490	Category A	0.31176758	-0.21582031	-0.81591797	-0.11010742	0.36352539	0.39160156	0	0	6/3/2018	6	3	2018	5:05:12	18312	0.2	5	5	12	0	0.059814453	3.5175293	0.30126953	-0.22119141	-0.83325195	2.0090332	0.020996094	0	0	0	0	0	0	0	0	0	0.91333008	0.086669922	0.033203125	0.010253906	0.005371094	0.017333984	0	44330	0	0	0
971	15491	15491	Category A	0.35986328	-0.2277832	-0.80395508	-0.10400391	0.35742188	0.39575195	0	0	6/3/2018	6	3	2018	5:05:12	18312	0.3	5	5	12	0	0.059814453	3.5175293	0.30126953	-0.22119141	-0.83349609	1.7565918	0.065673828	0	0	0	0	0	0	0	0	0	0.91357422	0.086425781	0.094482422	0.058349609	-0.006347656	0.029541016	0	44330	0	0	0
972	15492	15492	Category A	0.29980469	-0.21582031	-0.82788086	-0.11254883	0.36376953	0.39770508	0	0	6/3/2018	6	3	2018	5:05:12	18312	0.4	5	5	12	0	0.059814453	3.5175293	0.30102539	-0.22119141	-0.83349609	1.8662109	0.0078125	0	0	0	0	0	0	0	0	0	0.91333008	0.086669922	0.012451172	-0.001220703	0.005371094	0.005615234	0	44330	0	0	0
973	15493	15493	Category A	0.29980469	-0.21582031	-0.83984375	-0.10498047	0.36035156	0.39282227	0	0	6/3/2018	6	3	2018	5:05:12	18312	0.5	5	5	12	0	0.059814453	3.5175293	0.30126953	-0.22094727	-0.83325195	1.7602539	0.008300781	0	0	0	0	0	0	0	0	0	0.91333008	0.086669922	0.013183594	-0.001464844	0.005126953	-0.006347656	0	44330	0	0	0
974	15494	15494	Category A	0.34790039	-0.21582031	-0.82788086	-0.10644531	0.36206055	0.39477539	0	0	6/3/2018	6	3	2018	5:05:12	18312	0.6	5	5	12	0	0.059814453	3.5175293	0.30175781	-0.22119141	-0.83300781	1.1513672	0.046630859	0	0	0	0	0	0	0	0	0	0.91308594	0.086914063	0.056884766	0.045898438	0.005371094	0.005126953	0	44330	0	0	0
975	15495	15495	Category A	0.31176758	-0.25195313	-0.81591797	-0.10864258	0.36010742	0.39477539	0	0	6/3/2018	6	3	2018	5:05:12	18312	0.7	5	5	12	0	0.059814453	3.5175293	0.30175781	-0.22094727	-0.83300781	0.34204102	0.036621094	0	0	0	0	0	0	0	0	0	0.91308594	0.086914063	0.057861328	0.009765625	-0.030761719	0.017089844	0	44330	0	0	0
976	15496	15496	Category A	0.2878418	-0.23999023	-0.82788086	-0.10327148	0.359375	0.39282227	0	0	6/3/2018	6	3	2018	5:05:12	18312	0.8	5	5	12	0	0.059814453	3.5175293	0.30175781	-0.22070313	-0.83276367	0.46948242	0.024169922	0	0	0	0	0	0	0	0	0	0.9128418	0.087158203	0.037841797	-0.013916016	-0.019042969	0.004882813	0	44330	0	0	0
977	15497	15497	Category A	0.26391602	-0.21582031	-0.85180664	-0.11010742	0.36083984	0.39477539	0	0	6/3/2018	6	3	2018	5:05:12	18312	0.9	5	5	12	0	0.059814453	3.5175293	0.30175781	-0.22045898	-0.83300781	0.68115234	0.042480469	0	0	0	0	0	0	0	0	0	0.91308594	0.086914063	0.061279297	-0.037841797	0.004638672	-0.018554688	0	44330	0	0	0
978	15498	15498	Category A	0.27587891	-0.23999023	-0.83984375	-0.10986328	0.35864258	0.39355469	0	0	6/3/2018	6	3	2018	5:05:13	18313	0	5	5	13	0	0.059814453	3.5175293	0.30175781	-0.22045898	-0.83349609	1.0195313	0.032714844	0	0	0	0	0	0	0	0	0	0.91333008	0.086669922	0.051513672	-0.025878906	-0.019287109	-0.006103516	0	44330	0	0	0
979	15499	15499	Category A	0.31176758	-0.2277832	-0.81591797	-0.10668945	0.36425781	0.39501953	0	0	6/3/2018	6	3	2018	5:05:13	18313	0.1	5	5	13	0	0.059570313	3.5288086	0.30175781	-0.22045898	-0.83374023	1.6738281	0.021484375	0	0	0	0	0	0	0	0	0	0.91381836	0.086181641	0.034912109	0.009765625	-0.007080078	0.017822266	0	44330	0	0	0
980	15500	15500	Category A	0.29980469	-0.20385742	-0.85180664	-0.10986328	0.35742188	0.39575195	0	0	6/3/2018	6	3	2018	5:05:13	18313	0.2	5	5	13	0	0.059570313	3.5288086	0.30151367	-0.22021484	-0.83398438	1.9526367	0.024169922	0	0	0	0	0	0	0	0	0	0.91381836	0.086181641	0.035888672	-0.001708984	0.016357422	-0.017578125	0	44330	0	0	0
981	15501	15501	Category A	0.29980469	-0.21582031	-0.82788086	-0.10839844	0.36206055	0.39672852	0	0	6/3/2018	6	3	2018	5:05:13	18313	0.3	5	5	13	0	0.059570313	3.5288086	0.30126953	-0.22021484	-0.83398438	1.9355469	0.007568359	0	0	0	0	0	0	0	0	0	0.91357422	0.086425781	0.011962891	-0.001464844	0.004394531	0.006103516	0	44330	0	0	0
982	15502	15502	Category A	0.2878418	-0.23999023	-0.81591797	-0.10571289	0.35839844	0.39599609	0	0	6/3/2018	6	3	2018	5:05:13	18313	0.4	5	5	13	0	0.059570313	3.5288086	0.30151367	-0.22021484	-0.83374023	1.8613281	0.029785156	0	0	0	0	0	0	0	0	0	0.91357422	0.086425781	0.051269531	-0.013671875	-0.01953125	0.017822266	0	44330	0	0	0
983	15503	15503	Category A	0.27587891	-0.21582031	-0.83984375	-0.11352539	0.36450195	0.39282227	0	0	6/3/2018	6	3	2018	5:05:13	18313	0.5	5	5	13	0	0.059570313	3.5288086	0.30224609	-0.22045898	-0.83398438	1.6887207	0.02734375	0	0	0	0	0	0	0	0	0	0.9140625	0.0859375	0.036865234	-0.026367188	0.004638672	-0.005615234	0	44330	0	0	0
984	15504	15504	Category A	0.31176758	-0.21582031	-0.83984375	-0.10986328	0.359375	0.39770508	0	0	6/3/2018	6	3	2018	5:05:13	18313	0.6	5	5	13	0	0.059570313	3.5288086	0.30224609	-0.22045898	-0.83349609	1.4135742	0.011962891	0	0	0	0	0	0	0	0	0	0.91381836	0.086181641	0.020263672	0.009277344	0.004638672	-0.006103516	0	44330	0	0	0
985	15505	15505	Category A	0.31176758	-0.2277832	-0.85180664	-0.10327148	0.3581543	0.39282227	0	0	6/3/2018	6	3	2018	5:05:13	18313	0.7	5	5	13	0	0.059570313	3.5288086	0.30200195	-0.22119141	-0.83325195	0.6809082	0.021484375	0	0	0	0	0	0	0	0	0	0.91357422	0.086425781	0.034423828	0.009521484	-0.006347656	-0.018310547	0	44330	0	0	0
986	15506	15506	Category A	0.32397461	-0.25195313	-0.83984375	-0.10839844	0.35913086	0.38989258	0	0	6/3/2018	6	3	2018	5:05:13	18313	0.8	5	5	13	0	0.059570313	3.5288086	0.30175781	-0.22094727	-0.83349609	0.14501953	0.038574219	0	0	0	0	0	0	0	0	0	0.91357422	0.086425781	0.059326172	0.021972656	-0.031005859	-0.006103516	0	44330	0	0	0
987	15507	15507	Category A	0.31176758	-0.21582031	-0.83984375	-0.10473633	0.36108398	0.39501953	0	0	6/3/2018	6	3	2018	5:05:13	18313	0.9	5	5	13	0	0.059570313	3.5288086	0.30200195	-0.22070313	-0.83325195	0.44604492	0.012451172	0	0	0	0	0	0	0	0	0	0.91333008	0.086669922	0.020996094	0.009521484	0.004882813	-0.006347656	0	44330	0	0	0
988	15508	15508	Category A	0.29980469	-0.23999023	-0.83984375	-0.11181641	0.36523438	0.38891602	0	0	6/3/2018	6	3	2018	5:05:14	18314	0	5	5	14	0	0.059570313	3.5288086	0.30175781	-0.22045898	-0.83300781	0.73364258	0.020507813	0	0	0	0	0	0	0	0	0	0.91308594	0.086914063	0.028320313	-0.001953125	-0.019287109	-0.006591797	0	44330	0	0	0
989	15509	15509	Category A	0.31176758	-0.23999023	-0.86376953	-0.10913086	0.36108398	0.39379883	0	0	6/3/2018	6	3	2018	5:05:14	18314	0.1	5	5	14	0	0.059570313	3.5288086	0.30200195	-0.2199707	-0.83300781	0.84814453	0.037597656	0	0	0	0	0	0	0	0	0	0.91308594	0.086914063	0.060058594	0.009521484	-0.019775391	-0.030517578	0	44330	0	0	0
990	15510	15510	Category A	0.31176758	-0.21582031	-0.83984375	-0.10571289	0.359375	0.39575195	0	0	6/3/2018	6	3	2018	5:05:14	18314	0.2	5	5	14	0	0.059570313	3.5288086	0.30200195	-0.21972656	-0.83325195	0.84375	0.012207031	0	0	0	0	0	0	0	0	0	0.91333008	0.086669922	0.020019531	0.009521484	0.00390625	-0.006347656	0	44330	0	0	0
991	15511	15511	Category A	0.29980469	-0.23999023	-0.83984375	-0.11352539	0.36035156	0.39477539	0	0	6/3/2018	6	3	2018	5:05:14	18314	0.3	5	5	14	0	0.059570313	3.5288086	0.30200195	-0.2199707	-0.83349609	0.86767578	0.020996094	0	0	0	0	0	0	0	0	0	0.91333008	0.086669922	0.028564453	-0.002197266	-0.019775391	-0.006103516	0	44330	0	0	0
992	15512	15512	Category A	0.31176758	-0.20385742	-0.80395508	-0.10839844	0.359375	0.39477539	0	0	6/3/2018	6	3	2018	5:05:14	18314	0.4	5	5	14	0	0.059570313	3.5288086	0.30200195	-0.2199707	-0.83300781	0.5144043	0.034667969	0	0	0	0	0	0	0	0	0	0.91308594	0.086914063	0.054931641	0.009521484	0.016113281	0.029052734	0	44330	0	0	0
993	15513	15513	Category A	0.29980469	-0.21582031	-0.81591797	-0.10644531	0.35839844	0.39477539	0	0	6/3/2018	6	3	2018	5:05:14	18314	0.5	5	5	14	0	0.059570313	3.5288086	0.30249023	-0.22021484	-0.83325195	0.30859375	0.018066406	0	0	0	0	0	0	0	0	0	0.91333008	0.086669922	0.024414063	-0.002685547	0.004394531	0.017333984	0	44330	0	0	0
994	15514	15514	Category A	0.2878418	-0.21582031	-0.85180664	-0.11083984	0.359375	0.39086914	0	0	6/3/2018	6	3	2018	5:05:14	18314	0.6	5	5	14	0	0.059570313	3.5288086	0.30249023	-0.22045898	-0.83349609	0.26611328	0.023681641	0	0	0	0	0	0	0	0	0	0.91357422	0.086425781	0.037597656	-0.014648438	0.004638672	-0.018066406	0	44330	0	0	0
995	15515	15515	Category A	0.29980469	-0.2277832	-0.82788086	-0.10327148	0.3581543	0.39282227	0	0	6/3/2018	6	3	2018	5:05:14	18314	0.7	5	5	14	0	0.059570313	3.5288086	0.30273438	-0.2199707	-0.83349609	0.19506836	0.010009766	0	0	0	0	0	0	0	0	0	0.91381836	0.086181641	0.016357422	-0.002929688	-0.007568359	0.005615234	0	44330	0	0	0
996	15516	15516	Category A	0.2878418	-0.21582031	-0.83984375	-0.11083984	0.359375	0.39477539	0	0	6/3/2018	6	3	2018	5:05:14	18314	0.8	5	5	14	0	0.059570313	3.5288086	0.30322266	-0.2199707	-0.83349609	0.086914063	0.017089844	0	0	0	0	0	0	0	0	0	0.9140625	0.0859375	0.025878906	-0.015380859	0.004150391	-0.006103516	0	44330	0	0	0
997	15517	15517	Category A	0.2878418	-0.21582031	-0.82788086	-0.10473633	0.36083984	0.39794922	0	0	6/3/2018	6	3	2018	5:05:14	18314	0.9	5	5	14	0	0.059570313	3.5288086	0.30297852	-0.2199707	-0.83349609	0.47509766	0.016845703	0	0	0	0	0	0	0	0	0	0.91381836	0.086181641	0.025390625	-0.015136719	0.004150391	0.005615234	0	44330	0	0	0
998	15518	15518	Category A	0.2878418	-0.2277832	-0.83984375	-0.109375	0.36694336	0.39379883	0	0	6/3/2018	6	3	2018	5:05:15	18315	0	5	5	15	0	0.059570313	3.5288086	0.30322266	-0.2199707	-0.83325195	0.57348633	0.018310547	0	0	0	0	0	0	0	0	0	0.91357422	0.086425781	0.029296875	-0.015380859	-0.007568359	-0.006347656	0	44330	0	0	0
999	15519	15519	Category A	0.29980469	-0.21582031	-0.81591797	-0.10424805	0.359375	0.39770508	0	0	6/3/2018	6	3	2018	5:05:15	18315	0.1	5	5	15	0	0.059570313	3.5288086	0.30322266	-0.22045898	-0.83325195	0.50341797	0.018310547	0	0	0	0	0	0	0	0	0	0.91381836	0.086181641	0.025634766	-0.003417969	0.004638672	0.017333984	0	44330	0	0	0
1000	15520	15520	Category A	0.2878418	-0.2277832	-0.82788086	-0.11108398	0.36035156	0.39355469	0	0	6/3/2018	6	3	2018	5:05:15	18315	0.2	5	5	15	0	0.059570313	3.5288086	0.30395508	-0.22070313	-0.83325195	0.27246094	0.018554688	0	0	0	0	0	0	0	0	0	0.9140625	0.0859375	0.028808594	-0.016113281	-0.006835938	0.005371094	0	44330	0	0	0
1001	15521	15521	Category A	0.29980469	-0.21582031	-0.85180664	-0.10913086	0.36108398	0.39501953	0	0	6/3/2018	6	3	2018	5:05:15	18315	0.3	5	5	15	0	0.059570313	3.5288086	0.30419922	-0.22070313	-0.83325195	0.15966797	0.01953125	0	0	0	0	0	0	0	0	0	0.9140625	0.0859375	0.027832031	-0.004394531	0.004882813	-0.018310547	0	44330	0	0	0
1002	15522	15522	Category A	0.32397461	-0.19189453	-0.85180664	-0.10498047	0.359375	0.38793945	0	0	6/3/2018	6	3	2018	5:05:15	18315	0.4	5	5	15	0	0.059570313	3.5288086	0.30444336	-0.22045898	-0.83325195	0.15136719	0.0390625	0	0	0	0	0	0	0	0	0	0.9140625	0.0859375	0.06640625	0.019287109	0.028564453	-0.018310547	0	44330	0	0	0
1003	15523	15523	Category A	0.29980469	-0.2277832	-0.85180664	-0.11279297	0.36303711	0.39477539	0	0	6/3/2018	6	3	2018	5:05:15	18315	0.5	5	5	15	0	0.059570313	3.5288086	0.30444336	-0.22070313	-0.83325195	0.16088867	0.020019531	0	0	0	0	0	0	0	0	0	0.91430664	0.085693359	0.030029297	-0.004638672	-0.006835938	-0.018310547	0	44330	0	0	0
1004	15524	15524	Category A	0.2878418	-0.21582031	-0.83984375	-0.11010742	0.36035156	0.38476563	0	0	6/3/2018	6	3	2018	5:05:15	18315	0.6	5	5	15	0	0.059570313	3.5288086	0.30444336	-0.22119141	-0.83349609	0.005126953	0.018554688	0	0	0	0	0	0	0	0	0	0.91455078	0.085449219	0.028320313	-0.016601563	0.005371094	-0.006103516	0	44330	0	0	0
1005	15525	15525	Category A	0.31176758	-0.21582031	-0.83984375	-0.10644531	0.35595703	0.39257813	0	0	6/3/2018	6	3	2018	5:05:15	18315	0.7	5	5	15	0	0.059570313	3.5288086	0.30444336	-0.22094727	-0.83349609	0.1171875	0.010742188	0	0	0	0	0	0	0	0	0	0.91455078	0.085449219	0.018554688	0.007080078	0.005126953	-0.006103516	0	44330	0	0	0
1006	15526	15526	Category A	0.29980469	-0.2277832	-0.83984375	-0.11010742	0.36035156	0.39086914	0	0	6/3/2018	6	3	2018	5:05:15	18315	0.8	5	5	15	0	0.059570313	3.5288086	0.30444336	-0.22119141	-0.83349609	0.001464844	0.010009766	0	0	0	0	0	0	0	0	0	0.91455078	0.085449219	0.017333984	-0.004638672	-0.006347656	-0.006103516	0	44330	0	0	0
1007	15527	15527	Category A	0.29980469	-0.21582031	-0.83984375	-0.10717773	0.35766602	0.39477539	0	0	6/3/2018	6	3	2018	5:05:15	18315	0.9	5	5	15	0	0.059570313	3.5288086	0.30444336	-0.22143555	-0.83349609	0.024658203	0.009521484	0	0	0	0	0	0	0	0	0	0.91479492	0.085205078	0.016357422	-0.004638672	0.005615234	-0.006103516	0	44330	0	0	0
1008	15528	15528	Category A	0.27587891	-0.20385742	-0.86376953	-0.10839844	0.36108398	0.3918457	0	0	6/3/2018	6	3	2018	5:05:16	18316	0	5	5	16	0	0.059570313	3.5288086	0.30444336	-0.22167969	-0.83398438	0.12792969	0.044921875	0	0	0	0	0	0	0	0	0	0.91503906	0.084960938	0.076416016	-0.028564453	0.017822266	-0.029541016	0	44330	0	0	0
1009	15529	15529	Category A	0.2878418	-0.21582031	-0.81591797	-0.11254883	0.35961914	0.39599609	0	0	6/3/2018	6	3	2018	5:05:16	18316	0.1	5	5	16	0	0.059570313	3.5288086	0.30444336	-0.22216797	-0.83398438	0.29248047	0.025390625	0	0	0	0	0	0	0	0	0	0.9152832	0.084716797	0.041503906	-0.016601563	0.006347656	0.018066406	0	44330	0	0	0
1010	15530	15530	Category A	0.31176758	-0.2277832	-0.85180664	-0.10742188	0.36376953	0.39501953	0	0	6/3/2018	6	3	2018	5:05:16	18316	0.2	5	5	16	0	0.059570313	3.5288086	0.30444336	-0.22192383	-0.83422852	0.24121094	0.01953125	0	0	0	0	0	0	0	0	0	0.91552734	0.084472656	0.030029297	0.007080078	-0.005615234	-0.017333984	0	44330	0	0	0
1011	15531	15531	Category A	0.31176758	-0.21582031	-0.85180664	-0.10424805	0.359375	0.39697266	0	0	6/3/2018	6	3	2018	5:05:16	18316	0.3	5	5	16	0	0.059570313	3.5288086	0.30444336	-0.22216797	-0.83422852	0.3918457	0.019775391	0	0	0	0	0	0	0	0	0	0.91552734	0.084472656	0.031005859	0.007080078	0.006347656	-0.017333984	0	44330	0	0	0
1012	15532	15532	Category A	0.31176758	-0.20385742	-0.83984375	-0.10498047	0.36181641	0.39282227	0	0	6/3/2018	6	3	2018	5:05:16	18316	0.4	5	5	16	0	0.059570313	3.5288086	0.30371094	-0.22216797	-0.8347168	0.89379883	0.020751953	0	0	0	0	0	0	0	0	0	0.91552734	0.084472656	0.031494141	0.0078125	0.018310547	-0.004882813	0	44330	0	0	0
1013	15533	15533	Category A	0.3359375	-0.2277832	-0.83984375	-0.10400391	0.36181641	0.39404297	0	0	6/3/2018	6	3	2018	5:05:16	18316	0.5	5	5	16	0	0.059570313	3.5288086	0.30371094	-0.22241211	-0.8347168	1.3359375	0.032714844	0	0	0	0	0	0	0	0	0	0.91577148	0.084228516	0.042236328	0.031982422	-0.005126953	-0.004882813	0	44330	0	0	0
1014	15534	15534	Category A	0.31176758	-0.20385742	-0.81591797	-0.11181641	0.36108398	0.39282227	0	0	6/3/2018	6	3	2018	5:05:16	18316	0.6	5	5	16	0	0.059570313	3.5288086	0.30371094	-0.22241211	-0.83447266	1.6225586	0.02734375	0	0	0	0	0	0	0	0	0	0.91552734	0.084472656	0.045166016	0.0078125	0.018554688	0.018554688	0	44330	0	0	0
1015	15535	15535	Category A	0.29980469	-0.19189453	-0.81591797	-0.10644531	0.36083984	0.39355469	0	0	6/3/2018	6	3	2018	5:05:16	18316	0.7	5	5	16	0	0.059570313	3.5288086	0.30297852	-0.22265625	-0.8347168	1.6574707	0.036132813	0	0	0	0	0	0	0	0	0	0.91552734	0.084472656	0.052978516	-0.003173828	0.030761719	0.018798828	0	44330	0	0	0
1016	15536	15536	Category A	0.32397461	-0.21582031	-0.82788086	-0.10546875	0.36181641	0.39599609	0	0	6/3/2018	6	3	2018	5:05:16	18316	0.8	5	5	16	0	0.059570313	3.5288086	0.30249023	-0.22241211	-0.83520508	1.6555176	0.0234375	0	0	0	0	0	0	0	0	0	0.91577148	0.084228516	0.03515625	0.021240234	0.006591797	0.007324219	0	44330	0	0	0
1017	15537	15537	Category A	0.31176758	-0.2277832	-0.87597656	-0.10522461	0.359375	0.39111328	0	0	6/3/2018	6	3	2018	5:05:16	18316	0.9	5	5	16	0	0.059814453	3.5175293	0.30273438	-0.22216797	-0.83544922	1.4265137	0.041503906	0	0	0	0	0	0	0	0	0	0.91601563	0.083984375	0.0546875	0.008789063	-0.005371094	-0.040283203	0	44330	0	0	0
1018	15538	15538	Category A	0.2878418	-0.2277832	-0.85180664	-0.10473633	0.35742188	0.39257813	0	0	6/3/2018	6	3	2018	5:05:17	18317	0	5	5	17	0	0.059814453	3.5175293	0.30273438	-0.22265625	-0.83520508	0.93188477	0.022949219	0	0	0	0	0	0	0	0	0	0.91577148	0.084228516	0.036621094	-0.014892578	-0.004882813	-0.016357422	0	44330	0	0	0
1019	15539	15539	Category A	0.2878418	-0.21582031	-0.83984375	-0.10742188	0.36181641	0.39282227	0	0	6/3/2018	6	3	2018	5:05:17	18317	0.1	5	5	17	0	0.059814453	3.5175293	0.30322266	-0.22241211	-0.83520508	0.64428711	0.017333984	0	0	0	0	0	0	0	0	0	0.91601563	0.083984375	0.026367188	-0.015380859	0.006591797	-0.004394531	0	44330	0	0	0
1020	15540	15540	Category A	0.29980469	-0.20385742	-0.83984375	-0.109375	0.3581543	0.39086914	0	0	6/3/2018	6	3	2018	5:05:17	18317	0.2	5	5	17	0	0.059814453	3.5175293	0.30297852	-0.22265625	-0.83544922	0.28955078	0.01953125	0	0	0	0	0	0	0	0	0	0.91625977	0.083740234	0.026367188	-0.003173828	0.018798828	-0.004150391	0	44330	0	0	0
1021	15541	15541	Category A	0.31176758	-0.21582031	-0.80395508	-0.10742188	0.3581543	0.38769531	0	0	6/3/2018	6	3	2018	5:05:17	18317	0.3	5	5	17	0	0.059814453	3.5175293	0.30273438	-0.22314453	-0.83520508	0.32519531	0.033447266	0	0	0	0	0	0	0	0	0	0.91601563	0.083984375	0.047607422	0.008789063	0.007324219	0.03125	0	44330	0	0	0
1022	15542	15542	Category A	0.32397461	-0.23999023	-0.82788086	-0.11450195	0.36376953	0.39575195	0	0	6/3/2018	6	3	2018	5:05:17	18317	0.4	5	5	17	0	0.059814453	3.5175293	0.30249023	-0.22363281	-0.83544922	0.90698242	0.027587891	0	0	0	0	0	0	0	0	0	0.91625977	0.083740234	0.044921875	0.021240234	-0.016113281	0.007568359	0	44330	0	0	0
1023	15543	15543	Category A	0.2878418	-0.23999023	-0.81591797	-0.10864258	0.36010742	0.39355469	0	0	6/3/2018	6	3	2018	5:05:17	18317	0.5	5	5	17	0	0.059814453	3.5175293	0.30273438	-0.22338867	-0.8359375	1.1442871	0.029785156	0	0	0	0	0	0	0	0	0	0.91674805	0.083251953	0.051269531	-0.014892578	-0.016357422	0.020019531	0	44330	0	0	0
1024	15544	15544	Category A	0.31176758	-0.25195313	-0.83984375	-0.10302734	0.35742188	0.39599609	0	0	6/3/2018	6	3	2018	5:05:17	18317	0.6	5	5	17	0	0.059814453	3.5175293	0.30322266	-0.22363281	-0.8359375	1.2478027	0.029541016	0	0	0	0	0	0	0	0	0	0.91699219	0.083007813	0.040283203	0.008300781	-0.028076172	-0.003662109	0	44330	0	0	0
1025	15545	15545	Category A	0.31176758	-0.20385742	-0.86376953	-0.10839844	0.36376953	0.39379883	0	0	6/3/2018	6	3	2018	5:05:17	18317	0.7	5	5	17	0	0.059814453	3.5175293	0.30297852	-0.22387695	-0.8359375	1.1450195	0.035400391	0	0	0	0	0	0	0	0	0	0.91699219	0.083007813	0.056640625	0.008544922	0.020019531	-0.027587891	0	44330	0	0	0
1026	15546	15546	Category A	0.31176758	-0.19189453	-0.83984375	-0.10742188	0.36181641	0.39355469	0	0	6/3/2018	6	3	2018	5:05:17	18317	0.8	5	5	17	0	0.059814453	3.5175293	0.30297852	-0.22387695	-0.83569336	0.6159668	0.033447266	0	0	0	0	0	0	0	0	0	0.91674805	0.083251953	0.044677734	0.008544922	0.031982422	-0.00390625	0	44330	0	0	0
1027	15547	15547	Category A	0.31176758	-0.19189453	-0.81591797	-0.10742188	0.36181641	0.39355469	0	0	6/3/2018	6	3	2018	5:05:17	18317	0.9	5	5	17	0	0.059814453	3.5175293	0.30273438	-0.22387695	-0.83569336	0.08203125	0.038818359	0	0	0	0	0	0	0	0	0	0.91674805	0.083251953	0.060791016	0.008789063	0.031982422	0.019775391	0	44330	0	0	0
1028	15548	15548	Category A	0.32397461	-0.21582031	-0.82788086	-0.10913086	0.36010742	0.39477539	0	0	6/3/2018	6	3	2018	5:05:18	18318	0	5	5	18	0	0.059814453	3.5175293	0.30322266	-0.22436523	-0.83544922	0.71044922	0.0234375	0	0	0	0	0	0	0	0	0	0.91674805	0.083251953	0.036865234	0.020507813	0.008544922	0.007568359	0	44330	0	0	0
1029	15549	15549	Category A	0.29980469	-0.23999023	-0.83984375	-0.10253906	0.36010742	0.39501953	0	0	6/3/2018	6	3	2018	5:05:18	18318	0.1	5	5	18	0	0.059814453	3.5175293	0.3034668	-0.22387695	-0.83569336	0.98144531	0.016601563	0	0	0	0	0	0	0	0	0	0.91699219	0.083007813	0.023681641	-0.003662109	-0.015869141	-0.00390625	0	44330	0	0	0
1030	15550	15550	Category A	0.32397461	-0.2277832	-0.83984375	-0.11157227	0.36108398	0.39477539	0	0	6/3/2018	6	3	2018	5:05:18	18318	0.2	5	5	18	0	0.059814453	3.5175293	0.3034668	-0.22363281	-0.83520508	0.97924805	0.021240234	0	0	0	0	0	0	0	0	0	0.91650391	0.083496094	0.028808594	0.020263672	-0.00390625	-0.004394531	0	44330	0	0	0
1031	15551	15551	Category A	0.29980469	-0.21582031	-0.82788086	-0.10571289	0.359375	0.39575195	0	0	6/3/2018	6	3	2018	5:05:18	18318	0.3	5	5	18	0	0.059814453	3.5175293	0.30322266	-0.22387695	-0.8347168	0.88549805	0.011230469	0	0	0	0	0	0	0	0	0	0.91601563	0.083984375	0.018554688	-0.003417969	0.008056641	0.006835938	0	44330	0	0	0
1032	15552	15552	Category A	0.31176758	-0.2277832	-0.83984375	-0.10229492	0.35913086	0.3918457	0	0	6/3/2018	6	3	2018	5:05:18	18318	0.4	5	5	18	0	0.059814453	3.5175293	0.30273438	-0.22363281	-0.8347168	0.66699219	0.010742188	0	0	0	0	0	0	0	0	0	0.91577148	0.084228516	0.017822266	0.008789063	-0.00390625	-0.004882813	0	44330	0	0	0
1033	15553	15553	Category A	0.29980469	-0.2277832	-0.83984375	-0.10913086	0.35742188	0.39355469	0	0	6/3/2018	6	3	2018	5:05:18	18318	0.5	5	5	18	0	0.059814453	3.5175293	0.30273438	-0.22387695	-0.83496094	0.64135742	0.006591797	0	0	0	0	0	0	0	0	0	0.91601563	0.083984375	0.011474609	-0.002929688	-0.003662109	-0.004638672	0	44330	0	0	0
1034	15554	15554	Category A	0.31176758	-0.21582031	-0.82788086	-0.10546875	0.36181641	0.39501953	0	0	6/3/2018	6	3	2018	5:05:18	18318	0.6	5	5	18	0	0.059814453	3.5175293	0.30297852	-0.22387695	-0.83496094	0.36743164	0.013916016	0	0	0	0	0	0	0	0	0	0.91601563	0.083984375	0.023925781	0.008544922	0.008056641	0.007080078	0	44330	0	0	0
1035	15555	15555	Category A	0.3359375	-0.20385742	-0.83984375	-0.10913086	0.36181641	0.38769531	0	0	6/3/2018	6	3	2018	5:05:18	18318	0.7	5	5	18	0	0.059814453	3.5175293	0.30322266	-0.22436523	-0.83422852	0.2121582	0.038818359	0	0	0	0	0	0	0	0	0	0.91577148	0.084228516	0.058349609	0.032470703	0.020507813	-0.005371094	0	44330	0	0	0
1036	15556	15556	Category A	0.26391602	-0.2277832	-0.82788086	-0.10644531	0.36303711	0.39599609	0	0	6/3/2018	6	3	2018	5:05:18	18318	0.8	5	5	18	0	0.059814453	3.5175293	0.30322266	-0.22412109	-0.8347168	0.59863281	0.040039063	0	0	0	0	0	0	0	0	0	0.91601563	0.083984375	0.049804688	-0.039306641	-0.003417969	0.006835938	0	44330	0	0	0
1037	15557	15557	Category A	0.29980469	-0.2277832	-0.80395508	-0.10986328	0.35864258	0.39477539	0	0	6/3/2018	6	3	2018	5:05:18	18318	0.9	5	5	18	0	0.059814453	3.5175293	0.3034668	-0.22387695	-0.8347168	0.84326172	0.03125	0	0	0	0	0	0	0	0	0	0.91601563	0.083984375	0.038330078	-0.003662109	-0.003662109	0.030761719	0	44330	0	0	0
1038	15558	15558	Category A	0.29980469	-0.23999023	-0.81591797	-0.10498047	0.36181641	0.39501953	0	0	6/3/2018	6	3	2018	5:05:19	18319	0	5	5	19	0	0.059814453	3.5175293	0.3034668	-0.22387695	-0.8347168	1.1264648	0.024902344	0	0	0	0	0	0	0	0	0	0.91601563	0.083984375	0.038574219	-0.003662109	-0.015869141	0.018798828	0	44330	0	0	0
1039	15559	15559	Category A	0.32397461	-0.23999023	-0.83984375	-0.1171875	0.36108398	0.39648438	0	0	6/3/2018	6	3	2018	5:05:19	18319	0.1	5	5	19	0	0.059814453	3.5175293	0.30371094	-0.22363281	-0.8347168	1.4614258	0.026367188	0	0	0	0	0	0	0	0	0	0.91601563	0.083984375	0.041503906	0.020019531	-0.016113281	-0.004882813	0	44330	0	0	0
1040	15560	15560	Category A	0.31176758	-0.2277832	-0.82788086	-0.11108398	0.36303711	0.39282227	0	0	6/3/2018	6	3	2018	5:05:19	18319	0.2	5	5	19	0	0.059814453	3.5175293	0.30395508	-0.22363281	-0.83496094	1.2944336	0.011230469	0	0	0	0	0	0	0	0	0	0.91625977	0.083740234	0.018798828	0.007568359	-0.00390625	0.007080078	0	44330	0	0	0
1041	15561	15561	Category A	0.31176758	-0.21582031	-0.82788086	-0.10498047	0.3605957	0.39282227	0	0	6/3/2018	6	3	2018	5:05:19	18319	0.3	5	5	19	0	0.059814453	3.5175293	0.30419922	-0.22338867	-0.83496094	0.86621094	0.012695313	0	0	0	0	0	0	0	0	0	0.91625977	0.083740234	0.022216797	0.007324219	0.007568359	0.007080078	0	44330	0	0	0
1042	15562	15562	Category A	0.31176758	-0.23999023	-0.82788086	-0.11010742	0.35424805	0.39453125	0	0	6/3/2018	6	3	2018	5:05:19	18319	0.4	5	5	19	0	0.059814453	3.5175293	0.30444336	-0.22387695	-0.8347168	0.63354492	0.018798828	0	0	0	0	0	0	0	0	0	0.91625977	0.083740234	0.030273438	0.007080078	-0.015869141	0.006835938	0	44330	0	0	0
1043	15563	15563	Category A	0.29980469	-0.23999023	-0.85180664	-0.10473633	0.35742188	0.390625	0	0	6/3/2018	6	3	2018	5:05:19	18319	0.5	5	5	19	0	0.059814453	3.5175293	0.30444336	-0.22436523	-0.83447266	0.75756836	0.0234375	0	0	0	0	0	0	0	0	0	0.91625977	0.083740234	0.037353516	-0.004638672	-0.015380859	-0.017089844	0	44330	0	0	0
1044	15564	15564	Category A	0.29980469	-0.21582031	-0.85180664	-0.10766602	0.36108398	0.39257813	0	0	6/3/2018	6	3	2018	5:05:19	18319	0.6	5	5	19	0	0.059814453	3.5175293	0.30419922	-0.22436523	-0.83422852	0.84106445	0.019775391	0	0	0	0	0	0	0	0	0	0.91577148	0.084228516	0.030517578	-0.004394531	0.008544922	-0.017333984	0	44330	0	0	0
1045	15565	15565	Category A	0.31176758	-0.21582031	-0.82788086	-0.10839844	0.35717773	0.390625	0	0	6/3/2018	6	3	2018	5:05:19	18319	0.7	5	5	19	0	0.059814453	3.5175293	0.30493164	-0.22460938	-0.83422852	0.78735352	0.012695313	0	0	0	0	0	0	0	0	0	0.91625977	0.083740234	0.021972656	0.006591797	0.008789063	0.006347656	0	44330	0	0	0
1046	15566	15566	Category A	0.2878418	-0.23999023	-0.81591797	-0.11035156	0.36450195	0.39282227	0	0	6/3/2018	6	3	2018	5:05:19	18319	0.8	5	5	19	0	0.059814453	3.5175293	0.30517578	-0.22436523	-0.83422852	0.74804688	0.029541016	0	0	0	0	0	0	0	0	0	0.91625977	0.083740234	0.051269531	-0.017333984	-0.015380859	0.018310547	0	44330	0	0	0
1047	15567	15567	Category A	0.2878418	-0.2277832	-0.82788086	-0.10986328	0.35864258	0.39672852	0	0	6/3/2018	6	3	2018	5:05:19	18319	0.9	5	5	19	0	0.059814453	3.5175293	0.30517578	-0.22412109	-0.83422852	0.38842773	0.018798828	0	0	0	0	0	0	0	0	0	0.91625977	0.083740234	0.02734375	-0.017333984	-0.003417969	0.006347656	0	44330	0	0	0
1048	15568	15568	Category A	0.31176758	-0.23999023	-0.82788086	-0.10986328	0.36035156	0.39477539	0	0	6/3/2018	6	3	2018	5:05:20	18320	0	5	5	20	0	0.059814453	3.5175293	0.30517578	-0.22436523	-0.8347168	0.071533203	0.017822266	0	0	0	0	0	0	0	0	0	0.91674805	0.083251953	0.028564453	0.006347656	-0.015380859	0.006835938	0	44330	0	0	0
1049	15569	15569	Category A	0.32397461	-0.21582031	-0.82788086	-0.1081543	0.36206055	0.39501953	0	0	6/3/2018	6	3	2018	5:05:20	18320	0.1	5	5	20	0	0.059814453	3.5175293	0.30566406	-0.22485352	-0.83422852	0.055175781	0.021240234	0	0	0	0	0	0	0	0	0	0.91650391	0.083496094	0.033447266	0.018066406	0.009033203	0.006347656	0	44330	0	0	0
1050	15570	15570	Category A	0.29980469	-0.2277832	-0.82788086	-0.10498047	0.359375	0.39379883	0	0	6/3/2018	6	3	2018	5:05:20	18320	0.2	5	5	20	0	0.059814453	3.5175293	0.3059082	-0.22460938	-0.83447266	0.066162109	0.009521484	0	0	0	0	0	0	0	0	0	0.91674805	0.083251953	0.015869141	-0.006103516	-0.002929688	0.006591797	0	44330	0	0	0
1051	15571	15571	Category A	0.29980469	-0.2277832	-0.82788086	-0.10668945	0.36010742	0.39697266	0	0	6/3/2018	6	3	2018	5:05:20	18320	0.3	5	5	20	0	0.059814453	3.5175293	0.3059082	-0.22436523	-0.8347168	0.19287109	0.009765625	0	0	0	0	0	0	0	0	0	0.91699219	0.083007813	0.016357422	-0.006103516	-0.003173828	0.006835938	0	44330	0	0	0
1052	15572	15572	Category A	0.31176758	-0.23999023	-0.82788086	-0.10668945	0.35668945	0.39282227	0	0	6/3/2018	6	3	2018	5:05:20	18320	0.4	5	5	20	0	0.059814453	3.5175293	0.3059082	-0.22436523	-0.8347168	0.28515625	0.017822266	0	0	0	0	0	0	0	0	0	0.91699219	0.083007813	0.028076172	0.005615234	-0.015380859	0.006835938	0	44330	0	0	0
1053	15573	15573	Category A	0.2878418	-0.20385742	-0.82788086	-0.10498047	0.36035156	0.39282227	0	0	6/3/2018	6	3	2018	5:05:20	18320	0.5	5	5	20	0	0.059814453	3.5175293	0.30566406	-0.22436523	-0.83496094	0.21289063	0.028076172	0	0	0	0	0	0	0	0	0	0.91699219	0.083007813	0.045654297	-0.017822266	0.020507813	0.007080078	0	44330	0	0	0
1054	15574	15574	Category A	0.29980469	-0.23999023	-0.83984375	-0.10888672	0.36206055	0.39501953	0	0	6/3/2018	6	3	2018	5:05:20	18320	0.6	5	5	20	0	0.059814453	3.5175293	0.30517578	-0.22436523	-0.8347168	0.46679688	0.017089844	0	0	0	0	0	0	0	0	0	0.91674805	0.083251953	0.025878906	-0.005371094	-0.015380859	-0.004882813	0	44330	0	0	0
1055	15575	15575	Category A	0.27587891	-0.2277832	-0.85180664	-0.10766602	0.36279297	0.39379883	0	0	6/3/2018	6	3	2018	5:05:20	18320	0.7	5	5	20	0	0.059570313	3.5304199	0.30541992	-0.22412109	-0.83520508	0.39306641	0.033935547	0	0	0	0	0	0	0	0	0	0.91699219	0.083007813	0.049560547	-0.029541016	-0.003417969	-0.016357422	0	44330	0	0	0
1056	15576	15576	Category A	0.29980469	-0.2277832	-0.86376953	-0.11083984	0.35595703	0.39648438	0	0	6/3/2018	6	3	2018	5:05:20	18320	0.8	5	5	20	0	0.059570313	3.5304199	0.30541992	-0.22460938	-0.83544922	0.49072266	0.028808594	0	0	0	0	0	0	0	0	0	0.91748047	0.082519531	0.036865234	-0.005615234	-0.002929688	-0.028076172	0	44330	0	0	0
1057	15577	15577	Category A	0.27587891	-0.25195313	-0.81591797	-0.10864258	0.36010742	0.38891602	0	0	6/3/2018	6	3	2018	5:05:20	18320	0.9	5	5	20	0	0.059570313	3.5304199	0.30517578	-0.22485352	-0.83544922	0.92675781	0.044433594	0	0	0	0	0	0	0	0	0	0.91748047	0.082519531	0.076171875	-0.029296875	-0.026855469	0.01953125	0	44330	0	0	0
1058	15578	15578	Category A	0.29980469	-0.21582031	-0.85180664	-0.10766602	0.36108398	0.39477539	0	0	6/3/2018	6	3	2018	5:05:21	18321	0	5	5	21	0	0.059570313	3.5304199	0.30517578	-0.22485352	-0.83520508	1.5053711	0.01953125	0	0	0	0	0	0	0	0	0	0.91699219	0.083007813	0.031005859	-0.005371094	0.009033203	-0.016357422	0	44330	0	0	0
1059	15579	15579	Category A	0.29980469	-0.25195313	-0.82788086	-0.10913086	0.35839844	0.39355469	0	0	6/3/2018	6	3	2018	5:05:21	18321	0.1	5	5	21	0	0.059570313	3.5304199	0.30517578	-0.22485352	-0.83520508	1.6445313	0.028320313	0	0	0	0	0	0	0	0	0	0.91723633	0.082763672	0.039794922	-0.005371094	-0.026855469	0.007324219	0	44330	0	0	0
1060	15580	15580	Category A	0.2878418	-0.25195313	-0.83984375	-0.10473633	0.36083984	0.39697266	0	0	6/3/2018	6	3	2018	5:05:21	18321	0.2	5	5	21	0	0.059570313	3.5304199	0.30566406	-0.22509766	-0.83544922	1.7421875	0.032226563	0	0	0	0	0	0	0	0	0	0.91772461	0.082275391	0.048583984	-0.017822266	-0.026611328	-0.004150391	0	44330	0	0	0
1061	15581	15581	Category A	0.27587891	-0.25195313	-0.83984375	-0.10913086	0.35717773	0.390625	0	0	6/3/2018	6	3	2018	5:05:21	18321	0.3	5	5	21	0	0.059570313	3.5304199	0.30541992	-0.22558594	-0.83544922	1.6916504	0.039794922	0	0	0	0	0	0	0	0	0	0.91772461	0.082275391	0.060302734	-0.029541016	-0.026123047	-0.004150391	0	44330	0	0	0
1062	15582	15582	Category A	0.29980469	-0.21582031	-0.85180664	-0.10620117	0.36206055	0.39599609	0	0	6/3/2018	6	3	2018	5:05:21	18321	0.4	5	5	21	0	0.059570313	3.5304199	0.30517578	-0.22583008	-0.83544922	1.5810547	0.019775391	0	0	0	0	0	0	0	0	0	0.91772461	0.082275391	0.031738281	-0.005371094	0.010009766	-0.016113281	0	44330	0	0	0
1063	15583	15583	Category A	0.31176758	-0.23999023	-0.83984375	-0.11035156	0.36645508	0.39501953	0	0	6/3/2018	6	3	2018	5:05:21	18321	0.5	5	5	21	0	0.059570313	3.5304199	0.30493164	-0.22558594	-0.83544922	1.1010742	0.016113281	0	0	0	0	0	0	0	0	0	0.91748047	0.082519531	0.025146484	0.006591797	-0.014160156	-0.004150391	0	44330	0	0	0
1064	15584	15584	Category A	0.29980469	-0.23999023	-0.83984375	-0.11010742	0.36279297	0.39160156	0	0	6/3/2018	6	3	2018	5:05:21	18321	0.6	5	5	21	0	0.059570313	3.5304199	0.30493164	-0.22558594	-0.83544922	0.43579102	0.015625	0	0	0	0	0	0	0	0	0	0.91748047	0.082519531	0.023681641	-0.005126953	-0.014160156	-0.004150391	0	44330	0	0	0
1065	15585	15585	Category A	0.31176758	-0.2277832	-0.83984375	-0.10571289	0.35839844	0.39355469	0	0	6/3/2018	6	3	2018	5:05:21	18321	0.7	5	5	21	0	0.059570313	3.5304199	0.3046875	-0.22509766	-0.83544922	0.4140625	0.008300781	0	0	0	0	0	0	0	0	0	0.91723633	0.082763672	0.013671875	0.006835938	-0.002441406	-0.004150391	0	44330	0	0	0
1066	15586	15586	Category A	0.31176758	-0.25195313	-0.83984375	-0.11352539	0.36279297	0.39477539	0	0	6/3/2018	6	3	2018	5:05:21	18321	0.8	5	5	21	0	0.059570313	3.5304199	0.3046875	-0.22509766	-0.83520508	1.1572266	0.027832031	0	0	0	0	0	0	0	0	0	0.91699219	0.083007813	0.038330078	0.006835938	-0.026611328	-0.004394531	0	44330	0	0	0
1067	15587	15587	Category A	0.34790039	-0.23999023	-0.82788086	-0.10327148	0.359375	0.39208984	0	0	6/3/2018	6	3	2018	5:05:21	18321	0.9	5	5	21	0	0.059570313	3.5304199	0.30444336	-0.2253418	-0.83496094	1.4223633	0.046142578	0	0	0	0	0	0	0	0	0	0.91674805	0.083251953	0.064941406	0.043212891	-0.014404297	0.007080078	0	44330	0	0	0
1068	15588	15588	Category A	0.31176758	-0.21582031	-0.85180664	-0.11010742	0.36352539	0.39794922	0	0	6/3/2018	6	3	2018	5:05:22	18322	0	5	5	22	0	0.059570313	3.5304199	0.30395508	-0.22558594	-0.83520508	1.8039551	0.020507813	0	0	0	0	0	0	0	0	0	0.91699219	0.083007813	0.033935547	0.007568359	0.009765625	-0.016357422	0	44330	0	0	0
1069	15589	15589	Category A	0.31176758	-0.21582031	-0.82788086	-0.10839844	0.35839844	0.39477539	0	0	6/3/2018	6	3	2018	5:05:22	18322	0.1	5	5	22	0	0.059570313	3.5304199	0.30371094	-0.22558594	-0.83544922	1.876709	0.014648438	0	0	0	0	0	0	0	0	0	0.91699219	0.083007813	0.025390625	0.0078125	0.009765625	0.007568359	0	44330	0	0	0
1070	15590	15590	Category A	0.2878418	-0.2277832	-0.80395508	-0.11108398	0.36303711	0.39160156	0	0	6/3/2018	6	3	2018	5:05:22	18322	0.2	5	5	22	0	0.059570313	3.5304199	0.30419922	-0.22509766	-0.83520508	1.8164063	0.035400391	0	0	0	0	0	0	0	0	0	0.91699219	0.083007813	0.050292969	-0.016357422	-0.002441406	0.03125	0	44330	0	0	0
1071	15591	15591	Category A	0.27587891	-0.21582031	-0.82788086	-0.11352539	0.36035156	0.39477539	0	0	6/3/2018	6	3	2018	5:05:22	18322	0.3	5	5	22	0	0.059570313	3.5304199	0.30419922	-0.22509766	-0.83520508	1.4841309	0.030761719	0	0	0	0	0	0	0	0	0	0.91699219	0.083007813	0.044921875	-0.028320313	0.009277344	0.007324219	0	44330	0	0	0
1072	15592	15592	Category A	0.29980469	-0.2277832	-0.82788086	-0.10644531	0.36083984	0.38891602	0	0	6/3/2018	6	3	2018	5:05:22	18322	0.4	5	5	22	0	0.059570313	3.5304199	0.30444336	-0.2253418	-0.83496094	1.1748047	0.008789063	0	0	0	0	0	0	0	0	0	0.91699219	0.083007813	0.014160156	-0.004638672	-0.002197266	0.007080078	0	44330	0	0	0
1073	15593	15593	Category A	0.32397461	-0.2277832	-0.81591797	-0.10668945	0.36010742	0.39575195	0	0	6/3/2018	6	3	2018	5:05:22	18322	0.5	5	5	22	0	0.059570313	3.5304199	0.30444336	-0.2253418	-0.83496094	0.90234375	0.02734375	0	0	0	0	0	0	0	0	0	0.91674805	0.083251953	0.040771484	0.019287109	-0.002197266	0.019042969	0	44330	0	0	0
1074	15594	15594	Category A	0.29980469	-0.23999023	-0.80395508	-0.10766602	0.36157227	0.38989258	0	0	6/3/2018	6	3	2018	5:05:22	18322	0.6	5	5	22	0	0.059570313	3.5304199	0.30444336	-0.22583008	-0.83496094	0.69140625	0.034423828	0	0	0	0	0	0	0	0	0	0.91699219	0.083007813	0.049804688	-0.004638672	-0.013916016	0.031005859	0	44330	0	0	0
1075	15595	15595	Category A	0.29980469	-0.21582031	-0.86376953	-0.10644531	0.35839844	0.39477539	0	0	6/3/2018	6	3	2018	5:05:22	18322	0.7	5	5	22	0	0.059570313	3.5304199	0.30444336	-0.22583008	-0.83496094	0.4519043	0.030761719	0	0	0	0	0	0	0	0	0	0.91699219	0.083007813	0.043457031	-0.004638672	0.010009766	-0.028564453	0	44330	0	0	0
1076	15596	15596	Category A	0.31176758	-0.20385742	-0.83984375	-0.11376953	0.36108398	0.39477539	0	0	6/3/2018	6	3	2018	5:05:22	18322	0.8	5	5	22	0	0.059570313	3.5304199	0.30395508	-0.22631836	-0.8347168	0.13671875	0.024414063	0	0	0	0	0	0	0	0	0	0.91674805	0.083251953	0.03515625	0.007568359	0.022460938	-0.004882813	0	44330	0	0	0
1077	15597	15597	Category A	0.2878418	-0.20385742	-0.82788086	-0.10864258	0.36621094	0.38769531	0	0	6/3/2018	6	3	2018	5:05:22	18322	0.9	5	5	22	0	0.059570313	3.5304199	0.30444336	-0.22631836	-0.8347168	0.234375	0.028808594	0	0	0	0	0	0	0	0	0	0.91699219	0.083007813	0.046142578	-0.016601563	0.022460938	0.006835938	0	44330	0	0	0
1078	15598	15598	Category A	0.29980469	-0.21582031	-0.82788086	-0.10424805	0.359375	0.39501953	0	0	6/3/2018	6	3	2018	5:05:23	18323	0	5	5	23	0	0.059570313	3.5304199	0.30419922	-0.22607422	-0.83520508	0.36767578	0.013427734	0	0	0	0	0	0	0	0	0	0.91723633	0.082763672	0.022216797	-0.004394531	0.010253906	0.007324219	0	44330	0	0	0
1079	15599	15599	Category A	0.3359375	-0.20385742	-0.83984375	-0.10571289	0.36279297	0.39379883	0	0	6/3/2018	6	3	2018	5:05:23	18323	0.1	5	5	23	0	0.059570313	3.5304199	0.30395508	-0.22607422	-0.83496094	0.57348633	0.0390625	0	0	0	0	0	0	0	0	0	0.91699219	0.083007813	0.058837891	0.031738281	0.022216797	-0.004638672	0	44330	0	0	0
1080	15600	15600	Category A	0.29980469	-0.21582031	-0.82788086	-0.10644531	0.36083984	0.38891602	0	0	6/3/2018	6	3	2018	5:05:23	18323	0.2	5	5	23	0	0.059570313	3.5304199	0.30395508	-0.22583008	-0.83520508	0.6730957	0.013183594	0	0	0	0	0	0	0	0	0	0.91699219	0.083007813	0.021728516	-0.004150391	0.010009766	0.007324219	0	44330	0	0	0
1081	15601	15601	Category A	0.31176758	-0.25195313	-0.83984375	-0.10546875	0.35766602	0.39672852	0	0	6/3/2018	6	3	2018	5:05:23	18323	0.3	5	5	23	0	0.059570313	3.5304199	0.30371094	-0.22558594	-0.83520508	0.64746094	0.027587891	0	0	0	0	0	0	0	0	0	0.91699219	0.083007813	0.038330078	0.0078125	-0.026123047	-0.004394531	0	44330	0	0	0
1082	15602	15602	Category A	0.32397461	-0.2277832	-0.82788086	-0.109375	0.36450195	0.38769531	0	0	6/3/2018	6	3	2018	5:05:23	18323	0.4	5	5	23	0	0.059570313	3.5304199	0.3034668	-0.22583008	-0.83569336	0.92919922	0.021728516	0	0	0	0	0	0	0	0	0	0.91748047	0.082519531	0.030029297	0.020263672	-0.001708984	0.0078125	0	44330	0	0	0
1083	15603	15603	Category A	0.2878418	-0.2277832	-0.82788086	-0.10546875	0.36083984	0.39672852	0	0	6/3/2018	6	3	2018	5:05:23	18323	0.5	5	5	23	0	0.059570313	3.5304199	0.3034668	-0.22558594	-0.8359375	1.2175293	0.017578125	0	0	0	0	0	0	0	0	0	0.91748047	0.082519531	0.025634766	-0.015625	-0.001953125	0.008056641	0	44330	0	0	0
1084	15604	15604	Category A	0.34790039	-0.23999023	-0.85180664	-0.109375	0.3581543	0.39086914	0	0	6/3/2018	6	3	2018	5:05:23	18323	0.6	5	5	23	0	0.059570313	3.5304199	0.30371094	-0.22509766	-0.83569336	1.1008301	0.049072266	0	0	0	0	0	0	0	0	0	0.91723633	0.082763672	0.074462891	0.043945313	-0.014648438	-0.015869141	0	44330	0	0	0
1085	15605	15605	Category A	0.32397461	-0.20385742	-0.83984375	-0.10913086	0.36181641	0.39379883	0	0	6/3/2018	6	3	2018	5:05:23	18323	0.7	5	5	23	0	0.059570313	3.5304199	0.30395508	-0.22509766	-0.83520508	0.8034668	0.029541016	0	0	0	0	0	0	0	0	0	0.91674805	0.083251953	0.045898438	0.019775391	0.021240234	-0.004394531	0	44330	0	0	0
1086	15606	15606	Category A	0.29980469	-0.20385742	-0.83984375	-0.11254883	0.36132813	0.39672852	0	0	6/3/2018	6	3	2018	5:05:23	18323	0.8	5	5	23	0	0.059570313	3.5304199	0.30371094	-0.2253418	-0.83520508	0.56201172	0.022460938	0	0	0	0	0	0	0	0	0	0.91674805	0.083251953	0.030273438	-0.00390625	0.021484375	-0.004394531	0	44330	0	0	0
1087	15607	15607	Category A	0.31176758	-0.23999023	-0.86376953	-0.10375977	0.36206055	0.39501953	0	0	6/3/2018	6	3	2018	5:05:23	18323	0.9	5	5	23	0	0.059570313	3.5304199	0.30371094	-0.22558594	-0.83544922	0.36376953	0.032470703	0	0	0	0	0	0	0	0	0	0.91699219	0.083007813	0.050292969	0.0078125	-0.014160156	-0.028076172	0	44330	0	0	0
1088	15608	15608	Category A	0.31176758	-0.2277832	-0.82788086	-0.10375977	0.36206055	0.39794922	0	0	6/3/2018	6	3	2018	5:05:24	18324	0	5	5	24	0	0.059570313	3.5304199	0.30395508	-0.22558594	-0.83569336	0.20678711	0.011230469	0	0	0	0	0	0	0	0	0	0.91748047	0.082519531	0.017578125	0.007568359	-0.001953125	0.0078125	0	44330	0	0	0
1089	15609	15609	Category A	0.29980469	-0.20385742	-0.83984375	-0.11181641	0.35839844	0.390625	0	0	6/3/2018	6	3	2018	5:05:24	18324	0.1	5	5	24	0	0.059570313	3.5304199	0.30371094	-0.22558594	-0.8359375	0.008544922	0.022216797	0	0	0	0	0	0	0	0	0	0.91748047	0.082519531	0.029541016	-0.00390625	0.021728516	-0.003662109	0	44330	0	0	0
1090	15610	15610	Category A	0.32397461	-0.20385742	-0.86376953	-0.1081543	0.36206055	0.39501953	0	0	6/3/2018	6	3	2018	5:05:24	18324	0.2	5	5	24	0	0.059570313	3.5304199	0.30322266	-0.22583008	-0.8359375	0.16650391	0.040771484	0	0	0	0	0	0	0	0	0	0.91772461	0.082275391	0.0703125	0.020507813	0.021972656	-0.027587891	0	44330	0	0	0
1091	15611	15611	Category A	0.31176758	-0.21582031	-0.86376953	-0.11010742	0.36206055	0.39770508	0	0	6/3/2018	6	3	2018	5:05:24	18324	0.3	5	5	24	0	0.059570313	3.5304199	0.30322266	-0.22583008	-0.83618164	0.21923828	0.030517578	0	0	0	0	0	0	0	0	0	0.91772461	0.082275391	0.045898438	0.008300781	0.010009766	-0.02734375	0	44330	0	0	0
1092	15612	15612	Category A	0.2878418	-0.20385742	-0.85180664	-0.10742188	0.3605957	0.39086914	0	0	6/3/2018	6	3	2018	5:05:24	18324	0.4	5	5	24	0	0.059570313	3.5304199	0.30322266	-0.22583008	-0.8359375	0.14331055	0.031005859	0	0	0	0	0	0	0	0	0	0.91748047	0.082519531	0.052978516	-0.015380859	0.021972656	-0.015625	0	44330	0	0	0
1093	15613	15613	Category A	0.2878418	-0.2277832	-0.82788086	-0.10839844	0.35839844	0.39575195	0	0	6/3/2018	6	3	2018	5:05:24	18324	0.5	5	5	24	0	0.059570313	3.5288086	0.30297852	-0.22558594	-0.8359375	0.068115234	0.017333984	0	0	0	0	0	0	0	0	0	0.91748047	0.082519531	0.025390625	-0.015136719	-0.001953125	0.008056641	0	44330	0	0	0
1094	15614	15614	Category A	0.3359375	-0.19189453	-0.83984375	-0.10668945	0.35742188	0.38964844	0	0	6/3/2018	6	3	2018	5:05:24	18324	0.6	5	5	24	0	0.059570313	3.5288086	0.30297852	-0.22607422	-0.8359375	0.27758789	0.047607422	0	0	0	0	0	0	0	0	0	0.91748047	0.082519531	0.070800781	0.032714844	0.034179688	-0.003662109	0	44330	0	0	0
1095	15615	15615	Category A	0.29980469	-0.2277832	-0.85180664	-0.10400391	0.36035156	0.39575195	0	0	6/3/2018	6	3	2018	5:05:24	18324	0.7	5	5	24	0	0.059570313	3.5288086	0.30322266	-0.22583008	-0.83618164	0.52758789	0.015869141	0	0	0	0	0	0	0	0	0	0.91772461	0.082275391	0.020751953	-0.003417969	-0.001708984	-0.015380859	0	44330	0	0	0
1096	15616	15616	Category A	0.31176758	-0.23999023	-0.82788086	-0.10839844	0.36206055	0.39599609	0	0	6/3/2018	6	3	2018	5:05:24	18324	0.8	5	5	24	0	0.059570313	3.5288086	0.30322266	-0.22583008	-0.8359375	0.62792969	0.018066406	0	0	0	0	0	0	0	0	0	0.91748047	0.082519531	0.030517578	0.008300781	-0.013916016	0.008056641	0	44330	0	0	0
1097	15617	15617	Category A	0.29980469	-0.21582031	-0.83984375	-0.11035156	0.35546875	0.38574219	0	0	6/3/2018	6	3	2018	5:05:24	18324	0.9	5	5	24	0	0.059570313	3.5288086	0.30297852	-0.22558594	-0.83544922	0.69482422	0.010986328	0	0	0	0	0	0	0	0	0	0.91699219	0.083007813	0.017089844	-0.003173828	0.009765625	-0.004150391	0	44330	0	0	0
1098	15618	15618	Category A	0.29980469	-0.23999023	-0.85180664	-0.10913086	0.36010742	0.39379883	0	0	6/3/2018	6	3	2018	5:05:25	18325	0	5	5	25	0	0.059570313	3.5288086	0.30322266	-0.2253418	-0.8359375	1.1401367	0.021728516	0	0	0	0	0	0	0	0	0	0.91723633	0.082763672	0.033691406	-0.003417969	-0.014404297	-0.015625	0	44330	0	0	0
1099	15619	15619	Category A	0.31176758	-0.23999023	-0.86376953	-0.10742188	0.3605957	0.39379883	0	0	6/3/2018	6	3	2018	5:05:25	18325	0.1	5	5	25	0	0.059570313	3.5288086	0.30322266	-0.22509766	-0.8359375	1.4313965	0.032470703	0	0	0	0	0	0	0	0	0	0.91723633	0.082763672	0.05078125	0.008300781	-0.014648438	-0.027587891	0	44330	0	0	0
1100	15620	15620	Category A	0.2878418	-0.2277832	-0.83984375	-0.10546875	0.35693359	0.39575195	0	0	6/3/2018	6	3	2018	5:05:25	18325	0.2	5	5	25	0	0.059570313	3.5288086	0.30322266	-0.22485352	-0.8359375	1.3049316	0.016113281	0	0	0	0	0	0	0	0	0	0.91723633	0.082763672	0.022216797	-0.015380859	-0.002685547	-0.003662109	0	44330	0	0	0
1101	15621	15621	Category A	0.29980469	-0.23999023	-0.80395508	-0.10986328	0.35595703	0.39575195	0	0	6/3/2018	6	3	2018	5:05:25	18325	0.3	5	5	25	0	0.059570313	3.5288086	0.30371094	-0.22436523	-0.8359375	1.3615723	0.035644531	0	0	0	0	0	0	0	0	0	0.91723633	0.082763672	0.051269531	-0.00390625	-0.015380859	0.031982422	0	44330	0	0	0
1102	15622	15622	Category A	0.29980469	-0.2277832	-0.82788086	-0.11547852	0.36352539	0.3918457	0	0	6/3/2018	6	3	2018	5:05:25	18325	0.4	5	5	25	0	0.059570313	3.5288086	0.30371094	-0.22363281	-0.8359375	1.5058594	0.009765625	0	0	0	0	0	0	0	0	0	0.91699219	0.083007813	0.016113281	-0.00390625	-0.00390625	0.008056641	0	44330	0	0	0
1103	15623	15623	Category A	0.2878418	-0.23999023	-0.81591797	-0.11010742	0.36035156	0.39355469	0	0	6/3/2018	6	3	2018	5:05:25	18325	0.5	5	5	25	0	0.059570313	3.5288086	0.30395508	-0.22363281	-0.83569336	1.3977051	0.030273438	0	0	0	0	0	0	0	0	0	0.91699219	0.083007813	0.052246094	-0.016113281	-0.016113281	0.019775391	0	44330	0	0	0
1104	15624	15624	Category A	0.29980469	-0.20385742	-0.83984375	-0.11108398	0.36035156	0.39770508	0	0	6/3/2018	6	3	2018	5:05:25	18325	0.6	5	5	25	0	0.059570313	3.5288086	0.30395508	-0.22363281	-0.83544922	0.98583984	0.020751953	0	0	0	0	0	0	0	0	0	0.91699219	0.083007813	0.028320313	-0.004150391	0.019775391	-0.004150391	0	44330	0	0	0
1105	15625	15625	Category A	0.29980469	-0.20385742	-0.83984375	-0.10742188	0.36474609	0.39599609	0	0	6/3/2018	6	3	2018	5:05:25	18325	0.7	5	5	25	0	0.059570313	3.5288086	0.30395508	-0.22363281	-0.83544922	0.75732422	0.020507813	0	0	0	0	0	0	0	0	0	0.91674805	0.083251953	0.028320313	-0.004150391	0.019775391	-0.004150391	0	44330	0	0	0
1106	15626	15626	Category A	0.2878418	-0.21582031	-0.82788086	-0.10546875	0.36083984	0.39355469	0	0	6/3/2018	6	3	2018	5:05:25	18325	0.8	5	5	25	0	0.059570313	3.5288086	0.30444336	-0.22363281	-0.83520508	0.58105469	0.019775391	0	0	0	0	0	0	0	0	0	0.91674805	0.083251953	0.031738281	-0.016601563	0.0078125	0.007324219	0	44330	0	0	0
1107	15627	15627	Category A	0.27587891	-0.21582031	-0.83984375	-0.10571289	0.36279297	0.3918457	0	0	6/3/2018	6	3	2018	5:05:25	18325	0.9	5	5	25	0	0.059570313	3.5288086	0.30444336	-0.22338867	-0.8347168	0.036132813	0.030029297	0	0	0	0	0	0	0	0	0	0.91625977	0.083740234	0.041259766	-0.028564453	0.007568359	-0.004882813	0	44330	0	0	0
1108	15628	15628	Category A	0.29980469	-0.21582031	-0.83984375	-0.10473633	0.36279297	0.39868164	0	0	6/3/2018	6	3	2018	5:05:26	18326	0	5	5	26	0	0.059570313	3.5288086	0.30419922	-0.22314453	-0.8347168	1.0375977	0.010009766	0	0	0	0	0	0	0	0	0	0.91625977	0.083740234	0.016845703	-0.004394531	0.007324219	-0.004882813	0	44330	0	0	0
1109	15629	15629	Category A	0.34790039	-0.20385742	-0.82788086	-0.10742188	0.36035156	0.39575195	0	0	6/3/2018	6	3	2018	5:05:26	18326	0.1	5	5	26	0	0.059570313	3.5288086	0.30419922	-0.22338867	-0.83447266	1.6887207	0.048095703	0	0	0	0	0	0	0	0	0	0.91601563	0.083984375	0.069824219	0.043457031	0.01953125	0.006591797	0	44330	0	0	0
1110	15630	15630	Category A	0.32397461	-0.21582031	-0.82788086	-0.10913086	0.36108398	0.39257813	0	0	6/3/2018	6	3	2018	5:05:26	18326	0.2	5	5	26	0	0.059570313	3.5288086	0.30395508	-0.22314453	-0.83447266	1.8647461	0.022216797	0	0	0	0	0	0	0	0	0	0.91577148	0.084228516	0.033935547	0.019775391	0.007324219	0.006591797	0	44330	0	0	0
1111	15631	15631	Category A	0.32397461	-0.23999023	-0.81591797	-0.10302734	0.36254883	0.39501953	0	0	6/3/2018	6	3	2018	5:05:26	18326	0.3	5	5	26	0	0.059570313	3.5288086	0.30395508	-0.22314453	-0.83496094	2.1311035	0.031982422	0	0	0	0	0	0	0	0	0	0.91625977	0.083740234	0.055419922	0.019775391	-0.016601563	0.019042969	0	44330	0	0	0
1112	15632	15632	Category A	0.29980469	-0.2277832	-0.83984375	-0.10888672	0.359375	0.39477539	0	0	6/3/2018	6	3	2018	5:05:26	18326	0.4	5	5	26	0	0.059570313	3.5288086	0.30444336	-0.22338867	-0.8347168	2.0651855	0.0078125	0	0	0	0	0	0	0	0	0	0.91625977	0.083740234	0.013671875	-0.004638672	-0.004150391	-0.004882813	0	44330	0	0	0
1113	15633	15633	Category A	0.31176758	-0.26391602	-0.83984375	-0.10302734	0.359375	0.39697266	0	0	6/3/2018	6	3	2018	5:05:26	18326	0.5	5	5	26	0	0.059570313	3.5288086	0.30395508	-0.22314453	-0.83520508	1.3286133	0.041503906	0	0	0	0	0	0	0	0	0	0.91650391	0.083496094	0.052734375	0.007568359	-0.040527344	-0.004394531	0	44330	0	0	0
1114	15634	15634	Category A	0.29980469	-0.2277832	-0.82788086	-0.10839844	0.35742188	0.39477539	0	0	6/3/2018	6	3	2018	5:05:26	18326	0.6	5	5	26	0	0.059570313	3.5288086	0.30395508	-0.22290039	-0.8359375	0.5769043	0.010253906	0	0	0	0	0	0	0	0	0	0.91699219	0.083007813	0.017089844	-0.004150391	-0.004638672	0.008056641	0	44330	0	0	0
1115	15635	15635	Category A	0.29980469	-0.23999023	-0.82788086	-0.11083984	0.36376953	0.39501953	0	0	6/3/2018	6	3	2018	5:05:26	18326	0.7	5	5	26	0	0.059570313	3.5288086	0.30371094	-0.22265625	-0.83618164	0.21875	0.01953125	0	0	0	0	0	0	0	0	0	0.91699219	0.083007813	0.029541016	-0.00390625	-0.017089844	0.008300781	0	44330	0	0	0
1116	15636	15636	Category A	0.29980469	-0.21582031	-0.82788086	-0.10913086	0.35742188	0.39257813	0	0	6/3/2018	6	3	2018	5:05:26	18326	0.8	5	5	26	0	0.059570313	3.5288086	0.30371094	-0.22290039	-0.83520508	0.059814453	0.010986328	0	0	0	0	0	0	0	0	0	0.91625977	0.083740234	0.018554688	-0.00390625	0.007080078	0.007324219	0	44330	0	0	0
1117	15637	15637	Category A	0.2878418	-0.21582031	-0.82788086	-0.10546875	0.36083984	0.39282227	0	0	6/3/2018	6	3	2018	5:05:26	18326	0.9	5	5	26	0	0.059570313	3.5288086	0.30371094	-0.22290039	-0.83520508	0.64672852	0.019042969	0	0	0	0	0	0	0	0	0	0.91625977	0.083740234	0.030517578	-0.015869141	0.007080078	0.007324219	0	44330	0	0	0
1118	15638	15638	Category A	0.2878418	-0.23999023	-0.80395508	-0.11181641	0.36279297	0.39355469	0	0	6/3/2018	6	3	2018	5:05:27	18327	0	5	5	27	0	0.059570313	3.5288086	0.30395508	-0.22314453	-0.83520508	1.1174316	0.0390625	0	0	0	0	0	0	0	0	0	0.91650391	0.083496094	0.064208984	-0.016113281	-0.016601563	0.03125	0	44330	0	0	0
1119	15639	15639	Category A	0.31176758	-0.2277832	-0.85180664	-0.10253906	0.35571289	0.39599609	0	0	6/3/2018	6	3	2018	5:05:27	18327	0.1	5	5	27	0	0.059570313	3.5288086	0.30444336	-0.22338867	-0.83520508	1.348877	0.018554688	0	0	0	0	0	0	0	0	0	0.91650391	0.083496094	0.027832031	0.007080078	-0.004150391	-0.016357422	0	44330	0	0	0
1120	15640	15640	Category A	0.29980469	-0.20385742	-0.83984375	-0.11035156	0.36450195	0.38989258	0	0	6/3/2018	6	3	2018	5:05:27	18327	0.2	5	5	27	0	0.059570313	3.5288086	0.30419922	-0.22363281	-0.8347168	1.5258789	0.020996094	0	0	0	0	0	0	0	0	0	0.91625977	0.083740234	0.029296875	-0.004394531	0.019775391	-0.004882813	0	44330	0	0	0
1121	15641	15641	Category A	0.2878418	-0.2277832	-0.86376953	-0.11083984	0.35742188	0.39477539	0	0	6/3/2018	6	3	2018	5:05:27	18327	0.3	5	5	27	0	0.059570313	3.5288086	0.30444336	-0.22363281	-0.83520508	1.3642578	0.033203125	0	0	0	0	0	0	0	0	0	0.91674805	0.083251953	0.049316406	-0.016601563	-0.00390625	-0.028320313	0	44330	0	0	0
1122	15642	15642	Category A	0.31176758	-0.2277832	-0.83984375	-0.10717773	0.35766602	0.39355469	0	0	6/3/2018	6	3	2018	5:05:27	18327	0.4	5	5	27	0	0.059570313	3.5288086	0.3046875	-0.22338867	-0.83520508	0.83935547	0.009277344	0	0	0	0	0	0	0	0	0	0.91650391	0.083496094	0.015869141	0.006835938	-0.004150391	-0.004394531	0	44330	0	0	0
1123	15643	15643	Category A	0.32397461	-0.20385742	-0.83984375	-0.10546875	0.36181641	0.39501953	0	0	6/3/2018	6	3	2018	5:05:27	18327	0.5	5	5	27	0	0.059570313	3.5288086	0.3046875	-0.22290039	-0.83520508	0.1784668	0.02734375	0	0	0	0	0	0	0	0	0	0.91650391	0.083496094	0.04296875	0.019042969	0.019042969	-0.004394531	0	44330	0	0	0
1124	15644	15644	Category A	0.31176758	-0.21582031	-0.80395508	-0.11352539	0.36035156	0.39477539	0	0	6/3/2018	6	3	2018	5:05:27	18327	0.6	5	5	27	0	0.059570313	3.5288086	0.30517578	-0.22290039	-0.83520508	0.14599609	0.032470703	0	0	0	0	0	0	0	0	0	0.91674805	0.083251953	0.044677734	0.006347656	0.007080078	0.03125	0	44330	0	0	0
1125	15645	15645	Category A	0.29980469	-0.2277832	-0.82788086	-0.10717773	0.359375	0.39575195	0	0	6/3/2018	6	3	2018	5:05:27	18327	0.7	5	5	27	0	0.059570313	3.5288086	0.30493164	-0.22265625	-0.8347168	0.29101563	0.009765625	0	0	0	0	0	0	0	0	0	0.91601563	0.083984375	0.016845703	-0.005126953	-0.004882813	0.006835938	0	44330	0	0	0
1126	15646	15646	Category A	0.2878418	-0.25195313	-0.83984375	-0.10473633	0.36303711	0.39697266	0	0	6/3/2018	6	3	2018	5:05:27	18327	0.8	5	5	27	0	0.059570313	3.5288086	0.3046875	-0.22290039	-0.83447266	0.45019531	0.033935547	0	0	0	0	0	0	0	0	0	0.91601563	0.083984375	0.051025391	-0.016845703	-0.028808594	-0.005126953	0	44330	0	0	0
1127	15647	15647	Category A	0.29980469	-0.23999023	-0.85180664	-0.10839844	0.35913086	0.39379883	0	0	6/3/2018	6	3	2018	5:05:27	18327	0.9	5	5	27	0	0.059570313	3.5288086	0.30444336	-0.22290039	-0.83422852	0.016601563	0.024658203	0	0	0	0	0	0	0	0	0	0.91577148	0.084228516	0.0390625	-0.004638672	-0.016845703	-0.017333984	0	44330	0	0	0
1128	15648	15648	Category A	0.2878418	-0.2277832	-0.83984375	-0.10498047	0.36035156	0.39575195	0	0	6/3/2018	6	3	2018	5:05:28	18328	0	5	5	28	0	0.059570313	3.5288086	0.30444336	-0.22314453	-0.83398438	0.68334961	0.018066406	0	0	0	0	0	0	0	0	0	0.9152832	0.084716797	0.026855469	-0.016601563	-0.004394531	-0.005615234	0	44330	0	0	0
1129	15649	15649	Category A	0.29980469	-0.25195313	-0.83984375	-0.11108398	0.36108398	0.39575195	0	0	6/3/2018	6	3	2018	5:05:28	18328	0.1	5	5	28	0	0.059570313	3.5288086	0.30444336	-0.22290039	-0.83398438	0.8359375	0.029785156	0	0	0	0	0	0	0	0	0	0.9152832	0.084716797	0.039306641	-0.004638672	-0.028808594	-0.005615234	0	44330	0	0	0
1130	15650	15650	Category A	0.29980469	-0.2277832	-0.83984375	-0.10986328	0.35864258	0.39257813	0	0	6/3/2018	6	3	2018	5:05:28	18328	0.2	5	5	28	0	0.059570313	3.5288086	0.30395508	-0.22338867	-0.83398438	0.64306641	0.008300781	0	0	0	0	0	0	0	0	0	0.9152832	0.084716797	0.014404297	-0.004150391	-0.004150391	-0.005615234	0	44330	0	0	0
1131	15651	15651	Category A	0.2878418	-0.21582031	-0.81591797	-0.10644531	0.35400391	0.39355469	0	0	6/3/2018	6	3	2018	5:05:28	18328	0.3	5	5	28	0	0.059570313	3.5175293	0.30371094	-0.22387695	-0.83349609	0.78662109	0.025146484	0	0	0	0	0	0	0	0	0	0.91503906	0.084960938	0.041748047	-0.015869141	0.008056641	0.017578125	0	44330	0	0	0
1132	15652	15652	Category A	0.2878418	-0.21582031	-0.82788086	-0.10913086	0.36108398	0.39575195	0	0	6/3/2018	6	3	2018	5:05:28	18328	0.4	5	5	28	0	0.059570313	3.5175293	0.30322266	-0.22412109	-0.83325195	1.1682129	0.018554688	0	0	0	0	0	0	0	0	0	0.91479492	0.085205078	0.029541016	-0.015380859	0.008300781	0.005371094	0	44330	0	0	0
1133	15653	15653	Category A	0.29980469	-0.25195313	-0.82788086	-0.11450195	0.36206055	0.39770508	0	0	6/3/2018	6	3	2018	5:05:28	18328	0.5	5	5	28	0	0.059570313	3.5175293	0.30322266	-0.22436523	-0.83300781	1.1730957	0.028076172	0	0	0	0	0	0	0	0	0	0.91455078	0.085449219	0.035888672	-0.003417969	-0.02734375	0.005126953	0	44330	0	0	0
1134	15654	15654	Category A	0.31176758	-0.21582031	-0.85180664	-0.11035156	0.36206055	0.39501953	0	0	6/3/2018	6	3	2018	5:05:28	18328	0.6	5	5	28	0	0.059570313	3.5175293	0.30371094	-0.22436523	-0.83300781	0.93847656	0.021972656	0	0	0	0	0	0	0	0	0	0.91455078	0.085449219	0.03515625	0.0078125	0.008544922	-0.018554688	0	44330	0	0	0
1135	15655	15655	Category A	0.2878418	-0.2277832	-0.83984375	-0.10717773	0.35839844	0.39477539	0	0	6/3/2018	6	3	2018	5:05:28	18328	0.7	5	5	28	0	0.059570313	3.5175293	0.30322266	-0.22485352	-0.83276367	0.89770508	0.017089844	0	0	0	0	0	0	0	0	0	0.91430664	0.085693359	0.025146484	-0.015380859	-0.002685547	-0.006835938	0	44330	0	0	0
1136	15656	15656	Category A	0.27587891	-0.20385742	-0.82788086	-0.10668945	0.36010742	0.39477539	0	0	6/3/2018	6	3	2018	5:05:28	18328	0.8	5	5	28	0	0.059570313	3.5175293	0.3034668	-0.22485352	-0.83227539	0.82983398	0.03515625	0	0	0	0	0	0	0	0	0	0.9140625	0.0859375	0.053466797	-0.027587891	0.020996094	0.004394531	0	44330	0	0	0
1137	15657	15657	Category A	0.2878418	-0.23999023	-0.83984375	-0.10766602	0.36352539	0.39379883	0	0	6/3/2018	6	3	2018	5:05:28	18328	0.9	5	5	28	0	0.059570313	3.5175293	0.30322266	-0.22485352	-0.83276367	0.057617188	0.022460938	0	0	0	0	0	0	0	0	0	0.91430664	0.085693359	0.037353516	-0.015380859	-0.014892578	-0.006835938	0	44330	0	0	0
1138	15658	15658	Category A	0.29980469	-0.20385742	-0.85180664	-0.10766602	0.35498047	0.39355469	0	0	6/3/2018	6	3	2018	5:05:29	18329	0	5	5	29	0	0.059570313	3.5175293	0.30322266	-0.22485352	-0.83251953	0.7121582	0.028564453	0	0	0	0	0	0	0	0	0	0.9140625	0.0859375	0.043457031	-0.003417969	0.020996094	-0.019042969	0	44330	0	0	0
1139	15659	15659	Category A	0.31176758	-0.21582031	-0.83984375	-0.11035156	0.36450195	0.39697266	0	0	6/3/2018	6	3	2018	5:05:29	18329	0.1	5	5	29	0	0.059570313	3.5175293	0.3034668	-0.22485352	-0.83276367	1.0395508	0.013916016	0	0	0	0	0	0	0	0	0	0.91455078	0.085449219	0.023925781	0.008056641	0.009033203	-0.006835938	0	44330	0	0	0
1140	15660	15660	Category A	0.31176758	-0.21582031	-0.82788086	-0.10839844	0.359375	0.39477539	0	0	6/3/2018	6	3	2018	5:05:29	18329	0.2	5	5	29	0	0.059570313	3.5175293	0.30322266	-0.22436523	-0.83300781	1.1853027	0.012939453	0	0	0	0	0	0	0	0	0	0.91455078	0.085449219	0.021972656	0.008300781	0.008544922	0.005126953	0	44330	0	0	0
1141	15661	15661	Category A	0.2878418	-0.20385742	-0.83984375	-0.10302734	0.36108398	0.39379883	0	0	6/3/2018	6	3	2018	5:05:29	18329	0.3	5	5	29	0	0.059570313	3.5175293	0.30395508	-0.22412109	-0.83325195	1.4816895	0.026855469	0	0	0	0	0	0	0	0	0	0.91479492	0.085205078	0.04296875	-0.016113281	0.020263672	-0.006347656	0	44330	0	0	0
1142	15662	15662	Category A	0.31176758	-0.21582031	-0.83984375	-0.11157227	0.36035156	0.39477539	0	0	6/3/2018	6	3	2018	5:05:29	18329	0.4	5	5	29	0	0.059570313	3.5175293	0.30395508	-0.22387695	-0.83349609	1.5490723	0.012695313	0	0	0	0	0	0	0	0	0	0.9152832	0.084716797	0.021972656	0.007568359	0.008056641	-0.006103516	0	44330	0	0	0
1143	15663	15663	Category A	0.32397461	-0.23999023	-0.82788086	-0.10473633	0.35864258	0.39257813	0	0	6/3/2018	6	3	2018	5:05:29	18329	0.5	5	5	29	0	0.059570313	3.5175293	0.30395508	-0.22387695	-0.83374023	1.4199219	0.025878906	0	0	0	0	0	0	0	0	0	0.9152832	0.084716797	0.041503906	0.019775391	-0.015869141	0.005859375	0	44330	0	0	0
1144	15664	15664	Category A	0.29980469	-0.2277832	-0.83984375	-0.10742188	0.36303711	0.39599609	0	0	6/3/2018	6	3	2018	5:05:29	18329	0.6	5	5	29	0	0.059570313	3.5175293	0.30395508	-0.22363281	-0.83374023	1.5800781	0.008300781	0	0	0	0	0	0	0	0	0	0.9152832	0.084716797	0.014404297	-0.004150391	-0.00390625	-0.005859375	0	44330	0	0	0
1145	15665	15665	Category A	0.3359375	-0.2277832	-0.81591797	-0.11083984	0.359375	0.39355469	0	0	6/3/2018	6	3	2018	5:05:29	18329	0.7	5	5	29	0	0.059570313	3.5175293	0.30444336	-0.22412109	-0.83374023	1.8803711	0.036376953	0	0	0	0	0	0	0	0	0	0.91552734	0.084472656	0.052734375	0.03125	-0.003417969	0.017822266	0	44330	0	0	0
1146	15666	15666	Category A	0.32397461	-0.23999023	-0.80395508	-0.10571289	0.35742188	0.39575195	0	0	6/3/2018	6	3	2018	5:05:29	18329	0.8	5	5	29	0	0.059570313	3.5175293	0.30444336	-0.22460938	-0.83349609	1.9963379	0.038330078	0	0	0	0	0	0	0	0	0	0.9152832	0.084716797	0.064208984	0.019287109	-0.015136719	0.029541016	0	44330	0	0	0
1147	15667	15667	Category A	0.32397461	-0.2277832	-0.82788086	-0.10742188	0.3581543	0.39257813	0	0	6/3/2018	6	3	2018	5:05:29	18329	0.9	5	5	29	0	0.059570313	3.5175293	0.30493164	-0.22509766	-0.83325195	1.5949707	0.019775391	0	0	0	0	0	0	0	0	0	0.91552734	0.084472656	0.027099609	0.018798828	-0.002441406	0.005371094	0	44330	0	0	0
1148	15668	15668	Category A	0.31176758	-0.2277832	-0.82788086	-0.10546875	0.36010742	0.39282227	0	0	6/3/2018	6	3	2018	5:05:30	18330	0	5	5	30	0	0.059570313	3.5175293	0.30517578	-0.22509766	-0.83349609	1.2214355	0.009033203	0	0	0	0	0	0	0	0	0	0.91577148	0.084228516	0.014648438	0.006347656	-0.002441406	0.005615234	0	44330	0	0	0
1149	15669	15669	Category A	0.2878418	-0.19189453	-0.82788086	-0.10766602	0.36157227	0.38989258	0	0	6/3/2018	6	3	2018	5:05:30	18330	0.1	5	5	30	0	0.059570313	3.5175293	0.30493164	-0.22558594	-0.83325195	0.77856445	0.038085938	0	0	0	0	0	0	0	0	0	0.91552734	0.084472656	0.056396484	-0.017089844	0.033691406	0.005371094	0	44330	0	0	0
1150	15670	15670	Category A	0.29980469	-0.23999023	-0.83984375	-0.10668945	0.35742188	0.38964844	0	0	6/3/2018	6	3	2018	5:05:30	18330	0.2	5	5	30	0	0.059570313	3.5175293	0.30419922	-0.22583008	-0.83349609	0.0234375	0.015869141	0	0	0	0	0	0	0	0	0	0.91552734	0.084472656	0.024658203	-0.004394531	-0.013916016	-0.006103516	0	44330	0	0	0
1151	15671	15671	Category A	0.29980469	-0.2277832	-0.81591797	-0.10546875	0.36010742	0.39355469	0	0	6/3/2018	6	3	2018	5:05:30	18330	0.3	5	5	30	0	0.059570313	3.5175293	0.30371094	-0.22583008	-0.83349609	0.65795898	0.018310547	0	0	0	0	0	0	0	0	0	0.91552734	0.084472656	0.023681641	-0.00390625	-0.001708984	0.017578125	0	44330	0	0	0
1152	15672	15672	Category A	0.27587891	-0.20385742	-0.86376953	-0.1171875	0.36303711	0.39257813	0	0	6/3/2018	6	3	2018	5:05:30	18330	0.4	5	5	30	0	0.059570313	3.5175293	0.3034668	-0.22558594	-0.83398438	1.0483398	0.045898438	0	0	0	0	0	0	0	0	0	0.91577148	0.084228516	0.079101563	-0.027587891	0.021728516	-0.029541016	0	44330	0	0	0
1153	15673	15673	Category A	0.31176758	-0.20385742	-0.86376953	-0.10913086	0.36108398	0.39257813	0	0	6/3/2018	6	3	2018	5:05:30	18330	0.5	5	5	30	0	0.059570313	3.5175293	0.30371094	-0.2253418	-0.83398438	1.3095703	0.037597656	0	0	0	0	0	0	0	0	0	0.91577148	0.084228516	0.059326172	0.0078125	0.021484375	-0.029541016	0	44330	0	0	0
1154	15674	15674	Category A	0.2878418	-0.2277832	-0.82788086	-0.10498047	0.359375	0.39599609	0	0	6/3/2018	6	3	2018	5:05:30	18330	0.6	5	5	30	0	0.059570313	3.5175293	0.30322266	-0.22460938	-0.83398438	1.3574219	0.017089844	0	0	0	0	0	0	0	0	0	0.91552734	0.084472656	0.024902344	-0.015380859	-0.002929688	0.006103516	0	44330	0	0	0
1155	15675	15675	Category A	0.29980469	-0.2277832	-0.79199219	-0.11279297	0.36303711	0.39575195	0	0	6/3/2018	6	3	2018	5:05:30	18330	0.7	5	5	30	0	0.059570313	3.5175293	0.30322266	-0.22436523	-0.83398438	1.3708496	0.042236328	0	0	0	0	0	0	0	0	0	0.9152832	0.084716797	0.048828125	-0.003417969	-0.003173828	0.041992188	0	44330	0	0	0
1156	15676	15676	Category A	0.31176758	-0.21582031	-0.82788086	-0.11010742	0.36694336	0.39013672	0	0	6/3/2018	6	3	2018	5:05:30	18330	0.8	5	5	30	0	0.059570313	3.5175293	0.3034668	-0.22412109	-0.83422852	1.137207	0.013427734	0	0	0	0	0	0	0	0	0	0.91577148	0.084228516	0.022949219	0.008056641	0.008300781	0.006347656	0	44330	0	0	0
1157	15677	15677	Category A	0.31176758	-0.2277832	-0.83984375	-0.10571289	0.359375	0.39379883	0	0	6/3/2018	6	3	2018	5:05:30	18330	0.9	5	5	30	0	0.059570313	3.5175293	0.30371094	-0.22436523	-0.83422852	0.78198242	0.010009766	0	0	0	0	0	0	0	0	0	0.91601563	0.083984375	0.016357422	0.0078125	-0.003173828	-0.005371094	0	44330	0	0	0
1158	15678	15678	Category A	0.3359375	-0.2277832	-0.81591797	-0.10913086	0.36108398	0.3918457	0	0	6/3/2018	6	3	2018	5:05:31	18331	0	5	5	31	0	0.059570313	3.5175293	0.30395508	-0.22436523	-0.83447266	0.50341797	0.036865234	0	0	0	0	0	0	0	0	0	0.91601563	0.083984375	0.053710938	0.031738281	-0.003173828	0.018554688	0	44330	0	0	0
1159	15679	15679	Category A	0.31176758	-0.2277832	-0.81591797	-0.11108398	0.35717773	0.39257813	0	0	6/3/2018	6	3	2018	5:05:31	18331	0.1	5	5	31	0	0.059570313	3.5175293	0.30419922	-0.22412109	-0.83496094	0.1081543	0.020751953	0	0	0	0	0	0	0	0	0	0.91650391	0.083496094	0.030029297	0.007324219	-0.003417969	0.019042969	0	44330	0	0	0
1160	15680	15680	Category A	0.32397461	-0.21582031	-0.85180664	-0.11450195	0.36303711	0.39672852	0	0	6/3/2018	6	3	2018	5:05:31	18331	0.2	5	5	31	0	0.059570313	3.5175293	0.30419922	-0.22387695	-0.8347168	0.88525391	0.027099609	0	0	0	0	0	0	0	0	0	0.91625977	0.083740234	0.044921875	0.01953125	0.008056641	-0.016845703	0	44330	0	0	0
1161	15681	15681	Category A	0.32397461	-0.2277832	-0.83984375	-0.11010742	0.36035156	0.38769531	0	0	6/3/2018	6	3	2018	5:05:31	18331	0.3	5	5	31	0	0.059570313	3.5175293	0.30444336	-0.22436523	-0.83422852	1.6025391	0.020263672	0	0	0	0	0	0	0	0	0	0.91601563	0.083984375	0.028076172	0.019287109	-0.003173828	-0.005371094	0	44330	0	0	0
1162	15682	15682	Category A	0.32397461	-0.19189453	-0.82788086	-0.10913086	0.36010742	0.39379883	0	0	6/3/2018	6	3	2018	5:05:31	18331	0.4	5	5	31	0	0.059570313	3.5175293	0.30493164	-0.22436523	-0.83398438	1.9301758	0.038085938	0	0	0	0	0	0	0	0	0	0.91601563	0.083984375	0.057617188	0.018798828	0.032470703	0.006103516	0	44330	0	0	0
1163	15683	15683	Category A	0.3359375	-0.21582031	-0.82788086	-0.10546875	0.36083984	0.39355469	0	0	6/3/2018	6	3	2018	5:05:31	18331	0.5	5	5	31	0	0.059570313	3.5175293	0.30493164	-0.22412109	-0.83398438	2.0568848	0.032714844	0	0	0	0	0	0	0	0	0	0.91601563	0.083984375	0.045654297	0.030761719	0.008300781	0.006103516	0	44330	0	0	0
1164	15684	15684	Category A	0.31176758	-0.2277832	-0.81591797	-0.11035156	0.36206055	0.39501953	0	0	6/3/2018	6	3	2018	5:05:31	18331	0.6	5	5	31	0	0.059570313	3.5175293	0.3046875	-0.22460938	-0.83398438	1.8950195	0.019775391	0	0	0	0	0	0	0	0	0	0.91601563	0.083984375	0.028076172	0.006835938	-0.002929688	0.018066406	0	44330	0	0	0
1165	15685	15685	Category A	0.31176758	-0.21582031	-0.82788086	-0.10327148	0.36083984	0.39501953	0	0	6/3/2018	6	3	2018	5:05:31	18331	0.7	5	5	31	0	0.059570313	3.5175293	0.30444336	-0.22485352	-0.83447266	1.427002	0.013183594	0	0	0	0	0	0	0	0	0	0.91625977	0.083740234	0.022705078	0.007080078	0.009033203	0.006591797	0	44330	0	0	0
1166	15686	15686	Category A	0.2878418	-0.21582031	-0.82788086	-0.10620117	0.36206055	0.39599609	0	0	6/3/2018	6	3	2018	5:05:31	18331	0.8	5	5	31	0	0.059570313	3.5175293	0.3046875	-0.22460938	-0.83447266	0.79516602	0.020263672	0	0	0	0	0	0	0	0	0	0.91625977	0.083740234	0.032470703	-0.016845703	0.008789063	0.006591797	0	44330	0	0	0
1167	15687	15687	Category A	0.29980469	-0.25195313	-0.82788086	-0.10498047	0.3605957	0.39282227	0	0	6/3/2018	6	3	2018	5:05:31	18331	0.9	5	5	31	0	0.059570313	3.5175293	0.30517578	-0.22436523	-0.83422852	0.010742188	0.028808594	0	0	0	0	0	0	0	0	0	0.91625977	0.083740234	0.039550781	-0.005371094	-0.02734375	0.006347656	0	44330	0	0	0
1168	15688	15688	Category A	0.31176758	-0.21582031	-0.82788086	-0.10839844	0.36181641	0.39086914	0	0	6/3/2018	6	3	2018	5:05:32	18332	0	5	5	32	0	0.059570313	3.5175293	0.30493164	-0.22387695	-0.83422852	0.77099609	0.012207031	0	0	0	0	0	0	0	0	0	0.91601563	0.083984375	0.021240234	0.006591797	0.008056641	0.006347656	0	44330	0	0	0
1169	15689	15689	Category A	0.27587891	-0.23999023	-0.83984375	-0.10986328	0.35253906	0.39038086	0	0	6/3/2018	6	3	2018	5:05:32	18332	0.1	5	5	32	0	0.059570313	3.5046387	0.30517578	-0.22363281	-0.83422852	1.4841309	0.033935547	0	0	0	0	0	0	0	0	0	0.91625977	0.083740234	0.05078125	-0.029296875	-0.016113281	-0.005371094	0	44330	0	0	0
1170	15690	15690	Category A	0.2878418	-0.23999023	-0.83984375	-0.10839844	0.36108398	0.39575195	0	0	6/3/2018	6	3	2018	5:05:32	18332	0.2	5	5	32	0	0.059570313	3.5046387	0.30493164	-0.22338867	-0.83422852	2.0952148	0.024414063	0	0	0	0	0	0	0	0	0	0.91601563	0.083984375	0.0390625	-0.017089844	-0.016357422	-0.005371094	0	44330	0	0	0
1171	15691	15691	Category A	0.2878418	-0.23999023	-0.83984375	-0.10839844	0.36108398	0.39501953	0	0	6/3/2018	6	3	2018	5:05:32	18332	0.3	5	5	32	0	0.059570313	3.5046387	0.30517578	-0.22314453	-0.83422852	2.3405762	0.024658203	0	0	0	0	0	0	0	0	0	0.91577148	0.084228516	0.039550781	-0.017333984	-0.016601563	-0.005371094	0	44330	0	0	0
1172	15692	15692	Category A	0.27587891	-0.2277832	-0.82788086	-0.1027832	0.35766602	0.39501953	0	0	6/3/2018	6	3	2018	5:05:32	18332	0.4	5	5	32	0	0.059570313	3.5046387	0.30541992	-0.22314453	-0.83422852	2.2866211	0.030517578	0	0	0	0	0	0	0	0	0	0.91601563	0.083984375	0.040771484	-0.029541016	-0.004394531	0.006347656	0	44330	0	0	0
1173	15693	15693	Category A	0.32397461	-0.21582031	-0.82788086	-0.10742188	0.36474609	0.39379883	0	0	6/3/2018	6	3	2018	5:05:32	18332	0.5	5	5	32	0	0.059570313	3.5046387	0.30566406	-0.22338867	-0.83422852	2.0043945	0.020751953	0	0	0	0	0	0	0	0	0	0.91625977	0.083740234	0.032470703	0.018066406	0.007568359	0.006347656	0	44330	0	0	0
1174	15694	15694	Category A	0.29980469	-0.2277832	-0.82788086	-0.10546875	0.36181641	0.39770508	0	0	6/3/2018	6	3	2018	5:05:32	18332	0.6	5	5	32	0	0.059570313	3.5046387	0.3059082	-0.22314453	-0.83422852	1.6086426	0.010009766	0	0	0	0	0	0	0	0	0	0.91625977	0.083740234	0.017089844	-0.006103516	-0.004394531	0.006347656	0	44330	0	0	0
1175	15695	15695	Category A	0.32397461	-0.23999023	-0.81591797	-0.10888672	0.36206055	0.39501953	0	0	6/3/2018	6	3	2018	5:05:32	18332	0.7	5	5	32	0	0.059570313	3.5046387	0.30566406	-0.22314453	-0.83398438	1.0483398	0.030517578	0	0	0	0	0	0	0	0	0	0.91577148	0.084228516	0.052978516	0.018066406	-0.016601563	0.018066406	0	44330	0	0	0
1176	15696	15696	Category A	0.2878418	-0.2277832	-0.86376953	-0.10473633	0.35742188	0.39501953	0	0	6/3/2018	6	3	2018	5:05:32	18332	0.8	5	5	32	0	0.059570313	3.5046387	0.3059082	-0.22290039	-0.83349609	0.37573242	0.035400391	0	0	0	0	0	0	0	0	0	0.91552734	0.084472656	0.052734375	-0.018066406	-0.004638672	-0.030029297	0	44330	0	0	0
1177	15697	15697	Category A	0.29980469	-0.21582031	-0.81591797	-0.10742188	0.36181641	0.39355469	0	0	6/3/2018	6	3	2018	5:05:32	18332	0.9	5	5	32	0	0.059570313	3.5046387	0.30615234	-0.22290039	-0.83325195	0.19458008	0.019775391	0	0	0	0	0	0	0	0	0	0.9152832	0.084716797	0.031005859	-0.006347656	0.007080078	0.017333984	0	44330	0	0	0
1178	15698	15698	Category A	0.32397461	-0.23999023	-0.87597656	-0.10400391	0.36181641	0.39599609	0	0	6/3/2018	6	3	2018	5:05:33	18333	0	5	5	33	0	0.059570313	3.5046387	0.30664063	-0.22265625	-0.83276367	0.83154297	0.049316406	0	0	0	0	0	0	0	0	0	0.91503906	0.084960938	0.077392578	0.017089844	-0.017089844	-0.04296875	0	44330	0	0	0
1179	15699	15699	Category A	0.29980469	-0.20385742	-0.87597656	-0.10986328	0.35742188	0.39355469	0	0	6/3/2018	6	3	2018	5:05:33	18333	0.1	5	5	33	0	0.059570313	3.5046387	0.30688477	-0.22290039	-0.83251953	1.3762207	0.047851563	0	0	0	0	0	0	0	0	0	0.91479492	0.085205078	0.069580078	-0.007080078	0.019042969	-0.043212891	0	44330	0	0	0
1180	15700	15700	Category A	0.3359375	-0.21582031	-0.85180664	-0.10913086	0.35839844	0.39599609	0	0	6/3/2018	6	3	2018	5:05:33	18333	0.2	5	5	33	0	0.059570313	3.5046387	0.30639648	-0.22314453	-0.83203125	1.6962891	0.036132813	0	0	0	0	0	0	0	0	0	0.91430664	0.085693359	0.056640625	0.029296875	0.007324219	-0.01953125	0	44330	0	0	0
1181	15701	15701	Category A	0.31176758	-0.2277832	-0.83984375	-0.10546875	0.36083984	0.39575195	0	0	6/3/2018	6	3	2018	5:05:33	18333	0.3	5	5	33	0	0.059570313	3.5046387	0.30664063	-0.22338867	-0.83203125	1.5166016	0.010009766	0	0	0	0	0	0	0	0	0	0.91455078	0.085449219	0.016845703	0.004882813	-0.004150391	-0.007568359	0	44330	0	0	0
1182	15702	15702	Category A	0.29980469	-0.2277832	-0.83984375	-0.11010742	0.36083984	0.39477539	0	0	6/3/2018	6	3	2018	5:05:33	18333	0.4	5	5	33	0	0.059570313	3.5046387	0.30712891	-0.22363281	-0.83203125	1.2436523	0.011230469	0	0	0	0	0	0	0	0	0	0.91479492	0.085205078	0.019042969	-0.007324219	-0.00390625	-0.007568359	0	44330	0	0	0
1183	15703	15703	Category A	0.2878418	-0.20385742	-0.81591797	-0.10986328	0.359375	0.39477539	0	0	6/3/2018	6	3	2018	5:05:33	18333	0.5	5	5	33	0	0.059570313	3.5046387	0.30712891	-0.22363281	-0.83203125	0.97827148	0.031982422	0	0	0	0	0	0	0	0	0	0.91479492	0.085205078	0.055419922	-0.019287109	0.019775391	0.016113281	0	44330	0	0	0
1184	15704	15704	Category A	0.32397461	-0.25195313	-0.83984375	-0.10571289	0.35839844	0.39355469	0	0	6/3/2018	6	3	2018	5:05:33	18333	0.6	5	5	33	0	0.059570313	3.5046387	0.30712891	-0.22338867	-0.83227539	0.36865234	0.033691406	0	0	0	0	0	0	0	0	0	0.91479492	0.085205078	0.052490234	0.016601563	-0.028320313	-0.007324219	0	44330	0	0	0
1185	15705	15705	Category A	0.31176758	-0.23999023	-0.81591797	-0.11010742	0.36547852	0.39111328	0	0	6/3/2018	6	3	2018	5:05:33	18333	0.7	5	5	33	0	0.059570313	3.5046387	0.30712891	-0.22338867	-0.83203125	0.26391602	0.0234375	0	0	0	0	0	0	0	0	0	0.91479492	0.085205078	0.037353516	0.004394531	-0.016357422	0.016113281	0	44330	0	0	0
1186	15706	15706	Category A	0.31176758	-0.25195313	-0.81591797	-0.10839844	0.36108398	0.39575195	0	0	6/3/2018	6	3	2018	5:05:33	18333	0.8	5	5	33	0	0.059570313	3.5046387	0.30664063	-0.22314453	-0.83178711	0.85058594	0.032958984	0	0	0	0	0	0	0	0	0	0.91430664	0.085693359	0.049560547	0.004882813	-0.028564453	0.015869141	0	44330	0	0	0
1187	15707	15707	Category A	0.29980469	-0.2277832	-0.86376953	-0.11352539	0.36279297	0.39477539	0	0	6/3/2018	6	3	2018	5:05:33	18333	0.9	5	5	33	0	0.059570313	3.5046387	0.30664063	-0.22314453	-0.83227539	1.0976563	0.032226563	0	0	0	0	0	0	0	0	0	0.91455078	0.085449219	0.042724609	-0.006835938	-0.004394531	-0.03125	0	44330	0	0	0
1188	15708	15708	Category A	0.2878418	-0.23999023	-0.81591797	-0.10986328	0.35742188	0.39575195	0	0	6/3/2018	6	3	2018	5:05:34	18334	0	5	5	34	0	0.059570313	3.5046387	0.30664063	-0.22338867	-0.83203125	1.3349609	0.029785156	0	0	0	0	0	0	0	0	0	0.91455078	0.085449219	0.051513672	-0.018798828	-0.016357422	0.016113281	0	44330	0	0	0
1189	15709	15709	Category A	0.2878418	-0.2277832	-0.83984375	-0.10473633	0.35864258	0.39501953	0	0	6/3/2018	6	3	2018	5:05:34	18334	0.1	5	5	34	0	0.059570313	3.5046387	0.30664063	-0.22314453	-0.83203125	1.5581055	0.020751953	0	0	0	0	0	0	0	0	0	0.91455078	0.085449219	0.030761719	-0.018798828	-0.004394531	-0.007568359	0	44330	0	0	0
1190	15710	15710	Category A	0.2878418	-0.21582031	-0.83984375	-0.10913086	0.36303711	0.39257813	0	0	6/3/2018	6	3	2018	5:05:34	18334	0.2	5	5	34	0	0.059570313	3.5046387	0.30688477	-0.22338867	-0.83203125	1.4709473	0.021728516	0	0	0	0	0	0	0	0	0	0.91455078	0.085449219	0.034179688	-0.019042969	0.007568359	-0.007568359	0	44330	0	0	0
1191	15711	15711	Category A	0.29980469	-0.21582031	-0.83984375	-0.11181641	0.35839844	0.3918457	0	0	6/3/2018	6	3	2018	5:05:34	18334	0.3	5	5	34	0	0.059570313	3.5046387	0.30688477	-0.22314453	-0.83203125	1.3225098	0.012695313	0	0	0	0	0	0	0	0	0	0.91430664	0.085693359	0.022216797	-0.007080078	0.007324219	-0.007568359	0	44330	0	0	0
1192	15712	15712	Category A	0.31176758	-0.21582031	-0.83984375	-0.10742188	0.36035156	0.39575195	0	0	6/3/2018	6	3	2018	5:05:34	18334	0.4	5	5	34	0	0.059570313	3.5046387	0.30688477	-0.22314453	-0.83251953	1.0756836	0.011474609	0	0	0	0	0	0	0	0	0	0.91479492	0.085205078	0.01953125	0.004638672	0.007324219	-0.007080078	0	44330	0	0	0
1193	15713	15713	Category A	0.2878418	-0.20385742	-0.85180664	-0.10742188	0.36035156	0.39575195	0	0	6/3/2018	6	3	2018	5:05:34	18334	0.5	5	5	34	0	0.059570313	3.5046387	0.30761719	-0.22363281	-0.83203125	0.74731445	0.034179688	0	0	0	0	0	0	0	0	0	0.91479492	0.085205078	0.059326172	-0.019775391	0.019775391	-0.01953125	0	44330	0	0	0
1194	15714	15714	Category A	0.2878418	-0.20385742	-0.82788086	-0.10986328	0.36035156	0.39672852	0	0	6/3/2018	6	3	2018	5:05:34	18334	0.6	5	5	34	0	0.059570313	3.5046387	0.30712891	-0.22363281	-0.83154297	0.16186523	0.028076172	0	0	0	0	0	0	0	0	0	0.91430664	0.085693359	0.04296875	-0.019287109	0.019775391	0.003662109	0	44330	0	0	0
1195	15715	15715	Category A	0.32397461	-0.2277832	-0.85180664	-0.10864258	0.35839844	0.39160156	0	0	6/3/2018	6	3	2018	5:05:34	18334	0.7	5	5	34	0	0.059570313	3.5046387	0.30712891	-0.22314453	-0.83129883	0.45751953	0.026611328	0	0	0	0	0	0	0	0	0	0.9140625	0.0859375	0.041503906	0.016601563	-0.004394531	-0.020263672	0	44330	0	0	0
1196	15716	15716	Category A	0.32397461	-0.23999023	-0.82788086	-0.11474609	0.36425781	0.39257813	0	0	6/3/2018	6	3	2018	5:05:34	18334	0.8	5	5	34	0	0.059570313	3.5046387	0.30737305	-0.22265625	-0.83203125	0.68237305	0.024169922	0	0	0	0	0	0	0	0	0	0.91455078	0.085449219	0.037841797	0.016357422	-0.017089844	0.004150391	0	44330	0	0	0
1197	15717	15717	Category A	0.31176758	-0.20385742	-0.83984375	-0.10839844	0.36108398	0.3918457	0	0	6/3/2018	6	3	2018	5:05:34	18334	0.9	5	5	34	0	0.059570313	3.5046387	0.30737305	-0.22241211	-0.83203125	0.89550781	0.020507813	0	0	0	0	0	0	0	0	0	0.91455078	0.085449219	0.030761719	0.004150391	0.018554688	-0.007568359	0	44330	0	0	0
1198	15718	15718	Category A	0.29980469	-0.2277832	-0.83984375	-0.10766602	0.36108398	0.39697266	0	0	6/3/2018	6	3	2018	5:05:35	18335	0	5	5	35	0	0.059570313	3.5046387	0.30712891	-0.22241211	-0.83203125	1.3200684	0.011962891	0	0	0	0	0	0	0	0	0	0.91430664	0.085693359	0.020507813	-0.007324219	-0.005126953	-0.007568359	0	44330	0	0	0
1199	15719	15719	Category A	0.31176758	-0.21582031	-0.82788086	-0.11352539	0.36572266	0.39379883	0	0	6/3/2018	6	3	2018	5:05:35	18335	0.1	5	5	35	0	0.059570313	3.5046387	0.30664063	-0.22241211	-0.83227539	1.4821777	0.009277344	0	0	0	0	0	0	0	0	0	0.91455078	0.085449219	0.016113281	0.004882813	0.006591797	0.004394531	0	44330	0	0	0
1200	15720	15720	Category A	0.32397461	-0.2277832	-0.81591797	-0.1081543	0.35668945	0.39477539	0	0	6/3/2018	6	3	2018	5:05:35	18335	0.2	5	5	35	0	0.059570313	3.5046387	0.30664063	-0.22241211	-0.83251953	1.3583984	0.024414063	0	0	0	0	0	0	0	0	0	0.91479492	0.085205078	0.039306641	0.017089844	-0.005126953	0.016601563	0	44330	0	0	0
1201	15721	15721	Category A	0.31176758	-0.2277832	-0.83984375	-0.10913086	0.35498047	0.390625	0	0	6/3/2018	6	3	2018	5:05:35	18335	0.3	5	5	35	0	0.059570313	3.5046387	0.30639648	-0.22241211	-0.83203125	1.0961914	0.010498047	0	0	0	0	0	0	0	0	0	0.91430664	0.085693359	0.018066406	0.005126953	-0.005126953	-0.007568359	0	44330	0	0	0
1202	15722	15722	Category A	0.31176758	-0.21582031	-0.83984375	-0.10742188	0.359375	0.39355469	0	0	6/3/2018	6	3	2018	5:05:35	18335	0.4	5	5	35	0	0.059570313	3.5046387	0.3059082	-0.22241211	-0.83203125	0.80004883	0.011474609	0	0	0	0	0	0	0	0	0	0.9140625	0.0859375	0.020019531	0.005615234	0.006591797	-0.007568359	0	44330	0	0	0
1203	15723	15723	Category A	0.31176758	-0.23999023	-0.83984375	-0.10766602	0.36279297	0.38989258	0	0	6/3/2018	6	3	2018	5:05:35	18335	0.5	5	5	35	0	0.059570313	3.5046387	0.3059082	-0.22314453	-0.83203125	0.54248047	0.019042969	0	0	0	0	0	0	0	0	0	0.91430664	0.085693359	0.030029297	0.005615234	-0.016601563	-0.007568359	0	44330	0	0	0
1204	15724	15724	Category A	0.29980469	-0.2277832	-0.83984375	-0.10839844	0.36108398	0.3918457	0	0	6/3/2018	6	3	2018	5:05:35	18335	0.6	5	5	35	0	0.059570313	3.5046387	0.3059082	-0.22314453	-0.83203125	0.24829102	0.010742188	0	0	0	0	0	0	0	0	0	0.91430664	0.085693359	0.018066406	-0.006103516	-0.004394531	-0.007568359	0	44330	0	0	0
1205	15725	15725	Category A	0.31176758	-0.21582031	-0.82788086	-0.10913086	0.36010742	0.39379883	0	0	6/3/2018	6	3	2018	5:05:35	18335	0.7	5	5	35	0	0.059570313	3.5046387	0.3059082	-0.22314453	-0.83203125	0.001953125	0.010253906	0	0	0	0	0	0	0	0	0	0.91430664	0.085693359	0.017578125	0.005615234	0.007324219	0.004150391	0	44330	0	0	0
1206	15726	15726	Category A	0.32397461	-0.2277832	-0.82788086	-0.11279297	0.36206055	0.39477539	0	0	6/3/2018	6	3	2018	5:05:35	18335	0.8	5	5	35	0	0.059570313	3.5046387	0.3059082	-0.22314453	-0.83251953	0.1237793	0.018798828	0	0	0	0	0	0	0	0	0	0.91479492	0.085205078	0.027099609	0.017822266	-0.004394531	0.004638672	0	44330	0	0	0
1207	15727	15727	Category A	0.2878418	-0.20385742	-0.83984375	-0.10644531	0.36206055	0.39379883	0	0	6/3/2018	6	3	2018	5:05:35	18335	0.9	5	5	35	0	0.059570313	3.5175293	0.30639648	-0.22314453	-0.83276367	0.28295898	0.027832031	0	0	0	0	0	0	0	0	0	0.91503906	0.084960938	0.044921875	-0.018554688	0.019287109	-0.006835938	0	44330	0	0	0
1208	15728	15728	Category A	0.29980469	-0.21582031	-0.85180664	-0.11108398	0.36010742	0.38867188	0	0	6/3/2018	6	3	2018	5:05:36	18336	0	5	5	36	0	0.059570313	3.5175293	0.30639648	-0.22265625	-0.83325195	0.38525391	0.020751953	0	0	0	0	0	0	0	0	0	0.9152832	0.084716797	0.031982422	-0.006591797	0.006835938	-0.018310547	0	44330	0	0	0
1209	15729	15729	Category A	0.2878418	-0.2277832	-0.83984375	-0.10668945	0.36010742	0.39477539	0	0	6/3/2018	6	3	2018	5:05:36	18336	0.1	5	5	36	0	0.059570313	3.5175293	0.30639648	-0.22241211	-0.83325195	0.28564453	0.020263672	0	0	0	0	0	0	0	0	0	0.9152832	0.084716797	0.030029297	-0.018554688	-0.005126953	-0.006347656	0	44330	0	0	0
1210	15730	15730	Category A	0.31176758	-0.20385742	-0.82788086	-0.10913086	0.35742188	0.39355469	0	0	6/3/2018	6	3	2018	5:05:36	18336	0.2	5	5	36	0	0.059570313	3.5175293	0.30615234	-0.22216797	-0.83325195	0.40795898	0.019775391	0	0	0	0	0	0	0	0	0	0.91503906	0.084960938	0.029296875	0.005371094	0.018310547	0.005371094	0	44330	0	0	0
1211	15731	15731	Category A	0.31176758	-0.21582031	-0.82788086	-0.10742188	0.36474609	0.39379883	0	0	6/3/2018	6	3	2018	5:05:36	18336	0.3	5	5	36	0	0.059570313	3.5175293	0.30615234	-0.22192383	-0.83349609	0.3046875	0.010009766	0	0	0	0	0	0	0	0	0	0.9152832	0.084716797	0.017333984	0.005371094	0.006103516	0.005615234	0	44330	0	0	0
1212	15732	15732	Category A	0.29980469	-0.23999023	-0.82788086	-0.10668945	0.36010742	0.38989258	0	0	6/3/2018	6	3	2018	5:05:36	18336	0.4	5	5	36	0	0.059570313	3.5175293	0.30615234	-0.22192383	-0.83325195	0.001708984	0.019775391	0	0	0	0	0	0	0	0	0	0.91503906	0.084960938	0.029785156	-0.006347656	-0.017822266	0.005371094	0	44330	0	0	0
1213	15733	15733	Category A	0.32397461	-0.2277832	-0.81591797	-0.10839844	0.35742188	0.39257813	0	0	6/3/2018	6	3	2018	5:05:36	18336	0.5	5	5	36	0	0.059570313	3.5175293	0.30639648	-0.22192383	-0.83325195	0.17871094	0.025146484	0	0	0	0	0	0	0	0	0	0.9152832	0.084716797	0.040283203	0.017333984	-0.005615234	0.017333984	0	44330	0	0	0
1214	15734	15734	Category A	0.2878418	-0.21582031	-0.82788086	-0.10546875	0.36010742	0.39501953	0	0	6/3/2018	6	3	2018	5:05:36	18336	0.6	5	5	36	0	0.059570313	3.5175293	0.3059082	-0.22241211	-0.83349609	0.35668945	0.020263672	0	0	0	0	0	0	0	0	0	0.9152832	0.084716797	0.030517578	-0.018066406	0.006591797	0.005615234	0	44330	0	0	0
1215	15735	15735	Category A	0.31176758	-0.21582031	-0.81591797	-0.11181641	0.36450195	0.39257813	0	0	6/3/2018	6	3	2018	5:05:36	18336	0.7	5	5	36	0	0.059570313	3.5175293	0.30615234	-0.22265625	-0.83398438	0.46142578	0.020019531	0	0	0	0	0	0	0	0	0	0.91577148	0.084228516	0.030273438	0.005371094	0.006835938	0.018066406	0	44330	0	0	0
1216	15736	15736	Category A	0.29980469	-0.20385742	-0.80395508	-0.10839844	0.36035156	0.39575195	0	0	6/3/2018	6	3	2018	5:05:36	18336	0.8	5	5	36	0	0.059570313	3.5175293	0.3059082	-0.22241211	-0.83422852	0.8203125	0.036132813	0	0	0	0	0	0	0	0	0	0.91601563	0.083984375	0.055175781	-0.006103516	0.018554688	0.030273438	0	44330	0	0	0
1217	15737	15737	Category A	0.32397461	-0.21582031	-0.80395508	-0.10400391	0.36108398	0.39697266	0	0	6/3/2018	6	3	2018	5:05:36	18336	0.9	5	5	36	0	0.059570313	3.5175293	0.3059082	-0.22241211	-0.83374023	0.80932617	0.035400391	0	0	0	0	0	0	0	0	0	0.91552734	0.084472656	0.054443359	0.017822266	0.006591797	0.029785156	0	44330	0	0	0
1218	15738	15738	Category A	0.31176758	-0.2277832	-0.81591797	-0.10986328	0.35595703	0.39575195	0	0	6/3/2018	6	3	2018	5:05:37	18337	0	5	5	37	0	0.059570313	3.5175293	0.30639648	-0.22265625	-0.83349609	0.56591797	0.019042969	0	0	0	0	0	0	0	0	0	0.91552734	0.084472656	0.027832031	0.005126953	-0.004882813	0.017578125	0	44330	0	0	0
1219	15739	15739	Category A	0.27587891	-0.23999023	-0.80395508	-0.10986328	0.35742188	0.39501953	0	0	6/3/2018	6	3	2018	5:05:37	18337	0.1	5	5	37	0	0.059570313	3.5175293	0.30639648	-0.22290039	-0.83251953	0.67504883	0.045166016	0	0	0	0	0	0	0	0	0	0.91479492	0.085205078	0.076171875	-0.030517578	-0.016845703	0.028564453	0	44330	0	0	0
1220	15740	15740	Category A	0.3359375	-0.2277832	-0.83984375	-0.10913086	0.36352539	0.39501953	0	0	6/3/2018	6	3	2018	5:05:37	18337	0.2	5	5	37	0	0.059570313	3.5175293	0.30639648	-0.22314453	-0.83203125	0.9465332	0.030761719	0	0	0	0	0	0	0	0	0	0.91430664	0.085693359	0.041503906	0.029296875	-0.004394531	-0.007568359	0	44330	0	0	0
1221	15741	15741	Category A	0.3359375	-0.2277832	-0.83984375	-0.11181641	0.36206055	0.39257813	0	0	6/3/2018	6	3	2018	5:05:37	18337	0.3	5	5	37	0	0.059570313	3.5175293	0.30615234	-0.22338867	-0.83203125	0.82055664	0.030761719	0	0	0	0	0	0	0	0	0	0.91430664	0.085693359	0.041503906	0.029541016	-0.004150391	-0.007568359	0	44330	0	0	0
1222	15742	15742	Category A	0.31176758	-0.20385742	-0.83984375	-0.10571289	0.36279297	0.39575195	0	0	6/3/2018	6	3	2018	5:05:37	18337	0.4	5	5	37	0	0.059570313	3.5175293	0.30615234	-0.22314453	-0.83203125	0.4230957	0.021484375	0	0	0	0	0	0	0	0	0	0.91430664	0.085693359	0.032470703	0.005371094	0.019287109	-0.007568359	0	44330	0	0	0
1223	15743	15743	Category A	0.31176758	-0.2277832	-0.83984375	-0.10742188	0.3605957	0.39770508	0	0	6/3/2018	6	3	2018	5:05:37	18337	0.5	5	5	37	0	0.059570313	3.5175293	0.30615234	-0.22338867	-0.83227539	0.36938477	0.010009766	0	0	0	0	0	0	0	0	0	0.91455078	0.085449219	0.017089844	0.005371094	-0.004150391	-0.007324219	0	44330	0	0	0
1224	15744	15744	Category A	0.29980469	-0.2277832	-0.82788086	-0.11010742	0.36352539	0.39355469	0	0	6/3/2018	6	3	2018	5:05:37	18337	0.6	5	5	37	0	0.059570313	3.5175293	0.30639648	-0.22314453	-0.83276367	0.31445313	0.009277344	0	0	0	0	0	0	0	0	0	0.91503906	0.084960938	0.016113281	-0.006591797	-0.004394531	0.004882813	0	44330	0	0	0
1225	15745	15745	Category A	0.29980469	-0.21582031	-0.79199219	-0.10571289	0.359375	0.39477539	0	0	6/3/2018	6	3	2018	5:05:37	18337	0.7	5	5	37	0	0.059570313	3.5175293	0.3059082	-0.22241211	-0.83276367	0.018066406	0.041748047	0	0	0	0	0	0	0	0	0	0.91479492	0.085205078	0.053710938	-0.006103516	0.006591797	0.040771484	0	44330	0	0	0
1226	15746	15746	Category A	0.32397461	-0.23999023	-0.83984375	-0.10571289	0.35839844	0.39355469	0	0	6/3/2018	6	3	2018	5:05:37	18337	0.8	5	5	37	0	0.059570313	3.5175293	0.30615234	-0.22192383	-0.83276367	0.36474609	0.025878906	0	0	0	0	0	0	0	0	0	0.91479492	0.085205078	0.042236328	0.017578125	-0.017822266	-0.006835938	0	44330	0	0	0
[truncated: 16,092 more rows]
[truncated: 29 more columns]
