# Supplementary material for: Development of a multisensor biologging collar and analytical techniques to describe high‐resolution spatial behavior in free‐ranging terrestrial mammals
Source: Ecol Evol. 2024 Sep 23;14(9):e70264. doi: 10.1002/ece3.70264 (PMC11420106; doi:10.1002/ece3.70264)
Supplement: Supplementary file 1 — Appendix S1 [file ECE3-14-e70264-s001.zip › doi_10_5061_dryad_jdfn2z3hv__v20240620/B5_S19_Header.csv]

Split no.	Bookmark number	Category	Pointer	Day#	Time(hh:mm:ss)	Total Event start	Event start	Number events	Duration(s)	Sum VeDBA	Mean VeDBA	Mean Dyn AccX	Mean Dyn AccY	Mean Dyn AccZ	Sum VeSBA	Mean VeSBA	Mean smth AccX	Mean smth AccY	Mean smth AccZ	VeDBA_Var	VeDBA_SD	VeSBA_Var	VeSBA_SD	Mean Animal g	Sum Animal g	Animal g_Var	Animal g_SD	Acc_x_Var	Acc_x_SD	Acc_y_Var	Acc_y_SD	Acc_z_Var	Acc_z_SD	Predominant freq, Hz	Smth press val	Max pressure val	Min pressure val	Grd air press	Altitude begin	Altitude end	Delta max/min altitude
1	1	Category M	0	6	12:33:42	1	1	16	1.5	0	0	0	0	0	0	0	0	0	0	0	0	0	0	0	0	0	0	0	0	0	0	0	0	0	7	0	0	1000	0	44330	44330
1	2	Category J	16	6	12:33:44	17	17	60	6	0	0	0	0	0	0	0	0	0	0	0	0	0	0	0	0	0	0	0	0	0	0	0	0	0	7	0	0	1000	44330	44330	0
1	3	Category L	76	6	13:28:39	77	77	143	14.2	6.33643	0.0455858	0.0217197	-0.00588221	0.00446303	131.006	0.942486	0.112661	0.0225013	-0.933848	0.0190096	0.137875	2.63E-05	0.00513285	0.0575136	7.99438	1.58E-05	0.00397589	0.00168439	0.0410414	0.000377628	0.0194326	0.00047423	0.0217768	0	7	0	0	1000	44330	44330	0
1	4	Category J	219	6	13:30:36	220	220	43	4.2	33.6636	0.782874	-0.0198095	0.00957258	-0.0254247	41.8591	0.973468	0.00609784	0.0692678	-0.970902	0.205652	0.453488	0.00126045	0.0355028	0.0265318	1.14087	0.000698356	0.0264264	0.182322	0.426992	0.057532	0.239858	0.474098	0.688548	0	7	0	0	1000	44330	44330	0
1	5	Category L	262	6	13:34:56	263	263	46	4.5	9.83643	0.213835	-0.014951	0.00482443	0.208862	52.9236	1.15051	0.0134012	0.0681948	-1.14814	0.195498	0.442152	0.00634235	0.0796389	0.161403	7.42456	0.00446353	0.0668096	0.000398055	0.0199513	0.0005732	0.0239416	0.0563381	0.237356	0	7	0	0	1000	44330	44330	0
1	6	Category M	308	6	13:35:01	309	309	15	1.4	38.4419	2.56279	0.127393	-0.039681	-1.18822	18.384	1.2256	0.00445964	0.0835449	-1.22272	8.10924	2.84767	0.00016276	0.0127578	0.225602	3.38403	9.77E-05	0.00988212	0.679801	0.824501	6.96829	2.63975	3.76004	1.93908	0	7	0	0	1000	44330	44330	0
1	7	Category E	323	6	13:35:03	324	324	65	6.4	20.2346	0.311302	-0.0316481	0.00221229	0.144926	71.2009	1.0954	-0.00825195	0.0646597	-1.09329	0.105916	0.325447	0.00563401	0.0750601	0.126694	8.23511	0.00333158	0.0577198	0.0380221	0.194993	0.0263559	0.162345	0.0743765	0.272721	0	7	0	0	1000	44330	44330	0
1	8	Category J	388	6	17:02:59	389	389	62	6.101	38.4485	0.620137	-0.00194525	0.00524115	-0.0142665	59.6123	0.961489	-0.0281274	0.0354949	-0.960382	0.108064	0.32873	5.91E-05	0.00768546	0.0385112	2.3877	7.88E-06	0.00280633	0.0380859	0.195156	0.0394996	0.198745	0.392062	0.626149	0	7	0	0	1000	44330	44330	0
1	9	Category L	450	6	17:11:56	451	451	62	6.1	2.02856	0.0327188	0.00702101	0.00227996	0.0174285	59.7017	0.96293	-0.0188855	0.0134238	-0.962576	0.0405746	0.201431	4.33E-05	0.00658143	0.03707	2.29834	3.94E-05	0.00627515	0.000338647	0.0184024	9.45E-05	0.00972142	0.000716671	0.0267707	0	7	0	0	1000	44330	44330	0
1	10	Category J	512	6	17:26:34	513	513	60	5.9	38.7224	0.645374	0.00818685	-0.0116984	-0.0192179	59.6003	0.993339	0.0117432	0.0111898	-0.99314	0.11805	0.343584	0.000297038	0.0172348	0.00749105	0.449463	0.000126139	0.0112312	0.0317912	0.178301	0.0348999	0.186815	0.437854	0.661705	0	7	0	0	1000	44330	44330	0
1	11	Category L	572	6	17:54:18	573	573	49	4.8	7.05249	0.143928	-0.0194366	0.00433972	0.13507	53.0676	1.08301	0.0362574	0.0460878	-1.08126	0.109196	0.330448	0.003124	0.0558928	0.100571	4.92798	0.00120077	0.0346522	0.000498246	0.0223214	0.000353755	0.0188084	0.0243493	0.156043	0	7	0	0	1000	44330	44330	0
1	12	Category M	621	6	18:43:47	622	622	14	1.3	28.0127	2.00091	0.115949	0.0943778	-0.902379	15.9329	1.13806	0.0219727	0.0547049	-1.13651	6.11595	2.47304	0	0	0.138062	1.93286	0	0	0.357422	0.597848	5.18166	2.27633	2.35151	1.53346	0	7	0	0	1000	44330	44330	0
1	13	Category L	635	6	18:44:43	636	636	94	9.3	13.2285	0.140729	0.00364912	0.00729305	0.0784133	95.6221	1.01726	-0.0229778	0.0733461	-1.01349	0.0429869	0.207333	0.0024466	0.0494631	0.0761199	7.15527	0.000358419	0.018932	0.00308552	0.0555475	0.00617624	0.078589	0.0132096	0.114933	0	7	0	0	1000	44330	44330	0
1	14	Category J	729	6	21:42:40	730	730	98	9.8	76.6343	0.781982	-0.0104831	-0.0172194	-0.0186095	96.822	0.98798	-0.0227649	0.00221969	-0.986704	0.145284	0.381161	6.48E-05	0.00804811	0.0146011	1.43091	2.24E-05	0.00473509	0.12566	0.354486	0.0799336	0.282725	0.537154	0.732908	0	7	0	0	1000	44330	44330	0
1	15	Category L	827	7	3:20:24	828	828	64	6.3	11.9744	0.187099	-0.00209808	0.010376	0.178684	71.9033	1.12349	-0.0527916	-0.0204315	-1.1217	0.088604	0.297664	0.0102501	0.101243	0.156288	10.0024	0.00613403	0.0783201	0.000701904	0.0264935	0.000461578	0.0214844	0.0578232	0.240465	0	7	0	0	1000	44330	44330	0
1	16	Category M	891	7	3:20:30	892	892	19	1.8	40.6914	2.14165	0.0548288	-0.0821726	-1.1585	24.698	1.29989	-0.120978	-0.036544	-1.29369	6.51877	2.55319	0.000424034	0.0205921	0.299895	5.698	0.000295539	0.0171912	0.249679	0.499679	4.19234	2.04752	4.80848	2.19282	0	7	0	0	1000	44330	44330	0
1	17	Category L	910	7	3:21:44	911	911	161	16.1	19.3762	0.120349	-0.0194357	0.031297	0.0675648	162.718	1.01067	-0.166645	0.00459925	-0.995119	0.0227642	0.150878	0.00423379	0.0650676	0.102404	16.4871	0.00222304	0.0471492	0.00133595	0.0365506	0.00392748	0.0626696	0.0254558	0.159549	0	7	0	0	1000	44330	44330	0
1	18	Category M	1071	7	5:29:41	1072	1072	99	9.901	31.582	0.31901	0.00870768	-0.0650253	0.108519	102.739	1.03777	0.00940065	-0.3221	-0.981537	0.072638	0.269514	0.00520587	0.0721517	0.119604	11.8408	0.00335878	0.057955	0.0230109	0.151693	0.035028	0.187158	0.0663446	0.257574	0	7	0	0	1000	44330	44330	0
1	19	Category N	1170	7	5:29:51	1171	1171	16	1.5	42.9871	2.68669	0.423752	-0.146317	-1.28198	19.3196	1.20747	-0.134277	-0.266068	-1.16953	12.77	3.57351	4.58E-05	0.00676582	0.207474	3.31958	0	0	0.508041	0.71277	10.8313	3.29109	5.37515	2.31844	0	7	0	0	1000	44330	44330	0
1	20	Category C	1186	7	7:36:41	1187	1187	115	11.401	22.6816	0.197232	-0.0442701	0.0444485	0.087016	116.332	1.01158	-0.363256	-0.00871476	-0.93578	0.0400518	0.200129	0.0030422	0.0551562	0.0930388	10.6995	0.00101478	0.0318555	0.0181683	0.13479	0.0102836	0.101408	0.0334918	0.183008	0	7	0	0	1000	44330	44330	0
1	21	Category D	1301	7	7:36:57	1302	1302	141	14.1	20.2131	0.143356	-0.050293	-0.00596153	0.00744715	131.653	0.933706	-0.394609	0.00318768	-0.841497	0.00426467	0.0653044	2.42E-05	0.00492351	0.0662937	9.34741	2.42E-05	0.00492351	0.0194187	0.139351	0.00170206	0.041256	0.00523604	0.0723605	0	7	0	0	1000	44330	44330	0
1	22	Category L	1442	7	7:38:09	1443	1443	107	10.601	8.7854	0.0821065	0.0696622	0.00218129	-0.00670132	99.3271	0.928291	0.120254	0.0580986	-0.91409	0.00304834	0.0552117	5.25E-05	0.00724423	0.0717089	7.67285	5.25E-05	0.00724423	0.0135532	0.116418	0.000346817	0.018623	0.00035138	0.0187451	0	7	0	0	1000	44330	44330	0
1	23	Category E	1549	7	7:38:20	1550	1550	66	6.501	15.5657	0.235844	-0.00309985	0.0181182	-0.00203451	62.1885	0.94225	0.140902	0.0740523	-0.928641	0.0131577	0.114707	0.00209369	0.0457569	0.0577504	3.81152	0.000643643	0.0253701	0.0208629	0.14444	0.0135276	0.116308	0.033033	0.18175	0	7	0	0	1000	44330	44330	0
1	24	Category L	1615	7	7:51:53	1616	1616	40	3.9	10.9316	0.273291	0.0276917	-0.0439392	0.247375	47.1069	1.17767	0.102466	0.0648499	-1.17094	0.102063	0.319473	0.00720825	0.0849014	0.18894	7.55762	0.00335083	0.0578864	0.0053894	0.0734126	0.00292358	0.0540702	0.0715637	0.267514	0	7	0	0	1000	44330	44330	0
1	25	Category M	1655	7	9:36:28	1656	1656	14	1.3	33.8298	2.41642	-0.180211	0.144392	-1.37216	17.134	1.22386	0.0644706	0.0457241	-1.22131	7.52434	2.74305	8.72E-05	0.00933772	0.22386	3.13403	3.49E-05	0.00590569	0.308454	0.555387	5.419	2.32787	4.55865	2.1351	0	7	0	0	1000	44330	44330	0
1	26	Category L	1669	7	9:53:10	1670	1670	88	8.8	13.969	0.158739	0.0467335	-0.0162437	0.0983942	91.6396	1.04136	0.0180831	0.0250133	-1.03963	0.0402943	0.200734	0.00495772	0.0704111	0.123319	10.8521	0.00221114	0.0470227	0.00435292	0.0659766	0.00132335	0.0363779	0.0299988	0.173202	0	7	0	0	1000	44330	44330	0
1	27	Category E	1757	7	9:58:34	1758	1758	69	6.8	20.1604	0.29218	-0.0531767	0.00460683	0.00935165	64.2397	0.931011	-0.0569697	0.0150907	-0.928431	0.0209855	0.144864	0	0	0.0689892	4.76025	0	0	0.0578118	0.240441	0.0123804	0.111267	0.0322195	0.179498	0	7	0	0	1000	44330	44330	0
1	28	Category L	1826	7	9:58:42	1827	1827	60	5.901	1.98145	0.0330241	-0.000284831	-0.00731201	0.0172648	57.6892	0.961487	0.00562744	0.0150187	-0.961296	0.0277547	0.166597	6.10E-05	0.0078125	0.0385132	2.31079	6.10E-05	0.0078125	0.000126139	0.0112312	0.000101725	0.0100859	0.000948079	0.0307909	0	7	0	0	1000	44330	44330	0
1	29	Category J	1886	7	9:59:19	1887	1887	35	3.4	26.1809	0.748026	0.144266	0.0355678	-0.0979701	34.0464	0.972754	-0.0907087	0.00615234	-0.967069	0.237765	0.487612	2.09E-05	0.00457453	0.0272461	0.953613	2.09E-05	0.00457453	0.0819266	0.286228	0.0665737	0.258019	0.542941	0.736845	0	7	0	0	1000	44330	44330	0
1	30	Category G	1921	7	10:00:52	1922	1922	42	4.1	12.9124	0.307437	-0.252093	-0.0417248	0.0793748	39.2935	0.935559	-0.179531	-0.00868443	-0.918073	0.0349528	0.186957	8.72E-05	0.00933772	0.0644415	2.70654	4.65E-05	0.00681931	0.0840425	0.289901	0.0121257	0.110117	0.0158633	0.12595	0	7	0	0	1000	44330	44330	0
1	31	Category L	1963	7	10:01:04	1964	1964	68	6.8	18.2935	0.269021	0.0870936	-0.038147	0.157183	74.3521	1.09341	0.0207053	0.0714937	-1.08642	0.123061	0.350801	0.0121424	0.110193	0.183737	12.4941	0.0044807	0.066938	0.0170073	0.130412	0.00657026	0.0810571	0.0606725	0.246318	0	7	0	0	1000	44330	44330	0
1	32	Category M	2031	7	10:08:39	2032	2032	17	1.6	51.8706	3.05121	-0.029383	0.407614	-1.34835	22.2314	1.30773	0.0970674	0.135814	-1.297	11.408	3.37758	0.000272863	0.0165186	0.307732	5.23145	0.000157973	0.0125687	0.509679	0.713918	11.5484	3.3983	4.24552	2.06047	0	7	0	0	1000	44330	44330	0
1	33	Category L	2048	7	10:08:43	2049	2049	58	5.701	22.5547	0.388874	0.0488786	-0.0898143	0.36893	76.1311	1.31261	0.0241825	0.11704	-1.30564	0.250981	0.50098	0.00290864	0.0539318	0.312605	18.1311	0.00290864	0.0539318	0.00433981	0.0658772	0.0115588	0.107512	0.139505	0.373504	0	7	0	0	1000	44330	44330	0
1	34	Category M	2106	7	10:40:04	2107	2107	18	1.7	35.8477	1.99154	-0.276815	0.183363	-1.13904	22.8323	1.26846	-0.0509711	0.0818278	-1.26473	6.13076	2.47604	0.000271267	0.0164702	0.26846	4.83228	0.000189887	0.01378	0.53281	0.729938	3.59158	1.89515	4.39677	2.09685	0	7	0	0	1000	44330	44330	0
1	35	Category L	2124	7	10:40:55	2125	2125	39	3.8	11.833	0.30341	0.113857	-0.0539676	0.260141	46.8076	1.2002	-0.0926921	0.0797276	-1.19353	0.0896747	0.299457	0.0109237	0.104517	0.218337	8.51514	0.00493289	0.0702346	0.0131711	0.114765	0.00371845	0.0609791	0.0830016	0.2881	0	7	0	0	1000	44330	44330	0
1	36	Category E	2163	7	10:40:59	2164	2164	101	10	24.3699	0.241286	-0.050044	0.00854734	0.00372737	94.241	0.933079	-0.221549	0.0451201	-0.901123	0.00763846	0.0873983	0.0024269	0.0492636	0.0669211	6.75903	0.00038434	0.0196046	0.0247525	0.157329	0.0155573	0.124729	0.0247235	0.157237	0	7	0	0	1000	44330	44330	0
1	37	Category L	2264	7	11:28:14	2265	2265	49	4.8	6.43188	0.131263	0.128388	-0.010239	0.00248625	45.6377	0.931382	0.034389	0.00486787	-0.93041	0.00297951	0.0545849	0	0	0.0686185	3.3623	0	0	0.0174037	0.131923	0.000164421	0.0128227	0.000368702	0.0192016	0	7	0	0	1000	44330	44330	0
1	38	Category E	2313	7	11:28:19	2314	2314	48	4.7	12.3364	0.257009	-0.113708	0.00498962	0.0102743	45.4973	0.947861	-0.0544637	0.0221151	-0.945791	0.032959	0.181546	5.09E-06	0.00225527	0.0521393	2.50269	5.09E-06	0.00225527	0.0380859	0.195156	0.0211436	0.145408	0.0301208	0.173554	0	7	0	0	1000	44330	44330	0
1	39	Category J	2361	7	11:33:23	2362	2362	57	5.6	35.4958	0.622734	0.139666	-0.0135948	-0.0514194	53.6462	0.941162	-0.125077	-0.00589364	-0.928964	0.0879977	0.296644	0.000167044	0.0129245	0.0588379	3.35376	0.000115646	0.0107539	0.0438168	0.209325	0.0259175	0.160989	0.39594	0.629238	0	7	0	0	1000	44330	44330	0
1	40	Category G	2418	7	11:44:57	2419	2419	28	2.7	8.42285	0.300816	-0.201294	0.0322353	0.0814907	26.0933	0.931902	-0.412946	-0.0197231	-0.832179	0.0369873	0.192321	0.00715855	0.0846082	0.0680978	1.90674	0.0027989	0.0529046	0.0867484	0.294531	0.00822231	0.0906769	0.0203857	0.142779	0	7	0	0	1000	44330	44330	0
1	41	Category H	2446	7	11:45:19	2447	2447	39	3.8	16.2339	0.416254	-0.0554888	-0.00281701	0.318291	47.5383	1.21893	-0.546405	-0.00486403	-1.08831	0.125275	0.353943	0.0102101	0.101045	0.229473	8.94946	0.00532101	0.0729453	0.0507249	0.225222	0.0160882	0.126839	0.128136	0.357961	0	7	0	0	1000	44330	44330	0
1	42	Category M	2485	7	11:46:29	2486	2486	16	1.5	40.3621	2.52263	0.222427	0.0495148	-1.56337	20.4534	1.27834	-0.526047	-0.0201111	-1.16486	7.19209	2.68181	0.000366211	0.0191366	0.278336	4.45337	0.000274658	0.0165728	0.422607	0.650083	3.9955	1.99887	6.36331	2.52256	0	7	0	0	1000	44330	44330	0
1	43	Category G	2501	7	11:46:37	2502	2502	159	15.8	48.7944	0.306883	-0.0675763	-0.00919443	0.0890806	159.359	1.00226	-0.499994	-0.00526361	-0.859965	0.049017	0.221398	0.00381412	0.0617586	0.103652	16.4807	0.00203604	0.0451225	0.0589638	0.242825	0.0134262	0.115871	0.0489003	0.221134	0	7	0	0	1000	44330	44330	0
1	44	Category E	2660	7	12:21:38	2661	2661	63	6.201	20.6711	0.328113	0.146864	0.00955636	-0.0299828	56.2253	0.892466	0.146601	0.0348579	-0.867862	0.0182989	0.135274	0.000728547	0.0269916	0.107534	6.77466	0.000736297	0.0271348	0.0665186	0.257912	0.0123388	0.11108	0.0512424	0.226368	0	7	0	0	1000	44330	44330	0
1	45	Category L	2723	7	12:21:44	2724	2724	66	6.5	16.5586	0.250888	-0.037938	-0.0102095	0.227927	76.4622	1.15852	0.290239	0.0360514	-1.12032	0.153213	0.391424	0.0178999	0.133791	0.221772	14.637	0.00989879	0.0994927	0.00543768	0.0737406	0.00116892	0.0341894	0.100438	0.31692	0	7	0	0	1000	44330	44330	0
1	46	Category M	2789	7	12:21:51	2790	2790	18	1.7	61.2307	3.40171	0.34436	0.106784	-1.5903	25.4077	1.41154	0.288696	0.0504422	-1.38076	14.679	3.83132	0.000813802	0.0285272	0.41154	7.40771	0.000664605	0.0257799	0.448052	0.669367	12.9469	3.59817	7.73524	2.78123	0	7	0	0	1000	44330	44330	0
1	47	Category E	2807	7	12:21:56	2808	2808	54	5.3	21.7053	0.40195	-0.0498635	-0.00958478	0.270815	66.1077	1.22422	0.187685	0.0241699	-1.20818	0.214496	0.463137	0.0192374	0.138699	0.24419	13.1863	0.0154351	0.124238	0.0256574	0.160179	0.0161901	0.12724	0.15668	0.395828	0	7	0	0	1000	44330	44330	0
1	48	Category J	2861	7	12:30:12	2862	2862	58	5.701	32.468	0.559793	-0.0464751	0.00616245	-0.0190809	56.0823	0.966936	0.0298315	0.0092563	-0.966102	0.0874486	0.295717	0.00102287	0.0319823	0.0330642	1.91772	0.000509328	0.0225683	0.0416302	0.204035	0.0316962	0.178034	0.315745	0.561912	0	7	0	0	1000	44330	44330	0
1	49	Category L	2919	7	12:30:17	2920	2920	52	5.1	4.92065	0.094628	0.071721	-0.0216111	0.0156579	49.2468	0.947054	0.0200712	0.00575139	-0.946627	0.0276442	0.166266	4.70E-05	0.00685202	0.0529457	2.75317	4.70E-05	0.00685202	0.00686411	0.0828499	0.00191087	0.0437135	0.00101412	0.0318453	0	7	0	0	1000	44330	44330	0
1	50	Category J	2971	7	12:30:23	2972	2972	52	5.1	28.998	0.557655	-0.101483	0.0155687	-0.0133479	49.9993	0.961524	-0.0741108	-0.00242263	-0.958407	0.110924	0.333053	0	0	0.0384756	2.00073	0	0	0.0521616	0.228389	0.0340435	0.184509	0.316157	0.562279	0	7	0	0	1000	44330	44330	0
1	51	Category E	3023	7	12:40:16	3024	3024	72	7.1	19.627	0.272597	0.0248888	-0.0065172	0.00685289	67.4194	0.936381	-0.101793	-0.0250142	-0.929779	0.0313721	0.177122	1.36E-05	0.00368285	0.063619	4.58057	1.36E-05	0.00368285	0.0525208	0.229174	0.0137465	0.117245	0.0267266	0.163483	0	7	0	0	1000	44330	44330	0
1	52	Category L	3095	7	12:40:28	3096	3096	66	6.5	3.65771	0.0554199	-0.00953258	-0.0118667	0.00281871	62.7739	0.95112	-0.149314	-0.0338283	-0.937308	0.0228382	0.151123	1.85E-05	0.00430064	0.0488799	3.22607	1.11E-05	0.00333126	0.0024821	0.0498206	0.000562263	0.0237121	0.000381007	0.0195194	0	7	0	0	1000	44330	44330	0
1	53	Category J	3161	7	12:40:37	3162	3162	105	10.4	73.093	0.696124	0.014581	-0.00935175	-0.0120722	104.812	0.99821	-0.0173642	0.00397833	-0.997649	0.0980236	0.313087	5.35E-05	0.00731289	0.0144717	1.51953	3.95E-05	0.00628709	0.0412086	0.202999	0.0319243	0.178674	0.495947	0.704235	0	7	0	0	1000	44330	44330	0
1	54	Category E	3266	7	13:01:03	3267	3267	141	14	35.5076	0.251827	0.0184144	0.00812936	-0.0027652	132.621	0.940575	-0.18982	0.0513561	-0.911891	0.0250963	0.158418	8.66E-06	0.00294236	0.0594249	8.37891	1.04E-05	0.00322319	0.0382608	0.195604	0.0137152	0.117112	0.0326508	0.180695	0	7	0	0	1000	44330	44330	0
1	55	Category L	3407	7	14:26:31	3408	3408	165	16.4	15.3953	0.0933046	-0.0227524	0.00765418	0.0069188	154.881	0.938673	-0.209517	0.0161044	-0.899222	0.00152995	0.0391145	0	0	0.0613266	10.1189	0	0	0.00761719	0.0872765	0.00162021	0.0402518	0.0016424	0.0405265	0	7	0	0	1000	44330	44330	0
1	56	Category E	3572	7	14:26:58	3573	3573	103	10.2	19.0352	0.184807	0.0191046	-0.00998843	-0.00329708	95.7288	0.929405	0.121878	0.00456993	-0.92037	0.00667239	0.0816847	0	0	0.0705946	7.27124	0	0	0.0143213	0.119672	0.0076371	0.0873905	0.0179337	0.133917	0	7	0	0	1000	44330	44330	0
1	57	Category F	3675	7	14:38:40	3676	3676	95	9.4	25.7954	0.271531	-0.0402267	-0.00801038	0.0115748	88.8872	0.935655	-0.107301	-0.0120785	-0.924987	0.0215306	0.146733	0	0	0.0643452	6.11279	0	0	0.0524928	0.229113	0.0105829	0.102873	0.0306178	0.174979	0	7	0	0	1000	44330	44330	0
1	58	Category K	3770	7	14:38:57	3771	3771	53	5.3	5.48853	0.103557	0.0660193	0.0171405	-0.00679448	50.2336	0.947805	-0.101268	0.00622328	-0.939854	0.0360545	0.18988	4.15E-05	0.00643878	0.0521954	2.76636	4.15E-05	0.00643878	0.0096781	0.0983773	0.00304485	0.0551801	0.0024368	0.049364	0	7	0	0	1000	44330	44330	0
1	59	Category J	3823	7	14:39:10	3824	3824	148	14.7	104.533	0.706307	0.0209746	0.0026674	-0.0072071	144.071	0.973451	-0.00940601	-0.0128619	-0.971465	0.0956388	0.309255	0.000155062	0.0124524	0.0271788	4.02246	0.000141865	0.0119107	0.0385891	0.196441	0.0391367	0.19783	0.509192	0.713577	0	7	0	0	1000	44330	44330	0
1	60	Category E	3971	7	14:48:31	3972	3972	106	10.5	32.4648	0.306272	-0.0760544	-0.00244371	0.0171313	99.8203	0.941701	-0.225498	0.0124374	-0.912715	0.0273645	0.165422	5.99E-05	0.00773845	0.0582989	6.17969	5.99E-05	0.00773845	0.0571635	0.239089	0.0203673	0.142714	0.034258	0.185089	0	7	0	0	1000	44330	44330	0
1	61	Category J	4077	7	15:36:50	4078	4078	148	14.7	107.436	0.725919	0.019043	-0.00230614	-0.0102044	137.179	0.926883	-0.0341615	-0.0285067	-0.924843	0.215164	0.463857	0.000169909	0.0130349	0.0731168	10.8213	0.000169909	0.0130349	0.200893	0.448211	0.0384291	0.196033	0.490992	0.700708	0	7	0	0	1000	44330	44330	0
1	62	Category L	4225	7	15:44:37	4226	4226	55	5.4	3.76318	0.0684215	0.0554954	-0.00239702	0.00417702	51.8726	0.943137	0.0329767	0.00625888	-0.942352	0.0290705	0.170501	1.33E-05	0.00364921	0.0568626	3.12744	1.33E-05	0.00364921	0.00477628	0.0691106	0.000319602	0.0178774	0.000661399	0.0257177	0	7	0	0	1000	44330	44330	0
1	63	Category E	4280	7	15:44:42	4281	4281	58	5.7	13.8704	0.239144	-0.0550495	-0.00755573	0.02007	54.6191	0.941709	-0.0338977	0.0056447	-0.940926	0.0182306	0.135021	5.89E-05	0.00767662	0.0582907	3.38086	7.16E-05	0.00845922	0.0189967	0.137828	0.0139034	0.117913	0.0328748	0.181314	0	7	0	0	1000	44330	44330	0
1	64	Category J	4338	6	17:20:21	4339	4339	108	10.7	80.8689	0.748786	0.0118114	0.0109027	-0.0170831	108.368	1.00341	-0.0301039	0.0380859	-1.00202	0.114305	0.338091	9.04E-05	0.00950907	0.0185886	2.00757	6.78E-05	0.0082351	0.0560258	0.236698	0.0538421	0.232039	0.540462	0.735161	0	7	0	0	1000	44330	44330	0
1	65	Category L	4446	6	17:27:43	4447	4447	87	8.6	3.81445	0.0438443	0.0209259	-0.0148449	0.0147326	82.8933	0.952797	0.0242934	0.0257891	-0.951935	0.0387342	0.19681	5.61E-05	0.00749161	0.0472033	4.10669	5.33E-05	0.00730192	0.000928857	0.0304772	0.000479863	0.0219058	0.000634204	0.0251834	0	7	0	0	1000	44330	44330	0
1	66	Category J	4533	6	17:27:53	4534	4534	77	7.6	57.1257	0.741893	-0.00639205	-0.014547	0.0823166	82.4966	1.07138	-0.0369445	0.0717678	-1.06797	0.189425	0.435229	0.00248897	0.0498895	0.100136	7.71045	0.00263799	0.0513613	0.0588728	0.242637	0.0736068	0.271306	0.530885	0.728619	0	7	0	0	1000	44330	44330	0
1	67	Category M	4610	6	17:28:42	4611	4611	11	1	33.3354	3.0305	-0.0285866	0.403165	-1.20712	13.509	1.22809	-0.0291193	0.0941495	-1.22417	7.23444	2.68969	0.00128729	0.0358788	0.228094	2.50903	0.00126509	0.0355681	0.73493	0.857281	8.31241	2.88313	3.29366	1.81484	0	7	0	0	1000	44330	44330	0
1	68	Category J	4621	6	17:29:48	4622	4622	108	10.7	71.1951	0.659214	0.038911	-0.0163167	0.0452497	111.083	1.02854	-0.0924321	0.0393338	-1.01946	0.133436	0.365289	0.00198703	0.0445762	0.098131	10.5981	0.00134729	0.0367055	0.0772095	0.277866	0.0433734	0.208263	0.404921	0.636334	0	7	0	0	1000	44330	44330	0
1	69	Category G	4729	6	17:44:04	4730	4730	598	61.201	67.009	0.112055	-0.0159773	-0.00218583	0.00490486	565.567	0.945764	-0.479693	-0.00600145	-0.813156	0.00588224	0.0766957	3.27E-06	0.00180723	0.0542364	32.4333	3.27E-06	0.00180723	0.0110316	0.105032	0.00237894	0.0487744	0.00435534	0.065995	0	7	0	0	1000	44330	44330	0
1	70	Category L	5327	6	17:56:54	5328	5328	343	34.3	24.6304	0.0718087	0.0138484	0.0106447	0.0160649	329.896	0.961794	-0.0674184	0.0565118	-0.954433	0.0162243	0.127375	0.000896131	0.0299355	0.0674483	23.1348	0.000314607	0.0177372	0.00354182	0.0595132	0.0015652	0.0395627	0.00499954	0.0707075	0	7	0	0	1000	44330	44330	0
1	71	Category M	5670	6	17:57:46	5671	5671	18	1.7	40.3804	2.24335	-0.110501	-0.0909424	-0.840264	20.5503	1.14168	-0.0432807	-0.150241	-1.13082	6.98625	2.64315	0.000108507	0.0104167	0.141683	2.55029	0	0	0.130547	0.361313	7.15035	2.67401	2.62558	1.62037	0	7	0	0	1000	44330	44330	0
1	72	Category N	5688	6	17:57:49	5689	5689	59	5.8	27.7329	0.470049	0.130657	0.0241285	0.120994	58.9546	0.99923	-0.0913955	-0.0614821	-0.987855	0.0879403	0.296547	0.00664145	0.0814951	0.123361	7.27832	0.000686904	0.0262089	0.0421784	0.205374	0.115445	0.339773	0.0967418	0.311033	0	7	0	0	1000	44330	44330	0
1	73	Category L	5747	6	22:11:40	5748	5748	105	10.4	14.2361	0.135582	-0.0721633	-0.0284668	0.0172689	97.6221	0.929734	-0.302604	-0.000413876	-0.871224	0.0369303	0.192173	7.44E-05	0.00862582	0.070266	7.37793	2.79E-05	0.00528221	0.0175246	0.132381	0.00444103	0.0666411	0.00194615	0.0441152	0	7	0	0	1000	44330	44330	0
1	74	Category I	5852	7	7:44:18	5853	5853	51	5	58.4207	1.1455	0.0404651	0.00867417	-0.0533232	50.0181	0.980746	-0.0554056	0.0290623	-0.978477	0.317723	0.563669	0.000153186	0.0123768	0.0194642	0.992676	0.000143612	0.0119838	0.237826	0.487675	0.204647	0.45238	1.09579	1.0468	0	7	0	0	1000	44330	44330	0
1	75	Category J	5903	7	7:48:41	5904	5904	102	10.1	71.5425	0.701397	-0.0303859	-0.00887044	0.00876273	99.0933	0.971503	-0.0597953	0.0351227	-0.968429	0.136767	0.36982	0.000256108	0.0160034	0.0293495	2.99365	0.000215418	0.0146771	0.0623779	0.249756	0.0505012	0.224725	0.494318	0.703077	0	7	0	0	1000	44330	44330	0
1	76	Category L	6005	7	11:06:52	6006	6006	143	14.2	13.6707	0.095599	0.0198488	-0.00767592	0.0563743	141.61	0.990279	0.177856	0.0995906	-0.967265	0.0252523	0.15891	0.00144777	0.0380496	0.0744441	10.6455	0.000223653	0.014955	0.00335821	0.0579501	0.00115924	0.0340476	0.00987489	0.0993725	0	7	0	0	1000	44330	44330	0
1	77	Category M	6148	7	11:11:02	6149	6149	11	1	27.3655	2.48777	0.129861	0.262828	-1.21185	12.4971	1.1361	0.222346	0.186479	-1.09837	5.98533	2.44649	0	0	0.136097	1.49707	0	0	0.287198	0.535909	4.82715	2.19708	3.15199	1.77538	0	7	0	0	1000	44330	44330	0
1	78	Category L	6159	7	11:11:46	6160	6160	169	16.8	13.3535	0.0790149	-0.00352198	-0.00458233	0.0350349	165.427	0.978855	0.12435	0.12037	-0.961931	0.0320301	0.17897	0.00127993	0.0357761	0.0744918	12.5891	0.000310593	0.0176237	0.00114125	0.0337824	0.00114269	0.0338038	0.00749757	0.0865885	0	7	0	0	1000	44330	44330	0
1	79	Category J	6328	7	11:36:19	6329	6329	123	12.2	91.0938	0.7406	-0.0158414	-0.00320559	-0.00104603	115.343	0.937744	0.0111471	0.0381038	-0.935007	0.333002	0.577063	3.97E-05	0.00630061	0.0622559	7.65747	3.97E-05	0.00630061	0.194572	0.441103	0.20425	0.451941	0.451916	0.672247	0	7	0	0	1000	44330	44330	0
1	80	Category L	6451	7	12:33:01	6452	6452	223	22.2	10.9851	0.0492606	0.0158626	0.0029702	0.005497	210.667	0.944697	0.085874	0.0310059	-0.939663	0.0105834	0.102876	1.53E-05	0.003915	0.0553028	12.3325	1.53E-05	0.003915	0.00160169	0.0400212	0.0008003	0.0282896	0.000402887	0.020072	0	7	0	0	1000	44330	44330	0
1	81	Category J	6674	7	12:51:00	6675	6675	123	12.301	84.8274	0.689654	-0.0183344	0.0013259	0.0743498	125.271	1.01846	-0.0700723	0.000541873	-1.0152	0.15128	0.388947	0.00497015	0.0704993	0.116703	14.3545	0.00206428	0.0454343	0.0482644	0.219692	0.0622162	0.249432	0.466527	0.683028	0	7	0	0	1000	44330	44330	0
1	82	Category M	6797	7	12:57:35	6798	6798	13	1.2	39.0132	3.00101	0.0991023	0.0637395	-1.53469	16.0244	1.23265	-0.120211	0.0459172	-1.22592	9.88015	3.14327	5.63E-05	0.00750601	0.232647	3.02441	3.76E-05	0.00612863	0.475811	0.689791	9.42056	3.06929	5.38888	2.3214	0	7	0	0	1000	44330	44330	0
1	83	Category J	6810	7	12:58:57	6811	6811	99	9.8	71.345	0.720656	-0.0293166	-0.0199234	0.0967167	103.159	1.04201	-0.0792175	0.0250454	-1.03832	0.132415	0.363889	0.0050875	0.0713267	0.117175	11.6003	0.00181503	0.0426031	0.0537183	0.231772	0.0536789	0.231687	0.511447	0.715156	0	7	0	0	1000	44330	44330	0
1	84	Category L	6909	7	13:05:34	6910	6910	192	19.1	13.0227	0.0678266	-0.000504812	0.00519562	0.033474	186.911	0.973494	0.0894699	0.0387446	-0.967709	0.0233269	0.152731	0.00098292	0.0313516	0.0671628	12.8953	0.000141144	0.0118804	0.00196966	0.0443808	0.000493368	0.0222119	0.00558345	0.0747225	0	7	0	0	1000	44330	44330	0
1	85	Category M	7101	7	14:32:15	7102	7102	14	1.3	25.9014	1.8501	0.24871	-0.07101	-0.794538	15.6465	1.11761	0.175363	0.00247628	-1.10372	3.37371	1.83677	0.00012207	0.0110485	0.117606	1.64648	3.49E-05	0.00590569	0.462716	0.680232	2.47599	1.57353	2.59227	1.61005	0	7	0	0	1000	44330	44330	0
1	86	Category J	7115	7	14:32:17	7116	7116	135	13.501	95.405	0.706704	-0.0182653	-0.0256113	0.0249566	130.395	0.965889	0.111008	0.0613354	-0.954693	0.10852	0.329423	0.00206887	0.0454848	0.0867875	11.7163	0.000202546	0.0142319	0.0469491	0.216678	0.0298412	0.172746	0.537156	0.73291	0	7	0	0	1000	44330	44330	0
1	87	Category A	7250	6	16:33:57	52559	52559	1843	184.6	52.665	0.0285757	-0.000112864	7.01E-05	7.15E-06	1775.34	0.963288	0.322848	0.749086	-0.462071	0.000256063	0.016002	0	0	0.0367121	67.6604	0	0	0.000296996	0.0172336	0.000375682	0.0193825	0.000446818	0.0211381	0	7	0	0	1000	44330	44330	0
1	88	Category B	9093	6	19:12:38	69880	69880	1838	184.137	44.811	0.0243803	1.13E-05	-8.90E-06	-2.90E-05	1712.12	0.931513	0.217211	0.424322	-0.800195	7.03E-05	0.00838253	0	0	0.0684868	125.879	0	0	8.34E-05	0.00913329	0.000189946	0.0137821	0.000222888	0.0149294	0	7	0	0	1000	44330	44330	0
1	89	Category A	10931	6	23:20:31	175699	175699	1851	185.8	46.1257	0.0249194	-2.55E-05	3.43E-05	3.02E-05	1751.93	0.946476	0.285359	0.671601	-0.602647	4.71E-05	0.006862	0	0	0.0535243	99.0735	0	0	0.000163684	0.0127939	0.000162497	0.0127474	0.000151813	0.0123212	0	7	0	0	1000	44330	44330	0
