# Supplementary material for: Development of a multisensor biologging collar and analytical techniques to describe high‐resolution spatial behavior in free‐ranging terrestrial mammals
Source: Ecol Evol. 2024 Sep 23;14(9):e70264. doi: 10.1002/ece3.70264 (PMC11420106; doi:10.1002/ece3.70264)
Supplement: Supplementary file 1 — Appendix S1 [file ECE3-14-e70264-s001.zip › doi_10_5061_dryad_jdfn2z3hv__v20240620/B5_S19_Master.csv]

Counter	Total Event no.	Event no.	Category	Acc_x	Acc_y	Acc_z	Mag_x	Mag_y	Mag_z	Temp C	Pressure hbar	Date	DD	MM	YY	Time_dd:hh:mm:ss	Total secs	Decimal secs	Hours	Minutes	Seconds	Anlg	Light	Battery V	Acc_x sm	Acc_y sm	Acc_z sm	Ang vel	VeDBA	Vel m/s	Vel/VEDBA	FFT cleaned	FFT stuff	FFT stuff	FFT stuff	FFT sweep	FFT zero crossings	FFT zero crossings manual	VeSBA	Animal g	ODBA	Dyn AccX	Dyn AccY	Dyn AccZ	Smth Press	Altitude smth	Pressure change	Altitude change	Median pressure
0	1	1	Category M	0.0959473	-0.119873	-0.719971	0.104004	-0.0202637	0.488525	-24.44	0	6/3/2018	6	3	2018	12:33:42	45222	0.8	12	33	42	0	0.0595703	3.55137	0	0	0	0	0	0	0	0	0	0	0	0	0	0	0	0	0	0	0	0	0	0	0	44330	0
1	2	2	Category M	0.27587891	0.071777344	-1.1159668	0.094238281	0.009765625	0.49121094	-24.69	0	6/3/2018	6	3	2018	12:33:42	45222	0.9	12	33	42	0	0.059570313	3.5513672	0	0	0	0	0	0	0	0	0	0	0	0	0	0	0	0	0	0	0	0	0	0	0	44330	0
2	3	3	Category M	0.44384766	0.97192383	-1.1999512	0.11035156	0.067138672	0.48999023	-24.81	0	6/3/2018	6	3	2018	12:33:43	45223	0	12	33	43	0	0.059570313	3.5513672	0	0	0	0	0	0	0	0	0	0	0	0	0	0	0	0	0	0	0	0	0	0	0	44330	0
3	4	4	Category M	-0.25195313	-1.9558105	-2.4599609	0.070800781	0.000732422	0.49414063	-25.3	0	6/3/2018	6	3	2018	12:33:43	45223	0.1	12	33	43	0	0.059570313	3.5513672	0	0	0	0	0	0	0	0	0	0	0	0	0	0	0	0	0	0	0	0	0	44330	0	0	0
4	5	5	Category M	-0.38378906	2.4719238	-3.0598145	0.004638672	0.18676758	0.4777832	-25.67	0	6/3/2018	6	3	2018	12:33:43	45223	0.2	12	33	43	0	0.059570313	3.5513672	0	0	0	0	0	0	0	0	0	0	0	0	0	0	0	0	0	0	0	0	0	44330	0	0	0
5	6	6	Category M	2.3637695	5.2678223	-4.5959473	0.16040039	-0.16723633	0.44091797	-25.8	0	6/3/2018	6	3	2018	12:33:43	45223	0.3	12	33	43	0	0.059570313	3.5513672	0	0	0	0	0	0	0	0	0	0	0	0	0	0	0	0	0	0	0	0	0	44330	0	0	0
6	7	7	Category M	1.9438477	-3.2519531	-3.7077637	0.16137695	0.32177734	0.38696289	-26.17	0	6/3/2018	6	3	2018	12:33:43	45223	0.4	12	33	43	0	0.059570313	3.5513672	0	0	0	0	0	0	0	0	0	0	0	0	0	0	0	0	0	0	0	0	0	44330	0	0	0
7	8	8	Category M	0.27587891	-0.61181641	-4.6557617	0.17407227	0.18432617	0.44824219	-26.04	0	6/3/2018	6	3	2018	12:33:43	45223	0.5	12	33	43	0	0.059570313	3.5513672	0	0	0	0	0	0	0	0	0	0	0	0	0	0	0	0	0	0	0	0	0	44330	0	0	0
8	9	9	Category M	-1.5239258	0.94799805	-3.8518066	0.22314453	-0.17016602	0.41333008	-25.55	0	6/3/2018	6	3	2018	12:33:43	45223	0.6	12	33	43	0	0.059570313	3.5513672	0	0	0	0	0	0	0	0	0	0	0	0	0	0	0	0	0	0	0	0	0	44330	0	0	0
9	10	10	Category M	0.34790039	-0.91186523	-1.7277832	0.14013672	0.34692383	0.38012695	-25.8	0	6/3/2018	6	3	2018	12:33:43	45223	0.7	12	33	43	0	0.059570313	3.5513672	0	0	0	0	0	0	0	0	0	0	0	0	0	0	0	0	0	0	0	0	0	44330	0	0	0
10	11	11	Category M	-0.059814453	-0.37182617	-1.2719727	0.15600586	0.031494141	0.47875977	-26.41	0	6/3/2018	6	3	2018	12:33:43	45223	0.8	12	33	43	0	0.059570313	3.5513672	0	0	0	39.412109	0	0	0	0	0	0	0	0	0	0	0	0	0	0	0	0	0	44330	0	0	0
11	12	12	Category M	0.035888672	0.37182617	-1.1518555	0.11889648	0.19726563	0.46264648	-26.53	0	6/3/2018	6	3	2018	12:33:43	45223	0.9	12	33	43	0	0.059570313	3.5513672	0	0	0	51.991211	0	0	0	0	0	0	0	0	0	0	0	0	0	0	0	0	0	44330	0	0	0
12	13	13	Category M	0.047851563	-0.15576172	-0.69580078	0.052490234	0.20776367	0.46728516	-24.57	0	6/3/2018	6	3	2018	12:33:44	45224	0	12	33	44	0	0.059326172	3.5175293	0	0	0	53.020996	0	0	0	0	0	0	0	0	0	0	0	0	0	0	0	0	0	44330	0	0	0
13	14	14	Category M	0.095947266	0.17993164	-0.98388672	-0.03515625	0.14086914	0.48876953	-22.6	0	6/3/2018	6	3	2018	12:33:44	45224	0.1	12	33	44	0	0.059326172	3.5175293	0	0	0	53.757324	0	0	0	0	0	0	0	0	0	0	0	0	0	0	0	0	0	44330	0	0	0
14	15	15	Category M	-0.023925781	0.035888672	-1.2358398	0.025390625	0.16674805	0.48876953	-20.88	0	6/3/2018	6	3	2018	12:33:44	45224	0.2	12	33	44	0	0.059326172	3.5175293	0	0	0	68.731934	0	0	0	0	0	0	0	0	0	0	0	0	0	0	0	0	0	44330	0	0	0
15	16	16	Category M	-0.10791016	0.10791016	-0.65991211	0.078857422	0.171875	0.47900391	-20.39	0	6/3/2018	6	3	2018	12:33:44	45224	0.3	12	33	44	0	0.059326172	3.5175293	0	0	0	78.650391	0	0	0	0	0	0	0	0	0	0	0	0	0	0	0	0	0	44330	0	0	0
16	17	17	Category J	-0.20385742	-0.11987305	-0.26391602	0.020996094	0.20336914	0.4765625	-24.2	0	6/3/2018	6	3	2018	12:33:44	45224	0.6	12	33	44	0	0.059326172	3.5175293	0	0	0	70.432373	0	0	0	0	0	0	0	0	0	0	0	0	0	0	0	0	0	44330	0	0	0
17	18	18	Category J	0.10791016	0.023925781	-0.79199219	-0.023193359	0.16333008	0.49365234	-24.32	0	6/3/2018	6	3	2018	12:33:44	45224	0.7	12	33	44	0	0.059326172	3.5175293	0	0	0	58.913574	0	0	0	0	0	0	0	0	0	0	0	0	0	0	0	0	0	44330	0	0	0
18	19	19	Category J	0.15576172	0.071777344	-1.1518555	0.080810547	0.18041992	0.47924805	-24.2	0	6/3/2018	6	3	2018	12:33:44	45224	0.8	12	33	44	0	0.059326172	3.5175293	0	0	0	63.158936	0	0	0	0	0	0	0	0	0	0	0	0	0	0	0	0	0	44330	0	0	0
19	20	20	Category J	0.035888672	-0.059814453	-0.10791016	0.040771484	0.2253418	0.46923828	-24.2	0	6/3/2018	6	3	2018	12:33:44	45224	0.9	12	33	44	0	0.059326172	3.5175293	0	0	0	51.749023	0	0	0	0	0	0	0	0	0	0	0	0	0	0	0	0	0	44330	0	0	0
20	21	21	Category J	0.20385742	0.69580078	-2.2319336	0.047851563	0.22387695	0.47143555	-24.57	0	6/3/2018	6	3	2018	12:33:45	45225	0	12	33	45	0	0.059326172	3.5175293	0	0	0	46.91333	0	0	0	0	0	0	0	0	0	0	0	0	0	0	0	0	0	44330	0	0	0
21	22	22	Category J	-0.31176758	-0.071777344	-0.88793945	0.036132813	0.2487793	0.46313477	-24.69	0	6/3/2018	6	3	2018	12:33:45	45225	0.1	12	33	45	0	0.059326172	3.5175293	0	0	0	32.933594	0	0	0	0	0	0	0	0	0	0	0	0	0	0	0	0	0	44330	0	0	0
22	23	23	Category J	-0.17993164	-0.071777344	-0.25195313	-0.077148438	0.19165039	0.48120117	-24.69	0	6/3/2018	6	3	2018	12:33:45	45225	0.2	12	33	45	0	0.059326172	3.5175293	0	0	0	33.400879	0	0	0	0	0	0	0	0	0	0	0	0	0	0	0	0	0	44330	0	0	0
23	24	24	Category J	0.083984375	0.11987305	-1.9919434	0.009277344	0.18139648	0.48876953	-26.04	0	6/3/2018	6	3	2018	12:33:45	45225	0.3	12	33	45	0	0.059326172	3.5175293	0	0	0	34.17041	0	0	0	0	0	0	0	0	0	0	0	0	0	0	0	0	0	44330	0	0	0
24	25	25	Category J	0.035888672	0.21582031	-0.27587891	0.109375	0.22973633	0.45825195	-27.52	0	6/3/2018	6	3	2018	12:33:45	45225	0.4	12	33	45	0	0.059326172	3.5175293	0	0	0	14.264893	0	0	0	0	0	0	0	0	0	0	0	0	0	0	0	0	0	44330	0	0	0
25	26	26	Category J	0.10791016	0.17993164	-1.2958984	0.06640625	0.25439453	0.45556641	-29.11	0	6/3/2018	6	3	2018	12:33:45	45225	0.5	12	33	45	0	0.059326172	3.5175293	0	0	0	7.4467773	0	0	0	0	0	0	0	0	0	0	0	0	0	0	0	0	0	44330	0	0	0
26	27	27	Category J	-0.095947266	0.023925781	-0.73193359	0.051025391	0.24365234	0.46728516	-30.59	0	6/3/2018	6	3	2018	12:33:45	45225	0.6	12	33	45	0	0.059326172	3.5175293	0	0	0	4.3325195	0	0	0	0	0	0	0	0	0	0	0	0	0	0	0	0	0	44330	0	0	0
27	28	28	Category J	-0.071777344	-0.13183594	-0.69580078	0.011962891	0.20581055	0.48022461	-28.99	0	6/3/2018	6	3	2018	12:33:45	45225	0.7	12	33	45	0	0.059326172	3.5175293	0	0	0	7.8774414	0	0	0	0	0	0	0	0	0	0	0	0	0	0	0	0	0	44330	0	0	0
28	29	29	Category J	0	-0.14379883	-1.619873	0.10375977	0.16918945	0.47827148	-27.27	0	6/3/2018	6	3	2018	12:33:45	45225	0.8	12	33	45	0	0.059326172	3.5175293	0	0	0	7.4836426	0	0	0	0	0	0	0	0	0	0	0	0	0	0	0	0	0	44330	0	0	0
29	30	30	Category J	-0.17993164	0.011962891	-0.44384766	0.15673828	0.19848633	0.45532227	-25.8	0	6/3/2018	6	3	2018	12:33:45	45225	0.9	12	33	45	0	0.059326172	3.5175293	0	0	0	5.0119629	0	0	0	0	0	0	0	0	0	0	0	0	0	0	0	0	0	44330	0	0	0
30	31	31	Category J	-0.095947266	0.3359375	-1.8117676	0.13500977	0.20532227	0.45727539	-24.81	0	6/3/2018	6	3	2018	12:33:46	45226	0	12	33	46	0	0.059326172	3.5175293	0	0	0	5.8901367	0	0	0	0	0	0	0	0	0	0	0	0	0	0	0	0	0	44330	0	0	0
31	32	32	Category J	-0.27587891	-0.13183594	-0.21582031	0.091308594	0.17504883	0.47631836	-25.06	0	6/3/2018	6	3	2018	12:33:46	45226	0.1	12	33	46	0	0.059326172	3.5175293	0	0	0	2.5529785	0	0	0	0	0	0	0	0	0	0	0	0	0	0	0	0	0	44330	0	0	0
32	33	33	Category J	-0.32397461	-0.11987305	-0.38378906	0.023681641	0.15893555	0.48950195	-24.81	0	6/3/2018	6	3	2018	12:33:46	45226	0.2	12	33	46	0	0.059326172	3.5175293	0	0	0	10.091797	0	0	0	0	0	0	0	0	0	0	0	0	0	0	0	0	0	44330	0	0	0
33	34	34	Category J	0.74389648	-0.20385742	-1.5839844	0.088867188	0.17529297	0.47924805	-24.81	0	6/3/2018	6	3	2018	12:33:46	45226	0.3	12	33	46	0	0.059326172	3.5175293	0	0	0	7.4958496	0	0	0	0	0	0	0	0	0	0	0	0	0	0	0	0	0	44330	0	0	0
34	35	35	Category J	0.047851563	0.047851563	-0.75585938	0.15698242	0.19018555	0.45727539	-25.06	0	6/3/2018	6	3	2018	12:33:46	45226	0.4	12	33	46	0	0.059326172	3.5175293	0	0	0	6.8671875	0	0	0	0	0	0	0	0	0	0	0	0	0	0	0	0	0	44330	0	0	0
35	36	36	Category J	-0.23999023	-0.11987305	-0.89990234	0.05078125	0.18725586	0.4777832	-25.8	0	6/3/2018	6	3	2018	12:33:46	45226	0.5	12	33	46	0	0.059326172	3.5175293	0	0	0	2.1274414	0	0	0	0	0	0	0	0	0	0	0	0	0	0	0	0	0	44330	0	0	0
36	37	37	Category J	-0.23999023	-0.071777344	0.011962891	-0.12792969	0.13134766	0.48535156	-26.53	0	6/3/2018	6	3	2018	12:33:46	45226	0.6	12	33	46	0	0.059326172	3.5175293	0	0	0	11.234863	0	0	0	0	0	0	0	0	0	0	0	0	0	0	0	0	0	44330	0	0	0
37	38	38	Category J	0.86376953	0.14379883	-2.6037598	-0.061767578	0.1628418	0.49072266	-26.53	0	6/3/2018	6	3	2018	12:33:46	45226	0.7	12	33	46	0	0.059326172	3.5175293	0	0	0	2.9558105	0	0	0	0	0	0	0	0	0	0	0	0	0	0	0	0	0	44330	0	0	0
38	39	39	Category J	0.77978516	0.93579102	-0.35986328	0.064453125	0.27319336	0.44628906	-26.41	0	6/3/2018	6	3	2018	12:33:46	45226	0.8	12	33	46	0	0.059326172	3.5175293	0	0	0	5.9599609	0	0	0	0	0	0	0	0	0	0	0	0	0	0	0	0	0	44330	0	0	0
39	40	40	Category J	0.16796875	0.70776367	-1.8359375	0.033203125	0.24267578	0.46386719	-26.04	0	6/3/2018	6	3	2018	12:33:46	45226	0.9	12	33	46	0	0.059326172	3.5175293	0	0	0	12.722412	0	0	0	0	0	0	0	0	0	0	0	0	0	0	0	0	0	44330	0	0	0
40	41	41	Category J	-0.26391602	-0.3359375	-0.2878418	0.019287109	0.20922852	0.47680664	-25.92	0	6/3/2018	6	3	2018	12:33:47	45227	0	12	33	47	0	0.059326172	3.5175293	0.027099609	0.066894531	-1.1645508	2.5852051	1.0080566	0	0	0	0	0	0	0	0	0	1.1669922	0.16699219	1.5710449	-0.29101563	-0.40283203	0.87670898	0	44330	0	0	0
41	42	42	Category J	-0.43188477	-0.035888672	-0.14379883	-0.012939453	0.17163086	0.4909668	-25.92	0	6/3/2018	6	3	2018	12:33:47	45227	0.111	12	33	47	0	0.059326172	3.5175293	0.028076172	0.068359375	-1.1669922	44.630615	1.126709	0	0	0	0	0	0	0	0	0	1.1694336	0.16943359	1.5878906	-0.45996094	-0.10424805	1.0231934	0	44330	0	0	0
42	43	43	Category J	-0.46777344	-0.73193359	-1.6318359	0.053710938	0.18383789	0.48486328	-25.67	0	6/3/2018	6	3	2018	12:33:47	45227	0.222	12	33	47	0	0.059326172	3.5175293	0.027099609	0.067871094	-1.1645508	56.639648	1.050293	0	0	0	0	0	0	0	0	0	1.166748	0.16674805	1.7619629	-0.49487305	-0.79980469	-0.46704102	0	44330	0	0	0
43	44	44	Category J	-0.25195313	-0.11987305	-0.20385742	0.10083008	0.22875977	0.45898438	-25.8	0	6/3/2018	6	3	2018	12:33:47	45227	0.333	12	33	47	0	0.059326172	3.5175293	0.023925781	0.055908203	-1.1611328	55.703613	1.0117188	0	0	0	0	0	0	0	0	0	1.1625977	0.16259766	1.4091797	-0.27587891	-0.17578125	0.95727539	0	44330	0	0	0
44	45	45	Category J	0.023925781	0.45581055	-1.9919434	0.080566406	0.24291992	0.46069336	-25.92	0	6/3/2018	6	3	2018	12:33:47	45227	0.444	12	33	47	0	0.059326172	3.5175293	0.029541016	0.080810547	-1.1420898	46.794434	0.92871094	0	0	0	0	0	0	0	0	0	1.1452637	0.14526367	1.2302246	-0.005615234	0.37475586	-0.84960938	0	44330	0	0	0
45	46	46	Category J	-0.26391602	-0.15576172	-0.49194336	0.069580078	0.21264648	0.46704102	-26.04	0	6/3/2018	6	3	2018	12:33:47	45227	0.555	12	33	47	0	0.059326172	3.5175293	0.036376953	0.049804688	-1.1157227	43.227783	0.72216797	0	0	0	0	0	0	0	0	0	1.1174316	0.11743164	1.1298828	-0.30029297	-0.20556641	0.6237793	0	44330	0	0	0
46	47	47	Category J	-0.23999023	-0.14379883	-1.2358398	0.010009766	0.19555664	0.47998047	-26.41	0	6/3/2018	6	3	2018	12:33:47	45227	0.666	12	33	47	0	0.059326172	3.5175293	0.009521484	-0.015869141	-1.0698242	51.75415	0.32568359	0	0	0	0	0	0	0	0	0	1.0700684	0.070068359	0.54321289	-0.24951172	-0.12768555	-0.16577148	0	44330	0	0	0
47	48	48	Category J	-0.6237793	-0.51586914	-1.4038086	0.099609375	0.21044922	0.46850586	-26.29	0	6/3/2018	6	3	2018	12:33:47	45227	0.777	12	33	47	0	0.059326172	3.5175293	-0.012207031	0.024414063	-1.0349121	29.244873	0.89550781	0	0	0	0	0	0	0	0	0	1.0351563	0.03515625	1.5205078	-0.61132813	-0.5402832	-0.36865234	0	44330	0	0	0
48	49	49	Category J	-0.035888672	0.21582031	-1.1159668	0.091064453	0.23413086	0.46044922	-26.17	0	6/3/2018	6	3	2018	12:33:47	45227	0.888	12	33	47	0	0.059326172	3.5255859	-0.013427734	0.032226563	-0.98901367	16.876953	0.22412109	0	0	0	0	0	0	0	0	0	0.98974609	0.010253906	0.33251953	-0.022216797	0.18334961	-0.12670898	0	44330	0	0	0
49	50	50	Category J	0.29980469	0.20385742	-1.5598145	0.04296875	0.21166992	0.47607422	-25.8	0	6/3/2018	6	3	2018	12:33:48	45228	0	12	33	48	0	0.059326172	3.5255859	0.007324219	0.020019531	-0.95263672	15.313232	0.69824219	0	0	0	0	0	0	0	0	0	0.95288086	0.047119141	1.0830078	0.29223633	0.18359375	-0.60693359	0	44330	0	0	0
50	51	51	Category J	-0.16796875	0.059814453	0	-0.029052734	0.18774414	0.48730469	-25.43	0	6/3/2018	6	3	2018	12:33:48	45228	0.1	12	33	48	0	0.059326172	3.5255859	0.004638672	0.031738281	-0.94238281	8.0112305	0.95849609	0	0	0	0	0	0	0	0	0	0.94287109	0.057128906	1.1430664	-0.17260742	0.027832031	0.94238281	0	44330	0	0	0
51	52	52	Category J	-0.15576172	-0.23999023	-0.93579102	-0.050537109	0.17358398	0.48120117	-25.55	0	6/3/2018	6	3	2018	12:33:48	45228	0.2	12	33	48	0	0.059326172	3.5255859	0.007568359	0.036376953	-0.93774414	30.463867	0.32128906	0	0	0	0	0	0	0	0	0	0.93847656	0.061523438	0.44213867	-0.16333008	-0.27636719	0.001953125	0	44330	0	0	0
52	53	53	Category J	0.011962891	0.26391602	-0.73193359	0.067626953	0.22412109	0.47094727	-25.55	0	6/3/2018	6	3	2018	12:33:48	45228	0.3	12	33	48	0	0.059326172	3.5255859	0.009277344	0.031982422	-0.93481445	40.348633	0.30810547	0	0	0	0	0	0	0	0	0	0.93554688	0.064453125	0.43725586	0.002441406	0.23168945	0.20288086	0	44330	0	0	0
53	54	54	Category J	-0.19189453	0.071777344	-0.47998047	0.027587891	0.22460938	0.47631836	-26.04	0	6/3/2018	6	3	2018	12:33:48	45228	0.4	12	33	48	0	0.059326172	3.5255859	0.010986328	0.034179688	-0.93774414	40.474854	0.50219727	0	0	0	0	0	0	0	0	0	0.93847656	0.061523438	0.69824219	-0.20288086	0.037353516	0.45776367	0	44330	0	0	0
54	55	55	Category J	0.19189453	0.14379883	-1.4279785	0.041992188	0.19946289	0.4777832	-26.17	0	6/3/2018	6	3	2018	12:33:48	45228	0.5	12	33	48	0	0.059326172	3.5255859	0.012207031	0.032226563	-0.93701172	43.145996	0.53417969	0	0	0	0	0	0	0	0	0	0.93774414	0.062255859	0.78173828	0.17944336	0.11132813	-0.49072266	0	44330	0	0	0
55	56	56	Category J	-0.21582031	-0.047851563	-0.15576172	0.028808594	0.17041016	0.48974609	-26.17	0	6/3/2018	6	3	2018	12:33:48	45228	0.6	12	33	48	0	0.059326172	3.5255859	0.014648438	0.031738281	-0.93334961	40.387451	0.81494141	0	0	0	0	0	0	0	0	0	0.93408203	0.065917969	1.0876465	-0.23046875	-0.079589844	0.77758789	0	44330	0	0	0
56	57	57	Category J	0.083984375	-0.011962891	-2.0639648	0.032958984	0.18481445	0.48120117	-26.17	0	6/3/2018	6	3	2018	12:33:48	45228	0.7	12	33	48	0	0.059326172	3.5255859	0.017822266	0.030273438	-0.93652344	30.266113	1.1298828	0	0	0	0	0	0	0	0	0	0.93725586	0.062744141	1.2355957	0.065917969	-0.042236328	-1.1271973	0	44330	0	0	0
57	58	58	Category J	-0.035888672	0.11987305	-0.3359375	0.10375977	0.2175293	0.46557617	-25.8	0	6/3/2018	6	3	2018	12:33:48	45228	0.8	12	33	48	0	0.059326172	3.5255859	0.022705078	0.031982422	-0.94458008	21.667725	0.61767578	0	0	0	0	0	0	0	0	0	0.9453125	0.0546875	0.75512695	-0.05859375	0.087646484	0.60864258	0	44330	0	0	0
58	59	59	Category J	-0.047851563	0.071777344	-0.57592773	0.032714844	0.19628906	0.48364258	-25.67	0	6/3/2018	6	3	2018	12:33:48	45228	0.9	12	33	48	0	0.059326172	3.5255859	0.023681641	0.031738281	-0.94604492	24.773926	0.37890625	0	0	0	0	0	0	0	0	0	0.94677734	0.053222656	0.48168945	-0.071533203	0.039794922	0.37011719	0	44330	0	0	0
59	60	60	Category J	0.43188477	0.011962891	-1.1879883	0.010253906	0.17114258	0.48950195	-25.67	0	6/3/2018	6	3	2018	12:33:49	45229	0	12	33	49	0	0.059326172	3.5255859	0.023925781	0.030761719	-0.94287109	31.003906	0.47607422	0	0	0	0	0	0	0	0	0	0.94384766	0.056152344	0.67163086	0.40771484	-0.018798828	-0.24487305	0	44330	0	0	0
60	61	61	Category J	-0.083984375	0.011962891	-0.13183594	0.019287109	0.15063477	0.49316406	-25.92	0	6/3/2018	6	3	2018	12:33:49	45229	0.1	12	33	49	0	0.059326172	3.5255859	0.025390625	0.031494141	-0.953125	28.386475	0.82885742	0	0	0	0	0	0	0	0	0	0.95410156	0.045898438	0.95043945	-0.109375	-0.01953125	0.82128906	0	44330	0	0	0
61	62	62	Category J	-0.14379883	-0.16796875	-1.907959	-0.002685547	0.16894531	0.48925781	-26.41	0	6/3/2018	6	3	2018	12:33:49	45229	0.2	12	33	49	0	0.059326172	3.5255859	0.025146484	0.022949219	-0.93701172	21.915527	1.0036621	0	0	0	0	0	0	0	0	0	0.93774414	0.062255859	1.3308105	-0.16894531	-0.19091797	-0.97070313	0	44330	0	0	0
62	63	63	Category J	0.21582031	-0.071777344	-1.3317871	0.082519531	0.1796875	0.47338867	-26.41	0	6/3/2018	6	3	2018	12:33:49	45229	0.3	12	33	49	0	0.059326172	3.5255859	0.031005859	0.024414063	-0.93774414	12.209473	0.44555664	0	0	0	0	0	0	0	0	0	0.93847656	0.061523438	0.67480469	0.18457031	-0.096191406	-0.39379883	0	44330	0	0	0
63	64	64	Category J	-0.19189453	0.023925781	-0.14379883	0.068603516	0.19970703	0.47631836	-26.66	0	6/3/2018	6	3	2018	12:33:49	45229	0.4	12	33	49	0	0.059326172	3.5255859	0.035644531	0.025634766	-0.94580078	7.3864746	0.83374023	0	0	0	0	0	0	0	0	0	0.94677734	0.053222656	1.0314941	-0.22753906	-0.001708984	0.80200195	0	44330	0	0	0
64	65	65	Category J	-0.51586914	0.27587891	-1.5598145	0.007324219	0.19580078	0.48608398	-26.29	0	6/3/2018	6	3	2018	12:33:49	45229	0.5	12	33	49	0	0.059326172	3.5255859	0.036865234	0.024414063	-0.93237305	5.1386719	0.87280273	0	0	0	0	0	0	0	0	0	0.93359375	0.06640625	1.4313965	-0.55273438	0.2512207	-0.62719727	0	44330	0	0	0
65	66	66	Category J	0.13183594	0.31176758	-1.4279785	0.044433594	0.16552734	0.48291016	-25.92	0	6/3/2018	6	3	2018	12:33:49	45229	0.6	12	33	49	0	0.059326172	3.5255859	0.038085938	0.021728516	-0.94042969	9.2585449	0.57446289	0	0	0	0	0	0	0	0	0	0.94165039	0.058349609	0.87060547	0.093505859	0.28979492	-0.48730469	0	44330	0	0	0
66	67	67	Category J	-0.083984375	0.15576172	-0.27587891	-0.093017578	0.19750977	0.47802734	-25.79	0	6/3/2018	6	3	2018	12:33:49	45229	0.7	12	33	49	0	0.059326172	3.5255859	0.038818359	0.019775391	-0.93554688	14.223633	0.68457031	0	0	0	0	0	0	0	0	0	0.93652344	0.063476563	0.91845703	-0.12280273	0.13574219	0.65966797	0	44330	0	0	0
67	68	68	Category J	-0.57592773	-0.16796875	-1.3317871	0.025634766	0.19433594	0.48242188	-25.42	0	6/3/2018	6	3	2018	12:33:49	45229	0.8	12	33	49	0	0.059326172	3.5255859	0.042236328	0.019775391	-0.93774414	19.68457	0.7565918	0	0	0	0	0	0	0	0	0	0.93896484	0.061035156	1.199707	-0.61816406	-0.18774414	-0.39379883	0	44330	0	0	0
68	69	69	Category J	0.2277832	0.23999023	-0.671875	0.13232422	0.22045898	0.45727539	-25.3	0	6/3/2018	6	3	2018	12:33:49	45229	0.9	12	33	49	0	0.059326172	3.5255859	0.045410156	0.021484375	-0.94091797	15.049805	0.39160156	0	0	0	0	0	0	0	0	0	0.94213867	0.057861328	0.66967773	0.18212891	0.21826172	0.26904297	0	44330	0	0	0
69	70	70	Category J	0.083984375	0.26391602	-1.7878418	0.12451172	0.21704102	0.45825195	-25.18	0	6/3/2018	6	3	2018	12:33:50	45230	0	12	33	50	0	0.059326172	3.5255859	0.047607422	0.0234375	-0.93212891	1.9880371	0.8894043	0	0	0	0	0	0	0	0	0	0.93359375	0.06640625	1.1320801	0.036132813	0.24023438	-0.85546875	0	44330	0	0	0
70	71	71	Category J	0.31176758	-0.095947266	-0.26391602	0.041259766	0.19262695	0.48071289	-25.18	0	6/3/2018	6	3	2018	12:33:50	45230	0.1	12	33	50	0	0.059326172	3.5255859	0.052246094	0.0234375	-0.93823242	0.10888672	0.73217773	0	0	0	0	0	0	0	0	0	0.93994141	0.060058594	1.0532227	0.25927734	-0.11938477	0.67431641	0	44330	0	0	0
71	72	72	Category J	-0.15576172	-0.14379883	-0.023925781	-0.052978516	0.15844727	0.49560547	-25.18	0	6/3/2018	6	3	2018	12:33:50	45230	0.2	12	33	50	0	0.059326172	3.5255859	0.055908203	0.019287109	-0.92724609	12.390137	0.94189453	0	0	0	0	0	0	0	0	0	0.92919922	0.070800781	1.2780762	-0.21166992	-0.16308594	0.90332031	0	44330	0	0	0
72	73	73	Category J	0.3359375	0.095947266	-1.6679688	-0.005126953	0.17431641	0.48730469	-25.3	0	6/3/2018	6	3	2018	12:33:50	45230	0.3	12	33	50	0	0.059326172	3.5255859	0.061279297	0.020751953	-0.93579102	14.199219	0.78540039	0	0	0	0	0	0	0	0	0	0.93798828	0.062011719	1.081543	0.27441406	0.074951172	-0.73193359	0	44330	0	0	0
73	74	74	Category J	-0.15576172	-0.047851563	-0.68383789	0.071777344	0.234375	0.46337891	-25.42	0	6/3/2018	6	3	2018	12:33:50	45230	0.4	12	33	50	0	0.059326172	3.5255859	0.067626953	0.022705078	-0.94238281	5.5895996	0.34887695	0	0	0	0	0	0	0	0	0	0.94506836	0.054931641	0.55273438	-0.22338867	-0.070556641	0.25854492	0	44330	0	0	0
74	75	75	Category J	-0.11987305	0.10791016	-1.5119629	0.023681641	0.21679688	0.47705078	-25.55	0	6/3/2018	6	3	2018	12:33:50	45230	0.5	12	33	50	0	0.059326172	3.5255859	0.060546875	0.025390625	-0.93432617	19.715576	0.6105957	0	0	0	0	0	0	0	0	0	0.93652344	0.063476563	0.84033203	-0.18041992	0.082275391	-0.57739258	0	44330	0	0	0
75	76	76	Category J	-0.11987305	-0.11987305	-0.51586914	-0.050537109	0.20678711	0.47900391	-25.67	0	6/3/2018	6	3	2018	12:33:50	45230	0.6	12	33	50	0	0.059326172	3.5255859	0.061767578	0.025146484	-0.93603516	5.1508789	0.48022461	0	0	0	0	0	0	0	0	0	0.93847656	0.061523438	0.74707031	-0.18164063	-0.14501953	0.42016602	0	44330	0	0	0
76	77	77	Category L	0.13183594	0.047851563	-0.93579102	-0.059326172	-0.21313477	0.4519043	-24.2	0	6/3/2018	6	3	2018	13:28:39	48519	0.8	13	28	39	0	0.059814453	3.511084	0.067138672	0.026611328	-0.9362793	24.544678	0.067871094	0	0	0	0	0	0	0	0	0	0.93896484	0.061035156	0.086181641	0.064453125	0.020996094	0.000488281	0	44330	0	0	0
77	78	78	Category L	0.17993164	0.035888672	-0.93579102	-0.054443359	-0.20458984	0.44726563	-24.2	0	6/3/2018	6	3	2018	13:28:39	48519	0.9	13	28	39	0	0.059814453	3.511084	0.072509766	0.027587891	-0.94799805	155.06909	0.1081543	0	0	0	0	0	0	0	0	0	0.95117188	0.048828125	0.12768555	0.10717773	0.008056641	0.012207031	0	44330	0	0	0
78	79	79	Category L	0.17993164	0.035888672	-0.91186523	-0.056884766	-0.20214844	0.45532227	-24.2	0	6/3/2018	6	3	2018	13:28:40	48520	0	13	28	40	0	0.059814453	3.511084	0.063964844	0.025878906	-0.92724609	168.78784	0.1171875	0	0	0	0	0	0	0	0	0	0.9296875	0.0703125	0.14086914	0.11572266	0.009765625	0.015380859	0	44330	0	0	0
79	80	80	Category L	0.19189453	-0.023925781	-0.92382813	-0.052490234	-0.2109375	0.45507813	-24.2	0	6/3/2018	6	3	2018	13:28:40	48520	0.1	13	28	40	0	0.059814453	3.511084	0.056396484	0.014648438	-0.93432617	149.56665	0.14111328	0	0	0	0	0	0	0	0	0	0.93603516	0.063964844	0.18457031	0.13525391	-0.038574219	0.010498047	0	44330	0	0	0
80	81	81	Category L	0.16796875	0	-0.91186523	-0.053466797	-0.21069336	0.45117188	-24.32	0	6/3/2018	6	3	2018	13:28:40	48520	0.2	13	28	40	0	0.059814453	3.511084	0.056396484	0.006347656	-0.92260742	137.66479	0.11206055	0	0	0	0	0	0	0	0	0	0.92456055	0.075439453	0.12866211	0.11132813	-0.006347656	0.010742188	0	44330	0	0	0
81	82	82	Category L	0.19189453	0.035888672	-0.91186523	-0.051757813	-0.20874023	0.4543457	-24.32	0	6/3/2018	6	3	2018	13:28:40	48520	0.3	13	28	40	0	0.059814453	3.511084	0.061523438	0.010742188	-0.93066406	132.76172	0.13378906	0	0	0	0	0	0	0	0	0	0.93286133	0.067138672	0.17407227	0.13012695	0.024902344	0.018798828	0	44330	0	0	0
82	83	83	Category L	0.19189453	0.011962891	-0.92382813	-0.052490234	-0.20629883	0.45239258	-24.57	0	6/3/2018	6	3	2018	13:28:40	48520	0.4	13	28	40	0	0.059814453	3.511084	0.069335938	0.011474609	-0.94042969	139.89526	0.12353516	0	0	0	0	0	0	0	0	0	0.94311523	0.056884766	0.1394043	0.12231445	0.000244141	0.016601563	0	44330	0	0	0
83	84	84	Category L	0.19189453	0.023925781	-0.93579102	-0.052734375	-0.21044922	0.45532227	-24.93	0	6/3/2018	6	3	2018	13:28:40	48520	0.5	13	28	40	0	0.059814453	3.511084	0.077392578	0.020751953	-0.93164063	157.43481	0.11450195	0	0	0	0	0	0	0	0	0	0.93505859	0.064941406	0.12158203	0.11425781	0.002929688	-0.00390625	0	44330	0	0	0
84	85	85	Category L	0.17993164	0	-0.94799805	-0.048339844	-0.20727539	0.44946289	-25.06	0	6/3/2018	6	3	2018	13:28:40	48520	0.6	13	28	40	0	0.059814453	3.511084	0.083007813	0.022460938	-0.94067383	168.19995	0.099609375	0	0	0	0	0	0	0	0	0	0.94458008	0.055419922	0.12646484	0.096679688	-0.022460938	-0.007080078	0	44330	0	0	0
85	86	86	Category L	0.20385742	0	-0.93579102	-0.046386719	-0.20458984	0.45068359	-25.06	0	6/3/2018	6	3	2018	13:28:40	48520	0.7	13	28	40	0	0.059814453	3.511084	0.084960938	0.016601563	-0.92724609	177.70435	0.12011719	0	0	0	0	0	0	0	0	0	0.93115234	0.068847656	0.14404297	0.11865234	-0.016601563	-0.008300781	0	44330	0	0	0
86	87	87	Category L	0.19189453	-0.011962891	-0.91186523	-0.051025391	-0.20507813	0.45361328	-24.93	0	6/3/2018	6	3	2018	13:28:40	48520	0.8	13	28	40	0	0.059814453	3.511084	0.090576172	0.018554688	-0.93237305	153.40649	0.10766602	0	0	0	0	0	0	0	0	0	0.93701172	0.062988281	0.15234375	0.10107422	-0.030517578	0.020507813	0	44330	0	0	0
87	88	88	Category L	0.16796875	0	-0.98388672	-0.052001953	-0.20703125	0.45141602	-24.69	0	6/3/2018	6	3	2018	13:28:40	48520	0.9	13	28	40	0	0.059814453	3.511084	0.095947266	0.020507813	-0.92822266	16.716553	0.093017578	0	0	0	0	0	0	0	0	0	0.93334961	0.066650391	0.14819336	0.072021484	-0.020507813	-0.055419922	0	44330	0	0	0
88	89	89	Category L	0.15576172	-0.011962891	-0.93579102	-0.052734375	-0.20507813	0.45532227	-24.69	0	6/3/2018	6	3	2018	13:28:41	48521	0	13	28	41	0	0.059814453	3.511084	0.10546875	0.02734375	-0.92236328	0.26611328	0.064941406	0	0	0	0	0	0	0	0	0	0.92871094	0.071289063	0.10253906	0.050048828	-0.039306641	-0.013183594	0	44330	0	0	0
89	90	90	Category L	0.14379883	0.011962891	-0.91186523	-0.055419922	-0.20800781	0.45336914	-24.69	0	6/3/2018	6	3	2018	13:28:41	48521	0.09	13	28	41	0	0.059814453	3.511084	0.10839844	0.024658203	-0.92041016	10.193115	0.038330078	0	0	0	0	0	0	0	0	0	0.92700195	0.072998047	0.056396484	0.03515625	-0.012695313	0.008544922	0	44330	0	0	0
90	91	91	Category L	0.17993164	0.011962891	-0.89990234	-0.057861328	-0.20410156	0.45605469	-24.69	0	6/3/2018	6	3	2018	13:28:41	48521	0.181	13	28	41	0	0.059814453	3.511084	0.10693359	0.021972656	-0.91259766	18.170898	0.074462891	0	0	0	0	0	0	0	0	0	0.91894531	0.081054688	0.095703125	0.072753906	-0.010009766	0.012695313	0	44330	0	0	0
91	92	92	Category L	0.16796875	0.011962891	-0.92382813	-0.049804688	-0.20678711	0.4543457	-24.81	0	6/3/2018	6	3	2018	13:28:41	48521	0.272	13	28	41	0	0.059814453	3.511084	0.11132813	0.021240234	-0.92407227	9.4038086	0.057128906	0	0	0	0	0	0	0	0	0	0.9309082	0.069091797	0.066162109	0.056396484	-0.009277344	0.000244141	0	44330	0	0	0
92	93	93	Category L	0.17993164	0.011962891	-0.92382813	-0.053222656	-0.21118164	0.45214844	-24.69	0	6/3/2018	6	3	2018	13:28:41	48521	0.363	13	28	41	0	0.059814453	3.511084	0.11523438	0.024414063	-0.92382813	4.0539551	0.065673828	0	0	0	0	0	0	0	0	0	0.93139648	0.068603516	0.077148438	0.064453125	-0.012451172	0	0	44330	0	0	0
93	94	94	Category L	0.19189453	0.023925781	-0.93579102	-0.049072266	-0.21289063	0.45458984	-24.93	0	6/3/2018	6	3	2018	13:28:41	48521	0.454	13	28	41	0	0.059814453	3.511084	0.11767578	0.021240234	-0.92651367	2.2824707	0.074707031	0	0	0	0	0	0	0	0	0	0.93408203	0.065917969	0.0859375	0.073974609	0.002441406	-0.009033203	0	44330	0	0	0
94	95	95	Category L	0.16796875	0	-0.93579102	-0.060302734	-0.20410156	0.45507813	-24.93	0	6/3/2018	6	3	2018	13:28:41	48521	0.545	13	28	41	0	0.059814453	3.511084	0.12182617	0.020751953	-0.93212891	2.253418	0.050537109	0	0	0	0	0	0	0	0	0	0.94042969	0.059570313	0.070068359	0.045898438	-0.020751953	-0.003417969	0	44330	0	0	0
95	96	96	Category L	0.15576172	0	-0.91186523	-0.051025391	-0.21240234	0.45117188	-24.69	0	6/3/2018	6	3	2018	13:28:41	48521	0.636	13	28	41	0	0.059814453	3.511084	0.12182617	0.019042969	-0.92578125	1.8696289	0.041259766	0	0	0	0	0	0	0	0	0	0.93408203	0.065917969	0.067138672	0.033691406	-0.019042969	0.013916016	0	44330	0	0	0
96	97	97	Category L	0.17993164	0.011962891	-0.91186523	-0.05078125	-0.20874023	0.44628906	-24.93	0	6/3/2018	6	3	2018	13:28:41	48521	0.727	13	28	41	0	0.059814453	3.511084	0.12670898	0.019775391	-0.93554688	0.86547852	0.05859375	0	0	0	0	0	0	0	0	0	0.94433594	0.055664063	0.084716797	0.052978516	-0.0078125	0.023681641	0	44330	0	0	0
97	98	98	Category L	0.19189453	0	-0.89990234	-0.054199219	-0.20776367	0.45336914	-24.93	0	6/3/2018	6	3	2018	13:28:41	48521	0.818	13	28	41	0	0.059814453	3.511084	0.12817383	0.020019531	-0.92163086	0.48779297	0.0703125	0	0	0	0	0	0	0	0	0	0.93066406	0.069335938	0.10571289	0.063476563	-0.020019531	0.021728516	0	44330	0	0	0
98	99	99	Category L	0.16796875	0	-0.91186523	-0.051025391	-0.20703125	0.45239258	-25.18	0	6/3/2018	6	3	2018	13:28:41	48521	0.909	13	28	41	0	0.059814453	3.511084	0.13085938	0.018798828	-0.92919922	0.19580078	0.044921875	0	0	0	0	0	0	0	0	0	0.9387207	0.061279297	0.073486328	0.036865234	-0.018798828	0.017333984	0	44330	0	0	0
99	100	100	Category L	0.15576172	0	-0.92382813	-0.052978516	-0.20776367	0.44604492	-25.18	0	6/3/2018	6	3	2018	13:28:42	48522	0	13	28	42	0	0.059814453	3.511084	0.13354492	0.018066406	-0.93383789	0.34692383	0.030273438	0	0	0	0	0	0	0	0	0	0.94335938	0.056640625	0.050292969	0.021972656	-0.018066406	0.010009766	0	44330	0	0	0
100	101	101	Category L	0.19189453	0.011962891	-0.94799805	-0.056152344	-0.20703125	0.45532227	-25.06	0	6/3/2018	6	3	2018	13:28:42	48522	0.111	13	28	42	0	0.059814453	3.511084	0.13012695	0.018066406	-0.9309082	1.0275879	0.064208984	0	0	0	0	0	0	0	0	0	0.93994141	0.060058594	0.084716797	0.061523438	-0.006103516	-0.017089844	0	44330	0	0	0
101	102	102	Category L	0.15576172	0.047851563	-0.93579102	-0.051757813	-0.20947266	0.4543457	-24.93	0	6/3/2018	6	3	2018	13:28:42	48522	0.222	13	28	42	0	0.059814453	3.4417969	0.13330078	0.018066406	-0.94091797	0.77734375	0.037353516	0	0	0	0	0	0	0	0	0	0.95068359	0.049316406	0.057373047	0.022216797	0.029541016	0.005126953	0	44330	0	0	0
102	103	103	Category L	0.19189453	0.023925781	-0.89990234	-0.0546875	-0.20849609	0.45336914	-25.06	0	6/3/2018	6	3	2018	13:28:42	48522	0.333	13	28	42	0	0.059814453	3.4417969	0.13745117	0.020263672	-0.9284668	0.18969727	0.061523438	0	0	0	0	0	0	0	0	0	0.93896484	0.061035156	0.086669922	0.054199219	0.003417969	0.028564453	0	44330	0	0	0
103	104	104	Category L	0.16796875	0.011962891	-0.92382813	-0.053222656	-0.21044922	0.45605469	-25.06	0	6/3/2018	6	3	2018	13:28:42	48522	0.444	13	28	42	0	0.059814453	3.4417969	0.13696289	0.021240234	-0.9230957	0.3984375	0.031982422	0	0	0	0	0	0	0	0	0	0.93359375	0.06640625	0.040527344	0.030761719	-0.009277344	-0.000488281	0	44330	0	0	0
104	105	105	Category L	0.14379883	0.011962891	-0.92382813	-0.051757813	-0.21191406	0.45214844	-24.69	0	6/3/2018	6	3	2018	13:28:42	48522	0.555	13	28	42	0	0.059814453	3.4417969	0.14135742	0.020751953	-0.93286133	0.41870117	0.012939453	0	0	0	0	0	0	0	0	0	0.94384766	0.056152344	0.020263672	0.002197266	-0.008789063	0.009033203	0	44330	0	0	0
105	106	106	Category L	0.16796875	0.011962891	-0.88793945	-0.049316406	-0.20483398	0.4543457	-24.69	0	6/3/2018	6	3	2018	13:28:42	48522	0.666	13	28	42	0	0.059814453	3.4417969	0.14990234	0.017333984	-0.92529297	0.63964844	0.041748047	0	0	0	0	0	0	0	0	0	0.9375	0.0625	0.060791016	0.017822266	-0.005371094	0.037353516	0	44330	0	0	0
106	107	107	Category L	0.16796875	0.023925781	-0.91186523	-0.054199219	-0.21044922	0.45117188	-24.32	0	6/3/2018	6	3	2018	13:28:42	48522	0.777	13	28	42	0	0.059814453	3.4417969	0.15014648	0.013916016	-0.91918945	0.65332031	0.021484375	0	0	0	0	0	0	0	0	0	0.93164063	0.068359375	0.034912109	0.017578125	0.009765625	0.007324219	0	44330	0	0	0
107	108	108	Category L	0.17993164	0.011962891	-0.94799805	-0.049072266	-0.2097168	0.45361328	-24.69	0	6/3/2018	6	3	2018	13:28:42	48522	0.888	13	28	42	0	0.059814453	3.4417969	0.15356445	0.011962891	-0.92724609	0.085693359	0.033203125	0	0	0	0	0	0	0	0	0	0.93994141	0.060058594	0.046875	0.026123047	0	-0.020507813	0	44330	0	0	0
108	109	109	Category L	0.19189453	0.011962891	-0.92382813	-0.054443359	-0.20849609	0.45019531	-25.06	0	6/3/2018	6	3	2018	13:28:43	48523	0	13	28	43	0	0.059814453	3.4417969	0.16308594	0.014404297	-0.921875	0.66723633	0.028808594	0	0	0	0	0	0	0	0	0	0.9362793	0.063720703	0.032958984	0.028564453	-0.002441406	-0.001708984	0	44330	0	0	0
109	110	110	Category L	0.17993164	0.011962891	-0.92382813	-0.052001953	-0.20776367	0.45214844	-24.81	0	6/3/2018	6	3	2018	13:28:43	48523	0.1	13	28	43	0	0.059814453	3.4417969	0.16259766	0.011474609	-0.92529297	0.75463867	0.017333984	0	0	0	0	0	0	0	0	0	0.93969727	0.060302734	0.019287109	0.017089844	0.000244141	0.001464844	0	44330	0	0	0
110	111	111	Category L	0.19189453	0	-0.93579102	-0.055175781	-0.2109375	0.4519043	-24.81	0	6/3/2018	6	3	2018	13:28:43	48523	0.2	13	28	43	0	0.059814453	3.4417969	0.16381836	0.008300781	-0.91455078	0.71166992	0.035888672	0	0	0	0	0	0	0	0	0	0.92919922	0.070800781	0.057373047	0.027832031	-0.008300781	-0.020996094	0	44330	0	0	0
111	112	112	Category L	0.15576172	0	-0.89990234	-0.050048828	-0.20776367	0.44848633	-24.69	0	6/3/2018	6	3	2018	13:28:43	48523	0.3	13	28	43	0	0.059814453	3.4417969	0.16235352	0.009765625	-0.92285156	0.93725586	0.025878906	0	0	0	0	0	0	0	0	0	0.93701172	0.062988281	0.039306641	-0.006591797	-0.009765625	0.022949219	0	44330	0	0	0
112	113	113	Category L	0.19189453	0.023925781	-0.91186523	-0.05078125	-0.21118164	0.45019531	-24.57	0	6/3/2018	6	3	2018	13:28:43	48523	0.4	13	28	43	0	0.059814453	3.4417969	0.16625977	0.01171875	-0.93383789	1.0507813	0.035888672	0	0	0	0	0	0	0	0	0	0.94873047	0.051269531	0.059570313	0.025390625	0.011962891	0.021972656	0	44330	0	0	0
113	114	114	Category L	0.16796875	0.011962891	-0.93579102	-0.053466797	-0.20703125	0.45214844	-24.81	0	6/3/2018	6	3	2018	13:28:43	48523	0.5	13	28	43	0	0.059814453	3.4417969	0.16455078	0.010742188	-0.92456055	0.76611328	0.011474609	0	0	0	0	0	0	0	0	0	0.93920898	0.060791016	0.015380859	0.003173828	0.000976563	-0.010986328	0	44330	0	0	0
114	115	115	Category L	0.15576172	0.023925781	-0.89990234	-0.051757813	-0.21313477	0.45019531	-24.69	0	6/3/2018	6	3	2018	13:28:43	48523	0.6	13	28	43	0	0.059814453	3.4417969	0.16870117	0.011962891	-0.92749023	0.75048828	0.032714844	0	0	0	0	0	0	0	0	0	0.94287109	0.057128906	0.052490234	-0.012939453	0.011962891	0.027587891	0	44330	0	0	0
115	116	116	Category L	0.17993164	0	-0.91186523	-0.049804688	-0.20605469	0.45361328	-24.44	0	6/3/2018	6	3	2018	13:28:43	48523	0.7	13	28	43	0	0.059814453	3.4417969	0.17260742	0.010742188	-0.92016602	1.0529785	0.015380859	0	0	0	0	0	0	0	0	0	0.9362793	0.063720703	0.026367188	0.007080078	-0.010742188	0.008300781	0	44330	0	0	0
116	117	117	Category L	0.19189453	0.011962891	-0.93579102	-0.055175781	-0.20947266	0.45727539	-24.44	0	6/3/2018	6	3	2018	13:28:43	48523	0.8	13	28	43	0	0.059814453	3.4417969	0.17626953	0.012207031	-0.92529297	0.94873047	0.018554688	0	0	0	0	0	0	0	0	0	0.94189453	0.058105469	0.026367188	0.015380859	-0.000244141	-0.010253906	0	44330	0	0	0
117	118	118	Category L	0.19189453	0.011962891	-0.93579102	-0.053710938	-0.2097168	0.45214844	-24.32	0	6/3/2018	6	3	2018	13:28:43	48523	0.9	13	28	43	0	0.059814453	3.4417969	0.17626953	0.011474609	-0.92529297	0.73168945	0.018554688	0	0	0	0	0	0	0	0	0	0.94189453	0.058105469	0.026123047	0.015380859	0.000244141	-0.010253906	0	44330	0	0	0
118	119	119	Category L	0.16796875	0.035888672	-0.92382813	-0.05078125	-0.21118164	0.45117188	-24.2	0	6/3/2018	6	3	2018	13:28:44	48524	0	13	28	44	0	0.059814453	3.4417969	0.17626953	0.010986328	-0.92480469	0.16918945	0.025878906	0	0	0	0	0	0	0	0	0	0.94165039	0.058349609	0.034179688	-0.008300781	0.024658203	0.000976563	0	44330	0	0	0
119	120	120	Category L	0.16796875	0.035888672	-0.91186523	-0.050048828	-0.20703125	0.45019531	-24.44	0	6/3/2018	6	3	2018	13:28:44	48524	0.1	13	28	44	0	0.059814453	3.4417969	0.17602539	0.010986328	-0.92456055	0.203125	0.028808594	0	0	0	0	0	0	0	0	0	0.94140625	0.05859375	0.045654297	-0.008056641	0.024658203	0.012695313	0	44330	0	0	0
120	121	121	Category L	0.15576172	0.011962891	-0.92382813	-0.052001953	-0.20776367	0.45336914	-24.32	0	6/3/2018	6	3	2018	13:28:44	48524	0.2	13	28	44	0	0.059814453	3.4417969	0.17578125	0.011474609	-0.92431641	0.39404297	0.020019531	0	0	0	0	0	0	0	0	0	0.94091797	0.059082031	0.020996094	-0.020019531	0.000244141	0.000488281	0	44330	0	0	0
121	122	122	Category L	0.17993164	0.023925781	-0.92382813	-0.051757813	-0.20947266	0.45336914	-24.32	0	6/3/2018	6	3	2018	13:28:44	48524	0.3	13	28	44	0	0.059814453	3.4417969	0.17626953	0.011962891	-0.92407227	0.60913086	0.012451172	0	0	0	0	0	0	0	0	0	0.94067383	0.059326172	0.015869141	0.003417969	0.011962891	0.000244141	0	44330	0	0	0
122	123	123	Category L	0.17993164	0.011962891	-0.92382813	-0.051757813	-0.20678711	0.45532227	-24.57	0	6/3/2018	6	3	2018	13:28:44	48524	0.4	13	28	44	0	0.059814453	3.4417969	0.17602539	0.011474609	-0.92407227	0.039794922	0.003662109	0	0	0	0	0	0	0	0	0	0.94091797	0.059082031	0.004394531	0.003662109	0.000244141	0.000244141	0	44330	0	0	0
123	124	124	Category L	0.19189453	0.011962891	-0.93579102	-0.051025391	-0.20703125	0.45361328	-24.69	0	6/3/2018	6	3	2018	13:28:44	48524	0.5	13	28	44	0	0.059814453	3.4417969	0.17553711	0.011474609	-0.92456055	0.60229492	0.01953125	0	0	0	0	0	0	0	0	0	0.94116211	0.058837891	0.027587891	0.016113281	0.000244141	-0.010986328	0	44330	0	0	0
124	125	125	Category L	0.17993164	0	-0.91186523	-0.05078125	-0.20605469	0.4543457	-24.81	0	6/3/2018	6	3	2018	13:28:44	48524	0.6	13	28	44	0	0.059814453	3.4417969	0.17529297	0.011474609	-0.92480469	1.0566406	0.017822266	0	0	0	0	0	0	0	0	0	0.94140625	0.05859375	0.029052734	0.004394531	-0.011474609	0.012939453	0	44330	0	0	0
125	126	126	Category L	0.19189453	0	-0.91186523	-0.053466797	-0.20947266	0.45336914	-24.81	0	6/3/2018	6	3	2018	13:28:44	48524	0.7	13	28	44	0	0.059814453	3.4417969	0.17504883	0.011474609	-0.92407227	0.73144531	0.023681641	0	0	0	0	0	0	0	0	0	0.94067383	0.059326172	0.040283203	0.016601563	-0.011474609	0.012207031	0	44330	0	0	0
126	127	127	Category L	0.17993164	0.011962891	-0.89990234	-0.054199219	-0.20703125	0.45532227	-24.69	0	6/3/2018	6	3	2018	13:28:44	48524	0.8	13	28	44	0	0.059814453	3.4417969	0.17456055	0.011474609	-0.92382813	0.43530273	0.024414063	0	0	0	0	0	0	0	0	0	0.94018555	0.059814453	0.029541016	0.005126953	0.000244141	0.023925781	0	44330	0	0	0
127	128	128	Category L	0.15576172	0.023925781	-0.93579102	-0.052734375	-0.20751953	0.45532227	-24.32	0	6/3/2018	6	3	2018	13:28:44	48524	0.9	13	28	44	0	0.059814453	3.4417969	0.17407227	0.010742188	-0.9230957	0.48754883	0.025634766	0	0	0	0	0	0	0	0	0	0.93945313	0.060546875	0.043945313	-0.018310547	0.012939453	-0.012451172	0	44330	0	0	0
128	129	129	Category L	0.19189453	0	-0.94799805	-0.053222656	-0.21289063	0.45214844	-24.2	0	6/3/2018	6	3	2018	13:28:45	48525	0	13	28	45	0	0.059814453	3.4417969	0.17431641	0.010253906	-0.92260742	0.25415039	0.032226563	0	0	0	0	0	0	0	0	0	0.93920898	0.060791016	0.052978516	0.017333984	-0.010253906	-0.025146484	0	44330	0	0	0
129	130	130	Category L	0.17993164	0	-0.93579102	-0.053222656	-0.21118164	0.45214844	-24.08	0	6/3/2018	6	3	2018	13:28:45	48525	0.1	13	28	45	0	0.059814453	3.4417969	0.17382813	0.010498047	-0.92358398	0.010253906	0.017089844	0	0	0	0	0	0	0	0	0	0.93994141	0.060058594	0.028564453	0.005859375	-0.010498047	-0.011962891	0	44330	0	0	0
130	131	131	Category L	0.17993164	0	-0.92382813	-0.053222656	-0.21118164	0.45336914	-24.2	0	6/3/2018	6	3	2018	13:28:45	48525	0.2	13	28	45	0	0.059814453	3.4417969	0.1730957	0.011962891	-0.92431641	0.10913086	0.013671875	0	0	0	0	0	0	0	0	0	0.94042969	0.059570313	0.019042969	0.006591797	-0.011962891	0.000488281	0	44330	0	0	0
131	132	132	Category L	0.16796875	0.011962891	-0.92382813	-0.050048828	-0.21069336	0.45532227	-24.44	0	6/3/2018	6	3	2018	13:28:45	48525	0.3	13	28	45	0	0.059814453	3.4417969	0.17114258	0.011962891	-0.92431641	0.030761719	0.003173828	0	0	0	0	0	0	0	0	0	0.93994141	0.060058594	0.00390625	-0.003173828	0	0.000488281	0	44330	0	0	0
132	133	133	Category L	0.19189453	0.011962891	-0.93579102	-0.051757813	-0.20947266	0.4543457	-24.57	0	6/3/2018	6	3	2018	13:28:45	48525	0.4	13	28	45	0	0.059814453	3.4417969	0.16992188	0.012207031	-0.92407227	0.13354492	0.024658203	0	0	0	0	0	0	0	0	0	0.93969727	0.060302734	0.033447266	0.021728516	-0.000244141	-0.011474609	0	44330	0	0	0
133	134	134	Category L	0.15576172	0.023925781	-0.93579102	-0.050048828	-0.20703125	0.45214844	-24.57	0	6/3/2018	6	3	2018	13:28:45	48525	0.5	13	28	45	0	0.059814453	3.4417969	0.16821289	0.011962891	-0.92456055	0.46191406	0.020507813	0	0	0	0	0	0	0	0	0	0.93969727	0.060302734	0.035400391	-0.012451172	0.01171875	-0.010986328	0	44330	0	0	0
134	135	135	Category L	0.17993164	0.011962891	-0.92382813	-0.050048828	-0.20605469	0.4543457	-24.81	0	6/3/2018	6	3	2018	13:28:45	48525	0.6	13	28	45	0	0.059814453	3.4417969	0.16674805	0.011962891	-0.92456055	0.78491211	0.012939453	0	0	0	0	0	0	0	0	0	0.93969727	0.060302734	0.013916016	0.012939453	0	0.000732422	0	44330	0	0	0
135	136	136	Category L	0.17993164	0.011962891	-0.93579102	-0.053466797	-0.21069336	0.45336914	-25.06	0	6/3/2018	6	3	2018	13:28:45	48525	0.7	13	28	45	0	0.059814453	3.4417969	0.16577148	0.011962891	-0.92456055	0.57836914	0.017822266	0	0	0	0	0	0	0	0	0	0.93920898	0.060791016	0.025146484	0.013916016	0	-0.010986328	0	44330	0	0	0
136	137	137	Category L	0.19189453	0.011962891	-0.94799805	-0.053466797	-0.20825195	0.4543457	-25.06	0	6/3/2018	6	3	2018	13:28:45	48525	0.8	13	28	45	0	0.059814453	3.4417969	0.16503906	0.011962891	-0.92456055	0.45068359	0.035400391	0	0	0	0	0	0	0	0	0	0.93920898	0.060791016	0.050048828	0.026611328	0	-0.023193359	0	44330	0	0	0
137	138	138	Category L	0.17993164	0.011962891	-0.94799805	-0.049072266	-0.21118164	0.45141602	-25.06	0	6/3/2018	6	3	2018	13:28:45	48525	0.9	13	28	45	0	0.059814453	3.4417969	0.16381836	0.01171875	-0.92480469	0.42675781	0.028076172	0	0	0	0	0	0	0	0	0	0.93920898	0.060791016	0.039306641	0.015869141	0	-0.022949219	0	44330	0	0	0
138	139	139	Category L	0.16796875	0.011962891	-0.93579102	-0.049804688	-0.20874023	0.45336914	-24.81	0	6/3/2018	6	3	2018	13:28:46	48526	0	13	28	46	0	0.059814453	3.4417969	0.16259766	0.011962891	-0.92529297	0.29077148	0.011474609	0	0	0	0	0	0	0	0	0	0.93969727	0.060302734	0.015380859	0.005126953	0	-0.010253906	0	44330	0	0	0
139	140	140	Category L	0.16796875	0.011962891	-0.94799805	-0.049804688	-0.20483398	0.45361328	-24.69	0	6/3/2018	6	3	2018	13:28:46	48526	0.1	13	28	46	0	0.060058594	3.515918	0.16137695	0.012207031	-0.92578125	0.098144531	0.022949219	0	0	0	0	0	0	0	0	0	0.93969727	0.060302734	0.028808594	0.006347656	-0.000244141	-0.021972656	0	44330	0	0	0
140	141	141	Category L	0.16796875	0.011962891	-0.94799805	-0.049072266	-0.2097168	0.45361328	-25.06	0	6/3/2018	6	3	2018	13:28:46	48526	0.2	13	28	46	0	0.060058594	3.515918	0.16015625	0.012451172	-0.92578125	0.24902344	0.023193359	0	0	0	0	0	0	0	0	0	0.93969727	0.060302734	0.030273438	0.007568359	-0.000488281	-0.021972656	0	44330	0	0	0
141	142	142	Category L	0.17993164	0.011962891	-0.91186523	-0.051757813	-0.21191406	0.45214844	-25.43	0	6/3/2018	6	3	2018	13:28:46	48526	0.3	13	28	46	0	0.060058594	3.515918	0.15844727	0.012451172	-0.92553711	0.089111328	0.025390625	0	0	0	0	0	0	0	0	0	0.93920898	0.060791016	0.035644531	0.021240234	-0.000488281	0.013671875	0	44330	0	0	0
142	143	143	Category L	0.19189453	0	-0.89990234	-0.048828125	-0.2121582	0.4519043	-25.8	0	6/3/2018	6	3	2018	13:28:46	48526	0.4	13	28	46	0	0.060058594	3.515918	0.1574707	0.011962891	-0.92529297	0.096923828	0.044433594	0	0	0	0	0	0	0	0	0	0.9387207	0.061279297	0.071777344	0.034179688	-0.011962891	0.025390625	0	44330	0	0	0
143	144	144	Category L	0.15576172	0	-0.92382813	-0.048095703	-0.20703125	0.45361328	-25.67	0	6/3/2018	6	3	2018	13:28:46	48526	0.5	13	28	46	0	0.060058594	3.515918	0.15600586	0.011962891	-0.92578125	0.25830078	0.011962891	0	0	0	0	0	0	0	0	0	0.93896484	0.061035156	0.014160156	-0.000244141	-0.011962891	0.001953125	0	44330	0	0	0
144	145	145	Category L	0.16796875	0	-0.94799805	-0.049804688	-0.21142578	0.44946289	-25.55	0	6/3/2018	6	3	2018	13:28:46	48526	0.6	13	28	46	0	0.060058594	3.515918	0.1550293	0.01171875	-0.92578125	0.34692383	0.028076172	0	0	0	0	0	0	0	0	0	0.9387207	0.061279297	0.046630859	0.012695313	-0.01171875	-0.021972656	0	44330	0	0	0
145	146	146	Category L	0.15576172	0.023925781	-0.94799805	-0.052734375	-0.20947266	0.4543457	-25.67	0	6/3/2018	6	3	2018	13:28:46	48526	0.7	13	28	46	0	0.060058594	3.515918	0.15429688	0.01171875	-0.92626953	0.33666992	0.024902344	0	0	0	0	0	0	0	0	0	0.93896484	0.061035156	0.03515625	0.001220703	0.011962891	-0.021484375	0	44330	0	0	0
146	147	147	Category L	0.17993164	0.011962891	-0.91186523	-0.050048828	-0.2097168	0.44726563	-25.43	0	6/3/2018	6	3	2018	13:28:46	48526	0.8	13	28	46	0	0.060058594	3.515918	0.15283203	0.011474609	-0.92700195	0.32617188	0.030761719	0	0	0	0	0	0	0	0	0	0.93945313	0.060546875	0.042480469	0.026855469	0.000244141	0.015136719	0	44330	0	0	0
147	148	148	Category L	0.17993164	0.023925781	-0.91186523	-0.048339844	-0.20532227	0.45361328	-25.3	0	6/3/2018	6	3	2018	13:28:46	48526	0.9	13	28	46	0	0.060058594	3.515918	0.15209961	0.011230469	-0.92700195	0.097167969	0.033935547	0	0	0	0	0	0	0	0	0	0.93945313	0.060546875	0.055419922	0.027587891	0.012451172	0.015136719	0	44330	0	0	0
148	149	149	Category L	0.19189453	0	-0.94799805	-0.05078125	-0.2121582	0.45410156	-24.94	0	6/3/2018	6	3	2018	13:28:47	48527	0	13	28	47	0	0.060058594	3.515918	0.15087891	0.010986328	-0.92700195	0.49951172	0.047119141	0	0	0	0	0	0	0	0	0	0.93920898	0.060791016	0.072753906	0.040771484	-0.010986328	-0.020751953	0	44330	0	0	0
149	150	150	Category L	0.17993164	0.011962891	-0.92382813	-0.051757813	-0.21191406	0.45336914	-24.32	0	6/3/2018	6	3	2018	13:28:47	48527	0.1	13	28	47	0	0.060058594	3.515918	0.14941406	0.010986328	-0.92675781	1.0974121	0.030517578	0	0	0	0	0	0	0	0	0	0.9387207	0.061279297	0.034423828	0.030273438	0.000732422	0.002929688	0	44330	0	0	0
150	151	151	Category L	0.19189453	0.023925781	-0.92382813	-0.049072266	-0.20581055	0.45532227	-24.32	0	6/3/2018	6	3	2018	13:28:47	48527	0.2	13	28	47	0	0.060058594	3.515918	0.14770508	0.010986328	-0.92700195	1.2446289	0.045898438	0	0	0	0	0	0	0	0	0	0.93896484	0.061035156	0.060058594	0.043945313	0.012695313	0.003173828	0	44330	0	0	0
151	152	152	Category L	0.16796875	0.011962891	-0.91186523	-0.048339844	-0.20727539	0.45141602	-24.44	0	6/3/2018	6	3	2018	13:28:47	48527	0.3	13	28	47	0	0.060058594	3.515918	0.14672852	0.011230469	-0.92724609	1.4050293	0.026123047	0	0	0	0	0	0	0	0	0	0.93896484	0.061035156	0.037353516	0.020996094	0.000488281	0.015380859	0	44330	0	0	0
152	153	153	Category L	0.19189453	0.023925781	-0.92382813	-0.054199219	-0.21313477	0.45703125	-24.81	0	6/3/2018	6	3	2018	13:28:47	48527	0.4	13	28	47	0	0.060058594	3.515918	0.14550781	0.011230469	-0.92822266	1.6713867	0.048095703	0	0	0	0	0	0	0	0	0	0.93945313	0.060546875	0.063232422	0.046142578	0.012451172	0.004394531	0	44330	0	0	0
153	154	154	Category L	0.17993164	0.035888672	-0.91186523	-0.049804688	-0.20849609	0.45727539	-25.3	0	6/3/2018	6	3	2018	13:28:47	48527	0.5	13	28	47	0	0.060058594	3.515918	0.14355469	0.010986328	-0.9284668	1.7597656	0.046875	0	0	0	0	0	0	0	0	0	0.93969727	0.060302734	0.077636719	0.036132813	0.024658203	0.016601563	0	44330	0	0	0
154	155	155	Category L	0.19189453	0.011962891	-0.92382813	-0.051757813	-0.20874023	0.45239258	-25.18	0	6/3/2018	6	3	2018	13:28:47	48527	0.6	13	28	47	0	0.060058594	3.515918	0.14257813	0.010986328	-0.92895508	0.97338867	0.049316406	0	0	0	0	0	0	0	0	0	0.93994141	0.060058594	0.054931641	0.049072266	0.000732422	0.005126953	0	44330	0	0	0
155	156	156	Category L	0.16796875	0.011962891	-0.92382813	-0.052978516	-0.20776367	0.45117188	-25.06	0	6/3/2018	6	3	2018	13:28:47	48527	0.7	13	28	47	0	0.060058594	3.515918	0.14160156	0.010986328	-0.9296875	0.28027344	0.026855469	0	0	0	0	0	0	0	0	0	0.94042969	0.059570313	0.033203125	0.026123047	0.000732422	0.005859375	0	44330	0	0	0
156	157	157	Category L	0.14379883	-0.011962891	-0.93579102	-0.05078125	-0.20605469	0.45361328	-24.81	0	6/3/2018	6	3	2018	13:28:47	48527	0.8	13	28	47	0	0.060058594	3.515918	0.14013672	0.010986328	-0.9296875	0.14941406	0.023925781	0	0	0	0	0	0	0	0	0	0.94018555	0.059814453	0.032470703	0.003417969	-0.022949219	-0.005859375	0	44330	0	0	0
157	158	158	Category L	0.17993164	0	-0.89990234	-0.054199219	-0.21313477	0.453125	-24.81	0	6/3/2018	6	3	2018	13:28:47	48527	0.9	13	28	47	0	0.060058594	3.515918	0.13916016	0.010986328	-0.92895508	0.34619141	0.051269531	0	0	0	0	0	0	0	0	0	0.93945313	0.060546875	0.081054688	0.040527344	-0.010986328	0.029052734	0	44330	0	0	0
158	159	159	Category L	0.15576172	0.035888672	-0.89990234	-0.051025391	-0.20458984	0.45117188	-25.06	0	6/3/2018	6	3	2018	13:28:48	48528	0	13	28	48	0	0.060058594	3.515918	0.13696289	0.012451172	-0.92895508	0.82958984	0.041503906	0	0	0	0	0	0	0	0	0	0.93896484	0.061035156	0.070800781	0.018554688	0.023193359	0.029052734	0	44330	0	0	0
159	160	160	Category L	0.17993164	0.011962891	-0.89990234	-0.047363281	-0.20703125	0.45239258	-25.43	0	6/3/2018	6	3	2018	13:28:48	48528	0.1	13	28	48	0	0.060058594	3.515918	0.13574219	0.012695313	-0.9296875	1.1416016	0.053222656	0	0	0	0	0	0	0	0	0	0.93969727	0.060302734	0.074707031	0.043945313	-0.000732422	0.029785156	0	44330	0	0	0
160	161	161	Category L	0.19189453	0.023925781	-0.88793945	-0.051513672	-0.21313477	0.453125	-25.43	0	6/3/2018	6	3	2018	13:28:48	48528	0.2	13	28	48	0	0.060058594	3.515918	0.1340332	0.011962891	-0.93041992	1.1945801	0.072753906	0	0	0	0	0	0	0	0	0	0.94018555	0.059814453	0.11206055	0.057617188	0.01171875	0.042480469	0	44330	0	0	0
161	162	162	Category L	0.17993164	0.011962891	-0.92382813	-0.052734375	-0.20874023	0.4543457	-25.3	0	6/3/2018	6	3	2018	13:28:48	48528	0.3	13	28	48	0	0.060058594	3.515918	0.13232422	0.011962891	-0.93041992	1.1958008	0.047851563	0	0	0	0	0	0	0	0	0	0.93994141	0.060058594	0.054199219	0.047363281	0	0.006591797	0	44330	0	0	0
162	163	163	Category L	0.15576172	0.011962891	-0.94799805	-0.053466797	-0.20703125	0.45141602	-25.3	0	6/3/2018	6	3	2018	13:28:48	48528	0.4	13	28	48	0	0.060058594	3.515918	0.13037109	0.011474609	-0.93041992	0.84326172	0.030517578	0	0	0	0	0	0	0	0	0	0.93969727	0.060302734	0.042724609	0.025146484	0.000244141	-0.017333984	0	44330	0	0	0
163	164	164	Category L	0.16796875	0.011962891	-0.95996094	-0.049804688	-0.21118164	0.45141602	-25.67	0	6/3/2018	6	3	2018	13:28:48	48528	0.5	13	28	48	0	0.060058594	3.515918	0.12866211	0.011962891	-0.9309082	0.037353516	0.048583984	0	0	0	0	0	0	0	0	0	0.93969727	0.060302734	0.067871094	0.0390625	0	-0.028808594	0	44330	0	0	0
164	165	165	Category L	0.16796875	0	-0.88793945	-0.049560547	-0.2121582	0.4543457	-26.16	0	6/3/2018	6	3	2018	13:28:48	48528	0.6	13	28	48	0	0.060058594	3.515918	0.12670898	0.012451172	-0.93139648	1.1901855	0.061035156	0	0	0	0	0	0	0	0	0	0.94018555	0.059814453	0.097167969	0.041015625	-0.012451172	0.043457031	0	44330	0	0	0
165	166	166	Category L	0.15576172	0	-0.91186523	-0.049804688	-0.20483398	0.45361328	-26.66	0	6/3/2018	6	3	2018	13:28:48	48528	0.7	13	28	48	0	0.060058594	3.515918	0.12475586	0.012939453	-0.93164063	2.7524414	0.038818359	0	0	0	0	0	0	0	0	0	0.94018555	0.059814453	0.063720703	0.030761719	-0.012939453	0.019775391	0	44330	0	0	0
166	167	167	Category L	0.15576172	-0.059814453	-0.85180664	-0.051513672	-0.21118164	0.45629883	-26.9	0	6/3/2018	6	3	2018	13:28:48	48528	0.8	13	28	48	0	0.060058594	3.515918	0.12329102	0.013671875	-0.93188477	4.5283203	0.11352539	0	0	0	0	0	0	0	0	0	0.94018555	0.059814453	0.1862793	0.032226563	-0.073486328	0.080078125	0	44330	0	0	0
167	168	168	Category L	0.19189453	-0.035888672	-0.95996094	-0.017333984	-0.21606445	0.45166016	-26.78	0	6/3/2018	6	3	2018	13:28:48	48528	0.9	13	28	48	0	0.060058594	3.515918	0.12182617	0.014160156	-0.93212891	6.1137695	0.090332031	0	0	0	0	0	0	0	0	0	0.94018555	0.059814453	0.14794922	0.069824219	-0.050048828	-0.027587891	0	44330	0	0	0
168	169	169	Category L	0.11987305	0	-1.0078125	0.026855469	-0.21142578	0.45483398	-26.53	0	6/3/2018	6	3	2018	13:28:49	48529	0	13	28	49	0	0.060058594	3.515918	0.12011719	0.014160156	-0.93237305	6.2194824	0.076416016	0	0	0	0	0	0	0	0	0	0.94042969	0.059570313	0.08984375	-0.000244141	-0.014160156	-0.075195313	0	44330	0	0	0
169	170	170	Category L	0.083984375	0.11987305	-0.97192383	0.043212891	-0.19677734	0.45776367	-26.41	0	6/3/2018	6	3	2018	13:28:49	48529	0.1	13	28	49	0	0.060058594	3.515918	0.11865234	0.014892578	-0.93237305	5.9372559	0.11694336	0	0	0	0	0	0	0	0	0	0.94018555	0.059814453	0.17871094	-0.034667969	0.10473633	-0.039306641	0	44330	0	0	0
170	171	171	Category L	0.023925781	0.023925781	-0.88793945	0.032714844	-0.18774414	0.46069336	-26.29	0	6/3/2018	6	3	2018	13:28:49	48529	0.2	13	28	49	0	0.060058594	3.515918	0.11669922	0.015869141	-0.93237305	5.8203125	0.10327148	0	0	0	0	0	0	0	0	0	0.93994141	0.060058594	0.14526367	-0.092773438	0.0078125	0.044433594	0	44330	0	0	0
171	172	172	Category L	0.071777344	0.023925781	-0.91186523	0.038085938	-0.19946289	0.45727539	-26.04	0	6/3/2018	6	3	2018	13:28:49	48529	0.3	13	28	49	0	0.060058594	3.515918	0.11499023	0.016845703	-0.93286133	5.5219727	0.048583984	0	0	0	0	0	0	0	0	0	0.94018555	0.059814453	0.071289063	-0.043212891	0.006835938	0.020996094	0	44330	0	0	0
172	173	173	Category L	0.035888672	0	-0.95996094	0.031005859	-0.19238281	0.46362305	-26.29	0	6/3/2018	6	3	2018	13:28:49	48529	0.4	13	28	49	0	0.060058594	3.515918	0.11328125	0.017333984	-0.93359375	5.5185547	0.083496094	0	0	0	0	0	0	0	0	0	0.94067383	0.059326172	0.12084961	-0.077392578	-0.017333984	-0.026123047	0	44330	0	0	0
173	174	174	Category L	0.071777344	0.011962891	-0.94799805	0.029541016	-0.19580078	0.46020508	-26.17	0	6/3/2018	6	3	2018	13:28:49	48529	0.5	13	28	49	0	0.060058594	3.515918	0.11157227	0.017822266	-0.93359375	5.8181152	0.042724609	0	0	0	0	0	0	0	0	0	0.94042969	0.059570313	0.060302734	-0.039794922	-0.005859375	-0.014160156	0	44330	0	0	0
174	175	175	Category L	0.083984375	0	-0.92382813	0.032226563	-0.19628906	0.46142578	-26.17	0	6/3/2018	6	3	2018	13:28:49	48529	0.6	13	28	49	0	0.060058594	3.515918	0.11035156	0.018066406	-0.93334961	6.6755371	0.033447266	0	0	0	0	0	0	0	0	0	0.94018555	0.059814453	0.054443359	-0.026367188	-0.018066406	0.009521484	0	44330	0	0	0
175	176	176	Category L	0.10791016	0	-0.91186523	0.031005859	-0.19848633	0.45727539	-26.29	0	6/3/2018	6	3	2018	13:28:49	48529	0.7	13	28	49	0	0.060058594	3.515918	0.109375	0.018554688	-0.93359375	6.9042969	0.028564453	0	0	0	0	0	0	0	0	0	0.94018555	0.059814453	0.041748047	-0.001464844	-0.018554688	0.021728516	0	44330	0	0	0
176	177	177	Category L	0.071777344	0	-0.93579102	0.031005859	-0.19848633	0.45825195	-25.92	0	6/3/2018	6	3	2018	13:28:49	48529	0.8	13	28	49	0	0.060058594	3.515918	0.10742188	0.018798828	-0.93334961	6.1586914	0.040527344	0	0	0	0	0	0	0	0	0	0.93969727	0.060302734	0.056884766	-0.035644531	-0.018798828	-0.002197266	0	44330	0	0	0
177	178	178	Category L	0.10791016	0.023925781	-0.94799805	0.031005859	-0.19580078	0.46166992	-26.04	0	6/3/2018	6	3	2018	13:28:49	48529	0.9	13	28	49	0	0.059570313	3.5255859	0.10571289	0.019287109	-0.93286133	5.0375977	0.015625	0	0	0	0	0	0	0	0	0	0.93920898	0.060791016	0.021240234	0.001953125	0.004394531	-0.014892578	0	44330	0	0	0
178	179	179	Category L	0.059814453	0.011962891	-0.93579102	0.028564453	-0.19946289	0.45629883	-25.8	0	6/3/2018	6	3	2018	13:28:50	48530	0	13	28	50	0	0.059570313	3.5255859	0.10473633	0.020263672	-0.93261719	4.3857422	0.045898438	0	0	0	0	0	0	0	0	0	0.9387207	0.061279297	0.056396484	-0.044921875	-0.008300781	-0.002929688	0	44330	0	0	0
179	180	180	Category L	0.059814453	0.023925781	-0.93579102	0.028564453	-0.20239258	0.4621582	-25.55	0	6/3/2018	6	3	2018	13:28:50	48530	0.1	13	28	50	0	0.059570313	3.5255859	0.10351563	0.020507813	-0.93261719	3.8061523	0.043945313	0	0	0	0	0	0	0	0	0	0.93847656	0.061523438	0.050048828	-0.043701172	0.003173828	-0.002929688	0	44330	0	0	0
180	181	181	Category L	0.059814453	0.011962891	-0.92382813	0.032714844	-0.19726563	0.46240234	-25.8	0	6/3/2018	6	3	2018	13:28:50	48530	0.2	13	28	50	0	0.059570313	3.5255859	0.099365234	0.018066406	-0.93334961	3.2436523	0.041259766	0	0	0	0	0	0	0	0	0	0.9387207	0.061279297	0.055419922	-0.039550781	-0.006103516	0.009521484	0	44330	0	0	0
181	182	182	Category L	0.071777344	0.011962891	-0.91186523	0.030029297	-0.19750977	0.45922852	-25.67	0	6/3/2018	6	3	2018	13:28:50	48530	0.3	13	28	50	0	0.059570313	3.5255859	0.096435547	0.023193359	-0.9387207	3.1901855	0.038085938	0	0	0	0	0	0	0	0	0	0.94384766	0.056152344	0.062744141	-0.024658203	-0.011230469	0.026855469	0	44330	0	0	0
182	183	183	Category L	0.071777344	0.011962891	-0.94799805	0.026611328	-0.19580078	0.46020508	-25.8	0	6/3/2018	6	3	2018	13:28:50	48530	0.4	13	28	50	0	0.059570313	3.5255859	0.093017578	0.023681641	-0.92675781	2.7072754	0.031982422	0	0	0	0	0	0	0	0	0	0.93164063	0.068359375	0.053955078	-0.021240234	-0.01171875	-0.020996094	0	44330	0	0	0
183	184	184	Category L	0.095947266	0	-0.92382813	0.026855469	-0.19824219	0.46142578	-26.17	0	6/3/2018	6	3	2018	13:28:50	48530	0.5	13	28	50	0	0.059570313	3.5255859	0.08984375	0.019042969	-0.91894531	1.5620117	0.020507813	0	0	0	0	0	0	0	0	0	0.92358398	0.076416016	0.029785156	0.005859375	-0.019042969	-0.004638672	0	44330	0	0	0
184	185	185	Category L	0.083984375	0.011962891	-0.94799805	0.026855469	-0.20239258	0.45898438	-26.41	0	6/3/2018	6	3	2018	13:28:50	48530	0.6	13	28	50	0	0.059570313	3.5255859	0.082763672	0.022216797	-0.91723633	0.30126953	0.032226563	0	0	0	0	0	0	0	0	0	0.92114258	0.078857422	0.041992188	0.000976563	-0.010253906	-0.030517578	0	44330	0	0	0
185	186	186	Category L	0.047851563	0	-0.94799805	0.025878906	-0.19482422	0.45922852	-26.29	0	6/3/2018	6	3	2018	13:28:50	48530	0.7	13	28	50	0	0.059570313	3.5255859	0.077636719	0.0234375	-0.93505859	0.51025391	0.040039063	0	0	0	0	0	0	0	0	0	0.9387207	0.061279297	0.065917969	-0.029785156	-0.0234375	-0.012695313	0	44330	0	0	0
186	187	187	Category L	0.10791016	0	-0.92382813	0.027587891	-0.1965332	0.45922852	-26.53	0	6/3/2018	6	3	2018	13:28:50	48530	0.8	13	28	50	0	0.059570313	3.5255859	0.076416016	0.026123047	-0.92578125	1.3664551	0.041015625	0	0	0	0	0	0	0	0	0	0.92944336	0.070556641	0.059814453	0.03125	-0.026123047	0.001953125	0	44330	0	0	0
187	188	188	Category L	0.095947266	0	-0.93579102	0.022949219	-0.19824219	0.45825195	-26.53	0	6/3/2018	6	3	2018	13:28:50	48530	0.9	13	28	50	0	0.059570313	3.5255859	0.069335938	0.028320313	-0.92700195	2.0625	0.039794922	0	0	0	0	0	0	0	0	0	0.92993164	0.070068359	0.063720703	0.026367188	-0.028320313	-0.008544922	0	44330	0	0	0
188	189	189	Category L	0.059814453	0	-0.91186523	0.024169922	-0.20239258	0.46118164	-26.16	0	6/3/2018	6	3	2018	13:28:51	48531	0	13	28	51	0	0.059570313	3.5255859	0.067626953	0.02734375	-0.93603516	1.8486328	0.037353516	0	0	0	0	0	0	0	0	0	0.93896484	0.061035156	0.059570313	-0.0078125	-0.02734375	0.024169922	0	44330	0	0	0
189	190	190	Category L	0.059814453	0.011962891	-0.94799805	0.024902344	-0.1953125	0.46020508	-26.53	0	6/3/2018	6	3	2018	13:28:51	48531	0.1	13	28	51	0	0.059570313	3.5255859	0.073242188	0.028076172	-0.92773438	0.94482422	0.029296875	0	0	0	0	0	0	0	0	0	0.9309082	0.069091797	0.050048828	-0.013427734	-0.016113281	-0.020019531	0	44330	0	0	0
190	191	191	Category L	0.095947266	0.023925781	-0.95996094	0.026611328	-0.19921875	0.45922852	-26.53	0	6/3/2018	6	3	2018	13:28:51	48531	0.2	13	28	51	0	0.059570313	3.5255859	0.074707031	0.02734375	-0.94091797	1.0859375	0.028564453	0	0	0	0	0	0	0	0	0	0.94433594	0.055664063	0.043701172	0.020996094	-0.003417969	-0.018798828	0	44330	0	0	0
191	192	192	Category L	0.059814453	0	-0.95996094	0.029541016	-0.20239258	0.45898438	-26.29	0	6/3/2018	6	3	2018	13:28:51	48531	0.3	13	28	51	0	0.059570313	3.5255859	0.07421875	0.030029297	-0.9362793	1.5861816	0.040771484	0	0	0	0	0	0	0	0	0	0.93969727	0.060302734	0.068115234	-0.014404297	-0.030029297	-0.0234375	0	44330	0	0	0
192	193	193	Category L	0.047851563	0	-0.94799805	0.02734375	-0.19946289	0.45654297	-26.17	0	6/3/2018	6	3	2018	13:28:51	48531	0.4	13	28	51	0	0.059570313	3.5255859	0.073486328	0.037841797	-0.94555664	1.6716309	0.045898438	0	0	0	0	0	0	0	0	0	0.94921875	0.05078125	0.065917969	-0.025634766	-0.037841797	-0.002197266	0	44330	0	0	0
193	194	194	Category L	0.083984375	0.023925781	-0.95996094	0.023925781	-0.19458008	0.46020508	-26.17	0	6/3/2018	6	3	2018	13:28:51	48531	0.5	13	28	51	0	0.059570313	3.5255859	0.048339844	0.044189453	-0.95507813	1.763916	0.041259766	0	0	0	0	0	0	0	0	0	0.95727539	0.042724609	0.060546875	0.035644531	-0.020263672	-0.004638672	0	44330	0	0	0
194	195	195	Category L	0.071777344	0.011962891	-0.97192383	0.024169922	-0.19702148	0.46313477	-25.92	0	6/3/2018	6	3	2018	13:28:51	48531	0.6	13	28	51	0	0.059570313	3.5255859	0.040527344	0.043701172	-0.94921875	2.3703613	0.049804688	0	0	0	0	0	0	0	0	0	0.95117188	0.048828125	0.085449219	0.031005859	-0.031738281	-0.022460938	0	44330	0	0	0
195	196	196	Category L	0.071777344	0	-0.89990234	0.029541016	-0.1965332	0.45727539	-26.04	0	6/3/2018	6	3	2018	13:28:51	48531	0.7	13	28	51	0	0.059570313	3.5255859	0.043945313	0.047119141	-0.95458984	4.064209	0.077392578	0	0	0	0	0	0	0	0	0	0.95678711	0.043212891	0.12988281	0.027587891	-0.047119141	0.0546875	0	44330	0	0	0
196	197	197	Category L	0.10791016	0.023925781	-0.88793945	0.020507813	-0.1965332	0.45922852	-26.04	0	6/3/2018	6	3	2018	13:28:51	48531	0.8	13	28	51	0	0.059570313	3.5255859	0.041503906	0.048339844	-0.9453125	5.5327148	0.090820313	0	0	0	0	0	0	0	0	0	0.94726563	0.052734375	0.14794922	0.066162109	-0.024414063	0.057373047	0	44330	0	0	0
197	198	198	Category L	0.023925781	0.11987305	-0.92382813	0.015380859	-0.20336914	0.45703125	-25.67	0	6/3/2018	6	3	2018	13:28:51	48531	0.9	13	28	51	0	0.059570313	3.5255859	0.039794922	0.052490234	-0.95996094	7.2197266	0.077880859	0	0	0	0	0	0	0	0	0	0.9621582	0.037841797	0.11938477	-0.015869141	0.067138672	0.036132813	0	44330	0	0	0
198	199	199	Category L	0.071777344	0.059814453	-0.99584961	0	-0.21606445	0.453125	-25.92	0	6/3/2018	6	3	2018	13:28:52	48532	0	13	28	52	0	0.059570313	3.5255859	0.032470703	0.048583984	-0.95825195	10.132568	0.055175781	0	0	0	0	0	0	0	0	0	0.95996094	0.040039063	0.087646484	0.0390625	0.010986328	-0.037353516	0	44330	0	0	0
199	200	200	Category L	0.023925781	-0.023925781	-0.97192383	-0.023681641	-0.22094727	0.44970703	-25.55	0	6/3/2018	6	3	2018	13:28:52	48532	0.1	13	28	52	0	0.059570313	3.5255859	0.028320313	0.045654297	-0.95727539	13.452148	0.071044922	0	0	0	0	0	0	0	0	0	0.95898438	0.041015625	0.088378906	-0.004394531	-0.069580078	-0.014404297	0	44330	0	0	0
200	201	201	Category L	0.023925781	0	-0.92382813	-0.047363281	-0.22558594	0.44580078	-25.8	0	6/3/2018	6	3	2018	13:28:52	48532	0.2	13	28	52	0	0.059570313	3.5255859	0.030761719	0.045166016	-0.96826172	16.181396	0.063964844	0	0	0	0	0	0	0	0	0	0.9699707	0.030029297	0.096679688	-0.006835938	-0.045166016	0.044433594	0	44330	0	0	0
201	202	202	Category L	0.023925781	0	-0.92382813	-0.049072266	-0.23242188	0.44189453	-25.8	0	6/3/2018	6	3	2018	13:28:52	48532	0.3	13	28	52	0	0.059570313	3.5255859	0.026367188	0.044921875	-0.95800781	18.311035	0.056640625	0	0	0	0	0	0	0	0	0	0.95947266	0.040527344	0.08203125	-0.002441406	-0.044921875	0.034179688	0	44330	0	0	0
202	203	203	Category L	0.047851563	0.035888672	-0.94799805	-0.053466797	-0.23510742	0.44042969	-25.67	0	6/3/2018	6	3	2018	13:28:52	48532	0.4	13	28	52	0	0.059570313	3.5255859	0.021972656	0.052246094	-0.96972656	20.424072	0.037597656	0	0	0	0	0	0	0	0	0	0.97143555	0.028564453	0.064208984	0.025634766	-0.016357422	0.021728516	0	44330	0	0	0
203	204	204	Category L	0.023925781	0.059814453	-0.98388672	-0.045654297	-0.23535156	0.44067383	-26.04	0	6/3/2018	6	3	2018	13:28:52	48532	0.5	13	28	52	0	0.059570313	3.5255859	0.027099609	0.051025391	-0.96142578	21.766113	0.024169922	0	0	0	0	0	0	0	0	0	0.96313477	0.036865234	0.034179688	-0.003173828	0.008544922	-0.022216797	0	44330	0	0	0
204	205	205	Category L	0.035888672	0.035888672	-0.93579102	-0.046386719	-0.24047852	0.43847656	-26.17	0	6/3/2018	6	3	2018	13:28:52	48532	0.6	13	28	52	0	0.059570313	3.5255859	0.021972656	0.048583984	-0.95385742	21.80249	0.026123047	0	0	0	0	0	0	0	0	0	0.95532227	0.044677734	0.044677734	0.013671875	-0.012695313	0.018066406	0	44330	0	0	0
205	206	206	Category L	0.059814453	0.071777344	-0.92382813	-0.045898438	-0.23657227	0.44262695	-26.54	0	6/3/2018	6	3	2018	13:28:52	48532	0.7	13	28	52	0	0.059570313	3.5255859	0.025634766	0.050292969	-0.96044922	21.044678	0.054199219	0	0	0	0	0	0	0	0	0	0.96191406	0.038085938	0.092041016	0.033935547	0.021240234	0.036621094	0	44330	0	0	0
206	207	207	Category L	0.059814453	0.047851563	-0.92382813	-0.045654297	-0.23632813	0.43676758	-26.66	0	6/3/2018	6	3	2018	13:28:52	48532	0.8	13	28	52	0	0.059570313	3.5255859	0.020751953	0.05078125	-0.9519043	19.849121	0.048095703	0	0	0	0	0	0	0	0	0	0.95361328	0.046386719	0.070068359	0.038818359	-0.002929688	0.028076172	0	44330	0	0	0
207	208	208	Category L	0.035888672	0.023925781	-0.95996094	-0.045410156	-0.23608398	0.43969727	-26.66	0	6/3/2018	6	3	2018	13:28:52	48532	0.9	13	28	52	0	0.059570313	3.5255859	0.016845703	0.057373047	-0.97021484	17.748291	0.039550781	0	0	0	0	0	0	0	0	0	0.97192383	0.028076172	0.0625	0.018798828	-0.033447266	0.010253906	0	44330	0	0	0
208	209	209	Category L	0.059814453	0.059814453	-0.94799805	-0.048339844	-0.23266602	0.44287109	-26.78	0	6/3/2018	6	3	2018	13:28:53	48533	0	13	28	53	0	0.059570313	3.5255859	0.017822266	0.058105469	-0.96166992	14.582764	0.043945313	0	0	0	0	0	0	0	0	0	0.96362305	0.036376953	0.057373047	0.041748047	0.001464844	0.013671875	0	44330	0	0	0
209	210	210	Category L	0.023925781	0.071777344	-0.93579102	-0.041992188	-0.23071289	0.44189453	-26.66	0	6/3/2018	6	3	2018	13:28:53	48533	0.1	13	28	53	0	0.059570313	3.5255859	0.013427734	0.055664063	-0.95458984	11.647217	0.026855469	0	0	0	0	0	0	0	0	0	0.95629883	0.043701172	0.045166016	0.010253906	0.015869141	0.018798828	0	44330	0	0	0
210	211	211	Category L	0.047851563	0.071777344	-0.95996094	-0.046386719	-0.234375	0.44189453	-26.41	0	6/3/2018	6	3	2018	13:28:53	48533	0.2	13	28	53	0	0.059570313	3.5255859	0.020019531	0.057617188	-0.95947266	8.5864258	0.031005859	0	0	0	0	0	0	0	0	0	0.96142578	0.038574219	0.042236328	0.027832031	0.013916016	-0.000244141	0	44330	0	0	0
211	212	212	Category L	0.035888672	0.047851563	-0.98388672	-0.049316406	-0.2331543	0.44287109	-26.53	0	6/3/2018	6	3	2018	13:28:53	48533	0.3	13	28	53	0	0.059570313	3.5255859	0.019287109	0.056640625	-0.9519043	5.4492188	0.036865234	0	0	0	0	0	0	0	0	0	0.95361328	0.046386719	0.057128906	0.016357422	-0.008789063	-0.031738281	0	44330	0	0	0
212	213	213	Category L	0.059814453	0.059814453	-0.92382813	-0.046142578	-0.23681641	0.4375	-26.29	0	6/3/2018	6	3	2018	13:28:53	48533	0.4	13	28	53	0	0.059570313	3.5255859	0.018798828	0.057861328	-0.95898438	2.6811523	0.053955078	0	0	0	0	0	0	0	0	0	0.9609375	0.0390625	0.077880859	0.040771484	0.001708984	0.03515625	0	44330	0	0	0
213	214	214	Category L	0.059814453	0.047851563	-0.92382813	-0.044433594	-0.23339844	0.44067383	-26.04	0	6/3/2018	6	3	2018	13:28:53	48533	0.5	13	28	53	0	0.059570313	3.5255859	0.015869141	0.056640625	-0.94848633	0.66113281	0.051025391	0	0	0	0	0	0	0	0	0	0.95043945	0.049560547	0.077392578	0.043701172	-0.008789063	0.024658203	0	44330	0	0	0
214	215	215	Category L	0.083984375	0.047851563	-0.93579102	-0.049072266	-0.23242188	0.44384766	-26.29	0	6/3/2018	6	3	2018	13:28:53	48533	0.6	13	28	53	0	0.059570313	3.5255859	0.009033203	0.054199219	-0.95507813	0.31787109	0.077392578	0	0	0	0	0	0	0	0	0	0.95654297	0.043457031	0.1003418	0.074707031	-0.006347656	0.019287109	0	44330	0	0	0
215	216	216	Category L	0.035888672	0.035888672	-0.92382813	-0.05078125	-0.2421875	0.43652344	-26.17	0	6/3/2018	6	3	2018	13:28:53	48533	0.7	13	28	53	0	0.059570313	3.515918	0.016845703	0.058837891	-0.96118164	1.362793	0.047851563	0	0	0	0	0	0	0	0	0	0.96313477	0.036865234	0.079345703	0.018798828	-0.022949219	0.037353516	0	44330	0	0	0
216	217	217	Category L	0.059814453	0.047851563	-0.91186523	-0.041992188	-0.23413086	0.43676758	-25.92	0	6/3/2018	6	3	2018	13:28:53	48533	0.8	13	28	53	0	0.059570313	3.515918	0.021484375	0.058837891	-0.97265625	2.8295898	0.072753906	0	0	0	0	0	0	0	0	0	0.97460938	0.025390625	0.11010742	0.038085938	-0.010986328	0.060791016	0	44330	0	0	0
217	218	218	Category L	0.095947266	0.083984375	-0.92382813	-0.046142578	-0.23535156	0.43969727	-25.67	0	6/3/2018	6	3	2018	13:28:53	48533	0.9	13	28	53	0	0.059570313	3.515918	0.022216797	0.056640625	-0.97290039	11.442871	0.092529297	0	0	0	0	0	0	0	0	0	0.97460938	0.025390625	0.14990234	0.073486328	0.027099609	0.049072266	0	44330	0	0	0
218	219	219	Category L	0.071777344	0.035888672	-0.93579102	-0.045410156	-0.23339844	0.44189453	-25.67	0	6/3/2018	6	3	2018	13:28:54	48534	0	13	28	54	0	0.059570313	3.515918	0.018798828	0.0546875	-0.96508789	27.019287	0.063232422	0	0	0	0	0	0	0	0	0	0.96679688	0.033203125	0.10107422	0.052734375	-0.018798828	0.029296875	0	44330	0	0	0
219	220	220	Category J	-0.16796875	-0.17993164	-1.0078125	0.001464844	0.23364258	0.46972656	-33.91	0	6/3/2018	6	3	2018	13:30:36	48636	0.4	13	30	36	0	0.059326172	3.4820801	0.024902344	0.058349609	-0.9675293	49.659912	0.30908203	0	0	0	0	0	0	0	0	0	0.96972656	0.030273438	0.47143555	-0.19287109	-0.23828125	-0.040039063	0	44330	0	0	0
220	221	221	Category J	-0.071777344	0.41992188	-1.3679199	0.01953125	0.22509766	0.46411133	-32.43	0	6/3/2018	6	3	2018	13:30:36	48636	0.5	13	30	36	0	0.060302734	3.4788574	0.02734375	0.05859375	-0.96948242	53.598633	0.54663086	0	0	0	0	0	0	0	0	0	0.97143555	0.028564453	0.85888672	-0.099121094	0.36108398	-0.39819336	0	44330	0	0	0
221	222	222	Category J	-0.095947266	0.047851563	0.035888672	-0.11328125	0.24243164	0.45556641	-32.31	0	6/3/2018	6	3	2018	13:30:36	48636	0.6	13	30	36	0	0.060302734	3.4788574	0.023681641	0.058105469	-0.97851563	76.901123	1.0214844	0	0	0	0	0	0	0	0	0	0.98046875	0.01953125	1.1445313	-0.11962891	-0.010253906	1.0144043	0	44330	0	0	0
222	223	223	Category J	-0.047851563	-0.37182617	-0.27587891	-0.1953125	0.18310547	0.45825195	-32.55	0	6/3/2018	6	3	2018	13:30:36	48636	0.7	13	30	36	0	0.060302734	3.4788574	0.020263672	0.056884766	-0.97045898	99.619141	0.8190918	0	0	0	0	0	0	0	0	0	0.97241211	0.027587891	1.1916504	-0.068115234	-0.42871094	0.69458008	0	44330	0	0	0
223	224	224	Category J	-0.40795898	0.25195313	-0.77978516	-0.20776367	0.088867188	0.46557617	-33.41	0	6/3/2018	6	3	2018	13:30:36	48636	0.8	13	30	36	0	0.060302734	3.4788574	0.01953125	0.058349609	-0.97045898	118.98462	0.5065918	0	0	0	0	0	0	0	0	0	0.97241211	0.027587891	0.81176758	-0.42749023	0.19335938	0.19067383	0	44330	0	0	0
224	225	225	Category J	-0.25195313	0.095947266	-2.3879395	0.016845703	0.13769531	0.48876953	-35.5	0	6/3/2018	6	3	2018	13:30:36	48636	0.9	13	30	36	0	0.060302734	3.4788574	0.018310547	0.059570313	-0.97094727	125.63989	1.4428711	0	0	0	0	0	0	0	0	0	0.97290039	0.027099609	1.7233887	-0.27026367	0.036132813	-1.416748	0	44330	0	0	0
225	226	226	Category J	0.059814453	0.25195313	-0.20385742	0.043212891	0.22119141	0.46655273	-32.68	0	6/3/2018	6	3	2018	13:30:37	48637	0	13	30	37	0	0.060302734	3.4788574	0.017089844	0.060058594	-0.97094727	124.98267	0.79199219	0	0	0	0	0	0	0	0	0	0.97314453	0.026855469	1.0014648	0.042480469	0.19165039	0.76708984	0	44330	0	0	0
226	227	227	Category J	-0.39599609	0.17993164	-0.99584961	0.020507813	0.23754883	0.46655273	-31.2	0	6/3/2018	6	3	2018	13:30:37	48637	0.1	13	30	37	0	0.060302734	3.4788574	0.016357422	0.061035156	-0.97119141	141.21338	0.42993164	0	0	0	0	0	0	0	0	0	0.97314453	0.026855469	0.5559082	-0.41235352	0.11865234	-0.024414063	0	44330	0	0	0
227	228	228	Category J	0.059814453	-0.059814453	-1.6437988	-0.018554688	0.17407227	0.48803711	-32.06	0	6/3/2018	6	3	2018	13:30:37	48637	0.2	13	30	37	0	0.060302734	3.4788574	0.015380859	0.061523438	-0.97167969	148.55884	0.68432617	0	0	0	0	0	0	0	0	0	0.97363281	0.026367188	0.83789063	0.044189453	-0.12133789	-0.671875	0	44330	0	0	0
228	229	229	Category J	0.63598633	0.071777344	-0.27587891	-0.2253418	0.14086914	0.45361328	-30.47	0	6/3/2018	6	3	2018	13:30:37	48637	0.3	13	30	37	0	0.060302734	3.4788574	0.013916016	0.063232422	-0.97143555	140.38745	0.93310547	0	0	0	0	0	0	0	0	0	0.97363281	0.026367188	1.3261719	0.62182617	0.008300781	0.69555664	0	44330	0	0	0
229	230	230	Category J	0.2878418	-0.047851563	-1.9799805	-0.11499023	0.20556641	0.47070313	-31.2	0	6/3/2018	6	3	2018	13:30:37	48637	0.4	13	30	37	0	0.060302734	3.4788574	0.013183594	0.063964844	-0.97216797	121.96704	1.050293	0	0	0	0	0	0	0	0	0	0.97436523	0.025634766	1.3942871	0.27441406	-0.11181641	-1.0075684	0	44330	0	0	0
230	231	231	Category J	0.15576172	0.23999023	-0.56396484	-0.052978516	0.24536133	0.45703125	-29.73	0	6/3/2018	6	3	2018	13:30:37	48637	0.5	13	30	37	0	0.060302734	3.4788574	0.012207031	0.064941406	-0.97167969	116.50659	0.46630859	0	0	0	0	0	0	0	0	0	0.97412109	0.025878906	0.72607422	0.14331055	0.17480469	0.40771484	0	44330	0	0	0
231	232	232	Category J	0.11987305	0.6237793	-1.6557617	-0.091796875	0.29223633	0.4362793	-28.62	0	6/3/2018	6	3	2018	13:30:37	48637	0.6	13	30	37	0	0.060302734	3.4788574	0.011230469	0.064941406	-0.97119141	90.127441	0.88989258	0	0	0	0	0	0	0	0	0	0.97338867	0.026611328	1.3515625	0.10839844	0.55859375	-0.68432617	0	44330	0	0	0
232	233	233	Category J	-1.8359375	0.52783203	-1.6799316	-0.064697266	0.22851563	0.46630859	-28.13	0	6/3/2018	6	3	2018	13:30:37	48637	0.7	13	30	37	0	0.060302734	3.4788574	0.010253906	0.065917969	-0.97094727	62.094727	2.0310059	0	0	0	0	0	0	0	0	0	0.97314453	0.026855469	3.0170898	-1.8461914	0.46166992	-0.70874023	0	44330	0	0	0
233	234	234	Category J	-0.43188477	0.011962891	-0.44384766	-0.12548828	0.23901367	0.45825195	-27.76	0	6/3/2018	6	3	2018	13:30:37	48637	0.8	13	30	37	0	0.060302734	3.4788574	0.009521484	0.067138672	-0.97094727	41.921875	0.68994141	0	0	0	0	0	0	0	0	0	0.97338867	0.026611328	1.0241699	-0.44140625	-0.055175781	0.52709961	0	44330	0	0	0
234	235	235	Category J	0.45581055	0.2878418	-1.355957	-0.032958984	0.24462891	0.46557617	-28.13	0	6/3/2018	6	3	2018	13:30:37	48637	0.9	13	30	37	0	0.060302734	3.4788574	0.008544922	0.067871094	-0.97094727	34.659912	0.62963867	0	0	0	0	0	0	0	0	0	0.97338867	0.026611328	1.052002	0.44702148	0.21972656	-0.38476563	0	44330	0	0	0
235	236	236	Category J	-0.011962891	0.10791016	-0.16796875	0.067626953	0.29663086	0.43212891	-28.38	0	6/3/2018	6	3	2018	13:30:38	48638	0	13	30	38	0	0.060302734	3.4788574	0.007568359	0.068603516	-0.97045898	33.547119	0.80371094	0	0	0	0	0	0	0	0	0	0.97290039	0.027099609	0.86157227	-0.01953125	0.0390625	0.80249023	0	44330	0	0	0
236	237	237	Category J	0	0.31176758	-2.1118164	-0.012695313	0.2878418	0.44213867	-32.31	0	6/3/2018	6	3	2018	13:30:38	48638	0.1	13	30	38	0	0.060302734	3.4788574	0.006591797	0.069335938	-0.97094727	11.227539	1.1660156	0	0	0	0	0	0	0	0	0	0.97363281	0.026367188	1.3894043	-0.006591797	0.2421875	-1.140625	0	44330	0	0	0
237	238	238	Category J	-0.40795898	-0.31176758	-0.76782227	-0.000244141	0.24145508	0.46386719	-34.27	0	6/3/2018	6	3	2018	13:30:38	48638	0.2	13	30	38	0	0.060302734	3.4788574	0.005126953	0.070068359	-0.97143555	6.9848633	0.59838867	0	0	0	0	0	0	0	0	0	0.97412109	0.025878906	0.99902344	-0.41308594	-0.38183594	0.20361328	0	44330	0	0	0
238	239	239	Category J	-0.17993164	-0.20385742	-0.82788086	-0.001464844	0.21557617	0.47143555	-33.04	0	6/3/2018	6	3	2018	13:30:38	48638	0.3	13	30	38	0	0.060302734	3.4788574	0.004882813	0.070068359	-0.97167969	5.3959961	0.36035156	0	0	0	0	0	0	0	0	0	0.97412109	0.025878906	0.60253906	-0.18481445	-0.27392578	0.14379883	0	44330	0	0	0
239	240	240	Category J	0.37182617	-0.011962891	-1.7758789	0.093261719	0.21313477	0.46435547	-31.69	0	6/3/2018	6	3	2018	13:30:38	48638	0.4	13	30	38	0	0.060302734	3.4788574	0.00390625	0.070556641	-0.97094727	3.3759766	0.88867188	0	0	0	0	0	0	0	0	0	0.97338867	0.026611328	1.255127	0.36767578	-0.082519531	-0.8046875	0	44330	0	0	0
240	241	241	Category J	-0.14379883	-0.011962891	-0.071777344	0.093017578	0.25390625	0.45019531	-26.16	0	6/3/2018	6	3	2018	13:30:38	48638	0.5	13	30	38	0	0.060302734	3.4788574	0.003662109	0.071533203	-0.97094727	1.5234375	0.91503906	0	0	0	0	0	0	0	0	0	0.97363281	0.026367188	1.1303711	-0.14746094	-0.083496094	0.89916992	0	44330	0	0	0
241	242	242	Category J	-0.17993164	0.61181641	-1.8598633	0.023925781	0.24438477	0.46557617	-26.53	0	6/3/2018	6	3	2018	13:30:38	48638	0.6	13	30	38	0	0.060302734	3.4788574	0.003662109	0.072021484	-0.97143555	19.448975	1.0554199	0	0	0	0	0	0	0	0	0	0.97412109	0.025878906	1.6113281	-0.18359375	0.53955078	-0.88818359	0	44330	0	0	0
242	243	243	Category J	0.56396484	-0.095947266	-0.27587891	0.033935547	0.16503906	0.48779297	-28.38	0	6/3/2018	6	3	2018	13:30:38	48638	0.7	13	30	38	0	0.060302734	3.4788574	0.003417969	0.072998047	-0.97216797	37.2854	0.90942383	0	0	0	0	0	0	0	0	0	0.97485352	0.025146484	1.4255371	0.56030273	-0.16894531	0.69628906	0	44330	0	0	0
243	244	244	Category J	-0.23999023	-0.17993164	-0.35986328	0.028808594	0.15527344	0.48950195	-29.48	0	6/3/2018	6	3	2018	13:30:38	48638	0.8	13	30	38	0	0.060302734	3.4788574	0.002929688	0.073486328	-0.97216797	39.751709	0.70581055	0	0	0	0	0	0	0	0	0	0.97485352	0.025146484	1.1088867	-0.24291992	-0.25341797	0.61230469	0	44330	0	0	0
244	245	245	Category J	0.45581055	0.14379883	-1.4038086	0.084960938	0.17797852	0.47119141	-31.57	0	6/3/2018	6	3	2018	13:30:38	48638	0.9	13	30	38	0	0.060302734	3.4788574	0.002685547	0.073730469	-0.97119141	34.536621	0.63012695	0	0	0	0	0	0	0	0	0	0.97387695	0.026123047	0.95532227	0.45288086	0.069824219	-0.43237305	0	44330	0	0	0
245	246	246	Category J	-0.2277832	0.023925781	-0.23999023	0.054931641	0.21728516	0.46557617	-28.87	0	6/3/2018	6	3	2018	13:30:39	48639	0	13	30	39	0	0.060302734	3.4788574	0.002197266	0.07421875	-0.97094727	39.63916	0.76806641	0	0	0	0	0	0	0	0	0	0.97387695	0.026123047	1.0114746	-0.22998047	-0.050292969	0.73095703	0	44330	0	0	0
246	247	247	Category J	-0.15576172	0.46777344	-2.3039551	-0.042480469	0.20947266	0.47827148	-28.01	0	6/3/2018	6	3	2018	13:30:39	48639	0.1	13	30	39	0	0.060302734	3.4788574	0.001464844	0.07421875	-0.97119141	43.568604	1.3981934	0	0	0	0	0	0	0	0	0	0.97412109	0.025878906	1.8833008	-0.15722656	0.39331055	-1.3325195	0	44330	0	0	0
247	248	248	Category J	0.26391602	0.023925781	-0.2878418	0.012939453	0.11889648	0.49804688	-26.78	0	6/3/2018	6	3	2018	13:30:39	48639	0.2	13	30	39	0	0.060302734	3.4788574	0.000732422	0.07421875	-0.97143555	23.96167	0.73413086	0	0	0	0	0	0	0	0	0	0.97436523	0.025634766	0.99707031	0.26293945	-0.050292969	0.68359375	0	44330	0	0	0
248	249	249	Category J	-0.2277832	-0.19189453	-0.44384766	-0.024658203	0.12988281	0.49536133	-27.27	0	6/3/2018	6	3	2018	13:30:39	48639	0.3	13	30	39	0	0.060302734	3.4788574	0.000244141	0.074707031	-0.97094727	19.72998	0.63305664	0	0	0	0	0	0	0	0	0	0.97363281	0.026367188	1.0217285	-0.22802734	-0.26660156	0.52709961	0	44330	0	0	0
249	250	250	Category J	0.59985352	0.27587891	-1.355957	0.022460938	0.17480469	0.48974609	-26.53	0	6/3/2018	6	3	2018	13:30:39	48639	0.4	13	30	39	0	0.060302734	3.4788574	-0.000244141	0.074462891	-0.97045898	20.806641	0.7409668	0	0	0	0	0	0	0	0	0	0.97338867	0.026611328	1.1870117	0.60009766	0.20117188	-0.38525391	0	44330	0	0	0
250	251	251	Category J	-0.023925781	-0.059814453	-0.27587891	0.091064453	0.22949219	0.45874023	-27.76	0	6/3/2018	6	3	2018	13:30:39	48639	0.5	13	30	39	0	0.060302734	3.4788574	-0.000732422	0.074707031	-0.97045898	16.502686	0.70800781	0	0	0	0	0	0	0	0	0	0.97338867	0.026611328	0.85253906	-0.022949219	-0.13452148	0.69458008	0	44330	0	0	0
251	252	252	Category J	0.035888672	0.13183594	-1.487793	0.024169922	0.22167969	0.47094727	-31.08	0	6/3/2018	6	3	2018	13:30:39	48639	0.6	13	30	39	0	0.060302734	3.4788574	-0.001220703	0.074462891	-0.9699707	8.6132813	0.52197266	0	0	0	0	0	0	0	0	0	0.97290039	0.027099609	0.61230469	0.037109375	0.057128906	-0.51757813	0	44330	0	0	0
252	253	253	Category J	-0.20385742	-0.10791016	-0.11987305	-0.033447266	0.18652344	0.48388672	-31.69	0	6/3/2018	6	3	2018	13:30:39	48639	0.7	13	30	39	0	0.060302734	3.4788574	-0.001708984	0.074462891	-0.96923828	24.609375	0.8918457	0	0	0	0	0	0	0	0	0	0.97216797	0.027832031	1.2338867	-0.2019043	-0.18237305	0.84936523	0	44330	0	0	0
253	254	254	Category J	-0.46777344	-0.17993164	-1.4638672	-0.071777344	0.18701172	0.48193359	-33.42	0	6/3/2018	6	3	2018	13:30:39	48639	0.8	13	30	39	0	0.060302734	3.4788574	-0.002441406	0.074462891	-0.96948242	24.469482	0.72460938	0	0	0	0	0	0	0	0	0	0.97241211	0.027587891	1.213623	-0.46508789	-0.25439453	-0.49414063	0	44330	0	0	0
254	255	255	Category J	0.70776367	0.38378906	-1.4157715	0.041015625	0.24755859	0.45898438	-32.43	0	6/3/2018	6	3	2018	13:30:39	48639	0.9	13	30	39	0	0.060302734	3.4788574	-0.003173828	0.074462891	-0.9699707	19.018311	0.89428711	0	0	0	0	0	0	0	0	0	0.97290039	0.027099609	1.4660645	0.7109375	0.30908203	-0.44555664	0	44330	0	0	0
255	256	256	Category J	0.46777344	-0.011962891	-1.8359375	0.058837891	0.23291016	0.4609375	-31.2	0	6/3/2018	6	3	2018	13:30:40	48640	0	13	30	40	0	0.060302734	3.4788574	-0.004394531	0.074707031	-0.97021484	23.383789	0.98974609	0	0	0	0	0	0	0	0	0	0.97314453	0.026855469	1.4245605	0.47216797	-0.086669922	-0.86547852	0	44330	0	0	0
256	257	257	Category J	0.14379883	-0.17993164	-0.94799805	-0.009277344	0.2097168	0.47705078	-29.12	0	6/3/2018	6	3	2018	13:30:40	48640	0.1	13	30	40	0	0.060302734	3.4788574	-0.004882813	0.075195313	-0.97094727	17.20166	0.29614258	0	0	0	0	0	0	0	0	0	0.97387695	0.026123047	0.42700195	0.14868164	-0.25512695	0.022949219	0	44330	0	0	0
257	258	258	Category J	-0.17993164	-0.13183594	-0.3359375	-0.081542969	0.18188477	0.47875977	-29.73	0	6/3/2018	6	3	2018	13:30:40	48640	0.2	13	30	40	0	0.060302734	3.4788574	-0.005371094	0.075439453	-0.97119141	6.0288086	0.69067383	0	0	0	0	0	0	0	0	0	0.97412109	0.025878906	1.0170898	-0.17431641	-0.20727539	0.63525391	0	44330	0	0	0
258	259	259	Category J	0.55175781	0.31176758	-1.1279297	-0.02734375	0.18457031	0.4777832	-32.31	0	6/3/2018	6	3	2018	13:30:40	48640	0.3	13	30	40	0	0.059326172	3.4853027	-0.006591797	0.075439453	-0.97143555	8.0737305	0.6262207	0	0	0	0	0	0	0	0	0	0.97436523	0.025634766	0.95092773	0.55834961	0.23608398	-0.15649414	0	44330	0	0	0
259	260	260	Category J	0.26391602	0.047851563	-1.079834	0.091064453	0.19506836	0.46875	-33.66	0	6/3/2018	6	3	2018	13:30:40	48640	0.4	13	30	40	0	0.059326172	3.4853027	-0.007568359	0.076171875	-0.97143555	4.7050781	0.29370117	0	0	0	0	0	0	0	0	0	0.97436523	0.025634766	0.40844727	0.27148438	-0.028320313	-0.10839844	0	44330	0	0	0
260	261	261	Category J	-0.23999023	-0.023925781	-1.6557617	0.075195313	0.1953125	0.47143555	-34.15	0	6/3/2018	6	3	2018	13:30:40	48640	0.5	13	30	40	0	0.059326172	3.4853027	-0.005615234	0.079345703	-0.97045898	2.8493652	0.73120117	0	0	0	0	0	0	0	0	0	0.97387695	0.026123047	1.0224609	-0.23413086	-0.10327148	-0.68505859	0	44330	0	0	0
261	262	262	Category J	-0.19189453	-0.095947266	-0.26391602	0.009765625	0.20239258	0.47631836	-32.19	0	6/3/2018	6	3	2018	13:30:40	48640	0.6	13	30	40	0	0.059326172	3.4853027	-0.004638672	0.074951172	-0.96508789	20.907959	0.74560547	0	0	0	0	0	0	0	0	0	0.96801758	0.031982422	1.059082	-0.18701172	-0.17089844	0.70117188	0	44330	0	0	0
262	263	263	Category L	0	0.13183594	-0.95996094	0.21655273	0.008300781	0.45751953	-33.91	0	6/3/2018	6	3	2018	13:34:56	48896	0.8	13	34	56	0	0.059326172	3.4675781	-0.003417969	0.075195313	-0.97680664	29.102051	0.059082031	0	0	0	0	0	0	0	0	0	0.97949219	0.020507813	0.076904297	0.003417969	0.056396484	0.016845703	0	44330	0	0	0
263	264	264	Category L	0	0.095947266	-0.94799805	0.21728516	0.013427734	0.45678711	-33.91	0	6/3/2018	6	3	2018	13:34:56	48896	0.9	13	34	56	0	0.059326172	3.4675781	-0.002929688	0.080566406	-0.98461914	31.860107	0.039794922	0	0	0	0	0	0	0	0	0	0.98803711	0.011962891	0.055175781	0.002929688	0.015136719	0.036621094	0	44330	0	0	0
264	265	265	Category L	-0.011962891	0.059814453	-0.95996094	0.21655273	0.014892578	0.45776367	-34.15	0	6/3/2018	6	3	2018	13:34:57	48897	0	13	34	57	0	0.059326172	3.4675781	0.001708984	0.077880859	-0.98657227	40.181152	0.034912109	0	0	0	0	0	0	0	0	0	0.98950195	0.010498047	0.05859375	-0.013671875	-0.018066406	0.026611328	0	44330	0	0	0
265	266	266	Category L	0	0.071777344	-0.95996094	0.21728516	0.016113281	0.45288086	-34.4	0	6/3/2018	6	3	2018	13:34:57	48897	0.1	13	34	57	0	0.059326172	3.4675781	0.004882813	0.077880859	-0.96826172	54.800293	0.011474609	0	0	0	0	0	0	0	0	0	0.97143555	0.028564453	0.01953125	-0.004882813	-0.006103516	0.008300781	0	44330	0	0	0
266	267	267	Category L	0.011962891	0.047851563	-0.95996094	0.21728516	0.012695313	0.45996094	-34.52	0	6/3/2018	6	3	2018	13:34:57	48897	0.2	13	34	57	0	0.059326172	3.4675781	0.004150391	0.075439453	-0.97729492	55.408447	0.033691406	0	0	0	0	0	0	0	0	0	0.98022461	0.019775391	0.052978516	0.007568359	-0.027587891	0.017333984	0	44330	0	0	0
267	268	268	Category L	-0.011962891	0.11987305	-0.92382813	0.21630859	0.015869141	0.45581055	-34.76	0	6/3/2018	6	3	2018	13:34:57	48897	0.3	13	34	57	0	0.059326172	3.4675781	0.009033203	0.074707031	-0.97680664	44.974854	0.072509766	0	0	0	0	0	0	0	0	0	0.97949219	0.020507813	0.11914063	-0.020996094	0.044921875	0.052978516	0	44330	0	0	0
268	269	269	Category L	0	0.071777344	-0.95996094	0.22192383	0.016113281	0.45898438	-34.89	0	6/3/2018	6	3	2018	13:34:57	48897	0.4	13	34	57	0	0.059326172	3.4675781	0.008056641	0.076416016	-0.96777344	45.323975	0.012207031	0	0	0	0	0	0	0	0	0	0.97070313	0.029296875	0.020751953	-0.008056641	-0.004638672	0.0078125	0	44330	0	0	0
269	270	270	Category L	-0.011962891	0.083984375	-0.92382813	0.21655273	0.013671875	0.45507813	-34.89	0	6/3/2018	6	3	2018	13:34:57	48897	0.5	13	34	57	0	0.059326172	3.4675781	0	0.079589844	-0.97509766	55.068848	0.052734375	0	0	0	0	0	0	0	0	0	0.97827148	0.021728516	0.067626953	-0.011962891	0.004150391	0.051269531	0	44330	0	0	0
270	271	271	Category L	0.011962891	0.035888672	-0.91186523	0.21459961	0.016357422	0.45507813	-34.89	0	6/3/2018	6	3	2018	13:34:57	48897	0.6	13	34	57	0	0.059326172	3.4675781	-0.000976563	0.084716797	-0.9597168	57.787109	0.069580078	0	0	0	0	0	0	0	0	0	0.96337891	0.036621094	0.10986328	0.012939453	-0.048828125	0.047851563	0	44330	0	0	0
271	272	272	Category L	-0.011962891	0.059814453	-0.93579102	0.2175293	0.014648438	0.45507813	-34.76	0	6/3/2018	6	3	2018	13:34:57	48897	0.7	13	34	57	0	0.059326172	3.4675781	-0.002197266	0.077148438	-0.96948242	49.138916	0.0390625	0	0	0	0	0	0	0	0	0	0.97265625	0.02734375	0.060546875	-0.009521484	-0.017333984	0.033691406	0	44330	0	0	0
272	273	273	Category L	-0.011962891	0.10791016	-0.95996094	0.21557617	0.015136719	0.45996094	-34.52	0	6/3/2018	6	3	2018	13:34:57	48897	0.8	13	34	57	0	0.059326172	3.4675781	-0.011962891	0.088623047	-0.97363281	45.346924	0.0234375	0	0	0	0	0	0	0	0	0	0.9777832	0.022216797	0.032958984	0	0.019042969	0.013671875	0	44330	0	0	0
273	274	274	Category L	0	0.071777344	-0.94799805	0.21289063	0.014404297	0.45776367	-34.89	0	6/3/2018	6	3	2018	13:34:57	48897	0.9	13	34	57	0	0.059326172	3.4675781	-0.00390625	0.035400391	-0.99804688	41.623291	0.062011719	0	0	0	0	0	0	0	0	0	0.99853516	0.001464844	0.090332031	0.00390625	0.036132813	0.050048828	0	44330	0	0	0
274	275	275	Category L	0	0.071777344	-0.94799805	0.21850586	0.017333984	0.45874023	-35.01	0	6/3/2018	6	3	2018	13:34:58	48898	0	13	34	58	0	0.059326172	3.4675781	-0.009765625	0.087158203	-1.0493164	33.482666	0.10302734	0	0	0	0	0	0	0	0	0	1.0529785	0.052978516	0.12670898	0.009765625	-0.015380859	0.10131836	0	44330	0	0	0
275	276	276	Category L	-0.011962891	0.071777344	-0.93579102	0.21630859	0.014648438	0.45996094	-34.77	0	6/3/2018	6	3	2018	13:34:58	48898	0.1	13	34	58	0	0.059326172	3.4675781	-0.005126953	0.11669922	-1.0825195	19.322998	0.15380859	0	0	0	0	0	0	0	0	0	1.0888672	0.088867188	0.19848633	-0.006591797	-0.044921875	0.14672852	0	44330	0	0	0
276	277	277	Category L	0	0.083984375	-0.92382813	0.21484375	0.011962891	0.45874023	-34.64	0	6/3/2018	6	3	2018	13:34:58	48898	0.2	13	34	58	0	0.059326172	3.4675781	-0.009277344	0.082275391	-1.1347656	10.212402	0.21118164	0	0	0	0	0	0	0	0	0	1.1379395	0.13793945	0.22192383	0.009277344	0.001464844	0.2109375	0	44330	0	0	0
277	278	278	Category L	-0.011962891	0.10791016	-0.93579102	0.21289063	0.011962891	0.45678711	-34.4	0	6/3/2018	6	3	2018	13:34:58	48898	0.3	13	34	58	0	0.059326172	3.4675781	0.004638672	0.007324219	-1.1635742	5.5463867	0.24951172	0	0	0	0	0	0	0	0	0	1.1635742	0.16357422	0.3449707	-0.016601563	0.1003418	0.2277832	0	44330	0	0	0
278	279	279	Category L	0	0.095947266	-0.93579102	0.2175293	0.012207031	0.45581055	-34.27	0	6/3/2018	6	3	2018	13:34:58	48898	0.4	13	34	58	0	0.059326172	3.4675781	0.038574219	0.065917969	-1.2077637	2.592041	0.27636719	0	0	0	0	0	0	0	0	0	1.2102051	0.21020508	0.34057617	-0.038574219	0.029785156	0.27197266	0	44330	0	0	0
279	280	280	Category L	0.011962891	0.059814453	-0.98388672	0.21655273	0.012939453	0.45581055	-34.27	0	6/3/2018	6	3	2018	13:34:58	48898	0.5	13	34	58	0	0.059326172	3.4675781	0.04296875	0.046386719	-1.2246094	0.58813477	0.24291992	0	0	0	0	0	0	0	0	0	1.2260742	0.22607422	0.28515625	-0.031005859	0.013183594	0.24072266	0	44330	0	0	0
280	281	281	Category L	0.011962891	0.047851563	-0.95996094	0.21508789	0.010986328	0.45874023	-34.4	0	6/3/2018	6	3	2018	13:34:58	48898	0.6	13	34	58	0	0.059326172	3.4675781	0.038574219	0.062744141	-1.213623	0.41845703	0.25561523	0	0	0	0	0	0	0	0	0	1.2160645	0.21606445	0.29541016	-0.026611328	-0.014892578	0.25366211	0	44330	0	0	0
281	282	282	Category L	0.011962891	0.071777344	-0.97192383	0.21728516	0.017333984	0.4609375	-34.4	0	6/3/2018	6	3	2018	13:34:58	48898	0.7	13	34	58	0	0.059326172	3.4675781	0.043701172	0.058105469	-1.2258301	0.97949219	0.25610352	0	0	0	0	0	0	0	0	0	1.2277832	0.2277832	0.29931641	-0.031738281	0.013427734	0.25390625	0	44330	0	0	0
282	283	283	Category L	0.011962891	0.071777344	-0.94799805	0.21655273	0.012207031	0.46191406	-34.27	0	6/3/2018	6	3	2018	13:34:58	48898	0.8	13	34	58	0	0.059326172	3.4675781	0.046875	0.056396484	-1.2114258	0.90380859	0.26635742	0	0	0	0	0	0	0	0	0	1.213623	0.21362305	0.31396484	-0.034912109	0.015136719	0.26342773	0	44330	0	0	0
283	284	284	Category L	0	0.083984375	-0.91186523	0.21289063	0.011962891	0.45996094	-34.77	0	6/3/2018	6	3	2018	13:34:58	48898	0.9	13	34	58	0	0.059326172	3.4675781	0.040283203	0.058349609	-1.222168	0.76806641	0.31396484	0	0	0	0	0	0	0	0	0	1.2241211	0.22412109	0.3762207	-0.040283203	0.025390625	0.31030273	0	44330	0	0	0
284	285	285	Category L	0	0.071777344	-0.92382813	0.21582031	0.012207031	0.46069336	-34.77	0	6/3/2018	6	3	2018	13:34:59	48899	0	13	34	59	0	0.059326172	3.4675781	0.041015625	0.059326172	-1.2282715	0.82226563	0.30737305	0	0	0	0	0	0	0	0	0	1.2304688	0.23046875	0.35791016	-0.041015625	0.012207031	0.30444336	0	44330	0	0	0
285	286	286	Category L	0	0.071777344	-0.93579102	0.21289063	0.015380859	0.45874023	-34.77	0	6/3/2018	6	3	2018	13:34:59	48899	0.1	13	34	59	0	0.059326172	3.4675781	0.032226563	0.057617188	-1.222168	1.7558594	0.28857422	0	0	0	0	0	0	0	0	0	1.223877	0.22387695	0.33276367	-0.032226563	0.013916016	0.28637695	0	44330	0	0	0
286	287	287	Category L	0	0.047851563	-0.94799805	0.21557617	0.018798828	0.45874023	-35.01	0	6/3/2018	6	3	2018	13:34:59	48899	0.2	13	34	59	0	0.059326172	3.4675781	0.033935547	0.060058594	-1.2363281	2.3937988	0.29052734	0	0	0	0	0	0	0	0	0	1.2380371	0.23803711	0.3347168	-0.033935547	-0.012207031	0.28833008	0	44330	0	0	0
287	288	288	Category L	-0.011962891	0.059814453	-0.91186523	0.21655273	0.015380859	0.46191406	-34.89	0	6/3/2018	6	3	2018	13:34:59	48899	0.3	13	34	59	0	0.059570313	3.515918	0.035400391	0.056396484	-1.2192383	2.2773438	0.31103516	0	0	0	0	0	0	0	0	0	1.2211914	0.22119141	0.3581543	-0.047363281	0.003173828	0.30737305	0	44330	0	0	0
288	289	289	Category L	0	0.035888672	-0.92382813	0.21435547	0.013427734	0.45263672	-34.89	0	6/3/2018	6	3	2018	13:34:59	48899	0.4	13	34	59	0	0.059570313	3.515918	0.030761719	0.056884766	-1.2260742	1.9304199	0.3046875	0	0	0	0	0	0	0	0	0	1.2277832	0.2277832	0.35449219	-0.030761719	-0.020996094	0.30224609	0	44330	0	0	0
289	290	290	Category L	0	0.095947266	-0.93579102	0.21411133	0.012207031	0.45849609	-34.76	0	6/3/2018	6	3	2018	13:34:59	48899	0.5	13	34	59	0	0.059570313	3.515918	0.030761719	0.060791016	-1.2304688	1.927002	0.29833984	0	0	0	0	0	0	0	0	0	1.2324219	0.23242188	0.36083984	-0.030761719	0.034912109	0.29467773	0	44330	0	0	0
290	291	291	Category L	0	0.047851563	-0.91186523	0.21606445	0.013671875	0.45678711	-35.01	0	6/3/2018	6	3	2018	13:34:59	48899	0.6	13	34	59	0	0.059570313	3.515918	0.022705078	0.059326172	-1.2229004	1.8918457	0.31225586	0	0	0	0	0	0	0	0	0	1.2246094	0.22460938	0.34545898	-0.022705078	-0.011474609	0.31103516	0	44330	0	0	0
291	292	292	Category L	0	0.059814453	-0.92382813	0.21655273	0.013671875	0.45996094	-35.01	0	6/3/2018	6	3	2018	13:34:59	48899	0.7	13	34	59	0	0.059570313	3.515918	0.022949219	0.061523438	-1.2353516	1.7358398	0.31225586	0	0	0	0	0	0	0	0	0	1.2370605	0.23706055	0.33642578	-0.022949219	-0.001708984	0.31152344	0	44330	0	0	0
292	293	293	Category L	0	0.047851563	-0.94799805	0.21582031	0.012695313	0.46069336	-35.26	0	6/3/2018	6	3	2018	13:34:59	48899	0.8	13	34	59	0	0.059570313	3.515918	0.022949219	0.060058594	-1.2299805	1.199707	0.28320313	0	0	0	0	0	0	0	0	0	1.2316895	0.23168945	0.31738281	-0.022949219	-0.012207031	0.28198242	0	44330	0	0	0
293	294	294	Category L	0	0.047851563	-0.95996094	0.21923828	0.010986328	0.45874023	-35.13	0	6/3/2018	6	3	2018	13:34:59	48899	0.9	13	34	59	0	0.059570313	3.515918	0.023925781	0.061523438	-1.2402344	1.1005859	0.28173828	0	0	0	0	0	0	0	0	0	1.2419434	0.24194336	0.31811523	-0.023925781	-0.013671875	0.28027344	0	44330	0	0	0
294	295	295	Category L	-0.011962891	0.071777344	-0.95996094	0.21411133	0.012207031	0.45849609	-35.01	0	6/3/2018	6	3	2018	13:35:00	48900	0	13	35	0	0	0.059570313	3.515918	0.029541016	0.065429688	-1.2319336	1.4858398	0.27514648	0	0	0	0	0	0	0	0	0	1.2338867	0.23388672	0.31982422	-0.041503906	0.006103516	0.27197266	0	44330	0	0	0
295	296	296	Category L	0	0.083984375	-0.97192383	0.21508789	0.010253906	0.45776367	-34.64	0	6/3/2018	6	3	2018	13:35:00	48900	0.1	13	35	0	0	0.059570313	3.515918	0.019287109	0.059814453	-1.2250977	1.2104492	0.25512695	0	0	0	0	0	0	0	0	0	1.2268066	0.22680664	0.29663086	-0.019287109	0.023925781	0.25317383	0	44330	0	0	0
296	297	297	Category L	0.011962891	0.071777344	-0.93579102	0.21508789	0.008544922	0.45996094	-34.27	0	6/3/2018	6	3	2018	13:35:00	48900	0.2	13	35	0	0	0.059570313	3.515918	0.013183594	0.061767578	-1.217041	0.31835938	0.28149414	0	0	0	0	0	0	0	0	0	1.21875	0.21875	0.29248047	-0.001220703	0.009765625	0.28125	0	44330	0	0	0
297	298	298	Category L	0	0.083984375	-0.93579102	0.21459961	0.012451172	0.45385742	-34.52	0	6/3/2018	6	3	2018	13:35:00	48900	0.3	13	35	0	0	0.059570313	3.515918	0.010498047	0.06640625	-1.2167969	0.50463867	0.28173828	0	0	0	0	0	0	0	0	0	1.21875	0.21875	0.30932617	-0.010498047	0.017333984	0.28100586	0	44330	0	0	0
298	299	299	Category L	-0.011962891	0.083984375	-0.93579102	0.21655273	0.008300781	0.45996094	-34.4	0	6/3/2018	6	3	2018	13:35:00	48900	0.4	13	35	0	0	0.059570313	3.515918	0.010009766	0.0703125	-1.2241211	0.87451172	0.28930664	0	0	0	0	0	0	0	0	0	1.2260742	0.22607422	0.32373047	-0.021972656	0.013427734	0.28833008	0	44330	0	0	0
299	300	300	Category L	0	0.071777344	-0.94799805	0.21899414	0.007568359	0.45385742	-34.64	0	6/3/2018	6	3	2018	13:35:00	48900	0.5	13	35	0	0	0.059570313	3.515918	-0.000732422	0.068115234	-1.2202148	1.0529785	0.2722168	0	0	0	0	0	0	0	0	0	1.222168	0.22216797	0.27661133	0.000732422	0.003417969	0.2722168	0	44330	0	0	0
300	301	301	Category L	0	0.071777344	-0.92382813	0.21655273	0.005615234	0.45751953	-34.76	0	6/3/2018	6	3	2018	13:35:00	48900	0.6	13	35	0	0	0.059570313	3.515918	-0.004150391	0.069335938	-1.2150879	1.0070801	0.29125977	0	0	0	0	0	0	0	0	0	1.217041	0.21704102	0.29760742	0.004150391	0.002197266	0.29125977	0	44330	0	0	0
301	302	302	Category L	0	0.059814453	-0.89990234	0.21289063	0.012695313	0.45874023	-34.52	0	6/3/2018	6	3	2018	13:35:00	48900	0.7	13	35	0	0	0.059570313	3.515918	-0.001464844	0.072265625	-1.2023926	0.82202148	0.30273438	0	0	0	0	0	0	0	0	0	1.2045898	0.20458984	0.31689453	0.001464844	-0.012451172	0.30249023	0	44330	0	0	0
302	303	303	Category L	-0.011962891	0.059814453	-0.91186523	0.21582031	0.012695313	0.45996094	-34.15	0	6/3/2018	6	3	2018	13:35:00	48900	0.8	13	35	0	0	0.059570313	3.515918	-0.000488281	0.07421875	-1.2163086	0.29492188	0.30493164	0	0	0	0	0	0	0	0	0	1.2185059	0.21850586	0.33007813	-0.011230469	-0.014404297	0.30444336	0	44330	0	0	0
303	304	304	Category L	0	0.047851563	-0.92382813	0.20898438	0.013916016	0.45996094	-34.4	0	6/3/2018	6	3	2018	13:35:00	48900	0.9	13	35	0	0	0.059570313	3.515918	-0.000244141	0.071777344	-1.21875	1.8764648	0.29589844	0	0	0	0	0	0	0	0	0	1.2207031	0.22070313	0.31933594	0.000244141	-0.023925781	0.29492188	0	44330	0	0	0
304	305	305	Category L	0	0.083984375	-0.93579102	0.21508789	0.014892578	0.45678711	-34.64	0	6/3/2018	6	3	2018	13:35:01	48901	0	13	35	1	0	0.059570313	3.515918	-0.002929688	0.070800781	-1.2182617	4.0605469	0.28295898	0	0	0	0	0	0	0	0	0	1.220459	0.22045898	0.29882813	0.002929688	0.012939453	0.2824707	0	44330	0	0	0
305	306	306	Category L	-0.011962891	0.071777344	-0.92382813	0.21679688	0.005126953	0.45654297	-34.64	0	6/3/2018	6	3	2018	13:35:01	48901	0.1	13	35	1	0	0.059570313	3.515918	0.005615234	0.081787109	-1.222168	7.8427734	0.29907227	0	0	0	0	0	0	0	0	0	1.2250977	0.22509766	0.32617188	-0.017578125	-0.010009766	0.29833984	0	44330	0	0	0
306	307	307	Category L	0	0.10791016	-0.94799805	0.21679688	0.005126953	0.45654297	-34.64	0	6/3/2018	6	3	2018	13:35:01	48901	0.2	13	35	1	0	0.059570313	3.515918	0.004882813	0.083251953	-1.2202148	8.7629395	0.2734375	0	0	0	0	0	0	0	0	0	1.2229004	0.22290039	0.30175781	-0.004882813	0.024414063	0.2722168	0	44330	0	0	0
307	308	308	Category L	-0.011962891	0.083984375	-0.92382813	0.21313477	0.009277344	0.46166992	-34.15	0	6/3/2018	6	3	2018	13:35:01	48901	0.3	13	35	1	0	0.059570313	3.515918	0.002929688	0.083251953	-1.2253418	7.4199219	0.30175781	0	0	0	0	0	0	0	0	0	1.2280273	0.22802734	0.31713867	-0.014892578	0.000488281	0.30151367	0	44330	0	0	0
308	309	309	Category M	-0.011962891	0.32397461	-0.86376953	0.18432617	-0.14355469	0.44702148	-34.64	0	6/3/2018	6	3	2018	13:35:01	48901	0.8	13	35	1	0	0.059570313	3.515918	0.003173828	0.082763672	-1.2275391	13.886475	0.43676758	0	0	0	0	0	0	0	0	0	1.2302246	0.23022461	0.62011719	-0.015136719	0.2409668	0.36376953	0	44330	0	0	0
309	310	310	Category M	0.17993164	0.35986328	-0.74389648	0.16650391	-0.18286133	0.44067383	-34.77	0	6/3/2018	6	3	2018	13:35:01	48901	0.9	13	35	1	0	0.059570313	3.515918	0.001953125	0.083251953	-1.2282715	14.05957	0.58544922	0	0	0	0	0	0	0	0	0	1.2312012	0.23120117	0.93896484	0.17773438	0.27636719	0.484375	0	44330	0	0	0
310	311	311	Category M	0.059814453	-0.37182617	-1.355957	0.16259766	-0.24536133	0.41308594	-34.52	0	6/3/2018	6	3	2018	13:35:02	48902	0	13	35	2	0	0.059570313	3.515918	0.002197266	0.079833984	-1.223877	25.1604	0.47412109	0	0	0	0	0	0	0	0	0	1.2265625	0.2265625	0.64111328	0.057373047	-0.45166016	-0.13183594	0	44330	0	0	0
311	312	312	Category M	-0.65991211	1.5598145	-1.9919434	0.16577148	-0.27539063	0.3984375	-34.64	0	6/3/2018	6	3	2018	13:35:02	48902	0.1	13	35	2	0	0.059570313	3.515918	0.013427734	0.0859375	-1.2199707	35.494873	1.7946777	0	0	0	0	0	0	0	0	0	1.2229004	0.22290039	2.9189453	-0.67333984	1.4736328	-0.77172852	0	44330	0	0	0
312	313	313	Category M	-1.1879883	-3.7438965	-3.6237793	0.13647461	0.063232422	0.48266602	-34.4	0	6/3/2018	6	3	2018	13:35:02	48902	0.2	13	35	2	0	0.059570313	3.515918	0.011230469	0.0859375	-1.2172852	31.264648	4.6794434	0	0	0	0	0	0	0	0	0	1.220459	0.22045898	7.435791	-1.1992188	-3.829834	-2.40625	0	44330	0	0	0
313	314	314	Category M	-0.89990234	4.1518555	-4.5478516	0.11401367	-0.18457031	0.45654297	-34.4	0	6/3/2018	6	3	2018	13:35:02	48902	0.3	13	35	2	0	0.059570313	3.515918	0.012695313	0.0859375	-1.2224121	44.07251	5.3310547	0	0	0	0	0	0	0	0	0	1.2255859	0.22558594	8.3039551	-0.91259766	4.0656738	-3.3251953	0	44330	0	0	0
314	315	315	Category M	0.82788086	2.6518555	-4.0197754	0.25097656	-0.40991211	0.23608398	-34.76	0	6/3/2018	6	3	2018	13:35:02	48902	0.4	13	35	2	0	0.059570313	3.515918	0.009765625	0.083740234	-1.2241211	49.798096	3.8830566	0	0	0	0	0	0	0	0	0	1.2270508	0.22705078	6.1816406	0.81787109	2.5678711	-2.7954102	0	44330	0	0	0
315	316	316	Category M	-0.3359375	-2.6398926	-4.3439941	0.17749023	-0.083007813	0.46142578	-34.76	0	6/3/2018	6	3	2018	13:35:02	48902	0.5	13	35	2	0	0.059570313	3.515918	0.006103516	0.081542969	-1.2211914	55.119141	4.15625	0	0	0	0	0	0	0	0	0	1.223877	0.22387695	6.1862793	-0.34204102	-2.7214355	-3.1225586	0	44330	0	0	0
316	317	317	Category M	1.1279297	-5.6757813	-4.4157715	0.16601563	0.018066406	0.47509766	-34.4	0	6/3/2018	6	3	2018	13:35:02	48902	0.6	13	35	2	0	0.059570313	3.515918	0.006591797	0.081787109	-1.21875	43.397705	6.6804199	0	0	0	0	0	0	0	0	0	1.2216797	0.22167969	10.075684	1.1210938	-5.7575684	-3.1967773	0	44330	0	0	0
317	318	318	Category M	2.3039551	4.3679199	-4.3078613	0.19799805	-0.42749023	0.25341797	-34.15	0	6/3/2018	6	3	2018	13:35:02	48902	0.7	13	35	2	0	0.059570313	3.515918	0.005371094	0.083740234	-1.2226563	45.888672	5.7578125	0	0	0	0	0	0	0	0	0	1.2253418	0.2253418	9.6674805	2.2983398	4.2839355	-3.0849609	0	44330	0	0	0
318	319	319	Category M	0.17993164	-1.7758789	-2.1599121	0.057128906	-0.17944336	0.46264648	-34.15	0	6/3/2018	6	3	2018	13:35:02	48902	0.8	13	35	2	0	0.059570313	3.515918	0.00390625	0.085693359	-1.2241211	45.55127	2.0910645	0	0	0	0	0	0	0	0	0	1.2270508	0.22705078	2.9733887	0.17578125	-1.8615723	-0.93554688	0	44330	0	0	0
319	320	320	Category M	0.011962891	1.2958984	-0.91186523	0.019042969	-0.32348633	0.39379883	-34.4	0	6/3/2018	6	3	2018	13:35:02	48902	0.9	13	35	2	0	0.059570313	3.515918	0.001220703	0.084472656	-1.223877	46.806396	1.2507324	0	0	0	0	0	0	0	0	0	1.2268066	0.22680664	1.5339355	0.010498047	1.2111816	0.31201172	0	44330	0	0	0
320	321	321	Category M	0.26391602	-0.38378906	-1.0319824	-0.059326172	-0.21313477	0.44995117	-34.64	0	6/3/2018	6	3	2018	13:35:03	48903	0	13	35	3	0	0.059570313	3.515918	-0.002441406	0.082763672	-1.222168	34.566406	0.57006836	0	0	0	0	0	0	0	0	0	1.2250977	0.22509766	0.92358398	0.26635742	-0.46655273	0.19018555	0	44330	0	0	0
321	322	322	Category M	0.083984375	0.47998047	-0.7199707	-0.020996094	-0.32128906	0.39111328	-35.13	0	6/3/2018	6	3	2018	13:35:03	48903	0.1	13	35	3	0	0.059814453	3.4804688	-0.004394531	0.083740234	-1.2202148	30.88208	0.64428711	0	0	0	0	0	0	0	0	0	1.2231445	0.22314453	0.98510742	0.088378906	0.39599609	0.50024414	0	44330	0	0	0
322	323	323	Category M	0.035888672	0.059814453	-1.1279297	-0.03125	-0.2644043	0.42626953	-34.89	0	6/3/2018	6	3	2018	13:35:03	48903	0.2	13	35	3	0	0.059814453	3.4804688	-0.00390625	0.08203125	-1.2243652	47.38208	0.10668945	0	0	0	0	0	0	0	0	0	1.2270508	0.22705078	0.15869141	0.039794922	-0.022216797	0.096435547	0	44330	0	0	0
323	324	324	Category E	-0.19189453	-0.095947266	-0.85180664	0.041015625	-0.24951172	0.43334961	-34.64	0	6/3/2018	6	3	2018	13:35:03	48903	0.6	13	35	3	0	0.059814453	3.4804688	-0.004394531	0.079345703	-1.2248535	36.612549	0.45288086	0	0	0	0	0	0	0	0	0	1.2275391	0.22753906	0.73608398	-0.18725586	-0.17529297	0.37304688	0	44330	0	0	0
324	325	325	Category E	-0.23999023	0	-0.91186523	0.0625	-0.24633789	0.43310547	-34.64	0	6/3/2018	6	3	2018	13:35:03	48903	0.7	13	35	3	0	0.059814453	3.4804688	-0.006835938	0.079101563	-1.2248535	36.026611	0.39819336	0	0	0	0	0	0	0	0	0	1.2275391	0.22753906	0.62524414	-0.23291016	-0.079101563	0.31298828	0	44330	0	0	0
325	326	326	Category E	-0.095947266	0.2277832	-1.3679199	0.079833984	-0.2253418	0.4387207	-34.89	0	6/3/2018	6	3	2018	13:35:03	48903	0.8	13	35	3	0	0.059814453	3.4804688	-0.005615234	0.077880859	-1.2226563	28.779541	0.22705078	0	0	0	0	0	0	0	0	0	1.2250977	0.22509766	0.38500977	-0.090087891	0.1496582	-0.14501953	0	44330	0	0	0
326	327	327	Category E	-0.035888672	0.16796875	-0.94799805	0.13037109	-0.22973633	0.4309082	-35.26	0	6/3/2018	6	3	2018	13:35:03	48903	0.9	13	35	3	0	0.059814453	3.4804688	-0.004394531	0.079101563	-1.2229004	42.322021	0.29077148	0	0	0	0	0	0	0	0	0	1.2255859	0.22558594	0.39501953	-0.03125	0.088623047	0.27490234	0	44330	0	0	0
327	328	328	Category E	-0.10791016	0.071777344	-0.83984375	0.12963867	-0.21826172	0.43286133	-34.76	0	6/3/2018	6	3	2018	13:35:04	48904	0	13	35	4	0	0.059814453	3.4804688	-0.001708984	0.081298828	-1.2233887	38.132324	0.39819336	0	0	0	0	0	0	0	0	0	1.2260742	0.22607422	0.49926758	-0.10595703	-0.009521484	0.38354492	0	44330	0	0	0
328	329	329	Category E	-0.2277832	0.10791016	-0.79199219	0.12890625	-0.21459961	0.43798828	-35.01	0	6/3/2018	6	3	2018	13:35:04	48904	0.1	13	35	4	0	0.059814453	3.4804688	-0.003173828	0.078857422	-1.2236328	24.309814	0.48730469	0	0	0	0	0	0	0	0	0	1.2260742	0.22607422	0.68505859	-0.22436523	0.028808594	0.43164063	0	44330	0	0	0
329	330	330	Category E	-0.047851563	0.16796875	-0.75585938	0.13208008	-0.21679688	0.43310547	-35.01	0	6/3/2018	6	3	2018	13:35:04	48904	0.2	13	35	4	0	0.059814453	3.4804688	-0.003417969	0.080078125	-1.2199707	17.134033	0.47436523	0	0	0	0	0	0	0	0	0	1.2226563	0.22265625	0.59643555	-0.044433594	0.087646484	0.46411133	0	44330	0	0	0
330	331	331	Category E	0	0.10791016	-1.2597656	0.15039063	-0.19848633	0.43798828	-35.01	0	6/3/2018	6	3	2018	13:35:04	48904	0.3	13	35	4	0	0.059814453	3.4804688	-0.001708984	0.079101563	-1.2226563	16.894531	0.046875	0	0	0	0	0	0	0	0	0	1.2250977	0.22509766	0.067382813	0.001708984	0.028564453	-0.036865234	0	44330	0	0	0
331	332	332	Category E	0.023925781	0.023925781	-1.0678711	0.16918945	-0.19897461	0.43139648	-35.13	0	6/3/2018	6	3	2018	13:35:04	48904	0.4	13	35	4	0	0.059814453	3.4804688	-0.000976563	0.077880859	-1.2233887	9.1960449	0.16674805	0	0	0	0	0	0	0	0	0	1.2260742	0.22607422	0.23486328	0.024902344	-0.053955078	0.15551758	0	44330	0	0	0
332	333	333	Category E	-0.11987305	0.011962891	-0.93579102	0.1496582	-0.22143555	0.42944336	-34.76	0	6/3/2018	6	3	2018	13:35:04	48904	0.5	13	35	4	0	0.059814453	3.4804688	-0.002441406	0.077636719	-1.2241211	6.2436523	0.31811523	0	0	0	0	0	0	0	0	0	1.2265625	0.2265625	0.47143555	-0.1171875	-0.065673828	0.28833008	0	44330	0	0	0
333	334	334	Category E	-0.011962891	0.11987305	-0.79199219	0.11743164	-0.24487305	0.42211914	-34.76	0	6/3/2018	6	3	2018	13:35:04	48904	0.6	13	35	4	0	0.059814453	3.4804688	-0.002441406	0.075927734	-1.2224121	10.496582	0.43261719	0	0	0	0	0	0	0	0	0	1.2248535	0.22485352	0.48339844	-0.009277344	0.043701172	0.43041992	0	44330	0	0	0
334	335	335	Category E	-0.11987305	-0.059814453	-0.87597656	0.074707031	-0.23071289	0.4375	-34.52	0	6/3/2018	6	3	2018	13:35:04	48904	0.7	13	35	4	0	0.059814453	3.4804688	-0.000976563	0.076416016	-1.2229004	17.820068	0.39135742	0	0	0	0	0	0	0	0	0	1.2253418	0.2253418	0.60205078	-0.11865234	-0.13623047	0.34692383	0	44330	0	0	0
335	336	336	Category E	-0.011962891	0.15576172	-1.1879883	0.083496094	-0.25024414	0.43115234	-34.27	0	6/3/2018	6	3	2018	13:35:04	48904	0.8	13	35	4	0	0.059814453	3.4804688	0.000488281	0.077148438	-1.2219238	17.659912	0.086425781	0	0	0	0	0	0	0	0	0	1.2243652	0.22436523	0.125	-0.012451172	0.078369141	0.033935547	0	44330	0	0	0
336	337	337	Category E	-0.071777344	0.17993164	-0.93579102	0.12353516	-0.21728516	0.43383789	-34.15	0	6/3/2018	6	3	2018	13:35:04	48904	0.9	13	35	4	0	0.059814453	3.4804688	-0.000488281	0.074707031	-1.2209473	16.245117	0.31201172	0	0	0	0	0	0	0	0	0	1.2231445	0.22314453	0.46118164	-0.071044922	0.10498047	0.28515625	0	44330	0	0	0
337	338	338	Category E	-0.2277832	0.19189453	-0.91186523	0.12084961	-0.20141602	0.44311523	-33.91	0	6/3/2018	6	3	2018	13:35:05	48905	0	13	35	5	0	0.059814453	3.4804688	-0.001220703	0.07421875	-1.21875	11.272461	0.39916992	0	0	0	0	0	0	0	0	0	1.2211914	0.22119141	0.65087891	-0.22631836	0.11743164	0.30688477	0	44330	0	0	0
338	339	339	Category E	-0.31176758	0.13183594	-0.82788086	0.11743164	-0.21459961	0.43676758	-33.91	0	6/3/2018	6	3	2018	13:35:05	48905	0.1	13	35	5	0	0.059814453	3.4804688	0	0.073242188	-1.2216797	7.4140625	0.50561523	0	0	0	0	0	0	0	0	0	1.223877	0.22387695	0.76391602	-0.31176758	0.058349609	0.39379883	0	44330	0	0	0
339	340	340	Category E	-0.011962891	0.14379883	-0.65991211	0.1496582	-0.23925781	0.41894531	-33.91	0	6/3/2018	6	3	2018	13:35:05	48905	0.2	13	35	5	0	0.059814453	3.4804688	0.000244141	0.070556641	-1.2233887	2.4055176	0.56835938	0	0	0	0	0	0	0	0	0	1.2255859	0.22558594	0.64916992	-0.012207031	0.072998047	0.56347656	0	44330	0	0	0
340	341	341	Category E	-0.035888672	0.21582031	-0.64794922	0.15380859	-0.23120117	0.42236328	-34.15	0	6/3/2018	6	3	2018	13:35:05	48905	0.3	13	35	5	0	0.059814453	3.4804688	-0.001708984	0.069335938	-1.2226563	0.76879883	0.59399414	0	0	0	0	0	0	0	0	0	1.2246094	0.22460938	0.75537109	-0.033935547	0.14624023	0.57470703	0	44330	0	0	0
341	342	342	Category E	-0.11987305	0.047851563	-1.3679199	0.14526367	-0.19750977	0.44189453	-34.4	0	6/3/2018	6	3	2018	13:35:05	48905	0.4	13	35	5	0	0.059814453	3.4804688	-0.00390625	0.068115234	-1.2194824	2.9851074	0.18920898	0	0	0	0	0	0	0	0	0	1.2214355	0.22143555	0.28442383	-0.11572266	-0.020263672	-0.14819336	0	44330	0	0	0
342	343	343	Category E	0.023925781	-0.059814453	-1.1518555	0.17431641	-0.20239258	0.42651367	-34.4	0	6/3/2018	6	3	2018	13:35:05	48905	0.5	13	35	5	0	0.059814453	3.4804688	-0.00390625	0.067138672	-1.223877	6.4155273	0.14868164	0	0	0	0	0	0	0	0	0	1.2258301	0.22583008	0.22705078	0.027832031	-0.12695313	0.072021484	0	44330	0	0	0
343	344	344	Category E	-0.21582031	0.011962891	-0.92382813	0.1237793	-0.23046875	0.4296875	-34.76	0	6/3/2018	6	3	2018	13:35:05	48905	0.6	13	35	5	0	0.059814453	3.4804688	-0.003662109	0.067871094	-1.2265625	17.506104	0.3737793	0	0	0	0	0	0	0	0	0	1.2282715	0.22827148	0.57055664	-0.21191406	-0.055908203	0.30273438	0	44330	0	0	0
344	345	345	Category E	0.69580078	0.93579102	-1.2719727	0.065429688	-0.23657227	0.43823242	-34.64	0	6/3/2018	6	3	2018	13:35:05	48905	0.7	13	35	5	0	0.059814453	3.4804688	-0.005126953	0.067138672	-1.2258301	12.091553	1.1169434	0	0	0	0	0	0	0	0	0	1.2277832	0.2277832	1.6154785	0.70092773	0.8684082	-0.045898438	0	44330	0	0	0
345	346	346	Category E	-0.059814453	0.19189453	-0.79199219	0.040039063	-0.22753906	0.44384766	-34.27	0	6/3/2018	6	3	2018	13:35:05	48905	0.8	13	35	5	0	0.059814453	3.4804688	-0.007080078	0.065185547	-1.2231445	11.776855	0.45239258	0	0	0	0	0	0	0	0	0	1.2248535	0.22485352	0.61035156	-0.052490234	0.12646484	0.43115234	0	44330	0	0	0
346	347	347	Category E	-0.14379883	0.047851563	-1.3679199	0.032714844	-0.22631836	0.44067383	-34.4	0	6/3/2018	6	3	2018	13:35:05	48905	0.9	13	35	5	0	0.059814453	3.4804688	-0.008300781	0.065917969	-1.2216797	15.096436	0.19995117	0	0	0	0	0	0	0	0	0	1.2233887	0.22338867	0.29956055	-0.13525391	-0.018066406	-0.14599609	0	44330	0	0	0
347	348	348	Category E	0	0.083984375	-1.1037598	0.091308594	-0.24853516	0.42651367	-34.27	0	6/3/2018	6	3	2018	13:35:06	48906	0	13	35	6	0	0.059814453	3.4804688	-0.007080078	0.063964844	-1.222168	16.756348	0.12036133	0	0	0	0	0	0	0	0	0	1.223877	0.22387695	0.14575195	0.007080078	0.019775391	0.1184082	0	44330	0	0	0
348	349	349	Category E	-0.095947266	0.10791016	-1.0197754	0.10693359	-0.2409668	0.42602539	-34.4	0	6/3/2018	6	3	2018	13:35:06	48906	0.1	13	35	6	0	0.059814453	3.4804688	-0.007568359	0.0625	-1.2226563	11.448242	0.22558594	0	0	0	0	0	0	0	0	0	1.2241211	0.22412109	0.33618164	-0.088134766	0.045166016	0.20288086	0	44330	0	0	0
349	350	350	Category E	0.011962891	-0.17993164	-0.57592773	0.12695313	-0.26708984	0.40673828	-34.52	0	6/3/2018	6	3	2018	13:35:06	48906	0.2	13	35	6	0	0.059814453	3.4804688	-0.006347656	0.061767578	-1.2229004	9.1171875	0.69116211	0	0	0	0	0	0	0	0	0	1.2246094	0.22460938	0.90722656	0.018310547	-0.24169922	0.64697266	0	44330	0	0	0
350	351	351	Category E	0.91186523	0.52783203	-0.58789063	0.081787109	-0.29589844	0.39990234	-34.52	0	6/3/2018	6	3	2018	13:35:06	48906	0.3	13	35	6	0	0.059814453	3.4804688	-0.007568359	0.05859375	-1.2248535	13.191162	1.2131348	0	0	0	0	0	0	0	0	0	1.2263184	0.22631836	2.0258789	0.91943359	0.46899414	0.63696289	0	44330	0	0	0
351	352	352	Category E	-0.17993164	0.059814453	-0.73193359	0.18041992	-0.26098633	0.39794922	-34.4	0	6/3/2018	6	3	2018	13:35:06	48906	0.4	13	35	6	0	0.059814453	3.4804688	-0.004394531	0.0625	-1.2272949	16.026611	0.52563477	0	0	0	0	0	0	0	0	0	1.2290039	0.22900391	0.67358398	-0.17529297	-0.002685547	0.49536133	0	44330	0	0	0
352	353	353	Category E	0.10791016	0.095947266	-1.3679199	0.14794922	-0.2434082	0.41796875	-34.52	0	6/3/2018	6	3	2018	13:35:06	48906	0.5	13	35	6	0	0.059814453	3.4804688	0.001220703	0.046630859	-1.2167969	2.3261719	0.19116211	0	0	0	0	0	0	0	0	0	1.2177734	0.21777344	0.30664063	0.10644531	0.049072266	-0.15087891	0	44330	0	0	0
353	354	354	Category E	-0.23999023	-0.10791016	-1.079834	0.17529297	-0.24658203	0.40234375	-34.76	0	6/3/2018	6	3	2018	13:35:06	48906	0.6	13	35	6	0	0.059814453	3.4804688	0.013183594	0.093017578	-1.1728516	8.0766602	0.33642578	0	0	0	0	0	0	0	0	0	1.1767578	0.17675781	0.54736328	-0.25317383	-0.20092773	0.093017578	0	44330	0	0	0
354	355	355	Category E	-0.29980469	-0.095947266	-0.7199707	0.15283203	-0.25610352	0.40771484	-34.52	0	6/3/2018	6	3	2018	13:35:06	48906	0.7	13	35	6	0	0.059814453	3.4804688	0.022949219	0.037597656	-1.1293945	4.5788574	0.53833008	0	0	0	0	0	0	0	0	0	1.1303711	0.13037109	0.86621094	-0.32275391	-0.13354492	0.40942383	0	44330	0	0	0
355	356	356	Category E	0.023925781	0.095947266	-0.74389648	0.14770508	-0.23120117	0.42089844	-34.76	0	6/3/2018	6	3	2018	13:35:06	48906	0.8	13	35	6	0	0.059814453	3.4804688	0.017578125	0.006835938	-1.0957031	4.8718262	0.36303711	0	0	0	0	0	0	0	0	0	1.0959473	0.095947266	0.44702148	0.006103516	0.088867188	0.35180664	0	44330	0	0	0
356	357	357	Category E	-0.095947266	0.23999023	-1.223877	0.15820313	-0.21655273	0.42480469	-34.64	0	6/3/2018	6	3	2018	13:35:06	48906	0.9	13	35	6	0	0.059326172	3.4417969	0.021484375	0.037597656	-1.0458984	0.62670898	0.29370117	0	0	0	0	0	0	0	0	0	1.046875	0.046875	0.49731445	-0.11743164	0.20214844	-0.17773438	0	44330	0	0	0
357	358	358	Category E	-0.13183594	0.26391602	-1.0559082	0.24389648	-0.20849609	0.39477539	-34.52	0	6/3/2018	6	3	2018	13:35:07	48907	0	13	35	7	0	0.059326172	3.4417969	0.008056641	0.10302734	-1.0141602	0.39233398	0.21704102	0	0	0	0	0	0	0	0	0	1.0195313	0.01953125	0.34228516	-0.13989258	0.16064453	-0.041503906	0	44330	0	0	0
358	359	359	Category E	-0.21582031	0	-0.92382813	0.27539063	-0.17285156	0.39331055	-34.76	0	6/3/2018	6	3	2018	13:35:07	48907	0.1	13	35	7	0	0.059326172	3.4417969	-0.020507813	0.048583984	-0.97290039	6.2912598	0.20703125	0	0	0	0	0	0	0	0	0	0.97436523	0.025634766	0.29296875	-0.19506836	-0.048583984	0.049072266	0	44330	0	0	0
359	360	360	Category E	-0.29980469	-0.083984375	-0.85180664	0.28442383	-0.12866211	0.3996582	-34.52	0	6/3/2018	6	3	2018	13:35:07	48907	0.2	13	35	7	0	0.059326172	3.4417969	-0.0234375	0.071289063	-0.95605469	13.693359	0.33349609	0	0	0	0	0	0	0	0	0	0.95922852	0.040771484	0.53588867	-0.27612305	-0.15527344	0.10424805	0	44330	0	0	0
360	361	361	Category E	-0.13183594	0.11987305	-0.80395508	0.29272461	-0.11572266	0.39941406	-34.76	0	6/3/2018	6	3	2018	13:35:07	48907	0.3	13	35	7	0	0.059326172	3.4417969	-0.020263672	0.057128906	-0.96533203	11.91748	0.20581055	0	0	0	0	0	0	0	0	0	0.96728516	0.032714844	0.33544922	-0.11132813	0.0625	0.16137695	0	44330	0	0	0
361	362	362	Category E	0.047851563	-0.059814453	-1.2958984	0.24121094	-0.099365234	0.43334961	-34.89	0	6/3/2018	6	3	2018	13:35:07	48907	0.4	13	35	7	0	0.059326172	3.4417969	-0.024169922	0.061279297	-0.95410156	9.503418	0.36938477	0	0	0	0	0	0	0	0	0	0.95654297	0.043457031	0.53491211	0.072021484	-0.12109375	-0.34155273	0	44330	0	0	0
362	363	363	Category E	-0.023925781	-0.13183594	-0.99584961	0.27368164	-0.1081543	0.41113281	-34.4	0	6/3/2018	6	3	2018	13:35:07	48907	0.5	13	35	7	0	0.059326172	3.4417969	-0.024658203	0.055175781	-0.96337891	13.9021	0.18969727	0	0	0	0	0	0	0	0	0	0.96533203	0.034667969	0.22021484	0.000732422	-0.18701172	-0.032226563	0	44330	0	0	0
363	364	364	Category E	-0.19189453	0.047851563	-0.91186523	0.24291992	-0.12475586	0.42382813	-34.4	0	6/3/2018	6	3	2018	13:35:07	48907	0.6	13	35	7	0	0.059326172	3.4417969	-0.024169922	0.057861328	-0.95507813	20.667236	0.17333984	0	0	0	0	0	0	0	0	0	0.95703125	0.04296875	0.22094727	-0.16748047	-0.010009766	0.043212891	0	44330	0	0	0
364	365	365	Category E	0.083984375	-0.023925781	-0.74389648	0.1953125	-0.12890625	0.44384766	-34.15	0	6/3/2018	6	3	2018	13:35:07	48907	0.7	13	35	7	0	0.059326172	3.4417969	-0.021728516	0.062011719	-0.96289063	31.348877	0.25805664	0	0	0	0	0	0	0	0	0	0.96508789	0.034912109	0.41088867	0.10571289	-0.0859375	0.21899414	0	44330	0	0	0
365	366	366	Category E	0.10791016	0.17993164	-0.95996094	0.15893555	-0.12817383	0.45776367	-34.03	0	6/3/2018	6	3	2018	13:35:07	48907	0.8	13	35	7	0	0.059326172	3.4417969	-0.021972656	0.059326172	-0.95898438	36.171875	0.17700195	0	0	0	0	0	0	0	0	0	0.9609375	0.0390625	0.2512207	0.12988281	0.12036133	-0.000976563	0	44330	0	0	0
366	367	367	Category E	0.21582031	0.21582031	-0.98388672	0.19848633	-0.094970703	0.45092773	-34.52	0	6/3/2018	6	3	2018	13:35:07	48907	0.9	13	35	7	0	0.059326172	3.4417969	-0.0234375	0.056640625	-0.95385742	34.113525	0.28881836	0	0	0	0	0	0	0	0	0	0.95581055	0.044189453	0.42822266	0.23925781	0.15893555	-0.029785156	0	44330	0	0	0
367	368	368	Category E	-0.13183594	-0.13183594	-0.92382813	0.19726563	-0.049560547	0.46289063	-34.52	0	6/3/2018	6	3	2018	13:35:08	48908	0	13	35	8	0	0.059326172	3.4417969	-0.020751953	0.056152344	-0.95776367	38.987549	0.22094727	0	0	0	0	0	0	0	0	0	0.9597168	0.040283203	0.33300781	-0.11083984	-0.18798828	0.033935547	0	44330	0	0	0
368	369	369	Category E	-0.011962891	0.13183594	-0.63598633	0.16259766	-0.029541016	0.47265625	-34.76	0	6/3/2018	6	3	2018	13:35:08	48908	0.1	13	35	8	0	0.059326172	3.4417969	-0.018554688	0.056640625	-0.95996094	36.266357	0.33276367	0	0	0	0	0	0	0	0	0	0.96191406	0.038085938	0.40576172	0.006591797	0.074951172	0.32397461	0	44330	0	0	0
369	370	370	Category E	0.11987305	0.023925781	-1.1398926	0.13989258	-0.014892578	0.48242188	-34.89	0	6/3/2018	6	3	2018	13:35:08	48908	0.2	13	35	8	0	0.059326172	3.4417969	-0.011962891	0.061767578	-0.97119141	31.44165	0.21728516	0	0	0	0	0	0	0	0	0	0.97338867	0.026611328	0.33813477	0.13183594	-0.037841797	-0.16845703	0	44330	0	0	0
370	371	371	Category E	0.059814453	-0.047851563	-0.98388672	0.20629883	-0.012207031	0.45996094	-35.01	0	6/3/2018	6	3	2018	13:35:08	48908	0.3	13	35	8	0	0.059326172	3.4417969	-0.013427734	0.059814453	-0.9621582	29.998535	0.13208008	0	0	0	0	0	0	0	0	0	0.96411133	0.035888672	0.20263672	0.073242188	-0.10766602	-0.021484375	0	44330	0	0	0
371	372	372	Category E	-0.10791016	0.035888672	-0.97192383	0.22363281	-0.022705078	0.45214844	-34.89	0	6/3/2018	6	3	2018	13:35:08	48908	0.4	13	35	8	0	0.059326172	3.4417969	-0.016601563	0.057128906	-0.96533203	33.725586	0.09375	0	0	0	0	0	0	0	0	0	0.96704102	0.032958984	0.11889648	-0.091064453	-0.021240234	-0.006347656	0	44330	0	0	0
372	373	373	Category E	-0.011962891	-0.083984375	-0.81591797	0.20727539	-0.020996094	0.45581055	-34.64	0	6/3/2018	6	3	2018	13:35:08	48908	0.5	13	35	8	0	0.059326172	3.4417969	-0.018310547	0.059814453	-0.95825195	38.13916	0.20239258	0	0	0	0	0	0	0	0	0	0.96020508	0.039794922	0.29272461	0.006347656	-0.14379883	0.14233398	0	44330	0	0	0
373	374	374	Category E	0.11987305	0.083984375	-1.0078125	0.18457031	0.000244141	0.46972656	-34.52	0	6/3/2018	6	3	2018	13:35:08	48908	0.6	13	35	8	0	0.059326172	3.4417969	-0.019775391	0.06640625	-0.96850586	32.612061	0.14599609	0	0	0	0	0	0	0	0	0	0.97119141	0.028808594	0.19628906	0.13964844	0.017333984	-0.0390625	0	44330	0	0	0
374	375	375	Category E	0.13183594	0.11987305	-0.86376953	0.20800781	0.012939453	0.45556641	-34.52	0	6/3/2018	6	3	2018	13:35:08	48908	0.7	13	35	8	0	0.059326172	3.4417969	-0.019775391	0.065917969	-0.96166992	27.556641	0.18823242	0	0	0	0	0	0	0	0	0	0.96411133	0.035888672	0.3034668	0.15161133	0.053710938	0.097900391	0	44330	0	0	0
375	376	376	Category E	-0.10791016	-0.095947266	-0.89990234	0.20849609	0.041748047	0.46166992	-34.52	0	6/3/2018	6	3	2018	13:35:08	48908	0.8	13	35	8	0	0.059326172	3.4417969	-0.016845703	0.066894531	-0.97241211	28.810791	0.20019531	0	0	0	0	0	0	0	0	0	0.97485352	0.025146484	0.32641602	-0.090820313	-0.1628418	0.072509766	0	44330	0	0	0
376	377	377	Category E	-0.035888672	0.023925781	-0.76782227	0.1809082	0.077880859	0.46679688	-34.4	0	6/3/2018	6	3	2018	13:35:08	48908	0.9	13	35	8	0	0.059326172	3.4417969	-0.018066406	0.067382813	-0.96142578	29.970947	0.19921875	0	0	0	0	0	0	0	0	0	0.96386719	0.036132813	0.25488281	-0.017578125	-0.043457031	0.19360352	0	44330	0	0	0
377	378	378	Category E	0.10791016	0.011962891	-1.1638184	0.17456055	0.090576172	0.46386719	-34.27	0	6/3/2018	6	3	2018	13:35:09	48909	0	13	35	9	0	0.059326172	3.4417969	-0.015380859	0.071044922	-0.97314453	27.314209	0.234375	0	0	0	0	0	0	0	0	0	0.97607422	0.023925781	0.37280273	0.12329102	-0.059082031	-0.19042969	0	44330	0	0	0
378	379	379	Category E	0.023925781	-0.14379883	-1.079834	0.21166992	0.11254883	0.45043945	-34.03	0	6/3/2018	6	3	2018	13:35:09	48909	0.1	13	35	9	0	0.059326172	3.4417969	-0.014892578	0.068359375	-0.96289063	30.570557	0.24536133	0	0	0	0	0	0	0	0	0	0.96557617	0.034423828	0.36791992	0.038818359	-0.2121582	-0.11669922	0	44330	0	0	0
379	380	380	Category E	-0.17993164	-0.023925781	-0.88793945	0.21289063	0.095214844	0.45288086	-34.27	0	6/3/2018	6	3	2018	13:35:09	48909	0.2	13	35	9	0	0.059326172	3.4417969	-0.012695313	0.062011719	-0.97290039	35.169678	0.20605469	0	0	0	0	0	0	0	0	0	0.97485352	0.025146484	0.33813477	-0.16699219	-0.0859375	0.084960938	0	44330	0	0	0
380	381	381	Category E	-0.17993164	-0.011962891	-0.671875	0.21069336	0.10571289	0.45214844	-34.4	0	6/3/2018	6	3	2018	13:35:09	48909	0.3	13	35	9	0	0.059326172	3.4417969	-0.014892578	0.063476563	-0.96923828	42.2771	0.34814453	0	0	0	0	0	0	0	0	0	0.97143555	0.028564453	0.53759766	-0.16479492	-0.075439453	0.29736328	0	44330	0	0	0
381	382	382	Category E	0	-0.035888672	-1.2478027	0.16772461	0.13061523	0.46582031	-34.52	0	6/3/2018	6	3	2018	13:35:09	48909	0.4	13	35	9	0	0.059326172	3.4417969	-0.014160156	0.060791016	-0.97387695	45.578613	0.29077148	0	0	0	0	0	0	0	0	0	0.97583008	0.024169922	0.38500977	0.014160156	-0.096679688	-0.27368164	0	44330	0	0	0
382	383	383	Category E	0	0.11987305	-1.1159668	0.21630859	0.14526367	0.44726563	-34.52	0	6/3/2018	6	3	2018	13:35:09	48909	0.5	13	35	9	0	0.059326172	3.4417969	-0.011474609	0.057617188	-0.96606445	47.148193	0.16235352	0	0	0	0	0	0	0	0	0	0.96777344	0.032226563	0.22338867	0.011474609	0.062011719	-0.1496582	0	44330	0	0	0
383	384	384	Category E	-0.10791016	0	-0.87597656	0.17919922	0.18652344	0.45068359	-34.52	0	6/3/2018	6	3	2018	13:35:09	48909	0.6	13	35	9	0	0.059326172	3.4417969	-0.015380859	0.058349609	-0.95947266	53.207764	0.13769531	0	0	0	0	0	0	0	0	0	0.96142578	0.038574219	0.234375	-0.092285156	-0.058349609	0.083496094	0	44330	0	0	0
384	385	385	Category E	-0.15576172	-0.071777344	-0.7199707	0.11083984	0.20336914	0.46655273	-34.52	0	6/3/2018	6	3	2018	13:35:09	48909	0.7	13	35	9	0	0.059326172	3.4417969	-0.005615234	0.057617188	-0.96899414	50.116943	0.31835938	0	0	0	0	0	0	0	0	0	0.97070313	0.029296875	0.52856445	-0.14990234	-0.12939453	0.24902344	0	44330	0	0	0
385	386	386	Category E	-0.10791016	0.11987305	-0.80395508	0.091796875	0.18139648	0.47143555	-34.4	0	6/3/2018	6	3	2018	13:35:09	48909	0.8	13	35	9	0	0.059326172	3.4417969	-0.014648438	0.045654297	-0.95922852	46.349121	0.19555664	0	0	0	0	0	0	0	0	0	0.96044922	0.039550781	0.32250977	-0.093017578	0.073974609	0.15527344	0	44330	0	0	0
386	387	387	Category E	0.083984375	-0.047851563	-0.98388672	0.074707031	0.2097168	0.46289063	-34.15	0	6/3/2018	6	3	2018	13:35:09	48909	0.9	13	35	9	0	0.059326172	3.4417969	-0.009277344	0.046630859	-0.97485352	45.567871	0.13305664	0	0	0	0	0	0	0	0	0	0.97607422	0.023925781	0.1965332	0.093261719	-0.094482422	-0.008789063	0	44330	0	0	0
387	388	388	Category E	-0.047851563	-0.023925781	-0.95996094	0.10131836	0.20239258	0.46533203	-34.03	0	6/3/2018	6	3	2018	13:35:10	48910	0	13	35	10	0	0.059326172	3.4417969	-0.008300781	0.046875	-0.9597168	43.269043	0.080810547	0	0	0	0	0	0	0	0	0	0.96069336	0.039306641	0.11035156	-0.039306641	-0.070800781	0	0	44330	0	0	0
388	389	389	Category J	0.095947266	0.26391602	-0.89990234	0.13793945	0.16064453	0.46191406	-31.08	0	6/3/2018	6	3	2018	17:02:59	61379	0.199	17	2	59	0	0.059326172	3.4933594	-0.011474609	0.044677734	-0.95776367	34.02002	0.25073242	0	0	0	0	0	0	0	0	0	0.95898438	0.041015625	0.38452148	0.10742188	0.21899414	0.057861328	0	44330	0	0	0
389	390	390	Category J	0.071777344	0.095947266	-0.89990234	0.11035156	0.14379883	0.47973633	-31.2	0	6/3/2018	6	3	2018	17:02:59	61379	0.3	17	2	59	0	0.059326172	3.4933594	-0.011230469	0.047607422	-0.95385742	25.876221	0.11010742	0	0	0	0	0	0	0	0	0	0.95507813	0.044921875	0.18530273	0.083007813	0.048095703	0.053955078	0	44330	0	0	0
390	391	391	Category J	0.32397461	-0.059814453	-1.5478516	0.18188477	0.15112305	0.45678711	-31.45	0	6/3/2018	6	3	2018	17:02:59	61379	0.4	17	2	59	0	0.059326172	3.4933594	-0.010253906	0.048828125	-0.96166992	26.643555	0.68334961	0	0	0	0	0	0	0	0	0	0.96289063	0.037109375	1.0292969	0.33422852	-0.10864258	-0.5859375	0	44330	0	0	0
391	392	392	Category J	-0.20385742	0.29980469	-1.1518555	0.21704102	0.12451172	0.44360352	-31.45	0	6/3/2018	6	3	2018	17:02:59	61379	0.5	17	2	59	0	0.059326172	3.4933594	-0.023925781	0.041259766	-0.95947266	23.257568	0.36865234	0	0	0	0	0	0	0	0	0	0.96069336	0.039306641	0.63037109	-0.1796875	0.25830078	-0.19213867	0	44330	0	0	0
392	393	393	Category J	-0.2277832	-0.035888672	-0.10791016	0.099121094	0.18139648	0.4765625	-31.2	0	6/3/2018	6	3	2018	17:02:59	61379	0.6	17	2	59	0	0.059326172	3.4933594	-0.025146484	0.040039063	-0.94873047	11.766357	0.86816406	0	0	0	0	0	0	0	0	0	0.94995117	0.050048828	1.1193848	-0.20239258	-0.075927734	0.84082031	0	44330	0	0	0
393	394	394	Category J	-0.10791016	-0.27587891	-1.0678711	0.064453125	0.15478516	0.48120117	-30.83	0	6/3/2018	6	3	2018	17:02:59	61379	0.7	17	2	59	0	0.059326172	3.4933594	-0.024902344	0.039550781	-0.95043945	0.11303711	0.34667969	0	0	0	0	0	0	0	0	0	0.95166016	0.048339844	0.515625	-0.082763672	-0.31542969	-0.1171875	0	44330	0	0	0
394	395	395	Category J	0.39599609	0.19189453	-1.3317871	0.12524414	0.17797852	0.47314453	-30.83	0	6/3/2018	6	3	2018	17:02:59	61379	0.8	17	2	59	0	0.059326172	3.4933594	-0.021972656	0.039306641	-0.93969727	4.2946777	0.59277344	0	0	0	0	0	0	0	0	0	0.94091797	0.059082031	0.96240234	0.41796875	0.15234375	-0.3918457	0	44330	0	0	0
395	396	396	Category J	-0.035888672	-0.17993164	-0.34790039	0.15136719	0.16748047	0.47045898	-30.59	0	6/3/2018	6	3	2018	17:02:59	61379	0.9	17	2	59	0	0.059326172	3.4933594	-0.019775391	0.046630859	-0.95507813	6.2414551	0.6484375	0	0	0	0	0	0	0	0	0	0.95654297	0.043457031	0.85009766	-0.015869141	-0.2265625	0.60717773	0	44330	0	0	0
396	397	397	Category J	0.071777344	-0.44384766	-1.8837891	0.11669922	0.16040039	0.47753906	-30.71	0	6/3/2018	6	3	2018	17:03:00	61380	0	17	3	0	0	0.059326172	3.4933594	-0.025878906	0.046875	-0.95043945	12.24585	1.0588379	0	0	0	0	0	0	0	0	0	0.9519043	0.048095703	1.5217285	0.09765625	-0.49072266	-0.93310547	0	44330	0	0	0
397	398	398	Category J	0	0.011962891	-0.99584961	0.13525391	0.16137695	0.4699707	-30.83	0	6/3/2018	6	3	2018	17:03:00	61380	0.1	17	3	0	0	0.059326172	3.4933594	-0.030517578	0.043701172	-0.96362305	12.916016	0.0546875	0	0	0	0	0	0	0	0	0	0.96508789	0.034912109	0.094726563	0.030517578	-0.031738281	-0.031982422	0	44330	0	0	0
398	399	399	Category J	-0.071777344	0.035888672	-0.82788086	0.071044922	0.19287109	0.47753906	-30.71	0	6/3/2018	6	3	2018	17:03:00	61380	0.2	17	3	0	0	0.059326172	3.4933594	-0.031982422	0.040039063	-0.95410156	6.2231445	0.13232422	0	0	0	0	0	0	0	0	0	0.95532227	0.044677734	0.16992188	-0.039550781	-0.004150391	0.1262207	0	44330	0	0	0
399	400	400	Category J	0.27587891	0.16796875	-1.6437988	0.074462891	0.19799805	0.47460938	-31.33	0	6/3/2018	6	3	2018	17:03:00	61380	0.3	17	3	0	0	0.059326172	3.4933594	-0.029052734	0.041992188	-0.96533203	2.5925293	0.75415039	0	0	0	0	0	0	0	0	0	0.96655273	0.033447266	1.1091309	0.30493164	0.12573242	-0.67822266	0	44330	0	0	0
400	401	401	Category J	-0.047851563	-0.047851563	-0.14379883	0.008300781	0.18432617	0.48388672	-31.7	0	6/3/2018	6	3	2018	17:03:00	61380	0.4	17	3	0	0	0.059326172	3.4933594	-0.025146484	0.041503906	-0.95922852	4.7770996	0.82080078	0	0	0	0	0	0	0	0	0	0.96044922	0.039550781	0.92749023	-0.022460938	-0.089355469	0.81542969	0	44330	0	0	0
401	402	402	Category J	0.047851563	-0.011962891	-1.4519043	0.001953125	0.16455078	0.48706055	-31.94	0	6/3/2018	6	3	2018	17:03:00	61380	0.5	17	3	0	0	0.059326172	3.4933594	-0.023681641	0.038818359	-0.95019531	7.4675293	0.5090332	0	0	0	0	0	0	0	0	0	0.95141602	0.048583984	0.6237793	0.071533203	-0.05078125	-0.50146484	0	44330	0	0	0
402	403	403	Category J	0.071777344	0.27587891	-0.45581055	0.074707031	0.18774414	0.47729492	-32.19	0	6/3/2018	6	3	2018	17:03:00	61380	0.6	17	3	0	0	0.059326172	3.4933594	-0.023925781	0.038330078	-0.9543457	14.605469	0.56054688	0	0	0	0	0	0	0	0	0	0.95532227	0.044677734	0.83203125	0.095703125	0.23730469	0.49853516	0	44330	0	0	0
403	404	404	Category J	0	0.2277832	-1.487793	0.081787109	0.21606445	0.46923828	-31.94	0	6/3/2018	6	3	2018	17:03:00	61380	0.7	17	3	0	0	0.059326172	3.4933594	-0.023193359	0.038330078	-0.94555664	28.07251	0.57446289	0	0	0	0	0	0	0	0	0	0.94677734	0.053222656	0.75463867	0.023193359	0.18920898	-0.54199219	0	44330	0	0	0
404	405	405	Category J	-0.25195313	-0.20385742	-0.58789063	0.032958984	0.22192383	0.46826172	-31.57	0	6/3/2018	6	3	2018	17:03:00	61380	0.8	17	3	0	0	0.059326172	3.4933594	-0.021240234	0.038330078	-0.95654297	36.77832	0.49780273	0	0	0	0	0	0	0	0	0	0.95751953	0.042480469	0.84155273	-0.23046875	-0.2421875	0.36865234	0	44330	0	0	0
405	406	406	Category J	-0.2277832	0.011962891	-0.97192383	-0.049560547	0.20068359	0.47973633	-31.45	0	6/3/2018	6	3	2018	17:03:00	61380	0.9	17	3	0	0	0.059326172	3.4933594	-0.020751953	0.037109375	-0.96191406	37.967041	0.20849609	0	0	0	0	0	0	0	0	0	0.96289063	0.037109375	0.24194336	-0.20678711	-0.025146484	-0.009765625	0	44330	0	0	0
406	407	407	Category J	0.17993164	0.11987305	-1.2597656	0.042724609	0.20703125	0.47094727	-30.96	0	6/3/2018	6	3	2018	17:03:01	61381	0	17	3	1	0	0.059326172	3.4933594	-0.0234375	0.034423828	-0.95654297	41.457031	0.37475586	0	0	0	0	0	0	0	0	0	0.95727539	0.042724609	0.59179688	0.20336914	0.085205078	-0.30297852	0	44330	0	0	0
407	408	408	Category J	0.083984375	0.11987305	-1.0197754	0.086181641	0.26660156	0.44335938	-30.59	0	6/3/2018	6	3	2018	17:03:01	61381	0.1	17	3	1	0	0.059326172	3.4933594	-0.029296875	0.030517578	-0.96386719	41.216797	0.15454102	0	0	0	0	0	0	0	0	0	0.96484375	0.03515625	0.25830078	0.11328125	0.089111328	-0.055664063	0	44330	0	0	0
408	409	409	Category J	0.2878418	0.50390625	-1.6918945	0.064453125	0.26513672	0.44897461	-30.59	0	6/3/2018	6	3	2018	17:03:01	61381	0.2	17	3	1	0	0.059326172	3.4933594	-0.025878906	0.031005859	-0.95849609	40.410645	0.92700195	0	0	0	0	0	0	0	0	0	0.95947266	0.040527344	1.5197754	0.3137207	0.47265625	-0.7331543	0	44330	0	0	0
409	410	410	Category J	-0.16796875	0.023925781	-0.023925781	-0.047851563	0.24365234	0.46411133	-30.22	0	6/3/2018	6	3	2018	17:03:01	61381	0.3	17	3	1	0	0.059326172	3.4933594	-0.025146484	0.031982422	-0.96777344	29.848389	0.95458984	0	0	0	0	0	0	0	0	0	0.96850586	0.031494141	1.0947266	-0.14257813	-0.008056641	0.94384766	0	44330	0	0	0
410	411	411	Category J	-0.25195313	-0.10791016	-1.5119629	-0.034912109	0.21606445	0.47436523	-30.22	0	6/3/2018	6	3	2018	17:03:01	61381	0.4	17	3	1	0	0.059326172	3.4933594	-0.029785156	0.030517578	-0.96557617	21.485352	0.60571289	0	0	0	0	0	0	0	0	0	0.96655273	0.033447266	0.90698242	-0.22192383	-0.13842773	-0.54614258	0	44330	0	0	0
411	412	412	Category J	-0.10791016	0.2277832	-0.50390625	0.14013672	0.21313477	0.44824219	-30.34	0	6/3/2018	6	3	2018	17:03:01	61381	0.5	17	3	1	0	0.059326172	3.4933594	-0.031494141	0.031494141	-0.96557617	18.744141	0.50732422	0	0	0	0	0	0	0	0	0	0.96655273	0.033447266	0.73388672	-0.076171875	0.19604492	0.46166992	0	44330	0	0	0
412	413	413	Category J	-0.23999023	0.53979492	-1.763916	0.099365234	0.24047852	0.44897461	-30.34	0	6/3/2018	6	3	2018	17:03:01	61381	0.6	17	3	1	0	0.059570313	3.5336426	-0.030517578	0.031005859	-0.96533203	13.797852	0.96948242	0	0	0	0	0	0	0	0	0	0.96630859	0.033691406	1.5163574	-0.20922852	0.50854492	-0.79833984	0	44330	0	0	0
413	414	414	Category J	-0.011962891	0.083984375	-0.2277832	0.092773438	0.2331543	0.45678711	-30.47	0	6/3/2018	6	3	2018	17:03:01	61381	0.7	17	3	1	0	0.059570313	3.5336426	-0.030517578	0.032470703	-0.96704102	1.5141602	0.74121094	0	0	0	0	0	0	0	0	0	0.96801758	0.031982422	0.80908203	0.018554688	0.051269531	0.73925781	0	44330	0	0	0
414	415	415	Category J	0.10791016	0.023925781	-1.7519531	0.091308594	0.22021484	0.46557617	-30.83	0	6/3/2018	6	3	2018	17:03:01	61381	0.8	17	3	1	0	0.059570313	3.5336426	-0.032226563	0.031982422	-0.96630859	10.680908	0.79785156	0	0	0	0	0	0	0	0	0	0.9675293	0.032470703	0.93359375	0.14013672	-0.008056641	-0.78540039	0	44330	0	0	0
415	416	416	Category J	-0.095947266	0.19189453	-0.29980469	0.15844727	0.18823242	0.45605469	-30.96	0	6/3/2018	6	3	2018	17:03:01	61381	0.9	17	3	1	0	0.059570313	3.5336426	-0.033691406	0.030517578	-0.9675293	15.005371	0.68969727	0	0	0	0	0	0	0	0	0	0.96875	0.03125	0.89086914	-0.062011719	0.16113281	0.66772461	0	44330	0	0	0
416	417	417	Category J	0.14379883	0.46777344	-1.8837891	0.16040039	0.21630859	0.44873047	-30.96	0	6/3/2018	6	3	2018	17:03:02	61382	0	17	3	2	0	0.059570313	3.5336426	-0.032470703	0.032226563	-0.96777344	20.946045	1.0290527	0	0	0	0	0	0	0	0	0	0.96899414	0.031005859	1.5273438	0.17626953	0.43530273	-0.91577148	0	44330	0	0	0
417	418	418	Category J	-0.19189453	-0.011962891	-0.083984375	0.10522461	0.18188477	0.47167969	-31.2	0	6/3/2018	6	3	2018	17:03:02	61382	0.1	17	3	2	0	0.059570313	3.5336426	-0.032470703	0.032226563	-0.9699707	24.198242	0.90136719	0	0	0	0	0	0	0	0	0	0.97094727	0.029052734	1.0895996	-0.15917969	-0.044189453	0.88598633	0	44330	0	0	0
418	419	419	Category J	-0.14379883	-0.37182617	-1.619873	0.14355469	0.15185547	0.46704102	-31.08	0	6/3/2018	6	3	2018	17:03:02	61382	0.2	17	3	2	0	0.059570313	3.5336426	-0.034179688	0.032226563	-0.96728516	25.892334	0.77514648	0	0	0	0	0	0	0	0	0	0.96850586	0.031494141	1.1660156	-0.109375	-0.40405273	-0.65234375	0	44330	0	0	0
419	420	420	Category J	-0.19189453	0.25195313	-0.37182617	0.22265625	0.14599609	0.44360352	-31.2	0	6/3/2018	6	3	2018	17:03:02	61382	0.3	17	3	2	0	0.059570313	3.5336426	-0.034179688	0.034179688	-0.96533203	26.682861	0.65161133	0	0	0	0	0	0	0	0	0	0.96655273	0.033447266	0.96875	-0.1574707	0.2175293	0.59350586	0	44330	0	0	0
420	421	421	Category J	0.023925781	0.011962891	-1.0197754	0.16259766	0.15600586	0.4675293	-31.32	0	6/3/2018	6	3	2018	17:03:02	61382	0.4	17	3	2	0	0.059570313	3.5336426	-0.031738281	0.034423828	-0.96557617	30.791016	0.080810547	0	0	0	0	0	0	0	0	0	0.96679688	0.033203125	0.13256836	0.055664063	-0.022460938	-0.053955078	0	44330	0	0	0
421	422	422	Category J	0.095947266	-0.21582031	-0.74389648	0.15649414	0.16381836	0.4675293	-31.2	0	6/3/2018	6	3	2018	17:03:02	61382	0.5	17	3	2	0	0.059570313	3.5336426	-0.029541016	0.034912109	-0.96899414	38.427734	0.35961914	0	0	0	0	0	0	0	0	0	0.9699707	0.030029297	0.60131836	0.12548828	-0.25073242	0.22509766	0	44330	0	0	0
422	423	423	Category J	-0.27587891	0	-0.6237793	0.094726563	0.13891602	0.48535156	-31.32	0	6/3/2018	6	3	2018	17:03:02	61382	0.6	17	3	2	0	0.059570313	3.5336426	-0.029541016	0.03515625	-0.96508789	41.17749	0.42211914	0	0	0	0	0	0	0	0	0	0.96606445	0.033935547	0.62280273	-0.24609375	-0.03515625	0.34130859	0	44330	0	0	0
423	424	424	Category J	0.56396484	-0.047851563	-1.6918945	0.12988281	0.12866211	0.47583008	-31.32	0	6/3/2018	6	3	2018	17:03:02	61382	0.7	17	3	2	0	0.059570313	3.5336426	-0.029296875	0.033935547	-0.96289063	42.224121	0.94335938	0	0	0	0	0	0	0	0	0	0.96386719	0.036132813	1.4040527	0.59326172	-0.081787109	-0.72875977	0	44330	0	0	0
424	425	425	Category J	-0.023925781	-0.023925781	-0.47998047	0.17236328	0.1418457	0.46728516	-31.32	0	6/3/2018	6	3	2018	17:03:02	61382	0.8	17	3	2	0	0.059570313	3.5336426	-0.028076172	0.033935547	-0.96411133	38.366211	0.48754883	0	0	0	0	0	0	0	0	0	0.96508789	0.034912109	0.54638672	0.004150391	-0.057861328	0.48413086	0	44330	0	0	0
425	426	426	Category J	0.35986328	0.26391602	-2.0517578	0.12646484	0.14990234	0.47851563	-31.32	0	6/3/2018	6	3	2018	17:03:02	61382	0.9	17	3	2	0	0.059570313	3.5336426	-0.026123047	0.034912109	-0.96679688	24.024658	1.1738281	0	0	0	0	0	0	0	0	0	0.96777344	0.032226563	1.699707	0.38598633	0.22875977	-1.0847168	0	44330	0	0	0
426	427	427	Category J	-0.071777344	0.071777344	-0.14379883	0.090576172	0.15966797	0.48193359	-31.32	0	6/3/2018	6	3	2018	17:03:03	61383	0	17	3	3	0	0.059570313	3.5336426	-0.024658203	0.033691406	-0.96875	11.232666	0.82714844	0	0	0	0	0	0	0	0	0	0.96972656	0.030273438	0.90991211	-0.046875	0.037841797	0.82495117	0	44330	0	0	0
427	428	428	Category J	-0.23999023	-0.095947266	-0.95996094	0.057617188	0.15771484	0.48925781	-31.45	0	6/3/2018	6	3	2018	17:03:03	61383	0.1	17	3	3	0	0.059570313	3.5336426	-0.025878906	0.034667969	-0.96826172	3.840332	0.25073242	0	0	0	0	0	0	0	0	0	0.96923828	0.030761719	0.35302734	-0.21386719	-0.13061523	0.008300781	0	44330	0	0	0
428	429	429	Category J	-0.083984375	0.34790039	-0.69580078	0.17016602	0.14013672	0.46240234	-31.32	0	6/3/2018	6	3	2018	17:03:03	61383	0.2	17	3	3	0	0.059570313	3.5336426	-0.025146484	0.03515625	-0.96777344	1.7182617	0.41845703	0	0	0	0	0	0	0	0	0	0.96875	0.03125	0.64331055	-0.05859375	0.3125	0.27197266	0	44330	0	0	0
429	430	430	Category J	0.083984375	-0.083984375	-1.1999512	0.17578125	0.18603516	0.45532227	-31.45	0	6/3/2018	6	3	2018	17:03:03	61383	0.3	17	3	3	0	0.059570313	3.5336426	-0.026367188	0.031982422	-0.96826172	18.750977	0.28149414	0	0	0	0	0	0	0	0	0	0.96899414	0.031005859	0.45800781	0.11035156	-0.1159668	-0.23144531	0	44330	0	0	0
430	431	431	Category J	-0.17993164	-0.071777344	-0.41992188	0.15917969	0.15258789	0.46728516	-31.32	0	6/3/2018	6	3	2018	17:03:03	61383	0.4	17	3	3	0	0.059570313	3.5336426	-0.02734375	0.030761719	-0.96899414	24.775146	0.57885742	0	0	0	0	0	0	0	0	0	0.96972656	0.030273438	0.80419922	-0.15234375	-0.10253906	0.54907227	0	44330	0	0	0
431	432	432	Category J	-0.27587891	-0.047851563	0.11987305	0.073242188	0.16113281	0.48657227	-30.96	0	6/3/2018	6	3	2018	17:03:03	61383	0.5	17	3	3	0	0.059570313	3.5336426	-0.031494141	0.031738281	-0.96118164	17.31543	1.1113281	0	0	0	0	0	0	0	0	0	0.96240234	0.037597656	1.4050293	-0.24414063	-0.079589844	1.0810547	0	44330	0	0	0
432	433	433	Category J	0.13183594	0.071777344	-1.5	0.14282227	0.15405273	0.4699707	-30.71	0	6/3/2018	6	3	2018	17:03:03	61383	0.6	17	3	3	0	0.059570313	3.5336426	-0.029296875	0.028076172	-0.95849609	16.434326	0.56640625	0	0	0	0	0	0	0	0	0	0.95922852	0.040771484	0.74609375	0.16113281	0.043457031	-0.54125977	0	44330	0	0	0
433	434	434	Category J	-0.011962891	-0.13183594	-0.2277832	0.19946289	0.16748047	0.45141602	-30.59	0	6/3/2018	6	3	2018	17:03:03	61383	0.7	17	3	3	0	0.059570313	3.5336426	-0.026611328	0.028808594	-0.96899414	25.604736	0.75854492	0	0	0	0	0	0	0	0	0	0.96972656	0.030273438	0.91650391	0.014648438	-0.16064453	0.74121094	0	44330	0	0	0
434	435	435	Category J	-0.10791016	0.49194336	-1.9438477	0.14697266	0.15649414	0.46508789	-30.47	0	6/3/2018	6	3	2018	17:03:03	61383	0.8	17	3	3	0	0.059570313	3.5336426	-0.025390625	0.032470703	-0.96679688	40.889404	1.0825195	0	0	0	0	0	0	0	0	0	0.96777344	0.032226563	1.5185547	-0.082275391	0.45922852	-0.97680664	0	44330	0	0	0
435	436	436	Category J	-0.46777344	0.11987305	-0.37182617	0.15332031	0.14086914	0.47387695	-30.34	0	6/3/2018	6	3	2018	17:03:03	61383	0.9	17	3	3	0	0.059570313	3.5336426	-0.030517578	0.030273438	-0.9621582	22.529785	0.73999023	0	0	0	0	0	0	0	0	0	0.96313477	0.036865234	1.1166992	-0.43701172	0.089355469	0.59033203	0	44330	0	0	0
436	437	437	Category J	-0.47998047	-0.023925781	-2.2678223	0.1628418	0.12597656	0.47363281	-30.47	0	6/3/2018	6	3	2018	17:03:04	61384	0	17	3	4	0	0.059570313	3.5336426	-0.030273438	0.032714844	-0.96972656	16.483398	1.3747559	0	0	0	0	0	0	0	0	0	0.97070313	0.029296875	1.8041992	-0.44946289	-0.056640625	-1.2978516	0	44330	0	0	0
437	438	438	Category J	-0.23999023	-0.035888672	-0.29980469	0.21459961	0.140625	0.44702148	-30.34	0	6/3/2018	6	3	2018	17:03:04	61384	0.1	17	3	4	0	0.059570313	3.5336426	-0.03125	0.038330078	-0.95800781	14.794189	0.69433594	0	0	0	0	0	0	0	0	0	0.95922852	0.040771484	0.94116211	-0.20849609	-0.07421875	0.65820313	0	44330	0	0	0
438	439	439	Category J	0.023925781	0.16796875	-1.8239746	0.14550781	0.13037109	0.47753906	-30.47	0	6/3/2018	6	3	2018	17:03:04	61384	0.2	17	3	4	0	0.059570313	3.5336426	-0.031738281	0.038330078	-0.95727539	2.6469727	0.87768555	0	0	0	0	0	0	0	0	0	0.95874023	0.041259766	1.0515137	0.055664063	0.12939453	-0.86645508	0	44330	0	0	0
439	440	440	Category J	0.011962891	-0.13183594	-0.37182617	0.098876953	0.14257813	0.48266602	-30.83	0	6/3/2018	6	3	2018	17:03:04	61384	0.3	17	3	4	0	0.059570313	3.5336426	-0.031005859	0.038085938	-0.95874023	19.724121	0.61254883	0	0	0	0	0	0	0	0	0	0.95996094	0.040039063	0.80004883	0.04296875	-0.16992188	0.58691406	0	44330	0	0	0
440	441	441	Category J	-0.011962891	-0.095947266	-0.083984375	0.073486328	0.13745117	0.48901367	-31.2	0	6/3/2018	6	3	2018	17:03:04	61384	0.4	17	3	4	0	0.059570313	3.5336426	-0.034423828	0.035888672	-0.94995117	30.609619	0.8762207	0	0	0	0	0	0	0	0	0	0.95117188	0.048828125	1.0205078	0.022460938	-0.13183594	0.8659668	0	44330	0	0	0
441	442	442	Category J	0.011962891	-0.095947266	-1.619873	0.066650391	0.1574707	0.48339844	-31.57	0	6/3/2018	6	3	2018	17:03:04	61384	0.5	17	3	4	0	0.059570313	3.5336426	-0.033935547	0.036621094	-0.95996094	21.933105	0.67456055	0	0	0	0	0	0	0	0	0	0.96118164	0.038818359	0.83837891	0.045898438	-0.13256836	-0.65966797	0	44330	0	0	0
442	443	443	Category J	0.035888672	-0.11987305	-0.29980469	0.12548828	0.18481445	0.45947266	-31.81	0	6/3/2018	6	3	2018	17:03:04	61384	0.6	17	3	4	0	0.059570313	3.5336426	-0.034667969	0.036865234	-0.95385742	16.085693	0.67626953	0	0	0	0	0	0	0	0	0	0.95507813	0.044921875	0.88134766	0.070556641	-0.15673828	0.65405273	0	44330	0	0	0
443	444	444	Category J	-0.023925781	0.035888672	-1.7878418	0.047119141	0.17358398	0.48413086	-31.69	0	6/3/2018	6	3	2018	17:03:04	61384	0.7	17	3	4	0	0.059570313	3.5336426	-0.035888672	0.033203125	-0.95996094	17.052734	0.82763672	0	0	0	0	0	0	0	0	0	0.96142578	0.038574219	0.84204102	0.011962891	0.002441406	-0.82763672	0	44330	0	0	0
444	445	445	Category J	0.10791016	-0.10791016	-1.1638184	0.018310547	0.20727539	0.47558594	-31.57	0	6/3/2018	6	3	2018	17:03:04	61384	0.8	17	3	4	0	0.059570313	3.5336426	-0.036132813	0.030517578	-0.95336914	11.39502	0.29003906	0	0	0	0	0	0	0	0	0	0.95458984	0.045410156	0.49267578	0.14404297	-0.13842773	-0.21020508	0	44330	0	0	0
445	446	446	Category J	-0.095947266	-0.035888672	-0.52783203	0.024169922	0.171875	0.48461914	-31.32	0	6/3/2018	6	3	2018	17:03:04	61384	0.9	17	3	4	0	0.059570313	3.5336426	-0.032958984	0.033203125	-0.95800781	0.61669922	0.44042969	0	0	0	0	0	0	0	0	0	0.95922852	0.040771484	0.5625	-0.062744141	-0.069091797	0.43017578	0	44330	0	0	0
446	447	447	Category J	-0.26391602	-0.095947266	-1.5839844	-0.003662109	0.23046875	0.47045898	-31.2	0	6/3/2018	6	3	2018	17:03:05	61385	0	17	3	5	0	0.059570313	3.5336426	-0.030273438	0.033447266	-0.95776367	0.4387207	0.68041992	0	0	0	0	0	0	0	0	0	0.95898438	0.041015625	0.98901367	-0.23339844	-0.12939453	-0.62597656	0	44330	0	0	0
447	448	448	Category J	0.15576172	-0.10791016	-0.49194336	0.043212891	0.19580078	0.47998047	-31.32	0	6/3/2018	6	3	2018	17:03:05	61385	0.1	17	3	5	0	0.059570313	3.5336426	-0.032958984	0.032226563	-0.95410156	1.0585938	0.51879883	0	0	0	0	0	0	0	0	0	0.95532227	0.044677734	0.79150391	0.1887207	-0.14013672	0.4621582	0	44330	0	0	0
448	449	449	Category J	0.047851563	0.21582031	-1.3679199	0.016601563	0.2109375	0.47558594	-31.45	0	6/3/2018	6	3	2018	17:03:05	61385	0.2	17	3	5	0	0.059570313	3.5336426	-0.034179688	0.03125	-0.95336914	8.1225586	0.4609375	0	0	0	0	0	0	0	0	0	0.9543457	0.045654297	0.6809082	0.08203125	0.18432617	-0.41430664	0	44330	0	0	0
449	450	450	Category J	-0.25195313	-0.083984375	-0.97192383	-0.031738281	0.22607422	0.47192383	-31.32	0	6/3/2018	6	3	2018	17:03:05	61385	0.3	17	3	5	0	0.059570313	3.5336426	-0.037841797	0.025390625	-0.9440918	10.830322	0.24169922	0	0	0	0	0	0	0	0	0	0.9453125	0.0546875	0.35083008	-0.21386719	-0.109375	-0.027587891	0	44330	0	0	0
450	451	451	Category L	-0.083984375	0.023925781	-0.97192383	0.22338867	0.029052734	0.45751953	-32.31	0	6/3/2018	6	3	2018	17:11:56	61916	0.9	17	11	56	0	0.059326172	3.5336426	-0.035888672	0.025390625	-0.95605469	8.7473145	0.050537109	0	0	0	0	0	0	0	0	0	0.95703125	0.04296875	0.065185547	-0.047851563	-0.001464844	-0.015625	0	44330	0	0	0
451	452	452	Category L	-0.035888672	-0.011962891	-0.95996094	0.23388672	0.028076172	0.45458984	-32.19	0	6/3/2018	6	3	2018	17:11:57	61917	0	17	11	57	0	0.059326172	3.5336426	-0.032958984	0.026855469	-0.94921875	4.7722168	0.040283203	0	0	0	0	0	0	0	0	0	0.95019531	0.049804688	0.052490234	-0.002685547	-0.038818359	-0.010498047	0	44330	0	0	0
452	453	453	Category L	0	0.047851563	-0.94799805	0.22851563	0.023681641	0.45458984	-31.94	0	6/3/2018	6	3	2018	17:11:57	61917	0.1	17	11	57	0	0.059326172	3.5336426	-0.031494141	0.024414063	-0.95458984	2.6816406	0.039794922	0	0	0	0	0	0	0	0	0	0.95556641	0.044433594	0.061767578	0.031494141	0.023193359	0.006591797	0	44330	0	0	0
453	454	454	Category L	-0.011962891	0.035888672	-0.95996094	0.22509766	0.031494141	0.45825195	-31.82	0	6/3/2018	6	3	2018	17:11:57	61917	0.2	17	11	57	0	0.059326172	3.5336426	-0.028564453	0.017822266	-0.94433594	17.746826	0.029052734	0	0	0	0	0	0	0	0	0	0.94482422	0.055175781	0.050292969	0.016601563	0.017822266	-0.015380859	0	44330	0	0	0
454	455	455	Category L	0	0.011962891	-0.95996094	0.22387695	0.02734375	0.45166016	-31.94	0	6/3/2018	6	3	2018	17:11:57	61917	0.3	17	11	57	0	0.059326172	3.5336426	-0.028564453	0.016845703	-0.953125	45.281738	0.029785156	0	0	0	0	0	0	0	0	0	0.95385742	0.046142578	0.040039063	0.028564453	-0.004882813	-0.006591797	0	44330	0	0	0
455	456	456	Category L	0	0.035888672	-0.92382813	0.23046875	0.022216797	0.45751953	-32.06	0	6/3/2018	6	3	2018	17:11:57	61917	0.4	17	11	57	0	0.059326172	3.5336426	-0.030273438	0.016601563	-0.94311523	54.89502	0.040527344	0	0	0	0	0	0	0	0	0	0.94384766	0.056152344	0.068603516	0.030273438	0.019042969	0.019287109	0	44330	0	0	0
456	457	457	Category L	-0.035888672	0.011962891	-0.93579102	0.22924805	0.026123047	0.44873047	-32.43	0	6/3/2018	6	3	2018	17:11:57	61917	0.5	17	11	57	0	0.059326172	3.5336426	-0.029052734	0.014648438	-0.95117188	59.05835	0.017089844	0	0	0	0	0	0	0	0	0	0.9519043	0.048095703	0.024902344	-0.006591797	-0.002685547	0.015380859	0	44330	0	0	0
457	458	458	Category L	-0.023925781	0.011962891	-0.94799805	0.22949219	0.024658203	0.4543457	-32.56	0	6/3/2018	6	3	2018	17:11:57	61917	0.6	17	11	57	0	0.059326172	3.5336426	-0.031005859	0.008789063	-0.93969727	62.722412	0.011230469	0	0	0	0	0	0	0	0	0	0.94018555	0.059814453	0.018554688	0.007080078	0.002929688	-0.008056641	0	44330	0	0	0
458	459	459	Category L	0.011962891	0.011962891	-0.92382813	0.22949219	0.026367188	0.45629883	-32.06	0	6/3/2018	6	3	2018	17:11:57	61917	0.7	17	11	57	0	0.059326172	3.5336426	-0.029052734	0.009277344	-0.95068359	64.164063	0.049072266	0	0	0	0	0	0	0	0	0	0.95117188	0.048828125	0.0703125	0.041015625	0.002441406	0.026855469	0	44330	0	0	0
459	460	460	Category L	0.011962891	0.011962891	-0.91186523	0.22216797	0.030517578	0.45141602	-32.06	0	6/3/2018	6	3	2018	17:11:57	61917	0.8	17	11	57	0	0.059326172	3.5336426	-0.027587891	0.014160156	-0.94238281	59.393066	0.050048828	0	0	0	0	0	0	0	0	0	0.94287109	0.057128906	0.072509766	0.039550781	-0.002197266	0.030517578	0	44330	0	0	0
460	461	461	Category L	0	0.011962891	-0.93579102	0.22753906	0.020263672	0.453125	-31.94	0	6/3/2018	6	3	2018	17:11:57	61917	0.9	17	11	57	0	0.059326172	3.5336426	-0.025390625	0.011230469	-0.94946289	48.700928	0.028808594	0	0	0	0	0	0	0	0	0	0.94995117	0.050048828	0.039794922	0.025390625	0.000488281	0.013671875	0	44330	0	0	0
461	462	462	Category L	0	0	-0.93579102	0.22875977	0.023193359	0.45922852	-31.82	0	6/3/2018	6	3	2018	17:11:58	61918	0	17	11	58	0	0.059326172	3.5336426	-0.025878906	0.011230469	-0.94848633	41.690186	0.031005859	0	0	0	0	0	0	0	0	0	0.94873047	0.051269531	0.050048828	0.025878906	-0.011230469	0.012695313	0	44330	0	0	0
462	463	463	Category L	0.011962891	0.011962891	-0.94799805	0.22314453	0.030517578	0.45239258	-31.94	0	6/3/2018	6	3	2018	17:11:58	61918	0.1	17	11	58	0	0.059326172	3.5336426	-0.02734375	0.014160156	-0.95092773	35.553467	0.039550781	0	0	0	0	0	0	0	0	0	0.95141602	0.048583984	0.044677734	0.039306641	-0.002197266	0.002929688	0	44330	0	0	0
463	464	464	Category L	0	0	-0.97192383	0.23022461	0.023925781	0.45556641	-32.06	0	6/3/2018	6	3	2018	17:11:58	61918	0.2	17	11	58	0	0.059326172	3.5336426	-0.024169922	0.014160156	-0.95458984	25.283203	0.032958984	0	0	0	0	0	0	0	0	0	0.95507813	0.044921875	0.055664063	0.024169922	-0.014160156	-0.017089844	0	44330	0	0	0
464	465	465	Category L	0	0.011962891	-0.93579102	0.22827148	0.020507813	0.45727539	-32.06	0	6/3/2018	6	3	2018	17:11:58	61918	0.3	17	11	58	0	0.059326172	3.5336426	-0.031494141	0.014892578	-0.94482422	15.376953	0.032958984	0	0	0	0	0	0	0	0	0	0.94555664	0.054443359	0.043701172	0.031494141	-0.002929688	0.009033203	0	44330	0	0	0
465	466	466	Category L	0	0.011962891	-0.95996094	0.22680664	0.021972656	0.45141602	-32.31	0	6/3/2018	6	3	2018	17:11:58	61918	0.4	17	11	58	0	0.059326172	3.5336426	-0.031494141	0.015380859	-0.95043945	9.270752	0.032958984	0	0	0	0	0	0	0	0	0	0.95117188	0.048828125	0.044433594	0.031494141	-0.003417969	-0.009277344	0	44330	0	0	0
466	467	467	Category L	0	0.035888672	-0.93579102	0.22949219	0.025634766	0.46069336	-32.31	0	6/3/2018	6	3	2018	17:11:58	61918	0.5	17	11	58	0	0.059326172	3.5336426	-0.036132813	0.012207031	-0.93676758	5.5549316	0.043212891	0	0	0	0	0	0	0	0	0	0.9375	0.0625	0.060546875	0.036132813	0.0234375	0.000976563	0	44330	0	0	0
467	468	468	Category L	0.011962891	0.011962891	-0.92382813	0.22924805	0.017822266	0.44848633	-32.19	0	6/3/2018	6	3	2018	17:11:58	61918	0.6	17	11	58	0	0.059326172	3.5175293	-0.03515625	0.011474609	-0.94677734	2.7070313	0.052490234	0	0	0	0	0	0	0	0	0	0.94750977	0.052490234	0.070556641	0.047119141	0.000244141	0.022949219	0	44330	0	0	0
468	469	469	Category L	0	0.011962891	-0.93579102	0.22973633	0.024658203	0.46142578	-32.06	0	6/3/2018	6	3	2018	17:11:58	61918	0.7	17	11	58	0	0.059326172	3.5175293	-0.031982422	0.012939453	-0.94677734	1.4018555	0.033935547	0	0	0	0	0	0	0	0	0	0.94750977	0.052490234	0.044189453	0.031982422	-0.000976563	0.010986328	0	44330	0	0	0
469	470	470	Category L	-0.011962891	0	-0.95996094	0.22949219	0.022216797	0.45825195	-32.19	0	6/3/2018	6	3	2018	17:11:58	61918	0.8	17	11	58	0	0.059326172	3.5175293	-0.031005859	0.008789063	-0.95019531	1.0463867	0.023193359	0	0	0	0	0	0	0	0	0	0.95068359	0.049316406	0.037597656	0.019042969	-0.008789063	-0.009521484	0	44330	0	0	0
470	471	471	Category L	-0.011962891	0.011962891	-0.93579102	0.22949219	0.020507813	0.45532227	-32.31	0	6/3/2018	6	3	2018	17:11:58	61918	0.9	17	11	58	0	0.059326172	3.5175293	-0.032226563	0.010009766	-0.94677734	0.82299805	0.023193359	0	0	0	0	0	0	0	0	0	0.94726563	0.052734375	0.033203125	0.020263672	0.001708984	0.010986328	0	44330	0	0	0
471	472	472	Category L	-0.023925781	0.011962891	-0.92382813	0.23217773	0.015869141	0.45629883	-32.31	0	6/3/2018	6	3	2018	17:11:59	61919	0	17	11	59	0	0.059326172	3.5175293	-0.030273438	0.011474609	-0.953125	0.64599609	0.029785156	0	0	0	0	0	0	0	0	0	0.95361328	0.046386719	0.035888672	0.006347656	0.000244141	0.029296875	0	44330	0	0	0
472	473	473	Category L	-0.011962891	0.023925781	-0.94799805	0.23120117	0.020996094	0.45532227	-32.56	0	6/3/2018	6	3	2018	17:11:59	61919	0.1	17	11	59	0	0.059326172	3.5175293	-0.027099609	0.012695313	-0.96630859	0.38085938	0.026123047	0	0	0	0	0	0	0	0	0	0.96679688	0.033203125	0.044677734	0.015136719	0.010986328	0.018310547	0	44330	0	0	0
473	474	474	Category L	-0.011962891	0.023925781	-0.89990234	0.22973633	0.015869141	0.45532227	-32.43	0	6/3/2018	6	3	2018	17:11:59	61919	0.2	17	11	59	0	0.059326172	3.5175293	-0.026367188	0.010986328	-0.96679688	0.31689453	0.069580078	0	0	0	0	0	0	0	0	0	0.96704102	0.032958984	0.094238281	0.014404297	0.012695313	0.066894531	0	44330	0	0	0
474	475	475	Category L	-0.023925781	0.011962891	-0.95996094	0.23046875	0.017089844	0.45898438	-32.43	0	6/3/2018	6	3	2018	17:11:59	61919	0.3	17	11	59	0	0.059326172	3.5175293	-0.02734375	0.014404297	-0.97558594	0.51611328	0.016113281	0	0	0	0	0	0	0	0	0	0.97607422	0.023925781	0.021728516	0.003417969	-0.002441406	0.015625	0	44330	0	0	0
475	476	476	Category L	-0.011962891	0.011962891	-0.94799805	0.23022461	0.017822266	0.45629883	-32.31	0	6/3/2018	6	3	2018	17:11:59	61919	0.4	17	11	59	0	0.059326172	3.5175293	-0.025390625	0.0078125	-0.95239258	0.88598633	0.014648438	0	0	0	0	0	0	0	0	0	0.95288086	0.047119141	0.021972656	0.013427734	0.00390625	0.004394531	0	44330	0	0	0
476	477	477	Category L	-0.011962891	0.011962891	-0.94799805	0.23144531	0.014404297	0.45605469	-32.43	0	6/3/2018	6	3	2018	17:11:59	61919	0.5	17	11	59	0	0.059326172	3.5175293	-0.020751953	0.005859375	-0.95874023	1.0634766	0.015136719	0	0	0	0	0	0	0	0	0	0.95898438	0.041015625	0.025634766	0.008789063	0.005859375	0.010742188	0	44330	0	0	0
477	478	478	Category L	-0.023925781	0.011962891	-0.94799805	0.23022461	0.016601563	0.44946289	-32.43	0	6/3/2018	6	3	2018	17:11:59	61919	0.6	17	11	59	0	0.059326172	3.5175293	-0.01171875	0.008056641	-0.94335938	1.3896484	0.013427734	0	0	0	0	0	0	0	0	0	0.94335938	0.056640625	0.020263672	-0.011962891	0.003662109	-0.004394531	0	44330	0	0	0
478	479	479	Category L	-0.011962891	0.011962891	-0.93579102	0.2331543	0.014648438	0.45019531	-32.56	0	6/3/2018	6	3	2018	17:11:59	61919	0.7	17	11	59	0	0.059326172	3.5175293	-0.010742188	0.007080078	-0.94775391	1.6594238	0.012939453	0	0	0	0	0	0	0	0	0	0.94775391	0.052246094	0.017822266	-0.000976563	0.004638672	0.011962891	0	44330	0	0	0
479	480	480	Category L	0	0	-0.93579102	0.22949219	0.014892578	0.45214844	-32.68	0	6/3/2018	6	3	2018	17:11:59	61919	0.8	17	11	59	0	0.059326172	3.5175293	-0.010253906	-0.000244141	-0.94848633	1.7770996	0.016357422	0	0	0	0	0	0	0	0	0	0.94848633	0.051513672	0.0234375	0.010253906	0.000244141	0.012695313	0	44330	0	0	0
480	481	481	Category L	-0.011962891	0	-0.94799805	0.22509766	0.021240234	0.45727539	-32.68	0	6/3/2018	6	3	2018	17:11:59	61919	0.9	17	11	59	0	0.059326172	3.5175293	-0.01171875	0.002441406	-0.9453125	1.6955566	0.003417969	0	0	0	0	0	0	0	0	0	0.94555664	0.054443359	0.005126953	0	-0.002441406	-0.002441406	0	44330	0	0	0
481	482	482	Category L	-0.011962891	0	-0.95996094	0.22583008	0.015869141	0.45288086	-32.93	0	6/3/2018	6	3	2018	17:12:00	61920	0	17	12	0	0	0.059326172	3.5175293	-0.008544922	0.005126953	-0.96435547	1.6499023	0.007568359	0	0	0	0	0	0	0	0	0	0.96459961	0.035400391	0.012939453	-0.003173828	-0.005126953	0.004394531	0	44330	0	0	0
482	483	483	Category L	-0.023925781	0	-0.95996094	0.22436523	0.017578125	0.4543457	-32.68	0	6/3/2018	6	3	2018	17:12:00	61920	0.1	17	12	0	0	0.059326172	3.5175293	-0.010009766	0.002441406	-0.95092773	1.6057129	0.016357422	0	0	0	0	0	0	0	0	0	0.95092773	0.049072266	0.025146484	-0.013671875	-0.002441406	-0.008789063	0	44330	0	0	0
483	484	484	Category L	-0.011962891	0.011962891	-0.95996094	0.22167969	0.020507813	0.45825195	-32.55	0	6/3/2018	6	3	2018	17:12:00	61920	0.2	17	12	0	0	0.059326172	3.5175293	-0.009033203	0.005615234	-0.9675293	1.2351074	0.010253906	0	0	0	0	0	0	0	0	0	0.9675293	0.032470703	0.016845703	-0.002685547	0.006103516	0.007568359	0	44330	0	0	0
484	485	485	Category L	0	0.011962891	-0.95996094	0.22827148	0.020263672	0.45629883	-32.43	0	6/3/2018	6	3	2018	17:12:00	61920	0.3	17	12	0	0	0.059326172	3.5175293	-0.007568359	0.006103516	-0.95776367	0.59082031	0.009521484	0	0	0	0	0	0	0	0	0	0.95800781	0.041992188	0.015136719	0.007568359	0.005615234	-0.001953125	0	44330	0	0	0
485	486	486	Category L	-0.011962891	0.023925781	-0.94799805	0.22680664	0.019775391	0.45922852	-32.19	0	6/3/2018	6	3	2018	17:12:00	61920	0.4	17	12	0	0	0.059326172	3.5175293	-0.009277344	0.008544922	-0.95874023	0.28540039	0.018798828	0	0	0	0	0	0	0	0	0	0.95874023	0.041259766	0.028564453	-0.002441406	0.015136719	0.010742188	0	44330	0	0	0
486	487	487	Category L	-0.047851563	0.023925781	-0.97192383	0.23071289	0.018554688	0.46142578	-32.31	0	6/3/2018	6	3	2018	17:12:00	61920	0.5	17	12	0	0	0.059326172	3.5175293	-0.008789063	0.012451172	-0.97143555	1.2790527	0.040527344	0	0	0	0	0	0	0	0	0	0.97143555	0.028564453	0.05078125	-0.038818359	0.011230469	-0.000244141	0	44330	0	0	0
487	488	488	Category L	-0.011962891	0.035888672	-0.94799805	0.22583008	0.019287109	0.45898438	-32.43	0	6/3/2018	6	3	2018	17:12:00	61920	0.6	17	12	0	0	0.059326172	3.5175293	-0.007568359	0.012939453	-0.95361328	2.2365723	0.023681641	0	0	0	0	0	0	0	0	0	0.95385742	0.046142578	0.032470703	-0.004150391	0.022705078	0.005615234	0	44330	0	0	0
488	489	489	Category L	-0.011962891	0.035888672	-0.95996094	0.22460938	0.017822266	0.46313477	-32.31	0	6/3/2018	6	3	2018	17:12:00	61920	0.7	17	12	0	0	0.059326172	3.5175293	-0.011474609	0.012451172	-0.97338867	2.7624512	0.026855469	0	0	0	0	0	0	0	0	0	0.97363281	0.026367188	0.037109375	-0.000244141	0.023193359	0.013427734	0	44330	0	0	0
489	490	490	Category L	0	0.023925781	-0.97192383	0.22167969	0.023193359	0.45727539	-32.19	0	6/3/2018	6	3	2018	17:12:00	61920	0.8	17	12	0	0	0.059326172	3.5175293	-0.015380859	0.012207031	-0.9597168	2.9702148	0.022705078	0	0	0	0	0	0	0	0	0	0.95996094	0.040039063	0.039306641	0.015380859	0.011474609	-0.011962891	0	44330	0	0	0
490	491	491	Category L	-0.011962891	0.011962891	-0.95996094	0.22583008	0.016845703	0.45117188	-32.19	0	6/3/2018	6	3	2018	17:12:00	61920	0.9	17	12	0	0	0.059326172	3.5175293	-0.010009766	0.019287109	-0.97558594	2.9729004	0.017333984	0	0	0	0	0	0	0	0	0	0.97583008	0.024169922	0.024902344	-0.001708984	-0.007324219	0.015625	0	44330	0	0	0
491	492	492	Category L	0	0.023925781	-0.94799805	0.22802734	0.01953125	0.45898438	-32.31	0	6/3/2018	6	3	2018	17:12:01	61921	0	17	12	1	0	0.059326172	3.5175293	-0.008300781	0.016113281	-0.96948242	2.6088867	0.024414063	0	0	0	0	0	0	0	0	0	0.96972656	0.030273438	0.037597656	0.008300781	0.007568359	0.021484375	0	44330	0	0	0
492	493	493	Category L	-0.011962891	0.011962891	-0.93579102	0.2277832	0.017822266	0.45214844	-32.18	0	6/3/2018	6	3	2018	17:12:01	61921	0.1	17	12	1	0	0.059326172	3.5175293	-0.010253906	0.016601563	-0.96679688	2.0773926	0.03125	0	0	0	0	0	0	0	0	0	0.96679688	0.033203125	0.037109375	-0.001464844	-0.004638672	0.031005859	0	44330	0	0	0
493	494	494	Category L	0	0.011962891	-0.93579102	0.22338867	0.020507813	0.46044922	-32.43	0	6/3/2018	6	3	2018	17:12:01	61921	0.2	17	12	1	0	0.059326172	3.5175293	-0.0078125	0.016601563	-0.97021484	1.5258789	0.035644531	0	0	0	0	0	0	0	0	0	0.97021484	0.029785156	0.047119141	0.0078125	-0.004638672	0.034423828	0	44330	0	0	0
494	495	495	Category L	-0.023925781	0.011962891	-0.94799805	0.22485352	0.015869141	0.45019531	-32.56	0	6/3/2018	6	3	2018	17:12:01	61921	0.3	17	12	1	0	0.059326172	3.5175293	-0.006835938	0.015380859	-0.9699707	0.82983398	0.027832031	0	0	0	0	0	0	0	0	0	0.97021484	0.029785156	0.042480469	-0.016845703	-0.003417969	0.021972656	0	44330	0	0	0
495	496	496	Category L	-0.011962891	0.023925781	-0.94799805	0.22363281	0.024169922	0.45922852	-32.56	0	6/3/2018	6	3	2018	17:12:01	61921	0.4	17	12	1	0	0.059326172	3.5175293	-0.0078125	0.018798828	-0.97875977	0.10766602	0.031494141	0	0	0	0	0	0	0	0	0	0.97900391	0.020996094	0.040039063	-0.00390625	0.004882813	0.030761719	0	44330	0	0	0
496	497	497	Category L	-0.011962891	0	-0.95996094	0.22607422	0.015136719	0.45629883	-32.56	0	6/3/2018	6	3	2018	17:12:01	61921	0.5	17	12	1	0	0.059326172	3.5175293	-0.010009766	0.01953125	-0.96875	0.33569336	0.021484375	0	0	0	0	0	0	0	0	0	0.96899414	0.031005859	0.030273438	-0.001708984	-0.01953125	0.008789063	0	44330	0	0	0
497	498	498	Category L	-0.023925781	0.035888672	-0.95996094	0.22485352	0.021972656	0.45727539	-32.68	0	6/3/2018	6	3	2018	17:12:01	61921	0.6	17	12	1	0	0.059326172	3.5175293	-0.012695313	0.014892578	-0.98461914	0.69091797	0.034179688	0	0	0	0	0	0	0	0	0	0.98486328	0.015136719	0.056640625	-0.010986328	0.020751953	0.024658203	0	44330	0	0	0
498	499	499	Category L	-0.035888672	0.023925781	-0.95996094	0.22167969	0.020996094	0.453125	-32.55	0	6/3/2018	6	3	2018	17:12:01	61921	0.7	17	12	1	0	0.059326172	3.5175293	-0.013427734	0.015380859	-0.97558594	0.81591797	0.028564453	0	0	0	0	0	0	0	0	0	0.97583008	0.024169922	0.046630859	-0.022216797	0.008300781	0.015625	0	44330	0	0	0
499	500	500	Category L	-0.011962891	0.011962891	-0.94799805	0.22607422	0.021240234	0.453125	-32.31	0	6/3/2018	6	3	2018	17:12:01	61921	0.8	17	12	1	0	0.059326172	3.5175293	-0.010253906	0.017578125	-0.9855957	0.95507813	0.038085938	0	0	0	0	0	0	0	0	0	0.98583984	0.014160156	0.044921875	-0.001464844	-0.005615234	0.037597656	0	44330	0	0	0
500	501	501	Category L	-0.023925781	0.011962891	-0.92382813	0.22485352	0.017089844	0.45727539	-32.68	0	6/3/2018	6	3	2018	17:12:01	61921	0.9	17	12	1	0	0.059326172	3.5175293	-0.009033203	0.014892578	-0.97705078	0.76953125	0.055419922	0	0	0	0	0	0	0	0	0	0.97729492	0.022705078	0.071044922	-0.014648438	-0.002929688	0.053222656	0	44330	0	0	0
501	502	502	Category L	-0.011962891	0.011962891	-0.94799805	0.22241211	0.017822266	0.45288086	-32.68	0	6/3/2018	6	3	2018	17:12:02	61922	0	17	12	2	0	0.059326172	3.5175293	-0.012207031	0.015380859	-0.97509766	0.45239258	0.02734375	0	0	0	0	0	0	0	0	0	0.9753418	0.024658203	0.03125	0.000244141	-0.003417969	0.027099609	0	44330	0	0	0
502	503	503	Category L	-0.023925781	0.011962891	-0.92382813	0.22436523	0.020751953	0.45703125	-32.92	0	6/3/2018	6	3	2018	17:12:02	61922	0.1	17	12	2	0	0.059326172	3.5175293	-0.013427734	0.020019531	-0.97021484	0.40649414	0.048339844	0	0	0	0	0	0	0	0	0	0.97070313	0.029296875	0.064941406	-0.010253906	-0.008056641	0.046386719	0	44330	0	0	0
503	504	504	Category L	-0.023925781	0.011962891	-0.89990234	0.22583008	0.017089844	0.45825195	-33.17	0	6/3/2018	6	3	2018	17:12:02	61922	0.2	17	12	2	0	0.059326172	3.5175293	-0.012939453	0.019042969	-0.98632813	0.37939453	0.087402344	0	0	0	0	0	0	0	0	0	0.98657227	0.013427734	0.10449219	-0.010742188	-0.007080078	0.086425781	0	44330	0	0	0
504	505	505	Category L	-0.023925781	0.011962891	-0.93579102	0.23046875	0.017089844	0.45800781	-32.68	0	6/3/2018	6	3	2018	17:12:02	61922	0.3	17	12	2	0	0.059326172	3.5175293	-0.015869141	0.020019531	-0.97436523	0.37939453	0.040283203	0	0	0	0	0	0	0	0	0	0.97460938	0.025390625	0.054931641	-0.008056641	-0.008056641	0.038574219	0	44330	0	0	0
505	506	506	Category L	-0.011962891	0.011962891	-0.94799805	0.2277832	0.018798828	0.46118164	-32.56	0	6/3/2018	6	3	2018	17:12:02	61922	0.4	17	12	2	0	0.059326172	3.5336426	-0.020507813	0.015380859	-0.9753418	0.48608398	0.028808594	0	0	0	0	0	0	0	0	0	0.97558594	0.024414063	0.039550781	0.008544922	-0.003417969	0.02734375	0	44330	0	0	0
506	507	507	Category L	0.011962891	0.011962891	-0.95996094	0.22827148	0.018554688	0.45532227	-31.94	0	6/3/2018	6	3	2018	17:12:02	61922	0.5	17	12	2	0	0.059326172	3.5336426	-0.014892578	0.018554688	-0.98388672	0.29321289	0.036621094	0	0	0	0	0	0	0	0	0	0.98413086	0.015869141	0.057617188	0.026855469	-0.006591797	0.023925781	0	44330	0	0	0
507	508	508	Category L	0.011962891	0.011962891	-0.95996094	0.2253418	0.018554688	0.45629883	-31.57	0	6/3/2018	6	3	2018	17:12:02	61922	0.6	17	12	2	0	0.059326172	3.5336426	-0.012207031	0.015136719	-0.98486328	0.65576172	0.034912109	0	0	0	0	0	0	0	0	0	0.98510742	0.014892578	0.052490234	0.024169922	-0.003173828	0.024902344	0	44330	0	0	0
508	509	509	Category L	-0.011962891	0.011962891	-0.95996094	0.22436523	0.021972656	0.45727539	-31.57	0	6/3/2018	6	3	2018	17:12:02	61922	0.7	17	12	2	0	0.059326172	3.5336426	-0.012207031	0.014648438	-0.98925781	2.8007813	0.029541016	0	0	0	0	0	0	0	0	0	0.98950195	0.010498047	0.032470703	0.000244141	-0.002685547	0.029296875	0	44330	0	0	0
509	510	510	Category L	-0.011962891	0.023925781	-0.92382813	0.22973633	0.018066406	0.45898438	-31.32	0	6/3/2018	6	3	2018	17:12:02	61922	0.8	17	12	2	0	0.059326172	3.5336426	-0.012207031	0.011474609	-0.99804688	6.2944336	0.075195313	0	0	0	0	0	0	0	0	0	0.99829102	0.001708984	0.086914063	0.000244141	0.012207031	0.07421875	0	44330	0	0	0
510	511	511	Category L	-0.011962891	0.035888672	-0.92382813	0.22851563	0.020751953	0.46044922	-31.94	0	6/3/2018	6	3	2018	17:12:02	61922	0.9	17	12	2	0	0.059326172	3.5336426	-0.005859375	0.013671875	-0.99975586	8.8476563	0.079345703	0	0	0	0	0	0	0	0	0	0.99975586	0.000244141	0.10400391	-0.005859375	0.021972656	0.075927734	0	44330	0	0	0
511	512	512	Category L	-0.023925781	0.047851563	-0.93579102	0.23144531	0.016845703	0.45629883	-32.31	0	6/3/2018	6	3	2018	17:12:03	61923	0	17	12	3	0	0.059326172	3.5336426	-0.006103516	0.014160156	-0.99438477	13.173828	0.069580078	0	0	0	0	0	0	0	0	0	0.99438477	0.005615234	0.10961914	-0.017578125	0.033447266	0.05859375	0	44330	0	0	0
512	513	513	Category J	0.17993164	-0.059814453	-1.5358887	0.15112305	0.15600586	0.45898438	-20.02	0	6/3/2018	6	3	2018	17:26:34	62794	0.8	17	26	34	0	0.059814453	3.5175293	-0.004150391	0.017822266	-1.0048828	19.877686	0.56713867	0	0	0	0	0	0	0	0	0	1.005127	0.005126953	0.79248047	0.18408203	-0.077636719	-0.53076172	0	44330	0	0	0
513	514	514	Category J	-0.083984375	0.14379883	-0.93579102	0.20507813	0.1081543	0.44799805	-20.14	0	6/3/2018	6	3	2018	17:26:34	62794	0.9	17	26	34	0	0.059814453	3.5175293	-0.004638672	0.017822266	-0.99389648	23.886963	0.15966797	0	0	0	0	0	0	0	0	0	0.99389648	0.006103516	0.26318359	-0.079101563	0.12573242	0.058105469	0	44330	0	0	0
514	515	515	Category J	0.047851563	-0.035888672	-0.095947266	0.087402344	0.15698242	0.47680664	-20.51	0	6/3/2018	6	3	2018	17:26:35	62795	0	17	26	35	0	0.059814453	3.5175293	-0.004150391	0.013916016	-1.0090332	28.508545	0.91601563	0	0	0	0	0	0	0	0	0	1.0092773	0.009277344	1.0151367	0.052001953	-0.049804688	0.91308594	0	44330	0	0	0
515	516	516	Category J	-0.095947266	-0.035888672	-0.87597656	0.071044922	0.15478516	0.484375	-20.27	0	6/3/2018	6	3	2018	17:26:35	62795	0.1	17	26	35	0	0.059814453	3.5175293	-0.004150391	0.015380859	-1.001709	33.015137	0.16381836	0	0	0	0	0	0	0	0	0	1.0019531	0.001953125	0.26879883	-0.091552734	-0.051269531	0.12573242	0	44330	0	0	0
516	517	517	Category J	0.23999023	0.15576172	-1.0319824	0.10400391	0.15429688	0.47485352	-20.39	0	6/3/2018	6	3	2018	17:26:35	62795	0.2	17	26	35	0	0.059814453	3.5175293	-0.006347656	0.016357422	-0.99829102	35.263672	0.28491211	0	0	0	0	0	0	0	0	0	0.99829102	0.001708984	0.41918945	0.24633789	0.13916016	-0.033447266	0	44330	0	0	0
517	518	518	Category J	-0.15576172	-0.11987305	-0.64794922	0.13549805	0.16015625	0.46704102	-20.27	0	6/3/2018	6	3	2018	17:26:35	62795	0.3	17	26	35	0	0.059814453	3.5175293	-0.001464844	0.014892578	-0.99975586	37.861816	0.40722656	0	0	0	0	0	0	0	0	0	1	0	0.64086914	-0.15405273	-0.13476563	0.35180664	0	44330	0	0	0
518	519	519	Category J	0.047851563	-0.43188477	-1.8959961	0.16821289	0.17578125	0.453125	-20.02	0	6/3/2018	6	3	2018	17:26:35	62795	0.4	17	26	35	0	0.059814453	3.5175293	-0.001708984	0.014648438	-0.98999023	38.232666	1.0112305	0	0	0	0	0	0	0	0	0	0.98999023	0.010009766	1.4023438	0.049560547	-0.4465332	-0.90576172	0	44330	0	0	0
519	520	520	Category J	-0.095947266	0.10791016	-0.11987305	0.13623047	0.18652344	0.46459961	-19.9	0	6/3/2018	6	3	2018	17:26:35	62795	0.5	17	26	35	0	0.059814453	3.5175293	-0.001220703	0.009765625	-1.0019531	37.756592	0.89257813	0	0	0	0	0	0	0	0	0	1.0019531	0.001953125	1.074707	-0.094482422	0.097900391	0.88208008	0	44330	0	0	0
520	521	521	Category J	0.23999023	0.10791016	-1.6079102	0.016601563	0.19946289	0.46826172	-19.9	0	6/3/2018	6	3	2018	17:26:35	62795	0.6	17	26	35	0	0.059814453	3.5175293	-0.001708984	0.009277344	-0.9934082	38.044434	0.66748047	0	0	0	0	0	0	0	0	0	0.9934082	0.006591797	0.95458984	0.24169922	0.098388672	-0.61425781	0	44330	0	0	0
521	522	522	Category J	-0.10791016	-0.29980469	-0.53979492	0.003173828	0.17919922	0.4855957	-20.15	0	6/3/2018	6	3	2018	17:26:35	62795	0.7	17	26	35	0	0.059814453	3.5175293	0	0.009521484	-1.0029297	35.882813	0.56738281	0	0	0	0	0	0	0	0	0	1.0029297	0.002929688	0.88037109	-0.10766602	-0.30932617	0.46313477	0	44330	0	0	0
522	523	523	Category J	0.11987305	0.11987305	-1.6318359	0.000244141	0.14379883	0.49243164	-20.27	0	6/3/2018	6	3	2018	17:26:35	62795	0.8	17	26	35	0	0.059814453	3.5175293	-0.000244141	0.008056641	-0.99462891	35.037109	0.65771484	0	0	0	0	0	0	0	0	0	0.99462891	0.005371094	0.86889648	0.12011719	0.11157227	-0.63696289	0	44330	0	0	0
523	524	524	Category J	0.095947266	0.083984375	-1.0078125	0.072021484	0.18945313	0.47119141	-20.51	0	6/3/2018	6	3	2018	17:26:35	62795	0.9	17	26	35	0	0.059814453	3.5175293	-0.000488281	0.006103516	-0.98779297	35.557617	0.12548828	0	0	0	0	0	0	0	0	0	0.98779297	0.012207031	0.1940918	0.096435547	0.077636719	-0.019775391	0	44330	0	0	0
524	525	525	Category J	-0.035888672	0.083984375	-1.2358398	0.084960938	0.22607422	0.4543457	-20.51	0	6/3/2018	6	3	2018	17:26:36	62796	0	17	26	36	0	0.059814453	3.5175293	0.003417969	0.005615234	-0.99243164	35.377441	0.25854492	0	0	0	0	0	0	0	0	0	0.99243164	0.007568359	0.36083984	-0.039306641	0.078125	-0.24316406	0	44330	0	0	0
525	526	526	Category J	-0.047851563	0.27587891	-1.5358887	0.089599609	0.26147461	0.4453125	-20.39	0	6/3/2018	6	3	2018	17:26:36	62796	0.1	17	26	36	0	0.059814453	3.5175293	0.003417969	0.005371094	-0.98461914	37.064941	0.6159668	0	0	0	0	0	0	0	0	0	0.98461914	0.015380859	0.87280273	-0.051269531	0.27026367	-0.55102539	0	44330	0	0	0
526	527	527	Category J	-0.17993164	-0.047851563	-0.16796875	0.038330078	0.22167969	0.46923828	-20.15	0	6/3/2018	6	3	2018	17:26:36	62796	0.2	17	26	36	0	0.059814453	3.5175293	0.004638672	0.005615234	-0.99707031	39.058838	0.85107422	0	0	0	0	0	0	0	0	0	0.99707031	0.002929688	1.0673828	-0.18457031	-0.053466797	0.82910156	0	44330	0	0	0
527	528	528	Category J	-0.15576172	-0.15576172	-2.0759277	0.098876953	0.22753906	0.45288086	-20.02	0	6/3/2018	6	3	2018	17:26:36	62796	0.3	17	26	36	0	0.059814453	3.5175293	0.006347656	0.003662109	-0.99243164	37.654297	1.1069336	0	0	0	0	0	0	0	0	0	0.99243164	0.007568359	1.4050293	-0.16210938	-0.15942383	-1.083252	0	44330	0	0	0
528	529	529	Category J	-0.26391602	0.19189453	-0.26391602	0.16552734	0.26220703	0.41845703	-20.15	0	6/3/2018	6	3	2018	17:26:36	62796	0.4	17	26	36	0	0.059814453	3.5175293	0.003662109	0.003417969	-0.98730469	34.162109	0.79394531	0	0	0	0	0	0	0	0	0	0.98730469	0.012695313	1.1794434	-0.26757813	0.18823242	0.72338867	0	44330	0	0	0
529	530	530	Category J	0.17993164	0.49194336	-2.2438965	0.081787109	0.28442383	0.43530273	-20.15	0	6/3/2018	6	3	2018	17:26:36	62796	0.5	17	26	36	0	0.059814453	3.5175293	0.004882813	0.003417969	-0.99536133	30.188721	1.3515625	0	0	0	0	0	0	0	0	0	0.99560547	0.004394531	1.9116211	0.17480469	0.48828125	-1.248291	0	44330	0	0	0
530	531	531	Category J	0.059814453	-0.2277832	-0.49194336	0.046386719	0.25561523	0.45922852	-20.64	0	6/3/2018	6	3	2018	17:26:36	62796	0.6	17	26	36	0	0.059814453	3.5175293	0.007568359	0.003173828	-0.98950195	24.060547	0.55102539	0	0	0	0	0	0	0	0	0	0.98950195	0.010498047	0.78076172	0.052001953	-0.23095703	0.49755859	0	44330	0	0	0
531	532	532	Category J	-0.19189453	0.011962891	-0.73193359	-0.02734375	0.23657227	0.46850586	-20.88	0	6/3/2018	6	3	2018	17:26:36	62796	0.7	17	26	36	0	0.059814453	3.5175293	0.011230469	0.005126953	-0.99633789	16.578125	0.33349609	0	0	0	0	0	0	0	0	0	0.99633789	0.003662109	0.47436523	-0.203125	0.006591797	0.2644043	0	44330	0	0	0
532	533	533	Category J	0.19189453	0.059814453	-1.223877	0.081054688	0.22119141	0.46508789	-20.88	0	6/3/2018	6	3	2018	17:26:36	62796	0.8	17	26	36	0	0.059814453	3.5175293	0.011230469	0.00390625	-0.99462891	7.4870605	0.296875	0	0	0	0	0	0	0	0	0	0.99487305	0.005126953	0.46508789	0.18041992	0.055664063	-0.22900391	0	44330	0	0	0
533	534	534	Category J	0.059814453	-0.059814453	-0.94799805	0.19042969	0.26318359	0.40820313	-20.64	0	6/3/2018	6	3	2018	17:26:36	62796	0.9	17	26	36	0	0.059814453	3.5175293	0.011474609	0.004394531	-0.99462891	3.7026367	0.092773438	0	0	0	0	0	0	0	0	0	0.99487305	0.005126953	0.15917969	0.048095703	-0.064208984	0.046630859	0	44330	0	0	0
534	535	535	Category J	-0.071777344	0.27587891	-1.6679688	0.17724609	0.25170898	0.42236328	-20.15	0	6/3/2018	6	3	2018	17:26:37	62797	0	17	26	37	0	0.059814453	3.5175293	0.011474609	0.004638672	-0.99487305	1.5498047	0.73022461	0	0	0	0	0	0	0	0	0	0.99487305	0.005126953	1.0275879	-0.083251953	0.27099609	-0.67285156	0	44330	0	0	0
535	536	536	Category J	-0.16796875	0.095947266	-0.10791016	0.070068359	0.23168945	0.45751953	-20.02	0	6/3/2018	6	3	2018	17:26:37	62797	0.1	17	26	37	0	0.059814453	3.5175293	0.011962891	0.005615234	-0.99462891	6.4133301	0.90942383	0	0	0	0	0	0	0	0	0	0.99487305	0.005126953	1.1572266	-0.17993164	0.090087891	0.88671875	0	44330	0	0	0
536	537	537	Category J	-0.26391602	-0.34790039	-2.2199707	0.079589844	0.20751953	0.46459961	-19.9	0	6/3/2018	6	3	2018	17:26:37	62797	0.2	17	26	37	0	0.059814453	3.5175293	0.012695313	0.005859375	-0.99511719	14.057861	1.3044434	0	0	0	0	0	0	0	0	0	0.99536133	0.004638672	1.8552246	-0.27661133	-0.35375977	-1.2246094	0	44330	0	0	0
537	538	538	Category J	-0.071777344	0.035888672	-0.2277832	0.17529297	0.21118164	0.44018555	-20.15	0	6/3/2018	6	3	2018	17:26:37	62797	0.3	17	26	37	0	0.059814453	3.5175293	0.013183594	0.006103516	-0.99560547	19.285889	0.77319336	0	0	0	0	0	0	0	0	0	0.99560547	0.004394531	0.8828125	-0.084960938	0.029541016	0.76782227	0	44330	0	0	0
538	539	539	Category J	0.25195313	0.20385742	-1.7158203	0.1472168	0.21899414	0.44458008	-20.39	0	6/3/2018	6	3	2018	17:26:37	62797	0.4	17	26	37	0	0.059814453	3.5175293	0.013671875	0.005859375	-0.99536133	21.345459	0.78393555	0	0	0	0	0	0	0	0	0	0.99560547	0.004394531	1.15625	0.23803711	0.19775391	-0.72021484	0	44330	0	0	0
539	540	540	Category J	0.11987305	-0.21582031	-0.2277832	0.12646484	0.20385742	0.45581055	-20.27	0	6/3/2018	6	3	2018	17:26:37	62797	0.5	17	26	37	0	0.059814453	3.5175293	0.014160156	0.006103516	-0.99536133	20.283691	0.8059082	0	0	0	0	0	0	0	0	0	0.99536133	0.004638672	1.0952148	0.10546875	-0.22192383	0.76757813	0	44330	0	0	0
540	541	541	Category J	-0.26391602	0.059814453	-0.77978516	0.12451172	0.1796875	0.46899414	-20.39	0	6/3/2018	6	3	2018	17:26:37	62797	0.6	17	26	37	0	0.059814453	3.5175293	0.014404297	0.006347656	-0.99536133	21.435059	0.35620117	0	0	0	0	0	0	0	0	0	0.99560547	0.004394531	0.54760742	-0.27832031	0.053222656	0.21557617	0	44330	0	0	0
541	542	542	Category J	-0.083984375	0.35986328	-0.55175781	0.22314453	0.14746094	0.4375	-20.27	0	6/3/2018	6	3	2018	17:26:37	62797	0.7	17	26	37	0	0.059814453	3.5175293	0.014892578	0.006591797	-0.99560547	18.000732	0.57568359	0	0	0	0	0	0	0	0	0	0.99584961	0.004150391	0.89599609	-0.098876953	0.35302734	0.44384766	0	44330	0	0	0
542	543	543	Category J	0.035888672	-0.059814453	-2.2319336	0.27978516	0.16748047	0.40551758	-20.15	0	6/3/2018	6	3	2018	17:26:37	62797	0.8	17	26	37	0	0.059814453	3.5175293	0.015136719	0.007324219	-0.99560547	2.5778809	1.2380371	0	0	0	0	0	0	0	0	0	0.99584961	0.004150391	1.3239746	0.020507813	-0.067138672	-1.236084	0	44330	0	0	0
543	544	544	Category J	-0.21582031	0.083984375	-0.011962891	0.17822266	0.15576172	0.4597168	-20.15	0	6/3/2018	6	3	2018	17:26:37	62797	0.9	17	26	37	0	0.059814453	3.5175293	0.015869141	0.0078125	-0.99584961	3.5058594	1.0136719	0	0	0	0	0	0	0	0	0	0.99609375	0.00390625	1.291748	-0.23168945	0.075927734	0.98388672	0	44330	0	0	0
544	545	545	Category J	-0.38378906	-0.35986328	-1.0078125	0.087402344	0.14648438	0.47949219	-20.02	0	6/3/2018	6	3	2018	17:26:38	62798	0	17	26	38	0	0.059814453	3.5175293	0.016357422	0.008300781	-0.99658203	9.7810059	0.54394531	0	0	0	0	0	0	0	0	0	0.99658203	0.003417969	0.77954102	-0.40014648	-0.36816406	-0.010986328	0	44330	0	0	0
545	546	546	Category J	0.45581055	0.25195313	-1.6557617	0.20776367	0.12744141	0.45361328	-20.02	0	6/3/2018	6	3	2018	17:26:38	62798	0.1	17	26	38	0	0.059814453	3.5175293	0.016845703	0.008544922	-0.99633789	18.542969	0.82836914	0	0	0	0	0	0	0	0	0	0.99658203	0.003417969	1.3413086	0.4387207	0.24316406	-0.65917969	0	44330	0	0	0
546	547	547	Category J	0.20385742	-0.2277832	-1.0078125	0.21850586	0.15917969	0.43774414	-20.02	0	6/3/2018	6	3	2018	17:26:38	62798	0.2	17	26	38	0	0.059814453	3.5175293	0.017333984	0.008789063	-0.99584961	18.64209	0.30151367	0	0	0	0	0	0	0	0	0	0.99609375	0.00390625	0.43481445	0.1862793	-0.23657227	-0.01171875	0	44330	0	0	0
547	548	548	Category J	0.023925781	-0.023925781	-1.2839355	0.18383789	0.17480469	0.4543457	-20.02	0	6/3/2018	6	3	2018	17:26:38	62798	0.3	17	26	38	0	0.059814453	3.5175293	0.017578125	0.009277344	-0.99560547	19.134277	0.29003906	0	0	0	0	0	0	0	0	0	0.99584961	0.004150391	0.32763672	0.006103516	-0.033203125	-0.28808594	0	44330	0	0	0
548	549	549	Category J	0	-0.25195313	-1.6318359	0.087158203	0.17626953	0.47607422	-20.15	0	6/3/2018	6	3	2018	17:26:38	62798	0.4	17	26	38	0	0.059814453	3.491748	0.017578125	0.009521484	-0.99536133	26.621094	0.68798828	0	0	0	0	0	0	0	0	0	0.99560547	0.004394531	0.9152832	-0.017578125	-0.26147461	-0.63623047	0	44330	0	0	0
549	550	550	Category J	0.49194336	0.17993164	-1.0917969	0.14135742	0.15698242	0.46484375	-20.27	0	6/3/2018	6	3	2018	17:26:38	62798	0.5	17	26	38	0	0.059814453	3.491748	0.018066406	0.009521484	-0.99511719	23.760498	0.51245117	0	0	0	0	0	0	0	0	0	0.99536133	0.004638672	0.74047852	0.47363281	0.17016602	-0.096435547	0	44330	0	0	0
550	551	551	Category J	-0.035888672	0.059814453	-0.50390625	0.15136719	0.18017578	0.4597168	-20.51	0	6/3/2018	6	3	2018	17:26:38	62798	0.6	17	26	38	0	0.059814453	3.491748	0.018554688	0.010253906	-0.99536133	15.05542	0.49707031	0	0	0	0	0	0	0	0	0	0.99560547	0.004394531	0.59570313	-0.054443359	0.049316406	0.49145508	0	44330	0	0	0
551	552	552	Category J	0.14379883	0.2878418	-1.7758789	0.13867188	0.1862793	0.45678711	-20.51	0	6/3/2018	6	3	2018	17:26:38	62798	0.7	17	26	38	0	0.059814453	3.491748	0.019042969	0.010498047	-0.99560547	11.302734	0.8371582	0	0	0	0	0	0	0	0	0	0.99584961	0.004150391	1.1818848	0.12451172	0.27709961	-0.7800293	0	44330	0	0	0
552	553	553	Category J	-0.059814453	0.023925781	-0.059814453	0.10717773	0.16723633	0.47265625	-20.64	0	6/3/2018	6	3	2018	17:26:38	62798	0.8	17	26	38	0	0.059814453	3.491748	0.01953125	0.010742188	-0.99584961	21.849609	0.93945313	0	0	0	0	0	0	0	0	0	0.99609375	0.00390625	1.0283203	-0.079345703	0.012939453	0.93603516	0	44330	0	0	0
553	554	554	Category J	0.035888672	-0.2878418	-2.1237793	0.11010742	0.14794922	0.47998047	-20.76	0	6/3/2018	6	3	2018	17:26:38	62798	0.9	17	26	38	0	0.059814453	3.491748	0.017578125	0.012207031	-0.98852539	13.744141	1.1743164	0	0	0	0	0	0	0	0	0	0.98876953	0.011230469	1.4536133	0.018066406	-0.30004883	-1.1350098	0	44330	0	0	0
554	555	555	Category J	-0.035888672	0.14379883	-0.37182617	0.17553711	0.14770508	0.46264648	-20.64	0	6/3/2018	6	3	2018	17:26:39	62799	0	17	26	39	0	0.059814453	3.491748	0.018798828	0.010986328	-0.98852539	9.9528809	0.63330078	0	0	0	0	0	0	0	0	0	0.98876953	0.011230469	0.80444336	-0.0546875	0.13256836	0.61669922	0	44330	0	0	0
555	556	556	Category J	-0.17993164	0.083984375	-0.65991211	0.14526367	0.15795898	0.47094727	-20.64	0	6/3/2018	6	3	2018	17:26:39	62799	0.1	17	26	39	0	0.059814453	3.491748	0.018554688	0.011962891	-0.99926758	4.2243652	0.3996582	0	0	0	0	0	0	0	0	0	0.99951172	0.000488281	0.60961914	-0.19848633	0.071777344	0.33935547	0	44330	0	0	0
556	557	557	Category J	0.37182617	-0.10791016	-1.079834	0.14160156	0.1418457	0.46850586	-20.64	0	6/3/2018	6	3	2018	17:26:39	62799	0.2	17	26	39	0	0.059814453	3.491748	0.01953125	0.012939453	-0.99975586	6.0661621	0.38085938	0	0	0	0	0	0	0	0	0	1	0	0.55322266	0.35205078	-0.12084961	-0.079833984	0	44330	0	0	0
557	558	558	Category J	-0.047851563	0	-0.15576172	0.11889648	0.14160156	0.47509766	-20.39	0	6/3/2018	6	3	2018	17:26:39	62799	0.3	17	26	39	0	0.059814453	3.491748	0.016845703	0.011474609	-0.99853516	4.5913086	0.84545898	0	0	0	0	0	0	0	0	0	0.9987793	0.001220703	0.91943359	-0.064697266	-0.011474609	0.84277344	0	44330	0	0	0
558	559	559	Category J	0.035888672	-0.38378906	-1.8959961	0.12280273	0.14282227	0.47412109	-20.27	0	6/3/2018	6	3	2018	17:26:39	62799	0.4	17	26	39	0	0.059814453	3.491748	0.019042969	0.013427734	-1.0021973	6.7128906	0.97802734	0	0	0	0	0	0	0	0	0	1.0024414	0.002441406	1.3076172	0.016601563	-0.3972168	-0.89355469	0	44330	0	0	0
559	560	560	Category J	-0.035888672	-0.035888672	-0.25195313	0.17358398	0.1472168	0.45751953	-20.51	0	6/3/2018	6	3	2018	17:26:39	62799	0.5	17	26	39	0	0.059814453	3.491748	0.018554688	0.019287109	-0.99047852	1.4726563	0.74267578	0	0	0	0	0	0	0	0	0	0.9909668	0.009033203	0.84863281	-0.054443359	-0.055175781	0.73852539	0	44330	0	0	0
560	561	561	Category J	0.11987305	0.023925781	-1.7038574	0.13378906	0.18041992	0.46435547	-20.64	0	6/3/2018	6	3	2018	17:26:39	62799	0.6	17	26	39	0	0.059814453	3.491748	0.020019531	0.018798828	-1.0009766	12.865723	0.7097168	0	0	0	0	0	0	0	0	0	1.0012207	0.001220703	0.80737305	0.099609375	0.004882813	-0.70263672	0	44330	0	0	0
561	562	562	Category J	-0.023925781	-0.13183594	-0.29980469	0.0703125	0.1887207	0.47412109	-20.76	0	6/3/2018	6	3	2018	17:26:39	62799	0.7	17	26	39	0	0.059814453	3.491748	0.017333984	0.018066406	-0.99243164	12.159912	0.70996094	0	0	0	0	0	0	0	0	0	0.99267578	0.007324219	0.8840332	-0.041259766	-0.14990234	0.69262695	0	44330	0	0	0
562	563	563	Category J	-0.047851563	-0.14379883	-0.40795898	0.063476563	0.15625	0.47729492	-20.76	0	6/3/2018	6	3	2018	17:26:39	62799	0.8	17	26	39	0	0.059814453	3.491748	0.018798828	0.022216797	-0.99755859	9.6411133	0.61621094	0	0	0	0	0	0	0	0	0	0.99804688	0.001953125	0.82250977	-0.066650391	-0.16601563	0.58959961	0	44330	0	0	0
563	564	564	Category J	0.31176758	-0.035888672	-1.3317871	0.097412109	0.17504883	0.47143555	-20.76	0	6/3/2018	6	3	2018	17:26:39	62799	0.9	17	26	39	0	0.059814453	3.491748	0.017333984	0.021484375	-0.98852539	10.021973	0.45556641	0	0	0	0	0	0	0	0	0	0.98901367	0.010986328	0.69482422	0.29418945	-0.057373047	-0.34301758	0	44330	0	0	0
564	565	565	Category J	0.011962891	0	-0.34790039	0.13208008	0.18383789	0.45922852	-20.76	0	6/3/2018	6	3	2018	17:26:40	62800	0	17	26	40	0	0.059814453	3.491748	0.016357422	0.021240234	-0.98754883	6.6342773	0.64013672	0	0	0	0	0	0	0	0	0	0.98803711	0.011962891	0.66577148	-0.004394531	-0.021240234	0.63964844	0	44330	0	0	0
565	566	566	Category J	0.071777344	0.047851563	-1.9438477	0.079345703	0.19335938	0.46557617	-21	0	6/3/2018	6	3	2018	17:26:40	62800	0.1	17	26	40	0	0.059814453	3.491748	0.016845703	0.020751953	-0.98413086	7.1518555	0.96142578	0	0	0	0	0	0	0	0	0	0.984375	0.015625	1.0410156	0.0546875	0.026855469	-0.95947266	0	44330	0	0	0
566	567	567	Category J	0.095947266	-0.13183594	-0.59985352	-0.007568359	0.20776367	0.47314453	-21	0	6/3/2018	6	3	2018	17:26:40	62800	0.2	17	26	40	0	0.059814453	3.491748	0.017822266	0.018066406	-0.97680664	27.521484	0.41308594	0	0	0	0	0	0	0	0	0	0.97705078	0.022949219	0.60498047	0.077880859	-0.14990234	0.37695313	0	44330	0	0	0
567	568	568	Category J	-0.2277832	0.011962891	-0.53979492	-0.049560547	0.16162109	0.48876953	-20.88	0	6/3/2018	6	3	2018	17:26:40	62800	0.3	17	26	40	0	0.059814453	3.491748	0.020263672	0.019287109	-0.98657227	32.140869	0.51098633	0	0	0	0	0	0	0	0	0	0.98681641	0.013183594	0.70239258	-0.24804688	-0.007324219	0.44677734	0	44330	0	0	0
568	569	569	Category J	0.083984375	0.035888672	-1.6079102	-0.076660156	0.20874023	0.47827148	-20.76	0	6/3/2018	6	3	2018	17:26:40	62800	0.4	17	26	40	0	0.059814453	3.491748	0.022460938	0.021972656	-0.97241211	30.594482	0.63842773	0	0	0	0	0	0	0	0	0	0.97290039	0.027099609	0.71069336	0.061279297	0.013671875	-0.63525391	0	44330	0	0	0
569	570	570	Category J	0.21582031	0	-0.49194336	0.037597656	0.16235352	0.48681641	-20.27	0	6/3/2018	6	3	2018	17:26:40	62800	0.5	17	26	40	0	0.059814453	3.491748	0.025878906	0.020019531	-0.98095703	32.472168	0.52490234	0	0	0	0	0	0	0	0	0	0.98144531	0.018554688	0.69897461	0.18969727	-0.020019531	0.48901367	0	44330	0	0	0
570	571	571	Category J	0.2878418	0.16796875	-1.5	0.045166016	0.16821289	0.48608398	-20.39	0	6/3/2018	6	3	2018	17:26:40	62800	0.6	17	26	40	0	0.059814453	3.491748	0.023681641	0.014404297	-0.96484375	45.946289	0.6159668	0	0	0	0	0	0	0	0	0	0.96533203	0.034667969	0.95214844	0.26391602	0.15332031	-0.53491211	0	44330	0	0	0
571	572	572	Category J	0	-0.071777344	-0.82788086	0	0.18774414	0.48266602	-20.39	0	6/3/2018	6	3	2018	17:26:40	62800	0.7	17	26	40	0	0.059814453	3.491748	0.022949219	0.017822266	-0.97070313	39.806396	0.17016602	0	0	0	0	0	0	0	0	0	0.97119141	0.028808594	0.25561523	-0.022949219	-0.089599609	0.14282227	0	44330	0	0	0
572	573	573	Category L	0.011962891	0.047851563	-0.93579102	-0.037841797	-0.21606445	0.44335938	-28.38	0	6/3/2018	6	3	2018	17:54:18	64458	0.6	17	54	18	0	0.060058594	3.5288086	0.025390625	0.018310547	-0.97363281	64.10498	0.049804688	0	0	0	0	0	0	0	0	0	0.97412109	0.025878906	0.081054688	-0.013427734	0.029296875	0.037841797	0	44330	0	0	0
573	574	574	Category L	0	0.023925781	-0.94799805	-0.041992188	-0.21508789	0.44238281	-28.62	0	6/3/2018	6	3	2018	17:54:18	64458	0.7	17	54	18	0	0.060058594	3.5288086	0.023193359	0.018066406	-0.97021484	142.16724	0.032714844	0	0	0	0	0	0	0	0	0	0.97045898	0.029541016	0.051269531	-0.023193359	0.005615234	0.022216797	0	44330	0	0	0
574	575	575	Category L	0.011962891	0.095947266	-0.93579102	-0.051757813	-0.21435547	0.43994141	-28.5	0	6/3/2018	6	3	2018	17:54:18	64458	0.8	17	54	18	0	0.060058594	3.5288086	0.022705078	0.01953125	-0.97021484	153.1582	0.084228516	0	0	0	0	0	0	0	0	0	0.97070313	0.029296875	0.12158203	-0.010742188	0.076171875	0.034423828	0	44330	0	0	0
575	576	576	Category L	0.047851563	0.047851563	-0.98388672	-0.047363281	-0.21606445	0.44311523	-28.74	0	6/3/2018	6	3	2018	17:54:18	64458	0.9	17	54	18	0	0.060058594	3.5288086	0.024169922	0.016601563	-0.96142578	164.5376	0.044921875	0	0	0	0	0	0	0	0	0	0.96191406	0.038085938	0.076904297	0.0234375	0.031005859	-0.022216797	0	44330	0	0	0
576	577	577	Category L	0.023925781	0.011962891	-0.99584961	-0.052734375	-0.21582031	0.44091797	-28.74	0	6/3/2018	6	3	2018	17:54:19	64459	0	17	54	19	0	0.060058594	3.5288086	0.026367188	0.016601563	-0.97192383	173.35889	0.024414063	0	0	0	0	0	0	0	0	0	0.97241211	0.027587891	0.031005859	-0.002441406	-0.004638672	-0.023681641	0	44330	0	0	0
577	578	578	Category L	0.011962891	0.023925781	-0.94799805	-0.054199219	-0.22045898	0.44189453	-28.74	0	6/3/2018	6	3	2018	17:54:19	64459	0.1	17	54	19	0	0.060058594	3.5288086	0.030029297	0.021972656	-0.95581055	173.11328	0.019775391	0	0	0	0	0	0	0	0	0	0.95654297	0.043457031	0.027832031	-0.018066406	0.001708984	0.0078125	0	44330	0	0	0
578	579	579	Category L	0	0.047851563	-0.94799805	-0.050048828	-0.22094727	0.44091797	-29.24	0	6/3/2018	6	3	2018	17:54:19	64459	0.2	17	54	19	0	0.060058594	3.5288086	0.031005859	0.022705078	-0.96508789	171.23633	0.043457031	0	0	0	0	0	0	0	0	0	0.96606445	0.033935547	0.073486328	-0.031005859	0.024902344	0.017089844	0	44330	0	0	0
579	580	580	Category L	0.011962891	0.023925781	-0.95996094	-0.048339844	-0.22119141	0.43994141	-29.36	0	6/3/2018	6	3	2018	17:54:19	64459	0.3	17	54	19	0	0.060058594	3.5288086	0.028320313	0.020996094	-0.95581055	167.83667	0.017089844	0	0	0	0	0	0	0	0	0	0.95629883	0.043701172	0.0234375	-0.016357422	0.002685547	-0.00390625	0	44330	0	0	0
580	581	581	Category L	0.011962891	0.035888672	-0.93579102	-0.05078125	-0.21508789	0.43994141	-29.48	0	6/3/2018	6	3	2018	17:54:19	64459	0.4	17	54	19	0	0.060058594	3.5288086	0.027099609	0.024414063	-0.96435547	172.98071	0.034423828	0	0	0	0	0	0	0	0	0	0.96508789	0.034912109	0.055175781	-0.015136719	0.011230469	0.028564453	0	44330	0	0	0
581	582	582	Category L	0	0.059814453	-0.94799805	-0.047607422	-0.21704102	0.43701172	-29.24	0	6/3/2018	6	3	2018	17:54:19	64459	0.5	17	54	19	0	0.060058594	3.5288086	0.030517578	0.024658203	-0.96630859	169.10522	0.049804688	0	0	0	0	0	0	0	0	0	0.96728516	0.032714844	0.083984375	-0.030517578	0.034912109	0.018310547	0	44330	0	0	0
582	583	583	Category L	0.035888672	0.059814453	-0.94799805	-0.051025391	-0.22485352	0.43969727	-28.99	0	6/3/2018	6	3	2018	17:54:19	64459	0.6	17	54	19	0	0.060058594	3.5288086	0.030761719	0.020019531	-0.97973633	72.39917	0.051025391	0	0	0	0	0	0	0	0	0	0.98046875	0.01953125	0.076416016	0.004882813	0.039550781	0.031738281	0	44330	0	0	0
583	584	584	Category L	0.023925781	0.047851563	-0.94799805	-0.048583984	-0.21948242	0.43896484	-28.87	0	6/3/2018	6	3	2018	17:54:19	64459	0.7	17	54	19	0	0.060058594	3.5288086	0.026855469	0.023925781	-0.9621582	1.0817871	0.027832031	0	0	0	0	0	0	0	0	0	0.96289063	0.037109375	0.041259766	-0.002929688	0.023681641	0.014160156	0	44330	0	0	0
584	585	585	Category L	0.011962891	0.035888672	-0.92382813	-0.050048828	-0.21606445	0.44091797	-28.5	0	6/3/2018	6	3	2018	17:54:19	64459	0.8	17	54	19	0	0.060058594	3.5288086	0.028320313	0.018310547	-0.97583008	7.519043	0.057128906	0	0	0	0	0	0	0	0	0	0.97631836	0.023681641	0.0859375	-0.016357422	0.017333984	0.052001953	0	44330	0	0	0
585	586	586	Category L	0.035888672	0.035888672	-0.91186523	-0.047607422	-0.21777344	0.43920898	-28.74	0	6/3/2018	6	3	2018	17:54:19	64459	0.9	17	54	19	0	0.060058594	3.5288086	0.025878906	0.041992188	-0.98803711	9.9887695	0.077148438	0	0	0	0	0	0	0	0	0	0.98925781	0.010742188	0.092529297	0.009765625	-0.006103516	0.076171875	0	44330	0	0	0
586	587	587	Category L	0.023925781	0.047851563	-0.93579102	-0.043945313	-0.22363281	0.44116211	-28.99	0	6/3/2018	6	3	2018	17:54:20	64460	0	17	54	20	0	0.060058594	3.5288086	0.036376953	0.087646484	-0.99829102	5.1220703	0.074951172	0	0	0	0	0	0	0	0	0	1.0026855	0.002685547	0.11474609	-0.012451172	-0.039794922	0.0625	0	44330	0	0	0
587	588	588	Category L	0.011962891	0.023925781	-0.94799805	-0.052734375	-0.22192383	0.44287109	-28.74	0	6/3/2018	6	3	2018	17:54:20	64460	0.1	17	54	20	0	0.060058594	3.5288086	0.054199219	0.054931641	-1.0244141	2.0830078	0.092773438	0	0	0	0	0	0	0	0	0	1.0273438	0.02734375	0.14990234	-0.042236328	-0.031005859	0.076416016	0	44330	0	0	0
588	589	589	Category L	0.023925781	0.023925781	-0.93579102	-0.045898438	-0.21972656	0.43725586	-28.5	0	6/3/2018	6	3	2018	17:54:20	64460	0.2	17	54	20	0	0.060058594	3.5288086	0.059082031	0.007080078	-1.0737305	1.4572754	0.14331055	0	0	0	0	0	0	0	0	0	1.0754395	0.075439453	0.19018555	-0.03515625	0.016601563	0.13793945	0	44330	0	0	0
589	590	590	Category L	0.035888672	0.071777344	-0.94799805	-0.045654297	-0.22021484	0.44238281	-28.38	0	6/3/2018	6	3	2018	17:54:20	64460	0.3	17	54	20	0	0.059814453	3.491748	0.054931641	0.074462891	-1.098877	1.6950684	0.15209961	0	0	0	0	0	0	0	0	0	1.1027832	0.1027832	0.17285156	-0.019042969	-0.002685547	0.15087891	0	44330	0	0	0
590	591	591	Category L	0.023925781	0.059814453	-0.93579102	-0.045654297	-0.21972656	0.43994141	-28.5	0	6/3/2018	6	3	2018	17:54:20	64460	0.4	17	54	20	0	0.059814453	3.491748	0.047607422	0.047119141	-1.1196289	1.7331543	0.18579102	0	0	0	0	0	0	0	0	0	1.121582	0.12158203	0.22021484	-0.023681641	0.012451172	0.18383789	0	44330	0	0	0
591	592	592	Category L	0.011962891	0.071777344	-0.94799805	-0.045654297	-0.21972656	0.43994141	-28.62	0	6/3/2018	6	3	2018	17:54:20	64460	0.5	17	54	20	0	0.059814453	3.491748	0.047607422	0.060791016	-1.1364746	1.7478027	0.19213867	0	0	0	0	0	0	0	0	0	1.1391602	0.13916016	0.23535156	-0.035644531	0.010742188	0.18847656	0	44330	0	0	0
592	593	593	Category L	0.023925781	0.059814453	-0.94799805	-0.046386719	-0.22509766	0.43505859	-28.99	0	6/3/2018	6	3	2018	17:54:20	64460	0.6	17	54	20	0	0.059814453	3.491748	0.047363281	0.048339844	-1.1269531	1.3706055	0.18066406	0	0	0	0	0	0	0	0	0	1.1289063	0.12890625	0.21362305	-0.0234375	0.011230469	0.17895508	0	44330	0	0	0
593	594	594	Category L	0.023925781	0.035888672	-0.94799805	-0.048339844	-0.22192383	0.44091797	-28.99	0	6/3/2018	6	3	2018	17:54:20	64460	0.7	17	54	20	0	0.059814453	3.491748	0.049560547	0.049072266	-1.138916	0.24633789	0.19311523	0	0	0	0	0	0	0	0	0	1.1411133	0.14111328	0.23022461	-0.025634766	-0.013183594	0.19091797	0	44330	0	0	0
594	595	595	Category L	0.011962891	0.047851563	-0.94799805	-0.048095703	-0.22094727	0.44311523	-28.74	0	6/3/2018	6	3	2018	17:54:20	64460	0.8	17	54	20	0	0.059814453	3.491748	0.049072266	0.052246094	-1.1245117	0.5078125	0.18066406	0	0	0	0	0	0	0	0	0	1.1269531	0.12695313	0.21850586	-0.037109375	-0.004394531	0.17651367	0	44330	0	0	0
595	596	596	Category L	-0.011962891	0.047851563	-0.91186523	-0.053466797	-0.22265625	0.44189453	-28.99	0	6/3/2018	6	3	2018	17:54:20	64460	0.9	17	54	20	0	0.059814453	3.491748	0.047363281	0.048583984	-1.1318359	0.72167969	0.2277832	0	0	0	0	0	0	0	0	0	1.1337891	0.13378906	0.28027344	-0.059326172	-0.000732422	0.2199707	0	44330	0	0	0
596	597	597	Category L	0.035888672	0.035888672	-0.94799805	-0.050292969	-0.22119141	0.43798828	-28.99	0	6/3/2018	6	3	2018	17:54:21	64461	0	17	54	21	0	0.059814453	3.491748	0.049316406	0.047607422	-1.1352539	0.96411133	0.18823242	0	0	0	0	0	0	0	0	0	1.1374512	0.13745117	0.21264648	-0.013427734	-0.01171875	0.18725586	0	44330	0	0	0
597	598	598	Category L	0.011962891	0.035888672	-0.93579102	-0.045898438	-0.22460938	0.43481445	-28.74	0	6/3/2018	6	3	2018	17:54:21	64461	0.1	17	54	21	0	0.059814453	3.491748	0.044433594	0.049072266	-1.1335449	1.2529297	0.20092773	0	0	0	0	0	0	0	0	0	1.135498	0.13549805	0.24365234	-0.032470703	-0.013183594	0.19775391	0	44330	0	0	0
598	599	599	Category L	0.011962891	0.035888672	-0.95996094	-0.049804688	-0.22631836	0.4387207	-28.38	0	6/3/2018	6	3	2018	17:54:21	64461	0.2	17	54	21	0	0.059814453	3.491748	0.044921875	0.049072266	-1.1433105	1.5839844	0.18676758	0	0	0	0	0	0	0	0	0	1.1452637	0.14526367	0.22973633	-0.032958984	-0.013183594	0.18334961	0	44330	0	0	0
599	600	600	Category L	0.023925781	0.059814453	-0.94799805	-0.047363281	-0.22119141	0.43725586	-28.01	0	6/3/2018	6	3	2018	17:54:21	64461	0.3	17	54	21	0	0.059814453	3.491748	0.044189453	0.054199219	-1.1313477	1.1015625	0.18457031	0	0	0	0	0	0	0	0	0	1.1333008	0.13330078	0.20922852	-0.020263672	0.005371094	0.18334961	0	44330	0	0	0
600	601	601	Category L	0.011962891	0.059814453	-0.93579102	-0.047363281	-0.22460938	0.43798828	-27.76	0	6/3/2018	6	3	2018	17:54:21	64461	0.4	17	54	21	0	0.059814453	3.491748	0.044677734	0.0546875	-1.1396484	0.72070313	0.20654297	0	0	0	0	0	0	0	0	0	1.1418457	0.1418457	0.24169922	-0.032714844	0.004882813	0.20385742	0	44330	0	0	0
601	602	602	Category L	0.011962891	0.035888672	-0.94799805	-0.049316406	-0.22729492	0.43383789	-28.13	0	6/3/2018	6	3	2018	17:54:21	64461	0.5	17	54	21	0	0.059814453	3.491748	0.043212891	0.054443359	-1.130127	1.1601563	0.18554688	0	0	0	0	0	0	0	0	0	1.1320801	0.13208008	0.23193359	-0.03125	-0.018554688	0.18212891	0	44330	0	0	0
602	603	603	Category L	0.011962891	0.059814453	-0.91186523	-0.047363281	-0.22363281	0.43896484	-28.01	0	6/3/2018	6	3	2018	17:54:21	64461	0.6	17	54	21	0	0.059814453	3.491748	0.043212891	0.056152344	-1.1379395	1.140625	0.22827148	0	0	0	0	0	0	0	0	0	1.1401367	0.14013672	0.26098633	-0.03125	0.003417969	0.22607422	0	44330	0	0	0
603	604	604	Category L	0.011962891	0.059814453	-0.93579102	-0.048339844	-0.22192383	0.43994141	-28.38	0	6/3/2018	6	3	2018	17:54:21	64461	0.7	17	54	21	0	0.059814453	3.491748	0.043701172	0.057861328	-1.1452637	0.63305664	0.21191406	0	0	0	0	0	0	0	0	0	1.1474609	0.14746094	0.24291992	-0.031738281	0.001708984	0.20947266	0	44330	0	0	0
604	605	605	Category L	0.011962891	0.047851563	-0.94799805	-0.045898438	-0.21875	0.43505859	-28.62	0	6/3/2018	6	3	2018	17:54:21	64461	0.8	17	54	21	0	0.059814453	3.491748	0.039550781	0.058349609	-1.1403809	0.29736328	0.19458008	0	0	0	0	0	0	0	0	0	1.1425781	0.14257813	0.23071289	-0.027587891	-0.010498047	0.19238281	0	44330	0	0	0
605	606	606	Category L	0.011962891	0.059814453	-0.94799805	-0.047363281	-0.2265625	0.43701172	-28.75	0	6/3/2018	6	3	2018	17:54:21	64461	0.9	17	54	21	0	0.059814453	3.491748	0.038818359	0.05859375	-1.1474609	0.40795898	0.20141602	0	0	0	0	0	0	0	0	0	1.1496582	0.1496582	0.2277832	-0.026855469	0.000976563	0.19946289	0	44330	0	0	0
606	607	607	Category L	0.023925781	0.047851563	-0.94799805	-0.049560547	-0.22216797	0.43994141	-29.11	0	6/3/2018	6	3	2018	17:54:22	64462	0	17	54	22	0	0.059814453	3.491748	0.037597656	0.058349609	-1.1347656	0.32836914	0.18774414	0	0	0	0	0	0	0	0	0	1.1369629	0.13696289	0.21118164	-0.013671875	-0.010498047	0.18676758	0	44330	0	0	0
607	608	608	Category L	0.011962891	0.047851563	-0.94799805	-0.052734375	-0.22363281	0.43969727	-28.87	0	6/3/2018	6	3	2018	17:54:22	64462	0.1	17	54	22	0	0.059814453	3.491748	0.035888672	0.060302734	-1.1394043	0.10595703	0.19335938	0	0	0	0	0	0	0	0	0	1.1416016	0.14160156	0.22802734	-0.023925781	-0.012451172	0.19140625	0	44330	0	0	0
608	609	609	Category L	0.023925781	0.047851563	-0.94799805	-0.049072266	-0.22363281	0.43798828	-28.87	0	6/3/2018	6	3	2018	17:54:22	64462	0.2	17	54	22	0	0.059814453	3.491748	0.038574219	0.060302734	-1.1442871	0.17773438	0.19726563	0	0	0	0	0	0	0	0	0	1.1464844	0.14648438	0.22363281	-0.014648438	-0.012451172	0.19628906	0	44330	0	0	0
609	610	610	Category L	0	0.047851563	-0.95996094	-0.049804688	-0.22387695	0.43896484	-28.62	0	6/3/2018	6	3	2018	17:54:22	64462	0.3	17	54	22	0	0.059814453	3.491748	0.037109375	0.060058594	-1.1362305	0.50561523	0.18041992	0	0	0	0	0	0	0	0	0	1.1384277	0.13842773	0.22583008	-0.037109375	-0.012207031	0.17626953	0	44330	0	0	0
610	611	611	Category L	0	0.035888672	-0.95996094	-0.048339844	-0.22705078	0.43896484	-28.74	0	6/3/2018	6	3	2018	17:54:22	64462	0.4	17	54	22	0	0.059814453	3.491748	0.034423828	0.060058594	-1.1420898	0.59448242	0.18701172	0	0	0	0	0	0	0	0	0	1.1442871	0.14428711	0.24121094	-0.034423828	-0.024169922	0.18212891	0	44330	0	0	0
611	612	612	Category L	0.011962891	0.047851563	-0.97192383	-0.043945313	-0.22290039	0.43823242	-28.74	0	6/3/2018	6	3	2018	17:54:22	64462	0.5	17	54	22	0	0.059814453	3.491748	0.030517578	0.058105469	-1.1350098	0.25195313	0.16455078	0	0	0	0	0	0	0	0	0	1.1369629	0.13696289	0.19213867	-0.018554688	-0.010253906	0.16308594	0	44330	0	0	0
612	613	613	Category L	0.011962891	0.047851563	-0.93579102	-0.048095703	-0.22094727	0.44091797	-28.5	0	6/3/2018	6	3	2018	17:54:22	64462	0.6	17	54	22	0	0.059814453	3.491748	0.030273438	0.059570313	-1.1367188	0.090332031	0.20214844	0	0	0	0	0	0	0	0	0	1.1386719	0.13867188	0.23095703	-0.018310547	-0.01171875	0.20092773	0	44330	0	0	0
613	614	614	Category L	0.023925781	0.059814453	-0.94799805	-0.049316406	-0.22583008	0.43701172	-28.5	0	6/3/2018	6	3	2018	17:54:22	64462	0.7	17	54	22	0	0.059814453	3.491748	0.030029297	0.059082031	-1.1369629	0.4675293	0.18920898	0	0	0	0	0	0	0	0	0	1.138916	0.13891602	0.19604492	-0.006103516	0.000488281	0.18896484	0	44330	0	0	0
614	615	615	Category L	0.035888672	0.035888672	-0.97192383	-0.045898438	-0.22485352	0.43286133	-28.37	0	6/3/2018	6	3	2018	17:54:22	64462	0.8	17	54	22	0	0.059814453	3.491748	0.030029297	0.059082031	-1.1376953	0.62841797	0.16748047	0	0	0	0	0	0	0	0	0	1.1396484	0.13964844	0.19482422	0.005615234	-0.023193359	0.16577148	0	44330	0	0	0
615	616	616	Category L	0.011962891	0.095947266	-0.94799805	-0.05078125	-0.23022461	0.43798828	-28.25	0	6/3/2018	6	3	2018	17:54:22	64462	0.9	17	54	22	0	0.059814453	3.491748	0.028808594	0.057861328	-1.1379395	0.94799805	0.19458008	0	0	0	0	0	0	0	0	0	1.1398926	0.13989258	0.24487305	-0.016845703	0.037841797	0.18994141	0	44330	0	0	0
616	617	617	Category L	0.023925781	0.083984375	-0.93579102	-0.049804688	-0.22387695	0.43896484	-28.74	0	6/3/2018	6	3	2018	17:54:23	64463	0	17	54	23	0	0.059814453	3.491748	0.027832031	0.057373047	-1.1374512	2.1586914	0.20336914	0	0	0	0	0	0	0	0	0	1.1391602	0.13916016	0.23193359	-0.00390625	0.026367188	0.20166016	0	44330	0	0	0
617	618	618	Category L	0.011962891	0.083984375	-0.97192383	-0.044677734	-0.22290039	0.43994141	-28.62	0	6/3/2018	6	3	2018	17:54:23	64463	0.1	17	54	23	0	0.059814453	3.491748	0.027099609	0.057617188	-1.1364746	3.887207	0.16723633	0	0	0	0	0	0	0	0	0	1.1381836	0.13818359	0.20629883	-0.015136719	0.026123047	0.16455078	0	44330	0	0	0
618	619	619	Category L	0.035888672	0.071777344	-0.95996094	-0.048095703	-0.2265625	0.43994141	-28.5	0	6/3/2018	6	3	2018	17:54:23	64463	0.2	17	54	23	0	0.059814453	3.491748	0.026611328	0.057617188	-1.1362305	0.22192383	0.17724609	0	0	0	0	0	0	0	0	0	1.1381836	0.13818359	0.19946289	0.009033203	0.013916016	0.17626953	0	44330	0	0	0
619	620	620	Category L	0.011962891	0.059814453	-0.92382813	-0.043945313	-0.22290039	0.43896484	-28.62	0	6/3/2018	6	3	2018	17:54:23	64463	0.3	17	54	23	0	0.059814453	3.491748	0.026367188	0.057373047	-1.1359863	6.9238281	0.21264648	0	0	0	0	0	0	0	0	0	1.1376953	0.13769531	0.22900391	-0.014404297	0.002441406	0.2121582	0	44330	0	0	0
620	621	621	Category L	0.011962891	0.083984375	-0.93579102	-0.048339844	-0.22705078	0.43310547	-28.25	0	6/3/2018	6	3	2018	17:54:23	64463	0.4	17	54	23	0	0.059814453	3.491748	0.025634766	0.057128906	-1.1359863	20.371826	0.20239258	0	0	0	0	0	0	0	0	0	1.1376953	0.13769531	0.24072266	-0.013671875	0.026611328	0.20019531	0	44330	0	0	0
621	622	622	Category M	-0.059814453	-0.011962891	-1.619873	0.092773438	0.1887207	0.46972656	-27.27	0	6/3/2018	6	3	2018	18:43:47	67427	0.4	18	43	47	0	0.060302734	3.4853027	0.025634766	0.056884766	-1.1359863	41.935547	0.49584961	0	0	0	0	0	0	0	0	0	1.1376953	0.13769531	0.63793945	-0.085449219	-0.068847656	-0.48364258	0	44330	0	0	0
622	623	623	Category M	-0.27587891	0.23999023	-0.82788086	0.10351563	0.20800781	0.46240234	-27.52	0	6/3/2018	6	3	2018	18:43:47	67427	0.5	18	43	47	0	0.060302734	3.4853027	0.025146484	0.056396484	-1.1362305	73.263184	0.46850586	0	0	0	0	0	0	0	0	0	1.1379395	0.13793945	0.79296875	-0.30102539	0.18334961	0.30834961	0	44330	0	0	0
623	624	624	Category M	-0.095947266	-0.34790039	-1.1037598	0.017578125	0.24316406	0.46728516	-27.88	0	6/3/2018	6	3	2018	18:43:47	67427	0.6	18	43	47	0	0.060302734	3.4853027	0.024658203	0.055908203	-1.1362305	105.78833	0.42260742	0	0	0	0	0	0	0	0	0	1.1379395	0.13793945	0.55712891	-0.12060547	-0.40380859	0.032470703	0	44330	0	0	0
624	625	625	Category M	-0.57592773	1.5358887	-1.9919434	-0.037109375	0.29003906	0.44335938	-27.52	0	6/3/2018	6	3	2018	18:43:47	67427	0.7	18	43	47	0	0.060302734	3.4853027	0.023925781	0.055419922	-1.1359863	135.60913	1.8120117	0	0	0	0	0	0	0	0	0	1.1374512	0.13745117	2.9360352	-0.59985352	1.4802246	-0.85571289	0	44330	0	0	0
625	626	626	Category M	1.2839355	3.8879395	-2.4599609	-0.043457031	-0.060791016	0.49243164	-27.52	0	6/3/2018	6	3	2018	18:43:47	67427	0.8	18	43	47	0	0.060302734	3.4853027	0.023193359	0.055419922	-1.1359863	143.0708	4.2460938	0	0	0	0	0	0	0	0	0	1.1376953	0.13769531	6.416748	1.260498	3.8322754	-1.3237305	0	44330	0	0	0
626	627	627	Category M	1.6318359	-2.8439941	-3.1079102	-0.14257813	0.38696289	0.36376953	-27.52	0	6/3/2018	6	3	2018	18:43:47	67427	0.9	18	43	47	0	0.060302734	3.4853027	0.022460938	0.054931641	-1.1364746	153.19971	3.8574219	0	0	0	0	0	0	0	0	0	1.1379395	0.13793945	6.4794922	1.6091309	-2.8989258	-1.9711914	0	44330	0	0	0
627	628	628	Category M	0.41992188	-3.8518066	-5.2319336	-0.087158203	0.28442383	0.43823242	-27.52	0	6/3/2018	6	3	2018	18:43:48	67428	0	18	43	48	0	0.060302734	3.4853027	0.021972656	0.054931641	-1.1367188	164.96851	5.673584	0	0	0	0	0	0	0	0	0	1.1384277	0.13842773	8.3994141	0.39770508	-3.9067383	-4.0949707	0	44330	0	0	0
628	629	629	Category M	-0.32397461	5.1359863	-3.6359863	0.017089844	-0.071777344	0.49023438	-27.52	0	6/3/2018	6	3	2018	18:43:48	67428	0.1	18	43	48	0	0.060302734	3.4853027	0.021728516	0.054931641	-1.1367188	154.09717	5.6728516	0	0	0	0	0	0	0	0	0	1.1384277	0.13842773	7.9257813	-0.34570313	5.0808105	-2.4990234	0	44330	0	0	0
629	630	630	Category M	-0.095947266	-1.9919434	-2.7478027	-0.10644531	0.35327148	0.39672852	-27.64	0	6/3/2018	6	3	2018	18:43:48	67428	0.2	18	43	48	0	0.060302734	3.4853027	0.021240234	0.054931641	-1.1369629	141.25684	2.6071777	0	0	0	0	0	0	0	0	0	1.1384277	0.13842773	3.7749023	-0.1171875	-2.046875	-1.6105957	0	44330	0	0	0
630	631	631	Category M	-0.035888672	1.1398926	-1.8598633	-0.12353516	0.13110352	0.47851563	-27.52	0	6/3/2018	6	3	2018	18:43:48	67428	0.3	18	43	48	0	0.060302734	3.4853027	0.020507813	0.054199219	-1.1367188	111.67407	1.3054199	0	0	0	0	0	0	0	0	0	1.1381836	0.13818359	1.8647461	-0.056396484	1.0854492	-0.72290039	0	44330	0	0	0
631	632	632	Category M	0.10791016	-0.69580078	-1.0078125	-0.12426758	0.30175781	0.421875	-27.76	0	6/3/2018	6	3	2018	18:43:48	67428	0.4	18	43	48	0	0.060302734	3.4853027	0.020019531	0.053710938	-1.1369629	102.79443	0.765625	0	0	0	0	0	0	0	0	0	1.1384277	0.13842773	0.96630859	0.087646484	-0.74951172	0.12915039	0	44330	0	0	0
632	633	633	Category M	0.13183594	0.083984375	-1.0197754	-0.18212891	0.18286133	0.46069336	-27.88	0	6/3/2018	6	3	2018	18:43:48	67428	0.5	18	43	48	0	0.060302734	3.4853027	0.019775391	0.052978516	-1.1367188	69.550049	0.16479492	0	0	0	0	0	0	0	0	0	1.1381836	0.13818359	0.25976563	0.11181641	0.030761719	0.11694336	0	44330	0	0	0
633	634	634	Category M	0	-0.047851563	-0.98388672	-0.171875	0.21289063	0.44750977	-27.64	0	6/3/2018	6	3	2018	18:43:48	67428	0.6	18	43	48	0	0.060302734	3.4853027	0.019042969	0.052734375	-1.1367188	37.98291	0.18408203	0	0	0	0	0	0	0	0	0	1.1381836	0.13818359	0.27246094	-0.019042969	-0.10058594	0.15283203	0	44330	0	0	0
634	635	635	Category M	-0.17993164	-0.14379883	-0.94799805	-0.22631836	0.13208008	0.45043945	-27.52	0	6/3/2018	6	3	2018	18:43:48	67428	0.7	18	43	48	0	0.060302734	3.4853027	0.018310547	0.052490234	-1.1367188	23.097168	0.33666992	0	0	0	0	0	0	0	0	0	1.1379395	0.13793945	0.58325195	-0.19824219	-0.19628906	0.1887207	0	44330	0	0	0
635	636	636	Category L	-0.023925781	0.011962891	-0.93579102	0.23071289	-0.028320313	0.44921875	-27.27	0	6/3/2018	6	3	2018	18:44:43	67483	0.5	18	44	43	0	0.059570313	3.515918	0.017822266	0.051757813	-1.1367188	29.615967	0.20922852	0	0	0	0	0	0	0	0	0	1.1381836	0.13818359	0.28271484	-0.041748047	-0.039794922	0.20092773	0	44330	0	0	0
636	637	637	Category L	-0.011962891	0	-0.93579102	0.23095703	-0.026611328	0.44604492	-27.52	0	6/3/2018	6	3	2018	18:44:43	67483	0.6	18	44	43	0	0.059570313	3.515918	0.017333984	0.051513672	-1.1367188	42.035645	0.20947266	0	0	0	0	0	0	0	0	0	1.1381836	0.13818359	0.28198242	-0.029296875	-0.051513672	0.20092773	0	44330	0	0	0
637	638	638	Category L	-0.023925781	0.011962891	-0.94799805	0.23242188	-0.02734375	0.44824219	-27.52	0	6/3/2018	6	3	2018	18:44:43	67483	0.7	18	44	43	0	0.059570313	3.515918	0.016845703	0.051269531	-1.1364746	49.799316	0.19677734	0	0	0	0	0	0	0	0	0	1.1376953	0.13769531	0.26879883	-0.040771484	-0.039306641	0.18847656	0	44330	0	0	0
638	639	639	Category L	-0.011962891	0.011962891	-0.92382813	0.23608398	-0.025878906	0.45043945	-26.9	0	6/3/2018	6	3	2018	18:44:43	67483	0.8	18	44	43	0	0.059570313	3.515918	0.016601563	0.051025391	-1.1367188	77.932861	0.21850586	0	0	0	0	0	0	0	0	0	1.1379395	0.13793945	0.28100586	-0.028564453	-0.0390625	0.21289063	0	44330	0	0	0
639	640	640	Category L	0	0.011962891	-0.92382813	0.23266602	-0.031005859	0.44995117	-26.78	0	6/3/2018	6	3	2018	18:44:43	67483	0.9	18	44	43	0	0.059570313	3.515918	0.016357422	0.051025391	-1.1367188	99.095459	0.21704102	0	0	0	0	0	0	0	0	0	1.1379395	0.13793945	0.26855469	-0.016357422	-0.0390625	0.21289063	0	44330	0	0	0
640	641	641	Category L	0	0	-0.93579102	0.234375	-0.029296875	0.44604492	-26.66	0	6/3/2018	6	3	2018	18:44:44	67484	0	18	44	44	0	0.059570313	3.515918	0.015869141	0.050537109	-1.1367188	124.53564	0.20776367	0	0	0	0	0	0	0	0	0	1.1379395	0.13793945	0.26757813	-0.015869141	-0.050537109	0.20092773	0	44330	0	0	0
641	642	642	Category L	-0.023925781	0	-0.93579102	0.23339844	-0.02734375	0.44921875	-26.54	0	6/3/2018	6	3	2018	18:44:44	67484	0.1	18	44	44	0	0.059570313	3.515918	0.015380859	0.049804688	-1.1369629	116.21802	0.2109375	0	0	0	0	0	0	0	0	0	1.1381836	0.13818359	0.29052734	-0.039306641	-0.049804688	0.20117188	0	44330	0	0	0
642	643	643	Category L	-0.011962891	0	-0.98388672	0.23486328	-0.024902344	0.44335938	-26.78	0	6/3/2018	6	3	2018	18:44:44	67484	0.2	18	44	44	0	0.059570313	3.515918	0.015136719	0.049560547	-1.1367188	120.44653	0.1628418	0	0	0	0	0	0	0	0	0	1.1376953	0.13769531	0.22973633	-0.027099609	-0.049560547	0.15283203	0	44330	0	0	0
643	644	644	Category L	-0.023925781	0.011962891	-0.94799805	0.23510742	-0.024902344	0.44628906	-27.03	0	6/3/2018	6	3	2018	18:44:44	67484	0.3	18	44	44	0	0.059814453	3.4434082	0.015136719	0.049072266	-1.137207	120.37964	0.19677734	0	0	0	0	0	0	0	0	0	1.1384277	0.13842773	0.265625	-0.0390625	-0.037109375	0.18920898	0	44330	0	0	0
644	645	645	Category L	-0.035888672	0.011962891	-0.92382813	0.23242188	-0.023925781	0.44750977	-27.03	0	6/3/2018	6	3	2018	18:44:44	67484	0.4	18	44	44	0	0.059814453	3.4434082	0.015136719	0.048583984	-1.1374512	105.36157	0.22265625	0	0	0	0	0	0	0	0	0	1.1384277	0.13842773	0.30126953	-0.051025391	-0.036621094	0.21362305	0	44330	0	0	0
645	646	646	Category L	-0.035888672	0.023925781	-0.92382813	0.23413086	-0.023925781	0.45043945	-27.15	0	6/3/2018	6	3	2018	18:44:44	67484	0.5	18	44	44	0	0.059814453	3.4434082	0.014404297	0.048095703	-1.1367188	91.414063	0.22021484	0	0	0	0	0	0	0	0	0	1.1379395	0.13793945	0.28759766	-0.050292969	-0.024169922	0.21289063	0	44330	0	0	0
646	647	647	Category L	-0.023925781	0.023925781	-0.95996094	0.234375	-0.026367188	0.4440918	-26.9	0	6/3/2018	6	3	2018	18:44:44	67484	0.6	18	44	44	0	0.059814453	3.4434082	0.014404297	0.049804688	-1.1374512	69.797119	0.18334961	0	0	0	0	0	0	0	0	0	1.1386719	0.13867188	0.24169922	-0.038330078	-0.025878906	0.17749023	0	44330	0	0	0
647	648	648	Category L	-0.023925781	0.011962891	-0.93579102	0.23193359	-0.030029297	0.44506836	-26.54	0	6/3/2018	6	3	2018	18:44:44	67484	0.7	18	44	44	0	0.059814453	3.4434082	0.013427734	0.051513672	-1.1379395	51.680664	0.20922852	0	0	0	0	0	0	0	0	0	1.1391602	0.13916016	0.27905273	-0.037353516	-0.039550781	0.20214844	0	44330	0	0	0
648	649	649	Category L	-0.023925781	0.011962891	-0.95996094	0.23242188	-0.02734375	0.44921875	-26.29	0	6/3/2018	6	3	2018	18:44:44	67484	0.8	18	44	44	0	0.059814453	3.4434082	0.012939453	0.051269531	-1.1374512	30.349121	0.18554688	0	0	0	0	0	0	0	0	0	1.1386719	0.13867188	0.25390625	-0.036865234	-0.039306641	0.17749023	0	44330	0	0	0
649	650	650	Category L	0	0.011962891	-0.97192383	0.23413086	-0.025146484	0.44433594	-26.29	0	6/3/2018	6	3	2018	18:44:44	67484	0.9	18	44	44	0	0.059814453	3.4434082	0.010498047	0.051513672	-1.1367188	14.756592	0.16967773	0	0	0	0	0	0	0	0	0	1.1379395	0.13793945	0.21508789	-0.010498047	-0.039550781	0.16479492	0	44330	0	0	0
650	651	651	Category L	-0.035888672	0.011962891	-0.93579102	0.234375	-0.029296875	0.44921875	-26.66	0	6/3/2018	6	3	2018	18:44:45	67485	0	18	44	45	0	0.059814453	3.4434082	0.011474609	0.052734375	-1.137207	5.9567871	0.2109375	0	0	0	0	0	0	0	0	0	1.1384277	0.13842773	0.28979492	-0.047363281	-0.040771484	0.20141602	0	44330	0	0	0
651	652	652	Category L	-0.023925781	0.035888672	-0.95996094	0.23510742	-0.02734375	0.45019531	-26.78	0	6/3/2018	6	3	2018	18:44:45	67485	0.1	18	44	45	0	0.059814453	3.4434082	0.011230469	0.054443359	-1.1376953	1.6359863	0.18237305	0	0	0	0	0	0	0	0	0	1.1391602	0.13916016	0.23168945	-0.03515625	-0.018554688	0.17773438	0	44330	0	0	0
652	653	653	Category L	0	0.011962891	-0.95996094	0.2331543	-0.026611328	0.44238281	-26.78	0	6/3/2018	6	3	2018	18:44:45	67485	0.2	18	44	45	0	0.059814453	3.4434082	0.010986328	0.0546875	-1.1374512	0.36865234	0.18310547	0	0	0	0	0	0	0	0	0	1.138916	0.13891602	0.23168945	-0.010986328	-0.042724609	0.17749023	0	44330	0	0	0
653	654	654	Category L	0	0.023925781	-0.99584961	0.23706055	-0.02734375	0.44921875	-26.9	0	6/3/2018	6	3	2018	18:44:45	67485	0.3	18	44	45	0	0.059814453	3.4434082	0.010742188	0.055908203	-1.1369629	0.55639648	0.14526367	0	0	0	0	0	0	0	0	0	1.1384277	0.13842773	0.18408203	-0.010742188	-0.031982422	0.14111328	0	44330	0	0	0
654	655	655	Category L	-0.083984375	0	-0.95996094	0.23510742	-0.030029297	0.44921875	-26.78	0	6/3/2018	6	3	2018	18:44:45	67485	0.4	18	44	45	0	0.059814453	3.4434082	0.010498047	0.057373047	-1.1364746	0.28027344	0.20825195	0	0	0	0	0	0	0	0	0	1.1379395	0.13793945	0.32861328	-0.094482422	-0.057373047	0.17651367	0	44330	0	0	0
655	656	656	Category L	-0.035888672	0.011962891	-0.93579102	0.22729492	-0.026611328	0.45214844	-26.78	0	6/3/2018	6	3	2018	18:44:45	67485	0.5	18	44	45	0	0.059814453	3.4434082	0.010009766	0.059326172	-1.1359863	0.088623047	0.21069336	0	0	0	0	0	0	0	0	0	1.1374512	0.13745117	0.29370117	-0.045898438	-0.047363281	0.20019531	0	44330	0	0	0
656	657	657	Category L	-0.023925781	0.023925781	-0.92382813	0.234375	-0.030029297	0.44921875	-27.03	0	6/3/2018	6	3	2018	18:44:45	67485	0.6	18	44	45	0	0.059814453	3.4434082	0.010498047	0.060546875	-1.135498	0.37890625	0.2175293	0	0	0	0	0	0	0	0	0	1.1369629	0.13696289	0.28271484	-0.034423828	-0.036621094	0.21166992	0	44330	0	0	0
657	658	658	Category L	-0.023925781	0.023925781	-0.93579102	0.23193359	-0.030029297	0.44921875	-26.66	0	6/3/2018	6	3	2018	18:44:45	67485	0.7	18	44	45	0	0.059814453	3.4434082	0.010253906	0.062011719	-1.1350098	0.62158203	0.20581055	0	0	0	0	0	0	0	0	0	1.1369629	0.13696289	0.27197266	-0.034179688	-0.038085938	0.19921875	0	44330	0	0	0
658	659	659	Category L	-0.035888672	0.023925781	-0.92382813	0.23266602	-0.031005859	0.44995117	-26.54	0	6/3/2018	6	3	2018	18:44:45	67485	0.8	18	44	45	0	0.059814453	3.4434082	0.010009766	0.063476563	-1.1342773	0.58813477	0.21923828	0	0	0	0	0	0	0	0	0	1.1362305	0.13623047	0.29638672	-0.045898438	-0.039550781	0.21044922	0	44330	0	0	0
659	660	660	Category L	-0.035888672	0.011962891	-0.95996094	0.234375	-0.026367188	0.44848633	-26.78	0	6/3/2018	6	3	2018	18:44:45	67485	0.9	18	44	45	0	0.059814453	3.4434082	0.009765625	0.065185547	-1.1335449	0.33349609	0.18725586	0	0	0	0	0	0	0	0	0	1.135498	0.13549805	0.27294922	-0.045654297	-0.053222656	0.17358398	0	44330	0	0	0
660	661	661	Category L	0	0.011962891	-0.93579102	0.23193359	-0.029296875	0.45019531	-26.9	0	6/3/2018	6	3	2018	18:44:46	67486	0	18	44	46	0	0.059814453	3.4434082	0.009765625	0.067138672	-1.1335449	0.1784668	0.20556641	0	0	0	0	0	0	0	0	0	1.1357422	0.13574219	0.26293945	-0.009765625	-0.055175781	0.19775391	0	44330	0	0	0
661	662	662	Category L	-0.023925781	0.023925781	-0.95996094	0.23608398	-0.030029297	0.44311523	-27.03	0	6/3/2018	6	3	2018	18:44:46	67486	0.1	18	44	46	0	0.059814453	3.4434082	0.009765625	0.068359375	-1.1337891	0.28149414	0.18261719	0	0	0	0	0	0	0	0	0	1.1359863	0.13598633	0.25219727	-0.033691406	-0.044433594	0.17382813	0	44330	0	0	0
662	663	663	Category L	-0.011962891	0.023925781	-0.94799805	0.23193359	-0.030029297	0.44311523	-27.03	0	6/3/2018	6	3	2018	18:44:46	67486	0.2	18	44	46	0	0.059814453	3.4434082	0.010498047	0.071044922	-1.125	0.30102539	0.18457031	0	0	0	0	0	0	0	0	0	1.1271973	0.12719727	0.24658203	-0.022460938	-0.047119141	0.17700195	0	44330	0	0	0
663	664	664	Category L	-0.035888672	0.011962891	-0.92382813	0.23608398	-0.030029297	0.44726563	-26.66	0	6/3/2018	6	3	2018	18:44:46	67486	0.3	18	44	46	0	0.059814453	3.4434082	0.013916016	0.070068359	-1.1262207	0.012207031	0.21655273	0	0	0	0	0	0	0	0	0	1.1286621	0.12866211	0.31054688	-0.049804688	-0.058105469	0.20239258	0	44330	0	0	0
664	665	665	Category L	-0.035888672	0.023925781	-0.93579102	0.22900391	-0.025878906	0.44921875	-26.78	0	6/3/2018	6	3	2018	18:44:46	67486	0.4	18	44	46	0	0.059814453	3.4434082	0.015136719	0.076904297	-1.1240234	0.13720703	0.20214844	0	0	0	0	0	0	0	0	0	1.126709	0.12670898	0.29248047	-0.051025391	-0.052978516	0.18823242	0	44330	0	0	0
665	666	666	Category L	-0.023925781	0.011962891	-0.94799805	0.23242188	-0.028320313	0.44921875	-26.9	0	6/3/2018	6	3	2018	18:44:46	67486	0.5	18	44	46	0	0.059814453	3.4434082	0.022216797	0.060058594	-1.1105957	0.38110352	0.17578125	0	0	0	0	0	0	0	0	0	1.1123047	0.11230469	0.25683594	-0.046142578	-0.048095703	0.16259766	0	44330	0	0	0
666	667	667	Category L	-0.011962891	0.035888672	-0.95996094	0.23071289	-0.031005859	0.44824219	-27.15	0	6/3/2018	6	3	2018	18:44:46	67486	0.6	18	44	46	0	0.059814453	3.4434082	0.006591797	0.013671875	-1.0915527	0.42358398	0.13452148	0	0	0	0	0	0	0	0	0	1.0915527	0.091552734	0.17211914	-0.018554688	0.021972656	0.1315918	0	44330	0	0	0
667	668	668	Category L	-0.011962891	0.023925781	-0.94799805	0.22558594	-0.029296875	0.4519043	-27.15	0	6/3/2018	6	3	2018	18:44:46	67486	0.7	18	44	46	0	0.059814453	3.4434082	-0.013671875	0.051757813	-1.064209	0.62280273	0.11962891	0	0	0	0	0	0	0	0	0	1.0656738	0.065673828	0.14599609	0.001708984	-0.027832031	0.11621094	0	44330	0	0	0
668	669	669	Category L	-0.023925781	0.023925781	-0.94799805	0.23193359	-0.034423828	0.44897461	-26.9	0	6/3/2018	6	3	2018	18:44:46	67486	0.8	18	44	46	0	0.059814453	3.4434082	-0.019042969	0.10229492	-1.010498	0.60644531	0.1003418	0	0	0	0	0	0	0	0	0	1.0158691	0.015869141	0.14575195	-0.004638672	-0.078369141	0.0625	0	44330	0	0	0
669	670	670	Category L	-0.023925781	0.023925781	-0.93579102	0.23095703	-0.030029297	0.45092773	-26.9	0	6/3/2018	6	3	2018	18:44:46	67486	0.9	18	44	46	0	0.059814453	3.4434082	-0.014892578	0.040527344	-0.97607422	0.29858398	0.044677734	0	0	0	0	0	0	0	0	0	0.97705078	0.022949219	0.066162109	-0.008789063	-0.016601563	0.040283203	0	44330	0	0	0
670	671	671	Category L	0	0.011962891	-0.94799805	0.22851563	-0.025634766	0.45019531	-26.54	0	6/3/2018	6	3	2018	18:44:47	67487	0	18	44	47	0	0.059814453	3.4434082	-0.013427734	0.067871094	-0.95336914	0.14160156	0.057861328	0	0	0	0	0	0	0	0	0	0.95605469	0.043945313	0.075195313	0.013427734	-0.055908203	0.005371094	0	44330	0	0	0
671	672	672	Category L	-0.023925781	0.023925781	-0.93579102	0.23168945	-0.029541016	0.44726563	-26.78	0	6/3/2018	6	3	2018	18:44:47	67487	0.1	18	44	47	0	0.059814453	3.4434082	-0.012939453	0.056152344	-0.94189453	0.094726563	0.034423828	0	0	0	0	0	0	0	0	0	0.94360352	0.056396484	0.049316406	-0.010742188	-0.032226563	0.006103516	0	44330	0	0	0
672	673	673	Category L	-0.035888672	0.023925781	-0.94799805	0.23193359	-0.031982422	0.44824219	-26.78	0	6/3/2018	6	3	2018	18:44:47	67487	0.2	18	44	47	0	0.059814453	3.4434082	-0.014404297	0.067138672	-0.94091797	0.010253906	0.048828125	0	0	0	0	0	0	0	0	0	0.94335938	0.056640625	0.071533203	-0.021240234	-0.043212891	-0.006835938	0	44330	0	0	0
673	674	674	Category L	-0.035888672	0.023925781	-0.93579102	0.23535156	-0.031982422	0.44921875	-26.78	0	6/3/2018	6	3	2018	18:44:47	67487	0.3	18	44	47	0	0.059814453	3.4434082	-0.016113281	0.068603516	-0.93969727	0.35742188	0.048828125	0	0	0	0	0	0	0	0	0	0.94238281	0.057617188	0.068359375	-0.01953125	-0.044677734	0.00390625	0	44330	0	0	0
674	675	675	Category L	-0.023925781	0	-0.95996094	0.23095703	-0.02734375	0.44921875	-27.03	0	6/3/2018	6	3	2018	18:44:47	67487	0.4	18	44	47	0	0.059814453	3.4434082	-0.016113281	0.071289063	-0.93896484	0.60620117	0.074707031	0	0	0	0	0	0	0	0	0	0.94165039	0.058349609	0.10009766	-0.007568359	-0.071289063	-0.020751953	0	44330	0	0	0
675	676	676	Category L	-0.035888672	0.011962891	-0.91186523	0.23022461	-0.032470703	0.44995117	-27.15	0	6/3/2018	6	3	2018	18:44:47	67487	0.5	18	44	47	0	0.059814453	3.4434082	-0.013427734	0.075439453	-0.9387207	0.70263672	0.072509766	0	0	0	0	0	0	0	0	0	0.94165039	0.058349609	0.11279297	-0.022216797	-0.063476563	0.026855469	0	44330	0	0	0
676	677	677	Category L	-0.011962891	0.023925781	-0.92382813	0.22998047	-0.031982422	0.44384766	-27.03	0	6/3/2018	6	3	2018	18:44:47	67487	0.6	18	44	47	0	0.059814453	3.4434082	-0.012939453	0.077636719	-0.9387207	0.65600586	0.055908203	0	0	0	0	0	0	0	0	0	0.94213867	0.057861328	0.070068359	0.000976563	-0.053710938	0.014892578	0	44330	0	0	0
677	678	678	Category L	0	0.023925781	-0.95996094	0.22924805	-0.028320313	0.44897461	-26.78	0	6/3/2018	6	3	2018	18:44:47	67487	0.7	18	44	47	0	0.059814453	3.4434082	-0.012695313	0.080078125	-0.93847656	0.71044922	0.061523438	0	0	0	0	0	0	0	0	0	0.94189453	0.058105469	0.090332031	0.012695313	-0.056152344	-0.021240234	0	44330	0	0	0
678	679	679	Category L	-0.011962891	0.023925781	-0.95996094	0.23217773	-0.024902344	0.45214844	-26.9	0	6/3/2018	6	3	2018	18:44:47	67487	0.8	18	44	47	0	0.059814453	3.4434082	-0.012207031	0.082275391	-0.93774414	0.66650391	0.062255859	0	0	0	0	0	0	0	0	0	0.94165039	0.058349609	0.080810547	0.000244141	-0.058349609	-0.021972656	0	44330	0	0	0
679	680	680	Category L	-0.011962891	0.023925781	-0.93579102	0.22998047	-0.030029297	0.44824219	-26.9	0	6/3/2018	6	3	2018	18:44:47	67487	0.9	18	44	47	0	0.059814453	3.4434082	-0.011962891	0.084472656	-0.93774414	0.66210938	0.060546875	0	0	0	0	0	0	0	0	0	0.94165039	0.058349609	0.062744141	0	-0.060546875	0.001953125	0	44330	0	0	0
680	681	681	Category L	-0.035888672	0.011962891	-0.95996094	0.22851563	-0.03515625	0.44799805	-27.03	0	6/3/2018	6	3	2018	18:44:48	67488	0	18	44	48	0	0.059814453	3.4434082	-0.01171875	0.086914063	-0.93774414	1.0249023	0.081542969	0	0	0	0	0	0	0	0	0	0.94189453	0.058105469	0.12109375	-0.023925781	-0.074951172	-0.021972656	0	44330	0	0	0
681	682	682	Category L	0	0.011962891	-0.92382813	0.22998047	-0.031738281	0.44506836	-27.15	0	6/3/2018	6	3	2018	18:44:48	67488	0.1	18	44	48	0	0.060302734	3.4853027	-0.011474609	0.089355469	-0.93725586	1.7514648	0.079345703	0	0	0	0	0	0	0	0	0	0.94165039	0.058349609	0.10253906	0.011474609	-0.077392578	0.013427734	0	44330	0	0	0
682	683	683	Category L	0	0.011962891	-0.95996094	0.22729492	-0.032470703	0.44897461	-27.03	0	6/3/2018	6	3	2018	18:44:48	67488	0.2	18	44	48	0	0.060302734	3.4853027	-0.010986328	0.091796875	-0.93701172	3.2580566	0.083740234	0	0	0	0	0	0	0	0	0	0.94165039	0.058349609	0.11376953	0.010986328	-0.079833984	-0.022705078	0	44330	0	0	0
683	684	684	Category L	0.011962891	0.023925781	-0.94799805	0.23632813	-0.032958984	0.4440918	-26.78	0	6/3/2018	6	3	2018	18:44:48	67488	0.3	18	44	48	0	0.060302734	3.4853027	-0.010742188	0.093994141	-0.9362793	3.5949707	0.074707031	0	0	0	0	0	0	0	0	0	0.94116211	0.058837891	0.10449219	0.022705078	-0.070068359	-0.011474609	0	44330	0	0	0
684	685	685	Category L	-0.035888672	0	-0.89990234	0.23120117	-0.031738281	0.4519043	-26.54	0	6/3/2018	6	3	2018	18:44:48	67488	0.4	18	44	48	0	0.060302734	3.4853027	-0.011474609	0.095703125	-0.93554688	3.1520996	0.10498047	0	0	0	0	0	0	0	0	0	0.94067383	0.059326172	0.15576172	-0.024169922	-0.095703125	0.035644531	0	44330	0	0	0
685	686	686	Category L	0	0.20385742	-0.99584961	0.23193359	-0.045898438	0.44555664	-26.78	0	6/3/2018	6	3	2018	18:44:48	67488	0.5	18	44	48	0	0.060302734	3.4853027	-0.011962891	0.096435547	-0.93481445	5.348877	0.1237793	0	0	0	0	0	0	0	0	0	0.93994141	0.060058594	0.18017578	0.011962891	0.10717773	-0.060791016	0	44330	0	0	0
686	687	687	Category L	-0.047851563	0.17993164	-0.98388672	0.22631836	-0.092529297	0.44335938	-26.66	0	6/3/2018	6	3	2018	18:44:48	67488	0.6	18	44	48	0	0.060302734	3.4853027	-0.012207031	0.095947266	-0.93481445	10.072266	0.10327148	0	0	0	0	0	0	0	0	0	0.93994141	0.060058594	0.16821289	-0.035400391	0.083740234	-0.048828125	0	44330	0	0	0
687	688	688	Category L	-0.023925781	0.035888672	-0.91186523	0.19726563	-0.14648438	0.43847656	-26.66	0	6/3/2018	6	3	2018	18:44:48	67488	0.7	18	44	48	0	0.060302734	3.4853027	-0.013916016	0.095458984	-0.93432617	14.033691	0.064453125	0	0	0	0	0	0	0	0	0	0.93945313	0.060546875	0.092041016	-0.009765625	-0.059570313	0.022460938	0	44330	0	0	0
688	689	689	Category L	-0.16796875	0.071777344	-0.88793945	0.17871094	-0.17724609	0.43823242	-27.03	0	6/3/2018	6	3	2018	18:44:48	67488	0.8	18	44	48	0	0.060302734	3.4853027	-0.016113281	0.094970703	-0.93457031	16.838379	0.16015625	0	0	0	0	0	0	0	0	0	0.93945313	0.060546875	0.22143555	-0.15161133	-0.023193359	0.046630859	0	44330	0	0	0
689	690	690	Category L	0.071777344	0.14379883	-1.0078125	0.18041992	-0.18579102	0.43579102	-27.03	0	6/3/2018	6	3	2018	18:44:48	67488	0.9	18	44	48	0	0.060302734	3.4853027	-0.019287109	0.093017578	-0.93383789	22.500488	0.12768555	0	0	0	0	0	0	0	0	0	0.9387207	0.061279297	0.21533203	0.091064453	0.050537109	-0.073730469	0	44330	0	0	0
690	691	691	Category L	-0.023925781	0.16796875	-1.0078125	0.18481445	-0.19946289	0.42456055	-27.03	0	6/3/2018	6	3	2018	18:44:49	67489	0	18	44	49	0	0.060302734	3.4853027	-0.020019531	0.095703125	-0.93945313	29.269043	0.099365234	0	0	0	0	0	0	0	0	0	0.94433594	0.055664063	0.14404297	-0.003662109	0.072021484	-0.068115234	0	44330	0	0	0
691	692	692	Category L	0	0.071777344	-0.94799805	0.15893555	-0.22363281	0.42456055	-27.27	0	6/3/2018	6	3	2018	18:44:49	67489	0.1	18	44	49	0	0.060302734	3.4853027	-0.025878906	0.093994141	-0.93896484	32.581543	0.03515625	0	0	0	0	0	0	0	0	0	0.94384766	0.056152344	0.057128906	0.025878906	-0.022216797	-0.008789063	0	44330	0	0	0
692	693	693	Category L	-0.011962891	0.14379883	-0.89990234	0.13378906	-0.24169922	0.42163086	-27.15	0	6/3/2018	6	3	2018	18:44:49	67489	0.2	18	44	49	0	0.060302734	3.4853027	-0.03125	0.09375	-0.93115234	32.016602	0.062011719	0	0	0	0	0	0	0	0	0	0.93652344	0.063476563	0.10058594	0.019287109	0.049804688	0.03125	0	44330	0	0	0
693	694	694	Category L	0	0.17993164	-0.89990234	0.12695313	-0.24926758	0.42016602	-26.78	0	6/3/2018	6	3	2018	18:44:49	67489	0.3	18	44	49	0	0.060302734	3.4853027	-0.029541016	0.092285156	-0.93823242	33.030029	0.10009766	0	0	0	0	0	0	0	0	0	0.94335938	0.056640625	0.15576172	0.029541016	0.087402344	0.038330078	0	44330	0	0	0
694	695	695	Category L	0.011962891	0.19189453	-0.92382813	0.12402344	-0.24560547	0.41845703	-26.53	0	6/3/2018	6	3	2018	18:44:49	67489	0.4	18	44	49	0	0.060302734	3.4853027	-0.033203125	0.095703125	-0.92797852	35.63916	0.10620117	0	0	0	0	0	0	0	0	0	0.93359375	0.06640625	0.14550781	0.045166016	0.095947266	0.004150391	0	44330	0	0	0
695	696	696	Category L	0.035888672	0.19189453	-0.91186523	0.13476563	-0.24145508	0.4206543	-26.41	0	6/3/2018	6	3	2018	18:44:49	67489	0.5	18	44	49	0	0.060302734	3.4853027	-0.032958984	0.098876953	-0.93066406	34.205566	0.1171875	0	0	0	0	0	0	0	0	0	0.93652344	0.063476563	0.18066406	0.068847656	0.092773438	0.018798828	0	44330	0	0	0
696	697	697	Category L	0.011962891	0.20385742	-0.91186523	0.13671875	-0.23974609	0.41577148	-26.17	0	6/3/2018	6	3	2018	18:44:49	67489	0.6	18	44	49	0	0.060302734	3.4853027	-0.025390625	0.093017578	-0.91870117	29.353516	0.11694336	0	0	0	0	0	0	0	0	0	0.92382813	0.076171875	0.1550293	0.037353516	0.1105957	0.006835938	0	44330	0	0	0
697	698	698	Category L	0	0.20385742	-0.91186523	0.13671875	-0.24047852	0.42260742	-26.29	0	6/3/2018	6	3	2018	18:44:49	67489	0.7	18	44	49	0	0.060302734	3.4853027	-0.026855469	0.086914063	-0.94213867	25.495361	0.12353516	0	0	0	0	0	0	0	0	0	0.9465332	0.053466797	0.17382813	0.026855469	0.11669922	0.030273438	0	44330	0	0	0
698	699	699	Category L	0.011962891	0.20385742	-0.89990234	0.13989258	-0.23974609	0.4206543	-26.66	0	6/3/2018	6	3	2018	18:44:49	67489	0.8	18	44	49	0	0.060302734	3.4853027	-0.038330078	0.088378906	-0.94335938	23.080811	0.13305664	0	0	0	0	0	0	0	0	0	0.94824219	0.051757813	0.20922852	0.050292969	0.11523438	0.043457031	0	44330	0	0	0
699	700	700	Category L	0.011962891	0.20385742	-0.92382813	0.14282227	-0.23974609	0.42407227	-26.66	0	6/3/2018	6	3	2018	18:44:49	67489	0.9	18	44	49	0	0.060302734	3.4853027	-0.038330078	0.091552734	-0.95874023	17.851318	0.12768555	0	0	0	0	0	0	0	0	0	0.96386719	0.036132813	0.19750977	0.050292969	0.11206055	0.034912109	0	44330	0	0	0
700	701	701	Category L	0.011962891	0.19189453	-0.94799805	0.14160156	-0.23803711	0.41992188	-27.03	0	6/3/2018	6	3	2018	18:44:50	67490	0	18	44	50	0	0.060302734	3.4853027	-0.048583984	0.085449219	-0.96240234	11.116699	0.12304688	0	0	0	0	0	0	0	0	0	0.96728516	0.032714844	0.18139648	0.060546875	0.10620117	0.014404297	0	44330	0	0	0
701	702	702	Category L	0	0.19189453	-0.91186523	0.1394043	-0.24072266	0.4206543	-27.39	0	6/3/2018	6	3	2018	18:44:50	67490	0.1	18	44	50	0	0.060302734	3.4853027	-0.054199219	0.083007813	-0.95239258	7.0466309	0.12817383	0	0	0	0	0	0	0	0	0	0.95751953	0.042480469	0.20361328	0.054199219	0.10864258	0.040527344	0	44330	0	0	0
702	703	703	Category L	-0.011962891	0.17993164	-0.93579102	0.1418457	-0.24487305	0.41772461	-27.52	0	6/3/2018	6	3	2018	18:44:50	67490	0.2	18	44	50	0	0.060302734	3.4853027	-0.058837891	0.090332031	-0.95385742	5.9448242	0.10253906	0	0	0	0	0	0	0	0	0	0.95996094	0.040039063	0.15454102	0.046875	0.089355469	0.018066406	0	44330	0	0	0
703	704	704	Category L	0	0.19189453	-0.92382813	0.14453125	-0.23974609	0.42089844	-27.52	0	6/3/2018	6	3	2018	18:44:50	67490	0.3	18	44	50	0	0.060302734	3.4853027	-0.060791016	0.092285156	-0.95239258	4.331543	0.12011719	0	0	0	0	0	0	0	0	0	0.95874023	0.041259766	0.18896484	0.060791016	0.099365234	0.028564453	0	44330	0	0	0
704	705	705	Category L	0	0.17993164	-0.91186523	0.13916016	-0.23339844	0.42382813	-27.15	0	6/3/2018	6	3	2018	18:44:50	67490	0.4	18	44	50	0	0.060302734	3.4853027	-0.056884766	0.094238281	-0.9675293	2.0930176	0.11669922	0	0	0	0	0	0	0	0	0	0.97363281	0.026367188	0.19799805	0.056884766	0.085449219	0.055664063	0	44330	0	0	0
705	706	706	Category L	0.023925781	0.19189453	-0.93579102	0.1418457	-0.23657227	0.42089844	-26.66	0	6/3/2018	6	3	2018	18:44:50	67490	0.5	18	44	50	0	0.060302734	3.4853027	-0.05859375	0.086425781	-0.9597168	1.5039063	0.13598633	0	0	0	0	0	0	0	0	0	0.96533203	0.034667969	0.21191406	0.082519531	0.10522461	0.023925781	0	44330	0	0	0
706	707	707	Category L	0	0.19189453	-0.93579102	0.14306641	-0.23535156	0.42480469	-26.41	0	6/3/2018	6	3	2018	18:44:50	67490	0.6	18	44	50	0	0.060302734	3.4853027	-0.060546875	0.083007813	-0.95117188	1.2038574	0.12548828	0	0	0	0	0	0	0	0	0	0.95678711	0.043212891	0.18481445	0.060546875	0.10864258	0.015380859	0	44330	0	0	0
707	708	708	Category L	-0.011962891	0.19189453	-0.92382813	0.14428711	-0.23803711	0.42285156	-26.41	0	6/3/2018	6	3	2018	18:44:50	67490	0.7	18	44	50	0	0.060302734	3.4853027	-0.072265625	0.079833984	-0.95800781	0.59399414	0.1315918	0	0	0	0	0	0	0	0	0	0.96411133	0.035888672	0.20654297	0.060302734	0.11181641	0.034179688	0	44330	0	0	0
708	709	709	Category L	0.011962891	0.20385742	-0.88793945	0.14355469	-0.24536133	0.4206543	-26.78	0	6/3/2018	6	3	2018	18:44:50	67490	0.8	18	44	50	0	0.060302734	3.4853027	-0.076660156	0.080566406	-0.95336914	0.013671875	0.1652832	0	0	0	0	0	0	0	0	0	0.9597168	0.040283203	0.27734375	0.088623047	0.12304688	0.065429688	0	44330	0	0	0
709	710	710	Category L	0.011962891	0.19189453	-0.93579102	0.14282227	-0.2355957	0.42407227	-27.03	0	6/3/2018	6	3	2018	18:44:50	67490	0.9	18	44	50	0	0.060302734	3.4853027	-0.074707031	0.083251953	-0.96923828	0.40234375	0.14282227	0	0	0	0	0	0	0	0	0	0.97583008	0.024169922	0.22900391	0.086669922	0.10839844	0.033447266	0	44330	0	0	0
710	711	711	Category L	0.011962891	0.19189453	-0.93579102	0.14282227	-0.23901367	0.42480469	-27.03	0	6/3/2018	6	3	2018	18:44:51	67491	0	18	44	51	0	0.060302734	3.4853027	-0.079101563	0.084228516	-0.95800781	0.72436523	0.14257813	0	0	0	0	0	0	0	0	0	0.96484375	0.03515625	0.22094727	0.091064453	0.10742188	0.022216797	0	44330	0	0	0
711	712	712	Category L	-0.011962891	0.19189453	-0.92382813	0.14624023	-0.24243164	0.42480469	-26.78	0	6/3/2018	6	3	2018	18:44:51	67491	0.1	18	44	51	0	0.060302734	3.4853027	-0.082275391	0.083984375	-0.94970703	0.94433594	0.13110352	0	0	0	0	0	0	0	0	0	0.95703125	0.04296875	0.20410156	0.0703125	0.10766602	0.025878906	0	44330	0	0	0
712	713	713	Category L	0	0.19189453	-0.92382813	0.14526367	-0.23461914	0.41894531	-26.78	0	6/3/2018	6	3	2018	18:44:51	67491	0.2	18	44	51	0	0.060302734	3.4853027	-0.076904297	0.084228516	-0.95507813	0.96411133	0.13574219	0	0	0	0	0	0	0	0	0	0.96191406	0.038085938	0.21582031	0.076904297	0.10742188	0.03125	0	44330	0	0	0
713	714	714	Category L	0	0.17993164	-0.92382813	0.14086914	-0.23974609	0.42285156	-26.78	0	6/3/2018	6	3	2018	18:44:51	67491	0.3	18	44	51	0	0.060302734	3.4853027	-0.078369141	0.08203125	-0.94677734	0.88671875	0.12744141	0	0	0	0	0	0	0	0	0	0.95361328	0.046386719	0.19946289	0.078369141	0.09765625	0.022949219	0	44330	0	0	0
714	715	715	Category L	0.023925781	0.19189453	-0.92382813	0.14770508	-0.23999023	0.41821289	-26.9	0	6/3/2018	6	3	2018	18:44:51	67491	0.4	18	44	51	0	0.060302734	3.4853027	-0.076171875	0.086425781	-0.96240234	0.77636719	0.15039063	0	0	0	0	0	0	0	0	0	0.96923828	0.030761719	0.24389648	0.10009766	0.10522461	0.038574219	0	44330	0	0	0
715	716	716	Category L	0.011962891	0.17993164	-0.94799805	0.14526367	-0.23461914	0.421875	-27.15	0	6/3/2018	6	3	2018	18:44:51	67491	0.5	18	44	51	0	0.060302734	3.4853027	-0.072265625	0.078613281	-0.95532227	1.0429688	0.1315918	0	0	0	0	0	0	0	0	0	0.96142578	0.038574219	0.19262695	0.084228516	0.10107422	0.007324219	0	44330	0	0	0
716	717	717	Category L	0.011962891	0.19189453	-0.91186523	0.14086914	-0.23730469	0.42578125	-26.9	0	6/3/2018	6	3	2018	18:44:51	67491	0.6	18	44	51	0	0.060302734	3.4853027	-0.071044922	0.077636719	-0.96166992	0.93188477	0.1496582	0	0	0	0	0	0	0	0	0	0.96728516	0.032714844	0.24707031	0.083007813	0.11401367	0.049804688	0	44330	0	0	0
717	718	718	Category L	0.011962891	0.19189453	-0.89990234	0.14355469	-0.23535156	0.42089844	-26.78	0	6/3/2018	6	3	2018	18:44:51	67491	0.7	18	44	51	0	0.060302734	3.4853027	-0.059814453	0.074462891	-0.9753418	0.75317383	0.15698242	0	0	0	0	0	0	0	0	0	0.97998047	0.020019531	0.26489258	0.071777344	0.1171875	0.075439453	0	44330	0	0	0
718	719	719	Category L	0.023925781	0.19189453	-0.92382813	0.1418457	-0.23706055	0.42163086	-26.66	0	6/3/2018	6	3	2018	18:44:51	67491	0.8	18	44	51	0	0.060302734	3.4853027	-0.061523438	0.072998047	-0.96508789	0.84643555	0.15209961	0	0	0	0	0	0	0	0	0	0.96972656	0.030273438	0.24560547	0.085449219	0.11865234	0.041259766	0	44330	0	0	0
719	720	720	Category L	0.011962891	0.19189453	-0.91186523	0.14453125	-0.2434082	0.4206543	-26.29	0	6/3/2018	6	3	2018	18:44:51	67491	0.9	18	44	51	0	0.058837891	3.5255859	-0.064453125	0.074707031	-0.96655273	1.6013184	0.15014648	0	0	0	0	0	0	0	0	0	0.97143555	0.028564453	0.24829102	0.076416016	0.11694336	0.0546875	0	44330	0	0	0
720	721	721	Category L	0.011962891	0.20385742	-0.89990234	0.1418457	-0.24072266	0.41870117	-26.53	0	6/3/2018	6	3	2018	18:44:52	67492	0	18	44	52	0	0.058837891	3.5255859	-0.065185547	0.076660156	-0.97045898	3.1228027	0.16455078	0	0	0	0	0	0	0	0	0	0.97583008	0.024169922	0.27490234	0.077148438	0.12695313	0.070556641	0	44330	0	0	0
721	722	722	Category L	0.011962891	0.19189453	-0.92382813	0.1418457	-0.23706055	0.42382813	-26.78	0	6/3/2018	6	3	2018	18:44:52	67492	0.1	18	44	52	0	0.058837891	3.5255859	-0.067138672	0.076416016	-0.95800781	4.5554199	0.14379883	0	0	0	0	0	0	0	0	0	0.96362305	0.036376953	0.22875977	0.079101563	0.11523438	0.034179688	0	44330	0	0	0
722	723	723	Category L	0.011962891	0.17993164	-0.92382813	0.14599609	-0.23974609	0.41796875	-26.9	0	6/3/2018	6	3	2018	18:44:52	67492	0.2	18	44	52	0	0.058837891	3.5255859	-0.069580078	0.073730469	-0.96118164	5.904541	0.13891602	0	0	0	0	0	0	0	0	0	0.96655273	0.033447266	0.2253418	0.081542969	0.10595703	0.037353516	0	44330	0	0	0
723	724	724	Category L	-0.083984375	0.15576172	-0.88793945	0.14794922	-0.23364258	0.42089844	-27.27	0	6/3/2018	6	3	2018	18:44:52	67492	0.3	18	44	52	0	0.058837891	3.5255859	-0.070556641	0.077636719	-0.95532227	7.307373	0.10400391	0	0	0	0	0	0	0	0	0	0.96118164	0.038818359	0.15893555	-0.013183594	0.077880859	0.067382813	0	44330	0	0	0
724	725	725	Category L	-0.059814453	0.059814453	-0.86376953	0.16503906	-0.22192383	0.4206543	-27.15	0	6/3/2018	6	3	2018	18:44:52	67492	0.4	18	44	52	0	0.058837891	3.5255859	-0.068115234	0.079345703	-0.96289063	8.5834961	0.10131836	0	0	0	0	0	0	0	0	0	0.96850586	0.031494141	0.12719727	0.008300781	-0.01953125	0.099121094	0	44330	0	0	0
725	726	726	Category L	-0.059814453	-0.011962891	-0.92382813	0.22753906	-0.17797852	0.41308594	-27.15	0	6/3/2018	6	3	2018	18:44:52	67492	0.5	18	44	52	0	0.058837891	3.5255859	-0.068847656	0.077148438	-0.96166992	9.3500977	0.097412109	0	0	0	0	0	0	0	0	0	0.96728516	0.032714844	0.13647461	0.009033203	-0.089111328	0.037841797	0	44330	0	0	0
726	727	727	Category L	-0.16796875	-0.023925781	-0.92382813	0.30249023	-0.1262207	0.3972168	-27.15	0	6/3/2018	6	3	2018	18:44:52	67492	0.6	18	44	52	0	0.058837891	3.5255859	-0.072753906	0.074462891	-0.94873047	9.0249023	0.13916016	0	0	0	0	0	0	0	0	0	0.9543457	0.045654297	0.21850586	-0.094970703	-0.098388672	0.024902344	0	44330	0	0	0
727	728	728	Category L	-0.20385742	-0.023925781	-0.94799805	0.34008789	-0.083740234	0.3762207	-27.15	0	6/3/2018	6	3	2018	18:44:52	67492	0.7	18	44	52	0	0.058837891	3.5255859	-0.069580078	0.070556641	-0.96533203	11.792969	0.16479492	0	0	0	0	0	0	0	0	0	0.97045898	0.029541016	0.24609375	-0.1340332	-0.094482422	0.017333984	0	44330	0	0	0
728	729	729	Category L	-0.26391602	-0.14379883	-0.91186523	0.36254883	-0.051269531	0.37158203	-26.9	0	6/3/2018	6	3	2018	18:44:52	67492	0.8	18	44	52	0	0.058837891	3.5255859	-0.069335938	0.072265625	-0.96655273	15.212646	0.29589844	0	0	0	0	0	0	0	0	0	0.97192383	0.028076172	0.46557617	-0.19433594	-0.21606445	0.0546875	0	44330	0	0	0
729	730	730	Category J	-0.059814453	0.23999023	-1.4038086	0.39086914	-0.073974609	0.34326172	0.08	0	6/3/2018	6	3	2018	21:42:40	78160	0.9	21	42	40	0	0.059814453	3.491748	-0.065429688	0.078369141	-0.97875977	8.5683594	0.45458984	0	0	0	0	0	0	0	0	0	0.98388672	0.016113281	0.59204102	0.005615234	0.16137695	-0.42480469	0	44330	0	0	0
730	731	731	Category J	-0.50390625	-0.13183594	-0.89990234	0.38891602	-0.015136719	0.34619141	0.08	0	6/3/2018	6	3	2018	21:42:41	78161	0	21	42	41	0	0.059814453	3.491748	-0.064453125	0.078613281	-0.98266602	11.116211	0.49414063	0	0	0	0	0	0	0	0	0	0.98779297	0.012207031	0.73266602	-0.43920898	-0.21044922	0.082763672	0	44330	0	0	0
731	732	732	Category J	-0.45581055	0.023925781	-0.34790039	0.30371094	-0.037353516	0.41064453	0.08	0	6/3/2018	6	3	2018	21:42:41	78161	0.1	21	42	41	0	0.059814453	3.491748	-0.067871094	0.072265625	-0.97509766	15.870361	0.73901367	0	0	0	0	0	0	0	0	0	0.97998047	0.020019531	1.0634766	-0.38769531	-0.048339844	0.62719727	0	44330	0	0	0
732	733	733	Category J	0.13183594	-0.11987305	-1.5239258	0.29125977	-0.05078125	0.41381836	0.08	0	6/3/2018	6	3	2018	21:42:41	78161	0.2	21	42	41	0	0.059570313	3.5578125	-0.065673828	0.069091797	-0.99023438	25.446045	0.59960938	0	0	0	0	0	0	0	0	0	0.99487305	0.005126953	0.92016602	0.19750977	-0.18896484	-0.53344727	0	44330	0	0	0
733	734	734	Category J	-0.2878418	0.29980469	-0.16796875	0.31445313	-0.085449219	0.39868164	0.08	0	6/3/2018	6	3	2018	21:42:41	78161	0.3	21	42	41	0	0.059570313	3.5578125	-0.065917969	0.067138672	-0.98168945	25.239014	0.875	0	0	0	0	0	0	0	0	0	0.98632813	0.013671875	1.2680664	-0.22167969	0.23242188	0.8137207	0	44330	0	0	0
734	735	735	Category J	-0.071777344	0.25195313	-1.1757813	0.27636719	-0.033203125	0.42114258	0.08	0	6/3/2018	6	3	2018	21:42:41	78161	0.4	21	42	41	0	0.059570313	3.5578125	-0.065917969	0.070556641	-0.99584961	22.446045	0.25512695	0	0	0	0	0	0	0	0	0	1.0004883	0.000488281	0.36645508	-0.005615234	0.18115234	-0.1796875	0	44330	0	0	0
735	736	736	Category J	0.57592773	-0.45581055	0.023925781	0.32714844	0.013183594	0.40136719	0.08	0	6/3/2018	6	3	2018	21:42:41	78161	0.5	21	42	41	0	0.059570313	3.5578125	-0.068603516	0.067382813	-0.98730469	29.54248	1.3083496	0	0	0	0	0	0	0	0	0	0.99194336	0.008056641	2.1791992	0.64453125	-0.52319336	1.0112305	0	44330	0	0	0
736	737	737	Category J	-0.14379883	-0.45581055	-2.7958984	0.34301758	-0.017333984	0.38769531	0.08	0	6/3/2018	6	3	2018	21:42:41	78161	0.6	21	42	41	0	0.059570313	3.5578125	-0.073242188	0.062255859	-0.98168945	34.049805	1.8879395	0	0	0	0	0	0	0	0	0	0.98632813	0.013671875	2.4025879	-0.0703125	-0.51806641	-1.8139648	0	44330	0	0	0
737	738	738	Category J	-0.94799805	0.14379883	-1.0319824	0.36352539	-0.010986328	0.37353516	0.08	0	6/3/2018	6	3	2018	21:42:41	78161	0.7	21	42	41	0	0.059570313	3.5578125	-0.067138672	0.061035156	-0.98657227	29.186035	0.88549805	0	0	0	0	0	0	0	0	0	0.99072266	0.009277344	1.0085449	-0.88061523	0.082519531	-0.045166016	0	44330	0	0	0
738	739	739	Category J	-0.023925781	0.26391602	-2.1599121	0.32397461	-0.022216797	0.40136719	0.08	0	6/3/2018	6	3	2018	21:42:41	78161	0.8	21	42	41	0	0.059570313	3.5578125	-0.068359375	0.059570313	-0.98364258	8.3962402	1.1945801	0	0	0	0	0	0	0	0	0	0.98779297	0.012207031	1.4248047	0.044433594	0.20410156	-1.1760254	0	44330	0	0	0
739	740	740	Category J	-0.86376953	-0.46777344	-1.2478027	0.2890625	0.031005859	0.42382813	0.08	0	6/3/2018	6	3	2018	21:42:41	78161	0.9	21	42	41	0	0.059570313	3.5578125	-0.065673828	0.059326172	-0.99438477	25.401611	0.98925781	0	0	0	0	0	0	0	0	0	0.99829102	0.001708984	1.5783691	-0.79785156	-0.52709961	-0.25317383	0	44330	0	0	0
740	741	741	Category J	-0.44384766	-0.19189453	-0.14379883	0.22509766	-0.029052734	0.44799805	0.08	0	6/3/2018	6	3	2018	21:42:42	78162	0	21	42	42	0	0.059570313	3.5578125	-0.067138672	0.057128906	-0.98291016	39.309814	0.95288086	0	0	0	0	0	0	0	0	0	0.98706055	0.012939453	1.4648438	-0.37646484	-0.24902344	0.83911133	0	44330	0	0	0
741	742	742	Category J	-0.39599609	0.61181641	-1.0678711	0.20288086	-0.000488281	0.46435547	0.08	0	6/3/2018	6	3	2018	21:42:42	78162	0.1	21	42	42	0	0.059570313	3.5578125	-0.069335938	0.047851563	-0.9921875	43.039551	0.65576172	0	0	0	0	0	0	0	0	0	0.99584961	0.004150391	0.96557617	-0.32641602	0.5637207	-0.075439453	0	44330	0	0	0
742	743	743	Category J	-0.16796875	0.17993164	-0.83984375	0.24121094	0.013183594	0.45336914	0.08	0	6/3/2018	6	3	2018	21:42:42	78162	0.2	21	42	42	0	0.059570313	3.5578125	-0.058837891	0.053955078	-0.98364258	27.683838	0.21972656	0	0	0	0	0	0	0	0	0	0.98681641	0.013183594	0.37841797	-0.10888672	0.12573242	0.14379883	0	44330	0	0	0
743	744	744	Category J	0.27587891	0.17993164	-2.1237793	0.32128906	0.025146484	0.40771484	0.08	0	6/3/2018	6	3	2018	21:42:42	78162	0.3	21	42	42	0	0.059570313	3.5578125	-0.057373047	0.055908203	-0.98217773	15.349365	1.1955566	0	0	0	0	0	0	0	0	0	0.98535156	0.014648438	1.5986328	0.33325195	0.1237793	-1.1413574	0	44330	0	0	0
744	745	745	Category J	-0.17993164	-0.59985352	-0.32397461	0.28466797	0.094238281	0.41943359	0.08	0	6/3/2018	6	3	2018	21:42:42	78162	0.4	21	42	42	0	0.059570313	3.5578125	-0.038330078	0.047119141	-0.98071289	28.554199	0.93261719	0	0	0	0	0	0	0	0	0	0.98242188	0.017578125	1.4450684	-0.14135742	-0.64697266	0.65673828	0	44330	0	0	0
745	746	746	Category J	-0.16796875	-0.27587891	-0.26391602	0.17553711	0.038818359	0.47070313	0.08	0	6/3/2018	6	3	2018	21:42:42	78162	0.5	21	42	42	0	0.059570313	3.5578125	-0.037597656	0.043457031	-0.97143555	10.953857	0.78710938	0	0	0	0	0	0	0	0	0	0.97314453	0.026855469	1.1569824	-0.13012695	-0.31933594	0.70751953	0	44330	0	0	0
746	747	747	Category J	-0.95996094	-0.21582031	-1.5	0.15991211	0.1015625	0.47998047	0.08	0	6/3/2018	6	3	2018	21:42:42	78162	0.6	21	42	42	0	0.059570313	3.5578125	-0.053466797	0.025390625	-0.98242188	6.1936035	1.0710449	0	0	0	0	0	0	0	0	0	0.98413086	0.015869141	1.6650391	-0.90625	-0.24121094	-0.51733398	0	44330	0	0	0
747	748	748	Category J	-0.35986328	0.083984375	-0.57592773	0.16479492	0.12402344	0.47460938	0.08	0	6/3/2018	6	3	2018	21:42:42	78162	0.7	21	42	42	0	0.059570313	3.5578125	-0.059326172	0.019042969	-0.97338867	45.598877	0.50244141	0	0	0	0	0	0	0	0	0	0.9753418	0.024658203	0.76269531	-0.30029297	0.064697266	0.39746094	0	44330	0	0	0
748	749	749	Category J	0.13183594	0.23999023	-2.2319336	0.17578125	0.15136719	0.46557617	0.08	0	6/3/2018	6	3	2018	21:42:42	78162	0.8	21	42	42	0	0.059570313	3.5578125	-0.060546875	0.018554688	-0.98413086	144.68164	1.2817383	0	0	0	0	0	0	0	0	0	0.98608398	0.013916016	1.661377	0.19238281	0.22119141	-1.2475586	0	44330	0	0	0
749	750	750	Category J	-0.38378906	0.10791016	-0.023925781	0.14306641	0.12426758	0.48022461	0.08	0	6/3/2018	6	3	2018	21:42:42	78162	0.9	21	42	42	0	0.059570313	3.5578125	-0.063720703	0.013427734	-0.97485352	103.93481	1.0075684	0	0	0	0	0	0	0	0	0	0.97705078	0.022949219	1.3652344	-0.32006836	0.094238281	0.95092773	0	44330	0	0	0
750	751	751	Category J	-0.23999023	-0.011962891	-0.2878418	-0.012939453	0.13256836	0.49682617	0.08	0	6/3/2018	6	3	2018	21:42:43	78163	0	21	42	43	0	0.059570313	3.5578125	-0.067626953	0.006347656	-0.98730469	61.32959	0.72070313	0	0	0	0	0	0	0	0	0	0.98974609	0.010253906	0.89013672	-0.17211914	-0.018310547	0.69946289	0	44330	0	0	0
751	752	752	Category J	0.39599609	0.047851563	-1.3679199	0.079589844	0.1550293	0.48754883	0.08	0	6/3/2018	6	3	2018	21:42:43	78163	0.1	21	42	43	0	0.059570313	3.5578125	-0.069091797	0.00390625	-0.97875977	40.867676	0.60791016	0	0	0	0	0	0	0	0	0	0.98120117	0.018798828	0.89819336	0.46508789	0.043945313	-0.38891602	0	44330	0	0	0
752	753	753	Category J	-0.15576172	-0.15576172	-0.2878418	0.15454102	0.17089844	0.46240234	0.08	0	6/3/2018	6	3	2018	21:42:43	78163	0.2	21	42	43	0	0.059570313	3.5578125	-0.064453125	0.007324219	-0.99682617	43.366211	0.7331543	0	0	0	0	0	0	0	0	0	0.99902344	0.000976563	0.96337891	-0.091064453	-0.16308594	0.70898438	0	44330	0	0	0
753	754	754	Category J	0.14379883	0.38378906	-2.171875	0.11206055	0.18188477	0.47192383	0.08	0	6/3/2018	6	3	2018	21:42:43	78163	0.3	21	42	43	0	0.059570313	3.5578125	-0.065673828	0.004638672	-0.98681641	41.575928	1.2614746	0	0	0	0	0	0	0	0	0	0.98901367	0.010986328	1.7734375	0.20947266	0.37890625	-1.1848145	0	44330	0	0	0
754	755	755	Category J	0.29980469	-0.6237793	-0.40795898	0.10864258	0.13647461	0.49047852	0.08	0	6/3/2018	6	3	2018	21:42:43	78163	0.4	21	42	43	0	0.059570313	3.5578125	-0.067138672	0.001953125	-0.97851563	18.66626	0.92285156	0	0	0	0	0	0	0	0	0	0.98071289	0.019287109	1.5634766	0.36694336	-0.62573242	0.57055664	0	44330	0	0	0
755	756	756	Category J	0.047851563	-0.083984375	-1.4038086	0.048828125	0.077392578	0.4987793	0.08	0	6/3/2018	6	3	2018	21:42:43	78163	0.5	21	42	43	0	0.059570313	3.5578125	-0.060546875	0.002929688	-0.98291016	24.788818	0.44311523	0	0	0	0	0	0	0	0	0	0.98461914	0.015380859	0.61621094	0.10839844	-0.086914063	-0.4206543	0	44330	0	0	0
756	757	757	Category J	0.88793945	-0.2277832	-2.027832	0.13452148	0.16259766	0.47167969	0.08	0	6/3/2018	6	3	2018	21:42:43	78163	0.6	21	42	43	0	0.059570313	3.5578125	-0.060791016	0.002197266	-0.97509766	36.343262	1.4355469	0	0	0	0	0	0	0	0	0	0.97705078	0.022949219	2.2314453	0.94873047	-0.22998047	-1.0524902	0	44330	0	0	0
757	758	758	Category J	-0.13183594	-0.095947266	-0.13183594	0.048583984	0.22949219	0.46972656	0.08	0	6/3/2018	6	3	2018	21:42:43	78163	0.7	21	42	43	0	0.059570313	3.5578125	-0.059570313	0.001708984	-0.98266602	4.6396484	0.85961914	0	0	0	0	0	0	0	0	0	0.98461914	0.015380859	1.020752	-0.072021484	-0.09765625	0.85083008	0	44330	0	0	0
758	759	759	Category J	-0.23999023	0.16796875	-1.079834	-0.025146484	0.20385742	0.47949219	0.08	0	6/3/2018	6	3	2018	21:42:43	78163	0.8	21	42	43	0	0.059570313	3.5578125	-0.060058594	-0.001220703	-0.97216797	60.475098	0.26928711	0	0	0	0	0	0	0	0	0	0.97387695	0.026123047	0.45654297	-0.1796875	0.16918945	-0.10742188	0	44330	0	0	0
759	760	760	Category J	-0.071777344	0.17993164	-1.2597656	0.034179688	0.16870117	0.48974609	0.08	0	6/3/2018	6	3	2018	21:42:43	78163	0.9	21	42	43	0	0.059570313	3.5578125	-0.061523438	-0.0078125	-0.98730469	16.985107	0.33105469	0	0	0	0	0	0	0	0	0	0.98925781	0.010742188	0.47021484	-0.010009766	0.18774414	-0.2722168	0	44330	0	0	0
760	761	761	Category J	-0.19189453	0	0.035888672	-0.024414063	0.1328125	0.49658203	0.08	0	6/3/2018	6	3	2018	21:42:44	78164	0	21	42	44	0	0.059570313	3.5578125	-0.057373047	-0.008789063	-0.98925781	20.447021	1.0339355	0	0	0	0	0	0	0	0	0	0.9909668	0.009033203	1.1682129	-0.13427734	0.008789063	1.0251465	0	44330	0	0	0
761	762	762	Category J	-0.20385742	-0.21582031	-1.1757813	-0.044677734	0.17626953	0.49145508	0.08	0	6/3/2018	6	3	2018	21:42:44	78164	0.1	21	42	44	0	0.059570313	3.5578125	-0.05859375	-0.010498047	-0.98925781	40.290527	0.31274414	0	0	0	0	0	0	0	0	0	0.9909668	0.009033203	0.53662109	-0.14501953	-0.20507813	-0.1862793	0	44330	0	0	0
762	763	763	Category J	-0.071777344	0.32397461	-0.49194336	0.11791992	0.23950195	0.45288086	0.08	0	6/3/2018	6	3	2018	21:42:44	78164	0.2	21	42	44	0	0.059570313	3.5578125	-0.055908203	-0.010009766	-0.99902344	36.304199	0.60742188	0	0	0	0	0	0	0	0	0	1.0004883	0.000488281	0.85693359	-0.015625	0.33398438	0.50708008	0	44330	0	0	0
763	764	764	Category J	0.20385742	0.16796875	-1.5478516	0.1237793	0.25097656	0.44580078	0.08	0	6/3/2018	6	3	2018	21:42:44	78164	0.3	21	42	44	0	0.059570313	3.5578125	-0.055419922	-0.011474609	-0.98779297	58.442139	0.64257813	0	0	0	0	0	0	0	0	0	0.98950195	0.010498047	0.9987793	0.25927734	0.17944336	-0.55981445	0	44330	0	0	0
764	765	765	Category J	-0.095947266	-0.16796875	-0.80395508	0.09375	0.21582031	0.46459961	0.08	0	6/3/2018	6	3	2018	21:42:44	78164	0.4	21	42	44	0	0.059570313	3.5578125	-0.052734375	-0.015869141	-1.0004883	66.453857	0.25219727	0	0	0	0	0	0	0	0	0	1.0021973	0.002197266	0.39160156	-0.04296875	-0.15185547	0.1965332	0	44330	0	0	0
765	766	766	Category J	-0.31176758	-0.011962891	0.047851563	-0.039550781	0.1887207	0.48461914	0.08	0	6/3/2018	6	3	2018	21:42:44	78164	0.5	21	42	44	0	0.059570313	3.5578125	-0.049560547	-0.015380859	-0.99926758	57.680664	1.0795898	0	0	0	0	0	0	0	0	0	1.0007324	0.000732422	1.3127441	-0.26196289	0.003417969	1.0471191	0	44330	0	0	0
766	767	767	Category J	0.20385742	-0.14379883	-2.315918	-0.01171875	0.20385742	0.47875977	0.08	0	6/3/2018	6	3	2018	21:42:44	78164	0.6	21	42	44	0	0.059570313	3.5578125	-0.044921875	-0.012695313	-1.0058594	41.315918	1.3395996	0	0	0	0	0	0	0	0	0	1.0070801	0.007080078	1.6894531	0.2487793	-0.13085938	-1.3098145	0	44330	0	0	0
767	768	768	Category J	0	0.17993164	-1.0197754	0.16308594	0.26049805	0.42749023	0.08	0	6/3/2018	6	3	2018	21:42:44	78164	0.7	21	42	44	0	0.059570313	3.5578125	-0.041503906	-0.012207031	-1.0136719	34.679688	0.19677734	0	0	0	0	0	0	0	0	0	1.0146484	0.014648438	0.23974609	0.041503906	0.19213867	-0.005859375	0	44330	0	0	0
768	769	769	Category J	0.14379883	0.56396484	-1.8479004	0.099853516	0.26464844	0.44458008	0.08	0	6/3/2018	6	3	2018	21:42:44	78164	0.8	21	42	44	0	0.059570313	3.5578125	-0.040039063	-0.012695313	-1.0031738	21.768555	1.0390625	0	0	0	0	0	0	0	0	0	1.0039063	0.00390625	1.6052246	0.18383789	0.57666016	-0.84448242	0	44330	0	0	0
769	770	770	Category J	0.15576172	0.15576172	-1.3198242	0.059082031	0.26196289	0.45092773	0.08	0	6/3/2018	6	3	2018	21:42:44	78164	0.9	21	42	44	0	0.059570313	3.5578125	-0.034179688	-0.012695313	-1.0134277	14.214355	0.39770508	0	0	0	0	0	0	0	0	0	1.0141602	0.014160156	0.66479492	0.18994141	0.16845703	-0.30615234	0	44330	0	0	0
770	771	771	Category J	-0.29980469	-0.34790039	-0.40795898	0.012451172	0.22973633	0.45898438	0.08	0	6/3/2018	6	3	2018	21:42:45	78165	0	21	42	45	0	0.059082031	3.5288086	-0.034667969	-0.015380859	-0.99975586	30.569092	0.72875977	0	0	0	0	0	0	0	0	0	1.0004883	0.000488281	1.1894531	-0.26489258	-0.33227539	0.59179688	0	44330	0	0	0
771	772	772	Category J	0.16796875	-0.16796875	-2.1599121	0.13012695	0.21020508	0.45800781	0.08	0	6/3/2018	6	3	2018	21:42:45	78165	0.1	21	42	45	0	0.059082031	3.5288086	-0.026855469	-0.010253906	-1.0141602	35.294678	1.1726074	0	0	0	0	0	0	0	0	0	1.0146484	0.014648438	1.4980469	0.19482422	-0.1574707	-1.1455078	0	44330	0	0	0
772	773	773	Category J	-0.035888672	-0.011962891	-0.2277832	0.18554688	0.2097168	0.44165039	0.08	0	6/3/2018	6	3	2018	21:42:45	78165	0.2	21	42	45	0	0.059082031	3.5288086	-0.023681641	-0.011230469	-1.0114746	27.122559	0.78369141	0	0	0	0	0	0	0	0	0	1.0117188	0.01171875	0.79663086	-0.011962891	-0.000488281	0.78369141	0	44330	0	0	0
773	774	774	Category J	0	0.45581055	-2.027832	0.10913086	0.20849609	0.46142578	0.08	0	6/3/2018	6	3	2018	21:42:45	78165	0.3	21	42	45	0	0.059082031	3.5288086	-0.02734375	-0.011230469	-0.99707031	23.523438	1.1318359	0	0	0	0	0	0	0	0	0	0.99731445	0.002685547	1.5251465	0.02734375	0.46704102	-1.0305176	0	44330	0	0	0
774	775	775	Category J	-0.20385742	-0.071777344	-0.2277832	0.072265625	0.17480469	0.48095703	0.08	0	6/3/2018	6	3	2018	21:42:45	78165	0.4	21	42	45	0	0.059082031	3.5288086	-0.019287109	-0.014160156	-1.0124512	25.547119	0.80834961	0	0	0	0	0	0	0	0	0	1.0129395	0.012939453	1.0268555	-0.18432617	-0.057373047	0.78466797	0	44330	0	0	0
775	776	776	Category J	-0.3359375	-0.21582031	-0.46777344	0.024414063	0.15917969	0.49121094	0.08	0	6/3/2018	6	3	2018	21:42:45	78165	0.5	21	42	45	0	0.059082031	3.5288086	-0.019042969	-0.017333984	-1.0002441	17.196533	0.65039063	0	0	0	0	0	0	0	0	0	1.0004883	0.000488281	1.0476074	-0.31665039	-0.19824219	0.5324707	0	44330	0	0	0
776	777	777	Category J	0.50390625	0.10791016	-1.3078613	0.13867188	0.16845703	0.46728516	0.08	0	6/3/2018	6	3	2018	21:42:45	78165	0.6	21	42	45	0	0.059082031	3.5288086	-0.025634766	-0.008789063	-1.0241699	10.591553	0.61181641	0	0	0	0	0	0	0	0	0	1.0244141	0.024414063	0.92993164	0.52954102	0.11669922	-0.28344727	0	44330	0	0	0
777	778	778	Category J	-0.083984375	0.083984375	-0.671875	0.1574707	0.20605469	0.45776367	0.08	0	6/3/2018	6	3	2018	21:42:45	78165	0.7	21	42	45	0	0.059082031	3.5288086	-0.026367188	-0.006103516	-0.99462891	11.699463	0.33984375	0	0	0	0	0	0	0	0	0	0.99487305	0.005126953	0.47045898	-0.057373047	0.090087891	0.32275391	0	44330	0	0	0
778	779	779	Category J	0.2277832	0.17993164	-1.763916	0.12255859	0.20092773	0.46655273	0.08	0	6/3/2018	6	3	2018	21:42:45	78165	0.8	21	42	45	0	0.059082031	3.5288086	-0.015380859	-0.010009766	-0.99462891	19.658691	0.82861328	0	0	0	0	0	0	0	0	0	0.99462891	0.005371094	1.2023926	0.24316406	0.18994141	-0.76904297	0	44330	0	0	0
779	780	780	Category J	-0.11987305	0.023925781	-0.011962891	0.078369141	0.1706543	0.48583984	0.08	0	6/3/2018	6	3	2018	21:42:45	78165	0.9	21	42	45	0	0.059082031	3.5288086	-0.013427734	-0.015625	-0.98657227	20.806396	0.98120117	0	0	0	0	0	0	0	0	0	0.98657227	0.013427734	1.1206055	-0.10620117	0.039550781	0.97460938	0	44330	0	0	0
780	781	781	Category J	-0.16796875	-0.53979492	-1.6918945	0.065429688	0.16455078	0.48266602	0.08	0	6/3/2018	6	3	2018	21:42:46	78166	0	21	42	46	0	0.059082031	3.5288086	-0.004150391	-0.009765625	-0.98046875	16.018066	0.90185547	0	0	0	0	0	0	0	0	0	0.98046875	0.01953125	1.4047852	-0.16357422	-0.52978516	-0.71118164	0	44330	0	0	0
781	782	782	Category J	0.83984375	0.68383789	-0.21582031	0.15649414	0.20483398	0.45043945	0.08	0	6/3/2018	6	3	2018	21:42:46	78166	0.1	21	42	46	0	0.059082031	3.5288086	0.000732422	-0.008789063	-0.99462891	21.656006	1.3381348	0	0	0	0	0	0	0	0	0	0.99487305	0.005126953	2.310791	0.83886719	0.69262695	0.77880859	0	44330	0	0	0
782	783	783	Category J	0.11987305	0.32397461	-0.81591797	0.1184082	0.21875	0.45727539	0.08	0	6/3/2018	6	3	2018	21:42:46	78166	0.2	21	42	46	0	0.059082031	3.5288086	0.004150391	-0.016845703	-0.98291016	34.541016	0.39672852	0	0	0	0	0	0	0	0	0	0.9831543	0.016845703	0.62353516	0.11547852	0.34082031	0.16699219	0	44330	0	0	0
783	784	784	Category J	1.5119629	-0.50390625	-0.80395508	0.11767578	0.20239258	0.46142578	0.08	0	6/3/2018	6	3	2018	21:42:46	78166	0.3	21	42	46	0	0.059082031	3.5288086	0.003417969	-0.021728516	-0.99291992	59.042236	1.5947266	0	0	0	0	0	0	0	0	0	0.99316406	0.006835938	2.1796875	1.5083008	-0.48193359	0.18896484	0	44330	0	0	0
784	785	785	Category J	0.059814453	-0.11987305	-0.17993164	0.081542969	0.15380859	0.48754883	0.08	0	6/3/2018	6	3	2018	21:42:46	78166	0.4	21	42	46	0	0.059082031	3.5288086	0.000732422	-0.022460938	-0.97558594	78.869629	0.80371094	0	0	0	0	0	0	0	0	0	0.97583008	0.024169922	0.9519043	0.058837891	-0.097167969	0.7956543	0	44330	0	0	0
785	786	786	Category J	-1.2478027	-1.2478027	-1.8117676	0.11572266	0.17919922	0.47485352	0.08	0	6/3/2018	6	3	2018	21:42:46	78166	0.5	21	42	46	0	0.059082031	3.5288086	0.005615234	-0.015136719	-0.99267578	64.736084	1.939209	0	0	0	0	0	0	0	0	0	0.99291992	0.007080078	3.3046875	-1.253418	-1.2324219	-0.81884766	0	44330	0	0	0
786	787	787	Category J	-0.46777344	-0.31176758	-0.21582031	0.12963867	0.21435547	0.46118164	0.08	0	6/3/2018	6	3	2018	21:42:46	78166	0.6	21	42	46	0	0.059082031	3.5288086	0.006591797	-0.013671875	-1.0048828	32.925049	0.96777344	0	0	0	0	0	0	0	0	0	1.005127	0.005126953	1.5615234	-0.47436523	-0.29785156	0.7890625	0	44330	0	0	0
787	788	788	Category J	-0.10791016	0.15576172	-1.7758789	0.051757813	0.20605469	0.47338867	0.08	0	6/3/2018	6	3	2018	21:42:46	78166	0.7	21	42	46	0	0.059082031	3.5288086	0.017822266	-0.009277344	-0.99414063	76.811768	0.80859375	0	0	0	0	0	0	0	0	0	0.99438477	0.005615234	1.0725098	-0.12573242	0.16503906	-0.78149414	0	44330	0	0	0
788	789	789	Category J	-0.2277832	-0.20385742	-0.14379883	0.017822266	0.14526367	0.49584961	0.08	0	6/3/2018	6	3	2018	21:42:46	78166	0.8	21	42	46	0	0.059082031	3.5288086	0.021972656	-0.010498047	-0.99902344	78.640625	0.91162109	0	0	0	0	0	0	0	0	0	0.99926758	0.000732422	1.2983398	-0.24975586	-0.19311523	0.85522461	0	44330	0	0	0
789	790	790	Category J	-0.31176758	-0.38378906	-1.9438477	-0.006103516	0.17089844	0.4909668	0.08	0	6/3/2018	6	3	2018	21:42:46	78166	0.9	21	42	46	0	0.059082031	3.5288086	0.020019531	-0.013427734	-0.98266602	63.840576	1.0820313	0	0	0	0	0	0	0	0	0	0.98291016	0.017089844	1.6630859	-0.33178711	-0.37011719	-0.9609375	0	44330	0	0	0
790	791	791	Category J	-0.095947266	-0.011962891	-0.23999023	0.10742188	0.26049805	0.44799805	0.08	0	6/3/2018	6	3	2018	21:42:47	78167	0	21	42	47	0	0.059082031	3.5288086	0.024902344	-0.014648438	-0.99438477	47.236328	0.76416016	0	0	0	0	0	0	0	0	0	0.99487305	0.005126953	0.87817383	-0.12084961	0.002685547	0.75439453	0	44330	0	0	0
791	792	792	Category J	0.35986328	0.46777344	-2.3759766	0.053466797	0.24169922	0.46728516	0.08	0	6/3/2018	6	3	2018	21:42:47	78167	0.1	21	42	47	0	0.059082031	3.5288086	0.027587891	-0.014648438	-1.0026855	55.837158	1.4929199	0	0	0	0	0	0	0	0	0	1.0031738	0.003173828	2.1877441	0.33203125	0.48242188	-1.3730469	0	44330	0	0	0
792	793	793	Category J	-0.10791016	-0.011962891	-0.11987305	-0.0390625	0.20825195	0.48022461	0.08	0	6/3/2018	6	3	2018	21:42:47	78167	0.2	21	42	47	0	0.059082031	3.5288086	0.021972656	-0.015136719	-0.99731445	58.251953	0.88696289	0	0	0	0	0	0	0	0	0	0.99755859	0.002441406	1.0107422	-0.12988281	0.003173828	0.87744141	0	44330	0	0	0
793	794	794	Category J	-0.10791016	-0.035888672	-0.26391602	-0.092285156	0.21386719	0.47558594	0.08	0	6/3/2018	6	3	2018	21:42:47	78167	0.3	21	42	47	0	0.059082031	3.5288086	0.023925781	-0.013183594	-1.0056152	61.520752	0.75366211	0	0	0	0	0	0	0	0	0	1.0061035	0.006103516	0.89624023	-0.13183594	-0.022460938	0.74169922	0	44330	0	0	0
794	795	795	Category J	0.55175781	0.26391602	-1.2719727	-0.000732422	0.23803711	0.46801758	0.08	0	6/3/2018	6	3	2018	21:42:47	78167	0.4	21	42	47	0	0.059082031	3.5288086	0.021972656	-0.018066406	-0.99023438	82.775146	0.66259766	0	0	0	0	0	0	0	0	0	0.99072266	0.009277344	1.0930176	0.52954102	0.28198242	-0.28149414	0	44330	0	0	0
795	796	796	Category J	-0.023925781	0.11987305	-0.3359375	0.09375	0.26489258	0.45068359	0.08	0	6/3/2018	6	3	2018	21:42:47	78167	0.5	21	42	47	0	0.059082031	3.5288086	0.018066406	-0.010253906	-0.99658203	75.268066	0.67456055	0	0	0	0	0	0	0	0	0	0.99682617	0.003173828	0.83300781	-0.041992188	0.13012695	0.66064453	0	44330	0	0	0
796	797	797	Category J	0.11987305	0.15576172	-1.5119629	0.081054688	0.24804688	0.45385742	0.08	0	6/3/2018	6	3	2018	21:42:47	78167	0.6	21	42	47	0	0.059082031	3.5288086	0.016845703	-0.009277344	-0.9909668	46.807617	0.5559082	0	0	0	0	0	0	0	0	0	0.99121094	0.008789063	0.78881836	0.1027832	0.16503906	-0.52075195	0	44330	0	0	0
797	798	798	Category J	-0.035888672	-0.059814453	-0.047851563	-0.040771484	0.20727539	0.47924805	0.08	0	6/3/2018	6	3	2018	21:42:47	78167	0.7	21	42	47	0	0.059082031	3.5288086	0.005371094	-0.006835938	-0.97753906	70.152832	0.93212891	0	0	0	0	0	0	0	0	0	0.97753906	0.022460938	1.0239258	-0.041259766	-0.052734375	0.9296875	0	44330	0	0	0
798	799	799	Category J	-0.095947266	-0.3359375	-2.1359863	-0.023925781	0.19360352	0.48510742	0.08	0	6/3/2018	6	3	2018	21:42:47	78167	0.8	21	42	47	0	0.059082031	3.5288086	0.006591797	-0.005615234	-0.98754883	61.144775	1.1992188	0	0	0	0	0	0	0	0	0	0.98754883	0.012451172	1.5808105	-0.10253906	-0.33007813	-1.1481934	0	44330	0	0	0
799	800	800	Category J	0.34790039	0.11987305	-1.0678711	0.051513672	0.25268555	0.45922852	0.08	0	6/3/2018	6	3	2018	21:42:47	78167	0.9	21	42	47	0	0.059082031	3.5288086	0.009277344	-0.0078125	-0.9855957	34.49707	0.37084961	0	0	0	0	0	0	0	0	0	0.98583984	0.014160156	0.5480957	0.33837891	0.12768555	-0.08203125	0	44330	0	0	0
800	801	801	Category J	-0.083984375	0.059814453	-0.89990234	0.026855469	0.22973633	0.47338867	0.08	0	6/3/2018	6	3	2018	21:42:48	78168	0	21	42	48	0	0.059082031	3.5288086	0.010009766	-0.010009766	-0.98168945	22.785889	0.14282227	0	0	0	0	0	0	0	0	0	0.98168945	0.018310547	0.24584961	-0.093994141	0.069824219	0.081787109	0	44330	0	0	0
801	802	802	Category J	0.23999023	0.2277832	-1.7038574	0.051513672	0.21142578	0.4753418	0.08	0	6/3/2018	6	3	2018	21:42:48	78168	0.111	21	42	48	0	0.059082031	3.5288086	0.011962891	-0.010253906	-0.99365234	31.350098	0.78271484	0	0	0	0	0	0	0	0	0	0.99389648	0.006103516	1.1757813	0.2277832	0.23803711	-0.70996094	0	44330	0	0	0
802	803	803	Category J	0.047851563	0.059814453	-0.035888672	0.005126953	0.18457031	0.49047852	0.08	0	6/3/2018	6	3	2018	21:42:48	78168	0.222	21	42	48	0	0.059082031	3.5288086	0.014404297	-0.007568359	-0.9909668	31.785889	0.95800781	0	0	0	0	0	0	0	0	0	0.99121094	0.008789063	1.0559082	0.033203125	0.067382813	0.95507813	0	44330	0	0	0
803	804	804	Category J	0.11987305	-0.17993164	-1.907959	0.020019531	0.17749023	0.48876953	0.08	0	6/3/2018	6	3	2018	21:42:48	78168	0.333	21	42	48	0	0.059082031	3.5288086	0.015136719	-0.011474609	-0.99658203	22.334473	0.93237305	0	0	0	0	0	0	0	0	0	0.99682617	0.003173828	1.184082	0.10449219	-0.16821289	-0.91113281	0	44330	0	0	0
804	805	805	Category J	0.19189453	0.083984375	-0.76782227	0.12084961	0.18847656	0.46923828	0.08	0	6/3/2018	6	3	2018	21:42:48	78168	0.444	21	42	48	0	0.059082031	3.5288086	0.011962891	-0.013427734	-0.98925781	19.227783	0.30151367	0	0	0	0	0	0	0	0	0	0.98950195	0.010498047	0.4987793	0.1796875	0.097412109	0.22143555	0	44330	0	0	0
805	806	806	Category J	0.32397461	0.20385742	-1.4519043	0.11181641	0.20507813	0.46972656	0.08	0	6/3/2018	6	3	2018	21:42:48	78168	0.555	21	42	48	0	0.059082031	3.5288086	0.012695313	-0.011474609	-0.99121094	22.271729	0.59594727	0	0	0	0	0	0	0	0	0	0.99145508	0.008544922	0.98681641	0.31103516	0.21533203	-0.46044922	0	44330	0	0	0
806	807	807	Category J	0.10791016	0.011962891	-1.5478516	0.11279297	0.20532227	0.46557617	0.08	0	6/3/2018	6	3	2018	21:42:48	78168	0.666	21	42	48	0	0.059082031	3.5288086	0.016357422	-0.011474609	-1.0036621	27.970947	0.55224609	0	0	0	0	0	0	0	0	0	1.0036621	0.003662109	0.65917969	0.091308594	0.0234375	-0.54394531	0	44330	0	0	0
807	808	808	Category J	-0.095947266	-0.047851563	-0.095947266	0.03125	0.20556641	0.47583008	0.08	0	6/3/2018	6	3	2018	21:42:48	78168	0.777	21	42	48	0	0.059082031	3.5288086	0.013427734	-0.009521484	-0.98632813	18.803711	0.89794922	0	0	0	0	0	0	0	0	0	0.98657227	0.013427734	1.0383301	-0.109375	-0.038085938	0.89038086	0	44330	0	0	0
808	809	809	Category J	0.20385742	-0.14379883	-1.7399902	0.060546875	0.1862793	0.48095703	0.08	0	6/3/2018	6	3	2018	21:42:48	78168	0.888	21	42	48	0	0.059326172	3.5255859	0.013427734	-0.011962891	-0.98510742	18.493896	0.78930664	0	0	0	0	0	0	0	0	0	0.98535156	0.014648438	1.0766602	0.19018555	-0.1315918	-0.75463867	0	44330	0	0	0
809	810	810	Category J	-0.095947266	0.023925781	-0.31176758	0.17504883	0.21582031	0.4465332	0.08	0	6/3/2018	6	3	2018	21:42:49	78169	0	21	42	49	0	0.059326172	3.5255859	0.011230469	-0.019042969	-0.97387695	18.23999	0.67211914	0	0	0	0	0	0	0	0	0	0.97412109	0.025878906	0.8125	-0.10717773	0.04296875	0.66210938	0	44330	0	0	0
810	811	811	Category J	0.11987305	0.27587891	-2.0517578	0.13842773	0.21386719	0.4543457	0.08	0	6/3/2018	6	3	2018	21:42:49	78169	0.1	21	42	49	0	0.059326172	3.5255859	0.009033203	-0.021240234	-0.96948242	3.0800781	1.1274414	0	0	0	0	0	0	0	0	0	0.96972656	0.030273438	1.4897461	0.1105957	0.29711914	-1.0820313	0	44330	0	0	0
811	812	812	Category J	-0.19189453	-0.047851563	-0.11987305	0.079589844	0.20166016	0.4765625	0.08	0	6/3/2018	6	3	2018	21:42:49	78169	0.2	21	42	49	0	0.059326172	3.5255859	0.012451172	-0.016601563	-0.97607422	3.223877	0.88061523	0	0	0	0	0	0	0	0	0	0.97607422	0.023925781	1.0915527	-0.2043457	-0.031005859	0.85620117	0	44330	0	0	0
812	813	813	Category J	-0.17993164	-0.11987305	-0.37182617	0.032958984	0.18408203	0.484375	0.08	0	6/3/2018	6	3	2018	21:42:49	78169	0.3	21	42	49	0	0.059326172	3.5255859	0.010009766	-0.014404297	-0.96044922	1.1384277	0.62744141	0	0	0	0	0	0	0	0	0	0.96069336	0.039306641	0.88427734	-0.18994141	-0.10522461	0.58862305	0	44330	0	0	0
813	814	814	Category J	0.37182617	0.059814453	-1.4157715	0.1340332	0.17895508	0.46948242	0.08	0	6/3/2018	6	3	2018	21:42:49	78169	0.4	21	42	49	0	0.059326172	3.5255859	0.010009766	-0.014160156	-0.96948242	5.9836426	0.57885742	0	0	0	0	0	0	0	0	0	0.96972656	0.030273438	0.8815918	0.36157227	0.073974609	-0.44604492	0	44330	0	0	0
814	815	815	Category J	-0.059814453	-0.011962891	-0.19189453	0.18676758	0.19360352	0.44555664	0.08	0	6/3/2018	6	3	2018	21:42:49	78169	0.5	21	42	49	0	0.059326172	3.5255859	0.009277344	-0.019775391	-0.95605469	7.6755371	0.76733398	0	0	0	0	0	0	0	0	0	0.95629883	0.043701172	0.84130859	-0.069091797	0.0078125	0.76416016	0	44330	0	0	0
815	816	816	Category J	0.059814453	0.2277832	-1.8837891	0.13720703	0.2019043	0.46582031	0.08	0	6/3/2018	6	3	2018	21:42:49	78169	0.6	21	42	49	0	0.059326172	3.5255859	0.01171875	-0.019042969	-0.96508789	6.9853516	0.95239258	0	0	0	0	0	0	0	0	0	0.96533203	0.034667969	1.2133789	0.047851563	0.24682617	-0.91845703	0	44330	0	0	0
816	817	817	Category J	-0.20385742	-0.2277832	-0.43188477	0.079101563	0.18164063	0.4831543	0.08	0	6/3/2018	6	3	2018	21:42:49	78169	0.7	21	42	49	0	0.059326172	3.5255859	0.015136719	-0.016601563	-0.97070313	4.4328613	0.61889648	0	0	0	0	0	0	0	0	0	0.97094727	0.029052734	0.96923828	-0.21899414	-0.2109375	0.53881836	0	44330	0	0	0
817	818	818	Category J	-0.071777344	-0.16796875	-1.0319824	0.055175781	0.14550781	0.49291992	0.08	0	6/3/2018	6	3	2018	21:42:49	78169	0.8	21	42	49	0	0.059326172	3.5255859	0.008544922	-0.017822266	-0.96630859	2.0979004	0.18237305	0	0	0	0	0	0	0	0	0	0.96655273	0.033447266	0.29589844	-0.080322266	-0.14990234	-0.065429688	0	44330	0	0	0
818	819	819	Category J	0.13183594	-0.19189453	-1.5119629	0.11157227	0.17504883	0.47460938	0.08	0	6/3/2018	6	3	2018	21:42:49	78169	0.9	21	42	49	0	0.059326172	3.5255859	0.009033203	-0.019042969	-0.96948242	0.79541016	0.58203125	0	0	0	0	0	0	0	0	0	0.96972656	0.030273438	0.83764648	0.12255859	-0.17260742	-0.54223633	0	44330	0	0	0
819	820	820	Category J	-0.11987305	0	-0.76782227	0.16699219	0.18286133	0.46118164	0.08	0	6/3/2018	6	3	2018	21:42:50	78170	0	21	42	50	0	0.059326172	3.5255859	0.005615234	-0.021240234	-0.95922852	0.21289063	0.22998047	0	0	0	0	0	0	0	0	0	0.95947266	0.040527344	0.33862305	-0.12548828	0.021240234	0.19140625	0	44330	0	0	0
820	821	821	Category J	-0.047851563	-0.11987305	-1.2839355	0.14111328	0.19848633	0.45996094	0.08	0	6/3/2018	6	3	2018	21:42:50	78170	0.1	21	42	50	0	0.059326172	3.5255859	0.006835938	-0.021728516	-0.97094727	7.567627	0.33227539	0	0	0	0	0	0	0	0	0	0.97119141	0.028808594	0.46557617	-0.0546875	-0.097900391	-0.31274414	0	44330	0	0	0
821	822	822	Category J	-0.10791016	-0.023925781	-0.13183594	0.046875	0.18481445	0.48632813	0.08	0	6/3/2018	6	3	2018	21:42:50	78170	0.2	21	42	50	0	0.059326172	3.5255859	0.008300781	-0.015136719	-0.96118164	0.048095703	0.83764648	0	0	0	0	0	0	0	0	0	0.96142578	0.038574219	0.9543457	-0.11621094	-0.008544922	0.8293457	0	44330	0	0	0
822	823	823	Category J	-0.23999023	-0.20385742	-1.6318359	0.049560547	0.17163086	0.48828125	0.08	0	6/3/2018	6	3	2018	21:42:50	78170	0.3	21	42	50	0	0.059326172	3.5255859	-0.002197266	-0.023681641	-0.9699707	5.5881348	0.72558594	0	0	0	0	0	0	0	0	0	0.97021484	0.029785156	1.0793457	-0.23754883	-0.17993164	-0.66162109	0	44330	0	0	0
823	824	824	Category J	0.071777344	0.11987305	-0.73193359	0.071777344	0.20849609	0.47485352	0.08	0	6/3/2018	6	3	2018	21:42:50	78170	0.4	21	42	50	0	0.059326172	3.5255859	-0.004394531	-0.028320313	-0.97167969	9.1604004	0.29199219	0	0	0	0	0	0	0	0	0	0.97216797	0.027832031	0.46435547	0.076171875	0.14819336	0.23974609	0	44330	0	0	0
824	825	825	Category J	0.20385742	-0.023925781	-1.7038574	0.095947266	0.22094727	0.47241211	0.08	0	6/3/2018	6	3	2018	21:42:50	78170	0.5	21	42	50	0	0.059326172	3.5255859	-0.023925781	-0.021972656	-0.97412109	17.419678	0.76416016	0	0	0	0	0	0	0	0	0	0.97460938	0.025390625	0.95898438	0.2277832	-0.001708984	-0.72949219	0	44330	0	0	0
825	826	826	Category J	-0.083984375	-0.15576172	-1.2358398	0.054931641	0.21411133	0.47436523	0.08	0	6/3/2018	6	3	2018	21:42:50	78170	0.6	21	42	50	0	0.059326172	3.5255859	-0.025878906	-0.020507813	-0.98339844	27.084717	0.29199219	0	0	0	0	0	0	0	0	0	0.98413086	0.015869141	0.4453125	-0.057861328	-0.13500977	-0.25219727	0	44330	0	0	0
826	827	827	Category J	-0.071777344	0.13183594	-0.63598633	0.002929688	0.19213867	0.48486328	0.08	0	6/3/2018	6	3	2018	21:42:50	78170	0.7	21	42	50	0	0.059326172	3.5255859	-0.012207031	-0.004882813	-0.97216797	46.856445	0.36791992	0	0	0	0	0	0	0	0	0	0.97241211	0.027587891	0.53271484	-0.059326172	0.13671875	0.33618164	0	44330	0	0	0
827	828	828	Category L	-0.011962891	-0.011962891	-0.95996094	-0.19921875	0.087890625	0.47265625	0.08	0	7/3/2018	7	3	2018	3:20:24	12024	0.4	3	20	24	0	0.058837891	3.5513672	-0.007324219	-0.001464844	-0.98168945	55.170654	0.024414063	0	0	0	0	0	0	0	0	0	0.98168945	0.018310547	0.036621094	-0.004394531	-0.010253906	0.021728516	0	44330	0	0	0
828	829	829	Category L	-0.023925781	0	-0.93579102	-0.19873047	0.086181641	0.47363281	0.08	0	7/3/2018	7	3	2018	3:20:24	12024	0.5	3	20	24	0	0.058837891	3.5513672	-0.007080078	-0.003662109	-0.97143555	63.35498	0.039550781	0	0	0	0	0	0	0	0	0	0.97143555	0.028564453	0.056152344	-0.016601563	0.003662109	0.035644531	0	44330	0	0	0
829	830	830	Category L	-0.011962891	0.011962891	-0.95996094	-0.19970703	0.086425781	0.47241211	0.08	0	7/3/2018	7	3	2018	3:20:24	12024	0.6	3	20	24	0	0.058837891	3.5513672	-0.005371094	-0.001708984	-0.98144531	72.000977	0.026367188	0	0	0	0	0	0	0	0	0	0.98144531	0.018554688	0.041992188	-0.006347656	0.013671875	0.021484375	0	44330	0	0	0
830	831	831	Category L	-0.023925781	0	-0.94799805	-0.19262695	0.087890625	0.47387695	0.08	0	7/3/2018	7	3	2018	3:20:24	12024	0.7	3	20	24	0	0.058837891	3.5513672	-0.002441406	0.002441406	-0.96875	73.469238	0.030029297	0	0	0	0	0	0	0	0	0	0.96875	0.03125	0.044677734	-0.021240234	-0.002441406	0.020751953	0	44330	0	0	0
831	832	832	Category L	-0.035888672	0	-0.93579102	-0.1953125	0.088867188	0.4777832	0.08	0	7/3/2018	7	3	2018	3:20:24	12024	0.8	3	20	24	0	0.058837891	3.5513672	-0.002197266	0.002197266	-0.97729492	75.572754	0.053222656	0	0	0	0	0	0	0	0	0	0.97729492	0.022705078	0.077148438	-0.033447266	-0.002197266	0.041503906	0	44330	0	0	0
832	833	833	Category L	-0.011962891	0	-0.95996094	-0.19262695	0.086914063	0.47680664	0.08	0	7/3/2018	7	3	2018	3:20:24	12024	0.9	3	20	24	0	0.058837891	3.5513672	-0.007324219	-0.004150391	-0.95922852	76.344971	0.006103516	0	0	0	0	0	0	0	0	0	0.95922852	0.040771484	0.009277344	-0.004394531	0.004150391	-0.000488281	0	44330	0	0	0
833	834	834	Category L	0	0	-0.93579102	-0.1887207	0.088867188	0.47705078	0.08	0	7/3/2018	7	3	2018	3:20:25	12025	0	3	20	25	0	0.058837891	3.5513672	-0.006835938	-0.004150391	-0.96972656	74.38501	0.034912109	0	0	0	0	0	0	0	0	0	0.96972656	0.030273438	0.045166016	0.006835938	0.004150391	0.033935547	0	44330	0	0	0
834	835	835	Category L	-0.023925781	-0.011962891	-0.91186523	-0.19116211	0.091308594	0.47387695	0.08	0	7/3/2018	7	3	2018	3:20:25	12025	0.1	3	20	25	0	0.058837891	3.5513672	-0.006591797	-0.00390625	-0.97827148	68.778564	0.069091797	0	0	0	0	0	0	0	0	0	0.97851563	0.021484375	0.091552734	-0.017089844	-0.0078125	0.06640625	0	44330	0	0	0
835	836	836	Category L	-0.047851563	0	-0.95996094	-0.18994141	0.088134766	0.47875977	0.08	0	7/3/2018	7	3	2018	3:20:25	12025	0.2	3	20	25	0	0.058837891	3.5513672	-0.014160156	-0.007568359	-0.97436523	62.669678	0.037109375	0	0	0	0	0	0	0	0	0	0.97436523	0.025634766	0.055664063	-0.033447266	0.007568359	0.014404297	0	44330	0	0	0
836	837	837	Category L	-0.023925781	-0.035888672	-0.94799805	-0.19458008	0.092285156	0.47192383	0.08	0	7/3/2018	7	3	2018	3:20:25	12025	0.3	3	20	25	0	0.058837891	3.5513672	-0.015136719	-0.009277344	-0.98193359	56.913086	0.043701172	0	0	0	0	0	0	0	0	0	0.98193359	0.018066406	0.068847656	-0.008544922	-0.026367188	0.033935547	0	44330	0	0	0
837	838	838	Category L	-0.047851563	0	-0.93579102	-0.1953125	0.084228516	0.47558594	0.08	0	7/3/2018	7	3	2018	3:20:25	12025	0.4	3	20	25	0	0.058837891	3.5513672	-0.017578125	-0.011962891	-0.97436523	47.799072	0.050292969	0	0	0	0	0	0	0	0	0	0.97460938	0.025390625	0.080810547	-0.030029297	0.011962891	0.038574219	0	44330	0	0	0
838	839	839	Category L	-0.011962891	0	-0.93579102	-0.19360352	0.0859375	0.47583008	0.08	0	7/3/2018	7	3	2018	3:20:25	12025	0.5	3	20	25	0	0.058837891	3.5513672	-0.018310547	-0.011474609	-0.98535156	35.46167	0.051513672	0	0	0	0	0	0	0	0	0	0.9855957	0.014404297	0.067871094	0.006347656	0.011474609	0.049560547	0	44330	0	0	0
839	840	840	Category L	-0.023925781	0	-0.93579102	-0.19458008	0.086914063	0.47753906	0.08	0	7/3/2018	7	3	2018	3:20:25	12025	0.6	3	20	25	0	0.058837891	3.5513672	-0.018310547	-0.0078125	-0.97045898	24.842285	0.036132813	0	0	0	0	0	0	0	0	0	0.97070313	0.029296875	0.048095703	-0.005371094	0.0078125	0.034667969	0	44330	0	0	0
840	841	841	Category L	-0.023925781	-0.011962891	-0.92382813	-0.19360352	0.083007813	0.47265625	0.08	0	7/3/2018	7	3	2018	3:20:25	12025	0.7	3	20	25	0	0.058837891	3.5513672	-0.023925781	-0.009521484	-0.96923828	18.223877	0.045410156	0	0	0	0	0	0	0	0	0	0.96948242	0.030517578	0.047851563	0	-0.002197266	0.045410156	0	44330	0	0	0
841	842	842	Category L	-0.023925781	0	-0.95996094	-0.19262695	0.086181641	0.47583008	0.08	0	7/3/2018	7	3	2018	3:20:25	12025	0.8	3	20	25	0	0.058837891	3.5513672	-0.024169922	-0.010498047	-0.9699707	11.346191	0.014648438	0	0	0	0	0	0	0	0	0	0.97021484	0.029785156	0.020996094	0.000244141	0.010498047	0.010009766	0	44330	0	0	0
842	843	843	Category L	-0.011962891	0	-0.94799805	-0.19116211	0.088623047	0.47680664	0.08	0	7/3/2018	7	3	2018	3:20:25	12025	0.9	3	20	25	0	0.058837891	3.5513672	-0.028076172	-0.013427734	-0.96020508	6.421875	0.024414063	0	0	0	0	0	0	0	0	0	0.96069336	0.039306641	0.041992188	0.016113281	0.013427734	0.012207031	0	44330	0	0	0
843	844	844	Category L	-0.035888672	0.011962891	-0.95996094	-0.18676758	0.088867188	0.47705078	0.08	0	7/3/2018	7	3	2018	3:20:26	12026	0	3	20	26	0	0.058837891	3.5513672	-0.030273438	-0.014160156	-0.97167969	2.9306641	0.029296875	0	0	0	0	0	0	0	0	0	0.97216797	0.027832031	0.043457031	-0.005371094	0.026123047	0.01171875	0	44330	0	0	0
844	845	845	Category L	-0.035888672	0	-0.95996094	-0.18676758	0.088867188	0.47705078	0.08	0	7/3/2018	7	3	2018	3:20:26	12026	0.1	3	20	26	0	0.058837891	3.5513672	-0.032470703	-0.012207031	-0.9597168	0.18920898	0.012451172	0	0	0	0	0	0	0	0	0	0.96020508	0.039794922	0.015625	-0.003173828	0.012207031	0	0	44330	0	0	0
845	846	846	Category L	-0.035888672	-0.011962891	-0.93579102	-0.19140625	0.089599609	0.47290039	0.08	0	7/3/2018	7	3	2018	3:20:26	12026	0.2	3	20	26	0	0.058837891	3.4933594	-0.035888672	-0.013183594	-0.96191406	1.3464355	0.026367188	0	0	0	0	0	0	0	0	0	0.96289063	0.037109375	0.027587891	0	0.001220703	0.026123047	0	44330	0	0	0
846	847	847	Category L	-0.011962891	0.011962891	-0.93579102	-0.19116211	0.083740234	0.47485352	0.08	0	7/3/2018	7	3	2018	3:20:26	12026	0.3	3	20	26	0	0.058837891	3.4933594	-0.041259766	-0.015869141	-0.95581055	1.4536133	0.045166016	0	0	0	0	0	0	0	0	0	0.95678711	0.043212891	0.077392578	0.029296875	0.027832031	0.020019531	0	44330	0	0	0
847	848	848	Category L	-0.011962891	-0.011962891	-0.92382813	-0.1875	0.087890625	0.47705078	0.08	0	7/3/2018	7	3	2018	3:20:26	12026	0.4	3	20	26	0	0.058837891	3.4933594	-0.043212891	-0.016601563	-0.94824219	1.3266602	0.040039063	0	0	0	0	0	0	0	0	0	0.94946289	0.050537109	0.060302734	0.03125	0.004638672	0.024414063	0	44330	0	0	0
848	849	849	Category L	-0.023925781	0	-0.94799805	-0.19116211	0.093261719	0.47705078	0.08	0	7/3/2018	7	3	2018	3:20:26	12026	0.5	3	20	26	0	0.058837891	3.4933594	-0.042724609	-0.015869141	-0.95898438	1.4008789	0.027099609	0	0	0	0	0	0	0	0	0	0.95996094	0.040039063	0.045898438	0.018798828	0.015869141	0.010986328	0	44330	0	0	0
849	850	850	Category L	-0.023925781	-0.023925781	-0.97192383	-0.18896484	0.090332031	0.47900391	0.08	0	7/3/2018	7	3	2018	3:20:26	12026	0.6	3	20	26	0	0.058837891	3.4933594	-0.046630859	-0.014160156	-0.94897461	1.8603516	0.033691406	0	0	0	0	0	0	0	0	0	0.95019531	0.049804688	0.055175781	0.022705078	-0.009521484	-0.022705078	0	44330	0	0	0
850	851	851	Category L	-0.023925781	0.011962891	-0.92382813	-0.19091797	0.091552734	0.47485352	0.08	0	7/3/2018	7	3	2018	3:20:26	12026	0.7	3	20	26	0	0.058837891	3.4933594	-0.047363281	-0.014648438	-0.95678711	1.6589355	0.048339844	0	0	0	0	0	0	0	0	0	0.95800781	0.041992188	0.083007813	0.0234375	0.026611328	0.032958984	0	44330	0	0	0
851	852	852	Category L	-0.023925781	0.011962891	-0.92382813	-0.19116211	0.094970703	0.47509766	0.08	0	7/3/2018	7	3	2018	3:20:26	12026	0.8	3	20	26	0	0.058837891	3.4933594	-0.050537109	-0.017333984	-0.94287109	0.94018555	0.044189453	0	0	0	0	0	0	0	0	0	0.94433594	0.055664063	0.075195313	0.026611328	0.029296875	0.019042969	0	44330	0	0	0
852	853	853	Category L	-0.035888672	0.011962891	-0.94799805	-0.18847656	0.085205078	0.47485352	0.08	0	7/3/2018	7	3	2018	3:20:26	12026	0.9	3	20	26	0	0.058837891	3.4933594	-0.050537109	-0.016113281	-0.953125	0.828125	0.031982422	0	0	0	0	0	0	0	0	0	0.95458984	0.045410156	0.047851563	0.014648438	0.028076172	0.005126953	0	44330	0	0	0
853	854	854	Category L	-0.059814453	0	-0.94799805	-0.19091797	0.091552734	0.47607422	0.08	0	7/3/2018	7	3	2018	3:20:27	12027	0	3	20	27	0	0.058837891	3.4933594	-0.050537109	-0.014160156	-0.96044922	0.95947266	0.020996094	0	0	0	0	0	0	0	0	0	0.96191406	0.038085938	0.035888672	-0.009033203	0.014160156	0.012451172	0	44330	0	0	0
854	855	855	Category L	-0.011962891	0	-0.94799805	-0.1887207	0.090332031	0.48022461	0.08	0	7/3/2018	7	3	2018	3:20:27	12027	0.1	3	20	27	0	0.058837891	3.4933594	-0.057861328	-0.012939453	-0.95483398	0.48999023	0.048095703	0	0	0	0	0	0	0	0	0	0.95678711	0.043212891	0.065917969	0.045898438	0.012939453	0.006835938	0	44330	0	0	0
855	856	856	Category L	-0.059814453	-0.023925781	-0.92382813	-0.19116211	0.09375	0.47387695	0.08	0	7/3/2018	7	3	2018	3:20:27	12027	0.2	3	20	27	0	0.058837891	3.4933594	-0.059570313	-0.010253906	-0.96435547	0.33325195	0.042724609	0	0	0	0	0	0	0	0	0	0.96630859	0.033691406	0.054199219	0	-0.013427734	0.040527344	0	44330	0	0	0
856	857	857	Category L	-0.023925781	0	-0.95996094	-0.18847656	0.092773438	0.4753418	0.08	0	7/3/2018	7	3	2018	3:20:27	12027	0.3	3	20	27	0	0.058837891	3.4933594	-0.062744141	-0.010009766	-0.953125	0.91186523	0.040527344	0	0	0	0	0	0	0	0	0	0.95532227	0.044677734	0.055419922	0.038818359	0.010009766	-0.006591797	0	44330	0	0	0
857	858	858	Category L	-0.047851563	-0.011962891	-0.92382813	-0.19018555	0.08984375	0.47705078	0.08	0	7/3/2018	7	3	2018	3:20:27	12027	0.4	3	20	27	0	0.058837891	3.4933594	-0.060058594	-0.026611328	-0.96362305	0.71777344	0.043945313	0	0	0	0	0	0	0	0	0	0.96582031	0.034179688	0.066650391	0.012207031	0.014648438	0.039794922	0	44330	0	0	0
858	859	859	Category L	-0.047851563	0	-0.94799805	-0.19140625	0.087646484	0.47290039	0.08	0	7/3/2018	7	3	2018	3:20:27	12027	0.5	3	20	27	0	0.058837891	3.4933594	-0.068603516	0.002197266	-1.0075684	0.87841797	0.063232422	0	0	0	0	0	0	0	0	0	1.0100098	0.010009766	0.083007813	0.020751953	-0.002197266	0.059570313	0	44330	0	0	0
859	860	860	Category L	-0.023925781	0	-0.94799805	-0.1875	0.0859375	0.47705078	0.08	0	7/3/2018	7	3	2018	3:20:27	12027	0.6	3	20	27	0	0.058837891	3.4933594	-0.08203125	0.036621094	-1.0458984	1.354248	0.11962891	0	0	0	0	0	0	0	0	0	1.0498047	0.049804688	0.19287109	0.058105469	-0.036621094	0.097900391	0	44330	0	0	0
860	861	861	Category L	-0.047851563	-0.023925781	-0.91186523	-0.18847656	0.091308594	0.47705078	0.08	0	7/3/2018	7	3	2018	3:20:27	12027	0.7	3	20	27	0	0.058837891	3.4933594	-0.077148438	-0.028076172	-1.1035156	1.6467285	0.1940918	0	0	0	0	0	0	0	0	0	1.1066895	0.10668945	0.2253418	0.029296875	0.004150391	0.19165039	0	44330	0	0	0
861	862	862	Category L	-0.023925781	0	-0.91186523	-0.18774414	0.085205078	0.47680664	0.08	0	7/3/2018	7	3	2018	3:20:27	12027	0.8	3	20	27	0	0.058837891	3.4933594	-0.067626953	-0.011474609	-1.1582031	1.7685547	0.25048828	0	0	0	0	0	0	0	0	0	1.1601563	0.16015625	0.30175781	0.043701172	0.011474609	0.24633789	0	44330	0	0	0
862	863	863	Category L	-0.059814453	-0.035888672	-0.95996094	-0.17871094	0.087158203	0.48291016	0.08	0	7/3/2018	7	3	2018	3:20:27	12027	0.9	3	20	27	0	0.058837891	3.4933594	-0.077392578	0.037597656	-1.2192383	1.5690918	0.27001953	0	0	0	0	0	0	0	0	0	1.222168	0.22216797	0.35058594	0.017578125	-0.073486328	0.25927734	0	44330	0	0	0
863	864	864	Category L	-0.035888672	-0.011962891	-0.99584961	-0.16821289	0.090087891	0.48144531	0.08	0	7/3/2018	7	3	2018	3:20:28	12028	0	3	20	28	0	0.058837891	3.4933594	-0.070800781	-0.008789063	-1.2624512	1.9528809	0.26904297	0	0	0	0	0	0	0	0	0	1.2644043	0.2644043	0.3046875	0.034912109	-0.002929688	0.26660156	0	44330	0	0	0
864	865	865	Category L	-0.095947266	0.011962891	-0.92382813	-0.17431641	0.092773438	0.48144531	0.08	0	7/3/2018	7	3	2018	3:20:28	12028	0.1	3	20	28	0	0.058837891	3.4933594	-0.05859375	-0.041748047	-1.2954102	2.1713867	0.37719727	0	0	0	0	0	0	0	0	0	1.2973633	0.29736328	0.46240234	-0.037109375	0.053710938	0.37158203	0	44330	0	0	0
865	866	866	Category L	-0.15576172	-0.011962891	-0.91186523	-0.18334961	0.096191406	0.4753418	0.08	0	7/3/2018	7	3	2018	3:20:28	12028	0.2	3	20	28	0	0.058837891	3.4933594	-0.053710938	-0.043701172	-1.2988281	2.1240234	0.40161133	0	0	0	0	0	0	0	0	0	1.3007813	0.30078125	0.52075195	-0.10180664	0.031738281	0.38696289	0	44330	0	0	0
866	867	867	Category L	-0.083984375	-0.023925781	-0.97192383	-0.1796875	0.098388672	0.47924805	0.08	0	7/3/2018	7	3	2018	3:20:28	12028	0.3	3	20	28	0	0.058837891	3.4933594	-0.052978516	-0.037353516	-1.296875	2.1062012	0.3269043	0	0	0	0	0	0	0	0	0	1.298584	0.29858398	0.36938477	-0.030761719	0.013427734	0.32495117	0	44330	0	0	0
867	868	868	Category L	-0.095947266	-0.035888672	-0.95996094	-0.17626953	0.092285156	0.4765625	0.08	0	7/3/2018	7	3	2018	3:20:28	12028	0.4	3	20	28	0	0.058837891	3.4933594	-0.052246094	-0.044433594	-1.2988281	2.3320313	0.34179688	0	0	0	0	0	0	0	0	0	1.3007813	0.30078125	0.39135742	-0.043457031	0.008544922	0.33886719	0	44330	0	0	0
868	869	869	Category L	-0.083984375	-0.047851563	-0.94799805	-0.17602539	0.097412109	0.47753906	0.08	0	7/3/2018	7	3	2018	3:20:28	12028	0.5	3	20	28	0	0.058837891	3.4933594	-0.053710938	-0.041259766	-1.3024902	2.6594238	0.35595703	0	0	0	0	0	0	0	0	0	1.3041992	0.30419922	0.39111328	-0.030029297	-0.006347656	0.35449219	0	44330	0	0	0
869	870	870	Category L	-0.071777344	-0.023925781	-0.92382813	-0.1796875	0.096679688	0.47729492	0.08	0	7/3/2018	7	3	2018	3:20:28	12028	0.6	3	20	28	0	0.058837891	3.4933594	-0.055419922	-0.037841797	-1.3015137	2.982666	0.37841797	0	0	0	0	0	0	0	0	0	1.3034668	0.3034668	0.40795898	-0.016113281	0.013916016	0.37768555	0	44330	0	0	0
870	871	871	Category L	-0.083984375	-0.035888672	-0.91186523	-0.17626953	0.10083008	0.48168945	0.08	0	7/3/2018	7	3	2018	3:20:28	12028	0.7	3	20	28	0	0.058837891	3.4933594	-0.059082031	-0.036132813	-1.3010254	2.6899414	0.38989258	0	0	0	0	0	0	0	0	0	1.3029785	0.30297852	0.41430664	-0.024658203	0.000244141	0.38916016	0	44330	0	0	0
871	872	872	Category L	-0.047851563	-0.047851563	-0.93579102	-0.18066406	0.096191406	0.47753906	0.08	0	7/3/2018	7	3	2018	3:20:28	12028	0.8	3	20	28	0	0.058837891	3.4933594	-0.061279297	-0.036865234	-1.3005371	2.0771484	0.36523438	0	0	0	0	0	0	0	0	0	1.3024902	0.30249023	0.3894043	0.013427734	-0.010742188	0.36474609	0	44330	0	0	0
872	873	873	Category L	-0.071777344	-0.011962891	-0.95996094	-0.17700195	0.092773438	0.4765625	0.08	0	7/3/2018	7	3	2018	3:20:28	12028	0.9	3	20	28	0	0.058837891	3.4933594	-0.063232422	-0.037109375	-1.300293	1.916748	0.34130859	0	0	0	0	0	0	0	0	0	1.3022461	0.30224609	0.37402344	-0.008300781	0.025146484	0.34033203	0	44330	0	0	0
873	874	874	Category L	-0.083984375	-0.023925781	-0.95996094	-0.17529297	0.093017578	0.48217773	0.08	0	7/3/2018	7	3	2018	3:20:29	12029	0	3	20	29	0	0.058837891	3.4933594	-0.065429688	-0.037109375	-1.2998047	1.213623	0.34057617	0	0	0	0	0	0	0	0	0	1.302002	0.30200195	0.37158203	-0.018310547	0.013183594	0.33984375	0	44330	0	0	0
874	875	875	Category L	-0.059814453	-0.035888672	-0.94799805	-0.17602539	0.094726563	0.48046875	0.08	0	7/3/2018	7	3	2018	3:20:29	12029	0.1	3	20	29	0	0.058837891	3.4933594	-0.067871094	-0.037353516	-1.2993164	0.83666992	0.3515625	0	0	0	0	0	0	0	0	0	1.3017578	0.30175781	0.36108398	0.008056641	0.001464844	0.35131836	0	44330	0	0	0
875	876	876	Category L	-0.095947266	-0.011962891	-0.93579102	-0.17529297	0.09375	0.48071289	0.08	0	7/3/2018	7	3	2018	3:20:29	12029	0.2	3	20	29	0	0.058837891	3.4933594	-0.070068359	-0.037109375	-1.2993164	0.5769043	0.36547852	0	0	0	0	0	0	0	0	0	1.3017578	0.30175781	0.41455078	-0.025634766	0.025146484	0.36352539	0	44330	0	0	0
876	877	877	Category L	-0.083984375	-0.047851563	-0.92382813	-0.17553711	0.094726563	0.47729492	0.08	0	7/3/2018	7	3	2018	3:20:29	12029	0.3	3	20	29	0	0.058837891	3.4933594	-0.072021484	-0.037109375	-1.2990723	0.41699219	0.37548828	0	0	0	0	0	0	0	0	0	1.3015137	0.30151367	0.39770508	-0.01171875	-0.010498047	0.37524414	0	44330	0	0	0
877	878	878	Category L	-0.095947266	-0.035888672	-0.92382813	-0.1706543	0.099121094	0.48168945	0.08	0	7/3/2018	7	3	2018	3:20:29	12029	0.4	3	20	29	0	0.058837891	3.4933594	-0.07421875	-0.036376953	-1.2990723	0.4934082	0.37597656	0	0	0	0	0	0	0	0	0	1.3017578	0.30175781	0.39746094	-0.021484375	0.000488281	0.37524414	0	44330	0	0	0
878	879	879	Category L	-0.095947266	-0.035888672	-0.94799805	-0.17529297	0.089355469	0.47924805	0.08	0	7/3/2018	7	3	2018	3:20:29	12029	0.5	3	20	29	0	0.058837891	3.4933594	-0.076171875	-0.036376953	-1.2990723	0.16674805	0.3515625	0	0	0	0	0	0	0	0	0	1.3017578	0.30175781	0.37133789	-0.01953125	0.000488281	0.35107422	0	44330	0	0	0
879	880	880	Category L	-0.095947266	-0.023925781	-0.95996094	-0.16699219	0.090087891	0.48364258	0.08	0	7/3/2018	7	3	2018	3:20:29	12029	0.6	3	20	29	0	0.058837891	3.4933594	-0.078613281	-0.036376953	-1.2988281	0.72924805	0.33959961	0	0	0	0	0	0	0	0	0	1.3017578	0.30175781	0.36865234	-0.017089844	0.012451172	0.33886719	0	44330	0	0	0
880	881	881	Category L	-0.095947266	-0.011962891	-0.95996094	-0.17089844	0.096679688	0.48266602	0.08	0	7/3/2018	7	3	2018	3:20:29	12029	0.7	3	20	29	0	0.058837891	3.4933594	-0.080566406	-0.036376953	-1.2988281	0.99145508	0.34008789	0	0	0	0	0	0	0	0	0	1.3017578	0.30175781	0.37866211	-0.015136719	0.024414063	0.33886719	0	44330	0	0	0
881	882	882	Category L	-0.071777344	-0.011962891	-0.92382813	-0.17626953	0.098144531	0.47949219	0.08	0	7/3/2018	7	3	2018	3:20:29	12029	0.8	3	20	29	0	0.058837891	3.4933594	-0.082763672	-0.036376953	-1.2983398	1.456543	0.37548828	0	0	0	0	0	0	0	0	0	1.3015137	0.30151367	0.41015625	0.010986328	0.024414063	0.37451172	0	44330	0	0	0
882	883	883	Category L	-0.13183594	0	-0.94799805	-0.17578125	0.1015625	0.47753906	0.08	0	7/3/2018	7	3	2018	3:20:29	12029	0.9	3	20	29	0	0.058837891	3.4933594	-0.084716797	-0.036376953	-1.2978516	2.0932617	0.35498047	0	0	0	0	0	0	0	0	0	1.3012695	0.30126953	0.43334961	-0.046875	0.036376953	0.34985352	0	44330	0	0	0
883	884	884	Category L	-0.059814453	-0.011962891	-0.94799805	-0.16943359	0.097167969	0.47436523	0.08	0	7/3/2018	7	3	2018	3:20:30	12030	0	3	20	30	0	0.059326172	3.5255859	-0.087158203	-0.036621094	-1.2980957	2.5219727	0.35205078	0	0	0	0	0	0	0	0	0	1.3015137	0.30151367	0.40209961	0.02734375	0.024658203	0.35009766	0	44330	0	0	0
884	885	885	Category L	-0.071777344	0	-0.95996094	-0.16992188	0.097412109	0.47973633	0.08	0	7/3/2018	7	3	2018	3:20:30	12030	0.1	3	20	30	0	0.059326172	3.5255859	-0.089111328	-0.036865234	-1.2980957	2.7851563	0.34057617	0	0	0	0	0	0	0	0	0	1.3015137	0.30151367	0.39257813	0.017333984	0.036865234	0.33813477	0	44330	0	0	0
885	886	886	Category L	-0.10791016	-0.011962891	-0.94799805	-0.17260742	0.099853516	0.47949219	0.08	0	7/3/2018	7	3	2018	3:20:30	12030	0.2	3	20	30	0	0.059326172	3.5255859	-0.091064453	-0.036621094	-1.2978516	3.3845215	0.35107422	0	0	0	0	0	0	0	0	0	1.3015137	0.30151367	0.39135742	-0.016601563	0.024658203	0.34985352	0	44330	0	0	0
886	887	887	Category L	-0.047851563	-0.035888672	-0.94799805	-0.17260742	0.099853516	0.48071289	0.08	0	7/3/2018	7	3	2018	3:20:30	12030	0.3	3	20	30	0	0.059326172	3.5255859	-0.093017578	-0.036376953	-1.2976074	4.2878418	0.35253906	0	0	0	0	0	0	0	0	0	1.3015137	0.30151367	0.39550781	0.045166016	0.000488281	0.34960938	0	44330	0	0	0
887	888	888	Category L	-0.059814453	0	-0.94799805	-0.16992188	0.10180664	0.48193359	0.08	0	7/3/2018	7	3	2018	3:20:30	12030	0.4	3	20	30	0	0.059326172	3.5255859	-0.095214844	-0.036621094	-1.2973633	5.0229492	0.35302734	0	0	0	0	0	0	0	0	0	1.3012695	0.30126953	0.42163086	0.035400391	0.036621094	0.34936523	0	44330	0	0	0
888	889	889	Category L	-0.11987305	-0.011962891	-0.94799805	-0.16577148	0.099365234	0.48168945	0.08	0	7/3/2018	7	3	2018	3:20:30	12030	0.5	3	20	30	0	0.059326172	3.5255859	-0.097900391	-0.036376953	-1.296875	5.8398438	0.3503418	0	0	0	0	0	0	0	0	0	1.3010254	0.30102539	0.39526367	-0.021728516	0.024414063	0.34887695	0	44330	0	0	0
889	890	890	Category L	-0.14379883	0	-0.93579102	-0.16625977	0.10009766	0.48266602	0.08	0	7/3/2018	7	3	2018	3:20:30	12030	0.6	3	20	30	0	0.059326172	3.5255859	-0.10009766	-0.036376953	-1.2966309	7.4135742	0.36523438	0	0	0	0	0	0	0	0	0	1.3010254	0.30102539	0.44091797	-0.043457031	0.036376953	0.36083984	0	44330	0	0	0
890	891	891	Category L	-0.14379883	0.047851563	-0.93579102	-0.16845703	0.099365234	0.48364258	0.08	0	7/3/2018	7	3	2018	3:20:30	12030	0.7	3	20	30	0	0.059326172	3.5255859	-0.10229492	-0.036376953	-1.2958984	9.1201172	0.37207031	0	0	0	0	0	0	0	0	0	1.3005371	0.30053711	0.48583984	-0.041259766	0.084228516	0.36010742	0	44330	0	0	0
891	892	892	Category M	-0.17993164	0.059814453	-0.93579102	-0.15478516	0.12402344	0.48168945	0.08	0	7/3/2018	7	3	2018	3:20:30	12030	0.8	3	20	30	0	0.059326172	3.5255859	-0.10424805	-0.036865234	-1.2958984	11.303955	0.38037109	0	0	0	0	0	0	0	0	0	1.3005371	0.30053711	0.53222656	-0.075439453	0.096679688	0.36010742	0	44330	0	0	0
892	893	893	Category M	-0.17993164	0.035888672	-0.95996094	-0.13208008	0.13598633	0.48730469	0.08	0	7/3/2018	7	3	2018	3:20:30	12030	0.9	3	20	30	0	0.059326172	3.5255859	-0.10644531	-0.036865234	-1.2956543	14.344971	0.35131836	0	0	0	0	0	0	0	0	0	1.3007813	0.30078125	0.48217773	-0.073242188	0.072753906	0.33569336	0	44330	0	0	0
893	894	894	Category M	-0.21582031	0.15576172	-0.97192383	-0.10766602	0.15039063	0.48706055	0.08	0	7/3/2018	7	3	2018	3:20:31	12031	0	3	20	31	0	0.059326172	3.5255859	-0.10839844	-0.037109375	-1.2956543	19.456055	0.3918457	0	0	0	0	0	0	0	0	0	1.3007813	0.30078125	0.62402344	-0.10717773	0.19287109	0.32373047	0	44330	0	0	0
894	895	895	Category M	-0.19189453	0.19189453	-0.95996094	-0.063720703	0.17578125	0.48901367	0.08	0	7/3/2018	7	3	2018	3:20:31	12031	0.1	3	20	31	0	0.059326172	3.5255859	-0.11010742	-0.037109375	-1.2954102	10.526611	0.41430664	0	0	0	0	0	0	0	0	0	1.3005371	0.30053711	0.64624023	-0.081542969	0.22900391	0.33544922	0	44330	0	0	0
895	896	896	Category M	-0.19189453	0.25195313	-0.98388672	-0.0390625	0.17211914	0.4934082	0.08	0	7/3/2018	7	3	2018	3:20:31	12031	0.2	3	20	31	0	0.059326172	3.5255859	-0.11254883	-0.037109375	-1.2946777	16.987061	0.43188477	0	0	0	0	0	0	0	0	0	1.3000488	0.30004883	0.67919922	-0.079345703	0.2890625	0.31079102	0	44330	0	0	0
896	897	897	Category M	0.011962891	-1.5478516	-1.2597656	-0.018066406	0.11621094	0.50341797	0.08	0	7/3/2018	7	3	2018	3:20:31	12031	0.3	3	20	31	0	0.059326172	3.5255859	-0.11401367	-0.037109375	-1.2944336	24.682373	1.5161133	0	0	0	0	0	0	0	0	0	1.3000488	0.30004883	1.6713867	0.12597656	-1.510498	0.034667969	0	44330	0	0	0
897	898	898	Category M	-0.76782227	2.1599121	-4.5598145	-0.006591797	0.25537109	0.46313477	0.08	0	7/3/2018	7	3	2018	3:20:31	12031	0.4	3	20	31	0	0.059326172	3.5255859	-0.1159668	-0.037109375	-1.2937012	33.583984	3.9897461	0	0	0	0	0	0	0	0	0	1.2993164	0.29931641	6.1147461	-0.65161133	2.1970215	-3.2658691	0	44330	0	0	0
898	899	899	Category M	-0.94799805	2.5559082	-4.5717773	0.023681641	0.065185547	0.5078125	0.08	0	7/3/2018	7	3	2018	3:20:31	12031	0.5	3	20	31	0	0.059326172	3.5255859	-0.11791992	-0.036865234	-1.2937012	49.756836	4.2609863	0	0	0	0	0	0	0	0	0	1.2998047	0.29980469	6.7006836	-0.82983398	2.5927734	-3.277832	0	44330	0	0	0
899	900	900	Category M	0.2878418	-5.1958008	-5.3879395	0.063720703	0.43701172	0.32885742	0.08	0	7/3/2018	7	3	2018	3:20:31	12031	0.6	3	20	31	0	0.059326172	3.5255859	-0.11962891	-0.036865234	-1.2937012	56.845703	6.5983887	0	0	0	0	0	0	0	0	0	1.2998047	0.29980469	9.6604004	0.4074707	-5.1586914	-4.0939941	0	44330	0	0	0
900	901	901	Category M	0.70776367	1.1999512	-5.6518555	0.060791016	0.35424805	0.39550781	0.08	0	7/3/2018	7	3	2018	3:20:31	12031	0.7	3	20	31	0	0.059326172	3.5255859	-0.12182617	-0.036865234	-1.293457	65.594727	4.6057129	0	0	0	0	0	0	0	0	0	1.2995605	0.29956055	6.4248047	0.82958984	1.2368164	-4.3581543	0	44330	0	0	0
901	902	902	Category M	-0.89990234	3.9238281	-5.0039063	0.087646484	0.000488281	0.49951172	0.08	0	7/3/2018	7	3	2018	3:20:31	12031	0.8	3	20	31	0	0.059326172	3.5255859	-0.12353516	-0.036621094	-1.2937012	79.316162	5.4819336	0	0	0	0	0	0	0	0	0	1.3000488	0.30004883	8.4467773	-0.77612305	3.9604492	-3.7099609	0	44330	0	0	0
902	903	903	Category M	0.29980469	-3.9238281	-5.0998535	0.033691406	0.22802734	0.4753418	0.08	0	7/3/2018	7	3	2018	3:20:31	12031	0.9	3	20	31	0	0.059326172	3.5255859	-0.12573242	-0.036865234	-1.2937012	95.337158	5.456543	0	0	0	0	0	0	0	0	0	1.300293	0.30029297	8.1184082	0.42553711	-3.8867188	-3.8059082	0	44330	0	0	0
903	904	904	Category M	1.0439453	-2.5197754	-3.3598633	0.097167969	0.46142578	0.28442383	0.08	0	7/3/2018	7	3	2018	3:20:32	12032	0	3	20	32	0	0.059326172	3.5255859	-0.12719727	-0.036132813	-1.2932129	97.371582	3.4365234	0	0	0	0	0	0	0	0	0	1.3000488	0.30004883	5.7211914	1.1711426	-2.4836426	-2.0664063	0	44330	0	0	0
904	905	905	Category M	0.58789063	-0.17993164	-1.9919434	0.084472656	-0.036621094	0.49584961	0.08	0	7/3/2018	7	3	2018	3:20:32	12032	0.1	3	20	32	0	0.059326172	3.5255859	-0.12915039	-0.035888672	-1.2922363	102.60962	1.0119629	0	0	0	0	0	0	0	0	0	1.2993164	0.29931641	1.5605469	0.71704102	-0.14379883	-0.69946289	0	44330	0	0	0
905	906	906	Category M	-0.023925781	0.34790039	-1.079834	0.073730469	0.27075195	0.45263672	0.08	0	7/3/2018	7	3	2018	3:20:32	12032	0.2	3	20	32	0	0.059326172	3.5255859	-0.13037109	-0.036132813	-1.2924805	102.45117	0.45166016	0	0	0	0	0	0	0	0	0	1.2995605	0.29956055	0.703125	0.10644531	0.3840332	0.21264648	0	44330	0	0	0
906	907	907	Category M	0	-0.43188477	-0.79199219	0.1027832	0.18237305	0.48071289	0.08	0	7/3/2018	7	3	2018	3:20:32	12032	0.3	3	20	32	0	0.059326172	3.5255859	-0.13061523	-0.036132813	-1.2927246	96.546387	0.65161133	0	0	0	0	0	0	0	0	0	1.2998047	0.29980469	1.0273438	0.13061523	-0.39575195	0.50073242	0	44330	0	0	0
907	908	908	Category M	-0.14379883	0.23999023	-1.2478027	0.14916992	0.11816406	0.47412109	0.08	0	7/3/2018	7	3	2018	3:20:32	12032	0.4	3	20	32	0	0.059326172	3.5255859	-0.13232422	-0.036132813	-1.2922363	71.655029	0.27978516	0	0	0	0	0	0	0	0	0	1.2993164	0.29931641	0.33203125	-0.011230469	0.27612305	0.044433594	0	44330	0	0	0
908	909	909	Category M	-0.15576172	0.27587891	-0.86376953	0.16772461	0.15258789	0.46850586	0.08	0	7/3/2018	7	3	2018	3:20:32	12032	0.5	3	20	32	0	0.059326172	3.5255859	-0.13354492	-0.035644531	-1.291748	45.623047	0.52978516	0	0	0	0	0	0	0	0	0	1.2990723	0.29907227	0.76196289	-0.021972656	0.31152344	0.42797852	0	44330	0	0	0
909	910	910	Category M	-0.29980469	0.14379883	-0.91186523	0.15917969	0.15722656	0.46948242	0.08	0	7/3/2018	7	3	2018	3:20:32	12032	0.6	3	20	32	0	0.059326172	3.5255859	-0.13500977	-0.034912109	-1.291748	38.664551	0.45092773	0	0	0	0	0	0	0	0	0	1.2993164	0.29931641	0.72338867	-0.16455078	0.17871094	0.37988281	0	44330	0	0	0
910	911	911	Category L	-0.20385742	-0.047851563	-0.91186523	0.29736328	0.10742188	0.41357422	0.08	0	7/3/2018	7	3	2018	3:21:44	12104	0.4	3	21	44	0	0.059326172	3.491748	-0.13647461	-0.034912109	-1.2922363	30.147461	0.38647461	0	0	0	0	0	0	0	0	0	1.2998047	0.29980469	0.46044922	-0.067138672	-0.012695313	0.38037109	0	44330	0	0	0
911	912	912	Category L	-0.19189453	-0.035888672	-0.91186523	0.29980469	0.10717773	0.40942383	0.08	0	7/3/2018	7	3	2018	3:21:44	12104	0.5	3	21	44	0	0.059326172	3.491748	-0.13793945	-0.034423828	-1.2924805	15.628174	0.38427734	0	0	0	0	0	0	0	0	0	1.300293	0.30029297	0.43579102	-0.053710938	-0.001220703	0.38061523	0	44330	0	0	0
912	913	913	Category L	-0.19189453	0	-0.92382813	0.29882813	0.10839844	0.41259766	0.08	0	7/3/2018	7	3	2018	3:21:44	12104	0.6	3	21	44	0	0.059326172	3.491748	-0.13989258	-0.034179688	-1.2924805	1.1152344	0.3737793	0	0	0	0	0	0	0	0	0	1.3005371	0.30053711	0.45458984	-0.051757813	0.034179688	0.36865234	0	44330	0	0	0
913	914	914	Category L	-0.19189453	-0.011962891	-0.89990234	0.29101563	0.11083984	0.41040039	0.08	0	7/3/2018	7	3	2018	3:21:44	12104	0.7	3	21	44	0	0.059326172	3.491748	-0.14135742	-0.033935547	-1.2922363	0.16796875	0.39624023	0	0	0	0	0	0	0	0	0	1.3005371	0.30053711	0.46484375	-0.050292969	0.021972656	0.39233398	0	44330	0	0	0
914	915	915	Category L	-0.20385742	0	-0.91186523	0.2980957	0.10717773	0.41552734	0.08	0	7/3/2018	7	3	2018	3:21:44	12104	0.8	3	21	44	0	0.059326172	3.491748	-0.14282227	-0.033447266	-1.2922363	9.2541504	0.38647461	0	0	0	0	0	0	0	0	0	1.3005371	0.30053711	0.47485352	-0.060791016	0.033447266	0.38037109	0	44330	0	0	0
915	916	916	Category L	-0.20385742	0.011962891	-0.93579102	0.29980469	0.10498047	0.41625977	0.08	0	7/3/2018	7	3	2018	3:21:44	12104	0.9	3	21	44	0	0.059326172	3.491748	-0.14453125	-0.032958984	-1.291748	4.1916504	0.36376953	0	0	0	0	0	0	0	0	0	1.300293	0.30029297	0.46020508	-0.059082031	0.044921875	0.35595703	0	44330	0	0	0
916	917	917	Category L	-0.20385742	0.011962891	-0.94799805	0.29467773	0.10595703	0.41430664	0.08	0	7/3/2018	7	3	2018	3:21:45	12105	0	3	21	45	0	0.059326172	3.491748	-0.14575195	-0.032226563	-1.2919922	3.1696777	0.3515625	0	0	0	0	0	0	0	0	0	1.3005371	0.30053711	0.44628906	-0.057861328	0.044189453	0.34399414	0	44330	0	0	0
917	918	918	Category L	-0.19189453	0	-0.93579102	0.29614258	0.10717773	0.4152832	0.08	0	7/3/2018	7	3	2018	3:21:45	12105	0.1	3	21	45	0	0.059326172	3.491748	-0.14697266	-0.031494141	-1.2922363	20.480713	0.3605957	0	0	0	0	0	0	0	0	0	1.3007813	0.30078125	0.43261719	-0.044677734	0.031494141	0.35644531	0	44330	0	0	0
918	919	919	Category L	-0.20385742	0	-0.91186523	0.2956543	0.10498047	0.4152832	0.08	0	7/3/2018	7	3	2018	3:21:45	12105	0.2	3	21	45	0	0.059326172	3.491748	-0.14819336	-0.031005859	-1.2922363	30.31665	0.38574219	0	0	0	0	0	0	0	0	0	1.3012695	0.30126953	0.46704102	-0.055419922	0.031005859	0.38037109	0	44330	0	0	0
919	920	920	Category L	-0.19189453	0	-0.93579102	0.29833984	0.10668945	0.41821289	0.08	0	7/3/2018	7	3	2018	3:21:45	12105	0.3	3	21	45	0	0.059326172	3.491748	-0.14941406	-0.030517578	-1.291748	28.351807	0.35986328	0	0	0	0	0	0	0	0	0	1.3007813	0.30078125	0.42895508	-0.042236328	0.030517578	0.35595703	0	44330	0	0	0
920	921	921	Category L	-0.19189453	-0.011962891	-0.88793945	0.29711914	0.10644531	0.4152832	0.08	0	7/3/2018	7	3	2018	3:21:45	12105	0.4	3	21	45	0	0.059326172	3.491748	-0.15063477	-0.030273438	-1.2915039	25.954102	0.40600586	0	0	0	0	0	0	0	0	0	1.3005371	0.30053711	0.46289063	-0.041015625	0.018310547	0.40356445	0	44330	0	0	0
921	922	922	Category L	-0.19189453	0	-0.92382813	0.2980957	0.10571289	0.41625977	0.08	0	7/3/2018	7	3	2018	3:21:45	12105	0.5	3	21	45	0	0.059326172	3.491748	-0.15185547	-0.030029297	-1.2910156	23.436035	0.37060547	0	0	0	0	0	0	0	0	0	1.300293	0.30029297	0.43725586	-0.039794922	0.030029297	0.3671875	0	44330	0	0	0
922	923	923	Category L	-0.19189453	-0.011962891	-0.95996094	0.29711914	0.10400391	0.41625977	0.08	0	7/3/2018	7	3	2018	3:21:45	12105	0.6	3	21	45	0	0.059326172	3.491748	-0.15307617	-0.029785156	-1.2910156	17.163574	0.33398438	0	0	0	0	0	0	0	0	0	1.3005371	0.30053711	0.38793945	-0.038574219	0.017822266	0.33105469	0	44330	0	0	0
923	924	924	Category L	-0.20385742	0	-0.95996094	0.29638672	0.10253906	0.41918945	0.08	0	7/3/2018	7	3	2018	3:21:45	12105	0.7	3	21	45	0	0.059326172	3.491748	-0.15380859	-0.030029297	-1.2910156	10.145752	0.33618164	0	0	0	0	0	0	0	0	0	1.3005371	0.30053711	0.41113281	-0.049804688	0.030029297	0.33105469	0	44330	0	0	0
924	925	925	Category L	-0.19189453	0.011962891	-0.94799805	0.29711914	0.10400391	0.41430664	0.08	0	7/3/2018	7	3	2018	3:21:45	12105	0.8	3	21	45	0	0.059326172	3.491748	-0.15551758	-0.030029297	-1.2905273	4.7626953	0.34716797	0	0	0	0	0	0	0	0	0	1.300293	0.30029297	0.42114258	-0.036132813	0.041992188	0.3425293	0	44330	0	0	0
925	926	926	Category L	-0.19189453	0	-0.91186523	0.28833008	0.11083984	0.41235352	0.08	0	7/3/2018	7	3	2018	3:21:45	12105	0.9	3	21	45	0	0.059326172	3.491748	-0.15698242	-0.030273438	-1.2905273	3.1010742	0.38134766	0	0	0	0	0	0	0	0	0	1.300293	0.30029297	0.44384766	-0.034667969	0.030273438	0.37866211	0	44330	0	0	0
926	927	927	Category L	-0.19189453	0	-0.91186523	0.2956543	0.10498047	0.41723633	0.08	0	7/3/2018	7	3	2018	3:21:46	12106	0	3	21	46	0	0.059326172	3.491748	-0.15795898	-0.030273438	-1.2902832	1.7358398	0.38110352	0	0	0	0	0	0	0	0	0	1.300293	0.30029297	0.44238281	-0.033691406	0.030273438	0.37841797	0	44330	0	0	0
927	928	928	Category L	-0.21582031	0	-0.88793945	0.29833984	0.10595703	0.41821289	0.08	0	7/3/2018	7	3	2018	3:21:46	12106	0.111	3	21	46	0	0.058837891	3.4675781	-0.15942383	-0.029785156	-1.2900391	0.79541016	0.40722656	0	0	0	0	0	0	0	0	0	1.300293	0.30029297	0.48828125	-0.056152344	0.029785156	0.40209961	0	44330	0	0	0
928	929	929	Category L	-0.20385742	0	-0.92382813	0.2956543	0.10400391	0.41625977	0.08	0	7/3/2018	7	3	2018	3:21:46	12106	0.222	3	21	46	0	0.058837891	3.4675781	-0.16113281	-0.029785156	-1.2897949	0.55224609	0.36962891	0	0	0	0	0	0	0	0	0	1.3000488	0.30004883	0.43847656	-0.042480469	0.029785156	0.3659668	0	44330	0	0	0
929	930	930	Category L	-0.19189453	-0.011962891	-0.92382813	0.29296875	0.10327148	0.41503906	0.08	0	7/3/2018	7	3	2018	3:21:46	12106	0.333	3	21	46	0	0.058837891	3.4675781	-0.16186523	-0.029785156	-1.2885742	0.53271484	0.36645508	0	0	0	0	0	0	0	0	0	1.2990723	0.29907227	0.41235352	-0.029785156	0.017822266	0.36474609	0	44330	0	0	0
930	931	931	Category L	-0.19189453	-0.023925781	-0.92382813	0.29711914	0.10400391	0.41625977	0.08	0	7/3/2018	7	3	2018	3:21:46	12106	0.444	3	21	46	0	0.058837891	3.4675781	-0.16235352	-0.029785156	-1.2880859	0.22607422	0.36547852	0	0	0	0	0	0	0	0	0	1.298584	0.29858398	0.3996582	-0.029296875	0.005859375	0.36425781	0	44330	0	0	0
931	932	932	Category L	-0.19189453	0	-0.91186523	0.2956543	0.10595703	0.41821289	0.08	0	7/3/2018	7	3	2018	3:21:46	12106	0.555	3	21	46	0	0.058837891	3.4675781	-0.1628418	-0.030761719	-1.2878418	0.25073242	0.37841797	0	0	0	0	0	0	0	0	0	1.2983398	0.29833984	0.43579102	-0.028808594	0.030761719	0.37597656	0	44330	0	0	0
932	933	933	Category L	-0.19189453	-0.011962891	-0.93579102	0.29638672	0.10595703	0.41723633	0.08	0	7/3/2018	7	3	2018	3:21:46	12106	0.666	3	21	46	0	0.058837891	3.4675781	-0.16259766	-0.031738281	-1.2875977	0.40991211	0.35351563	0	0	0	0	0	0	0	0	0	1.2983398	0.29833984	0.40087891	-0.029052734	0.019775391	0.35180664	0	44330	0	0	0
933	934	934	Category L	-0.19189453	0	-0.92382813	0.29541016	0.10473633	0.41821289	0.08	0	7/3/2018	7	3	2018	3:21:46	12106	0.777	3	21	46	0	0.058837891	3.4675781	-0.16259766	-0.032470703	-1.2871094	0.49487305	0.3659668	0	0	0	0	0	0	0	0	0	1.2978516	0.29785156	0.42504883	-0.029052734	0.032470703	0.36328125	0	44330	0	0	0
934	935	935	Category L	-0.20385742	0	-0.88793945	0.29272461	0.10498047	0.41601563	0.08	0	7/3/2018	7	3	2018	3:21:46	12106	0.888	3	21	46	0	0.058837891	3.4675781	-0.16235352	-0.034423828	-1.286377	0.47705078	0.40209961	0	0	0	0	0	0	0	0	0	1.296875	0.296875	0.47436523	-0.041259766	0.034423828	0.3984375	0	44330	0	0	0
935	936	936	Category L	-0.17993164	-0.011962891	-0.91186523	0.29370117	0.10571289	0.41333008	0.08	0	7/3/2018	7	3	2018	3:21:47	12107	0	3	21	47	0	0.058837891	3.4675781	-0.16235352	-0.036865234	-1.2861328	0.49169922	0.37548828	0	0	0	0	0	0	0	0	0	1.296875	0.296875	0.41699219	-0.017333984	0.024902344	0.37426758	0	44330	0	0	0
936	937	937	Category L	-0.19189453	0	-0.89990234	0.2956543	0.10327148	0.41796875	0.08	0	7/3/2018	7	3	2018	3:21:47	12107	0.1	3	21	47	0	0.058837891	3.4675781	-0.16235352	-0.040039063	-1.2854004	0.77758789	0.38867188	0	0	0	0	0	0	0	0	0	1.2961426	0.29614258	0.45532227	-0.029296875	0.040039063	0.38549805	0	44330	0	0	0
937	938	938	Category L	-0.19189453	0	-0.93579102	0.29614258	0.10473633	0.4152832	0.08	0	7/3/2018	7	3	2018	3:21:47	12107	0.2	3	21	47	0	0.058837891	3.4675781	-0.16503906	-0.020507813	-1.2810059	0.78881836	0.34667969	0	0	0	0	0	0	0	0	0	1.291748	0.29174805	0.39257813	-0.026611328	0.020507813	0.34521484	0	44330	0	0	0
938	939	939	Category L	-0.19189453	0	-0.93579102	0.29711914	0.10327148	0.41430664	0.08	0	7/3/2018	7	3	2018	3:21:47	12107	0.3	3	21	47	0	0.058837891	3.4675781	-0.15795898	-0.047607422	-1.2351074	0.55859375	0.30493164	0	0	0	0	0	0	0	0	0	1.2460938	0.24609375	0.38085938	-0.033691406	0.047607422	0.29931641	0	44330	0	0	0
939	940	940	Category L	-0.19189453	0	-0.92382813	0.29467773	0.10375977	0.41210938	0.08	0	7/3/2018	7	3	2018	3:21:47	12107	0.4	3	21	47	0	0.058837891	3.4675781	-0.14868164	-0.079589844	-1.1896973	0.37524414	0.28076172	0	0	0	0	0	0	0	0	0	1.2016602	0.20166016	0.38867188	-0.04296875	0.079589844	0.26586914	0	44330	0	0	0
940	941	941	Category L	-0.19189453	0	-0.93579102	0.29589844	0.10229492	0.41601563	0.08	0	7/3/2018	7	3	2018	3:21:47	12107	0.5	3	21	47	0	0.058837891	3.4675781	-0.15454102	-0.014892578	-1.1342773	0.14257813	0.20239258	0	0	0	0	0	0	0	0	0	1.1447754	0.14477539	0.25048828	-0.037109375	0.014892578	0.19848633	0	44330	0	0	0
941	942	942	Category L	-0.19189453	-0.011962891	-0.91186523	0.2956543	0.10693359	0.4152832	0.08	0	7/3/2018	7	3	2018	3:21:47	12107	0.6	3	21	47	0	0.058837891	3.4675781	-0.16577148	-0.029785156	-1.0751953	0.20068359	0.16650391	0	0	0	0	0	0	0	0	0	1.0883789	0.088378906	0.20727539	-0.025878906	0.017822266	0.16333008	0	44330	0	0	0
942	943	943	Category L	-0.17993164	0.023925781	-0.92382813	0.29711914	0.1015625	0.4152832	0.08	0	7/3/2018	7	3	2018	3:21:47	12107	0.7	3	21	47	0	0.058837891	3.4675781	-0.15698242	-0.079101563	-1.0244141	0.30078125	0.14599609	0	0	0	0	0	0	0	0	0	1.0393066	0.039306641	0.2265625	-0.022705078	0.10302734	0.10058594	0	44330	0	0	0
943	944	944	Category L	-0.19189453	0	-0.92382813	0.29638672	0.10253906	0.42016602	0.08	0	7/3/2018	7	3	2018	3:21:47	12107	0.8	3	21	47	0	0.058837891	3.4675781	-0.16308594	-0.030029297	-0.97241211	0.1887207	0.063964844	0	0	0	0	0	0	0	0	0	0.98632813	0.013671875	0.10742188	-0.028564453	0.030029297	0.048583984	0	44330	0	0	0
944	945	945	Category L	-0.19189453	0	-0.93579102	0.29467773	0.10400391	0.41650391	0.08	0	7/3/2018	7	3	2018	3:21:47	12107	0.9	3	21	47	0	0.058837891	3.4675781	-0.1784668	0.000976563	-0.94189453	0.24169922	0.014404297	0	0	0	0	0	0	0	0	0	0.95874023	0.041259766	0.020263672	-0.013183594	-0.000976563	0.006103516	0	44330	0	0	0
945	946	946	Category L	-0.19189453	-0.011962891	-0.93579102	0.29882813	0.10400391	0.41625977	0.08	0	7/3/2018	7	3	2018	3:21:48	12108	0	3	21	48	0	0.058837891	3.4675781	-0.18823242	0.003417969	-0.9284668	0.66503906	0.017333984	0	0	0	0	0	0	0	0	0	0.94726563	0.052734375	0.026123047	-0.003417969	-0.015380859	-0.007080078	0	44330	0	0	0
946	947	947	Category L	-0.20385742	-0.023925781	-0.92382813	0.29541016	0.099609375	0.41796875	0.08	0	7/3/2018	7	3	2018	3:21:48	12108	0.1	3	21	48	0	0.058837891	3.4675781	-0.19042969	-0.000732422	-0.92651367	0.78442383	0.026611328	0	0	0	0	0	0	0	0	0	0.94604492	0.053955078	0.0390625	-0.013183594	-0.022949219	0.002685547	0	44330	0	0	0
947	948	948	Category L	-0.19189453	-0.011962891	-0.92382813	0.29223633	0.10327148	0.41723633	0.08	0	7/3/2018	7	3	2018	3:21:48	12108	0.2	3	21	48	0	0.058837891	3.4675781	-0.19287109	0.004638672	-0.92797852	0.98535156	0.017333984	0	0	0	0	0	0	0	0	0	0.94799805	0.052001953	0.021972656	0.000976563	-0.016601563	0.004150391	0	44330	0	0	0
948	949	949	Category L	-0.20385742	0.011962891	-0.94799805	0.29614258	0.1015625	0.41430664	0.08	0	7/3/2018	7	3	2018	3:21:48	12108	0.3	3	21	48	0	0.058837891	3.4675781	-0.19335938	0.001464844	-0.92382813	1.0639648	0.027832031	0	0	0	0	0	0	0	0	0	0.94384766	0.056152344	0.044433594	-0.010253906	0.010253906	-0.023925781	0	44330	0	0	0
949	950	950	Category L	-0.20385742	-0.011962891	-0.95996094	0.2980957	0.10058594	0.4152832	0.08	0	7/3/2018	7	3	2018	3:21:48	12108	0.4	3	21	48	0	0.058837891	3.4675781	-0.1940918	-0.001464844	-0.92456055	1.0742188	0.037841797	0	0	0	0	0	0	0	0	0	0.94482422	0.055175781	0.055175781	-0.009521484	-0.010253906	-0.03515625	0	44330	0	0	0
950	951	951	Category L	-0.19189453	-0.011962891	-0.93579102	0.2980957	0.10253906	0.41796875	0.08	0	7/3/2018	7	3	2018	3:21:48	12108	0.5	3	21	48	0	0.058837891	3.4675781	-0.19262695	-0.003173828	-0.92504883	1.0500488	0.013671875	0	0	0	0	0	0	0	0	0	0.94482422	0.055175781	0.020263672	0.000732422	-0.008544922	-0.010498047	0	44330	0	0	0
951	952	952	Category L	-0.20385742	-0.011962891	-0.93579102	0.29833984	0.097900391	0.41821289	0.08	0	7/3/2018	7	3	2018	3:21:48	12108	0.6	3	21	48	0	0.058837891	3.4675781	-0.19262695	-0.002685547	-0.92504883	0.78735352	0.017822266	0	0	0	0	0	0	0	0	0	0.94482422	0.055175781	0.030761719	-0.010986328	-0.009033203	-0.010498047	0	44330	0	0	0
952	953	953	Category L	-0.19189453	0	-0.94799805	0.29785156	0.10327148	0.41821289	0.08	0	7/3/2018	7	3	2018	3:21:48	12108	0.7	3	21	48	0	0.058837891	3.4675781	-0.19262695	-0.002441406	-0.92529297	0.58349609	0.022460938	0	0	0	0	0	0	0	0	0	0.9453125	0.0546875	0.025878906	0.000732422	0.002441406	-0.022460938	0	44330	0	0	0
953	954	954	Category L	-0.20385742	0.011962891	-0.94799805	0.29467773	0.10498047	0.41625977	0.08	0	7/3/2018	7	3	2018	3:21:48	12108	0.8	3	21	48	0	0.058837891	3.4675781	-0.19262695	-0.002685547	-0.92578125	0.14233398	0.028808594	0	0	0	0	0	0	0	0	0	0.94555664	0.054443359	0.047851563	-0.010986328	0.014648438	-0.021972656	0	44330	0	0	0
954	955	955	Category L	-0.19189453	0.011962891	-0.92382813	0.29638672	0.10400391	0.41625977	0.08	0	7/3/2018	7	3	2018	3:21:48	12108	0.9	3	21	48	0	0.058837891	3.4675781	-0.19262695	-0.002685547	-0.92602539	0.6550293	0.014892578	0	0	0	0	0	0	0	0	0	0.94580078	0.054199219	0.017822266	0.000732422	0.014648438	0.002197266	0	44330	0	0	0
955	956	956	Category L	-0.19189453	0.035888672	-0.94799805	0.30102539	0.098876953	0.41796875	0.08	0	7/3/2018	7	3	2018	3:21:49	12109	0	3	21	49	0	0.058837891	3.4675781	-0.19262695	-0.002685547	-0.92602539	1.1540527	0.044433594	0	0	0	0	0	0	0	0	0	0.94580078	0.054199219	0.061279297	0.000732422	0.038574219	-0.021728516	0	44330	0	0	0
956	957	957	Category L	-0.19189453	0.011962891	-0.93579102	0.29785156	0.10327148	0.4152832	0.08	0	7/3/2018	7	3	2018	3:21:49	12109	0.1	3	21	49	0	0.058837891	3.4675781	-0.19238281	-0.002929688	-0.92578125	1.3730469	0.017822266	0	0	0	0	0	0	0	0	0	0.94555664	0.054443359	0.025390625	0.000488281	0.014892578	-0.009765625	0	44330	0	0	0
957	958	958	Category L	-0.17993164	0.011962891	-0.93579102	0.29711914	0.097900391	0.41503906	0.08	0	7/3/2018	7	3	2018	3:21:49	12109	0.2	3	21	49	0	0.058837891	3.4675781	-0.19287109	-0.002929688	-0.92504883	1.4311523	0.022460938	0	0	0	0	0	0	0	0	0	0.94506836	0.054931641	0.038330078	0.012939453	0.014892578	-0.010498047	0	44330	0	0	0
958	959	959	Category L	-0.20385742	0	-0.91186523	0.29785156	0.10400391	0.41625977	0.08	0	7/3/2018	7	3	2018	3:21:49	12109	0.3	3	21	49	0	0.058837891	3.4675781	-0.19311523	-0.001708984	-0.92480469	1.3520508	0.016845703	0	0	0	0	0	0	0	0	0	0.94482422	0.055175781	0.025390625	-0.010498047	0.001708984	0.012939453	0	44330	0	0	0
959	960	960	Category L	-0.19189453	0	-0.92382813	0.29711914	0.1015625	0.41699219	0.08	0	7/3/2018	7	3	2018	3:21:49	12109	0.4	3	21	49	0	0.058837891	3.4675781	-0.19335938	-0.000244141	-0.92504883	0.92895508	0.001953125	0	0	0	0	0	0	0	0	0	0.94506836	0.054931641	0.003173828	0.001464844	0.000244141	0.001220703	0	44330	0	0	0
960	961	961	Category L	-0.19189453	0	-0.93579102	0.2980957	0.098632813	0.41333008	0.08	0	7/3/2018	7	3	2018	3:21:49	12109	0.5	3	21	49	0	0.058837891	3.4675781	-0.19384766	0.000244141	-0.92480469	0.16381836	0.010986328	0	0	0	0	0	0	0	0	0	0.94482422	0.055175781	0.013183594	0.001953125	-0.000244141	-0.010742188	0	44330	0	0	0
961	962	962	Category L	-0.16796875	0	-0.92382813	0.30004883	0.098876953	0.41796875	0.08	0	7/3/2018	7	3	2018	3:21:49	12109	0.6	3	21	49	0	0.058837891	3.4675781	-0.19555664	0.000732422	-0.92529297	0.57128906	0.027587891	0	0	0	0	0	0	0	0	0	0.94580078	0.054199219	0.030029297	0.027587891	-0.000732422	0.001464844	0	44330	0	0	0
962	963	963	Category L	-0.19189453	-0.011962891	-0.93579102	0.2956543	0.10058594	0.41503906	0.08	0	7/3/2018	7	3	2018	3:21:49	12109	0.7	3	21	49	0	0.058837891	3.4675781	-0.19726563	0.000732422	-0.92651367	1.2404785	0.016601563	0	0	0	0	0	0	0	0	0	0.94726563	0.052734375	0.02734375	0.005371094	-0.012695313	-0.009033203	0	44330	0	0	0
963	964	964	Category L	-0.19189453	-0.011962891	-0.92382813	0.29882813	0.096191406	0.41601563	0.08	0	7/3/2018	7	3	2018	3:21:49	12109	0.8	3	21	49	0	0.058837891	3.4675781	-0.19750977	0.000732422	-0.92553711	1.876709	0.014160156	0	0	0	0	0	0	0	0	0	0.9465332	0.053466797	0.020507813	0.005615234	-0.012695313	0.001708984	0	44330	0	0	0
964	965	965	Category L	-0.19189453	-0.023925781	-0.94799805	0.29296875	0.1015625	0.41308594	0.08	0	7/3/2018	7	3	2018	3:21:49	12109	0.9	3	21	49	0	0.058837891	3.4675781	-0.19799805	0.000976563	-0.92480469	2.6235352	0.034423828	0	0	0	0	0	0	0	0	0	0.94580078	0.054199219	0.054199219	0.006103516	-0.024902344	-0.022949219	0	44330	0	0	0
965	966	966	Category L	-0.19189453	0	-0.92382813	0.29541016	0.10131836	0.41015625	0.08	0	7/3/2018	7	3	2018	3:21:50	12110	0	3	21	50	0	0.05859375	3.5610352	-0.19799805	0.001220703	-0.92382813	3.0532227	0.006347656	0	0	0	0	0	0	0	0	0	0.94482422	0.055175781	0.0078125	0.006103516	-0.001220703	0	0	44330	0	0	0
966	967	967	Category L	-0.16796875	-0.011962891	-0.93579102	0.30004883	0.096191406	0.41699219	0.08	0	7/3/2018	7	3	2018	3:21:50	12110	0.1	3	21	50	0	0.05859375	3.5610352	-0.19799805	0.001953125	-0.92358398	2.9968262	0.035400391	0	0	0	0	0	0	0	0	0	0.94458008	0.055419922	0.056152344	0.030029297	-0.013916016	-0.011962891	0	44330	0	0	0
967	968	968	Category L	-0.19189453	0	-0.92382813	0.29663086	0.096435547	0.41503906	0.08	0	7/3/2018	7	3	2018	3:21:50	12110	0.2	3	21	50	0	0.05859375	3.5610352	-0.19799805	0.002929688	-0.92407227	2.8068848	0.006835938	0	0	0	0	0	0	0	0	0	0.94506836	0.054931641	0.009521484	0.006103516	-0.002929688	0.000244141	0	44330	0	0	0
968	969	969	Category L	-0.17993164	0	-0.85180664	0.29882813	0.098632813	0.4152832	0.08	0	7/3/2018	7	3	2018	3:21:50	12110	0.3	3	21	50	0	0.05859375	3.5610352	-0.19750977	0.003662109	-0.92456055	2.5561523	0.074951172	0	0	0	0	0	0	0	0	0	0.94555664	0.054443359	0.094238281	0.017578125	-0.003662109	0.072753906	0	44330	0	0	0
969	970	970	Category L	-0.17993164	-0.011962891	-0.89990234	0.29467773	0.097167969	0.41503906	0.08	0	7/3/2018	7	3	2018	3:21:50	12110	0.4	3	21	50	0	0.05859375	3.5610352	-0.19677734	0.004638672	-0.92504883	2.3554688	0.034667969	0	0	0	0	0	0	0	0	0	0.94580078	0.054199219	0.058837891	0.016845703	-0.016601563	0.025146484	0	44330	0	0	0
970	971	971	Category L	-0.17993164	-0.023925781	-0.91186523	0.2980957	0.09765625	0.41503906	0.08	0	7/3/2018	7	3	2018	3:21:50	12110	0.5	3	21	50	0	0.05859375	3.5610352	-0.19628906	0.005615234	-0.92504883	1.9594727	0.036376953	0	0	0	0	0	0	0	0	0	0.94555664	0.054443359	0.059326172	0.016357422	-0.029541016	0.013183594	0	44330	0	0	0
971	972	972	Category L	-0.16796875	-0.023925781	-0.92382813	0.29638672	0.098876953	0.41796875	0.08	0	7/3/2018	7	3	2018	3:21:50	12110	0.6	3	21	50	0	0.05859375	3.5610352	-0.19580078	0.007568359	-0.92456055	1.4990234	0.042236328	0	0	0	0	0	0	0	0	0	0.94506836	0.054931641	0.060302734	0.027832031	-0.031494141	0.000732422	0	44330	0	0	0
972	973	973	Category L	-0.17993164	-0.011962891	-0.92382813	0.29248047	0.10302734	0.41113281	0.08	0	7/3/2018	7	3	2018	3:21:50	12110	0.7	3	21	50	0	0.05859375	3.5610352	-0.19555664	0.008789063	-0.92480469	1.1437988	0.026123047	0	0	0	0	0	0	0	0	0	0.9453125	0.0546875	0.037597656	0.015625	-0.020751953	0.000976563	0	44330	0	0	0
973	974	974	Category L	-0.17993164	0	-0.89990234	0.29638672	0.10327148	0.41723633	0.08	0	7/3/2018	7	3	2018	3:21:50	12110	0.8	3	21	50	0	0.05859375	3.5610352	-0.1953125	0.009765625	-0.92456055	0.81616211	0.030517578	0	0	0	0	0	0	0	0	0	0.94506836	0.054931641	0.049804688	0.015380859	-0.009765625	0.024658203	0	44330	0	0	0
974	975	975	Category L	-0.19189453	-0.011962891	-0.94799805	0.29638672	0.096191406	0.41699219	0.08	0	7/3/2018	7	3	2018	3:21:50	12110	0.9	3	21	50	0	0.05859375	3.5610352	-0.19482422	0.010742188	-0.92456055	0.009277344	0.032470703	0	0	0	0	0	0	0	0	0	0.94506836	0.054931641	0.049072266	0.002929688	-0.022705078	-0.023193359	0	44330	0	0	0
975	976	976	Category L	-0.19189453	0	-0.92382813	0.2980957	0.095214844	0.41503906	0.08	0	7/3/2018	7	3	2018	3:21:51	12111	0	3	21	51	0	0.05859375	3.5610352	-0.19458008	0.011474609	-0.92529297	0.92553711	0.01171875	0	0	0	0	0	0	0	0	0	0.94555664	0.054443359	0.015625	0.002685547	-0.011474609	0.001464844	0	44330	0	0	0
976	977	977	Category L	-0.20385742	0.011962891	-0.89990234	0.296875	0.1003418	0.41333008	0.08	0	7/3/2018	7	3	2018	3:21:51	12111	0.1	3	21	51	0	0.05859375	3.5610352	-0.1940918	0.012207031	-0.92553711	1.2780762	0.02734375	0	0	0	0	0	0	0	0	0	0.94580078	0.054199219	0.035644531	-0.009521484	-0.000244141	0.025634766	0	44330	0	0	0
977	978	978	Category L	-0.20385742	-0.011962891	-0.88793945	0.29589844	0.10229492	0.41113281	0.08	0	7/3/2018	7	3	2018	3:21:51	12111	0.2	3	21	51	0	0.05859375	3.5610352	-0.19384766	0.013427734	-0.92602539	1.1950684	0.047119141	0	0	0	0	0	0	0	0	0	0.94628906	0.053710938	0.073730469	-0.009765625	-0.025390625	0.038085938	0	44330	0	0	0
978	979	979	Category L	-0.20385742	0.011962891	-0.94799805	0.29736328	0.096191406	0.41601563	0.08	0	7/3/2018	7	3	2018	3:21:51	12111	0.3	3	21	51	0	0.05859375	3.5610352	-0.19360352	0.014892578	-0.92602539	1.1030273	0.024169922	0	0	0	0	0	0	0	0	0	0.94628906	0.053710938	0.034667969	-0.010009766	-0.002929688	-0.021728516	0	44330	0	0	0
979	980	980	Category L	-0.19189453	-0.023925781	-0.94799805	0.29833984	0.097900391	0.41821289	0.08	0	7/3/2018	7	3	2018	3:21:51	12111	0.4	3	21	51	0	0.05859375	3.5610352	-0.19335938	0.016113281	-0.92651367	1.2792969	0.045410156	0	0	0	0	0	0	0	0	0	0.9465332	0.053466797	0.062988281	0.001464844	-0.040039063	-0.021240234	0	44330	0	0	0
980	981	981	Category L	-0.19189453	0	-0.93579102	0.29711914	0.097900391	0.41699219	0.08	0	7/3/2018	7	3	2018	3:21:51	12111	0.5	3	21	51	0	0.05859375	3.5610352	-0.19311523	0.017089844	-0.92651367	1.1220703	0.019287109	0	0	0	0	0	0	0	0	0	0.94677734	0.053222656	0.027587891	0.001220703	-0.017089844	-0.009033203	0	44330	0	0	0
981	982	982	Category L	-0.19189453	-0.023925781	-0.93579102	0.29638672	0.10083008	0.4140625	0.08	0	7/3/2018	7	3	2018	3:21:51	12111	0.6	3	21	51	0	0.05859375	3.5610352	-0.19262695	0.018066406	-0.92651367	0.69458008	0.04296875	0	0	0	0	0	0	0	0	0	0.9465332	0.053466797	0.052001953	0.000732422	-0.041992188	-0.009033203	0	44330	0	0	0
982	983	983	Category L	-0.19189453	0.011962891	-0.93579102	0.2980957	0.095214844	0.41430664	0.08	0	7/3/2018	7	3	2018	3:21:51	12111	0.7	3	21	51	0	0.05859375	3.5610352	-0.19213867	0.019287109	-0.92700195	0.578125	0.011230469	0	0	0	0	0	0	0	0	0	0.94702148	0.052978516	0.016357422	0.000244141	-0.007324219	-0.008544922	0	44330	0	0	0
983	984	984	Category L	-0.19189453	-0.023925781	-0.92382813	0.29907227	0.094482422	0.41796875	0.08	0	7/3/2018	7	3	2018	3:21:51	12111	0.8	3	21	51	0	0.05859375	3.5610352	-0.19213867	0.020263672	-0.92749023	0.72875977	0.044433594	0	0	0	0	0	0	0	0	0	0.94750977	0.052490234	0.048339844	0.000244141	-0.044189453	0.003662109	0	44330	0	0	0
984	985	985	Category L	-0.19189453	0.011962891	-0.91186523	0.29833984	0.098876953	0.41503906	0.08	0	7/3/2018	7	3	2018	3:21:51	12111	0.9	3	21	51	0	0.05859375	3.5610352	-0.19189453	0.020996094	-0.92797852	0.52758789	0.018554688	0	0	0	0	0	0	0	0	0	0.94775391	0.052246094	0.025390625	0	-0.009033203	0.016113281	0	44330	0	0	0
985	986	986	Category L	-0.19189453	0	-0.93579102	0.29907227	0.097900391	0.4140625	0.08	0	7/3/2018	7	3	2018	3:21:52	12112	0	3	21	52	0	0.05859375	3.5610352	-0.19165039	0.022216797	-0.92797852	0.036865234	0.0234375	0	0	0	0	0	0	0	0	0	0.94799805	0.052001953	0.030029297	0	-0.022216797	-0.007568359	0	44330	0	0	0
986	987	987	Category L	-0.19189453	0.023925781	-0.91186523	0.30004883	0.095214844	0.41503906	0.08	0	7/3/2018	7	3	2018	3:21:52	12112	0.1	3	21	52	0	0.05859375	3.5610352	-0.19140625	0.0234375	-0.92797852	0.29370117	0.016113281	0	0	0	0	0	0	0	0	0	0.94775391	0.052246094	0.016845703	-0.000244141	0.000244141	0.016113281	0	44330	0	0	0
987	988	988	Category L	-0.19189453	-0.011962891	-0.91186523	0.29956055	0.099609375	0.4152832	0.08	0	7/3/2018	7	3	2018	3:21:52	12112	0.2	3	21	52	0	0.05859375	3.5610352	-0.19091797	0.024902344	-0.92797852	0.024902344	0.040283203	0	0	0	0	0	0	0	0	0	0.94775391	0.052246094	0.053710938	-0.000732422	-0.036865234	0.016113281	0	44330	0	0	0
988	989	989	Category L	-0.20385742	0.023925781	-0.92382813	0.2980957	0.097167969	0.41430664	0.08	0	7/3/2018	7	3	2018	3:21:52	12112	0.3	3	21	52	0	0.05859375	3.5610352	-0.19091797	0.026123047	-0.92797852	0.010009766	0.013671875	0	0	0	0	0	0	0	0	0	0.94775391	0.052246094	0.019287109	-0.012695313	-0.002197266	0.004150391	0	44330	0	0	0
989	990	990	Category L	-0.19189453	0	-0.93579102	0.3034668	0.091552734	0.41308594	0.08	0	7/3/2018	7	3	2018	3:21:52	12112	0.4	3	21	52	0	0.05859375	3.5610352	-0.19067383	0.026855469	-0.92773438	0.17211914	0.028076172	0	0	0	0	0	0	0	0	0	0.94750977	0.052490234	0.035888672	-0.000976563	-0.026855469	-0.0078125	0	44330	0	0	0
990	991	991	Category L	-0.19189453	-0.011962891	-0.92382813	0.29467773	0.099609375	0.4152832	0.08	0	7/3/2018	7	3	2018	3:21:52	12112	0.5	3	21	52	0	0.05859375	3.5610352	-0.19018555	0.028076172	-0.92749023	0.34057617	0.040283203	0	0	0	0	0	0	0	0	0	0.94726563	0.052734375	0.045410156	-0.001464844	-0.040039063	0.003662109	0	44330	0	0	0
991	992	992	Category L	-0.20385742	-0.011962891	-0.93579102	0.30273438	0.097167969	0.41625977	0.08	0	7/3/2018	7	3	2018	3:21:52	12112	0.6	3	21	52	0	0.05859375	3.5610352	-0.18994141	0.029296875	-0.92724609	0.5324707	0.044433594	0	0	0	0	0	0	0	0	0	0.94702148	0.052978516	0.063476563	-0.013671875	-0.041259766	-0.008300781	0	44330	0	0	0
992	993	993	Category L	-0.19189453	-0.023925781	-0.94799805	0.30004883	0.096191406	0.41503906	0.08	0	7/3/2018	7	3	2018	3:21:52	12112	0.7	3	21	52	0	0.05859375	3.5610352	-0.18920898	0.030517578	-0.92700195	0.87890625	0.058349609	0	0	0	0	0	0	0	0	0	0.9465332	0.053466797	0.078125	-0.002441406	-0.054443359	-0.020751953	0	44330	0	0	0
993	994	994	Category L	-0.19189453	-0.011962891	-0.92382813	0.30078125	0.09375	0.41430664	0.08	0	7/3/2018	7	3	2018	3:21:52	12112	0.8	3	21	52	0	0.05859375	3.5610352	-0.18896484	0.031982422	-0.92651367	2.0129395	0.044189453	0	0	0	0	0	0	0	0	0	0.94628906	0.053710938	0.049804688	-0.002685547	-0.043945313	0.002685547	0	44330	0	0	0
994	995	995	Category L	-0.19189453	0	-0.91186523	0.30151367	0.092529297	0.41333008	0.08	0	7/3/2018	7	3	2018	3:21:52	12112	0.9	3	21	52	0	0.05859375	3.5610352	-0.18823242	0.033203125	-0.92651367	3.4023438	0.036376953	0	0	0	0	0	0	0	0	0	0.94604492	0.053955078	0.051513672	-0.003417969	-0.033203125	0.014648438	0	44330	0	0	0
995	996	996	Category L	-0.19189453	0	-0.91186523	0.29882813	0.093505859	0.41210938	0.08	0	7/3/2018	7	3	2018	3:21:53	12113	0	3	21	53	0	0.05859375	3.5610352	-0.18798828	0.034179688	-0.92651367	4.5688477	0.037353516	0	0	0	0	0	0	0	0	0	0.94604492	0.053955078	0.052734375	-0.003662109	-0.034179688	0.014648438	0	44330	0	0	0
996	997	997	Category L	-0.23999023	0.011962891	-0.89990234	0.2980957	0.097167969	0.41699219	0.08	0	7/3/2018	7	3	2018	3:21:53	12113	0.1	3	21	53	0	0.05859375	3.5610352	-0.18774414	0.034667969	-0.92651367	5.6616211	0.062744141	0	0	0	0	0	0	0	0	0	0.94604492	0.053955078	0.1015625	-0.052001953	-0.022705078	0.026611328	0	44330	0	0	0
997	998	998	Category L	-0.21582031	0.083984375	-0.91186523	0.30859375	0.084716797	0.41113281	0.08	0	7/3/2018	7	3	2018	3:21:53	12113	0.2	3	21	53	0	0.05859375	3.5610352	-0.1875	0.035888672	-0.92651367	7.7915039	0.057373047	0	0	0	0	0	0	0	0	0	0.94604492	0.053955078	0.090820313	-0.028076172	0.047851563	0.014648438	0	44330	0	0	0
998	999	999	Category L	-0.21582031	0.11987305	-0.93579102	0.33520508	0.047607422	0.39672852	0.08	0	7/3/2018	7	3	2018	3:21:53	12113	0.3	3	21	53	0	0.05859375	3.5610352	-0.1875	0.037109375	-0.92651367	11.287598	0.087890625	0	0	0	0	0	0	0	0	0	0.94604492	0.053955078	0.12011719	-0.028076172	0.082519531	-0.009033203	0	44330	0	0	0
999	1000	1000	Category L	-0.23999023	0.059814453	-0.91186523	0.35864258	-0.000244141	0.38330078	0.08	0	7/3/2018	7	3	2018	3:21:53	12113	0.4	3	21	53	0	0.05859375	3.5610352	-0.18701172	0.038330078	-0.92651367	16.323975	0.058837891	0	0	0	0	0	0	0	0	0	0.94604492	0.053955078	0.088867188	-0.052734375	0.021240234	0.014648438	0	44330	0	0	0
1000	1001	1001	Category L	-0.32397461	0.035888672	-0.93579102	0.34863281	-0.048828125	0.38500977	0.08	0	7/3/2018	7	3	2018	3:21:53	12113	0.5	3	21	53	0	0.05859375	3.5610352	-0.18676758	0.039550781	-0.92675781	22.350586	0.13720703	0	0	0	0	0	0	0	0	0	0.94628906	0.053710938	0.1496582	-0.13696289	-0.003662109	-0.008789063	0	44330	0	0	0
1001	1002	1002	Category L	-0.32397461	0	-1.0078125	0.33789063	-0.086914063	0.38574219	0.08	0	7/3/2018	7	3	2018	3:21:53	12113	0.6	3	21	53	0	0.05859375	3.5610352	-0.18676758	0.040283203	-0.92675781	29.272461	0.16430664	0	0	0	0	0	0	0	0	0	0.94628906	0.053710938	0.25854492	-0.13696289	-0.040283203	-0.080810547	0	44330	0	0	0
1002	1003	1003	Category L	-0.2277832	-0.011962891	-0.88793945	0.30908203	-0.11376953	0.38769531	0.08	0	7/3/2018	7	3	2018	3:21:53	12113	0.7	3	21	53	0	0.05859375	3.5610352	-0.18676758	0.041259766	-0.92675781	36.411865	0.077392578	0	0	0	0	0	0	0	0	0	0.94628906	0.053710938	0.13305664	-0.040771484	-0.053222656	0.038818359	0	44330	0	0	0
1003	1004	1004	Category L	-0.23999023	0.011962891	-0.89990234	0.27490234	-0.13989258	0.40332031	0.08	0	7/3/2018	7	3	2018	3:21:53	12113	0.8	3	21	53	0	0.058837891	3.5255859	-0.1862793	0.041992188	-0.92675781	42.118652	0.066894531	0	0	0	0	0	0	0	0	0	0.94628906	0.053710938	0.11035156	-0.053466797	-0.030029297	0.026855469	0	44330	0	0	0
1004	1005	1005	Category L	-0.19189453	0.035888672	-0.87597656	0.24267578	-0.14501953	0.41625977	0.08	0	7/3/2018	7	3	2018	3:21:53	12113	0.9	3	21	53	0	0.058837891	3.5255859	-0.18603516	0.043212891	-0.92675781	46.213623	0.051513672	0	0	0	0	0	0	0	0	0	0.94628906	0.053710938	0.063964844	-0.005615234	-0.007324219	0.05078125	0	44330	0	0	0
1005	1006	1006	Category L	-0.19189453	0.059814453	-0.88793945	0.23730469	-0.15087891	0.42602539	0.08	0	7/3/2018	7	3	2018	3:21:54	12114	0	3	21	54	0	0.058837891	3.5255859	-0.18579102	0.044677734	-0.92651367	48.629395	0.041748047	0	0	0	0	0	0	0	0	0	0.94604492	0.053955078	0.059570313	-0.005859375	0.014892578	0.038574219	0	44330	0	0	0
1006	1007	1007	Category L	-0.19189453	0.071777344	-0.94799805	0.23974609	-0.15332031	0.42089844	0.08	0	7/3/2018	7	3	2018	3:21:54	12114	0.1	3	21	54	0	0.058837891	3.5255859	-0.18554688	0.045654297	-0.92651367	49.571777	0.034179688	0	0	0	0	0	0	0	0	0	0.94604492	0.053955078	0.053466797	-0.006103516	0.025878906	-0.021240234	0	44330	0	0	0
1007	1008	1008	Category L	-0.16796875	0.059814453	-0.93579102	0.24243164	-0.14624023	0.42236328	0.08	0	7/3/2018	7	3	2018	3:21:54	12114	0.2	3	21	54	0	0.058837891	3.5255859	-0.18554688	0.047119141	-0.92651367	48.636719	0.0234375	0	0	0	0	0	0	0	0	0	0.94604492	0.053955078	0.039550781	0.017578125	0.012451172	-0.009033203	0	44330	0	0	0
1008	1009	1009	Category L	-0.15576172	0.083984375	-0.94799805	0.24560547	-0.15600586	0.41821289	0.08	0	7/3/2018	7	3	2018	3:21:54	12114	0.3	3	21	54	0	0.058837891	3.5255859	-0.18530273	0.048339844	-0.92651367	45.082764	0.051025391	0	0	0	0	0	0	0	0	0	0.94604492	0.053955078	0.086669922	0.029541016	0.035400391	-0.021240234	0	44330	0	0	0
1009	1010	1010	Category L	-0.14379883	0.071777344	-0.92382813	0.23901367	-0.14648438	0.42333984	0.08	0	7/3/2018	7	3	2018	3:21:54	12114	0.4	3	21	54	0	0.058837891	3.5255859	-0.18530273	0.049560547	-0.92749023	39.479004	0.047119141	0	0	0	0	0	0	0	0	0	0.94726563	0.052734375	0.067382813	0.041503906	0.021972656	0.003662109	0	44330	0	0	0
1010	1011	1011	Category L	-0.15576172	0.13183594	-0.88793945	0.24243164	-0.14819336	0.42333984	0.08	0	7/3/2018	7	3	2018	3:21:54	12114	0.5	3	21	54	0	0.058837891	3.5255859	-0.18530273	0.051269531	-0.92797852	33.327148	0.094726563	0	0	0	0	0	0	0	0	0	0.94775391	0.052246094	0.15039063	0.029541016	0.080322266	0.040039063	0	44330	0	0	0
1011	1012	1012	Category L	-0.16796875	0.095947266	-0.93579102	0.23876953	-0.14941406	0.4230957	0.08	0	7/3/2018	7	3	2018	3:21:54	12114	0.6	3	21	54	0	0.058837891	3.5255859	-0.18530273	0.052246094	-0.9284668	26.268066	0.047363281	0	0	0	0	0	0	0	0	0	0.94824219	0.051757813	0.068115234	0.017333984	0.043457031	-0.007080078	0	44330	0	0	0
1012	1013	1013	Category L	-0.16796875	0.059814453	-0.91186523	0.24267578	-0.15551758	0.41796875	0.08	0	7/3/2018	7	3	2018	3:21:54	12114	0.7	3	21	54	0	0.058837891	3.5255859	-0.18530273	0.053466797	-0.92871094	18.928955	0.025146484	0	0	0	0	0	0	0	0	0	0.94848633	0.051513672	0.040771484	0.017333984	0.006103516	0.016845703	0	44330	0	0	0
1013	1014	1014	Category L	-0.16796875	0.071777344	-0.93579102	0.24243164	-0.14990234	0.42236328	0.08	0	7/3/2018	7	3	2018	3:21:54	12114	0.8	3	21	54	0	0.058837891	3.5255859	-0.18554688	0.054443359	-0.9284668	12.798584	0.025390625	0	0	0	0	0	0	0	0	0	0.94848633	0.051513672	0.041748047	0.017578125	0.017089844	-0.007080078	0	44330	0	0	0
1014	1015	1015	Category L	-0.16796875	0.059814453	-0.93579102	0.24316406	-0.15307617	0.4230957	0.08	0	7/3/2018	7	3	2018	3:21:54	12114	0.9	3	21	54	0	0.058837891	3.5255859	-0.18554688	0.056152344	-0.9284668	8.2856445	0.019287109	0	0	0	0	0	0	0	0	0	0.94848633	0.051513672	0.028076172	0.017578125	0.003417969	-0.007080078	0	44330	0	0	0
1015	1016	1016	Category L	-0.15576172	0.059814453	-0.93579102	0.24316406	-0.1472168	0.42333984	0.08	0	7/3/2018	7	3	2018	3:21:55	12115	0	3	21	55	0	0.058837891	3.5255859	-0.18530273	0.057617188	-0.92797852	5.2695313	0.030517578	0	0	0	0	0	0	0	0	0	0.94824219	0.051757813	0.039306641	0.029541016	0.001953125	-0.007568359	0	44330	0	0	0
1016	1017	1017	Category L	-0.16796875	0.095947266	-0.94799805	0.24755859	-0.15258789	0.42431641	0.08	0	7/3/2018	7	3	2018	3:21:55	12115	0.1	3	21	55	0	0.058837891	3.5255859	-0.18505859	0.058837891	-0.92822266	2.9736328	0.045166016	0	0	0	0	0	0	0	0	0	0.94824219	0.051757813	0.073730469	0.017089844	0.036865234	-0.01953125	0	44330	0	0	0
1017	1018	1018	Category L	-0.16796875	0.10791016	-0.93579102	0.23974609	-0.14770508	0.42236328	0.08	0	7/3/2018	7	3	2018	3:21:55	12115	0.2	3	21	55	0	0.058837891	3.5255859	-0.18481445	0.059570313	-0.92871094	1.6020508	0.051269531	0	0	0	0	0	0	0	0	0	0.94873047	0.051269531	0.071777344	0.016845703	0.048095703	-0.006835938	0	44330	0	0	0
1018	1019	1019	Category L	-0.16796875	0.095947266	-0.95996094	0.24511719	-0.15527344	0.42529297	0.08	0	7/3/2018	7	3	2018	3:21:55	12115	0.3	3	21	55	0	0.058837891	3.5255859	-0.18432617	0.061279297	-0.92919922	1.1540527	0.048828125	0	0	0	0	0	0	0	0	0	0.94946289	0.050537109	0.081542969	0.016357422	0.034423828	-0.030517578	0	44330	0	0	0
1019	1020	1020	Category L	-0.17993164	0.083984375	-0.93579102	0.24316406	-0.15454102	0.41918945	0.08	0	7/3/2018	7	3	2018	3:21:55	12115	0.4	3	21	55	0	0.058837891	3.5255859	-0.18432617	0.062744141	-0.92919922	0.79785156	0.022460938	0	0	0	0	0	0	0	0	0	0.94946289	0.050537109	0.031982422	0.004394531	0.020996094	-0.006347656	0	44330	0	0	0
1020	1021	1021	Category L	-0.15576172	0.071777344	-0.93579102	0.24511719	-0.1484375	0.42333984	0.08	0	7/3/2018	7	3	2018	3:21:55	12115	0.5	3	21	55	0	0.058837891	3.5255859	-0.18408203	0.064208984	-0.92895508	0.000488281	0.030029297	0	0	0	0	0	0	0	0	0	0.94921875	0.05078125	0.042480469	0.028320313	0.007324219	-0.006591797	0	44330	0	0	0
1021	1022	1022	Category L	-0.15576172	0.083984375	-0.94799805	0.24511719	-0.15283203	0.42358398	0.08	0	7/3/2018	7	3	2018	3:21:55	12115	0.6	3	21	55	0	0.058837891	3.5255859	-0.18359375	0.065185547	-0.92871094	0.025878906	0.038574219	0	0	0	0	0	0	0	0	0	0.94897461	0.051025391	0.065673828	0.027832031	0.018554688	-0.019042969	0	44330	0	0	0
1022	1023	1023	Category L	-0.16796875	0.10791016	-0.95996094	0.2434082	-0.1496582	0.42016602	0.08	0	7/3/2018	7	3	2018	3:21:55	12115	0.7	3	21	55	0	0.058837891	3.5255859	-0.18334961	0.066650391	-0.9284668	0.17797852	0.053955078	0	0	0	0	0	0	0	0	0	0.94873047	0.051269531	0.087890625	0.015380859	0.041015625	-0.03125	0	44330	0	0	0
1023	1024	1024	Category L	-0.17993164	0.059814453	-0.95996094	0.24145508	-0.14916992	0.42602539	0.08	0	7/3/2018	7	3	2018	3:21:55	12115	0.8	3	21	55	0	0.058837891	3.5255859	-0.18286133	0.067871094	-0.9284668	0.44897461	0.032470703	0	0	0	0	0	0	0	0	0	0.94873047	0.051269531	0.042724609	0.002929688	-0.008056641	-0.03125	0	44330	0	0	0
1024	1025	1025	Category L	-0.16796875	0.095947266	-0.94799805	0.24755859	-0.14770508	0.42333984	0.08	0	7/3/2018	7	3	2018	3:21:55	12115	0.9	3	21	55	0	0.058837891	3.5255859	-0.18286133	0.069580078	-0.9284668	1.1950684	0.035644531	0	0	0	0	0	0	0	0	0	0.94873047	0.051269531	0.060546875	0.014892578	0.026123047	-0.019287109	0	44330	0	0	0
1025	1026	1026	Category L	-0.16796875	0.083984375	-0.92382813	0.24682617	-0.15014648	0.42236328	0.08	0	7/3/2018	7	3	2018	3:21:56	12116	0	3	21	56	0	0.058837891	3.5255859	-0.18261719	0.0703125	-0.92919922	1.5080566	0.020751953	0	0	0	0	0	0	0	0	0	0.94946289	0.050537109	0.033691406	0.014648438	0.013427734	0.005371094	0	44330	0	0	0
1026	1027	1027	Category L	-0.17993164	0.095947266	-0.92382813	0.24511719	-0.15283203	0.42358398	0.08	0	7/3/2018	7	3	2018	3:21:56	12116	0.1	3	21	56	0	0.058837891	3.5255859	-0.18237305	0.071533203	-0.92919922	0.5456543	0.024902344	0	0	0	0	0	0	0	0	0	0.94970703	0.050292969	0.032226563	0.002441406	0.024169922	0.005371094	0	44330	0	0	0
1027	1028	1028	Category L	-0.17993164	0.083984375	-0.92382813	0.24511719	-0.14672852	0.42114258	0.08	0	7/3/2018	7	3	2018	3:21:56	12116	0.2	3	21	56	0	0.058837891	3.5255859	-0.18212891	0.072021484	-0.92944336	0.13012695	0.013183594	0	0	0	0	0	0	0	0	0	0.94995117	0.050048828	0.019775391	0.002197266	0.01171875	0.005615234	0	44330	0	0	0
1028	1029	1029	Category L	-0.17993164	0.071777344	-0.93579102	0.24047852	-0.14819336	0.42431641	0.08	0	7/3/2018	7	3	2018	3:21:56	12116	0.3	3	21	56	0	0.058837891	3.5255859	-0.18212891	0.073242188	-0.92944336	0.19848633	0.006591797	0	0	0	0	0	0	0	0	0	0.94995117	0.050048828	0.009765625	0.002197266	-0.001464844	-0.006103516	0	44330	0	0	0
1029	1030	1030	Category L	-0.17993164	0.095947266	-0.93579102	0.24414063	-0.14746094	0.42016602	0.08	0	7/3/2018	7	3	2018	3:21:56	12116	0.4	3	21	56	0	0.058837891	3.5255859	-0.18164063	0.074462891	-0.92919922	0.21606445	0.022216797	0	0	0	0	0	0	0	0	0	0.94970703	0.050292969	0.029541016	0.001708984	0.021240234	-0.006347656	0	44330	0	0	0
1030	1031	1031	Category L	-0.15576172	0.083984375	-0.92382813	0.24511719	-0.15478516	0.41821289	0.08	0	7/3/2018	7	3	2018	3:21:56	12116	0.5	3	21	56	0	0.058837891	3.5255859	-0.18041992	0.075195313	-0.9296875	0.17529297	0.026855469	0	0	0	0	0	0	0	0	0	0.95019531	0.049804688	0.039306641	0.024658203	0.008544922	0.005859375	0	44330	0	0	0
1031	1032	1032	Category L	-0.15576172	0.083984375	-0.89990234	0.23730469	-0.14453125	0.42016602	0.08	0	7/3/2018	7	3	2018	3:21:56	12116	0.6	3	21	56	0	0.058837891	3.5255859	-0.17944336	0.075683594	-0.93017578	0.75268555	0.039306641	0	0	0	0	0	0	0	0	0	0.95043945	0.049560547	0.062255859	0.023681641	0.008056641	0.030273438	0	44330	0	0	0
1032	1033	1033	Category L	-0.16796875	0.11987305	-0.92382813	0.24584961	-0.14770508	0.42529297	0.08	0	7/3/2018	7	3	2018	3:21:56	12116	0.7	3	21	56	0	0.058837891	3.5255859	-0.17504883	0.0703125	-0.92919922	1.8051758	0.050292969	0	0	0	0	0	0	0	0	0	0.94824219	0.051757813	0.062011719	0.007080078	0.049316406	0.005371094	0	44330	0	0	0
1033	1034	1034	Category L	-0.15576172	0.095947266	-0.94799805	0.2487793	-0.14746094	0.42236328	0.08	0	7/3/2018	7	3	2018	3:21:56	12116	0.8	3	21	56	0	0.058837891	3.5255859	-0.17163086	0.06640625	-0.92724609	1.8056641	0.039306641	0	0	0	0	0	0	0	0	0	0.9453125	0.0546875	0.066162109	0.015869141	0.029296875	-0.020507813	0	44330	0	0	0
1034	1035	1035	Category L	-0.16796875	0.095947266	-0.92382813	0.24682617	-0.14746094	0.42431641	0.08	0	7/3/2018	7	3	2018	3:21:56	12116	0.9	3	21	56	0	0.058837891	3.5255859	-0.16796875	0.061767578	-0.92700195	1.6052246	0.033935547	0	0	0	0	0	0	0	0	0	0.9440918	0.055908203	0.037109375	0	0.033935547	0.003173828	0	44330	0	0	0
1035	1036	1036	Category L	-0.16796875	0.071777344	-0.93579102	0.24511719	-0.14990234	0.42431641	0.08	0	7/3/2018	7	3	2018	3:21:57	12117	0	3	21	57	0	0.058837891	3.5255859	-0.16503906	0.055664063	-0.92504883	1.8981934	0.019287109	0	0	0	0	0	0	0	0	0	0.94140625	0.05859375	0.029296875	-0.002685547	0.015869141	-0.010498047	0	44330	0	0	0
1036	1037	1037	Category L	-0.17993164	0.10791016	-0.94799805	0.23681641	-0.14672852	0.42016602	0.08	0	7/3/2018	7	3	2018	3:21:57	12117	0.1	3	21	57	0	0.058837891	3.5255859	-0.16088867	0.050048828	-0.92578125	2.4626465	0.064453125	0	0	0	0	0	0	0	0	0	0.94116211	0.058837891	0.098632813	-0.018798828	0.057617188	-0.021972656	0	44330	0	0	0
1037	1038	1038	Category L	-0.16796875	0.10791016	-0.92382813	0.24584961	-0.14941406	0.42333984	0.08	0	7/3/2018	7	3	2018	3:21:57	12117	0.2	3	21	57	0	0.058837891	3.5255859	-0.15625	0.045654297	-0.9309082	2.2028809	0.063476563	0	0	0	0	0	0	0	0	0	0.94506836	0.054931641	0.080810547	-0.011474609	0.062011719	0.007080078	0	44330	0	0	0
1038	1039	1039	Category L	-0.16796875	0.10791016	-0.91186523	0.24755859	-0.1484375	0.42138672	0.08	0	7/3/2018	7	3	2018	3:21:57	12117	0.3	3	21	57	0	0.058837891	3.5255859	-0.15429688	0.038330078	-0.9284668	1.2524414	0.072509766	0	0	0	0	0	0	0	0	0	0.94213867	0.057861328	0.099609375	-0.013427734	0.069335938	0.016601563	0	44330	0	0	0
1039	1040	1040	Category L	-0.17993164	0.095947266	-0.94799805	0.24755859	-0.1484375	0.42456055	0.08	0	7/3/2018	7	3	2018	3:21:57	12117	0.4	3	21	57	0	0.058837891	3.5255859	-0.15112305	0.031494141	-0.92504883	0.66870117	0.073974609	0	0	0	0	0	0	0	0	0	0.93774414	0.062255859	0.11572266	-0.028564453	0.064208984	-0.022705078	0	44330	0	0	0
1040	1041	1041	Category L	-0.17993164	0.059814453	-0.93579102	0.24511719	-0.14916992	0.42333984	0.08	0	7/3/2018	7	3	2018	3:21:57	12117	0.5	3	21	57	0	0.058837891	3.5255859	-0.14770508	0.026611328	-0.92114258	0.31860352	0.048095703	0	0	0	0	0	0	0	0	0	0.93310547	0.066894531	0.079589844	-0.031982422	0.032958984	-0.014404297	0	44330	0	0	0
1041	1042	1042	Category L	-0.17993164	0.071777344	-0.92382813	0.24926758	-0.15722656	0.42016602	0.08	0	7/3/2018	7	3	2018	3:21:57	12117	0.6	3	21	57	0	0.059082031	3.5594238	-0.140625	0.022705078	-0.9206543	1.6171875	0.062744141	0	0	0	0	0	0	0	0	0	0.93164063	0.068359375	0.091064453	-0.0390625	0.048828125	-0.002929688	0	44330	0	0	0
1042	1043	1043	Category L	-0.15576172	0.047851563	-0.93579102	0.24682617	-0.14941406	0.42114258	0.08	0	7/3/2018	7	3	2018	3:21:57	12117	0.7	3	21	57	0	0.059082031	3.5594238	-0.13549805	0.019775391	-0.91943359	2.6203613	0.037841797	0	0	0	0	0	0	0	0	0	0.9296875	0.0703125	0.063964844	-0.020019531	0.027832031	-0.016113281	0	44330	0	0	0
1043	1044	1044	Category L	-0.16796875	0.083984375	-0.92382813	0.24682617	-0.15283203	0.42333984	0.08	0	7/3/2018	7	3	2018	3:21:57	12117	0.8	3	21	57	0	0.059082031	3.5594238	-0.13110352	0.014892578	-0.92041016	2.9438477	0.077880859	0	0	0	0	0	0	0	0	0	0.92993164	0.070068359	0.10864258	-0.036621094	0.068847656	-0.003173828	0	44330	0	0	0
1044	1045	1045	Category L	-0.16796875	0.095947266	-0.92382813	0.24584961	-0.15795898	0.42211914	0.08	0	7/3/2018	7	3	2018	3:21:57	12117	0.9	3	21	57	0	0.059082031	3.5594238	-0.12744141	0.012207031	-0.9206543	2.5927734	0.092773438	0	0	0	0	0	0	0	0	0	0.9296875	0.0703125	0.12670898	-0.040283203	0.083496094	-0.002929688	0	44330	0	0	0
1045	1046	1046	Category L	-0.16796875	0.083984375	-0.92382813	0.24414063	-0.14648438	0.42333984	0.08	0	7/3/2018	7	3	2018	3:21:58	12118	0	3	21	58	0	0.059082031	3.5594238	-0.12695313	0.009765625	-0.91967773	2.2145996	0.084472656	0	0	0	0	0	0	0	0	0	0.9284668	0.071533203	0.11889648	-0.040771484	0.073974609	-0.00390625	0	44330	0	0	0
1046	1047	1047	Category L	-0.17993164	0.095947266	-0.93579102	0.24755859	-0.14770508	0.42114258	0.08	0	7/3/2018	7	3	2018	3:21:58	12118	0.1	3	21	58	0	0.059082031	3.5594238	-0.12548828	0.005126953	-0.91845703	1.5563965	0.10693359	0	0	0	0	0	0	0	0	0	0.92700195	0.072998047	0.16235352	-0.054199219	0.090576172	-0.017089844	0	44330	0	0	0
1047	1048	1048	Category L	-0.16796875	0.095947266	-0.92382813	0.24560547	-0.15112305	0.41918945	0.08	0	7/3/2018	7	3	2018	3:21:58	12118	0.2	3	21	58	0	0.059082031	3.5594238	-0.1262207	0.001220703	-0.91650391	0.55200195	0.10351563	0	0	0	0	0	0	0	0	0	0.92504883	0.074951172	0.14355469	-0.041503906	0.094482422	-0.007080078	0	44330	0	0	0
1048	1049	1049	Category L	-0.17993164	0.10791016	-0.93579102	0.24853516	-0.1484375	0.42431641	0.08	0	7/3/2018	7	3	2018	3:21:58	12118	0.3	3	21	58	0	0.059082031	3.5594238	-0.12719727	-0.002929688	-0.91870117	0.012207031	0.1237793	0	0	0	0	0	0	0	0	0	0.92749023	0.072509766	0.18041992	-0.052490234	0.11083984	-0.016845703	0	44330	0	0	0
1049	1050	1050	Category L	-0.17993164	0.11987305	-0.94799805	0.24755859	-0.14599609	0.42260742	0.08	0	7/3/2018	7	3	2018	3:21:58	12118	0.4	3	21	58	0	0.059082031	3.5594238	-0.12646484	-0.008544922	-0.92114258	0.017089844	0.14160156	0	0	0	0	0	0	0	0	0	0.92993164	0.070068359	0.20825195	-0.053222656	0.12841797	-0.026611328	0	44330	0	0	0
1050	1051	1051	Category L	-0.17993164	0.059814453	-0.93579102	0.24853516	-0.15307617	0.42016602	0.08	0	7/3/2018	7	3	2018	3:21:58	12118	0.5	3	21	58	0	0.059082031	3.5594238	-0.12695313	-0.013183594	-0.91918945	0.1862793	0.091552734	0	0	0	0	0	0	0	0	0	0.92797852	0.072021484	0.14233398	-0.052734375	0.072998047	-0.016357422	0	44330	0	0	0
1051	1052	1052	Category L	-0.16796875	0.059814453	-0.94799805	0.24487305	-0.15625	0.41333008	0.08	0	7/3/2018	7	3	2018	3:21:58	12118	0.6	3	21	58	0	0.059082031	3.5594238	-0.13012695	-0.018310547	-0.91943359	1.0720215	0.091308594	0	0	0	0	0	0	0	0	0	0.92895508	0.071044922	0.14428711	-0.037597656	0.078125	-0.028320313	0	44330	0	0	0
1052	1053	1053	Category L	-0.19189453	0.083984375	-0.91186523	0.24682617	-0.14746094	0.42553711	0.08	0	7/3/2018	7	3	2018	3:21:58	12118	0.7	3	21	58	0	0.059082031	3.5594238	-0.12939453	-0.022949219	-0.9206543	1.7026367	0.12426758	0	0	0	0	0	0	0	0	0	0.92993164	0.070068359	0.1784668	-0.062255859	0.10693359	0.008789063	0	44330	0	0	0
1053	1054	1054	Category L	-0.17993164	0.13183594	-0.89990234	0.24853516	-0.1484375	0.42114258	0.08	0	7/3/2018	7	3	2018	3:21:58	12118	0.8	3	21	58	0	0.059082031	3.5594238	-0.12890625	-0.026855469	-0.92163086	1.6008301	0.16796875	0	0	0	0	0	0	0	0	0	0.9309082	0.069091797	0.23144531	-0.05078125	0.15869141	0.021728516	0	44330	0	0	0
1054	1055	1055	Category L	-0.17993164	0.095947266	-0.91186523	0.24755859	-0.14941406	0.42333984	0.08	0	7/3/2018	7	3	2018	3:21:58	12118	0.9	3	21	58	0	0.059082031	3.5594238	-0.12817383	-0.031494141	-0.92211914	1.3181152	0.13793945	0	0	0	0	0	0	0	0	0	0.93139648	0.068603516	0.18945313	-0.051513672	0.12744141	0.010253906	0	44330	0	0	0
1055	1056	1056	Category L	-0.16796875	0.095947266	-0.93579102	0.24853516	-0.1484375	0.42041016	0.08	0	7/3/2018	7	3	2018	3:21:59	12119	0	3	21	59	0	0.059082031	3.5594238	-0.12768555	-0.033935547	-0.921875	1.3510742	0.13647461	0	0	0	0	0	0	0	0	0	0.93139648	0.068603516	0.18359375	-0.040039063	0.12988281	-0.013671875	0	44330	0	0	0
1056	1057	1057	Category L	-0.17993164	0.083984375	-0.93579102	0.24902344	-0.15014648	0.42358398	0.08	0	7/3/2018	7	3	2018	3:21:59	12119	0.1	3	21	59	0	0.059082031	3.5594238	-0.12548828	-0.036621094	-0.9230957	1.4609375	0.13305664	0	0	0	0	0	0	0	0	0	0.93237305	0.067626953	0.1875	-0.054199219	0.12060547	-0.012451172	0	44330	0	0	0
1057	1058	1058	Category L	-0.17993164	0.11987305	-0.93579102	0.24658203	-0.15039063	0.41821289	0.08	0	7/3/2018	7	3	2018	3:21:59	12119	0.2	3	21	59	0	0.059082031	3.5594238	-0.12304688	-0.040039063	-0.9230957	0.76879883	0.16992188	0	0	0	0	0	0	0	0	0	0.93212891	0.067871094	0.22900391	-0.056640625	0.15991211	-0.012451172	0	44330	0	0	0
1058	1059	1059	Category L	-0.19189453	0.11987305	-0.94799805	0.24755859	-0.15258789	0.42333984	0.08	0	7/3/2018	7	3	2018	3:21:59	12119	0.3	3	21	59	0	0.059082031	3.5594238	-0.12109375	-0.043945313	-0.92114258	0.43481445	0.18041992	0	0	0	0	0	0	0	0	0	0.93017578	0.069824219	0.26123047	-0.070556641	0.16381836	-0.026611328	0	44330	0	0	0
1059	1060	1060	Category L	-0.17993164	0.10791016	-0.92382813	0.24755859	-0.14941406	0.42138672	0.08	0	7/3/2018	7	3	2018	3:21:59	12119	0.4	3	21	59	0	0.059082031	3.5594238	-0.11791992	-0.046875	-0.91870117	0.80126953	0.16674805	0	0	0	0	0	0	0	0	0	0.92749023	0.072509766	0.22167969	-0.061767578	0.15478516	-0.004882813	0	44330	0	0	0
1060	1061	1061	Category L	-0.15576172	0.071777344	-0.91186523	0.24682617	-0.15283203	0.4152832	0.08	0	7/3/2018	7	3	2018	3:21:59	12119	0.5	3	21	59	0	0.059082031	3.5594238	-0.11401367	-0.050292969	-0.91479492	1.4284668	0.12890625	0	0	0	0	0	0	0	0	0	0.9230957	0.076904297	0.16674805	-0.041503906	0.12207031	0.002929688	0	44330	0	0	0
1061	1062	1062	Category L	-0.16796875	0.095947266	-0.91186523	0.24682617	-0.15283203	0.42333984	0.08	0	7/3/2018	7	3	2018	3:21:59	12119	0.6	3	21	59	0	0.059082031	3.5594238	-0.10864258	-0.056640625	-0.91479492	1.5336914	0.16381836	0	0	0	0	0	0	0	0	0	0.92285156	0.077148438	0.21484375	-0.059082031	0.15258789	0.002929688	0	44330	0	0	0
1062	1063	1063	Category L	-0.15576172	0.10791016	-0.93579102	0.24902344	-0.15454102	0.4152832	0.08	0	7/3/2018	7	3	2018	3:21:59	12119	0.7	3	21	59	0	0.059082031	3.5594238	-0.10449219	-0.062255859	-0.91479492	0.73046875	0.17871094	0	0	0	0	0	0	0	0	0	0.92285156	0.077148438	0.2421875	-0.051025391	0.17016602	-0.020751953	0	44330	0	0	0
1063	1064	1064	Category L	-0.17993164	0.11987305	-0.92382813	0.24560547	-0.15454102	0.41723633	0.08	0	7/3/2018	7	3	2018	3:21:59	12119	0.8	3	21	59	0	0.059082031	3.5594238	-0.10107422	-0.068603516	-0.91430664	0.4921875	0.2043457	0	0	0	0	0	0	0	0	0	0.92236328	0.077636719	0.27661133	-0.078613281	0.18847656	-0.009277344	0	44330	0	0	0
1064	1065	1065	Category L	-0.17993164	0.059814453	-0.97192383	0.25097656	-0.15454102	0.42138672	0.08	0	7/3/2018	7	3	2018	3:21:59	12119	0.9	3	21	59	0	0.059082031	3.5594238	-0.097900391	-0.069335938	-0.9152832	0.453125	0.16308594	0	0	0	0	0	0	0	0	0	0.9230957	0.076904297	0.26757813	-0.081787109	0.12915039	-0.056396484	0	44330	0	0	0
1065	1066	1066	Category L	-0.16796875	0.095947266	-0.93579102	0.24755859	-0.15576172	0.41625977	0.08	0	7/3/2018	7	3	2018	3:22:00	12120	0	3	22	0	0	0.059082031	3.5594238	-0.092285156	-0.076171875	-0.91992188	0.60717773	0.1887207	0	0	0	0	0	0	0	0	0	0.92773438	0.072265625	0.26342773	-0.075439453	0.17211914	-0.015625	0	44330	0	0	0
1066	1067	1067	Category L	-0.17993164	0.071777344	-0.93579102	0.25024414	-0.15283203	0.42114258	0.08	0	7/3/2018	7	3	2018	3:22:00	12120	0.1	3	22	0	0	0.059082031	3.5594238	-0.088134766	-0.078613281	-0.92016602	0.68286133	0.17675781	0	0	0	0	0	0	0	0	0	0.92773438	0.072265625	0.2578125	-0.091552734	0.15039063	-0.015380859	0	44330	0	0	0
1067	1068	1068	Category L	-0.17993164	0.071777344	-0.91186523	0.24853516	-0.14770508	0.42138672	0.08	0	7/3/2018	7	3	2018	3:22:00	12120	0.2	3	22	0	0	0.059082031	3.5594238	-0.084228516	-0.08203125	-0.91723633	3.5026855	0.18115234	0	0	0	0	0	0	0	0	0	0.92456055	0.075439453	0.25463867	-0.095458984	0.15380859	0.005371094	0	44330	0	0	0
1068	1069	1069	Category L	-0.16796875	0.13183594	-0.89990234	0.24926758	-0.15112305	0.41625977	0.08	0	7/3/2018	7	3	2018	3:22:00	12120	0.3	3	22	0	0	0.059082031	3.5594238	-0.082275391	-0.084472656	-0.9140625	16.475342	0.2331543	0	0	0	0	0	0	0	0	0	0.92163086	0.078369141	0.31616211	-0.085449219	0.21630859	0.014160156	0	44330	0	0	0
1069	1070	1070	Category L	-0.095947266	0.059814453	-0.98388672	0.25854492	-0.1418457	0.41992188	0.08	0	7/3/2018	7	3	2018	3:22:00	12120	0.4	3	22	0	0	0.059082031	3.5594238	-0.077880859	-0.091796875	-0.9128418	9.6557617	0.16821289	0	0	0	0	0	0	0	0	0	0.9206543	0.079345703	0.24047852	-0.017822266	0.15161133	-0.070800781	0	44330	0	0	0
1070	1071	1071	Category L	-0.11987305	0.023925781	-0.95996094	0.27612305	-0.13330078	0.41455078	0.08	0	7/3/2018	7	3	2018	3:22:00	12120	0.5	3	22	0	0	0.059082031	3.5594238	-0.075195313	-0.099121094	-0.91015625	0.8984375	0.14013672	0	0	0	0	0	0	0	0	0	0.91870117	0.081298828	0.2175293	-0.044433594	0.12304688	-0.049560547	0	44330	0	0	0
1071	1072	1072	Category M	0.15576172	-0.44384766	-0.86376953	-0.28076172	0.17529297	0.41723633	0	0	7/3/2018	7	3	2018	5:29:41	19781	0.099	5	29	41	0	0.059570313	3.5304199	-0.072265625	-0.10449219	-0.91015625	18.8479	0.41113281	0	0	0	0	0	0	0	0	0	0.91894531	0.081054688	0.61352539	0.22802734	-0.33911133	0.046386719	0	44330	0	0	0
1072	1073	1073	Category M	0.071777344	-0.3359375	-0.77978516	-0.26391602	0.19702148	0.42504883	0	0	7/3/2018	7	3	2018	5:29:41	19781	0.199	5	29	41	0	0.059570313	3.5304199	-0.066162109	-0.11157227	-0.91455078	63.030029	0.29589844	0	0	0	0	0	0	0	0	0	0.92358398	0.076416016	0.49707031	0.13793945	-0.22412109	0.13476563	0	44330	0	0	0
1073	1074	1074	Category M	0.10791016	-0.37182617	-0.89990234	-0.24438477	0.21264648	0.42797852	0	0	7/3/2018	7	3	2018	5:29:41	19781	0.3	5	29	41	0	0.059570313	3.5304199	-0.061767578	-0.11547852	-0.91381836	106.89868	0.30761719	0	0	0	0	0	0	0	0	0	0.9230957	0.076904297	0.43994141	0.16967773	-0.25610352	0.013916016	0	44330	0	0	0
1074	1075	1075	Category M	0.047851563	-0.50390625	-0.76782227	-0.21777344	0.2355957	0.42626953	0	0	7/3/2018	7	3	2018	5:29:41	19781	0.4	5	29	41	0	0.059570313	3.5304199	-0.057128906	-0.12280273	-0.90942383	112.65503	0.41967773	0	0	0	0	0	0	0	0	0	0.91943359	0.080566406	0.62768555	0.10498047	-0.38085938	0.14160156	0	44330	0	0	0
1075	1076	1076	Category M	0.13183594	-0.44384766	-0.97192383	-0.22485352	0.27587891	0.41210938	0	0	7/3/2018	7	3	2018	5:29:41	19781	0.5	5	29	41	0	0.059570313	3.5304199	-0.053466797	-0.12548828	-0.90600586	131.30103	0.37402344	0	0	0	0	0	0	0	0	0	0.91625977	0.083740234	0.56958008	0.18530273	-0.31811523	-0.065673828	0	44330	0	0	0
1076	1077	1077	Category M	0.13183594	-0.3359375	-1.3078613	-0.19433594	0.34936523	0.3737793	0	0	7/3/2018	7	3	2018	5:29:41	19781	0.6	5	29	41	0	0.059570313	3.5304199	-0.048828125	-0.12866211	-0.90405273	141.78809	0.48828125	0	0	0	0	0	0	0	0	0	0.91455078	0.085449219	0.79174805	0.18066406	-0.20703125	-0.40356445	0	44330	0	0	0
1077	1078	1078	Category M	-0.059814453	-0.50390625	-0.7199707	-0.23999023	0.34106445	0.3605957	0	0	7/3/2018	7	3	2018	5:29:41	19781	0.7	5	29	41	0	0.059570313	3.5304199	-0.044189453	-0.13378906	-0.9050293	149.37354	0.4140625	0	0	0	0	0	0	0	0	0	0.91601563	0.083984375	0.57080078	-0.015380859	-0.36987305	0.18505859	0	44330	0	0	0
1078	1079	1079	Category M	0.047851563	-0.41992188	-0.64794922	-0.30737305	0.25439453	0.36767578	0	0	7/3/2018	7	3	2018	5:29:41	19781	0.8	5	29	41	0	0.059570313	3.5304199	-0.040283203	-0.1394043	-0.90356445	160.4104	0.3894043	0	0	0	0	0	0	0	0	0	0.9152832	0.084716797	0.62426758	0.088134766	-0.28027344	0.25561523	0	44330	0	0	0
1079	1080	1080	Category M	0.023925781	-0.3359375	-0.59985352	-0.32617188	0.19165039	0.38354492	0	0	7/3/2018	7	3	2018	5:29:41	19781	0.9	5	29	41	0	0.059570313	3.5304199	-0.037597656	-0.14306641	-0.90429688	163.21802	0.36547852	0	0	0	0	0	0	0	0	0	0.91625977	0.083740234	0.55908203	0.061523438	-0.19262695	0.30444336	0	44330	0	0	0
1080	1081	1081	Category M	0.25195313	-0.27587891	-0.91186523	-0.32788086	0.19775391	0.38183594	0	0	7/3/2018	7	3	2018	5:29:42	19782	0	5	29	42	0	0.059326172	3.4933594	-0.033447266	-0.15136719	-0.90698242	159.04932	0.3112793	0	0	0	0	0	0	0	0	0	0.92016602	0.079833984	0.41455078	0.28540039	-0.12426758	-0.004638672	0	44330	0	0	0
1081	1082	1082	Category M	0.071777344	-0.23999023	-0.91186523	-0.28027344	0.1496582	0.4296875	0	0	7/3/2018	7	3	2018	5:29:42	19782	0.111	5	29	42	0	0.059326172	3.4933594	-0.031005859	-0.15576172	-0.90795898	142.91089	0.1328125	0	0	0	0	0	0	0	0	0	0.921875	0.078125	0.19067383	0.1027832	-0.083984375	-0.003662109	0	44330	0	0	0
1082	1083	1083	Category M	0.11987305	-0.39599609	-0.95996094	-0.2487793	0.1640625	0.43774414	0	0	7/3/2018	7	3	2018	5:29:42	19782	0.222	5	29	42	0	0.059326172	3.4933594	-0.028808594	-0.15917969	-0.90649414	101.56323	0.28442383	0	0	0	0	0	0	0	0	0	0.92089844	0.079101563	0.4387207	0.14868164	-0.23657227	-0.053222656	0	44330	0	0	0
1083	1084	1084	Category M	0.059814453	-0.20385742	-0.92382813	-0.21264648	0.19506836	0.44824219	0	0	7/3/2018	7	3	2018	5:29:42	19782	0.333	5	29	42	0	0.059326172	3.4933594	-0.027099609	-0.16308594	-0.90478516	57.76416	0.09765625	0	0	0	0	0	0	0	0	0	0.91992188	0.080078125	0.14648438	0.086914063	-0.040527344	-0.018798828	0	44330	0	0	0
1084	1085	1085	Category M	-0.14379883	-0.15576172	-0.79199219	-0.20849609	0.25073242	0.42285156	0	0	7/3/2018	7	3	2018	5:29:42	19782	0.444	5	29	42	0	0.059326172	3.4933594	-0.025146484	-0.16796875	-0.90356445	49.559326	0.16308594	0	0	0	0	0	0	0	0	0	0.91943359	0.080566406	0.2421875	-0.1184082	0.012207031	0.11157227	0	44330	0	0	0
1085	1086	1086	Category M	-0.071777344	-0.31176758	-0.77978516	-0.19335938	0.20019531	0.45385742	0	0	7/3/2018	7	3	2018	5:29:42	19782	0.555	5	29	42	0	0.059326172	3.4933594	-0.023681641	-0.17675781	-0.89916992	26.590332	0.18652344	0	0	0	0	0	0	0	0	0	0.91674805	0.083251953	0.30249023	-0.047851563	-0.13476563	0.11938477	0	44330	0	0	0
1086	1087	1087	Category M	-0.25195313	-0.25195313	-0.79199219	-0.14208984	0.18017578	0.47436523	0	0	7/3/2018	7	3	2018	5:29:42	19782	0.666	5	29	42	0	0.059326172	3.4933594	-0.020751953	-0.18579102	-0.89672852	15.181152	0.26196289	0	0	0	0	0	0	0	0	0	0.91601563	0.083984375	0.40161133	-0.23095703	-0.065917969	0.10473633	0	44330	0	0	0
1087	1088	1088	Category M	-0.25195313	-0.2878418	-1.1279297	-0.09765625	0.14916992	0.49243164	0	0	7/3/2018	7	3	2018	5:29:42	19782	0.777	5	29	42	0	0.059326172	3.4933594	-0.020019531	-0.1940918	-0.90014648	9.3278809	0.33789063	0	0	0	0	0	0	0	0	0	0.92114258	0.078857422	0.55297852	-0.23168945	-0.093505859	-0.22753906	0	44330	0	0	0
1088	1089	1089	Category M	-0.10791016	-0.35986328	-1.1398926	-0.050537109	0.17993164	0.48632813	0	0	7/3/2018	7	3	2018	5:29:42	19782	0.888	5	29	42	0	0.059326172	3.4933594	-0.016357422	-0.20166016	-0.90161133	1.2478027	0.30004883	0	0	0	0	0	0	0	0	0	0.92407227	0.075927734	0.48779297	-0.091308594	-0.15795898	-0.23803711	0	44330	0	0	0
1089	1090	1090	Category M	-0.17993164	-0.31176758	-0.76782227	-0.080322266	0.23266602	0.46899414	0	0	7/3/2018	7	3	2018	5:29:43	19783	0	5	29	43	0	0.059326172	3.4933594	-0.012939453	-0.20751953	-0.89916992	4.3500977	0.23657227	0	0	0	0	0	0	0	0	0	0.92285156	0.077148438	0.40234375	-0.16674805	-0.10400391	0.13134766	0	44330	0	0	0
1090	1091	1091	Category M	-0.39599609	-0.26391602	-0.91186523	-0.10058594	0.22631836	0.46948242	0	0	7/3/2018	7	3	2018	5:29:43	19783	0.1	5	29	43	0	0.059326172	3.4933594	-0.009277344	-0.21459961	-0.89746094	2.3417969	0.38989258	0	0	0	0	0	0	0	0	0	0.92285156	0.077148438	0.45019531	-0.38647461	-0.049072266	-0.014160156	0	44330	0	0	0
1091	1092	1092	Category M	-0.10791016	-0.2878418	-1.0197754	-0.10839844	0.17114258	0.48193359	0	0	7/3/2018	7	3	2018	5:29:43	19783	0.2	5	29	43	0	0.059326172	3.4933594	-0.004150391	-0.21899414	-0.89697266	3.2871094	0.17456055	0	0	0	0	0	0	0	0	0	0.92333984	0.076660156	0.29492188	-0.10351563	-0.068603516	-0.12255859	0	44330	0	0	0
1092	1093	1093	Category M	-0.13183594	-0.23999023	-0.99584961	-0.094970703	0.16674805	0.48608398	0	0	7/3/2018	7	3	2018	5:29:43	19783	0.3	5	29	43	0	0.059326172	3.4933594	0.001220703	-0.22607422	-0.89477539	8.5449219	0.16772461	0	0	0	0	0	0	0	0	0	0.92285156	0.077148438	0.24804688	-0.13305664	-0.013671875	-0.10083008	0	44330	0	0	0
1093	1094	1094	Category M	-0.10791016	-0.29980469	-0.97192383	-0.12573242	0.15283203	0.4831543	0	0	7/3/2018	7	3	2018	5:29:43	19783	0.4	5	29	43	0	0.059326172	3.4933594	0.004150391	-0.22875977	-0.88818359	9.3156738	0.15673828	0	0	0	0	0	0	0	0	0	0.91723633	0.082763672	0.26660156	-0.11206055	-0.070800781	-0.083496094	0	44330	0	0	0
1094	1095	1095	Category M	-0.14379883	-0.13183594	-0.92382813	-0.16625977	0.13452148	0.48168945	0	0	7/3/2018	7	3	2018	5:29:43	19783	0.5	5	29	43	0	0.059326172	3.4933594	0.006835938	-0.23706055	-0.88818359	5.9055176	0.18701172	0	0	0	0	0	0	0	0	0	0.91918945	0.080810547	0.29150391	-0.15063477	0.10522461	-0.035644531	0	44330	0	0	0
1095	1096	1096	Category M	0.035888672	-0.16796875	-1.0319824	-0.19580078	0.12158203	0.46972656	0	0	7/3/2018	7	3	2018	5:29:43	19783	0.6	5	29	43	0	0.059326172	3.4933594	0.010742188	-0.24633789	-0.88842773	4.387207	0.1652832	0	0	0	0	0	0	0	0	0	0.92211914	0.077880859	0.24682617	0.024902344	0.078369141	-0.14331055	0	44330	0	0	0
1096	1097	1097	Category M	0.011962891	-0.16796875	-0.94799805	-0.25048828	0.11669922	0.45336914	0	0	7/3/2018	7	3	2018	5:29:43	19783	0.7	5	29	43	0	0.059326172	3.4933594	0.012451172	-0.25024414	-0.88842773	6.300293	0.1015625	0	0	0	0	0	0	0	0	0	0.9230957	0.076904297	0.14257813	-0.000488281	0.082275391	-0.059326172	0	44330	0	0	0
1097	1098	1098	Category M	0	-0.21582031	-0.77978516	-0.29150391	0.079345703	0.42871094	0	0	7/3/2018	7	3	2018	5:29:43	19783	0.8	5	29	43	0	0.059326172	3.4933594	0.013183594	-0.25952148	-0.88769531	6.6435547	0.1171875	0	0	0	0	0	0	0	0	0	0.92480469	0.075195313	0.16479492	-0.013183594	0.043701172	0.10791016	0	44330	0	0	0
1098	1099	1099	Category M	0.071777344	-0.13183594	-0.75585938	-0.33227539	0.091308594	0.40087891	0	0	7/3/2018	7	3	2018	5:29:43	19783	0.9	5	29	43	0	0.059326172	3.4933594	0.013427734	-0.26733398	-0.88745117	8.4086914	0.19750977	0	0	0	0	0	0	0	0	0	0.92700195	0.072998047	0.32519531	0.058105469	0.13549805	0.1315918	0	44330	0	0	0
1099	1100	1100	Category M	0.14379883	-0.19189453	-0.6237793	-0.35107422	0.10253906	0.39282227	0	0	7/3/2018	7	3	2018	5:29:44	19784	0	5	29	44	0	0.059326172	3.4933594	0.016601563	-0.27392578	-0.88964844	13.086182	0.3059082	0	0	0	0	0	0	0	0	0	0.9309082	0.069091797	0.47485352	0.12695313	0.08203125	0.26586914	0	44330	0	0	0
1100	1101	1101	Category M	0.26391602	-0.44384766	-0.93579102	-0.33203125	0.11401367	0.40087891	0	0	7/3/2018	7	3	2018	5:29:44	19784	0.1	5	29	44	0	0.059326172	3.4933594	0.017578125	-0.28173828	-0.89013672	18.089111	0.2980957	0	0	0	0	0	0	0	0	0	0.93383789	0.066162109	0.45361328	0.24609375	-0.16186523	-0.045410156	0	44330	0	0	0
1101	1102	1102	Category M	0.17993164	-0.34790039	-0.94799805	-0.28662109	0.055175781	0.43920898	0	0	7/3/2018	7	3	2018	5:29:44	19784	0.2	5	29	44	0	0.059326172	3.4933594	0.018310547	-0.2890625	-0.88696289	16.708496	0.18212891	0	0	0	0	0	0	0	0	0	0.93310547	0.066894531	0.28100586	0.16137695	-0.05859375	-0.060791016	0	44330	0	0	0
1102	1103	1103	Category M	0.10791016	-0.40795898	-0.92382813	-0.2644043	0.078613281	0.44628906	0	0	7/3/2018	7	3	2018	5:29:44	19784	0.3	5	29	44	0	0.059326172	3.4933594	0.021484375	-0.29443359	-0.88500977	14.385742	0.14746094	0	0	0	0	0	0	0	0	0	0.93310547	0.066894531	0.23803711	0.086181641	-0.11328125	-0.038574219	0	44330	0	0	0
1103	1104	1104	Category M	0.083984375	0	-1.0439453	-0.24145508	0.10693359	0.45239258	0	0	7/3/2018	7	3	2018	5:29:44	19784	0.4	5	29	44	0	0.059326172	3.4933594	0.025146484	-0.29980469	-0.88232422	15.055908	0.34545898	0	0	0	0	0	0	0	0	0	0.93212891	0.067871094	0.52001953	0.05859375	0.29980469	-0.16137695	0	44330	0	0	0
1104	1105	1105	Category M	0.26391602	-0.45581055	-1.3078613	-0.22924805	0.19775391	0.43896484	0	0	7/3/2018	7	3	2018	5:29:44	19784	0.5	5	29	44	0	0.059326172	3.4933594	0.027832031	-0.3059082	-0.87792969	11.18042	0.51269531	0	0	0	0	0	0	0	0	0	0.93017578	0.069824219	0.81542969	0.23583984	-0.1496582	-0.4296875	0	44330	0	0	0
1105	1106	1106	Category M	0.17993164	-0.10791016	-0.94799805	-0.23730469	0.16601563	0.44287109	0	0	7/3/2018	7	3	2018	5:29:44	19784	0.6	5	29	44	0	0.059326172	3.4933594	0.029785156	-0.31445313	-0.87524414	5.5275879	0.26538086	0	0	0	0	0	0	0	0	0	0.93041992	0.069580078	0.42919922	0.14990234	0.20654297	-0.072509766	0	44330	0	0	0
1106	1107	1107	Category M	0.11987305	-0.16796875	-0.68383789	-0.30761719	0.14453125	0.4128418	0	0	7/3/2018	7	3	2018	5:29:44	19784	0.7	5	29	44	0	0.059326172	3.4933594	0.033935547	-0.31933594	-0.87329102	1.9226074	0.25708008	0	0	0	0	0	0	0	0	0	0.93041992	0.069580078	0.42651367	0.085693359	0.15136719	0.18945313	0	44330	0	0	0
1107	1108	1108	Category M	-0.023925781	-0.11987305	-0.68383789	-0.33789063	0.090332031	0.40185547	0	0	7/3/2018	7	3	2018	5:29:44	19784	0.8	5	29	44	0	0.059326172	3.4933594	0.030517578	-0.32788086	-0.87768555	4.0007324	0.28955078	0	0	0	0	0	0	0	0	0	0.9375	0.0625	0.45654297	-0.054443359	0.20800781	0.19384766	0	44330	0	0	0
1108	1109	1109	Category M	0.17993164	-0.50390625	-0.82788086	-0.32666016	0.11547852	0.40356445	0	0	7/3/2018	7	3	2018	5:29:44	19784	0.9	5	29	44	0	0.059326172	3.4933594	0.032958984	-0.34204102	-0.87841797	2.0183105	0.22436523	0	0	0	0	0	0	0	0	0	0.94335938	0.056640625	0.359375	0.14697266	-0.16186523	0.050537109	0	44330	0	0	0
1109	1110	1110	Category M	0.035888672	-0.50390625	-0.7199707	-0.30273438	0.10961914	0.42211914	0	0	7/3/2018	7	3	2018	5:29:45	19785	0	5	29	45	0	0.059326172	3.4933594	0.035644531	-0.34545898	-0.88110352	2.8925781	0.22583008	0	0	0	0	0	0	0	0	0	0.94726563	0.052734375	0.31958008	0	-0.15820313	0.16113281	0	44330	0	0	0
1110	1111	1111	Category M	0.083984375	-0.34790039	-0.92382813	-0.28881836	0.18164063	0.4128418	0	0	7/3/2018	7	3	2018	5:29:45	19785	0.1	5	29	45	0	0.059326172	3.4933594	0.035888672	-0.35424805	-0.8828125	5.0183105	0.063232422	0	0	0	0	0	0	0	0	0	0.9519043	0.048095703	0.095458984	0.047851563	0.006347656	-0.040771484	0	44330	0	0	0
1111	1112	1112	Category M	0.32397461	-0.46777344	-1.2478027	-0.26660156	0.24072266	0.40307617	0	0	7/3/2018	7	3	2018	5:29:45	19785	0.2	5	29	45	0	0.059326172	3.4933594	0.034667969	-0.36206055	-0.87573242	0.5324707	0.48266602	0	0	0	0	0	0	0	0	0	0.94848633	0.051513672	0.76635742	0.2890625	-0.10546875	-0.37182617	0	44330	0	0	0
1112	1113	1113	Category M	0.19189453	-0.19189453	-0.86376953	-0.30151367	0.23681641	0.38623047	0	0	7/3/2018	7	3	2018	5:29:45	19785	0.3	5	29	45	0	0.059326172	3.4933594	0.028564453	-0.36108398	-0.87304688	2.7844238	0.23535156	0	0	0	0	0	0	0	0	0	0.94506836	0.054931641	0.34179688	0.16308594	0.16918945	0.009277344	0	44330	0	0	0
1113	1114	1114	Category M	0.21582031	-0.50390625	-0.61181641	-0.3449707	0.15014648	0.38208008	0	0	7/3/2018	7	3	2018	5:29:45	19785	0.4	5	29	45	0	0.059326172	3.4933594	0.027099609	-0.3671875	-0.875	1.65625	0.35131836	0	0	0	0	0	0	0	0	0	0.94946289	0.050537109	0.58837891	0.18847656	-0.13647461	0.26318359	0	44330	0	0	0
1114	1115	1115	Category M	0.10791016	-0.11987305	-0.63598633	-0.36206055	0.10595703	0.37695313	0	0	7/3/2018	7	3	2018	5:29:45	19785	0.5	5	29	45	0	0.059326172	3.4933594	0.027099609	-0.37182617	-0.87524414	0.92211914	0.35668945	0	0	0	0	0	0	0	0	0	0.95141602	0.048583984	0.57202148	0.080566406	0.25195313	0.23925781	0	44330	0	0	0
1115	1116	1116	Category M	0.20385742	-0.16796875	-0.79199219	-0.34545898	0.078369141	0.39038086	0	0	7/3/2018	7	3	2018	5:29:45	19785	0.6	5	29	45	0	0.059326172	3.4933594	0.02734375	-0.37451172	-0.87744141	6.0869141	0.28466797	0	0	0	0	0	0	0	0	0	0.9543457	0.045654297	0.46850586	0.17626953	0.20654297	0.085449219	0	44330	0	0	0
1116	1117	1117	Category M	0.20385742	-0.31176758	-1.0319824	-0.29589844	0.012695313	0.42675781	0	0	7/3/2018	7	3	2018	5:29:45	19785	0.7	5	29	45	0	0.059326172	3.4933594	0.025878906	-0.37475586	-0.87475586	7.6987305	0.24536133	0	0	0	0	0	0	0	0	0	0.9519043	0.048095703	0.39794922	0.17773438	0.062988281	-0.15698242	0	44330	0	0	0
1117	1118	1118	Category M	0.14379883	-0.34790039	-0.80395508	-0.25854492	0.05078125	0.44946289	0	0	7/3/2018	7	3	2018	5:29:45	19785	0.8	5	29	45	0	0.059326172	3.4933594	0.021972656	-0.37451172	-0.86621094	2.4660645	0.13916016	0	0	0	0	0	0	0	0	0	0.9440918	0.055908203	0.2109375	0.12158203	0.026611328	0.062255859	0	44330	0	0	0
1118	1119	1119	Category M	0.035888672	-0.16796875	-0.95996094	-0.23730469	0.15039063	0.44360352	0	0	7/3/2018	7	3	2018	5:29:45	19785	0.9	5	29	45	0	0.058837891	3.5288086	0.024414063	-0.37597656	-0.8684082	1.8100586	0.22753906	0	0	0	0	0	0	0	0	0	0.94677734	0.053222656	0.31079102	0.011474609	0.20800781	-0.091308594	0	44330	0	0	0
1119	1120	1120	Category M	0.15576172	-0.57592773	-1.1638184	-0.2043457	0.18725586	0.45629883	0	0	7/3/2018	7	3	2018	5:29:46	19786	0	5	29	46	0	0.058837891	3.5288086	0.022949219	-0.37963867	-0.87133789	1.2583008	0.3762207	0	0	0	0	0	0	0	0	0	0.95092773	0.049072266	0.62109375	0.13256836	-0.19604492	-0.29223633	0	44330	0	0	0
1120	1121	1121	Category M	0.011962891	-0.29980469	-1.0197754	-0.18652344	0.17163086	0.46020508	0	0	7/3/2018	7	3	2018	5:29:46	19786	0.1	5	29	46	0	0.058837891	3.5288086	0.023193359	-0.38110352	-0.87646484	3.9975586	0.16503906	0	0	0	0	0	0	0	0	0	0.95605469	0.043945313	0.23583984	-0.011230469	0.081298828	-0.14306641	0	44330	0	0	0
1121	1122	1122	Category M	0	-0.20385742	-0.80395508	-0.23583984	0.22094727	0.43041992	0	0	7/3/2018	7	3	2018	5:29:46	19786	0.2	5	29	46	0	0.058837891	3.5288086	0.022216797	-0.3828125	-0.8815918	10.54126	0.19628906	0	0	0	0	0	0	0	0	0	0.96142578	0.038574219	0.27905273	-0.022216797	0.17895508	0.077636719	0	44330	0	0	0
1122	1123	1123	Category M	-0.011962891	-0.25195313	-0.80395508	-0.26635742	0.19848633	0.41894531	0	0	7/3/2018	7	3	2018	5:29:46	19786	0.3	5	29	46	0	0.058837891	3.5288086	0.021240234	-0.38671875	-0.87988281	10.862305	0.15844727	0	0	0	0	0	0	0	0	0	0.96142578	0.038574219	0.24414063	-0.033203125	0.13476563	0.075927734	0	44330	0	0	0
1123	1124	1124	Category M	-0.023925781	-0.31176758	-0.81591797	-0.27978516	0.17016602	0.42016602	0	0	7/3/2018	7	3	2018	5:29:46	19786	0.4	5	29	46	0	0.058837891	3.5288086	0.01953125	-0.38696289	-0.87573242	2.8322754	0.10546875	0	0	0	0	0	0	0	0	0	0.95776367	0.042236328	0.17871094	-0.043457031	0.075195313	0.059814453	0	44330	0	0	0
1124	1125	1125	Category M	-0.035888672	-0.59985352	-0.57592773	-0.29077148	0.18945313	0.40942383	0	0	7/3/2018	7	3	2018	5:29:46	19786	0.5	5	29	46	0	0.058837891	3.5288086	0.018798828	-0.38793945	-0.87182617	0.58911133	0.36791992	0	0	0	0	0	0	0	0	0	0.9543457	0.045654297	0.5625	-0.0546875	-0.21166992	0.29589844	0	44330	0	0	0
1125	1126	1126	Category M	0.059814453	-0.64794922	-0.7199707	-0.27880859	0.20507813	0.41796875	0	0	7/3/2018	7	3	2018	5:29:46	19786	0.6	5	29	46	0	0.058837891	3.5288086	0.021240234	-0.39013672	-0.86962891	0.85205078	0.30029297	0	0	0	0	0	0	0	0	0	0.95336914	0.046630859	0.44580078	0.038330078	-0.25756836	0.1496582	0	44330	0	0	0
1126	1127	1127	Category M	-0.11987305	-0.56396484	-1.223877	-0.22802734	0.26391602	0.41455078	0	0	7/3/2018	7	3	2018	5:29:46	19786	0.7	5	29	46	0	0.058837891	3.5288086	0.021240234	-0.390625	-0.87133789	0.25463867	0.41723633	0	0	0	0	0	0	0	0	0	0.95507813	0.044921875	0.66674805	-0.14111328	-0.1730957	-0.35229492	0	44330	0	0	0
1127	1128	1128	Category M	0.13183594	-0.50390625	-1.0319824	-0.21337891	0.27099609	0.41601563	0	0	7/3/2018	7	3	2018	5:29:46	19786	0.8	5	29	46	0	0.058837891	3.5288086	0.022460938	-0.39550781	-0.87231445	3.1496582	0.22143555	0	0	0	0	0	0	0	0	0	0.95800781	0.041992188	0.37695313	0.10913086	-0.1081543	-0.15942383	0	44330	0	0	0
1128	1129	1129	Category M	0.083984375	-0.35986328	-0.74389648	-0.23999023	0.28076172	0.3996582	0	0	7/3/2018	7	3	2018	5:29:46	19786	0.9	5	29	46	0	0.058837891	3.5288086	0.021728516	-0.39477539	-0.87280273	1.3239746	0.14746094	0	0	0	0	0	0	0	0	0	0.95825195	0.041748047	0.22607422	0.062011719	0.034912109	0.12890625	0	44330	0	0	0
1129	1130	1130	Category M	0.11987305	-0.45581055	-0.80395508	-0.28955078	0.24755859	0.38085938	0	0	7/3/2018	7	3	2018	5:29:47	19787	0	5	29	47	0	0.058837891	3.5288086	0.020019531	-0.39599609	-0.87084961	4.8376465	0.1340332	0	0	0	0	0	0	0	0	0	0.95678711	0.043212891	0.22631836	0.099609375	-0.059570313	0.066894531	0	44330	0	0	0
1130	1131	1131	Category M	0.21582031	-0.2878418	-0.89990234	-0.30249023	0.20727539	0.3918457	0	0	7/3/2018	7	3	2018	5:29:47	19787	0.1	5	29	47	0	0.058837891	3.5288086	0.020507813	-0.39794922	-0.87207031	4.7385254	0.22583008	0	0	0	0	0	0	0	0	0	0.95874023	0.041259766	0.33325195	0.19506836	0.11010742	-0.027587891	0	44330	0	0	0
1131	1132	1132	Category M	0.2878418	-0.50390625	-0.76782227	-0.31469727	0.18920898	0.39306641	0	0	7/3/2018	7	3	2018	5:29:47	19787	0.2	5	29	47	0	0.058837891	3.5288086	0.023925781	-0.39746094	-0.87084961	1.7097168	0.30249023	0	0	0	0	0	0	0	0	0	0.95751953	0.042480469	0.47314453	0.26367188	-0.10620117	0.10302734	0	44330	0	0	0
1132	1133	1133	Category M	0.047851563	-0.14379883	-0.39599609	-0.32714844	0.17431641	0.38916016	0	0	7/3/2018	7	3	2018	5:29:47	19787	0.3	5	29	47	0	0.058837891	3.5288086	0.025390625	-0.39868164	-0.86987305	1.9553223	0.53833008	0	0	0	0	0	0	0	0	0	0.95703125	0.04296875	0.75097656	0.022216797	0.25488281	0.47387695	0	44330	0	0	0
1133	1134	1134	Category M	0.023925781	-0.51586914	-0.88793945	-0.328125	0.20556641	0.37890625	0	0	7/3/2018	7	3	2018	5:29:47	19787	0.4	5	29	47	0	0.058837891	3.5288086	0.02734375	-0.40136719	-0.86914063	6.4089355	0.11572266	0	0	0	0	0	0	0	0	0	0.95776367	0.042236328	0.13671875	-0.003417969	-0.11425781	-0.018798828	0	44330	0	0	0
1134	1135	1135	Category M	0.13183594	-0.64794922	-0.94799805	-0.26269531	0.14770508	0.4387207	0	0	7/3/2018	7	3	2018	5:29:47	19787	0.5	5	29	47	0	0.058837891	3.5288086	0.05078125	-0.46289063	-0.88842773	5.9338379	0.21020508	0	0	0	0	0	0	0	0	0	1.0031738	0.003173828	0.32519531	0.080810547	-0.18481445	-0.059326172	0	44330	0	0	0
1135	1136	1136	Category M	-0.023925781	-0.2277832	-0.92382813	-0.21313477	0.21459961	0.4387207	0	0	7/3/2018	7	3	2018	5:29:47	19787	0.6	5	29	47	0	0.058837891	3.5288086	0.070068359	-0.38012695	-0.9284668	4.7192383	0.17895508	0	0	0	0	0	0	0	0	0	1.0056152	0.005615234	0.25097656	-0.093994141	0.15234375	0.004638672	0	44330	0	0	0
1136	1137	1137	Category M	-0.11987305	-0.64794922	-0.87597656	-0.18579102	0.25854492	0.43237305	0	0	7/3/2018	7	3	2018	5:29:47	19787	0.7	5	29	47	0	0.058837891	3.5288086	0.076416016	-0.37524414	-0.98657227	8.2775879	0.35375977	0	0	0	0	0	0	0	0	0	1.0581055	0.058105469	0.57958984	-0.19628906	-0.27246094	0.1105957	0	44330	0	0	0
1137	1138	1138	Category M	-0.15576172	-0.50390625	-0.92382813	-0.1574707	0.2722168	0.43408203	0	0	7/3/2018	7	3	2018	5:29:47	19787	0.8	5	29	47	0	0.058837891	3.5288086	0.084228516	-0.49243164	-1.0419922	11.418945	0.26757813	0	0	0	0	0	0	0	0	0	1.1555176	0.15551758	0.36962891	-0.23999023	-0.011230469	0.11816406	0	44330	0	0	0
1138	1139	1139	Category M	0.059814453	-0.40795898	-1.1159668	-0.11743164	0.36645508	0.39160156	0	0	7/3/2018	7	3	2018	5:29:47	19787	0.9	5	29	47	0	0.058837891	3.5288086	0.088134766	-0.44458008	-1.1044922	8.6037598	0.047851563	0	0	0	0	0	0	0	0	0	1.1940918	0.1940918	0.076416016	-0.028320313	0.036621094	-0.011230469	0	44330	0	0	0
1139	1140	1140	Category M	-0.095947266	-0.51586914	-0.95996094	-0.14648438	0.36694336	0.37817383	0	0	7/3/2018	7	3	2018	5:29:48	19788	0	5	29	48	0	0.058837891	3.5288086	0.081054688	-0.43920898	-1.1572266	2.0095215	0.27612305	0	0	0	0	0	0	0	0	0	1.2404785	0.24047852	0.45117188	-0.17700195	-0.076416016	0.19726563	0	44330	0	0	0
1140	1141	1141	Category M	-0.10791016	-0.52783203	-0.671875	-0.22436523	0.2800293	0.4074707	0	0	7/3/2018	7	3	2018	5:29:48	19788	0.1	5	29	48	0	0.058837891	3.5288086	0.088867188	-0.4519043	-1.1748047	2.8947754	0.54541016	0	0	0	0	0	0	0	0	0	1.2619629	0.26196289	0.77587891	-0.19677734	-0.075683594	0.50292969	0	44330	0	0	0
1141	1142	1142	Category M	0.083984375	-0.3359375	-0.75585938	-0.28881836	0.22387695	0.39941406	0	0	7/3/2018	7	3	2018	5:29:48	19788	0.2	5	29	48	0	0.058837891	3.5288086	0.086425781	-0.4519043	-1.1828613	5.2036133	0.44262695	0	0	0	0	0	0	0	0	0	1.2692871	0.26928711	0.54589844	-0.002441406	0.1159668	0.42700195	0	44330	0	0	0
1142	1143	1143	Category M	0.14379883	-0.31176758	-0.70776367	-0.3215332	0.17700195	0.39257813	0	0	7/3/2018	7	3	2018	5:29:48	19788	0.3	5	29	48	0	0.058837891	3.5288086	0.084716797	-0.44262695	-1.1833496	3.4780273	0.49682617	0	0	0	0	0	0	0	0	0	1.2663574	0.26635742	0.66577148	0.058837891	0.13085938	0.47558594	0	44330	0	0	0
1143	1144	1144	Category M	0.035888672	-0.37182617	-0.57592773	-0.34057617	0.14257813	0.38525391	0	0	7/3/2018	7	3	2018	5:29:48	19788	0.4	5	29	48	0	0.058837891	3.5288086	0.083496094	-0.44042969	-1.182373	1.017334	0.61230469	0	0	0	0	0	0	0	0	0	1.2646484	0.26464844	0.72290039	-0.047607422	0.068603516	0.60644531	0	44330	0	0	0
1144	1145	1145	Category M	-0.023925781	-0.61181641	-0.75585938	-0.32470703	0.15209961	0.3996582	0	0	7/3/2018	7	3	2018	5:29:48	19788	0.5	5	29	48	0	0.058837891	3.5288086	0.081542969	-0.43920898	-1.1799316	4.3154297	0.46972656	0	0	0	0	0	0	0	0	0	1.2617188	0.26171875	0.7019043	-0.10546875	-0.17236328	0.42407227	0	44330	0	0	0
1145	1146	1146	Category M	0.16796875	-0.29980469	-0.77978516	-0.27099609	0.24414063	0.40429688	0	0	7/3/2018	7	3	2018	5:29:48	19788	0.6	5	29	48	0	0.058837891	3.5288086	0.076904297	-0.43408203	-1.1738281	5.6884766	0.42626953	0	0	0	0	0	0	0	0	0	1.2539063	0.25390625	0.61938477	0.090820313	0.13427734	0.39404297	0	44330	0	0	0
1146	1147	1147	Category M	-0.46777344	-0.61181641	-1.2958984	-0.19897461	0.32299805	0.39575195	0	0	7/3/2018	7	3	2018	5:29:48	19788	0.7	5	29	48	0	0.058837891	3.5288086	0.072509766	-0.43212891	-1.1740723	2.7580566	0.58227539	0	0	0	0	0	0	0	0	0	1.2531738	0.25317383	0.84155273	-0.5402832	-0.17944336	-0.12158203	0	44330	0	0	0
1147	1148	1148	Category M	0.011962891	-1.0559082	-0.97192383	-0.17260742	0.25927734	0.44384766	0	0	7/3/2018	7	3	2018	5:29:48	19788	0.8	5	29	48	0	0.058837891	3.5288086	0.064697266	-0.42797852	-1.1755371	5.2895508	0.66210938	0	0	0	0	0	0	0	0	0	1.2526855	0.25268555	0.88452148	-0.052734375	-0.62768555	0.20361328	0	44330	0	0	0
1148	1149	1149	Category M	0.059814453	-0.15576172	-1.1159668	-0.10620117	0.35424805	0.40063477	0	0	7/3/2018	7	3	2018	5:29:48	19788	0.9	5	29	48	0	0.058837891	3.5288086	0.059326172	-0.42578125	-1.177002	6.8442383	0.27685547	0	0	0	0	0	0	0	0	0	1.2531738	0.25317383	0.33154297	0.000244141	0.27001953	0.061035156	0	44330	0	0	0
1149	1150	1150	Category M	-0.083984375	-0.64794922	-1.1159668	-0.076416016	0.44384766	0.32202148	0	0	7/3/2018	7	3	2018	5:29:49	19789	0	5	29	49	0	0.058837891	3.5288086	0.051269531	-0.41894531	-1.1767578	7.6835938	0.27246094	0	0	0	0	0	0	0	0	0	1.2502441	0.25024414	0.42480469	-0.13525391	-0.22875977	0.060791016	0	44330	0	0	0
1150	1151	1151	Category M	-0.20385742	-0.59985352	-0.39599609	-0.1574707	0.38867188	0.36157227	0	0	7/3/2018	7	3	2018	5:29:49	19789	0.1	5	29	49	0	0.058837891	3.5288086	0.046875	-0.41162109	-1.1782227	5.4492188	0.84277344	0	0	0	0	0	0	0	0	0	1.2490234	0.24902344	1.2211914	-0.25073242	-0.18798828	0.78222656	0	44330	0	0	0
1151	1152	1152	Category M	-0.34790039	-0.35986328	-0.63598633	-0.21899414	0.32324219	0.38427734	0	0	7/3/2018	7	3	2018	5:29:49	19789	0.2	5	29	49	0	0.058837891	3.5288086	0.039550781	-0.40698242	-1.177002	4.84375	0.66723633	0	0	0	0	0	0	0	0	0	1.2460938	0.24609375	0.97583008	-0.38745117	0.047119141	0.54101563	0	44330	0	0	0
1152	1153	1153	Category M	-0.047851563	-0.82788086	-0.94799805	-0.2199707	0.27978516	0.4074707	0	0	7/3/2018	7	3	2018	5:29:49	19789	0.3	5	29	49	0	0.058837891	3.5288086	0.028564453	-0.39941406	-1.1711426	6.6481934	0.48901367	0	0	0	0	0	0	0	0	0	1.237793	0.23779297	0.72802734	-0.076416016	-0.42822266	0.22314453	0	44330	0	0	0
1153	1154	1154	Category M	0.11987305	-0.73193359	-0.92382813	-0.16821289	0.2956543	0.42089844	0	0	7/3/2018	7	3	2018	5:29:49	19789	0.4	5	29	49	0	0.058837891	3.5288086	0.020263672	-0.39575195	-1.1713867	2.8959961	0.42895508	0	0	0	0	0	0	0	0	0	1.2365723	0.23657227	0.68310547	0.099365234	-0.3359375	0.24755859	0	44330	0	0	0
1154	1155	1155	Category M	0.059814453	-0.7199707	-0.93579102	-0.15869141	0.36376953	0.3828125	0	0	7/3/2018	7	3	2018	5:29:49	19789	0.5	5	29	49	0	0.058837891	3.5288086	0.01171875	-0.3894043	-1.1730957	1.0698242	0.40966797	0	0	0	0	0	0	0	0	0	1.236084	0.23608398	0.61572266	0.047851563	-0.33032227	0.23730469	0	44330	0	0	0
1155	1156	1156	Category M	0.023925781	-0.46777344	-0.75585938	-0.22021484	0.33178711	0.37670898	0	0	7/3/2018	7	3	2018	5:29:49	19789	0.6	5	29	49	0	0.058837891	3.5288086	0.004150391	-0.38671875	-1.1755371	3.1394043	0.42773438	0	0	0	0	0	0	0	0	0	1.2375488	0.23754883	0.52001953	0.01953125	-0.080810547	0.41967773	0	44330	0	0	0
1156	1157	1157	Category M	-0.17993164	-0.32397461	-0.63598633	-0.28173828	0.31079102	0.35083008	0	0	7/3/2018	7	3	2018	5:29:49	19789	0.7	5	29	49	0	0.059326172	3.5513672	-0.004394531	-0.38427734	-1.1760254	1.9396973	0.57104492	0	0	0	0	0	0	0	0	0	1.2373047	0.23730469	0.77587891	-0.17529297	0.060302734	0.54003906	0	44330	0	0	0
1157	1158	1158	Category M	0.11987305	-0.61181641	-0.88793945	-0.28735352	0.19775391	0.40649414	0	0	7/3/2018	7	3	2018	5:29:49	19789	0.8	5	29	49	0	0.059326172	3.5513672	-0.011474609	-0.37988281	-1.1723633	2.5114746	0.38964844	0	0	0	0	0	0	0	0	0	1.2324219	0.23242188	0.64770508	0.13134766	-0.23168945	0.28442383	0	44330	0	0	0
1158	1159	1159	Category M	-0.059814453	-0.70776367	-0.88793945	-0.21679688	0.18652344	0.44775391	0	0	7/3/2018	7	3	2018	5:29:49	19789	0.9	5	29	49	0	0.059326172	3.5513672	-0.019287109	-0.37475586	-1.1728516	2.1679688	0.43994141	0	0	0	0	0	0	0	0	0	1.2314453	0.23144531	0.65795898	-0.040283203	-0.33276367	0.28491211	0	44330	0	0	0
1159	1160	1160	Category M	0.035888672	-0.46777344	-1.0078125	-0.18310547	0.2956543	0.41455078	0	0	7/3/2018	7	3	2018	5:29:50	19790	0	5	29	50	0	0.059326172	3.5513672	-0.024902344	-0.37158203	-1.1713867	0.88891602	0.19921875	0	0	0	0	0	0	0	0	0	1.229248	0.22924805	0.32055664	0.060791016	-0.095947266	0.16357422	0	44330	0	0	0
1160	1161	1161	Category M	0.17993164	-0.40795898	-1.3078613	-0.15161133	0.39428711	0.34863281	0	0	7/3/2018	7	3	2018	5:29:50	19790	0.1	5	29	50	0	0.059326172	3.5513672	-0.032470703	-0.36401367	-1.1665039	4.0341797	0.25878906	0	0	0	0	0	0	0	0	0	1.2224121	0.22241211	0.39770508	0.21240234	-0.043701172	-0.14111328	0	44330	0	0	0
1161	1162	1162	Category M	-0.011962891	-0.55175781	-0.79199219	-0.21948242	0.3659668	0.35546875	0	0	7/3/2018	7	3	2018	5:29:50	19790	0.2	5	29	50	0	0.059326172	3.5513672	-0.038085938	-0.35986328	-1.1645508	7.4006348	0.41992188	0	0	0	0	0	0	0	0	0	1.2194824	0.21948242	0.59057617	0.026123047	-0.19165039	0.37255859	0	44330	0	0	0
1162	1163	1163	Category M	0	-0.40795898	-0.6237793	-0.29907227	0.2109375	0.40283203	0	0	7/3/2018	7	3	2018	5:29:50	19790	0.3	5	29	50	0	0.059326172	3.5513672	-0.043212891	-0.35668945	-1.1660156	4.9216309	0.54638672	0	0	0	0	0	0	0	0	0	1.2202148	0.22021484	0.63671875	0.043212891	-0.051025391	0.54223633	0	44330	0	0	0
1163	1164	1164	Category M	0	-0.2878418	-0.59985352	-0.32495117	0.12451172	0.40014648	0	0	7/3/2018	7	3	2018	5:29:50	19790	0.4	5	29	50	0	0.059326172	3.5513672	-0.048095703	-0.35302734	-1.166748	0.94067383	0.57275391	0	0	0	0	0	0	0	0	0	1.2199707	0.2199707	0.68041992	0.048095703	0.065185547	0.56689453	0	44330	0	0	0
1164	1165	1165	Category M	0.035888672	-0.3359375	-0.6237793	-0.31396484	0.10693359	0.4128418	0	0	7/3/2018	7	3	2018	5:29:50	19790	0.5	5	29	50	0	0.059326172	3.5513672	-0.053955078	-0.34887695	-1.1662598	4.6391602	0.55004883	0	0	0	0	0	0	0	0	0	1.2185059	0.21850586	0.64526367	0.08984375	0.012939453	0.54248047	0	44330	0	0	0
1165	1166	1166	Category M	-0.059814453	-0.3359375	-0.92382813	-0.27416992	0.1550293	0.42993164	0	0	7/3/2018	7	3	2018	5:29:50	19790	0.6	5	29	50	0	0.059326172	3.5513672	-0.05859375	-0.34130859	-1.1696777	8.4958496	0.24584961	0	0	0	0	0	0	0	0	0	1.2197266	0.21972656	0.25244141	-0.000976563	0.005371094	0.24584961	0	44330	0	0	0
1166	1167	1167	Category M	-0.15576172	-0.64794922	-0.86376953	-0.21362305	0.23974609	0.42724609	0	0	7/3/2018	7	3	2018	5:29:50	19790	0.7	5	29	50	0	0.059326172	3.5513672	-0.064208984	-0.33300781	-1.171875	4.6271973	0.44995117	0	0	0	0	0	0	0	0	0	1.2199707	0.2199707	0.71435547	-0.091308594	-0.31469727	0.30810547	0	44330	0	0	0
1167	1168	1168	Category M	-0.31176758	-0.2277832	-1.1757813	-0.1418457	0.30395508	0.42871094	0	0	7/3/2018	7	3	2018	5:29:50	19790	0.8	5	29	50	0	0.059326172	3.5513672	-0.067871094	-0.32568359	-1.1660156	6.2609863	0.26269531	0	0	0	0	0	0	0	0	0	1.2126465	0.21264648	0.35131836	-0.24365234	0.097900391	-0.009521484	0	44330	0	0	0
1168	1169	1169	Category M	-0.23999023	-0.45581055	-0.97192383	-0.12353516	0.31494141	0.42236328	0	0	7/3/2018	7	3	2018	5:29:50	19790	0.9	5	29	50	0	0.059326172	3.5513672	-0.075683594	-0.31787109	-1.1650391	12.273193	0.28857422	0	0	0	0	0	0	0	0	0	1.2099609	0.20996094	0.49536133	-0.1640625	-0.13769531	0.19311523	0	44330	0	0	0
1169	1170	1170	Category M	-0.15576172	-0.47998047	-0.86376953	-0.11425781	0.2487793	0.45654297	0	0	7/3/2018	7	3	2018	5:29:51	19791	0	5	29	51	0	0.059326172	3.5513672	-0.080810547	-0.31298828	-1.1655273	16.846436	0.35302734	0	0	0	0	0	0	0	0	0	1.2094727	0.20947266	0.54370117	-0.074707031	-0.16674805	0.30175781	0	44330	0	0	0
1170	1171	1171	Category N	-0.11987305	-0.2277832	-0.81591797	-0.18994141	0.12524414	0.46875	0	0	7/3/2018	7	3	2018	5:29:51	19791	0.4	5	29	51	0	0.059326172	3.5513672	-0.088623047	-0.30737305	-1.1665039	17.224121	0.36083984	0	0	0	0	0	0	0	0	0	1.2094727	0.20947266	0.46142578	-0.031005859	0.079589844	0.35058594	0	44330	0	0	0
1171	1172	1172	Category N	0.023925781	-0.37182617	-0.93579102	-0.18041992	0.091552734	0.48144531	0	0	7/3/2018	7	3	2018	5:29:51	19791	0.5	5	29	51	0	0.059326172	3.5513672	-0.095947266	-0.30395508	-1.1657715	26.74292	0.26831055	0	0	0	0	0	0	0	0	0	1.2087402	0.20874023	0.41796875	0.11987305	-0.067626953	0.22998047	0	44330	0	0	0
1172	1173	1173	Category N	0.023925781	-0.46777344	-0.93579102	-0.18139648	0.098388672	0.48046875	0	0	7/3/2018	7	3	2018	5:29:51	19791	0.6	5	29	51	0	0.059326172	3.5513672	-0.10595703	-0.29638672	-1.1689453	25.111572	0.31713867	0	0	0	0	0	0	0	0	0	1.2104492	0.21044922	0.53417969	0.12988281	-0.17114258	0.2331543	0	44330	0	0	0
1173	1174	1174	Category N	1.763916	-5.2199707	-2.5197754	-0.2109375	0.2043457	0.44238281	0	0	7/3/2018	7	3	2018	5:29:51	19791	0.7	5	29	51	0	0.059326172	3.5513672	-0.1105957	-0.29418945	-1.1738281	9.3425293	5.4394531	0	0	0	0	0	0	0	0	0	1.2150879	0.21508789	8.1459961	1.8745117	-4.9255371	-1.3457031	0	44330	0	0	0
1174	1175	1175	Category N	1.3918457	6.5039063	-4.1279297	-0.090576172	-0.35742188	0.35253906	0	0	7/3/2018	7	3	2018	5:29:51	19791	0.8	5	29	51	0	0.059326172	3.5513672	-0.1171875	-0.2878418	-1.1716309	24.411621	7.5593262	0	0	0	0	0	0	0	0	0	1.2121582	0.2121582	11.25708	1.5090332	6.791748	-2.9560547	0	44330	0	0	0
1175	1176	1176	Category N	0.55175781	0.21582031	-5.6757813	-0.12988281	0.001708984	0.49487305	0	0	7/3/2018	7	3	2018	5:29:51	19791	0.9	5	29	51	0	0.059326172	3.5513672	-0.12475586	-0.27954102	-1.1708984	47.408691	4.5820313	0	0	0	0	0	0	0	0	0	1.2104492	0.21044922	5.6767578	0.67651367	0.49536133	-4.5046387	0	44330	0	0	0
1176	1177	1177	Category N	0.6237793	-9.5397949	-5.3879395	-0.10107422	0.19702148	0.48071289	0	0	7/3/2018	7	3	2018	5:29:52	19792	0	5	29	52	0	0.059326172	3.5513672	-0.12890625	-0.27661133	-1.170166	28.486084	10.205811	0	0	0	0	0	0	0	0	0	1.2092285	0.20922852	14.233398	0.75268555	-9.2629395	-4.2175293	0	44330	0	0	0
1177	1178	1178	Category N	0.32397461	3.5998535	-5.7839355	-0.091064453	-0.23730469	0.43676758	0	0	7/3/2018	7	3	2018	5:29:52	19792	0.1	5	29	52	0	0.059326172	3.5513672	-0.13256836	-0.26831055	-1.1694336	18.077637	6.0385742	0	0	0	0	0	0	0	0	0	1.2072754	0.20727539	8.939209	0.45654297	3.8681641	-4.6142578	0	44330	0	0	0
1178	1179	1179	Category N	-0.49194336	0.29980469	-4.9799805	-0.078125	-0.32177734	0.37890625	0	0	7/3/2018	7	3	2018	5:29:52	19792	0.2	5	29	52	0	0.059326172	3.5513672	-0.13671875	-0.26245117	-1.170166	39.61499	3.8671875	0	0	0	0	0	0	0	0	0	1.2067871	0.20678711	4.7270508	-0.35498047	0.56225586	-3.8095703	0	44330	0	0	0
1179	1180	1180	Category N	0.76782227	-1.1999512	-2.027832	-0.19458008	0.13989258	0.46508789	0	0	7/3/2018	7	3	2018	5:29:52	19792	0.3	5	29	52	0	0.059326172	3.5513672	-0.14111328	-0.2565918	-1.1662598	45.407227	1.5678711	0	0	0	0	0	0	0	0	0	1.2026367	0.20263672	2.713623	0.90893555	-0.94311523	-0.86132813	0	44330	0	0	0
1180	1181	1181	Category N	0.071777344	-0.44384766	-1.5839844	-0.15112305	-0.2824707	0.38232422	0	0	7/3/2018	7	3	2018	5:29:52	19792	0.4	5	29	52	0	0.059326172	3.5513672	-0.14599609	-0.24926758	-1.1647949	32.022461	0.51074219	0	0	0	0	0	0	0	0	0	1.2001953	0.20019531	0.83129883	0.21777344	-0.19433594	-0.41894531	0	44330	0	0	0
1181	1182	1182	Category N	0.035888672	0.38378906	-0.98388672	-0.20581055	-0.061279297	0.46264648	0	0	7/3/2018	7	3	2018	5:29:52	19792	0.5	5	29	52	0	0.059326172	3.5513672	-0.14990234	-0.24414063	-1.1662598	13.945313	0.67993164	0	0	0	0	0	0	0	0	0	1.2009277	0.20092773	0.99633789	0.18579102	0.62792969	0.18237305	0	44330	0	0	0
1182	1183	1183	Category N	0	-0.2277832	-0.83984375	-0.22265625	-0.076416016	0.44995117	0	0	7/3/2018	7	3	2018	5:29:52	19792	0.6	5	29	52	0	0.059326172	3.5513672	-0.1574707	-0.23974609	-1.1689453	19.248047	0.36499023	0	0	0	0	0	0	0	0	0	1.2036133	0.20361328	0.4987793	0.1574707	0.011962891	0.32910156	0	44330	0	0	0
1183	1184	1184	Category N	-0.071777344	0.095947266	-0.85180664	-0.23388672	-0.11401367	0.44189453	0	0	7/3/2018	7	3	2018	5:29:52	19792	0.7	5	29	52	0	0.059326172	3.5513672	-0.16430664	-0.23583984	-1.1708984	27.034424	0.46972656	0	0	0	0	0	0	0	0	0	1.2055664	0.20556641	0.74365234	0.092529297	0.33178711	0.3190918	0	44330	0	0	0
1184	1185	1185	Category N	-0.095947266	-0.047851563	-0.81591797	-0.22363281	-0.075439453	0.4519043	0	0	7/3/2018	7	3	2018	5:29:52	19792	0.8	5	29	52	0	0.059326172	3.5513672	-0.17163086	-0.23095703	-1.173584	7.607666	0.40893555	0	0	0	0	0	0	0	0	0	1.2084961	0.20849609	0.61669922	0.075683594	0.18310547	0.35766602	0	44330	0	0	0
1185	1186	1186	Category N	-0.16796875	0.047851563	-0.95996094	-0.14379883	-0.025146484	0.4909668	0	0	7/3/2018	7	3	2018	5:29:52	19792	0.9	5	29	52	0	0.059326172	3.5513672	-0.17675781	-0.22387695	-1.1743164	41.94458	0.34619141	0	0	0	0	0	0	0	0	0	1.2084961	0.20849609	0.49487305	0.008789063	0.27172852	0.21435547	0	44330	0	0	0
1186	1187	1187	Category C	-0.50390625	0.17993164	-0.81591797	0.094726563	0.14916992	0.4855957	0	0	7/3/2018	7	3	2018	7:36:41	27401	0.199	7	36	41	0	0.059326172	3.5545898	-0.18432617	-0.21875	-1.1745605	29.002686	0.62426758	0	0	0	0	0	0	0	0	0	1.2089844	0.20898438	1.0769043	-0.31933594	0.39868164	0.35864258	0	44330	0	0	0
1187	1188	1188	Category C	-0.46777344	0.047851563	-0.79199219	0.087402344	0.15698242	0.48364258	0	0	7/3/2018	7	3	2018	7:36:41	27401	0.3	7	36	41	0	0.059326172	3.5545898	-0.18432617	-0.20947266	-1.1682129	31.830078	0.53662109	0	0	0	0	0	0	0	0	0	1.2009277	0.20092773	0.91674805	-0.28320313	0.25732422	0.3762207	0	44330	0	0	0
1188	1189	1189	Category C	-0.46777344	0.035888672	-0.81591797	0.091796875	0.15209961	0.48461914	0	0	7/3/2018	7	3	2018	7:36:41	27401	0.4	7	36	41	0	0.059326172	3.5545898	-0.18969727	-0.19580078	-1.1650391	64.739746	0.50292969	0	0	0	0	0	0	0	0	0	1.1965332	0.1965332	0.85913086	-0.27807617	0.23168945	0.34912109	0	44330	0	0	0
1189	1190	1190	Category C	-0.31176758	0.083984375	-0.83984375	0.097412109	0.14575195	0.48657227	0	0	7/3/2018	7	3	2018	7:36:41	27401	0.5	7	36	41	0	0.059326172	3.5545898	-0.19726563	-0.19238281	-1.1630859	82.562744	0.44042969	0	0	0	0	0	0	0	0	0	1.1953125	0.1953125	0.71386719	-0.11425781	0.27636719	0.32324219	0	44330	0	0	0
1190	1191	1191	Category C	-0.49194336	0.035888672	-0.81591797	0.11181641	0.14892578	0.4831543	0	0	7/3/2018	7	3	2018	7:36:41	27401	0.6	7	36	41	0	0.059326172	3.5545898	-0.20068359	-0.18310547	-1.1586914	77.57666	0.50024414	0	0	0	0	0	0	0	0	0	1.1901855	0.19018555	0.85302734	-0.29101563	0.21899414	0.34277344	0	44330	0	0	0
1191	1192	1192	Category C	-0.55175781	0.13183594	-0.77978516	0.092041016	0.15258789	0.4855957	0	0	7/3/2018	7	3	2018	7:36:41	27401	0.7	7	36	41	0	0.059326172	3.5545898	-0.20458984	-0.17504883	-1.1638184	74.823975	0.60180664	0	0	0	0	0	0	0	0	0	1.1945801	0.19458008	1.0383301	-0.34692383	0.30688477	0.3840332	0	44330	0	0	0
1192	1193	1193	Category C	-0.47998047	0.095947266	-0.88793945	0.10131836	0.14404297	0.48583984	0	0	7/3/2018	7	3	2018	7:36:41	27401	0.8	7	36	41	0	0.059326172	3.5545898	-0.20483398	-0.16992188	-1.1665039	81.063232	0.47314453	0	0	0	0	0	0	0	0	0	1.1965332	0.1965332	0.81958008	-0.27490234	0.26586914	0.27856445	0	44330	0	0	0
1193	1194	1194	Category C	-0.46777344	0.011962891	-0.74389648	0.10424805	0.14135742	0.48461914	0	0	7/3/2018	7	3	2018	7:36:41	27401	0.9	7	36	41	0	0.059326172	3.5545898	-0.20947266	-0.15869141	-1.1657715	73.421387	0.52319336	0	0	0	0	0	0	0	0	0	1.1950684	0.19506836	0.85083008	-0.25805664	0.1706543	0.421875	0	44330	0	0	0
1194	1195	1195	Category C	-0.49194336	0.083984375	-0.82788086	0.10131836	0.15087891	0.48388672	0	0	7/3/2018	7	3	2018	7:36:42	27402	0	7	36	42	0	0.059326172	3.5545898	-0.21582031	-0.14916992	-1.1643066	57.351074	0.49365234	0	0	0	0	0	0	0	0	0	1.1936035	0.19360352	0.84570313	-0.27587891	0.2331543	0.33642578	0	44330	0	0	0
1195	1196	1196	Category C	-0.50390625	0.035888672	-0.83984375	0.10302734	0.15893555	0.48022461	0	0	7/3/2018	7	3	2018	7:36:42	27402	0.1	7	36	42	0	0.059326172	3.5545898	-0.22265625	-0.13989258	-1.1623535	47.140381	0.46264648	0	0	0	0	0	0	0	0	0	1.1916504	0.19165039	0.77954102	-0.28100586	0.17578125	0.32250977	0	44330	0	0	0
1196	1197	1197	Category C	-0.35986328	0.035888672	-0.73193359	0.10327148	0.15722656	0.4831543	0	0	7/3/2018	7	3	2018	7:36:42	27402	0.2	7	36	42	0	0.059326172	3.5545898	-0.22802734	-0.13354492	-1.1643066	38.700439	0.48266602	0	0	0	0	0	0	0	0	0	1.1940918	0.1940918	0.73364258	-0.1315918	0.16943359	0.43237305	0	44330	0	0	0
1197	1198	1198	Category C	-0.49194336	0.059814453	-0.83984375	0.076904297	0.15820313	0.48754883	0	0	7/3/2018	7	3	2018	7:36:42	27402	0.3	7	36	42	0	0.059326172	3.5545898	-0.23095703	-0.12939453	-1.1665039	27.579834	0.45898438	0	0	0	0	0	0	0	0	0	1.1962891	0.19628906	0.77685547	-0.26074219	0.18920898	0.32666016	0	44330	0	0	0
1198	1199	1199	Category C	-0.40795898	0.083984375	-0.85180664	0.081298828	0.15185547	0.484375	0	0	7/3/2018	7	3	2018	7:36:42	27402	0.4	7	36	42	0	0.059326172	3.5545898	-0.23754883	-0.12207031	-1.1655273	20.394531	0.41235352	0	0	0	0	0	0	0	0	0	1.1958008	0.19580078	0.69018555	-0.17016602	0.20605469	0.3137207	0	44330	0	0	0
1199	1200	1200	Category C	-0.45581055	0.035888672	-0.76782227	0.084960938	0.15820313	0.4855957	0	0	7/3/2018	7	3	2018	7:36:42	27402	0.5	7	36	42	0	0.059326172	3.5545898	-0.24316406	-0.11328125	-1.1640625	13.582764	0.47387695	0	0	0	0	0	0	0	0	0	1.1945801	0.19458008	0.75805664	-0.21240234	0.14916992	0.39624023	0	44330	0	0	0
1200	1201	1201	Category C	-0.43188477	0.035888672	-0.86376953	0.064941406	0.15942383	0.49121094	0	0	7/3/2018	7	3	2018	7:36:42	27402	0.6	7	36	42	0	0.059326172	3.5545898	-0.25	-0.10693359	-1.1618652	10.370361	0.37744141	0	0	0	0	0	0	0	0	0	1.1933594	0.19335938	0.62304688	-0.18164063	0.14282227	0.2980957	0	44330	0	0	0
1201	1202	1202	Category C	-0.40795898	0.047851563	-0.92382813	0.075927734	0.15820313	0.48657227	0	0	7/3/2018	7	3	2018	7:36:42	27402	0.7	7	36	42	0	0.059326172	3.5545898	-0.25756836	-0.1015625	-1.15625	6.5830078	0.31445313	0	0	0	0	0	0	0	0	0	1.1889648	0.18896484	0.53198242	-0.15014648	0.14941406	0.23242188	0	44330	0	0	0
1202	1203	1203	Category C	-0.40795898	0.047851563	-0.86376953	0.082275391	0.16967773	0.48583984	0	0	7/3/2018	7	3	2018	7:36:42	27402	0.8	7	36	42	0	0.059326172	3.5545898	-0.26464844	-0.094482422	-1.1582031	2.4099121	0.35693359	0	0	0	0	0	0	0	0	0	1.1918945	0.19189453	0.58007813	-0.14306641	0.14233398	0.29443359	0	44330	0	0	0
1203	1204	1204	Category C	-0.47998047	0.011962891	-0.76782227	0.077880859	0.16601563	0.48388672	0	0	7/3/2018	7	3	2018	7:36:42	27402	0.9	7	36	42	0	0.059326172	3.5545898	-0.26904297	-0.089111328	-1.1599121	1.0656738	0.45654297	0	0	0	0	0	0	0	0	0	1.1940918	0.1940918	0.7043457	-0.21069336	0.10107422	0.39208984	0	44330	0	0	0
1204	1205	1205	Category C	-0.40795898	0.011962891	-0.85180664	0.069091797	0.16967773	0.4855957	0	0	7/3/2018	7	3	2018	7:36:43	27403	0	7	36	43	0	0.059326172	3.5545898	-0.27539063	-0.084716797	-1.1635742	0.78393555	0.35229492	0	0	0	0	0	0	0	0	0	1.1987305	0.19873047	0.54101563	-0.13232422	0.096679688	0.31176758	0	44330	0	0	0
1205	1206	1206	Category C	-0.39599609	0.011962891	-0.89990234	0.068847656	0.17333984	0.48461914	0	0	7/3/2018	7	3	2018	7:36:43	27403	0.1	7	36	43	0	0.059326172	3.5545898	-0.28076172	-0.080078125	-1.1665039	0.28222656	0.3046875	0	0	0	0	0	0	0	0	0	1.2023926	0.20239258	0.47387695	-0.11499023	0.092041016	0.26660156	0	44330	0	0	0
1206	1207	1207	Category C	-0.41992188	0.011962891	-0.75585938	0.060058594	0.15576172	0.48730469	0	0	7/3/2018	7	3	2018	7:36:43	27403	0.2	7	36	43	0	0.059326172	3.5545898	-0.28588867	-0.075927734	-1.1657715	0.53027344	0.43994141	0	0	0	0	0	0	0	0	0	1.2026367	0.20263672	0.6315918	-0.13378906	0.087890625	0.40991211	0	44330	0	0	0
1207	1208	1208	Category C	-0.47998047	0.13183594	-0.95996094	0.055908203	0.1628418	0.48925781	0	0	7/3/2018	7	3	2018	7:36:43	27403	0.3	7	36	43	0	0.059326172	3.5545898	-0.29003906	-0.066894531	-1.1657715	1.041748	0.34326172	0	0	0	0	0	0	0	0	0	1.203125	0.203125	0.59448242	-0.18969727	0.19873047	0.20581055	0	44330	0	0	0
1208	1209	1209	Category C	-0.32397461	0.035888672	-0.77978516	0.05078125	0.15722656	0.49194336	0	0	7/3/2018	7	3	2018	7:36:43	27403	0.4	7	36	43	0	0.059326172	3.5545898	-0.29199219	-0.063964844	-1.1611328	1.6647949	0.39550781	0	0	0	0	0	0	0	0	0	1.1989746	0.19897461	0.51318359	-0.031738281	0.099853516	0.38134766	0	44330	0	0	0
1209	1210	1210	Category C	-0.50390625	-0.011962891	-0.87597656	0.044921875	0.14672852	0.49731445	0	0	7/3/2018	7	3	2018	7:36:43	27403	0.5	7	36	43	0	0.059326172	3.5545898	-0.29443359	-0.058349609	-1.1586914	2.7033691	0.35498047	0	0	0	0	0	0	0	0	0	1.1970215	0.19702148	0.53881836	-0.20922852	0.046386719	0.28271484	0	44330	0	0	0
1210	1211	1211	Category C	-0.38378906	-0.011962891	-0.85180664	0.05078125	0.14013672	0.49462891	0	0	7/3/2018	7	3	2018	7:36:43	27403	0.6	7	36	43	0	0.059326172	3.5545898	-0.296875	-0.052246094	-1.1589355	2.9162598	0.32177734	0	0	0	0	0	0	0	0	0	1.1975098	0.19750977	0.43408203	-0.086669922	0.040283203	0.30712891	0	44330	0	0	0
1211	1212	1212	Category C	-0.50390625	0.095947266	-1.0078125	0.067138672	0.15991211	0.48632813	0	0	7/3/2018	7	3	2018	7:36:43	27403	0.7	7	36	43	0	0.059326172	3.5545898	-0.30151367	-0.049072266	-1.1604004	3.59375	0.29199219	0	0	0	0	0	0	0	0	0	1.1999512	0.19995117	0.50024414	-0.20214844	0.14501953	0.15258789	0	44330	0	0	0
1212	1213	1213	Category C	-0.32397461	0.035888672	-0.79199219	0.062744141	0.17944336	0.48681641	0	0	7/3/2018	7	3	2018	7:36:43	27403	0.8	7	36	43	0	0.059326172	3.5545898	-0.30688477	-0.043945313	-1.1594238	4.8918457	0.37646484	0	0	0	0	0	0	0	0	0	1.2001953	0.20019531	0.46435547	-0.016845703	0.079833984	0.36743164	0	44330	0	0	0
1213	1214	1214	Category C	-0.50390625	-0.011962891	-0.7199707	0.067871094	0.17211914	0.48266602	0	0	7/3/2018	7	3	2018	7:36:43	27403	0.9	7	36	43	0	0.059326172	3.5545898	-0.3112793	-0.037841797	-1.1584473	4.7358398	0.47949219	0	0	0	0	0	0	0	0	0	1.2001953	0.20019531	0.65698242	-0.19238281	0.025878906	0.43847656	0	44330	0	0	0
1214	1215	1215	Category C	-0.46777344	0.011962891	-0.88793945	0.052490234	0.15698242	0.48974609	0	0	7/3/2018	7	3	2018	7:36:44	27404	0	7	36	44	0	0.059326172	3.5545898	-0.33862305	0.027587891	-1.1381836	3.9619141	0.28198242	0	0	0	0	0	0	0	0	0	1.1877441	0.18774414	0.39477539	-0.12890625	-0.015625	0.25024414	0	44330	0	0	0
1215	1216	1216	Category C	-0.35986328	0.011962891	-0.85180664	0.044677734	0.15551758	0.49462891	0	0	7/3/2018	7	3	2018	7:36:44	27404	0.1	7	36	44	0	0.059326172	3.5545898	-0.35961914	-0.053222656	-1.0966797	4.317627	0.25341797	0	0	0	0	0	0	0	0	0	1.1555176	0.15551758	0.31030273	0	0.065185547	0.24487305	0	44330	0	0	0
1216	1217	1217	Category C	-0.41992188	0.011962891	-0.82788086	0.038330078	0.15795898	0.49365234	0	0	7/3/2018	7	3	2018	7:36:44	27404	0.2	7	36	44	0	0.059326172	3.5545898	-0.37133789	-0.055175781	-1.0366211	4.7658691	0.22460938	0	0	0	0	0	0	0	0	0	1.1025391	0.10253906	0.32446289	-0.048339844	0.067138672	0.20874023	0	44330	0	0	0
1217	1218	1218	Category C	-0.47998047	-0.023925781	-0.97192383	0.030517578	0.15893555	0.49072266	0	0	7/3/2018	7	3	2018	7:36:44	27404	0.3	7	36	44	0	0.059326172	3.5545898	-0.38256836	0.063964844	-0.98193359	3.6315918	0.1315918	0	0	0	0	0	0	0	0	0	1.0559082	0.055908203	0.1953125	-0.097167969	-0.087890625	0.010009766	0	44330	0	0	0
1218	1219	1219	Category C	-0.29980469	0.059814453	-0.81591797	0.026123047	0.16772461	0.48974609	0	0	7/3/2018	7	3	2018	7:36:44	27404	0.4	7	36	44	0	0.059326172	3.5545898	-0.38964844	0.01953125	-0.92138672	3.5976563	0.14428711	0	0	0	0	0	0	0	0	0	1.0007324	0.000732422	0.2355957	0.08984375	0.040039063	0.10546875	0	44330	0	0	0
1219	1220	1220	Category C	-0.49194336	0.059814453	-0.83984375	0.046386719	0.15698242	0.49291992	0	0	7/3/2018	7	3	2018	7:36:44	27404	0.5	7	36	44	0	0.059326172	3.5545898	-0.38623047	0.016113281	-0.87158203	5.003418	0.11865234	0	0	0	0	0	0	0	0	0	0.95361328	0.046386719	0.18115234	-0.10546875	0.043457031	0.031738281	0	44330	0	0	0
1220	1221	1221	Category C	-0.40795898	-0.11987305	-0.77978516	0.035400391	0.13061523	0.49291992	0	0	7/3/2018	7	3	2018	7:36:44	27404	0.6	7	36	44	0	0.059326172	3.5545898	-0.3984375	0.031005859	-0.8581543	6.128418	0.17016602	0	0	0	0	0	0	0	0	0	0.9465332	0.053466797	0.23876953	-0.009277344	-0.15087891	0.078369141	0	44330	0	0	0
1221	1222	1222	Category C	-0.52783203	0.011962891	-0.97192383	0.061767578	0.13061523	0.49365234	0	0	7/3/2018	7	3	2018	7:36:44	27404	0.7	7	36	44	0	0.059326172	3.5545898	-0.40136719	0.036376953	-0.84838867	5.0993652	0.17822266	0	0	0	0	0	0	0	0	0	0.93920898	0.060791016	0.27392578	-0.1262207	-0.024414063	-0.12329102	0	44330	0	0	0
1222	1223	1223	Category C	-0.39599609	0	-0.86376953	0.075195313	0.15551758	0.49047852	0	0	7/3/2018	7	3	2018	7:36:44	27404	0.8	7	36	44	0	0.059570313	3.5578125	-0.40332031	0.032470703	-0.84741211	4.2941895	0.037109375	0	0	0	0	0	0	0	0	0	0.93920898	0.060791016	0.056396484	0.007324219	-0.032470703	-0.016113281	0	44330	0	0	0
1223	1224	1224	Category C	-0.55175781	0.035888672	-0.80395508	0.076660156	0.16503906	0.48681641	0	0	7/3/2018	7	3	2018	7:36:44	27404	0.9	7	36	44	0	0.059570313	3.5578125	-0.40527344	0.035400391	-0.84838867	4.9077148	0.15283203	0	0	0	0	0	0	0	0	0	0.94091797	0.059082031	0.19116211	-0.14624023	0.000244141	0.044433594	0	44330	0	0	0
1224	1225	1225	Category C	-0.43188477	-0.047851563	-0.80395508	0.065917969	0.14819336	0.49316406	0	0	7/3/2018	7	3	2018	7:36:45	27405	0	7	36	45	0	0.059570313	3.5578125	-0.40722656	0.035400391	-0.84741211	3.230957	0.097167969	0	0	0	0	0	0	0	0	0	0.94091797	0.059082031	0.15161133	-0.024414063	-0.083251953	0.043457031	0	44330	0	0	0
1225	1226	1226	Category C	-0.44384766	0.10791016	-0.80395508	0.072753906	0.14941406	0.48632813	0	0	7/3/2018	7	3	2018	7:36:45	27405	0.1	7	36	45	0	0.059570313	3.5578125	-0.40844727	0.036621094	-0.84838867	0.25244141	0.091064453	0	0	0	0	0	0	0	0	0	0.94238281	0.057617188	0.15087891	-0.03515625	0.071044922	0.044433594	0	44330	0	0	0
[truncated: 11,556 more rows]
[truncated: 29 more columns]
