# Supplementary material for: Development of a multisensor biologging collar and analytical techniques to describe high‐resolution spatial behavior in free‐ranging terrestrial mammals
Source: Ecol Evol. 2024 Sep 23;14(9):e70264. doi: 10.1002/ece3.70264 (PMC11420106; doi:10.1002/ece3.70264)
Supplement: Supplementary file 1 — Appendix S1 [file ECE3-14-e70264-s001.zip › doi_10_5061_dryad_jdfn2z3hv__v20240620/B5_S20_Header.csv]

Split no.	Bookmark number	Category	Pointer	Day#	Time(hh:mm:ss)	Total Event start	Event start	Number events	Duration(s)	Sum VeDBA	Mean VeDBA	Mean Dyn AccX	Mean Dyn AccY	Mean Dyn AccZ	Sum VeSBA	Mean VeSBA	Mean smth AccX	Mean smth AccY	Mean smth AccZ	VeDBA_Var	VeDBA_SD	VeSBA_Var	VeSBA_SD	Mean Animal g	Sum Animal g	Animal g_Var	Animal g_SD	Acc_x_Var	Acc_x_SD	Acc_y_Var	Acc_y_SD	Acc_z_Var	Acc_z_SD	Predominant freq, Hz	Smth press val	Max pressure val	Min pressure val	Grd air press	Altitude begin	Altitude end	Delta max/min altitude
1	1	Category L	0	8	15:53:00	1	1	72	7.101	0	0	0	0	0	0	0	0	0	0	0	0	0	0	0	0	0	0	0	0	0	0	0	0	0	7	0	0	1000	0	44330	44330
1	2	Category J	72	8	16:05:11	73	73	62	6.101	33.106	0.613073	-0.00622106	-0.0168638	0.0279722	49.072	0.908741	0.0346273	-0.017664	-0.906865	0.0951606	0.308481	9.04E-06	0.00300703	0.0912589	4.92798	9.04E-06	0.00300703	0.0218189	0.147712	0.0208333	0.144338	0.394332	0.627959	0	7	0	0	1000	44330	44330	0
1	3	Category L	134	8	16:05:23	135	135	91	9	5.11743	0.0562355	0.0103532	0.00786884	-0.00262384	84.8281	0.932177	0.116356	0.0147987	-0.924287	0.017943	0.133951	8.05E-06	0.002837	0.0678228	6.17188	8.05E-06	0.002837	0.00199605	0.0446772	0.00153728	0.0392082	0.000523158	0.0228727	0	7	0	0	1000	44330	44330	0
1	4	Category J	225	8	16:05:34	226	226	82	8.201	48.7803	0.594881	-0.0125345	-0.0102837	-0.00654416	77.5352	0.945551	0.0863305	-0.00360554	-0.941513	0.103831	0.322229	5.95E-06	0.00244022	0.0544493	4.46484	5.95E-06	0.00244022	0.0678175	0.260418	0.0225354	0.150118	0.368751	0.607248	0	7	0	0	1000	44330	44330	0
1	5	Category L	307	8	16:05:42	308	308	43	4.2	4.29785	0.09995	0.0773472	0.0260379	0.00962936	40.6099	0.944415	0.0487032	0.0080169	-0.942644	0.0213935	0.146265	1.14E-05	0.00336977	0.0555846	2.39014	1.14E-05	0.00336977	0.00894236	0.0945641	0.00163517	0.0404373	0.000420149	0.0204975	0	7	0	0	1000	44330	44330	0
1	6	Category E	350	8	16:31:23	351	351	126	12.6	30.0691	0.238644	-0.0518063	-0.0135576	0.00597563	119.13	0.945477	-0.215919	-0.0505604	-0.914787	0.0111491	0.105589	7.75E-05	0.00880369	0.0545228	6.86987	7.36E-05	0.00858078	0.023017	0.151714	0.0164698	0.128335	0.0285044	0.168832	0	7	0	0	1000	44330	44330	0
1	7	Category L	476	8	17:52:36	477	477	33	3.2	5.53027	0.167584	0.150546	0.0534372	0.0209813	31.8762	0.965946	-0.077215	-0.0356741	-0.961182	0.0496493	0.222821	0.000303326	0.0174163	0.0361846	1.19409	0.000480883	0.021929	0.0246804	0.1571	0.0028927	0.0537838	0.00183475	0.042834	0	7	0	0	1000	44330	44330	0
1	8	Category J	509	8	17:52:39	510	510	81	8	54.7854	0.676363	-0.0380618	-0.0035536	-0.0192118	81.9207	1.01137	-0.0454735	0.0135483	-1.00988	0.0898739	0.29979	0.000217014	0.0147314	0.0265752	2.15259	9.04E-05	0.00950907	0.0362262	0.190332	0.0385471	0.196334	0.469621	0.685289	0	7	0	0	1000	44330	44330	0
1	9	Category L	590	8	17:52:58	591	591	28	2.7	3.79004	0.135359	0.131147	0.00145612	0.0228446	26.8269	0.958104	0.0258004	0.0147182	-0.957406	0.0851353	0.29178	0.00037493	0.0193631	0.0418963	1.1731	0.000261579	0.0161734	0.0177089	0.133075	0.00025286	0.0159016	0.000671387	0.0259111	0	7	0	0	1000	44330	44330	0
1	10	Category J	618	8	17:53:02	619	619	38	3.701	24.3369	0.640445	-0.046104	-0.021388	-0.0447548	37.1746	0.978278	0.0444272	0.00237073	-0.977218	0.153539	0.39184	0	0	0.0217221	0.825439	0	0	0.0316612	0.177936	0.0233283	0.152736	0.428698	0.65475	0	7	0	0	1000	44330	44330	0
1	11	Category L	656	8	18:51:31	657	657	77	7.6	8.37573	0.108776	0.0812196	0.0132121	-0.00807249	72.1079	0.936466	-0.0471255	0.0124321	-0.930188	0.0193537	0.139118	0.00014268	0.0119449	0.0635336	4.89209	0.00014268	0.0119449	0.0144106	0.120044	0.00123339	0.0351196	0.00229556	0.047912	0	7	0	0	1000	44330	44330	0
1	12	Category C	733	8	18:56:44	734	734	354	35.4	37.8247	0.106849	-0.0273003	-0.00160485	0.00934286	332.773	0.940037	-0.529067	-0.014205	-0.773798	0.00347038	0.05891	6.90E-06	0.00262614	0.0599627	21.2268	6.90E-06	0.00262614	0.0101932	0.100961	0.00191037	0.0437077	0.00385039	0.0620515	0	7	0	0	1000	44330	44330	0
1	13	Category E	1087	8	18:59:58	1088	1088	100	9.9	21.6138	0.216138	0.0767554	0.00634766	-0.0319165	93.9761	0.939761	-0.249751	-0.0297217	-0.902615	0.00998047	0.0999023	0	0	0.0602393	6.02393	0	0	0.0231567	0.152173	0.00842041	0.0917628	0.024165	0.155451	0	7	0	0	1000	44330	44330	0
1	14	Category C	1187	7	16:37:46	1188	1188	226	22.601	32.9648	0.145862	-0.0127299	-0.00428218	0.00571246	214.926	0.950999	-0.455456	-0.0278731	-0.832604	0.00665985	0.0816079	0	0	0.049001	11.0742	0	0	0.0158616	0.125943	0.00447015	0.0668592	0.00829754	0.0910908	0	7	0	0	1000	44330	44330	0
1	15	Category D	1413	7	16:38:12	1414	1414	379	37.9	52.9856	0.139804	-0.00453754	0.00153441	0.00268426	360.165	0.950303	-0.429201	-0.0345076	-0.846608	0.00659373	0.0812018	6.44E-07	0.000802602	0.0496971	18.8352	6.44E-07	0.000802602	0.0121536	0.110243	0.00529057	0.0727363	0.00876974	0.0936469	0	7	0	0	1000	44330	44330	0
1	16	Category E	1792	7	16:39:54	1793	1793	62	6.1	17.7798	0.286771	-0.00624921	-0.0078755	-0.00933641	60.4851	0.975566	-0.34364	-0.0345459	-0.911905	0.0287928	0.169685	3.94E-05	0.00627515	0.0244338	1.51489	3.94E-05	0.00627515	0.0536282	0.231578	0.0134553	0.115997	0.0414055	0.203483	0	7	0	0	1000	44330	44330	0
1	17	Category F	1854	7	16:40:01	1855	1855	129	12.8	28.5481	0.221303	-0.00457811	0.00344068	-0.00105037	120.917	0.937345	-0.0981389	0.0019077	-0.928768	0.0106286	0.103095	0	0	0.0626552	8.08252	0	0	0.024397	0.156195	0.0117963	0.108611	0.0241415	0.155375	0	7	0	0	1000	44330	44330	0
1	18	Category L	1983	7	17:14:01	1984	1984	157	15.6	13.0669	0.0832286	0.0423063	0.00230923	-0.0041535	146.568	0.933555	0.0512991	-0.0121433	-0.928835	0.00153949	0.0392363	0	0	0.0664451	10.4319	0	0	0.00706453	0.0840507	0.00159702	0.0399628	0.000581583	0.024116	0	7	0	0	1000	44330	44330	0
1	19	Category C	2140	7	18:10:24	2141	2141	156	15.5	22.0034	0.141048	-0.0291232	0.00337415	0.00364959	148.279	0.950508	-0.404552	-0.0345287	-0.856938	0.00688758	0.0829915	6.26E-06	0.002502	0.0494917	7.7207	6.26E-06	0.002502	0.0157471	0.125487	0.00406745	0.0637765	0.00861691	0.0928273	0	7	0	0	1000	44330	44330	0
1	20	Category D	2296	7	18:10:49	2297	2297	509	50.9	52.9849	0.104096	0.000501232	-0.00283568	-0.000500272	484.182	0.951241	-0.432807	0.00179052	-0.846551	0.00314937	0.0561192	0	0	0.0487591	24.8184	0	0	0.00675152	0.0821676	0.00298389	0.054625	0.00428277	0.0654429	0	7	0	0	1000	44330	44330	0
1	21	Category C	2805	7	18:11:46	2806	2806	769	77	85.1394	0.110714	-0.000663212	0.000626067	0.000516537	731.981	0.951861	-0.480229	-0.00160295	-0.820207	0.00332622	0.0576734	0	0	0.0481389	37.0188	0	0	0.00819855	0.0905459	0.00241569	0.0491497	0.00502441	0.0708831	0	7	0	0	1000	44330	44330	0
1	22	Category D	3574	7	18:13:06	3575	3575	235	23.4	26.3252	0.112022	0.00522669	-0.00238011	-0.00432493	223.844	0.95253	-0.47351	0.00776783	-0.825913	0.00342836	0.0585522	0	0	0.0474703	11.1555	0	0	0.0091693	0.0957565	0.0025962	0.0509529	0.00399663	0.0632189	0	7	0	0	1000	44330	44330	0
1	23	Category C	3809	7	18:14:18	3810	3810	85	8.5	12.4468	0.146433	-0.0220674	0.019537	0.0164895	79.7795	0.938583	-0.554067	-0.0232968	-0.756735	0.0206227	0.143606	0	0	0.0614172	5.22046	0	0	0.0276166	0.166182	0.00956457	0.0977986	0.00503217	0.0709378	0	7	0	0	1000	44330	44330	0
1	24	Category D	3894	7	18:14:43	3895	3895	346	34.6	38.4045	0.110996	0.00503875	-0.00376936	-0.00309409	328.689	0.949968	-0.525686	-0.0509315	-0.788691	0.00312161	0.0558714	0	0	0.0500319	17.311	0	0	0.00756765	0.0869923	0.00343702	0.0586261	0.00431903	0.0657193	0	7	0	0	1000	44330	44330	0
1	25	Category C	4240	7	18:16:13	4241	4241	492	49.2	48.5542	0.0986874	-0.00938304	0.00124651	0.00328399	467.851	0.950916	-0.520352	-0.0108861	-0.7942	0.0028751	0.05362	0	0	0.0490842	24.1494	0	0	0.00755893	0.0869421	0.0016018	0.0400225	0.00346312	0.0588483	0	7	0	0	1000	44330	44330	0
1	26	Category K	4732	7	18:19:47	4733	4733	79	7.8	10.2883	0.130232	0.0216729	-0.0124203	0.0211073	76.1775	0.964272	-0.059629	-0.00721296	-0.954608	0.0189348	0.137604	0.000593354	0.0243589	0.0555188	4.38599	3.40E-05	0.00583046	0.0134092	0.115798	0.00226216	0.0475622	0.00696573	0.083461	0	7	0	0	1000	44330	44330	0
1	27	Category M	4811	7	18:19:56	4812	4812	19	1.8	17.2917	0.910092	0.226665	0.0413497	-0.263441	19.4517	1.02377	0.0421207	0.00580798	-1.02283	1.609	1.26846	0	0	0.0237716	0.45166	0	0	0.154464	0.393019	1.18404	1.08814	0.725933	0.852017	0	7	0	0	1000	44330	44330	0
1	28	Category L	4830	7	16:41:52	4908	4908	152	15.1	8.2085	0.0540033	0.0350808	-0.000573409	-0.000608745	142.59	0.938089	0.11907	0.0205688	-0.928422	0.000637657	0.0252519	0	0	0.0619105	9.4104	0	0	0.00396407	0.0629609	0.00037103	0.0192621	0.00020238	0.014226	0	7	0	0	1000	44330	44330	0
1	29	Category E	4982	7	16:42:18	5060	5060	81	8.001	18.7603	0.231608	-0.0478666	-0.00544946	0.00191696	74.6794	0.921968	-0.0861877	-0.0166558	-0.916796	0.0144254	0.120106	6.03E-06	0.00245523	0.0780316	6.32056	6.03E-06	0.00245523	0.0347915	0.186525	0.0135664	0.116475	0.020755	0.144066	0	7	0	0	1000	44330	44330	0
1	30	Category L	5063	7	16:42:26	5141	5141	291	29.001	17.0493	0.0585887	0.00732841	0.00243721	0.0144043	277.32	0.95299	0.0779253	0.0290443	-0.948408	0.00546086	0.0738977	0.000244141	0.015625	0.0588027	17.1116	9.23E-06	0.00303787	0.00192376	0.0438607	0.00103445	0.0321629	0.00209575	0.0457794	0	7	0	0	1000	44330	44330	0
1	31	Category M	5354	7	17:06:15	5432	5432	12	1.1	18.8618	1.57182	-0.213298	-0.0168254	-0.680583	12.6311	1.05259	0.117289	0.0427246	-1.04515	3.60514	1.89872	0	0	0.052592	0.631104	0	0	0.135213	0.367713	2.95575	1.71923	1.47404	1.2141	0	7	0	0	1000	44330	44330	0
1	32	Category L	5366	7	17:08:05	5444	5444	41	4	4.23877	0.103385	0.0102896	-0.00568074	0.0935892	42.2905	1.03148	0.117575	0.0234018	-1.02419	0.0550805	0.234692	0.00105397	0.0324649	0.048709	1.99707	7.74E-05	0.00879832	0.000613329	0.0247655	0.000482327	0.0219619	0.0105278	0.102605	0	7	0	0	1000	44330	44330	0
1	33	Category E	5407	7	17:08:11	5485	5485	82	8.1	24.1726	0.294788	0.00308153	-0.00548423	0.00142912	77.3008	0.942692	0.0985673	-0.0243783	-0.936753	0.0295261	0.171832	0.000282846	0.016818	0.0573075	4.69922	0	0	0.0412062	0.202993	0.0170154	0.130443	0.0578435	0.240507	0	7	0	0	1000	44330	44330	0
1	34	Category L	5489	7	17:08:21	5567	5567	36	3.5	2.79199	0.0775553	0.0489638	0.0121596	0.00176324	33.8733	0.940925	0.00887044	-0.000542535	-0.940538	0.015686	0.125244	0	0	0.0590752	2.12671	0	0	0.00520155	0.0721218	0.00128174	0.0358014	0.000440809	0.0209955	0	7	0	0	1000	44330	44330	0
1	35	Category E	5525	7	17:08:24	5603	5603	121	12.1	37.6533	0.311184	-0.0272328	0.001711	0.00124492	114.532	0.946545	-0.112791	0.00813937	-0.938396	0.0244948	0.156508	0	0	0.0534547	6.46802	0	0	0.0439292	0.209593	0.0222955	0.149317	0.0513603	0.226628	0	7	0	0	1000	44330	44330	0
1	36	Category L	5646	7	17:49:24	5724	5724	105	10.5	6.8125	0.064881	0.0331822	0.00458984	-0.00125326	98.3936	0.937081	0.055385	0.00671968	-0.934159	0.00328776	0.057339	0	0	0.0629185	6.60645	0	0	0.00373884	0.061146	0.00135789	0.0368495	0.000323196	0.0179776	0	7	0	0	1000	44330	44330	0
1	37	Category E	5751	7	17:49:37	5829	5829	85	8.4	20.5403	0.24165	-0.0293486	-0.0115148	0.00388327	79.7266	0.93796	0.0305549	-0.0178366	-0.936963	0.0232853	0.152595	1.72E-05	0.00415132	0.0620404	5.27344	1.72E-05	0.00415132	0.0210277	0.145009	0.0142664	0.119442	0.0322036	0.179454	0	7	0	0	1000	44330	44330	0
1	38	Category J	5836	7	18:03:13	5914	5914	55	5.4	37.9084	0.689244	-0.00599698	-0.000750178	-0.0111106	51.0576	0.92832	0.104923	-0.00241477	-0.922053	0.266752	0.516481	1.33E-05	0.00364921	0.0716797	3.94238	1.33E-05	0.00364921	0.18445	0.429477	0.0710449	0.266543	0.460951	0.678934	0	7	0	0	1000	44330	44330	0
1	39	Category L	5891	8	5:23:10	5969	5969	67	6.6	4.50659	0.0672626	0.0553543	0.0140035	0.00259445	62.6509	0.935088	0.135403	0.00302078	-0.924746	0.022665	0.150549	6.19E-05	0.00787059	0.0649123	4.34912	6.19E-05	0.00787059	0.00398642	0.0631381	0.000830807	0.0288237	0.00041176	0.0202919	0	7	0	0	1000	44330	44330	0
1	40	Category J	5958	8	5:23:32	6036	6036	104	10.301	87.2361	0.838808	-0.0402856	-0.00826792	-0.0027325	100.902	0.970212	-0.0223835	-0.0106037	-0.968959	0.184474	0.429504	0.000197191	0.0140425	0.0323416	3.36353	0.000133808	0.0115675	0.158654	0.398314	0.0843365	0.290407	0.678347	0.823618	0	7	0	0	1000	44330	44330	0
1	41	Category K	6062	8	6:01:58	6140	6140	117	11.6	10.9326	0.0934412	0.00634557	0.00524381	0.00274189	108.614	0.928321	0.117907	0.0607994	-0.917464	0.012737	0.112859	0.000114767	0.0107129	0.0716793	8.38647	0.000114767	0.0107129	0.00978232	0.0989056	0.00182166	0.042681	0.0022077	0.0469862	0	7	0	0	1000	44330	44330	0
1	42	Category L	6179	8	6:02:16	6257	6257	115	11.4	5.36572	0.0466585	0.0155592	-0.0081734	0.00362602	107.838	0.937725	0.067939	-0.0351945	-0.934167	0.00875297	0.0935573	1.27E-05	0.003569	0.062275	7.16162	1.27E-05	0.003569	0.00149032	0.0386047	0.000672979	0.0259418	0.000399117	0.0199779	0	7	0	0	1000	44330	44330	0
1	43	Category J	6294	8	6:02:28	6372	6372	42	4.1	26.5425	0.631964	-0.095395	0.0186826	-0.00185431	38.657	0.920404	0.0293259	-0.0120036	-0.91962	0.136103	0.368921	0	0	0.0795957	3.34302	0	0	0.0910238	0.301701	0.0265358	0.162898	0.347581	0.58956	0	7	0	0	1000	44330	44330	0
1	44	Category L	6336	8	11:59:01	6414	6414	180	17.901	10.6172	0.0589844	0.0233792	-0.0106255	0.0221449	171.632	0.953512	0.17612	-0.00554064	-0.936041	0.0143609	0.119837	0.000442166	0.0210277	0.0688843	12.3992	4.34E-05	0.00658808	0.00181071	0.0425524	0.00091824	0.0303025	0.0031901	0.056481	0	7	0	0	1000	44330	44330	0
1	45	Category M	6516	8	12:51:21	6594	6594	12	1.1	22.6226	1.88521	-0.141663	0.214844	-0.719259	12.761	1.06342	0.140564	0.0580241	-1.05251	4.51935	2.12588	0	0	0.0634155	0.760986	0	0	0.183187	0.428003	3.63544	1.90668	2.03878	1.42786	0	7	0	0	1000	44330	44330	0
1	46	Category L	6528	8	12:51:56	6606	6606	182	18.1	13.0283	0.0715842	0.013861	-0.000633156	0.0307121	176.865	0.971787	0.116216	0.0815685	-0.960959	0.0154721	0.124387	0.000551329	0.0234804	0.053059	9.65674	8.05E-05	0.00897139	0.00174386	0.0417596	0.000957782	0.0309481	0.00389686	0.0624248	0	7	0	0	1000	44330	44330	0
1	47	Category J	6710	8	12:52:16	6788	6788	64	6.4	40.3081	0.629814	-0.0387497	-0.0300446	-0.0153236	63.5369	0.992764	0.0177803	0.0141983	-0.992073	0.143326	0.378584	0.000102997	0.0101487	0.00924301	0.591553	9.54E-05	0.00976563	0.066906	0.258662	0.0492096	0.221832	0.409531	0.639946	0	7	0	0	1000	44330	44330	0
1	48	Category L	6774	8	12:54:19	6852	6852	102	10.1	5.18433	0.0508267	0.00939702	0.0168266	0.00348738	96.3171	0.944286	0.0341366	0.0462527	-0.941861	0.020302	0.142485	0.000126857	0.0112631	0.0557143	5.68286	0.000124464	0.0111563	0.000713274	0.0267072	0.00144091	0.0379593	0.000445198	0.0210997	0	7	0	0	1000	44330	44330	0
1	49	Category J	6876	8	12:54:30	6954	6954	62	6.1	42.2734	0.68183	0.0227563	0.00504032	0.0468081	63.155	1.01863	0.0437209	-0.0419016	-1.01588	0.121094	0.347985	0.000941123	0.0306777	0.0407833	2.52856	0.000291394	0.0170703	0.0715135	0.26742	0.0578653	0.240552	0.44638	0.668116	0	7	0	0	1000	44330	44330	0
1	50	Category M	6938	8	13:03:19	7016	7016	12	1.101	20.3875	1.69895	0.212931	-0.177185	-0.605123	12.198	1.0165	-0.0777181	-0.041687	-1.01259	4.48773	2.11843	0.000203451	0.0142636	0.0164998	0.197998	0.000244141	0.015625	0.689229	0.830198	4.39813	2.09717	1.22776	1.10804	0	7	0	0	1000	44330	44330	0
1	51	Category L	6950	8	13:03:28	7028	7028	45	4.4	8.62305	0.191623	-0.154688	0.0251031	0.103526	45.3723	1.00827	-0.170812	-0.00810004	-0.992247	0.0976671	0.312517	0.000759549	0.0275599	0.0261122	1.17505	0.000124783	0.0111706	0.0268446	0.163843	0.00115017	0.0339142	0.0125543	0.112046	0	7	0	0	1000	44330	44330	0
1	52	Category J	6995	8	13:03:38	7073	7073	99	9.8	67.3494	0.680297	0.0924627	0.0129542	-0.039647	101.192	1.02214	-0.112396	0.00488281	-1.01211	0.0992592	0.315054	0.000720092	0.0268345	0.042917	4.24878	0.000525272	0.0229188	0.0819129	0.286204	0.0518121	0.227623	0.440018	0.663338	0	7	0	0	1000	44330	44330	0
1	53	Category G	7094	8	13:10:06	7172	7172	133	13.301	47.4541	0.356798	-0.121171	-0.0225252	0.124493	137.248	1.03194	-0.454109	-0.00210915	-0.910512	0.0875547	0.295896	0.00961877	0.0980753	0.0968688	12.8835	0.0103696	0.101831	0.0777909	0.27891	0.0149403	0.122231	0.0791181	0.281279	0	7	0	0	1000	44330	44330	0
1	54	Category M	7227	8	13:10:24	7305	7305	16	1.5	34.3679	2.14799	0.326508	-0.0662689	0.367538	31.7751	1.98595	-0.00265503	0.0623016	-1.98283	3.59148	1.89512	0.0614777	0.247947	0.985947	15.7751	0.0614929	0.247978	0.40303	0.634847	6.63565	2.57598	1.18066	1.08658	0	7	0	0	1000	44330	44330	0
1	55	Category N	7243	8	13:10:26	7321	7321	21	2	69.5576	3.31227	0.0776483	0.213449	-0.805583	47.4402	2.25906	0.164504	0.0978771	-2.25074	5.60255	2.36697	0.0577916	0.240399	1.25906	26.4402	0.0577916	0.240399	0.743524	0.862279	10.3662	3.21966	4.9099	2.21583	0	7	0	0	1000	44330	44330	0
1	56	Category M	7264	8	13:10:29	7342	7342	19	1.8	79.9241	4.20653	0.512001	-0.0112562	-1.41291	42.3247	2.22762	0.164281	0.0926449	-2.21906	11.4547	3.38449	0.0445878	0.211158	1.22762	23.3247	0.044485	0.210915	1.24175	1.11434	17.1883	4.14588	8.10389	2.84673	0	7	0	0	1000	44330	44330	0
1	57	Category E	7283	8	13:10:32	7361	7361	83	8.2	43.6482	0.525882	-0.129662	-0.0174369	0.294154	103.093	1.24208	-0.118367	0.0395743	-1.22722	0.274341	0.523775	0.0271231	0.164691	0.294613	24.4529	0.0274879	0.165795	0.0911586	0.301925	0.0190077	0.137868	0.284962	0.533818	0	7	0	0	1000	44330	44330	0
1	58	Category L	7366	8	13:32:17	7444	7444	107	10.6	9.56226	0.0893669	0.0283545	-0.00645261	0.0432562	105.467	0.985671	0.0829074	0.0283865	-0.978716	0.0210691	0.145152	0.00101079	0.0317929	0.0667302	7.14014	6.39E-05	0.00799295	0.00406369	0.0637471	0.000424394	0.0206008	0.00617881	0.0786054	0	7	0	0	1000	44330	44330	0
1	59	Category M	7473	8	13:41:02	7551	7551	11	1.001	23.9106	2.17369	0.124157	0.165705	-0.858465	11.9033	1.08212	0.151767	0.0545987	-1.07	6.2963	2.50924	0	0	0.08212	0.90332	0	0	0.96673	0.983224	4.85136	2.20258	2.13443	1.46097	0	7	0	0	1000	44330	44330	0
1	60	Category L	7484	8	13:43:16	7562	7562	107	10.6	8.81104	0.0823461	0.00603278	-0.00815247	0.0514749	106.229	0.992799	0.124329	0.0395166	-0.983816	0.0371482	0.192739	0.0010587	0.0325377	0.057567	6.15967	6.85E-05	0.00827349	0.00146484	0.0382733	0.00126406	0.0355536	0.00638873	0.0799295	0	7	0	0	1000	44330	44330	0
1	61	Category J	7591	8	13:45:57	7669	7669	98	9.7	72.4021	0.738797	-0.0261156	-0.0117561	-0.0146161	97.2097	0.991936	0.0562595	-0.00792959	-0.989734	0.184259	0.429254	0.00012207	0.0110485	0.0158069	1.54907	1.49E-05	0.00386618	0.168766	0.410811	0.0422662	0.205588	0.497312	0.705203	0	7	0	0	1000	44330	44330	0
1	62	Category L	7689	8	13:53:34	7767	7767	226	22.6	11.3828	0.0503664	0.0113223	0.0046754	0.00333587	212.589	0.94066	0.133037	0.0334419	-0.9286	0.0087102	0.0933285	1.08E-05	0.00328674	0.0593402	13.4109	1.08E-05	0.00328674	0.00166145	0.0407609	0.000916067	0.0302666	0.000531492	0.0230541	0	7	0	0	1000	44330	44330	0
1	63	Category J	7915	8	13:53:58	7993	7993	46	4.5	25.1416	0.546557	0.063174	0.0272217	-0.0411589	42.6238	0.926604	-0.166891	-0.0125785	-0.905003	0.0874395	0.295702	0.000854492	0.0292317	0.0733961	3.37622	0.00016453	0.0128269	0.0418436	0.204557	0.0284158	0.16857	0.291063	0.539503	0	7	0	0	1000	44330	44330	0
1	64	Category G	7961	8	14:15:24	8039	8039	40	3.9	17.4822	0.437054	-0.294037	-0.0738647	0.20061	40.8306	1.02076	-0.26424	-0.036261	-0.984058	0.057312	0.239399	0.00140381	0.0374674	0.0350708	1.40283	0.000189209	0.0137553	0.149127	0.38617	0.0125244	0.111913	0.0625122	0.250024	0	7	0	0	1000	44330	44330	0
1	65	Category M	8001	8	14:18:06	8079	8079	12	1.1	20.8943	1.74119	0.459676	0.18337	-0.855591	12.2639	1.02199	-0.168701	-0.0302938	-1.00714	4.65938	2.15856	0.000101725	0.0100859	0.021993	0.263916	0.000244141	0.015625	0.695964	0.834244	3.64917	1.91028	1.87913	1.37081	0	7	0	0	1000	44330	44330	0
1	66	Category L	8013	8	14:18:09	8091	8091	186	18.501	17.5081	0.0941293	0.000336022	0.0092104	0.05086	183.737	0.987832	0.0584218	0.0511632	-0.982913	0.0194249	0.139373	0.00140315	0.0374587	0.0658208	12.2427	0.000110257	0.0105003	0.00431184	0.0656646	0.00228652	0.0478176	0.00769831	0.08774	0	7	0	0	1000	44330	44330	0
1	67	Category M	8199	8	15:58:58	8277	8277	14	1.301	23.2664	1.66188	0.0530831	-0.228115	-0.780814	15.262	1.09014	0.141497	0.0214844	-1.08064	5.23586	2.2882	0	0	0.0901402	1.26196	0	0	0.869367	0.932399	3.27609	1.81	2.38449	1.54418	0	7	0	0	1000	44330	44330	0
1	68	Category L	8213	8	16:00:53	8291	8291	252	25.1	17.5754	0.0697438	0.00387525	0.00593591	0.0405729	246.028	0.9763	0.182465	0.000519283	-0.958742	0.0158314	0.125823	0.000986251	0.0314046	0.0662696	16.7	5.52E-05	0.00743117	0.000918434	0.0303057	0.000548348	0.0234168	0.00674874	0.0821507	0	7	0	0	1000	44330	44330	0
1	69	Category M	8465	8	16:04:05	8543	8543	12	1.1	23.5774	1.96478	0.0702515	-0.071106	-0.78304	12.9214	1.07678	0.185506	-0.00278727	-1.06067	5.93062	2.43529	0	0	0.0767822	0.921387	0	0	0.219116	0.468099	5.14756	2.26882	2.01803	1.42057	0	7	0	0	1000	44330	44330	0
1	70	Category L	8477	8	16:58:53	8555	8555	303	30.201	13.9255	0.0459589	-0.00765377	0.000316658	0.0146243	289.833	0.956546	0.066366	-0.0106697	-0.95238	0.00692215	0.0831995	0.000343247	0.0185269	0.060418	18.3066	1.69E-05	0.00411347	0.000772709	0.0277976	0.000357751	0.0189143	0.00236567	0.0486381	0	7	0	0	1000	44330	44330	0
1	71	Category E	8780	8	16:59:23	8858	8858	78	7.7	19.5806	0.251033	0.0416135	-0.00139911	0.00293908	72.2144	0.925825	0.162748	0.0191243	-0.910538	0.0113713	0.106636	0	0	0.0741749	5.78564	0	0	0.0244422	0.15634	0.0099816	0.0999079	0.0395383	0.198842	0	7	0	0	1000	44330	44330	0
1	72	Category L	8858	8	16:59:31	8936	8936	204	20.3	28.1826	0.13815	0.0059252	0.00520474	-2.15E-05	188.768	0.925334	0.132293	0.07391	-0.910662	0.005924	0.0769675	0	0	0.0746663	15.2319	0	0	0.0173089	0.131563	0.00604248	0.0777334	0.00385838	0.0621159	0	7	0	0	1000	44330	44330	0
1	73	Category E	9062	8	17:35:14	9140	9140	49	4.8	15.6536	0.31946	-0.122529	-0.0214744	-0.00434969	45.8513	0.935741	-0.0197754	0.0255202	-0.935084	0.028968	0.1702	0	0	0.0642588	3.14868	0	0	0.054827	0.234152	0.0157047	0.125318	0.057398	0.239579	0	7	0	0	1000	44330	44330	0
1	74	Category L	9111	8	17:44:41	9189	9189	47	4.6	4.84473	0.103079	0.0981341	0.0110487	0.0079112	44.2485	0.941458	0.0853713	0.00763589	-0.936804	0.0296917	0.172313	3.64E-05	0.00603004	0.0585418	2.75146	3.64E-05	0.00603004	0.0107318	0.103594	0.000249335	0.0157903	0.000457114	0.0213802	0	7	0	0	1000	44330	44330	0
1	75	Category J	9158	8	17:48:20	9236	9236	59	5.8	37.1887	0.630317	-0.0535206	-0.0181574	0.0069849	53.9146	0.913806	0.0693111	-0.0170898	-0.910818	0.0994728	0.315393	2.90E-05	0.00538199	0.0861941	5.08545	2.90E-05	0.00538199	0.0488819	0.221093	0.0326652	0.180735	0.390344	0.624775	0	7	0	0	1000	44330	44330	0
1	76	Category L	9217	8	17:52:09	9295	9295	42	4.1	4.43628	0.105626	0.0962786	0.0219029	-0.00363305	39.1133	0.931269	0.0582217	0.00107538	-0.929228	0.050107	0.223846	8.14E-05	0.0090211	0.0687314	2.88672	8.14E-05	0.0090211	0.0102713	0.101348	0.000685919	0.0261901	0.000366211	0.0191366	0	7	0	0	1000	44330	44330	0
1	77	Category J	9259	8	17:53:18	9337	9337	74	7.3	43.634	0.589649	-0.0638824	-0.0176111	-0.0128306	71.6792	0.968638	-0.0243448	-0.0127811	-0.967219	0.0972636	0.311871	8.91E-05	0.00943813	0.0315799	2.33691	7.92E-05	0.00889836	0.0409694	0.202409	0.0372182	0.19292	0.359042	0.599201	0	7	0	0	1000	44330	44330	0
1	78	Category L	9333	8	18:10:44	9462	9462	110	10.901	5.93848	0.0539862	-0.0373646	0.00320268	-0.000281871	103.533	0.941206	-0.110334	-0.00892445	-0.933727	0.0138139	0.117533	7.55E-05	0.00868687	0.0587935	6.46729	7.55E-05	0.00868687	0.0030562	0.0552829	0.000292969	0.0171163	0.0004106	0.0202633	0	7	0	0	1000	44330	44330	0
1	79	Category J	9443	8	18:11:07	9572	9572	47	4.7	26.4348	0.562443	0.0662868	-0.0135212	-0.0121499	45.1411	0.960449	0.0586301	-0.0208299	-0.957805	0.120528	0.347171	0	0	0.0395508	1.85889	0	0	0.0461582	0.214845	0.0448336	0.211739	0.304615	0.551919	0	7	0	0	1000	44330	44330	0
1	80	Category L	9490	8	18:15:13	9619	9619	124	12.3	7.07495	0.0570561	0.0146662	0.00704464	0.00128174	116.397	0.938689	0.0593045	-0.00685563	-0.93626	0.00918284	0.0958271	1.97E-05	0.0044372	0.0613108	7.60254	1.97E-05	0.0044372	0.00230358	0.0479957	0.00115376	0.0339671	0.000494188	0.0222303	0	7	0	0	1000	44330	44330	0
1	81	Category K	9614	8	18:15:36	9743	9743	90	8.901	12.0374	0.133748	-0.0459256	0.00150011	0.00400391	83.8372	0.931524	0.0147217	0.00474989	-0.93109	0.0187907	0.137079	0	0	0.068476	6.16284	0	0	0.0324924	0.180256	0.00231391	0.0481031	0.00405273	0.0636611	0	7	0	0	1000	44330	44330	0
1	82	Category L	9704	8	18:15:58	9833	9833	123	12.301	6.03296	0.0490484	0.0276732	-0.000470417	-0.000258035	115.399	0.938207	0.118452	0.00157401	-0.930037	0.0101169	0.100583	3.37E-05	0.00580887	0.0617934	7.60059	3.37E-05	0.00580887	0.00184396	0.0429413	0.000587525	0.0242389	0.000464463	0.0215514	0	7	0	0	1000	44330	44330	0
1	83	Category J	9827	8	18:17:10	9956	9956	78	7.7	40.8733	0.524017	-0.0232998	0.00591259	-0.00177471	74.583	0.956192	-0.0216816	0.0133151	-0.955069	0.0870831	0.295098	5.63E-05	0.00750601	0.0438076	3.41699	5.63E-05	0.00750601	0.026652	0.163254	0.0219758	0.148242	0.318153	0.56405	0	7	0	0	1000	44330	44330	0
1	84	Category L	9905	8	18:38:54	10034	10034	44	4.3	1.66455	0.0378307	0.0101207	-0.0114857	0.00955478	41.7456	0.948764	-0.0838124	0.0177113	-0.944819	0.0102373	0.101179	1.11E-05	0.00333126	0.0512362	2.25439	1.11E-05	0.00333126	0.000932173	0.0305315	0.000210849	0.0145206	0.000260787	0.0161489	0	7	0	0	1000	44330	44330	0
1	85	Category E	9949	8	18:39:00	10078	10078	47	4.701	9.32983	0.198507	-0.0413377	0.00371405	-0.00646713	44.5984	0.948902	-0.0845402	0.0147679	-0.944876	0.0107474	0.10367	0	0	0.0510981	2.40161	0	0	0.0143108	0.119628	0.00716838	0.0846663	0.0255568	0.159865	0	7	0	0	1000	44330	44330	0
1	86	Category L	9996	8	19:47:00	10125	10125	249	24.8	17.3479	0.0696703	0.0142553	0.0022208	0.00365819	234.117	0.940231	0.0334355	0.0167153	-0.936356	0.00654473	0.0808995	3.33E-05	0.00577377	0.0597694	14.8826	1.18E-05	0.00343013	0.0046622	0.0682803	0.00159819	0.0399774	0.000664768	0.0257831	0	7	0	0	1000	44330	44330	0
1	87	Category J	10245	8	19:47:25	10374	10374	47	4.6	33.6689	0.716361	-0.0729305	0.00758394	0.0637155	47.3669	1.00781	0.0983991	-0.0177184	-1.00231	0.126361	0.355473	0.00128304	0.0358195	0.0422363	1.98511	0.000176612	0.0132896	0.0759173	0.275531	0.0441011	0.210003	0.48398	0.695687	0	7	0	0	1000	44330	44330	0
1	88	Category M	10292	8	19:52:18	10421	10421	10	0.9	24.064	2.4064	0.184912	-0.206812	-0.641968	10.1311	1.01311	0.0933105	-0.0450684	-1.00781	5.54995	2.35583	0.000390625	0.0197642	0.0158447	0.158447	0.000341797	0.0184877	0.292212	0.540566	6.83799	2.61495	1.96003	1.40001	0	7	0	0	1000	44330	44330	0
1	89	Category J	10302	8	19:53:16	10431	10431	66	6.5	47.364	0.717637	-0.0601437	0.0119999	0.0185732	65.874	0.998091	0.0765788	-0.0209073	-0.99434	0.165675	0.407032	0.00110603	0.033257	0.0440045	2.9043	0.000144265	0.012011	0.0784468	0.280084	0.0426173	0.20644	0.505682	0.711113	0	7	0	0	1000	44330	44330	0
1	90	Category A	10368	7	21:23:10	34116	34116	5111	512.2	115.302	0.0225597	-1.89E-05	-5.83E-06	-1.50E-05	4805.17	0.940162	0.196487	-0.150046	-0.907	7.08E-05	0.00841662	0	0	0.0598377	305.83	0	0	6.43E-05	0.00801844	0.000174018	0.0131916	0.000189781	0.0137761	0	7	0	0	1000	44330	44330	0
1	91	Category B	15479	7	23:16:24	81695	81695	5193	520.355	125.714	0.0242084	3.53E-06	-9.21E-06	8.60E-06	4801.95	0.924697	0.248576	0.30359	-0.837213	4.36E-05	0.00660518	0	0	0.0753029	391.048	0	0	0.000171505	0.013096	0.000143203	0.0119667	0.000154956	0.0124481	0	7	0	0	1000	44330	44330	0
1	92	Category A	20672	8	1:10:54	150233	150233	5012	502.2	122.698	0.0244808	-5.50E-06	-1.03E-05	5.26E-06	4959.77	0.989579	0.0224869	0.870918	-0.469067	7.37E-05	0.00858204	0	0	0.0104208	52.2292	0	0	0.000119878	0.0109489	0.000219103	0.0148021	0.000212332	0.0145716	0	7	0	0	1000	44330	44330	0
1	93	Category C	25684	7	19:10:36	185599	185599	403	40.2	56.3748	0.139888	-0.0086055	-0.0238434	-0.0149871	377.561	0.936877	-0.435268	-0.0120005	-0.823285	0.00583635	0.076396	0.000333194	0.0182536	0.0631234	25.4387	0.000333194	0.0182536	0.0106719	0.103305	0.0107925	0.103887	0.00804574	0.089698	0	7	0	0	1000	44330	44330	0
1	94	Category D	26087	7	19:11:19	186002	186002	169	16.8	20.1184	0.119044	-0.00458522	0.00147929	0.00330384	160.998	0.952653	-0.485258	-0.00540721	-0.818645	0.00407527	0.0638378	0	0	0.0473474	8.00171	0	0	0.00875873	0.0935881	0.00341941	0.0584758	0.00580303	0.0761777	0	7	0	0	1000	44330	44330	0
1	95	Category C	26256	7	19:12:42	186171	186171	439	43.8	48.5652	0.110627	0.000293636	-0.000243028	0.000330341	417.807	0.951725	-0.495547	-0.0597744	-0.808738	0.0038334	0.0619144	0	0	0.0482753	21.1929	0	0	0.00846484	0.0920046	0.00263883	0.0513696	0.00489838	0.0699885	0	7	0	0	1000	44330	44330	0
1	96	Category D	26695	7	19:13:31	186610	186610	139	13.8	14.0759	0.101266	-0.00399583	-0.0110882	0.00126988	132.198	0.951068	-0.494578	-0.0748001	-0.808569	0.0040854	0.0639172	0	0	0.0489318	6.80151	0	0	0.0073611	0.0857969	0.00239925	0.0489822	0.00452977	0.0673036	0	7	0	0	1000	44330	44330	0
1	97	Category C	26834	7	19:16:19	186749	186749	281	28.101	30.2263	0.107567	0.000531723	0.00292534	-0.000543017	266.445	0.948204	-0.465301	0.00808966	-0.825512	0.00298269	0.054614	0	0	0.051796	14.5547	0	0	0.00725471	0.0851746	0.00270814	0.0520398	0.00453441	0.067338	0	7	0	0	1000	44330	44330	0
1	98	Category D	27115	7	19:16:50	187030	187030	175	17.4	18.8398	0.107656	-0.000270647	-0.00790876	-0.000906808	165.528	0.945875	-0.431415	-0.00733817	-0.841173	0.00369559	0.0607914	0	0	0.0541253	9.47192	0	0	0.00770089	0.0877547	0.00284598	0.0533477	0.00439732	0.0663123	0	7	0	0	1000	44330	44330	0
1	99	Category C	27290	7	19:18:55	187205	187205	239	23.901	23.3606	0.0977431	-0.00218194	0.00996278	0.00173861	226.253	0.946666	-0.435654	0.0240279	-0.839507	0.00212474	0.0460949	0	0	0.053334	12.7468	0	0	0.005509	0.0742226	0.00283469	0.0532418	0.00328109	0.0572808	0	7	0	0	1000	44330	44330	0
1	100	Category D	27529	7	19:20:22	187444	187444	208	20.7	22.4744	0.10805	0.00940059	-0.00628897	-0.00501897	195.609	0.940427	-0.418559	-0.0996176	-0.83536	0.00253765	0.0503751	0	0	0.0595727	12.3911	0	0	0.00724558	0.085121	0.00219492	0.04685	0.00459994	0.0678228	0	7	0	0	1000	44330	44330	0
1	101	Category C	27737	7	19:21:30	187652	187652	199	19.9	28.4333	0.142881	-0.0185093	0.000612192	0.027583	192.255	0.966107	-0.535818	-0.0592133	-0.799289	0.010644	0.10317	0.000174211	0.0131989	0.0486024	9.67188	9.81E-06	0.00313284	0.00880992	0.0938612	0.00609861	0.0780936	0.00980979	0.0990444	0	7	0	0	1000	44330	44330	0
1	102	Category M	27936	7	19:22:03	187851	187851	11	1	18.5605	1.68732	0.460582	0.0392623	-0.877419	11.4792	1.04357	-0.471436	-0.0020419	-0.930975	3.58631	1.89376	0	0	0.043568	0.479248	0	0	0.254084	0.504067	2.86417	1.69239	1.68149	1.29672	0	7	0	0	1000	44330	44330	0
1	103	Category C	27947	7	19:22:23	187862	187862	84	8.3	12.6941	0.15112	-0.0336682	-0.0066819	0.0593669	83.0481	0.988668	-0.479501	0.0141398	-0.863307	0.0142561	0.119399	0.000476656	0.0218324	0.0446225	3.74829	2.33E-05	0.00482198	0.0130354	0.114173	0.00154332	0.0392851	0.014384	0.119933	0	7	0	0	1000	44330	44330	0
1	104	Category G	28031	7	19:49:45	187946	187946	101	10.1	17.2319	0.170613	-0.0622438	0.0131667	0.0106237	94.3801	0.934457	-0.404993	0.0222337	-0.837675	0.00817509	0.0904162	2.66E-05	0.00515651	0.0655433	6.61987	2.66E-05	0.00515651	0.0256227	0.160071	0.00410205	0.0640472	0.00876247	0.0936081	0	7	0	0	1000	44330	44330	0
1	105	Category L	28132	7	19:49:56	188047	188047	75	7.4	9.42505	0.125667	0.0874316	0.00525716	-0.0174674	69.0039	0.920052	-0.0119108	-0.0565592	-0.914844	0.00961589	0.0980606	1.63E-05	0.00403436	0.0799479	5.99609	1.63E-05	0.00403436	0.0236458	0.153772	0.00203451	0.0451055	0.000921224	0.0303517	0	7	0	0	1000	44330	44330	0
1	106	Category M	28207	7	19:50:05	188122	188122	151	15	48.4663	0.320969	-0.00367343	-0.0328927	0.0710853	145.885	0.966123	0.165304	-0.0529203	-0.936245	0.0476349	0.218254	0.00355863	0.0596543	0.117238	17.7029	0.000454328	0.021315	0.0471191	0.217069	0.0426486	0.206515	0.0466519	0.21599	0	7	0	0	1000	44330	44330	0
1	107	Category N	28358	7	19:50:20	188273	188273	19	1.8	39.7336	2.09124	-0.0223453	0.120644	-0.967632	22.833	1.20174	0.0432	-0.176115	-1.18773	7.29598	2.70111	0.000282689	0.0168134	0.201737	3.83301	7.71E-05	0.00878049	0.687616	0.829226	5.98172	2.44575	3.29396	1.81493	0	7	0	0	1000	44330	44330	0
1	108	Category L	28377	7	21:56:47	188455	188455	153	15.3	13.9819	0.0913852	-0.0136112	-0.0143149	0.0739443	155.66	1.01739	0.02087	0.0230641	-1.0162	0.0197546	0.140551	0.00206323	0.0454228	0.0777532	11.8962	0.000271267	0.0164702	0.000911139	0.0301851	0.000757953	0.0275309	0.0125022	0.111813	0	7	0	0	1000	44330	44330	0
1	109	Category M	28530	8	5:23:52	188608	188608	15	1.4	21.6382	1.44255	0.244759	0.0770996	-0.60459	16.2563	1.08376	0.0878418	0.0244466	-1.07992	3.44849	1.85701	0	0	0.0837565	1.25635	0	0	0.46932	0.685069	2.39424	1.54733	1.56169	1.24967	0	7	0	0	1000	44330	44330	0
1	110	Category L	28545	8	5:28:11	188623	188623	214	21.4	21.375	0.0998832	0.00136673	-0.00497408	0.0179694	204.756	0.956804	-0.12808	-0.0244962	-0.933328	0.00797222	0.0892873	0.000504253	0.0224556	0.0671558	14.3713	2.97E-05	0.00544628	0.00792088	0.0889993	0.00143176	0.0378386	0.00364386	0.0603644	0	7	0	0	1000	44330	44330	0
1	111	Category C	28759	8	5:29:45	188837	188837	227	22.7	24.2454	0.106808	-0.012962	0.00202841	0.00433	216.068	0.951843	-0.497872	-0.0104819	-0.80809	0.0030695	0.0554031	0	0	0.048157	10.9316	0	0	0.00842769	0.0918025	0.00225319	0.0474678	0.00381698	0.0617817	0	7	0	0	1000	44330	44330	0
1	112	Category D	28986	8	5:30:12	189064	189064	436	43.6	46.3989	0.10642	0.00576978	0.00164403	-0.00351316	414.571	0.950851	-0.446784	-0.0210191	-0.837873	0.00235853	0.0485647	0	0	0.049149	21.429	0	0	0.00698937	0.0836024	0.00229862	0.0479439	0.00431894	0.0657186	0	7	0	0	1000	44330	44330	0
1	113	Category C	29422	8	5:32:02	189500	189500	566	56.6	69.6731	0.123097	-0.00947361	-0.00296678	0.00460287	538.213	0.950906	-0.517828	-0.0765251	-0.79219	0.00391574	0.0625759	4.31E-07	0.000656768	0.0490943	27.7874	4.31E-07	0.000656768	0.00939381	0.0969217	0.00379496	0.0616033	0.00583306	0.0763745	0	7	0	0	1000	44330	44330	0
1	114	Category K	29988	8	5:33:57	190066	190066	382	38.2	25.7947	0.0675253	0.0270683	0.00316232	-0.00863631	355.872	0.931602	0.0934733	0.00696951	-0.918595	0.00135492	0.0368092	3.52E-05	0.00592884	0.0683984	26.1282	3.52E-05	0.00592884	0.00590859	0.0768673	0.00056114	0.0236884	0.00136706	0.0369738	0	7	0	0	1000	44330	44330	0
1	115	Category C	30370	8	5:34:37	190448	190448	100	9.901	16.8394	0.168394	-0.118909	0.0055249	0.0287842	92.0623	0.920623	-0.435063	-0.0526245	-0.802832	0.0080249	0.0895818	0.000241699	0.0155467	0.0793774	7.93774	0.000241699	0.0155467	0.0324463	0.180129	0.0022876	0.0478288	0.00470703	0.0686078	0	7	0	0	1000	44330	44330	0
1	116	Category K	30470	8	5:36:46	190548	190548	84	8.301	14.5623	0.17336	0.127081	-0.0218971	-0.0170579	76.3257	0.908639	-0.000145322	-0.0948254	-0.89808	0.0101086	0.100541	0.000159854	0.0126433	0.0913609	7.67432	0.000159854	0.0126433	0.034979	0.187027	0.0042899	0.0654973	0.00244431	0.04944	0	7	0	0	1000	44330	44330	0
1	117	Category E	30554	8	6:07:24	190632	190632	55	5.4	14.7935	0.268972	-0.11021	0.00941051	0.0134943	51.5688	0.937615	-0.239466	-0.0304554	-0.903023	0.0163752	0.127966	0	0	0.0623846	3.43115	0	0	0.0428622	0.207032	0.0110307	0.105027	0.0327947	0.181093	0	7	0	0	1000	44330	44330	0
1	118	Category F	30609	8	13:09:21	190687	190687	131	13	33.5752	0.256299	-0.0039137	0.00764104	0.00540278	124.686	0.951798	-0.242933	0.0367255	-0.916427	0.0163127	0.127721	3.73E-06	0.00193063	0.0482019	6.31445	1.86E-06	0.00136516	0.0297591	0.172508	0.0180291	0.134273	0.0310375	0.176175	0	7	0	0	1000	44330	44330	0
1	119	Category J	30740	8	13:12:26	190818	190818	113	11.2	78.0247	0.690484	0.0143157	-0.00275468	-0.0130583	110.559	0.978399	-0.125631	0.0132916	-0.96913	0.0942772	0.307046	0.000235498	0.015346	0.0275166	3.10938	0.000155559	0.0124723	0.0703773	0.265287	0.0452027	0.212609	0.453088	0.673118	0	7	0	0	1000	44330	44330	0
1	120	Category L	30853	8	13:12:58	190931	190931	27	2.6	4.78638	0.177273	-0.150553	-0.0368381	0.0550582	25.9519	0.961182	-0.125533	0.023971	-0.952293	0.128653	0.358682	0.00028031	0.0167424	0.0388184	1.0481	0.000126591	0.0112513	0.0248029	0.157489	0.0053078	0.0728546	0.00367115	0.06059	0	7	0	0	1000	44330	44330	0
1	121	Category J	30880	8	13:13:08	190958	190958	76	7.5	29.1609	0.383696	0.0613211	0.00240928	-0.0286801	35.5571	0.467857	-0.0169517	0.0248252	-0.466366	0.111521	0.333947	0.0430876	0.207576	0.00647615	0.492188	2.25E-05	0.00474201	0.0403442	0.200859	0.018423	0.135731	0.293213	0.541491	0	7	0	0	1000	44330	0	44330
