# Supplementary material for: Development of a multisensor biologging collar and analytical techniques to describe high‐resolution spatial behavior in free‐ranging terrestrial mammals
Source: Ecol Evol. 2024 Sep 23;14(9):e70264. doi: 10.1002/ece3.70264 (PMC11420106; doi:10.1002/ece3.70264)
Supplement: Supplementary file 1 — Appendix S1 [file ECE3-14-e70264-s001.zip › doi_10_5061_dryad_jdfn2z3hv__v20240620/B5_S20_Master.csv]

Counter	Total Event no.	Event no.	Category	Acc_x	Acc_y	Acc_z	Mag_x	Mag_y	Mag_z	Temp C	Pressure hbar	Date	DD	MM	YY	Time_dd:hh:mm:ss	Total secs	Decimal secs	Hours	Minutes	Seconds	Anlg	Light	Battery V	Acc_x sm	Acc_y sm	Acc_z sm	Ang vel	VeDBA	Vel m/s	Vel/VEDBA	FFT cleaned	FFT stuff	FFT stuff	FFT stuff	FFT sweep	FFT zero crossings	FFT zero crossings manual	VeSBA	Animal g	ODBA	Dyn AccX	Dyn AccY	Dyn AccZ	Smth Press	Altitude smth	Pressure change	Altitude change	Median pressure
0	1	1	Category L	-0.0478516	0.0119629	-0.947998	-0.0078125	0.227783	0.472412	0	0	8/3/2018	8	3	2018	15:53:00	57180	0.099	15	53	0	0	0.0593262	3.44341	0	0	0	0	0	0	0	0	0	0	0	0	0	0	0	0	0	0	0	0	0	0	0	44330	0
1	2	2	Category L	-0.059814453	0.023925781	-0.94799805	-0.010498047	0.2277832	0.46948242	0	0	8/3/2018	8	3	2018	15:53:00	57180	0.199	15	53	0	0	0.059326172	3.4434082	0	0	0	0	0	0	0	0	0	0	0	0	0	0	0	0	0	0	0	0	0	0	0	44330	0
2	3	3	Category L	-0.035888672	0.011962891	-0.94799805	-0.004394531	0.22705078	0.4753418	0	0	8/3/2018	8	3	2018	15:53:00	57180	0.3	15	53	0	0	0.059326172	3.4434082	0	0	0	0	0	0	0	0	0	0	0	0	0	0	0	0	0	0	0	0	0	0	0	44330	0
3	4	4	Category L	-0.047851563	0.035888672	-0.94799805	-0.009033203	0.22924805	0.46948242	0	0	8/3/2018	8	3	2018	15:53:00	57180	0.4	15	53	0	0	0.059326172	3.4434082	0	0	0	0	0	0	0	0	0	0	0	0	0	0	0	0	0	0	0	0	0	44330	0	0	0
4	5	5	Category L	-0.059814453	0.035888672	-0.95996094	-0.006347656	0.22680664	0.47436523	0	0	8/3/2018	8	3	2018	15:53:00	57180	0.5	15	53	0	0	0.059326172	3.4434082	0	0	0	0	0	0	0	0	0	0	0	0	0	0	0	0	0	0	0	0	0	44330	0	0	0
5	6	6	Category L	-0.023925781	0.011962891	-0.95996094	-0.008789063	0.22583008	0.47045898	0	0	8/3/2018	8	3	2018	15:53:00	57180	0.6	15	53	0	0	0.059326172	3.4434082	0	0	0	0	0	0	0	0	0	0	0	0	0	0	0	0	0	0	0	0	0	44330	0	0	0
6	7	7	Category L	-0.035888672	0.011962891	-0.92382813	-0.0078125	0.23193359	0.47045898	0	0	8/3/2018	8	3	2018	15:53:00	57180	0.7	15	53	0	0	0.059326172	3.4434082	0	0	0	0	0	0	0	0	0	0	0	0	0	0	0	0	0	0	0	0	0	44330	0	0	0
7	8	8	Category L	-0.047851563	0.023925781	-0.92382813	-0.012451172	0.22705078	0.47241211	0	0	8/3/2018	8	3	2018	15:53:00	57180	0.8	15	53	0	0	0.059326172	3.4434082	0	0	0	0	0	0	0	0	0	0	0	0	0	0	0	0	0	0	0	0	0	44330	0	0	0
8	9	9	Category L	-0.047851563	0.011962891	-0.94799805	-0.007080078	0.22924805	0.46850586	0	0	8/3/2018	8	3	2018	15:53:00	57180	0.9	15	53	0	0	0.059326172	3.4434082	0	0	0	0	0	0	0	0	0	0	0	0	0	0	0	0	0	0	0	0	0	44330	0	0	0
9	10	10	Category L	-0.035888672	0.023925781	-0.94799805	-0.009765625	0.22802734	0.47338867	0	0	8/3/2018	8	3	2018	15:53:01	57181	0	15	53	1	0	0.059326172	3.4434082	0	0	0	0	0	0	0	0	0	0	0	0	0	0	0	0	0	0	0	0	0	44330	0	0	0
10	11	11	Category L	-0.047851563	0.023925781	-0.93579102	-0.007080078	0.22875977	0.47558594	0	0	8/3/2018	8	3	2018	15:53:01	57181	0.1	15	53	1	0	0.059326172	3.4434082	0	0	0	97.349609	0	0	0	0	0	0	0	0	0	0	0	0	0	0	0	0	0	44330	0	0	0
11	12	12	Category L	-0.047851563	0.011962891	-0.93579102	-0.009765625	0.22607422	0.47241211	0	0	8/3/2018	8	3	2018	15:53:01	57181	0.2	15	53	1	0	0.059326172	3.4434082	0	0	0	97.165527	0	0	0	0	0	0	0	0	0	0	0	0	0	0	0	0	0	44330	0	0	0
12	13	13	Category L	-0.047851563	0.011962891	-0.95996094	-0.0078125	0.2277832	0.4753418	0	0	8/3/2018	8	3	2018	15:53:01	57181	0.3	15	53	1	0	0.059326172	3.4434082	0	0	0	96.49585	0	0	0	0	0	0	0	0	0	0	0	0	0	0	0	0	0	44330	0	0	0
13	14	14	Category L	-0.023925781	0.011962891	-0.94799805	-0.006347656	0.2277832	0.47045898	0	0	8/3/2018	8	3	2018	15:53:01	57181	0.4	15	53	1	0	0.059326172	3.4434082	0	0	0	96.067383	0	0	0	0	0	0	0	0	0	0	0	0	0	0	0	0	0	44330	0	0	0
14	15	15	Category L	-0.011962891	0.011962891	-0.93579102	-0.004394531	0.23193359	0.47460938	0	0	8/3/2018	8	3	2018	15:53:01	57181	0.5	15	53	1	0	0.059326172	3.4434082	0	0	0	84.302979	0	0	0	0	0	0	0	0	0	0	0	0	0	0	0	0	0	44330	0	0	0
15	16	16	Category L	-0.035888672	0.023925781	-0.91186523	-0.002929688	0.22924805	0.46972656	0	0	8/3/2018	8	3	2018	15:53:01	57181	0.6	15	53	1	0	0.059326172	3.4434082	0	0	0	67.605225	0	0	0	0	0	0	0	0	0	0	0	0	0	0	0	0	0	44330	0	0	0
16	17	17	Category L	-0.023925781	0.023925781	-0.93579102	-0.006103516	0.23144531	0.47460938	0	0	8/3/2018	8	3	2018	15:53:01	57181	0.7	15	53	1	0	0.059326172	3.4434082	0	0	0	46.227783	0	0	0	0	0	0	0	0	0	0	0	0	0	0	0	0	0	44330	0	0	0
17	18	18	Category L	-0.035888672	0.023925781	-0.92382813	-0.007324219	0.22729492	0.46850586	0	0	8/3/2018	8	3	2018	15:53:01	57181	0.8	15	53	1	0	0.059326172	3.4434082	0	0	0	25.024414	0	0	0	0	0	0	0	0	0	0	0	0	0	0	0	0	0	44330	0	0	0
18	19	19	Category L	0	0.011962891	-0.91186523	-0.007324219	0.23168945	0.47363281	0	0	8/3/2018	8	3	2018	15:53:01	57181	0.9	15	53	1	0	0.059570313	3.5288086	0	0	0	8.4794922	0	0	0	0	0	0	0	0	0	0	0	0	0	0	0	0	0	44330	0	0	0
19	20	20	Category L	-0.023925781	0.035888672	-0.94799805	-0.005371094	0.2277832	0.46655273	0	0	8/3/2018	8	3	2018	15:53:02	57182	0	15	53	2	0	0.059570313	3.5288086	0	0	0	3.4494629	0	0	0	0	0	0	0	0	0	0	0	0	0	0	0	0	0	44330	0	0	0
20	21	21	Category L	0	0.011962891	-0.98388672	-0.009521484	0.22949219	0.4753418	0	0	8/3/2018	8	3	2018	15:53:02	57182	0.1	15	53	2	0	0.059570313	3.5288086	0	0	0	4.0983887	0	0	0	0	0	0	0	0	0	0	0	0	0	0	0	0	0	44330	0	0	0
21	22	22	Category L	-0.023925781	0.011962891	-0.93579102	-0.005371094	0.22924805	0.47167969	0	0	8/3/2018	8	3	2018	15:53:02	57182	0.2	15	53	2	0	0.059570313	3.5288086	0	0	0	4.1281738	0	0	0	0	0	0	0	0	0	0	0	0	0	0	0	0	0	44330	0	0	0
22	23	23	Category L	-0.011962891	0.059814453	-0.91186523	-0.000732422	0.22680664	0.47167969	0	0	8/3/2018	8	3	2018	15:53:02	57182	0.3	15	53	2	0	0.059570313	3.5288086	0	0	0	3.4316406	0	0	0	0	0	0	0	0	0	0	0	0	0	0	0	0	0	44330	0	0	0
23	24	24	Category L	-0.035888672	0.023925781	-0.94799805	-0.001953125	0.22753906	0.47265625	0	0	8/3/2018	8	3	2018	15:53:02	57182	0.4	15	53	2	0	0.059570313	3.5288086	0	0	0	2.5966797	0	0	0	0	0	0	0	0	0	0	0	0	0	0	0	0	0	44330	0	0	0
24	25	25	Category L	-0.011962891	0.023925781	-0.91186523	-0.006103516	0.23022461	0.47680664	0	0	8/3/2018	8	3	2018	15:53:02	57182	0.5	15	53	2	0	0.059570313	3.5288086	0	0	0	1.824707	0	0	0	0	0	0	0	0	0	0	0	0	0	0	0	0	0	44330	0	0	0
25	26	26	Category L	-0.059814453	0.011962891	-0.94799805	0.00390625	0.22509766	0.47290039	0	0	8/3/2018	8	3	2018	15:53:02	57182	0.6	15	53	2	0	0.059570313	3.5288086	0	0	0	0.69628906	0	0	0	0	0	0	0	0	0	0	0	0	0	0	0	0	0	44330	0	0	0
26	27	27	Category L	-0.023925781	0.035888672	-0.92382813	-0.007080078	0.22509766	0.46826172	0	0	8/3/2018	8	3	2018	15:53:02	57182	0.7	15	53	2	0	0.059570313	3.5288086	0	0	0	0.83398438	0	0	0	0	0	0	0	0	0	0	0	0	0	0	0	0	0	44330	0	0	0
27	28	28	Category L	-0.083984375	0.023925781	-0.92382813	-0.002929688	0.22924805	0.46850586	0	0	8/3/2018	8	3	2018	15:53:02	57182	0.8	15	53	2	0	0.059570313	3.5288086	0	0	0	1.7600098	0	0	0	0	0	0	0	0	0	0	0	0	0	0	0	0	0	44330	0	0	0
28	29	29	Category L	-0.047851563	0.035888672	-0.92382813	0.001464844	0.22924805	0.47485352	0	0	8/3/2018	8	3	2018	15:53:02	57182	0.9	15	53	2	0	0.059570313	3.5288086	0	0	0	2.1799316	0	0	0	0	0	0	0	0	0	0	0	0	0	0	0	0	0	44330	0	0	0
29	30	30	Category L	-0.047851563	0.023925781	-0.93579102	-0.000244141	0.22924805	0.47290039	0	0	8/3/2018	8	3	2018	15:53:03	57183	0	15	53	3	0	0.059570313	3.5288086	0	0	0	2.2583008	0	0	0	0	0	0	0	0	0	0	0	0	0	0	0	0	0	44330	0	0	0
30	31	31	Category L	-0.035888672	0.059814453	-0.93579102	-0.001953125	0.22851563	0.46850586	0	0	8/3/2018	8	3	2018	15:53:03	57183	0.1	15	53	3	0	0.059570313	3.5288086	0	0	0	2.2214355	0	0	0	0	0	0	0	0	0	0	0	0	0	0	0	0	0	44330	0	0	0
31	32	32	Category L	-0.023925781	0.035888672	-0.92382813	0.004150391	0.22753906	0.47387695	0	0	8/3/2018	8	3	2018	15:53:03	57183	0.2	15	53	3	0	0.059570313	3.5288086	0	0	0	1.9772949	0	0	0	0	0	0	0	0	0	0	0	0	0	0	0	0	0	44330	0	0	0
32	33	33	Category L	-0.035888672	0.047851563	-0.97192383	-0.006103516	0.23022461	0.47436523	0	0	8/3/2018	8	3	2018	15:53:03	57183	0.3	15	53	3	0	0.059570313	3.5288086	0	0	0	1.2265625	0	0	0	0	0	0	0	0	0	0	0	0	0	0	0	0	0	44330	0	0	0
33	34	34	Category L	-0.035888672	0.023925781	-0.95996094	0.005859375	0.22680664	0.47485352	0	0	8/3/2018	8	3	2018	15:53:03	57183	0.4	15	53	3	0	0.059570313	3.5288086	0	0	0	0.50683594	0	0	0	0	0	0	0	0	0	0	0	0	0	0	0	0	0	44330	0	0	0
34	35	35	Category L	-0.035888672	0.023925781	-0.97192383	0.001464844	0.22998047	0.47290039	0	0	8/3/2018	8	3	2018	15:53:03	57183	0.5	15	53	3	0	0.059570313	3.5288086	0	0	0	0.13623047	0	0	0	0	0	0	0	0	0	0	0	0	0	0	0	0	0	44330	0	0	0
35	36	36	Category L	-0.035888672	0	-0.94799805	0.002197266	0.22875977	0.4777832	0	0	8/3/2018	8	3	2018	15:53:03	57183	0.6	15	53	3	0	0.059570313	3.5288086	0	0	0	0.78149414	0	0	0	0	0	0	0	0	0	0	0	0	0	0	0	0	0	44330	0	0	0
36	37	37	Category L	-0.035888672	0.023925781	-0.94799805	0.004150391	0.22900391	0.47485352	0	0	8/3/2018	8	3	2018	15:53:03	57183	0.7	15	53	3	0	0.059570313	3.5288086	0	0	0	1.5593262	0	0	0	0	0	0	0	0	0	0	0	0	0	0	0	0	0	44330	0	0	0
37	38	38	Category L	-0.035888672	0.059814453	-0.94799805	-0.001708984	0.22851563	0.47680664	0	0	8/3/2018	8	3	2018	15:53:03	57183	0.8	15	53	3	0	0.059570313	3.5288086	0	0	0	2.1750488	0	0	0	0	0	0	0	0	0	0	0	0	0	0	0	0	0	44330	0	0	0
38	39	39	Category L	-0.035888672	0.047851563	-0.94799805	0.005859375	0.22680664	0.47583008	0	0	8/3/2018	8	3	2018	15:53:03	57183	0.9	15	53	3	0	0.059570313	3.5288086	0	0	0	2.6274414	0	0	0	0	0	0	0	0	0	0	0	0	0	0	0	0	0	44330	0	0	0
39	40	40	Category L	-0.011962891	0.023925781	-0.95996094	0.000488281	0.22729492	0.47045898	0	0	8/3/2018	8	3	2018	15:53:04	57184	0	15	53	4	0	0.059570313	3.5288086	0	0	0	2.418457	0	0	0	0	0	0	0	0	0	0	0	0	0	0	0	0	0	44330	0	0	0
40	41	41	Category L	-0.035888672	0.023925781	-0.93579102	0.000732422	0.22949219	0.47192383	0	0	8/3/2018	8	3	2018	15:53:04	57184	0.1	15	53	4	0	0.059570313	3.5288086	-0.044433594	0.022216797	-0.94946289	2.3063965	0.016357422	0	0	0	0	0	0	0	0	0	0.95092773	0.049072266	0.023925781	0.008544922	0.001464844	0.013671875	0	44330	0	0	0
41	42	42	Category L	-0.035888672	0.047851563	-0.93579102	0.000732422	0.23022461	0.46972656	0	0	8/3/2018	8	3	2018	15:53:04	57184	0.2	15	53	4	0	0.059570313	3.5288086	-0.046142578	0.024658203	-0.93969727	2.2243652	0.025634766	0	0	0	0	0	0	0	0	0	0.94116211	0.058837891	0.037353516	0.010253906	0.022949219	0.00390625	0	44330	0	0	0
42	43	43	Category L	-0.011962891	0.011962891	-0.93579102	-0.001220703	0.23388672	0.47192383	0	0	8/3/2018	8	3	2018	15:53:04	57184	0.3	15	53	4	0	0.059570313	3.5288086	-0.042236328	0.025390625	-0.94287109	1.717041	0.033935547	0	0	0	0	0	0	0	0	0	0.9440918	0.055908203	0.051025391	0.030273438	-0.013427734	0.007080078	0	44330	0	0	0
43	44	44	Category L	-0.023925781	0.011962891	-0.93579102	0.003173828	0.22583008	0.47290039	0	0	8/3/2018	8	3	2018	15:53:04	57184	0.4	15	53	4	0	0.059570313	3.5288086	-0.041992188	0.024658203	-0.93481445	1.4394531	0.022216797	0	0	0	0	0	0	0	0	0	0.93603516	0.063964844	0.031738281	0.018066406	-0.012695313	-0.000732422	0	44330	0	0	0
44	45	45	Category L	-0.023925781	0.011962891	-0.94799805	0.002197266	0.23388672	0.47387695	0	0	8/3/2018	8	3	2018	15:53:04	57184	0.5	15	53	4	0	0.059570313	3.5288086	-0.043945313	0.022460938	-0.92456055	1.3227539	0.032470703	0	0	0	0	0	0	0	0	0	0.92578125	0.07421875	0.054199219	0.020019531	-0.010498047	-0.023193359	0	44330	0	0	0
45	46	46	Category L	-0.023925781	0.023925781	-0.95996094	0.005126953	0.22705078	0.47583008	0	0	8/3/2018	8	3	2018	15:53:04	57184	0.6	15	53	4	0	0.059570313	3.5288086	-0.042724609	0.018798828	-0.93457031	1.5283203	0.031738281	0	0	0	0	0	0	0	0	0	0.93579102	0.064208984	0.049072266	0.018798828	0.004882813	-0.025146484	0	44330	0	0	0
46	47	47	Category L	-0.023925781	0.023925781	-0.95996094	0.002197266	0.22949219	0.47070313	0	0	8/3/2018	8	3	2018	15:53:04	57184	0.7	15	53	4	0	0.059570313	3.5288086	-0.041503906	0.020019531	-0.93041992	1.6191406	0.034423828	0	0	0	0	0	0	0	0	0	0.93139648	0.068603516	0.051025391	0.017578125	0.003662109	-0.029296875	0	44330	0	0	0
47	48	48	Category L	-0.035888672	0.011962891	-0.93579102	0.00390625	0.23364258	0.46875	0	0	8/3/2018	8	3	2018	15:53:04	57184	0.8	15	53	4	0	0.059570313	3.5288086	-0.039794922	0.020751953	-0.93188477	1.5056152	0.010253906	0	0	0	0	0	0	0	0	0	0.93286133	0.067138672	0.016601563	0.00390625	-0.008789063	-0.003662109	0	44330	0	0	0
48	49	49	Category L	-0.011962891	-0.011962891	-0.91186523	0.00390625	0.23120117	0.47070313	0	0	8/3/2018	8	3	2018	15:53:04	57184	0.9	15	53	4	0	0.059570313	3.5288086	-0.040771484	0.020996094	-0.93945313	1.3198242	0.052001953	0	0	0	0	0	0	0	0	0	0.94067383	0.059326172	0.08984375	0.028808594	-0.032958984	0.027587891	0	44330	0	0	0
49	50	50	Category L	-0.011962891	0	-0.92382813	0.005126953	0.23168945	0.4699707	0	0	8/3/2018	8	3	2018	15:53:05	57185	0	15	53	5	0	0.059570313	3.5288086	-0.041992188	0.020751953	-0.92822266	1.0700684	0.036865234	0	0	0	0	0	0	0	0	0	0.92944336	0.070556641	0.055419922	0.030029297	-0.020751953	0.004394531	0	44330	0	0	0
50	51	51	Category L	-0.035888672	0.035888672	-0.97192383	-0.002685547	0.23388672	0.47363281	0	0	8/3/2018	8	3	2018	15:53:05	57185	0.1	15	53	5	0	0.059570313	3.5288086	-0.044433594	0.016357422	-0.94140625	0.72070313	0.037109375	0	0	0	0	0	0	0	0	0	0.94262695	0.057373047	0.058349609	0.008544922	0.019287109	-0.030273438	0	44330	0	0	0
51	52	52	Category L	-0.035888672	0.023925781	-0.91186523	0.005615234	0.22851563	0.47094727	0	0	8/3/2018	8	3	2018	15:53:05	57185	0.2	15	53	5	0	0.059570313	3.5288086	-0.045654297	0.017089844	-0.93383789	0.48779297	0.024902344	0	0	0	0	0	0	0	0	0	0.93505859	0.064941406	0.038574219	0.009765625	0.006591797	0.021972656	0	44330	0	0	0
52	53	53	Category L	-0.023925781	0.035888672	-0.94799805	0.002197266	0.22851563	0.46948242	0	0	8/3/2018	8	3	2018	15:53:05	57185	0.3	15	53	5	0	0.059570313	3.5288086	-0.045898438	0.018310547	-0.94335938	0.40820313	0.028320313	0	0	0	0	0	0	0	0	0	0.94458008	0.055419922	0.043945313	0.021972656	0.017333984	-0.004394531	0	44330	0	0	0
53	54	54	Category L	-0.023925781	0.023925781	-0.93579102	0.001953125	0.23193359	0.46972656	0	0	8/3/2018	8	3	2018	15:53:05	57185	0.4	15	53	5	0	0.059570313	3.5288086	-0.047119141	0.013671875	-0.93432617	1.7583008	0.025390625	0	0	0	0	0	0	0	0	0	0.93554688	0.064453125	0.034667969	0.023193359	0.010009766	-0.001220703	0	44330	0	0	0
54	55	55	Category L	-0.095947266	0.023925781	-0.94799805	0.006347656	0.22753906	0.47070313	0	0	8/3/2018	8	3	2018	15:53:05	57185	0.5	15	53	5	0	0.059570313	3.5288086	-0.048583984	0.014160156	-0.93359375	2.1496582	0.050292969	0	0	0	0	0	0	0	0	0	0.93481445	0.065185547	0.071044922	-0.047119141	0.009521484	-0.014160156	0	44330	0	0	0
55	56	56	Category L	-0.059814453	0.023925781	-0.92382813	0.003417969	0.22875977	0.47485352	0	0	8/3/2018	8	3	2018	15:53:05	57185	0.6	15	53	5	0	0.059570313	3.5288086	-0.041748047	0.019042969	-0.93237305	2.0583496	0.020263672	0	0	0	0	0	0	0	0	0	0.93359375	0.06640625	0.03125	-0.017822266	0.004638672	0.008544922	0	44330	0	0	0
56	57	57	Category L	-0.023925781	0.035888672	-0.92382813	0.003173828	0.22998047	0.47192383	0	0	8/3/2018	8	3	2018	15:53:05	57185	0.7	15	53	5	0	0.059570313	3.5175293	-0.040527344	0.018798828	-0.92456055	2.1916504	0.023925781	0	0	0	0	0	0	0	0	0	0.92553711	0.074462891	0.034423828	0.016601563	0.016845703	0.000732422	0	44330	0	0	0
57	58	58	Category L	-0.023925781	0.035888672	-0.94799805	0.004638672	0.22485352	0.46679688	0	0	8/3/2018	8	3	2018	15:53:05	57185	0.8	15	53	5	0	0.059570313	3.5175293	-0.041259766	0.018066406	-0.93066406	2.6772461	0.030029297	0	0	0	0	0	0	0	0	0	0.93188477	0.068115234	0.052246094	0.017333984	0.017578125	-0.017089844	0	44330	0	0	0
58	59	59	Category L	-0.047851563	0.023925781	-0.92382813	0.002197266	0.22753906	0.47070313	0	0	8/3/2018	8	3	2018	15:53:05	57185	0.9	15	53	5	0	0.059570313	3.5175293	-0.040527344	0.016601563	-0.92431641	2.5957031	0.010009766	0	0	0	0	0	0	0	0	0	0.92529297	0.074707031	0.014648438	-0.007080078	0.007080078	0.000488281	0	44330	0	0	0
59	60	60	Category L	-0.035888672	0.023925781	-0.95996094	0.002197266	0.23120117	0.47583008	0	0	8/3/2018	8	3	2018	15:53:06	57186	0	15	53	6	0	0.059570313	3.5175293	-0.041503906	0.015625	-0.93359375	1.984375	0.028076172	0	0	0	0	0	0	0	0	0	0.93457031	0.065429688	0.040039063	0.005615234	0.008056641	-0.026123047	0	44330	0	0	0
60	61	61	Category L	-0.071777344	0.035888672	-0.89990234	0.005615234	0.23168945	0.47509766	0	0	8/3/2018	8	3	2018	15:53:06	57186	0.1	15	53	6	0	0.059570313	3.5175293	-0.040039063	0.014892578	-0.92431641	2.3398438	0.044921875	0	0	0	0	0	0	0	0	0	0.92529297	0.074707031	0.076904297	-0.031494141	0.020751953	0.024414063	0	44330	0	0	0
61	62	62	Category L	-0.047851563	0.023925781	-0.94799805	0.000488281	0.23291016	0.47485352	0	0	8/3/2018	8	3	2018	15:53:06	57186	0.2	15	53	6	0	0.059570313	3.5175293	-0.038574219	0.012207031	-0.93505859	3.4118652	0.01953125	0	0	0	0	0	0	0	0	0	0.93579102	0.064208984	0.033447266	-0.009033203	0.011474609	-0.012695313	0	44330	0	0	0
62	63	63	Category L	-0.083984375	0.035888672	-0.92382813	0.005126953	0.22875977	0.47070313	0	0	8/3/2018	8	3	2018	15:53:06	57186	0.3	15	53	6	0	0.059570313	3.5175293	-0.036621094	0.010742188	-0.93041992	3.0549316	0.053710938	0	0	0	0	0	0	0	0	0	0.93115234	0.068847656	0.078857422	-0.047119141	0.024902344	0.006591797	0	44330	0	0	0
63	64	64	Category L	-0.059814453	0.023925781	-0.93579102	0.005126953	0.23168945	0.47192383	0	0	8/3/2018	8	3	2018	15:53:06	57186	0.4	15	53	6	0	0.059570313	3.5175293	-0.037353516	0.010009766	-0.91967773	1.9440918	0.030761719	0	0	0	0	0	0	0	0	0	0.92041016	0.079589844	0.052246094	-0.022216797	0.013671875	-0.015869141	0	44330	0	0	0
64	65	65	Category L	-0.047851563	0.011962891	-0.92382813	0.006591797	0.23266602	0.47705078	0	0	8/3/2018	8	3	2018	15:53:06	57186	0.5	15	53	6	0	0.059570313	3.5175293	-0.035400391	0.005615234	-0.93017578	1.3156738	0.015136719	0	0	0	0	0	0	0	0	0	0.9309082	0.069091797	0.024902344	-0.012207031	0.006103516	0.006347656	0	44330	0	0	0
65	66	66	Category L	-0.059814453	0.023925781	-0.92382813	0.005859375	0.22680664	0.46679688	0	0	8/3/2018	8	3	2018	15:53:06	57186	0.6	15	53	6	0	0.059570313	3.5175293	-0.035400391	0.007568359	-0.92114258	0.76855469	0.029052734	0	0	0	0	0	0	0	0	0	0.921875	0.078125	0.04296875	-0.024169922	0.016113281	-0.002441406	0	44330	0	0	0
66	67	67	Category L	-0.023925781	0.011962891	-0.93579102	0.001464844	0.2265625	0.46875	0	0	8/3/2018	8	3	2018	15:53:06	57186	0.7	15	53	6	0	0.059570313	3.5175293	-0.033203125	0.0078125	-0.92358398	0.054443359	0.015869141	0	0	0	0	0	0	0	0	0	0.92407227	0.075927734	0.025634766	0.009277344	0.00390625	-0.011962891	0	44330	0	0	0
67	68	68	Category L	-0.023925781	0.011962891	-0.92382813	0.005615234	0.22949219	0.47460938	0	0	8/3/2018	8	3	2018	15:53:06	57186	0.8	15	53	6	0	0.059570313	3.5175293	-0.033203125	0.006835938	-0.93286133	0.98413086	0.013671875	0	0	0	0	0	0	0	0	0	0.93334961	0.066650391	0.023193359	0.009277344	0.004882813	0.009033203	0	44330	0	0	0
68	69	69	Category L	-0.035888672	0.011962891	-0.95996094	0.010009766	0.23095703	0.47094727	0	0	8/3/2018	8	3	2018	15:53:06	57186	0.9	15	53	6	0	0.059570313	3.5175293	-0.032470703	0.006591797	-0.92578125	0.009277344	0.034667969	0	0	0	0	0	0	0	0	0	0.92626953	0.073730469	0.042480469	-0.003173828	0.005126953	-0.033935547	0	44330	0	0	0
69	70	70	Category L	-0.023925781	0.035888672	-0.94799805	0.006591797	0.22851563	0.46972656	0	0	8/3/2018	8	3	2018	15:53:07	57187	0	15	53	7	0	0.059570313	3.5175293	-0.033203125	0.002441406	-0.93701172	2.7270508	0.036132813	0	0	0	0	0	0	0	0	0	0.93774414	0.062255859	0.053466797	0.009277344	0.033203125	-0.010742188	0	44330	0	0	0
70	71	71	Category L	-0.059814453	0.011962891	-0.95996094	0.002929688	0.23706055	0.46801758	0	0	8/3/2018	8	3	2018	15:53:07	57187	0.1	15	53	7	0	0.059570313	3.5175293	-0.032226563	0.001708984	-0.9284668	3.1679688	0.042724609	0	0	0	0	0	0	0	0	0	0.92895508	0.071044922	0.068847656	-0.02734375	0.010009766	-0.03125	0	44330	0	0	0
71	72	72	Category L	-0.035888672	0.047851563	-0.93579102	0.008300781	0.23022461	0.47192383	0	0	8/3/2018	8	3	2018	15:53:07	57187	0.2	15	53	7	0	0.059570313	3.5175293	-0.032714844	0.002441406	-0.92358398	15.018555	0.046630859	0	0	0	0	0	0	0	0	0	0.92431641	0.075683594	0.060058594	-0.002929688	0.045166016	-0.011962891	0	44330	0	0	0
72	73	73	Category J	0.059814453	-0.13183594	-1.223877	-0.015869141	-0.16162109	0.47119141	0	0	8/3/2018	8	3	2018	16:05:11	57911	0.099	16	5	11	0	0.059082031	3.511084	-0.031005859	0.001464844	-0.92895508	29.318359	0.33618164	0	0	0	0	0	0	0	0	0	0.92944336	0.070556641	0.51928711	0.090820313	-0.13330078	-0.29467773	0	44330	0	0	0
73	74	74	Category J	-0.11987305	0.047851563	-0.94799805	0.018798828	-0.16699219	0.47802734	0	0	8/3/2018	8	3	2018	16:05:11	57911	0.199	16	5	11	0	0.059082031	3.511084	-0.031738281	0.000976563	-0.9206543	50.579834	0.10327148	0	0	0	0	0	0	0	0	0	0.92138672	0.078613281	0.16186523	-0.087890625	0.046630859	-0.027099609	0	44330	0	0	0
74	75	75	Category J	-0.38378906	0.16796875	-0.50390625	-0.075195313	-0.12231445	0.48608398	0	0	8/3/2018	8	3	2018	16:05:11	57911	0.3	16	5	11	0	0.059082031	3.511084	-0.03125	-0.002441406	-0.92944336	78.544434	0.57836914	0	0	0	0	0	0	0	0	0	0.92993164	0.070068359	0.94873047	-0.35229492	0.17041016	0.42553711	0	44330	0	0	0
75	76	76	Category J	0.10791016	-0.023925781	-1.4038086	-0.065917969	-0.11181641	0.48950195	0	0	8/3/2018	8	3	2018	16:05:11	57911	0.4	16	5	11	0	0.059082031	3.511084	-0.028564453	-0.001464844	-0.9206543	102.6875	0.50219727	0	0	0	0	0	0	0	0	0	0.92114258	0.078857422	0.64160156	0.13647461	-0.022216797	-0.48291016	0	44330	0	0	0
76	77	77	Category J	-0.21582031	-0.011962891	-1.1638184	0.005371094	-0.13110352	0.48339844	0	0	8/3/2018	8	3	2018	16:05:11	57911	0.5	16	5	11	0	0.059082031	3.511084	-0.028564453	-0.001464844	-0.91601563	119.30688	0.31054688	0	0	0	0	0	0	0	0	0	0.91650391	0.083496094	0.44506836	-0.18701172	-0.010253906	-0.24755859	0	44330	0	0	0
77	78	78	Category J	-0.23999023	-0.083984375	-0.39599609	-0.008300781	-0.17041016	0.47412109	0	0	8/3/2018	8	3	2018	16:05:11	57911	0.6	16	5	11	0	0.059082031	3.511084	-0.026123047	-0.003173828	-0.91992188	125.54932	0.5715332	0	0	0	0	0	0	0	0	0	0.92016602	0.079833984	0.81835938	-0.21362305	-0.080810547	0.52392578	0	44330	0	0	0
78	79	79	Category J	-0.047851563	0.11987305	-1.5358887	-0.014892578	-0.17822266	0.47070313	0	0	8/3/2018	8	3	2018	16:05:11	57911	0.7	16	5	11	0	0.059082031	3.511084	-0.025878906	-0.004638672	-0.91113281	130.98779	0.63720703	0	0	0	0	0	0	0	0	0	0.91137695	0.088623047	0.77124023	-0.021728516	0.12451172	-0.62451172	0	44330	0	0	0
79	80	80	Category J	-0.095947266	-0.023925781	-1.1398926	-0.020019531	-0.171875	0.47070313	0	0	8/3/2018	8	3	2018	16:05:11	57911	0.8	16	5	11	0	0.059082031	3.511084	-0.025146484	-0.0078125	-0.9206543	133.90088	0.23046875	0	0	0	0	0	0	0	0	0	0.92114258	0.078857422	0.30541992	-0.070556641	-0.015869141	-0.21899414	0	44330	0	0	0
80	81	81	Category J	-0.17993164	0.19189453	-0.15576172	-0.11572266	-0.13574219	0.46679688	0	0	8/3/2018	8	3	2018	16:05:11	57911	0.9	16	5	11	0	0.059082031	3.511084	-0.022949219	-0.0078125	-0.91845703	136.5188	0.80371094	0	0	0	0	0	0	0	0	0	0.91870117	0.081298828	1.1193848	-0.15673828	0.19970703	0.76269531	0	44330	0	0	0
81	82	82	Category J	0.25195313	0.095947266	-1.1999512	-0.1159668	-0.11962891	0.47216797	0	0	8/3/2018	8	3	2018	16:05:12	57912	0	16	5	12	0	0.059082031	3.511084	-0.023193359	-0.0078125	-0.91308594	124.50879	0.41064453	0	0	0	0	0	0	0	0	0	0.91333008	0.086669922	0.66577148	0.27514648	0.10375977	-0.28662109	0	44330	0	0	0
82	83	83	Category J	-0.023925781	-0.059814453	-0.31176758	-0.079345703	-0.12768555	0.47973633	0	0	8/3/2018	8	3	2018	16:05:12	57912	0.1	16	5	12	0	0.059082031	3.511084	-0.026123047	-0.0078125	-0.92358398	112.28076	0.61401367	0	0	0	0	0	0	0	0	0	0.92382813	0.076171875	0.66601563	0.002197266	-0.051757813	0.61181641	0	44330	0	0	0
83	84	84	Category J	-0.20385742	-0.13183594	-0.11987305	-0.0859375	-0.18505859	0.45800781	0	0	8/3/2018	8	3	2018	16:05:12	57912	0.2	16	5	12	0	0.059082031	3.511084	-0.0234375	-0.008056641	-0.91577148	93.739014	0.82519531	0	0	0	0	0	0	0	0	0	0.91601563	0.083984375	1.0996094	-0.18017578	-0.12353516	0.79589844	0	44330	0	0	0
84	85	85	Category J	0.047851563	-0.25195313	-1.763916	-0.076416016	-0.18383789	0.46240234	0	0	8/3/2018	8	3	2018	16:05:12	57912	0.3	16	5	12	0	0.059082031	3.511084	-0.01953125	-0.011230469	-0.9230957	73.662109	0.87695313	0	0	0	0	0	0	0	0	0	0.92333984	0.076660156	1.1489258	0.067382813	-0.24047852	-0.84057617	0	44330	0	0	0
85	86	86	Category J	0.071777344	0.095947266	-0.6237793	-0.080078125	-0.15209961	0.47216797	0	0	8/3/2018	8	3	2018	16:05:12	57912	0.4	16	5	12	0	0.059082031	3.511084	-0.016601563	-0.010986328	-0.9206543	51.119141	0.32763672	0	0	0	0	0	0	0	0	0	0.92089844	0.079101563	0.4921875	0.088378906	0.10693359	0.296875	0	44330	0	0	0
86	87	87	Category J	0.095947266	0.071777344	-1.0439453	-0.10205078	-0.14526367	0.46606445	0	0	8/3/2018	8	3	2018	16:05:12	57912	0.5	16	5	12	0	0.059082031	3.511084	-0.017578125	-0.01171875	-0.91381836	28.321533	0.19165039	0	0	0	0	0	0	0	0	0	0.9140625	0.0859375	0.32714844	0.11352539	0.083496094	-0.12988281	0	44330	0	0	0
87	88	88	Category J	-0.11987305	0.059814453	-1.5358887	-0.032470703	-0.15625	0.47802734	0	0	8/3/2018	8	3	2018	16:05:12	57912	0.6	16	5	12	0	0.059082031	3.511084	-0.018066406	-0.012207031	-0.92626953	24.355225	0.62207031	0	0	0	0	0	0	0	0	0	0.92651367	0.073486328	0.78320313	-0.1015625	0.072021484	-0.609375	0	44330	0	0	0
88	89	89	Category J	-0.14379883	-0.023925781	-0.047851563	-0.018554688	-0.19946289	0.46020508	0	0	8/3/2018	8	3	2018	16:05:12	57912	0.7	16	5	12	0	0.059082031	3.511084	-0.015625	-0.012451172	-0.91796875	16.868164	0.87939453	0	0	0	0	0	0	0	0	0	0.91821289	0.081787109	1.0095215	-0.12792969	-0.011230469	0.87011719	0	44330	0	0	0
89	90	90	Category J	-0.23999023	-0.31176758	-1.9919434	-0.05078125	-0.19042969	0.46166992	0	0	8/3/2018	8	3	2018	16:05:12	57912	0.8	16	5	12	0	0.059082031	3.511084	-0.014404297	-0.013183594	-0.91723633	7.5759277	1.1376953	0	0	0	0	0	0	0	0	0	0.91748047	0.082519531	1.5986328	-0.2253418	-0.29833984	-1.0744629	0	44330	0	0	0
90	91	91	Category J	-0.13183594	0.071777344	-0.3359375	-0.089599609	-0.1484375	0.47412109	0	0	8/3/2018	8	3	2018	16:05:12	57912	0.9	16	5	12	0	0.059082031	3.511084	-0.010253906	-0.012695313	-0.90917969	2.1015625	0.59179688	0	0	0	0	0	0	0	0	0	0.90917969	0.090820313	0.77905273	-0.12133789	0.084472656	0.57324219	0	44330	0	0	0
91	92	92	Category J	-0.071777344	0.10791016	-1.6918945	-0.087646484	-0.15332031	0.46801758	0	0	8/3/2018	8	3	2018	16:05:13	57913	0	16	5	13	0	0.059326172	3.4434082	-0.011474609	-0.011962891	-0.90380859	0.87109375	0.79907227	0	0	0	0	0	0	0	0	0	0.90405273	0.095947266	0.96801758	-0.060058594	0.11987305	-0.7878418	0	44330	0	0	0
92	93	93	Category J	-0.15576172	-0.34790039	-0.23999023	-0.017822266	-0.17749023	0.47216797	0	0	8/3/2018	8	3	2018	16:05:13	57913	0.1	16	5	13	0	0.059326172	3.4434082	-0.008789063	-0.013183594	-0.90673828	8.2075195	0.76025391	0	0	0	0	0	0	0	0	0	0.90673828	0.093261719	1.1481934	-0.14672852	-0.33447266	0.66674805	0	44330	0	0	0
93	94	94	Category J	-0.13183594	0.047851563	-0.88793945	-0.054443359	-0.19970703	0.45849609	0	0	8/3/2018	8	3	2018	16:05:13	57913	0.2	16	5	13	0	0.059326172	3.4434082	-0.005126953	-0.012451172	-0.89819336	19.357666	0.140625	0	0	0	0	0	0	0	0	0	0.8984375	0.1015625	0.19750977	-0.12646484	0.060302734	0.010253906	0	44330	0	0	0
94	95	95	Category J	0.52783203	0.39599609	-0.85180664	-0.072021484	-0.13989258	0.4777832	0	0	8/3/2018	8	3	2018	16:05:13	57913	0.3	16	5	13	0	0.059326172	3.4434082	-0.003173828	-0.016845703	-0.90771484	13.025635	0.67504883	0	0	0	0	0	0	0	0	0	0.90795898	0.092041016	1	0.53100586	0.4128418	0.055908203	0	44330	0	0	0
95	96	96	Category J	0.059814453	0	-0.27587891	-0.066894531	-0.13769531	0.47973633	0	0	8/3/2018	8	3	2018	16:05:13	57913	0.4	16	5	13	0	0.059326172	3.4434082	-0.000732422	-0.017822266	-0.90771484	14.758789	0.63500977	0	0	0	0	0	0	0	0	0	0.90795898	0.092041016	0.71044922	0.060546875	0.017822266	0.63183594	0	44330	0	0	0
96	97	97	Category J	-0.083984375	-0.023925781	-1.4279785	-0.079101563	-0.19848633	0.45703125	0	0	8/3/2018	8	3	2018	16:05:13	57913	0.5	16	5	13	0	0.059326172	3.4434082	0.000244141	-0.017822266	-0.9074707	21.47583	0.52709961	0	0	0	0	0	0	0	0	0	0.90771484	0.092285156	0.6105957	-0.084228516	-0.005859375	-0.52026367	0	44330	0	0	0
97	98	98	Category J	0.023925781	-0.095947266	-0.40795898	-0.013916016	-0.21948242	0.45776367	0	0	8/3/2018	8	3	2018	16:05:13	57913	0.6	16	5	13	0	0.059326172	3.4434082	0.002685547	-0.018798828	-0.90795898	20.633057	0.50634766	0	0	0	0	0	0	0	0	0	0.90820313	0.091796875	0.59814453	0.020996094	-0.076904297	0.5	0	44330	0	0	0
98	99	99	Category J	-0.071777344	-0.071777344	-1.6557617	-0.10693359	-0.17211914	0.45898438	0	0	8/3/2018	8	3	2018	16:05:13	57913	0.7	16	5	13	0	0.059326172	3.4434082	0.004638672	-0.01953125	-0.9074707	13.41748	0.75366211	0	0	0	0	0	0	0	0	0	0.90771484	0.092285156	0.87646484	-0.076416016	-0.052001953	-0.74804688	0	44330	0	0	0
99	100	100	Category J	0.083984375	-0.023925781	-0.21582031	-0.15869141	-0.11206055	0.46630859	0	0	8/3/2018	8	3	2018	16:05:13	57913	0.8	16	5	13	0	0.059326172	3.4434082	0.007080078	-0.019775391	-0.9074707	7.651123	0.69604492	0	0	0	0	0	0	0	0	0	0.90771484	0.092285156	0.77246094	0.076660156	-0.00390625	0.69165039	0	44330	0	0	0
100	101	101	Category J	0.11987305	-0.20385742	-1.8359375	-0.15429688	-0.12670898	0.46313477	0	0	8/3/2018	8	3	2018	16:05:13	57913	0.9	16	5	13	0	0.059326172	3.4434082	0.009765625	-0.020019531	-0.90722656	11.797607	0.95288086	0	0	0	0	0	0	0	0	0	0.9074707	0.092529297	1.222168	0.10986328	-0.18359375	-0.9284668	0	44330	0	0	0
101	102	102	Category J	0.14379883	-0.095947266	-0.56396484	-0.10791016	-0.17553711	0.45898438	0	0	8/3/2018	8	3	2018	16:05:14	57914	0	16	5	14	0	0.059326172	3.4434082	0.013183594	-0.020507813	-0.9074707	12.676514	0.375	0	0	0	0	0	0	0	0	0	0.90771484	0.092285156	0.54931641	0.13037109	-0.075195313	0.34350586	0	44330	0	0	0
102	103	103	Category J	-0.071777344	0	-0.047851563	-0.12182617	-0.20166016	0.44702148	0	0	8/3/2018	8	3	2018	16:05:14	57914	0.1	16	5	14	0	0.059326172	3.4434082	0.016357422	-0.020507813	-0.90673828	2.9377441	0.86352539	0	0	0	0	0	0	0	0	0	0.90698242	0.093017578	0.96777344	-0.088134766	0.020507813	0.85888672	0	44330	0	0	0
103	104	104	Category J	0.11987305	-0.32397461	-1.7998047	-0.14794922	-0.16918945	0.45532227	0	0	8/3/2018	8	3	2018	16:05:14	57914	0.2	16	5	14	0	0.059326172	3.4434082	0.019287109	-0.020751953	-0.90649414	12.921387	0.94848633	0	0	0	0	0	0	0	0	0	0.90698242	0.093017578	1.2966309	0.1003418	-0.30297852	-0.89306641	0	44330	0	0	0
104	105	105	Category J	-0.023925781	0.16796875	-0.19189453	-0.13476563	-0.14697266	0.46508789	0	0	8/3/2018	8	3	2018	16:05:14	57914	0.3	16	5	14	0	0.059326172	3.4434082	0.022460938	-0.020751953	-0.90625	15.847168	0.74023438	0	0	0	0	0	0	0	0	0	0.90673828	0.093261719	0.94995117	-0.046386719	0.1887207	0.71435547	0	44330	0	0	0
105	106	106	Category J	0.11987305	0.035888672	-1.1279297	-0.15698242	-0.15722656	0.45361328	0	0	8/3/2018	8	3	2018	16:05:14	57914	0.4	16	5	14	0	0.059326172	3.4434082	0.025634766	-0.020751953	-0.90600586	21.054443	0.24731445	0	0	0	0	0	0	0	0	0	0.90673828	0.093261719	0.37255859	0.093994141	0.056640625	-0.22167969	0	44330	0	0	0
106	107	107	Category J	-0.011962891	-0.035888672	-1.6679688	-0.072753906	-0.19775391	0.45922852	0	0	8/3/2018	8	3	2018	16:05:14	57914	0.5	16	5	14	0	0.059326172	3.4434082	0.029052734	-0.020996094	-0.90576172	23.17749	0.76318359	0	0	0	0	0	0	0	0	0	0.90649414	0.093505859	0.81787109	-0.041015625	-0.014648438	-0.76196289	0	44330	0	0	0
107	108	108	Category J	-0.035888672	0	-0.35986328	-0.030517578	-0.20532227	0.45874023	0	0	8/3/2018	8	3	2018	16:05:14	57914	0.6	16	5	14	0	0.059326172	3.4434082	0.031738281	-0.020996094	-0.90551758	23.65918	0.55029297	0	0	0	0	0	0	0	0	0	0.90625	0.09375	0.63452148	-0.067626953	0.020996094	0.5456543	0	44330	0	0	0
108	109	109	Category J	-0.10791016	-0.29980469	-1.8359375	-0.087402344	-0.19555664	0.45581055	0	0	8/3/2018	8	3	2018	16:05:14	57914	0.7	16	5	14	0	0.059326172	3.4434082	0.034423828	-0.020751953	-0.90551758	18.062988	0.98144531	0	0	0	0	0	0	0	0	0	0.90649414	0.093505859	1.3513184	-0.14233398	-0.27880859	-0.93017578	0	44330	0	0	0
109	110	110	Category J	0.035888672	-0.023925781	-0.23999023	-0.11132813	-0.18701172	0.45556641	0	0	8/3/2018	8	3	2018	16:05:14	57914	0.8	16	5	14	0	0.059326172	3.4434082	0.037109375	-0.020996094	-0.90527344	6.1210938	0.6652832	0	0	0	0	0	0	0	0	0	0.90625	0.09375	0.66943359	-0.001220703	-0.002685547	0.6652832	0	44330	0	0	0
110	111	111	Category J	-0.083984375	0.11987305	-0.55175781	-0.12280273	-0.17626953	0.45629883	0	0	8/3/2018	8	3	2018	16:05:14	57914	0.9	16	5	14	0	0.059326172	3.4434082	0.039794922	-0.021240234	-0.9050293	7.5490723	0.40014648	0	0	0	0	0	0	0	0	0	0.90625	0.09375	0.6184082	-0.1237793	0.14111328	0.35327148	0	44330	0	0	0
111	112	112	Category J	0.11987305	-0.047851563	-1.3439941	-0.078613281	-0.20043945	0.45288086	0	0	8/3/2018	8	3	2018	16:05:15	57915	0	16	5	15	0	0.059326172	3.4434082	0.04296875	-0.021240234	-0.90454102	6.6945801	0.4465332	0	0	0	0	0	0	0	0	0	0.90576172	0.094238281	0.54223633	0.076660156	-0.026367188	-0.43920898	0	44330	0	0	0
112	113	113	Category J	-0.095947266	0	-0.32397461	-0.048339844	-0.20532227	0.45361328	0	0	8/3/2018	8	3	2018	16:05:15	57915	0.1	16	5	15	0	0.059326172	3.4434082	0.045654297	-0.021972656	-0.90429688	3.8752441	0.59765625	0	0	0	0	0	0	0	0	0	0.90576172	0.094238281	0.74414063	-0.14160156	0.021972656	0.58032227	0	44330	0	0	0
113	114	114	Category J	0.011962891	-0.26391602	-1.6557617	-0.10522461	-0.18725586	0.44970703	0	0	8/3/2018	8	3	2018	16:05:15	57915	0.2	16	5	15	0	0.059326172	3.4434082	0.047363281	-0.020263672	-0.90039063	0.99804688	0.79418945	0	0	0	0	0	0	0	0	0	0.90185547	0.098144531	1.0341797	-0.035400391	-0.2434082	-0.75512695	0	44330	0	0	0
114	115	115	Category J	0.17993164	0.10791016	-0.27587891	-0.13085938	-0.16235352	0.45874023	0	0	8/3/2018	8	3	2018	16:05:15	57915	0.3	16	5	15	0	0.059326172	3.4434082	0.051269531	-0.020751953	-0.90014648	7.8134766	0.65014648	0	0	0	0	0	0	0	0	0	0.90185547	0.098144531	0.88183594	0.12841797	0.12866211	0.62426758	0	44330	0	0	0
115	116	116	Category J	-0.047851563	-0.011962891	-0.56396484	-0.11181641	-0.15014648	0.4675293	0	0	8/3/2018	8	3	2018	16:05:15	57915	0.4	16	5	15	0	0.059326172	3.4434082	0.058105469	-0.022705078	-0.90527344	13.646973	0.35766602	0	0	0	0	0	0	0	0	0	0.9074707	0.092529297	0.45825195	-0.10595703	0.010742188	0.34130859	0	44330	0	0	0
116	117	117	Category J	0.15576172	-0.095947266	-1.2597656	-0.067626953	-0.17675781	0.46166992	0	0	8/3/2018	8	3	2018	16:05:15	57915	0.5	16	5	15	0	0.059326172	3.4434082	0.058837891	-0.022216797	-0.89941406	17.337891	0.38012695	0	0	0	0	0	0	0	0	0	0.90161133	0.098388672	0.53051758	0.096679688	-0.073486328	-0.36010742	0	44330	0	0	0
117	118	118	Category J	-0.011962891	-0.071777344	-0.23999023	0.010009766	-0.19799805	0.45678711	0	0	8/3/2018	8	3	2018	16:05:15	57915	0.6	16	5	15	0	0.059326172	3.4434082	0.063964844	-0.021972656	-0.89599609	20.613281	0.66235352	0	0	0	0	0	0	0	0	0	0.89868164	0.10131836	0.78198242	-0.075927734	-0.049560547	0.65600586	0	44330	0	0	0
118	119	119	Category J	0.023925781	-0.20385742	-1.7277832	-0.046386719	-0.19726563	0.45458984	0	0	8/3/2018	8	3	2018	16:05:15	57915	0.7	16	5	15	0	0.059326172	3.4434082	0.069335938	-0.020751953	-0.90258789	24.900146	0.84619141	0	0	0	0	0	0	0	0	0	0.90551758	0.094482422	1.0534668	-0.045410156	-0.18286133	-0.82495117	0	44330	0	0	0
119	120	120	Category J	0.16796875	0.023925781	-0.76782227	-0.078125	-0.19165039	0.45703125	0	0	8/3/2018	8	3	2018	16:05:15	57915	0.8	16	5	15	0	0.059326172	3.4434082	0.072265625	-0.022216797	-0.89477539	18.380859	0.1652832	0	0	0	0	0	0	0	0	0	0.89794922	0.10205078	0.26855469	0.095458984	0.046142578	0.12695313	0	44330	0	0	0
120	121	121	Category J	-0.059814453	0.023925781	-0.51586914	-0.075439453	-0.16967773	0.46582031	0	0	8/3/2018	8	3	2018	16:05:15	57915	0.9	16	5	15	0	0.059326172	3.4434082	0.075683594	-0.021728516	-0.8918457	17.121826	0.40234375	0	0	0	0	0	0	0	0	0	0.89550781	0.10449219	0.55737305	-0.13549805	0.045654297	0.37597656	0	44330	0	0	0
121	122	122	Category J	-0.26391602	0.059814453	-1.763916	-0.040527344	-0.16992188	0.46850586	0	0	8/3/2018	8	3	2018	16:05:16	57916	0	16	5	16	0	0.059326172	3.4434082	0.080322266	-0.023925781	-0.90161133	19.975342	0.93212891	0	0	0	0	0	0	0	0	0	0.90551758	0.094482422	1.2902832	-0.34423828	0.083740234	-0.86206055	0	44330	0	0	0
122	123	123	Category J	0.20385742	-0.023925781	-0.31176758	0.016113281	-0.17358398	0.46972656	0	0	8/3/2018	8	3	2018	16:05:16	57916	0.1	16	5	16	0	0.059326172	3.4434082	0.079589844	-0.024902344	-0.89794922	22.117432	0.59912109	0	0	0	0	0	0	0	0	0	0.90185547	0.098144531	0.71142578	0.12402344	0.000976563	0.58618164	0	44330	0	0	0
123	124	124	Category J	0.2878418	-0.2277832	-1.5239258	0.025878906	-0.19287109	0.46411133	0	0	8/3/2018	8	3	2018	16:05:16	57916	0.2	16	5	16	0	0.059326172	3.4434082	0.082275391	-0.023925781	-0.90551758	20.071045	0.68261719	0	0	0	0	0	0	0	0	0	0.90942383	0.090576172	1.0273438	0.20532227	-0.20361328	-0.61816406	0	44330	0	0	0
124	125	125	Category J	0.21582031	0.023925781	-0.75585938	-0.038818359	-0.17895508	0.46630859	0	0	8/3/2018	8	3	2018	16:05:16	57916	0.3	16	5	16	0	0.059326172	3.4434082	0.087158203	-0.022216797	-0.9152832	11.816895	0.20996094	0	0	0	0	0	0	0	0	0	0.91967773	0.080322266	0.33422852	0.12841797	0.046142578	0.15942383	0	44330	0	0	0
125	126	126	Category J	-0.10791016	-0.035888672	-0.41992188	-0.079833984	-0.17578125	0.46337891	0	0	8/3/2018	8	3	2018	16:05:16	57916	0.4	16	5	16	0	0.059326172	3.4434082	0.088867188	-0.019042969	-0.90454102	12.911377	0.5234375	0	0	0	0	0	0	0	0	0	0.90917969	0.090820313	0.69848633	-0.19677734	-0.016601563	0.48461914	0	44330	0	0	0
126	127	127	Category J	-0.071777344	-0.011962891	-1.9438477	-0.050048828	-0.1875	0.45996094	0	0	8/3/2018	8	3	2018	16:05:16	57916	0.5	16	5	16	0	0.059326172	3.4434082	0.090332031	-0.019775391	-0.90820313	16.730469	1.0480957	0	0	0	0	0	0	0	0	0	0.9128418	0.087158203	1.2058105	-0.16210938	0.0078125	-1.0354004	0	44330	0	0	0
127	128	128	Category J	0.16796875	-0.011962891	-0.27587891	0.003173828	-0.20581055	0.45947266	0	0	8/3/2018	8	3	2018	16:05:16	57916	0.6	16	5	16	0	0.059326172	3.4434082	0.091796875	-0.020507813	-0.90698242	14.462158	0.63574219	0	0	0	0	0	0	0	0	0	0.91186523	0.088134766	0.71582031	0.075927734	0.008544922	0.63110352	0	44330	0	0	0
128	129	129	Category J	0.083984375	-0.059814453	-0.85180664	-0.026123047	-0.22119141	0.44873047	0	0	8/3/2018	8	3	2018	16:05:16	57916	0.7	16	5	16	0	0.059326172	3.4434082	0.095458984	-0.020507813	-0.89941406	13.822266	0.0625	0	0	0	0	0	0	0	0	0	0.90454102	0.095458984	0.098388672	-0.011474609	-0.0390625	0.047607422	0	44330	0	0	0
129	130	130	Category J	0.31176758	0.035888672	-0.27587891	-0.055908203	-0.20239258	0.45727539	0	0	8/3/2018	8	3	2018	16:05:16	57916	0.8	16	5	16	0	0.059570313	3.5175293	0.099609375	-0.019775391	-0.91015625	16.799316	0.67114258	0	0	0	0	0	0	0	0	0	0.91577148	0.084228516	0.90209961	0.21191406	0.055664063	0.63427734	0	44330	0	0	0
130	131	131	Category J	-0.11987305	0.095947266	-0.55175781	-0.10791016	-0.19580078	0.44628906	0	0	8/3/2018	8	3	2018	16:05:16	57916	0.9	16	5	16	0	0.059570313	3.5175293	0.10327148	-0.013671875	-0.89697266	25.199951	0.42529297	0	0	0	0	0	0	0	0	0	0.90283203	0.097167969	0.67797852	-0.22314453	0.10961914	0.34521484	0	44330	0	0	0
131	132	132	Category J	0.17993164	-0.083984375	-1.1398926	-0.057128906	-0.21826172	0.44799805	0	0	8/3/2018	8	3	2018	16:05:17	57917	0	16	5	17	0	0.059570313	3.5175293	0.10693359	-0.012939453	-0.90478516	24.000977	0.25585938	0	0	0	0	0	0	0	0	0	0.91113281	0.088867188	0.37866211	0.072753906	-0.070800781	-0.23486328	0	44330	0	0	0
132	133	133	Category J	0.26391602	0.095947266	-0.27587891	-0.010498047	-0.23461914	0.44726563	0	0	8/3/2018	8	3	2018	16:05:17	57917	0.1	16	5	17	0	0.059570313	3.5175293	0.109375	-0.014160156	-0.89526367	16.369629	0.64770508	0	0	0	0	0	0	0	0	0	0.90209961	0.097900391	0.8840332	0.15429688	0.11010742	0.61938477	0	44330	0	0	0
133	134	134	Category J	0.13183594	-0.32397461	-1.6918945	-0.065429688	-0.2277832	0.44433594	0	0	8/3/2018	8	3	2018	16:05:17	57917	0.2	16	5	17	0	0.059570313	3.5175293	0.11303711	-0.010253906	-0.90380859	11.113281	0.84814453	0	0	0	0	0	0	0	0	0	0.91088867	0.089111328	1.1203613	0.018798828	-0.31347656	-0.7878418	0	44330	0	0	0
134	135	135	Category L	0.095947266	-0.047851563	-0.94799805	0.013427734	-0.17504883	0.47070313	0	0	8/3/2018	8	3	2018	16:05:23	57923	0.4	16	5	23	0	0.059326172	3.491748	0.11669922	-0.010742188	-0.90429688	12.460449	0.060791016	0	0	0	0	0	0	0	0	0	0.91186523	0.088134766	0.10131836	-0.020751953	-0.036865234	-0.043457031	0	44330	0	0	0
135	136	136	Category L	0.047851563	0.011962891	-0.91186523	-0.005371094	-0.17749023	0.46508789	0	0	8/3/2018	8	3	2018	16:05:23	57923	0.5	16	5	23	0	0.059326172	3.491748	0.11206055	-0.015136719	-0.90478516	11.622803	0.070068359	0	0	0	0	0	0	0	0	0	0.91186523	0.088134766	0.098144531	-0.064208984	0.027099609	-0.006835938	0	44330	0	0	0
136	137	137	Category L	0.16796875	-0.035888672	-0.95996094	-0.024414063	-0.18554688	0.4675293	0	0	8/3/2018	8	3	2018	16:05:23	57923	0.6	16	5	23	0	0.059326172	3.491748	0.11328125	-0.014648438	-0.9128418	4.6040039	0.074707031	0	0	0	0	0	0	0	0	0	0.92016602	0.079833984	0.12255859	0.054443359	-0.020996094	-0.046875	0	44330	0	0	0
137	138	138	Category L	0.11987305	-0.023925781	-0.91186523	-0.007324219	-0.17871094	0.47021484	0	0	8/3/2018	8	3	2018	16:05:23	57923	0.7	16	5	23	0	0.059326172	3.491748	0.11621094	-0.013427734	-0.90673828	5.220459	0.01171875	0	0	0	0	0	0	0	0	0	0.91430664	0.085693359	0.018554688	0.003417969	-0.010253906	-0.004882813	0	44330	0	0	0
138	139	139	Category L	0.15576172	0	-0.92382813	-0.009033203	-0.19335938	0.46191406	0	0	8/3/2018	8	3	2018	16:05:23	57923	0.8	16	5	23	0	0.059326172	3.491748	0.11791992	-0.011962891	-0.91308594	8.4931641	0.041015625	0	0	0	0	0	0	0	0	0	0.9206543	0.079345703	0.060302734	0.037597656	0.011962891	-0.010498047	0	44330	0	0	0
139	140	140	Category L	0.17993164	0.011962891	-0.93579102	-0.009521484	-0.18530273	0.46972656	0	0	8/3/2018	8	3	2018	16:05:23	57923	0.9	16	5	23	0	0.059326172	3.491748	0.12084961	-0.010253906	-0.90356445	14.251221	0.070556641	0	0	0	0	0	0	0	0	0	0.91162109	0.088378906	0.11328125	0.058837891	0.022216797	-0.031982422	0	44330	0	0	0
140	141	141	Category L	0.20385742	0	-0.91186523	-0.006347656	-0.18920898	0.4597168	0	0	8/3/2018	8	3	2018	16:05:24	57924	0	16	5	24	0	0.059326172	3.491748	0.12182617	-0.009521484	-0.91259766	9.0766602	0.082519531	0	0	0	0	0	0	0	0	0	0.9206543	0.079345703	0.092285156	0.081787109	0.009521484	0.000732422	0	44330	0	0	0
141	142	142	Category L	0.20385742	0.011962891	-0.88793945	0.002441406	-0.19189453	0.46704102	0	0	8/3/2018	8	3	2018	16:05:24	57924	0.1	16	5	24	0	0.059326172	3.491748	0.12231445	-0.006347656	-0.90136719	7.5598145	0.084472656	0	0	0	0	0	0	0	0	0	0.90966797	0.090332031	0.11328125	0.081298828	0.018310547	0.013427734	0	44330	0	0	0
142	143	143	Category L	0.15576172	0.023925781	-0.91186523	0	-0.18896484	0.46704102	0	0	8/3/2018	8	3	2018	16:05:24	57924	0.2	16	5	24	0	0.059326172	3.491748	0.12255859	-0.004638672	-0.90600586	11.625732	0.043945313	0	0	0	0	0	0	0	0	0	0.9140625	0.0859375	0.067382813	0.032958984	0.028564453	-0.005615234	0	44330	0	0	0
143	144	144	Category L	0.19189453	0.011962891	-0.91186523	0.004150391	-0.19018555	0.46484375	0	0	8/3/2018	8	3	2018	16:05:24	57924	0.3	16	5	24	0	0.059326172	3.491748	0.12524414	-0.004394531	-0.91674805	16.623291	0.068603516	0	0	0	0	0	0	0	0	0	0.92529297	0.074707031	0.088134766	0.06640625	0.016357422	0.004882813	0	44330	0	0	0
144	145	145	Category L	0.20385742	0.011962891	-0.91186523	0	-0.19091797	0.46606445	0	0	8/3/2018	8	3	2018	16:05:24	57924	0.4	16	5	24	0	0.059814453	3.491748	0.12573242	0	-0.90600586	18.905029	0.079101563	0	0	0	0	0	0	0	0	0	0.91479492	0.085205078	0.095703125	0.077880859	0.011962891	-0.005615234	0	44330	0	0	0
145	146	146	Category L	0.20385742	0.011962891	-0.89990234	0.002197266	-0.19580078	0.46386719	0	0	8/3/2018	8	3	2018	16:05:24	57924	0.5	16	5	24	0	0.059814453	3.491748	0.12768555	-0.001708984	-0.91479492	15.164551	0.078613281	0	0	0	0	0	0	0	0	0	0.92358398	0.076416016	0.10473633	0.075927734	0.013671875	0.014892578	0	44330	0	0	0
146	147	147	Category L	0.19189453	0.011962891	-0.91186523	-0.002197266	-0.18798828	0.46289063	0	0	8/3/2018	8	3	2018	16:05:24	57924	0.6	16	5	24	0	0.059814453	3.491748	0.12792969	-0.001464844	-0.91259766	16.896973	0.064941406	0	0	0	0	0	0	0	0	0	0.92138672	0.078613281	0.077880859	0.063720703	0.013427734	0.000732422	0	44330	0	0	0
147	148	148	Category L	0.19189453	0.023925781	-0.93579102	-0.003662109	-0.19165039	0.46362305	0	0	8/3/2018	8	3	2018	16:05:24	57924	0.7	16	5	24	0	0.059814453	3.491748	0.13012695	-0.000488281	-0.90307617	15.334961	0.073730469	0	0	0	0	0	0	0	0	0	0.91259766	0.087402344	0.11865234	0.061523438	0.024414063	-0.032470703	0	44330	0	0	0
148	149	149	Category L	0.17993164	0	-0.93579102	-0.008300781	-0.18994141	0.45947266	0	0	8/3/2018	8	3	2018	16:05:24	57924	0.8	16	5	24	0	0.059814453	3.491748	0.13256836	0	-0.91064453	11.256592	0.053466797	0	0	0	0	0	0	0	0	0	0.92016602	0.079833984	0.072509766	0.047119141	0	-0.024902344	0	44330	0	0	0
149	150	150	Category L	0.19189453	0.011962891	-0.92382813	0	-0.18969727	0.46362305	0	0	8/3/2018	8	3	2018	16:05:24	57924	0.9	16	5	24	0	0.059814453	3.491748	0.13549805	0.003662109	-0.89892578	6.6154785	0.061767578	0	0	0	0	0	0	0	0	0	0.90917969	0.090820313	0.088867188	0.056152344	0.008056641	-0.024658203	0	44330	0	0	0
150	151	151	Category L	0.20385742	0.011962891	-0.92382813	-0.000976563	-0.1940918	0.46362305	0	0	8/3/2018	8	3	2018	16:05:25	57925	0	16	5	25	0	0.059814453	3.491748	0.13696289	0.004638672	-0.90771484	3.5466309	0.069091797	0	0	0	0	0	0	0	0	0	0.91796875	0.08203125	0.08984375	0.066650391	0.007080078	-0.015869141	0	44330	0	0	0
151	152	152	Category L	0.17993164	0	-0.91186523	-0.002685547	-0.18725586	0.46386719	0	0	8/3/2018	8	3	2018	16:05:25	57925	0.1	16	5	25	0	0.059814453	3.491748	0.14013672	0.003662109	-0.91210938	1.8171387	0.039794922	0	0	0	0	0	0	0	0	0	0.92285156	0.077148438	0.043945313	0.039550781	-0.003662109	0.000244141	0	44330	0	0	0
152	153	153	Category L	0.19189453	0	-0.91186523	-0.001220703	-0.18994141	0.46484375	0	0	8/3/2018	8	3	2018	16:05:25	57925	0.2	16	5	25	0	0.059814453	3.491748	0.140625	0.004882813	-0.90673828	0.16113281	0.051513672	0	0	0	0	0	0	0	0	0	0.91772461	0.082275391	0.060791016	0.051025391	-0.004882813	-0.004882813	0	44330	0	0	0
153	154	154	Category L	0.17993164	0	-0.92382813	0.000488281	-0.18823242	0.46386719	0	0	8/3/2018	8	3	2018	16:05:25	57925	0.3	16	5	25	0	0.059814453	3.491748	0.14355469	0.005126953	-0.91455078	1.0842285	0.037597656	0	0	0	0	0	0	0	0	0	0.92578125	0.07421875	0.050292969	0.036132813	-0.005126953	-0.009033203	0	44330	0	0	0
154	155	155	Category L	0.16796875	0.011962891	-0.92382813	-0.001708984	-0.19311523	0.46679688	0	0	8/3/2018	8	3	2018	16:05:25	57925	0.4	16	5	25	0	0.059814453	3.491748	0.14526367	0.008789063	-0.9050293	1.4787598	0.029296875	0	0	0	0	0	0	0	0	0	0.91674805	0.083251953	0.044189453	0.022460938	0.002929688	-0.018554688	0	44330	0	0	0
155	156	156	Category L	0.17993164	0.023925781	-0.92382813	0	-0.19628906	0.4609375	0	0	8/3/2018	8	3	2018	16:05:25	57925	0.5	16	5	25	0	0.059814453	3.491748	0.14477539	0.007568359	-0.91333008	1.208252	0.039794922	0	0	0	0	0	0	0	0	0	0.92480469	0.075195313	0.061523438	0.034912109	0.016113281	-0.010253906	0	44330	0	0	0
156	157	157	Category L	0.19189453	0.011962891	-0.89990234	0.002441406	-0.18945313	0.46801758	0	0	8/3/2018	8	3	2018	16:05:25	57925	0.6	16	5	25	0	0.059814453	3.491748	0.14746094	0.008300781	-0.91748047	0.99414063	0.047851563	0	0	0	0	0	0	0	0	0	0.92944336	0.070556641	0.065673828	0.044189453	0.003417969	0.017578125	0	44330	0	0	0
157	158	158	Category L	0.19189453	0	-0.92382813	0.004882813	-0.1953125	0.46289063	0	0	8/3/2018	8	3	2018	16:05:25	57925	0.7	16	5	25	0	0.059814453	3.491748	0.1472168	0.009765625	-0.9128418	0.96313477	0.046875	0	0	0	0	0	0	0	0	0	0.92480469	0.075195313	0.065185547	0.044433594	-0.009765625	-0.010742188	0	44330	0	0	0
158	159	159	Category L	0.17993164	0.011962891	-0.89990234	-0.001220703	-0.18823242	0.46191406	0	0	8/3/2018	8	3	2018	16:05:25	57925	0.8	16	5	25	0	0.059814453	3.491748	0.14794922	0.010742188	-0.92138672	0.63378906	0.038330078	0	0	0	0	0	0	0	0	0	0.93334961	0.066650391	0.054443359	0.031738281	0.000976563	0.021484375	0	44330	0	0	0
159	160	160	Category L	0.17993164	0.023925781	-0.92382813	-0.001220703	-0.18725586	0.46313477	0	0	8/3/2018	8	3	2018	16:05:25	57925	0.9	16	5	25	0	0.059814453	3.491748	0.14892578	0.013671875	-0.91210938	0.050292969	0.034179688	0	0	0	0	0	0	0	0	0	0.92431641	0.075683594	0.052246094	0.030761719	0.010009766	-0.011474609	0	44330	0	0	0
160	161	161	Category L	0.17993164	0.011962891	-0.92382813	0.004150391	-0.19165039	0.46606445	0	0	8/3/2018	8	3	2018	16:05:26	57926	0	16	5	26	0	0.059814453	3.491748	0.14794922	0.014160156	-0.91479492	0.58935547	0.032958984	0	0	0	0	0	0	0	0	0	0.92675781	0.073242188	0.04296875	0.031738281	-0.002197266	-0.008789063	0	44330	0	0	0
161	162	162	Category L	0.19189453	0.011962891	-0.91186523	0.006591797	-0.18994141	0.46801758	0	0	8/3/2018	8	3	2018	16:05:26	57926	0.1	16	5	26	0	0.059814453	3.491748	0.14916992	0.014892578	-0.92041016	0.96069336	0.043457031	0	0	0	0	0	0	0	0	0	0.93237305	0.067626953	0.053955078	0.042480469	-0.002929688	0.008544922	0	44330	0	0	0
162	163	163	Category L	0.19189453	0.011962891	-0.91186523	0.002197266	-0.19604492	0.46069336	0	0	8/3/2018	8	3	2018	16:05:26	57926	0.2	16	5	26	0	0.059814453	3.491748	0.15283203	0.014160156	-0.91015625	1.3918457	0.0390625	0	0	0	0	0	0	0	0	0	0.92285156	0.077148438	0.04296875	0.038818359	-0.002197266	-0.001464844	0	44330	0	0	0
163	164	164	Category L	0.19189453	0.011962891	-0.89990234	-0.002685547	-0.1862793	0.46411133	0	0	8/3/2018	8	3	2018	16:05:26	57926	0.3	16	5	26	0	0.059814453	3.491748	0.15039063	0.014648438	-0.91821289	1.7272949	0.045410156	0	0	0	0	0	0	0	0	0	0.93066406	0.069335938	0.0625	0.041259766	-0.002685547	0.018310547	0	44330	0	0	0
164	165	165	Category L	0.19189453	0.011962891	-0.91186523	0.001220703	-0.18994141	0.46411133	0	0	8/3/2018	8	3	2018	16:05:26	57926	0.4	16	5	26	0	0.059814453	3.491748	0.14746094	0.017578125	-0.91088867	2.0866699	0.044677734	0	0	0	0	0	0	0	0	0	0.9230957	0.076904297	0.05078125	0.044189453	-0.005615234	-0.000732422	0	44330	0	0	0
165	166	166	Category L	0.19189453	0.023925781	-0.91186523	0.007324219	-0.18994141	0.46704102	0	0	8/3/2018	8	3	2018	16:05:26	57926	0.5	16	5	26	0	0.059814453	3.491748	0.14526367	0.017578125	-0.9128418	1.840332	0.046875	0	0	0	0	0	0	0	0	0	0.92456055	0.075439453	0.053710938	0.046386719	0.006103516	0.000976563	0	44330	0	0	0
166	167	167	Category L	0.20385742	0.023925781	-0.94799805	0.002441406	-0.19067383	0.46801758	0	0	8/3/2018	8	3	2018	16:05:26	57926	0.6	16	5	26	0	0.059814453	3.491748	0.14697266	0.018310547	-0.91918945	1.060791	0.063720703	0	0	0	0	0	0	0	0	0	0.93115234	0.068847656	0.090820313	0.056640625	0.005371094	-0.028564453	0	44330	0	0	0
167	168	168	Category L	0.17993164	0.047851563	-0.92382813	0.004150391	-0.19091797	0.46508789	0	0	8/3/2018	8	3	2018	16:05:26	57926	0.7	16	5	26	0	0.059814453	3.491748	0.1484375	0.018554688	-0.90673828	1.3552246	0.045898438	0	0	0	0	0	0	0	0	0	0.91894531	0.081054688	0.077392578	0.03125	0.029052734	-0.016845703	0	44330	0	0	0
168	169	169	Category L	0.17993164	0.047851563	-0.91186523	-0.007080078	-0.18994141	0.46459961	0	0	8/3/2018	8	3	2018	16:05:26	57926	0.8	16	5	26	0	0.059814453	3.491748	0.14672852	0.018798828	-0.91479492	4.5412598	0.043945313	0	0	0	0	0	0	0	0	0	0.92675781	0.073242188	0.064697266	0.032958984	0.028808594	0.002929688	0	44330	0	0	0
169	170	170	Category L	0.047851563	0.16796875	-0.93579102	-0.000976563	-0.19360352	0.46386719	0	0	8/3/2018	8	3	2018	16:05:26	57926	0.9	16	5	26	0	0.059814453	3.491748	0.14599609	0.01953125	-0.91577148	7.3908691	0.17871094	0	0	0	0	0	0	0	0	0	0.92749023	0.072509766	0.26635742	-0.098144531	0.14819336	-0.019775391	0	44330	0	0	0
170	171	171	Category L	0.16796875	0.13183594	-0.97192383	-0.016357422	-0.20288086	0.46313477	0	0	8/3/2018	8	3	2018	16:05:27	57927	0	16	5	27	0	0.059814453	3.491748	0.14257813	0.019287109	-0.92431641	11.029541	0.12475586	0	0	0	0	0	0	0	0	0	0.93530273	0.064697266	0.18530273	0.025146484	0.11230469	-0.047363281	0	44330	0	0	0
171	172	172	Category L	0.13183594	0	-0.92382813	-0.034912109	-0.20874023	0.45458984	0	0	8/3/2018	8	3	2018	16:05:27	57927	0.1	16	5	27	0	0.059814453	3.491748	0.14453125	0.018066406	-0.92919922	14.296875	0.022705078	0	0	0	0	0	0	0	0	0	0.94067383	0.059326172	0.036376953	-0.012695313	-0.018066406	0.005371094	0	44330	0	0	0
172	173	173	Category L	0.11987305	-0.023925781	-0.92382813	-0.061279297	-0.2199707	0.44873047	0	0	8/3/2018	8	3	2018	16:05:27	57927	0.2	16	5	27	0	0.059814453	3.491748	0.14306641	0.019042969	-0.92700195	17.022705	0.049072266	0	0	0	0	0	0	0	0	0	0.93823242	0.061767578	0.069580078	-0.023193359	-0.04296875	0.003173828	0	44330	0	0	0
173	174	174	Category L	0.16796875	0.011962891	-0.93579102	-0.066650391	-0.21826172	0.44458008	0	0	8/3/2018	8	3	2018	16:05:27	57927	0.3	16	5	27	0	0.059814453	3.491748	0.140625	0.017822266	-0.93579102	18.416992	0.027832031	0	0	0	0	0	0	0	0	0	0.9465332	0.053466797	0.033447266	0.027099609	-0.005859375	0	0	44330	0	0	0
174	175	175	Category L	0.15576172	0.047851563	-0.88793945	-0.066650391	-0.22631836	0.44165039	0	0	8/3/2018	8	3	2018	16:05:27	57927	0.4	16	5	27	0	0.059814453	3.491748	0.13916016	0.021728516	-0.92675781	19.664307	0.049560547	0	0	0	0	0	0	0	0	0	0.9375	0.0625	0.081298828	0.016357422	0.025878906	0.038818359	0	44330	0	0	0
175	176	176	Category L	0.16796875	0.035888672	-0.92382813	-0.056884766	-0.22607422	0.44677734	0	0	8/3/2018	8	3	2018	16:05:27	57927	0.5	16	5	27	0	0.059814453	3.491748	0.13842773	0.022216797	-0.92651367	21.148926	0.032470703	0	0	0	0	0	0	0	0	0	0.93725586	0.062744141	0.045654297	0.029296875	0.013427734	0.002685547	0	44330	0	0	0
176	177	177	Category L	0.14379883	0.059814453	-0.93579102	-0.062011719	-0.22094727	0.44580078	0	0	8/3/2018	8	3	2018	16:05:27	57927	0.6	16	5	27	0	0.059814453	3.491748	0.13793945	0.021972656	-0.92675781	20.732422	0.0390625	0	0	0	0	0	0	0	0	0	0.93725586	0.062744141	0.052246094	0.005615234	0.037597656	-0.008789063	0	44330	0	0	0
177	178	178	Category L	0.15576172	0.035888672	-0.91186523	-0.055175781	-0.22436523	0.44873047	0	0	8/3/2018	8	3	2018	16:05:27	57927	0.7	16	5	27	0	0.059814453	3.491748	0.13647461	0.022216797	-0.92651367	18.756592	0.027587891	0	0	0	0	0	0	0	0	0	0.93676758	0.063232422	0.047363281	0.019042969	0.013427734	0.014648438	0	44330	0	0	0
178	179	179	Category L	0.16796875	0.059814453	-0.88793945	-0.059326172	-0.2253418	0.44775391	0	0	8/3/2018	8	3	2018	16:05:27	57927	0.8	16	5	27	0	0.059814453	3.491748	0.13525391	0.022216797	-0.92700195	16.422607	0.062988281	0	0	0	0	0	0	0	0	0	0.93701172	0.062988281	0.10888672	0.032470703	0.037353516	0.0390625	0	44330	0	0	0
179	180	180	Category L	0.15576172	0.035888672	-0.93579102	-0.056884766	-0.2253418	0.44287109	0	0	8/3/2018	8	3	2018	16:05:27	57927	0.9	16	5	27	0	0.059814453	3.491748	0.13378906	0.022216797	-0.92773438	14.122803	0.026855469	0	0	0	0	0	0	0	0	0	0.9375	0.0625	0.043457031	0.021728516	0.013427734	-0.0078125	0	44330	0	0	0
180	181	181	Category L	0.16796875	0.047851563	-0.94799805	-0.061279297	-0.22070313	0.44775391	0	0	8/3/2018	8	3	2018	16:05:28	57928	0	16	5	28	0	0.059814453	3.491748	0.13183594	0.021972656	-0.92773438	10.556885	0.048583984	0	0	0	0	0	0	0	0	0	0.9375	0.0625	0.081787109	0.035888672	0.025634766	-0.020019531	0	44330	0	0	0
181	182	182	Category L	0.15576172	0.047851563	-0.92382813	-0.057128906	-0.21948242	0.44482422	0	0	8/3/2018	8	3	2018	16:05:28	57928	0.1	16	5	28	0	0.059814453	3.491748	0.12963867	0.022216797	-0.92797852	7.121582	0.036621094	0	0	0	0	0	0	0	0	0	0.93725586	0.062744141	0.055664063	0.025878906	0.025390625	0.004150391	0	44330	0	0	0
182	183	183	Category L	0.14379883	0.011962891	-0.92382813	-0.047119141	-0.22021484	0.44824219	0	0	8/3/2018	8	3	2018	16:05:28	57928	0.2	16	5	28	0	0.059326172	3.4482422	0.12768555	0.022216797	-0.9284668	4.6213379	0.01953125	0	0	0	0	0	0	0	0	0	0.9375	0.0625	0.031005859	0.015869141	-0.010253906	0.004638672	0	44330	0	0	0
183	184	184	Category L	0.15576172	0.023925781	-0.93579102	-0.05078125	-0.2265625	0.44921875	0	0	8/3/2018	8	3	2018	16:05:28	57928	0.3	16	5	28	0	0.059326172	3.4482422	0.1262207	0.021972656	-0.9284668	3.6237793	0.030273438	0	0	0	0	0	0	0	0	0	0.93725586	0.062744141	0.038330078	0.029296875	0.001708984	-0.007080078	0	44330	0	0	0
184	185	185	Category L	0.14379883	0.035888672	-0.88793945	-0.054199219	-0.22045898	0.44799805	0	0	8/3/2018	8	3	2018	16:05:28	57928	0.4	16	5	28	0	0.059326172	3.4482422	0.1237793	0.022705078	-0.9284668	2.6276855	0.047119141	0	0	0	0	0	0	0	0	0	0.93701172	0.062988281	0.073730469	0.020019531	0.012939453	0.040527344	0	44330	0	0	0
185	186	186	Category L	0.14379883	0.059814453	-0.94799805	-0.053955078	-0.21801758	0.45092773	0	0	8/3/2018	8	3	2018	16:05:28	57928	0.5	16	5	28	0	0.059326172	3.4482422	0.12255859	0.026123047	-0.92773438	0.89453125	0.044433594	0	0	0	0	0	0	0	0	0	0.9362793	0.063720703	0.074707031	0.020996094	0.033447266	-0.020019531	0	44330	0	0	0
186	187	187	Category L	0.15576172	0.035888672	-0.92382813	-0.048828125	-0.21826172	0.44995117	0	0	8/3/2018	8	3	2018	16:05:28	57928	0.6	16	5	28	0	0.059326172	3.4482422	0.12207031	0.027099609	-0.93237305	0.65698242	0.035644531	0	0	0	0	0	0	0	0	0	0.94091797	0.059082031	0.05078125	0.033447266	0.008544922	0.008544922	0	44330	0	0	0
187	188	188	Category L	0.15576172	0.035888672	-0.94799805	-0.055175781	-0.22021484	0.44799805	0	0	8/3/2018	8	3	2018	16:05:28	57928	0.7	16	5	28	0	0.059326172	3.4482422	0.11889648	0.026611328	-0.93310547	0.44824219	0.040527344	0	0	0	0	0	0	0	0	0	0.94091797	0.059082031	0.060546875	0.036621094	0.009033203	-0.014648438	0	44330	0	0	0
188	189	189	Category L	0.13183594	0.023925781	-0.91186523	-0.045898438	-0.22460938	0.44799805	0	0	8/3/2018	8	3	2018	16:05:28	57928	0.8	16	5	28	0	0.059326172	3.4482422	0.11572266	0.025878906	-0.92626953	0.3425293	0.021484375	0	0	0	0	0	0	0	0	0	0.93383789	0.066162109	0.032226563	0.015869141	-0.001953125	0.014404297	0	44330	0	0	0
189	190	190	Category L	0.14379883	0.047851563	-0.93579102	-0.046386719	-0.21923828	0.45019531	0	0	8/3/2018	8	3	2018	16:05:28	57928	0.9	16	5	28	0	0.059326172	3.4482422	0.11621094	0.025878906	-0.93188477	1.215332	0.03515625	0	0	0	0	0	0	0	0	0	0.93969727	0.060302734	0.052978516	0.02734375	0.021728516	-0.003662109	0	44330	0	0	0
190	191	191	Category L	0.16796875	0.047851563	-0.89990234	-0.049316406	-0.22119141	0.44897461	0	0	8/3/2018	8	3	2018	16:05:29	57929	0	16	5	29	0	0.059326172	3.4482422	0.11499023	0.024169922	-0.93774414	1.3205566	0.069091797	0	0	0	0	0	0	0	0	0	0.94506836	0.054931641	0.11425781	0.052734375	0.0234375	0.037841797	0	44330	0	0	0
191	192	192	Category L	0.16796875	0.035888672	-0.92382813	-0.051513672	-0.21972656	0.45092773	0	0	8/3/2018	8	3	2018	16:05:29	57929	0.1	16	5	29	0	0.059326172	3.4482422	0.11206055	0.025878906	-0.92993164	1.0131836	0.056884766	0	0	0	0	0	0	0	0	0	0.93701172	0.062988281	0.071777344	0.055664063	0.009765625	0.006103516	0	44330	0	0	0
192	193	193	Category L	0.14379883	0.023925781	-0.94799805	-0.051757813	-0.2199707	0.44824219	0	0	8/3/2018	8	3	2018	16:05:29	57929	0.2	16	5	29	0	0.059326172	3.4482422	0.11083984	0.027099609	-0.93066406	1.5922852	0.037109375	0	0	0	0	0	0	0	0	0	0.93774414	0.062255859	0.053222656	0.032714844	-0.003173828	-0.017089844	0	44330	0	0	0
193	194	194	Category L	0.14379883	0.023925781	-0.89990234	-0.050537109	-0.22875977	0.44873047	0	0	8/3/2018	8	3	2018	16:05:29	57929	0.3	16	5	29	0	0.059326172	3.4482422	0.10864258	0.029296875	-0.9362793	3.0129395	0.05078125	0	0	0	0	0	0	0	0	0	0.94311523	0.056884766	0.077148438	0.034912109	-0.005371094	0.036376953	0	44330	0	0	0
194	195	195	Category L	0.14379883	0.011962891	-0.92382813	-0.049316406	-0.21923828	0.44311523	0	0	8/3/2018	8	3	2018	16:05:29	57929	0.4	16	5	29	0	0.059326172	3.4482422	0.10424805	0.028808594	-0.92578125	4.4943848	0.04296875	0	0	0	0	0	0	0	0	0	0.93212891	0.067871094	0.058349609	0.039306641	-0.016845703	0.001953125	0	44330	0	0	0
195	196	196	Category L	0.15576172	0.047851563	-0.91186523	-0.051513672	-0.22558594	0.44995117	0	0	8/3/2018	8	3	2018	16:05:29	57929	0.5	16	5	29	0	0.059326172	3.4482422	0.10522461	0.028320313	-0.93701172	4.8154297	0.059570313	0	0	0	0	0	0	0	0	0	0.94335938	0.056640625	0.094970703	0.050292969	0.019287109	0.025146484	0	44330	0	0	0
196	197	197	Category L	0.14379883	0.035888672	-0.88793945	-0.041992188	-0.22802734	0.44897461	0	0	8/3/2018	8	3	2018	16:05:29	57929	0.6	16	5	29	0	0.059326172	3.4482422	0.10351563	0.031005859	-0.93041992	5.6142578	0.05859375	0	0	0	0	0	0	0	0	0	0.93676758	0.063232422	0.087402344	0.040039063	0.004638672	0.042480469	0	44330	0	0	0
197	198	198	Category L	0.047851563	0	-0.92382813	-0.019042969	-0.22680664	0.45166016	0	0	8/3/2018	8	3	2018	16:05:29	57929	0.7	16	5	29	0	0.059326172	3.4482422	0.099121094	0.030517578	-0.9284668	7.5227051	0.060058594	0	0	0	0	0	0	0	0	0	0.93432617	0.065673828	0.086669922	-0.051269531	-0.030517578	0.004638672	0	44330	0	0	0
198	199	199	Category L	0.10791016	0.035888672	-0.97192383	0.020019531	-0.21142578	0.45263672	0	0	8/3/2018	8	3	2018	16:05:29	57929	0.8	16	5	29	0	0.059326172	3.4482422	0.09765625	0.030517578	-0.93164063	8.7429199	0.041748047	0	0	0	0	0	0	0	0	0	0.93725586	0.062744141	0.055664063	0.010009766	0.005126953	-0.040039063	0	44330	0	0	0
199	200	200	Category L	0.083984375	0.047851563	-0.98388672	0.059082031	-0.19165039	0.46118164	0	0	8/3/2018	8	3	2018	16:05:29	57929	0.9	16	5	29	0	0.059326172	3.4482422	0.093994141	0.030761719	-0.91992188	8.7546387	0.066894531	0	0	0	0	0	0	0	0	0	0.92529297	0.074707031	0.090820313	-0.010009766	0.016845703	-0.063720703	0	44330	0	0	0
200	201	201	Category L	0.035888672	0.083984375	-0.95996094	0.063964844	-0.18139648	0.45947266	0	0	8/3/2018	8	3	2018	16:05:30	57930	0	16	5	30	0	0.059326172	3.4482422	0.090820313	0.027099609	-0.93286133	8.5830078	0.083496094	0	0	0	0	0	0	0	0	0	0.9375	0.0625	0.13891602	-0.054931641	0.056884766	-0.026855469	0	44330	0	0	0
201	202	202	Category L	0.023925781	0.011962891	-0.94799805	0.052978516	-0.18188477	0.46508789	0	0	8/3/2018	8	3	2018	16:05:30	57930	0.1	16	5	30	0	0.059326172	3.4482422	0.092773438	0.027099609	-0.93432617	10.045166	0.071777344	0	0	0	0	0	0	0	0	0	0.93920898	0.060791016	0.09765625	-0.068847656	-0.015136719	-0.013427734	0	44330	0	0	0
202	203	203	Category L	0.011962891	0.011962891	-0.95996094	0.055419922	-0.18432617	0.46240234	0	0	8/3/2018	8	3	2018	16:05:30	57930	0.2	16	5	30	0	0.059326172	3.4482422	0.088378906	0.028564453	-0.93139648	11.55249	0.083251953	0	0	0	0	0	0	0	0	0	0.93603516	0.063964844	0.12158203	-0.076416016	-0.016601563	-0.028320313	0	44330	0	0	0
203	204	204	Category L	0.047851563	0.011962891	-0.94799805	0.055419922	-0.18359375	0.46020508	0	0	8/3/2018	8	3	2018	16:05:30	57930	0.3	16	5	30	0	0.059326172	3.4482422	0.086669922	0.027832031	-0.93359375	11.244873	0.044433594	0	0	0	0	0	0	0	0	0	0.93798828	0.062011719	0.069091797	-0.038818359	-0.015869141	-0.014160156	0	44330	0	0	0
204	205	205	Category L	0.047851563	0.023925781	-0.91186523	0.057128906	-0.18725586	0.46020508	0	0	8/3/2018	8	3	2018	16:05:30	57930	0.4	16	5	30	0	0.059326172	3.4482422	0.085693359	0.029296875	-0.93481445	10.510498	0.044677734	0	0	0	0	0	0	0	0	0	0.93920898	0.060791016	0.06640625	-0.037841797	-0.005371094	0.022949219	0	44330	0	0	0
205	206	206	Category L	0.035888672	0.011962891	-0.92382813	0.051269531	-0.18432617	0.46606445	0	0	8/3/2018	8	3	2018	16:05:30	57930	0.5	16	5	30	0	0.059326172	3.4482422	0.083007813	0.029296875	-0.93554688	11.051514	0.051513672	0	0	0	0	0	0	0	0	0	0.93969727	0.060302734	0.076171875	-0.047119141	-0.017333984	0.01171875	0	44330	0	0	0
206	207	207	Category L	0.035888672	0.011962891	-0.93579102	0.053955078	-0.18481445	0.45410156	0	0	8/3/2018	8	3	2018	16:05:30	57930	0.6	16	5	30	0	0.059326172	3.4482422	0.083984375	0.029296875	-0.94091797	11.022217	0.051513672	0	0	0	0	0	0	0	0	0	0.9453125	0.0546875	0.071044922	-0.048095703	-0.017333984	0.005126953	0	44330	0	0	0
207	208	208	Category L	0.035888672	0.011962891	-0.92382813	0.051757813	-0.18359375	0.46118164	0	0	8/3/2018	8	3	2018	16:05:30	57930	0.7	16	5	30	0	0.059326172	3.4482422	0.081542969	0.030029297	-0.94921875	9.2451172	0.055175781	0	0	0	0	0	0	0	0	0	0.953125	0.046875	0.089111328	-0.045654297	-0.018066406	0.025390625	0	44330	0	0	0
208	209	209	Category L	0.023925781	0	-0.93579102	0.054443359	-0.18701172	0.45922852	0	0	8/3/2018	8	3	2018	16:05:30	57930	0.8	16	5	30	0	0.059326172	3.4482422	0.075927734	0.028808594	-0.93725586	7.3168945	0.059570313	0	0	0	0	0	0	0	0	0	0.94091797	0.059082031	0.082763672	-0.052001953	-0.028808594	0.001464844	0	44330	0	0	0
209	210	210	Category L	0.035888672	0	-0.94799805	0.054199219	-0.18579102	0.45922852	0	0	8/3/2018	8	3	2018	16:05:30	57930	0.9	16	5	30	0	0.059326172	3.4482422	0.072021484	0.025146484	-0.94189453	6.7280273	0.044433594	0	0	0	0	0	0	0	0	0	0.94506836	0.054931641	0.067382813	-0.036132813	-0.025146484	-0.005859375	0	44330	0	0	0
210	211	211	Category L	0.035888672	0	-0.95996094	0.0546875	-0.18188477	0.46508789	0	0	8/3/2018	8	3	2018	16:05:31	57931	0	16	5	31	0	0.059326172	3.4482422	0.072509766	0.024902344	-0.93701172	7.2783203	0.049804688	0	0	0	0	0	0	0	0	0	0.94018555	0.059814453	0.084472656	-0.036621094	-0.024902344	-0.022705078	0	44330	0	0	0
211	212	212	Category L	0.071777344	0	-0.95996094	0.051757813	-0.18212891	0.45727539	0	0	8/3/2018	8	3	2018	16:05:31	57931	0.1	16	5	31	0	0.059326172	3.4482422	0.076171875	0.021972656	-0.94335938	5.8442383	0.027832031	0	0	0	0	0	0	0	0	0	0.9465332	0.053466797	0.04296875	-0.004394531	-0.021972656	-0.016357422	0	44330	0	0	0
212	213	213	Category L	0.059814453	0	-0.98388672	0.058105469	-0.18701172	0.46411133	0	0	8/3/2018	8	3	2018	16:05:31	57931	0.2	16	5	31	0	0.059326172	3.4482422	0.073242188	0.021972656	-0.93408203	3.5871582	0.056152344	0	0	0	0	0	0	0	0	0	0.93701172	0.062988281	0.085449219	-0.013427734	-0.021972656	-0.049560547	0	44330	0	0	0
213	214	214	Category L	0.023925781	-0.011962891	-0.95996094	0.058837891	-0.18212891	0.46264648	0	0	8/3/2018	8	3	2018	16:05:31	57931	0.3	16	5	31	0	0.059326172	3.4482422	0.069335938	0.020263672	-0.92529297	2.4487305	0.065673828	0	0	0	0	0	0	0	0	0	0.92797852	0.072021484	0.11230469	-0.045410156	-0.032226563	-0.034423828	0	44330	0	0	0
214	215	215	Category L	0.023925781	0	-0.93579102	0.057861328	-0.18188477	0.46435547	0	0	8/3/2018	8	3	2018	16:05:31	57931	0.4	16	5	31	0	0.059326172	3.4482422	0.075195313	0.020751953	-0.92919922	1.4484863	0.055664063	0	0	0	0	0	0	0	0	0	0.93237305	0.067626953	0.078613281	-0.051269531	-0.020751953	-0.006347656	0	44330	0	0	0
215	216	216	Category L	0.023925781	-0.023925781	-0.92382813	0.058105469	-0.1862793	0.46508789	0	0	8/3/2018	8	3	2018	16:05:31	57931	0.5	16	5	31	0	0.059326172	3.4482422	0.084716797	0.016845703	-0.94067383	0.007324219	0.075195313	0	0	0	0	0	0	0	0	0	0.94458008	0.055419922	0.11865234	-0.060791016	-0.040771484	0.016845703	0	44330	0	0	0
216	217	217	Category L	0.035888672	-0.011962891	-0.93579102	0.055419922	-0.18530273	0.46240234	0	0	8/3/2018	8	3	2018	16:05:31	57931	0.6	16	5	31	0	0.059326172	3.4482422	0.084472656	0.014892578	-0.93774414	1.6086426	0.055664063	0	0	0	0	0	0	0	0	0	0.94165039	0.058349609	0.077636719	-0.048583984	-0.026855469	0.001953125	0	44330	0	0	0
217	218	218	Category L	0.035888672	-0.011962891	-0.94799805	0.052734375	-0.18725586	0.4621582	0	0	8/3/2018	8	3	2018	16:05:31	57931	0.7	16	5	31	0	0.059326172	3.4482422	0.080810547	0.012207031	-0.92895508	2.072998	0.054443359	0	0	0	0	0	0	0	0	0	0.93237305	0.067626953	0.088134766	-0.044921875	-0.024169922	-0.018798828	0	44330	0	0	0
218	219	219	Category L	0.023925781	-0.011962891	-0.98388672	0.055175781	-0.18725586	0.45922852	0	0	8/3/2018	8	3	2018	16:05:31	57931	0.8	16	5	31	0	0.059326172	3.4482422	0.083007813	0.008056641	-0.94067383	1.4240723	0.075927734	0	0	0	0	0	0	0	0	0	0.94433594	0.055664063	0.12231445	-0.059082031	-0.020019531	-0.04296875	0	44330	0	0	0
219	220	220	Category L	0.023925781	0	-0.94799805	0.056396484	-0.19262695	0.46313477	0	0	8/3/2018	8	3	2018	16:05:31	57931	0.9	16	5	31	0	0.059326172	3.4482422	0.081787109	0.005859375	-0.93945313	1.6298828	0.058837891	0	0	0	0	0	0	0	0	0	0.94287109	0.057128906	0.072509766	-0.057861328	-0.005859375	-0.008300781	0	44330	0	0	0
220	221	221	Category L	0.035888672	0.011962891	-0.92382813	0.056396484	-0.18286133	0.45922852	0	0	8/3/2018	8	3	2018	16:05:32	57932	0	16	5	32	0	0.05859375	3.5288086	0.0859375	0.006103516	-0.9519043	2.927002	0.057617188	0	0	0	0	0	0	0	0	0	0.95581055	0.044189453	0.083740234	-0.050048828	0.005615234	0.028076172	0	44330	0	0	0
221	222	222	Category L	0.047851563	0.011962891	-0.93579102	0.054443359	-0.19335938	0.45703125	0	0	8/3/2018	8	3	2018	16:05:32	57932	0.1	16	5	32	0	0.05859375	3.5288086	0.081787109	0.006103516	-0.9375	5.5146484	0.034423828	0	0	0	0	0	0	0	0	0	0.94116211	0.058837891	0.041503906	-0.033935547	0.005615234	0.001708984	0	44330	0	0	0
222	223	223	Category L	0.035888672	0.011962891	-0.89990234	0.056396484	-0.18701172	0.4621582	0	0	8/3/2018	8	3	2018	16:05:32	57932	0.2	16	5	32	0	0.05859375	3.5288086	0.071777344	0.000488281	-0.93115234	7.0441895	0.048828125	0	0	0	0	0	0	0	0	0	0.93383789	0.066162109	0.078369141	-0.035888672	0.011230469	0.03125	0	44330	0	0	0
223	224	224	Category L	-0.011962891	0.071777344	-0.92382813	0.058105469	-0.18725586	0.46118164	0	0	8/3/2018	8	3	2018	16:05:32	57932	0.3	16	5	32	0	0.05859375	3.5288086	0.074951172	0.001464844	-0.93408203	7.1091309	0.11206055	0	0	0	0	0	0	0	0	0	0.93701172	0.062988281	0.16748047	-0.086914063	0.070068359	0.010253906	0	44330	0	0	0
224	225	225	Category L	0.11987305	0.27587891	-0.85180664	0.057373047	-0.18701172	0.46435547	0	0	8/3/2018	8	3	2018	16:05:32	57932	0.4	16	5	32	0	0.05859375	3.5288086	0.082519531	0.002197266	-0.95410156	11.856445	0.29443359	0	0	0	0	0	0	0	0	0	0.95776367	0.042236328	0.41308594	0.037109375	0.2734375	0.10229492	0	44330	0	0	0
225	226	226	Category J	0.16796875	0.095947266	-1.2719727	-0.11157227	-0.13745117	0.47265625	0	0	8/3/2018	8	3	2018	16:05:34	57934	0.099	16	5	34	0	0.05859375	3.5288086	0.077880859	0.003173828	-0.94384766	19.451416	0.35229492	0	0	0	0	0	0	0	0	0	0.94702148	0.052978516	0.51049805	0.08984375	0.092529297	-0.32788086	0	44330	0	0	0
226	227	227	Category J	-0.071777344	-0.023925781	-0.95996094	-0.065185547	-0.14086914	0.47680664	0	0	8/3/2018	8	3	2018	16:05:34	57934	0.199	16	5	34	0	0.05859375	3.5288086	0.074462891	0.001464844	-0.93310547	23.763916	0.15063477	0	0	0	0	0	0	0	0	0	0.93603516	0.063964844	0.19824219	-0.14624023	-0.025390625	-0.026611328	0	44330	0	0	0
227	228	228	Category J	-0.059814453	-0.047851563	-0.38378906	-0.1262207	-0.18530273	0.4543457	0	0	8/3/2018	8	3	2018	16:05:34	57934	0.3	16	5	34	0	0.05859375	3.5288086	0.080078125	0.001220703	-0.93554688	27.097412	0.57128906	0	0	0	0	0	0	0	0	0	0.93896484	0.061035156	0.7409668	-0.13989258	-0.049072266	0.55175781	0	44330	0	0	0
228	229	229	Category J	0.21582031	0.011962891	-1.4038086	-0.12963867	-0.21240234	0.43847656	0	0	8/3/2018	8	3	2018	16:05:34	57934	0.4	16	5	34	0	0.05859375	3.5288086	0.080566406	-0.000976563	-0.94238281	34.961914	0.48071289	0	0	0	0	0	0	0	0	0	0.94580078	0.054199219	0.609375	0.13500977	0.012939453	-0.46118164	0	44330	0	0	0
229	230	230	Category J	0.095947266	-0.11987305	-1.3798828	-0.090820313	-0.18457031	0.45703125	0	0	8/3/2018	8	3	2018	16:05:34	57934	0.5	16	5	34	0	0.05859375	3.5288086	0.080322266	0	-0.9440918	47.161865	0.4519043	0	0	0	0	0	0	0	0	0	0.94750977	0.052490234	0.57080078	0.015380859	-0.11962891	-0.43554688	0	44330	0	0	0
230	231	231	Category J	-0.035888672	0.14379883	-0.29980469	-0.16040039	-0.14672852	0.45141602	0	0	8/3/2018	8	3	2018	16:05:34	57934	0.6	16	5	34	0	0.05859375	3.5288086	0.078369141	-0.001953125	-0.93896484	53.509277	0.66552734	0	0	0	0	0	0	0	0	0	0.94213867	0.057861328	0.89941406	-0.11425781	0.14575195	0.63916016	0	44330	0	0	0
231	232	232	Category J	0.083984375	0.095947266	-0.97192383	-0.18432617	-0.11230469	0.4609375	0	0	8/3/2018	8	3	2018	16:05:34	57934	0.7	16	5	34	0	0.05859375	3.5288086	0.080810547	-0.005371094	-0.94946289	56.246094	0.10375977	0	0	0	0	0	0	0	0	0	0.95288086	0.047119141	0.12670898	0.002929688	0.10131836	-0.022216797	0	44330	0	0	0
232	233	233	Category J	0.023925781	0.17993164	-1.3679199	-0.092285156	-0.1237793	0.48144531	0	0	8/3/2018	8	3	2018	16:05:34	57934	0.8	16	5	34	0	0.05859375	3.5288086	0.078125	-0.004882813	-0.93701172	58.738525	0.47192383	0	0	0	0	0	0	0	0	0	0.94018555	0.059814453	0.67016602	-0.054199219	0.18481445	-0.43066406	0	44330	0	0	0
233	234	234	Category J	-0.17993164	-0.047851563	-0.083984375	-0.13378906	-0.14990234	0.46508789	0	0	8/3/2018	8	3	2018	16:05:34	57934	0.9	16	5	34	0	0.05859375	3.5288086	0.079345703	-0.002441406	-0.94677734	63.556396	0.90209961	0	0	0	0	0	0	0	0	0	0.95019531	0.049804688	1.1674805	-0.25927734	-0.045166016	0.86279297	0	44330	0	0	0
234	235	235	Category J	0.25195313	-0.023925781	-1.8117676	-0.12744141	-0.16577148	0.46069336	0	0	8/3/2018	8	3	2018	16:05:35	57935	0	16	5	35	0	0.05859375	3.5288086	0.078613281	-0.001953125	-0.93530273	65.794434	0.89331055	0	0	0	0	0	0	0	0	0	0.9387207	0.061279297	1.0710449	0.1730957	-0.021728516	-0.8762207	0	44330	0	0	0
235	236	236	Category J	0.047851563	0.23999023	-0.40795898	-0.1262207	-0.12451172	0.47705078	0	0	8/3/2018	8	3	2018	16:05:35	57935	0.111	16	5	35	0	0.05859375	3.5288086	0.081298828	-0.000976563	-0.94018555	57.167969	0.58520508	0	0	0	0	0	0	0	0	0	0.94360352	0.056396484	0.80688477	-0.033447266	0.2409668	0.53222656	0	44330	0	0	0
236	237	237	Category J	-0.15576172	-0.023925781	-0.73193359	-0.18969727	-0.079101563	0.46582031	0	0	8/3/2018	8	3	2018	16:05:35	57935	0.222	16	5	35	0	0.05859375	3.5288086	0.081787109	0	-0.93408203	53.445801	0.31274414	0	0	0	0	0	0	0	0	0	0.93774414	0.062255859	0.46362305	-0.23754883	-0.023681641	0.20214844	0	44330	0	0	0
237	238	238	Category J	0.059814453	-0.011962891	-1.1757813	-0.13232422	-0.10400391	0.47729492	0	0	8/3/2018	8	3	2018	16:05:35	57935	0.333	16	5	35	0	0.05859375	3.5288086	0.077392578	0.000488281	-0.92651367	47.807861	0.24975586	0	0	0	0	0	0	0	0	0	0.92993164	0.070068359	0.27905273	-0.017578125	-0.012451172	-0.24902344	0	44330	0	0	0
238	239	239	Category J	-0.10791016	0.035888672	0.035888672	-0.19116211	-0.15429688	0.44262695	0	0	8/3/2018	8	3	2018	16:05:35	57935	0.444	16	5	35	0	0.05859375	3.5288086	0.079589844	0.003173828	-0.9296875	40.695557	0.98413086	0	0	0	0	0	0	0	0	0	0.93310547	0.066894531	1.185791	-0.1875	0.032470703	0.96557617	0	44330	0	0	0
239	240	240	Category J	-0.071777344	-0.27587891	-1.9558105	-0.20825195	-0.1550293	0.43823242	0	0	8/3/2018	8	3	2018	16:05:35	57935	0.555	16	5	35	0	0.05859375	3.5288086	0.084472656	0.005371094	-0.93823242	31.741943	1.0671387	0	0	0	0	0	0	0	0	0	0.94189453	0.058105469	1.4553223	-0.15625	-0.28125	-1.017334	0	44330	0	0	0
240	241	241	Category J	0.3359375	0.023925781	-1.0439453	-0.18896484	-0.094482422	0.46435547	0	0	8/3/2018	8	3	2018	16:05:35	57935	0.666	16	5	35	0	0.05859375	3.5288086	0.087890625	0.0078125	-0.93969727	22.937256	0.26928711	0	0	0	0	0	0	0	0	0	0.94384766	0.056152344	0.36791992	0.24780273	0.015869141	-0.10400391	0	44330	0	0	0
241	242	242	Category J	-0.15576172	0.13183594	-0.68383789	-0.19702148	-0.069335938	0.46777344	0	0	8/3/2018	8	3	2018	16:05:35	57935	0.777	16	5	35	0	0.05859375	3.5288086	0.086914063	0.010009766	-0.9375	18.549316	0.37158203	0	0	0	0	0	0	0	0	0	0.94140625	0.05859375	0.61816406	-0.24267578	0.12158203	0.25366211	0	44330	0	0	0
242	243	243	Category J	0.059814453	-0.059814453	-1.079834	-0.15991211	-0.091552734	0.47192383	0	0	8/3/2018	8	3	2018	16:05:35	57935	0.888	16	5	35	0	0.059326172	3.50625	0.08984375	0.006103516	-0.93408203	16.061768	0.1628418	0	0	0	0	0	0	0	0	0	0.93823242	0.061767578	0.24194336	-0.030029297	-0.065917969	-0.14550781	0	44330	0	0	0
243	244	244	Category J	0.10791016	0.13183594	-1.0078125	-0.18310547	-0.13330078	0.4543457	0	0	8/3/2018	8	3	2018	16:05:36	57936	0	16	5	36	0	0.059326172	3.50625	0.091552734	0.006347656	-0.94091797	12.801514	0.14282227	0	0	0	0	0	0	0	0	0	0.9453125	0.0546875	0.20849609	0.016113281	0.12524414	-0.066650391	0	44330	0	0	0
244	245	245	Category J	-0.035888672	0.011962891	-0.97192383	-0.20556641	-0.08984375	0.46020508	0	0	8/3/2018	8	3	2018	16:05:36	57936	0.1	16	5	36	0	0.059326172	3.50625	0.093261719	0.009033203	-0.93554688	9.7644043	0.1340332	0	0	0	0	0	0	0	0	0	0.94018555	0.059814453	0.16821289	-0.12915039	0.002685547	-0.036132813	0	44330	0	0	0
245	246	246	Category J	0.2878418	0.035888672	-1.3439941	-0.20092773	-0.026367188	0.47363281	0	0	8/3/2018	8	3	2018	16:05:36	57936	0.2	16	5	36	0	0.059326172	3.50625	0.087890625	0.011474609	-0.92724609	11.812744	0.46264648	0	0	0	0	0	0	0	0	0	0.93139648	0.068603516	0.640625	0.19970703	0.024169922	-0.41650391	0	44330	0	0	0
246	247	247	Category J	0	0.071777344	-1.5959473	-0.14331055	-0.080810547	0.47949219	0	0	8/3/2018	8	3	2018	16:05:36	57936	0.3	16	5	36	0	0.059326172	3.50625	0.088378906	0.009277344	-0.94262695	9.3693848	0.66186523	0	0	0	0	0	0	0	0	0	0.94677734	0.053222656	0.80395508	-0.088378906	0.062255859	-0.65307617	0	44330	0	0	0
247	248	248	Category J	-0.26391602	-0.035888672	0.023925781	-0.20263672	-0.14306641	0.44775391	0	0	8/3/2018	8	3	2018	16:05:36	57936	0.4	16	5	36	0	0.059326172	3.50625	0.087158203	0.010253906	-0.93798828	12.550537	1.0251465	0	0	0	0	0	0	0	0	0	0.94213867	0.057861328	1.3596191	-0.35107422	-0.046142578	0.96191406	0	44330	0	0	0
248	249	249	Category J	-0.13183594	-0.25195313	-1.2839355	-0.26123047	-0.11547852	0.42626953	0	0	8/3/2018	8	3	2018	16:05:36	57936	0.5	16	5	36	0	0.059326172	3.50625	0.088867188	0.005371094	-0.94506836	10.82251	0.47924805	0	0	0	0	0	0	0	0	0	0.94921875	0.05078125	0.81665039	-0.22070313	-0.25732422	-0.33862305	0	44330	0	0	0
249	250	250	Category J	0.083984375	0.14379883	-0.53979492	-0.19335938	-0.012695313	0.47509766	0	0	8/3/2018	8	3	2018	16:05:36	57936	0.6	16	5	36	0	0.059326172	3.50625	0.087890625	0.005859375	-0.93457031	6.4377441	0.41821289	0	0	0	0	0	0	0	0	0	0.9387207	0.061279297	0.53662109	-0.00390625	0.13769531	0.39477539	0	44330	0	0	0
250	251	251	Category J	0.46777344	-0.10791016	-1.4758301	-0.2421875	-0.022949219	0.45996094	0	0	8/3/2018	8	3	2018	16:05:36	57936	0.7	16	5	36	0	0.059326172	3.50625	0.085205078	0.004394531	-0.93847656	7.4555664	0.66894531	0	0	0	0	0	0	0	0	0	0.94238281	0.057617188	1.0319824	0.38232422	-0.11230469	-0.53710938	0	44330	0	0	0
251	252	252	Category J	-0.10791016	0.011962891	-0.17993164	-0.27539063	-0.10351563	0.42333984	0	0	8/3/2018	8	3	2018	16:05:36	57936	0.8	16	5	36	0	0.059326172	3.50625	0.089355469	0.002929688	-0.93652344	2.6882324	0.78198242	0	0	0	0	0	0	0	0	0	0.94067383	0.059326172	0.96289063	-0.19726563	0.008789063	0.7565918	0	44330	0	0	0
252	253	253	Category J	-0.19189453	-0.16796875	-0.2277832	-0.30908203	-0.10083008	0.40454102	0	0	8/3/2018	8	3	2018	16:05:36	57936	0.9	16	5	36	0	0.059326172	3.50625	0.087890625	0.002929688	-0.93310547	4.7092285	0.77807617	0	0	0	0	0	0	0	0	0	0.93725586	0.062744141	1.1564941	-0.27978516	-0.17089844	0.70532227	0	44330	0	0	0
253	254	254	Category J	0.63598633	0.047851563	-1.2478027	-0.3046875	-0.056152344	0.41674805	0	0	8/3/2018	8	3	2018	16:05:37	57937	0	16	5	37	0	0.059326172	3.50625	0.089355469	0.001464844	-0.93334961	12.126465	0.63208008	0	0	0	0	0	0	0	0	0	0.93774414	0.062255859	0.90698242	0.54638672	0.046142578	-0.31420898	0	44330	0	0	0
254	255	255	Category J	0.91186523	-0.25195313	-1.7998047	-0.28125	-0.020996094	0.44091797	0	0	8/3/2018	8	3	2018	16:05:37	57937	0.1	16	5	37	0	0.059326172	3.50625	0.087646484	0.001464844	-0.9230957	17.614258	1.229248	0	0	0	0	0	0	0	0	0	0.92724609	0.072753906	1.9538574	0.82397461	-0.25341797	-0.87646484	0	44330	0	0	0
255	256	256	Category J	0.14379883	-0.11987305	-0.69580078	-0.27368164	-0.10717773	0.41723633	0	0	8/3/2018	8	3	2018	16:05:37	57937	0.2	16	5	37	0	0.059326172	3.50625	0.083007813	0	-0.93310547	18.956055	0.27270508	0	0	0	0	0	0	0	0	0	0.93701172	0.062988281	0.41796875	0.060546875	-0.11987305	0.23730469	0	44330	0	0	0
256	257	257	Category J	-0.14379883	-0.16796875	-0.2277832	-0.31323242	-0.11645508	0.39501953	0	0	8/3/2018	8	3	2018	16:05:37	57937	0.3	16	5	37	0	0.059326172	3.50625	0.084960938	-0.001464844	-0.93334961	18.839111	0.76025391	0	0	0	0	0	0	0	0	0	0.93725586	0.062744141	1.1008301	-0.22875977	-0.16625977	0.70556641	0	44330	0	0	0
257	258	258	Category J	0.3359375	-0.2878418	-1.8598633	-0.3112793	-0.084228516	0.40283203	0	0	8/3/2018	8	3	2018	16:05:37	57937	0.4	16	5	37	0	0.059326172	3.50625	0.083007813	-0.004394531	-0.9440918	17.380127	0.99121094	0	0	0	0	0	0	0	0	0	0.94775391	0.052246094	1.4516602	0.25268555	-0.28320313	-0.91552734	0	44330	0	0	0
258	259	259	Category J	0.071777344	-0.11987305	-0.77978516	-0.23168945	-0.020996094	0.45922852	0	0	8/3/2018	8	3	2018	16:05:37	57937	0.5	16	5	37	0	0.059326172	3.50625	0.083007813	-0.003662109	-0.94189453	7.8208008	0.19970703	0	0	0	0	0	0	0	0	0	0.94555664	0.054443359	0.28955078	-0.011230469	-0.1159668	0.16210938	0	44330	0	0	0
259	260	260	Category J	0.47998047	0.059814453	-1.9318848	-0.25170898	-0.073486328	0.44042969	0	0	8/3/2018	8	3	2018	16:05:37	57937	0.6	16	5	37	0	0.059326172	3.50625	0.083740234	-0.004150391	-0.9309082	4.3837891	1.0783691	0	0	0	0	0	0	0	0	0	0.93457031	0.065429688	1.4611816	0.39599609	0.063964844	-1.0007324	0	44330	0	0	0
260	261	261	Category J	-0.15576172	0.047851563	0.19189453	-0.29125977	-0.13574219	0.40209961	0	0	8/3/2018	8	3	2018	16:05:37	57937	0.7	16	5	37	0	0.059326172	3.50625	0.080566406	-0.004150391	-0.93823242	1.2460938	1.1557617	0	0	0	0	0	0	0	0	0	0.94189453	0.058105469	1.4189453	-0.23632813	0.052001953	1.130127	0	44330	0	0	0
261	262	262	Category J	-0.65991211	-0.39599609	-0.40795898	-0.3515625	-0.11157227	0.36816406	0	0	8/3/2018	8	3	2018	16:05:37	57937	0.8	16	5	37	0	0.059326172	3.50625	0.080566406	-0.006591797	-0.94287109	6.6918945	0.99316406	0	0	0	0	0	0	0	0	0	0.9465332	0.053466797	1.6650391	-0.74047852	-0.38916016	0.53491211	0	44330	0	0	0
262	263	263	Category J	0.40795898	0.083984375	-1.1638184	-0.26123047	0.015380859	0.44848633	0	0	8/3/2018	8	3	2018	16:05:37	57937	0.9	16	5	37	0	0.059326172	3.50625	0.079589844	-0.006347656	-0.94238281	16.712158	0.40600586	0	0	0	0	0	0	0	0	0	0.94580078	0.054199219	0.63989258	0.328125	0.090332031	-0.22119141	0	44330	0	0	0
263	264	264	Category J	0.76782227	0.083984375	-2.5439453	-0.22705078	0.022949219	0.46948242	0	0	8/3/2018	8	3	2018	16:05:38	57938	0	16	5	38	0	0.059326172	3.50625	0.078857422	-0.008544922	-0.94604492	25.844727	1.7421875	0	0	0	0	0	0	0	0	0	0.94946289	0.050537109	2.3791504	0.6887207	0.092529297	-1.5976563	0	44330	0	0	0
264	265	265	Category J	-0.23999023	0.10791016	-0.059814453	-0.27026367	-0.072753906	0.42993164	0	0	8/3/2018	8	3	2018	16:05:38	57938	0.09	16	5	38	0	0.059326172	3.50625	0.074462891	-0.010253906	-0.94580078	25.008057	0.94775391	0	0	0	0	0	0	0	0	0	0.94873047	0.051269531	1.3188477	-0.31445313	0.11816406	0.88598633	0	44330	0	0	0
265	266	266	Category J	-0.13183594	-0.083984375	-0.083984375	-0.34716797	-0.063232422	0.39160156	0	0	8/3/2018	8	3	2018	16:05:38	57938	0.181	16	5	38	0	0.059326172	3.50625	0.071777344	-0.014160156	-0.94091797	28.796875	0.88378906	0	0	0	0	0	0	0	0	0	0.94384766	0.056152344	1.1306152	-0.20361328	-0.069580078	0.85693359	0	44330	0	0	0
266	267	267	Category J	0.61181641	0.023925781	-1.1159668	-0.35498047	-0.01171875	0.38964844	0	0	8/3/2018	8	3	2018	16:05:38	57938	0.272	16	5	38	0	0.059326172	3.50625	0.072021484	-0.016601563	-0.94091797	30.863281	0.56860352	0	0	0	0	0	0	0	0	0	0.94384766	0.056152344	0.75512695	0.53955078	0.040527344	-0.17480469	0	44330	0	0	0
267	268	268	Category J	0.20385742	-0.15576172	-1.5	-0.33203125	0.010986328	0.41088867	0	0	8/3/2018	8	3	2018	16:05:38	57938	0.363	16	5	38	0	0.059326172	3.50625	0.074462891	-0.015136719	-0.94384766	28.224365	0.58789063	0	0	0	0	0	0	0	0	0	0.94702148	0.052978516	0.82568359	0.12915039	-0.14038086	-0.5559082	0	44330	0	0	0
268	269	269	Category J	0.10791016	0.095947266	-1.0439453	-0.31982422	-0.079589844	0.40869141	0	0	8/3/2018	8	3	2018	16:05:38	57938	0.454	16	5	38	0	0.059326172	3.50625	0.07421875	-0.013427734	-0.95092773	17.282715	0.1472168	0	0	0	0	0	0	0	0	0	0.95385742	0.046142578	0.23583984	0.033447266	0.109375	-0.092773438	0	44330	0	0	0
269	270	270	Category J	-0.011962891	-0.10791016	-0.52783203	-0.30883789	-0.096191406	0.40380859	0	0	8/3/2018	8	3	2018	16:05:38	57938	0.545	16	5	38	0	0.059326172	3.50625	0.071777344	-0.014648438	-0.94482422	11.532715	0.43530273	0	0	0	0	0	0	0	0	0	0.94750977	0.052490234	0.59399414	-0.083740234	-0.093017578	0.41699219	0	44330	0	0	0
270	271	271	Category J	0.35986328	-0.21582031	-1.7399902	-0.29711914	-0.039550781	0.42651367	0	0	8/3/2018	8	3	2018	16:05:38	57938	0.636	16	5	38	0	0.059326172	3.50625	0.072265625	-0.013183594	-0.93945313	14.601807	0.87426758	0	0	0	0	0	0	0	0	0	0.94213867	0.057861328	1.2902832	0.28735352	-0.20239258	-0.80029297	0	44330	0	0	0
271	272	272	Category J	-0.047851563	0.059814453	0.071777344	-0.29150391	0.023925781	0.43310547	0	0	8/3/2018	8	3	2018	16:05:38	57938	0.727	16	5	38	0	0.059326172	3.50625	0.073730469	-0.014892578	-0.94750977	14.603516	1.0292969	0	0	0	0	0	0	0	0	0	0.95043945	0.049560547	1.2158203	-0.12158203	0.074707031	1.0192871	0	44330	0	0	0
272	273	273	Category J	0.23999023	0.2277832	-1.7399902	-0.30444336	-0.026611328	0.41845703	0	0	8/3/2018	8	3	2018	16:05:38	57938	0.818	16	5	38	0	0.059326172	3.50625	0.074462891	-0.015625	-0.94677734	12.467285	0.84570313	0	0	0	0	0	0	0	0	0	0.94995117	0.050048828	1.2019043	0.1652832	0.2434082	-0.79296875	0	44330	0	0	0
273	274	274	Category J	0.095947266	0.059814453	0.023925781	-0.26220703	-0.10083008	0.42456055	0	0	8/3/2018	8	3	2018	16:05:38	57938	0.909	16	5	38	0	0.059326172	3.50625	0.075927734	-0.017822266	-0.94189453	11.422607	0.96923828	0	0	0	0	0	0	0	0	0	0.94506836	0.054931641	1.0634766	0.019775391	0.077636719	0.96582031	0	44330	0	0	0
274	275	275	Category J	0.34790039	0.095947266	-1.3078613	-0.27026367	-0.067382813	0.43310547	0	0	8/3/2018	8	3	2018	16:05:39	57939	0	16	5	39	0	0.059326172	3.50625	0.079833984	-0.016601563	-0.95263672	20.856934	0.45874023	0	0	0	0	0	0	0	0	0	0.95629883	0.043701172	0.73535156	0.26782227	0.11254883	-0.35498047	0	44330	0	0	0
275	276	276	Category J	0.19189453	0.11987305	-0.43188477	-0.27172852	-0.005615234	0.43774414	0	0	8/3/2018	8	3	2018	16:05:39	57939	0.111	16	5	39	0	0.059326172	3.50625	0.078369141	-0.015380859	-0.94189453	23.431641	0.53955078	0	0	0	0	0	0	0	0	0	0.94506836	0.054931641	0.75878906	0.11328125	0.13525391	0.51000977	0	44330	0	0	0
276	277	277	Category J	-0.20385742	0.095947266	-0.2878418	-0.26806641	-0.007080078	0.44287109	0	0	8/3/2018	8	3	2018	16:05:39	57939	0.222	16	5	39	0	0.059326172	3.50625	0.079589844	-0.017822266	-0.94848633	23.480469	0.7277832	0	0	0	0	0	0	0	0	0	0.95214844	0.047851563	1.0581055	-0.28344727	0.11376953	0.66064453	0	44330	0	0	0
277	278	278	Category J	0.21582031	0.21582031	-1.1757813	-0.26342773	-0.064208984	0.43945313	0	0	8/3/2018	8	3	2018	16:05:39	57939	0.333	16	5	39	0	0.059326172	3.50625	0.083496094	-0.016357422	-0.95117188	28.000488	0.34887695	0	0	0	0	0	0	0	0	0	0.95507813	0.044921875	0.58886719	0.13208008	0.23217773	-0.22436523	0	44330	0	0	0
278	279	279	Category J	0.51586914	0.21582031	-1.6437988	-0.27905273	-0.051025391	0.43432617	0	0	8/3/2018	8	3	2018	16:05:39	57939	0.444	16	5	39	0	0.059326172	3.50625	0.084716797	-0.015869141	-0.94799805	36.338867	0.8503418	0	0	0	0	0	0	0	0	0	0.9519043	0.048095703	1.3583984	0.4309082	0.23168945	-0.69555664	0	44330	0	0	0
279	280	280	Category J	0.34790039	0.23999023	-1.1037598	-0.28100586	0.043212891	0.44384766	0	0	8/3/2018	8	3	2018	16:05:39	57939	0.555	16	5	39	0	0.059326172	3.50625	0.087646484	-0.016113281	-0.96020508	38.216309	0.39208984	0	0	0	0	0	0	0	0	0	0.96435547	0.035644531	0.65942383	0.26000977	0.25610352	-0.14331055	0	44330	0	0	0
280	281	281	Category J	-0.035888672	0.26391602	-0.77978516	-0.28930664	0.11157227	0.4284668	0	0	8/3/2018	8	3	2018	16:05:39	57939	0.666	16	5	39	0	0.059326172	3.4675781	0.090332031	-0.012451172	-0.94750977	27.955078	0.34716797	0	0	0	0	0	0	0	0	0	0.9519043	0.048095703	0.57080078	-0.1262207	0.27636719	0.16772461	0	44330	0	0	0
281	282	282	Category J	0.25195313	-0.29980469	-0.671875	-0.2824707	-0.000244141	0.44384766	0	0	8/3/2018	8	3	2018	16:05:39	57939	0.777	16	5	39	0	0.059326172	3.4675781	0.088134766	-0.012451172	-0.94604492	25.575684	0.42944336	0	0	0	0	0	0	0	0	0	0.95019531	0.049804688	0.72509766	0.16357422	-0.28710938	0.27416992	0	44330	0	0	0
282	283	283	Category J	0.14379883	0.023925781	-1.5119629	-0.20043945	0.00390625	0.47460938	0	0	8/3/2018	8	3	2018	16:05:39	57939	0.888	16	5	39	0	0.059326172	3.4675781	0.091308594	-0.013916016	-0.94921875	25.981934	0.56616211	0	0	0	0	0	0	0	0	0	0.95385742	0.046142578	0.65283203	0.052246094	0.037841797	-0.5625	0	44330	0	0	0
283	284	284	Category J	0.17993164	0.2277832	-0.51586914	-0.21337891	0.11743164	0.46606445	0	0	8/3/2018	8	3	2018	16:05:40	57940	0	16	5	40	0	0.059326172	3.4675781	0.092041016	-0.012695313	-0.94726563	18.345215	0.50170898	0	0	0	0	0	0	0	0	0	0.95166016	0.048339844	0.75976563	0.087646484	0.24047852	0.43139648	0	44330	0	0	0
284	285	285	Category J	-0.37182617	0.21582031	-0.25195313	-0.27563477	0.096679688	0.44140625	0	0	8/3/2018	8	3	2018	16:05:40	57940	0.1	16	5	40	0	0.059326172	3.4675781	0.092529297	-0.014160156	-0.94604492	5.6516113	0.86621094	0	0	0	0	0	0	0	0	0	0.95068359	0.049316406	1.3886719	-0.46435547	0.22998047	0.6940918	0	44330	0	0	0
285	286	286	Category J	0.083984375	-0.15576172	-2.1599121	-0.29125977	0.008544922	0.43676758	0	0	8/3/2018	8	3	2018	16:05:40	57940	0.2	16	5	40	0	0.059326172	3.4675781	0.094238281	-0.014160156	-0.94555664	2.6252441	1.222168	0	0	0	0	0	0	0	0	0	0.95043945	0.049560547	1.3659668	-0.010253906	-0.14135742	-1.2141113	0	44330	0	0	0
286	287	287	Category J	-0.071777344	0.095947266	-0.56396484	-0.23730469	-0.033447266	0.45581055	0	0	8/3/2018	8	3	2018	16:05:40	57940	0.3	16	5	40	0	0.059326172	3.4675781	0.092285156	-0.013916016	-0.94067383	5.9528809	0.42553711	0	0	0	0	0	0	0	0	0	0.9453125	0.0546875	0.65087891	-0.1640625	0.10986328	0.37670898	0	44330	0	0	0
287	288	288	Category J	0.16796875	-0.39599609	-1.487793	-0.28881836	0.015136719	0.43212891	0	0	8/3/2018	8	3	2018	16:05:40	57940	0.4	16	5	40	0	0.059326172	3.4675781	0.094238281	-0.013916016	-0.93237305	15.201416	0.67797852	0	0	0	0	0	0	0	0	0	0.93725586	0.062744141	1.0107422	0.073486328	-0.38183594	-0.55517578	0	44330	0	0	0
288	289	289	Category J	-0.047851563	0.047851563	-0.095947266	-0.30297852	0.058837891	0.4206543	0	0	8/3/2018	8	3	2018	16:05:40	57940	0.5	16	5	40	0	0.059326172	3.4675781	0.099365234	-0.013183594	-0.94360352	29.006836	0.86254883	0	0	0	0	0	0	0	0	0	0.94897461	0.051025391	1.0563965	-0.1472168	0.061035156	0.84765625	0	44330	0	0	0
289	290	290	Category J	-0.17993164	-0.11987305	-1.2597656	-0.32226563	0.015136719	0.41113281	0	0	8/3/2018	8	3	2018	16:05:40	57940	0.6	16	5	40	0	0.059326172	3.4675781	0.10302734	-0.010009766	-0.93896484	33.259033	0.44165039	0	0	0	0	0	0	0	0	0	0.94458008	0.055419922	0.71337891	-0.28295898	-0.10961914	-0.32055664	0	44330	0	0	0
290	291	291	Category J	0.37182617	-0.11987305	-0.80395508	-0.26855469	-0.072753906	0.43310547	0	0	8/3/2018	8	3	2018	16:05:40	57940	0.7	16	5	40	0	0.059326172	3.4675781	0.10400391	-0.011474609	-0.94384766	31.478516	0.32080078	0	0	0	0	0	0	0	0	0	0.94970703	0.050292969	0.51586914	0.26757813	-0.1081543	0.13989258	0	44330	0	0	0
291	292	292	Category J	-0.047851563	0.011962891	-0.69580078	-0.22094727	-0.079833984	0.45092773	0	0	8/3/2018	8	3	2018	16:05:40	57940	0.8	16	5	40	0	0.059326172	3.4675781	0.10009766	-0.009765625	-0.93701172	35.1521	0.28393555	0	0	0	0	0	0	0	0	0	0.94238281	0.057617188	0.41113281	-0.14794922	0.021728516	0.24121094	0	44330	0	0	0
292	293	293	Category J	0.17993164	-0.13183594	-0.99584961	-0.28955078	-0.031982422	0.42675781	0	0	8/3/2018	8	3	2018	16:05:40	57940	0.9	16	5	40	0	0.059326172	3.4675781	0.10327148	-0.009765625	-0.9465332	37.950928	0.15209961	0	0	0	0	0	0	0	0	0	0.95214844	0.047851563	0.24780273	0.076416016	-0.12182617	-0.049072266	0	44330	0	0	0
293	294	294	Category J	-0.10791016	0	-0.14379883	-0.29199219	-0.035400391	0.42651367	0	0	8/3/2018	8	3	2018	16:05:41	57941	0	16	5	41	0	0.059326172	3.4675781	0.10742188	-0.007080078	-0.95507813	37.627197	0.83935547	0	0	0	0	0	0	0	0	0	0.96118164	0.038818359	1.0339355	-0.21533203	0.007080078	0.8112793	0	44330	0	0	0
294	295	295	Category J	-0.34790039	-0.11987305	-1.7399902	-0.29150391	-0.081787109	0.41870117	0	0	8/3/2018	8	3	2018	16:05:41	57941	0.1	16	5	41	0	0.059326172	3.4675781	0.1015625	-0.007080078	-0.95141602	35.211426	0.91455078	0	0	0	0	0	0	0	0	0	0.95678711	0.043212891	1.3505859	-0.44946289	-0.11254883	-0.78833008	0	44330	0	0	0
295	296	296	Category J	0.16796875	-0.16796875	-0.93579102	-0.19238281	-0.12524414	0.45336914	0	0	8/3/2018	8	3	2018	16:05:41	57941	0.2	16	5	41	0	0.059326172	3.4675781	0.091552734	-0.003417969	-0.94042969	34.123535	0.18115234	0	0	0	0	0	0	0	0	0	0.94482422	0.055175781	0.24536133	0.076171875	-0.16430664	0.004638672	0	44330	0	0	0
296	297	297	Category J	-0.10791016	-0.23999023	-1.7878418	-0.14477539	-0.13256836	0.4675293	0	0	8/3/2018	8	3	2018	16:05:41	57941	0.3	16	5	41	0	0.059326172	3.4675781	0.092041016	-0.001708984	-0.9440918	36.447754	0.89916992	0	0	0	0	0	0	0	0	0	0.94848633	0.051513672	1.2817383	-0.19995117	-0.23803711	-0.84350586	0	44330	0	0	0
297	298	298	Category J	0.023925781	0.047851563	-0.77978516	-0.1809082	-0.098144531	0.46313477	0	0	8/3/2018	8	3	2018	16:05:41	57941	0.4	16	5	41	0	0.059326172	3.4675781	0.095458984	0.000488281	-0.95336914	32.699463	0.19360352	0	0	0	0	0	0	0	0	0	0.95800781	0.041992188	0.29248047	-0.071533203	0.047119141	0.17358398	0	44330	0	0	0
298	299	299	Category J	0.083984375	-0.059814453	-0.095947266	-0.2199707	-0.098388672	0.44848633	0	0	8/3/2018	8	3	2018	16:05:41	57941	0.5	16	5	41	0	0.059326172	3.4675781	0.092529297	0.004394531	-0.94165039	27.848389	0.84814453	0	0	0	0	0	0	0	0	0	0.94628906	0.053710938	0.91870117	-0.008544922	-0.064208984	0.84570313	0	44330	0	0	0
299	300	300	Category J	-0.2277832	0	-1.5478516	-0.23266602	-0.13305664	0.4362793	0	0	8/3/2018	8	3	2018	16:05:41	57941	0.6	16	5	41	0	0.059326172	3.4675781	0.093261719	0.006347656	-0.94335938	25.580078	0.68432617	0	0	0	0	0	0	0	0	0	0.94799805	0.052001953	0.93188477	-0.32104492	-0.006347656	-0.60424805	0	44330	0	0	0
300	301	301	Category J	0.035888672	-0.16796875	-1.2958984	-0.20019531	-0.1394043	0.44384766	0	0	8/3/2018	8	3	2018	16:05:41	57941	0.7	16	5	41	0	0.059326172	3.4675781	0.089111328	0.006347656	-0.93115234	23.100586	0.4074707	0	0	0	0	0	0	0	0	0	0.93530273	0.064697266	0.59228516	-0.053222656	-0.17431641	-0.36450195	0	44330	0	0	0
301	302	302	Category J	-0.023925781	0.023925781	-0.88793945	-0.10522461	-0.19067383	0.45654297	0	0	8/3/2018	8	3	2018	16:05:41	57941	0.8	16	5	41	0	0.059326172	3.4675781	0.092773438	0.006103516	-0.9453125	21.962402	0.13134766	0	0	0	0	0	0	0	0	0	0.94995117	0.050048828	0.19189453	-0.11669922	0.017578125	0.057373047	0	44330	0	0	0
302	303	303	Category J	-0.023925781	-0.16796875	-1.1999512	-0.12890625	-0.17016602	0.45751953	0	0	8/3/2018	8	3	2018	16:05:41	57941	0.9	16	5	41	0	0.059326172	3.4675781	0.1027832	0.01171875	-0.9519043	21.004639	0.33129883	0	0	0	0	0	0	0	0	0	0.95751953	0.042480469	0.55444336	-0.12670898	-0.1796875	-0.24780273	0	44330	0	0	0
303	304	304	Category J	-0.35986328	-0.059814453	-0.89990234	-0.15722656	-0.16430664	0.44116211	0	0	8/3/2018	8	3	2018	16:05:42	57942	0	16	5	42	0	0.059326172	3.4675781	0.099365234	0.010986328	-0.94921875	21.042236	0.46728516	0	0	0	0	0	0	0	0	0	0.9543457	0.045654297	0.57958984	-0.45922852	-0.070800781	0.049316406	0	44330	0	0	0
304	305	305	Category J	-0.095947266	-0.035888672	-0.46777344	-0.22290039	-0.15795898	0.42993164	0	0	8/3/2018	8	3	2018	16:05:42	57942	0.1	16	5	42	0	0.059326172	3.4675781	0.091552734	0.010742188	-0.92895508	21.501221	0.5	0	0	0	0	0	0	0	0	0	0.93334961	0.066650391	0.6953125	-0.1875	-0.046630859	0.46118164	0	44330	0	0	0
305	306	306	Category J	0.17993164	-0.10791016	-1.2719727	-0.20361328	-0.14672852	0.43945313	0	0	8/3/2018	8	3	2018	16:05:42	57942	0.2	16	5	42	0	0.059326172	3.4675781	0.096435547	0.009521484	-0.93994141	19.660889	0.36181641	0	0	0	0	0	0	0	0	0	0.94482422	0.055175781	0.53295898	0.083251953	-0.11743164	-0.33203125	0	44330	0	0	0
306	307	307	Category J	0.11987305	0.10791016	-1.1879883	-0.15600586	-0.16772461	0.44995117	0	0	8/3/2018	8	3	2018	16:05:42	57942	0.3	16	5	42	0	0.059326172	3.4675781	0.10009766	0.010986328	-0.95043945	16.583496	0.25708008	0	0	0	0	0	0	0	0	0	0.95581055	0.044189453	0.35400391	0.01953125	0.096679688	-0.23730469	0	44330	0	0	0
307	308	308	Category L	-0.071777344	0.083984375	-0.94799805	-0.13769531	-0.19384766	0.44702148	0	0	8/3/2018	8	3	2018	16:05:42	57942	0.6	16	5	42	0	0.059326172	3.4675781	0.09375	0.010986328	-0.94848633	18.792236	0.1809082	0	0	0	0	0	0	0	0	0	0.953125	0.046875	0.23901367	-0.16552734	0.072753906	0.000488281	0	44330	0	0	0
308	309	309	Category L	0.023925781	-0.083984375	-0.91186523	-0.13769531	-0.18676758	0.44726563	0	0	8/3/2018	8	3	2018	16:05:42	57942	0.7	16	5	42	0	0.059326172	3.4675781	0.092041016	0.013427734	-0.94067383	20.121094	0.12231445	0	0	0	0	0	0	0	0	0	0.94506836	0.054931641	0.19433594	-0.068115234	-0.097412109	0.028808594	0	44330	0	0	0
309	310	310	Category L	0.11987305	-0.011962891	-0.94799805	-0.14477539	-0.19921875	0.4387207	0	0	8/3/2018	8	3	2018	16:05:42	57942	0.8	16	5	42	0	0.059326172	3.4675781	0.091064453	0.012939453	-0.9387207	18.625977	0.0390625	0	0	0	0	0	0	0	0	0	0.94311523	0.056884766	0.062744141	0.028564453	-0.024902344	-0.009033203	0	44330	0	0	0
310	311	311	Category L	0.095947266	0.011962891	-0.94799805	-0.14624023	-0.1953125	0.44238281	0	0	8/3/2018	8	3	2018	16:05:42	57942	0.9	16	5	42	0	0.059326172	3.4675781	0.092773438	0.016113281	-0.94360352	18.730713	0.006591797	0	0	0	0	0	0	0	0	0	0.94824219	0.051757813	0.011474609	0.002929688	-0.004150391	-0.004150391	0	44330	0	0	0
311	312	312	Category L	0.13183594	0.035888672	-0.92382813	-0.13916016	-0.20166016	0.44165039	0	0	8/3/2018	8	3	2018	16:05:43	57943	0	16	5	43	0	0.059326172	3.4675781	0.090332031	0.018066406	-0.93188477	21.575684	0.045654297	0	0	0	0	0	0	0	0	0	0.93652344	0.063476563	0.067138672	0.041259766	0.017578125	0.008056641	0	44330	0	0	0
312	313	313	Category L	0.14379883	0.011962891	-0.97192383	-0.13769531	-0.2043457	0.44165039	0	0	8/3/2018	8	3	2018	16:05:43	57943	0.1	16	5	43	0	0.059326172	3.4675781	0.091552734	0.015625	-0.9465332	25.939453	0.058105469	0	0	0	0	0	0	0	0	0	0.95117188	0.048828125	0.081054688	0.052001953	-0.003662109	-0.025146484	0	44330	0	0	0
313	314	314	Category L	0.13183594	0.047851563	-0.94799805	-0.15014648	-0.19921875	0.43920898	0	0	8/3/2018	8	3	2018	16:05:43	57943	0.2	16	5	43	0	0.059326172	3.4675781	0.087158203	0.014648438	-0.93823242	23.322266	0.056152344	0	0	0	0	0	0	0	0	0	0.94238281	0.057617188	0.087158203	0.044433594	0.032958984	-0.009521484	0	44330	0	0	0
314	315	315	Category L	0.13183594	0.059814453	-0.93579102	-0.13574219	-0.20068359	0.44067383	0	0	8/3/2018	8	3	2018	16:05:43	57943	0.3	16	5	43	0	0.059326172	3.4675781	0.084960938	0.016357422	-0.95019531	20.397705	0.065185547	0	0	0	0	0	0	0	0	0	0.9543457	0.045654297	0.10449219	0.046630859	0.043212891	0.014404297	0	44330	0	0	0
315	316	316	Category L	0.14379883	0.059814453	-0.94799805	-0.13427734	-0.20092773	0.44262695	0	0	8/3/2018	8	3	2018	16:05:43	57943	0.4	16	5	43	0	0.059326172	3.4675781	0.079589844	0.014892578	-0.9440918	21.310303	0.078125	0	0	0	0	0	0	0	0	0	0.94775391	0.052246094	0.11254883	0.063964844	0.044677734	-0.003662109	0	44330	0	0	0
316	317	317	Category L	0.15576172	0.083984375	-0.94799805	-0.14404297	-0.20532227	0.43334961	0	0	8/3/2018	8	3	2018	16:05:43	57943	0.5	16	5	43	0	0.059326172	3.4804688	0.076904297	0.013427734	-0.94799805	21.008789	0.10546875	0	0	0	0	0	0	0	0	0	0.95117188	0.048828125	0.14916992	0.078613281	0.0703125	0	0	44330	0	0	0
317	318	318	Category L	0.15576172	0.035888672	-0.92382813	-0.13427734	-0.20263672	0.44555664	0	0	8/3/2018	8	3	2018	16:05:43	57943	0.6	16	5	43	0	0.059326172	3.4804688	0.079345703	0.010986328	-0.9597168	18.018555	0.087646484	0	0	0	0	0	0	0	0	0	0.96289063	0.037109375	0.13671875	0.076171875	0.024658203	0.035888672	0	44330	0	0	0
318	319	319	Category L	0.14379883	0.011962891	-0.93579102	-0.14038086	-0.19628906	0.44262695	0	0	8/3/2018	8	3	2018	16:05:43	57943	0.7	16	5	43	0	0.059326172	3.4804688	0.077148438	0.006347656	-0.95874023	13.806885	0.070556641	0	0	0	0	0	0	0	0	0	0.96191406	0.038085938	0.095214844	0.06640625	0.005371094	0.022949219	0	44330	0	0	0
319	320	320	Category L	0.14379883	0.011962891	-0.93579102	-0.13427734	-0.19604492	0.44091797	0	0	8/3/2018	8	3	2018	16:05:43	57943	0.8	16	5	43	0	0.059326172	3.4804688	0.069335938	0.002929688	-0.94897461	12.595703	0.075927734	0	0	0	0	0	0	0	0	0	0.95141602	0.048583984	0.096435547	0.07421875	0.008789063	0.013183594	0	44330	0	0	0
320	321	321	Category L	0.14379883	0.023925781	-0.93579102	-0.13793945	-0.20361328	0.43847656	0	0	8/3/2018	8	3	2018	16:05:43	57943	0.9	16	5	43	0	0.059326172	3.4804688	0.063964844	0.000244141	-0.9465332	11.32373	0.083740234	0	0	0	0	0	0	0	0	0	0.94873047	0.051269531	0.11425781	0.079589844	0.0234375	0.010742188	0	44330	0	0	0
321	322	322	Category L	0.095947266	0.023925781	-0.93579102	-0.13867188	-0.19384766	0.43579102	0	0	8/3/2018	8	3	2018	16:05:44	57944	0	16	5	44	0	0.059326172	3.4804688	0.062255859	-0.003173828	-0.94604492	7.3725586	0.044433594	0	0	0	0	0	0	0	0	0	0.94799805	0.052001953	0.071044922	0.033447266	0.027099609	0.010253906	0	44330	0	0	0
322	323	323	Category L	0.13183594	0.023925781	-0.91186523	-0.13525391	-0.19848633	0.44262695	0	0	8/3/2018	8	3	2018	16:05:44	57944	0.1	16	5	44	0	0.059326172	3.4804688	0.057617188	0.001708984	-0.95166016	3.9638672	0.086914063	0	0	0	0	0	0	0	0	0	0.95336914	0.046630859	0.13574219	0.073974609	0.021972656	0.039794922	0	44330	0	0	0
323	324	324	Category L	0.14379883	0.023925781	-0.92382813	-0.13354492	-0.19824219	0.44482422	0	0	8/3/2018	8	3	2018	16:05:44	57944	0.2	16	5	44	0	0.059326172	3.4804688	0.055908203	0.001220703	-0.94433594	2.1347656	0.092773438	0	0	0	0	0	0	0	0	0	0.94604492	0.053955078	0.13061523	0.087646484	0.022460938	0.020507813	0	44330	0	0	0
324	325	325	Category L	0.10791016	0.011962891	-0.93579102	-0.13671875	-0.1965332	0.44458008	0	0	8/3/2018	8	3	2018	16:05:44	57944	0.3	16	5	44	0	0.059326172	3.4804688	0.052246094	-0.000732422	-0.94873047	0.890625	0.058349609	0	0	0	0	0	0	0	0	0	0.95019531	0.049804688	0.081054688	0.055419922	0.012695313	0.012939453	0	44330	0	0	0
325	326	326	Category L	0.13183594	0.059814453	-0.94799805	-0.13500977	-0.19921875	0.44360352	0	0	8/3/2018	8	3	2018	16:05:44	57944	0.4	16	5	44	0	0.059326172	3.4804688	0.053955078	-0.003662109	-0.95532227	0.77197266	0.10058594	0	0	0	0	0	0	0	0	0	0.95703125	0.04296875	0.14868164	0.077636719	0.063476563	0.007324219	0	44330	0	0	0
326	327	327	Category L	0.14379883	0.059814453	-0.92382813	-0.13793945	-0.19775391	0.43847656	0	0	8/3/2018	8	3	2018	16:05:44	57944	0.5	16	5	44	0	0.059326172	3.4804688	0.052978516	-0.002929688	-0.94238281	1.4494629	0.11181641	0	0	0	0	0	0	0	0	0	0.94384766	0.056152344	0.17211914	0.090576172	0.062744141	0.018554688	0	44330	0	0	0
327	328	328	Category L	0.15576172	0.023925781	-0.88793945	-0.13256836	-0.1965332	0.44482422	0	0	8/3/2018	8	3	2018	16:05:44	57944	0.6	16	5	44	0	0.059326172	3.4804688	0.053710938	-0.005126953	-0.94799805	1.5454102	0.12182617	0	0	0	0	0	0	0	0	0	0.94970703	0.050292969	0.19116211	0.10180664	0.029052734	0.060058594	0	44330	0	0	0
328	329	329	Category L	0.15576172	0.011962891	-0.89990234	-0.13598633	-0.19555664	0.44384766	0	0	8/3/2018	8	3	2018	16:05:44	57944	0.7	16	5	44	0	0.059326172	3.4804688	0.05078125	-0.000488281	-0.93945313	1.3242188	0.11279297	0	0	0	0	0	0	0	0	0	0.94067383	0.059326172	0.15698242	0.10498047	0.012451172	0.039550781	0	44330	0	0	0
329	330	330	Category L	0.16796875	0.023925781	-0.93579102	-0.1394043	-0.20019531	0.44189453	0	0	8/3/2018	8	3	2018	16:05:44	57944	0.8	16	5	44	0	0.059326172	3.4804688	0.048583984	-0.000976563	-0.94750977	1.9282227	0.12231445	0	0	0	0	0	0	0	0	0	0.94873047	0.051269531	0.15600586	0.11914063	0.024902344	0.01171875	0	44330	0	0	0
330	331	331	Category L	0.14379883	0.023925781	-0.93579102	-0.13671875	-0.20092773	0.44360352	0	0	8/3/2018	8	3	2018	16:05:44	57944	0.9	16	5	44	0	0.059326172	3.4804688	0.050048828	-0.001464844	-0.9440918	2.5512695	0.097167969	0	0	0	0	0	0	0	0	0	0.9453125	0.0546875	0.12719727	0.093505859	0.025390625	0.008300781	0	44330	0	0	0
331	332	332	Category L	0.14379883	0.011962891	-0.92382813	-0.13598633	-0.20019531	0.44458008	0	0	8/3/2018	8	3	2018	16:05:45	57945	0	16	5	45	0	0.059326172	3.4804688	0.043701172	0.000976563	-0.94750977	2.3952637	0.10302734	0	0	0	0	0	0	0	0	0	0.94848633	0.051513672	0.13427734	0.099853516	0.010742188	0.023681641	0	44330	0	0	0
332	333	333	Category L	0.14379883	0.047851563	-0.92382813	-0.13574219	-0.19775391	0.44897461	0	0	8/3/2018	8	3	2018	16:05:45	57945	0.1	16	5	45	0	0.059326172	3.4804688	0.042724609	0.002197266	-0.94995117	1.9992676	0.11376953	0	0	0	0	0	0	0	0	0	0.95092773	0.049072266	0.17260742	0.10083008	0.045410156	0.026123047	0	44330	0	0	0
333	334	334	Category L	0.16796875	0.047851563	-0.94799805	-0.1394043	-0.20483398	0.44458008	0	0	8/3/2018	8	3	2018	16:05:45	57945	0.2	16	5	45	0	0.059326172	3.4804688	0.037109375	0.004150391	-0.94775391	2.105957	0.13769531	0	0	0	0	0	0	0	0	0	0.94848633	0.051513672	0.17431641	0.13061523	0.043457031	0	0	44330	0	0	0
334	335	335	Category L	0.11987305	0.047851563	-0.92382813	-0.13842773	-0.19921875	0.43945313	0	0	8/3/2018	8	3	2018	16:05:45	57945	0.3	16	5	45	0	0.059326172	3.4804688	0.037841797	0.004394531	-0.95532227	2.4152832	0.097900391	0	0	0	0	0	0	0	0	0	0.95605469	0.043945313	0.15673828	0.081787109	0.043212891	0.031494141	0	44330	0	0	0
335	336	336	Category L	0.16796875	0.011962891	-0.98388672	-0.13330078	-0.19897461	0.44287109	0	0	8/3/2018	8	3	2018	16:05:45	57945	0.4	16	5	45	0	0.059326172	3.4804688	0.037841797	0.004638672	-0.94213867	1.1894531	0.13671875	0	0	0	0	0	0	0	0	0	0.94287109	0.057128906	0.17871094	0.12988281	0.007080078	-0.041503906	0	44330	0	0	0
336	337	337	Category L	0.13183594	0.023925781	-0.97192383	-0.13305664	-0.19628906	0.44458008	0	0	8/3/2018	8	3	2018	16:05:45	57945	0.5	16	5	45	0	0.059326172	3.4804688	0.030761719	0.004394531	-0.94604492	0.54956055	0.10595703	0	0	0	0	0	0	0	0	0	0.9465332	0.053466797	0.14599609	0.10083008	0.019287109	-0.025634766	0	44330	0	0	0
337	338	338	Category L	0.10791016	0.023925781	-0.92382813	-0.13964844	-0.19848633	0.43774414	0	0	8/3/2018	8	3	2018	16:05:45	57945	0.6	16	5	45	0	0.059326172	3.4804688	0.029052734	0.005126953	-0.93725586	1.6081543	0.08203125	0	0	0	0	0	0	0	0	0	0.93774414	0.062255859	0.11083984	0.078613281	0.018554688	0.013427734	0	44330	0	0	0
338	339	339	Category L	0.13183594	0.047851563	-0.92382813	-0.14038086	-0.19555664	0.44580078	0	0	8/3/2018	8	3	2018	16:05:45	57945	0.7	16	5	45	0	0.059326172	3.4804688	0.024169922	0.002441406	-0.93896484	2.1567383	0.11743164	0	0	0	0	0	0	0	0	0	0.93945313	0.060546875	0.16796875	0.10742188	0.045166016	0.015136719	0	44330	0	0	0
339	340	340	Category L	0.14379883	0.047851563	-0.94799805	-0.13671875	-0.19726563	0.44458008	0	0	8/3/2018	8	3	2018	16:05:45	57945	0.8	16	5	45	0	0.059326172	3.4804688	0.021240234	0.010986328	-0.94750977	3.1140137	0.12792969	0	0	0	0	0	0	0	0	0	0.94799805	0.052001953	0.15942383	0.12231445	0.036621094	-0.000244141	0	44330	0	0	0
340	341	341	Category L	0.14379883	0.035888672	-0.94799805	-0.14038086	-0.20019531	0.44189453	0	0	8/3/2018	8	3	2018	16:05:45	57945	0.9	16	5	45	0	0.059326172	3.4804688	0.020019531	0.012695313	-0.9362793	4.1386719	0.1262207	0	0	0	0	0	0	0	0	0	0.93652344	0.063476563	0.15844727	0.12353516	0.022949219	-0.011474609	0	44330	0	0	0
341	342	342	Category L	0.13183594	0.047851563	-0.92382813	-0.13769531	-0.20410156	0.4465332	0	0	8/3/2018	8	3	2018	16:05:46	57946	0	16	5	46	0	0.059326172	3.4804688	0.016113281	0.013916016	-0.93359375	3.8952637	0.12084961	0	0	0	0	0	0	0	0	0	0.93383789	0.066162109	0.15917969	0.11547852	0.033691406	0.009765625	0	44330	0	0	0
342	343	343	Category L	0.13183594	0.035888672	-0.94799805	-0.14208984	-0.19750977	0.44067383	0	0	8/3/2018	8	3	2018	16:05:46	57946	0.1	16	5	46	0	0.059326172	3.4804688	0.012695313	0.014404297	-0.93359375	2.4689941	0.12182617	0	0	0	0	0	0	0	0	0	0.93359375	0.06640625	0.15478516	0.11914063	0.021240234	-0.014160156	0	44330	0	0	0
343	344	344	Category L	0.14379883	0.047851563	-0.92382813	-0.13598633	-0.19775391	0.44384766	0	0	8/3/2018	8	3	2018	16:05:46	57946	0.2	16	5	46	0	0.059326172	3.4804688	0.010253906	0.017578125	-0.9309082	1.0085449	0.13671875	0	0	0	0	0	0	0	0	0	0.93115234	0.068847656	0.1706543	0.13330078	0.030029297	0.007080078	0	44330	0	0	0
344	345	345	Category L	0.15576172	0.023925781	-0.93579102	-0.13330078	-0.19482422	0.44287109	0	0	8/3/2018	8	3	2018	16:05:46	57946	0.3	16	5	46	0	0.059326172	3.4804688	0.01171875	0.017578125	-0.93164063	0.1784668	0.14404297	0	0	0	0	0	0	0	0	0	0.93188477	0.068115234	0.15405273	0.14379883	0.006103516	-0.00390625	0	44330	0	0	0
345	346	346	Category L	0.15576172	0.023925781	-0.93579102	-0.13427734	-0.19604492	0.44091797	0	0	8/3/2018	8	3	2018	16:05:46	57946	0.4	16	5	46	0	0.059326172	3.4804688	0.009277344	0.015869141	-0.93481445	1.5634766	0.14648438	0	0	0	0	0	0	0	0	0	0.93481445	0.065185547	0.1550293	0.14624023	0.0078125	-0.000732422	0	44330	0	0	0
346	347	347	Category L	0.11987305	0.023925781	-0.94799805	-0.13769531	-0.20605469	0.44067383	0	0	8/3/2018	8	3	2018	16:05:46	57946	0.5	16	5	46	0	0.059326172	3.4804688	0.00390625	0.017333984	-0.9284668	2.7253418	0.11743164	0	0	0	0	0	0	0	0	0	0.9284668	0.071533203	0.14160156	0.11572266	0.006347656	-0.019287109	0	44330	0	0	0
347	348	348	Category L	0.059814453	0.035888672	-0.87597656	-0.13598633	-0.20019531	0.43457031	0	0	8/3/2018	8	3	2018	16:05:46	57946	0.6	16	5	46	0	0.059326172	3.4804688	0.000488281	0.017089844	-0.92626953	4.7492676	0.079833984	0	0	0	0	0	0	0	0	0	0.92626953	0.073730469	0.12817383	0.059082031	0.018554688	0.050292969	0	44330	0	0	0
348	349	349	Category L	0.035888672	0.059814453	-0.88793945	-0.12817383	-0.19775391	0.44384766	0	0	8/3/2018	8	3	2018	16:05:46	57946	0.7	16	5	46	0	0.059326172	3.4804688	0.000732422	0.013916016	-0.92724609	9.5688477	0.069580078	0	0	0	0	0	0	0	0	0	0.92724609	0.072753906	0.12011719	0.034912109	0.045654297	0.039306641	0	44330	0	0	0
349	350	350	Category L	0.11987305	0.15576172	-0.92382813	-0.10620117	-0.19677734	0.45043945	0	0	8/3/2018	8	3	2018	16:05:46	57946	0.8	16	5	46	0	0.059326172	3.4804688	-0.003417969	0.013671875	-0.92651367	13.830566	0.18798828	0	0	0	0	0	0	0	0	0	0.92675781	0.073242188	0.26831055	0.12329102	0.1418457	0.002685547	0	44330	0	0	0
350	351	351	Category E	0.16796875	-0.071777344	-0.80395508	0.014404297	-0.18652344	0.46533203	0	0	8/3/2018	8	3	2018	16:31:23	59483	0	16	31	23	0	0.059570313	3.5304199	-0.010986328	0.012207031	-0.92456055	16.132568	0.23168945	0	0	0	0	0	0	0	0	0	0.92480469	0.075195313	0.38378906	0.17895508	-0.083984375	0.12060547	0	44330	0	0	0
351	352	352	Category E	0.035888672	-0.13183594	-1.1037598	0.024169922	-0.18286133	0.46850586	0	0	8/3/2018	8	3	2018	16:31:23	59483	0.099	16	31	23	0	0.059570313	3.5304199	-0.019775391	0.012207031	-0.92236328	17.411133	0.23803711	0	0	0	0	0	0	0	0	0	0.92260742	0.077392578	0.38110352	0.055664063	-0.14404297	-0.18115234	0	44330	0	0	0
352	353	353	Category E	-0.10791016	0.15576172	-1.079834	0.018798828	-0.17529297	0.47167969	0	0	8/3/2018	8	3	2018	16:31:23	59483	0.199	16	31	23	0	0.059570313	3.5304199	-0.024902344	0.010009766	-0.92871094	20.637939	0.22558594	0	0	0	0	0	0	0	0	0	0.92919922	0.070800781	0.37939453	-0.082763672	0.14550781	-0.15087891	0	44330	0	0	0
353	354	354	Category E	-0.071777344	0.19189453	-0.93579102	0.045166016	-0.16137695	0.47387695	0	0	8/3/2018	8	3	2018	16:31:23	59483	0.3	16	31	23	0	0.059570313	3.5304199	-0.029785156	0.010253906	-0.93041992	23.843994	0.1862793	0	0	0	0	0	0	0	0	0	0.9309082	0.069091797	0.22851563	-0.041748047	0.18139648	-0.005126953	0	44330	0	0	0
354	355	355	Category E	-0.083984375	-0.023925781	-0.81591797	0.084960938	-0.15405273	0.47265625	0	0	8/3/2018	8	3	2018	16:31:23	59483	0.4	16	31	23	0	0.059570313	3.5304199	-0.035400391	0.010253906	-0.9309082	24.397705	0.12939453	0	0	0	0	0	0	0	0	0	0.93164063	0.068359375	0.19775391	-0.048339844	-0.034179688	0.11499023	0	44330	0	0	0
355	356	356	Category E	-0.023925781	0.011962891	-0.74389648	0.076904297	-0.14086914	0.47363281	0	0	8/3/2018	8	3	2018	16:31:23	59483	0.5	16	31	23	0	0.059570313	3.5304199	-0.037353516	0.006835938	-0.92919922	25.765381	0.18579102	0	0	0	0	0	0	0	0	0	0.92993164	0.070068359	0.20385742	0.013427734	0.004882813	0.18530273	0	44330	0	0	0
356	357	357	Category E	0	-0.10791016	-1.2119141	0.1015625	-0.15209961	0.46801758	0	0	8/3/2018	8	3	2018	16:31:23	59483	0.6	16	31	23	0	0.059570313	3.5304199	-0.043945313	0.00390625	-0.92358398	28.632568	0.31225586	0	0	0	0	0	0	0	0	0	0.92456055	0.075439453	0.4440918	0.043945313	-0.11181641	-0.28808594	0	44330	0	0	0
357	358	358	Category E	0.023925781	-0.15576172	-1.1037598	0.11108398	-0.15063477	0.46533203	0	0	8/3/2018	8	3	2018	16:31:23	59483	0.7	16	31	23	0	0.059570313	3.5304199	-0.052001953	0.002929688	-0.92602539	29.959961	0.25	0	0	0	0	0	0	0	0	0	0.92749023	0.072509766	0.41235352	0.075927734	-0.15869141	-0.17749023	0	44330	0	0	0
358	359	359	Category E	-0.095947266	-0.059814453	-0.86376953	0.109375	-0.17431641	0.45776367	0	0	8/3/2018	8	3	2018	16:31:23	59483	0.8	16	31	23	0	0.059570313	3.5304199	-0.056640625	0.000488281	-0.92651367	24.767822	0.095458984	0	0	0	0	0	0	0	0	0	0.9284668	0.071533203	0.16235352	-0.0390625	-0.060302734	0.062744141	0	44330	0	0	0
359	360	360	Category E	-0.095947266	0.023925781	-0.91186523	0.096191406	-0.18896484	0.45727539	0	0	8/3/2018	8	3	2018	16:31:23	59483	0.9	16	31	23	0	0.059570313	3.5304199	-0.061279297	-0.002197266	-0.92626953	19.387695	0.045654297	0	0	0	0	0	0	0	0	0	0.92822266	0.071777344	0.075195313	-0.034423828	0.026123047	0.014404297	0	44330	0	0	0
360	361	361	Category E	-0.16796875	-0.023925781	-0.73193359	0.047851563	-0.19140625	0.46289063	0	0	8/3/2018	8	3	2018	16:31:24	59484	0	16	31	24	0	0.059570313	3.5304199	-0.068359375	-0.002685547	-0.92529297	17.432617	0.21850586	0	0	0	0	0	0	0	0	0	0.92773438	0.072265625	0.31396484	-0.099365234	-0.020996094	0.19335938	0	44330	0	0	0
361	362	362	Category E	-0.10791016	0.11987305	-1.1279297	0.024169922	-0.19091797	0.46435547	0	0	8/3/2018	8	3	2018	16:31:24	59484	0.111	16	31	24	0	0.059570313	3.5304199	-0.075195313	-0.006591797	-0.92260742	14.900635	0.24316406	0	0	0	0	0	0	0	0	0	0.92553711	0.074462891	0.36425781	-0.032470703	0.12646484	-0.20507813	0	44330	0	0	0
362	363	363	Category E	0	-0.011962891	-0.92382813	0.053710938	-0.18359375	0.46313477	0	0	8/3/2018	8	3	2018	16:31:24	59484	0.222	16	31	24	0	0.059570313	3.5304199	-0.083496094	-0.006835938	-0.92382813	6.4926758	0.083740234	0	0	0	0	0	0	0	0	0	0.92773438	0.072265625	0.088867188	0.083496094	-0.004882813	0	0	44330	0	0	0
363	364	364	Category E	-0.10791016	0.047851563	-0.86376953	0.081787109	-0.18237305	0.45996094	0	0	8/3/2018	8	3	2018	16:31:24	59484	0.333	16	31	24	0	0.059570313	3.5304199	-0.090576172	-0.0078125	-0.92724609	0.31103516	0.086181641	0	0	0	0	0	0	0	0	0	0.93188477	0.068115234	0.13647461	-0.017089844	0.055664063	0.063476563	0	44330	0	0	0
364	365	365	Category E	-0.23999023	-0.023925781	-0.79199219	0.091308594	-0.16235352	0.46655273	0	0	8/3/2018	8	3	2018	16:31:24	59484	0.444	16	31	24	0	0.059570313	3.5304199	-0.097167969	-0.007080078	-0.9284668	0.37109375	0.19824219	0	0	0	0	0	0	0	0	0	0.93359375	0.06640625	0.29589844	-0.14257813	-0.016601563	0.13647461	0	44330	0	0	0
365	366	366	Category E	0	-0.095947266	-1.1159668	0.050048828	-0.18310547	0.45825195	0	0	8/3/2018	8	3	2018	16:31:24	59484	0.555	16	31	24	0	0.059570313	3.5288086	-0.10131836	-0.006591797	-0.92724609	1.3269043	0.23168945	0	0	0	0	0	0	0	0	0	0.93286133	0.067138672	0.37915039	0.10131836	-0.089111328	-0.18847656	0	44330	0	0	0
366	367	367	Category E	0	-0.083984375	-1.0197754	0.067382813	-0.17358398	0.46166992	0	0	8/3/2018	8	3	2018	16:31:24	59484	0.666	16	31	24	0	0.059570313	3.5288086	-0.10839844	-0.007080078	-0.92504883	9.9865723	0.16308594	0	0	0	0	0	0	0	0	0	0.93139648	0.068603516	0.27978516	0.10839844	-0.076660156	-0.094482422	0	44330	0	0	0
367	368	368	Category E	-0.083984375	-0.023925781	-0.79199219	0.045898438	-0.18164063	0.46411133	0	0	8/3/2018	8	3	2018	16:31:24	59484	0.777	16	31	24	0	0.059570313	3.5288086	-0.11450195	-0.006591797	-0.92285156	16.170166	0.13549805	0	0	0	0	0	0	0	0	0	0.92993164	0.070068359	0.17871094	0.030517578	-0.017089844	0.13085938	0	44330	0	0	0
368	369	369	Category E	-0.21582031	0.011962891	-0.74389648	0.025878906	-0.17016602	0.4699707	0	0	8/3/2018	8	3	2018	16:31:24	59484	0.888	16	31	24	0	0.059570313	3.5288086	-0.12011719	-0.007568359	-0.921875	13.151123	0.20288086	0	0	0	0	0	0	0	0	0	0.9296875	0.0703125	0.29296875	-0.095458984	0.01953125	0.17797852	0	44330	0	0	0
369	370	370	Category E	-0.059814453	-0.15576172	-0.98388672	-0.01953125	-0.16845703	0.47192383	0	0	8/3/2018	8	3	2018	16:31:25	59485	0	16	31	25	0	0.059570313	3.5288086	-0.12402344	-0.008300781	-0.92504883	10.424805	0.17114258	0	0	0	0	0	0	0	0	0	0.93334961	0.066650391	0.27050781	0.064208984	-0.1472168	-0.05859375	0	44330	0	0	0
370	371	371	Category E	-0.13183594	0.095947266	-1.079834	0.000244141	-0.17871094	0.46313477	0	0	8/3/2018	8	3	2018	16:31:25	59485	0.1	16	31	25	0	0.059570313	3.5288086	-0.12817383	-0.011230469	-0.92578125	13.13501	0.1875	0	0	0	0	0	0	0	0	0	0.93481445	0.065185547	0.26464844	-0.003417969	0.10717773	-0.15380859	0	44330	0	0	0
371	372	372	Category E	-0.13183594	0.095947266	-0.88793945	0.038085938	-0.18188477	0.46191406	0	0	8/3/2018	8	3	2018	16:31:25	59485	0.2	16	31	25	0	0.059570313	3.5288086	-0.13208008	-0.013916016	-0.92651367	12.495361	0.11645508	0	0	0	0	0	0	0	0	0	0.93603516	0.063964844	0.14892578	0.000244141	0.10986328	0.038574219	0	44330	0	0	0
372	373	373	Category E	-0.26391602	0.035888672	-0.82788086	0.074462891	-0.17626953	0.45996094	0	0	8/3/2018	8	3	2018	16:31:25	59485	0.3	16	31	25	0	0.059570313	3.5288086	-0.13525391	-0.015136719	-0.92529297	6.5019531	0.16918945	0	0	0	0	0	0	0	0	0	0.93530273	0.064697266	0.27734375	-0.12841797	0.051025391	0.097412109	0	44330	0	0	0
373	374	374	Category E	-0.059814453	0.023925781	-0.75585938	0.11987305	-0.18212891	0.45361328	0	0	8/3/2018	8	3	2018	16:31:25	59485	0.4	16	31	25	0	0.059570313	3.5288086	-0.14135742	-0.017333984	-0.92260742	5.3269043	0.19018555	0	0	0	0	0	0	0	0	0	0.93359375	0.06640625	0.28979492	0.081542969	0.041259766	0.16674805	0	44330	0	0	0
374	375	375	Category E	-0.34790039	-0.10791016	-0.68383789	0.15380859	-0.17749023	0.4465332	0	0	8/3/2018	8	3	2018	16:31:25	59485	0.5	16	31	25	0	0.059570313	3.5288086	-0.14697266	-0.019042969	-0.91992188	7.4555664	0.32226563	0	0	0	0	0	0	0	0	0	0.93164063	0.068359375	0.52563477	-0.20068359	-0.088623047	0.23608398	0	44330	0	0	0
375	376	376	Category E	-0.39599609	-0.19189453	-1.2478027	0.18310547	-0.15795898	0.44165039	0	0	8/3/2018	8	3	2018	16:31:25	59485	0.6	16	31	25	0	0.059570313	3.5288086	-0.15063477	-0.019042969	-0.92211914	8.78125	0.44238281	0	0	0	0	0	0	0	0	0	0.93457031	0.065429688	0.7434082	-0.24511719	-0.17260742	-0.32543945	0	44330	0	0	0
376	377	377	Category E	-0.23999023	-0.17993164	-1.079834	0.22875977	-0.16650391	0.42016602	0	0	8/3/2018	8	3	2018	16:31:25	59485	0.7	16	31	25	0	0.059570313	3.5288086	-0.15478516	-0.019042969	-0.92260742	1.5263672	0.24023438	0	0	0	0	0	0	0	0	0	0.93554688	0.064453125	0.40283203	-0.084960938	-0.16064453	-0.15698242	0	44330	0	0	0
377	378	378	Category E	-0.35986328	-0.15576172	-0.92382813	0.20043945	-0.16796875	0.43286133	0	0	8/3/2018	8	3	2018	16:31:25	59485	0.8	16	31	25	0	0.059570313	3.5288086	-0.15917969	-0.01953125	-0.92138672	14.413574	0.24243164	0	0	0	0	0	0	0	0	0	0.93530273	0.064697266	0.33886719	-0.20043945	-0.13598633	-0.002197266	0	44330	0	0	0
378	379	379	Category E	-0.16796875	0.61181641	-0.77978516	0.15454102	-0.15917969	0.45288086	0	0	8/3/2018	8	3	2018	16:31:25	59485	0.9	16	31	25	0	0.059570313	3.5288086	-0.16552734	-0.020996094	-0.92016602	13.228271	0.64819336	0	0	0	0	0	0	0	0	0	0.93530273	0.064697266	0.77563477	-0.002197266	0.6328125	0.14038086	0	44330	0	0	0
379	380	380	Category E	-0.32397461	0.14379883	-0.63598633	0.074707031	-0.18041992	0.46289063	0	0	8/3/2018	8	3	2018	16:31:26	59486	0	16	31	26	0	0.059570313	3.5288086	-0.16821289	-0.023193359	-0.9152832	16.607178	0.36083984	0	0	0	0	0	0	0	0	0	0.9309082	0.069091797	0.60205078	-0.15551758	0.16699219	0.27929688	0	44330	0	0	0
380	381	381	Category E	-0.27587891	-0.071777344	-1.079834	0.062255859	-0.18115234	0.46118164	0	0	8/3/2018	8	3	2018	16:31:26	59486	0.1	16	31	26	0	0.059570313	3.5288086	-0.17675781	-0.025634766	-0.91479492	22.693848	0.19775391	0	0	0	0	0	0	0	0	0	0.93212891	0.067871094	0.30981445	-0.098876953	-0.046142578	-0.16479492	0	44330	0	0	0
381	382	382	Category E	-0.29980469	0.059814453	-0.88793945	0.09375	-0.18798828	0.45483398	0	0	8/3/2018	8	3	2018	16:31:26	59486	0.2	16	31	26	0	0.059570313	3.5288086	-0.18139648	-0.027099609	-0.91967773	26.743652	0.15014648	0	0	0	0	0	0	0	0	0	0.93774414	0.062255859	0.23706055	-0.11816406	0.086914063	0.031738281	0	44330	0	0	0
382	383	383	Category E	-0.20385742	0.083984375	-0.99584961	0.14257813	-0.18432617	0.45019531	0	0	8/3/2018	8	3	2018	16:31:26	59486	0.3	16	31	26	0	0.059570313	3.5288086	-0.18408203	-0.029296875	-0.9206543	20.555176	0.13720703	0	0	0	0	0	0	0	0	0	0.93945313	0.060546875	0.20800781	-0.01953125	0.11328125	-0.074951172	0	44330	0	0	0
383	384	384	Category E	-0.25195313	-0.047851563	-0.94799805	0.203125	-0.18383789	0.42529297	0	0	8/3/2018	8	3	2018	16:31:26	59486	0.4	16	31	26	0	0.059570313	3.5288086	-0.19116211	-0.031738281	-0.92016602	9.6645508	0.068603516	0	0	0	0	0	0	0	0	0	0.94042969	0.059570313	0.10449219	-0.060546875	-0.015869141	-0.027587891	0	44330	0	0	0
384	385	385	Category E	-0.2878418	-0.17993164	-0.7199707	0.21923828	-0.1887207	0.41186523	0	0	8/3/2018	8	3	2018	16:31:26	59486	0.5	16	31	26	0	0.059570313	3.5288086	-0.19384766	-0.033935547	-0.92626953	14.460693	0.26953125	0	0	0	0	0	0	0	0	0	0.94702148	0.052978516	0.44580078	-0.09375	-0.14575195	0.20629883	0	44330	0	0	0
385	386	386	Category E	-0.23999023	0	-0.76782227	0.22045898	-0.19921875	0.41430664	0	0	8/3/2018	8	3	2018	16:31:26	59486	0.6	16	31	26	0	0.059570313	3.5288086	-0.19506836	-0.035888672	-0.92553711	19.715088	0.16796875	0	0	0	0	0	0	0	0	0	0.9465332	0.053466797	0.23852539	-0.044677734	0.035888672	0.15771484	0	44330	0	0	0
386	387	387	Category E	-0.16796875	0.095947266	-1.0078125	0.17773438	-0.15161133	0.44775391	0	0	8/3/2018	8	3	2018	16:31:26	59486	0.7	16	31	26	0	0.059570313	3.5288086	-0.20288086	-0.038330078	-0.92749023	16.322754	0.16015625	0	0	0	0	0	0	0	0	0	0.95019531	0.049804688	0.24951172	0.034912109	0.13427734	-0.080078125	0	44330	0	0	0
387	388	388	Category E	-0.047851563	-0.16796875	-1.0319824	0.19213867	-0.12670898	0.45068359	0	0	8/3/2018	8	3	2018	16:31:26	59486	0.8	16	31	26	0	0.059570313	3.5288086	-0.20458984	-0.039550781	-0.9296875	3.8276367	0.22705078	0	0	0	0	0	0	0	0	0	0.95288086	0.047119141	0.38745117	0.15673828	-0.12817383	-0.10205078	0	44330	0	0	0
388	389	389	Category E	-0.3359375	-0.10791016	-0.86376953	0.19897461	-0.14648438	0.44238281	0	0	8/3/2018	8	3	2018	16:31:26	59486	0.9	16	31	26	0	0.059570313	3.5288086	-0.20727539	-0.040283203	-0.93188477	1.4682617	0.16040039	0	0	0	0	0	0	0	0	0	0.95556641	0.044433594	0.26416016	-0.12841797	-0.067382813	0.068115234	0	44330	0	0	0
389	390	390	Category E	-0.46777344	-0.13183594	-0.79199219	0.17260742	-0.17016602	0.44018555	0	0	8/3/2018	8	3	2018	16:31:27	59487	0	16	31	27	0	0.059570313	3.5288086	-0.20947266	-0.039550781	-0.93188477	5.074707	0.30761719	0	0	0	0	0	0	0	0	0	0.95605469	0.043945313	0.49023438	-0.25805664	-0.092041016	0.13989258	0	44330	0	0	0
390	391	391	Category E	-0.6237793	0.011962891	-0.76782227	0.1809082	-0.16162109	0.43969727	0	0	8/3/2018	8	3	2018	16:31:27	59487	0.1	16	31	27	0	0.059570313	3.5288086	-0.21582031	-0.041015625	-0.92919922	7.2724609	0.44165039	0	0	0	0	0	0	0	0	0	0.95483398	0.045166016	0.62231445	-0.40771484	0.052978516	0.16137695	0	44330	0	0	0
391	392	392	Category E	-0.27587891	-0.14379883	-1.4279785	0.16992188	-0.17553711	0.43701172	0	0	8/3/2018	8	3	2018	16:31:27	59487	0.2	16	31	27	0	0.059570313	3.5288086	-0.22192383	-0.041992188	-0.9284668	11.0896	0.51245117	0	0	0	0	0	0	0	0	0	0.95556641	0.044433594	0.65478516	-0.053710938	-0.1015625	-0.49926758	0	44330	0	0	0
392	393	393	Category E	-0.23999023	0.047851563	-1.1037598	0.23583984	-0.1875	0.41333008	0	0	8/3/2018	8	3	2018	16:31:27	59487	0.3	16	31	27	0	0.059570313	3.5288086	-0.22631836	-0.042480469	-0.92358398	4.8955078	0.2019043	0	0	0	0	0	0	0	0	0	0.9519043	0.048095703	0.28393555	-0.013427734	0.090332031	-0.17993164	0	44330	0	0	0
393	394	394	Category E	-0.32397461	0.047851563	-0.99584961	0.25634766	-0.17602539	0.40087891	0	0	8/3/2018	8	3	2018	16:31:27	59487	0.4	16	31	27	0	0.059570313	3.5288086	-0.22949219	-0.046386719	-0.92431641	10.334961	0.15136719	0	0	0	0	0	0	0	0	0	0.95336914	0.046630859	0.26000977	-0.094238281	0.094238281	-0.071289063	0	44330	0	0	0
394	395	395	Category E	-0.023925781	-0.21582031	-0.79199219	0.23828125	-0.16259766	0.41357422	0	0	8/3/2018	8	3	2018	16:31:27	59487	0.5	16	31	27	0	0.059570313	3.5288086	-0.23388672	-0.051269531	-0.92626953	9.6882324	0.29858398	0	0	0	0	0	0	0	0	0	0.95654297	0.043457031	0.50878906	0.20996094	-0.16430664	0.13427734	0	44330	0	0	0
395	396	396	Category E	-0.37182617	-0.17993164	-0.50390625	0.23193359	-0.15527344	0.41699219	0	0	8/3/2018	8	3	2018	16:31:27	59487	0.6	16	31	27	0	0.059570313	3.5288086	-0.23608398	-0.053466797	-0.92578125	8.2797852	0.46069336	0	0	0	0	0	0	0	0	0	0.95678711	0.043212891	0.68383789	-0.13549805	-0.1262207	0.421875	0	44330	0	0	0
396	397	397	Category E	-0.50390625	0	-1.1398926	0.24902344	-0.15332031	0.41235352	0	0	8/3/2018	8	3	2018	16:31:27	59487	0.7	16	31	27	0	0.059570313	3.5288086	-0.24047852	-0.056396484	-0.92797852	6.1428223	0.3425293	0	0	0	0	0	0	0	0	0	0.96020508	0.039794922	0.53149414	-0.26318359	0.056396484	-0.21166992	0	44330	0	0	0
397	398	398	Category E	-0.21582031	-0.15576172	-0.97192383	0.25854492	-0.13476563	0.4140625	0	0	8/3/2018	8	3	2018	16:31:27	59487	0.8	16	31	27	0	0.059570313	3.5288086	-0.24560547	-0.057373047	-0.92333984	6.9655762	0.11352539	0	0	0	0	0	0	0	0	0	0.95727539	0.042724609	0.17675781	0.029785156	-0.098144531	-0.048339844	0	44330	0	0	0
398	399	399	Category E	-0.21582031	-0.2277832	-0.89990234	0.26635742	-0.15600586	0.40356445	0	0	8/3/2018	8	3	2018	16:31:27	59487	0.9	16	31	27	0	0.059570313	3.5288086	-0.25292969	-0.059082031	-0.91992188	6.09375	0.17358398	0	0	0	0	0	0	0	0	0	0.95581055	0.044189453	0.22558594	0.037109375	-0.16845703	0.020019531	0	44330	0	0	0
399	400	400	Category E	-0.43188477	-0.011962891	-0.86376953	0.23803711	-0.15917969	0.41894531	0	0	8/3/2018	8	3	2018	16:31:28	59488	0	16	31	28	0	0.059570313	3.5288086	-0.25756836	-0.056884766	-0.91821289	2.3859863	0.18774414	0	0	0	0	0	0	0	0	0	0.95532227	0.044677734	0.27368164	-0.17407227	0.044921875	0.054443359	0	44330	0	0	0
400	401	401	Category E	-0.39599609	-0.2878418	-0.7199707	0.21801758	-0.14331055	0.43286133	0	0	8/3/2018	8	3	2018	16:31:28	59488	0.1	16	31	28	0	0.059570313	3.5288086	-0.2590332	-0.060546875	-0.91967773	3.5808105	0.33203125	0	0	0	0	0	0	0	0	0	0.95751953	0.042480469	0.5637207	-0.13671875	-0.22705078	0.19970703	0	44330	0	0	0
401	402	402	Category E	-0.57592773	0	-1.0439453	0.22363281	-0.1730957	0.42138672	0	0	8/3/2018	8	3	2018	16:31:28	59488	0.2	16	31	28	0	0.059570313	3.5288086	-0.26098633	-0.060058594	-0.92260742	3.8974609	0.3425293	0	0	0	0	0	0	0	0	0	0.9609375	0.0390625	0.49609375	-0.31469727	0.060058594	-0.12109375	0	44330	0	0	0
402	403	403	Category E	-0.43188477	-0.047851563	-1.1879883	0.25732422	-0.18164063	0.40966797	0	0	8/3/2018	8	3	2018	16:31:28	59488	0.3	16	31	28	0	0.059570313	3.5288086	-0.2644043	-0.060791016	-0.91967773	2.9094238	0.31640625	0	0	0	0	0	0	0	0	0	0.95874023	0.041259766	0.44848633	-0.16723633	0.012939453	-0.26806641	0	44330	0	0	0
403	404	404	Category E	-0.37182617	0.071777344	-1.0078125	0.29589844	-0.17358398	0.37890625	0	0	8/3/2018	8	3	2018	16:31:28	59488	0.4	16	31	28	0	0.059570313	3.5255859	-0.27001953	-0.062011719	-0.91967773	1.0537109	0.18969727	0	0	0	0	0	0	0	0	0	0.96044922	0.039550781	0.32348633	-0.1015625	0.13378906	-0.087890625	0	44330	0	0	0
404	405	405	Category E	-0.23999023	0.047851563	-0.85180664	0.23876953	-0.14160156	0.41845703	0	0	8/3/2018	8	3	2018	16:31:28	59488	0.5	16	31	28	0	0.059570313	3.5255859	-0.2722168	-0.062744141	-0.92016602	4.6833496	0.1340332	0	0	0	0	0	0	0	0	0	0.96166992	0.038330078	0.21118164	0.032226563	0.1105957	0.068359375	0	44330	0	0	0
405	406	406	Category E	-0.43188477	0.023925781	-0.76782227	0.21704102	-0.14868164	0.43481445	0	0	8/3/2018	8	3	2018	16:31:28	59488	0.6	16	31	28	0	0.059570313	3.5255859	-0.27294922	-0.061035156	-0.92114258	5.7290039	0.23632813	0	0	0	0	0	0	0	0	0	0.96264648	0.037353516	0.39697266	-0.15869141	0.084960938	0.15332031	0	44330	0	0	0
406	407	407	Category E	-0.34790039	0.095947266	-0.74389648	0.18286133	-0.14428711	0.4453125	0	0	8/3/2018	8	3	2018	16:31:28	59488	0.7	16	31	28	0	0.059570313	3.5255859	-0.27587891	-0.060791016	-0.91479492	3.057373	0.24291992	0	0	0	0	0	0	0	0	0	0.95751953	0.042480469	0.39990234	-0.071777344	0.15673828	0.17089844	0	44330	0	0	0
407	408	408	Category E	-0.2878418	-0.047851563	-0.80395508	0.21289063	-0.14404297	0.43579102	0	0	8/3/2018	8	3	2018	16:31:28	59488	0.8	16	31	28	0	0.059570313	3.5255859	-0.27929688	-0.059570313	-0.91479492	0.68310547	0.11181641	0	0	0	0	0	0	0	0	0	0.95825195	0.041748047	0.13134766	-0.008300781	0.01171875	0.11083984	0	44330	0	0	0
408	409	409	Category E	-0.15576172	-0.047851563	-1.1518555	0.20947266	-0.14404297	0.43457031	0	0	8/3/2018	8	3	2018	16:31:28	59488	0.9	16	31	28	0	0.059570313	3.5255859	-0.28051758	-0.0625	-0.91674805	1.3786621	0.26635742	0	0	0	0	0	0	0	0	0	0.9609375	0.0390625	0.37426758	0.12475586	0.014648438	-0.23486328	0	44330	0	0	0
409	410	410	Category E	-0.15576172	-0.21582031	-1.0078125	0.22583008	-0.15234375	0.42993164	0	0	8/3/2018	8	3	2018	16:31:29	59489	0	16	31	29	0	0.059570313	3.5255859	-0.28198242	-0.065673828	-0.91943359	4.048584	0.21484375	0	0	0	0	0	0	0	0	0	0.96386719	0.036132813	0.36450195	0.1262207	-0.14990234	-0.088134766	0	44330	0	0	0
410	411	411	Category E	-0.17993164	-0.17993164	-0.98388672	0.17504883	-0.16748047	0.44433594	0	0	8/3/2018	8	3	2018	16:31:29	59489	0.1	16	31	29	0	0.059570313	3.5255859	-0.28637695	-0.064941406	-0.91772461	2.1162109	0.16992188	0	0	0	0	0	0	0	0	0	0.96362305	0.036376953	0.28710938	0.10644531	-0.11474609	-0.065917969	0	44330	0	0	0
411	412	412	Category E	-0.095947266	-0.095947266	-0.83984375	0.12597656	-0.171875	0.45605469	0	0	8/3/2018	8	3	2018	16:31:29	59489	0.2	16	31	29	0	0.059570313	3.5255859	-0.29003906	-0.067871094	-0.91381836	1.9633789	0.20947266	0	0	0	0	0	0	0	0	0	0.9609375	0.0390625	0.29614258	0.1940918	-0.027832031	0.073974609	0	44330	0	0	0
412	413	413	Category E	-0.34790039	-0.11987305	-0.70776367	0.067382813	-0.15234375	0.47119141	0	0	8/3/2018	8	3	2018	16:31:29	59489	0.3	16	31	29	0	0.059570313	3.5255859	-0.29516602	-0.069091797	-0.91064453	4.7358398	0.21557617	0	0	0	0	0	0	0	0	0	0.95996094	0.040039063	0.30615234	-0.052490234	-0.050537109	0.20288086	0	44330	0	0	0
413	414	414	Category E	-0.2878418	-0.095947266	-0.7199707	0.073730469	-0.15917969	0.47119141	0	0	8/3/2018	8	3	2018	16:31:29	59489	0.4	16	31	29	0	0.059570313	3.5255859	-0.29711914	-0.071533203	-0.91137695	3.5200195	0.19335938	0	0	0	0	0	0	0	0	0	0.96142578	0.038574219	0.22509766	0.009277344	-0.024169922	0.19140625	0	44330	0	0	0
414	415	415	Category E	-0.17993164	0.047851563	-1.1037598	0.10449219	-0.17651367	0.45947266	0	0	8/3/2018	8	3	2018	16:31:29	59489	0.5	16	31	29	0	0.059570313	3.5255859	-0.30224609	-0.071777344	-0.9152832	1.2788086	0.25439453	0	0	0	0	0	0	0	0	0	0.96679688	0.033203125	0.43041992	0.12231445	0.11962891	-0.18823242	0	44330	0	0	0
415	416	416	Category E	-0.15576172	0.011962891	-1.0197754	0.16992188	-0.16674805	0.44311523	0	0	8/3/2018	8	3	2018	16:31:29	59489	0.6	16	31	29	0	0.059570313	3.5255859	-0.30151367	-0.068847656	-0.91845703	4.2026367	0.19506836	0	0	0	0	0	0	0	0	0	0.96923828	0.030761719	0.32788086	0.14575195	0.080810547	-0.10107422	0	44330	0	0	0
416	417	417	Category E	-0.21582031	-0.011962891	-0.88793945	0.19628906	-0.14892578	0.43725586	0	0	8/3/2018	8	3	2018	16:31:29	59489	0.7	16	31	29	0	0.059570313	3.5255859	-0.30273438	-0.063964844	-0.91479492	4.3422852	0.10498047	0	0	0	0	0	0	0	0	0	0.96582031	0.034179688	0.16625977	0.086914063	0.052001953	0.026855469	0	44330	0	0	0
417	418	418	Category E	-0.40795898	-0.095947266	-0.81591797	0.21459961	-0.13891602	0.43896484	0	0	8/3/2018	8	3	2018	16:31:29	59489	0.8	16	31	29	0	0.059570313	3.5255859	-0.30541992	-0.061523438	-0.91015625	0.47119141	0.14331055	0	0	0	0	0	0	0	0	0	0.9621582	0.037841797	0.23095703	-0.10229492	-0.034179688	0.094238281	0	44330	0	0	0
418	419	419	Category E	-0.083984375	-0.13183594	-0.53979492	0.24853516	-0.15649414	0.41601563	0	0	8/3/2018	8	3	2018	16:31:29	59489	0.9	16	31	29	0	0.059570313	3.5255859	-0.30639648	-0.058837891	-0.90649414	4.6853027	0.43505859	0	0	0	0	0	0	0	0	0	0.95874023	0.041259766	0.66210938	0.22241211	-0.072753906	0.36669922	0	44330	0	0	0
419	420	420	Category E	-0.53979492	-0.13183594	-0.89990234	0.29199219	-0.11279297	0.40234375	0	0	8/3/2018	8	3	2018	16:31:30	59490	0	16	31	30	0	0.059570313	3.5255859	-0.31079102	-0.068359375	-0.90478516	7.1853027	0.23754883	0	0	0	0	0	0	0	0	0	0.95898438	0.041015625	0.29711914	-0.22875977	-0.063232422	0.004882813	0	44330	0	0	0
420	421	421	Category E	-0.2277832	-0.095947266	-1.3439941	0.32861328	-0.09375	0.38867188	0	0	8/3/2018	8	3	2018	16:31:30	59490	0.1	16	31	30	0	0.059570313	3.5255859	-0.3125	-0.073242188	-0.90869141	7.4716797	0.44384766	0	0	0	0	0	0	0	0	0	0.96386719	0.036132813	0.54223633	0.084716797	-0.022460938	-0.43505859	0	44330	0	0	0
421	422	422	Category E	-0.071777344	-0.11987305	-1.0078125	0.35131836	-0.095458984	0.36791992	0	0	8/3/2018	8	3	2018	16:31:30	59490	0.2	16	31	30	0	0.059570313	3.5255859	-0.31274414	-0.07421875	-0.90820313	15.749756	0.26464844	0	0	0	0	0	0	0	0	0	0.96337891	0.036621094	0.38598633	0.2409668	-0.045410156	-0.099365234	0	44330	0	0	0
422	423	423	Category E	-0.43188477	-0.15576172	-0.89990234	0.2956543	-0.12890625	0.39892578	0	0	8/3/2018	8	3	2018	16:31:30	59490	0.3	16	31	30	0	0.059570313	3.5255859	-0.31323242	-0.077392578	-0.90917969	23.88208	0.14208984	0	0	0	0	0	0	0	0	0	0.96484375	0.03515625	0.20605469	-0.1184082	-0.078125	0.009277344	0	44330	0	0	0
423	424	424	Category E	-0.083984375	-0.14379883	-1.4157715	0.24658203	-0.13720703	0.42163086	0	0	8/3/2018	8	3	2018	16:31:30	59490	0.4	16	31	30	0	0.059570313	3.5255859	-0.31518555	-0.080810547	-0.90722656	26.321777	0.56201172	0	0	0	0	0	0	0	0	0	0.96386719	0.036132813	0.80249023	0.23120117	-0.062744141	-0.50830078	0	44330	0	0	0
424	425	425	Category E	0.059814453	-0.13183594	-0.87597656	0.17285156	-0.13696289	0.4519043	0	0	8/3/2018	8	3	2018	16:31:30	59490	0.5	16	31	30	0	0.059570313	3.5255859	-0.31958008	-0.084716797	-0.90600586	24.622314	0.38354492	0	0	0	0	0	0	0	0	0	0.96459961	0.035400391	0.45654297	0.37939453	-0.046875	0.030029297	0	44330	0	0	0
425	426	426	Category E	-0.46777344	-0.15576172	-1.0917969	0.16381836	-0.1418457	0.45166016	0	0	8/3/2018	8	3	2018	16:31:30	59490	0.6	16	31	30	0	0.059570313	3.5255859	-0.32055664	-0.082275391	-0.9050293	25.334961	0.24853516	0	0	0	0	0	0	0	0	0	0.96362305	0.036376953	0.40698242	-0.14697266	-0.073242188	-0.18652344	0	44330	0	0	0
426	427	427	Category E	-0.023925781	-0.071777344	-1.1279297	0.17749023	-0.15625	0.44555664	0	0	8/3/2018	8	3	2018	16:31:30	59490	0.7	16	31	30	0	0.059570313	3.5255859	-0.32226563	-0.084472656	-0.90844727	25.894531	0.37060547	0	0	0	0	0	0	0	0	0	0.96777344	0.032226563	0.53051758	0.29833984	0.012695313	-0.21923828	0	44330	0	0	0
427	428	428	Category E	-0.14379883	-0.023925781	-1.0439453	0.20776367	-0.12915039	0.44091797	0	0	8/3/2018	8	3	2018	16:31:30	59490	0.8	16	31	30	0	0.059570313	3.5255859	-0.32543945	-0.085693359	-0.9074707	21.288086	0.23535156	0	0	0	0	0	0	0	0	0	0.96801758	0.031982422	0.37963867	0.18164063	0.061767578	-0.13623047	0	44330	0	0	0
428	429	429	Category E	-0.14379883	0.10791016	-0.88793945	0.19897461	-0.11743164	0.4453125	0	0	8/3/2018	8	3	2018	16:31:30	59490	0.9	16	31	30	0	0.059570313	3.5255859	-0.32861328	-0.082519531	-0.90722656	10.466309	0.26611328	0	0	0	0	0	0	0	0	0	0.96850586	0.031494141	0.39477539	0.18481445	0.19042969	0.019287109	0	44330	0	0	0
429	430	430	Category E	-0.38378906	0.035888672	-0.70776367	0.17260742	-0.11279297	0.45751953	0	0	8/3/2018	8	3	2018	16:31:31	59491	0	16	31	31	0	0.059570313	3.5255859	-0.32714844	-0.080566406	-0.90820313	3.595459	0.23852539	0	0	0	0	0	0	0	0	0	0.96875	0.03125	0.37329102	-0.056396484	0.11645508	0.20043945	0	44330	0	0	0
430	431	431	Category E	-0.32397461	-0.14379883	-0.74389648	0.17553711	-0.11279297	0.45678711	0	0	8/3/2018	8	3	2018	16:31:31	59491	0.1	16	31	31	0	0.059570313	3.5255859	-0.32470703	-0.080322266	-0.90893555	0.94091797	0.17675781	0	0	0	0	0	0	0	0	0	0.96875	0.03125	0.22924805	0.000732422	-0.063232422	0.16503906	0	44330	0	0	0
431	432	432	Category E	-0.32397461	-0.17993164	-0.7199707	0.21826172	-0.109375	0.43774414	0	0	8/3/2018	8	3	2018	16:31:31	59491	0.2	16	31	31	0	0.059570313	3.5255859	-0.32080078	-0.084472656	-0.9074707	7.4084473	0.21020508	0	0	0	0	0	0	0	0	0	0.96630859	0.033691406	0.28588867	-0.002929688	-0.095214844	0.1875	0	44330	0	0	0
432	433	433	Category E	-0.35986328	-0.15576172	-1.1279297	0.24780273	-0.099365234	0.42993164	0	0	8/3/2018	8	3	2018	16:31:31	59491	0.3	16	31	31	0	0.059570313	3.5255859	-0.32324219	-0.084228516	-0.90380859	18.861816	0.23779297	0	0	0	0	0	0	0	0	0	0.96362305	0.036376953	0.33203125	-0.036376953	-0.071289063	-0.22387695	0	44330	0	0	0
433	434	434	Category E	-0.41992188	-0.19189453	-1.0917969	0.3034668	-0.1081543	0.39770508	0	0	8/3/2018	8	3	2018	16:31:31	59491	0.4	16	31	31	0	0.059570313	3.5255859	-0.32104492	-0.087402344	-0.90283203	26.165039	0.23730469	0	0	0	0	0	0	0	0	0	0.9621582	0.037841797	0.3918457	-0.098632813	-0.10424805	-0.1887207	0	44330	0	0	0
434	435	435	Category E	-0.26391602	-0.19189453	-0.77978516	0.31445313	-0.10205078	0.39208984	0	0	8/3/2018	8	3	2018	16:31:31	59491	0.5	16	31	31	0	0.059570313	3.5255859	-0.32080078	-0.092773438	-0.90136719	26.114014	0.16674805	0	0	0	0	0	0	0	0	0	0.96118164	0.038818359	0.27758789	0.056884766	-0.098876953	0.12158203	0	44330	0	0	0
435	436	436	Category E	-0.37182617	-0.2277832	-0.92382813	0.28051758	-0.10986328	0.39819336	0	0	8/3/2018	8	3	2018	16:31:31	59491	0.6	16	31	31	0	0.059570313	3.5255859	-0.32275391	-0.090087891	-0.90063477	28.720703	0.14770508	0	0	0	0	0	0	0	0	0	0.9609375	0.0390625	0.20922852	-0.048828125	-0.13745117	-0.022949219	0	44330	0	0	0
436	437	437	Category E	-0.40795898	-0.17993164	-0.83984375	0.23193359	-0.11547852	0.43261719	0	0	8/3/2018	8	3	2018	16:31:31	59491	0.7	16	31	31	0	0.059570313	3.5255859	-0.32055664	-0.089355469	-0.90332031	38.166748	0.140625	0	0	0	0	0	0	0	0	0	0.96264648	0.037353516	0.2409668	-0.087158203	-0.090332031	0.063476563	0	44330	0	0	0
437	438	438	Category E	-0.55175781	-0.29980469	-0.82788086	0.17333984	-0.1171875	0.44970703	0	0	8/3/2018	8	3	2018	16:31:31	59491	0.8	16	31	31	0	0.059570313	3.5255859	-0.31396484	-0.089111328	-0.90136719	39.667236	0.32592773	0	0	0	0	0	0	0	0	0	0.95849609	0.041503906	0.52172852	-0.23754883	-0.21044922	0.073486328	0	44330	0	0	0
438	439	439	Category E	-0.47998047	0.10791016	-0.73193359	0.12744141	-0.14453125	0.46166992	0	0	8/3/2018	8	3	2018	16:31:31	59491	0.9	16	31	31	0	0.059570313	3.5255859	-0.31005859	-0.087158203	-0.90136719	30.375488	0.30908203	0	0	0	0	0	0	0	0	0	0.95703125	0.04296875	0.53417969	-0.16967773	0.19506836	0.16943359	0	44330	0	0	0
439	440	440	Category E	-0.20385742	-0.26391602	-1.0319824	0.10913086	-0.15136719	0.46044922	0	0	8/3/2018	8	3	2018	16:31:32	59492	0	16	31	32	0	0.059570313	3.5255859	-0.3059082	-0.084228516	-0.90185547	26.66748	0.24414063	0	0	0	0	0	0	0	0	0	0.95605469	0.043945313	0.41162109	0.10205078	-0.17944336	-0.12988281	0	44330	0	0	0
440	441	441	Category E	-0.3359375	0.011962891	-0.97192383	0.15600586	-0.15527344	0.44116211	0	0	8/3/2018	8	3	2018	16:31:32	59492	0.1	16	31	32	0	0.059570313	3.5255859	-0.29931641	-0.083740234	-0.90283203	26.466064	0.12353516	0	0	0	0	0	0	0	0	0	0.95483398	0.045166016	0.20141602	-0.036376953	0.095703125	-0.068847656	0	44330	0	0	0
441	442	442	Category E	-0.37182617	0.071777344	-0.87597656	0.18701172	-0.15039063	0.43896484	0	0	8/3/2018	8	3	2018	16:31:32	59492	0.2	16	31	32	0	0.059814453	3.5175293	-0.29370117	-0.080078125	-0.90551758	20.845459	0.17333984	0	0	0	0	0	0	0	0	0	0.95532227	0.044677734	0.25976563	-0.077880859	0.15185547	0.029541016	0	44330	0	0	0
442	443	443	Category E	-0.44384766	-0.10791016	-0.93579102	0.21630859	-0.14550781	0.42382813	0	0	8/3/2018	8	3	2018	16:31:32	59492	0.3	16	31	32	0	0.059814453	3.5175293	-0.28588867	-0.079833984	-0.90454102	9.9841309	0.16333008	0	0	0	0	0	0	0	0	0	0.95214844	0.047851563	0.21679688	-0.15771484	-0.027832031	-0.031005859	0	44330	0	0	0
443	444	444	Category E	-0.2878418	-0.011962891	-0.89990234	0.2265625	-0.14550781	0.43115234	0	0	8/3/2018	8	3	2018	16:31:32	59492	0.4	16	31	32	0	0.059814453	3.5175293	-0.27954102	-0.079101563	-0.90136719	6.0085449	0.067626953	0	0	0	0	0	0	0	0	0	0.94702148	0.052978516	0.076904297	-0.008056641	0.067138672	0.001464844	0	44330	0	0	0
444	445	445	Category E	-0.31176758	0.10791016	-0.86376953	0.20605469	-0.15454102	0.43334961	0	0	8/3/2018	8	3	2018	16:31:32	59492	0.5	16	31	32	0	0.059814453	3.5175293	-0.27392578	-0.079833984	-0.90039063	7.1738281	0.19482422	0	0	0	0	0	0	0	0	0	0.94458008	0.055419922	0.26220703	-0.037597656	0.18774414	0.036621094	0	44330	0	0	0
445	446	446	Category E	-0.21582031	-0.071777344	-0.6237793	0.19238281	-0.16625977	0.42773438	0	0	8/3/2018	8	3	2018	16:31:32	59492	0.6	16	31	32	0	0.059814453	3.5175293	-0.27050781	-0.080078125	-0.90136719	2.5187988	0.28320313	0	0	0	0	0	0	0	0	0	0.94458008	0.055419922	0.34082031	0.0546875	0.008300781	0.27758789	0	44330	0	0	0
446	447	447	Category E	-0.27587891	0	-1.0078125	0.16748047	-0.15087891	0.4465332	0	0	8/3/2018	8	3	2018	16:31:32	59492	0.7	16	31	32	0	0.059814453	3.5175293	-0.26367188	-0.080322266	-0.90332031	6.5358887	0.13208008	0	0	0	0	0	0	0	0	0	0.94458008	0.055419922	0.1965332	-0.011962891	0.080322266	-0.10424805	0	44330	0	0	0
447	448	448	Category E	-0.17993164	-0.25195313	-0.95996094	0.18530273	-0.14428711	0.44506836	0	0	8/3/2018	8	3	2018	16:31:32	59492	0.8	16	31	32	0	0.059814453	3.5175293	-0.25830078	-0.081542969	-0.90527344	7.8950195	0.1953125	0	0	0	0	0	0	0	0	0	0.94506836	0.054931641	0.30322266	0.078369141	-0.17041016	-0.054443359	0	44330	0	0	0
448	449	449	Category E	-0.3359375	-0.23999023	-0.94799805	0.16967773	-0.16088867	0.44042969	0	0	8/3/2018	8	3	2018	16:31:32	59492	0.9	16	31	32	0	0.059814453	3.5175293	-0.25390625	-0.080322266	-0.90698242	2.8486328	0.18383789	0	0	0	0	0	0	0	0	0	0.9453125	0.0546875	0.28222656	-0.081787109	-0.15942383	-0.040771484	0	44330	0	0	0
449	450	450	Category E	-0.40795898	-0.095947266	-0.85180664	0.17602539	-0.15014648	0.43969727	0	0	8/3/2018	8	3	2018	16:31:33	59493	0	16	31	33	0	0.059814453	3.5175293	-0.25097656	-0.079589844	-0.90405273	2.8317871	0.16601563	0	0	0	0	0	0	0	0	0	0.94165039	0.058349609	0.2253418	-0.15673828	-0.016113281	0.052246094	0	44330	0	0	0
450	451	451	Category E	-0.43188477	-0.13183594	-0.75585938	0.15771484	-0.13305664	0.45776367	0	0	8/3/2018	8	3	2018	16:31:33	59493	0.1	16	31	33	0	0.059814453	3.5175293	-0.24780273	-0.076660156	-0.90332031	7.3161621	0.24194336	0	0	0	0	0	0	0	0	0	0.93969727	0.060302734	0.38647461	-0.18383789	-0.054931641	0.14746094	0	44330	0	0	0
451	452	452	Category E	-0.53979492	-0.011962891	-0.64794922	0.13061523	-0.13330078	0.46630859	0	0	8/3/2018	8	3	2018	16:31:33	59493	0.2	16	31	33	0	0.059814453	3.5175293	-0.24462891	-0.073974609	-0.90283203	13.025879	0.39477539	0	0	0	0	0	0	0	0	0	0.93823242	0.061767578	0.61206055	-0.29492188	0.062011719	0.25488281	0	44330	0	0	0
452	453	453	Category E	-0.41992188	-0.15576172	-0.88793945	0.11621094	-0.15966797	0.45361328	0	0	8/3/2018	8	3	2018	16:31:33	59493	0.3	16	31	33	0	0.059814453	3.5175293	-0.24243164	-0.072265625	-0.90405273	19.781494	0.1965332	0	0	0	0	0	0	0	0	0	0.93896484	0.061035156	0.27685547	-0.17724609	-0.083251953	0.016113281	0	44330	0	0	0
453	454	454	Category E	-0.47998047	0.011962891	-1.0678711	0.17773438	-0.15966797	0.44140625	0	0	8/3/2018	8	3	2018	16:31:33	59493	0.4	16	31	33	0	0.059814453	3.5175293	-0.23754883	-0.070556641	-0.90698242	19.022705	0.30224609	0	0	0	0	0	0	0	0	0	0.94018555	0.059814453	0.4855957	-0.2421875	0.082519531	-0.16064453	0	44330	0	0	0
454	455	455	Category E	-0.2878418	0.11987305	-0.93579102	0.19165039	-0.18310547	0.42529297	0	0	8/3/2018	8	3	2018	16:31:33	59493	0.5	16	31	33	0	0.059814453	3.5175293	-0.2331543	-0.069091797	-0.90991211	20.338623	0.19848633	0	0	0	0	0	0	0	0	0	0.94189453	0.058105469	0.26928711	-0.054443359	0.18896484	-0.025634766	0	44330	0	0	0
455	456	456	Category E	-0.49194336	0.19189453	-0.95996094	0.21948242	-0.17138672	0.42138672	0	0	8/3/2018	8	3	2018	16:31:33	59493	0.6	16	31	33	0	0.059814453	3.5175293	-0.22998047	-0.069580078	-0.9074707	23.04541	0.37353516	0	0	0	0	0	0	0	0	0	0.9387207	0.061279297	0.57568359	-0.26171875	0.26147461	-0.052246094	0	44330	0	0	0
456	457	457	Category E	-0.45581055	0.023925781	-0.70776367	0.19165039	-0.16870117	0.43261719	0	0	8/3/2018	8	3	2018	16:31:33	59493	0.7	16	31	33	0	0.059814453	3.5175293	-0.22729492	-0.069580078	-0.90649414	27.498535	0.31689453	0	0	0	0	0	0	0	0	0	0.93725586	0.062744141	0.52075195	-0.22827148	0.093505859	0.19873047	0	44330	0	0	0
457	458	458	Category E	-0.43188477	0.059814453	-0.6237793	0.18725586	-0.18017578	0.43017578	0	0	8/3/2018	8	3	2018	16:31:33	59493	0.8	16	31	33	0	0.059814453	3.5175293	-0.22387695	-0.069091797	-0.90698242	28.297607	0.37426758	0	0	0	0	0	0	0	0	0	0.93676758	0.063232422	0.62036133	-0.20776367	0.12890625	0.28320313	0	44330	0	0	0
458	459	459	Category E	-0.51586914	-0.15576172	-0.63598633	0.17773438	-0.15185547	0.44067383	0	0	8/3/2018	8	3	2018	16:31:33	59493	0.9	16	31	33	0	0.059814453	3.5175293	-0.21777344	-0.067626953	-0.90869141	24.021484	0.41333008	0	0	0	0	0	0	0	0	0	0.93676758	0.063232422	0.65869141	-0.29785156	-0.087890625	0.27270508	0	44330	0	0	0
459	460	460	Category E	-0.46777344	-0.25195313	-0.95996094	0.17529297	-0.12231445	0.45068359	0	0	8/3/2018	8	3	2018	16:31:34	59494	0	16	31	34	0	0.059814453	3.5175293	-0.21557617	-0.065673828	-0.91381836	17.385986	0.31665039	0	0	0	0	0	0	0	0	0	0.94116211	0.058837891	0.484375	-0.25195313	-0.18603516	-0.045898438	0	44330	0	0	0
460	461	461	Category E	-0.2878418	-0.14379883	-1.0319824	0.19604492	-0.12182617	0.44116211	0	0	8/3/2018	8	3	2018	16:31:34	59494	0.1	16	31	34	0	0.059814453	3.5175293	-0.20776367	-0.063964844	-0.9140625	7.6293945	0.16308594	0	0	0	0	0	0	0	0	0	0.93969727	0.060302734	0.27734375	-0.079833984	-0.079589844	-0.11767578	0	44330	0	0	0
461	462	462	Category E	-0.34790039	-0.19189453	-0.97192383	0.18579102	-0.12792969	0.44482422	0	0	8/3/2018	8	3	2018	16:31:34	59494	0.2	16	31	34	0	0.059814453	3.5175293	-0.20385742	-0.0625	-0.90917969	1.1992188	0.203125	0	0	0	0	0	0	0	0	0	0.93383789	0.066162109	0.33569336	-0.14379883	-0.12915039	-0.0625	0	44330	0	0	0
462	463	463	Category E	-0.35986328	-0.19189453	-0.83984375	0.15991211	-0.12744141	0.45507813	0	0	8/3/2018	8	3	2018	16:31:34	59494	0.3	16	31	34	0	0.059814453	3.5175293	-0.2019043	-0.060791016	-0.90820313	0.21948242	0.21606445	0	0	0	0	0	0	0	0	0	0.93237305	0.067626953	0.35717773	-0.15771484	-0.13085938	0.068359375	0	44330	0	0	0
463	464	464	Category E	-0.59985352	-0.35986328	-0.85180664	0.095947266	-0.13305664	0.46240234	0	0	8/3/2018	8	3	2018	16:31:34	59494	0.4	16	31	34	0	0.059814453	3.5175293	-0.19580078	-0.05859375	-0.90869141	1.1501465	0.50683594	0	0	0	0	0	0	0	0	0	0.93139648	0.068603516	0.76196289	-0.40380859	-0.30102539	0.056884766	0	44330	0	0	0
464	465	465	Category E	-0.37182617	0.011962891	-0.63598633	0.057373047	-0.13574219	0.47070313	0	0	8/3/2018	8	3	2018	16:31:34	59494	0.5	16	31	34	0	0.059814453	3.5175293	-0.19433594	-0.056640625	-0.90258789	1.4521484	0.32739258	0	0	0	0	0	0	0	0	0	0.92504883	0.074951172	0.51269531	-0.17724609	0.068603516	0.26660156	0	44330	0	0	0
465	466	466	Category E	-0.37182617	-0.16796875	-1.0439453	0.034667969	-0.1418457	0.46801758	0	0	8/3/2018	8	3	2018	16:31:34	59494	0.6	16	31	34	0	0.059814453	3.5175293	-0.19458008	-0.0546875	-0.90356445	3.3059082	0.25268555	0	0	0	0	0	0	0	0	0	0.92578125	0.07421875	0.43041992	-0.17700195	-0.11303711	-0.14013672	0	44330	0	0	0
466	467	467	Category E	-0.41992188	0	-0.93579102	0.11157227	-0.15771484	0.45507813	0	0	8/3/2018	8	3	2018	16:31:34	59494	0.7	16	31	34	0	0.059814453	3.5175293	-0.18774414	-0.052734375	-0.90161133	0.26831055	0.24047852	0	0	0	0	0	0	0	0	0	0.92236328	0.077636719	0.31884766	-0.23193359	0.052734375	-0.033935547	0	44330	0	0	0
467	468	468	Category E	-0.29980469	0.083984375	-1.0078125	0.14892578	-0.16650391	0.44287109	0	0	8/3/2018	8	3	2018	16:31:34	59494	0.8	16	31	34	0	0.059814453	3.5175293	-0.18603516	-0.051513672	-0.89941406	4.699707	0.20727539	0	0	0	0	0	0	0	0	0	0.91992188	0.080078125	0.35717773	-0.11352539	0.13549805	-0.1081543	0	44330	0	0	0
468	469	469	Category E	-0.2277832	0.047851563	-0.93579102	0.16894531	-0.1640625	0.43139648	0	0	8/3/2018	8	3	2018	16:31:34	59494	0.9	16	31	34	0	0.059814453	3.5175293	-0.18334961	-0.05078125	-0.8984375	8.9343262	0.11450195	0	0	0	0	0	0	0	0	0	0.91845703	0.081542969	0.18041992	-0.044189453	0.098632813	-0.037109375	0	44330	0	0	0
469	470	470	Category E	-0.26391602	-0.11987305	-0.86376953	0.1652832	-0.17358398	0.43408203	0	0	8/3/2018	8	3	2018	16:31:35	59495	0	16	31	35	0	0.059814453	3.5175293	-0.18041992	-0.052001953	-0.89892578	11.103027	0.11279297	0	0	0	0	0	0	0	0	0	0.91821289	0.081787109	0.18603516	-0.083251953	-0.067626953	0.03515625	0	44330	0	0	0
470	471	471	Category E	-0.32397461	-0.31176758	-0.63598633	0.16381836	-0.17944336	0.43286133	0	0	8/3/2018	8	3	2018	16:31:35	59495	0.1	16	31	35	0	0.059814453	3.5175293	-0.17602539	-0.053955078	-0.89941406	11.550537	0.39697266	0	0	0	0	0	0	0	0	0	0.91796875	0.08203125	0.66894531	-0.14770508	-0.25756836	0.26342773	0	44330	0	0	0
471	472	472	Category E	-0.45581055	-0.11987305	-1.1398926	0.14233398	-0.15039063	0.44824219	0	0	8/3/2018	8	3	2018	16:31:35	59495	0.2	16	31	35	0	0.059814453	3.5175293	-0.1706543	-0.056152344	-0.90600586	12.538086	0.37402344	0	0	0	0	0	0	0	0	0	0.92382813	0.076171875	0.58227539	-0.28491211	-0.063476563	-0.23364258	0	44330	0	0	0
472	473	473	Category E	-0.071777344	-0.21582031	-1.0197754	0.16308594	-0.12280273	0.4453125	0	0	8/3/2018	8	3	2018	16:31:35	59495	0.3	16	31	35	0	0.059814453	3.5175293	-0.16381836	-0.057373047	-0.91430664	9.6462402	0.21118164	0	0	0	0	0	0	0	0	0	0.93066406	0.069335938	0.35571289	0.092041016	-0.15820313	-0.10522461	0	44330	0	0	0
473	474	474	Category E	-0.29980469	-0.37182617	-0.87597656	0.17114258	-0.13574219	0.4440918	0	0	8/3/2018	8	3	2018	16:31:35	59495	0.4	16	31	35	0	0.059814453	3.5175293	-0.16162109	-0.053466797	-0.9074707	6.1044922	0.34814453	0	0	0	0	0	0	0	0	0	0.92333984	0.076660156	0.48779297	-0.13793945	-0.31811523	0.031494141	0	44330	0	0	0
474	475	475	Category E	-0.19189453	-0.011962891	-0.74389648	0.15234375	-0.13500977	0.44775391	0	0	8/3/2018	8	3	2018	16:31:35	59495	0.5	16	31	35	0	0.059814453	3.5175293	-0.15380859	-0.046630859	-0.91577148	7.614502	0.17944336	0	0	0	0	0	0	0	0	0	0.92993164	0.070068359	0.24487305	-0.037841797	0.034667969	0.171875	0	44330	0	0	0
475	476	476	Category E	-0.19189453	-0.11987305	-0.70776367	0.19433594	-0.11010742	0.44311523	0	0	8/3/2018	8	3	2018	16:31:35	59495	0.6	16	31	35	0	0.059814453	3.5175293	-0.15405273	-0.046386719	-0.91357422	11.668701	0.22167969	0	0	0	0	0	0	0	0	0	0.92773438	0.072265625	0.31689453	-0.037597656	-0.073242188	0.20581055	0	44330	0	0	0
476	477	477	Category L	0.035888672	0.023925781	-0.98388672	-0.15014648	-0.17797852	0.44873047	0	0	8/3/2018	8	3	2018	17:52:36	64356	0	17	52	36	0	0.059570313	3.5175293	-0.15112305	-0.044677734	-0.90258789	8.9655762	0.21508789	0	0	0	0	0	0	0	0	0	0.91625977	0.083740234	0.33691406	0.18701172	0.068603516	-0.081054688	0	44330	0	0	0
477	478	478	Category L	0.083984375	0	-0.97192383	-0.14746094	-0.18676758	0.45068359	0	0	8/3/2018	8	3	2018	17:52:36	64356	0.099	17	52	36	0	0.059570313	3.5175293	-0.14331055	-0.046142578	-0.9140625	3.2348633	0.23901367	0	0	0	0	0	0	0	0	0	0.92626953	0.073730469	0.33129883	0.22729492	0.046142578	-0.057617188	0	44330	0	0	0
478	479	479	Category L	0.11987305	0.011962891	-0.94799805	-0.14038086	-0.17822266	0.44580078	0	0	8/3/2018	8	3	2018	17:52:36	64356	0.199	17	52	36	0	0.059570313	3.5175293	-0.13647461	-0.041259766	-0.90649414	1.871582	0.26513672	0	0	0	0	0	0	0	0	0	0.91772461	0.082275391	0.35107422	0.25634766	0.053222656	-0.041259766	0	44330	0	0	0
479	480	480	Category L	0.095947266	0.011962891	-0.93579102	-0.14648438	-0.18432617	0.44897461	0	0	8/3/2018	8	3	2018	17:52:36	64356	0.3	17	52	36	0	0.059570313	3.5175293	-0.12939453	-0.040283203	-0.92041016	5.5100098	0.23193359	0	0	0	0	0	0	0	0	0	0.93017578	0.069824219	0.29321289	0.2253418	0.052246094	-0.015136719	0	44330	0	0	0
480	481	481	Category L	0.059814453	0.011962891	-0.94799805	-0.14282227	-0.18212891	0.44995117	0	0	8/3/2018	8	3	2018	17:52:36	64356	0.4	17	52	36	0	0.059570313	3.5175293	-0.12524414	-0.037597656	-0.92114258	12.585693	0.19335938	0	0	0	0	0	0	0	0	0	0.93041992	0.069580078	0.26123047	0.18505859	0.049560547	-0.026611328	0	44330	0	0	0
481	482	482	Category L	0.047851563	0.023925781	-0.95996094	-0.14453125	-0.18115234	0.44897461	0	0	8/3/2018	8	3	2018	17:52:36	64356	0.5	17	52	36	0	0.059570313	3.5175293	-0.12329102	-0.040039063	-0.91333008	21.236572	0.18847656	0	0	0	0	0	0	0	0	0	0.92260742	0.077392578	0.28173828	0.17114258	0.063964844	-0.046386719	0	44330	0	0	0
482	483	483	Category L	0.071777344	0.011962891	-0.93579102	-0.13867188	-0.18701172	0.44799805	0	0	8/3/2018	8	3	2018	17:52:36	64356	0.6	17	52	36	0	0.059570313	3.5175293	-0.11767578	-0.046875	-0.92895508	23.802734	0.19848633	0	0	0	0	0	0	0	0	0	0.9375	0.0625	0.25512695	0.18945313	0.058837891	-0.006591797	0	44330	0	0	0
483	484	484	Category L	0.071777344	0.011962891	-0.93579102	-0.14453125	-0.18408203	0.44702148	0	0	8/3/2018	8	3	2018	17:52:36	64356	0.7	17	52	36	0	0.059570313	3.5175293	-0.11547852	-0.045410156	-0.91967773	23.360352	0.1965332	0	0	0	0	0	0	0	0	0	0.92797852	0.072021484	0.26074219	0.18725586	0.057373047	-0.015869141	0	44330	0	0	0
484	485	485	Category L	0.035888672	0.023925781	-0.92382813	-0.14379883	-0.1796875	0.44995117	0	0	8/3/2018	8	3	2018	17:52:36	64356	0.8	17	52	36	0	0.059570313	3.5175293	-0.11181641	-0.043457031	-0.93823242	23.793701	0.16308594	0	0	0	0	0	0	0	0	0	0.94580078	0.054199219	0.22973633	0.14770508	0.067382813	0.014404297	0	44330	0	0	0
485	486	486	Category L	0.10791016	0.011962891	-0.92382813	-0.14550781	-0.19042969	0.44287109	0	0	8/3/2018	8	3	2018	17:52:36	64356	0.9	17	52	36	0	0.059570313	3.5175293	-0.10571289	-0.048339844	-0.93383789	25.601563	0.22216797	0	0	0	0	0	0	0	0	0	0.94091797	0.059082031	0.28393555	0.21362305	0.060302734	0.010009766	0	44330	0	0	0
486	487	487	Category L	0.095947266	0	-0.89990234	-0.15063477	-0.17651367	0.44482422	0	0	8/3/2018	8	3	2018	17:52:37	64357	0	17	52	37	0	0.059570313	3.5175293	-0.10327148	-0.051513672	-0.94580078	24.862061	0.2109375	0	0	0	0	0	0	0	0	0	0.95288086	0.047119141	0.29711914	0.19921875	0.051513672	0.045898438	0	44330	0	0	0
487	488	488	Category L	0.059814453	0.035888672	-0.93579102	-0.14038086	-0.18481445	0.44384766	0	0	8/3/2018	8	3	2018	17:52:37	64357	0.1	17	52	37	0	0.059570313	3.5175293	-0.098876953	-0.048583984	-0.93920898	22.517334	0.17993164	0	0	0	0	0	0	0	0	0	0.94555664	0.054443359	0.24682617	0.15869141	0.084472656	0.003417969	0	44330	0	0	0
488	489	489	Category L	0.071777344	0.023925781	-0.92382813	-0.14819336	-0.18334961	0.44287109	0	0	8/3/2018	8	3	2018	17:52:37	64357	0.2	17	52	37	0	0.059570313	3.5175293	-0.098632813	-0.038818359	-0.95581055	20.391357	0.18457031	0	0	0	0	0	0	0	0	0	0.96166992	0.038330078	0.26538086	0.17041016	0.062744141	0.031982422	0	44330	0	0	0
489	490	490	Category L	0.10791016	0.011962891	-0.93579102	-0.14575195	-0.18066406	0.44873047	0	0	8/3/2018	8	3	2018	17:52:37	64357	0.3	17	52	37	0	0.059570313	3.5175293	-0.092773438	-0.033447266	-0.96264648	18.590576	0.20776367	0	0	0	0	0	0	0	0	0	0.96777344	0.032226563	0.2734375	0.20068359	0.045410156	0.026855469	0	44330	0	0	0
490	491	491	Category L	0.071777344	0.023925781	-0.94799805	-0.1394043	-0.18310547	0.45019531	0	0	8/3/2018	8	3	2018	17:52:37	64357	0.4	17	52	37	0	0.059570313	3.5175293	-0.087890625	-0.032714844	-0.95410156	15.776123	0.16967773	0	0	0	0	0	0	0	0	0	0.95874023	0.041259766	0.22265625	0.15966797	0.056640625	0.006103516	0	44330	0	0	0
491	492	492	Category L	0.071777344	0.047851563	-0.94799805	-0.14306641	-0.18408203	0.44580078	0	0	8/3/2018	8	3	2018	17:52:37	64357	0.5	17	52	37	0	0.059570313	3.5175293	-0.083251953	-0.032958984	-0.96679688	10.361084	0.17578125	0	0	0	0	0	0	0	0	0	0.97094727	0.029052734	0.25463867	0.1550293	0.080810547	0.018798828	0	44330	0	0	0
492	493	493	Category L	0.047851563	0.023925781	-0.93579102	-0.14453125	-0.18359375	0.45214844	0	0	8/3/2018	8	3	2018	17:52:37	64357	0.6	17	52	37	0	0.059570313	3.5175293	-0.075927734	-0.032958984	-0.95947266	4.4489746	0.13842773	0	0	0	0	0	0	0	0	0	0.96313477	0.036865234	0.20458984	0.1237793	0.056884766	0.023681641	0	44330	0	0	0
493	494	494	Category L	0.059814453	0.011962891	-0.94799805	-0.14453125	-0.18041992	0.45092773	0	0	8/3/2018	8	3	2018	17:52:37	64357	0.7	17	52	37	0	0.059570313	3.5175293	-0.071533203	-0.028808594	-0.97460938	0.97680664	0.14013672	0	0	0	0	0	0	0	0	0	0.9777832	0.022216797	0.19897461	0.13134766	0.040771484	0.026611328	0	44330	0	0	0
494	495	495	Category L	0.071777344	0.011962891	-0.91186523	-0.14648438	-0.18505859	0.44384766	0	0	8/3/2018	8	3	2018	17:52:37	64357	0.8	17	52	37	0	0.059570313	3.5175293	-0.068359375	-0.030029297	-0.96191406	0.6184082	0.15454102	0	0	0	0	0	0	0	0	0	0.96484375	0.03515625	0.23217773	0.14013672	0.041992188	0.050048828	0	44330	0	0	0
495	496	496	Category L	0.071777344	0.011962891	-0.94799805	-0.14379883	-0.18823242	0.44580078	0	0	8/3/2018	8	3	2018	17:52:37	64357	0.9	17	52	37	0	0.059570313	3.5175293	-0.065673828	-0.038818359	-0.97436523	0.93066406	0.14892578	0	0	0	0	0	0	0	0	0	0.97729492	0.022705078	0.21484375	0.13745117	0.05078125	0.026367188	0	44330	0	0	0
496	497	497	Category L	0.059814453	0.023925781	-0.92382813	-0.13623047	-0.18261719	0.44897461	0	0	8/3/2018	8	3	2018	17:52:38	64358	0	17	52	38	0	0.059570313	3.5175293	-0.059326172	-0.038330078	-0.96606445	0.20703125	0.14111328	0	0	0	0	0	0	0	0	0	0.96875	0.03125	0.22412109	0.11914063	0.062255859	0.042236328	0	44330	0	0	0
497	498	498	Category L	0.071777344	0.023925781	-0.94799805	-0.13842773	-0.19018555	0.45068359	0	0	8/3/2018	8	3	2018	17:52:38	64358	0.1	17	52	38	0	0.059570313	3.5175293	-0.054443359	-0.035400391	-0.98217773	0.33349609	0.14355469	0	0	0	0	0	0	0	0	0	0.984375	0.015625	0.2199707	0.1262207	0.059326172	0.034179688	0	44330	0	0	0
498	499	499	Category L	0.095947266	0.023925781	-0.94799805	-0.14306641	-0.18774414	0.44873047	0	0	8/3/2018	8	3	2018	17:52:38	64358	0.2	17	52	38	0	0.059570313	3.5175293	-0.046386719	-0.038818359	-0.98461914	0.11328125	0.15991211	0	0	0	0	0	0	0	0	0	0.98657227	0.013427734	0.24194336	0.14233398	0.062744141	0.036621094	0	44330	0	0	0
499	500	500	Category L	0.083984375	0.011962891	-0.93579102	-0.14648438	-0.18310547	0.4519043	0	0	8/3/2018	8	3	2018	17:52:38	64358	0.3	17	52	38	0	0.059570313	3.5175293	-0.042236328	-0.037597656	-0.98193359	0.63745117	0.14331055	0	0	0	0	0	0	0	0	0	0.98364258	0.016357422	0.22216797	0.1262207	0.049560547	0.046142578	0	44330	0	0	0
500	501	501	Category L	0.083984375	0.011962891	-0.94799805	-0.1418457	-0.18676758	0.44873047	0	0	8/3/2018	8	3	2018	17:52:38	64358	0.4	17	52	38	0	0.059570313	3.5175293	-0.036621094	-0.035644531	-0.99584961	1.8417969	0.13818359	0	0	0	0	0	0	0	0	0	0.99707031	0.002929688	0.21630859	0.12060547	0.047607422	0.047851563	0	44330	0	0	0
501	502	502	Category L	0.083984375	0.023925781	-0.92382813	-0.14160156	-0.18701172	0.44384766	0	0	8/3/2018	8	3	2018	17:52:38	64358	0.5	17	52	38	0	0.059570313	3.5175293	-0.033447266	-0.033447266	-0.98925781	1.9326172	0.14599609	0	0	0	0	0	0	0	0	0	0.99023438	0.009765625	0.24023438	0.11743164	0.057373047	0.065429688	0	44330	0	0	0
502	503	503	Category L	0.047851563	0.023925781	-0.94799805	-0.1394043	-0.18237305	0.45092773	0	0	8/3/2018	8	3	2018	17:52:38	64358	0.6	17	52	38	0	0.059570313	3.5175293	-0.031738281	-0.027587891	-1.0029297	0.97851563	0.10961914	0	0	0	0	0	0	0	0	0	1.0036621	0.003662109	0.1862793	0.079589844	0.051513672	0.054931641	0	44330	0	0	0
503	504	504	Category L	0.035888672	0.011962891	-0.92382813	-0.13696289	-0.18969727	0.44702148	0	0	8/3/2018	8	3	2018	17:52:38	64358	0.7	17	52	38	0	0.059570313	3.5175293	-0.029052734	-0.024414063	-0.9934082	0.7668457	0.10205078	0	0	0	0	0	0	0	0	0	0.99414063	0.005859375	0.17114258	0.064941406	0.036376953	0.069580078	0	44330	0	0	0
504	505	505	Category L	0.047851563	0.011962891	-0.94799805	-0.14404297	-0.19116211	0.44677734	0	0	8/3/2018	8	3	2018	17:52:38	64358	0.8	17	52	38	0	0.059570313	3.5175293	-0.023681641	-0.022216797	-1.0009766	1.489502	0.095458984	0	0	0	0	0	0	0	0	0	1.0014648	0.001464844	0.15893555	0.071533203	0.034179688	0.052978516	0	44330	0	0	0
505	506	506	Category L	0.083984375	0.011962891	-0.93579102	-0.140625	-0.17993164	0.45092773	0	0	8/3/2018	8	3	2018	17:52:38	64358	0.9	17	52	38	0	0.059570313	3.5175293	-0.021728516	-0.01953125	-1.0048828	2.791748	0.13012695	0	0	0	0	0	0	0	0	0	1.005127	0.005126953	0.20654297	0.10571289	0.031494141	0.069091797	0	44330	0	0	0
506	507	507	Category L	0.095947266	0.023925781	-0.95996094	-0.140625	-0.18237305	0.44311523	0	0	8/3/2018	8	3	2018	17:52:39	64359	0	17	52	39	0	0.059570313	3.5175293	-0.022216797	-0.018554688	-1.0119629	5.1208496	0.13598633	0	0	0	0	0	0	0	0	0	1.0124512	0.012451172	0.21289063	0.11816406	0.042480469	0.052001953	0	44330	0	0	0
507	508	508	Category L	0.083984375	0.023925781	-0.95996094	-0.14257813	-0.18115234	0.4519043	0	0	8/3/2018	8	3	2018	17:52:39	64359	0.1	17	52	39	0	0.059570313	3.5175293	-0.019775391	-0.019042969	-1.0019531	8.0539551	0.12011719	0	0	0	0	0	0	0	0	0	1.0024414	0.002441406	0.18896484	0.10375977	0.04296875	0.041992188	0	44330	0	0	0
508	509	509	Category L	0.083984375	0.011962891	-0.92382813	-0.13769531	-0.18334961	0.45019531	0	0	8/3/2018	8	3	2018	17:52:39	64359	0.2	17	52	39	0	0.059570313	3.5175293	-0.021728516	-0.023925781	-1.0095215	13.000732	0.14086914	0	0	0	0	0	0	0	0	0	1.0100098	0.010009766	0.22753906	0.10571289	0.035888672	0.085693359	0	44330	0	0	0
509	510	510	Category J	-0.035888672	-0.10791016	-0.74389648	-0.12988281	-0.18408203	0.45019531	0	0	8/3/2018	8	3	2018	17:52:39	64359	0.4	17	52	39	0	0.059570313	3.5175293	-0.019042969	-0.023925781	-1.0083008	19.641113	0.27783203	0	0	0	0	0	0	0	0	0	1.0087891	0.008789063	0.36499023	-0.016601563	-0.083740234	0.2644043	0	44330	0	0	0
510	511	511	Category J	0.11987305	-0.3359375	-1.2839355	-0.065917969	-0.19287109	0.45532227	0	0	8/3/2018	8	3	2018	17:52:39	64359	0.5	17	52	39	0	0.059570313	3.5288086	-0.019042969	-0.021484375	-1.0197754	25.204346	0.43334961	0	0	0	0	0	0	0	0	0	1.0202637	0.020263672	0.71728516	0.13891602	-0.31420898	-0.26391602	0	44330	0	0	0
511	512	512	Category J	0.21582031	-0.27587891	-1.3798828	0.099121094	-0.20727539	0.44677734	0	0	8/3/2018	8	3	2018	17:52:39	64359	0.6	17	52	39	0	0.059570313	3.5288086	-0.018554688	-0.016601563	-1.0114746	33.074463	0.50756836	0	0	0	0	0	0	0	0	0	1.0117188	0.01171875	0.86181641	0.234375	-0.2590332	-0.36816406	0	44330	0	0	0
512	513	513	Category J	-0.19189453	0.16796875	-0.58789063	0.093017578	-0.18603516	0.45800781	0	0	8/3/2018	8	3	2018	17:52:39	64359	0.7	17	52	39	0	0.059570313	3.5288086	-0.019042969	-0.021972656	-1.0202637	38.860352	0.50292969	0	0	0	0	0	0	0	0	0	1.020752	0.020751953	0.79516602	-0.17260742	0.18994141	0.43237305	0	44330	0	0	0
513	514	514	Category J	0.21582031	0.34790039	-1.7519531	0.11523438	-0.18164063	0.44970703	0	0	8/3/2018	8	3	2018	17:52:39	64359	0.8	17	52	39	0	0.059570313	3.5288086	-0.016357422	-0.017089844	-1.0148926	36.846436	0.85449219	0	0	0	0	0	0	0	0	0	1.0151367	0.015136719	1.3339844	0.23217773	0.36499023	-0.73681641	0	44330	0	0	0
514	515	515	Category J	-0.2878418	-0.16796875	-0.59985352	0.17382813	-0.16821289	0.44604492	0	0	8/3/2018	8	3	2018	17:52:39	64359	0.9	17	52	39	0	0.059570313	3.5288086	-0.01171875	-0.009277344	-1.0187988	41.051514	0.52612305	0	0	0	0	0	0	0	0	0	1.0187988	0.018798828	0.85351563	-0.27587891	-0.15844727	0.41894531	0	44330	0	0	0
515	516	516	Category J	-0.14379883	-0.083984375	-0.047851563	0.084228516	-0.23339844	0.4387207	0	0	8/3/2018	8	3	2018	17:52:40	64360	0	17	52	40	0	0.059570313	3.5288086	-0.009765625	-0.008056641	-1.0302734	43.576904	0.99438477	0	0	0	0	0	0	0	0	0	1.0302734	0.030273438	1.1921387	-0.13378906	-0.075683594	0.98242188	0	44330	0	0	0
516	517	517	Category J	0.2277832	-0.31176758	-1.7519531	0.11181641	-0.23217773	0.4362793	0	0	8/3/2018	8	3	2018	17:52:40	64360	0.1	17	52	40	0	0.059570313	3.5288086	-0.0078125	-0.004882813	-1.0217285	46.957764	0.82617188	0	0	0	0	0	0	0	0	0	1.0217285	0.021728516	1.2724609	0.2355957	-0.30664063	-0.72998047	0	44330	0	0	0
517	518	518	Category J	-0.011962891	0.095947266	-0.2277832	0.078125	-0.21508789	0.44287109	0	0	8/3/2018	8	3	2018	17:52:40	64360	0.2	17	52	40	0	0.059570313	3.5288086	-0.011230469	-0.007080078	-1.0349121	45.907715	0.8137207	0	0	0	0	0	0	0	0	0	1.0349121	0.034912109	0.91088867	-0.000488281	0.10302734	0.80712891	0	44330	0	0	0
518	519	519	Category J	0.083984375	0.17993164	-1.8359375	0.072021484	-0.19360352	0.45751953	0	0	8/3/2018	8	3	2018	17:52:40	64360	0.3	17	52	40	0	0.059570313	3.5288086	-0.01171875	-0.004638672	-1.0253906	41.222412	0.83666992	0	0	0	0	0	0	0	0	0	1.0253906	0.025390625	1.0908203	0.095703125	0.18457031	-0.81030273	0	44330	0	0	0
519	520	520	Category J	0.14379883	-0.035888672	-1.1037598	0.15185547	-0.16259766	0.45263672	0	0	8/3/2018	8	3	2018	17:52:40	64360	0.4	17	52	40	0	0.059570313	3.5288086	-0.015625	-0.002685547	-1.0187988	40.969482	0.18334961	0	0	0	0	0	0	0	0	0	1.019043	0.019042969	0.27734375	0.15942383	-0.032958984	-0.084716797	0	44330	0	0	0
520	521	521	Category J	-0.19189453	-0.19189453	-0.34790039	0.15551758	-0.19506836	0.44116211	0	0	8/3/2018	8	3	2018	17:52:40	64360	0.5	17	52	40	0	0.059570313	3.5288086	-0.015136719	-0.001220703	-1.0239258	33.862305	0.72436523	0	0	0	0	0	0	0	0	0	1.0241699	0.024169922	1.0432129	-0.17651367	-0.19042969	0.67602539	0	44330	0	0	0
521	522	522	Category J	0.083984375	-0.46777344	-2.1118164	0.13671875	-0.22192383	0.43383789	0	0	8/3/2018	8	3	2018	17:52:40	64360	0.6	17	52	40	0	0.059570313	3.5288086	-0.017578125	0.000488281	-1.015625	24.585205	1.1962891	0	0	0	0	0	0	0	0	0	1.015625	0.015625	1.6660156	0.1015625	-0.46826172	-1.0959473	0	44330	0	0	0
522	523	523	Category J	-0.27587891	0	-0.20385742	0.10180664	-0.19140625	0.44799805	0	0	8/3/2018	8	3	2018	17:52:40	64360	0.7	17	52	40	0	0.059570313	3.5288086	-0.019042969	-0.000976563	-1.0266113	18.156738	0.86181641	0	0	0	0	0	0	0	0	0	1.0266113	0.026611328	1.0805664	-0.2565918	0.000976563	0.82275391	0	44330	0	0	0
523	524	524	Category J	0.011962891	0.14379883	-2.3759766	0.10595703	-0.18994141	0.45336914	0	0	8/3/2018	8	3	2018	17:52:40	64360	0.8	17	52	40	0	0.059570313	3.5288086	-0.017578125	0.004150391	-1.0212402	18.297607	1.3620605	0	0	0	0	0	0	0	0	0	1.0214844	0.021484375	1.5236816	0.029541016	0.1394043	-1.3544922	0	44330	0	0	0
524	525	525	Category J	0.17993164	-0.27587891	-0.51586914	0.16650391	-0.19042969	0.43432617	0	0	8/3/2018	8	3	2018	17:52:40	64360	0.9	17	52	40	0	0.059570313	3.5288086	-0.01953125	0.006347656	-1.0268555	15.463623	0.61694336	0	0	0	0	0	0	0	0	0	1.0270996	0.027099609	0.99291992	0.19946289	-0.28222656	0.51098633	0	44330	0	0	0
525	526	526	Category J	-0.035888672	-0.3359375	-1.5839844	0.14526367	-0.21337891	0.43579102	0	0	8/3/2018	8	3	2018	17:52:41	64361	0	17	52	41	0	0.059570313	3.5288086	-0.027832031	0.006103516	-1.0344238	18.036865	0.6472168	0	0	0	0	0	0	0	0	0	1.034668	0.034667969	0.89941406	-0.0078125	-0.34204102	-0.54931641	0	44330	0	0	0
526	527	527	Category J	0.083984375	0.23999023	-0.47998047	0.061523438	-0.17822266	0.46533203	0	0	8/3/2018	8	3	2018	17:52:41	64361	0.1	17	52	41	0	0.059570313	3.5288086	-0.031982422	0.007324219	-1.0249023	17.127197	0.60375977	0	0	0	0	0	0	0	0	0	1.0256348	0.025634766	0.89355469	0.1159668	0.23242188	0.54492188	0	44330	0	0	0
527	528	528	Category J	-0.16796875	0.52783203	-2.2797852	0.086181641	-0.18359375	0.45507813	0	0	8/3/2018	8	3	2018	17:52:41	64361	0.2	17	52	41	0	0.059570313	3.5288086	-0.033691406	0.006591797	-1.0354004	18.240967	1.3554688	0	0	0	0	0	0	0	0	0	1.0358887	0.035888672	1.8994141	-0.1340332	0.52099609	-1.2441406	0	44330	0	0	0
528	529	529	Category J	0.13183594	0.19189453	-1.5119629	0.12597656	-0.19287109	0.44262695	0	0	8/3/2018	8	3	2018	17:52:41	64361	0.3	17	52	41	0	0.059570313	3.5288086	-0.035400391	0.008544922	-1.0270996	15.386719	0.54443359	0	0	0	0	0	0	0	0	0	1.027832	0.027832031	0.83496094	0.16723633	0.18310547	-0.48461914	0	44330	0	0	0
529	530	530	Category J	-0.011962891	-0.035888672	-0.15576172	0.1640625	-0.17919922	0.44555664	0	0	8/3/2018	8	3	2018	17:52:41	64361	0.4	17	52	41	0	0.059570313	3.5288086	-0.040527344	0.009521484	-1.0244141	8.3366699	0.87036133	0	0	0	0	0	0	0	0	0	1.0253906	0.025390625	0.94287109	0.028564453	-0.045410156	0.86865234	0	44330	0	0	0
530	531	531	Category J	-0.047851563	-0.14379883	-1.7758789	0.093994141	-0.18408203	0.45898438	0	0	8/3/2018	8	3	2018	17:52:41	64361	0.5	17	52	41	0	0.059570313	3.5288086	-0.051269531	0.010498047	-1.0336914	10.39917	0.75805664	0	0	0	0	0	0	0	0	0	1.0349121	0.034912109	0.89990234	0.003417969	-0.15429688	-0.74194336	0	44330	0	0	0
531	532	532	Category J	0.035888672	-0.023925781	-0.059814453	0.072265625	-0.16967773	0.47094727	0	0	8/3/2018	8	3	2018	17:52:41	64361	0.6	17	52	41	0	0.059570313	3.5288086	-0.052734375	0.010742188	-1.0344238	5.3972168	0.97924805	0	0	0	0	0	0	0	0	0	1.0356445	0.035644531	1.0981445	0.088623047	-0.034667969	0.97460938	0	44330	0	0	0
532	533	533	Category J	-0.059814453	0.17993164	-2.0998535	0.11108398	-0.16015625	0.45898438	0	0	8/3/2018	8	3	2018	17:52:41	64361	0.7	17	52	41	0	0.059570313	3.5288086	-0.054199219	0.010009766	-1.0422363	0.022216797	1.0708008	0	0	0	0	0	0	0	0	0	1.0437012	0.043701172	1.232666	-0.005371094	0.16967773	-1.057373	0	44330	0	0	0
533	534	534	Category J	-0.2277832	-0.083984375	-0.047851563	0.14331055	-0.1940918	0.44482422	0	0	8/3/2018	8	3	2018	17:52:41	64361	0.8	17	52	41	0	0.059570313	3.5288086	-0.057617188	0.010009766	-1.0332031	1.9191895	1.0043945	0	0	0	0	0	0	0	0	0	1.0349121	0.034912109	1.2495117	-0.16992188	-0.093994141	0.98535156	0	44330	0	0	0
534	535	535	Category J	-0.083984375	-0.58789063	-1.9318848	0.10668945	-0.22070313	0.43457031	0	0	8/3/2018	8	3	2018	17:52:41	64361	0.9	17	52	41	0	0.059570313	3.5288086	-0.063476563	0.010986328	-1.0390625	1.1821289	1.0751953	0	0	0	0	0	0	0	0	0	1.0410156	0.041015625	1.5119629	-0.020263672	-0.59887695	-0.89257813	0	44330	0	0	0
535	536	536	Category J	0.011962891	0.2277832	-0.29980469	0.092773438	-0.1809082	0.46191406	0	0	8/3/2018	8	3	2018	17:52:42	64362	0	17	52	42	0	0.059570313	3.5288086	-0.063964844	0.010009766	-1.036377	2.6491699	0.77172852	0	0	0	0	0	0	0	0	0	1.0383301	0.038330078	1.0302734	0.075927734	0.2175293	0.73657227	0	44330	0	0	0
536	537	537	Category J	-0.047851563	0.26391602	-2.0039063	0.090332031	-0.19726563	0.45458984	0	0	8/3/2018	8	3	2018	17:52:42	64362	0.1	17	52	42	0	0.059570313	3.5288086	-0.065673828	0.010742188	-1.0366211	9.3540039	0.99975586	0	0	0	0	0	0	0	0	0	1.0388184	0.038818359	1.2382813	0.017822266	0.25292969	-0.96704102	0	44330	0	0	0
537	538	538	Category J	0.20385742	-0.21582031	-0.81591797	0.1550293	-0.21411133	0.43359375	0	0	8/3/2018	8	3	2018	17:52:42	64362	0.2	17	52	42	0	0.059570313	3.5288086	-0.063232422	0.01171875	-1.0339355	12.353516	0.41308594	0	0	0	0	0	0	0	0	0	1.0358887	0.035888672	0.71289063	0.26708984	-0.22753906	0.21801758	0	44330	0	0	0
538	539	539	Category J	-0.17993164	-0.047851563	-0.41992188	0.17260742	-0.18237305	0.44067383	0	0	8/3/2018	8	3	2018	17:52:42	64362	0.3	17	52	42	0	0.059570313	3.5288086	-0.065185547	0.010498047	-1.0246582	6.2502441	0.6184082	0	0	0	0	0	0	0	0	0	1.0268555	0.026855469	0.77783203	-0.11450195	-0.058349609	0.60473633	0	44330	0	0	0
539	540	540	Category J	-0.023925781	-0.10791016	-2.0639648	0.11206055	-0.17138672	0.46166992	0	0	8/3/2018	8	3	2018	17:52:42	64362	0.4	17	52	42	0	0.059570313	3.5288086	-0.0703125	0.010498047	-1.0383301	3.1877441	1.0332031	0	0	0	0	0	0	0	0	0	1.0407715	0.040771484	1.1901855	0.046386719	-0.1184082	-1.0253906	0	44330	0	0	0
540	541	541	Category J	-0.023925781	0.047851563	-0.50390625	0.14306641	-0.15209961	0.4621582	0	0	8/3/2018	8	3	2018	17:52:42	64362	0.5	17	52	42	0	0.059570313	3.5288086	-0.070800781	0.010253906	-1.0302734	7.6115723	0.52978516	0	0	0	0	0	0	0	0	0	1.0327148	0.032714844	0.61083984	0.046875	0.037353516	0.52636719	0	44330	0	0	0
541	542	542	Category J	-0.21582031	0.26391602	-2.0639648	0.13818359	-0.15039063	0.46191406	0	0	8/3/2018	8	3	2018	17:52:42	64362	0.6	17	52	42	0	0.059570313	3.5288086	-0.072265625	0.009765625	-1.0268555	7.012207	1.0771484	0	0	0	0	0	0	0	0	0	1.029541	0.029541016	1.4343262	-0.14355469	0.25390625	-1.0368652	0	44330	0	0	0
542	543	543	Category J	-0.14379883	0.059814453	-0.095947266	0.140625	-0.13256836	0.46337891	0	0	8/3/2018	8	3	2018	17:52:42	64362	0.7	17	52	42	0	0.059570313	3.5288086	-0.071533203	0.008544922	-1.0302734	3.3325195	0.93847656	0	0	0	0	0	0	0	0	0	1.0327148	0.032714844	1.0576172	-0.072021484	0.051269531	0.93432617	0	44330	0	0	0
543	544	544	Category J	-0.17993164	-0.17993164	-1.4519043	0.087646484	-0.14550781	0.47485352	0	0	8/3/2018	8	3	2018	17:52:42	64362	0.8	17	52	42	0	0.059570313	3.5288086	-0.071777344	0.007324219	-1.0229492	3.8508301	0.47998047	0	0	0	0	0	0	0	0	0	1.0256348	0.025634766	0.72387695	-0.10791016	-0.18725586	-0.42871094	0	44330	0	0	0
544	545	545	Category J	-0.21582031	0.2277832	-0.93579102	0.051025391	-0.12133789	0.48266602	0	0	8/3/2018	8	3	2018	17:52:42	64362	0.9	17	52	42	0	0.059570313	3.5288086	-0.071289063	0.008056641	-1.0300293	17.735596	0.27905273	0	0	0	0	0	0	0	0	0	1.0324707	0.032470703	0.45800781	-0.14428711	0.21948242	0.094238281	0	44330	0	0	0
545	546	546	Category J	-0.39599609	-0.095947266	-1.619873	0.096923828	-0.12182617	0.47973633	0	0	8/3/2018	8	3	2018	17:52:43	64363	0	17	52	43	0	0.059570313	3.5288086	-0.072753906	0.007568359	-1.0314941	30.556396	0.67895508	0	0	0	0	0	0	0	0	0	1.0339355	0.033935547	1.0151367	-0.32299805	-0.10351563	-0.58813477	0	44330	0	0	0
546	547	547	Category J	-0.23999023	-0.023925781	-0.14379883	0.089355469	-0.14208984	0.4753418	0	0	8/3/2018	8	3	2018	17:52:43	64363	0.111	17	52	43	0	0.059570313	3.5288086	-0.074462891	0.007324219	-1.0239258	34.657715	0.89599609	0	0	0	0	0	0	0	0	0	1.0266113	0.026611328	1.0766602	-0.1652832	-0.03125	0.88012695	0	44330	0	0	0
547	548	548	Category J	-0.45581055	-0.31176758	-1.6079102	0.077880859	-0.13110352	0.48095703	0	0	8/3/2018	8	3	2018	17:52:43	64363	0.222	17	52	43	0	0.059570313	3.5288086	-0.079345703	0.006835938	-1.0288086	34.251221	0.76049805	0	0	0	0	0	0	0	0	0	1.0319824	0.031982422	1.2739258	-0.3762207	-0.31860352	-0.57885742	0	44330	0	0	0
548	549	549	Category J	0	0.035888672	-0.83984375	0.063964844	-0.15136719	0.47631836	0	0	8/3/2018	8	3	2018	17:52:43	64363	0.333	17	52	43	0	0.060058594	3.5175293	-0.081542969	0.006591797	-1.0246582	45.009277	0.20410156	0	0	0	0	0	0	0	0	0	1.0280762	0.028076172	0.2956543	0.081542969	0.029052734	0.18481445	0	44330	0	0	0
549	550	550	Category J	-0.27587891	0.083984375	-1.7758789	0.12158203	-0.1574707	0.46313477	0	0	8/3/2018	8	3	2018	17:52:43	64363	0.444	17	52	43	0	0.060058594	3.5175293	-0.081787109	0.009277344	-1.0275879	50.82666	0.77636719	0	0	0	0	0	0	0	0	0	1.0307617	0.030761719	1.0168457	-0.19384766	0.074462891	-0.74804688	0	44330	0	0	0
550	551	551	Category J	-0.2878418	0.071777344	0.023925781	0.12036133	-0.16088867	0.46337891	0	0	8/3/2018	8	3	2018	17:52:43	64363	0.555	17	52	43	0	0.060058594	3.5175293	-0.084228516	0.011474609	-1.0327148	42.817139	1.0776367	0	0	0	0	0	0	0	0	0	1.0361328	0.036132813	1.3203125	-0.20336914	0.060058594	1.0566406	0	44330	0	0	0
551	552	552	Category J	-0.49194336	-0.55175781	-1.8359375	0.048339844	-0.17895508	0.46826172	0	0	8/3/2018	8	3	2018	17:52:43	64363	0.666	17	52	43	0	0.060058594	3.5175293	-0.083740234	0.015869141	-1.0280762	23.662598	1.0681152	0	0	0	0	0	0	0	0	0	1.0317383	0.031738281	1.7834473	-0.40795898	-0.56762695	-0.80761719	0	44330	0	0	0
552	553	553	Category J	0.15576172	0.17993164	-0.59985352	0.028320313	-0.16674805	0.47509766	0	0	8/3/2018	8	3	2018	17:52:43	64363	0.777	17	52	43	0	0.060058594	3.5175293	-0.085693359	0.019287109	-1.0227051	14.616211	0.51269531	0	0	0	0	0	0	0	0	0	1.0263672	0.026367188	0.82470703	0.24145508	0.16040039	0.42285156	0	44330	0	0	0
553	554	554	Category J	0.071777344	0.25195313	-1.1757813	0.034667969	-0.16577148	0.47119141	0	0	8/3/2018	8	3	2018	17:52:43	64363	0.888	17	52	43	0	0.060058594	3.5175293	-0.081298828	0.017333984	-1.0266113	9.677002	0.31713867	0	0	0	0	0	0	0	0	0	1.0297852	0.029785156	0.53662109	0.15307617	0.234375	-0.14892578	0	44330	0	0	0
554	555	555	Category J	-0.047851563	0.095947266	-1.6679688	0.063476563	-0.17919922	0.46533203	0	0	8/3/2018	8	3	2018	17:52:44	64364	0	17	52	44	0	0.060058594	3.5175293	-0.081787109	0.013183594	-1.0163574	3.3481445	0.6574707	0	0	0	0	0	0	0	0	0	1.0197754	0.019775391	0.76806641	0.033935547	0.082519531	-0.65136719	0	44330	0	0	0
555	556	556	Category J	-0.035888672	0.13183594	-0.023925781	0.13037109	-0.19140625	0.44555664	0	0	8/3/2018	8	3	2018	17:52:44	64364	0.09	17	52	44	0	0.060058594	3.5175293	-0.076416016	0.015869141	-1.0205078	16.665527	1.0041504	0	0	0	0	0	0	0	0	0	1.0234375	0.0234375	1.1530762	0.040527344	0.11572266	0.99658203	0	44330	0	0	0
556	557	557	Category J	-0.2277832	-0.15576172	-2.0397949	0.045654297	-0.16943359	0.47045898	0	0	8/3/2018	8	3	2018	17:52:44	64364	0.181	17	52	44	0	0.060058594	3.5175293	-0.072998047	0.017333984	-1.0317383	23.979492	1.0341797	0	0	0	0	0	0	0	0	0	1.0344238	0.034423828	1.3356934	-0.15454102	-0.1730957	-1.0078125	0	44330	0	0	0
557	558	558	Category J	0.035888672	0.20385742	-0.20385742	-0.020263672	-0.16503906	0.47119141	0	0	8/3/2018	8	3	2018	17:52:44	64364	0.272	17	52	44	0	0.060058594	3.5175293	-0.073730469	0.021240234	-1.0212402	9.7131348	0.84472656	0	0	0	0	0	0	0	0	0	1.0241699	0.024169922	1.109375	0.10961914	0.18237305	0.81738281	0	44330	0	0	0
558	559	559	Category J	-0.17993164	0.16796875	-0.43188477	-0.006347656	-0.15454102	0.47851563	0	0	8/3/2018	8	3	2018	17:52:44	64364	0.363	17	52	44	0	0.060058594	3.5175293	-0.071289063	0.020019531	-1.0300293	10.779541	0.62573242	0	0	0	0	0	0	0	0	0	1.0327148	0.032714844	0.85424805	-0.10839844	0.14770508	0.59814453	0	44330	0	0	0
559	560	560	Category J	0.13183594	0.11987305	-1.3439941	0.004882813	-0.18212891	0.46826172	0	0	8/3/2018	8	3	2018	17:52:44	64364	0.454	17	52	44	0	0.060058594	3.5175293	-0.0703125	0.017822266	-1.0187988	6.7580566	0.39599609	0	0	0	0	0	0	0	0	0	1.0212402	0.021240234	0.62915039	0.20214844	0.10180664	-0.32495117	0	44330	0	0	0
560	561	561	Category J	-0.14379883	0.16796875	-0.27587891	0.081787109	-0.1628418	0.46948242	0	0	8/3/2018	8	3	2018	17:52:44	64364	0.545	17	52	44	0	0.060058594	3.5175293	-0.069824219	0.018798828	-1.0163574	6.3845215	0.75878906	0	0	0	0	0	0	0	0	0	1.0187988	0.018798828	0.96337891	-0.073730469	0.14892578	0.74047852	0	44330	0	0	0
561	562	562	Category J	-0.059814453	-0.10791016	-1.8359375	0.020019531	-0.14013672	0.47875977	0	0	8/3/2018	8	3	2018	17:52:44	64364	0.636	17	52	44	0	0.060058594	3.5175293	-0.065429688	0.021240234	-1.0234375	9.1491699	0.82250977	0	0	0	0	0	0	0	0	0	1.0256348	0.025634766	0.94750977	0.005615234	-0.12915039	-0.81225586	0	44330	0	0	0
562	563	563	Category J	0.17993164	0.43188477	-0.51586914	-0.042236328	-0.14111328	0.47949219	0	0	8/3/2018	8	3	2018	17:52:44	64364	0.727	17	52	44	0	0.060058594	3.5175293	-0.064697266	0.02734375	-1.0085449	6.7346191	0.68261719	0	0	0	0	0	0	0	0	0	1.0109863	0.010986328	1.1418457	0.24462891	0.40429688	0.49267578	0	44330	0	0	0
563	564	564	Category J	-0.083984375	0.19189453	-1.3798828	-0.064453125	-0.099609375	0.48999023	0	0	8/3/2018	8	3	2018	17:52:44	64364	0.818	17	52	44	0	0.060058594	3.5175293	-0.059814453	0.027587891	-1.0178223	23.746338	0.39794922	0	0	0	0	0	0	0	0	0	1.0200195	0.020019531	0.55004883	-0.023925781	0.1640625	-0.36181641	0	44330	0	0	0
564	565	565	Category J	-0.63598633	0.011962891	-1.5239258	-0.052001953	-0.16381836	0.46923828	0	0	8/3/2018	8	3	2018	17:52:44	64364	0.909	17	52	44	0	0.060058594	3.5175293	-0.058105469	0.025878906	-1	40.058838	0.77978516	0	0	0	0	0	0	0	0	0	1.0021973	0.002197266	1.1154785	-0.57763672	-0.013916016	-0.52368164	0	44330	0	0	0
565	566	566	Category J	-0.21582031	0.10791016	-0.17993164	0.036132813	-0.18505859	0.46972656	0	0	8/3/2018	8	3	2018	17:52:45	64365	0	17	52	45	0	0.060058594	3.5175293	-0.058105469	0.029296875	-1.0056152	48.332764	0.84423828	0	0	0	0	0	0	0	0	0	1.0075684	0.007568359	1.0615234	-0.1574707	0.078369141	0.82568359	0	44330	0	0	0
566	567	567	Category J	-0.047851563	-0.059814453	-1.7277832	-0.053710938	-0.14624023	0.47460938	0	0	8/3/2018	8	3	2018	17:52:45	64365	0.1	17	52	45	0	0.060058594	3.5175293	-0.055419922	0.033935547	-0.99731445	74.717773	0.73632813	0	0	0	0	0	0	0	0	0	0.99926758	0.000732422	0.83203125	0.007568359	-0.09375	-0.73022461	0	44330	0	0	0
567	568	568	Category J	-0.059814453	0.19189453	-0.27587891	-0.081787109	-0.13012695	0.47875977	0	0	8/3/2018	8	3	2018	17:52:45	64365	0.2	17	52	45	0	0.060058594	3.5175293	-0.0546875	0.03125	-1.0031738	61.867432	0.74462891	0	0	0	0	0	0	0	0	0	1.005127	0.005126953	0.89257813	-0.004882813	0.16040039	0.72729492	0	44330	0	0	0
568	569	569	Category J	-0.34790039	0.10791016	-0.70776367	-0.13061523	-0.12451172	0.47094727	0	0	8/3/2018	8	3	2018	17:52:45	64365	0.3	17	52	45	0	0.060058594	3.5175293	-0.050292969	0.025146484	-0.98632813	57.588379	0.41577148	0	0	0	0	0	0	0	0	0	0.98803711	0.011962891	0.65869141	-0.29736328	0.082519531	0.27856445	0	44330	0	0	0
569	570	570	Category J	-0.74389648	0.083984375	-1.6679688	-0.073486328	-0.15112305	0.47729492	0	0	8/3/2018	8	3	2018	17:52:45	64365	0.4	17	52	45	0	0.060058594	3.5175293	-0.049804688	0.022705078	-0.97949219	45.132568	0.97924805	0	0	0	0	0	0	0	0	0	0.98095703	0.019042969	1.4433594	-0.69384766	0.061035156	-0.68823242	0	44330	0	0	0
570	571	571	Category J	-0.047851563	0.047851563	-1.0078125	0.013427734	-0.15771484	0.47583008	0	0	8/3/2018	8	3	2018	17:52:45	64365	0.5	17	52	45	0	0.060058594	3.5175293	-0.047607422	0.023193359	-0.98925781	50.345459	0.030517578	0	0	0	0	0	0	0	0	0	0.99072266	0.009277344	0.042724609	0	0.024414063	-0.018310547	0	44330	0	0	0
571	572	572	Category J	-0.059814453	-0.023925781	-1.5839844	-0.036376953	-0.1315918	0.48242188	0	0	8/3/2018	8	3	2018	17:52:45	64365	0.6	17	52	45	0	0.060058594	3.5175293	-0.044921875	0.025146484	-0.97900391	71.899902	0.60693359	0	0	0	0	0	0	0	0	0	0.98022461	0.019775391	0.66894531	-0.014648438	-0.049072266	-0.60473633	0	44330	0	0	0
572	573	573	Category J	-0.21582031	0.023925781	-0.21582031	-0.065429688	-0.10742188	0.48657227	0	0	8/3/2018	8	3	2018	17:52:45	64365	0.7	17	52	45	0	0.060058594	3.5175293	-0.043212891	0.025634766	-0.98999023	55.522217	0.79296875	0	0	0	0	0	0	0	0	0	0.99121094	0.008789063	0.94848633	-0.17236328	-0.001708984	0.77416992	0	44330	0	0	0
573	574	574	Category J	-0.40795898	0.095947266	-1.4038086	-0.14648438	-0.13378906	0.46435547	0	0	8/3/2018	8	3	2018	17:52:45	64365	0.8	17	52	45	0	0.060058594	3.5175293	-0.040283203	0.023681641	-0.9753418	33.606201	0.56884766	0	0	0	0	0	0	0	0	0	0.9765625	0.0234375	0.86791992	-0.36743164	0.072021484	-0.42822266	0	44330	0	0	0
574	575	575	Category J	0.035888672	-0.071777344	-0.69580078	-0.12207031	-0.17529297	0.45727539	0	0	8/3/2018	8	3	2018	17:52:45	64365	0.9	17	52	45	0	0.060058594	3.5175293	-0.035644531	0.024658203	-0.98657227	17.916748	0.31469727	0	0	0	0	0	0	0	0	0	0.98754883	0.012451172	0.45922852	0.071533203	-0.096435547	0.29077148	0	44330	0	0	0
575	576	576	Category J	-0.071777344	0.071777344	-0.97192383	-0.075683594	-0.1574707	0.46630859	0	0	8/3/2018	8	3	2018	17:52:46	64366	0	17	52	46	0	0.060058594	3.5175293	-0.032470703	0.032470703	-0.97412109	11.394775	0.055175781	0	0	0	0	0	0	0	0	0	0.9753418	0.024658203	0.080322266	-0.0390625	0.0390625	0.002197266	0	44330	0	0	0
576	577	577	Category J	0.25195313	0.10791016	-0.70776367	-0.10717773	-0.11987305	0.47436523	0	0	8/3/2018	8	3	2018	17:52:46	64366	0.1	17	52	46	0	0.060058594	3.5175293	-0.030517578	0.030029297	-0.98193359	11.102539	0.40136719	0	0	0	0	0	0	0	0	0	0.98291016	0.017089844	0.63452148	0.2824707	0.077636719	0.27416992	0	44330	0	0	0
577	578	578	Category J	-0.083984375	-0.071777344	-0.21582031	-0.15087891	-0.12207031	0.4675293	0	0	8/3/2018	8	3	2018	17:52:46	64366	0.2	17	52	46	0	0.060058594	3.5175293	-0.028320313	0.026855469	-0.96850586	13.505371	0.76123047	0	0	0	0	0	0	0	0	0	0.96948242	0.030517578	0.90722656	-0.055419922	-0.098632813	0.75268555	0	44330	0	0	0
578	579	579	Category J	-0.29980469	0.023925781	-2.0397949	-0.15380859	-0.12231445	0.46459961	0	0	8/3/2018	8	3	2018	17:52:46	64366	0.3	17	52	46	0	0.060058594	3.5175293	-0.028564453	0.029785156	-0.97021484	15.978027	1.1032715	0	0	0	0	0	0	0	0	0	0.97094727	0.029052734	1.3464355	-0.27099609	-0.005859375	-1.0693359	0	44330	0	0	0
579	580	580	Category J	0.035888672	-0.011962891	-0.2878418	-0.13256836	-0.16137695	0.45385742	0	0	8/3/2018	8	3	2018	17:52:46	64366	0.4	17	52	46	0	0.060058594	3.5175293	-0.023193359	0.029541016	-0.98291016	10.724609	0.69873047	0	0	0	0	0	0	0	0	0	0.98364258	0.016357422	0.79589844	0.059082031	-0.041503906	0.69506836	0	44330	0	0	0
580	581	581	Category J	-0.023925781	-0.023925781	-0.68383789	-0.16821289	-0.17382813	0.44165039	0	0	8/3/2018	8	3	2018	17:52:46	64366	0.5	17	52	46	0	0.060058594	3.5175293	-0.025146484	0.032226563	-0.96044922	12.7771	0.28222656	0	0	0	0	0	0	0	0	0	0.96118164	0.038818359	0.33398438	0.001220703	-0.056152344	0.27661133	0	44330	0	0	0
581	582	582	Category J	0.13183594	-0.083984375	-1.1879883	-0.20092773	-0.12890625	0.44702148	0	0	8/3/2018	8	3	2018	17:52:46	64366	0.6	17	52	46	0	0.060058594	3.5175293	-0.025634766	0.03125	-0.97338867	14.030518	0.28979492	0	0	0	0	0	0	0	0	0	0.97412109	0.025878906	0.48706055	0.1574707	-0.11523438	-0.21435547	0	44330	0	0	0
582	583	583	Category J	0.035888672	-0.071777344	-0.37182617	-0.19750977	-0.11401367	0.45361328	0	0	8/3/2018	8	3	2018	17:52:46	64366	0.7	17	52	46	0	0.060058594	3.5175293	-0.024658203	0.028076172	-0.95532227	8.0229492	0.5949707	0	0	0	0	0	0	0	0	0	0.95605469	0.043945313	0.74389648	0.060546875	-0.099853516	0.58349609	0	44330	0	0	0
583	584	584	Category J	0.059814453	0.083984375	-1.4758301	-0.21435547	-0.12011719	0.44311523	0	0	8/3/2018	8	3	2018	17:52:46	64366	0.8	17	52	46	0	0.060058594	3.5175293	-0.027099609	0.026367188	-0.96069336	3.0026855	0.52514648	0	0	0	0	0	0	0	0	0	0.96142578	0.038574219	0.65917969	0.086914063	0.057373047	-0.51489258	0	44330	0	0	0
584	585	585	Category J	-0.059814453	-0.023925781	-1.0678711	-0.17553711	-0.13085938	0.45751953	0	0	8/3/2018	8	3	2018	17:52:46	64366	0.9	17	52	46	0	0.060058594	3.5175293	-0.021972656	0.027832031	-0.96435547	3.8999023	0.12158203	0	0	0	0	0	0	0	0	0	0.96484375	0.03515625	0.19287109	-0.037597656	-0.051757813	-0.10327148	0	44330	0	0	0
585	586	586	Category J	-0.059814453	-0.023925781	-0.32397461	-0.16967773	-0.18847656	0.43823242	0	0	8/3/2018	8	3	2018	17:52:47	64367	0	17	52	47	0	0.060058594	3.5175293	-0.021972656	0.026123047	-0.95458984	10.253906	0.63378906	0	0	0	0	0	0	0	0	0	0.95532227	0.044677734	0.71850586	-0.037597656	-0.050048828	0.63061523	0	44330	0	0	0
586	587	587	Category J	-0.2878418	0	-1.3679199	-0.15771484	-0.14501953	0.45654297	0	0	8/3/2018	8	3	2018	17:52:47	64367	0.1	17	52	47	0	0.059570313	3.5288086	-0.016357422	0.029296875	-0.95996094	14.796387	0.49072266	0	0	0	0	0	0	0	0	0	0.96044922	0.039550781	0.70874023	-0.27148438	-0.029296875	-0.40771484	0	44330	0	0	0
587	588	588	Category J	-0.095947266	0	-0.6237793	-0.1784668	-0.093017578	0.46655273	0	0	8/3/2018	8	3	2018	17:52:47	64367	0.2	17	52	47	0	0.059570313	3.5288086	-0.012695313	0.029785156	-0.96264648	20.416504	0.35009766	0	0	0	0	0	0	0	0	0	0.96313477	0.036865234	0.45166016	-0.083007813	-0.029785156	0.33886719	0	44330	0	0	0
588	589	589	Category J	0.071777344	0.21582031	-1.1518555	-0.1628418	-0.052734375	0.47802734	0	0	8/3/2018	8	3	2018	17:52:47	64367	0.3	17	52	47	0	0.059570313	3.5288086	-0.007568359	0.032958984	-0.95654297	22.371338	0.27880859	0	0	0	0	0	0	0	0	0	0.95727539	0.042724609	0.45727539	0.079345703	0.18261719	-0.19506836	0	44330	0	0	0
589	590	590	Category J	-0.2277832	0.071777344	-1.1518555	-0.13647461	-0.052978516	0.48535156	0	0	8/3/2018	8	3	2018	17:52:47	64367	0.4	17	52	47	0	0.059570313	3.5288086	-0.004394531	0.033447266	-0.95288086	20.122314	0.30126953	0	0	0	0	0	0	0	0	0	0.95336914	0.046630859	0.46020508	-0.22314453	0.038085938	-0.19873047	0	44330	0	0	0
590	591	591	Category L	0.15576172	0.011962891	-0.92382813	-0.21411133	-0.15942383	0.43408203	0	0	8/3/2018	8	3	2018	17:52:58	64378	0.9	17	52	58	0	0.059570313	3.5288086	-0.002197266	0.032714844	-0.93286133	17.743652	0.15966797	0	0	0	0	0	0	0	0	0	0.93334961	0.066650391	0.18798828	0.15795898	-0.020751953	0.009033203	0	44330	0	0	0
591	592	592	Category L	0.059814453	0.011962891	-0.93579102	-0.19921875	-0.15942383	0.43725586	0	0	8/3/2018	8	3	2018	17:52:59	64379	0	17	52	59	0	0.059570313	3.5288086	0.002441406	0.030761719	-0.95288086	9.1916504	0.0625	0	0	0	0	0	0	0	0	0	0.95336914	0.046630859	0.093261719	0.057128906	-0.018798828	0.017089844	0	44330	0	0	0
592	593	593	Category L	0.15576172	0.011962891	-0.89990234	-0.20361328	-0.16503906	0.43041992	0	0	8/3/2018	8	3	2018	17:52:59	64379	0.1	17	52	59	0	0.059570313	3.5288086	0.009277344	0.036132813	-0.93188477	4.4511719	0.15161133	0	0	0	0	0	0	0	0	0	0.93261719	0.067382813	0.20263672	0.14624023	-0.024169922	0.031982422	0	44330	0	0	0
593	594	594	Category L	0.16796875	0.011962891	-0.93579102	-0.20117188	-0.16259766	0.42944336	0	0	8/3/2018	8	3	2018	17:52:59	64379	0.2	17	52	59	0	0.059570313	3.5288086	0.008789063	0.032958984	-0.9465332	0.31835938	0.16064453	0	0	0	0	0	0	0	0	0	0.94726563	0.052734375	0.19067383	0.15893555	-0.020996094	0.010742188	0	44330	0	0	0
594	595	595	Category L	0.15576172	0.035888672	-0.93579102	-0.20605469	-0.15673828	0.43823242	0	0	8/3/2018	8	3	2018	17:52:59	64379	0.3	17	52	59	0	0.059570313	3.5288086	0.007568359	0.032470703	-0.93579102	6.755127	0.14794922	0	0	0	0	0	0	0	0	0	0.93652344	0.063476563	0.15136719	0.14794922	0.003173828	0	0	44330	0	0	0
595	596	596	Category L	0.13183594	0.035888672	-0.94799805	-0.19897461	-0.15698242	0.43847656	0	0	8/3/2018	8	3	2018	17:52:59	64379	0.4	17	52	59	0	0.059570313	3.5288086	0.007568359	0.033203125	-0.94140625	12.423828	0.12402344	0	0	0	0	0	0	0	0	0	0.94189453	0.058105469	0.13305664	0.12402344	0.002441406	-0.006347656	0	44330	0	0	0
596	597	597	Category L	0.16796875	0.011962891	-0.91186523	-0.2043457	-0.16113281	0.4362793	0	0	8/3/2018	8	3	2018	17:52:59	64379	0.5	17	52	59	0	0.059570313	3.5288086	0.010742188	0.031005859	-0.95385742	20.081543	0.16357422	0	0	0	0	0	0	0	0	0	0.95458984	0.045410156	0.21826172	0.15698242	-0.019042969	0.041992188	0	44330	0	0	0
597	598	598	Category L	0.16796875	0	-0.93579102	-0.20288086	-0.15893555	0.43310547	0	0	8/3/2018	8	3	2018	17:52:59	64379	0.6	17	52	59	0	0.059570313	3.5288086	0.014648438	0.031005859	-0.93969727	24.12915	0.15625	0	0	0	0	0	0	0	0	0	0.94042969	0.059570313	0.18847656	0.15307617	-0.031005859	0.00390625	0	44330	0	0	0
598	599	599	Category L	0.17993164	0	-0.92382813	-0.20019531	-0.15893555	0.43432617	0	0	8/3/2018	8	3	2018	17:52:59	64379	0.7	17	52	59	0	0.059570313	3.5288086	0.017578125	0.03125	-0.94726563	25.107178	0.16674805	0	0	0	0	0	0	0	0	0	0.94775391	0.052246094	0.21704102	0.16210938	-0.03125	0.0234375	0	44330	0	0	0
599	600	600	Category L	0.16796875	0.035888672	-0.91186523	-0.2019043	-0.16650391	0.43432617	0	0	8/3/2018	8	3	2018	17:52:59	64379	0.8	17	52	59	0	0.059570313	3.5288086	0.018798828	0.028076172	-0.95043945	23.977783	0.15405273	0	0	0	0	0	0	0	0	0	0.95117188	0.048828125	0.1953125	0.14892578	0.007568359	0.038574219	0	44330	0	0	0
600	601	601	Category L	0.16796875	0.011962891	-0.91186523	-0.20458984	-0.16479492	0.43408203	0	0	8/3/2018	8	3	2018	17:52:59	64379	0.9	17	52	59	0	0.059570313	3.5288086	0.017822266	0.027099609	-0.9519043	20.854736	0.15600586	0	0	0	0	0	0	0	0	0	0.95239258	0.047607422	0.20532227	0.14990234	-0.015136719	0.040039063	0	44330	0	0	0
601	602	602	Category L	0.14379883	0.023925781	-0.93579102	-0.20703125	-0.15698242	0.43432617	0	0	8/3/2018	8	3	2018	17:53:00	64380	0	17	53	0	0	0.059570313	3.5288086	0.018554688	0.022705078	-0.9519043	15.980225	0.1262207	0	0	0	0	0	0	0	0	0	0.95214844	0.047851563	0.14233398	0.125	0.000976563	0.016113281	0	44330	0	0	0
602	603	603	Category L	0.11987305	0.011962891	-0.93579102	-0.20092773	-0.15795898	0.43823242	0	0	8/3/2018	8	3	2018	17:53:00	64380	0.1	17	53	0	0	0.059570313	3.5288086	0.016601563	0.018798828	-0.95214844	10.94043	0.10449219	0	0	0	0	0	0	0	0	0	0.95263672	0.047363281	0.12646484	0.10302734	-0.006835938	0.016357422	0	44330	0	0	0
603	604	604	Category L	0.14379883	0.011962891	-0.95996094	-0.20166016	-0.16503906	0.43530273	0	0	8/3/2018	8	3	2018	17:53:00	64380	0.2	17	53	0	0	0.059570313	3.5288086	0.017089844	0.015380859	-0.95849609	6.5812988	0.12646484	0	0	0	0	0	0	0	0	0	0.95874023	0.041259766	0.13134766	0.12646484	-0.003417969	-0.001220703	0	44330	0	0	0
604	605	605	Category L	0.17993164	0	-0.94799805	-0.20458984	-0.16479492	0.43505859	0	0	8/3/2018	8	3	2018	17:53:00	64380	0.3	17	53	0	0	0.059570313	3.5288086	0.022460938	0.012207031	-0.96533203	3.1833496	0.15869141	0	0	0	0	0	0	0	0	0	0.96557617	0.034423828	0.18701172	0.15722656	-0.012207031	0.017333984	0	44330	0	0	0
605	606	606	Category L	0.16796875	0.023925781	-0.92382813	-0.19897461	-0.15698242	0.4375	0	0	8/3/2018	8	3	2018	17:53:00	64380	0.4	17	53	0	0	0.059570313	3.5288086	0.031005859	0.009277344	-0.96020508	1.5913086	0.14233398	0	0	0	0	0	0	0	0	0	0.96069336	0.039306641	0.18774414	0.13671875	0.014404297	0.036376953	0	44330	0	0	0
606	607	607	Category L	0.14379883	0.035888672	-0.94799805	-0.19897461	-0.16235352	0.43725586	0	0	8/3/2018	8	3	2018	17:53:00	64380	0.5	17	53	0	0	0.059570313	3.5288086	0.033447266	0.005371094	-0.96508789	0.63427734	0.11547852	0	0	0	0	0	0	0	0	0	0.96557617	0.034423828	0.1574707	0.11010742	0.030273438	0.017089844	0	44330	0	0	0
607	608	608	Category L	0.17993164	0.023925781	-0.93579102	-0.2043457	-0.1640625	0.43310547	0	0	8/3/2018	8	3	2018	17:53:00	64380	0.6	17	53	0	0	0.059570313	3.5288086	0.032226563	0.002685547	-0.96630859	0.89233398	0.15209961	0	0	0	0	0	0	0	0	0	0.96679688	0.033203125	0.19921875	0.14746094	0.020996094	0.030517578	0	44330	0	0	0
608	609	609	Category L	0.17993164	0.011962891	-0.95996094	-0.19287109	-0.16040039	0.4375	0	0	8/3/2018	8	3	2018	17:53:00	64380	0.7	17	53	0	0	0.059570313	3.5288086	0.031982422	-0.000976563	-0.96435547	0.64868164	0.1484375	0	0	0	0	0	0	0	0	0	0.96484375	0.03515625	0.1652832	0.14770508	0.012939453	0.004394531	0	44330	0	0	0
609	610	610	Category L	0.15576172	0	-0.94799805	-0.20263672	-0.16479492	0.43408203	0	0	8/3/2018	8	3	2018	17:53:00	64380	0.8	17	53	0	0	0.059570313	3.5288086	0.034179688	-0.000244141	-0.97607422	0.010253906	0.12451172	0	0	0	0	0	0	0	0	0	0.97680664	0.023193359	0.14990234	0.12133789	0.000244141	0.028076172	0	44330	0	0	0
610	611	611	Category L	0.17993164	0.011962891	-0.94799805	-0.2043457	-0.16040039	0.4362793	0	0	8/3/2018	8	3	2018	17:53:00	64380	0.9	17	53	0	0	0.059570313	3.5288086	0.046386719	-0.004638672	-0.96044922	0.53125	0.13476563	0	0	0	0	0	0	0	0	0	0.96142578	0.038574219	0.16235352	0.13330078	0.016601563	0.012451172	0	44330	0	0	0
611	612	612	Category L	0.16796875	0.011962891	-0.93579102	-0.20629883	-0.15771484	0.43725586	0	0	8/3/2018	8	3	2018	17:53:01	64381	0	17	53	1	0	0.059570313	3.5288086	0.043457031	-0.005615234	-0.97070313	1.3154297	0.13037109	0	0	0	0	0	0	0	0	0	0.97167969	0.028320313	0.17700195	0.12426758	0.017578125	0.034912109	0	44330	0	0	0
612	613	613	Category L	0.16796875	0.023925781	-0.93579102	-0.20263672	-0.15698242	0.43823242	0	0	8/3/2018	8	3	2018	17:53:01	64381	0.1	17	53	1	0	0.059570313	3.5288086	0.046142578	-0.002929688	-0.96899414	0.62255859	0.12890625	0	0	0	0	0	0	0	0	0	0.9699707	0.030029297	0.18188477	0.12158203	0.026855469	0.033203125	0	44330	0	0	0
613	614	614	Category L	0.14379883	0	-0.94799805	-0.19995117	-0.15869141	0.43725586	0	0	8/3/2018	8	3	2018	17:53:01	64381	0.2	17	53	1	0	0.059570313	3.5288086	0.047851563	-0.002685547	-0.96850586	1.5073242	0.097900391	0	0	0	0	0	0	0	0	0	0.96972656	0.030273438	0.11914063	0.095703125	0.002685547	0.020507813	0	44330	0	0	0
614	615	615	Category L	0.16796875	0.035888672	-0.93579102	-0.20874023	-0.16235352	0.43432617	0	0	8/3/2018	8	3	2018	17:53:01	64381	0.3	17	53	1	0	0.059570313	3.5288086	0.048828125	-0.000732422	-0.97631836	5.1464844	0.13085938	0	0	0	0	0	0	0	0	0	0.97753906	0.022460938	0.19628906	0.11889648	0.036621094	0.040527344	0	44330	0	0	0
615	616	616	Category L	0.17993164	0.023925781	-0.92382813	-0.20532227	-0.16430664	0.43188477	0	0	8/3/2018	8	3	2018	17:53:01	64381	0.4	17	53	1	0	0.059570313	3.5288086	0.047607422	-0.000488281	-0.97412109	10.729736	0.14331055	0	0	0	0	0	0	0	0	0	0.97509766	0.024902344	0.20678711	0.13208008	0.024414063	0.050292969	0	44330	0	0	0
616	617	617	Category L	0.13183594	0.011962891	-0.93579102	-0.20458984	-0.15869141	0.43334961	0	0	8/3/2018	8	3	2018	17:53:01	64381	0.5	17	53	1	0	0.059570313	3.5288086	0.047363281	-0.000732422	-0.97070313	17.828857	0.092285156	0	0	0	0	0	0	0	0	0	0.97192383	0.028076172	0.13232422	0.084472656	0.012695313	0.034912109	0	44330	0	0	0
617	618	618	Category L	0.16796875	0.011962891	-0.93579102	-0.20507813	-0.16235352	0.42724609	0	0	8/3/2018	8	3	2018	17:53:01	64381	0.6	17	53	1	0	0.059570313	3.5288086	0.044189453	-0.001953125	-0.97314453	27.968994	0.12988281	0	0	0	0	0	0	0	0	0	0.97436523	0.025634766	0.17504883	0.12353516	0.013916016	0.037353516	0	44330	0	0	0
618	619	619	Category J	0.26391602	-0.059814453	-1.4399414	-0.13085938	0.0625	0.49267578	0	0	8/3/2018	8	3	2018	17:53:02	64382	0.199	17	53	2	0	0.059570313	3.5288086	0.046142578	-0.000488281	-0.98242188	38.262451	0.51000977	0	0	0	0	0	0	0	0	0	0.98339844	0.016601563	0.734375	0.2175293	-0.059082031	-0.45727539	0	44330	0	0	0
619	620	620	Category J	-0.17993164	0.10791016	-0.26391602	-0.21142578	0.12841797	0.46166992	0	0	8/3/2018	8	3	2018	17:53:02	64382	0.3	17	53	2	0	0.059570313	3.5288086	0.05078125	-0.000488281	-0.96850586	48.104004	0.74951172	0	0	0	0	0	0	0	0	0	0.9699707	0.030029297	1.0439453	-0.23071289	0.10839844	0.70458984	0	44330	0	0	0
620	621	621	Category J	-0.059814453	-0.035888672	-1.5478516	-0.25073242	0.17382813	0.43066406	0	0	8/3/2018	8	3	2018	17:53:02	64382	0.4	17	53	2	0	0.059814453	3.4853027	0.05078125	0	-0.97680664	55.633545	0.58251953	0	0	0	0	0	0	0	0	0	0.97802734	0.021972656	0.71728516	-0.1105957	-0.035644531	-0.57080078	0	44330	0	0	0
621	622	622	Category J	-0.14379883	0.011962891	-0.61181641	-0.17626953	0.13696289	0.46850586	0	0	8/3/2018	8	3	2018	17:53:02	64382	0.5	17	53	2	0	0.059814453	3.4853027	0.051269531	0.000732422	-0.97949219	63.655762	0.41650391	0	0	0	0	0	0	0	0	0	0.98095703	0.019042969	0.57397461	-0.19506836	0.010986328	0.36767578	0	44330	0	0	0
622	623	623	Category J	-0.3359375	-0.071777344	-0.53979492	-0.23364258	0.12011719	0.45581055	0	0	8/3/2018	8	3	2018	17:53:02	64382	0.6	17	53	2	0	0.059814453	3.4853027	0.050292969	0.001953125	-0.97631836	71.538818	0.58740234	0	0	0	0	0	0	0	0	0	0.97753906	0.022460938	0.89672852	-0.38623047	-0.073730469	0.43652344	0	44330	0	0	0
623	624	624	Category J	0.21582031	-0.059814453	-1.7277832	-0.11499023	0.15039063	0.48413086	0	0	8/3/2018	8	3	2018	17:53:02	64382	0.7	17	53	2	0	0.059814453	3.4853027	0.050292969	0.003417969	-0.98291016	75.555664	0.76538086	0	0	0	0	0	0	0	0	0	0.98413086	0.015869141	0.97314453	0.1652832	-0.063232422	-0.74462891	0	44330	0	0	0
624	625	625	Category J	-0.20385742	0.083984375	-0.16796875	-0.1887207	0.23193359	0.44140625	0	0	8/3/2018	8	3	2018	17:53:02	64382	0.8	17	53	2	0	0.059814453	3.4853027	0.050048828	0.002441406	-0.97607422	77.45752	0.85107422	0	0	0	0	0	0	0	0	0	0.97729492	0.022705078	1.1435547	-0.25390625	0.081298828	0.80810547	0	44330	0	0	0
625	626	626	Category J	0.059814453	0.15576172	-2.0397949	-0.20629883	0.23120117	0.43432617	0	0	8/3/2018	8	3	2018	17:53:02	64382	0.9	17	53	2	0	0.059814453	3.4853027	0.05078125	0.002929688	-0.97460938	75.178955	1.0759277	0	0	0	0	0	0	0	0	0	0.97583008	0.024169922	1.2265625	0.008789063	0.15258789	-1.0649414	0	44330	0	0	0
626	627	627	Category J	0.035888672	0.011962891	-0.35986328	-0.19262695	0.16479492	0.45776367	0	0	8/3/2018	8	3	2018	17:53:03	64383	0	17	53	3	0	0.059814453	3.4853027	0.051757813	0.003662109	-0.98193359	75.226563	0.62231445	0	0	0	0	0	0	0	0	0	0.98339844	0.016601563	0.64624023	-0.015869141	0.008056641	0.62207031	0	44330	0	0	0
627	628	628	Category J	-0.047851563	-0.047851563	-1.1279297	-0.20996094	0.15185547	0.45214844	0	0	8/3/2018	8	3	2018	17:53:03	64383	0.1	17	53	3	0	0.059814453	3.4853027	0.055664063	0.00390625	-0.97680664	72.287842	0.19018555	0	0	0	0	0	0	0	0	0	0.97827148	0.021728516	0.30639648	-0.10351563	-0.051757813	-0.15087891	0	44330	0	0	0
628	629	629	Category J	0.26391602	0.071777344	-0.53979492	-0.17749023	0.19018555	0.4597168	0	0	8/3/2018	8	3	2018	17:53:03	64383	0.2	17	53	3	0	0.059814453	3.4853027	0.057373047	0.004150391	-0.98071289	61.539795	0.49145508	0	0	0	0	0	0	0	0	0	0.98217773	0.017822266	0.71484375	0.20629883	0.067382813	0.44091797	0	44330	0	0	0
629	630	630	Category J	-0.10791016	0.023925781	-0.16796875	-0.1652832	0.21289063	0.45556641	0	0	8/3/2018	8	3	2018	17:53:03	64383	0.3	17	53	3	0	0.059814453	3.4853027	0.056884766	0.001464844	-0.97802734	49.135498	0.8269043	0	0	0	0	0	0	0	0	0	0.97973633	0.020263672	0.99731445	-0.16479492	0.022216797	0.81005859	0	44330	0	0	0
630	631	631	Category J	0.10791016	-0.083984375	-1.5839844	-0.20092773	0.16088867	0.45751953	0	0	8/3/2018	8	3	2018	17:53:03	64383	0.4	17	53	3	0	0.059814453	3.4853027	0.059814453	0.000976563	-0.97509766	37.856445	0.61621094	0	0	0	0	0	0	0	0	0	0.97705078	0.022949219	0.74145508	0.047851563	-0.084960938	-0.60864258	0	44330	0	0	0
631	632	632	Category J	0.059814453	-0.11987305	-0.15576172	-0.17822266	0.096435547	0.47558594	0	0	8/3/2018	8	3	2018	17:53:03	64383	0.5	17	53	3	0	0.059814453	3.4853027	0.058349609	0.000976563	-0.9753418	29.916504	0.82836914	0	0	0	0	0	0	0	0	0	0.97705078	0.022949219	0.94189453	0.001220703	-0.12084961	0.81958008	0	44330	0	0	0
632	633	633	Category J	0.11987305	-0.083984375	-1.7758789	-0.19897461	0.10009766	0.46704102	0	0	8/3/2018	8	3	2018	17:53:03	64383	0.6	17	53	3	0	0.059814453	3.4853027	0.057617188	0.001464844	-0.9753418	18.617188	0.80712891	0	0	0	0	0	0	0	0	0	0.97705078	0.022949219	0.94775391	0.062011719	-0.085449219	-0.80029297	0	44330	0	0	0
633	634	634	Category J	-0.035888672	0.2277832	-0.32397461	-0.20263672	0.15258789	0.46533203	0	0	8/3/2018	8	3	2018	17:53:03	64383	0.7	17	53	3	0	0.059814453	3.4853027	0.056152344	0.001464844	-0.97583008	6.7226563	0.69604492	0	0	0	0	0	0	0	0	0	0.97753906	0.022460938	0.97021484	-0.092041016	0.22607422	0.65185547	0	44330	0	0	0
634	635	635	Category J	-0.035888672	0.15576172	-2.0998535	-0.22241211	0.13061523	0.45629883	0	0	8/3/2018	8	3	2018	17:53:03	64383	0.8	17	53	3	0	0.059814453	3.4853027	0.054443359	0.001708984	-0.97607422	2.5183105	1.1376953	0	0	0	0	0	0	0	0	0	0.97753906	0.022460938	1.3676758	-0.090332031	0.15380859	-1.1235352	0	44330	0	0	0
635	636	636	Category J	0.21582031	-0.047851563	-1.0319824	-0.21191406	0.064697266	0.46777344	0	0	8/3/2018	8	3	2018	17:53:03	64383	0.9	17	53	3	0	0.059814453	3.4853027	0.052978516	0.001708984	-0.97607422	3.9736328	0.17895508	0	0	0	0	0	0	0	0	0	0.97753906	0.022460938	0.26806641	0.16259766	-0.049560547	-0.055664063	0	44330	0	0	0
636	637	637	Category J	0.071777344	-0.15576172	-0.91186523	-0.20825195	0.045898438	0.46630859	0	0	8/3/2018	8	3	2018	17:53:04	64384	0	17	53	4	0	0.059814453	3.4853027	0.051513672	0.001464844	-0.97631836	8.684082	0.17114258	0	0	0	0	0	0	0	0	0	0.97753906	0.022460938	0.24194336	0.020019531	-0.15722656	0.064453125	0	44330	0	0	0
637	638	638	Category J	0.27587891	0.2277832	-0.79199219	-0.21704102	0.10766602	0.46191406	0	0	8/3/2018	8	3	2018	17:53:04	64384	0.1	17	53	4	0	0.059814453	3.4853027	0.050048828	0.001464844	-0.97680664	19.605469	0.36914063	0	0	0	0	0	0	0	0	0	0.97802734	0.021972656	0.63696289	0.22583008	0.22607422	0.18481445	0	44330	0	0	0
638	639	639	Category J	-0.083984375	-0.095947266	-0.69580078	-0.19506836	0.12084961	0.46850586	0	0	8/3/2018	8	3	2018	17:53:04	64384	0.2	17	53	4	0	0.059814453	3.4853027	0.048583984	0.001708984	-0.97705078	24.913818	0.32592773	0	0	0	0	0	0	0	0	0	0.97827148	0.021728516	0.51171875	-0.13256836	-0.09765625	0.28125	0	44330	0	0	0
639	640	640	Category J	0.059814453	0.035888672	-1.4638672	-0.22045898	0.061279297	0.46655273	0	0	8/3/2018	8	3	2018	17:53:04	64384	0.3	17	53	4	0	0.059814453	3.4853027	0.046875	0.002197266	-0.97705078	30.842041	0.48779297	0	0	0	0	0	0	0	0	0	0.97827148	0.021728516	0.53295898	0.012695313	0.033447266	-0.48657227	0	44330	0	0	0
640	641	641	Category J	-0.095947266	-0.16796875	-0.26391602	-0.21533203	0.006591797	0.47021484	0	0	8/3/2018	8	3	2018	17:53:04	64384	0.4	17	53	4	0	0.059814453	3.4853027	0.044921875	0.002197266	-0.97753906	30.138184	0.74707031	0	0	0	0	0	0	0	0	0	0.97875977	0.021240234	1.0251465	-0.14086914	-0.17016602	0.71362305	0	44330	0	0	0
641	642	642	Category J	-0.20385742	-0.43188477	-1.8718262	-0.24804688	0.026611328	0.45800781	0	0	8/3/2018	8	3	2018	17:53:04	64384	0.5	17	53	4	0	0.059814453	3.4853027	0.043212891	0.002441406	-0.97827148	34.055664	1.0236816	0	0	0	0	0	0	0	0	0	0.97924805	0.020751953	1.5751953	-0.24707031	-0.43432617	-0.89331055	0	44330	0	0	0
642	643	643	Category J	0.21582031	0.16796875	-1.0197754	-0.20654297	0.074462891	0.46826172	0	0	8/3/2018	8	3	2018	17:53:04	64384	0.6	17	53	4	0	0.059814453	3.4853027	0.041992188	0.002929688	-0.97827148	40.079346	0.24291992	0	0	0	0	0	0	0	0	0	0.97900391	0.020996094	0.37988281	0.17358398	0.16479492	-0.041259766	0	44330	0	0	0
643	644	644	Category J	0.3359375	-0.071777344	-1.9199219	-0.20507813	0.036621094	0.47338867	0	0	8/3/2018	8	3	2018	17:53:04	64384	0.7	17	53	4	0	0.059814453	3.4853027	0.040771484	0.002929688	-0.97827148	41.619385	0.98950195	0	0	0	0	0	0	0	0	0	0.97900391	0.020996094	1.3115234	0.29492188	-0.074707031	-0.94140625	0	44330	0	0	0
644	645	645	Category J	0.047851563	-0.21582031	-1.1159668	-0.21777344	-0.024658203	0.46557617	0	0	8/3/2018	8	3	2018	17:53:04	64384	0.8	17	53	4	0	0.059814453	3.4853027	0.039306641	0.002929688	-0.97802734	42.728027	0.25878906	0	0	0	0	0	0	0	0	0	0.97875977	0.021240234	0.36499023	0.008300781	-0.21875	-0.13769531	0	44330	0	0	0
645	646	646	Category J	-0.011962891	-0.20385742	-0.56396484	-0.17407227	-0.073974609	0.4699707	0	0	8/3/2018	8	3	2018	17:53:04	64384	0.9	17	53	4	0	0.059814453	3.4853027	0.037597656	0.003417969	-0.9777832	45.023193	0.46533203	0	0	0	0	0	0	0	0	0	0.97851563	0.021484375	0.6706543	-0.049560547	-0.20727539	0.41381836	0	44330	0	0	0
646	647	647	Category J	-0.14379883	-0.27587891	-1.8359375	-0.2277832	-0.007324219	0.45239258	0	0	8/3/2018	8	3	2018	17:53:05	64385	0	17	53	5	0	0.059814453	3.4853027	0.035888672	0.003173828	-0.97753906	45.99292	0.92016602	0	0	0	0	0	0	0	0	0	0.97827148	0.021728516	1.3168945	-0.1796875	-0.27905273	-0.8581543	0	44330	0	0	0
647	648	648	Category J	-0.083984375	-0.11987305	-0.11987305	-0.19189453	0.030029297	0.47729492	0	0	8/3/2018	8	3	2018	17:53:05	64385	0.1	17	53	5	0	0.059814453	3.4853027	0.034179688	0.002929688	-0.97753906	45.834961	0.87451172	0	0	0	0	0	0	0	0	0	0.97802734	0.021972656	1.098877	-0.11816406	-0.12280273	0.85766602	0	44330	0	0	0
648	649	649	Category J	-0.16796875	0.16796875	-1.6437988	-0.2109375	-0.00390625	0.46801758	0	0	8/3/2018	8	3	2018	17:53:05	64385	0.2	17	53	5	0	0.059814453	3.4853027	0.032226563	0.003173828	-0.97705078	40.713135	0.71508789	0	0	0	0	0	0	0	0	0	0.97753906	0.022460938	1.0314941	-0.20019531	0.16455078	-0.66650391	0	44330	0	0	0
649	650	650	Category J	0.23999023	-0.26391602	-0.40795898	-0.18725586	-0.055175781	0.47241211	0	0	8/3/2018	8	3	2018	17:53:05	64385	0.3	17	53	5	0	0.059814453	3.4853027	0.030517578	0.003417969	-0.97680664	26.609863	0.66235352	0	0	0	0	0	0	0	0	0	0.97729492	0.022705078	1.0454102	0.20922852	-0.26733398	0.56884766	0	44330	0	0	0
650	651	651	Category J	-0.29980469	-0.035888672	-1.8359375	-0.17626953	-0.049560547	0.47070313	0	0	8/3/2018	8	3	2018	17:53:05	64385	0.4	17	53	5	0	0.059814453	3.4853027	0.028808594	0.00390625	-0.9765625	14.989014	0.92089844	0	0	0	0	0	0	0	0	0	0.97705078	0.022949219	1.2277832	-0.32861328	-0.039794922	-0.85913086	0	44330	0	0	0
651	652	652	Category J	0.16796875	0.17993164	-1.4399414	-0.20068359	0.030029297	0.47314453	0	0	8/3/2018	8	3	2018	17:53:05	64385	0.5	17	53	5	0	0.059814453	3.4853027	0.027099609	0.004150391	-0.9765625	3.7646484	0.51489258	0	0	0	0	0	0	0	0	0	0.97705078	0.022949219	0.77954102	0.140625	0.17553711	-0.46313477	0	44330	0	0	0
652	653	653	Category J	-0.083984375	0.047851563	-0.17993164	-0.18920898	0.069824219	0.4765625	0	0	8/3/2018	8	3	2018	17:53:05	64385	0.6	17	53	5	0	0.059814453	3.4853027	0.025390625	0.00390625	-0.97680664	8.6560059	0.80541992	0	0	0	0	0	0	0	0	0	0.97705078	0.022949219	0.95019531	-0.109375	0.043701172	0.796875	0	44330	0	0	0
653	654	654	Category J	-0.32397461	0.25195313	-2.027832	-0.22705078	0.022949219	0.46459961	0	0	8/3/2018	8	3	2018	17:53:05	64385	0.7	17	53	5	0	0.059814453	3.4853027	0.023925781	0.003662109	-0.9765625	21.985107	1.1345215	0	0	0	0	0	0	0	0	0	0.97680664	0.023193359	1.6472168	-0.34790039	0.24804688	-1.0510254	0	44330	0	0	0
654	655	655	Category J	-0.059814453	-0.047851563	-0.51586914	-0.19995117	-0.046630859	0.46728516	0	0	8/3/2018	8	3	2018	17:53:05	64385	0.8	17	53	5	0	0.059814453	3.4853027	0.022705078	0.003662109	-0.97753906	37.397705	0.47167969	0	0	0	0	0	0	0	0	0	0.9777832	0.022216797	0.59570313	-0.082519531	-0.051513672	0.46166992	0	44330	0	0	0
655	656	656	Category J	-0.10791016	0.047851563	-0.70776367	-0.20556641	-0.02734375	0.46582031	0	0	8/3/2018	8	3	2018	17:53:05	64385	0.9	17	53	5	0	0.059814453	3.4853027	0.021240234	0.002441406	-0.97753906	48.630127	0.30249023	0	0	0	0	0	0	0	0	0	0.9777832	0.022216797	0.44433594	-0.12915039	0.045166016	0.26977539	0	44330	0	0	0
656	657	657	Category L	0.011962891	0.023925781	-0.91186523	0.012939453	0.22509766	0.46801758	0	0	8/3/2018	8	3	2018	18:51:31	67891	0.4	18	51	31	0	0.059570313	3.515918	0.01953125	0.002929688	-0.97753906	57.026855	0.069335938	0	0	0	0	0	0	0	0	0	0.97753906	0.022460938	0.094238281	-0.007568359	0.020751953	0.065673828	0	44330	0	0	0
657	658	658	Category L	0.059814453	0.035888672	-0.94799805	0.016357422	0.22314453	0.47290039	0	0	8/3/2018	8	3	2018	18:51:31	67891	0.5	18	51	31	0	0.059570313	3.515918	0.018066406	0.004394531	-0.97705078	73.024658	0.059570313	0	0	0	0	0	0	0	0	0	0.97729492	0.022705078	0.10205078	0.041503906	0.03125	0.029052734	0	44330	0	0	0
658	659	659	Category L	0.071777344	0.023925781	-0.93579102	0.018798828	0.22290039	0.47314453	0	0	8/3/2018	8	3	2018	18:51:31	67891	0.6	18	51	31	0	0.059570313	3.515918	0.016357422	0.005859375	-0.97705078	85.629639	0.071289063	0	0	0	0	0	0	0	0	0	0.97705078	0.022949219	0.11450195	0.055175781	0.017822266	0.041259766	0	44330	0	0	0
659	660	660	Category L	0.035888672	0.035888672	-0.93579102	0.019775391	0.22192383	0.46875	0	0	8/3/2018	8	3	2018	18:51:31	67891	0.7	18	51	31	0	0.059570313	3.515918	0.013671875	0.007568359	-0.97070313	91.625977	0.050048828	0	0	0	0	0	0	0	0	0	0.97094727	0.029052734	0.085205078	0.021972656	0.028076172	0.034912109	0	44330	0	0	0
660	661	661	Category L	0.023925781	0.047851563	-0.91186523	0.020751953	0.22631836	0.47021484	0	0	8/3/2018	8	3	2018	18:51:31	67891	0.8	18	51	31	0	0.059570313	3.515918	0.016845703	0.006591797	-0.97924805	91.832275	0.079345703	0	0	0	0	0	0	0	0	0	0.97949219	0.020507813	0.11547852	0.006835938	0.041015625	0.067382813	0	44330	0	0	0
661	662	662	Category L	0.047851563	0.011962891	-0.92382813	0.017822266	0.22290039	0.46875	0	0	8/3/2018	8	3	2018	18:51:31	67891	0.9	18	51	31	0	0.059570313	3.515918	0.018066406	0.008056641	-0.97192383	89.073975	0.056640625	0	0	0	0	0	0	0	0	0	0.97216797	0.027832031	0.081542969	0.029541016	0.003662109	0.048095703	0	44330	0	0	0
662	663	663	Category L	0.047851563	0.035888672	-0.89990234	0.019775391	0.22558594	0.47412109	0	0	8/3/2018	8	3	2018	18:51:32	67892	0	18	51	32	0	0.059570313	3.515918	0.020507813	0.008300781	-0.97631836	87.125	0.085693359	0	0	0	0	0	0	0	0	0	0.9765625	0.0234375	0.13110352	0.027099609	0.02734375	0.076416016	0	44330	0	0	0
663	664	664	Category L	0.023925781	0.011962891	-0.93579102	0.019042969	0.21948242	0.46777344	0	0	8/3/2018	8	3	2018	18:51:32	67892	0.1	18	51	32	0	0.059570313	3.515918	0.025390625	0.009277344	-0.98144531	81.883789	0.045898438	0	0	0	0	0	0	0	0	0	0.98193359	0.018066406	0.049804688	-0.001464844	0.002441406	0.045654297	0	44330	0	0	0
664	665	665	Category L	0.011962891	0.011962891	-0.94799805	0.014892578	0.22509766	0.47387695	0	0	8/3/2018	8	3	2018	18:51:32	67892	0.2	18	51	32	0	0.059570313	3.515918	0.023193359	0.010253906	-0.97167969	71.781982	0.026367188	0	0	0	0	0	0	0	0	0	0.97216797	0.027832031	0.036865234	-0.011230469	0.001464844	0.023681641	0	44330	0	0	0
665	666	666	Category L	0.011962891	0.035888672	-0.91186523	0.022705078	0.22412109	0.47509766	0	0	8/3/2018	8	3	2018	18:51:32	67892	0.3	18	51	32	0	0.059570313	3.515918	0.026611328	0.009765625	-0.98120117	61.2146	0.075439453	0	0	0	0	0	0	0	0	0	0.98168945	0.018310547	0.11010742	-0.014648438	0.025878906	0.069335938	0	44330	0	0	0
666	667	667	Category L	0.023925781	0.023925781	-0.94799805	0.024658203	0.22143555	0.47290039	0	0	8/3/2018	8	3	2018	18:51:32	67892	0.4	18	51	32	0	0.059570313	3.515918	0.026611328	0.0078125	-0.96728516	52.029541	0.025146484	0	0	0	0	0	0	0	0	0	0.96777344	0.032226563	0.037841797	-0.002685547	0.015869141	0.019287109	0	44330	0	0	0
667	668	668	Category L	0.035888672	0.011962891	-0.93579102	0.027099609	0.22143555	0.47412109	0	0	8/3/2018	8	3	2018	18:51:32	67892	0.5	18	51	32	0	0.059570313	3.515918	0.026855469	0.0078125	-0.97460938	40.364502	0.040039063	0	0	0	0	0	0	0	0	0	0.97509766	0.024902344	0.051757813	0.008789063	0.00390625	0.038818359	0	44330	0	0	0
668	669	669	Category L	0.035888672	0.011962891	-0.94799805	0.022460938	0.21948242	0.47290039	0	0	8/3/2018	8	3	2018	18:51:32	67892	0.6	18	51	32	0	0.059570313	3.515918	0.028076172	0.008300781	-0.97241211	29.043701	0.025878906	0	0	0	0	0	0	0	0	0	0.97290039	0.027099609	0.035644531	0.007568359	0.003417969	0.024414063	0	44330	0	0	0
669	670	670	Category L	0.011962891	0.023925781	-0.92382813	0.026855469	0.22363281	0.47021484	0	0	8/3/2018	8	3	2018	18:51:32	67892	0.7	18	51	32	0	0.059570313	3.515918	0.025390625	0.008056641	-0.97753906	17.666504	0.057617188	0	0	0	0	0	0	0	0	0	0.97802734	0.021972656	0.083007813	-0.013427734	0.015625	0.053710938	0	44330	0	0	0
670	671	671	Category L	0.035888672	0.023925781	-0.93579102	0.025878906	0.22558594	0.4699707	0	0	8/3/2018	8	3	2018	18:51:32	67892	0.8	18	51	32	0	0.059570313	3.515918	0.02734375	0.008300781	-0.98730469	9.3845215	0.054443359	0	0	0	0	0	0	0	0	0	0.98754883	0.012451172	0.075439453	0.008300781	0.015380859	0.051513672	0	44330	0	0	0
671	672	672	Category L	0.011962891	0.035888672	-0.93579102	0.018066406	0.22412109	0.47485352	0	0	8/3/2018	8	3	2018	18:51:32	67892	0.9	18	51	32	0	0.059570313	3.515918	0.026855469	0.009521484	-0.97949219	4.6520996	0.053222656	0	0	0	0	0	0	0	0	0	0.97998047	0.020019531	0.084960938	-0.014892578	0.026123047	0.043701172	0	44330	0	0	0
672	673	673	Category L	0.035888672	0.023925781	-0.93579102	0.023193359	0.22265625	0.47094727	0	0	8/3/2018	8	3	2018	18:51:33	67893	0	18	51	33	0	0.059570313	3.515918	0.026855469	0.011474609	-0.98950195	2.3190918	0.055908203	0	0	0	0	0	0	0	0	0	0.98999023	0.010009766	0.074951172	0.008789063	0.012207031	0.053710938	0	44330	0	0	0
673	674	674	Category L	0.023925781	0.035888672	-0.95996094	0.025146484	0.22192383	0.4699707	0	0	8/3/2018	8	3	2018	18:51:33	67893	0.1	18	51	33	0	0.059570313	3.515918	0.026123047	0.012695313	-0.97924805	1.3273926	0.030029297	0	0	0	0	0	0	0	0	0	0.97973633	0.020263672	0.044677734	-0.002197266	0.022949219	0.019287109	0	44330	0	0	0
674	675	675	Category L	0.035888672	0.023925781	-0.93579102	0.025878906	0.22192383	0.47314453	0	0	8/3/2018	8	3	2018	18:51:33	67893	0.2	18	51	33	0	0.059570313	3.515918	0.026855469	0.010986328	-0.98706055	0.69995117	0.053466797	0	0	0	0	0	0	0	0	0	0.98754883	0.012451172	0.072753906	0.008789063	0.012695313	0.051269531	0	44330	0	0	0
675	676	676	Category L	0.011962891	0.011962891	-0.95996094	0.022460938	0.22045898	0.47412109	0	0	8/3/2018	8	3	2018	18:51:33	67893	0.3	18	51	33	0	0.059570313	3.515918	0.028076172	0.009521484	-0.97265625	1.262207	0.020751953	0	0	0	0	0	0	0	0	0	0.97314453	0.026855469	0.031494141	-0.016113281	0.002197266	0.012695313	0	44330	0	0	0
676	677	677	Category L	0.047851563	0.011962891	-0.94799805	0.025634766	0.22460938	0.46728516	0	0	8/3/2018	8	3	2018	18:51:33	67893	0.4	18	51	33	0	0.059570313	3.515918	0.025878906	0.010498047	-0.97143555	1.8125	0.031982422	0	0	0	0	0	0	0	0	0	0.97167969	0.028320313	0.046630859	0.021728516	0.001220703	0.0234375	0	44330	0	0	0
677	678	678	Category L	0.059814453	0.023925781	-0.95996094	0.023925781	0.22387695	0.4699707	0	0	8/3/2018	8	3	2018	18:51:33	67893	0.5	18	51	33	0	0.059570313	3.515918	0.025634766	0.012695313	-0.97119141	1.9321289	0.037353516	0	0	0	0	0	0	0	0	0	0.97167969	0.028320313	0.056396484	0.033935547	0.011230469	0.011230469	0	44330	0	0	0
678	679	679	Category L	0.035888672	0.047851563	-0.93579102	0.025146484	0.2175293	0.47070313	0	0	8/3/2018	8	3	2018	18:51:33	67893	0.6	18	51	33	0	0.059570313	3.515918	0.022949219	0.009765625	-0.97290039	1.6630859	0.054443359	0	0	0	0	0	0	0	0	0	0.97338867	0.026611328	0.087646484	0.012695313	0.037841797	0.037109375	0	44330	0	0	0
679	680	680	Category L	0.023925781	0.035888672	-0.94799805	0.026855469	0.22485352	0.47509766	0	0	8/3/2018	8	3	2018	18:51:33	67893	0.7	18	51	33	0	0.059570313	3.515918	0.024414063	0.011474609	-0.97607422	1.4714355	0.036865234	0	0	0	0	0	0	0	0	0	0.97631836	0.023681641	0.052734375	-0.000488281	0.024169922	0.028076172	0	44330	0	0	0
680	681	681	Category L	0.035888672	0.035888672	-0.95996094	0.024169922	0.22119141	0.4699707	0	0	8/3/2018	8	3	2018	18:51:33	67893	0.8	18	51	33	0	0.059570313	3.515918	0.024169922	0.011474609	-0.96948242	1.2106934	0.028564453	0	0	0	0	0	0	0	0	0	0.9699707	0.030029297	0.045654297	0.011474609	0.024169922	0.009521484	0	44330	0	0	0
681	682	682	Category L	0.035888672	0.059814453	-0.93579102	0.023193359	0.22631836	0.47119141	0	0	8/3/2018	8	3	2018	18:51:33	67893	0.9	18	51	33	0	0.059570313	3.515918	0.025878906	0.013671875	-0.9777832	0.60546875	0.062988281	0	0	0	0	0	0	0	0	0	0.97827148	0.021728516	0.09765625	0.009765625	0.045898438	0.041992188	0	44330	0	0	0
682	683	683	Category L	0.023925781	0.011962891	-0.93579102	0.022460938	0.22485352	0.46801758	0	0	8/3/2018	8	3	2018	18:51:34	67894	0	18	51	34	0	0.059814453	3.4804688	0.028808594	0.020019531	-0.96533203	0.41821289	0.031005859	0	0	0	0	0	0	0	0	0	0.96606445	0.033935547	0.042724609	-0.004882813	-0.008056641	0.029541016	0	44330	0	0	0
683	684	684	Category L	0.023925781	0.011962891	-0.94799805	0.024169922	0.22167969	0.47094727	0	0	8/3/2018	8	3	2018	18:51:34	67894	0.1	18	51	34	0	0.059814453	3.4804688	0.026123047	0.01953125	-0.96435547	0.55517578	0.018066406	0	0	0	0	0	0	0	0	0	0.96484375	0.03515625	0.026367188	-0.002197266	-0.007568359	0.016357422	0	44330	0	0	0
684	685	685	Category L	0.035888672	0.023925781	-0.92382813	0.022216797	0.22021484	0.47216797	0	0	8/3/2018	8	3	2018	18:51:34	67894	0.2	18	51	34	0	0.059814453	3.4804688	0.022216797	0.01953125	-0.95288086	0.34472656	0.032226563	0	0	0	0	0	0	0	0	0	0.95336914	0.046630859	0.046875	0.013427734	0.004150391	0.029052734	0	44330	0	0	0
685	686	686	Category L	0.035888672	0.011962891	-0.91186523	0.025878906	0.22485352	0.47314453	0	0	8/3/2018	8	3	2018	18:51:34	67894	0.3	18	51	34	0	0.059814453	3.4804688	0.021728516	0.021240234	-0.95117188	0.61816406	0.042724609	0	0	0	0	0	0	0	0	0	0.95166016	0.048339844	0.062744141	0.013916016	-0.009277344	0.039306641	0	44330	0	0	0
686	687	687	Category L	0.011962891	0.023925781	-0.93579102	0.024902344	0.22387695	0.47216797	0	0	8/3/2018	8	3	2018	18:51:34	67894	0.4	18	51	34	0	0.059814453	3.4804688	0.021972656	0.023681641	-0.95605469	1.1413574	0.022705078	0	0	0	0	0	0	0	0	0	0.95654297	0.043457031	0.030517578	-0.010009766	0	0.020263672	0	44330	0	0	0
687	688	688	Category L	0.023925781	0.035888672	-0.89990234	0.026611328	0.22485352	0.4699707	0	0	8/3/2018	8	3	2018	18:51:34	67894	0.5	18	51	34	0	0.059814453	3.4804688	0.023681641	0.027099609	-0.94458008	1.1240234	0.045654297	0	0	0	0	0	0	0	0	0	0.9453125	0.0546875	0.053466797	0	0.008544922	0.044677734	0	44330	0	0	0
688	689	689	Category L	0.035888672	0.023925781	-0.93579102	0.022460938	0.22387695	0.47314453	0	0	8/3/2018	8	3	2018	18:51:34	67894	0.6	18	51	34	0	0.059814453	3.4804688	0.024658203	0.028564453	-0.95458984	1.2836914	0.022216797	0	0	0	0	0	0	0	0	0	0.95532227	0.044677734	0.034667969	0.010986328	-0.004638672	0.018798828	0	44330	0	0	0
689	690	690	Category L	0.035888672	0.047851563	-0.93579102	0.020751953	0.2265625	0.47314453	0	0	8/3/2018	8	3	2018	18:51:34	67894	0.7	18	51	34	0	0.059814453	3.4804688	0.026855469	0.026611328	-0.94555664	1.9780273	0.024902344	0	0	0	0	0	0	0	0	0	0.9465332	0.053466797	0.040039063	0.008789063	0.020996094	0.009765625	0	44330	0	0	0
690	691	691	Category L	0.035888672	0.023925781	-0.94799805	0.022705078	0.21899414	0.47387695	0	0	8/3/2018	8	3	2018	18:51:34	67894	0.8	18	51	34	0	0.059814453	3.4804688	0.023925781	0.029541016	-0.95239258	2.4897461	0.013916016	0	0	0	0	0	0	0	0	0	0.953125	0.046875	0.022216797	0.01171875	-0.005615234	0.004394531	0	44330	0	0	0
691	692	692	Category L	0.035888672	0	-0.94799805	0.018066406	0.22216797	0.47290039	0	0	8/3/2018	8	3	2018	18:51:34	67894	0.9	18	51	34	0	0.059814453	3.4804688	0.028076172	0.030273438	-0.94116211	2.8884277	0.031982422	0	0	0	0	0	0	0	0	0	0.94213867	0.057861328	0.044677734	0.007568359	-0.030273438	-0.006591797	0	44330	0	0	0
692	693	693	Category L	0.047851563	0.011962891	-0.92382813	0.007568359	0.21801758	0.47045898	0	0	8/3/2018	8	3	2018	18:51:35	67895	0	18	51	35	0	0.059814453	3.4804688	0.026123047	0.028076172	-0.93505859	4.1745605	0.029296875	0	0	0	0	0	0	0	0	0	0.93579102	0.064208984	0.049072266	0.021484375	-0.016113281	0.011230469	0	44330	0	0	0
693	694	694	Category L	0.035888672	-0.011962891	-1.0197754	0.0078125	0.21899414	0.47680664	0	0	8/3/2018	8	3	2018	18:51:35	67895	0.1	18	51	35	0	0.059814453	3.4804688	0.026611328	0.027832031	-0.94360352	6.3959961	0.086181641	0	0	0	0	0	0	0	0	0	0.94458008	0.055419922	0.125	0.009033203	-0.039794922	-0.075927734	0	44330	0	0	0
694	695	695	Category L	0.059814453	-0.059814453	-0.93579102	-0.001708984	0.2109375	0.47143555	0	0	8/3/2018	8	3	2018	18:51:35	67895	0.2	18	51	35	0	0.059814453	3.4804688	0.025146484	0.024658203	-0.9284668	8.973877	0.091552734	0	0	0	0	0	0	0	0	0	0.92919922	0.070800781	0.1262207	0.034423828	-0.084472656	-0.007080078	0	44330	0	0	0
695	696	696	Category L	0.035888672	0.059814453	-0.92382813	-0.049560547	0.22070313	0.47729492	0	0	8/3/2018	8	3	2018	18:51:35	67895	0.3	18	51	35	0	0.059814453	3.4804688	0.018066406	0.025146484	-0.93212891	11.3479	0.039550781	0	0	0	0	0	0	0	0	0	0.93261719	0.067382813	0.060546875	0.017578125	0.034423828	0.008300781	0	44330	0	0	0
696	697	697	Category L	0.011962891	0.14379883	-0.91186523	-0.081542969	0.22607422	0.46679688	0	0	8/3/2018	8	3	2018	18:51:35	67895	0.4	18	51	35	0	0.059814453	3.4804688	0.012207031	0.023925781	-0.93212891	13.718018	0.12133789	0	0	0	0	0	0	0	0	0	0.93261719	0.067382813	0.14038086	-0.000244141	0.11962891	0.020263672	0	44330	0	0	0
697	698	698	Category L	0.035888672	0.11987305	-0.92382813	-0.099121094	0.22802734	0.46655273	0	0	8/3/2018	8	3	2018	18:51:35	67895	0.5	18	51	35	0	0.059814453	3.4804688	0.004150391	0.0234375	-0.93017578	15.884277	0.1015625	0	0	0	0	0	0	0	0	0	0.93041992	0.069580078	0.13452148	0.031494141	0.096191406	0.006347656	0	44330	0	0	0
698	699	699	Category L	0.059814453	0.071777344	-0.93579102	-0.098144531	0.22607422	0.46240234	0	0	8/3/2018	8	3	2018	18:51:35	67895	0.6	18	51	35	0	0.059814453	3.4804688	-0.002685547	0.022705078	-0.92749023	17.873291	0.079833984	0	0	0	0	0	0	0	0	0	0.92773438	0.072265625	0.11962891	0.0625	0.048828125	-0.008056641	0	44330	0	0	0
699	700	700	Category L	0.059814453	0.035888672	-0.94799805	-0.095458984	0.2277832	0.46362305	0	0	8/3/2018	8	3	2018	18:51:35	67895	0.7	18	51	35	0	0.059814453	3.4804688	-0.010986328	0.021240234	-0.92578125	19.338867	0.075439453	0	0	0	0	0	0	0	0	0	0.92602539	0.073974609	0.10742188	0.070800781	0.014404297	-0.021972656	0	44330	0	0	0
700	701	701	Category L	0.047851563	0.071777344	-0.95996094	-0.09375	0.22241211	0.46655273	0	0	8/3/2018	8	3	2018	18:51:35	67895	0.8	18	51	35	0	0.059814453	3.4804688	-0.018066406	0.021240234	-0.92236328	20.250488	0.091064453	0	0	0	0	0	0	0	0	0	0.92260742	0.077392578	0.15380859	0.065917969	0.050292969	-0.037353516	0	44330	0	0	0
701	702	702	Category L	0.047851563	0.035888672	-0.95996094	-0.095458984	0.22875977	0.46679688	0	0	8/3/2018	8	3	2018	18:51:35	67895	0.9	18	51	35	0	0.059814453	3.4804688	-0.026123047	0.020751953	-0.91992188	20.493896	0.085205078	0	0	0	0	0	0	0	0	0	0.9206543	0.079345703	0.12866211	0.073974609	0.014892578	-0.039794922	0	44330	0	0	0
702	703	703	Category L	0.047851563	0.011962891	-0.95996094	-0.091064453	0.2253418	0.46557617	0	0	8/3/2018	8	3	2018	18:51:36	67896	0	18	51	36	0	0.059814453	3.4804688	-0.033935547	0.020507813	-0.91796875	19.837402	0.092285156	0	0	0	0	0	0	0	0	0	0.91870117	0.081298828	0.13232422	0.081787109	-0.008544922	-0.041748047	0	44330	0	0	0
703	704	704	Category L	0.047851563	0.011962891	-0.94799805	-0.092529297	0.22094727	0.46630859	0	0	8/3/2018	8	3	2018	18:51:36	67896	0.1	18	51	36	0	0.059814453	3.4804688	-0.041259766	0.020019531	-0.91601563	18.278809	0.094970703	0	0	0	0	0	0	0	0	0	0.91723633	0.082763672	0.12890625	0.089111328	-0.008056641	-0.031738281	0	44330	0	0	0
704	705	705	Category L	0.059814453	0.047851563	-0.92382813	-0.089355469	0.22070313	0.46459961	0	0	8/3/2018	8	3	2018	18:51:36	67896	0.2	18	51	36	0	0.059814453	3.4804688	-0.048339844	0.019775391	-0.91381836	15.781738	0.11230469	0	0	0	0	0	0	0	0	0	0.9152832	0.084716797	0.14599609	0.1081543	0.027832031	-0.009765625	0	44330	0	0	0
705	706	706	Category L	0.059814453	0.011962891	-0.92382813	-0.093505859	0.22558594	0.46972656	0	0	8/3/2018	8	3	2018	18:51:36	67896	0.3	18	51	36	0	0.059814453	3.4804688	-0.055664063	0.01953125	-0.91064453	13.09375	0.11645508	0	0	0	0	0	0	0	0	0	0.91259766	0.087402344	0.13623047	0.11547852	-0.007568359	-0.012939453	0	44330	0	0	0
706	707	707	Category L	0.059814453	0	-0.94799805	-0.086425781	0.22875977	0.46875	0	0	8/3/2018	8	3	2018	18:51:36	67896	0.4	18	51	36	0	0.059814453	3.4804688	-0.062744141	0.018554688	-0.90893555	10.385254	0.12988281	0	0	0	0	0	0	0	0	0	0.91137695	0.088623047	0.18017578	0.12255859	-0.018554688	-0.038818359	0	44330	0	0	0
707	708	708	Category L	0.047851563	0	-0.95996094	-0.091064453	0.22631836	0.46655273	0	0	8/3/2018	8	3	2018	18:51:36	67896	0.5	18	51	36	0	0.059814453	3.4804688	-0.070068359	0.018066406	-0.90649414	7.8937988	0.13061523	0	0	0	0	0	0	0	0	0	0.90942383	0.090576172	0.18945313	0.11791992	-0.018066406	-0.053222656	0	44330	0	0	0
708	709	709	Category L	0.059814453	0.047851563	-0.94799805	-0.0859375	0.22412109	0.46582031	0	0	8/3/2018	8	3	2018	18:51:36	67896	0.6	18	51	36	0	0.059814453	3.4804688	-0.077880859	0.017578125	-0.90429688	5.494873	0.14746094	0	0	0	0	0	0	0	0	0	0.90795898	0.092041016	0.21118164	0.13769531	0.030029297	-0.043457031	0	44330	0	0	0
709	710	710	Category L	0.035888672	0.035888672	-0.93579102	-0.090087891	0.22607422	0.46679688	0	0	8/3/2018	8	3	2018	18:51:36	67896	0.7	18	51	36	0	0.059814453	3.4804688	-0.085693359	0.017333984	-0.90209961	3.1984863	0.12744141	0	0	0	0	0	0	0	0	0	0.90649414	0.093505859	0.17358398	0.12158203	0.018310547	-0.033447266	0	44330	0	0	0
710	711	711	Category L	0.083984375	0.023925781	-0.97192383	-0.083251953	0.22851563	0.46386719	0	0	8/3/2018	8	3	2018	18:51:36	67896	0.8	18	51	36	0	0.059814453	3.4804688	-0.093261719	0.016601563	-0.90039063	1.6364746	0.19140625	0	0	0	0	0	0	0	0	0	0.90527344	0.094726563	0.25585938	0.17724609	0.007080078	-0.071289063	0	44330	0	0	0
711	712	712	Category L	0.059814453	0.023925781	-0.95996094	-0.087402344	0.22973633	0.46777344	0	0	8/3/2018	8	3	2018	18:51:36	67896	0.9	18	51	36	0	0.059814453	3.4804688	-0.099609375	0.014160156	-0.8972168	0.23608398	0.17163086	0	0	0	0	0	0	0	0	0	0.90283203	0.097167969	0.23168945	0.15942383	0.009521484	-0.0625	0	44330	0	0	0
712	713	713	Category L	0.047851563	0.023925781	-0.94799805	-0.094726563	0.22705078	0.47143555	0	0	8/3/2018	8	3	2018	18:51:37	67897	0	18	51	37	0	0.059814453	3.4804688	-0.10668945	0.014404297	-0.89379883	0.89990234	0.1640625	0	0	0	0	0	0	0	0	0	0.90039063	0.099609375	0.21801758	0.15454102	0.009277344	-0.053955078	0	44330	0	0	0
713	714	714	Category L	0.035888672	0.095947266	-0.94799805	-0.088378906	0.22338867	0.46557617	0	0	8/3/2018	8	3	2018	18:51:37	67897	0.1	18	51	37	0	0.059814453	3.4804688	-0.11572266	0.012451172	-0.89379883	1.470459	0.18115234	0	0	0	0	0	0	0	0	0	0.90136719	0.098632813	0.2890625	0.15161133	0.083251953	-0.053955078	0	44330	0	0	0
714	715	715	Category L	0.059814453	0.023925781	-0.94799805	-0.084960938	0.22949219	0.46801758	0	0	8/3/2018	8	3	2018	18:51:37	67897	0.2	18	51	37	0	0.059814453	3.4804688	-0.12133789	0.010986328	-0.88964844	1.5141602	0.19067383	0	0	0	0	0	0	0	0	0	0.89794922	0.10205078	0.25219727	0.18115234	0.012695313	-0.058105469	0	44330	0	0	0
715	716	716	Category L	0.035888672	0.035888672	-0.92382813	-0.086425781	0.23046875	0.46972656	0	0	8/3/2018	8	3	2018	18:51:37	67897	0.3	18	51	37	0	0.059814453	3.4804688	-0.13208008	0.010742188	-0.88842773	1.4147949	0.17333984	0	0	0	0	0	0	0	0	0	0.89819336	0.10180664	0.22827148	0.16796875	0.024902344	-0.03515625	0	44330	0	0	0
716	717	717	Category L	0.059814453	0.011962891	-0.89990234	-0.083251953	0.23120117	0.47216797	0	0	8/3/2018	8	3	2018	18:51:37	67897	0.4	18	51	37	0	0.059814453	3.4804688	-0.13867188	0.011474609	-0.88500977	1.25	0.19897461	0	0	0	0	0	0	0	0	0	0.89575195	0.10424805	0.21386719	0.19848633	0.000244141	-0.014648438	0	44330	0	0	0
717	718	718	Category L	0.059814453	0.011962891	-0.93579102	-0.086914063	0.2265625	0.46777344	0	0	8/3/2018	8	3	2018	18:51:37	67897	0.5	18	51	37	0	0.059814453	3.4804688	-0.14697266	0.010986328	-0.88183594	1.2507324	0.21362305	0	0	0	0	0	0	0	0	0	0.89428711	0.10571289	0.26147461	0.20678711	0.000732422	-0.053710938	0	44330	0	0	0
718	719	719	Category L	0.023925781	0.035888672	-0.93579102	-0.079589844	0.22680664	0.46875	0	0	8/3/2018	8	3	2018	18:51:37	67897	0.6	18	51	37	0	0.059814453	3.4804688	-0.15600586	0.010253906	-0.87988281	1.8725586	0.19018555	0	0	0	0	0	0	0	0	0	0.89355469	0.10644531	0.26123047	0.17993164	0.025390625	-0.055664063	0	44330	0	0	0
719	720	720	Category L	0.035888672	0.023925781	-0.94799805	-0.083984375	0.22851563	0.46875	0	0	8/3/2018	8	3	2018	18:51:37	67897	0.7	18	51	37	0	0.059814453	3.4804688	-0.16381836	0.008056641	-0.87768555	2.9387207	0.2121582	0	0	0	0	0	0	0	0	0	0.89282227	0.10717773	0.28564453	0.19970703	0.015625	-0.070068359	0	44330	0	0	0
720	721	721	Category L	0.047851563	0.023925781	-0.92382813	-0.087646484	0.22680664	0.4675293	0	0	8/3/2018	8	3	2018	18:51:37	67897	0.8	18	51	37	0	0.059326172	3.4869141	-0.17089844	0.006835938	-0.87573242	4.385498	0.22460938	0	0	0	0	0	0	0	0	0	0.89233398	0.10766602	0.28369141	0.21875	0.016845703	-0.047851563	0	44330	0	0	0
721	722	722	Category L	0.023925781	0.071777344	-0.87597656	-0.077148438	0.22924805	0.46289063	0	0	8/3/2018	8	3	2018	18:51:37	67897	0.9	18	51	37	0	0.059326172	3.4869141	-0.1796875	0.005371094	-0.87402344	5.7897949	0.21411133	0	0	0	0	0	0	0	0	0	0.89233398	0.10766602	0.27172852	0.20361328	0.06640625	-0.001708984	0	44330	0	0	0
722	723	723	Category L	0.011962891	0.13183594	-0.93579102	-0.041748047	0.25195313	0.46435547	0	0	8/3/2018	8	3	2018	18:51:38	67898	0	18	51	38	0	0.059326172	3.4869141	-0.18774414	0.002441406	-0.87182617	7.6191406	0.24633789	0	0	0	0	0	0	0	0	0	0.8918457	0.1081543	0.39282227	0.19970703	0.12915039	-0.063720703	0	44330	0	0	0
723	724	724	Category L	0.023925781	-0.083984375	-1.0078125	0.011962891	0.25830078	0.45776367	0	0	8/3/2018	8	3	2018	18:51:38	67898	0.1	18	51	38	0	0.059326172	3.4869141	-0.19482422	0.000976563	-0.86914063	9.6557617	0.27246094	0	0	0	0	0	0	0	0	0	0.890625	0.109375	0.44213867	0.21875	-0.084960938	-0.13842773	0	44330	0	0	0
724	725	725	Category L	0.011962891	-0.071777344	-0.98388672	0.033447266	0.24438477	0.46191406	0	0	8/3/2018	8	3	2018	18:51:38	67898	0.2	18	51	38	0	0.059326172	3.4869141	-0.20214844	0	-0.86743164	11.465576	0.25415039	0	0	0	0	0	0	0	0	0	0.890625	0.109375	0.40258789	0.21411133	-0.071777344	-0.11621094	0	44330	0	0	0
725	726	726	Category L	0	-0.011962891	-0.94799805	0.026855469	0.24194336	0.46777344	0	0	8/3/2018	8	3	2018	18:51:38	67898	0.3	18	51	38	0	0.059326172	3.4869141	-0.20922852	-0.001220703	-0.86547852	13.28418	0.22509766	0	0	0	0	0	0	0	0	0	0.89038086	0.10961914	0.30224609	0.20922852	-0.010498047	-0.082275391	0	44330	0	0	0
726	727	727	Category L	-0.011962891	0	-0.92382813	0.030761719	0.24023438	0.46362305	0	0	8/3/2018	8	3	2018	18:51:38	67898	0.4	18	51	38	0	0.059326172	3.4869141	-0.21582031	-0.002929688	-0.86401367	15.129395	0.21240234	0	0	0	0	0	0	0	0	0	0.89038086	0.10961914	0.26660156	0.20385742	0.002929688	-0.059570313	0	44330	0	0	0
727	728	728	Category L	0	0	-0.91186523	0.024658203	0.2421875	0.46948242	0	0	8/3/2018	8	3	2018	18:51:38	67898	0.5	18	51	38	0	0.059326172	3.4869141	-0.22241211	-0.004638672	-0.86254883	17.312988	0.2277832	0	0	0	0	0	0	0	0	0	0.89086914	0.10913086	0.27636719	0.22241211	0.004638672	-0.049072266	0	44330	0	0	0
728	729	729	Category L	0	0	-0.93579102	0.032714844	0.23730469	0.46557617	0	0	8/3/2018	8	3	2018	18:51:38	67898	0.6	18	51	38	0	0.059326172	3.4869141	-0.22924805	-0.006103516	-0.86132813	19.730713	0.2409668	0	0	0	0	0	0	0	0	0	0.89135742	0.10864258	0.30981445	0.22924805	0.006103516	-0.07421875	0	44330	0	0	0
729	730	730	Category L	0.011962891	-0.011962891	-0.94799805	0.030029297	0.23925781	0.46557617	0	0	8/3/2018	8	3	2018	18:51:38	67898	0.7	18	51	38	0	0.059326172	3.4869141	-0.23608398	-0.007324219	-0.85961914	22.160645	0.26342773	0	0	0	0	0	0	0	0	0	0.89135742	0.10864258	0.34082031	0.24804688	-0.004394531	-0.088134766	0	44330	0	0	0
730	731	731	Category L	0.035888672	0.011962891	-0.93579102	0.030029297	0.24194336	0.46875	0	0	8/3/2018	8	3	2018	18:51:38	67898	0.8	18	51	38	0	0.059326172	3.4869141	-0.24291992	-0.008789063	-0.85839844	24.094482	0.29003906	0	0	0	0	0	0	0	0	0	0.89208984	0.10791016	0.37695313	0.27880859	0.020751953	-0.077148438	0	44330	0	0	0
731	732	732	Category L	0.011962891	0.011962891	-0.94799805	0.029052734	0.23925781	0.46459961	0	0	8/3/2018	8	3	2018	18:51:38	67898	0.9	18	51	38	0	0.059326172	3.4869141	-0.24975586	-0.010009766	-0.85668945	17.283936	0.27807617	0	0	0	0	0	0	0	0	0	0.89233398	0.10766602	0.37524414	0.26171875	0.021972656	-0.091064453	0	44330	0	0	0
732	733	733	Category L	-0.047851563	0.023925781	-0.87597656	0.029296875	0.23681641	0.46777344	0	0	8/3/2018	8	3	2018	18:51:39	67899	0	18	51	39	0	0.059326172	3.4869141	-0.25683594	-0.010986328	-0.85498047	4.3608398	0.21289063	0	0	0	0	0	0	0	0	0	0.89282227	0.10717773	0.26489258	0.20898438	0.034912109	-0.020751953	0	44330	0	0	0
733	734	734	Category C	-0.44384766	0	-0.81591797	0.12866211	-0.047119141	0.47729492	0	0	8/3/2018	8	3	2018	18:56:44	68204	0.5	18	56	44	0	0.059814453	3.515918	-0.26391602	-0.012207031	-0.85351563	14.241455	0.18383789	0	0	0	0	0	0	0	0	0	0.89355469	0.10644531	0.22973633	-0.1796875	0.012207031	0.037597656	0	44330	0	0	0
734	735	735	Category C	-0.6237793	-0.011962891	-0.80395508	0.12207031	-0.042480469	0.48339844	0	0	8/3/2018	8	3	2018	18:56:44	68204	0.6	18	56	44	0	0.059814453	3.515918	-0.27148438	-0.013183594	-0.8515625	38.456787	0.35522461	0	0	0	0	0	0	0	0	0	0.89404297	0.10595703	0.40112305	-0.35205078	0.001220703	0.047607422	0	44330	0	0	0
735	736	736	Category C	-0.57592773	-0.047851563	-0.70776367	0.10888672	-0.039794922	0.48706055	0	0	8/3/2018	8	3	2018	18:56:44	68204	0.7	18	56	44	0	0.059814453	3.515918	-0.27880859	-0.012939453	-0.84985352	63.069824	0.33105469	0	0	0	0	0	0	0	0	0	0.89453125	0.10546875	0.47412109	-0.296875	-0.034667969	0.14208984	0	44330	0	0	0
736	737	737	Category C	-0.63598633	-0.023925781	-0.75585938	0.11645508	-0.041748047	0.48510742	0	0	8/3/2018	8	3	2018	18:56:44	68204	0.8	18	56	44	0	0.059814453	3.515918	-0.28540039	-0.011962891	-0.84765625	84.308105	0.36230469	0	0	0	0	0	0	0	0	0	0.89453125	0.10546875	0.45410156	-0.3503418	-0.01171875	0.091796875	0	44330	0	0	0
737	738	738	Category C	-0.50390625	-0.023925781	-0.73193359	0.13574219	-0.046142578	0.48461914	0	0	8/3/2018	8	3	2018	18:56:44	68204	0.9	18	56	44	0	0.059814453	3.515918	-0.29248047	-0.012695313	-0.84545898	99.003174	0.23999023	0	0	0	0	0	0	0	0	0	0.89477539	0.10522461	0.3359375	-0.21118164	-0.010986328	0.11352539	0	44330	0	0	0
738	739	739	Category C	-0.58789063	-0.083984375	-0.79199219	0.15307617	-0.048828125	0.47314453	0	0	8/3/2018	8	3	2018	18:56:45	68205	0	18	56	45	0	0.059814453	3.515918	-0.29931641	-0.013916016	-0.84423828	106.89673	0.30126953	0	0	0	0	0	0	0	0	0	0.89575195	0.10424805	0.41040039	-0.28833008	-0.069824219	0.052246094	0	44330	0	0	0
739	740	740	Category C	-0.52783203	0.035888672	-0.65991211	0.14111328	-0.047119141	0.48266602	0	0	8/3/2018	8	3	2018	18:56:45	68205	0.1	18	56	45	0	0.059814453	3.515918	-0.30639648	-0.015625	-0.84326172	113.94824	0.29199219	0	0	0	0	0	0	0	0	0	0.8972168	0.1027832	0.45629883	-0.22119141	0.051513672	0.18334961	0	44330	0	0	0
740	741	741	Category C	-0.6237793	0.011962891	-0.73193359	0.13061523	-0.049804688	0.47949219	0	0	8/3/2018	8	3	2018	18:56:45	68205	0.2	18	56	45	0	0.059814453	3.515918	-0.31420898	-0.015869141	-0.84130859	119.90356	0.3293457	0	0	0	0	0	0	0	0	0	0.8984375	0.1015625	0.44702148	-0.30932617	0.027832031	0.109375	0	44330	0	0	0
741	742	742	Category C	-0.57592773	-0.011962891	-0.75585938	0.11083984	-0.063232422	0.48754883	0	0	8/3/2018	8	3	2018	18:56:45	68205	0.3	18	56	45	0	0.059814453	3.515918	-0.32128906	-0.016601563	-0.83862305	115.87939	0.26757813	0	0	0	0	0	0	0	0	0	0.89819336	0.10180664	0.34179688	-0.25439453	0.004638672	0.082763672	0	44330	0	0	0
742	743	743	Category C	-0.53979492	-0.011962891	-0.75585938	0.12109375	-0.054931641	0.48486328	0	0	8/3/2018	8	3	2018	18:56:45	68205	0.4	18	56	45	0	0.059814453	3.515918	-0.32763672	-0.017089844	-0.83666992	102.37817	0.22680664	0	0	0	0	0	0	0	0	0	0.89868164	0.10131836	0.2980957	-0.21191406	0.005126953	0.080810547	0	44330	0	0	0
743	744	744	Category C	-0.55175781	0	-0.75585938	0.11743164	-0.049316406	0.48706055	0	0	8/3/2018	8	3	2018	18:56:45	68205	0.5	18	56	45	0	0.059814453	3.515918	-0.3347168	-0.016845703	-0.83398438	84.167236	0.23120117	0	0	0	0	0	0	0	0	0	0.89892578	0.10107422	0.31225586	-0.21679688	0.016845703	0.078125	0	44330	0	0	0
744	745	745	Category C	-0.57592773	-0.011962891	-0.68383789	0.12011719	-0.052246094	0.48413086	0	0	8/3/2018	8	3	2018	18:56:45	68205	0.6	18	56	45	0	0.059814453	3.515918	-0.34228516	-0.017333984	-0.83129883	62.080322	0.27612305	0	0	0	0	0	0	0	0	0	0.89916992	0.10083008	0.38623047	-0.23339844	0.005371094	0.14746094	0	44330	0	0	0
745	746	746	Category C	-0.55175781	-0.035888672	-0.77978516	0.12060547	-0.059814453	0.48388672	0	0	8/3/2018	8	3	2018	18:56:45	68205	0.7	18	56	45	0	0.059814453	3.515918	-0.34960938	-0.017333984	-0.82885742	39.83667	0.20874023	0	0	0	0	0	0	0	0	0	0.89990234	0.10009766	0.26953125	-0.2019043	-0.018310547	0.049072266	0	44330	0	0	0
746	747	747	Category C	-0.55175781	-0.011962891	-0.75585938	0.12207031	-0.058349609	0.4831543	0	0	8/3/2018	8	3	2018	18:56:45	68205	0.8	18	56	45	0	0.059814453	3.515918	-0.35766602	-0.016113281	-0.82788086	22.029541	0.20678711	0	0	0	0	0	0	0	0	0	0.90209961	0.097900391	0.27026367	-0.19384766	0.004150391	0.072021484	0	44330	0	0	0
747	748	748	Category C	-0.58789063	-0.023925781	-0.76782227	0.12280273	-0.061279297	0.47973633	0	0	8/3/2018	8	3	2018	18:56:45	68205	0.9	18	56	45	0	0.059814453	3.515918	-0.36450195	-0.015625	-0.82592773	12.032715	0.23071289	0	0	0	0	0	0	0	0	0	0.90307617	0.096923828	0.28955078	-0.22314453	-0.008056641	0.058105469	0	44330	0	0	0
748	749	749	Category C	-0.58789063	-0.023925781	-0.76782227	0.12036133	-0.058105469	0.49072266	0	0	8/3/2018	8	3	2018	18:56:46	68206	0	18	56	46	0	0.059814453	3.515918	-0.37207031	-0.015380859	-0.82397461	10.993408	0.22314453	0	0	0	0	0	0	0	0	0	0.90405273	0.095947266	0.28027344	-0.21557617	-0.008300781	0.056152344	0	44330	0	0	0
749	750	750	Category C	-0.61181641	-0.023925781	-0.77978516	0.12475586	-0.061279297	0.47998047	0	0	8/3/2018	8	3	2018	18:56:46	68206	0.1	18	56	46	0	0.059814453	3.515918	-0.37866211	-0.014648438	-0.82202148	10.41333	0.23706055	0	0	0	0	0	0	0	0	0	0.9050293	0.094970703	0.28442383	-0.23291016	-0.009033203	0.042236328	0	44330	0	0	0
750	751	751	Category C	-0.46777344	-0.16796875	-0.68383789	0.13574219	-0.062744141	0.48120117	0	0	8/3/2018	8	3	2018	18:56:46	68206	0.2	18	56	46	0	0.059814453	3.515918	-0.38574219	-0.015380859	-0.82128906	10.078613	0.22094727	0	0	0	0	0	0	0	0	0	0.9074707	0.092529297	0.37182617	-0.081787109	-0.15234375	0.13745117	0	44330	0	0	0
751	752	752	Category C	-0.55175781	0.047851563	-0.671875	0.16430664	-0.060058594	0.46972656	0	0	8/3/2018	8	3	2018	18:56:46	68206	0.3	18	56	46	0	0.059326172	3.4675781	-0.39379883	-0.015869141	-0.81933594	12.623291	0.22509766	0	0	0	0	0	0	0	0	0	0.90917969	0.090820313	0.36914063	-0.15771484	0.063720703	0.14746094	0	44330	0	0	0
752	753	753	Category C	-0.68383789	-0.13183594	-0.92382813	0.15771484	-0.062988281	0.47460938	0	0	8/3/2018	8	3	2018	18:56:46	68206	0.4	18	56	46	0	0.059326172	3.4675781	-0.40039063	-0.015380859	-0.81616211	15.376709	0.32446289	0	0	0	0	0	0	0	0	0	0.90917969	0.090820313	0.50708008	-0.28320313	-0.11621094	-0.10742188	0	44330	0	0	0
753	754	754	Category C	-0.43188477	-0.083984375	-0.63598633	0.15893555	-0.10180664	0.46459961	0	0	8/3/2018	8	3	2018	18:56:46	68206	0.5	18	56	46	0	0.059326172	3.4675781	-0.40649414	-0.016845703	-0.81469727	15.536377	0.19262695	0	0	0	0	0	0	0	0	0	0.91064453	0.089355469	0.27099609	-0.025146484	-0.066894531	0.17871094	0	44330	0	0	0
754	755	755	Category C	-0.81591797	0.011962891	-0.82788086	0.17236328	-0.12231445	0.45922852	0	0	8/3/2018	8	3	2018	18:56:46	68206	0.6	18	56	46	0	0.059326172	3.4675781	-0.41381836	-0.018798828	-0.81298828	13.351318	0.40332031	0	0	0	0	0	0	0	0	0	0.91259766	0.087402344	0.44750977	-0.40185547	0.030761719	-0.014648438	0	44330	0	0	0
755	756	756	Category C	-0.51586914	0.059814453	-0.68383789	0.19970703	-0.12182617	0.44506836	0	0	8/3/2018	8	3	2018	18:56:46	68206	0.7	18	56	46	0	0.059326172	3.4675781	-0.42285156	-0.019287109	-0.81152344	13.089111	0.17651367	0	0	0	0	0	0	0	0	0	0.9152832	0.084716797	0.29980469	-0.092773438	0.079101563	0.12768555	0	44330	0	0	0
756	757	757	Category C	-0.6237793	-0.023925781	-0.70776367	0.19702148	-0.13867188	0.44238281	0	0	8/3/2018	8	3	2018	18:56:46	68206	0.8	18	56	46	0	0.059326172	3.4675781	-0.42993164	-0.019775391	-0.80957031	14.867676	0.21899414	0	0	0	0	0	0	0	0	0	0.91699219	0.083007813	0.29956055	-0.19360352	-0.00390625	0.10180664	0	44330	0	0	0
757	758	758	Category C	-0.65991211	-0.023925781	-0.79199219	0.1796875	-0.13012695	0.4543457	0	0	8/3/2018	8	3	2018	18:56:46	68206	0.9	18	56	46	0	0.059326172	3.4675781	-0.43603516	-0.018554688	-0.80688477	15.404297	0.22436523	0	0	0	0	0	0	0	0	0	0.91748047	0.082519531	0.24389648	-0.22363281	-0.005126953	0.014892578	0	44330	0	0	0
758	759	759	Category C	-0.57592773	-0.14379883	-0.76782227	0.17724609	-0.11938477	0.46264648	0	0	8/3/2018	8	3	2018	18:56:47	68207	0	18	56	47	0	0.059326172	3.4675781	-0.44482422	-0.017822266	-0.80566406	14.939697	0.18554688	0	0	0	0	0	0	0	0	0	0.92041016	0.079589844	0.29467773	-0.13085938	-0.12573242	0.037841797	0	44330	0	0	0
759	760	760	Category C	-0.55175781	-0.059814453	-0.79199219	0.20556641	-0.1081543	0.44555664	0	0	8/3/2018	8	3	2018	18:56:47	68207	0.1	18	56	47	0	0.059326172	3.4675781	-0.45166016	-0.017578125	-0.80322266	16.307617	0.10888672	0	0	0	0	0	0	0	0	0	0.921875	0.078125	0.15332031	-0.099853516	-0.041992188	0.011230469	0	44330	0	0	0
760	761	761	Category C	-0.671875	-0.083984375	-0.82788086	0.21508789	-0.095214844	0.44799805	0	0	8/3/2018	8	3	2018	18:56:47	68207	0.2	18	56	47	0	0.059326172	3.4675781	-0.45874023	-0.015869141	-0.80126953	17.526123	0.22509766	0	0	0	0	0	0	0	0	0	0.92333984	0.076660156	0.30761719	-0.21289063	-0.067871094	-0.026367188	0	44330	0	0	0
761	762	762	Category C	-0.61181641	-0.15576172	-0.74389648	0.19091797	-0.1171875	0.45458984	0	0	8/3/2018	8	3	2018	18:56:47	68207	0.3	18	56	47	0	0.059326172	3.4675781	-0.46679688	-0.016113281	-0.80004883	15.82251	0.20874023	0	0	0	0	0	0	0	0	0	0.92651367	0.073486328	0.34057617	-0.14477539	-0.1394043	0.056152344	0	44330	0	0	0
762	763	763	Category C	-0.52783203	-0.11987305	-0.73193359	0.18774414	-0.12060547	0.45263672	0	0	8/3/2018	8	3	2018	18:56:47	68207	0.4	18	56	47	0	0.059326172	3.4675781	-0.47387695	-0.016601563	-0.79907227	14.235596	0.13427734	0	0	0	0	0	0	0	0	0	0.92919922	0.070800781	0.22412109	-0.053710938	-0.10302734	0.067138672	0	44330	0	0	0
763	764	764	Category C	-0.57592773	-0.059814453	-0.80395508	0.17553711	-0.11816406	0.46069336	0	0	8/3/2018	8	3	2018	18:56:47	68207	0.5	18	56	47	0	0.059326172	3.4675781	-0.48144531	-0.017333984	-0.79785156	13.959717	0.10351563	0	0	0	0	0	0	0	0	0	0.93212891	0.067871094	0.14257813	-0.094238281	-0.042236328	-0.005859375	0	44330	0	0	0
764	765	765	Category C	-0.52783203	-0.095947266	-0.76782227	0.15820313	-0.11645508	0.45922852	0	0	8/3/2018	8	3	2018	18:56:47	68207	0.6	18	56	47	0	0.059326172	3.4675781	-0.48583984	-0.016113281	-0.79272461	15.466309	0.093261719	0	0	0	0	0	0	0	0	0	0.92993164	0.070068359	0.14648438	-0.041748047	-0.079589844	0.024902344	0	44330	0	0	0
765	766	766	Category C	-0.47998047	-0.13183594	-0.79199219	0.15405273	-0.11889648	0.4621582	0	0	8/3/2018	8	3	2018	18:56:47	68207	0.7	18	56	47	0	0.059326172	3.4675781	-0.49267578	-0.015625	-0.7902832	15.412842	0.11669922	0	0	0	0	0	0	0	0	0	0.93139648	0.068603516	0.13037109	0.012695313	-0.1159668	-0.001464844	0	44330	0	0	0
766	767	767	Category C	-0.52783203	-0.095947266	-0.82788086	0.14819336	-0.12182617	0.4609375	0	0	8/3/2018	8	3	2018	18:56:47	68207	0.8	18	56	47	0	0.059326172	3.4675781	-0.49951172	-0.015136719	-0.78857422	13.063232	0.093994141	0	0	0	0	0	0	0	0	0	0.93359375	0.06640625	0.14794922	-0.028076172	-0.080566406	-0.0390625	0	44330	0	0	0
767	768	768	Category C	-0.51586914	-0.095947266	-0.80395508	0.15161133	-0.1171875	0.46801758	0	0	8/3/2018	8	3	2018	18:56:47	68207	0.9	18	56	47	0	0.059326172	3.4675781	-0.50585938	-0.014160156	-0.78686523	11.803711	0.083740234	0	0	0	0	0	0	0	0	0	0.93554688	0.064453125	0.10839844	-0.009765625	-0.081542969	-0.016845703	0	44330	0	0	0
768	769	769	Category C	-0.51586914	-0.071777344	-0.79199219	0.15161133	-0.1184082	0.46411133	0	0	8/3/2018	8	3	2018	18:56:48	68208	0	18	56	48	0	0.059326172	3.4675781	-0.51171875	-0.013916016	-0.78466797	9.7783203	0.058105469	0	0	0	0	0	0	0	0	0	0.93676758	0.063232422	0.068847656	-0.00390625	-0.057617188	-0.007080078	0	44330	0	0	0
769	770	770	Category C	-0.50390625	-0.059814453	-0.83984375	0.15429688	-0.125	0.46606445	0	0	8/3/2018	8	3	2018	18:56:48	68208	0.1	18	56	48	0	0.059326172	3.4675781	-0.51977539	-0.013916016	-0.78466797	5.5598145	0.073242188	0	0	0	0	0	0	0	0	0	0.94140625	0.05859375	0.11669922	0.015869141	-0.045654297	-0.054931641	0	44330	0	0	0
770	771	771	Category C	-0.51586914	-0.083984375	-0.80395508	0.15161133	-0.11914063	0.46411133	0	0	8/3/2018	8	3	2018	18:56:48	68208	0.2	18	56	48	0	0.059326172	3.4675781	-0.52416992	-0.012939453	-0.78149414	1.5322266	0.074707031	0	0	0	0	0	0	0	0	0	0.94116211	0.058837891	0.1015625	0.008300781	-0.070800781	-0.022216797	0	44330	0	0	0
771	772	772	Category C	-0.52783203	-0.071777344	-0.81591797	0.15087891	-0.12231445	0.46191406	0	0	8/3/2018	8	3	2018	18:56:48	68208	0.3	18	56	48	0	0.059326172	3.4675781	-0.53125	-0.013183594	-0.78027344	1.1960449	0.068359375	0	0	0	0	0	0	0	0	0	0.94433594	0.055664063	0.097412109	0.003417969	-0.058349609	-0.035400391	0	44330	0	0	0
772	773	773	Category C	-0.52783203	-0.083984375	-0.81591797	0.1496582	-0.11865234	0.46704102	0	0	8/3/2018	8	3	2018	18:56:48	68208	0.4	18	56	48	0	0.059326172	3.4675781	-0.5378418	-0.012695313	-0.77880859	2.7219238	0.080566406	0	0	0	0	0	0	0	0	0	0.9465332	0.053466797	0.11791992	0.010009766	-0.071044922	-0.036865234	0	44330	0	0	0
773	774	774	Category C	-0.56396484	-0.095947266	-0.86376953	0.14794922	-0.11450195	0.4699707	0	0	8/3/2018	8	3	2018	18:56:48	68208	0.5	18	56	48	0	0.059326172	3.4675781	-0.54248047	-0.012451172	-0.77832031	6.940918	0.12109375	0	0	0	0	0	0	0	0	0	0.94897461	0.051025391	0.18994141	-0.021240234	-0.083251953	-0.085205078	0	44330	0	0	0
774	775	775	Category C	-0.51586914	-0.035888672	-0.80395508	0.14550781	-0.11425781	0.46606445	0	0	8/3/2018	8	3	2018	18:56:48	68208	0.6	18	56	48	0	0.059326172	3.4675781	-0.54174805	-0.012451172	-0.77758789	14.407959	0.043457031	0	0	0	0	0	0	0	0	0	0.94775391	0.052246094	0.075439453	0.025878906	-0.023193359	-0.026123047	0	44330	0	0	0
775	776	776	Category C	-0.50390625	0.14379883	-0.73193359	0.1340332	-0.1159668	0.46777344	0	0	8/3/2018	8	3	2018	18:56:48	68208	0.7	18	56	48	0	0.059326172	3.4675781	-0.54150391	-0.011962891	-0.77734375	20.232422	0.16674805	0	0	0	0	0	0	0	0	0	0.94750977	0.052490234	0.23901367	0.037597656	0.15576172	0.045410156	0	44330	0	0	0
776	777	777	Category C	-0.55175781	0.083984375	-0.74389648	0.11206055	-0.095458984	0.47680664	0	0	8/3/2018	8	3	2018	18:56:48	68208	0.8	18	56	48	0	0.059326172	3.4675781	-0.54101563	-0.011474609	-0.77758789	23.416504	0.10205078	0	0	0	0	0	0	0	0	0	0.94750977	0.052490234	0.14013672	-0.010498047	0.095458984	0.033691406	0	44330	0	0	0
777	778	778	Category C	-0.51586914	0.011962891	-0.81591797	0.091796875	-0.072753906	0.48486328	0	0	8/3/2018	8	3	2018	18:56:48	68208	0.9	18	56	48	0	0.059326172	3.4675781	-0.53930664	-0.011474609	-0.77832031	27.266846	0.049804688	0	0	0	0	0	0	0	0	0	0.94702148	0.052978516	0.084228516	0.0234375	0.0234375	-0.037353516	0	44330	0	0	0
778	779	779	Category C	-0.49194336	-0.059814453	-0.86376953	0.083740234	-0.049560547	0.49316406	0	0	8/3/2018	8	3	2018	18:56:49	68209	0	18	56	49	0	0.059326172	3.4675781	-0.53979492	-0.011230469	-0.77929688	32.241943	0.10839844	0	0	0	0	0	0	0	0	0	0.94824219	0.051757813	0.1809082	0.047851563	-0.048339844	-0.084228516	0	44330	0	0	0
779	780	780	Category C	-0.57592773	0.011962891	-0.80395508	0.067382813	-0.044677734	0.49804688	0	0	8/3/2018	8	3	2018	18:56:49	68209	0.1	18	56	49	0	0.059326172	3.4675781	-0.53979492	-0.010009766	-0.77954102	33.043945	0.048583984	0	0	0	0	0	0	0	0	0	0.94824219	0.051757813	0.082275391	-0.035888672	0.021972656	-0.024169922	0	44330	0	0	0
780	781	781	Category C	-0.51586914	0.023925781	-0.73193359	0.066162109	-0.041992188	0.49926758	0	0	8/3/2018	8	3	2018	18:56:49	68209	0.2	18	56	49	0	0.059326172	3.4675781	-0.54077148	-0.010253906	-0.78173828	31.581299	0.065429688	0	0	0	0	0	0	0	0	0	0.95068359	0.049316406	0.10913086	0.024902344	0.034179688	0.049804688	0	44330	0	0	0
781	782	782	Category C	-0.46777344	-0.011962891	-0.80395508	0.084228516	-0.022949219	0.49121094	0	0	8/3/2018	8	3	2018	18:56:49	68209	0.3	18	56	49	0	0.059326172	3.4675781	-0.53759766	-0.009521484	-0.78198242	32.389648	0.072998047	0	0	0	0	0	0	0	0	0	0.94897461	0.051025391	0.093994141	0.069824219	-0.002197266	-0.021728516	0	44330	0	0	0
782	783	783	Category C	-0.50390625	0.023925781	-0.75585938	0.090332031	-0.013671875	0.49536133	0	0	8/3/2018	8	3	2018	18:56:49	68209	0.4	18	56	49	0	0.059326172	3.4675781	-0.53735352	-0.009521484	-0.78271484	34.884033	0.054443359	0	0	0	0	0	0	0	0	0	0.94946289	0.050537109	0.093994141	0.033447266	0.033447266	0.026855469	0	44330	0	0	0
783	784	784	Category C	-0.56396484	-0.011962891	-0.7199707	0.088623047	-0.007324219	0.49560547	0	0	8/3/2018	8	3	2018	18:56:49	68209	0.5	18	56	49	0	0.059326172	3.4675781	-0.53662109	-0.008789063	-0.78271484	35.451904	0.068603516	0	0	0	0	0	0	0	0	0	0.94921875	0.05078125	0.093017578	-0.027099609	-0.002929688	0.062744141	0	44330	0	0	0
784	785	785	Category C	-0.52783203	0.035888672	-0.74389648	0.082275391	-0.006347656	0.49829102	0	0	8/3/2018	8	3	2018	18:56:49	68209	0.6	18	56	49	0	0.059326172	3.4675781	-0.53637695	-0.008789063	-0.78295898	32.311523	0.060058594	0	0	0	0	0	0	0	0	0	0.94921875	0.05078125	0.092529297	0.008544922	0.044677734	0.0390625	0	44330	0	0	0
785	786	786	Category C	-0.58789063	0.11987305	-0.83984375	0.087402344	0.00390625	0.49072266	0	0	8/3/2018	8	3	2018	18:56:49	68209	0.7	18	56	49	0	0.059326172	3.4675781	-0.53588867	-0.008789063	-0.78491211	29.874512	0.14916992	0	0	0	0	0	0	0	0	0	0.95043945	0.049560547	0.23535156	-0.051757813	0.12866211	-0.0546875	0	44330	0	0	0
786	787	787	Category C	-0.47998047	0.035888672	-0.79199219	0.091552734	0.020263672	0.49511719	0	0	8/3/2018	8	3	2018	18:56:49	68209	0.8	18	56	49	0	0.059326172	3.4675781	-0.53540039	-0.007568359	-0.78564453	29.99585	0.070800781	0	0	0	0	0	0	0	0	0	0.95068359	0.049316406	0.10522461	0.055419922	0.043457031	-0.006103516	0	44330	0	0	0
787	788	788	Category C	-0.55175781	0.023925781	-0.79199219	0.084716797	0.023193359	0.49609375	0	0	8/3/2018	8	3	2018	18:56:49	68209	0.9	18	56	49	0	0.059326172	3.4675781	-0.53466797	-0.006835938	-0.78588867	28.798096	0.035644531	0	0	0	0	0	0	0	0	0	0.95068359	0.049316406	0.053710938	-0.016845703	0.030761719	-0.005859375	0	44330	0	0	0
788	789	789	Category C	-0.46777344	0.095947266	-0.79199219	0.061767578	0.034179688	0.50097656	0	0	8/3/2018	8	3	2018	18:56:50	68210	0	18	56	50	0	0.059326172	3.4675781	-0.53369141	-0.006347656	-0.78613281	24.935791	0.12182617	0	0	0	0	0	0	0	0	0	0.95019531	0.049804688	0.17382813	0.065917969	0.10229492	-0.005615234	0	44330	0	0	0
789	790	790	Category C	-0.53979492	-0.023925781	-0.88793945	0.054931641	0.040283203	0.50195313	0	0	8/3/2018	8	3	2018	18:56:50	68210	0.1	18	56	50	0	0.059814453	3.4820801	-0.5324707	-0.005615234	-0.78588867	23.307373	0.10351563	0	0	0	0	0	0	0	0	0	0.94946289	0.050537109	0.12695313	-0.007080078	-0.018066406	-0.10180664	0	44330	0	0	0
790	791	791	Category C	-0.55175781	-0.011962891	-0.80395508	0.039794922	0.049072266	0.50390625	0	0	8/3/2018	8	3	2018	18:56:50	68210	0.2	18	56	50	0	0.059814453	3.4820801	-0.53173828	-0.005371094	-0.78540039	22.818115	0.027832031	0	0	0	0	0	0	0	0	0	0.94848633	0.051513672	0.044677734	-0.019775391	-0.006347656	-0.018310547	0	44330	0	0	0
791	792	792	Category C	-0.47998047	0.059814453	-0.70776367	0.063232422	0.056640625	0.49975586	0	0	8/3/2018	8	3	2018	18:56:50	68210	0.3	18	56	50	0	0.059814453	3.4820801	-0.5324707	-0.003662109	-0.78686523	19.520508	0.11425781	0	0	0	0	0	0	0	0	0	0.95019531	0.049804688	0.1953125	0.052490234	0.063476563	0.079101563	0	44330	0	0	0
792	793	793	Category C	-0.44384766	-0.083984375	-0.83984375	0.074462891	0.064697266	0.49414063	0	0	8/3/2018	8	3	2018	18:56:50	68210	0.4	18	56	50	0	0.059814453	3.4820801	-0.53198242	-0.004150391	-0.78857422	14.009033	0.12939453	0	0	0	0	0	0	0	0	0	0.95141602	0.048583984	0.21923828	0.088134766	-0.079589844	-0.051025391	0	44330	0	0	0
793	794	794	Category C	-0.55175781	-0.071777344	-0.81591797	0.067871094	0.049560547	0.49853516	0	0	8/3/2018	8	3	2018	18:56:50	68210	0.5	18	56	50	0	0.059814453	3.4820801	-0.52978516	-0.002441406	-0.78710938	8.5561523	0.077880859	0	0	0	0	0	0	0	0	0	0.94873047	0.051269531	0.11962891	-0.021728516	-0.069091797	-0.028564453	0	44330	0	0	0
794	795	795	Category C	-0.65991211	0	-0.82788086	0.058349609	0.040039063	0.49633789	0	0	8/3/2018	8	3	2018	18:56:50	68210	0.6	18	56	50	0	0.059814453	3.4820801	-0.53076172	-0.001464844	-0.78930664	6.9921875	0.13452148	0	0	0	0	0	0	0	0	0	0.95117188	0.048828125	0.16918945	-0.12890625	0.001464844	-0.038330078	0	44330	0	0	0
795	796	796	Category C	-0.51586914	-0.011962891	-0.76782227	0.070800781	0.037353516	0.49926758	0	0	8/3/2018	8	3	2018	18:56:50	68210	0.7	18	56	50	0	0.059814453	3.4820801	-0.52807617	-0.001708984	-0.78881836	5.9030762	0.026611328	0	0	0	0	0	0	0	0	0	0.94946289	0.050537109	0.043701172	0.012207031	-0.010009766	0.020996094	0	44330	0	0	0
796	797	797	Category C	-0.43188477	0.10791016	-0.68383789	0.10327148	0.047119141	0.49414063	0	0	8/3/2018	8	3	2018	18:56:50	68210	0.8	18	56	50	0	0.059814453	3.4820801	-0.52880859	-0.002441406	-0.79052734	4.0646973	0.18164063	0	0	0	0	0	0	0	0	0	0.95117188	0.048828125	0.31420898	0.096923828	0.11035156	0.10668945	0	44330	0	0	0
797	798	798	Category C	-0.64794922	0.083984375	-0.82788086	0.083496094	0.048339844	0.49560547	0	0	8/3/2018	8	3	2018	18:56:50	68210	0.9	18	56	50	0	0.059814453	3.4820801	-0.52734375	-0.002197266	-0.79125977	5.4921875	0.15234375	0	0	0	0	0	0	0	0	0	0.95092773	0.049072266	0.24291992	-0.12036133	0.086181641	-0.036376953	0	44330	0	0	0
798	799	799	Category C	-0.52783203	0.047851563	-0.75585938	0.089599609	0.049072266	0.49804688	0	0	8/3/2018	8	3	2018	18:56:51	68211	0	18	56	51	0	0.059814453	3.4820801	-0.52636719	-0.001953125	-0.79150391	7.0737305	0.061279297	0	0	0	0	0	0	0	0	0	0.95043945	0.049560547	0.087158203	-0.001464844	0.049804688	0.035644531	0	44330	0	0	0
799	800	800	Category C	-0.52783203	0.16796875	-0.77978516	0.086181641	0.040527344	0.49365234	0	0	8/3/2018	8	3	2018	18:56:51	68211	0.1	18	56	51	0	0.059814453	3.4820801	-0.52636719	-0.000244141	-0.79150391	7.3618164	0.16845703	0	0	0	0	0	0	0	0	0	0.95043945	0.049560547	0.18139648	-0.001464844	0.16821289	0.01171875	0	44330	0	0	0
800	801	801	Category C	-0.59985352	0	-0.82788086	0.0859375	0.048583984	0.49780273	0	0	8/3/2018	8	3	2018	18:56:51	68211	0.2	18	56	51	0	0.059814453	3.4820801	-0.52734375	0.000244141	-0.79125977	7.605957	0.081054688	0	0	0	0	0	0	0	0	0	0.95092773	0.049072266	0.10913086	-0.072265625	-0.000244141	-0.036376953	0	44330	0	0	0
801	802	802	Category C	-0.53979492	0.035888672	-0.80395508	0.098144531	0.036865234	0.49584961	0	0	8/3/2018	8	3	2018	18:56:51	68211	0.3	18	56	51	0	0.059814453	3.4820801	-0.52270508	0.001708984	-0.78979492	7.7678223	0.040283203	0	0	0	0	0	0	0	0	0	0.94702148	0.052978516	0.064941406	-0.016845703	0.033935547	-0.013916016	0	44330	0	0	0
802	803	803	Category C	-0.58789063	0.059814453	-0.83984375	0.091308594	0.047363281	0.49389648	0	0	8/3/2018	8	3	2018	18:56:51	68211	0.4	18	56	51	0	0.059814453	3.4820801	-0.52294922	0.003417969	-0.79125977	7.4165039	0.098632813	0	0	0	0	0	0	0	0	0	0.94848633	0.051513672	0.16967773	-0.064697266	0.056152344	-0.048339844	0	44330	0	0	0
803	804	804	Category C	-0.32397461	0.011962891	-0.59985352	0.079101563	0.04296875	0.49169922	0	0	8/3/2018	8	3	2018	18:56:51	68211	0.5	18	56	51	0	0.059814453	3.4820801	-0.52246094	0.004882813	-0.79150391	5.0639648	0.27587891	0	0	0	0	0	0	0	0	0	0.94824219	0.051757813	0.3972168	0.19848633	0.006835938	0.19165039	0	44330	0	0	0
804	805	805	Category C	-0.53979492	-0.023925781	-0.77978516	0.11230469	0.029785156	0.49389648	0	0	8/3/2018	8	3	2018	18:56:51	68211	0.6	18	56	51	0	0.059814453	3.4820801	-0.52197266	0.005615234	-0.79101563	1.7451172	0.036132813	0	0	0	0	0	0	0	0	0	0.94775391	0.052246094	0.058349609	-0.017578125	-0.029541016	0.011230469	0	44330	0	0	0
805	806	806	Category C	-0.55175781	0.023925781	-0.80395508	0.070068359	0.012939453	0.49243164	0	0	8/3/2018	8	3	2018	18:56:51	68211	0.7	18	56	51	0	0.059814453	3.4820801	-0.5222168	0.006835938	-0.79150391	0.13232422	0.036132813	0	0	0	0	0	0	0	0	0	0.94824219	0.051757813	0.058837891	-0.029296875	0.016845703	-0.012207031	0	44330	0	0	0
806	807	807	Category C	-0.51586914	0.071777344	-0.79199219	0.075927734	0.011230469	0.49658203	0	0	8/3/2018	8	3	2018	18:56:51	68211	0.8	18	56	51	0	0.059814453	3.4820801	-0.52246094	0.008544922	-0.79150391	2.6760254	0.063232422	0	0	0	0	0	0	0	0	0	0.94848633	0.051513672	0.070068359	0.006591797	0.062988281	-0.000244141	0	44330	0	0	0
807	808	808	Category C	-0.46777344	0.023925781	-0.73193359	0.063964844	0.008056641	0.49829102	0	0	8/3/2018	8	3	2018	18:56:51	68211	0.9	18	56	51	0	0.059814453	3.4820801	-0.52148438	0.010009766	-0.79003906	7.4172363	0.080322266	0	0	0	0	0	0	0	0	0	0.94677734	0.053222656	0.12597656	0.053710938	0.013671875	0.058105469	0	44330	0	0	0
808	809	809	Category C	-0.64794922	0.011962891	-0.94799805	0.058837891	0.008789063	0.49829102	0	0	8/3/2018	8	3	2018	18:56:52	68212	0	18	56	52	0	0.059814453	3.4820801	-0.52001953	0.010986328	-0.78955078	9.6572266	0.20336914	0	0	0	0	0	0	0	0	0	0.94555664	0.054443359	0.28662109	-0.12768555	0.000732422	-0.15820313	0	44330	0	0	0
809	810	810	Category C	-0.3359375	0.059814453	-0.68383789	0.065429688	0.011962891	0.50073242	0	0	8/3/2018	8	3	2018	18:56:52	68212	0.1	18	56	52	0	0.059814453	3.4820801	-0.52075195	0.012207031	-0.79003906	10.287842	0.21850586	0	0	0	0	0	0	0	0	0	0.94628906	0.053710938	0.33862305	0.18481445	0.047363281	0.10620117	0	44330	0	0	0
810	811	811	Category C	-0.53979492	0	-0.85180664	0.076904297	0.018310547	0.50097656	0	0	8/3/2018	8	3	2018	18:56:52	68212	0.2	18	56	52	0	0.059814453	3.4820801	-0.52197266	0.012695313	-0.78930664	10.26001	0.066162109	0	0	0	0	0	0	0	0	0	0.94628906	0.053710938	0.092773438	-0.017578125	-0.012695313	-0.062255859	0	44330	0	0	0
811	812	812	Category C	-0.50390625	0.035888672	-0.82788086	0.036865234	0.012451172	0.50097656	0	0	8/3/2018	8	3	2018	18:56:52	68212	0.3	18	56	52	0	0.059814453	3.4820801	-0.52124023	0.013916016	-0.78759766	9.9711914	0.048828125	0	0	0	0	0	0	0	0	0	0.94482422	0.055175781	0.079345703	0.017333984	0.021728516	-0.040039063	0	44330	0	0	0
812	813	813	Category C	-0.41992188	0.047851563	-0.83984375	0.036132813	0.004638672	0.49975586	0	0	8/3/2018	8	3	2018	18:56:52	68212	0.4	18	56	52	0	0.059814453	3.4820801	-0.52026367	0.015380859	-0.78735352	8.8063965	0.11767578	0	0	0	0	0	0	0	0	0	0.94384766	0.056152344	0.18481445	0.1003418	0.032226563	-0.052246094	0	44330	0	0	0
813	814	814	Category C	-0.38378906	0	-0.74389648	0.067138672	0.005126953	0.4934082	0	0	8/3/2018	8	3	2018	18:56:52	68212	0.5	18	56	52	0	0.059814453	3.4820801	-0.52075195	0.016113281	-0.78662109	7.0720215	0.14453125	0	0	0	0	0	0	0	0	0	0.94360352	0.056396484	0.19604492	0.13696289	-0.016113281	0.042724609	0	44330	0	0	0
814	815	815	Category C	-0.59985352	0.023925781	-0.79199219	0.084228516	0.003173828	0.49780273	0	0	8/3/2018	8	3	2018	18:56:52	68212	0.6	18	56	52	0	0.059814453	3.4820801	-0.52246094	0.018066406	-0.78515625	7.2880859	0.077636719	0	0	0	0	0	0	0	0	0	0.94335938	0.056640625	0.089355469	-0.077148438	0.005615234	-0.006591797	0	44330	0	0	0
815	816	816	Category C	-0.53979492	-0.011962891	-0.73193359	0.086669922	0.005859375	0.4987793	0	0	8/3/2018	8	3	2018	18:56:52	68212	0.7	18	56	52	0	0.059814453	3.4820801	-0.52124023	0.018798828	-0.78344727	8.4851074	0.062744141	0	0	0	0	0	0	0	0	0	0.94140625	0.05859375	0.10083008	-0.018310547	-0.030761719	0.051513672	0	44330	0	0	0
816	817	817	Category C	-0.50390625	-0.011962891	-0.81591797	0.098876953	-0.002929688	0.49291992	0	0	8/3/2018	8	3	2018	18:56:52	68212	0.8	18	56	52	0	0.059814453	3.4820801	-0.52246094	0.017822266	-0.78442383	8.6542969	0.047119141	0	0	0	0	0	0	0	0	0	0.94262695	0.057373047	0.079833984	0.018554688	-0.029785156	-0.03125	0	44330	0	0	0
817	818	818	Category C	-0.55175781	0	-0.80395508	0.082763672	-0.018310547	0.49804688	0	0	8/3/2018	8	3	2018	18:56:52	68212	0.9	18	56	52	0	0.059814453	3.4820801	-0.52197266	0.017578125	-0.78393555	8.8642578	0.039550781	0	0	0	0	0	0	0	0	0	0.94213867	0.057861328	0.066894531	-0.029541016	-0.017578125	-0.019775391	0	44330	0	0	0
818	819	819	Category C	-0.57592773	0.011962891	-0.81591797	0.071289063	-0.013671875	0.49707031	0	0	8/3/2018	8	3	2018	18:56:53	68213	0	18	56	53	0	0.059814453	3.4820801	-0.52270508	0.017089844	-0.78295898	9.0180664	0.0625	0	0	0	0	0	0	0	0	0	0.94165039	0.058349609	0.090820313	-0.052978516	-0.005126953	-0.032714844	0	44330	0	0	0
819	820	820	Category C	-0.61181641	0.011962891	-0.82788086	0.056640625	-0.020263672	0.50146484	0	0	8/3/2018	8	3	2018	18:56:53	68213	0.1	18	56	53	0	0.059814453	3.4820801	-0.52319336	0.018066406	-0.78149414	9.0964355	0.10009766	0	0	0	0	0	0	0	0	0	0.94067383	0.059326172	0.14086914	-0.088378906	-0.006103516	-0.046142578	0	44330	0	0	0
820	821	821	Category C	-0.35986328	0.071777344	-0.75585938	0.078857422	-0.013916016	0.49633789	0	0	8/3/2018	8	3	2018	18:56:53	68213	0.2	18	56	53	0	0.059814453	3.4820801	-0.52392578	0.017578125	-0.78198242	8.6345215	0.17480469	0	0	0	0	0	0	0	0	0	0.94140625	0.05859375	0.24438477	0.1640625	0.053955078	0.026123047	0	44330	0	0	0
821	822	822	Category C	-0.56396484	-0.023925781	-0.80395508	0.10620117	-0.018310547	0.49438477	0	0	8/3/2018	8	3	2018	18:56:53	68213	0.3	18	56	53	0	0.059814453	3.4820801	-0.5246582	0.017089844	-0.78295898	7.2563477	0.060302734	0	0	0	0	0	0	0	0	0	0.94287109	0.057128906	0.10083008	-0.0390625	-0.041015625	-0.020751953	0	44330	0	0	0
822	823	823	Category C	-0.47998047	0.047851563	-0.76782227	0.078125	-0.022705078	0.49389648	0	0	8/3/2018	8	3	2018	18:56:53	68213	0.4	18	56	53	0	0.059814453	3.4820801	-0.52636719	0.017333984	-0.78198242	7.1086426	0.057373047	0	0	0	0	0	0	0	0	0	0.94287109	0.057128906	0.091308594	0.046386719	0.030273438	0.014160156	0	44330	0	0	0
823	824	824	Category C	-0.52783203	0.011962891	-0.77978516	0.072998047	-0.025146484	0.4987793	0	0	8/3/2018	8	3	2018	18:56:53	68213	0.5	18	56	53	0	0.059814453	3.4820801	-0.52539063	0.016601563	-0.78100586	5.6625977	0.005126953	0	0	0	0	0	0	0	0	0	0.94165039	0.058349609	0.008300781	-0.002197266	-0.004638672	0.001220703	0	44330	0	0	0
824	825	825	Category C	-0.53979492	-0.011962891	-0.83984375	0.057128906	-0.023925781	0.49829102	0	0	8/3/2018	8	3	2018	18:56:53	68213	0.6	18	56	53	0	0.059814453	3.4820801	-0.52661133	0.017089844	-0.78271484	3.7751465	0.065429688	0	0	0	0	0	0	0	0	0	0.94335938	0.056640625	0.099365234	-0.012939453	-0.029052734	-0.056884766	0	44330	0	0	0
825	826	826	Category C	-0.51586914	0.059814453	-0.82788086	0.046386719	-0.022705078	0.49926758	0	0	8/3/2018	8	3	2018	18:56:53	68213	0.7	18	56	53	0	0.059814453	3.4820801	-0.52685547	0.017089844	-0.78271484	2.3334961	0.062744141	0	0	0	0	0	0	0	0	0	0.94384766	0.056152344	0.098632813	0.010986328	0.042480469	-0.044921875	0	44330	0	0	0
826	827	827	Category C	-0.49194336	0.047851563	-0.77978516	0.052490234	-0.012695313	0.49658203	0	0	8/3/2018	8	3	2018	18:56:53	68213	0.8	18	56	53	0	0.059814453	3.4820801	-0.52539063	0.015625	-0.78125	0.34716797	0.046386719	0	0	0	0	0	0	0	0	0	0.94165039	0.058349609	0.067138672	0.033447266	0.031982422	0.001464844	0	44330	0	0	0
827	828	828	Category C	-0.50390625	0.011962891	-0.79199219	0.068359375	-0.004882813	0.49829102	0	0	8/3/2018	8	3	2018	18:56:53	68213	0.9	18	56	53	0	0.059326172	3.4675781	-0.52612305	0.015136719	-0.78149414	0.70678711	0.024658203	0	0	0	0	0	0	0	0	0	0.94238281	0.057617188	0.035888672	0.022216797	-0.003173828	-0.010253906	0	44330	0	0	0
828	829	829	Category C	-0.50390625	0.023925781	-0.74389648	0.065673828	-0.012207031	0.49389648	0	0	8/3/2018	8	3	2018	18:56:54	68214	0	18	56	54	0	0.059326172	3.4675781	-0.52612305	0.014892578	-0.78173828	0.61621094	0.044677734	0	0	0	0	0	0	0	0	0	0.94238281	0.057617188	0.068847656	0.022216797	0.008789063	0.037841797	0	44330	0	0	0
829	830	830	Category C	-0.53979492	0.011962891	-0.74389648	0.062988281	-0.005615234	0.4987793	0	0	8/3/2018	8	3	2018	18:56:54	68214	0.1	18	56	54	0	0.059326172	3.4675781	-0.52709961	0.013916016	-0.78198242	0.30859375	0.040039063	0	0	0	0	0	0	0	0	0	0.94311523	0.056884766	0.052734375	-0.012451172	-0.001953125	0.038085938	0	44330	0	0	0
830	831	831	Category C	-0.52783203	-0.035888672	-0.80395508	0.064208984	-0.009277344	0.49511719	0	0	8/3/2018	8	3	2018	18:56:54	68214	0.2	18	56	54	0	0.059326172	3.4675781	-0.52783203	0.013916016	-0.78100586	0.57250977	0.0546875	0	0	0	0	0	0	0	0	0	0.94287109	0.057128906	0.072509766	0	-0.049804688	-0.022705078	0	44330	0	0	0
831	832	832	Category C	-0.52783203	0.011962891	-0.80395508	0.059814453	-0.010742188	0.50170898	0	0	8/3/2018	8	3	2018	18:56:54	68214	0.3	18	56	54	0	0.059326172	3.4675781	-0.52587891	0.014404297	-0.77954102	1.7233887	0.024414063	0	0	0	0	0	0	0	0	0	0.94067383	0.059326172	0.028320313	-0.001708984	-0.002441406	-0.024169922	0	44330	0	0	0
832	833	833	Category C	-0.49194336	0	-0.80395508	0.060546875	-0.013671875	0.4987793	0	0	8/3/2018	8	3	2018	18:56:54	68214	0.4	18	56	54	0	0.059326172	3.4675781	-0.52734375	0.012939453	-0.78100586	1.7202148	0.044189453	0	0	0	0	0	0	0	0	0	0.94262695	0.057373047	0.071289063	0.035400391	-0.012939453	-0.022705078	0	44330	0	0	0
833	834	834	Category C	-0.51586914	-0.011962891	-0.80395508	0.060546875	-0.013671875	0.4987793	0	0	8/3/2018	8	3	2018	18:56:54	68214	0.5	18	56	54	0	0.059326172	3.4675781	-0.52856445	0.014160156	-0.78076172	2.2346191	0.037109375	0	0	0	0	0	0	0	0	0	0.94287109	0.057128906	0.062011719	0.012695313	-0.026123047	-0.022949219	0	44330	0	0	0
834	835	835	Category C	-0.61181641	0	-0.80395508	0.059082031	-0.012695313	0.49682617	0	0	8/3/2018	8	3	2018	18:56:54	68214	0.6	18	56	54	0	0.059326172	3.4675781	-0.52758789	0.015136719	-0.78027344	2.2775879	0.088623047	0	0	0	0	0	0	0	0	0	0.94213867	0.057861328	0.12280273	-0.083984375	-0.015136719	-0.0234375	0	44330	0	0	0
835	836	836	Category C	-0.56396484	0	-0.80395508	0.063964844	-0.004882813	0.50097656	0	0	8/3/2018	8	3	2018	18:56:54	68214	0.7	18	56	54	0	0.059326172	3.4675781	-0.52734375	0.014892578	-0.7800293	2.5627441	0.045898438	0	0	0	0	0	0	0	0	0	0.94189453	0.058105469	0.075195313	-0.036376953	-0.014892578	-0.023681641	0	44330	0	0	0
836	837	837	Category C	-0.51586914	0	-0.77978516	0.080078125	-0.009277344	0.49633789	0	0	8/3/2018	8	3	2018	18:56:54	68214	0.8	18	56	54	0	0.059326172	3.4675781	-0.52636719	0.015380859	-0.77807617	3.3491211	0.018798828	0	0	0	0	0	0	0	0	0	0.93969727	0.060302734	0.027587891	0.010498047	-0.015380859	-0.001464844	0	44330	0	0	0
837	838	838	Category C	-0.56396484	-0.011962891	-0.80395508	0.12426758	-0.012939453	0.4921875	0	0	8/3/2018	8	3	2018	18:56:54	68214	0.9	18	56	54	0	0.059326172	3.4675781	-0.52929688	0.014160156	-0.78027344	3.3310547	0.049072266	0	0	0	0	0	0	0	0	0	0.94311523	0.056884766	0.083984375	-0.034423828	-0.026123047	-0.0234375	0	44330	0	0	0
838	839	839	Category C	-0.57592773	0	-0.76782227	0.081054688	-0.014648438	0.49707031	0	0	8/3/2018	8	3	2018	18:56:55	68215	0	18	56	55	0	0.059326172	3.4675781	-0.52807617	0.012939453	-0.77954102	2.9609375	0.05078125	0	0	0	0	0	0	0	0	0	0.94165039	0.058349609	0.072509766	-0.047607422	-0.012939453	0.01171875	0	44330	0	0	0
839	840	840	Category C	-0.63598633	-0.011962891	-0.77978516	0.078369141	-0.021728516	0.49780273	0	0	8/3/2018	8	3	2018	18:56:55	68215	0.1	18	56	55	0	0.059326172	3.4675781	-0.52832031	0.012695313	-0.77929688	2.5681152	0.11010742	0	0	0	0	0	0	0	0	0	0.94165039	0.058349609	0.13256836	-0.10742188	-0.024658203	-0.000244141	0	44330	0	0	0
840	841	841	Category C	-0.29980469	0.047851563	-0.70776367	0.094726563	-0.018554688	0.49047852	0	0	8/3/2018	8	3	2018	18:56:55	68215	0.2	18	56	55	0	0.059326172	3.4675781	-0.52832031	0.009765625	-0.77929688	2.2683105	0.24243164	0	0	0	0	0	0	0	0	0	0.94165039	0.058349609	0.33813477	0.22851563	0.037841797	0.071533203	0	44330	0	0	0
841	842	842	Category C	-0.63598633	-0.035888672	-0.85180664	0.068847656	-0.016845703	0.4987793	0	0	8/3/2018	8	3	2018	18:56:55	68215	0.3	18	56	55	0	0.059326172	3.4675781	-0.52734375	0.010498047	-0.77832031	1.65625	0.13891602	0	0	0	0	0	0	0	0	0	0.94018555	0.059814453	0.22827148	-0.10839844	-0.046386719	-0.073242188	0	44330	0	0	0
842	843	843	Category C	-0.47998047	0	-0.75585938	0.071289063	-0.027587891	0.49755859	0	0	8/3/2018	8	3	2018	18:56:55	68215	0.4	18	56	55	0	0.059326172	3.4675781	-0.52734375	0.010009766	-0.77807617	1.324707	0.053222656	0	0	0	0	0	0	0	0	0	0.93994141	0.060058594	0.079589844	0.047363281	-0.010009766	0.022216797	0	44330	0	0	0
843	844	844	Category C	-0.55175781	0	-0.76782227	0.070068359	-0.016601563	0.49389648	0	0	8/3/2018	8	3	2018	18:56:55	68215	0.5	18	56	55	0	0.059326172	3.4675781	-0.52709961	0.009521484	-0.77807617	0.99194336	0.028320313	0	0	0	0	0	0	0	0	0	0.93969727	0.060302734	0.044433594	-0.024414063	-0.009521484	0.010253906	0	44330	0	0	0
844	845	845	Category C	-0.53979492	0	-0.80395508	0.094970703	-0.014892578	0.49438477	0	0	8/3/2018	8	3	2018	18:56:55	68215	0.6	18	56	55	0	0.059326172	3.4675781	-0.53100586	0.009521484	-0.78051758	1.5993652	0.026611328	0	0	0	0	0	0	0	0	0	0.9440918	0.055908203	0.041503906	-0.008544922	-0.009521484	-0.023193359	0	44330	0	0	0
845	846	846	Category C	-0.50390625	0.011962891	-0.79199219	0.092041016	-0.015869141	0.49633789	0	0	8/3/2018	8	3	2018	18:56:55	68215	0.7	18	56	55	0	0.059326172	3.4675781	-0.53222656	0.010498047	-0.78051758	2.0251465	0.030517578	0	0	0	0	0	0	0	0	0	0.94482422	0.055175781	0.041015625	0.028320313	0.001220703	-0.011230469	0	44330	0	0	0
846	847	847	Category C	-0.45581055	0.011962891	-0.70776367	0.078125	-0.022705078	0.49169922	0	0	8/3/2018	8	3	2018	18:56:55	68215	0.8	18	56	55	0	0.059326172	3.4675781	-0.53100586	0.010009766	-0.77880859	1.5957031	0.10351563	0	0	0	0	0	0	0	0	0	0.94287109	0.057128906	0.14819336	0.075195313	0.001708984	0.071044922	0	44330	0	0	0
847	848	848	Category C	-0.39599609	0	-0.76782227	0.12329102	-0.020263672	0.48510742	0	0	8/3/2018	8	3	2018	18:56:55	68215	0.9	18	56	55	0	0.059326172	3.4675781	-0.53125	0.009033203	-0.77832031	1.8952637	0.13598633	0	0	0	0	0	0	0	0	0	0.94238281	0.057617188	0.15527344	0.13525391	-0.009033203	0.010498047	0	44330	0	0	0
848	849	849	Category C	-0.56396484	0.011962891	-0.83984375	0.075439453	-0.025390625	0.49584961	0	0	8/3/2018	8	3	2018	18:56:56	68216	0	18	56	56	0	0.059326172	3.4675781	-0.53295898	0.008789063	-0.77880859	2.7553711	0.068359375	0	0	0	0	0	0	0	0	0	0.94360352	0.056396484	0.094970703	-0.030761719	0.002929688	-0.060791016	0	44330	0	0	0
849	850	850	Category C	-0.61181641	-0.011962891	-0.76782227	0.087158203	-0.026855469	0.49609375	0	0	8/3/2018	8	3	2018	18:56:56	68216	0.1	18	56	56	0	0.059326172	3.4675781	-0.53295898	0.008789063	-0.77734375	2.795166	0.08203125	0	0	0	0	0	0	0	0	0	0.94262695	0.057373047	0.10913086	-0.078613281	-0.020751953	0.009521484	0	44330	0	0	0
850	851	851	Category C	-0.45581055	0.011962891	-0.68383789	0.092041016	-0.036865234	0.49169922	0	0	8/3/2018	8	3	2018	18:56:56	68216	0.2	18	56	56	0	0.059326172	3.4675781	-0.53564453	0.008056641	-0.77783203	2.9985352	0.12329102	0	0	0	0	0	0	0	0	0	0.94433594	0.055664063	0.17773438	0.079833984	0.003662109	0.093994141	0	44330	0	0	0
851	852	852	Category C	-0.44384766	0.047851563	-0.79199219	0.14013672	-0.047363281	0.48071289	0	0	8/3/2018	8	3	2018	18:56:56	68216	0.3	18	56	56	0	0.059326172	3.4675781	-0.53588867	0.007568359	-0.77636719	2.8955078	0.1015625	0	0	0	0	0	0	0	0	0	0.94335938	0.056640625	0.14770508	0.092041016	0.040039063	-0.015380859	0	44330	0	0	0
852	853	853	Category C	-0.57592773	-0.023925781	-0.74389648	0.11010742	-0.044921875	0.48901367	0	0	8/3/2018	8	3	2018	18:56:56	68216	0.4	18	56	56	0	0.059326172	3.4675781	-0.53710938	0.008300781	-0.77612305	2.4025879	0.059814453	0	0	0	0	0	0	0	0	0	0.94384766	0.056152344	0.10327148	-0.038574219	-0.032226563	0.032226563	0	44330	0	0	0
853	854	854	Category C	-0.69580078	0.059814453	-0.75585938	0.11523438	-0.044189453	0.49121094	0	0	8/3/2018	8	3	2018	18:56:56	68216	0.5	18	56	56	0	0.059326172	3.4675781	-0.53881836	0.008300781	-0.7746582	1.9216309	0.16601563	0	0	0	0	0	0	0	0	0	0.94384766	0.056152344	0.22680664	-0.15673828	0.051269531	0.018798828	0	44330	0	0	0
854	855	855	Category C	-0.41992188	0.011962891	-0.671875	0.1159668	-0.048583984	0.48095703	0	0	8/3/2018	8	3	2018	18:56:56	68216	0.6	18	56	56	0	0.059326172	3.4675781	-0.54199219	0.008300781	-0.77514648	0.23681641	0.16015625	0	0	0	0	0	0	0	0	0	0.94604492	0.053955078	0.22924805	0.12207031	0.003417969	0.10327148	0	44330	0	0	0
855	856	856	Category C	-0.59985352	0.071777344	-0.80395508	0.14428711	-0.053466797	0.47460938	0	0	8/3/2018	8	3	2018	18:56:56	68216	0.7	18	56	56	0	0.059326172	3.4675781	-0.54125977	0.008056641	-0.77563477	0.076416016	0.090820313	0	0	0	0	0	0	0	0	0	0.94580078	0.054199219	0.15014648	-0.058349609	0.063476563	-0.028076172	0	44330	0	0	0
856	857	857	Category C	-0.51586914	0.059814453	-0.70776367	0.10791016	-0.040527344	0.48608398	0	0	8/3/2018	8	3	2018	18:56:56	68216	0.8	18	56	56	0	0.059326172	3.4675781	-0.54101563	0.007568359	-0.77539063	0.39257813	0.088867188	0	0	0	0	0	0	0	0	0	0.94555664	0.054443359	0.14477539	0.025146484	0.052001953	0.067626953	0	44330	0	0	0
857	858	858	Category C	-0.57592773	-0.023925781	-0.74389648	0.11499023	-0.040527344	0.48803711	0	0	8/3/2018	8	3	2018	18:56:56	68216	0.9	18	56	56	0	0.059326172	3.4675781	-0.54101563	0.008300781	-0.77490234	0.68017578	0.056640625	0	0	0	0	0	0	0	0	0	0.9453125	0.0546875	0.098144531	-0.034667969	-0.032226563	0.031005859	0	44330	0	0	0
858	859	859	Category C	-0.51586914	0.011962891	-0.73193359	0.10449219	-0.042480469	0.48706055	0	0	8/3/2018	8	3	2018	18:56:57	68217	0	18	56	57	0	0.059326172	3.4675781	-0.54077148	0.008056641	-0.7746582	1.3754883	0.049560547	0	0	0	0	0	0	0	0	0	0.94482422	0.055175781	0.071533203	0.024902344	0.003662109	0.042724609	0	44330	0	0	0
859	860	860	Category C	-0.64794922	-0.023925781	-0.83984375	0.11425781	-0.028320313	0.49047852	0	0	8/3/2018	8	3	2018	18:56:57	68217	0.111	18	56	57	0	0.059326172	3.4675781	-0.5402832	0.007324219	-0.77514648	2.0578613	0.12915039	0	0	0	0	0	0	0	0	0	0.94506836	0.054931641	0.203125	-0.10742188	-0.03125	-0.064453125	0	44330	0	0	0
860	861	861	Category C	-0.57592773	-0.011962891	-0.82788086	0.094970703	-0.038574219	0.49584961	0	0	8/3/2018	8	3	2018	18:56:57	68217	0.222	18	56	57	0	0.059326172	3.4675781	-0.53955078	0.007080078	-0.77514648	3.1091309	0.066650391	0	0	0	0	0	0	0	0	0	0.94458008	0.055419922	0.10791016	-0.036132813	-0.019042969	-0.052490234	0	44330	0	0	0
861	862	862	Category C	-0.59985352	0	-0.7199707	0.089599609	-0.033203125	0.48999023	0	0	8/3/2018	8	3	2018	18:56:57	68217	0.333	18	56	57	0	0.059326172	3.4675781	-0.54248047	0.006103516	-0.77563477	3.3703613	0.080078125	0	0	0	0	0	0	0	0	0	0.9465332	0.053466797	0.11889648	-0.057128906	-0.006103516	0.055664063	0	44330	0	0	0
862	863	863	Category C	-0.43188477	-0.035888672	-0.68383789	0.1184082	-0.033447266	0.49047852	0	0	8/3/2018	8	3	2018	18:56:57	68217	0.444	18	56	57	0	0.059326172	3.4675781	-0.54223633	0.006347656	-0.77490234	2.5708008	0.14916992	0	0	0	0	0	0	0	0	0	0.94580078	0.054199219	0.24389648	0.11035156	-0.042236328	0.091064453	0	44330	0	0	0
863	864	864	Category C	-0.64794922	0.035888672	-0.83984375	0.12451172	-0.038085938	0.48950195	0	0	8/3/2018	8	3	2018	18:56:57	68217	0.555	18	56	57	0	0.059326172	3.4675781	-0.54248047	0.005859375	-0.77441406	2.3869629	0.12744141	0	0	0	0	0	0	0	0	0	0.94555664	0.054443359	0.20043945	-0.10522461	0.029785156	-0.065185547	0	44330	0	0	0
864	865	865	Category C	-0.55175781	0.035888672	-0.75585938	0.10107422	-0.032470703	0.49829102	0	0	8/3/2018	8	3	2018	18:56:57	68217	0.666	18	56	57	0	0.059326172	3.4675781	-0.54370117	0.006103516	-0.77441406	3.315918	0.035888672	0	0	0	0	0	0	0	0	0	0.94628906	0.053710938	0.056152344	-0.0078125	0.029541016	0.018554688	0	44330	0	0	0
865	866	866	Category C	-0.46777344	0	-0.7199707	0.096679688	-0.043945313	0.48876953	0	0	8/3/2018	8	3	2018	18:56:57	68217	0.777	18	56	57	0	0.059814453	3.4675781	-0.54443359	0.006103516	-0.77294922	2.9807129	0.093505859	0	0	0	0	0	0	0	0	0	0.94555664	0.054443359	0.13598633	0.076660156	-0.006103516	0.052978516	0	44330	0	0	0
866	867	867	Category C	-0.53979492	0	-0.81591797	0.10180664	-0.042236328	0.48901367	0	0	8/3/2018	8	3	2018	18:56:57	68217	0.888	18	56	57	0	0.059814453	3.4675781	-0.54467773	0.005371094	-0.77124023	2.1835938	0.045166016	0	0	0	0	0	0	0	0	0	0.94433594	0.055664063	0.054931641	0.004882813	-0.005371094	-0.044433594	0	44330	0	0	0
867	868	868	Category C	-0.55175781	0.011962891	-0.80395508	0.092529297	-0.034912109	0.49584961	0	0	8/3/2018	8	3	2018	18:56:58	68218	0	18	56	58	0	0.059814453	3.4675781	-0.54492188	0.004882813	-0.77148438	1.8901367	0.033691406	0	0	0	0	0	0	0	0	0	0.94458008	0.055419922	0.045898438	-0.006591797	0.006835938	-0.032226563	0	44330	0	0	0
868	869	869	Category C	-0.53979492	0.011962891	-0.80395508	0.087890625	-0.041992188	0.49560547	0	0	8/3/2018	8	3	2018	18:56:58	68218	0.1	18	56	58	0	0.059814453	3.4675781	-0.54541016	0.006103516	-0.77099609	1.9963379	0.033691406	0	0	0	0	0	0	0	0	0	0.94458008	0.055419922	0.044189453	0.005615234	0.005615234	-0.032714844	0	44330	0	0	0
869	870	870	Category C	-0.59985352	-0.023925781	-0.82788086	0.082519531	-0.043701172	0.49047852	0	0	8/3/2018	8	3	2018	18:56:58	68218	0.2	18	56	58	0	0.059814453	3.4675781	-0.546875	0.006103516	-0.77172852	2.4484863	0.082519531	0	0	0	0	0	0	0	0	0	0.94604492	0.053955078	0.13891602	-0.052734375	-0.030029297	-0.055908203	0	44330	0	0	0
870	871	871	Category C	-0.40795898	0.023925781	-0.68383789	0.10180664	-0.037597656	0.48925781	0	0	8/3/2018	8	3	2018	18:56:58	68218	0.3	18	56	58	0	0.059814453	3.4675781	-0.5480957	0.005615234	-0.77172852	1.5412598	0.16650391	0	0	0	0	0	0	0	0	0	0.9465332	0.053466797	0.24633789	0.14013672	0.018066406	0.087890625	0	44330	0	0	0
871	872	872	Category C	-0.59985352	-0.059814453	-0.82788086	0.11303711	-0.050048828	0.48510742	0	0	8/3/2018	8	3	2018	18:56:58	68218	0.4	18	56	58	0	0.059814453	3.4675781	-0.54760742	0.006347656	-0.77148438	1.7712402	0.10131836	0	0	0	0	0	0	0	0	0	0.94604492	0.053955078	0.17456055	-0.052001953	-0.066162109	-0.056152344	0	44330	0	0	0
872	873	873	Category C	-0.52783203	0.011962891	-0.80395508	0.097167969	-0.05078125	0.49145508	0	0	8/3/2018	8	3	2018	18:56:58	68218	0.5	18	56	58	0	0.059814453	3.4675781	-0.54614258	0.005126953	-0.77075195	3.6179199	0.038330078	0	0	0	0	0	0	0	0	0	0.94482422	0.055175781	0.058105469	0.018310547	0.006591797	-0.032958984	0	44330	0	0	0
873	874	874	Category C	-0.47998047	0.011962891	-0.79199219	0.096923828	-0.054443359	0.49243164	0	0	8/3/2018	8	3	2018	18:56:58	68218	0.6	18	56	58	0	0.059814453	3.4675781	-0.54614258	0.004638672	-0.77026367	4.4821777	0.070068359	0	0	0	0	0	0	0	0	0	0.94433594	0.055664063	0.095214844	0.066162109	0.007080078	-0.021484375	0	44330	0	0	0
874	875	875	Category C	-0.64794922	-0.011962891	-0.80395508	0.090820313	-0.057861328	0.48510742	0	0	8/3/2018	8	3	2018	18:56:58	68218	0.7	18	56	58	0	0.059814453	3.4675781	-0.54589844	0.004638672	-0.76855469	4.8156738	0.10913086	0	0	0	0	0	0	0	0	0	0.94262695	0.057373047	0.15380859	-0.10180664	-0.016601563	-0.03515625	0	44330	0	0	0
875	876	876	Category C	-0.43188477	0.011962891	-0.61181641	0.11352539	-0.059814453	0.48779297	0	0	8/3/2018	8	3	2018	18:56:58	68218	0.8	18	56	58	0	0.059814453	3.4675781	-0.54492188	0.004150391	-0.76904297	4.5273438	0.19384766	0	0	0	0	0	0	0	0	0	0.94262695	0.057373047	0.27807617	0.11303711	0.007568359	0.15722656	0	44330	0	0	0
876	877	877	Category C	-0.671875	0.011962891	-0.86376953	0.13452148	-0.068359375	0.47802734	0	0	8/3/2018	8	3	2018	18:56:58	68218	0.9	18	56	58	0	0.059814453	3.4675781	-0.54443359	0.00390625	-0.76879883	4.4746094	0.15893555	0	0	0	0	0	0	0	0	0	0.94213867	0.057861328	0.22998047	-0.12719727	0.0078125	-0.094726563	0	44330	0	0	0
877	878	878	Category C	-0.53979492	0	-0.75585938	0.10107422	-0.063232422	0.48242188	0	0	8/3/2018	8	3	2018	18:56:59	68219	0	18	56	59	0	0.059814453	3.4675781	-0.54492188	0.003662109	-0.76904297	4.9873047	0.014648438	0	0	0	0	0	0	0	0	0	0.94262695	0.057373047	0.022216797	0.005126953	-0.003662109	0.013183594	0	44330	0	0	0
878	879	879	Category C	-0.55175781	0.023925781	-0.74389648	0.099365234	-0.054443359	0.49169922	0	0	8/3/2018	8	3	2018	18:56:59	68219	0.09	18	56	59	0	0.059814453	3.4675781	-0.5456543	0.003417969	-0.76831055	4.2019043	0.032470703	0	0	0	0	0	0	0	0	0	0.94238281	0.057617188	0.051025391	-0.005859375	0.020263672	0.024414063	0	44330	0	0	0
879	880	880	Category C	-0.51586914	-0.071777344	-0.77978516	0.11791992	-0.056640625	0.48486328	0	0	8/3/2018	8	3	2018	18:56:59	68219	0.181	18	56	59	0	0.059814453	3.4675781	-0.54370117	0.003173828	-0.76757813	2.6281738	0.080810547	0	0	0	0	0	0	0	0	0	0.94067383	0.059326172	0.11499023	0.027832031	-0.074951172	-0.011962891	0	44330	0	0	0
880	881	881	Category C	-0.52783203	0.059814453	-0.75585938	0.10717773	-0.055908203	0.49072266	0	0	8/3/2018	8	3	2018	18:56:59	68219	0.272	18	56	59	0	0.059814453	3.4675781	-0.54370117	0.003173828	-0.76782227	2.2192383	0.059814453	0	0	0	0	0	0	0	0	0	0.94091797	0.059082031	0.084716797	0.015869141	0.056396484	0.011962891	0	44330	0	0	0
881	882	882	Category C	-0.53979492	0	-0.76782227	0.11328125	-0.051757813	0.48901367	0	0	8/3/2018	8	3	2018	18:56:59	68219	0.363	18	56	59	0	0.059814453	3.4675781	-0.54736328	0.002197266	-0.76831055	2.0249023	0.008056641	0	0	0	0	0	0	0	0	0	0.94335938	0.056640625	0.010742188	0.007568359	-0.002197266	0.000488281	0	44330	0	0	0
882	883	883	Category C	-0.56396484	0.023925781	-0.83984375	0.096923828	-0.057861328	0.49047852	0	0	8/3/2018	8	3	2018	18:56:59	68219	0.454	18	56	59	0	0.059814453	3.4675781	-0.54614258	0.002929688	-0.76708984	1.1660156	0.077392578	0	0	0	0	0	0	0	0	0	0.94189453	0.058105469	0.11108398	-0.017578125	0.020751953	-0.072509766	0	44330	0	0	0
883	884	884	Category C	-0.63598633	0	-0.80395508	0.087402344	-0.06640625	0.48681641	0	0	8/3/2018	8	3	2018	18:56:59	68219	0.545	18	56	59	0	0.059814453	3.4675781	-0.54760742	0.002929688	-0.76733398	0.10839844	0.095458984	0	0	0	0	0	0	0	0	0	0.94287109	0.057128906	0.12744141	-0.088134766	-0.002929688	-0.036376953	0	44330	0	0	0
884	885	885	Category C	-0.64794922	0.059814453	-0.77978516	0.11328125	-0.057373047	0.48388672	0	0	8/3/2018	8	3	2018	18:56:59	68219	0.636	18	56	59	0	0.059814453	3.4675781	-0.54736328	0.002685547	-0.76757813	0.70849609	0.11621094	0	0	0	0	0	0	0	0	0	0.94287109	0.057128906	0.16943359	-0.1003418	0.056884766	-0.011962891	0	44330	0	0	0
885	886	886	Category C	-0.45581055	-0.011962891	-0.671875	0.13720703	-0.080810547	0.47851563	0	0	8/3/2018	8	3	2018	18:56:59	68219	0.727	18	56	59	0	0.059814453	3.4675781	-0.54760742	0.003417969	-0.76733398	2.2419434	0.13354492	0	0	0	0	0	0	0	0	0	0.94287109	0.057128906	0.20288086	0.091796875	-0.015380859	0.095458984	0	44330	0	0	0
886	887	887	Category C	-0.52783203	0	-0.75585938	0.15649414	-0.087646484	0.46899414	0	0	8/3/2018	8	3	2018	18:56:59	68219	0.818	18	56	59	0	0.059814453	3.4675781	-0.54833984	0.002685547	-0.7668457	3.300293	0.0234375	0	0	0	0	0	0	0	0	0	0.94287109	0.057128906	0.034423828	0.020507813	-0.002685547	0.010986328	0	44330	0	0	0
887	888	888	Category C	-0.59985352	0	-0.75585938	0.12890625	-0.086425781	0.47509766	0	0	8/3/2018	8	3	2018	18:56:59	68219	0.909	18	56	59	0	0.059814453	3.4675781	-0.54882813	0.002197266	-0.76708984	3.0268555	0.052246094	0	0	0	0	0	0	0	0	0	0.94311523	0.056884766	0.064453125	-0.05078125	-0.002197266	0.011230469	0	44330	0	0	0
888	889	889	Category C	-0.64794922	0	-0.83984375	0.10742188	-0.077880859	0.48510742	0	0	8/3/2018	8	3	2018	18:57:00	68220	0	18	57	0	0	0.059814453	3.4675781	-0.55078125	0.002197266	-0.76733398	4.0412598	0.12109375	0	0	0	0	0	0	0	0	0	0.94458008	0.055419922	0.17163086	-0.096923828	-0.002197266	-0.072265625	0	44330	0	0	0
889	890	890	Category C	-0.55175781	0	-0.7199707	0.11328125	-0.068847656	0.47949219	0	0	8/3/2018	8	3	2018	18:57:00	68220	0.1	18	57	0	0	0.059814453	3.4675781	-0.54931641	0.002197266	-0.76879883	4.3173828	0.049072266	0	0	0	0	0	0	0	0	0	0.94482422	0.055175781	0.053466797	-0.002441406	-0.002197266	0.048828125	0	44330	0	0	0
890	891	891	Category C	-0.56396484	-0.035888672	-0.73193359	0.13452148	-0.085693359	0.47363281	0	0	8/3/2018	8	3	2018	18:57:00	68220	0.2	18	57	0	0	0.059814453	3.4675781	-0.54931641	0.000976563	-0.77050781	1.5527344	0.055419922	0	0	0	0	0	0	0	0	0	0.94628906	0.053710938	0.090087891	-0.014648438	-0.036865234	0.038574219	0	44330	0	0	0
891	892	892	Category C	-0.59985352	0.10791016	-0.80395508	0.13623047	-0.083984375	0.4777832	0	0	8/3/2018	8	3	2018	18:57:00	68220	0.3	18	57	0	0	0.059814453	3.4675781	-0.54956055	0.000244141	-0.77172852	0.28027344	0.12280273	0	0	0	0	0	0	0	0	0	0.94750977	0.052490234	0.18969727	-0.050048828	0.10742188	-0.031982422	0	44330	0	0	0
892	893	893	Category C	-0.56396484	0.047851563	-0.73193359	0.1159668	-0.068847656	0.48364258	0	0	8/3/2018	8	3	2018	18:57:00	68220	0.4	18	57	0	0	0.059814453	3.4675781	-0.55126953	0	-0.77148438	0.054931641	0.063232422	0	0	0	0	0	0	0	0	0	0.94824219	0.051757813	0.10009766	-0.012695313	0.047851563	0.039550781	0	44330	0	0	0
893	894	894	Category C	-0.63598633	-0.011962891	-0.79199219	0.10913086	-0.062255859	0.49072266	0	0	8/3/2018	8	3	2018	18:57:00	68220	0.5	18	57	0	0	0.059814453	3.4675781	-0.55053711	0	-0.7722168	0.72021484	0.088134766	0	0	0	0	0	0	0	0	0	0.94824219	0.051757813	0.11669922	-0.085205078	-0.01171875	-0.01953125	0	44330	0	0	0
894	895	895	Category C	-0.53979492	0.011962891	-0.81591797	0.1003418	-0.058837891	0.48876953	0	0	8/3/2018	8	3	2018	18:57:00	68220	0.6	18	57	0	0	0.059814453	3.4675781	-0.54931641	-0.000732422	-0.77294922	0.79150391	0.045654297	0	0	0	0	0	0	0	0	0	0.94824219	0.051757813	0.065185547	0.009521484	0.012695313	-0.042724609	0	44330	0	0	0
895	896	896	Category C	-0.51586914	-0.047851563	-0.7199707	0.11181641	-0.059814453	0.48876953	0	0	8/3/2018	8	3	2018	18:57:00	68220	0.7	18	57	0	0	0.059814453	3.4675781	-0.55078125	-0.000732422	-0.77368164	2.2004395	0.079589844	0	0	0	0	0	0	0	0	0	0.94995117	0.050048828	0.13574219	0.034912109	-0.046875	0.053710938	0	44330	0	0	0
896	897	897	Category C	-0.51586914	0.035888672	-0.77978516	0.11352539	-0.05859375	0.48876953	0	0	8/3/2018	8	3	2018	18:57:00	68220	0.8	18	57	0	0	0.059814453	3.4675781	-0.55102539	-0.001464844	-0.77294922	0.88842773	0.051757813	0	0	0	0	0	0	0	0	0	0.94921875	0.05078125	0.079345703	0.03515625	0.037353516	-0.006591797	0	44330	0	0	0
897	898	898	Category C	-0.52783203	-0.011962891	-0.77978516	0.10546875	-0.037841797	0.49194336	0	0	8/3/2018	8	3	2018	18:57:00	68220	0.9	18	57	0	0	0.059814453	3.4675781	-0.54956055	-0.002197266	-0.77294922	0.84863281	0.024658203	0	0	0	0	0	0	0	0	0	0.94848633	0.051513672	0.038085938	0.021728516	-0.009521484	-0.006591797	0	44330	0	0	0
898	899	899	Category C	-0.53979492	-0.047851563	-0.86376953	0.094970703	-0.037597656	0.49267578	0	0	8/3/2018	8	3	2018	18:57:01	68221	0	18	57	1	0	0.059814453	3.4675781	-0.55004883	-0.002685547	-0.77368164	2.7155762	0.10107422	0	0	0	0	0	0	0	0	0	0.94921875	0.05078125	0.14526367	0.010253906	-0.044921875	-0.08984375	0	44330	0	0	0
899	900	900	Category C	-0.55175781	-0.011962891	-0.81591797	0.10449219	-0.046630859	0.48608398	0	0	8/3/2018	8	3	2018	18:57:01	68221	0.111	18	57	1	0	0.059814453	3.4675781	-0.55029297	-0.002929688	-0.77368164	3.8442383	0.04296875	0	0	0	0	0	0	0	0	0	0.94946289	0.050537109	0.052001953	-0.001220703	-0.008789063	-0.041992188	0	44330	0	0	0
900	901	901	Category C	-0.58789063	-0.011962891	-0.79199219	0.084228516	-0.043701172	0.49243164	0	0	8/3/2018	8	3	2018	18:57:01	68221	0.222	18	57	1	0	0.059814453	3.4675781	-0.54980469	-0.003173828	-0.7722168	2.5397949	0.043457031	0	0	0	0	0	0	0	0	0	0.94799805	0.052001953	0.066162109	-0.037841797	-0.008544922	-0.01953125	0	44330	0	0	0
901	902	902	Category C	-0.53979492	0	-0.75585938	0.087158203	-0.044433594	0.49560547	0	0	8/3/2018	8	3	2018	18:57:01	68221	0.333	18	57	1	0	0.059814453	3.4675781	-0.54858398	-0.003417969	-0.7722168	2.4775391	0.018798828	0	0	0	0	0	0	0	0	0	0.94726563	0.052734375	0.028564453	0.008789063	0.003417969	0.016357422	0	44330	0	0	0
902	903	903	Category C	-0.50390625	0.011962891	-0.73193359	0.10205078	-0.045654297	0.48901367	0	0	8/3/2018	8	3	2018	18:57:01	68221	0.444	18	57	1	0	0.059814453	3.4675781	-0.54760742	-0.003662109	-0.77270508	3.7817383	0.061767578	0	0	0	0	0	0	0	0	0	0.94702148	0.052978516	0.1003418	0.043701172	0.015625	0.040771484	0	44330	0	0	0
903	904	904	Category C	-0.6237793	0.023925781	-0.76782227	0.10791016	-0.040527344	0.49121094	0	0	8/3/2018	8	3	2018	18:57:01	68221	0.555	18	57	1	0	0.059814453	3.4434082	-0.54931641	-0.003662109	-0.77368164	5.369873	0.079345703	0	0	0	0	0	0	0	0	0	0.94897461	0.051025391	0.10791016	-0.07421875	0.027587891	0.005859375	0	44330	0	0	0
904	905	905	Category C	-0.61181641	-0.011962891	-0.73193359	0.095214844	-0.042236328	0.49291992	0	0	8/3/2018	8	3	2018	18:57:01	68221	0.666	18	57	1	0	0.059814453	3.4434082	-0.54760742	-0.004394531	-0.77246094	5.8076172	0.076171875	0	0	0	0	0	0	0	0	0	0.94677734	0.053222656	0.11206055	-0.063964844	-0.007324219	0.040527344	0	44330	0	0	0
905	906	906	Category C	-0.52783203	0	-0.68383789	0.10351563	-0.038085938	0.48999023	0	0	8/3/2018	8	3	2018	18:57:01	68221	0.777	18	57	1	0	0.059814453	3.4434082	-0.54638672	-0.005371094	-0.77246094	8.2416992	0.090820313	0	0	0	0	0	0	0	0	0	0.94628906	0.053710938	0.11279297	0.018554688	0.005371094	0.088623047	0	44330	0	0	0
906	907	907	Category C	-0.50390625	0.011962891	-0.80395508	0.10644531	-0.031494141	0.4921875	0	0	8/3/2018	8	3	2018	18:57:01	68221	0.888	18	57	1	0	0.059814453	3.4434082	-0.546875	-0.005371094	-0.7734375	12.848633	0.055664063	0	0	0	0	0	0	0	0	0	0.94726563	0.052734375	0.091064453	0.04296875	0.017333984	-0.030273438	0	44330	0	0	0
907	908	908	Category C	-0.53979492	0.10791016	-0.75585938	0.095458984	-0.006347656	0.49243164	0	0	8/3/2018	8	3	2018	18:57:02	68222	0	18	57	2	0	0.059814453	3.4434082	-0.54858398	-0.005615234	-0.77368164	14.421631	0.11523438	0	0	0	0	0	0	0	0	0	0.94848633	0.051513672	0.14038086	0.008789063	0.11352539	0.017822266	0	44330	0	0	0
908	909	909	Category C	-0.63598633	0.035888672	-0.80395508	0.073730469	0.005615234	0.50268555	0	0	8/3/2018	8	3	2018	18:57:02	68222	0.1	18	57	2	0	0.059814453	3.4434082	-0.54711914	-0.005371094	-0.7722168	14.831543	0.1027832	0	0	0	0	0	0	0	0	0	0.9465332	0.053466797	0.16162109	-0.088623047	0.041259766	-0.031494141	0	44330	0	0	0
909	910	910	Category C	-0.6237793	-0.035888672	-0.74389648	0.051757813	0.011962891	0.50415039	0	0	8/3/2018	8	3	2018	18:57:02	68222	0.2	18	57	2	0	0.059814453	3.4434082	-0.54614258	-0.005371094	-0.77026367	13.856934	0.087402344	0	0	0	0	0	0	0	0	0	0.9440918	0.055908203	0.13427734	-0.077392578	-0.030273438	0.026367188	0	44330	0	0	0
910	911	911	Category C	-0.49194336	0.023925781	-0.77978516	0.092773438	0.010986328	0.49389648	0	0	8/3/2018	8	3	2018	18:57:02	68222	0.3	18	57	2	0	0.059814453	3.4434082	-0.546875	-0.004882813	-0.76904297	12.035645	0.062988281	0	0	0	0	0	0	0	0	0	0.94384766	0.056152344	0.094482422	0.054931641	0.028808594	-0.010498047	0	44330	0	0	0
911	912	912	Category C	-0.41992188	-0.083984375	-0.74389648	0.11157227	0.026367188	0.49389648	0	0	8/3/2018	8	3	2018	18:57:02	68222	0.4	18	57	2	0	0.059814453	3.4434082	-0.54980469	-0.005615234	-0.76953125	9.5112305	0.15380859	0	0	0	0	0	0	0	0	0	0.94580078	0.054199219	0.23388672	0.12988281	-0.078125	0.025634766	0	44330	0	0	0
912	913	913	Category C	-0.49194336	-0.035888672	-0.75585938	0.10742188	0.009765625	0.4934082	0	0	8/3/2018	8	3	2018	18:57:02	68222	0.5	18	57	2	0	0.059814453	3.4434082	-0.54931641	-0.005126953	-0.76855469	5.6914063	0.066162109	0	0	0	0	0	0	0	0	0	0.94482422	0.055175781	0.10083008	0.057373047	-0.030517578	0.012695313	0	44330	0	0	0
913	914	914	Category C	-0.49194336	-0.023925781	-0.671875	0.09375	0.00390625	0.49707031	0	0	8/3/2018	8	3	2018	18:57:02	68222	0.6	18	57	2	0	0.059814453	3.4434082	-0.54956055	-0.005126953	-0.76855469	3.5698242	0.11425781	0	0	0	0	0	0	0	0	0	0.94482422	0.055175781	0.1730957	0.057617188	-0.018554688	0.096679688	0	44330	0	0	0
914	915	915	Category C	-0.53979492	-0.035888672	-0.83984375	0.077148438	-0.003417969	0.49633789	0	0	8/3/2018	8	3	2018	18:57:02	68222	0.7	18	57	2	0	0.059814453	3.4434082	-0.55029297	-0.005371094	-0.76806641	1.8708496	0.078613281	0	0	0	0	0	0	0	0	0	0.94506836	0.054931641	0.11279297	0.010498047	-0.030273438	-0.071533203	0	44330	0	0	0
915	916	916	Category C	-0.51586914	-0.011962891	-0.79199219	0.085205078	-0.010253906	0.49829102	0	0	8/3/2018	8	3	2018	18:57:02	68222	0.8	18	57	2	0	0.059814453	3.4434082	-0.55004883	-0.006347656	-0.76757813	0.87426758	0.042480469	0	0	0	0	0	0	0	0	0	0.94433594	0.055664063	0.064208984	0.034179688	-0.005371094	-0.024169922	0	44330	0	0	0
916	917	917	Category C	-0.56396484	-0.023925781	-0.80395508	0.078857422	-0.008789063	0.4921875	0	0	8/3/2018	8	3	2018	18:57:02	68222	0.9	18	57	2	0	0.059814453	3.4434082	-0.55322266	-0.006591797	-0.76977539	3.0222168	0.039306641	0	0	0	0	0	0	0	0	0	0.94799805	0.052001953	0.061523438	-0.010498047	-0.017089844	-0.033935547	0	44330	0	0	0
917	918	918	Category C	-0.61181641	-0.035888672	-0.74389648	0.084960938	-0.008789063	0.49658203	0	0	8/3/2018	8	3	2018	18:57:03	68223	0	18	57	3	0	0.059814453	3.4434082	-0.55200195	-0.006835938	-0.76806641	3.951416	0.070556641	0	0	0	0	0	0	0	0	0	0.94580078	0.054199219	0.11303711	-0.059570313	-0.028808594	0.024169922	0	44330	0	0	0
918	919	919	Category C	-0.41992188	-0.011962891	-0.69580078	0.098388672	-0.013427734	0.4934082	0	0	8/3/2018	8	3	2018	18:57:03	68223	0.1	18	57	3	0	0.059814453	3.4434082	-0.55273438	-0.006835938	-0.76782227	4.9750977	0.15112305	0	0	0	0	0	0	0	0	0	0.94628906	0.053710938	0.20996094	0.1328125	-0.004882813	0.072021484	0	44330	0	0	0
919	920	920	Category C	-0.64794922	-0.011962891	-0.81591797	0.11621094	-0.013671875	0.48608398	0	0	8/3/2018	8	3	2018	18:57:03	68223	0.2	18	57	3	0	0.059814453	3.4434082	-0.5534668	-0.007324219	-0.76831055	5.3803711	0.10546875	0	0	0	0	0	0	0	0	0	0.94702148	0.052978516	0.14624023	-0.094238281	-0.004394531	-0.047363281	0	44330	0	0	0
920	921	921	Category C	-0.58789063	-0.023925781	-0.74389648	0.085205078	-0.023193359	0.49804688	0	0	8/3/2018	8	3	2018	18:57:03	68223	0.3	18	57	3	0	0.059814453	3.4434082	-0.55419922	-0.006591797	-0.76733398	4.4794922	0.044189453	0	0	0	0	0	0	0	0	0	0.94677734	0.053222656	0.073974609	-0.033447266	-0.017089844	0.0234375	0	44330	0	0	0
921	922	922	Category C	-0.53979492	0.011962891	-0.75585938	0.087646484	-0.019287109	0.49536133	0	0	8/3/2018	8	3	2018	18:57:03	68223	0.4	18	57	3	0	0.059814453	3.4434082	-0.55493164	-0.007324219	-0.76733398	2.7807617	0.027099609	0	0	0	0	0	0	0	0	0	0.94702148	0.052978516	0.045898438	0.015136719	0.019287109	0.011474609	0	44330	0	0	0
922	923	923	Category C	-0.59985352	0	-0.76782227	0.093017578	-0.021972656	0.49731445	0	0	8/3/2018	8	3	2018	18:57:03	68223	0.5	18	57	3	0	0.059814453	3.4434082	-0.55541992	-0.007080078	-0.7668457	0.072509766	0.044921875	0	0	0	0	0	0	0	0	0	0.94702148	0.052978516	0.052246094	-0.044189453	0.007080078	-0.000732422	0	44330	0	0	0
923	924	924	Category C	-0.51586914	-0.011962891	-0.79199219	0.10888672	-0.023681641	0.49047852	0	0	8/3/2018	8	3	2018	18:57:03	68223	0.6	18	57	3	0	0.059814453	3.4434082	-0.55541992	-0.007324219	-0.765625	0.69946289	0.047607422	0	0	0	0	0	0	0	0	0	0.94604492	0.053955078	0.0703125	0.039550781	-0.004394531	-0.026123047	0	44330	0	0	0
924	925	925	Category C	-0.57592773	0.047851563	-0.77978516	0.097900391	-0.016113281	0.4934082	0	0	8/3/2018	8	3	2018	18:57:03	68223	0.7	18	57	3	0	0.059814453	3.4434082	-0.55419922	-0.007324219	-0.76538086	0.63745117	0.061035156	0	0	0	0	0	0	0	0	0	0.94506836	0.054931641	0.091064453	-0.021484375	0.055175781	-0.014160156	0	44330	0	0	0
925	926	926	Category C	-0.55175781	-0.035888672	-0.75585938	0.093261719	-0.016845703	0.49243164	0	0	8/3/2018	8	3	2018	18:57:03	68223	0.8	18	57	3	0	0.059814453	3.4434082	-0.55395508	-0.008300781	-0.76660156	0.39208984	0.029541016	0	0	0	0	0	0	0	0	0	0.94580078	0.054199219	0.040527344	0.002197266	-0.02734375	0.010742188	0	44330	0	0	0
926	927	927	Category C	-0.49194336	-0.023925781	-0.7199707	0.097167969	-0.018554688	0.49243164	0	0	8/3/2018	8	3	2018	18:57:03	68223	0.9	18	57	3	0	0.059814453	3.4434082	-0.5534668	-0.0078125	-0.76782227	0.49438477	0.079589844	0	0	0	0	0	0	0	0	0	0.9465332	0.053466797	0.12548828	0.061523438	-0.015869141	0.047851563	0	44330	0	0	0
927	928	928	Category C	-0.55175781	-0.011962891	-0.79199219	0.082519531	-0.016601563	0.49804688	0	0	8/3/2018	8	3	2018	18:57:04	68224	0	18	57	4	0	0.059814453	3.4434082	-0.55297852	-0.009033203	-0.76831055	1.4846191	0.023681641	0	0	0	0	0	0	0	0	0	0.94677734	0.053222656	0.027587891	0.001220703	-0.002685547	-0.0234375	0	44330	0	0	0
928	929	929	Category C	-0.44384766	0.011962891	-0.95996094	0.090576172	-0.012207031	0.49829102	0	0	8/3/2018	8	3	2018	18:57:04	68224	0.09	18	57	4	0	0.059814453	3.4434082	-0.55053711	-0.009521484	-0.76977539	3.3056641	0.21899414	0	0	0	0	0	0	0	0	0	0.9465332	0.053466797	0.31835938	0.10668945	0.021484375	-0.18994141	0	44330	0	0	0
929	930	930	Category C	-0.61181641	-0.10791016	-0.89990234	0.0625	-0.022216797	0.50341797	0	0	8/3/2018	8	3	2018	18:57:04	68224	0.181	18	57	4	0	0.059814453	3.4434082	-0.54785156	-0.009033203	-0.77026367	3.6513672	0.17480469	0	0	0	0	0	0	0	0	0	0.9453125	0.0546875	0.29199219	-0.063720703	-0.098632813	-0.12939453	0	44330	0	0	0
930	931	931	Category C	-0.49194336	-0.035888672	-0.77978516	0.062255859	-0.020507813	0.49560547	0	0	8/3/2018	8	3	2018	18:57:04	68224	0.272	18	57	4	0	0.059814453	3.4434082	-0.54638672	-0.009521484	-0.77172852	3.3510742	0.061035156	0	0	0	0	0	0	0	0	0	0.94580078	0.054199219	0.088623047	0.054443359	-0.026123047	-0.0078125	0	44330	0	0	0
931	932	932	Category C	-0.56396484	0.011962891	-0.77978516	0.087402344	-0.015625	0.49829102	0	0	8/3/2018	8	3	2018	18:57:04	68224	0.363	18	57	4	0	0.059814453	3.4434082	-0.54443359	-0.008789063	-0.77368164	3.3908691	0.029052734	0	0	0	0	0	0	0	0	0	0.94604492	0.053955078	0.046386719	-0.019287109	0.020751953	-0.005859375	0	44330	0	0	0
932	933	933	Category C	-0.52783203	-0.035888672	-0.79199219	0.11401367	-0.024902344	0.48852539	0	0	8/3/2018	8	3	2018	18:57:04	68224	0.454	18	57	4	0	0.059814453	3.4434082	-0.54077148	-0.011230469	-0.77441406	3.8435059	0.032714844	0	0	0	0	0	0	0	0	0	0.94482422	0.055175781	0.054931641	0.012939453	-0.024414063	-0.017333984	0	44330	0	0	0
933	934	934	Category C	-0.59985352	0.011962891	-0.81591797	0.098388672	-0.022216797	0.49658203	0	0	8/3/2018	8	3	2018	18:57:04	68224	0.545	18	57	4	0	0.059814453	3.4434082	-0.53759766	-0.013427734	-0.77490234	2.6030273	0.078369141	0	0	0	0	0	0	0	0	0	0.94335938	0.056640625	0.12817383	-0.062011719	0.025390625	-0.040771484	0	44330	0	0	0
934	935	935	Category C	-0.53979492	0	-0.74389648	0.090576172	-0.019287109	0.49414063	0	0	8/3/2018	8	3	2018	18:57:04	68224	0.636	18	57	4	0	0.059814453	3.4434082	-0.53491211	-0.014648438	-0.77392578	0.27197266	0.033935547	0	0	0	0	0	0	0	0	0	0.94091797	0.059082031	0.049804688	-0.004638672	0.014648438	0.030029297	0	44330	0	0	0
935	936	936	Category C	-0.61181641	0.011962891	-0.74389648	0.1003418	-0.01953125	0.49438477	0	0	8/3/2018	8	3	2018	18:57:04	68224	0.727	18	57	4	0	0.059814453	3.4434082	-0.53295898	-0.014648438	-0.77587891	0.26635742	0.088867188	0	0	0	0	0	0	0	0	0	0.94140625	0.05859375	0.13720703	-0.078613281	0.026611328	0.031982422	0	44330	0	0	0
936	937	937	Category C	-0.40795898	0	-0.69580078	0.11206055	-0.022460938	0.48852539	0	0	8/3/2018	8	3	2018	18:57:04	68224	0.818	18	57	4	0	0.059814453	3.4434082	-0.53076172	-0.015625	-0.77832031	0.19067383	0.14892578	0	0	0	0	0	0	0	0	0	0.94238281	0.057617188	0.22119141	0.12280273	0.015625	0.082519531	0	44330	0	0	0
937	938	938	Category C	-0.59985352	-0.059814453	-0.80395508	0.11401367	-0.019775391	0.49169922	0	0	8/3/2018	8	3	2018	18:57:04	68224	0.909	18	57	4	0	0.059814453	3.4434082	-0.53027344	-0.017578125	-0.7800293	1.057373	0.084472656	0	0	0	0	0	0	0	0	0	0.94335938	0.056640625	0.13525391	-0.069335938	-0.041992188	-0.023681641	0	44330	0	0	0
938	939	939	Category C	-0.55175781	-0.011962891	-0.73193359	0.086914063	-0.009521484	0.49926758	0	0	8/3/2018	8	3	2018	18:57:05	68225	0	18	57	5	0	0.059814453	3.4434082	-0.53125	-0.019042969	-0.7800293	2.5856934	0.052734375	0	0	0	0	0	0	0	0	0	0.9440918	0.055908203	0.075683594	-0.020263672	0.007080078	0.048095703	0	44330	0	0	0
939	940	940	Category C	-0.59985352	-0.035888672	-0.73193359	0.087646484	0	0.4987793	0	0	8/3/2018	8	3	2018	18:57:05	68225	0.111	18	57	5	0	0.059814453	3.4434082	-0.53100586	-0.017333984	-0.77685547	2.3098145	0.083984375	0	0	0	0	0	0	0	0	0	0.94116211	0.058837891	0.13208008	-0.068603516	-0.018310547	0.044921875	0	44330	0	0	0
940	941	941	Category C	-0.47998047	-0.023925781	-0.81591797	0.097900391	-0.003662109	0.49365234	0	0	8/3/2018	8	3	2018	18:57:05	68225	0.222	18	57	5	0	0.059814453	3.4434082	-0.53198242	-0.017089844	-0.77807617	1.3354492	0.064697266	0	0	0	0	0	0	0	0	0	0.94262695	0.057373047	0.096435547	0.052001953	-0.006591797	-0.037597656	0	44330	0	0	0
941	942	942	Category C	-0.51586914	-0.035888672	-0.76782227	0.093505859	-0.010742188	0.48852539	0	0	8/3/2018	8	3	2018	18:57:05	68225	0.333	18	57	5	0	0.059570313	3.5046387	-0.53076172	-0.017333984	-0.77807617	1.692627	0.025878906	0	0	0	0	0	0	0	0	0	0.94213867	0.057861328	0.043701172	0.014892578	-0.018310547	0.010253906	0	44330	0	0	0
942	943	943	Category C	-0.57592773	-0.023925781	-0.76782227	0.086914063	-0.013183594	0.4921875	0	0	8/3/2018	8	3	2018	18:57:05	68225	0.444	18	57	5	0	0.059570313	3.5046387	-0.53100586	-0.016845703	-0.77856445	1.5368652	0.046630859	0	0	0	0	0	0	0	0	0	0.94262695	0.057373047	0.062744141	-0.044677734	-0.006835938	0.010742188	0	44330	0	0	0
943	944	944	Category C	-0.50390625	-0.035888672	-0.73193359	0.087402344	-0.0078125	0.49658203	0	0	8/3/2018	8	3	2018	18:57:05	68225	0.555	18	57	5	0	0.059570313	3.5046387	-0.53198242	-0.016601563	-0.77783203	0.024658203	0.057128906	0	0	0	0	0	0	0	0	0	0.94262695	0.057373047	0.093261719	0.028076172	-0.019042969	0.045898438	0	44330	0	0	0
944	945	945	Category C	-0.46777344	-0.023925781	-0.75585938	0.084960938	-0.0078125	0.49658203	0	0	8/3/2018	8	3	2018	18:57:05	68225	0.666	18	57	5	0	0.059570313	3.5046387	-0.53173828	-0.016845703	-0.77758789	1.484375	0.067871094	0	0	0	0	0	0	0	0	0	0.94213867	0.057861328	0.092773438	0.063964844	-0.006835938	0.021728516	0	44330	0	0	0
945	946	946	Category C	-0.50390625	-0.011962891	-0.79199219	0.084228516	-0.005859375	0.49926758	0	0	8/3/2018	8	3	2018	18:57:05	68225	0.777	18	57	5	0	0.059570313	3.5046387	-0.53100586	-0.016845703	-0.77783203	0.27661133	0.031005859	0	0	0	0	0	0	0	0	0	0.94213867	0.057861328	0.046142578	0.027099609	0.004882813	-0.013916016	0	44330	0	0	0
946	947	947	Category C	-0.671875	-0.011962891	-0.85180664	0.063232422	-0.005371094	0.50195313	0	0	8/3/2018	8	3	2018	18:57:05	68225	0.888	18	57	5	0	0.059570313	3.5046387	-0.53125	-0.016845703	-0.77880859	0.94897461	0.15820313	0	0	0	0	0	0	0	0	0	0.94287109	0.057128906	0.21826172	-0.14038086	0.004882813	-0.072753906	0	44330	0	0	0
947	948	948	Category C	-0.43188477	0.023925781	-0.68383789	0.092041016	-0.007324219	0.49780273	0	0	8/3/2018	8	3	2018	18:57:06	68226	0	18	57	6	0	0.059570313	3.5046387	-0.53198242	-0.017333984	-0.77807617	1.564209	0.14355469	0	0	0	0	0	0	0	0	0	0.94287109	0.057128906	0.23583984	0.10009766	0.041259766	0.094238281	0	44330	0	0	0
948	949	949	Category C	-0.45581055	0.011962891	-0.63598633	0.14599609	-0.024658203	0.4855957	0	0	8/3/2018	8	3	2018	18:57:06	68226	0.1	18	57	6	0	0.059570313	3.5046387	-0.53198242	-0.018798828	-0.77832031	2.447998	0.16455078	0	0	0	0	0	0	0	0	0	0.94311523	0.056884766	0.24975586	0.076171875	0.030761719	0.14233398	0	44330	0	0	0
949	950	950	Category C	-0.65991211	0.011962891	-0.74389648	0.12084961	-0.024169922	0.48486328	0	0	8/3/2018	8	3	2018	18:57:06	68226	0.2	18	57	6	0	0.059570313	3.5046387	-0.53125	-0.01953125	-0.77807617	2.9138184	0.13671875	0	0	0	0	0	0	0	0	0	0.94238281	0.057617188	0.19433594	-0.12841797	0.031494141	0.034179688	0	44330	0	0	0
950	951	951	Category C	-0.64794922	-0.035888672	-0.7199707	0.10253906	-0.019775391	0.48950195	0	0	8/3/2018	8	3	2018	18:57:06	68226	0.3	18	57	6	0	0.059570313	3.5046387	-0.53076172	-0.019287109	-0.77783203	3.2856445	0.1315918	0	0	0	0	0	0	0	0	0	0.94189453	0.058105469	0.19140625	-0.11694336	-0.016357422	0.057861328	0	44330	0	0	0
951	952	952	Category C	-0.55175781	-0.011962891	-0.75585938	0.10986328	-0.024902344	0.48828125	0	0	8/3/2018	8	3	2018	18:57:06	68226	0.4	18	57	6	0	0.059570313	3.5046387	-0.5324707	-0.01953125	-0.77807617	2.2966309	0.030273438	0	0	0	0	0	0	0	0	0	0.94287109	0.057128906	0.049072266	-0.019042969	0.007568359	0.022216797	0	44330	0	0	0
952	953	953	Category C	-0.56396484	0.011962891	-0.79199219	0.12597656	-0.0234375	0.48706055	0	0	8/3/2018	8	3	2018	18:57:06	68226	0.5	18	57	6	0	0.059570313	3.5046387	-0.5324707	-0.01953125	-0.77734375	0.043457031	0.046875	0	0	0	0	0	0	0	0	0	0.94238281	0.057617188	0.077636719	-0.03125	0.031494141	-0.014404297	0	44330	0	0	0
953	954	954	Category C	-0.53979492	0	-0.75585938	0.12109375	-0.022460938	0.4909668	0	0	8/3/2018	8	3	2018	18:57:06	68226	0.6	18	57	6	0	0.059570313	3.5046387	-0.53515625	-0.020019531	-0.77832031	1.8676758	0.030517578	0	0	0	0	0	0	0	0	0	0.94482422	0.055175781	0.047119141	-0.004394531	0.020019531	0.022460938	0	44330	0	0	0
954	955	955	Category C	-0.6237793	-0.095947266	-0.75585938	0.12084961	-0.025878906	0.49072266	0	0	8/3/2018	8	3	2018	18:57:06	68226	0.7	18	57	6	0	0.059570313	3.5046387	-0.53564453	-0.020263672	-0.77832031	2.7321777	0.11816406	0	0	0	0	0	0	0	0	0	0.94506836	0.054931641	0.18603516	-0.087890625	-0.075439453	0.022460938	0	44330	0	0	0
955	956	956	Category C	-0.68383789	-0.011962891	-0.80395508	0.11303711	-0.030029297	0.49145508	0	0	8/3/2018	8	3	2018	18:57:06	68226	0.8	18	57	6	0	0.059570313	3.5046387	-0.53613281	-0.020263672	-0.77709961	3.487793	0.15014648	0	0	0	0	0	0	0	0	0	0.94458008	0.055419922	0.18237305	-0.14746094	0.008300781	-0.026611328	0	44330	0	0	0
956	957	957	Category C	-0.56396484	0	-0.7199707	0.11914063	-0.023193359	0.49072266	0	0	8/3/2018	8	3	2018	18:57:06	68226	0.9	18	57	6	0	0.059570313	3.5046387	-0.53662109	-0.020019531	-0.77783203	5.0371094	0.067138672	0	0	0	0	0	0	0	0	0	0.9453125	0.0546875	0.10522461	-0.027099609	0.020019531	0.057861328	0	44330	0	0	0
957	958	958	Category C	-0.59985352	0	-0.74389648	0.13647461	-0.036621094	0.48510742	0	0	8/3/2018	8	3	2018	18:57:07	68227	0	18	57	7	0	0.059570313	3.5046387	-0.53759766	-0.021240234	-0.77880859	6.4714355	0.074462891	0	0	0	0	0	0	0	0	0	0.9465332	0.053466797	0.11865234	-0.062011719	0.021240234	0.034912109	0	44330	0	0	0
958	959	959	Category C	-0.6237793	-0.023925781	-0.76782227	0.11401367	-0.045166016	0.48608398	0	0	8/3/2018	8	3	2018	18:57:07	68227	0.1	18	57	7	0	0.059570313	3.5046387	-0.53833008	-0.021240234	-0.77954102	5.8913574	0.086181641	0	0	0	0	0	0	0	0	0	0.94775391	0.052246094	0.099609375	-0.085205078	-0.002441406	0.01171875	0	44330	0	0	0
959	960	960	Category C	-0.57592773	-0.011962891	-0.70776367	0.11669922	-0.044189453	0.48632813	0	0	8/3/2018	8	3	2018	18:57:07	68227	0.2	18	57	7	0	0.059570313	3.5046387	-0.53833008	-0.021240234	-0.77954102	4.5510254	0.081542969	0	0	0	0	0	0	0	0	0	0.94750977	0.052490234	0.11865234	-0.037353516	0.009277344	0.071777344	0	44330	0	0	0
960	961	961	Category C	-0.57592773	0.011962891	-0.75585938	0.11401367	-0.042480469	0.48632813	0	0	8/3/2018	8	3	2018	18:57:07	68227	0.3	18	57	7	0	0.059570313	3.5046387	-0.53833008	-0.020996094	-0.78076172	4.4331055	0.055908203	0	0	0	0	0	0	0	0	0	0.94873047	0.051269531	0.095703125	-0.037353516	0.032958984	0.024902344	0	44330	0	0	0
961	962	962	Category C	-0.57592773	0.011962891	-0.73193359	0.11669922	-0.036132813	0.49145508	0	0	8/3/2018	8	3	2018	18:57:07	68227	0.4	18	57	7	0	0.059570313	3.5046387	-0.53833008	-0.021240234	-0.78051758	4.6098633	0.069824219	0	0	0	0	0	0	0	0	0	0.94848633	0.051513672	0.11938477	-0.037353516	0.033203125	0.048583984	0	44330	0	0	0
962	963	963	Category C	-0.56396484	0.011962891	-0.74389648	0.1159668	-0.0390625	0.48828125	0	0	8/3/2018	8	3	2018	18:57:07	68227	0.5	18	57	7	0	0.059570313	3.5046387	-0.53881836	-0.022216797	-0.77978516	3.4020996	0.055419922	0	0	0	0	0	0	0	0	0	0.94824219	0.051757813	0.095214844	-0.024902344	0.034179688	0.035888672	0	44330	0	0	0
963	964	964	Category C	-0.53979492	-0.011962891	-0.77978516	0.11987305	-0.039306641	0.48632813	0	0	8/3/2018	8	3	2018	18:57:07	68227	0.6	18	57	7	0	0.059570313	3.5046387	-0.5390625	-0.022460938	-0.7800293	2.3132324	0.010498047	0	0	0	0	0	0	0	0	0	0.94848633	0.051513672	0.011230469	-0.000488281	0.010498047	0.000244141	0	44330	0	0	0
964	965	965	Category C	-0.63598633	-0.011962891	-0.87597656	0.12109375	-0.037353516	0.49047852	0	0	8/3/2018	8	3	2018	18:57:07	68227	0.7	18	57	7	0	0.059570313	3.5046387	-0.53955078	-0.022460938	-0.77905273	4.3859863	0.13671875	0	0	0	0	0	0	0	0	0	0.94799805	0.052001953	0.20361328	-0.096191406	0.010498047	-0.096679688	0	44330	0	0	0
965	966	966	Category C	-0.40795898	0.023925781	-0.76782227	0.1159668	-0.042480469	0.48608398	0	0	8/3/2018	8	3	2018	18:57:07	68227	0.8	18	57	7	0	0.059570313	3.5046387	-0.5402832	-0.0234375	-0.77929688	8.1604004	0.14111328	0	0	0	0	0	0	0	0	0	0.94873047	0.051269531	0.19165039	0.13232422	0.047363281	0.011474609	0	44330	0	0	0
966	967	967	Category C	-0.49194336	-0.095947266	-0.80395508	0.12133789	-0.064453125	0.48486328	0	0	8/3/2018	8	3	2018	18:57:07	68227	0.9	18	57	7	0	0.059570313	3.5046387	-0.54077148	-0.0234375	-0.77856445	10.322754	0.090820313	0	0	0	0	0	0	0	0	0	0.94824219	0.051757813	0.14648438	0.048828125	-0.072265625	-0.025146484	0	44330	0	0	0
967	968	968	Category C	-0.40795898	-0.047851563	-0.87597656	0.097412109	-0.093994141	0.47851563	0	0	8/3/2018	8	3	2018	18:57:08	68228	0	18	57	8	0	0.059570313	3.5046387	-0.54272461	-0.023193359	-0.77905273	11.624512	0.16772461	0	0	0	0	0	0	0	0	0	0.94970703	0.050292969	0.25585938	0.13476563	-0.024414063	-0.096679688	0	44330	0	0	0
968	969	969	Category C	-0.43188477	0.047851563	-0.86376953	0.070556641	-0.096191406	0.4855957	0	0	8/3/2018	8	3	2018	18:57:08	68228	0.1	18	57	8	0	0.059570313	3.5046387	-0.54272461	-0.024169922	-0.77758789	14.716064	0.15771484	0	0	0	0	0	0	0	0	0	0.94848633	0.051513672	0.26904297	0.11083984	0.072021484	-0.0859375	0	44330	0	0	0
969	970	970	Category C	-0.43188477	-0.035888672	-0.85180664	0.039306641	-0.1081543	0.48779297	0	0	8/3/2018	8	3	2018	18:57:08	68228	0.2	18	57	8	0	0.059570313	3.5046387	-0.54467773	-0.024658203	-0.77441406	19.521729	0.13720703	0	0	0	0	0	0	0	0	0	0.94702148	0.052978516	0.20117188	0.11279297	-0.010986328	-0.077148438	0	44330	0	0	0
970	971	971	Category C	-0.40795898	0.011962891	-0.87597656	0.019042969	-0.12084961	0.48413086	0	0	8/3/2018	8	3	2018	18:57:08	68228	0.3	18	57	8	0	0.059570313	3.5046387	-0.54467773	-0.023925781	-0.77246094	23.529541	0.17504883	0	0	0	0	0	0	0	0	0	0.94555664	0.054443359	0.27612305	0.13671875	0.035888672	-0.10327148	0	44330	0	0	0
971	972	972	Category C	-0.31176758	-0.083984375	-0.87597656	0.006835938	-0.13232422	0.48266602	0	0	8/3/2018	8	3	2018	18:57:08	68228	0.4	18	57	8	0	0.059570313	3.5046387	-0.54589844	-0.023681641	-0.77099609	25.539795	0.26342773	0	0	0	0	0	0	0	0	0	0.94506836	0.054931641	0.39916992	0.23413086	-0.060058594	-0.10473633	0	44330	0	0	0
972	973	973	Category C	-0.31176758	-0.11987305	-0.76782227	0.021972656	-0.13574219	0.4765625	0	0	8/3/2018	8	3	2018	18:57:08	68228	0.5	18	57	8	0	0.059570313	3.5046387	-0.54663086	-0.025634766	-0.77075195	27.829834	0.25292969	0	0	0	0	0	0	0	0	0	0.9453125	0.0546875	0.33203125	0.23486328	-0.093994141	0.002929688	0	44330	0	0	0
973	974	974	Category C	-0.40795898	-0.11987305	-0.70776367	0.022949219	-0.14892578	0.47363281	0	0	8/3/2018	8	3	2018	18:57:08	68228	0.6	18	57	8	0	0.059570313	3.5046387	-0.5480957	-0.025878906	-0.77124023	32.054932	0.18041992	0	0	0	0	0	0	0	0	0	0.9465332	0.053466797	0.29785156	0.14013672	-0.09375	0.063476563	0	44330	0	0	0
974	975	975	Category C	-0.39599609	0.023925781	-0.97192383	0.07421875	-0.13574219	0.47509766	0	0	8/3/2018	8	3	2018	18:57:08	68228	0.7	18	57	8	0	0.059570313	3.5046387	-0.54907227	-0.027099609	-0.77075195	34.251465	0.2578125	0	0	0	0	0	0	0	0	0	0.94677734	0.053222656	0.40527344	0.15307617	0.051025391	-0.20092773	0	44330	0	0	0
975	976	976	Category C	-0.3359375	-0.13183594	-0.92382813	0.14916992	-0.14404297	0.45825195	0	0	8/3/2018	8	3	2018	18:57:08	68228	0.8	18	57	8	0	0.059570313	3.5046387	-0.5480957	-0.027587891	-0.76904297	32.313232	0.2824707	0	0	0	0	0	0	0	0	0	0.94482422	0.055175781	0.47094727	0.2121582	-0.10400391	-0.15454102	0	44330	0	0	0
976	977	977	Category C	-0.47998047	-0.13183594	-0.89990234	0.20678711	-0.1484375	0.43945313	0	0	8/3/2018	8	3	2018	18:57:08	68228	0.9	18	57	8	0	0.059570313	3.5046387	-0.54907227	-0.028320313	-0.77001953	27.562988	0.1796875	0	0	0	0	0	0	0	0	0	0.94628906	0.053710938	0.30224609	0.069091797	-0.10327148	-0.12963867	0	44330	0	0	0
977	978	978	Category C	-0.59985352	-0.11987305	-0.79199219	0.18994141	-0.17236328	0.43774414	0	0	8/3/2018	8	3	2018	18:57:09	68229	0	18	57	9	0	0.059570313	3.5046387	-0.55297852	-0.028320313	-0.77026367	23.496826	0.10473633	0	0	0	0	0	0	0	0	0	0.94873047	0.051269531	0.15966797	-0.046630859	-0.091308594	-0.021484375	0	44330	0	0	0
978	979	979	Category C	-0.52783203	0.095947266	-0.59985352	0.15722656	-0.15209961	0.4543457	0	0	8/3/2018	8	3	2018	18:57:09	68229	0.1	18	57	9	0	0.059570313	3.5046387	-0.55151367	-0.028076172	-0.76806641	21.903564	0.21044922	0	0	0	0	0	0	0	0	0	0.94604492	0.053955078	0.31616211	0.023681641	0.12402344	0.16821289	0	44330	0	0	0
979	980	980	Category C	-0.6237793	0	-0.91186523	0.13696289	-0.1184082	0.46777344	0	0	8/3/2018	8	3	2018	18:57:09	68229	0.2	18	57	9	0	0.059326172	3.5255859	-0.55200195	-0.029052734	-0.76879883	16.665771	0.16235352	0	0	0	0	0	0	0	0	0	0.94677734	0.053222656	0.24365234	-0.071533203	0.029052734	-0.14282227	0	44330	0	0	0
980	981	981	Category C	-0.49194336	-0.035888672	-0.80395508	0.17358398	-0.16088867	0.44848633	0	0	8/3/2018	8	3	2018	18:57:09	68229	0.3	18	57	9	0	0.059326172	3.5255859	-0.55126953	-0.029052734	-0.76879883	8.6176758	0.069335938	0	0	0	0	0	0	0	0	0	0.9465332	0.053466797	0.10107422	0.059326172	-0.006591797	-0.034912109	0	44330	0	0	0
981	982	982	Category C	-0.55175781	0.047851563	-0.79199219	0.20117188	-0.15917969	0.43701172	0	0	8/3/2018	8	3	2018	18:57:09	68229	0.4	18	57	9	0	0.059326172	3.5255859	-0.55419922	-0.030273438	-0.76831055	3.302002	0.081787109	0	0	0	0	0	0	0	0	0	0.94775391	0.052246094	0.10449219	0.002441406	0.078125	-0.0234375	0	44330	0	0	0
982	983	983	Category C	-0.58789063	0.035888672	-0.671875	0.18945313	-0.14672852	0.44604492	0	0	8/3/2018	8	3	2018	18:57:09	68229	0.5	18	57	9	0	0.059326172	3.5255859	-0.55664063	-0.030517578	-0.76708984	0.5859375	0.12036133	0	0	0	0	0	0	0	0	0	0.94824219	0.051757813	0.19287109	-0.031005859	0.06640625	0.095214844	0	44330	0	0	0
983	984	984	Category C	-0.59985352	0	-0.74389648	0.17724609	-0.14404297	0.45092773	0	0	8/3/2018	8	3	2018	18:57:09	68229	0.6	18	57	9	0	0.059326172	3.5255859	-0.55541992	-0.029785156	-0.765625	3.1413574	0.057617188	0	0	0	0	0	0	0	0	0	0.94628906	0.053710938	0.096191406	-0.044189453	0.029785156	0.021728516	0	44330	0	0	0
984	985	985	Category C	-0.56396484	-0.011962891	-0.75585938	0.17822266	-0.14477539	0.44702148	0	0	8/3/2018	8	3	2018	18:57:09	68229	0.7	18	57	9	0	0.059326172	3.5255859	-0.55712891	-0.029541016	-0.76611328	8.8466797	0.021484375	0	0	0	0	0	0	0	0	0	0.94775391	0.052246094	0.034667969	-0.006591797	0.017578125	0.010253906	0	44330	0	0	0
985	986	986	Category C	-0.55175781	-0.011962891	-0.75585938	0.17675781	-0.14648438	0.44897461	0	0	8/3/2018	8	3	2018	18:57:09	68229	0.8	18	57	9	0	0.059326172	3.5255859	-0.55786133	-0.030029297	-0.76513672	10.621338	0.021240234	0	0	0	0	0	0	0	0	0	0.94750977	0.052490234	0.033691406	0.006103516	0.018066406	0.009277344	0	44330	0	0	0
986	987	987	Category C	-0.55175781	-0.011962891	-0.75585938	0.17333984	-0.14428711	0.44970703	0	0	8/3/2018	8	3	2018	18:57:09	68229	0.9	18	57	9	0	0.059326172	3.5255859	-0.56030273	-0.030273438	-0.7644043	6.2236328	0.021972656	0	0	0	0	0	0	0	0	0	0.94824219	0.051757813	0.035644531	0.008544922	0.018310547	0.008544922	0	44330	0	0	0
987	988	988	Category C	-0.53979492	-0.023925781	-0.77978516	0.17480469	-0.14160156	0.45288086	0	0	8/3/2018	8	3	2018	18:57:10	68230	0	18	57	10	0	0.059326172	3.5255859	-0.55932617	-0.030517578	-0.76196289	2.637207	0.027099609	0	0	0	0	0	0	0	0	0	0.94555664	0.054443359	0.043945313	0.01953125	0.006591797	-0.017578125	0	44330	0	0	0
988	989	989	Category C	-0.57592773	-0.011962891	-0.76782227	0.17578125	-0.14038086	0.453125	0	0	8/3/2018	8	3	2018	18:57:10	68230	0.1	18	57	10	0	0.059326172	3.5255859	-0.55981445	-0.03125	-0.76171875	3.029541	0.025634766	0	0	0	0	0	0	0	0	0	0.94580078	0.054199219	0.041259766	-0.015869141	0.019287109	-0.005859375	0	44330	0	0	0
989	990	990	Category C	-0.58789063	-0.023925781	-0.73193359	0.17578125	-0.14306641	0.44995117	0	0	8/3/2018	8	3	2018	18:57:10	68230	0.2	18	57	10	0	0.059326172	3.5255859	-0.56225586	-0.031005859	-0.76367188	0.88793945	0.041259766	0	0	0	0	0	0	0	0	0	0.94897461	0.051025391	0.064453125	-0.025390625	0.007080078	0.031738281	0	44330	0	0	0
990	991	991	Category C	-0.6237793	0	-0.79199219	0.1784668	-0.14770508	0.44677734	0	0	8/3/2018	8	3	2018	18:57:10	68230	0.3	18	57	10	0	0.059326172	3.5255859	-0.56201172	-0.032470703	-0.76318359	3.204834	0.075439453	0	0	0	0	0	0	0	0	0	0.94848633	0.051513672	0.12280273	-0.061523438	0.032470703	-0.028564453	0	44330	0	0	0
991	992	992	Category C	-0.41992188	-0.083984375	-0.69580078	0.2043457	-0.14746094	0.43725586	0	0	8/3/2018	8	3	2018	18:57:10	68230	0.4	18	57	10	0	0.059326172	3.5255859	-0.5612793	-0.032470703	-0.76245117	4.9138184	0.16455078	0	0	0	0	0	0	0	0	0	0.94726563	0.052734375	0.25952148	0.14135742	-0.051269531	0.066650391	0	44330	0	0	0
992	993	993	Category C	-0.70776367	-0.071777344	-0.82788086	0.22753906	-0.1340332	0.43212891	0	0	8/3/2018	8	3	2018	18:57:10	68230	0.5	18	57	10	0	0.059326172	3.5255859	-0.56152344	-0.032226563	-0.76171875	4.2646484	0.16503906	0	0	0	0	0	0	0	0	0	0.94677734	0.053222656	0.25170898	-0.14599609	-0.039306641	-0.065917969	0	44330	0	0	0
993	994	994	Category C	-0.52783203	-0.035888672	-0.671875	0.20239258	-0.14550781	0.43945313	0	0	8/3/2018	8	3	2018	18:57:10	68230	0.6	18	57	10	0	0.059326172	3.5255859	-0.56323242	-0.032958984	-0.76196289	3.7805176	0.096679688	0	0	0	0	0	0	0	0	0	0.94799805	0.052001953	0.12817383	0.035400391	-0.002685547	0.090087891	0	44330	0	0	0
994	995	995	Category C	-0.58789063	-0.035888672	-0.75585938	0.18896484	-0.15063477	0.43994141	0	0	8/3/2018	8	3	2018	18:57:10	68230	0.7	18	57	10	0	0.059326172	3.5255859	-0.56567383	-0.033691406	-0.76098633	6.1503906	0.022705078	0	0	0	0	0	0	0	0	0	0.94873047	0.051269531	0.029541016	-0.021972656	-0.002197266	0.005126953	0	44330	0	0	0
995	996	996	Category C	-0.55175781	0	-0.83984375	0.1784668	-0.15283203	0.4440918	0	0	8/3/2018	8	3	2018	18:57:10	68230	0.8	18	57	10	0	0.059326172	3.5255859	-0.56713867	-0.033203125	-0.76074219	6.1081543	0.086914063	0	0	0	0	0	0	0	0	0	0.94946289	0.050537109	0.12768555	0.015380859	0.033203125	-0.078857422	0	44330	0	0	0
996	997	997	Category C	-0.63598633	-0.11987305	-0.88793945	0.17919922	-0.1484375	0.44482422	0	0	8/3/2018	8	3	2018	18:57:10	68230	0.9	18	57	10	0	0.059326172	3.5255859	-0.56811523	-0.033447266	-0.7590332	3.9772949	0.16894531	0	0	0	0	0	0	0	0	0	0.94873047	0.051269531	0.2824707	-0.067626953	-0.086181641	-0.12866211	0	44330	0	0	0
997	998	998	Category C	-0.671875	-0.035888672	-0.80395508	0.1730957	-0.14331055	0.45092773	0	0	8/3/2018	8	3	2018	18:57:11	68231	0	18	57	11	0	0.059326172	3.5255859	-0.56591797	-0.034179688	-0.75756836	3.3662109	0.11523438	0	0	0	0	0	0	0	0	0	0.94628906	0.053710938	0.15356445	-0.10571289	-0.001464844	-0.046142578	0	44330	0	0	0
998	999	999	Category C	-0.41992188	0	-0.68383789	0.20068359	-0.14404297	0.44140625	0	0	8/3/2018	8	3	2018	18:57:11	68231	0.1	18	57	11	0	0.059326172	3.5255859	-0.56811523	-0.034423828	-0.75756836	2.6872559	0.16918945	0	0	0	0	0	0	0	0	0	0.94750977	0.052490234	0.25634766	0.14819336	0.034423828	0.073730469	0	44330	0	0	0
999	1000	1000	Category C	-0.64794922	0	-0.92382813	0.19213867	-0.13891602	0.44726563	0	0	8/3/2018	8	3	2018	18:57:11	68231	0.2	18	57	11	0	0.059326172	3.5255859	-0.56835938	-0.034667969	-0.7565918	0.71289063	0.18798828	0	0	0	0	0	0	0	0	0	0.94702148	0.052978516	0.28100586	-0.079345703	0.034667969	-0.16699219	0	44330	0	0	0
1000	1001	1001	Category C	-0.59985352	-0.047851563	-0.7199707	0.17016602	-0.13183594	0.45605469	0	0	8/3/2018	8	3	2018	18:57:11	68231	0.3	18	57	11	0	0.059326172	3.5255859	-0.56958008	-0.035644531	-0.7565918	1.8193359	0.049072266	0	0	0	0	0	0	0	0	0	0.94775391	0.052246094	0.079101563	-0.030273438	-0.011962891	0.036621094	0	44330	0	0	0
1001	1002	1002	Category C	-0.57592773	-0.059814453	-0.69580078	0.16601563	-0.13525391	0.45288086	0	0	8/3/2018	8	3	2018	18:57:11	68231	0.4	18	57	11	0	0.059326172	3.5255859	-0.57055664	-0.036376953	-0.7565918	2.347168	0.065185547	0	0	0	0	0	0	0	0	0	0.94824219	0.051757813	0.089355469	-0.005126953	-0.023193359	0.060791016	0	44330	0	0	0
1002	1003	1003	Category C	-0.6237793	-0.011962891	-0.77978516	0.17236328	-0.13623047	0.45092773	0	0	8/3/2018	8	3	2018	18:57:11	68231	0.5	18	57	11	0	0.059326172	3.5255859	-0.57104492	-0.037353516	-0.75512695	2.6679688	0.063232422	0	0	0	0	0	0	0	0	0	0.94750977	0.052490234	0.10253906	-0.052490234	0.025390625	-0.024414063	0	44330	0	0	0
1003	1004	1004	Category C	-0.55175781	-0.023925781	-0.7199707	0.19360352	-0.12695313	0.44775391	0	0	8/3/2018	8	3	2018	18:57:11	68231	0.6	18	57	11	0	0.059326172	3.5255859	-0.57104492	-0.037597656	-0.75463867	4.5969238	0.041992188	0	0	0	0	0	0	0	0	0	0.94702148	0.052978516	0.067871094	0.019287109	0.013671875	0.034667969	0	44330	0	0	0
1004	1005	1005	Category C	-0.63598633	-0.035888672	-0.80395508	0.20361328	-0.13134766	0.44677734	0	0	8/3/2018	8	3	2018	18:57:11	68231	0.7	18	57	11	0	0.059326172	3.5255859	-0.57226563	-0.038085938	-0.75341797	6.8928223	0.081054688	0	0	0	0	0	0	0	0	0	0.94702148	0.052978516	0.11645508	-0.063476563	0.002197266	-0.050292969	0	44330	0	0	0
1005	1006	1006	Category C	-0.58789063	-0.035888672	-0.69580078	0.19458008	-0.13256836	0.44848633	0	0	8/3/2018	8	3	2018	18:57:11	68231	0.8	18	57	11	0	0.059326172	3.5255859	-0.57226563	-0.037353516	-0.75073242	6.3225098	0.057128906	0	0	0	0	0	0	0	0	0	0.94458008	0.055419922	0.072265625	-0.015380859	0.001464844	0.054931641	0	44330	0	0	0
1006	1007	1007	Category C	-0.63598633	0	-0.75585938	0.20483398	-0.12988281	0.44604492	0	0	8/3/2018	8	3	2018	18:57:11	68231	0.9	18	57	11	0	0.059326172	3.5255859	-0.57568359	-0.038818359	-0.75073242	5.2585449	0.071777344	0	0	0	0	0	0	0	0	0	0.94702148	0.052978516	0.10400391	-0.060058594	0.038818359	-0.004882813	0	44330	0	0	0
1007	1008	1008	Category C	-0.55175781	-0.095947266	-0.671875	0.20654297	-0.12353516	0.44604492	0	0	8/3/2018	8	3	2018	18:57:12	68232	0	18	57	12	0	0.059326172	3.5255859	-0.57714844	-0.037841797	-0.74951172	5.9335938	0.10009766	0	0	0	0	0	0	0	0	0	0.94677734	0.053222656	0.16113281	0.025390625	-0.057861328	0.077636719	0	44330	0	0	0
1008	1009	1009	Category C	-0.61181641	-0.023925781	-0.70776367	0.20483398	-0.12109375	0.44702148	0	0	8/3/2018	8	3	2018	18:57:12	68232	0.1	18	57	12	0	0.059326172	3.5255859	-0.57983398	-0.037109375	-0.74682617	5.8144531	0.052246094	0	0	0	0	0	0	0	0	0	0.94628906	0.053710938	0.084472656	-0.031738281	0.013183594	0.0390625	0	44330	0	0	0
1009	1010	1010	Category C	-0.61181641	-0.047851563	-0.75585938	0.19262695	-0.13256836	0.4465332	0	0	8/3/2018	8	3	2018	18:57:12	68232	0.2	18	57	12	0	0.059326172	3.5255859	-0.58276367	-0.037841797	-0.74511719	4.0922852	0.032470703	0	0	0	0	0	0	0	0	0	0.94677734	0.053222656	0.049560547	-0.028808594	-0.009765625	-0.010498047	0	44330	0	0	0
1010	1011	1011	Category C	-0.58789063	-0.011962891	-0.65991211	0.20922852	-0.12670898	0.44238281	0	0	8/3/2018	8	3	2018	18:57:12	68232	0.3	18	57	12	0	0.059326172	3.5255859	-0.5847168	-0.037841797	-0.7434082	0.87548828	0.087402344	0	0	0	0	0	0	0	0	0	0.94677734	0.053222656	0.11254883	-0.002929688	0.025878906	0.083496094	0	44330	0	0	0
1011	1012	1012	Category C	-0.6237793	-0.14379883	-0.75585938	0.21875	-0.11791992	0.44458008	0	0	8/3/2018	8	3	2018	18:57:12	68232	0.4	18	57	12	0	0.059326172	3.5255859	-0.58740234	-0.038085938	-0.74145508	0.61474609	0.11230469	0	0	0	0	0	0	0	0	0	0.9465332	0.053466797	0.15600586	-0.036132813	-0.10546875	-0.014160156	0	44330	0	0	0
1012	1013	1013	Category C	-0.64794922	-0.047851563	-0.82788086	0.19824219	-0.12646484	0.44873047	0	0	8/3/2018	8	3	2018	18:57:12	68232	0.5	18	57	12	0	0.059326172	3.5255859	-0.59179688	-0.037353516	-0.73950195	1.8439941	0.10498047	0	0	0	0	0	0	0	0	0	0.94799805	0.052001953	0.15454102	-0.055908203	-0.010253906	-0.088134766	0	44330	0	0	0
1013	1014	1014	Category C	-0.671875	-0.095947266	-0.77978516	0.20141602	-0.12963867	0.44384766	0	0	8/3/2018	8	3	2018	18:57:12	68232	0.6	18	57	12	0	0.059326172	3.5255859	-0.59594727	-0.036376953	-0.73901367	3.9816895	0.10449219	0	0	0	0	0	0	0	0	0	0.94995117	0.050048828	0.17602539	-0.075683594	-0.059326172	-0.040527344	0	44330	0	0	0
1014	1015	1015	Category C	-0.45581055	-0.035888672	-0.59985352	0.20019531	-0.13598633	0.4465332	0	0	8/3/2018	8	3	2018	18:57:12	68232	0.7	18	57	12	0	0.059326172	3.5255859	-0.59619141	-0.034912109	-0.73730469	4.909668	0.1965332	0	0	0	0	0	0	0	0	0	0.94897461	0.051025391	0.27880859	0.14038086	-0.000732422	0.13745117	0	44330	0	0	0
1015	1016	1016	Category C	-0.69580078	-0.047851563	-0.82788086	0.22973633	-0.14160156	0.43408203	0	0	8/3/2018	8	3	2018	18:57:12	68232	0.8	18	57	12	0	0.059326172	3.5255859	-0.60083008	-0.034912109	-0.734375	4.8259277	0.13354492	0	0	0	0	0	0	0	0	0	0.94946289	0.050537109	0.20092773	-0.094726563	-0.012695313	-0.093261719	0	44330	0	0	0
1016	1017	1017	Category C	-0.7199707	0	-0.7199707	0.20239258	-0.14746094	0.43847656	0	0	8/3/2018	8	3	2018	18:57:12	68232	0.9	18	57	12	0	0.059326172	3.5255859	-0.60571289	-0.033935547	-0.73193359	5.8518066	0.11962891	0	0	0	0	0	0	0	0	0	0.95068359	0.049316406	0.16040039	-0.11401367	0.033935547	0.011962891	0	44330	0	0	0
1017	1018	1018	Category C	-0.47998047	-0.047851563	-0.6237793	0.22753906	-0.1418457	0.42700195	0	0	8/3/2018	8	3	2018	18:57:13	68233	0	18	57	13	0	0.059570313	3.5288086	-0.60791016	-0.032470703	-0.73095703	7.810791	0.16772461	0	0	0	0	0	0	0	0	0	0.95141602	0.048583984	0.25048828	0.12792969	-0.015136719	0.10717773	0	44330	0	0	0
1018	1019	1019	Category C	-0.58789063	-0.083984375	-0.79199219	0.26049805	-0.15844727	0.40649414	0	0	8/3/2018	8	3	2018	18:57:13	68233	0.1	18	57	13	0	0.059570313	3.5288086	-0.60717773	-0.03125	-0.72851563	9.0180664	0.084472656	0	0	0	0	0	0	0	0	0	0.94873047	0.051269531	0.13525391	0.019287109	-0.052490234	-0.063232422	0	44330	0	0	0
1019	1020	1020	Category C	-0.55175781	-0.035888672	-0.73193359	0.24169922	-0.1472168	0.42431641	0	0	8/3/2018	8	3	2018	18:57:13	68233	0.2	18	57	13	0	0.059570313	3.5288086	-0.60961914	-0.032470703	-0.73095703	8.5756836	0.057861328	0	0	0	0	0	0	0	0	0	0.95239258	0.047607422	0.062011719	0.057861328	-0.003173828	-0.000732422	0	44330	0	0	0
1020	1021	1021	Category C	-0.7199707	-0.11987305	-0.76782227	0.23901367	-0.15087891	0.42529297	0	0	8/3/2018	8	3	2018	18:57:13	68233	0.3	18	57	13	0	0.059570313	3.5288086	-0.609375	-0.032714844	-0.72802734	8.5341797	0.14599609	0	0	0	0	0	0	0	0	0	0.94995117	0.050048828	0.23706055	-0.11035156	-0.086914063	-0.039550781	0	44330	0	0	0
1021	1022	1022	Category C	-0.69580078	-0.047851563	-0.68383789	0.23364258	-0.1472168	0.43017578	0	0	8/3/2018	8	3	2018	18:57:13	68233	0.4	18	57	13	0	0.059570313	3.5288086	-0.60961914	-0.032714844	-0.72631836	9.8344727	0.096923828	0	0	0	0	0	0	0	0	0	0.94873047	0.051269531	0.14331055	-0.0859375	-0.014892578	0.042480469	0	44330	0	0	0
1022	1023	1023	Category C	-0.47998047	0.023925781	-0.64794922	0.26318359	-0.14428711	0.4128418	0	0	8/3/2018	8	3	2018	18:57:13	68233	0.5	18	57	13	0	0.059570313	3.5288086	-0.61108398	-0.03515625	-0.7265625	9.0048828	0.16381836	0	0	0	0	0	0	0	0	0	0.95019531	0.049804688	0.26904297	0.13110352	0.059082031	0.078613281	0	44330	0	0	0
1023	1024	1024	Category C	-0.64794922	-0.011962891	-0.76782227	0.28588867	-0.15795898	0.39379883	0	0	8/3/2018	8	3	2018	18:57:13	68233	0.6	18	57	13	0	0.059570313	3.5288086	-0.6105957	-0.035400391	-0.7277832	6.8261719	0.059326172	0	0	0	0	0	0	0	0	0	0.95068359	0.049316406	0.10058594	-0.037109375	0.0234375	-0.039794922	0	44330	0	0	0
1024	1025	1025	Category C	-0.51586914	-0.059814453	-0.68383789	0.25097656	-0.16333008	0.41601563	0	0	8/3/2018	8	3	2018	18:57:13	68233	0.7	18	57	13	0	0.059570313	3.5288086	-0.61230469	-0.036865234	-0.72851563	5.2192383	0.10864258	0	0	0	0	0	0	0	0	0	0.95239258	0.047607422	0.16381836	0.096435547	-0.022705078	0.044677734	0	44330	0	0	0
1025	1026	1026	Category C	-0.70776367	-0.035888672	-0.7199707	0.25292969	-0.1574707	0.41821289	0	0	8/3/2018	8	3	2018	18:57:13	68233	0.8	18	57	13	0	0.059570313	3.5288086	-0.61254883	-0.038085938	-0.72705078	6.0219727	0.095214844	0	0	0	0	0	0	0	0	0	0.95166016	0.048339844	0.10449219	-0.094970703	0.002197266	0.007080078	0	44330	0	0	0
1026	1027	1027	Category C	-0.58789063	-0.023925781	-0.65991211	0.22412109	-0.15649414	0.4296875	0	0	8/3/2018	8	3	2018	18:57:13	68233	0.9	18	57	13	0	0.059570313	3.5288086	-0.61181641	-0.037841797	-0.72631836	5.175293	0.072021484	0	0	0	0	0	0	0	0	0	0.95043945	0.049560547	0.10449219	0.023925781	0.013916016	0.06640625	0	44330	0	0	0
1027	1028	1028	Category C	-0.46777344	-0.035888672	-0.671875	0.23461914	-0.15795898	0.421875	0	0	8/3/2018	8	3	2018	18:57:14	68234	0	18	57	14	0	0.059570313	3.5288086	-0.61401367	-0.038574219	-0.72705078	1.7355957	0.15649414	0	0	0	0	0	0	0	0	0	0.95239258	0.047607422	0.2043457	0.14624023	0.002685547	0.055175781	0	44330	0	0	0
1028	1029	1029	Category C	-0.65991211	0.023925781	-0.79199219	0.21386719	-0.14135742	0.4387207	0	0	8/3/2018	8	3	2018	18:57:14	68234	0.1	18	57	14	0	0.059570313	3.5288086	-0.61499023	-0.039306641	-0.72631836	0.96313477	0.1015625	0	0	0	0	0	0	0	0	0	0.95263672	0.047363281	0.17358398	-0.044677734	0.063232422	-0.065429688	0	44330	0	0	0
1029	1030	1030	Category C	-0.63598633	-0.10791016	-0.70776367	0.20849609	-0.14038086	0.43676758	0	0	8/3/2018	8	3	2018	18:57:14	68234	0.2	18	57	14	0	0.059570313	3.5288086	-0.61621094	-0.039550781	-0.72583008	2.6633301	0.073242188	0	0	0	0	0	0	0	0	0	0.95288086	0.047119141	0.10620117	-0.01953125	-0.068115234	0.018066406	0	44330	0	0	0
1030	1031	1031	Category C	-0.59985352	-0.035888672	-0.64794922	0.20483398	-0.12915039	0.44604492	0	0	8/3/2018	8	3	2018	18:57:14	68234	0.3	18	57	14	0	0.059570313	3.5288086	-0.61572266	-0.039794922	-0.7253418	4.487793	0.079101563	0	0	0	0	0	0	0	0	0	0.95239258	0.047607422	0.097412109	0.015869141	0.00390625	0.077392578	0	44330	0	0	0
1031	1032	1032	Category C	-0.56396484	0.011962891	-0.69580078	0.23510742	-0.12915039	0.4296875	0	0	8/3/2018	8	3	2018	18:57:14	68234	0.4	18	57	14	0	0.059570313	3.5288086	-0.61425781	-0.041015625	-0.72412109	8.7641602	0.078369141	0	0	0	0	0	0	0	0	0	0.95043945	0.049560547	0.13183594	0.050292969	0.052978516	0.028320313	0	44330	0	0	0
1032	1033	1033	Category C	-0.69580078	-0.047851563	-0.81591797	0.23095703	-0.12866211	0.43359375	0	0	8/3/2018	8	3	2018	18:57:14	68234	0.5	18	57	14	0	0.059570313	3.5288086	-0.61645508	-0.040527344	-0.72460938	11.348877	0.12084961	0	0	0	0	0	0	0	0	0	0.95239258	0.047607422	0.17749023	-0.079101563	-0.007080078	-0.091064453	0	44330	0	0	0
1033	1034	1034	Category C	-0.73193359	-0.047851563	-0.68383789	0.20751953	-0.11157227	0.45239258	0	0	8/3/2018	8	3	2018	18:57:14	68234	0.6	18	57	14	0	0.059570313	3.5288086	-0.61523438	-0.040039063	-0.72314453	12.111572	0.12304688	0	0	0	0	0	0	0	0	0	0.95043945	0.049560547	0.16333008	-0.11645508	-0.007568359	0.039306641	0	44330	0	0	0
1034	1035	1035	Category C	-0.74389648	-0.071777344	-0.73193359	0.18920898	-0.11206055	0.45800781	0	0	8/3/2018	8	3	2018	18:57:14	68234	0.7	18	57	14	0	0.059570313	3.5288086	-0.61523438	-0.040771484	-0.72387695	11.744141	0.13208008	0	0	0	0	0	0	0	0	0	0.95117188	0.048828125	0.16699219	-0.12841797	-0.030761719	-0.0078125	0	44330	0	0	0
1035	1036	1036	Category C	-0.76782227	-0.035888672	-0.671875	0.21630859	-0.11987305	0.44140625	0	0	8/3/2018	8	3	2018	18:57:14	68234	0.8	18	57	14	0	0.059570313	3.5288086	-0.61499023	-0.040527344	-0.72387695	13.145752	0.16113281	0	0	0	0	0	0	0	0	0	0.95068359	0.049316406	0.20922852	-0.15258789	0.004638672	0.052001953	0	44330	0	0	0
1036	1037	1037	Category C	-0.39599609	-0.047851563	-0.59985352	0.26000977	-0.098876953	0.42700195	0	0	8/3/2018	8	3	2018	18:57:14	68234	0.9	18	57	14	0	0.059570313	3.5288086	-0.61547852	-0.040527344	-0.72241211	15.276367	0.25146484	0	0	0	0	0	0	0	0	0	0.94995117	0.050048828	0.34960938	0.21948242	-0.007080078	0.12255859	0	44330	0	0	0
1037	1038	1038	Category C	-0.76782227	-0.011962891	-0.74389648	0.26782227	-0.10253906	0.42407227	0	0	8/3/2018	8	3	2018	18:57:15	68235	0	18	57	15	0	0.059570313	3.5288086	-0.61474609	-0.039550781	-0.72045898	13.722168	0.15698242	0	0	0	0	0	0	0	0	0	0.94799805	0.052001953	0.20385742	-0.15283203	0.027587891	-0.023193359	0	44330	0	0	0
1038	1039	1039	Category C	-0.64794922	-0.047851563	-0.69580078	0.21044922	-0.095214844	0.4519043	0	0	8/3/2018	8	3	2018	18:57:15	68235	0.1	18	57	15	0	0.059570313	3.5288086	-0.61230469	-0.039306641	-0.72045898	11.474121	0.043945313	0	0	0	0	0	0	0	0	0	0.94628906	0.053710938	0.068359375	-0.035400391	-0.008300781	0.024658203	0	44330	0	0	0
1039	1040	1040	Category C	-0.65991211	-0.095947266	-0.70776367	0.18994141	-0.10498047	0.46020508	0	0	8/3/2018	8	3	2018	18:57:15	68235	0.2	18	57	15	0	0.059570313	3.5288086	-0.61425781	-0.040039063	-0.72216797	9.3383789	0.073242188	0	0	0	0	0	0	0	0	0	0.94897461	0.051025391	0.11572266	-0.045410156	-0.055664063	0.014404297	0	44330	0	0	0
1040	1041	1041	Category C	-0.671875	-0.035888672	-0.74389648	0.19970703	-0.10766602	0.45410156	0	0	8/3/2018	8	3	2018	18:57:15	68235	0.3	18	57	15	0	0.059570313	3.5288086	-0.61303711	-0.040283203	-0.72094727	9.032959	0.063232422	0	0	0	0	0	0	0	0	0	0.94726563	0.052734375	0.0859375	-0.05859375	0.004394531	-0.022705078	0	44330	0	0	0
1041	1042	1042	Category C	-0.59985352	-0.071777344	-0.6237793	0.21289063	-0.10766602	0.45263672	0	0	8/3/2018	8	3	2018	18:57:15	68235	0.4	18	57	15	0	0.059570313	3.5288086	-0.61181641	-0.040039063	-0.72143555	6.8679199	0.10351563	0	0	0	0	0	0	0	0	0	0.94677734	0.053222656	0.14135742	0.011962891	-0.031494141	0.09765625	0	44330	0	0	0
1042	1043	1043	Category C	-0.57592773	-0.011962891	-0.69580078	0.2331543	-0.10424805	0.43725586	0	0	8/3/2018	8	3	2018	18:57:15	68235	0.5	18	57	15	0	0.059570313	3.5288086	-0.61108398	-0.039306641	-0.72314453	4.3496094	0.052246094	0	0	0	0	0	0	0	0	0	0.94750977	0.052490234	0.090087891	0.03515625	0.02734375	0.02734375	0	44330	0	0	0
1043	1044	1044	Category C	-0.63598633	-0.059814453	-0.68383789	0.21606445	-0.11279297	0.44262695	0	0	8/3/2018	8	3	2018	18:57:15	68235	0.6	18	57	15	0	0.059570313	3.5288086	-0.60986328	-0.039550781	-0.72290039	3.1101074	0.051025391	0	0	0	0	0	0	0	0	0	0.94677734	0.053222656	0.085205078	-0.025878906	-0.020019531	0.0390625	0	44330	0	0	0
1044	1045	1045	Category C	-0.6237793	0.047851563	-0.65991211	0.20825195	-0.11157227	0.44726563	0	0	8/3/2018	8	3	2018	18:57:15	68235	0.7	18	57	15	0	0.059570313	3.5288086	-0.60961914	-0.039794922	-0.72314453	2.3054199	0.10888672	0	0	0	0	0	0	0	0	0	0.94677734	0.053222656	0.16503906	-0.013916016	0.087646484	0.063232422	0	44330	0	0	0
1045	1046	1046	Category C	-0.68383789	-0.083984375	-0.77978516	0.18920898	-0.12451172	0.44580078	0	0	8/3/2018	8	3	2018	18:57:15	68235	0.8	18	57	15	0	0.059570313	3.5288086	-0.60839844	-0.040039063	-0.72314453	2.5151367	0.10375977	0	0	0	0	0	0	0	0	0	0.94580078	0.054199219	0.17553711	-0.075195313	-0.043701172	-0.056396484	0	44330	0	0	0
1046	1047	1047	Category C	-0.61181641	-0.011962891	-0.69580078	0.1953125	-0.1315918	0.44458008	0	0	8/3/2018	8	3	2018	18:57:15	68235	0.9	18	57	15	0	0.059570313	3.5288086	-0.60742188	-0.039794922	-0.72436523	1.8642578	0.040039063	0	0	0	0	0	0	0	0	0	0.94604492	0.053955078	0.060546875	-0.004150391	0.027832031	0.028564453	0	44330	0	0	0
1047	1048	1048	Category C	-0.6237793	0	-0.671875	0.19824219	-0.11743164	0.45117188	0	0	8/3/2018	8	3	2018	18:57:16	68236	0	18	57	16	0	0.059570313	3.5288086	-0.60595703	-0.039794922	-0.72436523	2.0024414	0.068359375	0	0	0	0	0	0	0	0	0	0.9453125	0.0546875	0.11010742	-0.017578125	0.039794922	0.052490234	0	44330	0	0	0
1048	1049	1049	Category C	-0.65991211	0	-0.7199707	0.18896484	-0.11645508	0.45703125	0	0	8/3/2018	8	3	2018	18:57:16	68236	0.1	18	57	16	0	0.059570313	3.5288086	-0.60375977	-0.039306641	-0.7277832	1.4602051	0.068847656	0	0	0	0	0	0	0	0	0	0.94628906	0.053710938	0.10327148	-0.055908203	0.039306641	0.0078125	0	44330	0	0	0
1049	1050	1050	Category C	-0.59985352	-0.035888672	-0.7199707	0.1953125	-0.12109375	0.44995117	0	0	8/3/2018	8	3	2018	18:57:16	68236	0.2	18	57	16	0	0.059570313	3.5288086	-0.59863281	-0.041015625	-0.73217773	1.9274902	0.013183594	0	0	0	0	0	0	0	0	0	0.9465332	0.053466797	0.018310547	-0.000976563	0.005126953	0.012207031	0	44330	0	0	0
1050	1051	1051	Category C	-0.61181641	-0.023925781	-0.70776367	0.19970703	-0.11938477	0.453125	0	0	8/3/2018	8	3	2018	18:57:16	68236	0.3	18	57	16	0	0.059570313	3.5288086	-0.59350586	-0.041992188	-0.73608398	2.3144531	0.038330078	0	0	0	0	0	0	0	0	0	0.9465332	0.053466797	0.064941406	-0.018066406	0.018066406	0.028320313	0	44330	0	0	0
1051	1052	1052	Category C	-0.671875	-0.011962891	-0.73193359	0.19970703	-0.11987305	0.44995117	0	0	8/3/2018	8	3	2018	18:57:16	68236	0.4	18	57	16	0	0.059570313	3.5288086	-0.5925293	-0.044433594	-0.73510742	1.4038086	0.085693359	0	0	0	0	0	0	0	0	0	0.9453125	0.0546875	0.11523438	-0.079101563	0.032470703	0.003173828	0	44330	0	0	0
1052	1053	1053	Category C	-0.63598633	-0.047851563	-0.7199707	0.19946289	-0.12109375	0.44604492	0	0	8/3/2018	8	3	2018	18:57:16	68236	0.5	18	57	16	0	0.059570313	3.5288086	-0.58642578	-0.044921875	-0.73535156	1.4360352	0.051757813	0	0	0	0	0	0	0	0	0	0.94165039	0.058349609	0.067626953	-0.049316406	-0.002685547	0.015380859	0	44330	0	0	0
1053	1054	1054	Category C	-0.43188477	0	-0.57592773	0.22338867	-0.11962891	0.44360352	0	0	8/3/2018	8	3	2018	18:57:16	68236	0.6	18	57	16	0	0.059570313	3.5288086	-0.58251953	-0.044921875	-0.734375	1.5771484	0.22338867	0	0	0	0	0	0	0	0	0	0.93847656	0.061523438	0.35424805	0.15063477	0.044921875	0.15844727	0	44330	0	0	0
1054	1055	1055	Category C	-0.76782227	0.023925781	-0.74389648	0.20507813	-0.12207031	0.44604492	0	0	8/3/2018	8	3	2018	18:57:16	68236	0.7	18	57	16	0	0.059570313	3.5288086	-0.57617188	-0.04296875	-0.73779297	2.013916	0.20288086	0	0	0	0	0	0	0	0	0	0.93725586	0.062744141	0.2644043	-0.19140625	0.066894531	-0.005859375	0	44330	0	0	0
1055	1056	1056	Category C	-0.7199707	-0.059814453	-0.7199707	0.18994141	-0.10766602	0.45410156	0	0	8/3/2018	8	3	2018	18:57:16	68236	0.8	18	57	16	0	0.059814453	3.4853027	-0.57202148	-0.039794922	-0.74267578	1.2888184	0.15087891	0	0	0	0	0	0	0	0	0	0.93823242	0.061767578	0.19042969	-0.14770508	-0.019775391	0.022705078	0	44330	0	0	0
1056	1057	1057	Category C	-0.671875	0	-0.81591797	0.17529297	-0.12060547	0.45556641	0	0	8/3/2018	8	3	2018	18:57:16	68236	0.9	18	57	16	0	0.059814453	3.4853027	-0.56567383	-0.037109375	-0.74487305	0.75073242	0.1328125	0	0	0	0	0	0	0	0	0	0.9362793	0.063720703	0.21386719	-0.10595703	0.037109375	-0.070800781	0	44330	0	0	0
1057	1058	1058	Category C	-0.52783203	-0.035888672	-0.59985352	0.19091797	-0.10961914	0.45410156	0	0	8/3/2018	8	3	2018	18:57:17	68237	0	18	57	17	0	0.059814453	3.4853027	-0.55419922	-0.035888672	-0.74536133	1.536377	0.14770508	0	0	0	0	0	0	0	0	0	0.92944336	0.070556641	0.17211914	0.026367188	0	0.14550781	0	44330	0	0	0
1058	1059	1059	Category C	-0.7199707	0.011962891	-0.80395508	0.19628906	-0.11572266	0.45410156	0	0	8/3/2018	8	3	2018	18:57:17	68237	0.1	18	57	17	0	0.059814453	3.4853027	-0.55224609	-0.035888672	-0.74682617	1.7236328	0.18334961	0	0	0	0	0	0	0	0	0	0.9296875	0.0703125	0.27246094	-0.16748047	0.047851563	-0.056884766	0	44330	0	0	0
1059	1060	1060	Category C	-0.61181641	-0.035888672	-0.671875	0.19018555	-0.11450195	0.45581055	0	0	8/3/2018	8	3	2018	18:57:17	68237	0.2	18	57	17	0	0.059814453	3.4853027	-0.546875	-0.036132813	-0.75073242	0.080566406	0.10205078	0	0	0	0	0	0	0	0	0	0.9296875	0.0703125	0.14404297	-0.064697266	0.000244141	0.078857422	0	44330	0	0	0
1060	1061	1061	Category C	-0.51586914	-0.035888672	-0.65991211	0.19702148	-0.11499023	0.44897461	0	0	8/3/2018	8	3	2018	18:57:17	68237	0.3	18	57	17	0	0.059814453	3.4853027	-0.54125977	-0.037597656	-0.75366211	1.7438965	0.097167969	0	0	0	0	0	0	0	0	0	0.92871094	0.071289063	0.12109375	0.025390625	0.001708984	0.09375	0	44330	0	0	0
1061	1062	1062	Category C	-0.65991211	-0.13183594	-0.82788086	0.19018555	-0.11132813	0.453125	0	0	8/3/2018	8	3	2018	18:57:17	68237	0.4	18	57	17	0	0.059814453	3.4853027	-0.53515625	-0.036376953	-0.75366211	1.5766602	0.17333984	0	0	0	0	0	0	0	0	0	0.92504883	0.074951172	0.29394531	-0.12451172	-0.095214844	-0.073974609	0	44330	0	0	0
1062	1063	1063	Category C	-0.55175781	0.011962891	-0.75585938	0.16870117	-0.12792969	0.46020508	0	0	8/3/2018	8	3	2018	18:57:17	68237	0.5	18	57	17	0	0.059814453	3.4853027	-0.52856445	-0.035400391	-0.75610352	2.9152832	0.052490234	0	0	0	0	0	0	0	0	0	0.92333984	0.076660156	0.070556641	-0.022949219	0.047363281	0.000244141	0	44330	0	0	0
1063	1064	1064	Category C	-0.73193359	-0.11987305	-0.80395508	0.16503906	-0.1315918	0.45874023	0	0	8/3/2018	8	3	2018	18:57:17	68237	0.6	18	57	17	0	0.059814453	3.4853027	-0.5234375	-0.033935547	-0.76123047	5.003418	0.22900391	0	0	0	0	0	0	0	0	0	0.92456055	0.075439453	0.33666992	-0.20825195	-0.085693359	-0.042480469	0	44330	0	0	0
1064	1065	1065	Category C	-0.59985352	-0.10791016	-0.64794922	0.16430664	-0.13256836	0.46020508	0	0	8/3/2018	8	3	2018	18:57:17	68237	0.7	18	57	17	0	0.059814453	3.4853027	-0.51782227	-0.033203125	-0.76269531	5.9306641	0.15966797	0	0	0	0	0	0	0	0	0	0.92260742	0.077392578	0.27148438	-0.081787109	-0.074462891	0.11474609	0	44330	0	0	0
1065	1066	1066	Category C	-0.49194336	0	-0.68383789	0.20922852	-0.1184082	0.44335938	0	0	8/3/2018	8	3	2018	18:57:17	68237	0.8	18	57	17	0	0.059814453	3.4853027	-0.51342773	-0.034423828	-0.7644043	5.3532715	0.090087891	0	0	0	0	0	0	0	0	0	0.92138672	0.078613281	0.13647461	0.021484375	0.034423828	0.080566406	0	44330	0	0	0
1066	1067	1067	Category C	-0.7199707	-0.059814453	-0.82788086	0.203125	-0.11743164	0.44824219	0	0	8/3/2018	8	3	2018	18:57:17	68237	0.9	18	57	17	0	0.059814453	3.4853027	-0.50561523	-0.032714844	-0.76782227	5.1650391	0.22387695	0	0	0	0	0	0	0	0	0	0.91992188	0.080078125	0.30102539	-0.21411133	-0.026855469	-0.059814453	0	44330	0	0	0
1067	1068	1068	Category C	-0.6237793	-0.083984375	-0.70776367	0.17797852	-0.11694336	0.45581055	0	0	8/3/2018	8	3	2018	18:57:18	68238	0	18	57	18	0	0.059814453	3.4853027	-0.4987793	-0.034179688	-0.77294922	6.0236816	0.14941406	0	0	0	0	0	0	0	0	0	0.9206543	0.079345703	0.23999023	-0.12475586	-0.049560547	0.065185547	0	44330	0	0	0
1068	1069	1069	Category C	-0.65991211	-0.035888672	-0.74389648	0.18139648	-0.11889648	0.45458984	0	0	8/3/2018	8	3	2018	18:57:18	68238	0.1	18	57	18	0	0.059814453	3.4853027	-0.49560547	-0.034179688	-0.77539063	5.9926758	0.16699219	0	0	0	0	0	0	0	0	0	0.92089844	0.079101563	0.19726563	-0.1640625	-0.001464844	0.031494141	0	44330	0	0	0
1069	1070	1070	Category C	-0.55175781	-0.035888672	-0.69580078	0.19873047	-0.12548828	0.44506836	0	0	8/3/2018	8	3	2018	18:57:18	68238	0.2	18	57	18	0	0.059814453	3.4853027	-0.49267578	-0.034912109	-0.77392578	4.9099121	0.097900391	0	0	0	0	0	0	0	0	0	0.91821289	0.081787109	0.13793945	-0.058837891	-0.000732422	0.078125	0	44330	0	0	0
1070	1071	1071	Category C	-0.51586914	-0.095947266	-0.68383789	0.21630859	-0.12231445	0.4453125	0	0	8/3/2018	8	3	2018	18:57:18	68238	0.3	18	57	18	0	0.059814453	3.4853027	-0.48779297	-0.034423828	-0.77246094	3.9987793	0.11132813	0	0	0	0	0	0	0	0	0	0.91430664	0.085693359	0.17773438	-0.027832031	-0.061279297	0.088623047	0	44330	0	0	0
1071	1072	1072	Category C	-0.59985352	-0.047851563	-0.74389648	0.20849609	-0.12939453	0.44091797	0	0	8/3/2018	8	3	2018	18:57:18	68238	0.4	18	57	18	0	0.059814453	3.4853027	-0.48217773	-0.032470703	-0.77783203	4.2114258	0.12329102	0	0	0	0	0	0	0	0	0	0.91577148	0.084228516	0.16674805	-0.11743164	-0.015136719	0.033935547	0	44330	0	0	0
1072	1073	1073	Category C	-0.61181641	-0.047851563	-0.70776367	0.19262695	-0.1262207	0.44995117	0	0	8/3/2018	8	3	2018	18:57:18	68238	0.5	18	57	18	0	0.059814453	3.4853027	-0.47875977	-0.032226563	-0.7800293	4.0825195	0.15185547	0	0	0	0	0	0	0	0	0	0.91601563	0.083984375	0.22070313	-0.1328125	-0.015380859	0.072265625	0	44330	0	0	0
1073	1074	1074	Category C	-0.52783203	-0.083984375	-0.73193359	0.19287109	-0.12304688	0.45605469	0	0	8/3/2018	8	3	2018	18:57:18	68238	0.6	18	57	18	0	0.059814453	3.4853027	-0.47045898	-0.031982422	-0.77905273	2.7783203	0.090576172	0	0	0	0	0	0	0	0	0	0.91088867	0.089111328	0.15649414	-0.057128906	-0.051757813	0.047119141	0	44330	0	0	0
1074	1075	1075	Category C	-0.56396484	-0.011962891	-0.74389648	0.20068359	-0.12939453	0.44775391	0	0	8/3/2018	8	3	2018	18:57:18	68238	0.7	18	57	18	0	0.059814453	3.4853027	-0.46484375	-0.031982422	-0.7824707	1.2800293	0.1081543	0	0	0	0	0	0	0	0	0	0.91064453	0.089355469	0.15795898	-0.098876953	0.020019531	0.038574219	0	44330	0	0	0
1075	1076	1076	Category C	-0.58789063	0	-0.73193359	0.18164063	-0.13183594	0.4543457	0	0	8/3/2018	8	3	2018	18:57:18	68238	0.8	18	57	18	0	0.059814453	3.4853027	-0.45825195	-0.032958984	-0.78710938	1.6003418	0.14453125	0	0	0	0	0	0	0	0	0	0.91137695	0.088623047	0.21777344	-0.12939453	0.032958984	0.055175781	0	44330	0	0	0
1076	1077	1077	Category C	-0.57592773	-0.047851563	-0.73193359	0.18066406	-0.13452148	0.45117188	0	0	8/3/2018	8	3	2018	18:57:18	68238	0.9	18	57	18	0	0.059814453	3.4853027	-0.45092773	-0.034667969	-0.79150391	2.9428711	0.13891602	0	0	0	0	0	0	0	0	0	0.91186523	0.088134766	0.19775391	-0.12475586	-0.012939453	0.059570313	0	44330	0	0	0
1077	1078	1078	Category C	-0.47998047	-0.023925781	-0.79199219	0.17602539	-0.13085938	0.453125	0	0	8/3/2018	8	3	2018	18:57:19	68239	0	18	57	19	0	0.059814453	3.4853027	-0.45117188	-0.033447266	-0.79467773	2.8269043	0.030273438	0	0	0	0	0	0	0	0	0	0.91455078	0.085449219	0.040771484	-0.028564453	0.009521484	0.002685547	0	44330	0	0	0
1078	1079	1079	Category C	-0.57592773	-0.047851563	-0.82788086	0.15771484	-0.13305664	0.46264648	0	0	8/3/2018	8	3	2018	18:57:19	68239	0.1	18	57	19	0	0.059814453	3.4853027	-0.44482422	-0.034423828	-0.79711914	1.6074219	0.13500977	0	0	0	0	0	0	0	0	0	0.91357422	0.086425781	0.17480469	-0.13085938	-0.013183594	-0.030517578	0	44330	0	0	0
1079	1080	1080	Category C	-0.53979492	-0.023925781	-0.82788086	0.14306641	-0.12744141	0.46435547	0	0	8/3/2018	8	3	2018	18:57:19	68239	0.2	18	57	19	0	0.059814453	3.4853027	-0.43798828	-0.032958984	-0.80126953	1.3925781	0.10546875	0	0	0	0	0	0	0	0	0	0.91381836	0.086181641	0.13745117	-0.1015625	0.009033203	-0.026367188	0	44330	0	0	0
1080	1081	1081	Category C	-0.50390625	-0.023925781	-0.76782227	0.1484375	-0.12646484	0.46582031	0	0	8/3/2018	8	3	2018	18:57:19	68239	0.3	18	57	19	0	0.059814453	3.4853027	-0.43237305	-0.03125	-0.80444336	1.342041	0.080566406	0	0	0	0	0	0	0	0	0	0.91381836	0.086181641	0.11547852	-0.071289063	0.007324219	0.036621094	0	44330	0	0	0
1081	1082	1082	Category C	-0.51586914	-0.011962891	-0.81591797	0.15869141	-0.12451172	0.46118164	0	0	8/3/2018	8	3	2018	18:57:19	68239	0.4	18	57	19	0	0.059814453	3.4853027	-0.42724609	-0.033203125	-0.80371094	0.23339844	0.091796875	0	0	0	0	0	0	0	0	0	0.91088867	0.089111328	0.12182617	-0.088378906	0.021240234	-0.011962891	0	44330	0	0	0
1082	1083	1083	Category C	-0.53979492	-0.023925781	-0.76782227	0.15209961	-0.12915039	0.46289063	0	0	8/3/2018	8	3	2018	18:57:19	68239	0.5	18	57	19	0	0.059814453	3.4853027	-0.42236328	-0.032714844	-0.80688477	2.1020508	0.12402344	0	0	0	0	0	0	0	0	0	0.91137695	0.088623047	0.1652832	-0.1171875	0.008789063	0.0390625	0	44330	0	0	0
1083	1084	1084	Category C	-0.52783203	-0.035888672	-0.74389648	0.14379883	-0.125	0.46606445	0	0	8/3/2018	8	3	2018	18:57:19	68239	0.6	18	57	19	0	0.059814453	3.4853027	-0.41625977	-0.034423828	-0.81054688	2.3122559	0.12988281	0	0	0	0	0	0	0	0	0	0.91210938	0.087890625	0.1796875	-0.11132813	-0.001220703	0.066650391	0	44330	0	0	0
1084	1085	1085	Category C	-0.53979492	-0.059814453	-0.79199219	0.14379883	-0.12646484	0.4675293	0	0	8/3/2018	8	3	2018	18:57:19	68239	0.7	18	57	19	0	0.059814453	3.4853027	-0.41113281	-0.035888672	-0.81274414	1.5524902	0.13232422	0	0	0	0	0	0	0	0	0	0.91162109	0.088378906	0.17333984	-0.12841797	-0.023681641	0.020751953	0	44330	0	0	0
1085	1086	1086	Category C	-0.50390625	-0.011962891	-0.79199219	0.15014648	-0.13110352	0.46362305	0	0	8/3/2018	8	3	2018	18:57:19	68239	0.8	18	57	19	0	0.059814453	3.4853027	-0.40844727	-0.035644531	-0.81298828	0.36035156	0.1003418	0	0	0	0	0	0	0	0	0	0.91040039	0.089599609	0.14013672	-0.095214844	0.023681641	0.020996094	0	44330	0	0	0
1086	1087	1087	Category C	-0.51586914	0	-0.76782227	0.14379883	-0.1237793	0.46679688	0	0	8/3/2018	8	3	2018	18:57:19	68239	0.9	18	57	19	0	0.059814453	3.4853027	-0.40209961	-0.034912109	-0.81591797	3.1315918	0.12817383	0	0	0	0	0	0	0	0	0	0.91040039	0.089599609	0.19677734	-0.11352539	0.034912109	0.048095703	0	44330	0	0	0
1087	1088	1088	Category E	-0.37182617	-0.059814453	-0.93579102	0.083251953	-0.18774414	0.4597168	0	0	8/3/2018	8	3	2018	18:59:58	68398	0.7	18	59	58	0	0.059814453	3.4853027	-0.39550781	-0.033203125	-0.81933594	9.1589355	0.12158203	0	0	0	0	0	0	0	0	0	0.91040039	0.089599609	0.16674805	0.023681641	-0.026367188	-0.11645508	0	44330	0	0	0
1088	1089	1089	Category E	-0.21582031	-0.15576172	-1.0559082	0.081542969	-0.19848633	0.45263672	0	0	8/3/2018	8	3	2018	18:59:58	68398	0.8	18	59	58	0	0.059814453	3.4853027	-0.390625	-0.032714844	-0.82348633	12.496826	0.31567383	0	0	0	0	0	0	0	0	0	0.91210938	0.087890625	0.5300293	0.17480469	-0.12280273	-0.23217773	0	44330	0	0	0
1089	1090	1090	Category E	-0.19189453	-0.14379883	-1.079834	0.10327148	-0.1940918	0.45092773	0	0	8/3/2018	8	3	2018	18:59:58	68398	0.9	18	59	58	0	0.059814453	3.4853027	-0.38647461	-0.034667969	-0.82397461	14.497314	0.33935547	0	0	0	0	0	0	0	0	0	0.91064453	0.089355469	0.55932617	0.19458008	-0.10888672	-0.25561523	0	44330	0	0	0
1090	1091	1091	Category E	-0.51586914	-0.20385742	-0.58789063	0.094726563	-0.19238281	0.45581055	0	0	8/3/2018	8	3	2018	18:59:59	68399	0	18	59	59	0	0.059814453	3.4853027	-0.38110352	-0.034667969	-0.82885742	18.457031	0.32373047	0	0	0	0	0	0	0	0	0	0.91308594	0.086914063	0.54467773	-0.13452148	-0.16894531	0.2409668	0	44330	0	0	0
1091	1092	1092	Category E	-0.13183594	-0.17993164	-0.76782227	0.037109375	-0.17626953	0.46582031	0	0	8/3/2018	8	3	2018	18:59:59	68399	0.1	18	59	59	0	0.059814453	3.4853027	-0.37475586	-0.035400391	-0.83178711	22.465332	0.28979492	0	0	0	0	0	0	0	0	0	0.91308594	0.086914063	0.45141602	0.24291992	-0.14428711	0.063964844	0	44330	0	0	0
1092	1093	1093	Category E	-0.3359375	-0.047851563	-0.75585938	-0.000244141	-0.19262695	0.46191406	0	0	8/3/2018	8	3	2018	18:59:59	68399	0.2	18	59	59	0	0.059814453	3.4853027	-0.37060547	-0.036376953	-0.83447266	26.221436	0.086669922	0	0	0	0	0	0	0	0	0	0.91381836	0.086181641	0.12475586	0.034667969	-0.011230469	0.078613281	0	44330	0	0	0
1093	1094	1094	Category E	-0.15576172	0.071777344	-1.0559082	-0.016601563	-0.22558594	0.45141602	0	0	8/3/2018	8	3	2018	18:59:59	68399	0.3	18	59	59	0	0.059814453	3.4853027	-0.3684082	-0.033935547	-0.8347168	28.421875	0.32446289	0	0	0	0	0	0	0	0	0	0.91308594	0.086914063	0.53955078	0.21264648	0.10571289	-0.22094727	0	44330	0	0	0
1094	1095	1095	Category E	-0.13183594	0.21582031	-0.97192383	0.073730469	-0.24389648	0.43432617	0	0	8/3/2018	8	3	2018	18:59:59	68399	0.4	18	59	59	0	0.059814453	3.4853027	-0.36523438	-0.033691406	-0.8425293	36.441895	0.36547852	0	0	0	0	0	0	0	0	0	0.91894531	0.081054688	0.61230469	0.23339844	0.24951172	-0.12915039	0	44330	0	0	0
1095	1096	1096	Category E	-0.19189453	0.16796875	-1.0197754	0.14160156	-0.2043457	0.44287109	0	0	8/3/2018	8	3	2018	18:59:59	68399	0.5	18	59	59	0	0.059814453	3.4853027	-0.35766602	-0.033447266	-0.84545898	41.10498	0.3137207	0	0	0	0	0	0	0	0	0	0.91870117	0.081298828	0.54150391	0.16577148	0.20141602	-0.17407227	0	44330	0	0	0
1096	1097	1097	Category E	0.20385742	0.083984375	-0.74389648	0.14550781	-0.22290039	0.43530273	0	0	8/3/2018	8	3	2018	18:59:59	68399	0.6	18	59	59	0	0.059814453	3.4853027	-0.35205078	-0.033691406	-0.84863281	38.693359	0.57788086	0	0	0	0	0	0	0	0	0	0.91943359	0.080566406	0.77856445	0.5559082	0.11767578	0.10473633	0	44330	0	0	0
1097	1098	1098	Category E	-0.32397461	-0.047851563	-0.75585938	0.16088867	-0.19262695	0.44262695	0	0	8/3/2018	8	3	2018	18:59:59	68399	0.7	18	59	59	0	0.059814453	3.4853027	-0.34594727	-0.035888672	-0.84741211	36.58667	0.094970703	0	0	0	0	0	0	0	0	0	0.91601563	0.083984375	0.12548828	0.021972656	-0.01171875	0.091552734	0	44330	0	0	0
1098	1099	1099	Category E	-0.16796875	-0.095947266	-1.1037598	0.12353516	-0.18652344	0.45166016	0	0	8/3/2018	8	3	2018	18:59:59	68399	0.8	18	59	59	0	0.059814453	3.4853027	-0.34033203	-0.03515625	-0.85351563	32.616699	0.30981445	0	0	0	0	0	0	0	0	0	0.91967773	0.080322266	0.4831543	0.17236328	-0.060546875	-0.25	0	44330	0	0	0
1099	1100	1100	Category E	-0.095947266	-0.15576172	-0.95996094	0.13305664	-0.20556641	0.44238281	0	0	8/3/2018	8	3	2018	18:59:59	68399	0.9	18	59	59	0	0.059814453	3.4853027	-0.33227539	-0.035644531	-0.85742188	27.221191	0.28417969	0	0	0	0	0	0	0	0	0	0.92016602	0.079833984	0.45874023	0.23632813	-0.11987305	-0.10229492	0	44330	0	0	0
1100	1101	1101	Category E	-0.2277832	-0.023925781	-0.76782227	0.09765625	-0.19580078	0.45483398	0	0	8/3/2018	8	3	2018	19:00:00	68400	0	19	0	0	0	0.059814453	3.4853027	-0.3269043	-0.035644531	-0.86108398	19.327393	0.13671875	0	0	0	0	0	0	0	0	0	0.92163086	0.078369141	0.20410156	0.099121094	0.01171875	0.093261719	0	44330	0	0	0
1101	1102	1102	Category E	-0.17993164	0.035888672	-0.87597656	-0.004638672	-0.18261719	0.46704102	0	0	8/3/2018	8	3	2018	19:00:00	68400	0.111	19	0	0	0	0.059814453	3.4853027	-0.32446289	-0.034179688	-0.86157227	14.692139	0.16113281	0	0	0	0	0	0	0	0	0	0.92114258	0.078857422	0.22900391	0.14453125	0.070068359	-0.014160156	0	44330	0	0	0
1102	1103	1103	Category E	-0.071777344	0.13183594	-1.0559082	0.004638672	-0.19726563	0.45776367	0	0	8/3/2018	8	3	2018	19:00:00	68400	0.222	19	0	0	0	0.059814453	3.4853027	-0.31884766	-0.031494141	-0.86547852	11.444824	0.35205078	0	0	0	0	0	0	0	0	0	0.92285156	0.077148438	0.60083008	0.24707031	0.16333008	-0.19018555	0	44330	0	0	0
1103	1104	1104	Category E	-0.17993164	0.059814453	-0.89990234	0.061523438	-0.18994141	0.46313477	0	0	8/3/2018	8	3	2018	19:00:00	68400	0.333	19	0	0	0	0.059814453	3.4853027	-0.31225586	-0.03125	-0.86914063	7.3498535	0.16357422	0	0	0	0	0	0	0	0	0	0.92407227	0.075927734	0.25415039	0.13232422	0.091064453	-0.030517578	0	44330	0	0	0
1104	1105	1105	Category E	-0.16796875	-0.16796875	-0.80395508	0.083251953	-0.17529297	0.45727539	0	0	8/3/2018	8	3	2018	19:00:00	68400	0.444	19	0	0	0	0.059814453	3.4853027	-0.30761719	-0.031005859	-0.86889648	1.0307617	0.20605469	0	0	0	0	0	0	0	0	0	0.92236328	0.077636719	0.34155273	0.13964844	-0.13671875	0.064941406	0	44330	0	0	0
1105	1106	1106	Category E	-0.095947266	0.10791016	-0.99584961	0.057617188	-0.20214844	0.45483398	0	0	8/3/2018	8	3	2018	19:00:00	68400	0.555	19	0	0	0	0.059326172	3.4482422	-0.30224609	-0.030517578	-0.87182617	6.6105957	0.27783203	0	0	0	0	0	0	0	0	0	0.9230957	0.076904297	0.46899414	0.20629883	0.13842773	-0.12402344	0	44330	0	0	0
1106	1107	1107	Category E	-0.023925781	-0.14379883	-1.079834	0.071044922	-0.17236328	0.46484375	0	0	8/3/2018	8	3	2018	19:00:00	68400	0.666	19	0	0	0	0.059326172	3.4482422	-0.29711914	-0.032470703	-0.87670898	14.284912	0.3581543	0	0	0	0	0	0	0	0	0	0.92651367	0.073486328	0.58740234	0.27319336	-0.11108398	-0.20288086	0	44330	0	0	0
1107	1108	1108	Category E	-0.2277832	-0.035888672	-0.86376953	0.090332031	-0.17553711	0.46411133	0	0	8/3/2018	8	3	2018	19:00:00	68400	0.777	19	0	0	0	0.059326172	3.4482422	-0.28979492	-0.033691406	-0.87939453	24.859619	0.063964844	0	0	0	0	0	0	0	0	0	0.92651367	0.073486328	0.080078125	0.062011719	-0.001953125	0.015625	0	44330	0	0	0
1108	1109	1109	Category E	-0.41992188	-0.035888672	-0.671875	0.067626953	-0.16015625	0.47192383	0	0	8/3/2018	8	3	2018	19:00:00	68400	0.888	19	0	0	0	0.059326172	3.4482422	-0.28588867	-0.031494141	-0.87866211	24.84375	0.24633789	0	0	0	0	0	0	0	0	0	0.92456055	0.075439453	0.3449707	-0.13378906	-0.004150391	0.20678711	0	44330	0	0	0
1109	1110	1110	Category E	-0.25195313	-0.071777344	-0.58789063	0.017578125	-0.16210938	0.47509766	0	0	8/3/2018	8	3	2018	19:00:01	68401	0	19	0	1	0	0.059326172	3.4482422	-0.27807617	-0.031982422	-0.88232422	23.629395	0.2980957	0	0	0	0	0	0	0	0	0	0.92553711	0.074462891	0.36010742	0.026123047	-0.039550781	0.29443359	0	44330	0	0	0
1110	1111	1111	Category E	-0.14379883	0.13183594	-1.079834	0.004882813	-0.16796875	0.47265625	0	0	8/3/2018	8	3	2018	19:00:01	68401	0.09	19	0	1	0	0.059326172	3.4482422	-0.27124023	-0.031494141	-0.88696289	22.219971	0.28295898	0	0	0	0	0	0	0	0	0	0.92822266	0.071777344	0.48364258	0.12744141	0.16333008	-0.19262695	0	44330	0	0	0
1111	1112	1112	Category E	-0.29980469	0.023925781	-0.87597656	0.075683594	-0.16381836	0.46826172	0	0	8/3/2018	8	3	2018	19:00:01	68401	0.181	19	0	1	0	0.059326172	3.4482422	-0.2668457	-0.030029297	-0.8894043	22.250488	0.064453125	0	0	0	0	0	0	0	0	0	0.92919922	0.070800781	0.1003418	-0.032714844	0.053955078	0.013427734	0	44330	0	0	0
1112	1113	1113	Category E	-0.023925781	-0.023925781	-0.74389648	0.076416016	-0.15795898	0.46850586	0	0	8/3/2018	8	3	2018	19:00:01	68401	0.272	19	0	1	0	0.059326172	3.4482422	-0.26171875	-0.031005859	-0.88745117	20.037109	0.27783203	0	0	0	0	0	0	0	0	0	0.92578125	0.07421875	0.38867188	0.23779297	0.007080078	0.14355469	0	44330	0	0	0
1113	1114	1114	Category E	-0.27587891	-0.059814453	-0.94799805	0.069580078	-0.18579102	0.45947266	0	0	8/3/2018	8	3	2018	19:00:01	68401	0.363	19	0	1	0	0.059326172	3.4482422	-0.25585938	-0.030761719	-0.89257813	13.784912	0.065429688	0	0	0	0	0	0	0	0	0	0.92895508	0.071044922	0.10400391	-0.019775391	-0.028808594	-0.055175781	0	44330	0	0	0
1114	1115	1115	Category E	-0.21582031	-0.14379883	-1.1037598	0.064941406	-0.17773438	0.46557617	0	0	8/3/2018	8	3	2018	19:00:01	68401	0.454	19	0	1	0	0.059326172	3.4482422	-0.25	-0.029785156	-0.89892578	16.159668	0.23657227	0	0	0	0	0	0	0	0	0	0.93359375	0.06640625	0.3527832	0.034179688	-0.11376953	-0.20458984	0	44330	0	0	0
1115	1116	1116	Category E	-0.19189453	-0.16796875	-1.0319824	0.080810547	-0.18945313	0.45678711	0	0	8/3/2018	8	3	2018	19:00:01	68401	0.545	19	0	1	0	0.059326172	3.4482422	-0.24462891	-0.028808594	-0.90356445	19.894531	0.19628906	0	0	0	0	0	0	0	0	0	0.93676758	0.063232422	0.32006836	0.052734375	-0.13891602	-0.12817383	0	44330	0	0	0
1116	1117	1117	Category E	-0.41992188	0.047851563	-0.83984375	0.043212891	-0.17456055	0.46411133	0	0	8/3/2018	8	3	2018	19:00:01	68401	0.636	19	0	1	0	0.059326172	3.4482422	-0.23999023	-0.02734375	-0.90625	13.428467	0.20605469	0	0	0	0	0	0	0	0	0	0.93774414	0.062255859	0.32177734	-0.1796875	0.075195313	0.06640625	0	44330	0	0	0
1117	1118	1118	Category E	-0.25195313	-0.095947266	-0.94799805	-0.034179688	-0.15795898	0.47314453	0	0	8/3/2018	8	3	2018	19:00:01	68401	0.727	19	0	1	0	0.059326172	3.4482422	-0.23461914	-0.026611328	-0.91162109	6.1601563	0.079833984	0	0	0	0	0	0	0	0	0	0.94165039	0.058349609	0.12255859	-0.017089844	-0.069091797	-0.036132813	0	44330	0	0	0
1118	1119	1119	Category E	-0.095947266	0.071777344	-1.0197754	-0.024658203	-0.16967773	0.46606445	0	0	8/3/2018	8	3	2018	19:00:01	68401	0.818	19	0	1	0	0.059326172	3.4482422	-0.22949219	-0.025878906	-0.91479492	5.4868164	0.19604492	0	0	0	0	0	0	0	0	0	0.94360352	0.056396484	0.33642578	0.13354492	0.09765625	-0.10473633	0	44330	0	0	0
1119	1120	1120	Category E	-0.21582031	0.035888672	-0.95996094	0.040527344	-0.1574707	0.47363281	0	0	8/3/2018	8	3	2018	19:00:01	68401	0.909	19	0	1	0	0.059326172	3.4482422	-0.22314453	-0.025146484	-0.91333008	5.6079102	0.076904297	0	0	0	0	0	0	0	0	0	0.94067383	0.059326172	0.11499023	0.007324219	0.061035156	-0.046386719	0	44330	0	0	0
1120	1121	1121	Category E	-0.26391602	-0.17993164	-0.68383789	0.0625	-0.18383789	0.46264648	0	0	8/3/2018	8	3	2018	19:00:02	68402	0	19	0	2	0	0.059326172	3.4482422	-0.21777344	-0.025878906	-0.91577148	0.61206055	0.28222656	0	0	0	0	0	0	0	0	0	0.94165039	0.058349609	0.43188477	-0.045898438	-0.15380859	0.23193359	0	44330	0	0	0
1121	1122	1122	Category E	-0.20385742	-0.035888672	-0.88793945	0.037353516	-0.21704102	0.45019531	0	0	8/3/2018	8	3	2018	19:00:02	68402	0.1	19	0	2	0	0.059326172	3.4482422	-0.21166992	-0.026367188	-0.91845703	4.6728516	0.032958984	0	0	0	0	0	0	0	0	0	0.94287109	0.057128906	0.047851563	0.0078125	-0.009277344	0.030517578	0	44330	0	0	0
1122	1123	1123	Category E	-0.095947266	-0.14379883	-0.99584961	0.040527344	-0.17724609	0.46411133	0	0	8/3/2018	8	3	2018	19:00:02	68402	0.2	19	0	2	0	0.059326172	3.4482422	-0.20605469	-0.027099609	-0.92016602	0.35717773	0.17724609	0	0	0	0	0	0	0	0	0	0.94335938	0.056640625	0.30249023	0.11010742	-0.11645508	-0.075439453	0	44330	0	0	0
1123	1124	1124	Category E	-0.21582031	-0.17993164	-0.85180664	0.066894531	-0.18359375	0.46459961	0	0	8/3/2018	8	3	2018	19:00:02	68402	0.3	19	0	2	0	0.059326172	3.4482422	-0.20336914	-0.026123047	-0.92041016	7.1276855	0.16870117	0	0	0	0	0	0	0	0	0	0.94311523	0.056884766	0.23461914	-0.012207031	-0.15356445	0.068603516	0	44330	0	0	0
1124	1125	1125	Category E	-0.40795898	0.059814453	-0.671875	0.023925781	-0.17016602	0.47094727	0	0	8/3/2018	8	3	2018	19:00:02	68402	0.4	19	0	2	0	0.059326172	3.4482422	-0.19848633	-0.025390625	-0.92456055	0.90405273	0.33911133	0	0	0	0	0	0	0	0	0	0.94580078	0.054199219	0.54736328	-0.20947266	0.085205078	0.25268555	0	44330	0	0	0
1125	1126	1126	Category E	-0.19189453	-0.023925781	-1.0197754	-0.012695313	-0.16064453	0.47851563	0	0	8/3/2018	8	3	2018	19:00:02	68402	0.5	19	0	2	0	0.059326172	3.4482422	-0.19213867	-0.023193359	-0.92651367	6.7683105	0.093017578	0	0	0	0	0	0	0	0	0	0.9465332	0.053466797	0.093994141	0.000244141	-0.000488281	-0.093017578	0	44330	0	0	0
1126	1127	1127	Category E	-0.083984375	0.13183594	-0.95996094	0.045654297	-0.19604492	0.45361328	0	0	8/3/2018	8	3	2018	19:00:02	68402	0.6	19	0	2	0	0.059326172	3.4482422	-0.18823242	-0.021972656	-0.9284668	6.723877	0.18847656	0	0	0	0	0	0	0	0	0	0.94750977	0.052490234	0.28955078	0.10424805	0.15380859	-0.03125	0	44330	0	0	0
1127	1128	1128	Category E	-0.2277832	0.023925781	-1.0078125	0.11547852	-0.18139648	0.45654297	0	0	8/3/2018	8	3	2018	19:00:02	68402	0.7	19	0	2	0	0.059326172	3.4482422	-0.18481445	-0.023681641	-0.92822266	6.5229492	0.10205078	0	0	0	0	0	0	0	0	0	0.94677734	0.053222656	0.16992188	-0.042724609	0.047607422	-0.079345703	0	44330	0	0	0
1128	1129	1129	Category E	-0.32397461	-0.15576172	-0.75585938	0.13818359	-0.19042969	0.44482422	0	0	8/3/2018	8	3	2018	19:00:02	68402	0.8	19	0	2	0	0.059326172	3.4482422	-0.18139648	-0.023925781	-0.93115234	13.159668	0.26147461	0	0	0	0	0	0	0	0	0	0.94897461	0.051025391	0.44946289	-0.14233398	-0.1315918	0.17529297	0	44330	0	0	0
1129	1130	1130	Category E	-0.17993164	-0.023925781	-1.1279297	0.12719727	-0.20092773	0.44946289	0	0	8/3/2018	8	3	2018	19:00:02	68402	0.9	19	0	2	0	0.059326172	3.4482422	-0.18017578	-0.023681641	-0.9296875	18.991699	0.19799805	0	0	0	0	0	0	0	0	0	0.94726563	0.052734375	0.19873047	0.000244141	-0.000244141	-0.19799805	0	44330	0	0	0
1130	1131	1131	Category E	-0.095947266	-0.083984375	-0.93579102	0.13208008	-0.17456055	0.45410156	0	0	8/3/2018	8	3	2018	19:00:03	68403	0	19	0	3	0	0.059326172	3.4482422	-0.18041992	-0.022949219	-0.92578125	11.290283	0.10473633	0	0	0	0	0	0	0	0	0	0.94335938	0.056640625	0.15551758	0.084472656	-0.060791016	-0.009765625	0	44330	0	0	0
1131	1132	1132	Category E	-0.3359375	-0.083984375	-0.93579102	0.12939453	-0.19384766	0.44677734	0	0	8/3/2018	8	3	2018	19:00:03	68403	0.1	19	0	3	0	0.059326172	3.4482422	-0.17749023	-0.020019531	-0.9284668	3.8496094	0.17089844	0	0	0	0	0	0	0	0	0	0.94555664	0.054443359	0.22949219	-0.15844727	-0.063720703	-0.007080078	0	44330	0	0	0
1132	1133	1133	Category E	-0.45581055	0.14379883	-0.74389648	0.070556641	-0.18579102	0.46362305	0	0	8/3/2018	8	3	2018	19:00:03	68403	0.2	19	0	3	0	0.059326172	3.4482422	-0.17749023	-0.018066406	-0.93237305	10.145264	0.37304688	0	0	0	0	0	0	0	0	0	0.94921875	0.05078125	0.62890625	-0.27832031	0.16186523	0.18847656	0	44330	0	0	0
1133	1134	1134	Category E	-0.19189453	0.011962891	-1.2119141	0.007324219	-0.18212891	0.46508789	0	0	8/3/2018	8	3	2018	19:00:03	68403	0.3	19	0	3	0	0.059326172	3.4482422	-0.17407227	-0.017333984	-0.93579102	13.813477	0.27807617	0	0	0	0	0	0	0	0	0	0.9519043	0.048095703	0.32299805	-0.017578125	0.029296875	-0.27587891	0	44330	0	0	0
1134	1135	1135	Category E	-0.15576172	0.047851563	-0.97192383	0.040527344	-0.19384766	0.46191406	0	0	8/3/2018	8	3	2018	19:00:03	68403	0.4	19	0	3	0	0.059326172	3.4482422	-0.17431641	-0.017822266	-0.93481445	7.0012207	0.077636719	0	0	0	0	0	0	0	0	0	0.95092773	0.049072266	0.12158203	0.018554688	0.065673828	-0.036865234	0	44330	0	0	0
1135	1136	1136	Category E	-0.27587891	-0.071777344	-0.97192383	0.10595703	-0.18359375	0.45947266	0	0	8/3/2018	8	3	2018	19:00:03	68403	0.5	19	0	3	0	0.059326172	3.4482422	-0.17553711	-0.021240234	-0.93164063	2.9104004	0.11889648	0	0	0	0	0	0	0	0	0	0.94848633	0.051513672	0.19042969	-0.10009766	-0.050292969	-0.040039063	0	44330	0	0	0
1136	1137	1137	Category E	-0.17993164	-0.17993164	-0.7199707	0.10986328	-0.19384766	0.45507813	0	0	8/3/2018	8	3	2018	19:00:03	68403	0.6	19	0	3	0	0.059326172	3.4482422	-0.17431641	-0.022460938	-0.93164063	10.068115	0.26367188	0	0	0	0	0	0	0	0	0	0.94799805	0.052001953	0.37451172	-0.005371094	-0.15722656	0.21166992	0	44330	0	0	0
1137	1138	1138	Category E	-0.083984375	0.023925781	-1.0917969	0.087158203	-0.20947266	0.45141602	0	0	8/3/2018	8	3	2018	19:00:03	68403	0.7	19	0	3	0	0.059326172	3.4482422	-0.17724609	-0.023925781	-0.93579102	14.428223	0.18774414	0	0	0	0	0	0	0	0	0	0.95263672	0.047363281	0.29711914	0.093261719	0.047851563	-0.15576172	0	44330	0	0	0
1138	1139	1139	Category E	-0.071777344	-0.035888672	-1.1037598	0.10253906	-0.17993164	0.46044922	0	0	8/3/2018	8	3	2018	19:00:03	68403	0.8	19	0	3	0	0.059326172	3.4482422	-0.17626953	-0.023681641	-0.9387207	5.4960938	0.19555664	0	0	0	0	0	0	0	0	0	0.95532227	0.044677734	0.28149414	0.10449219	-0.011962891	-0.16479492	0	44330	0	0	0
1139	1140	1140	Category E	-0.17993164	-0.023925781	-0.97192383	0.10498047	-0.19335938	0.45092773	0	0	8/3/2018	8	3	2018	19:00:03	68403	0.9	19	0	3	0	0.059326172	3.4482422	-0.17651367	-0.021728516	-0.93505859	0.11572266	0.036865234	0	0	0	0	0	0	0	0	0	0.9519043	0.048095703	0.041992188	-0.003173828	-0.001953125	-0.036621094	0	44330	0	0	0
1140	1141	1141	Category E	-0.31176758	0.071777344	-0.69580078	0.062988281	-0.18725586	0.46044922	0	0	8/3/2018	8	3	2018	19:00:04	68404	0	19	0	4	0	0.059326172	3.4482422	-0.17651367	-0.020019531	-0.93823242	8.8122559	0.29223633	0	0	0	0	0	0	0	0	0	0.95483398	0.045166016	0.46948242	-0.13500977	0.091796875	0.24243164	0	44330	0	0	0
1141	1142	1142	Category E	-0.21582031	0.083984375	-1.1398926	0.021484375	-0.17431641	0.46459961	0	0	8/3/2018	8	3	2018	19:00:04	68404	0.111	19	0	4	0	0.059326172	3.4482422	-0.17407227	-0.018310547	-0.93994141	10.99585	0.22827148	0	0	0	0	0	0	0	0	0	0.95605469	0.043945313	0.34375	-0.041503906	0.10229492	-0.19970703	0	44330	0	0	0
1142	1143	1143	Category E	-0.023925781	0.035888672	-1.0559082	0.063964844	-0.19067383	0.4609375	0	0	8/3/2018	8	3	2018	19:00:04	68404	0.222	19	0	4	0	0.059326172	3.4482422	-0.17382813	-0.019042969	-0.94213867	2.3999023	0.19604492	0	0	0	0	0	0	0	0	0	0.95825195	0.041748047	0.31884766	0.14990234	0.054931641	-0.11352539	0	44330	0	0	0
1143	1144	1144	Category E	-0.37182617	-0.10791016	-0.77978516	0.12939453	-0.16113281	0.45947266	0	0	8/3/2018	8	3	2018	19:00:04	68404	0.333	19	0	4	0	0.059570313	3.511084	-0.17431641	-0.020751953	-0.93798828	0.2890625	0.26757813	0	0	0	0	0	0	0	0	0	0.9543457	0.045654297	0.44262695	-0.19726563	-0.086914063	0.15820313	0	44330	0	0	0
1144	1145	1145	Category E	-0.16796875	-0.071777344	-0.87597656	0.082519531	-0.1965332	0.45458984	0	0	8/3/2018	8	3	2018	19:00:04	68404	0.444	19	0	4	0	0.059570313	3.511084	-0.17285156	-0.022216797	-0.94018555	4.7763672	0.081298828	0	0	0	0	0	0	0	0	0	0.95629883	0.043701172	0.11865234	0.004882813	-0.049316406	0.064208984	0	44330	0	0	0
1145	1146	1146	Category E	-0.083984375	-0.14379883	-1.0917969	0.079833984	-0.18383789	0.4597168	0	0	8/3/2018	8	3	2018	19:00:04	68404	0.555	19	0	4	0	0.059570313	3.511084	-0.16967773	-0.021484375	-0.94287109	3.9875488	0.21069336	0	0	0	0	0	0	0	0	0	0.95825195	0.041748047	0.35668945	0.085693359	-0.12207031	-0.14868164	0	44330	0	0	0
1146	1147	1147	Category E	-0.13183594	-0.15576172	-1.0319824	0.080810547	-0.20263672	0.45141602	0	0	8/3/2018	8	3	2018	19:00:04	68404	0.666	19	0	4	0	0.059570313	3.511084	-0.17016602	-0.023193359	-0.94287109	6.1445313	0.1640625	0	0	0	0	0	0	0	0	0	0.95849609	0.041503906	0.25976563	0.038330078	-0.13232422	-0.088867188	0	44330	0	0	0
1147	1148	1148	Category E	-0.29980469	0.083984375	-0.64794922	0.029296875	-0.18432617	0.46459961	0	0	8/3/2018	8	3	2018	19:00:04	68404	0.777	19	0	4	0	0.059570313	3.511084	-0.17163086	-0.022460938	-0.93969727	7.1142578	0.3359375	0	0	0	0	0	0	0	0	0	0.95556641	0.044433594	0.52661133	-0.12792969	0.10644531	0.29174805	0	44330	0	0	0
1148	1149	1149	Category E	-0.035888672	-0.071777344	-1.0319824	-0.014892578	-0.1574707	0.47631836	0	0	8/3/2018	8	3	2018	19:00:04	68404	0.888	19	0	4	0	0.059570313	3.511084	-0.17456055	-0.022460938	-0.93701172	0.17163086	0.17504883	0	0	0	0	0	0	0	0	0	0.95361328	0.046386719	0.2824707	0.13867188	-0.049072266	-0.094726563	0	44330	0	0	0
1149	1150	1150	Category E	-0.011962891	0	-1.079834	0.033447266	-0.17993164	0.46582031	0	0	8/3/2018	8	3	2018	19:00:05	68405	0	19	0	5	0	0.059570313	3.511084	-0.17626953	-0.023925781	-0.93823242	0.53662109	0.21801758	0	0	0	0	0	0	0	0	0	0.95507813	0.044921875	0.32983398	0.16430664	0.023925781	-0.14135742	0	44330	0	0	0
1150	1151	1151	Category E	-0.16796875	0.023925781	-0.87597656	0.077148438	-0.16796875	0.46704102	0	0	8/3/2018	8	3	2018	19:00:05	68405	0.1	19	0	5	0	0.059570313	3.511084	-0.18017578	-0.024169922	-0.94165039	6.7844238	0.082275391	0	0	0	0	0	0	0	0	0	0.95898438	0.041015625	0.1262207	0.012207031	0.048095703	0.065673828	0	44330	0	0	0
1151	1152	1152	Category E	-0.17993164	-0.13183594	-0.58789063	0.074462891	-0.19189453	0.45654297	0	0	8/3/2018	8	3	2018	19:00:05	68405	0.2	19	0	5	0	0.059570313	3.511084	-0.18505859	-0.027099609	-0.93701172	3.4418945	0.36450195	0	0	0	0	0	0	0	0	0	0.95556641	0.044433594	0.45898438	0.005126953	-0.10449219	0.34912109	0	44330	0	0	0
1152	1153	1153	Category E	-0.14379883	-0.023925781	-1.1159668	0.048339844	-0.21948242	0.44921875	0	0	8/3/2018	8	3	2018	19:00:05	68405	0.3	19	0	5	0	0.059570313	3.511084	-0.18798828	-0.029541016	-0.93505859	3.0690918	0.18603516	0	0	0	0	0	0	0	0	0	0.95410156	0.045898438	0.23071289	0.044189453	0.005615234	-0.18066406	0	44330	0	0	0
1153	1154	1154	Category E	-0.059814453	-0.011962891	-1.2358398	0.064453125	-0.21118164	0.45361328	0	0	8/3/2018	8	3	2018	19:00:05	68405	0.4	19	0	5	0	0.059570313	3.511084	-0.1953125	-0.031005859	-0.93603516	0.12719727	0.3293457	0	0	0	0	0	0	0	0	0	0.95678711	0.043212891	0.4543457	0.13549805	0.019042969	-0.29956055	0	44330	0	0	0
1154	1155	1155	Category E	-0.14379883	0.071777344	-1.1279297	0.054443359	-0.20507813	0.45385742	0	0	8/3/2018	8	3	2018	19:00:05	68405	0.5	19	0	5	0	0.059570313	3.511084	-0.19775391	-0.031494141	-0.93457031	6.1491699	0.22558594	0	0	0	0	0	0	0	0	0	0.95581055	0.044189453	0.35058594	0.053955078	0.10327148	-0.19311523	0	44330	0	0	0
1155	1156	1156	Category E	-0.20385742	0.10791016	-0.93579102	-0.014404297	-0.17944336	0.46484375	0	0	8/3/2018	8	3	2018	19:00:05	68405	0.6	19	0	5	0	0.059570313	3.511084	-0.20092773	-0.030761719	-0.93017578	4.565918	0.13891602	0	0	0	0	0	0	0	0	0	0.95214844	0.047851563	0.14697266	-0.002685547	0.13867188	-0.005371094	0	44330	0	0	0
1156	1157	1157	Category E	-0.15576172	0.023925781	-1.1638184	-0.02734375	-0.15893555	0.47216797	0	0	8/3/2018	8	3	2018	19:00:05	68405	0.7	19	0	5	0	0.059570313	3.511084	-0.20458984	-0.029541016	-0.92773438	0.11767578	0.24682617	0	0	0	0	0	0	0	0	0	0.95043945	0.049560547	0.33862305	0.048828125	0.053466797	-0.23583984	0	44330	0	0	0
1157	1158	1158	Category E	-0.071777344	0.023925781	-1.0439453	0.017822266	-0.17089844	0.46972656	0	0	8/3/2018	8	3	2018	19:00:05	68405	0.8	19	0	5	0	0.059570313	3.511084	-0.20581055	-0.031982422	-0.92724609	4.5473633	0.18603516	0	0	0	0	0	0	0	0	0	0.95043945	0.049560547	0.30639648	0.1340332	0.055908203	-0.11645508	0	44330	0	0	0
1158	1159	1159	Category E	-0.071777344	0.023925781	-0.7199707	0.026123047	-0.17700195	0.46557617	0	0	8/3/2018	8	3	2018	19:00:05	68405	0.9	19	0	5	0	0.059570313	3.511084	-0.20922852	-0.03125	-0.92602539	9.4958496	0.25366211	0	0	0	0	0	0	0	0	0	0.94995117	0.050048828	0.39868164	0.13745117	0.055175781	0.20605469	0	44330	0	0	0
1159	1160	1160	Category E	-0.10791016	-0.083984375	-1.0197754	0	-0.20117188	0.46166992	0	0	8/3/2018	8	3	2018	19:00:06	68406	0	19	0	6	0	0.059570313	3.511084	-0.21459961	-0.033203125	-0.9230957	5.0874023	0.15234375	0	0	0	0	0	0	0	0	0	0.94848633	0.051513672	0.25366211	0.10668945	-0.050537109	-0.096435547	0	44330	0	0	0
1160	1161	1161	Category E	0	-0.059814453	-0.98388672	0.028564453	-0.2043457	0.45996094	0	0	8/3/2018	8	3	2018	19:00:06	68406	0.1	19	0	6	0	0.059570313	3.511084	-0.22070313	-0.035644531	-0.92211914	4.2023926	0.23046875	0	0	0	0	0	0	0	0	0	0.94897461	0.051025391	0.30639648	0.22070313	-0.023925781	-0.061523438	0	44330	0	0	0
1161	1162	1162	Category E	-0.083984375	-0.071777344	-0.94799805	0.040771484	-0.20727539	0.45141602	0	0	8/3/2018	8	3	2018	19:00:06	68406	0.2	19	0	6	0	0.059570313	3.511084	-0.22192383	-0.033691406	-0.92114258	10.213135	0.14550781	0	0	0	0	0	0	0	0	0	0.94799805	0.052001953	0.20288086	0.13793945	-0.037841797	-0.026611328	0	44330	0	0	0
1162	1163	1163	Category E	-0.32397461	0.047851563	-0.79199219	-0.007080078	-0.18994141	0.45874023	0	0	8/3/2018	8	3	2018	19:00:06	68406	0.3	19	0	6	0	0.059570313	3.511084	-0.22363281	-0.032958984	-0.91796875	12.097656	0.18017578	0	0	0	0	0	0	0	0	0	0.9453125	0.0546875	0.30712891	-0.10009766	0.080810547	0.12597656	0	44330	0	0	0
1163	1164	1164	Category E	-0.11987305	0.023925781	-1.0678711	-0.065673828	-0.16357422	0.47119141	0	0	8/3/2018	8	3	2018	19:00:06	68406	0.4	19	0	6	0	0.059570313	3.511084	-0.23071289	-0.031738281	-0.91772461	8.0576172	0.19458008	0	0	0	0	0	0	0	0	0	0.94677734	0.053222656	0.31665039	0.11083984	0.055664063	-0.14990234	0	44330	0	0	0
1164	1165	1165	Category E	-0.035888672	0.11987305	-0.95996094	-0.018554688	-0.16870117	0.47412109	0	0	8/3/2018	8	3	2018	19:00:06	68406	0.5	19	0	6	0	0.059570313	3.511084	-0.23461914	-0.030029297	-0.91503906	8.3671875	0.25292969	0	0	0	0	0	0	0	0	0	0.94506836	0.054931641	0.39379883	0.19873047	0.14990234	-0.044921875	0	44330	0	0	0
1165	1166	1166	Category E	-0.19189453	0.071777344	-0.93579102	0.02734375	-0.1418457	0.48168945	0	0	8/3/2018	8	3	2018	19:00:06	68406	0.6	19	0	6	0	0.059570313	3.511084	-0.23657227	-0.031982422	-0.91625977	12.474854	0.11474609	0	0	0	0	0	0	0	0	0	0.94677734	0.053222656	0.16796875	0.044677734	0.10375977	-0.019287109	0	44330	0	0	0
1166	1167	1167	Category E	-0.25195313	-0.13183594	-0.74389648	0.030029297	-0.1730957	0.47094727	0	0	8/3/2018	8	3	2018	19:00:06	68406	0.7	19	0	6	0	0.059570313	3.511084	-0.2409668	-0.032470703	-0.91455078	11.134277	0.19775391	0	0	0	0	0	0	0	0	0	0.9465332	0.053466797	0.28100586	-0.010742188	-0.099121094	0.1706543	0	44330	0	0	0
1167	1168	1168	Category E	-0.095947266	-0.083984375	-1.1879883	0.025146484	-0.20532227	0.4597168	0	0	8/3/2018	8	3	2018	19:00:06	68406	0.8	19	0	6	0	0.059570313	3.511084	-0.24584961	-0.034179688	-0.91186523	7.6638184	0.31787109	0	0	0	0	0	0	0	0	0	0.94506836	0.054931641	0.4753418	0.14990234	-0.049560547	-0.27587891	0	44330	0	0	0
1168	1169	1169	Category E	-0.11987305	-0.11987305	-0.92382813	0.042480469	-0.17797852	0.4699707	0	0	8/3/2018	8	3	2018	19:00:06	68406	0.9	19	0	6	0	0.059570313	3.511084	-0.24975586	-0.036132813	-0.90942383	10.418213	0.1550293	0	0	0	0	0	0	0	0	0	0.94384766	0.056152344	0.2277832	0.12988281	-0.083496094	-0.014160156	0	44330	0	0	0
1169	1170	1170	Category E	-0.21582031	-0.095947266	-0.76782227	0.042236328	-0.1940918	0.45678711	0	0	8/3/2018	8	3	2018	19:00:07	68407	0	19	0	7	0	0.059570313	3.511084	-0.25170898	-0.034912109	-0.91064453	13.378662	0.15942383	0	0	0	0	0	0	0	0	0	0.9453125	0.0546875	0.23974609	0.035888672	-0.060791016	0.14282227	0	44330	0	0	0
1170	1171	1171	Category E	-0.26391602	0.035888672	-0.80395508	0.010742188	-0.16650391	0.47290039	0	0	8/3/2018	8	3	2018	19:00:07	68407	0.09	19	0	7	0	0.059570313	3.511084	-0.25683594	-0.034667969	-0.90820313	7.904541	0.1262207	0	0	0	0	0	0	0	0	0	0.94458008	0.055419922	0.18212891	-0.006835938	0.070556641	0.10424805	0	44330	0	0	0
1171	1172	1172	Category E	-0.13183594	-0.035888672	-1.079834	-0.052246094	-0.1418457	0.47802734	0	0	8/3/2018	8	3	2018	19:00:07	68407	0.181	19	0	7	0	0.059570313	3.511084	-0.26342773	-0.034667969	-0.90795898	2.7275391	0.21630859	0	0	0	0	0	0	0	0	0	0.94604492	0.053955078	0.30419922	0.1315918	-0.000976563	-0.17163086	0	44330	0	0	0
1172	1173	1173	Category E	-0.071777344	0.023925781	-1.0319824	0.001220703	-0.17236328	0.47363281	0	0	8/3/2018	8	3	2018	19:00:07	68407	0.272	19	0	7	0	0.059570313	3.511084	-0.26660156	-0.034667969	-0.9074707	4.8041992	0.23852539	0	0	0	0	0	0	0	0	0	0.9465332	0.053466797	0.37792969	0.19482422	0.05859375	-0.12426758	0	44330	0	0	0
1173	1174	1174	Category E	-0.17993164	0.023925781	-0.97192383	0.046630859	-0.16259766	0.47167969	0	0	8/3/2018	8	3	2018	19:00:07	68407	0.363	19	0	7	0	0.059570313	3.511084	-0.26904297	-0.038330078	-0.90869141	5.4694824	0.12597656	0	0	0	0	0	0	0	0	0	0.94848633	0.051513672	0.21484375	0.089111328	0.062255859	-0.062988281	0	44330	0	0	0
1174	1175	1175	Category E	-0.2277832	-0.059814453	-0.73193359	0.040039063	-0.19848633	0.46166992	0	0	8/3/2018	8	3	2018	19:00:07	68407	0.454	19	0	7	0	0.059570313	3.511084	-0.27197266	-0.036132813	-0.90063477	1.5441895	0.17602539	0	0	0	0	0	0	0	0	0	0.94165039	0.058349609	0.23657227	0.044189453	-0.0234375	0.16870117	0	44330	0	0	0
1175	1176	1176	Category E	-0.095947266	0.083984375	-1.0078125	0.018310547	-0.2199707	0.45141602	0	0	8/3/2018	8	3	2018	19:00:07	68407	0.545	19	0	7	0	0.059570313	3.511084	-0.27685547	-0.035400391	-0.89746094	4.8886719	0.24316406	0	0	0	0	0	0	0	0	0	0.93994141	0.060058594	0.41040039	0.1809082	0.11938477	-0.11010742	0	44330	0	0	0
1176	1177	1177	Category E	-0.023925781	-0.035888672	-1.079834	0.032958984	-0.20727539	0.45825195	0	0	8/3/2018	8	3	2018	19:00:07	68407	0.636	19	0	7	0	0.059570313	3.511084	-0.27929688	-0.034667969	-0.89477539	1.8010254	0.31542969	0	0	0	0	0	0	0	0	0	0.93798828	0.062011719	0.44165039	0.25537109	-0.000976563	-0.18481445	0	44330	0	0	0
1177	1178	1178	Category E	-0.23999023	-0.035888672	-0.98388672	0.005615234	-0.20581055	0.45654297	0	0	8/3/2018	8	3	2018	19:00:07	68407	0.727	19	0	7	0	0.059570313	3.511084	-0.28466797	-0.032226563	-0.89697266	5.3203125	0.097412109	0	0	0	0	0	0	0	0	0	0.94165039	0.058349609	0.13476563	0.044677734	-0.003417969	-0.086669922	0	44330	0	0	0
1178	1179	1179	Category E	-0.19189453	0.059814453	-0.81591797	-0.060546875	-0.171875	0.46899414	0	0	8/3/2018	8	3	2018	19:00:07	68407	0.818	19	0	7	0	0.059570313	3.511084	-0.28808594	-0.032226563	-0.89355469	0.79711914	0.15429688	0	0	0	0	0	0	0	0	0	0.93945313	0.060546875	0.26611328	0.096191406	0.092041016	0.077636719	0	44330	0	0	0
1179	1180	1180	Category E	-0.10791016	-0.023925781	-1.2119141	-0.080078125	-0.15209961	0.47314453	0	0	8/3/2018	8	3	2018	19:00:07	68407	0.909	19	0	7	0	0.059570313	3.511084	-0.29248047	-0.032714844	-0.88916016	2.9575195	0.37158203	0	0	0	0	0	0	0	0	0	0.93676758	0.063232422	0.51586914	0.18457031	0.008789063	-0.32250977	0	44330	0	0	0
1180	1181	1181	Category E	-0.023925781	0.11987305	-0.91186523	-0.030761719	-0.16821289	0.47387695	0	0	8/3/2018	8	3	2018	19:00:08	68408	0	19	0	8	0	0.059570313	3.511084	-0.296875	-0.033935547	-0.88842773	3.4975586	0.31420898	0	0	0	0	0	0	0	0	0	0.9375	0.0625	0.45019531	0.27294922	0.15380859	-0.023193359	0	44330	0	0	0
1181	1182	1182	Category E	-0.16796875	-0.023925781	-1.0439453	-0.00390625	-0.16162109	0.47460938	0	0	8/3/2018	8	3	2018	19:00:08	68408	0.1	19	0	8	0	0.059326172	3.4417969	-0.29736328	-0.034667969	-0.88891602	5.4560547	0.20214844	0	0	0	0	0	0	0	0	0	0.93798828	0.062011719	0.29516602	0.12939453	0.010742188	-0.15478516	0	44330	0	0	0
1182	1183	1183	Category E	-0.10791016	0	-0.73193359	0.010986328	-0.19189453	0.46630859	0	0	8/3/2018	8	3	2018	19:00:08	68408	0.2	19	0	8	0	0.059326172	3.4417969	-0.30200195	-0.036621094	-0.88574219	3.822998	0.25048828	0	0	0	0	0	0	0	0	0	0.93652344	0.063476563	0.38476563	0.1940918	0.036621094	0.15380859	0	44330	0	0	0
1183	1184	1184	Category E	-0.059814453	-0.059814453	-1.079834	0.001220703	-0.19775391	0.46166992	0	0	8/3/2018	8	3	2018	19:00:08	68408	0.3	19	0	8	0	0.059326172	3.4417969	-0.30688477	-0.0390625	-0.88378906	12.484619	0.31616211	0	0	0	0	0	0	0	0	0	0.9362793	0.063720703	0.46362305	0.24707031	-0.020507813	-0.19580078	0	44330	0	0	0
1184	1185	1185	Category E	0.095947266	-0.10791016	-1.0078125	0.005859375	-0.18554688	0.46826172	0	0	8/3/2018	8	3	2018	19:00:08	68408	0.4	19	0	8	0	0.059326172	3.4417969	-0.30932617	-0.039550781	-0.88452148	9.3422852	0.42895508	0	0	0	0	0	0	0	0	0	0.93774414	0.062255859	0.59667969	0.40527344	-0.068115234	-0.12304688	0	44330	0	0	0
1185	1186	1186	Category E	-0.14379883	-0.023925781	-1.0078125	-0.039794922	-0.17797852	0.46923828	0	0	8/3/2018	8	3	2018	19:00:08	68408	0.5	19	0	8	0	0.059326172	3.4417969	-0.31323242	-0.039794922	-0.88427734	1.012207	0.21020508	0	0	0	0	0	0	0	0	0	0.93896484	0.061035156	0.30883789	0.16943359	0.015869141	-0.12329102	0	44330	0	0	0
1186	1187	1187	Category E	-0.13183594	-0.083984375	-0.82788086	-0.11425781	-0.16162109	0.46435547	0	0	8/3/2018	8	3	2018	19:00:08	68408	0.6	19	0	8	0	0.059326172	3.4417969	-0.31884766	-0.039550781	-0.88134766	8.6923828	0.19946289	0	0	0	0	0	0	0	0	0	0.93798828	0.062011719	0.28491211	0.18701172	-0.044189453	0.053466797	0	44330	0	0	0
1187	1188	1188	Category C	-0.46777344	-0.047851563	-0.64794922	0.16821289	0.29370117	0.40234375	-38.58	0	7/3/2018	7	3	2018	16:37:46	59866	0.199	16	37	46	0	0.059814453	3.4675781	-0.3215332	-0.038330078	-0.87719727	28.269531	0.27197266	0	0	0	0	0	0	0	0	0	0.93530273	0.064697266	0.38476563	-0.14599609	-0.009277344	0.22924805	0	44330	0	0	0
1188	1189	1189	Category C	-0.56396484	-0.15576172	-0.76782227	0.20922852	0.2878418	0.39013672	-38.58	0	7/3/2018	7	3	2018	16:37:46	59866	0.3	16	37	46	0	0.059814453	3.4675781	-0.32543945	-0.040527344	-0.88061523	65.505615	0.28759766	0	0	0	0	0	0	0	0	0	0.93994141	0.060058594	0.46630859	-0.23828125	-0.11499023	0.11279297	0	44330	0	0	0
1189	1190	1190	Category C	-0.56396484	-0.083984375	-0.85180664	0.18383789	0.28564453	0.40039063	-39.19	0	7/3/2018	7	3	2018	16:37:46	59866	0.4	16	37	46	0	0.059814453	3.4675781	-0.33178711	-0.039794922	-0.87744141	90.43042	0.23730469	0	0	0	0	0	0	0	0	0	0.93896484	0.061035156	0.30151367	-0.23193359	-0.043945313	0.025634766	0	44330	0	0	0
1190	1191	1191	Category C	-0.52783203	-0.095947266	-0.70776367	0.19848633	0.29052734	0.39086914	-39.31	0	7/3/2018	7	3	2018	16:37:46	59866	0.5	16	37	46	0	0.059814453	3.4675781	-0.33764648	-0.040283203	-0.87304688	105.40552	0.25805664	0	0	0	0	0	0	0	0	0	0.93701172	0.062988281	0.41088867	-0.18994141	-0.055419922	0.1652832	0	44330	0	0	0
1191	1192	1192	Category C	-0.53979492	-0.17993164	-0.7199707	0.18896484	0.29174805	0.40014648	-38.82	0	7/3/2018	7	3	2018	16:37:46	59866	0.6	16	37	46	0	0.059814453	3.4675781	-0.34301758	-0.041992188	-0.87255859	115.56909	0.28442383	0	0	0	0	0	0	0	0	0	0.93847656	0.061523438	0.48706055	-0.1965332	-0.13769531	0.15258789	0	44330	0	0	0
1192	1193	1193	Category C	-0.61181641	-0.13183594	-0.82788086	0.1550293	0.27539063	0.42456055	-37.84	0	7/3/2018	7	3	2018	16:37:46	59866	0.7	16	37	46	0	0.059814453	3.4675781	-0.34692383	-0.041748047	-0.87475586	133.30469	0.28344727	0	0	0	0	0	0	0	0	0	0.94213867	0.057861328	0.40161133	-0.26464844	-0.08984375	0.046875	0	44330	0	0	0
1193	1194	1194	Category C	-0.46777344	-0.10791016	-0.82788086	0.16601563	0.27661133	0.41503906	-37.23	0	7/3/2018	7	3	2018	16:37:46	59866	0.8	16	37	46	0	0.059814453	3.4675781	-0.35131836	-0.041259766	-0.87011719	147.77759	0.14038086	0	0	0	0	0	0	0	0	0	0.93920898	0.060791016	0.22509766	-0.11621094	-0.06640625	0.042236328	0	44330	0	0	0
1194	1195	1195	Category C	-0.46777344	-0.083984375	-0.75585938	0.14599609	0.27612305	0.42456055	-37.1	0	7/3/2018	7	3	2018	16:37:46	59866	0.9	16	37	46	0	0.059570313	3.515918	-0.35473633	-0.042480469	-0.86279297	151.1604	0.16088867	0	0	0	0	0	0	0	0	0	0.93383789	0.066162109	0.26123047	-0.11279297	-0.041259766	0.10693359	0	44330	0	0	0
1195	1196	1196	Category C	-0.49194336	-0.071777344	-0.82788086	0.15161133	0.26611328	0.41748047	-37.59	0	7/3/2018	7	3	2018	16:37:47	59867	0	16	37	47	0	0.059570313	3.515918	-0.36206055	-0.044433594	-0.85961914	142.46753	0.13623047	0	0	0	0	0	0	0	0	0	0.93383789	0.066162109	0.1887207	-0.12963867	-0.027099609	0.031738281	0	44330	0	0	0
1196	1197	1197	Category C	-0.50390625	-0.14379883	-0.81591797	0.13623047	0.27050781	0.42797852	-38.08	0	7/3/2018	7	3	2018	16:37:47	59867	0.1	16	37	47	0	0.059570313	3.515918	-0.36401367	-0.046142578	-0.8581543	128.1416	0.17529297	0	0	0	0	0	0	0	0	0	0.93334961	0.066650391	0.27929688	-0.13964844	-0.097412109	0.042236328	0	44330	0	0	0
1197	1198	1198	Category C	-0.52783203	-0.035888672	-0.83984375	0.13623047	0.27294922	0.43017578	-38.08	0	7/3/2018	7	3	2018	16:37:47	59867	0.2	16	37	47	0	0.059570313	3.515918	-0.36816406	-0.048339844	-0.85375977	103.87085	0.16064453	0	0	0	0	0	0	0	0	0	0.93115234	0.068847656	0.18603516	-0.15942383	0.012451172	0.013916016	0	44330	0	0	0
1198	1199	1199	Category C	-0.52783203	-0.095947266	-0.79199219	0.14575195	0.2722168	0.42651367	-38.33	0	7/3/2018	7	3	2018	16:37:47	59867	0.3	16	37	47	0	0.059570313	3.515918	-0.37426758	-0.049560547	-0.8515625	67.496582	0.17114258	0	0	0	0	0	0	0	0	0	0.93164063	0.068359375	0.25952148	-0.15332031	-0.046142578	0.059570313	0	44330	0	0	0
1199	1200	1200	Category C	-0.70776367	-0.14379883	-0.87597656	0.1484375	0.26879883	0.42626953	-37.72	0	7/3/2018	7	3	2018	16:37:47	59867	0.4	16	37	47	0	0.059570313	3.515918	-0.37939453	-0.050048828	-0.85302734	44.066406	0.34204102	0	0	0	0	0	0	0	0	0	0.93481445	0.065185547	0.44458008	-0.328125	-0.093505859	-0.022705078	0	44330	0	0	0
1200	1201	1201	Category C	-0.35986328	-0.023925781	-0.59985352	0.17236328	0.26220703	0.42260742	-37.23	0	7/3/2018	7	3	2018	16:37:47	59867	0.5	16	37	47	0	0.059570313	3.515918	-0.38476563	-0.050537109	-0.85058594	26.913818	0.25341797	0	0	0	0	0	0	0	0	0	0.93505859	0.064941406	0.30273438	0.024902344	0.026611328	0.25073242	0	44330	0	0	0
1201	1202	1202	Category C	-0.34790039	0.011962891	-0.63598633	0.23364258	0.24707031	0.3984375	-37.59	0	7/3/2018	7	3	2018	16:37:47	59867	0.6	16	37	47	0	0.059570313	3.515918	-0.39526367	-0.049804688	-0.84887695	16.729736	0.22680664	0	0	0	0	0	0	0	0	0	0.93774414	0.062255859	0.32226563	0.047363281	0.061767578	0.21289063	0	44330	0	0	0
1202	1203	1203	Category C	-0.64794922	-0.047851563	-0.97192383	0.20800781	0.24072266	0.41601563	-37.96	0	7/3/2018	7	3	2018	16:37:47	59867	0.7	16	37	47	0	0.059570313	3.515918	-0.39819336	-0.051269531	-0.8449707	7.3798828	0.27978516	0	0	0	0	0	0	0	0	0	0.93554688	0.064453125	0.37963867	-0.24951172	0.003417969	-0.12670898	0	44330	0	0	0
1203	1204	1204	Category C	-0.53979492	-0.035888672	-0.63598633	0.1953125	0.24975586	0.41772461	-38.95	0	7/3/2018	7	3	2018	16:37:47	59867	0.8	16	37	47	0	0.059570313	3.515918	-0.40063477	-0.0546875	-0.84399414	2.5805664	0.25073242	0	0	0	0	0	0	0	0	0	0.93579102	0.064208984	0.3659668	-0.13891602	0.018798828	0.20800781	0	44330	0	0	0
1204	1205	1205	Category C	-0.56396484	-0.095947266	-0.77978516	0.19677734	0.25292969	0.41503906	-39.44	0	7/3/2018	7	3	2018	16:37:47	59867	0.9	16	37	47	0	0.059570313	3.515918	-0.40625	-0.056396484	-0.84130859	0.20751953	0.17358398	0	0	0	0	0	0	0	0	0	0.93603516	0.063964844	0.25854492	-0.1574707	-0.039306641	0.061523438	0	44330	0	0	0
1205	1206	1206	Category C	-0.53979492	-0.059814453	-0.88793945	0.15795898	0.2590332	0.43017578	-38.7	0	7/3/2018	7	3	2018	16:37:48	59868	0	16	37	48	0	0.059570313	3.515918	-0.41381836	-0.060058594	-0.83984375	2.8398438	0.13452148	0	0	0	0	0	0	0	0	0	0.93823242	0.061767578	0.17382813	-0.12573242	0.000244141	-0.047851563	0	44330	0	0	0
1206	1207	1207	Category C	-0.46777344	-0.011962891	-0.74389648	0.17431641	0.25415039	0.42431641	-37.96	0	7/3/2018	7	3	2018	16:37:48	59868	0.1	16	37	48	0	0.059570313	3.515918	-0.41772461	-0.061035156	-0.83618164	3.439209	0.11572266	0	0	0	0	0	0	0	0	0	0.93676758	0.063232422	0.19116211	-0.049804688	0.049072266	0.092285156	0	44330	0	0	0
1207	1208	1208	Category C	-0.55175781	-0.13183594	-0.81591797	0.16455078	0.25927734	0.42749023	-37.96	0	7/3/2018	7	3	2018	16:37:48	59868	0.2	16	37	48	0	0.059570313	3.515918	-0.42016602	-0.061523438	-0.83520508	1.4377441	0.15014648	0	0	0	0	0	0	0	0	0	0.93701172	0.062988281	0.22094727	-0.13134766	-0.070068359	0.019287109	0	44330	0	0	0
1208	1209	1209	Category C	-0.47998047	-0.059814453	-0.83984375	0.13452148	0.25219727	0.43457031	-37.72	0	7/3/2018	7	3	2018	16:37:48	59868	0.3	16	37	48	0	0.059570313	3.515918	-0.42578125	-0.060546875	-0.83105469	0.69262695	0.054443359	0	0	0	0	0	0	0	0	0	0.93579102	0.064208984	0.063232422	-0.053955078	0.000732422	-0.008544922	0	44330	0	0	0
1209	1210	1210	Category C	-0.58789063	-0.011962891	-0.94799805	0.15112305	0.25976563	0.42919922	-38.09	0	7/3/2018	7	3	2018	16:37:48	59868	0.4	16	37	48	0	0.059570313	3.515918	-0.43359375	-0.059082031	-0.82958984	0.33520508	0.19995117	0	0	0	0	0	0	0	0	0	0.93798828	0.062011719	0.31982422	-0.15405273	0.047119141	-0.11816406	0	44330	0	0	0
1210	1211	1211	Category C	-0.6237793	-0.083984375	-0.91186523	0.13110352	0.25	0.44018555	-37.59	0	7/3/2018	7	3	2018	16:37:48	59868	0.5	16	37	48	0	0.059570313	3.515918	-0.43603516	-0.057617188	-0.82958984	0.060058594	0.20654297	0	0	0	0	0	0	0	0	0	0.93896484	0.061035156	0.29614258	-0.1875	-0.026123047	-0.08203125	0	44330	0	0	0
1211	1212	1212	Category C	-0.58789063	-0.071777344	-0.88793945	0.16064453	0.25048828	0.42993164	-38.33	0	7/3/2018	7	3	2018	16:37:48	59868	0.6	16	37	48	0	0.059570313	3.515918	-0.43994141	-0.060302734	-0.83154297	1.0825195	0.15844727	0	0	0	0	0	0	0	0	0	0.94287109	0.057128906	0.21508789	-0.14770508	-0.011230469	-0.056152344	0	44330	0	0	0
1212	1213	1213	Category C	-0.65991211	-0.15576172	-0.83984375	0.15478516	0.2512207	0.43408203	-39.44	0	7/3/2018	7	3	2018	16:37:48	59868	0.7	16	37	48	0	0.059570313	3.515918	-0.44384766	-0.059570313	-0.8293457	2.8447266	0.23657227	0	0	0	0	0	0	0	0	0	0.94262695	0.057373047	0.32226563	-0.21582031	-0.095947266	-0.010253906	0	44330	0	0	0
1213	1214	1214	Category C	-0.41992188	0.19189453	-0.57592773	0.20263672	0.26318359	0.40625	-39.19	0	7/3/2018	7	3	2018	16:37:48	59868	0.8	16	37	48	0	0.059570313	3.515918	-0.44921875	-0.060546875	-0.82739258	3.3371582	0.35742188	0	0	0	0	0	0	0	0	0	0.94335938	0.056640625	0.53320313	0.029296875	0.25244141	0.25146484	0	44330	0	0	0
1214	1215	1215	Category C	-0.53979492	0.10791016	-0.7199707	0.26293945	0.26367188	0.37573242	-39.68	0	7/3/2018	7	3	2018	16:37:48	59868	0.9	16	37	48	0	0.059570313	3.515918	-0.45385742	-0.062744141	-0.82666016	5.2807617	0.21875	0	0	0	0	0	0	0	0	0	0.9453125	0.0546875	0.36303711	-0.085693359	0.1706543	0.10668945	0	44330	0	0	0
1215	1216	1216	Category C	-0.47998047	-0.011962891	-0.74389648	0.28076172	0.25146484	0.36791992	-37.71	0	7/3/2018	7	3	2018	16:37:49	59869	0	16	37	49	0	0.059570313	3.515918	-0.45800781	-0.0625	-0.82788086	10.037598	0.1003418	0	0	0	0	0	0	0	0	0	0.94824219	0.051757813	0.15649414	-0.021728516	0.050537109	0.083984375	0	44330	0	0	0
1216	1217	1217	Category C	-0.59985352	0.011962891	-0.91186523	0.29077148	0.25	0.36083984	-37.96	0	7/3/2018	7	3	2018	16:37:49	59869	0.1	16	37	49	0	0.059570313	3.515918	-0.45898438	-0.063964844	-0.82275391	15.691895	0.18286133	0	0	0	0	0	0	0	0	0	0.94433594	0.055664063	0.30566406	-0.140625	0.075927734	-0.088867188	0	44330	0	0	0
1217	1218	1218	Category C	-0.37182617	0.023925781	-0.80395508	0.28808594	0.24462891	0.35864258	-38.08	0	7/3/2018	7	3	2018	16:37:49	59869	0.2	16	37	49	0	0.059570313	3.515918	-0.46801758	-0.065429688	-0.82080078	20.904053	0.13256836	0	0	0	0	0	0	0	0	0	0.94726563	0.052734375	0.20288086	0.096191406	0.089355469	0.016845703	0	44330	0	0	0
1218	1219	1219	Category C	-0.40795898	-0.071777344	-0.76782227	0.30273438	0.24389648	0.34887695	-38.58	0	7/3/2018	7	3	2018	16:37:49	59869	0.3	16	37	49	0	0.059570313	3.515918	-0.47021484	-0.065917969	-0.8190918	25.151367	0.080810547	0	0	0	0	0	0	0	0	0	0.94677734	0.053222656	0.11938477	0.062255859	-0.005615234	0.051269531	0	44330	0	0	0
1219	1220	1220	Category C	-0.53979492	-0.13183594	-0.91186523	0.29174805	0.24560547	0.36474609	-39.19	0	7/3/2018	7	3	2018	16:37:49	59869	0.4	16	37	49	0	0.059570313	3.515918	-0.47460938	-0.068115234	-0.8203125	28.4729	0.12866211	0	0	0	0	0	0	0	0	0	0.95043945	0.049560547	0.21972656	-0.064941406	-0.063476563	-0.091308594	0	44330	0	0	0
1220	1221	1221	Category C	-0.34790039	0.023925781	-0.73193359	0.29150391	0.25244141	0.35888672	-37.96	0	7/3/2018	7	3	2018	16:37:49	59869	0.5	16	37	49	0	0.059570313	3.515918	-0.4831543	-0.068603516	-0.81616211	31.715332	0.18432617	0	0	0	0	0	0	0	0	0	0.95092773	0.049072266	0.3125	0.13525391	0.092529297	0.084228516	0	44330	0	0	0
1221	1222	1222	Category C	-0.58789063	-0.083984375	-0.87597656	0.29663086	0.25830078	0.35351563	-38.45	0	7/3/2018	7	3	2018	16:37:49	59869	0.6	16	37	49	0	0.059570313	3.515918	-0.48535156	-0.070068359	-0.81225586	33.816406	0.12109375	0	0	0	0	0	0	0	0	0	0.94897461	0.051025391	0.17944336	-0.10229492	-0.013671875	-0.063476563	0	44330	0	0	0
1222	1223	1223	Category C	-0.41992188	-0.15576172	-0.89990234	0.27416992	0.25366211	0.3737793	-37.96	0	7/3/2018	7	3	2018	16:37:49	59869	0.7	16	37	49	0	0.059570313	3.515918	-0.49194336	-0.071044922	-0.81030273	33.041504	0.14257813	0	0	0	0	0	0	0	0	0	0.95068359	0.049316406	0.24609375	0.072021484	-0.084472656	-0.089355469	0	44330	0	0	0
1223	1224	1224	Category C	-0.55175781	-0.14379883	-0.83984375	0.29150391	0.25048828	0.36083984	-38.21	0	7/3/2018	7	3	2018	16:37:49	59869	0.8	16	37	49	0	0.059570313	3.515918	-0.49731445	-0.072265625	-0.81103516	31.685059	0.093994141	0	0	0	0	0	0	0	0	0	0.9543457	0.045654297	0.15405273	-0.054199219	-0.071289063	-0.028564453	0	44330	0	0	0
1224	1225	1225	Category C	-0.49194336	-0.083984375	-0.86376953	0.2800293	0.25585938	0.35595703	-38.82	0	7/3/2018	7	3	2018	16:37:49	59869	0.9	16	37	49	0	0.059570313	3.515918	-0.50585938	-0.072021484	-0.80932617	29.927734	0.057128906	0	0	0	0	0	0	0	0	0	0.95727539	0.042724609	0.080078125	0.013916016	-0.01171875	-0.054199219	0	44330	0	0	0
1225	1226	1226	Category C	-0.52783203	-0.13183594	-0.85180664	0.27685547	0.25610352	0.36352539	-38.08	0	7/3/2018	7	3	2018	16:37:50	59870	0	16	37	50	0	0.059570313	3.515918	-0.51391602	-0.072265625	-0.80737305	27.665771	0.075439453	0	0	0	0	0	0	0	0	0	0.9597168	0.040283203	0.11767578	-0.013671875	-0.059326172	-0.044189453	0	44330	0	0	0
1226	1227	1227	Category C	-0.35986328	-0.059814453	-0.70776367	0.31176758	0.25927734	0.3425293	-38.45	0	7/3/2018	7	3	2018	16:37:50	59870	0.1	16	37	50	0	0.059570313	3.515918	-0.51489258	-0.070068359	-0.80175781	22.276367	0.18164063	0	0	0	0	0	0	0	0	0	0.95556641	0.044433594	0.25952148	0.1550293	0.010253906	0.093994141	0	44330	0	0	0
1227	1228	1228	Category C	-0.61181641	-0.083984375	-0.92382813	0.31811523	0.25244141	0.34082031	-38.45	0	7/3/2018	7	3	2018	16:37:50	59870	0.2	16	37	50	0	0.059570313	3.515918	-0.52270508	-0.067626953	-0.80395508	15.363281	0.14990234	0	0	0	0	0	0	0	0	0	0.96142578	0.038574219	0.22460938	-0.088867188	-0.016113281	-0.11962891	0	44330	0	0	0
[truncated: 29,728 more rows]
[truncated: 29 more columns]
