# Supplementary material for: Development of a multisensor biologging collar and analytical techniques to describe high‐resolution spatial behavior in free‐ranging terrestrial mammals
Source: Ecol Evol. 2024 Sep 23;14(9):e70264. doi: 10.1002/ece3.70264 (PMC11420106; doi:10.1002/ece3.70264)
Supplement: Supplementary file 1 — Appendix S1 [file ECE3-14-e70264-s001.zip › doi_10_5061_dryad_jdfn2z3hv__v20240620/B5_S21_Header.csv]

Split no.	Bookmark number	Category	Pointer	Day#	Time(hh:mm:ss)	Total Event start	Event start	Number events	Duration(s)	Sum VeDBA	Mean VeDBA	Mean Dyn AccX	Mean Dyn AccY	Mean Dyn AccZ	Sum VeSBA	Mean VeSBA	Mean smth AccX	Mean smth AccY	Mean smth AccZ	VeDBA_Var	VeDBA_SD	VeSBA_Var	VeSBA_SD	Mean Animal g	Sum Animal g	Animal g_Var	Animal g_SD	Acc_x_Var	Acc_x_SD	Acc_y_Var	Acc_y_SD	Acc_z_Var	Acc_z_SD	Predominant freq, Hz	Smth press val	Max pressure val	Min pressure val	Grd air press	Altitude begin	Altitude end	Delta max/min altitude
1	1	Category L	0	8	20:08:29	1	1	110	10.901	1.56348	0.0521159	0.0244141	0.024585	0.00449219	28.5017	0.950057	-0.0188314	-0.017391	-0.949495	0.00549316	0.0741159	0	0	0.049943	1.49829	0	0	0.000773112	0.0278049	0.00224609	0.047393	0.000406901	0.0201718	0	7	0	0	1000	0	44330	44330
1	2	Category E	110	8	20:09:01	111	111	49	4.901	11.8469	0.241774	-0.028415	-0.0340003	-0.00852499	46.8518	0.956159	-0.0532027	-0.0358588	-0.953947	0.0197704	0.140607	0	0	0.0438407	2.14819	0	0	0.0174934	0.132263	0.0166016	0.128847	0.0388184	0.197024	0	7	0	0	1000	44330	44330	0
1	3	Category L	159	8	20:09:06	160	160	64	6.3	5.40869	0.0845108	-0.0262718	0.0159149	0.000991821	60.3252	0.942581	-0.0326385	0.00381851	-0.941078	0.00220108	0.0469157	0	0	0.0574188	3.6748	0	0	0.00632477	0.0795284	0.000930786	0.0305088	0.000286102	0.0169146	0	7	0	0	1000	44330	44330	0
1	4	Category E	223	8	21:01:44	224	224	59	5.801	14.5525	0.246652	0.043966	-0.00891734	-0.00038897	55.3979	0.938948	0.0748022	0.00741939	-0.935766	0.0144871	0.120362	0	0	0.0610517	3.60205	0	0	0.028672	0.169328	0.0107753	0.103804	0.0332611	0.182376	0	7	0	0	1000	44330	44330	0
1	5	Category L	282	8	21:01:50	283	283	76	7.501	2.62793	0.034578	0.00032445	0.00928698	0.00233861	71.4026	0.939508	0.0431808	0.0176392	-0.938274	0.00341476	0.0584359	0	0	0.0604923	4.59741	0	0	0.000623201	0.024964	0.000430458	0.0207475	0.00020238	0.014226	0	7	0	0	1000	44330	44330	0
1	6	Category E	358	8	21:08:50	359	359	108	10.8	26.0999	0.241665	-0.0152904	-0.00417526	-0.00186948	101.673	0.94142	0.0659315	0.0120872	-0.93835	0.00964129	0.0981901	0	0	0.0585802	6.32666	0	0	0.0268668	0.163911	0.0110926	0.105321	0.0277077	0.166456	0	7	0	0	1000	44330	44330	0
1	7	Category L	466	9	2:09:41	467	467	183	18.201	9.89526	0.0540725	0.0177716	0.011033	0.00207053	171.986	0.939812	0.174849	0.100244	-0.916468	0.00290968	0.0539414	5.34E-06	0.00231007	0.060188	11.0144	5.34E-06	0.00231007	0.0012087	0.0347663	0.00205051	0.0452826	0.000489615	0.0221273	0	7	0	0	1000	44330	44330	0
1	8	Category J	649	9	2:10:09	650	650	79	7.901	38.5959	0.488556	-0.0313087	-0.014942	-0.003214	75.5945	0.956892	0.0421034	0.0265341	-0.955029	0.0605809	0.246132	1.85E-05	0.00430608	0.0431078	3.40552	1.85E-05	0.00430608	0.029541	0.171875	0.0246922	0.157138	0.249181	0.49918	0	7	0	0	1000	44330	44330	0
1	9	Category L	728	9	3:13:56	729	729	86	8.501	5.40039	0.0627952	0.049606	-4.26E-05	-0.00411065	80.551	0.93664	-0.000999273	-0.00438034	-0.934017	0.00560104	0.0748401	5.68E-06	0.00238279	0.0633602	5.44897	5.68E-06	0.00238279	0.00526038	0.0725285	0.000357694	0.0189128	0.000360533	0.0189877	0	7	0	0	1000	44330	44330	0
1	10	Category E	814	9	3:14:04	815	815	112	11.2	26.7087	0.238471	-0.0415148	-0.0116555	0.00349862	104.554	0.93352	-0.267142	-0.0378658	-0.889757	0.0170789	0.130686	0	0	0.0664804	7.4458	0	0	0.0296217	0.172109	0.0183323	0.135397	0.0246778	0.157092	0	7	0	0	1000	44330	44330	0
1	11	Category L	926	9	4:23:14	927	927	207	20.7	15.7522	0.0760976	0.0379597	0.0183011	-0.0112517	192.857	0.931678	0.0035536	-0.0196893	-0.928147	0.00119829	0.0346164	7.19E-05	0.00848203	0.0683216	14.1426	7.19E-05	0.00848203	0.00814038	0.0902241	0.00324223	0.0569406	0.00140115	0.037432	0	7	0	0	1000	44330	44330	0
1	12	Category M	1133	9	4:23:40	1134	1134	38	3.7	19.3911	0.510292	-0.35739	-0.16793	0.132928	33.3501	0.877634	-0.284874	-0.104325	-0.823371	0.0842671	0.290288	2.57E-05	0.00506942	0.122366	4.6499	2.57E-05	0.00506942	0.151528	0.389266	0.13765	0.371013	0.0459691	0.214404	0	7	0	0	1000	44330	44330	0
1	13	Category E	1171	9	7:17:53	1172	1172	108	10.7	26.9019	0.249091	0.0861929	0.0317677	-0.0293489	99.2053	0.918568	-0.11131	-0.00762713	-0.906399	0.0107015	0.103448	7.23E-05	0.00850517	0.0814322	8.79468	7.23E-05	0.00850517	0.0344555	0.185622	0.0147841	0.12159	0.0243666	0.156098	0	7	0	0	1000	44330	44330	0
1	14	Category F	1279	9	7:20:20	1280	1280	54	5.3	13.6624	0.253007	-0.103131	-0.00936777	0.0232521	50.3364	0.932156	-0.28054	-0.0138211	-0.888387	0.0124467	0.111565	0	0	0.067844	3.66357	0	0	0.0337818	0.183798	0.0189254	0.13757	0.0230532	0.151833	0	7	0	0	1000	44330	44330	0
1	15	Category K	1333	9	7:31:35	1334	1334	423	42.3	20.4309	0.0483	0.00436279	0.00362402	-0.00243506	398.262	0.941517	0.0343124	0.0133135	-0.938175	0.000707604	0.0266008	0	0	0.0584829	24.7383	0	0	0.00283272	0.0532233	0.00108218	0.0328966	0.000491744	0.0221753	0	7	0	0	1000	44330	44330	0
1	16	Category L	1756	9	13:53:36	1757	1757	88	8.7	8.99878	0.102259	0.085796	-0.0118464	-0.0121682	81.0981	0.92157	0.0719688	-0.00211404	-0.912645	0.00283536	0.0532481	6.66E-05	0.00815989	0.0784302	6.90186	6.66E-05	0.00815989	0.0144237	0.120099	0.0011236	0.0335202	0.000982111	0.0313387	0	7	0	0	1000	44330	44330	0
1	17	Category C	1844	9	13:53:59	1845	1845	101	10.1	19.0234	0.188351	-0.144829	-0.00921208	0.0246195	92.1653	0.912528	-0.405414	-0.000355333	-0.808794	0.0121974	0.110442	0.00045444	0.0213176	0.0874724	8.83472	0.00045444	0.0213176	0.0435247	0.208626	0.00191928	0.0438096	0.00683835	0.0826943	0	7	0	0	1000	44330	44330	0
1	18	Category L	1945	9	13:54:15	1946	1946	83	8.2	15.6848	0.188974	0.0848933	0.0177781	0.0611381	81.6948	0.984275	0.131354	0.0435247	-0.965835	0.0533962	0.231076	0.00265907	0.0515662	0.115417	9.57959	0.000703007	0.0265143	0.0314206	0.177259	0.0014619	0.0382348	0.0135925	0.116587	0	7	0	0	1000	44330	44330	0
1	19	Category M	2028	9	14:02:25	2029	2029	12	1.101	30.4319	2.53599	0.348063	0.0319417	-1.02596	13.5295	1.12746	0.214762	0.00301107	-1.10677	12.7931	3.57675	0	0	0.127462	1.52954	0	0	0.927063	0.962841	11.6347	3.41097	2.72111	1.64958	0	7	0	0	1000	44330	44330	0
1	20	Category L	2040	9	14:07:22	2041	2041	224	22.401	25.1328	0.1122	-0.0231421	-0.0128686	0.0617196	225.468	1.00655	0.103491	-0.00398363	-0.999091	0.026389	0.162447	0.00245993	0.0495977	0.0835778	18.7214	0.000588553	0.0242601	0.0051106	0.0714885	0.00217002	0.0465834	0.0132926	0.115293	0	7	0	0	1000	44330	44330	0
1	21	Category M	2264	9	15:34:50	2265	2265	15	1.4	29.6016	1.97344	0.0282552	0.259847	-1.08465	17.55	1.17	0.107715	0.0472982	-1.1639	7.15343	2.67459	3.26E-05	0.00570544	0.170003	2.55005	0	0	0.545915	0.73886	4.89183	2.21175	3.6846	1.91953	0	7	0	0	1000	44330	44330	0
1	22	Category L	2279	9	15:36:41	2280	2280	137	13.701	16.5281	0.120643	0.0398306	-0.0090332	0.0643373	134.845	0.98427	0.197945	0.00733669	-0.961859	0.0157355	0.125441	0.00235409	0.0485189	0.0927752	12.7102	0.000484717	0.0220163	0.00476876	0.0690562	0.00225786	0.0475169	0.0167798	0.129537	0	7	0	0	1000	44330	44330	0
1	23	Category M	2416	9	15:36:54	2417	2417	180	18	37.9041	0.210578	-0.0375868	-0.00285238	-0.00187446	171.92	0.955112	-0.155999	-0.0342746	-0.93886	0.024863	0.15768	9.49E-06	0.00308129	0.044888	8.07983	9.49E-06	0.00308129	0.0415894	0.203935	0.00420736	0.0648641	0.0252713	0.158969	0	7	0	0	1000	44330	44330	0
1	24	Category L	2596	9	15:38:19	2597	2597	102	10.1	6.82666	0.066928	0.0455609	0.00320973	0.00240311	96.2263	0.943395	0.103157	-0.00206083	-0.936265	0.0024055	0.0490459	0	0	0.0566047	5.77368	0	0	0.0048876	0.0699114	0.000818589	0.028611	0.000615139	0.024802	0	7	0	0	1000	44330	44330	0
1	25	Category E	2698	9	15:38:40	2699	2699	99	9.9	24.8945	0.25146	-0.0121528	-0.000414299	0.000914911	93.0608	0.940008	0.0085104	-0.0465445	-0.938385	0.0164043	0.128079	2.47E-06	0.00157037	0.059992	5.93921	2.47E-06	0.00157037	0.0242192	0.155625	0.0112847	0.10623	0.0410181	0.202529	0	7	0	0	1000	44330	44330	0
1	26	Category F	2797	9	15:42:51	2798	2798	71	7	13.0398	0.183659	-0.00618604	-0.0134965	-0.00793629	67.5581	0.951523	0.118549	-0.0454789	-0.942699	0.00673966	0.0820954	0	0	0.0484774	3.44189	0	0	0.0133624	0.115596	0.00783313	0.088505	0.0191668	0.138444	0	7	0	0	1000	44330	44330	0
1	27	Category L	2868	9	15:42:59	2869	2869	59	5.901	2.84106	0.0481536	-0.0107505	-0.00231313	-0.00105105	55.5579	0.941659	0.16693	0.000322762	-0.926356	0.0029421	0.0542411	0	0	0.0583413	3.44214	0	0	0.00126208	0.0355258	0.00073656	0.0271396	0.000521385	0.0228339	0	7	0	0	1000	44330	44330	0
1	28	Category E	2927	9	15:43:14	2928	2928	73	7.2	14.9744	0.205128	0.0133876	0.00386612	0.012294	68.9932	0.945112	0.175898	0.00186952	-0.927711	0.0309724	0.17599	3.01E-05	0.0054863	0.0548882	4.00684	3.01E-05	0.0054863	0.0119562	0.109344	0.0123341	0.111059	0.0262602	0.16205	0	7	0	0	1000	44330	44330	0
1	29	Category J	3000	9	16:01:27	3001	3001	59	5.8	40.7126	0.690045	-0.0385411	-0.014305	-0.0233423	58.1829	0.98615	0.0404818	-0.0376101	-0.984421	0.129117	0.359329	1.24E-05	0.00352334	0.0138498	0.817139	1.24E-05	0.00352334	0.0762339	0.276105	0.0393604	0.198395	0.472284	0.687229	0	7	0	0	1000	44330	44330	0
1	30	Category E	3059	9	16:59:50	3060	3060	70	6.9	18.0974	0.258534	0.0256138	0.0168387	0.0119176	66.1995	0.945707	0.114052	0.00108817	-0.937563	0.0191406	0.13835	1.05E-05	0.00323468	0.0542934	3.80054	1.05E-05	0.00323468	0.0305664	0.174833	0.00901925	0.0949697	0.0393799	0.198444	0	7	0	0	1000	44330	44330	0
1	31	Category L	3129	9	17:04:25	3130	3130	95	9.501	3.5061	0.0369064	0.0197214	0.000274979	0.00886359	89.6482	0.943665	0.170978	0.0203819	-0.927333	0.0127056	0.112719	0	0	0.0563348	5.35181	0	0	0.000994552	0.0315365	7.97E-05	0.00892563	0.000483141	0.0219805	0	7	0	0	1000	44330	44330	0
1	32	Category J	3224	9	17:05:07	3225	3225	119	11.8	84.7849	0.712478	-0.0116449	-0.00444377	-0.00750066	117.72	0.989241	0.00292764	-0.0193671	-0.988374	0.122438	0.349911	4.31E-05	0.00656381	0.0174509	2.07666	1.23E-05	0.00350851	0.0584153	0.241692	0.0567124	0.238144	0.506506	0.711692	0	7	0	0	1000	44330	44330	0
1	33	Category L	3343	9	17:22:28	3344	3344	160	16	13.157	0.0822311	0.00288849	0.00228271	0.000114441	149.403	0.933769	0.0885284	-0.0189133	-0.92868	0.0118958	0.109068	3.05E-05	0.00552427	0.0662308	10.5969	3.05E-05	0.00552427	0.00673523	0.0820684	0.00313416	0.0559835	0.00130463	0.0361196	0	7	0	0	1000	44330	44330	0
1	34	Category E	3503	9	17:23:40	3504	3504	55	5.401	15.4209	0.28038	-0.0739391	-0.000599254	-0.00277433	51.3823	0.934224	0.0337003	0.0170233	-0.933239	0.025657	0.160178	0	0	0.0657759	3.61768	0	0	0.0500755	0.223775	0.0167037	0.129243	0.0289196	0.170058	0	7	0	0	1000	44330	44330	0
1	35	Category L	3558	9	17:44:47	3559	3559	47	4.6	4.36646	0.0929033	0.0825871	0.00703333	0.00785406	44.1252	0.938835	0.0894022	0.0122278	-0.933937	0.0365951	0.191299	4.16E-05	0.00644638	0.061165	2.87476	4.16E-05	0.00644638	0.00836312	0.0914501	0.00125706	0.0354551	0.000410364	0.0202574	0	7	0	0	1000	44330	44330	0
1	36	Category J	3605	9	17:44:54	3606	3606	51	5	32.1792	0.630965	-0.0453862	-0.0243135	-0.00583544	47.8188	0.937624	0.105995	-0.0270134	-0.931119	0.139744	0.373824	2.39E-05	0.00489238	0.0623755	3.18115	2.39E-05	0.00489238	0.0485313	0.220298	0.0325808	0.180502	0.417466	0.646116	0	7	0	0	1000	44330	44330	0
1	37	Category L	3656	9	18:06:52	3657	3657	50	4.901	4.72192	0.0944385	0.0639453	0.014248	0.0076416	46.5117	0.930234	0.0919482	-0.024458	-0.925225	0.0199023	0.141076	2.93E-05	0.00541266	0.0697656	3.48828	3.91E-05	0.00625	0.00742187	0.0861503	0.00172852	0.0415754	0.00119629	0.0345874	0	7	0	0	1000	44330	44330	0
1	38	Category E	3706	9	18:06:57	3707	3707	63	6.2	19.5254	0.309927	-0.027305	0.0410931	0.109049	66.8696	1.06142	-0.0693088	-0.0254681	-1.05648	0.0487622	0.220822	0.00465417	0.0682215	0.112731	7.10205	0.0015966	0.0399575	0.0303742	0.174282	0.023918	0.154655	0.0600857	0.245124	0	7	0	0	1000	44330	44330	0
1	39	Category M	3769	9	18:07:04	3770	3770	14	1.3	29.1858	2.0847	0.0493862	-0.301723	-1.0813	16.4121	1.17229	-0.206927	-0.0434745	-1.15302	5.63947	2.37476	5.23E-05	0.00723297	0.172294	2.41211	0	0	0.0500837	0.223794	4.19001	2.04695	3.7507	1.93667	0	7	0	0	1000	44330	44330	0
1	40	Category E	3783	9	18:07:06	3784	3784	49	4.8	17.7268	0.361772	-0.0155503	0.055116	0.187081	55.0356	1.12318	-0.147391	-0.0303482	-1.11237	0.114303	0.338087	0.00456892	0.0675938	0.128557	6.29932	0.00357741	0.0598114	0.0352011	0.18762	0.0152164	0.123355	0.0984036	0.313694	0	7	0	0	1000	44330	44330	0
1	41	Category J	3832	9	18:07:17	3833	3833	65	6.4	49.21	0.757076	-0.0168758	-0.0236253	-0.044227	66.3022	1.02003	0.0181453	-0.0323205	-1.01819	0.184409	0.429428	0.00108549	0.0329467	0.0240159	1.56104	0.000736178	0.0271326	0.152768	0.390856	0.05705	0.238851	0.539795	0.734707	0	7	0	0	1000	44330	44330	0
1	42	Category L	3897	9	18:11:08	3898	3898	90	8.9	5.80737	0.0645264	0.0200629	0.00596517	0.0186985	85.8484	0.953871	0.0852403	-0.0294569	-0.949173	0.0124756	0.111694	3.26E-05	0.00570544	0.0463677	4.1731	7.32E-05	0.00855816	0.00224338	0.0473643	0.00114204	0.033794	0.00118544	0.0344302	0	7	0	0	1000	44330	44330	0
1	43	Category E	3987	9	18:11:18	3988	3988	62	6.101	12.0046	0.193623	0.00636735	0.00268948	0.0101633	58.5923	0.945037	0.0153494	-0.0360068	-0.944182	0.017775	0.133323	1.18E-05	0.00343704	0.0549631	3.40771	1.18E-05	0.00343704	0.012715	0.112761	0.00967506	0.0983619	0.0214647	0.146508	0	7	0	0	1000	44330	44330	0
1	44	Category J	4049	9	18:11:51	4050	4050	104	10.301	65.0652	0.625627	-0.0119277	0.000631479	-0.0141672	99.9937	0.961477	-0.0336022	0.0124394	-0.960491	0.100675	0.317293	7.28E-05	0.00853069	0.0385226	4.00635	7.28E-05	0.00853069	0.0511522	0.226168	0.0241981	0.155557	0.406637	0.637681	0	7	0	0	1000	44330	44330	0
1	45	Category E	4153	9	18:14:56	4154	4154	66	6.5	14.6077	0.221328	-0.00491241	-0.0132835	0.0122181	62.3899	0.945301	-0.0024562	0.00475334	-0.945109	0.0170898	0.130728	1.48E-05	0.00384661	0.0546986	3.61011	1.48E-05	0.00384661	0.0155843	0.124837	0.0155325	0.12463	0.0250614	0.158308	0	7	0	0	1000	44330	44330	0
1	46	Category L	4219	9	18:15:11	4220	4220	191	19	11.8818	0.0622086	0.0173135	0.00715677	0.00237494	179.234	0.938397	0.0678251	0.0326918	-0.935064	0.00448401	0.0669627	1.28E-06	0.00113059	0.0616027	11.7661	1.28E-06	0.00113059	0.00305368	0.0552601	0.00102641	0.0320377	0.000559862	0.0236614	0	7	0	0	1000	44330	44330	0
1	47	Category J	4410	9	18:17:29	4411	4411	62	6.1	34.7217	0.560027	-0.0383695	-0.0200235	-0.0120416	59.4548	0.958949	0.0373141	-0.00411495	-0.957996	0.0951243	0.308422	0	0	0.0410511	2.54517	0	0	0.0398461	0.199615	0.0194131	0.139331	0.334862	0.578673	0	7	0	0	1000	44330	44330	0
1	48	Category L	4472	9	20:58:35	4473	4473	88	8.7	5.16455	0.0586881	-0.00419478	0.0198004	0.00313499	83.0378	0.943612	0.00235818	0.0414151	-0.942061	0.0200861	0.141725	1.11E-05	0.00333126	0.0563882	4.96216	1.11E-05	0.00333126	0.00231934	0.0481595	0.00151756	0.0389558	0.000277433	0.0166563	0	7	0	0	1000	44330	44330	0
1	49	Category J	4560	9	20:58:47	4561	4561	49	4.9	30.2454	0.617252	-0.0602429	-0.0283452	-0.00301439	45.9363	0.937475	-0.0436713	-0.0346929	-0.93472	0.109619	0.331088	0	0	0.0625249	3.06372	0	0	0.0679408	0.260655	0.0297951	0.172613	0.351144	0.592574	0	7	0	0	1000	44330	44330	0
1	50	Category L	4609	9	21:19:34	4610	4610	146	14.6	6.83521	0.0468165	0.0232837	0.000402999	0.00184109	136.469	0.934716	0.171706	-0.0298136	-0.916656	0.00569216	0.0754464	1.67E-06	0.00129313	0.0652842	9.53149	1.67E-06	0.00129313	0.00246314	0.0496301	0.000474904	0.0217923	0.000428082	0.0206901	0	7	0	0	1000	44330	44330	0
1	51	Category E	4755	9	21:19:49	4756	4756	57	5.601	13.7429	0.241104	0.00516978	-0.00350792	0.00467294	54.5518	0.957048	0.1967	-0.0115132	-0.936438	0.0361328	0.190086	2.14E-05	0.00462773	0.0429516	2.44824	2.14E-05	0.00462773	0.0183919	0.135617	0.0142587	0.11941	0.0385699	0.196392	0	7	0	0	1000	44330	44330	0
1	52	Category J	4812	9	21:20:39	4813	4813	56	5.5	38.1018	0.680389	0.033129	-0.00775146	-0.0102277	54.1721	0.967359	0.105364	-0.0259705	-0.959821	0.13858	0.372264	8.72E-06	0.00295285	0.0326407	1.82788	8.72E-06	0.00295285	0.0704694	0.265461	0.0475507	0.218061	0.45837	0.67703	0	7	0	0	1000	44330	44330	0
1	53	Category L	4868	9	21:33:20	4869	4869	67	6.6	4.73853	0.0707243	-0.0479062	0.022603	0.0157343	63.9714	0.954798	-0.0569248	-0.0374009	-0.951915	0.0310204	0.176126	7.29E-05	0.00853685	0.0452025	3.02856	7.29E-05	0.00853685	0.00396091	0.0629357	0.00138468	0.0372113	0.000644969	0.0253962	0	7	0	0	1000	44330	44330	0
1	54	Category J	4935	9	21:33:53	4936	4936	72	7.1	48.519	0.673876	-0.00604248	-0.0220846	-0.0256687	71.0852	0.987295	-0.0381436	-0.0520766	-0.985087	0.124312	0.352579	6.44E-05	0.00802658	0.0152893	1.10083	1.70E-05	0.00411755	0.0935703	0.305893	0.0314026	0.177208	0.434811	0.659402	0	7	0	0	1000	44330	44330	0
1	55	Category L	5007	9	21:57:34	5008	5008	50	4.9	3.00146	0.0600293	0.014585	0.0176416	0.0359863	48.8359	0.976719	-0.0162646	-0.0288574	-0.975698	0.0709863	0.266433	0.000541992	0.0232807	0.0232812	1.16406	0.000244141	0.015625	0.0017334	0.0416341	0.000405273	0.0201314	0.00171875	0.0414578	0	7	0	0	1000	44330	44330	0
1	56	Category J	5057	9	21:57:39	5058	5058	47	4.6	36.0386	0.766778	-0.0191001	0.0334057	0.0681568	51.8064	1.10226	0.0639181	-0.0465789	-1.0989	0.149497	0.386649	0.00210896	0.0459234	0.105744	4.96997	0.0018804	0.0433636	0.0912047	0.302001	0.0833714	0.288741	0.530357	0.728256	0	7	0	0	1000	44330	44330	0
1	57	Category M	5104	9	22:13:39	5105	5105	12	1.1	25.0562	2.08801	0.261251	-0.306539	-0.679525	13.8098	1.15082	0.0846151	-0.0753377	-1.14516	4.6026	2.14537	0.000244141	0.015625	0.150818	1.80981	0.000223796	0.0149598	0.589254	0.767629	5.38523	2.32061	1.75403	1.3244	0	7	0	0	1000	44330	44330	0
1	58	Category J	5116	9	22:15:25	5117	5117	97	9.6	67.3953	0.694797	-0.0223099	0.0234174	0.0434495	97.5554	1.00573	0.0518786	-0.0392739	-1.00299	0.100571	0.317129	0.00112254	0.0335044	0.0827687	8.02856	0.000599025	0.024475	0.0356999	0.188944	0.0339632	0.184291	0.494151	0.702959	0	7	0	0	1000	44330	44330	0
1	59	Category L	5213	9	22:22:10	5214	5214	110	10.9	5.82129	0.0529208	0.0330544	0.0052801	-0.00341131	102.832	0.934839	0.0220259	-0.00605691	-0.932988	0.0130105	0.114063	0	0	0.0651611	7.16772	0	0	0.00311612	0.0558222	0.00045055	0.0212262	0.000310724	0.0176274	0	7	0	0	1000	44330	44330	0
1	60	Category E	5323	9	22:22:21	5324	5324	60	5.9	14.9956	0.249927	-0.0361572	-0.0130493	0.0104858	56.1113	0.935189	-0.116256	-0.034786	-0.927059	0.0179199	0.133865	0	0	0.0648112	3.88867	0	0	0.0413859	0.203435	0.0134277	0.115878	0.0225667	0.150222	0	7	0	0	1000	44330	44330	0
1	61	Category F	5383	9	22:22:35	5384	5384	53	5.3	15.0369	0.283714	-0.0491045	-0.0017228	-0.00406287	50.3103	0.949251	-0.0595519	-0.0221523	-0.946856	0.0176703	0.13293	0	0	0.050749	2.6897	0	0	0.0152933	0.123666	0.0133264	0.11544	0.0683456	0.26143	0	7	0	0	1000	44330	44330	0
1	62	Category E	5436	9	22:52:11	5437	5437	61	6	15.0928	0.247423	-0.0219206	-0.00839283	0.000224129	56.5264	0.926662	0.0110544	-0.00490683	-0.926153	0.0116627	0.107994	0	0	0.0733382	4.47363	0	0	0.0443976	0.210707	0.00934138	0.0966508	0.019127	0.1383	0	7	0	0	1000	44330	44330	0
1	63	Category F	5497	9	22:58:28	5498	5498	81	8	19.0493	0.235177	0.0164961	0.0108567	-0.0035747	75.6433	0.933868	-0.0291582	0.030602	-0.932611	0.0098892	0.0994445	0	0	0.066132	5.35669	0	0	0.031027	0.176145	0.011767	0.108476	0.0211769	0.145523	0	7	0	0	1000	44330	44330	0
1	64	Category L	5578	9	22:58:54	5579	5579	73	7.2	3.74268	0.0512695	0.0321396	-0.000287618	0.00135782	68.6848	0.940888	-0.00156852	0.00218389	-0.940597	0.00309691	0.0556499	0	0	0.0591121	4.31519	0	0	0.00206015	0.0453888	0.000598646	0.0244672	0.000458182	0.0214052	0	7	0	0	1000	44330	44330	0
1	65	Category E	5651	9	23:29:00	5652	5652	121	12.1	29.4817	0.24365	-0.0313973	-0.00754415	0.000431786	113.793	0.940438	-0.122401	-0.0151508	-0.930654	0.0111881	0.105774	0	0	0.0595622	7.20703	0	0	0.0242325	0.155668	0.0179332	0.133915	0.0275011	0.165835	0	7	0	0	1000	44330	44330	0
1	66	Category F	5772	9	23:35:52	5773	5773	92	9.1	28.1978	0.306497	0.0351032	0.010713	0.000814687	86.4912	0.940122	0.126552	0.0109678	-0.930184	0.0156462	0.125085	0	0	0.0598781	5.50879	0	0	0.0302628	0.173962	0.0122389	0.110629	0.0661595	0.257215	0	7	0	0	1000	44330	44330	0
1	67	Category E	5864	9	23:40:03	5865	5865	116	11.501	28.2722	0.243726	-0.00995715	0.00282656	-0.00131752	109.549	0.944384	0.111976	0.0219748	-0.937218	0.0144253	0.120106	1.26E-05	0.00355358	0.0556157	6.45142	1.26E-05	0.00355358	0.0263945	0.162464	0.0117293	0.108302	0.0298567	0.172791	0	7	0	0	1000	44330	44330	0
1	68	Category J	5980	9	23:40:23	5981	5981	71	7	47.8101	0.673381	-0.048976	0.0191874	-0.0328593	68.9924	0.971724	0.162742	-0.0446227	-0.955484	0.0993033	0.315124	8.94E-05	0.00945535	0.0282756	2.00757	8.94E-05	0.00945535	0.0731012	0.270372	0.0350015	0.187087	0.435784	0.660139	0	7	0	0	1000	44330	44330	0
1	69	Category A	6051	8	22:59:15	59967	59967	2946	295.2	72.4429	0.0245902	-2.19E-05	2.17E-05	1.47E-05	2765.57	0.938755	0.231797	-0.780347	-0.467312	4.72E-05	0.00686689	0	0	0.0612451	180.428	0	0	0.000154059	0.012412	0.000159611	0.0126337	0.000157208	0.0125383	0	7	0	0	1000	44330	44330	0
1	70	Category B	8997	9	0:15:55	105863	105863	2945	295.118	74.9314	0.0254436	-3.92E-05	3.13E-05	5.39E-05	2794.37	0.948853	0.14668	0.602303	-0.71824	5.33E-05	0.00730101	0	0	0.0511468	150.627	0	0	0.000226815	0.0150604	0.000123438	0.0111103	0.000168536	0.0129821	0	7	0	0	1000	44330	44330	0
1	71	Category C	11942	9	1:51:32	127920	127920	230	22.9	27.8247	0.120977	-0.0280963	-0.0174189	-0.00638693	214.668	0.933339	-0.457271	-0.0110267	-0.806494	0.0046185	0.0679596	0.000231403	0.0152119	0.066661	15.332	0.000231403	0.0152119	0.0116614	0.107988	0.00821799	0.0906531	0.00282885	0.0531869	0	7	0	0	1000	44330	44330	0
1	72	Category M	12172	9	1:52:32	128150	128150	91	9.1	32.1814	0.353642	-0.0381154	-0.0385689	0.0988957	94.9329	1.04322	-0.461517	-0.10971	-0.921051	0.0755173	0.274804	0.00328919	0.0573515	0.0913113	8.30933	0.00165533	0.0406857	0.0247762	0.157405	0.0855378	0.292468	0.0527371	0.229646	0	7	0	0	1000	44330	44330	0
1	73	Category N	12263	9	1:52:41	128241	128241	19	1.8	38.2019	2.01063	0.29983	0.0931718	-0.945955	22.7747	1.19867	-0.381785	-0.00731137	-1.13613	6.02296	2.45417	0.000334087	0.0182781	0.198666	3.77466	0.000192743	0.0138832	0.478811	0.691962	3.58999	1.89473	4.4523	2.11005	0	7	0	0	1000	44330	44330	0
1	74	Category C	12282	9	1:52:44	128260	128260	210	20.9	26.1311	0.124434	-0.0104457	-0.0108247	0.0445929	206.536	0.983504	-0.472099	-0.0228039	-0.858781	0.0184884	0.135972	0.00141834	0.0376609	0.0670654	14.0837	0.000538272	0.0232007	0.00597098	0.0772721	0.00248791	0.0498789	0.0150856	0.122823	0	7	0	0	1000	44330	44330	0
1	75	Category M	12492	9	1:53:15	128470	128470	91	9	25.3611	0.278693	-0.00384991	0.0243658	-0.00559914	87.7507	0.964294	-0.504239	0.0551516	-0.819264	0.0176237	0.132754	0	0	0.0357062	3.24927	0	0	0.0179376	0.133931	0.047645	0.218277	0.0275906	0.166104	0	7	0	0	1000	44330	44330	0
1	76	Category C	12583	9	1:54:36	128561	128561	101	10	9.26831	0.0917655	-0.0118589	-0.0117937	0.00705349	96.6135	0.95657	-0.521948	-0.0326544	-0.800728	0.00345906	0.0588138	0	0	0.0434304	4.38647	0	0	0.00535176	0.0731557	0.00231329	0.0480967	0.00280883	0.0529984	0	7	0	0	1000	44330	44330	0
1	77	Category D	12684	9	1:58:07	128662	128662	100	9.9	11.0105	0.110105	0.0231323	-0.0284326	-0.0136816	95.6375	0.956375	-0.472334	0.0239258	-0.828354	0.00399414	0.0631992	6.59E-05	0.00811899	0.0436255	4.36255	6.59E-05	0.00811899	0.00711182	0.0843316	0.00635986	0.0797488	0.0030127	0.054888	0	7	0	0	1000	44330	44330	0
1	78	Category M	12784	9	1:58:18	128762	128762	55	5.4	28.1418	0.51167	-0.00700018	0.0993075	0.00539773	52.8972	0.961768	-0.522505	0.166508	-0.789524	0.357471	0.597889	4.44E-06	0.00210687	0.0382324	2.10278	4.44E-06	0.00210687	0.114253	0.338014	0.390958	0.625266	0.107107	0.327272	0	7	0	0	1000	44330	44330	0
1	79	Category C	12839	9	1:58:24	128817	128817	150	15	19.7178	0.131452	-0.0321745	-0.0271029	0.0121175	142.077	0.947181	-0.504355	-0.0185465	-0.798698	0.0062679	0.0791701	3.74E-05	0.00611841	0.052819	7.92285	3.74E-05	0.00611841	0.0106934	0.103409	0.00675293	0.0821762	0.00410156	0.0640434	0	7	0	0	1000	44330	44330	0
1	80	Category L	12989	9	7:25:31	128967	128967	43	4.3	5.40991	0.125812	0.0561069	0.0626249	-0.0295013	40.1702	0.93419	-0.204635	0.0553291	-0.905336	0.00515534	0.0718007	0	0	0.0658101	2.82983	0	0	0.00931141	0.0964956	0.00748319	0.0865055	0.00166924	0.0408563	0	7	0	0	1000	44330	44330	0
1	81	Category E	13032	9	7:25:35	129010	129010	115	11.4	27.7261	0.241096	-0.0114215	-0.00259426	-0.0047427	108.686	0.945094	0.00401028	0.0480405	-0.943336	0.014364	0.11985	0	0	0.0549062	6.31421	0	0	0.0275051	0.165847	0.0114852	0.107169	0.0320079	0.178908	0	7	0	0	1000	44330	44330	0
1	82	Category L	13147	9	17:14:51	129125	129125	57	5.701	9.36523	0.164302	0.160927	-0.00603498	-0.00587222	51.9712	0.911775	0.030569	0.0105494	-0.908996	0.00624914	0.0790515	8.14E-05	0.0090211	0.0882247	5.02881	8.14E-05	0.0090211	0.0296267	0.172124	0.000227008	0.0150668	0.000582511	0.0241353	0	7	0	0	1000	44330	44330	0
1	83	Category C	13204	9	17:17:05	129182	129182	106	10.6	21.2151	0.200142	-0.123022	0.00319456	0.0792375	103.976	0.980902	-0.330953	0.0329636	-0.914735	0.0176795	0.132964	0.000866008	0.029428	0.0745182	7.89893	0.000274082	0.0165554	0.0308101	0.175528	0.0022226	0.0471445	0.0196119	0.140042	0	7	0	0	1000	44330	44330	0
1	84	Category M	13310	9	17:17:29	129288	129288	12	1.1	24.0857	2.00714	0.320719	-0.00846354	-1.12915	12.9653	1.08044	-0.0847575	0.0222371	-1.0765	4.53166	2.12877	0	0	0.0804443	0.965332	0	0	0.194478	0.440997	3.1158	1.76516	3.02474	1.73918	0	7	0	0	1000	44330	44330	0
1	85	Category L	13322	9	17:17:40	129300	129300	159	15.8	17.4744	0.109902	0.063237	0.00855106	0.02573	153.486	0.965321	0.0819591	0.0155098	-0.954837	0.01426	0.119415	0.0013113	0.0362118	0.0792966	12.6082	0.000317843	0.0178282	0.0136504	0.116835	0.000809196	0.0284464	0.00743324	0.0862162	0	7	0	0	1000	44330	44330	0
1	86	Category C	13481	9	18:39:17	129459	129459	501	50.1	65.8323	0.131402	-0.015086	-0.00439989	0.00366601	476.979	0.952054	-0.578119	-0.0656743	-0.750139	0.00424493	0.0651531	2.14E-05	0.0046305	0.0479456	24.0208	2.14E-05	0.0046305	0.0152892	0.12365	0.00230399	0.0479999	0.00546807	0.0739464	0	7	0	0	1000	44330	44330	0
1	87	Category D	13982	9	18:41:21	129960	129960	224	22.4	24.7009	0.110272	-0.0191454	0.00505284	0.00520107	212.526	0.948775	-0.504095	-0.0357688	-0.8011	0.0031771	0.0563658	3.27E-06	0.00180824	0.0512248	11.4744	3.27E-06	0.00180824	0.00897435	0.094733	0.00232479	0.048216	0.00427028	0.0653474	0	7	0	0	1000	44330	44330	0
1	88	Category K	14206	9	18:45:07	130184	130184	40	3.9	10.7722	0.269305	0.242944	-0.00911255	-0.0605103	36.4148	0.91037	-0.281323	-0.0578613	-0.863745	0.00625	0.0790569	0	0	0.0896301	3.58521	0	0	0.0704529	0.26543	0.00206909	0.0454873	0.00479736	0.069263	0	7	0	0	1000	44330	44330	0
1	89	Category C	14246	9	18:45:20	130224	130224	349	34.9	41.1914	0.118027	-0.0337047	-0.00147674	0.00664916	327.055	0.937119	-0.477169	-0.0503454	-0.800615	0.00349072	0.0590823	3.57E-05	0.005973	0.0628806	21.9453	3.57E-05	0.005973	0.0128478	0.113348	0.00221825	0.0470983	0.00363343	0.0602779	0	7	0	0	1000	44330	44330	0
1	90	Category L	14595	9	22:11:35	130573	130573	79	7.801	7.2312	0.0915342	0.0885334	0.00530001	-0.0120741	35.1611	0.445078	0.00265155	-0.00857583	-0.442825	0.00311202	0.0557855	0.0354684	0.188331	0.0485933	3.83887	0.000210146	0.0144964	0.0203409	0.142622	0.000568631	0.023846	0.000411022	0.0202737	0	7	0	0	1000	44330	0	44330
