# Supplementary material for: Development of a multisensor biologging collar and analytical techniques to describe high‐resolution spatial behavior in free‐ranging terrestrial mammals
Source: Ecol Evol. 2024 Sep 23;14(9):e70264. doi: 10.1002/ece3.70264 (PMC11420106; doi:10.1002/ece3.70264)
Supplement: Supplementary file 1 — Appendix S1 [file ECE3-14-e70264-s001.zip › doi_10_5061_dryad_jdfn2z3hv__v20240620/B5_S21_Master.csv]

Counter	Total Event no.	Event no.	Category	Acc_x	Acc_y	Acc_z	Mag_x	Mag_y	Mag_z	Temp C	Pressure hbar	Date	DD	MM	YY	Time_dd:hh:mm:ss	Total secs	Decimal secs	Hours	Minutes	Seconds	Anlg	Light	Battery V	Acc_x sm	Acc_y sm	Acc_z sm	Ang vel	VeDBA	Vel m/s	Vel/VEDBA	FFT cleaned	FFT stuff	FFT stuff	FFT stuff	FFT sweep	FFT zero crossings	FFT zero crossings manual	VeSBA	Animal g	ODBA	Dyn AccX	Dyn AccY	Dyn AccZ	Smth Press	Altitude smth	Pressure change	Altitude change	Median pressure
0	1	1	Category L	0.0119629	0.119873	-0.947998	-0.243896	-0.081543	0.441406	-31.45	0	8/3/2018	8	3	2018	20:08:29	72509	0.099	20	8	29	0	0.0600586	3.51108	0	0	0	0	0	0	0	0	0	0	0	0	0	0	0	0	0	0	0	0	0	0	0	44330	0
1	2	2	Category L	0.059814453	0.035888672	-0.89990234	-0.25341797	-0.082275391	0.43530273	-31.2	0	8/3/2018	8	3	2018	20:08:29	72509	0.199	20	8	29	0	0.060058594	3.511084	0	0	0	0	0	0	0	0	0	0	0	0	0	0	0	0	0	0	0	0	0	0	0	44330	0
2	3	3	Category L	0.10791016	0.047851563	-0.92382813	-0.25146484	-0.080566406	0.44140625	-31.08	0	8/3/2018	8	3	2018	20:08:29	72509	0.3	20	8	29	0	0.060058594	3.511084	0	0	0	0	0	0	0	0	0	0	0	0	0	0	0	0	0	0	0	0	0	0	0	44330	0
3	4	4	Category L	0.13183594	0.011962891	-0.93579102	-0.24658203	-0.076416016	0.4362793	-31.2	0	8/3/2018	8	3	2018	20:08:29	72509	0.4	20	8	29	0	0.060058594	3.511084	0	0	0	0	0	0	0	0	0	0	0	0	0	0	0	0	0	0	0	0	0	44330	0	0	0
4	5	5	Category L	0.11987305	0.011962891	-0.95996094	-0.24731445	-0.079345703	0.44140625	-31.69	0	8/3/2018	8	3	2018	20:08:29	72509	0.5	20	8	29	0	0.060058594	3.511084	0	0	0	0	0	0	0	0	0	0	0	0	0	0	0	0	0	0	0	0	0	44330	0	0	0
5	6	6	Category L	0.10791016	0	-0.92382813	-0.24731445	-0.080566406	0.44042969	-32.06	0	8/3/2018	8	3	2018	20:08:29	72509	0.6	20	8	29	0	0.060058594	3.511084	0	0	0	0	0	0	0	0	0	0	0	0	0	0	0	0	0	0	0	0	0	44330	0	0	0
6	7	7	Category L	0.059814453	0.011962891	-0.93579102	-0.25146484	-0.077636719	0.44335938	-32.19	0	8/3/2018	8	3	2018	20:08:29	72509	0.7	20	8	29	0	0.060058594	3.511084	0	0	0	0	0	0	0	0	0	0	0	0	0	0	0	0	0	0	0	0	0	44330	0	0	0
7	8	8	Category L	0.10791016	0.011962891	-0.93579102	-0.24658203	-0.081787109	0.43554688	-32.19	0	8/3/2018	8	3	2018	20:08:29	72509	0.8	20	8	29	0	0.060058594	3.511084	0	0	0	0	0	0	0	0	0	0	0	0	0	0	0	0	0	0	0	0	0	44330	0	0	0
8	9	9	Category L	0.10791016	0.023925781	-0.93579102	-0.24804688	-0.079833984	0.44042969	-31.94	0	8/3/2018	8	3	2018	20:08:29	72509	0.9	20	8	29	0	0.060058594	3.511084	0	0	0	0	0	0	0	0	0	0	0	0	0	0	0	0	0	0	0	0	0	44330	0	0	0
9	10	10	Category L	0.095947266	0.011962891	-0.91186523	-0.24804688	-0.078857422	0.4375	-31.81	0	8/3/2018	8	3	2018	20:08:30	72510	0	20	8	30	0	0.060058594	3.511084	0	0	0	0	0	0	0	0	0	0	0	0	0	0	0	0	0	0	0	0	0	44330	0	0	0
10	11	11	Category L	0.095947266	0	-0.94799805	-0.24633789	-0.081542969	0.43945313	-31.57	0	8/3/2018	8	3	2018	20:08:30	72510	0.09	20	8	30	0	0.060058594	3.511084	0	0	0	159.86523	0	0	0	0	0	0	0	0	0	0	0	0	0	0	0	0	0	44330	0	0	0
11	12	12	Category L	0.083984375	0	-0.91186523	-0.24707031	-0.077148438	0.43945313	-31.57	0	8/3/2018	8	3	2018	20:08:30	72510	0.181	20	8	30	0	0.060058594	3.511084	0	0	0	160.02271	0	0	0	0	0	0	0	0	0	0	0	0	0	0	0	0	0	44330	0	0	0
12	13	13	Category L	0.059814453	0.011962891	-0.92382813	-0.25170898	-0.081298828	0.44018555	-31.69	0	8/3/2018	8	3	2018	20:08:30	72510	0.272	20	8	30	0	0.060058594	3.511084	0	0	0	160.37744	0	0	0	0	0	0	0	0	0	0	0	0	0	0	0	0	0	44330	0	0	0
13	14	14	Category L	0.095947266	0.023925781	-0.94799805	-0.25146484	-0.080566406	0.44238281	-31.45	0	8/3/2018	8	3	2018	20:08:30	72510	0.363	20	8	30	0	0.060058594	3.511084	0	0	0	160.70776	0	0	0	0	0	0	0	0	0	0	0	0	0	0	0	0	0	44330	0	0	0
14	15	15	Category L	0.047851563	0.023925781	-0.93579102	-0.25	-0.078857422	0.43847656	-31.82	0	8/3/2018	8	3	2018	20:08:30	72510	0.454	20	8	30	0	0.060058594	3.511084	0	0	0	156.20654	0	0	0	0	0	0	0	0	0	0	0	0	0	0	0	0	0	44330	0	0	0
15	16	16	Category L	0.059814453	0.011962891	-0.91186523	-0.25073242	-0.076904297	0.43725586	-31.45	0	8/3/2018	8	3	2018	20:08:30	72510	0.545	20	8	30	0	0.060058594	3.511084	0	0	0	143.8479	0	0	0	0	0	0	0	0	0	0	0	0	0	0	0	0	0	44330	0	0	0
16	17	17	Category L	0.035888672	0.011962891	-0.94799805	-0.24487305	-0.082763672	0.4362793	-31.08	0	8/3/2018	8	3	2018	20:08:30	72510	0.636	20	8	30	0	0.060058594	3.511084	0	0	0	82.106689	0	0	0	0	0	0	0	0	0	0	0	0	0	0	0	0	0	44330	0	0	0
17	18	18	Category L	0.071777344	0.035888672	-0.95996094	-0.25268555	-0.082519531	0.44018555	-30.96	0	8/3/2018	8	3	2018	20:08:30	72510	0.727	20	8	30	0	0.060058594	3.511084	0	0	0	19.892822	0	0	0	0	0	0	0	0	0	0	0	0	0	0	0	0	0	44330	0	0	0
18	19	19	Category L	0.083984375	0.023925781	-0.92382813	-0.24658203	-0.079101563	0.43920898	-30.71	0	8/3/2018	8	3	2018	20:08:30	72510	0.818	20	8	30	0	0.060058594	3.511084	0	0	0	7.0795898	0	0	0	0	0	0	0	0	0	0	0	0	0	0	0	0	0	44330	0	0	0
19	20	20	Category L	0.071777344	0.011962891	-0.91186523	-0.25366211	-0.080566406	0.43920898	-31.2	0	8/3/2018	8	3	2018	20:08:30	72510	0.909	20	8	30	0	0.060058594	3.511084	0	0	0	2.2116699	0	0	0	0	0	0	0	0	0	0	0	0	0	0	0	0	0	44330	0	0	0
20	21	21	Category L	0.095947266	0.035888672	-0.92382813	-0.24902344	-0.080322266	0.43920898	-31.45	0	8/3/2018	8	3	2018	20:08:31	72511	0	20	8	31	0	0.060058594	3.511084	0	0	0	1.791748	0	0	0	0	0	0	0	0	0	0	0	0	0	0	0	0	0	44330	0	0	0
21	22	22	Category L	0.11987305	0.011962891	-0.93579102	-0.24951172	-0.077148438	0.4375	-31.94	0	8/3/2018	8	3	2018	20:08:31	72511	0.111	20	8	31	0	0.060058594	3.511084	0	0	0	1.263916	0	0	0	0	0	0	0	0	0	0	0	0	0	0	0	0	0	44330	0	0	0
22	23	23	Category L	0.10791016	0.023925781	-0.94799805	-0.24780273	-0.080322266	0.44335938	-32.31	0	8/3/2018	8	3	2018	20:08:31	72511	0.222	20	8	31	0	0.059814453	3.4788574	0	0	0	0.58105469	0	0	0	0	0	0	0	0	0	0	0	0	0	0	0	0	0	44330	0	0	0
23	24	24	Category L	0.083984375	0.011962891	-0.94799805	-0.25146484	-0.074462891	0.4375	-31.82	0	8/3/2018	8	3	2018	20:08:31	72511	0.333	20	8	31	0	0.059814453	3.4788574	0	0	0	0.31713867	0	0	0	0	0	0	0	0	0	0	0	0	0	0	0	0	0	44330	0	0	0
24	25	25	Category L	0.10791016	0.023925781	-0.95996094	-0.24804688	-0.081787109	0.43847656	-31.57	0	8/3/2018	8	3	2018	20:08:31	72511	0.444	20	8	31	0	0.059814453	3.4788574	0	0	0	0.3034668	0	0	0	0	0	0	0	0	0	0	0	0	0	0	0	0	0	44330	0	0	0
25	26	26	Category L	0.095947266	0.035888672	-0.95996094	-0.25244141	-0.079589844	0.43994141	-31.33	0	8/3/2018	8	3	2018	20:08:31	72511	0.555	20	8	31	0	0.059814453	3.4788574	0	0	0	1.2519531	0	0	0	0	0	0	0	0	0	0	0	0	0	0	0	0	0	44330	0	0	0
26	27	27	Category L	0.095947266	0	-0.94799805	-0.24658203	-0.084960938	0.43823242	-31.2	0	8/3/2018	8	3	2018	20:08:31	72511	0.666	20	8	31	0	0.059814453	3.4788574	0	0	0	1.5009766	0	0	0	0	0	0	0	0	0	0	0	0	0	0	0	0	0	44330	0	0	0
27	28	28	Category L	0.071777344	0	-0.94799805	-0.25170898	-0.078125	0.44042969	-31.45	0	8/3/2018	8	3	2018	20:08:31	72511	0.777	20	8	31	0	0.059814453	3.4788574	0	0	0	1.4631348	0	0	0	0	0	0	0	0	0	0	0	0	0	0	0	0	0	44330	0	0	0
28	29	29	Category L	0.083984375	0.023925781	-0.93579102	-0.25146484	-0.080566406	0.43994141	-31.82	0	8/3/2018	8	3	2018	20:08:31	72511	0.888	20	8	31	0	0.059814453	3.4788574	0	0	0	1.2973633	0	0	0	0	0	0	0	0	0	0	0	0	0	0	0	0	0	44330	0	0	0
29	30	30	Category L	0.095947266	0.011962891	-0.95996094	-0.25	-0.080566406	0.44140625	-31.94	0	8/3/2018	8	3	2018	20:08:32	72512	0	20	8	32	0	0.059814453	3.4788574	0	0	0	0.82958984	0	0	0	0	0	0	0	0	0	0	0	0	0	0	0	0	0	44330	0	0	0
30	31	31	Category L	0.047851563	0.011962891	-0.94799805	-0.24658203	-0.077392578	0.43847656	-31.81	0	8/3/2018	8	3	2018	20:08:32	72512	0.1	20	8	32	0	0.059814453	3.4788574	0	0	0	0.43017578	0	0	0	0	0	0	0	0	0	0	0	0	0	0	0	0	0	44330	0	0	0
31	32	32	Category L	0.083984375	0.023925781	-0.94799805	-0.24780273	-0.076171875	0.44140625	-31.94	0	8/3/2018	8	3	2018	20:08:32	72512	0.2	20	8	32	0	0.059814453	3.4788574	0	0	0	2.513916	0	0	0	0	0	0	0	0	0	0	0	0	0	0	0	0	0	44330	0	0	0
32	33	33	Category L	0.083984375	0.023925781	-0.93579102	-0.24829102	-0.075439453	0.43847656	-31.94	0	8/3/2018	8	3	2018	20:08:32	72512	0.3	20	8	32	0	0.059814453	3.4788574	0	0	0	5.1652832	0	0	0	0	0	0	0	0	0	0	0	0	0	0	0	0	0	44330	0	0	0
33	34	34	Category L	0.059814453	0.011962891	-0.97192383	-0.25024414	-0.076171875	0.44140625	-32.18	0	8/3/2018	8	3	2018	20:08:32	72512	0.4	20	8	32	0	0.059814453	3.4788574	0	0	0	9.9372559	0	0	0	0	0	0	0	0	0	0	0	0	0	0	0	0	0	44330	0	0	0
34	35	35	Category L	-0.023925781	0.023925781	-0.87597656	-0.25366211	-0.072753906	0.44433594	-31.94	0	8/3/2018	8	3	2018	20:08:32	72512	0.5	20	8	32	0	0.059814453	3.4788574	0	0	0	16.487061	0	0	0	0	0	0	0	0	0	0	0	0	0	0	0	0	0	44330	0	0	0
35	36	36	Category L	0.071777344	0.19189453	-0.92382813	-0.24682617	-0.033203125	0.45043945	-31.94	0	8/3/2018	8	3	2018	20:08:32	72512	0.6	20	8	32	0	0.059814453	3.4788574	0	0	0	20.906982	0	0	0	0	0	0	0	0	0	0	0	0	0	0	0	0	0	44330	0	0	0
36	37	37	Category L	0	0.11987305	-0.93579102	-0.234375	0.031738281	0.46362305	-32.06	0	8/3/2018	8	3	2018	20:08:32	72512	0.7	20	8	32	0	0.059814453	3.4788574	0	0	0	22.758545	0	0	0	0	0	0	0	0	0	0	0	0	0	0	0	0	0	44330	0	0	0
37	38	38	Category L	-0.011962891	-0.071777344	-1.0439453	-0.21118164	0.071289063	0.46191406	-32.06	0	8/3/2018	8	3	2018	20:08:32	72512	0.8	20	8	32	0	0.059814453	3.4788574	0	0	0	24.659668	0	0	0	0	0	0	0	0	0	0	0	0	0	0	0	0	0	44330	0	0	0
38	39	39	Category L	-0.059814453	-0.13183594	-1.0078125	-0.21948242	0.097412109	0.45849609	-32.68	0	8/3/2018	8	3	2018	20:08:32	72512	0.9	20	8	32	0	0.059814453	3.4788574	0	0	0	27.183105	0	0	0	0	0	0	0	0	0	0	0	0	0	0	0	0	0	44330	0	0	0
39	40	40	Category L	0	-0.071777344	-0.89990234	-0.22216797	0.099121094	0.45947266	-32.56	0	8/3/2018	8	3	2018	20:08:33	72513	0	20	8	33	0	0.059814453	3.4788574	0	0	0	28.281006	0	0	0	0	0	0	0	0	0	0	0	0	0	0	0	0	0	44330	0	0	0
40	41	41	Category L	0	-0.035888672	-0.92382813	-0.23242188	0.093017578	0.45825195	-32.43	0	8/3/2018	8	3	2018	20:08:33	72513	0.1	20	8	33	0	0.059814453	3.4788574	0.037841797	0.011474609	-0.93774414	27.682373	0.062255859	0	0	0	0	0	0	0	0	0	0.9387207	0.061279297	0.099365234	-0.037841797	-0.047363281	0.013916016	0	44330	0	0	0
41	42	42	Category L	0.047851563	0	-0.93579102	-0.23413086	0.08984375	0.45507813	-31.94	0	8/3/2018	8	3	2018	20:08:33	72513	0.2	20	8	33	0	0.059814453	3.4788574	0.037597656	0.010253906	-0.93798828	28.290039	0.014648438	0	0	0	0	0	0	0	0	0	0.9387207	0.061279297	0.022705078	0.010009766	-0.010253906	0.002197266	0	44330	0	0	0
42	43	43	Category L	0.035888672	-0.011962891	-0.93579102	-0.23779297	0.08984375	0.45581055	-31.45	0	8/3/2018	8	3	2018	20:08:33	72513	0.3	20	8	33	0	0.059814453	3.4788574	0.036621094	0.010009766	-0.9387207	30.170898	0.022216797	0	0	0	0	0	0	0	0	0	0.93945313	0.060546875	0.025878906	-0.000732422	-0.021972656	0.002929688	0	44330	0	0	0
43	44	44	Category L	0.035888672	0	-0.93579102	-0.23608398	0.083740234	0.45385742	-31.45	0	8/3/2018	8	3	2018	20:08:33	72513	0.4	20	8	33	0	0.059814453	3.4788574	0.035400391	0.009033203	-0.93945313	29.077393	0.009765625	0	0	0	0	0	0	0	0	0	0.94018555	0.059814453	0.013183594	0.000244141	-0.009033203	0.003662109	0	44330	0	0	0
44	45	45	Category L	0.023925781	0.035888672	-0.93579102	-0.23876953	0.087158203	0.45581055	-31.45	0	8/3/2018	8	3	2018	20:08:33	72513	0.5	20	8	33	0	0.059814453	3.4788574	0.033691406	0.008789063	-0.93945313	24.71167	0.028808594	0	0	0	0	0	0	0	0	0	0.94018555	0.059814453	0.040527344	-0.009765625	0.026855469	0.003662109	0	44330	0	0	0
45	46	46	Category L	0.023925781	0.023925781	-0.95996094	-0.23608398	0.081054688	0.45556641	-31.94	0	8/3/2018	8	3	2018	20:08:33	72513	0.6	20	8	33	0	0.059814453	3.4788574	0.032470703	0.008789063	-0.93920898	21.163086	0.026855469	0	0	0	0	0	0	0	0	0	0.93994141	0.060058594	0.043945313	-0.008544922	0.014892578	-0.020507813	0	44330	0	0	0
46	47	47	Category L	0.011962891	0.023925781	-0.94799805	-0.23779297	0.086181641	0.45288086	-32.06	0	8/3/2018	8	3	2018	20:08:33	72513	0.7	20	8	33	0	0.059814453	3.4788574	0.03125	0.009033203	-0.93920898	19.165039	0.025634766	0	0	0	0	0	0	0	0	0	0.93969727	0.060302734	0.042724609	-0.019287109	0.014648438	-0.008544922	0	44330	0	0	0
47	48	48	Category L	0.023925781	0.011962891	-0.92382813	-0.23339844	0.084472656	0.45581055	-31.94	0	8/3/2018	8	3	2018	20:08:33	72513	0.8	20	8	33	0	0.059814453	3.4788574	0.030761719	0.008789063	-0.93896484	17.190674	0.016845703	0	0	0	0	0	0	0	0	0	0.93945313	0.060546875	0.024902344	-0.006835938	0.002929688	0.015136719	0	44330	0	0	0
48	49	49	Category L	0.011962891	0.023925781	-0.92382813	-0.24121094	0.085205078	0.45385742	-32.19	0	8/3/2018	8	3	2018	20:08:33	72513	0.9	20	8	33	0	0.059814453	3.4788574	0.029541016	0.008544922	-0.93896484	14.141357	0.027832031	0	0	0	0	0	0	0	0	0	0.93945313	0.060546875	0.048095703	-0.017578125	0.015136719	0.015136719	0	44330	0	0	0
49	50	50	Category L	0.011962891	0.011962891	-0.93579102	-0.23950195	0.081298828	0.45458984	-32.19	0	8/3/2018	8	3	2018	20:08:34	72514	0	20	8	34	0	0.059814453	3.4788574	0.028076172	0.008300781	-0.93896484	12.262695	0.016845703	0	0	0	0	0	0	0	0	0	0.93945313	0.060546875	0.023193359	-0.016113281	0.003417969	0.003173828	0	44330	0	0	0
50	51	51	Category L	0.011962891	0.011962891	-0.95996094	-0.24023438	0.086425781	0.45898438	-32.06	0	8/3/2018	8	3	2018	20:08:34	72514	0.1	20	8	34	0	0.059814453	3.4788574	0.027099609	0.008056641	-0.93969727	11.571777	0.025390625	0	0	0	0	0	0	0	0	0	0.94018555	0.059814453	0.0390625	-0.015136719	0.003662109	-0.020019531	0	44330	0	0	0
51	52	52	Category L	0.023925781	0	-0.94799805	-0.23608398	0.083007813	0.45361328	-32.43	0	8/3/2018	8	3	2018	20:08:34	72514	0.2	20	8	34	0	0.059814453	3.4788574	0.025878906	0.008300781	-0.93945313	9.154541	0.011962891	0	0	0	0	0	0	0	0	0	0.93969727	0.060302734	0.018798828	-0.001953125	-0.008300781	-0.008300781	0	44330	0	0	0
52	53	53	Category L	0.011962891	0.011962891	-0.91186523	-0.23779297	0.084960938	0.45288086	-32.56	0	8/3/2018	8	3	2018	20:08:34	72514	0.3	20	8	34	0	0.059814453	3.4788574	0.024658203	0.010253906	-0.93969727	4.8933105	0.030761719	0	0	0	0	0	0	0	0	0	0.93994141	0.060058594	0.042236328	-0.012695313	0.001464844	0.027832031	0	44330	0	0	0
53	54	54	Category L	0.011962891	0.023925781	-0.91186523	-0.23779297	0.083007813	0.45581055	-32.56	0	8/3/2018	8	3	2018	20:08:34	72514	0.4	20	8	34	0	0.059814453	3.4788574	0.024169922	0.009765625	-0.94067383	1.1206055	0.034423828	0	0	0	0	0	0	0	0	0	0.94116211	0.058837891	0.055175781	-0.012207031	0.013916016	0.028808594	0	44330	0	0	0
54	55	55	Category L	0.023925781	0.011962891	-0.94799805	-0.23852539	0.087890625	0.4519043	-32.43	0	8/3/2018	8	3	2018	20:08:34	72514	0.5	20	8	34	0	0.059814453	3.4788574	0.023193359	0.008056641	-0.94067383	0.88916016	0.008056641	0	0	0	0	0	0	0	0	0	0.94116211	0.058837891	0.011230469	0.000488281	0.003662109	-0.007080078	0	44330	0	0	0
55	56	56	Category L	0.035888672	0.011962891	-0.91186523	-0.24121094	0.081787109	0.45166016	-32.31	0	8/3/2018	8	3	2018	20:08:34	72514	0.6	20	8	34	0	0.059814453	3.4788574	0.022705078	0.0078125	-0.94091797	1.5019531	0.031982422	0	0	0	0	0	0	0	0	0	0.94116211	0.058837891	0.046142578	0.012939453	0.00390625	0.029052734	0	44330	0	0	0
56	57	57	Category L	0.011962891	0.011962891	-0.92382813	-0.24365234	0.083740234	0.45458984	-31.94	0	8/3/2018	8	3	2018	20:08:34	72514	0.7	20	8	34	0	0.059814453	3.4788574	0.021972656	0.0078125	-0.94140625	1.623291	0.020751953	0	0	0	0	0	0	0	0	0	0.94165039	0.058349609	0.031982422	-0.010009766	0.00390625	0.017578125	0	44330	0	0	0
57	58	58	Category L	0.011962891	0.011962891	-0.95996094	-0.23876953	0.080322266	0.45288086	-31.57	0	8/3/2018	8	3	2018	20:08:34	72514	0.8	20	8	34	0	0.059814453	3.4788574	0.021484375	0.007568359	-0.94116211	1.7463379	0.021240234	0	0	0	0	0	0	0	0	0	0.94140625	0.05859375	0.032470703	-0.009521484	0.004150391	-0.018554688	0	44330	0	0	0
58	59	59	Category L	0.023925781	0	-0.92382813	-0.24121094	0.080566406	0.45458984	-31.57	0	8/3/2018	8	3	2018	20:08:34	72514	0.9	20	8	34	0	0.059814453	3.4788574	0.020996094	0.007324219	-0.94091797	1.3881836	0.018798828	0	0	0	0	0	0	0	0	0	0.94116211	0.058837891	0.027099609	0.002685547	-0.007324219	0.017089844	0	44330	0	0	0
59	60	60	Category L	0.023925781	0.023925781	-0.94799805	-0.23681641	0.084472656	0.45483398	-31.57	0	8/3/2018	8	3	2018	20:08:35	72515	0	20	8	35	0	0.059814453	3.4788574	0.020019531	0.006835938	-0.94067383	0.87792969	0.018798828	0	0	0	0	0	0	0	0	0	0.94091797	0.059082031	0.027832031	0.003662109	0.016845703	-0.007080078	0	44330	0	0	0
60	61	61	Category L	0.023925781	0.011962891	-0.93579102	-0.24462891	0.078613281	0.45654297	-31.57	0	8/3/2018	8	3	2018	20:08:35	72515	0.1	20	8	35	0	0.060058594	3.4788574	0.019287109	0.006591797	-0.94116211	0.43286133	0.008789063	0	0	0	0	0	0	0	0	0	0.94140625	0.05859375	0.015136719	0.004394531	0.005126953	0.005371094	0	44330	0	0	0
61	62	62	Category L	0.023925781	0.023925781	-0.93579102	-0.24121094	0.080566406	0.45458984	-31.57	0	8/3/2018	8	3	2018	20:08:35	72515	0.2	20	8	35	0	0.060058594	3.4788574	0.018066406	0.006347656	-0.94165039	0.28808594	0.019287109	0	0	0	0	0	0	0	0	0	0.94189453	0.058105469	0.029052734	0.005615234	0.017333984	0.005859375	0	44330	0	0	0
62	63	63	Category L	0.035888672	0.011962891	-0.92382813	-0.24121094	0.079589844	0.45458984	-31.57	0	8/3/2018	8	3	2018	20:08:35	72515	0.3	20	8	35	0	0.060058594	3.4788574	0.016845703	0.006103516	-0.94189453	0.22338867	0.026855469	0	0	0	0	0	0	0	0	0	0.94213867	0.057861328	0.042724609	0.018798828	0.005615234	0.018066406	0	44330	0	0	0
63	64	64	Category L	0.011962891	0.011962891	-0.89990234	-0.23950195	0.078369141	0.45263672	-31.69	0	8/3/2018	8	3	2018	20:08:35	72515	0.4	20	8	35	0	0.060058594	3.4788574	0.015625	0.006103516	-0.94189453	0.30078125	0.042480469	0	0	0	0	0	0	0	0	0	0.94213867	0.057861328	0.051513672	-0.003662109	0.005615234	0.041992188	0	44330	0	0	0
64	65	65	Category L	0.023925781	0	-0.92382813	-0.24023438	0.083740234	0.45556641	-31.57	0	8/3/2018	8	3	2018	20:08:35	72515	0.5	20	8	35	0	0.060058594	3.4788574	0.014892578	0.006347656	-0.94189453	0.43676758	0.021240234	0	0	0	0	0	0	0	0	0	0.94213867	0.057861328	0.033447266	0.008789063	-0.006347656	0.018066406	0	44330	0	0	0
65	66	66	Category L	0.023925781	0.011962891	-0.93579102	-0.2421875	0.084472656	0.45458984	-31.57	0	8/3/2018	8	3	2018	20:08:35	72515	0.6	20	8	35	0	0.060058594	3.4788574	0.013427734	0.006103516	-0.94213867	0.57788086	0.013427734	0	0	0	0	0	0	0	0	0	0.94213867	0.057861328	0.022460938	0.010253906	0.005615234	0.006347656	0	44330	0	0	0
66	67	67	Category L	0.011962891	0.011962891	-0.93579102	-0.24291992	0.082275391	0.45458984	-31.69	0	8/3/2018	8	3	2018	20:08:35	72515	0.7	20	8	35	0	0.060058594	3.4788574	0.012207031	0.005859375	-0.94165039	0.7199707	0.008300781	0	0	0	0	0	0	0	0	0	0.94189453	0.058105469	0.012207031	-0.000244141	0.005859375	0.005859375	0	44330	0	0	0
67	68	68	Category L	0.011962891	0.011962891	-0.93579102	-0.24023438	0.085449219	0.45483398	-31.57	0	8/3/2018	8	3	2018	20:08:35	72515	0.8	20	8	35	0	0.060058594	3.4788574	0.010986328	0.006347656	-0.94165039	0.82080078	0.008056641	0	0	0	0	0	0	0	0	0	0.94165039	0.058349609	0.012207031	0.000732422	0.005371094	0.005859375	0	44330	0	0	0
68	69	69	Category L	0.011962891	0.011962891	-0.95996094	-0.23608398	0.082275391	0.45703125	-31.45	0	8/3/2018	8	3	2018	20:08:35	72515	0.9	20	8	35	0	0.060058594	3.4788574	0.010009766	0.006347656	-0.94140625	1.0131836	0.019042969	0	0	0	0	0	0	0	0	0	0.94165039	0.058349609	0.025390625	0.001708984	0.005371094	-0.018310547	0	44330	0	0	0
69	70	70	Category L	0.023925781	0.011962891	-0.91186523	-0.24365234	0.083007813	0.45458984	-31.45	0	8/3/2018	8	3	2018	20:08:36	72516	0	20	8	36	0	0.060058594	3.4788574	0.008789063	0.006103516	-0.94140625	1.6950684	0.033691406	0	0	0	0	0	0	0	0	0	0.94140625	0.05859375	0.050292969	0.014892578	0.005615234	0.029541016	0	44330	0	0	0
70	71	71	Category L	0.011962891	0.023925781	-0.92382813	-0.24291992	0.079345703	0.45288086	-31.08	0	8/3/2018	8	3	2018	20:08:36	72516	0.1	20	8	36	0	0.060058594	3.4788574	0.007568359	0.006347656	-0.94091797	4.059082	0.024902344	0	0	0	0	0	0	0	0	0	0.94116211	0.058837891	0.038818359	0.004150391	0.017333984	0.017089844	0	44330	0	0	0
71	72	72	Category L	0	0.011962891	-0.87597656	-0.23925781	0.083007813	0.45483398	-31.08	0	8/3/2018	8	3	2018	20:08:36	72516	0.2	20	8	36	0	0.060058594	3.4788574	0.010009766	0.006103516	-0.94677734	8.7810059	0.071777344	0	0	0	0	0	0	0	0	0	0.94702148	0.052978516	0.086914063	-0.010009766	0.005615234	0.070800781	0	44330	0	0	0
72	73	73	Category L	0.023925781	-0.071777344	-0.87597656	-0.23388672	0.06640625	0.45532227	-31.32	0	8/3/2018	8	3	2018	20:08:36	72516	0.3	20	8	36	0	0.060058594	3.4788574	0.011962891	0.006835938	-0.94946289	14.167236	0.10839844	0	0	0	0	0	0	0	0	0	0.94970703	0.050292969	0.16430664	0.01171875	-0.078613281	0.073486328	0	44330	0	0	0
73	74	74	Category L	-0.011962891	-0.14379883	-0.99584961	-0.22094727	0.030273438	0.46362305	-31.45	0	8/3/2018	8	3	2018	20:08:36	72516	0.4	20	8	36	0	0.060058594	3.4788574	0.007568359	0.005371094	-0.94335938	18.653809	0.15917969	0	0	0	0	0	0	0	0	0	0.94335938	0.056640625	0.22094727	-0.01953125	-0.14916992	-0.052246094	0	44330	0	0	0
74	75	75	Category L	0	-0.071777344	-0.99584961	-0.19433594	-0.008300781	0.47119141	-32.06	0	8/3/2018	8	3	2018	20:08:36	72516	0.5	20	8	36	0	0.060058594	3.4788574	0.009033203	0.001464844	-0.94628906	23.921875	0.088867188	0	0	0	0	0	0	0	0	0	0.94628906	0.053710938	0.13183594	-0.009033203	-0.073242188	-0.049316406	0	44330	0	0	0
75	76	76	Category L	-0.10791016	0	-0.94799805	-0.17285156	-0.034667969	0.47412109	-31.94	0	8/3/2018	8	3	2018	20:08:36	72516	0.6	20	8	36	0	0.060058594	3.4788574	0.008056641	0.003173828	-0.94946289	29.069092	0.1159668	0	0	0	0	0	0	0	0	0	0.94970703	0.050292969	0.12109375	-0.1159668	-0.003173828	0.001464844	0	44330	0	0	0
76	77	77	Category L	-0.083984375	-0.10791016	-0.98388672	-0.16381836	-0.053710938	0.47485352	-31.94	0	8/3/2018	8	3	2018	20:08:36	72516	0.7	20	8	36	0	0.060058594	3.4788574	0.004150391	-0.000488281	-0.94702148	31.241699	0.14355469	0	0	0	0	0	0	0	0	0	0.94702148	0.052978516	0.23217773	-0.088134766	-0.10717773	-0.036621094	0	44330	0	0	0
77	78	78	Category L	-0.083984375	0.047851563	-0.98388672	-0.16088867	-0.082763672	0.47119141	-31.82	0	8/3/2018	8	3	2018	20:08:36	72516	0.8	20	8	36	0	0.060058594	3.4788574	0.003417969	-0.000976563	-0.94726563	31.593506	0.10644531	0	0	0	0	0	0	0	0	0	0.94726563	0.052734375	0.17285156	-0.087402344	0.048828125	-0.036376953	0	44330	0	0	0
78	79	79	Category L	-0.10791016	0.10791016	-0.94799805	-0.16186523	-0.099365234	0.46582031	-31.57	0	8/3/2018	8	3	2018	20:08:36	72516	0.9	20	8	36	0	0.060058594	3.4788574	0.002929688	0	-0.94580078	32.81665	0.15454102	0	0	0	0	0	0	0	0	0	0.94580078	0.054199219	0.22070313	-0.11083984	0.10766602	-0.001953125	0	44330	0	0	0
79	80	80	Category L	-0.059814453	0.047851563	-0.91186523	-0.18261719	-0.10522461	0.46313477	-31.82	0	8/3/2018	8	3	2018	20:08:37	72517	0	20	8	37	0	0.060058594	3.4788574	0.002929688	0.004638672	-0.94262695	35.358643	0.08203125	0	0	0	0	0	0	0	0	0	0.94262695	0.057373047	0.13671875	-0.062744141	0.04296875	0.030761719	0	44330	0	0	0
80	81	81	Category L	0	0.035888672	-0.95996094	-0.18432617	-0.10864258	0.46289063	-31.82	0	8/3/2018	8	3	2018	20:08:37	72517	0.1	20	8	37	0	0.060058594	3.4788574	0.002197266	0.004882813	-0.94262695	35.99585	0.035400391	0	0	0	0	0	0	0	0	0	0.94262695	0.057373047	0.050292969	-0.002197266	0.030761719	-0.017089844	0	44330	0	0	0
81	82	82	Category L	-0.011962891	0	-0.95996094	-0.18188477	-0.11083984	0.45581055	-32.06	0	8/3/2018	8	3	2018	20:08:37	72517	0.2	20	8	37	0	0.060058594	3.4788574	0.002441406	0.006347656	-0.94433594	34.099365	0.022216797	0	0	0	0	0	0	0	0	0	0.94433594	0.055664063	0.036376953	-0.014404297	-0.006347656	-0.015380859	0	44330	0	0	0
82	83	83	Category L	0	-0.011962891	-0.97192383	-0.18286133	-0.11230469	0.46191406	-32.31	0	8/3/2018	8	3	2018	20:08:37	72517	0.3	20	8	37	0	0.060058594	3.4788574	-0.000244141	0.005615234	-0.94360352	32.715088	0.033203125	0	0	0	0	0	0	0	0	0	0.94360352	0.056396484	0.046142578	0.000244141	-0.017578125	-0.028076172	0	44330	0	0	0
83	84	84	Category L	0	-0.011962891	-0.94799805	-0.18457031	-0.11083984	0.45483398	-32.19	0	8/3/2018	8	3	2018	20:08:37	72517	0.4	20	8	37	0	0.060058594	3.4788574	-0.001953125	0.004394531	-0.94091797	31.355713	0.018066406	0	0	0	0	0	0	0	0	0	0.94091797	0.059082031	0.025390625	0.001953125	-0.016357422	-0.006835938	0	44330	0	0	0
84	85	85	Category L	0.011962891	0.011962891	-0.93579102	-0.1862793	-0.11767578	0.45458984	-32.43	0	8/3/2018	8	3	2018	20:08:37	72517	0.5	20	8	37	0	0.060058594	3.4788574	-0.001464844	0.002685547	-0.9453125	27.799072	0.018798828	0	0	0	0	0	0	0	0	0	0.9453125	0.0546875	0.031982422	0.013427734	0.009033203	0.009521484	0	44330	0	0	0
85	86	86	Category L	0.011962891	0.011962891	-0.92382813	-0.1862793	-0.11206055	0.4609375	-32.31	0	8/3/2018	8	3	2018	20:08:37	72517	0.6	20	8	37	0	0.060058594	3.4788574	-0.000488281	-0.000732422	-0.94848633	23.332764	0.030273438	0	0	0	0	0	0	0	0	0	0.94848633	0.051513672	0.049804688	0.012451172	0.012695313	0.024658203	0	44330	0	0	0
86	87	87	Category L	0.023925781	0	-0.91186523	-0.18188477	-0.11401367	0.45678711	-31.69	0	8/3/2018	8	3	2018	20:08:37	72517	0.7	20	8	37	0	0.060058594	3.4788574	-0.001464844	-0.003662109	-0.9465332	20.633057	0.043212891	0	0	0	0	0	0	0	0	0	0.9465332	0.053466797	0.063964844	0.025390625	0.003662109	0.034667969	0	44330	0	0	0
87	88	88	Category L	0.011962891	-0.011962891	-0.93579102	-0.18945313	-0.11816406	0.46069336	-31.45	0	8/3/2018	8	3	2018	20:08:37	72517	0.8	20	8	37	0	0.060058594	3.4788574	-0.004882813	-0.006103516	-0.94555664	19.165283	0.020263672	0	0	0	0	0	0	0	0	0	0.94580078	0.054199219	0.032470703	0.016845703	-0.005615234	0.009765625	0	44330	0	0	0
88	89	89	Category L	0	0	-0.94799805	-0.18774414	-0.11474609	0.45678711	-31.2	0	8/3/2018	8	3	2018	20:08:37	72517	0.9	20	8	37	0	0.060058594	3.4788574	-0.005371094	-0.009033203	-0.94482422	16.567383	0.010986328	0	0	0	0	0	0	0	0	0	0.94506836	0.054931641	0.017578125	0.005371094	0.009033203	-0.002929688	0	44330	0	0	0
89	90	90	Category L	0.011962891	0	-0.95996094	-0.18896484	-0.10961914	0.45678711	-31.2	0	8/3/2018	8	3	2018	20:08:38	72518	0	20	8	38	0	0.060058594	3.4788574	-0.007568359	-0.010742188	-0.9440918	10.205811	0.027587891	0	0	0	0	0	0	0	0	0	0.9440918	0.055908203	0.046386719	0.01953125	0.010742188	-0.015625	0	44330	0	0	0
90	91	91	Category L	0	0.011962891	-0.92382813	-0.18798828	-0.11230469	0.45385742	-31.57	0	8/3/2018	8	3	2018	20:08:38	72518	0.1	20	8	38	0	0.060058594	3.4788574	-0.010742188	-0.010009766	-0.94921875	4.3100586	0.035400391	0	0	0	0	0	0	0	0	0	0.94921875	0.05078125	0.058349609	0.010742188	0.021972656	0.025390625	0	44330	0	0	0
91	92	92	Category L	-0.011962891	0.16796875	-0.93579102	-0.19897461	-0.077148438	0.45556641	-31.94	0	8/3/2018	8	3	2018	20:08:38	72518	0.2	20	8	38	0	0.060058594	3.4788574	-0.013427734	-0.011230469	-0.95263672	1.0063477	0.17993164	0	0	0	0	0	0	0	0	0	0.95288086	0.047119141	0.19775391	0.001464844	0.17919922	0.016845703	0	44330	0	0	0
92	93	93	Category L	0.011962891	-0.035888672	-1.0078125	-0.21142578	-0.045654297	0.46289063	-31.82	0	8/3/2018	8	3	2018	20:08:38	72518	0.3	20	8	38	0	0.060058594	3.4788574	-0.013916016	-0.014160156	-0.94970703	3.5942383	0.066894531	0	0	0	0	0	0	0	0	0	0.94995117	0.050048828	0.10546875	0.025878906	-0.021484375	-0.057861328	0	44330	0	0	0
93	94	94	Category L	0.023925781	-0.10791016	-0.94799805	-0.20947266	-0.061035156	0.45874023	-31.82	0	8/3/2018	8	3	2018	20:08:38	72518	0.4	20	8	38	0	0.060058594	3.4788574	-0.017089844	-0.017822266	-0.95043945	8.5803223	0.098876953	0	0	0	0	0	0	0	0	0	0.95068359	0.049316406	0.13378906	0.041015625	-0.08984375	0.002441406	0	44330	0	0	0
94	95	95	Category L	0.011962891	0	-0.94799805	-0.21386719	-0.062988281	0.4597168	-31.82	0	8/3/2018	8	3	2018	20:08:38	72518	0.5	20	8	38	0	0.060058594	3.4788574	-0.017089844	-0.019775391	-0.95117188	12.07959	0.035400391	0	0	0	0	0	0	0	0	0	0.95141602	0.048583984	0.052246094	0.029052734	0.019775391	0.003173828	0	44330	0	0	0
95	96	96	Category L	0	0.011962891	-0.95996094	-0.2175293	-0.054443359	0.45385742	-31.69	0	8/3/2018	8	3	2018	20:08:38	72518	0.6	20	8	38	0	0.060058594	3.4788574	-0.022460938	-0.021484375	-0.95117188	12.28125	0.041259766	0	0	0	0	0	0	0	0	0	0.95166016	0.048339844	0.064697266	0.022460938	0.033447266	-0.008544922	0	44330	0	0	0
96	97	97	Category L	0	0	-0.92382813	-0.21484375	-0.0625	0.45556641	-31.81	0	8/3/2018	8	3	2018	20:08:38	72518	0.7	20	8	38	0	0.060058594	3.4788574	-0.024414063	-0.025146484	-0.94946289	11.653076	0.043457031	0	0	0	0	0	0	0	0	0	0.95019531	0.049804688	0.075439453	0.024414063	0.025146484	0.025634766	0	44330	0	0	0
97	98	98	Category L	0.023925781	0	-0.93579102	-0.21850586	-0.059814453	0.45043945	-31.94	0	8/3/2018	8	3	2018	20:08:38	72518	0.8	20	8	38	0	0.060058594	3.4788574	-0.025878906	-0.027832031	-0.95214844	12.832764	0.059570313	0	0	0	0	0	0	0	0	0	0.953125	0.046875	0.094482422	0.049804688	0.027832031	0.016357422	0	44330	0	0	0
98	99	99	Category L	0	0	-0.89990234	-0.22509766	-0.068359375	0.4543457	-32.19	0	8/3/2018	8	3	2018	20:08:38	72518	0.9	20	8	38	0	0.060302734	3.4788574	-0.026367188	-0.027587891	-0.94946289	13.320068	0.0625	0	0	0	0	0	0	0	0	0	0.95019531	0.049804688	0.10351563	0.026367188	0.027587891	0.049560547	0	44330	0	0	0
99	100	100	Category L	0.011962891	-0.011962891	-0.95996094	-0.21850586	-0.058105469	0.45068359	-32.31	0	8/3/2018	8	3	2018	20:08:39	72519	0	20	8	39	0	0.060302734	3.4788574	-0.028320313	-0.028320313	-0.94946289	10.408447	0.044677734	0	0	0	0	0	0	0	0	0	0.95043945	0.049560547	0.067138672	0.040283203	0.016357422	-0.010253906	0	44330	0	0	0
100	101	101	Category L	0.011962891	0.011962891	-0.97192383	-0.22167969	-0.059570313	0.45532227	-32.19	0	8/3/2018	8	3	2018	20:08:39	72519	0.1	20	8	39	0	0.060302734	3.4788574	-0.029785156	-0.029785156	-0.95214844	7.4396973	0.0625	0	0	0	0	0	0	0	0	0	0.953125	0.046875	0.10351563	0.041748047	0.041748047	-0.01953125	0	44330	0	0	0
101	102	102	Category L	0.011962891	0	-0.94799805	-0.21655273	-0.064941406	0.45654297	-31.94	0	8/3/2018	8	3	2018	20:08:39	72519	0.2	20	8	39	0	0.060302734	3.4788574	-0.031494141	-0.029785156	-0.95068359	7.2563477	0.052734375	0	0	0	0	0	0	0	0	0	0.95166016	0.048339844	0.076171875	0.043457031	0.029785156	0.002685547	0	44330	0	0	0
102	103	103	Category L	0.023925781	0.023925781	-0.94799805	-0.21826172	-0.065673828	0.45947266	-31.82	0	8/3/2018	8	3	2018	20:08:39	72519	0.3	20	8	39	0	0.060302734	3.4788574	-0.03125	-0.028564453	-0.95043945	7.0695801	0.076171875	0	0	0	0	0	0	0	0	0	0.95141602	0.048583984	0.11035156	0.055175781	0.052490234	0.002441406	0	44330	0	0	0
103	104	104	Category L	0.011962891	0.023925781	-0.94799805	-0.21313477	-0.063232422	0.45458984	-31.82	0	8/3/2018	8	3	2018	20:08:39	72519	0.4	20	8	39	0	0.060302734	3.4788574	-0.034179688	-0.030273438	-0.95410156	5.7165527	0.071289063	0	0	0	0	0	0	0	0	0	0.95532227	0.044677734	0.10668945	0.046142578	0.054199219	0.006103516	0	44330	0	0	0
104	105	105	Category L	-0.011962891	0.011962891	-0.97192383	-0.22363281	-0.064453125	0.45727539	-32.06	0	8/3/2018	8	3	2018	20:08:39	72519	0.5	20	8	39	0	0.060302734	3.4788574	-0.034912109	-0.030273438	-0.95458984	5.9040527	0.051025391	0	0	0	0	0	0	0	0	0	0.95556641	0.044433594	0.082519531	0.022949219	0.042236328	-0.017089844	0	44330	0	0	0
105	106	106	Category L	0	0.011962891	-0.93579102	-0.22363281	-0.060546875	0.45629883	-32.31	0	8/3/2018	8	3	2018	20:08:39	72519	0.6	20	8	39	0	0.060302734	3.4788574	-0.035644531	-0.031494141	-0.95385742	10.037354	0.059082031	0	0	0	0	0	0	0	0	0	0.95507813	0.044921875	0.097412109	0.035644531	0.043457031	0.018066406	0	44330	0	0	0
106	107	107	Category L	0	0.035888672	-0.93579102	-0.21850586	-0.059814453	0.45239258	-32.31	0	8/3/2018	8	3	2018	20:08:39	72519	0.7	20	8	39	0	0.060302734	3.4788574	-0.035400391	-0.031982422	-0.953125	15.579102	0.078613281	0	0	0	0	0	0	0	0	0	0.9543457	0.045654297	0.12084961	0.035400391	0.067871094	0.017333984	0	44330	0	0	0
107	108	108	Category L	0	0.011962891	-0.93579102	-0.21679688	-0.064208984	0.45361328	-32.19	0	8/3/2018	8	3	2018	20:08:39	72519	0.8	20	8	39	0	0.060302734	3.4788574	-0.037597656	-0.032226563	-0.95361328	21.425049	0.060546875	0	0	0	0	0	0	0	0	0	0.95483398	0.045166016	0.099609375	0.037597656	0.044189453	0.017822266	0	44330	0	0	0
108	109	109	Category L	-0.011962891	0	-0.93579102	-0.21923828	-0.060058594	0.44750977	-31.94	0	8/3/2018	8	3	2018	20:08:39	72519	0.9	20	8	39	0	0.060302734	3.4788574	-0.038330078	-0.033203125	-0.953125	33.256348	0.045898438	0	0	0	0	0	0	0	0	0	0.9543457	0.045654297	0.077148438	0.026367188	0.033203125	0.017333984	0	44330	0	0	0
109	110	110	Category L	0	0.023925781	-0.92382813	-0.22021484	-0.060058594	0.45361328	-31.94	0	8/3/2018	8	3	2018	20:08:40	72520	0	20	8	40	0	0.060302734	3.4788574	-0.037841797	-0.034423828	-0.95800781	51.579834	0.077636719	0	0	0	0	0	0	0	0	0	0.95947266	0.040527344	0.13085938	0.037841797	0.058349609	0.034179688	0	44330	0	0	0
110	111	111	Category E	0.23999023	-0.011962891	-1.4157715	0.0546875	0.27685547	0.42700195	-34.27	0	8/3/2018	8	3	2018	20:09:01	72541	0.099	20	9	1	0	0.060302734	3.491748	-0.038085938	-0.037597656	-0.95727539	67.388428	0.53662109	0	0	0	0	0	0	0	0	0	0.95898438	0.041015625	0.76220703	0.27807617	0.025634766	-0.45825195	0	44330	0	0	0
111	112	112	Category E	0.2277832	0.095947266	-1.1638184	0.096191406	0.26098633	0.4284668	-34.03	0	8/3/2018	8	3	2018	20:09:01	72541	0.199	20	9	1	0	0.060302734	3.491748	-0.041748047	-0.040527344	-0.95996094	82.426025	0.36425781	0	0	0	0	0	0	0	0	0	0.96191406	0.038085938	0.60961914	0.26953125	0.13647461	-0.20361328	0	44330	0	0	0
112	113	113	Category E	-0.26391602	-0.10791016	-0.44384766	0.039306641	0.26977539	0.43676758	-34.03	0	8/3/2018	8	3	2018	20:09:01	72541	0.3	20	9	1	0	0.060302734	3.491748	-0.043457031	-0.042236328	-0.95703125	98.353271	0.5625	0	0	0	0	0	0	0	0	0	0.95898438	0.041015625	0.79931641	-0.22021484	-0.065429688	0.51318359	0	44330	0	0	0
113	114	114	Category E	0.17993164	-0.29980469	-1.1999512	0.038574219	0.26953125	0.43554688	-34.15	0	8/3/2018	8	3	2018	20:09:01	72541	0.4	20	9	1	0	0.060302734	3.491748	-0.045166016	-0.043457031	-0.95800781	107.78052	0.41796875	0	0	0	0	0	0	0	0	0	0.95996094	0.040039063	0.72314453	0.22509766	-0.25610352	-0.24169922	0	44330	0	0	0
114	115	115	Category E	-0.095947266	0.16796875	-1.1398926	0.069335938	0.26586914	0.43823242	-34.4	0	8/3/2018	8	3	2018	20:09:01	72541	0.5	20	9	1	0	0.060302734	3.491748	-0.044921875	-0.041748047	-0.95849609	111.19189	0.28198242	0	0	0	0	0	0	0	0	0	0.96044922	0.039550781	0.44189453	-0.05078125	0.2097168	-0.18115234	0	44330	0	0	0
115	116	116	Category E	-0.23999023	-0.11987305	-0.7199707	0.083496094	0.23901367	0.44873047	-34.52	0	8/3/2018	8	3	2018	20:09:01	72541	0.6	20	9	1	0	0.060302734	3.491748	-0.046875	-0.040283203	-0.95703125	110.62207	0.31567383	0	0	0	0	0	0	0	0	0	0.95898438	0.041015625	0.50952148	-0.19287109	-0.079345703	0.23706055	0	44330	0	0	0
116	117	117	Category E	-0.071777344	0.071777344	-0.95996094	0.077880859	0.19262695	0.46337891	-34.64	0	8/3/2018	8	3	2018	20:09:01	72541	0.7	20	9	1	0	0.060058594	3.515918	-0.049316406	-0.041015625	-0.95678711	112.05591	0.11523438	0	0	0	0	0	0	0	0	0	0.95898438	0.041015625	0.13842773	-0.022216797	0.11279297	-0.002929688	0	44330	0	0	0
117	118	118	Category E	-0.035888672	0.035888672	-0.92382813	0.19970703	0.14892578	0.43823242	-34.52	0	8/3/2018	8	3	2018	20:09:01	72541	0.8	20	9	1	0	0.060058594	3.515918	-0.05078125	-0.039794922	-0.95385742	109.79175	0.083007813	0	0	0	0	0	0	0	0	0	0.95605469	0.043945313	0.12084961	0.014892578	0.075683594	0.030029297	0	44330	0	0	0
118	119	119	Category E	-0.059814453	0.23999023	-0.74389648	0.22924805	0.097167969	0.44140625	-34.76	0	8/3/2018	8	3	2018	20:09:01	72541	0.9	20	9	1	0	0.060058594	3.515918	-0.049804688	-0.0390625	-0.9543457	101.3938	0.34960938	0	0	0	0	0	0	0	0	0	0.95654297	0.043457031	0.49951172	-0.009765625	0.27905273	0.21044922	0	44330	0	0	0
119	120	120	Category E	-0.059814453	-0.047851563	-0.89990234	0.19555664	0.082275391	0.45532227	-34.89	0	8/3/2018	8	3	2018	20:09:02	72542	0	20	9	2	0	0.060058594	3.515918	-0.048583984	-0.039550781	-0.95532227	91.451904	0.057128906	0	0	0	0	0	0	0	0	0	0.95727539	0.042724609	0.074707031	-0.010986328	-0.008056641	0.055419922	0	44330	0	0	0
120	121	121	Category E	0.023925781	0.071777344	-1.0678711	0.21411133	0.052978516	0.45483398	-34.52	0	8/3/2018	8	3	2018	20:09:02	72542	0.1	20	9	2	0	0.060058594	3.515918	-0.047607422	-0.039550781	-0.95581055	86.115723	0.17333984	0	0	0	0	0	0	0	0	0	0.95800781	0.041992188	0.29492188	0.071533203	0.11132813	-0.11181641	0	44330	0	0	0
121	122	122	Category E	-0.19189453	-0.059814453	-0.87597656	0.20361328	0.068603516	0.45703125	-34.64	0	8/3/2018	8	3	2018	20:09:02	72542	0.2	20	9	2	0	0.060058594	3.515918	-0.047851563	-0.039794922	-0.95556641	80.595703	0.16552734	0	0	0	0	0	0	0	0	0	0.95751953	0.042480469	0.2434082	-0.14379883	-0.019775391	0.079589844	0	44330	0	0	0
122	123	123	Category E	-0.095947266	-0.095947266	-0.73193359	0.17944336	0.069824219	0.46972656	-34.52	0	8/3/2018	8	3	2018	20:09:02	72542	0.3	20	9	2	0	0.060058594	3.515918	-0.047851563	-0.0390625	-0.95532227	75.050293	0.2355957	0	0	0	0	0	0	0	0	0	0.95751953	0.042480469	0.328125	-0.047851563	-0.056640625	0.22338867	0	44330	0	0	0
123	124	124	Category E	0.071777344	-0.14379883	-1.2719727	0.17895508	0.043945313	0.47192383	-34.64	0	8/3/2018	8	3	2018	20:09:02	72542	0.4	20	9	2	0	0.060058594	3.515918	-0.048095703	-0.038818359	-0.95483398	75.928467	0.35473633	0	0	0	0	0	0	0	0	0	0.95678711	0.043212891	0.54150391	0.11987305	-0.10473633	-0.31689453	0	44330	0	0	0
124	125	125	Category E	0.095947266	-0.25195313	-1.1879883	0.20874023	0.06640625	0.453125	-34.89	0	8/3/2018	8	3	2018	20:09:02	72542	0.5	20	9	2	0	0.060058594	3.515918	-0.048095703	-0.038330078	-0.95507813	77.938232	0.34716797	0	0	0	0	0	0	0	0	0	0.95703125	0.04296875	0.59033203	0.14404297	-0.21337891	-0.23266602	0	44330	0	0	0
125	126	126	Category E	-0.047851563	-0.21582031	-0.81591797	0.23388672	0.067382813	0.44677734	-34.76	0	8/3/2018	8	3	2018	20:09:02	72542	0.6	20	9	2	0	0.060058594	3.515918	-0.048339844	-0.038330078	-0.95507813	80.358154	0.2253418	0	0	0	0	0	0	0	0	0	0.95703125	0.04296875	0.31713867	0.000488281	-0.17724609	0.13916016	0	44330	0	0	0
126	127	127	Category E	-0.26391602	-0.17993164	-0.87597656	0.23876953	0.039794922	0.44506836	-35.01	0	8/3/2018	8	3	2018	20:09:02	72542	0.7	20	9	2	0	0.060058594	3.515918	-0.048339844	-0.038085938	-0.95556641	75.026611	0.26977539	0	0	0	0	0	0	0	0	0	0.95751953	0.042480469	0.43676758	-0.21533203	-0.1418457	0.079589844	0	44330	0	0	0
127	128	128	Category E	-0.023925781	-0.21582031	-0.86376953	0.25756836	0.033203125	0.43334961	-34.77	0	8/3/2018	8	3	2018	20:09:02	72542	0.8	20	9	2	0	0.060058594	3.515918	-0.048828125	-0.037353516	-0.95581055	64.014404	0.20214844	0	0	0	0	0	0	0	0	0	0.95776367	0.042236328	0.29541016	0.024902344	-0.17822266	0.092041016	0	44330	0	0	0
128	129	129	Category E	-0.16796875	-0.11987305	-0.85180664	0.27368164	0.057128906	0.42016602	-34.77	0	8/3/2018	8	3	2018	20:09:02	72542	0.9	20	9	2	0	0.060058594	3.515918	-0.048828125	-0.036865234	-0.95581055	51.36792	0.1784668	0	0	0	0	0	0	0	0	0	0.95776367	0.042236328	0.3059082	-0.11889648	-0.082763672	0.10400391	0	44330	0	0	0
129	130	130	Category E	-0.23999023	0.071777344	-1.3439941	0.30297852	0.092285156	0.40429688	-34.77	0	8/3/2018	8	3	2018	20:09:03	72543	0	20	9	3	0	0.060058594	3.515918	-0.049072266	-0.036376953	-0.95581055	36.421387	0.44555664	0	0	0	0	0	0	0	0	0	0.95776367	0.042236328	0.68701172	-0.19067383	0.1081543	-0.38793945	0	44330	0	0	0
130	131	131	Category E	-0.20385742	-0.071777344	-1.2478027	0.28759766	0.19067383	0.38842773	-34.4	0	8/3/2018	8	3	2018	20:09:03	72543	0.1	20	9	3	0	0.060058594	3.515918	-0.049316406	-0.036376953	-0.95556641	21.244629	0.33227539	0	0	0	0	0	0	0	0	0	0.95751953	0.042480469	0.48193359	-0.15454102	-0.03515625	-0.29199219	0	44330	0	0	0
131	132	132	Category E	-0.011962891	-0.25195313	-0.70776367	0.24194336	0.22705078	0.39819336	-34.64	0	8/3/2018	8	3	2018	20:09:03	72543	0.2	20	9	3	0	0.060058594	3.515918	-0.049316406	-0.035888672	-0.95605469	4.307373	0.33105469	0	0	0	0	0	0	0	0	0	0.95800781	0.041992188	0.50170898	0.037353516	-0.21582031	0.24829102	0	44330	0	0	0
132	133	133	Category E	-0.23999023	-0.26391602	-0.97192383	0.15600586	0.20239258	0.44433594	-34.89	0	8/3/2018	8	3	2018	20:09:03	72543	0.3	20	9	3	0	0.060058594	3.515918	-0.049316406	-0.037597656	-0.95605469	16.593262	0.29614258	0	0	0	0	0	0	0	0	0	0.95800781	0.041992188	0.43237305	-0.19067383	-0.22607422	-0.015625	0	44330	0	0	0
133	134	134	Category E	0.011962891	-0.14379883	-0.95996094	0.1340332	0.23730469	0.44189453	-34.52	0	8/3/2018	8	3	2018	20:09:03	72543	0.4	20	9	3	0	0.060058594	3.515918	-0.049560547	-0.037109375	-0.95507813	35.453125	0.12304688	0	0	0	0	0	0	0	0	0	0.95703125	0.04296875	0.17285156	0.061523438	-0.10644531	-0.004638672	0	44330	0	0	0
134	135	135	Category E	-0.40795898	-0.11987305	-0.95996094	0.13720703	0.23388672	0.44091797	-34.4	0	8/3/2018	8	3	2018	20:09:03	72543	0.5	20	9	3	0	0.060058594	3.515918	-0.049804688	-0.03515625	-0.95458984	48.310791	0.36767578	0	0	0	0	0	0	0	0	0	0.95654297	0.043457031	0.44750977	-0.35791016	-0.084472656	-0.005126953	0	44330	0	0	0
135	136	136	Category E	-0.11987305	-0.2878418	-0.76782227	0.11254883	0.24536133	0.44360352	-34.15	0	8/3/2018	8	3	2018	20:09:03	72543	0.6	20	9	3	0	0.060058594	3.515918	-0.050048828	-0.03515625	-0.95410156	64.033691	0.3215332	0	0	0	0	0	0	0	0	0	0.95605469	0.043945313	0.50878906	-0.069580078	-0.25244141	0.1862793	0	44330	0	0	0
136	137	137	Category E	-0.095947266	-0.20385742	-1.1518555	0.088867188	0.27587891	0.43798828	-33.91	0	8/3/2018	8	3	2018	20:09:03	72543	0.7	20	9	3	0	0.060058594	3.515918	-0.050048828	-0.03515625	-0.95410156	77.466797	0.26367188	0	0	0	0	0	0	0	0	0	0.95605469	0.043945313	0.41210938	-0.045654297	-0.16845703	-0.19750977	0	44330	0	0	0
137	138	138	Category E	-0.023925781	0.047851563	-0.73193359	0.051757813	0.27490234	0.4440918	-34.15	0	8/3/2018	8	3	2018	20:09:03	72543	0.8	20	9	3	0	0.060058594	3.515918	-0.050048828	-0.034912109	-0.95410156	81.230225	0.23852539	0	0	0	0	0	0	0	0	0	0.95605469	0.043945313	0.33129883	0.026123047	0.082763672	0.22216797	0	44330	0	0	0
138	139	139	Category E	-0.14379883	-0.071777344	-0.93579102	0.010498047	0.29296875	0.4375	-34.27	0	8/3/2018	8	3	2018	20:09:03	72543	0.9	20	9	3	0	0.060058594	3.515918	-0.050292969	-0.034667969	-0.95385742	78.684814	0.10180664	0	0	0	0	0	0	0	0	0	0.95581055	0.044189453	0.14819336	-0.093261719	-0.036865234	0.018066406	0	44330	0	0	0
139	140	140	Category E	-0.095947266	-0.095947266	-1.1518555	-0.061523438	0.26538086	0.45043945	-34.52	0	8/3/2018	8	3	2018	20:09:04	72544	0	20	9	4	0	0.060058594	3.515918	-0.050292969	-0.034423828	-0.9543457	73.460938	0.21166992	0	0	0	0	0	0	0	0	0	0.95629883	0.043701172	0.30419922	-0.045410156	-0.061279297	-0.19726563	0	44330	0	0	0
140	141	141	Category E	-0.10791016	0.023925781	-0.82788086	-0.079345703	0.24633789	0.45727539	-34.52	0	8/3/2018	8	3	2018	20:09:04	72544	0.1	20	9	4	0	0.060058594	3.515918	-0.050292969	-0.034179688	-0.95410156	73.514648	0.15039063	0	0	0	0	0	0	0	0	0	0.95605469	0.043945313	0.24169922	-0.057373047	0.058105469	0.1262207	0	44330	0	0	0
141	142	142	Category E	0.047851563	0.11987305	-0.91186523	-0.077148438	0.2421875	0.46044922	-34.89	0	8/3/2018	8	3	2018	20:09:04	72544	0.2	20	9	4	0	0.060058594	3.515918	-0.050537109	-0.034179688	-0.95410156	70.966797	0.1875	0	0	0	0	0	0	0	0	0	0.95605469	0.043945313	0.29467773	0.098388672	0.15405273	0.042236328	0	44330	0	0	0
142	143	143	Category E	-0.19189453	-0.11987305	-1.223877	0.010253906	0.22192383	0.47167969	-34.89	0	8/3/2018	8	3	2018	20:09:04	72544	0.3	20	9	4	0	0.060058594	3.515918	-0.05078125	-0.034179688	-0.95361328	63.536621	0.31640625	0	0	0	0	0	0	0	0	0	0.95556641	0.044433594	0.49658203	-0.14086914	-0.085449219	-0.27001953	0	44330	0	0	0
143	144	144	Category E	-0.047851563	0	-0.92382813	0.001708984	0.25341797	0.45922852	-35.14	0	8/3/2018	8	3	2018	20:09:04	72544	0.4	20	9	4	0	0.060058594	3.515918	-0.051269531	-0.034912109	-0.953125	56.702881	0.045654297	0	0	0	0	0	0	0	0	0	0.95507813	0.044921875	0.067871094	0.003417969	0.034912109	0.029296875	0	44330	0	0	0
144	145	145	Category E	-0.035888672	-0.095947266	-0.87597656	-0.026611328	0.27709961	0.44848633	-35.01	0	8/3/2018	8	3	2018	20:09:04	72544	0.5	20	9	4	0	0.060058594	3.515918	-0.052246094	-0.03515625	-0.95336914	53.247559	0.099853516	0	0	0	0	0	0	0	0	0	0.95556641	0.044433594	0.15454102	0.016357422	-0.060546875	0.077392578	0	44330	0	0	0
145	146	146	Category E	0.035888672	-0.023925781	-0.87597656	-0.034912109	0.28564453	0.44555664	-34.77	0	8/3/2018	8	3	2018	20:09:04	72544	0.6	20	9	4	0	0.060058594	3.515918	-0.053710938	-0.034912109	-0.95336914	46.854248	0.11889648	0	0	0	0	0	0	0	0	0	0.95556641	0.044433594	0.17822266	0.089599609	0.010986328	0.077392578	0	44330	0	0	0
146	147	147	Category E	-0.15576172	0	-0.97192383	-0.074951172	0.28588867	0.4387207	-35.01	0	8/3/2018	8	3	2018	20:09:04	72544	0.7	20	9	4	0	0.060058594	3.515918	-0.055664063	-0.034179688	-0.95385742	36.448242	0.10693359	0	0	0	0	0	0	0	0	0	0.95605469	0.043945313	0.15185547	-0.099853516	0.034179688	-0.017822266	0	44330	0	0	0
147	148	148	Category E	-0.047851563	-0.083984375	-0.88793945	-0.12597656	0.25195313	0.44555664	-34.76	0	8/3/2018	8	3	2018	20:09:04	72544	0.8	20	9	4	0	0.060058594	3.515918	-0.057861328	-0.033447266	-0.9543457	27.742432	0.083984375	0	0	0	0	0	0	0	0	0	0.95678711	0.043212891	0.12719727	0.010009766	-0.050537109	0.06640625	0	44330	0	0	0
148	149	149	Category E	0.035888672	-0.083984375	-1.355957	-0.13500977	0.22363281	0.45581055	-35.01	0	8/3/2018	8	3	2018	20:09:04	72544	0.9	20	9	4	0	0.060058594	3.515918	-0.059814453	-0.032958984	-0.95410156	27.015381	0.41601563	0	0	0	0	0	0	0	0	0	0.95654297	0.043457031	0.54858398	0.095703125	-0.05078125	-0.40161133	0	44330	0	0	0
149	150	150	Category E	0.011962891	-0.23999023	-0.86376953	-0.1105957	0.23828125	0.45361328	-34.64	0	8/3/2018	8	3	2018	20:09:05	72545	0	20	9	5	0	0.060058594	3.515918	-0.061279297	-0.032226563	-0.95410156	32.207275	0.23779297	0	0	0	0	0	0	0	0	0	0.95654297	0.043457031	0.37109375	0.073242188	-0.20751953	0.090332031	0	44330	0	0	0
150	151	151	Category E	-0.27587891	-0.20385742	-1.1398926	-0.11645508	0.23242188	0.45849609	-34.4	0	8/3/2018	8	3	2018	20:09:05	72545	0.111	20	9	5	0	0.060058594	3.515918	-0.062744141	-0.032470703	-0.9543457	33.711182	0.33007813	0	0	0	0	0	0	0	0	0	0.95703125	0.04296875	0.56958008	-0.21289063	-0.17114258	-0.18530273	0	44330	0	0	0
151	152	152	Category E	-0.13183594	-0.11987305	-0.63598633	-0.11791992	0.24609375	0.44555664	-34.4	0	8/3/2018	8	3	2018	20:09:05	72545	0.222	20	9	5	0	0.060058594	3.515918	-0.067138672	-0.032226563	-0.94799805	33.043457	0.33032227	0	0	0	0	0	0	0	0	0	0.95092773	0.049072266	0.46411133	-0.064453125	-0.087402344	0.31201172	0	44330	0	0	0
152	153	153	Category E	-0.11987305	-0.17993164	-0.94799805	-0.11083984	0.25488281	0.45092773	-34.52	0	8/3/2018	8	3	2018	20:09:05	72545	0.333	20	9	5	0	0.060058594	3.515918	-0.071044922	-0.033447266	-0.94482422	34.376221	0.15429688	0	0	0	0	0	0	0	0	0	0.94799805	0.052001953	0.19824219	-0.048828125	-0.14624023	-0.002929688	0	44330	0	0	0
153	154	154	Category E	0	-0.011962891	-1.0319824	-0.098144531	0.22070313	0.46630859	-34.76	0	8/3/2018	8	3	2018	20:09:05	72545	0.444	20	9	5	0	0.060058594	3.515918	-0.068603516	-0.031738281	-0.95092773	38.694092	0.10791016	0	0	0	0	0	0	0	0	0	0.95385742	0.046142578	0.16943359	0.068603516	0.019775391	-0.080810547	0	44330	0	0	0
154	155	155	Category E	-0.15576172	0.047851563	-0.88793945	-0.12573242	0.1940918	0.46313477	-34.76	0	8/3/2018	8	3	2018	20:09:05	72545	0.555	20	9	5	0	0.060058594	3.5046387	-0.072509766	-0.027832031	-0.94775391	40.06665	0.12744141	0	0	0	0	0	0	0	0	0	0.95092773	0.049072266	0.21899414	-0.083007813	0.075683594	0.059814453	0	44330	0	0	0
155	156	156	Category E	-0.2878418	-0.059814453	-0.92382813	-0.19824219	0.14135742	0.4519043	-34.89	0	8/3/2018	8	3	2018	20:09:05	72545	0.666	20	9	5	0	0.060058594	3.5046387	-0.072021484	-0.029785156	-0.94506836	36.969482	0.21850586	0	0	0	0	0	0	0	0	0	0.94824219	0.051757813	0.26660156	-0.21557617	-0.029785156	0.021240234	0	44330	0	0	0
156	157	157	Category E	-0.20385742	-0.011962891	-0.75585938	-0.25268555	0.090576172	0.44848633	-34.76	0	8/3/2018	8	3	2018	20:09:05	72545	0.777	20	9	5	0	0.060058594	3.5046387	-0.069824219	-0.027832031	-0.94799805	35.01416	0.23461914	0	0	0	0	0	0	0	0	0	0.95092773	0.049072266	0.34228516	-0.13378906	0.015869141	0.19213867	0	44330	0	0	0
157	158	158	Category E	-0.011962891	0.11987305	-1.0197754	-0.23339844	0.082519531	0.44873047	-35.01	0	8/3/2018	8	3	2018	20:09:05	72545	0.888	20	9	5	0	0.060058594	3.5046387	-0.069824219	-0.028564453	-0.94775391	36.750977	0.17480469	0	0	0	0	0	0	0	0	0	0.95068359	0.049316406	0.27807617	0.057861328	0.1484375	-0.071777344	0	44330	0	0	0
158	159	159	Category E	-0.011962891	0.071777344	-1.0197754	-0.22583008	0.10546875	0.45874023	-35.25	0	8/3/2018	8	3	2018	20:09:06	72546	0	20	9	6	0	0.060058594	3.5046387	-0.070068359	-0.028564453	-0.94799805	36.027588	0.13647461	0	0	0	0	0	0	0	0	0	0.95117188	0.048828125	0.23046875	0.058105469	0.1003418	-0.071533203	0	44330	0	0	0
159	160	160	Category L	0.011962891	0.035888672	-0.95996094	-0.23730469	0.049072266	0.44995117	-34.64	0	8/3/2018	8	3	2018	20:09:06	72546	0.9	20	9	6	0	0.060058594	3.5046387	-0.070556641	-0.031738281	-0.95043945	31.496094	0.10717773	0	0	0	0	0	0	0	0	0	0.95336914	0.046630859	0.15966797	0.082519531	0.067626953	-0.009277344	0	44330	0	0	0
160	161	161	Category L	-0.011962891	0.023925781	-0.93579102	-0.2409668	0.05078125	0.45092773	-35.01	0	8/3/2018	8	3	2018	20:09:07	72547	0	20	9	7	0	0.060058594	3.5046387	-0.070800781	-0.031005859	-0.95068359	26.155518	0.081787109	0	0	0	0	0	0	0	0	0	0.95385742	0.046142578	0.12890625	0.058837891	0.054931641	0.014892578	0	44330	0	0	0
161	162	162	Category L	-0.011962891	0.047851563	-0.94799805	-0.24194336	0.048095703	0.45092773	-35.26	0	8/3/2018	8	3	2018	20:09:07	72547	0.1	20	9	7	0	0.060058594	3.5046387	-0.072021484	-0.031738281	-0.94921875	25.037354	0.099853516	0	0	0	0	0	0	0	0	0	0.95263672	0.047363281	0.14111328	0.060058594	0.079589844	0.001220703	0	44330	0	0	0
162	163	163	Category L	-0.011962891	0.011962891	-0.92382813	-0.24169922	0.049804688	0.45092773	-35.5	0	8/3/2018	8	3	2018	20:09:07	72547	0.2	20	9	7	0	0.060058594	3.5046387	-0.070800781	-0.030517578	-0.94995117	24.219238	0.077392578	0	0	0	0	0	0	0	0	0	0.953125	0.046875	0.12792969	0.058837891	0.042480469	0.026123047	0	44330	0	0	0
163	164	164	Category L	-0.011962891	0.023925781	-0.95996094	-0.24169922	0.055175781	0.45385742	-35.75	0	8/3/2018	8	3	2018	20:09:07	72547	0.3	20	9	7	0	0.060058594	3.5046387	-0.070556641	-0.029296875	-0.95263672	20.274414	0.079589844	0	0	0	0	0	0	0	0	0	0.95581055	0.044189453	0.11914063	0.05859375	0.053222656	-0.007080078	0	44330	0	0	0
164	165	165	Category L	0	0.023925781	-0.93579102	-0.24267578	0.055175781	0.44873047	-35.5	0	8/3/2018	8	3	2018	20:09:07	72547	0.4	20	9	7	0	0.060058594	3.5046387	-0.072509766	-0.027099609	-0.94848633	17.555908	0.089599609	0	0	0	0	0	0	0	0	0	0.95166016	0.048339844	0.13647461	0.072509766	0.051025391	0.012695313	0	44330	0	0	0
165	166	166	Category L	0	0.035888672	-0.97192383	-0.24609375	0.05078125	0.45068359	-35.38	0	8/3/2018	8	3	2018	20:09:07	72547	0.5	20	9	7	0	0.060058594	3.5046387	-0.074462891	-0.023681641	-0.9453125	17.262451	0.098876953	0	0	0	0	0	0	0	0	0	0.94848633	0.051513672	0.16064453	0.074462891	0.059570313	-0.026367188	0	44330	0	0	0
166	167	167	Category L	-0.011962891	0.047851563	-0.93579102	-0.2434082	0.054199219	0.44995117	-35.13	0	8/3/2018	8	3	2018	20:09:07	72547	0.6	20	9	7	0	0.060058594	3.5046387	-0.075195313	-0.020507813	-0.94677734	18.033691	0.09375	0	0	0	0	0	0	0	0	0	0.94995117	0.050048828	0.14282227	0.063232422	0.068359375	0.010986328	0	44330	0	0	0
167	168	168	Category L	0.011962891	0.035888672	-0.93579102	-0.24462891	0.055908203	0.45092773	-35.01	0	8/3/2018	8	3	2018	20:09:07	72547	0.7	20	9	7	0	0.060058594	3.5046387	-0.073486328	-0.018310547	-0.94775391	15.992432	0.10180664	0	0	0	0	0	0	0	0	0	0.95068359	0.049316406	0.15161133	0.085449219	0.054199219	0.011962891	0	44330	0	0	0
168	169	169	Category L	-0.011962891	0.023925781	-0.94799805	-0.23925781	0.045166016	0.44775391	-34.76	0	8/3/2018	8	3	2018	20:09:07	72547	0.8	20	9	7	0	0.060058594	3.5046387	-0.07421875	-0.015380859	-0.94873047	11.989746	0.073730469	0	0	0	0	0	0	0	0	0	0.95166016	0.048339844	0.10253906	0.062255859	0.039306641	0.000732422	0	44330	0	0	0
169	170	170	Category L	0	0.011962891	-0.93579102	-0.24438477	0.048095703	0.45068359	-34.89	0	8/3/2018	8	3	2018	20:09:07	72547	0.9	20	9	7	0	0.060058594	3.5046387	-0.073242188	-0.013671875	-0.94970703	9.9575195	0.078857422	0	0	0	0	0	0	0	0	0	0.95263672	0.047363281	0.11303711	0.073242188	0.025634766	0.013916016	0	44330	0	0	0
170	171	171	Category L	-0.011962891	0.047851563	-0.95996094	-0.24560547	0.055175781	0.44873047	-34.64	0	8/3/2018	8	3	2018	20:09:08	72548	0	20	9	8	0	0.060058594	3.5046387	-0.070800781	-0.014404297	-0.94482422	9.4775391	0.087158203	0	0	0	0	0	0	0	0	0	0.94750977	0.052490234	0.13647461	0.058837891	0.062255859	-0.014892578	0	44330	0	0	0
171	172	172	Category L	0	0.023925781	-0.93579102	-0.24707031	0.052246094	0.44677734	-34.52	0	8/3/2018	8	3	2018	20:09:08	72548	0.1	20	9	8	0	0.060058594	3.5046387	-0.069335938	-0.013183594	-0.94091797	7.1359863	0.078857422	0	0	0	0	0	0	0	0	0	0.94360352	0.056396484	0.11181641	0.069335938	0.037109375	0.005126953	0	44330	0	0	0
172	173	173	Category L	-0.011962891	0.011962891	-0.93579102	-0.24243164	0.053222656	0.45117188	-34.76	0	8/3/2018	8	3	2018	20:09:08	72548	0.2	20	9	8	0	0.060058594	3.5046387	-0.070068359	-0.010009766	-0.94384766	3.9743652	0.062744141	0	0	0	0	0	0	0	0	0	0.9465332	0.053466797	0.088623047	0.058105469	0.021972656	0.008056641	0	44330	0	0	0
173	174	174	Category L	0	0.035888672	-0.91186523	-0.24584961	0.049804688	0.44970703	-34.52	0	8/3/2018	8	3	2018	20:09:08	72548	0.3	20	9	8	0	0.060058594	3.5046387	-0.067871094	-0.006835938	-0.94360352	2.1459961	0.086425781	0	0	0	0	0	0	0	0	0	0.94628906	0.053710938	0.14257813	0.067871094	0.042724609	0.031738281	0	44330	0	0	0
174	175	175	Category L	0	0.011962891	-0.91186523	-0.24536133	0.054199219	0.44970703	-34.64	0	8/3/2018	8	3	2018	20:09:08	72548	0.4	20	9	8	0	0.060058594	3.5046387	-0.069335938	-0.005126953	-0.94335938	1.7705078	0.077880859	0	0	0	0	0	0	0	0	0	0.94580078	0.054199219	0.11791992	0.069335938	0.017089844	0.031494141	0	44330	0	0	0
175	176	176	Category L	0	0.011962891	-0.94799805	-0.24243164	0.054443359	0.44677734	-34.64	0	8/3/2018	8	3	2018	20:09:08	72548	0.5	20	9	8	0	0.060058594	3.5046387	-0.065429688	-0.003417969	-0.94335938	1.8295898	0.067382813	0	0	0	0	0	0	0	0	0	0.94555664	0.054443359	0.085693359	0.065429688	0.015380859	-0.004394531	0	44330	0	0	0
176	177	177	Category L	-0.011962891	0.011962891	-0.92382813	-0.24731445	0.052001953	0.44506836	-34.52	0	8/3/2018	8	3	2018	20:09:08	72548	0.6	20	9	8	0	0.060058594	3.5046387	-0.064941406	0	-0.9453125	1.597168	0.05859375	0	0	0	0	0	0	0	0	0	0.94750977	0.052490234	0.086425781	0.052978516	0.01171875	0.021484375	0	44330	0	0	0
177	178	178	Category L	0	0.023925781	-0.91186523	-0.24438477	0.056152344	0.4519043	-35.13	0	8/3/2018	8	3	2018	20:09:08	72548	0.7	20	9	8	0	0.060058594	3.5046387	-0.064697266	0.002441406	-0.94238281	1.8757324	0.074707031	0	0	0	0	0	0	0	0	0	0.94458008	0.055419922	0.11669922	0.064697266	0.021240234	0.030517578	0	44330	0	0	0
178	179	179	Category L	0.011962891	0.023925781	-0.94799805	-0.24951172	0.051757813	0.45068359	-35.38	0	8/3/2018	8	3	2018	20:09:08	72548	0.8	20	9	8	0	0.060058594	3.5046387	-0.065185547	0.001953125	-0.94506836	3.0129395	0.080322266	0	0	0	0	0	0	0	0	0	0.94726563	0.052734375	0.10180664	0.077148438	0.021728516	-0.002685547	0	44330	0	0	0
179	180	180	Category L	0	0.011962891	-0.93579102	-0.24584961	0.049072266	0.45068359	-35.38	0	8/3/2018	8	3	2018	20:09:08	72548	0.9	20	9	8	0	0.060058594	3.5046387	-0.064697266	0.002929688	-0.94482422	4.6096191	0.065917969	0	0	0	0	0	0	0	0	0	0.94702148	0.052978516	0.082763672	0.064697266	0.008789063	0.009033203	0	44330	0	0	0
180	181	181	Category L	0	0.011962891	-0.97192383	-0.25146484	0.052490234	0.44873047	-34.89	0	8/3/2018	8	3	2018	20:09:09	72549	0	20	9	9	0	0.060058594	3.5046387	-0.064453125	0.004394531	-0.94213867	6.6254883	0.071289063	0	0	0	0	0	0	0	0	0	0.94433594	0.055664063	0.1015625	0.064453125	0.007324219	-0.029541016	0	44330	0	0	0
181	182	182	Category L	-0.011962891	-0.011962891	-0.91186523	-0.24853516	0.043945313	0.45068359	-34.15	0	8/3/2018	8	3	2018	20:09:09	72549	0.111	20	9	9	0	0.060058594	3.5046387	-0.064208984	0.004394531	-0.94360352	9.0256348	0.063232422	0	0	0	0	0	0	0	0	0	0.94580078	0.054199219	0.1003418	0.052246094	-0.016357422	0.031738281	0	44330	0	0	0
182	183	183	Category L	-0.011962891	-0.035888672	-0.89990234	-0.23535156	0.009033203	0.45288086	-34.28	0	8/3/2018	8	3	2018	20:09:09	72549	0.222	20	9	9	0	0.060058594	3.5046387	-0.065917969	0.003173828	-0.9440918	11.54834	0.080078125	0	0	0	0	0	0	0	0	0	0.9465332	0.053466797	0.13745117	0.053955078	-0.0390625	0.044189453	0	44330	0	0	0
183	184	184	Category L	-0.059814453	0.011962891	-0.98388672	-0.2109375	-0.022460938	0.45751953	-34.15	0	8/3/2018	8	3	2018	20:09:09	72549	0.333	20	9	9	0	0.060058594	3.5046387	-0.064697266	0.004882813	-0.94091797	13.55542	0.043457031	0	0	0	0	0	0	0	0	0	0.94335938	0.056640625	0.0546875	0.004882813	0.006835938	-0.042724609	0	44330	0	0	0
184	185	185	Category L	-0.13183594	0.023925781	-0.95996094	-0.1796875	-0.051269531	0.4675293	-34.52	0	8/3/2018	8	3	2018	20:09:09	72549	0.444	20	9	9	0	0.060058594	3.5046387	-0.061523438	0.007080078	-0.94091797	14.645996	0.074462891	0	0	0	0	0	0	0	0	0	0.94287109	0.057128906	0.10546875	-0.070068359	0.016601563	-0.018798828	0	44330	0	0	0
185	186	186	Category L	-0.16796875	0.083984375	-0.98388672	-0.17333984	-0.061767578	0.4675293	-34.52	0	8/3/2018	8	3	2018	20:09:09	72549	0.555	20	9	9	0	0.060058594	3.5046387	-0.060302734	0.009765625	-0.94287109	15.68042	0.13671875	0	0	0	0	0	0	0	0	0	0.94506836	0.054931641	0.22241211	-0.10742188	0.073974609	-0.040771484	0	44330	0	0	0
186	187	187	Category L	-0.16796875	0.095947266	-0.97192383	-0.1784668	-0.0625	0.46533203	-34.27	0	8/3/2018	8	3	2018	20:09:09	72549	0.666	20	9	9	0	0.060058594	3.5046387	-0.060302734	0.008544922	-0.94506836	16.807861	0.14086914	0	0	0	0	0	0	0	0	0	0.94702148	0.052978516	0.22143555	-0.10742188	0.087158203	-0.026611328	0	44330	0	0	0
187	188	188	Category L	-0.15576172	0.047851563	-0.91186523	-0.1796875	-0.068603516	0.46386719	-34.52	0	8/3/2018	8	3	2018	20:09:09	72549	0.777	20	9	9	0	0.060058594	3.5046387	-0.058105469	0.006591797	-0.94555664	17.952393	0.11108398	0	0	0	0	0	0	0	0	0	0.94750977	0.052490234	0.17236328	-0.097412109	0.041015625	0.033691406	0	44330	0	0	0
188	189	189	Category L	-0.11987305	0.047851563	-0.93579102	-0.18359375	-0.069335938	0.46386719	-34.52	0	8/3/2018	8	3	2018	20:09:09	72549	0.888	20	9	9	0	0.060058594	3.5046387	-0.056396484	0.006835938	-0.94604492	19.070068	0.075927734	0	0	0	0	0	0	0	0	0	0.94775391	0.052246094	0.11450195	-0.063232422	0.040771484	0.010253906	0	44330	0	0	0
189	190	190	Category L	-0.11987305	0	-0.94799805	-0.18676758	-0.068359375	0.46704102	-34.52	0	8/3/2018	8	3	2018	20:09:10	72550	0	20	9	10	0	0.060058594	3.5046387	-0.055664063	0.008056641	-0.93920898	19.905762	0.065185547	0	0	0	0	0	0	0	0	0	0.94091797	0.059082031	0.080810547	-0.063964844	-0.008056641	-0.008544922	0	44330	0	0	0
190	191	191	Category L	-0.10791016	0.011962891	-0.89990234	-0.18481445	-0.069580078	0.46386719	-34.27	0	8/3/2018	8	3	2018	20:09:10	72550	0.1	20	9	10	0	0.060058594	3.5046387	-0.053222656	0.010986328	-0.9387207	20.087158	0.066894531	0	0	0	0	0	0	0	0	0	0.94042969	0.059570313	0.094238281	-0.054443359	0.000732422	0.038818359	0	44330	0	0	0
191	192	192	Category L	-0.083984375	0.011962891	-0.91186523	-0.18920898	-0.070068359	0.46264648	-34.4	0	8/3/2018	8	3	2018	20:09:10	72550	0.2	20	9	10	0	0.060058594	3.5046387	-0.045654297	0.012939453	-0.93823242	19.160889	0.046386719	0	0	0	0	0	0	0	0	0	0.93945313	0.060546875	0.065673828	-0.038085938	-0.000976563	0.026367188	0	44330	0	0	0
192	193	193	Category L	-0.071777344	0.011962891	-0.93579102	-0.18139648	-0.067138672	0.4621582	-34.64	0	8/3/2018	8	3	2018	20:09:10	72550	0.3	20	9	10	0	0.060058594	3.5046387	-0.041259766	0.015380859	-0.94335938	17.552734	0.03125	0	0	0	0	0	0	0	0	0	0.94433594	0.055664063	0.041503906	-0.030273438	-0.003417969	0.007568359	0	44330	0	0	0
193	194	194	Category L	-0.13183594	0.011962891	-0.94799805	-0.18920898	-0.069580078	0.46386719	-34.89	0	8/3/2018	8	3	2018	20:09:10	72550	0.4	20	9	10	0	0.060058594	3.5046387	-0.042236328	0.017089844	-0.94433594	15.744141	0.089599609	0	0	0	0	0	0	0	0	0	0.9453125	0.0546875	0.098388672	-0.089355469	-0.005126953	-0.003417969	0	44330	0	0	0
194	195	195	Category L	-0.071777344	0.011962891	-0.92382813	-0.19018555	-0.067138672	0.46289063	-35.13	0	8/3/2018	8	3	2018	20:09:10	72550	0.5	20	9	10	0	0.060058594	3.5046387	-0.041015625	0.018554688	-0.93994141	14.069336	0.035400391	0	0	0	0	0	0	0	0	0	0.94116211	0.058837891	0.053710938	-0.030517578	-0.006591797	0.016113281	0	44330	0	0	0
195	196	196	Category L	-0.047851563	0.035888672	-0.94799805	-0.18676758	-0.068359375	0.46191406	-35.01	0	8/3/2018	8	3	2018	20:09:10	72550	0.6	20	9	10	0	0.060058594	3.5046387	-0.036865234	0.020507813	-0.93701172	12.481689	0.021484375	0	0	0	0	0	0	0	0	0	0.93798828	0.062011719	0.036865234	-0.010742188	0.015380859	-0.010742188	0	44330	0	0	0
196	197	197	Category L	-0.071777344	0.023925781	-0.94799805	-0.19018555	-0.067138672	0.46289063	-34.89	0	8/3/2018	8	3	2018	20:09:10	72550	0.7	20	9	10	0	0.060058594	3.5046387	-0.028564453	0.020751953	-0.94018555	11.187012	0.043945313	0	0	0	0	0	0	0	0	0	0.94067383	0.059326172	0.053710938	-0.04296875	0.002929688	-0.007568359	0	44330	0	0	0
197	198	198	Category L	-0.071777344	0.023925781	-0.94799805	-0.18701172	-0.064453125	0.45922852	-34.52	0	8/3/2018	8	3	2018	20:09:10	72550	0.8	20	9	10	0	0.060058594	3.5046387	-0.021972656	0.020507813	-0.9440918	9.611084	0.049804688	0	0	0	0	0	0	0	0	0	0.94458008	0.055419922	0.056640625	-0.049560547	0.003417969	-0.003662109	0	44330	0	0	0
198	199	199	Category L	-0.083984375	0	-0.92382813	-0.1875	-0.059814453	0.46533203	-34.52	0	8/3/2018	8	3	2018	20:09:10	72550	0.9	20	9	10	0	0.060058594	3.5046387	-0.022216797	0.019287109	-0.94335938	7.4560547	0.067382813	0	0	0	0	0	0	0	0	0	0.94384766	0.056152344	0.1003418	-0.061523438	-0.019287109	0.01953125	0	44330	0	0	0
199	200	200	Category L	-0.083984375	0.011962891	-0.93579102	-0.18945313	-0.067626953	0.46386719	-34.27	0	8/3/2018	8	3	2018	20:09:11	72551	0	20	9	11	0	0.060058594	3.5046387	-0.018066406	0.018066406	-0.93798828	5.0437012	0.065917969	0	0	0	0	0	0	0	0	0	0.93847656	0.061523438	0.07421875	-0.065673828	-0.006103516	0.002197266	0	44330	0	0	0
200	201	201	Category L	-0.083984375	0.011962891	-0.94799805	-0.19091797	-0.066894531	0.45996094	-34.4	0	8/3/2018	8	3	2018	20:09:11	72551	0.09	20	9	11	0	0.060058594	3.5046387	-0.012939453	0.016357422	-0.9375	2.4726563	0.071777344	0	0	0	0	0	0	0	0	0	0.93774414	0.062255859	0.0859375	-0.070800781	-0.004394531	-0.010253906	0	44330	0	0	0
201	202	202	Category L	-0.083984375	0.023925781	-0.93579102	-0.18847656	-0.063476563	0.46289063	-34.76	0	8/3/2018	8	3	2018	20:09:11	72551	0.181	20	9	11	0	0.060058594	3.5046387	-0.007568359	0.016845703	-0.93994141	0.64624023	0.076660156	0	0	0	0	0	0	0	0	0	0.94018555	0.059814453	0.087646484	-0.076171875	0.006835938	0.004150391	0	44330	0	0	0
202	203	203	Category L	-0.083984375	0.011962891	-0.94799805	-0.19018555	-0.065429688	0.45874023	-34.52	0	8/3/2018	8	3	2018	20:09:11	72551	0.272	20	9	11	0	0.060058594	3.5046387	-0.004882813	0.017333984	-0.94091797	0.7722168	0.079345703	0	0	0	0	0	0	0	0	0	0.94091797	0.059082031	0.091552734	-0.078857422	-0.005371094	-0.006835938	0	44330	0	0	0
203	204	204	Category L	-0.071777344	0.023925781	-0.93579102	-0.19360352	-0.064453125	0.46289063	-34.52	0	8/3/2018	8	3	2018	20:09:11	72551	0.363	20	9	11	0	0.060058594	3.5046387	-0.002197266	0.018310547	-0.93603516	1.5795898	0.069580078	0	0	0	0	0	0	0	0	0	0.9362793	0.063720703	0.075195313	-0.069335938	0.005371094	0.000244141	0	44330	0	0	0
204	205	205	Category L	-0.071777344	0.035888672	-0.93579102	-0.18945313	-0.061767578	0.46118164	-34.4	0	8/3/2018	8	3	2018	20:09:11	72551	0.454	20	9	11	0	0.060058594	3.5046387	-0.000488281	0.020019531	-0.93383789	1.6308594	0.072753906	0	0	0	0	0	0	0	0	0	0.93408203	0.065917969	0.088623047	-0.071044922	0.015625	-0.001708984	0	44330	0	0	0
205	206	206	Category L	-0.095947266	0.023925781	-0.93579102	-0.19116211	-0.064453125	0.46020508	-34.27	0	8/3/2018	8	3	2018	20:09:11	72551	0.545	20	9	11	0	0.060058594	3.5046387	0.003662109	0.018554688	-0.93530273	1.4946289	0.099853516	0	0	0	0	0	0	0	0	0	0.93554688	0.064453125	0.10522461	-0.099609375	0.005126953	-0.000244141	0	44330	0	0	0
206	207	207	Category L	-0.13183594	0.011962891	-0.94799805	-0.19116211	-0.065185547	0.45996094	-34.52	0	8/3/2018	8	3	2018	20:09:11	72551	0.636	20	9	11	0	0.060058594	3.5046387	0.005859375	0.018554688	-0.9375	1.331543	0.13842773	0	0	0	0	0	0	0	0	0	0.9375	0.0625	0.1550293	-0.13769531	-0.006591797	-0.010253906	0	44330	0	0	0
207	208	208	Category L	-0.083984375	0.011962891	-0.93579102	-0.19116211	-0.061767578	0.46289063	-34.52	0	8/3/2018	8	3	2018	20:09:11	72551	0.727	20	9	11	0	0.060058594	3.5046387	0.007080078	0.017089844	-0.93725586	1.322998	0.091308594	0	0	0	0	0	0	0	0	0	0.9375	0.0625	0.097900391	-0.091064453	-0.005126953	0.001464844	0	44330	0	0	0
208	209	209	Category L	-0.083984375	0.011962891	-0.93579102	-0.19116211	-0.063476563	0.4621582	-34.4	0	8/3/2018	8	3	2018	20:09:11	72551	0.818	20	9	11	0	0.060058594	3.5046387	0.008056641	0.016601563	-0.93408203	1.1408691	0.092041016	0	0	0	0	0	0	0	0	0	0.93408203	0.065917969	0.098632813	-0.092041016	-0.004638672	-0.001708984	0	44330	0	0	0
209	210	210	Category L	-0.059814453	0.011962891	-0.94799805	-0.19213867	-0.060791016	0.4621582	-34.52	0	8/3/2018	8	3	2018	20:09:11	72551	0.909	20	9	11	0	0.060058594	3.5046387	0.01171875	0.016113281	-0.93579102	0.74047852	0.072509766	0	0	0	0	0	0	0	0	0	0.93603516	0.063964844	0.087646484	-0.071533203	-0.004150391	-0.011962891	0	44330	0	0	0
210	211	211	Category L	-0.071777344	0.023925781	-0.94799805	-0.19116211	-0.061767578	0.45800781	-34.52	0	8/3/2018	8	3	2018	20:09:12	72552	0	20	9	12	0	0.060058594	3.5046387	0.009521484	0.015380859	-0.93676758	0.33178711	0.082519531	0	0	0	0	0	0	0	0	0	0.93701172	0.062988281	0.10083008	-0.081298828	0.008300781	-0.010986328	0	44330	0	0	0
211	212	212	Category L	-0.083984375	0	-0.93579102	-0.18847656	-0.063476563	0.46020508	-34.64	0	8/3/2018	8	3	2018	20:09:12	72552	0.1	20	9	12	0	0.060058594	3.5046387	0.012451172	0.013427734	-0.93261719	0.067382813	0.097412109	0	0	0	0	0	0	0	0	0	0.93286133	0.067138672	0.11328125	-0.096435547	-0.013427734	-0.002929688	0	44330	0	0	0
212	213	213	Category L	-0.059814453	0	-0.95996094	-0.18847656	-0.0625	0.46118164	-34.27	0	8/3/2018	8	3	2018	20:09:12	72552	0.2	20	9	12	0	0.060058594	3.5046387	0.015380859	0.014404297	-0.93383789	0.37060547	0.080810547	0	0	0	0	0	0	0	0	0	0.93408203	0.065917969	0.11572266	-0.075195313	-0.014404297	-0.025878906	0	44330	0	0	0
213	214	214	Category L	-0.095947266	0	-0.92382813	-0.19262695	-0.057373047	0.46411133	-34.03	0	8/3/2018	8	3	2018	20:09:12	72552	0.3	20	9	12	0	0.060058594	3.5046387	0.018310547	0.012695313	-0.93481445	0.80078125	0.11547852	0	0	0	0	0	0	0	0	0	0.93505859	0.064941406	0.13793945	-0.11425781	-0.012695313	0.010986328	0	44330	0	0	0
214	215	215	Category L	-0.10791016	0	-0.95996094	-0.19213867	-0.057373047	0.4609375	-33.91	0	8/3/2018	8	3	2018	20:09:12	72552	0.4	20	9	12	0	0.060058594	3.5046387	0.018798828	0.010742188	-0.93457031	1.1364746	0.12963867	0	0	0	0	0	0	0	0	0	0.93481445	0.065185547	0.1628418	-0.12670898	-0.010742188	-0.025146484	0	44330	0	0	0
215	216	216	Category L	-0.083984375	0.011962891	-0.92382813	-0.19555664	-0.063232422	0.46508789	-34.15	0	8/3/2018	8	3	2018	20:09:12	72552	0.5	20	9	12	0	0.060058594	3.5046387	0.020996094	0.011474609	-0.93310547	1.3066406	0.10522461	0	0	0	0	0	0	0	0	0	0.93359375	0.06640625	0.11474609	-0.10498047	0.000244141	0.009277344	0	44330	0	0	0
216	217	217	Category L	-0.071777344	0	-0.92382813	-0.19482422	-0.057373047	0.4621582	-34.76	0	8/3/2018	8	3	2018	20:09:12	72552	0.6	20	9	12	0	0.060058594	3.5046387	0.02734375	0.010009766	-0.9362793	0.96044922	0.1003418	0	0	0	0	0	0	0	0	0	0.93676758	0.063232422	0.12207031	-0.099121094	-0.010009766	0.012451172	0	44330	0	0	0
217	218	218	Category L	-0.059814453	0	-0.94799805	-0.19213867	-0.059082031	0.46191406	-35.01	0	8/3/2018	8	3	2018	20:09:12	72552	0.7	20	9	12	0	0.060058594	3.5046387	0.031005859	0.010009766	-0.93774414	0.25	0.091796875	0	0	0	0	0	0	0	0	0	0.93823242	0.061767578	0.11108398	-0.090820313	-0.010009766	-0.010009766	0	44330	0	0	0
218	219	219	Category L	-0.095947266	0.011962891	-0.92382813	-0.19384766	-0.061035156	0.46191406	-35.13	0	8/3/2018	8	3	2018	20:09:12	72552	0.8	20	9	12	0	0.060058594	3.5046387	0.034423828	0.009277344	-0.93676758	0.67895508	0.13110352	0	0	0	0	0	0	0	0	0	0.9375	0.0625	0.14599609	-0.13037109	0.002441406	0.012939453	0	44330	0	0	0
219	220	220	Category L	-0.083984375	0.023925781	-0.92382813	-0.20092773	-0.054931641	0.45898438	-35.01	0	8/3/2018	8	3	2018	20:09:12	72552	0.9	20	9	12	0	0.060058594	3.5046387	0.033691406	0.007324219	-0.93554688	2.0307617	0.11938477	0	0	0	0	0	0	0	0	0	0.93603516	0.063964844	0.14599609	-0.11767578	0.016357422	0.01171875	0	44330	0	0	0
220	221	221	Category L	-0.083984375	0.011962891	-0.94799805	-0.1940918	-0.052246094	0.453125	-34.89	0	8/3/2018	8	3	2018	20:09:13	72553	0	20	9	13	0	0.060058594	3.5046387	0.035888672	0.009033203	-0.92895508	4.0019531	0.12133789	0	0	0	0	0	0	0	0	0	0.9296875	0.0703125	0.14160156	-0.11987305	0.002685547	-0.018798828	0	44330	0	0	0
221	222	222	Category L	-0.083984375	0.023925781	-0.95996094	-0.18945313	-0.056152344	0.46411133	-34.64	0	8/3/2018	8	3	2018	20:09:13	72553	0.1	20	9	13	0	0.059814453	3.4788574	0.037597656	0.013427734	-0.93212891	8.4453125	0.125	0	0	0	0	0	0	0	0	0	0.93286133	0.067138672	0.15991211	-0.12158203	0.010253906	-0.027587891	0	44330	0	0	0
222	223	223	Category L	-0.095947266	0.011962891	-0.97192383	-0.19140625	-0.056396484	0.46411133	-34.52	0	8/3/2018	8	3	2018	20:09:13	72553	0.2	20	9	13	0	0.059814453	3.4788574	0.040283203	0.012207031	-0.93286133	14.849365	0.14160156	0	0	0	0	0	0	0	0	0	0.93383789	0.066162109	0.17578125	-0.13623047	-0.000244141	-0.038818359	0	44330	0	0	0
223	224	224	Category E	0.19189453	0.19189453	-0.91186523	-0.2644043	-0.044921875	0.43798828	-37.96	0	8/3/2018	8	3	2018	21:01:44	75704	0.099	21	1	44	0	0.060058594	3.491748	0.04296875	0.013427734	-0.93408203	17.654785	0.2331543	0	0	0	0	0	0	0	0	0	0.93530273	0.064697266	0.34936523	0.14868164	0.17822266	0.022216797	0	44330	0	0	0
224	225	225	Category E	0.071777344	0.10791016	-1.0439453	-0.22436523	0.008300781	0.46411133	-38.21	0	8/3/2018	8	3	2018	21:01:44	75704	0.199	21	1	44	0	0.060058594	3.491748	0.042724609	0.013916016	-0.93505859	18.499023	0.14648438	0	0	0	0	0	0	0	0	0	0.93603516	0.063964844	0.23168945	0.028808594	0.09375	-0.10864258	0	44330	0	0	0
225	226	226	Category E	0.023925781	-0.11987305	-1.0439453	-0.20019531	0.046386719	0.47167969	-38.08	0	8/3/2018	8	3	2018	21:01:44	75704	0.3	21	1	44	0	0.060058594	3.491748	0.043945313	0.013671875	-0.93286133	20.336182	0.17480469	0	0	0	0	0	0	0	0	0	0.93383789	0.066162109	0.26464844	-0.020019531	-0.13354492	-0.11083984	0	44330	0	0	0
226	227	227	Category E	0.023925781	-0.15576172	-1.0197754	-0.21386719	0.060302734	0.46264648	-38.08	0	8/3/2018	8	3	2018	21:01:44	75704	0.4	21	1	44	0	0.060058594	3.491748	0.046142578	0.010986328	-0.93481445	24.015137	0.18847656	0	0	0	0	0	0	0	0	0	0.93603516	0.063964844	0.27392578	-0.022216797	-0.16674805	-0.084716797	0	44330	0	0	0
227	228	228	Category E	0.095947266	-0.059814453	-0.91186523	-0.23242188	0.079345703	0.45483398	-38.33	0	8/3/2018	8	3	2018	21:01:44	75704	0.5	21	1	44	0	0.060058594	3.491748	0.049072266	0.009277344	-0.93579102	26.484375	0.086914063	0	0	0	0	0	0	0	0	0	0.93725586	0.062744141	0.14013672	0.046630859	-0.069091797	0.023925781	0	44330	0	0	0
228	229	229	Category E	0.095947266	0.011962891	-0.81591797	-0.25219727	0.12109375	0.44946289	-38.2	0	8/3/2018	8	3	2018	21:01:44	75704	0.6	21	1	44	0	0.060058594	3.491748	0.052490234	0.008056641	-0.93579102	27.111816	0.12744141	0	0	0	0	0	0	0	0	0	0.93725586	0.062744141	0.16674805	0.043212891	0.003662109	0.11987305	0	44330	0	0	0
229	230	230	Category E	0.20385742	-0.011962891	-0.82788086	-0.25488281	0.14331055	0.43603516	-38.2	0	8/3/2018	8	3	2018	21:01:44	75704	0.7	21	1	44	0	0.060058594	3.491748	0.052001953	0.006103516	-0.93505859	31.078613	0.18652344	0	0	0	0	0	0	0	0	0	0.93652344	0.063476563	0.27685547	0.15161133	-0.018066406	0.10717773	0	44330	0	0	0
230	231	231	Category E	0.32397461	-0.035888672	-1.0917969	-0.24633789	0.13500977	0.44897461	-38.2	0	8/3/2018	8	3	2018	21:01:44	75704	0.8	21	1	44	0	0.060058594	3.491748	0.053710938	0.005615234	-0.93212891	34.090088	0.31640625	0	0	0	0	0	0	0	0	0	0.93383789	0.066162109	0.47119141	0.27001953	-0.041503906	-0.15942383	0	44330	0	0	0
231	232	232	Category E	0.21582031	0.071777344	-1.0559082	-0.2331543	0.12963867	0.4519043	-38.2	0	8/3/2018	8	3	2018	21:01:44	75704	0.9	21	1	44	0	0.060058594	3.491748	0.057128906	0.004638672	-0.93652344	33.337891	0.20947266	0	0	0	0	0	0	0	0	0	0.93823242	0.061767578	0.3449707	0.15844727	0.066894531	-0.11914063	0	44330	0	0	0
232	233	233	Category E	-0.17993164	-0.047851563	-1.0197754	-0.27709961	0.11914063	0.42895508	-37.96	0	8/3/2018	8	3	2018	21:01:45	75705	0	21	1	45	0	0.060058594	3.491748	0.059570313	0.002197266	-0.93823242	31.825684	0.2578125	0	0	0	0	0	0	0	0	0	0.94018555	0.059814453	0.37109375	-0.23950195	-0.050048828	-0.081298828	0	44330	0	0	0
233	234	234	Category E	0.095947266	0.10791016	-0.68383789	-0.33691406	0.089599609	0.39990234	-38.21	0	8/3/2018	8	3	2018	21:01:45	75705	0.1	21	1	45	0	0.060058594	3.491748	0.059326172	0.000244141	-0.93701172	32.295166	0.27734375	0	0	0	0	0	0	0	0	0	0.93896484	0.061035156	0.39697266	0.036376953	0.10742188	0.25317383	0	44330	0	0	0
234	235	235	Category E	0.16796875	0.19189453	-0.65991211	-0.3203125	0.071044922	0.41259766	-38.33	0	8/3/2018	8	3	2018	21:01:45	75705	0.2	21	1	45	0	0.060058594	3.491748	0.059570313	-0.000732422	-0.93530273	32.426514	0.35302734	0	0	0	0	0	0	0	0	0	0.93725586	0.062744141	0.57641602	0.1081543	0.19262695	0.27539063	0	44330	0	0	0
235	236	236	Category E	0.38378906	-0.023925781	-1.1638184	-0.29858398	0.080322266	0.42651367	-38.33	0	8/3/2018	8	3	2018	21:01:45	75705	0.3	21	1	45	0	0.060058594	3.491748	0.059570313	-0.001464844	-0.93334961	29.72168	0.39819336	0	0	0	0	0	0	0	0	0	0.93530273	0.064697266	0.57666016	0.32397461	-0.022216797	-0.23022461	0	44330	0	0	0
236	237	237	Category E	0.31176758	-0.047851563	-1.079834	-0.23168945	0.1027832	0.45825195	-38.33	0	8/3/2018	8	3	2018	21:01:45	75705	0.4	21	1	45	0	0.060058594	3.491748	0.060546875	-0.000732422	-0.93847656	27.382568	0.29174805	0	0	0	0	0	0	0	0	0	0.94042969	0.059570313	0.43920898	0.25097656	-0.046875	-0.14111328	0	44330	0	0	0
237	238	238	Category E	-0.035888672	0.023925781	-0.95996094	-0.23413086	0.14331055	0.44750977	-38.08	0	8/3/2018	8	3	2018	21:01:45	75705	0.5	21	1	45	0	0.060058594	3.491748	0.0625	0	-0.9387207	28.649414	0.10327148	0	0	0	0	0	0	0	0	0	0.94067383	0.059326172	0.14331055	-0.098388672	0.023681641	-0.020996094	0	44330	0	0	0
238	239	239	Category E	0.32397461	-0.011962891	-0.58789063	-0.30639648	0.18188477	0.40576172	-37.47	0	8/3/2018	8	3	2018	21:01:45	75705	0.6	21	1	45	0	0.060058594	3.491748	0.062255859	0.001220703	-0.93774414	27.287842	0.43701172	0	0	0	0	0	0	0	0	0	0.93969727	0.060302734	0.62475586	0.26147461	-0.013183594	0.34985352	0	44330	0	0	0
239	240	240	Category E	0.43188477	-0.10791016	-0.91186523	-0.29321289	0.22216797	0.3972168	-37.22	0	8/3/2018	8	3	2018	21:01:45	75705	0.7	21	1	45	0	0.060058594	3.491748	0.061279297	0.002197266	-0.93603516	21.980957	0.38720703	0	0	0	0	0	0	0	0	0	0.93798828	0.062011719	0.50488281	0.37036133	-0.11010742	0.024169922	0	44330	0	0	0
240	241	241	Category E	0.41992188	0.059814453	-1.1398926	-0.28564453	0.19946289	0.40478516	-37.59	0	8/3/2018	8	3	2018	21:01:45	75705	0.8	21	1	45	0	0.060058594	3.491748	0.061767578	0.002929688	-0.93554688	19.26001	0.41601563	0	0	0	0	0	0	0	0	0	0.93774414	0.062255859	0.61889648	0.35791016	0.056640625	-0.20410156	0	44330	0	0	0
241	242	242	Category E	0.20385742	0.095947266	-1.0197754	-0.29589844	0.17724609	0.40307617	-37.47	0	8/3/2018	8	3	2018	21:01:45	75705	0.9	21	1	45	0	0.060058594	3.491748	0.064208984	0.002929688	-0.9375	20.031738	0.18652344	0	0	0	0	0	0	0	0	0	0.93969727	0.060302734	0.31445313	0.1394043	0.092773438	-0.08203125	0	44330	0	0	0
242	243	243	Category E	0.19189453	0.083984375	-0.53979492	-0.37133789	0.1328125	0.36816406	-38.09	0	8/3/2018	8	3	2018	21:01:46	75706	0	21	1	46	0	0.060058594	3.491748	0.065673828	0.002197266	-0.9375	18.192139	0.42529297	0	0	0	0	0	0	0	0	0	0.93994141	0.060058594	0.60571289	0.1262207	0.081542969	0.39770508	0	44330	0	0	0
243	244	244	Category E	0.13183594	0.16796875	-0.77978516	-0.36035156	0.10571289	0.38085938	-38.7	0	8/3/2018	8	3	2018	21:01:46	75706	0.1	21	1	46	0	0.060058594	3.491748	0.06640625	0.002197266	-0.93701172	14.169922	0.23754883	0	0	0	0	0	0	0	0	0	0.93945313	0.060546875	0.38818359	0.065185547	0.16552734	0.15722656	0	44330	0	0	0
244	245	245	Category E	0.34790039	-0.095947266	-1.0559082	-0.29785156	0.12084961	0.42041016	-38.21	0	8/3/2018	8	3	2018	21:01:46	75706	0.2	21	1	46	0	0.060058594	3.491748	0.067382813	0.002197266	-0.93701172	11.54126	0.31982422	0	0	0	0	0	0	0	0	0	0.93945313	0.060546875	0.49731445	0.28027344	-0.098144531	-0.11865234	0	44330	0	0	0
245	246	246	Category E	0.17993164	0.035888672	-1.1398926	-0.21484375	0.15136719	0.45776367	-38.33	0	8/3/2018	8	3	2018	21:01:46	75706	0.3	21	1	46	0	0.060058594	3.491748	0.068359375	0.002685547	-0.93676758	10.19873	0.23364258	0	0	0	0	0	0	0	0	0	0.93920898	0.060791016	0.34741211	0.11132813	0.032958984	-0.20288086	0	44330	0	0	0
246	247	247	Category E	0.083984375	-0.071777344	-0.92382813	-0.19677734	0.19604492	0.45043945	-38.08	0	8/3/2018	8	3	2018	21:01:46	75706	0.4	21	1	46	0	0.060058594	3.491748	0.070068359	0.002929688	-0.93652344	7.7543945	0.077148438	0	0	0	0	0	0	0	0	0	0.93920898	0.060791016	0.10131836	0.013671875	-0.074707031	0.012695313	0	44330	0	0	0
247	248	248	Category E	0.083984375	0	-0.671875	-0.20288086	0.24145508	0.4296875	-37.47	0	8/3/2018	8	3	2018	21:01:46	75706	0.5	21	1	46	0	0.060058594	3.491748	0.072265625	0.003417969	-0.93652344	0.31616211	0.26489258	0	0	0	0	0	0	0	0	0	0.93920898	0.060791016	0.27954102	0.011474609	-0.003417969	0.26464844	0	44330	0	0	0
248	249	249	Category E	0.27587891	-0.011962891	-1.1037598	-0.18725586	0.24487305	0.43701172	-37.71	0	8/3/2018	8	3	2018	21:01:46	75706	0.6	21	1	46	0	0.060058594	3.491748	0.073730469	0.00390625	-0.93676758	2.9650879	0.26245117	0	0	0	0	0	0	0	0	0	0.93969727	0.060302734	0.38476563	0.2019043	-0.015869141	-0.16674805	0	44330	0	0	0
249	250	250	Category E	-0.16796875	-0.059814453	-1.0078125	-0.20727539	0.23168945	0.43359375	-37.71	0	8/3/2018	8	3	2018	21:01:46	75706	0.7	21	1	46	0	0.059814453	3.4820801	0.075195313	0.004150391	-0.93676758	1.2685547	0.26123047	0	0	0	0	0	0	0	0	0	0.93994141	0.060058594	0.37817383	-0.24316406	-0.063964844	-0.070800781	0	44330	0	0	0
250	251	251	Category E	0.2277832	-0.095947266	-0.6237793	-0.28393555	0.14331055	0.4284668	-37.84	0	8/3/2018	8	3	2018	21:01:46	75706	0.8	21	1	46	0	0.059814453	3.4820801	0.076904297	0.004394531	-0.93676758	1.5283203	0.36157227	0	0	0	0	0	0	0	0	0	0.93994141	0.060058594	0.56420898	0.15087891	-0.1003418	0.31298828	0	44330	0	0	0
251	252	252	Category E	0.2277832	0.095947266	-1.0319824	-0.29638672	0.11669922	0.42724609	-38.21	0	8/3/2018	8	3	2018	21:01:46	75706	0.9	21	1	46	0	0.059814453	3.4820801	0.078369141	0.004150391	-0.93652344	6.3056641	0.19921875	0	0	0	0	0	0	0	0	0	0.93969727	0.060302734	0.33618164	0.14916992	0.091552734	-0.095214844	0	44330	0	0	0
252	253	253	Category E	0.2277832	-0.13183594	-1.0078125	-0.25317383	0.14526367	0.43994141	-38.7	0	8/3/2018	8	3	2018	21:01:47	75707	0	21	1	47	0	0.059814453	3.4820801	0.080322266	0.004882813	-0.93676758	11.418945	0.21313477	0	0	0	0	0	0	0	0	0	0.94018555	0.059814453	0.35498047	0.1472168	-0.13671875	-0.070800781	0	44330	0	0	0
253	254	254	Category E	0.035888672	-0.10791016	-0.89990234	-0.234375	0.14672852	0.44360352	-38.7	0	8/3/2018	8	3	2018	21:01:47	75707	0.1	21	1	47	0	0.059814453	3.4820801	0.081298828	0.005615234	-0.93652344	10.519043	0.12768555	0	0	0	0	0	0	0	0	0	0.93994141	0.060058594	0.19580078	-0.045410156	-0.11352539	0.036621094	0	44330	0	0	0
254	255	255	Category E	0.16796875	0.071777344	-0.80395508	-0.28540039	0.15844727	0.42260742	-38.33	0	8/3/2018	8	3	2018	21:01:47	75707	0.2	21	1	47	0	0.059814453	3.4820801	0.083251953	0.006103516	-0.93701172	8.729248	0.1706543	0	0	0	0	0	0	0	0	0	0.94067383	0.059326172	0.28295898	0.084472656	0.065429688	0.13305664	0	44330	0	0	0
255	256	256	Category E	0.51586914	-0.10791016	-1.1999512	-0.29248047	0.19042969	0.40844727	-37.96	0	8/3/2018	8	3	2018	21:01:47	75707	0.3	21	1	47	0	0.059814453	3.4820801	0.085693359	0.006347656	-0.93676758	10.662109	0.51708984	0	0	0	0	0	0	0	0	0	0.94067383	0.059326172	0.80761719	0.42993164	-0.11425781	-0.26293945	0	44330	0	0	0
256	257	257	Category E	0.27587891	0.011962891	-1.0319824	-0.29174805	0.19042969	0.40942383	-37.59	0	8/3/2018	8	3	2018	21:01:47	75707	0.4	21	1	47	0	0.059814453	3.4820801	0.086914063	0.006591797	-0.93701172	15.469238	0.21118164	0	0	0	0	0	0	0	0	0	0.94091797	0.059082031	0.28881836	0.1887207	0.005126953	-0.094726563	0	44330	0	0	0
257	258	258	Category E	0.27587891	-0.035888672	-0.83984375	-0.33349609	0.1484375	0.38745117	-37.59	0	8/3/2018	8	3	2018	21:01:47	75707	0.5	21	1	47	0	0.059814453	3.4820801	0.088378906	0.007324219	-0.93701172	13.592529	0.21533203	0	0	0	0	0	0	0	0	0	0.94140625	0.05859375	0.32788086	0.18725586	-0.043212891	0.097167969	0	44330	0	0	0
258	259	259	Category E	-0.047851563	-0.14379883	-0.83984375	-0.36865234	0.073974609	0.37866211	-37.84	0	8/3/2018	8	3	2018	21:01:47	75707	0.6	21	1	47	0	0.059814453	3.4820801	0.08984375	0.0078125	-0.93701172	8.2456055	0.22680664	0	0	0	0	0	0	0	0	0	0.94140625	0.05859375	0.38671875	-0.13769531	-0.15161133	0.097167969	0	44330	0	0	0
259	260	260	Category E	0.17993164	0.15576172	-0.40795898	-0.40478516	0.03515625	0.3449707	-37.71	0	8/3/2018	8	3	2018	21:01:47	75707	0.7	21	1	47	0	0.059814453	3.4820801	0.092041016	0.008056641	-0.93725586	10.618652	0.55639648	0	0	0	0	0	0	0	0	0	0.94189453	0.058105469	0.76464844	0.087646484	0.14746094	0.52929688	0	44330	0	0	0
260	261	261	Category E	0.13183594	0.35986328	-1.223877	-0.38427734	0.037353516	0.3671875	-37.59	0	8/3/2018	8	3	2018	21:01:47	75707	0.8	21	1	47	0	0.059814453	3.4820801	0.093994141	0.008056641	-0.93725586	13.198486	0.45507813	0	0	0	0	0	0	0	0	0	0.94189453	0.058105469	0.67578125	0.037597656	0.3515625	-0.28637695	0	44330	0	0	0
261	262	262	Category E	0.20385742	-0.095947266	-0.97192383	-0.31298828	0.049804688	0.42016602	-37.35	0	8/3/2018	8	3	2018	21:01:47	75707	0.9	21	1	47	0	0.059814453	3.4820801	0.095703125	0.008789063	-0.93676758	12.753906	0.15454102	0	0	0	0	0	0	0	0	0	0.94165039	0.058349609	0.24780273	0.10791016	-0.10473633	-0.034912109	0	44330	0	0	0
262	263	263	Category E	0.21582031	0.047851563	-1.0078125	-0.25976563	0.074951172	0.44628906	-37.47	0	8/3/2018	8	3	2018	21:01:48	75708	0	21	1	48	0	0.059814453	3.4820801	0.097412109	0.009033203	-0.93676758	8.6696777	0.14306641	0	0	0	0	0	0	0	0	0	0.94165039	0.058349609	0.2277832	0.11816406	0.038574219	-0.070800781	0	44330	0	0	0
263	264	264	Category E	-0.095947266	0.047851563	-1.0559082	-0.22070313	0.13671875	0.45849609	-37.71	0	8/3/2018	8	3	2018	21:01:48	75708	0.1	21	1	48	0	0.059814453	3.4820801	0.099121094	0.009277344	-0.93603516	9.1796875	0.23193359	0	0	0	0	0	0	0	0	0	0.94140625	0.05859375	0.35327148	-0.19506836	0.038330078	-0.11962891	0	44330	0	0	0
264	265	265	Category E	-0.035888672	0.011962891	-0.77978516	-0.21435547	0.15795898	0.4543457	-37.71	0	8/3/2018	8	3	2018	21:01:48	75708	0.2	21	1	48	0	0.059814453	3.4820801	0.096923828	0.007568359	-0.9362793	12.625977	0.20532227	0	0	0	0	0	0	0	0	0	0.94116211	0.058837891	0.29370117	-0.1328125	0.004150391	0.15649414	0	44330	0	0	0
265	266	266	Category E	0.011962891	-0.13183594	-1.1398926	-0.19995117	0.18920898	0.45556641	-37.96	0	8/3/2018	8	3	2018	21:01:48	75708	0.3	21	1	48	0	0.059814453	3.4820801	0.096191406	0.006591797	-0.93481445	8.5319824	0.26123047	0	0	0	0	0	0	0	0	0	0.93994141	0.060058594	0.42773438	-0.084228516	-0.13842773	-0.20483398	0	44330	0	0	0
266	267	267	Category E	0.071777344	-0.035888672	-1.0678711	-0.1809082	0.1887207	0.45483398	-37.84	0	8/3/2018	8	3	2018	21:01:48	75708	0.4	21	1	48	0	0.059814453	3.4820801	0.096191406	0.008789063	-0.93359375	3.9572754	0.14331055	0	0	0	0	0	0	0	0	0	0.9387207	0.061279297	0.20336914	-0.024414063	-0.044677734	-0.1340332	0	44330	0	0	0
267	268	268	Category E	0.11987305	-0.047851563	-0.89990234	-0.17407227	0.17504883	0.46533203	-37.96	0	8/3/2018	8	3	2018	21:01:48	75708	0.5	21	1	48	0	0.059814453	3.4820801	0.096435547	0.011474609	-0.93286133	4.6787109	0.071777344	0	0	0	0	0	0	0	0	0	0.93798828	0.062011719	0.11547852	0.023193359	-0.059326172	0.032958984	0	44330	0	0	0
268	269	269	Category E	-0.15576172	-0.11987305	-0.87597656	-0.20605469	0.1418457	0.46191406	-37.96	0	8/3/2018	8	3	2018	21:01:48	75708	0.6	21	1	48	0	0.059814453	3.4820801	0.095947266	0.012451172	-0.93310547	6.5446777	0.29003906	0	0	0	0	0	0	0	0	0	0.93823242	0.061767578	0.44140625	-0.25170898	-0.13232422	0.057128906	0	44330	0	0	0
269	270	270	Category E	0.011962891	-0.035888672	-0.7199707	-0.234375	0.10205078	0.45336914	-38.08	0	8/3/2018	8	3	2018	21:01:48	75708	0.7	21	1	48	0	0.059814453	3.4820801	0.094970703	0.012695313	-0.93457031	6.5837402	0.23510742	0	0	0	0	0	0	0	0	0	0.93945313	0.060546875	0.34643555	-0.083007813	-0.048583984	0.21459961	0	44330	0	0	0
270	271	271	Category E	0.15576172	-0.071777344	-1.2478027	-0.23193359	0.067382813	0.46044922	-38.2	0	8/3/2018	8	3	2018	21:01:48	75708	0.8	21	1	48	0	0.059814453	3.4820801	0.093017578	0.013427734	-0.93579102	9.1623535	0.32910156	0	0	0	0	0	0	0	0	0	0.94067383	0.059326172	0.45947266	0.0625	-0.085205078	-0.31176758	0	44330	0	0	0
271	272	272	Category E	0.11987305	-0.16796875	-1.0559082	-0.19458008	0.074707031	0.47460938	-38.08	0	8/3/2018	8	3	2018	21:01:48	75708	0.9	21	1	48	0	0.059814453	3.4820801	0.089599609	0.014160156	-0.93383789	14.294434	0.22119141	0	0	0	0	0	0	0	0	0	0.93847656	0.061523438	0.33422852	0.030029297	-0.18212891	-0.12182617	0	44330	0	0	0
272	273	273	Category E	-0.083984375	-0.14379883	-0.82788086	-0.23144531	0.061279297	0.46142578	-37.96	0	8/3/2018	8	3	2018	21:01:49	75709	0	21	1	49	0	0.059814453	3.4820801	0.087158203	0.013671875	-0.93237305	19.478516	0.25512695	0	0	0	0	0	0	0	0	0	0.93652344	0.063476563	0.43359375	-0.17114258	-0.1574707	0.10449219	0	44330	0	0	0
273	274	274	Category E	-0.11987305	-0.083984375	-0.81591797	-0.2644043	0.062255859	0.44555664	-38.33	0	8/3/2018	8	3	2018	21:01:49	75709	0.1	21	1	49	0	0.059814453	3.4820801	0.090087891	0.014404297	-0.93115234	20.938477	0.2590332	0	0	0	0	0	0	0	0	0	0.93554688	0.064453125	0.42382813	-0.20996094	-0.098388672	0.11523438	0	44330	0	0	0
274	275	275	Category E	-0.071777344	-0.047851563	-0.76782227	-0.27905273	0.071044922	0.44067383	-38.08	0	8/3/2018	8	3	2018	21:01:49	75709	0.2	21	1	49	0	0.059814453	3.4820801	0.089111328	0.013183594	-0.93383789	20.037598	0.23925781	0	0	0	0	0	0	0	0	0	0.93823242	0.061767578	0.38818359	-0.16088867	-0.061035156	0.16601563	0	44330	0	0	0
275	276	276	Category E	0.035888672	0.095947266	-1.355957	-0.28417969	0.060546875	0.43212891	-38.33	0	8/3/2018	8	3	2018	21:01:49	75709	0.3	21	1	49	0	0.059814453	3.4820801	0.087646484	0.010742188	-0.93676758	21.140381	0.43066406	0	0	0	0	0	0	0	0	0	0.94091797	0.059082031	0.55566406	-0.051757813	0.084960938	-0.41894531	0	44330	0	0	0
276	277	277	Category E	0.071777344	0.095947266	-0.95996094	-0.25976563	0.023681641	0.44482422	-38.45	0	8/3/2018	8	3	2018	21:01:49	75709	0.4	21	1	49	0	0.059814453	3.4820801	0.083740234	0.010986328	-0.93481445	19.856689	0.089111328	0	0	0	0	0	0	0	0	0	0.93847656	0.061523438	0.12182617	-0.011962891	0.084716797	-0.024902344	0	44330	0	0	0
277	278	278	Category E	-0.083984375	0.11987305	-0.87597656	-0.27441406	-0.023925781	0.43432617	-37.96	0	8/3/2018	8	3	2018	21:01:49	75709	0.5	21	1	49	0	0.059814453	3.4820801	0.080566406	0.012695313	-0.93334961	18.198486	0.2043457	0	0	0	0	0	0	0	0	0	0.93701172	0.062988281	0.32910156	-0.16455078	0.10693359	0.057373047	0	44330	0	0	0
278	279	279	Category E	-0.16796875	0.071777344	-0.79199219	-0.28198242	-0.060546875	0.42626953	-38.08	0	8/3/2018	8	3	2018	21:01:49	75709	0.6	21	1	49	0	0.059814453	3.4820801	0.081054688	0.013671875	-0.93286133	20.264893	0.29199219	0	0	0	0	0	0	0	0	0	0.93652344	0.063476563	0.44799805	-0.24902344	0.057861328	0.14086914	0	44330	0	0	0
279	280	280	Category E	-0.047851563	0.071777344	-0.89990234	-0.25610352	-0.084960938	0.43505859	-38.08	0	8/3/2018	8	3	2018	21:01:49	75709	0.7	21	1	49	0	0.059814453	3.4820801	0.077148438	0.014648438	-0.9375	24.221436	0.14233398	0	0	0	0	0	0	0	0	0	0.94067383	0.059326172	0.21972656	-0.125	0.056884766	0.037597656	0	44330	0	0	0
280	281	281	Category E	0.11987305	0.011962891	-1.1037598	-0.23046875	-0.080566406	0.44970703	-38.21	0	8/3/2018	8	3	2018	21:01:49	75709	0.8	21	1	49	0	0.059814453	3.4820801	0.071777344	0.016113281	-0.9375	26.163818	0.17285156	0	0	0	0	0	0	0	0	0	0.94042969	0.059570313	0.21826172	0.047851563	-0.004150391	-0.16601563	0	44330	0	0	0
281	282	282	Category E	0.023925781	-0.035888672	-0.93579102	-0.21875	-0.096191406	0.45141602	-37.96	0	8/3/2018	8	3	2018	21:01:49	75709	0.9	21	1	49	0	0.059814453	3.4820801	0.066650391	0.015869141	-0.93481445	25.626465	0.067138672	0	0	0	0	0	0	0	0	0	0.93725586	0.062744141	0.095458984	-0.042724609	-0.051757813	-0.000732422	0	44330	0	0	0
282	283	283	Category L	-0.011962891	0.011962891	-0.91186523	-0.22485352	-0.10717773	0.43896484	-37.59	0	8/3/2018	8	3	2018	21:01:50	75710	0.099	21	1	50	0	0.059814453	3.4820801	0.064453125	0.014892578	-0.93383789	26.090332	0.079589844	0	0	0	0	0	0	0	0	0	0.93603516	0.063964844	0.1015625	-0.076416016	-0.002929688	0.021972656	0	44330	0	0	0
283	284	284	Category L	0	0.035888672	-0.93579102	-0.21972656	-0.11743164	0.43798828	-37.96	0	8/3/2018	8	3	2018	21:01:50	75710	0.199	21	1	50	0	0.059814453	3.4820801	0.0625	0.014160156	-0.93896484	27.527588	0.066162109	0	0	0	0	0	0	0	0	0	0.94116211	0.058837891	0.087646484	-0.0625	0.021484375	0.003173828	0	44330	0	0	0
284	285	285	Category L	0.011962891	0.071777344	-0.91186523	-0.22607422	-0.11157227	0.44213867	-38.33	0	8/3/2018	8	3	2018	21:01:50	75710	0.3	21	1	50	0	0.059814453	3.4820801	0.061035156	0.012207031	-0.94091797	27.150879	0.082275391	0	0	0	0	0	0	0	0	0	0.94287109	0.057128906	0.13769531	-0.049072266	0.059326172	0.029052734	0	44330	0	0	0
285	286	286	Category L	0.035888672	0.047851563	-0.91186523	-0.21972656	-0.109375	0.4440918	-38.7	0	8/3/2018	8	3	2018	21:01:50	75710	0.4	21	1	50	0	0.059814453	3.4820801	0.057128906	0.013916016	-0.93945313	26.069092	0.048583984	0	0	0	0	0	0	0	0	0	0.94140625	0.05859375	0.083007813	-0.021240234	0.033691406	0.027587891	0	44330	0	0	0
286	287	287	Category L	0.047851563	0.035888672	-0.94799805	-0.22827148	-0.10864258	0.4440918	-38.33	0	8/3/2018	8	3	2018	21:01:50	75710	0.5	21	1	50	0	0.059326172	3.5126953	0.055175781	0.013916016	-0.93701172	26.470703	0.025390625	0	0	0	0	0	0	0	0	0	0.9387207	0.061279297	0.040039063	-0.007324219	0.021728516	-0.010742188	0	44330	0	0	0
287	288	288	Category L	0.035888672	0.059814453	-0.94799805	-0.22583008	-0.10083008	0.44433594	-37.96	0	8/3/2018	8	3	2018	21:01:50	75710	0.6	21	1	50	0	0.059326172	3.5126953	0.0546875	0.014892578	-0.93701172	26.877686	0.049560547	0	0	0	0	0	0	0	0	0	0.9387207	0.061279297	0.07421875	-0.018798828	0.044677734	-0.010742188	0	44330	0	0	0
288	289	289	Category L	0.035888672	0.023925781	-0.94799805	-0.22802734	-0.095703125	0.44628906	-38.33	0	8/3/2018	8	3	2018	21:01:50	75710	0.7	21	1	50	0	0.059326172	3.5126953	0.053955078	0.015136719	-0.94067383	26.198975	0.021240234	0	0	0	0	0	0	0	0	0	0.94213867	0.057861328	0.033935547	-0.018066406	0.008544922	-0.007080078	0	44330	0	0	0
289	290	290	Category L	0.059814453	0.035888672	-0.93579102	-0.2277832	-0.099853516	0.44506836	-38.21	0	8/3/2018	8	3	2018	21:01:50	75710	0.8	21	1	50	0	0.059326172	3.5126953	0.051025391	0.015136719	-0.93896484	22.239258	0.022460938	0	0	0	0	0	0	0	0	0	0.94042969	0.059570313	0.032470703	0.008544922	0.020507813	0.003173828	0	44330	0	0	0
290	291	291	Category L	0.059814453	0	-0.93579102	-0.23120117	-0.10449219	0.43994141	-38.7	0	8/3/2018	8	3	2018	21:01:50	75710	0.9	21	1	50	0	0.059326172	3.5126953	0.053955078	0.015869141	-0.93774414	16.13501	0.017089844	0	0	0	0	0	0	0	0	0	0.93945313	0.060546875	0.023925781	0.005615234	-0.015869141	0.001953125	0	44330	0	0	0
291	292	292	Category L	0.059814453	0.059814453	-0.95996094	-0.22949219	-0.10229492	0.44116211	-38.58	0	8/3/2018	8	3	2018	21:01:51	75711	0	21	1	51	0	0.059326172	3.5126953	0.051513672	0.017333984	-0.94165039	10.886475	0.046875	0	0	0	0	0	0	0	0	0	0.94311523	0.056884766	0.068847656	0.008300781	0.042236328	-0.018066406	0	44330	0	0	0
292	293	293	Category L	0.023925781	0.059814453	-0.93579102	-0.22509766	-0.10180664	0.44238281	-38.08	0	8/3/2018	8	3	2018	21:01:51	75711	0.1	21	1	51	0	0.059326172	3.5126953	0.049072266	0.016113281	-0.94018555	7.2988281	0.050537109	0	0	0	0	0	0	0	0	0	0.94165039	0.058349609	0.073242188	-0.025146484	0.043457031	0.004394531	0	44330	0	0	0
293	294	294	Category L	0.071777344	0.047851563	-0.95996094	-0.22314453	-0.099853516	0.4453125	-38.08	0	8/3/2018	8	3	2018	21:01:51	75711	0.2	21	1	51	0	0.059326172	3.5126953	0.046630859	0.017822266	-0.93945313	4.3830566	0.043701172	0	0	0	0	0	0	0	0	0	0.94091797	0.059082031	0.074951172	0.024902344	0.029785156	-0.020263672	0	44330	0	0	0
294	295	295	Category L	0.071777344	0.023925781	-0.93579102	-0.22949219	-0.10522461	0.43798828	-37.71	0	8/3/2018	8	3	2018	21:01:51	75711	0.3	21	1	51	0	0.059326172	3.5126953	0.046875	0.01953125	-0.94018555	1.7897949	0.025390625	0	0	0	0	0	0	0	0	0	0.94140625	0.05859375	0.033447266	0.024658203	0.004150391	0.004394531	0	44330	0	0	0
295	296	296	Category L	0.023925781	0.023925781	-0.94799805	-0.23071289	-0.10668945	0.44580078	-37.84	0	8/3/2018	8	3	2018	21:01:51	75711	0.4	21	1	51	0	0.059326172	3.5126953	0.045166016	0.018798828	-0.94165039	1.2861328	0.022705078	0	0	0	0	0	0	0	0	0	0.94311523	0.056884766	0.032470703	-0.021240234	0.004882813	-0.006103516	0	44330	0	0	0
296	297	297	Category L	0.047851563	0.047851563	-0.93579102	-0.23022461	-0.10253906	0.44213867	-37.59	0	8/3/2018	8	3	2018	21:01:51	75711	0.5	21	1	51	0	0.059326172	3.5126953	0.039306641	0.020263672	-0.93823242	1.8483887	0.028564453	0	0	0	0	0	0	0	0	0	0.93945313	0.060546875	0.038330078	0.008300781	0.02734375	0.002441406	0	44330	0	0	0
297	298	298	Category L	0.047851563	0.047851563	-0.94799805	-0.23046875	-0.10595703	0.43920898	-37.96	0	8/3/2018	8	3	2018	21:01:51	75711	0.6	21	1	51	0	0.059326172	3.5126953	0.036376953	0.020263672	-0.93725586	2.0192871	0.03125	0	0	0	0	0	0	0	0	0	0.93823242	0.061767578	0.049072266	0.011230469	0.02734375	-0.010498047	0	44330	0	0	0
298	299	299	Category L	0.083984375	0.035888672	-0.93579102	-0.22680664	-0.10229492	0.44433594	-38.21	0	8/3/2018	8	3	2018	21:01:51	75711	0.7	21	1	51	0	0.059326172	3.5126953	0.033447266	0.021240234	-0.93823242	0.63085938	0.052246094	0	0	0	0	0	0	0	0	0	0.93896484	0.061035156	0.067382813	0.050292969	0.014648438	0.002441406	0	44330	0	0	0
299	300	300	Category L	0.071777344	0.023925781	-0.92382813	-0.22338867	-0.10546875	0.43725586	-38.09	0	8/3/2018	8	3	2018	21:01:51	75711	0.8	21	1	51	0	0.059326172	3.5126953	0.03515625	0.0234375	-0.93920898	0.77978516	0.039550781	0	0	0	0	0	0	0	0	0	0.94018555	0.059814453	0.052490234	0.036376953	0.000244141	0.015380859	0	44330	0	0	0
300	301	301	Category L	0.047851563	0.059814453	-0.91186523	-0.23193359	-0.10058594	0.44726563	-38.45	0	8/3/2018	8	3	2018	21:01:51	75711	0.9	21	1	51	0	0.059326172	3.5126953	0.033447266	0.021484375	-0.94580078	0.36157227	0.052978516	0	0	0	0	0	0	0	0	0	0.9465332	0.053466797	0.086181641	0.014160156	0.038085938	0.033935547	0	44330	0	0	0
301	302	302	Category L	0.059814453	0.047851563	-0.94799805	-0.22412109	-0.10327148	0.44506836	-37.96	0	8/3/2018	8	3	2018	21:01:52	75712	0	21	1	52	0	0.059326172	3.5126953	0.032470703	0.017333984	-0.94213867	0.23706055	0.041259766	0	0	0	0	0	0	0	0	0	0.94287109	0.057128906	0.063232422	0.027099609	0.030273438	-0.005615234	0	44330	0	0	0
302	303	303	Category L	0.035888672	0.035888672	-0.92382813	-0.22753906	-0.10058594	0.4440918	-37.59	0	8/3/2018	8	3	2018	21:01:52	75712	0.1	21	1	52	0	0.059326172	3.5126953	0.030273438	0.018554688	-0.94165039	0.98730469	0.025390625	0	0	0	0	0	0	0	0	0	0.94238281	0.057617188	0.040283203	0.005371094	0.017089844	0.017822266	0	44330	0	0	0
303	304	304	Category L	0.023925781	0.047851563	-0.92382813	-0.23071289	-0.10595703	0.43798828	-37.84	0	8/3/2018	8	3	2018	21:01:52	75712	0.2	21	1	52	0	0.059326172	3.5126953	0.028076172	0.018066406	-0.94067383	2.0339355	0.034179688	0	0	0	0	0	0	0	0	0	0.94140625	0.05859375	0.05078125	-0.004150391	0.029541016	0.016845703	0	44330	0	0	0
304	305	305	Category L	0.011962891	0.035888672	-0.93579102	-0.23046875	-0.098876953	0.44238281	-37.84	0	8/3/2018	8	3	2018	21:01:52	75712	0.3	21	1	52	0	0.059326172	3.5126953	0.030029297	0.017578125	-0.93920898	2.0151367	0.025878906	0	0	0	0	0	0	0	0	0	0.93994141	0.060058594	0.039794922	-0.018066406	0.018066406	0.003417969	0	44330	0	0	0
305	306	306	Category L	0.023925781	0.059814453	-0.94799805	-0.23120117	-0.098876953	0.44311523	-38.08	0	8/3/2018	8	3	2018	21:01:52	75712	0.4	21	1	52	0	0.059326172	3.5126953	0.03125	0.017822266	-0.94091797	1.4262695	0.04296875	0	0	0	0	0	0	0	0	0	0.94165039	0.058349609	0.055908203	-0.007324219	0.041748047	-0.006835938	0	44330	0	0	0
306	307	307	Category L	0.047851563	0.047851563	-0.95996094	-0.2265625	-0.098388672	0.44433594	-38.08	0	8/3/2018	8	3	2018	21:01:52	75712	0.5	21	1	52	0	0.059326172	3.5126953	0.031738281	0.01953125	-0.93847656	1.8710938	0.038574219	0	0	0	0	0	0	0	0	0	0.93920898	0.060791016	0.065429688	0.015869141	0.028076172	-0.021240234	0	44330	0	0	0
307	308	308	Category L	0.047851563	0.023925781	-0.93579102	-0.23046875	-0.10083008	0.44335938	-37.84	0	8/3/2018	8	3	2018	21:01:52	75712	0.6	21	1	52	0	0.059326172	3.5126953	0.031982422	0.020507813	-0.93676758	2.6003418	0.016113281	0	0	0	0	0	0	0	0	0	0.9375	0.0625	0.020263672	0.015625	0.003173828	0.000976563	0	44330	0	0	0
308	309	309	Category L	0.023925781	0.023925781	-0.92382813	-0.23217773	-0.097167969	0.44506836	-37.59	0	8/3/2018	8	3	2018	21:01:52	75712	0.7	21	1	52	0	0.059326172	3.5126953	0.031494141	0.021484375	-0.9375	2.2124023	0.015869141	0	0	0	0	0	0	0	0	0	0.93823242	0.061767578	0.023681641	-0.007568359	0.002197266	0.013671875	0	44330	0	0	0
309	310	310	Category L	0.047851563	0.047851563	-0.93579102	-0.22924805	-0.098876953	0.44726563	-37.1	0	8/3/2018	8	3	2018	21:01:52	75712	0.8	21	1	52	0	0.059326172	3.5126953	0.034179688	0.022949219	-0.93823242	1.088623	0.028076172	0	0	0	0	0	0	0	0	0	0.93920898	0.060791016	0.040527344	0.013427734	0.024658203	0.002441406	0	44330	0	0	0
310	311	311	Category L	0.047851563	0.035888672	-0.93579102	-0.23120117	-0.098876953	0.44018555	-37.22	0	8/3/2018	8	3	2018	21:01:52	75712	0.9	21	1	52	0	0.059326172	3.5126953	0.034667969	0.023681641	-0.94116211	0.030517578	0.018554688	0	0	0	0	0	0	0	0	0	0.94213867	0.057861328	0.030517578	0.012939453	0.011962891	0.005371094	0	44330	0	0	0
311	312	312	Category L	0.023925781	0.023925781	-0.93579102	-0.22607422	-0.098144531	0.44628906	-37.22	0	8/3/2018	8	3	2018	21:01:53	75713	0	21	1	53	0	0.059326172	3.5126953	0.033447266	0.024414063	-0.93701172	1.0200195	0.009765625	0	0	0	0	0	0	0	0	0	0.93798828	0.062011719	0.011474609	-0.009521484	-0.000488281	0.001220703	0	44330	0	0	0
312	313	313	Category L	0.047851563	0.011962891	-0.91186523	-0.23193359	-0.10083008	0.44213867	-37.22	0	8/3/2018	8	3	2018	21:01:53	75713	0.1	21	1	53	0	0.059326172	3.5126953	0.032226563	0.026855469	-0.93530273	2.7001953	0.031738281	0	0	0	0	0	0	0	0	0	0.9362793	0.063720703	0.053710938	0.015380859	-0.014892578	0.0234375	0	44330	0	0	0
313	314	314	Category L	0.011962891	0.011962891	-0.91186523	-0.22851563	-0.098876953	0.4453125	-37.84	0	8/3/2018	8	3	2018	21:01:53	75713	0.2	21	1	53	0	0.059326172	3.5126953	0.033935547	0.028564453	-0.93676758	5.8798828	0.037109375	0	0	0	0	0	0	0	0	0	0.93774414	0.062255859	0.063720703	-0.021972656	-0.016601563	0.024902344	0	44330	0	0	0
314	315	315	Category L	0.047851563	0	-0.88793945	-0.22705078	-0.10693359	0.44116211	-38.08	0	8/3/2018	8	3	2018	21:01:53	75713	0.3	21	1	53	0	0.059326172	3.5126953	0.036132813	0.029541016	-0.93847656	8.078125	0.059814453	0	0	0	0	0	0	0	0	0	0.93969727	0.060302734	0.091796875	0.011474609	-0.029541016	0.050537109	0	44330	0	0	0
315	316	316	Category L	0.083984375	0	-0.99584961	-0.20361328	-0.11547852	0.45117188	-37.96	0	8/3/2018	8	3	2018	21:01:53	75713	0.4	21	1	53	0	0.059326172	3.5126953	0.038330078	0.030517578	-0.94042969	8.1608887	0.077636719	0	0	0	0	0	0	0	0	0	0.94189453	0.058105469	0.13110352	0.045410156	-0.030517578	-0.055175781	0	44330	0	0	0
316	317	317	Category L	0.047851563	0.083984375	-0.97192383	-0.17553711	-0.1340332	0.45336914	-38.21	0	8/3/2018	8	3	2018	21:01:53	75713	0.5	21	1	53	0	0.059326172	3.5126953	0.038818359	0.029541016	-0.93530273	8.1655273	0.065917969	0	0	0	0	0	0	0	0	0	0.93652344	0.063476563	0.099609375	0.008789063	0.054199219	-0.036376953	0	44330	0	0	0
317	318	318	Category L	0	0.095947266	-0.92382813	-0.16845703	-0.14941406	0.44604492	-38.21	0	8/3/2018	8	3	2018	21:01:53	75713	0.6	21	1	53	0	0.059326172	3.5126953	0.038574219	0.028564453	-0.93505859	8.9050293	0.078369141	0	0	0	0	0	0	0	0	0	0.9362793	0.063720703	0.1171875	-0.038574219	0.067138672	0.011230469	0	44330	0	0	0
318	319	319	Category L	0.011962891	0.059814453	-0.94799805	-0.17651367	-0.14379883	0.44726563	-38.08	0	8/3/2018	8	3	2018	21:01:53	75713	0.7	21	1	53	0	0.059326172	3.5126953	0.040527344	0.027099609	-0.93579102	9.5446777	0.044921875	0	0	0	0	0	0	0	0	0	0.93701172	0.062988281	0.073242188	-0.028564453	0.032470703	-0.011962891	0	44330	0	0	0
319	320	320	Category L	0.011962891	0.023925781	-0.92382813	-0.18408203	-0.14111328	0.45019531	-38.2	0	8/3/2018	8	3	2018	21:01:53	75713	0.8	21	1	53	0	0.059326172	3.5126953	0.043457031	0.028564453	-0.93701172	9.234375	0.034667969	0	0	0	0	0	0	0	0	0	0.93847656	0.061523438	0.049804688	-0.031494141	-0.004638672	0.013183594	0	44330	0	0	0
320	321	321	Category L	0.011962891	0.035888672	-0.92382813	-0.18676758	-0.13842773	0.453125	-38.45	0	8/3/2018	8	3	2018	21:01:53	75713	0.9	21	1	53	0	0.059326172	3.5126953	0.045898438	0.028564453	-0.93652344	9.3605957	0.036865234	0	0	0	0	0	0	0	0	0	0.93823242	0.061767578	0.054199219	-0.033935547	0.007080078	0.012695313	0	44330	0	0	0
321	322	322	Category L	0.023925781	0.023925781	-0.93579102	-0.19628906	-0.13842773	0.4519043	-38.7	0	8/3/2018	8	3	2018	21:01:54	75714	0	21	1	54	0	0.059326172	3.5126953	0.045410156	0.029541016	-0.93188477	10.613037	0.022705078	0	0	0	0	0	0	0	0	0	0.93334961	0.066650391	0.031005859	-0.021484375	-0.005615234	-0.003662109	0	44330	0	0	0
322	323	323	Category L	0.035888672	0.011962891	-0.95996094	-0.18530273	-0.14379883	0.44995117	-38.95	0	8/3/2018	8	3	2018	21:01:54	75714	0.1	21	1	54	0	0.059326172	3.5126953	0.048583984	0.029052734	-0.93481445	11.025146	0.032958984	0	0	0	0	0	0	0	0	0	0.93652344	0.063476563	0.054931641	-0.012695313	-0.017089844	-0.024902344	0	44330	0	0	0
323	324	324	Category L	0.023925781	0.023925781	-0.92382813	-0.18701172	-0.13867188	0.45019531	-38.95	0	8/3/2018	8	3	2018	21:01:54	75714	0.2	21	1	54	0	0.059326172	3.5126953	0.051513672	0.029296875	-0.93701172	9.2160645	0.031005859	0	0	0	0	0	0	0	0	0	0.9387207	0.061279297	0.046386719	-0.027587891	-0.005371094	0.013183594	0	44330	0	0	0
324	325	325	Category L	0.035888672	0.035888672	-0.94799805	-0.19213867	-0.14453125	0.44482422	-38.7	0	8/3/2018	8	3	2018	21:01:54	75714	0.3	21	1	54	0	0.059326172	3.5126953	0.053710938	0.02734375	-0.93481445	7.7897949	0.0234375	0	0	0	0	0	0	0	0	0	0.93676758	0.063232422	0.039306641	-0.017822266	0.008300781	-0.012939453	0	44330	0	0	0
325	326	326	Category L	0.011962891	0.035888672	-0.93579102	-0.19140625	-0.13745117	0.44824219	-38.33	0	8/3/2018	8	3	2018	21:01:54	75714	0.4	21	1	54	0	0.059326172	3.5126953	0.056396484	0.025146484	-0.93359375	7.8603516	0.045898438	0	0	0	0	0	0	0	0	0	0.93579102	0.064208984	0.057128906	-0.044433594	0.010498047	-0.001953125	0	44330	0	0	0
326	327	327	Category L	0.047851563	0.011962891	-0.93579102	-0.18945313	-0.1394043	0.44604492	-38.21	0	8/3/2018	8	3	2018	21:01:54	75714	0.5	21	1	54	0	0.059326172	3.5126953	0.053222656	0.023681641	-0.93579102	7.840332	0.012939453	0	0	0	0	0	0	0	0	0	0.9375	0.0625	0.017089844	-0.005371094	-0.01171875	0	0	44330	0	0	0
327	328	328	Category L	0.023925781	0.011962891	-0.94799805	-0.1887207	-0.14379883	0.44799805	-38.21	0	8/3/2018	8	3	2018	21:01:54	75714	0.6	21	1	54	0	0.059326172	3.5126953	0.053466797	0.022705078	-0.93310547	7.5349121	0.034912109	0	0	0	0	0	0	0	0	0	0.93481445	0.065185547	0.055175781	-0.029541016	-0.010742188	-0.014648438	0	44330	0	0	0
328	329	329	Category L	0.047851563	-0.011962891	-0.97192383	-0.19213867	-0.14306641	0.44384766	-37.84	0	8/3/2018	8	3	2018	21:01:54	75714	0.7	21	1	54	0	0.059326172	3.5126953	0.054443359	0.021484375	-0.93554688	7.0871582	0.049804688	0	0	0	0	0	0	0	0	0	0.93725586	0.062744141	0.076416016	-0.006591797	-0.033447266	-0.036132813	0	44330	0	0	0
329	330	330	Category L	0.059814453	0	-0.92382813	-0.19506836	-0.14086914	0.44482422	-37.59	0	8/3/2018	8	3	2018	21:01:54	75714	0.8	21	1	54	0	0.059326172	3.5126953	0.055664063	0.01953125	-0.93652344	7.2241211	0.023681641	0	0	0	0	0	0	0	0	0	0.93847656	0.061523438	0.036376953	0.00390625	-0.01953125	0.012695313	0	44330	0	0	0
330	331	331	Category L	0.023925781	0.011962891	-0.92382813	-0.19677734	-0.14038086	0.44311523	-37.35	0	8/3/2018	8	3	2018	21:01:54	75714	0.9	21	1	54	0	0.059326172	3.5126953	0.055664063	0.017089844	-0.93823242	6.3684082	0.03515625	0	0	0	0	0	0	0	0	0	0.93994141	0.060058594	0.051269531	-0.031738281	-0.005126953	0.014404297	0	44330	0	0	0
331	332	332	Category L	0.047851563	0.011962891	-0.92382813	-0.19848633	-0.13696289	0.44091797	-37.1	0	8/3/2018	8	3	2018	21:01:55	75715	0	21	1	55	0	0.059326172	3.5126953	0.054931641	0.017333984	-0.9375	4.015625	0.016357422	0	0	0	0	0	0	0	0	0	0.93920898	0.060791016	0.026123047	-0.007080078	-0.005371094	0.013671875	0	44330	0	0	0
332	333	333	Category L	0.035888672	0	-0.94799805	-0.19921875	-0.13574219	0.44897461	-37.22	0	8/3/2018	8	3	2018	21:01:55	75715	0.1	21	1	55	0	0.059326172	3.5126953	0.053710938	0.014160156	-0.93505859	1.9658203	0.026123047	0	0	0	0	0	0	0	0	0	0.93652344	0.063476563	0.044921875	-0.017822266	-0.014160156	-0.012695313	0	44330	0	0	0
333	334	334	Category L	0.047851563	0.023925781	-0.94799805	-0.19555664	-0.13085938	0.44921875	-37.47	0	8/3/2018	8	3	2018	21:01:55	75715	0.2	21	1	55	0	0.059326172	3.5126953	0.053710938	0.014648438	-0.93530273	0.73193359	0.016601563	0	0	0	0	0	0	0	0	0	0.93701172	0.062988281	0.027587891	-0.005859375	0.009033203	-0.012451172	0	44330	0	0	0
334	335	335	Category L	0.035888672	0.011962891	-0.93579102	-0.1953125	-0.13574219	0.45092773	-37.47	0	8/3/2018	8	3	2018	21:01:55	75715	0.3	21	1	55	0	0.059326172	3.5126953	0.053710938	0.015136719	-0.93383789	0.073730469	0.018066406	0	0	0	0	0	0	0	0	0	0.93554688	0.064453125	0.022705078	-0.017822266	-0.003173828	-0.001708984	0	44330	0	0	0
335	336	336	Category L	0.035888672	0.023925781	-0.92382813	-0.19848633	-0.13696289	0.44580078	-37.71	0	8/3/2018	8	3	2018	21:01:55	75715	0.4	21	1	55	0	0.059326172	3.5126953	0.050537109	0.015380859	-0.93359375	0.38867188	0.01953125	0	0	0	0	0	0	0	0	0	0.93505859	0.064941406	0.032958984	-0.014648438	0.008300781	0.009765625	0	44330	0	0	0
336	337	337	Category L	0.047851563	0.011962891	-0.94799805	-0.19555664	-0.13330078	0.44897461	-37.84	0	8/3/2018	8	3	2018	21:01:55	75715	0.5	21	1	55	0	0.059326172	3.5126953	0.050292969	0.015380859	-0.93237305	0.83935547	0.016113281	0	0	0	0	0	0	0	0	0	0.93383789	0.066162109	0.021484375	-0.002441406	-0.003417969	-0.015380859	0	44330	0	0	0
337	338	338	Category L	0.047851563	0.023925781	-0.91186523	-0.19506836	-0.13964844	0.44116211	-37.84	0	8/3/2018	8	3	2018	21:01:55	75715	0.6	21	1	55	0	0.059326172	3.5126953	0.052001953	0.015625	-0.93261719	1.3188477	0.022705078	0	0	0	0	0	0	0	0	0	0.93408203	0.065917969	0.033203125	-0.004150391	0.008056641	0.020751953	0	44330	0	0	0
338	339	339	Category L	0.071777344	0.035888672	-0.92382813	-0.19311523	-0.13354492	0.44311523	-37.84	0	8/3/2018	8	3	2018	21:01:55	75715	0.7	21	1	55	0	0.059326172	3.5126953	0.051757813	0.014892578	-0.93530273	1.5415039	0.031005859	0	0	0	0	0	0	0	0	0	0.93676758	0.063232422	0.052490234	0.019775391	0.020751953	0.011474609	0	44330	0	0	0
339	340	340	Category L	0.059814453	0.011962891	-0.93579102	-0.20361328	-0.13500977	0.44580078	-38.08	0	8/3/2018	8	3	2018	21:01:55	75715	0.8	21	1	55	0	0.059326172	3.5126953	0.047851563	0.015869141	-0.93725586	1.8244629	0.012451172	0	0	0	0	0	0	0	0	0	0.9387207	0.061279297	0.017333984	0.01171875	-0.00390625	0.001464844	0	44330	0	0	0
340	341	341	Category L	0.047851563	0.011962891	-0.93579102	-0.19848633	-0.13696289	0.44384766	-37.84	0	8/3/2018	8	3	2018	21:01:55	75715	0.9	21	1	55	0	0.059326172	3.5126953	0.047363281	0.015625	-0.93554688	2.1674805	0.00390625	0	0	0	0	0	0	0	0	0	0.93676758	0.063232422	0.004394531	0.000244141	-0.003662109	0	0	44330	0	0	0
341	342	342	Category L	0.035888672	0.011962891	-0.92382813	-0.19506836	-0.13085938	0.44726563	-37.96	0	8/3/2018	8	3	2018	21:01:56	75716	0	21	1	56	0	0.059326172	3.5126953	0.048339844	0.013183594	-0.93603516	2.0622559	0.017578125	0	0	0	0	0	0	0	0	0	0.9375	0.0625	0.026123047	-0.012451172	-0.001220703	0.012207031	0	44330	0	0	0
342	343	343	Category L	0.035888672	0.011962891	-0.93579102	-0.20019531	-0.13696289	0.44702148	-38.08	0	8/3/2018	8	3	2018	21:01:56	75716	0.1	21	1	56	0	0.059326172	3.5126953	0.047363281	0.011474609	-0.9387207	1.6943359	0.011962891	0	0	0	0	0	0	0	0	0	0.93994141	0.060058594	0.014892578	-0.011474609	0.000244141	0.002929688	0	44330	0	0	0
343	344	344	Category L	0.059814453	0.011962891	-0.93579102	-0.20458984	-0.13427734	0.44189453	-37.96	0	8/3/2018	8	3	2018	21:01:56	75716	0.2	21	1	56	0	0.059326172	3.5126953	0.043945313	0.009033203	-0.94042969	1.1494141	0.016601563	0	0	0	0	0	0	0	0	0	0.94140625	0.05859375	0.023193359	0.015625	0.002685547	0.004638672	0	44330	0	0	0
344	345	345	Category L	0.047851563	0.023925781	-0.92382813	-0.20092773	-0.12890625	0.44702148	-38.33	0	8/3/2018	8	3	2018	21:01:56	75716	0.3	21	1	56	0	0.059326172	3.5126953	0.042480469	0.008544922	-0.93847656	0.93286133	0.021728516	0	0	0	0	0	0	0	0	0	0.93945313	0.060546875	0.03515625	0.005126953	0.015136719	0.014648438	0	44330	0	0	0
345	346	346	Category L	0.059814453	0.011962891	-0.93579102	-0.20263672	-0.1315918	0.44287109	-38.2	0	8/3/2018	8	3	2018	21:01:56	75716	0.4	21	1	56	0	0.059326172	3.5126953	0.044677734	0.009033203	-0.93774414	0.82519531	0.015136719	0	0	0	0	0	0	0	0	0	0.9387207	0.061279297	0.019775391	0.014892578	0.002685547	0.001953125	0	44330	0	0	0
346	347	347	Category L	0.083984375	0.035888672	-0.93579102	-0.20117188	-0.12451172	0.44824219	-38.2	0	8/3/2018	8	3	2018	21:01:56	75716	0.5	21	1	56	0	0.059326172	3.5126953	0.044433594	0.006103516	-0.93969727	0.30004883	0.049316406	0	0	0	0	0	0	0	0	0	0.94067383	0.059326172	0.072753906	0.039306641	0.029541016	0.00390625	0	44330	0	0	0
347	348	348	Category L	0.083984375	0.023925781	-0.95996094	-0.2019043	-0.13354492	0.44384766	-38.08	0	8/3/2018	8	3	2018	21:01:56	75716	0.6	21	1	56	0	0.059326172	3.5126953	0.041503906	0.006347656	-0.93823242	0.41845703	0.050537109	0	0	0	0	0	0	0	0	0	0.93920898	0.060791016	0.081298828	0.042236328	0.017333984	-0.021484375	0	44330	0	0	0
348	349	349	Category L	0.071777344	0.011962891	-0.93579102	-0.19726563	-0.12866211	0.44921875	-38.21	0	8/3/2018	8	3	2018	21:01:56	75716	0.7	21	1	56	0	0.059326172	3.5126953	0.0390625	0.006103516	-0.93798828	0.42089844	0.033203125	0	0	0	0	0	0	0	0	0	0.9387207	0.061279297	0.040771484	0.032714844	0.005615234	0.002197266	0	44330	0	0	0
349	350	350	Category L	0.035888672	0.011962891	-0.94799805	-0.20385742	-0.12548828	0.44897461	-38.08	0	8/3/2018	8	3	2018	21:01:56	75716	0.8	21	1	56	0	0.059326172	3.5126953	0.036621094	0.006835938	-0.94238281	0.53491211	0.007324219	0	0	0	0	0	0	0	0	0	0.94311523	0.056884766	0.011230469	-0.000732422	0.004882813	-0.005371094	0	44330	0	0	0
350	351	351	Category L	0.071777344	-0.011962891	-0.91186523	-0.19921875	-0.12890625	0.44921875	-38.08	0	8/3/2018	8	3	2018	21:01:56	75716	0.9	21	1	56	0	0.059326172	3.5126953	0.03515625	0.007568359	-0.94433594	0.79467773	0.052734375	0	0	0	0	0	0	0	0	0	0.94506836	0.054931641	0.088867188	0.036376953	-0.01953125	0.032470703	0	44330	0	0	0
351	352	352	Category L	0.023925781	0.023925781	-0.92382813	-0.20288086	-0.12719727	0.44921875	-37.96	0	8/3/2018	8	3	2018	21:01:57	75717	0	21	1	57	0	0.059326172	3.5126953	0.030761719	0.005615234	-0.94189453	0.734375	0.026367188	0	0	0	0	0	0	0	0	0	0.94238281	0.057617188	0.04296875	-0.006835938	0.018066406	0.018066406	0	44330	0	0	0
352	353	353	Category L	0.047851563	0	-0.93579102	-0.20483398	-0.12524414	0.44824219	-37.59	0	8/3/2018	8	3	2018	21:01:57	75717	0.1	21	1	57	0	0.059326172	3.5126953	0.029296875	0.007324219	-0.94091797	0.85449219	0.020507813	0	0	0	0	0	0	0	0	0	0.94140625	0.05859375	0.031005859	0.018310547	-0.007324219	0.005126953	0	44330	0	0	0
353	354	354	Category L	0.059814453	0	-0.95996094	-0.20458984	-0.13085938	0.44702148	-37.47	0	8/3/2018	8	3	2018	21:01:57	75717	0.2	21	1	57	0	0.059326172	3.5126953	0.029052734	0.006347656	-0.94433594	1.1550293	0.034912109	0	0	0	0	0	0	0	0	0	0.94482422	0.055175781	0.052490234	0.030517578	-0.006347656	-0.015380859	0	44330	0	0	0
354	355	355	Category L	0.095947266	0.011962891	-0.93579102	-0.20727539	-0.12792969	0.44189453	-37.59	0	8/3/2018	8	3	2018	21:01:57	75717	0.3	21	1	57	0	0.059326172	3.5126953	0.026611328	0.007568359	-0.94384766	2.4438477	0.069580078	0	0	0	0	0	0	0	0	0	0.94433594	0.055664063	0.081298828	0.069091797	0.004150391	0.008056641	0	44330	0	0	0
355	356	356	Category L	0.071777344	0.035888672	-0.93579102	-0.20825195	-0.12792969	0.44482422	-37.84	0	8/3/2018	8	3	2018	21:01:57	75717	0.4	21	1	57	0	0.059326172	3.5126953	0.023925781	0.009521484	-0.94238281	4.0109863	0.054931641	0	0	0	0	0	0	0	0	0	0.94262695	0.057373047	0.080810547	0.047607422	0.026123047	0.006591797	0	44330	0	0	0
356	357	357	Category L	0.059814453	0.011962891	-0.94799805	-0.20532227	-0.13134766	0.44287109	-38.08	0	8/3/2018	8	3	2018	21:01:57	75717	0.5	21	1	57	0	0.059326172	3.5126953	0.022949219	0.007568359	-0.94433594	8.0441895	0.036865234	0	0	0	0	0	0	0	0	0	0.94458008	0.055419922	0.044433594	0.036621094	0.004150391	-0.003417969	0	44330	0	0	0
357	358	358	Category L	0.059814453	0	-0.92382813	-0.20532227	-0.12451172	0.44482422	-38.33	0	8/3/2018	8	3	2018	21:01:57	75717	0.6	21	1	57	0	0.059326172	3.5126953	0.023193359	0.007324219	-0.9465332	13.903564	0.043457031	0	0	0	0	0	0	0	0	0	0.94677734	0.053222656	0.066650391	0.036376953	-0.007324219	0.022705078	0	44330	0	0	0
358	359	359	Category E	0.083984375	0.19189453	-0.89990234	-0.26318359	-0.095703125	0.42480469	-25.3	0	8/3/2018	8	3	2018	21:08:50	76130	0	21	8	50	0	0.059570313	3.5255859	0.018798828	0.005859375	-0.94775391	20.108398	0.20263672	0	0	0	0	0	0	0	0	0	0.94799805	0.052001953	0.29882813	0.064941406	0.18579102	0.047851563	0	44330	0	0	0
359	360	360	Category E	0.13183594	0.059814453	-0.86376953	-0.27807617	-0.081298828	0.42260742	-25.06	0	8/3/2018	8	3	2018	21:08:50	76130	0.099	21	8	50	0	0.059570313	3.5255859	0.017578125	0.004150391	-0.94604492	24.574951	0.15112305	0	0	0	0	0	0	0	0	0	0.94604492	0.053955078	0.25170898	0.11401367	0.055419922	0.082275391	0	44330	0	0	0
360	361	361	Category E	0.095947266	0.095947266	-0.7199707	-0.2668457	-0.034179688	0.44116211	-24.81	0	8/3/2018	8	3	2018	21:08:50	76130	0.199	21	8	50	0	0.059570313	3.5255859	0.019775391	0.005371094	-0.94677734	28.180908	0.25585938	0	0	0	0	0	0	0	0	0	0.94702148	0.052978516	0.39331055	0.075927734	0.090332031	0.22680664	0	44330	0	0	0
361	362	362	Category E	0.26391602	-0.071777344	-1.1638184	-0.25830078	-0.003662109	0.44775391	-24.81	0	8/3/2018	8	3	2018	21:08:50	76130	0.3	21	8	50	0	0.059570313	3.5255859	0.020751953	0.004882813	-0.94677734	31.529053	0.33447266	0	0	0	0	0	0	0	0	0	0.94702148	0.052978516	0.53662109	0.24291992	-0.076660156	-0.21679688	0	44330	0	0	0
362	363	363	Category E	0.2277832	0.035888672	-1.0917969	-0.23608398	0.036132813	0.46044922	-25.06	0	8/3/2018	8	3	2018	21:08:50	76130	0.4	21	8	50	0	0.059570313	3.5255859	0.018066406	0.003662109	-0.94946289	30.330078	0.25537109	0	0	0	0	0	0	0	0	0	0.94946289	0.050537109	0.38378906	0.20947266	0.031982422	-0.14208984	0	44330	0	0	0
363	364	364	Category E	0.16796875	-0.13183594	-0.76782227	-0.26074219	0.080566406	0.4440918	-25.43	0	8/3/2018	8	3	2018	21:08:50	76130	0.5	21	8	50	0	0.059570313	3.5255859	0.020507813	0.004394531	-0.94482422	29.201904	0.26757813	0	0	0	0	0	0	0	0	0	0.94506836	0.054931641	0.46069336	0.1472168	-0.13623047	0.17700195	0	44330	0	0	0
364	365	365	Category E	0.23999023	-0.095947266	-0.81591797	-0.28027344	0.084472656	0.43579102	-25.43	0	8/3/2018	8	3	2018	21:08:50	76130	0.6	21	8	50	0	0.059570313	3.5255859	0.022216797	0.003173828	-0.94433594	27.82251	0.27148438	0	0	0	0	0	0	0	0	0	0.94482422	0.055175781	0.4453125	0.2175293	-0.099121094	0.12841797	0	44330	0	0	0
365	366	366	Category E	-0.2277832	-0.071777344	-1.079834	-0.29931641	0.075439453	0.42749023	-25.43	0	8/3/2018	8	3	2018	21:08:50	76130	0.7	21	8	50	0	0.059570313	3.5255859	0.025390625	0.004394531	-0.94897461	28.040771	0.29492188	0	0	0	0	0	0	0	0	0	0.94946289	0.050537109	0.45996094	-0.25317383	-0.076171875	-0.13061523	0	44330	0	0	0
366	367	367	Category E	0.071777344	-0.035888672	-0.73193359	-0.31103516	0.030273438	0.41870117	-25.3	0	8/3/2018	8	3	2018	21:08:50	76130	0.8	21	8	50	0	0.059570313	3.5255859	0.022216797	0.004882813	-0.95043945	25.122314	0.2277832	0	0	0	0	0	0	0	0	0	0.95068359	0.049316406	0.30859375	0.049316406	-0.040771484	0.21850586	0	44330	0	0	0
367	368	368	Category E	0.11987305	-0.047851563	-1.1398926	-0.27026367	-0.020263672	0.43530273	-25.18	0	8/3/2018	8	3	2018	21:08:50	76130	0.9	21	8	50	0	0.059570313	3.5255859	0.024902344	0.003662109	-0.94799805	19.050293	0.2199707	0	0	0	0	0	0	0	0	0	0.94848633	0.051513672	0.33813477	0.094726563	-0.051513672	-0.19165039	0	44330	0	0	0
368	369	369	Category E	0.13183594	-0.13183594	-1.0439453	-0.22802734	0.009033203	0.45996094	-25.18	0	8/3/2018	8	3	2018	21:08:51	76131	0	21	8	51	0	0.059570313	3.5255859	0.027587891	0.003662109	-0.94897461	15.459961	0.1953125	0	0	0	0	0	0	0	0	0	0.94946289	0.050537109	0.33447266	0.10400391	-0.13549805	-0.094726563	0	44330	0	0	0
369	370	370	Category E	0.047851563	-0.15576172	-1.0559082	-0.21191406	0.014892578	0.46875	-25.06	0	8/3/2018	8	3	2018	21:08:51	76131	0.1	21	8	51	0	0.059570313	3.5255859	0.029541016	0.002685547	-0.94775391	10.246338	0.19262695	0	0	0	0	0	0	0	0	0	0.94824219	0.051757813	0.28466797	0.018066406	-0.15844727	-0.10791016	0	44330	0	0	0
370	371	371	Category E	0.011962891	0.011962891	-0.87597656	-0.21972656	0.049804688	0.46337891	-25.06	0	8/3/2018	8	3	2018	21:08:51	76131	0.2	21	8	51	0	0.059570313	3.5255859	0.026123047	0.002197266	-0.94946289	5.4399414	0.075439453	0	0	0	0	0	0	0	0	0	0.94970703	0.050292969	0.097167969	-0.014160156	0.009521484	0.073486328	0	44330	0	0	0
371	372	372	Category E	-0.047851563	-0.19189453	-0.76782227	-0.25097656	0.071533203	0.4453125	-24.93	0	8/3/2018	8	3	2018	21:08:51	76131	0.3	21	8	51	0	0.059570313	3.5255859	0.026123047	0.000488281	-0.94897461	3.3874512	0.27441406	0	0	0	0	0	0	0	0	0	0.94946289	0.050537109	0.44775391	-0.073974609	-0.19238281	0.18115234	0	44330	0	0	0
372	373	373	Category E	0.023925781	0.10791016	-0.95996094	-0.27416992	0.049804688	0.44213867	-24.93	0	8/3/2018	8	3	2018	21:08:51	76131	0.4	21	8	51	0	0.059570313	3.5255859	0.029052734	0	-0.9465332	5.5749512	0.10888672	0	0	0	0	0	0	0	0	0	0.94702148	0.052978516	0.12646484	-0.005126953	0.10791016	-0.013183594	0	44330	0	0	0
373	374	374	Category E	0.071777344	0.083984375	-0.85180664	-0.28564453	0.024414063	0.42626953	-24.93	0	8/3/2018	8	3	2018	21:08:51	76131	0.5	21	8	51	0	0.059570313	3.5255859	0.03125	-0.000244141	-0.94702148	8.2939453	0.13330078	0	0	0	0	0	0	0	0	0	0.94750977	0.052490234	0.21972656	0.040283203	0.084228516	0.095214844	0	44330	0	0	0
374	375	375	Category E	-0.17993164	0.047851563	-0.91186523	-0.26293945	-0.024658203	0.44433594	-25.06	0	8/3/2018	8	3	2018	21:08:51	76131	0.6	21	8	51	0	0.059570313	3.5255859	0.029296875	-0.002685547	-0.94726563	10.942871	0.21801758	0	0	0	0	0	0	0	0	0	0.94775391	0.052246094	0.29516602	-0.20922852	0.050537109	0.035400391	0	44330	0	0	0
375	376	376	Category E	0	0.023925781	-0.83984375	-0.28540039	-0.046386719	0.42919922	-25.06	0	8/3/2018	8	3	2018	21:08:51	76131	0.7	21	8	51	0	0.059570313	3.5255859	0.032470703	-0.002441406	-0.94604492	12.29248	0.11425781	0	0	0	0	0	0	0	0	0	0.94677734	0.053222656	0.1652832	-0.032470703	0.026367188	0.10620117	0	44330	0	0	0
376	377	377	Category E	0.20385742	0.071777344	-0.95996094	-0.23779297	-0.062255859	0.4440918	-24.93	0	8/3/2018	8	3	2018	21:08:51	76131	0.8	21	8	51	0	0.059570313	3.5255859	0.035888672	-0.001953125	-0.94775391	13.732666	0.18359375	0	0	0	0	0	0	0	0	0	0.94848633	0.051513672	0.25341797	0.16772461	0.073730469	-0.011962891	0	44330	0	0	0
377	378	378	Category E	0.011962891	-0.023925781	-1.1638184	-0.19165039	-0.005615234	0.47558594	-25.06	0	8/3/2018	8	3	2018	21:08:51	76131	0.9	21	8	51	0	0.059570313	3.5255859	0.038330078	-0.003417969	-0.94799805	13.681885	0.21826172	0	0	0	0	0	0	0	0	0	0.94873047	0.051269531	0.26245117	-0.026367188	-0.020263672	-0.21557617	0	44330	0	0	0
378	379	379	Category E	-0.2277832	0.11987305	-1.0917969	-0.19458008	0.041259766	0.47485352	-25.06	0	8/3/2018	8	3	2018	21:08:52	76132	0	21	8	52	0	0.059570313	3.5255859	0.038330078	-0.004150391	-0.94775391	9.6633301	0.3269043	0	0	0	0	0	0	0	0	0	0.94848633	0.051513672	0.53417969	-0.26611328	0.12402344	-0.14379883	0	44330	0	0	0
379	380	380	Category E	0.035888672	0.011962891	-0.77978516	-0.23291016	0.10693359	0.45751953	-25.3	0	8/3/2018	8	3	2018	21:08:52	76132	0.1	21	8	52	0	0.059570313	3.5255859	0.037597656	-0.006103516	-0.94628906	8.6748047	0.16772461	0	0	0	0	0	0	0	0	0	0.94726563	0.052734375	0.18676758	-0.001708984	0.018066406	0.16650391	0	44330	0	0	0
380	381	381	Category E	0.11987305	-0.14379883	-0.95996094	-0.25341797	0.13061523	0.44848633	-25.18	0	8/3/2018	8	3	2018	21:08:52	76132	0.2	21	8	52	0	0.059570313	3.5255859	0.038330078	-0.007324219	-0.94262695	6.9907227	0.15966797	0	0	0	0	0	0	0	0	0	0.94335938	0.056640625	0.23486328	0.081298828	-0.13623047	-0.017089844	0	44330	0	0	0
381	382	382	Category E	0	-0.083984375	-1.1638184	-0.20532227	0.10229492	0.46289063	-25.18	0	8/3/2018	8	3	2018	21:08:52	76132	0.3	21	8	52	0	0.059570313	3.5255859	0.041015625	-0.005859375	-0.94555664	4.2641602	0.23510742	0	0	0	0	0	0	0	0	0	0.9465332	0.053466797	0.33691406	-0.041015625	-0.077880859	-0.21801758	0	44330	0	0	0
382	383	383	Category E	-0.25195313	-0.15576172	-1.0559082	-0.22973633	0.084228516	0.4609375	-24.81	0	8/3/2018	8	3	2018	21:08:52	76132	0.4	21	8	52	0	0.059570313	3.5255859	0.043701172	-0.004150391	-0.94702148	4.8164063	0.34960938	0	0	0	0	0	0	0	0	0	0.94799805	0.052001953	0.5559082	-0.2956543	-0.15136719	-0.10864258	0	44330	0	0	0
383	384	384	Category E	-0.095947266	0	-0.76782227	-0.24633789	0.009765625	0.45068359	-24.44	0	8/3/2018	8	3	2018	21:08:52	76132	0.5	21	8	52	0	0.059570313	3.5255859	0.045898438	-0.001953125	-0.94555664	2.2666016	0.22753906	0	0	0	0	0	0	0	0	0	0.94677734	0.053222656	0.32177734	-0.1418457	0.001953125	0.17773438	0	44330	0	0	0
384	385	385	Category E	0.20385742	0.071777344	-0.87597656	-0.2734375	-0.011230469	0.44140625	-25.18	0	8/3/2018	8	3	2018	21:08:52	76132	0.6	21	8	52	0	0.059570313	3.5255859	0.043701172	-0.000976563	-0.9453125	0.20654297	0.1887207	0	0	0	0	0	0	0	0	0	0.94628906	0.053710938	0.30200195	0.15991211	0.072753906	0.069335938	0	44330	0	0	0
385	386	386	Category E	0	-0.16796875	-1.1037598	-0.23217773	0.003662109	0.45361328	-25.18	0	8/3/2018	8	3	2018	21:08:52	76132	0.7	21	8	52	0	0.059570313	3.5255859	0.045166016	0.000244141	-0.94213867	1.0253906	0.23730469	0	0	0	0	0	0	0	0	0	0.94335938	0.056640625	0.37475586	-0.045166016	-0.16821289	-0.16137695	0	44330	0	0	0
386	387	387	Category E	-0.19189453	0.059814453	-0.85180664	-0.234375	0.028320313	0.45751953	-25.3	0	8/3/2018	8	3	2018	21:08:52	76132	0.8	21	8	52	0	0.059570313	3.5255859	0.046386719	0.000976563	-0.94042969	1.8747559	0.26098633	0	0	0	0	0	0	0	0	0	0.94165039	0.058349609	0.38574219	-0.23828125	0.05859375	0.088623047	0	44330	0	0	0
387	388	388	Category E	-0.15576172	0	-0.91186523	-0.23168945	0.078369141	0.46289063	-25.67	0	8/3/2018	8	3	2018	21:08:52	76132	0.9	21	8	52	0	0.059570313	3.5255859	0.047607422	0.000976563	-0.94165039	0.45239258	0.20556641	0	0	0	0	0	0	0	0	0	0.94287109	0.057128906	0.234375	-0.20336914	-0.000976563	0.029785156	0	44330	0	0	0
388	389	389	Category E	-0.16796875	0.083984375	-1.2719727	-0.16259766	0.061035156	0.48291016	-25.3	0	8/3/2018	8	3	2018	21:08:53	76133	0	21	8	53	0	0.059570313	3.5255859	0.048095703	0.000976563	-0.94213867	0.025634766	0.40283203	0	0	0	0	0	0	0	0	0	0.94335938	0.056640625	0.62890625	-0.21606445	0.082763672	-0.32958984	0	44330	0	0	0
389	390	390	Category E	-0.071777344	0.11987305	-1.0917969	-0.10644531	0.069335938	0.49438477	-25.3	0	8/3/2018	8	3	2018	21:08:53	76133	0.111	21	8	53	0	0.059570313	3.5255859	0.046142578	0.001708984	-0.94506836	2.369873	0.22192383	0	0	0	0	0	0	0	0	0	0.94628906	0.053710938	0.38256836	-0.11791992	0.11791992	-0.14648438	0	44330	0	0	0
390	391	391	Category E	-0.29980469	-0.11987305	-0.74389648	-0.13989258	0.009277344	0.49194336	-25.43	0	8/3/2018	8	3	2018	21:08:53	76133	0.222	21	8	53	0	0.059814453	3.4853027	0.046142578	0.002929688	-0.94335938	8.9724121	0.41796875	0	0	0	0	0	0	0	0	0	0.94433594	0.055664063	0.66845703	-0.34594727	-0.12280273	0.19946289	0	44330	0	0	0
391	392	392	Category E	-0.083984375	0.15576172	-0.86376953	-0.19580078	-0.032714844	0.46459961	-25.3	0	8/3/2018	8	3	2018	21:08:53	76133	0.333	21	8	53	0	0.059814453	3.4853027	0.050048828	0.002929688	-0.94555664	13.249023	0.21899414	0	0	0	0	0	0	0	0	0	0.94677734	0.053222656	0.36865234	-0.1340332	0.15258789	0.081787109	0	44330	0	0	0
392	393	393	Category E	0.023925781	-0.071777344	-1.1757813	-0.20092773	0.028808594	0.46728516	-25.3	0	8/3/2018	8	3	2018	21:08:53	76133	0.444	21	8	53	0	0.059814453	3.4853027	0.054199219	0.005859375	-0.9453125	15.231934	0.24511719	0	0	0	0	0	0	0	0	0	0.94677734	0.053222656	0.33862305	-0.030273438	-0.077636719	-0.23022461	0	44330	0	0	0
393	394	394	Category E	-0.17993164	0.11987305	-0.87597656	-0.16186523	0.072021484	0.48632813	-25.3	0	8/3/2018	8	3	2018	21:08:53	76133	0.555	21	8	53	0	0.059814453	3.4853027	0.056640625	0.006347656	-0.94360352	16.267822	0.27099609	0	0	0	0	0	0	0	0	0	0.9453125	0.0546875	0.41772461	-0.23657227	0.11328125	0.067626953	0	44330	0	0	0
394	395	395	Category E	-0.17993164	0.14379883	-0.76782227	-0.1394043	0.15209961	0.48071289	-25.67	0	8/3/2018	8	3	2018	21:08:53	76133	0.666	21	8	53	0	0.059814453	3.4853027	0.056640625	0.008789063	-0.93896484	18.002686	0.32177734	0	0	0	0	0	0	0	0	0	0.94091797	0.059082031	0.54296875	-0.23657227	0.13476563	0.17114258	0	44330	0	0	0
395	396	396	Category E	0.023925781	-0.15576172	-1.1518555	-0.14233398	0.16601563	0.4699707	-25.8	0	8/3/2018	8	3	2018	21:08:53	76133	0.777	21	8	53	0	0.059814453	3.4853027	0.058105469	0.008056641	-0.9362793	17.81543	0.27270508	0	0	0	0	0	0	0	0	0	0.93823242	0.061767578	0.41357422	-0.034179688	-0.16381836	-0.21533203	0	44330	0	0	0
396	397	397	Category E	0.059814453	0.071777344	-1.1518555	-0.1015625	0.13916016	0.48632813	-25.8	0	8/3/2018	8	3	2018	21:08:53	76133	0.888	21	8	53	0	0.059814453	3.4853027	0.059814453	0.009277344	-0.93652344	14.658691	0.22387695	0	0	0	0	0	0	0	0	0	0.93847656	0.061523438	0.27758789	0	0.062255859	-0.21508789	0	44330	0	0	0
397	398	398	Category E	-0.35986328	-0.023925781	-1.0197754	-0.16723633	0.13696289	0.47460938	-25.92	0	8/3/2018	8	3	2018	21:08:54	76134	0	21	8	54	0	0.059814453	3.4853027	0.0625	0.008300781	-0.93505859	15.086426	0.43188477	0	0	0	0	0	0	0	0	0	0.93725586	0.062744141	0.5390625	-0.42236328	-0.032226563	-0.084472656	0	44330	0	0	0
398	399	399	Category E	-0.071777344	-0.071777344	-0.80395508	-0.23779297	0.086181641	0.45288086	-25.67	0	8/3/2018	8	3	2018	21:08:54	76134	0.1	21	8	54	0	0.059814453	3.4853027	0.064697266	0.008056641	-0.93725586	20.132813	0.20678711	0	0	0	0	0	0	0	0	0	0.93945313	0.060546875	0.34960938	-0.13647461	-0.079833984	0.13330078	0	44330	0	0	0
399	400	400	Category E	0.17993164	0.11987305	-0.99584961	-0.24829102	0.056884766	0.44799805	-25.42	0	8/3/2018	8	3	2018	21:08:54	76134	0.2	21	8	54	0	0.059814453	3.4853027	0.064697266	0.004882813	-0.93969727	20.421143	0.171875	0	0	0	0	0	0	0	0	0	0.94213867	0.057861328	0.28588867	0.11499023	0.11474609	-0.055908203	0	44330	0	0	0
400	401	401	Category E	0.095947266	-0.011962891	-0.91186523	-0.21850586	0.10717773	0.46166992	-25.3	0	8/3/2018	8	3	2018	21:08:54	76134	0.3	21	8	54	0	0.059814453	3.4853027	0.063232422	0.002197266	-0.94042969	17.406006	0.045654297	0	0	0	0	0	0	0	0	0	0.94262695	0.057373047	0.075439453	0.032470703	-0.014160156	0.028564453	0	44330	0	0	0
401	402	402	Category E	-0.20385742	-0.059814453	-1.1518555	-0.2199707	0.12768555	0.45410156	-25.18	0	8/3/2018	8	3	2018	21:08:54	76134	0.4	21	8	54	0	0.059814453	3.4853027	0.062011719	0.000976563	-0.94165039	17.570068	0.34423828	0	0	0	0	0	0	0	0	0	0.94384766	0.056152344	0.53686523	-0.26586914	-0.060791016	-0.20996094	0	44330	0	0	0
402	403	403	Category E	0.23999023	0.071777344	-0.58789063	-0.23046875	0.17431641	0.44116211	-24.93	0	8/3/2018	8	3	2018	21:08:54	76134	0.5	21	8	54	0	0.059814453	3.4853027	0.058105469	0.001220703	-0.93701172	17.260254	0.39990234	0	0	0	0	0	0	0	0	0	0.93896484	0.061035156	0.6015625	0.18164063	0.0703125	0.34912109	0	44330	0	0	0
403	404	404	Category E	0.16796875	-0.083984375	-0.89990234	-0.23925781	0.21069336	0.42919922	-24.93	0	8/3/2018	8	3	2018	21:08:54	76134	0.6	21	8	54	0	0.059814453	3.4853027	0.055908203	-0.000732422	-0.93408203	15.515625	0.14355469	0	0	0	0	0	0	0	0	0	0.93554688	0.064453125	0.22924805	0.11206055	-0.083007813	0.034179688	0	44330	0	0	0
404	405	405	Category E	0.27587891	0.13183594	-1.3198242	-0.22314453	0.17016602	0.44628906	-25.06	0	8/3/2018	8	3	2018	21:08:54	76134	0.7	21	8	54	0	0.059814453	3.4853027	0.054199219	0.001220703	-0.9387207	9.8051758	0.45947266	0	0	0	0	0	0	0	0	0	0.94042969	0.059570313	0.73291016	0.22143555	0.13037109	-0.38085938	0	44330	0	0	0
405	406	406	Category E	-0.2277832	0.071777344	-1.0439453	-0.27172852	0.15893555	0.42797852	-25.18	0	8/3/2018	8	3	2018	21:08:54	76134	0.8	21	8	54	0	0.059814453	3.4853027	0.052246094	0.001708984	-0.94287109	10.654053	0.30566406	0	0	0	0	0	0	0	0	0	0.94433594	0.055664063	0.45092773	-0.2800293	0.069824219	-0.10083008	0	44330	0	0	0
406	407	407	Category E	0.26391602	-0.071777344	-0.74389648	-0.33837891	0.071533203	0.39428711	-25.55	0	8/3/2018	8	3	2018	21:08:54	76134	0.9	21	8	54	0	0.059814453	3.4853027	0.055175781	0	-0.94165039	13.446289	0.29614258	0	0	0	0	0	0	0	0	0	0.94311523	0.056884766	0.47802734	0.20849609	-0.071533203	0.19775391	0	44330	0	0	0
407	408	408	Category E	0.2277832	0	-1.0197754	-0.31835938	0.089599609	0.41015625	-25.67	0	8/3/2018	8	3	2018	21:08:55	76135	0	21	8	55	0	0.059814453	3.4853027	0.053710938	0	-0.94555664	7.607666	0.18896484	0	0	0	0	0	0	0	0	0	0.94726563	0.052734375	0.24804688	0.17382813	0	-0.073974609	0	44330	0	0	0
408	409	409	Category E	0.20385742	-0.095947266	-0.87597656	-0.28979492	0.13354492	0.41992188	-25.43	0	8/3/2018	8	3	2018	21:08:55	76135	0.09	21	8	55	0	0.059814453	3.4853027	0.053955078	0.002197266	-0.94287109	0.78417969	0.19116211	0	0	0	0	0	0	0	0	0	0.94458008	0.055419922	0.31518555	0.1496582	-0.098144531	0.066894531	0	44330	0	0	0
409	410	410	Category E	-0.21582031	-0.023925781	-1.0559082	-0.26123047	0.16162109	0.43334961	-25.8	0	8/3/2018	8	3	2018	21:08:55	76135	0.181	21	8	55	0	0.059814453	3.4853027	0.052246094	0.006347656	-0.94116211	2.9052734	0.29321289	0	0	0	0	0	0	0	0	0	0.94262695	0.057373047	0.41308594	-0.26806641	-0.030273438	-0.11450195	0	44330	0	0	0
410	411	411	Category E	0.023925781	-0.13183594	-0.89990234	-0.29443359	0.20385742	0.40161133	-25.8	0	8/3/2018	8	3	2018	21:08:55	76135	0.272	21	8	55	0	0.059814453	3.4853027	0.051025391	0.009521484	-0.93798828	3.3935547	0.14892578	0	0	0	0	0	0	0	0	0	0.93945313	0.060546875	0.20678711	-0.027099609	-0.14135742	0.038085938	0	44330	0	0	0
411	412	412	Category E	0.2878418	-0.047851563	-0.7199707	-0.28417969	0.20751953	0.4050293	-25.31	0	8/3/2018	8	3	2018	21:08:55	76135	0.363	21	8	55	0	0.059814453	3.4853027	0.050292969	0.011962891	-0.93652344	10.989746	0.32666016	0	0	0	0	0	0	0	0	0	0.93798828	0.062011719	0.51367188	0.23730469	-0.059814453	0.21655273	0	44330	0	0	0
412	413	413	Category E	0.21582031	-0.011962891	-0.98388672	-0.26049805	0.17553711	0.42871094	-25.31	0	8/3/2018	8	3	2018	21:08:55	76135	0.454	21	8	55	0	0.059814453	3.4853027	0.052001953	0.015869141	-0.93896484	18.109375	0.171875	0	0	0	0	0	0	0	0	0	0.94067383	0.059326172	0.23632813	0.16357422	-0.027832031	-0.044677734	0	44330	0	0	0
413	414	414	Category E	-0.11987305	-0.16796875	-0.97192383	-0.28222656	0.11303711	0.42382813	-24.69	0	8/3/2018	8	3	2018	21:08:55	76135	0.545	21	8	55	0	0.059814453	3.4853027	0.052001953	0.015625	-0.93505859	15.37793	0.25415039	0	0	0	0	0	0	0	0	0	0.93652344	0.063476563	0.39233398	-0.171875	-0.18359375	-0.036621094	0	44330	0	0	0
414	415	415	Category E	0.29980469	0.023925781	-0.83984375	-0.3059082	0.039550781	0.41821289	-24.32	0	8/3/2018	8	3	2018	21:08:55	76135	0.636	21	8	55	0	0.059814453	3.4853027	0.053710938	0.015380859	-0.94091797	12.05957	0.26611328	0	0	0	0	0	0	0	0	0	0.94262695	0.057373047	0.35571289	0.24584961	0.008300781	0.10107422	0	44330	0	0	0
415	416	416	Category E	0.31176758	0.071777344	-1.0559082	-0.28808594	0.025634766	0.43408203	-24.81	0	8/3/2018	8	3	2018	21:08:55	76135	0.727	21	8	55	0	0.059814453	3.4853027	0.055908203	0.013427734	-0.9453125	17.299072	0.28442383	0	0	0	0	0	0	0	0	0	0.94702148	0.052978516	0.42431641	0.25561523	0.058105469	-0.11035156	0	44330	0	0	0
416	417	417	Category E	0.2277832	-0.11987305	-0.95996094	-0.28637695	0.018554688	0.43212891	-24.81	0	8/3/2018	8	3	2018	21:08:55	76135	0.818	21	8	55	0	0.059814453	3.4853027	0.055908203	0.011230469	-0.94604492	24.183838	0.21655273	0	0	0	0	0	0	0	0	0	0.94775391	0.052246094	0.31665039	0.17163086	-0.13110352	-0.013671875	0	44330	0	0	0
417	418	418	Category E	0.047851563	-0.035888672	-0.89990234	-0.31542969	0.010498047	0.40698242	-24.69	0	8/3/2018	8	3	2018	21:08:55	76135	0.909	21	8	55	0	0.059814453	3.4853027	0.05078125	0.009765625	-0.94360352	25.204834	0.063232422	0	0	0	0	0	0	0	0	0	0.94506836	0.054931641	0.092529297	-0.002929688	-0.045654297	0.043701172	0	44330	0	0	0
418	419	419	Category E	0.023925781	-0.11987305	-0.81591797	-0.36010742	0.036621094	0.38623047	-24.69	0	8/3/2018	8	3	2018	21:08:56	76136	0	21	8	56	0	0.059814453	3.4853027	0.051269531	0.008789063	-0.93701172	23.922607	0.17895508	0	0	0	0	0	0	0	0	0	0.93847656	0.061523438	0.27734375	-0.02734375	-0.12866211	0.12109375	0	44330	0	0	0
419	420	420	Category E	0.11987305	-0.083984375	-0.63598633	-0.375	0.032226563	0.37255859	-24.57	0	8/3/2018	8	3	2018	21:08:56	76136	0.1	21	8	56	0	0.059814453	3.4853027	0.052490234	0.008056641	-0.93481445	25.316406	0.31982422	0	0	0	0	0	0	0	0	0	0.9362793	0.063720703	0.45825195	0.067138672	-0.092041016	0.29882813	0	44330	0	0	0
420	421	421	Category E	0.25195313	0.13183594	-1.1757813	-0.33886719	0.028808594	0.39819336	-24.69	0	8/3/2018	8	3	2018	21:08:56	76136	0.2	21	8	56	0	0.059814453	3.4853027	0.052978516	0.006591797	-0.94238281	26.521973	0.33105469	0	0	0	0	0	0	0	0	0	0.94384766	0.056152344	0.55737305	0.19873047	0.125	-0.2331543	0	44330	0	0	0
421	422	422	Category E	0.25195313	0.15576172	-1.0319824	-0.29589844	-0.000244141	0.42553711	-25.06	0	8/3/2018	8	3	2018	21:08:56	76136	0.3	21	8	56	0	0.059814453	3.4853027	0.052978516	0.010009766	-0.94433594	21.501465	0.26147461	0	0	0	0	0	0	0	0	0	0.94580078	0.054199219	0.43188477	0.19873047	0.14550781	-0.087402344	0	44330	0	0	0
422	423	423	Category E	0.21582031	0.19189453	-0.82788086	-0.29443359	-0.044921875	0.41723633	-25.18	0	8/3/2018	8	3	2018	21:08:56	76136	0.4	21	8	56	0	0.059814453	3.4853027	0.054443359	0.012695313	-0.94262695	16.686523	0.2668457	0	0	0	0	0	0	0	0	0	0.9440918	0.055908203	0.45507813	0.16113281	0.17895508	0.11474609	0	44330	0	0	0
423	424	424	Category E	-0.10791016	0.083984375	-0.89990234	-0.31738281	-0.072753906	0.40307617	-25.06	0	8/3/2018	8	3	2018	21:08:56	76136	0.5	21	8	56	0	0.059814453	3.4853027	0.055908203	0.013916016	-0.94067383	15.091553	0.18261719	0	0	0	0	0	0	0	0	0	0.94238281	0.057617188	0.27441406	-0.16381836	0.069824219	0.040771484	0	44330	0	0	0
424	425	425	Category E	0.15576172	0.13183594	-0.68383789	-0.32714844	-0.091308594	0.38354492	-25.3	0	8/3/2018	8	3	2018	21:08:56	76136	0.6	21	8	56	0	0.059814453	3.4853027	0.056152344	0.015625	-0.94018555	14.932861	0.29833984	0	0	0	0	0	0	0	0	0	0.94189453	0.058105469	0.47167969	0.099365234	0.1159668	0.25634766	0	44330	0	0	0
425	426	426	Category E	0.16796875	0.083984375	-0.79199219	-0.3046875	-0.11083984	0.39135742	-25.3	0	8/3/2018	8	3	2018	21:08:56	76136	0.7	21	8	56	0	0.059814453	3.4853027	0.051757813	0.014892578	-0.94067383	13.858887	0.20092773	0	0	0	0	0	0	0	0	0	0.94213867	0.057861328	0.33374023	0.1159668	0.068847656	0.14868164	0	44330	0	0	0
426	427	427	Category E	0.17993164	0.035888672	-1.0319824	-0.28686523	-0.076171875	0.4206543	-25.43	0	8/3/2018	8	3	2018	21:08:56	76136	0.8	21	8	56	0	0.059814453	3.4853027	0.052978516	0.017822266	-0.93798828	9.7097168	0.15869141	0	0	0	0	0	0	0	0	0	0.93969727	0.060302734	0.23852539	0.12670898	0.017822266	-0.09375	0	44330	0	0	0
427	428	428	Category E	0.11987305	0.011962891	-0.99584961	-0.26464844	-0.016845703	0.43945313	-25.8	0	8/3/2018	8	3	2018	21:08:56	76136	0.9	21	8	56	0	0.059814453	3.4853027	0.056884766	0.017822266	-0.93920898	5.4892578	0.084716797	0	0	0	0	0	0	0	0	0	0.94116211	0.058837891	0.12524414	0.062744141	-0.005859375	-0.056396484	0	44330	0	0	0
428	429	429	Category E	-0.083984375	0.083984375	-1.1757813	-0.22875977	0.017822266	0.45825195	-25.43	0	8/3/2018	8	3	2018	21:08:57	76137	0	21	8	57	0	0.059326172	3.4482422	0.061035156	0.018554688	-0.93945313	2.8911133	0.28491211	0	0	0	0	0	0	0	0	0	0.94165039	0.058349609	0.44677734	-0.14501953	0.065185547	-0.23608398	0	44330	0	0	0
429	430	430	Category E	0.035888672	0.10791016	-0.80395508	-0.25976563	0.071533203	0.43920898	-25.3	0	8/3/2018	8	3	2018	21:08:57	76137	0.111	21	8	57	0	0.059326172	3.4482422	0.065429688	0.018066406	-0.93554688	2.7963867	0.16186523	0	0	0	0	0	0	0	0	0	0.93798828	0.062011719	0.25073242	-0.029541016	0.089599609	0.1315918	0	44330	0	0	0
430	431	431	Category E	0.37182617	-0.023925781	-1.0917969	-0.32910156	0.082519531	0.39990234	-25.18	0	8/3/2018	8	3	2018	21:08:57	76137	0.222	21	8	57	0	0.059326172	3.4482422	0.068603516	0.017089844	-0.93359375	7.4797363	0.34423828	0	0	0	0	0	0	0	0	0	0.9362793	0.063720703	0.50219727	0.30297852	-0.041015625	-0.15795898	0	44330	0	0	0
431	432	432	Category E	0.37182617	0.26391602	-0.89990234	-0.33862305	0.076904297	0.39648438	-24.93	0	8/3/2018	8	3	2018	21:08:57	76137	0.333	21	8	57	0	0.059326172	3.4482422	0.074951172	0.018798828	-0.93554688	10.39502	0.38647461	0	0	0	0	0	0	0	0	0	0.9387207	0.061279297	0.57739258	0.29663086	0.24487305	0.035644531	0	44330	0	0	0
432	433	433	Category E	0.2277832	0.035888672	-0.81591797	-0.38818359	0.048583984	0.35375977	-25.06	0	8/3/2018	8	3	2018	21:08:57	76137	0.444	21	8	57	0	0.059326172	3.4482422	0.078369141	0.017089844	-0.9362793	11.680176	0.19287109	0	0	0	0	0	0	0	0	0	0.93969727	0.060302734	0.28857422	0.14916992	0.018554688	0.12036133	0	44330	0	0	0
433	434	434	Category E	0.071777344	0.19189453	-0.58789063	-0.44726563	0.012207031	0.30053711	-25.06	0	8/3/2018	8	3	2018	21:08:57	76137	0.555	21	8	57	0	0.059326172	3.4482422	0.080322266	0.018310547	-0.93310547	9.409668	0.38647461	0	0	0	0	0	0	0	0	0	0.93676758	0.063232422	0.52758789	-0.008544922	0.17333984	0.34521484	0	44330	0	0	0
434	435	435	Category E	0.20385742	-0.035888672	-0.7199707	-0.4519043	-0.004638672	0.27612305	-24.93	0	8/3/2018	8	3	2018	21:08:57	76137	0.666	21	8	57	0	0.059326172	3.4482422	0.084960938	0.017333984	-0.93383789	10.034668	0.25024414	0	0	0	0	0	0	0	0	0	0.93774414	0.062255859	0.38574219	0.11865234	-0.053222656	0.21386719	0	44330	0	0	0
435	436	436	Category E	0.21582031	0.13183594	-0.94799805	-0.42138672	-0.003173828	0.31982422	-24.69	0	8/3/2018	8	3	2018	21:08:57	76137	0.777	21	8	57	0	0.059326172	3.4482422	0.08984375	0.016113281	-0.93603516	8.7868652	0.17114258	0	0	0	0	0	0	0	0	0	0.94042969	0.059570313	0.25341797	0.12573242	0.11547852	-0.011962891	0	44330	0	0	0
436	437	437	Category E	0.26391602	-0.071777344	-0.83984375	-0.36645508	0.016357422	0.36816406	-24.57	0	8/3/2018	8	3	2018	21:08:57	76137	0.888	21	8	57	0	0.059326172	3.4482422	0.092041016	0.018554688	-0.93310547	6.46875	0.21533203	0	0	0	0	0	0	0	0	0	0.93798828	0.062011719	0.35571289	0.17163086	-0.090332031	0.093261719	0	44330	0	0	0
437	438	438	Category E	0.23999023	-0.023925781	-1.0917969	-0.32373047	0.033691406	0.40844727	-24.57	0	8/3/2018	8	3	2018	21:08:58	76138	0	21	8	58	0	0.059326172	3.4482422	0.093505859	0.018066406	-0.93066406	2.1738281	0.22143555	0	0	0	0	0	0	0	0	0	0.93554688	0.064453125	0.34936523	0.14624023	-0.041992188	-0.16088867	0	44330	0	0	0
438	439	439	Category E	0.083984375	-0.059814453	-1.1037598	-0.29760742	0.063964844	0.42089844	-24.69	0	8/3/2018	8	3	2018	21:08:58	76138	0.1	21	8	58	0	0.059326172	3.4482422	0.10009766	0.019287109	-0.92944336	1.9753418	0.19189453	0	0	0	0	0	0	0	0	0	0.93505859	0.064941406	0.26953125	-0.016113281	-0.079101563	-0.17407227	0	44330	0	0	0
439	440	440	Category E	0.011962891	-0.15576172	-0.91186523	-0.3059082	0.046386719	0.41918945	-24.81	0	8/3/2018	8	3	2018	21:08:58	76138	0.2	21	8	58	0	0.059326172	3.4482422	0.10351563	0.020751953	-0.93066406	6.4060059	0.19995117	0	0	0	0	0	0	0	0	0	0.93676758	0.063232422	0.28710938	-0.091552734	-0.17651367	0.018798828	0	44330	0	0	0
440	441	441	Category E	0	0.011962891	-0.82788086	-0.31518555	0.037353516	0.40893555	-24.93	0	8/3/2018	8	3	2018	21:08:58	76138	0.3	21	8	58	0	0.059326172	3.4482422	0.10351563	0.020019531	-0.9296875	14.553223	0.14550781	0	0	0	0	0	0	0	0	0	0.93579102	0.064208984	0.21362305	-0.10351563	-0.008056641	0.10180664	0	44330	0	0	0
441	442	442	Category E	-0.047851563	-0.059814453	-0.79199219	-0.3059082	0.014404297	0.41479492	-25.18	0	8/3/2018	8	3	2018	21:08:58	76138	0.4	21	8	58	0	0.059326172	3.4482422	0.10449219	0.020507813	-0.93017578	20.880859	0.22094727	0	0	0	0	0	0	0	0	0	0.9362793	0.063720703	0.37109375	-0.15234375	-0.080322266	0.13818359	0	44330	0	0	0
442	443	443	Category E	0.047851563	-0.13183594	-0.83984375	-0.25732422	-0.044921875	0.43896484	-25.18	0	8/3/2018	8	3	2018	21:08:58	76138	0.5	21	8	58	0	0.059326172	3.4482422	0.109375	0.021728516	-0.92773438	26.231934	0.1875	0	0	0	0	0	0	0	0	0	0.93432617	0.065673828	0.30322266	-0.061523438	-0.15356445	0.087890625	0	44330	0	0	0
443	444	444	Category E	0.035888672	0.035888672	-1.1518555	-0.19116211	-0.072021484	0.4597168	-25.06	0	8/3/2018	8	3	2018	21:08:58	76138	0.6	21	8	58	0	0.059326172	3.4482422	0.10864258	0.021484375	-0.93164063	31.767822	0.23217773	0	0	0	0	0	0	0	0	0	0.93823242	0.061767578	0.30712891	-0.072753906	0.014160156	-0.2199707	0	44330	0	0	0
444	445	445	Category E	0.083984375	-0.059814453	-1.1398926	-0.15063477	-0.079345703	0.47045898	-24.81	0	8/3/2018	8	3	2018	21:08:58	76138	0.7	21	8	58	0	0.059326172	3.4482422	0.10864258	0.023193359	-0.93164063	37.552246	0.2253418	0	0	0	0	0	0	0	0	0	0.93823242	0.061767578	0.31591797	-0.024658203	-0.083007813	-0.20800781	0	44330	0	0	0
445	446	446	Category E	0.011962891	-0.2277832	-0.98388672	-0.14697266	-0.10229492	0.46508789	-24.44	0	8/3/2018	8	3	2018	21:08:58	76138	0.8	21	8	58	0	0.059326172	3.4482422	0.10742188	0.022216797	-0.92675781	39.835449	0.27368164	0	0	0	0	0	0	0	0	0	0.93334961	0.066650391	0.40258789	-0.095458984	-0.25	-0.056884766	0	44330	0	0	0
446	447	447	Category E	-0.047851563	-0.035888672	-1.0559082	-0.16870117	-0.13623047	0.44970703	-24.57	0	8/3/2018	8	3	2018	21:08:58	76138	0.9	21	8	58	0	0.059326172	3.4482422	0.11279297	0.021972656	-0.92553711	37.940674	0.21484375	0	0	0	0	0	0	0	0	0	0.93261719	0.067382813	0.34887695	-0.16064453	-0.057861328	-0.13037109	0	44330	0	0	0
447	448	448	Category E	0.13183594	0.14379883	-0.92382813	-0.18676758	-0.13500977	0.4440918	-24.69	0	8/3/2018	8	3	2018	21:08:59	76139	0	21	8	59	0	0.059326172	3.4482422	0.11181641	0.0234375	-0.92773438	35.871826	0.12182617	0	0	0	0	0	0	0	0	0	0.93481445	0.065185547	0.14404297	0.019775391	0.12011719	0.00390625	0	44330	0	0	0
448	449	449	Category E	0.011962891	0.20385742	-0.89990234	-0.1809082	-0.15380859	0.43701172	-24.93	0	8/3/2018	8	3	2018	21:08:59	76139	0.1	21	8	59	0	0.059326172	3.4482422	0.11181641	0.023925781	-0.92626953	33.723633	0.20727539	0	0	0	0	0	0	0	0	0	0.93334961	0.066650391	0.30615234	-0.099853516	0.1796875	0.026367188	0	44330	0	0	0
449	450	450	Category E	-0.059814453	0.095947266	-0.80395508	-0.18139648	-0.18725586	0.42724609	-25.18	0	8/3/2018	8	3	2018	21:08:59	76139	0.2	21	8	59	0	0.059326172	3.4482422	0.11132813	0.025390625	-0.92675781	31.044434	0.22216797	0	0	0	0	0	0	0	0	0	0.93383789	0.066162109	0.36450195	-0.17114258	0.0703125	0.12280273	0	44330	0	0	0
450	451	451	Category E	-0.035888672	0.20385742	-0.75585938	-0.17260742	-0.20654297	0.41894531	-24.93	0	8/3/2018	8	3	2018	21:08:59	76139	0.3	21	8	59	0	0.059326172	3.4482422	0.11645508	0.026123047	-0.92504883	28.248779	0.28881836	0	0	0	0	0	0	0	0	0	0.93286133	0.067138672	0.49926758	-0.15234375	0.17749023	0.16918945	0	44330	0	0	0
451	452	452	Category E	0.083984375	0.13183594	-0.97192383	-0.11938477	-0.21801758	0.43066406	-24.81	0	8/3/2018	8	3	2018	21:08:59	76139	0.4	21	8	59	0	0.059326172	3.4482422	0.11816406	0.028320313	-0.92529297	29.327393	0.1184082	0	0	0	0	0	0	0	0	0	0.93310547	0.066894531	0.18408203	-0.034179688	0.10327148	-0.046386719	0	44330	0	0	0
452	453	453	Category E	0.023925781	0.083984375	-0.63598633	-0.096679688	-0.20727539	0.44238281	-24.81	0	8/3/2018	8	3	2018	21:08:59	76139	0.5	21	8	59	0	0.059326172	3.4482422	0.11669922	0.029541016	-0.92797852	31.741699	0.31103516	0	0	0	0	0	0	0	0	0	0.93579102	0.064208984	0.43920898	-0.092773438	0.054199219	0.29199219	0	44330	0	0	0
453	454	454	Category E	0.20385742	0.059814453	-1.3317871	-0.057861328	-0.18139648	0.45581055	-24.69	0	8/3/2018	8	3	2018	21:08:59	76139	0.6	21	8	59	0	0.059326172	3.4482422	0.11645508	0.030517578	-0.92749023	31.956787	0.41430664	0	0	0	0	0	0	0	0	0	0.93530273	0.064697266	0.52026367	0.087158203	0.029052734	-0.40405273	0	44330	0	0	0
454	455	455	Category E	-0.011962891	-0.095947266	-1.2597656	-0.039794922	-0.16137695	0.46582031	-24.81	0	8/3/2018	8	3	2018	21:08:59	76139	0.7	21	8	59	0	0.059326172	3.4482422	0.12060547	0.033203125	-0.92651367	30.557129	0.38085938	0	0	0	0	0	0	0	0	0	0.93505859	0.064941406	0.59472656	-0.13256836	-0.12915039	-0.33300781	0	44330	0	0	0
455	456	456	Category E	0.011962891	-0.15576172	-0.89990234	-0.12304688	-0.18188477	0.43847656	-24.81	0	8/3/2018	8	3	2018	21:08:59	76139	0.8	21	8	59	0	0.059326172	3.4482422	0.11914063	0.033691406	-0.92749023	28.095459	0.21948242	0	0	0	0	0	0	0	0	0	0.93579102	0.064208984	0.32446289	-0.10717773	-0.18945313	0.027587891	0	44330	0	0	0
456	457	457	Category E	-0.20385742	-0.047851563	-0.75585938	-0.19116211	-0.17822266	0.42504883	-24.57	0	8/3/2018	8	3	2018	21:08:59	76139	0.9	21	8	59	0	0.059326172	3.4482422	0.11767578	0.033203125	-0.92602539	26.969727	0.37255859	0	0	0	0	0	0	0	0	0	0.93408203	0.065917969	0.57299805	-0.3215332	-0.081054688	0.17016602	0	44330	0	0	0
457	458	458	Category E	0.047851563	-0.10791016	-0.64794922	-0.23193359	-0.15942383	0.41455078	-24.32	0	8/3/2018	8	3	2018	21:09:00	76140	0	21	9	0	0	0.059326172	3.4482422	0.1171875	0.03515625	-0.92578125	24.097168	0.32006836	0	0	0	0	0	0	0	0	0	0.93383789	0.066162109	0.49023438	-0.069335938	-0.14306641	0.27783203	0	44330	0	0	0
458	459	459	Category E	-0.13183594	0.071777344	-0.91186523	-0.19580078	-0.14038086	0.43798828	-24.32	0	8/3/2018	8	3	2018	21:09:00	76140	0.1	21	9	0	0	0.059326172	3.4482422	0.1184082	0.035888672	-0.92578125	22.824463	0.25317383	0	0	0	0	0	0	0	0	0	0.93408203	0.065917969	0.30029297	-0.25024414	0.035644531	0.013916016	0	44330	0	0	0
459	460	460	Category E	0.071777344	-0.11987305	-1.3798828	-0.13745117	-0.16186523	0.44628906	-24.69	0	8/3/2018	8	3	2018	21:09:00	76140	0.2	21	9	0	0	0.059326172	3.4482422	0.12036133	0.037597656	-0.92749023	22.543945	0.48120117	0	0	0	0	0	0	0	0	0	0.93603516	0.063964844	0.65844727	-0.048583984	-0.1574707	-0.45214844	0	44330	0	0	0
460	461	461	Category E	0.13183594	0.13183594	-1.1159668	-0.064453125	-0.18432617	0.45092773	-24.93	0	8/3/2018	8	3	2018	21:09:00	76140	0.3	21	9	0	0	0.059326172	3.4482422	0.12109375	0.038818359	-0.93139648	21.220947	0.20654297	0	0	0	0	0	0	0	0	0	0.94018555	0.059814453	0.2878418	0.010498047	0.092773438	-0.18432617	0	44330	0	0	0
461	462	462	Category E	0.10791016	0.13183594	-1.0197754	-0.072021484	-0.19555664	0.4440918	-25.3	0	8/3/2018	8	3	2018	21:09:00	76140	0.4	21	9	0	0	0.059326172	3.4482422	0.12036133	0.037597656	-0.92797852	16.387695	0.13183594	0	0	0	0	0	0	0	0	0	0.93652344	0.063476563	0.19824219	-0.012451172	0.093994141	-0.091552734	0	44330	0	0	0
462	463	463	Category E	-0.13183594	-0.047851563	-0.89990234	-0.11254883	-0.21899414	0.42749023	-25.3	0	8/3/2018	8	3	2018	21:09:00	76140	0.5	21	9	0	0	0.059326172	3.4482422	0.11962891	0.036132813	-0.92651367	10.097168	0.26635742	0	0	0	0	0	0	0	0	0	0.93505859	0.064941406	0.36230469	-0.25146484	-0.083984375	0.026611328	0	44330	0	0	0
463	464	464	Category E	-0.071777344	0.13183594	-0.73193359	-0.13867188	-0.22875977	0.41308594	-25.3	0	8/3/2018	8	3	2018	21:09:00	76140	0.6	21	9	0	0	0.059326172	3.4482422	0.11889648	0.034423828	-0.92749023	6.0075684	0.29003906	0	0	0	0	0	0	0	0	0	0.93579102	0.064208984	0.48388672	-0.19067383	0.097167969	0.19555664	0	44330	0	0	0
464	465	465	Category E	-0.15576172	0.011962891	-0.92382813	-0.12133789	-0.23852539	0.41308594	-25.18	0	8/3/2018	8	3	2018	21:09:00	76140	0.7	21	9	0	0	0.059326172	3.4482422	0.12255859	0.033691406	-0.92749023	4.2614746	0.27929688	0	0	0	0	0	0	0	0	0	0.9362793	0.063720703	0.30419922	-0.27832031	-0.021728516	0.003662109	0	44330	0	0	0
465	466	466	Category E	0.095947266	0.071777344	-0.88793945	-0.11010742	-0.23144531	0.41845703	-24.93	0	8/3/2018	8	3	2018	21:09:00	76140	0.8	21	9	0	0	0.059326172	3.4482422	0.12280273	0.032958984	-0.93017578	5.6264648	0.063232422	0	0	0	0	0	0	0	0	0	0.9387207	0.061279297	0.10791016	-0.026855469	0.038574219	0.042236328	0	44330	0	0	0
466	467	467	Category L	0.11987305	0.059814453	-0.94799805	-0.089355469	-0.21289063	0.44628906	-24.69	0	9/3/2018	9	3	2018	2:09:41	7781	0.199	2	9	41	0	0.059570313	3.5288086	0.12304688	0.031982422	-0.93212891	10.471436	0.031982422	0	0	0	0	0	0	0	0	0	0.94067383	0.059326172	0.046630859	-0.003173828	0.027587891	-0.015625	0	44330	0	0	0
467	468	468	Category L	0.17993164	0.047851563	-0.92382813	-0.089599609	-0.21899414	0.44506836	-24.57	0	9/3/2018	9	3	2018	2:09:41	7781	0.3	2	9	41	0	0.059570313	3.5288086	0.12304688	0.031494141	-0.9309082	18.270508	0.059326172	0	0	0	0	0	0	0	0	0	0.93969727	0.060302734	0.079833984	0.056640625	0.016113281	0.007080078	0	44330	0	0	0
468	469	469	Category L	0.17993164	0.059814453	-0.95996094	-0.079589844	-0.22167969	0.4453125	-24.57	0	9/3/2018	9	3	2018	2:09:41	7781	0.4	2	9	41	0	0.059570313	3.5288086	0.1237793	0.032226563	-0.93041992	25.237549	0.068847656	0	0	0	0	0	0	0	0	0	0.93920898	0.060791016	0.11254883	0.055908203	0.02734375	-0.029296875	0	44330	0	0	0
469	470	470	Category L	0.19189453	0.035888672	-0.93579102	-0.084228516	-0.22265625	0.43920898	-24.2	0	9/3/2018	9	3	2018	2:09:41	7781	0.5	2	9	41	0	0.059326172	3.4434082	0.12695313	0.031738281	-0.92724609	30.843262	0.065429688	0	0	0	0	0	0	0	0	0	0.93652344	0.063476563	0.077148438	0.064697266	0.00390625	-0.008300781	0	44330	0	0	0
470	471	471	Category L	0.19189453	0.023925781	-0.91186523	-0.085693359	-0.21972656	0.44824219	-24.32	0	9/3/2018	9	3	2018	2:09:41	7781	0.6	2	9	41	0	0.059326172	3.4434082	0.12866211	0.030761719	-0.92895508	33.418701	0.065673828	0	0	0	0	0	0	0	0	0	0.93847656	0.061523438	0.087402344	0.062988281	-0.006835938	0.017089844	0	44330	0	0	0
471	472	472	Category L	0.19189453	0.011962891	-0.92382813	-0.088378906	-0.21972656	0.44311523	-23.71	0	9/3/2018	9	3	2018	2:09:41	7781	0.7	2	9	41	0	0.059326172	3.4434082	0.12573242	0.031494141	-0.92700195	36.127197	0.068847656	0	0	0	0	0	0	0	0	0	0.93603516	0.063964844	0.088867188	0.065917969	-0.01953125	0.003173828	0	44330	0	0	0
472	473	473	Category L	0.19189453	0.023925781	-0.92382813	-0.080566406	-0.22753906	0.44311523	-23.34	0	9/3/2018	9	3	2018	2:09:41	7781	0.8	2	9	41	0	0.059326172	3.4434082	0.12329102	0.028564453	-0.92675781	38.001709	0.068603516	0	0	0	0	0	0	0	0	0	0.93530273	0.064697266	0.076171875	0.068359375	-0.004638672	0.002929688	0	44330	0	0	0
473	474	474	Category L	0.19189453	0.035888672	-0.92382813	-0.078857422	-0.2199707	0.44433594	-23.46	0	9/3/2018	9	3	2018	2:09:41	7781	0.9	2	9	41	0	0.059326172	3.4434082	0.12255859	0.028320313	-0.92773438	37.473145	0.069580078	0	0	0	0	0	0	0	0	0	0.9362793	0.063720703	0.080566406	0.069091797	0.007324219	0.00390625	0	44330	0	0	0
474	475	475	Category L	0.20385742	0.047851563	-0.93579102	-0.080810547	-0.22070313	0.44140625	-23.34	0	9/3/2018	9	3	2018	2:09:42	7782	0	2	9	42	0	0.059326172	3.4434082	0.12402344	0.026611328	-0.93139648	35.24707	0.082519531	0	0	0	0	0	0	0	0	0	0.93994141	0.060058594	0.10498047	0.079589844	0.020996094	-0.004150391	0	44330	0	0	0
475	476	476	Category L	0.19189453	0.047851563	-0.93579102	-0.086669922	-0.21630859	0.44506836	-23.71	0	9/3/2018	9	3	2018	2:09:42	7782	0.1	2	9	42	0	0.059326172	3.4434082	0.1237793	0.027587891	-0.93383789	30.952148	0.070800781	0	0	0	0	0	0	0	0	0	0.94262695	0.057373047	0.089599609	0.067871094	0.020019531	-0.001708984	0	44330	0	0	0
476	477	477	Category L	0.19189453	0.035888672	-0.94799805	-0.083007813	-0.21630859	0.4453125	-23.83	0	9/3/2018	9	3	2018	2:09:42	7782	0.2	2	9	42	0	0.059326172	3.4434082	0.12329102	0.026611328	-0.93359375	25.325684	0.070556641	0	0	0	0	0	0	0	0	0	0.94189453	0.058105469	0.092041016	0.068359375	0.009033203	-0.014160156	0	44330	0	0	0
477	478	478	Category L	0.16796875	0.059814453	-0.92382813	-0.081542969	-0.21704102	0.44042969	-23.83	0	9/3/2018	9	3	2018	2:09:42	7782	0.3	2	9	42	0	0.059326172	3.4434082	0.12231445	0.027587891	-0.93432617	18.339844	0.056396484	0	0	0	0	0	0	0	0	0	0.94287109	0.057128906	0.088134766	0.045410156	0.031982422	0.010498047	0	44330	0	0	0
478	479	479	Category L	0.19189453	0.059814453	-0.89990234	-0.077880859	-0.21704102	0.44628906	-23.71	0	9/3/2018	9	3	2018	2:09:42	7782	0.4	2	9	42	0	0.059326172	3.4434082	0.12158203	0.028564453	-0.93261719	10.765625	0.083496094	0	0	0	0	0	0	0	0	0	0.94091797	0.059082031	0.13427734	0.070068359	0.031005859	0.032714844	0	44330	0	0	0
479	480	480	Category L	0.17993164	0.047851563	-0.92382813	-0.082275391	-0.22509766	0.44116211	-23.83	0	9/3/2018	9	3	2018	2:09:42	7782	0.5	2	9	42	0	0.059326172	3.4434082	0.12280273	0.029541016	-0.93017578	5.3579102	0.060058594	0	0	0	0	0	0	0	0	0	0.9387207	0.061279297	0.081542969	0.056884766	0.018066406	0.006347656	0	44330	0	0	0
480	481	481	Category L	0.17993164	0.035888672	-0.94799805	-0.081542969	-0.21875	0.44848633	-23.83	0	9/3/2018	9	3	2018	2:09:42	7782	0.6	2	9	42	0	0.059326172	3.4434082	0.125	0.031738281	-0.93041992	2.4489746	0.057373047	0	0	0	0	0	0	0	0	0	0.93945313	0.060546875	0.075927734	0.0546875	0.00390625	-0.017333984	0	44330	0	0	0
481	482	482	Category L	0.19189453	0.035888672	-0.94799805	-0.085693359	-0.21362305	0.44433594	-23.59	0	9/3/2018	9	3	2018	2:09:42	7782	0.7	2	9	42	0	0.059326172	3.4434082	0.12719727	0.031982422	-0.93164063	0.43188477	0.06640625	0	0	0	0	0	0	0	0	0	0.94091797	0.059082031	0.084228516	0.064453125	0.003662109	-0.016113281	0	44330	0	0	0
482	483	483	Category L	0.16796875	0.047851563	-0.91186523	-0.081787109	-0.21728516	0.43945313	-23.83	0	9/3/2018	9	3	2018	2:09:42	7782	0.8	2	9	42	0	0.059326172	3.4434082	0.13012695	0.033203125	-0.93310547	0.75683594	0.045654297	0	0	0	0	0	0	0	0	0	0.94287109	0.057128906	0.073730469	0.037597656	0.014404297	0.021240234	0	44330	0	0	0
483	484	484	Category L	0.16796875	0.059814453	-0.89990234	-0.086669922	-0.21630859	0.44506836	-23.71	0	9/3/2018	9	3	2018	2:09:42	7782	0.9	2	9	42	0	0.059326172	3.4434082	0.13183594	0.034912109	-0.93383789	1.4003906	0.055419922	0	0	0	0	0	0	0	0	0	0.94384766	0.056152344	0.094726563	0.035888672	0.024658203	0.033935547	0	44330	0	0	0
484	485	485	Category L	0.19189453	0.047851563	-0.92382813	-0.078857422	-0.2199707	0.44238281	-23.83	0	9/3/2018	9	3	2018	2:09:43	7783	0	2	9	43	0	0.059326172	3.4434082	0.13354492	0.034912109	-0.93041992	1.2822266	0.060058594	0	0	0	0	0	0	0	0	0	0.94042969	0.059570313	0.077636719	0.058105469	0.012695313	0.006591797	0	44330	0	0	0
485	486	486	Category L	0.19189453	0.047851563	-0.93579102	-0.082275391	-0.22265625	0.44433594	-24.2	0	9/3/2018	9	3	2018	2:09:43	7783	0.09	2	9	43	0	0.059326172	3.4434082	0.13476563	0.035888672	-0.92724609	0.51977539	0.058837891	0	0	0	0	0	0	0	0	0	0.93774414	0.062255859	0.077148438	0.056884766	0.01171875	-0.008300781	0	44330	0	0	0
486	487	487	Category L	0.19189453	0.047851563	-0.92382813	-0.080566406	-0.2265625	0.44311523	-24.32	0	9/3/2018	9	3	2018	2:09:43	7783	0.181	2	9	43	0	0.059326172	3.4434082	0.13623047	0.039550781	-0.92651367	0.14086914	0.056152344	0	0	0	0	0	0	0	0	0	0.93725586	0.062744141	0.06640625	0.055419922	0.008056641	0.002685547	0	44330	0	0	0
487	488	488	Category L	0.21582031	0.035888672	-0.91186523	-0.082519531	-0.21899414	0.44140625	-24.44	0	9/3/2018	9	3	2018	2:09:43	7783	0.272	2	9	43	0	0.059326172	3.4434082	0.13916016	0.041992188	-0.92431641	0.63549805	0.077636719	0	0	0	0	0	0	0	0	0	0.93579102	0.064208984	0.095458984	0.076416016	-0.006103516	0.012451172	0	44330	0	0	0
488	489	489	Category L	0.17993164	0.035888672	-0.91186523	-0.081298828	-0.21801758	0.44750977	-24.57	0	9/3/2018	9	3	2018	2:09:43	7783	0.363	2	9	43	0	0.059326172	3.4434082	0.13964844	0.042724609	-0.92456055	0.91552734	0.042480469	0	0	0	0	0	0	0	0	0	0.93603516	0.063964844	0.059570313	0.040039063	-0.006835938	0.012695313	0	44330	0	0	0
489	490	490	Category L	0.19189453	0.035888672	-0.92382813	-0.0859375	-0.2199707	0.44335938	-24.44	0	9/3/2018	9	3	2018	2:09:43	7783	0.454	2	9	43	0	0.059326172	3.4434082	0.1418457	0.040527344	-0.92529297	0.57910156	0.050048828	0	0	0	0	0	0	0	0	0	0.93701172	0.062988281	0.056396484	0.049804688	-0.004638672	0.001464844	0	44330	0	0	0
490	491	491	Category L	0.15576172	0.035888672	-0.91186523	-0.082275391	-0.21875	0.4440918	-24.2	0	9/3/2018	9	3	2018	2:09:43	7783	0.545	2	9	43	0	0.059326172	3.4434082	0.14501953	0.039306641	-0.92700195	0.5793457	0.018798828	0	0	0	0	0	0	0	0	0	0.93896484	0.061035156	0.029296875	0.010498047	-0.003417969	0.015136719	0	44330	0	0	0
491	492	492	Category L	0.16796875	0.047851563	-0.93579102	-0.081298828	-0.2199707	0.44604492	-24.32	0	9/3/2018	9	3	2018	2:09:43	7783	0.636	2	9	43	0	0.059326172	3.4434082	0.14770508	0.037353516	-0.92895508	0.70996094	0.0234375	0	0	0	0	0	0	0	0	0	0.94140625	0.05859375	0.037109375	0.020019531	0.010253906	-0.006591797	0	44330	0	0	0
492	493	493	Category L	0.20385742	0.071777344	-0.94799805	-0.083251953	-0.22045898	0.44433594	-24.57	0	9/3/2018	9	3	2018	2:09:43	7783	0.727	2	9	43	0	0.059326172	3.4434082	0.14916992	0.036621094	-0.92797852	0.73413086	0.067871094	0	0	0	0	0	0	0	0	0	0.94067383	0.059326172	0.10961914	0.054443359	0.034912109	-0.019775391	0	44330	0	0	0
493	494	494	Category L	0.20385742	0.035888672	-0.89990234	-0.080810547	-0.22265625	0.43823242	-24.81	0	9/3/2018	9	3	2018	2:09:43	7783	0.818	2	9	43	0	0.059326172	3.4434082	0.15112305	0.036621094	-0.93115234	0.60644531	0.061279297	0	0	0	0	0	0	0	0	0	0.9440918	0.055908203	0.084960938	0.052490234	-0.000732422	0.03125	0	44330	0	0	0
494	495	495	Category L	0.19189453	0.071777344	-0.91186523	-0.083251953	-0.22045898	0.44335938	-24.93	0	9/3/2018	9	3	2018	2:09:43	7783	0.909	2	9	43	0	0.059326172	3.4434082	0.15063477	0.037597656	-0.92602539	0.58740234	0.055175781	0	0	0	0	0	0	0	0	0	0.93896484	0.061035156	0.089355469	0.041015625	0.033935547	0.014160156	0	44330	0	0	0
495	496	496	Category L	0.17993164	0.035888672	-0.93579102	-0.080566406	-0.22314453	0.44140625	-24.81	0	9/3/2018	9	3	2018	2:09:44	7784	0	2	9	44	0	0.059326172	3.4434082	0.15332031	0.040527344	-0.921875	0.4519043	0.030029297	0	0	0	0	0	0	0	0	0	0.93554688	0.064453125	0.044921875	0.026367188	-0.004638672	-0.013671875	0	44330	0	0	0
496	497	497	Category L	0.19189453	0.023925781	-0.93579102	-0.084228516	-0.22314453	0.4440918	-24.32	0	9/3/2018	9	3	2018	2:09:44	7784	0.1	2	9	44	0	0.059326172	3.4434082	0.15551758	0.044433594	-0.92236328	0.14624023	0.043701172	0	0	0	0	0	0	0	0	0	0.9362793	0.063720703	0.0703125	0.036132813	-0.020507813	-0.013183594	0	44330	0	0	0
497	498	498	Category L	0.15576172	0.023925781	-0.91186523	-0.075195313	-0.22241211	0.44433594	-24.08	0	9/3/2018	9	3	2018	2:09:44	7784	0.2	2	9	44	0	0.059326172	3.4434082	0.16040039	0.047119141	-0.92431641	0.99291992	0.026611328	0	0	0	0	0	0	0	0	0	0.93920898	0.060791016	0.040283203	-0.004638672	-0.023193359	0.012451172	0	44330	0	0	0
498	499	499	Category L	0.17993164	0.023925781	-0.94799805	-0.083251953	-0.21801758	0.44848633	-23.95	0	9/3/2018	9	3	2018	2:09:44	7784	0.3	2	9	44	0	0.059326172	3.4434082	0.16235352	0.050537109	-0.92773438	1.0581055	0.037597656	0	0	0	0	0	0	0	0	0	0.94335938	0.056640625	0.063964844	0.017333984	-0.026611328	-0.020019531	0	44330	0	0	0
499	500	500	Category L	0.17993164	0.011962891	-0.94799805	-0.081542969	-0.2199707	0.43920898	-23.83	0	9/3/2018	9	3	2018	2:09:44	7784	0.4	2	9	44	0	0.059326172	3.4434082	0.16650391	0.051269531	-0.92773438	0.24414063	0.045898438	0	0	0	0	0	0	0	0	0	0.9440918	0.055908203	0.072509766	0.013183594	-0.039306641	-0.020019531	0	44330	0	0	0
500	501	501	Category L	0.19189453	0.035888672	-0.89990234	-0.080322266	-0.22509766	0.4440918	-23.95	0	9/3/2018	9	3	2018	2:09:44	7784	0.5	2	9	44	0	0.059326172	3.4434082	0.16845703	0.054931641	-0.92236328	0.05859375	0.037597656	0	0	0	0	0	0	0	0	0	0.93920898	0.060791016	0.064697266	0.023193359	-0.019042969	0.022460938	0	44330	0	0	0
501	502	502	Category L	0.17993164	0.035888672	-0.92382813	-0.077148438	-0.21826172	0.44360352	-23.83	0	9/3/2018	9	3	2018	2:09:44	7784	0.6	2	9	44	0	0.059326172	3.4434082	0.16918945	0.054931641	-0.91992188	0.72558594	0.021972656	0	0	0	0	0	0	0	0	0	0.93701172	0.062988281	0.033203125	0.010498047	-0.019042969	-0.003662109	0	44330	0	0	0
502	503	503	Category L	0.16796875	0.047851563	-0.89990234	-0.076171875	-0.21899414	0.44433594	-23.83	0	9/3/2018	9	3	2018	2:09:44	7784	0.7	2	9	44	0	0.059326172	3.4434082	0.17041016	0.054931641	-0.91821289	1.7297363	0.019775391	0	0	0	0	0	0	0	0	0	0.93554688	0.064453125	0.028076172	-0.002441406	-0.007080078	0.018310547	0	44330	0	0	0
503	504	504	Category L	0.19189453	0.035888672	-0.89990234	-0.080810547	-0.21923828	0.43847656	-23.95	0	9/3/2018	9	3	2018	2:09:44	7784	0.8	2	9	44	0	0.059326172	3.4434082	0.17480469	0.057617188	-0.91870117	2.6472168	0.033447266	0	0	0	0	0	0	0	0	0	0.93701172	0.062988281	0.057861328	0.016845703	-0.021728516	0.018798828	0	44330	0	0	0
504	505	505	Category L	0.16796875	0.071777344	-0.88793945	-0.074462891	-0.21826172	0.44628906	-23.95	0	9/3/2018	9	3	2018	2:09:44	7784	0.9	2	9	44	0	0.059326172	3.4434082	0.17822266	0.058105469	-0.92114258	3.4030762	0.037353516	0	0	0	0	0	0	0	0	0	0.94018555	0.059814453	0.057128906	-0.010253906	0.013427734	0.033203125	0	44330	0	0	0
505	506	506	Category L	0.17993164	0	-0.95996094	-0.073730469	-0.21899414	0.44360352	-23.95	0	9/3/2018	9	3	2018	2:09:45	7785	0	2	9	45	0	0.059326172	3.4434082	0.18261719	0.060058594	-0.92114258	4.223877	0.071533203	0	0	0	0	0	0	0	0	0	0.94116211	0.058837891	0.1015625	-0.002685547	-0.060058594	-0.038574219	0	44330	0	0	0
506	507	507	Category L	0.19189453	0.011962891	-0.93579102	-0.05078125	-0.22583008	0.44189453	-23.83	0	9/3/2018	9	3	2018	2:09:45	7785	0.111	2	9	45	0	0.059326172	3.4434082	0.18359375	0.060302734	-0.92138672	5.5476074	0.051025391	0	0	0	0	0	0	0	0	0	0.94140625	0.05859375	0.070800781	0.008056641	-0.048339844	-0.014160156	0	44330	0	0	0
507	508	508	Category L	0.17993164	0.059814453	-0.95996094	-0.035888672	-0.21264648	0.45166016	-23.71	0	9/3/2018	9	3	2018	2:09:45	7785	0.222	2	9	45	0	0.059570313	3.5288086	0.18457031	0.060791016	-0.92041016	7.1130371	0.039550781	0	0	0	0	0	0	0	0	0	0.94067383	0.059326172	0.045166016	-0.004638672	-0.000976563	-0.039306641	0	44330	0	0	0
508	509	509	Category L	0.15576172	0.047851563	-0.92382813	-0.029052734	-0.21484375	0.44165039	-23.83	0	9/3/2018	9	3	2018	2:09:45	7785	0.333	2	9	45	0	0.059570313	3.5288086	0.18481445	0.062011719	-0.91992188	8.0561523	0.032470703	0	0	0	0	0	0	0	0	0	0.94042969	0.059570313	0.046875	-0.029052734	-0.014160156	-0.003662109	0	44330	0	0	0
509	510	510	Category L	0.17993164	0.035888672	-0.93579102	-0.023681641	-0.2109375	0.45410156	-24.2	0	9/3/2018	9	3	2018	2:09:45	7785	0.444	2	9	45	0	0.059570313	3.5288086	0.18505859	0.062988281	-0.91918945	8.8225098	0.031982422	0	0	0	0	0	0	0	0	0	0.93994141	0.060058594	0.048583984	-0.005126953	-0.027099609	-0.016357422	0	44330	0	0	0
510	511	511	Category L	0.13183594	0.023925781	-0.92382813	-0.031494141	-0.20776367	0.45776367	-24.2	0	9/3/2018	9	3	2018	2:09:45	7785	0.555	2	9	45	0	0.059570313	3.5288086	0.18530273	0.063720703	-0.91918945	9.9904785	0.066894531	0	0	0	0	0	0	0	0	0	0.93994141	0.060058594	0.097900391	-0.053466797	-0.039794922	-0.004394531	0	44330	0	0	0
511	512	512	Category L	0.17993164	0.023925781	-0.88793945	-0.029541016	-0.21508789	0.45385742	-24.32	0	9/3/2018	9	3	2018	2:09:45	7785	0.666	2	9	45	0	0.059570313	3.5288086	0.18505859	0.065185547	-0.91943359	10.508301	0.052246094	0	0	0	0	0	0	0	0	0	0.94018555	0.059814453	0.078125	-0.005126953	-0.041259766	0.031494141	0	44330	0	0	0
512	513	513	Category L	0.17993164	0.023925781	-0.89990234	-0.031494141	-0.21411133	0.45385742	-24.08	0	9/3/2018	9	3	2018	2:09:45	7785	0.777	2	9	45	0	0.059570313	3.5288086	0.18530273	0.067382813	-0.91796875	10.763184	0.047363281	0	0	0	0	0	0	0	0	0	0.93896484	0.061035156	0.067138672	-0.005371094	-0.043457031	0.018066406	0	44330	0	0	0
513	514	514	Category L	0.17993164	0.059814453	-0.87597656	-0.030761719	-0.20800781	0.45263672	-24.08	0	9/3/2018	9	3	2018	2:09:45	7785	0.888	2	9	45	0	0.059570313	3.5288086	0.18603516	0.069580078	-0.91821289	10.711426	0.043945313	0	0	0	0	0	0	0	0	0	0.93945313	0.060546875	0.058349609	-0.006103516	-0.009765625	0.042236328	0	44330	0	0	0
514	515	515	Category L	0.17993164	0.047851563	-0.92382813	-0.030029297	-0.20898438	0.44873047	-24.08	0	9/3/2018	9	3	2018	2:09:46	7786	0	2	9	46	0	0.059570313	3.5288086	0.1862793	0.071777344	-0.91796875	10.690918	0.025390625	0	0	0	0	0	0	0	0	0	0.93945313	0.060546875	0.035888672	-0.006347656	-0.023925781	-0.005615234	0	44330	0	0	0
515	516	516	Category L	0.17993164	0.035888672	-0.91186523	-0.036132813	-0.20458984	0.45483398	-23.95	0	9/3/2018	9	3	2018	2:09:46	7786	0.1	2	9	46	0	0.059570313	3.5288086	0.1862793	0.071777344	-0.91821289	9.996582	0.037109375	0	0	0	0	0	0	0	0	0	0.93969727	0.060302734	0.048828125	-0.006347656	-0.035888672	0.006347656	0	44330	0	0	0
516	517	517	Category L	0.19189453	0.023925781	-0.91186523	-0.034912109	-0.20727539	0.45263672	-24.08	0	9/3/2018	9	3	2018	2:09:46	7786	0.2	2	9	46	0	0.059570313	3.5288086	0.18652344	0.071289063	-0.91796875	8.6340332	0.048095703	0	0	0	0	0	0	0	0	0	0.93945313	0.060546875	0.058837891	0.005126953	-0.047363281	0.006103516	0	44330	0	0	0
517	518	518	Category L	0.16796875	0.035888672	-0.94799805	-0.030517578	-0.20458984	0.45776367	-23.71	0	9/3/2018	9	3	2018	2:09:46	7786	0.3	2	9	46	0	0.059570313	3.5288086	0.18676758	0.072021484	-0.91723633	7.4626465	0.051025391	0	0	0	0	0	0	0	0	0	0.9387207	0.061279297	0.085693359	-0.018798828	-0.036132813	-0.030517578	0	44330	0	0	0
518	519	519	Category L	0.19189453	0.023925781	-0.91186523	-0.033447266	-0.20605469	0.45385742	-23.71	0	9/3/2018	9	3	2018	2:09:46	7786	0.4	2	9	46	0	0.059570313	3.5288086	0.18701172	0.072998047	-0.91674805	6.4838867	0.049560547	0	0	0	0	0	0	0	0	0	0.9387207	0.061279297	0.058837891	0.004638672	-0.049072266	0.004882813	0	44330	0	0	0
519	520	520	Category L	0.19189453	0.023925781	-0.93579102	-0.03515625	-0.21313477	0.45556641	-23.71	0	9/3/2018	9	3	2018	2:09:46	7786	0.5	2	9	46	0	0.059570313	3.5288086	0.18725586	0.07421875	-0.91674805	5.2651367	0.053955078	0	0	0	0	0	0	0	0	0	0.9387207	0.061279297	0.073730469	0.004394531	-0.050292969	-0.018798828	0	44330	0	0	0
520	521	521	Category L	0.17993164	0.035888672	-0.92382813	-0.032470703	-0.21508789	0.45263672	-23.71	0	9/3/2018	9	3	2018	2:09:46	7786	0.6	2	9	46	0	0.059570313	3.5288086	0.1875	0.075683594	-0.91601563	3.7924805	0.041259766	0	0	0	0	0	0	0	0	0	0.93823242	0.061767578	0.054931641	-0.007568359	-0.039794922	-0.007568359	0	44330	0	0	0
521	522	522	Category L	0.16796875	0.023925781	-0.91186523	-0.036132813	-0.20898438	0.45361328	-23.83	0	9/3/2018	9	3	2018	2:09:46	7786	0.7	2	9	46	0	0.059570313	3.5288086	0.18774414	0.077392578	-0.9152832	2.5722656	0.057128906	0	0	0	0	0	0	0	0	0	0.9375	0.0625	0.076660156	-0.019775391	-0.053466797	0.003417969	0	44330	0	0	0
522	523	523	Category L	0.19189453	0.011962891	-0.88793945	-0.032470703	-0.21337891	0.45458984	-24.08	0	9/3/2018	9	3	2018	2:09:46	7786	0.8	2	9	46	0	0.059570313	3.5288086	0.18823242	0.078857422	-0.91479492	0.73657227	0.072265625	0	0	0	0	0	0	0	0	0	0.93725586	0.062744141	0.097412109	0.003417969	-0.066894531	0.026855469	0	44330	0	0	0
523	524	524	Category L	0.16796875	0.035888672	-0.87597656	-0.033447266	-0.20898438	0.45654297	-24.2	0	9/3/2018	9	3	2018	2:09:46	7786	0.9	2	9	46	0	0.059570313	3.5288086	0.1887207	0.079833984	-0.91455078	1.7399902	0.062255859	0	0	0	0	0	0	0	0	0	0.93725586	0.062744141	0.10375977	-0.020751953	-0.043945313	0.038574219	0	44330	0	0	0
524	525	525	Category L	0.17993164	0.023925781	-0.89990234	-0.030761719	-0.21435547	0.45483398	-24.2	0	9/3/2018	9	3	2018	2:09:47	7787	0	2	9	47	0	0.059570313	3.5288086	0.18945313	0.081054688	-0.91430664	4.6396484	0.059814453	0	0	0	0	0	0	0	0	0	0.93725586	0.062744141	0.081298828	-0.009521484	-0.057128906	0.014404297	0	44330	0	0	0
525	526	526	Category L	0.13183594	0.059814453	-0.91186523	-0.034912109	-0.21289063	0.45751953	-23.95	0	9/3/2018	9	3	2018	2:09:47	7787	0.1	2	9	47	0	0.059570313	3.5288086	0.18945313	0.082519531	-0.91381836	7.0983887	0.062011719	0	0	0	0	0	0	0	0	0	0.93676758	0.063232422	0.082275391	-0.057617188	-0.022705078	0.001953125	0	44330	0	0	0
526	527	527	Category L	0.19189453	0.16796875	-0.88793945	-0.041259766	-0.2097168	0.45239258	-23.59	0	9/3/2018	9	3	2018	2:09:47	7787	0.2	2	9	47	0	0.059570313	3.5288086	0.18945313	0.083740234	-0.91308594	9.7375488	0.087646484	0	0	0	0	0	0	0	0	0	0.9362793	0.063720703	0.11157227	0.002197266	0.083984375	0.025146484	0	44330	0	0	0
527	528	528	Category L	0.17993164	0.19189453	-0.93579102	-0.067626953	-0.21704102	0.44287109	-23.46	0	9/3/2018	9	3	2018	2:09:47	7787	0.3	2	9	47	0	0.059570313	3.5288086	0.18969727	0.084960938	-0.91259766	12.375488	0.10961914	0	0	0	0	0	0	0	0	0	0.93603516	0.063964844	0.13964844	-0.009765625	0.10668945	-0.022949219	0	44330	0	0	0
528	529	529	Category L	0.17993164	0.035888672	-0.97192383	-0.10766602	-0.22583008	0.43554688	-23.46	0	9/3/2018	9	3	2018	2:09:47	7787	0.4	2	9	47	0	0.059570313	3.5288086	0.18945313	0.086669922	-0.91235352	14.693848	0.078613281	0	0	0	0	0	0	0	0	0	0.93579102	0.064208984	0.11987305	-0.009521484	-0.05078125	-0.059326172	0	44330	0	0	0
529	530	530	Category L	0.19189453	0	-0.92382813	-0.11621094	-0.23779297	0.42700195	-23.71	0	9/3/2018	9	3	2018	2:09:47	7787	0.5	2	9	47	0	0.059570313	3.5288086	0.18969727	0.087890625	-0.91259766	16.644287	0.088623047	0	0	0	0	0	0	0	0	0	0.9362793	0.063720703	0.10107422	0.001953125	-0.087890625	-0.010986328	0	44330	0	0	0
530	531	531	Category L	0.17993164	0.047851563	-0.91186523	-0.12866211	-0.24145508	0.42163086	-24.08	0	9/3/2018	9	3	2018	2:09:47	7787	0.6	2	9	47	0	0.059570313	3.5288086	0.18994141	0.089111328	-0.91259766	18.616455	0.042480469	0	0	0	0	0	0	0	0	0	0.9362793	0.063720703	0.052001953	-0.010009766	-0.041259766	0.000732422	0	44330	0	0	0
531	532	532	Category L	0.19189453	0.059814453	-0.89990234	-0.13427734	-0.24584961	0.42163086	-24.08	0	9/3/2018	9	3	2018	2:09:47	7787	0.7	2	9	47	0	0.059570313	3.5288086	0.19042969	0.090332031	-0.91235352	21.278809	0.032958984	0	0	0	0	0	0	0	0	0	0.93652344	0.063476563	0.044433594	0.001220703	-0.030517578	0.012451172	0	44330	0	0	0
532	533	533	Category L	0.19189453	0.095947266	-0.89990234	-0.13061523	-0.25463867	0.41625977	-24.2	0	9/3/2018	9	3	2018	2:09:47	7787	0.8	2	9	47	0	0.059570313	3.5288086	0.19091797	0.091308594	-0.91235352	23.048096	0.013183594	0	0	0	0	0	0	0	0	0	0.93652344	0.063476563	0.017822266	0.000732422	0.004394531	0.012451172	0	44330	0	0	0
533	534	534	Category L	0.16796875	0.13183594	-0.91186523	-0.1262207	-0.25219727	0.41552734	-24.57	0	9/3/2018	9	3	2018	2:09:47	7787	0.9	2	9	47	0	0.059570313	3.5288086	0.19067383	0.092529297	-0.91186523	23.751953	0.045410156	0	0	0	0	0	0	0	0	0	0.9362793	0.063720703	0.062255859	-0.022705078	0.0390625	0	0	44330	0	0	0
534	535	535	Category L	0.19189453	0.13183594	-0.93579102	-0.12963867	-0.24536133	0.4206543	-24.69	0	9/3/2018	9	3	2018	2:09:48	7788	0	2	9	48	0	0.059570313	3.5288086	0.19067383	0.093994141	-0.91137695	23.93335	0.044677734	0	0	0	0	0	0	0	0	0	0.93603516	0.063964844	0.062988281	0.000976563	0.037597656	-0.024169922	0	44330	0	0	0
535	536	536	Category L	0.19189453	0.16796875	-0.92382813	-0.12719727	-0.25146484	0.41455078	-24.69	0	9/3/2018	9	3	2018	2:09:48	7788	0.1	2	9	48	0	0.059570313	3.5288086	0.19091797	0.095214844	-0.91137695	23.380371	0.073486328	0	0	0	0	0	0	0	0	0	0.93603516	0.063964844	0.085693359	0.000732422	0.072509766	-0.012207031	0	44330	0	0	0
536	537	537	Category L	0.19189453	0.15576172	-0.91186523	-0.12744141	-0.24707031	0.41381836	-24.44	0	9/3/2018	9	3	2018	2:09:48	7788	0.2	2	9	48	0	0.059570313	3.5288086	0.19140625	0.096923828	-0.91088867	21.331787	0.05859375	0	0	0	0	0	0	0	0	0	0.93579102	0.064208984	0.059814453	0.000244141	0.05859375	-0.000732422	0	44330	0	0	0
537	538	538	Category L	0.20385742	0.16796875	-0.93579102	-0.12939453	-0.24511719	0.42480469	-24.08	0	9/3/2018	9	3	2018	2:09:48	7788	0.3	2	9	48	0	0.059570313	3.5288086	0.19165039	0.099121094	-0.91040039	18.452393	0.07421875	0	0	0	0	0	0	0	0	0	0.93554688	0.064453125	0.10595703	0.011962891	0.068603516	-0.025146484	0	44330	0	0	0
538	539	539	Category L	0.20385742	0.13183594	-0.91186523	-0.12890625	-0.24169922	0.41381836	-23.95	0	9/3/2018	9	3	2018	2:09:48	7788	0.4	2	9	48	0	0.059570313	3.5288086	0.19238281	0.10058594	-0.90966797	15.443359	0.033203125	0	0	0	0	0	0	0	0	0	0.93530273	0.064697266	0.044433594	0.011230469	0.031005859	-0.001953125	0	44330	0	0	0
539	540	540	Category L	0.21582031	0.16796875	-0.93579102	-0.1262207	-0.24560547	0.42480469	-24.08	0	9/3/2018	9	3	2018	2:09:48	7788	0.5	2	9	48	0	0.059570313	3.5288086	0.19287109	0.10205078	-0.90917969	12.730225	0.074462891	0	0	0	0	0	0	0	0	0	0.93505859	0.064941406	0.11499023	0.022705078	0.065673828	-0.026367188	0	44330	0	0	0
540	541	541	Category L	0.20385742	0.13183594	-0.92382813	-0.12719727	-0.24414063	0.42285156	-24.2	0	9/3/2018	9	3	2018	2:09:48	7788	0.6	2	9	48	0	0.059570313	3.5288086	0.19335938	0.10327148	-0.90893555	10.125488	0.033691406	0	0	0	0	0	0	0	0	0	0.93505859	0.064941406	0.053710938	0.010253906	0.028320313	-0.014648438	0	44330	0	0	0
541	542	542	Category L	0.20385742	0.14379883	-0.88793945	-0.12426758	-0.24853516	0.41967773	-24.08	0	9/3/2018	9	3	2018	2:09:48	7788	0.7	2	9	48	0	0.059570313	3.5288086	0.19335938	0.10424805	-0.90917969	7.2302246	0.045898438	0	0	0	0	0	0	0	0	0	0.93530273	0.064697266	0.071044922	0.010253906	0.039306641	0.021240234	0	44330	0	0	0
542	543	543	Category L	0.20385742	0.16796875	-0.94799805	-0.12060547	-0.24682617	0.42382813	-23.83	0	9/3/2018	9	3	2018	2:09:48	7788	0.8	2	9	48	0	0.059570313	3.5288086	0.19360352	0.10546875	-0.90917969	4.9064941	0.073974609	0	0	0	0	0	0	0	0	0	0.93554688	0.064453125	0.11108398	0.010009766	0.062255859	-0.038574219	0	44330	0	0	0
543	544	544	Category L	0.20385742	0.16796875	-0.92382813	-0.12866211	-0.2512207	0.41967773	-23.83	0	9/3/2018	9	3	2018	2:09:48	7788	0.9	2	9	48	0	0.059570313	3.5288086	0.19433594	0.10717773	-0.90893555	2.4487305	0.062988281	0	0	0	0	0	0	0	0	0	0.93554688	0.064453125	0.084716797	0.009277344	0.060546875	-0.014648438	0	44330	0	0	0
544	545	545	Category L	0.20385742	0.16796875	-0.92382813	-0.12841797	-0.24853516	0.41552734	-23.83	0	9/3/2018	9	3	2018	2:09:49	7789	0	2	9	49	0	0.059570313	3.5288086	0.19458008	0.10864258	-0.90893555	0.10327148	0.061523438	0	0	0	0	0	0	0	0	0	0.93579102	0.064208984	0.083007813	0.009033203	0.059082031	-0.014648438	0	44330	0	0	0
545	546	546	Category L	0.17993164	0.095947266	-0.89990234	-0.12866211	-0.25219727	0.41552734	-23.83	0	9/3/2018	9	3	2018	2:09:49	7789	0.1	2	9	49	0	0.059814453	3.5046387	0.19482422	0.11010742	-0.90942383	1.8979492	0.022705078	0	0	0	0	0	0	0	0	0	0.93652344	0.063476563	0.038574219	-0.014892578	-0.014160156	0.009521484	0	44330	0	0	0
546	547	547	Category L	0.19189453	0.095947266	-0.87597656	-0.12255859	-0.24511719	0.421875	-23.95	0	9/3/2018	9	3	2018	2:09:49	7789	0.2	2	9	49	0	0.059814453	3.5046387	0.1953125	0.11157227	-0.90820313	3.0705566	0.035888672	0	0	0	0	0	0	0	0	0	0.93554688	0.064453125	0.051269531	-0.003417969	-0.015625	0.032226563	0	44330	0	0	0
547	548	548	Category L	0.19189453	0.14379883	-0.88793945	-0.11621094	-0.25219727	0.42089844	-23.71	0	9/3/2018	9	3	2018	2:09:49	7789	0.3	2	9	49	0	0.059814453	3.5046387	0.1953125	0.11352539	-0.9074707	3.7214355	0.036132813	0	0	0	0	0	0	0	0	0	0.93530273	0.064697266	0.053466797	-0.003417969	0.030029297	0.01953125	0	44330	0	0	0
548	549	549	Category L	0.20385742	0.13183594	-0.89990234	-0.11376953	-0.24951172	0.42407227	-23.71	0	9/3/2018	9	3	2018	2:09:49	7789	0.4	2	9	49	0	0.059814453	3.5046387	0.19555664	0.11450195	-0.90698242	3.4943848	0.020263672	0	0	0	0	0	0	0	0	0	0.93481445	0.065185547	0.032226563	0.008056641	0.017089844	0.007080078	0	44330	0	0	0
549	550	550	Category L	0.21582031	0.095947266	-0.93579102	-0.10693359	-0.24267578	0.42114258	-23.83	0	9/3/2018	9	3	2018	2:09:49	7789	0.5	2	9	49	0	0.059814453	3.5046387	0.1965332	0.11621094	-0.90722656	2.3198242	0.039794922	0	0	0	0	0	0	0	0	0	0.93554688	0.064453125	0.068115234	0.019042969	-0.020263672	-0.028320313	0	44330	0	0	0
550	551	551	Category L	0.17993164	0.14379883	-0.92382813	-0.10864258	-0.23828125	0.42724609	-23.95	0	9/3/2018	9	3	2018	2:09:49	7789	0.6	2	9	49	0	0.059814453	3.5046387	0.19726563	0.11791992	-0.90625	1.0158691	0.035400391	0	0	0	0	0	0	0	0	0	0.93505859	0.064941406	0.060302734	-0.017333984	0.025634766	-0.017333984	0	44330	0	0	0
551	552	552	Category L	0.20385742	0.19189453	-0.80395508	-0.12182617	-0.24511719	0.421875	-24.32	0	9/3/2018	9	3	2018	2:09:49	7789	0.7	2	9	49	0	0.059814453	3.5046387	0.19824219	0.11987305	-0.90600586	0.55322266	0.125	0	0	0	0	0	0	0	0	0	0.93530273	0.064697266	0.17944336	0.005371094	0.071777344	0.10205078	0	44330	0	0	0
552	553	553	Category L	0.25195313	0.20385742	-0.94799805	-0.13208008	-0.23364258	0.42504883	-24.44	0	9/3/2018	9	3	2018	2:09:49	7789	0.8	2	9	49	0	0.059814453	3.5046387	0.19873047	0.12182617	-0.90625	1.6135254	0.10595703	0	0	0	0	0	0	0	0	0	0.93579102	0.064208984	0.17651367	0.052978516	0.081787109	-0.041503906	0	44330	0	0	0
553	554	554	Category L	0.20385742	0.20385742	-0.91186523	-0.1394043	-0.23266602	0.42675781	-24.57	0	9/3/2018	9	3	2018	2:09:49	7789	0.9	2	9	49	0	0.059814453	3.5046387	0.19921875	0.12353516	-0.90649414	2.378418	0.080322266	0	0	0	0	0	0	0	0	0	0.9362793	0.063720703	0.08984375	0.004394531	0.080078125	-0.005126953	0	44330	0	0	0
554	555	555	Category L	0.20385742	0.047851563	-0.94799805	-0.15698242	-0.23242188	0.41943359	-24.07	0	9/3/2018	9	3	2018	2:09:50	7790	0	2	9	50	0	0.059814453	3.5046387	0.19970703	0.12475586	-0.90698242	3.2983398	0.087158203	0	0	0	0	0	0	0	0	0	0.93701172	0.062988281	0.12182617	0.00390625	-0.076904297	-0.040771484	0	44330	0	0	0
555	556	556	Category L	0.21582031	0.011962891	-0.91186523	-0.16479492	-0.24023438	0.41308594	-23.83	0	9/3/2018	9	3	2018	2:09:50	7790	0.1	2	9	50	0	0.059814453	3.5046387	0.19995117	0.12597656	-0.90698242	4.354248	0.11523438	0	0	0	0	0	0	0	0	0	0.93725586	0.062744141	0.13452148	0.015625	-0.11401367	-0.004638672	0	44330	0	0	0
556	557	557	Category L	0.20385742	0.095947266	-0.88793945	-0.17211914	-0.24291992	0.40576172	-23.71	0	9/3/2018	9	3	2018	2:09:50	7790	0.2	2	9	50	0	0.059814453	3.5046387	0.20019531	0.12670898	-0.90722656	6.0402832	0.036376953	0	0	0	0	0	0	0	0	0	0.9375	0.0625	0.053466797	0.003417969	-0.030761719	0.019287109	0	44330	0	0	0
557	558	558	Category L	0.20385742	0.14379883	-0.89990234	-0.16967773	-0.24316406	0.40185547	-23.58	0	9/3/2018	9	3	2018	2:09:50	7790	0.3	2	9	50	0	0.059814453	3.5046387	0.20019531	0.12744141	-0.9074707	7.7724609	0.018066406	0	0	0	0	0	0	0	0	0	0.93823242	0.061767578	0.027099609	0.003417969	0.016113281	0.007568359	0	44330	0	0	0
558	559	559	Category L	0.20385742	0.15576172	-0.88793945	-0.16650391	-0.24658203	0.41088867	-23.95	0	9/3/2018	9	3	2018	2:09:50	7790	0.4	2	9	50	0	0.059814453	3.5046387	0.20068359	0.12939453	-0.90722656	9.1535645	0.032714844	0	0	0	0	0	0	0	0	0	0.93823242	0.061767578	0.048583984	0.002929688	0.026123047	0.019287109	0	44330	0	0	0
559	560	560	Category L	0.19189453	0.15576172	-0.87597656	-0.15698242	-0.24291992	0.40893555	-24.08	0	9/3/2018	9	3	2018	2:09:50	7790	0.5	2	9	50	0	0.059814453	3.5046387	0.20068359	0.13134766	-0.90722656	9.9924316	0.040527344	0	0	0	0	0	0	0	0	0	0.93823242	0.061767578	0.064208984	-0.008789063	0.024169922	0.03125	0	44330	0	0	0
560	561	561	Category L	0.20385742	0.16796875	-0.87597656	-0.16113281	-0.25170898	0.41088867	-24.08	0	9/3/2018	9	3	2018	2:09:50	7790	0.6	2	9	50	0	0.059814453	3.5046387	0.20068359	0.13305664	-0.90649414	9.8972168	0.046386719	0	0	0	0	0	0	0	0	0	0.93798828	0.062011719	0.068603516	0.002929688	0.034667969	0.030517578	0	44330	0	0	0
561	562	562	Category L	0.2277832	0.15576172	-0.91186523	-0.15722656	-0.24755859	0.41210938	-23.71	0	9/3/2018	9	3	2018	2:09:50	7790	0.7	2	9	50	0	0.059814453	3.5046387	0.20068359	0.13378906	-0.90625	8.3657227	0.034912109	0	0	0	0	0	0	0	0	0	0.93774414	0.062255859	0.054199219	0.026855469	0.021728516	-0.005371094	0	44330	0	0	0
562	563	563	Category L	0.21582031	0.13183594	-0.89990234	-0.15527344	-0.24511719	0.41308594	-23.71	0	9/3/2018	9	3	2018	2:09:50	7790	0.8	2	9	50	0	0.059814453	3.5046387	0.20117188	0.13525391	-0.90625	7.0742188	0.016113281	0	0	0	0	0	0	0	0	0	0.93823242	0.061767578	0.024414063	0.014404297	-0.003417969	0.006347656	0	44330	0	0	0
563	564	564	Category L	0.21582031	0.15576172	-0.87597656	-0.15112305	-0.24829102	0.41210938	-23.58	0	9/3/2018	9	3	2018	2:09:50	7790	0.9	2	9	50	0	0.059814453	3.5046387	0.20141602	0.13696289	-0.90625	6.027832	0.038574219	0	0	0	0	0	0	0	0	0	0.93847656	0.061523438	0.063476563	0.014160156	0.018554688	0.030273438	0	44330	0	0	0
564	565	565	Category L	0.19189453	0.16796875	-0.87597656	-0.14916992	-0.24829102	0.41308594	-23.34	0	9/3/2018	9	3	2018	2:09:51	7791	0	2	9	51	0	0.059814453	3.5046387	0.20166016	0.13867188	-0.90673828	4.8291016	0.043457031	0	0	0	0	0	0	0	0	0	0.93920898	0.060791016	0.069824219	-0.009765625	0.029052734	0.030761719	0	44330	0	0	0
565	566	566	Category L	0.20385742	0.14379883	-0.88793945	-0.15332031	-0.24316406	0.41333008	-23.71	0	9/3/2018	9	3	2018	2:09:51	7791	0.1	2	9	51	0	0.059814453	3.5046387	0.2019043	0.140625	-0.90673828	3.8823242	0.019287109	0	0	0	0	0	0	0	0	0	0.93969727	0.060302734	0.023925781	0.001708984	0.002929688	0.018798828	0	44330	0	0	0
566	567	567	Category L	0.20385742	0.14379883	-0.88793945	-0.15185547	-0.24780273	0.41137695	-23.59	0	9/3/2018	9	3	2018	2:09:51	7791	0.2	2	9	51	0	0.059814453	3.5046387	0.20263672	0.14135742	-0.90673828	2.7241211	0.018798828	0	0	0	0	0	0	0	0	0	0.93969727	0.060302734	0.022216797	0.000976563	0.002197266	0.018798828	0	44330	0	0	0
567	568	568	Category L	0.20385742	0.16796875	-0.88793945	-0.15161133	-0.25024414	0.40991211	-23.59	0	9/3/2018	9	3	2018	2:09:51	7791	0.3	2	9	51	0	0.059814453	3.5046387	0.20263672	0.14111328	-0.90673828	1.7587891	0.032714844	0	0	0	0	0	0	0	0	0	0.93994141	0.060058594	0.046630859	0.000976563	0.026611328	0.018798828	0	44330	0	0	0
568	569	569	Category L	0.20385742	0.13183594	-0.92382813	-0.15258789	-0.25024414	0.4140625	-23.95	0	9/3/2018	9	3	2018	2:09:51	7791	0.4	2	9	51	0	0.059814453	3.5046387	0.20263672	0.14038086	-0.90673828	0.38208008	0.019042969	0	0	0	0	0	0	0	0	0	0.93969727	0.060302734	0.026855469	0.000976563	-0.008544922	-0.016845703	0	44330	0	0	0
569	570	570	Category L	0.20385742	0.13183594	-0.92382813	-0.15258789	-0.24511719	0.40820313	-24.2	0	9/3/2018	9	3	2018	2:09:51	7791	0.5	2	9	51	0	0.059814453	3.5046387	0.20263672	0.1418457	-0.90576172	1.3330078	0.020507813	0	0	0	0	0	0	0	0	0	0.93896484	0.061035156	0.029052734	0.000976563	-0.010009766	-0.017822266	0	44330	0	0	0
570	571	571	Category L	0.19189453	0.14379883	-0.89990234	-0.14868164	-0.25024414	0.41503906	-24.2	0	9/3/2018	9	3	2018	2:09:51	7791	0.6	2	9	51	0	0.059814453	3.5046387	0.20263672	0.14331055	-0.90551758	1.8605957	0.012207031	0	0	0	0	0	0	0	0	0	0.93896484	0.061035156	0.016845703	-0.010742188	0.000244141	0.005615234	0	44330	0	0	0
571	572	572	Category L	0.20385742	0.13183594	-0.93579102	-0.15136719	-0.24511719	0.4152832	-24.57	0	9/3/2018	9	3	2018	2:09:51	7791	0.7	2	9	51	0	0.059814453	3.5046387	0.20263672	0.14453125	-0.90551758	1.333252	0.032714844	0	0	0	0	0	0	0	0	0	0.93920898	0.060791016	0.043945313	0.000976563	-0.012695313	-0.030029297	0	44330	0	0	0
572	573	573	Category L	0.19189453	0.15576172	-0.91186523	-0.14990234	-0.24047852	0.41625977	-24.57	0	9/3/2018	9	3	2018	2:09:51	7791	0.8	2	9	51	0	0.059814453	3.5046387	0.20263672	0.14550781	-0.90551758	0.4050293	0.015869141	0	0	0	0	0	0	0	0	0	0.93945313	0.060546875	0.027099609	-0.010742188	0.010009766	-0.006103516	0	44330	0	0	0
573	574	574	Category L	0.20385742	0.15576172	-0.86376953	-0.14379883	-0.24487305	0.41625977	-24.08	0	9/3/2018	9	3	2018	2:09:51	7791	0.9	2	9	51	0	0.059814453	3.5046387	0.20263672	0.14599609	-0.90551758	0.93945313	0.04296875	0	0	0	0	0	0	0	0	0	0.93945313	0.060546875	0.052490234	0.000976563	0.009521484	0.041748047	0	44330	0	0	0
574	575	575	Category L	0.20385742	0.17993164	-0.89990234	-0.15332031	-0.24047852	0.4152832	-24.2	0	9/3/2018	9	3	2018	2:09:52	7792	0	2	9	52	0	0.059814453	3.5046387	0.20288086	0.14575195	-0.90600586	2.71875	0.034423828	0	0	0	0	0	0	0	0	0	0.93969727	0.060302734	0.040771484	0.000732422	0.033935547	0.006103516	0	44330	0	0	0
575	576	576	Category L	0.2277832	0.16796875	-0.89990234	-0.16162109	-0.24511719	0.41113281	-23.58	0	9/3/2018	9	3	2018	2:09:52	7792	0.1	2	9	52	0	0.059814453	3.5046387	0.20288086	0.14575195	-0.90527344	4.0063477	0.033447266	0	0	0	0	0	0	0	0	0	0.93920898	0.060791016	0.052246094	0.024658203	0.021972656	0.005371094	0	44330	0	0	0
576	577	577	Category L	0.20385742	0.19189453	-0.89990234	-0.17016602	-0.24291992	0.40991211	-23.22	0	9/3/2018	9	3	2018	2:09:52	7792	0.2	2	9	52	0	0.059814453	3.5046387	0.20288086	0.14575195	-0.9050293	4.463623	0.046142578	0	0	0	0	0	0	0	0	0	0.93896484	0.061035156	0.052001953	0.000732422	0.045898438	0.005126953	0	44330	0	0	0
577	578	578	Category L	0.21582031	0.14379883	-0.85180664	-0.18676758	-0.24560547	0.40258789	-23.46	0	9/3/2018	9	3	2018	2:09:52	7792	0.3	2	9	52	0	0.059814453	3.5046387	0.20288086	0.14599609	-0.90527344	4.8444824	0.054931641	0	0	0	0	0	0	0	0	0	0.93920898	0.060791016	0.068603516	0.012695313	-0.002197266	0.053466797	0	44330	0	0	0
578	579	579	Category L	0.21582031	0.14379883	-0.91186523	-0.19042969	-0.24023438	0.40429688	-23.22	0	9/3/2018	9	3	2018	2:09:52	7792	0.4	2	9	52	0	0.059814453	3.5046387	0.20288086	0.14599609	-0.90551758	5.1665039	0.014160156	0	0	0	0	0	0	0	0	0	0.93945313	0.060546875	0.020996094	0.012695313	-0.002197266	-0.006103516	0	44330	0	0	0
579	580	580	Category L	0.21582031	0.10791016	-0.92382813	-0.18603516	-0.24560547	0.40136719	-23.71	0	9/3/2018	9	3	2018	2:09:52	7792	0.5	2	9	52	0	0.059814453	3.5046387	0.20263672	0.14599609	-0.90551758	5.8408203	0.044189453	0	0	0	0	0	0	0	0	0	0.93945313	0.060546875	0.069091797	0.012939453	-0.038085938	-0.018066406	0	44330	0	0	0
580	581	581	Category L	0.20385742	0.10791016	-0.91186523	-0.18505859	-0.23876953	0.40161133	-24.32	0	9/3/2018	9	3	2018	2:09:52	7792	0.6	2	9	52	0	0.059814453	3.5046387	0.20239258	0.14550781	-0.90551758	6.1835938	0.038085938	0	0	0	0	0	0	0	0	0	0.93920898	0.060791016	0.045166016	0.001220703	-0.037597656	-0.006103516	0	44330	0	0	0
581	582	582	Category L	0.20385742	0.14379883	-0.92382813	-0.1809082	-0.24047852	0.40356445	-24.69	0	9/3/2018	9	3	2018	2:09:52	7792	0.7	2	9	52	0	0.059814453	3.5046387	0.20214844	0.14575195	-0.90527344	6.3203125	0.018554688	0	0	0	0	0	0	0	0	0	0.93896484	0.061035156	0.021728516	0.001464844	-0.001953125	-0.018310547	0	44330	0	0	0
582	583	583	Category L	0.21582031	0.17993164	-0.88793945	-0.18310547	-0.23681641	0.40795898	-25.06	0	9/3/2018	9	3	2018	2:09:52	7792	0.8	2	9	52	0	0.059814453	3.5046387	0.2019043	0.14575195	-0.90551758	6.7258301	0.040771484	0	0	0	0	0	0	0	0	0	0.93920898	0.060791016	0.065429688	0.013671875	0.033935547	0.017578125	0	44330	0	0	0
583	584	584	Category L	0.21582031	0.15576172	-0.89990234	-0.18432617	-0.24047852	0.40063477	-24.93	0	9/3/2018	9	3	2018	2:09:52	7792	0.9	2	9	52	0	0.059570313	3.5304199	0.20166016	0.14550781	-0.90527344	6.5375977	0.018066406	0	0	0	0	0	0	0	0	0	0.93896484	0.061035156	0.029785156	0.013916016	0.010009766	0.005371094	0	44330	0	0	0
584	585	585	Category L	0.17993164	0.17993164	-0.92382813	-0.1796875	-0.24023438	0.40673828	-24.57	0	9/3/2018	9	3	2018	2:09:53	7793	0	2	9	53	0	0.059570313	3.5304199	0.20141602	0.14526367	-0.9050293	5.8918457	0.044677734	0	0	0	0	0	0	0	0	0	0.93847656	0.061523438	0.074707031	-0.021484375	0.034423828	-0.018554688	0	44330	0	0	0
585	586	586	Category L	0.21582031	0.11987305	-0.86376953	-0.18432617	-0.2421875	0.40161133	-24.08	0	9/3/2018	9	3	2018	2:09:53	7793	0.1	2	9	53	0	0.059570313	3.5304199	0.20043945	0.14550781	-0.90478516	5.1442871	0.05078125	0	0	0	0	0	0	0	0	0	0.93823242	0.061767578	0.08203125	0.015136719	-0.025634766	0.041015625	0	44330	0	0	0
586	587	587	Category L	0.20385742	0.16796875	-0.88793945	-0.18432617	-0.24047852	0.40356445	-23.83	0	9/3/2018	9	3	2018	2:09:53	7793	0.2	2	9	53	0	0.059570313	3.5304199	0.20068359	0.14746094	-0.90600586	4.3666992	0.027587891	0	0	0	0	0	0	0	0	0	0.93969727	0.060302734	0.041503906	0.002929688	0.020263672	0.018066406	0	44330	0	0	0
587	588	588	Category L	0.20385742	0.14379883	-0.91186523	-0.17822266	-0.23974609	0.40698242	-23.83	0	9/3/2018	9	3	2018	2:09:53	7793	0.3	2	9	53	0	0.059570313	3.5304199	0.20019531	0.14868164	-0.90673828	3.8063965	0.0078125	0	0	0	0	0	0	0	0	0	0.94042969	0.059570313	0.013427734	0.003417969	-0.004882813	-0.004882813	0	44330	0	0	0
588	589	589	Category L	0.2277832	0.19189453	-0.93579102	-0.1809082	-0.24414063	0.40454102	-23.95	0	9/3/2018	9	3	2018	2:09:53	7793	0.4	2	9	53	0	0.059570313	3.5304199	0.19995117	0.14770508	-0.90820313	3.0119629	0.05859375	0	0	0	0	0	0	0	0	0	0.94165039	0.058349609	0.099121094	0.027587891	0.043945313	-0.02734375	0	44330	0	0	0
589	590	590	Category L	0.2277832	0.16796875	-0.87597656	-0.17797852	-0.25	0.40161133	-23.95	0	9/3/2018	9	3	2018	2:09:53	7793	0.5	2	9	53	0	0.059570313	3.5304199	0.19995117	0.14599609	-0.90917969	2.3369141	0.048339844	0	0	0	0	0	0	0	0	0	0.94213867	0.057861328	0.082763672	0.027587891	0.021728516	0.033203125	0	44330	0	0	0
590	591	591	Category L	0.2277832	0.16796875	-0.89990234	-0.18164063	-0.24487305	0.40673828	-23.83	0	9/3/2018	9	3	2018	2:09:53	7793	0.6	2	9	53	0	0.059570313	3.5304199	0.19897461	0.14550781	-0.90869141	1.7915039	0.037353516	0	0	0	0	0	0	0	0	0	0.94165039	0.058349609	0.059814453	0.028564453	0.022216797	0.008789063	0	44330	0	0	0
591	592	592	Category L	0.21582031	0.17993164	-0.91186523	-0.17822266	-0.24487305	0.40673828	-23.83	0	9/3/2018	9	3	2018	2:09:53	7793	0.7	2	9	53	0	0.059570313	3.5304199	0.19897461	0.14550781	-0.90893555	0.62670898	0.038085938	0	0	0	0	0	0	0	0	0	0.94189453	0.058105469	0.053710938	0.016601563	0.034179688	-0.002685547	0	44330	0	0	0
592	593	593	Category L	0.21582031	0.16796875	-0.91186523	-0.17211914	-0.24487305	0.40576172	-23.71	0	9/3/2018	9	3	2018	2:09:53	7793	0.8	2	9	53	0	0.059570313	3.5304199	0.19897461	0.14550781	-0.91040039	1.3391113	0.027832031	0	0	0	0	0	0	0	0	0	0.94311523	0.056884766	0.040527344	0.016601563	0.022216797	-0.001220703	0	44330	0	0	0
593	594	594	Category L	0.21582031	0.15576172	-0.91186523	-0.18408203	-0.2421875	0.40649414	-23.83	0	9/3/2018	9	3	2018	2:09:53	7793	0.9	2	9	53	0	0.059570313	3.5304199	0.19824219	0.14501953	-0.90991211	3.3388672	0.020263672	0	0	0	0	0	0	0	0	0	0.94238281	0.057617188	0.029785156	0.017333984	0.010498047	-0.001708984	0	44330	0	0	0
594	595	595	Category L	0.20385742	0.14379883	-0.92382813	-0.17675781	-0.23974609	0.40283203	-24.08	0	9/3/2018	9	3	2018	2:09:54	7794	0	2	9	54	0	0.059570313	3.5304199	0.19824219	0.14501953	-0.90966797	5.1137695	0.014892578	0	0	0	0	0	0	0	0	0	0.94238281	0.057617188	0.020507813	0.005371094	-0.001220703	-0.013916016	0	44330	0	0	0
595	596	596	Category L	0.20385742	0.095947266	-0.92382813	-0.17089844	-0.24389648	0.40893555	-24.08	0	9/3/2018	9	3	2018	2:09:54	7794	0.1	2	9	54	0	0.059570313	3.5304199	0.19824219	0.14648438	-0.90917969	6.6884766	0.052734375	0	0	0	0	0	0	0	0	0	0.94189453	0.058105469	0.070556641	0.005371094	-0.050537109	-0.014648438	0	44330	0	0	0
596	597	597	Category L	0.19189453	0.095947266	-0.94799805	-0.14477539	-0.24243164	0.41162109	-24.32	0	9/3/2018	9	3	2018	2:09:54	7794	0.2	2	9	54	0	0.059570313	3.5304199	0.19824219	0.14868164	-0.90917969	7.2858887	0.065673828	0	0	0	0	0	0	0	0	0	0.94213867	0.057861328	0.097900391	-0.006347656	-0.052734375	-0.038818359	0	44330	0	0	0
597	598	598	Category L	0.20385742	0.17993164	-0.92382813	-0.13232422	-0.2512207	0.41650391	-24.44	0	9/3/2018	9	3	2018	2:09:54	7794	0.3	2	9	54	0	0.059570313	3.5304199	0.19848633	0.15014648	-0.90917969	7.8076172	0.033447266	0	0	0	0	0	0	0	0	0	0.94262695	0.057373047	0.049316406	0.005126953	0.029541016	-0.014404297	0	44330	0	0	0
598	599	599	Category L	0.17993164	0.17993164	-0.89990234	-0.12963867	-0.24829102	0.4206543	-24.44	0	9/3/2018	9	3	2018	2:09:54	7794	0.4	2	9	54	0	0.059570313	3.5304199	0.19873047	0.15039063	-0.90917969	8.326416	0.035888672	0	0	0	0	0	0	0	0	0	0.94287109	0.057128906	0.057373047	-0.018798828	0.029296875	0.009277344	0	44330	0	0	0
599	600	600	Category L	0.19189453	0.15576172	-0.88793945	-0.1340332	-0.24853516	0.4152832	-24.32	0	9/3/2018	9	3	2018	2:09:54	7794	0.5	2	9	54	0	0.059570313	3.5304199	0.19873047	0.15063477	-0.90942383	9.201416	0.022949219	0	0	0	0	0	0	0	0	0	0.94287109	0.057128906	0.033203125	-0.006835938	0.004882813	0.021484375	0	44330	0	0	0
600	601	601	Category L	0.19189453	0.10791016	-0.89990234	-0.13134766	-0.2512207	0.42041016	-24.44	0	9/3/2018	9	3	2018	2:09:54	7794	0.6	2	9	54	0	0.059570313	3.5304199	0.19873047	0.15087891	-0.90966797	10.099854	0.044433594	0	0	0	0	0	0	0	0	0	0.94335938	0.056640625	0.059570313	-0.006835938	-0.04296875	0.009765625	0	44330	0	0	0
601	602	602	Category L	0.20385742	0.14379883	-0.91186523	-0.13452148	-0.24609375	0.41577148	-24.57	0	9/3/2018	9	3	2018	2:09:54	7794	0.7	2	9	54	0	0.059570313	3.5304199	0.19848633	0.15087891	-0.90991211	10.212646	0.008789063	0	0	0	0	0	0	0	0	0	0.94360352	0.056396484	0.013916016	0.005126953	-0.007080078	-0.001708984	0	44330	0	0	0
602	603	603	Category L	0.20385742	0.13183594	-0.89990234	-0.13305664	-0.24853516	0.41870117	-24.57	0	9/3/2018	9	3	2018	2:09:54	7794	0.8	2	9	54	0	0.059570313	3.5304199	0.19799805	0.15112305	-0.90991211	10.068848	0.022460938	0	0	0	0	0	0	0	0	0	0.94335938	0.056640625	0.03515625	0.005615234	-0.019287109	0.010009766	0	44330	0	0	0
603	604	604	Category L	0.19189453	0.17993164	-0.91186523	-0.1315918	-0.24951172	0.41455078	-24.69	0	9/3/2018	9	3	2018	2:09:54	7794	0.9	2	9	54	0	0.059570313	3.5304199	0.19799805	0.15161133	-0.91040039	9.6096191	0.028564453	0	0	0	0	0	0	0	0	0	0.9440918	0.055908203	0.035400391	-0.006103516	0.028076172	-0.001220703	0	44330	0	0	0
604	605	605	Category L	0.19189453	0.17993164	-0.89990234	-0.13208008	-0.24584961	0.42041016	-24.44	0	9/3/2018	9	3	2018	2:09:55	7795	0	2	9	55	0	0.059570313	3.5304199	0.19775391	0.15209961	-0.91088867	8.3425293	0.030273438	0	0	0	0	0	0	0	0	0	0.94433594	0.055664063	0.044677734	-0.005859375	0.027587891	0.010986328	0	44330	0	0	0
605	606	606	Category L	0.19189453	0.11987305	-0.89990234	-0.13525391	-0.24511719	0.41357422	-24.2	0	9/3/2018	9	3	2018	2:09:55	7795	0.1	2	9	55	0	0.059570313	3.5304199	0.19799805	0.15234375	-0.91137695	6.6633301	0.03515625	0	0	0	0	0	0	0	0	0	0.94506836	0.054931641	0.050292969	-0.006103516	-0.032470703	0.011474609	0	44330	0	0	0
606	607	607	Category L	0.19189453	0.15576172	-0.89990234	-0.13232422	-0.24853516	0.41772461	-23.95	0	9/3/2018	9	3	2018	2:09:55	7795	0.2	2	9	55	0	0.059570313	3.5304199	0.19799805	0.15283203	-0.91162109	5.4382324	0.013427734	0	0	0	0	0	0	0	0	0	0.9453125	0.0546875	0.020751953	-0.006103516	0.002685547	0.01171875	0	44330	0	0	0
607	608	608	Category L	0.17993164	0.13183594	-0.92382813	-0.13769531	-0.25292969	0.41723633	-23.83	0	9/3/2018	9	3	2018	2:09:55	7795	0.3	2	9	55	0	0.059570313	3.5304199	0.19799805	0.15356445	-0.91210938	4.6818848	0.030517578	0	0	0	0	0	0	0	0	0	0.94604492	0.053955078	0.051513672	-0.018066406	-0.021728516	-0.011474609	0	44330	0	0	0
608	609	609	Category L	0.19189453	0.14379883	-0.89990234	-0.13500977	-0.24829102	0.41845703	-23.34	0	9/3/2018	9	3	2018	2:09:55	7795	0.4	2	9	55	0	0.059570313	3.5304199	0.19799805	0.15380859	-0.91259766	3.7614746	0.017333984	0	0	0	0	0	0	0	0	0	0.94628906	0.053710938	0.028808594	-0.006103516	-0.010009766	0.012695313	0	44330	0	0	0
609	610	610	Category L	0.17993164	0.11987305	-0.91186523	-0.13134766	-0.24829102	0.42041016	-23.34	0	9/3/2018	9	3	2018	2:09:55	7795	0.5	2	9	55	0	0.059570313	3.5304199	0.19799805	0.15429688	-0.91259766	2.6010742	0.0390625	0	0	0	0	0	0	0	0	0	0.9465332	0.053466797	0.053466797	-0.018066406	-0.034423828	0.000732422	0	44330	0	0	0
610	611	611	Category L	0.19189453	0.15576172	-0.89990234	-0.13574219	-0.24414063	0.41967773	-23.46	0	9/3/2018	9	3	2018	2:09:55	7795	0.6	2	9	55	0	0.059570313	3.5304199	0.19482422	0.15014648	-0.91259766	1.6950684	0.014160156	0	0	0	0	0	0	0	0	0	0.94506836	0.054931641	0.021240234	-0.002929688	0.005371094	0.012695313	0	44330	0	0	0
611	612	612	Category L	0.19189453	0.13183594	-0.91186523	-0.13305664	-0.24853516	0.41870117	-23.58	0	9/3/2018	9	3	2018	2:09:55	7795	0.7	2	9	55	0	0.059570313	3.5304199	0.19067383	0.14770508	-0.9128418	1.1506348	0.016113281	0	0	0	0	0	0	0	0	0	0.94433594	0.055664063	0.018310547	0.000976563	-0.015869141	0.000976563	0	44330	0	0	0
612	613	613	Category L	0.19189453	0.13183594	-0.89990234	-0.13525391	-0.24853516	0.41772461	-23.83	0	9/3/2018	9	3	2018	2:09:55	7795	0.8	2	9	55	0	0.059570313	3.5304199	0.18823242	0.14575195	-0.91479492	0.56835938	0.020996094	0	0	0	0	0	0	0	0	0	0.9453125	0.0546875	0.032714844	0.003417969	-0.013916016	0.014892578	0	44330	0	0	0
613	614	614	Category L	0.19189453	0.10791016	-0.93579102	-0.13134766	-0.24316406	0.42285156	-23.95	0	9/3/2018	9	3	2018	2:09:55	7795	0.9	2	9	55	0	0.059570313	3.5304199	0.1875	0.14233398	-0.91552734	0.45239258	0.040039063	0	0	0	0	0	0	0	0	0	0.94555664	0.054443359	0.05859375	0.004150391	-0.034423828	-0.020019531	0	44330	0	0	0
614	615	615	Category L	0.19189453	0.13183594	-0.88793945	-0.1394043	-0.24243164	0.4206543	-23.83	0	9/3/2018	9	3	2018	2:09:56	7796	0	2	9	56	0	0.059570313	3.5304199	0.18579102	0.13842773	-0.91113281	1.0654297	0.024902344	0	0	0	0	0	0	0	0	0	0.94018555	0.059814453	0.036132813	0.005859375	-0.006591797	0.023193359	0	44330	0	0	0
615	616	616	Category L	0.19189453	0.16796875	-0.89990234	-0.14135742	-0.2434082	0.41625977	-23.59	0	9/3/2018	9	3	2018	2:09:56	7796	0.1	2	9	56	0	0.059570313	3.5304199	0.18383789	0.13964844	-0.91381836	1.1564941	0.032226563	0	0	0	0	0	0	0	0	0	0.94262695	0.057373047	0.049804688	0.0078125	0.028076172	0.013916016	0	44330	0	0	0
616	617	617	Category L	0.19189453	0.17993164	-0.93579102	-0.14038086	-0.24047852	0.41943359	-23.95	0	9/3/2018	9	3	2018	2:09:56	7796	0.2	2	9	56	0	0.059570313	3.5304199	0.18310547	0.13500977	-0.91748047	1.1264648	0.049072266	0	0	0	0	0	0	0	0	0	0.9453125	0.0546875	0.071777344	0.008544922	0.044677734	-0.018066406	0	44330	0	0	0
617	618	618	Category L	0.20385742	0.16796875	-0.95996094	-0.13916016	-0.2434082	0.42041016	-23.95	0	9/3/2018	9	3	2018	2:09:56	7796	0.3	2	9	56	0	0.059570313	3.5304199	0.1809082	0.13012695	-0.91748047	1.4929199	0.061035156	0	0	0	0	0	0	0	0	0	0.94433594	0.055664063	0.1027832	0.022705078	0.037597656	-0.042236328	0	44330	0	0	0
618	619	619	Category L	0.17993164	0.13183594	-0.91186523	-0.13793945	-0.24194336	0.41455078	-24.08	0	9/3/2018	9	3	2018	2:09:56	7796	0.4	2	9	56	0	0.059570313	3.5304199	0.17724609	0.12817383	-0.91601563	2.1286621	0.005859375	0	0	0	0	0	0	0	0	0	0.94165039	0.058349609	0.010253906	0.002441406	0.003417969	0.004150391	0	44330	0	0	0
619	620	620	Category L	0.19189453	0.13183594	-0.92382813	-0.13769531	-0.24145508	0.42138672	-24.32	0	9/3/2018	9	3	2018	2:09:56	7796	0.5	2	9	56	0	0.059570313	3.5304199	0.17651367	0.12646484	-0.90942383	2.3183594	0.021484375	0	0	0	0	0	0	0	0	0	0.93481445	0.065185547	0.034912109	0.015136719	0.005126953	-0.014160156	0	44330	0	0	0
620	621	621	Category L	0.19189453	0.14379883	-0.91186523	-0.1394043	-0.23901367	0.42163086	-24.08	0	9/3/2018	9	3	2018	2:09:56	7796	0.6	2	9	56	0	0.059570313	3.5304199	0.17529297	0.12890625	-0.91333008	2.4484863	0.021972656	0	0	0	0	0	0	0	0	0	0.93896484	0.061035156	0.032714844	0.016357422	0.014648438	0.001464844	0	44330	0	0	0
621	622	622	Category L	0.17993164	0.14379883	-0.91186523	-0.13330078	-0.23999023	0.42163086	-23.95	0	9/3/2018	9	3	2018	2:09:56	7796	0.7	2	9	56	0	0.059326172	3.4434082	0.17163086	0.12963867	-0.91503906	3.2075195	0.016601563	0	0	0	0	0	0	0	0	0	0.93994141	0.060058594	0.025390625	0.008056641	0.013916016	0.003173828	0	44330	0	0	0
622	623	623	Category L	0.17993164	0.14379883	-0.92382813	-0.13769531	-0.24584961	0.41943359	-23.83	0	9/3/2018	9	3	2018	2:09:56	7796	0.8	2	9	56	0	0.059326172	3.4434082	0.16894531	0.12792969	-0.91186523	5.4309082	0.022460938	0	0	0	0	0	0	0	0	0	0.93603516	0.063964844	0.038330078	0.010742188	0.015625	-0.01171875	0	44330	0	0	0
623	624	624	Category L	0.19189453	0.15576172	-0.89990234	-0.13696289	-0.2434082	0.4206543	-23.83	0	9/3/2018	9	3	2018	2:09:56	7796	0.9	2	9	56	0	0.059326172	3.4434082	0.17114258	0.12475586	-0.9230957	8.4360352	0.043701172	0	0	0	0	0	0	0	0	0	0.94726563	0.052734375	0.074951172	0.020507813	0.030761719	0.023193359	0	44330	0	0	0
624	625	625	Category L	0.11987305	0.19189453	-0.91186523	-0.1418457	-0.24291992	0.41943359	-23.71	0	9/3/2018	9	3	2018	2:09:57	7797	0	2	9	57	0	0.059326172	3.4434082	0.16796875	0.12548828	-0.91601563	11.578125	0.08203125	0	0	0	0	0	0	0	0	0	0.93994141	0.060058594	0.11889648	-0.048095703	0.066162109	0.004150391	0	44330	0	0	0
625	626	626	Category L	0.20385742	0.23999023	-0.99584961	-0.15112305	-0.23364258	0.41967773	-23.59	0	9/3/2018	9	3	2018	2:09:57	7797	0.1	2	9	57	0	0.059326172	3.4434082	0.16137695	0.12182617	-0.90869141	13.6521	0.15234375	0	0	0	0	0	0	0	0	0	0.9309082	0.069091797	0.24731445	0.042236328	0.11791992	-0.086914063	0	44330	0	0	0
626	627	627	Category L	0.14379883	0.20385742	-0.93579102	-0.17822266	-0.22094727	0.41918945	-23.95	0	9/3/2018	9	3	2018	2:09:57	7797	0.2	2	9	57	0	0.059326172	3.4434082	0.16015625	0.1237793	-0.9140625	14.312744	0.084228516	0	0	0	0	0	0	0	0	0	0.9362793	0.063720703	0.11791992	-0.016357422	0.079833984	-0.021484375	0	44330	0	0	0
627	628	628	Category L	0.17993164	0.059814453	-1.0078125	-0.19824219	-0.19824219	0.42333984	-23.83	0	9/3/2018	9	3	2018	2:09:57	7797	0.3	2	9	57	0	0.059326172	3.4434082	0.15991211	0.12207031	-0.90600586	15.02002	0.12084961	0	0	0	0	0	0	0	0	0	0.92797852	0.072021484	0.18408203	0.019775391	-0.062255859	-0.1015625	0	44330	0	0	0
628	629	629	Category L	0.19189453	0	-0.95996094	-0.2019043	-0.19042969	0.41748047	-23.83	0	9/3/2018	9	3	2018	2:09:57	7797	0.4	2	9	57	0	0.059326172	3.4434082	0.16210938	0.11865234	-0.91650391	15.873535	0.12963867	0	0	0	0	0	0	0	0	0	0.93823242	0.061767578	0.19165039	0.029541016	-0.11865234	-0.043212891	0	44330	0	0	0
629	630	630	Category L	0.15576172	0.047851563	-0.91186523	-0.22021484	-0.20654297	0.40869141	-24.2	0	9/3/2018	9	3	2018	2:09:57	7797	0.5	2	9	57	0	0.059326172	3.4434082	0.16235352	0.12231445	-0.90600586	16.702637	0.074951172	0	0	0	0	0	0	0	0	0	0.92871094	0.071289063	0.086914063	-0.006591797	-0.074462891	-0.005615234	0	44330	0	0	0
630	631	631	Category L	0.16796875	0.15576172	-0.93579102	-0.22265625	-0.21166992	0.40234375	-23.95	0	9/3/2018	9	3	2018	2:09:57	7797	0.6	2	9	57	0	0.059326172	3.4434082	0.15844727	0.12036133	-0.91259766	17.354736	0.043212891	0	0	0	0	0	0	0	0	0	0.93408203	0.065917969	0.067626953	0.009277344	0.03515625	-0.022949219	0	44330	0	0	0
631	632	632	Category L	0.20385742	0.17993164	-0.92382813	-0.22192383	-0.21850586	0.40136719	-23.95	0	9/3/2018	9	3	2018	2:09:57	7797	0.7	2	9	57	0	0.059326172	3.4434082	0.15576172	0.12060547	-0.91674805	18.652832	0.076416016	0	0	0	0	0	0	0	0	0	0.93774414	0.062255859	0.11401367	0.047851563	0.059082031	-0.006835938	0	44330	0	0	0
632	633	633	Category L	0.20385742	0.17993164	-0.89990234	-0.22436523	-0.22485352	0.39599609	-23.95	0	9/3/2018	9	3	2018	2:09:57	7797	0.8	2	9	57	0	0.059326172	3.4434082	0.15332031	0.11816406	-0.9074707	19.443115	0.079833984	0	0	0	0	0	0	0	0	0	0.92797852	0.072021484	0.11962891	0.050292969	0.061523438	0.007568359	0	44330	0	0	0
633	634	634	Category L	0.20385742	0.19189453	-0.89990234	-0.2253418	-0.2265625	0.39697266	-23.71	0	9/3/2018	9	3	2018	2:09:57	7797	0.9	2	9	57	0	0.059326172	3.4434082	0.14868164	0.11254883	-0.91577148	18.689453	0.09765625	0	0	0	0	0	0	0	0	0	0.93457031	0.065429688	0.15014648	0.054931641	0.079101563	0.015869141	0	44330	0	0	0
634	635	635	Category L	0.20385742	0.16796875	-0.89990234	-0.22705078	-0.22827148	0.39794922	-23.83	0	9/3/2018	9	3	2018	2:09:58	7798	0	2	9	58	0	0.059326172	3.4434082	0.14453125	0.10595703	-0.91918945	16.244141	0.087646484	0	0	0	0	0	0	0	0	0	0.93652344	0.063476563	0.14038086	0.059082031	0.061767578	0.019287109	0	44330	0	0	0
635	636	636	Category L	0.20385742	0.19189453	-0.91186523	-0.21899414	-0.22192383	0.40039063	-23.83	0	9/3/2018	9	3	2018	2:09:58	7798	0.1	2	9	58	0	0.059326172	3.4434082	0.14355469	0.1015625	-0.92504883	13.712891	0.10913086	0	0	0	0	0	0	0	0	0	0.94165039	0.058349609	0.16357422	0.060058594	0.090087891	0.013183594	0	44330	0	0	0
636	637	637	Category L	0.2277832	0.20385742	-0.89990234	-0.22094727	-0.21582031	0.40429688	-24.08	0	9/3/2018	9	3	2018	2:09:58	7798	0.2	2	9	58	0	0.059326172	3.4434082	0.14282227	0.099853516	-0.93432617	12.399658	0.13842773	0	0	0	0	0	0	0	0	0	0.95043945	0.049560547	0.22338867	0.084716797	0.10375977	0.034423828	0	44330	0	0	0
637	638	638	Category L	0.21582031	0.17993164	-0.89990234	-0.21801758	-0.2175293	0.40429688	-24.08	0	9/3/2018	9	3	2018	2:09:58	7798	0.3	2	9	58	0	0.059326172	3.4434082	0.13574219	0.09765625	-0.92504883	10.953857	0.1171875	0	0	0	0	0	0	0	0	0	0.94018555	0.059814453	0.18701172	0.079833984	0.08203125	0.025146484	0	44330	0	0	0
638	639	639	Category L	0.20385742	0.16796875	-0.89990234	-0.21948242	-0.21875	0.40039063	-24.2	0	9/3/2018	9	3	2018	2:09:58	7798	0.4	2	9	58	0	0.059326172	3.4434082	0.12890625	0.092773438	-0.9362793	9.6367188	0.11206055	0	0	0	0	0	0	0	0	0	0.94970703	0.050292969	0.18652344	0.074707031	0.074951172	0.036376953	0	44330	0	0	0
639	640	640	Category L	0.19189453	0.16796875	-0.89990234	-0.22460938	-0.21582031	0.40039063	-24.44	0	9/3/2018	9	3	2018	2:09:58	7798	0.5	2	9	58	0	0.059326172	3.4434082	0.12841797	0.093505859	-0.93896484	8.5217285	0.10498047	0	0	0	0	0	0	0	0	0	0.95239258	0.047607422	0.17651367	0.063232422	0.07421875	0.0390625	0	44330	0	0	0
640	641	641	Category L	0.19189453	0.16796875	-0.89990234	-0.22265625	-0.2175293	0.40234375	-24.32	0	9/3/2018	9	3	2018	2:09:58	7798	0.6	2	9	58	0	0.059326172	3.4434082	0.13061523	0.090332031	-0.95068359	7.4450684	0.11083984	0	0	0	0	0	0	0	0	0	0.96386719	0.036132813	0.18945313	0.061035156	0.077392578	0.05078125	0	44330	0	0	0
641	642	642	Category L	0.19189453	0.17993164	-0.91186523	-0.22094727	-0.22363281	0.40136719	-24.32	0	9/3/2018	9	3	2018	2:09:58	7798	0.7	2	9	58	0	0.059326172	3.4434082	0.12573242	0.089599609	-0.93725586	5.5905762	0.11450195	0	0	0	0	0	0	0	0	0	0.94995117	0.050048828	0.18164063	0.065917969	0.090087891	0.025390625	0	44330	0	0	0
642	643	643	Category L	0.20385742	0.17993164	-0.93579102	-0.22167969	-0.21948242	0.40136719	-23.95	0	9/3/2018	9	3	2018	2:09:58	7798	0.8	2	9	58	0	0.059326172	3.4434082	0.11669922	0.085449219	-0.9375	2.8886719	0.12817383	0	0	0	0	0	0	0	0	0	0.94873047	0.051269531	0.18310547	0.086914063	0.094238281	0.001708984	0	44330	0	0	0
643	644	644	Category L	0.20385742	0.19189453	-0.91186523	-0.21679688	-0.22607422	0.39550781	-23.83	0	9/3/2018	9	3	2018	2:09:58	7798	0.9	2	9	58	0	0.059326172	3.4434082	0.1159668	0.085205078	-0.94335938	0.45288086	0.14160156	0	0	0	0	0	0	0	0	0	0.9543457	0.045654297	0.22607422	0.087646484	0.10644531	0.031494141	0	44330	0	0	0
644	645	645	Category L	0.21582031	0.19189453	-0.91186523	-0.21386719	-0.22216797	0.40234375	-23.83	0	9/3/2018	9	3	2018	2:09:59	7799	0	2	9	59	0	0.059326172	3.4434082	0.11328125	0.083740234	-0.94067383	3.8127441	0.15136719	0	0	0	0	0	0	0	0	0	0.95117188	0.048828125	0.23925781	0.10229492	0.10791016	0.028808594	0	44330	0	0	0
645	646	646	Category L	0.20385742	0.17993164	-0.91186523	-0.20922852	-0.21850586	0.40161133	-23.83	0	9/3/2018	9	3	2018	2:09:59	7799	0.1	2	9	59	0	0.059326172	3.4434082	0.10986328	0.083007813	-0.9465332	7.8833008	0.13916016	0	0	0	0	0	0	0	0	0	0.95654297	0.043457031	0.22558594	0.09375	0.096679688	0.034667969	0	44330	0	0	0
646	647	647	Category L	0.20385742	0.19189453	-0.93579102	-0.21411133	-0.21850586	0.40429688	-23.95	0	9/3/2018	9	3	2018	2:09:59	7799	0.2	2	9	59	0	0.059326172	3.4434082	0.10620117	0.080566406	-0.93505859	14.835205	0.14794922	0	0	0	0	0	0	0	0	0	0.94458008	0.055419922	0.20947266	0.097412109	0.11108398	-0.000488281	0	44330	0	0	0
647	648	648	Category L	0.19189453	0.19189453	-0.91186523	-0.21948242	-0.22290039	0.40332031	-23.95	0	9/3/2018	9	3	2018	2:09:59	7799	0.3	2	9	59	0	0.059326172	3.4434082	0.1003418	0.079345703	-0.93212891	21.849121	0.14624023	0	0	0	0	0	0	0	0	0	0.94067383	0.059326172	0.22387695	0.091308594	0.11230469	0.020263672	0	44330	0	0	0
648	649	649	Category L	0.20385742	0.17993164	-0.92382813	-0.20678711	-0.21850586	0.40673828	-23.58	0	9/3/2018	9	3	2018	2:09:59	7799	0.4	2	9	59	0	0.059326172	3.4434082	0.10327148	0.076416016	-0.93579102	27.090576	0.14453125	0	0	0	0	0	0	0	0	0	0.94458008	0.055419922	0.21606445	0.10058594	0.10327148	0.011962891	0	44330	0	0	0
649	650	650	Category J	-0.035888672	-0.21582031	-0.92382813	0.032714844	-0.18945313	0.46362305	-24.08	0	9/3/2018	9	3	2018	2:10:09	7809	0.199	2	10	9	0	0.059570313	3.5304199	0.10107422	0.074707031	-0.93847656	33.610596	0.3215332	0	0	0	0	0	0	0	0	0	0.94677734	0.053222656	0.44238281	-0.13696289	-0.29052734	0.014648438	0	44330	0	0	0
650	651	651	Category J	-0.14379883	-0.035888672	-0.93579102	0.095703125	-0.17041016	0.46362305	-24.08	0	9/3/2018	9	3	2018	2:10:09	7809	0.3	2	10	9	0	0.059570313	3.5304199	0.1003418	0.0703125	-0.94604492	43.377686	0.26660156	0	0	0	0	0	0	0	0	0	0.95385742	0.046142578	0.36083984	-0.24414063	-0.10620117	0.010253906	0	44330	0	0	0
651	652	652	Category J	0.011962891	-0.023925781	-1.0917969	0.15869141	-0.13916016	0.45581055	-23.95	0	9/3/2018	9	3	2018	2:10:09	7809	0.4	2	10	9	0	0.059570313	3.5304199	0.10009766	0.068115234	-0.93994141	53.12085	0.19799805	0	0	0	0	0	0	0	0	0	0.94775391	0.052246094	0.33178711	-0.088134766	-0.092041016	-0.15161133	0	44330	0	0	0
652	653	653	Category J	0.13183594	-0.13183594	-0.97192383	0.19091797	-0.10400391	0.45727539	-24.2	0	9/3/2018	9	3	2018	2:10:09	7809	0.5	2	10	9	0	0.059570313	3.5304199	0.09765625	0.065917969	-0.93579102	63.894531	0.20385742	0	0	0	0	0	0	0	0	0	0.94335938	0.056640625	0.26757813	0.033935547	-0.19775391	-0.035888672	0	44330	0	0	0
653	654	654	Category J	0.059814453	-0.14379883	-0.50390625	0.16308594	-0.085205078	0.46606445	-23.95	0	9/3/2018	9	3	2018	2:10:09	7809	0.6	2	10	9	0	0.059570313	3.5304199	0.094238281	0.063720703	-0.94262695	74.748291	0.48632813	0	0	0	0	0	0	0	0	0	0.94946289	0.050537109	0.68066406	-0.034423828	-0.20751953	0.4387207	0	44330	0	0	0
654	655	655	Category J	0.059814453	0.27587891	-1.1159668	0.13696289	-0.095458984	0.46923828	-23.95	0	9/3/2018	9	3	2018	2:10:09	7809	0.7	2	10	9	0	0.059570313	3.5304199	0.093017578	0.062011719	-0.94116211	83.417725	0.27783203	0	0	0	0	0	0	0	0	0	0.94775391	0.052246094	0.42163086	-0.033203125	0.21362305	-0.17456055	0	44330	0	0	0
655	656	656	Category J	0.15576172	-0.21582031	-1.1879883	0.18286133	-0.10253906	0.45727539	-24.2	0	9/3/2018	9	3	2018	2:10:09	7809	0.8	2	10	9	0	0.059570313	3.5304199	0.091552734	0.059326172	-0.94677734	87.912598	0.37133789	0	0	0	0	0	0	0	0	0	0.953125	0.046875	0.58032227	0.063964844	-0.27514648	-0.2409668	0	44330	0	0	0
656	657	657	Category J	0.023925781	-0.19189453	-0.91186523	0.22412109	-0.12036133	0.44458008	-24.2	0	9/3/2018	9	3	2018	2:10:09	7809	0.9	2	10	9	0	0.059570313	3.5304199	0.087158203	0.058837891	-0.95068359	87.778564	0.26147461	0	0	0	0	0	0	0	0	0	0.95654297	0.043457031	0.35302734	-0.063232422	-0.25073242	0.038818359	0	44330	0	0	0
657	658	658	Category J	-0.071777344	-0.011962891	-0.7199707	0.18896484	-0.095458984	0.45654297	-24.32	0	9/3/2018	9	3	2018	2:10:10	7810	0	2	10	10	0	0.059570313	3.5304199	0.084228516	0.056152344	-0.94506836	89.875977	0.28222656	0	0	0	0	0	0	0	0	0	0.95043945	0.049560547	0.44946289	-0.15600586	-0.068115234	0.22509766	0	44330	0	0	0
658	659	659	Category J	0.15576172	0	-0.38378906	0.17041016	-0.063476563	0.47192383	-23.95	0	9/3/2018	9	3	2018	2:10:10	7810	0.1	2	10	10	0	0.059570313	3.5304199	0.083007813	0.052734375	-0.94848633	90.998779	0.57177734	0	0	0	0	0	0	0	0	0	0.95361328	0.046386719	0.69042969	0.072509766	-0.052734375	0.56469727	0	44330	0	0	0
659	660	660	Category J	0.11987305	0.31176758	-1.2358398	0.24438477	-0.055419922	0.44458008	-23.83	0	9/3/2018	9	3	2018	2:10:10	7810	0.2	2	10	10	0	0.059570313	3.5304199	0.08203125	0.048828125	-0.95703125	89.292725	0.38500977	0	0	0	0	0	0	0	0	0	0.96166992	0.038330078	0.5793457	0.037597656	0.26269531	-0.27856445	0	44330	0	0	0
660	661	661	Category J	-0.083984375	0.15576172	-1.0559082	0.26586914	0.032714844	0.43725586	-23.59	0	9/3/2018	9	3	2018	2:10:10	7810	0.3	2	10	10	0	0.059570313	3.5304199	0.077392578	0.048339844	-0.9465332	83.954102	0.22241211	0	0	0	0	0	0	0	0	0	0.95092773	0.049072266	0.37792969	-0.16137695	0.10717773	-0.10913086	0	44330	0	0	0
661	662	662	Category J	-0.011962891	0.023925781	-0.65991211	0.22509766	0.008300781	0.45703125	-23.83	0	9/3/2018	9	3	2018	2:10:10	7810	0.4	2	10	10	0	0.059570313	3.5304199	0.077880859	0.045166016	-0.95288086	79.778564	0.30712891	0	0	0	0	0	0	0	0	0	0.95703125	0.04296875	0.40429688	-0.08984375	-0.021240234	0.29296875	0	44330	0	0	0
662	663	663	Category J	0.38378906	-0.083984375	-1.7998047	0.26489258	-0.033447266	0.43579102	-23.95	0	9/3/2018	9	3	2018	2:10:10	7810	0.5	2	10	10	0	0.059570313	3.5304199	0.075439453	0.045166016	-0.96191406	82.276611	0.90185547	0	0	0	0	0	0	0	0	0	0.96582031	0.034179688	1.2751465	0.30810547	-0.12915039	-0.83764648	0	44330	0	0	0
663	664	664	Category J	-0.023925781	0.21582031	-0.3359375	0.20410156	-0.046630859	0.46508789	-23.83	0	9/3/2018	9	3	2018	2:10:10	7810	0.6	2	10	10	0	0.059570313	3.5304199	0.073242188	0.042724609	-0.95361328	71.436035	0.64868164	0	0	0	0	0	0	0	0	0	0.95727539	0.042724609	0.88793945	-0.097167969	0.17285156	0.61767578	0	44330	0	0	0
664	665	665	Category J	-0.35986328	-0.10791016	-0.3359375	0.13574219	-0.029785156	0.48095703	-23.95	0	9/3/2018	9	3	2018	2:10:10	7810	0.7	2	10	10	0	0.059570313	3.5304199	0.074462891	0.0390625	-0.96728516	60.532715	0.78027344	0	0	0	0	0	0	0	0	0	0.97094727	0.029052734	1.2128906	-0.43432617	-0.14697266	0.63134766	0	44330	0	0	0
665	666	666	Category J	0.13183594	0.27587891	-1.2839355	0.18652344	-0.006347656	0.47167969	-23.71	0	9/3/2018	9	3	2018	2:10:10	7810	0.8	2	10	10	0	0.059570313	3.5304199	0.073730469	0.038574219	-0.96044922	48.942627	0.4050293	0	0	0	0	0	0	0	0	0	0.96411133	0.035888672	0.6184082	0.057861328	0.23706055	-0.32324219	0	44330	0	0	0
666	667	667	Category J	0.16796875	0.023925781	-0.23999023	0.1706543	-0.000732422	0.48071289	-23.95	0	9/3/2018	9	3	2018	2:10:10	7810	0.9	2	10	10	0	0.059570313	3.5304199	0.0703125	0.035644531	-0.95458984	45.505615	0.72143555	0	0	0	0	0	0	0	0	0	0.95800781	0.041992188	0.82421875	0.097412109	-0.01171875	0.71459961	0	44330	0	0	0
667	668	668	Category J	0.38378906	-0.13183594	-1.7519531	0.17626953	-0.037597656	0.46655273	-24.2	0	9/3/2018	9	3	2018	2:10:11	7811	0	2	10	11	0	0.059570313	3.5304199	0.068603516	0.035400391	-0.9597168	41.413818	0.86865234	0	0	0	0	0	0	0	0	0	0.96264648	0.037353516	1.2746582	0.31494141	-0.16723633	-0.79199219	0	44330	0	0	0
668	669	669	Category J	0.25195313	0.49194336	-0.10791016	0.20727539	-0.060546875	0.46362305	-24.32	0	9/3/2018	9	3	2018	2:10:11	7811	0.111	2	10	11	0	0.059570313	3.5304199	0.067138672	0.033691406	-0.95043945	22.187256	0.9765625	0	0	0	0	0	0	0	0	0	0.95336914	0.046630859	1.4853516	0.18457031	0.45800781	0.8425293	0	44330	0	0	0
669	670	670	Category J	-0.083984375	0	-1.4038086	0.17724609	-0.024414063	0.47412109	-24.2	0	9/3/2018	9	3	2018	2:10:11	7811	0.222	2	10	11	0	0.059570313	3.5304199	0.065185547	0.032714844	-0.95703125	16.056396	0.47192383	0	0	0	0	0	0	0	0	0	0.95996094	0.040039063	0.62866211	-0.14916992	-0.032714844	-0.4465332	0	44330	0	0	0
670	671	671	Category J	0.011962891	0.19189453	-1.2358398	0.19995117	-0.053466797	0.46289063	-23.95	0	9/3/2018	9	3	2018	2:10:11	7811	0.333	2	10	11	0	0.059570313	3.5304199	0.062744141	0.034423828	-0.95214844	2.6069336	0.32788086	0	0	0	0	0	0	0	0	0	0.95507813	0.044921875	0.49145508	-0.05078125	0.15722656	-0.28344727	0	44330	0	0	0
671	672	672	Category J	0.023925781	-0.011962891	-0.15576172	0.21533203	-0.041259766	0.45654297	-23.59	0	9/3/2018	9	3	2018	2:10:11	7811	0.444	2	10	11	0	0.059570313	3.5304199	0.061767578	0.034912109	-0.95117188	9.4526367	0.79785156	0	0	0	0	0	0	0	0	0	0.95385742	0.046142578	0.88037109	-0.037841797	-0.046875	0.79541016	0	44330	0	0	0
672	673	673	Category J	-0.16796875	-0.27587891	-1.5717773	0.1550293	-0.086181641	0.46484375	-23.22	0	9/3/2018	9	3	2018	2:10:11	7811	0.555	2	10	11	0	0.059570313	3.5304199	0.060058594	0.032470703	-0.95458984	31.671631	0.7265625	0	0	0	0	0	0	0	0	0	0.95703125	0.04296875	1.1535645	-0.22802734	-0.30834961	-0.61694336	0	44330	0	0	0
673	674	674	Category J	-0.10791016	-0.37182617	-1.1999512	0.1628418	-0.092529297	0.46484375	-23.34	0	9/3/2018	9	3	2018	2:10:11	7811	0.666	2	10	11	0	0.059570313	3.5304199	0.053710938	0.031494141	-0.95068359	40.584961	0.50097656	0	0	0	0	0	0	0	0	0	0.95263672	0.047363281	0.81420898	-0.16162109	-0.40332031	-0.24902344	0	44330	0	0	0
674	675	675	Category J	0.11987305	-0.20385742	-1.3918457	0.20166016	-0.10424805	0.45556641	-23.34	0	9/3/2018	9	3	2018	2:10:11	7811	0.777	2	10	11	0	0.059570313	3.5304199	0.049316406	0.029296875	-0.95751953	45.717285	0.49780273	0	0	0	0	0	0	0	0	0	0.95922852	0.040771484	0.73779297	0.0703125	-0.2331543	-0.43408203	0	44330	0	0	0
675	676	676	Category J	0.14379883	-0.047851563	-1.6679688	0.24682617	-0.065185547	0.44042969	-23.46	0	9/3/2018	9	3	2018	2:10:11	7811	0.888	2	10	11	0	0.059570313	3.5304199	0.047119141	0.030029297	-0.94726563	55.637207	0.73120117	0	0	0	0	0	0	0	0	0	0.94873047	0.051269531	0.89501953	0.096435547	-0.077880859	-0.72045898	0	44330	0	0	0
676	677	677	Category J	-0.35986328	-0.071777344	-0.20385742	0.1628418	-0.058837891	0.47265625	-23.95	0	9/3/2018	9	3	2018	2:10:12	7812	0	2	10	12	0	0.059326172	3.4949707	0.045410156	0.027099609	-0.94873047	55.756104	0.85375977	0	0	0	0	0	0	0	0	0	0.95019531	0.049804688	1.2492676	-0.40527344	-0.098876953	0.74487305	0	44330	0	0	0
677	678	678	Category J	-0.35986328	-0.2277832	-1.8239746	0.16113281	-0.076416016	0.47241211	-23.95	0	9/3/2018	9	3	2018	2:10:12	7812	0.1	2	10	12	0	0.059326172	3.4949707	0.041992188	0.028076172	-0.95410156	53.859375	0.99169922	0	0	0	0	0	0	0	0	0	0.95532227	0.044677734	1.5275879	-0.40185547	-0.25585938	-0.86962891	0	44330	0	0	0
678	679	679	Category J	0.15576172	0.25195313	-1.1037598	0.2512207	-0.051269531	0.44287109	-23.83	0	9/3/2018	9	3	2018	2:10:12	7812	0.2	2	10	12	0	0.059326172	3.4949707	0.038818359	0.026367188	-0.95068359	36.2229	0.29614258	0	0	0	0	0	0	0	0	0	0.9519043	0.048095703	0.49487305	0.11669922	0.2253418	-0.15283203	0	44330	0	0	0
679	680	680	Category J	0.35986328	-0.095947266	-1.8359375	0.28393555	-0.041015625	0.42602539	-23.71	0	9/3/2018	9	3	2018	2:10:12	7812	0.3	2	10	12	0	0.059326172	3.4949707	0.037109375	0.026367188	-0.95507813	48.06665	0.94580078	0	0	0	0	0	0	0	0	0	0.95605469	0.043945313	1.3256836	0.32250977	-0.12231445	-0.88061523	0	44330	0	0	0
680	681	681	Category J	-0.19189453	0.035888672	0.17993164	0.18359375	-0.051757813	0.47045898	-23.34	0	9/3/2018	9	3	2018	2:10:12	7812	0.4	2	10	12	0	0.059326172	3.4949707	0.032470703	0.026367188	-0.95751953	42.026855	1.1594238	0	0	0	0	0	0	0	0	0	0.95849609	0.041503906	1.371582	-0.22436523	0.009277344	1.1374512	0	44330	0	0	0
681	682	682	Category J	-0.52783203	-0.17993164	-0.93579102	0.13354492	-0.059326172	0.48339844	-23.22	0	9/3/2018	9	3	2018	2:10:12	7812	0.5	2	10	12	0	0.059326172	3.4949707	0.029296875	0.025878906	-0.95410156	22.22168	0.59448242	0	0	0	0	0	0	0	0	0	0.95507813	0.044921875	0.78173828	-0.55712891	-0.20581055	0.018310547	0	44330	0	0	0
682	683	683	Category J	0.14379883	0.10791016	-1.3679199	0.2043457	-0.074707031	0.46337891	-23.46	0	9/3/2018	9	3	2018	2:10:12	7812	0.6	2	10	12	0	0.059326172	3.4949707	0.027832031	0.023193359	-0.95703125	13.640625	0.43505859	0	0	0	0	0	0	0	0	0	0.95776367	0.042236328	0.61108398	0.11572266	0.084472656	-0.41064453	0	44330	0	0	0
683	684	684	Category J	-0.011962891	0.071777344	-0.69580078	0.24853516	-0.087158203	0.43603516	-23.59	0	9/3/2018	9	3	2018	2:10:12	7812	0.7	2	10	12	0	0.059326172	3.4949707	0.025390625	0.022705078	-0.96020508	14.658203	0.27148438	0	0	0	0	0	0	0	0	0	0.9609375	0.0390625	0.35083008	-0.037353516	0.048828125	0.2644043	0	44330	0	0	0
684	685	685	Category J	-0.095947266	0.10791016	-1.3679199	0.16259766	-0.12890625	0.45874023	-23.83	0	9/3/2018	9	3	2018	2:10:12	7812	0.8	2	10	12	0	0.059326172	3.4949707	0.020996094	0.021240234	-0.96240234	30.797607	0.43066406	0	0	0	0	0	0	0	0	0	0.96289063	0.037109375	0.60913086	-0.11694336	0.086425781	-0.40527344	0	44330	0	0	0
685	686	686	Category J	-0.095947266	-0.071777344	0.023925781	0.13354492	-0.091552734	0.47509766	-23.95	0	9/3/2018	9	3	2018	2:10:12	7812	0.9	2	10	12	0	0.059326172	3.4949707	0.016601563	0.019775391	-0.96118164	1.2668457	0.99584961	0	0	0	0	0	0	0	0	0	0.96166992	0.038330078	1.1894531	-0.11254883	-0.091552734	0.98510742	0	44330	0	0	0
686	687	687	Category J	-0.26391602	0.059814453	-0.65991211	0.031982422	-0.15722656	0.47436523	-23.95	0	9/3/2018	9	3	2018	2:10:13	7813	0	2	10	13	0	0.059326172	3.4949707	0.016113281	0.018310547	-0.95898438	3.421875	0.41162109	0	0	0	0	0	0	0	0	0	0.95922852	0.040771484	0.62036133	-0.2800293	0.041259766	0.29907227	0	44330	0	0	0
687	688	688	Category J	0.39599609	-0.095947266	-1.2358398	0.015625	-0.12695313	0.48486328	-24.08	0	9/3/2018	9	3	2018	2:10:13	7813	0.1	2	10	13	0	0.059326172	3.4949707	0.014404297	0.016601563	-0.95800781	18.530762	0.48510742	0	0	0	0	0	0	0	0	0	0.95825195	0.041748047	0.77197266	0.38134766	-0.11254883	-0.27758789	0	44330	0	0	0
688	689	689	Category J	0.023925781	0	-1.1037598	0.12353516	-0.10693359	0.47070313	-23.83	0	9/3/2018	9	3	2018	2:10:13	7813	0.2	2	10	13	0	0.059326172	3.4949707	0.013183594	0.013671875	-0.95776367	27.720703	0.14672852	0	0	0	0	0	0	0	0	0	0.95800781	0.041992188	0.17016602	0.010498047	-0.013671875	-0.14575195	0	44330	0	0	0
689	690	690	Category J	0.13183594	-0.2277832	-1.5119629	0.16845703	-0.10644531	0.46191406	-23.59	0	9/3/2018	9	3	2018	2:10:13	7813	0.3	2	10	13	0	0.059326172	3.4949707	0.011474609	0.011474609	-0.95800781	12.948975	0.61523438	0	0	0	0	0	0	0	0	0	0.95800781	0.041992188	0.91333008	0.12011719	-0.23925781	-0.55371094	0	44330	0	0	0
690	691	691	Category J	0.15576172	-0.023925781	-0.41992188	0.12451172	-0.11816406	0.47338867	-23.09	0	9/3/2018	9	3	2018	2:10:13	7813	0.4	2	10	13	0	0.059326172	3.4949707	0.013427734	0.014160156	-0.95800781	2.0856934	0.55810547	0	0	0	0	0	0	0	0	0	0.95825195	0.041748047	0.71875	0.14208984	-0.038085938	0.53808594	0	44330	0	0	0
691	692	692	Category J	0.011962891	-0.047851563	-0.58789063	0.058837891	-0.15527344	0.47607422	-23.22	0	9/3/2018	9	3	2018	2:10:13	7813	0.5	2	10	13	0	0.059326172	3.4949707	0.016113281	0.014648438	-0.95800781	17.849365	0.37548828	0	0	0	0	0	0	0	0	0	0.95825195	0.041748047	0.43701172	-0.004150391	-0.0625	0.37011719	0	44330	0	0	0
692	693	693	Category J	-0.083984375	-0.047851563	-1.4279785	0.052978516	-0.16870117	0.47363281	-23.34	0	9/3/2018	9	3	2018	2:10:13	7813	0.6	2	10	13	0	0.059326172	3.4949707	0.017333984	0.015136719	-0.95629883	19.015625	0.48632813	0	0	0	0	0	0	0	0	0	0.95654297	0.043457031	0.63598633	-0.10131836	-0.062988281	-0.47143555	0	44330	0	0	0
693	694	694	Category J	0.095947266	-0.011962891	-0.82788086	0.082519531	-0.15942383	0.46948242	-23.46	0	9/3/2018	9	3	2018	2:10:13	7813	0.7	2	10	13	0	0.059326172	3.4949707	0.016601563	0.016845703	-0.95605469	9.7072754	0.15356445	0	0	0	0	0	0	0	0	0	0.95654297	0.043457031	0.23632813	0.079101563	-0.028808594	0.12817383	0	44330	0	0	0
694	695	695	Category J	0.059814453	-0.095947266	-1.3439941	0.072021484	-0.14892578	0.47241211	-24.08	0	9/3/2018	9	3	2018	2:10:13	7813	0.8	2	10	13	0	0.059326172	3.4949707	0.016601563	0.018554688	-0.96142578	9.3981934	0.40136719	0	0	0	0	0	0	0	0	0	0.96166992	0.038330078	0.54003906	0.04296875	-0.11450195	-0.38232422	0	44330	0	0	0
695	696	696	Category J	-0.14379883	0.13183594	-1.1999512	0.14770508	-0.15698242	0.46289063	-24.08	0	9/3/2018	9	3	2018	2:10:13	7813	0.9	2	10	13	0	0.059326172	3.4949707	0.016601563	0.015136719	-0.95898438	7.3146973	0.31201172	0	0	0	0	0	0	0	0	0	0.95922852	0.040771484	0.51806641	-0.16040039	0.11645508	-0.24072266	0	44330	0	0	0
696	697	697	Category J	-0.047851563	-0.035888672	-0.49194336	0.14575195	-0.0859375	0.47485352	-24.08	0	9/3/2018	9	3	2018	2:10:14	7814	0	2	10	14	0	0.059326172	3.4949707	0.015625	0.017822266	-0.95532227	5.3217773	0.47094727	0	0	0	0	0	0	0	0	0	0.95581055	0.044189453	0.58105469	-0.063476563	-0.053710938	0.46337891	0	44330	0	0	0
697	698	698	Category J	0.095947266	-0.095947266	-1.2358398	0.15820313	-0.11132813	0.46655273	-23.83	0	9/3/2018	9	3	2018	2:10:14	7814	0.09	2	10	14	0	0.059326172	3.4949707	0.016601563	0.020507813	-0.95581055	4.2827148	0.31323242	0	0	0	0	0	0	0	0	0	0.95629883	0.043701172	0.47558594	0.079101563	-0.11645508	-0.27978516	0	44330	0	0	0
698	699	699	Category J	0.10791016	-0.19189453	-1.5839844	0.21972656	-0.13305664	0.44018555	-23.58	0	9/3/2018	9	3	2018	2:10:14	7814	0.181	2	10	14	0	0.059326172	3.4949707	0.018554688	0.020751953	-0.95898438	12.592773	0.66625977	0	0	0	0	0	0	0	0	0	0.95922852	0.040771484	0.92700195	0.089111328	-0.21264648	-0.62475586	0	44330	0	0	0
699	700	700	Category J	-0.16796875	0.10791016	-0.095947266	0.14208984	-0.12280273	0.47290039	-23.34	0	9/3/2018	9	3	2018	2:10:14	7814	0.272	2	10	14	0	0.059326172	3.4949707	0.017578125	0.020751953	-0.96606445	16.744141	0.89404297	0	0	0	0	0	0	0	0	0	0.96655273	0.033447266	1.1425781	-0.18554688	0.086914063	0.87011719	0	44330	0	0	0
700	701	701	Category J	0.2277832	-0.11987305	-1.4157715	0.10449219	-0.10375977	0.47729492	-23.46	0	9/3/2018	9	3	2018	2:10:14	7814	0.363	2	10	14	0	0.059326172	3.4949707	0.016845703	0.016845703	-0.96264648	14.516602	0.51806641	0	0	0	0	0	0	0	0	0	0.96289063	0.037109375	0.80053711	0.21069336	-0.13671875	-0.45288086	0	44330	0	0	0
701	702	702	Category J	-0.023925781	0.14379883	-1.6318359	0.21337891	-0.074707031	0.45751953	-23.71	0	9/3/2018	9	3	2018	2:10:14	7814	0.454	2	10	14	0	0.059326172	3.4949707	0.018798828	0.014892578	-0.96142578	20.501709	0.68383789	0	0	0	0	0	0	0	0	0	0.96166992	0.038330078	0.84204102	-0.042724609	0.12866211	-0.67016602	0	44330	0	0	0
702	703	703	Category J	0	-0.059814453	-0.26391602	0.21972656	-0.044433594	0.45947266	-23.46	0	9/3/2018	9	3	2018	2:10:14	7814	0.545	2	10	14	0	0.059326172	3.4949707	0.020019531	0.014648438	-0.96508789	26.340576	0.70532227	0	0	0	0	0	0	0	0	0	0.96533203	0.034667969	0.79589844	-0.020019531	-0.074462891	0.70117188	0	44330	0	0	0
703	704	704	Category J	0.2878418	-0.11987305	-1.9919434	0.19921875	-0.075927734	0.45922852	-23.58	0	9/3/2018	9	3	2018	2:10:14	7814	0.636	2	10	14	0	0.059326172	3.4949707	0.016357422	0.015625	-0.9543457	33.2854	1.0808105	0	0	0	0	0	0	0	0	0	0.95458984	0.045410156	1.4443359	0.27124023	-0.13549805	-1.0373535	0	44330	0	0	0
704	705	705	Category J	0.071777344	0.14379883	-0.37182617	0.17407227	-0.068847656	0.46777344	-23.71	0	9/3/2018	9	3	2018	2:10:14	7814	0.727	2	10	14	0	0.059326172	3.4949707	0.017822266	0.012451172	-0.96191406	38.271484	0.60693359	0	0	0	0	0	0	0	0	0	0.9621582	0.037841797	0.77514648	0.053710938	0.13110352	0.59008789	0	44330	0	0	0
705	706	706	Category J	-0.071777344	0.011962891	-0.52783203	0.1550293	-0.053466797	0.47753906	-23.83	0	9/3/2018	9	3	2018	2:10:14	7814	0.818	2	10	14	0	0.059326172	3.4949707	0.023193359	0.013427734	-0.96899414	40.515137	0.45141602	0	0	0	0	0	0	0	0	0	0.96948242	0.030517578	0.53808594	-0.094970703	-0.001464844	0.44116211	0	44330	0	0	0
706	707	707	Category J	0	0.17993164	-1.3317871	0.18261719	-0.048095703	0.47241211	-24.32	0	9/3/2018	9	3	2018	2:10:14	7814	0.909	2	10	14	0	0.059326172	3.4949707	0.022216797	0.010253906	-0.96508789	35.703857	0.40454102	0	0	0	0	0	0	0	0	0	0.96533203	0.034667969	0.55834961	-0.022216797	0.16943359	-0.36645508	0	44330	0	0	0
707	708	708	Category J	0.071777344	-0.071777344	-0.27587891	0.17700195	-0.021972656	0.47509766	-24.32	0	9/3/2018	9	3	2018	2:10:15	7815	0	2	10	15	0	0.059326172	3.4949707	0.020751953	0.010009766	-0.97338867	35.519043	0.70410156	0	0	0	0	0	0	0	0	0	0.97363281	0.026367188	0.83032227	0.05078125	-0.081787109	0.69750977	0	44330	0	0	0
708	709	709	Category J	0.035888672	-0.083984375	-1.487793	0.18481445	-0.075439453	0.46801758	-24.32	0	9/3/2018	9	3	2018	2:10:15	7815	0.111	2	10	15	0	0.059326172	3.4949707	0.016845703	0.011474609	-0.96337891	36.857422	0.53320313	0	0	0	0	0	0	0	0	0	0.96362305	0.036376953	0.63867188	0.018798828	-0.095458984	-0.52416992	0	44330	0	0	0
709	710	710	Category J	-0.047851563	0.19189453	-0.52783203	0.20068359	-0.11132813	0.45410156	-24.2	0	9/3/2018	9	3	2018	2:10:15	7815	0.222	2	10	15	0	0.059326172	3.4949707	0.014648438	0.005371094	-0.97363281	28.800293	0.48730469	0	0	0	0	0	0	0	0	0	0.97387695	0.026123047	0.69482422	-0.0625	0.1862793	0.44580078	0	44330	0	0	0
710	711	711	Category J	0.095947266	0.17993164	-0.85180664	0.19946289	-0.090332031	0.4597168	-24.2	0	9/3/2018	9	3	2018	2:10:15	7815	0.333	2	10	15	0	0.059326172	3.4949707	0.016845703	0.005371094	-0.96826172	16.724121	0.22412109	0	0	0	0	0	0	0	0	0	0.96826172	0.031738281	0.36987305	0.078857422	0.17431641	0.11645508	0	44330	0	0	0
711	712	712	Category J	0.059814453	0	-1.1999512	0.2109375	-0.10717773	0.4465332	-24.32	0	9/3/2018	9	3	2018	2:10:15	7815	0.444	2	10	15	0	0.059326172	3.4949707	0.017578125	0.002685547	-0.96484375	4.9162598	0.23876953	0	0	0	0	0	0	0	0	0	0.96484375	0.03515625	0.27978516	0.041992188	-0.002685547	-0.23510742	0	44330	0	0	0
712	713	713	Category J	-0.29980469	0.095947266	-0.57592773	0.19604492	-0.093017578	0.45874023	-24.2	0	9/3/2018	9	3	2018	2:10:15	7815	0.555	2	10	15	0	0.059326172	3.4949707	0.018554688	0.002685547	-0.97460938	1.253418	0.51855469	0	0	0	0	0	0	0	0	0	0.97485352	0.025146484	0.81005859	-0.31835938	0.093017578	0.39868164	0	44330	0	0	0
713	714	714	Category J	-0.14379883	0.011962891	-1.4519043	0.16015625	-0.12548828	0.46411133	-24.32	0	9/3/2018	9	3	2018	2:10:15	7815	0.666	2	10	15	0	0.059326172	3.4949707	0.021240234	0.006103516	-0.96630859	6.1142578	0.51269531	0	0	0	0	0	0	0	0	0	0.96655273	0.033447266	0.65649414	-0.16503906	0.005615234	-0.48535156	0	44330	0	0	0
714	715	715	Category J	0.035888672	0.2277832	-0.071777344	0.098632813	-0.15405273	0.4609375	-24.08	0	9/3/2018	9	3	2018	2:10:15	7815	0.777	2	10	15	0	0.059326172	3.4998047	0.023681641	0.010742188	-0.96289063	17.649902	0.91723633	0	0	0	0	0	0	0	0	0	0.96313477	0.036865234	1.1201172	0.011962891	0.21679688	0.89111328	0	44330	0	0	0
715	716	716	Category J	0.059814453	-0.035888672	-1.0319824	0.073242188	-0.13647461	0.46899414	-24.08	0	9/3/2018	9	3	2018	2:10:15	7815	0.888	2	10	15	0	0.059326172	3.4998047	0.023193359	0.013183594	-0.95703125	24.064941	0.096679688	0	0	0	0	0	0	0	0	0	0.95727539	0.042724609	0.16064453	0.036376953	-0.049072266	-0.074707031	0	44330	0	0	0
716	717	717	Category J	-0.047851563	0.27587891	-1.3317871	0.10571289	-0.16259766	0.45800781	-24.08	0	9/3/2018	9	3	2018	2:10:16	7816	0	2	10	16	0	0.059326172	3.4998047	0.021728516	0.013916016	-0.94775391	24.705322	0.46972656	0	0	0	0	0	0	0	0	0	0.94824219	0.051757813	0.71533203	-0.069580078	0.26171875	-0.38378906	0	44330	0	0	0
717	718	718	Category J	-0.035888672	0.047851563	-0.63598633	0.14306641	-0.1315918	0.46435547	-23.83	0	9/3/2018	9	3	2018	2:10:16	7816	0.1	2	10	16	0	0.059326172	3.4998047	0.027099609	0.014648438	-0.95727539	28.007568	0.32910156	0	0	0	0	0	0	0	0	0	0.95776367	0.042236328	0.41748047	-0.062988281	0.032958984	0.32128906	0	44330	0	0	0
718	719	719	Category J	0.071777344	0.15576172	-1.2358398	0.10058594	-0.13867188	0.47314453	-23.71	0	9/3/2018	9	3	2018	2:10:16	7816	0.2	2	10	16	0	0.059326172	3.4998047	0.032470703	0.017333984	-0.9465332	45.005127	0.32299805	0	0	0	0	0	0	0	0	0	0.94702148	0.052978516	0.46679688	0.0390625	0.13818359	-0.2890625	0	44330	0	0	0
719	720	720	Category J	-0.17993164	0.16796875	-1.1037598	0.083007813	-0.16821289	0.46728516	-23.34	0	9/3/2018	9	3	2018	2:10:16	7816	0.3	2	10	16	0	0.059326172	3.4998047	0.031005859	0.014160156	-0.94458008	52.883545	0.30566406	0	0	0	0	0	0	0	0	0	0.94506836	0.054931641	0.52368164	-0.2109375	0.15356445	-0.15893555	0	44330	0	0	0
720	721	721	Category J	-0.059814453	0.14379883	-0.63598633	0.014160156	-0.171875	0.46289063	-23.22	0	9/3/2018	9	3	2018	2:10:16	7816	0.4	2	10	16	0	0.059326172	3.4998047	0.027099609	0.015380859	-0.93286133	55.039551	0.33496094	0	0	0	0	0	0	0	0	0	0.93334961	0.066650391	0.51245117	-0.086914063	0.12817383	0.296875	0	44330	0	0	0
721	722	722	Category J	0.059814453	-0.035888672	-1.1398926	-0.017089844	-0.16674805	0.46484375	-23.34	0	9/3/2018	9	3	2018	2:10:16	7816	0.5	2	10	16	0	0.059326172	3.4998047	0.030517578	0.014648438	-0.9465332	57.573486	0.20166016	0	0	0	0	0	0	0	0	0	0.94726563	0.052734375	0.27319336	0.029052734	-0.050537109	-0.19311523	0	44330	0	0	0
722	723	723	Category J	0.011962891	0.13183594	-1.1879883	-0.024169922	-0.19067383	0.46166992	-23.46	0	9/3/2018	9	3	2018	2:10:16	7816	0.6	2	10	16	0	0.059326172	3.4998047	0.037597656	0.016845703	-0.94677734	69.675781	0.26806641	0	0	0	0	0	0	0	0	0	0.94775391	0.052246094	0.38134766	-0.025634766	0.11474609	-0.2409668	0	44330	0	0	0
723	724	724	Category J	-0.14379883	0.071777344	-1.079834	-0.037841797	-0.19018555	0.46191406	-23.34	0	9/3/2018	9	3	2018	2:10:16	7816	0.7	2	10	16	0	0.059326172	3.4998047	0.036865234	0.015625	-0.94140625	72.683105	0.234375	0	0	0	0	0	0	0	0	0	0.94238281	0.057617188	0.375	-0.18066406	0.055908203	-0.13818359	0	44330	0	0	0
724	725	725	Category J	-0.13183594	0.071777344	-0.82788086	-0.069091797	-0.19628906	0.45336914	-23.46	0	9/3/2018	9	3	2018	2:10:16	7816	0.8	2	10	16	0	0.059326172	3.4998047	0.037841797	0.014648438	-0.94482422	54.020264	0.21386719	0	0	0	0	0	0	0	0	0	0.94555664	0.054443359	0.34375	-0.16967773	0.056884766	0.11694336	0	44330	0	0	0
725	726	726	Category J	0.15576172	0.071777344	-0.7199707	-0.059570313	-0.21728516	0.44897461	-23.46	0	9/3/2018	9	3	2018	2:10:16	7816	0.9	2	10	16	0	0.059326172	3.4998047	0.039550781	0.013427734	-0.93945313	42.385742	0.25512695	0	0	0	0	0	0	0	0	0	0.94042969	0.059570313	0.39379883	0.1159668	0.058105469	0.21948242	0	44330	0	0	0
726	727	727	Category J	0.071777344	0.059814453	-0.86376953	-0.053710938	-0.19726563	0.45751953	-23.34	0	9/3/2018	9	3	2018	2:10:17	7817	0	2	10	17	0	0.059326172	3.4998047	0.041503906	0.014648438	-0.95166016	29.753174	0.10327148	0	0	0	0	0	0	0	0	0	0.95263672	0.047363281	0.16308594	0.030029297	0.044921875	0.087890625	0	44330	0	0	0
727	728	728	Category J	0.095947266	-0.047851563	-0.89990234	-0.048583984	-0.20727539	0.44433594	-23.59	0	9/3/2018	9	3	2018	2:10:17	7817	0.1	2	10	17	0	0.059326172	3.4998047	0.045654297	0.013916016	-0.95507813	7.2241211	0.096923828	0	0	0	0	0	0	0	0	0	0.95629883	0.043701172	0.16723633	0.050048828	-0.061767578	0.055175781	0	44330	0	0	0
728	729	729	Category L	0.059814453	0	-0.93579102	0.12719727	0.15649414	0.47558594	0.08	0	9/3/2018	9	3	2018	3:13:56	11636	0.199	3	13	56	0	0.059570313	3.491748	0.041259766	0.014892578	-0.95141602	28.514893	0.028320313	0	0	0	0	0	0	0	0	0	0.95239258	0.047607422	0.048828125	0.018310547	-0.014892578	0.015625	0	44330	0	0	0
729	730	730	Category L	0.11987305	0.011962891	-0.93579102	0.12817383	0.16357422	0.47387695	0.08	0	9/3/2018	9	3	2018	3:13:56	11636	0.3	3	13	56	0	0.059570313	3.491748	0.041259766	0.014648438	-0.94921875	58.96167	0.079589844	0	0	0	0	0	0	0	0	0	0.95019531	0.049804688	0.094726563	0.078369141	-0.002685547	0.013427734	0	44330	0	0	0
730	731	731	Category L	0.083984375	0	-0.92382813	0.12524414	0.16064453	0.47167969	0.08	0	9/3/2018	9	3	2018	3:13:56	11636	0.4	3	13	56	0	0.059570313	3.491748	0.040039063	0.017822266	-0.94213867	80.082764	0.05078125	0	0	0	0	0	0	0	0	0	0.94311523	0.056884766	0.079833984	0.043701172	-0.017822266	0.018310547	0	44330	0	0	0
731	732	732	Category L	0.10791016	0.011962891	-0.95996094	0.12817383	0.16186523	0.47485352	0.08	0	9/3/2018	9	3	2018	3:13:56	11636	0.5	3	13	56	0	0.059570313	3.491748	0.038574219	0.018066406	-0.94824219	104.62061	0.0703125	0	0	0	0	0	0	0	0	0	0.94921875	0.05078125	0.087158203	0.069091797	-0.006103516	-0.011474609	0	44330	0	0	0
732	733	733	Category L	0.071777344	0	-0.95996094	0.12988281	0.1640625	0.47314453	0.08	0	9/3/2018	9	3	2018	3:13:56	11636	0.6	3	13	56	0	0.059570313	3.491748	0.0390625	0.018798828	-0.95239258	126.6958	0.038330078	0	0	0	0	0	0	0	0	0	0.95336914	0.046630859	0.059082031	0.032470703	-0.018798828	-0.007324219	0	44330	0	0	0
733	734	734	Category L	0.059814453	0	-0.92382813	0.12402344	0.16088867	0.4765625	0.08	0	9/3/2018	9	3	2018	3:13:56	11636	0.7	3	13	56	0	0.059570313	3.491748	0.040527344	0.019287109	-0.9465332	135.30664	0.035400391	0	0	0	0	0	0	0	0	0	0.94750977	0.052490234	0.061035156	0.019042969	-0.019287109	0.022705078	0	44330	0	0	0
734	735	735	Category L	0.059814453	0	-0.91186523	0.12451172	0.1640625	0.47485352	0.08	0	9/3/2018	9	3	2018	3:13:56	11636	0.8	3	13	56	0	0.059570313	3.491748	0.040039063	0.018798828	-0.94750977	128.26563	0.044677734	0	0	0	0	0	0	0	0	0	0.94848633	0.051513672	0.073974609	0.01953125	-0.018798828	0.035644531	0	44330	0	0	0
735	736	736	Category L	0.083984375	0	-0.91186523	0.12792969	0.16235352	0.46777344	0.08	0	9/3/2018	9	3	2018	3:13:56	11636	0.9	3	13	56	0	0.059570313	3.491748	0.039794922	0.020019531	-0.94262695	123.03467	0.057373047	0	0	0	0	0	0	0	0	0	0.94360352	0.056396484	0.094970703	0.043945313	-0.020019531	0.030761719	0	44330	0	0	0
736	737	737	Category L	0.083984375	0.011962891	-0.94799805	0.12451172	0.1640625	0.46875	0.08	0	9/3/2018	9	3	2018	3:13:57	11637	0	3	13	57	0	0.059570313	3.491748	0.041748047	0.018310547	-0.93920898	113.14526	0.043212891	0	0	0	0	0	0	0	0	0	0.94042969	0.059570313	0.057128906	0.041992188	-0.006347656	-0.008544922	0	44330	0	0	0
737	738	738	Category L	0.083984375	0.023925781	-0.95996094	0.13085938	0.16162109	0.47680664	0.08	0	9/3/2018	9	3	2018	3:13:57	11637	0.1	3	13	57	0	0.059570313	3.491748	0.042724609	0.018798828	-0.94458008	92.248047	0.043945313	0	0	0	0	0	0	0	0	0	0.94580078	0.054199219	0.061279297	0.041015625	0.004882813	-0.015136719	0	44330	0	0	0
738	739	739	Category L	0.083984375	0	-0.95996094	0.12109375	0.16235352	0.47167969	0.08	0	9/3/2018	9	3	2018	3:13:57	11637	0.2	3	13	57	0	0.059570313	3.491748	0.042236328	0.020019531	-0.94091797	68.916504	0.049804688	0	0	0	0	0	0	0	0	0	0.94213867	0.057861328	0.080566406	0.041503906	-0.020019531	-0.018798828	0	44330	0	0	0
739	740	740	Category L	0.059814453	-0.011962891	-0.95996094	0.12915039	0.16235352	0.47290039	0.08	0	9/3/2018	9	3	2018	3:13:57	11637	0.3	3	13	57	0	0.059570313	3.491748	0.041748047	0.022460938	-0.93261719	49.654297	0.047363281	0	0	0	0	0	0	0	0	0	0.93383789	0.066162109	0.079589844	0.017822266	-0.034423828	-0.027099609	0	44330	0	0	0
740	741	741	Category L	0.083984375	0	-0.95996094	0.13085938	0.16333008	0.47583008	0.08	0	9/3/2018	9	3	2018	3:13:57	11637	0.4	3	13	57	0	0.059570313	3.491748	0.044189453	0.021240234	-0.94335938	36.435791	0.047851563	0	0	0	0	0	0	0	0	0	0.94458008	0.055419922	0.077148438	0.039550781	-0.021240234	-0.016357422	0	44330	0	0	0
741	742	742	Category L	0.083984375	0.011962891	-0.94799805	0.1262207	0.16479492	0.46704102	0.08	0	9/3/2018	9	3	2018	3:13:57	11637	0.5	3	13	57	0	0.059570313	3.491748	0.041748047	0.022460938	-0.9375	21.912354	0.044677734	0	0	0	0	0	0	0	0	0	0.9387207	0.061279297	0.062988281	0.041992188	-0.010498047	-0.010253906	0	44330	0	0	0
742	743	743	Category L	0.083984375	-0.011962891	-0.94799805	0.12719727	0.16601563	0.47387695	0.08	0	9/3/2018	9	3	2018	3:13:57	11637	0.6	3	13	57	0	0.059570313	3.491748	0.042236328	0.020507813	-0.92919922	10.393799	0.055908203	0	0	0	0	0	0	0	0	0	0.93041992	0.069580078	0.092773438	0.041503906	-0.032470703	-0.018554688	0	44330	0	0	0
743	744	744	Category L	0.095947266	-0.035888672	-0.93579102	0.1315918	0.16699219	0.47094727	0.08	0	9/3/2018	9	3	2018	3:13:57	11637	0.7	3	13	57	0	0.059570313	3.491748	0.042480469	0.020996094	-0.9375	4.9399414	0.077880859	0	0	0	0	0	0	0	0	0	0.9387207	0.061279297	0.11206055	0.053222656	-0.056884766	0.001708984	0	44330	0	0	0
744	745	745	Category L	0.071777344	-0.023925781	-0.91186523	0.12817383	0.16577148	0.47070313	0.08	0	9/3/2018	9	3	2018	3:13:57	11637	0.8	3	13	57	0	0.059570313	3.491748	0.039306641	0.022216797	-0.92431641	2.0783691	0.057617188	0	0	0	0	0	0	0	0	0	0.92553711	0.074462891	0.091064453	0.032226563	-0.046142578	0.012451172	0	44330	0	0	0
745	746	746	Category L	0.047851563	0.011962891	-0.95996094	0.12182617	0.16870117	0.47290039	0.08	0	9/3/2018	9	3	2018	3:13:57	11637	0.9	3	13	57	0	0.059570313	3.491748	0.0390625	0.020019531	-0.93139648	0.28564453	0.030761719	0	0	0	0	0	0	0	0	0	0.93237305	0.067626953	0.045410156	0.008789063	-0.008056641	-0.028320313	0	44330	0	0	0
746	747	747	Category L	0.059814453	0.011962891	-0.91186523	0.12963867	0.16357422	0.47485352	0.08	0	9/3/2018	9	3	2018	3:13:58	11638	0	3	13	58	0	0.059570313	3.491748	0.040039063	0.019775391	-0.93652344	0.34130859	0.032470703	0	0	0	0	0	0	0	0	0	0.9375	0.0625	0.052246094	0.01953125	-0.0078125	0.024658203	0	44330	0	0	0
747	748	748	Category L	0.071777344	-0.011962891	-0.94799805	0.12817383	0.16870117	0.47192383	0.08	0	9/3/2018	9	3	2018	3:13:58	11638	0.1	3	13	58	0	0.059570313	3.491748	0.040527344	0.017578125	-0.93115234	0.25439453	0.046142578	0	0	0	0	0	0	0	0	0	0.93237305	0.067626953	0.077392578	0.031005859	-0.029541016	-0.016601563	0	44330	0	0	0
748	749	749	Category L	0.059814453	0	-0.93579102	0.13061523	0.16772461	0.47192383	0.08	0	9/3/2018	9	3	2018	3:13:58	11638	0.2	3	13	58	0	0.059570313	3.491748	0.040039063	0.018554688	-0.93945313	0.75219727	0.02734375	0	0	0	0	0	0	0	0	0	0.94067383	0.059326172	0.041992188	0.01953125	-0.018554688	0.003662109	0	44330	0	0	0
749	750	750	Category L	0.095947266	-0.011962891	-0.95996094	0.12695313	0.17211914	0.47314453	0.08	0	9/3/2018	9	3	2018	3:13:58	11638	0.3	3	13	58	0	0.059570313	3.491748	0.040283203	0.01953125	-0.93286133	0.28759766	0.069335938	0	0	0	0	0	0	0	0	0	0.93408203	0.065917969	0.11401367	0.055419922	-0.031494141	-0.026855469	0	44330	0	0	0
750	751	751	Category L	0.083984375	-0.011962891	-0.95996094	0.13061523	0.16943359	0.47412109	0.08	0	9/3/2018	9	3	2018	3:13:58	11638	0.4	3	13	58	0	0.059570313	3.491748	0.041259766	0.017089844	-0.93823242	0.34912109	0.055664063	0	0	0	0	0	0	0	0	0	0.93945313	0.060546875	0.093017578	0.042480469	-0.029052734	-0.021484375	0	44330	0	0	0
751	752	752	Category L	0.083984375	-0.011962891	-0.94799805	0.1315918	0.16918945	0.46923828	0.08	0	9/3/2018	9	3	2018	3:13:58	11638	0.5	3	13	58	0	0.059570313	3.491748	0.040527344	0.014648438	-0.93920898	0.011230469	0.051513672	0	0	0	0	0	0	0	0	0	0.94018555	0.059814453	0.078613281	0.043212891	-0.026611328	-0.008544922	0	44330	0	0	0
752	753	753	Category L	0.059814453	-0.011962891	-0.89990234	0.1262207	0.16992188	0.47509766	0.08	0	9/3/2018	9	3	2018	3:13:58	11638	0.6	3	13	58	0	0.059570313	3.491748	0.040039063	0.014160156	-0.93579102	0.40893555	0.048583984	0	0	0	0	0	0	0	0	0	0.93676758	0.063232422	0.08203125	0.01953125	-0.026123047	0.035888672	0	44330	0	0	0
753	754	754	Category L	0.083984375	0	-0.92382813	0.13037109	0.16577148	0.46386719	0.08	0	9/3/2018	9	3	2018	3:13:58	11638	0.7	3	13	58	0	0.059570313	3.491748	0.043945313	0.012939453	-0.94042969	0.42456055	0.044921875	0	0	0	0	0	0	0	0	0	0.94165039	0.058349609	0.069580078	0.039794922	-0.012939453	0.016601563	0	44330	0	0	0
754	755	755	Category L	0.071777344	0	-0.92382813	0.13769531	0.16601563	0.47192383	0.08	0	9/3/2018	9	3	2018	3:13:58	11638	0.8	3	13	58	0	0.059570313	3.491748	0.046142578	0.012451172	-0.93383789	0.25439453	0.030029297	0	0	0	0	0	0	0	0	0	0.93505859	0.064941406	0.048095703	0.025390625	-0.012451172	0.010009766	0	44330	0	0	0
755	756	756	Category L	0.035888672	0	-0.93579102	0.13330078	0.1640625	0.46704102	0.08	0	9/3/2018	9	3	2018	3:13:58	11638	0.9	3	13	58	0	0.059570313	3.491748	0.045898438	0.009765625	-0.94482422	0.24243164	0.016845703	0	0	0	0	0	0	0	0	0	0.94604492	0.053955078	0.029052734	-0.010009766	-0.009765625	0.009033203	0	44330	0	0	0
756	757	757	Category L	0.071777344	-0.011962891	-0.95996094	0.13232422	0.16943359	0.46801758	0.08	0	9/3/2018	9	3	2018	3:13:59	11639	0	3	13	59	0	0.059570313	3.491748	0.045410156	0.010253906	-0.94384766	0.24853516	0.037841797	0	0	0	0	0	0	0	0	0	0.94506836	0.054931641	0.064453125	0.026123047	-0.022216797	-0.015869141	0	44330	0	0	0
757	758	758	Category L	0.059814453	0	-0.95996094	0.13574219	0.16381836	0.47192383	0.08	0	9/3/2018	9	3	2018	3:13:59	11639	0.1	3	13	59	0	0.059570313	3.491748	0.046630859	0.006835938	-0.93896484	0.065673828	0.025634766	0	0	0	0	0	0	0	0	0	0.94018555	0.059814453	0.040771484	0.012939453	-0.006835938	-0.020751953	0	44330	0	0	0
758	759	759	Category L	0.047851563	0	-0.94799805	0.13452148	0.16503906	0.47607422	0.08	0	9/3/2018	9	3	2018	3:13:59	11639	0.2	3	13	59	0	0.059570313	3.491748	0.047363281	0.006103516	-0.94311523	0.45727539	0.007568359	0	0	0	0	0	0	0	0	0	0.94433594	0.055664063	0.010986328	0.000244141	-0.006103516	-0.004638672	0	44330	0	0	0
759	760	760	Category L	0.047851563	-0.011962891	-0.91186523	0.13671875	0.16455078	0.46313477	0.08	0	9/3/2018	9	3	2018	3:13:59	11639	0.3	3	13	59	0	0.059570313	3.491748	0.046875	0.003662109	-0.93945313	0.30615234	0.031738281	0	0	0	0	0	0	0	0	0	0.94042969	0.059570313	0.044189453	0.000732422	-0.015625	0.027587891	0	44330	0	0	0
760	761	761	Category L	0.071777344	-0.011962891	-0.91186523	0.13525391	0.16479492	0.47094727	0.08	0	9/3/2018	9	3	2018	3:13:59	11639	0.4	3	13	59	0	0.059570313	3.491748	0.049316406	0.001708984	-0.93701172	0.11889648	0.036376953	0	0	0	0	0	0	0	0	0	0.93847656	0.061523438	0.061279297	0.022216797	-0.013671875	0.025146484	0	44330	0	0	0
761	762	762	Category L	0.047851563	0	-0.95996094	0.13574219	0.16381836	0.46801758	0.08	0	9/3/2018	9	3	2018	3:13:59	11639	0.5	3	13	59	0	0.059570313	3.491748	0.050537109	-0.000244141	-0.94067383	0.20263672	0.019287109	0	0	0	0	0	0	0	0	0	0.94213867	0.057861328	0.021972656	-0.002685547	0.000244141	-0.019042969	0	44330	0	0	0
762	763	763	Category L	0.083984375	0	-0.93579102	0.13525391	0.16333008	0.47314453	0.08	0	9/3/2018	9	3	2018	3:13:59	11639	0.6	3	13	59	0	0.059570313	3.491748	0.050292969	0	-0.93798828	0.45043945	0.033691406	0	0	0	0	0	0	0	0	0	0.93945313	0.060546875	0.035888672	0.033691406	0	0.002197266	0	44330	0	0	0
763	764	764	Category L	0.071777344	0	-0.95996094	0.13671875	0.16674805	0.47192383	0.08	0	9/3/2018	9	3	2018	3:13:59	11639	0.7	3	13	59	0	0.059326172	3.5046387	0.050292969	-0.001464844	-0.93505859	0.43115234	0.032470703	0	0	0	0	0	0	0	0	0	0.93652344	0.063476563	0.047607422	0.021240234	0.001464844	-0.024658203	0	44330	0	0	0
764	765	765	Category L	0.035888672	0.011962891	-0.94799805	0.13696289	0.16235352	0.47094727	0.08	0	9/3/2018	9	3	2018	3:13:59	11639	0.8	3	13	59	0	0.059326172	3.5046387	0.052490234	-0.002441406	-0.93359375	0.27001953	0.026123047	0	0	0	0	0	0	0	0	0	0.93505859	0.064941406	0.045166016	-0.016601563	0.014404297	-0.014160156	0	44330	0	0	0
765	766	766	Category L	0.059814453	0.011962891	-0.94799805	0.13720703	0.1628418	0.47387695	0.08	0	9/3/2018	9	3	2018	3:13:59	11639	0.9	3	13	59	0	0.059326172	3.5046387	0.053955078	-0.003417969	-0.93505859	0.029296875	0.020751953	0	0	0	0	0	0	0	0	0	0.93676758	0.063232422	0.033691406	0.005615234	0.015380859	-0.012695313	0	44330	0	0	0
766	767	767	Category L	0.059814453	0	-0.93579102	0.13769531	0.16601563	0.4699707	0.08	0	9/3/2018	9	3	2018	3:14:00	11640	0	3	14	0	0	0.059326172	3.5046387	0.052490234	-0.004150391	-0.93774414	0.10375977	0.008544922	0	0	0	0	0	0	0	0	0	0.93920898	0.060791016	0.013427734	0.007080078	0.004150391	0.001953125	0	44330	0	0	0
767	768	768	Category L	0.059814453	-0.011962891	-0.93579102	0.13525391	0.16479492	0.4699707	0.08	0	9/3/2018	9	3	2018	3:14:00	11640	0.1	3	14	0	0	0.059326172	3.5046387	0.051757813	-0.004882813	-0.9387207	0.39941406	0.010742188	0	0	0	0	0	0	0	0	0	0.94018555	0.059814453	0.017822266	0.0078125	-0.006835938	0.002929688	0	44330	0	0	0
768	769	769	Category L	0.023925781	-0.011962891	-0.93579102	0.13574219	0.17016602	0.4699707	0.08	0	9/3/2018	9	3	2018	3:14:00	11640	0.2	3	14	0	0	0.059326172	3.5046387	0.051025391	-0.004394531	-0.93896484	0.84008789	0.028076172	0	0	0	0	0	0	0	0	0	0.94042969	0.059570313	0.037841797	-0.027099609	-0.007324219	0.003173828	0	44330	0	0	0
769	770	770	Category L	0.023925781	0.011962891	-0.93579102	0.13696289	0.16210938	0.46728516	0.08	0	9/3/2018	9	3	2018	3:14:00	11640	0.3	3	14	0	0	0.059326172	3.5046387	0.050292969	-0.004394531	-0.93896484	1.1323242	0.03125	0	0	0	0	0	0	0	0	0	0.94042969	0.059570313	0.046142578	-0.026367188	0.016357422	0.003173828	0	44330	0	0	0
770	771	771	Category L	0.035888672	0.011962891	-0.91186523	0.13891602	0.16357422	0.46899414	0.08	0	9/3/2018	9	3	2018	3:14:00	11640	0.4	3	14	0	0	0.059326172	3.5046387	0.049072266	-0.004638672	-0.93896484	1.28125	0.034423828	0	0	0	0	0	0	0	0	0	0.94018555	0.059814453	0.057128906	-0.013183594	0.016601563	0.027099609	0	44330	0	0	0
771	772	772	Category L	0.047851563	0.011962891	-0.92382813	0.14233398	0.16162109	0.47021484	0.08	0	9/3/2018	9	3	2018	3:14:00	11640	0.5	3	14	0	0	0.059326172	3.5046387	0.048339844	-0.004394531	-0.93920898	1.0192871	0.022705078	0	0	0	0	0	0	0	0	0	0.94042969	0.059570313	0.032470703	-0.000488281	0.016357422	0.015380859	0	44330	0	0	0
772	773	773	Category L	0.047851563	-0.023925781	-0.94799805	0.14135742	0.16601563	0.47412109	0.08	0	9/3/2018	9	3	2018	3:14:00	11640	0.6	3	14	0	0	0.059326172	3.5046387	0.047363281	-0.004882813	-0.93896484	0.71118164	0.020751953	0	0	0	0	0	0	0	0	0	0.94018555	0.059814453	0.028076172	0.000244141	-0.018798828	-0.008789063	0	44330	0	0	0
773	774	774	Category L	0.059814453	-0.047851563	-0.91186523	0.14501953	0.16137695	0.46728516	0.08	0	9/3/2018	9	3	2018	3:14:00	11640	0.7	3	14	0	0	0.059326172	3.5046387	0.046630859	-0.004882813	-0.93896484	0.43725586	0.052246094	0	0	0	0	0	0	0	0	0	0.94018555	0.059814453	0.083007813	0.012939453	-0.042724609	0.027099609	0	44330	0	0	0
774	775	775	Category L	0.023925781	0	-0.94799805	0.14086914	0.16699219	0.46606445	0.08	0	9/3/2018	9	3	2018	3:14:00	11640	0.8	3	14	0	0	0.059326172	3.5046387	0.045898438	-0.004882813	-0.93798828	0.072265625	0.024658203	0	0	0	0	0	0	0	0	0	0.93920898	0.060791016	0.037109375	-0.021972656	0.004882813	-0.009765625	0	44330	0	0	0
775	776	776	Category L	0.023925781	0	-0.93579102	0.13891602	0.16748047	0.47094727	0.08	0	9/3/2018	9	3	2018	3:14:00	11640	0.9	3	14	0	0	0.059326172	3.5046387	0.043701172	-0.003662109	-0.93847656	0.068115234	0.020263672	0	0	0	0	0	0	0	0	0	0.93945313	0.060546875	0.026367188	-0.019775391	0.003662109	0.002685547	0	44330	0	0	0
776	777	777	Category L	0.023925781	0	-0.92382813	0.13745117	0.1628418	0.46704102	0.08	0	9/3/2018	9	3	2018	3:14:01	11641	0	3	14	1	0	0.059326172	3.5046387	0.042480469	-0.003662109	-0.94091797	0.30419922	0.025634766	0	0	0	0	0	0	0	0	0	0.94189453	0.058105469	0.039550781	-0.018554688	0.003662109	0.017089844	0	44330	0	0	0
777	778	778	Category L	0.059814453	0	-0.93579102	0.13989258	0.16186523	0.4699707	0.08	0	9/3/2018	9	3	2018	3:14:01	11641	0.1	3	14	1	0	0.059326172	3.5046387	0.039794922	-0.004638672	-0.94360352	0.25952148	0.021728516	0	0	0	0	0	0	0	0	0	0.94458008	0.055419922	0.032470703	0.019775391	0.004638672	0.0078125	0	44330	0	0	0
778	779	779	Category L	0.059814453	0	-0.92382813	0.140625	0.1652832	0.4699707	0.08	0	9/3/2018	9	3	2018	3:14:01	11641	0.2	3	14	1	0	0.059326172	3.5046387	0.036376953	-0.007568359	-0.94287109	0.028564453	0.031005859	0	0	0	0	0	0	0	0	0	0.94360352	0.056396484	0.050292969	0.023193359	0.007568359	0.019042969	0	44330	0	0	0
779	780	780	Category L	0.035888672	0.011962891	-0.95996094	0.13964844	0.16259766	0.46899414	0.08	0	9/3/2018	9	3	2018	3:14:01	11641	0.3	3	14	1	0	0.059326172	3.5046387	0.032958984	-0.010253906	-0.94213867	0.19384766	0.028320313	0	0	0	0	0	0	0	0	0	0.94287109	0.057128906	0.042724609	0.002685547	0.022216797	-0.017578125	0	44330	0	0	0
780	781	781	Category L	0.023925781	-0.011962891	-0.94799805	0.13525391	0.16601563	0.47314453	0.08	0	9/3/2018	9	3	2018	3:14:01	11641	0.4	3	14	1	0	0.059326172	3.5046387	0.029296875	-0.011474609	-0.94238281	0.39379883	0.0078125	0	0	0	0	0	0	0	0	0	0.94287109	0.057128906	0.011230469	-0.005371094	-0.000244141	-0.005371094	0	44330	0	0	0
781	782	782	Category L	0.023925781	-0.011962891	-0.95996094	0.13964844	0.16137695	0.4609375	0.08	0	9/3/2018	9	3	2018	3:14:01	11641	0.5	3	14	1	0	0.059326172	3.5046387	0.020263672	-0.012939453	-0.94262695	0.16259766	0.017578125	0	0	0	0	0	0	0	0	0	0.94287109	0.057128906	0.021972656	0.003417969	0.000976563	-0.017089844	0	44330	0	0	0
782	783	783	Category L	0.023925781	-0.023925781	-0.93579102	0.14086914	0.16235352	0.46801758	0.08	0	9/3/2018	9	3	2018	3:14:01	11641	0.6	3	14	1	0	0.059326172	3.5046387	0.013671875	-0.015380859	-0.94262695	0.059570313	0.014892578	0	0	0	0	0	0	0	0	0	0.94287109	0.057128906	0.025390625	0.010009766	-0.008300781	0.006835938	0	44330	0	0	0
783	784	784	Category L	0.035888672	-0.023925781	-0.93579102	0.13891602	0.1628418	0.4699707	0.08	0	9/3/2018	9	3	2018	3:14:01	11641	0.7	3	14	1	0	0.059326172	3.5046387	0.007080078	-0.015869141	-0.94458008	0.030273438	0.031005859	0	0	0	0	0	0	0	0	0	0.94482422	0.055175781	0.045410156	0.028564453	-0.0078125	0.008789063	0	44330	0	0	0
784	785	785	Category L	0.035888672	-0.023925781	-0.93579102	0.14331055	0.16235352	0.46899414	0.08	0	9/3/2018	9	3	2018	3:14:01	11641	0.8	3	14	1	0	0.059326172	3.5046387	0.002929688	-0.013183594	-0.94458008	0.025390625	0.035400391	0	0	0	0	0	0	0	0	0	0.94458008	0.055419922	0.052001953	0.032714844	-0.010498047	0.008789063	0	44330	0	0	0
785	786	786	Category L	0.023925781	-0.011962891	-0.93579102	0.14233398	0.16235352	0.46728516	0.08	0	9/3/2018	9	3	2018	3:14:01	11641	0.9	3	14	1	0	0.059326172	3.5046387	-0.000976563	-0.012939453	-0.9453125	0.25610352	0.026611328	0	0	0	0	0	0	0	0	0	0.9453125	0.0546875	0.035644531	0.024902344	0.000976563	0.009521484	0	44330	0	0	0
786	787	787	Category L	0.023925781	0	-0.91186523	0.140625	0.1640625	0.46704102	0.08	0	9/3/2018	9	3	2018	3:14:02	11642	0	3	14	2	0	0.059326172	3.5046387	-0.005615234	-0.013427734	-0.93969727	0.2565918	0.042724609	0	0	0	0	0	0	0	0	0	0.93994141	0.060058594	0.071044922	0.029541016	0.013427734	0.027832031	0	44330	0	0	0
787	788	788	Category L	0.035888672	0	-0.93579102	0.14331055	0.1640625	0.47192383	0.08	0	9/3/2018	9	3	2018	3:14:02	11642	0.1	3	14	2	0	0.059326172	3.5046387	-0.009765625	-0.013916016	-0.93505859	0.37792969	0.047851563	0	0	0	0	0	0	0	0	0	0.93505859	0.064941406	0.060546875	0.045654297	0.013916016	-0.000488281	0	44330	0	0	0
788	789	789	Category L	0.059814453	0	-0.95996094	0.14233398	0.16430664	0.46801758	0.08	0	9/3/2018	9	3	2018	3:14:02	11642	0.2	3	14	2	0	0.059326172	3.5046387	-0.016113281	-0.014648438	-0.93701172	0.66259766	0.080566406	0	0	0	0	0	0	0	0	0	0.93725586	0.062744141	0.11352539	0.075927734	0.014648438	-0.022705078	0	44330	0	0	0
789	790	790	Category L	0.035888672	0	-0.95996094	0.14257813	0.16699219	0.47021484	0.08	0	9/3/2018	9	3	2018	3:14:02	11642	0.3	3	14	2	0	0.059326172	3.5046387	-0.019775391	-0.018066406	-0.9387207	0.51489258	0.062255859	0	0	0	0	0	0	0	0	0	0.93920898	0.060791016	0.094970703	0.055664063	0.018066406	-0.020996094	0	44330	0	0	0
790	791	791	Category L	0.023925781	-0.023925781	-0.92382813	0.13989258	0.16430664	0.47094727	0.08	0	9/3/2018	9	3	2018	3:14:02	11642	0.4	3	14	2	0	0.059326172	3.5046387	-0.025878906	-0.019775391	-0.93847656	0.41479492	0.052001953	0	0	0	0	0	0	0	0	0	0.93896484	0.061035156	0.068603516	0.049804688	-0.00390625	0.014648438	0	44330	0	0	0
791	792	792	Category L	0.023925781	-0.023925781	-0.92382813	0.14086914	0.16235352	0.47094727	0.08	0	9/3/2018	9	3	2018	3:14:02	11642	0.5	3	14	2	0	0.059326172	3.5046387	-0.034179688	-0.020507813	-0.93359375	0.33129883	0.059082031	0	0	0	0	0	0	0	0	0	0.93457031	0.065429688	0.071533203	0.058105469	-0.003173828	0.009765625	0	44330	0	0	0
792	793	793	Category L	0.023925781	-0.011962891	-0.94799805	0.13989258	0.16430664	0.46801758	0.08	0	9/3/2018	9	3	2018	3:14:02	11642	0.6	3	14	2	0	0.059326172	3.5046387	-0.043212891	-0.020751953	-0.92993164	0.10083008	0.070068359	0	0	0	0	0	0	0	0	0	0.93115234	0.068847656	0.093994141	0.067138672	0.008789063	-0.017822266	0	44330	0	0	0
793	794	794	Category L	0.023925781	-0.023925781	-0.92382813	0.14111328	0.1640625	0.46728516	0.08	0	9/3/2018	9	3	2018	3:14:02	11642	0.7	3	14	2	0	0.059326172	3.5046387	-0.052246094	-0.021484375	-0.93164063	0.77905273	0.076660156	0	0	0	0	0	0	0	0	0	0.93334961	0.066650391	0.086669922	0.076171875	-0.002197266	0.0078125	0	44330	0	0	0
794	795	795	Category L	0.011962891	0.011962891	-0.95996094	0.14233398	0.16137695	0.46508789	0.08	0	9/3/2018	9	3	2018	3:14:02	11642	0.8	3	14	2	0	0.059326172	3.5046387	-0.058105469	-0.021972656	-0.93212891	0.92553711	0.082763672	0	0	0	0	0	0	0	0	0	0.93408203	0.065917969	0.13183594	0.070068359	0.033935547	-0.027587891	0	44330	0	0	0
795	796	796	Category L	0.035888672	0.011962891	-0.94799805	0.14453125	0.16259766	0.46801758	0.08	0	9/3/2018	9	3	2018	3:14:02	11642	0.9	3	14	2	0	0.059326172	3.5046387	-0.064208984	-0.022705078	-0.9296875	0.90600586	0.10742188	0	0	0	0	0	0	0	0	0	0.93237305	0.067626953	0.15307617	0.10009766	0.034667969	-0.018066406	0	44330	0	0	0
796	797	797	Category L	0.035888672	-0.011962891	-0.93579102	0.14257813	0.16503906	0.46728516	0.08	0	9/3/2018	9	3	2018	3:14:03	11643	0	3	14	3	0	0.059326172	3.5046387	-0.070068359	-0.024169922	-0.92724609	0.91796875	0.10717773	0	0	0	0	0	0	0	0	0	0.93017578	0.069824219	0.12695313	0.10595703	0.012207031	-0.008300781	0	44330	0	0	0
797	798	798	Category L	0.035888672	-0.011962891	-0.97192383	0.13305664	0.16674805	0.4699707	0.08	0	9/3/2018	9	3	2018	3:14:03	11643	0.1	3	14	3	0	0.059326172	3.5046387	-0.075927734	-0.026123047	-0.92431641	0.83007813	0.12231445	0	0	0	0	0	0	0	0	0	0.92773438	0.072265625	0.17358398	0.11181641	0.014160156	-0.047363281	0	44330	0	0	0
798	799	799	Category L	0.023925781	-0.023925781	-0.93579102	0.14794922	0.1640625	0.46826172	0.08	0	9/3/2018	9	3	2018	3:14:03	11643	0.2	3	14	3	0	0.059326172	3.5046387	-0.081542969	-0.028320313	-0.92138672	0.30224609	0.10644531	0	0	0	0	0	0	0	0	0	0.92529297	0.074707031	0.12426758	0.10546875	0.004394531	-0.014160156	0	44330	0	0	0
799	800	800	Category L	0.023925781	0	-0.92382813	0.14013672	0.16723633	0.46923828	0.08	0	9/3/2018	9	3	2018	3:14:03	11643	0.3	3	14	3	0	0.059326172	3.5046387	-0.0859375	-0.029785156	-0.92114258	0.26806641	0.11376953	0	0	0	0	0	0	0	0	0	0.92578125	0.07421875	0.14208984	0.10986328	0.029785156	-0.002441406	0	44330	0	0	0
800	801	801	Category L	0.023925781	-0.023925781	-0.92382813	0.14428711	0.16357422	0.46508789	0.08	0	9/3/2018	9	3	2018	3:14:03	11643	0.4	3	14	3	0	0.059326172	3.5046387	-0.091796875	-0.031494141	-0.9206543	0.12255859	0.1159668	0	0	0	0	0	0	0	0	0	0.92578125	0.07421875	0.12646484	0.11572266	0.007568359	-0.002929688	0	44330	0	0	0
801	802	802	Category L	0.035888672	-0.011962891	-0.92382813	0.14501953	0.15991211	0.46606445	0.08	0	9/3/2018	9	3	2018	3:14:03	11643	0.5	3	14	3	0	0.059570313	3.511084	-0.098388672	-0.032470703	-0.91992188	0.30322266	0.13598633	0	0	0	0	0	0	0	0	0	0.92578125	0.07421875	0.15893555	0.13427734	0.020507813	-0.003662109	0	44330	0	0	0
802	803	803	Category L	0.023925781	0	-0.95996094	0.14526367	0.16162109	0.46923828	0.08	0	9/3/2018	9	3	2018	3:14:03	11643	0.6	3	14	3	0	0.059570313	3.511084	-0.10546875	-0.033203125	-0.91821289	0.3359375	0.13989258	0	0	0	0	0	0	0	0	0	0.92480469	0.075195313	0.2043457	0.12939453	0.033203125	-0.041503906	0	44330	0	0	0
803	804	804	Category L	0.023925781	0	-0.95996094	0.14599609	0.16503906	0.47021484	0.08	0	9/3/2018	9	3	2018	3:14:03	11643	0.7	3	14	3	0	0.059570313	3.511084	-0.11303711	-0.03125	-0.91918945	0.11791992	0.14624023	0	0	0	0	0	0	0	0	0	0.92675781	0.073242188	0.20898438	0.13696289	0.03125	-0.040527344	0	44330	0	0	0
804	805	805	Category L	0	-0.011962891	-0.94799805	0.14428711	0.16503906	0.47119141	0.08	0	9/3/2018	9	3	2018	3:14:03	11643	0.8	3	14	3	0	0.059570313	3.511084	-0.11914063	-0.030273438	-0.91992188	0.23461914	0.1237793	0	0	0	0	0	0	0	0	0	0.92797852	0.072021484	0.16552734	0.11914063	0.018310547	-0.027832031	0	44330	0	0	0
805	806	806	Category L	0.023925781	0.011962891	-0.92382813	0.14501953	0.16577148	0.46826172	0.08	0	9/3/2018	9	3	2018	3:14:03	11643	0.9	3	14	3	0	0.059570313	3.511084	-0.12255859	-0.030273438	-0.9140625	0.40991211	0.15258789	0	0	0	0	0	0	0	0	0	0.92260742	0.077392578	0.19848633	0.14648438	0.042236328	-0.009521484	0	44330	0	0	0
806	807	807	Category L	0.023925781	0	-0.94799805	0.13989258	0.16552734	0.47119141	0.08	0	9/3/2018	9	3	2018	3:14:04	11644	0	3	14	4	0	0.059570313	3.511084	-0.12915039	-0.030029297	-0.90917969	0.69116211	0.16088867	0	0	0	0	0	0	0	0	0	0.91894531	0.081054688	0.22192383	0.15307617	0.030029297	-0.038574219	0	44330	0	0	0
807	808	808	Category L	0.023925781	-0.011962891	-0.92382813	0.14868164	0.16601563	0.46630859	0.08	0	9/3/2018	9	3	2018	3:14:04	11644	0.1	3	14	4	0	0.059570313	3.511084	-0.13647461	-0.030761719	-0.90820313	0.80517578	0.16210938	0	0	0	0	0	0	0	0	0	0.91894531	0.081054688	0.19482422	0.16040039	0.018798828	-0.015380859	0	44330	0	0	0
808	809	809	Category L	0	0	-0.93579102	0.14697266	0.16259766	0.46728516	0.08	0	9/3/2018	9	3	2018	3:14:04	11644	0.2	3	14	4	0	0.059570313	3.511084	-0.14111328	-0.032714844	-0.90917969	0.72216797	0.14746094	0	0	0	0	0	0	0	0	0	0.9206543	0.079345703	0.20068359	0.14111328	0.032714844	-0.026611328	0	44330	0	0	0
809	810	810	Category L	0.023925781	0	-0.92382813	0.14526367	0.16333008	0.46923828	0.08	0	9/3/2018	9	3	2018	3:14:04	11644	0.3	3	14	4	0	0.059570313	3.511084	-0.14428711	-0.034912109	-0.90771484	0.29516602	0.17236328	0	0	0	0	0	0	0	0	0	0.91967773	0.080322266	0.21923828	0.16821289	0.034912109	-0.015869141	0	44330	0	0	0
810	811	811	Category L	0.023925781	0.011962891	-0.94799805	0.14794922	0.1640625	0.46630859	0.08	0	9/3/2018	9	3	2018	3:14:04	11644	0.4	3	14	4	0	0.059570313	3.511084	-0.1484375	-0.037353516	-0.90869141	1.342041	0.18359375	0	0	0	0	0	0	0	0	0	0.92138672	0.078613281	0.26123047	0.17236328	0.049316406	-0.0390625	0	44330	0	0	0
811	812	812	Category L	0.035888672	-0.011962891	-0.94799805	0.14672852	0.15893555	0.46386719	0.08	0	9/3/2018	9	3	2018	3:14:04	11644	0.5	3	14	4	0	0.059570313	3.511084	-0.15161133	-0.039794922	-0.90820313	3.6430664	0.19360352	0	0	0	0	0	0	0	0	0	0.921875	0.078125	0.25512695	0.1875	0.027832031	-0.039550781	0	44330	0	0	0
812	813	813	Category L	0.023925781	0	-0.94799805	0.14868164	0.16259766	0.47021484	0.08	0	9/3/2018	9	3	2018	3:14:04	11644	0.6	3	14	4	0	0.059570313	3.511084	-0.14916992	-0.030029297	-0.90454102	5.4716797	0.18115234	0	0	0	0	0	0	0	0	0	0.91723633	0.082763672	0.24658203	0.1730957	0.030029297	-0.043212891	0	44330	0	0	0
813	814	814	Category L	0	-0.011962891	-0.85180664	0.14672852	0.16503906	0.46826172	0.08	0	9/3/2018	9	3	2018	3:14:04	11644	0.7	3	14	4	0	0.059570313	3.511084	-0.15307617	-0.030273438	-0.90136719	8.1708984	0.16186523	0	0	0	0	0	0	0	0	0	0.91479492	0.085205078	0.22094727	0.15307617	0.018310547	0.049560547	0	44330	0	0	0
814	815	815	Category E	-0.11987305	0.10791016	-0.94799805	0.21972656	0.15307617	0.44458008	0.08	0	9/3/2018	9	3	2018	3:14:04	11644	0.9	3	14	4	0	0.059570313	3.511084	-0.15869141	-0.031982422	-0.90332031	12.476807	0.15185547	0	0	0	0	0	0	0	0	0	0.91772461	0.082275391	0.22338867	0.038818359	0.13989258	-0.044433594	0	44330	0	0	0
815	816	816	Category E	-0.023925781	0	-1.1159668	0.29150391	0.13818359	0.40698242	0.08	0	9/3/2018	9	3	2018	3:14:05	11645	0	3	14	5	0	0.059570313	3.511084	-0.16357422	-0.031982422	-0.90527344	18.249268	0.25488281	0	0	0	0	0	0	0	0	0	0.92041016	0.079589844	0.38256836	0.13964844	0.031982422	-0.21044922	0	44330	0	0	0
816	817	817	Category E	-0.11987305	-0.071777344	-1.1638184	0.33911133	0.099121094	0.37988281	0.08	0	9/3/2018	9	3	2018	3:14:05	11645	0.1	3	14	5	0	0.059570313	3.511084	-0.16699219	-0.030029297	-0.90527344	25.278809	0.26586914	0	0	0	0	0	0	0	0	0	0.92114258	0.078857422	0.34716797	0.047119141	-0.041503906	-0.25830078	0	44330	0	0	0
817	818	818	Category E	-0.19189453	-0.21582031	-0.89990234	0.34594727	0.075927734	0.38256836	0.08	0	9/3/2018	9	3	2018	3:14:05	11645	0.2	3	14	5	0	0.059570313	3.511084	-0.16992188	-0.030761719	-0.90258789	31.427002	0.1862793	0	0	0	0	0	0	0	0	0	0.91894531	0.081054688	0.2097168	-0.021728516	-0.18481445	0.002685547	0	44330	0	0	0
818	819	819	Category E	-0.19189453	-0.20385742	-0.89990234	0.35498047	0.056396484	0.38037109	0.08	0	9/3/2018	9	3	2018	3:14:05	11645	0.3	3	14	5	0	0.059570313	3.511084	-0.17651367	-0.032714844	-0.90014648	37.419434	0.17138672	0	0	0	0	0	0	0	0	0	0.91796875	0.08203125	0.18652344	-0.015136719	-0.17089844	0.000244141	0	44330	0	0	0
819	820	820	Category E	-0.2277832	-0.11987305	-0.97192383	0.35522461	0.024169922	0.37548828	0.08	0	9/3/2018	9	3	2018	3:14:05	11645	0.4	3	14	5	0	0.059570313	3.511084	-0.17993164	-0.035400391	-0.89770508	43.146729	0.12182617	0	0	0	0	0	0	0	0	0	0.91625977	0.083740234	0.20605469	-0.047607422	-0.084228516	-0.073974609	0	44330	0	0	0
820	821	821	Category E	-0.64794922	-0.11987305	-0.97192383	0.375	0.004394531	0.36035156	0.08	0	9/3/2018	9	3	2018	3:14:05	11645	0.5	3	14	5	0	0.059570313	3.511084	-0.18798828	-0.03515625	-0.89746094	45.141113	0.47314453	0	0	0	0	0	0	0	0	0	0.91772461	0.082275391	0.6184082	-0.4597168	-0.084472656	-0.07421875	0	44330	0	0	0
821	822	822	Category E	-0.44384766	-0.17993164	-0.95996094	0.34960938	-0.010009766	0.37841797	0.08	0	9/3/2018	9	3	2018	3:14:05	11645	0.6	3	14	5	0	0.059570313	3.511084	-0.19262695	-0.034912109	-0.8972168	42.062256	0.29638672	0	0	0	0	0	0	0	0	0	0.91845703	0.081542969	0.45849609	-0.25097656	-0.14477539	-0.0625	0	44330	0	0	0
822	823	823	Category E	-0.43188477	-0.035888672	-1.1037598	0.37084961	0.010742188	0.36962891	0.08	0	9/3/2018	9	3	2018	3:14:05	11645	0.7	3	14	5	0	0.059570313	3.511084	-0.19799805	-0.034912109	-0.89697266	37.656494	0.31176758	0	0	0	0	0	0	0	0	0	0.91943359	0.080566406	0.44116211	-0.23364258	-0.000732422	-0.20654297	0	44330	0	0	0
823	824	824	Category E	-0.23999023	0.16796875	-0.92382813	0.39794922	0.023681641	0.34033203	0.08	0	9/3/2018	9	3	2018	3:14:05	11645	0.8	3	14	5	0	0.059570313	3.511084	-0.203125	-0.034667969	-0.89575195	34.042969	0.20776367	0	0	0	0	0	0	0	0	0	0.91918945	0.080810547	0.26733398	-0.036621094	0.20263672	-0.027832031	0	44330	0	0	0
824	825	825	Category E	-0.26391602	-0.011962891	-0.97192383	0.37866211	0.053955078	0.35693359	0.08	0	9/3/2018	9	3	2018	3:14:05	11645	0.9	3	14	5	0	0.059570313	3.511084	-0.20800781	-0.033935547	-0.89453125	29.646973	0.09765625	0	0	0	0	0	0	0	0	0	0.91894531	0.081054688	0.1550293	-0.055664063	0.021972656	-0.077148438	0	44330	0	0	0
825	826	826	Category E	-0.31176758	-0.011962891	-0.52783203	0.34790039	0.035888672	0.37744141	0.08	0	9/3/2018	9	3	2018	3:14:06	11646	0	3	14	6	0	0.059570313	3.511084	-0.21337891	-0.033691406	-0.89355469	22.963867	0.37939453	0	0	0	0	0	0	0	0	0	0.91943359	0.080566406	0.48583984	-0.098144531	0.021728516	0.36572266	0	44330	0	0	0
826	827	827	Category E	-0.2878418	-0.035888672	-0.52783203	0.33251953	0.048583984	0.39868164	0.08	0	9/3/2018	9	3	2018	3:14:06	11646	0.1	3	14	6	0	0.059570313	3.511084	-0.2175293	-0.035400391	-0.89501953	17.340088	0.37402344	0	0	0	0	0	0	0	0	0	0.921875	0.078125	0.43798828	-0.070068359	-0.000244141	0.3671875	0	44330	0	0	0
827	828	828	Category E	-0.41992188	-0.071777344	-1.1037598	0.32177734	0.062744141	0.40380859	0.08	0	9/3/2018	9	3	2018	3:14:06	11646	0.2	3	14	6	0	0.059570313	3.511084	-0.22143555	-0.03515625	-0.89306641	16.07959	0.29150391	0	0	0	0	0	0	0	0	0	0.92089844	0.079101563	0.4453125	-0.19824219	-0.036376953	-0.21044922	0	44330	0	0	0
828	829	829	Category E	-0.23999023	-0.27587891	-1.079834	0.37573242	0.034179688	0.36206055	0.08	0	9/3/2018	9	3	2018	3:14:06	11646	0.3	3	14	6	0	0.059570313	3.511084	-0.22802734	-0.036132813	-0.890625	15.666992	0.30541992	0	0	0	0	0	0	0	0	0	0.92016602	0.079833984	0.44042969	-0.01171875	-0.23950195	-0.18896484	0	44330	0	0	0
829	830	830	Category E	-0.39599609	-0.14379883	-0.93579102	0.41967773	-0.004638672	0.3190918	0.08	0	9/3/2018	9	3	2018	3:14:06	11646	0.4	3	14	6	0	0.059570313	3.511084	-0.23583984	-0.036621094	-0.88916016	18.40625	0.19775391	0	0	0	0	0	0	0	0	0	0.92089844	0.079101563	0.31323242	-0.15991211	-0.10693359	-0.046386719	0	44330	0	0	0
830	831	831	Category E	-0.57592773	-0.059814453	-0.57592773	0.40698242	-0.033203125	0.32202148	0.08	0	9/3/2018	9	3	2018	3:14:06	11646	0.5	3	14	6	0	0.059570313	3.511084	-0.24072266	-0.039306641	-0.89013672	19.255615	0.4597168	0	0	0	0	0	0	0	0	0	0.9230957	0.076904297	0.66967773	-0.33496094	-0.020263672	0.31420898	0	44330	0	0	0
831	832	832	Category E	-0.63598633	-0.035888672	-0.64794922	0.38623047	-0.045898438	0.35205078	0.08	0	9/3/2018	9	3	2018	3:14:06	11646	0.6	3	14	6	0	0.059570313	3.511084	-0.24511719	-0.037597656	-0.88842773	22.216309	0.45874023	0	0	0	0	0	0	0	0	0	0.92260742	0.077392578	0.63305664	-0.390625	0.001708984	0.24047852	0	44330	0	0	0
832	833	833	Category E	-0.671875	-0.071777344	-1.0439453	0.38696289	-0.053955078	0.34375	0.08	0	9/3/2018	9	3	2018	3:14:06	11646	0.7	3	14	6	0	0.059570313	3.511084	-0.25073242	-0.037109375	-0.88549805	25.757813	0.45092773	0	0	0	0	0	0	0	0	0	0.92114258	0.078857422	0.61376953	-0.42089844	-0.034423828	-0.15820313	0	44330	0	0	0
833	834	834	Category E	-0.38378906	-0.035888672	-0.94799805	0.41430664	-0.069335938	0.31738281	0.08	0	9/3/2018	9	3	2018	3:14:06	11646	0.8	3	14	6	0	0.059570313	3.511084	-0.25610352	-0.037353516	-0.88696289	27.990479	0.14135742	0	0	0	0	0	0	0	0	0	0.92382813	0.076171875	0.19018555	-0.12744141	0.001464844	-0.060791016	0	44330	0	0	0
834	835	835	Category E	-0.40795898	-0.071777344	-0.74389648	0.40820313	-0.080322266	0.31591797	0.08	0	9/3/2018	9	3	2018	3:14:06	11646	0.9	3	14	6	0	0.059570313	3.511084	-0.26000977	-0.037109375	-0.88793945	28.721436	0.20922852	0	0	0	0	0	0	0	0	0	0.92602539	0.073974609	0.32666016	-0.14770508	-0.034423828	0.14404297	0	44330	0	0	0
835	836	836	Category E	-0.44384766	-0.11987305	-0.73193359	0.40844727	-0.063720703	0.31835938	0.08	0	9/3/2018	9	3	2018	3:14:07	11647	0	3	14	7	0	0.059570313	3.511084	-0.26660156	-0.034423828	-0.88818359	25.600586	0.25097656	0	0	0	0	0	0	0	0	0	0.92797852	0.072021484	0.41845703	-0.17700195	-0.085205078	0.15625	0	44330	0	0	0
836	837	837	Category E	-0.39599609	-0.15576172	-0.7199707	0.39160156	-0.035888672	0.33984375	0.08	0	9/3/2018	9	3	2018	3:14:07	11647	0.1	3	14	7	0	0.059570313	3.511084	-0.27294922	-0.033935547	-0.88623047	23.344482	0.23974609	0	0	0	0	0	0	0	0	0	0.92797852	0.072021484	0.41088867	-0.12280273	-0.12158203	0.16625977	0	44330	0	0	0
837	838	838	Category E	-0.38378906	-0.17993164	-0.73193359	0.40576172	-0.005371094	0.32983398	0.08	0	9/3/2018	9	3	2018	3:14:07	11647	0.2	3	14	7	0	0.059570313	3.511084	-0.27954102	-0.033935547	-0.88623047	18.85083	0.23632813	0	0	0	0	0	0	0	0	0	0.92993164	0.070068359	0.40405273	-0.10400391	-0.14575195	0.15429688	0	44330	0	0	0
838	839	839	Category E	-0.29980469	-0.10791016	-0.93579102	0.40673828	-0.001953125	0.32910156	0.08	0	9/3/2018	9	3	2018	3:14:07	11647	0.3	3	14	7	0	0.059326172	3.4804688	-0.28613281	-0.033935547	-0.88525391	12.989258	0.090087891	0	0	0	0	0	0	0	0	0	0.93115234	0.068847656	0.13745117	-0.013427734	-0.073730469	-0.050292969	0	44330	0	0	0
839	840	840	Category E	-0.43188477	-0.15576172	-0.86376953	0.42675781	-0.009277344	0.31103516	0.08	0	9/3/2018	9	3	2018	3:14:07	11647	0.4	3	14	7	0	0.059326172	3.4804688	-0.29370117	-0.036376953	-0.88549805	2.0595703	0.18359375	0	0	0	0	0	0	0	0	0	0.93359375	0.06640625	0.27905273	-0.13793945	-0.11914063	0.021728516	0	44330	0	0	0
840	841	841	Category E	-0.45581055	-0.095947266	-0.85180664	0.41870117	-0.022460938	0.31469727	0.08	0	9/3/2018	9	3	2018	3:14:07	11647	0.5	3	14	7	0	0.059326172	3.4804688	-0.29614258	-0.037841797	-0.88354492	6.4736328	0.17260742	0	0	0	0	0	0	0	0	0	0.93261719	0.067382813	0.24926758	-0.15942383	-0.057861328	0.031738281	0	44330	0	0	0
841	842	842	Category E	-0.51586914	-0.059814453	-0.82788086	0.40625	-0.016113281	0.33251953	0.08	0	9/3/2018	9	3	2018	3:14:07	11647	0.6	3	14	7	0	0.059326172	3.4804688	-0.29980469	-0.037597656	-0.88134766	13.269287	0.22338867	0	0	0	0	0	0	0	0	0	0.93164063	0.068359375	0.29150391	-0.21582031	-0.021972656	0.053466797	0	44330	0	0	0
842	843	843	Category E	-0.51586914	0.15576172	-1.0197754	0.41625977	-0.005371094	0.31713867	0.08	0	9/3/2018	9	3	2018	3:14:07	11647	0.7	3	14	7	0	0.059326172	3.4804688	-0.30688477	-0.041259766	-0.88110352	16.759277	0.31884766	0	0	0	0	0	0	0	0	0	0.93383789	0.066162109	0.54443359	-0.20874023	0.19702148	-0.13842773	0	44330	0	0	0
843	844	844	Category E	-0.41992188	0.083984375	-1.0078125	0.43041992	-0.006347656	0.30053711	0.08	0	9/3/2018	9	3	2018	3:14:07	11647	0.8	3	14	7	0	0.059326172	3.4804688	-0.31274414	-0.044433594	-0.87768555	19.66626	0.21191406	0	0	0	0	0	0	0	0	0	0.93286133	0.067138672	0.36547852	-0.10693359	0.12841797	-0.12988281	0	44330	0	0	0
844	845	845	Category E	-0.2277832	0.011962891	-0.47998047	0.44873047	0	0.28417969	0.08	0	9/3/2018	9	3	2018	3:14:07	11647	0.9	3	14	7	0	0.059326172	3.4804688	-0.31860352	-0.045166016	-0.87475586	21.475098	0.40917969	0	0	0	0	0	0	0	0	0	0.93212891	0.067871094	0.54321289	0.090820313	0.057128906	0.39477539	0	44330	0	0	0
845	846	846	Category E	-0.47998047	0.023925781	-0.56396484	0.42456055	-0.033691406	0.30932617	0.08	0	9/3/2018	9	3	2018	3:14:08	11648	0	3	14	8	0	0.059326172	3.4804688	-0.32470703	-0.043212891	-0.87280273	17.988525	0.35229492	0	0	0	0	0	0	0	0	0	0.93237305	0.067626953	0.53125	-0.1550293	0.067138672	0.30883789	0	44330	0	0	0
846	847	847	Category E	-0.51586914	-0.059814453	-0.86376953	0.37866211	-0.010009766	0.3581543	0.08	0	9/3/2018	9	3	2018	3:14:08	11648	0.1	3	14	8	0	0.059326172	3.4804688	-0.32983398	-0.043212891	-0.87426758	14.739502	0.18676758	0	0	0	0	0	0	0	0	0	0.93554688	0.064453125	0.21289063	-0.18579102	-0.016357422	0.010498047	0	44330	0	0	0
847	848	848	Category E	-0.32397461	-0.16796875	-0.99584961	0.37768555	0.005126953	0.35546875	0.08	0	9/3/2018	9	3	2018	3:14:08	11648	0.2	3	14	8	0	0.059326172	3.4804688	-0.33422852	-0.044433594	-0.87304688	11.109619	0.17407227	0	0	0	0	0	0	0	0	0	0.93603516	0.063964844	0.25634766	0.010253906	-0.12329102	-0.12255859	0	44330	0	0	0
848	849	849	Category E	-0.21582031	-0.17993164	-0.82788086	0.41210938	-0.009765625	0.32592773	0.08	0	9/3/2018	9	3	2018	3:14:08	11648	0.3	3	14	8	0	0.059326172	3.4804688	-0.34008789	-0.042236328	-0.87255859	7.6623535	0.19067383	0	0	0	0	0	0	0	0	0	0.9375	0.0625	0.30664063	0.12426758	-0.13745117	0.044677734	0	44330	0	0	0
849	850	850	Category E	-0.31176758	-0.19189453	-1.0078125	0.39355469	-0.022705078	0.34130859	0.08	0	9/3/2018	9	3	2018	3:14:08	11648	0.4	3	14	8	0	0.059326172	3.4804688	-0.34423828	-0.041015625	-0.87011719	8.3649902	0.20678711	0	0	0	0	0	0	0	0	0	0.93676758	0.063232422	0.32104492	0.032470703	-0.15063477	-0.13745117	0	44330	0	0	0
850	851	851	Category E	-0.2277832	-0.17993164	-0.88793945	0.36669922	-0.010742188	0.36889648	0.08	0	9/3/2018	9	3	2018	3:14:08	11648	0.5	3	14	8	0	0.059326172	3.4804688	-0.35083008	-0.040283203	-0.86938477	8.534668	0.18701172	0	0	0	0	0	0	0	0	0	0.93847656	0.061523438	0.28100586	0.12304688	-0.1394043	-0.018310547	0	44330	0	0	0
851	852	852	Category E	0.23999023	0.80395508	-0.6237793	0.33837891	-0.007568359	0.3840332	0.08	0	9/3/2018	9	3	2018	3:14:08	11648	0.6	3	14	8	0	0.059326172	3.4804688	-0.359375	-0.040283203	-0.86621094	1.6599121	1.0634766	0	0	0	0	0	0	0	0	0	0.9387207	0.061279297	1.6862793	0.59936523	0.84423828	0.24243164	0	44330	0	0	0
852	853	853	Category E	-0.25195313	-0.047851563	-0.68383789	0.29736328	-0.025878906	0.41772461	0.08	0	9/3/2018	9	3	2018	3:14:08	11648	0.7	3	14	8	0	0.059326172	3.4804688	-0.36743164	-0.037109375	-0.86279297	2.6032715	0.21337891	0	0	0	0	0	0	0	0	0	0.9387207	0.061279297	0.30541992	0.11547852	-0.010498047	0.17895508	0	44330	0	0	0
853	854	854	Category E	-0.39599609	-0.17993164	-1.0678711	0.30908203	-0.082763672	0.40161133	0.08	0	9/3/2018	9	3	2018	3:14:08	11648	0.8	3	14	8	0	0.059326172	3.4804688	-0.37353516	-0.040283203	-0.86352539	3.0224609	0.24829102	0	0	0	0	0	0	0	0	0	0.94165039	0.058349609	0.36621094	-0.022216797	-0.1394043	-0.20410156	0	44330	0	0	0
854	855	855	Category E	-0.37182617	0	-1.1037598	0.31884766	-0.075683594	0.39892578	0.08	0	9/3/2018	9	3	2018	3:14:08	11648	0.9	3	14	8	0	0.059326172	3.4804688	-0.37792969	-0.041503906	-0.86621094	2.3840332	0.2409668	0	0	0	0	0	0	0	0	0	0.94604492	0.053955078	0.28515625	0.006103516	0.041503906	-0.23730469	0	44330	0	0	0
855	856	856	Category E	-0.23999023	0.15576172	-0.94799805	0.35742188	-0.0703125	0.36889648	0.08	0	9/3/2018	9	3	2018	3:14:09	11649	0	3	14	9	0	0.059326172	3.4804688	-0.38037109	-0.046142578	-0.86547852	10.298096	0.25927734	0	0	0	0	0	0	0	0	0	0.9465332	0.053466797	0.42480469	0.14038086	0.2019043	-0.082275391	0	44330	0	0	0
856	857	857	Category E	-0.20385742	-0.059814453	-0.70776367	0.36157227	-0.061523438	0.36621094	0.08	0	9/3/2018	9	3	2018	3:14:09	11649	0.1	3	14	9	0	0.059326172	3.4804688	-0.38549805	-0.048828125	-0.86328125	17.340332	0.23925781	0	0	0	0	0	0	0	0	0	0.9465332	0.053466797	0.34790039	0.18164063	-0.010742188	0.15551758	0	44330	0	0	0
857	858	858	Category E	-0.46777344	-0.16796875	-0.74389648	0.35205078	-0.078125	0.36865234	0.08	0	9/3/2018	9	3	2018	3:14:09	11649	0.2	3	14	9	0	0.059326172	3.4804688	-0.39111328	-0.047851563	-0.85742188	15.101563	0.18188477	0	0	0	0	0	0	0	0	0	0.94360352	0.056396484	0.31005859	-0.076416016	-0.11987305	0.11352539	0	44330	0	0	0
858	859	859	Category E	-0.21582031	-0.21582031	-0.7199707	0.36523438	-0.10620117	0.35791016	0.08	0	9/3/2018	9	3	2018	3:14:09	11649	0.3	3	14	9	0	0.059326172	3.4804688	-0.39526367	-0.046386719	-0.85498047	11.636963	0.28125	0	0	0	0	0	0	0	0	0	0.94311523	0.056884766	0.48388672	0.17944336	-0.16918945	0.13500977	0	44330	0	0	0
859	860	860	Category E	-0.6237793	0.035888672	-0.94799805	0.38305664	-0.063964844	0.34741211	0.08	0	9/3/2018	9	3	2018	3:14:09	11649	0.4	3	14	9	0	0.059326172	3.4804688	-0.3984375	-0.044921875	-0.85449219	17.158447	0.2565918	0	0	0	0	0	0	0	0	0	0.9440918	0.055908203	0.39916992	-0.22509766	0.080810547	-0.093261719	0	44330	0	0	0
860	861	861	Category E	-0.34790039	0.011962891	-0.92382813	0.39306641	-0.051513672	0.34423828	0.08	0	9/3/2018	9	3	2018	3:14:09	11649	0.5	3	14	9	0	0.059326172	3.4804688	-0.39868164	-0.044189453	-0.8581543	25.523926	0.10009766	0	0	0	0	0	0	0	0	0	0.94726563	0.052734375	0.17260742	0.05078125	0.056152344	-0.065429688	0	44330	0	0	0
861	862	862	Category E	-0.39599609	-0.011962891	-0.94799805	0.40576172	-0.057128906	0.32641602	0.08	0	9/3/2018	9	3	2018	3:14:09	11649	0.6	3	14	9	0	0.059326172	3.4804688	-0.39306641	-0.042236328	-0.8581543	22.276367	0.094726563	0	0	0	0	0	0	0	0	0	0.94482422	0.055175781	0.12304688	-0.002685547	0.030273438	-0.089599609	0	44330	0	0	0
862	863	863	Category E	-0.38378906	0	-0.82788086	0.39282227	-0.066894531	0.34155273	0.08	0	9/3/2018	9	3	2018	3:14:09	11649	0.7	3	14	9	0	0.059326172	3.4804688	-0.38989258	-0.040771484	-0.85644531	19.494629	0.050292969	0	0	0	0	0	0	0	0	0	0.94189453	0.058105469	0.075683594	0.006103516	0.040771484	0.028564453	0	44330	0	0	0
863	864	864	Category E	-0.35986328	0.035888672	-0.83984375	0.359375	-0.095947266	0.36303711	0.08	0	9/3/2018	9	3	2018	3:14:09	11649	0.8	3	14	9	0	0.059326172	3.4804688	-0.38671875	-0.040527344	-0.85351563	22.233398	0.082275391	0	0	0	0	0	0	0	0	0	0.93798828	0.062011719	0.1171875	0.026855469	0.076416016	0.013671875	0	44330	0	0	0
864	865	865	Category E	-0.39599609	-0.011962891	-0.86376953	0.32055664	-0.12768555	0.38037109	0.08	0	9/3/2018	9	3	2018	3:14:09	11649	0.9	3	14	9	0	0.059326172	3.4804688	-0.38598633	-0.044677734	-0.85131836	26.895508	0.036376953	0	0	0	0	0	0	0	0	0	0.93579102	0.064208984	0.054931641	-0.009765625	0.032714844	-0.012207031	0	44330	0	0	0
865	866	866	Category E	-0.29980469	-0.14379883	-1.0559082	0.32373047	-0.16992188	0.37060547	0.08	0	9/3/2018	9	3	2018	3:14:10	11650	0	3	14	10	0	0.059326172	3.4804688	-0.3828125	-0.046142578	-0.85424805	23.025146	0.23876953	0	0	0	0	0	0	0	0	0	0.93725586	0.062744141	0.38208008	0.083007813	-0.09765625	-0.20141602	0	44330	0	0	0
866	867	867	Category E	-0.2878418	0.011962891	-0.75585938	0.33032227	-0.17553711	0.35766602	0.08	0	9/3/2018	9	3	2018	3:14:10	11650	0.1	3	14	10	0	0.059326172	3.4804688	-0.37792969	-0.047607422	-0.85961914	20.249268	0.14990234	0	0	0	0	0	0	0	0	0	0.94042969	0.059570313	0.25390625	0.090087891	0.059570313	0.10375977	0	44330	0	0	0
867	868	868	Category E	-0.49194336	-0.071777344	-0.73193359	0.29150391	-0.16650391	0.38671875	0.08	0	9/3/2018	9	3	2018	3:14:10	11650	0.2	3	14	10	0	0.059326172	3.4804688	-0.37524414	-0.049560547	-0.86499023	24.163818	0.1784668	0	0	0	0	0	0	0	0	0	0.94433594	0.055664063	0.27197266	-0.11645508	-0.021972656	0.13305664	0	44330	0	0	0
868	869	869	Category E	-0.57592773	-0.047851563	-0.85180664	0.26416016	-0.16821289	0.41235352	0.08	0	9/3/2018	9	3	2018	3:14:10	11650	0.3	3	14	10	0	0.059326172	3.4804688	-0.37353516	-0.049804688	-0.86083984	26.448242	0.20239258	0	0	0	0	0	0	0	0	0	0.93969727	0.060302734	0.21337891	-0.20214844	0.001953125	0.009033203	0	44330	0	0	0
869	870	870	Category E	-0.34790039	-0.20385742	-1.0319824	0.29516602	-0.14160156	0.40039063	0.08	0	9/3/2018	9	3	2018	3:14:10	11650	0.4	3	14	10	0	0.059326172	3.4804688	-0.37084961	-0.046875	-0.86328125	25.549316	0.23144531	0	0	0	0	0	0	0	0	0	0.94091797	0.059082031	0.34838867	0.022949219	-0.15673828	-0.16845703	0	44330	0	0	0
870	871	871	Category E	-0.3359375	0.10791016	-0.79199219	0.30664063	-0.15966797	0.39038086	0.08	0	9/3/2018	9	3	2018	3:14:10	11650	0.5	3	14	10	0	0.059326172	3.4804688	-0.36621094	-0.044433594	-0.86499023	24.57373	0.17163086	0	0	0	0	0	0	0	0	0	0.94042969	0.059570313	0.25585938	0.030273438	0.15234375	0.072998047	0	44330	0	0	0
871	872	872	Category E	-0.41992188	0.011962891	-0.68383789	0.3046875	-0.15625	0.390625	0.08	0	9/3/2018	9	3	2018	3:14:10	11650	0.6	3	14	10	0	0.059326172	3.4804688	-0.35888672	-0.043212891	-0.86694336	23.344971	0.20092773	0	0	0	0	0	0	0	0	0	0.93945313	0.060546875	0.29956055	-0.060791016	0.055175781	0.18310547	0	44330	0	0	0
872	873	873	Category E	-0.39599609	-0.023925781	-1.0559082	0.31933594	-0.13134766	0.38647461	0.08	0	9/3/2018	9	3	2018	3:14:10	11650	0.7	3	14	10	0	0.059326172	3.4804688	-0.35302734	-0.043457031	-0.86938477	17.925781	0.19213867	0	0	0	0	0	0	0	0	0	0.93920898	0.060791016	0.2487793	-0.042724609	0.01953125	-0.1862793	0	44330	0	0	0
873	874	874	Category E	-0.2878418	0	-1.0078125	0.33789063	-0.13989258	0.36547852	0.08	0	9/3/2018	9	3	2018	3:14:10	11650	0.8	3	14	10	0	0.059326172	3.4804688	-0.34570313	-0.041992188	-0.86816406	13.233398	0.15673828	0	0	0	0	0	0	0	0	0	0.93530273	0.064697266	0.23950195	0.057861328	0.041992188	-0.1394043	0	44330	0	0	0
874	875	875	Category E	-0.52783203	0.21582031	-0.97192383	0.34765625	-0.16455078	0.34912109	0.08	0	9/3/2018	9	3	2018	3:14:10	11650	0.9	3	14	10	0	0.059326172	3.4804688	-0.33959961	-0.04296875	-0.86889648	10.741211	0.3359375	0	0	0	0	0	0	0	0	0	0.93383789	0.066162109	0.54980469	-0.18798828	0.25878906	-0.1027832	0	44330	0	0	0
875	876	876	Category E	-0.46777344	0.047851563	-0.80395508	0.28637695	-0.14160156	0.40454102	0.08	0	9/3/2018	9	3	2018	3:14:11	11651	0	3	14	11	0	0.059326172	3.4804688	-0.33422852	-0.04296875	-0.87133789	5.4082031	0.17504883	0	0	0	0	0	0	0	0	0	0.93408203	0.065917969	0.29174805	-0.13330078	0.090820313	0.067382813	0	44330	0	0	0
876	877	877	Category E	-0.49194336	-0.011962891	-0.92382813	0.32421875	-0.12597656	0.38452148	0.08	0	9/3/2018	9	3	2018	3:14:11	11651	0.1	3	14	11	0	0.059570313	3.5255859	-0.33105469	-0.041748047	-0.87280273	1.0393066	0.17114258	0	0	0	0	0	0	0	0	0	0.93432617	0.065673828	0.24145508	-0.16064453	0.029785156	-0.05078125	0	44330	0	0	0
877	878	878	Category E	-0.49194336	-0.011962891	-0.91186523	0.35351563	-0.15356445	0.34863281	0.08	0	9/3/2018	9	3	2018	3:14:11	11651	0.2	3	14	11	0	0.059570313	3.5255859	-0.32714844	-0.040527344	-0.87231445	4.4841309	0.17163086	0	0	0	0	0	0	0	0	0	0.93261719	0.067382813	0.23291016	-0.16455078	0.028564453	-0.039306641	0	44330	0	0	0
878	879	879	Category E	-0.57592773	-0.21582031	-0.94799805	0.35693359	-0.13891602	0.34741211	0.08	0	9/3/2018	9	3	2018	3:14:11	11651	0.3	3	14	11	0	0.059570313	3.5255859	-0.32299805	-0.039794922	-0.87963867	6.2441406	0.31542969	0	0	0	0	0	0	0	0	0	0.93798828	0.062011719	0.49682617	-0.25268555	-0.17578125	-0.068115234	0	44330	0	0	0
879	880	880	Category E	-0.17993164	-0.10791016	-0.76782227	0.35742188	-0.13525391	0.35107422	0.08	0	9/3/2018	9	3	2018	3:14:11	11651	0.4	3	14	11	0	0.059570313	3.5255859	-0.31762695	-0.037109375	-0.88061523	4.9638672	0.19140625	0	0	0	0	0	0	0	0	0	0.93676758	0.063232422	0.32104492	0.13769531	-0.070556641	0.11279297	0	44330	0	0	0
880	881	881	Category E	-0.26391602	-0.011962891	-0.74389648	0.38232422	-0.1015625	0.34155273	0.08	0	9/3/2018	9	3	2018	3:14:11	11651	0.5	3	14	11	0	0.059570313	3.5255859	-0.31176758	-0.035644531	-0.88208008	4.3857422	0.14819336	0	0	0	0	0	0	0	0	0	0.9362793	0.063720703	0.20996094	0.047851563	0.023681641	0.13818359	0	44330	0	0	0
881	882	882	Category E	-0.53979492	-0.31176758	-0.89990234	0.32519531	-0.12524414	0.38378906	0.08	0	9/3/2018	9	3	2018	3:14:11	11651	0.6	3	14	11	0	0.059570313	3.5255859	-0.30859375	-0.034912109	-0.88256836	0.14477539	0.36108398	0	0	0	0	0	0	0	0	0	0.93579102	0.064208984	0.52514648	-0.23095703	-0.27685547	-0.017089844	0	44330	0	0	0
882	883	883	Category E	-0.43188477	-0.25195313	-0.69580078	0.30810547	-0.12988281	0.39306641	0.08	0	9/3/2018	9	3	2018	3:14:11	11651	0.7	3	14	11	0	0.059570313	3.5255859	-0.30444336	-0.034423828	-0.8815918	4.3154297	0.31298828	0	0	0	0	0	0	0	0	0	0.93334961	0.066650391	0.53051758	-0.12719727	-0.21728516	0.18579102	0	44330	0	0	0
883	884	884	Category E	-0.45581055	-0.047851563	-0.73193359	0.29321289	-0.125	0.40087891	0.08	0	9/3/2018	9	3	2018	3:14:11	11651	0.8	3	14	11	0	0.059570313	3.5255859	-0.29833984	-0.037353516	-0.88256836	4.7202148	0.21801758	0	0	0	0	0	0	0	0	0	0.93237305	0.067626953	0.31811523	-0.15722656	-0.010253906	0.15063477	0	44330	0	0	0
884	885	885	Category E	-0.47998047	0.14379883	-0.79199219	0.31396484	-0.11401367	0.39550781	0.08	0	9/3/2018	9	3	2018	3:14:11	11651	0.9	3	14	11	0	0.059570313	3.5255859	-0.29321289	-0.040283203	-0.88330078	4.5007324	0.27758789	0	0	0	0	0	0	0	0	0	0.93164063	0.068359375	0.46240234	-0.18652344	0.18408203	0.091308594	0	44330	0	0	0
885	886	886	Category E	-0.38378906	0.011962891	-1.0319824	0.36621094	-0.1328125	0.3503418	0.08	0	9/3/2018	9	3	2018	3:14:12	11652	0	3	14	12	0	0.059570313	3.5255859	-0.29052734	-0.041748047	-0.88891602	0.83056641	0.17895508	0	0	0	0	0	0	0	0	0	0.93603516	0.063964844	0.28979492	-0.093017578	0.053710938	-0.14282227	0	44330	0	0	0
886	887	887	Category E	-0.3359375	-0.10791016	-0.85180664	0.4128418	-0.15380859	0.29589844	0.08	0	9/3/2018	9	3	2018	3:14:12	11652	0.1	3	14	12	0	0.059570313	3.5255859	-0.28466797	-0.043212891	-0.89331055	7.6677246	0.092285156	0	0	0	0	0	0	0	0	0	0.93847656	0.061523438	0.15722656	-0.051025391	-0.064453125	0.041503906	0	44330	0	0	0
887	888	888	Category E	-0.44384766	0.16796875	-0.88793945	0.39038086	-0.1574707	0.3112793	0.08	0	9/3/2018	9	3	2018	3:14:12	11652	0.2	3	14	12	0	0.059570313	3.5255859	-0.27783203	-0.042480469	-0.89453125	15.665527	0.26806641	0	0	0	0	0	0	0	0	0	0.93774414	0.062255859	0.3828125	-0.16577148	0.21044922	0.006591797	0	44330	0	0	0
888	889	889	Category E	-0.3359375	0.10791016	-0.73193359	0.38720703	-0.1394043	0.32958984	0.08	0	9/3/2018	9	3	2018	3:14:12	11652	0.3	3	14	12	0	0.059570313	3.5255859	-0.27368164	-0.040527344	-0.89379883	17.918457	0.22827148	0	0	0	0	0	0	0	0	0	0.93554688	0.064453125	0.37255859	-0.062011719	0.1484375	0.16186523	0	44330	0	0	0
889	890	890	Category E	-0.50390625	0.047851563	-0.87597656	0.37646484	-0.099853516	0.3503418	0.08	0	9/3/2018	9	3	2018	3:14:12	11652	0.4	3	14	12	0	0.059570313	3.5255859	-0.27124023	-0.038330078	-0.89526367	22.937012	0.2487793	0	0	0	0	0	0	0	0	0	0.9362793	0.063720703	0.33813477	-0.23242188	0.086181641	0.019287109	0	44330	0	0	0
890	891	891	Category E	-0.65991211	0.023925781	-0.68383789	0.3918457	-0.1003418	0.33569336	0.08	0	9/3/2018	9	3	2018	3:14:12	11652	0.5	3	14	12	0	0.059570313	3.5255859	-0.26733398	-0.035888672	-0.89453125	26.702148	0.44946289	0	0	0	0	0	0	0	0	0	0.93432617	0.065673828	0.66308594	-0.39233398	0.059814453	0.21069336	0	44330	0	0	0
891	892	892	Category E	-0.59985352	0.23999023	-0.68383789	0.3684082	-0.07421875	0.36108398	0.08	0	9/3/2018	9	3	2018	3:14:12	11652	0.6	3	14	12	0	0.059570313	3.5255859	-0.2644043	-0.033447266	-0.89550781	28.872559	0.48168945	0	0	0	0	0	0	0	0	0	0.93432617	0.065673828	0.82055664	-0.33520508	0.2734375	0.21166992	0	44330	0	0	0
892	893	893	Category E	-0.45581055	-0.25195313	-0.99584961	0.40039063	-0.027587891	0.33813477	0.08	0	9/3/2018	9	3	2018	3:14:12	11652	0.7	3	14	12	0	0.059570313	3.5255859	-0.26733398	-0.043212891	-0.89941406	24.137695	0.296875	0	0	0	0	0	0	0	0	0	0.93945313	0.060546875	0.49316406	-0.18823242	-0.20849609	-0.096191406	0	44330	0	0	0
893	894	894	Category E	-0.35986328	-0.11987305	-1.0678711	0.43994141	-0.029541016	0.29321289	0.08	0	9/3/2018	9	3	2018	3:14:12	11652	0.8	3	14	12	0	0.059570313	3.5255859	-0.26416016	-0.042480469	-0.90283203	18.140381	0.20556641	0	0	0	0	0	0	0	0	0	0.94165039	0.058349609	0.33740234	-0.095458984	-0.077148438	-0.16479492	0	44330	0	0	0
894	895	895	Category E	-0.32397461	-0.25195313	-0.88793945	0.42504883	-0.033203125	0.30151367	0.08	0	9/3/2018	9	3	2018	3:14:12	11652	0.9	3	14	12	0	0.059570313	3.5255859	-0.2590332	-0.040283203	-0.90136719	16.463867	0.22143555	0	0	0	0	0	0	0	0	0	0.9387207	0.061279297	0.28979492	-0.064697266	-0.21142578	0.013427734	0	44330	0	0	0
895	896	896	Category E	-0.41992188	-0.2277832	-0.93579102	0.41113281	-0.061035156	0.32446289	0.08	0	9/3/2018	9	3	2018	3:14:13	11653	0	3	14	13	0	0.059570313	3.5255859	-0.25439453	-0.040283203	-0.89941406	7.5476074	0.25244141	0	0	0	0	0	0	0	0	0	0.93554688	0.064453125	0.38891602	-0.1652832	-0.18725586	-0.036132813	0	44330	0	0	0
896	897	897	Category E	-0.57592773	0.011962891	-0.69580078	0.36035156	-0.081542969	0.36962891	0.08	0	9/3/2018	9	3	2018	3:14:13	11653	0.1	3	14	13	0	0.059570313	3.5255859	-0.25146484	-0.041748047	-0.89941406	1.8820801	0.38671875	0	0	0	0	0	0	0	0	0	0.93505859	0.064941406	0.58178711	-0.32421875	0.053710938	0.20361328	0	44330	0	0	0
897	898	898	Category E	-0.51586914	-0.095947266	-0.70776367	0.29541016	-0.090332031	0.40893555	0.08	0	9/3/2018	9	3	2018	3:14:13	11653	0.2	3	14	13	0	0.059570313	3.5255859	-0.24902344	-0.041015625	-0.90209961	6.8493652	0.33447266	0	0	0	0	0	0	0	0	0	0.93676758	0.063232422	0.51586914	-0.26660156	-0.0546875	0.19433594	0	44330	0	0	0
898	899	899	Category E	-0.45581055	-0.083984375	-0.87597656	0.31640625	-0.10742188	0.39501953	0.08	0	9/3/2018	9	3	2018	3:14:13	11653	0.3	3	14	13	0	0.059570313	3.5255859	-0.24316406	-0.038818359	-0.90454102	5.6870117	0.21899414	0	0	0	0	0	0	0	0	0	0.9375	0.0625	0.28613281	-0.21240234	-0.044921875	0.028564453	0	44330	0	0	0
899	900	900	Category E	-0.23999023	-0.071777344	-1.2478027	0.32226563	-0.10839844	0.38818359	0.08	0	9/3/2018	9	3	2018	3:14:13	11653	0.4	3	14	13	0	0.059570313	3.5255859	-0.24047852	-0.036132813	-0.9074707	3.6960449	0.34179688	0	0	0	0	0	0	0	0	0	0.93969727	0.060302734	0.3762207	0.000488281	-0.035400391	-0.34008789	0	44330	0	0	0
900	901	901	Category E	-0.20385742	0.035888672	-0.97192383	0.36132813	-0.076904297	0.36279297	0.08	0	9/3/2018	9	3	2018	3:14:13	11653	0.5	3	14	13	0	0.059570313	3.5255859	-0.23266602	-0.036865234	-0.90795898	0.32739258	0.10107422	0	0	0	0	0	0	0	0	0	0.93798828	0.062011719	0.16552734	0.028808594	0.072753906	-0.063720703	0	44330	0	0	0
901	902	902	Category E	-0.19189453	-0.059814453	-0.82788086	0.34472656	-0.015625	0.38916016	0.08	0	9/3/2018	9	3	2018	3:14:13	11653	0.6	3	14	13	0	0.059570313	3.5255859	-0.22851563	-0.036865234	-0.90795898	4.4943848	0.091064453	0	0	0	0	0	0	0	0	0	0.93701172	0.062988281	0.13964844	0.036621094	-0.022705078	0.080078125	0	44330	0	0	0
902	903	903	Category E	-0.17993164	-0.023925781	-0.86376953	0.32861328	0.009033203	0.39916992	0.08	0	9/3/2018	9	3	2018	3:14:13	11653	0.7	3	14	13	0	0.059570313	3.5255859	-0.22363281	-0.036621094	-0.90795898	10.428223	0.063476563	0	0	0	0	0	0	0	0	0	0.93579102	0.064208984	0.10058594	0.043701172	0.012695313	0.044189453	0	44330	0	0	0
903	904	904	Category E	-0.17993164	-0.15576172	-0.75585938	0.30883789	0.041748047	0.4128418	0.08	0	9/3/2018	9	3	2018	3:14:13	11653	0.8	3	14	13	0	0.059570313	3.5255859	-0.21875	-0.036621094	-0.90917969	14.731445	0.19799805	0	0	0	0	0	0	0	0	0	0.93579102	0.064208984	0.3112793	0.038818359	-0.11889648	0.15332031	0	44330	0	0	0
904	905	905	Category E	0	-0.11987305	-1.2119141	0.26000977	0.046142578	0.43408203	0.08	0	9/3/2018	9	3	2018	3:14:13	11653	0.9	3	14	13	0	0.059570313	3.5255859	-0.21411133	-0.036865234	-0.91064453	16.313477	0.37866211	0	0	0	0	0	0	0	0	0	0.9362793	0.063720703	0.59814453	0.21411133	-0.082763672	-0.30102539	0	44330	0	0	0
905	906	906	Category E	0.071777344	-0.14379883	-0.95996094	0.27172852	0.055908203	0.43530273	0.08	0	9/3/2018	9	3	2018	3:14:14	11654	0	3	14	14	0	0.059570313	3.5255859	-0.20922852	-0.036865234	-0.91186523	21.103516	0.30444336	0	0	0	0	0	0	0	0	0	0.9362793	0.063720703	0.43603516	0.28100586	-0.10693359	-0.047851563	0	44330	0	0	0
906	907	907	Category E	-0.071777344	-0.17993164	-0.95996094	0.27441406	0.020996094	0.43359375	0.08	0	9/3/2018	9	3	2018	3:14:14	11654	0.111	3	14	14	0	0.059570313	3.5255859	-0.20532227	-0.034912109	-0.91064453	24.950684	0.203125	0	0	0	0	0	0	0	0	0	0.93408203	0.065917969	0.32788086	0.13354492	-0.14477539	-0.049072266	0	44330	0	0	0
907	908	908	Category E	-0.27587891	-0.095947266	-0.75585938	0.24707031	0.005859375	0.44335938	0.08	0	9/3/2018	9	3	2018	3:14:14	11654	0.222	3	14	14	0	0.059570313	3.5255859	-0.20166016	-0.03515625	-0.91259766	27.421631	0.18383789	0	0	0	0	0	0	0	0	0	0.93530273	0.064697266	0.29150391	-0.073974609	-0.060546875	0.15673828	0	44330	0	0	0
908	909	909	Category E	-0.035888672	-0.035888672	-1.2839355	0.20800781	0.001464844	0.46142578	0.08	0	9/3/2018	9	3	2018	3:14:14	11654	0.333	3	14	14	0	0.059570313	3.5255859	-0.19555664	-0.033935547	-0.9152832	29.121826	0.40136719	0	0	0	0	0	0	0	0	0	0.93676758	0.063232422	0.52978516	0.15966797	-0.001708984	-0.3684082	0	44330	0	0	0
909	910	910	Category E	-0.023925781	0.047851563	-1.0678711	0.23730469	0.015380859	0.44360352	0.08	0	9/3/2018	9	3	2018	3:14:14	11654	0.444	3	14	14	0	0.059570313	3.5255859	-0.18823242	-0.033203125	-0.91650391	27.890137	0.23754883	0	0	0	0	0	0	0	0	0	0.9362793	0.063720703	0.39672852	0.16430664	0.081054688	-0.15112305	0	44330	0	0	0
910	911	911	Category E	0.011962891	0.023925781	-0.74389648	0.24731445	0.029785156	0.44604492	0.08	0	9/3/2018	9	3	2018	3:14:14	11654	0.555	3	14	14	0	0.059570313	3.5255859	-0.18408203	-0.030517578	-0.91503906	27.193115	0.26611328	0	0	0	0	0	0	0	0	0	0.93383789	0.066162109	0.421875	0.19604492	0.054443359	0.17114258	0	44330	0	0	0
911	912	912	Category E	-0.16796875	-0.047851563	-0.82788086	0.23217773	0.060302734	0.4543457	0.08	0	9/3/2018	9	3	2018	3:14:14	11654	0.666	3	14	14	0	0.059570313	3.5255859	-0.18041992	-0.031738281	-0.91674805	25.204102	0.091308594	0	0	0	0	0	0	0	0	0	0.93505859	0.064941406	0.11743164	0.012451172	-0.015869141	0.088867188	0	44330	0	0	0
912	913	913	Category E	-0.083984375	0.047851563	-0.94799805	0.21411133	0.062988281	0.45898438	0.08	0	9/3/2018	9	3	2018	3:14:14	11654	0.777	3	14	14	0	0.059570313	3.5255859	-0.17529297	-0.031738281	-0.92016602	20.710693	0.12426758	0	0	0	0	0	0	0	0	0	0.93725586	0.062744141	0.19873047	0.091308594	0.079589844	-0.027587891	0	44330	0	0	0
913	914	914	Category E	0.10791016	-0.10791016	-1.0078125	0.2277832	0.069091797	0.4543457	0.08	0	9/3/2018	9	3	2018	3:14:14	11654	0.888	3	14	14	0	0.059570313	3.5255859	-0.17016602	-0.03125	-0.91870117	17.986572	0.30175781	0	0	0	0	0	0	0	0	0	0.93505859	0.064941406	0.44335938	0.27807617	-0.076416016	-0.088867188	0	44330	0	0	0
914	915	915	Category E	0.023925781	-0.083984375	-0.93579102	0.24902344	0.057373047	0.44555664	0.08	0	9/3/2018	9	3	2018	3:14:15	11655	0	3	14	15	0	0.059326172	3.4675781	-0.16650391	-0.03125	-0.91796875	16.895264	0.19824219	0	0	0	0	0	0	0	0	0	0.93334961	0.066650391	0.26074219	0.19042969	-0.052490234	-0.017578125	0	44330	0	0	0
915	916	916	Category E	-0.19189453	-0.011962891	-0.85180664	0.23535156	0.029052734	0.45483398	0.08	0	9/3/2018	9	3	2018	3:14:15	11655	0.1	3	14	15	0	0.059326172	3.4675781	-0.15991211	-0.033691406	-0.91748047	15.991943	0.076171875	0	0	0	0	0	0	0	0	0	0.93188477	0.068115234	0.11938477	-0.031738281	0.021728516	0.065673828	0	44330	0	0	0
916	917	917	Category E	-0.083984375	-0.071777344	-0.68383789	0.21142578	0.012939453	0.46362305	0.08	0	9/3/2018	9	3	2018	3:14:15	11655	0.2	3	14	15	0	0.059326172	3.4675781	-0.15405273	-0.033935547	-0.91918945	13.427246	0.24829102	0	0	0	0	0	0	0	0	0	0.93261719	0.067382813	0.34301758	0.070068359	-0.037597656	0.23535156	0	44330	0	0	0
917	918	918	Category E	-0.047851563	-0.11987305	-1.3198242	0.21411133	0	0.46240234	0.08	0	9/3/2018	9	3	2018	3:14:15	11655	0.3	3	14	15	0	0.059326172	3.4675781	-0.14794922	-0.033691406	-0.91967773	10.578369	0.42114258	0	0	0	0	0	0	0	0	0	0.93212891	0.067871094	0.58618164	0.10009766	-0.0859375	-0.39990234	0	44330	0	0	0
918	919	919	Category E	0.11987305	0.10791016	-1.0078125	0.23632813	0.018310547	0.44873047	0.08	0	9/3/2018	9	3	2018	3:14:15	11655	0.4	3	14	15	0	0.059326172	3.4675781	-0.14208984	-0.033447266	-0.91992188	7.7773438	0.31030273	0	0	0	0	0	0	0	0	0	0.93164063	0.068359375	0.4909668	0.26196289	0.14135742	-0.087646484	0	44330	0	0	0
919	920	920	Category E	0.035888672	-0.035888672	-0.98388672	0.22045898	0.047607422	0.45996094	0.08	0	9/3/2018	9	3	2018	3:14:15	11655	0.5	3	14	15	0	0.059326172	3.4675781	-0.13500977	-0.030517578	-0.91992188	6.8007813	0.18261719	0	0	0	0	0	0	0	0	0	0.93017578	0.069824219	0.23999023	0.17089844	-0.005126953	-0.063720703	0	44330	0	0	0
920	921	921	Category E	-0.19189453	-0.023925781	-0.89990234	0.18725586	0.064697266	0.46850586	0.08	0	9/3/2018	9	3	2018	3:14:15	11655	0.6	3	14	15	0	0.059326172	3.4675781	-0.1328125	-0.029052734	-0.92211914	3.5788574	0.063232422	0	0	0	0	0	0	0	0	0	0.93212891	0.067871094	0.086669922	-0.058837891	0.005126953	0.022216797	0	44330	0	0	0
921	922	922	Category E	-0.19189453	-0.023925781	-0.74389648	0.16748047	0.053955078	0.47973633	0.08	0	9/3/2018	9	3	2018	3:14:15	11655	0.7	3	14	15	0	0.059326172	3.4675781	-0.12939453	-0.029052734	-0.92431641	0.93798828	0.19091797	0	0	0	0	0	0	0	0	0	0.93383789	0.066162109	0.24804688	-0.062255859	0.005126953	0.18041992	0	44330	0	0	0
922	923	923	Category E	-0.035888672	-0.083984375	-1.0917969	0.18164063	0.032470703	0.47363281	0.08	0	9/3/2018	9	3	2018	3:14:15	11655	0.8	3	14	15	0	0.059326172	3.4675781	-0.12255859	-0.024902344	-0.92480469	0.28369141	0.19702148	0	0	0	0	0	0	0	0	0	0.93334961	0.066650391	0.3125	0.086669922	-0.058837891	-0.16674805	0	44330	0	0	0
923	924	924	Category E	0	-0.15576172	-1.079834	0.18041992	0.053710938	0.47314453	0.08	0	9/3/2018	9	3	2018	3:14:15	11655	0.9	3	14	15	0	0.059326172	3.4675781	-0.11743164	-0.021728516	-0.92822266	6.0578613	0.23388672	0	0	0	0	0	0	0	0	0	0.93579102	0.064208984	0.40307617	0.11743164	-0.13378906	-0.15136719	0	44330	0	0	0
924	925	925	Category E	-0.011962891	-0.095947266	-0.91186523	0.20385742	0.049560547	0.46362305	0.08	0	9/3/2018	9	3	2018	3:14:16	11656	0	3	14	16	0	0.059326172	3.4675781	-0.11206055	-0.020996094	-0.93115234	20.056396	0.12646484	0	0	0	0	0	0	0	0	0	0.93798828	0.062011719	0.19433594	0.10009766	-0.074707031	0.019287109	0	44330	0	0	0
925	926	926	Category E	-0.011962891	-0.095947266	-0.92382813	0.19702148	0.040771484	0.46899414	0.08	0	9/3/2018	9	3	2018	3:14:16	11656	0.1	3	14	16	0	0.059326172	3.4675781	-0.10595703	-0.024169922	-0.93359375	39.385254	0.1184082	0	0	0	0	0	0	0	0	0	0.93994141	0.060058594	0.17529297	0.093994141	-0.071533203	0.009765625	0	44330	0	0	0
926	927	927	Category L	0.023925781	0	-0.95996094	-0.22631836	0.088867188	0.4621582	0.08	0	9/3/2018	9	3	2018	4:23:14	15794	0.7	4	23	14	0	0.059570313	3.5288086	-0.1003418	-0.025878906	-0.93237305	68.44458	0.12988281	0	0	0	0	0	0	0	0	0	0.93823242	0.061767578	0.17749023	0.12426758	0.025878906	-0.02734375	0	44330	0	0	0
927	928	928	Category L	0.011962891	-0.011962891	-0.93579102	-0.22290039	0.086181641	0.46435547	0.08	0	9/3/2018	9	3	2018	4:23:14	15794	0.8	4	23	14	0	0.059570313	3.5288086	-0.095214844	-0.025878906	-0.93359375	99.160889	0.1081543	0	0	0	0	0	0	0	0	0	0.93896484	0.061035156	0.12329102	0.10717773	0.013916016	-0.001953125	0	44330	0	0	0
928	929	929	Category L	-0.011962891	0	-0.94799805	-0.22192383	0.087890625	0.46606445	0.08	0	9/3/2018	9	3	2018	4:23:14	15794	0.9	4	23	14	0	0.059570313	3.5288086	-0.089355469	-0.028320313	-0.93334961	118.62012	0.083740234	0	0	0	0	0	0	0	0	0	0.93798828	0.062011719	0.12036133	0.077392578	0.028320313	-0.014404297	0	44330	0	0	0
929	930	930	Category L	0	0	-0.94799805	-0.22290039	0.086181641	0.46435547	0.08	0	9/3/2018	9	3	2018	4:23:15	15795	0	4	23	15	0	0.059570313	3.5288086	-0.083496094	-0.03125	-0.93505859	131.66821	0.090087891	0	0	0	0	0	0	0	0	0	0.93945313	0.060546875	0.12768555	0.083496094	0.03125	-0.012695313	0	44330	0	0	0
930	931	931	Category L	0	0.011962891	-0.95996094	-0.22998047	0.08984375	0.46801758	0.08	0	9/3/2018	9	3	2018	4:23:15	15795	0.1	4	23	15	0	0.059570313	3.5288086	-0.075927734	-0.032226563	-0.93579102	138.85938	0.091064453	0	0	0	0	0	0	0	0	0	0.93945313	0.060546875	0.14428711	0.075927734	0.044189453	-0.023925781	0	44330	0	0	0
931	932	932	Category L	0	0.023925781	-0.94799805	-0.21728516	0.084472656	0.46435547	0.08	0	9/3/2018	9	3	2018	4:23:15	15795	0.2	4	23	15	0	0.059570313	3.5288086	-0.065185547	-0.034179688	-0.93823242	143.90674	0.087890625	0	0	0	0	0	0	0	0	0	0.94116211	0.058837891	0.13305664	0.065185547	0.058105469	-0.009521484	0	44330	0	0	0
932	933	933	Category L	0.011962891	0	-0.95996094	-0.22705078	0.086914063	0.46704102	0.08	0	9/3/2018	9	3	2018	4:23:15	15795	0.3	4	23	15	0	0.059570313	3.5288086	-0.057128906	-0.037597656	-0.94116211	147.3313	0.080810547	0	0	0	0	0	0	0	0	0	0.94360352	0.056396484	0.12548828	0.069091797	0.037597656	-0.018554688	0	44330	0	0	0
933	934	934	Category L	0.011962891	0	-0.94799805	-0.22070313	0.087158203	0.46728516	0.08	0	9/3/2018	9	3	2018	4:23:15	15795	0.4	4	23	15	0	0.059570313	3.5288086	-0.051025391	-0.034423828	-0.93945313	143.20459	0.072265625	0	0	0	0	0	0	0	0	0	0.94165039	0.058349609	0.10595703	0.062988281	0.034423828	-0.008300781	0	44330	0	0	0
934	935	935	Category L	0	0.011962891	-0.94799805	-0.21679688	0.082763672	0.46630859	0.08	0	9/3/2018	9	3	2018	4:23:15	15795	0.5	4	23	15	0	0.059570313	3.5288086	-0.046142578	-0.033203125	-0.93847656	131.14941	0.065429688	0	0	0	0	0	0	0	0	0	0.94018555	0.059814453	0.10083008	0.046142578	0.045166016	-0.009277344	0	44330	0	0	0
935	936	936	Category L	-0.011962891	0.023925781	-0.94799805	-0.21655273	0.082275391	0.46630859	0.08	0	9/3/2018	9	3	2018	4:23:15	15795	0.6	4	23	15	0	0.059570313	3.5288086	-0.041992188	-0.030029297	-0.93969727	114.08398	0.062255859	0	0	0	0	0	0	0	0	0	0.94116211	0.058837891	0.092041016	0.030029297	0.053955078	-0.008056641	0	44330	0	0	0
936	937	937	Category L	0	0.011962891	-0.91186523	-0.22460938	0.088623047	0.45922852	0.08	0	9/3/2018	9	3	2018	4:23:15	15795	0.7	4	23	15	0	0.059570313	3.5288086	-0.036621094	-0.027099609	-0.94018555	85.924805	0.060791016	0	0	0	0	0	0	0	0	0	0.94140625	0.05859375	0.10449219	0.036621094	0.0390625	0.028320313	0	44330	0	0	0
937	938	938	Category L	-0.011962891	0	-0.94799805	-0.2199707	0.087158203	0.46533203	0.08	0	9/3/2018	9	3	2018	4:23:15	15795	0.8	4	23	15	0	0.059570313	3.5288086	-0.029296875	-0.02734375	-0.94311523	54.250244	0.032714844	0	0	0	0	0	0	0	0	0	0.9440918	0.055908203	0.049560547	0.017333984	0.02734375	-0.004638672	0	44330	0	0	0
938	939	939	Category L	0	0	-0.95996094	-0.21728516	0.084472656	0.46728516	0.08	0	9/3/2018	9	3	2018	4:23:15	15795	0.9	4	23	15	0	0.059570313	3.5288086	-0.022460938	-0.026611328	-0.94555664	33.375244	0.037841797	0	0	0	0	0	0	0	0	0	0.94628906	0.053710938	0.063476563	0.022460938	0.026611328	-0.014160156	0	44330	0	0	0
939	940	940	Category L	0	-0.011962891	-0.97192383	-0.22436523	0.074951172	0.46289063	0.08	0	9/3/2018	9	3	2018	4:23:16	15796	0	4	23	16	0	0.059570313	3.5288086	-0.016113281	-0.025634766	-0.94628906	18.407227	0.033203125	0	0	0	0	0	0	0	0	0	0.94677734	0.053222656	0.055664063	0.016113281	0.013671875	-0.025390625	0	44330	0	0	0
940	941	941	Category L	0	0	-0.93579102	-0.22021484	0.085205078	0.46630859	0.08	0	9/3/2018	9	3	2018	4:23:16	15796	0.1	4	23	16	0	0.059326172	3.4853027	-0.012451172	-0.024902344	-0.94238281	11.033936	0.028564453	0	0	0	0	0	0	0	0	0	0.94287109	0.057128906	0.043945313	0.012451172	0.024902344	0.006591797	0	44330	0	0	0
941	942	942	Category L	-0.011962891	0.011962891	-0.93579102	-0.23413086	0.089111328	0.46411133	0.08	0	9/3/2018	9	3	2018	4:23:16	15796	0.2	4	23	16	0	0.059326172	3.4853027	-0.009033203	-0.025390625	-0.94213867	5.7993164	0.038085938	0	0	0	0	0	0	0	0	0	0.94238281	0.057617188	0.046630859	-0.002685547	0.037353516	0.006347656	0	44330	0	0	0
942	943	943	Category L	0.011962891	0	-0.93579102	-0.22705078	0.083984375	0.46484375	0.08	0	9/3/2018	9	3	2018	4:23:16	15796	0.3	4	23	16	0	0.059326172	3.4853027	-0.006103516	-0.024902344	-0.94335938	3.4790039	0.031738281	0	0	0	0	0	0	0	0	0	0.94384766	0.056152344	0.05078125	0.018066406	0.024902344	0.007568359	0	44330	0	0	0
943	944	944	Category L	0	0.011962891	-0.94799805	-0.2253418	0.079589844	0.46411133	0.08	0	9/3/2018	9	3	2018	4:23:16	15796	0.4	4	23	16	0	0.059326172	3.4853027	-0.003173828	-0.025146484	-0.94458008	2.3422852	0.037353516	0	0	0	0	0	0	0	0	0	0.94482422	0.055175781	0.043701172	0.003173828	0.037109375	-0.003173828	0	44330	0	0	0
944	945	945	Category L	0	0	-0.95996094	-0.22290039	0.08203125	0.45727539	0.08	0	9/3/2018	9	3	2018	4:23:16	15796	0.5	4	23	16	0	0.059326172	3.4853027	-0.000244141	-0.023193359	-0.94677734	2.0341797	0.026611328	0	0	0	0	0	0	0	0	0	0.94702148	0.052978516	0.036621094	0.000244141	0.023193359	-0.012939453	0	44330	0	0	0
945	946	946	Category L	0.011962891	0.011962891	-0.95996094	-0.21923828	0.080566406	0.46606445	0.08	0	9/3/2018	9	3	2018	4:23:16	15796	0.6	4	23	16	0	0.059326172	3.4853027	0.000244141	-0.021972656	-0.94335938	2.1474609	0.039550781	0	0	0	0	0	0	0	0	0	0.94360352	0.056396484	0.062011719	0.011474609	0.033935547	-0.016357422	0	44330	0	0	0
946	947	947	Category L	0	-0.011962891	-0.92382813	-0.22705078	0.083984375	0.46606445	0.08	0	9/3/2018	9	3	2018	4:23:16	15796	0.7	4	23	16	0	0.059326172	3.4853027	0	-0.020507813	-0.94335938	1.9331055	0.021484375	0	0	0	0	0	0	0	0	0	0.94360352	0.056396484	0.028076172	0	0.008544922	0.01953125	0	44330	0	0	0
947	948	948	Category L	0	0.011962891	-0.94799805	-0.21899414	0.075195313	0.46826172	0.08	0	9/3/2018	9	3	2018	4:23:16	15796	0.8	4	23	16	0	0.059326172	3.4853027	0.001464844	-0.018310547	-0.94311523	1.9301758	0.030761719	0	0	0	0	0	0	0	0	0	0.94335938	0.056640625	0.036621094	-0.001464844	0.030273438	-0.004638672	0	44330	0	0	0
948	949	949	Category L	0.011962891	0.023925781	-0.93579102	-0.22680664	0.0703125	0.46875	0.08	0	9/3/2018	9	3	2018	4:23:16	15796	0.9	4	23	16	0	0.059326172	3.4853027	0.005615234	-0.017333984	-0.9453125	2.1850586	0.042724609	0	0	0	0	0	0	0	0	0	0.9453125	0.0546875	0.057128906	0.006103516	0.041259766	0.009521484	0	44330	0	0	0
949	950	950	Category L	-0.023925781	0.011962891	-0.92382813	-0.22265625	0.06640625	0.46655273	0.08	0	9/3/2018	9	3	2018	4:23:17	15797	0	4	23	17	0	0.059326172	3.4853027	0.006347656	-0.017333984	-0.94091797	2.5258789	0.045654297	0	0	0	0	0	0	0	0	0	0.94116211	0.058837891	0.076904297	-0.030273438	0.029296875	0.017089844	0	44330	0	0	0
950	951	951	Category L	-0.035888672	0	-0.93579102	-0.22412109	0.063964844	0.46655273	0.08	0	9/3/2018	9	3	2018	4:23:17	15797	0.1	4	23	17	0	0.059326172	3.4853027	0.007080078	-0.018066406	-0.93896484	2.572998	0.046630859	0	0	0	0	0	0	0	0	0	0.93920898	0.060791016	0.064208984	-0.04296875	0.018066406	0.003173828	0	44330	0	0	0
951	952	952	Category L	0	0.011962891	-0.94799805	-0.22241211	0.056884766	0.4675293	0.08	0	9/3/2018	9	3	2018	4:23:17	15797	0.2	4	23	17	0	0.059326172	3.4853027	0.007324219	-0.018798828	-0.94140625	2.7114258	0.032470703	0	0	0	0	0	0	0	0	0	0.94165039	0.058349609	0.044921875	-0.007324219	0.030761719	-0.006347656	0	44330	0	0	0
952	953	953	Category L	0	0.011962891	-0.94799805	-0.22412109	0.060302734	0.46362305	0.08	0	9/3/2018	9	3	2018	4:23:17	15797	0.3	4	23	17	0	0.059326172	3.4853027	0.010009766	-0.018554688	-0.94287109	3.0595703	0.032470703	0	0	0	0	0	0	0	0	0	0.94311523	0.056884766	0.045410156	-0.010009766	0.030517578	-0.004882813	0	44330	0	0	0
953	954	954	Category L	0.011962891	0.011962891	-0.93579102	-0.22143555	0.059326172	0.46557617	0.08	0	9/3/2018	9	3	2018	4:23:17	15797	0.4	4	23	17	0	0.059326172	3.4853027	0.011474609	-0.01953125	-0.94262695	3.432373	0.032226563	0	0	0	0	0	0	0	0	0	0.94287109	0.057128906	0.038818359	0.000244141	0.031494141	0.006835938	0	44330	0	0	0
954	955	955	Category L	0	0.023925781	-0.93579102	-0.22509766	0.062011719	0.46264648	0.08	0	9/3/2018	9	3	2018	4:23:17	15797	0.5	4	23	17	0	0.059326172	3.4853027	0.010742188	-0.018554688	-0.94140625	3.2060547	0.044189453	0	0	0	0	0	0	0	0	0	0.94165039	0.058349609	0.059082031	-0.010742188	0.042480469	0.005615234	0	44330	0	0	0
955	956	956	Category L	0	0.011962891	-0.93579102	-0.22583008	0.066650391	0.46142578	0.08	0	9/3/2018	9	3	2018	4:23:17	15797	0.6	4	23	17	0	0.059326172	3.4853027	0.010742188	-0.018066406	-0.94140625	2.8513184	0.032470703	0	0	0	0	0	0	0	0	0	0.94165039	0.058349609	0.046630859	-0.010742188	0.030029297	0.005615234	0	44330	0	0	0
956	957	957	Category L	0	0.023925781	-0.97192383	-0.22509766	0.060546875	0.46850586	0.08	0	9/3/2018	9	3	2018	4:23:17	15797	0.7	4	23	17	0	0.059326172	3.4853027	0.013427734	-0.018066406	-0.94213867	3.0341797	0.053222656	0	0	0	0	0	0	0	0	0	0.94238281	0.057617188	0.085205078	-0.013427734	0.041992188	-0.029541016	0	44330	0	0	0
957	958	958	Category L	-0.023925781	0	-0.93579102	-0.23120117	0.064941406	0.46533203	0.08	0	9/3/2018	9	3	2018	4:23:17	15797	0.8	4	23	17	0	0.059326172	3.4853027	0.015136719	-0.017333984	-0.9453125	2.8764648	0.043945313	0	0	0	0	0	0	0	0	0	0.94555664	0.054443359	0.066162109	-0.0390625	0.017333984	0.009521484	0	44330	0	0	0
958	959	959	Category L	-0.011962891	0.011962891	-0.93579102	-0.22827148	0.061523438	0.46850586	0.08	0	9/3/2018	9	3	2018	4:23:17	15797	0.9	4	23	17	0	0.059326172	3.4853027	0.016357422	-0.016113281	-0.94067383	2.5656738	0.040283203	0	0	0	0	0	0	0	0	0	0.94091797	0.059082031	0.061523438	-0.028320313	0.028076172	0.004882813	0	44330	0	0	0
959	960	960	Category L	0	0.011962891	-0.94799805	-0.22607422	0.061767578	0.45849609	0.08	0	9/3/2018	9	3	2018	4:23:18	15798	0	4	23	18	0	0.059326172	3.4853027	0.015380859	-0.017333984	-0.93969727	2.2646484	0.034179688	0	0	0	0	0	0	0	0	0	0.93994141	0.060058594	0.052978516	-0.015380859	0.029296875	-0.008056641	0	44330	0	0	0
960	961	961	Category L	0	0	-0.92382813	-0.22509766	0.059570313	0.4675293	0.08	0	9/3/2018	9	3	2018	4:23:18	15798	0.1	4	23	18	0	0.059326172	3.4853027	0.015625	-0.016845703	-0.93896484	2.3718262	0.027587891	0	0	0	0	0	0	0	0	0	0.93920898	0.060791016	0.047851563	-0.015625	0.016845703	0.015136719	0	44330	0	0	0
961	962	962	Category L	0.011962891	0.011962891	-0.93579102	-0.22583008	0.059570313	0.46630859	0.08	0	9/3/2018	9	3	2018	4:23:18	15798	0.2	4	23	18	0	0.059326172	3.4853027	0.018798828	-0.016845703	-0.93920898	2.9067383	0.030029297	0	0	0	0	0	0	0	0	0	0.93945313	0.060546875	0.039306641	-0.006835938	0.028808594	0.003417969	0	44330	0	0	0
962	963	963	Category L	-0.023925781	0.011962891	-0.95996094	-0.22241211	0.057861328	0.4675293	0.08	0	9/3/2018	9	3	2018	4:23:18	15798	0.3	4	23	18	0	0.059326172	3.4853027	0.021728516	-0.016845703	-0.94213867	4.5551758	0.056884766	0	0	0	0	0	0	0	0	0	0.94238281	0.057617188	0.092529297	-0.045654297	0.028808594	-0.017578125	0	44330	0	0	0
963	964	964	Category L	-0.023925781	0	-0.97192383	-0.22241211	0.061523438	0.46362305	0.08	0	9/3/2018	9	3	2018	4:23:18	15798	0.4	4	23	18	0	0.059326172	3.4853027	0.022460938	-0.016357422	-0.94042969	8.1813965	0.058349609	0	0	0	0	0	0	0	0	0	0.94091797	0.059082031	0.094238281	-0.046386719	0.016357422	-0.03125	0	44330	0	0	0
964	965	965	Category L	0.011962891	-0.10791016	-0.98388672	-0.22314453	0.058837891	0.46850586	0.08	0	9/3/2018	9	3	2018	4:23:18	15798	0.5	4	23	18	0	0.059326172	3.4853027	0.022949219	-0.014648438	-0.9387207	12.874023	0.10400391	0	0	0	0	0	0	0	0	0	0.93896484	0.061035156	0.14941406	-0.010986328	-0.093017578	-0.044921875	0	44330	0	0	0
965	966	966	Category L	0.059814453	-0.11987305	-0.94799805	-0.21606445	0.034912109	0.46704102	0.08	0	9/3/2018	9	3	2018	4:23:18	15798	0.6	4	23	18	0	0.059326172	3.4853027	0.023681641	-0.013671875	-0.93896484	17.131104	0.11230469	0	0	0	0	0	0	0	0	0	0.93945313	0.060546875	0.15087891	0.035888672	-0.10595703	-0.008789063	0	44330	0	0	0
966	967	967	Category L	0.071777344	-0.10791016	-0.94799805	-0.22900391	0.01953125	0.46240234	0.08	0	9/3/2018	9	3	2018	4:23:18	15798	0.7	4	23	18	0	0.059326172	3.4853027	0.024169922	-0.012939453	-0.93920898	22.196533	0.10644531	0	0	0	0	0	0	0	0	0	0.93969727	0.060302734	0.15087891	0.047363281	-0.094726563	-0.008544922	0	44330	0	0	0
967	968	968	Category L	0.023925781	-0.035888672	-0.86376953	-0.24267578	-0.00390625	0.45458984	0.08	0	9/3/2018	9	3	2018	4:23:18	15798	0.8	4	23	18	0	0.059326172	3.4853027	0.024169922	-0.013427734	-0.9387207	27.867432	0.078125	0	0	0	0	0	0	0	0	0	0.93896484	0.061035156	0.09765625	-0.000244141	-0.022216797	0.074951172	0	44330	0	0	0
968	969	969	Category L	0.13183594	-0.13183594	-0.87597656	-0.25732422	-0.030517578	0.44946289	0.08	0	9/3/2018	9	3	2018	4:23:18	15798	0.9	4	23	18	0	0.059326172	3.4853027	0.024902344	-0.013671875	-0.93847656	33.190186	0.17089844	0	0	0	0	0	0	0	0	0	0.93896484	0.061035156	0.28735352	0.10668945	-0.11791992	0.0625	0	44330	0	0	0
969	970	970	Category L	0.10791016	-0.023925781	-0.92382813	-0.25439453	-0.051025391	0.44482422	0.08	0	9/3/2018	9	3	2018	4:23:19	15799	0	4	23	19	0	0.059326172	3.4853027	0.025878906	-0.013427734	-0.93823242	37.336426	0.083740234	0	0	0	0	0	0	0	0	0	0.9387207	0.061279297	0.10693359	0.081787109	-0.010253906	0.014404297	0	44330	0	0	0
970	971	971	Category L	0.19189453	-0.13183594	-0.88793945	-0.22802734	-0.065917969	0.4543457	0.08	0	9/3/2018	9	3	2018	4:23:19	15799	0.111	4	23	19	0	0.059326172	3.4853027	0.026611328	-0.013916016	-0.9387207	38.944824	0.20922852	0	0	0	0	0	0	0	0	0	0.93920898	0.060791016	0.33374023	0.16503906	-0.11767578	0.05078125	0	44330	0	0	0
971	972	972	Category L	0.059814453	-0.035888672	-0.91186523	-0.2265625	-0.098388672	0.44506836	0.08	0	9/3/2018	9	3	2018	4:23:19	15799	0.222	4	23	19	0	0.059326172	3.4853027	0.026855469	-0.014160156	-0.93847656	40.487061	0.047363281	0	0	0	0	0	0	0	0	0	0.93896484	0.061035156	0.081054688	0.032714844	-0.021484375	0.026611328	0	44330	0	0	0
972	973	973	Category L	0.023925781	0	-0.86376953	-0.21972656	-0.097412109	0.44775391	0.08	0	9/3/2018	9	3	2018	4:23:19	15799	0.333	4	23	19	0	0.059326172	3.4853027	0.027099609	-0.014648438	-0.93823242	39.875	0.075927734	0	0	0	0	0	0	0	0	0	0.9387207	0.061279297	0.092529297	-0.003173828	0.014648438	0.074462891	0	44330	0	0	0
973	974	974	Category L	0.023925781	-0.011962891	-0.98388672	-0.21020508	-0.097412109	0.45068359	0.08	0	9/3/2018	9	3	2018	4:23:19	15799	0.444	4	23	19	0	0.059326172	3.4853027	0.02734375	-0.015380859	-0.93774414	36.542969	0.046142578	0	0	0	0	0	0	0	0	0	0.93847656	0.061523438	0.052978516	-0.003417969	0.003417969	-0.045898438	0	44330	0	0	0
974	975	975	Category L	0.023925781	0	-0.99584961	-0.18066406	-0.11914063	0.45874023	0.08	0	9/3/2018	9	3	2018	4:23:19	15799	0.555	4	23	19	0	0.059326172	3.4853027	0.027587891	-0.016113281	-0.93774414	31.399414	0.060302734	0	0	0	0	0	0	0	0	0	0.93823242	0.061767578	0.077880859	-0.003662109	0.016113281	-0.057861328	0	44330	0	0	0
975	976	976	Category L	0	0	-0.97192383	-0.1784668	-0.1081543	0.45507813	0.08	0	9/3/2018	9	3	2018	4:23:19	15799	0.666	4	23	19	0	0.059326172	3.4853027	0.028076172	-0.016601563	-0.9375	26.620117	0.047119141	0	0	0	0	0	0	0	0	0	0.93823242	0.061767578	0.078857422	-0.028076172	0.016601563	-0.034179688	0	44330	0	0	0
976	977	977	Category L	0.011962891	0	-0.92382813	-0.18701172	-0.1027832	0.45214844	0.08	0	9/3/2018	9	3	2018	4:23:19	15799	0.777	4	23	19	0	0.059326172	3.4853027	0.028564453	-0.017578125	-0.93701172	22.774902	0.027587891	0	0	0	0	0	0	0	0	0	0.93774414	0.062255859	0.047607422	-0.016601563	0.017578125	0.013183594	0	44330	0	0	0
977	978	978	Category L	0.023925781	-0.047851563	-0.91186523	-0.19165039	-0.098144531	0.45800781	0.08	0	9/3/2018	9	3	2018	4:23:19	15799	0.888	4	23	19	0	0.059326172	3.4853027	0.028808594	-0.018554688	-0.9375	18.501709	0.0390625	0	0	0	0	0	0	0	0	0	0.93798828	0.062011719	0.059814453	-0.004882813	-0.029052734	0.025634766	0	44330	0	0	0
978	979	979	Category L	0.047851563	0	-0.92382813	-0.19555664	-0.099853516	0.45483398	0.08	0	9/3/2018	9	3	2018	4:23:20	15800	0	4	23	20	0	0.059570313	3.5304199	0.029541016	-0.018554688	-0.93701172	14.087891	0.029052734	0	0	0	0	0	0	0	0	0	0.9375	0.0625	0.050048828	0.018066406	0.018554688	0.013183594	0	44330	0	0	0
979	980	980	Category L	0.071777344	-0.011962891	-0.93579102	-0.19384766	-0.098876953	0.46508789	0.08	0	9/3/2018	9	3	2018	4:23:20	15800	0.09	4	23	20	0	0.059570313	3.5304199	0.030273438	-0.019042969	-0.93676758	10.550049	0.041992188	0	0	0	0	0	0	0	0	0	0.9375	0.0625	0.049560547	0.041259766	0.007080078	0.000976563	0	44330	0	0	0
980	981	981	Category L	0.059814453	-0.011962891	-0.94799805	-0.1940918	-0.098388672	0.45922852	0.08	0	9/3/2018	9	3	2018	4:23:20	15800	0.181	4	23	20	0	0.059570313	3.5304199	0.03125	-0.018798828	-0.93652344	9.4692383	0.031494141	0	0	0	0	0	0	0	0	0	0.93725586	0.062744141	0.046875	0.028320313	0.006835938	-0.011230469	0	44330	0	0	0
981	982	982	Category L	0.047851563	-0.011962891	-0.93579102	-0.20214844	-0.099853516	0.46166992	0.08	0	9/3/2018	9	3	2018	4:23:20	15800	0.272	4	23	20	0	0.059570313	3.5304199	0.031494141	-0.019287109	-0.9362793	7.4052734	0.017822266	0	0	0	0	0	0	0	0	0	0.93701172	0.062988281	0.023925781	0.016113281	0.007324219	0.000488281	0	44330	0	0	0
982	983	983	Category L	0.047851563	-0.035888672	-0.94799805	-0.19580078	-0.099365234	0.453125	0.08	0	9/3/2018	9	3	2018	4:23:20	15800	0.363	4	23	20	0	0.059570313	3.5304199	0.031738281	-0.01953125	-0.9362793	5.8588867	0.025390625	0	0	0	0	0	0	0	0	0	0.93701172	0.062988281	0.043701172	0.015869141	-0.016113281	-0.011474609	0	44330	0	0	0
983	984	984	Category L	0.047851563	0	-0.93579102	-0.19677734	-0.10693359	0.45874023	0.08	0	9/3/2018	9	3	2018	4:23:20	15800	0.454	4	23	20	0	0.059570313	3.5304199	0.031982422	-0.020019531	-0.93652344	5.3442383	0.025390625	0	0	0	0	0	0	0	0	0	0.93725586	0.062744141	0.036621094	0.015625	0.020019531	0.000732422	0	44330	0	0	0
984	985	985	Category L	0.059814453	-0.023925781	-0.93579102	-0.19506836	-0.099121094	0.4519043	0.08	0	9/3/2018	9	3	2018	4:23:20	15800	0.545	4	23	20	0	0.059570313	3.5304199	0.032714844	-0.020263672	-0.93676758	5.7700195	0.027099609	0	0	0	0	0	0	0	0	0	0.9375	0.0625	0.031738281	0.026855469	-0.003417969	0.000976563	0	44330	0	0	0
985	986	986	Category L	0.047851563	-0.023925781	-0.97192383	-0.19335938	-0.10351563	0.45800781	0.08	0	9/3/2018	9	3	2018	4:23:20	15800	0.636	4	23	20	0	0.059570313	3.5304199	0.032714844	-0.020751953	-0.93701172	6.3381348	0.037841797	0	0	0	0	0	0	0	0	0	0.93798828	0.062011719	0.052734375	0.014892578	-0.002929688	-0.034667969	0	44330	0	0	0
986	987	987	Category L	0.047851563	-0.011962891	-0.93579102	-0.19580078	-0.10546875	0.45776367	0.08	0	9/3/2018	9	3	2018	4:23:20	15800	0.727	4	23	20	0	0.059570313	3.5304199	0.032958984	-0.021240234	-0.93701172	4.9006348	0.017333984	0	0	0	0	0	0	0	0	0	0.93798828	0.062011719	0.025390625	0.014648438	0.009277344	0.001220703	0	44330	0	0	0
987	988	988	Category L	0.059814453	-0.011962891	-0.92382813	-0.19238281	-0.098632813	0.46191406	0.08	0	9/3/2018	9	3	2018	4:23:20	15800	0.818	4	23	20	0	0.059570313	3.5304199	0.033203125	-0.021484375	-0.93774414	3.3798828	0.031494141	0	0	0	0	0	0	0	0	0	0.93847656	0.061523438	0.050048828	0.026367188	0.009521484	0.013916016	0	44330	0	0	0
988	989	989	Category L	0.035888672	-0.035888672	-0.93579102	-0.19775391	-0.10009766	0.45678711	0.08	0	9/3/2018	9	3	2018	4:23:20	15800	0.909	4	23	20	0	0.059570313	3.5304199	0.033691406	-0.021728516	-0.9375	2.3259277	0.014160156	0	0	0	0	0	0	0	0	0	0.93823242	0.061767578	0.017822266	0.001953125	-0.013916016	0.001708984	0	44330	0	0	0
989	990	990	Category L	0.023925781	-0.011962891	-0.91186523	-0.19433594	-0.10620117	0.45996094	0.08	0	9/3/2018	9	3	2018	4:23:21	15801	0	4	23	21	0	0.059570313	3.5304199	0.033935547	-0.022216797	-0.9375	1.4978027	0.029296875	0	0	0	0	0	0	0	0	0	0.93823242	0.061767578	0.046142578	-0.010009766	0.010253906	0.025634766	0	44330	0	0	0
990	991	991	Category L	0.035888672	-0.047851563	-0.93579102	-0.19482422	-0.10839844	0.45898438	0.08	0	9/3/2018	9	3	2018	4:23:21	15801	0.1	4	23	21	0	0.059570313	3.5304199	0.034912109	-0.022705078	-0.93774414	0.61669922	0.024902344	0	0	0	0	0	0	0	0	0	0.9387207	0.061279297	0.027832031	0.000732422	-0.024902344	0.001953125	0	44330	0	0	0
991	992	992	Category L	0.035888672	-0.023925781	-0.95996094	-0.18896484	-0.10253906	0.46118164	0.08	0	9/3/2018	9	3	2018	4:23:21	15801	0.2	4	23	21	0	0.059570313	3.5304199	0.036132813	-0.022949219	-0.93774414	0.65795898	0.021972656	0	0	0	0	0	0	0	0	0	0.9387207	0.061279297	0.022949219	-0.000244141	-0.000732422	-0.021972656	0	44330	0	0	0
992	993	993	Category L	0.035888672	-0.023925781	-0.92382813	-0.19091797	-0.097412109	0.45922852	0.08	0	9/3/2018	9	3	2018	4:23:21	15801	0.3	4	23	21	0	0.059570313	3.5304199	0.036621094	-0.0234375	-0.9375	0.97143555	0.013671875	0	0	0	0	0	0	0	0	0	0.93847656	0.061523438	0.014648438	-0.000732422	-0.000244141	0.013671875	0	44330	0	0	0
993	994	994	Category L	0.047851563	-0.035888672	-0.91186523	-0.19506836	-0.10961914	0.45751953	0.08	0	9/3/2018	9	3	2018	4:23:21	15801	0.4	4	23	21	0	0.059570313	3.5304199	0.037353516	-0.023925781	-0.93774414	0.81347656	0.030273438	0	0	0	0	0	0	0	0	0	0.93896484	0.061035156	0.048095703	0.010253906	-0.01171875	0.025878906	0	44330	0	0	0
994	995	995	Category L	0.035888672	-0.035888672	-0.92382813	-0.19335938	-0.098876953	0.45922852	0.08	0	9/3/2018	9	3	2018	4:23:21	15801	0.5	4	23	21	0	0.059570313	3.5304199	0.037841797	-0.024658203	-0.93774414	0.73657227	0.018066406	0	0	0	0	0	0	0	0	0	0.93896484	0.061035156	0.027099609	-0.001953125	-0.010986328	0.013916016	0	44330	0	0	0
995	996	996	Category L	0.011962891	-0.011962891	-0.91186523	-0.19165039	-0.10351563	0.45776367	0.08	0	9/3/2018	9	3	2018	4:23:21	15801	0.6	4	23	21	0	0.059570313	3.5304199	0.038574219	-0.025390625	-0.93774414	0.3996582	0.039794922	0	0	0	0	0	0	0	0	0	0.93896484	0.061035156	0.06640625	-0.026611328	0.013427734	0.025878906	0	44330	0	0	0
996	997	997	Category L	0.059814453	-0.023925781	-0.93579102	-0.18896484	-0.10107422	0.4609375	0.08	0	9/3/2018	9	3	2018	4:23:21	15801	0.7	4	23	21	0	0.059570313	3.5304199	0.0390625	-0.025878906	-0.93774414	0.15136719	0.020751953	0	0	0	0	0	0	0	0	0	0.93896484	0.061035156	0.024902344	0.020507813	0.001953125	0.001953125	0	44330	0	0	0
997	998	998	Category L	0.047851563	-0.011962891	-0.95996094	-0.1940918	-0.098388672	0.46118164	0.08	0	9/3/2018	9	3	2018	4:23:21	15801	0.8	4	23	21	0	0.059570313	3.5304199	0.039306641	-0.026855469	-0.93774414	0.91577148	0.028076172	0	0	0	0	0	0	0	0	0	0.93896484	0.061035156	0.045410156	0.008300781	0.014892578	-0.021972656	0	44330	0	0	0
998	999	999	Category L	0.035888672	0	-0.92382813	-0.19506836	-0.098388672	0.45800781	0.08	0	9/3/2018	9	3	2018	4:23:21	15801	0.9	4	23	21	0	0.059570313	3.5304199	0.040039063	-0.02734375	-0.93774414	1.565918	0.031005859	0	0	0	0	0	0	0	0	0	0.93920898	0.060791016	0.045654297	-0.004150391	0.02734375	0.013916016	0	44330	0	0	0
999	1000	1000	Category L	0.059814453	0	-0.92382813	-0.19506836	-0.099853516	0.45996094	0.08	0	9/3/2018	9	3	2018	4:23:22	15802	0	4	23	22	0	0.059570313	3.5304199	0.040771484	-0.027587891	-0.93798828	1.5603027	0.036376953	0	0	0	0	0	0	0	0	0	0.93920898	0.060791016	0.060791016	0.018798828	0.027587891	0.014160156	0	44330	0	0	0
1000	1001	1001	Category L	0.059814453	-0.023925781	-0.92382813	-0.19580078	-0.099121094	0.45898438	0.08	0	9/3/2018	9	3	2018	4:23:22	15802	0.1	4	23	22	0	0.059570313	3.5304199	0.041259766	-0.028076172	-0.93774414	1.6264648	0.0234375	0	0	0	0	0	0	0	0	0	0.93896484	0.061035156	0.036865234	0.018310547	0.004150391	0.013916016	0	44330	0	0	0
1001	1002	1002	Category L	0.047851563	-0.023925781	-0.97192383	-0.20117188	-0.097412109	0.4597168	0.08	0	9/3/2018	9	3	2018	4:23:22	15802	0.2	4	23	22	0	0.059570313	3.5304199	0.041748047	-0.028564453	-0.93798828	2.1660156	0.034423828	0	0	0	0	0	0	0	0	0	0.93945313	0.060546875	0.044189453	0.005859375	0.004638672	-0.033691406	0	44330	0	0	0
1002	1003	1003	Category L	0.023925781	-0.035888672	-0.95996094	-0.19604492	-0.094726563	0.45605469	0.08	0	9/3/2018	9	3	2018	4:23:22	15802	0.3	4	23	22	0	0.059570313	3.5304199	0.041992188	-0.028808594	-0.93798828	2.2050781	0.029052734	0	0	0	0	0	0	0	0	0	0.93945313	0.060546875	0.046875	-0.018066406	-0.006835938	-0.021728516	0	44330	0	0	0
1003	1004	1004	Category L	0.035888672	-0.011962891	-0.93579102	-0.20141602	-0.095703125	0.45800781	0.08	0	9/3/2018	9	3	2018	4:23:22	15802	0.4	4	23	22	0	0.059570313	3.5304199	0.042724609	-0.029296875	-0.9375	1.7116699	0.018798828	0	0	0	0	0	0	0	0	0	0.93896484	0.061035156	0.026367188	-0.006835938	0.017333984	0.001708984	0	44330	0	0	0
1004	1005	1005	Category L	0.047851563	-0.023925781	-0.94799805	-0.19580078	-0.098388672	0.45898438	0.08	0	9/3/2018	9	3	2018	4:23:22	15802	0.5	4	23	22	0	0.059570313	3.5304199	0.043945313	-0.030029297	-0.93725586	1.4123535	0.012695313	0	0	0	0	0	0	0	0	0	0.9387207	0.061279297	0.020507813	0.003662109	0.006103516	-0.010498047	0	44330	0	0	0
1005	1006	1006	Category L	0.023925781	-0.035888672	-0.93579102	-0.19677734	-0.099853516	0.45507813	0.08	0	9/3/2018	9	3	2018	4:23:22	15802	0.6	4	23	22	0	0.059570313	3.5304199	0.043945313	-0.028808594	-0.93676758	0.94580078	0.021240234	0	0	0	0	0	0	0	0	0	0.93823242	0.061767578	0.028076172	-0.020019531	-0.006835938	0.000976563	0	44330	0	0	0
1006	1007	1007	Category L	0.035888672	-0.035888672	-0.91186523	-0.1940918	-0.10180664	0.45678711	0.08	0	9/3/2018	9	3	2018	4:23:22	15802	0.7	4	23	22	0	0.059570313	3.5304199	0.043457031	-0.02734375	-0.9362793	0.43701172	0.027099609	0	0	0	0	0	0	0	0	0	0.93774414	0.062255859	0.040771484	-0.007568359	-0.008300781	0.024414063	0	44330	0	0	0
1007	1008	1008	Category L	0.059814453	-0.035888672	-0.92382813	-0.18994141	-0.096435547	0.46118164	0.08	0	9/3/2018	9	3	2018	4:23:22	15802	0.8	4	23	22	0	0.059570313	3.5304199	0.04296875	-0.026367188	-0.9362793	0.42211914	0.022705078	0	0	0	0	0	0	0	0	0	0.9375	0.0625	0.038574219	0.016601563	-0.009277344	0.012451172	0	44330	0	0	0
1008	1009	1009	Category L	0.059814453	0.011962891	-0.93579102	-0.18896484	-0.098388672	0.4621582	0.08	0	9/3/2018	9	3	2018	4:23:22	15802	0.9	4	23	22	0	0.059570313	3.5304199	0.04296875	-0.026367188	-0.93701172	0.98046875	0.041748047	0	0	0	0	0	0	0	0	0	0.93847656	0.061523438	0.056396484	0.016601563	0.038330078	0.001220703	0	44330	0	0	0
1009	1010	1010	Category L	0.059814453	-0.023925781	-0.97192383	-0.1953125	-0.1027832	0.45678711	0.08	0	9/3/2018	9	3	2018	4:23:23	15803	0	4	23	23	0	0.059570313	3.5304199	0.041503906	-0.024902344	-0.93774414	0.61816406	0.038330078	0	0	0	0	0	0	0	0	0	0.93920898	0.060791016	0.052978516	0.018066406	0.000976563	-0.033935547	0	44330	0	0	0
1010	1011	1011	Category L	0.023925781	-0.011962891	-0.94799805	-0.1940918	-0.099121094	0.45898438	0.08	0	9/3/2018	9	3	2018	4:23:23	15803	0.111	4	23	23	0	0.059570313	3.5304199	0.040527344	-0.024902344	-0.93774414	0.84716797	0.0234375	0	0	0	0	0	0	0	0	0	0.93896484	0.061035156	0.039794922	-0.016601563	0.012939453	-0.010009766	0	44330	0	0	0
1011	1012	1012	Category L	0.023925781	-0.023925781	-0.92382813	-0.19262695	-0.097412109	0.45922852	0.08	0	9/3/2018	9	3	2018	4:23:23	15803	0.222	4	23	23	0	0.059570313	3.5304199	0.038818359	-0.0234375	-0.93847656	1.3981934	0.020996094	0	0	0	0	0	0	0	0	0	0.93969727	0.060302734	0.030029297	-0.014892578	-0.000244141	0.014648438	0	44330	0	0	0
1012	1013	1013	Category L	0.035888672	-0.059814453	-0.93579102	-0.19311523	-0.10253906	0.45996094	0.08	0	9/3/2018	9	3	2018	4:23:23	15803	0.333	4	23	23	0	0.059570313	3.5304199	0.038330078	-0.023193359	-0.9387207	1.3979492	0.036621094	0	0	0	0	0	0	0	0	0	0.93969727	0.060302734	0.041992188	-0.002441406	-0.036376953	0.002929688	0	44330	0	0	0
1013	1014	1014	Category L	0.035888672	-0.047851563	-0.93579102	-0.19677734	-0.10009766	0.45898438	0.08	0	9/3/2018	9	3	2018	4:23:23	15803	0.444	4	23	23	0	0.059570313	3.5304199	0.038330078	-0.023681641	-0.93945313	1.3193359	0.024414063	0	0	0	0	0	0	0	0	0	0.94067383	0.059326172	0.030273438	-0.002441406	-0.023925781	0.003662109	0	44330	0	0	0
1014	1015	1015	Category L	0.023925781	-0.023925781	-0.93579102	-0.1965332	-0.10083008	0.4609375	0.08	0	9/3/2018	9	3	2018	4:23:23	15803	0.555	4	23	23	0	0.059570313	3.5304199	0.038330078	-0.023925781	-0.93896484	1.954834	0.014648438	0	0	0	0	0	0	0	0	0	0.93994141	0.060058594	0.017578125	-0.014404297	0	0.003173828	0	44330	0	0	0
1015	1016	1016	Category L	0.035888672	-0.059814453	-0.91186523	-0.19165039	-0.10180664	0.45898438	0.08	0	9/3/2018	9	3	2018	4:23:23	15803	0.666	4	23	23	0	0.059570313	3.5304199	0.038574219	-0.024169922	-0.93823242	2.0429688	0.044189453	0	0	0	0	0	0	0	0	0	0.93945313	0.060546875	0.064453125	-0.002685547	-0.035400391	0.026367188	0	44330	0	0	0
1016	1017	1017	Category L	0.023925781	-0.071777344	-0.93579102	-0.19165039	-0.10107422	0.46191406	0.08	0	9/3/2018	9	3	2018	4:23:23	15803	0.777	4	23	23	0	0.059082031	3.5255859	0.0390625	-0.024414063	-0.93798828	1.6242676	0.049560547	0	0	0	0	0	0	0	0	0	0.93920898	0.060791016	0.064697266	-0.015136719	-0.047119141	0.002197266	0	44330	0	0	0
1017	1018	1018	Category L	0.035888672	0	-0.91186523	-0.19311523	-0.1015625	0.45898438	0.08	0	9/3/2018	9	3	2018	4:23:23	15803	0.888	4	23	23	0	0.059082031	3.5255859	0.0390625	-0.024658203	-0.93823242	1.1013184	0.036376953	0	0	0	0	0	0	0	0	0	0.93945313	0.060546875	0.054443359	-0.003173828	0.024658203	0.026367188	0	44330	0	0	0
1018	1019	1019	Category L	0.059814453	-0.035888672	-0.94799805	-0.19262695	-0.096679688	0.4621582	0.08	0	9/3/2018	9	3	2018	4:23:24	15804	0	4	23	24	0	0.059082031	3.5255859	0.039306641	-0.024169922	-0.93896484	0.66210938	0.024902344	0	0	0	0	0	0	0	0	0	0.93994141	0.060058594	0.040771484	0.020263672	-0.011474609	-0.008789063	0	44330	0	0	0
1019	1020	1020	Category L	0.071777344	0	-0.94799805	-0.19677734	-0.09375	0.46289063	0.08	0	9/3/2018	9	3	2018	4:23:24	15804	0.1	4	23	24	0	0.059082031	3.5255859	0.038818359	-0.024658203	-0.93945313	0.35961914	0.041748047	0	0	0	0	0	0	0	0	0	0.94067383	0.059326172	0.065673828	0.032714844	0.024658203	-0.008300781	0	44330	0	0	0
1020	1021	1021	Category L	0.023925781	-0.023925781	-0.91186523	-0.18896484	-0.091064453	0.4621582	0.08	0	9/3/2018	9	3	2018	4:23:24	15804	0.2	4	23	24	0	0.059082031	3.5255859	0.038330078	-0.024902344	-0.93969727	0.82592773	0.03125	0	0	0	0	0	0	0	0	0	0.94067383	0.059326172	0.043457031	-0.014404297	0.000976563	0.027832031	0	44330	0	0	0
1021	1022	1022	Category L	0.011962891	-0.023925781	-0.93579102	-0.19970703	-0.092285156	0.46020508	0.08	0	9/3/2018	9	3	2018	4:23:24	15804	0.3	4	23	24	0	0.059082031	3.5255859	0.037841797	-0.025146484	-0.93920898	1.2878418	0.026123047	0	0	0	0	0	0	0	0	0	0.94018555	0.059814453	0.030761719	-0.025878906	0.001220703	0.003417969	0	44330	0	0	0
1022	1023	1023	Category L	0.023925781	-0.023925781	-0.95996094	-0.19433594	-0.10009766	0.45922852	0.08	0	9/3/2018	9	3	2018	4:23:24	15804	0.4	4	23	24	0	0.059082031	3.5255859	0.037353516	-0.025390625	-0.93945313	1.4360352	0.024414063	0	0	0	0	0	0	0	0	0	0.94067383	0.059326172	0.035400391	-0.013427734	0.001464844	-0.020263672	0	44330	0	0	0
1023	1024	1024	Category L	0.059814453	-0.011962891	-0.97192383	-0.19262695	-0.098876953	0.45605469	0.08	0	9/3/2018	9	3	2018	4:23:24	15804	0.5	4	23	24	0	0.059082031	3.5255859	0.037109375	-0.024902344	-0.93969727	2.0317383	0.041259766	0	0	0	0	0	0	0	0	0	0.94067383	0.059326172	0.067871094	0.022460938	0.012939453	-0.031982422	0	44330	0	0	0
1024	1025	1025	Category L	0.011962891	-0.035888672	-0.98388672	-0.18798828	-0.096435547	0.46118164	0.08	0	9/3/2018	9	3	2018	4:23:24	15804	0.6	4	23	24	0	0.059082031	3.5255859	0.036865234	-0.025390625	-0.93969727	2.6166992	0.051757813	0	0	0	0	0	0	0	0	0	0.94067383	0.059326172	0.079345703	-0.024902344	-0.010253906	-0.043945313	0	44330	0	0	0
1025	1026	1026	Category L	0.023925781	-0.023925781	-0.95996094	-0.19335938	-0.10083008	0.45776367	0.08	0	9/3/2018	9	3	2018	4:23:24	15804	0.7	4	23	24	0	0.059082031	3.5255859	0.036376953	-0.025390625	-0.93945313	2.5927734	0.023925781	0	0	0	0	0	0	0	0	0	0.94067383	0.059326172	0.034423828	-0.012451172	0.001464844	-0.020263672	0	44330	0	0	0
1026	1027	1027	Category L	0.011962891	-0.035888672	-0.97192383	-0.19165039	-0.10180664	0.45898438	0.08	0	9/3/2018	9	3	2018	4:23:24	15804	0.8	4	23	24	0	0.059082031	3.5255859	0.036132813	-0.025390625	-0.93920898	1.96875	0.041748047	0	0	0	0	0	0	0	0	0	0.94018555	0.059814453	0.067138672	-0.024169922	-0.010253906	-0.032470703	0	44330	0	0	0
1027	1028	1028	Category L	0.047851563	-0.011962891	-0.92382813	-0.18969727	-0.10620117	0.45678711	0.08	0	9/3/2018	9	3	2018	4:23:24	15804	0.9	4	23	24	0	0.059082031	3.5255859	0.035888672	-0.025634766	-0.93896484	1.2109375	0.023681641	0	0	0	0	0	0	0	0	0	0.94018555	0.059814453	0.041015625	0.011962891	0.013671875	0.015136719	0	44330	0	0	0
1028	1029	1029	Category L	0.035888672	-0.011962891	-0.93579102	-0.18945313	-0.10546875	0.45581055	0.08	0	9/3/2018	9	3	2018	4:23:25	15805	0	4	23	25	0	0.059082031	3.5255859	0.035400391	-0.025878906	-0.93920898	0.41821289	0.014404297	0	0	0	0	0	0	0	0	0	0.94018555	0.059814453	0.017822266	0.000244141	0.013916016	0.003417969	0	44330	0	0	0
1029	1030	1030	Category L	0.047851563	-0.035888672	-0.95996094	-0.18945313	-0.10424805	0.46191406	0.08	0	9/3/2018	9	3	2018	4:23:25	15805	0.09	4	23	25	0	0.059082031	3.5255859	0.034912109	-0.025390625	-0.93945313	0.59472656	0.026123047	0	0	0	0	0	0	0	0	0	0.94042969	0.059570313	0.043457031	0.012695313	-0.010253906	-0.020263672	0	44330	0	0	0
1030	1031	1031	Category L	0.059814453	-0.011962891	-0.93579102	-0.19116211	-0.10522461	0.45996094	0.08	0	9/3/2018	9	3	2018	4:23:25	15805	0.181	4	23	25	0	0.059082031	3.5255859	0.034912109	-0.025390625	-0.93969727	2.157959	0.028320313	0	0	0	0	0	0	0	0	0	0.94091797	0.059082031	0.042236328	0.024658203	0.013427734	0.00390625	0	44330	0	0	0
1031	1032	1032	Category L	0.035888672	-0.035888672	-0.92382813	-0.19335938	-0.10180664	0.4519043	0.08	0	9/3/2018	9	3	2018	4:23:25	15805	0.272	4	23	25	0	0.059082031	3.5255859	0.034912109	-0.024902344	-0.93994141	3.045166	0.019287109	0	0	0	0	0	0	0	0	0	0.94091797	0.059082031	0.027832031	0.000732422	-0.010742188	0.016113281	0	44330	0	0	0
1032	1033	1033	Category L	0.071777344	-0.023925781	-0.97192383	-0.19775391	-0.10107422	0.4609375	0.08	0	9/3/2018	9	3	2018	4:23:25	15805	0.363	4	23	25	0	0.059082031	3.5255859	0.034667969	-0.024658203	-0.93994141	3.8393555	0.048583984	0	0	0	0	0	0	0	0	0	0.94091797	0.059082031	0.069580078	0.036865234	0.000732422	-0.031738281	0	44330	0	0	0
1033	1034	1034	Category L	0.047851563	-0.047851563	-0.93579102	-0.1887207	-0.10449219	0.46191406	0.08	0	9/3/2018	9	3	2018	4:23:25	15805	0.454	4	23	25	0	0.059082031	3.5255859	0.034423828	-0.024658203	-0.94018555	4.3303223	0.027099609	0	0	0	0	0	0	0	0	0	0.94116211	0.058837891	0.041015625	0.013183594	-0.022949219	0.004394531	0	44330	0	0	0
1034	1035	1035	Category L	0.059814453	-0.035888672	-0.93579102	-0.19165039	-0.10107422	0.46191406	0.08	0	9/3/2018	9	3	2018	4:23:25	15805	0.545	4	23	25	0	0.059082031	3.5255859	0.033935547	-0.023925781	-0.94067383	4.21875	0.028564453	0	0	0	0	0	0	0	0	0	0.94140625	0.05859375	0.042236328	0.025634766	-0.01171875	0.004882813	0	44330	0	0	0
1035	1036	1036	Category L	0.035888672	-0.023925781	-0.93579102	-0.19042969	-0.10668945	0.45776367	0.08	0	9/3/2018	9	3	2018	4:23:25	15805	0.636	4	23	25	0	0.059082031	3.5255859	0.033935547	-0.023681641	-0.94042969	3.9069824	0.005126953	0	0	0	0	0	0	0	0	0	0.94140625	0.05859375	0.006835938	0.001708984	0	0.004638672	0	44330	0	0	0
1036	1037	1037	Category L	0.023925781	-0.059814453	-0.95996094	-0.18701172	-0.1027832	0.46289063	0.08	0	9/3/2018	9	3	2018	4:23:25	15805	0.727	4	23	25	0	0.059082031	3.5255859	0.033935547	-0.0234375	-0.94067383	3.1455078	0.041992188	0	0	0	0	0	0	0	0	0	0.94165039	0.058349609	0.065429688	-0.010009766	-0.036132813	-0.019042969	0	44330	0	0	0
1037	1038	1038	Category L	0.035888672	-0.023925781	-0.94799805	-0.18823242	-0.10107422	0.46020508	0.08	0	9/3/2018	9	3	2018	4:23:25	15805	0.818	4	23	25	0	0.059082031	3.5255859	0.033447266	-0.023193359	-0.94091797	2.2746582	0.007080078	0	0	0	0	0	0	0	0	0	0.94189453	0.058105469	0.009765625	0.002197266	-0.000488281	-0.006835938	0	44330	0	0	0
1038	1039	1039	Category L	0.035888672	-0.011962891	-0.94799805	-0.19091797	-0.10205078	0.45703125	0.08	0	9/3/2018	9	3	2018	4:23:25	15805	0.909	4	23	25	0	0.059082031	3.5255859	0.032958984	-0.0234375	-0.94067383	1.4655762	0.013671875	0	0	0	0	0	0	0	0	0	0.94140625	0.05859375	0.021484375	0.002685547	0.011474609	-0.007080078	0	44330	0	0	0
1039	1040	1040	Category L	0.035888672	-0.035888672	-0.92382813	-0.18798828	-0.10351563	0.46118164	0.08	0	9/3/2018	9	3	2018	4:23:26	15806	0	4	23	26	0	0.059082031	3.5255859	0.032958984	-0.023925781	-0.94091797	0.83007813	0.020996094	0	0	0	0	0	0	0	0	0	0.94189453	0.058105469	0.031738281	0.002685547	-0.011962891	0.017089844	0	44330	0	0	0
1040	1041	1041	Category L	0.047851563	-0.023925781	-0.94799805	-0.19238281	-0.10253906	0.45922852	0.08	0	9/3/2018	9	3	2018	4:23:26	15806	0.1	4	23	26	0	0.059082031	3.5255859	0.032714844	-0.024169922	-0.94165039	0.006591797	0.016113281	0	0	0	0	0	0	0	0	0	0.94238281	0.057617188	0.021484375	0.014892578	0.000244141	-0.006103516	0	44330	0	0	0
1041	1042	1042	Category L	0.035888672	-0.023925781	-0.93579102	-0.18994141	-0.10131836	0.45898438	0.08	0	9/3/2018	9	3	2018	4:23:26	15806	0.2	4	23	26	0	0.059082031	3.5255859	0.032714844	-0.023925781	-0.94165039	0.53662109	0.006591797	0	0	0	0	0	0	0	0	0	0.94262695	0.057373047	0.009033203	0.002929688	0	0.005859375	0	44330	0	0	0
1042	1043	1043	Category L	0.035888672	-0.023925781	-0.92382813	-0.19140625	-0.10424805	0.4597168	0.08	0	9/3/2018	9	3	2018	4:23:26	15806	0.3	4	23	26	0	0.059082031	3.5255859	0.032714844	-0.023925781	-0.94140625	1.088623	0.017822266	0	0	0	0	0	0	0	0	0	0.94238281	0.057617188	0.020751953	0.002929688	0	0.017578125	0	44330	0	0	0
1043	1044	1044	Category L	0.059814453	-0.047851563	-0.94799805	-0.18701172	-0.1027832	0.45800781	0.08	0	9/3/2018	9	3	2018	4:23:26	15806	0.4	4	23	26	0	0.059082031	3.5255859	0.032958984	-0.023925781	-0.94140625	1.8820801	0.036132813	0	0	0	0	0	0	0	0	0	0.94238281	0.057617188	0.056640625	0.026611328	-0.023681641	-0.006347656	0	44330	0	0	0
1044	1045	1045	Category L	0.023925781	-0.011962891	-0.93579102	-0.19042969	-0.10229492	0.46289063	0.08	0	9/3/2018	9	3	2018	4:23:26	15806	0.5	4	23	26	0	0.059082031	3.5255859	0.033447266	-0.023925781	-0.94165039	2.4470215	0.016357422	0	0	0	0	0	0	0	0	0	0.94262695	0.057373047	0.027587891	-0.009521484	0.011962891	0.005859375	0	44330	0	0	0
1045	1046	1046	Category L	0.023925781	0	-0.92382813	-0.18676758	-0.10351563	0.45800781	0.08	0	9/3/2018	9	3	2018	4:23:26	15806	0.6	4	23	26	0	0.059082031	3.5255859	0.033203125	-0.023681641	-0.94189453	2.5947266	0.03125	0	0	0	0	0	0	0	0	0	0.94287109	0.057128906	0.051269531	-0.009277344	0.023681641	0.018066406	0	44330	0	0	0
1046	1047	1047	Category L	0.023925781	-0.035888672	-0.93579102	-0.19433594	-0.096679688	0.45703125	0.08	0	9/3/2018	9	3	2018	4:23:26	15806	0.7	4	23	26	0	0.059082031	3.5255859	0.033935547	-0.021972656	-0.94287109	2.4001465	0.018310547	0	0	0	0	0	0	0	0	0	0.94360352	0.056396484	0.030761719	-0.010009766	-0.013671875	0.007080078	0	44330	0	0	0
1047	1048	1048	Category L	0.023925781	-0.035888672	-0.93579102	-0.19165039	-0.10253906	0.46020508	0.08	0	9/3/2018	9	3	2018	4:23:26	15806	0.8	4	23	26	0	0.059082031	3.5255859	0.034179688	-0.020751953	-0.94360352	2.6518555	0.019775391	0	0	0	0	0	0	0	0	0	0.94458008	0.055419922	0.033447266	-0.010253906	-0.014892578	0.0078125	0	44330	0	0	0
1048	1049	1049	Category L	0.023925781	-0.011962891	-0.93579102	-0.19311523	-0.094482422	0.46411133	0.08	0	9/3/2018	9	3	2018	4:23:26	15806	0.9	4	23	26	0	0.059082031	3.5255859	0.033935547	-0.019042969	-0.94287109	2.6442871	0.014404297	0	0	0	0	0	0	0	0	0	0.94384766	0.056152344	0.024658203	-0.010009766	0.007080078	0.007080078	0	44330	0	0	0
1049	1050	1050	Category L	0.011962891	-0.035888672	-0.92382813	-0.19067383	-0.10375977	0.45922852	0.08	0	9/3/2018	9	3	2018	4:23:27	15807	0	4	23	27	0	0.059082031	3.5255859	0.033935547	-0.018798828	-0.94165039	2.3552246	0.032958984	0	0	0	0	0	0	0	0	0	0.94238281	0.057617188	0.056640625	-0.021972656	-0.016845703	0.017822266	0	44330	0	0	0
1050	1051	1051	Category L	0.059814453	-0.011962891	-0.94799805	-0.18920898	-0.097412109	0.46313477	0.08	0	9/3/2018	9	3	2018	4:23:27	15807	0.111	4	23	27	0	0.059082031	3.5255859	0.033447266	-0.018310547	-0.94067383	2.1779785	0.027832031	0	0	0	0	0	0	0	0	0	0.94140625	0.05859375	0.039550781	0.026123047	0.006347656	-0.007080078	0	44330	0	0	0
1051	1052	1052	Category L	0.023925781	-0.011962891	-0.92382813	-0.18823242	-0.095947266	0.46020508	0.08	0	9/3/2018	9	3	2018	4:23:27	15807	0.222	4	23	27	0	0.059082031	3.5255859	0.034667969	-0.018066406	-0.94140625	2.6037598	0.021484375	0	0	0	0	0	0	0	0	0	0.94238281	0.057617188	0.034667969	-0.010742188	0.006103516	0.017578125	0	44330	0	0	0
1052	1053	1053	Category L	0.023925781	-0.035888672	-0.92382813	-0.19677734	-0.093505859	0.4621582	0.08	0	9/3/2018	9	3	2018	4:23:27	15807	0.333	4	23	27	0	0.059082031	3.5255859	0.03515625	-0.017578125	-0.94213867	2.7753906	0.028320313	0	0	0	0	0	0	0	0	0	0.94311523	0.056884766	0.048095703	-0.011230469	-0.018066406	0.018310547	0	44330	0	0	0
1053	1054	1054	Category L	0.023925781	-0.023925781	-0.93579102	-0.19506836	-0.095703125	0.46411133	0.08	0	9/3/2018	9	3	2018	4:23:27	15807	0.444	4	23	27	0	0.059082031	3.5255859	0.035644531	-0.017089844	-0.94238281	2.0610352	0.015136719	0	0	0	0	0	0	0	0	0	0.94311523	0.056884766	0.025146484	-0.01171875	-0.006591797	0.006591797	0	44330	0	0	0
1054	1055	1055	Category L	0.035888672	-0.035888672	-0.94799805	-0.18359375	-0.092285156	0.46142578	0.08	0	9/3/2018	9	3	2018	4:23:27	15807	0.555	4	23	27	0	0.059082031	3.491748	0.036865234	-0.016357422	-0.94213867	1.9453125	0.020019531	0	0	0	0	0	0	0	0	0	0.94311523	0.056884766	0.025878906	-0.000976563	-0.019287109	-0.005615234	0	44330	0	0	0
1055	1056	1056	Category L	0.047851563	-0.011962891	-0.94799805	-0.19262695	-0.095947266	0.45922852	0.08	0	9/3/2018	9	3	2018	4:23:27	15807	0.666	4	23	27	0	0.059082031	3.491748	0.037841797	-0.016113281	-0.94189453	1.9511719	0.012207031	0	0	0	0	0	0	0	0	0	0.94287109	0.057128906	0.019775391	0.009765625	0.004150391	-0.005859375	0	44330	0	0	0
1056	1057	1057	Category L	0.011962891	-0.011962891	-0.94799805	-0.19165039	-0.097412109	0.45410156	0.08	0	9/3/2018	9	3	2018	4:23:27	15807	0.777	4	23	27	0	0.059082031	3.491748	0.039550781	-0.015136719	-0.94213867	1.6862793	0.028320313	0	0	0	0	0	0	0	0	0	0.94311523	0.056884766	0.036621094	-0.027587891	0.003173828	-0.005615234	0	44330	0	0	0
1057	1058	1058	Category L	0.047851563	-0.023925781	-0.95996094	-0.18823242	-0.093994141	0.4621582	0.08	0	9/3/2018	9	3	2018	4:23:27	15807	0.888	4	23	27	0	0.059082031	3.491748	0.041259766	-0.013671875	-0.94213867	1.0102539	0.021240234	0	0	0	0	0	0	0	0	0	0.94311523	0.056884766	0.033935547	0.006347656	-0.010009766	-0.017578125	0	44330	0	0	0
1058	1059	1059	Category L	0.011962891	-0.023925781	-0.97192383	-0.19482422	-0.096191406	0.4609375	0.08	0	9/3/2018	9	3	2018	4:23:28	15808	0	4	23	28	0	0.059082031	3.491748	0.042724609	-0.012939453	-0.94262695	0.60864258	0.043701172	0	0	0	0	0	0	0	0	0	0.94360352	0.056396484	0.070800781	-0.030761719	-0.010742188	-0.029052734	0	44330	0	0	0
1059	1060	1060	Category L	0.023925781	-0.035888672	-0.94799805	-0.19335938	-0.092773438	0.46435547	0.08	0	9/3/2018	9	3	2018	4:23:28	15808	0.1	4	23	28	0	0.059082031	3.491748	0.043457031	-0.012207031	-0.94213867	0.8215332	0.03125	0	0	0	0	0	0	0	0	0	0.94311523	0.056884766	0.048828125	-0.01953125	-0.0234375	-0.005615234	0	44330	0	0	0
1060	1061	1061	Category L	0.023925781	-0.035888672	-0.91186523	-0.19091797	-0.095703125	0.45825195	0.08	0	9/3/2018	9	3	2018	4:23:28	15808	0.2	4	23	28	0	0.059082031	3.491748	0.043945313	-0.011474609	-0.94213867	0.70019531	0.043701172	0	0	0	0	0	0	0	0	0	0.94335938	0.056640625	0.074707031	-0.020019531	-0.024169922	0.030273438	0	44330	0	0	0
1061	1062	1062	Category L	0.011962891	-0.023925781	-0.95996094	-0.19091797	-0.097412109	0.46020508	0.08	0	9/3/2018	9	3	2018	4:23:28	15808	0.3	4	23	28	0	0.059082031	3.491748	0.045166016	-0.010742188	-0.94213867	0.37573242	0.039794922	0	0	0	0	0	0	0	0	0	0.94335938	0.056640625	0.063964844	-0.033203125	-0.012939453	-0.017578125	0	44330	0	0	0
1062	1063	1063	Category L	0.023925781	-0.011962891	-0.95996094	-0.19238281	-0.098632813	0.4609375	0.08	0	9/3/2018	9	3	2018	4:23:28	15808	0.4	4	23	28	0	0.059082031	3.491748	0.046630859	-0.009521484	-0.94213867	0.28686523	0.028808594	0	0	0	0	0	0	0	0	0	0.94335938	0.056640625	0.042724609	-0.022705078	-0.002197266	-0.017578125	0	44330	0	0	0
1063	1064	1064	Category L	0.023925781	-0.023925781	-0.93579102	-0.18554688	-0.09765625	0.46533203	0.08	0	9/3/2018	9	3	2018	4:23:28	15808	0.5	4	23	28	0	0.059082031	3.491748	0.048095703	-0.008544922	-0.94213867	0.2121582	0.029296875	0	0	0	0	0	0	0	0	0	0.94335938	0.056640625	0.045898438	-0.024169922	-0.015136719	0.006347656	0	44330	0	0	0
1064	1065	1065	Category L	0.023925781	-0.035888672	-0.92382813	-0.18725586	-0.096679688	0.46142578	0.08	0	9/3/2018	9	3	2018	4:23:28	15808	0.6	4	23	28	0	0.059082031	3.491748	0.048583984	-0.007324219	-0.94165039	0.17456055	0.041748047	0	0	0	0	0	0	0	0	0	0.94287109	0.057128906	0.071044922	-0.024658203	-0.028320313	0.017822266	0	44330	0	0	0
1065	1066	1066	Category L	0.035888672	-0.023925781	-0.94799805	-0.18554688	-0.096435547	0.46337891	0.08	0	9/3/2018	9	3	2018	4:23:28	15808	0.7	4	23	28	0	0.059082031	3.491748	0.050048828	-0.006103516	-0.94091797	0.40405273	0.023681641	0	0	0	0	0	0	0	0	0	0.94213867	0.057861328	0.0390625	-0.014160156	-0.017578125	-0.006835938	0	44330	0	0	0
1066	1067	1067	Category L	0.011962891	-0.035888672	-0.92382813	-0.19506836	-0.097412109	0.45922852	0.08	0	9/3/2018	9	3	2018	4:23:28	15808	0.8	4	23	28	0	0.059082031	3.491748	0.051269531	-0.005615234	-0.94067383	0.37988281	0.052490234	0	0	0	0	0	0	0	0	0	0.94213867	0.057861328	0.086669922	-0.039306641	-0.030029297	0.016845703	0	44330	0	0	0
1067	1068	1068	Category L	0.035888672	-0.023925781	-0.93579102	-0.18798828	-0.095703125	0.4621582	0.08	0	9/3/2018	9	3	2018	4:23:28	15808	0.9	4	23	28	0	0.059082031	3.491748	0.052490234	-0.004638672	-0.94018555	0.13745117	0.025878906	0	0	0	0	0	0	0	0	0	0.94165039	0.058349609	0.040527344	-0.016601563	-0.019042969	0.004394531	0	44330	0	0	0
1068	1069	1069	Category L	0	0	-0.94799805	-0.18676758	-0.095947266	0.45703125	0.08	0	9/3/2018	9	3	2018	4:23:29	15809	0	4	23	29	0	0.059082031	3.491748	0.053466797	-0.004150391	-0.94018555	0.23266602	0.054199219	0	0	0	0	0	0	0	0	0	0.94189453	0.058105469	0.065185547	-0.053466797	0.004150391	-0.007568359	0	44330	0	0	0
1069	1070	1070	Category L	0.023925781	-0.011962891	-0.94799805	-0.19262695	-0.095703125	0.46313477	0.08	0	9/3/2018	9	3	2018	4:23:29	15809	0.1	4	23	29	0	0.059082031	3.491748	0.054443359	-0.003417969	-0.94042969	0.67822266	0.032714844	0	0	0	0	0	0	0	0	0	0.94189453	0.058105469	0.046630859	-0.030517578	-0.008300781	-0.007324219	0	44330	0	0	0
1070	1071	1071	Category L	0.023925781	-0.011962891	-0.94799805	-0.18701172	-0.099121094	0.4621582	0.08	0	9/3/2018	9	3	2018	4:23:29	15809	0.2	4	23	29	0	0.059082031	3.491748	0.055419922	-0.002441406	-0.94018555	1.2756348	0.033691406	0	0	0	0	0	0	0	0	0	0.94189453	0.058105469	0.048339844	-0.031494141	-0.009277344	-0.007568359	0	44330	0	0	0
1071	1072	1072	Category L	0.023925781	0	-0.95996094	-0.1875	-0.092285156	0.45947266	0.08	0	9/3/2018	9	3	2018	4:23:29	15809	0.3	4	23	29	0	0.059082031	3.491748	0.056396484	-0.002197266	-0.94018555	1.9941406	0.037841797	0	0	0	0	0	0	0	0	0	0.94189453	0.058105469	0.054199219	-0.032470703	0.002197266	-0.01953125	0	44330	0	0	0
1072	1073	1073	Category L	0.011962891	-0.011962891	-0.94799805	-0.18359375	-0.099853516	0.46630859	0.08	0	9/3/2018	9	3	2018	4:23:29	15809	0.4	4	23	29	0	0.059082031	3.491748	0.057128906	-0.001220703	-0.94018555	2.3430176	0.047119141	0	0	0	0	0	0	0	0	0	0.94189453	0.058105469	0.063476563	-0.045166016	-0.010498047	-0.007568359	0	44330	0	0	0
1073	1074	1074	Category L	0.011962891	0.011962891	-0.93579102	-0.18994141	-0.095703125	0.46435547	0.08	0	9/3/2018	9	3	2018	4:23:29	15809	0.5	4	23	29	0	0.059082031	3.491748	0.057128906	-0.000244141	-0.93945313	2.3701172	0.046875	0	0	0	0	0	0	0	0	0	0.94116211	0.058837891	0.061279297	-0.045166016	0.012207031	0.003662109	0	44330	0	0	0
1074	1075	1075	Category L	0.023925781	-0.011962891	-0.91186523	-0.18261719	-0.097412109	0.46557617	0.08	0	9/3/2018	9	3	2018	4:23:29	15809	0.6	4	23	29	0	0.059082031	3.491748	0.057617188	0.001464844	-0.93945313	2.5957031	0.045410156	0	0	0	0	0	0	0	0	0	0.94116211	0.058837891	0.074707031	-0.033691406	-0.013427734	0.027587891	0	44330	0	0	0
1075	1076	1076	Category L	0.023925781	0	-0.93579102	-0.19287109	-0.095458984	0.46435547	0.08	0	9/3/2018	9	3	2018	4:23:29	15809	0.7	4	23	29	0	0.059082031	3.491748	0.058349609	0.002929688	-0.93945313	2.5820313	0.034667969	0	0	0	0	0	0	0	0	0	0.94140625	0.05859375	0.041259766	-0.034423828	-0.002929688	0.003662109	0	44330	0	0	0
1076	1077	1077	Category L	0.011962891	0	-0.95996094	-0.18457031	-0.095703125	0.46313477	0.08	0	9/3/2018	9	3	2018	4:23:29	15809	0.8	4	23	29	0	0.059082031	3.491748	0.059082031	0.003417969	-0.93945313	1.8803711	0.051513672	0	0	0	0	0	0	0	0	0	0.94116211	0.058837891	0.071044922	-0.047119141	-0.003417969	-0.020263672	0	44330	0	0	0
1077	1078	1078	Category L	0.023925781	-0.023925781	-0.92382813	-0.18530273	-0.10083008	0.4621582	0.08	0	9/3/2018	9	3	2018	4:23:29	15809	0.9	4	23	29	0	0.059082031	3.491748	0.059326172	0.005126953	-0.93945313	0.63745117	0.048339844	0	0	0	0	0	0	0	0	0	0.94116211	0.058837891	0.080322266	-0.035400391	-0.029052734	0.015625	0	44330	0	0	0
1078	1079	1079	Category L	0.035888672	-0.035888672	-0.95996094	-0.18725586	-0.099853516	0.45922852	0.08	0	9/3/2018	9	3	2018	4:23:30	15810	0	4	23	30	0	0.059082031	3.491748	0.059814453	0.006347656	-0.93969727	0.39160156	0.052490234	0	0	0	0	0	0	0	0	0	0.94165039	0.058349609	0.086425781	-0.023925781	-0.042236328	-0.020019531	0	44330	0	0	0
1079	1080	1080	Category L	0.035888672	-0.023925781	-0.97192383	-0.18969727	-0.093017578	0.46337891	0.08	0	9/3/2018	9	3	2018	4:23:30	15810	0.09	4	23	30	0	0.059082031	3.491748	0.060302734	0.006835938	-0.93920898	1.4619141	0.051025391	0	0	0	0	0	0	0	0	0	0.94116211	0.058837891	0.088134766	-0.024414063	-0.030761719	-0.032470703	0	44330	0	0	0
1080	1081	1081	Category L	0.059814453	-0.011962891	-0.93579102	-0.18896484	-0.099853516	0.46118164	0.08	0	9/3/2018	9	3	2018	4:23:30	15810	0.181	4	23	30	0	0.059082031	3.491748	0.060546875	0.008056641	-0.93920898	2.6318359	0.020507813	0	0	0	0	0	0	0	0	0	0.94116211	0.058837891	0.024414063	-0.000732422	-0.020019531	0.003417969	0	44330	0	0	0
1081	1082	1082	Category L	0.047851563	-0.023925781	-0.94799805	-0.18969727	-0.098876953	0.46313477	0.08	0	9/3/2018	9	3	2018	4:23:30	15810	0.272	4	23	30	0	0.059082031	3.491748	0.060791016	0.008789063	-0.9387207	3.1535645	0.036376953	0	0	0	0	0	0	0	0	0	0.94067383	0.059326172	0.054931641	-0.012939453	-0.032714844	-0.009033203	0	44330	0	0	0
1082	1083	1083	Category L	0.047851563	-0.035888672	-0.95996094	-0.18188477	-0.097412109	0.4621582	0.08	0	9/3/2018	9	3	2018	4:23:30	15810	0.363	4	23	30	0	0.059082031	3.491748	0.061035156	0.010253906	-0.9387207	1.7807617	0.052490234	0	0	0	0	0	0	0	0	0	0.94091797	0.059082031	0.080322266	-0.013183594	-0.046142578	-0.020996094	0	44330	0	0	0
1083	1084	1084	Category L	0.071777344	0	-0.95996094	-0.18188477	-0.099853516	0.46313477	0.08	0	9/3/2018	9	3	2018	4:23:30	15810	0.454	4	23	30	0	0.059082031	3.491748	0.061279297	0.011230469	-0.93896484	1.6594238	0.025634766	0	0	0	0	0	0	0	0	0	0.94116211	0.058837891	0.042480469	0.010253906	-0.011230469	-0.020751953	0	44330	0	0	0
1084	1085	1085	Category L	0.023925781	-0.011962891	-0.95996094	-0.19067383	-0.091308594	0.46435547	0.08	0	9/3/2018	9	3	2018	4:23:30	15810	0.545	4	23	30	0	0.059082031	3.491748	0.061279297	0.012207031	-0.93896484	6.046875	0.049316406	0	0	0	0	0	0	0	0	0	0.94091797	0.059082031	0.082763672	-0.037353516	-0.024169922	-0.020751953	0	44330	0	0	0
1085	1086	1086	Category L	0.071777344	0.095947266	-1.0078125	-0.20214844	-0.082519531	0.45922852	0.08	0	9/3/2018	9	3	2018	4:23:30	15810	0.636	4	23	30	0	0.059082031	3.491748	0.061523438	0.013671875	-0.9387207	11.630127	0.10766602	0	0	0	0	0	0	0	0	0	0.94091797	0.059082031	0.16113281	0.010009766	0.08203125	-0.068847656	0	44330	0	0	0
1086	1087	1087	Category L	0.059814453	0.071777344	-0.98388672	-0.23144531	-0.064697266	0.45507813	0.08	0	9/3/2018	9	3	2018	4:23:30	15810	0.727	4	23	30	0	0.059082031	3.491748	0.061767578	0.014404297	-0.93945313	18.182617	0.072265625	0	0	0	0	0	0	0	0	0	0.94140625	0.05859375	0.10351563	-0.001953125	0.057128906	-0.044189453	0	44330	0	0	0
1087	1088	1088	Category L	0.047851563	0.083984375	-0.86376953	-0.26538086	-0.044921875	0.43798828	0.08	0	9/3/2018	9	3	2018	4:23:30	15810	0.818	4	23	30	0	0.059082031	3.491748	0.062011719	0.015625	-0.93969727	24.527832	0.10302734	0	0	0	0	0	0	0	0	0	0.94189453	0.058105469	0.15844727	-0.014160156	0.068115234	0.075927734	0	44330	0	0	0
1088	1089	1089	Category L	0.047851563	0.035888672	-0.82788086	-0.29101563	-0.022216797	0.4309082	0.08	0	9/3/2018	9	3	2018	4:23:30	15810	0.909	4	23	30	0	0.059082031	3.491748	0.062255859	0.017333984	-0.93945313	30.226563	0.11401367	0	0	0	0	0	0	0	0	0	0.94165039	0.058349609	0.14453125	-0.014404297	0.018310547	0.11157227	0	44330	0	0	0
1089	1090	1090	Category L	0.035888672	0.023925781	-0.89990234	-0.29638672	0.010253906	0.43457031	0.08	0	9/3/2018	9	3	2018	4:23:31	15811	0	4	23	31	0	0.059082031	3.491748	0.062744141	0.020019531	-0.93896484	34.757568	0.047607422	0	0	0	0	0	0	0	0	0	0.94140625	0.05859375	0.070068359	-0.026855469	0.003662109	0.0390625	0	44330	0	0	0
1090	1091	1091	Category L	0.11987305	0.011962891	-1.0078125	-0.27758789	0.041259766	0.43676758	0.08	0	9/3/2018	9	3	2018	4:23:31	15811	0.111	4	23	31	0	0.059082031	3.491748	0.063476563	0.022460938	-0.93945313	38.126221	0.088867188	0	0	0	0	0	0	0	0	0	0.94189453	0.058105469	0.13500977	0.056152344	-0.010498047	-0.068115234	0	44330	0	0	0
1091	1092	1092	Category L	0.059814453	0.011962891	-0.98388672	-0.26220703	0.05859375	0.44848633	0.08	0	9/3/2018	9	3	2018	4:23:31	15811	0.222	4	23	31	0	0.059082031	3.491748	0.062744141	0.0234375	-0.93896484	40.598877	0.046142578	0	0	0	0	0	0	0	0	0	0.94140625	0.05859375	0.059082031	-0.002929688	-0.011474609	-0.044677734	0	44330	0	0	0
1092	1093	1093	Category L	0.071777344	-0.023925781	-0.94799805	-0.25610352	0.083740234	0.45043945	0.08	0	9/3/2018	9	3	2018	4:23:31	15811	0.333	4	23	31	0	0.059326172	3.4434082	0.062255859	0.023193359	-0.93969727	42.170898	0.048828125	0	0	0	0	0	0	0	0	0	0.94213867	0.057861328	0.064941406	0.009277344	-0.047119141	-0.008056641	0	44330	0	0	0
1093	1094	1094	Category L	0.13183594	0	-0.92382813	-0.2590332	0.094238281	0.44335938	0.08	0	9/3/2018	9	3	2018	4:23:31	15811	0.444	4	23	31	0	0.059326172	3.4434082	0.061523438	0.025146484	-0.93969727	42.648682	0.076171875	0	0	0	0	0	0	0	0	0	0.94213867	0.057861328	0.11132813	0.070068359	-0.025146484	0.015869141	0	44330	0	0	0
1094	1095	1095	Category L	0.10791016	0.011962891	-0.91186523	-0.26245117	0.10131836	0.44873047	0.08	0	9/3/2018	9	3	2018	4:23:31	15811	0.555	4	23	31	0	0.059326172	3.4434082	0.054931641	0.024658203	-0.93701172	42.014893	0.060058594	0	0	0	0	0	0	0	0	0	0.93896484	0.061035156	0.091064453	0.052734375	-0.012695313	0.025146484	0	44330	0	0	0
1095	1096	1096	Category L	0.16796875	0.011962891	-0.93579102	-0.26000977	0.095947266	0.44677734	0.08	0	9/3/2018	9	3	2018	4:23:31	15811	0.666	4	23	31	0	0.059326172	3.4434082	0.047363281	0.0234375	-0.93481445	40.562744	0.12109375	0	0	0	0	0	0	0	0	0	0.9362793	0.063720703	0.1328125	0.12036133	-0.011474609	-0.000732422	0	44330	0	0	0
1096	1097	1097	Category L	0.16796875	0.035888672	-0.93579102	-0.25927734	0.10327148	0.44091797	0.08	0	9/3/2018	9	3	2018	4:23:31	15811	0.777	4	23	31	0	0.059326172	3.4434082	0.039306641	0.022949219	-0.93334961	38.114502	0.12890625	0	0	0	0	0	0	0	0	0	0.93457031	0.065429688	0.14355469	0.12841797	0.012695313	-0.002197266	0	44330	0	0	0
1097	1098	1098	Category L	0.14379883	0.071777344	-0.93579102	-0.26245117	0.1027832	0.45043945	0.08	0	9/3/2018	9	3	2018	4:23:31	15811	0.888	4	23	31	0	0.059326172	3.4434082	0.033447266	0.022949219	-0.93212891	35.120117	0.12060547	0	0	0	0	0	0	0	0	0	0.93286133	0.067138672	0.16259766	0.11010742	0.048583984	-0.003417969	0	44330	0	0	0
1098	1099	1099	Category L	0.11987305	0.023925781	-0.91186523	-0.25390625	0.09765625	0.44970703	0.08	0	9/3/2018	9	3	2018	4:23:32	15812	0	4	23	32	0	0.059326172	3.4434082	0.025634766	0.021484375	-0.93017578	31.69043	0.095703125	0	0	0	0	0	0	0	0	0	0.93066406	0.069335938	0.11450195	0.093994141	0.002197266	0.018310547	0	44330	0	0	0
1099	1100	1100	Category L	0.11987305	0.047851563	-0.95996094	-0.25708008	0.093994141	0.44677734	0.08	0	9/3/2018	9	3	2018	4:23:32	15812	0.1	4	23	32	0	0.059326172	3.4434082	0.017578125	0.020996094	-0.92724609	28.788574	0.11035156	0	0	0	0	0	0	0	0	0	0.92773438	0.072265625	0.16137695	0.10205078	0.026611328	-0.032470703	0	44330	0	0	0
1100	1101	1101	Category L	0.10791016	0.047851563	-0.91186523	-0.25708008	0.097900391	0.45068359	0.08	0	9/3/2018	9	3	2018	4:23:32	15812	0.2	4	23	32	0	0.059326172	3.4434082	0.010253906	0.020996094	-0.92407227	26.57959	0.10180664	0	0	0	0	0	0	0	0	0	0.92431641	0.075683594	0.13647461	0.09765625	0.026611328	0.012207031	0	44330	0	0	0
1101	1102	1102	Category L	0.13183594	0.059814453	-0.92382813	-0.25024414	0.094970703	0.44775391	0.08	0	9/3/2018	9	3	2018	4:23:32	15812	0.3	4	23	32	0	0.059326172	3.4434082	0.003173828	0.019287109	-0.92211914	23.907227	0.13452148	0	0	0	0	0	0	0	0	0	0.92236328	0.077636719	0.17041016	0.12841797	0.040283203	-0.001464844	0	44330	0	0	0
1102	1103	1103	Category L	0.14379883	0.059814453	-0.95996094	-0.2590332	0.10009766	0.44775391	0.08	0	9/3/2018	9	3	2018	4:23:32	15812	0.4	4	23	32	0	0.059326172	3.4434082	-0.003173828	0.017822266	-0.92260742	20.990967	0.15722656	0	0	0	0	0	0	0	0	0	0.92285156	0.077148438	0.22583008	0.14697266	0.041748047	-0.037109375	0	44330	0	0	0
1103	1104	1104	Category L	0.10791016	0.083984375	-0.93579102	-0.25537109	0.095947266	0.44873047	0.08	0	9/3/2018	9	3	2018	4:23:32	15812	0.5	4	23	32	0	0.059326172	3.4434082	-0.01171875	0.016357422	-0.92016602	17.404785	0.13842773	0	0	0	0	0	0	0	0	0	0.92041016	0.079589844	0.20263672	0.11962891	0.067382813	-0.015380859	0	44330	0	0	0
1104	1105	1105	Category L	0.13183594	0.059814453	-0.92382813	-0.2487793	0.096435547	0.44897461	0.08	0	9/3/2018	9	3	2018	4:23:32	15812	0.6	4	23	32	0	0.059326172	3.4434082	-0.018310547	0.012695313	-0.91503906	13.003662	0.1574707	0	0	0	0	0	0	0	0	0	0.9152832	0.084716797	0.20556641	0.15014648	0.046875	-0.008544922	0	44330	0	0	0
1105	1106	1106	Category L	0.11987305	0.023925781	-0.94799805	-0.24853516	0.094970703	0.4519043	0.08	0	9/3/2018	9	3	2018	4:23:32	15812	0.7	4	23	32	0	0.059326172	3.4434082	-0.027099609	0.010742188	-0.91357422	8.5534668	0.15161133	0	0	0	0	0	0	0	0	0	0.9140625	0.0859375	0.19433594	0.14697266	0.012939453	-0.034179688	0	44330	0	0	0
1106	1107	1107	Category L	0.10791016	0.035888672	-0.93579102	-0.25634766	0.09765625	0.45166016	0.08	0	9/3/2018	9	3	2018	4:23:32	15812	0.8	4	23	32	0	0.059326172	3.4434082	-0.034912109	0.009033203	-0.91137695	4.592041	0.1472168	0	0	0	0	0	0	0	0	0	0.91210938	0.087890625	0.19384766	0.14282227	0.026611328	-0.024169922	0	44330	0	0	0
1107	1108	1108	Category L	0.11987305	0.035888672	-0.92382813	-0.25708008	0.094238281	0.45361328	0.08	0	9/3/2018	9	3	2018	4:23:32	15812	0.9	4	23	32	0	0.059326172	3.4434082	-0.042724609	0.007080078	-0.90820313	1.4716797	0.16577148	0	0	0	0	0	0	0	0	0	0.90942383	0.090576172	0.20678711	0.16259766	0.028564453	-0.015380859	0	44330	0	0	0
1108	1109	1109	Category L	0.11987305	0.047851563	-0.94799805	-0.25268555	0.088867188	0.44750977	0.08	0	9/3/2018	9	3	2018	4:23:33	15813	0	4	23	33	0	0.059326172	3.4434082	-0.052246094	0.002197266	-0.90405273	0.88427734	0.18334961	0	0	0	0	0	0	0	0	0	0.90551758	0.094482422	0.26123047	0.17211914	0.045410156	-0.043701172	0	44330	0	0	0
1109	1110	1110	Category L	0.11987305	0.023925781	-0.94799805	-0.25195313	0.093994141	0.45361328	0.08	0	9/3/2018	9	3	2018	4:23:33	15813	0.1	4	23	33	0	0.059326172	3.4434082	-0.060791016	-0.002685547	-0.89941406	2.2607422	0.18896484	0	0	0	0	0	0	0	0	0	0.90161133	0.098388672	0.25585938	0.18066406	0.026611328	-0.048339844	0	44330	0	0	0
1110	1111	1111	Category L	0.13183594	0.023925781	-0.93579102	-0.25439453	0.090820313	0.45068359	0.08	0	9/3/2018	9	3	2018	4:23:33	15813	0.2	4	23	33	0	0.059326172	3.4434082	-0.066894531	-0.006591797	-0.89697266	2.6911621	0.20483398	0	0	0	0	0	0	0	0	0	0.8996582	0.1003418	0.26806641	0.19873047	0.030517578	-0.038574219	0	44330	0	0	0
1111	1112	1112	Category L	0.10791016	0.035888672	-0.92382813	-0.24926758	0.093994141	0.4519043	0.08	0	9/3/2018	9	3	2018	4:23:33	15813	0.3	4	23	33	0	0.059326172	3.4434082	-0.075927734	-0.011474609	-0.89160156	2.2946777	0.19262695	0	0	0	0	0	0	0	0	0	0.89477539	0.10522461	0.26367188	0.18383789	0.047363281	-0.031982422	0	44330	0	0	0
1112	1113	1113	Category L	0.059814453	0.059814453	-0.91186523	-0.24414063	0.088623047	0.45263672	0.08	0	9/3/2018	9	3	2018	4:23:33	15813	0.4	4	23	33	0	0.059326172	3.4434082	-0.084716797	-0.019287109	-0.88525391	1.7712402	0.16699219	0	0	0	0	0	0	0	0	0	0.8894043	0.1105957	0.25048828	0.14453125	0.079101563	-0.026367188	0	44330	0	0	0
1113	1114	1114	Category L	0.083984375	0.095947266	-0.92382813	-0.25219727	0.090332031	0.45068359	0.08	0	9/3/2018	9	3	2018	4:23:33	15813	0.5	4	23	33	0	0.059326172	3.4434082	-0.093505859	-0.028076172	-0.88085938	1.4648438	0.22070313	0	0	0	0	0	0	0	0	0	0.88623047	0.11376953	0.34448242	0.17749023	0.12402344	-0.042724609	0	44330	0	0	0
1114	1115	1115	Category L	0.11987305	0.083984375	-0.94799805	-0.24658203	0.095947266	0.45483398	0.08	0	9/3/2018	9	3	2018	4:23:33	15813	0.6	4	23	33	0	0.059326172	3.4434082	-0.1015625	-0.035400391	-0.87475586	0.93603516	0.26196289	0	0	0	0	0	0	0	0	0	0.88134766	0.11865234	0.4140625	0.22143555	0.11938477	-0.072998047	0	44330	0	0	0
1115	1116	1116	Category L	0.095947266	0.023925781	-0.92382813	-0.24658203	0.10205078	0.45581055	0.08	0	9/3/2018	9	3	2018	4:23:33	15813	0.7	4	23	33	0	0.059326172	3.4434082	-0.11157227	-0.044677734	-0.86865234	0.1472168	0.2253418	0	0	0	0	0	0	0	0	0	0.87695313	0.12304688	0.33129883	0.20751953	0.068603516	-0.054931641	0	44330	0	0	0
1116	1117	1117	Category L	0.047851563	0.071777344	-0.95996094	-0.23876953	0.098388672	0.45507813	0.08	0	9/3/2018	9	3	2018	4:23:33	15813	0.8	4	23	33	0	0.059326172	3.4434082	-0.11914063	-0.047851563	-0.86279297	0.70117188	0.22729492	0	0	0	0	0	0	0	0	0	0.87231445	0.12768555	0.3840332	0.16699219	0.11962891	-0.096923828	0	44330	0	0	0
1117	1118	1118	Category L	0.071777344	0.071777344	-0.97192383	-0.23925781	0.098388672	0.45507813	0.08	0	9/3/2018	9	3	2018	4:23:33	15813	0.9	4	23	33	0	0.059326172	3.4434082	-0.12719727	-0.055908203	-0.85620117	1.1765137	0.26318359	0	0	0	0	0	0	0	0	0	0.86743164	0.13256836	0.44262695	0.19897461	0.12768555	-0.11547852	0	44330	0	0	0
1118	1119	1119	Category L	0.083984375	0.035888672	-0.91186523	-0.23657227	0.098388672	0.45092773	0.08	0	9/3/2018	9	3	2018	4:23:34	15814	0	4	23	34	0	0.059326172	3.4434082	-0.14501953	-0.046142578	-0.85693359	1.1191406	0.24926758	0	0	0	0	0	0	0	0	0	0.87036133	0.12963867	0.3659668	0.22900391	0.08203125	-0.0546875	0	44330	0	0	0
1119	1120	1120	Category L	0.047851563	0.059814453	-0.92382813	-0.24438477	0.1027832	0.45727539	0.08	0	9/3/2018	9	3	2018	4:23:34	15814	0.1	4	23	34	0	0.059326172	3.4434082	-0.15673828	-0.047851563	-0.8515625	1.2475586	0.2421875	0	0	0	0	0	0	0	0	0	0.8671875	0.1328125	0.38452148	0.20458984	0.10766602	-0.072021484	0	44330	0	0	0
1120	1121	1121	Category L	0.059814453	0.035888672	-0.91186523	-0.24145508	0.10009766	0.45507813	0.08	0	9/3/2018	9	3	2018	4:23:34	15814	0.2	4	23	34	0	0.059326172	3.4434082	-0.1652832	-0.055908203	-0.84521484	1.6030273	0.25195313	0	0	0	0	0	0	0	0	0	0.86303711	0.13696289	0.38354492	0.22509766	0.091796875	-0.06640625	0	44330	0	0	0
1121	1122	1122	Category L	0.059814453	0.083984375	-0.93579102	-0.23901367	0.099365234	0.45727539	0.08	0	9/3/2018	9	3	2018	4:23:34	15814	0.3	4	23	34	0	0.059326172	3.4434082	-0.17553711	-0.071533203	-0.84790039	1.0507813	0.2956543	0	0	0	0	0	0	0	0	0	0.86889648	0.13110352	0.47900391	0.23535156	0.15551758	-0.087646484	0	44330	0	0	0
1122	1123	1123	Category L	0.059814453	0.059814453	-0.94799805	-0.23901367	0.096435547	0.4543457	0.08	0	9/3/2018	9	3	2018	4:23:34	15814	0.4	4	23	34	0	0.059326172	3.4434082	-0.18554688	-0.079101563	-0.8425293	0.36303711	0.30102539	0	0	0	0	0	0	0	0	0	0.86645508	0.13354492	0.48974609	0.24536133	0.13891602	-0.10522461	0	44330	0	0	0
1123	1124	1124	Category L	0.059814453	0.035888672	-0.93579102	-0.23803711	0.097900391	0.44995117	0.08	0	9/3/2018	9	3	2018	4:23:34	15814	0.5	4	23	34	0	0.059326172	3.4434082	-0.1953125	-0.087402344	-0.83911133	0.33129883	0.29931641	0	0	0	0	0	0	0	0	0	0.8659668	0.1340332	0.47509766	0.25512695	0.12329102	-0.096435547	0	44330	0	0	0
1124	1125	1125	Category L	0.035888672	0.095947266	-0.92382813	-0.23632813	0.1015625	0.45727539	0.08	0	9/3/2018	9	3	2018	4:23:34	15814	0.6	4	23	34	0	0.059326172	3.4434082	-0.2019043	-0.088134766	-0.8359375	0.69140625	0.31347656	0	0	0	0	0	0	0	0	0	0.86450195	0.13549805	0.51000977	0.23779297	0.18408203	-0.087646484	0	44330	0	0	0
1125	1126	1126	Category L	0.047851563	0.059814453	-0.97192383	-0.23535156	0.099365234	0.45629883	0.08	0	9/3/2018	9	3	2018	4:23:34	15814	0.7	4	23	34	0	0.059326172	3.4434082	-0.21166992	-0.091308594	-0.83276367	1.4799805	0.33081055	0	0	0	0	0	0	0	0	0	0.86425781	0.13574219	0.54956055	0.25952148	0.15112305	-0.13891602	0	44330	0	0	0
1126	1127	1127	Category L	0.047851563	0.059814453	-0.95996094	-0.24414063	0.10473633	0.45825195	0.08	0	9/3/2018	9	3	2018	4:23:34	15814	0.8	4	23	34	0	0.059326172	3.4434082	-0.22119141	-0.095947266	-0.82885742	3.6745605	0.33740234	0	0	0	0	0	0	0	0	0	0.86328125	0.13671875	0.5559082	0.26904297	0.15576172	-0.13085938	0	44330	0	0	0
1127	1128	1128	Category L	0.047851563	0.10791016	-0.91186523	-0.24047852	0.10375977	0.46020508	0.08	0	9/3/2018	9	3	2018	4:23:34	15814	0.9	4	23	34	0	0.059326172	3.4434082	-0.22998047	-0.099121094	-0.82421875	8.7648926	0.35742188	0	0	0	0	0	0	0	0	0	0.86157227	0.13842773	0.57250977	0.27783203	0.20703125	-0.087402344	0	44330	0	0	0
1128	1129	1129	Category L	0.059814453	0.19189453	-0.91186523	-0.22290039	0.1027832	0.46142578	0.08	0	9/3/2018	9	3	2018	4:23:35	15815	0	4	23	35	0	0.059326172	3.4434082	-0.23779297	-0.10058594	-0.82299805	15.213135	0.42651367	0	0	0	0	0	0	0	0	0	0.86279297	0.13720703	0.67871094	0.29760742	0.29248047	-0.088623047	0	44330	0	0	0
1129	1130	1130	Category L	0.059814453	0.16796875	-0.95996094	-0.19555664	0.11132813	0.47070313	0.08	0	9/3/2018	9	3	2018	4:23:35	15815	0.1	4	23	35	0	0.059326172	3.4434082	-0.24487305	-0.10058594	-0.8215332	21.179688	0.42919922	0	0	0	0	0	0	0	0	0	0.86303711	0.13696289	0.71191406	0.3046875	0.26855469	-0.13818359	0	44330	0	0	0
1130	1131	1131	Category L	0.011962891	0.059814453	-0.91186523	-0.16894531	0.12695313	0.47338867	0.08	0	9/3/2018	9	3	2018	4:23:35	15815	0.2	4	23	35	0	0.059570313	3.5288086	-0.25219727	-0.10058594	-0.82104492	28.374756	0.32226563	0	0	0	0	0	0	0	0	0	0.86474609	0.13525391	0.515625	0.26416016	0.16040039	-0.090576172	0	44330	0	0	0
1131	1132	1132	Category L	-0.023925781	-0.023925781	-0.97192383	-0.13818359	0.16259766	0.47802734	0.08	0	9/3/2018	9	3	2018	4:23:35	15815	0.3	4	23	35	0	0.059570313	3.5288086	-0.25952148	-0.10058594	-0.81933594	32.224609	0.29101563	0	0	0	0	0	0	0	0	0	0.86547852	0.13452148	0.46484375	0.2355957	0.076660156	-0.15234375	0	44330	0	0	0
1132	1133	1133	Category L	-0.035888672	0.11987305	-0.92382813	-0.11816406	0.18603516	0.47680664	0.08	0	9/3/2018	9	3	2018	4:23:35	15815	0.4	4	23	35	0	0.059570313	3.5288086	-0.25976563	-0.1015625	-0.81835938	31.122559	0.33227539	0	0	0	0	0	0	0	0	0	0.86450195	0.13549805	0.55102539	0.22387695	0.22143555	-0.10522461	0	44330	0	0	0
1133	1134	1134	Category M	-0.50390625	-0.059814453	-0.7199707	0.22363281	0.25561523	0.40576172	0.08	0	9/3/2018	9	3	2018	4:23:40	15820	0	4	23	40	0	0.059326172	3.5255859	-0.25976563	-0.10229492	-0.81640625	29.101807	0.26586914	0	0	0	0	0	0	0	0	0	0.86279297	0.13720703	0.38305664	-0.24389648	0.042480469	0.096435547	0	44330	0	0	0
1134	1135	1135	Category M	-0.56396484	-0.13183594	-0.77978516	0.21484375	0.26123047	0.40844727	0.08	0	9/3/2018	9	3	2018	4:23:40	15820	0.099	4	23	40	0	0.059326172	3.5255859	-0.26123047	-0.10375977	-0.81640625	28.648193	0.3059082	0	0	0	0	0	0	0	0	0	0.86352539	0.13647461	0.3671875	-0.30249023	-0.027832031	0.036621094	0	44330	0	0	0
1135	1136	1136	Category M	-0.58789063	-0.059814453	-0.82788086	0.19213867	0.2668457	0.4140625	0.08	0	9/3/2018	9	3	2018	4:23:40	15820	0.199	4	23	40	0	0.059326172	3.5255859	-0.26196289	-0.10375977	-0.82006836	28.814209	0.32861328	0	0	0	0	0	0	0	0	0	0.8671875	0.1328125	0.37719727	-0.32568359	0.043945313	-0.007568359	0	44330	0	0	0
1136	1137	1137	Category M	-0.46777344	-0.011962891	-0.83984375	0.19506836	0.27539063	0.40844727	0.08	0	9/3/2018	9	3	2018	4:23:40	15820	0.3	4	23	40	0	0.059326172	3.5255859	-0.26391602	-0.10180664	-0.82128906	25.682129	0.22338867	0	0	0	0	0	0	0	0	0	0.86865234	0.13134766	0.31201172	-0.20361328	0.08984375	-0.018310547	0	44330	0	0	0
1137	1138	1138	Category M	-0.56396484	-0.14379883	-0.80395508	0.19824219	0.27172852	0.40649414	0.08	0	9/3/2018	9	3	2018	4:23:40	15820	0.4	4	23	40	0	0.059326172	3.5255859	-0.26611328	-0.099853516	-0.82128906	22.60498	0.30126953	0	0	0	0	0	0	0	0	0	0.86914063	0.13085938	0.35888672	-0.29760742	-0.043701172	0.017333984	0	44330	0	0	0
1138	1139	1139	Category M	-0.64794922	-0.059814453	-0.75585938	0.18432617	0.27563477	0.41040039	0.08	0	9/3/2018	9	3	2018	4:23:40	15820	0.5	4	23	40	0	0.059326172	3.5255859	-0.26806641	-0.098144531	-0.82177734	23.178955	0.38720703	0	0	0	0	0	0	0	0	0	0.86987305	0.13012695	0.48413086	-0.37963867	0.038330078	0.065917969	0	44330	0	0	0
1139	1140	1140	Category M	-0.56396484	-0.035888672	-0.68383789	0.19750977	0.27124023	0.41064453	0.08	0	9/3/2018	9	3	2018	4:23:40	15820	0.6	4	23	40	0	0.059326172	3.5255859	-0.26855469	-0.095703125	-0.82177734	24.474609	0.33129883	0	0	0	0	0	0	0	0	0	0.86987305	0.13012695	0.49316406	-0.29516602	0.059814453	0.13793945	0	44330	0	0	0
1140	1141	1141	Category M	-0.52783203	-0.16796875	-0.75585938	0.21411133	0.26879883	0.40087891	0.08	0	9/3/2018	9	3	2018	4:23:40	15820	0.7	4	23	40	0	0.059326172	3.5255859	-0.27099609	-0.093994141	-0.82080078	20.596436	0.2746582	0	0	0	0	0	0	0	0	0	0.86962891	0.13037109	0.39550781	-0.2565918	-0.073730469	0.064941406	0	44330	0	0	0
1141	1142	1142	Category M	-0.51586914	-0.14379883	-1.0078125	0.23193359	0.27880859	0.3894043	0.08	0	9/3/2018	9	3	2018	4:23:40	15820	0.8	4	23	40	0	0.059326172	3.5255859	-0.2734375	-0.092285156	-0.82006836	18.955811	0.31054688	0	0	0	0	0	0	0	0	0	0.86938477	0.13061523	0.48120117	-0.2421875	-0.051269531	-0.1875	0	44330	0	0	0
1142	1143	1143	Category M	-0.671875	-0.13183594	-0.75585938	0.22753906	0.30078125	0.36694336	0.08	0	9/3/2018	9	3	2018	4:23:40	15820	0.9	4	23	40	0	0.059326172	3.5255859	-0.27685547	-0.090820313	-0.82080078	23.115967	0.40209961	0	0	0	0	0	0	0	0	0	0.87084961	0.12915039	0.50048828	-0.39477539	-0.040771484	0.064941406	0	44330	0	0	0
1143	1144	1144	Category M	-0.49194336	-0.31176758	-0.52783203	0.21557617	0.31005859	0.37817383	0.08	0	9/3/2018	9	3	2018	4:23:41	15821	0	4	23	41	0	0.059326172	3.5255859	-0.27807617	-0.093261719	-0.82275391	26.960449	0.42456055	0	0	0	0	0	0	0	0	0	0.87353516	0.12646484	0.72680664	-0.21362305	-0.21826172	0.29492188	0	44330	0	0	0
1144	1145	1145	Category M	-0.68383789	-0.20385742	-0.80395508	0.20776367	0.32470703	0.36987305	0.08	0	9/3/2018	9	3	2018	4:23:41	15821	0.1	4	23	41	0	0.059326172	3.5255859	-0.27954102	-0.096679688	-0.82397461	27.89209	0.41845703	0	0	0	0	0	0	0	0	0	0.87548828	0.12451172	0.53149414	-0.40405273	-0.10693359	0.020019531	0	44330	0	0	0
1145	1146	1146	Category M	-0.58789063	-0.15576172	-0.76782227	0.21826172	0.34741211	0.34204102	0.08	0	9/3/2018	9	3	2018	4:23:41	15821	0.2	4	23	41	0	0.059326172	3.5255859	-0.28076172	-0.096191406	-0.82348633	26.936279	0.31738281	0	0	0	0	0	0	0	0	0	0.87548828	0.12451172	0.42211914	-0.30688477	-0.059326172	0.055664063	0	44330	0	0	0
1146	1147	1147	Category M	-0.61181641	-0.19189453	-0.68383789	0.22412109	0.34472656	0.34692383	0.08	0	9/3/2018	9	3	2018	4:23:41	15821	0.3	4	23	41	0	0.059326172	3.5255859	-0.28198242	-0.097167969	-0.82299805	30.802979	0.37011719	0	0	0	0	0	0	0	0	0	0.87548828	0.12451172	0.56347656	-0.32958984	-0.094482422	0.13916016	0	44330	0	0	0
1147	1148	1148	Category M	-0.7199707	-0.40795898	-0.59985352	0.20874023	0.33666992	0.359375	0.08	0	9/3/2018	9	3	2018	4:23:41	15821	0.4	4	23	41	0	0.059326172	3.5255859	-0.28442383	-0.097900391	-0.82421875	32.022949	0.57958984	0	0	0	0	0	0	0	0	0	0.87744141	0.12255859	0.9699707	-0.43530273	-0.30981445	0.22436523	0	44330	0	0	0
1148	1149	1149	Category M	-0.69580078	-0.40795898	-0.57592773	0.20483398	0.3527832	0.35180664	0.08	0	9/3/2018	9	3	2018	4:23:41	15821	0.5	4	23	41	0	0.059326172	3.5255859	-0.28417969	-0.097900391	-0.82397461	29.91626	0.5715332	0	0	0	0	0	0	0	0	0	0.87719727	0.12280273	0.96948242	-0.41137695	-0.30981445	0.24804688	0	44330	0	0	0
1149	1150	1150	Category M	-0.46777344	-0.3359375	-0.75585938	0.20263672	0.39038086	0.3137207	0.08	0	9/3/2018	9	3	2018	4:23:41	15821	0.6	4	23	41	0	0.059326172	3.5255859	-0.28662109	-0.098144531	-0.82421875	32.317627	0.30639648	0	0	0	0	0	0	0	0	0	0.87817383	0.12182617	0.48706055	-0.1809082	-0.23754883	0.068359375	0	44330	0	0	0
1150	1151	1151	Category M	-0.69580078	-0.39599609	-0.50390625	0.18212891	0.42602539	0.27734375	0.08	0	9/3/2018	9	3	2018	4:23:41	15821	0.7	4	23	41	0	0.059326172	3.5255859	-0.28857422	-0.097900391	-0.82495117	37.698975	0.59814453	0	0	0	0	0	0	0	0	0	0.87939453	0.12060547	1.0263672	-0.40698242	-0.29785156	0.32104492	0	44330	0	0	0
1151	1152	1152	Category M	-0.671875	-0.63598633	-0.45581055	0.17822266	0.4375	0.26953125	0.08	0	9/3/2018	9	3	2018	4:23:41	15821	0.8	4	23	41	0	0.059326172	3.5255859	-0.29272461	-0.099365234	-0.82348633	41.689209	0.75268555	0	0	0	0	0	0	0	0	0	0.87963867	0.12036133	1.2832031	-0.37890625	-0.53637695	0.36767578	0	44330	0	0	0
1152	1153	1153	Category M	-0.68383789	-0.70776367	-0.59985352	0.17504883	0.4465332	0.25756836	0.08	0	9/3/2018	9	3	2018	4:23:41	15821	0.9	4	23	41	0	0.059326172	3.5255859	-0.29321289	-0.099121094	-0.82788086	43.295898	0.75830078	0	0	0	0	0	0	0	0	0	0.88378906	0.11621094	1.2272949	-0.39038086	-0.60839844	0.22802734	0	44330	0	0	0
1153	1154	1154	Category M	-0.63598633	-0.57592773	-0.44384766	0.16113281	0.46704102	0.23291016	0.08	0	9/3/2018	9	3	2018	4:23:42	15822	0	4	23	42	0	0.059326172	3.5255859	-0.29345703	-0.10058594	-0.82885742	44.54126	0.70092773	0	0	0	0	0	0	0	0	0	0.88500977	0.11499023	1.2028809	-0.34228516	-0.47509766	0.38500977	0	44330	0	0	0
1154	1155	1155	Category M	-0.77978516	-0.74389648	-0.41992188	0.14746094	0.45678711	0.25854492	0.08	0	9/3/2018	9	3	2018	4:23:42	15822	0.1	4	23	42	0	0.059326172	3.5255859	-0.29467773	-0.10302734	-0.82885742	45.181396	0.90161133	0	0	0	0	0	0	0	0	0	0.88574219	0.11425781	1.5349121	-0.48486328	-0.640625	0.40893555	0	44330	0	0	0
1155	1156	1156	Category M	-0.58789063	-0.26391602	-0.46777344	0.15454102	0.44213867	0.27807617	0.08	0	9/3/2018	9	3	2018	4:23:42	15822	0.2	4	23	42	0	0.059326172	3.5255859	-0.29785156	-0.10424805	-0.82763672	34.884277	0.48901367	0	0	0	0	0	0	0	0	0	0.88598633	0.11401367	0.80957031	-0.28979492	-0.15942383	0.35986328	0	44330	0	0	0
1156	1157	1157	Category M	-0.63598633	-0.64794922	-0.44384766	0.14233398	0.45947266	0.26025391	0.08	0	9/3/2018	9	3	2018	4:23:42	15822	0.3	4	23	42	0	0.059326172	3.5255859	-0.30102539	-0.10400391	-0.82543945	18.42334	0.74389648	0	0	0	0	0	0	0	0	0	0.88476563	0.11523438	1.2602539	-0.3347168	-0.54370117	0.3815918	0	44330	0	0	0
1157	1158	1158	Category M	-1.3918457	0.76782227	-0.97192383	0.15234375	0.43994141	0.28295898	0.08	0	9/3/2018	9	3	2018	4:23:42	15822	0.4	4	23	42	0	0.059326172	3.5255859	-0.2980957	-0.10571289	-0.8269043	11.148926	1.4069824	0	0	0	0	0	0	0	0	0	0.88525391	0.11474609	2.1120605	-1.0935059	0.87353516	-0.14477539	0	44330	0	0	0
1158	1159	1159	Category M	-0.89990234	-0.16796875	-0.52783203	0.16845703	0.43823242	0.27319336	0.08	0	9/3/2018	9	3	2018	4:23:42	15822	0.5	4	23	42	0	0.059326172	3.5255859	-0.29614258	-0.10668945	-0.82641602	7.1311035	0.67602539	0	0	0	0	0	0	0	0	0	0.88427734	0.11572266	0.96337891	-0.60351563	-0.061035156	0.29858398	0	44330	0	0	0
1159	1160	1160	Category M	-0.64794922	-0.671875	-0.46777344	0.1418457	0.44775391	0.27783203	0.08	0	9/3/2018	9	3	2018	4:23:42	15822	0.6	4	23	42	0	0.059326172	3.5255859	-0.29614258	-0.10839844	-0.82421875	0.14599609	0.75366211	0	0	0	0	0	0	0	0	0	0.88256836	0.11743164	1.2712402	-0.3515625	-0.56323242	0.35644531	0	44330	0	0	0
1160	1161	1161	Category M	-0.76782227	-1.2719727	-1.1518555	0.15380859	0.44238281	0.27709961	0.08	0	9/3/2018	9	3	2018	4:23:42	15822	0.7	4	23	42	0	0.059326172	3.5255859	-0.29614258	-0.10864258	-0.82226563	6.2009277	1.2973633	0	0	0	0	0	0	0	0	0	0.88061523	0.11938477	1.9638672	-0.47143555	-1.1630859	-0.3293457	0	44330	0	0	0
1161	1162	1162	Category M	-0.75585938	-0.6237793	-0.52783203	0.16040039	0.44775391	0.25561523	0.08	0	9/3/2018	9	3	2018	4:23:42	15822	0.8	4	23	42	0	0.059326172	3.4434082	-0.2956543	-0.10913086	-0.82128906	7.505127	0.75	0	0	0	0	0	0	0	0	0	0.87963867	0.12036133	1.2680664	-0.45996094	-0.5144043	0.29345703	0	44330	0	0	0
1162	1163	1163	Category M	-0.7199707	-0.70776367	-0.671875	0.1574707	0.41601563	0.30834961	0.08	0	9/3/2018	9	3	2018	4:23:42	15822	0.9	4	23	42	0	0.059326172	3.4434082	-0.29345703	-0.11108398	-0.82446289	10.033936	0.7487793	0	0	0	0	0	0	0	0	0	0.88208008	0.11791992	1.1755371	-0.42626953	-0.59643555	0.15258789	0	44330	0	0	0
1163	1164	1164	Category M	-0.46777344	-0.059814453	-0.70776367	0.14990234	0.41967773	0.30932617	0.08	0	9/3/2018	9	3	2018	4:23:43	15823	0	4	23	43	0	0.059326172	3.4434082	-0.29101563	-0.11352539	-0.82421875	17.831787	0.21826172	0	0	0	0	0	0	0	0	0	0.8815918	0.1184082	0.34716797	-0.17651367	0.053710938	0.11645508	0	44330	0	0	0
1164	1165	1165	Category M	-0.74389648	-0.25195313	-0.7199707	0.15332031	0.4296875	0.29492188	0.08	0	9/3/2018	9	3	2018	4:23:43	15823	0.1	4	23	43	0	0.059326172	3.4434082	-0.29199219	-0.11450195	-0.82324219	28.01001	0.4831543	0	0	0	0	0	0	0	0	0	0.88110352	0.11889648	0.69238281	-0.45166016	-0.13720703	0.10327148	0	44330	0	0	0
1165	1166	1166	Category M	-0.70776367	-0.2878418	-0.69580078	0.15112305	0.35424805	0.37451172	0.08	0	9/3/2018	9	3	2018	4:23:43	15823	0.2	4	23	43	0	0.059326172	3.4434082	-0.29418945	-0.11767578	-0.82226563	29.320313	0.46435547	0	0	0	0	0	0	0	0	0	0.88134766	0.11865234	0.70996094	-0.41333008	-0.16992188	0.12646484	0	44330	0	0	0
1166	1167	1167	Category M	-0.63598633	-0.17993164	-0.61181641	0.19262695	0.2734375	0.40136719	0.08	0	9/3/2018	9	3	2018	4:23:43	15823	0.3	4	23	43	0	0.059326172	3.4434082	-0.29541016	-0.11987305	-0.82104492	27.013916	0.40405273	0	0	0	0	0	0	0	0	0	0.88085938	0.11914063	0.60961914	-0.34033203	-0.059814453	0.20922852	0	44330	0	0	0
1167	1168	1168	Category M	-0.57592773	-0.023925781	-0.76782227	0.22875977	0.23974609	0.41040039	0.08	0	9/3/2018	9	3	2018	4:23:43	15823	0.4	4	23	43	0	0.059326172	3.4434082	-0.29345703	-0.12060547	-0.82421875	28.942383	0.30371094	0	0	0	0	0	0	0	0	0	0.88330078	0.11669922	0.43579102	-0.28222656	0.096679688	0.056396484	0	44330	0	0	0
1168	1169	1169	Category M	-0.52783203	0.035888672	-0.69580078	0.24194336	0.2409668	0.40356445	0.08	0	9/3/2018	9	3	2018	4:23:43	15823	0.5	4	23	43	0	0.059326172	3.4434082	-0.29272461	-0.11987305	-0.82641602	33.46875	0.31079102	0	0	0	0	0	0	0	0	0	0.88476563	0.11523438	0.52148438	-0.23486328	0.15576172	0.13061523	0	44330	0	0	0
1169	1170	1170	Category M	-0.53979492	0.011962891	-0.86376953	0.24536133	0.24536133	0.39575195	0.08	0	9/3/2018	9	3	2018	4:23:43	15823	0.6	4	23	43	0	0.059326172	3.4434082	-0.29125977	-0.12011719	-0.82495117	39.460938	0.28393555	0	0	0	0	0	0	0	0	0	0.88330078	0.11669922	0.41918945	-0.24829102	0.13208008	-0.038574219	0	44330	0	0	0
1170	1171	1171	Category M	-0.46777344	0.011962891	-0.87597656	0.24267578	0.24267578	0.39672852	0.08	0	9/3/2018	9	3	2018	4:23:43	15823	0.7	4	23	43	0	0.059326172	3.4434082	-0.29150391	-0.12060547	-0.82275391	42.467041	0.2265625	0	0	0	0	0	0	0	0	0	0.88134766	0.11865234	0.36157227	-0.17602539	0.13256836	-0.052978516	0	44330	0	0	0
1171	1172	1172	Category E	0.035888672	-0.059814453	-0.89990234	-0.27929688	0.088623047	0.43798828	0.08	0	9/3/2018	9	3	2018	7:17:53	26273	0.9	7	17	53	0	0.059082031	3.5304199	-0.2902832	-0.12036133	-0.82299805	52.478271	0.34057617	0	0	0	0	0	0	0	0	0	0.88110352	0.11889648	0.46362305	0.32617188	0.060546875	-0.076660156	0	44330	0	0	0
1172	1173	1173	Category E	0.083984375	-0.083984375	-0.79199219	-0.29248047	0.092529297	0.42675781	0.08	0	9/3/2018	9	3	2018	7:17:54	26274	0	7	17	54	0	0.059082031	3.5304199	-0.28955078	-0.11889648	-0.82373047	60.177002	0.37670898	0	0	0	0	0	0	0	0	0	0.88134766	0.11865234	0.44067383	0.37353516	0.034912109	0.031738281	0	44330	0	0	0
1173	1174	1174	Category E	0	-0.10791016	-0.92382813	-0.27294922	0.075927734	0.43896484	0.08	0	9/3/2018	9	3	2018	7:17:54	26274	0.1	7	17	54	0	0.059082031	3.5304199	-0.28613281	-0.11962891	-0.82568359	59.279541	0.30249023	0	0	0	0	0	0	0	0	0	0.88208008	0.11791992	0.39575195	0.28613281	0.01171875	-0.097900391	0	44330	0	0	0
1174	1175	1175	Category E	0.047851563	0.011962891	-1.2119141	-0.24438477	0.05078125	0.45263672	0.08	0	9/3/2018	9	3	2018	7:17:54	26274	0.2	7	17	54	0	0.059082031	3.5304199	-0.27709961	-0.11889648	-0.82714844	51.179688	0.52026367	0	0	0	0	0	0	0	0	0	0.88037109	0.11962891	0.84057617	0.32495117	0.13085938	-0.38452148	0	44330	0	0	0
1175	1176	1176	Category E	0.011962891	0.15576172	-1.0319824	-0.21582031	0.040283203	0.46728516	0.08	0	9/3/2018	9	3	2018	7:17:54	26274	0.3	7	17	54	0	0.059082031	3.5304199	-0.26977539	-0.11645508	-0.82861328	42.577881	0.44140625	0	0	0	0	0	0	0	0	0	0.87939453	0.12060547	0.75732422	0.28173828	0.2722168	-0.203125	0	44330	0	0	0
1176	1177	1177	Category E	0	0.19189453	-0.93579102	-0.21679688	0.037841797	0.46826172	0.08	0	9/3/2018	9	3	2018	7:17:54	26274	0.4	7	17	54	0	0.059082031	3.5304199	-0.26342773	-0.11523438	-0.82958984	36.840576	0.41845703	0	0	0	0	0	0	0	0	0	0.87792969	0.12207031	0.67675781	0.26342773	0.30712891	-0.10595703	0	44330	0	0	0
1177	1178	1178	Category E	-0.011962891	0.21582031	-0.97192383	-0.22436523	0.029296875	0.46777344	0.08	0	9/3/2018	9	3	2018	7:17:54	26274	0.5	7	17	54	0	0.059082031	3.5304199	-0.25805664	-0.11499023	-0.8269043	29.948975	0.43701172	0	0	0	0	0	0	0	0	0	0.87402344	0.12597656	0.72167969	0.24609375	0.33081055	-0.14477539	0	44330	0	0	0
1178	1179	1179	Category E	0.083984375	0.21582031	-0.91186523	-0.21948242	0.034179688	0.46801758	0.08	0	9/3/2018	9	3	2018	7:17:54	26274	0.6	7	17	54	0	0.059082031	3.5304199	-0.24731445	-0.11230469	-0.83129883	24.414063	0.47338867	0	0	0	0	0	0	0	0	0	0.87451172	0.12548828	0.74023438	0.33129883	0.328125	-0.080322266	0	44330	0	0	0
1179	1180	1180	Category E	-0.083984375	0.19189453	-0.88793945	-0.20776367	0.056152344	0.47387695	0.08	0	9/3/2018	9	3	2018	7:17:54	26274	0.7	7	17	54	0	0.059082031	3.5304199	-0.23706055	-0.11035156	-0.83398438	20.009521	0.34301758	0	0	0	0	0	0	0	0	0	0.87402344	0.12597656	0.50927734	0.15307617	0.30224609	-0.053710938	0	44330	0	0	0
1180	1181	1181	Category E	-0.083984375	0.17993164	-0.83984375	-0.19702148	0.068115234	0.4753418	0.08	0	9/3/2018	9	3	2018	7:17:54	26274	0.8	7	17	54	0	0.059082031	3.5304199	-0.22851563	-0.1081543	-0.83666992	19.830566	0.32226563	0	0	0	0	0	0	0	0	0	0.87402344	0.12597656	0.43554688	0.14453125	0.28808594	-0.002929688	0	44330	0	0	0
1181	1182	1182	Category E	-0.14379883	0.17993164	-0.98388672	-0.16430664	0.086181641	0.48754883	0.08	0	9/3/2018	9	3	2018	7:17:54	26274	0.9	7	17	54	0	0.059082031	3.5304199	-0.22338867	-0.10522461	-0.83935547	17.91748	0.3293457	0	0	0	0	0	0	0	0	0	0.875	0.125	0.50927734	0.079589844	0.28515625	-0.14428711	0	44330	0	0	0
1182	1183	1183	Category E	0.047851563	-0.14379883	-1.1159668	-0.14282227	0.10546875	0.48632813	0.08	0	9/3/2018	9	3	2018	7:17:55	26275	0	7	17	55	0	0.059082031	3.5304199	-0.21679688	-0.10375977	-0.8359375	12.093506	0.38720703	0	0	0	0	0	0	0	0	0	0.86987305	0.13012695	0.5847168	0.26464844	-0.039794922	-0.27978516	0	44330	0	0	0
1183	1184	1184	Category E	0	-0.17993164	-1.0439453	-0.11157227	0.10864258	0.49511719	0.08	0	9/3/2018	9	3	2018	7:17:55	26275	0.1	7	17	55	0	0.059082031	3.5304199	-0.20874023	-0.1003418	-0.84179688	5.4118652	0.30102539	0	0	0	0	0	0	0	0	0	0.87304688	0.12695313	0.49023438	0.20874023	-0.079345703	-0.2019043	0	44330	0	0	0
1184	1185	1185	Category E	0.023925781	0.095947266	-0.88793945	-0.1237793	0.15551758	0.48608398	0.08	0	9/3/2018	9	3	2018	7:17:55	26275	0.2	7	17	55	0	0.05859375	3.5513672	-0.19970703	-0.09765625	-0.84912109	0.094238281	0.29833984	0	0	0	0	0	0	0	0	0	0.87768555	0.12231445	0.45629883	0.22363281	0.19360352	-0.038574219	0	44330	0	0	0
1185	1186	1186	Category E	0.023925781	-0.059814453	-0.91186523	-0.10229492	0.21850586	0.47021484	0.08	0	9/3/2018	9	3	2018	7:17:55	26275	0.3	7	17	55	0	0.05859375	3.5513672	-0.19238281	-0.095947266	-0.85107422	7.4929199	0.22753906	0	0	0	0	0	0	0	0	0	0.87792969	0.12207031	0.31298828	0.21630859	0.036132813	-0.060546875	0	44330	0	0	0
1186	1187	1187	Category E	-0.083984375	-0.011962891	-1.0319824	-0.099853516	0.23974609	0.46191406	0.08	0	9/3/2018	9	3	2018	7:17:55	26275	0.4	7	17	55	0	0.05859375	3.5513672	-0.18774414	-0.092041016	-0.8527832	18.935791	0.22192383	0	0	0	0	0	0	0	0	0	0.87817383	0.12182617	0.36328125	0.10375977	0.080078125	-0.17895508	0	44330	0	0	0
1187	1188	1188	Category E	0.13183594	0.023925781	-0.89990234	-0.086669922	0.25610352	0.45458984	0.08	0	9/3/2018	9	3	2018	7:17:55	26275	0.5	7	17	55	0	0.05859375	3.5513672	-0.18066406	-0.089355469	-0.85449219	24.812988	0.33544922	0	0	0	0	0	0	0	0	0	0.87817383	0.12182617	0.47119141	0.3125	0.11328125	-0.045166016	0	44330	0	0	0
1188	1189	1189	Category E	-0.071777344	0.035888672	-0.95996094	-0.076904297	0.23046875	0.46899414	0.08	0	9/3/2018	9	3	2018	7:17:55	26275	0.6	7	17	55	0	0.05859375	3.5513672	-0.17138672	-0.08203125	-0.85839844	24.287354	0.18457031	0	0	0	0	0	0	0	0	0	0.87939453	0.12060547	0.31884766	0.099609375	0.11791992	-0.10131836	0	44330	0	0	0
1189	1190	1190	Category E	-0.023925781	0.047851563	-1.0078125	-0.11206055	0.22558594	0.46826172	0.08	0	9/3/2018	9	3	2018	7:17:55	26275	0.7	7	17	55	0	0.05859375	3.5513672	-0.16210938	-0.074951172	-0.86254883	22.874756	0.23486328	0	0	0	0	0	0	0	0	0	0.88085938	0.11914063	0.40600586	0.13818359	0.12280273	-0.14501953	0	44330	0	0	0
1190	1191	1191	Category E	-0.21582031	-0.095947266	-0.81591797	-0.099853516	0.19189453	0.48046875	0.08	0	9/3/2018	9	3	2018	7:17:55	26275	0.8	7	17	55	0	0.05859375	3.5513672	-0.15820313	-0.070556641	-0.86523438	25.094238	0.079833984	0	0	0	0	0	0	0	0	0	0.88232422	0.11767578	0.13232422	-0.057373047	-0.025146484	0.049316406	0	44330	0	0	0
1191	1192	1192	Category E	0.083984375	0.059814453	-1.2839355	-0.10839844	0.17895508	0.48120117	0.08	0	9/3/2018	9	3	2018	7:17:55	26275	0.9	7	17	55	0	0.05859375	3.5513672	-0.15161133	-0.067138672	-0.86865234	25.484619	0.49414063	0	0	0	0	0	0	0	0	0	0.88427734	0.11572266	0.77807617	0.2355957	0.12695313	-0.41503906	0	44330	0	0	0
1192	1193	1193	Category E	0.035888672	-0.059814453	-0.99584961	-0.091552734	0.20556641	0.47802734	0.08	0	9/3/2018	9	3	2018	7:17:56	26276	0	7	17	56	0	0.05859375	3.5513672	-0.14355469	-0.058349609	-0.87744141	20.796143	0.21484375	0	0	0	0	0	0	0	0	0	0.89111328	0.10888672	0.29931641	0.17944336	-0.001220703	-0.11816406	0	44330	0	0	0
1193	1194	1194	Category E	-0.023925781	-0.095947266	-0.92382813	-0.1159668	0.20776367	0.47265625	0.08	0	9/3/2018	9	3	2018	7:17:56	26276	0.1	7	17	56	0	0.05859375	3.5513672	-0.13378906	-0.05078125	-0.88134766	14.503906	0.1262207	0	0	0	0	0	0	0	0	0	0.89282227	0.10717773	0.19726563	0.10986328	-0.044921875	-0.042236328	0	44330	0	0	0
1194	1195	1195	Category E	-0.11987305	-0.023925781	-0.85180664	-0.12084961	0.22558594	0.46704102	0.08	0	9/3/2018	9	3	2018	7:17:56	26276	0.2	7	17	56	0	0.05859375	3.5513672	-0.12744141	-0.043945313	-0.88647461	12.104492	0.040771484	0	0	0	0	0	0	0	0	0	0.89672852	0.10327148	0.0625	0.007568359	0.020019531	0.034667969	0	44330	0	0	0
1195	1196	1196	Category E	-0.16796875	0.035888672	-0.74389648	-0.15942383	0.25830078	0.44311523	0.08	0	9/3/2018	9	3	2018	7:17:56	26276	0.3	7	17	56	0	0.05859375	3.5513672	-0.12011719	-0.035400391	-0.8918457	9.465332	0.17089844	0	0	0	0	0	0	0	0	0	0.90063477	0.099365234	0.26708984	-0.047607422	0.071289063	0.14794922	0	44330	0	0	0
1196	1197	1197	Category E	0.27587891	-0.059814453	-1.0678711	-0.14086914	0.25170898	0.44848633	0.08	0	9/3/2018	9	3	2018	7:17:56	26276	0.4	7	17	56	0	0.05859375	3.5513672	-0.11572266	-0.032714844	-0.89428711	0.78857422	0.42919922	0	0	0	0	0	0	0	0	0	0.90234375	0.09765625	0.59204102	0.39160156	-0.026855469	-0.17333984	0	44330	0	0	0
1197	1198	1198	Category E	0.2277832	0	-0.93579102	-0.1796875	0.22485352	0.44775391	0.08	0	9/3/2018	9	3	2018	7:17:56	26276	0.5	7	17	56	0	0.05859375	3.5513672	-0.1105957	-0.024902344	-0.90014648	8.09375	0.34106445	0	0	0	0	0	0	0	0	0	0.90722656	0.092773438	0.39892578	0.33837891	0.024902344	-0.035400391	0	44330	0	0	0
1198	1199	1199	Category E	0.083984375	-0.10791016	-0.73193359	-0.24658203	0.19042969	0.43334961	0.08	0	9/3/2018	9	3	2018	7:17:56	26276	0.6	7	17	56	0	0.05859375	3.5513672	-0.093994141	-0.032470703	-0.90039063	9.7661133	0.2565918	0	0	0	0	0	0	0	0	0	0.90600586	0.093994141	0.42211914	0.17797852	-0.075195313	0.16845703	0	44330	0	0	0
1199	1200	1200	Category E	0.047851563	0.035888672	-0.76782227	-0.28759766	0.15209961	0.41845703	0.08	0	9/3/2018	9	3	2018	7:17:56	26276	0.7	7	17	56	0	0.05859375	3.5513672	-0.084716797	-0.027587891	-0.90698242	10.368652	0.20239258	0	0	0	0	0	0	0	0	0	0.91137695	0.088623047	0.33544922	0.13256836	0.063476563	0.13916016	0	44330	0	0	0
1200	1201	1201	Category E	0.10791016	0.011962891	-0.83984375	-0.28344727	0.12866211	0.42919922	0.08	0	9/3/2018	9	3	2018	7:17:56	26276	0.8	7	17	56	0	0.05859375	3.5513672	-0.078613281	-0.017089844	-0.91210938	17.259033	0.20214844	0	0	0	0	0	0	0	0	0	0.91552734	0.084472656	0.28808594	0.18652344	0.029052734	0.072265625	0	44330	0	0	0
1201	1202	1202	Category E	0.23999023	-0.083984375	-1.1879883	-0.25488281	0.11816406	0.4453125	0.08	0	9/3/2018	9	3	2018	7:17:56	26276	0.9	7	17	56	0	0.05859375	3.5513672	-0.071777344	0	-0.9074707	24.078613	0.42773438	0	0	0	0	0	0	0	0	0	0.91015625	0.08984375	0.67602539	0.31176758	-0.083740234	-0.28027344	0	44330	0	0	0
1202	1203	1203	Category E	0.25195313	-0.13183594	-0.93579102	-0.23535156	0.096435547	0.45727539	0.08	0	9/3/2018	9	3	2018	7:17:57	26277	0	7	17	57	0	0.05859375	3.5513672	-0.065673828	0.006591797	-0.91113281	27.825439	0.34741211	0	0	0	0	0	0	0	0	0	0.91357422	0.086425781	0.48071289	0.31762695	-0.13842773	-0.024414063	0	44330	0	0	0
1203	1204	1204	Category E	-0.023925781	-0.035888672	-0.85180664	-0.26977539	0.094726563	0.43823242	0.08	0	9/3/2018	9	3	2018	7:17:57	26277	0.1	7	17	57	0	0.05859375	3.5513672	-0.058105469	0.015869141	-0.91601563	31.162598	0.089355469	0	0	0	0	0	0	0	0	0	0.91796875	0.08203125	0.15039063	0.034179688	-0.051757813	0.064208984	0	44330	0	0	0
1204	1205	1205	Category E	-0.14379883	-0.16796875	-0.85180664	-0.30078125	0.10961914	0.42016602	0.08	0	9/3/2018	9	3	2018	7:17:57	26277	0.2	7	17	57	0	0.05859375	3.5513672	-0.053710938	0.016357422	-0.91967773	37.191406	0.21606445	0	0	0	0	0	0	0	0	0	0.92138672	0.078613281	0.34228516	-0.08984375	-0.18432617	0.067871094	0	44330	0	0	0
1205	1206	1206	Category E	-0.035888672	-0.11987305	-0.86376953	-0.28686523	0.11206055	0.42651367	0.08	0	9/3/2018	9	3	2018	7:17:57	26277	0.3	7	17	57	0	0.05859375	3.5513672	-0.045410156	0.023193359	-0.92211914	42.147705	0.15478516	0	0	0	0	0	0	0	0	0	0.92358398	0.076416016	0.21118164	0.009521484	-0.14306641	0.058349609	0	44330	0	0	0
1206	1207	1207	Category E	0.20385742	0.011962891	-1.223877	-0.27416992	0.098388672	0.4362793	0.08	0	9/3/2018	9	3	2018	7:17:57	26277	0.4	7	17	57	0	0.05859375	3.5513672	-0.040771484	0.029296875	-0.92236328	40.276123	0.38842773	0	0	0	0	0	0	0	0	0	0.92382813	0.076171875	0.56323242	0.24462891	-0.017333984	-0.30126953	0	44330	0	0	0
1207	1208	1208	Category E	0.10791016	0.16796875	-1.079834	-0.24829102	0.061767578	0.44970703	0.08	0	9/3/2018	9	3	2018	7:17:57	26277	0.5	7	17	57	0	0.05859375	3.5513672	-0.034423828	0.031738281	-0.92724609	37.52002	0.24902344	0	0	0	0	0	0	0	0	0	0.9284668	0.071533203	0.4309082	0.14233398	0.13598633	-0.15234375	0	44330	0	0	0
1208	1209	1209	Category E	0.16796875	0.16796875	-0.80395508	-0.28173828	0.000244141	0.43261719	0.08	0	9/3/2018	9	3	2018	7:17:57	26277	0.6	7	17	57	0	0.05859375	3.5513672	-0.028564453	0.032714844	-0.93286133	37.184814	0.27099609	0	0	0	0	0	0	0	0	0	0.93383789	0.066162109	0.46044922	0.1965332	0.13500977	0.12890625	0	44330	0	0	0
1209	1210	1210	Category E	0.035888672	0.13183594	-0.77978516	-0.29101563	-0.043212891	0.42333984	0.08	0	9/3/2018	9	3	2018	7:17:57	26277	0.7	7	17	57	0	0.05859375	3.5513672	-0.025878906	0.031738281	-0.93530273	36.915283	0.19482422	0	0	0	0	0	0	0	0	0	0.9362793	0.063720703	0.31713867	0.061767578	0.099853516	0.15551758	0	44330	0	0	0
1210	1211	1211	Category E	0.10791016	0.071777344	-0.93579102	-0.27368164	-0.079833984	0.42675781	0.08	0	9/3/2018	9	3	2018	7:17:57	26277	0.8	7	17	57	0	0.05859375	3.5513672	-0.022460938	0.030029297	-0.93310547	35.813232	0.13671875	0	0	0	0	0	0	0	0	0	0.93383789	0.066162109	0.17456055	0.13037109	0.041503906	-0.002441406	0	44330	0	0	0
1211	1212	1212	Category E	0.035888672	0.095947266	-1.0319824	-0.24975586	-0.10522461	0.42993164	0.08	0	9/3/2018	9	3	2018	7:17:57	26277	0.9	7	17	57	0	0.05859375	3.5513672	-0.018066406	0.030517578	-0.93554688	34.875977	0.12817383	0	0	0	0	0	0	0	0	0	0.9362793	0.063720703	0.21533203	0.053955078	0.065185547	-0.096191406	0	44330	0	0	0
1212	1213	1213	Category E	0.25195313	0.059814453	-1.079834	-0.22436523	-0.10961914	0.44116211	0.08	0	9/3/2018	9	3	2018	7:17:58	26278	0	7	17	58	0	0.05859375	3.5513672	-0.019287109	0.031982422	-0.93676758	35.309814	0.30786133	0	0	0	0	0	0	0	0	0	0.9375	0.0625	0.44189453	0.27124023	0.027587891	-0.14282227	0	44330	0	0	0
1213	1214	1214	Category E	0.20385742	0.011962891	-0.82788086	-0.21704102	-0.12426758	0.44287109	0.08	0	9/3/2018	9	3	2018	7:17:58	26278	0.1	7	17	58	0	0.05859375	3.5513672	-0.0234375	0.033935547	-0.93701172	34.77002	0.25317383	0	0	0	0	0	0	0	0	0	0.93798828	0.062011719	0.35864258	0.22729492	-0.021972656	0.10913086	0	44330	0	0	0
1214	1215	1215	Category E	0.023925781	0.047851563	-0.89990234	-0.24438477	-0.12158203	0.43041992	0.08	0	9/3/2018	9	3	2018	7:17:58	26278	0.2	7	17	58	0	0.05859375	3.5513672	-0.022460938	0.034667969	-0.93847656	33.131104	0.061767578	0	0	0	0	0	0	0	0	0	0.93945313	0.060546875	0.098144531	0.046386719	0.012939453	0.038574219	0	44330	0	0	0
1215	1216	1216	Category E	-0.083984375	0.047851563	-0.89990234	-0.29418945	-0.09765625	0.40478516	0.08	0	9/3/2018	9	3	2018	7:17:58	26278	0.3	7	17	58	0	0.05859375	3.5513672	-0.022705078	0.035644531	-0.93286133	34.748535	0.0703125	0	0	0	0	0	0	0	0	0	0.93383789	0.066162109	0.10620117	-0.061035156	0.011962891	0.032958984	0	44330	0	0	0
1216	1217	1217	Category E	-0.023925781	0.011962891	-0.63598633	-0.29663086	-0.09375	0.40991211	0.08	0	9/3/2018	9	3	2018	7:17:58	26278	0.4	7	17	58	0	0.05859375	3.5513672	-0.023681641	0.033203125	-0.93041992	38.479492	0.29541016	0	0	0	0	0	0	0	0	0	0.93139648	0.068603516	0.31616211	0	-0.021240234	0.29443359	0	44330	0	0	0
1217	1218	1218	Category E	0.2878418	0.059814453	-1.1398926	-0.28198242	-0.085449219	0.4152832	0.08	0	9/3/2018	9	3	2018	7:17:58	26278	0.5	7	17	58	0	0.05859375	3.5513672	-0.026123047	0.030029297	-0.9284668	39.578369	0.37963867	0	0	0	0	0	0	0	0	0	0.92944336	0.070556641	0.55493164	0.31396484	0.029541016	-0.21118164	0	44330	0	0	0
1218	1219	1219	Category E	0.16796875	0.10791016	-0.97192383	-0.22509766	-0.09375	0.4453125	0.08	0	9/3/2018	9	3	2018	7:17:58	26278	0.6	7	17	58	0	0.05859375	3.5513672	-0.026611328	0.028564453	-0.92626953	39.908203	0.21484375	0	0	0	0	0	0	0	0	0	0.92700195	0.072998047	0.31933594	0.19458008	0.079101563	-0.045410156	0	44330	0	0	0
1219	1220	1220	Category E	0.13183594	0.13183594	-0.91186523	-0.18359375	-0.12817383	0.44873047	0.08	0	9/3/2018	9	3	2018	7:17:58	26278	0.7	7	17	58	0	0.05859375	3.5513672	-0.026367188	0.025390625	-0.93164063	41.93335	0.19165039	0	0	0	0	0	0	0	0	0	0.93237305	0.067626953	0.28466797	0.15820313	0.10620117	0.019775391	0	44330	0	0	0
[truncated: 13,454 more rows]
[truncated: 29 more columns]
