# Supplementary material for: Development of a multisensor biologging collar and analytical techniques to describe high‐resolution spatial behavior in free‐ranging terrestrial mammals
Source: Ecol Evol. 2024 Sep 23;14(9):e70264. doi: 10.1002/ece3.70264 (PMC11420106; doi:10.1002/ece3.70264)
Supplement: Supplementary file 1 — Appendix S1 [file ECE3-14-e70264-s001.zip › doi_10_5061_dryad_jdfn2z3hv__v20240620/B5_S22_Header.csv]

Split no.	Bookmark number	Category	Pointer	Day#	Time(hh:mm:ss)	Total Event start	Event start	Number events	Duration(s)	Sum VeDBA	Mean VeDBA	Mean Dyn AccX	Mean Dyn AccY	Mean Dyn AccZ	Sum VeSBA	Mean VeSBA	Mean smth AccX	Mean smth AccY	Mean smth AccZ	VeDBA_Var	VeDBA_SD	VeSBA_Var	VeSBA_SD	Mean Animal g	Sum Animal g	Animal g_Var	Animal g_SD	Acc_x_Var	Acc_x_SD	Acc_y_Var	Acc_y_SD	Acc_z_Var	Acc_z_SD	Predominant freq, Hz	Smth press val	Max pressure val	Min pressure val	Grd air press	Altitude begin	Altitude end	Delta max/min altitude
1	1	Category M	0	10	1:57:29	1	1	72	7.101	0	0	0	0	0	0	0	0	0	0	0	0	0	0	0	0	0	0	0	0	0	0	0	0	0	7	0	0	1000	0	44330	44330
1	2	Category N	72	10	1:57:41	73	73	17	1.6	11.7036	1.3004	0.00157335	0.61103	-0.640734	8.86475	0.984972	-0.0495063	-0.060357	-0.981662	3.94466	1.98612	0.000651042	0.0255155	0.0150282	0.135254	0.000244141	0.015625	0.135552	0.368174	3.418	1.84878	1.90237	1.37926	0	7	0	0	1000	44330	44330	0
1	3	Category M	89	10	1:58:08	90	90	47	4.601	25.8743	0.550516	-0.106051	-0.124221	0.202798	44.5544	0.947967	-0.248587	-0.129841	-0.89502	0.105583	0.324935	0.00255568	0.0505538	0.0520851	2.448	0.00297644	0.0545567	0.127514	0.357091	0.201463	0.448846	0.106804	0.326808	0	7	0	0	1000	44330	44330	0
1	4	Category C	136	10	1:58:12	137	137	113	11.2	12.4895	0.110527	-0.0165022	0.0482685	-0.00933352	105.566	0.93421	-0.47448	-0.0755604	-0.797811	0.0109971	0.104867	0.000306796	0.0175156	0.0657905	7.43433	0.000306796	0.0175156	0.00625907	0.0791143	0.00623531	0.078964	0.00310469	0.0557198	0	7	0	0	1000	44330	44330	0
1	5	Category M	249	10	1:58:24	250	250	23	2.2	14.7305	0.640455	-0.137642	-0.341733	0.152514	21.5337	0.936247	-0.378535	-0.179719	-0.835874	0.501518	0.708179	0	0	0.0637525	1.46631	0	0	0.0602921	0.245545	0.77365	0.879574	0.0396994	0.199247	0	7	0	0	1000	44330	44330	0
1	6	Category J	272	10	2:00:45	273	273	67	6.6	46.5081	0.69415	0.0780594	0.0621393	-0.0547422	64.4468	0.961892	-0.140443	-0.0617712	-0.943348	0.0781651	0.27958	0.000142112	0.0119211	0.0381078	2.55322	0.000142112	0.0119211	0.0498484	0.223268	0.0394743	0.198681	0.458452	0.677091	0	7	0	0	1000	44330	44330	0
1	7	Category E	339	10	2:43:24	340	340	132	13.1	27.041	0.204856	-0.0105924	-0.00107089	0.00297223	125.833	0.953284	-0.209003	-0.0307765	-0.928387	0.014051	0.118537	1.66E-05	0.00407995	0.0467159	6.1665	1.66E-05	0.00407995	0.0158451	0.125877	0.00745924	0.0863669	0.0277858	0.166691	0	7	0	0	1000	44330	44330	0
1	8	Category F	471	10	3:52:08	472	472	199	19.8	45.6282	0.229287	0.0120058	0.00600291	0.00165255	186.237	0.935866	-0.0261157	-0.00481902	-0.931328	0.00943315	0.0971244	0	0	0.0641341	12.7627	0	0	0.0233847	0.152921	0.00819527	0.0905277	0.0303556	0.174229	0	7	0	0	1000	44330	44330	0
1	9	Category E	670	10	0:55:06	671	671	94	9.3	20.3533	0.216524	-0.0285333	-0.0136147	-0.00421272	87.5205	0.931069	0.0552147	-0.00811118	-0.929121	0.0101085	0.100541	0	0	0.0689308	6.47949	0	0	0.0295176	0.171807	0.00738655	0.0859451	0.0196819	0.140292	0	7	0	0	1000	44330	44330	0
1	10	Category L	764	10	0:55:16	765	765	99	9.801	3.50122	0.0353659	0.0151318	0.00500365	0.00284338	93.1877	0.94129	0.117878	-0.0024636	-0.933769	0.00147964	0.0384661	0	0	0.0587097	5.81226	0	0	0.000729956	0.0270177	0.000214548	0.0146475	0.000332919	0.0182461	0	7	0	0	1000	44330	44330	0
1	11	Category E	863	10	2:04:23	864	864	47	4.6	7.94556	0.169054	-0.0447816	-0.017495	-0.00745408	44.3564	0.943754	0.100814	-0.00759953	-0.938279	0.00824364	0.0907945	0	0	0.0562458	2.64355	0	0	0.0119785	0.109446	0.00653466	0.0808372	0.0157237	0.125394	0	7	0	0	1000	44330	44330	0
1	12	Category L	910	10	2:04:28	911	911	64	6.4	3.9043	0.0610046	0.0485077	0.0107002	0.00806808	60.2949	0.942108	0.136227	0.0312042	-0.931274	0.0211945	0.145583	1.14E-05	0.00338291	0.0578918	3.70508	1.14E-05	0.00338291	0.00376129	0.0613294	0.000656128	0.025615	0.000343323	0.018529	0	7	0	0	1000	44330	44330	0
1	13	Category J	974	10	2:04:37	975	975	52	5.1	33.8916	0.651762	-0.0822707	-0.0129019	-0.0128127	49.2388	0.946899	0.0400156	0.0130146	-0.94582	0.146513	0.38277	0	0	0.0531006	2.76123	0	0	0.0656222	0.256168	0.035222	0.187675	0.429087	0.655047	0	7	0	0	1000	44330	44330	0
1	14	Category E	1026	10	2:18:43	1027	1027	97	9.6	21.228	0.218846	0.0211219	-0.00128111	-0.00272833	91.582	0.944145	0.149615	0.0181318	-0.930551	0.011165	0.105665	5.03E-06	0.00224362	0.0558553	5.41797	5.03E-06	0.00224362	0.0190782	0.138124	0.00984113	0.0992025	0.0263974	0.162473	0	7	0	0	1000	44330	44330	0
1	15	Category F	1123	10	2:19:19	1124	1124	115	11.5	30.6746	0.266735	-0.00585088	0.000263247	-0.00188944	106.599	0.926951	0.0881135	-0.0242824	-0.919801	0.0114513	0.107011	8.49E-06	0.00291408	0.073049	8.40063	8.49E-06	0.00291408	0.0469981	0.216791	0.0125021	0.111813	0.0240956	0.155228	0	7	0	0	1000	44330	44330	0
1	16	Category E	1238	10	3:38:23	1239	1239	97	9.6	20.696	0.213361	0.0230021	0.00259242	0.0110467	90.2603	0.930518	0.204137	-0.00447507	-0.90699	0.00540381	0.0735106	0	0	0.0694819	6.73975	0	0	0.0156502	0.125101	0.0129344	0.11373	0.0221564	0.14885	0	7	0	0	1000	44330	44330	0
1	17	Category F	1335	10	3:42:39	1336	1336	90	8.9	22.3423	0.248248	-0.0261013	0.00709093	-0.00340983	83.6851	0.929834	-0.135501	0.0050727	-0.908076	0.0109673	0.104725	3.53E-05	0.00593841	0.070166	6.31494	3.53E-05	0.00593841	0.0261963	0.161853	0.0157227	0.12539	0.0305528	0.174794	0	7	0	0	1000	44330	44330	0
1	18	Category E	1425	10	3:42:50	1426	1426	59	5.8	16.3452	0.277038	-0.0231065	-0.00604972	0.00578489	55.7085	0.944212	-0.173154	0.00534213	-0.92567	0.0228209	0.151066	4.14E-06	0.0020342	0.0557882	3.2915	4.14E-06	0.0020342	0.0490557	0.221485	0.0105394	0.102662	0.0298348	0.172728	0	7	0	0	1000	44330	44330	0
1	19	Category J	1484	10	3:43:27	1485	1485	52	5.1	33.0659	0.635883	0.00600962	-0.012531	-0.0185547	48.5474	0.933603	0.0668288	-0.00492037	-0.928293	0.0985295	0.313894	0	0	0.0663969	3.45264	0	0	0.0372878	0.1931	0.0206064	0.143549	0.420636	0.648564	0	7	0	0	1000	44330	44330	0
1	20	Category L	1536	10	7:10:19	1537	1537	48	4.7	5.16846	0.107676	0.0653025	0.0222066	0.0365295	45.2214	0.942113	0.212606	0.0211029	-0.917379	0.0525258	0.229185	4.58E-05	0.00676582	0.0578868	2.77856	4.58E-05	0.00676582	0.00674947	0.0821552	0.0045166	0.0672057	0.00219218	0.0468207	0	7	0	0	1000	44330	44330	0
1	21	Category J	1584	10	7:10:31	1585	1585	56	5.5	39.2932	0.701665	-0.0276751	0.017661	-0.0272304	53.7007	0.958941	0.189488	0.0137591	-0.939614	0.134378	0.366576	4.36E-06	0.00208798	0.0410592	2.29932	4.36E-06	0.00208798	0.0517011	0.227379	0.0290222	0.170359	0.506034	0.711361	0	7	0	0	1000	44330	44330	0
1	22	Category L	1640	10	9:17:01	1641	1641	110	10.9	4.77905	0.0434459	0.00607022	-0.024616	0.0136075	103.749	0.943173	0.197081	-0.0352006	-0.92128	0.023766	0.154162	1.78E-05	0.00421375	0.0568271	6.25098	1.78E-05	0.00421375	0.000130948	0.0114433	0.0012429	0.0352548	0.000832298	0.0288496	0	7	0	0	1000	44330	44330	0
1	23	Category J	1750	10	9:17:45	1751	1751	122	12.1	93.0249	0.762499	0.00637967	0.0220007	0.0553119	123.459	1.01196	0.119683	-0.0394027	-1.00238	0.137265	0.370493	0.00380219	0.0616619	0.0859135	10.4814	0.00107262	0.0327508	0.0788254	0.280759	0.0461466	0.214818	0.574027	0.757645	0	7	0	0	1000	44330	44330	0
1	24	Category M	1872	10	9:21:54	1873	1873	17	1.6	29.7012	1.74713	-0.207304	-0.121539	-0.937328	20.1392	1.18466	0.0859375	-0.0915527	-1.17796	4.72557	2.17384	0.00035903	0.0189481	0.184656	3.13916	0.000143612	0.0119838	0.143066	0.378241	3.02464	1.73915	3.63049	1.90538	0	7	0	0	1000	44330	44330	0
1	25	Category L	1889	10	9:22:49	1890	1890	416	41.6	26.9536	0.0647923	0.00405473	0.000975389	0.0217332	399.343	0.959959	0.115226	-0.0185946	-0.951083	0.0117739	0.108508	0.000762939	0.0276214	0.0658475	27.3926	0.000184279	0.0135749	0.00191615	0.0437739	0.000961891	0.0310144	0.00521616	0.072223	0	7	0	0	1000	44330	44330	0
1	26	Category J	2305	10	13:57:48	2306	2306	60	5.9	43.0498	0.717497	0.0142415	-0.0753499	-0.0492187	58.6548	0.97758	0.139376	0.0721436	-0.959945	0.178129	0.422053	0.000113932	0.0106739	0.0224772	1.34863	0.000109863	0.0104816	0.0809489	0.284515	0.0588257	0.24254	0.515816	0.718203	0	7	0	0	1000	44330	44330	0
1	27	Category A	2365	10	5:50:47	40620	40620	3799	380.681	82.9402	0.0218321	-5.09E-05	2.61E-05	-4.50E-07	3673.86	0.96706	-0.0025182	0.746821	-0.614294	7.10E-05	0.00842687	0	0	0.0329402	125.14	0	0	7.72E-05	0.00878531	0.000157255	0.0125401	0.000155006	0.0124501	0	7	0	0	1000	44330	44330	0
1	28	Category J	6164	10	15:44:02	86399	86399	39	3.7	25.2188	0.646635	-0.0306929	-0.176845	-0.120267	35.2805	0.904629	0.00975936	0.241342	-0.863813	0.129914	0.360436	0.000281701	0.0167839	0.0953713	3.71948	0.000281701	0.0167839	0.0431253	0.207666	0.0628881	0.250775	0.38926	0.623907	0	7	0	0	1000	44330	44330	0
1	29	Category L	6203	10	15:44:16	86438	86438	30	2.9	3.09326	0.103109	0.0848145	-0.0144775	0.049471	29.199	0.973299	0.0388102	0.0379883	-0.97172	0.10743	0.327765	0.000390625	0.0197642	0.0267008	0.801025	0.000390625	0.0197642	0.00764974	0.0874628	0.000187174	0.0136812	0.00327148	0.0571969	0	7	0	0	1000	44330	44330	0
1	30	Category J	6233	10	15:44:20	86468	86468	73	7.201	42.8311	0.586727	-0.0263839	0.0041136	-0.0218021	71.2473	0.975991	0.0887334	0.0312065	-0.971001	0.0854158	0.29226	1.34E-05	0.00365754	0.0240094	1.75269	1.34E-05	0.00365754	0.0245378	0.156645	0.0160263	0.126595	0.373401	0.611066	0	7	0	0	1000	44330	44330	0
1	31	Category L	6306	10	15:58:09	86541	86541	90	8.9	5.43823	0.0604248	0.0463487	-0.0128798	0.0089898	84.5361	0.93929	0.141317	0.0143066	-0.926907	0.00838216	0.0915541	0	0	0.0607096	5.46387	0	0	0.00426161	0.065281	0.000672743	0.0259373	0.000501845	0.0224019	0	7	0	0	1000	44330	44330	0
1	32	Category E	6396	10	16:45:40	86631	86631	67	6.601	19.1775	0.286231	-0.105454	0.0186093	0.012903	63.3589	0.945655	-0.134981	0.0405201	-0.933477	0.0176874	0.132994	1.46E-05	0.0038178	0.054345	3.64111	1.46E-05	0.0038178	0.0348975	0.186809	0.0121706	0.11032	0.0510327	0.225904	0	7	0	0	1000	44330	44330	0
1	33	Category J	6463	10	16:45:54	86698	86698	41	4	20.2617	0.494188	0.0722478	-0.0201029	-0.0393245	39.3931	0.960806	-0.0859018	0.0217464	-0.95587	0.0718428	0.268035	0	0	0.0391935	1.60693	0	0	0.0386754	0.196661	0.0173221	0.131613	0.251215	0.501213	0	7	0	0	1000	44330	44330	0
1	34	Category E	6504	10	17:32:52	86739	86739	76	7.501	22.0413	0.290017	0.0100033	0.00649543	0.0123709	71.1365	0.936006	-0.0588218	0.00696122	-0.933629	0.0234343	0.153083	3.21E-06	0.00179231	0.0639938	4.86353	3.21E-06	0.00179231	0.0696764	0.263963	0.0152363	0.123435	0.019875	0.140979	0	7	0	0	1000	44330	44330	0
1	35	Category F	6580	10	17:33:02	86815	86815	46	4.5	8.77002	0.190653	-0.0067351	-0.0122973	-0.00387971	43.375	0.942935	0.0379161	0.00134808	-0.941783	0.0139107	0.117944	5.31E-06	0.00230378	0.0570652	2.625	5.31E-06	0.00230378	0.0165326	0.128579	0.00801949	0.0895516	0.0163946	0.128041	0	7	0	0	1000	44330	44330	0
1	36	Category J	6626	10	17:33:41	86861	86861	43	4.201	19.3564	0.45015	-0.0313125	-0.000176008	-0.00663154	40.4756	0.941293	0.0633006	-0.00400845	-0.938613	0.0856195	0.292608	0	0	0.0587073	2.52441	0	0	0.0126896	0.112648	0.0146711	0.121125	0.240206	0.490108	0	7	0	0	1000	44330	44330	0
1	37	Category L	6669	10	17:33:45	86904	86904	106	10.5	8.91724	0.0841249	0.0105326	0.0304047	0.0498346	104.411	0.985006	0.178287	-0.0258305	-0.967412	0.0220441	0.148472	0.00120228	0.0346739	0.0725558	7.69092	8.75E-05	0.00935533	0.00126216	0.0355269	0.00240455	0.0490363	0.00746932	0.0864252	0	7	0	0	1000	44330	44330	0
1	38	Category M	6775	10	18:05:51	87010	87010	13	1.2	24.9351	1.91808	0.0846041	-0.419584	-0.779053	14.2205	1.09388	0.198599	-0.0842473	-1.07236	4.83586	2.19906	0	0	0.0938815	1.22046	0	0	0.476957	0.690621	4.12934	2.03208	1.76555	1.32874	0	7	0	0	1000	44330	44330	0
1	39	Category L	6788	10	18:10:00	87023	87023	179	17.8	12.8667	0.071881	0.000960196	0.0160219	0.0331199	174.236	0.973386	0.104933	-0.0307413	-0.965297	0.0164433	0.128232	0.000741969	0.0272391	0.0614812	11.0051	8.73E-05	0.00934294	0.0012698	0.0356343	0.00196131	0.0442867	0.0048869	0.0699064	0	7	0	0	1000	44330	44330	0
1	40	Category J	6967	10	18:12:46	87202	87202	64	6.3	34.8191	0.544048	-0.0367661	-0.00942612	-0.0190277	62.2083	0.972004	0.0187225	-0.0277367	-0.971321	0.0970345	0.311504	2.67E-05	0.00516748	0.0279961	1.79175	2.67E-05	0.00516748	0.0363464	0.190647	0.0125046	0.111824	0.334076	0.577993	0	7	0	0	1000	44330	44330	0
1	41	Category L	7031	10	20:22:46	87266	87266	77	7.6	4.02319	0.0522493	0.0221756	0.0135102	0.011649	72.6731	0.943806	0.0981445	-0.0176764	-0.938264	0.0240494	0.155079	3.17E-05	0.00563086	0.0561936	4.3269	3.17E-05	0.00563086	0.00190874	0.0436891	0.00101144	0.0318031	0.000348772	0.0186754	0	7	0	0	1000	44330	44330	0
1	42	Category J	7108	10	20:23:31	87343	87343	52	5.1	32.7261	0.629348	-0.00223483	-0.0371282	-0.0215642	50.6785	0.974586	0.061392	-0.0573073	-0.970736	0.153006	0.391159	0	0	0.0254141	1.32153	0	0	0.0649226	0.254799	0.0344802	0.185688	0.414837	0.644079	0	7	0	0	1000	44330	44330	0
1	43	Category E	7160	10	20:30:34	87395	87395	59	5.9	10.6367	0.180283	0.0377259	0.0188195	0.00550765	55.97	0.948644	-0.0141891	-0.0147643	-0.947576	0.0153022	0.123702	0	0	0.0513564	3.03003	0	0	0.016945	0.130173	0.00803181	0.0896204	0.0139326	0.118036	0	7	0	0	1000	44330	44330	0
1	44	Category F	7219	10	20:49:46	87454	87454	65	6.401	16.5342	0.254372	0.0302809	0.00782001	-0.0080942	60.2417	0.926795	-0.113589	0.00063101	-0.918066	0.0143968	0.119987	0	0	0.0732046	4.7583	0	0	0.052817	0.22982	0.00730919	0.0854938	0.0183519	0.135469	0	7	0	0	1000	44330	44330	0
1	45	Category E	7284	10	20:50:16	87519	87519	60	5.9	16.5781	0.276302	-0.116919	-0.0213094	0.032959	56.6055	0.943424	-0.245984	-0.0370646	-0.909526	0.019047	0.138011	4.07E-05	0.00637888	0.0565755	3.39453	4.07E-05	0.00637888	0.0318888	0.178574	0.0213623	0.146158	0.0334839	0.182986	0	7	0	0	1000	44330	44330	0
1	46	Category J	7344	10	20:52:15	87579	87579	76	7.5	45.7507	0.601983	0.0213495	0.0157471	-0.0268169	74.0452	0.974279	-0.000208804	-0.00486675	-0.969087	0.0882151	0.29701	5.78E-05	0.00760413	0.0257215	1.95483	5.78E-05	0.00760413	0.0379285	0.194752	0.0141409	0.118915	0.396221	0.629461	0	7	0	0	1000	44330	44330	0
1	47	Category L	7420	10	21:58:16	87655	87655	204	20.4	9.37964	0.0459786	0.0161791	0.00116326	0.0070729	192.078	0.941557	0.141754	-0.0568142	-0.927213	0.00727395	0.0852875	0	0	0.058443	11.9224	0	0	0.00117762	0.0343165	0.000880821	0.0296786	0.000460756	0.0214652	0	7	0	0	1000	44330	44330	0
1	48	Category J	7624	10	21:58:38	87859	87859	97	9.601	64.2468	0.662338	-0.0593891	-0.0110442	-0.0131937	94.439	0.973598	-0.0305276	0.00512192	-0.972067	0.0982981	0.313525	6.54E-05	0.00808948	0.0266491	2.58496	5.79E-05	0.00760848	0.0651251	0.255196	0.0188693	0.137366	0.448939	0.670029	0	7	0	0	1000	44330	44330	0
1	49	Category L	7721	10	22:49:08	87956	87956	86	8.5	6.11255	0.0710761	0.0532624	0.0108643	0.017439	80.4717	0.935717	0.159058	0.057075	-0.918962	0.0175923	0.132636	5.39E-05	0.00734425	0.0642828	5.52832	5.39E-05	0.00734425	0.00632211	0.0795117	0.000587641	0.0242413	0.000709711	0.0266404	0	7	0	0	1000	44330	44330	0
1	50	Category J	7807	10	22:50:35	88042	88042	113	11.2	77.0066	0.681474	-0.0116539	-0.00497572	-0.0120817	109.359	0.96778	0.154748	-0.0116561	-0.954907	0.135671	0.368335	1.73E-05	0.00415744	0.0322201	3.64087	1.73E-05	0.00415744	0.0493099	0.222058	0.0209054	0.144587	0.504652	0.710388	0	7	0	0	1000	44330	44330	0
1	51	Category L	7920	10	22:54:56	88155	88155	273	27.3	9.7644	0.035767	0.00463957	0.000334464	0.000693073	257.084	0.941699	0.124373	-0.00668391	-0.932882	0.010854	0.104182	4.47E-06	0.00211458	0.0583013	15.9163	4.47E-06	0.00211458	0.000843314	0.0290399	0.000260238	0.0161319	0.000348772	0.0186754	0	7	0	0	1000	44330	44330	0
1	52	Category J	8193	10	22:55:25	88428	88428	87	8.6	57.9004	0.665522	-0.041445	-0.0121341	-0.00597443	82.8499	0.952297	-0.0892881	-0.0500713	-0.945655	0.0992474	0.315036	6.17E-05	0.00785727	0.0477028	4.15015	6.17E-05	0.00785727	0.105298	0.324496	0.0305484	0.174781	0.391666	0.625832	0	7	0	0	1000	44330	44330	0
1	53	Category L	8280	10	23:07:34	88515	88515	76	7.5	5.05884	0.0665637	0.0478387	0.0218313	0.0263415	72.5432	0.954516	0.142405	-0.00285902	-0.94291	0.0260106	0.161278	4.18E-05	0.00646227	0.0454905	3.45728	5.46E-05	0.00738989	0.00416966	0.0645729	0.000803094	0.0283389	0.000992624	0.0315059	0	7	0	0	1000	44330	44330	0
1	54	Category J	8356	10	23:07:51	88591	88591	52	5.1	35.7971	0.688406	0.0464478	-0.0122305	-0.0400531	52.1658	1.00319	0.0685613	-0.0384146	-0.997268	0.158302	0.397871	0.00011268	0.0106151	0.00850267	0.442139	4.23E-05	0.00650039	0.0767728	0.277079	0.0349403	0.186923	0.478919	0.69204	0	7	0	0	1000	44330	44330	0
1	55	Category E	8408	10	23:19:30	88643	88643	94	9.3	26.9351	0.286543	-0.00503086	-0.00361796	-0.000223363	89.1052	0.947928	-0.278242	-0.0484178	-0.901689	0.027097	0.164612	2.08E-05	0.00455828	0.0520721	4.89478	1.56E-05	0.00394759	0.0302968	0.17406	0.0225103	0.150034	0.047275	0.217428	0	7	0	0	1000	44330	44330	0
1	56	Category C	8502	11	1:26:01	88737	88737	154	15.4	14.2029	0.0922265	-0.0237276	0.00164874	0.00753982	146.098	0.948691	-0.47612	-0.0537331	-0.817319	0.00329273	0.0573823	0	0	0.0513092	7.90161	0	0	0.00700557	0.0836993	0.00170264	0.0412631	0.00320553	0.0566174	0	7	0	0	1000	44330	44330	0
1	57	Category D	8656	11	1:26:47	88891	88891	64	6.4	7.50342	0.117241	0.0306549	-0.0431023	-6.48E-05	61.4502	0.960159	-0.455883	0.00840759	-0.842506	0.0110512	0.105125	0.000453949	0.0213061	0.0459061	2.93799	0.000385284	0.0196287	0.00654221	0.0808839	0.0063324	0.0795764	0.00337601	0.0581034	0	7	0	0	1000	44330	44330	0
1	58	Category M	8720	11	1:26:54	88955	88955	35	3.4	23.0002	0.65715	-0.0179129	0.0923689	-0.0532227	36.4351	1.041	-0.526297	0.198598	-0.873703	1.83782	1.35566	0.000634766	0.0251946	0.0410296	1.43604	0.00123465	0.0351376	0.0577706	0.240355	1.21067	1.1003	0.96642	0.983067	0	7	0	0	1000	44330	44330	0
1	59	Category N	8755	11	1:27:48	88990	88990	58	5.701	24.3528	0.419876	-0.020491	0.0141054	0.0185294	61.5266	1.0608	-0.570397	0.218476	-0.865403	0.399338	0.631932	0.00125017	0.0353577	0.0608036	3.52661	0.00154903	0.0393577	0.0745723	0.273079	0.165308	0.406581	0.338206	0.581555	0	7	0	0	1000	44330	44330	0
1	60	Category C	8813	11	1:28:16	89048	89048	64	6.301	8.50513	0.132893	0.0348396	-0.0808029	-0.000171661	62.4739	0.976154	-0.518562	0.0912437	-0.81839	0.0071106	0.0843243	0.00087738	0.0296206	0.0370293	2.36987	0.000118256	0.0108745	0.00640106	0.0800066	0.0121269	0.110122	0.00366592	0.0605469	0	7	0	0	1000	44330	44330	0
1	61	Category M	8877	11	1:28:23	89112	89112	50	4.901	22.2947	0.445894	-0.165986	0.151748	0.0470996	49.7612	0.995225	-0.477646	0.246646	-0.830547	0.450181	0.670955	0.00123047	0.035078	0.0206348	1.03174	0.000107422	0.0103645	0.226665	0.476094	0.273062	0.522553	0.148091	0.384826	0	7	0	0	1000	44330	44330	0
1	62	Category J	8927	11	1:29:41	89162	89162	68	6.7	19.2583	0.28321	0.0313469	-0.0306432	-0.0191363	26.5122	0.389885	-0.0477151	0.0375043	-0.382249	0.0761611	0.275973	0.0389799	0.197433	0.0218793	1.48779	0.000330308	0.0181744	0.0261446	0.161693	0.015984	0.126428	0.191686	0.43782	0	7	0	0	1000	44330	0	44330
