# Supplementary material for: Development of a multisensor biologging collar and analytical techniques to describe high‐resolution spatial behavior in free‐ranging terrestrial mammals
Source: Ecol Evol. 2024 Sep 23;14(9):e70264. doi: 10.1002/ece3.70264 (PMC11420106; doi:10.1002/ece3.70264)
Supplement: Supplementary file 1 — Appendix S1 [file ECE3-14-e70264-s001.zip › doi_10_5061_dryad_jdfn2z3hv__v20240620/B5_S22_Master.csv]

Counter	Total Event no.	Event no.	Category	Acc_x	Acc_y	Acc_z	Mag_x	Mag_y	Mag_z	Temp C	Pressure hbar	Date	DD	MM	YY	Time_dd:hh:mm:ss	Total secs	Decimal secs	Hours	Minutes	Seconds	Anlg	Light	Battery V	Acc_x sm	Acc_y sm	Acc_z sm	Ang vel	VeDBA	Vel m/s	Vel/VEDBA	FFT cleaned	FFT stuff	FFT stuff	FFT stuff	FFT sweep	FFT zero crossings	FFT zero crossings manual	VeSBA	Animal g	ODBA	Dyn AccX	Dyn AccY	Dyn AccZ	Smth Press	Altitude smth	Pressure change	Altitude change	Median pressure
0	1	1	Category M	-0.0839844	-0.10791	-0.99585	0.247559	0.218262	0.408936	-34.15	0	10/3/2018	10	3	2018	1:57:29	7049	0.199	1	57	29	0	0.0593262	3.49175	0	0	0	0	0	0	0	0	0	0	0	0	0	0	0	0	0	0	0	0	0	0	0	44330	0
1	2	2	Category M	-0.11987305	-0.13183594	-0.95996094	0.24389648	0.22558594	0.40722656	-34.4	0	10/3/2018	10	3	2018	1:57:29	7049	0.3	1	57	29	0	0.059326172	3.491748	0	0	0	0	0	0	0	0	0	0	0	0	0	0	0	0	0	0	0	0	0	0	0	44330	0
2	3	3	Category M	-0.17993164	0.10791016	-0.74389648	0.23339844	0.18505859	0.42797852	-34.27	0	10/3/2018	10	3	2018	1:57:29	7049	0.4	1	57	29	0	0.059326172	3.491748	0	0	0	0	0	0	0	0	0	0	0	0	0	0	0	0	0	0	0	0	0	0	0	44330	0
3	4	4	Category M	-0.34790039	0	-0.89990234	0.23388672	0.17431641	0.43676758	-33.91	0	10/3/2018	10	3	2018	1:57:29	7049	0.5	1	57	29	0	0.059326172	3.491748	0	0	0	0	0	0	0	0	0	0	0	0	0	0	0	0	0	0	0	0	0	44330	0	0	0
4	5	5	Category M	-0.011962891	-0.10791016	-1.1159668	0.21606445	0.16796875	0.44384766	-34.15	0	10/3/2018	10	3	2018	1:57:29	7049	0.6	1	57	29	0	0.059326172	3.491748	0	0	0	0	0	0	0	0	0	0	0	0	0	0	0	0	0	0	0	0	0	44330	0	0	0
5	6	6	Category M	-0.023925781	0.10791016	-0.94799805	0.20410156	0.16137695	0.45239258	-34.15	0	10/3/2018	10	3	2018	1:57:29	7049	0.7	1	57	29	0	0.059326172	3.491748	0	0	0	0	0	0	0	0	0	0	0	0	0	0	0	0	0	0	0	0	0	44330	0	0	0
6	7	7	Category M	0.095947266	-0.095947266	-0.87597656	0.13232422	0.1796875	0.47216797	-34.15	0	10/3/2018	10	3	2018	1:57:29	7049	0.8	1	57	29	0	0.059326172	3.491748	0	0	0	0	0	0	0	0	0	0	0	0	0	0	0	0	0	0	0	0	0	44330	0	0	0
7	8	8	Category M	0.17993164	-0.047851563	-0.85180664	0.088623047	0.18139648	0.48046875	-33.78	0	10/3/2018	10	3	2018	1:57:29	7049	0.9	1	57	29	0	0.059326172	3.491748	0	0	0	0	0	0	0	0	0	0	0	0	0	0	0	0	0	0	0	0	0	44330	0	0	0
8	9	9	Category M	0.10791016	0.13183594	-0.87597656	0.057861328	0.18261719	0.48168945	-33.66	0	10/3/2018	10	3	2018	1:57:30	7050	0	1	57	30	0	0.059326172	3.491748	0	0	0	0	0	0	0	0	0	0	0	0	0	0	0	0	0	0	0	0	0	44330	0	0	0
9	10	10	Category M	0.11987305	0.15576172	-0.95996094	0.025390625	0.17138672	0.48852539	-33.42	0	10/3/2018	10	3	2018	1:57:30	7050	0.1	1	57	30	0	0.059326172	3.491748	0	0	0	0	0	0	0	0	0	0	0	0	0	0	0	0	0	0	0	0	0	44330	0	0	0
10	11	11	Category M	0.27587891	-0.071777344	-0.99584961	0.021972656	0.17138672	0.48974609	-33.42	0	10/3/2018	10	3	2018	1:57:30	7050	0.2	1	57	30	0	0.059326172	3.491748	0	0	0	47.506104	0	0	0	0	0	0	0	0	0	0	0	0	0	0	0	0	0	44330	0	0	0
11	12	12	Category M	0.26391602	-0.15576172	-0.83984375	0.009521484	0.18457031	0.48876953	-33.66	0	10/3/2018	10	3	2018	1:57:30	7050	0.3	1	57	30	0	0.059326172	3.491748	0	0	0	48.733887	0	0	0	0	0	0	0	0	0	0	0	0	0	0	0	0	0	44330	0	0	0
12	13	13	Category M	0.3359375	-0.17993164	-0.77978516	-0.025634766	0.20629883	0.47949219	-33.78	0	10/3/2018	10	3	2018	1:57:30	7050	0.4	1	57	30	0	0.059326172	3.491748	0	0	0	48.735107	0	0	0	0	0	0	0	0	0	0	0	0	0	0	0	0	0	44330	0	0	0
13	14	14	Category M	0.25195313	-0.15576172	-0.88793945	-0.055175781	0.22241211	0.47045898	-34.03	0	10/3/2018	10	3	2018	1:57:30	7050	0.5	1	57	30	0	0.059326172	3.491748	0	0	0	45.733154	0	0	0	0	0	0	0	0	0	0	0	0	0	0	0	0	0	44330	0	0	0
14	15	15	Category M	0.35986328	-0.11987305	-0.7199707	-0.0625	0.23608398	0.46337891	-34.27	0	10/3/2018	10	3	2018	1:57:30	7050	0.6	1	57	30	0	0.059326172	3.491748	0	0	0	36.310059	0	0	0	0	0	0	0	0	0	0	0	0	0	0	0	0	0	44330	0	0	0
15	16	16	Category M	0.39599609	-0.19189453	-0.80395508	-0.035888672	0.24047852	0.4699707	-34.4	0	10/3/2018	10	3	2018	1:57:30	7050	0.7	1	57	30	0	0.059326172	3.491748	0	0	0	31.277344	0	0	0	0	0	0	0	0	0	0	0	0	0	0	0	0	0	44330	0	0	0
16	17	17	Category M	0.38378906	-0.31176758	-0.76782227	-0.040771484	0.23999023	0.46801758	-34.27	0	10/3/2018	10	3	2018	1:57:30	7050	0.8	1	57	30	0	0.059326172	3.491748	0	0	0	25.704102	0	0	0	0	0	0	0	0	0	0	0	0	0	0	0	0	0	44330	0	0	0
17	18	18	Category M	0.39599609	-0.32397461	-0.83984375	-0.056884766	0.26635742	0.45825195	-34.27	0	10/3/2018	10	3	2018	1:57:30	7050	0.9	1	57	30	0	0.059326172	3.491748	0	0	0	16.835938	0	0	0	0	0	0	0	0	0	0	0	0	0	0	0	0	0	44330	0	0	0
18	19	19	Category M	0.40795898	-0.29980469	-0.65991211	-0.069335938	0.30761719	0.43530273	-34.03	0	10/3/2018	10	3	2018	1:57:31	7051	0	1	57	31	0	0.059326172	3.491748	0	0	0	8.3864746	0	0	0	0	0	0	0	0	0	0	0	0	0	0	0	0	0	44330	0	0	0
19	20	20	Category M	0.35986328	-0.27587891	-0.671875	-0.077880859	0.33862305	0.41381836	-34.03	0	10/3/2018	10	3	2018	1:57:31	7051	0.1	1	57	31	0	0.059326172	3.491748	0	0	0	2.4020996	0	0	0	0	0	0	0	0	0	0	0	0	0	0	0	0	0	44330	0	0	0
20	21	21	Category M	0.35986328	-0.35986328	-0.65991211	-0.071289063	0.35498047	0.40429688	-34.15	0	10/3/2018	10	3	2018	1:57:31	7051	0.2	1	57	31	0	0.059326172	3.491748	0	0	0	5.4160156	0	0	0	0	0	0	0	0	0	0	0	0	0	0	0	0	0	44330	0	0	0
21	22	22	Category M	0.38378906	-0.34790039	-0.59985352	-0.0625	0.35375977	0.40161133	-34.15	0	10/3/2018	10	3	2018	1:57:31	7051	0.3	1	57	31	0	0.059326172	3.491748	0	0	0	5.4101563	0	0	0	0	0	0	0	0	0	0	0	0	0	0	0	0	0	44330	0	0	0
22	23	23	Category M	0.47998047	-0.34790039	-0.77978516	-0.046142578	0.36450195	0.40039063	-34.27	0	10/3/2018	10	3	2018	1:57:31	7051	0.4	1	57	31	0	0.059326172	3.491748	0	0	0	6.2768555	0	0	0	0	0	0	0	0	0	0	0	0	0	0	0	0	0	44330	0	0	0
23	24	24	Category M	0.23999023	-0.25195313	-0.6237793	-0.043945313	0.36352539	0.39868164	-34.52	0	10/3/2018	10	3	2018	1:57:31	7051	0.5	1	57	31	0	0.059326172	3.491748	0	0	0	9.0310059	0	0	0	0	0	0	0	0	0	0	0	0	0	0	0	0	0	44330	0	0	0
24	25	25	Category M	0.35986328	-0.50390625	-0.83984375	0.000488281	0.31225586	0.44189453	-34.4	0	10/3/2018	10	3	2018	1:57:31	7051	0.6	1	57	31	0	0.059326172	3.491748	0	0	0	11.253418	0	0	0	0	0	0	0	0	0	0	0	0	0	0	0	0	0	44330	0	0	0
25	26	26	Category M	0.35986328	-0.38378906	-0.93579102	0.034423828	0.27368164	0.45166016	-34.03	0	10/3/2018	10	3	2018	1:57:31	7051	0.7	1	57	31	0	0.059326172	3.491748	0	0	0	10.835449	0	0	0	0	0	0	0	0	0	0	0	0	0	0	0	0	0	44330	0	0	0
26	27	27	Category M	0.2277832	-0.17993164	-0.80395508	0.0546875	0.32641602	0.41845703	-33.66	0	10/3/2018	10	3	2018	1:57:31	7051	0.8	1	57	31	0	0.059326172	3.491748	0	0	0	6.8452148	0	0	0	0	0	0	0	0	0	0	0	0	0	0	0	0	0	44330	0	0	0
27	28	28	Category M	0.27587891	-0.50390625	-0.74389648	0.053710938	0.32788086	0.42358398	-33.54	0	10/3/2018	10	3	2018	1:57:31	7051	0.9	1	57	31	0	0.059326172	3.491748	0	0	0	2.5349121	0	0	0	0	0	0	0	0	0	0	0	0	0	0	0	0	0	44330	0	0	0
28	29	29	Category M	0.21582031	-0.43188477	-0.89990234	0.061035156	0.31689453	0.42456055	-33.54	0	10/3/2018	10	3	2018	1:57:32	7052	0	1	57	32	0	0.059326172	3.491748	0	0	0	1.7409668	0	0	0	0	0	0	0	0	0	0	0	0	0	0	0	0	0	44330	0	0	0
29	30	30	Category M	0.41992188	-0.2878418	-0.70776367	0.068847656	0.34814453	0.40649414	-33.78	0	10/3/2018	10	3	2018	1:57:32	7052	0.1	1	57	32	0	0.059326172	3.491748	0	0	0	7.013916	0	0	0	0	0	0	0	0	0	0	0	0	0	0	0	0	0	44330	0	0	0
30	31	31	Category M	0.083984375	-0.49194336	-0.80395508	0.060791016	0.35961914	0.39648438	-33.91	0	10/3/2018	10	3	2018	1:57:32	7052	0.2	1	57	32	0	0.059326172	3.491748	0	0	0	12.911133	0	0	0	0	0	0	0	0	0	0	0	0	0	0	0	0	0	44330	0	0	0
31	32	32	Category M	0.27587891	-0.46777344	-0.65991211	0.037353516	0.32446289	0.41943359	-33.66	0	10/3/2018	10	3	2018	1:57:32	7052	0.3	1	57	32	0	0.059326172	3.491748	0	0	0	17.824707	0	0	0	0	0	0	0	0	0	0	0	0	0	0	0	0	0	44330	0	0	0
32	33	33	Category M	0.23999023	-0.31176758	-0.81591797	0.062255859	0.31225586	0.43066406	-33.66	0	10/3/2018	10	3	2018	1:57:32	7052	0.4	1	57	32	0	0.059326172	3.491748	0	0	0	21.123291	0	0	0	0	0	0	0	0	0	0	0	0	0	0	0	0	0	44330	0	0	0
33	34	34	Category M	0.29980469	-0.38378906	-0.82788086	0.064697266	0.30273438	0.43237305	-33.91	0	10/3/2018	10	3	2018	1:57:32	7052	0.5	1	57	32	0	0.059326172	3.491748	0	0	0	22.868408	0	0	0	0	0	0	0	0	0	0	0	0	0	0	0	0	0	44330	0	0	0
34	35	35	Category M	0.21582031	-0.14379883	-0.7199707	0.063964844	0.28662109	0.44165039	-34.03	0	10/3/2018	10	3	2018	1:57:32	7052	0.6	1	57	32	0	0.059326172	3.491748	0	0	0	25.302002	0	0	0	0	0	0	0	0	0	0	0	0	0	0	0	0	0	44330	0	0	0
35	36	36	Category M	0.17993164	-0.16796875	-0.80395508	0.096923828	0.23999023	0.45703125	-34.03	0	10/3/2018	10	3	2018	1:57:32	7052	0.7	1	57	32	0	0.059326172	3.491748	0	0	0	24.662598	0	0	0	0	0	0	0	0	0	0	0	0	0	0	0	0	0	44330	0	0	0
36	37	37	Category M	0.13183594	-0.15576172	-0.93579102	0.16577148	0.16650391	0.46582031	-33.91	0	10/3/2018	10	3	2018	1:57:32	7052	0.8	1	57	32	0	0.059326172	3.491748	0	0	0	19.016113	0	0	0	0	0	0	0	0	0	0	0	0	0	0	0	0	0	44330	0	0	0
37	38	38	Category M	-0.011962891	0.023925781	-0.85180664	0.21459961	0.14086914	0.45019531	-33.66	0	10/3/2018	10	3	2018	1:57:32	7052	0.9	1	57	32	0	0.059326172	3.491748	0	0	0	13.639404	0	0	0	0	0	0	0	0	0	0	0	0	0	0	0	0	0	44330	0	0	0
38	39	39	Category M	-0.13183594	0.26391602	-1.355957	0.23657227	0.11791992	0.44311523	-33.78	0	10/3/2018	10	3	2018	1:57:33	7053	0	1	57	33	0	0.059326172	3.491748	0	0	0	9.3188477	0	0	0	0	0	0	0	0	0	0	0	0	0	0	0	0	0	44330	0	0	0
39	40	40	Category M	0.13183594	0.10791016	-1.5	0.23950195	0.052001953	0.44970703	-33.78	0	10/3/2018	10	3	2018	1:57:33	7053	0.1	1	57	33	0	0.059326172	3.491748	0	0	0	2.2185059	0	0	0	0	0	0	0	0	0	0	0	0	0	0	0	0	0	44330	0	0	0
40	41	41	Category M	0	0.11987305	-0.80395508	0.21923828	-0.005126953	0.46044922	-33.91	0	10/3/2018	10	3	2018	1:57:33	7053	0.2	1	57	33	0	0.059326172	3.491748	0.20166016	-0.061035156	-0.98876953	8.0727539	0.328125	0	0	0	0	0	0	0	0	0	1.0109863	0.010986328	0.56762695	-0.20166016	0.1809082	0.18481445	0	44330	0	0	0
41	42	42	Category M	0	0.26391602	-0.7199707	0.14477539	0.014404297	0.48632813	-34.15	0	10/3/2018	10	3	2018	1:57:33	7053	0.3	1	57	33	0	0.059326172	3.491748	0.19067383	0.004638672	-1.0344238	14.175537	0.44995117	0	0	0	0	0	0	0	0	0	1.052002	0.052001953	0.7644043	-0.19067383	0.2590332	0.31445313	0	44330	0	0	0
42	43	43	Category M	-0.14379883	0.25195313	-0.81591797	0.085205078	0.057373047	0.49584961	-34.27	0	10/3/2018	10	3	2018	1:57:33	7053	0.4	1	57	33	0	0.059326172	3.491748	0.19018555	-0.014160156	-1.0578613	13.130127	0.4909668	0	0	0	0	0	0	0	0	0	1.0749512	0.074951172	0.84228516	-0.33398438	0.26611328	0.24194336	0	44330	0	0	0
43	44	44	Category M	0.071777344	0.15576172	-0.79199219	0.080322266	0.041748047	0.50268555	-34.15	0	10/3/2018	10	3	2018	1:57:33	7053	0.5	1	57	33	0	0.059326172	3.491748	0.18969727	-0.005126953	-1.065918	13.156738	0.33886719	0	0	0	0	0	0	0	0	0	1.0827637	0.082763672	0.55297852	-0.11791992	0.16088867	0.27392578	0	44330	0	0	0
44	45	45	Category M	0.095947266	0.2878418	-1.0439453	0.12353516	0.0546875	0.49389648	-34.27	0	10/3/2018	10	3	2018	1:57:33	7053	0.6	1	57	33	0	0.059326172	3.491748	0.19702148	-0.003173828	-1.0688477	15.334229	0.30908203	0	0	0	0	0	0	0	0	0	1.0869141	0.086914063	0.41723633	-0.10107422	0.29101563	0.024902344	0	44330	0	0	0
45	46	46	Category M	0.071777344	0.17993164	-0.98388672	0.14697266	0.009277344	0.48730469	-34.27	0	10/3/2018	10	3	2018	1:57:33	7053	0.7	1	57	33	0	0.059326172	3.491748	0.19799805	-0.002441406	-1.0661621	11.816162	0.23657227	0	0	0	0	0	0	0	0	0	1.0844727	0.084472656	0.39111328	-0.1262207	0.18237305	0.082275391	0	44330	0	0	0
46	47	47	Category M	0.15576172	0.26391602	-0.89990234	0.14672852	0.002197266	0.48608398	-34.03	0	10/3/2018	10	3	2018	1:57:33	7053	0.8	1	57	33	0	0.059326172	3.491748	0.20043945	0	-1.0654297	1.890625	0.31445313	0	0	0	0	0	0	0	0	0	1.0839844	0.083984375	0.47412109	-0.044677734	0.26367188	0.16552734	0	44330	0	0	0
47	48	48	Category M	0.14379883	0.21582031	-0.91186523	0.1328125	0	0.49267578	-34.4	0	10/3/2018	10	3	2018	1:57:33	7053	0.9	1	57	33	0	0.059326172	3.491748	0.20092773	0.001220703	-1.0666504	5.208252	0.27050781	0	0	0	0	0	0	0	0	0	1.0854492	0.085449219	0.42651367	-0.057128906	0.21435547	0.15478516	0	44330	0	0	0
48	49	49	Category M	0.25195313	0.26391602	-0.87597656	0.12475586	0.022705078	0.49291992	-34.4	0	10/3/2018	10	3	2018	1:57:34	7054	0	1	57	34	0	0.059326172	3.491748	0.20092773	0.001953125	-1.0664063	4.9116211	0.32763672	0	0	0	0	0	0	0	0	0	1.0852051	0.085205078	0.50317383	0.05078125	0.26171875	0.19042969	0	44330	0	0	0
49	50	50	Category M	0.13183594	0.20385742	-0.73193359	0.1184082	0.037353516	0.48925781	-34.4	0	10/3/2018	10	3	2018	1:57:34	7054	0.1	1	57	34	0	0.059326172	3.491748	0.20117188	0.002441406	-1.0678711	6.7231445	0.39770508	0	0	0	0	0	0	0	0	0	1.0866699	0.086669922	0.60668945	-0.069335938	0.20117188	0.3359375	0	44330	0	0	0
50	51	51	Category M	-0.10791016	0.46777344	-0.75585938	0.10717773	0.01953125	0.49365234	-34.27	0	10/3/2018	10	3	2018	1:57:34	7054	0.2	1	57	34	0	0.059326172	3.491748	0.19311523	-0.001464844	-1.0651855	14.131836	0.63769531	0	0	0	0	0	0	0	0	0	1.0825195	0.082519531	1.079834	-0.30102539	0.46923828	0.30932617	0	44330	0	0	0
51	52	52	Category M	0.071777344	0.19189453	-1.0319824	0.12792969	-0.095703125	0.47924805	-34.03	0	10/3/2018	10	3	2018	1:57:34	7054	0.3	1	57	34	0	0.059326172	3.491748	0.18261719	-0.003417969	-1.0625	16.123047	0.22680664	0	0	0	0	0	0	0	0	0	1.078125	0.078125	0.33691406	-0.11083984	0.1953125	0.030517578	0	44330	0	0	0
52	53	53	Category M	0.15576172	0.40795898	-0.99584961	0.19506836	-0.19433594	0.42822266	-34.15	0	10/3/2018	10	3	2018	1:57:34	7054	0.4	1	57	34	0	0.059326172	3.491748	0.17211914	-0.004394531	-1.060791	11.061035	0.41772461	0	0	0	0	0	0	0	0	0	1.074707	0.074707031	0.49389648	-0.016357422	0.41235352	0.064941406	0	44330	0	0	0
53	54	54	Category M	0.15576172	0.50390625	-1.0319824	0.17822266	-0.13256836	0.45532227	-34.15	0	10/3/2018	10	3	2018	1:57:34	7054	0.5	1	57	34	0	0.059326172	3.491748	0.16162109	-0.008056641	-1.0595703	9.0195313	0.51269531	0	0	0	0	0	0	0	0	0	1.0720215	0.072021484	0.5456543	-0.005859375	0.51196289	0.027587891	0	44330	0	0	0
54	55	55	Category M	0.11987305	0.34790039	-0.83984375	0.16137695	-0.086914063	0.46704102	-34.52	0	10/3/2018	10	3	2018	1:57:34	7054	0.6	1	57	34	0	0.059326172	3.4675781	0.15576172	-0.007324219	-1.057373	13.182617	0.41796875	0	0	0	0	0	0	0	0	0	1.0686035	0.068603516	0.60864258	-0.035888672	0.35522461	0.2175293	0	44330	0	0	0
55	56	56	Category M	0.14379883	0.29980469	-0.80395508	0.093994141	-0.079345703	0.48657227	-34.64	0	10/3/2018	10	3	2018	1:57:34	7054	0.7	1	57	34	0	0.059326172	3.4675781	0.14453125	-0.009521484	-1.0556641	14.222412	0.39892578	0	0	0	0	0	0	0	0	0	1.0654297	0.065429688	0.56201172	-0.000732422	0.30932617	0.25170898	0	44330	0	0	0
56	57	57	Category M	0.16796875	0.32397461	-0.70776367	0.074707031	-0.070068359	0.49462891	-34.4	0	10/3/2018	10	3	2018	1:57:34	7054	0.8	1	57	34	0	0.059326172	3.4675781	0.13330078	-0.014648438	-1.0529785	8.6860352	0.48486328	0	0	0	0	0	0	0	0	0	1.0615234	0.061523438	0.71850586	0.034423828	0.33862305	0.34521484	0	44330	0	0	0
57	58	58	Category M	0.15576172	0.27587891	-0.74389648	0.077880859	-0.057373047	0.49291992	-34.15	0	10/3/2018	10	3	2018	1:57:34	7054	0.9	1	57	34	0	0.059326172	3.4675781	0.14086914	-0.00390625	-1.0495605	7.1604004	0.41455078	0	0	0	0	0	0	0	0	0	1.0588379	0.058837891	0.60009766	0.014648438	0.27978516	0.30566406	0	44330	0	0	0
58	59	59	Category M	0.15576172	0.3359375	-0.83984375	0.1184082	-0.042480469	0.48632813	-34.03	0	10/3/2018	10	3	2018	1:57:35	7055	0	1	57	35	0	0.059326172	3.4675781	0.13037109	-0.004638672	-1.0456543	12.025391	0.39868164	0	0	0	0	0	0	0	0	0	1.0539551	0.053955078	0.5715332	0.025146484	0.34057617	0.20581055	0	44330	0	0	0
59	60	60	Category M	0.14379883	0.2277832	-1.0197754	0.16723633	-0.088867188	0.4699707	-34.03	0	10/3/2018	10	3	2018	1:57:35	7055	0.1	1	57	35	0	0.059326172	3.4675781	0.1184082	-0.004150391	-1.0444336	12.352051	0.23461914	0	0	0	0	0	0	0	0	0	1.0510254	0.051025391	0.28198242	0.025146484	0.23193359	0.024658203	0	44330	0	0	0
60	61	61	Category M	0.035888672	0.21582031	-0.97192383	0.18041992	-0.093261719	0.46630859	-34.03	0	10/3/2018	10	3	2018	1:57:35	7055	0.2	1	57	35	0	0.059326172	3.4675781	0.10986328	-0.000732422	-1.0441895	9.7060547	0.23999023	0	0	0	0	0	0	0	0	0	1.0500488	0.050048828	0.36279297	-0.073974609	0.21655273	0.072265625	0	44330	0	0	0
61	62	62	Category M	0.095947266	0.43188477	-0.91186523	0.19946289	-0.001220703	0.47021484	-34.15	0	10/3/2018	10	3	2018	1:57:35	7055	0.3	1	57	35	0	0.059326172	3.4675781	0.096923828	-0.002929688	-1.0432129	11.175293	0.45410156	0	0	0	0	0	0	0	0	0	1.0476074	0.047607422	0.56738281	-0.000976563	0.43481445	0.13134766	0	44330	0	0	0
62	63	63	Category M	0.047851563	0.16796875	-1.0319824	0.24267578	0.020263672	0.45166016	-34.03	0	10/3/2018	10	3	2018	1:57:35	7055	0.4	1	57	35	0	0.059326172	3.4675781	0.0859375	-0.019775391	-1.050293	12.892822	0.19262695	0	0	0	0	0	0	0	0	0	1.0539551	0.053955078	0.24438477	-0.038085938	0.18774414	0.018310547	0	44330	0	0	0
63	64	64	Category M	0.035888672	0.20385742	-1.1037598	0.26806641	-0.017089844	0.43823242	-34.03	0	10/3/2018	10	3	2018	1:57:35	7055	0.5	1	57	35	0	0.059326172	3.4675781	0.069580078	-0.018798828	-1.050293	10.1521	0.23144531	0	0	0	0	0	0	0	0	0	1.0527344	0.052734375	0.30981445	-0.033691406	0.22265625	-0.053222656	0	44330	0	0	0
64	65	65	Category M	-0.11987305	0.21582031	-0.80395508	0.25952148	-0.029052734	0.44384766	-34.15	0	10/3/2018	10	3	2018	1:57:35	7055	0.6	1	57	35	0	0.059326172	3.4675781	0.058837891	-0.024902344	-1.0495605	0.32324219	0.38769531	0	0	0	0	0	0	0	0	0	1.0515137	0.051513672	0.6652832	-0.17871094	0.24072266	0.24560547	0	44330	0	0	0
65	66	66	Category M	-0.27587891	0.095947266	-0.70776367	0.22851563	-0.024658203	0.45727539	-34.15	0	10/3/2018	10	3	2018	1:57:35	7055	0.7	1	57	35	0	0.059326172	3.4675781	0.053955078	-0.024902344	-1.0488281	7.3859863	0.48974609	0	0	0	0	0	0	0	0	0	1.0505371	0.050537109	0.79199219	-0.32983398	0.12084961	0.34106445	0	44330	0	0	0
66	67	67	Category M	-0.25195313	0.17993164	-0.671875	0.23535156	0.020996094	0.45239258	-34.15	0	10/3/2018	10	3	2018	1:57:35	7055	0.8	1	57	35	0	0.059326172	3.4675781	0.044921875	-0.022705078	-1.0444336	13.807861	0.51782227	0	0	0	0	0	0	0	0	0	1.0456543	0.045654297	0.87231445	-0.296875	0.20263672	0.37255859	0	44330	0	0	0
67	68	68	Category M	-0.45581055	0.17993164	-0.97192383	0.28222656	0.11035156	0.4152832	-34.15	0	10/3/2018	10	3	2018	1:57:35	7055	0.9	1	57	35	0	0.059326172	3.4675781	0.034667969	-0.027099609	-1.041748	27.01001	0.53710938	0	0	0	0	0	0	0	0	0	1.0424805	0.042480469	0.76757813	-0.49047852	0.20703125	0.069824219	0	44330	0	0	0
68	69	69	Category M	-0.35986328	0.083984375	-1.0439453	0.34350586	0.16821289	0.36474609	-34.03	0	10/3/2018	10	3	2018	1:57:36	7056	0	1	57	36	0	0.059326172	3.4675781	0.030517578	-0.038574219	-1.0390625	43.42041	0.40942383	0	0	0	0	0	0	0	0	0	1.0402832	0.040283203	0.51782227	-0.39038086	0.12255859	-0.004638672	0	44330	0	0	0
69	70	70	Category M	-0.46777344	0	-0.99584961	0.35327148	0.20751953	0.32836914	-34.15	0	10/3/2018	10	3	2018	1:57:36	7056	0.1	1	57	36	0	0.059326172	3.4675781	0.022705078	-0.035644531	-1.0354004	56.722656	0.4934082	0	0	0	0	0	0	0	0	0	1.0361328	0.036132813	0.56591797	-0.49047852	0.035644531	0.039550781	0	44330	0	0	0
70	71	71	Category M	-0.41992188	0.047851563	-0.85180664	0.36523438	0.19775391	0.32324219	-34.27	0	10/3/2018	10	3	2018	1:57:36	7056	0.2	1	57	36	0	0.059326172	3.4675781	0.010742188	-0.039794922	-1.0334473	64.770264	0.47558594	0	0	0	0	0	0	0	0	0	1.0341797	0.034179688	0.70019531	-0.43066406	0.087646484	0.18164063	0	44330	0	0	0
71	72	72	Category M	-0.50390625	-0.23999023	-0.88793945	0.34570313	0.19970703	0.34106445	-34.15	0	10/3/2018	10	3	2018	1:57:36	7056	0.3	1	57	36	0	0.059326172	3.4675781	0.015380859	-0.040283203	-1.0268555	68.161377	0.57348633	0	0	0	0	0	0	0	0	0	1.027832	0.027832031	0.85791016	-0.51928711	-0.19946289	0.13891602	0	44330	0	0	0
72	73	73	Category N	0.26391602	0.059814453	-0.82788086	-0.25927734	0.25537109	0.40185547	-34.4	0	10/3/2018	10	3	2018	1:57:41	7061	0.3	1	57	41	0	0.059814453	3.491748	0.009033203	-0.033203125	-1.0266113	69.531006	0.33618164	0	0	0	0	0	0	0	0	0	1.0273438	0.02734375	0.54663086	0.25463867	0.093017578	0.19873047	0	44330	0	0	0
73	74	74	Category N	0.34790039	0.047851563	-0.75585938	-0.27807617	0.25024414	0.39135742	-34.15	0	10/3/2018	10	3	2018	1:57:41	7061	0.4	1	57	41	0	0.059814453	3.491748	0	-0.034912109	-1.0244141	67.118408	0.44726563	0	0	0	0	0	0	0	0	0	1.0249023	0.024902344	0.69946289	0.34790039	0.082763672	0.26855469	0	44330	0	0	0
74	75	75	Category N	0.52783203	-0.23999023	-0.91186523	-0.29541016	0.24633789	0.38476563	-33.42	0	10/3/2018	10	3	2018	1:57:41	7061	0.5	1	57	41	0	0.059814453	3.491748	-0.008544922	-0.038818359	-1.0222168	59.935547	0.58325195	0	0	0	0	0	0	0	0	0	1.0231934	0.023193359	0.84790039	0.53637695	-0.20092773	0.11035156	0	44330	0	0	0
75	76	76	Category N	0.58789063	1.5	-1.3798828	-0.32128906	0.2734375	0.35205078	-33.54	0	10/3/2018	10	3	2018	1:57:41	7061	0.6	1	57	41	0	0.059814453	3.491748	-0.010253906	-0.035644531	-1.0209961	52.671875	1.6865234	0	0	0	0	0	0	0	0	0	1.0217285	0.021728516	2.4926758	0.59814453	1.5356445	-0.35864258	0	44330	0	0	0
76	77	77	Category N	1.1398926	3.671875	-2.6398926	-0.31396484	0.13745117	0.41137695	-33.66	0	10/3/2018	10	3	2018	1:57:41	7061	0.7	1	57	41	0	0.059814453	3.491748	-0.016845703	-0.034423828	-1.0192871	53.205566	4.2072754	0	0	0	0	0	0	0	0	0	1.0200195	0.020019531	6.4836426	1.1567383	3.7062988	-1.6203613	0	44330	0	0	0
77	78	78	Category N	0.57592773	-2.5319824	-2.8078613	-0.27563477	0.38061523	0.2956543	-33.78	0	10/3/2018	10	3	2018	1:57:41	7061	0.8	1	57	41	0	0.059814453	3.491748	-0.025146484	-0.040283203	-1.0146484	65.825684	3.1276855	0	0	0	0	0	0	0	0	0	1.0158691	0.015869141	4.885498	0.60107422	-2.4914551	-1.7929688	0	44330	0	0	0
78	79	79	Category N	4.1037598	-8.7958984	-3.671875	-0.24951172	0.30322266	0.3762207	-33.91	0	10/3/2018	10	3	2018	1:57:41	7061	0.9	1	57	41	0	0.059814453	3.491748	-0.016113281	-0.029052734	-1.0043945	62.43457	10.046875	0	0	0	0	0	0	0	0	0	1.0048828	0.004882813	15.553955	4.119873	-8.7666016	-2.6672363	0	44330	0	0	0
79	80	80	Category N	1.3918457	1.619873	-3.7438965	-0.15820313	0.002685547	0.48535156	-33.66	0	10/3/2018	10	3	2018	1:57:42	7062	0	1	57	42	0	0.059814453	3.491748	-0.017333984	-0.028808594	-0.99511719	58.093262	3.5012207	0	0	0	0	0	0	0	0	0	0.99584961	0.004150391	5.8066406	1.4091797	1.6486816	-2.7485352	0	44330	0	0	0
80	81	81	Category N	-0.97192383	5.171875	-4.6557617	-0.1940918	0.16235352	0.46362305	-33.54	0	10/3/2018	10	3	2018	1:57:42	7062	0.1	1	57	42	0	0.059814453	3.491748	-0.025146484	-0.035400391	-0.98486328	62.835938	6.440918	0	0	0	0	0	0	0	0	0	0.98583984	0.014160156	9.824707	-0.9465332	5.2072754	-3.6706543	0	44330	0	0	0
81	82	82	Category N	-0.15576172	-1.6557617	-2.8317871	-0.19726563	0.42480469	0.3046875	-33.66	0	10/3/2018	10	3	2018	1:57:42	7062	0.2	1	57	42	0	0.059570313	3.5175293	-0.031005859	-0.04296875	-0.98266602	67.147705	2.4562988	0	0	0	0	0	0	0	0	0	0.98413086	0.015869141	3.5859375	-0.12451172	-1.6125488	-1.848877	0	44330	0	0	0
82	83	83	Category N	-0.21582031	0.82788086	-1.3918457	-0.22900391	0.034179688	0.46166992	-34.03	0	10/3/2018	10	3	2018	1:57:42	7062	0.3	1	57	42	0	0.059570313	3.5175293	-0.038085938	-0.051269531	-0.9831543	55.203125	0.9855957	0	0	0	0	0	0	0	0	0	0.98510742	0.014892578	1.465332	-0.17749023	0.87915039	-0.40844727	0	44330	0	0	0
83	84	84	Category N	0.2277832	0.15576172	-1.1398926	-0.25976563	0.22753906	0.41601563	-34.4	0	10/3/2018	10	3	2018	1:57:42	7062	0.4	1	57	42	0	0.059570313	3.5175293	-0.042724609	-0.061767578	-0.98339844	42.758057	0.38085938	0	0	0	0	0	0	0	0	0	0.98608398	0.013916016	0.64477539	0.27050781	0.2175293	-0.15625	0	44330	0	0	0
84	85	85	Category N	0.083984375	-0.047851563	-0.88793945	-0.25341797	0.079345703	0.45019531	-34.4	0	10/3/2018	10	3	2018	1:57:42	7062	0.5	1	57	42	0	0.059570313	3.5175293	-0.047363281	-0.062744141	-0.98217773	43.069824	0.16235352	0	0	0	0	0	0	0	0	0	0.98535156	0.014648438	0.24047852	0.13134766	0.014892578	0.094238281	0	44330	0	0	0
85	86	86	Category N	0.16796875	0.32397461	-0.88793945	-0.25976563	0.087158203	0.44946289	-34.27	0	10/3/2018	10	3	2018	1:57:42	7062	0.6	1	57	42	0	0.059570313	3.5175293	-0.053710938	-0.065185547	-0.97949219	42.61084	0.45703125	0	0	0	0	0	0	0	0	0	0.9831543	0.016845703	0.70239258	0.22167969	0.38916016	0.091552734	0	44330	0	0	0
86	87	87	Category N	0.13183594	0	-0.97192383	-0.28417969	0.080810547	0.4375	-34.15	0	10/3/2018	10	3	2018	1:57:42	7062	0.7	1	57	42	0	0.059570313	3.5175293	-0.062744141	-0.0703125	-0.98071289	25.554199	0.20703125	0	0	0	0	0	0	0	0	0	0.98510742	0.014892578	0.27368164	0.19458008	0.0703125	0.008789063	0	44330	0	0	0
87	88	88	Category N	0.17993164	0.011962891	-0.83984375	-0.26782227	0.038574219	0.44506836	-33.91	0	10/3/2018	10	3	2018	1:57:42	7062	0.8	1	57	42	0	0.059570313	3.5175293	-0.069091797	-0.075439453	-0.97998047	4.0488281	0.29882813	0	0	0	0	0	0	0	0	0	0.98535156	0.014648438	0.47680664	0.24902344	0.087402344	0.14013672	0	44330	0	0	0
88	89	89	Category N	0.11987305	0.16796875	-0.99584961	-0.2734375	0.053710938	0.4453125	-33.78	0	10/3/2018	10	3	2018	1:57:42	7062	0.9	1	57	42	0	0.059570313	3.5175293	-0.075683594	-0.078125	-0.97851563	2.1584473	0.31469727	0	0	0	0	0	0	0	0	0	0.98461914	0.015380859	0.45874023	0.19555664	0.24609375	-0.017089844	0	44330	0	0	0
89	90	90	Category M	-0.52783203	-0.17993164	-0.74389648	0.048339844	0.17944336	0.4855957	-34.64	0	10/3/2018	10	3	2018	1:58:08	7088	0.099	1	58	8	0	0.058837891	3.5175293	-0.082763672	-0.080078125	-0.97680664	5.1437988	0.51196289	0	0	0	0	0	0	0	0	0	0.98339844	0.016601563	0.77758789	-0.44482422	-0.099609375	0.23291016	0	44330	0	0	0
90	91	91	Category M	-0.56396484	-0.2277832	-0.77978516	0.0625	0.18432617	0.4831543	-34.76	0	10/3/2018	10	3	2018	1:58:08	7088	0.199	1	58	8	0	0.058837891	3.5175293	-0.089599609	-0.081787109	-0.98144531	6.9355469	0.53540039	0	0	0	0	0	0	0	0	0	0.98876953	0.011230469	0.8215332	-0.47412109	-0.14575195	0.20166016	0	44330	0	0	0
91	92	92	Category M	-0.57592773	-0.2277832	-0.70776367	0.077880859	0.21069336	0.46679688	-34.64	0	10/3/2018	10	3	2018	1:58:08	7088	0.3	1	58	8	0	0.058837891	3.5175293	-0.091308594	-0.087890625	-0.98242188	6.3884277	0.57397461	0	0	0	0	0	0	0	0	0	0.99047852	0.009521484	0.89892578	-0.484375	-0.13964844	0.2746582	0	44330	0	0	0
92	93	93	Category M	-0.49194336	-0.46777344	-0.68383789	0.10522461	0.22875977	0.45996094	-34.76	0	10/3/2018	10	3	2018	1:58:08	7088	0.4	1	58	8	0	0.058837891	3.5175293	-0.098632813	-0.08984375	-0.98120117	9.6494141	0.62109375	0	0	0	0	0	0	0	0	0	0.99023438	0.009765625	1.0683594	-0.39306641	-0.37768555	0.29736328	0	44330	0	0	0
93	94	94	Category M	-0.21582031	-0.095947266	-0.69580078	0.11376953	0.28491211	0.42773438	-34.89	0	10/3/2018	10	3	2018	1:58:08	7088	0.5	1	58	8	0	0.058837891	3.5175293	-0.10571289	-0.095458984	-0.97949219	32.096924	0.30419922	0	0	0	0	0	0	0	0	0	0.98974609	0.010253906	0.39404297	-0.10986328	-0.000244141	0.28369141	0	44330	0	0	0
94	95	95	Category M	-0.55175781	-0.31176758	-0.58789063	0.088867188	0.31884766	0.41918945	-35.01	0	10/3/2018	10	3	2018	1:58:08	7088	0.6	1	58	8	0	0.058837891	3.5175293	-0.11328125	-0.10253906	-0.97705078	18.834717	0.62207031	0	0	0	0	0	0	0	0	0	0.98901367	0.010986328	1.036377	-0.43823242	-0.20898438	0.38916016	0	44330	0	0	0
95	96	96	Category M	-0.49194336	-0.59985352	-0.58789063	0.076904297	0.32080078	0.4230957	-35.25	0	10/3/2018	10	3	2018	1:58:08	7088	0.7	1	58	8	0	0.058837891	3.5175293	-0.11987305	-0.10717773	-0.97680664	2.8823242	0.72949219	0	0	0	0	0	0	0	0	0	0.98999023	0.010009766	1.2536621	-0.37182617	-0.49243164	0.38891602	0	44330	0	0	0
96	97	97	Category M	0.99584961	0.55175781	-0.49194336	0.094970703	0.32299805	0.41333008	-35.13	0	10/3/2018	10	3	2018	1:58:08	7088	0.8	1	58	8	0	0.058837891	3.5175293	-0.12719727	-0.11132813	-0.97680664	3.7744141	1.3913574	0	0	0	0	0	0	0	0	0	0.99121094	0.008789063	2.2709961	1.1230469	0.66308594	0.48486328	0	44330	0	0	0
97	98	98	Category M	-0.44384766	-0.37182617	-0.53979492	0.083984375	0.33178711	0.40966797	-35.26	0	10/3/2018	10	3	2018	1:58:08	7088	0.9	1	58	8	0	0.059814453	3.491748	-0.13549805	-0.11572266	-0.9777832	12.27832	0.59350586	0	0	0	0	0	0	0	0	0	0.99389648	0.006103516	1.0021973	-0.30810547	-0.25585938	0.43798828	0	44330	0	0	0
98	99	99	Category M	-0.56396484	-0.26391602	-0.55175781	0.063720703	0.31152344	0.42749023	-36.12	0	10/3/2018	10	3	2018	1:58:09	7089	0	1	58	9	0	0.059814453	3.491748	-0.14575195	-0.1184082	-0.97998047	16.057373	0.6159668	0	0	0	0	0	0	0	0	0	0.99780273	0.002197266	0.99169922	-0.41796875	-0.14526367	0.42822266	0	44330	0	0	0
99	100	100	Category M	-0.32397461	0	-0.65991211	0.063720703	0.2902832	0.44091797	-35.87	0	10/3/2018	10	3	2018	1:58:09	7089	0.1	1	58	9	0	0.059814453	3.491748	-0.15380859	-0.12304688	-0.97973633	40.167236	0.38256836	0	0	0	0	0	0	0	0	0	0.99951172	0.000488281	0.61303711	-0.16992188	0.12304688	0.31982422	0	44330	0	0	0
100	101	101	Category M	-0.65991211	-0.53979492	-0.57592773	0.078613281	0.34375	0.40869141	-35.51	0	10/3/2018	10	3	2018	1:58:09	7089	0.2	1	58	9	0	0.059814453	3.491748	-0.16137695	-0.12573242	-0.9777832	12.949463	0.76245117	0	0	0	0	0	0	0	0	0	0.99902344	0.000976563	1.3144531	-0.49829102	-0.41381836	0.40185547	0	44330	0	0	0
101	102	102	Category M	-0.50390625	-1.7038574	-1.1638184	0.057128906	0.30053711	0.43408203	-35.01	0	10/3/2018	10	3	2018	1:58:09	7089	0.3	1	58	9	0	0.059814453	3.491748	-0.16845703	-0.12817383	-0.97729492	17.11084	1.621582	0	0	0	0	0	0	0	0	0	1	0	2.097168	-0.33520508	-1.5754395	-0.1862793	0	44330	0	0	0
102	103	103	Category M	-0.82788086	-0.26391602	-0.77978516	0.053710938	0.27954102	0.44995117	-33.78	0	10/3/2018	10	3	2018	1:58:09	7089	0.4	1	58	9	0	0.059814453	3.491748	-0.17480469	-0.13354492	-0.97436523	50.112549	0.69335938	0	0	0	0	0	0	0	0	0	0.9987793	0.001220703	0.97753906	-0.65283203	-0.13012695	0.19458008	0	44330	0	0	0
103	104	104	Category M	-0.6237793	-0.74389648	-0.57592773	0.041503906	0.33178711	0.42236328	-33.29	0	10/3/2018	10	3	2018	1:58:09	7089	0.5	1	58	9	0	0.059814453	3.491748	-0.18188477	-0.13671875	-0.97070313	42.803467	0.84838867	0	0	0	0	0	0	0	0	0	0.99707031	0.002929688	1.4438477	-0.44165039	-0.60693359	0.39477539	0	44330	0	0	0
104	105	105	Category M	-0.023925781	-0.49194336	-0.77978516	0.03515625	0.28222656	0.44702148	-32.68	0	10/3/2018	10	3	2018	1:58:09	7089	0.6	1	58	9	0	0.059814453	3.491748	-0.18725586	-0.13793945	-0.96777344	62.164307	0.43261719	0	0	0	0	0	0	0	0	0	0.99536133	0.004638672	0.70532227	0.16333008	-0.35375977	0.18798828	0	44330	0	0	0
105	106	106	Category M	-0.37182617	-0.21582031	-0.58789063	0.069091797	0.28857422	0.44165039	-32.06	0	10/3/2018	10	3	2018	1:58:09	7089	0.7	1	58	9	0	0.059814453	3.491748	-0.19238281	-0.1394043	-0.96899414	87.8396	0.42797852	0	0	0	0	0	0	0	0	0	0.99755859	0.002441406	0.63671875	-0.17919922	-0.076171875	0.38110352	0	44330	0	0	0
106	107	107	Category M	-0.58789063	-0.53979492	-0.57592773	0.043457031	0.32714844	0.42333984	-32.19	0	10/3/2018	10	3	2018	1:58:09	7089	0.8	1	58	9	0	0.059814453	3.491748	-0.1953125	-0.14013672	-0.9699707	101.09668	0.68457031	0	0	0	0	0	0	0	0	0	0.99926758	0.000732422	1.185791	-0.39233398	-0.39941406	0.39404297	0	44330	0	0	0
107	108	108	Category M	-0.047851563	-1.4157715	-0.53979492	0.046875	0.30297852	0.43457031	-32.68	0	10/3/2018	10	3	2018	1:58:09	7089	0.9	1	58	9	0	0.059814453	3.491748	-0.19921875	-0.14233398	-0.97094727	106.48145	1.3527832	0	0	0	0	0	0	0	0	0	1.0012207	0.001220703	1.855957	0.15136719	-1.2731934	0.43115234	0	44330	0	0	0
108	109	109	Category M	-0.41992188	-0.20385742	-0.59985352	0.072998047	0.29345703	0.43896484	-33.78	0	10/3/2018	10	3	2018	1:58:10	7090	0	1	58	10	0	0.059814453	3.491748	-0.19824219	-0.14331055	-0.96728516	108.07104	0.43334961	0	0	0	0	0	0	0	0	0	0.99780273	0.002197266	0.6496582	-0.22167969	-0.060302734	0.36743164	0	44330	0	0	0
109	110	110	Category M	-0.52783203	-0.61181641	-0.55175781	0.051269531	0.31787109	0.42651367	-34.15	0	10/3/2018	10	3	2018	1:58:10	7090	0.1	1	58	10	0	0.059814453	3.491748	-0.20092773	-0.14379883	-0.96582031	147.57788	0.70507813	0	0	0	0	0	0	0	0	0	0.99707031	0.002929688	1.2087402	-0.32666016	-0.46777344	0.4140625	0	44330	0	0	0
110	111	111	Category M	0.45581055	-0.53979492	-0.27587891	0.042480469	0.30102539	0.43554688	-33.66	0	10/3/2018	10	3	2018	1:58:10	7090	0.2	1	58	10	0	0.059814453	3.491748	-0.20117188	-0.14331055	-0.96337891	115.33179	1.0302734	0	0	0	0	0	0	0	0	0	0.99462891	0.005371094	1.7407227	0.65698242	-0.39624023	0.6875	0	44330	0	0	0
111	112	112	Category M	-0.23999023	0.10791016	-0.64794922	0.067626953	0.27929688	0.44433594	-33.29	0	10/3/2018	10	3	2018	1:58:10	7090	0.3	1	58	10	0	0.059814453	3.491748	-0.20288086	-0.14404297	-0.96362305	46.361816	0.40576172	0	0	0	0	0	0	0	0	0	0.99536133	0.004638672	0.60498047	-0.036865234	0.25195313	0.31567383	0	44330	0	0	0
112	113	113	Category M	-0.49194336	-0.45581055	-0.63598633	0.025390625	0.30957031	0.42822266	-32.07	0	10/3/2018	10	3	2018	1:58:10	7090	0.4	1	58	10	0	0.059814453	3.491748	-0.20019531	-0.14111328	-0.96142578	48.236816	0.53833008	0	0	0	0	0	0	0	0	0	0.9921875	0.0078125	0.93164063	-0.29150391	-0.31445313	0.32543945	0	44330	0	0	0
113	114	114	Category M	-0.38378906	-0.68383789	-0.65991211	0.002197266	0.22412109	0.47167969	-31.57	0	10/3/2018	10	3	2018	1:58:10	7090	0.5	1	58	10	0	0.059814453	3.491748	-0.21044922	-0.14160156	-0.9621582	84.008057	0.64428711	0	0	0	0	0	0	0	0	0	0.99511719	0.004882813	1.0175781	-0.1730957	-0.54199219	0.30224609	0	44330	0	0	0
114	115	115	Category M	0.071777344	0.10791016	-0.61181641	0.000976563	0.2578125	0.46166992	-30.96	0	10/3/2018	10	3	2018	1:58:10	7090	0.6	1	58	10	0	0.059814453	3.491748	-0.22045898	-0.1418457	-0.96386719	80.253418	0.52148438	0	0	0	0	0	0	0	0	0	0.99902344	0.000976563	0.89453125	0.29223633	0.24975586	0.35205078	0	44330	0	0	0
115	116	116	Category M	-0.34790039	-0.083984375	-0.671875	0.030273438	0.2668457	0.453125	-30.59	0	10/3/2018	10	3	2018	1:58:10	7090	0.7	1	58	10	0	0.059814453	3.491748	-0.23168945	-0.13891602	-0.96240234	79.018555	0.31762695	0	0	0	0	0	0	0	0	0	0.99951172	0.000488281	0.46142578	-0.1159668	0.054931641	0.29052734	0	44330	0	0	0
116	117	117	Category M	-0.52783203	-0.6237793	-0.56396484	0.00390625	0.28271484	0.44628906	-31.08	0	10/3/2018	10	3	2018	1:58:10	7090	0.8	1	58	10	0	0.059814453	3.491748	-0.24438477	-0.15771484	-0.95483398	95.976074	0.67089844	0	0	0	0	0	0	0	0	0	0.99804688	0.001953125	1.1401367	-0.28320313	-0.46582031	0.39086914	0	44330	0	0	0
117	118	118	Category M	0.70776367	0.92382813	-0.023925781	0.020507813	0.27832031	0.45336914	-31.45	0	10/3/2018	10	3	2018	1:58:10	7090	0.9	1	58	10	0	0.059814453	3.491748	-0.26391602	-0.20410156	-0.93237305	104.48145	1.7441406	0	0	0	0	0	0	0	0	0	0.99047852	0.009521484	3.0083008	0.97167969	1.1279297	0.90844727	0	44330	0	0	0
118	119	119	Category M	-0.23999023	0.2878418	-0.6237793	0.056396484	0.26391602	0.45288086	-31.82	0	10/3/2018	10	3	2018	1:58:11	7091	0	1	58	11	0	0.059814453	3.491748	-0.27832031	-0.17260742	-0.90893555	99.649902	0.54296875	0	0	0	0	0	0	0	0	0	0.96630859	0.033691406	0.78442383	0.038330078	0.46044922	0.28515625	0	44330	0	0	0
119	120	120	Category M	-0.49194336	-0.41992188	-0.671875	0.034423828	0.31298828	0.4296875	-31.69	0	10/3/2018	10	3	2018	1:58:11	7091	0.1	1	58	11	0	0.059814453	3.491748	-0.33374023	-0.062744141	-0.87231445	112.60156	0.43896484	0	0	0	0	0	0	0	0	0	0.93603516	0.063964844	0.71557617	-0.15795898	-0.35693359	0.20043945	0	44330	0	0	0
120	121	121	Category M	-0.46777344	-0.49194336	-0.63598633	-0.000732422	0.22680664	0.47558594	-31.57	0	10/3/2018	10	3	2018	1:58:11	7091	0.2	1	58	11	0	0.059814453	3.491748	-0.3581543	-0.083496094	-0.83642578	115.74585	0.46801758	0	0	0	0	0	0	0	0	0	0.91381836	0.086181641	0.71850586	-0.109375	-0.40820313	0.20043945	0	44330	0	0	0
121	122	122	Category M	-0.55175781	-0.38378906	-0.75585938	0.015380859	0.22314453	0.47485352	-31.08	0	10/3/2018	10	3	2018	1:58:11	7091	0.3	1	58	11	0	0.059814453	3.491748	-0.35205078	-0.14794922	-0.78759766	64.148193	0.31030273	0	0	0	0	0	0	0	0	0	0.87548828	0.12451172	0.46704102	-0.19946289	-0.2355957	0.031738281	0	44330	0	0	0
122	123	123	Category M	-0.52783203	-0.59985352	-0.82788086	0.047607422	0.22460938	0.47143555	-30.83	0	10/3/2018	10	3	2018	1:58:11	7091	0.4	1	58	11	0	0.059814453	3.491748	-0.3581543	-0.12768555	-0.76367188	7.6594238	0.50537109	0	0	0	0	0	0	0	0	0	0.85327148	0.14672852	0.70556641	-0.16943359	-0.47192383	-0.063964844	0	44330	0	0	0
123	124	124	Category M	-0.2878418	0.083984375	-0.69580078	0.052490234	0.24047852	0.46508789	-30.47	0	10/3/2018	10	3	2018	1:58:11	7091	0.5	1	58	11	0	0.059814453	3.491748	-0.35913086	-0.13818359	-0.75561523	45.981445	0.2409668	0	0	0	0	0	0	0	0	0	0.84790039	0.15209961	0.35351563	0.071289063	0.22216797	0.059814453	0	44330	0	0	0
124	125	125	Category M	-0.41992188	0.095947266	-0.82788086	0.051513672	0.25732422	0.45751953	-30.34	0	10/3/2018	10	3	2018	1:58:11	7091	0.6	1	58	11	0	0.059814453	3.491748	-0.3684082	-0.14013672	-0.75219727	30.617676	0.25317383	0	0	0	0	0	0	0	0	0	0.84936523	0.15063477	0.36303711	-0.051269531	0.23608398	-0.075439453	0	44330	0	0	0
125	126	126	Category M	-0.64794922	-0.2277832	-1.079834	-0.002197266	0.25268555	0.46337891	-30.47	0	10/3/2018	10	3	2018	1:58:11	7091	0.7	1	58	11	0	0.059814453	3.491748	-0.37573242	-0.13964844	-0.75073242	22.082275	0.43579102	0	0	0	0	0	0	0	0	0	0.85107422	0.14892578	0.68920898	-0.27197266	-0.087890625	-0.32885742	0	44330	0	0	0
126	127	127	Category M	-0.34790039	-0.15576172	-0.85180664	-0.027099609	0.12182617	0.49829102	-30.34	0	10/3/2018	10	3	2018	1:58:11	7091	0.8	1	58	11	0	0.059814453	3.491748	-0.38354492	-0.14355469	-0.75	27.331543	0.10839844	0	0	0	0	0	0	0	0	0	0.85449219	0.14550781	0.14941406	0.035644531	-0.011962891	-0.1015625	0	44330	0	0	0
127	128	128	Category M	-0.38378906	0.011962891	-0.79199219	-0.030761719	0.081054688	0.5012207	-30.71	0	10/3/2018	10	3	2018	1:58:11	7091	0.9	1	58	11	0	0.059814453	3.491748	-0.39038086	-0.14379883	-0.7487793	31.253662	0.16186523	0	0	0	0	0	0	0	0	0	0.85668945	0.14331055	0.20581055	0.006591797	0.15576172	-0.04296875	0	44330	0	0	0
128	129	129	Category M	-0.32397461	0.10791016	-0.73193359	-0.031738281	0.096679688	0.5065918	-30.96	0	10/3/2018	10	3	2018	1:58:12	7092	0	1	58	12	0	0.059814453	3.491748	-0.39819336	-0.14404297	-0.74853516	19.893066	0.26318359	0	0	0	0	0	0	0	0	0	0.86010742	0.13989258	0.34301758	0.07421875	0.25195313	0.016601563	0	44330	0	0	0
129	130	130	Category M	-0.41992188	0.059814453	-1.1037598	0.000244141	0.10009766	0.50146484	-30.96	0	10/3/2018	10	3	2018	1:58:12	7092	0.1	1	58	12	0	0.059814453	3.491748	-0.4050293	-0.14648438	-0.74609375	0.88989258	0.41308594	0	0	0	0	0	0	0	0	0	0.86132813	0.13867188	0.57861328	-0.014648438	0.20629883	-0.35742188	0	44330	0	0	0
130	131	131	Category M	-0.23999023	-0.023925781	-0.83984375	0.032226563	0.12988281	0.50170898	-31.45	0	10/3/2018	10	3	2018	1:58:12	7092	0.2	1	58	12	0	0.059814453	3.491748	-0.40405273	-0.14404297	-0.74707031	6.036377	0.22338867	0	0	0	0	0	0	0	0	0	0.86157227	0.13842773	0.37695313	0.1640625	0.12011719	-0.092529297	0	44330	0	0	0
131	132	132	Category M	-0.50390625	0.035888672	-0.93579102	0.046630859	0.140625	0.49438477	-31.57	0	10/3/2018	10	3	2018	1:58:12	7092	0.3	1	58	12	0	0.059814453	3.491748	-0.40332031	-0.14086914	-0.74780273	20.181152	0.27685547	0	0	0	0	0	0	0	0	0	0.86132813	0.13867188	0.46533203	-0.1003418	0.17675781	-0.18774414	0	44330	0	0	0
132	133	133	Category M	-0.41992188	-0.035888672	-0.85180664	0.031738281	0.14868164	0.49536133	-31.45	0	10/3/2018	10	3	2018	1:58:12	7092	0.4	1	58	12	0	0.059814453	3.491748	-0.40307617	-0.13818359	-0.74853516	22.685059	0.14624023	0	0	0	0	0	0	0	0	0	0.86132813	0.13867188	0.22216797	-0.016601563	0.10229492	-0.10302734	0	44330	0	0	0
133	134	134	Category M	-0.45581055	-0.071777344	-0.83984375	0.041992188	0.15209961	0.49462891	-31.45	0	10/3/2018	10	3	2018	1:58:12	7092	0.5	1	58	12	0	0.059814453	3.491748	-0.40234375	-0.1328125	-0.75	24.599854	0.12084961	0	0	0	0	0	0	0	0	0	0.86132813	0.13867188	0.20410156	-0.053222656	0.061035156	-0.089599609	0	44330	0	0	0
134	135	135	Category M	-0.39599609	-0.011962891	-0.82788086	0.069335938	0.15405273	0.49023438	-31.57	0	10/3/2018	10	3	2018	1:58:12	7092	0.6	1	58	12	0	0.059814453	3.491748	-0.40649414	-0.1315918	-0.75219727	18.727539	0.1418457	0	0	0	0	0	0	0	0	0	0.86523438	0.13476563	0.20581055	0.010498047	0.11962891	-0.075439453	0	44330	0	0	0
135	136	136	Category M	-0.44384766	-0.035888672	-0.79199219	0.0859375	0.18579102	0.47949219	-31.94	0	10/3/2018	10	3	2018	1:58:12	7092	0.7	1	58	12	0	0.059326172	3.4804688	-0.4050293	-0.12768555	-0.75488281	13.749268	0.10644531	0	0	0	0	0	0	0	0	0	0.86621094	0.13378906	0.16772461	-0.038574219	0.091796875	-0.036865234	0	44330	0	0	0
136	137	137	Category C	-0.49194336	-0.023925781	-0.79199219	0.11572266	0.20776367	0.46289063	-31.94	0	10/3/2018	10	3	2018	1:58:12	7092	0.8	1	58	12	0	0.059326172	3.4804688	-0.40454102	-0.12036133	-0.7578125	7.1066895	0.13452148	0	0	0	0	0	0	0	0	0	0.86743164	0.13256836	0.21777344	-0.087158203	0.096435547	-0.033935547	0	44330	0	0	0
137	138	138	Category C	-0.65991211	0.047851563	-0.92382813	0.10302734	0.20703125	0.46606445	-32.31	0	10/3/2018	10	3	2018	1:58:12	7092	0.9	1	58	12	0	0.059326172	3.4804688	-0.4230957	-0.12744141	-0.76171875	5.6811523	0.33618164	0	0	0	0	0	0	0	0	0	0.88061523	0.11938477	0.57397461	-0.23657227	0.17529297	-0.16186523	0	44330	0	0	0
138	139	139	Category C	-0.50390625	-0.023925781	-0.82788086	0.10571289	0.20117188	0.47216797	-32.43	0	10/3/2018	10	3	2018	1:58:13	7093	0	1	58	13	0	0.059326172	3.4804688	-0.42333984	-0.12304688	-0.76538086	8.732666	0.14208984	0	0	0	0	0	0	0	0	0	0.88330078	0.11669922	0.24194336	-0.080322266	0.099121094	-0.062255859	0	44330	0	0	0
139	140	140	Category C	-0.45581055	0.011962891	-0.86376953	0.14331055	0.18994141	0.46484375	-32.68	0	10/3/2018	10	3	2018	1:58:13	7093	0.1	1	58	13	0	0.059326172	3.4804688	-0.42333984	-0.12036133	-0.76953125	8.5664063	0.16552734	0	0	0	0	0	0	0	0	0	0.88647461	0.11352539	0.2590332	-0.032226563	0.13232422	-0.093994141	0	44330	0	0	0
140	141	141	Category C	-0.53979492	0.023925781	-0.92382813	0.13989258	0.19506836	0.46386719	-32.68	0	10/3/2018	10	3	2018	1:58:13	7093	0.2	1	58	13	0	0.059326172	3.4804688	-0.42407227	-0.11987305	-0.77124023	5.6542969	0.23925781	0	0	0	0	0	0	0	0	0	0.88842773	0.11157227	0.41186523	-0.11547852	0.14379883	-0.15234375	0	44330	0	0	0
141	142	142	Category C	-0.40795898	-0.011962891	-0.671875	0.087890625	0.18066406	0.48144531	-31.45	0	10/3/2018	10	3	2018	1:58:13	7093	0.3	1	58	13	0	0.059326172	3.4804688	-0.42260742	-0.11352539	-0.77514648	6.1525879	0.14550781	0	0	0	0	0	0	0	0	0	0.89013672	0.10986328	0.21972656	0.014648438	0.1015625	0.10327148	0	44330	0	0	0
142	143	143	Category C	-0.50390625	-0.071777344	-0.74389648	0.073486328	0.14794922	0.48706055	-30.83	0	10/3/2018	10	3	2018	1:58:13	7093	0.4	1	58	13	0	0.059326172	3.4804688	-0.42211914	-0.092529297	-0.77026367	8.2009277	0.088378906	0	0	0	0	0	0	0	0	0	0.88330078	0.11669922	0.12915039	-0.081542969	0.020751953	0.026367188	0	44330	0	0	0
143	144	144	Category C	-0.39599609	0.10791016	-0.86376953	0.061523438	0.14819336	0.49194336	-29.97	0	10/3/2018	10	3	2018	1:58:13	7093	0.5	1	58	13	0	0.059326172	3.4804688	-0.41772461	-0.089355469	-0.77050781	7.5422363	0.21923828	0	0	0	0	0	0	0	0	0	0.88110352	0.11889648	0.31225586	0.021728516	0.19726563	-0.093017578	0	44330	0	0	0
144	145	145	Category C	-0.52783203	0.095947266	-0.89990234	0.090820313	0.15820313	0.48486328	-29.73	0	10/3/2018	10	3	2018	1:58:13	7093	0.6	1	58	13	0	0.059326172	3.4804688	-0.41479492	-0.080810547	-0.77368164	5.0913086	0.24462891	0	0	0	0	0	0	0	0	0	0.8815918	0.1184082	0.41577148	-0.11279297	0.17675781	-0.12597656	0	44330	0	0	0
145	146	146	Category C	-0.52783203	0.023925781	-0.79199219	0.073486328	0.13989258	0.4909668	-30.96	0	10/3/2018	10	3	2018	1:58:13	7093	0.7	1	58	13	0	0.059326172	3.4804688	-0.42016602	-0.074462891	-0.77368164	3.2219238	0.14697266	0	0	0	0	0	0	0	0	0	0.88354492	0.11645508	0.22412109	-0.10742188	0.098388672	-0.018066406	0	44330	0	0	0
146	147	147	Category C	-0.56396484	0.011962891	-0.74389648	0.069580078	0.13476563	0.49389648	-35.26	0	10/3/2018	10	3	2018	1:58:13	7093	0.8	1	58	13	0	0.059326172	3.4804688	-0.42163086	-0.071777344	-0.77807617	2.9470215	0.16845703	0	0	0	0	0	0	0	0	0	0.88793945	0.11206055	0.26025391	-0.14208984	0.083740234	0.034179688	0	44330	0	0	0
147	148	148	Category C	-0.35986328	0.10791016	-0.69580078	0.096435547	0.13378906	0.48120117	-34.77	0	10/3/2018	10	3	2018	1:58:13	7093	0.9	1	58	13	0	0.059326172	3.4804688	-0.41845703	-0.065185547	-0.78051758	0.086425781	0.20141602	0	0	0	0	0	0	0	0	0	0.88793945	0.11206055	0.31640625	0.05859375	0.1730957	0.084716797	0	44330	0	0	0
148	149	149	Category C	-0.58789063	0.035888672	-0.92382813	0.11816406	0.14013672	0.48388672	-36.61	0	10/3/2018	10	3	2018	1:58:14	7094	0	1	58	14	0	0.059326172	3.4804688	-0.42407227	-0.047363281	-0.78417969	3.8742676	0.23046875	0	0	0	0	0	0	0	0	0	0.89282227	0.10717773	0.38647461	-0.16357422	0.083251953	-0.1394043	0	44330	0	0	0
149	150	150	Category C	-0.47998047	0.035888672	-0.79199219	0.081298828	0.15551758	0.48266602	-37.84	0	10/3/2018	10	3	2018	1:58:14	7094	0.1	1	58	14	0	0.059326172	3.4804688	-0.42504883	-0.044921875	-0.78710938	4.1865234	0.097900391	0	0	0	0	0	0	0	0	0	0.89575195	0.10424805	0.14038086	-0.0546875	0.080810547	-0.004638672	0	44330	0	0	0
150	151	151	Category C	-0.55175781	-0.011962891	-0.87597656	0.087646484	0.15307617	0.4855957	-33.78	0	10/3/2018	10	3	2018	1:58:14	7094	0.2	1	58	14	0	0.059326172	3.4804688	-0.42358398	-0.037597656	-0.7902832	1.8164063	0.15600586	0	0	0	0	0	0	0	0	0	0.89746094	0.10253906	0.23901367	-0.12792969	0.025634766	-0.085449219	0	44330	0	0	0
151	152	152	Category C	-0.29980469	0	-0.70776367	0.084716797	0.15991211	0.48461914	-35.63	0	10/3/2018	10	3	2018	1:58:14	7094	0.3	1	58	14	0	0.059326172	3.4804688	-0.43579102	-0.03125	-0.79736328	1.8271484	0.16577148	0	0	0	0	0	0	0	0	0	0.90917969	0.090820313	0.25708008	0.13598633	0.03125	0.089599609	0	44330	0	0	0
152	153	153	Category C	-0.55175781	0.023925781	-0.88793945	0.092285156	0.17358398	0.48120117	-33.41	0	10/3/2018	10	3	2018	1:58:14	7094	0.4	1	58	14	0	0.059326172	3.4804688	-0.4387207	-0.032470703	-0.79980469	2.7797852	0.15380859	0	0	0	0	0	0	0	0	0	0.9128418	0.087158203	0.25732422	-0.11279297	0.056396484	-0.087890625	0	44330	0	0	0
153	154	154	Category C	-0.45581055	0.023925781	-0.89990234	0.069091797	0.18237305	0.47583008	-31.32	0	10/3/2018	10	3	2018	1:58:14	7094	0.5	1	58	14	0	0.059326172	3.4804688	-0.43823242	-0.026611328	-0.80200195	1.1538086	0.11132813	0	0	0	0	0	0	0	0	0	0.91455078	0.085449219	0.16577148	-0.017333984	0.050537109	-0.09765625	0	44330	0	0	0
154	155	155	Category C	-0.37182617	0	-0.77978516	0.063476563	0.17651367	0.48071289	-32.43	0	10/3/2018	10	3	2018	1:58:14	7094	0.6	1	58	14	0	0.059326172	3.4804688	-0.43969727	-0.018310547	-0.80444336	2.03125	0.074462891	0	0	0	0	0	0	0	0	0	0.91699219	0.083007813	0.11108398	0.067871094	0.018310547	0.024658203	0	44330	0	0	0
155	156	156	Category C	-0.41992188	-0.011962891	-0.77978516	0.094726563	0.18115234	0.47949219	-33.41	0	10/3/2018	10	3	2018	1:58:14	7094	0.7	1	58	14	0	0.059326172	3.4804688	-0.44702148	-0.019775391	-0.80712891	2.6533203	0.039306641	0	0	0	0	0	0	0	0	0	0.92285156	0.077148438	0.062255859	0.027099609	0.0078125	0.02734375	0	44330	0	0	0
156	157	157	Category C	-0.43188477	-0.023925781	-0.85180664	0.062988281	0.18017578	0.48583984	-36.12	0	10/3/2018	10	3	2018	1:58:14	7094	0.8	1	58	14	0	0.059326172	3.4804688	-0.44897461	-0.018554688	-0.80908203	1.1850586	0.046142578	0	0	0	0	0	0	0	0	0	0.92553711	0.074462891	0.064941406	0.017089844	-0.005126953	-0.042480469	0	44330	0	0	0
157	158	158	Category C	-0.57592773	-0.023925781	-0.93579102	0.061767578	0.17431641	0.48779297	-39.31	0	10/3/2018	10	3	2018	1:58:14	7094	0.9	1	58	14	0	0.059326172	3.4804688	-0.44848633	-0.011962891	-0.81225586	1.6555176	0.17773438	0	0	0	0	0	0	0	0	0	0.92773438	0.072265625	0.26269531	-0.12719727	-0.01171875	-0.12329102	0	44330	0	0	0
158	159	159	Category C	-0.3359375	0	-0.73193359	0.079101563	0.17211914	0.48095703	-39.8	0	10/3/2018	10	3	2018	1:58:15	7095	0	1	58	15	0	0.059326172	3.4804688	-0.46289063	-0.0234375	-0.82177734	2.1762695	0.15722656	0	0	0	0	0	0	0	0	0	0.94335938	0.056640625	0.24047852	0.12695313	0.0234375	0.08984375	0	44330	0	0	0
159	160	160	Category C	-0.55175781	-0.035888672	-0.87597656	0.11230469	0.17138672	0.47363281	-39.19	0	10/3/2018	10	3	2018	1:58:15	7095	0.1	1	58	15	0	0.059326172	3.4804688	-0.46557617	-0.027832031	-0.82299805	0.63842773	0.10107422	0	0	0	0	0	0	0	0	0	0.94604492	0.053955078	0.14672852	-0.0859375	-0.0078125	-0.052734375	0	44330	0	0	0
160	161	161	Category C	-0.49194336	0	-0.75585938	0.0703125	0.1730957	0.48388672	-38.08	0	10/3/2018	10	3	2018	1:58:15	7095	0.2	1	58	15	0	0.059326172	3.4804688	-0.46630859	-0.0234375	-0.82470703	1.4091797	0.076904297	0	0	0	0	0	0	0	0	0	0.94775391	0.052246094	0.11767578	-0.025390625	0.0234375	0.068847656	0	44330	0	0	0
161	162	162	Category C	-0.63598633	-0.035888672	-0.91186523	0.076660156	0.17456055	0.4831543	-37.1	0	10/3/2018	10	3	2018	1:58:15	7095	0.3	1	58	15	0	0.059326172	3.4804688	-0.46801758	-0.018066406	-0.82714844	1.1464844	0.1887207	0	0	0	0	0	0	0	0	0	0.95068359	0.049316406	0.26977539	-0.16772461	-0.017578125	-0.084472656	0	44330	0	0	0
162	163	163	Category C	-0.29980469	0	-0.74389648	0.072998047	0.17041016	0.48486328	-37.84	0	10/3/2018	10	3	2018	1:58:15	7095	0.4	1	58	15	0	0.059326172	3.4804688	-0.46630859	-0.013427734	-0.82666016	2.1208496	0.18652344	0	0	0	0	0	0	0	0	0	0.94946289	0.050537109	0.26318359	0.16650391	0.013427734	0.082763672	0	44330	0	0	0
163	164	164	Category C	-0.51586914	0	-0.86376953	0.088378906	0.16455078	0.48828125	-38.08	0	10/3/2018	10	3	2018	1:58:15	7095	0.5	1	58	15	0	0.059326172	3.4804688	-0.46630859	-0.006347656	-0.82763672	3.1506348	0.061279297	0	0	0	0	0	0	0	0	0	0.94995117	0.050048828	0.091796875	-0.049316406	0.006347656	-0.035888672	0	44330	0	0	0
164	165	165	Category C	-0.49194336	-0.011962891	-0.76782227	0.078857422	0.16479492	0.48168945	-39.19	0	10/3/2018	10	3	2018	1:58:15	7095	0.6	1	58	15	0	0.059326172	3.4804688	-0.46923828	-0.008300781	-0.8293457	2.8466797	0.065673828	0	0	0	0	0	0	0	0	0	0.953125	0.046875	0.087646484	-0.022460938	-0.003417969	0.061523438	0	44330	0	0	0
165	166	166	Category C	-0.45581055	0.011962891	-0.83984375	0.088867188	0.17529297	0.47924805	-39.19	0	10/3/2018	10	3	2018	1:58:15	7095	0.7	1	58	15	0	0.059326172	3.4804688	-0.4699707	-0.009521484	-0.8293457	1.3410645	0.027587891	0	0	0	0	0	0	0	0	0	0.95336914	0.046630859	0.045898438	0.014160156	0.021484375	-0.010253906	0	44330	0	0	0
166	167	167	Category C	-0.41992188	-0.023925781	-0.86376953	0.080810547	0.17871094	0.47607422	-37.84	0	10/3/2018	10	3	2018	1:58:15	7095	0.8	1	58	15	0	0.059326172	3.4804688	-0.46728516	-0.007324219	-0.82641602	0.64550781	0.0625	0	0	0	0	0	0	0	0	0	0.94946289	0.050537109	0.10107422	0.047363281	-0.016357422	-0.037109375	0	44330	0	0	0
167	168	168	Category C	-0.44384766	-0.011962891	-0.82788086	0.073730469	0.17993164	0.48413086	-37.71	0	10/3/2018	10	3	2018	1:58:15	7095	0.9	1	58	15	0	0.059326172	3.4804688	-0.46875	-0.005126953	-0.82495117	0.67822266	0.025878906	0	0	0	0	0	0	0	0	0	0.94873047	0.051269531	0.034423828	0.024902344	-0.006591797	-0.002685547	0	44330	0	0	0
168	169	169	Category C	-0.41992188	-0.011962891	-0.79199219	0.079101563	0.17553711	0.48022461	-37.71	0	10/3/2018	10	3	2018	1:58:16	7096	0	1	58	16	0	0.059326172	3.4804688	-0.4675293	-0.005371094	-0.82495117	1.4499512	0.058105469	0	0	0	0	0	0	0	0	0	0.94824219	0.051757813	0.086914063	0.047607422	-0.006347656	0.032958984	0	44330	0	0	0
169	170	170	Category C	-0.45581055	0.011962891	-0.82788086	0.077392578	0.17822266	0.47924805	-36.85	0	10/3/2018	10	3	2018	1:58:16	7096	0.1	1	58	16	0	0.059326172	3.4804688	-0.46923828	-0.0078125	-0.82592773	2.6533203	0.023925781	0	0	0	0	0	0	0	0	0	0.94995117	0.050048828	0.03515625	0.013427734	0.019775391	-0.001708984	0	44330	0	0	0
170	171	171	Category C	-0.50390625	0.011962891	-0.83984375	0.060058594	0.18212891	0.48291016	-36.12	0	10/3/2018	10	3	2018	1:58:16	7096	0.2	1	58	16	0	0.059326172	3.4804688	-0.47021484	-0.008789063	-0.82202148	2.012207	0.043212891	0	0	0	0	0	0	0	0	0	0.94726563	0.052734375	0.072021484	-0.033447266	0.020751953	-0.017578125	0	44330	0	0	0
171	172	172	Category C	-0.55175781	0	-0.76782227	0.065429688	0.17675781	0.4855957	-34.64	0	10/3/2018	10	3	2018	1:58:16	7096	0.3	1	58	16	0	0.059326172	3.4804688	-0.47412109	-0.008789063	-0.82202148	0.45947266	0.094726563	0	0	0	0	0	0	0	0	0	0.94897461	0.051025391	0.14038086	-0.077392578	0.008789063	0.054199219	0	44330	0	0	0
172	173	173	Category C	-0.43188477	-0.035888672	-0.80395508	0.081787109	0.18139648	0.48217773	-33.78	0	10/3/2018	10	3	2018	1:58:16	7096	0.4	1	58	16	0	0.059326172	3.4804688	-0.47265625	-0.009765625	-0.82006836	0.48046875	0.051025391	0	0	0	0	0	0	0	0	0	0.9465332	0.053466797	0.083007813	0.040771484	-0.025878906	0.016113281	0	44330	0	0	0
173	174	174	Category C	-0.56396484	-0.011962891	-0.87597656	0.086669922	0.1796875	0.47753906	-36.12	0	10/3/2018	10	3	2018	1:58:16	7096	0.5	1	58	16	0	0.059326172	3.5288086	-0.47436523	-0.009277344	-0.82006836	0.33544922	0.10522461	0	0	0	0	0	0	0	0	0	0.94750977	0.052490234	0.14770508	-0.089355469	-0.002441406	-0.055664063	0	44330	0	0	0
174	175	175	Category C	-0.41992188	0	-0.79199219	0.078125	0.18139648	0.47827148	-38.21	0	10/3/2018	10	3	2018	1:58:16	7096	0.6	1	58	16	0	0.059326172	3.5288086	-0.47509766	-0.008544922	-0.8203125	1.1716309	0.062744141	0	0	0	0	0	0	0	0	0	0.94799805	0.052001953	0.092285156	0.055175781	0.008544922	0.028320313	0	44330	0	0	0
175	176	176	Category C	-0.46777344	-0.011962891	-0.81591797	0.068847656	0.17944336	0.48388672	-39.68	0	10/3/2018	10	3	2018	1:58:16	7096	0.7	1	58	16	0	0.059326172	3.5288086	-0.47460938	-0.008300781	-0.81958008	2.1120605	0.008544922	0	0	0	0	0	0	0	0	0	0.94702148	0.052978516	0.013916016	0.006835938	-0.003417969	0.003662109	0	44330	0	0	0
176	177	177	Category C	-0.47998047	-0.011962891	-0.81591797	0.064453125	0.17480469	0.48486328	-39.19	0	10/3/2018	10	3	2018	1:58:16	7096	0.8	1	58	16	0	0.059326172	3.5288086	-0.47338867	-0.008056641	-0.81958008	2.385498	0.008300781	0	0	0	0	0	0	0	0	0	0.9465332	0.053466797	0.013916016	-0.006347656	-0.003662109	0.003662109	0	44330	0	0	0
177	178	178	Category C	-0.46777344	-0.011962891	-0.82788086	0.06640625	0.17675781	0.48583984	-37.22	0	10/3/2018	10	3	2018	1:58:16	7096	0.9	1	58	16	0	0.059326172	3.5288086	-0.47387695	-0.008056641	-0.81982422	1.6091309	0.010742188	0	0	0	0	0	0	0	0	0	0.94702148	0.052978516	0.017822266	0.006103516	-0.003662109	-0.0078125	0	44330	0	0	0
178	179	179	Category C	-0.55175781	-0.059814453	-0.88793945	0.072998047	0.18066406	0.48022461	-36.73	0	10/3/2018	10	3	2018	1:58:17	7097	0	1	58	17	0	0.059326172	3.5288086	-0.47387695	-0.008789063	-0.81835938	1.7570801	0.1159668	0	0	0	0	0	0	0	0	0	0.94580078	0.054199219	0.19799805	-0.077636719	-0.05078125	-0.069335938	0	44330	0	0	0
179	180	180	Category C	-0.39599609	0.035888672	-0.79199219	0.075195313	0.19091797	0.48046875	-36.98	0	10/3/2018	10	3	2018	1:58:17	7097	0.1	1	58	17	0	0.059326172	3.5288086	-0.47314453	-0.008789063	-0.81762695	1.9147949	0.092773438	0	0	0	0	0	0	0	0	0	0.94458008	0.055419922	0.14770508	0.077148438	0.044677734	0.025634766	0	44330	0	0	0
180	181	181	Category C	-0.53979492	-0.023925781	-0.88793945	0.091064453	0.18383789	0.47241211	-37.96	0	10/3/2018	10	3	2018	1:58:17	7097	0.2	1	58	17	0	0.059326172	3.5288086	-0.47436523	-0.010009766	-0.81665039	1.0754395	0.097412109	0	0	0	0	0	0	0	0	0	0.94458008	0.055419922	0.15014648	-0.065185547	-0.013671875	-0.071044922	0	44330	0	0	0
181	182	182	Category C	-0.45581055	-0.023925781	-0.77978516	0.065185547	0.17822266	0.48291016	-37.72	0	10/3/2018	10	3	2018	1:58:17	7097	0.3	1	58	17	0	0.059326172	3.5288086	-0.47460938	-0.011474609	-0.81469727	0.18945313	0.041503906	0	0	0	0	0	0	0	0	0	0.94311523	0.056884766	0.066162109	0.018798828	-0.012207031	0.034912109	0	44330	0	0	0
182	183	183	Category C	-0.49194336	-0.011962891	-0.80395508	0.071289063	0.18237305	0.48413086	-39.31	0	10/3/2018	10	3	2018	1:58:17	7097	0.4	1	58	17	0	0.059326172	3.5288086	-0.47729492	-0.01171875	-0.81616211	1.0871582	0.018798828	0	0	0	0	0	0	0	0	0	0.94555664	0.054443359	0.026611328	-0.014404297	0	0.012207031	0	44330	0	0	0
183	184	184	Category C	-0.38378906	-0.047851563	-0.81591797	0.082519531	0.18164063	0.48217773	-40.66	0	10/3/2018	10	3	2018	1:58:17	7097	0.5	1	58	17	0	0.059326172	3.5288086	-0.47680664	-0.011962891	-0.81542969	1.5869141	0.099609375	0	0	0	0	0	0	0	0	0	0.94482422	0.055175781	0.12890625	0.093017578	-0.035644531	-0.000244141	0	44330	0	0	0
184	185	185	Category C	-0.44384766	0	-0.79199219	0.065429688	0.18432617	0.48095703	-40.79	0	10/3/2018	10	3	2018	1:58:17	7097	0.6	1	58	17	0	0.059326172	3.5288086	-0.47973633	-0.015625	-0.81494141	2.4697266	0.045410156	0	0	0	0	0	0	0	0	0	0.94580078	0.054199219	0.074707031	0.035888672	0.015625	0.022949219	0	44330	0	0	0
185	186	186	Category C	-0.50390625	0	-0.93579102	0.07421875	0.18383789	0.48413086	-41.65	0	10/3/2018	10	3	2018	1:58:17	7097	0.7	1	58	17	0	0.059326172	3.5288086	-0.47924805	-0.018798828	-0.81225586	3.0048828	0.12719727	0	0	0	0	0	0	0	0	0	0.94335938	0.056640625	0.16699219	-0.024414063	0.018798828	-0.12329102	0	44330	0	0	0
186	187	187	Category C	-0.32397461	0	-0.76782227	0.058105469	0.17919922	0.48291016	-39.07	0	10/3/2018	10	3	2018	1:58:17	7097	0.8	1	58	17	0	0.059326172	3.5288086	-0.47998047	-0.020019531	-0.8125	3.020752	0.16333008	0	0	0	0	0	0	0	0	0	0.94384766	0.056152344	0.22070313	0.15600586	0.020019531	0.044677734	0	44330	0	0	0
187	188	188	Category C	-0.50390625	0	-0.83984375	0.080810547	0.18334961	0.47631836	-38.7	0	10/3/2018	10	3	2018	1:58:17	7097	0.9	1	58	17	0	0.059326172	3.5288086	-0.47900391	-0.020507813	-0.81176758	2.512207	0.042480469	0	0	0	0	0	0	0	0	0	0.94287109	0.057128906	0.072998047	-0.024658203	0.020507813	-0.027832031	0	44330	0	0	0
188	189	189	Category C	-0.49194336	-0.011962891	-0.82788086	0.065917969	0.18334961	0.47802734	-38.45	0	10/3/2018	10	3	2018	1:58:18	7098	0	1	58	18	0	0.059326172	3.5288086	-0.48193359	-0.023193359	-0.8125	1.4484863	0.021240234	0	0	0	0	0	0	0	0	0	0.94506836	0.054931641	0.036132813	-0.009765625	0.011230469	-0.015136719	0	44330	0	0	0
189	190	190	Category C	-0.41992188	-0.011962891	-0.80395508	0.066894531	0.18383789	0.48510742	-37.22	0	10/3/2018	10	3	2018	1:58:18	7098	0.1	1	58	18	0	0.059326172	3.5288086	-0.48095703	-0.023925781	-0.81054688	1.3127441	0.0625	0	0	0	0	0	0	0	0	0	0.94287109	0.057128906	0.079833984	0.061035156	0.011962891	0.006591797	0	44330	0	0	0
190	191	191	Category C	-0.51586914	-0.035888672	-0.83984375	0.079101563	0.17749023	0.48217773	-37.59	0	10/3/2018	10	3	2018	1:58:18	7098	0.2	1	58	18	0	0.059326172	3.5288086	-0.48168945	-0.025878906	-0.81054688	0.87695313	0.045898438	0	0	0	0	0	0	0	0	0	0.94335938	0.056640625	0.073242188	-0.033935547	-0.009765625	-0.029052734	0	44330	0	0	0
191	192	192	Category C	-0.47998047	0.011962891	-0.83984375	0.067626953	0.18261719	0.47802734	-36.98	0	10/3/2018	10	3	2018	1:58:18	7098	0.3	1	58	18	0	0.059326172	3.5288086	-0.48144531	-0.026123047	-0.80859375	0.041015625	0.049072266	0	0	0	0	0	0	0	0	0	0.94165039	0.058349609	0.070800781	0.001464844	0.038085938	-0.031005859	0	44330	0	0	0
192	193	193	Category C	-0.44384766	0	-0.82788086	0.067871094	0.17822266	0.48291016	-36.61	0	10/3/2018	10	3	2018	1:58:18	7098	0.4	1	58	18	0	0.059326172	3.5288086	-0.48413086	-0.025878906	-0.80908203	1.1237793	0.051513672	0	0	0	0	0	0	0	0	0	0.94335938	0.056640625	0.085205078	0.040283203	0.025878906	-0.018554688	0	44330	0	0	0
193	194	194	Category C	-0.50390625	-0.011962891	-0.83984375	0.074951172	0.17553711	0.48413086	-37.1	0	10/3/2018	10	3	2018	1:58:18	7098	0.5	1	58	18	0	0.059326172	3.5288086	-0.48461914	-0.026611328	-0.80761719	1.970459	0.040039063	0	0	0	0	0	0	0	0	0	0.94238281	0.057617188	0.065917969	-0.019042969	0.014648438	-0.031982422	0	44330	0	0	0
194	195	195	Category C	-0.50390625	0	-0.83984375	0.069580078	0.17553711	0.48510742	-33.54	0	10/3/2018	10	3	2018	1:58:18	7098	0.6	1	58	18	0	0.059326172	3.5288086	-0.48535156	-0.02734375	-0.80664063	3.8330078	0.046630859	0	0	0	0	0	0	0	0	0	0.94189453	0.058105469	0.078857422	-0.018310547	0.02734375	-0.032958984	0	44330	0	0	0
195	196	196	Category C	-0.50390625	0.011962891	-0.81591797	0.067138672	0.1730957	0.48681641	-34.89	0	10/3/2018	10	3	2018	1:58:18	7098	0.7	1	58	18	0	0.059326172	3.5288086	-0.48706055	-0.028320313	-0.80688477	6.2402344	0.044433594	0	0	0	0	0	0	0	0	0	0.94311523	0.056884766	0.065917969	-0.016601563	0.040283203	-0.008789063	0	44330	0	0	0
196	197	197	Category C	-0.49194336	-0.095947266	-0.81591797	0.085449219	0.15014648	0.48632813	-39.19	0	10/3/2018	10	3	2018	1:58:18	7098	0.8	1	58	18	0	0.059326172	3.5288086	-0.48803711	-0.028808594	-0.80761719	8.4423828	0.067382813	0	0	0	0	0	0	0	0	0	0.9440918	0.055908203	0.078613281	-0.003662109	-0.066894531	-0.008056641	0	44330	0	0	0
197	198	198	Category C	-0.44384766	-0.011962891	-0.79199219	0.10595703	0.13696289	0.48461914	-39.93	0	10/3/2018	10	3	2018	1:58:18	7098	0.9	1	58	18	0	0.059326172	3.5288086	-0.48852539	-0.029052734	-0.80712891	11.308105	0.050292969	0	0	0	0	0	0	0	0	0	0.94384766	0.056152344	0.077148438	0.044677734	0.017089844	0.015136719	0	44330	0	0	0
198	199	199	Category C	-0.46777344	-0.059814453	-0.7199707	0.091308594	0.13037109	0.49414063	-43.74	0	10/3/2018	10	3	2018	1:58:19	7099	0	1	58	19	0	0.059326172	3.5288086	-0.48803711	-0.029296875	-0.80541992	13.739746	0.093017578	0	0	0	0	0	0	0	0	0	0.94238281	0.057617188	0.13647461	0.020263672	-0.030273438	0.085449219	0	44330	0	0	0
199	200	200	Category C	-0.55175781	-0.059814453	-0.80395508	0.075927734	0.12548828	0.49487305	-41.65	0	10/3/2018	10	3	2018	1:58:19	7099	0.1	1	58	19	0	0.059326172	3.5288086	-0.49047852	-0.030029297	-0.80639648	15.832031	0.068115234	0	0	0	0	0	0	0	0	0	0.94433594	0.055664063	0.093505859	-0.061035156	-0.029541016	0.002441406	0	44330	0	0	0
200	201	201	Category C	-0.59985352	-0.071777344	-0.83984375	0.046142578	0.1184082	0.49902344	-37.47	0	10/3/2018	10	3	2018	1:58:19	7099	0.2	1	58	19	0	0.059326172	3.5288086	-0.48901367	-0.030029297	-0.80566406	16.316162	0.12304688	0	0	0	0	0	0	0	0	0	0.94287109	0.057128906	0.1862793	-0.1105957	-0.041503906	-0.033935547	0	44330	0	0	0
201	202	202	Category C	-0.41992188	-0.011962891	-0.7199707	0.074951172	0.11157227	0.4934082	-37.22	0	10/3/2018	10	3	2018	1:58:19	7099	0.3	1	58	19	0	0.059326172	3.5288086	-0.48925781	-0.030761719	-0.80566406	17.439697	0.11181641	0	0	0	0	0	0	0	0	0	0.94311523	0.056884766	0.17382813	0.069335938	0.018798828	0.085693359	0	44330	0	0	0
202	203	203	Category C	-0.52783203	-0.023925781	-0.89990234	0.073730469	0.10107422	0.50195313	-37.72	0	10/3/2018	10	3	2018	1:58:19	7099	0.4	1	58	19	0	0.059326172	3.5288086	-0.48876953	-0.030517578	-0.80444336	18.689209	0.10327148	0	0	0	0	0	0	0	0	0	0.94165039	0.058349609	0.14086914	-0.038818359	0.006591797	-0.095214844	0	44330	0	0	0
203	204	204	Category C	-0.51586914	-0.083984375	-0.83984375	0.052734375	0.083984375	0.50219727	-36.98	0	10/3/2018	10	3	2018	1:58:19	7099	0.5	1	58	19	0	0.059326172	3.5288086	-0.49023438	-0.031005859	-0.80541992	18.080322	0.067871094	0	0	0	0	0	0	0	0	0	0.94335938	0.056640625	0.11254883	-0.025390625	-0.052734375	-0.034179688	0	44330	0	0	0
204	205	205	Category C	-0.46777344	0.011962891	-0.82788086	0.032714844	0.086181641	0.50561523	-38.94	0	10/3/2018	10	3	2018	1:58:19	7099	0.6	1	58	19	0	0.059326172	3.5288086	-0.49121094	-0.032958984	-0.80493164	16.382813	0.055664063	0	0	0	0	0	0	0	0	0	0.94360352	0.056396484	0.091308594	0.0234375	0.044921875	-0.022705078	0	44330	0	0	0
205	206	206	Category C	-0.44384766	-0.059814453	-0.83984375	0.031005859	0.095947266	0.50390625	-39.68	0	10/3/2018	10	3	2018	1:58:19	7099	0.7	1	58	19	0	0.059326172	3.5288086	-0.49169922	-0.034912109	-0.80444336	13.864258	0.064208984	0	0	0	0	0	0	0	0	0	0.94360352	0.056396484	0.10766602	0.047851563	-0.024658203	-0.03515625	0	44330	0	0	0
206	207	207	Category C	-0.45581055	0.023925781	-0.73193359	0.026611328	0.10351563	0.50292969	-39.8	0	10/3/2018	10	3	2018	1:58:19	7099	0.8	1	58	19	0	0.059326172	3.5288086	-0.49316406	-0.036621094	-0.8034668	12.335938	0.10107422	0	0	0	0	0	0	0	0	0	0.94360352	0.056396484	0.16992188	0.037353516	0.060546875	0.071533203	0	44330	0	0	0
207	208	208	Category C	-0.2878418	-0.011962891	-0.79199219	0.0703125	0.096191406	0.4987793	-40.05	0	10/3/2018	10	3	2018	1:58:19	7099	0.9	1	58	19	0	0.059326172	3.5288086	-0.49487305	-0.038574219	-0.80249023	9.682373	0.20898438	0	0	0	0	0	0	0	0	0	0.94360352	0.056396484	0.24438477	0.20703125	0.026611328	0.010498047	0	44330	0	0	0
208	209	209	Category C	-0.46777344	-0.083984375	-0.80395508	0.054931641	0.099365234	0.49536133	-37.96	0	10/3/2018	10	3	2018	1:58:20	7100	0	1	58	20	0	0.059326172	3.5288086	-0.49511719	-0.040039063	-0.80078125	6.5839844	0.051757813	0	0	0	0	0	0	0	0	0	0.94238281	0.057617188	0.07421875	0.02734375	-0.043701172	-0.002929688	0	44330	0	0	0
209	210	210	Category C	-0.50390625	-0.023925781	-0.80395508	0.053466797	0.10668945	0.50292969	-36.86	0	10/3/2018	10	3	2018	1:58:20	7100	0.1	1	58	20	0	0.059326172	3.5288086	-0.49707031	-0.041259766	-0.80078125	3.9592285	0.019042969	0	0	0	0	0	0	0	0	0	0.94335938	0.056640625	0.02734375	-0.006591797	0.017333984	-0.002929688	0	44330	0	0	0
210	211	211	Category C	-0.55175781	-0.023925781	-0.82788086	0.037597656	0.10888672	0.50146484	-37.84	0	10/3/2018	10	3	2018	1:58:20	7100	0.2	1	58	20	0	0.059326172	3.5288086	-0.49951172	-0.044921875	-0.79833984	2.4577637	0.063476563	0	0	0	0	0	0	0	0	0	0.94287109	0.057128906	0.1027832	-0.052001953	0.020996094	-0.029296875	0	44330	0	0	0
211	212	212	Category C	-0.38378906	-0.035888672	-0.77978516	0.045898438	0.11621094	0.49487305	-38.45	0	10/3/2018	10	3	2018	1:58:20	7100	0.3	1	58	20	0	0.059326172	3.4417969	-0.5012207	-0.048828125	-0.79614258	1.3771973	0.11938477	0	0	0	0	0	0	0	0	0	0.94213867	0.057861328	0.14697266	0.11743164	0.012939453	0.016357422	0	44330	0	0	0
212	213	213	Category C	-0.55175781	0	-0.86376953	0.037597656	0.1171875	0.49853516	-37.35	0	10/3/2018	10	3	2018	1:58:20	7100	0.4	1	58	20	0	0.059326172	3.4417969	-0.50097656	-0.056884766	-0.79443359	0.79101563	0.1027832	0	0	0	0	0	0	0	0	0	0.94091797	0.059082031	0.17675781	-0.050537109	0.056884766	-0.069091797	0	44330	0	0	0
213	214	214	Category C	-0.51586914	-0.011962891	-0.85180664	0.035888672	0.11547852	0.50146484	-37.71	0	10/3/2018	10	3	2018	1:58:20	7100	0.5	1	58	20	0	0.059326172	3.4417969	-0.50439453	-0.064453125	-0.79296875	2.8024902	0.079589844	0	0	0	0	0	0	0	0	0	0.94213867	0.057861328	0.12255859	-0.011230469	0.052490234	-0.05859375	0	44330	0	0	0
214	215	215	Category C	-0.35986328	0	-0.76782227	0.045410156	0.11206055	0.49755859	-35.62	0	10/3/2018	10	3	2018	1:58:20	7100	0.6	1	58	20	0	0.059326172	3.4417969	-0.50585938	-0.072021484	-0.78930664	2.6994629	0.16430664	0	0	0	0	0	0	0	0	0	0.94042969	0.059570313	0.23999023	0.14599609	0.072021484	0.021484375	0	44330	0	0	0
215	216	216	Category C	-0.34790039	0	-0.79199219	0.080078125	0.10717773	0.49536133	-33.54	0	10/3/2018	10	3	2018	1:58:20	7100	0.7	1	58	20	0	0.059326172	3.4417969	-0.50439453	-0.12011719	-0.79394531	0.70043945	0.19726563	0	0	0	0	0	0	0	0	0	0.94824219	0.051757813	0.27880859	0.15649414	0.12011719	0.001953125	0	44330	0	0	0
216	217	217	Category C	-0.52783203	-0.035888672	-0.81591797	0.055175781	0.086669922	0.49731445	-34.89	0	10/3/2018	10	3	2018	1:58:20	7100	0.8	1	58	20	0	0.059326172	3.4417969	-0.50439453	-0.13208008	-0.79370117	0.003173828	0.10131836	0	0	0	0	0	0	0	0	0	0.94970703	0.050292969	0.14160156	-0.023193359	0.096191406	-0.021972656	0	44330	0	0	0
217	218	218	Category C	-0.65991211	0	-0.81591797	0.047607422	0.082519531	0.50390625	-33.91	0	10/3/2018	10	3	2018	1:58:20	7100	0.9	1	58	20	0	0.059326172	3.4417969	-0.5065918	-0.14135742	-0.79125977	1.8132324	0.20996094	0	0	0	0	0	0	0	0	0	0.95019531	0.049804688	0.3190918	-0.15307617	0.14135742	-0.024414063	0	44330	0	0	0
218	219	219	Category C	-0.44384766	-0.035888672	-0.75585938	0.062011719	0.073242188	0.49609375	-33.91	0	10/3/2018	10	3	2018	1:58:21	7101	0	1	58	21	0	0.059326172	3.4417969	-0.50610352	-0.12890625	-0.7890625	5.3269043	0.11669922	0	0	0	0	0	0	0	0	0	0.94628906	0.053710938	0.1887207	0.062255859	0.093017578	0.033203125	0	44330	0	0	0
219	220	220	Category C	-0.55175781	-0.083984375	-0.79199219	0.093017578	0.061523438	0.50048828	-33.17	0	10/3/2018	10	3	2018	1:58:21	7101	0.1	1	58	21	0	0.059326172	3.4417969	-0.50610352	-0.12719727	-0.78735352	8.9912109	0.062988281	0	0	0	0	0	0	0	0	0	0.94458008	0.055419922	0.093505859	-0.045410156	0.043212891	-0.004394531	0	44330	0	0	0
220	221	221	Category C	-0.56396484	-0.095947266	-0.76782227	0.073974609	0.054931641	0.50268555	-30.96	0	10/3/2018	10	3	2018	1:58:21	7101	0.2	1	58	21	0	0.059326172	3.4417969	-0.50927734	-0.13354492	-0.78466797	11.979004	0.068359375	0	0	0	0	0	0	0	0	0	0.94482422	0.055175781	0.10913086	-0.054443359	0.037597656	0.016845703	0	44330	0	0	0
221	222	222	Category C	-0.6237793	-0.023925781	-0.77978516	0.075439453	0.061767578	0.49975586	-32.43	0	10/3/2018	10	3	2018	1:58:21	7101	0.3	1	58	21	0	0.059326172	3.4417969	-0.51147461	-0.13720703	-0.78173828	14.834961	0.15942383	0	0	0	0	0	0	0	0	0	0.94433594	0.055664063	0.22753906	-0.11206055	0.11328125	0.001953125	0	44330	0	0	0
222	223	223	Category C	-0.45581055	-0.095947266	-0.69580078	0.089599609	0.0625	0.49902344	-29.97	0	10/3/2018	10	3	2018	1:58:21	7101	0.4	1	58	21	0	0.059326172	3.4417969	-0.51220703	-0.14086914	-0.77954102	20.114258	0.1105957	0	0	0	0	0	0	0	0	0	0.94335938	0.056640625	0.18530273	0.056396484	0.044921875	0.083740234	0	44330	0	0	0
223	224	224	Category C	-0.63598633	-0.17993164	-0.81591797	0.10253906	0.056152344	0.49169922	-33.05	0	10/3/2018	10	3	2018	1:58:21	7101	0.5	1	58	21	0	0.059326172	3.4417969	-0.51269531	-0.14746094	-0.77661133	24.909668	0.13305664	0	0	0	0	0	0	0	0	0	0.94238281	0.057617188	0.19433594	-0.12304688	-0.032226563	-0.0390625	0	44330	0	0	0
224	225	225	Category C	-0.47998047	-0.16796875	-0.69580078	0.084960938	0.052734375	0.49707031	-30.96	0	10/3/2018	10	3	2018	1:58:21	7101	0.6	1	58	21	0	0.059326172	3.4417969	-0.5144043	-0.15527344	-0.7746582	25.181152	0.086914063	0	0	0	0	0	0	0	0	0	0.94287109	0.057128906	0.12597656	0.034423828	-0.012451172	0.078857422	0	44330	0	0	0
225	226	226	Category C	-0.58789063	-0.059814453	-0.80395508	0.095703125	0.051757813	0.49731445	-29.73	0	10/3/2018	10	3	2018	1:58:21	7101	0.7	1	58	21	0	0.059326172	3.4417969	-0.50439453	-0.15307617	-0.77172852	25.222656	0.12915039	0	0	0	0	0	0	0	0	0	0.93457031	0.065429688	0.20874023	-0.083251953	0.093261719	-0.031982422	0	44330	0	0	0
226	227	227	Category C	-0.49194336	-0.023925781	-0.69580078	0.093261719	0.051025391	0.49731445	-34.03	0	10/3/2018	10	3	2018	1:58:21	7101	0.8	1	58	21	0	0.059326172	3.4417969	-0.50512695	-0.16162109	-0.7668457	24.803467	0.15551758	0	0	0	0	0	0	0	0	0	0.93237305	0.067626953	0.22192383	0.013183594	0.13769531	0.071044922	0	44330	0	0	0
227	228	228	Category C	-0.59985352	-0.11987305	-0.75585938	0.072265625	0.041015625	0.50244141	-32.31	0	10/3/2018	10	3	2018	1:58:21	7101	0.9	1	58	21	0	0.059326172	3.4417969	-0.50708008	-0.16967773	-0.765625	21.656006	0.10571289	0	0	0	0	0	0	0	0	0	0.93383789	0.066162109	0.15234375	-0.092529297	0.049804688	0.009765625	0	44330	0	0	0
228	229	229	Category C	-0.50390625	-0.023925781	-0.75585938	0.063964844	0.023681641	0.50268555	-37.47	0	10/3/2018	10	3	2018	1:58:22	7102	0	1	58	22	0	0.059326172	3.4417969	-0.50634766	-0.17895508	-0.76489258	16.161133	0.15527344	0	0	0	0	0	0	0	0	0	0.93457031	0.065429688	0.16674805	0.002441406	0.1550293	0.009033203	0	44330	0	0	0
229	230	230	Category C	-0.53979492	-0.10791016	-0.79199219	0.091796875	0.023925781	0.49633789	-36.12	0	10/3/2018	10	3	2018	1:58:22	7102	0.1	1	58	22	0	0.059326172	3.4417969	-0.50756836	-0.1796875	-0.76293945	10.256836	0.083740234	0	0	0	0	0	0	0	0	0	0.93383789	0.066162109	0.1328125	-0.031982422	0.071777344	-0.028808594	0	44330	0	0	0
230	231	231	Category C	-0.53979492	-0.035888672	-0.73193359	0.092529297	0.027587891	0.50146484	-34.64	0	10/3/2018	10	3	2018	1:58:22	7102	0.2	1	58	22	0	0.059326172	3.4417969	-0.50927734	-0.18383789	-0.76269531	7.1379395	0.15405273	0	0	0	0	0	0	0	0	0	0.93530273	0.064697266	0.20922852	-0.030273438	0.14794922	0.030761719	0	44330	0	0	0
231	232	232	Category C	-0.51586914	0.011962891	-0.73193359	0.079589844	0.029541016	0.50317383	-37.1	0	10/3/2018	10	3	2018	1:58:22	7102	0.3	1	58	22	0	0.059326172	3.4417969	-0.50976563	-0.18676758	-0.76196289	2.6245117	0.20092773	0	0	0	0	0	0	0	0	0	0.93554688	0.064453125	0.23486328	-0.005859375	0.19873047	0.030029297	0	44330	0	0	0
232	233	233	Category C	-0.57592773	-0.023925781	-0.77978516	0.06640625	0.033203125	0.50415039	-37.1	0	10/3/2018	10	3	2018	1:58:22	7102	0.4	1	58	22	0	0.059326172	3.4417969	-0.51000977	-0.18823242	-0.76000977	2.3510742	0.17822266	0	0	0	0	0	0	0	0	0	0.93432617	0.065673828	0.25	-0.065673828	0.16430664	-0.01953125	0	44330	0	0	0
233	234	234	Category C	-0.51586914	-0.035888672	-0.81591797	0.071533203	0.034912109	0.50219727	-39.93	0	10/3/2018	10	3	2018	1:58:22	7102	0.5	1	58	22	0	0.059326172	3.4417969	-0.50634766	-0.18823242	-0.76953125	5.0280762	0.15942383	0	0	0	0	0	0	0	0	0	0.94018555	0.059814453	0.20800781	-0.009277344	0.15234375	-0.046142578	0	44330	0	0	0
234	235	235	Category C	-0.51586914	-0.083984375	-0.80395508	0.074707031	0.043212891	0.49462891	-40.91	0	10/3/2018	10	3	2018	1:58:22	7102	0.6	1	58	22	0	0.059326172	3.4417969	-0.50268555	-0.18896484	-0.77026367	6.0126953	0.11108398	0	0	0	0	0	0	0	0	0	0.93896484	0.061035156	0.15161133	-0.012939453	0.10498047	-0.033447266	0	44330	0	0	0
235	236	236	Category C	-0.49194336	-0.059814453	-0.83984375	0.060791016	0.054931641	0.50170898	-38.7	0	10/3/2018	10	3	2018	1:58:22	7102	0.7	1	58	22	0	0.059326172	3.4417969	-0.50073242	-0.19042969	-0.76293945	7.2480469	0.15185547	0	0	0	0	0	0	0	0	0	0.93237305	0.067626953	0.21630859	0.008789063	0.13061523	-0.076660156	0	44330	0	0	0
236	237	237	Category C	-0.47998047	-0.035888672	-0.80395508	0.058105469	0.057617188	0.49951172	-38.94	0	10/3/2018	10	3	2018	1:58:22	7102	0.8	1	58	22	0	0.059326172	3.4417969	-0.49438477	-0.19287109	-0.7722168	8.0527344	0.16064453	0	0	0	0	0	0	0	0	0	0.93701172	0.062988281	0.203125	0.014404297	0.15698242	-0.031494141	0	44330	0	0	0
237	238	238	Category C	-0.53979492	-0.035888672	-0.80395508	0.052734375	0.060302734	0.50341797	-39.68	0	10/3/2018	10	3	2018	1:58:22	7102	0.9	1	58	22	0	0.059326172	3.4417969	-0.49267578	-0.19018555	-0.76538086	7.329834	0.16601563	0	0	0	0	0	0	0	0	0	0.92993164	0.070068359	0.23999023	-0.046875	0.15429688	-0.038330078	0	44330	0	0	0
238	239	239	Category C	-0.51586914	-0.059814453	-0.81591797	0.051025391	0.060546875	0.50244141	-39.68	0	10/3/2018	10	3	2018	1:58:23	7103	0	1	58	23	0	0.059326172	3.4417969	-0.49194336	-0.1862793	-0.78271484	6.4150391	0.13305664	0	0	0	0	0	0	0	0	0	0.94311523	0.056884766	0.18334961	-0.023681641	0.12646484	-0.032958984	0	44330	0	0	0
239	240	240	Category C	-0.44384766	-0.047851563	-0.80395508	0.049804688	0.059082031	0.50537109	-41.77	0	10/3/2018	10	3	2018	1:58:23	7103	0.1	1	58	23	0	0.059326172	3.4417969	-0.48950195	-0.18334961	-0.79418945	5.7304688	0.14331055	0	0	0	0	0	0	0	0	0	0.95092773	0.049072266	0.19091797	0.045654297	0.13549805	-0.009521484	0	44330	0	0	0
240	241	241	Category C	-0.50390625	-0.047851563	-0.75585938	0.052734375	0.060302734	0.50024414	-39.68	0	10/3/2018	10	3	2018	1:58:23	7103	0.2	1	58	23	0	0.059326172	3.4417969	-0.48388672	-0.18261719	-0.78686523	5.9868164	0.13964844	0	0	0	0	0	0	0	0	0	0.94165039	0.058349609	0.18579102	-0.019775391	0.13476563	0.031005859	0	44330	0	0	0
241	242	242	Category C	-0.59985352	-0.011962891	-0.81591797	0.057128906	0.065429688	0.50463867	-38.94	0	10/3/2018	10	3	2018	1:58:23	7103	0.3	1	58	23	0	0.059326172	3.4417969	-0.48046875	-0.18408203	-0.79785156	3.6303711	0.21020508	0	0	0	0	0	0	0	0	0	0.94946289	0.050537109	0.30957031	-0.11914063	0.17211914	-0.017822266	0	44330	0	0	0
242	243	243	Category C	-0.41992188	-0.047851563	-0.82788086	0.076416016	0.059326172	0.49975586	-39.31	0	10/3/2018	10	3	2018	1:58:23	7103	0.4	1	58	23	0	0.059326172	3.4417969	-0.47558594	-0.18164063	-0.79345703	0.2121582	0.14892578	0	0	0	0	0	0	0	0	0	0.94287109	0.057128906	0.22387695	0.055664063	0.13378906	-0.034179688	0	44330	0	0	0
243	244	244	Category C	-0.59985352	-0.15576172	-0.82788086	0.11743164	0.056640625	0.49047852	-38.7	0	10/3/2018	10	3	2018	1:58:23	7103	0.5	1	58	23	0	0.059326172	3.4417969	-0.46459961	-0.18066406	-0.8046875	3.2285156	0.13916016	0	0	0	0	0	0	0	0	0	0.9465332	0.053466797	0.18310547	-0.13500977	0.024902344	-0.022949219	0	44330	0	0	0
244	245	245	Category C	-0.51586914	-0.16796875	-0.73193359	0.091308594	0.052734375	0.49804688	-42.26	0	10/3/2018	10	3	2018	1:58:23	7103	0.6	1	58	23	0	0.059326172	3.4417969	-0.45898438	-0.1809082	-0.80029297	7.8220215	0.08984375	0	0	0	0	0	0	0	0	0	0.94018555	0.059814453	0.13818359	-0.056640625	0.012939453	0.068359375	0	44330	0	0	0
245	246	246	Category C	-0.58789063	-0.13183594	-0.75585938	0.10229492	0.057861328	0.49243164	-42.76	0	10/3/2018	10	3	2018	1:58:23	7103	0.7	1	58	23	0	0.059326172	3.4417969	-0.45629883	-0.18017578	-0.78881836	12.165283	0.14379883	0	0	0	0	0	0	0	0	0	0.92895508	0.071044922	0.21289063	-0.13134766	0.048339844	0.032958984	0	44330	0	0	0
246	247	247	Category C	-0.55175781	-0.16796875	-0.77978516	0.10180664	0.036865234	0.48803711	-42.02	0	10/3/2018	10	3	2018	1:58:23	7103	0.8	1	58	23	0	0.059326172	3.4417969	-0.4543457	-0.18530273	-0.80249023	15.272949	0.10131836	0	0	0	0	0	0	0	0	0	0.94067383	0.059326172	0.13720703	-0.097167969	0.017333984	0.022705078	0	44330	0	0	0
247	248	248	Category C	-0.46777344	-0.13183594	-0.69580078	0.09765625	0.016845703	0.49243164	-47.42	0	10/3/2018	10	3	2018	1:58:23	7103	0.9	1	58	23	0	0.059326172	3.4417969	-0.44897461	-0.18432617	-0.80004883	18.376709	0.11816406	0	0	0	0	0	0	0	0	0	0.93579102	0.064208984	0.17553711	-0.018554688	0.052490234	0.10424805	0	44330	0	0	0
248	249	249	Category C	-0.56396484	-0.11987305	-0.79199219	0.097900391	-0.003662109	0.49365234	-60.7	0	10/3/2018	10	3	2018	1:58:24	7104	0	1	58	24	0	0.059326172	3.4417969	-0.44360352	-0.18334961	-0.81640625	22.354736	0.13793945	0	0	0	0	0	0	0	0	0	0.94702148	0.052978516	0.20800781	-0.12011719	0.063476563	0.024414063	0	44330	0	0	0
249	250	250	Category M	-0.64794922	-0.27587891	-0.63598633	0.18896484	0.016845703	0.47241211	-39.19	0	10/3/2018	10	3	2018	1:58:24	7104	0.7	1	58	24	0	0.059326172	3.4417969	-0.43847656	-0.18457031	-0.80834961	30.235107	0.28588867	0	0	0	0	0	0	0	0	0	0.93798828	0.062011719	0.47290039	-0.20922852	-0.091064453	0.17236328	0	44330	0	0	0
250	251	251	Category M	-0.64794922	-0.29980469	-0.65991211	0.16796875	0.039306641	0.48242188	-35.26	0	10/3/2018	10	3	2018	1:58:24	7104	0.8	1	58	24	0	0.059326172	3.4417969	-0.43359375	-0.18554688	-0.80297852	39.632813	0.28173828	0	0	0	0	0	0	0	0	0	0.93115234	0.068847656	0.47119141	-0.21411133	-0.11401367	0.14306641	0	44330	0	0	0
251	252	252	Category M	-0.53979492	-0.63598633	-0.6237793	0.18823242	0.066162109	0.4675293	-31.45	0	10/3/2018	10	3	2018	1:58:24	7104	0.9	1	58	24	0	0.059326172	3.4417969	-0.43530273	-0.18945313	-0.81079102	46.620361	0.49487305	0	0	0	0	0	0	0	0	0	0.93969727	0.060302734	0.73779297	-0.10424805	-0.44628906	0.18701172	0	44330	0	0	0
252	253	253	Category M	-0.70776367	-0.64794922	-0.69580078	0.18261719	0.13574219	0.46411133	-33.78	0	10/3/2018	10	3	2018	1:58:25	7105	0	1	58	25	0	0.059326172	3.4417969	-0.43115234	-0.1887207	-0.80371094	56.804199	0.54663086	0	0	0	0	0	0	0	0	0	0.93139648	0.068603516	0.84350586	-0.27636719	-0.45898438	0.10791016	0	44330	0	0	0
253	254	254	Category M	-0.671875	-0.6237793	-0.58789063	0.17602539	0.16357422	0.45996094	-36.73	0	10/3/2018	10	3	2018	1:58:25	7105	0.1	1	58	25	0	0.059326172	3.4417969	-0.42285156	-0.18725586	-0.8125	65.17041	0.55029297	0	0	0	0	0	0	0	0	0	0.93481445	0.065185547	0.90991211	-0.2487793	-0.4362793	0.22460938	0	44330	0	0	0
254	255	255	Category M	-0.29980469	-3.8398438	-1.1638184	0.16430664	0.14672852	0.46728516	-39.19	0	10/3/2018	10	3	2018	1:58:25	7105	0.2	1	58	25	0	0.059326172	3.4417969	-0.41381836	-0.18920898	-0.81225586	68.868164	3.6689453	0	0	0	0	0	0	0	0	0	0.93115234	0.068847656	4.1159668	0.11401367	-3.6503906	-0.35131836	0	44330	0	0	0
255	256	256	Category M	-0.46777344	-0.97192383	-0.79199219	0.1574707	0.14233398	0.47167969	-39.68	0	10/3/2018	10	3	2018	1:58:25	7105	0.3	1	58	25	0	0.059326172	3.4417969	-0.40771484	-0.18774414	-0.81494141	62.992676	0.78662109	0	0	0	0	0	0	0	0	0	0.93041992	0.069580078	0.86694336	-0.059814453	-0.78393555	0.022949219	0	44330	0	0	0
256	257	257	Category M	-0.65991211	-0.75585938	-0.6237793	0.14013672	0.15527344	0.47314453	-36.36	0	10/3/2018	10	3	2018	1:58:25	7105	0.4	1	58	25	0	0.059326172	3.4417969	-0.40527344	-0.18920898	-0.82543945	56.548584	0.65283203	0	0	0	0	0	0	0	0	0	0.9387207	0.061279297	1.0227051	-0.25439453	-0.56640625	0.20166016	0	44330	0	0	0
257	258	258	Category M	-0.41992188	0.98388672	-0.64794922	0.13549805	0.13183594	0.48120117	-34.89	0	10/3/2018	10	3	2018	1:58:25	7105	0.5	1	58	25	0	0.059326172	3.4417969	-0.3996582	-0.18701172	-0.81738281	24.406006	1.1833496	0	0	0	0	0	0	0	0	0	0.92895508	0.071044922	1.3603516	-0.020019531	1.1708984	0.16943359	0	44330	0	0	0
258	259	259	Category M	-0.56396484	0.071777344	-0.74389648	0.15771484	0.13549805	0.46972656	-33.78	0	10/3/2018	10	3	2018	1:58:25	7105	0.6	1	58	25	0	0.059326172	3.4417969	-0.39257813	-0.18457031	-0.82495117	0.59667969	0.31884766	0	0	0	0	0	0	0	0	0	0.93212891	0.067871094	0.50878906	-0.17114258	0.25634766	0.081054688	0	44330	0	0	0
259	260	260	Category M	-0.64794922	-0.46777344	-0.57592773	0.1315918	0.17114258	0.47119141	-32.06	0	10/3/2018	10	3	2018	1:58:25	7105	0.7	1	58	25	0	0.059326172	3.4417969	-0.38647461	-0.18920898	-0.82080078	17.859375	0.45361328	0	0	0	0	0	0	0	0	0	0.92675781	0.073242188	0.78491211	-0.26123047	-0.27832031	0.24487305	0	44330	0	0	0
260	261	261	Category M	-0.70776367	-0.31176758	-0.65991211	0.13256836	0.14135742	0.48364258	-31.45	0	10/3/2018	10	3	2018	1:58:25	7105	0.8	1	58	25	0	0.059326172	3.4417969	-0.37915039	-0.18652344	-0.83642578	28.327637	0.39331055	0	0	0	0	0	0	0	0	0	0.93725586	0.062744141	0.63037109	-0.32836914	-0.125	0.17651367	0	44330	0	0	0
261	262	262	Category M	-0.51586914	-0.32397461	-0.61181641	0.12719727	0.13427734	0.47900391	-32.68	0	10/3/2018	10	3	2018	1:58:25	7105	0.9	1	58	25	0	0.059326172	3.4417969	-0.37207031	-0.18212891	-0.82958984	15.837891	0.296875	0	0	0	0	0	0	0	0	0	0.92749023	0.072509766	0.50341797	-0.14355469	-0.14160156	0.21777344	0	44330	0	0	0
262	263	263	Category M	-0.53979492	-0.53979492	-0.56396484	0.13427734	0.16137695	0.47412109	-33.41	0	10/3/2018	10	3	2018	1:58:26	7106	0	1	58	26	0	0.059326172	3.4417969	-0.36791992	-0.17504883	-0.84277344	9.1965332	0.48999023	0	0	0	0	0	0	0	0	0	0.9362793	0.063720703	0.81518555	-0.17163086	-0.36450195	0.27880859	0	44330	0	0	0
263	264	264	Category M	-0.51586914	-0.671875	-0.65991211	0.12402344	0.15136719	0.47436523	-34.89	0	10/3/2018	10	3	2018	1:58:26	7106	0.1	1	58	26	0	0.059326172	3.4417969	-0.35839844	-0.17480469	-0.84521484	0.43603516	0.55322266	0	0	0	0	0	0	0	0	0	0.93457031	0.065429688	0.83984375	-0.15722656	-0.49682617	0.18530273	0	44330	0	0	0
264	265	265	Category M	0.35986328	0.17993164	-0.56396484	0.11376953	0.14550781	0.48291016	-44.47	0	10/3/2018	10	3	2018	1:58:26	7106	0.2	1	58	26	0	0.059326172	3.4417969	-0.34814453	-0.17114258	-0.84912109	0.73364258	0.84033203	0	0	0	0	0	0	0	0	0	0.93359375	0.06640625	1.3447266	0.70800781	0.35107422	0.28515625	0	44330	0	0	0
265	266	266	Category M	-0.56396484	-0.671875	-0.53979492	0.1171875	0.1887207	0.47509766	-40.66	0	10/3/2018	10	3	2018	1:58:26	7106	0.3	1	58	26	0	0.059326172	3.4417969	-0.34472656	-0.17041016	-0.85571289	10.391113	0.63183594	0	0	0	0	0	0	0	0	0	0.93823242	0.061767578	1.036377	-0.21899414	-0.5012207	0.31591797	0	44330	0	0	0
266	267	267	Category M	-0.47998047	-0.65991211	-0.65991211	0.097412109	0.14233398	0.48754883	-36.61	0	10/3/2018	10	3	2018	1:58:26	7106	0.4	1	58	26	0	0.059326172	3.4417969	-0.33886719	-0.17016602	-0.85546875	12.824463	0.5456543	0	0	0	0	0	0	0	0	0	0.93579102	0.064208984	0.82617188	-0.14086914	-0.48950195	0.19555664	0	44330	0	0	0
267	268	268	Category M	-0.44384766	-0.73193359	-0.79199219	0.14599609	0.16015625	0.47314453	-46.44	0	10/3/2018	10	3	2018	1:58:26	7106	0.5	1	58	26	0	0.059326172	3.4417969	-0.33789063	-0.16845703	-0.87255859	36.791504	0.57885742	0	0	0	0	0	0	0	0	0	0.95068359	0.049316406	0.74975586	-0.10571289	-0.56323242	0.080566406	0	44330	0	0	0
268	269	269	Category M	-0.59985352	-0.071777344	-0.65991211	0.12915039	0.15307617	0.4777832	-29.6	0	10/3/2018	10	3	2018	1:58:26	7106	0.6	1	58	26	0	0.059326172	3.4417969	-0.33349609	-0.16772461	-0.86523438	39.52417	0.34960938	0	0	0	0	0	0	0	0	0	0.94238281	0.057617188	0.56762695	-0.26611328	0.095947266	0.20532227	0	44330	0	0	0
269	270	270	Category M	-0.55175781	-0.34790039	-0.79199219	0.093505859	0.15722656	0.48291016	-40.79	0	10/3/2018	10	3	2018	1:58:26	7106	0.7	1	58	26	0	0.059326172	3.4417969	-0.3269043	-0.17211914	-0.87695313	36.422363	0.29760742	0	0	0	0	0	0	0	0	0	0.95166016	0.048339844	0.48535156	-0.22460938	-0.17553711	0.084960938	0	44330	0	0	0
270	271	271	Category M	-0.55175781	-0.26391602	-0.77978516	0.063476563	0.048095703	0.50439453	-40.42	0	10/3/2018	10	3	2018	1:58:26	7106	0.8	1	58	26	0	0.059326172	3.4417969	-0.3190918	-0.16699219	-0.87402344	33.70166	0.26879883	0	0	0	0	0	0	0	0	0	0.9453125	0.0546875	0.42358398	-0.23242188	-0.096679688	0.094238281	0	44330	0	0	0
271	272	272	Category M	-0.49194336	-0.11987305	-0.68383789	0.079589844	-0.000976563	0.49047852	-26.29	0	10/3/2018	10	3	2018	1:58:26	7106	0.9	1	58	26	0	0.059326172	3.4417969	-0.31274414	-0.16552734	-0.86791992	14.689453	0.26074219	0	0	0	0	0	0	0	0	0	0.93725586	0.062744141	0.40869141	-0.17895508	0.045654297	0.18408203	0	44330	0	0	0
272	273	273	Category J	-0.15576172	0.011962891	-1.5959473	0.083740234	-0.12988281	0.47631836	-36.98	0	10/3/2018	10	3	2018	2:00:45	7245	0.9	2	0	45	0	0.059326172	3.5255859	-0.30664063	-0.16479492	-0.87890625	6.2011719	0.75366211	0	0	0	0	0	0	0	0	0	0.9453125	0.0546875	1.0446777	0.15087891	0.17675781	-0.71679688	0	44330	0	0	0
273	274	274	Category J	-0.21582031	-0.071777344	-0.88793945	0.1652832	-0.16040039	0.44433594	-36.98	0	10/3/2018	10	3	2018	2:00:46	7246	0	2	0	46	0	0.059326172	3.5255859	-0.29980469	-0.16503906	-0.87133789	21.419922	0.12670898	0	0	0	0	0	0	0	0	0	0.9362793	0.063720703	0.19384766	0.083984375	0.093261719	-0.016357422	0	44330	0	0	0
274	275	275	Category J	-0.34790039	-0.11987305	-0.26391602	0.10253906	-0.18408203	0.4543457	-36.98	0	10/3/2018	10	3	2018	2:00:46	7246	0.1	2	0	46	0	0.059326172	3.5255859	-0.29760742	-0.16699219	-0.88232422	24.552246	0.62207031	0	0	0	0	0	0	0	0	0	0.94604492	0.053955078	0.71582031	-0.050048828	0.047119141	0.6184082	0	44330	0	0	0
275	276	276	Category J	0	-0.17993164	-1.5598145	0.071044922	-0.17529297	0.46484375	-36.98	0	10/3/2018	10	3	2018	2:00:46	7246	0.2	2	0	46	0	0.059326172	3.5255859	-0.28955078	-0.1628418	-0.88061523	32.060547	0.73828125	0	0	0	0	0	0	0	0	0	0.94116211	0.058837891	0.9855957	0.28955078	-0.016845703	-0.67895508	0	44330	0	0	0
276	277	277	Category J	-0.34790039	0.10791016	-0.26391602	-0.000488281	-0.14868164	0.48193359	-36.86	0	10/3/2018	10	3	2018	2:00:46	7246	0.3	2	0	46	0	0.059326172	3.5255859	-0.28100586	-0.16308594	-0.88720703	29.092773	0.68310547	0	0	0	0	0	0	0	0	0	0.94506836	0.054931641	0.96142578	-0.066650391	0.27099609	0.62329102	0	44330	0	0	0
277	278	278	Category J	-0.39599609	0.29980469	-2.171875	-0.066650391	-0.16210938	0.47412109	-37.22	0	10/3/2018	10	3	2018	2:00:46	7246	0.4	2	0	46	0	0.059326172	3.5255859	-0.27148438	-0.16503906	-0.88476563	25.15625	1.3740234	0	0	0	0	0	0	0	0	0	0.94018555	0.059814453	1.8762207	-0.12426758	0.46484375	-1.2868652	0	44330	0	0	0
278	279	279	Category J	-0.26391602	0.17993164	-1.6437988	0.004150391	-0.20410156	0.46069336	-37.59	0	10/3/2018	10	3	2018	2:00:46	7246	0.5	2	0	46	0	0.059326172	3.5255859	-0.26660156	-0.16479492	-0.87768555	4.1794434	0.83984375	0	0	0	0	0	0	0	0	0	0.93188477	0.068115234	1.1132813	0.002685547	0.34472656	-0.76586914	0	44330	0	0	0
279	280	280	Category J	-0.095947266	0	-0.21582031	0	-0.2434082	0.44360352	-37.96	0	10/3/2018	10	3	2018	2:00:46	7246	0.6	2	0	46	0	0.059326172	3.5255859	-0.26196289	-0.16503906	-0.88842773	6.454834	0.71240234	0	0	0	0	0	0	0	0	0	0.94091797	0.059082031	1.0039063	0.16601563	0.16503906	0.67260742	0	44330	0	0	0
280	281	281	Category J	-0.32397461	-0.19189453	-1.7277832	-0.053466797	-0.21923828	0.44921875	-37.96	0	10/3/2018	10	3	2018	2:00:46	7246	0.7	2	0	46	0	0.059326172	3.5255859	-0.25708008	-0.16088867	-0.88134766	14.395264	0.84936523	0	0	0	0	0	0	0	0	0	0.93212891	0.067871094	0.94360352	-0.066650391	-0.030761719	-0.84619141	0	44330	0	0	0
281	282	282	Category J	-0.047851563	0.19189453	-0.37182617	-0.087402344	-0.14770508	0.4699707	-37.47	0	10/3/2018	10	3	2018	2:00:46	7246	0.8	2	0	46	0	0.059326172	3.5255859	-0.25219727	-0.15966797	-0.89477539	21.878418	0.66259766	0	0	0	0	0	0	0	0	0	0.94335938	0.056640625	1.0793457	0.2043457	0.3515625	0.52294922	0	44330	0	0	0
282	283	283	Category J	0.35986328	0.059814453	-1.7878418	-0.028076172	-0.14526367	0.48339844	-37.1	0	10/3/2018	10	3	2018	2:00:46	7246	0.9	2	0	46	0	0.059326172	3.5255859	-0.24194336	-0.16113281	-0.89038086	18.551514	1.1027832	0	0	0	0	0	0	0	0	0	0.93676758	0.063232422	1.720459	0.60180664	0.22094727	-0.8972168	0	44330	0	0	0
283	284	284	Category J	-0.071777344	-0.10791016	-0.49194336	-0.007080078	-0.19775391	0.46264648	-36.98	0	10/3/2018	10	3	2018	2:00:47	7247	0	2	0	47	0	0.059326172	3.5255859	-0.23706055	-0.16064453	-0.89428711	10.01001	0.43798828	0	0	0	0	0	0	0	0	0	0.93896484	0.061035156	0.62036133	0.1652832	0.052734375	0.40234375	0	44330	0	0	0
284	285	285	Category J	-0.25195313	0.059814453	0.095947266	-0.061523438	-0.19726563	0.4543457	-37.1	0	10/3/2018	10	3	2018	2:00:47	7247	0.1	2	0	47	0	0.059326172	3.5255859	-0.23144531	-0.16088867	-0.90576172	6.1950684	1.0258789	0	0	0	0	0	0	0	0	0	0.94873047	0.051269531	1.2426758	-0.020263672	0.22070313	1.001709	0	44330	0	0	0
285	286	286	Category J	-0.2878418	-0.45581055	-1.9318848	-0.058837891	-0.17578125	0.46704102	-37.35	0	10/3/2018	10	3	2018	2:00:47	7247	0.2	2	0	47	0	0.059326172	3.5255859	-0.22509766	-0.15893555	-0.89770508	9.3601074	1.0776367	0	0	0	0	0	0	0	0	0	0.93896484	0.061035156	1.3933105	-0.0625	-0.29663086	-1.0339355	0	44330	0	0	0
286	287	287	Category J	-0.011962891	0.095947266	-0.53979492	-0.064941406	-0.14868164	0.47753906	-37.22	0	10/3/2018	10	3	2018	2:00:47	7247	0.3	2	0	47	0	0.059326172	3.5255859	-0.21777344	-0.1574707	-0.90917969	5.2602539	0.49291992	0	0	0	0	0	0	0	0	0	0.94799805	0.052001953	0.82861328	0.20581055	0.25341797	0.36938477	0	44330	0	0	0
287	288	288	Category J	0.13183594	0.071777344	-2.0998535	-0.008300781	-0.1652832	0.47631836	-36.86	0	10/3/2018	10	3	2018	2:00:47	7247	0.4	2	0	47	0	0.059326172	3.5255859	-0.20654297	-0.15771484	-0.90893555	5.9296875	1.2590332	0	0	0	0	0	0	0	0	0	0.9453125	0.0546875	1.7590332	0.33837891	0.22949219	-1.1906738	0	44330	0	0	0
288	289	289	Category J	-0.059814453	-0.17993164	-0.15576172	0.010253906	-0.21118164	0.45556641	-36.86	0	10/3/2018	10	3	2018	2:00:47	7247	0.5	2	0	47	0	0.059326172	3.5255859	-0.20092773	-0.15625	-0.90429688	6.5869141	0.76196289	0	0	0	0	0	0	0	0	0	0.93945313	0.060546875	0.91333008	0.14111328	-0.0234375	0.74853516	0	44330	0	0	0
289	290	290	Category J	-0.10791016	-0.11987305	-0.37182617	-0.0078125	-0.2265625	0.44775391	-36.61	0	10/3/2018	10	3	2018	2:00:47	7247	0.6	2	0	47	0	0.059326172	3.5255859	-0.19775391	-0.15527344	-0.91357422	9.1838379	0.55029297	0	0	0	0	0	0	0	0	0	0.94750977	0.052490234	0.66723633	0.08984375	0.035400391	0.54174805	0	44330	0	0	0
290	291	291	Category J	-0.68383789	-0.3359375	-1.4638672	-0.044677734	-0.19628906	0.46386719	-36.61	0	10/3/2018	10	3	2018	2:00:47	7247	0.7	2	0	47	0	0.059326172	3.5255859	-0.19018555	-0.15039063	-0.9074707	9.6916504	0.76635742	0	0	0	0	0	0	0	0	0	0.93920898	0.060791016	1.2351074	-0.4934082	-0.18530273	-0.55615234	0	44330	0	0	0
291	292	292	Category J	-0.059814453	0.035888672	-0.21582031	-0.075683594	-0.14599609	0.47729492	-36.49	0	10/3/2018	10	3	2018	2:00:47	7247	0.8	2	0	47	0	0.059326172	3.5255859	-0.18652344	-0.14501953	-0.91992188	4.3762207	0.73803711	0	0	0	0	0	0	0	0	0	0.94970703	0.050292969	1.0119629	0.12670898	0.1809082	0.70410156	0	44330	0	0	0
292	293	293	Category J	0.11987305	0.10791016	-1.5598145	-0.029785156	-0.19067383	0.46411133	-36.37	0	10/3/2018	10	3	2018	2:00:47	7247	0.9	2	0	47	0	0.059326172	3.5255859	-0.1730957	-0.140625	-0.91479492	13.032471	0.75073242	0	0	0	0	0	0	0	0	0	0.94165039	0.058349609	1.1867676	0.29296875	0.24853516	-0.64477539	0	44330	0	0	0
293	294	294	Category J	0.19189453	-0.16796875	-0.83984375	0.029785156	-0.23950195	0.44335938	-36.24	0	10/3/2018	10	3	2018	2:00:48	7248	0	2	0	48	0	0.059326172	3.5255859	-0.16064453	-0.13085938	-0.93017578	16.645752	0.36572266	0	0	0	0	0	0	0	0	0	0.953125	0.046875	0.47998047	0.35253906	-0.036865234	0.090332031	0	44330	0	0	0
294	295	295	Category J	0.14379883	0.11987305	-0.97192383	0.040771484	-0.21166992	0.45532227	-36.73	0	10/3/2018	10	3	2018	2:00:48	7248	0.111	2	0	48	0	0.059326172	3.5255859	-0.15112305	-0.12207031	-0.93286133	18.122803	0.38354492	0	0	0	0	0	0	0	0	0	0.95288086	0.047119141	0.57592773	0.29492188	0.24194336	-0.038818359	0	44330	0	0	0
295	296	296	Category J	-0.15576172	-0.11987305	-1.6318359	0.035644531	-0.18652344	0.46704102	-36.86	0	10/3/2018	10	3	2018	2:00:48	7248	0.222	2	0	48	0	0.059326172	3.5255859	-0.1496582	-0.07421875	-0.92138672	15.05127	0.71166992	0	0	0	0	0	0	0	0	0	0.93652344	0.063476563	0.76171875	-0.005859375	-0.045410156	-0.71020508	0	44330	0	0	0
296	297	297	Category J	-0.083984375	0.14379883	-0.16796875	0.012451172	-0.14892578	0.47705078	-37.22	0	10/3/2018	10	3	2018	2:00:48	7248	0.333	2	0	48	0	0.059326172	3.5255859	-0.14794922	-0.05859375	-0.93261719	16.219238	0.79370117	0	0	0	0	0	0	0	0	0	0.94604492	0.053955078	1.03125	0.063964844	0.20239258	0.76464844	0	44330	0	0	0
297	298	298	Category J	-0.095947266	0.19189453	-1.4399414	-0.001220703	-0.15478516	0.47973633	-37.84	0	10/3/2018	10	3	2018	2:00:48	7248	0.444	2	0	48	0	0.059326172	3.5255859	-0.13745117	-0.049316406	-0.93334961	18.797607	0.5625	0	0	0	0	0	0	0	0	0	0.94482422	0.055175781	0.78930664	0.041503906	0.24121094	-0.50634766	0	44330	0	0	0
298	299	299	Category J	0.047851563	-0.39599609	-0.41992188	-0.006103516	-0.23925781	0.43945313	-37.59	0	10/3/2018	10	3	2018	2:00:48	7248	0.555	2	0	48	0	0.059326172	3.5255859	-0.13354492	-0.060546875	-0.93359375	12.102783	0.63964844	0	0	0	0	0	0	0	0	0	0.94506836	0.054931641	1.0305176	0.18139648	-0.33520508	0.51367188	0	44330	0	0	0
299	300	300	Category J	0.035888672	0.13183594	-2.0397949	0.042236328	-0.21240234	0.453125	-37.84	0	10/3/2018	10	3	2018	2:00:48	7248	0.666	2	0	48	0	0.059326172	3.5255859	-0.13037109	-0.062011719	-0.94262695	0.5769043	1.1262207	0	0	0	0	0	0	0	0	0	0.95361328	0.046386719	1.4572754	0.16625977	0.19384766	-1.0969238	0	44330	0	0	0
300	301	301	Category J	0	0.25195313	-0.2277832	-0.029541016	-0.12890625	0.48486328	-37.71	0	10/3/2018	10	3	2018	2:00:48	7248	0.777	2	0	48	0	0.059326172	3.5255859	-0.12182617	-0.055419922	-0.94677734	2.234375	0.79150391	0	0	0	0	0	0	0	0	0	0.95629883	0.043701172	1.1486816	0.12182617	0.30737305	0.71899414	0	44330	0	0	0
301	302	302	Category J	-0.29980469	0.53979492	-1.8239746	-0.095703125	-0.1652832	0.46142578	-37.35	0	10/3/2018	10	3	2018	2:00:48	7248	0.888	2	0	48	0	0.059326172	3.491748	-0.11157227	-0.052001953	-0.94824219	4.3452148	1.0732422	0	0	0	0	0	0	0	0	0	0.95629883	0.043701172	1.6555176	-0.18798828	0.59179688	-0.87548828	0	44330	0	0	0
302	303	303	Category J	0.32397461	-0.071777344	-0.89990234	-0.020263672	-0.21777344	0.45385742	-37.59	0	10/3/2018	10	3	2018	2:00:49	7249	0	2	0	49	0	0.059326172	3.491748	-0.10400391	-0.047363281	-0.95532227	1.2573242	0.43212891	0	0	0	0	0	0	0	0	0	0.9621582	0.037841797	0.5078125	0.42797852	-0.024169922	0.055419922	0	44330	0	0	0
303	304	304	Category J	0.16796875	0.10791016	-1.1279297	-0.015869141	-0.19042969	0.46435547	-37.47	0	10/3/2018	10	3	2018	2:00:49	7249	0.1	2	0	49	0	0.059326172	3.491748	-0.095703125	-0.041748047	-0.9597168	11.477539	0.34667969	0	0	0	0	0	0	0	0	0	0.96533203	0.034667969	0.58154297	0.26367188	0.1496582	-0.16796875	0	44330	0	0	0
304	305	305	Category J	-0.19189453	-0.11987305	-1.223877	-0.041259766	-0.16210938	0.47680664	-37.47	0	10/3/2018	10	3	2018	2:00:49	7249	0.2	2	0	49	0	0.059326172	3.491748	-0.088623047	-0.033447266	-0.9621582	21.19873	0.29394531	0	0	0	0	0	0	0	0	0	0.96679688	0.033203125	0.45092773	-0.10302734	-0.086181641	-0.26147461	0	44330	0	0	0
305	306	306	Category J	-0.13183594	-0.035888672	-0.77978516	-0.051269531	-0.12231445	0.484375	-37.59	0	10/3/2018	10	3	2018	2:00:49	7249	0.3	2	0	49	0	0.059326172	3.491748	-0.096435547	-0.035888672	-0.96582031	16.693848	0.18920898	0	0	0	0	0	0	0	0	0	0.97119141	0.028808594	0.22143555	-0.03515625	0	0.18603516	0	44330	0	0	0
306	307	307	Category J	-0.40795898	0.11987305	-2.0517578	-0.005615234	-0.15478516	0.47558594	-37.35	0	10/3/2018	10	3	2018	2:00:49	7249	0.4	2	0	49	0	0.059326172	3.491748	-0.093017578	-0.026123047	-0.96899414	16.380859	1.1369629	0	0	0	0	0	0	0	0	0	0.97363281	0.026367188	1.543457	-0.31469727	0.14599609	-1.0825195	0	44330	0	0	0
307	308	308	Category J	-0.23999023	-0.059814453	-0.17993164	0.038818359	-0.22119141	0.45288086	-37.35	0	10/3/2018	10	3	2018	2:00:49	7249	0.5	2	0	49	0	0.059326172	3.491748	-0.090576172	-0.017333984	-0.97705078	18.566406	0.81225586	0	0	0	0	0	0	0	0	0	0.98144531	0.018554688	0.98876953	-0.14916992	-0.042236328	0.79711914	0	44330	0	0	0
308	309	309	Category J	0.011962891	-0.37182617	-1.6918945	-0.049804688	-0.23510742	0.44555664	-36.73	0	10/3/2018	10	3	2018	2:00:49	7249	0.6	2	0	49	0	0.059326172	3.491748	-0.086181641	-0.007080078	-0.97924805	28.207031	0.80639648	0	0	0	0	0	0	0	0	0	0.9831543	0.016845703	1.175293	0.098144531	-0.36450195	-0.71240234	0	44330	0	0	0
309	310	310	Category J	0.083984375	0.29980469	-0.55175781	-0.096679688	-0.16064453	0.46557617	-36.73	0	10/3/2018	10	3	2018	2:00:49	7249	0.7	2	0	49	0	0.059326172	3.491748	-0.082275391	-0.004150391	-0.98388672	12.902832	0.55395508	0	0	0	0	0	0	0	0	0	0.98730469	0.012695313	0.90234375	0.16625977	0.30395508	0.43212891	0	44330	0	0	0
310	311	311	Category J	-0.035888672	0.071777344	-0.23999023	-0.069335938	-0.15844727	0.47314453	-36.73	0	10/3/2018	10	3	2018	2:00:49	7249	0.8	2	0	49	0	0.059326172	3.491748	-0.077880859	0	-0.98535156	8.5727539	0.75	0	0	0	0	0	0	0	0	0	0.98828125	0.01171875	0.85913086	0.041992188	0.071777344	0.74536133	0	44330	0	0	0
311	312	312	Category J	-0.023925781	0.071777344	-1.619873	-0.008300781	-0.19335938	0.46264648	-36.98	0	10/3/2018	10	3	2018	2:00:49	7249	0.9	2	0	49	0	0.059326172	3.491748	-0.075927734	0.002685547	-0.9855957	14.497803	0.63989258	0	0	0	0	0	0	0	0	0	0.98852539	0.011474609	0.75512695	0.052001953	0.068847656	-0.6340332	0	44330	0	0	0
312	313	313	Category J	-0.023925781	-0.047851563	-0.17993164	0.052978516	-0.22900391	0.44702148	-37.59	0	10/3/2018	10	3	2018	2:00:50	7250	0	2	0	50	0	0.059326172	3.491748	-0.073242188	0.003417969	-0.99047852	13.852295	0.81347656	0	0	0	0	0	0	0	0	0	0.99316406	0.006835938	0.91137695	0.049316406	-0.051269531	0.81054688	0	44330	0	0	0
313	314	314	Category J	-0.3359375	-0.19189453	-1.6799316	-0.040283203	-0.21240234	0.45239258	-37.84	0	10/3/2018	10	3	2018	2:00:50	7250	0.09	2	0	50	0	0.059326172	3.491748	-0.073486328	0.001708984	-0.98193359	3.0236816	0.77026367	0	0	0	0	0	0	0	0	0	0.98461914	0.015380859	1.1538086	-0.26220703	-0.19360352	-0.69775391	0	44330	0	0	0
314	315	315	Category J	0.13183594	0.26391602	-0.68383789	-0.087646484	-0.15380859	0.46777344	-38.08	0	10/3/2018	10	3	2018	2:00:50	7250	0.181	2	0	50	0	0.059326172	3.491748	-0.073242188	0.002929688	-0.98193359	18.137695	0.44604492	0	0	0	0	0	0	0	0	0	0.98461914	0.015380859	0.76416016	0.20507813	0.26074219	0.2980957	0	44330	0	0	0
315	316	316	Category J	0.19189453	-0.095947266	-1.3679199	-0.030273438	-0.16333008	0.47583008	-37.71	0	10/3/2018	10	3	2018	2:00:50	7250	0.272	2	0	50	0	0.059326172	3.491748	-0.073974609	0.004638672	-0.98901367	16.905029	0.47363281	0	0	0	0	0	0	0	0	0	0.99169922	0.008300781	0.74560547	0.26586914	-0.10058594	-0.37866211	0	44330	0	0	0
316	317	317	Category J	0.26391602	-0.19189453	-0.59985352	-0.019287109	-0.21435547	0.45288086	-36.85	0	10/3/2018	10	3	2018	2:00:50	7250	0.363	2	0	50	0	0.059326172	3.491748	-0.076660156	0.008056641	-0.98388672	16.020264	0.55102539	0	0	0	0	0	0	0	0	0	0.98681641	0.013183594	0.92480469	0.34057617	-0.19995117	0.3840332	0	44330	0	0	0
317	318	318	Category J	-0.13183594	0	-0.23999023	0.073974609	-0.20922852	0.45214844	-36.61	0	10/3/2018	10	3	2018	2:00:50	7250	0.454	2	0	50	0	0.059326172	3.491748	-0.074707031	0.006835938	-0.99169922	19.902588	0.75390625	0	0	0	0	0	0	0	0	0	0.99462891	0.005371094	0.81567383	-0.056884766	-0.006835938	0.75170898	0	44330	0	0	0
318	319	319	Category J	-0.15576172	-0.083984375	-1.6799316	0.023193359	-0.20263672	0.45898438	-37.72	0	10/3/2018	10	3	2018	2:00:50	7250	0.545	2	0	50	0	0.059326172	3.491748	-0.072021484	0.004150391	-0.97583008	32.621094	0.71435547	0	0	0	0	0	0	0	0	0	0.97851563	0.021484375	0.87573242	-0.083496094	-0.088134766	-0.70385742	0	44330	0	0	0
319	320	320	Category J	-0.059814453	0.2878418	-0.23999023	-0.024902344	-0.14916992	0.47949219	-36.98	0	10/3/2018	10	3	2018	2:00:50	7250	0.636	2	0	50	0	0.059326172	3.491748	-0.072021484	0.001464844	-0.96459961	26.732422	0.77929688	0	0	0	0	0	0	0	0	0	0.96728516	0.032714844	1.0234375	0.012207031	0.28613281	0.72460938	0	44330	0	0	0
320	321	321	Category J	-0.10791016	0.035888672	-1.8239746	-0.024658203	-0.15795898	0.47607422	-37.35	0	10/3/2018	10	3	2018	2:00:50	7250	0.727	2	0	50	0	0.059326172	3.491748	-0.072998047	0.000732422	-0.97631836	19.432861	0.84887695	0	0	0	0	0	0	0	0	0	0.97924805	0.020751953	0.91723633	-0.034667969	0.034912109	-0.84741211	0	44330	0	0	0
321	322	322	Category J	0.21582031	-0.13183594	-0.46777344	-0.05078125	-0.22436523	0.44897461	-37.1	0	10/3/2018	10	3	2018	2:00:50	7250	0.818	2	0	50	0	0.059326172	3.491748	-0.069335938	0.002685547	-0.96582031	11.241455	0.58935547	0	0	0	0	0	0	0	0	0	0.96826172	0.031738281	0.91796875	0.28515625	-0.13452148	0.49804688	0	44330	0	0	0
322	323	323	Category J	-0.011962891	0	-1.1279297	-0.036621094	-0.2265625	0.44702148	-35.51	0	10/3/2018	10	3	2018	2:00:50	7250	0.909	2	0	50	0	0.059326172	3.491748	-0.073486328	-0.000976563	-0.97363281	13.347656	0.16601563	0	0	0	0	0	0	0	0	0	0.97631836	0.023681641	0.21704102	0.061523438	0.000976563	-0.15405273	0	44330	0	0	0
323	324	324	Category J	-0.16796875	-0.16796875	-1.7519531	-0.064697266	-0.19775391	0.46020508	-36.24	0	10/3/2018	10	3	2018	2:00:51	7251	0	2	0	51	0	0.059326172	3.491748	-0.080078125	0	-0.96166992	12.832031	0.81225586	0	0	0	0	0	0	0	0	0	0.96508789	0.034912109	1.0456543	-0.087646484	-0.16772461	-0.79003906	0	44330	0	0	0
324	325	325	Category J	0	-0.023925781	-0.083984375	-0.022949219	-0.1640625	0.4699707	-36	0	10/3/2018	10	3	2018	2:00:51	7251	0.1	2	0	51	0	0.059326172	3.491748	-0.080810547	-0.000244141	-0.96875	4.8012695	0.88867188	0	0	0	0	0	0	0	0	0	0.97216797	0.027832031	0.98925781	0.080810547	-0.0234375	0.88476563	0	44330	0	0	0
325	326	326	Category J	0	0	-1.6679688	-0.027099609	-0.18334961	0.4675293	-35.87	0	10/3/2018	10	3	2018	2:00:51	7251	0.2	2	0	51	0	0.059326172	3.491748	-0.079833984	-0.000488281	-0.98144531	3.9785156	0.69091797	0	0	0	0	0	0	0	0	0	0.98461914	0.015380859	0.7668457	0.079833984	0.000488281	-0.6862793	0	44330	0	0	0
326	327	327	Category J	0.3359375	-0.20385742	-0.76782227	0.004882813	-0.21875	0.45532227	-36	0	10/3/2018	10	3	2018	2:00:51	7251	0.3	2	0	51	0	0.059326172	3.491748	-0.077880859	0.004882813	-0.96948242	0.93530273	0.50537109	0	0	0	0	0	0	0	0	0	0.97265625	0.02734375	0.82446289	0.41381836	-0.20874023	0.20166016	0	44330	0	0	0
327	328	328	Category J	-0.011962891	-0.011962891	-0.32397461	0.0546875	-0.22680664	0.44726563	-35.63	0	10/3/2018	10	3	2018	2:00:51	7251	0.4	2	0	51	0	0.059326172	3.491748	-0.079589844	0.002441406	-0.97338867	0.37011719	0.65307617	0	0	0	0	0	0	0	0	0	0.9765625	0.0234375	0.73168945	0.067626953	-0.014404297	0.64941406	0	44330	0	0	0
328	329	329	Category J	-0.31176758	-0.035888672	-1.5358887	0.023193359	-0.20043945	0.46313477	-35.63	0	10/3/2018	10	3	2018	2:00:51	7251	0.5	2	0	51	0	0.059326172	3.491748	-0.082763672	0.000732422	-0.9597168	1.845459	0.62084961	0	0	0	0	0	0	0	0	0	0.96337891	0.036621094	0.84155273	-0.22875977	-0.036621094	-0.57592773	0	44330	0	0	0
329	330	330	Category J	-0.035888672	0.10791016	-0.14379883	0.023193359	-0.17797852	0.47167969	-35.63	0	10/3/2018	10	3	2018	2:00:51	7251	0.6	2	0	51	0	0.059326172	3.491748	-0.084228516	0.002685547	-0.97045898	4.6435547	0.8347168	0	0	0	0	0	0	0	0	0	0.97412109	0.025878906	0.98022461	0.048339844	0.10498047	0.82666016	0	44330	0	0	0
330	331	331	Category J	-0.35986328	0.13183594	-1.6557617	0.02734375	-0.17285156	0.47094727	-35.5	0	10/3/2018	10	3	2018	2:00:51	7251	0.7	2	0	51	0	0.059326172	3.491748	-0.083984375	0.002685547	-0.97753906	10.458496	0.74316406	0	0	0	0	0	0	0	0	0	0.98120117	0.018798828	1.0827637	-0.27563477	0.12890625	-0.67797852	0	44330	0	0	0
331	332	332	Category J	0.52783203	-0.2878418	-0.21582031	0.023193359	-0.19897461	0.46313477	-35.5	0	10/3/2018	10	3	2018	2:00:51	7251	0.8	2	0	51	0	0.059326172	3.491748	-0.079833984	0.005859375	-0.97045898	14.120605	1.0124512	0	0	0	0	0	0	0	0	0	0.97363281	0.026367188	1.65625	0.60766602	-0.29370117	0.75463867	0	44330	0	0	0
332	333	333	Category J	0.29980469	0.14379883	-1.9318848	0.1262207	-0.20776367	0.43920898	-35.75	0	10/3/2018	10	3	2018	2:00:51	7251	0.9	2	0	51	0	0.059326172	3.491748	-0.082519531	0.005371094	-0.97705078	12.937012	1.0375977	0	0	0	0	0	0	0	0	0	0.98071289	0.019287109	1.4753418	0.38232422	0.13818359	-0.95458984	0	44330	0	0	0
333	334	334	Category J	0.083984375	0.083984375	-0.80395508	0.009033203	-0.1628418	0.47387695	-35.63	0	10/3/2018	10	3	2018	2:00:52	7252	0	2	0	52	0	0.059326172	3.491748	-0.086669922	0.004150391	-0.97143555	5.4743652	0.25195313	0	0	0	0	0	0	0	0	0	0.97509766	0.024902344	0.41796875	0.1706543	0.079589844	0.16748047	0	44330	0	0	0
334	335	335	Category J	-0.17993164	-0.011962891	-0.23999023	-0.027832031	-0.17626953	0.47192383	-35.38	0	10/3/2018	10	3	2018	2:00:52	7252	0.1	2	0	52	0	0.059326172	3.491748	-0.090087891	0.006835938	-0.97167969	0.44189453	0.73754883	0	0	0	0	0	0	0	0	0	0.97607422	0.023925781	0.84057617	-0.089599609	-0.018798828	0.73168945	0	44330	0	0	0
335	336	336	Category J	-0.3359375	0.27587891	-1.6918945	-0.061523438	-0.19702148	0.45947266	-35.75	0	10/3/2018	10	3	2018	2:00:52	7252	0.2	2	0	52	0	0.059326172	3.491748	-0.094970703	0.004882813	-0.96582031	7.1740723	0.8112793	0	0	0	0	0	0	0	0	0	0.97045898	0.029541016	1.2373047	-0.24072266	0.27075195	-0.72583008	0	44330	0	0	0
336	337	337	Category J	0.17993164	-0.023925781	-0.68383789	-0.036376953	-0.2199707	0.45532227	-35.75	0	10/3/2018	10	3	2018	2:00:52	7252	0.3	2	0	52	0	0.059326172	3.491748	-0.096923828	0.004638672	-0.95166016	15.38916	0.38623047	0	0	0	0	0	0	0	0	0	0.95654297	0.043457031	0.57348633	0.27685547	-0.028564453	0.26782227	0	44330	0	0	0
337	338	338	Category J	-0.095947266	0.095947266	-0.65991211	-0.030273438	-0.23022461	0.45019531	-35.63	0	10/3/2018	10	3	2018	2:00:52	7252	0.4	2	0	52	0	0.059326172	3.491748	-0.098144531	0.001464844	-0.96313477	22.717773	0.31762695	0	0	0	0	0	0	0	0	0	0.96801758	0.031982422	0.39990234	0.002197266	0.094238281	0.30322266	0	44330	0	0	0
338	339	339	Category J	-0.31176758	-0.059814453	-1.4758301	-0.075439453	-0.19433594	0.45922852	-35.75	0	10/3/2018	10	3	2018	2:00:52	7252	0.5	2	0	52	0	0.059326172	3.491748	-0.099121094	-0.002197266	-0.95703125	19.472168	0.56323242	0	0	0	0	0	0	0	0	0	0.9621582	0.037841797	0.78857422	-0.21240234	-0.057373047	-0.51855469	0	44330	0	0	0
339	340	340	Category E	0.035888672	0.059814453	-0.91186523	-0.1027832	-0.18457031	0.45898438	-7.86	0	10/3/2018	10	3	2018	2:43:24	9804	0.5	2	43	24	0	0.059570313	3.5175293	-0.10205078	0.001708984	-0.96289063	16.549072	0.15820313	0	0	0	0	0	0	0	0	0	0.96826172	0.031738281	0.24707031	0.13793945	0.057861328	0.051025391	0	44330	0	0	0
340	341	341	Category E	0.10791016	-0.035888672	-0.77978516	-0.10253906	-0.18383789	0.45678711	-7.86	0	10/3/2018	10	3	2018	2:43:24	9804	0.6	2	43	24	0	0.059570313	3.5175293	-0.10473633	0	-0.94824219	18.555908	0.27368164	0	0	0	0	0	0	0	0	0	0.95410156	0.045898438	0.41699219	0.21264648	-0.035888672	0.16845703	0	44330	0	0	0
341	342	342	Category E	0.095947266	0.047851563	-1.1757813	-0.094970703	-0.1784668	0.45703125	-7.86	0	10/3/2018	10	3	2018	2:43:24	9804	0.7	2	43	24	0	0.059570313	3.5175293	-0.10693359	-0.002441406	-0.9609375	19.087646	0.29980469	0	0	0	0	0	0	0	0	0	0.96679688	0.033203125	0.46801758	0.20288086	0.050292969	-0.21484375	0	44330	0	0	0
342	343	343	Category E	0.11987305	-0.083984375	-0.91186523	-0.065673828	-0.17602539	0.46679688	-7.86	0	10/3/2018	10	3	2018	2:43:24	9804	0.8	2	43	24	0	0.059570313	3.5175293	-0.10473633	-0.008056641	-0.94946289	19.326416	0.24023438	0	0	0	0	0	0	0	0	0	0.95532227	0.044677734	0.33837891	0.22460938	-0.075683594	0.037597656	0	44330	0	0	0
343	344	344	Category E	0.047851563	-0.011962891	-0.85180664	-0.056152344	-0.15332031	0.47460938	-7.98	0	10/3/2018	10	3	2018	2:43:24	9804	0.9	2	43	24	0	0.059570313	3.5175293	-0.11157227	-0.007324219	-0.94897461	19.916504	0.18676758	0	0	0	0	0	0	0	0	0	0.95556641	0.044433594	0.26123047	0.15942383	-0.004394531	0.097167969	0	44330	0	0	0
344	345	345	Category E	-0.26391602	-0.011962891	-0.85180664	-0.070556641	-0.15429688	0.47021484	-8.1	0	10/3/2018	10	3	2018	2:43:25	9805	0	2	43	25	0	0.059570313	3.5175293	-0.11523438	-0.008300781	-0.94677734	28.578613	0.17626953	0	0	0	0	0	0	0	0	0	0.95385742	0.046142578	0.24707031	-0.1484375	-0.003417969	0.094970703	0	44330	0	0	0
345	346	346	Category E	-0.29980469	0.10791016	-0.79199219	-0.072998047	-0.13452148	0.47875977	-7.98	0	10/3/2018	10	3	2018	2:43:25	9805	0.1	2	43	25	0	0.059570313	3.5175293	-0.11621094	-0.007568359	-0.94165039	30.729736	0.26342773	0	0	0	0	0	0	0	0	0	0.94873047	0.051269531	0.44873047	-0.18334961	0.11547852	0.1496582	0	44330	0	0	0
346	347	347	Category E	-0.27587891	0.035888672	-1.3198242	-0.084716797	-0.12426758	0.47973633	-7.98	0	10/3/2018	10	3	2018	2:43:25	9805	0.2	2	43	25	0	0.059570313	3.5175293	-0.11694336	-0.009033203	-0.94555664	24.798828	0.40869141	0	0	0	0	0	0	0	0	0	0.95288086	0.047119141	0.57763672	-0.15869141	0.044921875	-0.37402344	0	44330	0	0	0
347	348	348	Category E	-0.095947266	0.095947266	-0.95996094	-0.031738281	-0.14111328	0.48022461	-7.98	0	10/3/2018	10	3	2018	2:43:25	9805	0.3	2	43	25	0	0.059570313	3.5175293	-0.11352539	-0.010986328	-0.93017578	22.365967	0.11254883	0	0	0	0	0	0	0	0	0	0.93725586	0.062744141	0.15429688	0.017578125	0.10693359	-0.029541016	0	44330	0	0	0
348	349	349	Category E	-0.27587891	0.16796875	-1.0319824	0.026123047	-0.14013672	0.48071289	-7.86	0	10/3/2018	10	3	2018	2:43:25	9805	0.4	2	43	25	0	0.059570313	3.5175293	-0.11401367	-0.011962891	-0.93823242	25.090332	0.25952148	0	0	0	0	0	0	0	0	0	0.94506836	0.054931641	0.43554688	-0.16162109	0.17993164	-0.093505859	0	44330	0	0	0
349	350	350	Category E	-0.20385742	-0.011962891	-0.89990234	0.02734375	-0.15527344	0.4753418	-7.86	0	10/3/2018	10	3	2018	2:43:25	9805	0.5	2	43	25	0	0.059570313	3.5175293	-0.11767578	-0.008056641	-0.92651367	29.745117	0.090087891	0	0	0	0	0	0	0	0	0	0.93408203	0.065917969	0.11645508	-0.0859375	-0.003662109	0.026611328	0	44330	0	0	0
350	351	351	Category E	-0.39599609	-0.047851563	-0.81591797	0.022705078	-0.18237305	0.46679688	-7.98	0	10/3/2018	10	3	2018	2:43:25	9805	0.6	2	43	25	0	0.059570313	3.5175293	-0.12255859	-0.012939453	-0.93310547	28.835938	0.29931641	0	0	0	0	0	0	0	0	0	0.94140625	0.05859375	0.42529297	-0.27319336	-0.034667969	0.1171875	0	44330	0	0	0
351	352	352	Category E	-0.2878418	-0.047851563	-1.0559082	-0.007080078	-0.17773438	0.46704102	-7.98	0	10/3/2018	10	3	2018	2:43:25	9805	0.7	2	43	25	0	0.059570313	3.5175293	-0.12402344	-0.013427734	-0.94238281	26.856445	0.2019043	0	0	0	0	0	0	0	0	0	0.95068359	0.049316406	0.3112793	-0.16357422	-0.034179688	-0.11328125	0	44330	0	0	0
352	353	353	Category E	-0.16796875	-0.11987305	-0.92382813	-0.01171875	-0.15429688	0.47753906	-7.98	0	10/3/2018	10	3	2018	2:43:25	9805	0.8	2	43	25	0	0.060302734	3.4853027	-0.1262207	-0.012939453	-0.93310547	27.378662	0.11474609	0	0	0	0	0	0	0	0	0	0.94189453	0.058105469	0.15771484	-0.041503906	-0.10668945	0.009277344	0	44330	0	0	0
353	354	354	Category E	-0.19189453	0.023925781	-0.88793945	-0.024902344	-0.12719727	0.48681641	-7.86	0	10/3/2018	10	3	2018	2:43:25	9805	0.9	2	43	25	0	0.060302734	3.4853027	-0.1328125	-0.011474609	-0.94287109	23.808594	0.088134766	0	0	0	0	0	0	0	0	0	0.95239258	0.047607422	0.1496582	-0.058837891	0.035400391	0.054931641	0	44330	0	0	0
354	355	355	Category E	-0.41992188	0.011962891	-0.82788086	-0.050537109	-0.10864258	0.48779297	-7.98	0	10/3/2018	10	3	2018	2:43:26	9806	0	2	43	26	0	0.060302734	3.4853027	-0.13305664	-0.009521484	-0.93188477	15.702148	0.30566406	0	0	0	0	0	0	0	0	0	0.94140625	0.05859375	0.41235352	-0.28662109	0.021484375	0.10400391	0	44330	0	0	0
355	356	356	Category E	-0.20385742	0.083984375	-1.1518555	-0.086425781	-0.11279297	0.47900391	-8.47	0	10/3/2018	10	3	2018	2:43:26	9806	0.1	2	43	26	0	0.060302734	3.4853027	-0.13745117	-0.01171875	-0.93896484	10.02002	0.24243164	0	0	0	0	0	0	0	0	0	0.94897461	0.051025391	0.37475586	-0.066162109	0.095703125	-0.21264648	0	44330	0	0	0
356	357	357	Category E	-0.19189453	0.023925781	-0.88793945	-0.032958984	-0.13330078	0.48144531	-8.84	0	10/3/2018	10	3	2018	2:43:26	9806	0.2	2	43	26	0	0.060302734	3.4853027	-0.14111328	-0.011962891	-0.93383789	5.5617676	0.077148438	0	0	0	0	0	0	0	0	0	0.94458008	0.055419922	0.13232422	-0.050537109	0.035888672	0.045898438	0	44330	0	0	0
357	358	358	Category E	-0.19189453	0.083984375	-0.89990234	-0.030029297	-0.14550781	0.47607422	-9.21	0	10/3/2018	10	3	2018	2:43:26	9806	0.3	2	43	26	0	0.060302734	3.4853027	-0.14672852	-0.011230469	-0.93798828	0.54516602	0.11206055	0	0	0	0	0	0	0	0	0	0.94946289	0.050537109	0.1784668	-0.044921875	0.095214844	0.038085938	0	44330	0	0	0
358	359	359	Category E	-0.25195313	-0.047851563	-0.75585938	-0.011962891	-0.15454102	0.4765625	-8.96	0	10/3/2018	10	3	2018	2:43:26	9806	0.4	2	43	26	0	0.060302734	3.4853027	-0.15185547	-0.012207031	-0.9453125	4.4313965	0.21704102	0	0	0	0	0	0	0	0	0	0.95751953	0.042480469	0.32495117	-0.099853516	-0.035400391	0.18945313	0	44330	0	0	0
359	360	360	Category E	-0.16796875	-0.047851563	-1.1518555	-0.010742188	-0.17382813	0.4699707	-8.59	0	10/3/2018	10	3	2018	2:43:26	9806	0.5	2	43	26	0	0.060302734	3.4853027	-0.15380859	-0.010986328	-0.93432617	4.8151855	0.22070313	0	0	0	0	0	0	0	0	0	0.94702148	0.052978516	0.26782227	-0.013916016	-0.036621094	-0.21728516	0	44330	0	0	0
360	361	361	Category E	-0.035888672	-0.035888672	-0.87597656	-0.011962891	-0.15991211	0.47631836	-8.35	0	10/3/2018	10	3	2018	2:43:26	9806	0.6	2	43	26	0	0.060302734	3.4853027	-0.1550293	-0.014648438	-0.94555664	0.18164063	0.13964844	0	0	0	0	0	0	0	0	0	0.95825195	0.041748047	0.20996094	0.11914063	-0.020996094	0.069580078	0	44330	0	0	0
361	362	362	Category E	-0.38378906	-0.13183594	-0.99584961	-0.019775391	-0.14404297	0.47875977	-8.22	0	10/3/2018	10	3	2018	2:43:26	9806	0.7	2	43	26	0	0.060302734	3.4853027	-0.15454102	-0.014404297	-0.93505859	0.040771484	0.2644043	0	0	0	0	0	0	0	0	0	0.94799805	0.052001953	0.40698242	-0.22900391	-0.1171875	-0.060546875	0	44330	0	0	0
362	363	363	Category E	-0.16796875	0.14379883	-0.83984375	-0.063232422	-0.13305664	0.48095703	-8.22	0	10/3/2018	10	3	2018	2:43:26	9806	0.8	2	43	26	0	0.060302734	3.4853027	-0.16113281	-0.012939453	-0.93969727	2.4243164	0.18603516	0	0	0	0	0	0	0	0	0	0.95361328	0.046386719	0.26342773	-0.006591797	0.15673828	0.099853516	0	44330	0	0	0
363	364	364	Category E	-0.13183594	-0.13183594	-1.0559082	-0.13085938	-0.090576172	0.48046875	-8.35	0	10/3/2018	10	3	2018	2:43:26	9806	0.9	2	43	26	0	0.060302734	3.4853027	-0.16235352	-0.013427734	-0.93432617	2.5524902	0.17211914	0	0	0	0	0	0	0	0	0	0.94848633	0.051513672	0.27026367	0.030517578	-0.11816406	-0.12133789	0	44330	0	0	0
364	365	365	Category E	-0.16796875	0.047851563	-0.91186523	-0.11083984	-0.091796875	0.48095703	-8.22	0	10/3/2018	10	3	2018	2:43:27	9807	0	2	43	27	0	0.060302734	3.4853027	-0.16381836	-0.011962891	-0.92114258	1.2106934	0.060791016	0	0	0	0	0	0	0	0	0	0.93579102	0.064208984	0.073486328	-0.00390625	0.059814453	0.009277344	0	44330	0	0	0
365	366	366	Category E	-0.13183594	-0.011962891	-0.98388672	-0.059326172	-0.10522461	0.48876953	-8.35	0	10/3/2018	10	3	2018	2:43:27	9807	0.1	2	43	27	0	0.060302734	3.4853027	-0.16552734	-0.012207031	-0.9362793	1.9304199	0.058105469	0	0	0	0	0	0	0	0	0	0.95092773	0.049072266	0.081542969	0.033691406	0.000244141	-0.047363281	0	44330	0	0	0
366	367	367	Category E	-0.14379883	-0.095947266	-0.85180664	-0.037353516	-0.13085938	0.4777832	-8.59	0	10/3/2018	10	3	2018	2:43:27	9807	0.2	2	43	27	0	0.060302734	3.4853027	-0.16601563	-0.012939453	-0.92675781	6.7629395	0.11376953	0	0	0	0	0	0	0	0	0	0.94165039	0.058349609	0.17993164	0.022216797	-0.082763672	0.074951172	0	44330	0	0	0
367	368	368	Category E	-0.13183594	-0.059814453	-1.0078125	-0.034179688	-0.17285156	0.47045898	-8.47	0	10/3/2018	10	3	2018	2:43:27	9807	0.3	2	43	27	0	0.060302734	3.4853027	-0.17578125	-0.013183594	-0.93017578	9.6376953	0.1003418	0	0	0	0	0	0	0	0	0	0.94677734	0.053222656	0.16796875	0.043945313	-0.046386719	-0.077392578	0	44330	0	0	0
368	369	369	Category E	-0.16796875	-0.035888672	-1.0078125	-0.034179688	-0.17602539	0.47045898	-8.59	0	10/3/2018	10	3	2018	2:43:27	9807	0.4	2	43	27	0	0.060302734	3.4853027	-0.18017578	-0.013671875	-0.93554688	6.0715332	0.076416016	0	0	0	0	0	0	0	0	0	0.95288086	0.047119141	0.10668945	0.012207031	-0.021972656	-0.072021484	0	44330	0	0	0
369	370	370	Category E	-0.095947266	-0.11987305	-0.94799805	-0.015869141	-0.16162109	0.47119141	-8.59	0	10/3/2018	10	3	2018	2:43:27	9807	0.5	2	43	27	0	0.060302734	3.4853027	-0.18041992	-0.014160156	-0.92944336	2.8352051	0.13647461	0	0	0	0	0	0	0	0	0	0.94702148	0.052978516	0.20849609	0.084472656	-0.10546875	-0.018310547	0	44330	0	0	0
370	371	371	Category E	-0.34790039	-0.071777344	-0.88793945	-0.037841797	-0.14990234	0.47729492	-8.71	0	10/3/2018	10	3	2018	2:43:27	9807	0.6	2	43	27	0	0.060302734	3.4853027	-0.18286133	-0.015380859	-0.94262695	2.7780762	0.18261719	0	0	0	0	0	0	0	0	0	0.96044922	0.039550781	0.27587891	-0.16479492	-0.056152344	0.0546875	0	44330	0	0	0
371	372	372	Category E	-0.2878418	0	-0.75585938	-0.063476563	-0.11108398	0.48754883	-8.84	0	10/3/2018	10	3	2018	2:43:27	9807	0.7	2	43	27	0	0.060302734	3.4853027	-0.18017578	-0.015625	-0.93310547	1.371582	0.20776367	0	0	0	0	0	0	0	0	0	0.95043945	0.049560547	0.30029297	-0.10742188	0.015625	0.17724609	0	44330	0	0	0
372	373	373	Category E	-0.20385742	0	-1.0917969	-0.079589844	-0.097167969	0.48144531	-9.08	0	10/3/2018	10	3	2018	2:43:27	9807	0.8	2	43	27	0	0.060302734	3.4853027	-0.18896484	-0.01171875	-0.94067383	1.9899902	0.15209961	0	0	0	0	0	0	0	0	0	0.95947266	0.040527344	0.17749023	-0.014648438	0.01171875	-0.15087891	0	44330	0	0	0
373	374	374	Category E	-0.083984375	0.059814453	-0.87597656	-0.044433594	-0.12255859	0.48168945	-9.08	0	10/3/2018	10	3	2018	2:43:27	9807	0.9	2	43	27	0	0.060302734	3.4853027	-0.19799805	-0.014160156	-0.92724609	4.3942871	0.14526367	0	0	0	0	0	0	0	0	0	0.94848633	0.051513672	0.23950195	0.11401367	0.073974609	0.051269531	0	44330	0	0	0
374	375	375	Category E	-0.25195313	-0.035888672	-0.49194336	-0.031738281	-0.13574219	0.48046875	-8.84	0	10/3/2018	10	3	2018	2:43:28	9808	0	2	43	28	0	0.060302734	3.4853027	-0.2019043	-0.015380859	-0.92626953	3.4589844	0.43774414	0	0	0	0	0	0	0	0	0	0.94824219	0.051757813	0.50463867	-0.049804688	-0.020263672	0.43432617	0	44330	0	0	0
375	376	376	Category E	-0.29980469	-0.14379883	-0.50390625	-0.029052734	-0.14916992	0.47753906	-9.08	0	10/3/2018	10	3	2018	2:43:28	9808	0.1	2	43	28	0	0.060302734	3.4853027	-0.20092773	-0.014648438	-0.9375	0.52905273	0.46313477	0	0	0	0	0	0	0	0	0	0.95898438	0.041015625	0.66137695	-0.098632813	-0.12890625	0.43359375	0	44330	0	0	0
376	377	377	Category E	-0.17993164	-0.11987305	-1.079834	-0.028076172	-0.16235352	0.47583008	-8.96	0	10/3/2018	10	3	2018	2:43:28	9808	0.2	2	43	28	0	0.060302734	3.4853027	-0.19580078	-0.019775391	-0.92797852	0.075927734	0.18237305	0	0	0	0	0	0	0	0	0	0.94873047	0.051269531	0.26757813	0.015869141	-0.099853516	-0.15161133	0	44330	0	0	0
377	378	378	Category E	-0.17993164	-0.10791016	-0.95996094	-0.027587891	-0.15795898	0.47705078	-8.84	0	10/3/2018	10	3	2018	2:43:28	9808	0.3	2	43	28	0	0.060302734	3.4853027	-0.20068359	-0.019775391	-0.93017578	0.33666992	0.095214844	0	0	0	0	0	0	0	0	0	0.95166016	0.048339844	0.13867188	0.020751953	-0.087890625	-0.029541016	0	44330	0	0	0
378	379	379	Category E	-0.19189453	-0.071777344	-0.88793945	-0.003173828	-0.14086914	0.48291016	-9.33	0	10/3/2018	10	3	2018	2:43:28	9808	0.4	2	43	28	0	0.060302734	3.4853027	-0.20532227	-0.023193359	-0.93188477	3.0544434	0.066894531	0	0	0	0	0	0	0	0	0	0.95458984	0.045410156	0.10595703	0.013427734	-0.048339844	0.043945313	0	44330	0	0	0
379	380	380	Category E	-0.16796875	-0.011962891	-0.86376953	-0.002685547	-0.14477539	0.48608398	-9.33	0	10/3/2018	10	3	2018	2:43:28	9808	0.5	2	43	28	0	0.060302734	3.4853027	-0.20581055	-0.022216797	-0.92260742	8.1687012	0.070800781	0	0	0	0	0	0	0	0	0	0.94555664	0.054443359	0.10742188	0.037841797	0.010253906	0.058837891	0	44330	0	0	0
380	381	381	Category E	-0.17993164	0.047851563	-1.2358398	-0.036865234	-0.14746094	0.47607422	-9.33	0	10/3/2018	10	3	2018	2:43:28	9808	0.6	2	43	28	0	0.060302734	3.4853027	-0.21044922	-0.022460938	-0.92529297	11.501465	0.31982422	0	0	0	0	0	0	0	0	0	0.94921875	0.05078125	0.41162109	0.030517578	0.0703125	-0.31030273	0	44330	0	0	0
381	382	382	Category E	-0.13183594	0.095947266	-0.91186523	-0.007568359	-0.14160156	0.47900391	-9.58	0	10/3/2018	10	3	2018	2:43:28	9808	0.7	2	43	28	0	0.060302734	3.4853027	-0.21313477	-0.021972656	-0.92602539	13.234863	0.14379883	0	0	0	0	0	0	0	0	0	0.95043945	0.049560547	0.21337891	0.081298828	0.11791992	0.014160156	0	44330	0	0	0
382	383	383	Category E	-0.21582031	-0.011962891	-0.86376953	-0.021240234	-0.17016602	0.47290039	-9.45	0	10/3/2018	10	3	2018	2:43:28	9808	0.8	2	43	28	0	0.060302734	3.4853027	-0.21679688	-0.023681641	-0.92333984	15.90332	0.060791016	0	0	0	0	0	0	0	0	0	0.94873047	0.051269531	0.072509766	0.000976563	0.01171875	0.059570313	0	44330	0	0	0
383	384	384	Category E	-0.13183594	0.023925781	-0.95996094	0.010742188	-0.17431641	0.46850586	-9.33	0	10/3/2018	10	3	2018	2:43:28	9808	0.9	2	43	28	0	0.060302734	3.4853027	-0.22167969	-0.021972656	-0.92163086	20.387207	0.10791016	0	0	0	0	0	0	0	0	0	0.94824219	0.051757813	0.17407227	0.08984375	0.045898438	-0.038085938	0	44330	0	0	0
384	385	385	Category E	-0.26391602	-0.071777344	-0.80395508	0.029541016	-0.19116211	0.46655273	-9.94	0	10/3/2018	10	3	2018	2:43:29	9809	0	2	43	29	0	0.060302734	3.4853027	-0.22802734	-0.024414063	-0.92651367	23.411865	0.13623047	0	0	0	0	0	0	0	0	0	0.95458984	0.045410156	0.20556641	-0.035644531	-0.047119141	0.12255859	0	44330	0	0	0
385	386	386	Category E	-0.19189453	-0.14379883	-1.1037598	0.071044922	-0.1953125	0.45532227	-10.31	0	10/3/2018	10	3	2018	2:43:29	9809	0.1	2	43	29	0	0.060302734	3.4853027	-0.2265625	-0.024414063	-0.92773438	21.787842	0.21533203	0	0	0	0	0	0	0	0	0	0.95532227	0.044677734	0.32983398	0.034667969	-0.11914063	-0.17578125	0	44330	0	0	0
386	387	387	Category E	-0.13183594	-0.047851563	-0.81591797	0.0859375	-0.17333984	0.46533203	-10.56	0	10/3/2018	10	3	2018	2:43:29	9809	0.2	2	43	29	0	0.060302734	3.4853027	-0.22509766	-0.028564453	-0.93041992	20.107422	0.14892578	0	0	0	0	0	0	0	0	0	0.95776367	0.042236328	0.22705078	0.093261719	-0.019042969	0.11450195	0	44330	0	0	0
387	388	388	Category E	-0.27587891	-0.13183594	-0.81591797	0.078125	-0.17260742	0.46899414	-10.68	0	10/3/2018	10	3	2018	2:43:29	9809	0.3	2	43	29	0	0.060302734	3.4853027	-0.22949219	-0.033203125	-0.92382813	19.429199	0.15307617	0	0	0	0	0	0	0	0	0	0.95239258	0.047607422	0.25268555	-0.046142578	-0.098388672	0.10791016	0	44330	0	0	0
388	389	389	Category E	-0.2878418	-0.059814453	-0.76782227	0.079589844	-0.16748047	0.46435547	-10.32	0	10/3/2018	10	3	2018	2:43:29	9809	0.4	2	43	29	0	0.060302734	3.4853027	-0.2331543	-0.034667969	-0.91992188	19.134766	0.16333008	0	0	0	0	0	0	0	0	0	0.94970703	0.050292969	0.23144531	-0.054443359	-0.024902344	0.15209961	0	44330	0	0	0
389	390	390	Category E	-0.31176758	-0.095947266	-1.079834	0.045410156	-0.16357422	0.47070313	-10.19	0	10/3/2018	10	3	2018	2:43:29	9809	0.5	2	43	29	0	0.060302734	3.4853027	-0.23413086	-0.03515625	-0.92163086	19.161377	0.18603516	0	0	0	0	0	0	0	0	0	0.95141602	0.048583984	0.29614258	-0.077392578	-0.060546875	-0.15795898	0	44330	0	0	0
390	391	391	Category E	-0.14379883	0.035888672	-0.97192383	0.038818359	-0.18432617	0.4621582	-10.07	0	10/3/2018	10	3	2018	2:43:29	9809	0.6	2	43	29	0	0.059326172	3.5126953	-0.23413086	-0.034667969	-0.92138672	14.402344	0.12524414	0	0	0	0	0	0	0	0	0	0.95141602	0.048583984	0.21142578	0.090332031	0.070556641	-0.050292969	0	44330	0	0	0
391	392	392	Category E	-0.19189453	0.10791016	-0.88793945	0.071044922	-0.19189453	0.4543457	-10.07	0	10/3/2018	10	3	2018	2:43:29	9809	0.7	2	43	29	0	0.059326172	3.5126953	-0.23413086	-0.033203125	-0.92236328	9.9450684	0.15136719	0	0	0	0	0	0	0	0	0	0.95214844	0.047851563	0.21801758	0.042236328	0.14111328	0.034423828	0	44330	0	0	0
392	393	393	Category E	-0.55175781	0.083984375	-0.95996094	0.09765625	-0.19824219	0.45483398	-10.32	0	10/3/2018	10	3	2018	2:43:29	9809	0.8	2	43	29	0	0.059326172	3.5126953	-0.23291016	-0.032470703	-0.91796875	10.16333	0.34179688	0	0	0	0	0	0	0	0	0	0.94775391	0.052246094	0.47680664	-0.31860352	0.11645508	-0.041748047	0	44330	0	0	0
393	394	394	Category E	-0.35986328	-0.035888672	-0.79199219	0.094726563	-0.19750977	0.45385742	-10.56	0	10/3/2018	10	3	2018	2:43:29	9809	0.9	2	43	29	0	0.059326172	3.5126953	-0.23657227	-0.032470703	-0.92382813	11.933105	0.18041992	0	0	0	0	0	0	0	0	0	0.95410156	0.045898438	0.25854492	-0.12304688	-0.003173828	0.13183594	0	44330	0	0	0
394	395	395	Category E	-0.2277832	0.083984375	-1.2478027	0.125	-0.19799805	0.44238281	-10.56	0	10/3/2018	10	3	2018	2:43:30	9810	0	2	43	30	0	0.059326172	3.5126953	-0.23657227	-0.034667969	-0.92578125	10.272949	0.34326172	0	0	0	0	0	0	0	0	0	0.95605469	0.043945313	0.44946289	0.008789063	0.11865234	-0.32177734	0	44330	0	0	0
395	396	396	Category E	-0.095947266	-0.10791016	-0.95996094	0.13647461	-0.18847656	0.44702148	-10.81	0	10/3/2018	10	3	2018	2:43:30	9810	0.1	2	43	30	0	0.059326172	3.5126953	-0.23461914	-0.037353516	-0.92602539	4.3581543	0.15917969	0	0	0	0	0	0	0	0	0	0.95605469	0.043945313	0.24291992	0.13867188	-0.0703125	-0.033691406	0	44330	0	0	0
396	397	397	Category E	-0.17993164	-0.14379883	-0.92382813	0.12792969	-0.20092773	0.44628906	-10.68	0	10/3/2018	10	3	2018	2:43:30	9810	0.2	2	43	30	0	0.059326172	3.5126953	-0.23730469	-0.040283203	-0.91943359	2.7319336	0.11816406	0	0	0	0	0	0	0	0	0	0.95043945	0.049560547	0.16503906	0.057373047	-0.10327148	-0.004150391	0	44330	0	0	0
397	398	398	Category E	-0.55175781	-0.083984375	-0.83984375	0.08203125	-0.18920898	0.46166992	-10.19	0	10/3/2018	10	3	2018	2:43:30	9810	0.3	2	43	30	0	0.059326172	3.5126953	-0.23950195	-0.041748047	-0.91674805	7.1914063	0.32397461	0	0	0	0	0	0	0	0	0	0.94848633	0.051513672	0.4309082	-0.31201172	-0.041992188	0.076904297	0	44330	0	0	0
398	399	399	Category E	-0.31176758	0.011962891	-0.80395508	0.032714844	-0.17529297	0.46899414	-9.94	0	10/3/2018	10	3	2018	2:43:30	9810	0.4	2	43	30	0	0.059326172	3.5126953	-0.24072266	-0.044921875	-0.91918945	9.3652344	0.14697266	0	0	0	0	0	0	0	0	0	0.95141602	0.048583984	0.24316406	-0.070800781	0.056884766	0.11523438	0	44330	0	0	0
399	400	400	Category E	-0.15576172	0	-1.1279297	0.003173828	-0.18994141	0.46386719	-10.07	0	10/3/2018	10	3	2018	2:43:30	9810	0.5	2	43	30	0	0.059326172	3.5126953	-0.23999023	-0.043212891	-0.92333984	5.3999023	0.2253418	0	0	0	0	0	0	0	0	0	0.95507813	0.044921875	0.33203125	0.084228516	0.043212891	-0.2043457	0	44330	0	0	0
400	401	401	Category E	-0.059814453	0.059814453	-0.99584961	0.059082031	-0.18457031	0.46337891	-10.19	0	10/3/2018	10	3	2018	2:43:30	9810	0.6	2	43	30	0	0.059326172	3.5126953	-0.23925781	-0.042236328	-0.92138672	6.6235352	0.21948242	0	0	0	0	0	0	0	0	0	0.95288086	0.047119141	0.35595703	0.17944336	0.10205078	-0.07421875	0	44330	0	0	0
401	402	402	Category E	-0.32397461	-0.023925781	-0.82788086	0.087646484	-0.18408203	0.45483398	-10.44	0	10/3/2018	10	3	2018	2:43:30	9810	0.7	2	43	30	0	0.059326172	3.5126953	-0.24414063	-0.043212891	-0.92114258	12.072754	0.12426758	0	0	0	0	0	0	0	0	0	0.95410156	0.045898438	0.19238281	-0.079589844	0.019287109	0.093261719	0	44330	0	0	0
402	403	403	Category E	-0.10791016	-0.023925781	-0.70776367	0.098876953	-0.19702148	0.44897461	-10.93	0	10/3/2018	10	3	2018	2:43:30	9810	0.8	2	43	30	0	0.059326172	3.5126953	-0.24438477	-0.04296875	-0.91821289	15.894043	0.25170898	0	0	0	0	0	0	0	0	0	0.95117188	0.048828125	0.36621094	0.13647461	0.019042969	0.21044922	0	44330	0	0	0
403	404	404	Category E	-0.27587891	-0.059814453	-0.69580078	0.14257813	-0.19824219	0.44458008	-10.68	0	10/3/2018	10	3	2018	2:43:30	9810	0.9	2	43	30	0	0.059326172	3.5126953	-0.24462891	-0.045166016	-0.92114258	16.069092	0.22802734	0	0	0	0	0	0	0	0	0	0.95410156	0.045898438	0.27124023	-0.031005859	-0.014404297	0.2253418	0	44330	0	0	0
404	405	405	Category E	-0.14379883	-0.047851563	-1.2958984	0.16992188	-0.16821289	0.44506836	-10.56	0	10/3/2018	10	3	2018	2:43:31	9811	0	2	43	31	0	0.059326172	3.5126953	-0.24438477	-0.046142578	-0.92089844	11.756592	0.38793945	0	0	0	0	0	0	0	0	0	0.95385742	0.046142578	0.47729492	0.10058594	-0.001464844	-0.37475586	0	44330	0	0	0
405	406	406	Category E	-0.035888672	-0.059814453	-0.89990234	0.18115234	-0.16088867	0.44140625	-10.81	0	10/3/2018	10	3	2018	2:43:31	9811	0.1	2	43	31	0	0.059326172	3.5126953	-0.24560547	-0.049072266	-0.92114258	12.264404	0.21118164	0	0	0	0	0	0	0	0	0	0.95458984	0.045410156	0.24169922	0.2097168	-0.010498047	0.021240234	0	44330	0	0	0
406	407	407	Category E	-0.45581055	-0.21582031	-1.0439453	0.1484375	-0.17138672	0.45239258	-10.68	0	10/3/2018	10	3	2018	2:43:31	9811	0.2	2	43	31	0	0.059326172	3.5126953	-0.24536133	-0.048828125	-0.91699219	11.679443	0.296875	0	0	0	0	0	0	0	0	0	0.95043945	0.049560547	0.50415039	-0.21020508	-0.16674805	-0.12670898	0	44330	0	0	0
407	408	408	Category E	-0.35986328	-0.047851563	-0.74389648	0.058349609	-0.19262695	0.46313477	-10.56	0	10/3/2018	10	3	2018	2:43:31	9811	0.3	2	43	31	0	0.059326172	3.5126953	-0.24755859	-0.047119141	-0.91455078	8.2290039	0.20410156	0	0	0	0	0	0	0	0	0	0.94848633	0.051513672	0.28320313	-0.11206055	-0.000488281	0.1706543	0	44330	0	0	0
408	409	409	Category E	-0.3359375	-0.083984375	-1.0559082	0.062255859	-0.19091797	0.45996094	-10.68	0	10/3/2018	10	3	2018	2:43:31	9811	0.4	2	43	31	0	0.059326172	3.5126953	-0.24853516	-0.045410156	-0.91674805	5.3254395	0.16845703	0	0	0	0	0	0	0	0	0	0.95092773	0.049072266	0.26464844	-0.087158203	-0.038330078	-0.13891602	0	44330	0	0	0
409	410	410	Category E	-0.2277832	0.023925781	-1.1999512	0.0625	-0.19262695	0.46118164	-10.44	0	10/3/2018	10	3	2018	2:43:31	9811	0.5	2	43	31	0	0.059326172	3.5126953	-0.24804688	-0.044433594	-0.91601563	4.4306641	0.29248047	0	0	0	0	0	0	0	0	0	0.94995117	0.050048828	0.37255859	0.020263672	0.068359375	-0.28369141	0	44330	0	0	0
410	411	411	Category E	-0.14379883	0.10791016	-0.88793945	0.11303711	-0.17041016	0.46411133	-10.19	0	10/3/2018	10	3	2018	2:43:31	9811	0.6	2	43	31	0	0.059326172	3.5126953	-0.24902344	-0.041992188	-0.91430664	3.8391113	0.18505859	0	0	0	0	0	0	0	0	0	0.94848633	0.051513672	0.28173828	0.10522461	0.14990234	0.026367188	0	44330	0	0	0
411	412	412	Category E	-0.16796875	0.023925781	-0.81591797	0.11450195	-0.17236328	0.4609375	-10.19	0	10/3/2018	10	3	2018	2:43:31	9811	0.7	2	43	31	0	0.059326172	3.5126953	-0.24926758	-0.040771484	-0.91357422	1.1225586	0.14257813	0	0	0	0	0	0	0	0	0	0.94775391	0.052246094	0.24389648	0.081298828	0.064697266	0.09765625	0	44330	0	0	0
412	413	413	Category E	-0.41992188	-0.047851563	-0.87597656	0.12329102	-0.17993164	0.45483398	-10.32	0	10/3/2018	10	3	2018	2:43:31	9811	0.8	2	43	31	0	0.059326172	3.5126953	-0.2487793	-0.040527344	-0.91308594	0.81494141	0.17504883	0	0	0	0	0	0	0	0	0	0.94726563	0.052734375	0.21533203	-0.17089844	-0.007080078	0.037109375	0	44330	0	0	0
413	414	414	Category E	-0.2277832	-0.023925781	-0.7199707	0.12988281	-0.20947266	0.4440918	-10.44	0	10/3/2018	10	3	2018	2:43:31	9811	0.9	2	43	31	0	0.059326172	3.5126953	-0.25146484	-0.041748047	-0.91577148	0.7043457	0.19799805	0	0	0	0	0	0	0	0	0	0.95068359	0.049316406	0.23754883	0.023681641	0.017822266	0.19580078	0	44330	0	0	0
414	415	415	Category E	-0.10791016	0.047851563	-1.1398926	0.12011719	-0.17773438	0.45581055	-10.93	0	10/3/2018	10	3	2018	2:43:32	9812	0	2	43	32	0	0.059326172	3.5126953	-0.25146484	-0.044433594	-0.91650391	2.5805664	0.28100586	0	0	0	0	0	0	0	0	0	0.95141602	0.048583984	0.45922852	0.14355469	0.092285156	-0.22314453	0	44330	0	0	0
415	416	416	Category E	0.071777344	-0.13183594	-0.92382813	0.13818359	-0.15527344	0.45996094	-11.42	0	10/3/2018	10	3	2018	2:43:32	9812	0.1	2	43	32	0	0.059326172	3.5126953	-0.25048828	-0.046386719	-0.92211914	0.51196289	0.33349609	0	0	0	0	0	0	0	0	0	0.95678711	0.043212891	0.40942383	0.32226563	-0.085205078	-0.001464844	0	44330	0	0	0
416	417	417	Category E	-0.21582031	-0.023925781	-0.85180664	0.10791016	-0.15917969	0.46801758	-11.54	0	10/3/2018	10	3	2018	2:43:32	9812	0.2	2	43	32	0	0.059326172	3.5126953	-0.25	-0.044677734	-0.92578125	0.88110352	0.084228516	0	0	0	0	0	0	0	0	0	0.95996094	0.040039063	0.12915039	0.034179688	0.020751953	0.073974609	0	44330	0	0	0
417	418	418	Category E	-0.45581055	-0.16796875	-0.80395508	0.071289063	-0.15917969	0.4753418	-11.79	0	10/3/2018	10	3	2018	2:43:32	9812	0.3	2	43	32	0	0.059326172	3.5126953	-0.25097656	-0.044189453	-0.92114258	2.2519531	0.26635742	0	0	0	0	0	0	0	0	0	0.95581055	0.044189453	0.44580078	-0.20458984	-0.12353516	0.1171875	0	44330	0	0	0
418	419	419	Category E	-0.35986328	0	-0.73193359	0.035400391	-0.15014648	0.4765625	-11.66	0	10/3/2018	10	3	2018	2:43:32	9812	0.4	2	43	32	0	0.059326172	3.5126953	-0.2512207	-0.04296875	-0.92260742	4.4875488	0.22363281	0	0	0	0	0	0	0	0	0	0.95727539	0.042724609	0.34228516	-0.10839844	0.04296875	0.19067383	0	44330	0	0	0
419	420	420	Category E	-0.3359375	0.047851563	-1.1279297	0.021240234	-0.13916016	0.48242188	-11.66	0	10/3/2018	10	3	2018	2:43:32	9812	0.5	2	43	32	0	0.059326172	3.5126953	-0.25048828	-0.040283203	-0.92480469	5.4255371	0.23706055	0	0	0	0	0	0	0	0	0	0.95898438	0.041015625	0.3762207	-0.085205078	0.088134766	-0.20288086	0	44330	0	0	0
420	421	421	Category E	-0.095947266	0.011962891	-0.83984375	0.075195313	-0.15332031	0.47143555	-11.54	0	10/3/2018	10	3	2018	2:43:32	9812	0.6	2	43	32	0	0.059326172	3.5126953	-0.24975586	-0.039550781	-0.92553711	5.9936523	0.18359375	0	0	0	0	0	0	0	0	0	0.95947266	0.040527344	0.29125977	0.15380859	0.051513672	0.085693359	0	44330	0	0	0
421	422	422	Category E	-0.20385742	-0.095947266	-0.95996094	0.12402344	-0.14868164	0.46459961	-11.54	0	10/3/2018	10	3	2018	2:43:32	9812	0.7	2	43	32	0	0.059326172	3.5126953	-0.24975586	-0.039794922	-0.92163086	4.3435059	0.08203125	0	0	0	0	0	0	0	0	0	0.95556641	0.044433594	0.14038086	0.045898438	-0.055908203	-0.038085938	0	44330	0	0	0
422	423	423	Category E	-0.26391602	0.047851563	-0.77978516	0.18310547	-0.17797852	0.43725586	-11.66	0	10/3/2018	10	3	2018	2:43:32	9812	0.8	2	43	32	0	0.059326172	3.5126953	-0.25195313	-0.041748047	-0.92114258	3.265625	0.16772461	0	0	0	0	0	0	0	0	0	0.95581055	0.044189453	0.24267578	-0.01171875	0.089599609	0.14135742	0	44330	0	0	0
423	424	424	Category E	-0.46777344	-0.20385742	-1.2478027	0.19335938	-0.17675781	0.43457031	-11.79	0	10/3/2018	10	3	2018	2:43:32	9812	0.9	2	43	32	0	0.059326172	3.5126953	-0.25170898	-0.041748047	-0.91992188	1.7160645	0.42456055	0	0	0	0	0	0	0	0	0	0.95458984	0.045410156	0.70556641	-0.21582031	-0.16186523	-0.32763672	0	44330	0	0	0
424	425	425	Category E	-0.14379883	-0.011962891	-0.93579102	0.14672852	-0.16601563	0.45458984	-12.03	0	10/3/2018	10	3	2018	2:43:33	9813	0	2	43	33	0	0.059326172	3.5126953	-0.25244141	-0.042724609	-0.91943359	4.4570313	0.11425781	0	0	0	0	0	0	0	0	0	0.9543457	0.045654297	0.15576172	0.10864258	0.030761719	-0.016113281	0	44330	0	0	0
425	426	426	Category E	-0.19189453	-0.2277832	-1.0078125	0.16918945	-0.16577148	0.44335938	-11.91	0	10/3/2018	10	3	2018	2:43:33	9813	0.1	2	43	33	0	0.059326172	3.5126953	-0.2487793	-0.04296875	-0.92382813	4.7321777	0.21069336	0	0	0	0	0	0	0	0	0	0.95776367	0.042236328	0.32543945	0.056884766	-0.18457031	-0.083740234	0	44330	0	0	0
426	427	427	Category E	-0.61181641	-0.3359375	-0.79199219	0.10791016	-0.19873047	0.44995117	-11.79	0	10/3/2018	10	3	2018	2:43:33	9813	0.2	2	43	33	0	0.059326172	3.5126953	-0.24682617	-0.04296875	-0.921875	2.1484375	0.4855957	0	0	0	0	0	0	0	0	0	0.95532227	0.044677734	0.78759766	-0.36474609	-0.29272461	0.12988281	0	44330	0	0	0
427	428	428	Category E	-0.39599609	-0.023925781	-0.64794922	0.075439453	-0.19995117	0.45629883	-11.79	0	10/3/2018	10	3	2018	2:43:33	9813	0.3	2	43	33	0	0.059326172	3.5126953	-0.24804688	-0.042480469	-0.92236328	3.6079102	0.31225586	0	0	0	0	0	0	0	0	0	0.95605469	0.043945313	0.44091797	-0.14770508	0.018554688	0.27441406	0	44330	0	0	0
428	429	429	Category E	-0.35986328	0.13183594	-1.1638184	0.085205078	-0.18847656	0.4597168	-11.79	0	10/3/2018	10	3	2018	2:43:33	9813	0.4	2	43	33	0	0.059570313	3.491748	-0.24829102	-0.041503906	-0.92041016	7.1057129	0.31884766	0	0	0	0	0	0	0	0	0	0.95410156	0.045898438	0.52807617	-0.11132813	0.17333984	-0.24316406	0	44330	0	0	0
429	430	430	Category E	-0.19189453	0.023925781	-0.88793945	0.17480469	-0.19628906	0.43554688	-11.91	0	10/3/2018	10	3	2018	2:43:33	9813	0.5	2	43	33	0	0.059570313	3.491748	-0.24682617	-0.041259766	-0.92749023	9.0473633	0.093994141	0	0	0	0	0	0	0	0	0	0.96069336	0.039306641	0.15991211	0.054931641	0.065185547	0.039550781	0	44330	0	0	0
430	431	431	Category E	-0.39599609	0.083984375	-0.89990234	0.21166992	-0.18383789	0.42578125	-11.91	0	10/3/2018	10	3	2018	2:43:33	9813	0.6	2	43	33	0	0.059570313	3.491748	-0.24389648	-0.039794922	-0.92651367	15.781494	0.19775391	0	0	0	0	0	0	0	0	0	0.95898438	0.041015625	0.30273438	-0.15185547	0.1237793	0.026611328	0	44330	0	0	0
431	432	432	Category E	-0.19189453	0.011962891	-0.70776367	0.23510742	-0.19384766	0.41699219	-11.79	0	10/3/2018	10	3	2018	2:43:33	9813	0.7	2	43	33	0	0.059570313	3.491748	-0.24365234	-0.039794922	-0.92626953	21	0.23046875	0	0	0	0	0	0	0	0	0	0.95874023	0.041259766	0.32250977	0.051757813	0.051757813	0.21850586	0	44330	0	0	0
432	433	433	Category E	-0.45581055	-0.11987305	-1.3798828	0.26074219	-0.16894531	0.40722656	-11.42	0	10/3/2018	10	3	2018	2:43:33	9813	0.8	2	43	33	0	0.059570313	3.491748	-0.24829102	-0.044433594	-0.9284668	20.291016	0.50219727	0	0	0	0	0	0	0	0	0	0.9621582	0.037841797	0.73364258	-0.20727539	-0.075195313	-0.45117188	0	44330	0	0	0
433	434	434	Category E	-0.19189453	-0.16796875	-1.0439453	0.24682617	-0.16064453	0.41699219	-11.17	0	10/3/2018	10	3	2018	2:43:33	9813	0.9	2	43	33	0	0.059570313	3.491748	-0.24389648	-0.045898438	-0.93188477	11.206299	0.17333984	0	0	0	0	0	0	0	0	0	0.96435547	0.035644531	0.28588867	0.052001953	-0.12182617	-0.11181641	0	44330	0	0	0
434	435	435	Category E	-0.26391602	-0.19189453	-0.85180664	0.25439453	-0.16015625	0.41235352	-11.05	0	10/3/2018	10	3	2018	2:43:34	9814	0	2	43	34	0	0.059570313	3.491748	-0.24316406	-0.047119141	-0.9375	8.6569824	0.16943359	0	0	0	0	0	0	0	0	0	0.96972656	0.030273438	0.25097656	-0.020507813	-0.14453125	0.085693359	0	44330	0	0	0
435	436	436	Category E	-0.43188477	-0.15576172	-0.6237793	0.20141602	-0.17675781	0.43066406	-11.05	0	10/3/2018	10	3	2018	2:43:34	9814	0.1	2	43	34	0	0.059570313	3.491748	-0.24145508	-0.047363281	-0.9309082	13.934082	0.37695313	0	0	0	0	0	0	0	0	0	0.96289063	0.037109375	0.60546875	-0.19018555	-0.1081543	0.30712891	0	44330	0	0	0
436	437	437	Category E	-0.37182617	-0.095947266	-0.671875	0.1328125	-0.17016602	0.45727539	-11.3	0	10/3/2018	10	3	2018	2:43:34	9814	0.2	2	43	34	0	0.059570313	3.491748	-0.24389648	-0.044921875	-0.92504883	16.570313	0.28808594	0	0	0	0	0	0	0	0	0	0.95776367	0.042236328	0.43164063	-0.12768555	-0.05078125	0.25317383	0	44330	0	0	0
437	438	438	Category E	-0.27587891	-0.15576172	-1.1037598	0.12060547	-0.18066406	0.45092773	-11.54	0	10/3/2018	10	3	2018	2:43:34	9814	0.3	2	43	34	0	0.059570313	3.491748	-0.24438477	-0.042724609	-0.92724609	15.786865	0.21142578	0	0	0	0	0	0	0	0	0	0.95996094	0.040039063	0.3203125	-0.03125	-0.11279297	-0.17626953	0	44330	0	0	0
438	439	439	Category E	-0.19189453	0.071777344	-1.079834	0.15478516	-0.18017578	0.44628906	-11.42	0	10/3/2018	10	3	2018	2:43:34	9814	0.4	2	43	34	0	0.059570313	3.491748	-0.23950195	-0.039550781	-0.93017578	13.294189	0.19238281	0	0	0	0	0	0	0	0	0	0.96118164	0.038818359	0.30883789	0.047607422	0.11132813	-0.14941406	0	44330	0	0	0
439	440	440	Category E	-0.11987305	0.047851563	-0.99584961	0.20288086	-0.16552734	0.43676758	-11.3	0	10/3/2018	10	3	2018	2:43:34	9814	0.5	2	43	34	0	0.059570313	3.491748	-0.23852539	-0.040771484	-0.93115234	12.73584	0.16137695	0	0	0	0	0	0	0	0	0	0.9621582	0.037841797	0.27172852	0.11865234	0.088623047	-0.064453125	0	44330	0	0	0
440	441	441	Category E	-0.43188477	-0.13183594	-0.86376953	0.22949219	-0.13818359	0.43530273	-11.17	0	10/3/2018	10	3	2018	2:43:34	9814	0.6	2	43	34	0	0.059570313	3.491748	-0.23950195	-0.041748047	-0.92553711	14.485352	0.22094727	0	0	0	0	0	0	0	0	0	0.95703125	0.04296875	0.34399414	-0.19213867	-0.08984375	0.061767578	0	44330	0	0	0
441	442	442	Category E	-0.39599609	-0.095947266	-0.75585938	0.23095703	-0.12524414	0.43554688	-10.93	0	10/3/2018	10	3	2018	2:43:34	9814	0.7	2	43	34	0	0.059570313	3.491748	-0.24023438	-0.042236328	-0.92626953	12.745117	0.23706055	0	0	0	0	0	0	0	0	0	0.95800781	0.041992188	0.37988281	-0.15551758	-0.053466797	0.17041016	0	44330	0	0	0
442	443	443	Category E	-0.17993164	-0.035888672	-1.079834	0.24902344	-0.11816406	0.42504883	-11.17	0	10/3/2018	10	3	2018	2:43:34	9814	0.8	2	43	34	0	0.059570313	3.491748	-0.23754883	-0.042236328	-0.93017578	8.833252	0.16040039	0	0	0	0	0	0	0	0	0	0.9609375	0.0390625	0.21386719	0.057617188	0.006347656	-0.14941406	0	44330	0	0	0
443	444	444	Category E	-0.11987305	-0.20385742	-1.0319824	0.26904297	-0.10424805	0.42602539	-11.3	0	10/3/2018	10	3	2018	2:43:34	9814	0.9	2	43	34	0	0.059570313	3.491748	-0.23681641	-0.040527344	-0.9309082	9.5119629	0.22485352	0	0	0	0	0	0	0	0	0	0.96142578	0.038574219	0.38134766	0.11694336	-0.16308594	-0.10083008	0	44330	0	0	0
444	445	445	Category E	-0.26391602	-0.20385742	-0.93579102	0.24902344	-0.13549805	0.4206543	-11.42	0	10/3/2018	10	3	2018	2:43:35	9815	0	2	43	35	0	0.059570313	3.491748	-0.23583984	-0.039794922	-0.93041992	15.000977	0.16625977	0	0	0	0	0	0	0	0	0	0.96069336	0.039306641	0.19702148	-0.027832031	-0.16381836	-0.005126953	0	44330	0	0	0
445	446	446	Category E	-0.10791016	0.023925781	-0.64794922	0.21020508	-0.14501953	0.43774414	-11.54	0	10/3/2018	10	3	2018	2:43:35	9815	0.1	2	43	35	0	0.059570313	3.491748	-0.23461914	-0.038574219	-0.92626953	21.67334	0.31225586	0	0	0	0	0	0	0	0	0	0.95629883	0.043701172	0.46777344	0.12670898	0.0625	0.27832031	0	44330	0	0	0
446	447	447	Category E	-0.32397461	0.023925781	-0.64794922	0.16650391	-0.15527344	0.45068359	-11.66	0	10/3/2018	10	3	2018	2:43:35	9815	0.2	2	43	35	0	0.059570313	3.491748	-0.23535156	-0.038330078	-0.92700195	23.752441	0.29931641	0	0	0	0	0	0	0	0	0	0.95703125	0.04296875	0.4296875	-0.088378906	0.062255859	0.27905273	0	44330	0	0	0
447	448	448	Category E	-0.21582031	0.083984375	-1.1879883	0.16381836	-0.17944336	0.44384766	-11.54	0	10/3/2018	10	3	2018	2:43:35	9815	0.3	2	43	35	0	0.059570313	3.491748	-0.23364258	-0.036132813	-0.92236328	21.087646	0.29199219	0	0	0	0	0	0	0	0	0	0.95214844	0.047851563	0.40356445	0.017822266	0.12011719	-0.26538086	0	44330	0	0	0
448	449	449	Category E	-0.11987305	0.047851563	-0.94799805	0.20996094	-0.18847656	0.42431641	-11.66	0	10/3/2018	10	3	2018	2:43:35	9815	0.4	2	43	35	0	0.059570313	3.491748	-0.23095703	-0.036376953	-0.92675781	20.669434	0.14111328	0	0	0	0	0	0	0	0	0	0.95581055	0.044189453	0.21679688	0.11108398	0.084228516	-0.020996094	0	44330	0	0	0
449	450	450	Category E	-0.17993164	0.071777344	-0.81591797	0.21557617	-0.16479492	0.42529297	-12.16	0	10/3/2018	10	3	2018	2:43:35	9815	0.5	2	43	35	0	0.059570313	3.491748	-0.22729492	-0.037109375	-0.92675781	19.328857	0.16259766	0	0	0	0	0	0	0	0	0	0.95507813	0.044921875	0.26733398	0.047363281	0.10888672	0.11083984	0	44330	0	0	0
450	451	451	Category E	-0.35986328	0.023925781	-0.82788086	0.22485352	-0.14428711	0.43481445	-12.28	0	10/3/2018	10	3	2018	2:43:35	9815	0.6	2	43	35	0	0.059570313	3.491748	-0.2265625	-0.037841797	-0.92260742	12.886475	0.17456055	0	0	0	0	0	0	0	0	0	0.95068359	0.049316406	0.28979492	-0.13305664	0.061767578	0.094726563	0	44330	0	0	0
451	452	452	Category E	-0.25195313	0.011962891	-0.7199707	0.23388672	-0.15356445	0.42919922	-12.4	0	10/3/2018	10	3	2018	2:43:35	9815	0.7	2	43	35	0	0.059570313	3.491748	-0.22827148	-0.038818359	-0.9206543	7.171875	0.20825195	0	0	0	0	0	0	0	0	0	0.94921875	0.05078125	0.27490234	-0.0234375	0.05078125	0.20068359	0	44330	0	0	0
452	453	453	Category E	-0.41992188	-0.083984375	-1.3078613	0.25976563	-0.14770508	0.41162109	-12.52	0	10/3/2018	10	3	2018	2:43:35	9815	0.8	2	43	35	0	0.059570313	3.491748	-0.22680664	-0.039550781	-0.92407227	4.5068359	0.43164063	0	0	0	0	0	0	0	0	0	0.95239258	0.047607422	0.62084961	-0.19287109	-0.044189453	-0.38354492	0	44330	0	0	0
453	454	454	Category E	-0.083984375	-0.15576172	-0.92382813	0.26293945	-0.14086914	0.4140625	-12.4	0	10/3/2018	10	3	2018	2:43:35	9815	0.9	2	43	35	0	0.059570313	3.491748	-0.22192383	-0.037597656	-0.92529297	3.3723145	0.18164063	0	0	0	0	0	0	0	0	0	0.95214844	0.047851563	0.25756836	0.13793945	-0.11791992	0.001464844	0	44330	0	0	0
454	455	455	Category E	-0.17993164	-0.19189453	-0.94799805	0.24414063	-0.16162109	0.41796875	-12.28	0	10/3/2018	10	3	2018	2:43:36	9816	0	2	43	36	0	0.059570313	3.491748	-0.22216797	-0.038085938	-0.92724609	0.41210938	0.16064453	0	0	0	0	0	0	0	0	0	0.95410156	0.045898438	0.21655273	0.042236328	-0.15356445	-0.020507813	0	44330	0	0	0
455	456	456	Category E	-0.26391602	-0.011962891	-0.79199219	0.20288086	-0.17529297	0.4296875	-12.15	0	10/3/2018	10	3	2018	2:43:36	9816	0.1	2	43	36	0	0.059570313	3.491748	-0.22338867	-0.040771484	-0.92163086	4.3105469	0.13867188	0	0	0	0	0	0	0	0	0	0.94921875	0.05078125	0.19897461	-0.040283203	0.028808594	0.12963867	0	44330	0	0	0
456	457	457	Category E	-0.23999023	-0.083984375	-0.7199707	0.18041992	-0.17456055	0.44018555	-12.15	0	10/3/2018	10	3	2018	2:43:36	9816	0.2	2	43	36	0	0.059570313	3.491748	-0.22436523	-0.039306641	-0.92480469	5.2368164	0.21020508	0	0	0	0	0	0	0	0	0	0.95239258	0.047607422	0.26489258	-0.015380859	-0.044433594	0.20483398	0	44330	0	0	0
457	458	458	Category E	-0.20385742	0	-1.079834	0.15136719	-0.19580078	0.44091797	-13.63	0	10/3/2018	10	3	2018	2:43:36	9816	0.3	2	43	36	0	0.059570313	3.491748	-0.22216797	-0.041015625	-0.92626953	3.2119141	0.15966797	0	0	0	0	0	0	0	0	0	0.95361328	0.046386719	0.21289063	0.018310547	0.041015625	-0.15332031	0	44330	0	0	0
458	459	459	Category E	-0.14379883	0.14379883	-1.0559082	0.17773438	-0.2097168	0.42211914	-14.98	0	10/3/2018	10	3	2018	2:43:36	9816	0.4	2	43	36	0	0.059570313	3.491748	-0.21875	-0.039306641	-0.9284668	0.80883789	0.23535156	0	0	0	0	0	0	0	0	0	0.95458984	0.045410156	0.38549805	0.074951172	0.18310547	-0.12719727	0	44330	0	0	0
459	460	460	Category E	-0.10791016	0.047851563	-0.92382813	0.21435547	-0.18505859	0.42358398	-15.84	0	10/3/2018	10	3	2018	2:43:36	9816	0.5	2	43	36	0	0.059570313	3.491748	-0.21704102	-0.039794922	-0.9284668	2.6000977	0.14013672	0	0	0	0	0	0	0	0	0	0.9543457	0.045654297	0.2019043	0.10913086	0.087646484	0.004638672	0	44330	0	0	0
460	461	461	Category E	-0.17993164	0.023925781	-0.91186523	0.23291016	-0.1574707	0.42480469	-16.83	0	10/3/2018	10	3	2018	2:43:36	9816	0.6	2	43	36	0	0.059570313	3.491748	-0.21435547	-0.040039063	-0.92895508	5.3466797	0.074707031	0	0	0	0	0	0	0	0	0	0.95410156	0.045898438	0.11572266	0.034423828	0.063964844	0.017089844	0	44330	0	0	0
461	462	462	Category E	-0.31176758	-0.059814453	-0.87597656	0.23510742	-0.12915039	0.4296875	-16.46	0	10/3/2018	10	3	2018	2:43:36	9816	0.7	2	43	36	0	0.059570313	3.491748	-0.21313477	-0.0390625	-0.93164063	8.0749512	0.11499023	0	0	0	0	0	0	0	0	0	0.95654297	0.043457031	0.17480469	-0.098388672	-0.020507813	0.055664063	0	44330	0	0	0
462	463	463	Category E	-0.19189453	-0.011962891	-0.76782227	0.24047852	-0.11938477	0.4309082	-16.83	0	10/3/2018	10	3	2018	2:43:36	9816	0.8	2	43	36	0	0.059570313	3.491748	-0.21362305	-0.037597656	-0.93139648	11.538574	0.16699219	0	0	0	0	0	0	0	0	0	0.95629883	0.043701172	0.21118164	0.021728516	0.025634766	0.16357422	0	44330	0	0	0
463	464	464	Category E	-0.19189453	-0.059814453	-0.92382813	0.2512207	-0.092773438	0.43310547	-17.93	0	10/3/2018	10	3	2018	2:43:36	9816	0.9	2	43	36	0	0.059570313	3.491748	-0.21533203	-0.039550781	-0.93066406	15.060059	0.031494141	0	0	0	0	0	0	0	0	0	0.95605469	0.043945313	0.050537109	0.0234375	-0.020019531	0.006835938	0	44330	0	0	0
464	465	465	Category E	0.035888672	-0.083984375	-1.1638184	0.27392578	-0.080566406	0.42358398	-18.42	0	10/3/2018	10	3	2018	2:43:37	9817	0	2	43	37	0	0.059570313	3.491748	-0.21118164	-0.037841797	-0.9296875	15.959717	0.34326172	0	0	0	0	0	0	0	0	0	0.95410156	0.045898438	0.52709961	0.24707031	-0.045898438	-0.23388672	0	44330	0	0	0
465	466	466	Category E	-0.035888672	-0.14379883	-0.93579102	0.26977539	-0.11303711	0.41772461	-18.67	0	10/3/2018	10	3	2018	2:43:37	9817	0.1	2	43	37	0	0.059570313	3.491748	-0.21020508	-0.039550781	-0.9309082	11.378662	0.203125	0	0	0	0	0	0	0	0	0	0.95507813	0.044921875	0.28344727	0.17431641	-0.10400391	-0.004638672	0	44330	0	0	0
466	467	467	Category E	-0.2277832	-0.011962891	-0.85180664	0.21630859	-0.140625	0.43603516	-18.79	0	10/3/2018	10	3	2018	2:43:37	9817	0.2	2	43	37	0	0.059570313	3.491748	-0.21118164	-0.037841797	-0.92895508	6.6948242	0.083007813	0	0	0	0	0	0	0	0	0	0.95336914	0.046630859	0.11938477	-0.016357422	0.025878906	0.077148438	0	44330	0	0	0
467	468	468	Category E	-0.29980469	-0.047851563	-0.65991211	0.16455078	-0.15942383	0.45043945	-20.63	0	10/3/2018	10	3	2018	2:43:37	9817	0.3	2	43	37	0	0.059570313	3.491748	-0.20703125	-0.033447266	-0.9284668	2.550293	0.28466797	0	0	0	0	0	0	0	0	0	0.9519043	0.048095703	0.37573242	-0.092529297	-0.014160156	0.26855469	0	44330	0	0	0
468	469	469	Category E	-0.16796875	-0.047851563	-1.3439941	0.15454102	-0.15942383	0.44824219	-22.85	0	10/3/2018	10	3	2018	2:43:37	9817	0.4	2	43	37	0	0.059570313	3.491748	-0.20385742	-0.032714844	-0.93530273	2.9367676	0.41040039	0	0	0	0	0	0	0	0	0	0.95776367	0.042236328	0.45947266	0.035888672	-0.014892578	-0.40844727	0	44330	0	0	0
469	470	470	Category E	-0.071777344	0.023925781	-1.0078125	0.171875	-0.16040039	0.44726563	-24.94	0	10/3/2018	10	3	2018	2:43:37	9817	0.5	2	43	37	0	0.059570313	3.491748	-0.20019531	-0.033203125	-0.93188477	14.490479	0.15966797	0	0	0	0	0	0	0	0	0	0.95361328	0.046386719	0.26147461	0.12841797	0.057128906	-0.075683594	0	44330	0	0	0
470	471	471	Category E	-0.13183594	0.023925781	-0.94799805	0.18530273	-0.13867188	0.44946289	-26.78	0	10/3/2018	10	3	2018	2:43:37	9817	0.6	2	43	37	0	0.059570313	3.491748	-0.20141602	-0.033447266	-0.9309082	26.089844	0.091796875	0	0	0	0	0	0	0	0	0	0.95288086	0.047119141	0.14404297	0.069580078	0.057373047	-0.016845703	0	44330	0	0	0
471	472	472	Category F	-0.56396484	-0.26391602	-1.0678711	0.086181641	-0.19824219	0.45361328	-27.88	0	10/3/2018	10	3	2018	3:52:08	13928	0	3	52	8	0	0.059570313	3.5175293	-0.19897461	-0.034667969	-0.9284668	32.227539	0.45263672	0	0	0	0	0	0	0	0	0	0.95019531	0.049804688	0.7331543	-0.36474609	-0.22900391	-0.13916016	0	44330	0	0	0
472	473	473	Category F	-0.19189453	-0.023925781	-1.223877	0.041748047	-0.20800781	0.45825195	-28.01	0	10/3/2018	10	3	2018	3:52:08	13928	0.099	3	52	8	0	0.059570313	3.5175293	-0.19799805	-0.03515625	-0.93383789	39.594238	0.29003906	0	0	0	0	0	0	0	0	0	0.95532227	0.044677734	0.30761719	0.006103516	0.011230469	-0.28979492	0	44330	0	0	0
473	474	474	Category F	-0.31176758	-0.13183594	-1.2478027	0.098144531	-0.15649414	0.46191406	-28.01	0	10/3/2018	10	3	2018	3:52:08	13928	0.199	3	52	8	0	0.059570313	3.5175293	-0.19287109	-0.034423828	-0.92919922	52.422119	0.35351563	0	0	0	0	0	0	0	0	0	0.94970703	0.050292969	0.53442383	-0.11865234	-0.097167969	-0.31835938	0	44330	0	0	0
474	475	475	Category F	-0.095947266	0.059814453	-0.70776367	-0.002197266	-0.13818359	0.48022461	-28.13	0	10/3/2018	10	3	2018	3:52:08	13928	0.3	3	52	8	0	0.059570313	3.5175293	-0.19360352	-0.032958984	-0.92749023	62.796875	0.2578125	0	0	0	0	0	0	0	0	0	0.94799805	0.052001953	0.41040039	0.09765625	0.092773438	0.21972656	0	44330	0	0	0
475	476	476	Category F	-0.2878418	0.083984375	-0.49194336	-0.016113281	-0.13183594	0.48095703	-28.13	0	10/3/2018	10	3	2018	3:52:08	13928	0.4	3	52	8	0	0.059570313	3.5175293	-0.19262695	-0.029785156	-0.92626953	62.328613	0.45898438	0	0	0	0	0	0	0	0	0	0.9465332	0.053466797	0.64331055	-0.094970703	0.11376953	0.43432617	0	44330	0	0	0
476	477	477	Category F	-0.21582031	0.035888672	-1.1159668	-0.089111328	-0.13745117	0.47241211	-27.88	0	10/3/2018	10	3	2018	3:52:08	13928	0.5	3	52	8	0	0.059570313	3.5175293	-0.18896484	-0.028564453	-0.93237305	63.393066	0.19628906	0	0	0	0	0	0	0	0	0	0.95166016	0.048339844	0.2746582	-0.026611328	0.064453125	-0.18334961	0	44330	0	0	0
477	478	478	Category F	-0.16796875	0.17993164	-1.0559082	-0.036865234	-0.17895508	0.46557617	-27.88	0	10/3/2018	10	3	2018	3:52:08	13928	0.6	3	52	8	0	0.059570313	3.5175293	-0.18457031	-0.026367188	-0.93676758	67.216309	0.23876953	0	0	0	0	0	0	0	0	0	0.95532227	0.044677734	0.34204102	0.016601563	0.20629883	-0.11889648	0	44330	0	0	0
478	479	479	Category F	-0.21582031	-0.095947266	-0.89990234	0.063232422	-0.16625977	0.46801758	-27.76	0	10/3/2018	10	3	2018	3:52:08	13928	0.7	3	52	8	0	0.059570313	3.5175293	-0.18457031	-0.024414063	-0.93408203	67.111572	0.084960938	0	0	0	0	0	0	0	0	0	0.95239258	0.047607422	0.13671875	-0.031005859	-0.071289063	0.034179688	0	44330	0	0	0
479	480	480	Category F	-0.23999023	-0.083984375	-0.671875	0.047607422	-0.19506836	0.46191406	-27.64	0	10/3/2018	10	3	2018	3:52:08	13928	0.8	3	52	8	0	0.059570313	3.5175293	-0.18505859	-0.026611328	-0.93066406	52.837646	0.27050781	0	0	0	0	0	0	0	0	0	0.94921875	0.05078125	0.37060547	-0.0546875	-0.057128906	0.25878906	0	44330	0	0	0
480	481	481	Category F	-0.11987305	0.035888672	-1.0559082	0.033447266	-0.18798828	0.46264648	-27.76	0	10/3/2018	10	3	2018	3:52:08	13928	0.9	3	52	8	0	0.059570313	3.5175293	-0.18505859	-0.02734375	-0.93432617	38.780518	0.15185547	0	0	0	0	0	0	0	0	0	0.95288086	0.047119141	0.25024414	0.065185547	0.063232422	-0.12133789	0	44330	0	0	0
481	482	482	Category F	-0.11987305	-0.035888672	-1.1398926	0.01953125	-0.16918945	0.46801758	-27.64	0	10/3/2018	10	3	2018	3:52:09	13929	0	3	52	9	0	0.059570313	3.5175293	-0.17993164	-0.026367188	-0.93603516	34.847412	0.21240234	0	0	0	0	0	0	0	0	0	0.95361328	0.046386719	0.27319336	0.060058594	-0.009277344	-0.20361328	0	44330	0	0	0
482	483	483	Category F	-0.047851563	0.11987305	-0.75585938	-0.019775391	-0.17333984	0.46875	-27.39	0	10/3/2018	10	3	2018	3:52:09	13929	0.1	3	52	9	0	0.059570313	3.5175293	-0.17749023	-0.026123047	-0.93798828	27.560791	0.2668457	0	0	0	0	0	0	0	0	0	0.95483398	0.045166016	0.45776367	0.12963867	0.14599609	0.18212891	0	44330	0	0	0
483	484	484	Category F	-0.19189453	0	-0.671875	-0.087158203	-0.13549805	0.47949219	-27.27	0	10/3/2018	10	3	2018	3:52:09	13929	0.2	3	52	9	0	0.059570313	3.5175293	-0.17822266	-0.024658203	-0.93432617	11.682861	0.26391602	0	0	0	0	0	0	0	0	0	0.95141602	0.048583984	0.30102539	-0.013427734	0.024658203	0.26245117	0	44330	0	0	0
484	485	485	Category F	-0.047851563	0.047851563	-0.95996094	-0.061767578	-0.1418457	0.47290039	-27.15	0	10/3/2018	10	3	2018	3:52:09	13929	0.3	3	52	9	0	0.059570313	3.5175293	-0.17749023	-0.021972656	-0.93359375	1.3037109	0.14941406	0	0	0	0	0	0	0	0	0	0.95068359	0.049316406	0.22583008	0.12963867	0.069824219	-0.026123047	0	44330	0	0	0
485	486	486	Category F	-0.095947266	-0.035888672	-0.94799805	0.009765625	-0.14599609	0.47924805	-27.39	0	10/3/2018	10	3	2018	3:52:09	13929	0.4	3	52	9	0	0.059570313	3.5175293	-0.17480469	-0.018066406	-0.93579102	2.020752	0.081787109	0	0	0	0	0	0	0	0	0	0.95214844	0.047851563	0.10864258	0.078857422	-0.017578125	-0.011962891	0	44330	0	0	0
486	487	487	Category F	-0.31176758	-0.035888672	-0.671875	0.012695313	-0.16552734	0.47167969	-27.52	0	10/3/2018	10	3	2018	3:52:09	13929	0.5	3	52	9	0	0.059570313	3.5175293	-0.17431641	-0.018066406	-0.93945313	1.2900391	0.30126953	0	0	0	0	0	0	0	0	0	0.95556641	0.044433594	0.42260742	-0.13720703	-0.017578125	0.26757813	0	44330	0	0	0
487	488	488	Category F	-0.15576172	-0.083984375	-1.1037598	-0.015625	-0.19921875	0.46435547	-27.88	0	10/3/2018	10	3	2018	3:52:09	13929	0.6	3	52	9	0	0.059570313	3.5175293	-0.17431641	-0.018066406	-0.94213867	3.5864258	0.17529297	0	0	0	0	0	0	0	0	0	0.95825195	0.041748047	0.24560547	0.018554688	-0.065673828	-0.16137695	0	44330	0	0	0
488	489	489	Category F	-0.035888672	-0.13183594	-1.0559082	-0.005371094	-0.16357422	0.4753418	-28.01	0	10/3/2018	10	3	2018	3:52:09	13929	0.7	3	52	9	0	0.059570313	3.5175293	-0.1730957	-0.019287109	-0.9362793	3.1433105	0.21386719	0	0	0	0	0	0	0	0	0	0.95239258	0.047607422	0.36914063	0.13720703	-0.11230469	-0.11938477	0	44330	0	0	0
489	490	490	Category F	-0.16796875	-0.035888672	-0.86376953	-0.009277344	-0.16015625	0.47265625	-27.76	0	10/3/2018	10	3	2018	3:52:09	13929	0.8	3	52	9	0	0.059570313	3.5175293	-0.17236328	-0.020019531	-0.9375	3.5239258	0.075439453	0	0	0	0	0	0	0	0	0	0.95336914	0.046630859	0.09375	0.004394531	-0.015625	0.073730469	0	44330	0	0	0
490	491	491	Category F	-0.2878418	0.035888672	-0.73193359	-0.052978516	-0.13134766	0.48193359	-27.64	0	10/3/2018	10	3	2018	3:52:09	13929	0.9	3	52	9	0	0.059570313	3.5175293	-0.1706543	-0.022460938	-0.93969727	4.5458984	0.24560547	0	0	0	0	0	0	0	0	0	0.95532227	0.044677734	0.38330078	-0.11694336	0.058349609	0.20776367	0	44330	0	0	0
491	492	492	Category F	-0.047851563	-0.047851563	-1.0917969	-0.10620117	-0.11621094	0.47436523	-27.27	0	10/3/2018	10	3	2018	3:52:10	13930	0	3	52	10	0	0.059570313	3.5175293	-0.16870117	-0.023193359	-0.94140625	3.2414551	0.19433594	0	0	0	0	0	0	0	0	0	0.95678711	0.043212891	0.29589844	0.12084961	-0.024414063	-0.15014648	0	44330	0	0	0
492	493	493	Category F	-0.023925781	0.11987305	-0.97192383	-0.059326172	-0.13842773	0.47607422	-27.27	0	10/3/2018	10	3	2018	3:52:10	13930	0.1	3	52	10	0	0.059570313	3.5175293	-0.16894531	-0.022705078	-0.94140625	6.3203125	0.20581055	0	0	0	0	0	0	0	0	0	0.95654297	0.043457031	0.31835938	0.14501953	0.14257813	-0.030273438	0	44330	0	0	0
493	494	494	Category F	-0.23999023	-0.071777344	-0.87597656	-0.026611328	-0.13354492	0.47583008	-27.15	0	10/3/2018	10	3	2018	3:52:10	13930	0.2	3	52	10	0	0.059570313	3.5175293	-0.16479492	-0.020507813	-0.93823242	9.7036133	0.11010742	0	0	0	0	0	0	0	0	0	0.95288086	0.047119141	0.18847656	-0.074951172	-0.051025391	0.062255859	0	44330	0	0	0
494	495	495	Category F	-0.21582031	-0.16796875	-0.68383789	-0.032714844	-0.17016602	0.46972656	-26.9	0	10/3/2018	10	3	2018	3:52:10	13930	0.3	3	52	10	0	0.059570313	3.5175293	-0.16455078	-0.017822266	-0.93969727	3.7087402	0.30102539	0	0	0	0	0	0	0	0	0	0.95410156	0.045898438	0.45703125	-0.051025391	-0.14990234	0.25585938	0	44330	0	0	0
495	496	496	Category F	0	-0.011962891	-1.1879883	-0.032714844	-0.19238281	0.4621582	-26.78	0	10/3/2018	10	3	2018	3:52:10	13930	0.4	3	52	10	0	0.059570313	3.5175293	-0.16357422	-0.016113281	-0.93701172	1.953125	0.29956055	0	0	0	0	0	0	0	0	0	0.95117188	0.048828125	0.41870117	0.16357422	0.004150391	-0.25073242	0	44330	0	0	0
496	497	497	Category F	-0.047851563	-0.15576172	-0.97192383	-0.009765625	-0.17578125	0.47216797	-26.54	0	10/3/2018	10	3	2018	3:52:10	13930	0.5	3	52	10	0	0.060058594	3.4853027	-0.16381836	-0.017822266	-0.93701172	0.70092773	0.18334961	0	0	0	0	0	0	0	0	0	0.95141602	0.048583984	0.28857422	0.1159668	-0.13769531	-0.034667969	0	44330	0	0	0
497	498	498	Category F	-0.17993164	-0.035888672	-0.97192383	-0.018554688	-0.18554688	0.46264648	-26.78	0	10/3/2018	10	3	2018	3:52:10	13930	0.6	3	52	10	0	0.060058594	3.4853027	-0.16088867	-0.018554688	-0.94165039	0.84008789	0.039550781	0	0	0	0	0	0	0	0	0	0.95556641	0.044433594	0.06640625	-0.018798828	-0.017089844	-0.030029297	0	44330	0	0	0
498	499	499	Category F	-0.2277832	-0.035888672	-0.74389648	-0.047363281	-0.171875	0.46630859	-27.03	0	10/3/2018	10	3	2018	3:52:10	13930	0.7	3	52	10	0	0.060058594	3.4853027	-0.15844727	-0.020263672	-0.93969727	9.1081543	0.20825195	0	0	0	0	0	0	0	0	0	0.953125	0.046875	0.28051758	-0.069091797	-0.015380859	0.19580078	0	44330	0	0	0
499	500	500	Category F	-0.11987305	0.023925781	-1.1518555	-0.059570313	-0.15332031	0.47363281	-27.39	0	10/3/2018	10	3	2018	3:52:10	13930	0.8	3	52	10	0	0.060058594	3.4853027	-0.16064453	-0.022949219	-0.93676758	14.179443	0.22363281	0	0	0	0	0	0	0	0	0	0.95068359	0.049316406	0.30249023	0.040771484	0.046875	-0.21484375	0	44330	0	0	0
500	501	501	Category F	0.011962891	0.083984375	-1.0678711	-0.021240234	-0.1784668	0.46704102	-27.52	0	10/3/2018	10	3	2018	3:52:10	13930	0.9	3	52	10	0	0.060058594	3.4853027	-0.16088867	-0.024658203	-0.93359375	7.2954102	0.24414063	0	0	0	0	0	0	0	0	0	0.94775391	0.052246094	0.41552734	0.17285156	0.10864258	-0.1340332	0	44330	0	0	0
501	502	502	Category F	-0.23999023	0.023925781	-0.93579102	0.049072266	-0.1574707	0.46899414	-27.39	0	10/3/2018	10	3	2018	3:52:11	13931	0	3	52	11	0	0.060058594	3.4853027	-0.15917969	-0.024902344	-0.9362793	4.9592285	0.094238281	0	0	0	0	0	0	0	0	0	0.94995117	0.050048828	0.13012695	-0.080566406	0.048828125	0.000488281	0	44330	0	0	0
502	503	503	Category F	-0.40795898	-0.10791016	-0.7199707	0.052734375	-0.1784668	0.46630859	-27.52	0	10/3/2018	10	3	2018	3:52:11	13931	0.1	3	52	11	0	0.060058594	3.4853027	-0.15625	-0.023681641	-0.9362793	11.516113	0.34228516	0	0	0	0	0	0	0	0	0	0.94970703	0.050292969	0.55200195	-0.25146484	-0.083984375	0.21630859	0	44330	0	0	0
503	504	504	Category F	-0.13183594	-0.059814453	-1.1757813	0.043212891	-0.19750977	0.45581055	-27.15	0	10/3/2018	10	3	2018	3:52:11	13931	0.2	3	52	11	0	0.060058594	3.4853027	-0.15478516	-0.0234375	-0.93847656	13.825684	0.2409668	0	0	0	0	0	0	0	0	0	0.95141602	0.048583984	0.29614258	0.022949219	-0.036132813	-0.23706055	0	44330	0	0	0
504	505	505	Category F	-0.071777344	-0.14379883	-1.0197754	0.067626953	-0.18725586	0.45849609	-27.15	0	10/3/2018	10	3	2018	3:52:11	13931	0.3	3	52	11	0	0.060058594	3.4853027	-0.15429688	-0.024169922	-0.93798828	4.6662598	0.16650391	0	0	0	0	0	0	0	0	0	0.95092773	0.049072266	0.28369141	0.082519531	-0.11938477	-0.081542969	0	44330	0	0	0
505	506	506	Category F	-0.27587891	-0.095947266	-0.85180664	0.042236328	-0.20117188	0.45849609	-27.27	0	10/3/2018	10	3	2018	3:52:11	13931	0.4	3	52	11	0	0.060058594	3.4853027	-0.15356445	-0.019775391	-0.93701172	0.90649414	0.16723633	0	0	0	0	0	0	0	0	0	0.94970703	0.050292969	0.28344727	-0.12207031	-0.075927734	0.085205078	0	44330	0	0	0
506	507	507	Category F	-0.26391602	0.011962891	-0.76782227	-0.025634766	-0.17553711	0.47167969	-27.27	0	10/3/2018	10	3	2018	3:52:11	13931	0.5	3	52	11	0	0.060058594	3.4853027	-0.15161133	-0.018066406	-0.93896484	8.0324707	0.20678711	0	0	0	0	0	0	0	0	0	0.95117188	0.048828125	0.31347656	-0.11206055	0.030029297	0.17114258	0	44330	0	0	0
507	508	508	Category F	-0.14379883	0.035888672	-1.1879883	-0.047607422	-0.15893555	0.46850586	-27.88	0	10/3/2018	10	3	2018	3:52:11	13931	0.6	3	52	11	0	0.060058594	3.4853027	-0.14746094	-0.017822266	-0.9387207	7.427002	0.25488281	0	0	0	0	0	0	0	0	0	0.95019531	0.049804688	0.30664063	0.003662109	0.053710938	-0.24902344	0	44330	0	0	0
508	509	509	Category F	-0.071777344	0.095947266	-0.88793945	0.003173828	-0.1706543	0.46948242	-27.88	0	10/3/2018	10	3	2018	3:52:11	13931	0.7	3	52	11	0	0.060058594	3.4853027	-0.14428711	-0.016845703	-0.94091797	2.1247559	0.14428711	0	0	0	0	0	0	0	0	0	0.95214844	0.047851563	0.23852539	0.072509766	0.11279297	0.052978516	0	44330	0	0	0
509	510	510	Category F	-0.2878418	0	-0.80395508	0.031982422	-0.18066406	0.46899414	-28.01	0	10/3/2018	10	3	2018	3:52:11	13931	0.8	3	52	11	0	0.060058594	3.4853027	-0.13867188	-0.016357422	-0.93481445	5.4416504	0.19897461	0	0	0	0	0	0	0	0	0	0.9453125	0.0546875	0.29638672	-0.14892578	0.016357422	0.13085938	0	44330	0	0	0
510	511	511	Category F	-0.20385742	-0.011962891	-0.70776367	0.032714844	-0.18847656	0.45751953	-27.76	0	10/3/2018	10	3	2018	3:52:11	13931	0.9	3	52	11	0	0.060058594	3.4853027	-0.13452148	-0.015380859	-0.93579102	1.739502	0.23828125	0	0	0	0	0	0	0	0	0	0.94555664	0.054443359	0.30078125	-0.069091797	0.003417969	0.22802734	0	44330	0	0	0
511	512	512	Category F	-0.11987305	-0.035888672	-1.1398926	0.021484375	-0.21142578	0.45605469	-27.27	0	10/3/2018	10	3	2018	3:52:12	13932	0	3	52	12	0	0.060058594	3.4853027	-0.12915039	-0.014648438	-0.93408203	3.4060059	0.20678711	0	0	0	0	0	0	0	0	0	0.94311523	0.056884766	0.23632813	0.009277344	-0.020996094	-0.20556641	0	44330	0	0	0
512	513	513	Category F	-0.047851563	-0.047851563	-1.0078125	0.032958984	-0.1965332	0.46020508	-27.27	0	10/3/2018	10	3	2018	3:52:12	13932	0.1	3	52	12	0	0.060058594	3.4853027	-0.12573242	-0.011230469	-0.93066406	4.8498535	0.11547852	0	0	0	0	0	0	0	0	0	0.93920898	0.060791016	0.19140625	0.077880859	-0.036621094	-0.076904297	0	44330	0	0	0
513	514	514	Category F	-0.25195313	-0.047851563	-0.91186523	0.007568359	-0.1875	0.46508789	-27.15	0	10/3/2018	10	3	2018	3:52:12	13932	0.2	3	52	12	0	0.060058594	3.4853027	-0.11914063	-0.008300781	-0.92382813	6.7758789	0.13891602	0	0	0	0	0	0	0	0	0	0.93139648	0.068603516	0.18408203	-0.13256836	-0.039306641	0.011962891	0	44330	0	0	0
514	515	515	Category F	-0.17993164	0.047851563	-0.74389648	-0.039794922	-0.15527344	0.47583008	-27.39	0	10/3/2018	10	3	2018	3:52:12	13932	0.3	3	52	12	0	0.060058594	3.4853027	-0.10961914	-0.004394531	-0.92382813	0.68823242	0.19995117	0	0	0	0	0	0	0	0	0	0.93017578	0.069824219	0.30224609	-0.070068359	0.052246094	0.17993164	0	44330	0	0	0
515	516	516	Category F	-0.13183594	-0.047851563	-1.1159668	-0.081542969	-0.13452148	0.47851563	-27.39	0	10/3/2018	10	3	2018	3:52:12	13932	0.4	3	52	12	0	0.060058594	3.4853027	-0.10571289	-0.006103516	-0.92944336	1.0500488	0.19262695	0	0	0	0	0	0	0	0	0	0.93554688	0.064453125	0.25390625	-0.025878906	-0.041503906	-0.1862793	0	44330	0	0	0
516	517	517	Category F	-0.023925781	0.071777344	-1.0319824	-0.039794922	-0.16577148	0.47045898	-27.15	0	10/3/2018	10	3	2018	3:52:12	13932	0.5	3	52	12	0	0.060058594	3.4853027	-0.10058594	-0.006835938	-0.93286133	8.1027832	0.14770508	0	0	0	0	0	0	0	0	0	0.93823242	0.061767578	0.25415039	0.076660156	0.078613281	-0.098876953	0	44330	0	0	0
517	518	518	Category F	-0.27587891	0.011962891	-0.87597656	-0.010253906	-0.14501953	0.47875977	-26.9	0	10/3/2018	10	3	2018	3:52:12	13932	0.6	3	52	12	0	0.060058594	3.4853027	-0.10107422	-0.006347656	-0.92919922	10.316895	0.18334961	0	0	0	0	0	0	0	0	0	0.93481445	0.065185547	0.24633789	-0.17456055	0.018310547	0.053222656	0	44330	0	0	0
518	519	519	Category F	-0.23999023	-0.11987305	-0.81591797	-0.008789063	-0.17675781	0.47314453	-26.78	0	10/3/2018	10	3	2018	3:52:12	13932	0.7	3	52	12	0	0.060058594	3.4853027	-0.095458984	-0.010253906	-0.92700195	3.2871094	0.21264648	0	0	0	0	0	0	0	0	0	0.93212891	0.067871094	0.36499023	-0.14453125	-0.109375	0.11108398	0	44330	0	0	0
519	520	520	Category F	-0.11987305	-0.011962891	-1.2839355	-0.022216797	-0.19677734	0.46142578	-27.03	0	10/3/2018	10	3	2018	3:52:12	13932	0.8	3	52	12	0	0.060058594	3.4853027	-0.090087891	-0.010009766	-0.92797852	1.1604004	0.35693359	0	0	0	0	0	0	0	0	0	0.93237305	0.067626953	0.38720703	-0.029541016	-0.001708984	-0.35571289	0	44330	0	0	0
520	521	521	Category F	-0.011962891	-0.035888672	-1.0078125	-0.006103516	-0.17651367	0.46899414	-27.39	0	10/3/2018	10	3	2018	3:52:12	13932	0.9	3	52	12	0	0.060058594	3.4853027	-0.085205078	-0.008056641	-0.93212891	8.0837402	0.10888672	0	0	0	0	0	0	0	0	0	0.93603516	0.063964844	0.17651367	0.073242188	-0.027587891	-0.075439453	0	44330	0	0	0
521	522	522	Category F	-0.19189453	-0.083984375	-0.89990234	-0.001953125	-0.18896484	0.46704102	-27.64	0	10/3/2018	10	3	2018	3:52:13	13933	0	3	52	13	0	0.060058594	3.4853027	-0.085693359	-0.009277344	-0.93066406	8.7910156	0.13330078	0	0	0	0	0	0	0	0	0	0.93457031	0.065429688	0.21142578	-0.10595703	-0.074707031	0.030761719	0	44330	0	0	0
522	523	523	Category F	-0.23999023	0.071777344	-0.79199219	-0.051025391	-0.18237305	0.46508789	-27.64	0	10/3/2018	10	3	2018	3:52:13	13933	0.1	3	52	13	0	0.060058594	3.4853027	-0.083740234	-0.009277344	-0.92529297	0.93945313	0.22070313	0	0	0	0	0	0	0	0	0	0.92919922	0.070800781	0.37060547	-0.15600586	0.081054688	0.13330078	0	44330	0	0	0
523	524	524	Category F	-0.059814453	0.011962891	-0.98388672	-0.099609375	-0.15136719	0.46362305	-27.52	0	10/3/2018	10	3	2018	3:52:13	13933	0.2	3	52	13	0	0.060058594	3.4853027	-0.081787109	-0.011474609	-0.9309082	1.3637695	0.061767578	0	0	0	0	0	0	0	0	0	0.93457031	0.065429688	0.098388672	0.021972656	0.0234375	-0.052734375	0	44330	0	0	0
524	525	525	Category F	-0.059814453	0.10791016	-1.1037598	-0.073730469	-0.15991211	0.4699707	-27.03	0	10/3/2018	10	3	2018	3:52:13	13933	0.3	3	52	13	0	0.060058594	3.4853027	-0.078613281	-0.013183594	-0.93457031	4.1884766	0.20874023	0	0	0	0	0	0	0	0	0	0.93798828	0.062011719	0.30908203	0.018798828	0.12109375	-0.16894531	0	44330	0	0	0
525	526	526	Category F	-0.071777344	0.035888672	-0.93579102	-0.005615234	-0.16430664	0.46826172	-26.78	0	10/3/2018	10	3	2018	3:52:13	13933	0.4	3	52	13	0	0.060058594	3.4853027	-0.080322266	-0.014160156	-0.93286133	5.9621582	0.05078125	0	0	0	0	0	0	0	0	0	0.93652344	0.063476563	0.061523438	0.008544922	0.050048828	-0.002685547	0	44330	0	0	0
526	527	527	Category F	-0.31176758	0.011962891	-0.86376953	0.014160156	-0.16577148	0.47314453	-26.78	0	10/3/2018	10	3	2018	3:52:13	13933	0.5	3	52	13	0	0.060058594	3.4853027	-0.080810547	-0.012939453	-0.9309082	1.479248	0.24169922	0	0	0	0	0	0	0	0	0	0.93457031	0.065429688	0.32299805	-0.23071289	0.024902344	0.067138672	0	44330	0	0	0
527	528	528	Category F	-0.11987305	0	-0.73193359	0.012695313	-0.18505859	0.46435547	-26.66	0	10/3/2018	10	3	2018	3:52:13	13933	0.6	3	52	13	0	0.060058594	3.4853027	-0.075439453	-0.013916016	-0.93676758	6.9914551	0.21020508	0	0	0	0	0	0	0	0	0	0.93994141	0.060058594	0.26318359	-0.044189453	0.013916016	0.20483398	0	44330	0	0	0
528	529	529	Category F	-0.071777344	-0.023925781	-1.0319824	0.022705078	-0.20239258	0.46118164	-26.78	0	10/3/2018	10	3	2018	3:52:13	13933	0.7	3	52	13	0	0.060058594	3.4853027	-0.072998047	-0.011962891	-0.9375	4.96875	0.094970703	0	0	0	0	0	0	0	0	0	0.94042969	0.059570313	0.10742188	0.001220703	-0.01171875	-0.094238281	0	44330	0	0	0
529	530	530	Category F	-0.035888672	-0.10791016	-0.99584961	0.03125	-0.19482422	0.45825195	-27.15	0	10/3/2018	10	3	2018	3:52:13	13933	0.8	3	52	13	0	0.060058594	3.4853027	-0.071777344	-0.009277344	-0.93579102	1.5244141	0.12084961	0	0	0	0	0	0	0	0	0	0.93847656	0.061523438	0.19458008	0.035888672	-0.098632813	-0.059814453	0	44330	0	0	0
530	531	531	Category F	-0.21582031	-0.035888672	-0.97192383	0.010253906	-0.19726563	0.45800781	-26.9	0	10/3/2018	10	3	2018	3:52:13	13933	0.9	3	52	13	0	0.060058594	3.4853027	-0.072509766	-0.008789063	-0.93676758	6.1477051	0.14990234	0	0	0	0	0	0	0	0	0	0.93945313	0.060546875	0.20532227	-0.14306641	-0.026855469	-0.034912109	0	44330	0	0	0
531	532	532	Category F	-0.26391602	0.035888672	-0.70776367	-0.031738281	-0.17724609	0.46850586	-26.9	0	10/3/2018	10	3	2018	3:52:14	13934	0	3	52	14	0	0.060058594	3.4853027	-0.068603516	-0.008056641	-0.93505859	11.691162	0.30273438	0	0	0	0	0	0	0	0	0	0.9375	0.0625	0.46655273	-0.19506836	0.043945313	0.22729492	0	44330	0	0	0
532	533	533	Category F	-0.095947266	0.095947266	-1.0678711	-0.054443359	-0.16015625	0.47265625	-26.78	0	10/3/2018	10	3	2018	3:52:14	13934	0.1	3	52	14	0	0.060058594	3.4853027	-0.067382813	-0.008056641	-0.9375	9.7653809	0.16918945	0	0	0	0	0	0	0	0	0	0.93994141	0.060058594	0.26269531	-0.028320313	0.10400391	-0.13012695	0	44330	0	0	0
533	534	534	Category F	-0.047851563	0.059814453	-1.0319824	-0.001953125	-0.18481445	0.46899414	-26.54	0	10/3/2018	10	3	2018	3:52:14	13934	0.2	3	52	14	0	0.060058594	3.4853027	-0.065185547	-0.009765625	-0.93725586	4.5942383	0.11865234	0	0	0	0	0	0	0	0	0	0.93969727	0.060302734	0.18139648	0.017333984	0.069580078	-0.094482422	0	44330	0	0	0
534	535	535	Category F	-0.10791016	-0.047851563	-0.73193359	0.037109375	-0.16503906	0.47021484	-26.78	0	10/3/2018	10	3	2018	3:52:14	13934	0.3	3	52	14	0	0.059326172	3.5255859	-0.064208984	-0.0078125	-0.93701172	6.1748047	0.21337891	0	0	0	0	0	0	0	0	0	0.93920898	0.060791016	0.28857422	-0.043457031	-0.039794922	0.20507813	0	44330	0	0	0
535	536	536	Category F	-0.27587891	-0.14379883	-0.79199219	0.027587891	-0.1887207	0.46166992	-27.03	0	10/3/2018	10	3	2018	3:52:14	13934	0.4	3	52	14	0	0.059326172	3.5255859	-0.061523438	-0.006103516	-0.93774414	13.837402	0.29321289	0	0	0	0	0	0	0	0	0	0.93969727	0.060302734	0.49755859	-0.21411133	-0.13745117	0.14575195	0	44330	0	0	0
536	537	537	Category F	-0.011962891	-0.14379883	-1.0917969	0.033447266	-0.1887207	0.46655273	-27.27	0	10/3/2018	10	3	2018	3:52:14	13934	0.5	3	52	14	0	0.059326172	3.5255859	-0.059814453	-0.008300781	-0.93359375	12.099365	0.21337891	0	0	0	0	0	0	0	0	0	0.93554688	0.064453125	0.34106445	0.047851563	-0.13525391	-0.15795898	0	44330	0	0	0
537	538	538	Category F	-0.011962891	-0.14379883	-0.92382813	0.033691406	-0.18383789	0.46679688	-27.27	0	10/3/2018	10	3	2018	3:52:14	13934	0.6	3	52	14	0	0.059326172	3.5255859	-0.057617188	-0.005615234	-0.93432617	4.3120117	0.14550781	0	0	0	0	0	0	0	0	0	0.9362793	0.063720703	0.19433594	0.045654297	-0.13793945	0.010498047	0	44330	0	0	0
538	539	539	Category F	-0.31176758	-0.071777344	-0.82788086	-0.011474609	-0.18896484	0.46459961	-27.64	0	10/3/2018	10	3	2018	3:52:14	13934	0.7	3	52	14	0	0.059326172	3.5255859	-0.052734375	-0.004638672	-0.93310547	3.5397949	0.28735352	0	0	0	0	0	0	0	0	0	0.93457031	0.065429688	0.43115234	-0.25878906	-0.066894531	0.10522461	0	44330	0	0	0
539	540	540	Category F	-0.13183594	-0.083984375	-0.671875	-0.055664063	-0.1706543	0.46923828	-27.39	0	10/3/2018	10	3	2018	3:52:14	13934	0.8	3	52	14	0	0.059326172	3.5255859	-0.053466797	-0.004882813	-0.93505859	9.0742188	0.28588867	0	0	0	0	0	0	0	0	0	0.93676758	0.063232422	0.42041016	-0.078125	-0.078857422	0.26318359	0	44330	0	0	0
540	541	541	Category F	-0.047851563	0	-1.1159668	-0.050048828	-0.15063477	0.47875977	-27.02	0	10/3/2018	10	3	2018	3:52:14	13934	0.9	3	52	14	0	0.059326172	3.5255859	-0.05078125	-0.004638672	-0.92993164	8.7751465	0.18579102	0	0	0	0	0	0	0	0	0	0.93139648	0.068603516	0.19360352	0.002929688	0.004638672	-0.18579102	0	44330	0	0	0
541	542	542	Category F	-0.071777344	0.035888672	-0.88793945	-0.024658203	-0.17236328	0.46972656	-27.02	0	10/3/2018	10	3	2018	3:52:15	13935	0	3	52	15	0	0.059326172	3.5255859	-0.050292969	-0.005126953	-0.92895508	0.67016602	0.062011719	0	0	0	0	0	0	0	0	0	0.93041992	0.069580078	0.10351563	-0.021240234	0.041015625	0.041015625	0	44330	0	0	0
542	543	543	Category F	-0.071777344	0	-0.93579102	0.029541016	-0.17382813	0.4699707	-26.78	0	10/3/2018	10	3	2018	3:52:15	13935	0.1	3	52	15	0	0.059326172	3.5255859	-0.046142578	-0.007324219	-0.93066406	0.97851563	0.027099609	0	0	0	0	0	0	0	0	0	0.93188477	0.068115234	0.038085938	-0.025390625	0.007324219	-0.004882813	0	44330	0	0	0
543	544	544	Category F	-0.15576172	-0.10791016	-0.88793945	0.025878906	-0.2019043	0.45629883	-26.9	0	10/3/2018	10	3	2018	3:52:15	13935	0.2	3	52	15	0	0.059326172	3.5255859	-0.040283203	-0.007324219	-0.93359375	5.8847656	0.15966797	0	0	0	0	0	0	0	0	0	0.93432617	0.065673828	0.26147461	-0.11523438	-0.1003418	0.045654297	0	44330	0	0	0
544	545	545	Category F	0.095947266	0.26391602	-1.079834	-0.004394531	-0.22924805	0.45068359	-27.39	0	10/3/2018	10	3	2018	3:52:15	13935	0.3	3	52	15	0	0.059326172	3.5255859	-0.042236328	-0.007080078	-0.92993164	7.7597656	0.33911133	0	0	0	0	0	0	0	0	0	0.9309082	0.069091797	0.55908203	0.13818359	0.27099609	-0.1496582	0	44330	0	0	0
545	546	546	Category F	0.10791016	-0.011962891	-1.0917969	-0.008544922	-0.21972656	0.44897461	-27.39	0	10/3/2018	10	3	2018	3:52:15	13935	0.4	3	52	15	0	0.059326172	3.5255859	-0.041503906	-0.006103516	-0.92700195	0.8581543	0.22241211	0	0	0	0	0	0	0	0	0	0.92797852	0.072021484	0.32006836	0.14941406	-0.005615234	-0.16455078	0	44330	0	0	0
546	547	547	Category F	0.11987305	0.011962891	-0.82788086	-0.074707031	-0.2331543	0.4362793	-27.15	0	10/3/2018	10	3	2018	3:52:15	13935	0.5	3	52	15	0	0.059326172	3.5255859	-0.038818359	-0.005371094	-0.93334961	0.45068359	0.19140625	0	0	0	0	0	0	0	0	0	0.93408203	0.065917969	0.28173828	0.15869141	0.017333984	0.10546875	0	44330	0	0	0
547	548	548	Category F	-0.059814453	0.035888672	-0.83984375	-0.12158203	-0.1965332	0.44921875	-26.9	0	10/3/2018	10	3	2018	3:52:15	13935	0.6	3	52	15	0	0.059326172	3.5255859	-0.03515625	-0.004882813	-0.93725586	6.3181152	0.10839844	0	0	0	0	0	0	0	0	0	0.93798828	0.062011719	0.1628418	-0.024414063	0.040771484	0.097412109	0	44330	0	0	0
548	549	549	Category F	0.2878418	-0.011962891	-0.86376953	-0.16040039	-0.16943359	0.44580078	-27.03	0	10/3/2018	10	3	2018	3:52:15	13935	0.7	3	52	15	0	0.059326172	3.5255859	-0.035644531	-0.004882813	-0.93212891	8.8205566	0.33081055	0	0	0	0	0	0	0	0	0	0.93286133	0.067138672	0.39892578	0.32348633	-0.006835938	0.068359375	0	44330	0	0	0
549	550	550	Category F	0.25195313	0.095947266	-1.079834	-0.17089844	-0.17626953	0.44262695	-27.15	0	10/3/2018	10	3	2018	3:52:15	13935	0.8	3	52	15	0	0.059326172	3.5255859	-0.037597656	-0.007324219	-0.92871094	0.47387695	0.3425293	0	0	0	0	0	0	0	0	0	0.92944336	0.070556641	0.54394531	0.28955078	0.10327148	-0.15087891	0	44330	0	0	0
550	551	551	Category F	0.29980469	0.095947266	-0.81591797	-0.18823242	-0.18334961	0.43505859	-27.52	0	10/3/2018	10	3	2018	3:52:15	13935	0.9	3	52	15	0	0.059326172	3.5255859	-0.033691406	-0.007324219	-0.92724609	7.416748	0.36669922	0	0	0	0	0	0	0	0	0	0.92797852	0.072021484	0.54858398	0.33349609	0.10327148	0.11132813	0	44330	0	0	0
551	552	552	Category F	-0.27587891	0.011962891	-0.79199219	-0.18847656	-0.19921875	0.42749023	-28.13	0	10/3/2018	10	3	2018	3:52:16	13936	0	3	52	16	0	0.059326172	3.5255859	-0.030761719	-0.006835938	-0.93383789	3.3098145	0.28369141	0	0	0	0	0	0	0	0	0	0.93432617	0.065673828	0.40576172	-0.24487305	0.018798828	0.1418457	0	44330	0	0	0
552	553	553	Category F	0.3359375	0.20385742	-0.671875	-0.22705078	-0.2199707	0.40332031	-27.64	0	10/3/2018	10	3	2018	3:52:16	13936	0.1	3	52	16	0	0.059326172	3.5255859	-0.028564453	-0.007568359	-0.93286133	4.302002	0.49560547	0	0	0	0	0	0	0	0	0	0.93334961	0.066650391	0.8371582	0.36450195	0.21142578	0.26098633	0	44330	0	0	0
553	554	554	Category F	0.43188477	0.17993164	-1.2478027	-0.1550293	-0.23657227	0.42431641	-27.76	0	10/3/2018	10	3	2018	3:52:16	13936	0.2	3	52	16	0	0.059326172	3.5255859	-0.026123047	-0.008300781	-0.93115234	12.246826	0.58764648	0	0	0	0	0	0	0	0	0	0.93139648	0.068603516	0.96313477	0.45800781	0.18823242	-0.31640625	0	44330	0	0	0
554	555	555	Category F	0.2277832	-0.071777344	-1.1638184	-0.12011719	-0.22558594	0.43457031	-27.76	0	10/3/2018	10	3	2018	3:52:16	13936	0.3	3	52	16	0	0.059326172	3.5255859	-0.020996094	-0.008300781	-0.93066406	21.137207	0.34667969	0	0	0	0	0	0	0	0	0	0.9309082	0.069091797	0.54516602	0.2487793	-0.063232422	-0.23291016	0	44330	0	0	0
555	556	556	Category F	0.11987305	0.023925781	-0.76782227	-0.16943359	-0.21142578	0.42773438	-27.39	0	10/3/2018	10	3	2018	3:52:16	13936	0.4	3	52	16	0	0.059326172	3.5255859	-0.019775391	-0.009765625	-0.93188477	18.665039	0.21826172	0	0	0	0	0	0	0	0	0	0.93212891	0.067871094	0.33764648	0.13964844	0.033691406	0.1640625	0	44330	0	0	0
556	557	557	Category F	-0.26391602	0.059814453	-0.82788086	-0.21679688	-0.16723633	0.4296875	-27.76	0	10/3/2018	10	3	2018	3:52:16	13936	0.5	3	52	16	0	0.059326172	3.5255859	-0.018798828	-0.011230469	-0.92773438	11.284912	0.27392578	0	0	0	0	0	0	0	0	0	0.92797852	0.072021484	0.41601563	-0.24487305	0.071044922	0.099853516	0	44330	0	0	0
557	558	558	Category F	0.29980469	-0.13183594	-0.87597656	-0.21777344	-0.1472168	0.4375	-27.39	0	10/3/2018	10	3	2018	3:52:16	13936	0.6	3	52	16	0	0.059326172	3.5255859	-0.018554688	-0.012939453	-0.92358398	14.699707	0.34326172	0	0	0	0	0	0	0	0	0	0.92382813	0.076171875	0.48510742	0.31835938	-0.11865234	0.047607422	0	44330	0	0	0
558	559	559	Category F	0.20385742	-0.071777344	-0.97192383	-0.17871094	-0.14550781	0.453125	-26.9	0	10/3/2018	10	3	2018	3:52:16	13936	0.7	3	52	16	0	0.059326172	3.5255859	-0.016845703	-0.013427734	-0.9284668	19.955322	0.23242188	0	0	0	0	0	0	0	0	0	0.92871094	0.071289063	0.32226563	0.22070313	-0.058105469	-0.043212891	0	44330	0	0	0
559	560	560	Category F	0.15576172	0.071777344	-0.99584961	-0.14111328	-0.13964844	0.46508789	-26.54	0	10/3/2018	10	3	2018	3:52:16	13936	0.8	3	52	16	0	0.059326172	3.5255859	-0.014160156	-0.010009766	-0.93188477	16.843262	0.19897461	0	0	0	0	0	0	0	0	0	0.93212891	0.067871094	0.31567383	0.16992188	0.081787109	-0.063720703	0	44330	0	0	0
560	561	561	Category F	-0.16796875	-0.047851563	-0.94799805	-0.090576172	-0.14941406	0.47192383	-26.29	0	10/3/2018	10	3	2018	3:52:16	13936	0.9	3	52	16	0	0.059326172	3.5255859	-0.013671875	-0.008056641	-0.92822266	4.8693848	0.16040039	0	0	0	0	0	0	0	0	0	0.9284668	0.071533203	0.21337891	-0.15405273	-0.039550781	-0.01953125	0	44330	0	0	0
561	562	562	Category F	0.047851563	-0.047851563	-0.70776367	-0.098144531	-0.17822266	0.46313477	-26.41	0	10/3/2018	10	3	2018	3:52:17	13937	0	3	52	17	0	0.059326172	3.5255859	-0.016113281	-0.0078125	-0.92626953	2.9833984	0.23095703	0	0	0	0	0	0	0	0	0	0.92626953	0.073730469	0.32226563	0.063964844	-0.039794922	0.21850586	0	44330	0	0	0
562	563	563	Category F	0.10791016	-0.059814453	-1.2119141	-0.084960938	-0.203125	0.45288086	-26.78	0	10/3/2018	10	3	2018	3:52:17	13937	0.1	3	52	17	0	0.059326172	3.5255859	-0.015869141	-0.006591797	-0.92431641	6.5930176	0.31738281	0	0	0	0	0	0	0	0	0	0.92456055	0.075439453	0.46411133	0.1237793	-0.052978516	-0.28735352	0	44330	0	0	0
563	564	564	Category F	0.059814453	-0.13183594	-0.95996094	-0.068359375	-0.18896484	0.46337891	-26.9	0	10/3/2018	10	3	2018	3:52:17	13937	0.2	3	52	17	0	0.059326172	3.5255859	-0.015136719	-0.006103516	-0.92578125	7.885498	0.15014648	0	0	0	0	0	0	0	0	0	0.92578125	0.07421875	0.23461914	0.074951172	-0.12548828	-0.033935547	0	44330	0	0	0
564	565	565	Category F	-0.19189453	-0.023925781	-0.82788086	-0.090576172	-0.18383789	0.46020508	-27.39	0	10/3/2018	10	3	2018	3:52:17	13937	0.3	3	52	17	0	0.059326172	3.5255859	-0.014160156	-0.007080078	-0.92700195	1.8952637	0.20410156	0	0	0	0	0	0	0	0	0	0.92724609	0.072753906	0.29345703	-0.17749023	-0.016601563	0.099121094	0	44330	0	0	0
565	566	566	Category F	-0.13183594	0.059814453	-0.79199219	-0.13305664	-0.15209961	0.46508789	-27.52	0	10/3/2018	10	3	2018	3:52:17	13937	0.4	3	52	17	0	0.059326172	3.5255859	-0.012695313	-0.0078125	-0.92529297	5.6486816	0.19116211	0	0	0	0	0	0	0	0	0	0.92553711	0.074462891	0.32006836	-0.11889648	0.067626953	0.13330078	0	44330	0	0	0
566	567	567	Category F	0.11987305	-0.11987305	-1.1398926	-0.13671875	-0.12719727	0.47241211	-27.64	0	10/3/2018	10	3	2018	3:52:17	13937	0.5	3	52	17	0	0.059326172	3.5255859	-0.014892578	-0.0078125	-0.92382813	1.4509277	0.27807617	0	0	0	0	0	0	0	0	0	0.92382813	0.076171875	0.46264648	0.13476563	-0.11181641	-0.21582031	0	44330	0	0	0
567	568	568	Category F	0.035888672	0.071777344	-1.1518555	-0.092285156	-0.1484375	0.47387695	-27.64	0	10/3/2018	10	3	2018	3:52:17	13937	0.6	3	52	17	0	0.059326172	3.5255859	-0.013427734	-0.007324219	-0.92114258	4.3737793	0.24853516	0	0	0	0	0	0	0	0	0	0.92138672	0.078613281	0.35913086	0.049316406	0.079101563	-0.23046875	0	44330	0	0	0
568	569	569	Category F	0.059814453	0.095947266	-0.92382813	-0.053710938	-0.15161133	0.4777832	-27.39	0	10/3/2018	10	3	2018	3:52:17	13937	0.7	3	52	17	0	0.059326172	3.5255859	-0.01171875	-0.008056641	-0.92871094	3.8164063	0.1262207	0	0	0	0	0	0	0	0	0	0.92871094	0.071289063	0.18066406	0.071533203	0.10400391	0.004882813	0	44330	0	0	0
569	570	570	Category F	-0.21582031	-0.011962891	-0.93579102	-0.033447266	-0.16381836	0.47485352	-27.52	0	10/3/2018	10	3	2018	3:52:17	13937	0.8	3	52	17	0	0.059326172	3.5255859	-0.008544922	-0.005615234	-0.93212891	1.2973633	0.20703125	0	0	0	0	0	0	0	0	0	0.93212891	0.067871094	0.21679688	-0.20703125	-0.006103516	-0.003417969	0	44330	0	0	0
570	571	571	Category F	0.011962891	0.095947266	-0.59985352	-0.047363281	-0.18676758	0.46508789	-27.27	0	10/3/2018	10	3	2018	3:52:17	13937	0.9	3	52	17	0	0.059326172	3.5255859	-0.006103516	-0.003173828	-0.93017578	3.032959	0.34545898	0	0	0	0	0	0	0	0	0	0.93017578	0.069824219	0.44775391	0.018066406	0.099121094	0.33032227	0	44330	0	0	0
571	572	572	Category F	0.047851563	-0.047851563	-1.2839355	-0.051757813	-0.20458984	0.4543457	-27.52	0	10/3/2018	10	3	2018	3:52:18	13938	0	3	52	18	0	0.059326172	3.5255859	-0.002197266	-0.002197266	-0.92822266	10.720215	0.36206055	0	0	0	0	0	0	0	0	0	0.92822266	0.071777344	0.45141602	0.050048828	-0.045410156	-0.35546875	0	44330	0	0	0
572	573	573	Category F	0.16796875	-0.011962891	-0.95996094	-0.065673828	-0.18261719	0.46655273	-27.27	0	10/3/2018	10	3	2018	3:52:18	13938	0.1	3	52	18	0	0.059814453	3.491748	0.002929688	-0.000244141	-0.92773438	11.100098	0.16821289	0	0	0	0	0	0	0	0	0	0.92773438	0.072265625	0.20849609	0.16479492	-0.011474609	-0.031982422	0	44330	0	0	0
573	574	574	Category F	-0.16796875	0.083984375	-0.85180664	-0.13989258	-0.15795898	0.45874023	-27.27	0	10/3/2018	10	3	2018	3:52:18	13938	0.2	3	52	18	0	0.059814453	3.491748	0.0078125	0	-0.92236328	3.8347168	0.20727539	0	0	0	0	0	0	0	0	0	0.92236328	0.077636719	0.33056641	-0.17578125	0.083740234	0.070556641	0	44330	0	0	0
574	575	575	Category F	0	-0.035888672	-0.74389648	-0.23828125	-0.12963867	0.43115234	-27.27	0	10/3/2018	10	3	2018	3:52:18	13938	0.3	3	52	18	0	0.059814453	3.491748	0.013671875	0.002197266	-0.92456055	2.659668	0.18505859	0	0	0	0	0	0	0	0	0	0.92456055	0.075439453	0.23266602	-0.013671875	-0.038085938	0.18066406	0	44330	0	0	0
575	576	576	Category F	0.13183594	-0.19189453	-0.86376953	-0.22412109	-0.11303711	0.44116211	-27.27	0	10/3/2018	10	3	2018	3:52:18	13938	0.4	3	52	18	0	0.059814453	3.491748	0.020019531	0.002685547	-0.93017578	7.5888672	0.23413086	0	0	0	0	0	0	0	0	0	0.93041992	0.069580078	0.37304688	0.11157227	-0.19458008	0.06640625	0	44330	0	0	0
576	577	577	Category F	0.13183594	0.059814453	-1.0319824	-0.2277832	-0.11743164	0.44189453	-27.64	0	10/3/2018	10	3	2018	3:52:18	13938	0.5	3	52	18	0	0.059814453	3.491748	0.027099609	0.004150391	-0.93066406	12.600586	0.15576172	0	0	0	0	0	0	0	0	0	0.93115234	0.068847656	0.26123047	0.10449219	0.055419922	-0.10107422	0	44330	0	0	0
577	578	578	Category F	0.20385742	0.047851563	-0.86376953	-0.19140625	-0.11816406	0.45458984	-27.52	0	10/3/2018	10	3	2018	3:52:18	13938	0.6	3	52	18	0	0.059814453	3.491748	0.027587891	0.006591797	-0.92553711	11.291992	0.19091797	0	0	0	0	0	0	0	0	0	0.92602539	0.073974609	0.27905273	0.17602539	0.041015625	0.061767578	0	44330	0	0	0
578	579	579	Category F	-0.27587891	-0.059814453	-0.91186523	-0.16308594	-0.13232422	0.46264648	-27.39	0	10/3/2018	10	3	2018	3:52:18	13938	0.7	3	52	18	0	0.059814453	3.491748	0.029296875	0.007324219	-0.92382813	7.3300781	0.31274414	0	0	0	0	0	0	0	0	0	0.92431641	0.075683594	0.38427734	-0.30517578	-0.067138672	0.011962891	0	44330	0	0	0
579	580	580	Category F	0.095947266	0.047851563	-0.73193359	-0.17456055	-0.15893555	0.45092773	-27.27	0	10/3/2018	10	3	2018	3:52:18	13938	0.8	3	52	18	0	0.059814453	3.491748	0.036865234	0.007324219	-0.92480469	11.156006	0.20581055	0	0	0	0	0	0	0	0	0	0.92553711	0.074462891	0.29223633	0.058837891	0.040283203	0.19287109	0	44330	0	0	0
580	581	581	Category F	0.047851563	0.047851563	-0.99584961	-0.13330078	-0.17895508	0.4543457	-26.78	0	10/3/2018	10	3	2018	3:52:18	13938	0.9	3	52	18	0	0.059814453	3.491748	0.039794922	0.010253906	-0.92773438	11.185303	0.077880859	0	0	0	0	0	0	0	0	0	0.92871094	0.071289063	0.11328125	0.0078125	0.037353516	-0.067871094	0	44330	0	0	0
581	582	582	Category F	0.095947266	-0.15576172	-1.0678711	-0.10791016	-0.16137695	0.46533203	-26.66	0	10/3/2018	10	3	2018	3:52:19	13939	0	3	52	19	0	0.059814453	3.491748	0.041503906	0.010986328	-0.92651367	7.8029785	0.22509766	0	0	0	0	0	0	0	0	0	0.92749023	0.072509766	0.36230469	0.054199219	-0.16674805	-0.14111328	0	44330	0	0	0
582	583	583	Category F	0.059814453	-0.10791016	-0.94799805	-0.0859375	-0.16430664	0.46850586	-27.27	0	10/3/2018	10	3	2018	3:52:19	13939	0.1	3	52	19	0	0.059814453	3.491748	0.040527344	0.011230469	-0.92675781	2.1384277	0.12231445	0	0	0	0	0	0	0	0	0	0.92773438	0.072265625	0.15917969	0.019042969	-0.11914063	-0.020996094	0	44330	0	0	0
583	584	584	Category F	-0.2878418	-0.035888672	-0.88793945	-0.11328125	-0.14892578	0.46850586	-27.52	0	10/3/2018	10	3	2018	3:52:19	13939	0.2	3	52	19	0	0.059814453	3.491748	0.042480469	0.011474609	-0.92504883	0.85913086	0.3359375	0	0	0	0	0	0	0	0	0	0.92602539	0.073974609	0.41503906	-0.33032227	-0.047363281	0.037109375	0	44330	0	0	0
584	585	585	Category F	-0.023925781	-0.059814453	-0.77978516	-0.15087891	-0.12475586	0.46728516	-27.88	0	10/3/2018	10	3	2018	3:52:19	13939	0.3	3	52	19	0	0.059814453	3.491748	0.045898438	0.011474609	-0.92919922	2.7282715	0.1796875	0	0	0	0	0	0	0	0	0	0.93041992	0.069580078	0.29077148	-0.069824219	-0.071289063	0.14941406	0	44330	0	0	0
585	586	586	Category F	-0.059814453	-0.035888672	-1.3679199	-0.14404297	-0.12548828	0.46655273	-28.01	0	10/3/2018	10	3	2018	3:52:19	13939	0.4	3	52	19	0	0.059814453	3.491748	0.045166016	0.006835938	-0.92895508	3.7226563	0.45336914	0	0	0	0	0	0	0	0	0	0.92993164	0.070068359	0.58691406	-0.10498047	-0.042724609	-0.4387207	0	44330	0	0	0
586	587	587	Category F	0.023925781	0.035888672	-1.079834	-0.12109375	-0.1640625	0.4609375	-27.52	0	10/3/2018	10	3	2018	3:52:19	13939	0.5	3	52	19	0	0.059814453	3.491748	0.044189453	0.006835938	-0.92700195	2.9553223	0.15649414	0	0	0	0	0	0	0	0	0	0.92822266	0.071777344	0.2019043	-0.020263672	0.028808594	-0.15258789	0	44330	0	0	0
587	588	588	Category F	-0.17993164	0.035888672	-0.77978516	-0.096923828	-0.16772461	0.46728516	-27.52	0	10/3/2018	10	3	2018	3:52:19	13939	0.6	3	52	19	0	0.059814453	3.491748	0.042236328	0.006591797	-0.92651367	0.068359375	0.26782227	0	0	0	0	0	0	0	0	0	0.92749023	0.072509766	0.39819336	-0.22216797	0.029052734	0.14672852	0	44330	0	0	0
588	589	589	Category F	-0.21582031	-0.095947266	-0.61181641	-0.098388672	-0.18554688	0.45385742	-27.39	0	10/3/2018	10	3	2018	3:52:19	13939	0.7	3	52	19	0	0.059814453	3.491748	0.04296875	0.004882813	-0.92871094	2.388916	0.42138672	0	0	0	0	0	0	0	0	0	0.9296875	0.0703125	0.67675781	-0.25878906	-0.10083008	0.31689453	0	44330	0	0	0
589	590	590	Category F	0.011962891	0	-0.69580078	-0.10009766	-0.19921875	0.44921875	-27.39	0	10/3/2018	10	3	2018	3:52:19	13939	0.8	3	52	19	0	0.059814453	3.491748	0.040283203	0.004638672	-0.93212891	6.1376953	0.23803711	0	0	0	0	0	0	0	0	0	0.93286133	0.067138672	0.26928711	-0.028320313	-0.004638672	0.23632813	0	44330	0	0	0
590	591	591	Category F	0.035888672	0.023925781	-1.223877	-0.072753906	-0.18920898	0.46313477	-27.39	0	10/3/2018	10	3	2018	3:52:19	13939	0.9	3	52	19	0	0.059814453	3.491748	0.038818359	0.003417969	-0.93139648	10.079102	0.29296875	0	0	0	0	0	0	0	0	0	0.93212891	0.067871094	0.31567383	-0.002929688	0.020263672	-0.29223633	0	44330	0	0	0
591	592	592	Category F	0.059814453	-0.095947266	-1.0559082	-0.054199219	-0.17407227	0.4699707	-27.27	0	10/3/2018	10	3	2018	3:52:20	13940	0	3	52	20	0	0.059814453	3.491748	0.032714844	0.000732422	-0.93164063	18.674805	0.15966797	0	0	0	0	0	0	0	0	0	0.93237305	0.067626953	0.24780273	0.026855469	-0.096679688	-0.12402344	0	44330	0	0	0
592	593	593	Category F	0.14379883	-0.10791016	-0.87597656	-0.058105469	-0.18920898	0.45849609	-27.27	0	10/3/2018	10	3	2018	3:52:20	13940	0.1	3	52	20	0	0.059814453	3.491748	0.037597656	0.002197266	-0.93286133	24.00708	0.16308594	0	0	0	0	0	0	0	0	0	0.93359375	0.06640625	0.27294922	0.10595703	-0.11010742	0.056884766	0	44330	0	0	0
593	594	594	Category F	0.15576172	-0.035888672	-0.87597656	-0.0859375	-0.18530273	0.4621582	-27.52	0	10/3/2018	10	3	2018	3:52:20	13940	0.2	3	52	20	0	0.059814453	3.491748	0.03515625	0.000244141	-0.93945313	23.762939	0.14086914	0	0	0	0	0	0	0	0	0	0.94018555	0.059814453	0.22021484	0.12036133	-0.036132813	0.063476563	0	44330	0	0	0
594	595	595	Category F	-0.083984375	-0.071777344	-0.83984375	-0.11035156	-0.18432617	0.45458984	-28.13	0	10/3/2018	10	3	2018	3:52:20	13940	0.3	3	52	20	0	0.059814453	3.491748	0.032226563	-0.002197266	-0.93579102	24.057617	0.16601563	0	0	0	0	0	0	0	0	0	0.93652344	0.063476563	0.28198242	-0.11621094	-0.069335938	0.095947266	0	44330	0	0	0
595	596	596	Category F	-0.047851563	-0.15576172	-0.79199219	-0.12084961	-0.17822266	0.45361328	-28.62	0	10/3/2018	10	3	2018	3:52:20	13940	0.4	3	52	20	0	0.059814453	3.491748	0.026123047	-0.000976563	-0.93212891	26.080078	0.22143555	0	0	0	0	0	0	0	0	0	0.93261719	0.067382813	0.36889648	-0.073974609	-0.15454102	0.14013672	0	44330	0	0	0
596	597	597	Category F	-0.011962891	-0.071777344	-0.69580078	-0.10351563	-0.16894531	0.45629883	-28.75	0	10/3/2018	10	3	2018	3:52:20	13940	0.5	3	52	20	0	0.059814453	3.491748	0.026367188	-0.001708984	-0.9309082	28.995361	0.24804688	0	0	0	0	0	0	0	0	0	0.93115234	0.068847656	0.34326172	-0.038330078	-0.069824219	0.23510742	0	44330	0	0	0
597	598	598	Category F	-0.14379883	-0.035888672	-1.2597656	-0.065917969	-0.18212891	0.45751953	-28.75	0	10/3/2018	10	3	2018	3:52:20	13940	0.6	3	52	20	0	0.059814453	3.491748	0.031738281	-0.004150391	-0.93188477	26.956787	0.37304688	0	0	0	0	0	0	0	0	0	0.93237305	0.067626953	0.53491211	-0.17553711	-0.031494141	-0.32763672	0	44330	0	0	0
598	599	599	Category F	-0.011962891	0.16796875	-1.0917969	0.022216797	-0.19750977	0.46020508	-28.62	0	10/3/2018	10	3	2018	3:52:20	13940	0.7	3	52	20	0	0.059814453	3.491748	0.029052734	-0.000976563	-0.93505859	22.680176	0.23388672	0	0	0	0	0	0	0	0	0	0.93554688	0.064453125	0.36669922	-0.041015625	0.16894531	-0.15649414	0	44330	0	0	0
599	600	600	Category F	-0.083984375	0.14379883	-0.99584961	0.078125	-0.18481445	0.46264648	-28.37	0	10/3/2018	10	3	2018	3:52:20	13940	0.8	3	52	20	0	0.059814453	3.491748	0.028808594	0.000488281	-0.93554688	19.82959	0.19189453	0	0	0	0	0	0	0	0	0	0.93579102	0.064208984	0.31616211	-0.11279297	0.14306641	-0.060058594	0	44330	0	0	0
600	601	601	Category F	-0.20385742	-0.023925781	-0.83984375	0.085205078	-0.18334961	0.46313477	-28.74	0	10/3/2018	10	3	2018	3:52:20	13940	0.9	3	52	20	0	0.059814453	3.491748	0.026611328	-0.000976563	-0.93286133	13.957275	0.24951172	0	0	0	0	0	0	0	0	0	0.93334961	0.066650391	0.34643555	-0.23046875	-0.022705078	0.093017578	0	44330	0	0	0
601	602	602	Category F	-0.16796875	0.011962891	-0.75585938	0.084960938	-0.18945313	0.45556641	-28.74	0	10/3/2018	10	3	2018	3:52:21	13941	0	3	52	21	0	0.059814453	3.491748	0.02734375	0	-0.9309082	8.5258789	0.26269531	0	0	0	0	0	0	0	0	0	0.93139648	0.068603516	0.38256836	-0.1953125	0.011962891	0.17504883	0	44330	0	0	0
602	603	603	Category F	-0.17993164	0.11987305	-0.89990234	0.067138672	-0.20483398	0.45703125	-28.74	0	10/3/2018	10	3	2018	3:52:21	13941	0.1	3	52	21	0	0.059814453	3.491748	0.027587891	0	-0.93481445	5.7397461	0.2421875	0	0	0	0	0	0	0	0	0	0.93530273	0.064697266	0.36254883	-0.20751953	0.11962891	0.034912109	0	44330	0	0	0
603	604	604	Category F	0.011962891	-0.071777344	-1.0917969	0.068603516	-0.19628906	0.45727539	-28.74	0	10/3/2018	10	3	2018	3:52:21	13941	0.2	3	52	21	0	0.059814453	3.491748	0.027587891	0.000488281	-0.93212891	0.46118164	0.17578125	0	0	0	0	0	0	0	0	0	0.93237305	0.067626953	0.24755859	-0.015625	-0.072265625	-0.15942383	0	44330	0	0	0
604	605	605	Category F	0.047851563	0.047851563	-0.97192383	0.039550781	-0.21582031	0.45214844	-28.62	0	10/3/2018	10	3	2018	3:52:21	13941	0.3	3	52	21	0	0.059814453	3.491748	0.024414063	0.003417969	-0.93139648	6.1210938	0.064208984	0	0	0	0	0	0	0	0	0	0.93164063	0.068359375	0.1081543	0.0234375	0.044189453	-0.040283203	0	44330	0	0	0
605	606	606	Category F	-0.23999023	0.035888672	-0.80395508	-0.049072266	-0.20703125	0.45556641	-28.5	0	10/3/2018	10	3	2018	3:52:21	13941	0.4	3	52	21	0	0.059814453	3.491748	0.027587891	0.003662109	-0.92895508	8.3154297	0.29711914	0	0	0	0	0	0	0	0	0	0.92919922	0.070800781	0.42480469	-0.26757813	0.031982422	0.125	0	44330	0	0	0
606	607	607	Category F	-0.20385742	0.047851563	-0.65991211	-0.11474609	-0.19458008	0.45239258	-28.01	0	10/3/2018	10	3	2018	3:52:21	13941	0.5	3	52	21	0	0.059814453	3.491748	0.031982422	0.000732422	-0.93164063	7.5820313	0.36303711	0	0	0	0	0	0	0	0	0	0.93237305	0.067626953	0.5546875	-0.23583984	0.046875	0.27172852	0	44330	0	0	0
607	608	608	Category F	0.023925781	-0.047851563	-1.3317871	-0.1237793	-0.16845703	0.45874023	-27.88	0	10/3/2018	10	3	2018	3:52:21	13941	0.6	3	52	21	0	0.059814453	3.491748	0.031982422	0.004394531	-0.93188477	9.7739258	0.40307617	0	0	0	0	0	0	0	0	0	0.93237305	0.067626953	0.46020508	-0.008056641	-0.052246094	-0.3996582	0	44330	0	0	0
608	609	609	Category F	0.17993164	0.16796875	-1.3078613	-0.1418457	-0.19726563	0.44555664	-27.64	0	10/3/2018	10	3	2018	3:52:21	13941	0.7	3	52	21	0	0.059814453	3.491748	0.031005859	0.004150391	-0.9296875	14.599121	0.43798828	0	0	0	0	0	0	0	0	0	0.93017578	0.069824219	0.69042969	0.14868164	0.16357422	-0.37792969	0	44330	0	0	0
609	610	610	Category F	0.16796875	0.083984375	-0.83984375	-0.1484375	-0.1796875	0.44287109	-27.76	0	10/3/2018	10	3	2018	3:52:21	13941	0.8	3	52	21	0	0.059814453	3.491748	0.031005859	0.002685547	-0.92675781	16.968018	0.18139648	0	0	0	0	0	0	0	0	0	0.92724609	0.072753906	0.30493164	0.13671875	0.081054688	0.086914063	0	44330	0	0	0
610	611	611	Category F	0.095947266	0.047851563	-0.80395508	-0.20849609	-0.20288086	0.41894531	-27.76	0	10/3/2018	10	3	2018	3:52:21	13941	0.9	3	52	21	0	0.059814453	3.4820801	0.038330078	0.005615234	-0.93041992	12.962646	0.14501953	0	0	0	0	0	0	0	0	0	0.93115234	0.068847656	0.22607422	0.057373047	0.041992188	0.12646484	0	44330	0	0	0
611	612	612	Category F	0.16796875	0.17993164	-0.671875	-0.25341797	-0.21655273	0.38769531	-27.64	0	10/3/2018	10	3	2018	3:52:22	13942	0	3	52	22	0	0.059814453	3.4820801	0.041503906	0.004150391	-0.93505859	13.976074	0.34082031	0	0	0	0	0	0	0	0	0	0.93603516	0.063964844	0.56518555	0.1262207	0.17553711	0.26318359	0	44330	0	0	0
612	613	613	Category F	0.2878418	0.13183594	-0.64794922	-0.23657227	-0.23779297	0.38964844	-27.64	0	10/3/2018	10	3	2018	3:52:22	13942	0.1	3	52	22	0	0.059814453	3.4820801	0.043212891	0.005371094	-0.92895508	17.338867	0.39306641	0	0	0	0	0	0	0	0	0	0.92993164	0.070068359	0.65161133	0.24438477	0.1262207	0.28100586	0	44330	0	0	0
613	614	614	Category F	0.41992188	0.23999023	-1.1999512	-0.21191406	-0.23852539	0.40307617	-27.64	0	10/3/2018	10	3	2018	3:52:22	13942	0.2	3	52	22	0	0.059814453	3.4820801	0.041015625	0.006103516	-0.92504883	13.911133	0.52294922	0	0	0	0	0	0	0	0	0	0.92602539	0.073974609	0.88720703	0.37866211	0.23364258	-0.2746582	0	44330	0	0	0
614	615	615	Category F	0.39599609	0	-1.1879883	-0.17822266	-0.21289063	0.42041016	-28.01	0	10/3/2018	10	3	2018	3:52:22	13942	0.3	3	52	22	0	0.059814453	3.4820801	0.046142578	0.003417969	-0.92431641	9.6965332	0.43798828	0	0	0	0	0	0	0	0	0	0.92529297	0.074707031	0.61694336	0.34960938	-0.003417969	-0.26342773	0	44330	0	0	0
615	616	616	Category F	0.2878418	-0.023925781	-0.82788086	-0.18920898	-0.22583008	0.41796875	-28.01	0	10/3/2018	10	3	2018	3:52:22	13942	0.4	3	52	22	0	0.059814453	3.4820801	0.049560547	0.005859375	-0.93017578	7.7280273	0.26074219	0	0	0	0	0	0	0	0	0	0.93164063	0.068359375	0.37036133	0.23803711	-0.029785156	0.10229492	0	44330	0	0	0
616	617	617	Category F	0.035888672	0.047851563	-0.68383789	-0.23339844	-0.19897461	0.40966797	-28.13	0	10/3/2018	10	3	2018	3:52:22	13942	0.5	3	52	22	0	0.059814453	3.4820801	0.052001953	0.010009766	-0.93188477	5.2409668	0.25146484	0	0	0	0	0	0	0	0	0	0.93334961	0.066650391	0.30200195	-0.016113281	0.037597656	0.24804688	0	44330	0	0	0
617	618	618	Category F	0.11987305	-0.095947266	-0.77978516	-0.28100586	-0.17529297	0.39208984	-28.01	0	10/3/2018	10	3	2018	3:52:22	13942	0.6	3	52	22	0	0.059814453	3.4820801	0.047607422	0.009033203	-0.92919922	1.3486328	0.19628906	0	0	0	0	0	0	0	0	0	0.93041992	0.069580078	0.32641602	0.072021484	-0.10498047	0.14941406	0	44330	0	0	0
618	619	619	Category F	0.2878418	-0.059814453	-0.91186523	-0.21630859	-0.16381836	0.43408203	-28.13	0	10/3/2018	10	3	2018	3:52:22	13942	0.7	3	52	22	0	0.059814453	3.4820801	0.045654297	0.010009766	-0.92700195	1.463623	0.25244141	0	0	0	0	0	0	0	0	0	0.92797852	0.072021484	0.32714844	0.24194336	-0.069824219	0.015136719	0	44330	0	0	0
619	620	620	Category F	0.10791016	0.14379883	-0.91186523	-0.19018555	-0.15869141	0.44750977	-28.01	0	10/3/2018	10	3	2018	3:52:22	13942	0.8	3	52	22	0	0.059814453	3.4820801	0.052001953	0.012695313	-0.92578125	0.67822266	0.14306641	0	0	0	0	0	0	0	0	0	0.92749023	0.072509766	0.20092773	0.055664063	0.13085938	0.013916016	0	44330	0	0	0
620	621	621	Category F	0.095947266	0.059814453	-1.0078125	-0.13549805	-0.16503906	0.45385742	-28.01	0	10/3/2018	10	3	2018	3:52:22	13942	0.9	3	52	22	0	0.059814453	3.4820801	0.054931641	0.013183594	-0.93286133	5.5307617	0.097167969	0	0	0	0	0	0	0	0	0	0.93457031	0.065429688	0.16235352	0.040771484	0.046386719	-0.074707031	0	44330	0	0	0
621	622	622	Category F	-0.14379883	0.047851563	-0.91186523	-0.1081543	-0.16259766	0.46533203	-28.25	0	10/3/2018	10	3	2018	3:52:23	13943	0	3	52	23	0	0.059814453	3.4820801	0.058105469	0.012451172	-0.93212891	4.513916	0.20605469	0	0	0	0	0	0	0	0	0	0.93408203	0.065917969	0.25756836	-0.2019043	0.03515625	0.020263672	0	44330	0	0	0
622	623	623	Category F	0.083984375	0.023925781	-0.79199219	-0.092041016	-0.15917969	0.46972656	-28.13	0	10/3/2018	10	3	2018	3:52:23	13943	0.1	3	52	23	0	0.059814453	3.4820801	0.058105469	0.014648438	-0.92944336	5.5241699	0.14013672	0	0	0	0	0	0	0	0	0	0.93139648	0.068603516	0.17236328	0.025634766	0.009033203	0.13745117	0	44330	0	0	0
623	624	624	Category F	0.10791016	-0.10791016	-1.223877	-0.091552734	-0.18896484	0.453125	-28.37	0	10/3/2018	10	3	2018	3:52:23	13943	0.2	3	52	23	0	0.059814453	3.4820801	0.057373047	0.015380859	-0.92773438	7.2370605	0.32446289	0	0	0	0	0	0	0	0	0	0.9296875	0.0703125	0.46972656	0.050292969	-0.12329102	-0.29589844	0	44330	0	0	0
624	625	625	Category F	0.047851563	-0.095947266	-1.0559082	-0.084228516	-0.17480469	0.46459961	-28.37	0	10/3/2018	10	3	2018	3:52:23	13943	0.3	3	52	23	0	0.059814453	3.4820801	0.062988281	0.014648438	-0.92651367	5.7822266	0.1706543	0	0	0	0	0	0	0	0	0	0.92895508	0.071044922	0.25488281	-0.015136719	-0.1105957	-0.12915039	0	44330	0	0	0
625	626	626	Category F	0.023925781	-0.023925781	-0.94799805	-0.10620117	-0.15698242	0.46630859	-28.5	0	10/3/2018	10	3	2018	3:52:23	13943	0.4	3	52	23	0	0.059814453	3.4820801	0.066162109	0.014404297	-0.93164063	3.5637207	0.059326172	0	0	0	0	0	0	0	0	0	0.93408203	0.065917969	0.096923828	-0.042236328	-0.038330078	-0.016113281	0	44330	0	0	0
626	627	627	Category F	-0.035888672	-0.011962891	-0.77978516	-0.13647461	-0.1472168	0.46606445	-28.25	0	10/3/2018	10	3	2018	3:52:23	13943	0.5	3	52	23	0	0.059814453	3.4820801	0.069824219	0.016601563	-0.92700195	2.4580078	0.18359375	0	0	0	0	0	0	0	0	0	0.92993164	0.070068359	0.28198242	-0.10571289	-0.028564453	0.1472168	0	44330	0	0	0
627	628	628	Category F	0	-0.095947266	-1.0197754	-0.18310547	-0.13330078	0.45361328	-28.13	0	10/3/2018	10	3	2018	3:52:23	13943	0.6	3	52	23	0	0.059814453	3.4820801	0.072509766	0.017089844	-0.92480469	1.7561035	0.16455078	0	0	0	0	0	0	0	0	0	0.92773438	0.072265625	0.28051758	-0.072509766	-0.11303711	-0.094726563	0	44330	0	0	0
628	629	629	Category F	0.059814453	-0.023925781	-1.1279297	-0.16577148	-0.13720703	0.45874023	-28.25	0	10/3/2018	10	3	2018	3:52:23	13943	0.7	3	52	23	0	0.059814453	3.4820801	0.077148438	0.017089844	-0.92529297	0.14672852	0.20703125	0	0	0	0	0	0	0	0	0	0.92871094	0.071289063	0.26074219	-0.017333984	-0.041015625	-0.20239258	0	44330	0	0	0
629	630	630	Category F	0.14379883	-0.011962891	-1.0319824	-0.11157227	-0.16137695	0.46704102	-27.76	0	10/3/2018	10	3	2018	3:52:23	13943	0.8	3	52	23	0	0.059814453	3.4820801	0.08203125	0.019287109	-0.92773438	3.5710449	0.125	0	0	0	0	0	0	0	0	0	0.93139648	0.068603516	0.19726563	0.061523438	-0.03125	-0.10400391	0	44330	0	0	0
630	631	631	Category F	-0.19189453	-0.10791016	-0.83984375	-0.082519531	-0.1784668	0.46533203	-28.01	0	10/3/2018	10	3	2018	3:52:23	13943	0.9	3	52	23	0	0.059814453	3.4820801	0.084472656	0.021484375	-0.92895508	8.1193848	0.31787109	0	0	0	0	0	0	0	0	0	0.93286133	0.067138672	0.49487305	-0.27636719	-0.12939453	0.089111328	0	44330	0	0	0
631	632	632	Category F	0.11987305	0.11987305	-0.87597656	-0.080810547	-0.21118164	0.44555664	-28.25	0	10/3/2018	10	3	2018	3:52:24	13944	0	3	52	24	0	0.059814453	3.4820801	0.083496094	0.021972656	-0.92456055	9.793457	0.11499023	0	0	0	0	0	0	0	0	0	0.9284668	0.071533203	0.18286133	0.036376953	0.09765625	0.048583984	0	44330	0	0	0
632	633	633	Category F	0.14379883	0.059814453	-1.2119141	-0.064697266	-0.21459961	0.45483398	-27.88	0	10/3/2018	10	3	2018	3:52:24	13944	0.1	3	52	24	0	0.059814453	3.4820801	0.080322266	0.021728516	-0.9230957	10.114746	0.2980957	0	0	0	0	0	0	0	0	0	0.92675781	0.073242188	0.39013672	0.063232422	0.037841797	-0.28857422	0	44330	0	0	0
633	634	634	Category F	0.19189453	-0.035888672	-0.95996094	-0.05078125	-0.21044922	0.4519043	-27.76	0	10/3/2018	10	3	2018	3:52:24	13944	0.2	3	52	24	0	0.059814453	3.4820801	0.074951172	0.021484375	-0.92773438	8.1052246	0.1340332	0	0	0	0	0	0	0	0	0	0.93115234	0.068847656	0.20605469	0.11669922	-0.057373047	-0.031982422	0	44330	0	0	0
634	635	635	Category F	-0.26391602	0.011962891	-0.86376953	-0.10327148	-0.20898438	0.44921875	-27.64	0	10/3/2018	10	3	2018	3:52:24	13944	0.3	3	52	24	0	0.059814453	3.4820801	0.070800781	0.020996094	-0.92895508	11.542725	0.34106445	0	0	0	0	0	0	0	0	0	0.93188477	0.068115234	0.40917969	-0.3347168	-0.009033203	0.065185547	0	44330	0	0	0
635	636	636	Category F	0.14379883	-0.035888672	-0.65991211	-0.16992188	-0.1784668	0.43847656	-27.64	0	10/3/2018	10	3	2018	3:52:24	13944	0.4	3	52	24	0	0.059814453	3.4820801	0.068359375	0.020507813	-0.93017578	13.152588	0.28613281	0	0	0	0	0	0	0	0	0	0.93286133	0.067138672	0.40209961	0.075195313	-0.056396484	0.27026367	0	44330	0	0	0
636	637	637	Category F	0.15576172	-0.11987305	-0.91186523	-0.14624023	-0.15649414	0.45751953	-27.76	0	10/3/2018	10	3	2018	3:52:24	13944	0.5	3	52	24	0	0.059814453	3.4820801	0.063964844	0.021972656	-0.93017578	11.140137	0.16992188	0	0	0	0	0	0	0	0	0	0.93261719	0.067382813	0.25195313	0.091552734	-0.1418457	0.018310547	0	44330	0	0	0
637	638	638	Category F	0.095947266	0.10791016	-1.1398926	-0.13183594	-0.16894531	0.45458984	-28.38	0	10/3/2018	10	3	2018	3:52:24	13944	0.6	3	52	24	0	0.059814453	3.4820801	0.060302734	0.022949219	-0.93115234	9.0180664	0.22802734	0	0	0	0	0	0	0	0	0	0.93334961	0.066650391	0.32885742	0.035400391	0.084716797	-0.20849609	0	44330	0	0	0
638	639	639	Category F	0.17993164	0.071777344	-0.99584961	-0.094970703	-0.17675781	0.45825195	-28.5	0	10/3/2018	10	3	2018	3:52:24	13944	0.7	3	52	24	0	0.059814453	3.4820801	0.058349609	0.01953125	-0.93017578	9.0620117	0.14746094	0	0	0	0	0	0	0	0	0	0.93212891	0.067871094	0.23925781	0.12133789	0.052001953	-0.065429688	0	44330	0	0	0
639	640	640	Category F	-0.023925781	-0.071777344	-0.79199219	-0.087646484	-0.17773438	0.46020508	-28.25	0	10/3/2018	10	3	2018	3:52:24	13944	0.8	3	52	24	0	0.059814453	3.4820801	0.057861328	0.016845703	-0.93164063	10.911865	0.18457031	0	0	0	0	0	0	0	0	0	0.93359375	0.06640625	0.31030273	-0.081787109	-0.088623047	0.13964844	0	44330	0	0	0
640	641	641	Category F	-0.10791016	0.035888672	-0.79199219	-0.070068359	-0.20751953	0.4519043	-28.25	0	10/3/2018	10	3	2018	3:52:24	13944	0.9	3	52	24	0	0.059814453	3.4820801	0.056884766	0.015869141	-0.9296875	6.5209961	0.21582031	0	0	0	0	0	0	0	0	0	0.93164063	0.068359375	0.32275391	-0.16479492	0.019775391	0.13769531	0	44330	0	0	0
641	642	642	Category F	0.071777344	-0.035888672	-1.0197754	-0.056640625	-0.22021484	0.44995117	-28.01	0	10/3/2018	10	3	2018	3:52:25	13945	0	3	52	25	0	0.059814453	3.4820801	0.056396484	0.015136719	-0.93017578	1.0495605	0.10424805	0	0	0	0	0	0	0	0	0	0.93188477	0.068115234	0.15600586	0.015136719	-0.051025391	-0.089355469	0	44330	0	0	0
642	643	643	Category F	0.10791016	-0.011962891	-0.98388672	-0.05078125	-0.20751953	0.45825195	-28.01	0	10/3/2018	10	3	2018	3:52:25	13945	0.1	3	52	25	0	0.059814453	3.4820801	0.055175781	0.014892578	-0.93115234	4.7988281	0.078857422	0	0	0	0	0	0	0	0	0	0.93310547	0.066894531	0.13183594	0.052490234	-0.026855469	-0.052490234	0	44330	0	0	0
643	644	644	Category F	-0.20385742	0.095947266	-0.91186523	-0.10351563	-0.18286133	0.45996094	-28.01	0	10/3/2018	10	3	2018	3:52:25	13945	0.2	3	52	25	0	0.059814453	3.4820801	0.056396484	0.013427734	-0.93164063	0.36157227	0.27368164	0	0	0	0	0	0	0	0	0	0.93334961	0.066650391	0.36254883	-0.26025391	0.082275391	0.019775391	0	44330	0	0	0
644	645	645	Category F	0.071777344	0	-0.6237793	-0.14794922	-0.15722656	0.45263672	-28.25	0	10/3/2018	10	3	2018	3:52:25	13945	0.3	3	52	25	0	0.059814453	3.4820801	0.057617188	0.013427734	-0.93139648	1.4370117	0.30834961	0	0	0	0	0	0	0	0	0	0.93334961	0.066650391	0.33520508	0.013916016	-0.013427734	0.30761719	0	44330	0	0	0
645	646	646	Category F	0.2277832	-0.16796875	-1.0197754	-0.14038086	-0.13989258	0.46630859	-28.13	0	10/3/2018	10	3	2018	3:52:25	13945	0.4	3	52	25	0	0.059814453	3.4820801	0.058105469	0.011230469	-0.9309082	7.4072266	0.26220703	0	0	0	0	0	0	0	0	0	0.93286133	0.067138672	0.4375	0.16943359	-0.17919922	-0.088623047	0	44330	0	0	0
646	647	647	Category F	0.10791016	0.16796875	-1.1518555	-0.12890625	-0.1784668	0.44946289	-28.01	0	10/3/2018	10	3	2018	3:52:25	13945	0.5	3	52	25	0	0.059814453	3.4820801	0.059326172	0.009277344	-0.93310547	13.183838	0.27416992	0	0	0	0	0	0	0	0	0	0.93505859	0.064941406	0.42553711	0.048339844	0.15844727	-0.21850586	0	44330	0	0	0
647	648	648	Category F	-0.047851563	0.059814453	-0.97192383	-0.13232422	-0.16748047	0.45947266	-28.01	0	10/3/2018	10	3	2018	3:52:25	13945	0.6	3	52	25	0	0.059814453	3.4820801	0.066650391	0.006835938	-0.93554688	11.374756	0.13134766	0	0	0	0	0	0	0	0	0	0.93774414	0.062255859	0.20361328	-0.11450195	0.052734375	-0.036132813	0	44330	0	0	0
648	649	649	Category F	0.059814453	-0.023925781	-0.69580078	-0.14550781	-0.19897461	0.44360352	-27.88	0	10/3/2018	10	3	2018	3:52:25	13945	0.7	3	52	25	0	0.059814453	3.5255859	0.068603516	0.005371094	-0.93383789	7.8261719	0.24023438	0	0	0	0	0	0	0	0	0	0.93652344	0.063476563	0.27661133	-0.008789063	-0.029296875	0.23803711	0	44330	0	0	0
649	650	650	Category F	0.37182617	0.21582031	-1.223877	-0.16845703	-0.22949219	0.42333984	-27.88	0	10/3/2018	10	3	2018	3:52:25	13945	0.8	3	52	25	0	0.059814453	3.5255859	0.068603516	0.002685547	-0.9284668	11.445557	0.47387695	0	0	0	0	0	0	0	0	0	0.9309082	0.069091797	0.81152344	0.30297852	0.21289063	-0.29516602	0	44330	0	0	0
650	651	651	Category F	0.27587891	-0.011962891	-0.98388672	-0.16333008	-0.22192383	0.42456055	-28.13	0	10/3/2018	10	3	2018	3:52:25	13945	0.9	3	52	25	0	0.059814453	3.5255859	0.069580078	0.002197266	-0.92773438	14.337402	0.21411133	0	0	0	0	0	0	0	0	0	0.93017578	0.069824219	0.27636719	0.20605469	-0.014160156	-0.055908203	0	44330	0	0	0
651	652	652	Category F	0.19189453	0.035888672	-0.77978516	-0.20678711	-0.2043457	0.41699219	-28.37	0	10/3/2018	10	3	2018	3:52:26	13946	0	3	52	26	0	0.059814453	3.5255859	0.066650391	0	-0.92724609	9.6230469	0.1965332	0	0	0	0	0	0	0	0	0	0.9296875	0.0703125	0.30834961	0.125	0.035644531	0.14746094	0	44330	0	0	0
652	653	653	Category F	-0.023925781	0.047851563	-0.65991211	-0.28540039	-0.15161133	0.3996582	-28.62	0	10/3/2018	10	3	2018	3:52:26	13946	0.1	3	52	26	0	0.059814453	3.5255859	0.067382813	-0.001708984	-0.92700195	4.0031738	0.28662109	0	0	0	0	0	0	0	0	0	0.92944336	0.070556641	0.40844727	-0.091308594	0.049560547	0.26708984	0	44330	0	0	0
653	654	654	Category F	0.23999023	-0.13183594	-0.77978516	-0.2734375	-0.13134766	0.41333008	-28.86	0	10/3/2018	10	3	2018	3:52:26	13946	0.2	3	52	26	0	0.059814453	3.5255859	0.067871094	-0.002441406	-0.93481445	8.7966309	0.26513672	0	0	0	0	0	0	0	0	0	0.93725586	0.062744141	0.45605469	0.171875	-0.12915039	0.1550293	0	44330	0	0	0
654	655	655	Category F	0.2878418	0.16796875	-1.223877	-0.25292969	-0.1262207	0.42993164	-28.62	0	10/3/2018	10	3	2018	3:52:26	13946	0.3	3	52	26	0	0.059814453	3.5255859	0.065185547	-0.0078125	-0.93212891	17.708252	0.40673828	0	0	0	0	0	0	0	0	0	0.93457031	0.065429688	0.68994141	0.22241211	0.17578125	-0.29150391	0	44330	0	0	0
655	656	656	Category F	0.32397461	0.14379883	-0.99584961	-0.22216797	-0.125	0.44067383	-28.62	0	10/3/2018	10	3	2018	3:52:26	13946	0.4	3	52	26	0	0.059814453	3.5255859	0.059082031	-0.009521484	-0.92871094	22.690918	0.31323242	0	0	0	0	0	0	0	0	0	0.93066406	0.069335938	0.48510742	0.26464844	0.15332031	-0.066894531	0	44330	0	0	0
656	657	657	Category F	-0.21582031	-0.023925781	-0.81591797	-0.24169922	-0.14819336	0.42480469	-28.37	0	10/3/2018	10	3	2018	3:52:26	13946	0.5	3	52	26	0	0.059814453	3.5255859	0.056152344	-0.010253906	-0.92749023	21.455322	0.29418945	0	0	0	0	0	0	0	0	0	0.92919922	0.070800781	0.3972168	-0.27197266	-0.013427734	0.11157227	0	44330	0	0	0
657	658	658	Category F	0.035888672	0.13183594	-0.68383789	-0.30322266	-0.17480469	0.37768555	-28.01	0	10/3/2018	10	3	2018	3:52:26	13946	0.6	3	52	26	0	0.059814453	3.5255859	0.057128906	-0.012939453	-0.9309082	24.372803	0.28710938	0	0	0	0	0	0	0	0	0	0.93286133	0.067138672	0.41333008	-0.021240234	0.14477539	0.24707031	0	44330	0	0	0
658	659	659	Category F	0.2277832	0.14379883	-0.82788086	-0.24975586	-0.20068359	0.40112305	-28.13	0	10/3/2018	10	3	2018	3:52:26	13946	0.7	3	52	26	0	0.059814453	3.5255859	0.056640625	-0.012207031	-0.93505859	27.85083	0.25537109	0	0	0	0	0	0	0	0	0	0.93701172	0.062988281	0.43457031	0.17089844	0.15600586	0.10717773	0	44330	0	0	0
659	660	660	Category F	0.3359375	0.083984375	-1.2839355	-0.21313477	-0.1965332	0.41821289	-28.13	0	10/3/2018	10	3	2018	3:52:26	13946	0.8	3	52	26	0	0.059814453	3.5255859	0.054443359	-0.012207031	-0.93603516	23.89624	0.45751953	0	0	0	0	0	0	0	0	0	0.93774414	0.062255859	0.7253418	0.28125	0.096191406	-0.34765625	0	44330	0	0	0
660	661	661	Category F	0.31176758	0	-0.94799805	-0.20800781	-0.17993164	0.42871094	-28.13	0	10/3/2018	10	3	2018	3:52:26	13946	0.9	3	52	26	0	0.059814453	3.5255859	0.053466797	-0.014892578	-0.93603516	18.088867	0.25878906	0	0	0	0	0	0	0	0	0	0.93774414	0.062255859	0.28491211	0.25805664	0.014892578	-0.01171875	0	44330	0	0	0
661	662	662	Category F	0.095947266	0.011962891	-0.85180664	-0.23168945	-0.15698242	0.42382813	-28.37	0	10/3/2018	10	3	2018	3:52:27	13947	0	3	52	27	0	0.059814453	3.5255859	0.05078125	-0.016601563	-0.93408203	15.252441	0.098144531	0	0	0	0	0	0	0	0	0	0.93554688	0.064453125	0.15600586	0.044921875	0.028564453	0.082275391	0	44330	0	0	0
662	663	663	Category F	-0.011962891	-0.035888672	-0.81591797	-0.2980957	-0.14013672	0.39770508	-28.25	0	10/3/2018	10	3	2018	3:52:27	13947	0.1	3	52	27	0	0.059814453	3.5255859	0.053466797	-0.016845703	-0.93041992	11.834473	0.13330078	0	0	0	0	0	0	0	0	0	0.93212891	0.067871094	0.19897461	-0.065429688	-0.018798828	0.11450195	0	44330	0	0	0
663	664	664	Category F	0.16796875	-0.10791016	-0.79199219	-0.29003906	-0.12011719	0.41015625	-27.88	0	10/3/2018	10	3	2018	3:52:27	13947	0.2	3	52	27	0	0.059814453	3.5255859	0.052734375	-0.016113281	-0.93164063	8.6044922	0.20288086	0	0	0	0	0	0	0	0	0	0.93334961	0.066650391	0.34643555	0.11499023	-0.091552734	0.13964844	0	44330	0	0	0
664	665	665	Category F	0.2277832	-0.071777344	-1.1757813	-0.25830078	-0.11914063	0.42944336	-27.76	0	10/3/2018	10	3	2018	3:52:27	13947	0.3	3	52	27	0	0.059814453	3.5255859	0.054199219	-0.016113281	-0.92919922	7	0.30615234	0	0	0	0	0	0	0	0	0	0.9309082	0.069091797	0.47509766	0.17333984	-0.055419922	-0.24633789	0	44330	0	0	0
665	666	666	Category F	0.23999023	0.14379883	-1.0078125	-0.2277832	-0.1237793	0.43481445	-27.88	0	10/3/2018	10	3	2018	3:52:27	13947	0.4	3	52	27	0	0.059814453	3.5255859	0.056152344	-0.015380859	-0.92529297	3.9291992	0.2565918	0	0	0	0	0	0	0	0	0	0.92724609	0.072753906	0.42529297	0.18359375	0.15917969	-0.082275391	0	44330	0	0	0
666	667	667	Category F	0.23999023	0.071777344	-0.89990234	-0.23364258	-0.14624023	0.43505859	-28.01	0	10/3/2018	10	3	2018	3:52:27	13947	0.5	3	52	27	0	0.059814453	3.5255859	0.054443359	-0.014648438	-0.92651367	5.6181641	0.20629883	0	0	0	0	0	0	0	0	0	0.92822266	0.071777344	0.29882813	0.18530273	0.086425781	0.026611328	0	44330	0	0	0
667	668	668	Category F	0.17993164	0.023925781	-0.82788086	-0.24951172	-0.16040039	0.41137695	-28.25	0	10/3/2018	10	3	2018	3:52:27	13947	0.6	3	52	27	0	0.059814453	3.5255859	0.054199219	-0.013671875	-0.92578125	16.270508	0.16357422	0	0	0	0	0	0	0	0	0	0.92749023	0.072509766	0.26123047	0.12548828	0.037597656	0.097900391	0	44330	0	0	0
668	669	669	Category F	0.17993164	0.095947266	-0.79199219	-0.28198242	-0.18237305	0.38793945	-28.13	0	10/3/2018	10	3	2018	3:52:27	13947	0.7	3	52	27	0	0.059814453	3.5255859	0.053955078	-0.013427734	-0.92651367	30.563232	0.21435547	0	0	0	0	0	0	0	0	0	0.92822266	0.071777344	0.36987305	0.12573242	0.109375	0.13452148	0	44330	0	0	0
669	670	670	Category F	0.20385742	0.16796875	-0.79199219	-0.28393555	-0.19213867	0.3815918	-28.13	0	10/3/2018	10	3	2018	3:52:27	13947	0.8	3	52	27	0	0.059814453	3.5255859	0.0546875	-0.012451172	-0.92651367	40.736084	0.27001953	0	0	0	0	0	0	0	0	0	0.92822266	0.071777344	0.46411133	0.14892578	0.18041992	0.13452148	0	44330	0	0	0
670	671	671	Category E	-0.047851563	0.059814453	-0.87597656	-0.12866211	0.18334961	0.48168945	-33.91	0	10/3/2018	10	3	2018	0:55:06	3306	0.8	0	55	6	0	0.059570313	3.491748	0.054199219	-0.010742188	-0.92529297	48.138672	0.13354492	0	0	0	0	0	0	0	0	0	0.92700195	0.072998047	0.22192383	-0.10205078	0.070556641	0.049316406	0	44330	0	0	0
671	672	672	Category E	-0.19189453	-0.11987305	-0.93579102	-0.061767578	0.21386719	0.47387695	-33.78	0	10/3/2018	10	3	2018	0:55:06	3306	0.9	0	55	6	0	0.059570313	3.515918	0.054199219	-0.010009766	-0.92480469	59.994385	0.26977539	0	0	0	0	0	0	0	0	0	0.92651367	0.073486328	0.36694336	-0.24609375	-0.10961914	-0.010742188	0	44330	0	0	0
672	673	673	Category E	-0.27587891	-0.11987305	-1.2597656	-0.014648438	0.21289063	0.47998047	-34.03	0	10/3/2018	10	3	2018	0:55:07	3307	0	0	55	7	0	0.059570313	3.515918	0.053222656	-0.011474609	-0.92578125	71.988525	0.48120117	0	0	0	0	0	0	0	0	0	0.92724609	0.072753906	0.77124023	-0.32910156	-0.1081543	-0.33374023	0	44330	0	0	0
673	674	674	Category E	-0.17993164	-0.071777344	-0.97192383	0.021972656	0.20068359	0.48022461	-33.91	0	10/3/2018	10	3	2018	0:55:07	3307	0.1	0	55	7	0	0.059570313	3.515918	0.052978516	-0.012695313	-0.92260742	72.718262	0.24511719	0	0	0	0	0	0	0	0	0	0.92431641	0.075683594	0.34106445	-0.23291016	-0.058837891	-0.049072266	0	44330	0	0	0
674	675	675	Category E	-0.27587891	-0.10791016	-0.92382813	-0.001220703	0.20874023	0.48120117	-33.91	0	10/3/2018	10	3	2018	0:55:07	3307	0.2	0	55	7	0	0.059570313	3.515918	0.051025391	-0.012451172	-0.92333984	70.518311	0.34057617	0	0	0	0	0	0	0	0	0	0.92480469	0.075195313	0.42260742	-0.3269043	-0.095214844	-0.000244141	0	44330	0	0	0
675	676	676	Category E	-0.40795898	-0.035888672	-0.79199219	-0.008789063	0.22680664	0.47167969	-34.03	0	10/3/2018	10	3	2018	0:55:07	3307	0.3	0	55	7	0	0.059570313	3.515918	0.052246094	-0.012207031	-0.92382813	72.019531	0.47924805	0	0	0	0	0	0	0	0	0	0.92553711	0.074462891	0.61572266	-0.46020508	-0.0234375	0.13183594	0	44330	0	0	0
676	677	677	Category E	-0.29980469	0	-0.77978516	-0.010253906	0.26391602	0.45922852	-33.91	0	10/3/2018	10	3	2018	0:55:07	3307	0.4	0	55	7	0	0.059570313	3.515918	0.048828125	-0.010742188	-0.92529297	73.192139	0.37817383	0	0	0	0	0	0	0	0	0	0.92675781	0.073242188	0.50537109	-0.34863281	0.010742188	0.14550781	0	44330	0	0	0
677	678	678	Category E	-0.29980469	-0.31176758	-1.1757813	0.007080078	0.25366211	0.46337891	-34.03	0	10/3/2018	10	3	2018	0:55:07	3307	0.5	0	55	7	0	0.059570313	3.515918	0.047607422	-0.010253906	-0.92749023	65.317383	0.52246094	0	0	0	0	0	0	0	0	0	0.92871094	0.071289063	0.89672852	-0.34741211	-0.30126953	-0.24804688	0	44330	0	0	0
678	679	679	Category E	-0.059814453	-0.035888672	-1.223877	-0.005859375	0.25952148	0.45825195	-33.78	0	10/3/2018	10	3	2018	0:55:07	3307	0.6	0	55	7	0	0.059570313	3.515918	0.046386719	-0.010742188	-0.92529297	51.255127	0.31787109	0	0	0	0	0	0	0	0	0	0.92651367	0.073486328	0.4296875	-0.10620117	-0.024902344	-0.29833984	0	44330	0	0	0
679	680	680	Category E	-0.14379883	0.059814453	-0.83984375	-0.030517578	0.2253418	0.47216797	-33.54	0	10/3/2018	10	3	2018	0:55:07	3307	0.7	0	55	7	0	0.059570313	3.515918	0.041503906	-0.011230469	-0.92382813	41.09668	0.21557617	0	0	0	0	0	0	0	0	0	0.92480469	0.075195313	0.34033203	-0.18530273	0.071044922	0.083984375	0	44330	0	0	0
680	681	681	Category E	-0.25195313	-0.083984375	-0.86376953	-0.10644531	0.20629883	0.47094727	-33.66	0	10/3/2018	10	3	2018	0:55:07	3307	0.8	0	55	7	0	0.059570313	3.515918	0.039794922	-0.010498047	-0.92333984	33.673096	0.30688477	0	0	0	0	0	0	0	0	0	0.92431641	0.075683594	0.42480469	-0.29174805	-0.073242188	0.059570313	0	44330	0	0	0
681	682	682	Category E	-0.26391602	-0.011962891	-0.85180664	-0.13598633	0.1472168	0.48266602	-33.78	0	10/3/2018	10	3	2018	0:55:07	3307	0.9	0	55	7	0	0.059570313	3.515918	0.040771484	-0.010253906	-0.92822266	25.429688	0.31420898	0	0	0	0	0	0	0	0	0	0.92919922	0.070800781	0.3828125	-0.3046875	-0.001464844	0.076416016	0	44330	0	0	0
682	683	683	Category E	-0.083984375	0	-0.92382813	-0.1652832	0.13720703	0.48291016	-33.91	0	10/3/2018	10	3	2018	0:55:08	3308	0	0	55	8	0	0.059570313	3.515918	0.041503906	-0.010498047	-0.92773438	15.417236	0.12597656	0	0	0	0	0	0	0	0	0	0.92871094	0.071289063	0.13989258	-0.12548828	0.010498047	0.00390625	0	44330	0	0	0
683	684	684	Category E	0.10791016	-0.071777344	-1.079834	-0.19628906	0.13354492	0.46704102	-33.78	0	10/3/2018	10	3	2018	0:55:08	3308	0.1	0	55	8	0	0.059570313	3.515918	0.039550781	-0.009765625	-0.92797852	8.3273926	0.17724609	0	0	0	0	0	0	0	0	0	0.92895508	0.071044922	0.28149414	0.068115234	-0.061767578	-0.15161133	0	44330	0	0	0
684	685	685	Category E	0.083984375	-0.11987305	-0.93579102	-0.16088867	0.1328125	0.4777832	-34.15	0	10/3/2018	10	3	2018	0:55:08	3308	0.2	0	55	8	0	0.059570313	3.515918	0.040283203	-0.010009766	-0.92797852	2.8164063	0.11816406	0	0	0	0	0	0	0	0	0	0.92895508	0.071044922	0.16088867	0.043457031	-0.10961914	-0.007568359	0	44330	0	0	0
685	686	686	Category E	-0.14379883	-0.13183594	-0.98388672	-0.17602539	0.13525391	0.47338867	-34.27	0	10/3/2018	10	3	2018	0:55:08	3308	0.3	0	55	8	0	0.059570313	3.515918	0.0390625	-0.009277344	-0.93115234	4.470459	0.22631836	0	0	0	0	0	0	0	0	0	0.93212891	0.067871094	0.35791016	-0.18286133	-0.12231445	-0.052490234	0	44330	0	0	0
686	687	687	Category E	0.39599609	-0.13183594	-0.83984375	-0.22436523	0.15991211	0.45410156	-34.15	0	10/3/2018	10	3	2018	0:55:08	3308	0.4	0	55	8	0	0.059570313	3.515918	0.038330078	-0.006835938	-0.93115234	14.637695	0.3894043	0	0	0	0	0	0	0	0	0	0.93188477	0.068115234	0.57373047	0.35742188	-0.12475586	0.091308594	0	44330	0	0	0
687	688	688	Category E	0.17993164	-0.16796875	-1.2119141	-0.24267578	0.17724609	0.43701172	-34.4	0	10/3/2018	10	3	2018	0:55:08	3308	0.5	0	55	8	0	0.059570313	3.515918	0.038818359	-0.007324219	-0.92773438	22.625732	0.35546875	0	0	0	0	0	0	0	0	0	0.92871094	0.071289063	0.58569336	0.14086914	-0.16040039	-0.28393555	0	44330	0	0	0
688	689	689	Category E	0.16796875	-0.059814453	-0.86376953	-0.28369141	0.15405273	0.42553711	-34.03	0	10/3/2018	10	3	2018	0:55:08	3308	0.6	0	55	8	0	0.059570313	3.515918	0.039306641	-0.007568359	-0.92626953	27.900391	0.15209961	0	0	0	0	0	0	0	0	0	0.92724609	0.072753906	0.24316406	0.12841797	-0.052001953	0.0625	0	44330	0	0	0
689	690	690	Category E	0.25195313	0.047851563	-0.77978516	-0.33520508	0.090087891	0.39990234	-33.54	0	10/3/2018	10	3	2018	0:55:08	3308	0.7	0	55	8	0	0.059570313	3.515918	0.036376953	-0.007080078	-0.92773438	28.916016	0.2668457	0	0	0	0	0	0	0	0	0	0.9284668	0.071533203	0.41821289	0.21533203	0.054931641	0.14794922	0	44330	0	0	0
690	691	691	Category E	-0.13183594	-0.13183594	-0.76782227	-0.34375	0.027099609	0.39819336	-33.54	0	10/3/2018	10	3	2018	0:55:08	3308	0.8	0	55	8	0	0.059570313	3.515918	0.033447266	-0.008300781	-0.921875	27.410889	0.25756836	0	0	0	0	0	0	0	0	0	0.92260742	0.077392578	0.44311523	-0.1652832	-0.12329102	0.15405273	0	44330	0	0	0
691	692	692	Category E	0.21582031	0.023925781	-0.65991211	-0.35327148	-0.007324219	0.38598633	-33.17	0	10/3/2018	10	3	2018	0:55:08	3308	0.9	0	55	8	0	0.059570313	3.515918	0.034179688	-0.006835938	-0.92504883	30.676514	0.32275391	0	0	0	0	0	0	0	0	0	0.92553711	0.074462891	0.47753906	0.18139648	0.030761719	0.26513672	0	44330	0	0	0
692	693	693	Category E	0.3359375	0.083984375	-1.2597656	-0.29589844	0.010986328	0.42944336	-33.17	0	10/3/2018	10	3	2018	0:55:09	3309	0	0	55	9	0	0.059570313	3.515918	0.034423828	-0.007324219	-0.92626953	33.043945	0.45874023	0	0	0	0	0	0	0	0	0	0.92675781	0.073242188	0.72631836	0.30126953	0.091308594	-0.33325195	0	44330	0	0	0
693	694	694	Category E	0.19189453	-0.19189453	-0.99584961	-0.25976563	0.006347656	0.44628906	-33.42	0	10/3/2018	10	3	2018	0:55:09	3309	0.1	0	55	9	0	0.059570313	3.515918	0.036376953	-0.007324219	-0.9296875	32.564697	0.24975586	0	0	0	0	0	0	0	0	0	0.93041992	0.069580078	0.40551758	0.15527344	-0.18432617	-0.065917969	0	44330	0	0	0
694	695	695	Category E	-0.083984375	-0.14379883	-0.91186523	-0.27197266	0.021240234	0.44140625	-33.54	0	10/3/2018	10	3	2018	0:55:09	3309	0.2	0	55	9	0	0.059570313	3.515918	0.033203125	-0.005371094	-0.93139648	32.820801	0.18237305	0	0	0	0	0	0	0	0	0	0.93212891	0.067871094	0.27539063	-0.1171875	-0.13818359	0.01953125	0	44330	0	0	0
695	696	696	Category E	0.047851563	-0.071777344	-0.73193359	-0.2980957	0.040283203	0.42529297	-33.78	0	10/3/2018	10	3	2018	0:55:09	3309	0.3	0	55	9	0	0.059570313	3.515918	0.031982422	-0.008300781	-0.92651367	33.685059	0.20507813	0	0	0	0	0	0	0	0	0	0.92700195	0.072998047	0.27368164	0.015625	-0.063232422	0.19458008	0	44330	0	0	0
696	697	697	Category E	0.11987305	-0.16796875	-0.95996094	-0.27368164	0.069824219	0.44067383	-33.54	0	10/3/2018	10	3	2018	0:55:09	3309	0.4	0	55	9	0	0.059570313	3.515918	0.030761719	-0.010253906	-0.92651367	35.143555	0.18383789	0	0	0	0	0	0	0	0	0	0.92724609	0.072753906	0.27978516	0.088867188	-0.1574707	-0.033203125	0	44330	0	0	0
697	698	698	Category E	0.071777344	-0.047851563	-1.1159668	-0.25292969	0.053710938	0.45874023	-33.66	0	10/3/2018	10	3	2018	0:55:09	3309	0.5	0	55	9	0	0.059570313	3.515918	0.033203125	-0.009277344	-0.92895508	35.312012	0.19458008	0	0	0	0	0	0	0	0	0	0.92944336	0.070556641	0.26367188	0.038330078	-0.038330078	-0.18676758	0	44330	0	0	0
698	699	699	Category E	0.11987305	-0.059814453	-0.98388672	-0.21655273	0.014160156	0.46435547	-33.66	0	10/3/2018	10	3	2018	0:55:09	3309	0.6	0	55	9	0	0.059570313	3.515918	0.031494141	-0.01171875	-0.9309082	31.239502	0.11328125	0	0	0	0	0	0	0	0	0	0.93164063	0.068359375	0.18896484	0.088134766	-0.047851563	-0.052734375	0	44330	0	0	0
699	700	700	Category E	0.035888672	-0.071777344	-0.91186523	-0.234375	-0.036621094	0.45263672	-33.91	0	10/3/2018	10	3	2018	0:55:09	3309	0.7	0	55	9	0	0.059570313	3.515918	0.031738281	-0.012939453	-0.93237305	29.486816	0.062255859	0	0	0	0	0	0	0	0	0	0.93310547	0.066894531	0.083251953	0.00390625	-0.05859375	0.020507813	0	44330	0	0	0
700	701	701	Category E	-0.11987305	-0.071777344	-0.85180664	-0.25537109	-0.081542969	0.4362793	-34.27	0	10/3/2018	10	3	2018	0:55:09	3309	0.8	0	55	9	0	0.059570313	3.515918	0.030517578	-0.012695313	-0.92822266	28.630371	0.17871094	0	0	0	0	0	0	0	0	0	0.92871094	0.071289063	0.28564453	-0.15039063	-0.058837891	0.076416016	0	44330	0	0	0
701	702	702	Category E	0.071777344	0.023925781	-0.6237793	-0.27612305	-0.11303711	0.41577148	-34.15	0	10/3/2018	10	3	2018	0:55:09	3309	0.9	0	55	9	0	0.059570313	3.515918	0.028320313	-0.012207031	-0.92993164	27.249512	0.31152344	0	0	0	0	0	0	0	0	0	0.93066406	0.069335938	0.38598633	0.043212891	0.036132813	0.30615234	0	44330	0	0	0
702	703	703	Category E	0.011962891	0.083984375	-0.88793945	-0.2487793	-0.098144531	0.43603516	-34.03	0	10/3/2018	10	3	2018	0:55:10	3310	0	0	55	10	0	0.059570313	3.515918	0.025634766	-0.011962891	-0.93237305	27.581055	0.10668945	0	0	0	0	0	0	0	0	0	0.93286133	0.067138672	0.15429688	-0.013671875	0.095947266	0.044433594	0	44330	0	0	0
703	704	704	Category E	0.2277832	-0.10791016	-1.0319824	-0.21826172	-0.070800781	0.45507813	-33.78	0	10/3/2018	10	3	2018	0:55:10	3310	0.1	0	55	10	0	0.059570313	3.515918	0.029296875	-0.012207031	-0.93261719	21.314697	0.24121094	0	0	0	0	0	0	0	0	0	0.93310547	0.066894531	0.39306641	0.19824219	-0.095458984	-0.099121094	0	44330	0	0	0
704	705	705	Category E	0.20385742	-0.035888672	-0.74389648	-0.19287109	-0.065673828	0.46606445	-33.42	0	10/3/2018	10	3	2018	0:55:10	3310	0.2	0	55	10	0	0.059570313	3.515918	0.030273438	-0.011962891	-0.93383789	14.926025	0.25830078	0	0	0	0	0	0	0	0	0	0.93432617	0.065673828	0.38745117	0.17333984	-0.023681641	0.18994141	0	44330	0	0	0
705	706	706	Category E	-0.10791016	0.035888672	-1.0439453	-0.20898438	-0.032714844	0.46240234	-33.17	0	10/3/2018	10	3	2018	0:55:10	3310	0.3	0	55	10	0	0.059570313	3.515918	0.028808594	-0.010253906	-0.93041992	10.7229	0.18359375	0	0	0	0	0	0	0	0	0	0.9309082	0.069091797	0.29663086	-0.13671875	0.046142578	-0.11328125	0	44330	0	0	0
706	707	707	Category E	-0.059814453	0.071777344	-0.70776367	-0.23120117	-0.007080078	0.4597168	-33.17	0	10/3/2018	10	3	2018	0:55:10	3310	0.4	0	55	10	0	0.059570313	3.515918	0.025634766	-0.013427734	-0.9284668	5.5983887	0.25146484	0	0	0	0	0	0	0	0	0	0.92895508	0.071044922	0.39135742	-0.085449219	0.085205078	0.22070313	0	44330	0	0	0
707	708	708	Category E	-0.023925781	-0.071777344	-1.079834	-0.23071289	0.024658203	0.46264648	-33.54	0	10/3/2018	10	3	2018	0:55:10	3310	0.5	0	55	10	0	0.059570313	3.515918	0.026367188	-0.012939453	-0.93041992	2.3710938	0.16821289	0	0	0	0	0	0	0	0	0	0.9309082	0.069091797	0.25854492	-0.050292969	-0.05859375	-0.14916992	0	44330	0	0	0
708	709	709	Category E	0.11987305	0.047851563	-1.1279297	-0.18139648	0.027099609	0.47949219	-33.91	0	10/3/2018	10	3	2018	0:55:10	3310	0.6	0	55	10	0	0.059570313	3.515918	0.02734375	-0.015380859	-0.93188477	9.8903809	0.22558594	0	0	0	0	0	0	0	0	0	0.93237305	0.067626953	0.3515625	0.092285156	0.063232422	-0.19580078	0	44330	0	0	0
709	710	710	Category E	0.10791016	0.13183594	-0.93579102	-0.19091797	0.028808594	0.4753418	-34.03	0	10/3/2018	10	3	2018	0:55:10	3310	0.7	0	55	10	0	0.059326172	3.5288086	0.026367188	-0.017333984	-0.93237305	12.364014	0.16992188	0	0	0	0	0	0	0	0	0	0.93286133	0.067138672	0.23388672	0.081298828	0.14916992	-0.003173828	0	44330	0	0	0
710	711	711	Category E	-0.17993164	-0.047851563	-0.80395508	-0.23999023	-0.013427734	0.453125	-34.4	0	10/3/2018	10	3	2018	0:55:10	3310	0.8	0	55	10	0	0.059326172	3.5288086	0.023681641	-0.020263672	-0.93237305	11.915283	0.2421875	0	0	0	0	0	0	0	0	0	0.93286133	0.067138672	0.35961914	-0.20361328	-0.02734375	0.12841797	0	44330	0	0	0
711	712	712	Category E	0.035888672	-0.011962891	-0.94799805	-0.26025391	-0.049072266	0.44189453	-34.03	0	10/3/2018	10	3	2018	0:55:10	3310	0.9	0	55	10	0	0.059326172	3.5288086	0.026855469	-0.0234375	-0.93066406	15.05127	0.022460938	0	0	0	0	0	0	0	0	0	0.93139648	0.068603516	0.037597656	0.008789063	0.011474609	-0.017089844	0	44330	0	0	0
712	713	713	Category E	0.11987305	-0.023925781	-0.97192383	-0.22045898	-0.023193359	0.45922852	-33.91	0	10/3/2018	10	3	2018	0:55:11	3311	0	0	55	11	0	0.059326172	3.5288086	0.032958984	-0.022216797	-0.93432617	22.194336	0.094238281	0	0	0	0	0	0	0	0	0	0.93530273	0.064697266	0.12573242	0.086669922	-0.001464844	-0.037353516	0	44330	0	0	0
713	714	714	Category E	0.035888672	-0.023925781	-1.0078125	-0.20068359	0.007324219	0.47265625	-33.91	0	10/3/2018	10	3	2018	0:55:11	3311	0.1	0	55	11	0	0.059326172	3.5288086	0.0390625	-0.020507813	-0.93066406	22.48291	0.077148438	0	0	0	0	0	0	0	0	0	0.93164063	0.068359375	0.083740234	-0.003173828	-0.003173828	-0.076904297	0	44330	0	0	0
714	715	715	Category E	-0.16796875	0.035888672	-0.91186523	-0.1940918	0.055419922	0.48095703	-33.54	0	10/3/2018	10	3	2018	0:55:11	3311	0.2	0	55	11	0	0.059326172	3.5288086	0.042236328	-0.019775391	-0.9284668	21.194092	0.21826172	0	0	0	0	0	0	0	0	0	0.9296875	0.0703125	0.28295898	-0.21020508	0.055664063	0.016601563	0	44330	0	0	0
715	716	716	Category E	-0.11987305	0.071777344	-0.77978516	-0.19189453	0.099609375	0.46801758	-33.66	0	10/3/2018	10	3	2018	0:55:11	3311	0.3	0	55	11	0	0.059326172	3.5288086	0.043945313	-0.018798828	-0.92871094	22.975342	0.23925781	0	0	0	0	0	0	0	0	0	0.92993164	0.070068359	0.40356445	-0.16381836	0.090576172	0.14892578	0	44330	0	0	0
716	717	717	Category E	0.047851563	-0.083984375	-1.079834	-0.18945313	0.11816406	0.47070313	-33.54	0	10/3/2018	10	3	2018	0:55:11	3311	0.4	0	55	11	0	0.059326172	3.5288086	0.049560547	-0.018310547	-0.93017578	26.034912	0.16308594	0	0	0	0	0	0	0	0	0	0.93164063	0.068359375	0.21679688	-0.001708984	-0.065429688	-0.14941406	0	44330	0	0	0
717	718	718	Category E	0.011962891	0.071777344	-0.95996094	-0.19482422	0.099853516	0.47314453	-34.03	0	10/3/2018	10	3	2018	0:55:11	3311	0.5	0	55	11	0	0.059326172	3.5288086	0.053222656	-0.017578125	-0.93017578	22.888428	0.1027832	0	0	0	0	0	0	0	0	0	0.93164063	0.068359375	0.16064453	-0.041259766	0.089355469	-0.029785156	0	44330	0	0	0
718	719	719	Category E	-0.2277832	0.047851563	-0.88793945	-0.22265625	0.094970703	0.46044922	-33.91	0	10/3/2018	10	3	2018	0:55:11	3311	0.6	0	55	11	0	0.059326172	3.5288086	0.058105469	-0.012695313	-0.9309082	18.061768	0.29541016	0	0	0	0	0	0	0	0	0	0.93261719	0.067382813	0.38964844	-0.28588867	0.060546875	0.04296875	0	44330	0	0	0
719	720	720	Category E	-0.14379883	-0.023925781	-0.74389648	-0.26123047	0.056884766	0.44238281	-33.91	0	10/3/2018	10	3	2018	0:55:11	3311	0.7	0	55	11	0	0.059326172	3.5288086	0.060302734	-0.013427734	-0.9296875	18.429688	0.27636719	0	0	0	0	0	0	0	0	0	0.93188477	0.068115234	0.40039063	-0.20410156	-0.010253906	0.18579102	0	44330	0	0	0
720	721	721	Category E	-0.035888672	0.059814453	-1.1879883	-0.24658203	0.022216797	0.45288086	-34.27	0	10/3/2018	10	3	2018	0:55:11	3311	0.8	0	55	11	0	0.059326172	3.5288086	0.061035156	-0.016113281	-0.93212891	20.040771	0.28369141	0	0	0	0	0	0	0	0	0	0.93432617	0.065673828	0.42871094	-0.096923828	0.075927734	-0.25561523	0	44330	0	0	0
721	722	722	Category E	0.11987305	-0.059814453	-0.97192383	-0.203125	0.060302734	0.4699707	-33.66	0	10/3/2018	10	3	2018	0:55:11	3311	0.9	0	55	11	0	0.059326172	3.5288086	0.0625	-0.016113281	-0.93115234	19.734375	0.082519531	0	0	0	0	0	0	0	0	0	0.93334961	0.066650391	0.14135742	0.057128906	-0.043457031	-0.040527344	0	44330	0	0	0
722	723	723	Category E	-0.035888672	0.047851563	-1.0197754	-0.16210938	0.086669922	0.48242188	-33.78	0	10/3/2018	10	3	2018	0:55:12	3312	0	0	55	12	0	0.059326172	3.5288086	0.064941406	-0.016113281	-0.92993164	18.121338	0.14941406	0	0	0	0	0	0	0	0	0	0.93237305	0.067626953	0.25488281	-0.10083008	0.063964844	-0.089599609	0	44330	0	0	0
723	724	724	Category E	-0.14379883	0.083984375	-0.89990234	-0.17480469	0.12475586	0.4753418	-33.78	0	10/3/2018	10	3	2018	0:55:12	3312	0.1	0	55	12	0	0.059326172	3.5288086	0.065917969	-0.016113281	-0.9296875	20.379395	0.23413086	0	0	0	0	0	0	0	0	0	0.93212891	0.067871094	0.33959961	-0.2097168	0.10009766	0.029785156	0	44330	0	0	0
724	725	725	Category E	-0.035888672	0.059814453	-0.88793945	-0.20703125	0.14624023	0.4609375	-33.54	0	10/3/2018	10	3	2018	0:55:12	3312	0.2	0	55	12	0	0.059326172	3.5288086	0.064697266	-0.014892578	-0.92797852	23.537354	0.1315918	0	0	0	0	0	0	0	0	0	0.93041992	0.069580078	0.21557617	-0.10058594	0.074707031	0.040039063	0	44330	0	0	0
725	726	726	Category E	0.16796875	0.011962891	-1.0078125	-0.2019043	0.15869141	0.45458984	-33.66	0	10/3/2018	10	3	2018	0:55:12	3312	0.3	0	55	12	0	0.059326172	3.5288086	0.064697266	-0.012939453	-0.92773438	23.330322	0.1328125	0	0	0	0	0	0	0	0	0	0.92993164	0.070068359	0.20800781	0.10302734	0.024902344	-0.079833984	0	44330	0	0	0
726	727	727	Category E	0.14379883	0.14379883	-0.88793945	-0.20556641	0.15820313	0.45825195	-33.66	0	10/3/2018	10	3	2018	0:55:12	3312	0.4	0	55	12	0	0.059326172	3.5288086	0.067382813	-0.010986328	-0.92724609	20.889404	0.17700195	0	0	0	0	0	0	0	0	0	0.9296875	0.0703125	0.27050781	0.076171875	0.15478516	0.039306641	0	44330	0	0	0
727	728	728	Category E	0	0.035888672	-0.85180664	-0.25805664	0.14697266	0.44311523	-33.54	0	10/3/2018	10	3	2018	0:55:12	3312	0.5	0	55	12	0	0.059326172	3.5288086	0.063964844	-0.009277344	-0.92822266	20.723633	0.10961914	0	0	0	0	0	0	0	0	0	0.93041992	0.069580078	0.18579102	-0.063964844	0.045166016	0.076416016	0	44330	0	0	0
728	729	729	Category E	-0.16796875	0.011962891	-0.80395508	-0.30029297	0.12011719	0.42016602	-33.42	0	10/3/2018	10	3	2018	0:55:12	3312	0.6	0	55	12	0	0.059326172	3.5288086	0.063476563	-0.007324219	-0.92456055	23.625	0.26171875	0	0	0	0	0	0	0	0	0	0.92675781	0.073242188	0.37133789	-0.23144531	0.019287109	0.12060547	0	44330	0	0	0
729	730	730	Category E	0.13183594	0.11987305	-0.76782227	-0.29638672	0.094238281	0.42480469	-33.42	0	10/3/2018	10	3	2018	0:55:12	3312	0.7	0	55	12	0	0.059326172	3.5288086	0.062744141	-0.006835938	-0.92504883	25.554443	0.21337891	0	0	0	0	0	0	0	0	0	0.92724609	0.072753906	0.3527832	0.068847656	0.12670898	0.15722656	0	44330	0	0	0
730	731	731	Category E	0.32397461	0.10791016	-1.223877	-0.27832031	0.10229492	0.43237305	-33.66	0	10/3/2018	10	3	2018	0:55:12	3312	0.8	0	55	12	0	0.059326172	3.5288086	0.061035156	-0.007568359	-0.92651367	23.761963	0.41308594	0	0	0	0	0	0	0	0	0	0.92871094	0.071289063	0.67529297	0.26269531	0.11547852	-0.29711914	0	44330	0	0	0
731	732	732	Category E	0.21582031	-0.011962891	-0.87597656	-0.23876953	0.14160156	0.44726563	-33.42	0	10/3/2018	10	3	2018	0:55:12	3312	0.9	0	55	12	0	0.059326172	3.5288086	0.064208984	-0.005859375	-0.9284668	22.161621	0.16015625	0	0	0	0	0	0	0	0	0	0.9309082	0.069091797	0.20996094	0.15136719	-0.005859375	0.052490234	0	44330	0	0	0
732	733	733	Category E	0.14379883	0.047851563	-0.94799805	-0.21191406	0.17114258	0.44970703	-33.66	0	10/3/2018	10	3	2018	0:55:13	3313	0	0	55	13	0	0.059326172	3.5288086	0.063720703	-0.006591797	-0.93212891	23.347412	0.097900391	0	0	0	0	0	0	0	0	0	0.93432617	0.065673828	0.14990234	0.079833984	0.054443359	-0.015625	0	44330	0	0	0
733	734	734	Category E	-0.011962891	0.035888672	-0.91186523	-0.2043457	0.20385742	0.45068359	-33.91	0	10/3/2018	10	3	2018	0:55:13	3313	0.1	0	55	13	0	0.059326172	3.5288086	0.061279297	-0.007568359	-0.92822266	23.408936	0.086669922	0	0	0	0	0	0	0	0	0	0.93041992	0.069580078	0.13330078	-0.073242188	0.043457031	0.016357422	0	44330	0	0	0
734	735	735	Category E	0.17993164	-0.071777344	-0.82788086	-0.16870117	0.23583984	0.44311523	-34.03	0	10/3/2018	10	3	2018	0:55:13	3313	0.2	0	55	13	0	0.059326172	3.5288086	0.060546875	-0.005126953	-0.92749023	18.251709	0.16894531	0	0	0	0	0	0	0	0	0	0.92944336	0.070556641	0.28540039	0.11938477	-0.06640625	0.099609375	0	44330	0	0	0
735	736	736	Category E	0.2277832	-0.011962891	-1.0078125	-0.15942383	0.22387695	0.45532227	-34.52	0	10/3/2018	10	3	2018	0:55:13	3313	0.3	0	55	13	0	0.059326172	3.5288086	0.062988281	-0.003662109	-0.92773438	12.677979	0.18310547	0	0	0	0	0	0	0	0	0	0.92993164	0.070068359	0.25268555	0.16455078	-0.008056641	-0.079833984	0	44330	0	0	0
736	737	737	Category E	-0.011962891	0.047851563	-0.99584961	-0.17895508	0.23510742	0.44604492	-34.64	0	10/3/2018	10	3	2018	0:55:13	3313	0.4	0	55	13	0	0.059326172	3.5288086	0.063964844	-0.002685547	-0.93017578	12.195801	0.11254883	0	0	0	0	0	0	0	0	0	0.93237305	0.067626953	0.19238281	-0.075927734	0.050537109	-0.065429688	0	44330	0	0	0
737	738	738	Category E	-0.10791016	-0.059814453	-0.85180664	-0.23193359	0.19433594	0.43774414	-34.64	0	10/3/2018	10	3	2018	0:55:13	3313	0.5	0	55	13	0	0.059326172	3.5288086	0.063964844	-0.000732422	-0.9296875	14.86792	0.19775391	0	0	0	0	0	0	0	0	0	0.93188477	0.068115234	0.30883789	-0.171875	-0.058837891	0.077880859	0	44330	0	0	0
738	739	739	Category E	0.25195313	0.047851563	-0.94799805	-0.25878906	0.12963867	0.44360352	-34.52	0	10/3/2018	10	3	2018	0:55:13	3313	0.6	0	55	13	0	0.059326172	3.5288086	0.064208984	-0.000244141	-0.92773438	12.816895	0.19482422	0	0	0	0	0	0	0	0	0	0.92993164	0.070068359	0.25610352	0.1875	0.048095703	-0.020019531	0	44330	0	0	0
739	740	740	Category E	0.2277832	0.095947266	-0.93579102	-0.2421875	0.14282227	0.44506836	-34.27	0	10/3/2018	10	3	2018	0:55:13	3313	0.7	0	55	13	0	0.059326172	3.5288086	0.063964844	0.000244141	-0.92700195	7.0334473	0.18945313	0	0	0	0	0	0	0	0	0	0.92919922	0.070800781	0.26757813	0.16357422	0.095458984	-0.008544922	0	44330	0	0	0
740	741	741	Category E	0.13183594	0.047851563	-1.1037598	-0.19799805	0.1784668	0.45703125	-33.78	0	10/3/2018	10	3	2018	0:55:13	3313	0.8	0	55	13	0	0.059326172	3.5288086	0.065185547	0.000976563	-0.92749023	4.5439453	0.19384766	0	0	0	0	0	0	0	0	0	0.9296875	0.0703125	0.28955078	0.06640625	0.046630859	-0.17602539	0	44330	0	0	0
741	742	742	Category E	-0.10791016	0.035888672	-1.0439453	-0.19726563	0.20849609	0.44189453	-33.54	0	10/3/2018	10	3	2018	0:55:13	3313	0.9	0	55	13	0	0.059326172	3.5288086	0.068359375	0.001708984	-0.9284668	5.7097168	0.21337891	0	0	0	0	0	0	0	0	0	0.9309082	0.069091797	0.32568359	-0.17626953	0.033935547	-0.11523438	0	44330	0	0	0
742	743	743	Category E	0.2878418	-0.059814453	-0.82788086	-0.22802734	0.24731445	0.41333008	-33.54	0	10/3/2018	10	3	2018	0:55:14	3314	0	0	55	14	0	0.059326172	3.5288086	0.068847656	0.001464844	-0.93212891	2.5581055	0.25	0	0	0	0	0	0	0	0	0	0.93481445	0.065185547	0.38452148	0.21875	-0.061279297	0.10424805	0	44330	0	0	0
743	744	744	Category E	0.2277832	-0.083984375	-0.88793945	-0.24438477	0.24267578	0.41577148	-33.78	0	10/3/2018	10	3	2018	0:55:14	3314	0.1	0	55	14	0	0.059326172	3.5288086	0.0703125	0.000732422	-0.93237305	5.9243164	0.18408203	0	0	0	0	0	0	0	0	0	0.93505859	0.064941406	0.28662109	0.15722656	-0.084716797	0.044433594	0	44330	0	0	0
744	745	745	Category E	0.11987305	0.047851563	-0.89990234	-0.26611328	0.22705078	0.40771484	-34.4	0	10/3/2018	10	3	2018	0:55:14	3314	0.2	0	55	14	0	0.059326172	3.5288086	0.069335938	0.001953125	-0.9309082	8.034668	0.074707031	0	0	0	0	0	0	0	0	0	0.93359375	0.06640625	0.12719727	0.050292969	0.045654297	0.031005859	0	44330	0	0	0
745	746	746	Category E	-0.023925781	-0.095947266	-0.85180664	-0.31762695	0.17895508	0.40454102	-34.4	0	10/3/2018	10	3	2018	0:55:14	3314	0.3	0	55	14	0	0.059326172	3.5288086	0.068847656	0.002441406	-0.93286133	5.1481934	0.15771484	0	0	0	0	0	0	0	0	0	0.93530273	0.064697266	0.2722168	-0.092773438	-0.098388672	0.081054688	0	44330	0	0	0
746	747	747	Category E	0.31176758	0.10791016	-1.0559082	-0.30737305	0.13134766	0.41357422	-34.03	0	10/3/2018	10	3	2018	0:55:14	3314	0.4	0	55	14	0	0.059326172	3.5288086	0.072021484	0.001953125	-0.93115234	7.4279785	0.29003906	0	0	0	0	0	0	0	0	0	0.93408203	0.065917969	0.4699707	0.23950195	0.10571289	-0.12451172	0	44330	0	0	0
747	748	748	Category E	0.26391602	-0.17993164	-0.94799805	-0.29492188	0.12768555	0.41870117	-33.66	0	10/3/2018	10	3	2018	0:55:14	3314	0.5	0	55	14	0	0.059326172	3.4675781	0.07421875	0.001220703	-0.93408203	15.924316	0.26245117	0	0	0	0	0	0	0	0	0	0.93701172	0.062988281	0.38452148	0.18945313	-0.18115234	-0.013671875	0	44330	0	0	0
748	749	749	Category E	0.095947266	-0.059814453	-0.82788086	-0.29321289	0.11547852	0.42138672	-33.29	0	10/3/2018	10	3	2018	0:55:14	3314	0.6	0	55	14	0	0.059326172	3.4675781	0.076171875	0.001953125	-0.93188477	24.059326	0.12255859	0	0	0	0	0	0	0	0	0	0.93505859	0.064941406	0.18554688	0.01953125	-0.061767578	0.10400391	0	44330	0	0	0
749	750	750	Category E	-0.023925781	-0.059814453	-0.80395508	-0.33276367	0.13037109	0.39599609	-33.17	0	10/3/2018	10	3	2018	0:55:14	3314	0.7	0	55	14	0	0.059326172	3.4675781	0.076416016	0.001464844	-0.92944336	25.34375	0.171875	0	0	0	0	0	0	0	0	0	0.93261719	0.067382813	0.28710938	-0.1003418	-0.061279297	0.12548828	0	44330	0	0	0
750	751	751	Category E	0.21582031	-0.19189453	-0.73193359	-0.33789063	0.14404297	0.39111328	-33.29	0	10/3/2018	10	3	2018	0:55:14	3314	0.8	0	55	14	0	0.059326172	3.4675781	0.076904297	-0.000244141	-0.9296875	26.219482	0.30834961	0	0	0	0	0	0	0	0	0	0.93286133	0.067138672	0.52807617	0.13867188	-0.19140625	0.19775391	0	44330	0	0	0
751	752	752	Category E	0.29980469	-0.023925781	-1.2358398	-0.32543945	0.15258789	0.39575195	-33.42	0	10/3/2018	10	3	2018	0:55:14	3314	0.9	0	55	14	0	0.059326172	3.4675781	0.080566406	0	-0.93115234	31.275879	0.37573242	0	0	0	0	0	0	0	0	0	0.93481445	0.065185547	0.54736328	0.21899414	-0.023925781	-0.30444336	0	44330	0	0	0
752	753	753	Category E	0.21582031	0.023925781	-0.95996094	-0.29882813	0.140625	0.4140625	-33.42	0	10/3/2018	10	3	2018	0:55:15	3315	0	0	55	15	0	0.059326172	3.4675781	0.081787109	0	-0.93164063	32.881836	0.13891602	0	0	0	0	0	0	0	0	0	0.93505859	0.064941406	0.18603516	0.13378906	0.023681641	-0.028076172	0	44330	0	0	0
753	754	754	Category E	0.071777344	-0.023925781	-0.80395508	-0.29223633	0.076904297	0.42456055	-33.78	0	10/3/2018	10	3	2018	0:55:15	3315	0.1	0	55	15	0	0.059326172	3.4675781	0.081542969	0.000244141	-0.9309082	29.30957	0.12963867	0	0	0	0	0	0	0	0	0	0.93457031	0.065429688	0.16113281	-0.009765625	-0.024169922	0.12695313	0	44330	0	0	0
754	755	755	Category E	-0.14379883	-0.035888672	-0.93579102	-0.30053711	0.036865234	0.42407227	-34.03	0	10/3/2018	10	3	2018	0:55:15	3315	0.2	0	55	15	0	0.059326172	3.4675781	0.082763672	0.000488281	-0.93066406	25.938232	0.22949219	0	0	0	0	0	0	0	0	0	0.93432617	0.065673828	0.26806641	-0.2265625	-0.036376953	-0.004882813	0	44330	0	0	0
755	756	756	Category E	0.047851563	0.011962891	-0.91186523	-0.29125977	-0.000976563	0.42944336	-34.15	0	10/3/2018	10	3	2018	0:55:15	3315	0.3	0	55	15	0	0.059326172	3.4675781	0.086669922	0	-0.93115234	26.481445	0.044921875	0	0	0	0	0	0	0	0	0	0.93530273	0.064697266	0.070068359	-0.038818359	0.01171875	0.019287109	0	44330	0	0	0
756	757	757	Category E	-0.011962891	0.059814453	-0.76782227	-0.26123047	0.007324219	0.44799805	-34.15	0	10/3/2018	10	3	2018	0:55:15	3315	0.4	0	55	15	0	0.059326172	3.4675781	0.08984375	-0.000732422	-0.93310547	27.81665	0.20336914	0	0	0	0	0	0	0	0	0	0.9375	0.0625	0.32763672	-0.10180664	0.060546875	0.1652832	0	44330	0	0	0
757	758	758	Category E	0.083984375	0.071777344	-1.2358398	-0.2277832	0.001953125	0.45703125	-33.91	0	10/3/2018	10	3	2018	0:55:15	3315	0.5	0	55	15	0	0.059326172	3.4675781	0.091064453	0.000488281	-0.93164063	28.831055	0.31225586	0	0	0	0	0	0	0	0	0	0.93603516	0.063964844	0.38232422	-0.007080078	0.071044922	-0.30395508	0	44330	0	0	0
758	759	759	Category E	0.11987305	-0.095947266	-1.1398926	-0.18798828	0.000244141	0.47387695	-33.66	0	10/3/2018	10	3	2018	0:55:15	3315	0.6	0	55	15	0	0.059326172	3.4675781	0.092529297	-0.000244141	-0.93115234	27.410156	0.23095703	0	0	0	0	0	0	0	0	0	0.93579102	0.064208984	0.33105469	0.027099609	-0.095458984	-0.20849609	0	44330	0	0	0
759	760	760	Category E	-0.083984375	-0.15576172	-1.0319824	-0.20336914	0.002929688	0.4675293	-33.66	0	10/3/2018	10	3	2018	0:55:15	3315	0.7	0	55	15	0	0.059326172	3.4675781	0.097412109	-0.000732422	-0.93164063	27.380371	0.25854492	0	0	0	0	0	0	0	0	0	0.93676758	0.063232422	0.43652344	-0.18139648	-0.15478516	-0.10009766	0	44330	0	0	0
760	761	761	Category E	-0.14379883	-0.083984375	-0.77978516	-0.25317383	-0.022216797	0.44897461	-33.91	0	10/3/2018	10	3	2018	0:55:15	3315	0.8	0	55	15	0	0.059326172	3.4675781	0.10107422	-0.000732422	-0.93359375	27.77417	0.30102539	0	0	0	0	0	0	0	0	0	0.93920898	0.060791016	0.48217773	-0.24487305	-0.083007813	0.15380859	0	44330	0	0	0
761	762	762	Category E	-0.059814453	-0.011962891	-0.75585938	-0.28222656	-0.031982422	0.43286133	-33.78	0	10/3/2018	10	3	2018	0:55:15	3315	0.9	0	55	15	0	0.059326172	3.4675781	0.10302734	-0.001464844	-0.93017578	26.700195	0.23876953	0	0	0	0	0	0	0	0	0	0.93579102	0.064208984	0.34765625	-0.1628418	-0.010253906	0.17431641	0	44330	0	0	0
762	763	763	Category E	-0.011962891	0.011962891	-0.89990234	-0.27539063	-0.027099609	0.43505859	-33.78	0	10/3/2018	10	3	2018	0:55:16	3316	0	0	55	16	0	0.059326172	3.4675781	0.10302734	-0.000732422	-0.9296875	24.903564	0.11962891	0	0	0	0	0	0	0	0	0	0.93530273	0.064697266	0.15771484	-0.11499023	0.012695313	0.029785156	0	44330	0	0	0
763	764	764	Category E	0.023925781	0.023925781	-0.94799805	-0.28222656	-0.037597656	0.43676758	-33.54	0	10/3/2018	10	3	2018	0:55:16	3316	0.1	0	55	16	0	0.059326172	3.4675781	0.10571289	-0.001464844	-0.9284668	21.560303	0.087890625	0	0	0	0	0	0	0	0	0	0.93432617	0.065673828	0.12695313	-0.081787109	0.025390625	-0.019287109	0	44330	0	0	0
764	765	765	Category L	0.083984375	0.035888672	-0.91186523	-0.26708984	-0.037841797	0.43481445	-33.17	0	10/3/2018	10	3	2018	0:55:16	3316	0.199	0	55	16	0	0.059326172	3.4675781	0.10913086	-0.002685547	-0.9284668	20.483398	0.049072266	0	0	0	0	0	0	0	0	0	0.93505859	0.064941406	0.080566406	-0.025146484	0.038574219	0.016601563	0	44330	0	0	0
765	766	766	Category L	0.059814453	0.023925781	-0.94799805	-0.26904297	-0.030029297	0.43823242	-33.17	0	10/3/2018	10	3	2018	0:55:16	3316	0.3	0	55	16	0	0.059326172	3.4675781	0.11108398	-0.003417969	-0.9296875	19.67041	0.060791016	0	0	0	0	0	0	0	0	0	0.9362793	0.063720703	0.096923828	-0.051269531	0.02734375	-0.018066406	0	44330	0	0	0
766	767	767	Category L	0.13183594	0.011962891	-0.92382813	-0.27270508	-0.026367188	0.43823242	-33.17	0	10/3/2018	10	3	2018	0:55:16	3316	0.4	0	55	16	0	0.059326172	3.4675781	0.11083984	-0.003417969	-0.9284668	16.641846	0.026367188	0	0	0	0	0	0	0	0	0	0.93505859	0.064941406	0.041259766	0.020751953	0.015380859	0.004638672	0	44330	0	0	0
767	768	768	Category L	0.13183594	-0.011962891	-0.91186523	-0.27001953	-0.033447266	0.43505859	-33.29	0	10/3/2018	10	3	2018	0:55:16	3316	0.5	0	55	16	0	0.059326172	3.4675781	0.11010742	-0.005371094	-0.92919922	12.410156	0.028320313	0	0	0	0	0	0	0	0	0	0.93579102	0.064208984	0.045166016	0.021484375	-0.006347656	0.017333984	0	44330	0	0	0
768	769	769	Category L	0.11987305	-0.023925781	-0.89990234	-0.26464844	-0.029296875	0.44042969	-33.54	0	10/3/2018	10	3	2018	0:55:16	3316	0.6	0	55	16	0	0.059326172	3.4675781	0.11157227	-0.006103516	-0.93041992	9.4445801	0.036376953	0	0	0	0	0	0	0	0	0	0.93725586	0.062744141	0.056640625	0.008056641	-0.017578125	0.030517578	0	44330	0	0	0
769	770	770	Category L	0.10791016	-0.011962891	-0.91186523	-0.26611328	-0.034179688	0.43994141	-33.91	0	10/3/2018	10	3	2018	0:55:16	3316	0.7	0	55	16	0	0.059326172	3.4675781	0.11523438	-0.006103516	-0.93237305	7.3916016	0.022460938	0	0	0	0	0	0	0	0	0	0.93945313	0.060546875	0.033691406	-0.007324219	-0.005615234	0.020507813	0	44330	0	0	0
770	771	771	Category L	0.13183594	0	-0.92382813	-0.26904297	-0.026123047	0.44238281	-34.03	0	10/3/2018	10	3	2018	0:55:16	3316	0.8	0	55	16	0	0.059326172	3.4675781	0.11499023	-0.0078125	-0.93432617	5.3891602	0.021240234	0	0	0	0	0	0	0	0	0	0.94140625	0.05859375	0.03515625	0.016601563	0.0078125	0.010498047	0	44330	0	0	0
771	772	772	Category L	0.16796875	-0.023925781	-0.94799805	-0.26635742	-0.027099609	0.43847656	-34.15	0	10/3/2018	10	3	2018	0:55:16	3316	0.9	0	55	16	0	0.059326172	3.4675781	0.11230469	-0.009277344	-0.93115234	2.8708496	0.059814453	0	0	0	0	0	0	0	0	0	0.93798828	0.062011719	0.086914063	0.055419922	-0.014404297	-0.016601563	0	44330	0	0	0
772	773	773	Category L	0.13183594	-0.011962891	-0.94799805	-0.26806641	-0.03515625	0.43994141	-33.91	0	10/3/2018	10	3	2018	0:55:17	3317	0	0	55	17	0	0.059326172	3.4675781	0.11108398	-0.009033203	-0.93212891	2.0158691	0.026123047	0	0	0	0	0	0	0	0	0	0.9387207	0.061279297	0.039306641	0.020507813	-0.002685547	-0.015625	0	44330	0	0	0
773	774	774	Category L	0.13183594	0.011962891	-0.92382813	-0.26977539	-0.028320313	0.43920898	-33.54	0	10/3/2018	10	3	2018	0:55:17	3317	0.1	0	55	17	0	0.059326172	3.4675781	0.11108398	-0.009521484	-0.93164063	3.3415527	0.030761719	0	0	0	0	0	0	0	0	0	0.93847656	0.061523438	0.050292969	0.020507813	0.021484375	0.0078125	0	44330	0	0	0
774	775	775	Category L	0.11987305	-0.023925781	-0.93579102	-0.27172852	-0.031005859	0.4362793	-33.29	0	10/3/2018	10	3	2018	0:55:17	3317	0.2	0	55	17	0	0.059326172	3.4675781	0.11279297	-0.010009766	-0.93164063	4.5805664	0.015869141	0	0	0	0	0	0	0	0	0	0.93847656	0.061523438	0.024658203	0.006835938	-0.013671875	-0.00390625	0	44330	0	0	0
775	776	776	Category L	0.13183594	0	-0.92382813	-0.27001953	-0.025634766	0.44018555	-33.42	0	10/3/2018	10	3	2018	0:55:17	3317	0.3	0	55	17	0	0.059326172	3.4675781	0.11206055	-0.009277344	-0.93237305	4.3740234	0.023193359	0	0	0	0	0	0	0	0	0	0.93920898	0.060791016	0.037597656	0.01953125	0.009277344	0.008544922	0	44330	0	0	0
776	777	777	Category L	0.10791016	-0.011962891	-0.93579102	-0.26342773	-0.031738281	0.43823242	-33.29	0	10/3/2018	10	3	2018	0:55:17	3317	0.4	0	55	17	0	0.059326172	3.4675781	0.11083984	-0.009521484	-0.93139648	2.6816406	0.005615234	0	0	0	0	0	0	0	0	0	0.93798828	0.062011719	0.009521484	-0.002929688	-0.002197266	-0.004150391	0	44330	0	0	0
777	778	778	Category L	0.095947266	-0.011962891	-0.94799805	-0.26904297	-0.029296875	0.43823242	-33.29	0	10/3/2018	10	3	2018	0:55:17	3317	0.5	0	55	17	0	0.059326172	3.4675781	0.11279297	-0.010253906	-0.93066406	1.5180664	0.023925781	0	0	0	0	0	0	0	0	0	0.9375	0.0625	0.035400391	-0.016845703	-0.001464844	-0.017089844	0	44330	0	0	0
778	779	779	Category L	0.10791016	0.011962891	-0.93579102	-0.26904297	-0.030761719	0.4362793	-33.17	0	10/3/2018	10	3	2018	0:55:17	3317	0.6	0	55	17	0	0.059326172	3.4675781	0.11621094	-0.010009766	-0.93164063	0.7590332	0.023681641	0	0	0	0	0	0	0	0	0	0.93896484	0.061035156	0.034179688	-0.008300781	0.021972656	-0.00390625	0	44330	0	0	0
779	780	780	Category L	0.11987305	-0.023925781	-0.94799805	-0.26708984	-0.027099609	0.44018555	-33.05	0	10/3/2018	10	3	2018	0:55:17	3317	0.7	0	55	17	0	0.059326172	3.4675781	0.11425781	-0.010253906	-0.93139648	0.52416992	0.021972656	0	0	0	0	0	0	0	0	0	0.93847656	0.061523438	0.035400391	0.005371094	-0.013427734	-0.016357422	0	44330	0	0	0
780	781	781	Category L	0.14379883	-0.011962891	-0.92382813	-0.26635742	-0.032470703	0.44018555	-33.29	0	10/3/2018	10	3	2018	0:55:17	3317	0.8	0	55	17	0	0.059326172	3.4675781	0.11303711	-0.010986328	-0.93139648	1.8601074	0.031494141	0	0	0	0	0	0	0	0	0	0.93823242	0.061767578	0.0390625	0.030517578	-0.000732422	0.007568359	0	44330	0	0	0
781	782	782	Category L	0.10791016	0.011962891	-0.92382813	-0.27172852	-0.02734375	0.43725586	-33.54	0	10/3/2018	10	3	2018	0:55:17	3317	0.9	0	55	17	0	0.059326172	3.4675781	0.11279297	-0.010986328	-0.92919922	2.1584473	0.024169922	0	0	0	0	0	0	0	0	0	0.9362793	0.063720703	0.033691406	-0.004882813	0.022949219	0.005371094	0	44330	0	0	0
782	783	783	Category L	0.13183594	0.011962891	-0.91186523	-0.26904297	-0.028564453	0.43408203	-33.78	0	10/3/2018	10	3	2018	0:55:18	3318	0	0	55	18	0	0.059326172	3.4675781	0.1159668	-0.011474609	-0.92773438	1.7021484	0.032470703	0	0	0	0	0	0	0	0	0	0.93505859	0.064941406	0.055175781	0.015625	0.0234375	0.015869141	0	44330	0	0	0
783	784	784	Category L	0.15576172	0	-0.91186523	-0.27441406	-0.026367188	0.43408203	-33.54	0	10/3/2018	10	3	2018	0:55:18	3318	0.1	0	55	18	0	0.059326172	3.4675781	0.11376953	-0.010498047	-0.92895508	1.5810547	0.046386719	0	0	0	0	0	0	0	0	0	0.93603516	0.063964844	0.069580078	0.041748047	0.010498047	0.017089844	0	44330	0	0	0
784	785	785	Category L	0.15576172	0	-0.88793945	-0.26464844	-0.025634766	0.43920898	-33.66	0	10/3/2018	10	3	2018	0:55:18	3318	0.2	0	55	18	0	0.059326172	3.4675781	0.11303711	-0.009277344	-0.92919922	2.1516113	0.060058594	0	0	0	0	0	0	0	0	0	0.9362793	0.063720703	0.093261719	0.042480469	0.009277344	0.041259766	0	44330	0	0	0
785	786	786	Category L	0.14379883	0	-0.92382813	-0.26904297	-0.024658203	0.43945313	-33.54	0	10/3/2018	10	3	2018	0:55:18	3318	0.3	0	55	18	0	0.059814453	3.4869141	0.11303711	-0.009521484	-0.9296875	2.0703125	0.032470703	0	0	0	0	0	0	0	0	0	0.93652344	0.063476563	0.046142578	0.030517578	0.009521484	0.005859375	0	44330	0	0	0
786	787	787	Category L	0.11987305	0.011962891	-0.92382813	-0.27075195	-0.025634766	0.43823242	-33.54	0	10/3/2018	10	3	2018	0:55:18	3318	0.4	0	55	18	0	0.059814453	3.4869141	0.11523438	-0.008056641	-0.93066406	1.1723633	0.021484375	0	0	0	0	0	0	0	0	0	0.93774414	0.062255859	0.03125	0.004394531	0.020019531	0.006835938	0	44330	0	0	0
787	788	788	Category L	0.13183594	-0.011962891	-0.91186523	-0.26538086	-0.026611328	0.44116211	-33.54	0	10/3/2018	10	3	2018	0:55:18	3318	0.5	0	55	18	0	0.059814453	3.4869141	0.11352539	-0.009277344	-0.92895508	1.0205078	0.024902344	0	0	0	0	0	0	0	0	0	0.93603516	0.063964844	0.037841797	0.018066406	-0.002441406	0.017089844	0	44330	0	0	0
788	789	789	Category L	0.13183594	0	-0.93579102	-0.27514648	-0.032470703	0.43725586	-33.29	0	10/3/2018	10	3	2018	0:55:18	3318	0.6	0	55	18	0	0.059814453	3.4869141	0.11230469	-0.007080078	-0.92871094	1.1689453	0.021728516	0	0	0	0	0	0	0	0	0	0.93554688	0.064453125	0.033447266	0.019287109	0.007080078	-0.006835938	0	44330	0	0	0
789	790	790	Category L	0.15576172	-0.011962891	-0.94799805	-0.27172852	-0.026367188	0.43334961	-33.17	0	10/3/2018	10	3	2018	0:55:18	3318	0.7	0	55	18	0	0.059814453	3.4869141	0.11279297	-0.006347656	-0.9296875	0.83398438	0.046630859	0	0	0	0	0	0	0	0	0	0.93652344	0.063476563	0.06640625	0.042724609	-0.005371094	-0.018066406	0	44330	0	0	0
790	791	791	Category L	0.11987305	-0.011962891	-0.93579102	-0.26904297	-0.024658203	0.43945313	-33.29	0	10/3/2018	10	3	2018	0:55:18	3318	0.8	0	55	18	0	0.059814453	3.4869141	0.11499023	-0.005371094	-0.93115234	0.076660156	0.009033203	0	0	0	0	0	0	0	0	0	0.93823242	0.061767578	0.015625	0.004638672	-0.006347656	-0.004394531	0	44330	0	0	0
791	792	792	Category L	0.11987305	-0.011962891	-0.97192383	-0.27514648	-0.025634766	0.43530273	-33.42	0	10/3/2018	10	3	2018	0:55:18	3318	0.9	0	55	18	0	0.059814453	3.4869141	0.11401367	-0.002929688	-0.93383789	0.33837891	0.0390625	0	0	0	0	0	0	0	0	0	0.94091797	0.059082031	0.052246094	0.005615234	-0.008789063	-0.037841797	0	44330	0	0	0
792	793	793	Category L	0.10791016	-0.011962891	-0.92382813	-0.28051758	-0.021240234	0.43920898	-33.29	0	10/3/2018	10	3	2018	0:55:19	3319	0	0	55	19	0	0.059814453	3.4869141	0.11206055	-0.002685547	-0.93017578	0.069580078	0.011962891	0	0	0	0	0	0	0	0	0	0.93701172	0.062988281	0.019775391	-0.004150391	-0.009033203	0.006347656	0	44330	0	0	0
793	794	794	Category L	0.13183594	0	-0.98388672	-0.27148438	-0.026123047	0.44018555	-33.42	0	10/3/2018	10	3	2018	0:55:19	3319	0.1	0	55	19	0	0.059814453	3.4869141	0.11083984	-0.002197266	-0.93017578	0.041503906	0.057373047	0	0	0	0	0	0	0	0	0	0.93676758	0.063232422	0.076660156	0.020751953	0.002197266	-0.053466797	0	44330	0	0	0
794	795	795	Category L	0.14379883	0	-0.95996094	-0.26904297	-0.022216797	0.44140625	-33.29	0	10/3/2018	10	3	2018	0:55:19	3319	0.2	0	55	19	0	0.059814453	3.4869141	0.11181641	-0.001953125	-0.93237305	0.039550781	0.041992188	0	0	0	0	0	0	0	0	0	0.93920898	0.060791016	0.061035156	0.031738281	0.001953125	-0.02734375	0	44330	0	0	0
795	796	796	Category L	0.13183594	0	-0.92382813	-0.27172852	-0.031005859	0.43310547	-33.17	0	10/3/2018	10	3	2018	0:55:19	3319	0.3	0	55	19	0	0.059814453	3.4869141	0.11547852	-0.001464844	-0.93286133	0.35449219	0.018554688	0	0	0	0	0	0	0	0	0	0.93994141	0.060058594	0.026855469	0.016113281	0.001464844	0.009033203	0	44330	0	0	0
796	797	797	Category L	0.14379883	0.023925781	-0.95996094	-0.27172852	-0.029296875	0.43823242	-33.05	0	10/3/2018	10	3	2018	0:55:19	3319	0.4	0	55	19	0	0.059814453	3.4869141	0.11621094	-0.001464844	-0.93310547	0.87036133	0.045898438	0	0	0	0	0	0	0	0	0	0.94018555	0.059814453	0.079589844	0.02734375	0.025390625	-0.026611328	0	44330	0	0	0
797	798	798	Category L	0.14379883	0	-0.93579102	-0.27075195	-0.028320313	0.44018555	-33.17	0	10/3/2018	10	3	2018	0:55:19	3319	0.5	0	55	19	0	0.059814453	3.4869141	0.1184082	-0.001953125	-0.93481445	0.98803711	0.025146484	0	0	0	0	0	0	0	0	0	0.94238281	0.057617188	0.027832031	0.025146484	0.001953125	-0.000732422	0	44330	0	0	0
798	799	799	Category L	0.15576172	0	-0.92382813	-0.27319336	-0.020263672	0.43530273	-33.17	0	10/3/2018	10	3	2018	0:55:19	3319	0.6	0	55	19	0	0.059814453	3.4869141	0.11938477	-0.002441406	-0.93115234	0.90527344	0.036865234	0	0	0	0	0	0	0	0	0	0.9387207	0.061279297	0.045898438	0.036132813	0.002441406	0.007324219	0	44330	0	0	0
799	800	800	Category L	0.15576172	-0.011962891	-0.89990234	-0.27319336	-0.028320313	0.43212891	-33.42	0	10/3/2018	10	3	2018	0:55:19	3319	0.7	0	55	19	0	0.059814453	3.4869141	0.12011719	-0.001220703	-0.92822266	1.0358887	0.046630859	0	0	0	0	0	0	0	0	0	0.93603516	0.063964844	0.074462891	0.035400391	-0.010498047	0.028320313	0	44330	0	0	0
800	801	801	Category L	0.11987305	0	-0.89990234	-0.26806641	-0.023193359	0.43823242	-33.66	0	10/3/2018	10	3	2018	0:55:19	3319	0.8	0	55	19	0	0.059814453	3.4869141	0.12280273	0.000488281	-0.92700195	0.81665039	0.027099609	0	0	0	0	0	0	0	0	0	0.93505859	0.064941406	0.030517578	-0.002929688	-0.000488281	0.027099609	0	44330	0	0	0
801	802	802	Category L	0.11987305	0	-0.93579102	-0.27954102	-0.020019531	0.43823242	-33.66	0	10/3/2018	10	3	2018	0:55:19	3319	0.9	0	55	19	0	0.059814453	3.4869141	0.1262207	0.001708984	-0.92871094	0.40991211	0.009521484	0	0	0	0	0	0	0	0	0	0.93725586	0.062744141	0.015136719	-0.006347656	-0.001708984	-0.006835938	0	44330	0	0	0
802	803	803	Category L	0.17993164	-0.023925781	-0.92382813	-0.27319336	-0.020263672	0.43847656	-33.78	0	10/3/2018	10	3	2018	0:55:20	3320	0	0	55	20	0	0.059814453	3.4869141	0.12841797	0.001953125	-0.9309082	0.40917969	0.057861328	0	0	0	0	0	0	0	0	0	0.93969727	0.060302734	0.084472656	0.051269531	-0.025878906	0.007080078	0	44330	0	0	0
803	804	804	Category L	0.11987305	0	-0.91186523	-0.2734375	-0.025634766	0.43920898	-33.66	0	10/3/2018	10	3	2018	0:55:20	3320	0.1	0	55	20	0	0.059814453	3.4869141	0.13061523	0.001953125	-0.93188477	0.55639648	0.022705078	0	0	0	0	0	0	0	0	0	0.94091797	0.059082031	0.032958984	-0.010742188	-0.001953125	0.020019531	0	44330	0	0	0
804	805	805	Category L	0.11987305	0	-0.97192383	-0.26708984	-0.023193359	0.43945313	-33.66	0	10/3/2018	10	3	2018	0:55:20	3320	0.2	0	55	20	0	0.059814453	3.4869141	0.13183594	0.001708984	-0.93212891	0.22021484	0.041503906	0	0	0	0	0	0	0	0	0	0.94140625	0.05859375	0.053710938	-0.011962891	-0.001708984	-0.039550781	0	44330	0	0	0
805	806	806	Category L	0.14379883	0	-0.92382813	-0.27416992	-0.029052734	0.43798828	-33.42	0	10/3/2018	10	3	2018	0:55:20	3320	0.3	0	55	20	0	0.059814453	3.4869141	0.13256836	0.001708984	-0.93237305	0.37402344	0.014160156	0	0	0	0	0	0	0	0	0	0.94165039	0.058349609	0.021484375	0.010986328	-0.001708984	0.008544922	0	44330	0	0	0
806	807	807	Category L	0.095947266	-0.011962891	-0.93579102	-0.27416992	-0.028076172	0.43896484	-33.54	0	10/3/2018	10	3	2018	0:55:20	3320	0.4	0	55	20	0	0.059814453	3.4869141	0.13378906	0.001464844	-0.93212891	0.28564453	0.040283203	0	0	0	0	0	0	0	0	0	0.94165039	0.058349609	0.054931641	-0.037841797	-0.013427734	-0.003417969	0	44330	0	0	0
807	808	808	Category L	0.10791016	-0.011962891	-0.95996094	-0.2734375	-0.01953125	0.43847656	-33.78	0	10/3/2018	10	3	2018	0:55:20	3320	0.5	0	55	20	0	0.059814453	3.4869141	0.13378906	0.001464844	-0.93237305	0.028320313	0.040039063	0	0	0	0	0	0	0	0	0	0.94189453	0.058105469	0.066894531	-0.025878906	-0.013427734	-0.02734375	0	44330	0	0	0
808	809	809	Category L	0.13183594	0	-0.94799805	-0.27075195	-0.017578125	0.43847656	-33.66	0	10/3/2018	10	3	2018	0:55:20	3320	0.6	0	55	20	0	0.059814453	3.4869141	0.13378906	0.001708984	-0.93237305	0.11425781	0.015625	0	0	0	0	0	0	0	0	0	0.94189453	0.058105469	0.01953125	-0.001953125	-0.001708984	-0.015380859	0	44330	0	0	0
809	810	810	Category L	0.10791016	-0.011962891	-0.92382813	-0.26831055	-0.018554688	0.43847656	-33.78	0	10/3/2018	10	3	2018	0:55:20	3320	0.7	0	55	20	0	0.059814453	3.4869141	0.13378906	0.001953125	-0.93237305	0.067138672	0.030517578	0	0	0	0	0	0	0	0	0	0.94189453	0.058105469	0.048583984	-0.025878906	-0.013916016	0.008544922	0	44330	0	0	0
810	811	811	Category L	0.10791016	0	-0.97192383	-0.27319336	-0.026367188	0.43725586	-33.66	0	10/3/2018	10	3	2018	0:55:20	3320	0.8	0	55	20	0	0.059814453	3.4869141	0.13378906	0.002197266	-0.93261719	0.63598633	0.046875	0	0	0	0	0	0	0	0	0	0.94213867	0.057861328	0.067138672	-0.025878906	-0.002197266	-0.0390625	0	44330	0	0	0
811	812	812	Category L	0.11987305	0	-0.94799805	-0.27075195	-0.022216797	0.44018555	-33.54	0	10/3/2018	10	3	2018	0:55:20	3320	0.9	0	55	20	0	0.059814453	3.4869141	0.13330078	0.002197266	-0.93286133	1.0390625	0.020263672	0	0	0	0	0	0	0	0	0	0.94213867	0.057861328	0.031005859	-0.013427734	-0.002197266	-0.014892578	0	44330	0	0	0
812	813	813	Category L	0.14379883	0	-0.92382813	-0.27416992	-0.020263672	0.4375	-33.66	0	10/3/2018	10	3	2018	0:55:21	3321	0	0	55	21	0	0.059814453	3.4869141	0.13330078	0.002685547	-0.93237305	0.4855957	0.013671875	0	0	0	0	0	0	0	0	0	0.94189453	0.058105469	0.021972656	0.010253906	-0.002685547	0.008544922	0	44330	0	0	0
813	814	814	Category L	0.13183594	0	-0.89990234	-0.27099609	-0.019775391	0.43847656	-33.54	0	10/3/2018	10	3	2018	0:55:21	3321	0.1	0	55	21	0	0.059814453	3.4869141	0.13354492	0.003173828	-0.93212891	0.87768555	0.032470703	0	0	0	0	0	0	0	0	0	0.94165039	0.058349609	0.037353516	-0.001708984	-0.003173828	0.032226563	0	44330	0	0	0
814	815	815	Category L	0.11987305	0	-0.89990234	-0.27270508	-0.023925781	0.43652344	-33.42	0	10/3/2018	10	3	2018	0:55:21	3321	0.2	0	55	21	0	0.059814453	3.4869141	0.13378906	0.003173828	-0.93188477	2.7021484	0.03515625	0	0	0	0	0	0	0	0	0	0.94165039	0.058349609	0.049560547	-0.013916016	-0.003173828	0.031982422	0	44330	0	0	0
815	816	816	Category L	0.11987305	-0.035888672	-0.92382813	-0.27441406	-0.032470703	0.43383789	-33.29	0	10/3/2018	10	3	2018	0:55:21	3321	0.3	0	55	21	0	0.059814453	3.4869141	0.1340332	0.003662109	-0.93212891	4.6999512	0.04296875	0	0	0	0	0	0	0	0	0	0.94165039	0.058349609	0.062255859	-0.014160156	-0.039550781	0.008300781	0	44330	0	0	0
816	817	817	Category L	0.14379883	-0.023925781	-0.93579102	-0.27270508	-0.033447266	0.43798828	-33.42	0	10/3/2018	10	3	2018	0:55:21	3321	0.4	0	55	21	0	0.059814453	3.4869141	0.1340332	0.003662109	-0.93188477	6.7507324	0.029541016	0	0	0	0	0	0	0	0	0	0.94165039	0.058349609	0.041015625	0.009521484	-0.027587891	-0.003662109	0	44330	0	0	0
817	818	818	Category L	0.16796875	-0.023925781	-0.93579102	-0.26074219	-0.063232422	0.4375	-33.42	0	10/3/2018	10	3	2018	0:55:21	3321	0.5	0	55	21	0	0.059814453	3.4869141	0.1340332	0.00390625	-0.93188477	8.0600586	0.043945313	0	0	0	0	0	0	0	0	0	0.94140625	0.05859375	0.065429688	0.033691406	-0.027832031	-0.003662109	0	44330	0	0	0
818	819	819	Category L	0.10791016	0.023925781	-0.92382813	-0.25073242	-0.074462891	0.44042969	-33.78	0	10/3/2018	10	3	2018	0:55:21	3321	0.6	0	55	21	0	0.059814453	3.4869141	0.13427734	0.004150391	-0.93139648	8.8984375	0.033691406	0	0	0	0	0	0	0	0	0	0.94116211	0.058837891	0.053710938	-0.026367188	0.01953125	0.007568359	0	44330	0	0	0
819	820	820	Category L	0.11987305	0.035888672	-0.93579102	-0.25415039	-0.085205078	0.43530273	-33.78	0	10/3/2018	10	3	2018	0:55:21	3321	0.7	0	55	21	0	0.059814453	3.4869141	0.13476563	0.004150391	-0.93066406	9.8156738	0.03515625	0	0	0	0	0	0	0	0	0	0.94042969	0.059570313	0.051513672	-0.014892578	0.031494141	-0.004882813	0	44330	0	0	0
820	821	821	Category L	0.11987305	0.047851563	-0.93579102	-0.25268555	-0.082519531	0.43725586	-34.03	0	10/3/2018	10	3	2018	0:55:21	3321	0.8	0	55	21	0	0.059814453	3.4869141	0.13525391	0.004394531	-0.93017578	10.84082	0.046142578	0	0	0	0	0	0	0	0	0	0.93994141	0.060058594	0.064208984	-0.015380859	0.043212891	-0.005371094	0	44330	0	0	0
821	822	822	Category L	0.13183594	0	-0.92382813	-0.25415039	-0.091064453	0.43603516	-34.4	0	10/3/2018	10	3	2018	0:55:21	3321	0.9	0	55	21	0	0.059814453	3.4869141	0.13549805	0.004638672	-0.93041992	11.335938	0.009033203	0	0	0	0	0	0	0	0	0	0.94042969	0.059570313	0.015136719	-0.003662109	-0.004638672	0.006591797	0	44330	0	0	0
822	823	823	Category L	0.11987305	0.011962891	-0.92382813	-0.24804688	-0.087646484	0.43701172	-34.03	0	10/3/2018	10	3	2018	0:55:22	3322	0	0	55	22	0	0.059814453	3.4869141	0.13598633	0.004394531	-0.9309082	11.681885	0.019287109	0	0	0	0	0	0	0	0	0	0.94091797	0.059082031	0.030761719	-0.016113281	0.007324219	0.007080078	0	44330	0	0	0
823	824	824	Category L	0.16796875	0.023925781	-0.91186523	-0.25512695	-0.079833984	0.43530273	-34.03	0	10/3/2018	10	3	2018	0:55:22	3322	0.1	0	55	22	0	0.059570313	3.491748	0.13647461	0.003662109	-0.93164063	11.813965	0.042236328	0	0	0	0	0	0	0	0	0	0.94140625	0.05859375	0.071289063	0.03125	0.020019531	0.019775391	0	44330	0	0	0
824	825	825	Category L	0.11987305	0.023925781	-0.92382813	-0.2565918	-0.090820313	0.43774414	-33.78	0	10/3/2018	10	3	2018	0:55:22	3322	0.2	0	55	22	0	0.059570313	3.491748	0.13378906	0.003662109	-0.93188477	11.77417	0.025634766	0	0	0	0	0	0	0	0	0	0.94165039	0.058349609	0.042236328	-0.013916016	0.020019531	0.008056641	0	44330	0	0	0
825	826	826	Category L	0.15576172	0.023925781	-0.93579102	-0.25512695	-0.076416016	0.43847656	-33.42	0	10/3/2018	10	3	2018	0:55:22	3322	0.3	0	55	22	0	0.059570313	3.491748	0.1315918	0.004638672	-0.93188477	10.907959	0.030761719	0	0	0	0	0	0	0	0	0	0.94116211	0.058837891	0.046630859	0.023925781	0.019042969	-0.003662109	0	44330	0	0	0
826	827	827	Category L	0.17993164	0	-0.92382813	-0.24804688	-0.087646484	0.43823242	-33.54	0	10/3/2018	10	3	2018	0:55:22	3322	0.4	0	55	22	0	0.059570313	3.491748	0.12963867	0.006591797	-0.93237305	9.5483398	0.051269531	0	0	0	0	0	0	0	0	0	0.94140625	0.05859375	0.065429688	0.050048828	-0.006591797	0.008544922	0	44330	0	0	0
827	828	828	Category L	0.15576172	0	-0.92382813	-0.26391602	-0.079589844	0.43505859	-33.54	0	10/3/2018	10	3	2018	0:55:22	3322	0.5	0	55	22	0	0.059570313	3.491748	0.12817383	0.005859375	-0.93505859	8.7827148	0.030029297	0	0	0	0	0	0	0	0	0	0.94384766	0.056152344	0.044677734	0.02734375	-0.005859375	0.011230469	0	44330	0	0	0
828	829	829	Category L	0.14379883	0	-0.91186523	-0.25537109	-0.080322266	0.43725586	-33.54	0	10/3/2018	10	3	2018	0:55:22	3322	0.6	0	55	22	0	0.059570313	3.491748	0.12719727	0.00390625	-0.93676758	8.2160645	0.030273438	0	0	0	0	0	0	0	0	0	0.9453125	0.0546875	0.045654297	0.016357422	-0.00390625	0.024902344	0	44330	0	0	0
829	830	830	Category L	0.14379883	0.011962891	-0.92382813	-0.25585938	-0.087646484	0.43286133	-33.66	0	10/3/2018	10	3	2018	0:55:22	3322	0.7	0	55	22	0	0.059570313	3.491748	0.12548828	0.002197266	-0.9375	7.6589355	0.024414063	0	0	0	0	0	0	0	0	0	0.94580078	0.054199219	0.041259766	0.018066406	0.009521484	0.013671875	0	44330	0	0	0
830	831	831	Category L	0.14379883	0	-0.94799805	-0.25683594	-0.084960938	0.43701172	-33.42	0	10/3/2018	10	3	2018	0:55:22	3322	0.8	0	55	22	0	0.059570313	3.491748	0.12402344	0.002441406	-0.93579102	5.9174805	0.022949219	0	0	0	0	0	0	0	0	0	0.9440918	0.055908203	0.033935547	0.01953125	-0.002441406	-0.011962891	0	44330	0	0	0
831	832	832	Category L	0.13183594	0.011962891	-0.93579102	-0.25317383	-0.087402344	0.43994141	-33.54	0	10/3/2018	10	3	2018	0:55:22	3322	0.9	0	55	22	0	0.059570313	3.491748	0.12402344	0.001464844	-0.93920898	4.3330078	0.013183594	0	0	0	0	0	0	0	0	0	0.94726563	0.052734375	0.021484375	0.007568359	0.010253906	0.003417969	0	44330	0	0	0
832	833	833	Category L	0.13183594	0.047851563	-0.95996094	-0.2565918	-0.086425781	0.43798828	-33.66	0	10/3/2018	10	3	2018	0:55:23	3323	0	0	55	23	0	0.059570313	3.491748	0.12426758	0.002197266	-0.94091797	3.34375	0.049560547	0	0	0	0	0	0	0	0	0	0.94921875	0.05078125	0.071533203	0.007324219	0.045410156	-0.018798828	0	44330	0	0	0
833	834	834	Category L	0.14379883	0.011962891	-0.98388672	-0.25073242	-0.083251953	0.43920898	-33.54	0	10/3/2018	10	3	2018	0:55:23	3323	0.1	0	55	23	0	0.059570313	3.491748	0.12426758	0.002441406	-0.94091797	1.998291	0.047851563	0	0	0	0	0	0	0	0	0	0.94921875	0.05078125	0.071533203	0.019287109	0.009277344	-0.042724609	0	44330	0	0	0
834	835	835	Category L	0.14379883	0	-0.95996094	-0.25073242	-0.080566406	0.43920898	-33.42	0	10/3/2018	10	3	2018	0:55:23	3323	0.2	0	55	23	0	0.059570313	3.491748	0.12207031	0.002197266	-0.94067383	0.069335938	0.028808594	0	0	0	0	0	0	0	0	0	0.94848633	0.051513672	0.04296875	0.021484375	-0.002197266	-0.019042969	0	44330	0	0	0
835	836	836	Category L	0.11987305	0.011962891	-0.93579102	-0.25610352	-0.077880859	0.43725586	-33.54	0	10/3/2018	10	3	2018	0:55:23	3323	0.3	0	55	23	0	0.059570313	3.491748	0.12011719	0.003417969	-0.93774414	1.4038086	0.008544922	0	0	0	0	0	0	0	0	0	0.94555664	0.054443359	0.010986328	-0.000244141	0.008300781	0.001953125	0	44330	0	0	0
836	837	837	Category L	0.15576172	0.023925781	-0.91186523	-0.25634766	-0.084228516	0.43115234	-33.54	0	10/3/2018	10	3	2018	0:55:23	3323	0.4	0	55	23	0	0.059570313	3.491748	0.12060547	0.002685547	-0.93798828	1.1625977	0.048583984	0	0	0	0	0	0	0	0	0	0.94580078	0.054199219	0.082275391	0.034912109	0.021240234	0.026123047	0	44330	0	0	0
837	838	838	Category L	0.16796875	0.023925781	-0.93579102	-0.25439453	-0.079589844	0.43701172	-33.66	0	10/3/2018	10	3	2018	0:55:23	3323	0.5	0	55	23	0	0.059570313	3.491748	0.12133789	0.001708984	-0.93945313	0.73071289	0.051513672	0	0	0	0	0	0	0	0	0	0.94726563	0.052734375	0.072265625	0.046386719	0.021972656	0.003662109	0	44330	0	0	0
838	839	839	Category L	0.16796875	0	-0.91186523	-0.25610352	-0.0859375	0.43896484	-33.91	0	10/3/2018	10	3	2018	0:55:23	3323	0.6	0	55	23	0	0.059570313	3.491748	0.11889648	0.001953125	-0.94042969	1.3134766	0.056640625	0	0	0	0	0	0	0	0	0	0.94799805	0.052001953	0.079589844	0.048828125	-0.001953125	0.028564453	0	44330	0	0	0
839	840	840	Category L	0.13183594	0	-0.92382813	-0.25585938	-0.087646484	0.43188477	-33.78	0	10/3/2018	10	3	2018	0:55:23	3323	0.7	0	55	23	0	0.059570313	3.491748	0.11767578	0.001464844	-0.93823242	1.8791504	0.020263672	0	0	0	0	0	0	0	0	0	0.94555664	0.054443359	0.030273438	0.013916016	-0.001464844	0.014404297	0	44330	0	0	0
840	841	841	Category L	0.13183594	0.023925781	-0.92382813	-0.25610352	-0.076416016	0.43725586	-33.91	0	10/3/2018	10	3	2018	0:55:23	3323	0.8	0	55	23	0	0.059570313	3.491748	0.11743164	0.001220703	-0.94140625	0.96801758	0.031738281	0	0	0	0	0	0	0	0	0	0.94873047	0.051269531	0.054199219	0.014160156	0.022460938	0.017578125	0	44330	0	0	0
841	842	842	Category L	0.11987305	0	-0.93579102	-0.25634766	-0.078125	0.43823242	-34.03	0	10/3/2018	10	3	2018	0:55:23	3323	0.9	0	55	23	0	0.059570313	3.491748	0.11743164	0.001220703	-0.94116211	0.072265625	0.005859375	0	0	0	0	0	0	0	0	0	0.94848633	0.051513672	0.009033203	0.002197266	-0.001220703	0.005371094	0	44330	0	0	0
842	843	843	Category L	0.15576172	0.011962891	-0.97192383	-0.25512695	-0.079101563	0.43530273	-34.15	0	10/3/2018	10	3	2018	0:55:24	3324	0	0	55	24	0	0.059570313	3.491748	0.11474609	0.000244141	-0.93920898	0.16552734	0.053466797	0	0	0	0	0	0	0	0	0	0.94628906	0.053710938	0.084960938	0.040771484	0.011474609	-0.032470703	0	44330	0	0	0
843	844	844	Category L	0.13183594	0.011962891	-0.97192383	-0.25756836	-0.086425781	0.43896484	-33.91	0	10/3/2018	10	3	2018	0:55:24	3324	0.1	0	55	24	0	0.059570313	3.491748	0.11279297	0.000732422	-0.9375	0.51171875	0.040771484	0	0	0	0	0	0	0	0	0	0.9440918	0.055908203	0.064453125	0.018798828	0.010986328	-0.034179688	0	44330	0	0	0
844	845	845	Category L	0.13183594	0.023925781	-0.92382813	-0.25	-0.083251953	0.43823242	-33.42	0	10/3/2018	10	3	2018	0:55:24	3324	0.2	0	55	24	0	0.059570313	3.491748	0.11303711	0.000244141	-0.9387207	0.15209961	0.033447266	0	0	0	0	0	0	0	0	0	0.9453125	0.0546875	0.056884766	0.018554688	0.0234375	0.014892578	0	44330	0	0	0
845	846	846	Category L	0.15576172	0.011962891	-0.93579102	-0.25268555	-0.076904297	0.44140625	-33.05	0	10/3/2018	10	3	2018	0:55:24	3324	0.3	0	55	24	0	0.059570313	3.491748	0.11328125	-0.000732422	-0.93969727	0.17114258	0.044189453	0	0	0	0	0	0	0	0	0	0.9465332	0.053466797	0.059082031	0.042236328	0.012695313	0.00390625	0	44330	0	0	0
846	847	847	Category L	0.13183594	0.011962891	-0.94799805	-0.25610352	-0.079101563	0.43310547	-33.17	0	10/3/2018	10	3	2018	0:55:24	3324	0.4	0	55	24	0	0.059570313	3.491748	0.11083984	-0.002197266	-0.93994141	0.36743164	0.026611328	0	0	0	0	0	0	0	0	0	0.9465332	0.053466797	0.043212891	0.020751953	0.014160156	-0.0078125	0	44330	0	0	0
847	848	848	Category L	0.14379883	0.011962891	-0.89990234	-0.25683594	-0.084960938	0.43286133	-33.29	0	10/3/2018	10	3	2018	0:55:24	3324	0.5	0	55	24	0	0.059570313	3.491748	0.1081543	-0.002685547	-0.93896484	0.97485352	0.0546875	0	0	0	0	0	0	0	0	0	0.94506836	0.054931641	0.089355469	0.035400391	0.014648438	0.0390625	0	44330	0	0	0
848	849	849	Category L	0.10791016	-0.011962891	-0.91186523	-0.25073242	-0.078857422	0.4362793	-33.54	0	10/3/2018	10	3	2018	0:55:24	3324	0.6	0	55	24	0	0.059570313	3.491748	0.10791016	-0.002929688	-0.93969727	0.68701172	0.029052734	0	0	0	0	0	0	0	0	0	0.94580078	0.054199219	0.036621094	0	-0.008789063	0.027832031	0	44330	0	0	0
849	850	850	Category L	0.10791016	0	-0.92382813	-0.25512695	-0.079833984	0.43798828	-33.66	0	10/3/2018	10	3	2018	0:55:24	3324	0.7	0	55	24	0	0.059570313	3.491748	0.10742188	-0.003662109	-0.94042969	0.39819336	0.017089844	0	0	0	0	0	0	0	0	0	0.9465332	0.053466797	0.020751953	0.000244141	0.003662109	0.016601563	0	44330	0	0	0
850	851	851	Category L	0.10791016	0.011962891	-0.93579102	-0.25	-0.079833984	0.43823242	-33.29	0	10/3/2018	10	3	2018	0:55:24	3324	0.8	0	55	24	0	0.059570313	3.491748	0.10400391	-0.004882813	-0.93994141	0.515625	0.017822266	0	0	0	0	0	0	0	0	0	0.94580078	0.054199219	0.024902344	0.003662109	0.016845703	0.004150391	0	44330	0	0	0
851	852	852	Category L	0.15576172	0.011962891	-0.92382813	-0.25683594	-0.082275391	0.43286133	-33.66	0	10/3/2018	10	3	2018	0:55:24	3324	0.9	0	55	24	0	0.059570313	3.491748	0.1027832	-0.005126953	-0.9375	0.55297852	0.057128906	0	0	0	0	0	0	0	0	0	0.94311523	0.056884766	0.083740234	0.052734375	0.017089844	0.013671875	0	44330	0	0	0
852	853	853	Category L	0.15576172	0.023925781	-0.92382813	-0.25854492	-0.084716797	0.43994141	-33.78	0	10/3/2018	10	3	2018	0:55:25	3325	0	0	55	25	0	0.059570313	3.491748	0.10375977	-0.005126953	-0.93823242	0.37158203	0.061279297	0	0	0	0	0	0	0	0	0	0.94384766	0.056152344	0.095458984	0.051757813	0.029052734	0.014404297	0	44330	0	0	0
853	854	854	Category L	0.15576172	0.011962891	-0.91186523	-0.25439453	-0.079589844	0.44018555	-33.91	0	10/3/2018	10	3	2018	0:55:25	3325	0.1	0	55	25	0	0.059570313	3.491748	0.10449219	-0.006103516	-0.93823242	0.043945313	0.060302734	0	0	0	0	0	0	0	0	0	0.9440918	0.055908203	0.095458984	0.051025391	0.018066406	0.026367188	0	44330	0	0	0
854	855	855	Category L	0.13183594	0.023925781	-0.94799805	-0.2578125	-0.076904297	0.43701172	-34.27	0	10/3/2018	10	3	2018	0:55:25	3325	0.2	0	55	25	0	0.059570313	3.491748	0.10009766	-0.0078125	-0.93823242	0.23071289	0.045654297	0	0	0	0	0	0	0	0	0	0.94360352	0.056396484	0.072998047	0.031494141	0.031738281	-0.009521484	0	44330	0	0	0
855	856	856	Category L	0.13183594	0	-0.91186523	-0.25341797	-0.080566406	0.43701172	-33.91	0	10/3/2018	10	3	2018	0:55:25	3325	0.3	0	55	25	0	0.059570313	3.491748	0.098388672	-0.009765625	-0.93554688	0.14526367	0.041992188	0	0	0	0	0	0	0	0	0	0.94091797	0.059082031	0.066894531	0.033203125	0.009765625	0.023681641	0	44330	0	0	0
856	857	857	Category L	0.11987305	0	-0.92382813	-0.25610352	-0.0859375	0.43383789	-33.42	0	10/3/2018	10	3	2018	0:55:25	3325	0.4	0	55	25	0	0.059570313	3.491748	0.097167969	-0.01171875	-0.93530273	0.067871094	0.027832031	0	0	0	0	0	0	0	0	0	0.94042969	0.059570313	0.045898438	0.022460938	0.01171875	0.011474609	0	44330	0	0	0
857	858	858	Category L	0.10791016	0.011962891	-0.91186523	-0.25439453	-0.078125	0.43920898	-33.29	0	10/3/2018	10	3	2018	0:55:25	3325	0.5	0	55	25	0	0.059570313	3.491748	0.09765625	-0.011474609	-0.93823242	0.36279297	0.036865234	0	0	0	0	0	0	0	0	0	0.94335938	0.056640625	0.060058594	0.010009766	0.0234375	0.026367188	0	44330	0	0	0
858	859	859	Category L	0.14379883	0.011962891	-0.87597656	-0.25610352	-0.079833984	0.44018555	-33.05	0	10/3/2018	10	3	2018	0:55:25	3325	0.6	0	55	25	0	0.059570313	3.491748	0.096679688	-0.010253906	-0.93798828	0.98803711	0.080810547	0	0	0	0	0	0	0	0	0	0.94311523	0.056884766	0.13134766	0.046875	0.022216797	0.062011719	0	44330	0	0	0
859	860	860	Category L	0.16796875	0	-0.91186523	-0.2578125	-0.084716797	0.43725586	-33.05	0	10/3/2018	10	3	2018	0:55:25	3325	0.7	0	55	25	0	0.059570313	3.491748	0.095214844	-0.010498047	-0.93725586	2.6508789	0.077392578	0	0	0	0	0	0	0	0	0	0.94213867	0.057861328	0.10864258	0.072509766	0.010498047	0.025390625	0	44330	0	0	0
860	861	861	Category L	0.15576172	0	-0.94799805	-0.2578125	-0.087402344	0.43798828	-33.29	0	10/3/2018	10	3	2018	0:55:25	3325	0.8	0	55	25	0	0.059570313	3.491748	0.093261719	-0.010986328	-0.93579102	4.7287598	0.064453125	0	0	0	0	0	0	0	0	0	0.94042969	0.059570313	0.085449219	0.062255859	0.010986328	-0.011962891	0	44330	0	0	0
861	862	862	Category L	0.15576172	0	-0.95996094	-0.25268555	-0.078857422	0.43823242	-33.66	0	10/3/2018	10	3	2018	0:55:25	3325	0.9	0	55	25	0	0.059814453	3.4417969	0.092529297	-0.010009766	-0.93432617	8.0349121	0.068603516	0	0	0	0	0	0	0	0	0	0.93896484	0.061035156	0.098388672	0.062988281	0.010009766	-0.025390625	0	44330	0	0	0
862	863	863	Category L	0.15576172	-0.059814453	-0.95996094	-0.25	-0.078857422	0.43652344	-33.66	0	10/3/2018	10	3	2018	0:55:26	3326	0	0	55	26	0	0.059814453	3.4417969	0.092773438	-0.007324219	-0.9387207	13.345215	0.084228516	0	0	0	0	0	0	0	0	0	0.94335938	0.056640625	0.13623047	0.062744141	-0.052246094	-0.020996094	0	44330	0	0	0
863	864	864	Category E	-0.047851563	0.011962891	-0.94799805	-0.203125	0.055908203	0.47167969	-34.89	0	10/3/2018	10	3	2018	2:04:23	7463	0.6	2	4	23	0	0.059326172	3.5126953	0.094238281	-0.008544922	-0.93896484	21.273682	0.14379883	0	0	0	0	0	0	0	0	0	0.94360352	0.056396484	0.17163086	-0.14208984	0.020507813	-0.008789063	0	44330	0	0	0
864	865	865	Category E	-0.023925781	0.071777344	-0.88793945	-0.19165039	0.079589844	0.47558594	-34.64	0	10/3/2018	10	3	2018	2:04:23	7463	0.7	2	4	23	0	0.059326172	3.5126953	0.094482422	-0.008789063	-0.93847656	29.727051	0.15185547	0	0	0	0	0	0	0	0	0	0.94335938	0.056640625	0.24951172	-0.1184082	0.080566406	0.050537109	0	44330	0	0	0
865	866	866	Category E	-0.011962891	0.15576172	-0.94799805	-0.18676758	0.1027832	0.47045898	-34.76	0	10/3/2018	10	3	2018	2:04:23	7463	0.8	2	4	23	0	0.059326172	3.5126953	0.093017578	-0.009765625	-0.93823242	35.800049	0.19628906	0	0	0	0	0	0	0	0	0	0.94287109	0.057128906	0.28051758	-0.10498047	0.16552734	-0.009521484	0	44330	0	0	0
866	867	867	Category E	0.011962891	-0.047851563	-1.1518555	-0.17895508	0.10986328	0.48095703	-34.76	0	10/3/2018	10	3	2018	2:04:23	7463	0.9	2	4	23	0	0.059326172	3.5126953	0.091064453	-0.010742188	-0.93798828	41.891602	0.23071289	0	0	0	0	0	0	0	0	0	0.94238281	0.057617188	0.32983398	-0.079101563	-0.036865234	-0.21362305	0	44330	0	0	0
867	868	868	Category E	0.035888672	-0.16796875	-1.0439453	-0.16186523	0.12915039	0.47265625	-34.52	0	10/3/2018	10	3	2018	2:04:24	7464	0	2	4	24	0	0.059326172	3.5126953	0.090576172	-0.011230469	-0.93920898	48.378174	0.19604492	0	0	0	0	0	0	0	0	0	0.94360352	0.056396484	0.31591797	-0.0546875	-0.15649414	-0.10449219	0	44330	0	0	0
868	869	869	Category E	0.011962891	-0.13183594	-0.98388672	-0.16113281	0.16430664	0.47070313	-34.64	0	10/3/2018	10	3	2018	2:04:24	7464	0.1	2	4	24	0	0.059326172	3.5126953	0.090576172	-0.011962891	-0.94116211	53.481201	0.14941406	0	0	0	0	0	0	0	0	0	0.94555664	0.054443359	0.2409668	-0.078613281	-0.11962891	-0.042480469	0	44330	0	0	0
869	870	870	Category E	0.035888672	0	-0.82788086	-0.15356445	0.20239258	0.46484375	-34.64	0	10/3/2018	10	3	2018	2:04:24	7464	0.2	2	4	24	0	0.059326172	3.5126953	0.090332031	-0.010986328	-0.94091797	55.736084	0.12597656	0	0	0	0	0	0	0	0	0	0.9453125	0.0546875	0.1784668	-0.054443359	0.010986328	0.11303711	0	44330	0	0	0
870	871	871	Category E	0.11987305	-0.083984375	-1.1999512	-0.16845703	0.234375	0.44897461	-34.64	0	10/3/2018	10	3	2018	2:04:24	7464	0.3	2	4	24	0	0.059326172	3.5126953	0.090332031	-0.011230469	-0.94067383	57.853027	0.27075195	0	0	0	0	0	0	0	0	0	0.94506836	0.054931641	0.36108398	0.029296875	-0.072509766	-0.25927734	0	44330	0	0	0
871	872	872	Category E	0.14379883	0.047851563	-1.1159668	-0.15820313	0.23168945	0.45336914	-35.01	0	10/3/2018	10	3	2018	2:04:24	7464	0.4	2	4	24	0	0.059326172	3.5126953	0.091064453	-0.010986328	-0.94067383	58.75	0.19213867	0	0	0	0	0	0	0	0	0	0.94506836	0.054931641	0.28662109	0.052490234	0.058837891	-0.17504883	0	44330	0	0	0
872	873	873	Category E	0.095947266	0	-0.92382813	-0.16845703	0.22485352	0.45092773	-34.89	0	10/3/2018	10	3	2018	2:04:24	7464	0.5	2	4	24	0	0.059326172	3.5126953	0.091552734	-0.010742188	-0.94091797	57.024414	0.020507813	0	0	0	0	0	0	0	0	0	0.9453125	0.0546875	0.031982422	0.004150391	0.010742188	0.017089844	0	44330	0	0	0
873	874	874	Category E	-0.035888672	-0.011962891	-0.94799805	-0.203125	0.20019531	0.45166016	-35.13	0	10/3/2018	10	3	2018	2:04:24	7464	0.6	2	4	24	0	0.059326172	3.5126953	0.092285156	-0.011230469	-0.94067383	52.072266	0.12841797	0	0	0	0	0	0	0	0	0	0.94506836	0.054931641	0.13623047	-0.12817383	-0.000488281	-0.007324219	0	44330	0	0	0
874	875	875	Category E	-0.011962891	0.095947266	-0.74389648	-0.2355957	0.16772461	0.44091797	-35.26	0	10/3/2018	10	3	2018	2:04:24	7464	0.7	2	4	24	0	0.059326172	3.5126953	0.093017578	-0.011230469	-0.93994141	46.651611	0.24682617	0	0	0	0	0	0	0	0	0	0.94458008	0.055419922	0.40844727	-0.10498047	0.10717773	0.19604492	0	44330	0	0	0
875	876	876	Category E	0.16796875	-0.071777344	-0.93579102	-0.25439453	0.13916016	0.44702148	-35.26	0	10/3/2018	10	3	2018	2:04:24	7464	0.8	2	4	24	0	0.059326172	3.5126953	0.09375	-0.010742188	-0.93969727	41.179688	0.095947266	0	0	0	0	0	0	0	0	0	0.94433594	0.055664063	0.13891602	0.073974609	-0.060791016	0.00390625	0	44330	0	0	0
876	877	877	Category E	0.20385742	-0.035888672	-1.079834	-0.18725586	0.17480469	0.46142578	-35.38	0	10/3/2018	10	3	2018	2:04:24	7464	0.9	2	4	24	0	0.059326172	3.5126953	0.094726563	-0.010253906	-0.93969727	33.792236	0.17919922	0	0	0	0	0	0	0	0	0	0.94458008	0.055419922	0.27441406	0.10888672	-0.025390625	-0.13989258	0	44330	0	0	0
877	878	878	Category E	-0.047851563	0.011962891	-1.0078125	-0.12841797	0.20751953	0.46630859	-35.38	0	10/3/2018	10	3	2018	2:04:25	7465	0	2	4	25	0	0.059326172	3.5126953	0.095214844	-0.010742188	-0.93969727	28.196533	0.15991211	0	0	0	0	0	0	0	0	0	0.94458008	0.055419922	0.23388672	-0.14306641	0.022705078	-0.067871094	0	44330	0	0	0
878	879	879	Category E	0.047851563	-0.035888672	-0.75585938	-0.12744141	0.23486328	0.45605469	-35.26	0	10/3/2018	10	3	2018	2:04:25	7465	0.111	2	4	25	0	0.059326172	3.5126953	0.095703125	-0.010986328	-0.93945313	24.469971	0.19140625	0	0	0	0	0	0	0	0	0	0.94433594	0.055664063	0.25634766	-0.047851563	-0.024658203	0.18359375	0	44330	0	0	0
879	880	880	Category E	0.14379883	-0.035888672	-1.1398926	-0.13916016	0.25927734	0.44335938	-35.26	0	10/3/2018	10	3	2018	2:04:25	7465	0.222	2	4	25	0	0.059326172	3.5126953	0.096191406	-0.010742188	-0.93920898	19.574707	0.20751953	0	0	0	0	0	0	0	0	0	0.9440918	0.055908203	0.27294922	0.047363281	-0.024902344	-0.20043945	0	44330	0	0	0
880	881	881	Category E	0.11987305	0	-0.88793945	-0.12695313	0.26074219	0.44189453	-35.5	0	10/3/2018	10	3	2018	2:04:25	7465	0.333	2	4	25	0	0.059326172	3.5126953	0.096679688	-0.010253906	-0.93896484	12.92749	0.057128906	0	0	0	0	0	0	0	0	0	0.9440918	0.055908203	0.084716797	0.022949219	0.010253906	0.051025391	0	44330	0	0	0
881	882	882	Category E	-0.10791016	-0.071777344	-0.77978516	-0.14135742	0.24194336	0.453125	-35.38	0	10/3/2018	10	3	2018	2:04:25	7465	0.444	2	4	25	0	0.059326172	3.5126953	0.097167969	-0.010253906	-0.93896484	10.050049	0.2668457	0	0	0	0	0	0	0	0	0	0.9440918	0.055908203	0.42578125	-0.20507813	-0.061279297	0.15917969	0	44330	0	0	0
882	883	883	Category E	0.035888672	0	-0.77978516	-0.18457031	0.21142578	0.45410156	-35.63	0	10/3/2018	10	3	2018	2:04:25	7465	0.555	2	4	25	0	0.059326172	3.5126953	0.09765625	-0.010009766	-0.93896484	8.8859863	0.17114258	0	0	0	0	0	0	0	0	0	0.9440918	0.055908203	0.23120117	-0.061767578	0.010009766	0.15917969	0	44330	0	0	0
883	884	884	Category E	0.13183594	-0.023925781	-1.0078125	-0.20776367	0.17431641	0.44580078	-35.75	0	10/3/2018	10	3	2018	2:04:25	7465	0.666	2	4	25	0	0.059326172	3.5126953	0.098144531	-0.010009766	-0.93823242	4.840332	0.078369141	0	0	0	0	0	0	0	0	0	0.94335938	0.056640625	0.11694336	0.033447266	-0.013671875	-0.069335938	0	44330	0	0	0
884	885	885	Category E	0.14379883	-0.095947266	-1.0678711	-0.16821289	0.18994141	0.46826172	-35.26	0	10/3/2018	10	3	2018	2:04:25	7465	0.777	2	4	25	0	0.059326172	3.5126953	0.098388672	-0.010009766	-0.93774414	1.8310547	0.16210938	0	0	0	0	0	0	0	0	0	0.94287109	0.057128906	0.26098633	0.045166016	-0.085693359	-0.12988281	0	44330	0	0	0
885	886	886	Category E	-0.059814453	-0.13183594	-0.93579102	-0.13647461	0.20410156	0.46411133	-35.38	0	10/3/2018	10	3	2018	2:04:25	7465	0.888	2	4	25	0	0.059326172	3.5126953	0.098876953	-0.010009766	-0.93774414	3.8833008	0.19995117	0	0	0	0	0	0	0	0	0	0.94311523	0.056884766	0.2824707	-0.15869141	-0.12158203	0.001953125	0	44330	0	0	0
886	887	887	Category E	-0.10791016	-0.047851563	-0.85180664	-0.12719727	0.23071289	0.45678711	-35.14	0	10/3/2018	10	3	2018	2:04:26	7466	0	2	4	26	0	0.059814453	3.491748	0.098876953	-0.010009766	-0.93774414	2.8066406	0.22729492	0	0	0	0	0	0	0	0	0	0.94311523	0.056884766	0.33081055	-0.20678711	-0.037597656	0.0859375	0	44330	0	0	0
887	888	888	Category E	0.083984375	-0.035888672	-1.0197754	-0.15405273	0.26269531	0.43310547	-35.01	0	10/3/2018	10	3	2018	2:04:26	7466	0.1	2	4	26	0	0.059814453	3.491748	0.099365234	-0.009521484	-0.93774414	8.6123047	0.087158203	0	0	0	0	0	0	0	0	0	0.94311523	0.056884766	0.12329102	-0.015380859	-0.026123047	-0.081787109	0	44330	0	0	0
888	889	889	Category E	0.083984375	-0.047851563	-1.0078125	-0.1496582	0.22998047	0.45336914	-35.26	0	10/3/2018	10	3	2018	2:04:26	7466	0.2	2	4	26	0	0.059814453	3.491748	0.099609375	-0.009521484	-0.93798828	16.117188	0.081054688	0	0	0	0	0	0	0	0	0	0.94335938	0.056640625	0.1237793	-0.015625	-0.038085938	-0.069580078	0	44330	0	0	0
889	890	890	Category E	-0.15576172	-0.10791016	-0.88793945	-0.19140625	0.19458008	0.44848633	-35.13	0	10/3/2018	10	3	2018	2:04:26	7466	0.3	2	4	26	0	0.059814453	3.491748	0.10058594	-0.009277344	-0.93798828	15.436279	0.27929688	0	0	0	0	0	0	0	0	0	0.94335938	0.056640625	0.40527344	-0.25634766	-0.098388672	0.050048828	0	44330	0	0	0
890	891	891	Category E	0	-0.023925781	-0.76782227	-0.22729492	0.14526367	0.45141602	-35.25	0	10/3/2018	10	3	2018	2:04:26	7466	0.4	2	4	26	0	0.059814453	3.491748	0.1015625	-0.009277344	-0.93823242	10.753662	0.19897461	0	0	0	0	0	0	0	0	0	0.94360352	0.056396484	0.28662109	-0.1015625	-0.014404297	0.17041016	0	44330	0	0	0
891	892	892	Category E	0.20385742	0	-1.0078125	-0.23632813	0.11474609	0.45483398	-35.38	0	10/3/2018	10	3	2018	2:04:26	7466	0.5	2	4	26	0	0.059814453	3.491748	0.1027832	-0.009521484	-0.9375	15.370117	0.12329102	0	0	0	0	0	0	0	0	0	0.94311523	0.056884766	0.1809082	0.10083008	0.009521484	-0.070068359	0	44330	0	0	0
892	893	893	Category E	0.20385742	-0.071777344	-0.92382813	-0.2109375	0.11987305	0.45605469	-35.5	0	10/3/2018	10	3	2018	2:04:26	7466	0.6	2	4	26	0	0.059814453	3.491748	0.10302734	-0.009765625	-0.93774414	24.479248	0.11889648	0	0	0	0	0	0	0	0	0	0.94335938	0.056640625	0.17651367	0.10058594	-0.061767578	0.013916016	0	44330	0	0	0
893	894	894	Category E	-0.21582031	-0.14379883	-0.91186523	-0.21655273	0.1328125	0.45239258	-35.63	0	10/3/2018	10	3	2018	2:04:26	7466	0.7	2	4	26	0	0.059814453	3.491748	0.10351563	-0.008300781	-0.93774414	28.874023	0.34765625	0	0	0	0	0	0	0	0	0	0.94360352	0.056396484	0.48071289	-0.31933594	-0.13525391	0.025878906	0	44330	0	0	0
894	895	895	Category E	-0.023925781	-0.15576172	-0.68383789	-0.23681641	0.1394043	0.45019531	-35.63	0	10/3/2018	10	3	2018	2:04:26	7466	0.8	2	4	26	0	0.059814453	3.491748	0.10351563	-0.007080078	-0.93823242	27.725342	0.32104492	0	0	0	0	0	0	0	0	0	0.9440918	0.055908203	0.53076172	-0.12744141	-0.1484375	0.25439453	0	44330	0	0	0
895	896	896	Category E	0.035888672	-0.19189453	-0.89990234	-0.24023438	0.15478516	0.44360352	-35.5	0	10/3/2018	10	3	2018	2:04:26	7466	0.9	2	4	26	0	0.059814453	3.491748	0.10400391	-0.006103516	-0.93823242	29.808838	0.20141602	0	0	0	0	0	0	0	0	0	0.94384766	0.056152344	0.29223633	-0.068115234	-0.18554688	0.038330078	0	44330	0	0	0
896	897	897	Category E	0.16796875	0	-1.1757813	-0.24121094	0.14599609	0.44433594	-35.5	0	10/3/2018	10	3	2018	2:04:27	7467	0	2	4	27	0	0.059814453	3.491748	0.10473633	-0.005126953	-0.93823242	34.603027	0.24560547	0	0	0	0	0	0	0	0	0	0.9440918	0.055908203	0.3059082	0.062988281	0.005126953	-0.23730469	0	44330	0	0	0
897	898	898	Category E	0.095947266	0.071777344	-0.91186523	-0.24780273	0.11767578	0.44848633	-35.25	0	10/3/2018	10	3	2018	2:04:27	7467	0.09	2	4	27	0	0.059814453	3.491748	0.10522461	-0.004638672	-0.93823242	31.727539	0.081542969	0	0	0	0	0	0	0	0	0	0.9440918	0.055908203	0.11254883	-0.009277344	0.076416016	0.026367188	0	44330	0	0	0
898	899	899	Category E	0	0	-0.86376953	-0.27978516	0.061279297	0.4362793	-35.01	0	10/3/2018	10	3	2018	2:04:27	7467	0.181	2	4	27	0	0.059814453	3.491748	0.10620117	-0.004638672	-0.93847656	24.730469	0.12988281	0	0	0	0	0	0	0	0	0	0.94433594	0.055664063	0.18554688	-0.10620117	0.004638672	0.074707031	0	44330	0	0	0
899	900	900	Category E	-0.047851563	0	-0.81591797	-0.31347656	0.017333984	0.42236328	-34.64	0	10/3/2018	10	3	2018	2:04:27	7467	0.272	2	4	27	0	0.059814453	3.491748	0.10668945	-0.004150391	-0.9387207	20.966309	0.19750977	0	0	0	0	0	0	0	0	0	0.94482422	0.055175781	0.28173828	-0.15454102	0.004150391	0.12280273	0	44330	0	0	0
900	901	901	Category E	0.071777344	0.13183594	-0.82788086	-0.30664063	-0.004150391	0.42114258	-34.4	0	10/3/2018	10	3	2018	2:04:27	7467	0.363	2	4	27	0	0.059814453	3.491748	0.10742188	-0.003417969	-0.9387207	23.170654	0.1784668	0	0	0	0	0	0	0	0	0	0.94482422	0.055175781	0.28198242	-0.035644531	0.13525391	0.11083984	0	44330	0	0	0
901	902	902	Category E	0.14379883	0.20385742	-1.2719727	-0.28540039	0.008300781	0.43188477	-34.4	0	10/3/2018	10	3	2018	2:04:27	7467	0.454	2	4	27	0	0.059814453	3.491748	0.10742188	-0.002685547	-0.93823242	23.29541	0.39379883	0	0	0	0	0	0	0	0	0	0.94433594	0.055664063	0.57617188	0.036132813	0.20654297	-0.33349609	0	44330	0	0	0
902	903	903	Category E	0.2277832	-0.083984375	-0.93579102	-0.26586914	0.001953125	0.44116211	-35.01	0	10/3/2018	10	3	2018	2:04:27	7467	0.545	2	4	27	0	0.059814453	3.491748	0.10791016	-0.002197266	-0.9375	19.022461	0.14477539	0	0	0	0	0	0	0	0	0	0.94384766	0.056152344	0.203125	0.11962891	-0.081542969	0.001708984	0	44330	0	0	0
903	904	904	Category E	0.19189453	0.011962891	-0.87597656	-0.27905273	0.009765625	0.43896484	-35.26	0	10/3/2018	10	3	2018	2:04:27	7467	0.636	2	4	27	0	0.059814453	3.491748	0.10839844	-0.000732422	-0.93701172	14.922363	0.10400391	0	0	0	0	0	0	0	0	0	0.94335938	0.056640625	0.15722656	0.083251953	0.012695313	0.061035156	0	44330	0	0	0
904	905	905	Category E	0.011962891	-0.059814453	-0.89990234	-0.29345703	0.040283203	0.42749023	-35.26	0	10/3/2018	10	3	2018	2:04:27	7467	0.727	2	4	27	0	0.059814453	3.491748	0.11132813	-0.000244141	-0.93701172	13.848145	0.12158203	0	0	0	0	0	0	0	0	0	0.94360352	0.056396484	0.19604492	-0.099365234	-0.059326172	0.037109375	0	44330	0	0	0
905	906	906	Category E	-0.011962891	-0.047851563	-0.92382813	-0.31518555	0.054443359	0.41650391	-35.38	0	10/3/2018	10	3	2018	2:04:27	7467	0.818	2	4	27	0	0.059814453	3.491748	0.11376953	-0.000732422	-0.9375	12.981201	0.13476563	0	0	0	0	0	0	0	0	0	0.94433594	0.055664063	0.1862793	-0.12573242	-0.046875	0.013671875	0	44330	0	0	0
906	907	907	Category E	0.14379883	-0.035888672	-1.0197754	-0.30395508	0.091552734	0.42260742	-35.13	0	10/3/2018	10	3	2018	2:04:27	7467	0.909	2	4	27	0	0.059814453	3.491748	0.11621094	-0.002441406	-0.93701172	8.2631836	0.093017578	0	0	0	0	0	0	0	0	0	0.94433594	0.055664063	0.14331055	0.02734375	-0.033203125	-0.082519531	0	44330	0	0	0
907	908	908	Category E	0.16796875	-0.071777344	-1.079834	-0.27954102	0.10595703	0.42724609	-35.01	0	10/3/2018	10	3	2018	2:04:28	7468	0	2	4	28	0	0.059814453	3.491748	0.1184082	-0.001220703	-0.93383789	4.3649902	0.16918945	0	0	0	0	0	0	0	0	0	0.94140625	0.05859375	0.26538086	0.049316406	-0.0703125	-0.14575195	0	44330	0	0	0
908	909	909	Category E	0.10791016	0.083984375	-0.88793945	-0.27490234	0.11157227	0.43579102	-35.26	0	10/3/2018	10	3	2018	2:04:28	7468	0.1	2	4	28	0	0.059814453	3.491748	0.12036133	0.001220703	-0.93188477	4.2412109	0.094482422	0	0	0	0	0	0	0	0	0	0.93969727	0.060302734	0.13916016	-0.012451172	0.082519531	0.043945313	0	44330	0	0	0
909	910	910	Category E	0.15576172	-0.011962891	-0.89990234	-0.29272461	0.098388672	0.42822266	-35.13	0	10/3/2018	10	3	2018	2:04:28	7468	0.2	2	4	28	0	0.059814453	3.491748	0.12231445	0.003662109	-0.93139648	5.2687988	0.048583984	0	0	0	0	0	0	0	0	0	0.93945313	0.060546875	0.080566406	0.033203125	-0.015625	0.031494141	0	44330	0	0	0
910	911	911	Category L	0.19189453	0.023925781	-0.95996094	-0.296875	0.033691406	0.42724609	-34.89	0	10/3/2018	10	3	2018	2:04:28	7468	0.8	2	4	28	0	0.059814453	3.491748	0.12402344	0.004150391	-0.93261719	3.6953125	0.075439453	0	0	0	0	0	0	0	0	0	0.94091797	0.059082031	0.11450195	0.067626953	0.01953125	-0.027099609	0	44330	0	0	0
911	912	912	Category L	0.17993164	0.035888672	-0.94799805	-0.29467773	0.035888672	0.42944336	-35.01	0	10/3/2018	10	3	2018	2:04:28	7468	0.9	2	4	28	0	0.059814453	3.491748	0.12475586	0.005615234	-0.92871094	0.83129883	0.065429688	0	0	0	0	0	0	0	0	0	0.93701172	0.062988281	0.10424805	0.054931641	0.030029297	-0.019042969	0	44330	0	0	0
912	913	913	Category L	0.19189453	0.011962891	-0.93579102	-0.29541016	0.031738281	0.42749023	-35.01	0	10/3/2018	10	3	2018	2:04:29	7469	0	2	4	29	0	0.059814453	3.491748	0.12524414	0.005371094	-0.92602539	3.1135254	0.067382813	0	0	0	0	0	0	0	0	0	0.93457031	0.065429688	0.082519531	0.06640625	0.006347656	-0.009521484	0	44330	0	0	0
913	914	914	Category L	0.20385742	0.011962891	-0.93579102	-0.29907227	0.037841797	0.42431641	-34.76	0	10/3/2018	10	3	2018	2:04:29	7469	0.111	2	4	29	0	0.059814453	3.491748	0.1262207	0.006103516	-0.92626953	3.6357422	0.078369141	0	0	0	0	0	0	0	0	0	0.93481445	0.065185547	0.092529297	0.077392578	0.005615234	-0.009277344	0	44330	0	0	0
914	915	915	Category L	0.20385742	0.035888672	-0.93579102	-0.29638672	0.036865234	0.4284668	-34.4	0	10/3/2018	10	3	2018	2:04:29	7469	0.222	2	4	29	0	0.059814453	3.491748	0.12890625	0.007324219	-0.92651367	4.5366211	0.080566406	0	0	0	0	0	0	0	0	0	0.93530273	0.064697266	0.11254883	0.074707031	0.028320313	-0.009033203	0	44330	0	0	0
915	916	916	Category L	0.19189453	0.035888672	-0.93579102	-0.28955078	0.039550781	0.43041992	-34.15	0	10/3/2018	10	3	2018	2:04:29	7469	0.333	2	4	29	0	0.059814453	3.491748	0.13134766	0.006835938	-0.92895508	5.5705566	0.067138672	0	0	0	0	0	0	0	0	0	0.93823242	0.061767578	0.095947266	0.060302734	0.028808594	-0.006591797	0	44330	0	0	0
916	917	917	Category L	0.19189453	0	-0.91186523	-0.29907227	0.034179688	0.42724609	-33.91	0	10/3/2018	10	3	2018	2:04:29	7469	0.444	2	4	29	0	0.059814453	3.491748	0.1315918	0.008300781	-0.92895508	4.6088867	0.062988281	0	0	0	0	0	0	0	0	0	0.93823242	0.061767578	0.085693359	0.060058594	-0.008300781	0.017089844	0	44330	0	0	0
917	918	918	Category L	0.20385742	0	-0.92382813	-0.29541016	0.037597656	0.42236328	-34.4	0	10/3/2018	10	3	2018	2:04:29	7469	0.555	2	4	29	0	0.059814453	3.491748	0.13134766	0.009521484	-0.92651367	2.1398926	0.072998047	0	0	0	0	0	0	0	0	0	0.93579102	0.064208984	0.084716797	0.072265625	-0.009521484	0.002685547	0	44330	0	0	0
918	919	919	Category L	0.20385742	0.011962891	-0.88793945	-0.29199219	0.039550781	0.43139648	-34.89	0	10/3/2018	10	3	2018	2:04:29	7469	0.666	2	4	29	0	0.059814453	3.491748	0.13378906	0.009765625	-0.92529297	0.34057617	0.079101563	0	0	0	0	0	0	0	0	0	0.93505859	0.064941406	0.109375	0.069824219	0.001953125	0.037353516	0	44330	0	0	0
919	920	920	Category L	0.17993164	0.035888672	-0.91186523	-0.29199219	0.040039063	0.42456055	-35.38	0	10/3/2018	10	3	2018	2:04:29	7469	0.777	2	4	29	0	0.059326172	3.4434082	0.13574219	0.010742188	-0.92724609	2.425293	0.052978516	0	0	0	0	0	0	0	0	0	0.93725586	0.062744141	0.084472656	0.043945313	0.024902344	0.015380859	0	44330	0	0	0
920	921	921	Category L	0.16796875	0.035888672	-0.92382813	-0.29199219	0.031494141	0.42626953	-35.5	0	10/3/2018	10	3	2018	2:04:29	7469	0.888	2	4	29	0	0.059326172	3.4434082	0.13574219	0.011474609	-0.92456055	4.1477051	0.040039063	0	0	0	0	0	0	0	0	0	0.93457031	0.065429688	0.057128906	0.031982422	0.024169922	0.000732422	0	44330	0	0	0
921	922	922	Category L	0.16796875	0.023925781	-0.93579102	-0.29541016	0.037597656	0.42431641	-35.38	0	10/3/2018	10	3	2018	2:04:30	7470	0	2	4	30	0	0.059326172	3.4434082	0.13671875	0.012207031	-0.92504883	5.0263672	0.034912109	0	0	0	0	0	0	0	0	0	0.93530273	0.064697266	0.053222656	0.03125	0.011474609	-0.010498047	0	44330	0	0	0
922	923	923	Category L	0.17993164	0.011962891	-0.89990234	-0.29541016	0.036132813	0.42724609	-35.38	0	10/3/2018	10	3	2018	2:04:30	7470	0.1	2	4	30	0	0.059326172	3.4434082	0.14038086	0.013671875	-0.92700195	4.9853516	0.047851563	0	0	0	0	0	0	0	0	0	0.9375	0.0625	0.068359375	0.039306641	-0.001708984	0.027099609	0	44330	0	0	0
923	924	924	Category L	0.16796875	0.011962891	-0.93579102	-0.29638672	0.03515625	0.42919922	-35.13	0	10/3/2018	10	3	2018	2:04:30	7470	0.2	2	4	30	0	0.059326172	3.4434082	0.14233398	0.014160156	-0.92871094	4.581543	0.026367188	0	0	0	0	0	0	0	0	0	0.93969727	0.060302734	0.034912109	0.025390625	-0.002197266	-0.006835938	0	44330	0	0	0
924	925	925	Category L	0.15576172	0.023925781	-0.93579102	-0.29736328	0.033935547	0.42138672	-35.25	0	10/3/2018	10	3	2018	2:04:30	7470	0.3	2	4	30	0	0.059326172	3.4434082	0.14282227	0.015136719	-0.92749023	4.1828613	0.017333984	0	0	0	0	0	0	0	0	0	0.93847656	0.061523438	0.029541016	0.012695313	0.008544922	-0.008056641	0	44330	0	0	0
925	926	926	Category L	0.16796875	0.011962891	-0.93579102	-0.29443359	0.039794922	0.42822266	-35.25	0	10/3/2018	10	3	2018	2:04:30	7470	0.4	2	4	30	0	0.059326172	3.4434082	0.14355469	0.017578125	-0.92578125	2.9179688	0.026855469	0	0	0	0	0	0	0	0	0	0.93701172	0.062988281	0.039794922	0.024169922	-0.005615234	-0.009765625	0	44330	0	0	0
926	927	927	Category L	0.15576172	0.035888672	-0.93579102	-0.29785156	0.041259766	0.4284668	-35.13	0	10/3/2018	10	3	2018	2:04:30	7470	0.5	2	4	30	0	0.059326172	3.4434082	0.14648438	0.020019531	-0.92578125	2.5092773	0.020751953	0	0	0	0	0	0	0	0	0	0.9375	0.0625	0.034667969	0.009033203	0.015625	-0.009765625	0	44330	0	0	0
927	928	928	Category L	0.17993164	0.023925781	-0.92382813	-0.29541016	0.031738281	0.42407227	-35.13	0	10/3/2018	10	3	2018	2:04:30	7470	0.6	2	4	30	0	0.059326172	3.4434082	0.15258789	0.021240234	-0.92675781	3.53125	0.027587891	0	0	0	0	0	0	0	0	0	0.93945313	0.060546875	0.032714844	0.027099609	0.002441406	0.002929688	0	44330	0	0	0
928	929	929	Category L	0.17993164	0.011962891	-0.91186523	-0.2980957	0.033447266	0.42724609	-35.38	0	10/3/2018	10	3	2018	2:04:30	7470	0.7	2	4	30	0	0.059326172	3.4434082	0.15380859	0.022705078	-0.92504883	5.4116211	0.031005859	0	0	0	0	0	0	0	0	0	0.93798828	0.062011719	0.050048828	0.025878906	-0.010742188	0.013183594	0	44330	0	0	0
929	930	930	Category L	0.19189453	-0.011962891	-0.93579102	-0.29907227	0.036132813	0.42724609	-35.26	0	10/3/2018	10	3	2018	2:04:30	7470	0.8	2	4	30	0	0.059326172	3.4434082	0.1550293	0.023925781	-0.92407227	7.4719238	0.052734375	0	0	0	0	0	0	0	0	0	0.93725586	0.062744141	0.084228516	0.036621094	-0.035888672	-0.011474609	0	44330	0	0	0
930	931	931	Category L	0.20385742	-0.011962891	-0.87597656	-0.29614258	0.016845703	0.42602539	-35.38	0	10/3/2018	10	3	2018	2:04:30	7470	0.9	2	4	30	0	0.059326172	3.4434082	0.15942383	0.025878906	-0.92456055	8.8110352	0.075683594	0	0	0	0	0	0	0	0	0	0.93847656	0.061523438	0.13061523	0.044189453	-0.037841797	0.048583984	0	44330	0	0	0
931	932	932	Category L	0.16796875	0	-0.94799805	-0.29736328	-0.016845703	0.42285156	-35.26	0	10/3/2018	10	3	2018	2:04:31	7471	0	2	4	31	0	0.059326172	3.4434082	0.16137695	0.026611328	-0.92651367	9.4660645	0.034667969	0	0	0	0	0	0	0	0	0	0.94091797	0.059082031	0.054199219	0.006347656	-0.026611328	-0.021240234	0	44330	0	0	0
932	933	933	Category L	0.19189453	0.13183594	-0.93579102	-0.29418945	-0.042724609	0.42724609	-34.89	0	10/3/2018	10	3	2018	2:04:31	7471	0.1	2	4	31	0	0.059326172	3.4434082	0.16137695	0.02734375	-0.92553711	10.0979	0.10913086	0	0	0	0	0	0	0	0	0	0.93994141	0.060058594	0.14477539	0.030273438	0.10424805	-0.010009766	0	44330	0	0	0
933	934	934	Category L	0.16796875	0.11987305	-0.94799805	-0.28442383	-0.061279297	0.42285156	-35.01	0	10/3/2018	10	3	2018	2:04:31	7471	0.2	2	4	31	0	0.059326172	3.4434082	0.16088867	0.028808594	-0.92553711	10.405273	0.09375	0	0	0	0	0	0	0	0	0	0.93994141	0.060058594	0.12011719	0.006835938	0.090820313	-0.022216797	0	44330	0	0	0
934	935	935	Category L	0.15576172	0.10791016	-0.93579102	-0.29589844	-0.060546875	0.41894531	-35.01	0	10/3/2018	10	3	2018	2:04:31	7471	0.3	2	4	31	0	0.059326172	3.4434082	0.16577148	0.031494141	-0.92578125	11.072998	0.077392578	0	0	0	0	0	0	0	0	0	0.94091797	0.059082031	0.096191406	-0.010009766	0.076171875	-0.009765625	0	44330	0	0	0
935	936	936	Category L	0.19189453	0.071777344	-0.91186523	-0.28881836	-0.060791016	0.42211914	-35.13	0	10/3/2018	10	3	2018	2:04:31	7471	0.4	2	4	31	0	0.059326172	3.4434082	0.16430664	0.032958984	-0.92822266	12.13623	0.050292969	0	0	0	0	0	0	0	0	0	0.94335938	0.056640625	0.082763672	0.027587891	0.038574219	0.016357422	0	44330	0	0	0
936	937	937	Category L	0.16796875	0.035888672	-0.93579102	-0.29516602	-0.056884766	0.42163086	-35.38	0	10/3/2018	10	3	2018	2:04:31	7471	0.5	2	4	31	0	0.059326172	3.4434082	0.16333008	0.035644531	-0.92333984	13.840088	0.012939453	0	0	0	0	0	0	0	0	0	0.93823242	0.061767578	0.016845703	0.004394531	0	-0.012207031	0	44330	0	0	0
937	938	938	Category L	0.17993164	0.023925781	-0.92382813	-0.29443359	-0.053710938	0.42016602	-35.38	0	10/3/2018	10	3	2018	2:04:31	7471	0.6	2	4	31	0	0.059326172	3.4434082	0.1640625	0.035888672	-0.93261719	15.438477	0.021728516	0	0	0	0	0	0	0	0	0	0.94750977	0.052490234	0.036621094	0.015625	-0.011962891	0.008789063	0	44330	0	0	0
938	939	939	Category L	0.19189453	0.047851563	-0.89990234	-0.28662109	-0.059814453	0.42089844	-35.5	0	10/3/2018	10	3	2018	2:04:31	7471	0.7	2	4	31	0	0.059326172	3.4434082	0.16064453	0.032714844	-0.92602539	15.346924	0.043212891	0	0	0	0	0	0	0	0	0	0.94067383	0.059326172	0.072265625	0.031005859	0.014892578	0.026123047	0	44330	0	0	0
939	940	940	Category L	0.21582031	0.047851563	-0.91186523	-0.29345703	-0.052734375	0.42211914	-35.75	0	10/3/2018	10	3	2018	2:04:31	7471	0.8	2	4	31	0	0.059326172	3.4434082	0.16723633	0.031005859	-0.9387207	14.217285	0.057861328	0	0	0	0	0	0	0	0	0	0.95410156	0.045898438	0.092041016	0.048339844	0.016601563	0.026855469	0	44330	0	0	0
940	941	941	Category L	0.16796875	0.071777344	-0.91186523	-0.29077148	-0.062011719	0.41992188	-35.63	0	10/3/2018	10	3	2018	2:04:31	7471	0.9	2	4	31	0	0.059326172	3.4434082	0.16772461	0.033691406	-0.9296875	13.24707	0.041992188	0	0	0	0	0	0	0	0	0	0.9453125	0.0546875	0.056152344	0	0.037841797	0.017822266	0	44330	0	0	0
941	942	942	Category L	0.19189453	0.035888672	-0.89990234	-0.28857422	-0.0546875	0.41503906	-35.63	0	10/3/2018	10	3	2018	2:04:32	7472	0	2	4	32	0	0.059326172	3.4434082	0.16430664	0.031982422	-0.91870117	12.305908	0.033447266	0	0	0	0	0	0	0	0	0	0.93383789	0.066162109	0.050292969	0.02734375	0.003662109	0.018798828	0	44330	0	0	0
942	943	943	Category L	0.19189453	0.047851563	-0.92382813	-0.29248047	-0.055175781	0.42089844	-35.38	0	10/3/2018	10	3	2018	2:04:32	7472	0.09	2	4	32	0	0.059326172	3.4434082	0.15478516	0.033935547	-0.92529297	11.408447	0.039306641	0	0	0	0	0	0	0	0	0	0.9387207	0.061279297	0.052246094	0.036865234	0.013671875	0.001464844	0	44330	0	0	0
943	944	944	Category L	0.19189453	0.059814453	-0.93579102	-0.29199219	-0.048095703	0.41796875	-35.25	0	10/3/2018	10	3	2018	2:04:32	7472	0.181	2	4	32	0	0.059326172	3.4434082	0.15332031	0.035888672	-0.92504883	11.080566	0.046386719	0	0	0	0	0	0	0	0	0	0.93847656	0.061523438	0.072998047	0.038330078	0.023681641	-0.010498047	0	44330	0	0	0
944	945	945	Category L	0.15576172	0.023925781	-0.92382813	-0.29077148	-0.057861328	0.42089844	-35.38	0	10/3/2018	10	3	2018	2:04:32	7472	0.272	2	4	32	0	0.059326172	3.4434082	0.15917969	0.032470703	-0.94335938	10.440186	0.021728516	0	0	0	0	0	0	0	0	0	0.95727539	0.042724609	0.031738281	-0.003417969	-0.008544922	0.01953125	0	44330	0	0	0
945	946	946	Category L	0.19189453	0.023925781	-0.92382813	-0.28637695	-0.055175781	0.42211914	-35.38	0	10/3/2018	10	3	2018	2:04:32	7472	0.363	2	4	32	0	0.059326172	3.4434082	0.15527344	0.035400391	-0.94213867	9.0993652	0.042236328	0	0	0	0	0	0	0	0	0	0.95556641	0.044433594	0.06640625	0.036376953	-0.011474609	0.018310547	0	44330	0	0	0
946	947	947	Category L	0.19189453	0.047851563	-0.89990234	-0.28808594	-0.055908203	0.42114258	-35.5	0	10/3/2018	10	3	2018	2:04:32	7472	0.454	2	4	32	0	0.059326172	3.4434082	0.15283203	0.038085938	-0.93286133	6.2666016	0.051757813	0	0	0	0	0	0	0	0	0	0.94604492	0.053955078	0.081298828	0.038818359	0.009521484	0.032958984	0	44330	0	0	0
947	948	948	Category L	0.17993164	0.047851563	-0.88793945	-0.28735352	-0.056396484	0.42114258	-35.38	0	10/3/2018	10	3	2018	2:04:32	7472	0.545	2	4	32	0	0.059326172	3.4434082	0.15063477	0.043701172	-0.95068359	3.1628418	0.069091797	0	0	0	0	0	0	0	0	0	0.96337891	0.036621094	0.095947266	0.029052734	0.00390625	0.062744141	0	44330	0	0	0
948	949	949	Category L	0.16796875	0.059814453	-0.93579102	-0.28735352	-0.054443359	0.42407227	-35.25	0	10/3/2018	10	3	2018	2:04:32	7472	0.636	2	4	32	0	0.059326172	3.4434082	0.15014648	0.046386719	-0.93774414	1.2387695	0.022216797	0	0	0	0	0	0	0	0	0	0.95092773	0.049072266	0.033203125	0.017578125	0.013183594	0.001953125	0	44330	0	0	0
949	950	950	Category L	0.17993164	0.047851563	-0.92382813	-0.28295898	-0.051025391	0.41821289	-35.13	0	10/3/2018	10	3	2018	2:04:32	7472	0.727	2	4	32	0	0.059326172	3.4434082	0.14990234	0.045898438	-0.94287109	0.16430664	0.035400391	0	0	0	0	0	0	0	0	0	0.95581055	0.044189453	0.05078125	0.029785156	0.001708984	0.019042969	0	44330	0	0	0
950	951	951	Category L	0.17993164	0.023925781	-0.88793945	-0.28808594	-0.052734375	0.42529297	-34.76	0	10/3/2018	10	3	2018	2:04:32	7472	0.818	2	4	32	0	0.059326172	3.4434082	0.15014648	0.049072266	-0.93945313	0.96118164	0.064453125	0	0	0	0	0	0	0	0	0	0.95263672	0.047363281	0.10620117	0.029541016	-0.025146484	0.051513672	0	44330	0	0	0
951	952	952	Category L	0.17993164	0.035888672	-0.91186523	-0.29272461	-0.046630859	0.41918945	-34.64	0	10/3/2018	10	3	2018	2:04:32	7472	0.909	2	4	32	0	0.059326172	3.4434082	0.14477539	0.050048828	-0.9296875	0.94189453	0.041748047	0	0	0	0	0	0	0	0	0	0.94238281	0.057617188	0.067138672	0.034912109	-0.014160156	0.017822266	0	44330	0	0	0
952	953	953	Category L	0.16796875	0.059814453	-0.93579102	-0.29199219	-0.050048828	0.42114258	-34.64	0	10/3/2018	10	3	2018	2:04:33	7473	0	2	4	33	0	0.059326172	3.4434082	0.14257813	0.053466797	-0.94018555	0.92553711	0.026367188	0	0	0	0	0	0	0	0	0	0.95263672	0.047363281	0.035888672	0.025146484	0.006103516	0.004394531	0	44330	0	0	0
953	954	954	Category L	0.17993164	0.071777344	-0.95996094	-0.29077148	-0.0546875	0.421875	-34.64	0	10/3/2018	10	3	2018	2:04:33	7473	0.111	2	4	33	0	0.059326172	3.4434082	0.13989258	0.053710938	-0.93383789	1.4462891	0.05078125	0	0	0	0	0	0	0	0	0	0.94580078	0.054199219	0.083496094	0.039794922	0.017822266	-0.025878906	0	44330	0	0	0
954	955	955	Category L	0.19189453	0.059814453	-0.94799805	-0.29174805	-0.0546875	0.42114258	-34.89	0	10/3/2018	10	3	2018	2:04:33	7473	0.222	2	4	33	0	0.059326172	3.4434082	0.1394043	0.047607422	-0.94140625	2.4477539	0.053955078	0	0	0	0	0	0	0	0	0	0.95288086	0.047119141	0.070800781	0.052246094	0.011962891	-0.006347656	0	44330	0	0	0
955	956	956	Category L	0.17993164	0.059814453	-0.92382813	-0.2890625	-0.054443359	0.42016602	-35.13	0	10/3/2018	10	3	2018	2:04:33	7473	0.333	2	4	33	0	0.059326172	3.4434082	0.13378906	0.048095703	-0.92919922	2.842041	0.047607422	0	0	0	0	0	0	0	0	0	0.94018555	0.059814453	0.063232422	0.045898438	0.011474609	0.005371094	0	44330	0	0	0
956	957	957	Category L	0.19189453	0.059814453	-0.88793945	-0.29321289	-0.053466797	0.42407227	-35.26	0	10/3/2018	10	3	2018	2:04:33	7473	0.444	2	4	33	0	0.059326172	3.4434082	0.12939453	0.049316406	-0.93896484	2.1184082	0.081054688	0	0	0	0	0	0	0	0	0	0.94897461	0.051025391	0.12353516	0.062255859	0.010253906	0.051025391	0	44330	0	0	0
957	958	958	Category L	0.15576172	0.023925781	-0.92382813	-0.28710938	-0.051025391	0.4230957	-35.38	0	10/3/2018	10	3	2018	2:04:33	7473	0.555	2	4	33	0	0.059326172	3.5384766	0.13427734	0.045898438	-0.93725586	1.4516602	0.033447266	0	0	0	0	0	0	0	0	0	0.94799805	0.052001953	0.056884766	0.021240234	-0.021972656	0.013427734	0	44330	0	0	0
958	959	959	Category L	0.19189453	0.035888672	-0.89990234	-0.29443359	-0.048095703	0.4230957	-35.13	0	10/3/2018	10	3	2018	2:04:33	7473	0.666	2	4	33	0	0.059326172	3.5384766	0.12841797	0.046630859	-0.93530273	1.2756348	0.073242188	0	0	0	0	0	0	0	0	0	0.9453125	0.0546875	0.109375	0.063232422	-0.010742188	0.035400391	0	44330	0	0	0
959	960	960	Category L	0.15576172	0.035888672	-0.93579102	-0.29101563	-0.051025391	0.42211914	-35.13	0	10/3/2018	10	3	2018	2:04:33	7473	0.777	2	4	33	0	0.059326172	3.5384766	0.12646484	0.046386719	-0.93579102	1.0620117	0.031005859	0	0	0	0	0	0	0	0	0	0.94555664	0.054443359	0.040039063	0.029052734	-0.010498047	0	0	44330	0	0	0
960	961	961	Category L	0.17993164	0.059814453	-0.92382813	-0.28955078	-0.052490234	0.42114258	-34.76	0	10/3/2018	10	3	2018	2:04:33	7473	0.888	2	4	33	0	0.059326172	3.5384766	0.12255859	0.045410156	-0.92724609	0.40039063	0.059082031	0	0	0	0	0	0	0	0	0	0.93652344	0.063476563	0.074951172	0.057128906	0.014160156	0.003417969	0	44330	0	0	0
961	962	962	Category L	0.19189453	0.047851563	-0.92382813	-0.28833008	-0.049072266	0.4230957	-34.27	0	10/3/2018	10	3	2018	2:04:34	7474	0	2	4	34	0	0.059326172	3.5384766	0.11914063	0.045166016	-0.93530273	0.11425781	0.073486328	0	0	0	0	0	0	0	0	0	0.94384766	0.056152344	0.086669922	0.072509766	0.002441406	0.011474609	0	44330	0	0	0
962	963	963	Category L	0.19189453	0.035888672	-0.92382813	-0.28637695	-0.048339844	0.42333984	-34.64	0	10/3/2018	10	3	2018	2:04:34	7474	0.1	2	4	34	0	0.059326172	3.5384766	0.11938477	0.042724609	-0.92602539	0.85913086	0.072753906	0	0	0	0	0	0	0	0	0	0.93481445	0.065185547	0.081542969	0.072265625	-0.006835938	0.002197266	0	44330	0	0	0
963	964	964	Category L	0.17993164	0.047851563	-0.91186523	-0.29101563	-0.045410156	0.41943359	-34.64	0	10/3/2018	10	3	2018	2:04:34	7474	0.2	2	4	34	0	0.059326172	3.5384766	0.11083984	0.039550781	-0.93701172	1.6179199	0.073730469	0	0	0	0	0	0	0	0	0	0.94458008	0.055419922	0.10229492	0.068847656	0.008056641	0.025146484	0	44330	0	0	0
964	965	965	Category L	0.19189453	0.095947266	-0.93579102	-0.29370117	-0.048095703	0.42529297	-34.76	0	10/3/2018	10	3	2018	2:04:34	7474	0.3	2	4	34	0	0.059326172	3.5384766	0.10839844	0.042724609	-0.93115234	1.1091309	0.098632813	0	0	0	0	0	0	0	0	0	0.93847656	0.061523438	0.140625	0.083251953	0.052978516	-0.004394531	0	44330	0	0	0
965	966	966	Category L	0.17993164	0.059814453	-0.93579102	-0.29443359	-0.050048828	0.42016602	-35.13	0	10/3/2018	10	3	2018	2:04:34	7474	0.4	2	4	34	0	0.059326172	3.5384766	0.10546875	0.042236328	-0.93359375	0.86914063	0.076416016	0	0	0	0	0	0	0	0	0	0.94042969	0.059570313	0.093994141	0.07421875	0.017333984	-0.001953125	0	44330	0	0	0
966	967	967	Category L	0.37182617	0.059814453	-0.92382813	-0.29711914	-0.044921875	0.42211914	-35.26	0	10/3/2018	10	3	2018	2:04:34	7474	0.5	2	4	34	0	0.059326172	3.5384766	0.10009766	0.041259766	-0.93383789	1.762207	0.2722168	0	0	0	0	0	0	0	0	0	0.94018555	0.059814453	0.30004883	0.27148438	0.018310547	0.010009766	0	44330	0	0	0
967	968	968	Category L	0.19189453	0.071777344	-0.88793945	-0.29541016	-0.044921875	0.41918945	-35.01	0	10/3/2018	10	3	2018	2:04:34	7474	0.6	2	4	34	0	0.059326172	3.5384766	0.095947266	0.040771484	-0.92260742	2.3974609	0.10644531	0	0	0	0	0	0	0	0	0	0.9284668	0.071533203	0.16137695	0.095703125	0.030761719	0.034667969	0	44330	0	0	0
968	969	969	Category L	0.17993164	0.059814453	-0.92382813	-0.28466797	-0.048339844	0.42431641	-35.5	0	10/3/2018	10	3	2018	2:04:34	7474	0.7	2	4	34	0	0.059326172	3.5384766	0.091552734	0.036621094	-0.93481445	3.3288574	0.091796875	0	0	0	0	0	0	0	0	0	0.93994141	0.060058594	0.12231445	0.088134766	0.022949219	0.010986328	0	44330	0	0	0
969	970	970	Category L	0.19189453	0.035888672	-0.92382813	-0.28710938	-0.050048828	0.42431641	-35.5	0	10/3/2018	10	3	2018	2:04:34	7474	0.8	2	4	34	0	0.059326172	3.5384766	0.093505859	0.040527344	-0.93359375	6.9260254	0.098876953	0	0	0	0	0	0	0	0	0	0.93920898	0.060791016	0.11279297	0.098144531	-0.004638672	0.009765625	0	44330	0	0	0
970	971	971	Category L	0.16796875	0.035888672	-0.92382813	-0.28466797	-0.046630859	0.42138672	-35.26	0	10/3/2018	10	3	2018	2:04:34	7474	0.9	2	4	34	0	0.059326172	3.5384766	0.094726563	0.040039063	-0.93798828	15.057373	0.074707031	0	0	0	0	0	0	0	0	0	0.94360352	0.056396484	0.091552734	0.072998047	-0.004150391	0.014160156	0	44330	0	0	0
971	972	972	Category L	0.19189453	0.071777344	-0.93579102	-0.2890625	-0.052978516	0.42016602	-35.38	0	10/3/2018	10	3	2018	2:04:35	7475	0	2	4	35	0	0.059326172	3.5384766	0.090087891	0.041259766	-0.94482422	26.142334	0.10644531	0	0	0	0	0	0	0	0	0	0.95019531	0.049804688	0.14111328	0.1015625	0.030273438	0.009033203	0	44330	0	0	0
972	973	973	Category L	0.16796875	0.047851563	-0.92382813	-0.28833008	-0.046386719	0.42333984	-34.89	0	10/3/2018	10	3	2018	2:04:35	7475	0.1	2	4	35	0	0.059326172	3.5384766	0.087646484	0.040283203	-0.93652344	34.934326	0.081542969	0	0	0	0	0	0	0	0	0	0.94140625	0.05859375	0.1003418	0.080078125	0.007324219	0.012695313	0	44330	0	0	0
973	974	974	Category L	0.17993164	0.071777344	-0.92382813	-0.28466797	-0.046630859	0.42138672	-35.01	0	10/3/2018	10	3	2018	2:04:35	7475	0.2	2	4	35	0	0.059326172	3.5384766	0.081054688	0.036621094	-0.94335938	43.618652	0.10644531	0	0	0	0	0	0	0	0	0	0.94750977	0.052490234	0.15332031	0.098632813	0.034912109	0.01953125	0	44330	0	0	0
974	975	975	Category J	-0.15576172	-0.047851563	-0.88793945	0.10986328	0.26660156	0.43530273	-35.5	0	10/3/2018	10	3	2018	2:04:37	7477	0	2	4	37	0	0.059326172	3.5384766	0.080566406	0.035400391	-0.93676758	57.410156	0.25537109	0	0	0	0	0	0	0	0	0	0.94091797	0.059082031	0.36865234	-0.23632813	-0.083251953	0.048828125	0	44330	0	0	0
975	976	976	Category J	-0.023925781	0.023925781	-0.50390625	0.068359375	0.30371094	0.42749023	-35.38	0	10/3/2018	10	3	2018	2:04:37	7477	0.099	2	4	37	0	0.059326172	3.5384766	0.076904297	0.034667969	-0.93310547	68.728271	0.44116211	0	0	0	0	0	0	0	0	0	0.93701172	0.062988281	0.54125977	-0.10083008	-0.010742188	0.42919922	0	44330	0	0	0
976	977	977	Category J	0.21582031	0.023925781	-1.9199219	0.096679688	0.31762695	0.41235352	-35.87	0	10/3/2018	10	3	2018	2:04:37	7477	0.199	2	4	37	0	0.059326172	3.5384766	0.073242188	0.032714844	-0.93725586	79.845947	0.99267578	0	0	0	0	0	0	0	0	0	0.94067383	0.059326172	1.1340332	0.14233398	-0.008789063	-0.98242188	0	44330	0	0	0
977	978	978	Category J	-0.16796875	-0.19189453	-0.39599609	0.053222656	0.29931641	0.43579102	-35.75	0	10/3/2018	10	3	2018	2:04:37	7477	0.3	2	4	37	0	0.059326172	3.5384766	0.069091797	0.030761719	-0.93041992	89.247559	0.62573242	0	0	0	0	0	0	0	0	0	0.93334961	0.066650391	0.99438477	-0.23706055	-0.22265625	0.53442383	0	44330	0	0	0
978	979	979	Category J	0.51586914	-0.13183594	-1.8718262	0.012451172	0.28149414	0.44824219	-35.75	0	10/3/2018	10	3	2018	2:04:37	7477	0.4	2	4	37	0	0.059570313	3.5304199	0.064208984	0.029052734	-0.93798828	90.233887	1.0495605	0	0	0	0	0	0	0	0	0	0.94067383	0.059326172	1.5461426	0.45141602	-0.16088867	-0.93359375	0	44330	0	0	0
979	980	980	Category J	-0.011962891	0.21582031	-0.095947266	0.10986328	0.27441406	0.43847656	-36	0	10/3/2018	10	3	2018	2:04:37	7477	0.5	2	4	37	0	0.059570313	3.5304199	0.061279297	0.027587891	-0.93359375	89.890381	0.86157227	0	0	0	0	0	0	0	0	0	0.93603516	0.063964844	1.098877	-0.073242188	0.18798828	0.83764648	0	44330	0	0	0
980	981	981	Category J	-0.19189453	-0.011962891	0.047851563	0.039794922	0.30444336	0.43432617	-35.75	0	10/3/2018	10	3	2018	2:04:37	7477	0.6	2	4	37	0	0.059570313	3.5304199	0.058105469	0.027099609	-0.93066406	82.463867	1.0107422	0	0	0	0	0	0	0	0	0	0.93286133	0.067138672	1.2678223	-0.25	-0.0390625	0.97851563	0	44330	0	0	0
981	982	982	Category J	-0.61181641	0.35986328	-1.7878418	0.046386719	0.29223633	0.43847656	-35.63	0	10/3/2018	10	3	2018	2:04:37	7477	0.7	2	4	37	0	0.059570313	3.5304199	0.056640625	0.024169922	-0.93969727	77.672363	1.1308594	0	0	0	0	0	0	0	0	0	0.94165039	0.058349609	1.8520508	-0.66845703	0.33544922	-0.84790039	0	44330	0	0	0
982	983	983	Category J	0.095947266	0.071777344	-0.92382813	0.099121094	0.26049805	0.44262695	-35.14	0	10/3/2018	10	3	2018	2:04:37	7477	0.8	2	4	37	0	0.059570313	3.5304199	0.056396484	0.017333984	-0.93237305	69.069824	0.067626953	0	0	0	0	0	0	0	0	0	0.93432617	0.065673828	0.10229492	0.039306641	0.054199219	0.008544922	0	44330	0	0	0
983	984	984	Category J	0.671875	-0.25195313	-2.3398438	0.12548828	0.26660156	0.43457031	-34.77	0	10/3/2018	10	3	2018	2:04:37	7477	0.9	2	4	37	0	0.059570313	3.5304199	0.053222656	0.019287109	-0.94189453	50.814209	1.5522461	0	0	0	0	0	0	0	0	0	0.94360352	0.056396484	2.2875977	0.6184082	-0.27124023	-1.3977051	0	44330	0	0	0
984	985	985	Category J	-0.29980469	0.17993164	-0.79199219	0.15698242	0.25195313	0.42895508	-34.52	0	10/3/2018	10	3	2018	2:04:38	7478	0	2	4	38	0	0.059570313	3.5304199	0.048095703	0.017333984	-0.94775391	43.470947	0.41455078	0	0	0	0	0	0	0	0	0	0.94921875	0.05078125	0.66625977	-0.34790039	0.16235352	0.15576172	0	44330	0	0	0
985	986	986	Category J	-0.21582031	0.16796875	-0.17993164	0.070800781	0.25097656	0.45703125	-34.64	0	10/3/2018	10	3	2018	2:04:38	7478	0.1	2	4	38	0	0.059570313	3.5304199	0.041015625	0.018066406	-0.9440918	38.959229	0.81982422	0	0	0	0	0	0	0	0	0	0.94506836	0.054931641	1.1708984	-0.25683594	0.1496582	0.76416016	0	44330	0	0	0
986	987	987	Category J	-0.023925781	0.39599609	-2.447998	0.067626953	0.26855469	0.44726563	-35.01	0	10/3/2018	10	3	2018	2:04:38	7478	0.2	2	4	38	0	0.059570313	3.5304199	0.038085938	0.018310547	-0.9453125	33.25708	1.550293	0	0	0	0	0	0	0	0	0	0.94628906	0.053710938	1.9421387	-0.062011719	0.37744141	-1.5024414	0	44330	0	0	0
987	988	988	Category J	0.11987305	0.14379883	-0.059814453	0.10205078	0.20361328	0.46850586	-35.25	0	10/3/2018	10	3	2018	2:04:38	7478	0.3	2	4	38	0	0.059570313	3.5304199	0.037109375	0.019042969	-0.94677734	23.271729	0.8996582	0	0	0	0	0	0	0	0	0	0.94775391	0.052246094	1.0944824	0.082519531	0.12451172	0.88696289	0	44330	0	0	0
988	989	989	Category J	0.083984375	0.059814453	-1.2839355	0.095947266	0.21435547	0.47045898	-35.25	0	10/3/2018	10	3	2018	2:04:38	7478	0.4	2	4	38	0	0.059570313	3.5304199	0.036865234	0.018310547	-0.94897461	19.101318	0.34057617	0	0	0	0	0	0	0	0	0	0.94995117	0.050048828	0.4230957	0.046875	0.041259766	-0.3347168	0	44330	0	0	0
989	990	990	Category J	0.19189453	0.23999023	-0.6237793	0.15625	0.18383789	0.46166992	-34.89	0	10/3/2018	10	3	2018	2:04:38	7478	0.5	2	4	38	0	0.059570313	3.5304199	0.034423828	0.017333984	-0.95043945	21.543457	0.42553711	0	0	0	0	0	0	0	0	0	0.95117188	0.048828125	0.70678711	0.15722656	0.22241211	0.32666016	0	44330	0	0	0
990	991	991	Category J	-0.25195313	0.095947266	-0.19189453	0.19262695	0.19824219	0.44433594	-34.89	0	10/3/2018	10	3	2018	2:04:38	7478	0.6	2	4	38	0	0.059570313	3.5304199	0.032470703	0.017822266	-0.94970703	25.055908	0.81323242	0	0	0	0	0	0	0	0	0	0.95043945	0.049560547	1.1203613	-0.28442383	0.077880859	0.7578125	0	44330	0	0	0
991	992	992	Category J	0.011962891	0.31176758	-1.7878418	0.18383789	0.20874023	0.44262695	-34.89	0	10/3/2018	10	3	2018	2:04:38	7478	0.7	2	4	38	0	0.059570313	3.5304199	0.034423828	0.017822266	-0.95336914	27.081543	0.88476563	0	0	0	0	0	0	0	0	0	0.9543457	0.045654297	1.1506348	-0.022460938	0.29370117	-0.83422852	0	44330	0	0	0
992	993	993	Category J	-0.023925781	0.035888672	-0.43188477	0.16064453	0.13598633	0.46679688	-34.89	0	10/3/2018	10	3	2018	2:04:38	7478	0.8	2	4	38	0	0.059570313	3.5304199	0.034667969	0.015380859	-0.95239258	33.861328	0.52416992	0	0	0	0	0	0	0	0	0	0.953125	0.046875	0.59960938	-0.05859375	0.020263672	0.52050781	0	44330	0	0	0
993	994	994	Category J	0.16796875	-0.47998047	-1.5358887	0.16577148	0.11181641	0.47412109	-35.25	0	10/3/2018	10	3	2018	2:04:38	7478	0.9	2	4	38	0	0.059570313	3.5304199	0.031494141	0.014892578	-0.95141602	38.070557	0.77783203	0	0	0	0	0	0	0	0	0	0.9519043	0.048095703	1.2155762	0.13623047	-0.49487305	-0.58422852	0	44330	0	0	0
994	995	995	Category J	-0.25195313	0.071777344	0.035888672	0.14208984	0.12719727	0.48022461	-35.25	0	10/3/2018	10	3	2018	2:04:39	7479	0	2	4	39	0	0.059570313	3.5304199	0.029785156	0.013427734	-0.94775391	40.656738	1.0249023	0	0	0	0	0	0	0	0	0	0.94824219	0.051757813	1.3237305	-0.28173828	0.058105469	0.98364258	0	44330	0	0	0
995	996	996	Category J	-0.15576172	0.14379883	-1.7038574	0.13671875	0.14794922	0.4765625	-35.38	0	10/3/2018	10	3	2018	2:04:39	7479	0.1	2	4	39	0	0.059570313	3.5304199	0.033935547	0.011962891	-0.95019531	43.506348	0.78808594	0	0	0	0	0	0	0	0	0	0.95092773	0.049072266	1.0749512	-0.18969727	0.1315918	-0.75341797	0	44330	0	0	0
996	997	997	Category J	0.58789063	-0.27587891	-0.77978516	0.18554688	0.12329102	0.46313477	-35.5	0	10/3/2018	10	3	2018	2:04:39	7479	0.2	2	4	39	0	0.059570313	3.5304199	0.035400391	0.010986328	-0.9519043	36.878906	0.64575195	0	0	0	0	0	0	0	0	0	0.95263672	0.047363281	1.0114746	0.55224609	-0.28686523	0.17211914	0	44330	0	0	0
997	998	998	Category J	-0.26391602	0.047851563	-0.76782227	0.1940918	0.12573242	0.45727539	-35.38	0	10/3/2018	10	3	2018	2:04:39	7479	0.3	2	4	39	0	0.059570313	3.5304199	0.035644531	0.010009766	-0.95068359	30.954102	0.35302734	0	0	0	0	0	0	0	0	0	0.95141602	0.048583984	0.52026367	-0.29956055	0.037597656	0.18286133	0	44330	0	0	0
998	999	999	Category J	0.035888672	0	-0.93579102	0.16381836	0.13256836	0.4699707	-35.13	0	10/3/2018	10	3	2018	2:04:39	7479	0.4	2	4	39	0	0.059570313	3.5304199	0.032958984	0.009521484	-0.94921875	25.518555	0.016601563	0	0	0	0	0	0	0	0	0	0.94970703	0.050292969	0.025878906	0.002685547	-0.009521484	0.013427734	0	44330	0	0	0
999	1000	1000	Category J	-0.13183594	-0.035888672	-0.2277832	0.18310547	0.15039063	0.45556641	-34.76	0	10/3/2018	10	3	2018	2:04:39	7479	0.5	2	4	39	0	0.059570313	3.5304199	0.034912109	0.010253906	-0.94702148	27.301758	0.73974609	0	0	0	0	0	0	0	0	0	0.94775391	0.052246094	0.93237305	-0.16674805	-0.046142578	0.71923828	0	44330	0	0	0
1000	1001	1001	Category J	-0.10791016	0.011962891	-1.5598145	0.15551758	0.19213867	0.45800781	-34.76	0	10/3/2018	10	3	2018	2:04:39	7479	0.6	2	4	39	0	0.059570313	3.5304199	0.036865234	0.011474609	-0.95141602	22.490479	0.625	0	0	0	0	0	0	0	0	0	0.95239258	0.047607422	0.75341797	-0.14477539	0.000244141	-0.6081543	0	44330	0	0	0
1001	1002	1002	Category J	0.19189453	-0.17993164	-0.20385742	0.10742188	0.16723633	0.47753906	-34.76	0	10/3/2018	10	3	2018	2:04:39	7479	0.7	2	4	39	0	0.059570313	3.5304199	0.038574219	0.009521484	-0.95214844	4.7163086	0.78686523	0	0	0	0	0	0	0	0	0	0.95288086	0.047119141	1.0910645	0.15307617	-0.18945313	0.74829102	0	44330	0	0	0
1002	1003	1003	Category J	-0.50390625	-0.23999023	-1.7758789	0.14257813	0.14672852	0.46777344	-34.89	0	10/3/2018	10	3	2018	2:04:39	7479	0.8	2	4	39	0	0.059570313	3.5304199	0.040039063	0.009033203	-0.95166016	3.6574707	1.0183105	0	0	0	0	0	0	0	0	0	0.95263672	0.047363281	1.6171875	-0.54394531	-0.24902344	-0.82397461	0	44330	0	0	0
1003	1004	1004	Category J	-0.023925781	0.27587891	-0.46777344	0.16503906	0.16967773	0.4597168	-35.13	0	10/3/2018	10	3	2018	2:04:39	7479	0.9	2	4	39	0	0.059570313	3.5304199	0.036376953	0.007568359	-0.94946289	2.5446777	0.5546875	0	0	0	0	0	0	0	0	0	0.95019531	0.049804688	0.81054688	-0.060302734	0.26806641	0.48168945	0	44330	0	0	0
1004	1005	1005	Category J	-0.083984375	-0.023925781	-1.1159668	0.21069336	0.15917969	0.44238281	-35.26	0	10/3/2018	10	3	2018	2:04:40	7480	0	2	4	40	0	0.059570313	3.5304199	0.036865234	0.006103516	-0.9453125	19.487793	0.2109375	0	0	0	0	0	0	0	0	0	0.94604492	0.053955078	0.3215332	-0.12084961	-0.030029297	-0.17041016	0	44330	0	0	0
1005	1006	1006	Category J	-0.25195313	-0.071777344	-0.97192383	0.18237305	0.19433594	0.44677734	-35.75	0	10/3/2018	10	3	2018	2:04:40	7480	0.1	2	4	40	0	0.059570313	3.5304199	0.038085938	0.003417969	-0.94702148	34.33252	0.30053711	0	0	0	0	0	0	0	0	0	0.94775391	0.052246094	0.39013672	-0.29003906	-0.075195313	-0.024658203	0	44330	0	0	0
1006	1007	1007	Category J	-0.19189453	0	-0.023925781	0.11791992	0.20336914	0.46655273	-36.12	0	10/3/2018	10	3	2018	2:04:40	7480	0.2	2	4	40	0	0.059570313	3.5304199	0.038818359	0.004638672	-0.94897461	36.360107	0.95336914	0	0	0	0	0	0	0	0	0	0.94970703	0.050292969	1.1606445	-0.23071289	-0.004638672	0.92504883	0	44330	0	0	0
1007	1008	1008	Category J	-0.15576172	-0.31176758	-1.8959961	0.13037109	0.18286133	0.46557617	-35.87	0	10/3/2018	10	3	2018	2:04:40	7480	0.3	2	4	40	0	0.059570313	3.5304199	0.036621094	0.005859375	-0.94946289	24.850098	1.0166016	0	0	0	0	0	0	0	0	0	0.95019531	0.049804688	1.456543	-0.19238281	-0.31762695	-0.94628906	0	44330	0	0	0
1008	1009	1009	Category J	0.32397461	0.32397461	-0.82788086	0.14038086	0.20019531	0.45727539	-35.5	0	10/3/2018	10	3	2018	2:04:40	7480	0.4	2	4	40	0	0.059570313	3.5304199	0.036376953	0.006835938	-0.94995117	14.831299	0.44482422	0	0	0	0	0	0	0	0	0	0.95068359	0.049316406	0.72631836	0.28735352	0.31689453	0.12207031	0	44330	0	0	0
1009	1010	1010	Category J	0.2878418	-0.047851563	-1.2839355	0.14355469	0.21923828	0.44677734	-35.13	0	10/3/2018	10	3	2018	2:04:40	7480	0.5	2	4	40	0	0.059570313	3.5304199	0.033447266	0.006835938	-0.94970703	22.812012	0.42333984	0	0	0	0	0	0	0	0	0	0.95043945	0.049560547	0.64306641	0.25415039	-0.0546875	-0.33398438	0	44330	0	0	0
1010	1011	1011	Category J	-0.15576172	0.095947266	-1.4279785	0.12939453	0.21411133	0.45605469	-34.89	0	10/3/2018	10	3	2018	2:04:40	7480	0.6	2	4	40	0	0.059570313	3.5304199	0.032226563	0.007568359	-0.9465332	16.117676	0.52416992	0	0	0	0	0	0	0	0	0	0.94702148	0.052978516	0.75756836	-0.18798828	0.088134766	-0.48144531	0	44330	0	0	0
1011	1012	1012	Category J	-0.035888672	-0.083984375	-0.27587891	0.084716797	0.20043945	0.47167969	-35.26	0	10/3/2018	10	3	2018	2:04:40	7480	0.7	2	4	40	0	0.059570313	3.5304199	0.031738281	0.008789063	-0.94750977	6.8352051	0.68139648	0	0	0	0	0	0	0	0	0	0.94824219	0.051757813	0.83251953	-0.067626953	-0.092773438	0.67163086	0	44330	0	0	0
1012	1013	1013	Category J	-0.3359375	-0.15576172	-1.487793	0.14013672	0.18115234	0.46459961	-35.5	0	10/3/2018	10	3	2018	2:04:40	7480	0.8	2	4	40	0	0.059570313	3.5304199	0.031005859	0.006591797	-0.95019531	7.9956055	0.67089844	0	0	0	0	0	0	0	0	0	0.95068359	0.049316406	1.0671387	-0.36694336	-0.16235352	-0.53735352	0	44330	0	0	0
1013	1014	1014	Category J	0.13183594	0.011962891	-0.41992188	0.13378906	0.18408203	0.46533203	-35.38	0	10/3/2018	10	3	2018	2:04:40	7480	0.9	2	4	40	0	0.059570313	3.5304199	0.030273438	0.004882813	-0.94995117	9.8156738	0.53979492	0	0	0	0	0	0	0	0	0	0.95043945	0.049560547	0.63842773	0.10131836	0.006835938	0.5300293	0	44330	0	0	0
1014	1015	1015	Category J	-0.13183594	0.059814453	-0.64794922	0.19384766	0.18823242	0.44287109	-35.5	0	10/3/2018	10	3	2018	2:04:41	7481	0	2	4	41	0	0.059570313	3.5304199	0.029052734	0.003173828	-0.95019531	4.6799316	0.34692383	0	0	0	0	0	0	0	0	0	0.95068359	0.049316406	0.51977539	-0.16088867	0.056396484	0.30224609	0	44330	0	0	0
1015	1016	1016	Category J	-0.10791016	-0.083984375	-1.2358398	0.15405273	0.21289063	0.44750977	-35.26	0	10/3/2018	10	3	2018	2:04:41	7481	0.1	2	4	41	0	0.059570313	3.5304199	0.029541016	0.003417969	-0.94995117	1.513916	0.32885742	0	0	0	0	0	0	0	0	0	0.95043945	0.049560547	0.51074219	-0.13745117	-0.087402344	-0.28564453	0	44330	0	0	0
1016	1017	1017	Category J	-0.15576172	-0.13183594	-0.38378906	0.12695313	0.22070313	0.44824219	-35.13	0	10/3/2018	10	3	2018	2:04:41	7481	0.2	2	4	41	0	0.059814453	3.5320312	0.030517578	0.001464844	-0.95263672	0.16625977	0.61328125	0	0	0	0	0	0	0	0	0	0.953125	0.046875	0.88867188	-0.1862793	-0.13330078	0.56884766	0	44330	0	0	0
1017	1018	1018	Category J	-0.21582031	-0.10791016	-1.5358887	0.11572266	0.21704102	0.45385742	-35.13	0	10/3/2018	10	3	2018	2:04:41	7481	0.3	2	4	41	0	0.059814453	3.5320312	0.027587891	0.000488281	-0.94262695	6.9331055	0.65039063	0	0	0	0	0	0	0	0	0	0.94287109	0.057128906	0.9453125	-0.2434082	-0.10839844	-0.59301758	0	44330	0	0	0
1018	1019	1019	Category J	-0.047851563	-0.059814453	-0.55175781	0.1184082	0.21728516	0.45507813	-34.89	0	10/3/2018	10	3	2018	2:04:41	7481	0.4	2	4	41	0	0.059814453	3.5320312	0.031005859	0.004150391	-0.94995117	9.9511719	0.41088867	0	0	0	0	0	0	0	0	0	0.95043945	0.049560547	0.54125977	-0.078857422	-0.063964844	0.39819336	0	44330	0	0	0
1019	1020	1020	Category J	-0.035888672	0	-0.671875	0.058837891	0.22119141	0.46704102	-35.01	0	10/3/2018	10	3	2018	2:04:41	7481	0.5	2	4	41	0	0.059814453	3.5320312	0.025634766	0.007324219	-0.9387207	3.3967285	0.27392578	0	0	0	0	0	0	0	0	0	0.93896484	0.061035156	0.33569336	-0.061523438	-0.007324219	0.2668457	0	44330	0	0	0
1020	1021	1021	Category J	0.059814453	-0.15576172	-1.6318359	0.091308594	0.26147461	0.44360352	-35.01	0	10/3/2018	10	3	2018	2:04:41	7481	0.6	2	4	41	0	0.059814453	3.5320312	0.026611328	0.006103516	-0.94799805	8.1303711	0.70336914	0	0	0	0	0	0	0	0	0	0.94824219	0.051757813	0.87866211	0.032958984	-0.16186523	-0.68359375	0	44330	0	0	0
1021	1022	1022	Category J	0.16796875	-0.51586914	-0.32397461	0.042236328	0.19042969	0.47558594	-34.89	0	10/3/2018	10	3	2018	2:04:41	7481	0.7	2	4	41	0	0.059814453	3.5320312	0.027587891	0.007080078	-0.95874023	10.610596	0.83422852	0	0	0	0	0	0	0	0	0	0.95922852	0.040771484	1.2980957	0.14013672	-0.52294922	0.63476563	0	44330	0	0	0
1022	1023	1023	Category J	-0.059814453	0.20385742	-1.6799316	0.015380859	0.17797852	0.48291016	-34.89	0	10/3/2018	10	3	2018	2:04:41	7481	0.8	2	4	41	0	0.059814453	3.5320312	0.034667969	0.004150391	-0.94580078	16.388916	0.76635742	0	0	0	0	0	0	0	0	0	0.9465332	0.053466797	1.0280762	-0.094482422	0.19946289	-0.73388672	0	44330	0	0	0
1023	1024	1024	Category J	-0.21582031	-0.095947266	-1.4038086	0.048583984	0.27001953	0.44873047	-34.76	0	10/3/2018	10	3	2018	2:04:41	7481	0.9	2	4	41	0	0.059814453	3.5320312	0.035644531	0.005615234	-0.94677734	20.880859	0.53149414	0	0	0	0	0	0	0	0	0	0.94750977	0.052490234	0.81030273	-0.25146484	-0.1015625	-0.45678711	0	44330	0	0	0
1024	1025	1025	Category J	-0.40795898	0.083984375	-0.6237793	0.067382813	0.2590332	0.44604492	-35.01	0	10/3/2018	10	3	2018	2:04:42	7482	0	2	4	42	0	0.059814453	3.5320312	0.029052734	0.010009766	-0.93383789	25.281494	0.54077148	0	0	0	0	0	0	0	0	0	0.93432617	0.065673828	0.82104492	-0.43701172	0.073730469	0.31005859	0	44330	0	0	0
1025	1026	1026	Category J	-0.047851563	0.047851563	-1.0319824	0.032958984	0.26489258	0.45532227	-35.13	0	10/3/2018	10	3	2018	2:04:42	7482	0.1	2	4	42	0	0.059814453	3.5320312	0.035644531	0.006103516	-0.93530273	34.093506	0.13427734	0	0	0	0	0	0	0	0	0	0.93603516	0.063964844	0.22167969	-0.083496094	0.041503906	-0.096435547	0	44330	0	0	0
1026	1027	1027	Category E	0.10791016	0.095947266	-1.0197754	-0.1484375	0.20410156	0.46679688	-33.29	0	10/3/2018	10	3	2018	2:18:43	8323	0.7	2	18	43	0	0.059326172	3.4482422	0.040771484	0.002929688	-0.9453125	42.358887	0.13647461	0	0	0	0	0	0	0	0	0	0.94604492	0.053955078	0.23413086	0.066894531	0.092773438	-0.07421875	0	44330	0	0	0
1027	1028	1028	Category E	0.16796875	-0.011962891	-1.0559082	-0.14599609	0.20068359	0.46679688	-33.66	0	10/3/2018	10	3	2018	2:18:43	8323	0.8	2	18	43	0	0.059326172	3.4482422	0.041259766	-0.001953125	-0.92480469	46.8396	0.18237305	0	0	0	0	0	0	0	0	0	0.92578125	0.07421875	0.26733398	0.12646484	-0.009765625	-0.13085938	0	44330	0	0	0
1028	1029	1029	Category E	-0.035888672	-0.023925781	-1.0559082	-0.17724609	0.17797852	0.45654297	-33.54	0	10/3/2018	10	3	2018	2:18:43	8323	0.9	2	18	43	0	0.059326172	3.4482422	0.041259766	-0.004394531	-0.93383789	45.799561	0.14550781	0	0	0	0	0	0	0	0	0	0.93481445	0.065185547	0.21850586	-0.077148438	-0.019287109	-0.12182617	0	44330	0	0	0
1029	1030	1030	Category E	0.023925781	0.095947266	-0.86376953	-0.23413086	0.14770508	0.44970703	-33.42	0	10/3/2018	10	3	2018	2:18:44	8324	0	2	18	44	0	0.059326172	3.4482422	0.045410156	-0.005371094	-0.93212891	53.398438	0.12426758	0	0	0	0	0	0	0	0	0	0.93334961	0.066650391	0.19140625	-0.021484375	0.10131836	0.068359375	0	44330	0	0	0
1030	1031	1031	Category E	0.34790039	0.023925781	-1.1879883	-0.2722168	0.1340332	0.43212891	-33.78	0	10/3/2018	10	3	2018	2:18:44	8324	0.1	2	18	44	0	0.059326172	3.4482422	0.047119141	-0.006835938	-0.93847656	61.741455	0.3918457	0	0	0	0	0	0	0	0	0	0.93969727	0.060302734	0.58081055	0.30053711	0.030761719	-0.24926758	0	44330	0	0	0
1031	1032	1032	Category E	0.19189453	-0.15576172	-0.82788086	-0.28930664	0.12280273	0.42480469	-33.42	0	10/3/2018	10	3	2018	2:18:44	8324	0.2	2	18	44	0	0.059326172	3.4482422	0.053466797	-0.006103516	-0.94555664	67.005127	0.23510742	0	0	0	0	0	0	0	0	0	0.94726563	0.052734375	0.40551758	0.13818359	-0.14941406	0.11767578	0	44330	0	0	0
1032	1033	1033	Category E	-0.083984375	0.011962891	-0.85180664	-0.28759766	0.15478516	0.42041016	-33.29	0	10/3/2018	10	3	2018	2:18:44	8324	0.3	2	18	44	0	0.059326172	3.4482422	0.056640625	-0.007568359	-0.93188477	62.75293	0.16308594	0	0	0	0	0	0	0	0	0	0.93383789	0.066162109	0.24072266	-0.140625	0.01953125	0.080078125	0	44330	0	0	0
1033	1034	1034	Category E	0.047851563	-0.035888672	-0.671875	-0.31494141	0.19799805	0.39404297	-33.54	0	10/3/2018	10	3	2018	2:18:44	8324	0.4	2	18	44	0	0.059326172	3.4482422	0.059326172	-0.006103516	-0.9362793	54.93042	0.26611328	0	0	0	0	0	0	0	0	0	0.93823242	0.061767578	0.30566406	-0.011474609	-0.029541016	0.2644043	0	44330	0	0	0
1034	1035	1035	Category E	0.51586914	-0.059814453	-1.1398926	-0.29443359	0.20117188	0.39868164	-33.54	0	10/3/2018	10	3	2018	2:18:44	8324	0.5	2	18	44	0	0.059326172	3.4482422	0.059082031	0.002197266	-0.92651367	51.753906	0.50756836	0	0	0	0	0	0	0	0	0	0.9284668	0.071533203	0.73193359	0.45654297	-0.062011719	-0.21313477	0	44330	0	0	0
1035	1036	1036	Category E	0.29980469	-0.023925781	-1.0678711	-0.2487793	0.16943359	0.43701172	-33.78	0	10/3/2018	10	3	2018	2:18:44	8324	0.6	2	18	44	0	0.059326172	3.4482422	0.065673828	0.004394531	-0.93579102	45.892578	0.27001953	0	0	0	0	0	0	0	0	0	0.93798828	0.062011719	0.39428711	0.23388672	-0.028320313	-0.13183594	0	44330	0	0	0
1036	1037	1037	Category E	0.21582031	-0.011962891	-0.77978516	-0.27441406	0.12719727	0.43383789	-34.03	0	10/3/2018	10	3	2018	2:18:44	8324	0.7	2	18	44	0	0.059326172	3.4482422	0.071289063	0.002197266	-0.93017578	37.566406	0.20898438	0	0	0	0	0	0	0	0	0	0.93286133	0.067138672	0.30932617	0.14428711	-0.014160156	0.15039063	0	44330	0	0	0
1037	1038	1038	Category E	-0.059814453	-0.011962891	-0.80395508	-0.31298828	0.093994141	0.41845703	-33.78	0	10/3/2018	10	3	2018	2:18:44	8324	0.8	2	18	44	0	0.059326172	3.4482422	0.067138672	0.00390625	-0.93432617	30.383545	0.18261719	0	0	0	0	0	0	0	0	0	0.93676758	0.063232422	0.27319336	-0.12695313	-0.015869141	0.13037109	0	44330	0	0	0
1038	1039	1039	Category E	0.34790039	0.083984375	-0.73193359	-0.34521484	0.046142578	0.39453125	-33.54	0	10/3/2018	10	3	2018	2:18:44	8324	0.9	2	18	44	0	0.059326172	3.4482422	0.073242188	0.003417969	-0.93652344	33.518555	0.35180664	0	0	0	0	0	0	0	0	0	0.93945313	0.060546875	0.55957031	0.27441406	0.080322266	0.20458984	0	44330	0	0	0
1039	1040	1040	Category E	0.29980469	0.13183594	-1.2958984	-0.32788086	0.022949219	0.4152832	-33.17	0	10/3/2018	10	3	2018	2:18:45	8325	0	2	18	45	0	0.059326172	3.4482422	0.071777344	0.002929688	-0.93676758	36.495117	0.4440918	0	0	0	0	0	0	0	0	0	0.93945313	0.060546875	0.71557617	0.2277832	0.12866211	-0.35888672	0	44330	0	0	0
1040	1041	1041	Category E	0.32397461	-0.095947266	-0.97192383	-0.31201172	0.014404297	0.41748047	-32.93	0	10/3/2018	10	3	2018	2:18:45	8325	0.1	2	18	45	0	0.059326172	3.4482422	0.077392578	0.002197266	-0.94482422	33.006836	0.26660156	0	0	0	0	0	0	0	0	0	0.94799805	0.052001953	0.37158203	0.24633789	-0.098144531	-0.026855469	0	44330	0	0	0
1041	1042	1042	Category E	0.31176758	0.011962891	-0.88793945	-0.32348633	0.032714844	0.41845703	-32.93	0	10/3/2018	10	3	2018	2:18:45	8325	0.2	2	18	45	0	0.059326172	3.4482422	0.083251953	0.002929688	-0.93969727	28.509521	0.234375	0	0	0	0	0	0	0	0	0	0.94335938	0.056640625	0.2890625	0.22827148	0.008789063	0.051757813	0	44330	0	0	0
1042	1043	1043	Category E	-0.095947266	-0.083984375	-0.75585938	-0.37182617	0.046630859	0.37280273	-33.05	0	10/3/2018	10	3	2018	2:18:45	8325	0.3	2	18	45	0	0.059326172	3.4482422	0.083984375	0.004638672	-0.95019531	29.859863	0.27929688	0	0	0	0	0	0	0	0	0	0.95410156	0.045898438	0.46313477	-0.17993164	-0.088623047	0.19433594	0	44330	0	0	0
1043	1044	1044	Category E	0.20385742	-0.059814453	-0.57592773	-0.3828125	0.066162109	0.3671875	-33.17	0	10/3/2018	10	3	2018	2:18:45	8325	0.4	2	18	45	0	0.059326172	3.4482422	0.090332031	0.005859375	-0.93994141	32.212891	0.38696289	0	0	0	0	0	0	0	0	0	0.94433594	0.055664063	0.54296875	0.11328125	-0.065673828	0.36401367	0	44330	0	0	0
1044	1045	1045	Category E	0.2878418	-0.11987305	-1.0678711	-0.35180664	0.077636719	0.3918457	-33.17	0	10/3/2018	10	3	2018	2:18:45	8325	0.5	2	18	45	0	0.059326172	3.4482422	0.093261719	0.002685547	-0.94262695	27.772217	0.26171875	0	0	0	0	0	0	0	0	0	0.94726563	0.052734375	0.44213867	0.19433594	-0.12255859	-0.125	0	44330	0	0	0
1045	1046	1046	Category E	0.23999023	0.15576172	-1.0917969	-0.29589844	0.05078125	0.42773438	-33.17	0	10/3/2018	10	3	2018	2:18:45	8325	0.6	2	18	45	0	0.059326172	3.4482422	0.098876953	0.004882813	-0.93969727	21.945557	0.25610352	0	0	0	0	0	0	0	0	0	0.94506836	0.054931641	0.44335938	0.14086914	0.15063477	-0.15185547	0	44330	0	0	0
1046	1047	1047	Category E	0.20385742	0.15576172	-0.97192383	-0.26855469	0.028320313	0.44165039	-33.17	0	10/3/2018	10	3	2018	2:18:45	8325	0.7	2	18	45	0	0.059326172	3.4482422	0.10644531	0.005615234	-0.93920898	20.369873	0.18164063	0	0	0	0	0	0	0	0	0	0.9453125	0.0546875	0.2800293	0.097167969	0.14990234	-0.032470703	0	44330	0	0	0
1047	1048	1048	Category E	0.16796875	0.15576172	-0.91186523	-0.27832031	0.00390625	0.43994141	-33.29	0	10/3/2018	10	3	2018	2:18:45	8325	0.8	2	18	45	0	0.059326172	3.4482422	0.11303711	0.005126953	-0.94946289	19.522461	0.16430664	0	0	0	0	0	0	0	0	0	0.95605469	0.043945313	0.24291992	0.0546875	0.15039063	0.037597656	0	44330	0	0	0
1048	1049	1049	Category E	-0.047851563	0.047851563	-0.91186523	-0.29370117	-0.01953125	0.42382813	-33.66	0	10/3/2018	10	3	2018	2:18:45	8325	0.9	2	18	45	0	0.059326172	3.4482422	0.11499023	0.008544922	-0.93554688	13.289551	0.16918945	0	0	0	0	0	0	0	0	0	0.94262695	0.057373047	0.22583008	-0.1628418	0.0390625	0.023681641	0	44330	0	0	0
1049	1050	1050	Category E	0.083984375	0.095947266	-0.65991211	-0.31298828	-0.033203125	0.41918945	-33.91	0	10/3/2018	10	3	2018	2:18:46	8326	0	2	18	46	0	0.059326172	3.4482422	0.11303711	0.003417969	-0.93505859	9.7412109	0.29174805	0	0	0	0	0	0	0	0	0	0.94189453	0.058105469	0.39672852	-0.029052734	0.092285156	0.27514648	0	44330	0	0	0
1050	1051	1051	Category E	0.13183594	0.14379883	-1.0197754	-0.2800293	-0.039306641	0.43066406	-34.03	0	10/3/2018	10	3	2018	2:18:46	8326	0.1	2	18	46	0	0.059326172	3.4482422	0.11328125	0.001953125	-0.93066406	10.480957	0.16845703	0	0	0	0	0	0	0	0	0	0.9375	0.0625	0.24926758	0.018310547	0.1418457	-0.088867188	0	44330	0	0	0
1051	1052	1052	Category E	0.14379883	-0.10791016	-1.1398926	-0.24975586	-0.009765625	0.45532227	-33.91	0	10/3/2018	10	3	2018	2:18:46	8326	0.2	2	18	46	0	0.059326172	3.4482422	0.1184082	0	-0.92919922	11.398438	0.23803711	0	0	0	0	0	0	0	0	0	0.93676758	0.063232422	0.34399414	0.025146484	-0.10791016	-0.21044922	0	44330	0	0	0
1052	1053	1053	Category E	0.095947266	-0.083984375	-0.91186523	-0.22241211	-0.002685547	0.46362305	-33.78	0	10/3/2018	10	3	2018	2:18:46	8326	0.3	2	18	46	0	0.059326172	3.4482422	0.12231445	0.001953125	-0.9387207	8.7399902	0.093994141	0	0	0	0	0	0	0	0	0	0.9465332	0.053466797	0.1394043	-0.026367188	-0.0859375	0.026855469	0	44330	0	0	0
1053	1054	1054	Category E	0.083984375	-0.071777344	-0.93579102	-0.23779297	0.023925781	0.45629883	-33.91	0	10/3/2018	10	3	2018	2:18:46	8326	0.4	2	18	46	0	0.059326172	3.4482422	0.12890625	0.005615234	-0.93066406	7.298584	0.08984375	0	0	0	0	0	0	0	0	0	0.93969727	0.060302734	0.12768555	-0.044921875	-0.077392578	-0.004882813	0	44330	0	0	0
1054	1055	1055	Category E	-0.11987305	-0.023925781	-0.86376953	-0.23901367	0.053466797	0.45898438	-34.15	0	10/3/2018	10	3	2018	2:18:46	8326	0.5	2	18	46	0	0.059326172	3.4482422	0.13012695	0.006835938	-0.9362793	11.270752	0.26196289	0	0	0	0	0	0	0	0	0	0.9453125	0.0546875	0.35327148	-0.25	-0.030761719	0.072509766	0	44330	0	0	0
1055	1056	1056	Category E	0.071777344	-0.14379883	-0.7199707	-0.23754883	0.062744141	0.45629883	-34.76	0	10/3/2018	10	3	2018	2:18:46	8326	0.6	2	18	46	0	0.059326172	3.4482422	0.1340332	0.007568359	-0.93774414	12.210693	0.27246094	0	0	0	0	0	0	0	0	0	0.94750977	0.052490234	0.43164063	-0.062255859	-0.15136719	0.21777344	0	44330	0	0	0
1056	1057	1057	Category E	-0.023925781	-0.047851563	-1.1159668	-0.23022461	0.059082031	0.45947266	-34.64	0	10/3/2018	10	3	2018	2:18:46	8326	0.7	2	18	46	0	0.059326172	3.4482422	0.13720703	0.009521484	-0.92993164	9.3063965	0.25268555	0	0	0	0	0	0	0	0	0	0.93994141	0.060058594	0.40454102	-0.16113281	-0.057373047	-0.18579102	0	44330	0	0	0
1057	1058	1058	Category E	0.10791016	0.10791016	-0.98388672	-0.21606445	0.042480469	0.46728516	-34.64	0	10/3/2018	10	3	2018	2:18:46	8326	0.8	2	18	46	0	0.059570313	3.5175293	0.14160156	0.013427734	-0.9362793	7.2631836	0.11083984	0	0	0	0	0	0	0	0	0	0.94702148	0.052978516	0.17553711	-0.033691406	0.094238281	-0.047363281	0	44330	0	0	0
1058	1059	1059	Category E	0.071777344	0.10791016	-0.97192383	-0.22436523	0.012451172	0.45727539	-34.03	0	10/3/2018	10	3	2018	2:18:46	8326	0.9	2	18	46	0	0.059570313	3.5175293	0.14746094	0.014648438	-0.93212891	8.6369629	0.12646484	0	0	0	0	0	0	0	0	0	0.94384766	0.056152344	0.20874023	-0.075683594	0.093017578	-0.039550781	0	44330	0	0	0
1059	1060	1060	Category E	0.083984375	0.13183594	-0.83984375	-0.26391602	-0.007080078	0.44189453	-33.54	0	10/3/2018	10	3	2018	2:18:47	8327	0	2	18	47	0	0.059570313	3.5175293	0.15063477	0.013427734	-0.93798828	5.1000977	0.16748047	0	0	0	0	0	0	0	0	0	0.95019531	0.049804688	0.28320313	-0.066650391	0.11816406	0.098144531	0	44330	0	0	0
1060	1061	1061	Category E	-0.11987305	0.059814453	-0.81591797	-0.2980957	-0.036132813	0.41650391	-33.54	0	10/3/2018	10	3	2018	2:18:47	8327	0.1	2	18	47	0	0.059570313	3.5175293	0.15356445	0.012207031	-0.94165039	3.9187012	0.3046875	0	0	0	0	0	0	0	0	0	0.9543457	0.045654297	0.44702148	-0.2734375	0.047363281	0.12573242	0	44330	0	0	0
1061	1062	1062	Category E	-0.047851563	0.13183594	-0.75585938	-0.3112793	-0.054443359	0.41357422	-33.29	0	10/3/2018	10	3	2018	2:18:47	8327	0.2	2	18	47	0	0.059570313	3.5175293	0.15429688	0.013671875	-0.93334961	9.7878418	0.29370117	0	0	0	0	0	0	0	0	0	0.94604492	0.053955078	0.49780273	-0.20214844	0.11791992	0.17749023	0	44330	0	0	0
1062	1063	1063	Category E	0.17993164	0.19189453	-0.99584961	-0.28735352	-0.047363281	0.42553711	-33.42	0	10/3/2018	10	3	2018	2:18:47	8327	0.3	2	18	47	0	0.059570313	3.5175293	0.15307617	0.018798828	-0.94189453	10.033203	0.18286133	0	0	0	0	0	0	0	0	0	0.9543457	0.045654297	0.25341797	0.026855469	0.17285156	-0.053710938	0	44330	0	0	0
1063	1064	1064	Category E	0.13183594	0.083984375	-1.3078613	-0.24633789	-0.008056641	0.45117188	-33.42	0	10/3/2018	10	3	2018	2:18:47	8327	0.4	2	18	47	0	0.059570313	3.5175293	0.15478516	0.016113281	-0.93139648	9.2189941	0.38305664	0	0	0	0	0	0	0	0	0	0.94433594	0.055664063	0.46704102	-0.022949219	0.067626953	-0.3762207	0	44330	0	0	0
1064	1065	1065	Category E	0.2277832	-0.13183594	-0.91186523	-0.25244141	0.010742188	0.45361328	-33.42	0	10/3/2018	10	3	2018	2:18:47	8327	0.5	2	18	47	0	0.059570313	3.5175293	0.16040039	0.016357422	-0.92700195	12.258545	0.16357422	0	0	0	0	0	0	0	0	0	0.94091797	0.059082031	0.23095703	0.067138672	-0.14819336	0.015136719	0	44330	0	0	0
1065	1066	1066	Category E	0.20385742	-0.083984375	-0.97192383	-0.27661133	0.038574219	0.44287109	-33.54	0	10/3/2018	10	3	2018	2:18:47	8327	0.6	2	18	47	0	0.059570313	3.5175293	0.16821289	0.016113281	-0.93188477	11.668945	0.11352539	0	0	0	0	0	0	0	0	0	0.94702148	0.052978516	0.17578125	0.035400391	-0.10009766	-0.039794922	0	44330	0	0	0
1066	1067	1067	Category E	0.011962891	-0.011962891	-0.81591797	-0.30297852	0.067138672	0.41796875	-33.29	0	10/3/2018	10	3	2018	2:18:47	8327	0.7	2	18	47	0	0.059570313	3.5175293	0.17163086	0.014892578	-0.93017578	7.21875	0.19824219	0	0	0	0	0	0	0	0	0	0.94604492	0.053955078	0.30102539	-0.15966797	-0.026855469	0.11425781	0	44330	0	0	0
1067	1068	1068	Category E	0.11987305	-0.047851563	-0.77978516	-0.34667969	0.10083008	0.39404297	-33.29	0	10/3/2018	10	3	2018	2:18:47	8327	0.8	2	18	47	0	0.059570313	3.5175293	0.17114258	0.014404297	-0.92919922	5.3791504	0.16992188	0	0	0	0	0	0	0	0	0	0.94482422	0.055175781	0.26318359	-0.051269531	-0.062255859	0.14941406	0	44330	0	0	0
1068	1069	1069	Category E	0.40795898	-0.023925781	-1.1518555	-0.34106445	0.12695313	0.39355469	-33.17	0	10/3/2018	10	3	2018	2:18:47	8327	0.9	2	18	47	0	0.059570313	3.5175293	0.17041016	0.014160156	-0.92700195	8.5627441	0.32910156	0	0	0	0	0	0	0	0	0	0.94262695	0.057373047	0.50048828	0.23730469	-0.038085938	-0.22460938	0	44330	0	0	0
1069	1070	1070	Category E	0.3359375	0.11987305	-1.1279297	-0.32958984	0.12133789	0.39892578	-33.17	0	10/3/2018	10	3	2018	2:18:48	8328	0	2	18	48	0	0.059570313	3.5175293	0.17431641	0.015869141	-0.92919922	13.918457	0.27612305	0	0	0	0	0	0	0	0	0	0.94555664	0.054443359	0.46386719	0.16137695	0.10375977	-0.19848633	0	44330	0	0	0
1070	1071	1071	Category E	0.25195313	0.15576172	-0.76782227	-0.35913086	0.11279297	0.38085938	-33.42	0	10/3/2018	10	3	2018	2:18:48	8328	0.1	2	18	48	0	0.059570313	3.5175293	0.17773438	0.014648438	-0.93041992	16.229492	0.22753906	0	0	0	0	0	0	0	0	0	0.94726563	0.052734375	0.37768555	0.073974609	0.14086914	0.16259766	0	44330	0	0	0
1071	1072	1072	Category E	0.26391602	0.19189453	-0.69580078	-0.39453125	0.10058594	0.35766602	-33.66	0	10/3/2018	10	3	2018	2:18:48	8328	0.2	2	18	48	0	0.059570313	3.5175293	0.17626953	0.014648438	-0.92529297	20.397949	0.30273438	0	0	0	0	0	0	0	0	0	0.94189453	0.058105469	0.49438477	0.087402344	0.17700195	0.22949219	0	44330	0	0	0
1072	1073	1073	Category E	0.20385742	0.15576172	-0.76782227	-0.3840332	0.092285156	0.36279297	-33.78	0	10/3/2018	10	3	2018	2:18:48	8328	0.3	2	18	48	0	0.059570313	3.5175293	0.17285156	0.016845703	-0.92456055	28.421875	0.21142578	0	0	0	0	0	0	0	0	0	0.94067383	0.059326172	0.32641602	0.030761719	0.13867188	0.15673828	0	44330	0	0	0
1073	1074	1074	Category E	0.14379883	0.20385742	-0.75585938	-0.37255859	0.082763672	0.36987305	-33.66	0	10/3/2018	10	3	2018	2:18:48	8328	0.4	2	18	48	0	0.059570313	3.5175293	0.17578125	0.016845703	-0.92260742	35.097412	0.25244141	0	0	0	0	0	0	0	0	0	0.93945313	0.060546875	0.38574219	-0.031982422	0.18676758	0.16674805	0	44330	0	0	0
1074	1075	1075	Category E	0.27587891	0.25195313	-0.70776367	-0.33544922	0.084228516	0.39868164	-33.91	0	10/3/2018	10	3	2018	2:18:48	8328	0.5	2	18	48	0	0.059570313	3.5175293	0.17919922	0.015625	-0.93017578	35.655762	0.33837891	0	0	0	0	0	0	0	0	0	0.94750977	0.052490234	0.55517578	0.096435547	0.23608398	0.22241211	0	44330	0	0	0
1075	1076	1076	Category E	0.2878418	-0.023925781	-1.2597656	-0.26660156	0.12255859	0.42944336	-33.66	0	10/3/2018	10	3	2018	2:18:48	8328	0.6	2	18	48	0	0.059570313	3.5175293	0.17700195	0.017578125	-0.92993164	34.867188	0.35009766	0	0	0	0	0	0	0	0	0	0.94677734	0.053222656	0.48193359	0.1105957	-0.041503906	-0.32958984	0	44330	0	0	0
1076	1077	1077	Category E	0.26391602	-0.15576172	-1.1037598	-0.22290039	0.14599609	0.45263672	-33.54	0	10/3/2018	10	3	2018	2:18:48	8328	0.7	2	18	48	0	0.059570313	3.5175293	0.17700195	0.018798828	-0.92773438	34.031006	0.26269531	0	0	0	0	0	0	0	0	0	0.94458008	0.055419922	0.4375	0.086669922	-0.17456055	-0.17578125	0	44330	0	0	0
1077	1078	1078	Category E	0.21582031	0.011962891	-0.94799805	-0.20043945	0.16772461	0.45263672	-33.29	0	10/3/2018	10	3	2018	2:18:48	8328	0.8	2	18	48	0	0.059570313	3.5175293	0.17480469	0.019775391	-0.92895508	31.443848	0.045654297	0	0	0	0	0	0	0	0	0	0.94555664	0.054443359	0.067626953	0.040771484	-0.0078125	-0.018798828	0	44330	0	0	0
1078	1079	1079	Category E	-0.083984375	-0.035888672	-0.95996094	-0.20727539	0.2019043	0.44750977	-33.05	0	10/3/2018	10	3	2018	2:18:48	8328	0.9	2	18	48	0	0.059570313	3.5175293	0.17675781	0.020996094	-0.92871094	28.016357	0.26879883	0	0	0	0	0	0	0	0	0	0.94555664	0.054443359	0.34887695	-0.26074219	-0.056884766	-0.031005859	0	44330	0	0	0
1079	1080	1080	Category E	0.32397461	-0.083984375	-0.87597656	-0.22949219	0.23657227	0.42797852	-33.29	0	10/3/2018	10	3	2018	2:18:49	8329	0	2	18	49	0	0.059570313	3.5175293	0.17504883	0.021972656	-0.93212891	21.937256	0.19116211	0	0	0	0	0	0	0	0	0	0.94873047	0.051269531	0.31103516	0.14868164	-0.10595703	0.056152344	0	44330	0	0	0
1080	1081	1081	Category E	0.35986328	0.059814453	-1.1398926	-0.20068359	0.25463867	0.42919922	-33.42	0	10/3/2018	10	3	2018	2:18:49	8329	0.1	2	18	49	0	0.059570313	3.5175293	0.17236328	0.020507813	-0.92895508	16.072998	0.28466797	0	0	0	0	0	0	0	0	0	0.94506836	0.054931641	0.4375	0.18725586	0.0390625	-0.21069336	0	44330	0	0	0
1081	1082	1082	Category E	0.25195313	-0.047851563	-1.0559082	-0.18359375	0.23950195	0.43798828	-33.54	0	10/3/2018	10	3	2018	2:18:49	8329	0.2	2	18	49	0	0.059570313	3.5175293	0.17041016	0.021728516	-0.92944336	10.321289	0.16552734	0	0	0	0	0	0	0	0	0	0.9453125	0.0546875	0.27709961	0.081298828	-0.069580078	-0.1262207	0	44330	0	0	0
1082	1083	1083	Category E	0.011962891	-0.14379883	-0.94799805	-0.23486328	0.21166992	0.42919922	-33.42	0	10/3/2018	10	3	2018	2:18:49	8329	0.3	2	18	49	0	0.059570313	3.5175293	0.16821289	0.020507813	-0.9309082	8.7687988	0.22729492	0	0	0	0	0	0	0	0	0	0.94628906	0.053710938	0.33764648	-0.15625	-0.16430664	-0.016845703	0	44330	0	0	0
1083	1084	1084	Category E	0.20385742	0.035888672	-0.68383789	-0.30541992	0.16674805	0.40161133	-33.05	0	10/3/2018	10	3	2018	2:18:49	8329	0.4	2	18	49	0	0.059570313	3.5175293	0.17041016	0.021240234	-0.93188477	9.1181641	0.25073242	0	0	0	0	0	0	0	0	0	0.94775391	0.052246094	0.29589844	0.033203125	0.014404297	0.24804688	0	44330	0	0	0
1084	1085	1085	Category E	0.37182617	0.15576172	-0.88793945	-0.31884766	0.13134766	0.40625	-32.93	0	10/3/2018	10	3	2018	2:18:49	8329	0.5	2	18	49	0	0.059570313	3.5175293	0.16967773	0.023193359	-0.93896484	7.2092285	0.24682617	0	0	0	0	0	0	0	0	0	0.95458984	0.045410156	0.38574219	0.2019043	0.13232422	0.051025391	0	44330	0	0	0
1085	1086	1086	Category E	0.3359375	-0.023925781	-0.92382813	-0.32006836	0.13720703	0.39648438	-32.68	0	10/3/2018	10	3	2018	2:18:49	8329	0.6	2	18	49	0	0.059570313	3.5175293	0.16503906	0.028564453	-0.93774414	3.9221191	0.17919922	0	0	0	0	0	0	0	0	0	0.95263672	0.047363281	0.23754883	0.1706543	-0.052490234	0.013916016	0	44330	0	0	0
1086	1087	1087	Category E	0.34790039	-0.035888672	-0.83984375	-0.33056641	0.1418457	0.39916992	-32.56	0	10/3/2018	10	3	2018	2:18:49	8329	0.7	2	18	49	0	0.059570313	3.5175293	0.16186523	0.029541016	-0.93530273	2.8815918	0.21899414	0	0	0	0	0	0	0	0	0	0.94970703	0.050292969	0.34692383	0.18579102	-0.065429688	0.095458984	0	44330	0	0	0
1087	1088	1088	Category E	-0.011962891	-0.035888672	-0.79199219	-0.33300781	0.16210938	0.38183594	-32.31	0	10/3/2018	10	3	2018	2:18:49	8329	0.8	2	18	49	0	0.059570313	3.5175293	0.15844727	0.029785156	-0.93334961	0.61010742	0.23095703	0	0	0	0	0	0	0	0	0	0.94726563	0.052734375	0.37768555	-0.17041016	-0.065673828	0.14135742	0	44330	0	0	0
1088	1089	1089	Category E	0.16796875	-0.095947266	-0.77978516	-0.34301758	0.17504883	0.37792969	-32.31	0	10/3/2018	10	3	2018	2:18:49	8329	0.9	2	18	49	0	0.059570313	3.5175293	0.15771484	0.030761719	-0.93359375	8.1428223	0.19946289	0	0	0	0	0	0	0	0	0	0.94726563	0.052734375	0.29052734	0.010009766	-0.12670898	0.15380859	0	44330	0	0	0
1089	1090	1090	Category E	0.31176758	-0.16796875	-0.93579102	-0.30737305	0.18579102	0.40795898	-32.68	0	10/3/2018	10	3	2018	2:18:50	8330	0	2	18	50	0	0.059570313	3.5175293	0.16113281	0.030029297	-0.9362793	15.508789	0.24853516	0	0	0	0	0	0	0	0	0	0.95068359	0.049316406	0.34912109	0.15039063	-0.19799805	0.000488281	0	44330	0	0	0
1090	1091	1091	Category E	0.25195313	-0.047851563	-1.3078613	-0.27124023	0.16821289	0.41943359	-33.05	0	10/3/2018	10	3	2018	2:18:50	8330	0.1	2	18	50	0	0.059570313	3.5175293	0.16064453	0.028320313	-0.93920898	18.996582	0.38720703	0	0	0	0	0	0	0	0	0	0.95336914	0.046630859	0.53588867	0.091064453	-0.076171875	-0.3684082	0	44330	0	0	0
1091	1092	1092	Category E	0.2878418	0.071777344	-1.0319824	-0.28857422	0.15039063	0.42138672	-33.54	0	10/3/2018	10	3	2018	2:18:50	8330	0.2	2	18	50	0	0.059570313	3.5175293	0.16088867	0.026855469	-0.93823242	18.825195	0.16381836	0	0	0	0	0	0	0	0	0	0.95214844	0.047851563	0.26513672	0.12670898	0.044677734	-0.093505859	0	44330	0	0	0
1092	1093	1093	Category E	0.19189453	0.14379883	-0.85180664	-0.33398438	0.11279297	0.39746094	-33.78	0	10/3/2018	10	3	2018	2:18:50	8330	0.3	2	18	50	0	0.059570313	3.5175293	0.15795898	0.028564453	-0.9362793	21.382813	0.14672852	0	0	0	0	0	0	0	0	0	0.94995117	0.050048828	0.23364258	0.033691406	0.11499023	0.084472656	0	44330	0	0	0
1093	1094	1094	Category E	0.21582031	0.095947266	-0.86376953	-0.36694336	0.069335938	0.37670898	-34.03	0	10/3/2018	10	3	2018	2:18:50	8330	0.4	2	18	50	0	0.059570313	3.5175293	0.16015625	0.029296875	-0.93383789	22.779053	0.11132813	0	0	0	0	0	0	0	0	0	0.94799805	0.052001953	0.19213867	0.055419922	0.06640625	0.070068359	0	44330	0	0	0
1094	1095	1095	Category E	0.19189453	0.11987305	-0.77978516	-0.38330078	0.026611328	0.35742188	-33.78	0	10/3/2018	10	3	2018	2:18:50	8330	0.5	2	18	50	0	0.059570313	3.5175293	0.16235352	0.028320313	-0.93554688	18.771484	0.18310547	0	0	0	0	0	0	0	0	0	0.94995117	0.050048828	0.27685547	0.029296875	0.091308594	0.15576172	0	44330	0	0	0
1095	1096	1096	Category E	0.14379883	0.071777344	-0.59985352	-0.40429688	0.009277344	0.34741211	-33.78	0	10/3/2018	10	3	2018	2:18:50	8330	0.6	2	18	50	0	0.059570313	3.5288086	0.16943359	0.030273438	-0.93676758	14.889648	0.34033203	0	0	0	0	0	0	0	0	0	0.95239258	0.047607422	0.40380859	-0.025634766	0.041259766	0.33691406	0	44330	0	0	0
1096	1097	1097	Category E	0.19189453	0.17993164	-0.88793945	-0.37304688	0.031494141	0.37841797	-33.91	0	10/3/2018	10	3	2018	2:18:50	8330	0.7	2	18	50	0	0.059570313	3.5288086	0.17211914	0.033691406	-0.93701172	15.929443	0.15527344	0	0	0	0	0	0	0	0	0	0.95336914	0.046630859	0.21484375	0.01953125	0.14599609	0.049072266	0	44330	0	0	0
1097	1098	1098	Category E	0.26391602	-0.011962891	-1.2119141	-0.32128906	0.064208984	0.41235352	-33.78	0	10/3/2018	10	3	2018	2:18:50	8330	0.8	2	18	50	0	0.059570313	3.5288086	0.17431641	0.036376953	-0.93359375	16.574219	0.29614258	0	0	0	0	0	0	0	0	0	0.95043945	0.049560547	0.41601563	0.089355469	-0.048339844	-0.27807617	0	44330	0	0	0
1098	1099	1099	Category E	0.19189453	-0.15576172	-1.0197754	-0.26171875	0.08984375	0.44140625	-34.27	0	10/3/2018	10	3	2018	2:18:50	8330	0.9	2	18	50	0	0.059570313	3.5288086	0.17553711	0.036376953	-0.92993164	11.60498	0.21264648	0	0	0	0	0	0	0	0	0	0.94726563	0.052734375	0.2980957	0.016113281	-0.19213867	-0.089599609	0	44330	0	0	0
1099	1100	1100	Category E	0.20385742	-0.095947266	-0.97192383	-0.23193359	0.11401367	0.4597168	-33.91	0	10/3/2018	10	3	2018	2:18:51	8331	0	2	18	51	0	0.059570313	3.5288086	0.1796875	0.036865234	-0.9296875	7.6467285	0.14135742	0	0	0	0	0	0	0	0	0	0.94775391	0.052246094	0.19897461	0.023925781	-0.1328125	-0.041992188	0	44330	0	0	0
1100	1101	1101	Category E	0.11987305	-0.035888672	-0.95996094	-0.23217773	0.125	0.44897461	-33.66	0	10/3/2018	10	3	2018	2:18:51	8331	0.1	2	18	51	0	0.059570313	3.5288086	0.18457031	0.034423828	-0.93041992	5.9157715	0.10009766	0	0	0	0	0	0	0	0	0	0.94921875	0.05078125	0.16479492	-0.064697266	-0.0703125	-0.029296875	0	44330	0	0	0
1101	1102	1102	Category E	0.059814453	-0.095947266	-1.0078125	-0.23706055	0.14599609	0.44433594	-33.91	0	10/3/2018	10	3	2018	2:18:51	8331	0.2	2	18	51	0	0.059570313	3.5288086	0.18969727	0.033691406	-0.93115234	4.7614746	0.19873047	0	0	0	0	0	0	0	0	0	0.95092773	0.049072266	0.3359375	-0.12988281	-0.12963867	-0.076416016	0	44330	0	0	0
1102	1103	1103	Category E	0.095947266	-0.011962891	-0.83984375	-0.24975586	0.16552734	0.43676758	-33.42	0	10/3/2018	10	3	2018	2:18:51	8331	0.3	2	18	51	0	0.059570313	3.5288086	0.19189453	0.033447266	-0.93115234	2.0820313	0.14013672	0	0	0	0	0	0	0	0	0	0.95141602	0.048583984	0.2331543	-0.095947266	-0.045410156	0.091308594	0	44330	0	0	0
1103	1104	1104	Category E	0.21582031	-0.083984375	-1.0559082	-0.25537109	0.19628906	0.42529297	-33.66	0	10/3/2018	10	3	2018	2:18:51	8331	0.4	2	18	51	0	0.059570313	3.5288086	0.19213867	0.029296875	-0.9309082	0.65649414	0.17016602	0	0	0	0	0	0	0	0	0	0.95117188	0.048828125	0.26171875	0.0234375	-0.11328125	-0.12475586	0	44330	0	0	0
1104	1105	1105	Category E	0.21582031	0.071777344	-1.0078125	-0.23974609	0.1965332	0.4387207	-33.42	0	10/3/2018	10	3	2018	2:18:51	8331	0.5	2	18	51	0	0.059570313	3.5288086	0.19360352	0.027832031	-0.92578125	0.4140625	0.095458984	0	0	0	0	0	0	0	0	0	0.94604492	0.053955078	0.14770508	0.021972656	0.043701172	-0.081787109	0	44330	0	0	0
1105	1106	1106	Category E	0.23999023	-0.059814453	-0.89990234	-0.25219727	0.15551758	0.43652344	-33.29	0	10/3/2018	10	3	2018	2:18:51	8331	0.6	2	18	51	0	0.059570313	3.5288086	0.19604492	0.028808594	-0.92578125	1.0383301	0.10229492	0	0	0	0	0	0	0	0	0	0.94677734	0.053222656	0.15844727	0.043701172	-0.088623047	0.025878906	0	44330	0	0	0
1106	1107	1107	Category E	0.059814453	0.059814453	-0.93579102	-0.2824707	0.11914063	0.42480469	-33.54	0	10/3/2018	10	3	2018	2:18:51	8331	0.7	2	18	51	0	0.059570313	3.5288086	0.19824219	0.03125	-0.92504883	4.7478027	0.14160156	0	0	0	0	0	0	0	0	0	0.9465332	0.053466797	0.17749023	-0.13842773	0.028320313	-0.010498047	0	44330	0	0	0
1107	1108	1108	Category E	0.10791016	-0.023925781	-0.88793945	-0.30493164	0.084472656	0.42114258	-33.42	0	10/3/2018	10	3	2018	2:18:51	8331	0.8	2	18	51	0	0.059570313	3.5288086	0.20385742	0.033447266	-0.92529297	8.2844238	0.11791992	0	0	0	0	0	0	0	0	0	0.94824219	0.051757813	0.19116211	-0.095947266	-0.057373047	0.037353516	0	44330	0	0	0
1108	1109	1109	Category E	0.2878418	0.095947266	-1.2358398	-0.31860352	0.054443359	0.4152832	-33.54	0	10/3/2018	10	3	2018	2:18:51	8331	0.9	2	18	51	0	0.059570313	3.5288086	0.20581055	0.036132813	-0.9230957	8.7751465	0.32861328	0	0	0	0	0	0	0	0	0	0.94628906	0.053710938	0.4543457	0.081787109	0.059570313	-0.3125	0	44330	0	0	0
1109	1110	1110	Category E	0.2878418	0	-0.94799805	-0.29907227	0.055908203	0.42553711	-33.17	0	10/3/2018	10	3	2018	2:18:52	8332	0	2	18	52	0	0.059570313	3.5288086	0.20385742	0.0390625	-0.91601563	7.4970703	0.09765625	0	0	0	0	0	0	0	0	0	0.93920898	0.060791016	0.15478516	0.083740234	-0.0390625	-0.031738281	0	44330	0	0	0
1110	1111	1111	Category E	0.2277832	0.023925781	-0.77978516	-0.33178711	0.055908203	0.4050293	-32.8	0	10/3/2018	10	3	2018	2:18:52	8332	0.1	2	18	52	0	0.059570313	3.5288086	0.2043457	0.040039063	-0.91015625	6.7507324	0.13354492	0	0	0	0	0	0	0	0	0	0.93383789	0.066162109	0.17016602	0.0234375	-0.016113281	0.13037109	0	44330	0	0	0
1111	1112	1112	Category E	-0.083984375	0.035888672	-0.76782227	-0.35131836	0.098144531	0.37963867	-33.05	0	10/3/2018	10	3	2018	2:18:52	8332	0.2	2	18	52	0	0.059570313	3.5288086	0.20507813	0.041259766	-0.90942383	4.2753906	0.32202148	0	0	0	0	0	0	0	0	0	0.93310547	0.066894531	0.4362793	-0.2890625	-0.005371094	0.14160156	0	44330	0	0	0
1112	1113	1113	Category E	0.15576172	0	-0.70776367	-0.36791992	0.12573242	0.37084961	-33.17	0	10/3/2018	10	3	2018	2:18:52	8332	0.3	2	18	52	0	0.059570313	3.5288086	0.20800781	0.0390625	-0.91430664	0.89501953	0.21655273	0	0	0	0	0	0	0	0	0	0.93847656	0.061523438	0.2980957	-0.052246094	-0.0390625	0.20654297	0	44330	0	0	0
1113	1114	1114	Category E	0.32397461	-0.13183594	-1.2719727	-0.32080078	0.15014648	0.3996582	-33.17	0	10/3/2018	10	3	2018	2:18:52	8332	0.4	2	18	52	0	0.059570313	3.5288086	0.21044922	0.03515625	-0.91723633	5.2260742	0.40820313	0	0	0	0	0	0	0	0	0	0.94165039	0.058349609	0.63525391	0.11328125	-0.16699219	-0.35449219	0	44330	0	0	0
1114	1115	1115	Category E	0.3359375	0.095947266	-1.1159668	-0.28564453	0.15478516	0.42138672	-33.29	0	10/3/2018	10	3	2018	2:18:52	8332	0.5	2	18	52	0	0.059570313	3.5288086	0.21166992	0.031494141	-0.91796875	7.0131836	0.24194336	0	0	0	0	0	0	0	0	0	0.94262695	0.057373047	0.38598633	0.12402344	0.064208984	-0.19775391	0	44330	0	0	0
1115	1116	1116	Category E	0.29980469	0.083984375	-0.88793945	-0.29443359	0.12939453	0.40966797	-33.05	0	10/3/2018	10	3	2018	2:18:52	8332	0.6	2	18	52	0	0.059570313	3.5288086	0.2097168	0.027099609	-0.92138672	6.7531738	0.11132813	0	0	0	0	0	0	0	0	0	0.94555664	0.054443359	0.18017578	0.08984375	0.056640625	0.033447266	0	44330	0	0	0
1116	1117	1117	Category E	0.035888672	0.047851563	-0.88793945	-0.33618164	0.098388672	0.39916992	-32.93	0	10/3/2018	10	3	2018	2:18:52	8332	0.7	2	18	52	0	0.059570313	3.5288086	0.20776367	0.027587891	-0.91455078	4.4016113	0.17529297	0	0	0	0	0	0	0	0	0	0.93823242	0.061767578	0.21899414	-0.171875	0.020019531	0.026611328	0	44330	0	0	0
1117	1118	1118	Category E	0.10791016	0.095947266	-0.77978516	-0.37084961	0.080078125	0.37207031	-32.93	0	10/3/2018	10	3	2018	2:18:52	8332	0.8	2	18	52	0	0.059570313	3.5288086	0.21044922	0.028808594	-0.91577148	2.5769043	0.18310547	0	0	0	0	0	0	0	0	0	0.93994141	0.060058594	0.30566406	-0.10253906	0.066894531	0.13598633	0	44330	0	0	0
1118	1119	1119	Category E	0.21582031	0.16796875	-1.0078125	-0.35131836	0.069091797	0.39404297	-33.17	0	10/3/2018	10	3	2018	2:18:52	8332	0.9	2	18	52	0	0.059570313	3.5288086	0.21166992	0.029785156	-0.91503906	2.3979492	0.16625977	0	0	0	0	0	0	0	0	0	0.93969727	0.060302734	0.23461914	0.00390625	0.13793945	-0.092529297	0	44330	0	0	0
1119	1120	1120	Category E	0.083984375	0	-1.0319824	-0.32714844	0.08984375	0.40283203	-33.42	0	10/3/2018	10	3	2018	2:18:53	8333	0	2	18	53	0	0.059570313	3.5288086	0.21655273	0.029785156	-0.91186523	4.0004883	0.18115234	0	0	0	0	0	0	0	0	0	0.93774414	0.062255859	0.2824707	-0.13256836	-0.029785156	-0.11987305	0	44330	0	0	0
1120	1121	1121	Category E	0.16796875	0	-1.0197754	-0.29492188	0.12939453	0.41577148	-33.66	0	10/3/2018	10	3	2018	2:18:53	8333	0.1	2	18	53	0	0.059570313	3.5288086	0.21508789	0.03125	-0.90942383	6.7868652	0.1237793	0	0	0	0	0	0	0	0	0	0.93505859	0.064941406	0.18896484	-0.047119141	-0.03125	-0.11010742	0	44330	0	0	0
1121	1122	1122	Category E	0.13183594	-0.083984375	-1.0078125	-0.27880859	0.15893555	0.42089844	-33.78	0	10/3/2018	10	3	2018	2:18:53	8333	0.2	2	18	53	0	0.059570313	3.5288086	0.21289063	0.031005859	-0.90283203	8.3269043	0.17553711	0	0	0	0	0	0	0	0	0	0.92797852	0.072021484	0.30102539	-0.081054688	-0.11499023	-0.10473633	0	44330	0	0	0
1122	1123	1123	Category E	0.083984375	-0.023925781	-0.83984375	-0.26928711	0.17114258	0.42626953	-33.54	0	10/3/2018	10	3	2018	2:18:53	8333	0.3	2	18	53	0	0.059570313	3.5288086	0.21459961	0.033447266	-0.90478516	9.6491699	0.15673828	0	0	0	0	0	0	0	0	0	0.93066406	0.069335938	0.25317383	-0.13061523	-0.057373047	0.064941406	0	44330	0	0	0
1123	1124	1124	Category F	0.13183594	0.095947266	-1.1398926	-0.041259766	-0.1418457	0.48120117	-32.43	0	10/3/2018	10	3	2018	2:19:19	8359	0.7	2	19	19	0	0.059326172	3.5255859	0.21826172	0.033203125	-0.90478516	10.417725	0.25805664	0	0	0	0	0	0	0	0	0	0.93115234	0.068847656	0.3840332	-0.086425781	0.0625	-0.23486328	0	44330	0	0	0
1124	1125	1125	Category F	-0.071777344	0.32397461	-0.97192383	-0.079589844	-0.10058594	0.48217773	-32.68	0	10/3/2018	10	3	2018	2:19:19	8359	0.8	2	19	19	0	0.059326172	3.5255859	0.22021484	0.031738281	-0.90869141	9.8566895	0.41772461	0	0	0	0	0	0	0	0	0	0.93554688	0.064453125	0.6472168	-0.29199219	0.29199219	-0.062988281	0	44330	0	0	0
1125	1126	1126	Category F	-0.011962891	0.2277832	-0.88793945	-0.19189453	-0.074462891	0.46337891	-32.92	0	10/3/2018	10	3	2018	2:19:19	8359	0.9	2	19	19	0	0.059326172	3.5255859	0.21655273	0.027832031	-0.90942383	9.0170898	0.30444336	0	0	0	0	0	0	0	0	0	0.93530273	0.064697266	0.45019531	-0.22851563	0.19970703	0.021484375	0	44330	0	0	0
1126	1127	1127	Category F	-0.071777344	0.17993164	-0.81591797	-0.23852539	-0.066650391	0.45288086	-33.05	0	10/3/2018	10	3	2018	2:19:20	8360	0	2	19	20	0	0.059326172	3.5255859	0.21435547	0.025878906	-0.90942383	11.814209	0.33813477	0	0	0	0	0	0	0	0	0	0.93481445	0.065185547	0.53369141	-0.28613281	0.15380859	0.093505859	0	44330	0	0	0
1127	1128	1128	Category F	0.10791016	0.2277832	-0.92382813	-0.25024414	-0.076416016	0.43408203	-33.29	0	10/3/2018	10	3	2018	2:19:20	8360	0.1	2	19	20	0	0.059326172	3.5255859	0.21044922	0.023925781	-0.90893555	16.676514	0.22851563	0	0	0	0	0	0	0	0	0	0.93334961	0.066650391	0.32128906	-0.10253906	0.20361328	-0.014648438	0	44330	0	0	0
1128	1129	1129	Category F	0.2277832	-0.011962891	-1.1398926	-0.22973633	-0.061523438	0.44921875	-33.05	0	10/3/2018	10	3	2018	2:19:20	8360	0.2	2	19	20	0	0.059326172	3.5255859	0.21240234	0.021972656	-0.91137695	19.466553	0.23144531	0	0	0	0	0	0	0	0	0	0.93603516	0.063964844	0.27758789	0.015136719	-0.033935547	-0.22827148	0	44330	0	0	0
1129	1130	1130	Category F	0.047851563	-0.035888672	-0.88793945	-0.23876953	-0.041503906	0.4465332	-33.42	0	10/3/2018	10	3	2018	2:19:20	8360	0.3	2	19	20	0	0.059326172	3.5255859	0.21069336	0.024414063	-0.91259766	18.438721	0.17553711	0	0	0	0	0	0	0	0	0	0.93701172	0.062988281	0.24804688	-0.1628418	-0.060302734	0.024658203	0	44330	0	0	0
1130	1131	1131	Category F	0.14379883	0.023925781	-0.93579102	-0.28344727	0.009033203	0.43212891	-33.78	0	10/3/2018	10	3	2018	2:19:20	8360	0.4	2	19	20	0	0.059326172	3.5255859	0.20922852	0.027099609	-0.91210938	15.55542	0.069580078	0	0	0	0	0	0	0	0	0	0.93603516	0.063964844	0.092285156	-0.065429688	-0.003173828	-0.0234375	0	44330	0	0	0
1131	1132	1132	Category F	-0.095947266	0.023925781	-0.99584961	-0.29663086	0.051757813	0.42675781	-33.66	0	10/3/2018	10	3	2018	2:19:20	8360	0.5	2	19	20	0	0.059326172	3.5255859	0.20532227	0.029785156	-0.9074707	14.872314	0.31396484	0	0	0	0	0	0	0	0	0	0.9309082	0.069091797	0.39550781	-0.30126953	-0.005859375	-0.088134766	0	44330	0	0	0
1132	1133	1133	Category F	0.27587891	-0.011962891	-0.7199707	-0.3269043	0.085205078	0.40380859	-34.03	0	10/3/2018	10	3	2018	2:19:20	8360	0.6	2	19	20	0	0.059326172	3.5255859	0.19946289	0.031005859	-0.90478516	10.024902	0.2043457	0	0	0	0	0	0	0	0	0	0.92700195	0.072998047	0.30395508	0.076171875	-0.04296875	0.18481445	0	44330	0	0	0
1133	1134	1134	Category F	0.25195313	-0.15576172	-1.0678711	-0.3293457	0.11303711	0.3984375	-34.03	0	10/3/2018	10	3	2018	2:19:20	8360	0.7	2	19	20	0	0.059326172	3.5255859	0.19262695	0.030029297	-0.90429688	2.0222168	0.25439453	0	0	0	0	0	0	0	0	0	0.92529297	0.074707031	0.40844727	0.059082031	-0.18579102	-0.16333008	0	44330	0	0	0
1134	1135	1135	Category F	0.45581055	0.13183594	-0.94799805	-0.3215332	0.12133789	0.40112305	-34.27	0	10/3/2018	10	3	2018	2:19:20	8360	0.8	2	19	20	0	0.059326172	3.5255859	0.18725586	0.029785156	-0.90429688	2.7495117	0.2902832	0	0	0	0	0	0	0	0	0	0.92407227	0.075927734	0.41381836	0.26831055	0.10180664	-0.043457031	0	44330	0	0	0
1135	1136	1136	Category F	0.2878418	0.11987305	-0.74389648	-0.34545898	0.11474609	0.39135742	-34.4	0	10/3/2018	10	3	2018	2:19:20	8360	0.9	2	19	20	0	0.059326172	3.5255859	0.18017578	0.026611328	-0.90673828	4.8220215	0.21630859	0	0	0	0	0	0	0	0	0	0.92504883	0.074951172	0.36352539	0.10742188	0.093017578	0.1628418	0	44330	0	0	0
1136	1137	1137	Category F	0.14379883	0.16796875	-0.85180664	-0.3762207	0.086425781	0.36303711	-33.91	0	10/3/2018	10	3	2018	2:19:21	8361	0	2	19	21	0	0.059570313	3.511084	0.17431641	0.026611328	-0.9128418	9.2497559	0.15673828	0	0	0	0	0	0	0	0	0	0.92993164	0.070068359	0.23291016	-0.030517578	0.14111328	0.061035156	0	44330	0	0	0
1137	1138	1138	Category F	0.20385742	0.10791016	-0.69580078	-0.41357422	0.048339844	0.33398438	-33.54	0	10/3/2018	10	3	2018	2:19:21	8361	0.1	2	19	21	0	0.059570313	3.511084	0.16674805	0.023925781	-0.9140625	17.519531	0.23681641	0	0	0	0	0	0	0	0	0	0.9296875	0.0703125	0.33911133	0.036865234	0.083740234	0.21826172	0	44330	0	0	0
1138	1139	1139	Category F	0.40795898	0.14379883	-0.94799805	-0.40478516	0.031005859	0.33984375	-33.42	0	10/3/2018	10	3	2018	2:19:21	8361	0.2	2	19	21	0	0.059570313	3.511084	0.15893555	0.022705078	-0.91015625	22.880615	0.27905273	0	0	0	0	0	0	0	0	0	0.92431641	0.075683594	0.4074707	0.2487793	0.12084961	-0.037597656	0	44330	0	0	0
1139	1140	1140	Category F	0.47998047	-0.047851563	-0.88793945	-0.37719727	0.043457031	0.36474609	-33.54	0	10/3/2018	10	3	2018	2:19:21	8361	0.3	2	19	21	0	0.059570313	3.511084	0.15112305	0.022949219	-0.90893555	24.515381	0.33691406	0	0	0	0	0	0	0	0	0	0.92163086	0.078369141	0.4206543	0.32861328	-0.070800781	0.020996094	0	44330	0	0	0
1140	1141	1141	Category F	0.2878418	-0.011962891	-0.88793945	-0.33740234	0.076660156	0.39648438	-33.91	0	10/3/2018	10	3	2018	2:19:21	8361	0.4	2	19	21	0	0.059570313	3.511084	0.14453125	0.020996094	-0.90771484	24.7229	0.14819336	0	0	0	0	0	0	0	0	0	0.91943359	0.080566406	0.19604492	0.14306641	-0.032958984	0.019775391	0	44330	0	0	0
1141	1142	1142	Category F	0.13183594	0.11987305	-0.75585938	-0.3359375	0.12084961	0.38891602	-34.03	0	10/3/2018	10	3	2018	2:19:21	8361	0.5	2	19	21	0	0.059570313	3.511084	0.13891602	0.019775391	-0.90722656	25.19043	0.18139648	0	0	0	0	0	0	0	0	0	0.91796875	0.08203125	0.25854492	-0.007080078	0.099853516	0.15136719	0	44330	0	0	0
1142	1143	1143	Category F	0.20385742	-0.13183594	-0.97192383	-0.33374023	0.16137695	0.37890625	-33.66	0	10/3/2018	10	3	2018	2:19:21	8361	0.6	2	19	21	0	0.059570313	3.511084	0.13476563	0.020996094	-0.90429688	21.020752	0.18066406	0	0	0	0	0	0	0	0	0	0.91455078	0.085449219	0.28930664	0.068847656	-0.15283203	-0.067382813	0	44330	0	0	0
1143	1144	1144	Category F	0.23999023	-0.035888672	-0.88793945	-0.32714844	0.1784668	0.37939453	-33.29	0	10/3/2018	10	3	2018	2:19:21	8361	0.7	2	19	21	0	0.059570313	3.511084	0.13085938	0.019775391	-0.90380859	13.260986	0.12329102	0	0	0	0	0	0	0	0	0	0.91357422	0.086425781	0.18066406	0.10888672	-0.055664063	0.015869141	0	44330	0	0	0
1144	1145	1145	Category F	0.43188477	-0.059814453	-0.92382813	-0.31396484	0.18554688	0.38696289	-33.05	0	10/3/2018	10	3	2018	2:19:21	8361	0.8	2	19	21	0	0.059570313	3.511084	0.12548828	0.01953125	-0.90551758	11.119141	0.31689453	0	0	0	0	0	0	0	0	0	0.91430664	0.085693359	0.40380859	0.30615234	-0.079345703	-0.018066406	0	44330	0	0	0
1145	1146	1146	Category F	0.37182617	0.10791016	-0.91186523	-0.33325195	0.17749023	0.36914063	-33.29	0	10/3/2018	10	3	2018	2:19:21	8361	0.9	2	19	21	0	0.059570313	3.511084	0.12036133	0.018554688	-0.90454102	10.838867	0.2668457	0	0	0	0	0	0	0	0	0	0.9128418	0.087158203	0.34790039	0.2512207	0.089111328	-0.007080078	0	44330	0	0	0
1146	1147	1147	Category F	0.46777344	0.16796875	-0.83984375	-0.37963867	0.14453125	0.35131836	-33.42	0	10/3/2018	10	3	2018	2:19:22	8362	0	2	19	22	0	0.059570313	3.511084	0.11328125	0.01953125	-0.90332031	10.690674	0.38916016	0	0	0	0	0	0	0	0	0	0.91064453	0.089355469	0.56591797	0.35424805	0.14819336	0.063476563	0	44330	0	0	0
1147	1148	1148	Category F	0.26391602	0.16796875	-0.58789063	-0.42553711	0.098144531	0.30419922	-33.66	0	10/3/2018	10	3	2018	2:19:22	8362	0.1	2	19	22	0	0.059570313	3.511084	0.109375	0.018798828	-0.90087891	10.997559	0.37963867	0	0	0	0	0	0	0	0	0	0.90771484	0.092285156	0.61645508	0.15429688	0.14892578	0.31298828	0	44330	0	0	0
1148	1149	1149	Category F	0.26391602	0.20385742	-0.58789063	-0.44775391	0.08203125	0.27124023	-33.66	0	10/3/2018	10	3	2018	2:19:22	8362	0.2	2	19	22	0	0.059570313	3.511084	0.10595703	0.020507813	-0.90161133	14.029053	0.39599609	0	0	0	0	0	0	0	0	0	0.90795898	0.092041016	0.65454102	0.15771484	0.18310547	0.3137207	0	44330	0	0	0
1149	1150	1150	Category F	0.35986328	0.20385742	-0.671875	-0.44995117	0.074462891	0.29003906	-33.29	0	10/3/2018	10	3	2018	2:19:22	8362	0.3	2	19	22	0	0.059570313	3.511084	0.10180664	0.016601563	-0.89819336	17.901123	0.390625	0	0	0	0	0	0	0	0	0	0.90405273	0.095947266	0.67114258	0.2578125	0.18701172	0.22631836	0	44330	0	0	0
1150	1151	1151	Category F	0.32397461	0.25195313	-0.69580078	-0.41186523	0.089355469	0.32397461	-32.92	0	10/3/2018	10	3	2018	2:19:22	8362	0.4	2	19	22	0	0.059570313	3.511084	0.096191406	0.014648438	-0.89868164	18.098145	0.38623047	0	0	0	0	0	0	0	0	0	0.90405273	0.095947266	0.66748047	0.22753906	0.23706055	0.20288086	0	44330	0	0	0
1151	1152	1152	Category F	0.49194336	0.011962891	-1.0917969	-0.36157227	0.12475586	0.37011719	-32.8	0	10/3/2018	10	3	2018	2:19:22	8362	0.5	2	19	22	0	0.059570313	3.511084	0.092773438	0.012451172	-0.8996582	17.010986	0.44262695	0	0	0	0	0	0	0	0	0	0.90454102	0.095458984	0.59130859	0.39892578	-0.000488281	-0.19189453	0	44330	0	0	0
1152	1153	1153	Category F	0.39599609	-0.14379883	-0.99584961	-0.29443359	0.13916016	0.41577148	-32.92	0	10/3/2018	10	3	2018	2:19:22	8362	0.6	2	19	22	0	0.059570313	3.511084	0.092041016	0.010009766	-0.90429688	15.692383	0.35253906	0	0	0	0	0	0	0	0	0	0.90917969	0.090820313	0.54882813	0.30371094	-0.15380859	-0.091308594	0	44330	0	0	0
1153	1154	1154	Category F	0.25195313	-0.095947266	-0.82788086	-0.24682617	0.18457031	0.42724609	-33.05	0	10/3/2018	10	3	2018	2:19:22	8362	0.7	2	19	22	0	0.059570313	3.511084	0.088867188	0.008789063	-0.90673828	13.028564	0.20922852	0	0	0	0	0	0	0	0	0	0.91113281	0.088867188	0.34667969	0.1628418	-0.10473633	0.078857422	0	44330	0	0	0
1154	1155	1155	Category F	0.11987305	-0.095947266	-0.98388672	-0.23046875	0.2175293	0.42944336	-33.29	0	10/3/2018	10	3	2018	2:19:22	8362	0.8	2	19	22	0	0.059570313	3.511084	0.084716797	0.009277344	-0.90234375	9.2851563	0.13745117	0	0	0	0	0	0	0	0	0	0.90625	0.09375	0.22167969	0.03515625	-0.10522461	-0.081298828	0	44330	0	0	0
1155	1156	1156	Category F	0.13183594	0	-0.70776367	-0.2253418	0.23510742	0.41894531	-33.29	0	10/3/2018	10	3	2018	2:19:22	8362	0.9	2	19	22	0	0.059570313	3.511084	0.081298828	0.005615234	-0.89892578	7.1589355	0.19775391	0	0	0	0	0	0	0	0	0	0.90258789	0.097412109	0.24731445	0.050292969	-0.005615234	0.19116211	0	44330	0	0	0
1156	1157	1157	Category F	0.47998047	-0.047851563	-1.1879883	-0.23999023	0.24414063	0.41577148	-33.29	0	10/3/2018	10	3	2018	2:19:23	8363	0	2	19	23	0	0.059570313	3.511084	0.076416016	0.003173828	-0.8972168	6.5356445	0.49975586	0	0	0	0	0	0	0	0	0	0.90039063	0.099609375	0.74511719	0.40332031	-0.051025391	-0.29052734	0	44330	0	0	0
1157	1158	1158	Category F	0.31176758	0.083984375	-0.89990234	-0.24682617	0.22583008	0.4140625	-33.29	0	10/3/2018	10	3	2018	2:19:23	8363	0.1	2	19	23	0	0.059570313	3.511084	0.078369141	0.002685547	-0.90161133	5.036377	0.24682617	0	0	0	0	0	0	0	0	0	0.9050293	0.094970703	0.31591797	0.2331543	0.081054688	0.001708984	0	44330	0	0	0
1158	1159	1159	Category F	0.29980469	-0.023925781	-0.70776367	-0.31738281	0.21435547	0.37451172	-33.42	0	10/3/2018	10	3	2018	2:19:23	8363	0.2	2	19	23	0	0.059570313	3.511084	0.076904297	0.003173828	-0.90527344	3.9162598	0.29882813	0	0	0	0	0	0	0	0	0	0.90869141	0.091308594	0.44750977	0.22265625	-0.027099609	0.19750977	0	44330	0	0	0
1159	1160	1160	Category F	0.21582031	0.035888672	-0.68383789	-0.35913086	0.19238281	0.35693359	-33.42	0	10/3/2018	10	3	2018	2:19:23	8363	0.3	2	19	23	0	0.059570313	3.511084	0.076171875	0.000244141	-0.90283203	4.6157227	0.26196289	0	0	0	0	0	0	0	0	0	0.90600586	0.093994141	0.39404297	0.1394043	0.035400391	0.21899414	0	44330	0	0	0
1160	1161	1161	Category F	0.17993164	0.023925781	-0.59985352	-0.37573242	0.1652832	0.34619141	-33.29	0	10/3/2018	10	3	2018	2:19:23	8363	0.4	2	19	23	0	0.059570313	3.511084	0.074951172	0	-0.8996582	5.2192383	0.31835938	0	0	0	0	0	0	0	0	0	0.90283203	0.097167969	0.42871094	0.10473633	0.023925781	0.29980469	0	44330	0	0	0
1161	1162	1162	Category F	0.38378906	0.15576172	-1.223877	-0.34448242	0.16015625	0.37353516	-33.17	0	10/3/2018	10	3	2018	2:19:23	8363	0.5	2	19	23	0	0.059570313	3.511084	0.07421875	0.001953125	-0.89672852	4.3908691	0.47558594	0	0	0	0	0	0	0	0	0	0.89990234	0.10009766	0.79003906	0.30932617	0.15356445	-0.3269043	0	44330	0	0	0
1162	1163	1163	Category F	0.29980469	-0.16796875	-0.93579102	-0.27929688	0.15625	0.42163086	-33.17	0	10/3/2018	10	3	2018	2:19:23	8363	0.6	2	19	23	0	0.059570313	3.511084	0.075439453	0.004150391	-0.90209961	2.1994629	0.28466797	0	0	0	0	0	0	0	0	0	0.90527344	0.094726563	0.42993164	0.22412109	-0.17211914	-0.033447266	0	44330	0	0	0
1163	1164	1164	Category F	0.35986328	-0.071777344	-0.99584961	-0.26000977	0.16162109	0.43041992	-33.29	0	10/3/2018	10	3	2018	2:19:23	8363	0.7	2	19	23	0	0.059570313	3.511084	0.077880859	0.003417969	-0.90600586	1.0561523	0.30517578	0	0	0	0	0	0	0	0	0	0.90917969	0.090820313	0.44702148	0.28173828	-0.075195313	-0.089599609	0	44330	0	0	0
1164	1165	1165	Category F	0.095947266	-0.16796875	-0.95996094	-0.27124023	0.18066406	0.41577148	-33.66	0	10/3/2018	10	3	2018	2:19:23	8363	0.8	2	19	23	0	0.059570313	3.511084	0.078369141	0.000732422	-0.9050293	6.7553711	0.17822266	0	0	0	0	0	0	0	0	0	0.90844727	0.091552734	0.24072266	0.017333984	-0.16870117	-0.0546875	0	44330	0	0	0
1165	1166	1166	Category F	0.14379883	-0.16796875	-0.92382813	-0.29150391	0.18139648	0.40917969	-33.91	0	10/3/2018	10	3	2018	2:19:23	8363	0.9	2	19	23	0	0.059570313	3.511084	0.079833984	-0.004882813	-0.90405273	15.581299	0.17578125	0	0	0	0	0	0	0	0	0	0.90771484	0.092285156	0.24609375	0.063720703	-0.1628418	-0.01953125	0	44330	0	0	0
1166	1167	1167	Category F	0.047851563	-0.20385742	-0.79199219	-0.30200195	0.16601563	0.40332031	-34.03	0	10/3/2018	10	3	2018	2:19:24	8364	0	2	19	24	0	0.059570313	3.511084	0.081298828	-0.008789063	-0.90478516	23.453613	0.22753906	0	0	0	0	0	0	0	0	0	0.90844727	0.091552734	0.34106445	-0.033447266	-0.19482422	0.11279297	0	44330	0	0	0
1167	1168	1168	Category F	0.13183594	-0.19189453	-0.98388672	-0.31713867	0.13720703	0.40454102	-33.78	0	10/3/2018	10	3	2018	2:19:24	8364	0.111	2	19	24	0	0.059570313	3.511084	0.084228516	-0.014160156	-0.90551758	28.125977	0.19970703	0	0	0	0	0	0	0	0	0	0.90966797	0.090332031	0.30322266	0.047363281	-0.17749023	-0.078125	0	44330	0	0	0
1168	1169	1169	Category F	0.035888672	0.10791016	-0.88793945	-0.29858398	0.125	0.41870117	-33.42	0	10/3/2018	10	3	2018	2:19:24	8364	0.222	2	19	24	0	0.059570313	3.511084	0.086914063	-0.016601563	-0.90698242	31.364746	0.13598633	0	0	0	0	0	0	0	0	0	0.91137695	0.088623047	0.19482422	-0.051025391	0.12451172	0.019042969	0	44330	0	0	0
1169	1170	1170	Category F	0.19189453	0.047851563	-0.88793945	-0.29101563	0.1105957	0.42333984	-32.93	0	10/3/2018	10	3	2018	2:19:24	8364	0.333	2	19	24	0	0.059570313	3.511084	0.086425781	-0.017333984	-0.90600586	32.929688	0.125	0	0	0	0	0	0	0	0	0	0.91015625	0.08984375	0.18847656	0.10522461	0.065185547	0.018066406	0	44330	0	0	0
1170	1171	1171	Category F	-0.059814453	0.16796875	-0.94799805	-0.26879883	0.040283203	0.44189453	-32.68	0	10/3/2018	10	3	2018	2:19:24	8364	0.444	2	19	24	0	0.059570313	3.511084	0.087402344	-0.018066406	-0.9050293	31.819336	0.2409668	0	0	0	0	0	0	0	0	0	0.90942383	0.090576172	0.37597656	-0.1472168	0.18603516	-0.042724609	0	44330	0	0	0
1171	1172	1172	Category F	-0.16796875	0.16796875	-0.80395508	-0.25756836	-0.008056641	0.4440918	-32.8	0	10/3/2018	10	3	2018	2:19:24	8364	0.555	2	19	24	0	0.059570313	3.511084	0.083740234	-0.018310547	-0.9050293	28.058594	0.32910156	0	0	0	0	0	0	0	0	0	0.90917969	0.090820313	0.53930664	-0.25170898	0.1862793	0.10107422	0	44330	0	0	0
1172	1173	1173	Category F	-0.37182617	0.059814453	-0.82788086	-0.21508789	-0.03515625	0.46020508	-33.17	0	10/3/2018	10	3	2018	2:19:24	8364	0.666	2	19	24	0	0.059570313	3.511084	0.088378906	-0.018310547	-0.90258789	27.044922	0.47265625	0	0	0	0	0	0	0	0	0	0.90698242	0.093017578	0.61303711	-0.46020508	0.078125	0.074707031	0	44330	0	0	0
1173	1174	1174	Category F	-0.20385742	0.071777344	-0.86376953	-0.12719727	-0.049072266	0.48071289	-33.54	0	10/3/2018	10	3	2018	2:19:24	8364	0.777	2	19	24	0	0.059570313	3.511084	0.087890625	-0.018798828	-0.90429688	27.524414	0.30810547	0	0	0	0	0	0	0	0	0	0.90893555	0.091064453	0.4230957	-0.29174805	0.090576172	0.040527344	0	44330	0	0	0
1174	1175	1175	Category F	-0.38378906	-0.11987305	-0.97192383	-0.033935547	-0.053955078	0.48754883	-33.91	0	10/3/2018	10	3	2018	2:19:24	8364	0.888	2	19	24	0	0.059570313	3.515918	0.085205078	-0.018798828	-0.90283203	27.106689	0.48461914	0	0	0	0	0	0	0	0	0	0.90722656	0.092773438	0.63867188	-0.46899414	-0.10083008	-0.068847656	0	44330	0	0	0
1175	1176	1176	Category F	-0.31176758	0.071777344	-1.0917969	0	-0.039550781	0.49902344	-34.15	0	10/3/2018	10	3	2018	2:19:25	8365	0	2	19	25	0	0.059570313	3.515918	0.079589844	-0.022949219	-0.90161133	27.332764	0.4453125	0	0	0	0	0	0	0	0	0	0.90551758	0.094482422	0.67626953	-0.39135742	0.094726563	-0.18994141	0	44330	0	0	0
1176	1177	1177	Category F	-0.41992188	-0.035888672	-0.98388672	0.029052734	-0.017578125	0.49682617	-34.4	0	10/3/2018	10	3	2018	2:19:25	8365	0.1	2	19	25	0	0.059570313	3.515918	0.078125	-0.027099609	-0.90209961	30.718994	0.50488281	0	0	0	0	0	0	0	0	0	0.90600586	0.093994141	0.58837891	-0.49804688	-0.008544922	-0.081542969	0	44330	0	0	0
1177	1178	1178	Category F	-0.35986328	-0.11987305	-0.89990234	0.023193359	-0.019287109	0.49267578	-34.27	0	10/3/2018	10	3	2018	2:19:25	8365	0.2	2	19	25	0	0.059570313	3.515918	0.077880859	-0.030517578	-0.90576172	38.200928	0.44677734	0	0	0	0	0	0	0	0	0	0.90966797	0.090332031	0.53295898	-0.43774414	-0.089111328	0.005859375	0	44330	0	0	0
1178	1179	1179	Category F	-0.43188477	-0.13183594	-0.91186523	0.009521484	-0.026611328	0.49707031	-34.03	0	10/3/2018	10	3	2018	2:19:25	8365	0.3	2	19	25	0	0.059570313	3.515918	0.076904297	-0.031738281	-0.91210938	45.254395	0.51855469	0	0	0	0	0	0	0	0	0	0.91577148	0.084228516	0.60913086	-0.50878906	-0.099853516	0.000244141	0	44330	0	0	0
1179	1180	1180	Category F	-0.32397461	-0.25195313	-0.87597656	-0.028808594	-0.072265625	0.48901367	-33.91	0	10/3/2018	10	3	2018	2:19:25	8365	0.4	2	19	25	0	0.059570313	3.515918	0.071289063	-0.033935547	-0.91015625	51.239746	0.45263672	0	0	0	0	0	0	0	0	0	0.91381836	0.086181641	0.64770508	-0.39526367	-0.21777344	0.034179688	0	44330	0	0	0
1180	1181	1181	Category F	-0.3359375	-0.14379883	-0.91186523	-0.043701172	-0.1159668	0.47900391	-33.54	0	10/3/2018	10	3	2018	2:19:25	8365	0.5	2	19	25	0	0.059570313	3.515918	0.065917969	-0.034423828	-0.90820313	57.323486	0.41650391	0	0	0	0	0	0	0	0	0	0.91137695	0.088623047	0.51464844	-0.40185547	-0.10913086	-0.003417969	0	44330	0	0	0
1181	1182	1182	Category F	-0.27587891	0.011962891	-0.79199219	-0.054931641	-0.11254883	0.4777832	-33.54	0	10/3/2018	10	3	2018	2:19:25	8365	0.6	2	19	25	0	0.059570313	3.515918	0.064697266	-0.033691406	-0.91259766	62.851563	0.36425781	0	0	0	0	0	0	0	0	0	0.91552734	0.084472656	0.50708008	-0.34057617	0.045654297	0.12060547	0	44330	0	0	0
1182	1183	1183	Category F	-0.20385742	-0.10791016	-0.79199219	-0.045410156	-0.12524414	0.47265625	-33.54	0	10/3/2018	10	3	2018	2:19:25	8365	0.7	2	19	25	0	0.059570313	3.515918	0.065673828	-0.035888672	-0.91503906	62.960938	0.30493164	0	0	0	0	0	0	0	0	0	0.91821289	0.081787109	0.46459961	-0.26953125	-0.071777344	0.12304688	0	44330	0	0	0
1183	1184	1184	Category F	-0.21582031	-0.10791016	-1.1879883	-0.030029297	-0.15185547	0.47021484	-33.66	0	10/3/2018	10	3	2018	2:19:25	8365	0.8	2	19	25	0	0.059570313	3.515918	0.065185547	-0.034667969	-0.9140625	57.112549	0.39892578	0	0	0	0	0	0	0	0	0	0.91723633	0.082763672	0.62768555	-0.28100586	-0.072998047	-0.27368164	0	44330	0	0	0
1184	1185	1185	Category F	-0.20385742	-0.011962891	-0.93579102	-0.029296875	-0.18212891	0.45727539	-33.78	0	10/3/2018	10	3	2018	2:19:25	8365	0.9	2	19	25	0	0.059570313	3.515918	0.058837891	-0.034423828	-0.91357422	50.514893	0.26464844	0	0	0	0	0	0	0	0	0	0.91601563	0.083984375	0.30737305	-0.26269531	0.022460938	-0.021972656	0	44330	0	0	0
1185	1186	1186	Category F	-0.31176758	0.023925781	-0.79199219	-0.01953125	-0.17773438	0.46386719	-34.03	0	10/3/2018	10	3	2018	2:19:26	8366	0	2	19	26	0	0.059570313	3.515918	0.055419922	-0.034667969	-0.91137695	46.412109	0.390625	0	0	0	0	0	0	0	0	0	0.91381836	0.086181641	0.54541016	-0.3671875	0.05859375	0.11938477	0	44330	0	0	0
1186	1187	1187	Category F	-0.25195313	0	-0.75585938	-0.016845703	-0.18457031	0.46264648	-34.27	0	10/3/2018	10	3	2018	2:19:26	8366	0.09	2	19	26	0	0.059570313	3.515918	0.053222656	-0.039550781	-0.91674805	46.443848	0.34741211	0	0	0	0	0	0	0	0	0	0.91918945	0.080810547	0.50610352	-0.30517578	0.039550781	0.16088867	0	44330	0	0	0
1187	1188	1188	Category F	-0.16796875	0.11987305	-0.93579102	0.022949219	-0.1887207	0.45947266	-34.03	0	10/3/2018	10	3	2018	2:19:26	8366	0.181	2	19	26	0	0.059570313	3.515918	0.049316406	-0.041748047	-0.91918945	44.706299	0.27124023	0	0	0	0	0	0	0	0	0	0.92138672	0.078613281	0.39550781	-0.21728516	0.16162109	-0.016357422	0	44330	0	0	0
1188	1189	1189	Category F	-0.047851563	-0.21582031	-0.95996094	0.109375	-0.18139648	0.44848633	-33.78	0	10/3/2018	10	3	2018	2:19:26	8366	0.272	2	19	26	0	0.059570313	3.515918	0.048339844	-0.045654297	-0.92163086	44.403076	0.19897461	0	0	0	0	0	0	0	0	0	0.92407227	0.075927734	0.30444336	-0.096191406	-0.16992188	-0.038085938	0	44330	0	0	0
1189	1190	1190	Category F	-0.15576172	-0.15576172	-0.99584961	0.13330078	-0.17871094	0.44311523	-33.54	0	10/3/2018	10	3	2018	2:19:26	8366	0.363	2	19	26	0	0.059570313	3.515918	0.045654297	-0.049560547	-0.92456055	48.393311	0.23852539	0	0	0	0	0	0	0	0	0	0.92700195	0.072998047	0.37890625	-0.20141602	-0.10595703	-0.071044922	0	44330	0	0	0
1190	1191	1191	Category F	-0.047851563	-0.15576172	-0.86376953	0.12475586	-0.16748047	0.44726563	-33.17	0	10/3/2018	10	3	2018	2:19:26	8366	0.454	2	19	26	0	0.059570313	3.515918	0.040771484	-0.053466797	-0.92626953	52.026855	0.14892578	0	0	0	0	0	0	0	0	0	0.92871094	0.071289063	0.25317383	-0.088623047	-0.10205078	0.0625	0	44330	0	0	0
1191	1192	1192	Category F	-0.14379883	-0.16796875	-1.1398926	0.11938477	-0.16015625	0.4543457	-33.29	0	10/3/2018	10	3	2018	2:19:26	8366	0.545	2	19	26	0	0.059570313	3.515918	0.037841797	-0.057373047	-0.93066406	55.722656	0.29833984	0	0	0	0	0	0	0	0	0	0.93310547	0.066894531	0.50146484	-0.18164063	-0.11035156	-0.20898438	0	44330	0	0	0
1192	1193	1193	Category F	-0.10791016	-0.095947266	-0.89990234	0.1237793	-0.15625	0.45727539	-33.54	0	10/3/2018	10	3	2018	2:19:26	8366	0.636	2	19	26	0	0.059570313	3.515918	0.033691406	-0.059326172	-0.9296875	57.591553	0.14941406	0	0	0	0	0	0	0	0	0	0.93212891	0.067871094	0.20800781	-0.14160156	-0.036376953	0.029785156	0	44330	0	0	0
1193	1194	1194	Category F	-0.011962891	-0.095947266	-0.91186523	0.12207031	-0.1394043	0.4609375	-33.42	0	10/3/2018	10	3	2018	2:19:26	8366	0.727	2	19	26	0	0.059570313	3.515918	0.030761719	-0.058837891	-0.92944336	60.720703	0.059326172	0	0	0	0	0	0	0	0	0	0.93188477	0.068115234	0.097412109	-0.042724609	-0.036865234	0.017578125	0	44330	0	0	0
1194	1195	1195	Category F	0.071777344	-0.17993164	-0.83984375	0.11938477	-0.12890625	0.46191406	-33.66	0	10/3/2018	10	3	2018	2:19:26	8366	0.818	2	19	26	0	0.059570313	3.515918	0.028320313	-0.05859375	-0.92773438	67.216064	0.15600586	0	0	0	0	0	0	0	0	0	0.93017578	0.069824219	0.25268555	0.043212891	-0.12109375	0.087890625	0	44330	0	0	0
1195	1196	1196	Category F	-0.083984375	-0.11987305	-0.75585938	0.12597656	-0.1003418	0.46704102	-33.54	0	10/3/2018	10	3	2018	2:19:26	8366	0.909	2	19	26	0	0.059570313	3.515918	0.026611328	-0.058349609	-0.92773438	73.514648	0.21337891	0	0	0	0	0	0	0	0	0	0.92993164	0.070068359	0.34399414	-0.1105957	-0.061279297	0.171875	0	44330	0	0	0
1196	1197	1197	Category F	0.19189453	0.011962891	-1.2358398	0.11938477	-0.074707031	0.47436523	-33.17	0	10/3/2018	10	3	2018	2:19:27	8367	0	2	19	27	0	0.059570313	3.515918	0.024169922	-0.060302734	-0.93383789	77.455078	0.3527832	0	0	0	0	0	0	0	0	0	0.93603516	0.063964844	0.54174805	0.16748047	0.072265625	-0.30175781	0	44330	0	0	0
1197	1198	1198	Category F	-0.011962891	0.13183594	-1.079834	0.15258789	-0.061523438	0.4765625	-33.17	0	10/3/2018	10	3	2018	2:19:27	8367	0.1	2	19	27	0	0.059570313	3.515918	0.017578125	-0.060546875	-0.93383789	79.542969	0.24316406	0	0	0	0	0	0	0	0	0	0.93603516	0.063964844	0.36816406	-0.029541016	0.19238281	-0.14575195	0	44330	0	0	0
1198	1199	1199	Category F	0.15576172	-0.071777344	-0.80395508	0.11108398	-0.044433594	0.47607422	-33.17	0	10/3/2018	10	3	2018	2:19:27	8367	0.2	2	19	27	0	0.059570313	3.515918	0.012695313	-0.062011719	-0.93774414	84.804688	0.19604492	0	0	0	0	0	0	0	0	0	0.93994141	0.060058594	0.28613281	0.14282227	-0.009521484	0.13378906	0	44330	0	0	0
1199	1200	1200	Category F	-0.011962891	-0.035888672	-0.77978516	0.095458984	-0.015380859	0.48242188	-33.42	0	10/3/2018	10	3	2018	2:19:27	8367	0.3	2	19	27	0	0.059570313	3.515918	0.010742188	-0.063964844	-0.93945313	89.535889	0.16381836	0	0	0	0	0	0	0	0	0	0.94165039	0.058349609	0.21069336	-0.022705078	0.028076172	0.15966797	0	44330	0	0	0
1200	1201	1201	Category F	0.10791016	0.16796875	-0.79199219	0.071533203	0.030517578	0.49731445	-33.54	0	10/3/2018	10	3	2018	2:19:27	8367	0.4	2	19	27	0	0.059570313	3.515918	0.007568359	-0.065917969	-0.94067383	89.360107	0.29467773	0	0	0	0	0	0	0	0	0	0.94311523	0.056884766	0.48291016	0.10009766	0.23388672	0.14868164	0	44330	0	0	0
1201	1202	1202	Category F	0.2277832	0.095947266	-1.4279785	0.12304688	0.068115234	0.48510742	-33.42	0	10/3/2018	10	3	2018	2:19:27	8367	0.5	2	19	27	0	0.059570313	3.515918	0.005859375	-0.067626953	-0.94262695	83.710938	0.55810547	0	0	0	0	0	0	0	0	0	0.94506836	0.054931641	0.87060547	0.22167969	0.16357422	-0.48510742	0	44330	0	0	0
1202	1203	1203	Category F	0.27587891	-0.071777344	-1.1518555	0.16357422	0.090087891	0.47460938	-33.17	0	10/3/2018	10	3	2018	2:19:27	8367	0.6	2	19	27	0	0.059570313	3.515918	0.004150391	-0.068603516	-0.94189453	79.98291	0.34326172	0	0	0	0	0	0	0	0	0	0.94433594	0.055664063	0.48461914	0.27148438	-0.002929688	-0.2097168	0	44330	0	0	0
1203	1204	1204	Category F	0.17993164	-0.13183594	-1.0678711	0.16430664	0.094482422	0.47070313	-33.29	0	10/3/2018	10	3	2018	2:19:27	8367	0.7	2	19	27	0	0.059570313	3.515918	0.002441406	-0.065917969	-0.94262695	80.055176	0.2265625	0	0	0	0	0	0	0	0	0	0.94506836	0.054931641	0.36791992	0.17724609	-0.065673828	-0.125	0	44330	0	0	0
1204	1205	1205	Category F	0.047851563	-0.14379883	-0.89990234	0.14013672	0.083740234	0.47998047	-33.29	0	10/3/2018	10	3	2018	2:19:27	8367	0.8	2	19	27	0	0.059570313	3.515918	0.000488281	-0.064208984	-0.94140625	71.439209	0.10131836	0	0	0	0	0	0	0	0	0	0.94360352	0.056396484	0.16845703	0.047119141	-0.079345703	0.041503906	0	44330	0	0	0
1205	1206	1206	Category F	0.095947266	-0.083984375	-0.93579102	0.14086914	0.086914063	0.47216797	-33.78	0	10/3/2018	10	3	2018	2:19:27	8367	0.9	2	19	27	0	0.059570313	3.515918	-0.001953125	-0.062255859	-0.94042969	60.056152	0.1003418	0	0	0	0	0	0	0	0	0	0.94238281	0.057617188	0.12426758	0.097900391	-0.021484375	0.004638672	0	44330	0	0	0
1206	1207	1207	Category F	0.15576172	-0.23999023	-0.88793945	0.13916016	0.10522461	0.47558594	-34.15	0	10/3/2018	10	3	2018	2:19:28	8368	0	2	19	28	0	0.059570313	3.515918	-0.001953125	-0.060058594	-0.9387207	51.44873	0.24462891	0	0	0	0	0	0	0	0	0	0.94042969	0.059570313	0.38842773	0.15771484	-0.1796875	0.05078125	0	44330	0	0	0
1207	1208	1208	Category F	0.32397461	0.023925781	-1.0319824	0.11889648	0.11108398	0.48535156	-34.15	0	10/3/2018	10	3	2018	2:19:28	8368	0.111	2	19	28	0	0.059570313	3.515918	-0.000244141	-0.05859375	-0.9440918	47.406738	0.34594727	0	0	0	0	0	0	0	0	0	0.94580078	0.054199219	0.49462891	0.32421875	0.082519531	-0.087646484	0	44330	0	0	0
1208	1209	1209	Category F	0.20385742	-0.059814453	-1.0559082	0.15283203	0.14038086	0.46264648	-34.52	0	10/3/2018	10	3	2018	2:19:28	8368	0.222	2	19	28	0	0.059570313	3.515918	0.001464844	-0.058349609	-0.94360352	43.885498	0.23120117	0	0	0	0	0	0	0	0	0	0.9453125	0.0546875	0.31567383	0.20214844	-0.001220703	-0.11206055	0	44330	0	0	0
1209	1210	1210	Category F	0.10791016	-0.095947266	-0.81591797	0.13720703	0.16162109	0.46899414	-34.27	0	10/3/2018	10	3	2018	2:19:28	8368	0.333	2	19	28	0	0.059570313	3.515918	0.00390625	-0.060058594	-0.94360352	37.308594	0.16845703	0	0	0	0	0	0	0	0	0	0.94555664	0.054443359	0.26733398	0.10375977	-0.035644531	0.12768555	0	44330	0	0	0
1210	1211	1211	Category F	-0.14379883	0	-0.93579102	0.063720703	0.19287109	0.47509766	-34.03	0	10/3/2018	10	3	2018	2:19:28	8368	0.444	2	19	28	0	0.059570313	3.515918	0.000732422	-0.061767578	-0.94360352	33.484131	0.15722656	0	0	0	0	0	0	0	0	0	0.94580078	0.054199219	0.21435547	-0.14453125	0.061767578	0.0078125	0	44330	0	0	0
1211	1212	1212	Category F	0.27587891	0.023925781	-0.79199219	0.049316406	0.18383789	0.47973633	-33.91	0	10/3/2018	10	3	2018	2:19:28	8368	0.555	2	19	28	0	0.059570313	3.515918	0.002441406	-0.065185547	-0.94091797	34.253418	0.32373047	0	0	0	0	0	0	0	0	0	0.94335938	0.056640625	0.51147461	0.27319336	0.089111328	0.14892578	0	44330	0	0	0
1212	1213	1213	Category F	0.23999023	-0.047851563	-0.87597656	0.049560547	0.17944336	0.48046875	-33.66	0	10/3/2018	10	3	2018	2:19:28	8368	0.666	2	19	28	0	0.059326172	3.5255859	0.007568359	-0.069824219	-0.94067383	35.178467	0.24194336	0	0	0	0	0	0	0	0	0	0.94335938	0.056640625	0.31884766	0.23217773	0.021972656	0.064697266	0	44330	0	0	0
1213	1214	1214	Category F	0.035888672	-0.16796875	-0.94799805	0.078857422	0.17797852	0.47216797	-33.66	0	10/3/2018	10	3	2018	2:19:28	8368	0.777	2	19	28	0	0.059326172	3.5255859	0.017333984	-0.071777344	-0.9440918	32.02417	0.09765625	0	0	0	0	0	0	0	0	0	0.94702148	0.052978516	0.11816406	0.018310547	-0.095947266	-0.003662109	0	44330	0	0	0
1214	1215	1215	Category F	0.011962891	-0.19189453	-0.85180664	0.065917969	0.18261719	0.48071289	-33.78	0	10/3/2018	10	3	2018	2:19:28	8368	0.888	2	19	28	0	0.059326172	3.5255859	0.023193359	-0.073730469	-0.94482422	32.049805	0.15063477	0	0	0	0	0	0	0	0	0	0.94799805	0.052001953	0.22241211	-0.011230469	-0.11791992	0.093017578	0	44330	0	0	0
1215	1216	1216	Category F	0.16796875	-0.21582031	-0.77978516	0.0859375	0.18310547	0.47119141	-33.78	0	10/3/2018	10	3	2018	2:19:29	8369	0	2	19	29	0	0.059326172	3.5255859	0.030761719	-0.070068359	-0.94360352	34.644531	0.25854492	0	0	0	0	0	0	0	0	0	0.94677734	0.053222656	0.4465332	0.13696289	-0.14550781	0.16381836	0	44330	0	0	0
1216	1217	1217	Category F	0.13183594	-0.10791016	-1.1398926	0.097412109	0.1953125	0.47290039	-33.78	0	10/3/2018	10	3	2018	2:19:29	8369	0.1	2	19	29	0	0.059326172	3.5255859	0.034179688	-0.072021484	-0.94140625	38.046631	0.22363281	0	0	0	0	0	0	0	0	0	0.94482422	0.055175781	0.33129883	0.097412109	-0.035644531	-0.19824219	0	44330	0	0	0
[truncated: 7,778 more rows]
[truncated: 29 more columns]
