# Supplementary material for: Development of a multisensor biologging collar and analytical techniques to describe high‐resolution spatial behavior in free‐ranging terrestrial mammals
Source: Ecol Evol. 2024 Sep 23;14(9):e70264. doi: 10.1002/ece3.70264 (PMC11420106; doi:10.1002/ece3.70264)
Supplement: Supplementary file 1 — Appendix S1 [file ECE3-14-e70264-s001.zip › doi_10_5061_dryad_jdfn2z3hv__v20240620/B5_S23_Header.csv]

Split no.	Bookmark number	Category	Pointer	Day#	Time(hh:mm:ss)	Total Event start	Event start	Number events	Duration(s)	Sum VeDBA	Mean VeDBA	Mean Dyn AccX	Mean Dyn AccY	Mean Dyn AccZ	Sum VeSBA	Mean VeSBA	Mean smth AccX	Mean smth AccY	Mean smth AccZ	VeDBA_Var	VeDBA_SD	VeSBA_Var	VeSBA_SD	Mean Animal g	Sum Animal g	Animal g_Var	Animal g_SD	Acc_x_Var	Acc_x_SD	Acc_y_Var	Acc_y_SD	Acc_z_Var	Acc_z_SD	Predominant freq, Hz	Smth press val	Max pressure val	Min pressure val	Grd air press	Altitude begin	Altitude end	Delta max/min altitude
1	1	Category A	0	11	6:26:23	40189	40189	1853	185.6	45.8281	0.0247319	-2.71E-05	5.49E-05	-2.85E-05	1732.25	0.934835	0.388317	-0.765016	-0.37111	0.000121214	0.0110097	0	0	0.0651653	120.751	0	0	0.000143744	0.0119893	0.000210939	0.0145237	0.000207381	0.0144007	0	7	0	0	1000	44330	44330	0
1	2	Category B	1853	12	6:10:40	103066	103066	1852	185.5	51.0679	0.0275744	-9.10E-06	1.37E-05	2.04E-05	1825.06	0.985454	0.123551	0.844953	-0.491722	6.13E-05	0.00782936	0	0	0.0145464	26.9399	0	0	0.000286061	0.0169133	0.000199056	0.0141087	0.000163463	0.0127853	0	7	0	0	1000	44330	44330	0
1	3	Category K	3705	11	4:54:28	141791	141791	95	9.401	12.2007	0.128428	0.0572677	-0.0019043	-0.0127621	87.5571	0.921654	0.0922954	0.0156122	-0.91222	0.0110763	0.105244	6.17E-05	0.00785351	0.078346	7.44287	6.17E-05	0.00785351	0.0238641	0.15448	0.0024337	0.0493325	0.00307874	0.0554864	0	7	0	0	1000	44330	44330	0
1	4	Category C	3800	11	4:54:47	141886	141886	62	6.101	9.54297	0.153919	-0.108296	0.00982075	0.0163692	57.1382	0.921584	-0.376803	-0.00250835	-0.83411	0.00710764	0.0843068	9.06E-05	0.00951674	0.0784164	4.86182	9.06E-05	0.00951674	0.0284857	0.168777	0.00180743	0.0425139	0.00257529	0.0507473	0	7	0	0	1000	44330	44330	0
1	5	Category D	3862	11	4:56:33	141948	141948	69	6.8	10.3027	0.149315	-0.057373	-0.0032729	0.0215374	64.6243	0.936584	-0.440249	-0.0582576	-0.822559	0.0044193	0.0664778	0	0	0.0634164	4.37573	0	0	0.016131	0.127008	0.0046139	0.0679257	0.0059726	0.0772826	0	7	0	0	1000	44330	44330	0
1	6	Category K	3931	11	4:56:40	142017	142017	27	2.6	8.99609	0.333189	0.289795	-0.0634585	-0.0850966	24.7273	0.915826	-0.354637	-0.0606735	-0.842122	0.0161856	0.127223	0	0	0.0841743	2.27271	0	0	0.103452	0.32164	0.00619394	0.0787016	0.00830982	0.0911582	0	7	0	0	1000	44330	44330	0
1	7	Category C	3958	11	4:56:45	142044	142044	106	10.5	13.6587	0.128856	-0.0678895	0.00808889	0.0184787	98.6921	0.931058	-0.407842	-0.0478423	-0.833673	0.0114124	0.106829	2.30E-06	0.00151763	0.0689421	7.30786	2.30E-06	0.00151763	0.0135613	0.116453	0.00617261	0.078566	0.00394771	0.0628308	0	7	0	0	1000	44330	44330	0
1	8	Category J	4064	11	4:57:00	142150	142150	78	7.701	51.584	0.661333	0.117056	0.0432724	-0.0398074	73.5359	0.942768	-0.228938	-0.0657959	-0.907946	0.0851519	0.291808	1.25E-05	0.00353837	0.0572322	4.46411	1.25E-05	0.00353837	0.117303	0.342496	0.0254877	0.159649	0.371626	0.609611	0	7	0	0	1000	44330	44330	0
1	9	Category M	4142	11	5:02:31	142228	142228	29	2.8	15.7124	0.541807	-0.251035	-0.0971932	0.0615655	27.7983	0.958563	-0.452915	-0.206299	-0.817341	0.168146	0.410056	7.58E-05	0.00870447	0.0414366	1.20166	7.58E-05	0.00870447	0.213488	0.462048	0.169392	0.411572	0.072232	0.26876	0	7	0	0	1000	44330	44330	0
1	10	Category N	4171	11	5:02:59	142257	142257	23	2.301	9.95508	0.432829	0.059772	-0.265275	-0.0115171	21.7615	0.946151	-0.578698	-0.115351	-0.738483	0.384044	0.619713	9.55E-05	0.00977411	0.0538489	1.23853	9.55E-05	0.00977411	0.0715969	0.267576	0.474981	0.689189	0.0172597	0.131376	0	7	0	0	1000	44330	44330	0
1	11	Category M	4194	11	5:03:05	142280	142280	39	3.801	18.9668	0.486328	-0.0819686	0.202943	0.0741248	35.5127	0.910582	-0.383633	0.034718	-0.818528	0.127823	0.357524	0.000250401	0.0158241	0.0894181	3.4873	0.000250401	0.0158241	0.196671	0.443476	0.111097	0.333311	0.0552572	0.235068	0	7	0	0	1000	44330	44330	0
1	12	Category J	4233	11	14:55:07	142319	142319	62	6.101	33.4412	0.539374	0.0306633	-0.0412283	-0.0362509	59.074	0.952806	-0.0730099	0.0377119	-0.942273	0.0642838	0.253543	2.76E-05	0.00525017	0.047194	2.92603	2.76E-05	0.00525017	0.0453196	0.212884	0.0233509	0.15281	0.284026	0.532941	0	7	0	0	1000	44330	44330	0
1	13	Category L	4295	11	14:55:28	142381	142381	20	2	1.72534	0.0862671	0.0619263	-0.00334473	0.0411621	19.3726	0.968628	0.0817139	-0.00620117	-0.965027	0.197473	0.44438	0.00012207	0.0110485	0.0313721	0.627441	1.22E-05	0.00349386	0.00443115	0.0665669	0.000708008	0.0266084	0.00240479	0.0490386	0	7	0	0	1000	44330	44330	0
1	14	Category J	4315	11	14:55:47	142401	142401	98	9.7	90.0537	0.918915	-0.0190181	0.00550811	-0.0215043	99.7883	1.01825	0.068606	0.00435218	-1.01556	0.152212	0.390143	0.000189334	0.0137599	0.0267334	2.61987	0.00018186	0.0134855	0.148076	0.384807	0.0631801	0.251357	0.796491	0.892464	0	7	0	0	1000	44330	44330	0
1	15	Category L	4413	11	15:02:49	142499	142499	44	4.3	4.43823	0.100869	0.03929	0.00889449	0.0255016	41.7322	0.948459	0.169323	-0.0174838	-0.932401	0.043396	0.208317	0.000116522	0.0107945	0.0515414	2.26782	6.10E-05	0.0078125	0.006786	0.0823772	0.00211958	0.0460389	0.00293524	0.0541778	0	7	0	0	1000	44330	44330	0
1	16	Category E	4457	11	15:02:54	142543	142543	50	4.9	14.3633	0.287266	-0.00325195	-0.0102881	0.0226074	47.5122	0.950244	0.132183	-0.0478564	-0.939136	0.0227002	0.150666	6.84E-05	0.00826797	0.0497559	2.48779	6.84E-05	0.00826797	0.0372314	0.192955	0.00834961	0.0913762	0.0494336	0.222337	0	7	0	0	1000	44330	44330	0
1	17	Category J	4507	11	15:03:09	142593	142593	77	7.6	46.4875	0.603734	0.0273089	0.000665838	-0.0120168	74.0918	0.962231	0.0263513	-0.0489898	-0.959917	0.0817174	0.285862	2.85E-05	0.0053419	0.0377689	2.9082	2.85E-05	0.0053419	0.0364055	0.190802	0.0218205	0.147718	0.391148	0.625418	0	7	0	0	1000	44330	44330	0
1	18	Category E	4584	11	15:03:19	142670	142670	72	7.1	19.3257	0.268412	-0.0837741	0.00866021	0.00677829	69.4377	0.964413	-0.131955	-0.0393609	-0.953542	0.01808	0.134462	3.39E-05	0.00582309	0.0355869	2.56226	3.39E-05	0.00582309	0.0428874	0.207093	0.0194329	0.139402	0.0241767	0.155489	0	7	0	0	1000	44330	44330	0
1	19	Category J	4656	11	15:03:27	142742	142742	65	6.401	38.7944	0.596837	0.110573	-0.0105995	-0.0216046	63.5952	0.978388	0.0138522	-0.0271409	-0.97731	0.0803185	0.283405	2.25E-05	0.00474722	0.0216121	1.40479	2.25E-05	0.00474722	0.0406626	0.20165	0.016902	0.130008	0.377133	0.614112	0	7	0	0	1000	44330	44330	0
1	20	Category E	4721	11	15:19:04	142807	142807	80	7.9	17.1714	0.214642	-0.0562805	-0.00374146	0.00688477	74.804	0.935049	0.00755005	-0.0198456	-0.932758	0.0133514	0.115548	3.05E-06	0.00174693	0.0649506	5.19604	3.05E-06	0.00174693	0.0365692	0.191231	0.00887451	0.0942046	0.014151	0.118958	0	7	0	0	1000	44330	44330	0
1	21	Category F	4801	11	15:22:14	142887	142887	143	14.2	38.1553	0.26682	0.00467282	0.002158	-0.000814371	134.412	0.939945	0.156733	0.0070852	-0.924777	0.0119151	0.109156	1.71E-06	0.00130663	0.0600552	8.58789	1.71E-06	0.00130663	0.0236816	0.153888	0.0092193	0.0960172	0.0492771	0.221985	0	7	0	0	1000	44330	44330	0
1	22	Category L	4944	11	15:22:28	143030	143030	74	7.3	9.59106	0.129609	0.115726	0.00750567	-0.0217351	67.5549	0.912904	0.0325268	-0.0186207	-0.904901	0.00583298	0.076374	0.000273833	0.0165479	0.0870955	6.44507	0.000273833	0.0165479	0.0264893	0.162755	0.000831398	0.028834	0.00224675	0.0473999	0	7	0	0	1000	44330	44330	0
1	23	Category C	5018	11	15:22:51	143104	143104	42	4.1	17.2708	0.411208	-0.360369	-0.0150786	0.134492	37.582	0.89481	-0.257853	-0.0887102	-0.852068	0.039452	0.198625	0.000215076	0.0146655	0.10519	4.41797	0.000215076	0.0146655	0.140619	0.374992	0.00923665	0.0961075	0.028983	0.170244	0	7	0	0	1000	44330	44330	0
1	24	Category I	5060	11	16:56:52	143146	143146	54	5.301	59.5417	1.10262	0.143057	0.0108778	-0.0805348	52.9543	0.980636	-0.0770625	-0.104917	-0.966616	0.292829	0.541136	0.000135634	0.0116462	0.0298168	1.61011	0.000420464	0.0205052	0.179276	0.42341	0.0415582	0.203858	1.24465	1.11564	0	7	0	0	1000	44330	44330	0
1	25	Category J	5114	11	16:56:57	143200	143200	50	4.9	30.7222	0.614443	-0.038208	-0.0747314	0.107021	55.1201	1.1024	0.0544238	-0.015	-1.09969	0.129316	0.359606	0.00187012	0.0432449	0.102471	5.12354	0.00203125	0.0450694	0.0394824	0.198702	0.0266064	0.163115	0.371323	0.609363	0	7	0	0	1000	44330	44330	0
1	26	Category M	5164	11	16:57:06	143250	143250	13	1.2	25.9622	1.99709	0.239934	0.461125	-0.79618	14.8665	1.14357	0.0967924	0.0187988	-1.13927	5.99634	2.44874	5.63E-05	0.00750601	0.143573	1.86646	5.63E-05	0.00750601	0.41857	0.64697	5.73013	2.39377	2.59918	1.6122	0	7	0	0	1000	44330	44330	0
1	27	Category J	5177	11	16:57:41	143263	143263	108	10.8	75.9714	0.703439	-0.0148587	-0.0329906	0.161779	122.689	1.13601	0.0640869	-0.0224542	-1.13268	0.160269	0.400336	0.00882975	0.0939668	0.144746	15.6326	0.00703487	0.0838741	0.047187	0.217226	0.0328753	0.181316	0.519755	0.72094	0	7	0	0	1000	44330	44330	0
1	28	Category M	5285	11	17:13:53	143371	143371	17	1.6	38.209	2.24759	-0.0418917	0.0894991	-1.30072	21.7405	1.27885	0.0191722	-0.0322553	-1.27828	5.82471	2.41344	0.000272863	0.0165186	0.278852	4.74048	0.000272863	0.0165186	0.193489	0.439873	4.42121	2.10267	4.77453	2.18507	0	7	0	0	1000	44330	44330	0
1	29	Category J	5302	11	17:28:26	143388	143388	166	16.6	117.574	0.708275	-0.00413568	-0.00914498	0.0609101	176.105	1.06087	0.0949192	-0.0198548	-1.05575	0.107045	0.327178	0.00349739	0.0591387	0.0871788	14.4717	0.00347827	0.0589768	0.0400744	0.200186	0.0238581	0.154461	0.539299	0.73437	0	7	0	0	1000	44330	44330	0
1	30	Category L	5468	11	17:35:51	143554	143554	101	10	5.15576	0.0510471	0.0309986	0.0155283	0.0118324	94.3108	0.93377	0.172204	0.0012207	-0.917316	0.0164565	0.128283	5.56E-05	0.0074563	0.0662298	6.68921	5.56E-05	0.0074563	0.00187094	0.0432544	0.000517288	0.022744	0.000730005	0.0270186	0	7	0	0	1000	44330	44330	0
1	31	Category J	5569	11	17:36:06	143655	143655	60	5.901	37.812	0.6302	0.072168	-0.0449707	-0.022229	57.9978	0.96663	0.00495199	-0.0234985	-0.959517	0.0985514	0.313929	0.000105794	0.0102856	0.03337	2.0022	0.000105794	0.0102856	0.0586873	0.242255	0.0310384	0.176177	0.382625	0.618567	0	7	0	0	1000	44330	44330	0
1	32	Category M	5629	11	17:57:40	143715	143715	35	3.4	21.2422	0.60692	-0.366748	0.157227	-0.0261091	31.6353	0.903864	-0.135184	-0.0663295	-0.890451	0.105566	0.32491	0.000251116	0.0158466	0.0961356	3.36475	0.000251116	0.0158466	0.19186	0.438018	0.215674	0.464407	0.0714216	0.267248	0	7	0	0	1000	44330	44330	0
1	33	Category N	5664	11	18:03:38	143750	143750	121	12	51.8826	0.428782	0.0554562	-0.0313912	0.00832499	109.215	0.9026	-0.00382756	-0.0985824	-0.894499	0.0368592	0.191987	7.06E-05	0.00840352	0.0974	11.7854	7.06E-05	0.00840352	0.0662832	0.257455	0.100759	0.317426	0.0572843	0.239341	0	7	0	0	1000	44330	44330	0
1	34	Category M	5785	11	18:09:33	143871	143871	139	13.801	53.3145	0.383557	0.00641089	0.0150629	0.0074981	127.753	0.919086	-0.047365	0.217015	-0.876082	0.0335983	0.183298	0.000305615	0.0174818	0.0809142	11.2471	0.000305615	0.0174818	0.0599093	0.244764	0.0686158	0.261946	0.048461	0.220139	0	7	0	0	1000	44330	44330	0
1	35	Category J	5924	11	18:20:32	144010	144010	47	4.6	28.1501	0.598939	-0.0278164	-0.0364653	-0.0430051	46.5078	0.989528	0.110902	0.00844623	-0.98211	0.129135	0.359353	2.60E-05	0.00509631	0.0104721	0.492188	2.60E-05	0.00509631	0.0329382	0.181489	0.0227103	0.150699	0.401336	0.633511	0	7	0	0	1000	44330	44330	0
1	36	Category L	5971	11	19:05:26	144057	144057	114	11.3	5.71729	0.0501516	0.0156571	0.00200024	0.0166423	109.148	0.957442	0.116057	-0.0380238	-0.948861	0.0193599	0.13914	2.14E-05	0.00462773	0.0425576	4.85156	1.50E-05	0.00387183	0.00109221	0.0330486	0.000740988	0.0272211	0.000933731	0.030557	0	7	0	0	1000	44330	44330	0
1	37	Category J	6085	11	19:05:38	144171	144171	139	13.8	97.1079	0.698618	0.0122826	-0.0065514	-0.00834469	137.595	0.98989	0.030846	-0.0145553	-0.988553	0.0945509	0.307491	0.000198474	0.0140881	0.0248391	3.45264	0.000129974	0.0114006	0.0484593	0.220135	0.0271909	0.164897	0.508589	0.713154	0	7	0	0	1000	44330	44330	0
1	38	Category L	6224	11	19:12:44	144310	144310	63	6.2	7.91553	0.125643	0.011835	0.0619265	-0.031002	58.479	0.928238	-0.199436	-0.0566019	-0.896364	0.0151445	0.123063	7.75E-05	0.00880369	0.0717618	4.521	7.75E-05	0.00880369	0.00921146	0.0959764	0.00728547	0.0853549	0.00406514	0.0637584	0	7	0	0	1000	44330	44330	0
1	39	Category M	6287	11	19:12:55	144373	144373	50	5	17.8174	0.356348	-0.0582715	-0.122822	0.0649707	45.4028	0.908057	-0.460332	-0.218696	-0.748525	0.172749	0.415631	2.93E-05	0.00541266	0.0919434	4.59717	2.93E-05	0.00541266	0.052998	0.230213	0.224312	0.473615	0.0221826	0.148938	0	7	0	0	1000	44330	44330	0
1	40	Category C	6337	11	19:13:12	144423	144423	48	4.7	6.86841	0.143092	-0.00463359	0.00619507	-0.0350189	44.6816	0.930868	-0.558604	-0.0687968	-0.735209	0.0225067	0.150022	0.000132243	0.0114997	0.0691325	3.31836	0.000132243	0.0114997	0.00667318	0.0816895	0.0117137	0.10823	0.00526428	0.0725554	0	7	0	0	1000	44330	44330	0
1	41	Category M	6385	11	19:13:22	144471	144471	50	4.9	29.6677	0.593354	-0.0110498	0.162822	0.00337891	45.6736	0.913472	-0.555591	0.0469531	-0.722227	0.260801	0.510687	4.88E-06	0.00220971	0.0865283	4.32642	4.88E-06	0.00220971	0.0672217	0.259271	0.296797	0.544791	0.22481	0.474141	0	7	0	0	1000	44330	44330	0
1	42	Category N	6435	11	19:13:32	144521	144521	33	3.3	21.1853	0.641979	-0.137791	-0.200891	0.0689808	29.1865	0.88444	-0.375348	-0.058431	-0.795344	0.859012	0.926829	0.000221946	0.0148979	0.11556	3.81348	0.000221946	0.0148979	0.0363844	0.190747	0.964977	0.982332	0.236676	0.486493	0	7	0	0	1000	44330	44330	0
1	43	Category L	6468	11	19:14:31	144554	144554	53	5.2	5.93115	0.111909	0.0718833	0.0170069	-0.0306051	48.5105	0.915292	-0.0883559	-0.0844957	-0.90051	0.0157954	0.12568	3.22E-05	0.00567847	0.0847076	4.4895	3.22E-05	0.00567847	0.0153486	0.12389	0.00169517	0.0411724	0.00214659	0.0463314	0	7	0	0	1000	44330	44330	0
1	44	Category E	6521	11	19:20:34	144607	144607	123	12.2	28.1172	0.228595	0.00737384	0.00169906	0.000867394	115.352	0.937818	0.0817097	-0.0480719	-0.932812	0.0117803	0.108537	0	0	0.0621824	7.64844	0	0	0.0251485	0.158583	0.00863623	0.0929313	0.0279491	0.16718	0	7	0	0	1000	44330	44330	0
1	45	Category L	6644	11	19:30:32	144730	144730	133	13.301	5.84253	0.0439288	0.00155295	-0.000403842	0.00307287	125.238	0.941636	0.0919676	-0.049087	-0.935033	0.0133047	0.115346	9.18E-06	0.00302956	0.0583643	7.76245	9.18E-06	0.00302956	0.000980234	0.0313087	0.000743436	0.027266	0.00041302	0.0203229	0	7	0	0	1000	44330	44330	0
1	46	Category J	6777	11	20:13:18	144863	144863	112	11.1	71.7188	0.640346	-0.0132512	-0.00454276	-0.00905936	107.933	0.963691	0.0354135	-0.0308794	-0.962285	0.105506	0.324817	1.31E-05	0.00361648	0.0363094	4.06665	1.31E-05	0.00361648	0.0771266	0.277717	0.0175803	0.132591	0.414019	0.643443	0	7	0	0	1000	44330	44330	0
1	47	Category L	6889	11	20:16:29	144975	144975	122	12.1	5.82568	0.0477515	0.0220327	0.00621158	0.00626361	114.687	0.940059	0.0987629	0.00166896	-0.933782	0.00544113	0.073764	0	0	0.0599405	7.31274	0	0	0.00187308	0.0432791	0.000474273	0.0217778	0.000440254	0.0209822	0	7	0	0	1000	44330	44330	0
1	48	Category E	7011	11	20:16:42	145097	145097	61	6.101	10.6482	0.174561	-0.0654657	-0.0065918	-0.00425845	57.0969	0.936015	-0.0303055	-0.0205879	-0.935031	0.0183226	0.135361	4.00E-06	0.00200058	0.0639849	3.90308	4.00E-06	0.00200058	0.013928	0.118017	0.00413038	0.064268	0.0187708	0.137007	0	7	0	0	1000	44330	44330	0
1	49	Category J	7072	11	20:58:38	145158	145158	45	4.4	26.5342	0.589648	0.0989421	0.00321181	-0.0028049	42.1362	0.936361	0.0557726	-0.0182509	-0.934288	0.119113	0.345128	0	0	0.0636393	2.86377	0	0	0.0422635	0.205581	0.0153429	0.123866	0.380436	0.616795	0	7	0	0	1000	44330	44330	0
1	50	Category E	7117	11	20:58:43	145203	145203	158	15.8	35.312	0.223494	-0.016291	0.00133659	0.00166726	149.245	0.944586	0.0391645	-0.0372654	-0.941772	0.0160747	0.126786	6.18E-06	0.00248612	0.0554137	8.75537	6.18E-06	0.00248612	0.022977	0.151582	0.0105908	0.102911	0.0264537	0.162646	0	7	0	0	1000	44330	44330	0
1	51	Category J	7275	11	20:59:42	145361	145361	121	12.1	78.2178	0.646428	0.0667957	0.0246562	-0.0285786	112.494	0.929704	0.0391856	-0.064324	-0.920662	0.0778788	0.279068	0.000385379	0.0196311	0.0702964	8.50586	0.000385379	0.0196311	0.0463827	0.215366	0.0217991	0.147645	0.42244	0.649954	0	7	0	0	1000	44330	44330	0
1	52	Category M	7396	11	22:17:26	145482	145482	35	3.4	17.9333	0.512381	-0.254206	-0.183343	0.14548	31.5342	0.900977	-0.349219	-0.250412	-0.787828	0.0536621	0.231651	9.07E-05	0.00952265	0.0990234	3.46582	9.07E-05	0.00952265	0.0913295	0.302208	0.142983	0.378131	0.0780622	0.279396	0	7	0	0	1000	44330	44330	0
1	53	Category C	7431	11	22:17:38	145517	145517	109	10.8	10.167	0.0932752	0.024582	0.0255944	-0.0236055	103.896	0.953174	-0.495128	-0.160662	-0.796178	0.00434078	0.0658846	4.03E-05	0.00634955	0.0468257	5.104	4.03E-05	0.00634955	0.00440797	0.0663925	0.00434302	0.0659016	0.00252428	0.0502422	0	7	0	0	1000	44330	44330	0
1	54	Category D	7540	11	22:18:04	145626	145626	78	7.7	9.36865	0.120111	-0.0294534	-0.00736178	0.0219883	73.8152	0.946349	-0.561789	-0.109322	-0.753333	0.00296412	0.0544437	0	0	0.0536515	4.18481	0	0	0.0085324	0.092371	0.0042349	0.0650761	0.00415352	0.0644478	0	7	0	0	1000	44330	44330	0
1	55	Category C	7618	11	22:19:37	145704	145704	133	13.301	10.2822	0.07731	0.00647432	0.00922962	-0.00632379	126.553	0.951526	-0.493456	-0.052549	-0.811066	0.0011638	0.0341145	0	0	0.0484738	6.44702	0	0	0.00372636	0.0610439	0.00138775	0.0372525	0.00187419	0.0432919	0	7	0	0	1000	44330	44330	0
1	56	Category D	7751	11	22:19:57	145837	145837	289	28.8	22.8989	0.079235	-0.011135	-0.00233243	0.00403212	273.546	0.946527	-0.455984	-0.0466452	-0.827105	0.00172419	0.0415234	0	0	0.0534727	15.4536	0	0	0.00501375	0.0708079	0.00143866	0.0379296	0.00177995	0.0421894	0	7	0	0	1000	44330	44330	0
1	57	Category L	8040	11	22:21:16	146126	146126	76	8.201	7.82959	0.103021	0.0923269	0.00440417	-0.0327405	71.1543	0.936241	-0.237767	-0.00531327	-0.90403	0.00265021	0.0514802	0	0	0.0637593	4.8457	0	0	0.0114136	0.106834	0.000289114	0.0170033	0.00147448	0.038399	0	7	0	0	1000	44330	44330	0
1	58	Category C	8116	11	22:21:25	146202	146202	75	8.001	9.56567	0.127542	-0.0992676	-0.000784505	0.0319434	69.9468	0.932624	-0.396084	-0.0180697	-0.841523	0.00530924	0.0728646	3.58E-05	0.00598392	0.0673763	5.05322	3.58E-05	0.00598392	0.0169303	0.130117	0.000872396	0.0295363	0.00313802	0.056018	0	7	0	0	1000	44330	44330	0
1	59	Category K	8191	11	22:24:16	146277	146277	72	7.1	9.13379	0.126858	0.0515747	0.00191922	-0.0101759	66.6565	0.925785	-0.0321825	-0.0185513	-0.919064	0.03459	0.185984	1.70E-05	0.00411755	0.0742154	5.34351	1.70E-05	0.00411755	0.0180122	0.134209	0.00581529	0.0762581	0.0031467	0.0560955	0	7	0	0	1000	44330	44330	0
1	60	Category J	8263	11	22:56:59	146349	146349	134	13.3	99.4517	0.742177	0.025121	-0.00160696	-0.0086342	132.677	0.990125	0.0497427	-0.0620882	-0.985091	0.121072	0.347954	8.38E-05	0.00915475	0.02288	3.06592	5.65E-05	0.00751534	0.0618587	0.248714	0.0321792	0.179386	0.562187	0.749791	0	7	0	0	1000	44330	44330	0
1	61	Category E	8397	11	22:58:51	146483	146483	65	6.4	17.498	0.269201	-0.0938477	-0.00545748	0.0274977	61.9724	0.953422	-0.243157	-0.0599196	-0.918059	0.0261719	0.161777	6.39E-05	0.00799075	0.0465783	3.02759	4.13E-05	0.00642776	0.0331618	0.182104	0.0164663	0.128321	0.0380747	0.195127	0	7	0	0	1000	44330	44330	0
1	62	Category F	8462	11	22:59:37	146548	146548	56	5.6	12.1016	0.216099	0.0498962	0.0165754	-0.0058027	53.4463	0.954398	-0.0833173	-0.0134583	-0.947558	0.0201765	0.142044	3.92E-05	0.00626394	0.045602	2.55371	3.92E-05	0.00626394	0.0205776	0.143449	0.0134713	0.116066	0.0227312	0.150769	0	7	0	0	1000	44330	44330	0
1	63	Category J	8518	11	22:59:43	146604	146604	126	12.601	81.4253	0.646232	0.0266326	-0.00171092	-0.0147841	123.92	0.98349	-0.038239	-0.0374872	-0.978593	0.0734379	0.270994	4.84E-05	0.00695993	0.019196	2.4187	2.33E-05	0.00482198	0.0553192	0.2352	0.0220715	0.148565	0.413262	0.642855	0	7	0	0	1000	44330	44330	0
1	64	Category C	8644	12	2:00:07	146730	146730	142	14.1	17.4226	0.122694	-0.00242765	-0.0309663	0.00244141	135.316	0.952931	-0.391894	-0.0444439	-0.862898	0.00753397	0.0867985	4.81E-05	0.00693833	0.0470693	6.68384	4.81E-05	0.00693833	0.0109709	0.104742	0.00703022	0.0838464	0.00286607	0.0535357	0	7	0	0	1000	44330	44330	0
1	65	Category M	8786	12	2:00:22	146872	146872	44	4.301	21.8633	0.496893	-0.130443	0.192166	0.0454934	43.616	0.991272	-0.536111	0.159995	-0.818204	0.523432	0.723486	0	0	0.00872803	0.384033	0	0	0.185136	0.430275	0.494762	0.703393	0.0789795	0.281033	0	7	0	0	1000	44330	44330	0
1	66	Category C	8830	12	2:00:26	146916	146916	94	9.3	11.4968	0.122307	0.0384989	-0.0225518	-0.0252166	89.5708	0.952881	-0.41666	-0.0644505	-0.847048	0.00713981	0.0844974	4.42E-05	0.00664478	0.0471191	4.4292	4.42E-05	0.00664478	0.00763069	0.0873538	0.00902801	0.0950158	0.00297124	0.0545091	0	7	0	0	1000	44330	44330	0
1	67	Category M	8924	12	2:00:38	147010	147010	39	3.801	17.2651	0.442696	0.010955	-0.109707	0.0275003	35.6362	0.913749	-0.437193	-0.154647	-0.78602	0.188959	0.434694	0.000356821	0.0188897	0.0862505	3.36377	0.000356821	0.0188897	0.229624	0.479191	0.0945638	0.307512	0.0313689	0.177113	0	7	0	0	1000	44330	44330	0
1	68	Category N	8963	12	2:00:47	147049	147049	46	4.5	36.8584	0.80127	-0.0163468	0.0232093	0.0347953	38.825	0.844021	-0.493631	0.0123981	-0.67922	1.21886	1.10402	0.000360904	0.0189975	0.155979	7.17505	0.000360904	0.0189975	0.174168	0.417334	1.44996	1.20414	0.204765	0.45251	0	7	0	0	1000	44330	44330	0
1	69	Category M	9009	12	2:01:44	147095	147095	40	3.901	14.2104	0.355261	-0.0137817	0.0858765	-0.0337952	35.2168	0.88042	-0.525934	0.116998	-0.695276	0.125055	0.353631	0.000360107	0.0189765	0.11958	4.7832	0.000360107	0.0189765	0.0305725	0.17485	0.116833	0.341809	0.0891663	0.298607	0	7	0	0	1000	44330	44330	0
1	70	Category C	9049	12	2:01:48	147135	147135	69	6.8	7.99805	0.115914	0.011602	-0.0345689	-0.00608582	65.3882	0.947655	-0.509295	0.0165909	-0.797823	0.00472359	0.0687284	7.08E-05	0.00841222	0.0523452	3.61182	7.08E-05	0.00841222	0.00927381	0.0963006	0.00410439	0.0640655	0.00329767	0.0574253	0	7	0	0	1000	44330	44330	0
1	71	Category D	9118	12	2:01:59	147204	147204	264	26.4	27.3203	0.103486	-0.00341427	-0.000629772	0.00209924	250.969	0.95064	-0.503796	0.00473947	-0.805591	0.00309985	0.0556763	0	0	0.0493599	13.031	0	0	0.00746294	0.0863883	0.00273548	0.0523019	0.0034864	0.0590458	0	7	0	0	1000	44330	44330	0
1	72	Category C	9382	12	2:02:31	147468	147468	107	10.6	12.6921	0.118618	-0.0419899	0.00849701	0.00733106	100.597	0.940158	-0.440418	0.00998923	-0.827032	0.00338603	0.0581896	0	0	0.0598418	6.40308	0	0	0.013414	0.115819	0.00144659	0.0380341	0.0036507	0.060421	0	7	0	0	1000	44330	44330	0
1	73	Category L	9489	12	2:11:20	147575	147575	124	12.4	8.62549	0.0695604	0.0385427	-0.00967703	-0.010498	115.288	0.929741	-0.0799817	-0.0418268	-0.923551	0.00223467	0.0472723	0	0	0.0702593	8.71216	0	0	0.00728287	0.0853397	0.000584756	0.0241817	0.000555223	0.0235632	0	7	0	0	1000	44330	44330	0
1	74	Category E	9613	12	4:43:41	147699	147699	72	7.201	19.5168	0.271067	-0.0553657	0.00198364	0.0294054	67.8035	0.941715	-0.140066	-0.0428094	-0.929677	0.0229017	0.151333	6.10E-05	0.0078125	0.0582852	4.19653	9.83E-05	0.00991637	0.0456577	0.213677	0.0122409	0.110639	0.0329319	0.181471	0	7	0	0	1000	44330	44330	0
1	75	Category J	9685	12	7:26:23	147771	147771	114	11.3	58.03	0.509035	0.0346787	-0.00294468	-0.0180685	75.2246	0.659865	0.0118087	-0.0569554	-0.656419	0.104289	0.322938	0.0277635	0.166624	0.0122499	1.39648	7.71E-05	0.00878049	0.0691303	0.262927	0.0290977	0.170581	0.394266	0.627906	0	7	0	0	1000	44330	0	44330
