# Supplementary material for: Development of a multisensor biologging collar and analytical techniques to describe high‐resolution spatial behavior in free‐ranging terrestrial mammals
Source: Ecol Evol. 2024 Sep 23;14(9):e70264. doi: 10.1002/ece3.70264 (PMC11420106; doi:10.1002/ece3.70264)
Supplement: Supplementary file 1 — Appendix S1 [file ECE3-14-e70264-s001.zip › doi_10_5061_dryad_jdfn2z3hv__v20240620/B5_S23_Master.csv]

Counter	Total Event no.	Event no.	Category	Acc_x	Acc_y	Acc_z	Mag_x	Mag_y	Mag_z	Temp C	Pressure hbar	Date	DD	MM	YY	Time_dd:hh:mm:ss	Total secs	Decimal secs	Hours	Minutes	Seconds	Anlg	Light	Battery V	Acc_x sm	Acc_y sm	Acc_z sm	Ang vel	VeDBA	Vel m/s	Vel/VEDBA	FFT cleaned	FFT stuff	FFT stuff	FFT stuff	FFT sweep	FFT zero crossings	FFT zero crossings manual	VeSBA	Animal g	ODBA	Dyn AccX	Dyn AccY	Dyn AccZ	Smth Press	Altitude smth	Pressure change	Altitude change	Median pressure
0	40189	40189	Category A	0.371826	-0.755859	-0.359863	-0.162598	0.322998	0.408691	-23.34	0	11/3/2018	11	3	2018	6:26:23	23183	0.6	6	26	23	0	0.0595703	3.53042	0.393555	-0.763184	-0.366943	0.313965	0.0239258	0	0	0	0	0	0	0	0	0	0.933838	0.0661621	0.036377	-0.0217285	0.00732422	0.00708008	0	44330	0	0	0
1	40190	40190	Category A	0.38378906	-0.75585938	-0.37182617	-0.15917969	0.32641602	0.40673828	-23.34	0	11/3/2018	11	3	2018	6:26:23	23183	0.7	6	26	23	0	0.059570313	3.5304199	0.39331055	-0.76367188	-0.36743164	0.36425781	0.012939453	0	0	0	0	0	0	0	0	0	0.93432617	0.065673828	0.021728516	-0.009521484	0.0078125	-0.004150391	0	44330	0	0	0
2	40191	40191	Category A	0.40795898	-0.74389648	-0.34790039	-0.15820313	0.32348633	0.40576172	-23.46	0	11/3/2018	11	3	2018	6:26:23	23183	0.8	6	26	23	0	0.059570313	3.5304199	0.39306641	-0.76391602	-0.36743164	0.31494141	0.031494141	0	0	0	0	0	0	0	0	0	0.93432617	0.065673828	0.054199219	0.014648438	0.020019531	0.01953125	0	44330	0	0	0
3	40192	40192	Category A	0.39599609	-0.75585938	-0.37182617	-0.15649414	0.31933594	0.40649414	-23.46	0	11/3/2018	11	3	2018	6:26:23	23183	0.9	6	26	23	0	0.059570313	3.5304199	0.39282227	-0.76391602	-0.36743164	0.030517578	0.009521484	0	0	0	0	0	0	0	0	0	0.93432617	0.065673828	0.015136719	0.002929688	0.008056641	-0.004150391	0	44330	0	0	0
4	40193	40193	Category A	0.37182617	-0.76782227	-0.34790039	-0.15649414	0.32055664	0.40673828	-23.22	0	11/3/2018	11	3	2018	6:26:24	23184	0	6	26	24	0	0.059570313	3.5304199	0.39282227	-0.76342773	-0.36743164	0.17773438	0.029052734	0	0	0	0	0	0	0	0	0	0.93408203	0.065917969	0.044921875	-0.020996094	-0.004150391	0.01953125	0	44330	0	0	0
5	40194	40194	Category A	0.38378906	-0.76782227	-0.37182617	-0.15649414	0.32104492	0.40991211	-23.22	0	11/3/2018	11	3	2018	6:26:24	23184	0.1	6	26	24	0	0.059570313	3.5304199	0.39282227	-0.76342773	-0.36791992	0.33447266	0.010742188	0	0	0	0	0	0	0	0	0	0.93408203	0.065917969	0.017333984	-0.009033203	-0.004150391	-0.003662109	0	44330	0	0	0
6	40195	40195	Category A	0.37182617	-0.75585938	-0.38378906	-0.15283203	0.32373047	0.41088867	-22.85	0	11/3/2018	11	3	2018	6:26:24	23184	0.2	6	26	24	0	0.059570313	3.5304199	0.39306641	-0.76342773	-0.36791992	0.16040039	0.027587891	0	0	0	0	0	0	0	0	0	0.93432617	0.065673828	0.044677734	-0.021240234	0.007568359	-0.015625	0	44330	0	0	0
7	40196	40196	Category A	0.41992188	-0.75585938	-0.35986328	-0.15649414	0.32641602	0.40673828	-22.72	0	11/3/2018	11	3	2018	6:26:24	23184	0.3	6	26	24	0	0.059570313	3.5304199	0.39331055	-0.76367188	-0.36816406	0.10620117	0.028808594	0	0	0	0	0	0	0	0	0	0.93457031	0.065429688	0.042724609	0.026367188	0.0078125	0.008300781	0	44330	0	0	0
8	40197	40197	Category A	0.38378906	-0.76782227	-0.37182617	-0.16064453	0.32373047	0.40771484	-22.6	0	11/3/2018	11	3	2018	6:26:24	23184	0.4	6	26	24	0	0.059570313	3.5304199	0.39355469	-0.76367188	-0.36791992	0.23413086	0.011230469	0	0	0	0	0	0	0	0	0	0.93457031	0.065429688	0.017578125	-0.009765625	-0.00390625	-0.003662109	0	44330	0	0	0
9	40198	40198	Category A	0.39599609	-0.77978516	-0.35986328	-0.1574707	0.3203125	0.40380859	-22.72	0	11/3/2018	11	3	2018	6:26:24	23184	0.5	6	26	24	0	0.059570313	3.5304199	0.39331055	-0.76342773	-0.36767578	0.23852539	0.018066406	0	0	0	0	0	0	0	0	0	0.93432617	0.065673828	0.026611328	0.002441406	-0.016113281	0.0078125	0	44330	0	0	0
10	40199	40199	Category A	0.39599609	-0.75585938	-0.38378906	-0.15234375	0.31665039	0.40185547	-23.09	0	11/3/2018	11	3	2018	6:26:24	23184	0.6	6	26	24	0	0.059326172	3.4434082	0.39331055	-0.76293945	-0.36743164	0.31811523	0.017822266	0	0	0	0	0	0	0	0	0	0.93359375	0.06640625	0.025878906	0.002441406	0.007080078	-0.016113281	0	44330	0	0	0
11	40200	40200	Category A	0.40795898	-0.75585938	-0.35986328	-0.15820313	0.32543945	0.40771484	-22.97	0	11/3/2018	11	3	2018	6:26:24	23184	0.7	6	26	24	0	0.059326172	3.4434082	0.39282227	-0.76269531	-0.36791992	0.34423828	0.018310547	0	0	0	0	0	0	0	0	0	0.93359375	0.06640625	0.029785156	0.014892578	0.006835938	0.008056641	0	44330	0	0	0
12	40201	40201	Category A	0.39599609	-0.75585938	-0.40795898	-0.16088867	0.32348633	0.40893555	-22.72	0	11/3/2018	11	3	2018	6:26:24	23184	0.8	6	26	24	0	0.059326172	3.4434082	0.39306641	-0.76220703	-0.36791992	0.24902344	0.040283203	0	0	0	0	0	0	0	0	0	0.93334961	0.066650391	0.049072266	0.002685547	0.006347656	-0.039794922	0	44330	0	0	0
13	40202	40202	Category A	0.40795898	-0.76782227	-0.34790039	-0.15771484	0.32373047	0.40380859	-22.6	0	11/3/2018	11	3	2018	6:26:24	23184	0.9	6	26	24	0	0.059326172	3.4434082	0.39306641	-0.76171875	-0.36767578	0.073730469	0.025390625	0	0	0	0	0	0	0	0	0	0.93286133	0.067138672	0.040527344	0.014648438	-0.005859375	0.019775391	0	44330	0	0	0
14	40203	40203	Category A	0.41992188	-0.76782227	-0.37182617	-0.15551758	0.32373047	0.40893555	-22.6	0	11/3/2018	11	3	2018	6:26:25	23185	0	6	26	25	0	0.059326172	3.4434082	0.39282227	-0.76196289	-0.36743164	0.11206055	0.027832031	0	0	0	0	0	0	0	0	0	0.93261719	0.067382813	0.036865234	0.026855469	-0.005615234	-0.004150391	0	44330	0	0	0
15	40204	40204	Category A	0.39599609	-0.77978516	-0.38378906	-0.15844727	0.32055664	0.40356445	-22.6	0	11/3/2018	11	3	2018	6:26:25	23185	0.1	6	26	25	0	0.059326172	3.4434082	0.39257813	-0.76220703	-0.36767578	0.043212891	0.023681641	0	0	0	0	0	0	0	0	0	0.93286133	0.067138672	0.036621094	0.003173828	-0.017333984	-0.015869141	0	44330	0	0	0
16	40205	40205	Category A	0.43188477	-0.75585938	-0.35986328	-0.1574707	0.3203125	0.40551758	-22.72	0	11/3/2018	11	3	2018	6:26:25	23185	0.2	6	26	25	0	0.059326172	3.4434082	0.39282227	-0.76220703	-0.36791992	0.055664063	0.040039063	0	0	0	0	0	0	0	0	0	0.93310547	0.066894531	0.053466797	0.038818359	0.006347656	0.008056641	0	44330	0	0	0
17	40206	40206	Category A	0.40795898	-0.75585938	-0.35986328	-0.15551758	0.32128906	0.40991211	-22.6	0	11/3/2018	11	3	2018	6:26:25	23185	0.3	6	26	25	0	0.059326172	3.4434082	0.39282227	-0.76220703	-0.3684082	0.021728516	0.018310547	0	0	0	0	0	0	0	0	0	0.93334961	0.066650391	0.029785156	0.014892578	0.006347656	0.008544922	0	44330	0	0	0
18	40207	40207	Category A	0.40795898	-0.74389648	-0.37182617	-0.15380859	0.32006836	0.40771484	-22.72	0	11/3/2018	11	3	2018	6:26:25	23185	0.4	6	26	25	0	0.059326172	3.4434082	0.39282227	-0.76196289	-0.36865234	0.23608398	0.0234375	0	0	0	0	0	0	0	0	0	0.93310547	0.066894531	0.036132813	0.014892578	0.018066406	-0.002929688	0	44330	0	0	0
19	40208	40208	Category A	0.38378906	-0.73193359	-0.38378906	-0.15576172	0.32543945	0.4050293	-22.72	0	11/3/2018	11	3	2018	6:26:25	23185	0.5	6	26	25	0	0.059326172	3.4434082	0.39282227	-0.76147461	-0.36889648	0.23803711	0.034423828	0	0	0	0	0	0	0	0	0	0.93310547	0.066894531	0.053466797	-0.009033203	0.029541016	-0.014648438	0	44330	0	0	0
20	40209	40209	Category A	0.39599609	-0.76782227	-0.37182617	-0.16015625	0.32177734	0.40673828	-22.85	0	11/3/2018	11	3	2018	6:26:25	23185	0.6	6	26	25	0	0.059326172	3.4434082	0.39282227	-0.76123047	-0.36914063	0.24047852	0.007568359	0	0	0	0	0	0	0	0	0	0.93286133	0.067138672	0.011962891	0.002929688	-0.006347656	-0.002441406	0	44330	0	0	0
21	40210	40210	Category A	0.38378906	-0.73193359	-0.35986328	-0.16186523	0.32421875	0.40258789	-22.85	0	11/3/2018	11	3	2018	6:26:25	23185	0.7	6	26	25	0	0.059326172	3.4434082	0.39355469	-0.76123047	-0.36987305	0.43481445	0.032470703	0	0	0	0	0	0	0	0	0	0.93334961	0.066650391	0.049072266	-0.009765625	0.029296875	0.010009766	0	44330	0	0	0
22	40211	40211	Category A	0.39599609	-0.76782227	-0.37182617	-0.15551758	0.32202148	0.40380859	-22.6	0	11/3/2018	11	3	2018	6:26:25	23185	0.8	6	26	25	0	0.059326172	3.4434082	0.39379883	-0.76147461	-0.37011719	0.63012695	0.006835938	0	0	0	0	0	0	0	0	0	0.93383789	0.066162109	0.010009766	0.002197266	-0.006103516	-0.001464844	0	44330	0	0	0
23	40212	40212	Category A	0.35986328	-0.74389648	-0.40795898	-0.16357422	0.32373047	0.40673828	-22.72	0	11/3/2018	11	3	2018	6:26:25	23185	0.9	6	26	25	0	0.059326172	3.4434082	0.39379883	-0.76147461	-0.37036133	0.36669922	0.053466797	0	0	0	0	0	0	0	0	0	0.93383789	0.066162109	0.089111328	-0.033935547	0.017578125	-0.037353516	0	44330	0	0	0
24	40213	40213	Category A	0.38378906	-0.76782227	-0.35986328	-0.15625	0.32226563	0.40893555	-22.47	0	11/3/2018	11	3	2018	6:26:26	23186	0	6	26	26	0	0.059326172	3.4434082	0.39404297	-0.76147461	-0.37011719	0.20288086	0.015869141	0	0	0	0	0	0	0	0	0	0.93408203	0.065917969	0.026855469	-0.010253906	-0.006103516	0.010253906	0	44330	0	0	0
25	40214	40214	Category A	0.38378906	-0.77978516	-0.34790039	-0.1574707	0.32714844	0.4050293	-22.35	0	11/3/2018	11	3	2018	6:26:26	23186	0.1	6	26	26	0	0.059326172	3.4434082	0.39379883	-0.76123047	-0.36987305	0.15844727	0.030273438	0	0	0	0	0	0	0	0	0	0.93359375	0.06640625	0.050537109	-0.010009766	-0.018310547	0.021972656	0	44330	0	0	0
26	40215	40215	Category A	0.37182617	-0.76782227	-0.37182617	-0.15576172	0.32299805	0.41088867	-22.6	0	11/3/2018	11	3	2018	6:26:26	23186	0.2	6	26	26	0	0.059326172	3.4434082	0.39331055	-0.76123047	-0.37011719	0.14746094	0.022460938	0	0	0	0	0	0	0	0	0	0.93359375	0.06640625	0.029541016	-0.021484375	-0.006347656	-0.001464844	0	44330	0	0	0
27	40216	40216	Category A	0.39599609	-0.75585938	-0.34790039	-0.15014648	0.31958008	0.41088867	-22.72	0	11/3/2018	11	3	2018	6:26:26	23186	0.3	6	26	26	0	0.059326172	3.4434082	0.39306641	-0.76123047	-0.37036133	0.14208984	0.023193359	0	0	0	0	0	0	0	0	0	0.93334961	0.066650391	0.030761719	0.002685547	0.005371094	0.022460938	0	44330	0	0	0
28	40217	40217	Category A	0.39599609	-0.76782227	-0.38378906	-0.15380859	0.32373047	0.41162109	-22.97	0	11/3/2018	11	3	2018	6:26:26	23186	0.4	6	26	26	0	0.059326172	3.4434082	0.39306641	-0.76147461	-0.37011719	0.47021484	0.014892578	0	0	0	0	0	0	0	0	0	0.93359375	0.06640625	0.022460938	0.002685547	-0.006103516	-0.013427734	0	44330	0	0	0
29	40218	40218	Category A	0.40795898	-0.76782227	-0.39599609	-0.15551758	0.32373047	0.40966797	-23.22	0	11/3/2018	11	3	2018	6:26:26	23186	0.5	6	26	26	0	0.059326172	3.4434082	0.39306641	-0.76171875	-0.37036133	0.42529297	0.030029297	0	0	0	0	0	0	0	0	0	0.93383789	0.066162109	0.046142578	0.014648438	-0.005859375	-0.025390625	0	44330	0	0	0
30	40219	40219	Category A	0.39599609	-0.75585938	-0.39599609	-0.15722656	0.32446289	0.40893555	-23.1	0	11/3/2018	11	3	2018	6:26:26	23186	0.6	6	26	26	0	0.059326172	3.4434082	0.39306641	-0.76196289	-0.37084961	0.52490234	0.025878906	0	0	0	0	0	0	0	0	0	0.93408203	0.065917969	0.033935547	0.002685547	0.006103516	-0.024902344	0	44330	0	0	0
31	40220	40220	Category A	0.35986328	-0.77978516	-0.37182617	-0.15820313	0.32543945	0.40966797	-23.22	0	11/3/2018	11	3	2018	6:26:26	23186	0.7	6	26	26	0	0.059326172	3.4434082	0.39331055	-0.76220703	-0.37084961	0.75976563	0.037597656	0	0	0	0	0	0	0	0	0	0.93457031	0.065429688	0.051513672	-0.033447266	-0.017333984	-0.000732422	0	44330	0	0	0
32	40221	40221	Category A	0.40795898	-0.75585938	-0.34790039	-0.15478516	0.3203125	0.40478516	-23.34	0	11/3/2018	11	3	2018	6:26:26	23186	0.8	6	26	26	0	0.059326172	3.4434082	0.39331055	-0.76220703	-0.37133789	0.88208008	0.028320313	0	0	0	0	0	0	0	0	0	0.93481445	0.065185547	0.044433594	0.014404297	0.006347656	0.0234375	0	44330	0	0	0
33	40222	40222	Category A	0.38378906	-0.74389648	-0.35986328	-0.15307617	0.32202148	0.40991211	-23.34	0	11/3/2018	11	3	2018	6:26:26	23186	0.9	6	26	26	0	0.059326172	3.4434082	0.39331055	-0.76220703	-0.37158203	0.6940918	0.023925781	0	0	0	0	0	0	0	0	0	0.93481445	0.065185547	0.040039063	-0.009521484	0.018310547	0.01171875	0	44330	0	0	0
34	40223	40223	Category A	0.39599609	-0.77978516	-0.34790039	-0.1574707	0.32373047	0.40893555	-23.22	0	11/3/2018	11	3	2018	6:26:27	23187	0	6	26	27	0	0.059326172	3.4434082	0.39306641	-0.76220703	-0.37182617	0.70507813	0.029785156	0	0	0	0	0	0	0	0	0	0.93481445	0.065185547	0.044189453	0.002685547	-0.017333984	0.023925781	0	44330	0	0	0
35	40224	40224	Category A	0.40795898	-0.77978516	-0.37182617	-0.15917969	0.32519531	0.40087891	-22.97	0	11/3/2018	11	3	2018	6:26:27	23187	0.1	6	26	27	0	0.059326172	3.4434082	0.39355469	-0.76269531	-0.37207031	0.78369141	0.021972656	0	0	0	0	0	0	0	0	0	0.93554688	0.064453125	0.031494141	0.014160156	-0.016845703	0.000244141	0	44330	0	0	0
36	40225	40225	Category A	0.40795898	-0.76782227	-0.32397461	-0.16162109	0.32470703	0.40673828	-22.85	0	11/3/2018	11	3	2018	6:26:27	23187	0.2	6	26	27	0	0.059326172	3.4434082	0.39331055	-0.76318359	-0.37207031	0.66577148	0.050537109	0	0	0	0	0	0	0	0	0	0.93579102	0.064208984	0.067382813	0.014404297	-0.004394531	0.048095703	0	44330	0	0	0
37	40226	40226	Category A	0.39599609	-0.77978516	-0.35986328	-0.16601563	0.32495117	0.41259766	-22.97	0	11/3/2018	11	3	2018	6:26:27	23187	0.3	6	26	27	0	0.059326172	3.4434082	0.39257813	-0.76293945	-0.37255859	0.41455078	0.021240234	0	0	0	0	0	0	0	0	0	0.93554688	0.064453125	0.032714844	0.003173828	-0.016601563	0.012695313	0	44330	0	0	0
38	40227	40227	Category A	0.39599609	-0.76782227	-0.34790039	-0.15380859	0.32299805	0.40795898	-23.09	0	11/3/2018	11	3	2018	6:26:27	23187	0.4	6	26	27	0	0.059326172	3.4434082	0.39233398	-0.76269531	-0.37255859	0.14355469	0.025390625	0	0	0	0	0	0	0	0	0	0.93530273	0.064697266	0.032958984	0.003417969	-0.004882813	0.024658203	0	44330	0	0	0
39	40228	40228	Category A	0.38378906	-0.77978516	-0.37182617	-0.15893555	0.32275391	0.40576172	-23.09	0	11/3/2018	11	3	2018	6:26:27	23187	0.5	6	26	27	0	0.059326172	3.4434082	0.39282227	-0.76293945	-0.37231445	0.089599609	0.019042969	0	0	0	0	0	0	0	0	0	0.93554688	0.064453125	0.026367188	-0.009033203	-0.016601563	0.000488281	0	44330	0	0	0
40	40229	40229	Category A	0.37182617	-0.77978516	-0.38378906	-0.15551758	0.3203125	0.41088867	-22.97	0	11/3/2018	11	3	2018	6:26:27	23187	0.6	6	26	27	0	0.059326172	3.4434082	0.39282227	-0.76342773	-0.37207031	0.15039063	0.028808594	0	0	0	0	0	0	0	0	0	0.93579102	0.064208984	0.048828125	-0.020996094	-0.016113281	-0.011474609	0	44330	0	0	0
41	40230	40230	Category A	0.38378906	-0.76782227	-0.37182617	-0.15112305	0.3190918	0.40673828	-22.85	0	11/3/2018	11	3	2018	6:26:27	23187	0.7	6	26	27	0	0.059326172	3.4434082	0.39306641	-0.76342773	-0.37207031	0.28613281	0.010253906	0	0	0	0	0	0	0	0	0	0.93579102	0.064208984	0.014160156	-0.009277344	-0.004150391	0.000244141	0	44330	0	0	0
42	40231	40231	Category A	0.37182617	-0.75585938	-0.37182617	-0.15893555	0.32348633	0.4074707	-22.72	0	11/3/2018	11	3	2018	6:26:27	23187	0.8	6	26	27	0	0.059326172	3.4434082	0.39331055	-0.76342773	-0.37231445	0.35302734	0.022949219	0	0	0	0	0	0	0	0	0	0.9362793	0.063720703	0.030029297	-0.021484375	0.007568359	0.000488281	0	44330	0	0	0
43	40232	40232	Category A	0.40795898	-0.75585938	-0.34790039	-0.16430664	0.32592773	0.40869141	-22.72	0	11/3/2018	11	3	2018	6:26:27	23187	0.9	6	26	27	0	0.059326172	3.4434082	0.39331055	-0.76391602	-0.37280273	0.43847656	0.029785156	0	0	0	0	0	0	0	0	0	0.93652344	0.063476563	0.047363281	0.014404297	0.008056641	0.024902344	0	44330	0	0	0
44	40233	40233	Category A	0.39599609	-0.75585938	-0.38378906	-0.15551758	0.32568359	0.40576172	-22.72	0	11/3/2018	11	3	2018	6:26:28	23188	0	6	26	28	0	0.059326172	3.4434082	0.39331055	-0.76391602	-0.37304688	0.55175781	0.013427734	0	0	0	0	0	0	0	0	0	0.93676758	0.063232422	0.021240234	0.002441406	0.008056641	-0.010498047	0	44330	0	0	0
45	40234	40234	Category A	0.39599609	-0.77978516	-0.38378906	-0.15917969	0.32714844	0.40380859	-22.6	0	11/3/2018	11	3	2018	6:26:28	23188	0.1	6	26	28	0	0.059326172	3.4434082	0.39379883	-0.76391602	-0.37329102	0.68579102	0.018798828	0	0	0	0	0	0	0	0	0	0.93701172	0.062988281	0.028320313	0.001953125	-0.015625	-0.010253906	0	44330	0	0	0
46	40235	40235	Category A	0.39599609	-0.77978516	-0.37182617	-0.1574707	0.3203125	0.40893555	-22.97	0	11/3/2018	11	3	2018	6:26:28	23188	0.2	6	26	28	0	0.059326172	3.4434082	0.39379883	-0.76342773	-0.37329102	0.68115234	0.016113281	0	0	0	0	0	0	0	0	0	0.93676758	0.063232422	0.01953125	0.001953125	-0.016113281	0.001464844	0	44330	0	0	0
47	40236	40236	Category A	0.40795898	-0.76782227	-0.37182617	-0.15478516	0.32202148	0.40795898	-23.09	0	11/3/2018	11	3	2018	6:26:28	23188	0.3	6	26	28	0	0.059326172	3.4434082	0.39404297	-0.76367188	-0.37304688	0.77587891	0.014160156	0	0	0	0	0	0	0	0	0	0.93701172	0.062988281	0.019042969	0.013671875	-0.00390625	0.001220703	0	44330	0	0	0
48	40237	40237	Category A	0.38378906	-0.74389648	-0.35986328	-0.15527344	0.31958008	0.40454102	-23.34	0	11/3/2018	11	3	2018	6:26:28	23188	0.4	6	26	28	0	0.059326172	3.5384766	0.39404297	-0.76391602	-0.37304688	0.85351563	0.026123047	0	0	0	0	0	0	0	0	0	0.93701172	0.062988281	0.043701172	-0.010253906	0.020019531	0.013183594	0	44330	0	0	0
49	40238	40238	Category A	0.37182617	-0.75585938	-0.37182617	-0.15454102	0.31860352	0.41162109	-23.71	0	11/3/2018	11	3	2018	6:26:28	23188	0.5	6	26	28	0	0.059326172	3.5384766	0.39404297	-0.76391602	-0.37304688	0.78686523	0.023681641	0	0	0	0	0	0	0	0	0	0.93701172	0.062988281	0.031738281	-0.022216797	0.008056641	0.001220703	0	44330	0	0	0
50	40239	40239	Category A	0.38378906	-0.76782227	-0.40795898	-0.16259766	0.32641602	0.40649414	-23.34	0	11/3/2018	11	3	2018	6:26:28	23188	0.6	6	26	28	0	0.059326172	3.5384766	0.39404297	-0.76391602	-0.37304688	0.53930664	0.036376953	0	0	0	0	0	0	0	0	0	0.93701172	0.062988281	0.048828125	-0.010253906	-0.003662109	-0.034667969	0	44330	0	0	0
51	40240	40240	Category A	0.40795898	-0.76782227	-0.37182617	-0.16162109	0.32739258	0.41088867	-22.97	0	11/3/2018	11	3	2018	6:26:28	23188	0.7	6	26	28	0	0.059326172	3.5384766	0.39379883	-0.76391602	-0.37304688	0.31542969	0.014404297	0	0	0	0	0	0	0	0	0	0.93676758	0.063232422	0.019042969	0.013916016	-0.003662109	0.001220703	0	44330	0	0	0
52	40241	40241	Category A	0.38378906	-0.74389648	-0.34790039	-0.16357422	0.32299805	0.40771484	-22.97	0	11/3/2018	11	3	2018	6:26:28	23188	0.8	6	26	28	0	0.059326172	3.5384766	0.39379883	-0.76391602	-0.37280273	0.15991211	0.033447266	0	0	0	0	0	0	0	0	0	0.93676758	0.063232422	0.054931641	-0.010009766	0.020019531	0.024902344	0	44330	0	0	0
53	40242	40242	Category A	0.39599609	-0.76782227	-0.35986328	-0.16137695	0.32666016	0.40649414	-22.72	0	11/3/2018	11	3	2018	6:26:28	23188	0.9	6	26	28	0	0.059326172	3.5384766	0.39379883	-0.76391602	-0.37231445	0.087402344	0.013183594	0	0	0	0	0	0	0	0	0	0.93676758	0.063232422	0.018310547	0.001953125	-0.003662109	0.012451172	0	44330	0	0	0
54	40243	40243	Category A	0.38378906	-0.77978516	-0.37182617	-0.15625	0.32714844	0.40771484	-22.6	0	11/3/2018	11	3	2018	6:26:29	23189	0	6	26	29	0	0.059326172	3.5384766	0.39379883	-0.76391602	-0.37304688	0.013916016	0.018554688	0	0	0	0	0	0	0	0	0	0.93676758	0.063232422	0.027099609	-0.010009766	-0.015625	0.001220703	0	44330	0	0	0
55	40244	40244	Category A	0.40795898	-0.76782227	-0.38378906	-0.15551758	0.32128906	0.40771484	-23.22	0	11/3/2018	11	3	2018	6:26:29	23189	0.1	6	26	29	0	0.059326172	3.5384766	0.39306641	-0.76367188	-0.37304688	0.017822266	0.018554688	0	0	0	0	0	0	0	0	0	0.93652344	0.063476563	0.029296875	0.014648438	-0.00390625	-0.010498047	0	44330	0	0	0
56	40245	40245	Category A	0.38378906	-0.76782227	-0.38378906	-0.1574707	0.3203125	0.4074707	-23.34	0	11/3/2018	11	3	2018	6:26:29	23189	0.2	6	26	29	0	0.059326172	3.5384766	0.39306641	-0.76318359	-0.37255859	0.042480469	0.015136719	0	0	0	0	0	0	0	0	0	0.93579102	0.064208984	0.024902344	-0.009277344	-0.004394531	-0.010986328	0	44330	0	0	0
57	40246	40246	Category A	0.40795898	-0.75585938	-0.37182617	-0.15283203	0.32275391	0.40771484	-23.34	0	11/3/2018	11	3	2018	6:26:29	23189	0.3	6	26	29	0	0.059326172	3.5384766	0.39282227	-0.76342773	-0.37304688	0.1875	0.016845703	0	0	0	0	0	0	0	0	0	0.9362793	0.063720703	0.024169922	0.014892578	0.007568359	0.001220703	0	44330	0	0	0
58	40247	40247	Category A	0.40795898	-0.75585938	-0.37182617	-0.15844727	0.32299805	0.41064453	-23.83	0	11/3/2018	11	3	2018	6:26:29	23189	0.4	6	26	29	0	0.059326172	3.5384766	0.39282227	-0.76367188	-0.37353516	0.46972656	0.017089844	0	0	0	0	0	0	0	0	0	0.93652344	0.063476563	0.024658203	0.014892578	0.0078125	0.001708984	0	44330	0	0	0
59	40248	40248	Category A	0.39599609	-0.75585938	-0.38378906	-0.15307617	0.32202148	0.40991211	-23.59	0	11/3/2018	11	3	2018	6:26:29	23189	0.5	6	26	29	0	0.059326172	3.5384766	0.39257813	-0.7644043	-0.3737793	0.66455078	0.013427734	0	0	0	0	0	0	0	0	0	0.93701172	0.062988281	0.021972656	0.003173828	0.008544922	-0.009765625	0	44330	0	0	0
60	40249	40249	Category A	0.43188477	-0.75585938	-0.38378906	-0.1574707	0.31933594	0.40771484	-23.46	0	11/3/2018	11	3	2018	6:26:29	23189	0.6	6	26	29	0	0.059326172	3.5384766	0.39282227	-0.76489258	-0.3737793	0.65527344	0.041259766	0	0	0	0	0	0	0	0	0	0.93774414	0.062255859	0.058105469	0.038818359	0.009033203	-0.009765625	0	44330	0	0	0
61	40250	40250	Category A	0.39599609	-0.77978516	-0.38378906	-0.15649414	0.32055664	0.40893555	-23.46	0	11/3/2018	11	3	2018	6:26:29	23189	0.7	6	26	29	0	0.059326172	3.5384766	0.39282227	-0.76489258	-0.37353516	0.58325195	0.018066406	0	0	0	0	0	0	0	0	0	0.9375	0.0625	0.027832031	0.002929688	-0.014648438	-0.010009766	0	44330	0	0	0
62	40251	40251	Category A	0.39599609	-0.76782227	-0.39599609	-0.15478516	0.32470703	0.40991211	-22.97	0	11/3/2018	11	3	2018	6:26:29	23189	0.8	6	26	29	0	0.059326172	3.5384766	0.39331055	-0.765625	-0.37402344	0.50415039	0.021972656	0	0	0	0	0	0	0	0	0	0.93847656	0.061523438	0.026367188	0.002441406	-0.001953125	-0.021728516	0	44330	0	0	0
63	40252	40252	Category A	0.40795898	-0.75585938	-0.37182617	-0.1550293	0.32299805	0.40771484	-22.97	0	11/3/2018	11	3	2018	6:26:29	23189	0.9	6	26	29	0	0.059326172	3.5384766	0.39331055	-0.76586914	-0.37402344	0.35839844	0.017578125	0	0	0	0	0	0	0	0	0	0.9387207	0.061279297	0.026855469	0.014404297	0.010009766	0.002197266	0	44330	0	0	0
64	40253	40253	Category A	0.39599609	-0.74389648	-0.35986328	-0.15844727	0.32202148	0.40673828	-22.72	0	11/3/2018	11	3	2018	6:26:30	23190	0	6	26	30	0	0.059326172	3.5384766	0.39379883	-0.76586914	-0.37402344	0.044921875	0.026367188	0	0	0	0	0	0	0	0	0	0.93896484	0.061035156	0.038574219	0.001953125	0.021972656	0.014160156	0	44330	0	0	0
65	40254	40254	Category A	0.39599609	-0.77978516	-0.39599609	-0.1574707	0.32910156	0.4050293	-22.85	0	11/3/2018	11	3	2018	6:26:30	23190	0.1	6	26	30	0	0.059326172	3.5384766	0.39404297	-0.76586914	-0.37426758	0.12695313	0.025634766	0	0	0	0	0	0	0	0	0	0.93920898	0.060791016	0.037109375	0.001708984	-0.013671875	-0.021484375	0	44330	0	0	0
66	40255	40255	Category A	0.39599609	-0.76782227	-0.38378906	-0.16088867	0.3203125	0.40869141	-23.22	0	11/3/2018	11	3	2018	6:26:30	23190	0.2	6	26	30	0	0.059326172	3.5384766	0.39404297	-0.76586914	-0.37451172	0.22241211	0.009277344	0	0	0	0	0	0	0	0	0	0.93945313	0.060546875	0.012451172	0.001708984	-0.001708984	-0.009033203	0	44330	0	0	0
67	40256	40256	Category A	0.37182617	-0.75585938	-0.35986328	-0.15478516	0.3203125	0.40893555	-23.09	0	11/3/2018	11	3	2018	6:26:30	23190	0.3	6	26	30	0	0.059326172	3.5384766	0.39453125	-0.76586914	-0.37426758	0.38427734	0.028808594	0	0	0	0	0	0	0	0	0	0.93945313	0.060546875	0.047363281	-0.022705078	0.010009766	0.014404297	0	44330	0	0	0
68	40257	40257	Category A	0.38378906	-0.77978516	-0.39599609	-0.16455078	0.32666016	0.40966797	-23.09	0	11/3/2018	11	3	2018	6:26:30	23190	0.4	6	26	30	0	0.059326172	3.5384766	0.39453125	-0.76611328	-0.37451172	0.56494141	0.02734375	0	0	0	0	0	0	0	0	0	0.93945313	0.060546875	0.045654297	-0.010742188	-0.013427734	-0.021240234	0	44330	0	0	0
69	40258	40258	Category A	0.37182617	-0.76782227	-0.38378906	-0.1574707	0.32543945	0.40576172	-22.72	0	11/3/2018	11	3	2018	6:26:30	23190	0.5	6	26	30	0	0.059326172	3.5384766	0.39453125	-0.76586914	-0.37402344	0.73852539	0.024658203	0	0	0	0	0	0	0	0	0	0.93920898	0.060791016	0.034179688	-0.022705078	-0.001708984	-0.009521484	0	44330	0	0	0
70	40259	40259	Category A	0.39599609	-0.77978516	-0.38378906	-0.15478516	0.32104492	0.40673828	-22.35	0	11/3/2018	11	3	2018	6:26:30	23190	0.6	6	26	30	0	0.059326172	3.5384766	0.39428711	-0.76586914	-0.37353516	0.90844727	0.017089844	0	0	0	0	0	0	0	0	0	0.93896484	0.061035156	0.025390625	0.001464844	-0.013671875	-0.010009766	0	44330	0	0	0
71	40260	40260	Category A	0.39599609	-0.76782227	-0.40795898	-0.15478516	0.32104492	0.4128418	-22.23	0	11/3/2018	11	3	2018	6:26:30	23190	0.7	6	26	30	0	0.059326172	3.5384766	0.39453125	-0.76611328	-0.37329102	1.1252441	0.034423828	0	0	0	0	0	0	0	0	0	0.93920898	0.060791016	0.037353516	0.001220703	-0.001464844	-0.034423828	0	44330	0	0	0
72	40261	40261	Category A	0.38378906	-0.77978516	-0.39599609	-0.15649414	0.3269043	0.4050293	-22.11	0	11/3/2018	11	3	2018	6:26:30	23190	0.8	6	26	30	0	0.059326172	3.5384766	0.39453125	-0.76611328	-0.37304688	1.1540527	0.028564453	0	0	0	0	0	0	0	0	0	0.93920898	0.060791016	0.047119141	-0.010742188	-0.013427734	-0.022705078	0	44330	0	0	0
73	40262	40262	Category A	0.37182617	-0.76782227	-0.39599609	-0.15820313	0.32373047	0.40649414	-22.35	0	11/3/2018	11	3	2018	6:26:30	23190	0.9	6	26	30	0	0.059326172	3.5384766	0.39428711	-0.76635742	-0.37329102	0.84887695	0.031982422	0	0	0	0	0	0	0	0	0	0.93920898	0.060791016	0.046386719	-0.022460938	-0.001220703	-0.022460938	0	44330	0	0	0
74	40263	40263	Category A	0.40795898	-0.76782227	-0.38378906	-0.1574707	0.3203125	0.40893555	-22.6	0	11/3/2018	11	3	2018	6:26:31	23191	0	6	26	31	0	0.059326172	3.5384766	0.39453125	-0.76660156	-0.37329102	0.58422852	0.016845703	0	0	0	0	0	0	0	0	0	0.93969727	0.060302734	0.024658203	0.013183594	-0.000976563	-0.010253906	0	44330	0	0	0
75	40264	40264	Category A	0.37182617	-0.76782227	-0.34790039	-0.16455078	0.32470703	0.40673828	-22.85	0	11/3/2018	11	3	2018	6:26:31	23191	0.1	6	26	31	0	0.059326172	3.5384766	0.39453125	-0.76660156	-0.3737793	0.44555664	0.034423828	0	0	0	0	0	0	0	0	0	0.93969727	0.060302734	0.049560547	-0.022705078	-0.000976563	0.025878906	0	44330	0	0	0
76	40265	40265	Category A	0.37182617	-0.75585938	-0.37182617	-0.16186523	0.32543945	0.4050293	-23.1	0	11/3/2018	11	3	2018	6:26:31	23191	0.2	6	26	31	0	0.059326172	3.5384766	0.39404297	-0.76660156	-0.3737793	0.15991211	0.024658203	0	0	0	0	0	0	0	0	0	0.93945313	0.060546875	0.034912109	-0.022216797	0.010742188	0.001953125	0	44330	0	0	0
77	40266	40266	Category A	0.38378906	-0.75585938	-0.35986328	-0.1550293	0.32299805	0.40576172	-23.1	0	11/3/2018	11	3	2018	6:26:31	23191	0.3	6	26	31	0	0.059326172	3.5384766	0.39355469	-0.76660156	-0.37451172	0.18261719	0.020507813	0	0	0	0	0	0	0	0	0	0.93945313	0.060546875	0.03515625	-0.009765625	0.010742188	0.014648438	0	44330	0	0	0
78	40267	40267	Category A	0.41992188	-0.76782227	-0.38378906	-0.15136719	0.32080078	0.40991211	-23.1	0	11/3/2018	11	3	2018	6:26:31	23191	0.4	6	26	31	0	0.059326172	3.5384766	0.39331055	-0.76660156	-0.37426758	0.42651367	0.027832031	0	0	0	0	0	0	0	0	0	0.93945313	0.060546875	0.036865234	0.026367188	-0.000976563	-0.009277344	0	44330	0	0	0
79	40268	40268	Category A	0.38378906	-0.75585938	-0.37182617	-0.15649414	0.32104492	0.40771484	-22.97	0	11/3/2018	11	3	2018	6:26:31	23191	0.5	6	26	31	0	0.059326172	3.5384766	0.39306641	-0.76635742	-0.37451172	0.46704102	0.014404297	0	0	0	0	0	0	0	0	0	0.93920898	0.060791016	0.022705078	-0.009277344	0.010498047	0.002685547	0	44330	0	0	0
80	40269	40269	Category A	0.39599609	-0.75585938	-0.35986328	-0.15771484	0.32373047	0.4074707	-22.85	0	11/3/2018	11	3	2018	6:26:31	23191	0.6	6	26	31	0	0.059326172	3.5384766	0.39282227	-0.76611328	-0.37451172	0.56933594	0.018310547	0	0	0	0	0	0	0	0	0	0.93920898	0.060791016	0.028076172	0.002929688	0.010253906	0.014648438	0	44330	0	0	0
81	40270	40270	Category A	0.40795898	-0.76782227	-0.38378906	-0.16259766	0.32373047	0.41186523	-22.85	0	11/3/2018	11	3	2018	6:26:31	23191	0.7	6	26	31	0	0.059326172	3.5384766	0.39331055	-0.76586914	-0.37451172	0.73193359	0.017333984	0	0	0	0	0	0	0	0	0	0.93896484	0.061035156	0.025390625	0.014404297	-0.001708984	-0.009033203	0	44330	0	0	0
82	40271	40271	Category A	0.40795898	-0.76782227	-0.38378906	-0.15991211	0.32128906	0.41259766	-22.72	0	11/3/2018	11	3	2018	6:26:31	23191	0.8	6	26	31	0	0.059326172	3.5384766	0.39331055	-0.76611328	-0.37402344	0.66088867	0.017333984	0	0	0	0	0	0	0	0	0	0.93896484	0.061035156	0.025634766	0.014404297	-0.001464844	-0.009521484	0	44330	0	0	0
83	40272	40272	Category A	0.38378906	-0.76782227	-0.39599609	-0.1574707	0.32714844	0.40405273	-22.6	0	11/3/2018	11	3	2018	6:26:31	23191	0.9	6	26	31	0	0.059326172	3.5384766	0.39306641	-0.76611328	-0.37402344	0.47705078	0.023681641	0	0	0	0	0	0	0	0	0	0.93896484	0.061035156	0.032470703	-0.009277344	-0.001464844	-0.021728516	0	44330	0	0	0
84	40273	40273	Category A	0.40795898	-0.75585938	-0.37182617	-0.15893555	0.32470703	0.40991211	-22.6	0	11/3/2018	11	3	2018	6:26:32	23192	0	6	26	32	0	0.059326172	3.5384766	0.39282227	-0.76611328	-0.37426758	0.36962891	0.018310547	0	0	0	0	0	0	0	0	0	0.93896484	0.061035156	0.027832031	0.014892578	0.010253906	0.002441406	0	44330	0	0	0
85	40274	40274	Category A	0.39599609	-0.74389648	-0.35986328	-0.16455078	0.32299805	0.40966797	-22.47	0	11/3/2018	11	3	2018	6:26:32	23192	0.1	6	26	32	0	0.059326172	3.5384766	0.39282227	-0.76611328	-0.37402344	0.29663086	0.026611328	0	0	0	0	0	0	0	0	0	0.93896484	0.061035156	0.039550781	0.002929688	0.022216797	0.014160156	0	44330	0	0	0
86	40275	40275	Category A	0.39599609	-0.76782227	-0.37182617	-0.16601563	0.3125	0.40625	-22.47	0	11/3/2018	11	3	2018	6:26:32	23192	0.2	6	26	32	0	0.059326172	3.4933594	0.39282227	-0.76611328	-0.37402344	0.063476563	0.00390625	0	0	0	0	0	0	0	0	0	0.9387207	0.061279297	0.006835938	0.002929688	-0.001464844	0.002197266	0	44330	0	0	0
87	40276	40276	Category A	0.40795898	-0.77978516	-0.35986328	-0.1574707	0.32543945	0.40698242	-22.47	0	11/3/2018	11	3	2018	6:26:32	23192	0.3	6	26	32	0	0.059326172	3.4933594	0.39282227	-0.76611328	-0.37402344	0.045898438	0.024658203	0	0	0	0	0	0	0	0	0	0.9387207	0.061279297	0.042724609	0.014892578	-0.013427734	0.014160156	0	44330	0	0	0
88	40277	40277	Category A	0.38378906	-0.75585938	-0.37182617	-0.16357422	0.32373047	0.40966797	-22.35	0	11/3/2018	11	3	2018	6:26:32	23192	0.4	6	26	32	0	0.059326172	3.4933594	0.39257813	-0.76586914	-0.37426758	0.066162109	0.013671875	0	0	0	0	0	0	0	0	0	0.9387207	0.061279297	0.021728516	-0.008789063	0.010009766	0.002441406	0	44330	0	0	0
89	40278	40278	Category A	0.39599609	-0.77978516	-0.35986328	-0.16186523	0.32543945	0.40991211	-22.48	0	11/3/2018	11	3	2018	6:26:32	23192	0.5	6	26	32	0	0.059326172	3.4933594	0.39282227	-0.76611328	-0.37402344	0.009521484	0.019775391	0	0	0	0	0	0	0	0	0	0.93896484	0.061035156	0.030761719	0.002929688	-0.013427734	0.014160156	0	44330	0	0	0
90	40279	40279	Category A	0.38378906	-0.75585938	-0.37182617	-0.15478516	0.32470703	0.40991211	-22.6	0	11/3/2018	11	3	2018	6:26:32	23192	0.6	6	26	32	0	0.059326172	3.4933594	0.39282227	-0.76611328	-0.37402344	0.029052734	0.014160156	0	0	0	0	0	0	0	0	0	0.93896484	0.061035156	0.021972656	-0.009033203	0.010253906	0.002197266	0	44330	0	0	0
91	40280	40280	Category A	0.39599609	-0.75585938	-0.34790039	-0.1574707	0.32739258	0.40893555	-22.72	0	11/3/2018	11	3	2018	6:26:32	23192	0.7	6	26	32	0	0.059326172	3.4933594	0.39331055	-0.76586914	-0.37329102	0.053710938	0.02734375	0	0	0	0	0	0	0	0	0	0.93847656	0.061523438	0.038085938	0.002441406	0.010009766	0.025390625	0	44330	0	0	0
92	40281	40281	Category A	0.39599609	-0.76782227	-0.37182617	-0.15820313	0.32226563	0.40991211	-22.72	0	11/3/2018	11	3	2018	6:26:32	23192	0.8	6	26	32	0	0.059326172	3.4933594	0.39282227	-0.76586914	-0.37353516	0.062011719	0.003662109	0	0	0	0	0	0	0	0	0	0.93847656	0.061523438	0.006347656	0.002929688	-0.001708984	0.001708984	0	44330	0	0	0
93	40282	40282	Category A	0.40795898	-0.75585938	-0.39599609	-0.1574707	0.32519531	0.40185547	-22.6	0	11/3/2018	11	3	2018	6:26:32	23192	0.9	6	26	32	0	0.059326172	3.4933594	0.39306641	-0.76660156	-0.37402344	0.013916016	0.028320313	0	0	0	0	0	0	0	0	0	0.93920898	0.060791016	0.047119141	0.014648438	0.010742188	-0.021728516	0	44330	0	0	0
94	40283	40283	Category A	0.37182617	-0.75585938	-0.37182617	-0.16015625	0.32177734	0.40771484	-22.47	0	11/3/2018	11	3	2018	6:26:33	23193	0	6	26	33	0	0.059326172	3.4933594	0.39282227	-0.76635742	-0.37451172	0.024414063	0.023681641	0	0	0	0	0	0	0	0	0	0.93920898	0.060791016	0.034423828	-0.020996094	0.010498047	0.002685547	0	44330	0	0	0
95	40284	40284	Category A	0.39599609	-0.74389648	-0.34790039	-0.15917969	0.32519531	0.40478516	-22.35	0	11/3/2018	11	3	2018	6:26:33	23193	0.1	6	26	33	0	0.059326172	3.4933594	0.39306641	-0.76611328	-0.37451172	0.17822266	0.034912109	0	0	0	0	0	0	0	0	0	0.93920898	0.060791016	0.052001953	0.002685547	0.022216797	0.026611328	0	44330	0	0	0
96	40285	40285	Category A	0.40795898	-0.77978516	-0.40795898	-0.15820313	0.32373047	0.40649414	-22.35	0	11/3/2018	11	3	2018	6:26:33	23193	0.2	6	26	33	0	0.059326172	3.4933594	0.39257813	-0.76611328	-0.37426758	0.24414063	0.0390625	0	0	0	0	0	0	0	0	0	0.9387207	0.061279297	0.062255859	0.015136719	-0.013427734	-0.033447266	0	44330	0	0	0
97	40286	40286	Category A	0.40795898	-0.76782227	-0.39599609	-0.15625	0.32470703	0.41088867	-22.48	0	11/3/2018	11	3	2018	6:26:33	23193	0.3	6	26	33	0	0.059326172	3.4933594	0.39306641	-0.76586914	-0.37451172	0.14916992	0.026123047	0	0	0	0	0	0	0	0	0	0.9387207	0.061279297	0.038085938	0.014892578	-0.001708984	-0.021240234	0	44330	0	0	0
98	40287	40287	Category A	0.38378906	-0.80395508	-0.38378906	-0.15722656	0.32055664	0.40966797	-22.35	0	11/3/2018	11	3	2018	6:26:33	23193	0.4	6	26	33	0	0.059326172	3.4933594	0.39257813	-0.76586914	-0.37451172	0.025390625	0.040039063	0	0	0	0	0	0	0	0	0	0.9387207	0.061279297	0.055908203	-0.008789063	-0.037841797	-0.009033203	0	44330	0	0	0
99	40288	40288	Category A	0.40795898	-0.77978516	-0.38378906	-0.15161133	0.32055664	0.41186523	-22.48	0	11/3/2018	11	3	2018	6:26:33	23193	0.5	6	26	33	0	0.059326172	3.4933594	0.39257813	-0.76586914	-0.37451172	0.11352539	0.022460938	0	0	0	0	0	0	0	0	0	0.9387207	0.061279297	0.038085938	0.015136719	-0.013671875	-0.009033203	0	44330	0	0	0
100	40289	40289	Category A	0.40795898	-0.75585938	-0.35986328	-0.16186523	0.32373047	0.40893555	-22.6	0	11/3/2018	11	3	2018	6:26:33	23193	0.6	6	26	33	0	0.059326172	3.4933594	0.39208984	-0.76611328	-0.37402344	0.2421875	0.0234375	0	0	0	0	0	0	0	0	0	0.93847656	0.061523438	0.040283203	0.015625	0.010253906	0.014160156	0	44330	0	0	0
101	40290	40290	Category A	0.40795898	-0.79199219	-0.39599609	-0.16186523	0.32543945	0.40893555	-22.35	0	11/3/2018	11	3	2018	6:26:33	23193	0.7	6	26	33	0	0.059326172	3.4933594	0.3918457	-0.76635742	-0.3737793	0.54833984	0.037109375	0	0	0	0	0	0	0	0	0	0.93847656	0.061523438	0.063476563	0.015869141	-0.025390625	-0.021972656	0	44330	0	0	0
102	40291	40291	Category A	0.40795898	-0.77978516	-0.38378906	-0.15991211	0.32202148	0.41064453	-22.47	0	11/3/2018	11	3	2018	6:26:33	23193	0.8	6	26	33	0	0.059326172	3.4933594	0.3918457	-0.76635742	-0.3737793	0.71533203	0.022949219	0	0	0	0	0	0	0	0	0	0.93847656	0.061523438	0.039306641	0.015869141	-0.013183594	-0.009765625	0	44330	0	0	0
103	40292	40292	Category A	0.38378906	-0.75585938	-0.39599609	-0.15014648	0.31958008	0.41088867	-22.6	0	11/3/2018	11	3	2018	6:26:33	23193	0.9	6	26	33	0	0.059326172	3.4933594	0.39135742	-0.76611328	-0.37353516	0.66162109	0.025634766	0	0	0	0	0	0	0	0	0	0.93798828	0.062011719	0.040527344	-0.007568359	0.010253906	-0.022216797	0	44330	0	0	0
104	40293	40293	Category A	0.40795898	-0.76782227	-0.38378906	-0.15185547	0.32104492	0.40991211	-22.72	0	11/3/2018	11	3	2018	6:26:34	23194	0	6	26	34	0	0.059326172	3.4933594	0.39111328	-0.76611328	-0.37353516	0.71655273	0.01953125	0	0	0	0	0	0	0	0	0	0.93798828	0.062011719	0.028076172	0.016601563	-0.001464844	-0.010009766	0	44330	0	0	0
105	40294	40294	Category A	0.39599609	-0.77978516	-0.37182617	-0.15576172	0.32299805	0.40991211	-22.97	0	11/3/2018	11	3	2018	6:26:34	23194	0.1	6	26	34	0	0.059326172	3.4933594	0.39111328	-0.76611328	-0.37329102	0.94287109	0.014404297	0	0	0	0	0	0	0	0	0	0.93774414	0.062255859	0.020019531	0.004638672	-0.013427734	0.001464844	0	44330	0	0	0
106	40295	40295	Category A	0.39599609	-0.76782227	-0.34790039	-0.16088867	0.32104492	0.40966797	-23.1	0	11/3/2018	11	3	2018	6:26:34	23194	0.2	6	26	34	0	0.059326172	3.4933594	0.39111328	-0.76586914	-0.37304688	1.1567383	0.025634766	0	0	0	0	0	0	0	0	0	0.9375	0.0625	0.031738281	0.004638672	-0.001708984	0.025146484	0	44330	0	0	0
107	40296	40296	Category A	0.39599609	-0.76782227	-0.35986328	-0.15893555	0.32983398	0.41015625	-22.97	0	11/3/2018	11	3	2018	6:26:34	23194	0.3	6	26	34	0	0.059326172	3.4933594	0.39086914	-0.76586914	-0.37255859	1.1611328	0.013671875	0	0	0	0	0	0	0	0	0	0.93725586	0.062744141	0.01953125	0.004882813	-0.001708984	0.012695313	0	44330	0	0	0
108	40297	40297	Category A	0.39599609	-0.75585938	-0.34790039	-0.15551758	0.3269043	0.4050293	-22.97	0	11/3/2018	11	3	2018	6:26:34	23194	0.4	6	26	34	0	0.059326172	3.4933594	0.39086914	-0.76586914	-0.37304688	1.0412598	0.02734375	0	0	0	0	0	0	0	0	0	0.93725586	0.062744141	0.040039063	0.004882813	0.010009766	0.025146484	0	44330	0	0	0
109	40298	40298	Category A	0.39599609	-0.75585938	-0.35986328	-0.1574707	0.3203125	0.40893555	-22.97	0	11/3/2018	11	3	2018	6:26:34	23194	0.5	6	26	34	0	0.059326172	3.4933594	0.39086914	-0.76513672	-0.37255859	1.0256348	0.016357422	0	0	0	0	0	0	0	0	0	0.93652344	0.063476563	0.026855469	0.004882813	0.009277344	0.012695313	0	44330	0	0	0
110	40299	40299	Category A	0.40795898	-0.79199219	-0.38378906	-0.15649414	0.31933594	0.40966797	-22.85	0	11/3/2018	11	3	2018	6:26:34	23194	0.6	6	26	34	0	0.059326172	3.4933594	0.39086914	-0.76513672	-0.37231445	0.86450195	0.033447266	0	0	0	0	0	0	0	0	0	0.93652344	0.063476563	0.0546875	0.016845703	-0.026611328	-0.011230469	0	44330	0	0	0
111	40300	40300	Category A	0.37182617	-0.77978516	-0.3359375	-0.15136719	0.32080078	0.40893555	-22.97	0	11/3/2018	11	3	2018	6:26:34	23194	0.7	6	26	34	0	0.059326172	3.4933594	0.39086914	-0.76513672	-0.37207031	0.54125977	0.043457031	0	0	0	0	0	0	0	0	0	0.93652344	0.063476563	0.069824219	-0.019042969	-0.014404297	0.036132813	0	44330	0	0	0
112	40301	40301	Category A	0.38378906	-0.76782227	-0.37182617	-0.15209961	0.32177734	0.40893555	-22.85	0	11/3/2018	11	3	2018	6:26:34	23194	0.8	6	26	34	0	0.059326172	3.4933594	0.390625	-0.76513672	-0.37182617	0.37084961	0.007324219	0	0	0	0	0	0	0	0	0	0.93603516	0.063964844	0.009521484	-0.006835938	-0.002441406	0	0	44330	0	0	0
113	40302	40302	Category A	0.39599609	-0.76782227	-0.37182617	-0.16088867	0.32666016	0.41088867	-22.72	0	11/3/2018	11	3	2018	6:26:34	23194	0.9	6	26	34	0	0.059326172	3.4933594	0.390625	-0.76489258	-0.37158203	0.2565918	0.005859375	0	0	0	0	0	0	0	0	0	0.93579102	0.064208984	0.008056641	0.005126953	-0.002685547	0	0	44330	0	0	0
114	40303	40303	Category A	0.39599609	-0.77978516	-0.37182617	-0.15136719	0.32446289	0.40698242	-22.97	0	11/3/2018	11	3	2018	6:26:35	23195	0	6	26	35	0	0.059326172	3.4933594	0.390625	-0.76464844	-0.37133789	0.086181641	0.015869141	0	0	0	0	0	0	0	0	0	0.93554688	0.064453125	0.020507813	0.005126953	-0.014892578	-0.000244141	0	44330	0	0	0
115	40304	40304	Category A	0.37182617	-0.76782227	-0.37182617	-0.15820313	0.32348633	0.40380859	-23.09	0	11/3/2018	11	3	2018	6:26:35	23195	0.1	6	26	35	0	0.059326172	3.4933594	0.39013672	-0.76464844	-0.37109375	0.14111328	0.018554688	0	0	0	0	0	0	0	0	0	0.93530273	0.064697266	0.022216797	-0.018310547	-0.002929688	-0.000488281	0	44330	0	0	0
116	40305	40305	Category A	0.37182617	-0.76782227	-0.38378906	-0.15673828	0.3203125	0.40771484	-23.22	0	11/3/2018	11	3	2018	6:26:35	23195	0.2	6	26	35	0	0.059326172	3.4933594	0.39038086	-0.76464844	-0.37182617	0.39770508	0.022216797	0	0	0	0	0	0	0	0	0	0.93554688	0.064453125	0.033691406	-0.018554688	-0.002929688	-0.01171875	0	44330	0	0	0
117	40306	40306	Category A	0.38378906	-0.77978516	-0.34790039	-0.1574707	0.32202148	0.40893555	-23.34	0	11/3/2018	11	3	2018	6:26:35	23195	0.3	6	26	35	0	0.059326172	3.4933594	0.39013672	-0.76464844	-0.37207031	0.73046875	0.029296875	0	0	0	0	0	0	0	0	0	0.93554688	0.064453125	0.045898438	-0.006347656	-0.014892578	0.024169922	0	44330	0	0	0
118	40307	40307	Category A	0.37182617	-0.75585938	-0.35986328	-0.15380859	0.32373047	0.40771484	-22.85	0	11/3/2018	11	3	2018	6:26:35	23195	0.4	6	26	35	0	0.059326172	3.4933594	0.390625	-0.76416016	-0.37207031	1.0769043	0.023925781	0	0	0	0	0	0	0	0	0	0.93530273	0.064697266	0.039306641	-0.018798828	0.008300781	0.012207031	0	44330	0	0	0
119	40308	40308	Category A	0.37182617	-0.76782227	-0.38378906	-0.15844727	0.32299805	0.40673828	-22.48	0	11/3/2018	11	3	2018	6:26:35	23195	0.5	6	26	35	0	0.059326172	3.4933594	0.39013672	-0.76391602	-0.37182617	1.1674805	0.021972656	0	0	0	0	0	0	0	0	0	0.93505859	0.064941406	0.033691406	-0.018310547	-0.003662109	-0.01171875	0	44330	0	0	0
120	40309	40309	Category A	0.39599609	-0.75585938	-0.37182617	-0.1574707	0.32104492	0.40161133	-22.35	0	11/3/2018	11	3	2018	6:26:35	23195	0.6	6	26	35	0	0.059326172	3.4933594	0.39013672	-0.76391602	-0.37158203	1.0700684	0.009765625	0	0	0	0	0	0	0	0	0	0.93481445	0.065185547	0.013916016	0.005615234	0.008056641	0	0	44330	0	0	0
121	40310	40310	Category A	0.38378906	-0.77978516	-0.34790039	-0.15869141	0.32617188	0.40185547	-22.23	0	11/3/2018	11	3	2018	6:26:35	23195	0.7	6	26	35	0	0.059326172	3.4933594	0.38989258	-0.76416016	-0.37158203	0.90209961	0.029052734	0	0	0	0	0	0	0	0	0	0.93481445	0.065185547	0.045410156	-0.006103516	-0.015380859	0.023681641	0	44330	0	0	0
122	40311	40311	Category A	0.35986328	-0.76782227	-0.37182617	-0.15576172	0.32299805	0.40478516	-22.6	0	11/3/2018	11	3	2018	6:26:35	23195	0.8	6	26	35	0	0.059326172	3.4933594	0.3894043	-0.76416016	-0.37109375	0.75488281	0.029785156	0	0	0	0	0	0	0	0	0	0.93457031	0.065429688	0.033691406	-0.029541016	-0.003417969	-0.000488281	0	44330	0	0	0
123	40312	40312	Category A	0.39599609	-0.75585938	-0.35986328	-0.15649414	0.32202148	0.40380859	-22.72	0	11/3/2018	11	3	2018	6:26:35	23195	0.9	6	26	35	0	0.059326172	3.4933594	0.38891602	-0.76416016	-0.37060547	0.53613281	0.015136719	0	0	0	0	0	0	0	0	0	0.93408203	0.065917969	0.026123047	0.006835938	0.008300781	0.010742188	0	44330	0	0	0
124	40313	40313	Category A	0.39599609	-0.75585938	-0.37182617	-0.15527344	0.31347656	0.40551758	-22.85	0	11/3/2018	11	3	2018	6:26:36	23196	0	6	26	36	0	0.059326172	3.4434082	0.38891602	-0.76416016	-0.37036133	0.3293457	0.010986328	0	0	0	0	0	0	0	0	0	0.93408203	0.065917969	0.016845703	0.006835938	0.008300781	-0.001464844	0	44330	0	0	0
125	40314	40314	Category A	0.39599609	-0.76782227	-0.37182617	-0.15917969	0.3203125	0.40966797	-23.09	0	11/3/2018	11	3	2018	6:26:36	23196	0.1	6	26	36	0	0.059326172	3.4434082	0.38842773	-0.76464844	-0.37036133	0.2890625	0.008056641	0	0	0	0	0	0	0	0	0	0.93432617	0.065673828	0.01171875	0.007324219	-0.002929688	-0.001220703	0	44330	0	0	0
126	40315	40315	Category A	0.39599609	-0.77978516	-0.38378906	-0.15551758	0.32202148	0.4074707	-23.22	0	11/3/2018	11	3	2018	6:26:36	23196	0.2	6	26	36	0	0.059326172	3.4434082	0.38818359	-0.76464844	-0.37036133	0.17578125	0.021240234	0	0	0	0	0	0	0	0	0	0.93432617	0.065673828	0.035644531	0.007568359	-0.014892578	-0.013183594	0	44330	0	0	0
127	40316	40316	Category A	0.38378906	-0.75585938	-0.38378906	-0.15527344	0.3215332	0.41259766	-23.34	0	11/3/2018	11	3	2018	6:26:36	23196	0.3	6	26	36	0	0.059326172	3.4434082	0.38793945	-0.76464844	-0.37036133	0.063232422	0.016357422	0	0	0	0	0	0	0	0	0	0.93408203	0.065917969	0.026367188	-0.004150391	0.008789063	-0.013183594	0	44330	0	0	0
128	40317	40317	Category A	0.39599609	-0.76782227	-0.34790039	-0.15820313	0.32226563	0.41088867	-22.97	0	11/3/2018	11	3	2018	6:26:36	23196	0.4	6	26	36	0	0.059326172	3.4434082	0.38793945	-0.76464844	-0.37036133	0.25634766	0.024169922	0	0	0	0	0	0	0	0	0	0.93408203	0.065917969	0.033691406	0.0078125	-0.002929688	0.022460938	0	44330	0	0	0
129	40318	40318	Category A	0.38378906	-0.75585938	-0.35986328	-0.1574707	0.32128906	0.40454102	-22.85	0	11/3/2018	11	3	2018	6:26:36	23196	0.5	6	26	36	0	0.059326172	3.4434082	0.38793945	-0.76489258	-0.37060547	0.15209961	0.014648438	0	0	0	0	0	0	0	0	0	0.93432617	0.065673828	0.024169922	-0.004150391	0.009033203	0.010742188	0	44330	0	0	0
130	40319	40319	Category A	0.40795898	-0.74389648	-0.34790039	-0.15869141	0.32617188	0.40283203	-22.73	0	11/3/2018	11	3	2018	6:26:36	23196	0.6	6	26	36	0	0.059326172	3.4434082	0.38769531	-0.76489258	-0.37109375	0.11108398	0.037353516	0	0	0	0	0	0	0	0	0	0.93457031	0.065429688	0.064453125	0.020019531	0.020996094	0.023193359	0	44330	0	0	0
131	40320	40320	Category A	0.38378906	-0.76782227	-0.39599609	-0.15307617	0.32446289	0.40893555	-22.48	0	11/3/2018	11	3	2018	6:26:36	23196	0.7	6	26	36	0	0.059326172	3.4434082	0.38769531	-0.76513672	-0.37084961	0.30639648	0.025390625	0	0	0	0	0	0	0	0	0	0.93457031	0.065429688	0.031494141	-0.00390625	-0.002441406	-0.024902344	0	44330	0	0	0
132	40321	40321	Category A	0.39599609	-0.79199219	-0.39599609	-0.1652832	0.32568359	0.40649414	-22.97	0	11/3/2018	11	3	2018	6:26:36	23196	0.8	6	26	36	0	0.059326172	3.4434082	0.38745117	-0.76513672	-0.37133789	0.56884766	0.037109375	0	0	0	0	0	0	0	0	0	0.93481445	0.065185547	0.059570313	0.008300781	-0.026611328	-0.024414063	0	44330	0	0	0
133	40322	40322	Category A	0.38378906	-0.75585938	-0.38378906	-0.15917969	0.32617188	0.40380859	-22.85	0	11/3/2018	11	3	2018	6:26:36	23196	0.9	6	26	36	0	0.059326172	3.4434082	0.38745117	-0.76489258	-0.37133789	0.90283203	0.015625	0	0	0	0	0	0	0	0	0	0.93457031	0.065429688	0.025146484	-0.003662109	0.009033203	-0.012207031	0	44330	0	0	0
134	40323	40323	Category A	0.39599609	-0.76782227	-0.38378906	-0.16333008	0.32666016	0.40869141	-22.85	0	11/3/2018	11	3	2018	6:26:37	23197	0	6	26	37	0	0.059326172	3.4434082	0.38745117	-0.76464844	-0.37060547	1.1420898	0.015625	0	0	0	0	0	0	0	0	0	0.93408203	0.065917969	0.024414063	0.008300781	-0.002929688	-0.012939453	0	44330	0	0	0
135	40324	40324	Category A	0.37182617	-0.75585938	-0.35986328	-0.16088867	0.32348633	0.40966797	-23.09	0	11/3/2018	11	3	2018	6:26:37	23197	0.1	6	26	37	0	0.059326172	3.4434082	0.38769531	-0.76489258	-0.37084961	1.1162109	0.021240234	0	0	0	0	0	0	0	0	0	0.93432617	0.065673828	0.036132813	-0.015869141	0.009033203	0.010986328	0	44330	0	0	0
136	40325	40325	Category A	0.40795898	-0.75585938	-0.39599609	-0.15673828	0.32446289	0.40795898	-22.85	0	11/3/2018	11	3	2018	6:26:37	23197	0.2	6	26	37	0	0.059326172	3.4434082	0.38769531	-0.76513672	-0.37109375	0.94506836	0.033203125	0	0	0	0	0	0	0	0	0	0.93457031	0.065429688	0.053955078	0.020019531	0.009277344	-0.024658203	0	44330	0	0	0
137	40326	40326	Category A	0.38378906	-0.75585938	-0.37182617	-0.16259766	0.32299805	0.40966797	-22.6	0	11/3/2018	11	3	2018	6:26:37	23197	0.3	6	26	37	0	0.059326172	3.4434082	0.38745117	-0.76513672	-0.37084961	0.73730469	0.010009766	0	0	0	0	0	0	0	0	0	0.93432617	0.065673828	0.013671875	-0.003662109	0.009277344	-0.000732422	0	44330	0	0	0
138	40327	40327	Category A	0.39599609	-0.75585938	-0.37182617	-0.15136719	0.32641602	0.41088867	-22.6	0	11/3/2018	11	3	2018	6:26:37	23197	0.4	6	26	37	0	0.059326172	3.4434082	0.38720703	-0.76489258	-0.37036133	0.44335938	0.012451172	0	0	0	0	0	0	0	0	0	0.93408203	0.065917969	0.019042969	0.008544922	0.009033203	-0.001220703	0	44330	0	0	0
139	40328	40328	Category A	0.37182617	-0.77978516	-0.34790039	-0.15966797	0.32568359	0.40966797	-22.35	0	11/3/2018	11	3	2018	6:26:37	23197	0.5	6	26	37	0	0.059326172	3.4434082	0.38696289	-0.7644043	-0.37011719	0.13720703	0.031005859	0	0	0	0	0	0	0	0	0	0.93334961	0.066650391	0.052734375	-0.015136719	-0.015136719	0.022216797	0	44330	0	0	0
140	40329	40329	Category A	0.39599609	-0.76782227	-0.37182617	-0.1574707	0.32299805	0.40991211	-22.35	0	11/3/2018	11	3	2018	6:26:37	23197	0.6	6	26	37	0	0.059326172	3.4434082	0.38671875	-0.76416016	-0.37011719	0.20556641	0.009765625	0	0	0	0	0	0	0	0	0	0.93310547	0.066894531	0.013916016	0.009033203	-0.003417969	-0.001464844	0	44330	0	0	0
141	40330	40330	Category A	0.39599609	-0.77978516	-0.37182617	-0.15893555	0.32128906	0.40869141	-22.72	0	11/3/2018	11	3	2018	6:26:37	23197	0.7	6	26	37	0	0.059326172	3.4434082	0.38623047	-0.76416016	-0.37060547	0.51855469	0.018066406	0	0	0	0	0	0	0	0	0	0.93310547	0.066894531	0.025878906	0.009521484	-0.015380859	-0.000976563	0	44330	0	0	0
142	40331	40331	Category A	0.37182617	-0.75585938	-0.38378906	-0.15185547	0.32104492	0.41186523	-22.85	0	11/3/2018	11	3	2018	6:26:37	23197	0.8	6	26	37	0	0.059326172	3.4434082	0.38574219	-0.76391602	-0.37011719	0.87573242	0.020996094	0	0	0	0	0	0	0	0	0	0.93237305	0.067626953	0.035644531	-0.013916016	0.008056641	-0.013427734	0	44330	0	0	0
143	40332	40332	Category A	0.38378906	-0.75585938	-0.37182617	-0.16357422	0.32373047	0.41064453	-23.09	0	11/3/2018	11	3	2018	6:26:37	23197	0.9	6	26	37	0	0.059326172	3.4434082	0.38549805	-0.76391602	-0.36987305	1.1518555	0.008300781	0	0	0	0	0	0	0	0	0	0.93212891	0.067871094	0.01171875	-0.001708984	0.008056641	-0.001708984	0	44330	0	0	0
144	40333	40333	Category A	0.39599609	-0.73193359	-0.34790039	-0.15673828	0.32641602	0.4050293	-23.22	0	11/3/2018	11	3	2018	6:26:38	23198	0	6	26	38	0	0.059326172	3.4434082	0.38574219	-0.76416016	-0.36938477	1.3601074	0.040039063	0	0	0	0	0	0	0	0	0	0.93237305	0.067626953	0.063964844	0.010009766	0.032226563	0.021484375	0	44330	0	0	0
145	40334	40334	Category A	0.39599609	-0.76782227	-0.37182617	-0.15478516	0.32202148	0.40795898	-22.85	0	11/3/2018	11	3	2018	6:26:38	23198	0.1	6	26	38	0	0.059326172	3.4434082	0.38574219	-0.76391602	-0.36914063	1.4191895	0.010986328	0	0	0	0	0	0	0	0	0	0.93188477	0.068115234	0.016357422	0.010009766	-0.003662109	-0.002441406	0	44330	0	0	0
146	40335	40335	Category A	0.38378906	-0.76782227	-0.34790039	-0.15185547	0.32299805	0.40991211	-22.73	0	11/3/2018	11	3	2018	6:26:38	23198	0.2	6	26	38	0	0.059326172	3.4434082	0.38525391	-0.76367188	-0.36914063	1.1943359	0.021728516	0	0	0	0	0	0	0	0	0	0.93164063	0.068359375	0.026855469	-0.001464844	-0.00390625	0.021240234	0	44330	0	0	0
147	40336	40336	Category A	0.35986328	-0.74389648	-0.38378906	-0.16088867	0.32275391	0.40576172	-22.48	0	11/3/2018	11	3	2018	6:26:38	23198	0.3	6	26	38	0	0.059326172	3.4434082	0.38549805	-0.76342773	-0.36914063	0.95166016	0.03515625	0	0	0	0	0	0	0	0	0	0.93139648	0.068603516	0.059570313	-0.025634766	0.01953125	-0.014404297	0	44330	0	0	0
148	40337	40337	Category A	0.39599609	-0.73193359	-0.35986328	-0.15136719	0.3203125	0.40698242	-22.11	0	11/3/2018	11	3	2018	6:26:38	23198	0.4	6	26	38	0	0.059326172	3.4434082	0.38549805	-0.76318359	-0.36914063	0.61621094	0.034423828	0	0	0	0	0	0	0	0	0	0.93139648	0.068603516	0.051269531	0.010253906	0.03125	0.009277344	0	44330	0	0	0
149	40338	40338	Category A	0.37182617	-0.76782227	-0.37182617	-0.15844727	0.32055664	0.40966797	-22.48	0	11/3/2018	11	3	2018	6:26:38	23198	0.5	6	26	38	0	0.059326172	3.4434082	0.38549805	-0.76318359	-0.36987305	0.29614258	0.014404297	0	0	0	0	0	0	0	0	0	0.93164063	0.068359375	0.020019531	-0.013671875	-0.004394531	-0.001708984	0	44330	0	0	0
150	40339	40339	Category A	0.38378906	-0.77978516	-0.37182617	-0.15649414	0.32202148	0.4074707	-22.35	0	11/3/2018	11	3	2018	6:26:38	23198	0.6	6	26	38	0	0.059326172	3.4434082	0.38549805	-0.76342773	-0.37011719	0.077392578	0.016113281	0	0	0	0	0	0	0	0	0	0.93188477	0.068115234	0.019287109	-0.001708984	-0.016113281	-0.001464844	0	44330	0	0	0
151	40340	40340	Category A	0.37182617	-0.75585938	-0.37182617	-0.15649414	0.32299805	0.40698242	-22.48	0	11/3/2018	11	3	2018	6:26:38	23198	0.7	6	26	38	0	0.059326172	3.4434082	0.38500977	-0.76342773	-0.36987305	0.359375	0.015380859	0	0	0	0	0	0	0	0	0	0.93164063	0.068359375	0.022705078	-0.013183594	0.007568359	-0.001708984	0	44330	0	0	0
152	40341	40341	Category A	0.38378906	-0.76782227	-0.38378906	-0.15405273	0.31933594	0.40893555	-22.6	0	11/3/2018	11	3	2018	6:26:38	23198	0.8	6	26	38	0	0.059326172	3.4434082	0.38525391	-0.76318359	-0.37060547	0.51293945	0.013916016	0	0	0	0	0	0	0	0	0	0.93164063	0.068359375	0.019287109	-0.001464844	-0.004394531	-0.012939453	0	44330	0	0	0
153	40342	40342	Category A	0.38378906	-0.74389648	-0.38378906	-0.16821289	0.32495117	0.40380859	-22.35	0	11/3/2018	11	3	2018	6:26:38	23198	0.9	6	26	38	0	0.059326172	3.4434082	0.38525391	-0.76318359	-0.37036133	0.64941406	0.0234375	0	0	0	0	0	0	0	0	0	0.93164063	0.068359375	0.033935547	-0.001464844	0.019287109	-0.013183594	0	44330	0	0	0
154	40343	40343	Category A	0.37182617	-0.76782227	-0.35986328	-0.16088867	0.3203125	0.40869141	-22.35	0	11/3/2018	11	3	2018	6:26:39	23199	0	6	26	39	0	0.059326172	3.4434082	0.38500977	-0.76318359	-0.37036133	0.97875977	0.017333984	0	0	0	0	0	0	0	0	0	0.93139648	0.068603516	0.028320313	-0.013183594	-0.004394531	0.010498047	0	44330	0	0	0
155	40344	40344	Category A	0.38378906	-0.76782227	-0.39599609	-0.15893555	0.32275391	0.40991211	-22.35	0	11/3/2018	11	3	2018	6:26:39	23199	0.1	6	26	39	0	0.059326172	3.4434082	0.38476563	-0.76269531	-0.37036133	1.1164551	0.026123047	0	0	0	0	0	0	0	0	0	0.93115234	0.068847656	0.031494141	-0.000976563	-0.004882813	-0.025634766	0	44330	0	0	0
156	40345	40345	Category A	0.35986328	-0.75585938	-0.39599609	-0.16113281	0.32714844	0.40795898	-22.47	0	11/3/2018	11	3	2018	6:26:39	23199	0.2	6	26	39	0	0.059326172	3.4434082	0.38476563	-0.76269531	-0.37011719	1.0822754	0.036376953	0	0	0	0	0	0	0	0	0	0.9309082	0.069091797	0.057373047	-0.024902344	0.006835938	-0.025634766	0	44330	0	0	0
157	40346	40346	Category A	0.40795898	-0.7199707	-0.35986328	-0.1574707	0.32324219	0.41088867	-22.47	0	11/3/2018	11	3	2018	6:26:39	23199	0.3	6	26	39	0	0.059326172	3.4434082	0.38476563	-0.76245117	-0.36987305	1.0227051	0.049560547	0	0	0	0	0	0	0	0	0	0.93066406	0.069335938	0.075927734	0.022949219	0.042480469	0.010009766	0	44330	0	0	0
158	40347	40347	Category A	0.38378906	-0.75585938	-0.37182617	-0.1574707	0.3203125	0.40478516	-22.47	0	11/3/2018	11	3	2018	6:26:39	23199	0.4	6	26	39	0	0.059326172	3.4434082	0.38476563	-0.76196289	-0.37060547	0.86010742	0.006103516	0	0	0	0	0	0	0	0	0	0.93066406	0.069335938	0.008056641	-0.000976563	0.006103516	-0.000976563	0	44330	0	0	0
159	40348	40348	Category A	0.38378906	-0.74389648	-0.34790039	-0.15673828	0.3203125	0.40771484	-22.6	0	11/3/2018	11	3	2018	6:26:39	23199	0.5	6	26	39	0	0.059326172	3.4434082	0.38476563	-0.76196289	-0.37133789	0.60351563	0.029541016	0	0	0	0	0	0	0	0	0	0.9309082	0.069091797	0.042724609	-0.000976563	0.018066406	0.0234375	0	44330	0	0	0
160	40349	40349	Category A	0.37182617	-0.77978516	-0.35986328	-0.15869141	0.32617188	0.40185547	-22.72	0	11/3/2018	11	3	2018	6:26:39	23199	0.6	6	26	39	0	0.059326172	3.4434082	0.38500977	-0.76196289	-0.37133789	0.009521484	0.024902344	0	0	0	0	0	0	0	0	0	0.93115234	0.068847656	0.042480469	-0.013183594	-0.017578125	0.011474609	0	44330	0	0	0
161	40350	40350	Category A	0.37182617	-0.76782227	-0.34790039	-0.1574707	0.3203125	0.40893555	-21.25	0	11/3/2018	11	3	2018	6:26:39	23199	0.7	6	26	39	0	0.059326172	3.4434082	0.38476563	-0.76245117	-0.37158203	0.38989258	0.027587891	0	0	0	0	0	0	0	0	0	0.93139648	0.068603516	0.041992188	-0.012939453	-0.005126953	0.023681641	0	44330	0	0	0
162	40351	40351	Category A	0.37182617	-0.76782227	-0.3359375	-0.15917969	0.32446289	0.40258789	-21.25	0	11/3/2018	11	3	2018	6:26:39	23199	0.8	6	26	39	0	0.059326172	3.4691895	0.38476563	-0.76220703	-0.37207031	0.49194336	0.038818359	0	0	0	0	0	0	0	0	0	0.93139648	0.068603516	0.0546875	-0.012939453	-0.005371094	0.036132813	0	44330	0	0	0
163	40352	40352	Category A	0.39599609	-0.77978516	-0.37182617	-0.15649414	0.31860352	0.40869141	-21.13	0	11/3/2018	11	3	2018	6:26:39	23199	0.9	6	26	39	0	0.059326172	3.4691895	0.38549805	-0.76196289	-0.37158203	0.52929688	0.020507813	0	0	0	0	0	0	0	0	0	0.93139648	0.068603516	0.028076172	0.010253906	-0.017578125	0	0	44330	0	0	0
164	40353	40353	Category A	0.35986328	-0.77978516	-0.38378906	-0.15136719	0.32250977	0.40258789	-21.13	0	11/3/2018	11	3	2018	6:26:40	23200	0	6	26	40	0	0.059326172	3.4691895	0.38500977	-0.76220703	-0.37207031	0.79833984	0.032714844	0	0	0	0	0	0	0	0	0	0.93164063	0.068359375	0.054443359	-0.025146484	-0.017333984	-0.011474609	0	44330	0	0	0
165	40354	40354	Category A	0.38378906	-0.75585938	-0.35986328	-0.15551758	0.3203125	0.40649414	-22.72	0	11/3/2018	11	3	2018	6:26:40	23200	0.1	6	26	40	0	0.059326172	3.4691895	0.38500977	-0.76220703	-0.37207031	0.93334961	0.013916016	0	0	0	0	0	0	0	0	0	0.93164063	0.068359375	0.020263672	-0.001220703	0.006347656	0.012207031	0	44330	0	0	0
166	40355	40355	Category A	0.37182617	-0.76782227	-0.37182617	-0.15673828	0.32104492	0.4050293	-22.72	0	11/3/2018	11	3	2018	6:26:40	23200	0.2	6	26	40	0	0.059326172	3.4691895	0.38525391	-0.76196289	-0.37182617	0.828125	0.014648438	0	0	0	0	0	0	0	0	0	0.93139648	0.068603516	0.019287109	-0.013427734	-0.005615234	0	0	44330	0	0	0
167	40356	40356	Category A	0.39599609	-0.76782227	-0.35986328	-0.15820313	0.32226563	0.40869141	-22.97	0	11/3/2018	11	3	2018	6:26:40	23200	0.3	6	26	40	0	0.059326172	3.4691895	0.38525391	-0.76196289	-0.37207031	0.52905273	0.017089844	0	0	0	0	0	0	0	0	0	0.93139648	0.068603516	0.028564453	0.010498047	-0.005615234	0.012207031	0	44330	0	0	0
168	40357	40357	Category A	0.38378906	-0.77978516	-0.39599609	-0.16088867	0.32348633	0.40966797	-22.97	0	11/3/2018	11	3	2018	6:26:40	23200	0.4	6	26	40	0	0.059326172	3.4691895	0.38549805	-0.76196289	-0.37182617	0.49487305	0.029785156	0	0	0	0	0	0	0	0	0	0.93139648	0.068603516	0.043457031	-0.001708984	-0.017578125	-0.023925781	0	44330	0	0	0
169	40358	40358	Category A	0.38378906	-0.77978516	-0.39599609	-0.15649414	0.32299805	0.40698242	-22.97	0	11/3/2018	11	3	2018	6:26:40	23200	0.5	6	26	40	0	0.059326172	3.4691895	0.38525391	-0.76171875	-0.37182617	0.46655273	0.029785156	0	0	0	0	0	0	0	0	0	0.93115234	0.068847656	0.043457031	-0.001464844	-0.017822266	-0.023925781	0	44330	0	0	0
170	40359	40359	Category A	0.38378906	-0.76782227	-0.34790039	-0.15820313	0.32055664	0.40869141	-23.09	0	11/3/2018	11	3	2018	6:26:40	23200	0.6	6	26	40	0	0.059326172	3.4691895	0.38574219	-0.76196289	-0.37231445	0.050537109	0.025146484	0	0	0	0	0	0	0	0	0	0.93188477	0.068115234	0.032226563	-0.001953125	-0.005615234	0.024414063	0	44330	0	0	0
171	40360	40360	Category A	0.38378906	-0.76782227	-0.38378906	-0.15551758	0.3203125	0.40991211	-22.97	0	11/3/2018	11	3	2018	6:26:40	23200	0.7	6	26	40	0	0.059326172	3.4691895	0.38574219	-0.76220703	-0.37304688	0.092041016	0.011962891	0	0	0	0	0	0	0	0	0	0.93212891	0.067871094	0.018066406	-0.001953125	-0.005371094	-0.010498047	0	44330	0	0	0
172	40361	40361	Category A	0.39599609	-0.74389648	-0.37182617	-0.15844727	0.32641602	0.40576172	-22.72	0	11/3/2018	11	3	2018	6:26:40	23200	0.8	6	26	40	0	0.059326172	3.4691895	0.38574219	-0.76171875	-0.37304688	0.11230469	0.020507813	0	0	0	0	0	0	0	0	0	0.93188477	0.068115234	0.029052734	0.010009766	0.017822266	0.001220703	0	44330	0	0	0
173	40362	40362	Category A	0.40795898	-0.74389648	-0.3359375	-0.1574707	0.32324219	0.40649414	-22.6	0	11/3/2018	11	3	2018	6:26:40	23200	0.9	6	26	40	0	0.059326172	3.4691895	0.38598633	-0.76147461	-0.37255859	0.015625	0.046142578	0	0	0	0	0	0	0	0	0	0.93164063	0.068359375	0.076171875	0.021728516	0.017578125	0.036621094	0	44330	0	0	0
174	40363	40363	Category A	0.38378906	-0.76782227	-0.39599609	-0.15283203	0.32348633	0.40771484	-22.6	0	11/3/2018	11	3	2018	6:26:41	23201	0	6	26	41	0	0.059326172	3.4691895	0.38623047	-0.76147461	-0.37255859	0.042724609	0.024169922	0	0	0	0	0	0	0	0	0	0.93164063	0.068359375	0.031982422	-0.002441406	-0.006103516	-0.023193359	0	44330	0	0	0
175	40364	40364	Category A	0.39599609	-0.75585938	-0.37182617	-0.15380859	0.32275391	0.40991211	-22.48	0	11/3/2018	11	3	2018	6:26:41	23201	0.1	6	26	41	0	0.059326172	3.4691895	0.38647461	-0.76123047	-0.37255859	0.109375	0.010742188	0	0	0	0	0	0	0	0	0	0.93139648	0.068603516	0.015625	0.009277344	0.005371094	0.000732422	0	44330	0	0	0
176	40365	40365	Category A	0.38378906	-0.77978516	-0.38378906	-0.1574707	0.32324219	0.41088867	-22.48	0	11/3/2018	11	3	2018	6:26:41	23201	0.2	6	26	41	0	0.059326172	3.4691895	0.38671875	-0.76123047	-0.37280273	0.069580078	0.021484375	0	0	0	0	0	0	0	0	0	0.93164063	0.068359375	0.031982422	-0.002929688	-0.018310547	-0.010742188	0	44330	0	0	0
177	40366	40366	Category A	0.39599609	-0.75585938	-0.35986328	-0.1550293	0.32177734	0.40673828	-22.6	0	11/3/2018	11	3	2018	6:26:41	23201	0.3	6	26	41	0	0.059326172	3.4691895	0.38574219	-0.76147461	-0.37255859	0.13476563	0.017089844	0	0	0	0	0	0	0	0	0	0.93139648	0.068603516	0.028320313	0.010009766	0.005615234	0.012695313	0	44330	0	0	0
178	40367	40367	Category A	0.37182617	-0.76782227	-0.35986328	-0.16357422	0.32373047	0.40673828	-22.47	0	11/3/2018	11	3	2018	6:26:41	23201	0.4	6	26	41	0	0.059326172	3.4691895	0.38598633	-0.76147461	-0.37231445	0.1184082	0.020019531	0	0	0	0	0	0	0	0	0	0.93164063	0.068359375	0.032958984	-0.014160156	-0.006103516	0.012451172	0	44330	0	0	0
179	40368	40368	Category A	0.38378906	-0.76782227	-0.38378906	-0.15917969	0.32446289	0.40869141	-22.47	0	11/3/2018	11	3	2018	6:26:41	23201	0.5	6	26	41	0	0.059326172	3.4691895	0.38623047	-0.76147461	-0.37207031	0.2355957	0.013183594	0	0	0	0	0	0	0	0	0	0.93139648	0.068603516	0.020019531	-0.002441406	-0.006103516	-0.011474609	0	44330	0	0	0
180	40369	40369	Category A	0.37182617	-0.75585938	-0.39599609	-0.1574707	0.32373047	0.40966797	-22.6	0	11/3/2018	11	3	2018	6:26:41	23201	0.6	6	26	41	0	0.059326172	3.4691895	0.38623047	-0.76123047	-0.37255859	0.17089844	0.027832031	0	0	0	0	0	0	0	0	0	0.93139648	0.068603516	0.043212891	-0.014404297	0.005371094	-0.023193359	0	44330	0	0	0
181	40370	40370	Category A	0.35986328	-0.76782227	-0.35986328	-0.15991211	0.32543945	0.40478516	-22.35	0	11/3/2018	11	3	2018	6:26:41	23201	0.7	6	26	41	0	0.059326172	3.4691895	0.38623047	-0.76123047	-0.37280273	0.15258789	0.030029297	0	0	0	0	0	0	0	0	0	0.93164063	0.068359375	0.045654297	-0.026367188	-0.006347656	0.012939453	0	44330	0	0	0
182	40371	40371	Category A	0.38378906	-0.76782227	-0.35986328	-0.15307617	0.32275391	0.40991211	-22.23	0	11/3/2018	11	3	2018	6:26:41	23201	0.8	6	26	41	0	0.059326172	3.4691895	0.38623047	-0.76123047	-0.37304688	0.17675781	0.014892578	0	0	0	0	0	0	0	0	0	0.93164063	0.068359375	0.021972656	-0.002441406	-0.006347656	0.013183594	0	44330	0	0	0
183	40372	40372	Category A	0.40795898	-0.77978516	-0.35986328	-0.15673828	0.3203125	0.40551758	-22.23	0	11/3/2018	11	3	2018	6:26:41	23201	0.9	6	26	41	0	0.059326172	3.4691895	0.38671875	-0.76123047	-0.37304688	0.23706055	0.030761719	0	0	0	0	0	0	0	0	0	0.93188477	0.068115234	0.052734375	0.020996094	-0.018310547	0.013183594	0	44330	0	0	0
184	40373	40373	Category A	0.40795898	-0.74389648	-0.37182617	-0.1550293	0.32275391	0.40893555	-22.23	0	11/3/2018	11	3	2018	6:26:42	23202	0	6	26	42	0	0.059326172	3.4691895	0.38696289	-0.76171875	-0.37304688	0.004150391	0.027587891	0	0	0	0	0	0	0	0	0	0.93237305	0.067626953	0.040039063	0.020751953	0.017822266	0.001220703	0	44330	0	0	0
185	40374	40374	Category A	0.35986328	-0.76782227	-0.37182617	-0.15625	0.32226563	0.40893555	-22.11	0	11/3/2018	11	3	2018	6:26:42	23202	0.1	6	26	42	0	0.059326172	3.4691895	0.38671875	-0.76196289	-0.37329102	0.29101563	0.027587891	0	0	0	0	0	0	0	0	0	0.93261719	0.067382813	0.034179688	-0.026855469	-0.005615234	0.001464844	0	44330	0	0	0
186	40375	40375	Category A	0.40795898	-0.74389648	-0.34790039	-0.1574707	0.32739258	0.40673828	-22.23	0	11/3/2018	11	3	2018	6:26:42	23202	0.2	6	26	42	0	0.059326172	3.4691895	0.38671875	-0.76171875	-0.37329102	0.18603516	0.037597656	0	0	0	0	0	0	0	0	0	0.93237305	0.067626953	0.064453125	0.020996094	0.017822266	0.025390625	0	44330	0	0	0
187	40376	40376	Category A	0.39599609	-0.75585938	-0.35986328	-0.1574707	0.3203125	0.4074707	-22.35	0	11/3/2018	11	3	2018	6:26:42	23202	0.3	6	26	42	0	0.059326172	3.4691895	0.38696289	-0.76147461	-0.37353516	0.16552734	0.017333984	0	0	0	0	0	0	0	0	0	0.93237305	0.067626953	0.028564453	0.008789063	0.005615234	0.013671875	0	44330	0	0	0
188	40377	40377	Category A	0.39599609	-0.75585938	-0.39599609	-0.15844727	0.3203125	0.40771484	-22.35	0	11/3/2018	11	3	2018	6:26:42	23202	0.4	6	26	42	0	0.059326172	3.4691895	0.38745117	-0.76220703	-0.37353516	0.27270508	0.024658203	0	0	0	0	0	0	0	0	0	0.93310547	0.066894531	0.037109375	0.008300781	0.006347656	-0.022216797	0	44330	0	0	0
189	40378	40378	Category A	0.39599609	-0.77978516	-0.38378906	-0.15380859	0.32275391	0.40576172	-22.85	0	11/3/2018	11	3	2018	6:26:42	23202	0.5	6	26	42	0	0.059326172	3.4691895	0.38745117	-0.76245117	-0.3737793	0.26123047	0.021484375	0	0	0	0	0	0	0	0	0	0.93359375	0.06640625	0.03515625	0.008300781	-0.017089844	-0.009765625	0	44330	0	0	0
190	40379	40379	Category A	0.38378906	-0.77978516	-0.37182617	-0.1574707	0.32128906	0.40991211	-22.72	0	11/3/2018	11	3	2018	6:26:42	23202	0.6	6	26	42	0	0.059326172	3.4691895	0.38769531	-0.76269531	-0.3737793	0.19677734	0.017333984	0	0	0	0	0	0	0	0	0	0.93383789	0.066162109	0.022705078	-0.00390625	-0.016845703	0.001953125	0	44330	0	0	0
191	40380	40380	Category A	0.38378906	-0.75585938	-0.38378906	-0.15771484	0.32348633	0.40600586	-22.72	0	11/3/2018	11	3	2018	6:26:42	23202	0.7	6	26	42	0	0.059326172	3.4691895	0.38769531	-0.76269531	-0.37402344	0.001953125	0.012451172	0	0	0	0	0	0	0	0	0	0.93383789	0.066162109	0.020507813	-0.00390625	0.006835938	-0.009521484	0	44330	0	0	0
192	40381	40381	Category A	0.38378906	-0.76782227	-0.35986328	-0.15893555	0.32543945	0.40893555	-23.22	0	11/3/2018	11	3	2018	6:26:42	23202	0.8	6	26	42	0	0.059326172	3.4691895	0.38769531	-0.76269531	-0.37451172	0.023193359	0.016113281	0	0	0	0	0	0	0	0	0	0.93408203	0.065917969	0.023681641	-0.00390625	-0.004882813	0.014648438	0	44330	0	0	0
193	40382	40382	Category A	0.37182617	-0.76782227	-0.35986328	-0.15820313	0.32373047	0.40893555	-23.09	0	11/3/2018	11	3	2018	6:26:42	23202	0.9	6	26	42	0	0.059326172	3.4691895	0.38793945	-0.76245117	-0.37426758	0.11157227	0.022216797	0	0	0	0	0	0	0	0	0	0.93383789	0.066162109	0.035888672	-0.016113281	-0.005126953	0.014404297	0	44330	0	0	0
194	40383	40383	Category A	0.38378906	-0.75585938	-0.37182617	-0.15820313	0.32226563	0.40869141	-23.21	0	11/3/2018	11	3	2018	6:26:43	23203	0	6	26	43	0	0.059326172	3.4691895	0.38769531	-0.76245117	-0.37451172	0.098876953	0.008300781	0	0	0	0	0	0	0	0	0	0.93383789	0.066162109	0.013671875	-0.00390625	0.006591797	0.002685547	0	44330	0	0	0
195	40384	40384	Category A	0.35986328	-0.75585938	-0.35986328	-0.15478516	0.32202148	0.40893555	-23.09	0	11/3/2018	11	3	2018	6:26:43	23203	0.1	6	26	43	0	0.059326172	3.4691895	0.38793945	-0.76269531	-0.37524414	0.40087891	0.032958984	0	0	0	0	0	0	0	0	0	0.93432617	0.065673828	0.050537109	-0.028076172	0.006835938	0.015380859	0	44330	0	0	0
196	40385	40385	Category A	0.37182617	-0.75585938	-0.37182617	-0.15380859	0.32104492	0.40991211	-22.47	0	11/3/2018	11	3	2018	6:26:43	23203	0.2	6	26	43	0	0.059326172	3.4691895	0.38793945	-0.76269531	-0.37524414	0.59350586	0.017822266	0	0	0	0	0	0	0	0	0	0.93432617	0.065673828	0.026611328	-0.016113281	0.006835938	0.003417969	0	44330	0	0	0
197	40386	40386	Category A	0.38378906	-0.73193359	-0.40795898	-0.15844727	0.32543945	0.39794922	-22.11	0	11/3/2018	11	3	2018	6:26:43	23203	0.3	6	26	43	0	0.059326172	3.4691895	0.38818359	-0.76293945	-0.375	0.57080078	0.045410156	0	0	0	0	0	0	0	0	0	0.93457031	0.065429688	0.068359375	-0.004394531	0.031005859	-0.032714844	0	44330	0	0	0
198	40387	40387	Category A	0.38378906	-0.76782227	-0.40795898	-0.15649414	0.31933594	0.41064453	-21.98	0	11/3/2018	11	3	2018	6:26:43	23203	0.4	6	26	43	0	0.059326172	3.4691895	0.38769531	-0.76367188	-0.37524414	0.50732422	0.032958984	0	0	0	0	0	0	0	0	0	0.93505859	0.064941406	0.040771484	-0.00390625	-0.00390625	-0.032470703	0	44330	0	0	0
199	40388	40388	Category A	0.38378906	-0.76782227	-0.39599609	-0.15917969	0.3203125	0.40771484	-21.98	0	11/3/2018	11	3	2018	6:26:43	23203	0.5	6	26	43	0	0.059326172	3.4691895	0.38769531	-0.76391602	-0.37524414	0.43896484	0.020996094	0	0	0	0	0	0	0	0	0	0.93530273	0.064697266	0.028076172	-0.00390625	-0.003662109	-0.020507813	0	44330	0	0	0
200	40389	40389	Category A	0.38378906	-0.79199219	-0.38378906	-0.15478516	0.32202148	0.40893555	-21.98	0	11/3/2018	11	3	2018	6:26:43	23203	0.6	6	26	43	0	0.059082031	3.491748	0.38769531	-0.7644043	-0.37573242	0.28271484	0.028808594	0	0	0	0	0	0	0	0	0	0.93579102	0.064208984	0.039306641	-0.00390625	-0.02734375	-0.0078125	0	44330	0	0	0
201	40390	40390	Category A	0.38378906	-0.75585938	-0.38378906	-0.15185547	0.32299805	0.40991211	-22.11	0	11/3/2018	11	3	2018	6:26:43	23203	0.7	6	26	43	0	0.059082031	3.491748	0.38769531	-0.76464844	-0.37597656	0.031982422	0.012207031	0	0	0	0	0	0	0	0	0	0.93603516	0.063964844	0.020507813	-0.00390625	0.008789063	-0.007568359	0	44330	0	0	0
202	40391	40391	Category A	0.40795898	-0.75585938	-0.3359375	-0.15649414	0.32104492	0.40991211	-22.11	0	11/3/2018	11	3	2018	6:26:43	23203	0.8	6	26	43	0	0.059082031	3.491748	0.38793945	-0.76464844	-0.3762207	0.17456055	0.045654297	0	0	0	0	0	0	0	0	0	0.93652344	0.063476563	0.069091797	0.019775391	0.008789063	0.040283203	0	44330	0	0	0
203	40392	40392	Category A	0.37182617	-0.76782227	-0.39599609	-0.15112305	0.3203125	0.40893555	-21.98	0	11/3/2018	11	3	2018	6:26:43	23203	0.9	6	26	43	0	0.059082031	3.491748	0.38842773	-0.7644043	-0.3762207	0.29003906	0.025878906	0	0	0	0	0	0	0	0	0	0.93652344	0.063476563	0.039550781	-0.016601563	-0.003173828	-0.01953125	0	44330	0	0	0
204	40393	40393	Category A	0.39599609	-0.76782227	-0.37182617	-0.16259766	0.32470703	0.41064453	-22.48	0	11/3/2018	11	3	2018	6:26:44	23204	0	6	26	44	0	0.059082031	3.491748	0.38842773	-0.76416016	-0.3762207	0.32299805	0.009277344	0	0	0	0	0	0	0	0	0	0.9362793	0.063720703	0.015136719	0.007324219	-0.003417969	0.004394531	0	44330	0	0	0
205	40394	40394	Category A	0.40795898	-0.74389648	-0.35986328	-0.15380859	0.3203125	0.40991211	-22.85	0	11/3/2018	11	3	2018	6:26:44	23204	0.1	6	26	44	0	0.059082031	3.491748	0.38867188	-0.76391602	-0.37573242	0.37719727	0.031982422	0	0	0	0	0	0	0	0	0	0.93579102	0.064208984	0.055175781	0.019042969	0.020019531	0.015869141	0	44330	0	0	0
206	40395	40395	Category A	0.39599609	-0.76782227	-0.39599609	-0.15917969	0.32788086	0.40283203	-22.97	0	11/3/2018	11	3	2018	6:26:44	23204	0.2	6	26	44	0	0.059082031	3.491748	0.38867188	-0.76416016	-0.37573242	0.53759766	0.021484375	0	0	0	0	0	0	0	0	0	0.93603516	0.063964844	0.030761719	0.007080078	-0.003417969	-0.020019531	0	44330	0	0	0
207	40396	40396	Category A	0.39599609	-0.75585938	-0.35986328	-0.15649414	0.32470703	0.40380859	-23.09	0	11/3/2018	11	3	2018	6:26:44	23204	0.3	6	26	44	0	0.059082031	3.491748	0.38867188	-0.76416016	-0.37597656	0.50146484	0.01953125	0	0	0	0	0	0	0	0	0	0.9362793	0.063720703	0.031738281	0.007080078	0.008300781	0.016113281	0	44330	0	0	0
208	40397	40397	Category A	0.38378906	-0.75585938	-0.35986328	-0.15844727	0.32055664	0.40966797	-22.6	0	11/3/2018	11	3	2018	6:26:44	23204	0.4	6	26	44	0	0.059082031	3.491748	0.38867188	-0.76416016	-0.37646484	0.32299805	0.019042969	0	0	0	0	0	0	0	0	0	0.9362793	0.063720703	0.029785156	-0.004882813	0.008300781	0.016601563	0	44330	0	0	0
209	40398	40398	Category A	0.41992188	-0.77978516	-0.39599609	-0.15820313	0.32226563	0.40869141	-22.47	0	11/3/2018	11	3	2018	6:26:44	23204	0.5	6	26	44	0	0.059082031	3.491748	0.38867188	-0.76416016	-0.37646484	0.11669922	0.039794922	0	0	0	0	0	0	0	0	0	0.9362793	0.063720703	0.065917969	0.031005859	-0.015380859	-0.019287109	0	44330	0	0	0
210	40399	40399	Category A	0.40795898	-0.75585938	-0.40795898	-0.15380859	0.32373047	0.40771484	-22.23	0	11/3/2018	11	3	2018	6:26:44	23204	0.6	6	26	44	0	0.059082031	3.491748	0.38867188	-0.76391602	-0.3762207	0.3828125	0.037597656	0	0	0	0	0	0	0	0	0	0.9362793	0.063720703	0.058837891	0.019042969	0.008056641	-0.031494141	0	44330	0	0	0
211	40400	40400	Category A	0.39599609	-0.73193359	-0.38378906	-0.1574707	0.32128906	0.40991211	-22.23	0	11/3/2018	11	3	2018	6:26:44	23204	0.7	6	26	44	0	0.059082031	3.491748	0.38891602	-0.76391602	-0.3762207	0.70703125	0.033447266	0	0	0	0	0	0	0	0	0	0.9362793	0.063720703	0.046142578	0.006835938	0.031982422	-0.007324219	0	44330	0	0	0
212	40401	40401	Category A	0.40795898	-0.76782227	-0.37182617	-0.16137695	0.328125	0.40380859	-22.35	0	11/3/2018	11	3	2018	6:26:44	23204	0.8	6	26	44	0	0.059082031	3.491748	0.38916016	-0.76416016	-0.37597656	1.1203613	0.019287109	0	0	0	0	0	0	0	0	0	0.9362793	0.063720703	0.026367188	0.018554688	-0.003417969	0.004150391	0	44330	0	0	0
213	40402	40402	Category A	0.40795898	-0.75585938	-0.38378906	-0.16064453	0.32568359	0.40991211	-22.23	0	11/3/2018	11	3	2018	6:26:44	23204	0.9	6	26	44	0	0.059082031	3.491748	0.38916016	-0.76464844	-0.37573242	1.4140625	0.021972656	0	0	0	0	0	0	0	0	0	0.93676758	0.063232422	0.035400391	0.018554688	0.008789063	-0.0078125	0	44330	0	0	0
214	40403	40403	Category A	0.40795898	-0.74389648	-0.38378906	-0.1652832	0.32666016	0.40869141	-22.47	0	11/3/2018	11	3	2018	6:26:45	23205	0	6	26	45	0	0.059082031	3.491748	0.38867188	-0.76513672	-0.3762207	1.4125977	0.029296875	0	0	0	0	0	0	0	0	0	0.93701172	0.062988281	0.047607422	0.019042969	0.021240234	-0.007324219	0	44330	0	0	0
215	40404	40404	Category A	0.38378906	-0.76782227	-0.37182617	-0.15649414	0.32641602	0.40771484	-22.6	0	11/3/2018	11	3	2018	6:26:45	23205	0.1	6	26	45	0	0.059082031	3.491748	0.38867188	-0.76513672	-0.37646484	1.2416992	0.007080078	0	0	0	0	0	0	0	0	0	0.93725586	0.062744141	0.011962891	-0.004882813	-0.002441406	0.004638672	0	44330	0	0	0
216	40405	40405	Category A	0.34790039	-0.76782227	-0.37182617	-0.15844727	0.32299805	0.41064453	-22.72	0	11/3/2018	11	3	2018	6:26:45	23205	0.2	6	26	45	0	0.059082031	3.491748	0.38867188	-0.76513672	-0.37646484	1.0744629	0.041015625	0	0	0	0	0	0	0	0	0	0.93725586	0.062744141	0.047851563	-0.040771484	-0.002441406	0.004638672	0	44330	0	0	0
217	40406	40406	Category A	0.39599609	-0.76782227	-0.35986328	-0.15771484	0.32983398	0.40698242	-22.97	0	11/3/2018	11	3	2018	6:26:45	23205	0.3	6	26	45	0	0.059082031	3.491748	0.38867188	-0.76489258	-0.3762207	0.95483398	0.018066406	0	0	0	0	0	0	0	0	0	0.93676758	0.063232422	0.026367188	0.007080078	-0.002685547	0.016357422	0	44330	0	0	0
218	40407	40407	Category A	0.40795898	-0.75585938	-0.34790039	-0.15649414	0.328125	0.40283203	-22.85	0	11/3/2018	11	3	2018	6:26:45	23205	0.4	6	26	45	0	0.059082031	3.491748	0.38867188	-0.76489258	-0.37646484	0.84912109	0.035400391	0	0	0	0	0	0	0	0	0	0.93701172	0.062988281	0.056640625	0.019042969	0.009033203	0.028564453	0	44330	0	0	0
219	40408	40408	Category A	0.37182617	-0.75585938	-0.38378906	-0.15576172	0.32275391	0.40380859	-22.6	0	11/3/2018	11	3	2018	6:26:45	23205	0.5	6	26	45	0	0.059082031	3.491748	0.38867188	-0.76513672	-0.37695313	0.49121094	0.020507813	0	0	0	0	0	0	0	0	0	0.93725586	0.062744141	0.032958984	-0.016845703	0.009277344	-0.006591797	0	44330	0	0	0
220	40409	40409	Category A	0.39599609	-0.76782227	-0.39599609	-0.1574707	0.32543945	0.40698242	-22.48	0	11/3/2018	11	3	2018	6:26:45	23205	0.6	6	26	45	0	0.059082031	3.491748	0.38842773	-0.76513672	-0.37646484	0.32080078	0.020751953	0	0	0	0	0	0	0	0	0	0.93701172	0.062988281	0.029296875	0.007324219	-0.002441406	-0.019287109	0	44330	0	0	0
221	40410	40410	Category A	0.39599609	-0.77978516	-0.38378906	-0.15307617	0.32202148	0.40380859	-22.48	0	11/3/2018	11	3	2018	6:26:45	23205	0.7	6	26	45	0	0.059082031	3.491748	0.38867188	-0.76513672	-0.37646484	0.1550293	0.017578125	0	0	0	0	0	0	0	0	0	0.93725586	0.062744141	0.028808594	0.007080078	-0.014404297	-0.007080078	0	44330	0	0	0
222	40411	40411	Category A	0.41992188	-0.75585938	-0.39599609	-0.16088867	0.32470703	0.4074707	-22.72	0	11/3/2018	11	3	2018	6:26:45	23205	0.8	6	26	45	0	0.059082031	3.491748	0.38891602	-0.76513672	-0.37670898	0.085693359	0.037353516	0	0	0	0	0	0	0	0	0	0.9375	0.0625	0.059326172	0.030761719	0.009277344	-0.019042969	0	44330	0	0	0
223	40412	40412	Category A	0.39599609	-0.79199219	-0.37182617	-0.15869141	0.32299805	0.40258789	-22.72	0	11/3/2018	11	3	2018	6:26:45	23205	0.9	6	26	45	0	0.059082031	3.491748	0.38891602	-0.76513672	-0.37695313	0.32495117	0.028076172	0	0	0	0	0	0	0	0	0	0.9375	0.0625	0.038818359	0.006835938	-0.026611328	0.005126953	0	44330	0	0	0
224	40413	40413	Category A	0.38378906	-0.75585938	-0.37182617	-0.15917969	0.32275391	0.40161133	-22.6	0	11/3/2018	11	3	2018	6:26:46	23206	0	6	26	46	0	0.059082031	3.491748	0.38842773	-0.76538086	-0.37744141	0.62133789	0.011962891	0	0	0	0	0	0	0	0	0	0.93774414	0.062255859	0.020019531	-0.004638672	0.009521484	0.005615234	0	44330	0	0	0
225	40414	40414	Category A	0.39599609	-0.74389648	-0.35986328	-0.15380859	0.32104492	0.40795898	-22.48	0	11/3/2018	11	3	2018	6:26:46	23206	0.1	6	26	46	0	0.059082031	3.491748	0.38818359	-0.765625	-0.37768555	0.72387695	0.029296875	0	0	0	0	0	0	0	0	0	0.93798828	0.062011719	0.047363281	0.007568359	0.021728516	0.017822266	0	44330	0	0	0
226	40415	40415	Category A	0.39599609	-0.75585938	-0.37182617	-0.15039063	0.32177734	0.41113281	-22.35	0	11/3/2018	11	3	2018	6:26:46	23206	0.2	6	26	46	0	0.059082031	3.491748	0.38842773	-0.76586914	-0.37817383	0.82324219	0.013916016	0	0	0	0	0	0	0	0	0	0.93823242	0.061767578	0.023681641	0.007324219	0.010009766	0.006347656	0	44330	0	0	0
227	40416	40416	Category A	0.40795898	-0.79199219	-0.38378906	-0.16088867	0.32543945	0.41088867	-22.35	0	11/3/2018	11	3	2018	6:26:46	23206	0.3	6	26	46	0	0.059082031	3.491748	0.38818359	-0.76586914	-0.37841797	1.0788574	0.032714844	0	0	0	0	0	0	0	0	0	0.93847656	0.061523438	0.05078125	0.01953125	-0.025878906	-0.005126953	0	44330	0	0	0
228	40417	40417	Category A	0.39599609	-0.75585938	-0.38378906	-0.15551758	0.3203125	0.41088867	-22.35	0	11/3/2018	11	3	2018	6:26:46	23206	0.4	6	26	46	0	0.059082031	3.491748	0.38818359	-0.76586914	-0.37890625	1.2805176	0.013427734	0	0	0	0	0	0	0	0	0	0.9387207	0.061279297	0.022460938	0.007568359	0.010009766	-0.004638672	0	44330	0	0	0
229	40418	40418	Category A	0.38378906	-0.79199219	-0.35986328	-0.15673828	0.3203125	0.40380859	-22.48	0	11/3/2018	11	3	2018	6:26:46	23206	0.5	6	26	46	0	0.059082031	3.491748	0.38818359	-0.76611328	-0.37841797	1.1362305	0.031982422	0	0	0	0	0	0	0	0	0	0.9387207	0.061279297	0.049072266	-0.004394531	-0.025634766	0.018554688	0	44330	0	0	0
230	40419	40419	Category A	0.38378906	-0.77978516	-0.39599609	-0.1574707	0.32202148	0.40991211	-22.48	0	11/3/2018	11	3	2018	6:26:46	23206	0.6	6	26	46	0	0.059082031	3.491748	0.38842773	-0.76586914	-0.37841797	0.96020508	0.022705078	0	0	0	0	0	0	0	0	0	0.93847656	0.061523438	0.035888672	-0.004638672	-0.013671875	-0.017333984	0	44330	0	0	0
231	40420	40420	Category A	0.37182617	-0.74389648	-0.41992188	-0.15673828	0.31835938	0.40771484	-22.85	0	11/3/2018	11	3	2018	6:26:46	23206	0.7	6	26	46	0	0.059082031	3.491748	0.38818359	-0.76586914	-0.37817383	0.8215332	0.049804688	0	0	0	0	0	0	0	0	0	0.93823242	0.061767578	0.080078125	-0.016357422	0.021972656	-0.041503906	0	44330	0	0	0
232	40421	40421	Category A	0.40795898	-0.75585938	-0.35986328	-0.15405273	0.32177734	0.40893555	-22.97	0	11/3/2018	11	3	2018	6:26:46	23206	0.8	6	26	46	0	0.059082031	3.491748	0.38818359	-0.76586914	-0.37817383	0.49023438	0.028564453	0	0	0	0	0	0	0	0	0	0.93823242	0.061767578	0.047851563	0.01953125	0.010009766	0.018310547	0	44330	0	0	0
233	40422	40422	Category A	0.37182617	-0.74389648	-0.40795898	-0.1550293	0.32299805	0.41064453	-22.6	0	11/3/2018	11	3	2018	6:26:46	23206	0.9	6	26	46	0	0.059082031	3.491748	0.38842773	-0.76538086	-0.37841797	0.070556641	0.040039063	0	0	0	0	0	0	0	0	0	0.93823242	0.061767578	0.067626953	-0.016601563	0.021484375	-0.029296875	0	44330	0	0	0
234	40423	40423	Category A	0.38378906	-0.77978516	-0.41992188	-0.1550293	0.32568359	0.4050293	-22.6	0	11/3/2018	11	3	2018	6:26:47	23207	0	6	26	47	0	0.059082031	3.491748	0.38891602	-0.765625	-0.37841797	0.37182617	0.043701172	0	0	0	0	0	0	0	0	0	0.93847656	0.061523438	0.060546875	-0.005126953	-0.013916016	-0.041259766	0	44330	0	0	0
235	40424	40424	Category A	0.38378906	-0.76782227	-0.39599609	-0.1574707	0.32299805	0.40161133	-22.48	0	11/3/2018	11	3	2018	6:26:47	23207	0.1	6	26	47	0	0.059082031	3.491748	0.38964844	-0.76586914	-0.37841797	0.38378906	0.018310547	0	0	0	0	0	0	0	0	0	0.93896484	0.061035156	0.025146484	-0.005859375	-0.001708984	-0.017333984	0	44330	0	0	0
236	40425	40425	Category A	0.38378906	-0.77978516	-0.37182617	-0.16015625	0.32446289	0.40991211	-22.35	0	11/3/2018	11	3	2018	6:26:47	23207	0.2	6	26	47	0	0.059082031	3.491748	0.38989258	-0.76611328	-0.37866211	0.4387207	0.016357422	0	0	0	0	0	0	0	0	0	0.93945313	0.060546875	0.026611328	-0.006103516	-0.013427734	0.006835938	0	44330	0	0	0
237	40426	40426	Category A	0.37182617	-0.77978516	-0.37182617	-0.15112305	0.32202148	0.40771484	-22.23	0	11/3/2018	11	3	2018	6:26:47	23207	0.3	6	26	47	0	0.059082031	3.491748	0.38989258	-0.76611328	-0.37866211	0.56298828	0.023681641	0	0	0	0	0	0	0	0	0	0.93945313	0.060546875	0.038574219	-0.018066406	-0.013427734	0.006835938	0	44330	0	0	0
238	40427	40427	Category A	0.37182617	-0.77978516	-0.38378906	-0.15991211	0.32299805	0.40478516	-21.99	0	11/3/2018	11	3	2018	6:26:47	23207	0.4	6	26	47	0	0.059570313	3.491748	0.39013672	-0.76660156	-0.37841797	0.32910156	0.022949219	0	0	0	0	0	0	0	0	0	0.93969727	0.060302734	0.036621094	-0.018310547	-0.012939453	-0.005126953	0	44330	0	0	0
239	40428	40428	Category A	0.38378906	-0.77978516	-0.37182617	-0.15600586	0.32250977	0.41357422	-21.86	0	11/3/2018	11	3	2018	6:26:47	23207	0.5	6	26	47	0	0.059570313	3.491748	0.39013672	-0.76660156	-0.37792969	0.12158203	0.015625	0	0	0	0	0	0	0	0	0	0.93969727	0.060302734	0.025634766	-0.006347656	-0.012939453	0.006103516	0	44330	0	0	0
240	40429	40429	Category A	0.37182617	-0.79199219	-0.38378906	-0.15454102	0.32055664	0.40673828	-22.23	0	11/3/2018	11	3	2018	6:26:47	23207	0.6	6	26	47	0	0.059570313	3.491748	0.39013672	-0.7668457	-0.37768555	0.48095703	0.031494141	0	0	0	0	0	0	0	0	0	0.93969727	0.060302734	0.049316406	-0.018310547	-0.024902344	-0.005859375	0	44330	0	0	0
241	40430	40430	Category A	0.39599609	-0.77978516	-0.35986328	-0.15478516	0.32202148	0.40991211	-22.72	0	11/3/2018	11	3	2018	6:26:47	23207	0.7	6	26	47	0	0.059570313	3.491748	0.38989258	-0.76660156	-0.37768555	0.68505859	0.022949219	0	0	0	0	0	0	0	0	0	0.93920898	0.060791016	0.037109375	0.005859375	-0.012939453	0.017822266	0	44330	0	0	0
242	40431	40431	Category A	0.40795898	-0.74389648	-0.34790039	-0.15185547	0.31958008	0.40991211	-23.09	0	11/3/2018	11	3	2018	6:26:47	23207	0.8	6	26	47	0	0.059570313	3.491748	0.38964844	-0.7668457	-0.37768555	1.1311035	0.041748047	0	0	0	0	0	0	0	0	0	0.93945313	0.060546875	0.071044922	0.018066406	0.022949219	0.029785156	0	44330	0	0	0
243	40432	40432	Category A	0.39599609	-0.76782227	-0.35986328	-0.15136719	0.32080078	0.40771484	-23.09	0	11/3/2018	11	3	2018	6:26:47	23207	0.9	6	26	47	0	0.059570313	3.491748	0.3894043	-0.76660156	-0.37792969	1.5180664	0.019287109	0	0	0	0	0	0	0	0	0	0.93920898	0.060791016	0.025634766	0.006347656	-0.000976563	0.018066406	0	44330	0	0	0
244	40433	40433	Category A	0.38378906	-0.74389648	-0.35986328	-0.16015625	0.32446289	0.40991211	-22.97	0	11/3/2018	11	3	2018	6:26:48	23208	0	6	26	48	0	0.059570313	3.491748	0.3894043	-0.7668457	-0.37744141	1.6835938	0.029541016	0	0	0	0	0	0	0	0	0	0.93920898	0.060791016	0.046386719	-0.005615234	0.022949219	0.017578125	0	44330	0	0	0
245	40434	40434	Category A	0.37182617	-0.77978516	-0.35986328	-0.16015625	0.32714844	0.40893555	-22.6	0	11/3/2018	11	3	2018	6:26:48	23208	0.1	6	26	48	0	0.059570313	3.491748	0.38891602	-0.76708984	-0.37768555	1.357666	0.027832031	0	0	0	0	0	0	0	0	0	0.93945313	0.060546875	0.047607422	-0.017089844	-0.012451172	0.017822266	0	44330	0	0	0
246	40435	40435	Category A	0.38378906	-0.76782227	-0.38378906	-0.15893555	0.32543945	0.40795898	-22.23	0	11/3/2018	11	3	2018	6:26:48	23208	0.2	6	26	48	0	0.059570313	3.491748	0.38867188	-0.76733398	-0.37768555	0.97851563	0.007568359	0	0	0	0	0	0	0	0	0	0.93945313	0.060546875	0.011230469	-0.004882813	-0.000244141	-0.005859375	0	44330	0	0	0
247	40436	40436	Category A	0.38378906	-0.76782227	-0.39599609	-0.15820313	0.32055664	0.40869141	-21.99	0	11/3/2018	11	3	2018	6:26:48	23208	0.3	6	26	48	0	0.059570313	3.491748	0.38867188	-0.76733398	-0.37744141	0.6875	0.019042969	0	0	0	0	0	0	0	0	0	0.93945313	0.060546875	0.023681641	-0.004882813	-0.000244141	-0.018310547	0	44330	0	0	0
248	40437	40437	Category A	0.39599609	-0.77978516	-0.39599609	-0.15527344	0.31958008	0.40991211	-21.99	0	11/3/2018	11	3	2018	6:26:48	23208	0.4	6	26	48	0	0.059570313	3.491748	0.38891602	-0.76733398	-0.37768555	0.30517578	0.022949219	0	0	0	0	0	0	0	0	0	0.93969727	0.060302734	0.037353516	0.006835938	-0.012207031	-0.018066406	0	44330	0	0	0
249	40438	40438	Category A	0.38378906	-0.76782227	-0.38378906	-0.15844727	0.32104492	0.41259766	-21.99	0	11/3/2018	11	3	2018	6:26:48	23208	0.5	6	26	48	0	0.059570313	3.491748	0.3894043	-0.76733398	-0.37792969	0.12475586	0.0078125	0	0	0	0	0	0	0	0	0	0.93994141	0.060058594	0.011474609	-0.005615234	-0.000244141	-0.005615234	0	44330	0	0	0
250	40439	40439	Category A	0.40795898	-0.75585938	-0.34790039	-0.15649414	0.32104492	0.40649414	-21.99	0	11/3/2018	11	3	2018	6:26:48	23208	0.6	6	26	48	0	0.059570313	3.491748	0.38891602	-0.76733398	-0.37744141	0.036132813	0.036865234	0	0	0	0	0	0	0	0	0	0.93945313	0.060546875	0.060058594	0.018798828	0.011474609	0.029541016	0	44330	0	0	0
251	40440	40440	Category A	0.39599609	-0.79199219	-0.35986328	-0.15039063	0.31933594	0.40966797	-22.48	0	11/3/2018	11	3	2018	6:26:48	23208	0.7	6	26	48	0	0.059570313	3.491748	0.38867188	-0.76782227	-0.37695313	0.030273438	0.030273438	0	0	0	0	0	0	0	0	0	0.93945313	0.060546875	0.048339844	0.007080078	-0.023925781	0.017089844	0	44330	0	0	0
252	40441	40441	Category A	0.39599609	-0.79199219	-0.35986328	-0.15551758	0.32568359	0.40893555	-22.23	0	11/3/2018	11	3	2018	6:26:48	23208	0.8	6	26	48	0	0.059570313	3.491748	0.38867188	-0.76806641	-0.37646484	0.11401367	0.029785156	0	0	0	0	0	0	0	0	0	0.93945313	0.060546875	0.047607422	0.007080078	-0.023681641	0.016601563	0	44330	0	0	0
253	40442	40442	Category A	0.37182617	-0.76782227	-0.37182617	-0.15917969	0.31958008	0.4074707	-22.48	0	11/3/2018	11	3	2018	6:26:48	23208	0.9	6	26	48	0	0.059570313	3.491748	0.38867188	-0.76782227	-0.3762207	0.22607422	0.017333984	0	0	0	0	0	0	0	0	0	0.93920898	0.060791016	0.021484375	-0.016845703	0	0.004394531	0	44330	0	0	0
254	40443	40443	Category A	0.37182617	-0.77978516	-0.40795898	-0.15820313	0.32055664	0.40869141	-22.48	0	11/3/2018	11	3	2018	6:26:49	23209	0	6	26	49	0	0.059570313	3.491748	0.38867188	-0.76806641	-0.37597656	0.34179688	0.037841797	0	0	0	0	0	0	0	0	0	0.93920898	0.060791016	0.060302734	-0.016845703	-0.011474609	-0.031738281	0	44330	0	0	0
255	40444	40444	Category A	0.39599609	-0.75585938	-0.37182617	-0.15380859	0.32373047	0.40771484	-22.11	0	11/3/2018	11	3	2018	6:26:49	23209	0.1	6	26	49	0	0.059570313	3.491748	0.38842773	-0.76831055	-0.37573242	0.49853516	0.015136719	0	0	0	0	0	0	0	0	0	0.93945313	0.060546875	0.023925781	0.007324219	0.012451172	0.00390625	0	44330	0	0	0
256	40445	40445	Category A	0.38378906	-0.75585938	-0.35986328	-0.15380859	0.32666016	0.40893555	-22.35	0	11/3/2018	11	3	2018	6:26:49	23209	0.2	6	26	49	0	0.059570313	3.491748	0.38867188	-0.76806641	-0.37597656	0.60058594	0.020996094	0	0	0	0	0	0	0	0	0	0.93945313	0.060546875	0.033447266	-0.004882813	0.012207031	0.016113281	0	44330	0	0	0
257	40446	40446	Category A	0.40795898	-0.75585938	-0.38378906	-0.1574707	0.32714844	0.40405273	-22.35	0	11/3/2018	11	3	2018	6:26:49	23209	0.3	6	26	49	0	0.059570313	3.491748	0.38891602	-0.76855469	-0.37573242	0.63549805	0.023925781	0	0	0	0	0	0	0	0	0	0.93969727	0.060302734	0.039306641	0.018798828	0.012695313	-0.0078125	0	44330	0	0	0
258	40447	40447	Category A	0.37182617	-0.77978516	-0.39599609	-0.15649414	0.32055664	0.40673828	-22.48	0	11/3/2018	11	3	2018	6:26:49	23209	0.4	6	26	49	0	0.059570313	3.491748	0.38867188	-0.76831055	-0.37573242	0.62402344	0.028564453	0	0	0	0	0	0	0	0	0	0.93945313	0.060546875	0.048339844	-0.016845703	-0.011230469	-0.020019531	0	44330	0	0	0
259	40448	40448	Category A	0.35986328	-0.76782227	-0.35986328	-0.15185547	0.32202148	0.41088867	-22.85	0	11/3/2018	11	3	2018	6:26:49	23209	0.5	6	26	49	0	0.059570313	3.491748	0.38842773	-0.76855469	-0.37597656	0.81176758	0.032714844	0	0	0	0	0	0	0	0	0	0.93969727	0.060302734	0.045654297	-0.028564453	0.000732422	0.016113281	0	44330	0	0	0
260	40449	40449	Category A	0.39599609	-0.76782227	-0.38378906	-0.16625977	0.32495117	0.40551758	-22.85	0	11/3/2018	11	3	2018	6:26:49	23209	0.6	6	26	49	0	0.059570313	3.491748	0.38867188	-0.76855469	-0.37573242	1.1411133	0.010742188	0	0	0	0	0	0	0	0	0	0.93969727	0.060302734	0.015869141	0.007080078	0.000732422	-0.0078125	0	44330	0	0	0
261	40450	40450	Category A	0.38378906	-0.76782227	-0.38378906	-0.16259766	0.32055664	0.40991211	-22.85	0	11/3/2018	11	3	2018	6:26:49	23209	0.7	6	26	49	0	0.059570313	3.491748	0.38867188	-0.76855469	-0.37573242	1.4208984	0.009277344	0	0	0	0	0	0	0	0	0	0.93969727	0.060302734	0.013427734	-0.004882813	0.000732422	-0.0078125	0	44330	0	0	0
262	40451	40451	Category A	0.37182617	-0.76782227	-0.38378906	-0.15649414	0.32299805	0.40698242	-22.97	0	11/3/2018	11	3	2018	6:26:49	23209	0.8	6	26	49	0	0.059570313	3.491748	0.38818359	-0.76782227	-0.37573242	1.5124512	0.018066406	0	0	0	0	0	0	0	0	0	0.93896484	0.061035156	0.024414063	-0.016357422	0	-0.0078125	0	44330	0	0	0
263	40452	40452	Category A	0.37182617	-0.79199219	-0.39599609	-0.1574707	0.32788086	0.40087891	-22.48	0	11/3/2018	11	3	2018	6:26:49	23209	0.9	6	26	49	0	0.059570313	3.491748	0.38769531	-0.76757813	-0.37524414	1.6704102	0.035644531	0	0	0	0	0	0	0	0	0	0.93823242	0.061767578	0.060791016	-0.015869141	-0.024169922	-0.020507813	0	44330	0	0	0
264	40453	40453	Category A	0.39599609	-0.76782227	-0.39599609	-0.15844727	0.32202148	0.40771484	-22.23	0	11/3/2018	11	3	2018	6:26:50	23210	0	6	26	50	0	0.059570313	3.491748	0.38769531	-0.76733398	-0.37524414	1.7141113	0.021972656	0	0	0	0	0	0	0	0	0	0.93798828	0.062011719	0.029052734	0.008056641	-0.000244141	-0.020507813	0	44330	0	0	0
265	40454	40454	Category A	0.37182617	-0.77978516	-0.39599609	-0.15722656	0.32055664	0.40673828	-22.35	0	11/3/2018	11	3	2018	6:26:50	23210	0.1	6	26	50	0	0.059570313	3.491748	0.38769531	-0.76733398	-0.37548828	1.5852051	0.028564453	0	0	0	0	0	0	0	0	0	0.93823242	0.061767578	0.048583984	-0.015869141	-0.012207031	-0.020263672	0	44330	0	0	0
266	40455	40455	Category A	0.39599609	-0.75585938	-0.37182617	-0.16088867	0.32104492	0.40869141	-22.35	0	11/3/2018	11	3	2018	6:26:50	23210	0.2	6	26	50	0	0.059570313	3.491748	0.38769531	-0.76782227	-0.37573242	1.3044434	0.014892578	0	0	0	0	0	0	0	0	0	0.93847656	0.061523438	0.023925781	0.008056641	0.011962891	0.00390625	0	44330	0	0	0
267	40456	40456	Category A	0.39599609	-0.75585938	-0.40795898	-0.16162109	0.32299805	0.40771484	-22.6	0	11/3/2018	11	3	2018	6:26:50	23210	0.3	6	26	50	0	0.059570313	3.491748	0.38769531	-0.76782227	-0.37548828	0.99609375	0.035400391	0	0	0	0	0	0	0	0	0	0.9387207	0.061279297	0.052490234	0.008056641	0.011962891	-0.032226563	0	44330	0	0	0
268	40457	40457	Category A	0.39599609	-0.76782227	-0.35986328	-0.16088867	0.32641602	0.40283203	-22.72	0	11/3/2018	11	3	2018	6:26:50	23210	0.4	6	26	50	0	0.059570313	3.491748	0.38745117	-0.76757813	-0.37548828	0.8112793	0.017822266	0	0	0	0	0	0	0	0	0	0.93823242	0.061767578	0.024169922	0.008300781	0	0.015625	0	44330	0	0	0
269	40458	40458	Category A	0.40795898	-0.75585938	-0.38378906	-0.15917969	0.32446289	0.40576172	-22.6	0	11/3/2018	11	3	2018	6:26:50	23210	0.5	6	26	50	0	0.059570313	3.491748	0.38745117	-0.76757813	-0.37524414	0.44970703	0.024902344	0	0	0	0	0	0	0	0	0	0.93823242	0.061767578	0.040527344	0.020263672	0.01171875	-0.008300781	0	44330	0	0	0
270	40459	40459	Category A	0.37182617	-0.77978516	-0.34790039	-0.16796875	0.32666016	0.41088867	-22.47	0	11/3/2018	11	3	2018	6:26:50	23210	0.6	6	26	50	0	0.059570313	3.491748	0.38745117	-0.76733398	-0.37573242	0.22729492	0.034179688	0	0	0	0	0	0	0	0	0	0.93798828	0.062011719	0.055664063	-0.015625	-0.012207031	0.027832031	0	44330	0	0	0
271	40460	40460	Category A	0.38378906	-0.76782227	-0.37182617	-0.15649414	0.32373047	0.40893555	-22.23	0	11/3/2018	11	3	2018	6:26:50	23210	0.7	6	26	50	0	0.059570313	3.491748	0.38769531	-0.76708984	-0.37524414	0.10620117	0.005126953	0	0	0	0	0	0	0	0	0	0.93774414	0.062255859	0.008056641	-0.00390625	-0.000488281	0.003417969	0	44330	0	0	0
272	40461	40461	Category A	0.39599609	-0.73193359	-0.39599609	-0.15844727	0.32446289	0.40258789	-22.11	0	11/3/2018	11	3	2018	6:26:50	23210	0.8	6	26	50	0	0.059570313	3.491748	0.38793945	-0.76660156	-0.37426758	0.55322266	0.041748047	0	0	0	0	0	0	0	0	0	0.93725586	0.062744141	0.064208984	0.0078125	0.034667969	-0.021484375	0	44330	0	0	0
273	40462	40462	Category A	0.41992188	-0.77978516	-0.35986328	-0.15820313	0.32348633	0.40991211	-22.35	0	11/3/2018	11	3	2018	6:26:50	23210	0.9	6	26	50	0	0.059570313	3.491748	0.38769531	-0.76660156	-0.37402344	0.9050293	0.037353516	0	0	0	0	0	0	0	0	0	0.93725586	0.062744141	0.059326172	0.031982422	-0.012939453	0.014160156	0	44330	0	0	0
274	40463	40463	Category A	0.43188477	-0.76782227	-0.37182617	-0.15283203	0.32275391	0.40771484	-22.35	0	11/3/2018	11	3	2018	6:26:51	23211	0	6	26	51	0	0.059570313	3.491748	0.38818359	-0.76660156	-0.37329102	1.1437988	0.043457031	0	0	0	0	0	0	0	0	0	0.93701172	0.062988281	0.046142578	0.043457031	-0.000976563	0.001464844	0	44330	0	0	0
275	40464	40464	Category A	0.38378906	-0.77978516	-0.37182617	-0.15283203	0.32104492	0.41186523	-22.72	0	11/3/2018	11	3	2018	6:26:51	23211	0.111	6	26	51	0	0.059570313	3.491748	0.38818359	-0.76660156	-0.37280273	1.3144531	0.013916016	0	0	0	0	0	0	0	0	0	0.93676758	0.063232422	0.018798828	-0.004394531	-0.012939453	0.000976563	0	44330	0	0	0
276	40465	40465	Category A	0.37182617	-0.75585938	-0.37182617	-0.16113281	0.31958008	0.40454102	-22.85	0	11/3/2018	11	3	2018	6:26:51	23211	0.222	6	26	51	0	0.059326172	3.5416992	0.38867188	-0.76660156	-0.37255859	1.6650391	0.020019531	0	0	0	0	0	0	0	0	0	0.93676758	0.063232422	0.028564453	-0.016845703	0.010742188	0.000732422	0	44330	0	0	0
277	40466	40466	Category A	0.39599609	-0.77978516	-0.38378906	-0.15625	0.32324219	0.40869141	-22.48	0	11/3/2018	11	3	2018	6:26:51	23211	0.333	6	26	51	0	0.059326172	3.5416992	0.38867188	-0.76660156	-0.37207031	1.8151855	0.018798828	0	0	0	0	0	0	0	0	0	0.93676758	0.063232422	0.031738281	0.007080078	-0.012939453	-0.011474609	0	44330	0	0	0
278	40467	40467	Category A	0.38378906	-0.76782227	-0.38378906	-0.15380859	0.31835938	0.40991211	-22.48	0	11/3/2018	11	3	2018	6:26:51	23211	0.444	6	26	51	0	0.059326172	3.5416992	0.38891602	-0.76660156	-0.37182617	1.6508789	0.012939453	0	0	0	0	0	0	0	0	0	0.93676758	0.063232422	0.018310547	-0.005126953	-0.000976563	-0.01171875	0	44330	0	0	0
279	40468	40468	Category A	0.38378906	-0.77978516	-0.37182617	-0.15991211	0.32275391	0.40966797	-22.23	0	11/3/2018	11	3	2018	6:26:51	23211	0.555	6	26	51	0	0.059326172	3.5416992	0.38916016	-0.76635742	-0.37182617	1.3942871	0.014160156	0	0	0	0	0	0	0	0	0	0.93652344	0.063476563	0.018798828	-0.005371094	-0.013183594	0	0	44330	0	0	0
280	40469	40469	Category A	0.35986328	-0.76782227	-0.38378906	-0.15283203	0.3203125	0.40795898	-22.35	0	11/3/2018	11	3	2018	6:26:51	23211	0.666	6	26	51	0	0.059326172	3.5416992	0.3894043	-0.76611328	-0.37182617	1.4912109	0.031738281	0	0	0	0	0	0	0	0	0	0.93652344	0.063476563	0.04296875	-0.029541016	-0.001464844	-0.01171875	0	44330	0	0	0
281	40470	40470	Category A	0.37182617	-0.77978516	-0.37182617	-0.1574707	0.32202148	0.41088867	-22.6	0	11/3/2018	11	3	2018	6:26:51	23211	0.777	6	26	51	0	0.059326172	3.5416992	0.38989258	-0.76586914	-0.37133789	1.5158691	0.022460938	0	0	0	0	0	0	0	0	0	0.9362793	0.063720703	0.031982422	-0.018066406	-0.013671875	-0.000244141	0	44330	0	0	0
282	40471	40471	Category A	0.38378906	-0.74389648	-0.35986328	-0.15112305	0.3190918	0.40893555	-22.6	0	11/3/2018	11	3	2018	6:26:51	23211	0.888	6	26	51	0	0.059326172	3.5416992	0.3894043	-0.76611328	-0.37158203	1.2473145	0.025878906	0	0	0	0	0	0	0	0	0	0.9362793	0.063720703	0.039794922	-0.005615234	0.022216797	0.01171875	0	44330	0	0	0
283	40472	40472	Category A	0.37182617	-0.77978516	-0.35986328	-0.15112305	0.3190918	0.40771484	-22.6	0	11/3/2018	11	3	2018	6:26:52	23212	0	6	26	52	0	0.059326172	3.5416992	0.38916016	-0.76660156	-0.37207031	1.0788574	0.025146484	0	0	0	0	0	0	0	0	0	0.93676758	0.063232422	0.04296875	-0.017333984	-0.012939453	0.012207031	0	44330	0	0	0
284	40473	40473	Category A	0.37182617	-0.79199219	-0.38378906	-0.1550293	0.32177734	0.40673828	-22.35	0	11/3/2018	11	3	2018	6:26:52	23212	0.1	6	26	52	0	0.059326172	3.5416992	0.38891602	-0.76611328	-0.37207031	0.97998047	0.032958984	0	0	0	0	0	0	0	0	0	0.93652344	0.063476563	0.054199219	-0.017089844	-0.025634766	-0.011474609	0	44330	0	0	0
285	40474	40474	Category A	0.37182617	-0.76782227	-0.35986328	-0.15307617	0.32202148	0.40991211	-21.98	0	11/3/2018	11	3	2018	6:26:52	23212	0.2	6	26	52	0	0.059326172	3.5416992	0.38891602	-0.76660156	-0.37182617	0.94702148	0.020996094	0	0	0	0	0	0	0	0	0	0.93676758	0.063232422	0.030273438	-0.017089844	-0.000976563	0.011962891	0	44330	0	0	0
286	40475	40475	Category A	0.40795898	-0.76782227	-0.38378906	-0.15893555	0.32348633	0.40991211	-22.11	0	11/3/2018	11	3	2018	6:26:52	23212	0.3	6	26	52	0	0.059326172	3.5416992	0.38916016	-0.76611328	-0.37133789	0.52954102	0.022216797	0	0	0	0	0	0	0	0	0	0.9362793	0.063720703	0.032470703	0.018554688	-0.001464844	-0.012207031	0	44330	0	0	0
287	40476	40476	Category A	0.40795898	-0.75585938	-0.38378906	-0.15112305	0.31860352	0.40893555	-22.35	0	11/3/2018	11	3	2018	6:26:52	23212	0.4	6	26	52	0	0.059326172	3.5416992	0.38916016	-0.76586914	-0.37109375	0.21142578	0.024658203	0	0	0	0	0	0	0	0	0	0.93579102	0.064208984	0.041503906	0.018554688	0.010009766	-0.012451172	0	44330	0	0	0
288	40477	40477	Category A	0.41992188	-0.74389648	-0.38378906	-0.15576172	0.32299805	0.40673828	-22.85	0	11/3/2018	11	3	2018	6:26:52	23212	0.5	6	26	52	0	0.059326172	3.5416992	0.38916016	-0.76586914	-0.37011719	0.24755859	0.040039063	0	0	0	0	0	0	0	0	0	0.93554688	0.064453125	0.066162109	0.030517578	0.021972656	-0.013427734	0	44330	0	0	0
289	40478	40478	Category A	0.38378906	-0.77978516	-0.34790039	-0.1574707	0.32324219	0.40649414	-22.97	0	11/3/2018	11	3	2018	6:26:52	23212	0.6	6	26	52	0	0.059326172	3.5416992	0.38891602	-0.76586914	-0.36914063	0.2644043	0.025878906	0	0	0	0	0	0	0	0	0	0.93505859	0.064941406	0.040283203	-0.005126953	-0.013671875	0.021240234	0	44330	0	0	0
290	40479	40479	Category A	0.39599609	-0.79199219	-0.35986328	-0.16259766	0.32470703	0.40966797	-22.97	0	11/3/2018	11	3	2018	6:26:52	23212	0.7	6	26	52	0	0.059326172	3.5416992	0.38867188	-0.76586914	-0.36865234	0.14990234	0.028320313	0	0	0	0	0	0	0	0	0	0.93457031	0.065429688	0.042236328	0.007080078	-0.025878906	0.008789063	0	44330	0	0	0
291	40480	40480	Category A	0.39599609	-0.75585938	-0.34790039	-0.15185547	0.32202148	0.41088867	-22.35	0	11/3/2018	11	3	2018	6:26:52	23212	0.8	6	26	52	0	0.059326172	3.5416992	0.38842773	-0.76586914	-0.36938477	0.094482422	0.024902344	0	0	0	0	0	0	0	0	0	0.93481445	0.065185547	0.0390625	0.007324219	0.010009766	0.021484375	0	44330	0	0	0
292	40481	40481	Category A	0.39599609	-0.75585938	-0.35986328	-0.16259766	0.32470703	0.40966797	-21.62	0	11/3/2018	11	3	2018	6:26:52	23212	0.9	6	26	52	0	0.059326172	3.5416992	0.38793945	-0.76538086	-0.36914063	0.18432617	0.015625	0	0	0	0	0	0	0	0	0	0.93432617	0.065673828	0.027099609	0.0078125	0.009521484	0.009277344	0	44330	0	0	0
293	40482	40482	Category A	0.40795898	-0.76782227	-0.35986328	-0.15576172	0.32104492	0.41088867	-21.49	0	11/3/2018	11	3	2018	6:26:53	23213	0	6	26	53	0	0.059326172	3.5416992	0.38818359	-0.76513672	-0.36865234	0.39624023	0.021728516	0	0	0	0	0	0	0	0	0	0.93383789	0.066162109	0.03125	0.01953125	-0.002441406	0.008789063	0	44330	0	0	0
294	40483	40483	Category A	0.39599609	-0.76782227	-0.37182617	-0.15991211	0.32275391	0.40893555	-21.25	0	11/3/2018	11	3	2018	6:26:53	23213	0.09	6	26	53	0	0.059326172	3.5416992	0.38842773	-0.76489258	-0.36865234	0.62548828	0.008544922	0	0	0	0	0	0	0	0	0	0.93383789	0.066162109	0.013183594	0.007324219	-0.002685547	-0.002929688	0	44330	0	0	0
295	40484	40484	Category A	0.39599609	-0.75585938	-0.38378906	-0.15844727	0.32299805	0.4074707	-21.49	0	11/3/2018	11	3	2018	6:26:53	23213	0.181	6	26	53	0	0.059326172	3.5416992	0.38891602	-0.76489258	-0.3684082	0.7824707	0.019042969	0	0	0	0	0	0	0	0	0	0.93383789	0.066162109	0.03125	0.006835938	0.009033203	-0.015136719	0	44330	0	0	0
296	40485	40485	Category A	0.38378906	-0.79199219	-0.35986328	-0.16333008	0.32666016	0.40991211	-21.74	0	11/3/2018	11	3	2018	6:26:53	23213	0.272	6	26	53	0	0.059326172	3.5416992	0.38891602	-0.76513672	-0.3684082	0.78808594	0.028564453	0	0	0	0	0	0	0	0	0	0.93383789	0.066162109	0.040527344	-0.005126953	-0.026611328	0.008544922	0	44330	0	0	0
297	40486	40486	Category A	0.37182617	-0.75585938	-0.34790039	-0.1652832	0.32568359	0.40869141	-21.86	0	11/3/2018	11	3	2018	6:26:53	23213	0.363	6	26	53	0	0.059326172	3.5416992	0.38891602	-0.76489258	-0.36865234	0.78442383	0.028564453	0	0	0	0	0	0	0	0	0	0.93408203	0.065917969	0.047119141	-0.017089844	0.009033203	0.020751953	0	44330	0	0	0
298	40487	40487	Category A	0.38378906	-0.77978516	-0.37182617	-0.15551758	0.32202148	0.40478516	-21.86	0	11/3/2018	11	3	2018	6:26:53	23213	0.454	6	26	53	0	0.059326172	3.5416992	0.38867188	-0.76489258	-0.36865234	1.0109863	0.015869141	0	0	0	0	0	0	0	0	0	0.93383789	0.066162109	0.022705078	-0.004882813	-0.014648438	-0.002929688	0	44330	0	0	0
299	40488	40488	Category A	0.39599609	-0.75585938	-0.35986328	-0.15844727	0.32299805	0.40991211	-22.11	0	11/3/2018	11	3	2018	6:26:53	23213	0.545	6	26	53	0	0.059326172	3.5416992	0.38891602	-0.76416016	-0.3684082	1.234375	0.013671875	0	0	0	0	0	0	0	0	0	0.93334961	0.066650391	0.023925781	0.006835938	0.008300781	0.008544922	0	44330	0	0	0
300	40489	40489	Category A	0.38378906	-0.75585938	-0.40795898	-0.16064453	0.32373047	0.40771484	-22.23	0	11/3/2018	11	3	2018	6:26:53	23213	0.636	6	26	53	0	0.059326172	3.5416992	0.3894043	-0.76367188	-0.3684082	1.3322754	0.040527344	0	0	0	0	0	0	0	0	0	0.93310547	0.066894531	0.052978516	-0.005615234	0.0078125	-0.039306641	0	44330	0	0	0
301	40490	40490	Category A	0.35986328	-0.73193359	-0.37182617	-0.1574707	0.32641602	0.40673828	-22.23	0	11/3/2018	11	3	2018	6:26:53	23213	0.727	6	26	53	0	0.059326172	3.5416992	0.3894043	-0.76342773	-0.36816406	1.3647461	0.043212891	0	0	0	0	0	0	0	0	0	0.93261719	0.067382813	0.064697266	-0.029541016	0.031494141	-0.003417969	0	44330	0	0	0
302	40491	40491	Category A	0.38378906	-0.73193359	-0.35986328	-0.15551758	0.32446289	0.40893555	-22.47	0	11/3/2018	11	3	2018	6:26:53	23213	0.818	6	26	53	0	0.059326172	3.5416992	0.38916016	-0.76342773	-0.36816406	1.4189453	0.032958984	0	0	0	0	0	0	0	0	0	0.93261719	0.067382813	0.045410156	-0.005371094	0.031494141	0.008300781	0	44330	0	0	0
303	40492	40492	Category A	0.39599609	-0.76782227	-0.38378906	-0.15649414	0.32373047	0.40673828	-22.47	0	11/3/2018	11	3	2018	6:26:53	23213	0.909	6	26	53	0	0.059326172	3.5416992	0.38964844	-0.76367188	-0.36791992	1.2109375	0.017333984	0	0	0	0	0	0	0	0	0	0.93310547	0.066894531	0.025878906	0.006103516	-0.00390625	-0.015625	0	44330	0	0	0
304	40493	40493	Category A	0.38378906	-0.75585938	-0.38378906	-0.16113281	0.31958008	0.4074707	-22.35	0	11/3/2018	11	3	2018	6:26:54	23214	0	6	26	54	0	0.059326172	3.5416992	0.39013672	-0.76318359	-0.36743164	0.74023438	0.018798828	0	0	0	0	0	0	0	0	0	0.93261719	0.067382813	0.029785156	-0.006347656	0.007324219	-0.016113281	0	44330	0	0	0
305	40494	40494	Category A	0.39599609	-0.77978516	-0.37182617	-0.15380859	0.32006836	0.40673828	-22.47	0	11/3/2018	11	3	2018	6:26:54	23214	0.1	6	26	54	0	0.059326172	3.5416992	0.39013672	-0.76269531	-0.36743164	0.3203125	0.018310547	0	0	0	0	0	0	0	0	0	0.93237305	0.067626953	0.026855469	0.005615234	-0.016845703	-0.004150391	0	44330	0	0	0
306	40495	40495	Category A	0.40795898	-0.76782227	-0.35986328	-0.15551758	0.32373047	0.40893555	-22.23	0	11/3/2018	11	3	2018	6:26:54	23214	0.2	6	26	54	0	0.059326172	3.5416992	0.390625	-0.76269531	-0.3671875	0.1237793	0.019287109	0	0	0	0	0	0	0	0	0	0.93237305	0.067626953	0.029541016	0.017089844	-0.004882813	0.007324219	0	44330	0	0	0
307	40496	40496	Category A	0.38378906	-0.76782227	-0.38378906	-0.15991211	0.32373047	0.40869141	-22.23	0	11/3/2018	11	3	2018	6:26:54	23214	0.3	6	26	54	0	0.059326172	3.5416992	0.390625	-0.76269531	-0.36743164	0.018066406	0.018310547	0	0	0	0	0	0	0	0	0	0.93237305	0.067626953	0.027832031	-0.006835938	-0.004882813	-0.016113281	0	44330	0	0	0
308	40497	40497	Category A	0.38378906	-0.75585938	-0.37182617	-0.15209961	0.32543945	0.40917969	-22.23	0	11/3/2018	11	3	2018	6:26:54	23214	0.4	6	26	54	0	0.059326172	3.5416992	0.39013672	-0.76269531	-0.3671875	0.29492188	0.010498047	0	0	0	0	0	0	0	0	0	0.93212891	0.067871094	0.017822266	-0.006347656	0.006835938	-0.004394531	0	44330	0	0	0
309	40498	40498	Category A	0.38378906	-0.76782227	-0.38378906	-0.16162109	0.32324219	0.4128418	-22.35	0	11/3/2018	11	3	2018	6:26:54	23214	0.5	6	26	54	0	0.059326172	3.5416992	0.39013672	-0.76245117	-0.36743164	0.61010742	0.018066406	0	0	0	0	0	0	0	0	0	0.93212891	0.067871094	0.027832031	-0.006347656	-0.005126953	-0.016113281	0	44330	0	0	0
310	40499	40499	Category A	0.40795898	-0.75585938	-0.35986328	-0.15405273	0.32641602	0.40698242	-22.72	0	11/3/2018	11	3	2018	6:26:54	23214	0.6	6	26	54	0	0.059326172	3.5416992	0.39013672	-0.76269531	-0.36743164	0.72143555	0.020263672	0	0	0	0	0	0	0	0	0	0.93237305	0.067626953	0.032226563	0.017578125	0.006835938	0.007568359	0	44330	0	0	0
311	40500	40500	Category A	0.39599609	-0.7199707	-0.34790039	-0.16186523	0.32543945	0.40649414	-22.97	0	11/3/2018	11	3	2018	6:26:54	23214	0.7	6	26	54	0	0.059326172	3.5416992	0.38989258	-0.76245117	-0.36743164	0.94311523	0.047119141	0	0	0	0	0	0	0	0	0	0.93188477	0.068115234	0.068115234	0.005859375	0.042480469	0.01953125	0	44330	0	0	0
312	40501	40501	Category A	0.39599609	-0.75585938	-0.34790039	-0.1550293	0.32177734	0.40673828	-22.97	0	11/3/2018	11	3	2018	6:26:54	23214	0.8	6	26	54	0	0.059326172	3.5416992	0.38989258	-0.76269531	-0.36743164	1.1569824	0.021728516	0	0	0	0	0	0	0	0	0	0.93212891	0.067871094	0.032470703	0.005859375	0.006835938	0.01953125	0	44330	0	0	0
313	40502	40502	Category A	0.40795898	-0.74389648	-0.34790039	-0.1574707	0.3203125	0.40893555	-22.85	0	11/3/2018	11	3	2018	6:26:54	23214	0.9	6	26	54	0	0.059326172	3.5416992	0.38964844	-0.76318359	-0.36694336	1.2526855	0.032714844	0	0	0	0	0	0	0	0	0	0.93212891	0.067871094	0.056640625	0.018066406	0.019287109	0.019042969	0	44330	0	0	0
314	40503	40503	Category A	0.38378906	-0.76782227	-0.37182617	-0.1574707	0.32202148	0.40991211	-22.72	0	11/3/2018	11	3	2018	6:26:55	23215	0	6	26	55	0	0.059326172	3.4853027	0.38891602	-0.76318359	-0.36694336	1.1682129	0.008300781	0	0	0	0	0	0	0	0	0	0.93188477	0.068115234	0.014404297	-0.005126953	-0.004394531	-0.004638672	0	44330	0	0	0
315	40504	40504	Category A	0.40795898	-0.77978516	-0.37182617	-0.16162109	0.32470703	0.40991211	-22.6	0	11/3/2018	11	3	2018	6:26:55	23215	0.111	6	26	55	0	0.059326172	3.4853027	0.38842773	-0.76318359	-0.3671875	1.0458984	0.025878906	0	0	0	0	0	0	0	0	0	0.93164063	0.068359375	0.040527344	0.019287109	-0.016357422	-0.004394531	0	44330	0	0	0
316	40505	40505	Category A	0.39599609	-0.77978516	-0.3359375	-0.16259766	0.32397461	0.40966797	-22.6	0	11/3/2018	11	3	2018	6:26:55	23215	0.222	6	26	55	0	0.059326172	3.4853027	0.38818359	-0.76318359	-0.36743164	0.98291016	0.036376953	0	0	0	0	0	0	0	0	0	0.93188477	0.068115234	0.055908203	0.007568359	-0.016357422	0.031494141	0	44330	0	0	0
317	40506	40506	Category A	0.39599609	-0.76782227	-0.35986328	-0.15380859	0.3203125	0.41357422	-22.6	0	11/3/2018	11	3	2018	6:26:55	23215	0.333	6	26	55	0	0.059326172	3.4853027	0.38818359	-0.76342773	-0.36743164	0.90185547	0.011474609	0	0	0	0	0	0	0	0	0	0.93212891	0.067871094	0.01953125	0.007568359	-0.004150391	0.007568359	0	44330	0	0	0
318	40507	40507	Category A	0.38378906	-0.76782227	-0.38378906	-0.1574707	0.32373047	0.40966797	-22.72	0	11/3/2018	11	3	2018	6:26:55	23215	0.444	6	26	55	0	0.059326172	3.4853027	0.38818359	-0.76318359	-0.36743164	0.87255859	0.017333984	0	0	0	0	0	0	0	0	0	0.93188477	0.068115234	0.025146484	-0.004394531	-0.004394531	-0.016113281	0	44330	0	0	0
319	40508	40508	Category A	0.39599609	-0.76782227	-0.35986328	-0.15283203	0.32104492	0.40893555	-22.23	0	11/3/2018	11	3	2018	6:26:55	23215	0.555	6	26	55	0	0.059326172	3.4853027	0.38793945	-0.76318359	-0.36743164	0.83959961	0.011962891	0	0	0	0	0	0	0	0	0	0.93188477	0.068115234	0.020019531	0.0078125	-0.004394531	0.007568359	0	44330	0	0	0
320	40509	40509	Category A	0.40795898	-0.76782227	-0.35986328	-0.15136719	0.32080078	0.40771484	-22.11	0	11/3/2018	11	3	2018	6:26:55	23215	0.666	6	26	55	0	0.059326172	3.4853027	0.38793945	-0.76318359	-0.36743164	0.68261719	0.021728516	0	0	0	0	0	0	0	0	0	0.93164063	0.068359375	0.032226563	0.020019531	-0.004394531	0.007568359	0	44330	0	0	0
321	40510	40510	Category A	0.37182617	-0.79199219	-0.37182617	-0.1574707	0.32202148	0.40576172	-22.23	0	11/3/2018	11	3	2018	6:26:55	23215	0.777	6	26	55	0	0.059326172	3.4853027	0.38818359	-0.76318359	-0.36743164	0.36987305	0.033203125	0	0	0	0	0	0	0	0	0	0.93188477	0.068115234	0.049316406	-0.016357422	-0.028564453	-0.004150391	0	44330	0	0	0
322	40511	40511	Category A	0.38378906	-0.77978516	-0.39599609	-0.15380859	0.32470703	0.40991211	-21.99	0	11/3/2018	11	3	2018	6:26:55	23215	0.888	6	26	55	0	0.059326172	3.4853027	0.38891602	-0.76293945	-0.3671875	0.35327148	0.033691406	0	0	0	0	0	0	0	0	0	0.93188477	0.068115234	0.050537109	-0.005126953	-0.016601563	-0.028564453	0	44330	0	0	0
323	40512	40512	Category A	0.37182617	-0.74389648	-0.34790039	-0.1574707	0.32373047	0.40966797	-22.11	0	11/3/2018	11	3	2018	6:26:56	23216	0	6	26	56	0	0.059326172	3.4853027	0.38891602	-0.76318359	-0.36743164	0.43383789	0.032470703	0	0	0	0	0	0	0	0	0	0.93212891	0.067871094	0.056152344	-0.017089844	0.019287109	0.01953125	0	44330	0	0	0
324	40513	40513	Category A	0.39599609	-0.77978516	-0.3359375	-0.15649414	0.31665039	0.40478516	-22.23	0	11/3/2018	11	3	2018	6:26:56	23216	0.1	6	26	56	0	0.059326172	3.4853027	0.38916016	-0.76318359	-0.36743164	0.26318359	0.036376953	0	0	0	0	0	0	0	0	0	0.93212891	0.067871094	0.054931641	0.006591797	-0.016357422	0.031494141	0	44330	0	0	0
325	40514	40514	Category A	0.38378906	-0.74389648	-0.32397461	-0.15649414	0.32055664	0.40454102	-21.86	0	11/3/2018	11	3	2018	6:26:56	23216	0.2	6	26	56	0	0.059326172	3.4853027	0.38916016	-0.76269531	-0.36743164	0.19042969	0.047607422	0	0	0	0	0	0	0	0	0	0.93188477	0.068115234	0.067871094	-0.005371094	0.018798828	0.043457031	0	44330	0	0	0
326	40515	40515	Category A	0.38378906	-0.74389648	-0.35986328	-0.15722656	0.32055664	0.41162109	-21.86	0	11/3/2018	11	3	2018	6:26:56	23216	0.3	6	26	56	0	0.059326172	3.4853027	0.38916016	-0.76293945	-0.36791992	0.48095703	0.021484375	0	0	0	0	0	0	0	0	0	0.93212891	0.067871094	0.032714844	-0.005371094	0.019042969	0.008056641	0	44330	0	0	0
327	40516	40516	Category A	0.38378906	-0.76782227	-0.32397461	-0.15136719	0.32348633	0.40698242	-22.11	0	11/3/2018	11	3	2018	6:26:56	23216	0.4	6	26	56	0	0.059326172	3.4853027	0.38916016	-0.76318359	-0.36767578	0.74243164	0.044189453	0	0	0	0	0	0	0	0	0	0.93237305	0.067626953	0.053710938	-0.005371094	-0.004394531	0.043701172	0	44330	0	0	0
328	40517	40517	Category A	0.38378906	-0.77978516	-0.32397461	-0.15649414	0.32299805	0.40185547	-22.35	0	11/3/2018	11	3	2018	6:26:56	23216	0.5	6	26	56	0	0.059326172	3.4853027	0.38891602	-0.76342773	-0.36743164	0.48876953	0.046875	0	0	0	0	0	0	0	0	0	0.93237305	0.067626953	0.065185547	-0.005126953	-0.016113281	0.043457031	0	44330	0	0	0
329	40518	40518	Category A	0.35986328	-0.75585938	-0.34790039	-0.15478516	0.3203125	0.40893555	-22.35	0	11/3/2018	11	3	2018	6:26:56	23216	0.6	6	26	56	0	0.059326172	3.4853027	0.38867188	-0.76342773	-0.36767578	0.16723633	0.035888672	0	0	0	0	0	0	0	0	0	0.93237305	0.067626953	0.056396484	-0.028808594	0.007568359	0.019775391	0	44330	0	0	0
330	40519	40519	Category A	0.38378906	-0.76782227	-0.39599609	-0.15649414	0.32055664	0.40893555	-22.23	0	11/3/2018	11	3	2018	6:26:56	23216	0.7	6	26	56	0	0.059326172	3.4853027	0.38891602	-0.76318359	-0.36816406	0.36669922	0.028564453	0	0	0	0	0	0	0	0	0	0.93237305	0.067626953	0.037353516	-0.005126953	-0.004394531	-0.027587891	0	44330	0	0	0
331	40520	40520	Category A	0.35986328	-0.75585938	-0.34790039	-0.15112305	0.32177734	0.40991211	-21.99	0	11/3/2018	11	3	2018	6:26:56	23216	0.8	6	26	56	0	0.059326172	3.4853027	0.38867188	-0.76269531	-0.3684082	0.54638672	0.035888672	0	0	0	0	0	0	0	0	0	0.93188477	0.068115234	0.056152344	-0.028808594	0.006835938	0.020507813	0	44330	0	0	0
332	40521	40521	Category A	0.40795898	-0.75585938	-0.32397461	-0.15307617	0.32177734	0.40771484	-21.86	0	11/3/2018	11	3	2018	6:26:56	23216	0.9	6	26	56	0	0.059326172	3.4853027	0.38842773	-0.76269531	-0.36865234	0.20166016	0.049072266	0	0	0	0	0	0	0	0	0	0.93188477	0.068115234	0.071044922	0.019287109	0.006835938	0.044677734	0	44330	0	0	0
333	40522	40522	Category A	0.39599609	-0.75585938	-0.35986328	-0.15551758	0.3203125	0.40649414	-22.11	0	11/3/2018	11	3	2018	6:26:57	23217	0	6	26	57	0	0.059326172	3.4853027	0.38818359	-0.76269531	-0.36865234	0.15551758	0.013427734	0	0	0	0	0	0	0	0	0	0.93188477	0.068115234	0.023193359	0.007568359	0.006835938	0.008789063	0	44330	0	0	0
334	40523	40523	Category A	0.41992188	-0.77978516	-0.38378906	-0.15649414	0.32373047	0.40771484	-22.23	0	11/3/2018	11	3	2018	6:26:57	23217	0.1	6	26	57	0	0.059326172	3.4853027	0.38818359	-0.76269531	-0.36865234	0.19726563	0.038818359	0	0	0	0	0	0	0	0	0	0.93188477	0.068115234	0.063476563	0.031494141	-0.016845703	-0.014892578	0	44330	0	0	0
335	40524	40524	Category A	0.38378906	-0.76782227	-0.37182617	-0.15917969	0.3203125	0.40649414	-22.11	0	11/3/2018	11	3	2018	6:26:57	23217	0.2	6	26	57	0	0.059326172	3.4853027	0.38818359	-0.76245117	-0.36865234	0.39868164	0.007324219	0	0	0	0	0	0	0	0	0	0.93164063	0.068359375	0.012695313	-0.004394531	-0.005126953	-0.002929688	0	44330	0	0	0
336	40525	40525	Category A	0.39599609	-0.74389648	-0.38378906	-0.15649414	0.32299805	0.40771484	-22.11	0	11/3/2018	11	3	2018	6:26:57	23217	0.3	6	26	57	0	0.059326172	3.4853027	0.38769531	-0.76245117	-0.3684082	1.0056152	0.025390625	0	0	0	0	0	0	0	0	0	0.93139648	0.068603516	0.041992188	0.008056641	0.018554688	-0.015136719	0	44330	0	0	0
337	40526	40526	Category A	0.38378906	-0.75585938	-0.38378906	-0.15039063	0.32348633	0.40795898	-22.23	0	11/3/2018	11	3	2018	6:26:57	23217	0.4	6	26	57	0	0.059326172	3.4853027	0.38769531	-0.76220703	-0.36816406	1.5598145	0.017089844	0	0	0	0	0	0	0	0	0	0.93115234	0.068847656	0.025878906	-0.00390625	0.006347656	-0.015380859	0	44330	0	0	0
338	40527	40527	Category A	0.39599609	-0.73193359	-0.37182617	-0.15307617	0.32275391	0.40673828	-22.23	0	11/3/2018	11	3	2018	6:26:57	23217	0.5	6	26	57	0	0.059326172	3.4853027	0.38793945	-0.76220703	-0.3684082	1.5732422	0.031494141	0	0	0	0	0	0	0	0	0	0.93139648	0.068603516	0.041748047	0.0078125	0.030273438	-0.003173828	0	44330	0	0	0
339	40528	40528	Category A	0.39599609	-0.7199707	-0.37182617	-0.16015625	0.32446289	0.40991211	-22.35	0	11/3/2018	11	3	2018	6:26:57	23217	0.6	6	26	57	0	0.059326172	3.4853027	0.38818359	-0.76220703	-0.3684082	1.4841309	0.04296875	0	0	0	0	0	0	0	0	0	0.93139648	0.068603516	0.053466797	0.007568359	0.042236328	-0.003173828	0	44330	0	0	0
340	40529	40529	Category A	0.38378906	-0.74389648	-0.35986328	-0.15405273	0.32543945	0.4050293	-22.11	0	11/3/2018	11	3	2018	6:26:57	23217	0.7	6	26	57	0	0.059326172	3.4853027	0.38793945	-0.76220703	-0.3684082	1.4975586	0.020751953	0	0	0	0	0	0	0	0	0	0.93139648	0.068603516	0.031494141	-0.004150391	0.018310547	0.008544922	0	44330	0	0	0
341	40530	40530	Category A	0.37182617	-0.76782227	-0.38378906	-0.16162109	0.32373047	0.40966797	-21.62	0	11/3/2018	11	3	2018	6:26:57	23217	0.8	6	26	57	0	0.059326172	3.4853027	0.38818359	-0.76220703	-0.36767578	1.3007813	0.0234375	0	0	0	0	0	0	0	0	0	0.93115234	0.068847656	0.037597656	-0.016357422	-0.005371094	-0.015869141	0	44330	0	0	0
342	40531	40531	Category A	0.40795898	-0.79199219	-0.35986328	-0.15673828	0.32641602	0.4050293	-21.62	0	11/3/2018	11	3	2018	6:26:57	23217	0.9	6	26	57	0	0.059326172	3.4853027	0.38867188	-0.76293945	-0.36743164	1.0422363	0.035400391	0	0	0	0	0	0	0	0	0	0.93188477	0.068115234	0.055664063	0.019042969	-0.028808594	0.007568359	0	44330	0	0	0
343	40532	40532	Category A	0.40795898	-0.74389648	-0.35986328	-0.15917969	0.32446289	0.40380859	-21.74	0	11/3/2018	11	3	2018	6:26:58	23218	0	6	26	58	0	0.059326172	3.4853027	0.38867188	-0.76342773	-0.36743164	0.82958984	0.028320313	0	0	0	0	0	0	0	0	0	0.93237305	0.067626953	0.046386719	0.019042969	0.01953125	0.007568359	0	44330	0	0	0
344	40533	40533	Category A	0.39599609	-0.74389648	-0.39599609	-0.15112305	0.32202148	0.41186523	-21.74	0	11/3/2018	11	3	2018	6:26:58	23218	0.1	6	26	58	0	0.059326172	3.4853027	0.38842773	-0.76342773	-0.3671875	0.77587891	0.035644531	0	0	0	0	0	0	0	0	0	0.93212891	0.067871094	0.055908203	0.007324219	0.01953125	-0.028564453	0	44330	0	0	0
345	40534	40534	Category A	0.40795898	-0.77978516	-0.38378906	-0.15576172	0.32177734	0.40673828	-21.86	0	11/3/2018	11	3	2018	6:26:58	23218	0.2	6	26	58	0	0.059326172	3.4853027	0.38867188	-0.76391602	-0.3671875	0.73706055	0.029785156	0	0	0	0	0	0	0	0	0	0.93237305	0.067626953	0.051513672	0.019042969	-0.015625	-0.016357422	0	44330	0	0	0
346	40535	40535	Category A	0.39599609	-0.75585938	-0.38378906	-0.15185547	0.31958008	0.41088867	-21.74	0	11/3/2018	11	3	2018	6:26:58	23218	0.3	6	26	58	0	0.059326172	3.4853027	0.38842773	-0.76342773	-0.36669922	0.56713867	0.019775391	0	0	0	0	0	0	0	0	0	0.93188477	0.068115234	0.031982422	0.007324219	0.007568359	-0.016845703	0	44330	0	0	0
347	40536	40536	Category A	0.37182617	-0.74389648	-0.39599609	-0.15307617	0.32714844	0.41015625	-21.86	0	11/3/2018	11	3	2018	6:26:58	23218	0.4	6	26	58	0	0.059326172	3.4853027	0.38818359	-0.76342773	-0.36669922	0.33569336	0.038818359	0	0	0	0	0	0	0	0	0	0.93164063	0.068359375	0.065185547	-0.016357422	0.01953125	-0.029052734	0	44330	0	0	0
348	40537	40537	Category A	0.39599609	-0.75585938	-0.37182617	-0.15917969	0.32104492	0.40673828	-22.11	0	11/3/2018	11	3	2018	6:26:58	23218	0.5	6	26	58	0	0.059326172	3.4853027	0.38842773	-0.76342773	-0.36669922	0.087646484	0.01171875	0	0	0	0	0	0	0	0	0	0.93188477	0.068115234	0.019775391	0.007324219	0.007568359	-0.004882813	0	44330	0	0	0
349	40538	40538	Category A	0.40795898	-0.76782227	-0.39599609	-0.1574707	0.32373047	0.40966797	-22.23	0	11/3/2018	11	3	2018	6:26:58	23218	0.6	6	26	58	0	0.059326172	3.4853027	0.38867188	-0.76342773	-0.36669922	0.18139648	0.03515625	0	0	0	0	0	0	0	0	0	0.93212891	0.067871094	0.052490234	0.019042969	-0.004150391	-0.029052734	0	44330	0	0	0
350	40539	40539	Category A	0.34790039	-0.76782227	-0.3359375	-0.15844727	0.32446289	0.40576172	-22.35	0	11/3/2018	11	3	2018	6:26:58	23218	0.7	6	26	58	0	0.059326172	3.4853027	0.38867188	-0.76342773	-0.36669922	0.15576172	0.051269531	0	0	0	0	0	0	0	0	0	0.93212891	0.067871094	0.075927734	-0.040771484	-0.004150391	0.030761719	0	44330	0	0	0
351	40540	40540	Category A	0.38378906	-0.77978516	-0.38378906	-0.15551758	0.32202148	0.4074707	-22.35	0	11/3/2018	11	3	2018	6:26:58	23218	0.8	6	26	58	0	0.059326172	3.4853027	0.38842773	-0.76342773	-0.3671875	0.13964844	0.0234375	0	0	0	0	0	0	0	0	0	0.93212891	0.067871094	0.037353516	-0.004638672	-0.016113281	-0.016357422	0	44330	0	0	0
352	40541	40541	Category A	0.37182617	-0.76782227	-0.34790039	-0.1574707	0.32641602	0.40478516	-22.23	0	11/3/2018	11	3	2018	6:26:58	23218	0.9	6	26	58	0	0.059326172	3.5513672	0.38867188	-0.76391602	-0.36791992	0.19628906	0.026367188	0	0	0	0	0	0	0	0	0	0.93286133	0.067138672	0.040527344	-0.016845703	-0.003662109	0.020019531	0	44330	0	0	0
353	40542	40542	Category A	0.35986328	-0.77978516	-0.35986328	-0.15380859	0.32275391	0.40673828	-22.23	0	11/3/2018	11	3	2018	6:26:59	23219	0	6	26	59	0	0.059326172	3.5513672	0.38867188	-0.76391602	-0.36791992	0.026367188	0.033935547	0	0	0	0	0	0	0	0	0	0.93286133	0.067138672	0.052734375	-0.028808594	-0.015625	0.008056641	0	44330	0	0	0
354	40543	40543	Category A	0.39599609	-0.76782227	-0.38378906	-0.15966797	0.32568359	0.40893555	-22.11	0	11/3/2018	11	3	2018	6:26:59	23219	0.1	6	26	59	0	0.059326172	3.5513672	0.38867188	-0.76416016	-0.3684082	0.090820313	0.017333984	0	0	0	0	0	0	0	0	0	0.93310547	0.066894531	0.026123047	0.007080078	-0.003417969	-0.015136719	0	44330	0	0	0
355	40544	40544	Category A	0.37182617	-0.77978516	-0.40795898	-0.15649414	0.32299805	0.40991211	-21.86	0	11/3/2018	11	3	2018	6:26:59	23219	0.2	6	26	59	0	0.059326172	3.5513672	0.38867188	-0.76391602	-0.36816406	0.015136719	0.045898438	0	0	0	0	0	0	0	0	0	0.93286133	0.067138672	0.072509766	-0.016845703	-0.015625	-0.039550781	0	44330	0	0	0
356	40545	40545	Category A	0.37182617	-0.77978516	-0.37182617	-0.15771484	0.32373047	0.4074707	-21.98	0	11/3/2018	11	3	2018	6:26:59	23219	0.3	6	26	59	0	0.059326172	3.5513672	0.38842773	-0.76391602	-0.36791992	0.14648438	0.023193359	0	0	0	0	0	0	0	0	0	0.93261719	0.067382813	0.036376953	-0.016601563	-0.015625	-0.003662109	0	44330	0	0	0
357	40546	40546	Category A	0.38378906	-0.76782227	-0.37182617	-0.15283203	0.3203125	0.40893555	-21.98	0	11/3/2018	11	3	2018	6:26:59	23219	0.4	6	26	59	0	0.059326172	3.5513672	0.38818359	-0.76391602	-0.3684082	0.2109375	0.006591797	0	0	0	0	0	0	0	0	0	0.93286133	0.067138672	0.01171875	-0.004394531	-0.003662109	-0.003173828	0	44330	0	0	0
358	40547	40547	Category A	0.37182617	-0.76782227	-0.39599609	-0.1574707	0.32324219	0.41259766	-22.11	0	11/3/2018	11	3	2018	6:26:59	23219	0.5	6	26	59	0	0.059326172	3.5513672	0.38818359	-0.76416016	-0.3684082	0.2043457	0.031982422	0	0	0	0	0	0	0	0	0	0.93310547	0.066894531	0.047119141	-0.016357422	-0.003417969	-0.02734375	0	44330	0	0	0
359	40548	40548	Category A	0.37182617	-0.76782227	-0.35986328	-0.15820313	0.32055664	0.40869141	-22.48	0	11/3/2018	11	3	2018	6:26:59	23219	0.6	6	26	59	0	0.059326172	3.5513672	0.38818359	-0.76416016	-0.3684082	0.3684082	0.018798828	0	0	0	0	0	0	0	0	0	0.93310547	0.066894531	0.028320313	-0.016357422	-0.003417969	0.008544922	0	44330	0	0	0
360	40549	40549	Category A	0.39599609	-0.77978516	-0.38378906	-0.15673828	0.3203125	0.40771484	-22.23	0	11/3/2018	11	3	2018	6:26:59	23219	0.7	6	26	59	0	0.059326172	3.5513672	0.38818359	-0.76660156	-0.36865234	0.53564453	0.020996094	0	0	0	0	0	0	0	0	0	0.93530273	0.064697266	0.035400391	0.007568359	-0.012939453	-0.014892578	0	44330	0	0	0
361	40550	40550	Category A	0.41992188	-0.75585938	-0.34790039	-0.15356445	0.32226563	0.40991211	-22.11	0	11/3/2018	11	3	2018	6:26:59	23219	0.8	6	26	59	0	0.059326172	3.5513672	0.38769531	-0.76660156	-0.36914063	0.30615234	0.039794922	0	0	0	0	0	0	0	0	0	0.93505859	0.064941406	0.063964844	0.031982422	0.010742188	0.021240234	0	44330	0	0	0
362	40551	40551	Category A	0.39599609	-0.75585938	-0.39599609	-0.15527344	0.32397461	0.41088867	-21.99	0	11/3/2018	11	3	2018	6:26:59	23219	0.9	6	26	59	0	0.059326172	3.5513672	0.38769531	-0.76611328	-0.36865234	0.23510742	0.030029297	0	0	0	0	0	0	0	0	0	0.93457031	0.065429688	0.045654297	0.008056641	0.010253906	-0.027099609	0	44330	0	0	0
363	40552	40552	Category A	0.38378906	-0.77978516	-0.35986328	-0.16113281	0.31835938	0.40161133	-21.86	0	11/3/2018	11	3	2018	6:27:00	23220	0	6	27	0	0	0.059326172	3.5513672	0.38769531	-0.76611328	-0.3684082	0.27587891	0.016357422	0	0	0	0	0	0	0	0	0	0.93432617	0.065673828	0.026123047	-0.00390625	-0.013427734	0.008544922	0	44330	0	0	0
364	40553	40553	Category A	0.37182617	-0.76782227	-0.37182617	-0.15820313	0.32373047	0.40893555	-22.11	0	11/3/2018	11	3	2018	6:27:00	23220	0.1	6	27	0	0	0.059326172	3.5513672	0.38818359	-0.76611328	-0.3684082	0.2878418	0.016601563	0	0	0	0	0	0	0	0	0	0.93457031	0.065429688	0.020996094	-0.016357422	-0.001464844	-0.003173828	0	44330	0	0	0
365	40554	40554	Category A	0.37182617	-0.77978516	-0.39599609	-0.15136719	0.32446289	0.41186523	-22.35	0	11/3/2018	11	3	2018	6:27:00	23220	0.2	6	27	0	0	0.059326172	3.5513672	0.38793945	-0.76586914	-0.36914063	0.203125	0.034179688	0	0	0	0	0	0	0	0	0	0.93457031	0.065429688	0.056640625	-0.016113281	-0.013671875	-0.026611328	0	44330	0	0	0
366	40555	40555	Category A	0.40795898	-0.79199219	-0.37182617	-0.15844727	0.32299805	0.40991211	-22.72	0	11/3/2018	11	3	2018	6:27:00	23220	0.3	6	27	0	0	0.059326172	3.5513672	0.38793945	-0.76586914	-0.36987305	0.015625	0.032714844	0	0	0	0	0	0	0	0	0	0.93481445	0.065185547	0.047851563	0.019775391	-0.025878906	-0.001708984	0	44330	0	0	0
367	40556	40556	Category A	0.39599609	-0.76782227	-0.37182617	-0.15844727	0.32788086	0.40283203	-22.6	0	11/3/2018	11	3	2018	6:27:00	23220	0.4	6	27	0	0	0.059326172	3.5513672	0.38818359	-0.76586914	-0.36987305	0.011230469	0.008056641	0	0	0	0	0	0	0	0	0	0.93481445	0.065185547	0.011230469	0.007568359	-0.001708984	-0.001708984	0	44330	0	0	0
368	40557	40557	Category A	0.39599609	-0.74389648	-0.39599609	-0.15917969	0.32446289	0.40673828	-22.35	0	11/3/2018	11	3	2018	6:27:00	23220	0.5	6	27	0	0	0.059326172	3.5513672	0.38842773	-0.76586914	-0.37060547	0.15405273	0.034423828	0	0	0	0	0	0	0	0	0	0.93530273	0.064697266	0.054931641	0.007324219	0.021972656	-0.025146484	0	44330	0	0	0
369	40558	40558	Category A	0.39599609	-0.75585938	-0.38378906	-0.15844727	0.32299805	0.40673828	-22.35	0	11/3/2018	11	3	2018	6:27:00	23220	0.6	6	27	0	0	0.059326172	3.5513672	0.38867188	-0.76586914	-0.37133789	0.3828125	0.017333984	0	0	0	0	0	0	0	0	0	0.93579102	0.064208984	0.029541016	0.007080078	0.010009766	-0.012207031	0	44330	0	0	0
370	40559	40559	Category A	0.37182617	-0.75585938	-0.37182617	-0.15454102	0.31860352	0.40771484	-22.11	0	11/3/2018	11	3	2018	6:27:00	23220	0.7	6	27	0	0	0.059326172	3.5513672	0.3894043	-0.76635742	-0.37182617	0.53491211	0.020507813	0	0	0	0	0	0	0	0	0	0.93652344	0.063476563	0.028076172	-0.017578125	0.010498047	0	0	44330	0	0	0
371	40560	40560	Category A	0.38378906	-0.75585938	-0.37182617	-0.15136719	0.32080078	0.40991211	-21.86	0	11/3/2018	11	3	2018	6:27:00	23220	0.8	6	27	0	0	0.059326172	3.5513672	0.38989258	-0.76660156	-0.37182617	0.45556641	0.012207031	0	0	0	0	0	0	0	0	0	0.93701172	0.062988281	0.016845703	-0.006103516	0.010742188	0	0	44330	0	0	0
372	40561	40561	Category A	0.38378906	-0.75585938	-0.35986328	-0.15893555	0.32275391	0.41088867	-21.86	0	11/3/2018	11	3	2018	6:27:00	23220	0.9	6	27	0	0	0.059326172	3.5513672	0.38989258	-0.76660156	-0.37182617	0.31152344	0.017089844	0	0	0	0	0	0	0	0	0	0.93701172	0.062988281	0.028808594	-0.006103516	0.010742188	0.011962891	0	44330	0	0	0
373	40562	40562	Category A	0.40795898	-0.76782227	-0.35986328	-0.15356445	0.32226563	0.40991211	-21.37	0	11/3/2018	11	3	2018	6:27:01	23221	0	6	27	1	0	0.059326172	3.5513672	0.3894043	-0.76660156	-0.37255859	0.059814453	0.022460938	0	0	0	0	0	0	0	0	0	0.93725586	0.062744141	0.032226563	0.018310547	-0.000976563	0.012695313	0	44330	0	0	0
374	40563	40563	Category A	0.38378906	-0.75585938	-0.37182617	-0.15820313	0.32543945	0.40576172	-21.13	0	11/3/2018	11	3	2018	6:27:01	23221	0.1	6	27	1	0	0.059326172	3.5513672	0.38916016	-0.76660156	-0.37304688	0.20019531	0.011962891	0	0	0	0	0	0	0	0	0	0.93725586	0.062744141	0.017333984	-0.005371094	0.010742188	0.001220703	0	44330	0	0	0
375	40564	40564	Category A	0.37182617	-0.75585938	-0.35986328	-0.15844727	0.32470703	0.40991211	-21.13	0	11/3/2018	11	3	2018	6:27:01	23221	0.2	6	27	1	0	0.059326172	3.5513672	0.38842773	-0.76660156	-0.37255859	0.43969727	0.023681641	0	0	0	0	0	0	0	0	0	0.93676758	0.063232422	0.040283203	-0.016601563	0.010742188	0.012695313	0	44330	0	0	0
376	40565	40565	Category A	0.38378906	-0.76782227	-0.34790039	-0.15844727	0.32202148	0.40673828	-21.37	0	11/3/2018	11	3	2018	6:27:01	23221	0.3	6	27	1	0	0.059326172	3.5513672	0.38818359	-0.76635742	-0.37329102	0.63891602	0.025878906	0	0	0	0	0	0	0	0	0	0.93676758	0.063232422	0.031005859	-0.004394531	-0.001220703	0.025390625	0	44330	0	0	0
377	40566	40566	Category A	0.38378906	-0.76782227	-0.35986328	-0.15820313	0.32226563	0.40869141	-21.74	0	11/3/2018	11	3	2018	6:27:01	23221	0.4	6	27	1	0	0.059326172	3.5513672	0.38818359	-0.76660156	-0.37329102	0.61254883	0.014160156	0	0	0	0	0	0	0	0	0	0.93676758	0.063232422	0.019042969	-0.004394531	-0.000976563	0.013427734	0	44330	0	0	0
378	40567	40567	Category A	0.39599609	-0.76782227	-0.37182617	-0.15478516	0.31835938	0.40893555	-21.98	0	11/3/2018	11	3	2018	6:27:01	23221	0.5	6	27	1	0	0.059326172	3.5513672	0.38818359	-0.7668457	-0.37329102	0.63793945	0.0078125	0	0	0	0	0	0	0	0	0	0.93725586	0.062744141	0.010253906	0.007568359	-0.000732422	0.001464844	0	44330	0	0	0
379	40568	40568	Category A	0.38378906	-0.76782227	-0.37182617	-0.15625	0.32226563	0.40649414	-22.35	0	11/3/2018	11	3	2018	6:27:01	23221	0.6	6	27	1	0	0.059326172	3.5513672	0.38793945	-0.76708984	-0.37353516	0.6394043	0.004638672	0	0	0	0	0	0	0	0	0	0.9375	0.0625	0.006591797	-0.004150391	-0.000488281	0.001708984	0	44330	0	0	0
380	40569	40569	Category A	0.39599609	-0.75585938	-0.34790039	-0.15771484	0.32348633	0.40673828	-22.23	0	11/3/2018	11	3	2018	6:27:01	23221	0.7	6	27	1	0	0.059326172	3.5513672	0.38818359	-0.76782227	-0.37353516	0.63525391	0.029296875	0	0	0	0	0	0	0	0	0	0.93798828	0.062011719	0.045410156	0.007568359	0.011962891	0.025634766	0	44330	0	0	0
381	40570	40570	Category A	0.40795898	-0.77978516	-0.35986328	-0.15478516	0.32470703	0.40673828	-22.23	0	11/3/2018	11	3	2018	6:27:01	23221	0.8	6	27	1	0	0.059326172	3.5513672	0.38818359	-0.76806641	-0.3737793	0.5925293	0.026611328	0	0	0	0	0	0	0	0	0	0.93847656	0.061523438	0.045166016	0.01953125	-0.011474609	0.013916016	0	44330	0	0	0
382	40571	40571	Category A	0.38378906	-0.77978516	-0.34790039	-0.15844727	0.32543945	0.40478516	-22.11	0	11/3/2018	11	3	2018	6:27:01	23221	0.9	6	27	1	0	0.059326172	3.5513672	0.38818359	-0.76806641	-0.37329102	0.39160156	0.028320313	0	0	0	0	0	0	0	0	0	0.93823242	0.061767578	0.041503906	-0.004394531	-0.011474609	0.025390625	0	44330	0	0	0
383	40572	40572	Category A	0.37182617	-0.76782227	-0.35986328	-0.15673828	0.3203125	0.40771484	-22.23	0	11/3/2018	11	3	2018	6:27:02	23222	0	6	27	2	0	0.059326172	3.5513672	0.38818359	-0.76806641	-0.3737793	0.27368164	0.021484375	0	0	0	0	0	0	0	0	0	0.93823242	0.061767578	0.030517578	-0.016357422	0.000244141	0.013916016	0	44330	0	0	0
384	40573	40573	Category A	0.39599609	-0.77978516	-0.38378906	-0.15917969	0.32202148	0.40893555	-22.6	0	11/3/2018	11	3	2018	6:27:02	23222	0.1	6	27	2	0	0.059326172	3.5513672	0.38793945	-0.76831055	-0.37402344	0.15014648	0.016845703	0	0	0	0	0	0	0	0	0	0.93847656	0.061523438	0.028808594	0.0078125	-0.011230469	-0.009521484	0	44330	0	0	0
385	40574	40574	Category A	0.38378906	-0.75585938	-0.34790039	-0.15649414	0.32055664	0.40673828	-22.85	0	11/3/2018	11	3	2018	6:27:02	23222	0.2	6	27	2	0	0.059326172	3.5513672	0.38793945	-0.76879883	-0.37402344	0.13867188	0.029541016	0	0	0	0	0	0	0	0	0	0.93896484	0.061035156	0.043457031	-0.004150391	0.012939453	0.026123047	0	44330	0	0	0
386	40575	40575	Category A	0.39599609	-0.75585938	-0.34790039	-0.15917969	0.3203125	0.40869141	-22.97	0	11/3/2018	11	3	2018	6:27:02	23222	0.3	6	27	2	0	0.059326172	3.5513672	0.38793945	-0.76879883	-0.3737793	0.31762695	0.030029297	0	0	0	0	0	0	0	0	0	0.9387207	0.061279297	0.046630859	0.0078125	0.012939453	0.025878906	0	44330	0	0	0
387	40576	40576	Category A	0.39599609	-0.76782227	-0.39599609	-0.15478516	0.32202148	0.40795898	-22.72	0	11/3/2018	11	3	2018	6:27:02	23222	0.4	6	27	2	0	0.059326172	3.5513672	0.38793945	-0.76879883	-0.37329102	0.31616211	0.023681641	0	0	0	0	0	0	0	0	0	0.9387207	0.061279297	0.031738281	0.008056641	0.000976563	-0.022460938	0	44330	0	0	0
388	40577	40577	Category A	0.40795898	-0.76782227	-0.35986328	-0.15844727	0.32299805	0.40893555	-22.35	0	11/3/2018	11	3	2018	6:27:02	23222	0.5	6	27	2	0	0.059326172	3.5513672	0.38793945	-0.76928711	-0.37304688	0.40795898	0.023925781	0	0	0	0	0	0	0	0	0	0.93896484	0.061035156	0.034667969	0.019775391	0.001464844	0.013183594	0	44330	0	0	0
389	40578	40578	Category A	0.38378906	-0.76782227	-0.38378906	-0.15722656	0.32446289	0.40771484	-22.11	0	11/3/2018	11	3	2018	6:27:02	23222	0.6	6	27	2	0	0.059326172	3.5513672	0.38793945	-0.76977539	-0.37329102	0.69238281	0.011230469	0	0	0	0	0	0	0	0	0	0.93945313	0.060546875	0.016601563	-0.004150391	0.001953125	-0.010253906	0	44330	0	0	0
390	40579	40579	Category A	0.38378906	-0.75585938	-0.39599609	-0.15991211	0.32543945	0.40478516	-22.23	0	11/3/2018	11	3	2018	6:27:02	23222	0.7	6	27	2	0	0.059326172	3.5513672	0.38745117	-0.77026367	-0.37329102	0.83984375	0.027099609	0	0	0	0	0	0	0	0	0	0.93969727	0.060302734	0.040771484	-0.003662109	0.014404297	-0.022460938	0	44330	0	0	0
391	40580	40580	Category A	0.40795898	-0.75585938	-0.40795898	-0.15112305	0.32202148	0.40771484	-22.35	0	11/3/2018	11	3	2018	6:27:02	23222	0.8	6	27	2	0	0.059326172	3.5513672	0.38793945	-0.77050781	-0.3737793	0.7734375	0.041992188	0	0	0	0	0	0	0	0	0	0.94018555	0.059814453	0.068603516	0.019775391	0.014648438	-0.033935547	0	44330	0	0	0
392	40581	40581	Category A	0.40795898	-0.75585938	-0.34790039	-0.15893555	0.32543945	0.40600586	-22.35	0	11/3/2018	11	3	2018	6:27:02	23222	0.9	6	27	2	0	0.059326172	3.5513672	0.38769531	-0.77001953	-0.37353516	0.73999023	0.035644531	0	0	0	0	0	0	0	0	0	0.93969727	0.060302734	0.060058594	0.020019531	0.014160156	0.025634766	0	44330	0	0	0
393	40582	40582	Category A	0.39599609	-0.75585938	-0.38378906	-0.15991211	0.32275391	0.40649414	-22.23	0	11/3/2018	11	3	2018	6:27:03	23223	0	6	27	3	0	0.059326172	3.5513672	0.38769531	-0.76977539	-0.37353516	0.66943359	0.019042969	0	0	0	0	0	0	0	0	0	0.93945313	0.060546875	0.032226563	0.008056641	0.013916016	-0.010009766	0	44330	0	0	0
394	40583	40583	Category A	0.39599609	-0.74389648	-0.35986328	-0.1574707	0.3203125	0.4074707	-22.11	0	11/3/2018	11	3	2018	6:27:03	23223	0.1	6	27	3	0	0.059326172	3.5513672	0.38793945	-0.76977539	-0.3737793	0.43798828	0.030273438	0	0	0	0	0	0	0	0	0	0.93945313	0.060546875	0.047607422	0.0078125	0.025878906	0.013916016	0	44330	0	0	0
395	40584	40584	Category A	0.38378906	-0.77978516	-0.34790039	-0.15478516	0.32324219	0.41186523	-21.98	0	11/3/2018	11	3	2018	6:27:03	23223	0.2	6	27	3	0	0.059326172	3.5513672	0.38769531	-0.76953125	-0.37353516	0.070800781	0.027832031	0	0	0	0	0	0	0	0	0	0.93920898	0.060791016	0.039794922	-0.00390625	-0.010009766	0.025634766	0	44330	0	0	0
396	40585	40585	Category A	0.38378906	-0.79199219	-0.37182617	-0.15307617	0.32177734	0.40771484	-21.98	0	11/3/2018	11	3	2018	6:27:03	23223	0.3	6	27	3	0	0.059326172	3.5513672	0.38769531	-0.76977539	-0.37304688	0.17529297	0.022460938	0	0	0	0	0	0	0	0	0	0.93920898	0.060791016	0.02734375	-0.00390625	-0.021972656	0.001220703	0	44330	0	0	0
397	40586	40586	Category A	0.38378906	-0.79199219	-0.37182617	-0.15136719	0.32080078	0.40771484	-21.98	0	11/3/2018	11	3	2018	6:27:03	23223	0.4	6	27	3	0	0.059326172	3.5513672	0.38793945	-0.76928711	-0.37304688	0.36889648	0.022705078	0	0	0	0	0	0	0	0	0	0.93896484	0.061035156	0.028076172	-0.004150391	-0.022460938	0.001220703	0	44330	0	0	0
398	40587	40587	Category A	0.39599609	-0.76782227	-0.37182617	-0.1550293	0.32446289	0.40893555	-21.86	0	11/3/2018	11	3	2018	6:27:03	23223	0.5	6	27	3	0	0.059326172	3.5513672	0.38818359	-0.76928711	-0.37304688	0.59399414	0.0078125	0	0	0	0	0	0	0	0	0	0.93896484	0.061035156	0.010498047	0.007568359	0.001464844	0.001220703	0	44330	0	0	0
399	40588	40588	Category A	0.39599609	-0.95996094	-0.39599609	-0.15625	0.32714844	0.40673828	-22.11	0	11/3/2018	11	3	2018	6:27:03	23223	0.6	6	27	3	0	0.059326172	3.5513672	0.38867188	-0.76904297	-0.37280273	0.70532227	0.19213867	0	0	0	0	0	0	0	0	0	0.93896484	0.061035156	0.22094727	0.007080078	-0.19067383	-0.022949219	0	44330	0	0	0
400	40589	40589	Category A	0.37182617	-0.75585938	-0.38378906	-0.1550293	0.32299805	0.40771484	-22.11	0	11/3/2018	11	3	2018	6:27:03	23223	0.7	6	27	3	0	0.059326172	3.5513672	0.38891602	-0.76928711	-0.37304688	0.74047852	0.024169922	0	0	0	0	0	0	0	0	0	0.93920898	0.060791016	0.041015625	-0.017089844	0.013427734	-0.010498047	0	44330	0	0	0
401	40590	40590	Category A	0.37182617	-0.76782227	-0.34790039	-0.15869141	0.32885742	0.40771484	-22.35	0	11/3/2018	11	3	2018	6:27:03	23223	0.8	6	27	3	0	0.059326172	3.5513672	0.38867188	-0.76928711	-0.37255859	0.61450195	0.030029297	0	0	0	0	0	0	0	0	0	0.93896484	0.061035156	0.043212891	-0.016845703	0.001464844	0.024658203	0	44330	0	0	0
402	40591	40591	Category A	0.38378906	-0.76782227	-0.35986328	-0.15551758	0.3203125	0.41088867	-22.6	0	11/3/2018	11	3	2018	6:27:03	23223	0.9	6	27	3	0	0.059326172	3.5513672	0.38818359	-0.76953125	-0.37304688	0.38330078	0.014160156	0	0	0	0	0	0	0	0	0	0.93920898	0.060791016	0.01953125	-0.004394531	0.001708984	0.013183594	0	44330	0	0	0
403	40592	40592	Category A	0.39599609	-0.75585938	-0.35986328	-0.15917969	0.32788086	0.40673828	-22.35	0	11/3/2018	11	3	2018	6:27:04	23224	0	6	27	4	0	0.059326172	3.5513672	0.38793945	-0.76977539	-0.37255859	0.072509766	0.020263672	0	0	0	0	0	0	0	0	0	0.93896484	0.061035156	0.034423828	0.0078125	0.013916016	0.012695313	0	44330	0	0	0
404	40593	40593	Category A	0.38378906	-0.74389648	-0.39599609	-0.15649414	0.32202148	0.4074707	-22.35	0	11/3/2018	11	3	2018	6:27:04	23224	0.1	6	27	4	0	0.059326172	3.5513672	0.38769531	-0.76953125	-0.37231445	0.51000977	0.034912109	0	0	0	0	0	0	0	0	0	0.9387207	0.061279297	0.053222656	-0.00390625	0.025634766	-0.0234375	0	44330	0	0	0
405	40594	40594	Category A	0.38378906	-0.74389648	-0.37182617	-0.15649414	0.32470703	0.40576172	-21.98	0	11/3/2018	11	3	2018	6:27:04	23224	0.2	6	27	4	0	0.059326172	3.5513672	0.38793945	-0.76953125	-0.37231445	0.73120117	0.025878906	0	0	0	0	0	0	0	0	0	0.9387207	0.061279297	0.030517578	-0.004150391	0.025634766	0.000488281	0	44330	0	0	0
406	40595	40595	Category A	0.39599609	-0.74389648	-0.37182617	-0.15722656	0.32446289	0.40478516	-21.86	0	11/3/2018	11	3	2018	6:27:04	23224	0.3	6	27	4	0	0.059326172	3.5513672	0.38818359	-0.76928711	-0.37182617	0.91796875	0.026367188	0	0	0	0	0	0	0	0	0	0.93847656	0.061523438	0.033203125	0.007568359	0.025390625	0	0	44330	0	0	0
407	40596	40596	Category A	0.40795898	-0.77978516	-0.37182617	-0.16259766	0.32446289	0.40649414	-21.86	0	11/3/2018	11	3	2018	6:27:04	23224	0.4	6	27	4	0	0.059326172	3.5513672	0.38867188	-0.76855469	-0.37231445	1.0100098	0.022216797	0	0	0	0	0	0	0	0	0	0.93823242	0.061767578	0.030761719	0.019042969	-0.010986328	0.000488281	0	44330	0	0	0
408	40597	40597	Category A	0.40795898	-0.77978516	-0.38378906	-0.15649414	0.32373047	0.40771484	-21.74	0	11/3/2018	11	3	2018	6:27:04	23224	0.5	6	27	4	0	0.059326172	3.5513672	0.38842773	-0.76855469	-0.37207031	1.0036621	0.025146484	0	0	0	0	0	0	0	0	0	0.93823242	0.061767578	0.041992188	0.019287109	-0.010986328	-0.011474609	0	44330	0	0	0
409	40598	40598	Category A	0.40795898	-0.79199219	-0.38378906	-0.1574707	0.32324219	0.41088867	-21.98	0	11/3/2018	11	3	2018	6:27:04	23224	0.6	6	27	4	0	0.059326172	3.5513672	0.38793945	-0.76904297	-0.37158203	0.67504883	0.032470703	0	0	0	0	0	0	0	0	0	0.93798828	0.062011719	0.0546875	0.019775391	-0.022705078	-0.011962891	0	44330	0	0	0
410	40599	40599	Category A	0.41992188	-0.77978516	-0.39599609	-0.15185547	0.32470703	0.41088867	-21.98	0	11/3/2018	11	3	2018	6:27:04	23224	0.7	6	27	4	0	0.059326172	3.5513672	0.38769531	-0.76904297	-0.37182617	0.51660156	0.041259766	0	0	0	0	0	0	0	0	0	0.93798828	0.062011719	0.066650391	0.031982422	-0.010498047	-0.023925781	0	44330	0	0	0
411	40600	40600	Category A	0.37182617	-0.75585938	-0.34790039	-0.15576172	0.32373047	0.40795898	-21.86	0	11/3/2018	11	3	2018	6:27:04	23224	0.8	6	27	4	0	0.059326172	3.5513672	0.38818359	-0.76904297	-0.37182617	0.57446289	0.031738281	0	0	0	0	0	0	0	0	0	0.93823242	0.061767578	0.053466797	-0.016357422	0.013183594	0.023925781	0	44330	0	0	0
412	40601	40601	Category A	0.37182617	-0.76782227	-0.39599609	-0.15722656	0.32446289	0.40258789	-22.23	0	11/3/2018	11	3	2018	6:27:04	23224	0.9	6	27	4	0	0.059326172	3.5513672	0.38818359	-0.76879883	-0.37182617	0.28051758	0.029052734	0	0	0	0	0	0	0	0	0	0.93823242	0.061767578	0.041259766	-0.016357422	0.000976563	-0.023925781	0	44330	0	0	0
413	40602	40602	Category A	0.37182617	-0.74389648	-0.38378906	-0.15722656	0.32568359	0.41088867	-22.11	0	11/3/2018	11	3	2018	6:27:05	23225	0	6	27	5	0	0.059326172	3.5513672	0.38769531	-0.76904297	-0.37231445	0.009521484	0.031982422	0	0	0	0	0	0	0	0	0	0.93823242	0.061767578	0.052490234	-0.015869141	0.025146484	-0.011474609	0	44330	0	0	0
414	40603	40603	Category A	0.35986328	-0.77978516	-0.35986328	-0.15576172	0.32299805	0.41088867	-22.23	0	11/3/2018	11	3	2018	6:27:05	23225	0.1	6	27	5	0	0.059326172	3.5513672	0.38769531	-0.76904297	-0.37304688	0.075683594	0.032714844	0	0	0	0	0	0	0	0	0	0.93847656	0.061523438	0.052001953	-0.027832031	-0.010498047	0.013183594	0	44330	0	0	0
415	40604	40604	Category A	0.35986328	-0.75585938	-0.41992188	-0.15380859	0.31835938	0.40771484	-22.48	0	11/3/2018	11	3	2018	6:27:05	23225	0.2	6	27	5	0	0.059326172	3.5513672	0.38769531	-0.76904297	-0.37329102	0.04296875	0.055664063	0	0	0	0	0	0	0	0	0	0.9387207	0.061279297	0.087646484	-0.027832031	0.013183594	-0.046386719	0	44330	0	0	0
416	40605	40605	Category A	0.39599609	-0.75585938	-0.38378906	-0.15307617	0.31811523	0.40478516	-22.35	0	11/3/2018	11	3	2018	6:27:05	23225	0.3	6	27	5	0	0.059326172	3.5513672	0.38793945	-0.76855469	-0.37329102	0.17578125	0.018066406	0	0	0	0	0	0	0	0	0	0.93847656	0.061523438	0.030761719	0.0078125	0.012695313	-0.010253906	0	44330	0	0	0
417	40606	40606	Category A	0.38378906	-0.77978516	-0.39599609	-0.15673828	0.32275391	0.40576172	-22.47	0	11/3/2018	11	3	2018	6:27:05	23225	0.4	6	27	5	0	0.059326172	3.5513672	0.38793945	-0.76806641	-0.37353516	0.390625	0.025390625	0	0	0	0	0	0	0	0	0	0.93823242	0.061767578	0.038085938	-0.004150391	-0.011474609	-0.022216797	0	44330	0	0	0
418	40607	40607	Category A	0.38378906	-0.75585938	-0.38378906	-0.15551758	0.3203125	0.40771484	-22.35	0	11/3/2018	11	3	2018	6:27:05	23225	0.5	6	27	5	0	0.059326172	3.5513672	0.38769531	-0.76782227	-0.3737793	0.37963867	0.016113281	0	0	0	0	0	0	0	0	0	0.93798828	0.062011719	0.026123047	-0.00390625	0.011962891	-0.009765625	0	44330	0	0	0
419	40608	40608	Category A	0.40795898	-0.76782227	-0.37182617	-0.15380859	0.32006836	0.40771484	-22.23	0	11/3/2018	11	3	2018	6:27:05	23225	0.6	6	27	5	0	0.059326172	3.5513672	0.38745117	-0.76782227	-0.37353516	0.36328125	0.020263672	0	0	0	0	0	0	0	0	0	0.93774414	0.062255859	0.021972656	0.020263672	0	0.001708984	0	44330	0	0	0
420	40609	40609	Category A	0.39599609	-0.76782227	-0.38378906	-0.15722656	0.32055664	0.40673828	-21.86	0	11/3/2018	11	3	2018	6:27:05	23225	0.7	6	27	5	0	0.059326172	3.5513672	0.38769531	-0.76782227	-0.37329102	0.54907227	0.012939453	0	0	0	0	0	0	0	0	0	0.93774414	0.062255859	0.018310547	0.008056641	0	-0.010253906	0	44330	0	0	0
421	40610	40610	Category A	0.37182617	-0.77978516	-0.34790039	-0.15283203	0.3203125	0.41088867	-22.11	0	11/3/2018	11	3	2018	6:27:05	23225	0.8	6	27	5	0	0.059326172	3.5513672	0.38769531	-0.76757813	-0.3737793	0.7109375	0.032714844	0	0	0	0	0	0	0	0	0	0.93774414	0.062255859	0.053955078	-0.015869141	-0.011962891	0.025878906	0	44330	0	0	0
422	40611	40611	Category A	0.39599609	-0.77978516	-0.38378906	-0.15039063	0.32006836	0.40771484	-22.48	0	11/3/2018	11	3	2018	6:27:05	23225	0.9	6	27	5	0	0.059326172	3.5513672	0.38720703	-0.76708984	-0.3737793	0.55908203	0.018066406	0	0	0	0	0	0	0	0	0	0.93725586	0.062744141	0.031005859	0.008544922	-0.012451172	-0.009765625	0	44330	0	0	0
423	40612	40612	Category A	0.39599609	-0.76782227	-0.38378906	-0.16088867	0.32470703	0.40673828	-22.6	0	11/3/2018	11	3	2018	6:27:06	23226	0	6	27	6	0	0.059326172	3.5513672	0.38720703	-0.76708984	-0.3737793	0.55444336	0.012939453	0	0	0	0	0	0	0	0	0	0.93725586	0.062744141	0.019042969	0.008544922	-0.000488281	-0.009765625	0	44330	0	0	0
424	40613	40613	Category A	0.39599609	-0.77978516	-0.39599609	-0.15649414	0.32202148	0.4074707	-22.97	0	11/3/2018	11	3	2018	6:27:06	23226	0.1	6	27	6	0	0.059326172	3.5513672	0.38745117	-0.76708984	-0.3737793	0.63916016	0.026611328	0	0	0	0	0	0	0	0	0	0.93725586	0.062744141	0.04296875	0.008300781	-0.012451172	-0.021972656	0	44330	0	0	0
425	40614	40614	Category A	0.40795898	-0.77978516	-0.35986328	-0.15917969	0.32519531	0.40673828	-22.72	0	11/3/2018	11	3	2018	6:27:06	23226	0.2	6	27	6	0	0.059326172	3.5513672	0.38745117	-0.76733398	-0.37402344	0.54833984	0.027587891	0	0	0	0	0	0	0	0	0	0.9375	0.0625	0.046875	0.020263672	-0.012207031	0.014160156	0	44330	0	0	0
426	40615	40615	Category A	0.38378906	-0.76782227	-0.35986328	-0.15844727	0.32299805	0.40893555	-22.47	0	11/3/2018	11	3	2018	6:27:06	23226	0.3	6	27	6	0	0.059326172	3.5513672	0.38745117	-0.76757813	-0.37524414	0.27856445	0.015869141	0	0	0	0	0	0	0	0	0	0.93823242	0.061767578	0.019042969	-0.003662109	0	0.015380859	0	44330	0	0	0
427	40616	40616	Category A	0.38378906	-0.76782227	-0.37182617	-0.15649414	0.32202148	0.40991211	-22.23	0	11/3/2018	11	3	2018	6:27:06	23226	0.4	6	27	6	0	0.059326172	3.5513672	0.38720703	-0.76782227	-0.37597656	0.097900391	0.005371094	0	0	0	0	0	0	0	0	0	0.9387207	0.061279297	0.0078125	-0.003417969	0	0.004150391	0	44330	0	0	0
428	40617	40617	Category A	0.39599609	-0.80395508	-0.39599609	-0.16381836	0.3203125	0.40161133	-22.11	0	11/3/2018	11	3	2018	6:27:06	23226	0.5	6	27	6	0	0.058837891	3.5288086	0.38720703	-0.76782227	-0.37573242	0.27148438	0.041992188	0	0	0	0	0	0	0	0	0	0.93847656	0.061523438	0.064697266	0.008544922	-0.035888672	-0.020019531	0	44330	0	0	0
429	40618	40618	Category A	0.37182617	-0.80395508	-0.38378906	-0.15380859	0.32202148	0.40771484	-21.98	0	11/3/2018	11	3	2018	6:27:06	23226	0.6	6	27	6	0	0.058837891	3.5288086	0.38696289	-0.76733398	-0.37597656	0.67456055	0.040039063	0	0	0	0	0	0	0	0	0	0.93823242	0.061767578	0.059326172	-0.015136719	-0.036376953	-0.007568359	0	44330	0	0	0
430	40619	40619	Category A	0.38378906	-0.77978516	-0.37182617	-0.15869141	0.32714844	0.40478516	-21.86	0	11/3/2018	11	3	2018	6:27:06	23226	0.7	6	27	6	0	0.058837891	3.5288086	0.38696289	-0.76757813	-0.37573242	1.1767578	0.012939453	0	0	0	0	0	0	0	0	0	0.93823242	0.061767578	0.019042969	-0.003173828	-0.011962891	0.00390625	0	44330	0	0	0
431	40620	40620	Category A	0.35986328	-0.74389648	-0.37182617	-0.15869141	0.32104492	0.40893555	-21.86	0	11/3/2018	11	3	2018	6:27:06	23226	0.8	6	27	6	0	0.058837891	3.5288086	0.38745117	-0.76782227	-0.37524414	1.3862305	0.036621094	0	0	0	0	0	0	0	0	0	0.93847656	0.061523438	0.055175781	-0.027587891	0.023925781	0.003417969	0	44330	0	0	0
432	40621	40621	Category A	0.38378906	-0.75585938	-0.34790039	-0.16601563	0.32568359	0.40576172	-21.86	0	11/3/2018	11	3	2018	6:27:06	23226	0.9	6	27	6	0	0.058837891	3.5288086	0.38745117	-0.76806641	-0.375	1.411377	0.030029297	0	0	0	0	0	0	0	0	0	0.93847656	0.061523438	0.043212891	-0.003662109	0.012207031	0.027099609	0	44330	0	0	0
433	40622	40622	Category A	0.37182617	-0.76782227	-0.37182617	-0.15991211	0.32543945	0.4074707	-21.98	0	11/3/2018	11	3	2018	6:27:07	23227	0	6	27	7	0	0.058837891	3.5288086	0.38696289	-0.76831055	-0.375	1.4155273	0.015625	0	0	0	0	0	0	0	0	0	0.93847656	0.061523438	0.019042969	-0.015136719	0.000488281	0.003173828	0	44330	0	0	0
434	40623	40623	Category A	0.37182617	-0.75585938	-0.37182617	-0.15844727	0.32543945	0.40161133	-21.74	0	11/3/2018	11	3	2018	6:27:07	23227	0.1	6	27	7	0	0.058837891	3.5288086	0.38696289	-0.76855469	-0.37451172	1.4450684	0.020019531	0	0	0	0	0	0	0	0	0	0.93847656	0.061523438	0.030517578	-0.015136719	0.012695313	0.002685547	0	44330	0	0	0
435	40624	40624	Category A	0.38378906	-0.79199219	-0.35986328	-0.16333008	0.32495117	0.40869141	-21.49	0	11/3/2018	11	3	2018	6:27:07	23227	0.2	6	27	7	0	0.058837891	3.5288086	0.38671875	-0.76855469	-0.37451172	1.4377441	0.027587891	0	0	0	0	0	0	0	0	0	0.93847656	0.061523438	0.041015625	-0.002929688	-0.023193359	0.014648438	0	44330	0	0	0
436	40625	40625	Category A	0.38378906	-0.75585938	-0.38378906	-0.15478516	0.32885742	0.40478516	-21.62	0	11/3/2018	11	3	2018	6:27:07	23227	0.3	6	27	7	0	0.058837891	3.5288086	0.38671875	-0.76831055	-0.37475586	1.2250977	0.015625	0	0	0	0	0	0	0	0	0	0.93823242	0.061767578	0.024414063	-0.002929688	0.012451172	-0.008789063	0	44330	0	0	0
437	40626	40626	Category A	0.39599609	-0.75585938	-0.37182617	-0.16772461	0.32568359	0.4074707	-21.74	0	11/3/2018	11	3	2018	6:27:07	23227	0.4	6	27	7	0	0.058837891	3.5288086	0.38696289	-0.76733398	-0.37475586	1.0283203	0.014892578	0	0	0	0	0	0	0	0	0	0.9375	0.0625	0.0234375	0.008789063	0.011474609	0.002929688	0	44330	0	0	0
438	40627	40627	Category A	0.40795898	-0.75585938	-0.37182617	-0.15991211	0.32543945	0.40380859	-21.98	0	11/3/2018	11	3	2018	6:27:07	23227	0.5	6	27	7	0	0.058837891	3.5288086	0.38696289	-0.76708984	-0.37475586	0.7175293	0.023681641	0	0	0	0	0	0	0	0	0	0.93725586	0.062744141	0.034912109	0.020751953	0.011230469	0.002929688	0	44330	0	0	0
439	40628	40628	Category A	0.39599609	-0.77978516	-0.38378906	-0.15649414	0.32470703	0.40673828	-22.72	0	11/3/2018	11	3	2018	6:27:07	23227	0.6	6	27	7	0	0.058837891	3.5288086	0.38696289	-0.76660156	-0.37402344	0.36083984	0.018310547	0	0	0	0	0	0	0	0	0	0.93676758	0.063232422	0.03125	0.008789063	-0.012939453	-0.009521484	0	44330	0	0	0
440	40629	40629	Category A	0.38378906	-0.77978516	-0.34790039	-0.15844727	0.32666016	0.40991211	-22.48	0	11/3/2018	11	3	2018	6:27:07	23227	0.7	6	27	7	0	0.058837891	3.5288086	0.38671875	-0.76416016	-0.3737793	0.040283203	0.030273438	0	0	0	0	0	0	0	0	0	0.93457031	0.065429688	0.044433594	-0.002929688	-0.015380859	0.025878906	0	44330	0	0	0
441	40630	40630	Category A	0.38378906	-0.77978516	-0.38378906	-0.15722656	0.32446289	0.40771484	-22.48	0	11/3/2018	11	3	2018	6:27:07	23227	0.8	6	27	7	0	0.058837891	3.5288086	0.38696289	-0.76416016	-0.37329102	0.54907227	0.018798828	0	0	0	0	0	0	0	0	0	0.93457031	0.065429688	0.029052734	-0.003173828	-0.015380859	-0.010253906	0	44330	0	0	0
442	40631	40631	Category A	0.37182617	-0.76782227	-0.34790039	-0.15551758	0.3203125	0.40771484	-22.6	0	11/3/2018	11	3	2018	6:27:07	23227	0.9	6	27	7	0	0.058837891	3.5288086	0.38745117	-0.76391602	-0.37353516	0.89648438	0.030273438	0	0	0	0	0	0	0	0	0	0.93457031	0.065429688	0.045166016	-0.015625	-0.003662109	0.025634766	0	44330	0	0	0
443	40632	40632	Category A	0.37182617	-0.76782227	-0.34790039	-0.15185547	0.32299805	0.40893555	-22.35	0	11/3/2018	11	3	2018	6:27:08	23228	0	6	27	8	0	0.058837891	3.5288086	0.38745117	-0.76416016	-0.37402344	1.1179199	0.030761719	0	0	0	0	0	0	0	0	0	0.93505859	0.064941406	0.045410156	-0.015625	-0.003417969	0.026123047	0	44330	0	0	0
444	40633	40633	Category A	0.38378906	-0.76782227	-0.35986328	-0.15454102	0.32495117	0.41259766	-22.35	0	11/3/2018	11	3	2018	6:27:08	23228	0.1	6	27	8	0	0.058837891	3.5288086	0.38745117	-0.76464844	-0.37402344	1.1550293	0.015136719	0	0	0	0	0	0	0	0	0	0.93530273	0.064697266	0.021240234	-0.003662109	-0.002929688	0.014160156	0	44330	0	0	0
445	40634	40634	Category A	0.39599609	-0.75585938	-0.37182617	-0.16455078	0.32836914	0.4074707	-22.11	0	11/3/2018	11	3	2018	6:27:08	23228	0.2	6	27	8	0	0.058837891	3.5288086	0.38745117	-0.76489258	-0.3737793	1.3295898	0.012451172	0	0	0	0	0	0	0	0	0	0.93530273	0.064697266	0.019287109	0.008300781	0.009033203	0.001953125	0	44330	0	0	0
446	40635	40635	Category A	0.43188477	-0.74389648	-0.39599609	-0.15551758	0.32202148	0.40966797	-21.86	0	11/3/2018	11	3	2018	6:27:08	23228	0.3	6	27	8	0	0.058837891	3.5288086	0.38745117	-0.76513672	-0.37353516	1.4436035	0.053710938	0	0	0	0	0	0	0	0	0	0.93554688	0.064453125	0.087646484	0.044189453	0.021240234	-0.022216797	0	44330	0	0	0
447	40636	40636	Category A	0.38378906	-0.76782227	-0.35986328	-0.15771484	0.32348633	0.40161133	-21.49	0	11/3/2018	11	3	2018	6:27:08	23228	0.4	6	27	8	0	0.058837891	3.5288086	0.38745117	-0.76513672	-0.37329102	1.2941895	0.014404297	0	0	0	0	0	0	0	0	0	0.93530273	0.064697266	0.020019531	-0.003662109	-0.002441406	0.013427734	0	44330	0	0	0
448	40637	40637	Category A	0.35986328	-0.76782227	-0.35986328	-0.1550293	0.32714844	0.40771484	-21.13	0	11/3/2018	11	3	2018	6:27:08	23228	0.5	6	27	8	0	0.058837891	3.5288086	0.38745117	-0.76464844	-0.37304688	0.94140625	0.030761719	0	0	0	0	0	0	0	0	0	0.93505859	0.064941406	0.043945313	-0.027587891	-0.002929688	0.013183594	0	44330	0	0	0
449	40638	40638	Category A	0.38378906	-0.75585938	-0.39599609	-0.15307617	0.32275391	0.40673828	-21	0	11/3/2018	11	3	2018	6:27:08	23228	0.6	6	27	8	0	0.058837891	3.5288086	0.38720703	-0.76416016	-0.37280273	0.78808594	0.024658203	0	0	0	0	0	0	0	0	0	0.93432617	0.065673828	0.03515625	-0.003417969	0.008300781	-0.022949219	0	44330	0	0	0
450	40639	40639	Category A	0.40795898	-0.75585938	-0.37182617	-0.15722656	0.32055664	0.40966797	-20.76	0	11/3/2018	11	3	2018	6:27:08	23228	0.7	6	27	8	0	0.058837891	3.5288086	0.38671875	-0.76391602	-0.37231445	0.5769043	0.022460938	0	0	0	0	0	0	0	0	0	0.93383789	0.066162109	0.029785156	0.020996094	0.008056641	0.000488281	0	44330	0	0	0
451	40640	40640	Category A	0.37182617	-0.74389648	-0.38378906	-0.15380859	0.32006836	0.40771484	-20.88	0	11/3/2018	11	3	2018	6:27:08	23228	0.8	6	27	8	0	0.058837891	3.5288086	0.38623047	-0.76416016	-0.37207031	0.046142578	0.027587891	0	0	0	0	0	0	0	0	0	0.93359375	0.06640625	0.046386719	-0.014404297	0.020263672	-0.011474609	0	44330	0	0	0
452	40641	40641	Category A	0.35986328	-0.76782227	-0.38378906	-0.15893555	0.32348633	0.40991211	-21.62	0	11/3/2018	11	3	2018	6:27:08	23228	0.9	6	27	8	0	0.058837891	3.5288086	0.38647461	-0.76416016	-0.37207031	0.46655273	0.029296875	0	0	0	0	0	0	0	0	0	0.93359375	0.06640625	0.041748047	-0.026611328	-0.003417969	-0.011474609	0	44330	0	0	0
453	40642	40642	Category A	0.39599609	-0.76782227	-0.43188477	-0.15917969	0.3203125	0.40966797	-22.11	0	11/3/2018	11	3	2018	6:27:09	23229	0	6	27	9	0	0.058837891	3.5288086	0.38671875	-0.76416016	-0.37158203	0.61914063	0.060791016	0	0	0	0	0	0	0	0	0	0.93359375	0.06640625	0.072753906	0.009033203	-0.003417969	-0.060058594	0	44330	0	0	0
454	40643	40643	Category A	0.39599609	-0.75585938	-0.39599609	-0.15039063	0.32177734	0.40771484	-22.48	0	11/3/2018	11	3	2018	6:27:09	23229	0.1	6	27	9	0	0.058837891	3.5288086	0.38671875	-0.76464844	-0.37133789	0.50927734	0.027587891	0	0	0	0	0	0	0	0	0	0.93383789	0.066162109	0.042480469	0.009033203	0.008789063	-0.024414063	0	44330	0	0	0
455	40644	40644	Category A	0.38378906	-0.7199707	-0.35986328	-0.15185547	0.32104492	0.40991211	-22.36	0	11/3/2018	11	3	2018	6:27:09	23229	0.2	6	27	9	0	0.058837891	3.5288086	0.38720703	-0.7644043	-0.37133789	0.60961914	0.046142578	0	0	0	0	0	0	0	0	0	0.93408203	0.065917969	0.059570313	-0.003417969	0.044433594	0.011474609	0	44330	0	0	0
456	40645	40645	Category A	0.38378906	-0.74389648	-0.35986328	-0.16162109	0.32373047	0.40771484	-21.86	0	11/3/2018	11	3	2018	6:27:09	23229	0.3	6	27	9	0	0.058837891	3.5288086	0.38769531	-0.76464844	-0.37060547	0.63208008	0.023681641	0	0	0	0	0	0	0	0	0	0.93408203	0.065917969	0.035888672	-0.00390625	0.020751953	0.010742188	0	44330	0	0	0
457	40646	40646	Category A	0.37182617	-0.74389648	-0.37182617	-0.15991211	0.32275391	0.40649414	-21.62	0	11/3/2018	11	3	2018	6:27:09	23229	0.4	6	27	9	0	0.058837891	3.5288086	0.38769531	-0.76464844	-0.37060547	0.28051758	0.026367188	0	0	0	0	0	0	0	0	0	0.93432617	0.065673828	0.037841797	-0.015869141	0.020751953	-0.000976563	0	44330	0	0	0
458	40647	40647	Category A	0.37182617	-0.75585938	-0.35986328	-0.15576172	0.32543945	0.40087891	-21.49	0	11/3/2018	11	3	2018	6:27:09	23229	0.5	6	27	9	0	0.058837891	3.5288086	0.38769531	-0.76464844	-0.37060547	0.079589844	0.021240234	0	0	0	0	0	0	0	0	0	0.93408203	0.065917969	0.035644531	-0.015869141	0.008789063	0.010742188	0	44330	0	0	0
459	40648	40648	Category A	0.39599609	-0.76782227	-0.35986328	-0.15380859	0.32202148	0.40478516	-21.25	0	11/3/2018	11	3	2018	6:27:09	23229	0.6	6	27	9	0	0.058837891	3.5288086	0.38793945	-0.76464844	-0.37011719	0.037597656	0.013183594	0	0	0	0	0	0	0	0	0	0.93383789	0.066162109	0.021240234	0.0078125	-0.002929688	0.010253906	0	44330	0	0	0
460	40649	40649	Category A	0.39599609	-0.74389648	-0.37182617	-0.1574707	0.3203125	0.40893555	-21	0	11/3/2018	11	3	2018	6:27:09	23229	0.7	6	27	9	0	0.058837891	3.5288086	0.38818359	-0.76416016	-0.36987305	0.062255859	0.021728516	0	0	0	0	0	0	0	0	0	0.93359375	0.06640625	0.029785156	0.007568359	0.020263672	-0.001708984	0	44330	0	0	0
461	40650	40650	Category A	0.37182617	-0.74389648	-0.37182617	-0.15844727	0.32641602	0.40771484	-20.76	0	11/3/2018	11	3	2018	6:27:09	23229	0.8	6	27	9	0	0.058837891	3.5288086	0.38793945	-0.76416016	-0.36938477	0.37231445	0.026123047	0	0	0	0	0	0	0	0	0	0.93334961	0.066650391	0.038574219	-0.016113281	0.020263672	-0.002197266	0	44330	0	0	0
462	40651	40651	Category A	0.38378906	-0.77978516	-0.34790039	-0.15649414	0.32055664	0.41064453	-20.76	0	11/3/2018	11	3	2018	6:27:09	23229	0.9	6	27	9	0	0.058837891	3.5288086	0.38842773	-0.76367188	-0.36938477	0.67211914	0.027099609	0	0	0	0	0	0	0	0	0	0.93310547	0.066894531	0.042236328	-0.004638672	-0.015869141	0.021484375	0	44330	0	0	0
463	40652	40652	Category A	0.38378906	-0.76782227	-0.35986328	-0.15649414	0.32299805	0.40380859	-21	0	11/3/2018	11	3	2018	6:27:10	23230	0	6	27	10	0	0.058837891	3.5288086	0.38818359	-0.76342773	-0.36938477	0.35668945	0.011230469	0	0	0	0	0	0	0	0	0	0.93261719	0.067382813	0.018310547	-0.004394531	-0.004150391	0.009521484	0	44330	0	0	0
464	40653	40653	Category A	0.40795898	-0.79199219	-0.39599609	-0.1574707	0.32373047	0.40893555	-21.49	0	11/3/2018	11	3	2018	6:27:10	23230	0.1	6	27	10	0	0.058837891	3.5288086	0.38793945	-0.76318359	-0.36938477	0.12646484	0.043701172	0	0	0	0	0	0	0	0	0	0.93261719	0.067382813	0.074951172	0.019775391	-0.028564453	-0.026367188	0	44330	0	0	0
465	40654	40654	Category A	0.37182617	-0.77978516	-0.44384766	-0.15380859	0.32202148	0.40673828	-21.86	0	11/3/2018	11	3	2018	6:27:10	23230	0.2	6	27	10	0	0.058837891	3.5288086	0.38793945	-0.76293945	-0.36914063	0.18945313	0.078125	0	0	0	0	0	0	0	0	0	0.93212891	0.067871094	0.10742188	-0.016113281	-0.016601563	-0.074462891	0	44330	0	0	0
466	40655	40655	Category A	0.38378906	-0.77978516	-0.40795898	-0.15771484	0.32373047	0.4074707	-22.11	0	11/3/2018	11	3	2018	6:27:10	23230	0.3	6	27	10	0	0.059082031	3.5513672	0.38793945	-0.76269531	-0.36914063	0.37963867	0.042480469	0	0	0	0	0	0	0	0	0	0.93212891	0.067871094	0.059814453	-0.004150391	-0.016845703	-0.038574219	0	44330	0	0	0
467	40656	40656	Category A	0.39599609	-0.75585938	-0.38378906	-0.15649414	0.32104492	0.40893555	-22.35	0	11/3/2018	11	3	2018	6:27:10	23230	0.4	6	27	10	0	0.059082031	3.5513672	0.38818359	-0.76269531	-0.36914063	0.70605469	0.017822266	0	0	0	0	0	0	0	0	0	0.93188477	0.068115234	0.029296875	0.007568359	0.006835938	-0.014404297	0	44330	0	0	0
468	40657	40657	Category A	0.38378906	-0.74389648	-0.37182617	-0.15991211	0.32543945	0.4074707	-22.47	0	11/3/2018	11	3	2018	6:27:10	23230	0.5	6	27	10	0	0.059082031	3.5513672	0.38842773	-0.76269531	-0.36914063	0.87451172	0.01953125	0	0	0	0	0	0	0	0	0	0.93212891	0.067871094	0.026123047	-0.004638672	0.018798828	-0.002441406	0	44330	0	0	0
469	40658	40658	Category A	0.38378906	-0.77978516	-0.35986328	-0.15991211	0.32348633	0.40771484	-22.23	0	11/3/2018	11	3	2018	6:27:10	23230	0.6	6	27	10	0	0.059082031	3.5513672	0.38867188	-0.76220703	-0.36914063	0.50488281	0.020263672	0	0	0	0	0	0	0	0	0	0.93188477	0.068115234	0.031494141	-0.004882813	-0.017333984	0.009277344	0	44330	0	0	0
470	40659	40659	Category A	0.43188477	-0.76782227	-0.37182617	-0.16162109	0.32373047	0.40771484	-21.74	0	11/3/2018	11	3	2018	6:27:10	23230	0.7	6	27	10	0	0.059082031	3.5513672	0.38867188	-0.76147461	-0.36914063	0.003662109	0.043701172	0	0	0	0	0	0	0	0	0	0.93139648	0.068603516	0.051757813	0.04296875	-0.006103516	-0.002441406	0	44330	0	0	0
471	40660	40660	Category A	0.39599609	-0.79199219	-0.37182617	-0.1652832	0.32568359	0.40576172	-21.49	0	11/3/2018	11	3	2018	6:27:10	23230	0.8	6	27	10	0	0.059082031	3.5513672	0.38867188	-0.76147461	-0.36914063	0.21972656	0.03125	0	0	0	0	0	0	0	0	0	0.93139648	0.068603516	0.040039063	0.007080078	-0.030273438	-0.002441406	0	44330	0	0	0
472	40661	40661	Category A	0.38378906	-0.76782227	-0.34790039	-0.15307617	0.32202148	0.41088867	-21.25	0	11/3/2018	11	3	2018	6:27:10	23230	0.9	6	27	10	0	0.059082031	3.5513672	0.38916016	-0.76196289	-0.36938477	0.35351563	0.022949219	0	0	0	0	0	0	0	0	0	0.93212891	0.067871094	0.032714844	-0.005371094	-0.005615234	0.021484375	0	44330	0	0	0
473	40662	40662	Category A	0.38378906	-0.76782227	-0.34790039	-0.15209961	0.32177734	0.40893555	-21.25	0	11/3/2018	11	3	2018	6:27:11	23231	0	6	27	11	0	0.059082031	3.5513672	0.38964844	-0.76220703	-0.36938477	0.71142578	0.022949219	0	0	0	0	0	0	0	0	0	0.93237305	0.067626953	0.032958984	-0.005859375	-0.005371094	0.021484375	0	44330	0	0	0
474	40663	40663	Category A	0.37182617	-0.75585938	-0.37182617	-0.15844727	0.3203125	0.40673828	-21.49	0	11/3/2018	11	3	2018	6:27:11	23231	0.1	6	27	11	0	0.059082031	3.5513672	0.38989258	-0.76196289	-0.36938477	1.0776367	0.019287109	0	0	0	0	0	0	0	0	0	0.93237305	0.067626953	0.026611328	-0.018066406	0.006103516	-0.002197266	0	44330	0	0	0
475	40664	40664	Category A	0.39599609	-0.75585938	-0.35986328	-0.15112305	0.3203125	0.40991211	-21.62	0	11/3/2018	11	3	2018	6:27:11	23231	0.2	6	27	11	0	0.059082031	3.5513672	0.39013672	-0.76220703	-0.36914063	1.1931152	0.012695313	0	0	0	0	0	0	0	0	0	0.93261719	0.067382813	0.021484375	0.005615234	0.006347656	0.009277344	0	44330	0	0	0
476	40665	40665	Category A	0.39599609	-0.70776367	-0.37182617	-0.15649414	0.32055664	0.40673828	-21.74	0	11/3/2018	11	3	2018	6:27:11	23231	0.3	6	27	11	0	0.059082031	3.5513672	0.39038086	-0.76171875	-0.36914063	1.4030762	0.054199219	0	0	0	0	0	0	0	0	0	0.93212891	0.067871094	0.062011719	0.005371094	0.053955078	-0.002441406	0	44330	0	0	0
477	40666	40666	Category A	0.39599609	-0.76782227	-0.37182617	-0.15649414	0.32299805	0.40698242	-21.62	0	11/3/2018	11	3	2018	6:27:11	23231	0.4	6	27	11	0	0.059082031	3.5513672	0.390625	-0.76196289	-0.36889648	1.5615234	0.008056641	0	0	0	0	0	0	0	0	0	0.93237305	0.067626953	0.013671875	0.005126953	-0.005615234	-0.002685547	0	44330	0	0	0
478	40667	40667	Category A	0.38378906	-0.74389648	-0.32397461	-0.15844727	0.32177734	0.40185547	-21.74	0	11/3/2018	11	3	2018	6:27:11	23231	0.5	6	27	11	0	0.059082031	3.5513672	0.39038086	-0.76220703	-0.36865234	1.6359863	0.048828125	0	0	0	0	0	0	0	0	0	0.93237305	0.067626953	0.069824219	-0.006591797	0.018310547	0.044677734	0	44330	0	0	0
479	40668	40668	Category A	0.38378906	-0.75585938	-0.35986328	-0.15283203	0.31835938	0.40673828	-21.86	0	11/3/2018	11	3	2018	6:27:11	23231	0.6	6	27	11	0	0.059082031	3.5513672	0.38989258	-0.76269531	-0.3684082	1.3718262	0.012695313	0	0	0	0	0	0	0	0	0	0.93237305	0.067626953	0.021728516	-0.006103516	0.006835938	0.008544922	0	44330	0	0	0
480	40669	40669	Category A	0.39599609	-0.76782227	-0.34790039	-0.1574707	0.3203125	0.40893555	-21.98	0	11/3/2018	11	3	2018	6:27:11	23231	0.7	6	27	11	0	0.059082031	3.5513672	0.3894043	-0.76245117	-0.3684082	0.80151367	0.022216797	0	0	0	0	0	0	0	0	0	0.93212891	0.067871094	0.032226563	0.006347656	-0.005126953	0.020507813	0	44330	0	0	0
481	40670	40670	Category A	0.40795898	-0.74389648	-0.37182617	-0.15185547	0.32104492	0.40991211	-22.11	0	11/3/2018	11	3	2018	6:27:11	23231	0.8	6	27	11	0	0.059082031	3.5513672	0.38964844	-0.76245117	-0.36865234	0.33691406	0.026123047	0	0	0	0	0	0	0	0	0	0.93212891	0.067871094	0.039550781	0.018066406	0.018554688	-0.002929688	0	44330	0	0	0
482	40671	40671	Category A	0.38378906	-0.79199219	-0.39599609	-0.15820313	0.32348633	0.4074707	-22.11	0	11/3/2018	11	3	2018	6:27:11	23231	0.9	6	27	11	0	0.059082031	3.5513672	0.3894043	-0.76196289	-0.3684082	0.01953125	0.041015625	0	0	0	0	0	0	0	0	0	0.93164063	0.068359375	0.063232422	-0.005615234	-0.029785156	-0.02734375	0	44330	0	0	0
483	40672	40672	Category A	0.39599609	-0.77978516	-0.37182617	-0.16186523	0.32543945	0.41088867	-21.74	0	11/3/2018	11	3	2018	6:27:12	23232	0	6	27	12	0	0.059082031	3.5513672	0.38964844	-0.76147461	-0.36865234	0.22338867	0.019287109	0	0	0	0	0	0	0	0	0	0.93164063	0.068359375	0.027099609	0.006103516	-0.018066406	-0.002929688	0	44330	0	0	0
484	40673	40673	Category A	0.38378906	-0.76782227	-0.35986328	-0.15551758	0.3203125	0.40893555	-21.62	0	11/3/2018	11	3	2018	6:27:12	23232	0.1	6	27	12	0	0.059082031	3.5513672	0.39013672	-0.76171875	-0.36889648	0.40966797	0.012451172	0	0	0	0	0	0	0	0	0	0.93188477	0.068115234	0.021484375	-0.006347656	-0.005859375	0.009033203	0	44330	0	0	0
485	40674	40674	Category A	0.38378906	-0.75585938	-0.35986328	-0.16015625	0.32446289	0.40673828	-21.74	0	11/3/2018	11	3	2018	6:27:12	23232	0.2	6	27	12	0	0.059082031	3.5513672	0.39013672	-0.76171875	-0.36914063	0.52270508	0.012695313	0	0	0	0	0	0	0	0	0	0.93212891	0.067871094	0.021728516	-0.006347656	0.005859375	0.009277344	0	44330	0	0	0
486	40675	40675	Category A	0.39599609	-0.74389648	-0.35986328	-0.15820313	0.32348633	0.4074707	-21.74	0	11/3/2018	11	3	2018	6:27:12	23232	0.3	6	27	12	0	0.059082031	3.5513672	0.39013672	-0.76196289	-0.36889648	0.58105469	0.020996094	0	0	0	0	0	0	0	0	0	0.93212891	0.067871094	0.032714844	0.005615234	0.018066406	0.009033203	0	44330	0	0	0
487	40676	40676	Category A	0.40795898	-0.75585938	-0.34790039	-0.16015625	0.32104492	0.39868164	-21.74	0	11/3/2018	11	3	2018	6:27:12	23232	0.4	6	27	12	0	0.059082031	3.5513672	0.38989258	-0.76196289	-0.36865234	0.58666992	0.028076172	0	0	0	0	0	0	0	0	0	0.93188477	0.068115234	0.045166016	0.017822266	0.006103516	0.020751953	0	44330	0	0	0
488	40677	40677	Category A	0.38378906	-0.74389648	-0.35986328	-0.15673828	0.32104492	0.40380859	-21.25	0	11/3/2018	11	3	2018	6:27:12	23232	0.5	6	27	12	0	0.059082031	3.5513672	0.39013672	-0.76147461	-0.36865234	0.7512207	0.020751953	0	0	0	0	0	0	0	0	0	0.93188477	0.068115234	0.033203125	-0.006347656	0.017578125	0.008789063	0	44330	0	0	0
489	40678	40678	Category A	0.37182617	-0.76782227	-0.34790039	-0.16503906	0.32397461	0.40551758	-21.25	0	11/3/2018	11	3	2018	6:27:12	23232	0.6	6	27	12	0	0.059082031	3.5513672	0.390625	-0.76147461	-0.36914063	0.7890625	0.029052734	0	0	0	0	0	0	0	0	0	0.93188477	0.068115234	0.046142578	-0.018798828	-0.006103516	0.021240234	0	44330	0	0	0
490	40679	40679	Category A	0.38378906	-0.79199219	-0.37182617	-0.15820313	0.32226563	0.40551758	-21.13	0	11/3/2018	11	3	2018	6:27:12	23232	0.7	6	27	12	0	0.059082031	3.5513672	0.390625	-0.76147461	-0.36865234	0.61694336	0.031005859	0	0	0	0	0	0	0	0	0	0.93212891	0.067871094	0.040283203	-0.006835938	-0.030273438	-0.002929688	0	44330	0	0	0
491	40680	40680	Category A	0.38378906	-0.75585938	-0.34790039	-0.15673828	0.3203125	0.40771484	-21.37	0	11/3/2018	11	3	2018	6:27:12	23232	0.8	6	27	12	0	0.059082031	3.5513672	0.390625	-0.76147461	-0.36865234	0.42919922	0.022705078	0	0	0	0	0	0	0	0	0	0.93188477	0.068115234	0.033447266	-0.006835938	0.005615234	0.020751953	0	44330	0	0	0
492	40681	40681	Category A	0.38378906	-0.77978516	-0.35986328	-0.15649414	0.32299805	0.40771484	-21.62	0	11/3/2018	11	3	2018	6:27:12	23232	0.9	6	27	12	0	0.059082031	3.5513672	0.39086914	-0.76196289	-0.3684082	0.19335938	0.020996094	0	0	0	0	0	0	0	0	0	0.93237305	0.067626953	0.033691406	-0.007080078	-0.017578125	0.008544922	0	44330	0	0	0
493	40682	40682	Category A	0.38378906	-0.76782227	-0.35986328	-0.15136719	0.32080078	0.40893555	-21.49	0	11/3/2018	11	3	2018	6:27:13	23233	0	6	27	13	0	0.059082031	3.5513672	0.39135742	-0.76196289	-0.36791992	0.07421875	0.012451172	0	0	0	0	0	0	0	0	0	0.93237305	0.067626953	0.021484375	-0.007568359	-0.005615234	0.008056641	0	44330	0	0	0
494	40683	40683	Category A	0.39599609	-0.76782227	-0.37182617	-0.15551758	0.32128906	0.40673828	-21.62	0	11/3/2018	11	3	2018	6:27:13	23233	0.1	6	27	13	0	0.059082031	3.5513672	0.39160156	-0.76196289	-0.3671875	0.3125	0.008300781	0	0	0	0	0	0	0	0	0	0.93212891	0.067871094	0.014404297	0.004150391	-0.005615234	-0.004394531	0	44330	0	0	0
495	40684	40684	Category A	0.40795898	-0.76782227	-0.35986328	-0.16162109	0.32373047	0.41064453	-21.74	0	11/3/2018	11	3	2018	6:27:13	23233	0.2	6	27	13	0	0.059082031	3.5513672	0.39160156	-0.76196289	-0.36645508	0.32836914	0.018310547	0	0	0	0	0	0	0	0	0	0.93188477	0.068115234	0.028808594	0.016113281	-0.005615234	0.006591797	0	44330	0	0	0
496	40685	40685	Category A	0.39599609	-0.76782227	-0.38378906	-0.1574707	0.32324219	0.41186523	-21.86	0	11/3/2018	11	3	2018	6:27:13	23233	0.3	6	27	13	0	0.059082031	3.5513672	0.3918457	-0.76245117	-0.36669922	0.27807617	0.018066406	0	0	0	0	0	0	0	0	0	0.93261719	0.067382813	0.025878906	0.00390625	-0.005126953	-0.016845703	0	44330	0	0	0
497	40686	40686	Category A	0.38378906	-0.76782227	-0.38378906	-0.15991211	0.32373047	0.40991211	-21.86	0	11/3/2018	11	3	2018	6:27:13	23233	0.4	6	27	13	0	0.059082031	3.5513672	0.3918457	-0.76220703	-0.36694336	0.22753906	0.019287109	0	0	0	0	0	0	0	0	0	0.93237305	0.067626953	0.030273438	-0.008056641	-0.005371094	-0.016601563	0	44330	0	0	0
498	40687	40687	Category A	0.39599609	-0.75585938	-0.34790039	-0.15405273	0.31933594	0.40893555	-21.86	0	11/3/2018	11	3	2018	6:27:13	23233	0.5	6	27	13	0	0.059082031	3.5513672	0.39208984	-0.76269531	-0.36669922	0.23632813	0.020507813	0	0	0	0	0	0	0	0	0	0.93261719	0.067382813	0.029541016	0.003662109	0.006835938	0.018798828	0	44330	0	0	0
499	40688	40688	Category A	0.41992188	-0.73193359	-0.35986328	-0.1628418	0.32617188	0.40380859	-21.98	0	11/3/2018	11	3	2018	6:27:13	23233	0.6	6	27	13	0	0.059082031	3.5513672	0.39208984	-0.76269531	-0.36669922	0.25463867	0.041992188	0	0	0	0	0	0	0	0	0	0.93286133	0.067138672	0.065429688	0.027587891	0.030761719	0.006835938	0	44330	0	0	0
500	40689	40689	Category A	0.38378906	-0.76782227	-0.34790039	-0.16357422	0.32568359	0.40893555	-21.98	0	11/3/2018	11	3	2018	6:27:13	23233	0.7	6	27	13	0	0.059082031	3.5513672	0.39208984	-0.76293945	-0.3671875	0.10571289	0.021484375	0	0	0	0	0	0	0	0	0	0.93310547	0.066894531	0.032470703	-0.008300781	-0.004638672	0.019287109	0	44330	0	0	0
501	40690	40690	Category A	0.40795898	-0.74389648	-0.3359375	-0.15991211	0.32202148	0.40966797	-22.11	0	11/3/2018	11	3	2018	6:27:13	23233	0.8	6	27	13	0	0.059082031	3.5513672	0.39257813	-0.76342773	-0.3671875	0.067138672	0.039794922	0	0	0	0	0	0	0	0	0	0.93359375	0.06640625	0.066162109	0.015136719	0.01953125	0.03125	0	44330	0	0	0
502	40691	40691	Category A	0.37182617	-0.75585938	-0.38378906	-0.15380859	0.32299805	0.40893555	-21.86	0	11/3/2018	11	3	2018	6:27:13	23233	0.9	6	27	13	0	0.059082031	3.5513672	0.39257813	-0.76342773	-0.36669922	0.2956543	0.027832031	0	0	0	0	0	0	0	0	0	0.93359375	0.06640625	0.045410156	-0.020751953	0.007568359	-0.016845703	0	44330	0	0	0
503	40692	40692	Category A	0.38378906	-0.75585938	-0.38378906	-0.16333008	0.32470703	0.41162109	-21.74	0	11/3/2018	11	3	2018	6:27:14	23234	0	6	27	14	0	0.059082031	3.5513672	0.39233398	-0.76342773	-0.3671875	0.44628906	0.020263672	0	0	0	0	0	0	0	0	0	0.93359375	0.06640625	0.032958984	-0.008544922	0.007568359	-0.016357422	0	44330	0	0	0
504	40693	40693	Category A	0.39599609	-0.75585938	-0.37182617	-0.15771484	0.32373047	0.40478516	-21.86	0	11/3/2018	11	3	2018	6:27:14	23234	0.1	6	27	14	0	0.058837891	3.5384766	0.39208984	-0.76342773	-0.36694336	0.46899414	0.009521484	0	0	0	0	0	0	0	0	0	0.93334961	0.066650391	0.015869141	0.003662109	0.007568359	-0.004638672	0	44330	0	0	0
505	40694	40694	Category A	0.40795898	-0.76782227	-0.35986328	-0.1574707	0.31933594	0.40771484	-21.62	0	11/3/2018	11	3	2018	6:27:14	23234	0.2	6	27	14	0	0.058837891	3.5384766	0.39208984	-0.76342773	-0.36621094	0.51538086	0.017333984	0	0	0	0	0	0	0	0	0	0.93334961	0.066650391	0.026123047	0.015625	-0.004150391	0.006347656	0	44330	0	0	0
506	40695	40695	Category A	0.39599609	-0.75585938	-0.35986328	-0.15991211	0.32666016	0.40673828	-21.98	0	11/3/2018	11	3	2018	6:27:14	23234	0.3	6	27	14	0	0.058837891	3.5384766	0.39233398	-0.76318359	-0.36523438	0.59521484	0.009765625	0	0	0	0	0	0	0	0	0	0.93261719	0.067382813	0.016113281	0.003417969	0.007324219	0.005371094	0	44330	0	0	0
507	40696	40696	Category A	0.40795898	-0.76782227	-0.37182617	-0.16064453	0.32299805	0.41064453	-21.86	0	11/3/2018	11	3	2018	6:27:14	23234	0.4	6	27	14	0	0.058837891	3.5384766	0.39233398	-0.76269531	-0.36474609	0.62915039	0.017578125	0	0	0	0	0	0	0	0	0	0.93212891	0.067871094	0.02734375	0.015380859	-0.004882813	-0.006835938	0	44330	0	0	0
508	40697	40697	Category A	0.40795898	-0.76782227	-0.39599609	-0.15478516	0.32324219	0.41186523	-21.98	0	11/3/2018	11	3	2018	6:27:14	23234	0.5	6	27	14	0	0.058837891	3.5384766	0.39208984	-0.76245117	-0.36499023	0.68652344	0.034912109	0	0	0	0	0	0	0	0	0	0.93188477	0.068115234	0.051757813	0.015625	-0.005126953	-0.030761719	0	44330	0	0	0
509	40698	40698	Category A	0.37182617	-0.75585938	-0.38378906	-0.16186523	0.3269043	0.40600586	-22.11	0	11/3/2018	11	3	2018	6:27:14	23234	0.6	6	27	14	0	0.058837891	3.5384766	0.39257813	-0.76293945	-0.36474609	0.88647461	0.028808594	0	0	0	0	0	0	0	0	0	0.93237305	0.067626953	0.046630859	-0.020751953	0.007080078	-0.018798828	0	44330	0	0	0
510	40699	40699	Category A	0.39599609	-0.76782227	-0.38378906	-0.15478516	0.32373047	0.40795898	-21.74	0	11/3/2018	11	3	2018	6:27:14	23234	0.7	6	27	14	0	0.058837891	3.5384766	0.39282227	-0.76269531	-0.36474609	0.93432617	0.019775391	0	0	0	0	0	0	0	0	0	0.93237305	0.067626953	0.026855469	0.002929688	-0.004882813	-0.018798828	0	44330	0	0	0
511	40700	40700	Category A	0.39599609	-0.79199219	-0.38378906	-0.15917969	0.32641602	0.40576172	-21.98	0	11/3/2018	11	3	2018	6:27:14	23234	0.8	6	27	14	0	0.058837891	3.5384766	0.3918457	-0.76269531	-0.36450195	0.84179688	0.03515625	0	0	0	0	0	0	0	0	0	0.93188477	0.068115234	0.052246094	0.00390625	-0.029052734	-0.019042969	0	44330	0	0	0
512	40701	40701	Category A	0.41992188	-0.76782227	-0.35986328	-0.15722656	0.32446289	0.40673828	-21.74	0	11/3/2018	11	3	2018	6:27:14	23234	0.9	6	27	14	0	0.058837891	3.5384766	0.3918457	-0.76269531	-0.36450195	0.60986328	0.028564453	0	0	0	0	0	0	0	0	0	0.93164063	0.068359375	0.037597656	0.027832031	-0.004882813	0.004638672	0	44330	0	0	0
513	40702	40702	Category A	0.39599609	-0.75585938	-0.37182617	-0.15917969	0.32446289	0.40478516	-21.86	0	11/3/2018	11	3	2018	6:27:15	23235	0	6	27	15	0	0.058837891	3.5384766	0.3918457	-0.76269531	-0.36450195	0.29345703	0.010742188	0	0	0	0	0	0	0	0	0	0.93188477	0.068115234	0.018066406	0.00390625	0.006835938	-0.007080078	0	44330	0	0	0
514	40703	40703	Category A	0.39599609	-0.76782227	-0.34790039	-0.15722656	0.32568359	0.40380859	-21.86	0	11/3/2018	11	3	2018	6:27:15	23235	0.1	6	27	15	0	0.058837891	3.5384766	0.3918457	-0.76269531	-0.36523438	0.14282227	0.018310547	0	0	0	0	0	0	0	0	0	0.93212891	0.067871094	0.026123047	0.00390625	-0.004882813	0.017333984	0	44330	0	0	0
515	40704	40704	Category A	0.39599609	-0.75585938	-0.35986328	-0.15649414	0.3269043	0.4050293	-21.37	0	11/3/2018	11	3	2018	6:27:15	23235	0.2	6	27	15	0	0.058837891	3.5384766	0.39208984	-0.76318359	-0.36499023	0.1184082	0.009765625	0	0	0	0	0	0	0	0	0	0.93237305	0.067626953	0.016357422	0.003662109	0.007324219	0.005126953	0	44330	0	0	0
516	40705	40705	Category A	0.39599609	-0.77978516	-0.35986328	-0.15844727	0.32470703	0.40991211	-21.49	0	11/3/2018	11	3	2018	6:27:15	23235	0.3	6	27	15	0	0.058837891	3.5384766	0.39208984	-0.76318359	-0.36523438	0.26098633	0.017822266	0	0	0	0	0	0	0	0	0	0.93237305	0.067626953	0.025634766	0.003662109	-0.016357422	0.005371094	0	44330	0	0	0
517	40706	40706	Category A	0.38378906	-0.76782227	-0.35986328	-0.15209961	0.32348633	0.41186523	-21.13	0	11/3/2018	11	3	2018	6:27:15	23235	0.4	6	27	15	0	0.058837891	3.5384766	0.39208984	-0.76367188	-0.36523438	0.24023438	0.010498047	0	0	0	0	0	0	0	0	0	0.93286133	0.067138672	0.017578125	-0.008300781	-0.00390625	0.005371094	0	44330	0	0	0
518	40707	40707	Category A	0.37182617	-0.79199219	-0.34790039	-0.15576172	0.32299805	0.40673828	-21.25	0	11/3/2018	11	3	2018	6:27:15	23235	0.5	6	27	15	0	0.058837891	3.5384766	0.3918457	-0.76391602	-0.36523438	0.20019531	0.038330078	0	0	0	0	0	0	0	0	0	0.93310547	0.066894531	0.065185547	-0.020019531	-0.027832031	0.017333984	0	44330	0	0	0
519	40708	40708	Category A	0.35986328	-0.75585938	-0.38378906	-0.15820313	0.32373047	0.40893555	-21.74	0	11/3/2018	11	3	2018	6:27:15	23235	0.6	6	27	15	0	0.058837891	3.5384766	0.39160156	-0.7644043	-0.3659668	0.31201172	0.037353516	0	0	0	0	0	0	0	0	0	0.93359375	0.06640625	0.058105469	-0.031738281	0.008544922	-0.017578125	0	44330	0	0	0
520	40709	40709	Category A	0.39599609	-0.77978516	-0.37182617	-0.15869141	0.32714844	0.40258789	-21.74	0	11/3/2018	11	3	2018	6:27:15	23235	0.7	6	27	15	0	0.058837891	3.5384766	0.39160156	-0.7644043	-0.36621094	0.42260742	0.016845703	0	0	0	0	0	0	0	0	0	0.93359375	0.06640625	0.025146484	0.004150391	-0.015380859	-0.005371094	0	44330	0	0	0
521	40710	40710	Category A	0.37182617	-0.74389648	-0.34790039	-0.15722656	0.32446289	0.40258789	-21.98	0	11/3/2018	11	3	2018	6:27:15	23235	0.8	6	27	15	0	0.058837891	3.5384766	0.39135742	-0.7644043	-0.36645508	0.38452148	0.033935547	0	0	0	0	0	0	0	0	0	0.93383789	0.066162109	0.059082031	-0.01953125	0.020507813	0.018554688	0	44330	0	0	0
522	40711	40711	Category A	0.39599609	-0.74389648	-0.37182617	-0.1574707	0.32543945	0.40771484	-21.98	0	11/3/2018	11	3	2018	6:27:15	23235	0.9	6	27	15	0	0.058837891	3.5384766	0.39135742	-0.76464844	-0.36621094	0.22265625	0.021972656	0	0	0	0	0	0	0	0	0	0.93383789	0.066162109	0.031005859	0.004394531	0.020751953	-0.005371094	0	44330	0	0	0
523	40712	40712	Category A	0.39599609	-0.77978516	-0.37182617	-0.1550293	0.32446289	0.40893555	-21.62	0	11/3/2018	11	3	2018	6:27:16	23236	0	6	27	16	0	0.058837891	3.5384766	0.39160156	-0.76464844	-0.3659668	0.033935547	0.016601563	0	0	0	0	0	0	0	0	0	0.93383789	0.066162109	0.024902344	0.004150391	-0.014892578	-0.005615234	0	44330	0	0	0
524	40713	40713	Category A	0.39599609	-0.76782227	-0.37182617	-0.15551758	0.32666016	0.40112305	-21.49	0	11/3/2018	11	3	2018	6:27:16	23236	0.1	6	27	16	0	0.058837891	3.5384766	0.39208984	-0.76416016	-0.36645508	0.074707031	0.007324219	0	0	0	0	0	0	0	0	0	0.93383789	0.066162109	0.012451172	0.003662109	-0.003417969	-0.005371094	0	44330	0	0	0
525	40714	40714	Category A	0.39599609	-0.76782227	-0.35986328	-0.15454102	0.32055664	0.40771484	-21.62	0	11/3/2018	11	3	2018	6:27:16	23236	0.2	6	27	16	0	0.058837891	3.5384766	0.39233398	-0.76391602	-0.36645508	0.29174805	0.008300781	0	0	0	0	0	0	0	0	0	0.93383789	0.066162109	0.013671875	0.003417969	-0.003662109	0.006591797	0	44330	0	0	0
526	40715	40715	Category A	0.39599609	-0.75585938	-0.37182617	-0.15844727	0.3203125	0.40771484	-21.49	0	11/3/2018	11	3	2018	6:27:16	23236	0.3	6	27	16	0	0.058837891	3.5384766	0.39257813	-0.76416016	-0.36669922	0.40429688	0.010253906	0	0	0	0	0	0	0	0	0	0.93408203	0.065917969	0.016601563	0.003173828	0.008300781	-0.004882813	0	44330	0	0	0
527	40716	40716	Category A	0.40795898	-0.73193359	-0.37182617	-0.15917969	0.32202148	0.40649414	-21.49	0	11/3/2018	11	3	2018	6:27:16	23236	0.4	6	27	16	0	0.058837891	3.5384766	0.39257813	-0.76416016	-0.36669922	0.30834961	0.036132813	0	0	0	0	0	0	0	0	0	0.93408203	0.065917969	0.052734375	0.015136719	0.032226563	-0.004882813	0	44330	0	0	0
528	40717	40717	Category A	0.39599609	-0.75585938	-0.38378906	-0.15869141	0.32714844	0.40405273	-21.62	0	11/3/2018	11	3	2018	6:27:16	23236	0.5	6	27	16	0	0.058837891	3.5384766	0.39208984	-0.76416016	-0.3671875	0.11376953	0.019042969	0	0	0	0	0	0	0	0	0	0.93408203	0.065917969	0.028808594	0.003662109	0.008300781	-0.016357422	0	44330	0	0	0
529	40718	40718	Category A	0.39599609	-0.76782227	-0.35986328	-0.16357422	0.32568359	0.40673828	-21.49	0	11/3/2018	11	3	2018	6:27:16	23236	0.6	6	27	16	0	0.058837891	3.5384766	0.3918457	-0.76464844	-0.3671875	0.022460938	0.008789063	0	0	0	0	0	0	0	0	0	0.93432617	0.065673828	0.014404297	0.00390625	-0.002929688	0.007324219	0	44330	0	0	0
530	40719	40719	Category A	0.39599609	-0.75585938	-0.38378906	-0.15380859	0.3203125	0.41064453	-21.74	0	11/3/2018	11	3	2018	6:27:16	23236	0.7	6	27	16	0	0.058837891	3.5384766	0.39208984	-0.76464844	-0.3671875	0.1730957	0.018798828	0	0	0	0	0	0	0	0	0	0.93457031	0.065429688	0.028808594	0.003662109	0.008789063	-0.016357422	0	44330	0	0	0
531	40720	40720	Category A	0.40795898	-0.76782227	-0.35986328	-0.16162109	0.32470703	0.40991211	-21.49	0	11/3/2018	11	3	2018	6:27:16	23236	0.8	6	27	16	0	0.058837891	3.5384766	0.39233398	-0.7644043	-0.36694336	0.45727539	0.017333984	0	0	0	0	0	0	0	0	0	0.93432617	0.065673828	0.025878906	0.015380859	-0.003173828	0.007080078	0	44330	0	0	0
532	40721	40721	Category A	0.38378906	-0.76782227	-0.34790039	-0.15380859	0.32299805	0.40893555	-21.49	0	11/3/2018	11	3	2018	6:27:16	23236	0.9	6	27	16	0	0.058837891	3.5384766	0.39257813	-0.7644043	-0.36767578	0.83837891	0.021972656	0	0	0	0	0	0	0	0	0	0.93481445	0.065185547	0.031982422	-0.008789063	-0.003173828	0.019775391	0	44330	0	0	0
533	40722	40722	Category A	0.41992188	-0.76782227	-0.37182617	-0.15649414	0.32299805	0.41088867	-21.74	0	11/3/2018	11	3	2018	6:27:17	23237	0	6	27	17	0	0.058837891	3.5384766	0.39257813	-0.76416016	-0.36791992	1.1003418	0.027587891	0	0	0	0	0	0	0	0	0	0.93457031	0.065429688	0.034423828	0.027099609	-0.003417969	-0.003662109	0	44330	0	0	0
534	40723	40723	Category A	0.39599609	-0.75585938	-0.3359375	-0.15478516	0.32641602	0.40698242	-21.86	0	11/3/2018	11	3	2018	6:27:17	23237	0.1	6	27	17	0	0.058837891	3.5384766	0.39257813	-0.76416016	-0.36816406	1.052002	0.033447266	0	0	0	0	0	0	0	0	0	0.93481445	0.065185547	0.043945313	0.003173828	0.008300781	0.032226563	0	44330	0	0	0
535	40724	40724	Category A	0.40795898	-0.76782227	-0.38378906	-0.15209961	0.32080078	0.40698242	-22.23	0	11/3/2018	11	3	2018	6:27:17	23237	0.2	6	27	17	0	0.058837891	3.5384766	0.39257813	-0.76391602	-0.36865234	1.2753906	0.021728516	0	0	0	0	0	0	0	0	0	0.93481445	0.065185547	0.033935547	0.015136719	-0.003662109	-0.014892578	0	44330	0	0	0
536	40725	40725	Category A	0.38378906	-0.7199707	-0.37182617	-0.15478516	0.32202148	0.40893555	-22.23	0	11/3/2018	11	3	2018	6:27:17	23237	0.3	6	27	17	0	0.058837891	3.5384766	0.39257813	-0.76416016	-0.36914063	1.4123535	0.045166016	0	0	0	0	0	0	0	0	0	0.93505859	0.064941406	0.055664063	-0.008789063	0.044189453	-0.002441406	0	44330	0	0	0
537	40726	40726	Category A	0.38378906	-0.77978516	-0.35986328	-0.15112305	0.3203125	0.40991211	-21.74	0	11/3/2018	11	3	2018	6:27:17	23237	0.4	6	27	17	0	0.058837891	3.5384766	0.39257813	-0.76416016	-0.36914063	1.348877	0.020019531	0	0	0	0	0	0	0	0	0	0.93505859	0.064941406	0.033447266	-0.008789063	-0.015380859	0.009277344	0	44330	0	0	0
538	40727	40727	Category A	0.38378906	-0.76782227	-0.35986328	-0.15380859	0.32275391	0.40673828	-21.62	0	11/3/2018	11	3	2018	6:27:17	23237	0.5	6	27	17	0	0.058837891	3.5384766	0.39233398	-0.76416016	-0.36938477	1.2219238	0.013183594	0	0	0	0	0	0	0	0	0	0.93505859	0.064941406	0.021728516	-0.008544922	-0.003417969	0.009521484	0	44330	0	0	0
539	40728	40728	Category A	0.39599609	-0.77978516	-0.38378906	-0.15380859	0.32470703	0.41186523	-21.49	0	11/3/2018	11	3	2018	6:27:17	23237	0.6	6	27	17	0	0.058837891	3.5384766	0.39208984	-0.7644043	-0.37036133	1.1240234	0.020507813	0	0	0	0	0	0	0	0	0	0.93579102	0.064208984	0.031982422	0.003662109	-0.015136719	-0.013183594	0	44330	0	0	0
540	40729	40729	Category A	0.41992188	-0.77978516	-0.37182617	-0.15039063	0.32104492	0.40673828	-21.37	0	11/3/2018	11	3	2018	6:27:17	23237	0.7	6	27	17	0	0.058837891	3.5384766	0.39208984	-0.76489258	-0.37084961	1.0307617	0.03125	0	0	0	0	0	0	0	0	0	0.93603516	0.063964844	0.043212891	0.027587891	-0.014648438	-0.000732422	0	44330	0	0	0
541	40730	40730	Category A	0.37182617	-0.75585938	-0.3359375	-0.15112305	0.32202148	0.40673828	-21.74	0	11/3/2018	11	3	2018	6:27:17	23237	0.8	6	27	17	0	0.058837891	3.5384766	0.3918457	-0.76464844	-0.37133789	0.69067383	0.041748047	0	0	0	0	0	0	0	0	0	0.93603516	0.063964844	0.064453125	-0.020019531	0.008789063	0.035400391	0	44330	0	0	0
542	40731	40731	Category A	0.37182617	-0.77978516	-0.38378906	-0.15136719	0.32739258	0.40600586	-21.49	0	11/3/2018	11	3	2018	6:27:17	23237	0.9	6	27	17	0	0.058837891	3.5288086	0.3918457	-0.76513672	-0.37182617	0.38598633	0.02734375	0	0	0	0	0	0	0	0	0	0.93652344	0.063476563	0.046386719	-0.020019531	-0.014404297	-0.01171875	0	44330	0	0	0
543	40732	40732	Category A	0.37182617	-0.75585938	-0.34790039	-0.15673828	0.32348633	0.40576172	-21.49	0	11/3/2018	11	3	2018	6:27:18	23238	0	6	27	18	0	0.058837891	3.5288086	0.39208984	-0.76513672	-0.37158203	0.12426758	0.032470703	0	0	0	0	0	0	0	0	0	0.93652344	0.063476563	0.053222656	-0.020263672	0.009277344	0.023681641	0	44330	0	0	0
544	40733	40733	Category A	0.40795898	-0.80395508	-0.3359375	-0.15625	0.32226563	0.40893555	-21.37	0	11/3/2018	11	3	2018	6:27:18	23238	0.1	6	27	18	0	0.058837891	3.5288086	0.39208984	-0.76489258	-0.37109375	0.23461914	0.0546875	0	0	0	0	0	0	0	0	0	0.9362793	0.063720703	0.08984375	0.015625	-0.038818359	0.03515625	0	44330	0	0	0
545	40734	40734	Category A	0.38378906	-0.74389648	-0.35986328	-0.1550293	0.32446289	0.40405273	-21.13	0	11/3/2018	11	3	2018	6:27:18	23238	0.2	6	27	18	0	0.058837891	3.5288086	0.39233398	-0.76489258	-0.37109375	0.85302734	0.025390625	0	0	0	0	0	0	0	0	0	0.93652344	0.063476563	0.041015625	-0.008544922	0.020996094	0.011230469	0	44330	0	0	0
546	40735	40735	Category A	0.38378906	-0.74389648	-0.38378906	-0.15917969	0.32104492	0.40673828	-21	0	11/3/2018	11	3	2018	6:27:18	23238	0.3	6	27	18	0	0.058837891	3.5288086	0.39208984	-0.76513672	-0.37182617	1.1535645	0.025634766	0	0	0	0	0	0	0	0	0	0.93676758	0.063232422	0.041503906	-0.008300781	0.021240234	-0.01171875	0	44330	0	0	0
547	40736	40736	Category A	0.38378906	-0.74389648	-0.39599609	-0.16088867	0.32348633	0.40649414	-21.13	0	11/3/2018	11	3	2018	6:27:18	23238	0.4	6	27	18	0	0.058837891	3.5288086	0.3918457	-0.76538086	-0.37231445	1.083252	0.032958984	0	0	0	0	0	0	0	0	0	0.93701172	0.062988281	0.053222656	-0.008056641	0.021484375	-0.023681641	0	44330	0	0	0
548	40737	40737	Category A	0.40795898	-0.77978516	-0.35986328	-0.15869141	0.32714844	0.40405273	-21.13	0	11/3/2018	11	3	2018	6:27:18	23238	0.5	6	27	18	0	0.058837891	3.5288086	0.39160156	-0.76513672	-0.37231445	1.1918945	0.025146484	0	0	0	0	0	0	0	0	0	0.93652344	0.063476563	0.043212891	0.016113281	-0.014404297	0.012451172	0	44330	0	0	0
549	40738	40738	Category A	0.40795898	-0.76782227	-0.34790039	-0.16113281	0.3269043	0.40673828	-21.13	0	11/3/2018	11	3	2018	6:27:18	23238	0.6	6	27	18	0	0.058837891	3.5288086	0.39135742	-0.76464844	-0.37182617	1.3024902	0.029052734	0	0	0	0	0	0	0	0	0	0.93603516	0.063964844	0.043457031	0.016357422	-0.002929688	0.023925781	0	44330	0	0	0
550	40739	40739	Category A	0.35986328	-0.75585938	-0.35986328	-0.15917969	0.32202148	0.40649414	-21.37	0	11/3/2018	11	3	2018	6:27:18	23238	0.7	6	27	18	0	0.058837891	3.5288086	0.39135742	-0.76464844	-0.37158203	1.1953125	0.034667969	0	0	0	0	0	0	0	0	0	0.93603516	0.063964844	0.052246094	-0.031494141	0.008789063	0.01171875	0	44330	0	0	0
551	40740	40740	Category A	0.39599609	-0.79199219	-0.35986328	-0.15551758	0.32373047	0.40673828	-21.49	0	11/3/2018	11	3	2018	6:27:18	23238	0.8	6	27	18	0	0.058837891	3.5288086	0.39111328	-0.76464844	-0.37182617	0.92382813	0.030029297	0	0	0	0	0	0	0	0	0	0.93579102	0.064208984	0.043945313	0.004638672	-0.027099609	0.011962891	0	44330	0	0	0
552	40741	40741	Category A	0.38378906	-0.77978516	-0.35986328	-0.15527344	0.31958008	0.40991211	-21.62	0	11/3/2018	11	3	2018	6:27:18	23238	0.9	6	27	18	0	0.058837891	3.5288086	0.39086914	-0.76416016	-0.37133789	0.91381836	0.020507813	0	0	0	0	0	0	0	0	0	0.93530273	0.064697266	0.034179688	-0.007080078	-0.015380859	0.011474609	0	44330	0	0	0
553	40742	40742	Category A	0.38378906	-0.76782227	-0.39599609	-0.15991211	0.32373047	0.40991211	-21.98	0	11/3/2018	11	3	2018	6:27:19	23239	0	6	27	19	0	0.058837891	3.5288086	0.39038086	-0.76391602	-0.37158203	0.97241211	0.025390625	0	0	0	0	0	0	0	0	0	0.93481445	0.065185547	0.034667969	-0.006591797	-0.003662109	-0.024169922	0	44330	0	0	0
554	40743	40743	Category A	0.38378906	-0.77978516	-0.35986328	-0.15380859	0.32275391	0.40991211	-21.86	0	11/3/2018	11	3	2018	6:27:19	23239	0.1	6	27	19	0	0.058837891	3.5288086	0.39013672	-0.76367188	-0.37182617	0.74414063	0.020996094	0	0	0	0	0	0	0	0	0	0.93481445	0.065185547	0.034423828	-0.006347656	-0.015869141	0.011962891	0	44330	0	0	0
555	40744	40744	Category A	0.39599609	-0.75585938	-0.37182617	-0.15991211	0.32543945	0.40478516	-21.98	0	11/3/2018	11	3	2018	6:27:19	23239	0.2	6	27	19	0	0.058837891	3.5288086	0.39013672	-0.76367188	-0.37231445	0.28125	0.009765625	0	0	0	0	0	0	0	0	0	0.93481445	0.065185547	0.014160156	0.005615234	0.0078125	0.000488281	0	44330	0	0	0
556	40745	40745	Category A	0.39599609	-0.75585938	-0.37182617	-0.15649414	0.32470703	0.40673828	-22.23	0	11/3/2018	11	3	2018	6:27:19	23239	0.3	6	27	19	0	0.058837891	3.5288086	0.38989258	-0.76318359	-0.37255859	0.23168945	0.009521484	0	0	0	0	0	0	0	0	0	0.93457031	0.065429688	0.014160156	0.005859375	0.007324219	0.000732422	0	44330	0	0	0
557	40746	40746	Category A	0.37182617	-0.79199219	-0.37182617	-0.1574707	0.32739258	0.40576172	-22.11	0	11/3/2018	11	3	2018	6:27:19	23239	0.4	6	27	19	0	0.058837891	3.5288086	0.39013672	-0.76318359	-0.37280273	0.35375977	0.033935547	0	0	0	0	0	0	0	0	0	0.93481445	0.065185547	0.047851563	-0.018310547	-0.028564453	0.000976563	0	44330	0	0	0
558	40747	40747	Category A	0.37182617	-0.76782227	-0.38378906	-0.15649414	0.3269043	0.4050293	-22.23	0	11/3/2018	11	3	2018	6:27:19	23239	0.5	6	27	19	0	0.058837891	3.5288086	0.39013672	-0.76342773	-0.37304688	0.2253418	0.021484375	0	0	0	0	0	0	0	0	0	0.93505859	0.064941406	0.033203125	-0.018310547	-0.004150391	-0.010498047	0	44330	0	0	0
559	40748	40748	Category A	0.38378906	-0.75585938	-0.38378906	-0.15722656	0.32202148	0.41162109	-22.23	0	11/3/2018	11	3	2018	6:27:19	23239	0.6	6	27	19	0	0.058837891	3.5288086	0.39013672	-0.76269531	-0.37329102	0.086914063	0.013916016	0	0	0	0	0	0	0	0	0	0.93457031	0.065429688	0.023681641	-0.006347656	0.006835938	-0.010253906	0	44330	0	0	0
560	40749	40749	Category A	0.38378906	-0.77978516	-0.37182617	-0.1574707	0.32543945	0.40576172	-21.98	0	11/3/2018	11	3	2018	6:27:19	23239	0.7	6	27	19	0	0.058837891	3.5288086	0.39038086	-0.76318359	-0.37304688	0.21313477	0.017822266	0	0	0	0	0	0	0	0	0	0.93481445	0.065185547	0.024658203	-0.006591797	-0.016357422	0.001220703	0	44330	0	0	0
561	40750	40750	Category A	0.39599609	-0.76782227	-0.34790039	-0.15722656	0.32446289	0.40893555	-21.98	0	11/3/2018	11	3	2018	6:27:19	23239	0.8	6	27	19	0	0.058837891	3.5288086	0.39038086	-0.76293945	-0.37304688	0.41796875	0.026123047	0	0	0	0	0	0	0	0	0	0.93481445	0.065185547	0.035400391	0.005371094	-0.004638672	0.025146484	0	44330	0	0	0
562	40751	40751	Category A	0.40795898	-0.77978516	-0.38378906	-0.16162109	0.32910156	0.40478516	-21.98	0	11/3/2018	11	3	2018	6:27:19	23239	0.9	6	27	19	0	0.058837891	3.5288086	0.390625	-0.76342773	-0.37329102	0.3125	0.025634766	0	0	0	0	0	0	0	0	0	0.93530273	0.064697266	0.043701172	0.017089844	-0.016113281	-0.010253906	0	44330	0	0	0
563	40752	40752	Category A	0.44384766	-0.75585938	-0.39599609	-0.15551758	0.32202148	0.41088867	-21.49	0	11/3/2018	11	3	2018	6:27:20	23240	0	6	27	20	0	0.058837891	3.5288086	0.390625	-0.76342773	-0.37353516	0.086669922	0.057861328	0	0	0	0	0	0	0	0	0	0.93554688	0.064453125	0.083007813	0.052978516	0.007568359	-0.022216797	0	44330	0	0	0
564	40753	40753	Category A	0.39599609	-0.74389648	-0.35986328	-0.15649414	0.32104492	0.40576172	-21.62	0	11/3/2018	11	3	2018	6:27:20	23240	0.1	6	27	20	0	0.058837891	3.5288086	0.39013672	-0.76367188	-0.3737793	0.08984375	0.024902344	0	0	0	0	0	0	0	0	0	0.93554688	0.064453125	0.039794922	0.005615234	0.019775391	0.013916016	0	44330	0	0	0
565	40754	40754	Category A	0.40795898	-0.76782227	-0.38378906	-0.15112305	0.32373047	0.40917969	-21.62	0	11/3/2018	11	3	2018	6:27:20	23240	0.2	6	27	20	0	0.058837891	3.5288086	0.38989258	-0.76367188	-0.37402344	0.021972656	0.020507813	0	0	0	0	0	0	0	0	0	0.93554688	0.064453125	0.03125	0.017822266	-0.00390625	-0.009521484	0	44330	0	0	0
566	40755	40755	Category A	0.38378906	-0.75585938	-0.35986328	-0.1574707	0.32641602	0.40673828	-21.37	0	11/3/2018	11	3	2018	6:27:20	23240	0.3	6	27	20	0	0.058837891	3.5288086	0.38964844	-0.76367188	-0.37451172	0.17333984	0.017578125	0	0	0	0	0	0	0	0	0	0.93554688	0.064453125	0.028564453	-0.005859375	0.0078125	0.014648438	0	44330	0	0	0
567	40756	40756	Category A	0.37182617	-0.75585938	-0.38378906	-0.15820313	0.32348633	0.4074707	-21.62	0	11/3/2018	11	3	2018	6:27:20	23240	0.4	6	27	20	0	0.058837891	3.5288086	0.38964844	-0.76391602	-0.37475586	0.41088867	0.021484375	0	0	0	0	0	0	0	0	0	0.93579102	0.064208984	0.034912109	-0.017822266	0.008056641	-0.008789063	0	44330	0	0	0
568	40757	40757	Category A	0.37182617	-0.76782227	-0.35986328	-0.15307617	0.32324219	0.40185547	-21.49	0	11/3/2018	11	3	2018	6:27:20	23240	0.5	6	27	20	0	0.058837891	3.5288086	0.3894043	-0.76416016	-0.37451172	0.63183594	0.023193359	0	0	0	0	0	0	0	0	0	0.93579102	0.064208984	0.035888672	-0.017578125	-0.003417969	0.014648438	0	44330	0	0	0
569	40758	40758	Category A	0.39599609	-0.76782227	-0.35986328	-0.15649414	0.32202148	0.4074707	-21.74	0	11/3/2018	11	3	2018	6:27:20	23240	0.6	6	27	20	0	0.058837891	3.5288086	0.3894043	-0.76416016	-0.37402344	0.65258789	0.015869141	0	0	0	0	0	0	0	0	0	0.93579102	0.064208984	0.023925781	0.006347656	-0.003417969	0.014160156	0	44330	0	0	0
570	40759	40759	Category A	0.39599609	-0.77978516	-0.34790039	-0.15649414	0.32299805	0.40771484	-22.11	0	11/3/2018	11	3	2018	6:27:20	23240	0.7	6	27	20	0	0.058837891	3.5288086	0.38916016	-0.76416016	-0.37402344	0.50024414	0.031005859	0	0	0	0	0	0	0	0	0	0.93554688	0.064453125	0.048339844	0.006591797	-0.015380859	0.026123047	0	44330	0	0	0
571	40760	40760	Category A	0.39599609	-0.75585938	-0.40795898	-0.15527344	0.31958008	0.40673828	-22.23	0	11/3/2018	11	3	2018	6:27:20	23240	0.8	6	27	20	0	0.058837891	3.5288086	0.3894043	-0.76416016	-0.3737793	0.53125	0.035400391	0	0	0	0	0	0	0	0	0	0.93554688	0.064453125	0.048828125	0.006347656	0.008300781	-0.033935547	0	44330	0	0	0
572	40761	40761	Category A	0.38378906	-0.75585938	-0.38378906	-0.1574707	0.32299805	0.4074707	-22.23	0	11/3/2018	11	3	2018	6:27:20	23240	0.9	6	27	20	0	0.058837891	3.5288086	0.38891602	-0.76416016	-0.37402344	0.37890625	0.013671875	0	0	0	0	0	0	0	0	0	0.93554688	0.064453125	0.023193359	-0.005126953	0.008300781	-0.009521484	0	44330	0	0	0
573	40762	40762	Category A	0.39599609	-0.76782227	-0.38378906	-0.15283203	0.3203125	0.40795898	-21.86	0	11/3/2018	11	3	2018	6:27:21	23241	0	6	27	21	0	0.058837891	3.5288086	0.38891602	-0.76416016	-0.37451172	0.038818359	0.011962891	0	0	0	0	0	0	0	0	0	0.93579102	0.064208984	0.01953125	0.006835938	-0.003417969	-0.009033203	0	44330	0	0	0
574	40763	40763	Category A	0.38378906	-0.75585938	-0.39599609	-0.15722656	0.32446289	0.40893555	-21.62	0	11/3/2018	11	3	2018	6:27:21	23241	0.1	6	27	21	0	0.058837891	3.5288086	0.38842773	-0.76416016	-0.37451172	0.26123047	0.023193359	0	0	0	0	0	0	0	0	0	0.93554688	0.064453125	0.034179688	-0.004638672	0.008300781	-0.021240234	0	44330	0	0	0
575	40764	40764	Category A	0.40795898	-0.77978516	-0.39599609	-0.15014648	0.32299805	0.40893555	-21.49	0	11/3/2018	11	3	2018	6:27:21	23241	0.2	6	27	21	0	0.058837891	3.5288086	0.38867188	-0.76391602	-0.37475586	0.31713867	0.032470703	0	0	0	0	0	0	0	0	0	0.93554688	0.064453125	0.055908203	0.019042969	-0.015625	-0.020996094	0	44330	0	0	0
576	40765	40765	Category A	0.39599609	-0.77978516	-0.38378906	-0.1550293	0.32275391	0.40185547	-21.49	0	11/3/2018	11	3	2018	6:27:21	23241	0.3	6	27	21	0	0.058837891	3.5288086	0.38842773	-0.76342773	-0.37451172	0.4909668	0.020019531	0	0	0	0	0	0	0	0	0	0.93505859	0.064941406	0.032714844	0.007324219	-0.016113281	-0.009033203	0	44330	0	0	0
577	40766	40766	Category A	0.37182617	-0.75585938	-0.40795898	-0.15722656	0.32446289	0.40258789	-21.62	0	11/3/2018	11	3	2018	6:27:21	23241	0.4	6	27	21	0	0.058837891	3.5288086	0.38867188	-0.76391602	-0.37475586	0.83447266	0.038085938	0	0	0	0	0	0	0	0	0	0.93554688	0.064453125	0.058105469	-0.016845703	0.008056641	-0.032958984	0	44330	0	0	0
578	40767	40767	Category A	0.38378906	-0.77978516	-0.43188477	-0.15380859	0.3203125	0.41162109	-21.74	0	11/3/2018	11	3	2018	6:27:21	23241	0.5	6	27	21	0	0.058837891	3.5288086	0.38867188	-0.76367188	-0.375	1.1213379	0.059082031	0	0	0	0	0	0	0	0	0	0.93554688	0.064453125	0.077636719	-0.004882813	-0.015869141	-0.056640625	0	44330	0	0	0
579	40768	40768	Category A	0.40795898	-0.76782227	-0.39599609	-0.15917969	0.3269043	0.40698242	-21.74	0	11/3/2018	11	3	2018	6:27:21	23241	0.6	6	27	21	0	0.058837891	3.5288086	0.38867188	-0.76391602	-0.375	1.1340332	0.028564453	0	0	0	0	0	0	0	0	0	0.93554688	0.064453125	0.043945313	0.019042969	-0.003662109	-0.020751953	0	44330	0	0	0
580	40769	40769	Category A	0.37182617	-0.74389648	-0.39599609	-0.15917969	0.32641602	0.40771484	-21.98	0	11/3/2018	11	3	2018	6:27:21	23241	0.7	6	27	21	0	0.059570313	3.5304199	0.38867188	-0.76342773	-0.37475586	0.89135742	0.033447266	0	0	0	0	0	0	0	0	0	0.93505859	0.064941406	0.057617188	-0.016845703	0.01953125	-0.020996094	0	44330	0	0	0
581	40770	40770	Category A	0.40795898	-0.77978516	-0.37182617	-0.15649414	0.31933594	0.40966797	-21.86	0	11/3/2018	11	3	2018	6:27:21	23241	0.8	6	27	21	0	0.059570313	3.5304199	0.38818359	-0.76342773	-0.37475586	0.62915039	0.025634766	0	0	0	0	0	0	0	0	0	0.93481445	0.065185547	0.0390625	0.01953125	-0.016113281	0.002929688	0	44330	0	0	0
582	40771	40771	Category A	0.38378906	-0.75585938	-0.35986328	-0.1652832	0.32666016	0.40966797	-21.86	0	11/3/2018	11	3	2018	6:27:21	23241	0.9	6	27	21	0	0.059570313	3.5304199	0.38818359	-0.76342773	-0.37524414	0.15063477	0.017822266	0	0	0	0	0	0	0	0	0	0.93530273	0.064697266	0.027587891	-0.004394531	0.007568359	0.015380859	0	44330	0	0	0
583	40772	40772	Category A	0.39599609	-0.74389648	-0.34790039	-0.15649414	0.32299805	0.41186523	-21.74	0	11/3/2018	11	3	2018	6:27:22	23242	0	6	27	22	0	0.059570313	3.5304199	0.38818359	-0.76342773	-0.375	0.25268555	0.034423828	0	0	0	0	0	0	0	0	0	0.93505859	0.064941406	0.054443359	0.007568359	0.01953125	0.027099609	0	44330	0	0	0
584	40773	40773	Category A	0.40795898	-0.75585938	-0.37182617	-0.15136719	0.32470703	0.40991211	-21.62	0	11/3/2018	11	3	2018	6:27:22	23242	0.1	6	27	22	0	0.059570313	3.5304199	0.38867188	-0.76342773	-0.37548828	0.51928711	0.020996094	0	0	0	0	0	0	0	0	0	0.93530273	0.064697266	0.030517578	0.019042969	0.007568359	0.003662109	0	44330	0	0	0
585	40774	40774	Category A	0.39599609	-0.77978516	-0.40795898	-0.15307617	0.32446289	0.41186523	-21.86	0	11/3/2018	11	3	2018	6:27:22	23242	0.2	6	27	22	0	0.059570313	3.5304199	0.38818359	-0.76318359	-0.37573242	0.66259766	0.036621094	0	0	0	0	0	0	0	0	0	0.93505859	0.064941406	0.056152344	0.007568359	-0.016357422	-0.031982422	0	44330	0	0	0
586	40775	40775	Category A	0.37182617	-0.77978516	-0.39599609	-0.15356445	0.32226563	0.40991211	-22.11	0	11/3/2018	11	3	2018	6:27:22	23242	0.3	6	27	22	0	0.059570313	3.5304199	0.38793945	-0.76342773	-0.37573242	0.79492188	0.030273438	0	0	0	0	0	0	0	0	0	0.93530273	0.064697266	0.052246094	-0.016113281	-0.016113281	-0.020019531	0	44330	0	0	0
587	40776	40776	Category A	0.38378906	-0.74389648	-0.37182617	-0.16503906	0.32397461	0.40551758	-22.35	0	11/3/2018	11	3	2018	6:27:22	23242	0.4	6	27	22	0	0.059570313	3.5304199	0.38793945	-0.76391602	-0.37597656	0.83618164	0.020751953	0	0	0	0	0	0	0	0	0	0.93554688	0.064453125	0.028564453	-0.004150391	0.020019531	0.004150391	0	44330	0	0	0
588	40777	40777	Category A	0.38378906	-0.74389648	-0.35986328	-0.15112305	0.3203125	0.40893555	-22.11	0	11/3/2018	11	3	2018	6:27:22	23242	0.5	6	27	22	0	0.059570313	3.5304199	0.38793945	-0.76416016	-0.37597656	0.6965332	0.026367188	0	0	0	0	0	0	0	0	0	0.93603516	0.063964844	0.040771484	-0.004150391	0.020263672	0.016113281	0	44330	0	0	0
589	40778	40778	Category A	0.37182617	-0.75585938	-0.37182617	-0.15893555	0.32470703	0.41064453	-21.86	0	11/3/2018	11	3	2018	6:27:22	23242	0.6	6	27	22	0	0.059570313	3.5304199	0.38769531	-0.76416016	-0.37524414	0.59472656	0.018310547	0	0	0	0	0	0	0	0	0	0.93554688	0.064453125	0.027832031	-0.015869141	0.008300781	0.003417969	0	44330	0	0	0
590	40779	40779	Category A	0.38378906	-0.75585938	-0.39599609	-0.15551758	0.32470703	0.41088867	-21.49	0	11/3/2018	11	3	2018	6:27:22	23242	0.7	6	27	22	0	0.059570313	3.5304199	0.38745117	-0.76416016	-0.37597656	0.45263672	0.021728516	0	0	0	0	0	0	0	0	0	0.93579102	0.064208984	0.031982422	-0.003662109	0.008300781	-0.019775391	0	44330	0	0	0
591	40780	40780	Category A	0.37182617	-0.76782227	-0.35986328	-0.16357422	0.32446289	0.40576172	-21.25	0	11/3/2018	11	3	2018	6:27:22	23242	0.8	6	27	22	0	0.059570313	3.5304199	0.38769531	-0.7644043	-0.3762207	0.10131836	0.022949219	0	0	0	0	0	0	0	0	0	0.93603516	0.063964844	0.035644531	-0.015869141	-0.003173828	0.016357422	0	44330	0	0	0
592	40781	40781	Category A	0.38378906	-0.73193359	-0.37182617	-0.16162109	0.32641602	0.40991211	-21.49	0	11/3/2018	11	3	2018	6:27:22	23242	0.9	6	27	22	0	0.059570313	3.5304199	0.38745117	-0.76416016	-0.37646484	0.58349609	0.032714844	0	0	0	0	0	0	0	0	0	0.93603516	0.063964844	0.040771484	-0.003662109	0.032226563	0.004638672	0	44330	0	0	0
593	40782	40782	Category A	0.38378906	-0.74389648	-0.38378906	-0.15844727	0.32788086	0.40405273	-21.37	0	11/3/2018	11	3	2018	6:27:23	23243	0	6	27	23	0	0.059570313	3.5304199	0.38769531	-0.76391602	-0.37695313	1.0478516	0.021484375	0	0	0	0	0	0	0	0	0	0.93603516	0.063964844	0.030761719	-0.00390625	0.020019531	-0.006591797	0	44330	0	0	0
594	40783	40783	Category A	0.38378906	-0.76782227	-0.38378906	-0.15478516	0.32324219	0.40991211	-21.62	0	11/3/2018	11	3	2018	6:27:23	23243	0.1	6	27	23	0	0.059570313	3.5304199	0.38793945	-0.76391602	-0.37646484	1.2248535	0.009033203	0	0	0	0	0	0	0	0	0	0.93603516	0.063964844	0.015136719	-0.004150391	-0.003662109	-0.007080078	0	44330	0	0	0
595	40784	40784	Category A	0.38378906	-0.7199707	-0.38378906	-0.15893555	0.32666016	0.41186523	-21.98	0	11/3/2018	11	3	2018	6:27:23	23243	0.2	6	27	23	0	0.059570313	3.5304199	0.38793945	-0.76391602	-0.37646484	1.253418	0.044921875	0	0	0	0	0	0	0	0	0	0.93603516	0.063964844	0.055664063	-0.004150391	0.043945313	-0.007080078	0	44330	0	0	0
596	40785	40785	Category A	0.40795898	-0.77978516	-0.38378906	-0.15820313	0.32348633	0.40258789	-22.11	0	11/3/2018	11	3	2018	6:27:23	23243	0.3	6	27	23	0	0.059570313	3.5304199	0.38769531	-0.76391602	-0.37646484	1.2248535	0.026611328	0	0	0	0	0	0	0	0	0	0.93579102	0.064208984	0.04296875	0.020019531	-0.015625	-0.007080078	0	44330	0	0	0
597	40786	40786	Category A	0.38378906	-0.77978516	-0.37182617	-0.15844727	0.32641602	0.40576172	-22.35	0	11/3/2018	11	3	2018	6:27:23	23243	0.4	6	27	23	0	0.059570313	3.5304199	0.38745117	-0.76391602	-0.37646484	1.0063477	0.016845703	0	0	0	0	0	0	0	0	0	0.93554688	0.064453125	0.024169922	-0.003662109	-0.015625	0.004638672	0	44330	0	0	0
598	40787	40787	Category A	0.37182617	-0.74389648	-0.37182617	-0.15673828	0.32421875	0.40185547	-22.35	0	11/3/2018	11	3	2018	6:27:23	23243	0.5	6	27	23	0	0.059570313	3.5304199	0.38769531	-0.76342773	-0.37646484	0.58569336	0.025878906	0	0	0	0	0	0	0	0	0	0.93554688	0.064453125	0.040527344	-0.015869141	0.01953125	0.004638672	0	44330	0	0	0
599	40788	40788	Category A	0.38378906	-0.77978516	-0.37182617	-0.15576172	0.32373047	0.40087891	-21.98	0	11/3/2018	11	3	2018	6:27:23	23243	0.6	6	27	23	0	0.059570313	3.5304199	0.38793945	-0.76342773	-0.37597656	0.28051758	0.017089844	0	0	0	0	0	0	0	0	0	0.93554688	0.064453125	0.024658203	-0.004150391	-0.016113281	0.004150391	0	44330	0	0	0
600	40789	40789	Category A	0.39599609	-0.76782227	-0.37182617	-0.15649414	0.32202148	0.40991211	-21.98	0	11/3/2018	11	3	2018	6:27:23	23243	0.7	6	27	23	0	0.059570313	3.5304199	0.38769531	-0.76367188	-0.37597656	0.094970703	0.010009766	0	0	0	0	0	0	0	0	0	0.93530273	0.064697266	0.016357422	0.008056641	-0.00390625	0.004150391	0	44330	0	0	0
601	40790	40790	Category A	0.39599609	-0.77978516	-0.37182617	-0.15917969	0.32202148	0.40258789	-21.98	0	11/3/2018	11	3	2018	6:27:23	23243	0.8	6	27	23	0	0.059570313	3.5304199	0.38769531	-0.76342773	-0.37573242	0.011230469	0.018554688	0	0	0	0	0	0	0	0	0	0.93530273	0.064697266	0.028320313	0.008056641	-0.016113281	0.00390625	0	44330	0	0	0
602	40791	40791	Category A	0.39599609	-0.75585938	-0.38378906	-0.15380859	0.32104492	0.40893555	-22.11	0	11/3/2018	11	3	2018	6:27:23	23243	0.9	6	27	23	0	0.059570313	3.5304199	0.38769531	-0.76342773	-0.37597656	0.24365234	0.013427734	0	0	0	0	0	0	0	0	0	0.93530273	0.064697266	0.0234375	0.008056641	0.007568359	-0.007568359	0	44330	0	0	0
603	40792	40792	Category A	0.34790039	-0.79199219	-0.39599609	-0.15478516	0.32202148	0.40600586	-22.47	0	11/3/2018	11	3	2018	6:27:24	23244	0	6	27	24	0	0.059570313	3.5304199	0.38745117	-0.76318359	-0.37597656	0.50097656	0.052734375	0	0	0	0	0	0	0	0	0	0.93505859	0.064941406	0.088134766	-0.039550781	-0.028564453	-0.019775391	0	44330	0	0	0
604	40793	40793	Category A	0.38378906	-0.76782227	-0.39599609	-0.15698242	0.31982422	0.40869141	-22.23	0	11/3/2018	11	3	2018	6:27:24	23244	0.1	6	27	24	0	0.059570313	3.5304199	0.38696289	-0.76342773	-0.37548828	0.56103516	0.020996094	0	0	0	0	0	0	0	0	0	0.93457031	0.065429688	0.027832031	-0.003173828	-0.004150391	-0.020263672	0	44330	0	0	0
605	40794	40794	Category A	0.38378906	-0.76782227	-0.38378906	-0.16162109	0.32324219	0.40966797	-22.11	0	11/3/2018	11	3	2018	6:27:24	23244	0.2	6	27	24	0	0.059570313	3.5304199	0.38671875	-0.76367188	-0.37573242	0.67724609	0.009277344	0	0	0	0	0	0	0	0	0	0.93481445	0.065185547	0.014892578	-0.002929688	-0.00390625	-0.0078125	0	44330	0	0	0
606	40795	40795	Category A	0.38378906	-0.76782227	-0.39599609	-0.15844727	0.32470703	0.41088867	-21.86	0	11/3/2018	11	3	2018	6:27:24	23244	0.3	6	27	24	0	0.059570313	3.5304199	0.38623047	-0.76342773	-0.37524414	0.95532227	0.020996094	0	0	0	0	0	0	0	0	0	0.93457031	0.065429688	0.027099609	-0.002441406	-0.004150391	-0.020507813	0	44330	0	0	0
607	40796	40796	Category A	0.39599609	-0.75585938	-0.34790039	-0.15551758	0.31738281	0.40673828	-21.74	0	11/3/2018	11	3	2018	6:27:24	23244	0.4	6	27	24	0	0.059570313	3.5304199	0.38671875	-0.76391602	-0.37524414	1.1342773	0.030029297	0	0	0	0	0	0	0	0	0	0.93481445	0.065185547	0.044921875	0.009277344	0.008056641	0.02734375	0	44330	0	0	0
608	40797	40797	Category A	0.39599609	-0.76782227	-0.34790039	-0.15820313	0.32226563	0.40478516	-21.86	0	11/3/2018	11	3	2018	6:27:24	23244	0.5	6	27	24	0	0.059570313	3.5304199	0.38671875	-0.76391602	-0.37524414	1.1240234	0.029296875	0	0	0	0	0	0	0	0	0	0.93505859	0.064941406	0.040527344	0.009277344	-0.003662109	0.02734375	0	44330	0	0	0
609	40798	40798	Category A	0.37182617	-0.75585938	-0.35986328	-0.15576172	0.32104492	0.40576172	-21.98	0	11/3/2018	11	3	2018	6:27:24	23244	0.6	6	27	24	0	0.059570313	3.5304199	0.38696289	-0.76391602	-0.37524414	0.99072266	0.023193359	0	0	0	0	0	0	0	0	0	0.93505859	0.064941406	0.038818359	-0.015136719	0.008056641	0.015380859	0	44330	0	0	0
610	40799	40799	Category A	0.40795898	-0.75585938	-0.37182617	-0.15185547	0.32543945	0.40991211	-22.23	0	11/3/2018	11	3	2018	6:27:24	23244	0.7	6	27	24	0	0.059570313	3.5304199	0.38671875	-0.76416016	-0.37573242	0.86889648	0.022949219	0	0	0	0	0	0	0	0	0	0.93530273	0.064697266	0.033447266	0.020996094	0.008300781	0.00390625	0	44330	0	0	0
611	40800	40800	Category A	0.38378906	-0.76782227	-0.37182617	-0.15893555	0.32470703	0.40991211	-22.11	0	11/3/2018	11	3	2018	6:27:24	23244	0.8	6	27	24	0	0.059570313	3.5304199	0.38647461	-0.76391602	-0.37597656	0.75415039	0.006347656	0	0	0	0	0	0	0	0	0	0.93505859	0.064941406	0.010986328	-0.002685547	-0.003662109	0.004150391	0	44330	0	0	0
612	40801	40801	Category A	0.37182617	-0.77978516	-0.38378906	-0.15698242	0.32470703	0.41088867	-22.23	0	11/3/2018	11	3	2018	6:27:24	23244	0.9	6	27	24	0	0.059570313	3.5304199	0.38647461	-0.76416016	-0.37573242	0.64331055	0.022705078	0	0	0	0	0	0	0	0	0	0.93530273	0.064697266	0.038085938	-0.014648438	-0.015380859	-0.0078125	0	44330	0	0	0
613	40802	40802	Category A	0.38378906	-0.75585938	-0.38378906	-0.15625	0.32226563	0.41186523	-22.23	0	11/3/2018	11	3	2018	6:27:25	23245	0	6	27	25	0	0.059570313	3.5304199	0.38696289	-0.76464844	-0.37573242	0.59326172	0.012451172	0	0	0	0	0	0	0	0	0	0.93579102	0.064208984	0.020263672	-0.003173828	0.008789063	-0.0078125	0	44330	0	0	0
614	40803	40803	Category A	0.40795898	-0.74389648	-0.34790039	-0.15917969	0.32885742	0.40161133	-22.11	0	11/3/2018	11	3	2018	6:27:25	23245	0.1	6	27	25	0	0.059570313	3.5304199	0.38696289	-0.7644043	-0.37573242	0.5222168	0.040283203	0	0	0	0	0	0	0	0	0	0.93554688	0.064453125	0.069091797	0.020751953	0.020507813	0.027832031	0	44330	0	0	0
615	40804	40804	Category A	0.39599609	-0.73193359	-0.35986328	-0.15625	0.32470703	0.41088867	-22.35	0	11/3/2018	11	3	2018	6:27:25	23245	0.2	6	27	25	0	0.059570313	3.5304199	0.38696289	-0.76464844	-0.37548828	0.28686523	0.037353516	0	0	0	0	0	0	0	0	0	0.93579102	0.064208984	0.057373047	0.008789063	0.032714844	0.015625	0	44330	0	0	0
616	40805	40805	Category A	0.40795898	-0.75585938	-0.39599609	-0.15917969	0.3203125	0.40869141	-22.48	0	11/3/2018	11	3	2018	6:27:25	23245	0.3	6	27	25	0	0.059570313	3.5304199	0.38671875	-0.76489258	-0.37524414	0.11694336	0.030761719	0	0	0	0	0	0	0	0	0	0.93579102	0.064208984	0.050537109	0.020996094	0.009033203	-0.020507813	0	44330	0	0	0
617	40806	40806	Category A	0.38378906	-0.75585938	-0.38378906	-0.15112305	0.32373047	0.40771484	-22.72	0	11/3/2018	11	3	2018	6:27:25	23245	0.4	6	27	25	0	0.059570313	3.5304199	0.38647461	-0.7644043	-0.37524414	0.020507813	0.012451172	0	0	0	0	0	0	0	0	0	0.93530273	0.064697266	0.020019531	-0.002685547	0.008544922	-0.008300781	0	44330	0	0	0
618	40807	40807	Category A	0.38378906	-0.77978516	-0.34790039	-0.15307617	0.32202148	0.40478516	-22.97	0	11/3/2018	11	3	2018	6:27:25	23245	0.5	6	27	25	0	0.059082031	3.491748	0.38696289	-0.76464844	-0.37451172	0.22363281	0.030761719	0	0	0	0	0	0	0	0	0	0.93530273	0.064697266	0.044921875	-0.003173828	-0.014892578	0.026611328	0	44330	0	0	0
619	40808	40808	Category A	0.38378906	-0.75585938	-0.37182617	-0.15307617	0.32324219	0.40283203	-22.97	0	11/3/2018	11	3	2018	6:27:25	23245	0.6	6	27	25	0	0.059082031	3.491748	0.38696289	-0.76391602	-0.37402344	0.41625977	0.009033203	0	0	0	0	0	0	0	0	0	0.93457031	0.065429688	0.013671875	-0.003173828	0.008056641	0.002197266	0	44330	0	0	0
620	40809	40809	Category A	0.38378906	-0.76782227	-0.37182617	-0.16357422	0.32641602	0.40673828	-22.72	0	11/3/2018	11	3	2018	6:27:25	23245	0.7	6	27	25	0	0.059082031	3.491748	0.38696289	-0.76391602	-0.37402344	0.40014648	0.005371094	0	0	0	0	0	0	0	0	0	0.93432617	0.065673828	0.009277344	-0.003173828	-0.003662109	0.002197266	0	44330	0	0	0
621	40810	40810	Category A	0.38378906	-0.76782227	-0.37182617	-0.15478516	0.32202148	0.40991211	-22.35	0	11/3/2018	11	3	2018	6:27:25	23245	0.8	6	27	25	0	0.059082031	3.491748	0.38720703	-0.7644043	-0.3737793	0.21166992	0.005126953	0	0	0	0	0	0	0	0	0	0.93481445	0.065185547	0.008544922	-0.003417969	-0.003173828	0.001953125	0	44330	0	0	0
622	40811	40811	Category A	0.37182617	-0.76782227	-0.37182617	-0.15039063	0.31738281	0.40673828	-21.98	0	11/3/2018	11	3	2018	6:27:25	23245	0.9	6	27	25	0	0.059082031	3.491748	0.38696289	-0.76416016	-0.3737793	0.10766602	0.015625	0	0	0	0	0	0	0	0	0	0.93481445	0.065185547	0.020507813	-0.015136719	-0.003417969	0.001953125	0	44330	0	0	0
623	40812	40812	Category A	0.39599609	-0.75585938	-0.38378906	-0.15429688	0.32543945	0.40673828	-21.74	0	11/3/2018	11	3	2018	6:27:26	23246	0	6	27	26	0	0.059082031	3.491748	0.38696289	-0.76416016	-0.3737793	0.045410156	0.015869141	0	0	0	0	0	0	0	0	0	0.93457031	0.065429688	0.02734375	0.008789063	0.008300781	-0.009765625	0	44330	0	0	0
624	40813	40813	Category A	0.37182617	-0.79199219	-0.35986328	-0.1550293	0.32568359	0.40771484	-21.62	0	11/3/2018	11	3	2018	6:27:26	23246	0.1	6	27	26	0	0.059082031	3.491748	0.38647461	-0.76464844	-0.3737793	0.008544922	0.033935547	0	0	0	0	0	0	0	0	0	0.93481445	0.065185547	0.055908203	-0.014648438	-0.027099609	0.013916016	0	44330	0	0	0
625	40814	40814	Category A	0.37182617	-0.76782227	-0.35986328	-0.15722656	0.32446289	0.40258789	-21.74	0	11/3/2018	11	3	2018	6:27:26	23246	0.2	6	27	26	0	0.059082031	3.491748	0.38647461	-0.76464844	-0.37353516	0.009521484	0.020263672	0	0	0	0	0	0	0	0	0	0.93457031	0.065429688	0.031494141	-0.014648438	-0.002929688	0.013671875	0	44330	0	0	0
626	40815	40815	Category A	0.38378906	-0.76782227	-0.39599609	-0.15649414	0.32373047	0.40893555	-21.62	0	11/3/2018	11	3	2018	6:27:26	23246	0.3	6	27	26	0	0.059082031	3.491748	0.38623047	-0.76416016	-0.37304688	0.023681641	0.023193359	0	0	0	0	0	0	0	0	0	0.93408203	0.065917969	0.028808594	-0.002441406	-0.003417969	-0.022705078	0	44330	0	0	0
627	40816	40816	Category A	0.38378906	-0.77978516	-0.39599609	-0.15917969	0.3203125	0.40966797	-21.74	0	11/3/2018	11	3	2018	6:27:26	23246	0.4	6	27	26	0	0.059082031	3.491748	0.38671875	-0.76464844	-0.37304688	0.060791016	0.02734375	0	0	0	0	0	0	0	0	0	0.93457031	0.065429688	0.040527344	-0.002929688	-0.014892578	-0.022705078	0	44330	0	0	0
628	40817	40817	Category A	0.38378906	-0.76782227	-0.31176758	-0.1550293	0.32275391	0.40893555	-21.74	0	11/3/2018	11	3	2018	6:27:26	23246	0.5	6	27	26	0	0.059082031	3.491748	0.38671875	-0.76538086	-0.37304688	0.049072266	0.061523438	0	0	0	0	0	0	0	0	0	0.93505859	0.064941406	0.066650391	-0.002929688	-0.002197266	0.061279297	0	44330	0	0	0
629	40818	40818	Category A	0.39599609	-0.76782227	-0.39599609	-0.15551758	0.32446289	0.40893555	-21.86	0	11/3/2018	11	3	2018	6:27:26	23246	0.6	6	27	26	0	0.059082031	3.491748	0.38671875	-0.76586914	-0.37329102	0.11254883	0.024414063	0	0	0	0	0	0	0	0	0	0.93579102	0.064208984	0.033447266	0.009277344	-0.001708984	-0.022460938	0	44330	0	0	0
630	40819	40819	Category A	0.37182617	-0.77978516	-0.38378906	-0.16259766	0.32641602	0.40893555	-21.98	0	11/3/2018	11	3	2018	6:27:26	23246	0.7	6	27	26	0	0.059082031	3.491748	0.38696289	-0.76586914	-0.37304688	0.22363281	0.022949219	0	0	0	0	0	0	0	0	0	0.93579102	0.064208984	0.039306641	-0.015136719	-0.013671875	-0.010498047	0	44330	0	0	0
631	40820	40820	Category A	0.38378906	-0.76782227	-0.38378906	-0.15966797	0.32568359	0.40966797	-21.86	0	11/3/2018	11	3	2018	6:27:26	23246	0.8	6	27	26	0	0.059082031	3.491748	0.38696289	-0.765625	-0.37255859	0.15063477	0.01171875	0	0	0	0	0	0	0	0	0	0.93530273	0.064697266	0.016357422	-0.003173828	-0.001953125	-0.010986328	0	44330	0	0	0
632	40821	40821	Category A	0.39599609	-0.76782227	-0.38378906	-0.15722656	0.32446289	0.40966797	-21.86	0	11/3/2018	11	3	2018	6:27:26	23246	0.9	6	27	26	0	0.059082031	3.491748	0.38745117	-0.76538086	-0.37231445	0.11962891	0.014160156	0	0	0	0	0	0	0	0	0	0.93505859	0.064941406	0.022216797	0.008300781	-0.002197266	-0.011230469	0	44330	0	0	0
633	40822	40822	Category A	0.40795898	-0.76782227	-0.35986328	-0.15454102	0.32104492	0.40991211	-21.62	0	11/3/2018	11	3	2018	6:27:27	23247	0	6	27	27	0	0.059082031	3.491748	0.38745117	-0.76586914	-0.37207031	0.28588867	0.023681641	0	0	0	0	0	0	0	0	0	0.93554688	0.064453125	0.034423828	0.020263672	-0.001708984	0.012207031	0	44330	0	0	0
634	40823	40823	Category A	0.38378906	-0.77978516	-0.35986328	-0.16186523	0.32543945	0.40649414	-21.62	0	11/3/2018	11	3	2018	6:27:27	23247	0.1	6	27	27	0	0.059082031	3.491748	0.38769531	-0.76611328	-0.37207031	0.13916016	0.018554688	0	0	0	0	0	0	0	0	0	0.93603516	0.063964844	0.029785156	-0.00390625	-0.013427734	0.012207031	0	44330	0	0	0
635	40824	40824	Category A	0.37182617	-0.74389648	-0.38378906	-0.15722656	0.32568359	0.40991211	-21.62	0	11/3/2018	11	3	2018	6:27:27	23247	0.2	6	27	27	0	0.059082031	3.491748	0.38769531	-0.76586914	-0.37207031	0.14453125	0.029541016	0	0	0	0	0	0	0	0	0	0.93579102	0.064208984	0.049804688	-0.015869141	0.021972656	-0.011474609	0	44330	0	0	0
636	40825	40825	Category A	0.38378906	-0.75585938	-0.35986328	-0.15844727	0.32299805	0.4074707	-21.37	0	11/3/2018	11	3	2018	6:27:27	23247	0.3	6	27	27	0	0.059082031	3.491748	0.38745117	-0.76635742	-0.37231445	0.20727539	0.016845703	0	0	0	0	0	0	0	0	0	0.93603516	0.063964844	0.026855469	-0.003662109	0.010498047	0.012451172	0	44330	0	0	0
637	40826	40826	Category A	0.39599609	-0.76782227	-0.37182617	-0.1574707	0.3203125	0.40380859	-21.25	0	11/3/2018	11	3	2018	6:27:27	23247	0.4	6	27	27	0	0.059082031	3.491748	0.38720703	-0.76611328	-0.37231445	0.033203125	0.008789063	0	0	0	0	0	0	0	0	0	0.93579102	0.064208984	0.010742188	0.008544922	-0.001464844	0.000488281	0	44330	0	0	0
638	40827	40827	Category A	0.38378906	-0.76782227	-0.35986328	-0.15454102	0.32055664	0.40673828	-20.88	0	11/3/2018	11	3	2018	6:27:27	23247	0.5	6	27	27	0	0.059082031	3.491748	0.38745117	-0.76611328	-0.37207031	0.12792969	0.012695313	0	0	0	0	0	0	0	0	0	0.93579102	0.064208984	0.017333984	-0.003662109	-0.001464844	0.012207031	0	44330	0	0	0
639	40828	40828	Category A	0.35986328	-0.76782227	-0.37182617	-0.15136719	0.32348633	0.41088867	-20.88	0	11/3/2018	11	3	2018	6:27:27	23247	0.6	6	27	27	0	0.059082031	3.491748	0.38745117	-0.76660156	-0.37231445	0.43139648	0.027587891	0	0	0	0	0	0	0	0	0	0.9362793	0.063720703	0.029296875	-0.027587891	-0.000976563	0.000488281	0	44330	0	0	0
640	40829	40829	Category A	0.38378906	-0.76782227	-0.35986328	-0.15209961	0.32324219	0.40576172	-21.13	0	11/3/2018	11	3	2018	6:27:27	23247	0.7	6	27	27	0	0.059082031	3.491748	0.38793945	-0.76635742	-0.37231445	0.50024414	0.013183594	0	0	0	0	0	0	0	0	0	0.9362793	0.063720703	0.018066406	-0.004150391	-0.001220703	0.012451172	0	44330	0	0	0
641	40830	40830	Category A	0.40795898	-0.76782227	-0.35986328	-0.15820313	0.32373047	0.40893555	-21.13	0	11/3/2018	11	3	2018	6:27:27	23247	0.8	6	27	27	0	0.059082031	3.491748	0.38793945	-0.76635742	-0.37255859	0.28515625	0.0234375	0	0	0	0	0	0	0	0	0	0.9362793	0.063720703	0.033935547	0.019775391	-0.001220703	0.012695313	0	44330	0	0	0
642	40831	40831	Category A	0.38378906	-0.75585938	-0.38378906	-0.15283203	0.32373047	0.40893555	-21.49	0	11/3/2018	11	3	2018	6:27:27	23247	0.9	6	27	27	0	0.059082031	3.491748	0.38793945	-0.76611328	-0.37255859	0.24169922	0.015625	0	0	0	0	0	0	0	0	0	0.9362793	0.063720703	0.025634766	-0.004150391	0.010253906	-0.010986328	0	44330	0	0	0
643	40832	40832	Category A	0.39599609	-0.76782227	-0.35986328	-0.16357422	0.32641602	0.40771484	-21.37	0	11/3/2018	11	3	2018	6:27:28	23248	0	6	27	28	0	0.059082031	3.491748	0.38769531	-0.76660156	-0.37280273	0.37646484	0.015380859	0	0	0	0	0	0	0	0	0	0.93652344	0.063476563	0.022216797	0.008056641	-0.000976563	0.012939453	0	44330	0	0	0
644	40833	40833	Category A	0.37182617	-0.76782227	-0.37182617	-0.15844727	0.32299805	0.40991211	-21.25	0	11/3/2018	11	3	2018	6:27:28	23248	0.1	6	27	28	0	0.059082031	3.491748	0.38818359	-0.76611328	-0.37207031	0.30297852	0.016601563	0	0	0	0	0	0	0	0	0	0.9362793	0.063720703	0.018310547	-0.016357422	-0.001464844	0.000244141	0	44330	0	0	0
645	40834	40834	Category A	0.38378906	-0.75585938	-0.35986328	-0.1574707	0.32324219	0.40893555	-21.62	0	11/3/2018	11	3	2018	6:27:28	23248	0.2	6	27	28	0	0.059082031	3.491748	0.38842773	-0.76635742	-0.37207031	0.027099609	0.016845703	0	0	0	0	0	0	0	0	0	0.9362793	0.063720703	0.027587891	-0.004638672	0.010498047	0.012207031	0	44330	0	0	0
646	40835	40835	Category A	0.40795898	-0.77978516	-0.35986328	-0.15991211	0.32666016	0.40258789	-21.74	0	11/3/2018	11	3	2018	6:27:28	23248	0.3	6	27	28	0	0.059082031	3.491748	0.38842773	-0.76660156	-0.37182617	0.15966797	0.026123047	0	0	0	0	0	0	0	0	0	0.9362793	0.063720703	0.044433594	0.019287109	-0.012939453	0.011962891	0	44330	0	0	0
647	40836	40836	Category A	0.37182617	-0.76782227	-0.38378906	-0.15820313	0.32226563	0.40869141	-21.98	0	11/3/2018	11	3	2018	6:27:28	23248	0.4	6	27	28	0	0.059082031	3.491748	0.38867188	-0.76635742	-0.37158203	0.14428711	0.020751953	0	0	0	0	0	0	0	0	0	0.9362793	0.063720703	0.030029297	-0.016845703	-0.001220703	-0.011962891	0	44330	0	0	0
648	40837	40837	Category A	0.39599609	-0.76782227	-0.35986328	-0.15551758	0.32202148	0.41088867	-21.98	0	11/3/2018	11	3	2018	6:27:28	23248	0.5	6	27	28	0	0.059082031	3.491748	0.38867188	-0.76635742	-0.37182617	0.20849609	0.013916016	0	0	0	0	0	0	0	0	0	0.9362793	0.063720703	0.020263672	0.007080078	-0.001220703	0.011962891	0	44330	0	0	0
649	40838	40838	Category A	0.38378906	-0.77978516	-0.39599609	-0.15649414	0.32470703	0.40673828	-21.62	0	11/3/2018	11	3	2018	6:27:28	23248	0.6	6	27	28	0	0.059082031	3.491748	0.38867188	-0.76611328	-0.37182617	0.36523438	0.027832031	0	0	0	0	0	0	0	0	0	0.9362793	0.063720703	0.042236328	-0.004882813	-0.013427734	-0.023925781	0	44330	0	0	0
650	40839	40839	Category A	0.38378906	-0.75585938	-0.37182617	-0.15673828	0.32348633	0.40576172	-21.37	0	11/3/2018	11	3	2018	6:27:28	23248	0.7	6	27	28	0	0.059082031	3.491748	0.38867188	-0.76660156	-0.37207031	0.37426758	0.01171875	0	0	0	0	0	0	0	0	0	0.93652344	0.063476563	0.015869141	-0.004882813	0.010742188	0.000244141	0	44330	0	0	0
651	40840	40840	Category A	0.39599609	-0.79199219	-0.38378906	-0.16088867	0.3203125	0.40551758	-21.13	0	11/3/2018	11	3	2018	6:27:28	23248	0.8	6	27	28	0	0.059082031	3.491748	0.38818359	-0.76660156	-0.37182617	0.28100586	0.028808594	0	0	0	0	0	0	0	0	0	0.93652344	0.063476563	0.044433594	0.007568359	-0.025146484	-0.01171875	0	44330	0	0	0
652	40841	40841	Category A	0.41992188	-0.79199219	-0.37182617	-0.15136719	0.32080078	0.40991211	-21.37	0	11/3/2018	11	3	2018	6:27:28	23248	0.9	6	27	28	0	0.059082031	3.491748	0.38818359	-0.76660156	-0.37207031	0.32666016	0.040283203	0	0	0	0	0	0	0	0	0	0.93652344	0.063476563	0.056884766	0.031494141	-0.025146484	0.000244141	0	44330	0	0	0
653	40842	40842	Category A	0.39599609	-0.74389648	-0.38378906	-0.15283203	0.3203125	0.40795898	-21.37	0	11/3/2018	11	3	2018	6:27:29	23249	0	6	27	29	0	0.059082031	3.491748	0.38842773	-0.76660156	-0.37207031	0.35864258	0.026367188	0	0	0	0	0	0	0	0	0	0.93652344	0.063476563	0.041503906	0.007324219	0.022705078	-0.011474609	0	44330	0	0	0
654	40843	40843	Category A	0.38378906	-0.77978516	-0.38378906	-0.15649414	0.32543945	0.40673828	-21.49	0	11/3/2018	11	3	2018	6:27:29	23249	0.1	6	27	29	0	0.059082031	3.491748	0.38867188	-0.7668457	-0.37207031	0.39013672	0.017822266	0	0	0	0	0	0	0	0	0	0.93676758	0.063232422	0.029296875	-0.004882813	-0.012695313	-0.011474609	0	44330	0	0	0
655	40844	40844	Category A	0.38378906	-0.79199219	-0.38378906	-0.15991211	0.32543945	0.40600586	-21.74	0	11/3/2018	11	3	2018	6:27:29	23249	0.2	6	27	29	0	0.059082031	3.491748	0.38842773	-0.76708984	-0.37207031	0.2668457	0.027587891	0	0	0	0	0	0	0	0	0	0.93701172	0.062988281	0.041015625	-0.004638672	-0.024658203	-0.011474609	0	44330	0	0	0
656	40845	40845	Category A	0.38378906	-0.74389648	-0.37182617	-0.15478516	0.32470703	0.40673828	-21.74	0	11/3/2018	11	3	2018	6:27:29	23249	0.3	6	27	29	0	0.059326172	3.5416992	0.38818359	-0.76733398	-0.37231445	0.4296875	0.023925781	0	0	0	0	0	0	0	0	0	0.93725586	0.062744141	0.028564453	-0.004394531	0.0234375	0.000488281	0	44330	0	0	0
657	40846	40846	Category A	0.39599609	-0.76782227	-0.35986328	-0.15991211	0.32373047	0.40478516	-21.86	0	11/3/2018	11	3	2018	6:27:29	23249	0.4	6	27	29	0	0.059326172	3.5416992	0.38769531	-0.76733398	-0.37182617	0.74072266	0.014648438	0	0	0	0	0	0	0	0	0	0.93676758	0.063232422	0.020507813	0.008056641	-0.000244141	0.011962891	0	44330	0	0	0
658	40847	40847	Category A	0.39599609	-0.73193359	-0.38378906	-0.1628418	0.32348633	0.40673828	-21.86	0	11/3/2018	11	3	2018	6:27:29	23249	0.5	6	27	29	0	0.059326172	3.5416992	0.38745117	-0.76733398	-0.37182617	0.71728516	0.038330078	0	0	0	0	0	0	0	0	0	0.93676758	0.063232422	0.055908203	0.008300781	0.035400391	-0.01171875	0	44330	0	0	0
659	40848	40848	Category A	0.39599609	-0.75585938	-0.39599609	-0.15380859	0.32104492	0.40991211	-21.74	0	11/3/2018	11	3	2018	6:27:29	23249	0.6	6	27	29	0	0.059326172	3.5416992	0.38696289	-0.76733398	-0.37207031	0.77905273	0.027832031	0	0	0	0	0	0	0	0	0	0.93652344	0.063476563	0.044189453	0.008789063	0.011474609	-0.023681641	0	44330	0	0	0
660	40849	40849	Category A	0.39599609	-0.79199219	-0.37182617	-0.16015625	0.32910156	0.4050293	-21.37	0	11/3/2018	11	3	2018	6:27:29	23249	0.7	6	27	29	0	0.059326172	3.5416992	0.38696289	-0.76782227	-0.37182617	0.84301758	0.025634766	0	0	0	0	0	0	0	0	0	0.93676758	0.063232422	0.032958984	0.008789063	-0.023925781	0	0	44330	0	0	0
661	40850	40850	Category A	0.39599609	-0.76782227	-0.37182617	-0.15844727	0.32666016	0.40380859	-21.49	0	11/3/2018	11	3	2018	6:27:29	23249	0.8	6	27	29	0	0.059326172	3.5416992	0.38696289	-0.76757813	-0.37158203	0.92333984	0.008789063	0	0	0	0	0	0	0	0	0	0.93652344	0.063476563	0.009033203	0.008789063	0	0	0	44330	0	0	0
662	40851	40851	Category A	0.37182617	-0.75585938	-0.35986328	-0.15673828	0.32641602	0.40283203	-21.62	0	11/3/2018	11	3	2018	6:27:29	23249	0.9	6	27	29	0	0.059326172	3.5416992	0.38696289	-0.76733398	-0.37158203	0.76220703	0.022460938	0	0	0	0	0	0	0	0	0	0.93652344	0.063476563	0.038818359	-0.015136719	0.011474609	0.01171875	0	44330	0	0	0
663	40852	40852	Category A	0.35986328	-0.76782227	-0.34790039	-0.1628418	0.32543945	0.40771484	-21.62	0	11/3/2018	11	3	2018	6:27:30	23250	0	6	27	30	0	0.059326172	3.5416992	0.38696289	-0.76733398	-0.37158203	0.52978516	0.036132813	0	0	0	0	0	0	0	0	0	0.93652344	0.063476563	0.051269531	-0.027099609	-0.000244141	0.023681641	0	44330	0	0	0
664	40853	40853	Category A	0.40795898	-0.75585938	-0.35986328	-0.15820313	0.32324219	0.40576172	-21.98	0	11/3/2018	11	3	2018	6:27:30	23250	0.1	6	27	30	0	0.059326172	3.5416992	0.38720703	-0.76733398	-0.37158203	0.43188477	0.026367188	0	0	0	0	0	0	0	0	0	0.93652344	0.063476563	0.043945313	0.020507813	0.011474609	0.01171875	0	44330	0	0	0
665	40854	40854	Category A	0.38378906	-0.75585938	-0.37182617	-0.15649414	0.328125	0.40795898	-22.11	0	11/3/2018	11	3	2018	6:27:30	23250	0.2	6	27	30	0	0.059326172	3.5416992	0.38745117	-0.76708984	-0.37133789	0.36499023	0.011962891	0	0	0	0	0	0	0	0	0	0.9362793	0.063720703	0.015136719	-0.003662109	0.011230469	-0.000244141	0	44330	0	0	0
666	40855	40855	Category A	0.39599609	-0.81591797	-0.39599609	-0.15722656	0.32568359	0.41088867	-21.98	0	11/3/2018	11	3	2018	6:27:30	23250	0.3	6	27	30	0	0.059326172	3.5416992	0.38745117	-0.76708984	-0.37133789	0.023925781	0.054931641	0	0	0	0	0	0	0	0	0	0.9362793	0.063720703	0.081298828	0.008300781	-0.048583984	-0.024414063	0	44330	0	0	0
667	40856	40856	Category A	0.38378906	-0.79199219	-0.37182617	-0.1574707	0.32299805	0.40161133	-22.11	0	11/3/2018	11	3	2018	6:27:30	23250	0.4	6	27	30	0	0.059326172	3.5416992	0.38769531	-0.76708984	-0.37109375	0.43579102	0.024902344	0	0	0	0	0	0	0	0	0	0.9362793	0.063720703	0.029296875	-0.00390625	-0.024658203	-0.000488281	0	44330	0	0	0
668	40857	40857	Category A	0.38378906	-0.79199219	-0.37182617	-0.15649414	0.32299805	0.40380859	-21.86	0	11/3/2018	11	3	2018	6:27:30	23250	0.5	6	27	30	0	0.059326172	3.5416992	0.38769531	-0.76708984	-0.37036133	0.63305664	0.025146484	0	0	0	0	0	0	0	0	0	0.93603516	0.063964844	0.030273438	-0.00390625	-0.024658203	-0.001220703	0	44330	0	0	0
669	40858	40858	Category A	0.39599609	-0.75585938	-0.35986328	-0.15478516	0.32104492	0.40869141	-21.62	0	11/3/2018	11	3	2018	6:27:30	23250	0.6	6	27	30	0	0.059326172	3.5416992	0.38769531	-0.76660156	-0.37109375	0.92529297	0.017333984	0	0	0	0	0	0	0	0	0	0.93579102	0.064208984	0.030029297	0.008056641	0.010742188	0.011230469	0	44330	0	0	0
670	40859	40859	Category A	0.39599609	-0.73193359	-0.35986328	-0.15185547	0.32006836	0.40893555	-21.86	0	11/3/2018	11	3	2018	6:27:30	23250	0.7	6	27	30	0	0.059326172	3.5416992	0.38793945	-0.76660156	-0.37060547	1.2387695	0.037109375	0	0	0	0	0	0	0	0	0	0.93579102	0.064208984	0.053222656	0.0078125	0.034667969	0.010742188	0	44330	0	0	0
671	40860	40860	Category A	0.39599609	-0.74389648	-0.3359375	-0.16162109	0.32470703	0.40991211	-21.74	0	11/3/2018	11	3	2018	6:27:30	23250	0.8	6	27	30	0	0.059326172	3.5416992	0.38793945	-0.76660156	-0.37011719	1.4287109	0.041992188	0	0	0	0	0	0	0	0	0	0.93554688	0.064453125	0.064941406	0.0078125	0.022705078	0.034179688	0	44330	0	0	0
672	40861	40861	Category A	0.39599609	-0.76782227	-0.34790039	-0.15209961	0.32446289	0.40795898	-21.74	0	11/3/2018	11	3	2018	6:27:30	23250	0.9	6	27	30	0	0.059326172	3.5416992	0.38793945	-0.76635742	-0.37036133	1.3085938	0.023925781	0	0	0	0	0	0	0	0	0	0.93554688	0.064453125	0.031738281	0.0078125	-0.001220703	0.022460938	0	44330	0	0	0
673	40862	40862	Category A	0.40795898	-0.77978516	-0.38378906	-0.15478516	0.32373047	0.41088867	-21.74	0	11/3/2018	11	3	2018	6:27:31	23251	0	6	27	31	0	0.059326172	3.5416992	0.38769531	-0.76611328	-0.37036133	0.89233398	0.027587891	0	0	0	0	0	0	0	0	0	0.93505859	0.064941406	0.046875	0.020019531	-0.013427734	-0.013183594	0	44330	0	0	0
674	40863	40863	Category A	0.38378906	-0.74389648	-0.38378906	-0.15844727	0.32470703	0.40771484	-21.74	0	11/3/2018	11	3	2018	6:27:31	23251	0.1	6	27	31	0	0.059326172	3.5416992	0.38745117	-0.76660156	-0.37060547	0.58007813	0.026367188	0	0	0	0	0	0	0	0	0	0.93554688	0.064453125	0.039550781	-0.003662109	0.022705078	-0.012939453	0	44330	0	0	0
675	40864	40864	Category A	0.35986328	-0.75585938	-0.40795898	-0.15844727	0.32446289	0.4050293	-21.49	0	11/3/2018	11	3	2018	6:27:31	23251	0.2	6	27	31	0	0.059326172	3.5416992	0.38720703	-0.76660156	-0.37036133	0.48950195	0.047607422	0	0	0	0	0	0	0	0	0	0.93530273	0.064697266	0.075683594	-0.02734375	0.010742188	-0.037353516	0	44330	0	0	0
676	40865	40865	Category A	0.38378906	-0.76782227	-0.38378906	-0.15649414	0.32373047	0.40478516	-21.49	0	11/3/2018	11	3	2018	6:27:31	23251	0.3	6	27	31	0	0.059326172	3.5416992	0.38745117	-0.7668457	-0.36987305	0.21728516	0.014160156	0	0	0	0	0	0	0	0	0	0.93530273	0.064697266	0.018310547	-0.003662109	-0.000732422	-0.013671875	0	44330	0	0	0
677	40866	40866	Category A	0.39599609	-0.77978516	-0.34790039	-0.15917969	0.32641602	0.40673828	-21.49	0	11/3/2018	11	3	2018	6:27:31	23251	0.4	6	27	31	0	0.059326172	3.5416992	0.38745117	-0.76708984	-0.37036133	0.099365234	0.027099609	0	0	0	0	0	0	0	0	0	0.93579102	0.064208984	0.043457031	0.008300781	-0.012451172	0.022460938	0	44330	0	0	0
678	40867	40867	Category A	0.38378906	-0.77978516	-0.39599609	-0.15551758	0.3203125	0.41088867	-21.37	0	11/3/2018	11	3	2018	6:27:31	23251	0.5	6	27	31	0	0.059326172	3.5416992	0.38745117	-0.7668457	-0.37036133	0.2043457	0.028564453	0	0	0	0	0	0	0	0	0	0.93579102	0.064208984	0.041992188	-0.003662109	-0.012695313	-0.025390625	0	44330	0	0	0
679	40868	40868	Category A	0.41992188	-0.75585938	-0.37182617	-0.15380859	0.32299805	0.41186523	-21.62	0	11/3/2018	11	3	2018	6:27:31	23251	0.6	6	27	31	0	0.059326172	3.5416992	0.38745117	-0.76660156	-0.37084961	0.28710938	0.034179688	0	0	0	0	0	0	0	0	0	0.93554688	0.064453125	0.043945313	0.032226563	0.010742188	-0.000732422	0	44330	0	0	0
680	40869	40869	Category A	0.39599609	-0.76782227	-0.38378906	-0.15722656	0.32446289	0.41186523	-21.86	0	11/3/2018	11	3	2018	6:27:31	23251	0.7	6	27	31	0	0.059326172	3.5416992	0.38769531	-0.76635742	-0.37060547	0.42211914	0.015380859	0	0	0	0	0	0	0	0	0	0.93554688	0.064453125	0.022460938	0.008056641	-0.001220703	-0.012939453	0	44330	0	0	0
681	40870	40870	Category A	0.39599609	-0.76782227	-0.38378906	-0.15917969	0.32446289	0.40673828	-22.11	0	11/3/2018	11	3	2018	6:27:31	23251	0.8	6	27	31	0	0.059326172	3.5416992	0.38769531	-0.76611328	-0.37060547	0.52661133	0.015380859	0	0	0	0	0	0	0	0	0	0.93530273	0.064697266	0.022460938	0.008056641	-0.001464844	-0.012939453	0	44330	0	0	0
682	40871	40871	Category A	0.38378906	-0.77978516	-0.39599609	-0.15917969	0.32641602	0.40673828	-22.11	0	11/3/2018	11	3	2018	6:27:31	23251	0.9	6	27	31	0	0.059326172	3.5416992	0.38745117	-0.76611328	-0.37084961	0.40527344	0.028564453	0	0	0	0	0	0	0	0	0	0.93530273	0.064697266	0.042236328	-0.003662109	-0.013427734	-0.024902344	0	44330	0	0	0
683	40872	40872	Category A	0.38378906	-0.76782227	-0.34790039	-0.1574707	0.32543945	0.40576172	-21.98	0	11/3/2018	11	3	2018	6:27:32	23252	0	6	27	32	0	0.059326172	3.5416992	0.38745117	-0.76611328	-0.37060547	0.029296875	0.022949219	0	0	0	0	0	0	0	0	0	0.93530273	0.064697266	0.027832031	-0.003662109	-0.001464844	0.022705078	0	44330	0	0	0
684	40873	40873	Category A	0.39599609	-0.77978516	-0.38378906	-0.1574707	0.32202148	0.41088867	-21.62	0	11/3/2018	11	3	2018	6:27:32	23252	0.1	6	27	32	0	0.059326172	3.5416992	0.38745117	-0.76611328	-0.37060547	0.24560547	0.020507813	0	0	0	0	0	0	0	0	0	0.93530273	0.064697266	0.034912109	0.008300781	-0.013427734	-0.012939453	0	44330	0	0	0
685	40874	40874	Category A	0.38378906	-0.77978516	-0.35986328	-0.15551758	0.3203125	0.40893555	-21.37	0	11/3/2018	11	3	2018	6:27:32	23252	0.2	6	27	32	0	0.059326172	3.5416992	0.38769531	-0.76660156	-0.37060547	0.36157227	0.017333984	0	0	0	0	0	0	0	0	0	0.93554688	0.064453125	0.027832031	-0.00390625	-0.012939453	0.010742188	0	44330	0	0	0
686	40875	40875	Category A	0.39599609	-0.75585938	-0.38378906	-0.15722656	0.32055664	0.41162109	-21.62	0	11/3/2018	11	3	2018	6:27:32	23252	0.3	6	27	32	0	0.059326172	3.5416992	0.38793945	-0.7668457	-0.37084961	0.67797852	0.018554688	0	0	0	0	0	0	0	0	0	0.93603516	0.063964844	0.031738281	0.0078125	0.010986328	-0.012695313	0	44330	0	0	0
687	40876	40876	Category A	0.40795898	-0.75585938	-0.35986328	-0.15136719	0.32470703	0.40991211	-21.74	0	11/3/2018	11	3	2018	6:27:32	23252	0.4	6	27	32	0	0.059326172	3.5416992	0.38818359	-0.76660156	-0.37084961	0.83862305	0.024902344	0	0	0	0	0	0	0	0	0	0.93603516	0.063964844	0.041748047	0.01953125	0.010742188	0.010986328	0	44330	0	0	0
688	40877	40877	Category A	0.38378906	-0.75585938	-0.35986328	-0.1652832	0.32470703	0.40869141	-22.11	0	11/3/2018	11	3	2018	6:27:32	23252	0.5	6	27	32	0	0.059326172	3.5416992	0.38818359	-0.76708984	-0.37036133	0.82177734	0.016113281	0	0	0	0	0	0	0	0	0	0.9362793	0.063720703	0.026611328	-0.004394531	0.011230469	0.010498047	0	44330	0	0	0
689	40878	40878	Category A	0.37182617	-0.77978516	-0.37182617	-0.15209961	0.32641602	0.41015625	-22.35	0	11/3/2018	11	3	2018	6:27:32	23252	0.6	6	27	32	0	0.059326172	3.5416992	0.38818359	-0.76733398	-0.37036133	0.64916992	0.020507813	0	0	0	0	0	0	0	0	0	0.9362793	0.063720703	0.030029297	-0.016357422	-0.012207031	-0.001464844	0	44330	0	0	0
690	40879	40879	Category A	0.38378906	-0.76782227	-0.35986328	-0.1574707	0.32202148	0.40649414	-21.86	0	11/3/2018	11	3	2018	6:27:32	23252	0.7	6	27	32	0	0.059326172	3.5416992	0.38818359	-0.76708984	-0.36987305	0.39404297	0.010986328	0	0	0	0	0	0	0	0	0	0.93579102	0.064208984	0.015136719	-0.004394531	-0.000488281	0.010009766	0	44330	0	0	0
691	40880	40880	Category A	0.38378906	-0.76782227	-0.38378906	-0.15136719	0.32641602	0.40893555	-21.74	0	11/3/2018	11	3	2018	6:27:32	23252	0.8	6	27	32	0	0.059326172	3.5416992	0.38818359	-0.76708984	-0.36987305	0.27124023	0.014404297	0	0	0	0	0	0	0	0	0	0.93603516	0.063964844	0.018798828	-0.004394531	-0.000488281	-0.013671875	0	44330	0	0	0
692	40881	40881	Category A	0.38378906	-0.76782227	-0.39599609	-0.15527344	0.31958008	0.40893555	-21.74	0	11/3/2018	11	3	2018	6:27:32	23252	0.9	6	27	32	0	0.059326172	3.5416992	0.38818359	-0.76660156	-0.36987305	0.12695313	0.026123047	0	0	0	0	0	0	0	0	0	0.93554688	0.064453125	0.031494141	-0.004394531	-0.000976563	-0.025878906	0	44330	0	0	0
693	40882	40882	Category A	0.40795898	-0.77978516	-0.37182617	-0.16186523	0.32373047	0.40893555	-21.25	0	11/3/2018	11	3	2018	6:27:33	23253	0	6	27	33	0	0.059326172	3.5416992	0.38793945	-0.76611328	-0.37036133	0.081787109	0.023925781	0	0	0	0	0	0	0	0	0	0.93530273	0.064697266	0.034912109	0.019775391	-0.013427734	-0.001464844	0	44330	0	0	0
694	40883	40883	Category A	0.38378906	-0.75585938	-0.35986328	-0.16357422	0.32299805	0.40771484	-21.62	0	11/3/2018	11	3	2018	6:27:33	23253	0.1	6	27	33	0	0.059326172	3.4434082	0.38793945	-0.76611328	-0.37036133	0.17871094	0.015380859	0	0	0	0	0	0	0	0	0	0.93530273	0.064697266	0.025146484	-0.004150391	0.010253906	0.010498047	0	44330	0	0	0
695	40884	40884	Category A	0.38378906	-0.75585938	-0.37182617	-0.15722656	0.32446289	0.40893555	-21.98	0	11/3/2018	11	3	2018	6:27:33	23253	0.2	6	27	33	0	0.059326172	3.4434082	0.38769531	-0.76611328	-0.37011719	0.31103516	0.010986328	0	0	0	0	0	0	0	0	0	0.93505859	0.064941406	0.015869141	-0.00390625	0.010253906	-0.001464844	0	44330	0	0	0
696	40885	40885	Category A	0.35986328	-0.76782227	-0.35986328	-0.15844727	0.3203125	0.40576172	-21.74	0	11/3/2018	11	3	2018	6:27:33	23253	0.3	6	27	33	0	0.059326172	3.4434082	0.38745117	-0.76586914	-0.36987305	0.46337891	0.029541016	0	0	0	0	0	0	0	0	0	0.93481445	0.065185547	0.039550781	-0.027587891	-0.001708984	0.010009766	0	44330	0	0	0
697	40886	40886	Category A	0.35986328	-0.75585938	-0.37182617	-0.15478516	0.32348633	0.40576172	-21.74	0	11/3/2018	11	3	2018	6:27:33	23253	0.4	6	27	33	0	0.059326172	3.4434082	0.38769531	-0.76635742	-0.36987305	0.37011719	0.029785156	0	0	0	0	0	0	0	0	0	0.93530273	0.064697266	0.040283203	-0.027832031	0.010498047	-0.001708984	0	44330	0	0	0
698	40887	40887	Category A	0.35986328	-0.77978516	-0.37182617	-0.15478516	0.32104492	0.40771484	-21.62	0	11/3/2018	11	3	2018	6:27:33	23253	0.5	6	27	33	0	0.059326172	3.4434082	0.38793945	-0.76611328	-0.37036133	0.37207031	0.03125	0	0	0	0	0	0	0	0	0	0.93530273	0.064697266	0.04296875	-0.028076172	-0.013427734	-0.001464844	0	44330	0	0	0
699	40888	40888	Category A	0.38378906	-0.77978516	-0.34790039	-0.15844727	0.32299805	0.41064453	-21.49	0	11/3/2018	11	3	2018	6:27:33	23253	0.6	6	27	33	0	0.059326172	3.4434082	0.38818359	-0.76660156	-0.37011719	0.41186523	0.026123047	0	0	0	0	0	0	0	0	0	0.93579102	0.064208984	0.039550781	-0.004394531	-0.012939453	0.022216797	0	44330	0	0	0
700	40889	40889	Category A	0.38378906	-0.75585938	-0.35986328	-0.15576172	0.32299805	0.40991211	-21.62	0	11/3/2018	11	3	2018	6:27:33	23253	0.7	6	27	33	0	0.059326172	3.4434082	0.38793945	-0.7668457	-0.36987305	0.40795898	0.015380859	0	0	0	0	0	0	0	0	0	0.93554688	0.064453125	0.025390625	-0.004150391	0.010986328	0.010009766	0	44330	0	0	0
701	40890	40890	Category A	0.38378906	-0.75585938	-0.37182617	-0.16259766	0.32446289	0.40649414	-21.86	0	11/3/2018	11	3	2018	6:27:33	23253	0.8	6	27	33	0	0.059326172	3.4434082	0.38769531	-0.76611328	-0.36962891	0.36401367	0.011230469	0	0	0	0	0	0	0	0	0	0.93505859	0.064941406	0.016357422	-0.00390625	0.010253906	-0.001953125	0	44330	0	0	0
702	40891	40891	Category A	0.37182617	-0.76782227	-0.37182617	-0.16088867	0.32104492	0.40966797	-21.62	0	11/3/2018	11	3	2018	6:27:33	23253	0.9	6	27	33	0	0.059326172	3.4434082	0.38720703	-0.76635742	-0.36962891	0.21899414	0.015625	0	0	0	0	0	0	0	0	0	0.93481445	0.065185547	0.018798828	-0.015380859	-0.001220703	-0.001953125	0	44330	0	0	0
703	40892	40892	Category A	0.40795898	-0.75585938	-0.38378906	-0.15649414	0.32373047	0.40673828	-21.49	0	11/3/2018	11	3	2018	6:27:34	23254	0	6	27	34	0	0.059326172	3.4434082	0.38745117	-0.76660156	-0.36938477	0.12866211	0.026855469	0	0	0	0	0	0	0	0	0	0.93505859	0.064941406	0.045166016	0.020263672	0.010742188	-0.014160156	0	44330	0	0	0
704	40893	40893	Category A	0.38378906	-0.76782227	-0.34790039	-0.15942383	0.3269043	0.40185547	-21.25	0	11/3/2018	11	3	2018	6:27:34	23254	0.1	6	27	34	0	0.059326172	3.4434082	0.38769531	-0.76635742	-0.36987305	0.083740234	0.022460938	0	0	0	0	0	0	0	0	0	0.93530273	0.064697266	0.027587891	-0.00390625	-0.001220703	0.021972656	0	44330	0	0	0
705	40894	40894	Category A	0.38378906	-0.76782227	-0.35986328	-0.15991211	0.32348633	0.40673828	-21.25	0	11/3/2018	11	3	2018	6:27:34	23254	0.2	6	27	34	0	0.059326172	3.4434082	0.38745117	-0.76660156	-0.37011719	0.15063477	0.010986328	0	0	0	0	0	0	0	0	0	0.93554688	0.064453125	0.015136719	-0.003662109	-0.000976563	0.010253906	0	44330	0	0	0
706	40895	40895	Category A	0.39599609	-0.76782227	-0.35986328	-0.15820313	0.32348633	0.40576172	-21.13	0	11/3/2018	11	3	2018	6:27:34	23254	0.3	6	27	34	0	0.059326172	3.4434082	0.38745117	-0.76660156	-0.37011719	0.2800293	0.013427734	0	0	0	0	0	0	0	0	0	0.93554688	0.064453125	0.019775391	0.008300781	-0.000976563	0.010253906	0	44330	0	0	0
707	40896	40896	Category A	0.39599609	-0.76782227	-0.34790039	-0.1574707	0.3203125	0.40893555	-21.13	0	11/3/2018	11	3	2018	6:27:34	23254	0.4	6	27	34	0	0.059326172	3.4434082	0.38769531	-0.76586914	-0.37011719	0.29223633	0.023681641	0	0	0	0	0	0	0	0	0	0.93505859	0.064941406	0.031982422	0.008056641	-0.001708984	0.022216797	0	44330	0	0	0
708	40897	40897	Category A	0.38378906	-0.73193359	-0.35986328	-0.15844727	0.32299805	0.41186523	-21.49	0	11/3/2018	11	3	2018	6:27:34	23254	0.5	6	27	34	0	0.059326172	3.4434082	0.38793945	-0.765625	-0.36987305	0.35668945	0.035400391	0	0	0	0	0	0	0	0	0	0.93481445	0.065185547	0.048095703	-0.004150391	0.033691406	0.010009766	0	44330	0	0	0
709	40898	40898	Category A	0.40795898	-0.76782227	-0.35986328	-0.15185547	0.32202148	0.40771484	-21.62	0	11/3/2018	11	3	2018	6:27:34	23254	0.6	6	27	34	0	0.059326172	3.4434082	0.38793945	-0.76538086	-0.36962891	0.26831055	0.022216797	0	0	0	0	0	0	0	0	0	0.93432617	0.065673828	0.031982422	0.019775391	-0.002197266	0.009765625	0	44330	0	0	0
710	40899	40899	Category A	0.37182617	-0.77978516	-0.35986328	-0.15380859	0.32104492	0.40893555	-21.86	0	11/3/2018	11	3	2018	6:27:34	23254	0.7	6	27	34	0	0.059326172	3.4434082	0.38769531	-0.76538086	-0.36962891	0.10791016	0.0234375	0	0	0	0	0	0	0	0	0	0.93432617	0.065673828	0.040039063	-0.015869141	-0.014160156	0.009765625	0	44330	0	0	0
711	40900	40900	Category A	0.38378906	-0.75585938	-0.39599609	-0.15380859	0.32104492	0.41088867	-21.62	0	11/3/2018	11	3	2018	6:27:34	23254	0.8	6	27	34	0	0.059326172	3.4434082	0.38769531	-0.76586914	-0.36987305	0.11621094	0.028076172	0	0	0	0	0	0	0	0	0	0.93481445	0.065185547	0.040039063	-0.00390625	0.010009766	-0.025878906	0	44330	0	0	0
712	40901	40901	Category A	0.37182617	-0.74389648	-0.38378906	-0.15649414	0.3269043	0.40258789	-21.37	0	11/3/2018	11	3	2018	6:27:34	23254	0.9	6	27	34	0	0.059326172	3.4434082	0.38745117	-0.76586914	-0.37060547	0.2746582	0.030029297	0	0	0	0	0	0	0	0	0	0.93505859	0.064941406	0.05078125	-0.015625	0.021972656	-0.012939453	0	44330	0	0	0
713	40902	40902	Category A	0.38378906	-0.80395508	-0.37182617	-0.15917969	0.32714844	0.40380859	-21.49	0	11/3/2018	11	3	2018	6:27:35	23255	0	6	27	35	0	0.059326172	3.4434082	0.38720703	-0.765625	-0.37109375	0.28076172	0.038330078	0	0	0	0	0	0	0	0	0	0.93481445	0.065185547	0.042236328	-0.003417969	-0.038085938	-0.000488281	0	44330	0	0	0
714	40903	40903	Category A	0.37182617	-0.77978516	-0.34790039	-0.15917969	0.32446289	0.40063477	-21.74	0	11/3/2018	11	3	2018	6:27:35	23255	0.1	6	27	35	0	0.059326172	3.4434082	0.38696289	-0.76513672	-0.37084961	0.46313477	0.03125	0	0	0	0	0	0	0	0	0	0.93432617	0.065673828	0.052734375	-0.015136719	-0.014404297	0.022949219	0	44330	0	0	0
715	40904	40904	Category A	0.38378906	-0.76782227	-0.3359375	-0.15917969	0.32519531	0.40478516	-21.74	0	11/3/2018	11	3	2018	6:27:35	23255	0.2	6	27	35	0	0.059326172	3.4434082	0.38745117	-0.765625	-0.37060547	0.80273438	0.034912109	0	0	0	0	0	0	0	0	0	0.93481445	0.065185547	0.040527344	-0.003662109	-0.001953125	0.034667969	0	44330	0	0	0
716	40905	40905	Category A	0.38378906	-0.77978516	-0.40795898	-0.16015625	0.32714844	0.40893555	-21.98	0	11/3/2018	11	3	2018	6:27:35	23255	0.3	6	27	35	0	0.059326172	3.4434082	0.38769531	-0.76538086	-0.37060547	0.96435547	0.040039063	0	0	0	0	0	0	0	0	0	0.93457031	0.065429688	0.055664063	-0.00390625	-0.014160156	-0.037109375	0	44330	0	0	0
717	40906	40906	Category A	0.40795898	-0.74389648	-0.37182617	-0.16088867	0.33007813	0.40673828	-21.62	0	11/3/2018	11	3	2018	6:27:35	23255	0.4	6	27	35	0	0.059326172	3.4434082	0.38769531	-0.76513672	-0.37060547	1.0244141	0.029052734	0	0	0	0	0	0	0	0	0	0.93432617	0.065673828	0.042236328	0.020019531	0.021240234	-0.000976563	0	44330	0	0	0
718	40907	40907	Category A	0.37182617	-0.74389648	-0.39599609	-0.15625	0.32226563	0.40649414	-21.37	0	11/3/2018	11	3	2018	6:27:35	23255	0.5	6	27	35	0	0.059326172	3.4434082	0.38769531	-0.76464844	-0.37109375	0.99755859	0.036132813	0	0	0	0	0	0	0	0	0	0.93408203	0.065917969	0.061523438	-0.015869141	0.020751953	-0.024658203	0	44330	0	0	0
719	40908	40908	Category A	0.39599609	-0.75585938	-0.34790039	-0.15649414	0.32641602	0.40893555	-21.74	0	11/3/2018	11	3	2018	6:27:35	23255	0.6	6	27	35	0	0.059326172	3.4434082	0.38769531	-0.76416016	-0.37109375	0.89624023	0.025878906	0	0	0	0	0	0	0	0	0	0.93383789	0.066162109	0.039794922	0.008056641	0.008300781	0.023193359	0	44330	0	0	0
720	40909	40909	Category A	0.38378906	-0.75585938	-0.35986328	-0.15551758	0.3203125	0.40771484	-21.49	0	11/3/2018	11	3	2018	6:27:35	23255	0.7	6	27	35	0	0.059326172	3.4434082	0.38745117	-0.76416016	-0.37109375	0.45751953	0.014404297	0	0	0	0	0	0	0	0	0	0.93359375	0.06640625	0.023193359	-0.003662109	0.008300781	0.011230469	0	44330	0	0	0
721	40910	40910	Category A	0.37182617	-0.75585938	-0.38378906	-0.15283203	0.32104492	0.40893555	-21.49	0	11/3/2018	11	3	2018	6:27:35	23255	0.8	6	27	35	0	0.059326172	3.4434082	0.38745117	-0.76416016	-0.37060547	0.19384766	0.021972656	0	0	0	0	0	0	0	0	0	0.93359375	0.06640625	0.037109375	-0.015625	0.008300781	-0.012939453	0	44330	0	0	0
722	40911	40911	Category A	0.38378906	-0.76782227	-0.35986328	-0.15673828	0.32446289	0.40795898	-21.25	0	11/3/2018	11	3	2018	6:27:35	23255	0.9	6	27	35	0	0.059326172	3.4434082	0.38720703	-0.76464844	-0.37011719	0.66113281	0.011474609	0	0	0	0	0	0	0	0	0	0.93359375	0.06640625	0.017089844	-0.003417969	-0.002929688	0.010253906	0	44330	0	0	0
723	40912	40912	Category A	0.39599609	-0.76782227	-0.37182617	-0.15014648	0.32299805	0.41015625	-21.13	0	11/3/2018	11	3	2018	6:27:36	23256	0	6	27	36	0	0.059326172	3.4434082	0.38720703	-0.76464844	-0.36987305	0.87084961	0.009277344	0	0	0	0	0	0	0	0	0	0.93359375	0.06640625	0.013427734	0.008544922	-0.002929688	-0.001708984	0	44330	0	0	0
724	40913	40913	Category A	0.40795898	-0.79199219	-0.35986328	-0.15673828	0.32446289	0.40795898	-21.37	0	11/3/2018	11	3	2018	6:27:36	23256	0.111	6	27	36	0	0.059326172	3.4434082	0.38720703	-0.76464844	-0.37011719	1.0915527	0.035644531	0	0	0	0	0	0	0	0	0	0.93359375	0.06640625	0.058105469	0.020507813	-0.027099609	0.010253906	0	44330	0	0	0
725	40914	40914	Category A	0.39599609	-0.77978516	-0.38378906	-0.15405273	0.32177734	0.40893555	-21.37	0	11/3/2018	11	3	2018	6:27:36	23256	0.222	6	27	36	0	0.059326172	3.4434082	0.38696289	-0.7644043	-0.36987305	1.4506836	0.022216797	0	0	0	0	0	0	0	0	0	0.93334961	0.066650391	0.037841797	0.008789063	-0.015136719	-0.013671875	0	44330	0	0	0
726	40915	40915	Category A	0.41992188	-0.76782227	-0.35986328	-0.15039063	0.32470703	0.40917969	-21.49	0	11/3/2018	11	3	2018	6:27:36	23256	0.333	6	27	36	0	0.059326172	3.4434082	0.38720703	-0.76416016	-0.36962891	1.6398926	0.034179688	0	0	0	0	0	0	0	0	0	0.93310547	0.066894531	0.045898438	0.032470703	-0.003417969	0.009765625	0	44330	0	0	0
727	40916	40916	Category A	0.38378906	-0.80395508	-0.34790039	-0.15649414	0.32543945	0.40673828	-21.49	0	11/3/2018	11	3	2018	6:27:36	23256	0.444	6	27	36	0	0.059326172	3.4434082	0.38696289	-0.7644043	-0.36914063	1.5625	0.044921875	0	0	0	0	0	0	0	0	0	0.93310547	0.066894531	0.063964844	-0.003173828	-0.039306641	0.021240234	0	44330	0	0	0
728	40917	40917	Category A	0.38378906	-0.77978516	-0.34790039	-0.15551758	0.32568359	0.40576172	-21.49	0	11/3/2018	11	3	2018	6:27:36	23256	0.555	6	27	36	0	0.059326172	3.4434082	0.38671875	-0.7644043	-0.36914063	1.3381348	0.026367188	0	0	0	0	0	0	0	0	0	0.93286133	0.067138672	0.039550781	-0.002929688	-0.015136719	0.021240234	0	44330	0	0	0
729	40918	40918	Category A	0.38378906	-0.75585938	-0.35986328	-0.15771484	0.32373047	0.4074707	-21.74	0	11/3/2018	11	3	2018	6:27:36	23256	0.666	6	27	36	0	0.059326172	3.4434082	0.38623047	-0.7644043	-0.36938477	1.1965332	0.013183594	0	0	0	0	0	0	0	0	0	0.93286133	0.067138672	0.020996094	-0.002441406	0.008544922	0.009521484	0	44330	0	0	0
730	40919	40919	Category A	0.39599609	-0.76782227	-0.38378906	-0.1574707	0.31835938	0.40356445	-21.74	0	11/3/2018	11	3	2018	6:27:36	23256	0.777	6	27	36	0	0.059326172	3.4434082	0.38623047	-0.76391602	-0.36938477	0.79467773	0.017333984	0	0	0	0	0	0	0	0	0	0.93237305	0.067626953	0.02734375	0.009521484	-0.003662109	-0.014160156	0	44330	0	0	0
731	40920	40920	Category A	0.39599609	-0.74389648	-0.38378906	-0.16015625	0.32177734	0.40771484	-21.98	0	11/3/2018	11	3	2018	6:27:36	23256	0.888	6	27	36	0	0.059326172	3.4434082	0.38623047	-0.76391602	-0.36962891	0.13183594	0.026367188	0	0	0	0	0	0	0	0	0	0.93237305	0.067626953	0.043945313	0.009521484	0.020019531	-0.013916016	0	44330	0	0	0
732	40921	40921	Category A	0.39599609	-0.75585938	-0.39599609	-0.15283203	0.32373047	0.40991211	-21.62	0	11/3/2018	11	3	2018	6:27:37	23257	0	6	27	37	0	0.059570313	3.5175293	0.38623047	-0.76391602	-0.36938477	0.49511719	0.029296875	0	0	0	0	0	0	0	0	0	0.93237305	0.067626953	0.044189453	0.009521484	0.008056641	-0.026367188	0	44330	0	0	0
733	40922	40922	Category A	0.39599609	-0.75585938	-0.38378906	-0.15649414	0.3269043	0.40405273	-21.37	0	11/3/2018	11	3	2018	6:27:37	23257	0.1	6	27	37	0	0.059570313	3.5175293	0.38623047	-0.76367188	-0.36938477	0.78930664	0.018798828	0	0	0	0	0	0	0	0	0	0.93212891	0.067871094	0.031738281	0.009521484	0.0078125	-0.014160156	0	44330	0	0	0
734	40923	40923	Category A	0.35986328	-0.76782227	-0.37182617	-0.15209961	0.32348633	0.4128418	-21.37	0	11/3/2018	11	3	2018	6:27:37	23257	0.2	6	27	37	0	0.059570313	3.5175293	0.38623047	-0.76318359	-0.36914063	0.76586914	0.026855469	0	0	0	0	0	0	0	0	0	0.93139648	0.068603516	0.033691406	-0.026367188	-0.004394531	-0.002441406	0	44330	0	0	0
735	40924	40924	Category A	0.37182617	-0.77978516	-0.37182617	-0.15893555	0.32348633	0.40991211	-21.13	0	11/3/2018	11	3	2018	6:27:37	23257	0.3	6	27	37	0	0.059570313	3.5175293	0.38598633	-0.76342773	-0.36914063	0.83154297	0.021728516	0	0	0	0	0	0	0	0	0	0.93164063	0.068359375	0.032958984	-0.014160156	-0.016113281	-0.002441406	0	44330	0	0	0
736	40925	40925	Category A	0.39599609	-0.77978516	-0.37182617	-0.15649414	0.32519531	0.40893555	-21.37	0	11/3/2018	11	3	2018	6:27:37	23257	0.4	6	27	37	0	0.059570313	3.5175293	0.38574219	-0.76342773	-0.36889648	0.80859375	0.019042969	0	0	0	0	0	0	0	0	0	0.93164063	0.068359375	0.028808594	0.010009766	-0.016113281	-0.002685547	0	44330	0	0	0
737	40926	40926	Category A	0.41992188	-0.75585938	-0.38378906	-0.15649414	0.32299805	0.40698242	-21.62	0	11/3/2018	11	3	2018	6:27:37	23257	0.5	6	27	37	0	0.059570313	3.5175293	0.38623047	-0.76342773	-0.36914063	0.53857422	0.037109375	0	0	0	0	0	0	0	0	0	0.93188477	0.068115234	0.055664063	0.033447266	0.007568359	-0.014404297	0	44330	0	0	0
738	40927	40927	Category A	0.40795898	-0.76782227	-0.37182617	-0.15283203	0.32104492	0.40771484	-21.98	0	11/3/2018	11	3	2018	6:27:37	23257	0.6	6	27	37	0	0.059570313	3.5175293	0.38671875	-0.76416016	-0.36914063	0.27490234	0.021484375	0	0	0	0	0	0	0	0	0	0.93261719	0.067382813	0.027099609	0.020996094	-0.003417969	-0.002441406	0	44330	0	0	0
739	40928	40928	Category A	0.38378906	-0.76782227	-0.37182617	-0.15551758	0.3203125	0.40649414	-22.23	0	11/3/2018	11	3	2018	6:27:37	23257	0.7	6	27	37	0	0.059570313	3.5175293	0.38696289	-0.76416016	-0.36938477	0.021240234	0.005126953	0	0	0	0	0	0	0	0	0	0.93310547	0.066894531	0.008789063	-0.003173828	-0.003417969	-0.002197266	0	44330	0	0	0
740	40929	40929	Category A	0.37182617	-0.74389648	-0.35986328	-0.15649414	0.32055664	0.40673828	-22.11	0	11/3/2018	11	3	2018	6:27:37	23257	0.8	6	27	37	0	0.059570313	3.5175293	0.38720703	-0.76416016	-0.37011719	0.41381836	0.027587891	0	0	0	0	0	0	0	0	0	0.93334961	0.066650391	0.046142578	-0.015380859	0.020263672	0.010253906	0	44330	0	0	0
741	40930	40930	Category A	0.35986328	-0.77978516	-0.37182617	-0.15820313	0.32226563	0.40869141	-21.86	0	11/3/2018	11	3	2018	6:27:37	23257	0.9	6	27	37	0	0.059570313	3.5175293	0.38720703	-0.76416016	-0.37060547	0.85913086	0.031494141	0	0	0	0	0	0	0	0	0	0.93334961	0.066650391	0.043945313	-0.02734375	-0.015380859	-0.000976563	0	44330	0	0	0
742	40931	40931	Category A	0.39599609	-0.76782227	-0.34790039	-0.15380859	0.32470703	0.41088867	-21.74	0	11/3/2018	11	3	2018	6:27:38	23258	0	6	27	38	0	0.059570313	3.5175293	0.38720703	-0.76416016	-0.37060547	1.1767578	0.024658203	0	0	0	0	0	0	0	0	0	0.93359375	0.06640625	0.034912109	0.008544922	-0.003417969	0.022705078	0	44330	0	0	0
743	40932	40932	Category A	0.38378906	-0.75585938	-0.38378906	-0.15136719	0.32080078	0.40893555	-21.25	0	11/3/2018	11	3	2018	6:27:38	23258	0.09	6	27	38	0	0.059570313	3.5175293	0.38745117	-0.76391602	-0.37084961	1.229248	0.015625	0	0	0	0	0	0	0	0	0	0.93359375	0.06640625	0.024902344	-0.003662109	0.008056641	-0.012695313	0	44330	0	0	0
744	40933	40933	Category A	0.38378906	-0.77978516	-0.37182617	-0.15307617	0.32202148	0.41088867	-21.25	0	11/3/2018	11	3	2018	6:27:38	23258	0.181	6	27	38	0	0.059570313	3.5175293	0.38696289	-0.76391602	-0.37060547	1.1523438	0.015869141	0	0	0	0	0	0	0	0	0	0.93334961	0.066650391	0.020019531	-0.003173828	-0.015625	-0.000976563	0	44330	0	0	0
745	40934	40934	Category A	0.38378906	-0.75585938	-0.38378906	-0.15112305	0.3190918	0.40991211	-21.37	0	11/3/2018	11	3	2018	6:27:38	23258	0.272	6	27	38	0	0.059570313	3.5175293	0.38745117	-0.76391602	-0.37084961	1.0234375	0.015380859	0	0	0	0	0	0	0	0	0	0.93334961	0.066650391	0.024414063	-0.003662109	0.008056641	-0.012695313	0	44330	0	0	0
746	40935	40935	Category A	0.41992188	-0.75585938	-0.38378906	-0.15136719	0.32080078	0.40771484	-21.49	0	11/3/2018	11	3	2018	6:27:38	23258	0.363	6	27	38	0	0.059570313	3.5175293	0.38745117	-0.76367188	-0.37109375	0.7590332	0.035400391	0	0	0	0	0	0	0	0	0	0.93334961	0.066650391	0.052734375	0.032226563	0.0078125	-0.012451172	0	44330	0	0	0
747	40936	40936	Category A	0.39599609	-0.76782227	-0.35986328	-0.15136719	0.32275391	0.40917969	-21.49	0	11/3/2018	11	3	2018	6:27:38	23258	0.454	6	27	38	0	0.059570313	3.5175293	0.38696289	-0.76342773	-0.37133789	0.4465332	0.015136719	0	0	0	0	0	0	0	0	0	0.93310547	0.066894531	0.024658203	0.008789063	-0.004150391	0.011474609	0	44330	0	0	0
748	40937	40937	Category A	0.38378906	-0.76782227	-0.34790039	-0.15844727	0.32470703	0.4128418	-21.25	0	11/3/2018	11	3	2018	6:27:38	23258	0.545	6	27	38	0	0.059570313	3.5175293	0.38671875	-0.76318359	-0.37158203	0.20898438	0.024414063	0	0	0	0	0	0	0	0	0	0.93286133	0.067138672	0.03125	-0.002929688	-0.004394531	0.023681641	0	44330	0	0	0
749	40938	40938	Category A	0.38378906	-0.76782227	-0.35986328	-0.16259766	0.32373047	0.40869141	-21.49	0	11/3/2018	11	3	2018	6:27:38	23258	0.636	6	27	38	0	0.059570313	3.5175293	0.38696289	-0.76391602	-0.37182617	0.12890625	0.012939453	0	0	0	0	0	0	0	0	0	0.93359375	0.06640625	0.019042969	-0.003173828	-0.003662109	0.011962891	0	44330	0	0	0
750	40939	40939	Category A	0.38378906	-0.76782227	-0.38378906	-0.16259766	0.32641602	0.40893555	-21.37	0	11/3/2018	11	3	2018	6:27:38	23258	0.727	6	27	38	0	0.059570313	3.5175293	0.38671875	-0.76367188	-0.37182617	0.50195313	0.012695313	0	0	0	0	0	0	0	0	0	0.93334961	0.066650391	0.018554688	-0.002929688	-0.00390625	-0.01171875	0	44330	0	0	0
751	40940	40940	Category A	0.38378906	-0.74389648	-0.39599609	-0.15844727	0.32788086	0.40405273	-21.49	0	11/3/2018	11	3	2018	6:27:38	23258	0.818	6	27	38	0	0.059570313	3.5175293	0.38696289	-0.76342773	-0.37207031	0.89233398	0.031005859	0	0	0	0	0	0	0	0	0	0.93334961	0.066650391	0.046630859	-0.003173828	0.01953125	-0.023681641	0	44330	0	0	0
752	40941	40941	Category A	0.37182617	-0.74389648	-0.37182617	-0.16259766	0.32373047	0.40869141	-21.98	0	11/3/2018	11	3	2018	6:27:38	23258	0.909	6	27	38	0	0.059570313	3.5175293	0.38696289	-0.76586914	-0.37231445	1.1889648	0.026855469	0	0	0	0	0	0	0	0	0	0.93554688	0.064453125	0.038085938	-0.015136719	0.021972656	0.000488281	0	44330	0	0	0
753	40942	40942	Category A	0.39599609	-0.74389648	-0.37182617	-0.15625	0.32128906	0.41162109	-21.62	0	11/3/2018	11	3	2018	6:27:39	23259	0	6	27	39	0	0.059570313	3.5175293	0.38720703	-0.76635742	-0.37255859	1.4614258	0.024169922	0	0	0	0	0	0	0	0	0	0.93603516	0.063964844	0.031982422	0.008544922	0.022460938	0.000732422	0	44330	0	0	0
754	40943	40943	Category A	0.40795898	-0.77978516	-0.37182617	-0.15649414	0.32519531	0.40893555	-21.49	0	11/3/2018	11	3	2018	6:27:39	23259	0.1	6	27	39	0	0.059570313	3.5175293	0.38745117	-0.76586914	-0.37255859	1.6867676	0.024658203	0	0	0	0	0	0	0	0	0	0.93579102	0.064208984	0.034912109	0.020263672	-0.013671875	0.000732422	0	44330	0	0	0
755	40944	40944	Category A	0.39599609	-0.73193359	-0.39599609	-0.15649414	0.32299805	0.41186523	-21.74	0	11/3/2018	11	3	2018	6:27:39	23259	0.2	6	27	39	0	0.059570313	3.5175293	0.38745117	-0.76538086	-0.37255859	1.7124023	0.041748047	0	0	0	0	0	0	0	0	0	0.93554688	0.064453125	0.065185547	0.008300781	0.033447266	-0.023193359	0	44330	0	0	0
756	40945	40945	Category A	0.38378906	-0.74389648	-0.38378906	-0.15283203	0.32568359	0.40893555	-21.62	0	11/3/2018	11	3	2018	6:27:39	23259	0.3	6	27	39	0	0.059570313	3.5175293	0.38745117	-0.76538086	-0.37304688	1.6652832	0.024414063	0	0	0	0	0	0	0	0	0	0.93554688	0.064453125	0.035888672	-0.003662109	0.021484375	-0.010498047	0	44330	0	0	0
757	40946	40946	Category A	0.38378906	-0.74389648	-0.38378906	-0.16015625	0.32421875	0.40405273	-21.86	0	11/3/2018	11	3	2018	6:27:39	23259	0.4	6	27	39	0	0.059570313	3.5175293	0.38745117	-0.76538086	-0.37255859	1.6330566	0.024414063	0	0	0	0	0	0	0	0	0	0.93530273	0.064697266	0.036376953	-0.003662109	0.021484375	-0.010986328	0	44330	0	0	0
758	40947	40947	Category A	0.38378906	-0.75585938	-0.39599609	-0.1574707	0.32299805	0.40576172	-21.74	0	11/3/2018	11	3	2018	6:27:39	23259	0.5	6	27	39	0	0.059570313	3.5175293	0.38696289	-0.76538086	-0.37255859	1.4951172	0.025390625	0	0	0	0	0	0	0	0	0	0.93530273	0.064697266	0.036376953	-0.003173828	0.009521484	-0.023193359	0	44330	0	0	0
759	40948	40948	Category A	0.39599609	-0.74389648	-0.37182617	-0.15673828	0.32885742	0.40698242	-21.37	0	11/3/2018	11	3	2018	6:27:39	23259	0.6	6	27	39	0	0.059570313	3.5175293	0.38745117	-0.76538086	-0.37255859	1.0786133	0.023193359	0	0	0	0	0	0	0	0	0	0.93530273	0.064697266	0.030761719	0.008300781	0.021484375	0.000732422	0	44330	0	0	0
760	40949	40949	Category A	0.39599609	-0.77978516	-0.35986328	-0.15844727	0.32299805	0.41064453	-21.25	0	11/3/2018	11	3	2018	6:27:39	23259	0.7	6	27	39	0	0.059570313	3.5175293	0.38745117	-0.76586914	-0.37280273	0.62426758	0.020751953	0	0	0	0	0	0	0	0	0	0.93579102	0.064208984	0.03515625	0.008300781	-0.013671875	0.012939453	0	44330	0	0	0
761	40950	40950	Category A	0.38378906	-0.79199219	-0.34790039	-0.1550293	0.32177734	0.40673828	-21	0	11/3/2018	11	3	2018	6:27:39	23259	0.8	6	27	39	0	0.059570313	3.5175293	0.38769531	-0.76586914	-0.37304688	0.24389648	0.036132813	0	0	0	0	0	0	0	0	0	0.93603516	0.063964844	0.054931641	-0.00390625	-0.025878906	0.025146484	0	44330	0	0	0
762	40951	40951	Category A	0.38378906	-0.77978516	-0.37182617	-0.16137695	0.32324219	0.40869141	-21.25	0	11/3/2018	11	3	2018	6:27:39	23259	0.9	6	27	39	0	0.059570313	3.5175293	0.38769531	-0.76611328	-0.37255859	0.11108398	0.014160156	0	0	0	0	0	0	0	0	0	0.93603516	0.063964844	0.018310547	-0.00390625	-0.013427734	0.000732422	0	44330	0	0	0
763	40952	40952	Category A	0.38378906	-0.76782227	-0.35986328	-0.15917969	0.32641602	0.40478516	-21.62	0	11/3/2018	11	3	2018	6:27:40	23260	0	6	27	40	0	0.059570313	3.5175293	0.38769531	-0.76611328	-0.37304688	0.59716797	0.013916016	0	0	0	0	0	0	0	0	0	0.9362793	0.063720703	0.018798828	-0.00390625	-0.001464844	0.013183594	0	44330	0	0	0
764	40953	40953	Category A	0.37182617	-0.76782227	-0.37182617	-0.15771484	0.32080078	0.40258789	-21.62	0	11/3/2018	11	3	2018	6:27:40	23260	0.111	6	27	40	0	0.059570313	3.5175293	0.38769531	-0.76611328	-0.37255859	1.0041504	0.016113281	0	0	0	0	0	0	0	0	0	0.93603516	0.063964844	0.018554688	-0.015869141	-0.001464844	0.000732422	0	44330	0	0	0
765	40954	40954	Category A	0.40795898	-0.75585938	-0.3359375	-0.15771484	0.32373047	0.40478516	-21.86	0	11/3/2018	11	3	2018	6:27:40	23260	0.222	6	27	40	0	0.059570313	3.5175293	0.38745117	-0.76586914	-0.37255859	1.0229492	0.04296875	0	0	0	0	0	0	0	0	0	0.93554688	0.064453125	0.066894531	0.020263672	0.010009766	0.036621094	0	44330	0	0	0
766	40955	40955	Category A	0.38378906	-0.77978516	-0.34790039	-0.15185547	0.32299805	0.40991211	-21.86	0	11/3/2018	11	3	2018	6:27:40	23260	0.333	6	27	40	0	0.059570313	3.5175293	0.38720703	-0.765625	-0.37207031	0.90185547	0.028076172	0	0	0	0	0	0	0	0	0	0.93530273	0.064697266	0.041748047	-0.003417969	-0.013916016	0.024169922	0	44330	0	0	0
767	40956	40956	Category A	0.38378906	-0.75585938	-0.35986328	-0.15478516	0.32373047	0.4128418	-21.74	0	11/3/2018	11	3	2018	6:27:40	23260	0.444	6	27	40	0	0.059570313	3.5175293	0.38671875	-0.76538086	-0.37207031	0.74511719	0.015869141	0	0	0	0	0	0	0	0	0	0.93481445	0.065185547	0.024902344	-0.002929688	0.009521484	0.012207031	0	44330	0	0	0
768	40957	40957	Category A	0.34790039	-0.75585938	-0.38378906	-0.16113281	0.3269043	0.40673828	-21.98	0	11/3/2018	11	3	2018	6:27:40	23260	0.555	6	27	40	0	0.059570313	3.5175293	0.38696289	-0.76489258	-0.37207031	0.64160156	0.041748047	0	0	0	0	0	0	0	0	0	0.93457031	0.065429688	0.059570313	-0.0390625	0.009033203	-0.011474609	0	44330	0	0	0
769	40958	40958	Category A	0.37182617	-0.74389648	-0.37182617	-0.15209961	0.32543945	0.40283203	-21.98	0	11/3/2018	11	3	2018	6:27:40	23260	0.666	6	27	40	0	0.059570313	3.5175293	0.38671875	-0.76464844	-0.37231445	0.34399414	0.025634766	0	0	0	0	0	0	0	0	0	0.93432617	0.065673828	0.036621094	-0.014892578	0.020751953	0.000488281	0	44330	0	0	0
770	40959	40959	Category A	0.37182617	-0.76782227	-0.37182617	-0.15551758	0.3203125	0.40576172	-21.86	0	11/3/2018	11	3	2018	6:27:40	23260	0.777	6	27	40	0	0.059326172	3.4853027	0.38696289	-0.76489258	-0.37255859	0.18188477	0.015380859	0	0	0	0	0	0	0	0	0	0.93457031	0.065429688	0.018798828	-0.015136719	-0.002685547	0.000732422	0	44330	0	0	0
771	40960	40960	Category A	0.38378906	-0.76782227	-0.37182617	-0.15649414	0.32104492	0.40185547	-21.62	0	11/3/2018	11	3	2018	6:27:40	23260	0.888	6	27	40	0	0.059326172	3.4853027	0.38696289	-0.76513672	-0.37207031	0.48364258	0.004150391	0	0	0	0	0	0	0	0	0	0.93457031	0.065429688	0.006103516	-0.003173828	-0.002441406	0.000244141	0	44330	0	0	0
772	40961	40961	Category A	0.39599609	-0.74389648	-0.38378906	-0.1550293	0.32299805	0.40771484	-21.25	0	11/3/2018	11	3	2018	6:27:41	23261	0	6	27	41	0	0.059326172	3.4853027	0.38671875	-0.76513672	-0.37182617	0.52587891	0.025878906	0	0	0	0	0	0	0	0	0	0.93432617	0.065673828	0.042236328	0.009033203	0.021240234	-0.01171875	0	44330	0	0	0
773	40962	40962	Category A	0.39599609	-0.73193359	-0.34790039	-0.16552734	0.32641602	0.40478516	-21.5	0	11/3/2018	11	3	2018	6:27:41	23261	0.1	6	27	41	0	0.059326172	3.4853027	0.38671875	-0.76513672	-0.37182617	0.52905273	0.041748047	0	0	0	0	0	0	0	0	0	0.93432617	0.065673828	0.06640625	0.009033203	0.033203125	0.023925781	0	44330	0	0	0
774	40963	40963	Category A	0.37182617	-0.77978516	-0.37182617	-0.15917969	0.32202148	0.40966797	-21.99	0	11/3/2018	11	3	2018	6:27:41	23261	0.2	6	27	41	0	0.059326172	3.4853027	0.38647461	-0.76513672	-0.37182617	0.62866211	0.020507813	0	0	0	0	0	0	0	0	0	0.93457031	0.065429688	0.029296875	-0.014648438	-0.014404297	0	0	44330	0	0	0
775	40964	40964	Category A	0.37182617	-0.76782227	-0.34790039	-0.15820313	0.32348633	0.4074707	-22.11	0	11/3/2018	11	3	2018	6:27:41	23261	0.3	6	27	41	0	0.059326172	3.4853027	0.38696289	-0.76489258	-0.37182617	0.58374023	0.028564453	0	0	0	0	0	0	0	0	0	0.93432617	0.065673828	0.041992188	-0.015136719	-0.002685547	0.023925781	0	44330	0	0	0
776	40965	40965	Category A	0.39599609	-0.76782227	-0.38378906	-0.15771484	0.32275391	0.3996582	-22.36	0	11/3/2018	11	3	2018	6:27:41	23261	0.4	6	27	41	0	0.059326172	3.4853027	0.38696289	-0.76489258	-0.37207031	0.35717773	0.014648438	0	0	0	0	0	0	0	0	0	0.93457031	0.065429688	0.023193359	0.008789063	-0.002685547	-0.011474609	0	44330	0	0	0
777	40966	40966	Category A	0.39599609	-0.80395508	-0.37182617	-0.15625	0.32226563	0.40649414	-22.48	0	11/3/2018	11	3	2018	6:27:41	23261	0.5	6	27	41	0	0.059326172	3.4853027	0.38696289	-0.76513672	-0.37207031	0.14282227	0.039794922	0	0	0	0	0	0	0	0	0	0.93481445	0.065185547	0.048095703	0.008789063	-0.038574219	0.000244141	0	44330	0	0	0
778	40967	40967	Category A	0.38378906	-0.79199219	-0.39599609	-0.15551758	0.32202148	0.40893555	-22.11	0	11/3/2018	11	3	2018	6:27:41	23261	0.6	6	27	41	0	0.059326172	3.4853027	0.38671875	-0.76586914	-0.37182617	0.14453125	0.035400391	0	0	0	0	0	0	0	0	0	0.93505859	0.064941406	0.052978516	-0.002929688	-0.025878906	-0.023925781	0	44330	0	0	0
779	40968	40968	Category A	0.39599609	-0.76782227	-0.39599609	-0.15844727	0.31860352	0.40649414	-22.35	0	11/3/2018	11	3	2018	6:27:41	23261	0.7	6	27	41	0	0.059326172	3.4853027	0.38647461	-0.76586914	-0.37207031	0.12402344	0.025634766	0	0	0	0	0	0	0	0	0	0.93505859	0.064941406	0.034912109	0.009277344	-0.001708984	-0.023681641	0	44330	0	0	0
780	40969	40969	Category A	0.38378906	-0.75585938	-0.39599609	-0.15820313	0.31933594	0.40234375	-22.23	0	11/3/2018	11	3	2018	6:27:41	23261	0.8	6	27	41	0	0.059326172	3.4853027	0.38671875	-0.765625	-0.37255859	0.17138672	0.025390625	0	0	0	0	0	0	0	0	0	0.93505859	0.064941406	0.036132813	-0.002929688	0.009765625	-0.023193359	0	44330	0	0	0
781	40970	40970	Category A	0.38378906	-0.75585938	-0.38378906	-0.15307617	0.32275391	0.40893555	-21.74	0	11/3/2018	11	3	2018	6:27:41	23261	0.9	6	27	41	0	0.059326172	3.4853027	0.38671875	-0.76586914	-0.37304688	0.38720703	0.014892578	0	0	0	0	0	0	0	0	0	0.93554688	0.064453125	0.023681641	-0.002929688	0.010009766	-0.010498047	0	44330	0	0	0
782	40971	40971	Category A	0.39599609	-0.75585938	-0.38378906	-0.15722656	0.32568359	0.40991211	-21.86	0	11/3/2018	11	3	2018	6:27:42	23262	0	6	27	42	0	0.059326172	3.4853027	0.38671875	-0.76538086	-0.37304688	0.4465332	0.017089844	0	0	0	0	0	0	0	0	0	0.93530273	0.064697266	0.029541016	0.009033203	0.009521484	-0.010498047	0	44330	0	0	0
783	40972	40972	Category A	0.37182617	-0.75585938	-0.35986328	-0.15307617	0.32177734	0.40771484	-21.98	0	11/3/2018	11	3	2018	6:27:42	23262	0.1	6	27	42	0	0.059326172	3.4853027	0.38647461	-0.76513672	-0.37304688	0.38208008	0.021728516	0	0	0	0	0	0	0	0	0	0.93481445	0.065185547	0.037353516	-0.014648438	0.009277344	0.013183594	0	44330	0	0	0
784	40973	40973	Category A	0.40795898	-0.75585938	-0.37182617	-0.15185547	0.31835938	0.41088867	-22.35	0	11/3/2018	11	3	2018	6:27:42	23262	0.2	6	27	42	0	0.059326172	3.4853027	0.38671875	-0.76513672	-0.37255859	0.42431641	0.022949219	0	0	0	0	0	0	0	0	0	0.93481445	0.065185547	0.03125	0.020996094	0.009277344	0.000732422	0	44330	0	0	0
785	40974	40974	Category A	0.39599609	-0.75585938	-0.38378906	-0.15551758	0.3269043	0.40698242	-22.23	0	11/3/2018	11	3	2018	6:27:42	23262	0.3	6	27	42	0	0.059326172	3.4853027	0.38671875	-0.76464844	-0.37255859	0.46264648	0.016601563	0	0	0	0	0	0	0	0	0	0.93432617	0.065673828	0.028808594	0.009033203	0.008789063	-0.010986328	0	44330	0	0	0
786	40975	40975	Category A	0.35986328	-0.74389648	-0.37182617	-0.16186523	0.32543945	0.40893555	-21.86	0	11/3/2018	11	3	2018	6:27:42	23262	0.4	6	27	42	0	0.059326172	3.4853027	0.38671875	-0.76464844	-0.37255859	0.46508789	0.033935547	0	0	0	0	0	0	0	0	0	0.93432617	0.065673828	0.048583984	-0.026855469	0.020751953	0.000732422	0	44330	0	0	0
787	40976	40976	Category A	0.37182617	-0.75585938	-0.37182617	-0.1574707	0.32324219	0.40893555	-21.74	0	11/3/2018	11	3	2018	6:27:42	23262	0.5	6	27	42	0	0.059326172	3.4853027	0.38647461	-0.7644043	-0.37207031	0.48217773	0.016845703	0	0	0	0	0	0	0	0	0	0.93383789	0.066162109	0.023681641	-0.014648438	0.008544922	0.000244141	0	44330	0	0	0
788	40977	40977	Category A	0.39599609	-0.77978516	-0.37182617	-0.15454102	0.32104492	0.41162109	-21.49	0	11/3/2018	11	3	2018	6:27:42	23262	0.6	6	27	42	0	0.059326172	3.4853027	0.38671875	-0.7644043	-0.37231445	0.47753906	0.017822266	0	0	0	0	0	0	0	0	0	0.93408203	0.065917969	0.025146484	0.009033203	-0.015136719	0.000488281	0	44330	0	0	0
789	40978	40978	Category A	0.38378906	-0.75585938	-0.37182617	-0.16259766	0.32470703	0.41162109	-21.74	0	11/3/2018	11	3	2018	6:27:42	23262	0.7	6	27	42	0	0.059326172	3.4853027	0.38671875	-0.7644043	-0.37207031	0.63745117	0.009033203	0	0	0	0	0	0	0	0	0	0.93408203	0.065917969	0.011962891	-0.002929688	0.008544922	0.000244141	0	44330	0	0	0
790	40979	40979	Category A	0.39599609	-0.75585938	-0.37182617	-0.15405273	0.32348633	0.40893555	-21.62	0	11/3/2018	11	3	2018	6:27:42	23262	0.8	6	27	42	0	0.059326172	3.4853027	0.38671875	-0.7644043	-0.37207031	0.69628906	0.012451172	0	0	0	0	0	0	0	0	0	0.93408203	0.065917969	0.018066406	0.009033203	0.008544922	0.000244141	0	44330	0	0	0
791	40980	40980	Category A	0.39599609	-0.95996094	-0.41992188	-0.15649414	0.32519531	0.40478516	-21.13	0	11/3/2018	11	3	2018	6:27:42	23262	0.9	6	27	42	0	0.059326172	3.4853027	0.38696289	-0.76416016	-0.37207031	0.65478516	0.20141602	0	0	0	0	0	0	0	0	0	0.93383789	0.066162109	0.25219727	0.008789063	-0.19555664	-0.047607422	0	44330	0	0	0
792	40981	40981	Category A	0.38378906	-0.77978516	-0.39599609	-0.15649414	0.32055664	0.40991211	-21	0	11/3/2018	11	3	2018	6:27:43	23263	0	6	27	43	0	0.059326172	3.4853027	0.38696289	-0.7644043	-0.37182617	0.46655273	0.028564453	0	0	0	0	0	0	0	0	0	0.93408203	0.065917969	0.042480469	-0.003173828	-0.015136719	-0.023925781	0	44330	0	0	0
793	40982	40982	Category A	0.39599609	-0.76782227	-0.37182617	-0.15283203	0.32104492	0.40576172	-20.76	0	11/3/2018	11	3	2018	6:27:43	23263	0.09	6	27	43	0	0.059326172	3.4853027	0.38720703	-0.76464844	-0.37182617	0.30566406	0.009033203	0	0	0	0	0	0	0	0	0	0.93457031	0.065429688	0.01171875	0.008544922	-0.002929688	0	0	44330	0	0	0
794	40983	40983	Category A	0.38378906	-0.74389648	-0.35986328	-0.15649414	0.32299805	0.40698242	-21.25	0	11/3/2018	11	3	2018	6:27:43	23263	0.181	6	27	43	0	0.059326172	3.4853027	0.38696289	-0.76513672	-0.37182617	0.19091797	0.024658203	0	0	0	0	0	0	0	0	0	0.93457031	0.065429688	0.036621094	-0.003173828	0.021240234	0.011962891	0	44330	0	0	0
795	40984	40984	Category A	0.38378906	-0.76782227	-0.37182617	-0.15380859	0.32202148	0.40771484	-21.74	0	11/3/2018	11	3	2018	6:27:43	23263	0.272	6	27	43	0	0.059326172	3.4853027	0.38671875	-0.76513672	-0.37207031	0.007324219	0.00390625	0	0	0	0	0	0	0	0	0	0.93481445	0.065185547	0.005859375	-0.002929688	-0.002441406	0.000244141	0	44330	0	0	0
796	40985	40985	Category A	0.38378906	-0.76782227	-0.37182617	-0.15625	0.32470703	0.41088867	-21.49	0	11/3/2018	11	3	2018	6:27:43	23263	0.363	6	27	43	0	0.059326172	3.4853027	0.38647461	-0.765625	-0.37158203	0.22631836	0.003417969	0	0	0	0	0	0	0	0	0	0.93481445	0.065185547	0.004882813	-0.002685547	-0.001953125	0	0	44330	0	0	0
797	40986	40986	Category A	0.37182617	-0.75585938	-0.37182617	-0.16162109	0.32470703	0.40893555	-21.62	0	11/3/2018	11	3	2018	6:27:43	23263	0.454	6	27	43	0	0.059326172	3.4853027	0.38647461	-0.76586914	-0.37133789	0.29858398	0.017822266	0	0	0	0	0	0	0	0	0	0.93481445	0.065185547	0.025146484	-0.014648438	0.010009766	-0.000244141	0	44330	0	0	0
798	40987	40987	Category A	0.39599609	-0.74389648	-0.38378906	-0.15991211	0.32666016	0.40673828	-21.25	0	11/3/2018	11	3	2018	6:27:43	23263	0.545	6	27	43	0	0.059326172	3.4853027	0.38647461	-0.76611328	-0.37133789	0.24951172	0.027099609	0	0	0	0	0	0	0	0	0	0.93505859	0.064941406	0.044189453	0.009277344	0.022216797	-0.012207031	0	44330	0	0	0
799	40988	40988	Category A	0.40795898	-0.77978516	-0.37182617	-0.15356445	0.32226563	0.40991211	-21.13	0	11/3/2018	11	3	2018	6:27:43	23263	0.636	6	27	43	0	0.059326172	3.4853027	0.38647461	-0.76586914	-0.37133789	0.38842773	0.025390625	0	0	0	0	0	0	0	0	0	0.93481445	0.065185547	0.035400391	0.021240234	-0.013671875	-0.000244141	0	44330	0	0	0
800	40989	40989	Category A	0.39599609	-0.76782227	-0.37182617	-0.15649414	0.32299805	0.40185547	-21.62	0	11/3/2018	11	3	2018	6:27:43	23263	0.727	6	27	43	0	0.059326172	3.4853027	0.38623047	-0.76586914	-0.37133789	0.52905273	0.009521484	0	0	0	0	0	0	0	0	0	0.93481445	0.065185547	0.01171875	0.009521484	-0.001708984	-0.000244141	0	44330	0	0	0
801	40990	40990	Category A	0.37182617	-0.76782227	-0.35986328	-0.15893555	0.32373047	0.40576172	-21.37	0	11/3/2018	11	3	2018	6:27:43	23263	0.818	6	27	43	0	0.059326172	3.4853027	0.38623047	-0.76538086	-0.37207031	0.51342773	0.019042969	0	0	0	0	0	0	0	0	0	0.93457031	0.065429688	0.029052734	-0.014404297	-0.002197266	0.012207031	0	44330	0	0	0
802	40991	40991	Category A	0.39599609	-0.76782227	-0.38378906	-0.15380859	0.32104492	0.41088867	-21.49	0	11/3/2018	11	3	2018	6:27:43	23263	0.909	6	27	43	0	0.059326172	3.4853027	0.38647461	-0.76489258	-0.37255859	0.28198242	0.014648438	0	0	0	0	0	0	0	0	0	0.93457031	0.065429688	0.023193359	0.009277344	-0.002685547	-0.010986328	0	44330	0	0	0
803	40992	40992	Category A	0.39599609	-0.76782227	-0.34790039	-0.15649414	0.32470703	0.40380859	-21.37	0	11/3/2018	11	3	2018	6:27:44	23264	0	6	27	44	0	0.059326172	3.4853027	0.38623047	-0.76464844	-0.37255859	0.11694336	0.026611328	0	0	0	0	0	0	0	0	0	0.93408203	0.065917969	0.037353516	0.009521484	-0.002929688	0.024658203	0	44330	0	0	0
804	40993	40993	Category A	0.38378906	-0.76782227	-0.34790039	-0.16723633	0.32373047	0.4074707	-21	0	11/3/2018	11	3	2018	6:27:44	23264	0.111	6	27	44	0	0.059326172	3.4853027	0.38598633	-0.7644043	-0.37207031	0.018066406	0.024658203	0	0	0	0	0	0	0	0	0	0.93383789	0.066162109	0.029785156	-0.002197266	-0.003173828	0.024169922	0	44330	0	0	0
805	40994	40994	Category A	0.37182617	-0.76782227	-0.34790039	-0.1574707	0.32299805	0.4074707	-21.13	0	11/3/2018	11	3	2018	6:27:44	23264	0.222	6	27	44	0	0.059326172	3.4853027	0.38647461	-0.7644043	-0.37182617	0.22949219	0.028320313	0	0	0	0	0	0	0	0	0	0.93383789	0.066162109	0.042236328	-0.014648438	-0.003173828	0.023925781	0	44330	0	0	0
806	40995	40995	Category A	0.38378906	-0.75585938	-0.35986328	-0.15673828	0.3203125	0.40551758	-21.37	0	11/3/2018	11	3	2018	6:27:44	23264	0.333	6	27	44	0	0.059326172	3.4853027	0.38623047	-0.76464844	-0.37255859	0.52880859	0.015625	0	0	0	0	0	0	0	0	0	0.93408203	0.065917969	0.023925781	-0.002441406	0.008789063	0.012695313	0	44330	0	0	0
807	40996	40996	Category A	0.39599609	-0.75585938	-0.35986328	-0.15209961	0.32446289	0.40893555	-21.74	0	11/3/2018	11	3	2018	6:27:44	23264	0.444	6	27	44	0	0.059326172	3.4853027	0.38623047	-0.76489258	-0.37304688	0.66186523	0.018554688	0	0	0	0	0	0	0	0	0	0.93457031	0.065429688	0.031982422	0.009521484	0.009033203	0.013183594	0	44330	0	0	0
808	40997	40997	Category A	0.37182617	-0.76782227	-0.35986328	-0.15527344	0.32397461	0.41088867	-21.86	0	11/3/2018	11	3	2018	6:27:44	23264	0.555	6	27	44	0	0.059082031	3.5416992	0.38623047	-0.76538086	-0.37304688	0.78198242	0.019775391	0	0	0	0	0	0	0	0	0	0.93505859	0.064941406	0.030029297	-0.014404297	-0.002197266	0.013183594	0	44330	0	0	0
809	40998	40998	Category A	0.39599609	-0.76782227	-0.37182617	-0.15649414	0.32299805	0.40771484	-21.62	0	11/3/2018	11	3	2018	6:27:44	23264	0.666	6	27	44	0	0.059082031	3.5416992	0.38696289	-0.76538086	-0.37304688	1.015625	0.009033203	0	0	0	0	0	0	0	0	0	0.93530273	0.064697266	0.012207031	0.008789063	-0.002197266	0.001220703	0	44330	0	0	0
810	40999	40999	Category A	0.39599609	-0.77978516	-0.34790039	-0.15576172	0.32299805	0.40991211	-21.25	0	11/3/2018	11	3	2018	6:27:44	23264	0.777	6	27	44	0	0.059082031	3.5416992	0.38720703	-0.76538086	-0.37280273	1.090332	0.029785156	0	0	0	0	0	0	0	0	0	0.93554688	0.064453125	0.047607422	0.008544922	-0.014160156	0.024902344	0	44330	0	0	0
811	41000	41000	Category A	0.38378906	-0.74389648	-0.35986328	-0.14770508	0.32299805	0.40600586	-20.88	0	11/3/2018	11	3	2018	6:27:44	23264	0.888	6	27	44	0	0.059082031	3.5416992	0.38745117	-0.76513672	-0.37255859	0.93920898	0.025146484	0	0	0	0	0	0	0	0	0	0.93530273	0.064697266	0.038085938	-0.003662109	0.021240234	0.012695313	0	44330	0	0	0
812	41001	41001	Category A	0.38378906	-0.75585938	-0.39599609	-0.15112305	0.32202148	0.41088867	-21	0	11/3/2018	11	3	2018	6:27:45	23265	0	6	27	45	0	0.059082031	3.5416992	0.38769531	-0.76513672	-0.37255859	0.71069336	0.025390625	0	0	0	0	0	0	0	0	0	0.93505859	0.064941406	0.036621094	-0.00390625	0.009277344	-0.023193359	0	44330	0	0	0
813	41002	41002	Category A	0.38378906	-0.76782227	-0.39599609	-0.1550293	0.32446289	0.40893555	-21.13	0	11/3/2018	11	3	2018	6:27:45	23265	0.1	6	27	45	0	0.059082031	3.5416992	0.38793945	-0.76513672	-0.37255859	0.56274414	0.023925781	0	0	0	0	0	0	0	0	0	0.93530273	0.064697266	0.030273438	-0.004150391	-0.002441406	-0.023193359	0	44330	0	0	0
814	41003	41003	Category A	0.39599609	-0.74389648	-0.37182617	-0.15136719	0.32080078	0.40893555	-21	0	11/3/2018	11	3	2018	6:27:45	23265	0.2	6	27	45	0	0.059082031	3.5416992	0.38793945	-0.76538086	-0.37304688	0.34985352	0.022949219	0	0	0	0	0	0	0	0	0	0.93579102	0.064208984	0.030517578	0.0078125	0.021484375	0.001220703	0	44330	0	0	0
815	41004	41004	Category A	0.38378906	-0.77978516	-0.38378906	-0.15039063	0.32470703	0.40917969	-21.25	0	11/3/2018	11	3	2018	6:27:45	23265	0.3	6	27	45	0	0.059082031	3.5416992	0.38818359	-0.76513672	-0.37304688	0.1394043	0.018310547	0	0	0	0	0	0	0	0	0	0.93579102	0.064208984	0.029541016	-0.004394531	-0.014404297	-0.010498047	0	44330	0	0	0
816	41005	41005	Category A	0.39599609	-0.79199219	-0.38378906	-0.15478516	0.32324219	0.40991211	-21	0	11/3/2018	11	3	2018	6:27:45	23265	0.4	6	27	45	0	0.059082031	3.5416992	0.38842773	-0.76513672	-0.37329102	0.002929688	0.029541016	0	0	0	0	0	0	0	0	0	0.93603516	0.063964844	0.044189453	0.007324219	-0.026611328	-0.010253906	0	44330	0	0	0
817	41006	41006	Category A	0.39599609	-0.81591797	-0.35986328	-0.15844727	0.32666016	0.40991211	-20.76	0	11/3/2018	11	3	2018	6:27:45	23265	0.5	6	27	45	0	0.059082031	3.5416992	0.38818359	-0.765625	-0.37329102	0.1472168	0.052490234	0	0	0	0	0	0	0	0	0	0.9362793	0.063720703	0.071289063	0.007568359	-0.050048828	0.013427734	0	44330	0	0	0
818	41007	41007	Category A	0.38378906	-0.77978516	-0.38378906	-0.15136719	0.3203125	0.40576172	-20.88	0	11/3/2018	11	3	2018	6:27:45	23265	0.6	6	27	45	0	0.059082031	3.5416992	0.38793945	-0.76538086	-0.3737793	0.49145508	0.017578125	0	0	0	0	0	0	0	0	0	0.9362793	0.063720703	0.028076172	-0.004150391	-0.014160156	-0.009765625	0	44330	0	0	0
819	41008	41008	Category A	0.39599609	-0.74389648	-0.40795898	-0.15820313	0.32543945	0.40966797	-21.13	0	11/3/2018	11	3	2018	6:27:45	23265	0.7	6	27	45	0	0.059082031	3.5416992	0.38818359	-0.76538086	-0.37329102	0.84570313	0.041259766	0	0	0	0	0	0	0	0	0	0.93603516	0.063964844	0.063476563	0.007568359	0.021484375	-0.034423828	0	44330	0	0	0
820	41009	41009	Category A	0.37182617	-0.76782227	-0.39599609	-0.15307617	0.32714844	0.40795898	-21.5	0	11/3/2018	11	3	2018	6:27:45	23265	0.8	6	27	45	0	0.059082031	3.5416992	0.38818359	-0.76513672	-0.37304688	0.95678711	0.028076172	0	0	0	0	0	0	0	0	0	0.93579102	0.064208984	0.041503906	-0.016357422	-0.002441406	-0.022705078	0	44330	0	0	0
821	41010	41010	Category A	0.37182617	-0.74389648	-0.37182617	-0.15844727	0.32470703	0.40380859	-22.11	0	11/3/2018	11	3	2018	6:27:45	23265	0.9	6	27	45	0	0.059082031	3.5416992	0.38793945	-0.76538086	-0.37280273	0.95898438	0.027099609	0	0	0	0	0	0	0	0	0	0.93579102	0.064208984	0.038818359	-0.016113281	0.021484375	0.000976563	0	44330	0	0	0
822	41011	41011	Category A	0.37182617	-0.74389648	-0.34790039	-0.1574707	0.32202148	0.40991211	-22.35	0	11/3/2018	11	3	2018	6:27:46	23266	0	6	27	46	0	0.059082031	3.5416992	0.38818359	-0.765625	-0.37255859	1.052002	0.036865234	0	0	0	0	0	0	0	0	0	0.93603516	0.063964844	0.063232422	-0.016357422	0.021728516	0.024658203	0	44330	0	0	0
823	41012	41012	Category A	0.39599609	-0.74389648	-0.35986328	-0.15136719	0.32275391	0.40917969	-21.86	0	11/3/2018	11	3	2018	6:27:46	23266	0.1	6	27	46	0	0.059082031	3.5416992	0.38818359	-0.765625	-0.37255859	1.0205078	0.026367188	0	0	0	0	0	0	0	0	0	0.93603516	0.063964844	0.042236328	0.007568359	0.021728516	0.012695313	0	44330	0	0	0
824	41013	41013	Category A	0.39599609	-0.74389648	-0.37182617	-0.15649414	0.32519531	0.40405273	-21.86	0	11/3/2018	11	3	2018	6:27:46	23266	0.2	6	27	46	0	0.059082031	3.5416992	0.38842773	-0.76586914	-0.37280273	0.75170898	0.023193359	0	0	0	0	0	0	0	0	0	0.9362793	0.063720703	0.030517578	0.007324219	0.021972656	0.000976563	0	44330	0	0	0
825	41014	41014	Category A	0.38378906	-0.75585938	-0.37182617	-0.15893555	0.32226563	0.41064453	-22.11	0	11/3/2018	11	3	2018	6:27:46	23266	0.3	6	27	46	0	0.059082031	3.5416992	0.38842773	-0.76586914	-0.37255859	0.5625	0.011230469	0	0	0	0	0	0	0	0	0	0.9362793	0.063720703	0.015625	-0.004638672	0.010009766	0.000732422	0	44330	0	0	0
826	41015	41015	Category A	0.39599609	-0.73193359	-0.35986328	-0.15917969	0.32641602	0.40771484	-22.11	0	11/3/2018	11	3	2018	6:27:46	23266	0.4	6	27	46	0	0.059082031	3.5416992	0.38818359	-0.76611328	-0.37231445	0.49658203	0.037109375	0	0	0	0	0	0	0	0	0	0.9362793	0.063720703	0.054443359	0.007568359	0.034179688	0.012451172	0	44330	0	0	0
827	41016	41016	Category A	0.40795898	-0.76782227	-0.37182617	-0.15649414	0.32373047	0.40991211	-22.11	0	11/3/2018	11	3	2018	6:27:46	23266	0.5	6	27	46	0	0.059082031	3.5416992	0.38842773	-0.76635742	-0.37182617	0.40307617	0.019287109	0	0	0	0	0	0	0	0	0	0.9362793	0.063720703	0.020996094	0.019287109	-0.001464844	0	0	44330	0	0	0
828	41017	41017	Category A	0.39599609	-0.76782227	-0.3359375	-0.15893555	0.32666016	0.40991211	-22.11	0	11/3/2018	11	3	2018	6:27:46	23266	0.6	6	27	46	0	0.059082031	3.5416992	0.38891602	-0.76611328	-0.37182617	0.16430664	0.036621094	0	0	0	0	0	0	0	0	0	0.9362793	0.063720703	0.044677734	0.006835938	-0.001464844	0.035888672	0	44330	0	0	0
829	41018	41018	Category A	0.38378906	-0.76782227	-0.35986328	-0.16088867	0.32666016	0.40966797	-21.49	0	11/3/2018	11	3	2018	6:27:46	23266	0.7	6	27	46	0	0.059082031	3.5416992	0.38867188	-0.76586914	-0.37182617	0.024169922	0.012939453	0	0	0	0	0	0	0	0	0	0.93603516	0.063964844	0.018798828	-0.004882813	-0.001708984	0.011962891	0	44330	0	0	0
830	41019	41019	Category A	0.39599609	-0.75585938	-0.37182617	-0.1574707	0.32543945	0.40576172	-21.25	0	11/3/2018	11	3	2018	6:27:46	23266	0.8	6	27	46	0	0.059082031	3.5416992	0.38818359	-0.76635742	-0.37158203	0.10375977	0.012939453	0	0	0	0	0	0	0	0	0	0.93603516	0.063964844	0.018066406	0.007568359	0.010498047	0	0	44330	0	0	0
831	41020	41020	Category A	0.38378906	-0.76782227	-0.37182617	-0.16088867	0.32470703	0.40991211	-21.25	0	11/3/2018	11	3	2018	6:27:46	23266	0.9	6	27	46	0	0.059082031	3.5416992	0.38818359	-0.76660156	-0.37158203	0.15869141	0.004394531	0	0	0	0	0	0	0	0	0	0.9362793	0.063720703	0.005615234	-0.004394531	-0.000976563	0	0	44330	0	0	0
832	41021	41021	Category A	0.39599609	-0.76782227	-0.38378906	-0.1574707	0.32373047	0.41088867	-21.13	0	11/3/2018	11	3	2018	6:27:47	23267	0	6	27	47	0	0.059082031	3.5416992	0.38793945	-0.76391602	-0.37084961	0.14355469	0.015380859	0	0	0	0	0	0	0	0	0	0.93383789	0.066162109	0.024414063	0.0078125	-0.003662109	-0.012695313	0	44330	0	0	0
833	41022	41022	Category A	0.37182617	-0.76782227	-0.37182617	-0.16088867	0.32202148	0.40869141	-21.49	0	11/3/2018	11	3	2018	6:27:47	23267	0.1	6	27	47	0	0.059082031	3.5416992	0.38818359	-0.76391602	-0.37060547	0.071044922	0.016845703	0	0	0	0	0	0	0	0	0	0.93383789	0.066162109	0.021240234	-0.016357422	-0.003662109	-0.000976563	0	44330	0	0	0
834	41023	41023	Category A	0.39599609	-0.79199219	-0.39599609	-0.15991211	0.32666016	0.40771484	-21.49	0	11/3/2018	11	3	2018	6:27:47	23267	0.2	6	27	47	0	0.059082031	3.5416992	0.38793945	-0.76391602	-0.37060547	0.080810547	0.038330078	0	0	0	0	0	0	0	0	0	0.93359375	0.06640625	0.060791016	0.0078125	-0.027832031	-0.025146484	0	44330	0	0	0
835	41024	41024	Category A	0.37182617	-0.76782227	-0.34790039	-0.15893555	0.32348633	0.41064453	-21.25	0	11/3/2018	11	3	2018	6:27:47	23267	0.3	6	27	47	0	0.059082031	3.5416992	0.38793945	-0.76391602	-0.37133789	0.077148438	0.028808594	0	0	0	0	0	0	0	0	0	0.93383789	0.066162109	0.043457031	-0.016113281	-0.003662109	0.0234375	0	44330	0	0	0
836	41025	41025	Category A	0.38378906	-0.76782227	-0.35986328	-0.15991211	0.32275391	0.40893555	-21	0	11/3/2018	11	3	2018	6:27:47	23267	0.4	6	27	47	0	0.059082031	3.5416992	0.38793945	-0.7644043	-0.37133789	0.092041016	0.012695313	0	0	0	0	0	0	0	0	0	0.93408203	0.065917969	0.019042969	-0.004150391	-0.003173828	0.011474609	0	44330	0	0	0
837	41026	41026	Category A	0.38378906	-0.76782227	-0.38378906	-0.15039063	0.32104492	0.40771484	-20.39	0	11/3/2018	11	3	2018	6:27:47	23267	0.5	6	27	47	0	0.059082031	3.5416992	0.38793945	-0.7644043	-0.37109375	0.23657227	0.013427734	0	0	0	0	0	0	0	0	0	0.93432617	0.065673828	0.020019531	-0.004150391	-0.003173828	-0.012451172	0	44330	0	0	0
838	41027	41027	Category A	0.38378906	-0.73193359	-0.39599609	-0.15185547	0.32299805	0.40893555	-20.39	0	11/3/2018	11	3	2018	6:27:47	23267	0.6	6	27	47	0	0.059082031	3.5416992	0.38818359	-0.76464844	-0.37109375	0.3762207	0.041503906	0	0	0	0	0	0	0	0	0	0.93457031	0.065429688	0.062255859	-0.004394531	0.032714844	-0.024658203	0	44330	0	0	0
839	41028	41028	Category A	0.38378906	-0.73193359	-0.38378906	-0.15893555	0.32275391	0.41088867	-20.76	0	11/3/2018	11	3	2018	6:27:47	23267	0.7	6	27	47	0	0.059082031	3.5416992	0.38842773	-0.76464844	-0.37011719	0.51342773	0.035644531	0	0	0	0	0	0	0	0	0	0.93432617	0.065673828	0.051025391	-0.004638672	0.032714844	-0.013427734	0	44330	0	0	0
840	41029	41029	Category A	0.38378906	-0.74389648	-0.41992188	-0.15893555	0.32275391	0.40991211	-21	0	11/3/2018	11	3	2018	6:27:47	23267	0.8	6	27	47	0	0.059082031	3.5416992	0.38818359	-0.7644043	-0.36987305	0.58227539	0.053955078	0	0	0	0	0	0	0	0	0	0.93383789	0.066162109	0.074951172	-0.004394531	0.020507813	-0.049804688	0	44330	0	0	0
841	41030	41030	Category A	0.40795898	-0.75585938	-0.37182617	-0.15649414	0.32202148	0.40380859	-21.74	0	11/3/2018	11	3	2018	6:27:47	23267	0.9	6	27	47	0	0.059082031	3.5416992	0.38842773	-0.7644043	-0.36987305	0.48364258	0.021240234	0	0	0	0	0	0	0	0	0	0.93383789	0.066162109	0.030029297	0.019287109	0.008544922	-0.001708984	0	44330	0	0	0
842	41031	41031	Category A	0.35986328	-0.75585938	-0.37182617	-0.15893555	0.32543945	0.40600586	-21.74	0	11/3/2018	11	3	2018	6:27:48	23268	0	6	27	48	0	0.059082031	3.5416992	0.38842773	-0.7644043	-0.36962891	0.018310547	0.030029297	0	0	0	0	0	0	0	0	0	0.93383789	0.066162109	0.039306641	-0.028564453	0.008544922	-0.001953125	0	44330	0	0	0
843	41032	41032	Category A	0.37182617	-0.75585938	-0.3359375	-0.15649414	0.32055664	0.40893555	-21.62	0	11/3/2018	11	3	2018	6:27:48	23268	0.1	6	27	48	0	0.059082031	3.5416992	0.38818359	-0.7644043	-0.36914063	0.27514648	0.038085938	0	0	0	0	0	0	0	0	0	0.93334961	0.066650391	0.058105469	-0.016357422	0.008544922	0.033203125	0	44330	0	0	0
844	41033	41033	Category A	0.40795898	-0.75585938	-0.34790039	-0.15625	0.32470703	0.41088867	-21.37	0	11/3/2018	11	3	2018	6:27:48	23268	0.2	6	27	48	0	0.059082031	3.5416992	0.38818359	-0.76416016	-0.36938477	0.29614258	0.030273438	0	0	0	0	0	0	0	0	0	0.93334961	0.066650391	0.049560547	0.01953125	0.008300781	0.021484375	0	44330	0	0	0
845	41034	41034	Category A	0.38378906	-0.77978516	-0.38378906	-0.15722656	0.32446289	0.40893555	-21.37	0	11/3/2018	11	3	2018	6:27:48	23268	0.3	6	27	48	0	0.059082031	3.5416992	0.38818359	-0.7644043	-0.36987305	0.33374023	0.020996094	0	0	0	0	0	0	0	0	0	0.93359375	0.06640625	0.033447266	-0.004394531	-0.015136719	-0.013671875	0	44330	0	0	0
846	41035	41035	Category A	0.38378906	-0.80395508	-0.38378906	-0.15844727	0.32104492	0.40771484	-21.49	0	11/3/2018	11	3	2018	6:27:48	23268	0.4	6	27	48	0	0.058837891	3.5304199	0.38818359	-0.76391602	-0.37011719	0.39794922	0.042236328	0	0	0	0	0	0	0	0	0	0.93359375	0.06640625	0.057861328	-0.004394531	-0.039794922	-0.013427734	0	44330	0	0	0
847	41036	41036	Category A	0.39599609	-0.79199219	-0.35986328	-0.15917969	0.32202148	0.40649414	-21.49	0	11/3/2018	11	3	2018	6:27:48	23268	0.5	6	27	48	0	0.058837891	3.5304199	0.38818359	-0.76391602	-0.36987305	0.40429688	0.030761719	0	0	0	0	0	0	0	0	0	0.93334961	0.066650391	0.045898438	0.007568359	-0.027832031	0.010009766	0	44330	0	0	0
848	41037	41037	Category A	0.40795898	-0.75585938	-0.38378906	-0.15185547	0.32470703	0.41186523	-21.49	0	11/3/2018	11	3	2018	6:27:48	23268	0.6	6	27	48	0	0.058837891	3.5304199	0.38793945	-0.76416016	-0.37011719	0.40698242	0.025390625	0	0	0	0	0	0	0	0	0	0.93359375	0.06640625	0.041748047	0.019775391	0.008300781	-0.013427734	0	44330	0	0	0
849	41038	41038	Category A	0.38378906	-0.75585938	-0.35986328	-0.15844727	0.32470703	0.40991211	-21.25	0	11/3/2018	11	3	2018	6:27:48	23268	0.7	6	27	48	0	0.058837891	3.5304199	0.38818359	-0.7644043	-0.36987305	0.54077148	0.013916016	0	0	0	0	0	0	0	0	0	0.93383789	0.066162109	0.023193359	-0.004394531	0.008544922	0.010009766	0	44330	0	0	0
850	41039	41039	Category A	0.39599609	-0.74389648	-0.35986328	-0.15917969	0.3269043	0.40576172	-21.25	0	11/3/2018	11	3	2018	6:27:48	23268	0.8	6	27	48	0	0.058837891	3.5304199	0.38818359	-0.76464844	-0.36987305	0.70507813	0.024414063	0	0	0	0	0	0	0	0	0	0.93408203	0.065917969	0.038818359	0.007568359	0.020751953	0.010009766	0	44330	0	0	0
851	41040	41040	Category A	0.39599609	-0.75585938	-0.35986328	-0.15576172	0.32543945	0.39990234	-21.13	0	11/3/2018	11	3	2018	6:27:48	23268	0.9	6	27	48	0	0.058837891	3.5304199	0.38769531	-0.76464844	-0.36987305	0.61962891	0.015625	0	0	0	0	0	0	0	0	0	0.93383789	0.066162109	0.026855469	0.008056641	0.008789063	0.010009766	0	44330	0	0	0
852	41041	41041	Category A	0.41992188	-0.74389648	-0.38378906	-0.16015625	0.32446289	0.40991211	-21.37	0	11/3/2018	11	3	2018	6:27:49	23269	0	6	27	49	0	0.058837891	3.5304199	0.38793945	-0.76513672	-0.36987305	0.19897461	0.040527344	0	0	0	0	0	0	0	0	0	0.93408203	0.065917969	0.066894531	0.031738281	0.021240234	-0.013671875	0	44330	0	0	0
853	41042	41042	Category A	0.39599609	-0.75585938	-0.38378906	-0.15673828	0.3203125	0.40771484	-21.13	0	11/3/2018	11	3	2018	6:27:49	23269	0.1	6	27	49	0	0.058837891	3.5304199	0.38793945	-0.76538086	-0.36962891	0.077636719	0.018554688	0	0	0	0	0	0	0	0	0	0.93432617	0.065673828	0.031494141	0.0078125	0.009521484	-0.013916016	0	44330	0	0	0
854	41043	41043	Category A	0.39599609	-0.76782227	-0.38378906	-0.15209961	0.32446289	0.40673828	-21	0	11/3/2018	11	3	2018	6:27:49	23269	0.2	6	27	49	0	0.058837891	3.5304199	0.38769531	-0.76513672	-0.36938477	0.29980469	0.016357422	0	0	0	0	0	0	0	0	0	0.93408203	0.065917969	0.024902344	0.008056641	-0.002441406	-0.014160156	0	44330	0	0	0
855	41044	41044	Category A	0.38378906	-0.76782227	-0.37182617	-0.15551758	0.3203125	0.40991211	-21.37	0	11/3/2018	11	3	2018	6:27:49	23269	0.3	6	27	49	0	0.058837891	3.5304199	0.38720703	-0.76538086	-0.36914063	0.58813477	0.004882813	0	0	0	0	0	0	0	0	0	0.93383789	0.066162109	0.008300781	-0.003417969	-0.002197266	-0.002441406	0	44330	0	0	0
856	41045	41045	Category A	0.38378906	-0.80395508	-0.38378906	-0.15454102	0.32104492	0.40991211	-21.25	0	11/3/2018	11	3	2018	6:27:49	23269	0.4	6	27	49	0	0.058837891	3.5304199	0.38720703	-0.76513672	-0.36865234	0.61669922	0.041503906	0	0	0	0	0	0	0	0	0	0.93359375	0.06640625	0.056884766	-0.003417969	-0.038574219	-0.014892578	0	44330	0	0	0
857	41046	41046	Category A	0.37182617	-0.79199219	-0.40795898	-0.15307617	0.32641602	0.41088867	-21.37	0	11/3/2018	11	3	2018	6:27:49	23269	0.5	6	27	49	0	0.058837891	3.5304199	0.38720703	-0.76513672	-0.36865234	0.44165039	0.049804688	0	0	0	0	0	0	0	0	0	0.93334961	0.066650391	0.081298828	-0.015380859	-0.026611328	-0.0390625	0	44330	0	0	0
858	41047	41047	Category A	0.40795898	-0.77978516	-0.35986328	-0.16357422	0.32373047	0.40869141	-21.49	0	11/3/2018	11	3	2018	6:27:49	23269	0.6	6	27	49	0	0.058837891	3.5304199	0.38720703	-0.7644043	-0.36865234	0.21289063	0.027099609	0	0	0	0	0	0	0	0	0	0.93286133	0.067138672	0.044677734	0.020507813	-0.015136719	0.008789063	0	44330	0	0	0
859	41048	41048	Category A	0.38378906	-0.75585938	-0.37182617	-0.1652832	0.32470703	0.4074707	-21.49	0	11/3/2018	11	3	2018	6:27:49	23269	0.7	6	27	49	0	0.058837891	3.5304199	0.38745117	-0.7644043	-0.3684082	0.1472168	0.009765625	0	0	0	0	0	0	0	0	0	0.93286133	0.067138672	0.015625	-0.003662109	0.008544922	-0.003173828	0	44330	0	0	0
860	41049	41049	Category A	0.37182617	-0.77978516	-0.37182617	-0.15820313	0.32543945	0.40771484	-21.62	0	11/3/2018	11	3	2018	6:27:49	23269	0.8	6	27	49	0	0.058837891	3.5304199	0.38745117	-0.76464844	-0.36791992	0.2668457	0.021972656	0	0	0	0	0	0	0	0	0	0.93286133	0.067138672	0.034423828	-0.015625	-0.014892578	-0.003662109	0	44330	0	0	0
861	41050	41050	Category A	0.40795898	-0.76782227	-0.37182617	-0.15820313	0.32543945	0.40673828	-21.62	0	11/3/2018	11	3	2018	6:27:49	23269	0.9	6	27	49	0	0.058837891	3.5304199	0.38745117	-0.7644043	-0.36743164	0.24169922	0.020996094	0	0	0	0	0	0	0	0	0	0.93237305	0.067626953	0.027832031	0.020263672	-0.003173828	-0.004150391	0	44330	0	0	0
862	41051	41051	Category A	0.39599609	-0.75585938	-0.38378906	-0.15014648	0.32177734	0.40991211	-21.49	0	11/3/2018	11	3	2018	6:27:50	23270	0	6	27	50	0	0.058837891	3.5304199	0.38745117	-0.7644043	-0.36669922	0.096923828	0.020507813	0	0	0	0	0	0	0	0	0	0.93212891	0.067871094	0.033935547	0.008300781	0.008544922	-0.016845703	0	44330	0	0	0
863	41052	41052	Category A	0.38378906	-0.76782227	-0.37182617	-0.15917969	0.3269043	0.40698242	-21.49	0	11/3/2018	11	3	2018	6:27:50	23270	0.1	6	27	50	0	0.058837891	3.5304199	0.38745117	-0.7644043	-0.3671875	0.027587891	0.006591797	0	0	0	0	0	0	0	0	0	0.93237305	0.067626953	0.011474609	-0.003662109	-0.003173828	-0.004394531	0	44330	0	0	0
864	41053	41053	Category A	0.40795898	-0.76782227	-0.34790039	-0.15869141	0.32299805	0.41162109	-21.62	0	11/3/2018	11	3	2018	6:27:50	23270	0.2	6	27	50	0	0.058837891	3.5304199	0.38745117	-0.7644043	-0.36694336	0.14013672	0.028076172	0	0	0	0	0	0	0	0	0	0.93237305	0.067626953	0.042724609	0.020263672	-0.003173828	0.019042969	0	44330	0	0	0
865	41054	41054	Category A	0.38378906	-0.76782227	-0.37182617	-0.15844727	0.32641602	0.40576172	-22.11	0	11/3/2018	11	3	2018	6:27:50	23270	0.3	6	27	50	0	0.058837891	3.5304199	0.38720703	-0.76464844	-0.36669922	0.43505859	0.006591797	0	0	0	0	0	0	0	0	0	0.93237305	0.067626953	0.011230469	-0.003417969	-0.002929688	-0.004882813	0	44330	0	0	0
866	41055	41055	Category A	0.37182617	-0.75585938	-0.3359375	-0.15722656	0.32446289	0.40673828	-22.23	0	11/3/2018	11	3	2018	6:27:50	23270	0.4	6	27	50	0	0.058837891	3.5304199	0.38720703	-0.76489258	-0.36669922	0.60498047	0.035644531	0	0	0	0	0	0	0	0	0	0.93261719	0.067382813	0.055419922	-0.015380859	0.009033203	0.030761719	0	44330	0	0	0
867	41056	41056	Category A	0.40795898	-0.74389648	-0.37182617	-0.15722656	0.32568359	0.40991211	-21.86	0	11/3/2018	11	3	2018	6:27:50	23270	0.5	6	27	50	0	0.058837891	3.5304199	0.38745117	-0.76513672	-0.3671875	0.70825195	0.029785156	0	0	0	0	0	0	0	0	0	0.93286133	0.067138672	0.046142578	0.020263672	0.021240234	-0.004394531	0	44330	0	0	0
868	41057	41057	Category A	0.38378906	-0.76782227	-0.35986328	-0.15551758	0.32202148	0.41088867	-21.74	0	11/3/2018	11	3	2018	6:27:50	23270	0.6	6	27	50	0	0.058837891	3.5304199	0.38720703	-0.76464844	-0.3671875	0.61865234	0.008544922	0	0	0	0	0	0	0	0	0	0.93237305	0.067626953	0.013916016	-0.003417969	-0.002929688	0.007324219	0	44330	0	0	0
869	41058	41058	Category A	0.34790039	-0.77978516	-0.35986328	-0.15136719	0.32641602	0.41015625	-21.25	0	11/3/2018	11	3	2018	6:27:50	23270	0.7	6	27	50	0	0.058837891	3.5304199	0.38720703	-0.76464844	-0.36743164	0.54907227	0.042724609	0	0	0	0	0	0	0	0	0	0.93261719	0.067382813	0.062255859	-0.039306641	-0.014892578	0.007568359	0	44330	0	0	0
870	41059	41059	Category A	0.38378906	-0.77978516	-0.37182617	-0.15283203	0.32104492	0.41088867	-21.37	0	11/3/2018	11	3	2018	6:27:50	23270	0.8	6	27	50	0	0.058837891	3.5304199	0.38769531	-0.7644043	-0.36767578	0.62329102	0.016113281	0	0	0	0	0	0	0	0	0	0.93261719	0.067382813	0.023193359	-0.00390625	-0.015136719	-0.00390625	0	44330	0	0	0
871	41060	41060	Category A	0.38378906	-0.75585938	-0.35986328	-0.16088867	0.32275391	0.40893555	-21.37	0	11/3/2018	11	3	2018	6:27:50	23270	0.9	6	27	50	0	0.058837891	3.5304199	0.38769531	-0.76489258	-0.36743164	0.62597656	0.012695313	0	0	0	0	0	0	0	0	0	0.93310547	0.066894531	0.020996094	-0.00390625	0.009033203	0.007568359	0	44330	0	0	0
872	41061	41061	Category A	0.40795898	-0.77978516	-0.37182617	-0.15649414	0.32104492	0.40893555	-21.49	0	11/3/2018	11	3	2018	6:27:51	23271	0	6	27	51	0	0.058837891	3.5304199	0.38769531	-0.76489258	-0.36743164	0.41821289	0.025146484	0	0	0	0	0	0	0	0	0	0.93310547	0.066894531	0.0390625	0.020019531	-0.014648438	-0.004150391	0	44330	0	0	0
873	41062	41062	Category A	0.37182617	-0.76782227	-0.38378906	-0.1652832	0.32568359	0.40649414	-21.86	0	11/3/2018	11	3	2018	6:27:51	23271	0.1	6	27	51	0	0.058837891	3.5304199	0.38745117	-0.76464844	-0.3671875	0.29370117	0.022949219	0	0	0	0	0	0	0	0	0	0.93261719	0.067382813	0.03515625	-0.015625	-0.002929688	-0.016357422	0	44330	0	0	0
874	41063	41063	Category A	0.38378906	-0.74389648	-0.40795898	-0.15551758	0.32446289	0.40893555	-21.74	0	11/3/2018	11	3	2018	6:27:51	23271	0.2	6	27	51	0	0.058837891	3.5304199	0.38793945	-0.76464844	-0.3671875	0.22802734	0.045654297	0	0	0	0	0	0	0	0	0	0.93286133	0.067138672	0.065673828	-0.004150391	0.020751953	-0.040527344	0	44330	0	0	0
875	41064	41064	Category A	0.38378906	-0.79199219	-0.37182617	-0.15917969	0.3203125	0.40869141	-21.86	0	11/3/2018	11	3	2018	6:27:51	23271	0.3	6	27	51	0	0.058837891	3.5304199	0.38769531	-0.76391602	-0.3671875	0.13696289	0.028320313	0	0	0	0	0	0	0	0	0	0.93212891	0.067871094	0.036376953	-0.00390625	-0.027832031	-0.004394531	0	44330	0	0	0
876	41065	41065	Category A	0.38378906	-0.77978516	-0.35986328	-0.15039063	0.32080078	0.41088867	-21.86	0	11/3/2018	11	3	2018	6:27:51	23271	0.4	6	27	51	0	0.058837891	3.5304199	0.38793945	-0.76416016	-0.36743164	0.053955078	0.017822266	0	0	0	0	0	0	0	0	0	0.93261719	0.067382813	0.027587891	-0.004150391	-0.015380859	0.007568359	0	44330	0	0	0
877	41066	41066	Category A	0.39599609	-0.77978516	-0.35986328	-0.15283203	0.3203125	0.41186523	-21.62	0	11/3/2018	11	3	2018	6:27:51	23271	0.5	6	27	51	0	0.058837891	3.5304199	0.38818359	-0.76391602	-0.36816406	0.002441406	0.019287109	0	0	0	0	0	0	0	0	0	0.93261719	0.067382813	0.031738281	0.007568359	-0.015625	0.008300781	0	44330	0	0	0
878	41067	41067	Category A	0.40795898	-0.74389648	-0.32397461	-0.15722656	0.32666016	0.40576172	-21.62	0	11/3/2018	11	3	2018	6:27:51	23271	0.6	6	27	51	0	0.058837891	3.5304199	0.38818359	-0.76367188	-0.36791992	0.22875977	0.052001953	0	0	0	0	0	0	0	0	0	0.93237305	0.067626953	0.083496094	0.01953125	0.019775391	0.043945313	0	44330	0	0	0
879	41068	41068	Category A	0.39599609	-0.75585938	-0.34790039	-0.15991211	0.32373047	0.41162109	-21.62	0	11/3/2018	11	3	2018	6:27:51	23271	0.7	6	27	51	0	0.058837891	3.5304199	0.38818359	-0.7644043	-0.36767578	0.41796875	0.022949219	0	0	0	0	0	0	0	0	0	0.93286133	0.067138672	0.036132813	0.007568359	0.008544922	0.019775391	0	44330	0	0	0
880	41069	41069	Category A	0.40795898	-0.76782227	-0.35986328	-0.15722656	0.32666016	0.40576172	-21.49	0	11/3/2018	11	3	2018	6:27:51	23271	0.8	6	27	51	0	0.058837891	3.5304199	0.38842773	-0.76489258	-0.36791992	0.44384766	0.020996094	0	0	0	0	0	0	0	0	0	0.93334961	0.066650391	0.030273438	0.019287109	-0.002685547	0.008056641	0	44330	0	0	0
881	41070	41070	Category A	0.37182617	-0.76782227	-0.34790039	-0.15649414	0.32373047	0.40771484	-21.25	0	11/3/2018	11	3	2018	6:27:51	23271	0.9	6	27	51	0	0.058837891	3.5304199	0.38867188	-0.76513672	-0.3671875	0.38696289	0.025878906	0	0	0	0	0	0	0	0	0	0.93359375	0.06640625	0.038818359	-0.016845703	-0.002441406	0.019287109	0	44330	0	0	0
882	41071	41071	Category A	0.38378906	-0.75585938	-0.3359375	-0.15649414	0.31933594	0.40380859	-21.37	0	11/3/2018	11	3	2018	6:27:52	23272	0	6	27	52	0	0.058837891	3.5304199	0.38818359	-0.76538086	-0.3671875	0.27050781	0.033203125	0	0	0	0	0	0	0	0	0	0.93359375	0.06640625	0.045654297	-0.004394531	0.009521484	0.03125	0	44330	0	0	0
883	41072	41072	Category A	0.38378906	-0.75585938	-0.37182617	-0.16162109	0.32641602	0.4074707	-21.37	0	11/3/2018	11	3	2018	6:27:52	23272	0.1	6	27	52	0	0.058837891	3.5304199	0.38867188	-0.76586914	-0.3671875	0.077636719	0.011962891	0	0	0	0	0	0	0	0	0	0.93408203	0.065917969	0.01953125	-0.004882813	0.010009766	-0.004394531	0	44330	0	0	0
884	41073	41073	Category A	0.38378906	-0.77978516	-0.39599609	-0.16381836	0.32275391	0.40576172	-21.49	0	11/3/2018	11	3	2018	6:27:52	23272	0.2	6	27	52	0	0.059082031	3.5175293	0.38891602	-0.76586914	-0.3671875	0.0234375	0.031982422	0	0	0	0	0	0	0	0	0	0.93432617	0.065673828	0.047607422	-0.005126953	-0.013671875	-0.028564453	0	44330	0	0	0
885	41074	41074	Category A	0.37182617	-0.74389648	-0.35986328	-0.15185547	0.31835938	0.40893555	-21.62	0	11/3/2018	11	3	2018	6:27:52	23272	0.3	6	27	52	0	0.059082031	3.5175293	0.38867188	-0.76611328	-0.36791992	0.12890625	0.029052734	0	0	0	0	0	0	0	0	0	0.93457031	0.065429688	0.047363281	-0.016845703	0.022216797	0.008056641	0	44330	0	0	0
886	41075	41075	Category A	0.38378906	-0.74389648	-0.34790039	-0.15820313	0.32543945	0.40893555	-21.49	0	11/3/2018	11	3	2018	6:27:52	23272	0.4	6	27	52	0	0.059082031	3.5175293	0.38891602	-0.76586914	-0.36767578	0.20629883	0.030029297	0	0	0	0	0	0	0	0	0	0.93457031	0.065429688	0.047363281	-0.005126953	0.021972656	0.019775391	0	44330	0	0	0
887	41076	41076	Category A	0.38378906	-0.77978516	-0.37182617	-0.15307617	0.32202148	0.41088867	-21.74	0	11/3/2018	11	3	2018	6:27:52	23272	0.5	6	27	52	0	0.059082031	3.5175293	0.38867188	-0.76538086	-0.36743164	0.20678711	0.015625	0	0	0	0	0	0	0	0	0	0.93383789	0.066162109	0.023681641	-0.004882813	-0.014160156	-0.004150391	0	44330	0	0	0
888	41077	41077	Category A	0.38378906	-0.79199219	-0.34790039	-0.15405273	0.32446289	0.40771484	-21.49	0	11/3/2018	11	3	2018	6:27:52	23272	0.6	6	27	52	0	0.059082031	3.5175293	0.38867188	-0.76464844	-0.3671875	0.17700195	0.033691406	0	0	0	0	0	0	0	0	0	0.93310547	0.066894531	0.051513672	-0.004882813	-0.027099609	0.019287109	0	44330	0	0	0
889	41078	41078	Category A	0.39599609	-0.79199219	-0.37182617	-0.15405273	0.32177734	0.40893555	-21.74	0	11/3/2018	11	3	2018	6:27:52	23272	0.7	6	27	52	0	0.059082031	3.5175293	0.38867188	-0.76464844	-0.3671875	0.12548828	0.028564453	0	0	0	0	0	0	0	0	0	0.93310547	0.066894531	0.0390625	0.007080078	-0.027099609	-0.004394531	0	44330	0	0	0
890	41079	41079	Category A	0.37182617	-0.76782227	-0.3359375	-0.15991211	0.32666016	0.41088867	-21.62	0	11/3/2018	11	3	2018	6:27:52	23272	0.8	6	27	52	0	0.059082031	3.5175293	0.38891602	-0.76464844	-0.36743164	0.16381836	0.035888672	0	0	0	0	0	0	0	0	0	0.93334961	0.066650391	0.051757813	-0.017089844	-0.002929688	0.031494141	0	44330	0	0	0
891	41080	41080	Category A	0.39599609	-0.77978516	-0.35986328	-0.15380859	0.32373047	0.40771484	-21.25	0	11/3/2018	11	3	2018	6:27:52	23272	0.9	6	27	52	0	0.059082031	3.5175293	0.38867188	-0.76489258	-0.36816406	0.22827148	0.018310547	0	0	0	0	0	0	0	0	0	0.93359375	0.06640625	0.030273438	0.007080078	-0.014648438	0.008300781	0	44330	0	0	0
892	41081	41081	Category A	0.38378906	-0.77978516	-0.38378906	-0.15771484	0.32373047	0.40478516	-21.25	0	11/3/2018	11	3	2018	6:27:53	23273	0	6	27	53	0	0.059082031	3.5175293	0.38867188	-0.76464844	-0.3684082	0.042236328	0.021728516	0	0	0	0	0	0	0	0	0	0.93359375	0.06640625	0.03515625	-0.004882813	-0.014892578	-0.015136719	0	44330	0	0	0
893	41082	41082	Category A	0.35986328	-0.75585938	-0.38378906	-0.15820313	0.32226563	0.41088867	-20.88	0	11/3/2018	11	3	2018	6:27:53	23273	0.1	6	27	53	0	0.059082031	3.5175293	0.38818359	-0.76513672	-0.36865234	0.19287109	0.033447266	0	0	0	0	0	0	0	0	0	0.93383789	0.066162109	0.052734375	-0.028320313	0.009277344	-0.014892578	0	44330	0	0	0
894	41083	41083	Category A	0.35986328	-0.75585938	-0.34790039	-0.15649414	0.32983398	0.40600586	-21	0	11/3/2018	11	3	2018	6:27:53	23273	0.2	6	27	53	0	0.059082031	3.5175293	0.38818359	-0.76538086	-0.36865234	0.19140625	0.036376953	0	0	0	0	0	0	0	0	0	0.93408203	0.065917969	0.058837891	-0.028320313	0.009521484	0.020751953	0	44330	0	0	0
895	41084	41084	Category A	0.38378906	-0.76782227	-0.34790039	-0.15844727	0.32055664	0.41162109	-21.25	0	11/3/2018	11	3	2018	6:27:53	23273	0.3	6	27	53	0	0.059082031	3.5175293	0.38867188	-0.76513672	-0.36865234	0.16479492	0.021484375	0	0	0	0	0	0	0	0	0	0.93408203	0.065917969	0.028320313	-0.004882813	-0.002441406	0.020751953	0	44330	0	0	0
896	41085	41085	Category A	0.39599609	-0.77978516	-0.38378906	-0.15917969	0.3203125	0.40869141	-21.37	0	11/3/2018	11	3	2018	6:27:53	23273	0.4	6	27	53	0	0.059082031	3.5175293	0.38842773	-0.76513672	-0.36889648	0.26928711	0.021972656	0	0	0	0	0	0	0	0	0	0.93408203	0.065917969	0.036865234	0.007324219	-0.014404297	-0.014648438	0	44330	0	0	0
897	41086	41086	Category A	0.39599609	-0.76782227	-0.35986328	-0.15454102	0.32104492	0.41162109	-21.62	0	11/3/2018	11	3	2018	6:27:53	23273	0.5	6	27	53	0	0.059082031	3.5175293	0.38867188	-0.76464844	-0.36914063	0.29492188	0.011962891	0	0	0	0	0	0	0	0	0	0.93383789	0.066162109	0.01953125	0.007080078	-0.002929688	0.009277344	0	44330	0	0	0
898	41087	41087	Category A	0.39599609	-0.77978516	-0.35986328	-0.15136719	0.32543945	0.40917969	-21.49	0	11/3/2018	11	3	2018	6:27:53	23273	0.6	6	27	53	0	0.059082031	3.5175293	0.38891602	-0.76416016	-0.3684082	0.13085938	0.019042969	0	0	0	0	0	0	0	0	0	0.93310547	0.066894531	0.031005859	0.006835938	-0.015380859	0.008544922	0	44330	0	0	0
899	41088	41088	Category A	0.39599609	-0.75585938	-0.37182617	-0.16162109	0.32446289	0.40771484	-21.25	0	11/3/2018	11	3	2018	6:27:53	23273	0.7	6	27	53	0	0.059082031	3.5175293	0.38842773	-0.76367188	-0.3684082	0.042724609	0.011230469	0	0	0	0	0	0	0	0	0	0.93261719	0.067382813	0.018798828	0.007324219	0.0078125	-0.003173828	0	44330	0	0	0
900	41089	41089	Category A	0.38378906	-0.74389648	-0.34790039	-0.15527344	0.31787109	0.40966797	-21.25	0	11/3/2018	11	3	2018	6:27:53	23273	0.8	6	27	53	0	0.059082031	3.5175293	0.38867188	-0.76367188	-0.3684082	0.1328125	0.029052734	0	0	0	0	0	0	0	0	0	0.93286133	0.067138672	0.045410156	-0.004882813	0.019775391	0.020507813	0	44330	0	0	0
901	41090	41090	Category A	0.35986328	-0.74389648	-0.32397461	-0.1574707	0.32373047	0.41088867	-21.25	0	11/3/2018	11	3	2018	6:27:53	23273	0.9	6	27	53	0	0.059082031	3.5175293	0.38867188	-0.76342773	-0.3684082	0.11303711	0.056640625	0	0	0	0	0	0	0	0	0	0.93261719	0.067382813	0.093261719	-0.028808594	0.01953125	0.044433594	0	44330	0	0	0
902	41091	41091	Category A	0.38378906	-0.75585938	-0.38378906	-0.16088867	0.32666016	0.40893555	-21.49	0	11/3/2018	11	3	2018	6:27:54	23274	0	6	27	54	0	0.059082031	3.5175293	0.38867188	-0.76367188	-0.3684082	0.14941406	0.017822266	0	0	0	0	0	0	0	0	0	0.93286133	0.067138672	0.027832031	-0.004882813	0.0078125	-0.015136719	0	44330	0	0	0
903	41092	41092	Category A	0.38378906	-0.74389648	-0.3359375	-0.16088867	0.32348633	0.40893555	-21.86	0	11/3/2018	11	3	2018	6:27:54	23274	0.1	6	27	54	0	0.059082031	3.5175293	0.38867188	-0.76391602	-0.3684082	0.23876953	0.038574219	0	0	0	0	0	0	0	0	0	0.93286133	0.067138672	0.057617188	-0.004882813	0.020019531	0.032470703	0	44330	0	0	0
904	41093	41093	Category A	0.38378906	-0.76782227	-0.35986328	-0.15771484	0.32373047	0.40478516	-21.86	0	11/3/2018	11	3	2018	6:27:54	23274	0.2	6	27	54	0	0.059082031	3.5175293	0.38867188	-0.76391602	-0.36865234	0.50537109	0.010742188	0	0	0	0	0	0	0	0	0	0.93310547	0.066894531	0.017578125	-0.004882813	-0.003662109	0.008789063	0	44330	0	0	0
905	41094	41094	Category A	0.38378906	-0.76782227	-0.37182617	-0.1574707	0.32788086	0.40917969	-21.98	0	11/3/2018	11	3	2018	6:27:54	23274	0.3	6	27	54	0	0.059082031	3.5175293	0.38867188	-0.76367188	-0.36889648	0.81347656	0.006835938	0	0	0	0	0	0	0	0	0	0.93286133	0.067138672	0.01171875	-0.004882813	-0.00390625	-0.002685547	0	44330	0	0	0
906	41095	41095	Category A	0.40795898	-0.74389648	-0.39599609	-0.15917969	0.32641602	0.40576172	-21.86	0	11/3/2018	11	3	2018	6:27:54	23274	0.4	6	27	54	0	0.059082031	3.5175293	0.38867188	-0.76342773	-0.36865234	1.0158691	0.038574219	0	0	0	0	0	0	0	0	0	0.93286133	0.067138672	0.065917969	0.019042969	0.01953125	-0.027099609	0	44330	0	0	0
907	41096	41096	Category A	0.39599609	-0.73193359	-0.35986328	-0.16357422	0.32641602	0.40771484	-22.35	0	11/3/2018	11	3	2018	6:27:54	23274	0.5	6	27	54	0	0.059082031	3.5175293	0.38916016	-0.76342773	-0.36914063	1.1855469	0.033691406	0	0	0	0	0	0	0	0	0	0.93310547	0.066894531	0.047851563	0.006591797	0.031494141	0.009277344	0	44330	0	0	0
908	41097	41097	Category A	0.39599609	-0.76782227	-0.37182617	-0.15551758	0.32568359	0.40673828	-22.6	0	11/3/2018	11	3	2018	6:27:54	23274	0.6	6	27	54	0	0.059082031	3.5175293	0.38867188	-0.76391602	-0.36914063	1.2453613	0.008300781	0	0	0	0	0	0	0	0	0	0.93334961	0.066650391	0.013183594	0.007080078	-0.003662109	-0.002441406	0	44330	0	0	0
909	41098	41098	Category A	0.41992188	-0.75585938	-0.37182617	-0.16088867	0.32666016	0.40966797	-22.72	0	11/3/2018	11	3	2018	6:27:54	23274	0.7	6	27	54	0	0.059082031	3.5175293	0.38891602	-0.76391602	-0.36914063	1.1967773	0.031982422	0	0	0	0	0	0	0	0	0	0.93334961	0.066650391	0.041503906	0.030761719	0.008056641	-0.002441406	0	44330	0	0	0
910	41099	41099	Category A	0.40795898	-0.79199219	-0.35986328	-0.15722656	0.32446289	0.40258789	-22.84	0	11/3/2018	11	3	2018	6:27:54	23274	0.8	6	27	54	0	0.059082031	3.5175293	0.38916016	-0.76367188	-0.36938477	0.86181641	0.03515625	0	0	0	0	0	0	0	0	0	0.93334961	0.066650391	0.056396484	0.018554688	-0.028076172	0.009521484	0	44330	0	0	0
911	41100	41100	Category A	0.37182617	-0.76782227	-0.37182617	-0.15673828	0.32348633	0.40576172	-22.11	0	11/3/2018	11	3	2018	6:27:54	23274	0.9	6	27	54	0	0.059082031	3.5175293	0.3894043	-0.76342773	-0.36962891	0.49487305	0.018066406	0	0	0	0	0	0	0	0	0	0.93334961	0.066650391	0.023681641	-0.017578125	-0.004150391	-0.001953125	0	44330	0	0	0
912	41101	41101	Category A	0.38378906	-0.75585938	-0.34790039	-0.15380859	0.32104492	0.40991211	-22.11	0	11/3/2018	11	3	2018	6:27:55	23275	0	6	27	55	0	0.059082031	3.5175293	0.38964844	-0.76342773	-0.37011719	0.36181641	0.024169922	0	0	0	0	0	0	0	0	0	0.93383789	0.066162109	0.035888672	-0.005859375	0.007568359	0.022216797	0	44330	0	0	0
913	41102	41102	Category A	0.40795898	-0.75585938	-0.38378906	-0.15307617	0.32202148	0.40893555	-21.98	0	11/3/2018	11	3	2018	6:27:55	23275	0.1	6	27	55	0	0.059082031	3.5175293	0.3894043	-0.76318359	-0.36987305	0.26074219	0.024169922	0	0	0	0	0	0	0	0	0	0.93334961	0.066650391	0.039550781	0.018310547	0.007324219	-0.013671875	0	44330	0	0	0
914	41103	41103	Category A	0.37182617	-0.74389648	-0.38378906	-0.15136719	0.32348633	0.40991211	-21.86	0	11/3/2018	11	3	2018	6:27:55	23275	0.2	6	27	55	0	0.059082031	3.5175293	0.38989258	-0.76318359	-0.36962891	0.10913086	0.029785156	0	0	0	0	0	0	0	0	0	0.93334961	0.066650391	0.051513672	-0.018066406	0.019287109	-0.013916016	0	44330	0	0	0
915	41104	41104	Category A	0.39599609	-0.77978516	-0.38378906	-0.15014648	0.32299805	0.40893555	-21.86	0	11/3/2018	11	3	2018	6:27:55	23275	0.3	6	27	55	0	0.059082031	3.5175293	0.38989258	-0.76342773	-0.36914063	0.093994141	0.022460938	0	0	0	0	0	0	0	0	0	0.93334961	0.066650391	0.036621094	0.005859375	-0.016113281	-0.014404297	0	44330	0	0	0
916	41105	41105	Category A	0.39599609	-0.75585938	-0.40795898	-0.16088867	0.32470703	0.4074707	-21.62	0	11/3/2018	11	3	2018	6:27:55	23275	0.4	6	27	55	0	0.059082031	3.5175293	0.38989258	-0.76269531	-0.36889648	0.10864258	0.039794922	0	0	0	0	0	0	0	0	0	0.93286133	0.067138672	0.051757813	0.005859375	0.006835938	-0.038818359	0	44330	0	0	0
917	41106	41106	Category A	0.39599609	-0.74389648	-0.37182617	-0.15991211	0.32543945	0.40600586	-21.37	0	11/3/2018	11	3	2018	6:27:55	23275	0.5	6	27	55	0	0.059082031	3.5175293	0.38989258	-0.76245117	-0.36865234	0.051025391	0.019775391	0	0	0	0	0	0	0	0	0	0.93237305	0.067626953	0.027587891	0.005859375	0.018554688	-0.002929688	0	44330	0	0	0
918	41107	41107	Category A	0.38378906	-0.79199219	-0.37182617	-0.15893555	0.32128906	0.41064453	-21.25	0	11/3/2018	11	3	2018	6:27:55	23275	0.6	6	27	55	0	0.059082031	3.5175293	0.38964844	-0.76245117	-0.36889648	0.15087891	0.030029297	0	0	0	0	0	0	0	0	0	0.93237305	0.067626953	0.038085938	-0.005859375	-0.029296875	-0.002685547	0	44330	0	0	0
919	41108	41108	Category A	0.39599609	-0.76782227	-0.39599609	-0.16162109	0.32910156	0.40673828	-21.37	0	11/3/2018	11	3	2018	6:27:55	23275	0.7	6	27	55	0	0.059082031	3.5175293	0.3894043	-0.76245117	-0.36914063	0.2565918	0.027832031	0	0	0	0	0	0	0	0	0	0.93237305	0.067626953	0.038330078	0.006347656	-0.005126953	-0.026611328	0	44330	0	0	0
920	41109	41109	Category A	0.40795898	-0.76782227	-0.37182617	-0.16162109	0.32299805	0.40576172	-21	0	11/3/2018	11	3	2018	6:27:55	23275	0.8	6	27	55	0	0.059082031	3.5175293	0.38916016	-0.76245117	-0.36962891	0.44165039	0.019287109	0	0	0	0	0	0	0	0	0	0.93261719	0.067382813	0.025878906	0.018554688	-0.005126953	-0.001953125	0	44330	0	0	0
921	41110	41110	Category A	0.37182617	-0.77978516	-0.37182617	-0.16259766	0.32641602	0.40893555	-21.13	0	11/3/2018	11	3	2018	6:27:55	23275	0.9	6	27	55	0	0.059082031	3.5175293	0.38867188	-0.76269531	-0.36962891	0.48217773	0.023925781	0	0	0	0	0	0	0	0	0	0.93237305	0.067626953	0.035888672	-0.016845703	-0.016845703	-0.001953125	0	44330	0	0	0
922	41111	41111	Category A	0.39599609	-0.77978516	-0.35986328	-0.16479492	0.32006836	0.40063477	-21	0	11/3/2018	11	3	2018	6:27:56	23276	0	6	27	56	0	0.059326172	3.4933594	0.38891602	-0.76269531	-0.36987305	0.48583984	0.020751953	0	0	0	0	0	0	0	0	0	0.93286133	0.067138672	0.033691406	0.006835938	-0.016845703	0.010009766	0	44330	0	0	0
923	41112	41112	Category A	0.39599609	-0.76782227	-0.34790039	-0.16625977	0.32495117	0.40673828	-20.88	0	11/3/2018	11	3	2018	6:27:56	23276	0.1	6	27	56	0	0.059326172	3.4933594	0.38891602	-0.76269531	-0.37036133	0.3503418	0.023925781	0	0	0	0	0	0	0	0	0	0.93310547	0.066894531	0.034179688	0.006835938	-0.004882813	0.022460938	0	44330	0	0	0
924	41113	41113	Category A	0.38378906	-0.76782227	-0.40795898	-0.15136719	0.32275391	0.40991211	-21.37	0	11/3/2018	11	3	2018	6:27:56	23276	0.2	6	27	56	0	0.059326172	3.4933594	0.38891602	-0.76293945	-0.37011719	0.041992188	0.038330078	0	0	0	0	0	0	0	0	0	0.93286133	0.067138672	0.047607422	-0.005126953	-0.004638672	-0.037597656	0	44330	0	0	0
925	41114	41114	Category A	0.40795898	-0.76782227	-0.35986328	-0.15136719	0.32470703	0.41088867	-21.25	0	11/3/2018	11	3	2018	6:27:56	23276	0.3	6	27	56	0	0.059326172	3.4933594	0.38891602	-0.76269531	-0.36962891	0.41186523	0.021728516	0	0	0	0	0	0	0	0	0	0.93261719	0.067382813	0.033691406	0.018798828	-0.004882813	0.009765625	0	44330	0	0	0
926	41115	41115	Category A	0.35986328	-0.75585938	-0.35986328	-0.15478516	0.3203125	0.40478516	-21.37	0	11/3/2018	11	3	2018	6:27:56	23276	0.4	6	27	56	0	0.059326172	3.4933594	0.38891602	-0.76269531	-0.36987305	0.69140625	0.031494141	0	0	0	0	0	0	0	0	0	0.93261719	0.067382813	0.046142578	-0.029052734	0.006835938	0.010009766	0	44330	0	0	0
927	41116	41116	Category A	0.38378906	-0.73193359	-0.34790039	-0.15380859	0.32104492	0.40991211	-21.37	0	11/3/2018	11	3	2018	6:27:56	23276	0.5	6	27	56	0	0.059326172	3.4933594	0.38891602	-0.76318359	-0.37011719	0.94482422	0.038574219	0	0	0	0	0	0	0	0	0	0.93310547	0.066894531	0.05859375	-0.005126953	0.03125	0.022216797	0	44330	0	0	0
928	41117	41117	Category A	0.40795898	-0.75585938	-0.37182617	-0.15039063	0.32080078	0.41088867	-21.25	0	11/3/2018	11	3	2018	6:27:56	23276	0.6	6	27	56	0	0.059326172	3.4933594	0.38867188	-0.76293945	-0.36987305	1.0083008	0.020263672	0	0	0	0	0	0	0	0	0	0.93286133	0.067138672	0.027832031	0.019042969	0.007080078	-0.001708984	0	44330	0	0	0
929	41118	41118	Category A	0.41992188	-0.76782227	-0.38378906	-0.15844727	0.32666016	0.40893555	-21.37	0	11/3/2018	11	3	2018	6:27:56	23276	0.7	6	27	56	0	0.059326172	3.4933594	0.38891602	-0.76269531	-0.36987305	0.91430664	0.033935547	0	0	0	0	0	0	0	0	0	0.93261719	0.067382813	0.049560547	0.030761719	-0.004882813	-0.013671875	0	44330	0	0	0
930	41119	41119	Category A	0.37182617	-0.75585938	-0.41992188	-0.15844727	0.32299805	0.40991211	-21.37	0	11/3/2018	11	3	2018	6:27:56	23276	0.8	6	27	56	0	0.059326172	3.4933594	0.38891602	-0.76245117	-0.36987305	0.72875977	0.052978516	0	0	0	0	0	0	0	0	0	0.93261719	0.067382813	0.073730469	-0.017089844	0.006591797	-0.049804688	0	44330	0	0	0
931	41120	41120	Category A	0.39599609	-0.74389648	-0.38378906	-0.15551758	0.3203125	0.40771484	-21.49	0	11/3/2018	11	3	2018	6:27:56	23276	0.9	6	27	56	0	0.059326172	3.4933594	0.3894043	-0.76245117	-0.37011719	0.40234375	0.023925781	0	0	0	0	0	0	0	0	0	0.93286133	0.067138672	0.038574219	0.006347656	0.018554688	-0.013427734	0	44330	0	0	0
932	41121	41121	Category A	0.37182617	-0.77978516	-0.39599609	-0.15917969	0.32446289	0.40869141	-21.37	0	11/3/2018	11	3	2018	6:27:57	23277	0	6	27	57	0	0.059326172	3.4933594	0.3894043	-0.76220703	-0.36987305	0.19433594	0.035888672	0	0	0	0	0	0	0	0	0	0.93261719	0.067382813	0.061035156	-0.017578125	-0.017333984	-0.025878906	0	44330	0	0	0
933	41122	41122	Category A	0.40795898	-0.76782227	-0.38378906	-0.15478516	0.32202148	0.40795898	-21.25	0	11/3/2018	11	3	2018	6:27:57	23277	0.1	6	27	57	0	0.059326172	3.4933594	0.3894043	-0.76196289	-0.36938477	0.15600586	0.023925781	0	0	0	0	0	0	0	0	0	0.93212891	0.067871094	0.038330078	0.018310547	-0.005615234	-0.014160156	0	44330	0	0	0
934	41123	41123	Category A	0.41992188	-0.74389648	-0.39599609	-0.15844727	0.31933594	0.40551758	-21.49	0	11/3/2018	11	3	2018	6:27:57	23277	0.2	6	27	57	0	0.059326172	3.4933594	0.38989258	-0.76245117	-0.36938477	0.4375	0.043945313	0	0	0	0	0	0	0	0	0	0.93261719	0.067382813	0.074951172	0.029785156	0.018554688	-0.026367188	0	44330	0	0	0
935	41124	41124	Category A	0.37182617	-0.76782227	-0.38378906	-0.15820313	0.32226563	0.40478516	-21.49	0	11/3/2018	11	3	2018	6:27:57	23277	0.3	6	27	57	0	0.059326172	3.4933594	0.39038086	-0.76293945	-0.36938477	0.47314453	0.023925781	0	0	0	0	0	0	0	0	0	0.93334961	0.066650391	0.037597656	-0.018554688	-0.004638672	-0.014160156	0	44330	0	0	0
936	41125	41125	Category A	0.40795898	-0.76782227	-0.39599609	-0.15039063	0.32519531	0.40795898	-21.37	0	11/3/2018	11	3	2018	6:27:57	23277	0.4	6	27	57	0	0.059326172	3.4933594	0.39038086	-0.76269531	-0.36987305	0.58862305	0.031494141	0	0	0	0	0	0	0	0	0	0.93334961	0.066650391	0.048339844	0.017333984	-0.004882813	-0.025878906	0	44330	0	0	0
937	41126	41126	Category A	0.38378906	-0.75585938	-0.34790039	-0.15063477	0.3269043	0.40600586	-21.37	0	11/3/2018	11	3	2018	6:27:57	23277	0.5	6	27	57	0	0.059326172	3.4933594	0.39013672	-0.76269531	-0.36962891	0.74194336	0.023681641	0	0	0	0	0	0	0	0	0	0.93310547	0.066894531	0.03515625	-0.006347656	0.006835938	0.021728516	0	44330	0	0	0
938	41127	41127	Category A	0.37182617	-0.74389648	-0.35986328	-0.16088867	0.32470703	0.40893555	-21.13	0	11/3/2018	11	3	2018	6:27:57	23277	0.6	6	27	57	0	0.059326172	3.4933594	0.38989258	-0.76269531	-0.36962891	0.78173828	0.027832031	0	0	0	0	0	0	0	0	0	0.93286133	0.067138672	0.046875	-0.018066406	0.018798828	0.009765625	0	44330	0	0	0
939	41128	41128	Category A	0.39599609	-0.75585938	-0.38378906	-0.15551758	0.32788086	0.40576172	-21.13	0	11/3/2018	11	3	2018	6:27:57	23277	0.7	6	27	57	0	0.059326172	3.4933594	0.39013672	-0.76245117	-0.36962891	0.62402344	0.016601563	0	0	0	0	0	0	0	0	0	0.93286133	0.067138672	0.026367188	0.005615234	0.006591797	-0.013916016	0	44330	0	0	0
940	41129	41129	Category A	0.38378906	-0.76782227	-0.37182617	-0.16162109	0.32446289	0.40771484	-21.62	0	11/3/2018	11	3	2018	6:27:57	23277	0.8	6	27	57	0	0.059326172	3.4933594	0.39013672	-0.76245117	-0.36987305	0.45068359	0.008300781	0	0	0	0	0	0	0	0	0	0.93310547	0.066894531	0.013183594	-0.006347656	-0.005126953	-0.001708984	0	44330	0	0	0
941	41130	41130	Category A	0.39599609	-0.77978516	-0.37182617	-0.15625	0.32226563	0.41088867	-21.86	0	11/3/2018	11	3	2018	6:27:57	23277	0.9	6	27	57	0	0.059326172	3.4933594	0.39013672	-0.76269531	-0.37011719	0.45117188	0.017822266	0	0	0	0	0	0	0	0	0	0.93334961	0.066650391	0.024169922	0.005615234	-0.016845703	-0.001464844	0	44330	0	0	0
942	41131	41131	Category A	0.40795898	-0.76782227	-0.38378906	-0.15844727	0.328125	0.40576172	-21.98	0	11/3/2018	11	3	2018	6:27:58	23278	0	6	27	58	0	0.059326172	3.4933594	0.39038086	-0.76318359	-0.37084961	0.38647461	0.021972656	0	0	0	0	0	0	0	0	0	0.93408203	0.065917969	0.034667969	0.017333984	-0.004394531	-0.012695313	0	44330	0	0	0
943	41132	41132	Category A	0.38378906	-0.76782227	-0.38378906	-0.16186523	0.32885742	0.40795898	-22.11	0	11/3/2018	11	3	2018	6:27:58	23278	0.1	6	27	58	0	0.059326172	3.4933594	0.39038086	-0.76342773	-0.37084961	0.041015625	0.014892578	0	0	0	0	0	0	0	0	0	0.93432617	0.065673828	0.023681641	-0.006591797	-0.004150391	-0.012695313	0	44330	0	0	0
944	41133	41133	Category A	0.39599609	-0.75585938	-0.37182617	-0.1574707	0.32788086	0.40673828	-21.98	0	11/3/2018	11	3	2018	6:27:58	23278	0.2	6	27	58	0	0.059326172	3.4933594	0.390625	-0.76342773	-0.37109375	0.15380859	0.009277344	0	0	0	0	0	0	0	0	0	0.93457031	0.065429688	0.013671875	0.005126953	0.007568359	-0.000488281	0	44330	0	0	0
945	41134	41134	Category A	0.39599609	-0.75585938	-0.35986328	-0.15551758	0.32470703	0.41088867	-21.74	0	11/3/2018	11	3	2018	6:27:58	23278	0.3	6	27	58	0	0.059326172	3.4933594	0.390625	-0.76391602	-0.37133789	0.013427734	0.014892578	0	0	0	0	0	0	0	0	0	0.93481445	0.065185547	0.024658203	0.005126953	0.008056641	0.011474609	0	44330	0	0	0
946	41135	41135	Category A	0.40795898	-0.75585938	-0.37182617	-0.15649414	0.32202148	0.40991211	-21.86	0	11/3/2018	11	3	2018	6:27:58	23278	0.4	6	27	58	0	0.059326172	3.4933594	0.390625	-0.76391602	-0.37133789	0.058837891	0.019042969	0	0	0	0	0	0	0	0	0	0.93505859	0.064941406	0.025878906	0.017089844	0.008056641	-0.000244141	0	44330	0	0	0
947	41136	41136	Category A	0.37182617	-0.77978516	-0.37182617	-0.15405273	0.32446289	0.40771484	-21.62	0	11/3/2018	11	3	2018	6:27:58	23278	0.5	6	27	58	0	0.059326172	3.4933594	0.39013672	-0.76416016	-0.37060547	0.26831055	0.023925781	0	0	0	0	0	0	0	0	0	0.93481445	0.065185547	0.034912109	-0.018310547	-0.015380859	-0.000976563	0	44330	0	0	0
948	41137	41137	Category A	0.39599609	-0.75585938	-0.35986328	-0.16113281	0.32714844	0.40795898	-21.49	0	11/3/2018	11	3	2018	6:27:58	23278	0.6	6	27	58	0	0.059326172	3.4933594	0.38964844	-0.76464844	-0.37060547	0.40625	0.015136719	0	0	0	0	0	0	0	0	0	0.93481445	0.065185547	0.025634766	0.006103516	0.008789063	0.010742188	0	44330	0	0	0
949	41138	41138	Category A	0.37182617	-0.76782227	-0.38378906	-0.15820313	0.32226563	0.40991211	-21.37	0	11/3/2018	11	3	2018	6:27:58	23278	0.7	6	27	58	0	0.059326172	3.4933594	0.3894043	-0.7644043	-0.37011719	0.31005859	0.022460938	0	0	0	0	0	0	0	0	0	0.93432617	0.065673828	0.034423828	-0.017578125	-0.003173828	-0.013427734	0	44330	0	0	0
950	41139	41139	Category A	0.39599609	-0.76782227	-0.38378906	-0.15478516	0.32568359	0.40991211	-21.13	0	11/3/2018	11	3	2018	6:27:58	23278	0.8	6	27	58	0	0.059326172	3.4933594	0.38916016	-0.7644043	-0.36987305	0.27490234	0.015625	0	0	0	0	0	0	0	0	0	0.93432617	0.065673828	0.023681641	0.006591797	-0.003173828	-0.013671875	0	44330	0	0	0
951	41140	41140	Category A	0.40795898	-0.75585938	-0.39599609	-0.15478516	0.32470703	0.40991211	-21.13	0	11/3/2018	11	3	2018	6:27:58	23278	0.9	6	27	58	0	0.059326172	3.4933594	0.38891602	-0.76416016	-0.37011719	0.51074219	0.032958984	0	0	0	0	0	0	0	0	0	0.93408203	0.065917969	0.052978516	0.018798828	0.008300781	-0.025634766	0	44330	0	0	0
952	41141	41141	Category A	0.39599609	-0.75585938	-0.34790039	-0.15185547	0.32299805	0.40991211	-21	0	11/3/2018	11	3	2018	6:27:59	23279	0	6	27	59	0	0.059326172	3.4933594	0.38916016	-0.76416016	-0.36987305	0.7019043	0.024414063	0	0	0	0	0	0	0	0	0	0.93408203	0.065917969	0.037109375	0.006591797	0.008300781	0.021972656	0	44330	0	0	0
953	41142	41142	Category A	0.39599609	-0.76782227	-0.37182617	-0.16357422	0.32714844	0.40649414	-21.13	0	11/3/2018	11	3	2018	6:27:59	23279	0.1	6	27	59	0	0.059326172	3.4933594	0.3894043	-0.7644043	-0.37036133	0.70751953	0.007324219	0	0	0	0	0	0	0	0	0	0.93457031	0.065429688	0.010986328	0.006347656	-0.003173828	-0.001220703	0	44330	0	0	0
954	41143	41143	Category A	0.39599609	-0.75585938	-0.35986328	-0.15429688	0.32543945	0.40673828	-21	0	11/3/2018	11	3	2018	6:27:59	23279	0.2	6	27	59	0	0.059326172	3.4933594	0.38891602	-0.7644043	-0.37036133	0.73217773	0.015136719	0	0	0	0	0	0	0	0	0	0.93432617	0.065673828	0.026123047	0.006835938	0.008544922	0.010498047	0	44330	0	0	0
955	41144	41144	Category A	0.38378906	-0.74389648	-0.35986328	-0.15698242	0.32470703	0.41088867	-21	0	11/3/2018	11	3	2018	6:27:59	23279	0.3	6	27	59	0	0.059326172	3.4933594	0.38916016	-0.76464844	-0.37060547	0.89453125	0.024169922	0	0	0	0	0	0	0	0	0	0.93481445	0.065185547	0.037109375	-0.005371094	0.020751953	0.010742188	0	44330	0	0	0
956	41145	41145	Category A	0.38378906	-0.75585938	-0.34790039	-0.15014648	0.32299805	0.40893555	-21.13	0	11/3/2018	11	3	2018	6:27:59	23279	0.4	6	27	59	0	0.059326172	3.4933594	0.38891602	-0.76464844	-0.37036133	0.84423828	0.024658203	0	0	0	0	0	0	0	0	0	0.93457031	0.065429688	0.036621094	-0.005126953	0.008789063	0.022460938	0	44330	0	0	0
957	41146	41146	Category A	0.37182617	-0.77978516	-0.37182617	-0.16259766	0.32470703	0.40771484	-21.25	0	11/3/2018	11	3	2018	6:27:59	23279	0.5	6	27	59	0	0.059326172	3.4933594	0.38891602	-0.76464844	-0.36962891	0.72607422	0.022705078	0	0	0	0	0	0	0	0	0	0.93432617	0.065673828	0.033935547	-0.017089844	-0.014892578	-0.001953125	0	44330	0	0	0
958	41147	41147	Category A	0.38378906	-0.74389648	-0.34790039	-0.15649414	0.32055664	0.40893555	-21.37	0	11/3/2018	11	3	2018	6:27:59	23279	0.6	6	27	59	0	0.059326172	3.4933594	0.38867188	-0.76489258	-0.36962891	0.63354492	0.030761719	0	0	0	0	0	0	0	0	0	0.93432617	0.065673828	0.047851563	-0.004882813	0.020996094	0.021728516	0	44330	0	0	0
959	41148	41148	Category A	0.38378906	-0.75585938	-0.38378906	-0.15551758	0.3203125	0.40771484	-21.25	0	11/3/2018	11	3	2018	6:27:59	23279	0.7	6	27	59	0	0.059326172	3.4933594	0.38891602	-0.76416016	-0.36987305	0.75878906	0.016845703	0	0	0	0	0	0	0	0	0	0.93408203	0.065917969	0.027587891	-0.005126953	0.008300781	-0.013671875	0	44330	0	0	0
960	41149	41149	Category A	0.37182617	-0.77978516	-0.35986328	-0.15209961	0.32080078	0.40698242	-21.37	0	11/3/2018	11	3	2018	6:27:59	23279	0.8	6	27	59	0	0.059326172	3.4853027	0.38891602	-0.76416016	-0.36987305	0.71069336	0.025146484	0	0	0	0	0	0	0	0	0	0.93383789	0.066162109	0.042724609	-0.017089844	-0.015380859	0.010009766	0	44330	0	0	0
961	41150	41150	Category A	0.39599609	-0.77978516	-0.35986328	-0.15649414	0.32104492	0.40893555	-21.62	0	11/3/2018	11	3	2018	6:27:59	23279	0.9	6	27	59	0	0.059326172	3.4853027	0.38867188	-0.76391602	-0.36987305	0.61303711	0.020019531	0	0	0	0	0	0	0	0	0	0.93359375	0.06640625	0.033203125	0.007080078	-0.015625	0.010009766	0	44330	0	0	0
962	41151	41151	Category A	0.38378906	-0.75585938	-0.38378906	-0.15844727	0.32299805	0.40991211	-21.86	0	11/3/2018	11	3	2018	6:28:00	23280	0	6	28	0	0	0.059326172	3.4853027	0.38867188	-0.76391602	-0.36987305	0.6953125	0.016601563	0	0	0	0	0	0	0	0	0	0.93359375	0.06640625	0.026855469	-0.004882813	0.008056641	-0.013671875	0	44330	0	0	0
963	41152	41152	Category A	0.37182617	-0.76782227	-0.34790039	-0.15649414	0.32202148	0.4074707	-22.23	0	11/3/2018	11	3	2018	6:28:00	23280	0.1	6	28	0	0	0.059326172	3.4853027	0.38842773	-0.76342773	-0.36987305	0.63745117	0.027832031	0	0	0	0	0	0	0	0	0	0.93310547	0.066894531	0.042724609	-0.016601563	-0.004150391	0.021972656	0	44330	0	0	0
964	41153	41153	Category A	0.38378906	-0.76782227	-0.35986328	-0.15307617	0.32641602	0.40795898	-22.23	0	11/3/2018	11	3	2018	6:28:00	23280	0.2	6	28	0	0	0.059326172	3.4853027	0.38818359	-0.76342773	-0.36987305	0.46313477	0.01171875	0	0	0	0	0	0	0	0	0	0.93286133	0.067138672	0.018798828	-0.004394531	-0.004150391	0.010009766	0	44330	0	0	0
965	41154	41154	Category A	0.37182617	-0.74389648	-0.37182617	-0.15649414	0.32299805	0.40991211	-21.74	0	11/3/2018	11	3	2018	6:28:00	23280	0.3	6	28	0	0	0.059326172	3.4853027	0.38818359	-0.76342773	-0.36914063	0.20288086	0.025634766	0	0	0	0	0	0	0	0	0	0.93261719	0.067382813	0.038330078	-0.016357422	0.01953125	-0.002441406	0	44330	0	0	0
966	41155	41155	Category A	0.38378906	-0.76782227	-0.37182617	-0.15136719	0.32470703	0.40893555	-21.62	0	11/3/2018	11	3	2018	6:28:00	23280	0.4	6	28	0	0	0.059326172	3.4853027	0.38818359	-0.76367188	-0.36938477	0.23242188	0.006347656	0	0	0	0	0	0	0	0	0	0.93286133	0.067138672	0.010742188	-0.004394531	-0.00390625	-0.002197266	0	44330	0	0	0
967	41156	41156	Category A	0.37182617	-0.76782227	-0.35986328	-0.15722656	0.31958008	0.40966797	-21.37	0	11/3/2018	11	3	2018	6:28:00	23280	0.5	6	28	0	0	0.059326172	3.4853027	0.38867188	-0.76391602	-0.36987305	0.29785156	0.019775391	0	0	0	0	0	0	0	0	0	0.93334961	0.066650391	0.030761719	-0.016845703	-0.003662109	0.010009766	0	44330	0	0	0
968	41157	41157	Category A	0.40795898	-0.76782227	-0.34790039	-0.15283203	0.32104492	0.40966797	-21.25	0	11/3/2018	11	3	2018	6:28:00	23280	0.6	6	28	0	0	0.059326172	3.4853027	0.38891602	-0.76416016	-0.37036133	0.31176758	0.029541016	0	0	0	0	0	0	0	0	0	0.93408203	0.065917969	0.044921875	0.018798828	-0.003417969	0.022460938	0	44330	0	0	0
969	41158	41158	Category A	0.38378906	-0.77978516	-0.37182617	-0.15844727	0.32299805	0.41064453	-21.62	0	11/3/2018	11	3	2018	6:28:00	23280	0.7	6	28	0	0	0.059326172	3.4853027	0.38891602	-0.76391602	-0.37036133	0.39404297	0.016601563	0	0	0	0	0	0	0	0	0	0.93383789	0.066162109	0.022460938	-0.005126953	-0.015625	-0.001464844	0	44330	0	0	0
970	41159	41159	Category A	0.41992188	-0.76782227	-0.34790039	-0.1574707	0.32202148	0.40771484	-21.62	0	11/3/2018	11	3	2018	6:28:00	23280	0.8	6	28	0	0	0.059326172	3.4853027	0.38891602	-0.76367188	-0.37011719	0.58618164	0.038330078	0	0	0	0	0	0	0	0	0	0.93359375	0.06640625	0.057128906	0.030761719	-0.00390625	0.022216797	0	44330	0	0	0
971	41160	41160	Category A	0.38378906	-0.76782227	-0.3359375	-0.15991211	0.32666016	0.40673828	-21.62	0	11/3/2018	11	3	2018	6:28:00	23280	0.9	6	28	0	0	0.059326172	3.4853027	0.38916016	-0.76342773	-0.36938477	0.63110352	0.034179688	0	0	0	0	0	0	0	0	0	0.93334961	0.066650391	0.043212891	-0.005371094	-0.004150391	0.033447266	0	44330	0	0	0
972	41161	41161	Category A	0.38378906	-0.75585938	-0.34790039	-0.15991211	0.32202148	0.40869141	-21.37	0	11/3/2018	11	3	2018	6:28:01	23281	0	6	28	1	0	0.059326172	3.4853027	0.38891602	-0.76391602	-0.36914063	0.51879883	0.023193359	0	0	0	0	0	0	0	0	0	0.93334961	0.066650391	0.034667969	-0.005126953	0.008056641	0.021240234	0	44330	0	0	0
973	41162	41162	Category A	0.40795898	-0.79199219	-0.38378906	-0.14941406	0.32177734	0.41088867	-21.13	0	11/3/2018	11	3	2018	6:28:01	23281	0.1	6	28	1	0	0.059326172	3.4853027	0.38916016	-0.76391602	-0.36889648	0.39135742	0.036621094	0	0	0	0	0	0	0	0	0	0.93334961	0.066650391	0.061279297	0.018554688	-0.027832031	-0.014648438	0	44330	0	0	0
974	41163	41163	Category A	0.39599609	-0.79199219	-0.34790039	-0.15551758	0.32470703	0.41186523	-21.13	0	11/3/2018	11	3	2018	6:28:01	23281	0.2	6	28	1	0	0.059326172	3.4853027	0.38867188	-0.76391602	-0.36865234	0.24267578	0.035644531	0	0	0	0	0	0	0	0	0	0.93310547	0.066894531	0.055908203	0.007080078	-0.027832031	0.020751953	0	44330	0	0	0
975	41164	41164	Category A	0.38378906	-0.74389648	-0.39599609	-0.15649414	0.32373047	0.40673828	-21.25	0	11/3/2018	11	3	2018	6:28:01	23281	0.3	6	28	1	0	0.059326172	3.4853027	0.38818359	-0.76391602	-0.36816406	0.2590332	0.034423828	0	0	0	0	0	0	0	0	0	0.93286133	0.067138672	0.052490234	-0.004394531	0.020019531	-0.027587891	0	44330	0	0	0
976	41165	41165	Category A	0.38378906	-0.77978516	-0.35986328	-0.15649414	0.32104492	0.40649414	-21.62	0	11/3/2018	11	3	2018	6:28:01	23281	0.4	6	28	1	0	0.059326172	3.4853027	0.38842773	-0.76367188	-0.36791992	0.17431641	0.018554688	0	0	0	0	0	0	0	0	0	0.93261719	0.067382813	0.028808594	-0.004638672	-0.015869141	0.008056641	0	44330	0	0	0
977	41166	41166	Category A	0.37182617	-0.76782227	-0.35986328	-0.14941406	0.32080078	0.40673828	-21.49	0	11/3/2018	11	3	2018	6:28:01	23281	0.5	6	28	1	0	0.059326172	3.4853027	0.38818359	-0.76416016	-0.3671875	0.041748047	0.018310547	0	0	0	0	0	0	0	0	0	0.93261719	0.067382813	0.027587891	-0.016357422	-0.003417969	0.007324219	0	44330	0	0	0
978	41167	41167	Category A	0.40795898	-0.76782227	-0.35986328	-0.15380859	0.3203125	0.41162109	-21.25	0	11/3/2018	11	3	2018	6:28:01	23281	0.6	6	28	1	0	0.059326172	3.4853027	0.38842773	-0.7644043	-0.36743164	0.079345703	0.020996094	0	0	0	0	0	0	0	0	0	0.93286133	0.067138672	0.030273438	0.019287109	-0.003173828	0.007568359	0	44330	0	0	0
979	41168	41168	Category A	0.39599609	-0.75585938	-0.39599609	-0.15136719	0.32470703	0.40893555	-21.37	0	11/3/2018	11	3	2018	6:28:01	23281	0.7	6	28	1	0	0.059326172	3.4853027	0.38867188	-0.76489258	-0.36767578	0.2434082	0.030273438	0	0	0	0	0	0	0	0	0	0.93359375	0.06640625	0.044433594	0.007080078	0.009033203	-0.028076172	0	44330	0	0	0
980	41169	41169	Category A	0.38378906	-0.76782227	-0.35986328	-0.15307617	0.32202148	0.40991211	-21.13	0	11/3/2018	11	3	2018	6:28:01	23281	0.8	6	28	1	0	0.059326172	3.4853027	0.38867188	-0.76513672	-0.36791992	0.44018555	0.009765625	0	0	0	0	0	0	0	0	0	0.93383789	0.066162109	0.015625	-0.004882813	-0.002441406	0.008056641	0	44330	0	0	0
981	41170	41170	Category A	0.38378906	-0.77978516	-0.38378906	-0.15844727	0.32299805	0.4074707	-21.37	0	11/3/2018	11	3	2018	6:28:01	23281	0.9	6	28	1	0	0.059326172	3.4853027	0.38867188	-0.76538086	-0.36767578	0.6394043	0.021972656	0	0	0	0	0	0	0	0	0	0.93383789	0.066162109	0.03515625	-0.004882813	-0.014160156	-0.015869141	0	44330	0	0	0
982	41171	41171	Category A	0.38378906	-0.76782227	-0.38378906	-0.15649414	0.32543945	0.41186523	-21.74	0	11/3/2018	11	3	2018	6:28:02	23282	0	6	28	2	0	0.059326172	3.4853027	0.38867188	-0.76513672	-0.36743164	0.74780273	0.017089844	0	0	0	0	0	0	0	0	0	0.93334961	0.066650391	0.023681641	-0.004882813	-0.002441406	-0.016113281	0	44330	0	0	0
983	41172	41172	Category A	0.39599609	-0.75585938	-0.35986328	-0.16137695	0.32202148	0.4074707	-21.86	0	11/3/2018	11	3	2018	6:28:02	23282	0.1	6	28	2	0	0.059326172	3.4853027	0.38842773	-0.76513672	-0.36743164	0.66479492	0.013916016	0	0	0	0	0	0	0	0	0	0.93334961	0.066650391	0.024169922	0.007324219	0.009277344	0.007568359	0	44330	0	0	0
984	41173	41173	Category A	0.39599609	-0.79199219	-0.37182617	-0.15136719	0.32275391	0.40771484	-22.23	0	11/3/2018	11	3	2018	6:28:02	23282	0.2	6	28	2	0	0.059326172	3.4853027	0.38818359	-0.76513672	-0.36743164	0.52050781	0.028076172	0	0	0	0	0	0	0	0	0	0.93334961	0.066650391	0.038574219	0.007568359	-0.026611328	-0.004150391	0	44330	0	0	0
985	41174	41174	Category A	0.37182617	-0.77978516	-0.37182617	-0.1550293	0.32568359	0.40380859	-22.35	0	11/3/2018	11	3	2018	6:28:02	23282	0.3	6	28	2	0	0.059326172	3.4853027	0.38818359	-0.76513672	-0.36743164	0.43432617	0.022216797	0	0	0	0	0	0	0	0	0	0.93334961	0.066650391	0.03515625	-0.016357422	-0.014404297	-0.004150391	0	44330	0	0	0
986	41175	41175	Category A	0.38378906	-0.76782227	-0.34790039	-0.15649414	0.32519531	0.40771484	-22.23	0	11/3/2018	11	3	2018	6:28:02	23282	0.4	6	28	2	0	0.059326172	3.4853027	0.38818359	-0.76513672	-0.36743164	0.3503418	0.020263672	0	0	0	0	0	0	0	0	0	0.93334961	0.066650391	0.026367188	-0.004394531	-0.002441406	0.01953125	0	44330	0	0	0
987	41176	41176	Category A	0.35986328	-0.75585938	-0.34790039	-0.15722656	0.32055664	0.40966797	-21.74	0	11/3/2018	11	3	2018	6:28:02	23282	0.5	6	28	2	0	0.059326172	3.4853027	0.38769531	-0.76538086	-0.36743164	0.234375	0.035400391	0	0	0	0	0	0	0	0	0	0.93334961	0.066650391	0.057128906	-0.027832031	0.009521484	0.01953125	0	44330	0	0	0
988	41177	41177	Category A	0.37182617	-0.75585938	-0.3359375	-0.15380859	0.32275391	0.40991211	-21.74	0	11/3/2018	11	3	2018	6:28:02	23282	0.6	6	28	2	0	0.059326172	3.4853027	0.38793945	-0.76538086	-0.36743164	0.21850586	0.036865234	0	0	0	0	0	0	0	0	0	0.93359375	0.06640625	0.057617188	-0.016113281	0.009521484	0.031494141	0	44330	0	0	0
989	41178	41178	Category A	0.39599609	-0.75585938	-0.35986328	-0.15649414	0.32470703	0.40966797	-21.62	0	11/3/2018	11	3	2018	6:28:02	23282	0.7	6	28	2	0	0.059326172	3.4853027	0.38769531	-0.765625	-0.36767578	0.25439453	0.014892578	0	0	0	0	0	0	0	0	0	0.93383789	0.066162109	0.025878906	0.008056641	0.009765625	0.0078125	0	44330	0	0	0
990	41179	41179	Category A	0.39599609	-0.76782227	-0.37182617	-0.16357422	0.32714844	0.40771484	-21.74	0	11/3/2018	11	3	2018	6:28:02	23282	0.8	6	28	2	0	0.059326172	3.4853027	0.38793945	-0.765625	-0.36743164	0.27319336	0.009033203	0	0	0	0	0	0	0	0	0	0.93359375	0.06640625	0.014160156	0.0078125	-0.001953125	-0.004150391	0	44330	0	0	0
991	41180	41180	Category A	0.38378906	-0.76782227	-0.35986328	-0.15380859	0.32275391	0.40991211	-21.86	0	11/3/2018	11	3	2018	6:28:02	23282	0.9	6	28	2	0	0.059326172	3.4853027	0.38769531	-0.76538086	-0.3671875	0.35498047	0.008544922	0	0	0	0	0	0	0	0	0	0.93334961	0.066650391	0.013671875	-0.00390625	-0.002197266	0.007324219	0	44330	0	0	0
992	41181	41181	Category A	0.39599609	-0.77978516	-0.38378906	-0.16259766	0.32446289	0.40893555	-21.62	0	11/3/2018	11	3	2018	6:28:03	23283	0	6	28	3	0	0.059326172	3.4853027	0.38745117	-0.76538086	-0.36669922	0.55175781	0.0234375	0	0	0	0	0	0	0	0	0	0.93310547	0.066894531	0.039550781	0.008300781	-0.014160156	-0.016845703	0	44330	0	0	0
993	41182	41182	Category A	0.38378906	-0.75585938	-0.38378906	-0.15551758	0.32202148	0.4074707	-21.49	0	11/3/2018	11	3	2018	6:28:03	23283	0.1	6	28	3	0	0.059326172	3.4853027	0.38720703	-0.76538086	-0.3671875	0.74609375	0.019287109	0	0	0	0	0	0	0	0	0	0.93310547	0.066894531	0.029541016	-0.003417969	0.009521484	-0.016357422	0	44330	0	0	0
994	41183	41183	Category A	0.38378906	-0.76782227	-0.39599609	-0.1574707	0.32641602	0.40893555	-21.37	0	11/3/2018	11	3	2018	6:28:03	23283	0.2	6	28	3	0	0.059326172	3.4853027	0.38696289	-0.76538086	-0.3671875	0.71386719	0.029052734	0	0	0	0	0	0	0	0	0	0.93310547	0.066894531	0.034179688	-0.003173828	-0.002197266	-0.028564453	0	44330	0	0	0
995	41184	41184	Category A	0.38378906	-0.77978516	-0.35986328	-0.16162109	0.32324219	0.40966797	-21.49	0	11/3/2018	11	3	2018	6:28:03	23283	0.3	6	28	3	0	0.059326172	3.4853027	0.38696289	-0.76586914	-0.36743164	0.81787109	0.016113281	0	0	0	0	0	0	0	0	0	0.93334961	0.066650391	0.024902344	-0.003173828	-0.013671875	0.007568359	0	44330	0	0	0
996	41185	41185	Category A	0.38378906	-0.75585938	-0.35986328	-0.15820313	0.31762695	0.40234375	-21.62	0	11/3/2018	11	3	2018	6:28:03	23283	0.4	6	28	3	0	0.059326172	3.4853027	0.38720703	-0.76611328	-0.36767578	1.0585938	0.013427734	0	0	0	0	0	0	0	0	0	0.93383789	0.066162109	0.021728516	-0.003417969	0.010253906	0.0078125	0	44330	0	0	0
997	41186	41186	Category A	0.38378906	-0.75585938	-0.37182617	-0.16357422	0.32446289	0.40771484	-21.74	0	11/3/2018	11	3	2018	6:28:03	23283	0.5	6	28	3	0	0.059326172	3.4853027	0.38745117	-0.76611328	-0.36816406	1.2512207	0.011474609	0	0	0	0	0	0	0	0	0	0.93432617	0.065673828	0.017578125	-0.003662109	0.010253906	-0.003417969	0	44330	0	0	0
998	41187	41187	Category A	0.40795898	-0.74389648	-0.39599609	-0.15551758	0.32641602	0.40991211	-21.74	0	11/3/2018	11	3	2018	6:28:03	23283	0.6	6	28	3	0	0.059570313	3.5288086	0.38769531	-0.76611328	-0.36816406	1.1638184	0.040771484	0	0	0	0	0	0	0	0	0	0.93432617	0.065673828	0.070068359	0.020019531	0.022216797	-0.027587891	0	44330	0	0	0
999	41188	41188	Category A	0.38378906	-0.75585938	-0.38378906	-0.15649414	0.32104492	0.41088867	-21.62	0	11/3/2018	11	3	2018	6:28:03	23283	0.7	6	28	3	0	0.059570313	3.5288086	0.38793945	-0.76660156	-0.3684082	1.1364746	0.019042969	0	0	0	0	0	0	0	0	0	0.93505859	0.064941406	0.030273438	-0.004150391	0.010742188	-0.015136719	0	44330	0	0	0
1000	41189	41189	Category A	0.38378906	-0.75585938	-0.38378906	-0.1574707	0.3203125	0.40551758	-21.74	0	11/3/2018	11	3	2018	6:28:03	23283	0.8	6	28	3	0	0.059570313	3.5288086	0.38818359	-0.76733398	-0.36791992	1.1225586	0.019775391	0	0	0	0	0	0	0	0	0	0.93530273	0.064697266	0.031494141	-0.004394531	0.011474609	-0.015625	0	44330	0	0	0
1001	41190	41190	Category A	0.38378906	-0.76782227	-0.35986328	-0.15649414	0.3269043	0.40576172	-21.74	0	11/3/2018	11	3	2018	6:28:03	23283	0.9	6	28	3	0	0.059570313	3.5288086	0.38867188	-0.76733398	-0.36791992	0.85668945	0.009521484	0	0	0	0	0	0	0	0	0	0.93579102	0.064208984	0.013183594	-0.004882813	-0.000244141	0.008056641	0	44330	0	0	0
1002	41191	41191	Category A	0.37182617	-0.75585938	-0.35986328	-0.1574707	0.32714844	0.40405273	-21.62	0	11/3/2018	11	3	2018	6:28:04	23284	0	6	28	4	0	0.059570313	3.5288086	0.38891602	-0.76757813	-0.36743164	0.40161133	0.021972656	0	0	0	0	0	0	0	0	0	0.93579102	0.064208984	0.036621094	-0.017089844	0.01171875	0.007568359	0	44330	0	0	0
1003	41192	41192	Category A	0.37182617	-0.75585938	-0.35986328	-0.16723633	0.32470703	0.40454102	-21.62	0	11/3/2018	11	3	2018	6:28:04	23284	0.1	6	28	4	0	0.059570313	3.5288086	0.38867188	-0.76782227	-0.3671875	0.06640625	0.021972656	0	0	0	0	0	0	0	0	0	0.93579102	0.064208984	0.036621094	-0.016845703	0.011962891	0.007324219	0	44330	0	0	0
1004	41193	41193	Category A	0.38378906	-0.76782227	-0.34790039	-0.15820313	0.32226563	0.40991211	-21.37	0	11/3/2018	11	3	2018	6:28:04	23284	0.2	6	28	4	0	0.059570313	3.5288086	0.38891602	-0.76806641	-0.3671875	0.15844727	0.020019531	0	0	0	0	0	0	0	0	0	0.93603516	0.063964844	0.024902344	-0.005126953	0.000244141	0.019287109	0	44330	0	0	0
1005	41194	41194	Category A	0.40795898	-0.79199219	-0.37182617	-0.15136719	0.32275391	0.40991211	-21.25	0	11/3/2018	11	3	2018	6:28:04	23284	0.3	6	28	4	0	0.059570313	3.5288086	0.38916016	-0.76806641	-0.3671875	0.21826172	0.030517578	0	0	0	0	0	0	0	0	0	0.9362793	0.063720703	0.046875	0.018554688	-0.023681641	-0.004394531	0	44330	0	0	0
1006	41195	41195	Category A	0.39599609	-0.76782227	-0.39599609	-0.15014648	0.32299805	0.40893555	-21.25	0	11/3/2018	11	3	2018	6:28:04	23284	0.4	6	28	4	0	0.059570313	3.5288086	0.3894043	-0.76855469	-0.3671875	0.37353516	0.029296875	0	0	0	0	0	0	0	0	0	0.93652344	0.063476563	0.035888672	0.006347656	0.000732422	-0.028564453	0	44330	0	0	0
1007	41196	41196	Category A	0.40795898	-0.75585938	-0.38378906	-0.15917969	0.32446289	0.40771484	-21.25	0	11/3/2018	11	3	2018	6:28:04	23284	0.5	6	28	4	0	0.059570313	3.5288086	0.3894043	-0.76855469	-0.36669922	0.58447266	0.027832031	0	0	0	0	0	0	0	0	0	0.93652344	0.063476563	0.047851563	0.018310547	0.012695313	-0.016845703	0	44330	0	0	0
1008	41197	41197	Category A	0.41992188	-0.73193359	-0.37182617	-0.15844727	0.32714844	0.40673828	-21.13	0	11/3/2018	11	3	2018	6:28:04	23284	0.6	6	28	4	0	0.059570313	3.5288086	0.39013672	-0.76855469	-0.36669922	0.58886719	0.047363281	0	0	0	0	0	0	0	0	0	0.93676758	0.063232422	0.071289063	0.029541016	0.036621094	-0.004882813	0	44330	0	0	0
1009	41198	41198	Category A	0.40795898	-0.75585938	-0.37182617	-0.1574707	0.32202148	0.40649414	-21.13	0	11/3/2018	11	3	2018	6:28:04	23284	0.7	6	28	4	0	0.059570313	3.5288086	0.38964844	-0.76855469	-0.36669922	0.61035156	0.022705078	0	0	0	0	0	0	0	0	0	0.93652344	0.063476563	0.035888672	0.018066406	0.012695313	-0.004882813	0	44330	0	0	0
1010	41199	41199	Category A	0.39599609	-0.74389648	-0.37182617	-0.15454102	0.32055664	0.40771484	-21.13	0	11/3/2018	11	3	2018	6:28:04	23284	0.8	6	28	4	0	0.059570313	3.5288086	0.38964844	-0.76806641	-0.36669922	0.76513672	0.025634766	0	0	0	0	0	0	0	0	0	0.9362793	0.063720703	0.035644531	0.006103516	0.024169922	-0.004882813	0	44330	0	0	0
1011	41200	41200	Category A	0.37182617	-0.77978516	-0.34790039	-0.15112305	0.32202148	0.40771484	-21.37	0	11/3/2018	11	3	2018	6:28:04	23284	0.9	6	28	4	0	0.059570313	3.5288086	0.38891602	-0.76806641	-0.36694336	0.78930664	0.028076172	0	0	0	0	0	0	0	0	0	0.93603516	0.063964844	0.047851563	-0.017089844	-0.011474609	0.019042969	0	44330	0	0	0
1012	41201	41201	Category A	0.39599609	-0.77978516	-0.38378906	-0.15405273	0.32543945	0.41088867	-21.37	0	11/3/2018	11	3	2018	6:28:05	23285	0	6	28	5	0	0.059570313	3.5288086	0.38916016	-0.76806641	-0.36816406	0.65356445	0.020263672	0	0	0	0	0	0	0	0	0	0.93652344	0.063476563	0.033691406	0.006591797	-0.011474609	-0.015380859	0	44330	0	0	0
1013	41202	41202	Category A	0.37182617	-0.75585938	-0.35986328	-0.15405273	0.32446289	0.40405273	-21.13	0	11/3/2018	11	3	2018	6:28:05	23285	0.1	6	28	5	0	0.059570313	3.5288086	0.3894043	-0.76855469	-0.36865234	0.3269043	0.0234375	0	0	0	0	0	0	0	0	0	0.93701172	0.062988281	0.0390625	-0.017578125	0.012695313	0.008789063	0	44330	0	0	0
1014	41203	41203	Category A	0.38378906	-0.75585938	-0.35986328	-0.16015625	0.328125	0.40673828	-21.37	0	11/3/2018	11	3	2018	6:28:05	23285	0.2	6	28	5	0	0.059570313	3.5288086	0.38916016	-0.76806641	-0.3684082	0.33422852	0.015869141	0	0	0	0	0	0	0	0	0	0.93652344	0.063476563	0.026367188	-0.005371094	0.012207031	0.008544922	0	44330	0	0	0
1015	41204	41204	Category A	0.38378906	-0.74389648	-0.37182617	-0.16162109	0.32470703	0.40893555	-20.88	0	11/3/2018	11	3	2018	6:28:05	23285	0.3	6	28	5	0	0.059570313	3.5288086	0.38891602	-0.76757813	-0.36865234	0.44995117	0.024414063	0	0	0	0	0	0	0	0	0	0.9362793	0.063720703	0.031982422	-0.005126953	0.023681641	-0.002929688	0	44330	0	0	0
1016	41205	41205	Category A	0.39599609	-0.80395508	-0.3359375	-0.15649414	0.32299805	0.41186523	-21.13	0	11/3/2018	11	3	2018	6:28:05	23285	0.4	6	28	5	0	0.059570313	3.5288086	0.38891602	-0.76782227	-0.3684082	0.43725586	0.048828125	0	0	0	0	0	0	0	0	0	0.9362793	0.063720703	0.075439453	0.006835938	-0.035888672	0.032470703	0	44330	0	0	0
1017	41206	41206	Category A	0.39599609	-0.77978516	-0.37182617	-0.1574707	0.32641602	0.40478516	-21.37	0	11/3/2018	11	3	2018	6:28:05	23285	0.5	6	28	5	0	0.059570313	3.5288086	0.38891602	-0.76782227	-0.3684082	0.34155273	0.013916016	0	0	0	0	0	0	0	0	0	0.9362793	0.063720703	0.021972656	0.006835938	-0.01171875	-0.003173828	0	44330	0	0	0
1018	41207	41207	Category A	0.39599609	-0.77978516	-0.37182617	-0.15722656	0.31689453	0.40966797	-21.13	0	11/3/2018	11	3	2018	6:28:05	23285	0.6	6	28	5	0	0.059570313	3.5288086	0.3894043	-0.76782227	-0.36791992	0.31665039	0.013916016	0	0	0	0	0	0	0	0	0	0.9362793	0.063720703	0.022216797	0.006347656	-0.01171875	-0.003662109	0	44330	0	0	0
1019	41208	41208	Category A	0.39599609	-0.77978516	-0.39599609	-0.15625	0.32128906	0.41162109	-21.49	0	11/3/2018	11	3	2018	6:28:05	23285	0.7	6	28	5	0	0.059570313	3.5288086	0.3894043	-0.76782227	-0.36791992	0.43261719	0.031005859	0	0	0	0	0	0	0	0	0	0.9362793	0.063720703	0.046386719	0.006347656	-0.01171875	-0.027832031	0	44330	0	0	0
1020	41209	41209	Category A	0.38378906	-0.77978516	-0.35986328	-0.16259766	0.32446289	0.40893555	-21.37	0	11/3/2018	11	3	2018	6:28:05	23285	0.8	6	28	5	0	0.059570313	3.5288086	0.3894043	-0.76782227	-0.36743164	0.25390625	0.015380859	0	0	0	0	0	0	0	0	0	0.93603516	0.063964844	0.025390625	-0.005615234	-0.01171875	0.007568359	0	44330	0	0	0
1021	41210	41210	Category A	0.38378906	-0.75585938	-0.34790039	-0.15893555	0.32348633	0.40893555	-21.86	0	11/3/2018	11	3	2018	6:28:05	23285	0.9	6	28	5	0	0.059570313	3.5288086	0.3894043	-0.76782227	-0.36743164	0.022216797	0.023681641	0	0	0	0	0	0	0	0	0	0.93603516	0.063964844	0.037353516	-0.005615234	0.011962891	0.01953125	0	44330	0	0	0
1022	41211	41211	Category A	0.39599609	-0.76782227	-0.38378906	-0.15576172	0.32299805	0.40893555	-22.11	0	11/3/2018	11	3	2018	6:28:06	23286	0	6	28	6	0	0.059570313	3.5288086	0.3894043	-0.76757813	-0.36743164	0.058837891	0.017333984	0	0	0	0	0	0	0	0	0	0.93579102	0.064208984	0.022949219	0.006347656	0	-0.016113281	0	44330	0	0	0
1023	41212	41212	Category A	0.37182617	-0.76782227	-0.39599609	-0.15820313	0.32348633	0.40380859	-21.99	0	11/3/2018	11	3	2018	6:28:06	23286	0.1	6	28	6	0	0.059570313	3.5288086	0.3894043	-0.76757813	-0.3671875	0.14453125	0.033447266	0	0	0	0	0	0	0	0	0	0.93579102	0.064208984	0.046142578	-0.017578125	0	-0.028564453	0	44330	0	0	0
1024	41213	41213	Category A	0.38378906	-0.75585938	-0.35986328	-0.15405273	0.31933594	0.40673828	-21.99	0	11/3/2018	11	3	2018	6:28:06	23286	0.2	6	28	6	0	0.059570313	3.5288086	0.38891602	-0.76733398	-0.36743164	0.065673828	0.014892578	0	0	0	0	0	0	0	0	0	0.93579102	0.064208984	0.024658203	-0.005126953	0.011474609	0.007568359	0	44330	0	0	0
1025	41214	41214	Category A	0.39599609	-0.76782227	-0.35986328	-0.15356445	0.32226563	0.41186523	-21.49	0	11/3/2018	11	3	2018	6:28:06	23286	0.3	6	28	6	0	0.059570313	3.5288086	0.38891602	-0.76733398	-0.36743164	0.21411133	0.010253906	0	0	0	0	0	0	0	0	0	0.93554688	0.064453125	0.015136719	0.006835938	-0.000244141	0.007568359	0	44330	0	0	0
1026	41215	41215	Category A	0.38378906	-0.76782227	-0.37182617	-0.15991211	0.32202148	0.40869141	-21.25	0	11/3/2018	11	3	2018	6:28:06	23286	0.4	6	28	6	0	0.059570313	3.5288086	0.38891602	-0.76708984	-0.36743164	0.31542969	0.006591797	0	0	0	0	0	0	0	0	0	0.93530273	0.064697266	0.010009766	-0.005126953	-0.000488281	-0.004150391	0	44330	0	0	0
1027	41216	41216	Category A	0.38378906	-0.79199219	-0.38378906	-0.15014648	0.32299805	0.40893555	-21.13	0	11/3/2018	11	3	2018	6:28:06	23286	0.5	6	28	6	0	0.059570313	3.5288086	0.38891602	-0.76708984	-0.36791992	0.2421875	0.029785156	0	0	0	0	0	0	0	0	0	0.93530273	0.064697266	0.045654297	-0.005126953	-0.024658203	-0.015625	0	44330	0	0	0
1028	41217	41217	Category A	0.38378906	-0.76782227	-0.37182617	-0.16259766	0.32446289	0.40649414	-21.25	0	11/3/2018	11	3	2018	6:28:06	23286	0.6	6	28	6	0	0.059570313	3.5288086	0.38916016	-0.76708984	-0.36816406	0.15966797	0.006347656	0	0	0	0	0	0	0	0	0	0.93579102	0.064208984	0.009277344	-0.005371094	-0.000488281	-0.003417969	0	44330	0	0	0
1029	41218	41218	Category A	0.38378906	-0.76782227	-0.35986328	-0.15844727	0.31860352	0.40771484	-21.37	0	11/3/2018	11	3	2018	6:28:06	23286	0.7	6	28	6	0	0.059570313	3.5288086	0.3894043	-0.76708984	-0.36865234	0.43286133	0.010498047	0	0	0	0	0	0	0	0	0	0.93579102	0.064208984	0.015136719	-0.005615234	-0.000488281	0.008789063	0	44330	0	0	0
1030	41219	41219	Category A	0.38378906	-0.74389648	-0.35986328	-0.16259766	0.32836914	0.40869141	-21.49	0	11/3/2018	11	3	2018	6:28:06	23286	0.8	6	28	6	0	0.059570313	3.5288086	0.3894043	-0.7668457	-0.36865234	0.54052734	0.025146484	0	0	0	0	0	0	0	0	0	0.93579102	0.064208984	0.037597656	-0.005615234	0.022949219	0.008789063	0	44330	0	0	0
1031	41220	41220	Category A	0.38378906	-0.75585938	-0.37182617	-0.15722656	0.32446289	0.40258789	-21.62	0	11/3/2018	11	3	2018	6:28:06	23286	0.9	6	28	6	0	0.059570313	3.5288086	0.3894043	-0.76660156	-0.36914063	0.42993164	0.012451172	0	0	0	0	0	0	0	0	0	0.93579102	0.064208984	0.019042969	-0.005615234	0.010742188	-0.002441406	0	44330	0	0	0
1032	41221	41221	Category A	0.37182617	-0.75585938	-0.38378906	-0.16357422	0.32568359	0.41064453	-21.49	0	11/3/2018	11	3	2018	6:28:07	23287	0	6	28	7	0	0.059570313	3.5288086	0.38964844	-0.76660156	-0.36914063	0.36645508	0.025390625	0	0	0	0	0	0	0	0	0	0.93579102	0.064208984	0.04296875	-0.017822266	0.010742188	-0.014404297	0	44330	0	0	0
1033	41222	41222	Category A	0.38378906	-0.77978516	-0.35986328	-0.15844727	0.3203125	0.40771484	-21.62	0	11/3/2018	11	3	2018	6:28:07	23287	0.1	6	28	7	0	0.059570313	3.5288086	0.38964844	-0.76635742	-0.36914063	0.64526367	0.017333984	0	0	0	0	0	0	0	0	0	0.93579102	0.064208984	0.028808594	-0.005859375	-0.013183594	0.009277344	0	44330	0	0	0
1034	41223	41223	Category A	0.39599609	-0.77978516	-0.38378906	-0.1574707	0.32104492	0.40771484	-21.86	0	11/3/2018	11	3	2018	6:28:07	23287	0.2	6	28	7	0	0.059570313	3.5288086	0.38964844	-0.76635742	-0.36889648	0.79223633	0.020751953	0	0	0	0	0	0	0	0	0	0.93554688	0.064453125	0.034179688	0.006103516	-0.013183594	-0.014648438	0	44330	0	0	0
1035	41224	41224	Category A	0.39599609	-0.76782227	-0.38378906	-0.15649414	0.32202148	0.40576172	-21.74	0	11/3/2018	11	3	2018	6:28:07	23287	0.3	6	28	7	0	0.059570313	3.5288086	0.38964844	-0.76611328	-0.36816406	0.55004883	0.016601563	0	0	0	0	0	0	0	0	0	0.93530273	0.064697266	0.022949219	0.006103516	-0.001464844	-0.015380859	0	44330	0	0	0
1036	41225	41225	Category A	0.39599609	-0.76782227	-0.38378906	-0.1550293	0.31665039	0.40258789	-21.98	0	11/3/2018	11	3	2018	6:28:07	23287	0.4	6	28	7	0	0.059326172	3.491748	0.38964844	-0.76611328	-0.36816406	0.22875977	0.016601563	0	0	0	0	0	0	0	0	0	0.93530273	0.064697266	0.022949219	0.006103516	-0.001464844	-0.015380859	0	44330	0	0	0
1037	41226	41226	Category A	0.40795898	-0.77978516	-0.37182617	-0.15869141	0.32104492	0.40576172	-21.86	0	11/3/2018	11	3	2018	6:28:07	23287	0.5	6	28	7	0	0.059326172	3.491748	0.38989258	-0.76660156	-0.36816406	0.046386719	0.022460938	0	0	0	0	0	0	0	0	0	0.93554688	0.064453125	0.034423828	0.017822266	-0.012939453	-0.003417969	0	44330	0	0	0
1038	41227	41227	Category A	0.39599609	-0.77978516	-0.37182617	-0.15673828	0.32446289	0.40795898	-21.62	0	11/3/2018	11	3	2018	6:28:07	23287	0.6	6	28	7	0	0.059326172	3.491748	0.39013672	-0.76660156	-0.36816406	0.18920898	0.014404297	0	0	0	0	0	0	0	0	0	0.93579102	0.064208984	0.022216797	0.005615234	-0.012939453	-0.003417969	0	44330	0	0	0
1039	41228	41228	Category A	0.39599609	-0.80395508	-0.34790039	-0.16162109	0.32373047	0.41162109	-22.11	0	11/3/2018	11	3	2018	6:28:07	23287	0.7	6	28	7	0	0.059326172	3.491748	0.38964844	-0.76708984	-0.36816406	0.76196289	0.042480469	0	0	0	0	0	0	0	0	0	0.93579102	0.064208984	0.063232422	0.006103516	-0.036621094	0.020263672	0	44330	0	0	0
1040	41229	41229	Category A	0.41992188	-0.79199219	-0.34790039	-0.1574707	0.32202148	0.40893555	-21.74	0	11/3/2018	11	3	2018	6:28:07	23287	0.8	6	28	7	0	0.059326172	3.491748	0.38964844	-0.76733398	-0.36816406	1.1984863	0.043701172	0	0	0	0	0	0	0	0	0	0.9362793	0.063720703	0.074707031	0.030029297	-0.024414063	0.020263672	0	44330	0	0	0
1041	41230	41230	Category A	0.40795898	-0.79199219	-0.32397461	-0.16088867	0.32348633	0.40966797	-21.74	0	11/3/2018	11	3	2018	6:28:07	23287	0.9	6	28	7	0	0.059326172	3.491748	0.38964844	-0.76757813	-0.36791992	1.387207	0.053466797	0	0	0	0	0	0	0	0	0	0.9362793	0.063720703	0.086425781	0.018066406	-0.024169922	0.043945313	0	44330	0	0	0
1042	41231	41231	Category A	0.37182617	-0.77978516	-0.37182617	-0.15136719	0.32080078	0.40893555	-21.49	0	11/3/2018	11	3	2018	6:28:08	23288	0	6	28	8	0	0.059326172	3.491748	0.38964844	-0.76733398	-0.36816406	1.4897461	0.021972656	0	0	0	0	0	0	0	0	0	0.9362793	0.063720703	0.033691406	-0.017822266	-0.012207031	-0.003417969	0	44330	0	0	0
1043	41232	41232	Category A	0.39599609	-0.77978516	-0.34790039	-0.15917969	0.32446289	0.40771484	-21.13	0	11/3/2018	11	3	2018	6:28:08	23288	0.1	6	28	8	0	0.059326172	3.491748	0.38989258	-0.76782227	-0.36865234	1.5961914	0.024658203	0	0	0	0	0	0	0	0	0	0.93676758	0.063232422	0.038818359	0.005859375	-0.01171875	0.020751953	0	44330	0	0	0
1044	41233	41233	Category A	0.39599609	-0.77978516	-0.34790039	-0.15136719	0.3203125	0.40771484	-21	0	11/3/2018	11	3	2018	6:28:08	23288	0.2	6	28	8	0	0.059326172	3.491748	0.39013672	-0.76782227	-0.36889648	1.5625	0.024658203	0	0	0	0	0	0	0	0	0	0.93701172	0.062988281	0.038574219	0.005615234	-0.01171875	0.020996094	0	44330	0	0	0
1045	41234	41234	Category A	0.38378906	-0.76782227	-0.37182617	-0.15917969	0.31958008	0.40966797	-20.76	0	11/3/2018	11	3	2018	6:28:08	23288	0.3	6	28	8	0	0.059326172	3.491748	0.39013672	-0.76806641	-0.36914063	1.3701172	0.007080078	0	0	0	0	0	0	0	0	0	0.93725586	0.062744141	0.009521484	-0.006347656	0.000244141	-0.002441406	0	44330	0	0	0
1046	41235	41235	Category A	0.39599609	-0.76782227	-0.34790039	-0.16601563	0.32373047	0.40869141	-21	0	11/3/2018	11	3	2018	6:28:08	23288	0.4	6	28	8	0	0.059326172	3.491748	0.38989258	-0.76757813	-0.36914063	1.1203613	0.021972656	0	0	0	0	0	0	0	0	0	0.93676758	0.063232422	0.027099609	0.005859375	0	0.021240234	0	44330	0	0	0
1047	41236	41236	Category A	0.41992188	-0.76782227	-0.35986328	-0.15405273	0.31933594	0.40893555	-21.37	0	11/3/2018	11	3	2018	6:28:08	23288	0.5	6	28	8	0	0.059326172	3.491748	0.38964844	-0.76757813	-0.36865234	0.81201172	0.03125	0	0	0	0	0	0	0	0	0	0.93652344	0.063476563	0.0390625	0.030029297	0	0.008789063	0	44330	0	0	0
1048	41237	41237	Category A	0.37182617	-0.76782227	-0.3359375	-0.16088867	0.32470703	0.40893555	-21.62	0	11/3/2018	11	3	2018	6:28:08	23288	0.6	6	28	8	0	0.059326172	3.491748	0.38964844	-0.76782227	-0.36914063	0.25537109	0.037841797	0	0	0	0	0	0	0	0	0	0.93676758	0.063232422	0.051269531	-0.017822266	0	0.033203125	0	44330	0	0	0
1049	41238	41238	Category A	0.38378906	-0.75585938	-0.37182617	-0.15820313	0.32348633	0.40991211	-21.74	0	11/3/2018	11	3	2018	6:28:08	23288	0.7	6	28	8	0	0.059326172	3.491748	0.3894043	-0.76806641	-0.36938477	0.52294922	0.013671875	0	0	0	0	0	0	0	0	0	0.93701172	0.062988281	0.020263672	-0.005615234	0.012207031	-0.002197266	0	44330	0	0	0
1050	41239	41239	Category A	0.37182617	-0.76782227	-0.37182617	-0.15893555	0.32470703	0.41064453	-21.74	0	11/3/2018	11	3	2018	6:28:08	23288	0.8	6	28	8	0	0.059326172	3.491748	0.3894043	-0.76831055	-0.36962891	1.1147461	0.017578125	0	0	0	0	0	0	0	0	0	0.93725586	0.062744141	0.020263672	-0.017578125	0.000488281	-0.001953125	0	44330	0	0	0
1051	41240	41240	Category A	0.39599609	-0.76782227	-0.43188477	-0.1574707	0.32299805	0.4074707	-21.37	0	11/3/2018	11	3	2018	6:28:08	23288	0.9	6	28	8	0	0.059326172	3.491748	0.3894043	-0.76855469	-0.36938477	1.4836426	0.062744141	0	0	0	0	0	0	0	0	0	0.93725586	0.062744141	0.069580078	0.006347656	0.000732422	-0.062255859	0	44330	0	0	0
1052	41241	41241	Category A	0.39599609	-0.77978516	-0.38378906	-0.16430664	0.32592773	0.40869141	-21	0	11/3/2018	11	3	2018	6:28:09	23289	0	6	28	9	0	0.059326172	3.491748	0.3894043	-0.76831055	-0.36987305	1.8220215	0.019042969	0	0	0	0	0	0	0	0	0	0.9375	0.0625	0.031738281	0.006347656	-0.011230469	-0.013671875	0	44330	0	0	0
1053	41242	41242	Category A	0.39599609	-0.75585938	-0.37182617	-0.16064453	0.32568359	0.40771484	-20.76	0	11/3/2018	11	3	2018	6:28:09	23289	0.1	6	28	9	0	0.059326172	3.491748	0.38916016	-0.76806641	-0.36938477	1.9377441	0.014160156	0	0	0	0	0	0	0	0	0	0.93701172	0.062988281	0.021484375	0.006591797	0.012207031	-0.002197266	0	44330	0	0	0
1054	41243	41243	Category A	0.38378906	-0.75585938	-0.37182617	-0.15722656	0.32446289	0.40673828	-20.27	0	11/3/2018	11	3	2018	6:28:09	23289	0.2	6	28	9	0	0.059326172	3.491748	0.38964844	-0.76855469	-0.36938477	1.7897949	0.014160156	0	0	0	0	0	0	0	0	0	0.9375	0.0625	0.020996094	-0.005859375	0.012695313	-0.002197266	0	44330	0	0	0
1055	41244	41244	Category A	0.37182617	-0.76782227	-0.35986328	-0.15380859	0.32299805	0.41088867	-20.15	0	11/3/2018	11	3	2018	6:28:09	23289	0.3	6	28	9	0	0.059326172	3.491748	0.3894043	-0.76855469	-0.36938477	1.3425293	0.020019531	0	0	0	0	0	0	0	0	0	0.9375	0.0625	0.028076172	-0.017578125	0.000732422	0.009521484	0	44330	0	0	0
1056	41245	41245	Category A	0.39599609	-0.76782227	-0.37182617	-0.15771484	0.32373047	0.40478516	-20.27	0	11/3/2018	11	3	2018	6:28:09	23289	0.4	6	28	9	0	0.059326172	3.491748	0.3894043	-0.76879883	-0.36865234	0.97045898	0.007080078	0	0	0	0	0	0	0	0	0	0.9375	0.0625	0.010742188	0.006347656	0.000976563	-0.002929688	0	44330	0	0	0
1057	41246	41246	Category A	0.40795898	-0.76782227	-0.31176758	-0.15136719	0.32275391	0.40917969	-20.39	0	11/3/2018	11	3	2018	6:28:09	23289	0.5	6	28	9	0	0.059326172	3.491748	0.3894043	-0.76879883	-0.36889648	0.91113281	0.060058594	0	0	0	0	0	0	0	0	0	0.9375	0.0625	0.076660156	0.018310547	0.000976563	0.057128906	0	44330	0	0	0
1058	41247	41247	Category A	0.40795898	-0.76782227	-0.35986328	-0.1652832	0.32739258	0.40649414	-20.51	0	11/3/2018	11	3	2018	6:28:09	23289	0.6	6	28	9	0	0.059326172	3.491748	0.3894043	-0.76855469	-0.36914063	0.66918945	0.020507813	0	0	0	0	0	0	0	0	0	0.93725586	0.062744141	0.028564453	0.018310547	0.000732422	0.009277344	0	44330	0	0	0
1059	41248	41248	Category A	0.39599609	-0.75585938	-0.37182617	-0.15991211	0.32470703	0.40576172	-20.76	0	11/3/2018	11	3	2018	6:28:09	23289	0.7	6	28	9	0	0.059326172	3.491748	0.38891602	-0.76855469	-0.36889648	0.3737793	0.014648438	0	0	0	0	0	0	0	0	0	0.93725586	0.062744141	0.022460938	0.006835938	0.012695313	-0.002685547	0	44330	0	0	0
1060	41249	41249	Category A	0.37182617	-0.76782227	-0.35986328	-0.16162109	0.32373047	0.41064453	-20.64	0	11/3/2018	11	3	2018	6:28:09	23289	0.8	6	28	9	0	0.059326172	3.491748	0.38867188	-0.76855469	-0.36816406	0.12011719	0.018798828	0	0	0	0	0	0	0	0	0	0.93652344	0.063476563	0.026123047	-0.016845703	0.000732422	0.008300781	0	44330	0	0	0
1061	41250	41250	Category A	0.38378906	-0.76782227	-0.37182617	-0.1574707	0.32299805	0.40258789	-20.88	0	11/3/2018	11	3	2018	6:28:09	23289	0.9	6	28	9	0	0.059326172	3.491748	0.38867188	-0.76806641	-0.3684082	0.20825195	0.005859375	0	0	0	0	0	0	0	0	0	0.93652344	0.063476563	0.008544922	-0.004882813	0.000244141	-0.003173828	0	44330	0	0	0
1062	41251	41251	Category A	0.38378906	-0.76782227	-0.37182617	-0.16772461	0.32568359	0.40649414	-21.37	0	11/3/2018	11	3	2018	6:28:10	23290	0	6	28	10	0	0.059326172	3.491748	0.38891602	-0.76831055	-0.36865234	0.28344727	0.006103516	0	0	0	0	0	0	0	0	0	0.93676758	0.063232422	0.008789063	-0.005126953	0.000488281	-0.002929688	0	44330	0	0	0
1063	41252	41252	Category A	0.37182617	-0.74389648	-0.38378906	-0.15869141	0.32299805	0.40405273	-21.37	0	11/3/2018	11	3	2018	6:28:10	23290	0.1	6	28	10	0	0.059326172	3.491748	0.38916016	-0.76855469	-0.36865234	0.18334961	0.033691406	0	0	0	0	0	0	0	0	0	0.93701172	0.062988281	0.057128906	-0.017333984	0.024658203	-0.014892578	0	44330	0	0	0
1064	41253	41253	Category A	0.38378906	-0.77978516	-0.37182617	-0.15649414	0.32519531	0.40576172	-21.74	0	11/3/2018	11	3	2018	6:28:10	23290	0.2	6	28	10	0	0.059326172	3.491748	0.3894043	-0.76831055	-0.36791992	0.21582031	0.013183594	0	0	0	0	0	0	0	0	0	0.93676758	0.063232422	0.020507813	-0.005615234	-0.011230469	-0.003662109	0	44330	0	0	0
1065	41254	41254	Category A	0.38378906	-0.75585938	-0.37182617	-0.15771484	0.32348633	0.40600586	-21.74	0	11/3/2018	11	3	2018	6:28:10	23290	0.3	6	28	10	0	0.059326172	3.491748	0.38964844	-0.76831055	-0.36816406	0.49511719	0.014160156	0	0	0	0	0	0	0	0	0	0.93701172	0.062988281	0.021728516	-0.005859375	0.012451172	-0.003417969	0	44330	0	0	0
1066	41255	41255	Category A	0.37182617	-0.76782227	-0.38378906	-0.1574707	0.32324219	0.41088867	-21.86	0	11/3/2018	11	3	2018	6:28:10	23290	0.4	6	28	10	0	0.059326172	3.491748	0.38964844	-0.76806641	-0.3684082	0.74462891	0.0234375	0	0	0	0	0	0	0	0	0	0.93701172	0.062988281	0.033691406	-0.017822266	0.000244141	-0.015136719	0	44330	0	0	0
1067	41256	41256	Category A	0.38378906	-0.76782227	-0.37182617	-0.15551758	0.32568359	0.40673828	-21.74	0	11/3/2018	11	3	2018	6:28:10	23290	0.5	6	28	10	0	0.059326172	3.491748	0.38989258	-0.76831055	-0.36865234	0.50634766	0.006835938	0	0	0	0	0	0	0	0	0	0.93725586	0.062744141	0.009765625	-0.006103516	0.000488281	-0.002929688	0	44330	0	0	0
1068	41257	41257	Category A	0.38378906	-0.74389648	-0.37182617	-0.15478516	0.32202148	0.40795898	-21.25	0	11/3/2018	11	3	2018	6:28:10	23290	0.6	6	28	10	0	0.059326172	3.491748	0.39013672	-0.76806641	-0.36816406	0.38354492	0.025390625	0	0	0	0	0	0	0	0	0	0.93701172	0.062988281	0.034179688	-0.006347656	0.024169922	-0.003417969	0	44330	0	0	0
1069	41258	41258	Category A	0.39599609	-0.74389648	-0.35986328	-0.16162109	0.32373047	0.40966797	-21.13	0	11/3/2018	11	3	2018	6:28:10	23290	0.7	6	28	10	0	0.059326172	3.491748	0.39013672	-0.76806641	-0.3684082	0.27783203	0.026367188	0	0	0	0	0	0	0	0	0	0.93701172	0.062988281	0.038574219	0.005615234	0.024169922	0.008544922	0	44330	0	0	0
1070	41259	41259	Category A	0.40795898	-0.75585938	-0.40795898	-0.15185547	0.32104492	0.40893555	-21.13	0	11/3/2018	11	3	2018	6:28:10	23290	0.8	6	28	10	0	0.059326172	3.491748	0.38989258	-0.76782227	-0.36865234	0.03125	0.044677734	0	0	0	0	0	0	0	0	0	0.93676758	0.063232422	0.069091797	0.017822266	0.011962891	-0.0390625	0	44330	0	0	0
1071	41260	41260	Category A	0.39599609	-0.75585938	-0.35986328	-0.16357422	0.32299805	0.41162109	-21.13	0	11/3/2018	11	3	2018	6:28:10	23290	0.9	6	28	10	0	0.059326172	3.491748	0.38989258	-0.76782227	-0.36914063	0.41918945	0.016357422	0	0	0	0	0	0	0	0	0	0.93701172	0.062988281	0.02734375	0.005859375	0.011962891	0.009277344	0	44330	0	0	0
1072	41261	41261	Category A	0.40795898	-0.76782227	-0.38378906	-0.1574707	0.32739258	0.40576172	-21.62	0	11/3/2018	11	3	2018	6:28:11	23291	0	6	28	11	0	0.059326172	3.491748	0.38989258	-0.76806641	-0.36914063	0.89379883	0.022949219	0	0	0	0	0	0	0	0	0	0.93725586	0.062744141	0.032714844	0.017822266	0.000244141	-0.014404297	0	44330	0	0	0
1073	41262	41262	Category A	0.38378906	-0.75585938	-0.35986328	-0.15991211	0.32373047	0.41088867	-21.74	0	11/3/2018	11	3	2018	6:28:11	23291	0.1	6	28	11	0	0.059326172	3.491748	0.39013672	-0.76806641	-0.36914063	1.0827637	0.016845703	0	0	0	0	0	0	0	0	0	0.93725586	0.062744141	0.028076172	-0.006347656	0.012207031	0.009277344	0	44330	0	0	0
1074	41263	41263	Category A	0.38378906	-0.75585938	-0.3359375	-0.1574707	0.32543945	0.40771484	-21.62	0	11/3/2018	11	3	2018	6:28:11	23291	0.2	6	28	11	0	0.059326172	3.4434082	0.39013672	-0.76806641	-0.36938477	1.2194824	0.036132813	0	0	0	0	0	0	0	0	0	0.9375	0.0625	0.052246094	-0.006347656	0.012207031	0.033447266	0	44330	0	0	0
1075	41264	41264	Category A	0.38378906	-0.77978516	-0.35986328	-0.15551758	0.32202148	0.41088867	-21.86	0	11/3/2018	11	3	2018	6:28:11	23291	0.3	6	28	11	0	0.059326172	3.4434082	0.39013672	-0.76782227	-0.36914063	1.2458496	0.016357422	0	0	0	0	0	0	0	0	0	0.93725586	0.062744141	0.027587891	-0.006347656	-0.01171875	0.009277344	0	44330	0	0	0
1076	41265	41265	Category A	0.39599609	-0.77978516	-0.37182617	-0.15136719	0.32543945	0.40795898	-21.74	0	11/3/2018	11	3	2018	6:28:11	23291	0.4	6	28	11	0	0.059326172	3.4434082	0.39013672	-0.76782227	-0.36889648	1.1000977	0.013427734	0	0	0	0	0	0	0	0	0	0.93701172	0.062988281	0.020263672	0.005615234	-0.01171875	-0.002685547	0	44330	0	0	0
1077	41266	41266	Category A	0.39599609	-0.76782227	-0.37182617	-0.15649414	0.32299805	0.40771484	-21.86	0	11/3/2018	11	3	2018	6:28:11	23291	0.5	6	28	11	0	0.059326172	3.4434082	0.38989258	-0.76806641	-0.36865234	0.79443359	0.006591797	0	0	0	0	0	0	0	0	0	0.93701172	0.062988281	0.009033203	0.005859375	0.000244141	-0.002929688	0	44330	0	0	0
1078	41267	41267	Category A	0.38378906	-0.76782227	-0.38378906	-0.15722656	0.32446289	0.40966797	-21.86	0	11/3/2018	11	3	2018	6:28:11	23291	0.6	6	28	11	0	0.059326172	3.4434082	0.38964844	-0.76782227	-0.36865234	0.57519531	0.016113281	0	0	0	0	0	0	0	0	0	0.93676758	0.063232422	0.020996094	-0.005859375	0	-0.014892578	0	44330	0	0	0
1079	41268	41268	Category A	0.38378906	-0.79199219	-0.38378906	-0.16064453	0.32568359	0.40771484	-21.74	0	11/3/2018	11	3	2018	6:28:11	23291	0.7	6	28	11	0	0.059326172	3.4434082	0.38964844	-0.76782227	-0.36816406	0.33935547	0.029052734	0	0	0	0	0	0	0	0	0	0.93652344	0.063476563	0.045410156	-0.005859375	-0.023925781	-0.015380859	0	44330	0	0	0
1080	41269	41269	Category A	0.38378906	-0.76782227	-0.37182617	-0.16088867	0.32202148	0.40649414	-21.86	0	11/3/2018	11	3	2018	6:28:11	23291	0.8	6	28	11	0	0.059326172	3.4434082	0.3894043	-0.76757813	-0.36816406	0.014160156	0.006591797	0	0	0	0	0	0	0	0	0	0.9362793	0.063720703	0.009033203	-0.005615234	0	-0.003417969	0	44330	0	0	0
1081	41270	41270	Category A	0.38378906	-0.75585938	-0.38378906	-0.15576172	0.32299805	0.40893555	-21.62	0	11/3/2018	11	3	2018	6:28:11	23291	0.9	6	28	11	0	0.059326172	3.4434082	0.38891602	-0.76708984	-0.36865234	0.19116211	0.01953125	0	0	0	0	0	0	0	0	0	0.93579102	0.064208984	0.031738281	-0.005126953	0.011230469	-0.014892578	0	44330	0	0	0
1082	41271	41271	Category A	0.38378906	-0.77978516	-0.39599609	-0.16088867	0.32470703	0.40991211	-21.74	0	11/3/2018	11	3	2018	6:28:12	23292	0	6	28	12	0	0.059326172	3.4434082	0.38867188	-0.76660156	-0.36914063	0.34326172	0.030029297	0	0	0	0	0	0	0	0	0	0.93554688	0.064453125	0.044677734	-0.004882813	-0.012939453	-0.026611328	0	44330	0	0	0
1083	41272	41272	Category A	0.38378906	-0.76782227	-0.37182617	-0.15722656	0.32446289	0.40893555	-21.86	0	11/3/2018	11	3	2018	6:28:12	23292	0.1	6	28	12	0	0.059326172	3.4434082	0.38891602	-0.76611328	-0.36938477	0.47290039	0.005859375	0	0	0	0	0	0	0	0	0	0.93530273	0.064697266	0.009033203	-0.005126953	-0.001464844	-0.002197266	0	44330	0	0	0
1084	41273	41273	Category A	0.39599609	-0.77978516	-0.35986328	-0.15991211	0.32202148	0.41064453	-21.86	0	11/3/2018	11	3	2018	6:28:12	23292	0.2	6	28	12	0	0.059326172	3.4434082	0.38842773	-0.76586914	-0.36962891	0.69799805	0.018310547	0	0	0	0	0	0	0	0	0	0.93505859	0.064941406	0.031005859	0.007324219	-0.013671875	0.009765625	0	44330	0	0	0
1085	41274	41274	Category A	0.38378906	-0.75585938	-0.37182617	-0.15454102	0.32495117	0.41186523	-21.98	0	11/3/2018	11	3	2018	6:28:12	23292	0.3	6	28	12	0	0.059326172	3.4434082	0.38818359	-0.76586914	-0.37011719	0.94506836	0.011230469	0	0	0	0	0	0	0	0	0	0.93530273	0.064697266	0.016113281	-0.004394531	0.010009766	-0.001464844	0	44330	0	0	0
1086	41275	41275	Category A	0.38378906	-0.76782227	-0.37182617	-0.16088867	0.32470703	0.40893555	-21.74	0	11/3/2018	11	3	2018	6:28:12	23292	0.4	6	28	12	0	0.059326172	3.4434082	0.38818359	-0.76586914	-0.37060547	1.0061035	0.004882813	0	0	0	0	0	0	0	0	0	0.93530273	0.064697266	0.007324219	-0.004394531	-0.001708984	-0.000976563	0	44330	0	0	0
1087	41276	41276	Category A	0.39599609	-0.76782227	-0.41992188	-0.15380859	0.32202148	0.40673828	-21.62	0	11/3/2018	11	3	2018	6:28:12	23292	0.5	6	28	12	0	0.059326172	3.4434082	0.38769531	-0.76586914	-0.37109375	1.0014648	0.049316406	0	0	0	0	0	0	0	0	0	0.93530273	0.064697266	0.05859375	0.008056641	-0.001708984	-0.048583984	0	44330	0	0	0
1088	41277	41277	Category A	0.39599609	-0.76782227	-0.38378906	-0.16015625	0.32641602	0.40185547	-21.49	0	11/3/2018	11	3	2018	6:28:12	23292	0.6	6	28	12	0	0.059326172	3.4434082	0.38745117	-0.76586914	-0.37133789	0.92431641	0.014892578	0	0	0	0	0	0	0	0	0	0.93505859	0.064941406	0.022460938	0.008300781	-0.001708984	-0.012207031	0	44330	0	0	0
1089	41278	41278	Category A	0.40795898	-0.76782227	-0.39599609	-0.16259766	0.32836914	0.40380859	-21.49	0	11/3/2018	11	3	2018	6:28:12	23292	0.7	6	28	12	0	0.059326172	3.4434082	0.38720703	-0.765625	-0.37182617	0.75537109	0.031494141	0	0	0	0	0	0	0	0	0	0.93505859	0.064941406	0.046630859	0.020507813	-0.001953125	-0.023925781	0	44330	0	0	0
1090	41279	41279	Category A	0.39599609	-0.75585938	-0.34790039	-0.1574707	0.32910156	0.4050293	-21.37	0	11/3/2018	11	3	2018	6:28:12	23292	0.8	6	28	12	0	0.059326172	3.4434082	0.38720703	-0.76538086	-0.37182617	0.50610352	0.02734375	0	0	0	0	0	0	0	0	0	0.93505859	0.064941406	0.042480469	0.008544922	0.009521484	0.023925781	0	44330	0	0	0
1091	41280	41280	Category A	0.37182617	-0.76782227	-0.38378906	-0.15844727	0.32202148	0.40771484	-21.25	0	11/3/2018	11	3	2018	6:28:12	23292	0.9	6	28	12	0	0.059326172	3.4434082	0.38720703	-0.76538086	-0.37182617	0.13208008	0.01953125	0	0	0	0	0	0	0	0	0	0.93481445	0.065185547	0.029785156	-0.015380859	-0.002197266	-0.01171875	0	44330	0	0	0
1092	41281	41281	Category A	0.38378906	-0.76782227	-0.34790039	-0.1574707	0.32128906	0.41064453	-21.49	0	11/3/2018	11	3	2018	6:28:13	23293	0	6	28	13	0	0.059326172	3.4434082	0.38720703	-0.76513672	-0.37109375	0.13525391	0.0234375	0	0	0	0	0	0	0	0	0	0.93432617	0.065673828	0.029296875	-0.003417969	-0.002441406	0.023193359	0	44330	0	0	0
1093	41282	41282	Category A	0.40795898	-0.77978516	-0.35986328	-0.15820313	0.32055664	0.40869141	-21.49	0	11/3/2018	11	3	2018	6:28:13	23293	0.1	6	28	13	0	0.059326172	3.4434082	0.38696289	-0.76464844	-0.37060547	0.43896484	0.027832031	0	0	0	0	0	0	0	0	0	0.93383789	0.066162109	0.046630859	0.020751953	-0.014892578	0.010742188	0	44330	0	0	0
1094	41283	41283	Category A	0.37182617	-0.76782227	-0.35986328	-0.15844727	0.32055664	0.40966797	-21.62	0	11/3/2018	11	3	2018	6:28:13	23293	0.2	6	28	13	0	0.059326172	3.4434082	0.38696289	-0.76464844	-0.37036133	0.85180664	0.018554688	0	0	0	0	0	0	0	0	0	0.93359375	0.06640625	0.028564453	-0.015136719	-0.002929688	0.010498047	0	44330	0	0	0
1095	41284	41284	Category A	0.38378906	-0.76782227	-0.31176758	-0.15649414	0.32299805	0.40991211	-21.74	0	11/3/2018	11	3	2018	6:28:13	23293	0.3	6	28	13	0	0.059326172	3.4434082	0.38696289	-0.76464844	-0.37036133	1.1584473	0.058837891	0	0	0	0	0	0	0	0	0	0.93383789	0.066162109	0.064941406	-0.003173828	-0.002929688	0.05859375	0	44330	0	0	0
1096	41285	41285	Category A	0.39599609	-0.79199219	-0.35986328	-0.15478516	0.32373047	0.41186523	-21.62	0	11/3/2018	11	3	2018	6:28:13	23293	0.4	6	28	13	0	0.059326172	3.4434082	0.38696289	-0.76489258	-0.37084961	1.3168945	0.030273438	0	0	0	0	0	0	0	0	0	0.93408203	0.065917969	0.046875	0.008789063	-0.026855469	0.010986328	0	44330	0	0	0
1097	41286	41286	Category A	0.38378906	-0.75585938	-0.38378906	-0.15844727	0.32177734	0.40185547	-21.49	0	11/3/2018	11	3	2018	6:28:13	23293	0.5	6	28	13	0	0.059326172	3.4434082	0.38671875	-0.76489258	-0.37060547	1.4768066	0.016113281	0	0	0	0	0	0	0	0	0	0.93383789	0.066162109	0.025146484	-0.002929688	0.009033203	-0.012939453	0	44330	0	0	0
1098	41287	41287	Category A	0.37182617	-0.79199219	-0.35986328	-0.15771484	0.32373047	0.40478516	-21.62	0	11/3/2018	11	3	2018	6:28:13	23293	0.6	6	28	13	0	0.059326172	3.4434082	0.38671875	-0.76464844	-0.37158203	1.5270996	0.033203125	0	0	0	0	0	0	0	0	0	0.93408203	0.065917969	0.053955078	-0.014892578	-0.027099609	0.01171875	0	44330	0	0	0
1099	41288	41288	Category A	0.37182617	-0.76782227	-0.3359375	-0.15991211	0.32299805	0.41064453	-21.86	0	11/3/2018	11	3	2018	6:28:13	23293	0.7	6	28	13	0	0.059326172	3.4434082	0.38623047	-0.76464844	-0.37182617	1.3112793	0.038818359	0	0	0	0	0	0	0	0	0	0.93383789	0.066162109	0.053466797	-0.014404297	-0.002929688	0.035888672	0	44330	0	0	0
1100	41289	41289	Category A	0.38378906	-0.75585938	-0.38378906	-0.15625	0.32226563	0.40649414	-21.74	0	11/3/2018	11	3	2018	6:28:13	23293	0.8	6	28	13	0	0.059326172	3.4434082	0.38623047	-0.7644043	-0.37182617	0.98535156	0.014648438	0	0	0	0	0	0	0	0	0	0.93383789	0.066162109	0.022949219	-0.002441406	0.008544922	-0.01171875	0	44330	0	0	0
1101	41290	41290	Category A	0.40795898	-0.76782227	-0.37182617	-0.15673828	0.3203125	0.40771484	-21.62	0	11/3/2018	11	3	2018	6:28:13	23293	0.9	6	28	13	0	0.059326172	3.4434082	0.38647461	-0.76416016	-0.37207031	0.69335938	0.021484375	0	0	0	0	0	0	0	0	0	0.93383789	0.066162109	0.024902344	0.021240234	-0.003417969	0.000244141	0	44330	0	0	0
1102	41291	41291	Category A	0.40795898	-0.77978516	-0.37182617	-0.15551758	0.32446289	0.40771484	-21.25	0	11/3/2018	11	3	2018	6:28:14	23294	0	6	28	14	0	0.059326172	3.4434082	0.38671875	-0.76416016	-0.37255859	0.41259766	0.026123047	0	0	0	0	0	0	0	0	0	0.93408203	0.065917969	0.037353516	0.020996094	-0.015380859	0.000732422	0	44330	0	0	0
1103	41292	41292	Category A	0.38378906	-0.75585938	-0.34790039	-0.16259766	0.32397461	0.40966797	-20.76	0	11/3/2018	11	3	2018	6:28:14	23294	0.1	6	28	14	0	0.059326172	3.4434082	0.38696289	-0.7644043	-0.37255859	0.099853516	0.026367188	0	0	0	0	0	0	0	0	0	0.93432617	0.065673828	0.036621094	-0.003173828	0.008544922	0.024658203	0	44330	0	0	0
1104	41293	41293	Category A	0.40795898	-0.75585938	-0.38378906	-0.15893555	0.32226563	0.40771484	-20.64	0	11/3/2018	11	3	2018	6:28:14	23294	0.2	6	28	14	0	0.059326172	3.4434082	0.38720703	-0.76513672	-0.37255859	0.44458008	0.025146484	0	0	0	0	0	0	0	0	0	0.93505859	0.064941406	0.040771484	0.020507813	0.009277344	-0.010986328	0	44330	0	0	0
1105	41294	41294	Category A	0.40795898	-0.75585938	-0.37182617	-0.15820313	0.32226563	0.40478516	-20.88	0	11/3/2018	11	3	2018	6:28:14	23294	0.3	6	28	14	0	0.059326172	3.4434082	0.38745117	-0.76489258	-0.37255859	0.48754883	0.022216797	0	0	0	0	0	0	0	0	0	0.93481445	0.065185547	0.030517578	0.020263672	0.009033203	0.000732422	0	44330	0	0	0
1106	41295	41295	Category A	0.39599609	-0.77978516	-0.38378906	-0.1574707	0.32202148	0.40991211	-21.13	0	11/3/2018	11	3	2018	6:28:14	23294	0.4	6	28	14	0	0.059326172	3.4434082	0.38769531	-0.76513672	-0.37255859	0.52612305	0.020019531	0	0	0	0	0	0	0	0	0	0.93505859	0.064941406	0.033691406	0.008056641	-0.014404297	-0.010986328	0	44330	0	0	0
1107	41296	41296	Category A	0.39599609	-0.77978516	-0.35986328	-0.16064453	0.32299805	0.40966797	-21.25	0	11/3/2018	11	3	2018	6:28:14	23294	0.5	6	28	14	0	0.059326172	3.4434082	0.38793945	-0.76513672	-0.37207031	0.73510742	0.020507813	0	0	0	0	0	0	0	0	0	0.93505859	0.064941406	0.034667969	0.0078125	-0.014404297	0.012207031	0	44330	0	0	0
1108	41297	41297	Category A	0.38378906	-0.75585938	-0.38378906	-0.1550293	0.32275391	0.40380859	-21.49	0	11/3/2018	11	3	2018	6:28:14	23294	0.6	6	28	14	0	0.059326172	3.4434082	0.38818359	-0.76513672	-0.37207031	0.91699219	0.015625	0	0	0	0	0	0	0	0	0	0.93530273	0.064697266	0.025390625	-0.004394531	0.009277344	-0.011474609	0	44330	0	0	0
1109	41298	41298	Category A	0.37182617	-0.74389648	-0.37182617	-0.15917969	0.32202148	0.40380859	-21.86	0	11/3/2018	11	3	2018	6:28:14	23294	0.7	6	28	14	0	0.059326172	3.4434082	0.38793945	-0.765625	-0.37182617	0.69995117	0.027099609	0	0	0	0	0	0	0	0	0	0.93554688	0.064453125	0.038085938	-0.016113281	0.021728516	0	0	44330	0	0	0
1110	41299	41299	Category A	0.38378906	-0.75585938	-0.40795898	-0.15405273	0.31933594	0.4074707	-21.99	0	11/3/2018	11	3	2018	6:28:14	23294	0.8	6	28	14	0	0.059326172	3.4434082	0.38818359	-0.76586914	-0.37207031	0.45507813	0.037353516	0	0	0	0	0	0	0	0	0	0.93579102	0.064208984	0.050292969	-0.004394531	0.010009766	-0.035644531	0	44330	0	0	0
1111	41300	41300	Category A	0.38378906	-0.77978516	-0.37182617	-0.15625	0.32836914	0.41186523	-22.11	0	11/3/2018	11	3	2018	6:28:14	23294	0.9	6	28	14	0	0.059326172	3.4434082	0.38793945	-0.76611328	-0.37182617	0.50219727	0.014160156	0	0	0	0	0	0	0	0	0	0.93579102	0.064208984	0.017822266	-0.004150391	-0.013427734	0	0	44330	0	0	0
1112	41301	41301	Category A	0.38378906	-0.75585938	-0.38378906	-0.15209961	0.32348633	0.40917969	-22.23	0	11/3/2018	11	3	2018	6:28:15	23295	0	6	28	15	0	0.059326172	3.4820801	0.38793945	-0.76611328	-0.37231445	0.49829102	0.015869141	0	0	0	0	0	0	0	0	0	0.93603516	0.063964844	0.025878906	-0.004150391	0.010253906	-0.011230469	0	44330	0	0	0
1113	41302	41302	Category A	0.38378906	-0.77978516	-0.37182617	-0.14770508	0.32543945	0.40917969	-21.62	0	11/3/2018	11	3	2018	6:28:15	23295	0.1	6	28	15	0	0.059326172	3.4820801	0.38769531	-0.76611328	-0.37231445	0.21923828	0.013916016	0	0	0	0	0	0	0	0	0	0.93603516	0.063964844	0.018066406	-0.00390625	-0.013427734	0.000488281	0	44330	0	0	0
1114	41303	41303	Category A	0.40795898	-0.75585938	-0.37182617	-0.16357422	0.32446289	0.40673828	-21.49	0	11/3/2018	11	3	2018	6:28:15	23295	0.2	6	28	15	0	0.059326172	3.4820801	0.38793945	-0.76635742	-0.37255859	0.027587891	0.022460938	0	0	0	0	0	0	0	0	0	0.9362793	0.063720703	0.03125	0.019775391	0.010498047	0.000732422	0	44330	0	0	0
1115	41304	41304	Category A	0.38378906	-0.76782227	-0.35986328	-0.15014648	0.32299805	0.40893555	-21.49	0	11/3/2018	11	3	2018	6:28:15	23295	0.3	6	28	15	0	0.059326172	3.4820801	0.38818359	-0.76660156	-0.37280273	0.053222656	0.013671875	0	0	0	0	0	0	0	0	0	0.93652344	0.063476563	0.018554688	-0.004394531	-0.000976563	0.012939453	0	44330	0	0	0
1116	41305	41305	Category A	0.38378906	-0.77978516	-0.37182617	-0.15380859	0.32299805	0.41088867	-21.25	0	11/3/2018	11	3	2018	6:28:15	23295	0.4	6	28	15	0	0.059326172	3.4820801	0.38818359	-0.76635742	-0.37304688	0.050537109	0.013916016	0	0	0	0	0	0	0	0	0	0.93652344	0.063476563	0.018798828	-0.004394531	-0.013183594	0.001220703	0	44330	0	0	0
1117	41306	41306	Category A	0.38378906	-0.76782227	-0.35986328	-0.15844727	0.33056641	0.40698242	-21.13	0	11/3/2018	11	3	2018	6:28:15	23295	0.5	6	28	15	0	0.059326172	3.4820801	0.38793945	-0.76611328	-0.37280273	0.095214844	0.013671875	0	0	0	0	0	0	0	0	0	0.9362793	0.063720703	0.018798828	-0.004150391	-0.001464844	0.012939453	0	44330	0	0	0
1118	41307	41307	Category A	0.39599609	-0.76782227	-0.34790039	-0.1652832	0.32666016	0.40966797	-21	0	11/3/2018	11	3	2018	6:28:15	23295	0.6	6	28	15	0	0.059326172	3.4820801	0.38769531	-0.76611328	-0.37280273	0.17016602	0.026123047	0	0	0	0	0	0	0	0	0	0.9362793	0.063720703	0.034667969	0.008056641	-0.001464844	0.024902344	0	44330	0	0	0
1119	41308	41308	Category A	0.37182617	-0.79199219	-0.34790039	-0.16088867	0.32470703	0.40478516	-20.76	0	11/3/2018	11	3	2018	6:28:15	23295	0.7	6	28	15	0	0.059326172	3.4820801	0.38769531	-0.76611328	-0.37255859	0.088623047	0.0390625	0	0	0	0	0	0	0	0	0	0.9362793	0.063720703	0.06640625	-0.015869141	-0.025634766	0.024658203	0	44330	0	0	0
1120	41309	41309	Category A	0.39599609	-0.75585938	-0.37182617	-0.15844727	0.32666016	0.40478516	-21	0	11/3/2018	11	3	2018	6:28:15	23295	0.8	6	28	15	0	0.059326172	3.4820801	0.38793945	-0.76586914	-0.37304688	0.4140625	0.012939453	0	0	0	0	0	0	0	0	0	0.9362793	0.063720703	0.019287109	0.0078125	0.010009766	0.001220703	0	44330	0	0	0
1121	41310	41310	Category A	0.38378906	-0.74389648	-0.37182617	-0.15551758	0.32446289	0.40478516	-21.25	0	11/3/2018	11	3	2018	6:28:15	23295	0.9	6	28	15	0	0.059326172	3.4820801	0.38793945	-0.76635742	-0.37280273	0.67407227	0.022949219	0	0	0	0	0	0	0	0	0	0.93652344	0.063476563	0.027832031	-0.004150391	0.022460938	0.000976563	0	44330	0	0	0
1122	41311	41311	Category A	0.38378906	-0.75585938	-0.38378906	-0.16357422	0.32446289	0.40771484	-21	0	11/3/2018	11	3	2018	6:28:16	23296	0	6	28	16	0	0.059326172	3.4820801	0.38793945	-0.76708984	-0.37255859	0.98486328	0.016113281	0	0	0	0	0	0	0	0	0	0.93676758	0.063232422	0.026367188	-0.004150391	0.011230469	-0.010986328	0	44330	0	0	0
1123	41312	41312	Category A	0.35986328	-0.75585938	-0.37182617	-0.15917969	0.32910156	0.4050293	-20.88	0	11/3/2018	11	3	2018	6:28:16	23296	0.1	6	28	16	0	0.059326172	3.4820801	0.38793945	-0.76708984	-0.37207031	1.416748	0.030273438	0	0	0	0	0	0	0	0	0	0.93676758	0.063232422	0.040039063	-0.028076172	0.011230469	0.000244141	0	44330	0	0	0
1124	41313	41313	Category A	0.38378906	-0.77978516	-0.39599609	-0.16162109	0.32641602	0.4074707	-20.76	0	11/3/2018	11	3	2018	6:28:16	23296	0.2	6	28	16	0	0.059326172	3.4820801	0.38793945	-0.76708984	-0.37231445	1.7875977	0.026855469	0	0	0	0	0	0	0	0	0	0.93676758	0.063232422	0.040039063	-0.004150391	-0.012451172	-0.0234375	0	44330	0	0	0
1125	41314	41314	Category A	0.37182617	-0.76782227	-0.39599609	-0.1574707	0.32910156	0.40600586	-20.88	0	11/3/2018	11	3	2018	6:28:16	23296	0.3	6	28	16	0	0.059326172	3.4820801	0.38793945	-0.76708984	-0.37280273	1.8605957	0.028076172	0	0	0	0	0	0	0	0	0	0.93701172	0.062988281	0.040039063	-0.016113281	-0.000488281	-0.022949219	0	44330	0	0	0
1126	41315	41315	Category A	0.37182617	-0.76782227	-0.38378906	-0.15917969	0.32446289	0.40869141	-21	0	11/3/2018	11	3	2018	6:28:16	23296	0.4	6	28	16	0	0.059326172	3.4820801	0.38793945	-0.76708984	-0.37304688	1.7502441	0.019287109	0	0	0	0	0	0	0	0	0	0.93701172	0.062988281	0.02734375	-0.016113281	-0.000488281	-0.010498047	0	44330	0	0	0
1127	41316	41316	Category A	0.38378906	-0.75585938	-0.39599609	-0.1652832	0.32373047	0.40771484	-21.25	0	11/3/2018	11	3	2018	6:28:16	23296	0.5	6	28	16	0	0.059326172	3.4820801	0.38793945	-0.76733398	-0.37329102	1.5512695	0.025634766	0	0	0	0	0	0	0	0	0	0.93725586	0.062744141	0.038085938	-0.004150391	0.011474609	-0.022460938	0	44330	0	0	0
1128	41317	41317	Category A	0.35986328	-0.75585938	-0.37182617	-0.15209961	0.32543945	0.40917969	-20.88	0	11/3/2018	11	3	2018	6:28:16	23296	0.6	6	28	16	0	0.059326172	3.4820801	0.38745117	-0.76708984	-0.37280273	1.1713867	0.029785156	0	0	0	0	0	0	0	0	0	0.93676758	0.063232422	0.040039063	-0.027587891	0.011230469	0.000976563	0	44330	0	0	0
1129	41318	41318	Category A	0.38378906	-0.74389648	-0.37182617	-0.15844727	0.328125	0.40771484	-20.64	0	11/3/2018	11	3	2018	6:28:16	23296	0.7	6	28	16	0	0.059326172	3.4820801	0.38671875	-0.76733398	-0.37280273	0.50952148	0.023681641	0	0	0	0	0	0	0	0	0	0.93652344	0.063476563	0.02734375	-0.002929688	0.0234375	0.000976563	0	44330	0	0	0
1130	41319	41319	Category A	0.37182617	-0.75585938	-0.35986328	-0.1574707	0.32202148	0.40771484	-20.76	0	11/3/2018	11	3	2018	6:28:16	23296	0.8	6	28	16	0	0.059326172	3.4820801	0.38623047	-0.76733398	-0.37255859	0.16064453	0.022705078	0	0	0	0	0	0	0	0	0	0.93652344	0.063476563	0.0390625	-0.014404297	0.011474609	0.012695313	0	44330	0	0	0
1131	41320	41320	Category A	0.39599609	-0.74389648	-0.37182617	-0.15649414	0.32055664	0.40893555	-20.88	0	11/3/2018	11	3	2018	6:28:16	23296	0.9	6	28	16	0	0.059326172	3.4820801	0.38598633	-0.76757813	-0.37304688	0.85205078	0.025634766	0	0	0	0	0	0	0	0	0	0.93676758	0.063232422	0.034667969	0.009765625	0.023681641	0.001220703	0	44330	0	0	0
1132	41321	41321	Category A	0.37182617	-0.75585938	-0.34790039	-0.15551758	0.32202148	0.41186523	-21.37	0	11/3/2018	11	3	2018	6:28:17	23297	0	6	28	17	0	0.059326172	3.4820801	0.38647461	-0.76733398	-0.37304688	1.3950195	0.031494141	0	0	0	0	0	0	0	0	0	0.93676758	0.063232422	0.051513672	-0.014648438	0.011474609	0.025146484	0	44330	0	0	0
1133	41322	41322	Category A	0.39599609	-0.75585938	-0.35986328	-0.15649414	0.32202148	0.40991211	-21.49	0	11/3/2018	11	3	2018	6:28:17	23297	0.1	6	28	17	0	0.059326172	3.4820801	0.38671875	-0.76708984	-0.37329102	1.7773438	0.019775391	0	0	0	0	0	0	0	0	0	0.93676758	0.063232422	0.033935547	0.009033203	0.011230469	0.013427734	0	44330	0	0	0
1134	41323	41323	Category A	0.39599609	-0.75585938	-0.37182617	-0.15478516	0.32373047	0.41088867	-21.37	0	11/3/2018	11	3	2018	6:28:17	23297	0.2	6	28	17	0	0.059326172	3.4820801	0.38671875	-0.7668457	-0.37304688	1.939209	0.014404297	0	0	0	0	0	0	0	0	0	0.9362793	0.063720703	0.021484375	0.009033203	0.010986328	0.001220703	0	44330	0	0	0
1135	41324	41324	Category A	0.37182617	-0.77978516	-0.39599609	-0.15844727	0.32104492	0.40966797	-21	0	11/3/2018	11	3	2018	6:28:17	23297	0.3	6	28	17	0	0.059326172	3.4820801	0.38696289	-0.76660156	-0.37304688	1.8681641	0.030273438	0	0	0	0	0	0	0	0	0	0.93652344	0.063476563	0.051025391	-0.015136719	-0.012939453	-0.022705078	0	44330	0	0	0
1136	41325	41325	Category A	0.37182617	-0.76782227	-0.35986328	-0.16088867	0.32470703	0.40673828	-20.76	0	11/3/2018	11	3	2018	6:28:17	23297	0.4	6	28	17	0	0.059326172	3.4820801	0.38720703	-0.76611328	-0.3737793	1.5048828	0.020751953	0	0	0	0	0	0	0	0	0	0.9362793	0.063720703	0.030761719	-0.015380859	-0.001464844	0.013916016	0	44330	0	0	0
1137	41326	41326	Category A	0.40795898	-0.75585938	-0.38378906	-0.16088867	0.32470703	0.40991211	-20.76	0	11/3/2018	11	3	2018	6:28:17	23297	0.5	6	28	17	0	0.059326172	3.4820801	0.38745117	-0.76611328	-0.3737793	0.98486328	0.024902344	0	0	0	0	0	0	0	0	0	0.9362793	0.063720703	0.040527344	0.020263672	0.010253906	-0.009765625	0	44330	0	0	0
1138	41327	41327	Category A	0.35986328	-0.75585938	-0.38378906	-0.16357422	0.32446289	0.40478516	-21.25	0	11/3/2018	11	3	2018	6:28:17	23297	0.6	6	28	17	0	0.059326172	3.4820801	0.38745117	-0.76611328	-0.3737793	0.52416992	0.03125	0	0	0	0	0	0	0	0	0	0.9362793	0.063720703	0.048095703	-0.027587891	0.010253906	-0.009765625	0	44330	0	0	0
1139	41328	41328	Category A	0.40795898	-0.74389648	-0.37182617	-0.16088867	0.32470703	0.41162109	-21.49	0	11/3/2018	11	3	2018	6:28:17	23297	0.7	6	28	17	0	0.059326172	3.4820801	0.38769531	-0.76586914	-0.37329102	0.051757813	0.029785156	0	0	0	0	0	0	0	0	0	0.93603516	0.063964844	0.043701172	0.020019531	0.021972656	0.001464844	0	44330	0	0	0
1140	41329	41329	Category A	0.39599609	-0.75585938	-0.38378906	-0.16357422	0.32714844	0.40649414	-21.49	0	11/3/2018	11	3	2018	6:28:17	23297	0.8	6	28	17	0	0.059326172	3.4820801	0.38793945	-0.76586914	-0.37402344	0.49462891	0.015869141	0	0	0	0	0	0	0	0	0	0.9362793	0.063720703	0.027587891	0.0078125	0.010009766	-0.009521484	0	44330	0	0	0
1141	41330	41330	Category A	0.39599609	-0.76782227	-0.40795898	-0.15551758	0.32788086	0.40698242	-21.74	0	11/3/2018	11	3	2018	6:28:17	23297	0.9	6	28	17	0	0.059326172	3.4820801	0.38818359	-0.76586914	-0.3737793	0.85180664	0.034912109	0	0	0	0	0	0	0	0	0	0.93652344	0.063476563	0.043457031	0.007568359	-0.001708984	-0.033935547	0	44330	0	0	0
1142	41331	41331	Category A	0.39599609	-0.77978516	-0.37182617	-0.15869141	0.32885742	0.40576172	-21.25	0	11/3/2018	11	3	2018	6:28:18	23298	0	6	28	18	0	0.059326172	3.4820801	0.38769531	-0.76586914	-0.3737793	0.89794922	0.016113281	0	0	0	0	0	0	0	0	0	0.9362793	0.063720703	0.023681641	0.008056641	-0.013671875	0.001953125	0	44330	0	0	0
1143	41332	41332	Category A	0.39599609	-0.79199219	-0.38378906	-0.15649414	0.32104492	0.40991211	-21.25	0	11/3/2018	11	3	2018	6:28:18	23298	0.111	6	28	18	0	0.059326172	3.4820801	0.38745117	-0.765625	-0.37353516	0.71679688	0.029296875	0	0	0	0	0	0	0	0	0	0.93603516	0.063964844	0.044677734	0.008300781	-0.026123047	-0.010009766	0	44330	0	0	0
1144	41333	41333	Category A	0.39599609	-0.76782227	-0.37182617	-0.15478516	0.32568359	0.40893555	-21.25	0	11/3/2018	11	3	2018	6:28:18	23298	0.222	6	28	18	0	0.059326172	3.4820801	0.38793945	-0.765625	-0.37329102	0.31201172	0.008300781	0	0	0	0	0	0	0	0	0	0.93603516	0.063964844	0.01171875	0.0078125	-0.001953125	0.001464844	0	44330	0	0	0
1145	41334	41334	Category A	0.40795898	-0.76782227	-0.37182617	-0.15649414	0.32055664	0.41064453	-21	0	11/3/2018	11	3	2018	6:28:18	23298	0.333	6	28	18	0	0.059326172	3.4820801	0.38769531	-0.76586914	-0.37329102	0.2121582	0.020263672	0	0	0	0	0	0	0	0	0	0.9362793	0.063720703	0.0234375	0.020019531	-0.001708984	0.001464844	0	44330	0	0	0
1146	41335	41335	Category A	0.39599609	-0.77978516	-0.3359375	-0.15649414	0.32299805	0.40698242	-21.13	0	11/3/2018	11	3	2018	6:28:18	23298	0.444	6	28	18	0	0.059326172	3.4820801	0.38745117	-0.76611328	-0.37353516	0.75366211	0.040771484	0	0	0	0	0	0	0	0	0	0.9362793	0.063720703	0.059570313	0.008300781	-0.013427734	0.037597656	0	44330	0	0	0
1147	41336	41336	Category A	0.39599609	-0.76782227	-0.37182617	-0.15136719	0.32348633	0.40991211	-21.25	0	11/3/2018	11	3	2018	6:28:18	23298	0.555	6	28	18	0	0.059326172	3.4820801	0.38720703	-0.76611328	-0.37329102	1.1984863	0.008789063	0	0	0	0	0	0	0	0	0	0.9362793	0.063720703	0.01171875	0.008544922	-0.001464844	0.001464844	0	44330	0	0	0
1148	41337	41337	Category A	0.37182617	-0.77978516	-0.35986328	-0.15283203	0.32470703	0.41015625	-21.25	0	11/3/2018	11	3	2018	6:28:18	23298	0.666	6	28	18	0	0.059326172	3.4820801	0.38745117	-0.76635742	-0.37353516	1.4682617	0.024658203	0	0	0	0	0	0	0	0	0	0.93652344	0.063476563	0.042724609	-0.015625	-0.013183594	0.013671875	0	44330	0	0	0
1149	41338	41338	Category A	0.40795898	-0.76782227	-0.37182617	-0.15380859	0.32104492	0.40991211	-21	0	11/3/2018	11	3	2018	6:28:18	23298	0.777	6	28	18	0	0.059326172	3.4820801	0.38745117	-0.7668457	-0.37329102	1.5410156	0.020507813	0	0	0	0	0	0	0	0	0	0.93676758	0.063232422	0.022949219	0.020263672	-0.000732422	0.001464844	0	44330	0	0	0
1150	41339	41339	Category A	0.39599609	-0.76782227	-0.38378906	-0.15380859	0.32275391	0.40673828	-21	0	11/3/2018	11	3	2018	6:28:18	23298	0.888	6	28	18	0	0.059326172	3.5416992	0.38745117	-0.76708984	-0.3737793	1.3896484	0.012695313	0	0	0	0	0	0	0	0	0	0.93725586	0.062744141	0.018554688	0.008300781	-0.000488281	-0.009765625	0	44330	0	0	0
1151	41340	41340	Category A	0.39599609	-0.75585938	-0.40795898	-0.16357422	0.32568359	0.40673828	-20.88	0	11/3/2018	11	3	2018	6:28:19	23299	0	6	28	19	0	0.059326172	3.5416992	0.38745117	-0.76708984	-0.37329102	1.2773438	0.037109375	0	0	0	0	0	0	0	0	0	0.93701172	0.062988281	0.053955078	0.008300781	0.011230469	-0.034423828	0	44330	0	0	0
1152	41341	41341	Category A	0.39599609	-0.77978516	-0.38378906	-0.15209961	0.32446289	0.40795898	-21.13	0	11/3/2018	11	3	2018	6:28:19	23299	0.09	6	28	19	0	0.059326172	3.5416992	0.38720703	-0.76708984	-0.37329102	1.0681152	0.018554688	0	0	0	0	0	0	0	0	0	0.93676758	0.063232422	0.031738281	0.008544922	-0.012451172	-0.010253906	0	44330	0	0	0
1153	41342	41342	Category A	0.39599609	-0.76782227	-0.37182617	-0.16064453	0.32299805	0.40966797	-21.37	0	11/3/2018	11	3	2018	6:28:19	23299	0.181	6	28	19	0	0.059326172	3.5416992	0.38720703	-0.76708984	-0.37255859	0.77539063	0.008544922	0	0	0	0	0	0	0	0	0	0.93652344	0.063476563	0.010253906	0.008544922	-0.000488281	0.000732422	0	44330	0	0	0
1154	41343	41343	Category A	0.39599609	-0.76782227	-0.35986328	-0.15039063	0.32104492	0.40771484	-21.37	0	11/3/2018	11	3	2018	6:28:19	23299	0.272	6	28	19	0	0.059326172	3.5416992	0.38720703	-0.7668457	-0.37255859	0.37475586	0.015380859	0	0	0	0	0	0	0	0	0	0.93652344	0.063476563	0.022216797	0.008544922	-0.000732422	0.012695313	0	44330	0	0	0
1155	41344	41344	Category A	0.38378906	-0.76782227	-0.37182617	-0.15478516	0.32568359	0.40893555	-21.37	0	11/3/2018	11	3	2018	6:28:19	23299	0.363	6	28	19	0	0.059326172	3.5416992	0.38696289	-0.7668457	-0.37255859	0.079345703	0.003417969	0	0	0	0	0	0	0	0	0	0.9362793	0.063720703	0.004882813	-0.003173828	-0.000732422	0.000732422	0	44330	0	0	0
1156	41345	41345	Category A	0.38378906	-0.76782227	-0.35986328	-0.15551758	0.3203125	0.40893555	-21.37	0	11/3/2018	11	3	2018	6:28:19	23299	0.454	6	28	19	0	0.059326172	3.5416992	0.38671875	-0.76708984	-0.37304688	0.11816406	0.013427734	0	0	0	0	0	0	0	0	0	0.93652344	0.063476563	0.016845703	-0.002929688	-0.000488281	0.013183594	0	44330	0	0	0
1157	41346	41346	Category A	0.37182617	-0.76782227	-0.37182617	-0.15014648	0.32470703	0.41113281	-21.37	0	11/3/2018	11	3	2018	6:28:19	23299	0.545	6	28	19	0	0.059326172	3.5416992	0.38671875	-0.7668457	-0.37329102	0.41650391	0.014892578	0	0	0	0	0	0	0	0	0	0.93652344	0.063476563	0.017089844	-0.014892578	-0.000732422	0.001464844	0	44330	0	0	0
1158	41347	41347	Category A	0.39599609	-0.76782227	-0.37182617	-0.15869141	0.32299805	0.40258789	-21.49	0	11/3/2018	11	3	2018	6:28:19	23299	0.636	6	28	19	0	0.059326172	3.5416992	0.38671875	-0.76660156	-0.37353516	0.63793945	0.009277344	0	0	0	0	0	0	0	0	0	0.93652344	0.063476563	0.01171875	0.009033203	-0.000976563	0.001708984	0	44330	0	0	0
1159	41348	41348	Category A	0.39599609	-0.76782227	-0.41992188	-0.1574707	0.32519531	0.40283203	-21.62	0	11/3/2018	11	3	2018	6:28:19	23299	0.727	6	28	19	0	0.059326172	3.5416992	0.38696289	-0.76611328	-0.3737793	0.46557617	0.046875	0	0	0	0	0	0	0	0	0	0.9362793	0.063720703	0.056396484	0.008789063	-0.001464844	-0.045898438	0	44330	0	0	0
1160	41349	41349	Category A	0.38378906	-0.80395508	-0.34790039	-0.15820313	0.32226563	0.40991211	-21.49	0	11/3/2018	11	3	2018	6:28:19	23299	0.818	6	28	19	0	0.059326172	3.5416992	0.38696289	-0.76538086	-0.37402344	0.20410156	0.046630859	0	0	0	0	0	0	0	0	0	0.93579102	0.064208984	0.067871094	-0.003173828	-0.038330078	0.026123047	0	44330	0	0	0
1161	41350	41350	Category A	0.38378906	-0.80395508	-0.37182617	-0.1574707	0.31933594	0.40673828	-21.37	0	11/3/2018	11	3	2018	6:28:19	23299	0.909	6	28	19	0	0.059326172	3.5416992	0.38696289	-0.765625	-0.37426758	0.21875	0.038330078	0	0	0	0	0	0	0	0	0	0.93603516	0.063964844	0.043945313	-0.003173828	-0.038085938	0.002441406	0	44330	0	0	0
1162	41351	41351	Category A	0.38378906	-0.79199219	-0.35986328	-0.15576172	0.32104492	0.40893555	-21.37	0	11/3/2018	11	3	2018	6:28:20	23300	0	6	28	20	0	0.059326172	3.5416992	0.38720703	-0.76611328	-0.37451172	0.34179688	0.029785156	0	0	0	0	0	0	0	0	0	0.93652344	0.063476563	0.044189453	-0.003417969	-0.025634766	0.014648438	0	44330	0	0	0
1163	41352	41352	Category A	0.37182617	-0.76782227	-0.38378906	-0.1574707	0.32324219	0.41259766	-21.13	0	11/3/2018	11	3	2018	6:28:20	23300	0.1	6	28	20	0	0.059326172	3.5416992	0.38720703	-0.76611328	-0.37402344	0.26416016	0.018310547	0	0	0	0	0	0	0	0	0	0.93652344	0.063476563	0.026611328	-0.015380859	-0.001464844	-0.009521484	0	44330	0	0	0
1164	41353	41353	Category A	0.40795898	-0.76782227	-0.39599609	-0.15869141	0.32617188	0.40185547	-21	0	11/3/2018	11	3	2018	6:28:20	23300	0.2	6	28	20	0	0.059326172	3.5416992	0.38745117	-0.76611328	-0.3737793	0.26025391	0.030029297	0	0	0	0	0	0	0	0	0	0.93652344	0.063476563	0.043945313	0.020263672	-0.001464844	-0.021972656	0	44330	0	0	0
1165	41354	41354	Category A	0.37182617	-0.75585938	-0.38378906	-0.16088867	0.32543945	0.40893555	-21.13	0	11/3/2018	11	3	2018	6:28:20	23300	0.3	6	28	20	0	0.059326172	3.5416992	0.38745117	-0.76611328	-0.37329102	0.58862305	0.021484375	0	0	0	0	0	0	0	0	0	0.9362793	0.063720703	0.036376953	-0.015625	0.010253906	-0.010253906	0	44330	0	0	0
1166	41355	41355	Category A	0.38378906	-0.79199219	-0.39599609	-0.1574707	0.3203125	0.4074707	-20.88	0	11/3/2018	11	3	2018	6:28:20	23300	0.4	6	28	20	0	0.059326172	3.5416992	0.38793945	-0.76635742	-0.37304688	0.84521484	0.034423828	0	0	0	0	0	0	0	0	0	0.93652344	0.063476563	0.052490234	-0.004150391	-0.025390625	-0.022705078	0	44330	0	0	0
1167	41356	41356	Category A	0.35986328	-0.75585938	-0.38378906	-0.1550293	0.32446289	0.40893555	-21.25	0	11/3/2018	11	3	2018	6:28:20	23300	0.5	6	28	20	0	0.059326172	3.5416992	0.38793945	-0.76635742	-0.37255859	0.73657227	0.031982422	0	0	0	0	0	0	0	0	0	0.9362793	0.063720703	0.050048828	-0.028076172	0.010498047	-0.010986328	0	44330	0	0	0
1168	41357	41357	Category A	0.3359375	-0.77978516	-0.38378906	-0.15209961	0.32177734	0.40893555	-21.25	0	11/3/2018	11	3	2018	6:28:20	23300	0.6	6	28	20	0	0.059326172	3.5416992	0.38793945	-0.76660156	-0.37182617	0.49072266	0.054931641	0	0	0	0	0	0	0	0	0	0.9362793	0.063720703	0.076904297	-0.052001953	-0.012939453	-0.01171875	0	44330	0	0	0
1169	41358	41358	Category A	0.38378906	-0.77978516	-0.38378906	-0.15014648	0.32299805	0.41088867	-21.13	0	11/3/2018	11	3	2018	6:28:20	23300	0.7	6	28	20	0	0.059326172	3.5416992	0.38818359	-0.7668457	-0.37207031	0.48461914	0.017822266	0	0	0	0	0	0	0	0	0	0.93676758	0.063232422	0.029052734	-0.004394531	-0.012695313	-0.011474609	0	44330	0	0	0
1170	41359	41359	Category A	0.37182617	-0.76782227	-0.37182617	-0.16064453	0.32373047	0.40576172	-21.37	0	11/3/2018	11	3	2018	6:28:20	23300	0.8	6	28	20	0	0.059326172	3.5416992	0.38842773	-0.7668457	-0.37207031	0.36914063	0.016601563	0	0	0	0	0	0	0	0	0	0.93676758	0.063232422	0.018066406	-0.016601563	-0.000732422	0.000244141	0	44330	0	0	0
1171	41360	41360	Category A	0.40795898	-0.75585938	-0.39599609	-0.15551758	0.32373047	0.40966797	-21.25	0	11/3/2018	11	3	2018	6:28:20	23300	0.9	6	28	20	0	0.059326172	3.5416992	0.38891602	-0.76660156	-0.37207031	0.023681641	0.032226563	0	0	0	0	0	0	0	0	0	0.93676758	0.063232422	0.053466797	0.018798828	0.010742188	-0.023681641	0	44330	0	0	0
1172	41361	41361	Category A	0.40795898	-0.74389648	-0.35986328	-0.15283203	0.32275391	0.40576172	-21.49	0	11/3/2018	11	3	2018	6:28:21	23301	0	6	28	21	0	0.059326172	3.5416992	0.38891602	-0.7668457	-0.37207031	0.35449219	0.032226563	0	0	0	0	0	0	0	0	0	0.93701172	0.062988281	0.054443359	0.018798828	0.022949219	0.012207031	0	44330	0	0	0
1173	41362	41362	Category A	0.39599609	-0.75585938	-0.34790039	-0.1574707	0.32299805	0.40991211	-21.74	0	11/3/2018	11	3	2018	6:28:21	23301	0.1	6	28	21	0	0.059326172	3.5416992	0.38916016	-0.7668457	-0.37207031	0.45605469	0.02734375	0	0	0	0	0	0	0	0	0	0.93701172	0.062988281	0.041992188	0.006591797	0.010986328	0.024169922	0	44330	0	0	0
1174	41363	41363	Category A	0.40795898	-0.75585938	-0.35986328	-0.15576172	0.32299805	0.40893555	-21.49	0	11/3/2018	11	3	2018	6:28:21	23301	0.2	6	28	21	0	0.059326172	3.5416992	0.3894043	-0.76660156	-0.37207031	0.48925781	0.024658203	0	0	0	0	0	0	0	0	0	0.93701172	0.062988281	0.041503906	0.018310547	0.010742188	0.012207031	0	44330	0	0	0
1175	41364	41364	Category A	0.39599609	-0.73193359	-0.35986328	-0.15722656	0.32055664	0.40966797	-21.49	0	11/3/2018	11	3	2018	6:28:21	23301	0.3	6	28	21	0	0.059326172	3.5416992	0.3894043	-0.7668457	-0.37182617	0.62866211	0.037597656	0	0	0	0	0	0	0	0	0	0.93701172	0.062988281	0.053466797	0.006347656	0.034912109	0.011962891	0	44330	0	0	0
1176	41365	41365	Category A	0.40795898	-0.77978516	-0.37182617	-0.15722656	0.32446289	0.41259766	-21.25	0	11/3/2018	11	3	2018	6:28:21	23301	0.4	6	28	21	0	0.059326172	3.5416992	0.38964844	-0.76635742	-0.37133789	0.73339844	0.022460938	0	0	0	0	0	0	0	0	0	0.93652344	0.063476563	0.031738281	0.018066406	-0.013183594	-0.000244141	0	44330	0	0	0
1177	41366	41366	Category A	0.39599609	-0.75585938	-0.37182617	-0.15869141	0.32617188	0.40185547	-21.25	0	11/3/2018	11	3	2018	6:28:21	23301	0.5	6	28	21	0	0.059326172	3.5416992	0.38989258	-0.76611328	-0.37133789	0.58251953	0.011962891	0	0	0	0	0	0	0	0	0	0.93652344	0.063476563	0.016845703	0.005859375	0.010253906	-0.000244141	0	44330	0	0	0
1178	41367	41367	Category A	0.38378906	-0.76782227	-0.3359375	-0.16357422	0.32373047	0.40869141	-21.25	0	11/3/2018	11	3	2018	6:28:21	23301	0.6	6	28	21	0	0.059326172	3.5416992	0.3894043	-0.76611328	-0.37133789	0.22998047	0.035888672	0	0	0	0	0	0	0	0	0	0.9362793	0.063720703	0.042724609	-0.005615234	-0.001464844	0.035400391	0	44330	0	0	0
[truncated: 8,620 more rows]
[truncated: 29 more columns]
