# Supplementary material for: Development of a multisensor biologging collar and analytical techniques to describe high‐resolution spatial behavior in free‐ranging terrestrial mammals
Source: Ecol Evol. 2024 Sep 23;14(9):e70264. doi: 10.1002/ece3.70264 (PMC11420106; doi:10.1002/ece3.70264)
Supplement: Supplementary file 1 — Appendix S1 [file ECE3-14-e70264-s001.zip › doi_10_5061_dryad_jdfn2z3hv__v20240620/B5_S24_Header.csv]

Split no.	Bookmark number	Category	Pointer	Day#	Time(hh:mm:ss)	Total Event start	Event start	Number events	Duration(s)	Sum VeDBA	Mean VeDBA	Mean Dyn AccX	Mean Dyn AccY	Mean Dyn AccZ	Sum VeSBA	Mean VeSBA	Mean smth AccX	Mean smth AccY	Mean smth AccZ	VeDBA_Var	VeDBA_SD	VeSBA_Var	VeSBA_SD	Mean Animal g	Sum Animal g	Animal g_Var	Animal g_SD	Acc_x_Var	Acc_x_SD	Acc_y_Var	Acc_y_SD	Acc_z_Var	Acc_z_SD	Predominant freq, Hz	Smth press val	Max pressure val	Min pressure val	Grd air press	Altitude begin	Altitude end	Delta max/min altitude
1	2	Category L	89	12	11:45:05	90	90	81	8	3.89697	0.0481108	0.0198116	-0.000183859	0.00696856	75.594	0.933259	0.193923	-0.0338301	-0.911968	0.0307979	0.175493	5.43E-05	0.0073657	0.0667408	5.40601	5.43E-05	0.0073657	0.0010489	0.0323867	0.00114234	0.0337985	0.000355662	0.018859	0	7	0	0	1000	44330	44330	0
1	3	Category J	170	12	11:45:29	171	171	66	6.5	40.6023	0.615186	-0.0221132	-0.0195941	-0.027562	65.2339	0.988392	0.161399	-0.0457024	-0.973833	0.113459	0.336836	7.40E-05	0.00860128	0.0116892	0.771484	7.03E-05	0.00838349	0.0391328	0.19782	0.021133	0.145372	0.408569	0.639194	0	7	0	0	1000	44330	44330	0
1	4	Category L	236	12	11:45:38	237	237	89	8.801	5.21289	0.0585718	0.024019	0.0152931	0.0215639	84.415	0.948484	0.169527	-0.0123442	-0.93285	0.0223485	0.149494	8.50E-05	0.00922159	0.0515164	4.58496	8.50E-05	0.00922159	0.00147307	0.0383806	0.0015005	0.0387363	0.00147033	0.0383449	0	7	0	0	1000	44330	44330	0
1	5	Category J	325	12	11:46:01	326	326	64	6.3	41.2461	0.64447	-0.0688133	-0.0240707	-0.0286369	61.8633	0.966614	0.123287	-0.02491	-0.957939	0.107876	0.328445	1.53E-05	0.00390625	0.0333862	2.13672	1.53E-05	0.00390625	0.0465851	0.215836	0.0257034	0.160323	0.429886	0.655657	0	7	0	0	1000	44330	44330	0
1	6	Category L	389	12	11:59:51	390	390	156	15.5	15.1992	0.0974309	0.00555107	0.0126562	0.00860439	144.971	0.929301	0.181035	0.0461692	-0.903831	0.0143683	0.119868	1.10E-05	0.00330984	0.0706991	11.0291	1.10E-05	0.00330984	0.00970928	0.0985357	0.00103134	0.0321144	0.000924917	0.0304125	0	7	0	0	1000	44330	44330	0
1	7	Category J	545	12	15:25:34	546	546	80	7.901	60.6045	0.757556	0.015744	0.0453522	0.148608	90.6157	1.1327	0.17728	-0.0894806	-1.11274	0.214133	0.462745	0.0120941	0.109973	0.166376	13.3101	0.010556	0.102743	0.0659546	0.256816	0.0282532	0.168087	0.582077	0.76294	0	7	0	0	1000	44330	44330	0
1	8	Category M	625	12	16:29:16	626	626	19	1.8	54.0002	2.84212	0.161184	-0.373535	-1.3197	25.6658	1.35083	0.211182	-0.285709	-1.30239	11.3564	3.36992	0.000501131	0.0223859	0.35083	6.66577	0.000462582	0.0215077	0.328138	0.572833	10.1179	3.18087	6.20756	2.4915	0	7	0	0	1000	44330	44330	0
1	9	Category N	644	12	16:29:26	645	645	95	9.4	40.5894	0.427256	-0.00470549	-0.0148232	0.155533	100.694	1.05994	0.0920076	-0.359087	-0.988006	0.0993627	0.315218	0.0124435	0.11155	0.154109	14.6404	0.00458727	0.0677294	0.0280068	0.167352	0.0795025	0.281962	0.109709	0.331224	0	7	0	0	1000	44330	44330	0
1	10	Category M	739	12	16:29:46	771	771	19	1.8	50.6189	2.66415	0.445968	0.468467	-0.94016	23.6702	1.2458	0.140561	0.0258789	-1.23728	13.4657	3.66957	0.000860917	0.0293414	0.245798	4.67017	0.000732422	0.0270633	1.39328	1.18037	13.4205	3.6634	3.13176	1.76968	0	7	0	0	1000	44330	44330	0
1	11	Category J	758	12	16:43:31	790	790	78	7.701	60.8945	0.780699	-0.0811423	-0.0383614	0.0913336	85.2156	1.09251	0.0363081	0.0131648	-1.08756	0.162241	0.402791	0.00559332	0.0747885	0.103168	8.04712	0.00554637	0.074474	0.0820093	0.286373	0.0495637	0.222629	0.570341	0.755209	0	7	0	0	1000	44330	44330	0
1	12	Category L	836	12	16:53:10	1093	1093	47	4.6	3.96167	0.0842908	0.0472438	0.0186534	0.02671	44.7749	0.952657	0.15384	-0.00636843	-0.940082	0.0288865	0.16996	7.79E-05	0.00882707	0.0473425	2.2251	1.56E-05	0.00394759	0.00406208	0.0637345	0.00234791	0.0484552	0.00176612	0.0420253	0	7	0	0	1000	44330	44330	0
1	13	Category E	883	12	17:26:08	1140	1140	75	7.4	17.8855	0.238473	-0.0237598	-0.00774089	0.000136719	71.3547	0.951396	0.146628	-0.0658171	-0.937357	0.0208887	0.144529	1.95E-05	0.00441942	0.0486035	3.64526	1.95E-05	0.00441942	0.0242741	0.155801	0.0131478	0.114664	0.0300326	0.173299	0	7	0	0	1000	44330	44330	0
1	14	Category J	958	12	17:26:17	1215	1215	90	8.901	64.4355	0.715951	-0.0170654	-0.0381185	0.111762	98.4622	1.09402	0.14984	-0.039502	-1.08142	0.24681	0.4968	0.00640462	0.0800289	0.125779	11.3201	0.00542263	0.0736385	0.0445014	0.210954	0.0301378	0.173602	0.560194	0.748461	0	7	0	0	1000	44330	44330	0
1	15	Category M	1048	12	17:36:41	1305	1305	17	1.6	58.7244	3.45437	0.261877	0.327163	-1.23817	22.1604	1.30355	0.199563	0.0228056	-1.2879	14.3777	3.79179	0.00047392	0.0217697	0.303553	5.1604	0.000416475	0.0204077	0.729133	0.853893	17.0538	4.12962	3.77798	1.9437	0	7	0	0	1000	44330	44330	0
1	16	Category J	1065	12	17:36:44	1322	1322	94	9.3	61.2854	0.651972	-0.0647466	-0.0545161	0.257114	114.544	1.21856	0.193772	0.0132823	-1.20197	0.331062	0.57538	0.0234739	0.153212	0.241603	22.7107	0.0148173	0.121726	0.0387872	0.196945	0.0194845	0.139587	0.476079	0.689985	0	7	0	0	1000	44330	44330	0
1	17	Category M	1159	12	17:36:56	1416	1416	18	1.701	61.9231	3.44017	0.332465	0.273315	-1.50532	25.2239	1.40133	0.222032	0.0392388	-1.38307	14.3077	3.78255	0.000773112	0.0278049	0.401326	7.22388	0.000718859	0.0268115	1.42824	1.19509	15.3945	3.92359	4.90007	2.21361	0	7	0	0	1000	44330	44330	0
1	18	Category J	1177	12	17:37:03	1434	1434	69	6.8	46.6975	0.676776	-0.0381461	-0.049649	0.186746	78.8003	1.14203	0.204774	-0.0213959	-1.12202	0.245252	0.495229	0.0161133	0.126938	0.197082	13.5986	0.0100593	0.100296	0.0452226	0.212656	0.0217957	0.147634	0.509122	0.713528	0	7	0	0	1000	44330	44330	0
1	19	Category L	1246	12	17:37:24	1503	1503	56	5.5	16.1694	0.28874	-0.000653948	0.00952148	0.269012	67.3271	1.20227	0.210606	-0.00975255	-1.18261	0.152235	0.390173	0.0173689	0.131791	0.237313	13.2896	0.011867	0.108936	0.00166103	0.0407557	0.00255476	0.0505446	0.112209	0.334976	0	7	0	0	1000	44330	44330	0
1	20	Category M	1302	12	17:37:30	1559	1559	19	1.8	50.2476	2.64461	0.261706	0.121582	-1.44056	26.3853	1.3887	0.116404	0.000334087	-1.3836	8.26948	2.87567	0.000655325	0.0255993	0.388698	7.38525	0.000539679	0.023231	0.364168	0.603463	6.34298	2.51853	5.79672	2.40764	0	7	0	0	1000	44330	44330	0
1	21	Category E	1321	12	17:43:53	1578	1578	47	4.7	18.7927	0.399845	-0.128127	-0.0367769	0.269261	57.7773	1.22931	0.00498151	-0.0398936	-1.2273	0.184103	0.429072	0.019978	0.141343	0.252826	11.8828	0.0136615	0.116882	0.0409533	0.202369	0.0188144	0.137166	0.141721	0.376459	0	7	0	0	1000	44330	44330	0
1	22	Category J	1368	12	17:44:08	1625	1625	114	11.301	70.3032	0.616695	-0.00368138	-0.00280548	-0.00180964	111.037	0.974012	0.0264678	-0.0923901	-0.96869	0.0913514	0.302244	0.000901607	0.0300268	0.0259881	2.96265	0.000674599	0.025973	0.026652	0.163254	0.0326099	0.180582	0.410328	0.640568	0	7	0	0	1000	44330	44330	0
1	23	Category L	1482	12	17:45:20	1739	1739	40	4	5.16479	0.12912	0.124249	0.00825195	0.0141235	37.5164	0.937909	0.0703857	-0.0935486	-0.930432	0.0210876	0.145216	6.10E-06	0.00247053	0.0620911	2.48364	6.10E-06	0.00247053	0.0159485	0.126287	0.000543213	0.0233069	0.000396729	0.019918	0	7	0	0	1000	44330	44330	0
1	24	Category E	1522	12	17:45:25	1779	1779	72	7.101	20.1809	0.28029	0.0100233	0.0040351	-0.0219116	66.2378	0.919969	-0.146545	-0.0800137	-0.894338	0.0149129	0.122118	1.70E-05	0.00411755	0.0800307	5.76221	1.70E-05	0.00411755	0.036377	0.190727	0.0112237	0.105942	0.0432875	0.208056	0	7	0	0	1000	44330	44330	0
1	25	Category C	1594	12	18:30:45	1851	1851	104	10.401	13.9341	0.133982	-0.0552579	0.0139677	0.00957548	97.6677	0.939113	-0.52817	-0.0910668	-0.769254	0.0100614	0.100307	5.63E-05	0.00750601	0.0608873	6.33228	5.63E-05	0.00750601	0.0152823	0.123621	0.00262921	0.0512758	0.00506592	0.0711753	0	7	0	0	1000	44330	44330	0
1	26	Category M	1698	12	19:27:48	1955	1955	31	3	21.124	0.68142	0.0390389	-0.101563	0.0520256	27.946	0.901485	-0.442525	-0.131978	-0.773374	0.406778	0.637791	7.88E-06	0.00280633	0.0985147	3.05396	7.88E-06	0.00280633	0.20533	0.453134	0.402769	0.634641	0.180664	0.425046	0	7	0	0	1000	44330	44330	0
1	27	Category E	1729	12	19:48:29	1986	1986	159	15.801	42.125	0.264937	-0.00723055	0.00836681	-0.00350549	148.321	0.932837	-0.201654	-0.108257	-0.902353	0.0362986	0.190522	3.07E-05	0.00554162	0.0671632	10.679	3.07E-05	0.00554162	0.0476335	0.218251	0.0216349	0.147088	0.0330803	0.18188	0	7	0	0	1000	44330	44330	0
1	28	Category J	1888	12	20:21:51	2145	2145	103	10.3	61.2383	0.594546	-0.00177061	-0.0119416	0.0560836	106.547	1.03444	-0.0315795	-0.0831714	-1.02878	0.117702	0.343077	0.00202897	0.0450441	0.0694521	7.15356	0.00114248	0.0338006	0.0337436	0.183694	0.0269953	0.164303	0.378506	0.615228	0	7	0	0	1000	44330	44330	0
1	29	Category M	1991	12	20:32:53	2248	2248	17	1.6	37.1343	2.18437	0.276726	0.173311	-0.729736	19.5823	1.1519	0.0399242	-0.0566263	-1.14974	8.4732	2.91088	8.62E-05	0.00928263	0.151899	2.58228	2.87E-05	0.00535933	0.54001	0.734854	9.14633	3.02429	1.69821	1.30316	0	7	0	0	1000	44330	44330	0
1	30	Category L	2008	12	20:33:06	2265	2265	120	11.9	13.9326	0.116105	0.0083374	-0.00814819	0.0493205	118.391	0.986589	0.0153605	-0.068516	-0.98291	0.0358032	0.189217	0.00171916	0.0414627	0.0818929	9.82715	0.00041097	0.0202724	0.00784302	0.0885608	0.00182902	0.042767	0.0118469	0.108844	0	7	0	0	1000	44330	44330	0
1	31	Category E	2128	12	20:33:19	2385	2385	56	5.5	14.9226	0.266475	-0.118535	-0.0115705	0.0215323	52.2625	0.933258	-0.265808	-0.0756531	-0.889165	0.0140512	0.118538	0	0	0.0667419	3.73755	0	0	0.0391366	0.19783	0.0125863	0.112189	0.0302909	0.174043	0	7	0	0	1000	44330	44330	0
1	32	Category L	2184	12	21:25:41	2441	2441	58	5.701	7.42383	0.127997	0.109804	-0.0148968	-0.05526	53.3	0.918966	-0.295924	-0.0551547	-0.867941	0.00514379	0.0717202	0	0	0.0810336	4.69995	0	0	0.0122828	0.110828	0.000926051	0.0304311	0.00340955	0.0583914	0	7	0	0	1000	44330	44330	0
1	33	Category M	2242	12	21:25:55	2499	2499	30	2.9	11.4353	0.381177	-0.221688	0.0544027	0.128109	27.144	0.904801	-0.308748	-0.0284017	-0.849943	0.0352132	0.187652	0.00108236	0.0328992	0.0951986	2.85596	3.26E-05	0.00570544	0.0616292	0.248252	0.0610921	0.247168	0.0365316	0.191132	0	7	0	0	1000	44330	44330	0
1	34	Category L	2272	12	21:26:02	2529	2529	51	5	11.0076	0.215835	0.021561	-0.0444863	0.125225	55.2271	1.08288	-0.191737	-0.00418869	-1.05795	0.0990206	0.314675	0.00955499	0.0977496	0.144158	7.35205	0.00252279	0.0502273	0.0104885	0.102413	0.0029249	0.0540823	0.0371525	0.19275	0	7	0	0	1000	44330	44330	0
1	35	Category M	2323	12	21:26:07	2580	2580	17	1.6	36.5632	2.15078	-0.103602	0.352395	-1.07211	19.467	1.14512	0.0492302	-0.0960909	-1.13916	7.41531	2.72311	0.000129251	0.0113689	0.14512	2.46704	2.87E-05	0.00535933	0.110782	0.33284	6.42571	2.5349	3.4855	1.86695	0	7	0	0	1000	44330	44330	0
1	36	Category N	2340	12	21:26:16	2597	2597	143	14.3	60.7969	0.425153	0.0523776	0.013665	0.0788762	130.582	0.913158	0.178168	-0.13704	-0.866295	0.046356	0.215304	0.0016185	0.0402306	0.136592	19.5327	0.000322675	0.0179632	0.0459975	0.21447	0.10757	0.327979	0.0515188	0.226978	0	7	0	0	1000	44330	44330	0
1	37	Category M	2483	12	21:26:30	2740	2740	85	8.4	40.9104	0.481299	-0.0491757	-0.0651367	-0.00263385	79.2639	0.932517	0.0913143	-0.393153	-0.829363	0.161222	0.401524	0.000258502	0.016078	0.0690688	5.87085	0.000261374	0.0161671	0.0294721	0.171674	0.28569	0.5345	0.0751465	0.274129	0	7	0	0	1000	44330	44330	0
1	38	Category N	2568	12	21:28:28	2825	2825	45	4.4	20.9146	0.464768	-0.00689562	-0.0618652	-0.038916	45.3503	1.00779	-0.0257867	-0.33119	-0.949382	0.0532335	0.230724	4.34E-05	0.00658808	0.00788303	0.354736	0	0	0.0372667	0.193046	0.0947103	0.30775	0.135335	0.367879	0	7	0	0	1000	44330	44330	0
1	39	Category M	2613	12	21:28:48	2993	2993	111	11.001	45.9014	0.413526	0.0305946	0.0193069	0.0101329	93.2207	0.839826	0.19189	0.0794579	-0.803845	0.0327456	0.180958	0.000376109	0.0193935	0.160174	17.7793	0.000283731	0.0168443	0.040094	0.200235	0.149337	0.386442	0.0208729	0.144475	0	7	0	0	1000	44330	44330	0
1	40	Category N	2724	12	21:28:59	3104	3104	90	8.9	37.7217	0.41913	0.00853407	0.0631917	0.00960558	92.7458	1.03051	-0.0687853	0.408843	-0.936713	0.113753	0.337273	0.00316298	0.0562404	0.0517171	4.65454	0.0013482	0.0367178	0.0245958	0.156831	0.100046	0.316301	0.0939073	0.306443	0	7	0	0	1000	44330	44330	0
1	41	Category M	2814	12	21:49:27	3194	3194	18	1.701	16.1631	0.897949	-0.346476	-0.264743	0.54697	20.1885	1.12158	-0.0492079	0.107435	-1.11484	0.0513509	0.226607	0.00115289	0.0339542	0.121582	2.18848	0.000393338	0.0198327	0.224623	0.473944	0.244887	0.49486	0.391995	0.626095	0	7	0	0	1000	44330	44330	0
1	42	Category N	2832	12	22:06:10	3212	3212	14	1.3	40.2434	2.87453	0.334856	0.129377	-1.2161	15.5474	1.11053	-0.0673131	-0.00587681	-1.10815	11.2934	3.36057	0	0	0.110526	1.54736	0	0	0.980382	0.990142	10.8299	3.29088	3.72893	1.93104	0	7	0	0	1000	44330	44330	0
1	43	Category E	2846	12	22:18:46	3226	3226	70	6.9	18.6443	0.266347	-0.0667446	-0.0221645	0.100492	71.4827	1.02118	-0.154004	-0.0737688	-1.00529	0.146987	0.383388	0.00369699	0.0608029	0.0915771	6.4104	0.000816127	0.0285679	0.0412772	0.203168	0.00944824	0.0972021	0.0318778	0.178544	0	7	0	0	1000	44330	44330	0
1	44	Category L	2916	13	1:02:23	3296	3296	107	10.7	6.948	0.0649346	0.0402535	0.0125835	-0.00333126	100.939	0.943357	-0.0441438	-0.0974007	-0.9358	0.00333811	0.0577764	2.28E-06	0.00151053	0.0566429	6.06079	0	0	0.00476416	0.0690229	0.000974281	0.0312135	0.000346817	0.018623	0	7	0	0	1000	44330	44330	0
1	45	Category E	3023	13	1:02:46	3521	3521	59	5.8	19.3572	0.328088	-0.141626	-0.00878079	0.0108291	55.1702	0.935088	-0.222756	-0.0659097	-0.905104	0.0311962	0.176624	1.24E-05	0.00352334	0.0649124	3.82983	1.24E-05	0.00352334	0.0550475	0.234622	0.0271451	0.164758	0.0454598	0.213213	0	7	0	0	1000	44330	44330	0
1	46	Category J	3082	13	1:02:53	3580	3580	40	3.901	24.9175	0.622937	0.125171	0.0173218	-0.0126953	37.4546	0.936365	-0.0493042	-0.095752	-0.927856	0.114886	0.338949	0	0	0.0636353	2.54541	0	0	0.0615051	0.248002	0.0187195	0.136819	0.37652	0.613612	0	7	0	0	1000	44330	44330	0
1	47	Category L	3122	13	2:07:09	3620	3620	137	13.601	5.50757	0.0402012	0.00491133	0.00515725	0.00114764	129.363	0.944258	0.00264991	-0.0879548	-0.939564	0.00844869	0.0919168	1.78E-06	0.00133493	0.0557425	7.63672	1.78E-06	0.00133493	0.000602332	0.0245425	0.000997947	0.0315903	0.000251269	0.0158515	0	7	0	0	1000	44330	44330	0
1	48	Category E	3259	13	2:07:23	3757	3757	81	8.001	14.9121	0.1841	-0.0080054	-0.0211016	0.00360484	75.8069	0.935887	0.0230336	-0.0753882	-0.931824	0.00730613	0.0854759	0	0	0.0641125	5.19312	0	0	0.016912	0.130046	0.00815611	0.0903112	0.0148775	0.121973	0	7	0	0	1000	44330	44330	0
1	49	Category F	3340	13	3:38:45	3838	3838	102	10.101	24.1973	0.237228	-0.00043323	0.00796569	-0.00555061	96.2166	0.9433	0.134818	-0.0415757	-0.932107	0.0108858	0.104335	0	0	0.0567005	5.78345	0	0	0.0272576	0.165099	0.0105579	0.102752	0.0289953	0.17028	0	7	0	0	1000	44330	44330	0
1	50	Category E	3442	13	3:54:05	3940	3940	71	7	17.0349	0.239928	-0.0129051	0.000189123	0.00709039	66.123	0.931311	0.0759656	-0.0907206	-0.923261	0.0201193	0.141842	0	0	0.0686895	4.87695	0	0	0.0406408	0.201596	0.00851054	0.0922526	0.025762	0.160505	0	7	0	0	1000	44330	44330	0
1	51	Category L	3513	13	3:59:48	4011	4011	320	32	20.0161	0.0625504	0.00609589	-0.00192108	-0.00033493	299.868	0.937086	-0.0302116	-0.093203	-0.92926	0.003228	0.0568155	0	0	0.0629135	20.1323	0	0	0.00603638	0.0776941	0.000868225	0.0294657	0.000719452	0.0268226	0	7	0	0	1000	44330	44330	0
1	52	Category E	3833	13	4:00:25	4331	4331	124	12.301	24	0.193548	-0.0362194	0.00250441	-3.94E-05	117.788	0.9499	-0.121759	-0.0836753	-0.937069	0.00697573	0.0835208	0	0	0.0501	6.2124	0	0	0.0113781	0.106668	0.00645004	0.0803121	0.026001	0.161248	0	7	0	0	1000	44330	44330	0
1	53	Category F	3957	13	4:31:59	4455	4455	84	8.301	17.5081	0.208429	0.0436895	-0.00361851	0.00836763	78.7915	0.937994	0.057655	-0.057902	-0.933992	0.0105387	0.102658	0.0045631	0.0675508	0.0620059	5.2085	2.91E-06	0.00170483	0.0228882	0.151288	0.00692313	0.0832054	0.0215861	0.146922	0	7	0	0	1000	44330	44330	0
1	54	Category J	4041	13	4:32:07	4539	4539	60	5.9	12.0591	0.200985	-0.0135417	0.00575358	-0.00843099	19.0242	0.317069	0.00910645	-0.0233114	-0.316081	0.0677205	0.260232	0.0426514	0.206522	0.0162638	0.97583	6.92E-05	0.00831704	0.0161825	0.12721	0.00856934	0.0925707	0.116443	0.341237	0	7	0	0	1000	44330	0	44330
