# Supplementary material for: Development of a multisensor biologging collar and analytical techniques to describe high‐resolution spatial behavior in free‐ranging terrestrial mammals
Source: Ecol Evol. 2024 Sep 23;14(9):e70264. doi: 10.1002/ece3.70264 (PMC11420106; doi:10.1002/ece3.70264)
Supplement: Supplementary file 1 — Appendix S1 [file ECE3-14-e70264-s001.zip › doi_10_5061_dryad_jdfn2z3hv__v20240620/B5_S24_Master.csv]

Counter	Total Event no.	Event no.	Category	Acc_x	Acc_y	Acc_z	Mag_x	Mag_y	Mag_z	Temp C	Pressure hbar	Date	DD	MM	YY	Time_dd:hh:mm:ss	Total secs	Decimal secs	Hours	Minutes	Seconds	Anlg	Light	Battery V	Acc_x sm	Acc_y sm	Acc_z sm	Ang vel	VeDBA	Vel m/s	Vel/VEDBA	FFT cleaned	FFT stuff	FFT stuff	FFT stuff	FFT sweep	FFT zero crossings	FFT zero crossings manual	VeSBA	Animal g	ODBA	Dyn AccX	Dyn AccY	Dyn AccZ	Smth Press	Altitude smth	Pressure change	Altitude change	Median pressure
89	90	90	Category L	0.2277832	-0.071777344	-0.91186523	0.027832031	-0.09765625	0.48876953	-20.39	0	12/3/2018	12	3	2018	11:45:05	42305	0.4	11	45	5	0	0.059082031	3.5255859	0.15234375	-0.024414063	-0.90991211	34.331055	0.088867188	0	0	0	0	0	0	0	0	0	0.92285156	0.077148438	0.12426758	0.075195313	-0.047119141	-0.001708984	0	44330	0	0	0
90	91	91	Category L	0.21582031	-0.083984375	-0.93579102	0.036621094	-0.095703125	0.49511719	-20.27	0	12/3/2018	12	3	2018	11:45:05	42305	0.5	11	45	5	0	0.059082031	3.5255859	0.15087891	-0.022949219	-0.90795898	45.725098	0.093017578	0	0	0	0	0	0	0	0	0	0.9206543	0.079345703	0.15307617	0.064697266	-0.060791016	-0.027587891	0	44330	0	0	0
91	92	92	Category L	0.21582031	-0.047851563	-0.91186523	0.029541016	-0.10058594	0.49169922	-20.39	0	12/3/2018	12	3	2018	11:45:05	42305	0.6	11	45	5	0	0.059082031	3.5255859	0.14990234	-0.022949219	-0.9128418	52.730225	0.070068359	0	0	0	0	0	0	0	0	0	0.92529297	0.074707031	0.091552734	0.065673828	-0.024658203	0.000976563	0	44330	0	0	0
92	93	93	Category L	0.21582031	-0.035888672	-0.91186523	0.026855469	-0.096679688	0.49291992	-20.51	0	12/3/2018	12	3	2018	11:45:05	42305	0.7	11	45	5	0	0.059082031	3.5255859	0.14794922	-0.018798828	-0.89794922	59.4646	0.071044922	0	0	0	0	0	0	0	0	0	0.91040039	0.089599609	0.098144531	0.067626953	-0.016845703	-0.013671875	0	44330	0	0	0
93	94	94	Category L	0.20385742	-0.059814453	-0.92382813	0.034912109	-0.093017578	0.49487305	-20.64	0	12/3/2018	12	3	2018	11:45:05	42305	0.8	11	45	5	0	0.059082031	3.5255859	0.15161133	-0.020751953	-0.90942383	68.468506	0.066650391	0	0	0	0	0	0	0	0	0	0.92211914	0.077880859	0.10546875	0.052001953	-0.038818359	-0.014160156	0	44330	0	0	0
94	95	95	Category L	0.25195313	-0.023925781	-0.89990234	0.033203125	-0.10009766	0.49389648	-20.76	0	12/3/2018	12	3	2018	11:45:05	42305	0.9	11	45	5	0	0.059082031	3.5255859	0.1574707	-0.023193359	-0.91625977	78.116455	0.095458984	0	0	0	0	0	0	0	0	0	0.92993164	0.070068359	0.11132813	0.094238281	-0.000488281	0.016357422	0	44330	0	0	0
95	96	96	Category L	0.23999023	-0.071777344	-0.92382813	0.030517578	-0.098876953	0.49194336	-20.51	0	12/3/2018	12	3	2018	11:45:06	42306	0	11	45	6	0	0.059082031	3.5255859	0.15454102	-0.022949219	-0.91088867	81.365967	0.098876953	0	0	0	0	0	0	0	0	0	0.92431641	0.075683594	0.14648438	0.085205078	-0.048583984	-0.012695313	0	44330	0	0	0
96	97	97	Category L	0.2277832	-0.035888672	-0.91186523	0.034912109	-0.093017578	0.49414063	-20.51	0	12/3/2018	12	3	2018	11:45:06	42306	0.1	11	45	6	0	0.059082031	3.5255859	0.15844727	-0.022949219	-0.91308594	79.616699	0.0703125	0	0	0	0	0	0	0	0	0	0.92700195	0.072998047	0.083251953	0.069335938	-0.012695313	0.001220703	0	44330	0	0	0
97	98	98	Category L	0.20385742	-0.071777344	-0.89990234	0.035644531	-0.095703125	0.49316406	-20.27	0	12/3/2018	12	3	2018	11:45:06	42306	0.2	11	45	6	0	0.059082031	3.5255859	0.15917969	-0.024902344	-0.91503906	78.279297	0.066162109	0	0	0	0	0	0	0	0	0	0.92919922	0.070800781	0.10644531	0.044433594	-0.046630859	0.015136719	0	44330	0	0	0
98	99	99	Category L	0.21582031	-0.083984375	-0.87597656	0.031494141	-0.097167969	0.49291992	-20.02	0	12/3/2018	12	3	2018	11:45:06	42306	0.3	11	45	6	0	0.059082031	3.5255859	0.16210938	-0.027099609	-0.92651367	74.839844	0.093017578	0	0	0	0	0	0	0	0	0	0.94116211	0.058837891	0.16113281	0.053466797	-0.056640625	0.050537109	0	44330	0	0	0
99	100	100	Category L	0.20385742	-0.047851563	-0.87597656	0.030761719	-0.091308594	0.49316406	-20.27	0	12/3/2018	12	3	2018	11:45:06	42306	0.4	11	45	6	0	0.059082031	3.5255859	0.16186523	-0.026855469	-0.91479492	64.82251	0.060546875	0	0	0	0	0	0	0	0	0	0.92944336	0.070556641	0.10131836	0.041748047	-0.020751953	0.038818359	0	44330	0	0	0
100	101	101	Category L	0.21582031	-0.083984375	-0.89990234	0.028808594	-0.091308594	0.4921875	-20.51	0	12/3/2018	12	3	2018	11:45:06	42306	0.5	11	45	6	0	0.059082031	3.5255859	0.16259766	-0.028808594	-0.9152832	47.679443	0.078125	0	0	0	0	0	0	0	0	0	0.93017578	0.069824219	0.1237793	0.052978516	-0.054931641	0.015380859	0	44330	0	0	0
101	102	102	Category L	0.21582031	-0.047851563	-0.87597656	0.031982422	-0.094726563	0.49194336	-20.51	0	12/3/2018	12	3	2018	11:45:06	42306	0.6	11	45	6	0	0.059082031	3.5255859	0.16333008	-0.028076172	-0.90283203	32.206787	0.062011719	0	0	0	0	0	0	0	0	0	0.91796875	0.08203125	0.098876953	0.052246094	-0.01953125	0.026855469	0	44330	0	0	0
102	103	103	Category L	0.2277832	-0.047851563	-0.91186523	0.034667969	-0.092285156	0.49438477	-20.76	0	12/3/2018	12	3	2018	11:45:06	42306	0.7	11	45	6	0	0.059082031	3.5255859	0.16772461	-0.027587891	-0.91455078	19.085205	0.063232422	0	0	0	0	0	0	0	0	0	0.93041992	0.069580078	0.082763672	0.059814453	-0.020019531	0.002685547	0	44330	0	0	0
103	104	104	Category L	0.2277832	-0.047851563	-0.89990234	0.03125	-0.093261719	0.49414063	-20.51	0	12/3/2018	12	3	2018	11:45:06	42306	0.8	11	45	6	0	0.059082031	3.5255859	0.17333984	-0.031738281	-0.91357422	10.625	0.058105469	0	0	0	0	0	0	0	0	0	0.93041992	0.069580078	0.083984375	0.054199219	-0.015869141	0.013671875	0	44330	0	0	0
104	105	105	Category L	0.2277832	-0.071777344	-0.91186523	0.028808594	-0.094726563	0.48999023	-20.27	0	12/3/2018	12	3	2018	11:45:06	42306	0.9	11	45	6	0	0.059082031	3.5255859	0.17260742	-0.037597656	-0.91455078	5.435791	0.064697266	0	0	0	0	0	0	0	0	0	0.93164063	0.068359375	0.091796875	0.054931641	-0.033935547	0.002685547	0	44330	0	0	0
105	106	106	Category L	0.20385742	-0.071777344	-0.91186523	0.037353516	-0.089599609	0.49536133	-20.27	0	12/3/2018	12	3	2018	11:45:07	42307	0	11	45	7	0	0.059082031	3.5255859	0.17626953	-0.043212891	-0.90258789	1.6772461	0.040527344	0	0	0	0	0	0	0	0	0	0.9206543	0.079345703	0.064941406	0.02734375	-0.028320313	-0.009033203	0	44330	0	0	0
106	107	107	Category L	0.21582031	-0.095947266	-0.89990234	0.035888672	-0.09375	0.49511719	-20.51	0	12/3/2018	12	3	2018	11:45:07	42307	0.1	11	45	7	0	0.059082031	3.5255859	0.1784668	-0.048095703	-0.91357422	0.033203125	0.062011719	0	0	0	0	0	0	0	0	0	0.93212891	0.067871094	0.098632813	0.037109375	-0.047607422	0.013671875	0	44330	0	0	0
107	108	108	Category L	0.21582031	-0.059814453	-0.91186523	0.031494141	-0.093017578	0.49194336	-20.51	0	12/3/2018	12	3	2018	11:45:07	42307	0.2	11	45	7	0	0.059082031	3.5255859	0.18041992	-0.053466797	-0.8996582	0.92285156	0.037841797	0	0	0	0	0	0	0	0	0	0.91918945	0.080810547	0.053466797	0.03515625	-0.006103516	-0.011962891	0	44330	0	0	0
108	109	109	Category L	0.19189453	-0.047851563	-0.93579102	0.027832031	-0.10083008	0.49487305	-20.39	0	12/3/2018	12	3	2018	11:45:07	42307	0.3	11	45	7	0	0.059082031	3.491748	0.18017578	-0.052978516	-0.90307617	0.34521484	0.034912109	0	0	0	0	0	0	0	0	0	0.92236328	0.077636719	0.049316406	0.011474609	0.005126953	-0.032470703	0	44330	0	0	0
109	110	110	Category L	0.2277832	-0.059814453	-0.92382813	0.045410156	-0.1003418	0.49121094	-20.27	0	12/3/2018	12	3	2018	11:45:07	42307	0.4	11	45	7	0	0.059082031	3.491748	0.18408203	-0.054931641	-0.91381836	2.2099609	0.044677734	0	0	0	0	0	0	0	0	0	0.93383789	0.066162109	0.057861328	0.043457031	-0.004638672	-0.009765625	0	44330	0	0	0
110	111	111	Category L	0.21582031	-0.023925781	-0.86376953	0.047363281	-0.084472656	0.49438477	-19.9	0	12/3/2018	12	3	2018	11:45:07	42307	0.5	11	45	7	0	0.059082031	3.491748	0.18652344	-0.048828125	-0.8996582	3.5373535	0.052734375	0	0	0	0	0	0	0	0	0	0.92016602	0.079833984	0.090332031	0.029052734	0.024902344	0.035888672	0	44330	0	0	0
111	112	112	Category L	0.20385742	-0.035888672	-0.89990234	0.047607422	-0.087158203	0.49536133	-20.02	0	12/3/2018	12	3	2018	11:45:07	42307	0.6	11	45	7	0	0.059082031	3.491748	0.18212891	-0.051269531	-0.89819336	4.3769531	0.026611328	0	0	0	0	0	0	0	0	0	0.91796875	0.08203125	0.038574219	0.021484375	0.015380859	-0.001464844	0	44330	0	0	0
112	113	113	Category L	0.2277832	-0.035888672	-0.88793945	0.048828125	-0.083496094	0.49365234	-20.15	0	12/3/2018	12	3	2018	11:45:07	42307	0.7	11	45	7	0	0.059082031	3.491748	0.18408203	-0.048583984	-0.89916992	4.8359375	0.046875	0	0	0	0	0	0	0	0	0	0.91918945	0.080810547	0.067626953	0.043457031	0.012695313	0.011230469	0	44330	0	0	0
113	114	114	Category L	0.20385742	-0.035888672	-0.89990234	0.047119141	-0.086425781	0.49047852	-20.39	0	12/3/2018	12	3	2018	11:45:07	42307	0.8	11	45	7	0	0.059082031	3.491748	0.18286133	-0.048095703	-0.90039063	6.0161133	0.024169922	0	0	0	0	0	0	0	0	0	0.91992188	0.080078125	0.033691406	0.020751953	0.012207031	0.000488281	0	44330	0	0	0
114	115	115	Category L	0.21582031	-0.023925781	-0.89990234	0.047607422	-0.088623047	0.48925781	-20.64	0	12/3/2018	12	3	2018	11:45:07	42307	0.9	11	45	7	0	0.059082031	3.491748	0.18652344	-0.049072266	-0.90942383	6.6855469	0.039550781	0	0	0	0	0	0	0	0	0	0.9296875	0.0703125	0.063964844	0.029052734	0.025146484	0.009521484	0	44330	0	0	0
115	116	116	Category L	0.20385742	-0.023925781	-0.89990234	0.044433594	-0.082519531	0.49462891	-20.51	0	12/3/2018	12	3	2018	11:45:08	42308	0	11	45	8	0	0.059082031	3.491748	0.18554688	-0.045898438	-0.89331055	7.001709	0.029052734	0	0	0	0	0	0	0	0	0	0.91357422	0.086425781	0.046386719	0.018066406	0.021972656	-0.006347656	0	44330	0	0	0
116	117	117	Category L	0.21582031	-0.035888672	-0.91186523	0.049560547	-0.087158203	0.49755859	-20.51	0	12/3/2018	12	3	2018	11:45:08	42308	0.1	11	45	8	0	0.059082031	3.491748	0.18505859	-0.046630859	-0.89648438	7.5727539	0.035888672	0	0	0	0	0	0	0	0	0	0.91650391	0.083496094	0.056884766	0.030517578	0.010742188	-0.015136719	0	44330	0	0	0
117	118	118	Category L	0.21582031	-0.035888672	-0.89990234	0.047607422	-0.091552734	0.49047852	-20.39	0	12/3/2018	12	3	2018	11:45:08	42308	0.2	11	45	8	0	0.059082031	3.491748	0.19165039	-0.046875	-0.91162109	7.609375	0.028808594	0	0	0	0	0	0	0	0	0	0.93286133	0.067138672	0.046875	0.023925781	0.010986328	0.01171875	0	44330	0	0	0
118	119	119	Category L	0.20385742	-0.023925781	-0.87597656	0.047851563	-0.085449219	0.49145508	-20.27	0	12/3/2018	12	3	2018	11:45:08	42308	0.3	11	45	8	0	0.059082031	3.491748	0.19506836	-0.046142578	-0.91064453	6.3532715	0.041992188	0	0	0	0	0	0	0	0	0	0.93237305	0.067626953	0.065673828	0.008544922	0.022216797	0.034667969	0	44330	0	0	0
119	120	120	Category L	0.21582031	-0.071777344	-0.91186523	0.043212891	-0.080810547	0.49658203	-20.39	0	12/3/2018	12	3	2018	11:45:08	42308	0.4	11	45	8	0	0.059082031	3.491748	0.19360352	-0.043945313	-0.90795898	4.7373047	0.035400391	0	0	0	0	0	0	0	0	0	0.92944336	0.070556641	0.053466797	0.021972656	-0.027587891	-0.003662109	0	44330	0	0	0
120	121	121	Category L	0.21582031	-0.059814453	-0.92382813	0.051269531	-0.083496094	0.49462891	-20.27	0	12/3/2018	12	3	2018	11:45:08	42308	0.5	11	45	8	0	0.059082031	3.491748	0.18969727	-0.040527344	-0.89306641	3.545166	0.044433594	0	0	0	0	0	0	0	0	0	0.9140625	0.0859375	0.075683594	0.025878906	-0.019042969	-0.030517578	0	44330	0	0	0
121	122	122	Category L	0.20385742	-0.023925781	-0.88793945	0.045166016	-0.086425781	0.49365234	-20.39	0	12/3/2018	12	3	2018	11:45:08	42308	0.6	11	45	8	0	0.059082031	3.491748	0.19555664	-0.037353516	-0.90063477	2.7880859	0.020263672	0	0	0	0	0	0	0	0	0	0.92236328	0.077636719	0.034423828	0.008056641	0.013427734	0.012695313	0	44330	0	0	0
122	123	123	Category L	0.2277832	-0.023925781	-0.89990234	0.048095703	-0.084228516	0.49780273	-20.27	0	12/3/2018	12	3	2018	11:45:08	42308	0.7	11	45	8	0	0.059082031	3.491748	0.20117188	-0.038818359	-0.91333008	2.0554199	0.033203125	0	0	0	0	0	0	0	0	0	0.93603516	0.063964844	0.054931641	0.026367188	0.014892578	0.013427734	0	44330	0	0	0
123	124	124	Category L	0.20385742	-0.011962891	-0.89990234	0.048583984	-0.083740234	0.49462891	-20.27	0	12/3/2018	12	3	2018	11:45:08	42308	0.8	11	45	8	0	0.059082031	3.491748	0.20483398	-0.037109375	-0.90258789	1.2636719	0.025390625	0	0	0	0	0	0	0	0	0	0.92626953	0.073730469	0.029052734	-0.000976563	0.025146484	0.002685547	0	44330	0	0	0
124	125	125	Category L	0.21582031	-0.023925781	-0.88793945	0.049560547	-0.088134766	0.49560547	-20.39	0	12/3/2018	12	3	2018	11:45:08	42308	0.9	11	45	8	0	0.059082031	3.491748	0.19873047	-0.037109375	-0.90405273	1.3505859	0.026855469	0	0	0	0	0	0	0	0	0	0.92651367	0.073486328	0.046386719	0.016845703	0.013183594	0.016113281	0	44330	0	0	0
125	126	126	Category L	0.20385742	-0.047851563	-0.89990234	0.047607422	-0.081054688	0.49072266	-20.39	0	12/3/2018	12	3	2018	11:45:09	42309	0	11	45	9	0	0.059082031	3.491748	0.20019531	-0.032714844	-0.89672852	1.5966797	0.015625	0	0	0	0	0	0	0	0	0	0.91943359	0.080566406	0.021484375	0.003417969	-0.014892578	-0.002929688	0	44330	0	0	0
126	127	127	Category L	0.23999023	-0.047851563	-0.91186523	0.048828125	-0.088134766	0.49462891	-20.76	0	12/3/2018	12	3	2018	11:45:09	42309	0.1	11	45	9	0	0.059082031	3.491748	0.20239258	-0.034667969	-0.90600586	1.2194824	0.040039063	0	0	0	0	0	0	0	0	0	0.92895508	0.071044922	0.056152344	0.037353516	-0.012939453	-0.005615234	0	44330	0	0	0
127	128	128	Category L	0.23999023	-0.035888672	-0.89990234	0.047119141	-0.086425781	0.49438477	-20.51	0	12/3/2018	12	3	2018	11:45:09	42309	0.2	11	45	9	0	0.059082031	3.491748	0.20703125	-0.034179688	-0.90869141	0.74145508	0.033935547	0	0	0	0	0	0	0	0	0	0.93261719	0.067382813	0.04296875	0.032714844	-0.001464844	0.008789063	0	44330	0	0	0
128	129	129	Category L	0.21582031	-0.035888672	-0.91186523	0.049560547	-0.080322266	0.49462891	-20.27	0	12/3/2018	12	3	2018	11:45:09	42309	0.3	11	45	9	0	0.059082031	3.491748	0.21166992	-0.035888672	-0.90356445	0.75732422	0.009033203	0	0	0	0	0	0	0	0	0	0.92871094	0.071289063	0.012207031	0.00390625	0	-0.008056641	0	44330	0	0	0
129	130	130	Category L	0.20385742	-0.047851563	-0.89990234	0.052001953	-0.082519531	0.49780273	-20.15	0	12/3/2018	12	3	2018	11:45:09	42309	0.4	11	45	9	0	0.059082031	3.491748	0.21386719	-0.034667969	-0.9050293	0.76489258	0.017333984	0	0	0	0	0	0	0	0	0	0.93066406	0.069335938	0.028564453	-0.010009766	-0.012939453	0.005126953	0	44330	0	0	0
130	131	131	Category L	0.19189453	-0.023925781	-0.88793945	0.045898438	-0.081787109	0.49291992	-19.9	0	12/3/2018	12	3	2018	11:45:09	42309	0.5	11	45	9	0	0.059082031	3.491748	0.21362305	-0.033447266	-0.90478516	0.062255859	0.029296875	0	0	0	0	0	0	0	0	0	0.93041992	0.069580078	0.048583984	-0.021728516	0.009521484	0.016845703	0	44330	0	0	0
131	132	132	Category L	0.17993164	-0.047851563	-0.87597656	0.042480469	-0.080810547	0.49145508	-20.02	0	12/3/2018	12	3	2018	11:45:09	42309	0.6	11	45	9	0	0.059082031	3.491748	0.21777344	-0.035644531	-0.91503906	1.3205566	0.055664063	0	0	0	0	0	0	0	0	0	0.94140625	0.05859375	0.089111328	-0.037841797	-0.011962891	0.0390625	0	44330	0	0	0
132	133	133	Category L	0.17993164	-0.047851563	-0.87597656	0.046142578	-0.081787109	0.49487305	-20.27	0	12/3/2018	12	3	2018	11:45:09	42309	0.7	11	45	9	0	0.059082031	3.491748	0.21582031	-0.03515625	-0.9140625	1.8024902	0.053955078	0	0	0	0	0	0	0	0	0	0.93994141	0.060058594	0.086914063	-0.035888672	-0.012451172	0.038085938	0	44330	0	0	0
133	134	134	Category L	0.21582031	-0.059814453	-0.89990234	0.044677734	-0.089599609	0.49121094	-20.27	0	12/3/2018	12	3	2018	11:45:09	42309	0.8	11	45	9	0	0.059082031	3.491748	0.21411133	-0.032226563	-0.9152832	1.6975098	0.031494141	0	0	0	0	0	0	0	0	0	0.94067383	0.059326172	0.044189453	0.001464844	-0.02734375	0.015380859	0	44330	0	0	0
134	135	135	Category L	0.23999023	-0.023925781	-0.88793945	0.044433594	-0.082519531	0.49658203	-20.64	0	12/3/2018	12	3	2018	11:45:09	42309	0.9	11	45	9	0	0.059082031	3.491748	0.21508789	-0.029296875	-0.92553711	2.1247559	0.045410156	0	0	0	0	0	0	0	0	0	0.95068359	0.049316406	0.067871094	0.024658203	0.005371094	0.037597656	0	44330	0	0	0
135	136	136	Category L	0.2277832	-0.047851563	-0.89990234	0.047607422	-0.087890625	0.49462891	-21.13	0	12/3/2018	12	3	2018	11:45:10	42310	0	11	45	10	0	0.059082031	3.491748	0.21264648	-0.02734375	-0.91333008	2.5197754	0.028564453	0	0	0	0	0	0	0	0	0	0.93823242	0.061767578	0.048583984	0.014892578	-0.020263672	0.013427734	0	44330	0	0	0
136	137	137	Category L	0.20385742	-0.035888672	-0.88793945	0.046142578	-0.084472656	0.49560547	-21.13	0	12/3/2018	12	3	2018	11:45:10	42310	0.1	11	45	10	0	0.059082031	3.491748	0.21582031	-0.029296875	-0.92236328	2.4396973	0.037109375	0	0	0	0	0	0	0	0	0	0.94775391	0.052246094	0.053222656	-0.011962891	-0.006347656	0.034423828	0	44330	0	0	0
137	138	138	Category L	0.21582031	-0.059814453	-0.91186523	0.048828125	-0.084716797	0.4987793	-21	0	12/3/2018	12	3	2018	11:45:10	42310	0.2	11	45	10	0	0.059082031	3.491748	0.21655273	-0.028564453	-0.91625977	2.5095215	0.03125	0	0	0	0	0	0	0	0	0	0.94189453	0.058105469	0.036376953	-0.000732422	-0.031005859	0.004394531	0	44330	0	0	0
138	139	139	Category L	0.20385742	-0.059814453	-0.89990234	0.047119141	-0.082519531	0.49487305	-20.76	0	12/3/2018	12	3	2018	11:45:10	42310	0.3	11	45	10	0	0.059082031	3.491748	0.21337891	-0.02734375	-0.90844727	3.8562012	0.034912109	0	0	0	0	0	0	0	0	0	0.93359375	0.06640625	0.05078125	-0.009521484	-0.032226563	0.008544922	0	44330	0	0	0
139	140	140	Category L	0.20385742	-0.071777344	-0.89990234	0.047607422	-0.081054688	0.49365234	-20.76	0	12/3/2018	12	3	2018	11:45:10	42310	0.4	11	45	10	0	0.059082031	3.491748	0.21386719	-0.02734375	-0.91577148	4.9445801	0.048095703	0	0	0	0	0	0	0	0	0	0.94091797	0.059082031	0.070556641	-0.010009766	-0.044189453	0.015869141	0	44330	0	0	0
140	141	141	Category L	0.20385742	-0.071777344	-0.89990234	0.047851563	-0.082519531	0.49462891	-20.76	0	12/3/2018	12	3	2018	11:45:10	42310	0.5	11	45	10	0	0.059082031	3.491748	0.21533203	-0.026367188	-0.9074707	4.2541504	0.047363281	0	0	0	0	0	0	0	0	0	0.93310547	0.066894531	0.064453125	-0.011474609	-0.045166016	0.007568359	0	44330	0	0	0
141	142	142	Category L	0.23999023	0.023925781	-0.88793945	0.044433594	-0.081787109	0.49462891	-21	0	12/3/2018	12	3	2018	11:45:10	42310	0.6	11	45	10	0	0.059082031	3.491748	0.21801758	-0.031494141	-0.92041016	5.2856445	0.067871094	0	0	0	0	0	0	0	0	0	0.94628906	0.053710938	0.10986328	0.021728516	0.055419922	0.032470703	0	44330	0	0	0
142	143	143	Category L	0.20385742	0.095947266	-0.91186523	0.025390625	-0.097412109	0.49267578	-21	0	12/3/2018	12	3	2018	11:45:10	42310	0.7	11	45	10	0	0.059082031	3.491748	0.21630859	-0.032226563	-0.91796875	8.3269043	0.12890625	0	0	0	0	0	0	0	0	0	0.94360352	0.056396484	0.14697266	-0.012451172	0.12817383	0.006103516	0	44330	0	0	0
143	144	144	Category L	0.20385742	-0.059814453	-0.93579102	-0.009033203	-0.14208984	0.48291016	-20.64	0	12/3/2018	12	3	2018	11:45:10	42310	0.8	11	45	10	0	0.059082031	3.491748	0.21264648	-0.030273438	-0.90966797	12.023193	0.040039063	0	0	0	0	0	0	0	0	0	0.93481445	0.065185547	0.064208984	-0.008789063	-0.029296875	-0.025878906	0	44330	0	0	0
144	145	145	Category L	0.26391602	-0.13183594	-0.94799805	-0.025878906	-0.16235352	0.47314453	-20.64	0	12/3/2018	12	3	2018	11:45:10	42310	0.9	11	45	10	0	0.059082031	3.491748	0.21533203	-0.028564453	-0.91625977	15.354248	0.11816406	0	0	0	0	0	0	0	0	0	0.94165039	0.058349609	0.18334961	0.048339844	-0.10302734	-0.031494141	0	44330	0	0	0
145	146	146	Category L	0.21582031	-0.10791016	-0.94799805	-0.02734375	-0.16845703	0.47387695	-20.76	0	12/3/2018	12	3	2018	11:45:11	42311	0	11	45	11	0	0.059082031	3.491748	0.21533203	-0.026611328	-0.90600586	19.483643	0.091308594	0	0	0	0	0	0	0	0	0	0.93164063	0.068359375	0.12329102	0.000244141	-0.081054688	-0.041748047	0	44330	0	0	0
146	147	147	Category L	0.19189453	-0.011962891	-0.94799805	-0.036865234	-0.17529297	0.46923828	-20.76	0	12/3/2018	12	3	2018	11:45:11	42311	0.111	11	45	11	0	0.059570313	3.511084	0.21582031	-0.029296875	-0.91845703	24.67749	0.041748047	0	0	0	0	0	0	0	0	0	0.94384766	0.056152344	0.070800781	-0.023925781	0.017333984	-0.029296875	0	44330	0	0	0
147	148	148	Category L	0.21582031	-0.035888672	-0.92382813	-0.031494141	-0.17553711	0.47045898	-20.76	0	12/3/2018	12	3	2018	11:45:11	42311	0.222	11	45	11	0	0.059570313	3.511084	0.21459961	-0.028076172	-0.91601563	27.292725	0.010742188	0	0	0	0	0	0	0	0	0	0.94116211	0.058837891	0.016357422	0.000976563	-0.007568359	-0.007568359	0	44330	0	0	0
148	149	149	Category L	0.21582031	0	-0.91186523	-0.029052734	-0.17016602	0.47387695	-21.13	0	12/3/2018	12	3	2018	11:45:11	42311	0.333	11	45	11	0	0.059570313	3.511084	0.21386719	-0.026611328	-0.91796875	27.258789	0.027587891	0	0	0	0	0	0	0	0	0	0.94311523	0.056884766	0.034912109	0.001708984	0.026611328	0.006103516	0	44330	0	0	0
149	150	150	Category L	0.19189453	0	-0.91186523	-0.024414063	-0.17333984	0.47167969	-21	0	12/3/2018	12	3	2018	11:45:11	42311	0.444	11	45	11	0	0.059570313	3.511084	0.21289063	-0.026855469	-0.92529297	26.772949	0.036865234	0	0	0	0	0	0	0	0	0	0.94995117	0.050048828	0.061523438	-0.020996094	0.026855469	0.013427734	0	44330	0	0	0
150	151	151	Category L	0.19189453	-0.023925781	-0.88793945	-0.030029297	-0.17456055	0.47045898	-21	0	12/3/2018	12	3	2018	11:45:11	42311	0.555	11	45	11	0	0.059570313	3.511084	0.21044922	-0.026855469	-0.91455078	26.79126	0.032714844	0	0	0	0	0	0	0	0	0	0.93896484	0.061035156	0.048339844	-0.018554688	0.002929688	0.026611328	0	44330	0	0	0
151	152	152	Category L	0.21582031	0.011962891	-0.91186523	-0.029296875	-0.17480469	0.46435547	-20.88	0	12/3/2018	12	3	2018	11:45:11	42311	0.666	11	45	11	0	0.059570313	3.511084	0.20898438	-0.031738281	-0.92895508	24.831787	0.047363281	0	0	0	0	0	0	0	0	0	0.95263672	0.047363281	0.067382813	0.006591797	0.043701172	0.017089844	0	44330	0	0	0
152	153	153	Category L	0.21582031	0	-0.88793945	-0.025634766	-0.16967773	0.47094727	-20.39	0	12/3/2018	12	3	2018	11:45:11	42311	0.777	11	45	11	0	0.059570313	3.511084	0.20922852	-0.03125	-0.92041016	21.44165	0.045654297	0	0	0	0	0	0	0	0	0	0.94458008	0.055419922	0.070556641	0.006347656	0.03125	0.032470703	0	44330	0	0	0
153	154	154	Category L	0.20385742	0	-0.88793945	-0.024658203	-0.17236328	0.46777344	-20.51	0	12/3/2018	12	3	2018	11:45:11	42311	0.888	11	45	11	0	0.059570313	3.511084	0.20678711	-0.031982422	-0.92138672	17.745361	0.046386719	0	0	0	0	0	0	0	0	0	0.94482422	0.055175781	0.068603516	-0.002929688	0.031982422	0.033447266	0	44330	0	0	0
154	155	155	Category L	0.21582031	0	-0.87597656	-0.021972656	-0.16772461	0.47412109	-20.64	0	12/3/2018	12	3	2018	11:45:12	42312	0	11	45	12	0	0.059570313	3.511084	0.20654297	-0.032470703	-0.91772461	14.036621	0.053710938	0	0	0	0	0	0	0	0	0	0.94140625	0.05859375	0.083496094	0.009033203	0.032470703	0.041748047	0	44330	0	0	0
155	156	156	Category L	0.20385742	-0.011962891	-0.87597656	-0.02734375	-0.16943359	0.47192383	-20.64	0	12/3/2018	12	3	2018	11:45:12	42312	0.09	11	45	12	0	0.059570313	3.511084	0.20410156	-0.032470703	-0.90649414	9.7436523	0.036865234	0	0	0	0	0	0	0	0	0	0.9296875	0.0703125	0.051513672	-0.000244141	0.020507813	0.030517578	0	44330	0	0	0
156	157	157	Category L	0.20385742	0	-0.93579102	-0.023681641	-0.16748047	0.47387695	-20.39	0	12/3/2018	12	3	2018	11:45:12	42312	0.181	11	45	12	0	0.059570313	3.511084	0.20214844	-0.034179688	-0.91430664	4.7321777	0.040283203	0	0	0	0	0	0	0	0	0	0.93701172	0.062988281	0.056884766	0.001464844	0.034179688	-0.021240234	0	44330	0	0	0
157	158	158	Category L	0.21582031	0	-0.93579102	-0.024414063	-0.17211914	0.46875	-20.14	0	12/3/2018	12	3	2018	11:45:12	42312	0.272	11	45	12	0	0.059570313	3.511084	0.20068359	-0.033203125	-0.90844727	1.6970215	0.045654297	0	0	0	0	0	0	0	0	0	0.9309082	0.069091797	0.075683594	0.014892578	0.033203125	-0.02734375	0	44330	0	0	0
158	159	159	Category L	0.20385742	0.011962891	-0.89990234	-0.023925781	-0.17626953	0.47167969	-20.02	0	12/3/2018	12	3	2018	11:45:12	42312	0.363	11	45	12	0	0.059570313	3.511084	0.20166016	-0.032470703	-0.92260742	0.17700195	0.050048828	0	0	0	0	0	0	0	0	0	0.94506836	0.054931641	0.069580078	0.001953125	0.044433594	0.022705078	0	44330	0	0	0
159	160	160	Category L	0.20385742	-0.011962891	-0.88793945	-0.017822266	-0.17089844	0.47485352	-20.02	0	12/3/2018	12	3	2018	11:45:12	42312	0.454	11	45	12	0	0.059570313	3.511084	0.20068359	-0.032714844	-0.91210938	1.0441895	0.032226563	0	0	0	0	0	0	0	0	0	0.93457031	0.065429688	0.048339844	0.002929688	0.020751953	0.024169922	0	44330	0	0	0
160	161	161	Category L	0.23999023	0.035888672	-0.91186523	-0.025634766	-0.16845703	0.47070313	-20.27	0	12/3/2018	12	3	2018	11:45:12	42312	0.545	11	45	12	0	0.059570313	3.511084	0.20581055	-0.034912109	-0.92114258	0.58618164	0.079101563	0	0	0	0	0	0	0	0	0	0.94458008	0.055419922	0.11425781	0.033935547	0.070800781	0.009277344	0	44330	0	0	0
161	162	162	Category L	0.21582031	-0.011962891	-0.92382813	-0.031738281	-0.16796875	0.46875	-20.27	0	12/3/2018	12	3	2018	11:45:12	42312	0.636	11	45	12	0	0.059570313	3.511084	0.20532227	-0.034667969	-0.91674805	0.090332031	0.025878906	0	0	0	0	0	0	0	0	0	0.94018555	0.059814453	0.040039063	0.010253906	0.022705078	-0.006835938	0	44330	0	0	0
162	163	163	Category L	0.21582031	-0.011962891	-0.91186523	-0.044921875	-0.17285156	0.47338867	-19.9	0	12/3/2018	12	3	2018	11:45:12	42312	0.727	11	45	12	0	0.059570313	3.511084	0.20214844	-0.033447266	-0.90600586	0.60742188	0.025878906	0	0	0	0	0	0	0	0	0	0.92895508	0.071044922	0.040527344	0.013427734	0.021484375	-0.005615234	0	44330	0	0	0
163	164	164	Category L	0.2277832	-0.011962891	-0.91186523	-0.04296875	-0.18505859	0.46630859	-19.53	0	12/3/2018	12	3	2018	11:45:12	42312	0.818	11	45	12	0	0.059570313	3.511084	0.19995117	-0.032714844	-0.91650391	1.6489258	0.034912109	0	0	0	0	0	0	0	0	0	0.9387207	0.061279297	0.053222656	0.027587891	0.020751953	0.004638672	0	44330	0	0	0
164	165	165	Category L	0.20385742	0	-0.89990234	-0.048339844	-0.17700195	0.46704102	-19.77	0	12/3/2018	12	3	2018	11:45:12	42312	0.909	11	45	12	0	0.059570313	3.511084	0.20214844	-0.034179688	-0.9140625	2.9821777	0.037109375	0	0	0	0	0	0	0	0	0	0.93701172	0.062988281	0.050048828	0.001464844	0.034179688	0.014160156	0	44330	0	0	0
165	166	166	Category L	0.21582031	0	-0.93579102	-0.043701172	-0.18041992	0.46704102	-19.9	0	12/3/2018	12	3	2018	11:45:13	42313	0	11	45	13	0	0.059570313	3.511084	0.20776367	-0.033447266	-0.92236328	4.0883789	0.036865234	0	0	0	0	0	0	0	0	0	0.94604492	0.053955078	0.0546875	0.0078125	0.033447266	-0.013183594	0	44330	0	0	0
166	167	167	Category L	0.21582031	0.011962891	-0.91186523	-0.039794922	-0.17797852	0.46923828	-20.14	0	12/3/2018	12	3	2018	11:45:13	42313	0.1	11	45	13	0	0.059570313	3.511084	0.20410156	-0.031738281	-0.92382813	5.0007324	0.046875	0	0	0	0	0	0	0	0	0	0.9465332	0.053466797	0.067382813	0.011474609	0.043701172	0.011962891	0	44330	0	0	0
167	168	168	Category L	0.21582031	-0.011962891	-0.88793945	-0.040283203	-0.17944336	0.46728516	-20.64	0	12/3/2018	12	3	2018	11:45:13	42313	0.2	11	45	13	0	0.059570313	3.511084	0.19946289	-0.031005859	-0.92236328	6.1601563	0.042480469	0	0	0	0	0	0	0	0	0	0.9440918	0.055908203	0.069824219	0.016113281	0.019042969	0.034423828	0	44330	0	0	0
168	169	169	Category L	0.20385742	0	-0.93579102	-0.038818359	-0.17895508	0.46826172	-20.27	0	12/3/2018	12	3	2018	11:45:13	42313	0.3	11	45	13	0	0.059570313	3.511084	0.19482422	-0.031005859	-0.93603516	7.2473145	0.032226563	0	0	0	0	0	0	0	0	0	0.95654297	0.043457031	0.040039063	0.008789063	0.031005859	0.000244141	0	44330	0	0	0
169	170	170	Category L	0.20385742	0.011962891	-0.89990234	-0.038818359	-0.18432617	0.46630859	-20.02	0	12/3/2018	12	3	2018	11:45:13	42313	0.4	11	45	13	0	0.059570313	3.511084	0.19262695	-0.029052734	-0.92822266	9.5681152	0.051025391	0	0	0	0	0	0	0	0	0	0.94848633	0.051513672	0.080566406	0.010986328	0.041015625	0.028320313	0	44330	0	0	0
170	171	171	Category J	0.53979492	-0.25195313	-1.7519531	-0.02734375	-0.1940918	0.46533203	-21.74	0	12/3/2018	12	3	2018	11:45:29	42329	0.7	11	45	29	0	0.059326172	3.4675781	0.19213867	-0.032470703	-0.9362793	16.817139	0.91308594	0	0	0	0	0	0	0	0	0	0.95629883	0.043701172	1.3823242	0.34741211	-0.21923828	-0.81542969	0	44330	0	0	0
171	172	172	Category J	0.059814453	0	-0.83984375	-0.078369141	-0.16894531	0.46679688	-21.74	0	12/3/2018	12	3	2018	11:45:29	42329	0.8	11	45	29	0	0.059326172	3.4675781	0.1940918	-0.03125	-0.93554688	24.574463	0.16796875	0	0	0	0	0	0	0	0	0	0.95605469	0.043945313	0.26147461	-0.13427734	0.03125	0.095703125	0	44330	0	0	0
172	173	173	Category J	0.095947266	0.17993164	-1.0078125	-0.16064453	-0.14233398	0.45727539	-21.74	0	12/3/2018	12	3	2018	11:45:29	42329	0.9	11	45	29	0	0.059326172	3.4675781	0.19628906	-0.032714844	-0.95141602	31.483887	0.24169922	0	0	0	0	0	0	0	0	0	0.97216797	0.027832031	0.36914063	-0.1003418	0.21264648	-0.056152344	0	44330	0	0	0
173	174	174	Category J	0.27587891	0.19189453	-1.7399902	-0.092529297	-0.11230469	0.48193359	-21.13	0	12/3/2018	12	3	2018	11:45:30	42330	0	11	45	30	0	0.059326172	3.4675781	0.19702148	-0.033935547	-0.95385742	31.621338	0.8215332	0	0	0	0	0	0	0	0	0	0.97460938	0.025390625	1.0908203	0.078613281	0.22583008	-0.78588867	0	44330	0	0	0
174	175	175	Category J	0.059814453	0.11987305	0.083984375	-0.16992188	-0.17114258	0.44482422	-21.49	0	12/3/2018	12	3	2018	11:45:30	42330	0.1	11	45	30	0	0.059326172	3.4675781	0.19458008	-0.033447266	-0.95214844	31.840576	1.0561523	0	0	0	0	0	0	0	0	0	0.97241211	0.027587891	1.3244629	-0.13476563	0.15332031	1.0361328	0	44330	0	0	0
175	176	176	Category J	0.49194336	-0.21582031	-1.6557617	-0.19287109	-0.1887207	0.4309082	-21.25	0	12/3/2018	12	3	2018	11:45:30	42330	0.2	11	45	30	0	0.058837891	3.5255859	0.1887207	-0.033691406	-0.96069336	31.791992	0.77954102	0	0	0	0	0	0	0	0	0	0.97973633	0.020263672	1.1799316	0.30297852	-0.18188477	-0.69482422	0	44330	0	0	0
176	177	177	Category J	0.27587891	0.011962891	-0.41992188	-0.18408203	-0.15869141	0.44580078	-20.88	0	12/3/2018	12	3	2018	11:45:30	42330	0.3	11	45	30	0	0.058837891	3.5255859	0.18676758	-0.034912109	-0.95581055	30.783691	0.54541016	0	0	0	0	0	0	0	0	0	0.97460938	0.025390625	0.671875	0.088867188	0.046875	0.53588867	0	44330	0	0	0
177	178	178	Category J	-0.035888672	0.035888672	-0.27587891	-0.16845703	-0.13745117	0.45654297	-21.37	0	12/3/2018	12	3	2018	11:45:30	42330	0.4	11	45	30	0	0.058837891	3.5255859	0.18920898	-0.035644531	-0.96655273	24.895752	0.72998047	0	0	0	0	0	0	0	0	0	0.9855957	0.014404297	0.98754883	-0.22509766	0.071533203	0.69067383	0	44330	0	0	0
178	179	179	Category J	0.25195313	-0.083984375	-1.4638672	-0.13647461	-0.15551758	0.4597168	-21.25	0	12/3/2018	12	3	2018	11:45:30	42330	0.5	11	45	30	0	0.058837891	3.5255859	0.18823242	-0.036132813	-0.96044922	18.833008	0.50952148	0	0	0	0	0	0	0	0	0	0.97924805	0.020751953	0.61450195	0.063476563	-0.047607422	-0.50317383	0	44330	0	0	0
179	180	180	Category J	0.31176758	0.023925781	-0.20385742	-0.089599609	-0.19165039	0.45703125	-21.62	0	12/3/2018	12	3	2018	11:45:30	42330	0.6	11	45	30	0	0.058837891	3.5255859	0.18554688	-0.035644531	-0.94750977	19.7229	0.75683594	0	0	0	0	0	0	0	0	0	0.96630859	0.033691406	0.9296875	0.12597656	0.059570313	0.74365234	0	44330	0	0	0
180	181	181	Category J	0.43188477	-0.50390625	-1.9318848	-0.10864258	-0.21606445	0.44384766	-22.23	0	12/3/2018	12	3	2018	11:45:30	42330	0.7	11	45	30	0	0.058837891	3.5255859	0.18334961	-0.037353516	-0.96069336	19.855713	1.1054688	0	0	0	0	0	0	0	0	0	0.97875977	0.021240234	1.685791	0.24829102	-0.46630859	-0.97094727	0	44330	0	0	0
181	182	182	Category J	0.083984375	-0.095947266	-0.68383789	-0.19799805	-0.16650391	0.43920898	-21.99	0	12/3/2018	12	3	2018	11:45:30	42330	0.8	11	45	30	0	0.058837891	3.5255859	0.18798828	-0.038574219	-0.96435547	15.033203	0.3046875	0	0	0	0	0	0	0	0	0	0.9831543	0.016845703	0.44189453	-0.10400391	-0.057128906	0.28051758	0	44330	0	0	0
182	183	183	Category J	-0.071777344	0.10791016	-0.25195313	-0.20239258	-0.16845703	0.43310547	-21.74	0	12/3/2018	12	3	2018	11:45:30	42330	0.9	11	45	30	0	0.058837891	3.5255859	0.18847656	-0.03515625	-0.97167969	0.76538086	0.77856445	0	0	0	0	0	0	0	0	0	0.99047852	0.009521484	1.123291	-0.26025391	0.14306641	0.71972656	0	44330	0	0	0
183	184	184	Category J	0.44384766	0.095947266	-1.4279785	-0.1574707	-0.17382813	0.44677734	-21.62	0	12/3/2018	12	3	2018	11:45:31	42331	0	11	45	31	0	0.058837891	3.5255859	0.18383789	-0.036376953	-0.97973633	0.99487305	0.53466797	0	0	0	0	0	0	0	0	0	0.99755859	0.002441406	0.84033203	0.25976563	0.13232422	-0.44799805	0	44330	0	0	0
184	185	185	Category J	0.2277832	0.083984375	-0.095947266	-0.081542969	-0.19433594	0.45800781	-21.62	0	12/3/2018	12	3	2018	11:45:31	42331	0.1	11	45	31	0	0.058837891	3.5255859	0.18188477	-0.035644531	-0.96826172	1.0461426	0.8815918	0	0	0	0	0	0	0	0	0	0.98583984	0.014160156	1.0375977	0.045654297	0.11962891	0.87231445	0	44330	0	0	0
185	186	186	Category J	0.23999023	-0.2878418	-1.8959961	-0.1015625	-0.19433594	0.45751953	-21.86	0	12/3/2018	12	3	2018	11:45:31	42331	0.2	11	45	31	0	0.058837891	3.5255859	0.18017578	-0.033203125	-0.97167969	1.7119141	0.96044922	0	0	0	0	0	0	0	0	0	0.98876953	0.011230469	1.2385254	0.059570313	-0.25439453	-0.92407227	0	44330	0	0	0
186	187	187	Category J	0.11987305	-0.011962891	-0.70776367	-0.14990234	-0.14648438	0.45898438	-21.74	0	12/3/2018	12	3	2018	11:45:31	42331	0.3	11	45	31	0	0.058837891	3.5255859	0.17822266	-0.033691406	-0.97290039	0.93554688	0.27246094	0	0	0	0	0	0	0	0	0	0.98974609	0.010253906	0.34570313	-0.058349609	0.021728516	0.26513672	0	44330	0	0	0
187	188	188	Category J	0.15576172	0.059814453	-1.079834	-0.13769531	-0.14331055	0.46508789	-21.62	0	12/3/2018	12	3	2018	11:45:31	42331	0.4	11	45	31	0	0.058837891	3.5255859	0.17675781	-0.035400391	-0.97949219	3.6394043	0.13989258	0	0	0	0	0	0	0	0	0	0.99584961	0.004150391	0.21655273	-0.020996094	0.095214844	-0.10009766	0	44330	0	0	0
188	189	189	Category J	0.11987305	-0.071777344	-1.5119629	-0.10986328	-0.15795898	0.46826172	-21.13	0	12/3/2018	12	3	2018	11:45:31	42331	0.5	11	45	31	0	0.058837891	3.5255859	0.17236328	-0.036376953	-0.98608398	14.710938	0.52954102	0	0	0	0	0	0	0	0	0	1.001709	0.001708984	0.61352539	-0.052490234	-0.03515625	-0.52563477	0	44330	0	0	0
189	190	190	Category J	0.023925781	-0.047851563	-0.071777344	-0.062988281	-0.1875	0.46142578	-21.13	0	12/3/2018	12	3	2018	11:45:31	42331	0.6	11	45	31	0	0.058837891	3.5255859	0.17163086	-0.0390625	-0.9753418	12.668457	0.91552734	0	0	0	0	0	0	0	0	0	0.99121094	0.008789063	1.0600586	-0.14770508	-0.008544922	0.90356445	0	44330	0	0	0
190	191	191	Category J	0.10791016	-0.40795898	-2.0039063	-0.10717773	-0.19848633	0.45336914	-21.62	0	12/3/2018	12	3	2018	11:45:31	42331	0.7	11	45	31	0	0.058837891	3.5255859	0.17041016	-0.041503906	-0.9777832	3.6174316	1.0910645	0	0	0	0	0	0	0	0	0	0.9934082	0.006591797	1.454834	-0.0625	-0.36621094	-1.0258789	0	44330	0	0	0
191	192	192	Category J	0.21582031	-0.011962891	-0.2277832	-0.15600586	-0.15942383	0.45532227	-21.49	0	12/3/2018	12	3	2018	11:45:31	42331	0.8	11	45	31	0	0.058837891	3.5255859	0.16870117	-0.043945313	-0.98095703	0.71606445	0.75537109	0	0	0	0	0	0	0	0	0	0.99633789	0.003662109	0.83227539	0.046875	0.031982422	0.75317383	0	44330	0	0	0
192	193	193	Category J	0.035888672	-0.095947266	-0.95996094	-0.1418457	-0.16064453	0.45532227	-21.49	0	12/3/2018	12	3	2018	11:45:31	42331	0.9	11	45	31	0	0.058837891	3.5255859	0.16308594	-0.043457031	-0.97875977	2.4912109	0.13891602	0	0	0	0	0	0	0	0	0	0.99316406	0.006835938	0.19848633	-0.12719727	-0.052246094	0.018798828	0	44330	0	0	0
193	194	194	Category J	0.19189453	-0.059814453	-0.61181641	-0.12866211	-0.19458008	0.44824219	-21.37	0	12/3/2018	12	3	2018	11:45:32	42332	0	11	45	32	0	0.058837891	3.5255859	0.16113281	-0.044921875	-0.984375	2.3164063	0.37402344	0	0	0	0	0	0	0	0	0	0.99853516	0.001464844	0.41796875	0.030517578	-0.014648438	0.37255859	0	44330	0	0	0
194	195	195	Category J	0.011962891	-0.035888672	0	-0.099121094	-0.22387695	0.44677734	-21.13	0	12/3/2018	12	3	2018	11:45:32	42332	0.1	11	45	32	0	0.058837891	3.5255859	0.15551758	-0.049316406	-0.98754883	0.040771484	0.99804688	0	0	0	0	0	0	0	0	0	1.0009766	0.000976563	1.1447754	-0.14355469	0.013427734	0.98754883	0	44330	0	0	0
195	196	196	Category J	0.059814453	-0.15576172	-1.5239258	-0.15966797	-0.19384766	0.44042969	-21.49	0	12/3/2018	12	3	2018	11:45:32	42332	0.2	11	45	32	0	0.058837891	3.5255859	0.15356445	-0.052001953	-0.98535156	0.62207031	0.55639648	0	0	0	0	0	0	0	0	0	0.99853516	0.001464844	0.73608398	-0.09375	-0.10351563	-0.53833008	0	44330	0	0	0
196	197	197	Category J	0.083984375	0.035888672	-0.43188477	-0.14453125	-0.14648438	0.46264648	-21.62	0	12/3/2018	12	3	2018	11:45:32	42332	0.3	11	45	32	0	0.058837891	3.5255859	0.15209961	-0.053710938	-0.98608398	2.4350586	0.56542969	0	0	0	0	0	0	0	0	0	0.99926758	0.000732422	0.7121582	-0.068115234	0.089599609	0.55419922	0	44330	0	0	0
197	198	198	Category J	0.29980469	0.023925781	-2.0517578	-0.087402344	-0.17211914	0.47070313	-21.86	0	12/3/2018	12	3	2018	11:45:32	42332	0.4	11	45	32	0	0.058837891	3.5255859	0.15185547	-0.053466797	-0.9855957	2.7922363	1.0788574	0	0	0	0	0	0	0	0	0	0.9987793	0.001220703	1.2912598	0.14770508	0.077392578	-1.065918	0	44330	0	0	0
198	199	199	Category J	0.11987305	-0.047851563	-0.035888672	-0.073486328	-0.20117188	0.45776367	-22.23	0	12/3/2018	12	3	2018	11:45:32	42332	0.5	11	45	32	0	0.058837891	3.5255859	0.15161133	-0.053466797	-0.98535156	10.134277	0.94995117	0	0	0	0	0	0	0	0	0	0.99829102	0.001708984	0.98681641	-0.031738281	0.005615234	0.94946289	0	44330	0	0	0
199	200	200	Category J	0.63598633	-0.23999023	-1.619873	-0.10229492	-0.23071289	0.44165039	-22.23	0	12/3/2018	12	3	2018	11:45:32	42332	0.6	11	45	32	0	0.058837891	3.5255859	0.15136719	-0.053466797	-0.98583984	14.914551	0.8190918	0	0	0	0	0	0	0	0	0	0.9987793	0.001220703	1.3044434	0.484375	-0.1862793	-0.63378906	0	44330	0	0	0
200	201	201	Category J	0.16796875	-0.035888672	-0.57592773	-0.17260742	-0.18212891	0.4440918	-22.23	0	12/3/2018	12	3	2018	11:45:32	42332	0.7	11	45	32	0	0.058837891	3.5255859	0.15136719	-0.053222656	-0.98608398	12.56543	0.41088867	0	0	0	0	0	0	0	0	0	0.99902344	0.000976563	0.4440918	0.016357422	0.017333984	0.41015625	0	44330	0	0	0
201	202	202	Category J	-0.035888672	0.071777344	-0.035888672	-0.15356445	-0.19897461	0.43920898	-22.11	0	12/3/2018	12	3	2018	11:45:32	42332	0.8	11	45	32	0	0.058837891	3.5255859	0.15087891	-0.053955078	-0.98583984	14.26709	0.97631836	0	0	0	0	0	0	0	0	0	0.9987793	0.001220703	1.2624512	-0.18676758	0.12573242	0.94995117	0	44330	0	0	0
202	203	203	Category J	0.047851563	0.035888672	-1.7399902	-0.12695313	-0.18676758	0.45336914	-21.62	0	12/3/2018	12	3	2018	11:45:32	42332	0.9	11	45	32	0	0.058837891	3.5255859	0.15087891	-0.053710938	-0.98608398	15.782471	0.76611328	0	0	0	0	0	0	0	0	0	0.99902344	0.000976563	0.9465332	-0.10302734	0.089599609	-0.75366211	0	44330	0	0	0
203	204	204	Category J	0.38378906	-0.13183594	-0.70776367	-0.048339844	-0.18823242	0.46289063	-21.49	0	12/3/2018	12	3	2018	11:45:33	42333	0	11	45	33	0	0.058837891	3.5255859	0.15087891	-0.053466797	-0.98583984	14.402832	0.37109375	0	0	0	0	0	0	0	0	0	0.9987793	0.001220703	0.58935547	0.23266602	-0.078125	0.27807617	0	44330	0	0	0
204	205	205	Category J	0.65991211	0.035888672	-1.5478516	-0.002441406	-0.19287109	0.46972656	-21.49	0	12/3/2018	12	3	2018	11:45:33	42333	0.1	11	45	33	0	0.058837891	3.5255859	0.15063477	-0.052978516	-0.98583984	6.3720703	0.76342773	0	0	0	0	0	0	0	0	0	0.9987793	0.001220703	1.1601563	0.5090332	0.088867188	-0.56176758	0	44330	0	0	0
205	206	206	Category J	-0.083984375	0.083984375	-1.0078125	-0.065673828	-0.16894531	0.46704102	-21.37	0	12/3/2018	12	3	2018	11:45:33	42333	0.2	11	45	33	0	0.058837891	3.5255859	0.15063477	-0.052978516	-0.9855957	1.7817383	0.27246094	0	0	0	0	0	0	0	0	0	0.99853516	0.001464844	0.39355469	-0.23461914	0.13696289	-0.021972656	0	44330	0	0	0
206	207	207	Category J	-0.14379883	0.011962891	-0.79199219	-0.047363281	-0.1628418	0.47753906	-21.74	0	12/3/2018	12	3	2018	11:45:33	42333	0.3	11	45	33	0	0.058837891	3.5255859	0.15014648	-0.052978516	-0.9855957	2.7109375	0.3581543	0	0	0	0	0	0	0	0	0	0.99829102	0.001708984	0.55273438	-0.29394531	0.064941406	0.19360352	0	44330	0	0	0
207	208	208	Category J	-0.13183594	-0.023925781	-1.9919434	-0.071044922	-0.20092773	0.453125	-21.86	0	12/3/2018	12	3	2018	11:45:33	42333	0.4	11	45	33	0	0.058837891	3.5255859	0.15014648	-0.053222656	-0.98535156	2.251709	1.0454102	0	0	0	0	0	0	0	0	0	0.99829102	0.001708984	1.3178711	-0.28198242	0.029296875	-1.0063477	0	44330	0	0	0
208	209	209	Category J	0.047851563	0.11987305	-0.29980469	-0.013427734	-0.17138672	0.47094727	-21.74	0	12/3/2018	12	3	2018	11:45:33	42333	0.5	11	45	33	0	0.058837891	3.5255859	0.14990234	-0.053466797	-0.9855957	6.3054199	0.71459961	0	0	0	0	0	0	0	0	0	0.99829102	0.001708984	0.96142578	-0.10205078	0.17333984	0.68579102	0	44330	0	0	0
209	210	210	Category J	0.15576172	-0.3359375	-1.5358887	-0.076416016	-0.15063477	0.46923828	-21.37	0	12/3/2018	12	3	2018	11:45:33	42333	0.6	11	45	33	0	0.058837891	3.5255859	0.15014648	-0.053466797	-0.98510742	8.8730469	0.61865234	0	0	0	0	0	0	0	0	0	0.99804688	0.001953125	0.83837891	0.005371094	-0.28222656	-0.55053711	0	44330	0	0	0
210	211	211	Category J	0.34790039	0.071777344	-0.83984375	-0.095703125	-0.16699219	0.46630859	-21.13	0	12/3/2018	12	3	2018	11:45:33	42333	0.7	11	45	33	0	0.058837891	3.5255859	0.15014648	-0.053710938	-0.98535156	0.52197266	0.27563477	0	0	0	0	0	0	0	0	0	0.99804688	0.001953125	0.46850586	0.19750977	0.12548828	0.14550781	0	44330	0	0	0
211	212	212	Category J	0.35986328	-0.15576172	-2.1479492	-0.079101563	-0.14770508	0.4753418	-21	0	12/3/2018	12	3	2018	11:45:33	42333	0.8	11	45	33	0	0.058837891	3.5255859	0.14599609	-0.050537109	-0.97485352	2.3203125	1.1967773	0	0	0	0	0	0	0	0	0	0.98706055	0.012939453	1.4916992	0.21362305	-0.10498047	-1.1728516	0	44330	0	0	0
212	213	213	Category J	0.23999023	-0.15576172	-1.0559082	-0.062988281	-0.18896484	0.46484375	-21.25	0	12/3/2018	12	3	2018	11:45:33	42333	0.9	11	45	33	0	0.058837891	3.5255859	0.14794922	-0.05078125	-0.97558594	4.7353516	0.16088867	0	0	0	0	0	0	0	0	0	0.98803711	0.011962891	0.27685547	0.091796875	-0.10473633	-0.080078125	0	44330	0	0	0
213	214	214	Category J	0.023925781	-0.011962891	-0.76782227	-0.033447266	-0.19677734	0.46020508	-21.86	0	12/3/2018	12	3	2018	11:45:34	42334	0	11	45	34	0	0.059326172	3.4853027	0.14892578	-0.052978516	-0.97485352	7.1577148	0.24536133	0	0	0	0	0	0	0	0	0	0.98754883	0.012451172	0.37353516	-0.125	0.041015625	0.20703125	0	44330	0	0	0
214	215	215	Category J	-0.2277832	-0.035888672	-1.5717773	-0.11132813	-0.16870117	0.46191406	-22.11	0	12/3/2018	12	3	2018	11:45:34	42334	0.1	11	45	34	0	0.059326172	3.4853027	0.14819336	-0.055664063	-0.96435547	1.6547852	0.71459961	0	0	0	0	0	0	0	0	0	0.97729492	0.022705078	1.0031738	-0.37597656	0.019775391	-0.60717773	0	44330	0	0	0
215	216	216	Category J	0.059814453	-0.14379883	-0.51586914	-0.040283203	-0.16381836	0.47705078	-22.23	0	12/3/2018	12	3	2018	11:45:34	42334	0.2	11	45	34	0	0.059326172	3.4853027	0.15014648	-0.057128906	-0.9765625	7.4797363	0.47729492	0	0	0	0	0	0	0	0	0	0.98974609	0.010253906	0.63769531	-0.090332031	-0.086425781	0.46069336	0	44330	0	0	0
216	217	217	Category J	0.40795898	-0.095947266	-1.7399902	-0.048095703	-0.18652344	0.46606445	-21.98	0	12/3/2018	12	3	2018	11:45:34	42334	0.3	11	45	34	0	0.059326172	3.4853027	0.14672852	-0.0546875	-0.96704102	9.2485352	0.81665039	0	0	0	0	0	0	0	0	0	0.97949219	0.020507813	1.0749512	0.26098633	-0.041015625	-0.77270508	0	44330	0	0	0
217	218	218	Category J	0.14379883	-0.10791016	-0.41992188	-0.030273438	-0.15527344	0.47802734	-22.23	0	12/3/2018	12	3	2018	11:45:34	42334	0.4	11	45	34	0	0.059326172	3.4853027	0.14599609	-0.054931641	-0.97314453	6.6162109	0.55566406	0	0	0	0	0	0	0	0	0	0.9855957	0.014404297	0.60839844	-0.002197266	-0.052734375	0.55322266	0	44330	0	0	0
218	219	219	Category J	-0.023925781	-0.023925781	0.11987305	-0.029785156	-0.22192383	0.4543457	-22.97	0	12/3/2018	12	3	2018	11:45:34	42334	0.5	11	45	34	0	0.059326172	3.4853027	0.14892578	-0.055419922	-0.98120117	16.969482	1.1149902	0	0	0	0	0	0	0	0	0	0.99389648	0.006103516	1.3056641	-0.17285156	0.031494141	1.1010742	0	44330	0	0	0
219	220	220	Category J	0.035888672	-0.20385742	-1.9438477	-0.1105957	-0.16259766	0.46630859	-23.58	0	12/3/2018	12	3	2018	11:45:34	42334	0.6	11	45	34	0	0.059326172	3.4853027	0.14794922	-0.054199219	-0.97412109	25.502686	0.98730469	0	0	0	0	0	0	0	0	0	0.98681641	0.013183594	1.2312012	-0.11206055	-0.14941406	-0.96948242	0	44330	0	0	0
220	221	221	Category J	0.57592773	-0.16796875	-1.1879883	-0.074707031	-0.1484375	0.47338867	-24.2	0	12/3/2018	12	3	2018	11:45:34	42334	0.7	11	45	34	0	0.059326172	3.4853027	0.14648438	-0.054931641	-0.98266602	13.087646	0.48901367	0	0	0	0	0	0	0	0	0	0.99511719	0.004882813	0.74731445	0.42919922	-0.11279297	-0.20507813	0	44330	0	0	0
221	222	222	Category J	0.27587891	0.2878418	-1.4758301	-0.030273438	-0.14428711	0.48242188	-24.44	0	12/3/2018	12	3	2018	11:45:34	42334	0.8	11	45	34	0	0.059326172	3.4853027	0.14355469	-0.048828125	-0.9699707	0.20800781	0.62158203	0	0	0	0	0	0	0	0	0	0.98168945	0.018310547	0.97460938	0.13208008	0.33666992	-0.50561523	0	44330	0	0	0
222	223	223	Category J	-0.16796875	0.011962891	-1.5598145	-0.001220703	-0.14355469	0.47827148	-24.2	0	12/3/2018	12	3	2018	11:45:34	42334	0.9	11	45	34	0	0.059326172	3.4853027	0.14501953	-0.047607422	-0.97265625	2.2314453	0.66772461	0	0	0	0	0	0	0	0	0	0.98461914	0.015380859	0.9597168	-0.31298828	0.059570313	-0.58691406	0	44330	0	0	0
223	224	224	Category J	0.047851563	0	-0.011962891	-0.002685547	-0.15820313	0.47875977	-24.08	0	12/3/2018	12	3	2018	11:45:35	42335	0	11	45	35	0	0.059326172	3.4853027	0.14868164	-0.048828125	-0.98022461	3.8007813	0.97485352	0	0	0	0	0	0	0	0	0	0.99267578	0.007324219	1.1181641	-0.10083008	0.048828125	0.96826172	0	44330	0	0	0
224	225	225	Category J	0.11987305	0.059814453	-1.223877	-0.067382813	-0.18115234	0.46557617	-24.08	0	12/3/2018	12	3	2018	11:45:35	42335	0.1	11	45	35	0	0.059326172	3.4853027	0.14550781	-0.050048828	-0.97387695	0.75	0.27416992	0	0	0	0	0	0	0	0	0	0.98608398	0.013916016	0.38549805	-0.025634766	0.10986328	-0.24975586	0	44330	0	0	0
225	226	226	Category J	0.071777344	-0.15576172	-1.0559082	-0.11865234	-0.16162109	0.46411133	-23.95	0	12/3/2018	12	3	2018	11:45:35	42335	0.2	11	45	35	0	0.059326172	3.4853027	0.14526367	-0.051269531	-0.98413086	6.9016113	0.14624023	0	0	0	0	0	0	0	0	0	0.99633789	0.003662109	0.24951172	-0.073486328	-0.10424805	-0.071533203	0	44330	0	0	0
226	227	227	Category J	0.071777344	-0.14379883	-1.4638672	-0.067871094	-0.1418457	0.47460938	-24.08	0	12/3/2018	12	3	2018	11:45:35	42335	0.3	11	45	35	0	0.059326172	3.4853027	0.14477539	-0.048339844	-0.97216797	7.2402344	0.50610352	0	0	0	0	0	0	0	0	0	0.98388672	0.016113281	0.66015625	-0.072998047	-0.095214844	-0.49145508	0	44330	0	0	0
227	228	228	Category J	-0.13183594	-0.11987305	-1.4519043	-0.016845703	-0.16845703	0.47290039	-24.08	0	12/3/2018	12	3	2018	11:45:35	42335	0.4	11	45	35	0	0.059326172	3.4853027	0.14575195	-0.048339844	-0.97485352	1.9116211	0.55639648	0	0	0	0	0	0	0	0	0	0.98681641	0.013183594	0.82592773	-0.27758789	-0.071289063	-0.47680664	0	44330	0	0	0
228	229	229	Category J	0.14379883	-0.20385742	-0.059814453	-0.014160156	-0.18457031	0.46362305	-24.08	0	12/3/2018	12	3	2018	11:45:35	42335	0.5	11	45	35	0	0.059326172	3.4853027	0.14624023	-0.049316406	-0.97241211	5.2424316	0.92578125	0	0	0	0	0	0	0	0	0	0.98461914	0.015380859	1.0695801	-0.002441406	-0.15429688	0.91259766	0	44330	0	0	0
229	230	230	Category J	0.095947266	-0.20385742	-1.1037598	-0.034912109	-0.24023438	0.44482422	-24.2	0	12/3/2018	12	3	2018	11:45:35	42335	0.6	11	45	35	0	0.059326172	3.4853027	0.1472168	-0.048339844	-0.96459961	16.02832	0.21459961	0	0	0	0	0	0	0	0	0	0.97705078	0.022949219	0.34570313	-0.051269531	-0.15527344	-0.13891602	0	44330	0	0	0
230	231	231	Category J	0.059814453	-0.21582031	-1.1398926	-0.090332031	-0.18554688	0.46020508	-24.32	0	12/3/2018	12	3	2018	11:45:35	42335	0.7	11	45	35	0	0.059326172	3.4853027	0.14941406	-0.048095703	-0.97485352	12.101807	0.25146484	0	0	0	0	0	0	0	0	0	0.98754883	0.012451172	0.42211914	-0.089599609	-0.16748047	-0.16479492	0	44330	0	0	0
231	232	232	Category J	-0.2277832	0.047851563	-0.73193359	0.012695313	-0.17504883	0.46948242	-24.44	0	12/3/2018	12	3	2018	11:45:35	42335	0.8	11	45	35	0	0.059326172	3.4853027	0.15063477	-0.043212891	-0.96142578	2.7495117	0.4519043	0	0	0	0	0	0	0	0	0	0.97412109	0.025878906	0.69897461	-0.37841797	0.091064453	0.22949219	0	44330	0	0	0
232	233	233	Category J	0.047851563	-0.11987305	-1.3439941	0.033447266	-0.18286133	0.46582031	-24.44	0	12/3/2018	12	3	2018	11:45:35	42335	0.9	11	45	35	0	0.059326172	3.4853027	0.15039063	-0.04296875	-0.9699707	0.76464844	0.39526367	0	0	0	0	0	0	0	0	0	0.98242188	0.017578125	0.55322266	-0.10253906	-0.076660156	-0.3737793	0	44330	0	0	0
233	234	234	Category J	-0.23999023	-0.34790039	-1.1518555	0.084228516	-0.16381836	0.47119141	-24.2	0	12/3/2018	12	3	2018	11:45:36	42336	0	11	45	36	0	0.059326172	3.4853027	0.15258789	-0.041503906	-0.96923828	0.80859375	0.53027344	0	0	0	0	0	0	0	0	0	0.98193359	0.018066406	0.88134766	-0.39257813	-0.30615234	-0.18237305	0	44330	0	0	0
234	235	235	Category J	0.059814453	-0.20385742	-0.68383789	0.069335938	-0.16162109	0.47314453	-23.83	0	12/3/2018	12	3	2018	11:45:36	42336	0.1	11	45	36	0	0.059326172	3.4853027	0.15258789	-0.040771484	-0.97314453	10.042725	0.34472656	0	0	0	0	0	0	0	0	0	0.98583984	0.014160156	0.54516602	-0.092773438	-0.1628418	0.28930664	0	44330	0	0	0
235	236	236	Category J	0.095947266	-0.15576172	-0.93579102	0.056152344	-0.15991211	0.47094727	-23.71	0	12/3/2018	12	3	2018	11:45:36	42336	0.2	11	45	36	0	0.059326172	3.4853027	0.1550293	-0.040527344	-0.98461914	29.269287	0.13818359	0	0	0	0	0	0	0	0	0	0.99755859	0.002441406	0.22290039	-0.059082031	-0.11499023	0.048828125	0	44330	0	0	0
236	237	237	Category L	0.17993164	0.011962891	-0.91186523	0.091064453	-0.058349609	0.4921875	-22.48	0	12/3/2018	12	3	2018	11:45:38	42338	0.099	11	45	38	0	0.059326172	3.4417969	0.15673828	-0.038818359	-0.97680664	39.793701	0.085693359	0	0	0	0	0	0	0	0	0	0.99023438	0.009765625	0.13891602	0.022949219	0.05078125	0.064941406	0	44330	0	0	0
237	238	238	Category L	0.19189453	0.011962891	-0.89990234	0.094726563	-0.067382813	0.48706055	-22.35	0	12/3/2018	12	3	2018	11:45:38	42338	0.199	11	45	38	0	0.059326172	3.4417969	0.15844727	-0.039550781	-0.98291016	44.938721	0.10327148	0	0	0	0	0	0	0	0	0	0.99633789	0.003662109	0.16796875	0.033447266	0.051513672	0.083007813	0	44330	0	0	0
238	239	239	Category L	0.19189453	0	-0.94799805	0.09765625	-0.060546875	0.48730469	-22.48	0	12/3/2018	12	3	2018	11:45:38	42338	0.3	11	45	38	0	0.059326172	3.4417969	0.15722656	-0.039794922	-0.96850586	56.627197	0.056640625	0	0	0	0	0	0	0	0	0	0.98217773	0.017822266	0.095214844	0.034423828	0.039794922	0.020507813	0	44330	0	0	0
239	240	240	Category L	0.19189453	0.011962891	-0.89990234	0.096191406	-0.061767578	0.4921875	-22.6	0	12/3/2018	12	3	2018	11:45:38	42338	0.4	11	45	38	0	0.059326172	3.4417969	0.15820313	-0.0390625	-0.97924805	66.283936	0.10009766	0	0	0	0	0	0	0	0	0	0.99267578	0.007324219	0.1640625	0.033447266	0.051025391	0.079345703	0	44330	0	0	0
240	241	241	Category L	0.20385742	-0.011962891	-0.89990234	0.094726563	-0.064208984	0.49438477	-22.72	0	12/3/2018	12	3	2018	11:45:38	42338	0.5	11	45	38	0	0.059326172	3.4417969	0.15283203	-0.035888672	-0.97045898	71.88501	0.090087891	0	0	0	0	0	0	0	0	0	0.9831543	0.016845703	0.14526367	0.05078125	0.023925781	0.070556641	0	44330	0	0	0
241	242	242	Category L	0.21582031	0	-0.93579102	0.098632813	-0.057617188	0.49560547	-22.72	0	12/3/2018	12	3	2018	11:45:38	42338	0.6	11	45	38	0	0.059326172	3.4417969	0.15332031	-0.035644531	-0.97485352	72.39917	0.081787109	0	0	0	0	0	0	0	0	0	0.98730469	0.012695313	0.13720703	0.062255859	0.035644531	0.0390625	0	44330	0	0	0
242	243	243	Category L	0.21582031	0.011962891	-0.89990234	0.095214844	-0.059082031	0.4921875	-22.84	0	12/3/2018	12	3	2018	11:45:38	42338	0.7	11	45	38	0	0.059326172	3.4417969	0.15600586	-0.036621094	-0.98535156	73.250732	0.11499023	0	0	0	0	0	0	0	0	0	0.99829102	0.001708984	0.19384766	0.059570313	0.048583984	0.085449219	0	44330	0	0	0
243	244	244	Category L	0.20385742	0.011962891	-0.91186523	0.091064453	-0.056640625	0.4921875	-23.09	0	12/3/2018	12	3	2018	11:45:38	42338	0.8	11	45	38	0	0.059326172	3.4417969	0.15795898	-0.037109375	-0.97436523	72.514404	0.091796875	0	0	0	0	0	0	0	0	0	0.98779297	0.012207031	0.1574707	0.045654297	0.049072266	0.0625	0	44330	0	0	0
244	245	245	Category L	0.20385742	0.011962891	-0.88793945	0.096191406	-0.056152344	0.4934082	-23.09	0	12/3/2018	12	3	2018	11:45:38	42338	0.9	11	45	38	0	0.059326172	3.4417969	0.15576172	-0.035644531	-0.97680664	66.742188	0.11157227	0	0	0	0	0	0	0	0	0	0.98974609	0.010253906	0.18457031	0.047851563	0.047607422	0.088867188	0	44330	0	0	0
245	246	246	Category L	0.19189453	0	-0.92382813	0.09375	-0.058349609	0.48950195	-23.34	0	12/3/2018	12	3	2018	11:45:39	42339	0	11	45	39	0	0.059326172	3.4417969	0.15014648	-0.036132813	-0.96850586	54.708008	0.071044922	0	0	0	0	0	0	0	0	0	0.98071289	0.019287109	0.12255859	0.041503906	0.036132813	0.044677734	0	44330	0	0	0
246	247	247	Category L	0.20385742	-0.011962891	-0.89990234	0.09375	-0.058105469	0.4921875	-23.34	0	12/3/2018	12	3	2018	11:45:39	42339	0.1	11	45	39	0	0.059326172	3.4417969	0.15356445	-0.037597656	-0.96704102	41.755859	0.087646484	0	0	0	0	0	0	0	0	0	0.97998047	0.020019531	0.14306641	0.050048828	0.025634766	0.067138672	0	44330	0	0	0
247	248	248	Category L	0.20385742	-0.023925781	-0.89990234	0.090820313	-0.054931641	0.49316406	-23.22	0	12/3/2018	12	3	2018	11:45:39	42339	0.2	11	45	39	0	0.059326172	3.4417969	0.15795898	-0.037841797	-0.96850586	29.363037	0.083740234	0	0	0	0	0	0	0	0	0	0.98217773	0.017822266	0.12866211	0.045654297	0.013916016	0.068603516	0	44330	0	0	0
248	249	249	Category L	0.21582031	-0.011962891	-0.89990234	0.086425781	-0.057617188	0.48925781	-23.46	0	12/3/2018	12	3	2018	11:45:39	42339	0.3	11	45	39	0	0.059326172	3.4417969	0.16210938	-0.037597656	-0.95532227	17.607666	0.081298828	0	0	0	0	0	0	0	0	0	0.96972656	0.030273438	0.13476563	0.053466797	0.025634766	0.055419922	0	44330	0	0	0
249	250	250	Category L	0.21582031	0	-0.91186523	0.091552734	-0.052246094	0.49536133	-23.59	0	12/3/2018	12	3	2018	11:45:39	42339	0.4	11	45	39	0	0.059326172	3.4417969	0.1640625	-0.0390625	-0.96313477	9.5407715	0.082763672	0	0	0	0	0	0	0	0	0	0.9777832	0.022216797	0.14208984	0.051513672	0.0390625	0.051269531	0	44330	0	0	0
250	251	251	Category L	0.20385742	0	-0.92382813	0.09375	-0.060302734	0.49438477	-23.34	0	12/3/2018	12	3	2018	11:45:39	42339	0.5	11	45	39	0	0.059326172	3.4417969	0.16455078	-0.034912109	-0.95532227	4.4245605	0.061035156	0	0	0	0	0	0	0	0	0	0.9699707	0.030029297	0.10546875	0.0390625	0.034912109	0.031494141	0	44330	0	0	0
251	252	252	Category L	0.20385742	-0.011962891	-0.89990234	0.093505859	-0.054199219	0.49438477	-23.21	0	12/3/2018	12	3	2018	11:45:39	42339	0.6	11	45	39	0	0.059326172	3.4417969	0.1628418	-0.035644531	-0.95605469	2.2558594	0.073486328	0	0	0	0	0	0	0	0	0	0.97045898	0.029541016	0.12084961	0.040771484	0.023681641	0.056152344	0	44330	0	0	0
252	253	253	Category L	0.19189453	-0.011962891	-0.93579102	0.091552734	-0.057861328	0.48950195	-22.84	0	12/3/2018	12	3	2018	11:45:39	42339	0.7	11	45	39	0	0.059326172	3.4417969	0.15869141	-0.032470703	-0.94018555	0.88012695	0.039306641	0	0	0	0	0	0	0	0	0	0.95385742	0.046142578	0.058105469	0.032958984	0.020507813	0.004394531	0	44330	0	0	0
253	254	254	Category L	0.21582031	-0.011962891	-0.91186523	0.094238281	-0.051757813	0.49243164	-22.47	0	12/3/2018	12	3	2018	11:45:39	42339	0.8	11	45	39	0	0.059326172	3.4417969	0.15820313	-0.028564453	-0.9387207	0.19921875	0.065429688	0	0	0	0	0	0	0	0	0	0.95239258	0.047607422	0.10083008	0.057373047	0.016601563	0.026855469	0	44330	0	0	0
254	255	255	Category L	0.21582031	0	-0.88793945	0.095947266	-0.056884766	0.4934082	-22.72	0	12/3/2018	12	3	2018	11:45:39	42339	0.9	11	45	39	0	0.059326172	3.4417969	0.15942383	-0.027832031	-0.94165039	0.79199219	0.082763672	0	0	0	0	0	0	0	0	0	0.95556641	0.044433594	0.13793945	0.056152344	0.027832031	0.053710938	0	44330	0	0	0
255	256	256	Category L	0.21582031	-0.011962891	-0.88793945	0.090820313	-0.052001953	0.4934082	-22.72	0	12/3/2018	12	3	2018	11:45:40	42340	0	11	45	40	0	0.059326172	3.4417969	0.16333008	-0.02734375	-0.93481445	0.54003906	0.071777344	0	0	0	0	0	0	0	0	0	0.94921875	0.05078125	0.11450195	0.052246094	0.015380859	0.046875	0	44330	0	0	0
256	257	257	Category L	0.20385742	-0.011962891	-0.91186523	0.096923828	-0.051513672	0.49462891	-22.84	0	12/3/2018	12	3	2018	11:45:40	42340	0.1	11	45	40	0	0.059326172	3.4417969	0.16455078	-0.026855469	-0.94091797	0.19091797	0.051025391	0	0	0	0	0	0	0	0	0	0.95556641	0.044433594	0.083251953	0.0390625	0.014892578	0.029052734	0	44330	0	0	0
257	258	258	Category L	0.20385742	0	-0.92382813	0.092529297	-0.055664063	0.4934082	-22.84	0	12/3/2018	12	3	2018	11:45:40	42340	0.2	11	45	40	0	0.059326172	3.4417969	0.16088867	-0.027587891	-0.93017578	0.37524414	0.051269531	0	0	0	0	0	0	0	0	0	0.94433594	0.055664063	0.076660156	0.042724609	0.027587891	0.006347656	0	44330	0	0	0
258	259	259	Category L	0.17993164	0	-0.89990234	0.093505859	-0.052490234	0.49438477	-22.6	0	12/3/2018	12	3	2018	11:45:40	42340	0.3	11	45	40	0	0.059326172	3.4417969	0.16088867	-0.027587891	-0.93579102	0.055908203	0.049072266	0	0	0	0	0	0	0	0	0	0.94995117	0.050048828	0.082519531	0.018798828	0.027587891	0.035888672	0	44330	0	0	0
259	260	260	Category L	0.19189453	-0.023925781	-0.88793945	0.090576172	-0.055175781	0.48852539	-22.72	0	12/3/2018	12	3	2018	11:45:40	42340	0.4	11	45	40	0	0.059326172	3.4417969	0.16333008	-0.02734375	-0.94873047	0.001220703	0.067138672	0	0	0	0	0	0	0	0	0	0.96289063	0.037109375	0.092773438	0.028320313	0.003417969	0.060791016	0	44330	0	0	0
260	261	261	Category L	0.19189453	-0.011962891	-0.91186523	0.092285156	-0.05078125	0.49145508	-23.09	0	12/3/2018	12	3	2018	11:45:40	42340	0.5	11	45	40	0	0.059326172	3.4417969	0.1652832	-0.024658203	-0.93579102	0.3137207	0.038085938	0	0	0	0	0	0	0	0	0	0.95068359	0.049316406	0.063476563	0.026367188	0.012695313	0.023925781	0	44330	0	0	0
261	262	262	Category L	0.20385742	0	-0.89990234	0.092773438	-0.056884766	0.4921875	-22.97	0	12/3/2018	12	3	2018	11:45:40	42340	0.6	11	45	40	0	0.059326172	3.4417969	0.16064453	-0.021972656	-0.93261719	0.24853516	0.05859375	0	0	0	0	0	0	0	0	0	0.9465332	0.053466797	0.098144531	0.04296875	0.021972656	0.032714844	0	44330	0	0	0
262	263	263	Category L	0.21582031	0.011962891	-0.86376953	0.092773438	-0.060302734	0.49023438	-22.85	0	12/3/2018	12	3	2018	11:45:40	42340	0.7	11	45	40	0	0.059326172	3.4417969	0.15942383	-0.025390625	-0.92529297	0.64233398	0.091308594	0	0	0	0	0	0	0	0	0	0.93920898	0.060791016	0.1550293	0.056152344	0.037353516	0.061523438	0	44330	0	0	0
263	264	264	Category L	0.20385742	0	-0.91186523	0.091796875	-0.064453125	0.4921875	-22.72	0	12/3/2018	12	3	2018	11:45:40	42340	0.8	11	45	40	0	0.059326172	3.4417969	0.16381836	-0.025390625	-0.91723633	1.4099121	0.047607422	0	0	0	0	0	0	0	0	0	0.93212891	0.067871094	0.070800781	0.039794922	0.025390625	0.005371094	0	44330	0	0	0
264	265	265	Category L	0.20385742	-0.023925781	-0.92382813	0.091796875	-0.060058594	0.49023438	-22.35	0	12/3/2018	12	3	2018	11:45:40	42340	0.9	11	45	40	0	0.059326172	3.4417969	0.16577148	-0.025146484	-0.9284668	1.9301758	0.038330078	0	0	0	0	0	0	0	0	0	0.94335938	0.056640625	0.043945313	0.037841797	0.001220703	0.004638672	0	44330	0	0	0
265	266	266	Category L	0.20385742	-0.047851563	-0.92382813	0.094726563	-0.063476563	0.49291992	-22.72	0	12/3/2018	12	3	2018	11:45:41	42341	0	11	45	41	0	0.059326172	3.4417969	0.16650391	-0.025878906	-0.92456055	2.583252	0.04296875	0	0	0	0	0	0	0	0	0	0.93969727	0.060302734	0.059814453	0.037109375	-0.021728516	0.000732422	0	44330	0	0	0
266	267	267	Category L	0.19189453	-0.023925781	-0.92382813	0.085693359	-0.060546875	0.49291992	-22.84	0	12/3/2018	12	3	2018	11:45:41	42341	0.1	11	45	41	0	0.059326172	3.4417969	0.16821289	-0.0234375	-0.92236328	3.4365234	0.0234375	0	0	0	0	0	0	0	0	0	0.93798828	0.062011719	0.025146484	0.0234375	-0.000244141	-0.001220703	0	44330	0	0	0
267	268	268	Category L	0.19189453	-0.011962891	-0.89990234	0.094726563	-0.066162109	0.4909668	-22.97	0	12/3/2018	12	3	2018	11:45:41	42341	0.2	11	45	41	0	0.059326172	3.4417969	0.16992188	-0.020996094	-0.91577148	3.916748	0.028564453	0	0	0	0	0	0	0	0	0	0.93164063	0.068359375	0.046875	0.021728516	0.009033203	0.015869141	0	44330	0	0	0
268	269	269	Category L	0.20385742	0	-0.87597656	0.091796875	-0.061767578	0.49438477	-22.72	0	12/3/2018	12	3	2018	11:45:41	42341	0.3	11	45	41	0	0.059326172	3.4417969	0.17407227	-0.019042969	-0.90893555	3.682373	0.048339844	0	0	0	0	0	0	0	0	0	0.92553711	0.074462891	0.081787109	0.029541016	0.019042969	0.032958984	0	44330	0	0	0
269	270	270	Category L	0.20385742	-0.023925781	-0.89990234	0.083984375	-0.060058594	0.49291992	-22.48	0	12/3/2018	12	3	2018	11:45:41	42341	0.4	11	45	41	0	0.059326172	3.4417969	0.17480469	-0.016113281	-0.91943359	2.7585449	0.035888672	0	0	0	0	0	0	0	0	0	0.9362793	0.063720703	0.056396484	0.028808594	-0.007568359	0.01953125	0	44330	0	0	0
270	271	271	Category L	0.19189453	-0.011962891	-0.92382813	0.094726563	-0.067138672	0.48901367	-22.48	0	12/3/2018	12	3	2018	11:45:41	42341	0.5	11	45	41	0	0.059326172	3.4417969	0.17626953	-0.012939453	-0.91723633	1.8588867	0.016845703	0	0	0	0	0	0	0	0	0	0.93408203	0.065917969	0.022949219	0.015380859	0.000976563	-0.006347656	0	44330	0	0	0
271	272	272	Category L	0.20385742	0.011962891	-0.91186523	0.091064453	-0.059570313	0.48608398	-22.48	0	12/3/2018	12	3	2018	11:45:41	42341	0.6	11	45	41	0	0.058837891	3.5175293	0.17797852	-0.010009766	-0.91455078	1.3503418	0.033935547	0	0	0	0	0	0	0	0	0	0.93164063	0.068359375	0.050537109	0.025634766	0.021972656	0.002685547	0	44330	0	0	0
272	273	273	Category L	0.20385742	0.011962891	-0.89990234	0.093505859	-0.062011719	0.49121094	-22.6	0	12/3/2018	12	3	2018	11:45:41	42341	0.7	11	45	41	0	0.058837891	3.5175293	0.18334961	-0.010253906	-0.91650391	1.045166	0.034423828	0	0	0	0	0	0	0	0	0	0.93457031	0.065429688	0.059082031	0.020263672	0.022216797	0.016601563	0	44330	0	0	0
273	274	274	Category L	0.20385742	0	-0.92382813	0.089355469	-0.059082031	0.49609375	-22.85	0	12/3/2018	12	3	2018	11:45:41	42341	0.8	11	45	41	0	0.058837891	3.5175293	0.18530273	-0.008544922	-0.91088867	0.59228516	0.023925781	0	0	0	0	0	0	0	0	0	0.9296875	0.0703125	0.039794922	0.018310547	0.008544922	-0.012695313	0	44330	0	0	0
274	275	275	Category L	0.20385742	-0.023925781	-0.91186523	0.087646484	-0.059082031	0.49414063	-22.72	0	12/3/2018	12	3	2018	11:45:41	42341	0.9	11	45	41	0	0.058837891	3.5175293	0.19091797	-0.003662109	-0.90771484	0.20068359	0.023925781	0	0	0	0	0	0	0	0	0	0.92749023	0.072509766	0.036865234	0.012695313	-0.020019531	-0.00390625	0	44330	0	0	0
275	276	276	Category L	0.20385742	-0.011962891	-0.91186523	0.091064453	-0.063720703	0.4909668	-22.35	0	12/3/2018	12	3	2018	11:45:42	42342	0	11	45	42	0	0.058837891	3.5175293	0.19238281	-0.000976563	-0.91064453	0.62988281	0.015625	0	0	0	0	0	0	0	0	0	0.9309082	0.069091797	0.022949219	0.011230469	-0.010742188	-0.000976563	0	44330	0	0	0
276	277	277	Category L	0.20385742	-0.011962891	-0.91186523	0.093505859	-0.062011719	0.49121094	-22.35	0	12/3/2018	12	3	2018	11:45:42	42342	0.1	11	45	42	0	0.058837891	3.5175293	0.19384766	0.000976563	-0.91040039	0.9765625	0.016357422	0	0	0	0	0	0	0	0	0	0.9309082	0.069091797	0.024169922	0.009765625	-0.012939453	-0.001220703	0	44330	0	0	0
277	278	278	Category L	0.20385742	0	-0.91186523	0.089355469	-0.066162109	0.49291992	-22.11	0	12/3/2018	12	3	2018	11:45:42	42342	0.2	11	45	42	0	0.058837891	3.5175293	0.1940918	0.001464844	-0.91040039	1.6677246	0.009765625	0	0	0	0	0	0	0	0	0	0.9309082	0.069091797	0.012451172	0.009521484	-0.001464844	-0.001220703	0	44330	0	0	0
278	279	279	Category L	0.20385742	0.011962891	-0.88793945	0.093017578	-0.072265625	0.4909668	-22.48	0	12/3/2018	12	3	2018	11:45:42	42342	0.3	11	45	42	0	0.058837891	3.5175293	0.1940918	0.001464844	-0.91040039	2.1386719	0.026611328	0	0	0	0	0	0	0	0	0	0.9309082	0.069091797	0.042480469	0.009521484	0.010253906	0.022460938	0	44330	0	0	0
279	280	280	Category L	0.21582031	0.011962891	-0.91186523	0.091552734	-0.0625	0.49414063	-22.6	0	12/3/2018	12	3	2018	11:45:42	42342	0.4	11	45	42	0	0.058837891	3.5175293	0.1940918	0.001464844	-0.91015625	1.4394531	0.023925781	0	0	0	0	0	0	0	0	0	0.93066406	0.069335938	0.033691406	0.021484375	0.010253906	-0.001464844	0	44330	0	0	0
280	281	281	Category L	0.19189453	-0.011962891	-0.92382813	0.089111328	-0.065185547	0.49023438	-22.85	0	12/3/2018	12	3	2018	11:45:42	42342	0.5	11	45	42	0	0.058837891	3.5175293	0.1940918	0.001464844	-0.91040039	0.203125	0.019042969	0	0	0	0	0	0	0	0	0	0.9309082	0.069091797	0.029052734	-0.002197266	-0.013427734	-0.013183594	0	44330	0	0	0
281	282	282	Category L	0.19189453	-0.011962891	-0.88793945	0.089355469	-0.062744141	0.49316406	-22.97	0	12/3/2018	12	3	2018	11:45:42	42342	0.6	11	45	42	0	0.058837891	3.5175293	0.19384766	0.001708984	-0.91064453	0.57128906	0.026611328	0	0	0	0	0	0	0	0	0	0.9309082	0.069091797	0.038574219	-0.001953125	-0.013671875	0.022705078	0	44330	0	0	0
282	283	283	Category L	0.20385742	-0.011962891	-0.86376953	0.089355469	-0.066894531	0.48901367	-22.85	0	12/3/2018	12	3	2018	11:45:42	42342	0.7	11	45	42	0	0.058837891	3.5175293	0.19360352	0.002197266	-0.91040039	0.67626953	0.049804688	0	0	0	0	0	0	0	0	0	0.93066406	0.069335938	0.071289063	0.010009766	-0.014160156	0.046630859	0	44330	0	0	0
283	284	284	Category L	0.20385742	-0.011962891	-0.88793945	0.091064453	-0.062744141	0.49121094	-22.97	0	12/3/2018	12	3	2018	11:45:42	42342	0.8	11	45	42	0	0.058837891	3.5175293	0.19287109	0.002441406	-0.91088867	1.104248	0.029052734	0	0	0	0	0	0	0	0	0	0.93115234	0.068847656	0.048095703	0.010742188	-0.014404297	0.022949219	0	44330	0	0	0
284	285	285	Category L	0.20385742	0	-0.88793945	0.091064453	-0.062744141	0.49438477	-22.85	0	12/3/2018	12	3	2018	11:45:42	42342	0.9	11	45	42	0	0.058837891	3.5175293	0.19287109	0.002685547	-0.91113281	1.677002	0.025634766	0	0	0	0	0	0	0	0	0	0.93139648	0.068603516	0.036621094	0.010742188	-0.002685547	0.023193359	0	44330	0	0	0
285	286	286	Category L	0.19189453	-0.023925781	-0.89990234	0.091552734	-0.0625	0.49316406	-22.72	0	12/3/2018	12	3	2018	11:45:43	42343	0	11	45	43	0	0.058837891	3.5175293	0.19287109	0.002441406	-0.91137695	1.3537598	0.028808594	0	0	0	0	0	0	0	0	0	0.93164063	0.068359375	0.0390625	-0.000976563	-0.026367188	0.011474609	0	44330	0	0	0
286	287	287	Category L	0.20385742	-0.011962891	-0.91186523	0.087646484	-0.066162109	0.4909668	-22.6	0	12/3/2018	12	3	2018	11:45:43	42343	0.1	11	45	43	0	0.058837891	3.5175293	0.19140625	0.001464844	-0.91503906	0.92919922	0.018310547	0	0	0	0	0	0	0	0	0	0.93481445	0.065185547	0.028808594	0.012207031	-0.013427734	0.003173828	0	44330	0	0	0
287	288	288	Category L	0.20385742	0	-0.93579102	0.091796875	-0.064453125	0.49023438	-22.6	0	12/3/2018	12	3	2018	11:45:43	42343	0.2	11	45	43	0	0.058837891	3.5175293	0.19018555	0.002929688	-0.91992188	1.0705566	0.020996094	0	0	0	0	0	0	0	0	0	0.93945313	0.060546875	0.032226563	0.013427734	-0.002929688	-0.015625	0	44330	0	0	0
288	289	289	Category L	0.20385742	0	-0.92382813	0.090087891	-0.067871094	0.48999023	-22.35	0	12/3/2018	12	3	2018	11:45:43	42343	0.3	11	45	43	0	0.058837891	3.5175293	0.18896484	0.001220703	-0.91308594	1.7653809	0.018066406	0	0	0	0	0	0	0	0	0	0.93237305	0.067626953	0.026611328	0.014648438	-0.001220703	-0.010498047	0	44330	0	0	0
289	290	290	Category L	0.20385742	0	-0.89990234	0.091064453	-0.066894531	0.4909668	-22.23	0	12/3/2018	12	3	2018	11:45:43	42343	0.4	11	45	43	0	0.058837891	3.5175293	0.19116211	-0.001220703	-0.92504883	2.2907715	0.028076172	0	0	0	0	0	0	0	0	0	0.94458008	0.055419922	0.0390625	0.012451172	0.001220703	0.025146484	0	44330	0	0	0
290	291	291	Category L	0.20385742	0	-0.89990234	0.090087891	-0.065185547	0.49291992	-22.23	0	12/3/2018	12	3	2018	11:45:43	42343	0.5	11	45	43	0	0.058837891	3.5175293	0.18945313	-0.000732422	-0.92602539	0.94238281	0.029785156	0	0	0	0	0	0	0	0	0	0.94506836	0.054931641	0.041503906	0.014160156	0.000732422	0.026123047	0	44330	0	0	0
291	292	292	Category L	0.023925781	0.095947266	-0.87597656	0.091064453	-0.064453125	0.48901367	-22.23	0	12/3/2018	12	3	2018	11:45:43	42343	0.6	11	45	43	0	0.058837891	3.5175293	0.18505859	0.000732422	-0.91650391	1.4956055	0.19140625	0	0	0	0	0	0	0	0	0	0.93481445	0.065185547	0.29663086	-0.16113281	0.094970703	0.040527344	0	44330	0	0	0
292	293	293	Category L	0.20385742	0.16796875	-0.93579102	0.086181641	-0.074462891	0.49072266	-22.72	0	12/3/2018	12	3	2018	11:45:43	42343	0.7	11	45	43	0	0.058837891	3.5175293	0.18359375	0	-0.92797852	5.7253418	0.16918945	0	0	0	0	0	0	0	0	0	0.94604492	0.053955078	0.19555664	0.020019531	0.16796875	-0.007568359	0	44330	0	0	0
293	294	294	Category L	0.11987305	0.047851563	-1.0197754	0.11157227	-0.11962891	0.47802734	-22.48	0	12/3/2018	12	3	2018	11:45:43	42343	0.8	11	45	43	0	0.058837891	3.5175293	0.18212891	-0.000732422	-0.92114258	11.051758	0.1262207	0	0	0	0	0	0	0	0	0	0.93896484	0.061035156	0.20947266	-0.062255859	0.048583984	-0.098388672	0	44330	0	0	0
294	295	295	Category L	0.095947266	0	-1.0078125	0.098632813	-0.14477539	0.47119141	-22.35	0	12/3/2018	12	3	2018	11:45:43	42343	0.9	11	45	43	0	0.058837891	3.5175293	0.17797852	-0.000732422	-0.91479492	17.458252	0.12402344	0	0	0	0	0	0	0	0	0	0.93188477	0.068115234	0.17578125	-0.08203125	0.000732422	-0.092773438	0	44330	0	0	0
295	296	296	Category L	0.15576172	-0.10791016	-1.0078125	0.053710938	-0.17456055	0.46850586	-22.6	0	12/3/2018	12	3	2018	11:45:44	42344	0	11	45	44	0	0.058837891	3.5175293	0.17822266	-0.002197266	-0.92211914	25.017578	0.13769531	0	0	0	0	0	0	0	0	0	0.93920898	0.060791016	0.21337891	-0.022460938	-0.10546875	-0.085449219	0	44330	0	0	0
296	297	297	Category L	0.11987305	-0.15576172	-0.87597656	0.012695313	-0.18823242	0.46655273	-22.35	0	12/3/2018	12	3	2018	11:45:44	42344	0.1	11	45	44	0	0.058837891	3.5175293	0.17529297	-0.000732422	-0.91601563	33.654785	0.16943359	0	0	0	0	0	0	0	0	0	0.93261719	0.067382813	0.25048828	-0.055419922	-0.15478516	0.040039063	0	44330	0	0	0
297	298	298	Category L	0.13183594	-0.10791016	-0.87597656	-0.012207031	-0.20385742	0.4621582	-22.72	0	12/3/2018	12	3	2018	11:45:44	42344	0.2	11	45	44	0	0.058837891	3.5175293	0.17529297	0.001220703	-0.92993164	39.84375	0.12939453	0	0	0	0	0	0	0	0	0	0.9465332	0.053466797	0.20703125	-0.043457031	-0.10913086	0.053955078	0	44330	0	0	0
298	299	299	Category L	0.16796875	-0.011962891	-0.91186523	-0.012207031	-0.19702148	0.45849609	-22.72	0	12/3/2018	12	3	2018	11:45:44	42344	0.3	11	45	44	0	0.058837891	3.5175293	0.171875	0.001220703	-0.91943359	41.981201	0.015869141	0	0	0	0	0	0	0	0	0	0.93554688	0.064453125	0.024902344	-0.00390625	-0.013183594	0.007568359	0	44330	0	0	0
299	300	300	Category L	0.19189453	0.023925781	-0.92382813	-0.010498047	-0.20361328	0.46118164	-22.6	0	12/3/2018	12	3	2018	11:45:44	42344	0.4	11	45	44	0	0.058837891	3.5175293	0.16967773	0	-0.92382813	42.856689	0.032470703	0	0	0	0	0	0	0	0	0	0.93945313	0.060546875	0.046142578	0.021972656	0.023681641	0	0	44330	0	0	0
300	301	301	Category L	0.20385742	0.035888672	-0.92382813	-0.006103516	-0.20458984	0.46313477	-22.48	0	12/3/2018	12	3	2018	11:45:44	42344	0.5	11	45	44	0	0.058837891	3.5175293	0.17163086	0.000488281	-0.92382813	44.931885	0.047607422	0	0	0	0	0	0	0	0	0	0.93969727	0.060302734	0.067626953	0.032226563	0.03515625	0	0	44330	0	0	0
301	302	302	Category L	0.19189453	0.023925781	-0.88793945	-0.010742188	-0.20654297	0.45727539	-22.48	0	12/3/2018	12	3	2018	11:45:44	42344	0.6	11	45	44	0	0.058837891	3.5175293	0.16870117	0.001464844	-0.91601563	44.389648	0.042724609	0	0	0	0	0	0	0	0	0	0.93139648	0.068603516	0.073486328	0.022949219	0.022216797	0.028076172	0	44330	0	0	0
302	303	303	Category L	0.17993164	0	-0.91186523	-0.013427734	-0.20678711	0.45898438	-22.6	0	12/3/2018	12	3	2018	11:45:44	42344	0.7	11	45	44	0	0.058837891	3.5175293	0.16845703	0.002929688	-0.9230957	40.239746	0.016357422	0	0	0	0	0	0	0	0	0	0.93847656	0.061523438	0.025634766	0.011230469	-0.002929688	0.011230469	0	44330	0	0	0
303	304	304	Category L	0.19189453	0.023925781	-0.91186523	-0.014892578	-0.20288086	0.45922852	-22.35	0	12/3/2018	12	3	2018	11:45:44	42344	0.8	11	45	44	0	0.058837891	3.5175293	0.16552734	0.001953125	-0.91308594	34.688965	0.033935547	0	0	0	0	0	0	0	0	0	0.92797852	0.072021484	0.049316406	0.026123047	0.021728516	0.001220703	0	44330	0	0	0
304	305	305	Category L	0.19189453	0.011962891	-0.91186523	-0.011474609	-0.20483398	0.46044922	-22.47	0	12/3/2018	12	3	2018	11:45:44	42344	0.9	11	45	44	0	0.058837891	3.5175293	0.16625977	-0.000732422	-0.9296875	27.972412	0.033691406	0	0	0	0	0	0	0	0	0	0.94458008	0.055419922	0.056152344	0.025390625	0.012695313	0.017822266	0	44330	0	0	0
305	306	306	Category L	0.20385742	0.035888672	-0.88793945	-0.009765625	-0.20214844	0.45922852	-22.47	0	12/3/2018	12	3	2018	11:45:45	42345	0	11	45	45	0	0.058837891	3.5175293	0.16943359	0.000244141	-0.92822266	20.38623	0.063720703	0	0	0	0	0	0	0	0	0	0.94335938	0.056640625	0.11010742	0.034179688	0.035400391	0.040283203	0	44330	0	0	0
306	307	307	Category L	0.20385742	0.047851563	-0.93579102	-0.010742188	-0.20385742	0.45532227	-22.47	0	12/3/2018	12	3	2018	11:45:45	42345	0.1	11	45	45	0	0.058837891	3.5175293	0.16552734	0.002685547	-0.91894531	11.18457	0.061279297	0	0	0	0	0	0	0	0	0	0.93383789	0.066162109	0.099853516	0.038085938	0.044921875	-0.016601563	0	44330	0	0	0
307	308	308	Category L	0.20385742	0.035888672	-0.89990234	-0.012451172	-0.20410156	0.45629883	-22.6	0	12/3/2018	12	3	2018	11:45:45	42345	0.2	11	45	45	0	0.058837891	3.5175293	0.16772461	0.005371094	-0.9375	4.1223145	0.060302734	0	0	0	0	0	0	0	0	0	0.95239258	0.047607422	0.10400391	0.035888672	0.030273438	0.037597656	0	44330	0	0	0
308	309	309	Category L	0.20385742	0.035888672	-0.91186523	-0.005126953	-0.20043945	0.46069336	-22.23	0	12/3/2018	12	3	2018	11:45:45	42345	0.3	11	45	45	0	0.058837891	3.5175293	0.16552734	0.006347656	-0.92724609	0.96435547	0.050537109	0	0	0	0	0	0	0	0	0	0.94189453	0.058105469	0.083007813	0.038085938	0.029296875	0.015380859	0	44330	0	0	0
309	310	310	Category L	0.20385742	0.047851563	-0.92382813	-0.008789063	-0.2019043	0.45922852	-22.23	0	12/3/2018	12	3	2018	11:45:45	42345	0.4	11	45	45	0	0.059326172	3.4691895	0.16674805	-0.001953125	-0.94238281	0.64526367	0.064697266	0	0	0	0	0	0	0	0	0	0.95703125	0.04296875	0.10546875	0.036865234	0.049804688	0.018554688	0	44330	0	0	0
310	311	311	Category L	0.20385742	0.011962891	-0.91186523	-0.008789063	-0.19775391	0.45947266	-21.98	0	12/3/2018	12	3	2018	11:45:45	42345	0.5	11	45	45	0	0.059326172	3.4691895	0.16723633	-0.002197266	-0.94067383	1.579834	0.048583984	0	0	0	0	0	0	0	0	0	0.95532227	0.044677734	0.079589844	0.036376953	0.014160156	0.028808594	0	44330	0	0	0
311	312	312	Category L	0.20385742	0.035888672	-0.88793945	-0.009765625	-0.20043945	0.45849609	-21.86	0	12/3/2018	12	3	2018	11:45:45	42345	0.6	11	45	45	0	0.059326172	3.4691895	0.16333008	-0.001953125	-0.93286133	1.8815918	0.071289063	0	0	0	0	0	0	0	0	0	0.94702148	0.052978516	0.12304688	0.040283203	0.037841797	0.044921875	0	44330	0	0	0
312	313	313	Category L	0.20385742	0.023925781	-0.89990234	-0.002685547	-0.19335938	0.46264648	-22.11	0	12/3/2018	12	3	2018	11:45:45	42345	0.7	11	45	45	0	0.059326172	3.4691895	0.1640625	-0.000244141	-0.94604492	2.1254883	0.065429688	0	0	0	0	0	0	0	0	0	0.96020508	0.039794922	0.11010742	0.039550781	0.024169922	0.046142578	0	44330	0	0	0
313	314	314	Category L	0.20385742	0.023925781	-0.89990234	-0.004638672	-0.19433594	0.46069336	-21.98	0	12/3/2018	12	3	2018	11:45:45	42345	0.8	11	45	45	0	0.059326172	3.4691895	0.16064453	-0.000732422	-0.93432617	2.494873	0.060302734	0	0	0	0	0	0	0	0	0	0.94824219	0.051757813	0.10229492	0.04296875	0.024658203	0.034423828	0	44330	0	0	0
314	315	315	Category L	0.19189453	0.023925781	-0.92382813	-0.008789063	-0.1940918	0.46264648	-21.98	0	12/3/2018	12	3	2018	11:45:45	42345	0.9	11	45	45	0	0.059326172	3.4691895	0.15942383	-0.001953125	-0.93212891	2.800293	0.042236328	0	0	0	0	0	0	0	0	0	0.94580078	0.054199219	0.066650391	0.032226563	0.025878906	0.008300781	0	44330	0	0	0
315	316	316	Category L	0.20385742	0.023925781	-0.91186523	-0.008056641	-0.18823242	0.46264648	-22.11	0	12/3/2018	12	3	2018	11:45:46	42346	0	11	45	46	0	0.059326172	3.4691895	0.16113281	0	-0.93359375	2.7573242	0.053466797	0	0	0	0	0	0	0	0	0	0.94726563	0.052734375	0.088378906	0.042480469	0.023925781	0.021728516	0	44330	0	0	0
316	317	317	Category L	0.19189453	0.035888672	-0.91186523	-0.008789063	-0.1940918	0.46264648	-22.35	0	12/3/2018	12	3	2018	11:45:46	42346	0.1	11	45	46	0	0.059326172	3.4691895	0.15795898	-0.000244141	-0.92797852	1.8317871	0.052001953	0	0	0	0	0	0	0	0	0	0.94140625	0.05859375	0.086181641	0.033691406	0.036132813	0.016113281	0	44330	0	0	0
317	318	318	Category L	0.19189453	0.023925781	-0.89990234	-0.006347656	-0.1953125	0.45751953	-22.6	0	12/3/2018	12	3	2018	11:45:46	42346	0.2	11	45	46	0	0.059326172	3.4691895	0.15649414	-0.000488281	-0.93139648	0.77294922	0.053222656	0	0	0	0	0	0	0	0	0	0.94458008	0.055419922	0.091308594	0.03515625	0.024414063	0.031494141	0	44330	0	0	0
318	319	319	Category L	0.19189453	-0.011962891	-0.92382813	-0.002441406	-0.1940918	0.4675293	-22.85	0	12/3/2018	12	3	2018	11:45:46	42346	0.3	11	45	46	0	0.059326172	3.4691895	0.15209961	-0.001953125	-0.92456055	0.25512695	0.040771484	0	0	0	0	0	0	0	0	0	0.93701172	0.062988281	0.050537109	0.039550781	-0.009765625	0.000732422	0	44330	0	0	0
319	320	320	Category L	0.19189453	0.023925781	-0.92382813	-0.002929688	-0.18994141	0.46386719	-23.09	0	12/3/2018	12	3	2018	11:45:46	42346	0.4	11	45	46	0	0.059326172	3.4691895	0.15380859	-0.003417969	-0.93359375	0.45385742	0.047851563	0	0	0	0	0	0	0	0	0	0.94628906	0.053710938	0.075195313	0.037841797	0.02734375	0.009765625	0	44330	0	0	0
320	321	321	Category L	0.19189453	0.011962891	-0.91186523	-0.006347656	-0.1953125	0.46069336	-23.22	0	12/3/2018	12	3	2018	11:45:46	42346	0.5	11	45	46	0	0.059326172	3.4691895	0.15014648	-0.00390625	-0.92431641	1.8266602	0.046142578	0	0	0	0	0	0	0	0	0	0.93652344	0.063476563	0.070068359	0.041503906	0.015869141	0.012451172	0	44330	0	0	0
321	322	322	Category L	0.19189453	0.035888672	-0.92382813	-0.004638672	-0.19165039	0.46582031	-23.09	0	12/3/2018	12	3	2018	11:45:46	42346	0.6	11	45	46	0	0.059326172	3.4691895	0.14746094	-0.003173828	-0.93701172	3.8891602	0.060546875	0	0	0	0	0	0	0	0	0	0.94873047	0.051269531	0.096923828	0.044189453	0.0390625	0.013183594	0	44330	0	0	0
322	323	323	Category L	0.16796875	0.023925781	-0.93579102	-0.004394531	-0.1862793	0.46606445	-22.97	0	12/3/2018	12	3	2018	11:45:46	42346	0.7	11	45	46	0	0.059326172	3.4691895	0.14868164	-0.004882813	-0.93261719	5.8740234	0.034667969	0	0	0	0	0	0	0	0	0	0.94433594	0.055664063	0.051025391	0.019042969	0.028808594	-0.002929688	0	44330	0	0	0
323	324	324	Category L	0.20385742	0.023925781	-0.93579102	-0.007324219	-0.19238281	0.46264648	-22.35	0	12/3/2018	12	3	2018	11:45:46	42346	0.8	11	45	46	0	0.059326172	3.4691895	0.15014648	-0.006347656	-0.94213867	12.506836	0.061767578	0	0	0	0	0	0	0	0	0	0.95410156	0.045898438	0.090332031	0.053466797	0.030273438	0.006347656	0	44330	0	0	0
324	325	325	Category L	0.20385742	0	-0.89990234	-0.002929688	-0.18994141	0.46606445	-21.86	0	12/3/2018	12	3	2018	11:45:46	42346	0.9	11	45	46	0	0.059326172	3.4691895	0.14746094	-0.009765625	-0.95117188	24.270752	0.076660156	0	0	0	0	0	0	0	0	0	0.96240234	0.037597656	0.1171875	0.056152344	0.009765625	0.051269531	0	44330	0	0	0
325	326	326	Category J	0.071777344	-0.083984375	-1.223877	-0.2199707	0.085449219	0.46704102	-22.72	0	12/3/2018	12	3	2018	11:46:01	42361	0.3	11	46	1	0	0.058837891	3.5288086	0.14355469	-0.009765625	-0.94238281	36.931152	0.29956055	0	0	0	0	0	0	0	0	0	0.95336914	0.046630859	0.42724609	-0.071777344	-0.07421875	-0.28125	0	44330	0	0	0
326	327	327	Category J	0.10791016	0.10791016	-1.2839355	-0.16015625	0.021728516	0.48583984	-22.48	0	12/3/2018	12	3	2018	11:46:01	42361	0.4	11	46	1	0	0.058837891	3.5288086	0.14013672	-0.005859375	-0.953125	45.578369	0.35107422	0	0	0	0	0	0	0	0	0	0.96337891	0.036621094	0.47680664	-0.032226563	0.11376953	-0.33081055	0	44330	0	0	0
327	328	328	Category J	0.10791016	-0.15576172	-0.35986328	-0.18237305	-0.059570313	0.47436523	-22.35	0	12/3/2018	12	3	2018	11:46:01	42361	0.5	11	46	1	0	0.058837891	3.5288086	0.1394043	-0.007080078	-0.95068359	57.927734	0.61010742	0	0	0	0	0	0	0	0	0	0.9609375	0.0390625	0.77099609	-0.031494141	-0.1484375	0.59082031	0	44330	0	0	0
328	329	329	Category J	0.38378906	-0.2277832	-1.8598633	-0.17749023	-0.088623047	0.46557617	-21.98	0	12/3/2018	12	3	2018	11:46:01	42361	0.6	11	46	1	0	0.058837891	3.5288086	0.140625	-0.006347656	-0.95751953	74.987061	0.96020508	0	0	0	0	0	0	0	0	0	0.96777344	0.032226563	1.3666992	0.24316406	-0.22119141	-0.90209961	0	44330	0	0	0
329	330	330	Category J	0.071777344	0.035888672	-0.98388672	-0.22314453	-0.029052734	0.46533203	-21.98	0	12/3/2018	12	3	2018	11:46:01	42361	0.7	11	46	1	0	0.058837891	3.5288086	0.13671875	-0.008544922	-0.96655273	85.986084	0.080566406	0	0	0	0	0	0	0	0	0	0.97607422	0.023925781	0.12646484	-0.064941406	0.044433594	-0.017089844	0	44330	0	0	0
330	331	331	Category J	-0.14379883	0.14379883	-0.15576172	-0.31616211	-0.008056641	0.41674805	-22.23	0	12/3/2018	12	3	2018	11:46:01	42361	0.8	11	46	1	0	0.058837891	3.5288086	0.13208008	-0.009765625	-0.95874023	88.894775	0.86303711	0	0	0	0	0	0	0	0	0	0.96801758	0.031982422	1.232666	-0.27587891	0.15356445	0.80297852	0	44330	0	0	0
331	332	332	Category J	0.095947266	-0.083984375	-1.8239746	-0.28417969	-0.022949219	0.43310547	-22.11	0	12/3/2018	12	3	2018	11:46:01	42361	0.9	11	46	1	0	0.058837891	3.5288086	0.12744141	-0.011230469	-0.96899414	91.355713	0.85839844	0	0	0	0	0	0	0	0	0	0.97729492	0.022705078	0.95922852	-0.031494141	-0.072509766	-0.85473633	0	44330	0	0	0
332	333	333	Category J	0.071777344	-0.071777344	-0.38378906	-0.24291992	-0.078125	0.44165039	-22.11	0	12/3/2018	12	3	2018	11:46:02	42362	0	11	46	2	0	0.058837891	3.5288086	0.13427734	-0.014892578	-0.96240234	96.35083	0.5847168	0	0	0	0	0	0	0	0	0	0.97192383	0.028076172	0.69799805	-0.0625	-0.056640625	0.57861328	0	44330	0	0	0
333	334	334	Category J	-0.11987305	-0.011962891	-0.40795898	-0.25610352	-0.078857422	0.43701172	-22.11	0	12/3/2018	12	3	2018	11:46:02	42362	0.1	11	46	2	0	0.058837891	3.5288086	0.12890625	-0.017333984	-0.95776367	94.077148	0.60351563	0	0	0	0	0	0	0	0	0	0.96655273	0.033447266	0.80419922	-0.2487793	0.005371094	0.54980469	0	44330	0	0	0
334	335	335	Category J	0.2277832	-0.13183594	-1.4758301	-0.21362305	-0.018798828	0.46386719	-21.86	0	12/3/2018	12	3	2018	11:46:02	42362	0.2	11	46	2	0	0.058837891	3.5288086	0.12890625	-0.020263672	-0.96191406	83.127441	0.53491211	0	0	0	0	0	0	0	0	0	0.97070313	0.029296875	0.72387695	0.098632813	-0.11132813	-0.51367188	0	44330	0	0	0
335	336	336	Category J	-0.011962891	0.11987305	-0.39599609	-0.24414063	0.051757813	0.45581055	-21.74	0	12/3/2018	12	3	2018	11:46:02	42362	0.3	11	46	2	0	0.058837891	3.5288086	0.12548828	-0.018798828	-0.953125	72.602783	0.59033203	0	0	0	0	0	0	0	0	0	0.96166992	0.038330078	0.83349609	-0.13745117	0.13867188	0.55712891	0	44330	0	0	0
336	337	337	Category J	0.21582031	0.15576172	-2.0397949	-0.25024414	0.033691406	0.45629883	-22.23	0	12/3/2018	12	3	2018	11:46:02	42362	0.4	11	46	2	0	0.058837891	3.5288086	0.12060547	-0.016357422	-0.96191406	65.359619	1.0952148	0	0	0	0	0	0	0	0	0	0.96972656	0.030273438	1.3447266	0.094970703	0.17211914	-1.0776367	0	44330	0	0	0
337	338	338	Category J	-0.083984375	0	-0.083984375	-0.29467773	-0.035888672	0.42163086	-22.48	0	12/3/2018	12	3	2018	11:46:02	42362	0.5	11	46	2	0	0.058837891	3.5288086	0.11889648	-0.013427734	-0.96850586	54.764893	0.9074707	0	0	0	0	0	0	0	0	0	0.97583008	0.024169922	1.1010742	-0.20288086	0.013427734	0.88452148	0	44330	0	0	0
338	339	339	Category J	0	-0.095947266	-1.2478027	-0.30859375	-0.038085938	0.41210938	-22.6	0	12/3/2018	12	3	2018	11:46:02	42362	0.6	11	46	2	0	0.058837891	3.5288086	0.11621094	-0.012451172	-0.96264648	42.69873	0.31884766	0	0	0	0	0	0	0	0	0	0.96972656	0.030273438	0.48486328	-0.11621094	-0.083251953	-0.28491211	0	44330	0	0	0
339	340	340	Category J	0.34790039	0.011962891	-0.88793945	-0.26245117	0.032714844	0.44873047	-22.6	0	12/3/2018	12	3	2018	11:46:02	42362	0.7	11	46	2	0	0.058837891	3.5288086	0.11132813	-0.012451172	-0.96850586	34.417725	0.25073242	0	0	0	0	0	0	0	0	0	0.97485352	0.025146484	0.34130859	0.23632813	0.024414063	0.080566406	0	44330	0	0	0
340	341	341	Category J	-0.035888672	0.059814453	-0.27587891	-0.22241211	0.063720703	0.46777344	-22.23	0	12/3/2018	12	3	2018	11:46:02	42362	0.8	11	46	2	0	0.058837891	3.5288086	0.11157227	-0.01171875	-0.96069336	30.042969	0.70410156	0	0	0	0	0	0	0	0	0	0.96728516	0.032714844	0.90380859	-0.14746094	0.071533203	0.68481445	0	44330	0	0	0
341	342	342	Category J	0.17993164	0.11987305	-1.4758301	-0.24047852	0.049316406	0.46191406	-22.11	0	12/3/2018	12	3	2018	11:46:02	42362	0.9	11	46	2	0	0.058837891	3.5288086	0.10668945	-0.014160156	-0.97119141	22.924072	0.52709961	0	0	0	0	0	0	0	0	0	0.97705078	0.022949219	0.71166992	0.072998047	0.1340332	-0.50439453	0	44330	0	0	0
342	343	343	Category J	-0.011962891	-0.059814453	-0.059814453	-0.26904297	-0.022216797	0.43823242	-21.98	0	12/3/2018	12	3	2018	11:46:03	42363	0	11	46	3	0	0.058837891	3.5288086	0.10668945	-0.016845703	-0.97094727	16.191406	0.91967773	0	0	0	0	0	0	0	0	0	0.97680664	0.023193359	1.0725098	-0.11865234	-0.042724609	0.91113281	0	44330	0	0	0
343	344	344	Category J	0.26391602	-0.2277832	-2.2438965	-0.29296875	-0.005615234	0.43017578	-22.23	0	12/3/2018	12	3	2018	11:46:03	42363	0.09	11	46	3	0	0.058837891	3.5288086	0.10327148	-0.018554688	-0.96484375	18.937012	1.3056641	0	0	0	0	0	0	0	0	0	0.97045898	0.029541016	1.6484375	0.16040039	-0.20898438	-1.2788086	0	44330	0	0	0
344	345	345	Category J	0.45581055	0.059814453	-0.79199219	-0.31958008	0.068115234	0.41430664	-22.35	0	12/3/2018	12	3	2018	11:46:03	42363	0.181	11	46	3	0	0.058837891	3.5288086	0.097900391	-0.026367188	-0.97387695	18.237305	0.41040039	0	0	0	0	0	0	0	0	0	0.97924805	0.020751953	0.62573242	0.35766602	0.086181641	0.18188477	0	44330	0	0	0
345	346	346	Category J	-0.10791016	0.15576172	-0.19189453	-0.34741211	0.07421875	0.39111328	-22.23	0	12/3/2018	12	3	2018	11:46:03	42363	0.272	11	46	3	0	0.058837891	3.5288086	0.093261719	-0.025878906	-0.97192383	15.380859	0.82568359	0	0	0	0	0	0	0	0	0	0.97680664	0.023193359	1.1630859	-0.20117188	0.18164063	0.7800293	0	44330	0	0	0
346	347	347	Category J	0.37182617	0.17993164	-2.3999023	-0.31176758	0.011474609	0.41333008	-22.35	0	12/3/2018	12	3	2018	11:46:03	42363	0.363	11	46	3	0	0.058837891	3.5288086	0.091064453	-0.026855469	-0.97021484	7.5395508	1.4711914	0	0	0	0	0	0	0	0	0	0.97485352	0.025146484	1.916748	0.28051758	0.20678711	-1.4294434	0	44330	0	0	0
347	348	348	Category J	0.011962891	0.071777344	-0.083984375	-0.24414063	-0.060546875	0.44506836	-22.48	0	12/3/2018	12	3	2018	11:46:03	42363	0.454	11	46	3	0	0.058837891	3.5288086	0.085693359	-0.029052734	-0.97460938	1.9111328	0.89941406	0	0	0	0	0	0	0	0	0	0.97875977	0.021240234	1.0654297	-0.073730469	0.10083008	0.890625	0	44330	0	0	0
348	349	349	Category J	0.31176758	-0.68383789	-2.0878906	-0.28491211	-0.041748047	0.42749023	-22.35	0	12/3/2018	12	3	2018	11:46:03	42363	0.545	11	46	3	0	0.058837891	3.5288086	0.083740234	-0.031982422	-0.97143555	4.2536621	1.3125	0	0	0	0	0	0	0	0	0	0.97558594	0.024414063	1.9958496	0.2277832	-0.65161133	-1.1162109	0	44330	0	0	0
349	350	350	Category J	0.23999023	-0.047851563	-0.75585938	-0.31298828	0.032714844	0.42407227	-22.23	0	12/3/2018	12	3	2018	11:46:03	42363	0.636	11	46	3	0	0.058837891	3.5288086	0.082763672	-0.034667969	-0.97216797	14.015625	0.26757813	0	0	0	0	0	0	0	0	0	0.97631836	0.023681641	0.38623047	0.15698242	-0.012939453	0.21630859	0	44330	0	0	0
350	351	351	Category J	-0.11987305	0.023925781	-0.31176758	-0.31958008	-0.009277344	0.4074707	-22.48	0	12/3/2018	12	3	2018	11:46:03	42363	0.727	11	46	3	0	0.058837891	3.5288086	0.084472656	-0.034912109	-0.97119141	16.682373	0.69311523	0	0	0	0	0	0	0	0	0	0.97558594	0.024414063	0.9230957	-0.2043457	0.058837891	0.65942383	0	44330	0	0	0
351	352	352	Category J	0.26391602	0.14379883	-1.9677734	-0.28466797	-0.058837891	0.4230957	-22.35	0	12/3/2018	12	3	2018	11:46:03	42363	0.818	11	46	3	0	0.058837891	3.5288086	0.086181641	-0.034667969	-0.97070313	19.557861	1.0280762	0	0	0	0	0	0	0	0	0	0.97509766	0.024902344	1.3530273	0.17749023	0.1784668	-0.99682617	0	44330	0	0	0
352	353	353	Category J	-0.071777344	-0.035888672	0.035888672	-0.23999023	-0.11645508	0.43847656	-22.48	0	12/3/2018	12	3	2018	11:46:03	42363	0.909	11	46	3	0	0.058837891	3.5288086	0.088378906	-0.034912109	-0.97045898	17.077881	1.019043	0	0	0	0	0	0	0	0	0	0.97509766	0.024902344	1.1674805	-0.16015625	-0.000732422	1.0063477	0	44330	0	0	0
353	354	354	Category J	0.095947266	-0.083984375	-0.74389648	-0.28613281	-0.089599609	0.41601563	-22.72	0	12/3/2018	12	3	2018	11:46:04	42364	0	11	46	4	0	0.058837891	3.5288086	0.090087891	-0.034423828	-0.97021484	19.55835	0.23168945	0	0	0	0	0	0	0	0	0	0.97509766	0.024902344	0.28125	0.005615234	-0.049316406	0.22631836	0	44330	0	0	0
354	355	355	Category J	0.3359375	0.13183594	-1.0197754	-0.26708984	-0.002197266	0.44506836	-22.6	0	12/3/2018	12	3	2018	11:46:04	42364	0.111	11	46	4	0	0.058837891	3.5288086	0.091796875	-0.034179688	-0.9699707	20.089844	0.29931641	0	0	0	0	0	0	0	0	0	0.97485352	0.025146484	0.4597168	0.24389648	0.16601563	-0.049560547	0	44330	0	0	0
355	356	356	Category J	-0.047851563	-0.035888672	-0.46777344	-0.23388672	-0.000488281	0.4597168	-22.47	0	12/3/2018	12	3	2018	11:46:04	42364	0.222	11	46	4	0	0.058837891	3.5288086	0.093994141	-0.034423828	-0.96923828	22.038574	0.52099609	0	0	0	0	0	0	0	0	0	0.97436523	0.025634766	0.64477539	-0.1418457	-0.001220703	0.50146484	0	44330	0	0	0
356	357	357	Category J	0.095947266	-0.035888672	-1.1879883	-0.2265625	-0.03515625	0.46386719	-22.11	0	12/3/2018	12	3	2018	11:46:04	42364	0.333	11	46	4	0	0.058837891	3.5288086	0.095458984	-0.034423828	-0.96850586	19.277832	0.21923828	0	0	0	0	0	0	0	0	0	0.97387695	0.026123047	0.22070313	0.000244141	-0.001220703	-0.21923828	0	44330	0	0	0
357	358	358	Category J	-0.15576172	-0.10791016	-0.37182617	-0.22729492	-0.083496094	0.44262695	-22.11	0	12/3/2018	12	3	2018	11:46:04	42364	0.444	11	46	4	0	0.059570313	3.5046387	0.097167969	-0.034912109	-0.96826172	15.063721	0.65185547	0	0	0	0	0	0	0	0	0	0.97363281	0.026367188	0.92211914	-0.25292969	-0.072753906	0.59643555	0	44330	0	0	0
358	359	359	Category J	0.3359375	-0.10791016	-1.6079102	-0.2434082	-0.032714844	0.45166016	-21.98	0	12/3/2018	12	3	2018	11:46:04	42364	0.555	11	46	4	0	0.059570313	3.5046387	0.098632813	-0.03515625	-0.96777344	13.06665	0.6862793	0	0	0	0	0	0	0	0	0	0.97338867	0.026611328	0.94995117	0.23706055	-0.072509766	-0.63989258	0	44330	0	0	0
359	360	360	Category J	-0.071777344	-0.023925781	-0.16796875	-0.20239258	0.022949219	0.47412109	-21.74	0	12/3/2018	12	3	2018	11:46:04	42364	0.666	11	46	4	0	0.059570313	3.5046387	0.10058594	-0.034912109	-0.96679688	8.2954102	0.81738281	0	0	0	0	0	0	0	0	0	0.97265625	0.02734375	0.98242188	-0.17236328	0.010986328	0.79882813	0	44330	0	0	0
360	361	361	Category J	-0.023925781	0.035888672	-1.9438477	-0.23193359	0.000488281	0.46459961	-21.74	0	12/3/2018	12	3	2018	11:46:04	42364	0.777	11	46	4	0	0.059570313	3.5046387	0.1027832	-0.034912109	-0.96606445	10.116455	0.98828125	0	0	0	0	0	0	0	0	0	0.97216797	0.027832031	1.175293	-0.12670898	0.070800781	-0.97753906	0	44330	0	0	0
361	362	362	Category J	0.2878418	-0.14379883	-0.52783203	-0.25683594	-0.072753906	0.43823242	-21.49	0	12/3/2018	12	3	2018	11:46:04	42364	0.888	11	46	4	0	0.059570313	3.5046387	0.10449219	-0.034912109	-0.96557617	5.7375488	0.48681641	0	0	0	0	0	0	0	0	0	0.97192383	0.028076172	0.72973633	0.18310547	-0.10864258	0.43774414	0	44330	0	0	0
362	363	363	Category J	0.3359375	-0.13183594	-1.6318359	-0.2253418	-0.057861328	0.45751953	-21.37	0	12/3/2018	12	3	2018	11:46:05	42365	0	11	46	5	0	0.059570313	3.5046387	0.10644531	-0.034912109	-0.96508789	8.0620117	0.71166992	0	0	0	0	0	0	0	0	0	0.97143555	0.028564453	0.99291992	0.22924805	-0.096679688	-0.66650391	0	44330	0	0	0
363	364	364	Category J	-0.011962891	-0.27587891	-1.5959473	-0.25708008	0.013427734	0.45043945	-21.49	0	12/3/2018	12	3	2018	11:46:05	42365	0.1	11	46	5	0	0.059570313	3.5046387	0.10839844	-0.034912109	-0.96435547	7.4150391	0.68652344	0	0	0	0	0	0	0	0	0	0.97094727	0.029052734	0.99267578	-0.12036133	-0.24072266	-0.63134766	0	44330	0	0	0
364	365	365	Category J	-0.10791016	0	-0.20385742	-0.17797852	0.033447266	0.47900391	-22.11	0	12/3/2018	12	3	2018	11:46:05	42365	0.2	11	46	5	0	0.059570313	3.5046387	0.11035156	-0.034912109	-0.96313477	5.1477051	0.79077148	0	0	0	0	0	0	0	0	0	0.97021484	0.029785156	1.0126953	-0.21826172	0.034912109	0.75927734	0	44330	0	0	0
365	366	366	Category J	-0.095947266	0.2878418	-1.7399902	-0.21264648	-0.010009766	0.46704102	-22.11	0	12/3/2018	12	3	2018	11:46:05	42365	0.3	11	46	5	0	0.059570313	3.5046387	0.11181641	-0.034423828	-0.96264648	2.3254395	0.86669922	0	0	0	0	0	0	0	0	0	0.96972656	0.030273438	1.3076172	-0.20776367	0.32226563	-0.77709961	0	44330	0	0	0
366	367	367	Category J	0.14379883	-0.11987305	-0.73193359	-0.17944336	-0.0625	0.47338867	-22.35	0	12/3/2018	12	3	2018	11:46:05	42365	0.4	11	46	5	0	0.059570313	3.5046387	0.11547852	-0.032958984	-0.95776367	6.0715332	0.24365234	0	0	0	0	0	0	0	0	0	0.96533203	0.034667969	0.34082031	0.028076172	-0.086669922	0.22583008	0	44330	0	0	0
367	368	368	Category J	0.29980469	0.059814453	-1.4758301	-0.2043457	-0.064208984	0.46264648	-22.6	0	12/3/2018	12	3	2018	11:46:05	42365	0.5	11	46	5	0	0.059570313	3.5046387	0.11816406	-0.033935547	-0.95239258	6.2746582	0.56176758	0	0	0	0	0	0	0	0	0	0.96020508	0.039794922	0.79858398	0.18139648	0.09375	-0.52319336	0	44330	0	0	0
368	369	369	Category J	-0.10791016	-0.16796875	-1.6437988	-0.24121094	0.015869141	0.45800781	-22.48	0	12/3/2018	12	3	2018	11:46:05	42365	0.6	11	46	5	0	0.059570313	3.5046387	0.12133789	-0.031738281	-0.95849609	5.9074707	0.73510742	0	0	0	0	0	0	0	0	0	0.96679688	0.033203125	1.0505371	-0.22924805	-0.13598633	-0.68505859	0	44330	0	0	0
369	370	370	Category J	-0.16796875	-0.10791016	-0.2878418	-0.26000977	0.030273438	0.44775391	-22.6	0	12/3/2018	12	3	2018	11:46:05	42365	0.7	11	46	5	0	0.059570313	3.5046387	0.12109375	-0.028564453	-0.94604492	0.70825195	0.72338867	0	0	0	0	0	0	0	0	0	0.9543457	0.045654297	1.0268555	-0.2890625	-0.079101563	0.65820313	0	44330	0	0	0
370	371	371	Category J	-0.15576172	-0.10791016	-1.7038574	-0.25415039	-0.0078125	0.45092773	-22.48	0	12/3/2018	12	3	2018	11:46:05	42365	0.8	11	46	5	0	0.059570313	3.5046387	0.12426758	-0.028320313	-0.94482422	7.4157715	0.81274414	0	0	0	0	0	0	0	0	0	0.95336914	0.046630859	1.1181641	-0.2800293	-0.079345703	-0.75878906	0	44330	0	0	0
371	372	372	Category J	0.56396484	-0.20385742	-0.35986328	-0.23583984	-0.080566406	0.4465332	-22.23	0	12/3/2018	12	3	2018	11:46:05	42365	0.9	11	46	5	0	0.059570313	3.5046387	0.12963867	-0.030029297	-0.95410156	6.4960938	0.75610352	0	0	0	0	0	0	0	0	0	0.96337891	0.036621094	1.2019043	0.43408203	-0.17358398	0.59423828	0	44330	0	0	0
372	373	373	Category J	-0.2277832	-0.035888672	-0.55175781	-0.13769531	-0.1081543	0.47607422	-22.23	0	12/3/2018	12	3	2018	11:46:06	42366	0	11	46	6	0	0.059570313	3.5046387	0.1328125	-0.028564453	-0.94213867	6.3623047	0.53173828	0	0	0	0	0	0	0	0	0	0.9519043	0.048095703	0.75854492	-0.3605957	-0.007080078	0.39038086	0	44330	0	0	0
373	374	374	Category J	0.13183594	-0.17993164	-1.355957	-0.18603516	-0.033447266	0.47583008	-22.23	0	12/3/2018	12	3	2018	11:46:06	42366	0.1	11	46	6	0	0.059570313	3.5046387	0.13623047	-0.027099609	-0.94799805	6.8425293	0.43530273	0	0	0	0	0	0	0	0	0	0.95825195	0.041748047	0.56469727	-0.004394531	-0.15258789	-0.40771484	0	44330	0	0	0
374	375	375	Category J	-0.17993164	0.11987305	-0.31176758	-0.16479492	0.027832031	0.48608398	-21.86	0	12/3/2018	12	3	2018	11:46:06	42366	0.2	11	46	6	0	0.059570313	3.5046387	0.1418457	-0.026855469	-0.95336914	4.3911133	0.73266602	0	0	0	0	0	0	0	0	0	0.96435547	0.035644531	1.1103516	-0.32177734	0.14672852	0.64160156	0	44330	0	0	0
375	376	376	Category J	-0.2277832	0.095947266	-1.7158203	-0.22973633	0.024658203	0.46337891	-21.86	0	12/3/2018	12	3	2018	11:46:06	42366	0.3	11	46	6	0	0.059570313	3.5046387	0.14379883	-0.024414063	-0.94580078	3.6293945	0.86328125	0	0	0	0	0	0	0	0	0	0.95703125	0.04296875	1.2617188	-0.37158203	0.12036133	-0.76977539	0	44330	0	0	0
376	377	377	Category J	-0.023925781	0.071777344	-1.3918457	-0.25439453	-0.006591797	0.44799805	-21.62	0	12/3/2018	12	3	2018	11:46:06	42366	0.4	11	46	6	0	0.059570313	3.5046387	0.14794922	-0.025634766	-0.95141602	8.8110352	0.48242188	0	0	0	0	0	0	0	0	0	0.96337891	0.036621094	0.7097168	-0.171875	0.097412109	-0.44018555	0	44330	0	0	0
377	378	378	Category J	-0.083984375	-0.023925781	-0.40795898	-0.21166992	-0.020263672	0.46166992	-21.62	0	12/3/2018	12	3	2018	11:46:06	42366	0.5	11	46	6	0	0.059570313	3.5046387	0.14916992	-0.027099609	-0.93676758	12.130371	0.57788086	0	0	0	0	0	0	0	0	0	0.94897461	0.051025391	0.76538086	-0.2331543	0.003173828	0.52880859	0	44330	0	0	0
378	379	379	Category J	-0.21582031	-0.011962891	-1.3798828	-0.2253418	0.028320313	0.46679688	-21.86	0	12/3/2018	12	3	2018	11:46:06	42366	0.6	11	46	6	0	0.059570313	3.5046387	0.15429688	-0.026611328	-0.94628906	12.975098	0.5703125	0	0	0	0	0	0	0	0	0	0.95922852	0.040771484	0.81835938	-0.37011719	0.014648438	-0.43334961	0	44330	0	0	0
379	380	380	Category J	0.20385742	0.083984375	-0.29980469	-0.25073242	0.065673828	0.45117188	-21.98	0	12/3/2018	12	3	2018	11:46:06	42366	0.7	11	46	6	0	0.059570313	3.5046387	0.15844727	-0.024902344	-0.94165039	18.47583	0.65258789	0	0	0	0	0	0	0	0	0	0.95507813	0.044921875	0.79614258	0.045166016	0.10888672	0.6418457	0	44330	0	0	0
380	381	381	Category J	-0.17993164	-0.16796875	-1.763916	-0.22167969	0.087158203	0.46826172	-21.98	0	12/3/2018	12	3	2018	11:46:06	42366	0.8	11	46	6	0	0.059570313	3.5046387	0.15844727	-0.024902344	-0.94140625	25.369873	0.90063477	0	0	0	0	0	0	0	0	0	0.95483398	0.045166016	1.3037109	-0.33837891	-0.14282227	-0.82226563	0	44330	0	0	0
381	382	382	Category J	0.17993164	-0.19189453	-0.86376953	-0.27490234	0.033447266	0.44262695	-22.11	0	12/3/2018	12	3	2018	11:46:06	42366	0.9	11	46	6	0	0.059570313	3.5046387	0.16308594	-0.025390625	-0.94897461	21.128662	0.1875	0	0	0	0	0	0	0	0	0	0.96313477	0.036865234	0.26831055	0.016601563	-0.16625977	0.085205078	0	44330	0	0	0
382	383	383	Category J	-0.095947266	-0.14379883	-0.43188477	-0.23193359	-0.010009766	0.45751953	-22.23	0	12/3/2018	12	3	2018	11:46:07	42367	0	11	46	7	0	0.059570313	3.5046387	0.16503906	-0.026123047	-0.94116211	17.522705	0.58422852	0	0	0	0	0	0	0	0	0	0.95581055	0.044189453	0.88793945	-0.26098633	-0.11743164	0.50927734	0	44330	0	0	0
383	384	384	Category J	-0.2277832	-0.58789063	-1.6318359	-0.24169922	-0.000244141	0.45239258	-22.35	0	12/3/2018	12	3	2018	11:46:07	42367	0.1	11	46	7	0	0.059570313	3.5046387	0.16918945	-0.025146484	-0.95092773	12.245117	0.96826172	0	0	0	0	0	0	0	0	0	0.96630859	0.033691406	1.6403809	-0.39697266	-0.5625	-0.68066406	0	44330	0	0	0
384	385	385	Category J	-0.17993164	0.047851563	-0.75585938	-0.24047852	0.031738281	0.4543457	-22.23	0	12/3/2018	12	3	2018	11:46:07	42367	0.2	11	46	7	0	0.059570313	3.5046387	0.17016602	-0.021728516	-0.93383789	7.9333496	0.39892578	0	0	0	0	0	0	0	0	0	0.94946289	0.050537109	0.59790039	-0.35009766	0.069580078	0.17797852	0	44330	0	0	0
385	386	386	Category J	0.023925781	-0.035888672	-0.75585938	-0.25048828	0.038818359	0.45043945	-22.11	0	12/3/2018	12	3	2018	11:46:07	42367	0.3	11	46	7	0	0.059570313	3.5046387	0.16821289	-0.022216797	-0.93505859	0.21264648	0.23046875	0	0	0	0	0	0	0	0	0	0.95019531	0.049804688	0.33691406	-0.14428711	-0.013427734	0.17919922	0	44330	0	0	0
386	387	387	Category J	-0.2277832	-0.14379883	-1.2839355	-0.25146484	0.01171875	0.44750977	-22.35	0	12/3/2018	12	3	2018	11:46:07	42367	0.4	11	46	7	0	0.059570313	3.5046387	0.17358398	-0.023681641	-0.94360352	8.2177734	0.53979492	0	0	0	0	0	0	0	0	0	0.9597168	0.040283203	0.86181641	-0.40136719	-0.11987305	-0.34008789	0	44330	0	0	0
387	388	388	Category J	0.059814453	-0.19189453	-0.64794922	-0.22216797	-0.033691406	0.44921875	-22.35	0	12/3/2018	12	3	2018	11:46:07	42367	0.5	11	46	7	0	0.059570313	3.5046387	0.1730957	-0.025634766	-0.92382813	7.4291992	0.34155273	0	0	0	0	0	0	0	0	0	0.94042969	0.059570313	0.55566406	-0.11328125	-0.16601563	0.27587891	0	44330	0	0	0
388	389	389	Category J	0.11987305	-0.17993164	-0.95996094	-0.20922852	-0.054931641	0.45068359	-22.6	0	12/3/2018	12	3	2018	11:46:07	42367	0.6	11	46	7	0	0.059570313	3.5046387	0.17675781	-0.026123047	-0.93359375	1.2124023	0.16601563	0	0	0	0	0	0	0	0	0	0.95068359	0.049316406	0.23681641	-0.056884766	-0.15380859	-0.026123047	0	44330	0	0	0
389	390	390	Category L	0.3359375	0.023925781	-0.86376953	-0.35595703	0.12329102	0.38037109	-20.64	0	12/3/2018	12	3	2018	11:59:51	43191	0.9	11	59	51	0	0.059082031	3.5255859	0.17675781	-0.017333984	-0.91870117	6.2458496	0.1730957	0	0	0	0	0	0	0	0	0	0.93579102	0.064208984	0.25512695	0.15893555	0.041259766	0.054931641	0	44330	0	0	0
390	391	391	Category L	0.34790039	0.035888672	-0.86376953	-0.35522461	0.12426758	0.37915039	-20.39	0	12/3/2018	12	3	2018	11:59:52	43192	0	11	59	52	0	0.059082031	3.5255859	0.17797852	-0.016357422	-0.92016602	17.232666	0.1862793	0	0	0	0	0	0	0	0	0	0.93725586	0.062744141	0.27856445	0.16967773	0.052246094	0.056396484	0	44330	0	0	0
391	392	392	Category L	0.37182617	0.023925781	-0.86376953	-0.35351563	0.12573242	0.38037109	-20.64	0	12/3/2018	12	3	2018	11:59:52	43192	0.1	11	59	52	0	0.059082031	3.5255859	0.18359375	-0.016113281	-0.92724609	29.195801	0.20239258	0	0	0	0	0	0	0	0	0	0.94555664	0.054443359	0.29174805	0.18798828	0.040039063	0.063476563	0	44330	0	0	0
392	393	393	Category L	0.34790039	0.047851563	-0.88793945	-0.3659668	0.12744141	0.37817383	-20.64	0	12/3/2018	12	3	2018	11:59:52	43192	0.2	11	59	52	0	0.059082031	3.5255859	0.18408203	-0.017578125	-0.91381836	39.688477	0.17797852	0	0	0	0	0	0	0	0	0	0.93237305	0.067626953	0.25488281	0.16357422	0.065429688	0.025878906	0	44330	0	0	0
393	394	394	Category L	0.3359375	0.047851563	-0.87597656	-0.36401367	0.12866211	0.37939453	-20.51	0	12/3/2018	12	3	2018	11:59:52	43192	0.3	11	59	52	0	0.059082031	3.5255859	0.18920898	-0.015869141	-0.92529297	44.745117	0.16723633	0	0	0	0	0	0	0	0	0	0.94458008	0.055419922	0.25976563	0.14648438	0.063720703	0.049316406	0	44330	0	0	0
394	395	395	Category L	0.35986328	0.011962891	-0.86376953	-0.35791016	0.12255859	0.37817383	-20.51	0	12/3/2018	12	3	2018	11:59:52	43192	0.4	11	59	52	0	0.059082031	3.5255859	0.19189453	-0.012939453	-0.92700195	45.359375	0.18115234	0	0	0	0	0	0	0	0	0	0.94677734	0.053222656	0.25634766	0.16772461	0.024902344	0.063232422	0	44330	0	0	0
395	396	396	Category L	0.32397461	0.011962891	-0.86376953	-0.35791016	0.12597656	0.38208008	-20.27	0	12/3/2018	12	3	2018	11:59:52	43192	0.5	11	59	52	0	0.059082031	3.5255859	0.19116211	-0.013427734	-0.92553711	44.669189	0.14868164	0	0	0	0	0	0	0	0	0	0.94506836	0.054931641	0.2199707	0.13256836	0.025390625	0.061767578	0	44330	0	0	0
396	397	397	Category L	0.32397461	0.011962891	-0.87597656	-0.3527832	0.12573242	0.37646484	-20.51	0	12/3/2018	12	3	2018	11:59:52	43192	0.6	11	59	52	0	0.059082031	3.5255859	0.1953125	-0.012695313	-0.93041992	42.52832	0.14160156	0	0	0	0	0	0	0	0	0	0.95068359	0.049316406	0.20776367	0.12841797	0.024658203	0.054443359	0	44330	0	0	0
397	398	398	Category L	0.31176758	0	-0.86376953	-0.35864258	0.12255859	0.37719727	-20.64	0	12/3/2018	12	3	2018	11:59:52	43192	0.7	11	59	52	0	0.059082031	3.5255859	0.19775391	-0.012207031	-0.92626953	37.576904	0.13061523	0	0	0	0	0	0	0	0	0	0.94726563	0.052734375	0.1887207	0.11376953	0.012207031	0.0625	0	44330	0	0	0
398	399	399	Category L	0.35986328	0.011962891	-0.85180664	-0.35546875	0.12475586	0.3762207	-20.76	0	12/3/2018	12	3	2018	11:59:52	43192	0.8	11	59	52	0	0.059082031	3.5255859	0.203125	-0.009765625	-0.93237305	29.634277	0.17724609	0	0	0	0	0	0	0	0	0	0.9543457	0.045654297	0.25878906	0.15649414	0.021728516	0.080566406	0	44330	0	0	0
399	400	400	Category L	0.35986328	0.011962891	-0.86376953	-0.35864258	0.12426758	0.38110352	-20.88	0	12/3/2018	12	3	2018	11:59:52	43192	0.9	11	59	52	0	0.059082031	3.5255859	0.203125	-0.007324219	-0.9230957	24.776123	0.16845703	0	0	0	0	0	0	0	0	0	0.94506836	0.054931641	0.23535156	0.15649414	0.019287109	0.059326172	0	44330	0	0	0
400	401	401	Category L	0.3359375	0.023925781	-0.87597656	-0.3684082	0.13037109	0.375	-20.76	0	12/3/2018	12	3	2018	11:59:53	43193	0	11	59	53	0	0.059082031	3.5255859	0.20776367	-0.006103516	-0.93188477	18.483643	0.14306641	0	0	0	0	0	0	0	0	0	0.95483398	0.045166016	0.21435547	0.12792969	0.030029297	0.055908203	0	44330	0	0	0
401	402	402	Category L	0.3359375	0.035888672	-0.87597656	-0.35546875	0.12670898	0.37939453	-20.64	0	12/3/2018	12	3	2018	11:59:53	43193	0.1	11	59	53	0	0.059082031	3.5255859	0.2121582	-0.005126953	-0.91845703	11.74707	0.13696289	0	0	0	0	0	0	0	0	0	0.94262695	0.057373047	0.20727539	0.12353516	0.041015625	0.042480469	0	44330	0	0	0
402	403	403	Category L	0.32397461	0.023925781	-0.87597656	-0.36206055	0.13037109	0.38037109	-20.76	0	12/3/2018	12	3	2018	11:59:53	43193	0.2	11	59	53	0	0.059082031	3.5255859	0.21289063	-0.002197266	-0.92236328	4.9296875	0.12304688	0	0	0	0	0	0	0	0	0	0.94677734	0.053222656	0.18359375	0.11083984	0.026123047	0.046386719	0	44330	0	0	0
403	404	404	Category L	0.35986328	0.023925781	-0.85180664	-0.35253906	0.12670898	0.37939453	-21.25	0	12/3/2018	12	3	2018	11:59:53	43193	0.3	11	59	53	0	0.059082031	3.5255859	0.21337891	0.000488281	-0.9128418	1.286377	0.16040039	0	0	0	0	0	0	0	0	0	0.9375	0.0625	0.23095703	0.14624023	0.023193359	0.061035156	0	44330	0	0	0
404	405	405	Category L	0.3359375	0.023925781	-0.85180664	-0.36669922	0.12695313	0.38012695	-21.25	0	12/3/2018	12	3	2018	11:59:53	43193	0.4	11	59	53	0	0.059082031	3.5255859	0.21728516	0.005126953	-0.90380859	1.5671387	0.13061523	0	0	0	0	0	0	0	0	0	0.9296875	0.0703125	0.18896484	0.1184082	0.018554688	0.052001953	0	44330	0	0	0
405	406	406	Category L	0.35986328	0.047851563	-0.83984375	-0.35546875	0.12573242	0.37939453	-21.13	0	12/3/2018	12	3	2018	11:59:53	43193	0.5	11	59	53	0	0.059082031	3.5255859	0.22290039	0.007080078	-0.91210938	2.0515137	0.15991211	0	0	0	0	0	0	0	0	0	0.93896484	0.061035156	0.25	0.13671875	0.040527344	0.072265625	0	44330	0	0	0
406	407	407	Category L	0.32397461	0.023925781	-0.85180664	-0.36157227	0.12866211	0.38232422	-21	0	12/3/2018	12	3	2018	11:59:53	43193	0.6	11	59	53	0	0.059082031	3.5255859	0.2277832	0.004394531	-0.90112305	2.7666016	0.10961914	0	0	0	0	0	0	0	0	0	0.9296875	0.0703125	0.16503906	0.095947266	0.019287109	0.049316406	0	44330	0	0	0
407	408	408	Category L	0.35986328	0.023925781	-0.85180664	-0.35083008	0.12939453	0.37963867	-20.51	0	12/3/2018	12	3	2018	11:59:53	43193	0.7	11	59	53	0	0.059082031	3.5255859	0.22998047	0.006835938	-0.90283203	2.8894043	0.14038086	0	0	0	0	0	0	0	0	0	0.93164063	0.068359375	0.19775391	0.12963867	0.016845703	0.051025391	0	44330	0	0	0
408	409	409	Category L	0.37182617	0.023925781	-0.86376953	-0.35693359	0.12768555	0.38037109	-20.39	0	12/3/2018	12	3	2018	11:59:53	43193	0.8	11	59	53	0	0.059082031	3.5255859	0.22998047	0.007080078	-0.89501953	2.5695801	0.14599609	0	0	0	0	0	0	0	0	0	0.92431641	0.075683594	0.18969727	0.14160156	0.016601563	0.03125	0	44330	0	0	0
409	410	410	Category L	0.31176758	0.047851563	-0.88793945	-0.35424805	0.12670898	0.37939453	-20.76	0	12/3/2018	12	3	2018	11:59:53	43193	0.9	11	59	53	0	0.059082031	3.5255859	0.23535156	0.010498047	-0.88549805	1.8068848	0.084716797	0	0	0	0	0	0	0	0	0	0.91625977	0.083740234	0.11572266	0.076171875	0.037109375	-0.002197266	0	44330	0	0	0
410	411	411	Category L	0.29980469	0.011962891	-0.88793945	-0.36425781	0.12963867	0.38037109	-20.64	0	12/3/2018	12	3	2018	11:59:54	43194	0	11	59	54	0	0.059082031	3.5255859	0.24169922	0.012939453	-0.89257813	1.3981934	0.058105469	0	0	0	0	0	0	0	0	0	0.92480469	0.075195313	0.063476563	0.057861328	-0.000976563	0.004638672	0	44330	0	0	0
411	412	412	Category L	0.34790039	0.035888672	-0.87597656	-0.35693359	0.12524414	0.37915039	-20.64	0	12/3/2018	12	3	2018	11:59:54	43194	0.1	11	59	54	0	0.059082031	3.5255859	0.24755859	0.015136719	-0.88208008	0.83520508	0.10229492	0	0	0	0	0	0	0	0	0	0.91625977	0.083740234	0.12695313	0.10009766	0.020507813	0.006103516	0	44330	0	0	0
412	413	413	Category L	0.3359375	0.035888672	-0.85180664	-0.35864258	0.12939453	0.38134766	-20.51	0	12/3/2018	12	3	2018	11:59:54	43194	0.2	11	59	54	0	0.059082031	3.5255859	0.24438477	0.018798828	-0.88793945	0.43847656	0.099609375	0	0	0	0	0	0	0	0	0	0.92138672	0.078613281	0.14453125	0.091308594	0.016845703	0.036132813	0	44330	0	0	0
413	414	414	Category L	0.3359375	0.023925781	-0.83984375	-0.35961914	0.12939453	0.38037109	-20.39	0	12/3/2018	12	3	2018	11:59:54	43194	0.3	11	59	54	0	0.059082031	3.5255859	0.2512207	0.020751953	-0.8918457	0.36791992	0.099365234	0	0	0	0	0	0	0	0	0	0.92700195	0.072998047	0.13964844	0.084472656	0.002929688	0.052001953	0	44330	0	0	0
414	415	415	Category L	0.37182617	0.059814453	-0.86376953	-0.35546875	0.12475586	0.37939453	-20.39	0	12/3/2018	12	3	2018	11:59:54	43194	0.4	11	59	54	0	0.059082031	3.5255859	0.25366211	0.024414063	-0.88574219	0.2644043	0.12524414	0	0	0	0	0	0	0	0	0	0.92163086	0.078369141	0.17553711	0.11791992	0.03515625	0.021972656	0	44330	0	0	0
415	416	416	Category L	0.3359375	0.023925781	-0.85180664	-0.35864258	0.12329102	0.38037109	-20.88	0	12/3/2018	12	3	2018	11:59:54	43194	0.5	11	59	54	0	0.059082031	3.5255859	0.25952148	0.023925781	-0.89257813	0.30639648	0.086669922	0	0	0	0	0	0	0	0	0	0.92993164	0.070068359	0.11743164	0.076171875	0	0.040771484	0	44330	0	0	0
416	417	417	Category L	0.31176758	0.035888672	-0.85180664	-0.36206055	0.13037109	0.37939453	-21.37	0	12/3/2018	12	3	2018	11:59:54	43194	0.6	11	59	54	0	0.059082031	3.5255859	0.26611328	0.023925781	-0.88232422	0.3581543	0.055908203	0	0	0	0	0	0	0	0	0	0.921875	0.078125	0.087890625	0.045410156	0.01171875	0.030517578	0	44330	0	0	0
417	418	418	Category L	0.32397461	0.035888672	-0.85180664	-0.36572266	0.13037109	0.38037109	-21.37	0	12/3/2018	12	3	2018	11:59:54	43194	0.7	11	59	54	0	0.059082031	3.5255859	0.27026367	0.024658203	-0.87524414	0.78027344	0.059326172	0	0	0	0	0	0	0	0	0	0.91650391	0.083496094	0.088134766	0.053466797	0.010986328	0.0234375	0	44330	0	0	0
418	419	419	Category L	0.3359375	0.035888672	-0.87597656	-0.35961914	0.12255859	0.37915039	-21.37	0	12/3/2018	12	3	2018	11:59:54	43194	0.8	11	59	54	0	0.059570313	3.5288086	0.27539063	0.026611328	-0.88134766	1.0178223	0.061279297	0	0	0	0	0	0	0	0	0	0.92382813	0.076171875	0.075195313	0.060302734	0.009033203	0.005371094	0	44330	0	0	0
419	420	420	Category L	0.3359375	0.011962891	-0.86376953	-0.35595703	0.12939453	0.38037109	-21.13	0	12/3/2018	12	3	2018	11:59:54	43194	0.9	11	59	54	0	0.059570313	3.5288086	0.28173828	0.028320313	-0.875	0.67114258	0.057617188	0	0	0	0	0	0	0	0	0	0.91967773	0.080322266	0.081787109	0.053955078	-0.016357422	0.011230469	0	44330	0	0	0
420	421	421	Category L	0.3359375	0.023925781	-0.88793945	-0.35595703	0.12231445	0.38134766	-20.88	0	12/3/2018	12	3	2018	11:59:55	43195	0	11	59	55	0	0.059570313	3.5288086	0.28271484	0.028564453	-0.88183594	0.41723633	0.053466797	0	0	0	0	0	0	0	0	0	0.92651367	0.073486328	0.063720703	0.052978516	-0.004638672	-0.005859375	0	44330	0	0	0
421	422	422	Category L	0.34790039	0.059814453	-0.85180664	-0.34985352	0.12084961	0.38110352	-21.13	0	12/3/2018	12	3	2018	11:59:55	43195	0.1	11	59	55	0	0.059570313	3.5288086	0.28857422	0.031982422	-0.87060547	0.54858398	0.067871094	0	0	0	0	0	0	0	0	0	0.91772461	0.082275391	0.10546875	0.059082031	0.027587891	0.018798828	0	44330	0	0	0
422	423	423	Category L	0.31176758	0.023925781	-0.85180664	-0.36230469	0.11962891	0.37817383	-21.49	0	12/3/2018	12	3	2018	11:59:55	43195	0.2	11	59	55	0	0.059570313	3.5288086	0.29052734	0.035888672	-0.87036133	0.91162109	0.030517578	0	0	0	0	0	0	0	0	0	0.91821289	0.081787109	0.051757813	0.020996094	-0.011962891	0.018554688	0	44330	0	0	0
423	424	424	Category L	0.3359375	0.035888672	-0.86376953	-0.36303711	0.12231445	0.38012695	-21.25	0	12/3/2018	12	3	2018	11:59:55	43195	0.3	11	59	55	0	0.059570313	3.5288086	0.2956543	0.0390625	-0.87548828	1.2255859	0.041992188	0	0	0	0	0	0	0	0	0	0.92504883	0.074951172	0.055419922	0.040039063	-0.003173828	0.01171875	0	44330	0	0	0
424	425	425	Category L	0.29980469	0.023925781	-0.88793945	-0.34814453	0.12084961	0.38208008	-21	0	12/3/2018	12	3	2018	11:59:55	43195	0.4	11	59	55	0	0.059570313	3.5288086	0.30249023	0.047851563	-0.8659668	1.1672363	0.032470703	0	0	0	0	0	0	0	0	0	0.91845703	0.081542969	0.048583984	-0.002685547	-0.023925781	-0.021728516	0	44330	0	0	0
425	426	426	Category L	0.3359375	0.047851563	-0.87597656	-0.35083008	0.12304688	0.38134766	-20.76	0	12/3/2018	12	3	2018	11:59:55	43195	0.5	11	59	55	0	0.059570313	3.5288086	0.30883789	0.048828125	-0.86743164	1.7194824	0.028076172	0	0	0	0	0	0	0	0	0	0.92211914	0.077880859	0.036376953	0.026855469	-0.000976563	-0.008300781	0	44330	0	0	0
426	427	427	Category L	0.32397461	0.023925781	-0.82788086	-0.36206055	0.12231445	0.38305664	-20.39	0	12/3/2018	12	3	2018	11:59:55	43195	0.6	11	59	55	0	0.059570313	3.5288086	0.31274414	0.051025391	-0.86889648	1.9377441	0.050537109	0	0	0	0	0	0	0	0	0	0.92480469	0.075195313	0.079345703	0.010986328	-0.027099609	0.041015625	0	44330	0	0	0
427	428	428	Category L	0.29980469	0.035888672	-0.86376953	-0.3515625	0.12329102	0.38427734	-20.27	0	12/3/2018	12	3	2018	11:59:55	43195	0.7	11	59	55	0	0.059570313	3.5288086	0.31982422	0.054443359	-0.86352539	1.6206055	0.027099609	0	0	0	0	0	0	0	0	0	0.92236328	0.077636719	0.038818359	-0.020019531	-0.018554688	0	0	44330	0	0	0
428	429	429	Category L	0.32397461	0.011962891	-0.88793945	-0.35620117	0.12573242	0.37939453	-20.64	0	12/3/2018	12	3	2018	11:59:55	43195	0.8	11	59	55	0	0.059570313	3.5288086	0.32299805	0.057617188	-0.8659668	0.2512207	0.05078125	0	0	0	0	0	0	0	0	0	0.92602539	0.073974609	0.068359375	0.000732422	-0.045654297	-0.021728516	0	44330	0	0	0
429	430	430	Category L	0.32397461	0.035888672	-0.87597656	-0.34960938	0.12329102	0.38549805	-20.76	0	12/3/2018	12	3	2018	11:59:55	43195	0.9	11	59	55	0	0.059570313	3.5288086	0.32543945	0.061279297	-0.86499023	0.90795898	0.027587891	0	0	0	0	0	0	0	0	0	0.92626953	0.073730469	0.037841797	-0.001464844	-0.025390625	-0.010742188	0	44330	0	0	0
430	431	431	Category L	0.3359375	0.035888672	-0.88793945	-0.35839844	0.12451172	0.38330078	-20.88	0	12/3/2018	12	3	2018	11:59:56	43196	0	11	59	56	0	0.059570313	3.5288086	0.32519531	0.062255859	-0.86499023	2.1330566	0.036621094	0	0	0	0	0	0	0	0	0	0.92626953	0.073730469	0.060058594	0.010498047	-0.026367188	-0.022705078	0	44330	0	0	0
431	432	432	Category L	0.31176758	0.035888672	-0.87597656	-0.34814453	0.12158203	0.38232422	-21.25	0	12/3/2018	12	3	2018	11:59:56	43196	0.1	11	59	56	0	0.059570313	3.5288086	0.32421875	0.062988281	-0.86499023	4.7617188	0.031738281	0	0	0	0	0	0	0	0	0	0.92602539	0.073974609	0.050537109	-0.012451172	-0.027099609	-0.010742188	0	44330	0	0	0
432	433	433	Category L	0.3359375	0.083984375	-0.88793945	-0.34033203	0.13085938	0.38891602	-21.13	0	12/3/2018	12	3	2018	11:59:56	43196	0.2	11	59	56	0	0.059570313	3.5288086	0.32324219	0.064453125	-0.86547852	7.7006836	0.031982422	0	0	0	0	0	0	0	0	0	0.92602539	0.073974609	0.054199219	0.012451172	0.019287109	-0.022216797	0	44330	0	0	0
433	434	434	Category L	0.29980469	0.15576172	-0.88793945	-0.34228516	0.14282227	0.38623047	-21	0	12/3/2018	12	3	2018	11:59:56	43196	0.3	11	59	56	0	0.059570313	3.5288086	0.32250977	0.065185547	-0.86547852	9.9382324	0.095947266	0	0	0	0	0	0	0	0	0	0.92578125	0.07421875	0.13574219	-0.022705078	0.090332031	-0.022216797	0	44330	0	0	0
434	435	435	Category L	0.27587891	0.095947266	-0.89990234	-0.30932617	0.17871094	0.40283203	-20.88	0	12/3/2018	12	3	2018	11:59:56	43196	0.4	11	59	56	0	0.059570313	3.5288086	0.32177734	0.065673828	-0.86523438	11.215332	0.064697266	0	0	0	0	0	0	0	0	0	0.92553711	0.074462891	0.1105957	-0.045898438	0.030029297	-0.034423828	0	44330	0	0	0
435	436	436	Category L	0.29980469	0.011962891	-0.85180664	-0.28540039	0.19555664	0.41357422	-20.76	0	12/3/2018	12	3	2018	11:59:56	43196	0.5	11	59	56	0	0.059570313	3.5288086	0.32104492	0.066650391	-0.86547852	13.618408	0.060302734	0	0	0	0	0	0	0	0	0	0.92553711	0.074462891	0.08984375	-0.021240234	-0.0546875	0.013671875	0	44330	0	0	0
436	437	437	Category L	0.27587891	0.011962891	-0.86376953	-0.27319336	0.19018555	0.41992188	-20.76	0	12/3/2018	12	3	2018	11:59:56	43196	0.6	11	59	56	0	0.059570313	3.5288086	0.32080078	0.067626953	-0.86547852	16.445313	0.071777344	0	0	0	0	0	0	0	0	0	0.92553711	0.074462891	0.1027832	-0.044921875	-0.055664063	0.001708984	0	44330	0	0	0
437	438	438	Category L	0.2878418	0.083984375	-0.85180664	-0.28100586	0.18945313	0.41845703	-21.62	0	12/3/2018	12	3	2018	11:59:56	43196	0.7	11	59	56	0	0.059570313	3.5288086	0.32055664	0.068603516	-0.86547852	18.151123	0.038574219	0	0	0	0	0	0	0	0	0	0.92553711	0.074462891	0.061767578	-0.032714844	0.015136719	0.013671875	0	44330	0	0	0
438	439	439	Category L	0.32397461	0.095947266	-0.86376953	-0.27832031	0.18676758	0.41992188	-22.11	0	12/3/2018	12	3	2018	11:59:56	43196	0.8	11	59	56	0	0.059570313	3.5288086	0.3203125	0.069824219	-0.86547852	19.384766	0.026123047	0	0	0	0	0	0	0	0	0	0.92553711	0.074462891	0.03125	0.003417969	0.025878906	0.001708984	0	44330	0	0	0
439	440	440	Category L	0.29980469	0.071777344	-0.88793945	-0.27368164	0.17993164	0.41845703	-21.62	0	12/3/2018	12	3	2018	11:59:56	43196	0.9	11	59	56	0	0.059570313	3.5288086	0.3190918	0.071289063	-0.86547852	21.354492	0.029541016	0	0	0	0	0	0	0	0	0	0.92529297	0.074707031	0.041992188	-0.019287109	0.000244141	-0.022216797	0	44330	0	0	0
440	441	441	Category L	0.32397461	0.10791016	-0.85180664	-0.28540039	0.18164063	0.42138672	-21.62	0	12/3/2018	12	3	2018	11:59:57	43197	0	11	59	57	0	0.059570313	3.5288086	0.31860352	0.072998047	-0.8659668	23.114746	0.037841797	0	0	0	0	0	0	0	0	0	0.92553711	0.074462891	0.054443359	0.005126953	0.034667969	0.014160156	0	44330	0	0	0
441	442	442	Category L	0.35986328	0.095947266	-0.85180664	-0.28076172	0.18334961	0.41723633	-21.37	0	12/3/2018	12	3	2018	11:59:57	43197	0.1	11	59	57	0	0.059570313	3.5288086	0.31860352	0.073486328	-0.86621094	22.554199	0.048828125	0	0	0	0	0	0	0	0	0	0.92578125	0.07421875	0.077880859	0.041015625	0.022216797	0.014404297	0	44330	0	0	0
442	443	443	Category L	0.35986328	0.10791016	-0.87597656	-0.27636719	0.17724609	0.42041016	-20.14	0	12/3/2018	12	3	2018	11:59:57	43197	0.2	11	59	57	0	0.059570313	3.5288086	0.31787109	0.074707031	-0.86547852	20.698242	0.054199219	0	0	0	0	0	0	0	0	0	0.92504883	0.074951172	0.085205078	0.041748047	0.032958984	-0.010253906	0	44330	0	0	0
443	444	444	Category L	0.31176758	0.095947266	-0.86376953	-0.27099609	0.17797852	0.42138672	-20.27	0	12/3/2018	12	3	2018	11:59:57	43197	0.3	11	59	57	0	0.059570313	3.5288086	0.31762695	0.074707031	-0.86572266	18.888916	0.021972656	0	0	0	0	0	0	0	0	0	0.92529297	0.074707031	0.029052734	-0.005859375	0.020996094	0.001953125	0	44330	0	0	0
444	445	445	Category L	0.3359375	0.14379883	-0.87597656	-0.28100586	0.1796875	0.4152832	-20.39	0	12/3/2018	12	3	2018	11:59:57	43197	0.4	11	59	57	0	0.059570313	3.5288086	0.31665039	0.074707031	-0.86669922	17.030762	0.072021484	0	0	0	0	0	0	0	0	0	0.92578125	0.07421875	0.097167969	0.019042969	0.068847656	-0.009033203	0	44330	0	0	0
445	446	446	Category L	0.29980469	0.071777344	-0.86376953	-0.28540039	0.18164063	0.42211914	-19.41	0	12/3/2018	12	3	2018	11:59:57	43197	0.5	11	59	57	0	0.059570313	3.5288086	0.31542969	0.074707031	-0.8671875	14.249268	0.016113281	0	0	0	0	0	0	0	0	0	0.92578125	0.07421875	0.022216797	-0.015625	-0.002929688	0.003417969	0	44330	0	0	0
446	447	447	Category L	0.31176758	0.071777344	-0.85180664	-0.27905273	0.17553711	0.4230957	-19.65	0	12/3/2018	12	3	2018	11:59:57	43197	0.6	11	59	57	0	0.059570313	3.5288086	0.3137207	0.07421875	-0.8671875	11.006348	0.015625	0	0	0	0	0	0	0	0	0	0.92529297	0.074707031	0.020019531	-0.001953125	-0.002441406	0.015380859	0	44330	0	0	0
447	448	448	Category L	0.31176758	0.095947266	-0.86376953	-0.27294922	0.17529297	0.42138672	-19.9	0	12/3/2018	12	3	2018	11:59:57	43197	0.7	11	59	57	0	0.059570313	3.5288086	0.31201172	0.07421875	-0.86694336	9.0068359	0.021728516	0	0	0	0	0	0	0	0	0	0.92456055	0.075439453	0.025146484	-0.000244141	0.021484375	0.003173828	0	44330	0	0	0
448	449	449	Category L	0.32397461	0.095947266	-0.87597656	-0.27880859	0.17041016	0.42016602	-19.78	0	12/3/2018	12	3	2018	11:59:57	43197	0.8	11	59	57	0	0.059570313	3.5288086	0.31005859	0.07421875	-0.86816406	6.7314453	0.026611328	0	0	0	0	0	0	0	0	0	0.92480469	0.075195313	0.04296875	0.013671875	0.021484375	-0.007568359	0	44330	0	0	0
449	450	450	Category L	0.3359375	0.083984375	-0.85180664	-0.27709961	0.17456055	0.4230957	-20.02	0	12/3/2018	12	3	2018	11:59:57	43197	0.9	11	59	57	0	0.059570313	3.5288086	0.30712891	0.074951172	-0.86865234	3.5581055	0.034423828	0	0	0	0	0	0	0	0	0	0.92456055	0.075439453	0.054443359	0.028564453	0.008789063	0.016845703	0	44330	0	0	0
450	451	451	Category L	0.31176758	0.071777344	-0.86376953	-0.27490234	0.17114258	0.41943359	-20.51	0	12/3/2018	12	3	2018	11:59:58	43198	0	11	59	58	0	0.059570313	3.5288086	0.30541992	0.074707031	-0.86889648	0.80151367	0.008544922	0	0	0	0	0	0	0	0	0	0.92407227	0.075927734	0.014648438	0.006103516	-0.002929688	0.005126953	0	44330	0	0	0
451	452	452	Category L	0.31176758	0.095947266	-0.83984375	-0.27905273	0.17431641	0.42333984	-20.64	0	12/3/2018	12	3	2018	11:59:58	43198	0.1	11	59	58	0	0.059570313	3.5288086	0.30224609	0.076171875	-0.86914063	0.94458008	0.036376953	0	0	0	0	0	0	0	0	0	0.92333984	0.076660156	0.058105469	0.009277344	0.01953125	0.029296875	0	44330	0	0	0
452	453	453	Category L	0.31176758	0.11987305	-0.86376953	-0.27978516	0.17285156	0.41601563	-20.39	0	12/3/2018	12	3	2018	11:59:58	43198	0.2	11	59	58	0	0.059570313	3.5288086	0.29858398	0.076660156	-0.86889648	1.9411621	0.045410156	0	0	0	0	0	0	0	0	0	0.92211914	0.077880859	0.061523438	0.012939453	0.04296875	0.005126953	0	44330	0	0	0
453	454	454	Category L	0.32397461	0.10791016	-0.86376953	-0.28320313	0.17626953	0.41918945	-20.15	0	12/3/2018	12	3	2018	11:59:58	43198	0.3	11	59	58	0	0.059570313	3.5288086	0.29296875	0.078369141	-0.86987305	2.8964844	0.04296875	0	0	0	0	0	0	0	0	0	0.92138672	0.078613281	0.06640625	0.030761719	0.029296875	0.006103516	0	44330	0	0	0
454	455	455	Category L	0.2878418	0.083984375	-0.86376953	-0.28417969	0.17895508	0.42016602	-19.78	0	12/3/2018	12	3	2018	11:59:58	43198	0.4	11	59	58	0	0.059570313	3.5288086	0.28808594	0.080078125	-0.87182617	2.5861816	0.008789063	0	0	0	0	0	0	0	0	0	0.921875	0.078125	0.012207031	-0.000244141	0.003662109	0.008056641	0	44330	0	0	0
455	456	456	Category L	0.31176758	0.095947266	-0.88793945	-0.27807617	0.17456055	0.42016602	-19.65	0	12/3/2018	12	3	2018	11:59:58	43198	0.5	11	59	58	0	0.059570313	3.5288086	0.2824707	0.079833984	-0.87402344	1.657959	0.035888672	0	0	0	0	0	0	0	0	0	0.921875	0.078125	0.059082031	0.029052734	0.015869141	-0.013671875	0	44330	0	0	0
456	457	457	Category L	0.31176758	0.13183594	-0.82788086	-0.27636719	0.17431641	0.41943359	-20.02	0	12/3/2018	12	3	2018	11:59:58	43198	0.6	11	59	58	0	0.059570313	3.5288086	0.27661133	0.079589844	-0.87548828	1.064209	0.078857422	0	0	0	0	0	0	0	0	0	0.92163086	0.078369141	0.13500977	0.034912109	0.052001953	0.047607422	0	44330	0	0	0
457	458	458	Category L	0.31176758	0.11987305	-0.89990234	-0.28076172	0.17651367	0.4152832	-20.02	0	12/3/2018	12	3	2018	11:59:58	43198	0.7	11	59	58	0	0.059570313	3.5288086	0.27124023	0.079833984	-0.87646484	1.2617188	0.061279297	0	0	0	0	0	0	0	0	0	0.92089844	0.079101563	0.10351563	0.040283203	0.039794922	-0.023193359	0	44330	0	0	0
458	459	459	Category L	0.29980469	0.13183594	-0.86376953	-0.28173828	0.17456055	0.42114258	-20.27	0	12/3/2018	12	3	2018	11:59:58	43198	0.8	11	59	58	0	0.059570313	3.5288086	0.26611328	0.080322266	-0.87768555	1.083252	0.062988281	0	0	0	0	0	0	0	0	0	0.9206543	0.079345703	0.098876953	0.033447266	0.051269531	0.013916016	0	44330	0	0	0
459	460	460	Category L	0.27587891	0.10791016	-0.85180664	-0.28076172	0.17260742	0.42016602	-20.27	0	12/3/2018	12	3	2018	11:59:58	43198	0.9	11	59	58	0	0.059570313	3.5288086	0.26098633	0.080810547	-0.87817383	0.31347656	0.040527344	0	0	0	0	0	0	0	0	0	0.91992188	0.080078125	0.068359375	0.014648438	0.026855469	0.026367188	0	44330	0	0	0
460	461	461	Category L	0.29980469	0.10791016	-0.85180664	-0.27832031	0.17260742	0.41625977	-20.27	0	12/3/2018	12	3	2018	11:59:59	43199	0	11	59	59	0	0.059570313	3.5288086	0.25537109	0.081054688	-0.87915039	0.59155273	0.05859375	0	0	0	0	0	0	0	0	0	0.91918945	0.080810547	0.098388672	0.044189453	0.026611328	0.02734375	0	44330	0	0	0
461	462	462	Category L	0.32397461	0.11987305	-0.85180664	-0.28442383	0.17529297	0.42041016	-20.39	0	12/3/2018	12	3	2018	11:59:59	43199	0.1	11	59	59	0	0.059570313	3.5288086	0.25024414	0.081298828	-0.88012695	0.7565918	0.087646484	0	0	0	0	0	0	0	0	0	0.91870117	0.081298828	0.140625	0.073486328	0.038330078	0.028320313	0	44330	0	0	0
462	463	463	Category L	0.31176758	0.10791016	-0.85180664	-0.28613281	0.17626953	0.41821289	-20.51	0	12/3/2018	12	3	2018	11:59:59	43199	0.2	11	59	59	0	0.059570313	3.5288086	0.24536133	0.080810547	-0.8815918	0.065429688	0.077392578	0	0	0	0	0	0	0	0	0	0.91870117	0.081298828	0.12304688	0.066162109	0.026855469	0.029785156	0	44330	0	0	0
463	464	464	Category L	0.32397461	0.11987305	-0.86376953	-0.2800293	0.17651367	0.41699219	-20.39	0	12/3/2018	12	3	2018	11:59:59	43199	0.3	11	59	59	0	0.059570313	3.5288086	0.24121094	0.081298828	-0.88256836	1.2277832	0.093017578	0	0	0	0	0	0	0	0	0	0.91845703	0.081542969	0.13989258	0.082519531	0.038330078	0.018798828	0	44330	0	0	0
464	465	465	Category L	0.3359375	0.11987305	-0.86376953	-0.27978516	0.17553711	0.42431641	-20.15	0	12/3/2018	12	3	2018	11:59:59	43199	0.4	11	59	59	0	0.059570313	3.5288086	0.23583984	0.081298828	-0.88330078	1.9487305	0.10864258	0	0	0	0	0	0	0	0	0	0.91772461	0.082275391	0.15795898	0.099853516	0.038330078	0.01953125	0	44330	0	0	0
465	466	466	Category L	0.32397461	0.14379883	-0.87597656	-0.27905273	0.17431641	0.42138672	-20.02	0	12/3/2018	12	3	2018	11:59:59	43199	0.5	11	59	59	0	0.059570313	3.5288086	0.23144531	0.081298828	-0.88378906	1.9477539	0.11181641	0	0	0	0	0	0	0	0	0	0.91723633	0.082763672	0.1628418	0.092285156	0.062255859	0.0078125	0	44330	0	0	0
466	467	467	Category L	0.3359375	0.11987305	-0.85180664	-0.28515625	0.17553711	0.4230957	-19.9	0	12/3/2018	12	3	2018	11:59:59	43199	0.6	11	59	59	0	0.059570313	3.5288086	0.22631836	0.081298828	-0.88452148	1.9648438	0.12060547	0	0	0	0	0	0	0	0	0	0.91674805	0.083251953	0.18066406	0.109375	0.038330078	0.032714844	0	44330	0	0	0
467	468	468	Category L	0.32397461	0.071777344	-0.85180664	-0.28173828	0.17529297	0.41943359	-20.02	0	12/3/2018	12	3	2018	11:59:59	43199	0.7	11	59	59	0	0.059570313	3.5288086	0.22143555	0.081542969	-0.88647461	2.2380371	0.10839844	0	0	0	0	0	0	0	0	0	0.91723633	0.082763672	0.14672852	0.10229492	-0.009765625	0.034667969	0	44330	0	0	0
468	469	469	Category L	0.31176758	0.10791016	-0.87597656	-0.27978516	0.17651367	0.4230957	-20.15	0	12/3/2018	12	3	2018	11:59:59	43199	0.8	11	59	59	0	0.059570313	3.5288086	0.21728516	0.081787109	-0.88745117	1.6716309	0.098388672	0	0	0	0	0	0	0	0	0	0.91723633	0.082763672	0.13183594	0.094238281	0.025878906	0.011474609	0	44330	0	0	0
469	470	470	Category L	0.31176758	0.10791016	-0.86376953	-0.28344727	0.17382813	0.42211914	-20.27	0	12/3/2018	12	3	2018	11:59:59	43199	0.9	11	59	59	0	0.059570313	3.5288086	0.21264648	0.082519531	-0.88818359	0.3203125	0.10498047	0	0	0	0	0	0	0	0	0	0.91699219	0.083007813	0.14868164	0.098876953	0.025146484	0.024414063	0	44330	0	0	0
470	471	471	Category L	0.27587891	0.095947266	-0.87597656	-0.27563477	0.16943359	0.41918945	-20.51	0	12/3/2018	12	3	2018	12:00:00	43200	0	12	0	0	0	0.059570313	3.5288086	0.20800781	0.082519531	-0.88891602	0.53759766	0.070068359	0	0	0	0	0	0	0	0	0	0.91674805	0.083251953	0.094238281	0.067626953	0.013183594	0.012939453	0	44330	0	0	0
471	472	472	Category L	0.29980469	0.13183594	-0.88793945	-0.27807617	0.17553711	0.42211914	-20.64	0	12/3/2018	12	3	2018	12:00:00	43200	0.1	12	0	0	0	0.059570313	3.5288086	0.20336914	0.082275391	-0.88964844	1.4042969	0.1081543	0	0	0	0	0	0	0	0	0	0.91625977	0.083740234	0.14746094	0.096191406	0.049316406	0.001708984	0	44330	0	0	0
472	473	473	Category L	0.2878418	0.10791016	-0.88793945	-0.28222656	0.17407227	0.42382813	-20.51	0	12/3/2018	12	3	2018	12:00:00	43200	0.2	12	0	0	0	0.059570313	3.5288086	0.19897461	0.082275391	-0.89038086	2.362793	0.092285156	0	0	0	0	0	0	0	0	0	0.91601563	0.083984375	0.11669922	0.088623047	0.025390625	0.002441406	0	44330	0	0	0
473	474	474	Category L	0.27587891	0.095947266	-0.86376953	-0.28149414	0.17797852	0.42114258	-20.39	0	12/3/2018	12	3	2018	12:00:00	43200	0.3	12	0	0	0	0.059570313	3.5288086	0.19433594	0.08203125	-0.89086914	3.1638184	0.086914063	0	0	0	0	0	0	0	0	0	0.91552734	0.084472656	0.12231445	0.081298828	0.013671875	0.027099609	0	44330	0	0	0
474	475	475	Category L	0.29980469	0.083984375	-0.88793945	-0.27563477	0.17358398	0.42236328	-20.15	0	12/3/2018	12	3	2018	12:00:00	43200	0.4	12	0	0	0	0.059570313	3.5288086	0.19018555	0.080566406	-0.89160156	3.6342773	0.10961914	0	0	0	0	0	0	0	0	0	0.91503906	0.084960938	0.11645508	0.109375	0.003173828	0.003662109	0	44330	0	0	0
475	476	476	Category L	0.31176758	0.095947266	-0.86376953	-0.2746582	0.17431641	0.42333984	-20.02	0	12/3/2018	12	3	2018	12:00:00	43200	0.5	12	0	0	0	0.059570313	3.5288086	0.18652344	0.079833984	-0.89208984	3.4060059	0.12915039	0	0	0	0	0	0	0	0	0	0.91479492	0.085205078	0.16943359	0.125	0.015869141	0.028320313	0	44330	0	0	0
476	477	477	Category L	0.2878418	0.083984375	-0.87597656	-0.28344727	0.17993164	0.42211914	-20.51	0	12/3/2018	12	3	2018	12:00:00	43200	0.6	12	0	0	0	0.059570313	3.5288086	0.18237305	0.080078125	-0.89355469	2.5874023	0.10668945	0	0	0	0	0	0	0	0	0	0.9152832	0.084716797	0.12646484	0.10522461	0.003662109	0.017578125	0	44330	0	0	0
477	478	478	Category L	0.29980469	0.095947266	-0.86376953	-0.2734375	0.17456055	0.42333984	-20.51	0	12/3/2018	12	3	2018	12:00:00	43200	0.7	12	0	0	0	0.059570313	3.5288086	0.17797852	0.080566406	-0.89453125	1.1447754	0.12646484	0	0	0	0	0	0	0	0	0	0.91552734	0.084472656	0.16772461	0.12158203	0.015136719	0.030761719	0	44330	0	0	0
478	479	479	Category L	0.26391602	0.13183594	-0.85180664	-0.27612305	0.17993164	0.42333984	-20.39	0	12/3/2018	12	3	2018	12:00:00	43200	0.8	12	0	0	0	0.059570313	3.5288086	0.17382813	0.080078125	-0.89624023	1.451416	0.11279297	0	0	0	0	0	0	0	0	0	0.91650391	0.083496094	0.18579102	0.08984375	0.051513672	0.044433594	0	44330	0	0	0
479	480	480	Category L	0.31176758	0.14379883	-0.89990234	-0.2668457	0.19042969	0.42285156	-20.51	0	12/3/2018	12	3	2018	12:00:00	43200	0.9	12	0	0	0	0.059570313	3.5288086	0.16943359	0.079345703	-0.89697266	4.0710449	0.15600586	0	0	0	0	0	0	0	0	0	0.91625977	0.083740234	0.20947266	0.14208984	0.064208984	-0.002685547	0	44330	0	0	0
480	481	481	Category L	0.3359375	0.071777344	-0.88793945	-0.24829102	0.1953125	0.43261719	-20.15	0	12/3/2018	12	3	2018	12:00:01	43201	0	12	0	1	0	0.059570313	3.5288086	0.1652832	0.078857422	-0.89746094	6.3686523	0.17089844	0	0	0	0	0	0	0	0	0	0.91601563	0.083984375	0.18725586	0.17041016	-0.007080078	0.009521484	0	44330	0	0	0
481	482	482	Category L	0.2878418	0.11987305	-0.82788086	-0.24511719	0.20141602	0.42675781	-20.64	0	12/3/2018	12	3	2018	12:00:01	43201	0.1	12	0	1	0	0.059570313	3.5288086	0.15991211	0.078125	-0.8984375	8.2380371	0.15161133	0	0	0	0	0	0	0	0	0	0.91601563	0.083984375	0.23999023	0.12768555	0.041503906	0.070556641	0	44330	0	0	0
482	483	483	Category L	0.29980469	0.035888672	-0.89990234	-0.22167969	0.20605469	0.43530273	-20.64	0	12/3/2018	12	3	2018	12:00:01	43201	0.2	12	0	1	0	0.059570313	3.5288086	0.1550293	0.077392578	-0.8996582	9.1826172	0.15039063	0	0	0	0	0	0	0	0	0	0.91625977	0.083740234	0.18603516	0.14453125	-0.041503906	0	0	44330	0	0	0
483	484	484	Category L	0.27587891	0.023925781	-0.92382813	-0.20214844	0.21044922	0.44775391	-20.64	0	12/3/2018	12	3	2018	12:00:01	43201	0.3	12	0	1	0	0.059570313	3.5288086	0.15014648	0.076660156	-0.90087891	9.1994629	0.13793945	0	0	0	0	0	0	0	0	0	0.91650391	0.083496094	0.20117188	0.12548828	-0.052734375	-0.022705078	0	44330	0	0	0
484	485	485	Category L	0.23999023	0.023925781	-0.88793945	-0.19360352	0.21386719	0.44726563	-20.64	0	12/3/2018	12	3	2018	12:00:01	43201	0.4	12	0	1	0	0.059570313	3.5288086	0.14526367	0.075927734	-0.90234375	7.8803711	0.10888672	0	0	0	0	0	0	0	0	0	0.91723633	0.082763672	0.16113281	0.094482422	-0.052001953	0.014404297	0	44330	0	0	0
485	486	486	Category L	0.2277832	0.011962891	-0.83984375	-0.20117188	0.20874023	0.44775391	-20.64	0	12/3/2018	12	3	2018	12:00:01	43201	0.5	12	0	1	0	0.059570313	3.5288086	0.140625	0.074707031	-0.90332031	5.8095703	0.12451172	0	0	0	0	0	0	0	0	0	0.91723633	0.082763672	0.21313477	0.086914063	-0.062744141	0.063476563	0	44330	0	0	0
486	487	487	Category L	0.19189453	0.023925781	-0.83984375	-0.20581055	0.19848633	0.44970703	-20.88	0	12/3/2018	12	3	2018	12:00:01	43201	0.6	12	0	1	0	0.059570313	3.5288086	0.13647461	0.074707031	-0.90429688	3.3918457	0.098876953	0	0	0	0	0	0	0	0	0	0.91748047	0.082519531	0.17041016	0.055175781	-0.05078125	0.064453125	0	44330	0	0	0
487	488	488	Category L	0.20385742	0.023925781	-0.93579102	-0.19970703	0.19384766	0.45458984	-20.88	0	12/3/2018	12	3	2018	12:00:01	43201	0.7	12	0	1	0	0.059570313	3.5288086	0.13208008	0.07421875	-0.90527344	0.49707031	0.092773438	0	0	0	0	0	0	0	0	0	0.91796875	0.08203125	0.15258789	0.071533203	-0.050292969	-0.030273438	0	44330	0	0	0
488	489	489	Category L	0.14379883	0.071777344	-0.91186523	-0.20336914	0.18359375	0.45385742	-20.64	0	12/3/2018	12	3	2018	12:00:01	43201	0.8	12	0	1	0	0.059570313	3.5288086	0.12695313	0.073730469	-0.90625	3.2644043	0.017578125	0	0	0	0	0	0	0	0	0	0.91796875	0.08203125	0.024169922	0.016601563	-0.001953125	-0.005371094	0	44330	0	0	0
489	490	490	Category L	0.16796875	0.035888672	-0.91186523	-0.21606445	0.16772461	0.45458984	-20.27	0	12/3/2018	12	3	2018	12:00:01	43201	0.9	12	0	1	0	0.059570313	3.5288086	0.12255859	0.072998047	-0.90698242	7.6044922	0.05859375	0	0	0	0	0	0	0	0	0	0.91821289	0.081787109	0.086914063	0.045166016	-0.037109375	-0.004638672	0	44330	0	0	0
490	491	491	Category L	0.047851563	0.13183594	-0.89990234	-0.21582031	0.15283203	0.45288086	-20.02	0	12/3/2018	12	3	2018	12:00:02	43202	0	12	0	2	0	0.059570313	3.5288086	0.11791992	0.072509766	-0.90844727	12.208252	0.092041016	0	0	0	0	0	0	0	0	0	0.91894531	0.081054688	0.13793945	-0.070068359	0.059082031	0.008544922	0	44330	0	0	0
491	492	492	Category L	0.047851563	0.059814453	-0.86376953	-0.20556641	0.12841797	0.46557617	-20.15	0	12/3/2018	12	3	2018	12:00:02	43202	0.1	12	0	2	0	0.059570313	3.5288086	0.11352539	0.071777344	-0.90991211	16.033691	0.081054688	0	0	0	0	0	0	0	0	0	0.91967773	0.080322266	0.1237793	-0.065673828	-0.011962891	0.046142578	0	44330	0	0	0
492	493	493	Category L	-0.10791016	0.17993164	-0.92382813	-0.17993164	0.11474609	0.47680664	-20.39	0	12/3/2018	12	3	2018	12:00:02	43202	0.2	12	0	2	0	0.059570313	3.5288086	0.10913086	0.071289063	-0.91064453	19.690674	0.24316406	0	0	0	0	0	0	0	0	0	0.91992188	0.080078125	0.33862305	-0.21704102	0.10839844	-0.012939453	0	44330	0	0	0
493	494	494	Category L	-0.047851563	0.16796875	-0.99584961	-0.1652832	0.11816406	0.47729492	-20.14	0	12/3/2018	12	3	2018	12:00:02	43202	0.3	12	0	2	0	0.059570313	3.5288086	0.10498047	0.0703125	-0.91162109	24	0.19970703	0	0	0	0	0	0	0	0	0	0.92041016	0.079589844	0.33447266	-0.15283203	0.097412109	-0.083984375	0	44330	0	0	0
494	495	495	Category L	-0.095947266	0.035888672	-1.0319824	-0.15209961	0.12133789	0.48168945	-20.02	0	12/3/2018	12	3	2018	12:00:02	43202	0.4	12	0	2	0	0.059326172	3.4434082	0.1003418	0.069091797	-0.9128418	26.958496	0.23193359	0	0	0	0	0	0	0	0	0	0.92089844	0.079101563	0.34863281	-0.19628906	-0.033203125	-0.11889648	0	44330	0	0	0
495	496	496	Category L	-0.13183594	0	-0.98388672	-0.14575195	0.11962891	0.48364258	-19.9	0	12/3/2018	12	3	2018	12:00:02	43202	0.5	12	0	2	0	0.059326172	3.4434082	0.096191406	0.068603516	-0.9140625	27.686768	0.24804688	0	0	0	0	0	0	0	0	0	0.92163086	0.078369141	0.36645508	-0.22802734	-0.068603516	-0.069580078	0	44330	0	0	0
496	497	497	Category L	-0.10791016	0.047851563	-0.92382813	-0.14697266	0.12036133	0.48364258	-19.9	0	12/3/2018	12	3	2018	12:00:02	43202	0.6	12	0	2	0	0.059326172	3.4434082	0.091796875	0.068115234	-0.91479492	26.962402	0.20092773	0	0	0	0	0	0	0	0	0	0.921875	0.078125	0.22900391	-0.19970703	-0.020263672	-0.008789063	0	44330	0	0	0
497	498	498	Category L	-0.095947266	0.083984375	-0.94799805	-0.14599609	0.12475586	0.48071289	-20.14	0	12/3/2018	12	3	2018	12:00:02	43202	0.7	12	0	2	0	0.059326172	3.4434082	0.087646484	0.066650391	-0.91601563	26.717041	0.18701172	0	0	0	0	0	0	0	0	0	0.92260742	0.077392578	0.23266602	-0.18359375	0.017089844	-0.031738281	0	44330	0	0	0
498	499	499	Category L	-0.071777344	0.071777344	-0.92382813	-0.15209961	0.12304688	0.48291016	-20.14	0	12/3/2018	12	3	2018	12:00:02	43202	0.8	12	0	2	0	0.059326172	3.4434082	0.083496094	0.066162109	-0.91674805	25.701416	0.15551758	0	0	0	0	0	0	0	0	0	0.9230957	0.076904297	0.16772461	-0.15527344	0.005371094	-0.006835938	0	44330	0	0	0
499	500	500	Category L	-0.10791016	0.035888672	-0.93579102	-0.15039063	0.12133789	0.48071289	-19.9	0	12/3/2018	12	3	2018	12:00:02	43202	0.9	12	0	2	0	0.059326172	3.4434082	0.079589844	0.064941406	-0.91772461	22.21582	0.19067383	0	0	0	0	0	0	0	0	0	0.92358398	0.076416016	0.23461914	-0.1875	-0.029052734	-0.017822266	0	44330	0	0	0
500	501	501	Category L	-0.071777344	0.035888672	-0.97192383	-0.15893555	0.12597656	0.48461914	-19.9	0	12/3/2018	12	3	2018	12:00:03	43203	0	12	0	3	0	0.059326172	3.4434082	0.075439453	0.064208984	-0.91870117	17.662842	0.15917969	0	0	0	0	0	0	0	0	0	0.92407227	0.075927734	0.22900391	-0.1472168	-0.028320313	-0.052978516	0	44330	0	0	0
501	502	502	Category L	-0.047851563	0.023925781	-0.95996094	-0.15087891	0.11865234	0.47949219	-19.9	0	12/3/2018	12	3	2018	12:00:03	43203	0.1	12	0	3	0	0.059326172	3.4434082	0.071289063	0.063232422	-0.91992188	14.356689	0.1315918	0	0	0	0	0	0	0	0	0	0.92480469	0.075195313	0.19848633	-0.11914063	-0.039306641	-0.039794922	0	44330	0	0	0
502	503	503	Category L	-0.023925781	0.059814453	-0.92382813	-0.15063477	0.12817383	0.47900391	-20.02	0	12/3/2018	12	3	2018	12:00:03	43203	0.2	12	0	3	0	0.059326172	3.4434082	0.067138672	0.062255859	-0.92114258	11.575684	0.091308594	0	0	0	0	0	0	0	0	0	0.92553711	0.074462891	0.096191406	-0.091064453	-0.002441406	-0.002441406	0	44330	0	0	0
503	504	504	Category L	-0.083984375	0.035888672	-0.92382813	-0.1652832	0.13354492	0.48168945	-20.15	0	12/3/2018	12	3	2018	12:00:03	43203	0.3	12	0	3	0	0.059326172	3.4434082	0.063232422	0.061035156	-0.92236328	6.8457031	0.14941406	0	0	0	0	0	0	0	0	0	0.92651367	0.073486328	0.17407227	-0.1472168	-0.025146484	-0.001220703	0	44330	0	0	0
504	505	505	Category L	-0.059814453	0.023925781	-0.93579102	-0.15649414	0.13037109	0.48364258	-19.9	0	12/3/2018	12	3	2018	12:00:03	43203	0.4	12	0	3	0	0.059326172	3.4434082	0.059326172	0.060058594	-0.92333984	2.3190918	0.125	0	0	0	0	0	0	0	0	0	0.92724609	0.072753906	0.16772461	-0.11914063	-0.036132813	-0.012207031	0	44330	0	0	0
505	506	506	Category L	-0.071777344	0.059814453	-0.93579102	-0.15942383	0.13183594	0.47875977	-20.15	0	12/3/2018	12	3	2018	12:00:03	43203	0.5	12	0	3	0	0.059326172	3.4434082	0.0546875	0.059082031	-0.92382813	0.45043945	0.12695313	0	0	0	0	0	0	0	0	0	0.92749023	0.072509766	0.13891602	-0.12646484	0.000488281	-0.01171875	0	44330	0	0	0
506	507	507	Category L	-0.059814453	0.035888672	-0.97192383	-0.15991211	0.12597656	0.47851563	-20.51	0	12/3/2018	12	3	2018	12:00:03	43203	0.6	12	0	3	0	0.059326172	3.4434082	0.054443359	0.058837891	-0.93188477	1.6403809	0.12329102	0	0	0	0	0	0	0	0	0	0.93530273	0.064697266	0.17724609	-0.11425781	-0.022949219	-0.039794922	0	44330	0	0	0
507	508	508	Category L	-0.035888672	0.059814453	-0.94799805	-0.15478516	0.12744141	0.47875977	-20.51	0	12/3/2018	12	3	2018	12:00:03	43203	0.7	12	0	3	0	0.059326172	3.4434082	0.049804688	0.055419922	-0.92651367	3.029541	0.088378906	0	0	0	0	0	0	0	0	0	0.92944336	0.070556641	0.11132813	-0.085693359	0.004150391	-0.021240234	0	44330	0	0	0
508	509	509	Category L	-0.047851563	0.059814453	-0.94799805	-0.15820313	0.12670898	0.48266602	-20.64	0	12/3/2018	12	3	2018	12:00:03	43203	0.8	12	0	3	0	0.059326172	3.4434082	0.046386719	0.055419922	-0.92358398	4.1816406	0.097412109	0	0	0	0	0	0	0	0	0	0.92651367	0.073486328	0.12280273	-0.094238281	0.004150391	-0.024169922	0	44330	0	0	0
509	510	510	Category L	-0.047851563	0.035888672	-0.93579102	-0.15478516	0.13085938	0.47973633	-20.88	0	12/3/2018	12	3	2018	12:00:03	43203	0.9	12	0	3	0	0.059326172	3.4434082	0.046630859	0.05078125	-0.93505859	3.324707	0.095703125	0	0	0	0	0	0	0	0	0	0.93774414	0.062255859	0.10986328	-0.094482422	-0.014892578	-0.000488281	0	44330	0	0	0
510	511	511	Category L	-0.035888672	0.023925781	-0.93579102	-0.15893555	0.12939453	0.47949219	-20.64	0	12/3/2018	12	3	2018	12:00:04	43204	0	12	0	4	0	0.059326172	3.4434082	0.043945313	0.048828125	-0.92553711	2.2626953	0.084228516	0	0	0	0	0	0	0	0	0	0.92797852	0.072021484	0.11474609	-0.079833984	-0.024902344	-0.010009766	0	44330	0	0	0
511	512	512	Category L	-0.035888672	0.035888672	-0.93579102	-0.16162109	0.13378906	0.48193359	-20.76	0	12/3/2018	12	3	2018	12:00:04	43204	0.1	12	0	4	0	0.059326172	3.4434082	0.044189453	0.046630859	-0.9309082	1.9101563	0.080810547	0	0	0	0	0	0	0	0	0	0.93310547	0.066894531	0.095703125	-0.080078125	-0.010742188	-0.004638672	0	44330	0	0	0
512	513	513	Category L	-0.035888672	0.071777344	-0.93579102	-0.15576172	0.1315918	0.48193359	-21.13	0	12/3/2018	12	3	2018	12:00:04	43204	0.2	12	0	4	0	0.059326172	3.4434082	0.047851563	0.046386719	-0.93847656	2.2565918	0.087646484	0	0	0	0	0	0	0	0	0	0.94091797	0.059082031	0.11206055	-0.083740234	0.025146484	0.002685547	0	44330	0	0	0
513	514	514	Category L	-0.035888672	0.023925781	-0.93579102	-0.1652832	0.13110352	0.47851563	-21	0	12/3/2018	12	3	2018	12:00:04	43204	0.3	12	0	4	0	0.059326172	3.4434082	0.043701172	0.045654297	-0.92724609	2.2453613	0.083007813	0	0	0	0	0	0	0	0	0	0.92944336	0.070556641	0.10986328	-0.079589844	-0.021728516	-0.008300781	0	44330	0	0	0
514	515	515	Category L	-0.011962891	0.047851563	-0.94799805	-0.16186523	0.12744141	0.4753418	-21	0	12/3/2018	12	3	2018	12:00:04	43204	0.4	12	0	4	0	0.059326172	3.4434082	0.046142578	0.040527344	-0.93945313	1.6523438	0.059082031	0	0	0	0	0	0	0	0	0	0.94140625	0.05859375	0.073730469	-0.058105469	0.007080078	-0.008300781	0	44330	0	0	0
515	516	516	Category L	-0.035888672	0.035888672	-0.95996094	-0.16381836	0.13085938	0.47851563	-21.13	0	12/3/2018	12	3	2018	12:00:04	43204	0.5	12	0	4	0	0.059326172	3.4434082	0.044433594	0.039306641	-0.93481445	1.0844727	0.084228516	0	0	0	0	0	0	0	0	0	0.93652344	0.063476563	0.10913086	-0.080322266	-0.003417969	-0.024902344	0	44330	0	0	0
516	517	517	Category L	-0.083984375	0.047851563	-0.94799805	-0.16162109	0.12573242	0.47753906	-21.13	0	12/3/2018	12	3	2018	12:00:04	43204	0.6	12	0	4	0	0.059326172	3.4434082	0.050048828	0.040527344	-0.94458008	0.58447266	0.13427734	0	0	0	0	0	0	0	0	0	0.94677734	0.053222656	0.14477539	-0.1340332	0.007080078	-0.003173828	0	44330	0	0	0
517	518	518	Category L	-0.035888672	0.047851563	-0.98388672	-0.16357422	0.12963867	0.48022461	-20.88	0	12/3/2018	12	3	2018	12:00:04	43204	0.7	12	0	4	0	0.059326172	3.4434082	0.050537109	0.039550781	-0.94921875	0.18579102	0.093261719	0	0	0	0	0	0	0	0	0	0.95141602	0.048583984	0.12915039	-0.086425781	0.008056641	-0.034423828	0	44330	0	0	0
518	519	519	Category L	-0.035888672	0.035888672	-0.92382813	-0.16455078	0.12670898	0.47436523	-20.88	0	12/3/2018	12	3	2018	12:00:04	43204	0.8	12	0	4	0	0.059326172	3.4434082	0.046142578	0.037353516	-0.93969727	0.7253418	0.083740234	0	0	0	0	0	0	0	0	0	0.94165039	0.058349609	0.099853516	-0.08203125	-0.001464844	0.015869141	0	44330	0	0	0
519	520	520	Category L	-0.023925781	0.023925781	-0.93579102	-0.16430664	0.12866211	0.47924805	-20.39	0	12/3/2018	12	3	2018	12:00:04	43204	0.9	12	0	4	0	0.059326172	3.4434082	0.04296875	0.031494141	-0.95605469	1.4394531	0.0703125	0	0	0	0	0	0	0	0	0	0.95751953	0.042480469	0.094970703	-0.066894531	-0.007568359	0.020263672	0	44330	0	0	0
520	521	521	Category L	-0.095947266	0.047851563	-0.93579102	-0.16455078	0.13183594	0.47265625	-19.9	0	12/3/2018	12	3	2018	12:00:05	43205	0	12	0	5	0	0.059326172	3.4434082	0.040527344	0.03125	-0.9465332	1.5820313	0.13793945	0	0	0	0	0	0	0	0	0	0.94799805	0.052001953	0.1640625	-0.13647461	0.016601563	0.010742188	0	44330	0	0	0
521	522	522	Category L	-0.035888672	0.035888672	-0.94799805	-0.16357422	0.12768555	0.47949219	-19.9	0	12/3/2018	12	3	2018	12:00:05	43205	0.1	12	0	5	0	0.059326172	3.4434082	0.044677734	0.03125	-0.95605469	1.5830078	0.081054688	0	0	0	0	0	0	0	0	0	0.95776367	0.042236328	0.093261719	-0.080566406	0.004394531	0.008056641	0	44330	0	0	0
522	523	523	Category L	-0.035888672	0.047851563	-0.95996094	-0.16088867	0.13183594	0.47680664	-19.9	0	12/3/2018	12	3	2018	12:00:05	43205	0.2	12	0	5	0	0.059326172	3.4434082	0.043701172	0.028320313	-0.95141602	1.5639648	0.082275391	0	0	0	0	0	0	0	0	0	0.95288086	0.047119141	0.10742188	-0.079589844	0.019287109	-0.008300781	0	44330	0	0	0
523	524	524	Category L	-0.071777344	0.047851563	-0.99584961	-0.15673828	0.12841797	0.47875977	-20.02	0	12/3/2018	12	3	2018	12:00:05	43205	0.3	12	0	5	0	0.059326172	3.4434082	0.040283203	0.026611328	-0.94335938	1.3566895	0.12548828	0	0	0	0	0	0	0	0	0	0.94458008	0.055419922	0.18554688	-0.11206055	0.020996094	-0.052246094	0	44330	0	0	0
524	525	525	Category L	-0.035888672	0.035888672	-0.94799805	-0.16162109	0.12841797	0.47875977	-20.02	0	12/3/2018	12	3	2018	12:00:05	43205	0.4	12	0	5	0	0.059326172	3.4434082	0.044189453	0.025634766	-0.94775391	0.65551758	0.080810547	0	0	0	0	0	0	0	0	0	0.94921875	0.05078125	0.090332031	-0.080078125	0.010009766	0	0	44330	0	0	0
525	526	526	Category L	-0.035888672	0.071777344	-0.93579102	-0.15698242	0.12939453	0.47973633	-20.02	0	12/3/2018	12	3	2018	12:00:05	43205	0.5	12	0	5	0	0.059326172	3.4434082	0.043212891	0.026367188	-0.93701172	0.44287109	0.091308594	0	0	0	0	0	0	0	0	0	0.93847656	0.061523438	0.12597656	-0.079101563	0.045166016	0.001220703	0	44330	0	0	0
526	527	527	Category L	-0.047851563	0.047851563	-0.93579102	-0.16333008	0.12866211	0.48046875	-20.02	0	12/3/2018	12	3	2018	12:00:05	43205	0.6	12	0	5	0	0.059326172	3.4434082	0.043212891	0.025878906	-0.94799805	0.47583008	0.094238281	0	0	0	0	0	0	0	0	0	0.94921875	0.05078125	0.125	-0.091064453	0.021728516	0.012207031	0	44330	0	0	0
527	528	528	Category L	-0.083984375	0.047851563	-0.93579102	-0.16357422	0.12939453	0.47875977	-20.15	0	12/3/2018	12	3	2018	12:00:05	43205	0.7	12	0	5	0	0.059326172	3.4434082	0.040283203	0.024658203	-0.93774414	0.10620117	0.12646484	0	0	0	0	0	0	0	0	0	0.93896484	0.061035156	0.1496582	-0.12426758	0.022949219	0.001953125	0	44330	0	0	0
528	529	529	Category L	-0.035888672	0.035888672	-0.94799805	-0.16625977	0.13037109	0.48046875	-20.15	0	12/3/2018	12	3	2018	12:00:05	43205	0.8	12	0	5	0	0.059326172	3.4434082	0.041015625	0.020996094	-0.94677734	0.31225586	0.078369141	0	0	0	0	0	0	0	0	0	0.94775391	0.052246094	0.092773438	-0.076904297	0.014648438	-0.000976563	0	44330	0	0	0
529	530	530	Category L	-0.035888672	0.047851563	-0.95996094	-0.16259766	0.12573242	0.47851563	-19.78	0	12/3/2018	12	3	2018	12:00:05	43205	0.9	12	0	5	0	0.059326172	3.4434082	0.04296875	0.021240234	-0.94091797	0.49731445	0.085205078	0	0	0	0	0	0	0	0	0	0.94213867	0.057861328	0.12426758	-0.078857422	0.026367188	-0.018798828	0	44330	0	0	0
530	531	531	Category L	-0.047851563	0.011962891	-0.97192383	-0.17041016	0.13134766	0.48022461	-19.78	0	12/3/2018	12	3	2018	12:00:06	43206	0	12	0	6	0	0.059326172	3.4434082	0.049316406	0.020507813	-0.95825195	0.14794922	0.098388672	0	0	0	0	0	0	0	0	0	0.9597168	0.040283203	0.11938477	-0.097167969	-0.008544922	-0.013427734	0	44330	0	0	0
531	532	532	Category L	-0.023925781	0.059814453	-0.91186523	-0.16357422	0.12841797	0.47753906	-20.02	0	12/3/2018	12	3	2018	12:00:06	43206	0.1	12	0	6	0	0.059326172	3.4434082	0.045410156	0.018066406	-0.94702148	0.026123047	0.088378906	0	0	0	0	0	0	0	0	0	0.94824219	0.051757813	0.14624023	-0.069335938	0.041503906	0.03515625	0	44330	0	0	0
532	533	533	Category L	-0.035888672	0.035888672	-0.93579102	-0.16552734	0.13110352	0.47265625	-20.63	0	12/3/2018	12	3	2018	12:00:06	43206	0.2	12	0	6	0	0.059326172	3.5288086	0.040771484	0.014892578	-0.93554688	0.23291016	0.079345703	0	0	0	0	0	0	0	0	0	0.93652344	0.063476563	0.09765625	-0.076660156	0.020751953	0	0	44330	0	0	0
533	534	534	Category L	-0.047851563	0.023925781	-0.95996094	-0.17138672	0.12939453	0.47753906	-20.51	0	12/3/2018	12	3	2018	12:00:06	43206	0.3	12	0	6	0	0.059326172	3.5288086	0.050292969	0.010498047	-0.94677734	0.094726563	0.099853516	0	0	0	0	0	0	0	0	0	0.94824219	0.051757813	0.12426758	-0.098144531	0.013183594	-0.012939453	0	44330	0	0	0
534	535	535	Category L	-0.035888672	0.035888672	-0.95996094	-0.16088867	0.12817383	0.47949219	-20.14	0	12/3/2018	12	3	2018	12:00:06	43206	0.4	12	0	6	0	0.059326172	3.5288086	0.053710938	0.007568359	-0.93823242	0.4309082	0.096191406	0	0	0	0	0	0	0	0	0	0.93994141	0.060058594	0.13916016	-0.089599609	0.028076172	-0.021484375	0	44330	0	0	0
535	536	536	Category L	-0.035888672	0.047851563	-0.94799805	-0.16699219	0.13183594	0.4777832	-20.02	0	12/3/2018	12	3	2018	12:00:06	43206	0.5	12	0	6	0	0.059326172	3.5288086	0.057861328	0.009521484	-0.94677734	0.15673828	0.10131836	0	0	0	0	0	0	0	0	0	0.94873047	0.051269531	0.13330078	-0.09375	0.038085938	-0.000976563	0	44330	0	0	0
536	537	537	Category L	-0.023925781	0.023925781	-0.93579102	-0.16015625	0.13085938	0.4777832	-19.53	0	12/3/2018	12	3	2018	12:00:06	43206	0.6	12	0	6	0	0.059326172	3.5288086	0.063476563	0.0078125	-0.93505859	0.49194336	0.088867188	0	0	0	0	0	0	0	0	0	0.93725586	0.062744141	0.10400391	-0.087402344	0.015869141	-0.000488281	0	44330	0	0	0
537	538	538	Category L	-0.023925781	0.071777344	-0.95996094	-0.16430664	0.13208008	0.47558594	-20.02	0	12/3/2018	12	3	2018	12:00:06	43206	0.7	12	0	6	0	0.059326172	3.5288086	0.069335938	0.004638672	-0.95068359	0.88134766	0.11523438	0	0	0	0	0	0	0	0	0	0.953125	0.046875	0.16943359	-0.093261719	0.066894531	-0.009033203	0	44330	0	0	0
538	539	539	Category L	-0.011962891	0.047851563	-0.93579102	-0.16015625	0.13012695	0.47753906	-20.27	0	12/3/2018	12	3	2018	12:00:06	43206	0.8	12	0	6	0	0.059326172	3.5288086	0.072265625	0.005859375	-0.94360352	1.0852051	0.094482422	0	0	0	0	0	0	0	0	0	0.9465332	0.053466797	0.1340332	-0.084228516	0.041748047	0.0078125	0	44330	0	0	0
539	540	540	Category L	-0.047851563	0.047851563	-0.92382813	-0.17700195	0.13037109	0.47314453	-20.15	0	12/3/2018	12	3	2018	12:00:06	43206	0.9	12	0	6	0	0.059326172	3.5288086	0.070556641	0.006591797	-0.94091797	1.671875	0.12646484	0	0	0	0	0	0	0	0	0	0.94360352	0.056396484	0.17675781	-0.1184082	0.041015625	0.017089844	0	44330	0	0	0
540	541	541	Category L	-0.035888672	0.023925781	-0.94799805	-0.1652832	0.12939453	0.47851563	-20.15	0	12/3/2018	12	3	2018	12:00:07	43207	0	12	0	7	0	0.059326172	3.5288086	0.075927734	0.005615234	-0.94213867	1.9614258	0.11352539	0	0	0	0	0	0	0	0	0	0.9453125	0.0546875	0.13574219	-0.11181641	0.018066406	-0.005615234	0	44330	0	0	0
541	542	542	Category L	0	0.035888672	-0.94799805	-0.16552734	0.13012695	0.4753418	-19.9	0	12/3/2018	12	3	2018	12:00:07	43207	0.1	12	0	7	0	0.059326172	3.5288086	0.075927734	0.00390625	-0.93164063	1.4807129	0.083984375	0	0	0	0	0	0	0	0	0	0.93457031	0.065429688	0.12402344	-0.075927734	0.031738281	-0.016113281	0	44330	0	0	0
542	543	543	Category L	0	0.011962891	-0.94799805	-0.16625977	0.13354492	0.47949219	-20.39	0	12/3/2018	12	3	2018	12:00:07	43207	0.2	12	0	7	0	0.059326172	3.5288086	0.081787109	0	-0.94335938	0.49975586	0.082763672	0	0	0	0	0	0	0	0	0	0.94702148	0.052978516	0.098144531	-0.081787109	0.01171875	-0.004394531	0	44330	0	0	0
543	544	544	Category L	0	0.047851563	-0.94799805	-0.16162109	0.13110352	0.4765625	-20.51	0	12/3/2018	12	3	2018	12:00:07	43207	0.3	12	0	7	0	0.059326172	3.5288086	0.081542969	0	-0.93286133	1.5678711	0.095703125	0	0	0	0	0	0	0	0	0	0.9362793	0.063720703	0.14477539	-0.081542969	0.047851563	-0.014892578	0	44330	0	0	0
544	545	545	Category L	-0.035888672	0.035888672	-0.91186523	-0.17138672	0.13574219	0.47949219	-20.51	0	12/3/2018	12	3	2018	12:00:07	43207	0.4	12	0	7	0	0.059326172	3.5288086	0.083740234	0.001220703	-0.94726563	1.2890625	0.12939453	0	0	0	0	0	0	0	0	0	0.95092773	0.049072266	0.18945313	-0.11962891	0.034423828	0.035400391	0	44330	0	0	0
545	546	546	Category J	0.31176758	0.13183594	-1.5119629	-0.15673828	0.16772461	0.46582031	0.08	0	12/3/2018	12	3	2018	15:25:34	55534	0.099	15	25	34	0	0.059570313	3.5175293	0.086425781	-0.000488281	-0.93823242	2.2724609	0.63012695	0	0	0	0	0	0	0	0	0	0.94238281	0.057617188	0.93115234	0.22509766	0.13232422	-0.57348633	0	44330	0	0	0
546	547	547	Category J	-0.047851563	-0.15576172	-0.41992188	-0.2175293	0.13037109	0.45629883	0.08	0	12/3/2018	12	3	2018	15:25:34	55534	0.199	15	25	34	0	0.059570313	3.5175293	0.08984375	-0.005126953	-0.94970703	5.4675293	0.56762695	0	0	0	0	0	0	0	0	0	0.95385742	0.046142578	0.81787109	-0.13769531	-0.15039063	0.52978516	0	44330	0	0	0
547	548	548	Category J	0.059814453	0.071777344	-0.6237793	-0.2734375	0.048339844	0.43920898	0.08	0	12/3/2018	12	3	2018	15:25:34	55534	0.3	15	25	34	0	0.059570313	3.5175293	0.095947266	-0.004638672	-0.94970703	10.232666	0.33666992	0	0	0	0	0	0	0	0	0	0.95458984	0.045410156	0.4387207	-0.036132813	0.076416016	0.32592773	0	44330	0	0	0
548	549	549	Category J	0.32397461	-0.26391602	-1.7998047	-0.19824219	0.10546875	0.47021484	0.08	0	12/3/2018	12	3	2018	15:25:34	55534	0.4	15	25	34	0	0.059570313	3.5175293	0.10180664	-0.0078125	-0.95532227	12.637939	0.90966797	0	0	0	0	0	0	0	0	0	0.9609375	0.0390625	1.3222656	0.22192383	-0.25585938	-0.84423828	0	44330	0	0	0
549	550	550	Category J	0.095947266	-0.047851563	-0.095947266	-0.33447266	0.15380859	0.38964844	0.08	0	12/3/2018	12	3	2018	15:25:34	55534	0.5	15	25	34	0	0.059570313	3.5175293	0.10327148	-0.008056641	-0.96142578	15.218018	0.86645508	0	0	0	0	0	0	0	0	0	0.96704102	0.032958984	0.91235352	-0.007324219	-0.039550781	0.86547852	0	44330	0	0	0
550	551	551	Category J	0.29980469	-0.071777344	-1.3078613	-0.35327148	0.16552734	0.36035156	0.08	0	12/3/2018	12	3	2018	15:25:34	55534	0.6	15	25	34	0	0.059570313	3.5175293	0.10302734	-0.009765625	-0.94873047	14.718018	0.41381836	0	0	0	0	0	0	0	0	0	0.95458984	0.045410156	0.6171875	0.1965332	-0.061767578	-0.35888672	0	44330	0	0	0
551	552	552	Category J	0.59985352	0.095947266	-1.487793	-0.35058594	0.10229492	0.38183594	0.08	0	12/3/2018	12	3	2018	15:25:34	55534	0.7	15	25	34	0	0.059570313	3.5175293	0.10473633	-0.013427734	-0.95922852	15.69873	0.73217773	0	0	0	0	0	0	0	0	0	0.96508789	0.034912109	1.1328125	0.49487305	0.109375	-0.52832031	0	44330	0	0	0
552	553	553	Category J	-0.047851563	0.059814453	0.011962891	-0.36914063	0.033935547	0.37670898	0.08	0	12/3/2018	12	3	2018	15:25:34	55534	0.8	15	25	34	0	0.059570313	3.5175293	0.10888672	-0.012695313	-0.95385742	16.473877	0.98120117	0	0	0	0	0	0	0	0	0	0.95996094	0.040039063	1.1953125	-0.15673828	0.072509766	0.96582031	0	44330	0	0	0
553	554	554	Category J	0.46777344	-0.32397461	-1.8479004	-0.37817383	0.056396484	0.3659668	0.08	0	12/3/2018	12	3	2018	15:25:34	55534	0.9	15	25	34	0	0.059570313	3.5175293	0.12109375	-0.013183594	-0.96606445	12.011475	0.99682617	0	0	0	0	0	0	0	0	0	0.97363281	0.026367188	1.5388184	0.34643555	-0.31054688	-0.8815918	0	44330	0	0	0
554	555	555	Category J	0.16796875	0	-0.50390625	-0.34619141	0.15209961	0.38525391	0.08	0	12/3/2018	12	3	2018	15:25:35	55535	0	15	25	35	0	0.059570313	3.5175293	0.12255859	-0.012939453	-0.953125	9.0039063	0.45166016	0	0	0	0	0	0	0	0	0	0.96118164	0.038818359	0.50756836	0.045166016	0.012939453	0.44921875	0	44330	0	0	0
555	556	556	Category J	0.76782227	0.17993164	-1.6437988	-0.33984375	0.1640625	0.38256836	0.08	0	12/3/2018	12	3	2018	15:25:35	55535	0.1	15	25	35	0	0.059570313	3.5175293	0.12280273	-0.013916016	-0.95263672	7.7912598	0.96459961	0	0	0	0	0	0	0	0	0	0.96069336	0.039306641	1.5297852	0.64477539	0.19384766	-0.69091797	0	44330	0	0	0
556	557	557	Category J	0.31176758	0.011962891	-1.2597656	-0.29541016	0.11230469	0.42431641	0.08	0	12/3/2018	12	3	2018	15:25:35	55535	0.2	15	25	35	0	0.059570313	3.5175293	0.12768555	-0.013183594	-0.95043945	10.865234	0.3605957	0	0	0	0	0	0	0	0	0	0.95898438	0.041015625	0.51831055	0.18383789	0.025146484	-0.30908203	0	44330	0	0	0
557	558	558	Category J	-0.035888672	-0.083984375	-0.10791016	-0.3203125	0.054931641	0.41015625	0.08	0	12/3/2018	12	3	2018	15:25:35	55535	0.3	15	25	35	0	0.059570313	3.5175293	0.13842773	-0.010498047	-0.96240234	5.7724609	0.87524414	0	0	0	0	0	0	0	0	0	0.97241211	0.027587891	1.1022949	-0.17431641	-0.073242188	0.85449219	0	44330	0	0	0
558	559	559	Category J	0	-0.32397461	-2.1479492	-0.28295898	0.091552734	0.43115234	0.08	0	12/3/2018	12	3	2018	15:25:35	55535	0.4	15	25	35	0	0.059570313	3.5175293	0.14306641	-0.008789063	-0.96679688	3.9543457	1.2307129	0	0	0	0	0	0	0	0	0	0.97729492	0.022705078	1.6391602	-0.14306641	-0.31494141	-1.1811523	0	44330	0	0	0
559	560	560	Category J	0.11987305	0.10791016	-0.14379883	-0.26977539	0.17407227	0.42944336	0.08	0	12/3/2018	12	3	2018	15:25:35	55535	0.5	15	25	35	0	0.059570313	3.5175293	0.14233398	-0.010742188	-0.96020508	6.3552246	0.82543945	0	0	0	0	0	0	0	0	0	0.97070313	0.029296875	0.95776367	-0.022460938	0.11865234	0.81640625	0	44330	0	0	0
560	561	561	Category J	0.65991211	0.083984375	-1.6557617	-0.27026367	0.17163086	0.42138672	0.08	0	12/3/2018	12	3	2018	15:25:35	55535	0.6	15	25	35	0	0.059570313	3.5175293	0.14648438	-0.013427734	-0.97241211	0.92504883	0.85986328	0	0	0	0	0	0	0	0	0	0.98364258	0.016357422	1.2939453	0.51318359	0.097412109	-0.68310547	0	44330	0	0	0
561	562	562	Category J	0.21582031	-0.11987305	-0.44384766	-0.30981445	0.10693359	0.41699219	0.08	0	12/3/2018	12	3	2018	15:25:35	55535	0.7	15	25	35	0	0.059570313	3.5175293	0.14868164	-0.013183594	-0.96313477	2.7255859	0.53417969	0	0	0	0	0	0	0	0	0	0.97460938	0.025390625	0.69287109	0.066894531	-0.10644531	0.51928711	0	44330	0	0	0
562	563	563	Category J	0.023925781	-0.095947266	-0.25195313	-0.29711914	0.087890625	0.42651367	0.08	0	12/3/2018	12	3	2018	15:25:35	55535	0.8	15	25	35	0	0.059570313	3.5175293	0.15063477	-0.011962891	-0.97583008	14.280029	0.73974609	0	0	0	0	0	0	0	0	0	0.98754883	0.012451172	0.93457031	-0.12670898	-0.083740234	0.72387695	0	44330	0	0	0
563	564	564	Category J	0.58789063	-0.059814453	-1.2839355	-0.30004883	0.15112305	0.41088867	0.08	0	12/3/2018	12	3	2018	15:25:35	55535	0.9	15	25	35	0	0.059570313	3.5175293	0.15185547	-0.012451172	-0.96435547	12.335449	0.54248047	0	0	0	0	0	0	0	0	0	0.97631836	0.023681641	0.80249023	0.43579102	-0.047119141	-0.31933594	0	44330	0	0	0
564	565	565	Category J	0.16796875	0.083984375	-0.035888672	-0.32324219	0.20214844	0.37890625	0.08	0	12/3/2018	12	3	2018	15:25:36	55536	0	15	25	36	0	0.059570313	3.5175293	0.15087891	-0.014404297	-0.95800781	3.739502	0.92749023	0	0	0	0	0	0	0	0	0	0.9699707	0.030029297	1.0375977	0.016845703	0.098388672	0.92211914	0	44330	0	0	0
565	566	566	Category J	0.21582031	-0.023925781	-1.7038574	-0.35424805	0.16381836	0.36450195	0.08	0	12/3/2018	12	3	2018	15:25:36	55536	0.1	15	25	36	0	0.059570313	3.5175293	0.15820313	-0.015380859	-0.9597168	0.16210938	0.74609375	0	0	0	0	0	0	0	0	0	0.97290039	0.027099609	0.80957031	0.057373047	-0.008300781	-0.74389648	0	44330	0	0	0
566	567	567	Category J	-0.035888672	-0.083984375	-0.035888672	-0.3425293	0.096923828	0.38598633	0.08	0	12/3/2018	12	3	2018	15:25:36	55536	0.2	15	25	36	0	0.059570313	3.5175293	0.15942383	-0.016113281	-0.95019531	10.541992	0.9375	0	0	0	0	0	0	0	0	0	0.96362305	0.036376953	1.1774902	-0.1953125	-0.067626953	0.91430664	0	44330	0	0	0
567	568	568	Category J	0.26391602	-0.25195313	-1.6437988	-0.31274414	0.11914063	0.40625	0.08	0	12/3/2018	12	3	2018	15:25:36	55536	0.3	15	25	36	0	0.059570313	3.5175293	0.15844727	-0.017822266	-0.95776367	11.985596	0.73217773	0	0	0	0	0	0	0	0	0	0.97094727	0.029052734	1.0251465	0.10522461	-0.23388672	-0.68579102	0	44330	0	0	0
568	569	569	Category J	0.29980469	0.083984375	-0.44384766	-0.27392578	0.18823242	0.41772461	0.08	0	12/3/2018	12	3	2018	15:25:36	55536	0.4	15	25	36	0	0.059570313	3.5175293	0.16210938	-0.018554688	-0.94799805	1.1384277	0.5324707	0	0	0	0	0	0	0	0	0	0.96191406	0.038085938	0.74438477	0.13769531	0.10253906	0.50415039	0	44330	0	0	0
569	570	570	Category J	0.671875	-0.023925781	-2.3039551	-0.24267578	0.18774414	0.43823242	0.08	0	12/3/2018	12	3	2018	15:25:36	55536	0.5	15	25	36	0	0.059570313	3.5175293	0.16162109	-0.022949219	-0.95800781	13.284668	1.439209	0	0	0	0	0	0	0	0	0	0.97167969	0.028320313	1.8566895	0.51000977	-0.000732422	-1.3457031	0	44330	0	0	0
570	571	571	Category J	-0.25195313	-0.059814453	0	-0.32324219	0.12011719	0.40380859	0.08	0	12/3/2018	12	3	2018	15:25:36	55536	0.6	15	25	36	0	0.059570313	3.5175293	0.16577148	-0.022705078	-0.95068359	8.4228516	1.0393066	0	0	0	0	0	0	0	0	0	0.96533203	0.034667969	1.4057617	-0.41772461	-0.036865234	0.95068359	0	44330	0	0	0
571	572	572	Category J	-0.3359375	-0.19189453	0.059814453	-0.37084961	0.090820313	0.36914063	0.08	0	12/3/2018	12	3	2018	15:25:36	55536	0.7	15	25	36	0	0.059570313	3.5175293	0.17260742	-0.021972656	-0.9597168	5.1408691	1.1518555	0	0	0	0	0	0	0	0	0	0.9753418	0.024658203	1.697998	-0.50854492	-0.16967773	1.0195313	0	44330	0	0	0
572	573	573	Category J	0.65991211	-0.16796875	-1.8359375	-0.29907227	0.17114258	0.40673828	0.08	0	12/3/2018	12	3	2018	15:25:36	55536	0.8	15	25	36	0	0.059570313	3.5175293	0.17431641	-0.023681641	-0.95361328	12.234131	1.0170898	0	0	0	0	0	0	0	0	0	0.96972656	0.030273438	1.5114746	0.48535156	-0.14404297	-0.88208008	0	44330	0	0	0
573	574	574	Category J	0.21582031	-0.071777344	-0.31176758	-0.22900391	0.2175293	0.42944336	0.08	0	12/3/2018	12	3	2018	15:25:36	55536	0.9	15	25	36	0	0.059570313	3.5175293	0.17431641	-0.024902344	-0.94580078	15.34375	0.63720703	0	0	0	0	0	0	0	0	0	0.9621582	0.037841797	0.72216797	0.041259766	-0.046630859	0.6340332	0	44330	0	0	0
574	575	575	Category J	0.25195313	0.17993164	-1.7158203	-0.26586914	0.17456055	0.42431641	0.08	0	12/3/2018	12	3	2018	15:25:37	55537	0	15	25	37	0	0.059570313	3.5175293	0.1784668	-0.027587891	-0.95141602	10.616211	0.79516602	0	0	0	0	0	0	0	0	0	0.96850586	0.031494141	1.045166	0.073242188	0.20751953	-0.76416016	0	44330	0	0	0
575	576	576	Category J	0.31176758	-0.13183594	-0.047851563	-0.3137207	0.080322266	0.41601563	0.08	0	12/3/2018	12	3	2018	15:25:37	55537	0.1	15	25	37	0	0.059570313	3.5175293	0.17944336	-0.028564453	-0.94091797	6.5031738	0.90869141	0	0	0	0	0	0	0	0	0	0.95849609	0.041503906	1.128418	0.13208008	-0.10302734	0.89306641	0	44330	0	0	0
576	577	577	Category J	0.35986328	-0.20385742	-2.1599121	-0.28076172	0.089111328	0.43505859	0.08	0	12/3/2018	12	3	2018	15:25:37	55537	0.2	15	25	37	0	0.059570313	3.5175293	0.18188477	-0.028564453	-0.95385742	6.4997559	1.2312012	0	0	0	0	0	0	0	0	0	0.97167969	0.028320313	1.5585938	0.17773438	-0.17504883	-1.2058105	0	44330	0	0	0
577	578	578	Category J	0.14379883	0.19189453	-0.39599609	-0.25097656	0.20605469	0.42871094	0.08	0	12/3/2018	12	3	2018	15:25:37	55537	0.3	15	25	37	0	0.059570313	3.5175293	0.18408203	-0.030517578	-0.953125	3.5812988	0.60131836	0	0	0	0	0	0	0	0	0	0.97119141	0.028808594	0.82006836	-0.040283203	0.22241211	0.55712891	0	44330	0	0	0
578	579	579	Category J	-0.21582031	0.11987305	-0.70776367	-0.29101563	0.19018555	0.40942383	0.08	0	12/3/2018	12	3	2018	15:25:37	55537	0.4	15	25	37	0	0.059570313	3.5175293	0.18481445	-0.031738281	-0.95092773	7.6120605	0.49267578	0	0	0	0	0	0	0	0	0	0.96923828	0.030761719	0.7956543	-0.40063477	0.15161133	0.24316406	0	44330	0	0	0
579	580	580	Category J	0.32397461	-0.047851563	-1.0319824	-0.25195313	0.14257813	0.44213867	0.08	0	12/3/2018	12	3	2018	15:25:37	55537	0.5	15	25	37	0	0.059570313	3.5175293	0.18896484	-0.031738281	-0.95166016	16.014404	0.15771484	0	0	0	0	0	0	0	0	0	0.97070313	0.029296875	0.23095703	0.13476563	-0.015869141	-0.080078125	0	44330	0	0	0
580	581	581	Category J	-0.071777344	-0.083984375	-0.11987305	-0.25756836	0.10424805	0.43994141	0.08	0	12/3/2018	12	3	2018	15:25:37	55537	0.6	15	25	37	0	0.059326172	3.5255859	0.18994141	-0.03125	-0.95776367	18.516602	0.87939453	0	0	0	0	0	0	0	0	0	0.97705078	0.022949219	1.1523438	-0.26171875	-0.052490234	0.83789063	0	44330	0	0	0
581	582	582	Category J	0.41992188	-0.29980469	-1.907959	-0.24389648	0.19555664	0.43457031	0.08	0	12/3/2018	12	3	2018	15:25:37	55537	0.7	15	25	37	0	0.059326172	3.5255859	0.18920898	-0.034423828	-0.96508789	12.980225	1.0061035	0	0	0	0	0	0	0	0	0	0.98388672	0.016113281	1.4384766	0.23046875	-0.26513672	-0.94262695	0	44330	0	0	0
582	583	583	Category J	-0.047851563	0.035888672	-0.071777344	-0.20654297	0.23803711	0.43457031	0.08	0	12/3/2018	12	3	2018	15:25:37	55537	0.8	15	25	37	0	0.059326172	3.5255859	0.18945313	-0.035644531	-0.95556641	9.9165039	0.91796875	0	0	0	0	0	0	0	0	0	0.97485352	0.025146484	1.1931152	-0.23730469	0.071533203	0.88378906	0	44330	0	0	0
583	584	584	Category J	0.095947266	0.16796875	-2.0759277	-0.26074219	0.20654297	0.42260742	0.08	0	12/3/2018	12	3	2018	15:25:37	55537	0.9	15	25	37	0	0.059326172	3.5255859	0.19189453	-0.038330078	-0.95922852	6.9038086	1.1394043	0	0	0	0	0	0	0	0	0	0.97900391	0.020996094	1.4189453	-0.095947266	0.20629883	-1.1164551	0	44330	0	0	0
584	585	585	Category J	0.15576172	-0.14379883	-0.2277832	-0.27001953	0.11987305	0.43823242	0.08	0	12/3/2018	12	3	2018	15:25:38	55538	0	15	25	38	0	0.059326172	3.5255859	0.19384766	-0.041259766	-0.9609375	8.7485352	0.74121094	0	0	0	0	0	0	0	0	0	0.98120117	0.018798828	0.8737793	-0.038085938	-0.10229492	0.7331543	0	44330	0	0	0
585	586	586	Category J	0.19189453	-0.31176758	-1.8479004	-0.27905273	0.13061523	0.43017578	0.08	0	12/3/2018	12	3	2018	15:25:38	55538	0.1	15	25	38	0	0.059326172	3.5255859	0.19311523	-0.044189453	-0.96411133	1.9328613	0.9230957	0	0	0	0	0	0	0	0	0	0.984375	0.015625	1.1523438	-0.001220703	-0.26733398	-0.88354492	0	44330	0	0	0
586	587	587	Category J	0.43188477	0.083984375	-0.97192383	-0.27050781	0.20385742	0.41723633	0.08	0	12/3/2018	12	3	2018	15:25:38	55538	0.2	15	25	38	0	0.059326172	3.5255859	0.18823242	-0.046142578	-0.9543457	2.0563965	0.27661133	0	0	0	0	0	0	0	0	0	0.97387695	0.026123047	0.39111328	0.2434082	0.13012695	-0.017333984	0	44330	0	0	0
587	588	588	Category J	0.43188477	-0.20385742	-1.4038086	-0.21191406	0.19848633	0.44433594	0.08	0	12/3/2018	12	3	2018	15:25:38	55538	0.3	15	25	38	0	0.059326172	3.5255859	0.19189453	-0.043457031	-0.96166992	3.7097168	0.52783203	0	0	0	0	0	0	0	0	0	0.98144531	0.018554688	0.84228516	0.23974609	-0.16015625	-0.44189453	0	44330	0	0	0
588	589	589	Category J	0.071777344	0.035888672	-1.4279785	-0.25927734	0.15454102	0.43310547	0.08	0	12/3/2018	12	3	2018	15:25:38	55538	0.4	15	25	38	0	0.059326172	3.5255859	0.19506836	-0.048095703	-0.96972656	6.5136719	0.48168945	0	0	0	0	0	0	0	0	0	0.99047852	0.009521484	0.6652832	-0.12329102	0.083984375	-0.45800781	0	44330	0	0	0
589	590	590	Category J	-0.059814453	-0.095947266	0.071777344	-0.28466797	0.10644531	0.43457031	0.08	0	12/3/2018	12	3	2018	15:25:38	55538	0.5	15	25	38	0	0.059326172	3.5255859	0.20239258	-0.060302734	-0.95996094	0.578125	1.0651855	0	0	0	0	0	0	0	0	0	0.98291016	0.017089844	1.3295898	-0.26220703	-0.035400391	1.0317383	0	44330	0	0	0
590	591	591	Category J	0.095947266	-0.26391602	-1.7758789	-0.30810547	0.12255859	0.41430664	0.08	0	12/3/2018	12	3	2018	15:25:38	55538	0.6	15	25	38	0	0.059326172	3.5255859	0.20605469	-0.020751953	-0.97290039	4.3461914	0.84594727	0	0	0	0	0	0	0	0	0	0.99487305	0.005126953	1.1560059	-0.11010742	-0.24291992	-0.80273438	0	44330	0	0	0
591	592	592	Category J	0.29980469	0.095947266	-0.49194336	-0.25219727	0.20410156	0.42944336	0.08	0	12/3/2018	12	3	2018	15:25:38	55538	0.7	15	25	38	0	0.059326172	3.5255859	0.19775391	-0.018798828	-1.012207	7.9787598	0.54248047	0	0	0	0	0	0	0	0	0	1.0314941	0.031494141	0.73730469	0.10180664	0.11474609	0.52026367	0	44330	0	0	0
592	593	593	Category J	0.93579102	0.023925781	-1.9199219	-0.24560547	0.17749023	0.43603516	0.08	0	12/3/2018	12	3	2018	15:25:38	55538	0.8	15	25	38	0	0.059326172	3.5255859	0.19580078	-0.14770508	-1.0517578	7.7629395	1.1533203	0	0	0	0	0	0	0	0	0	1.0800781	0.080078125	1.779541	0.73974609	0.17163086	-0.86791992	0	44330	0	0	0
593	594	594	Category J	0.083984375	0.047851563	0.095947266	-0.33959961	0.10009766	0.39697266	0.08	0	12/3/2018	12	3	2018	15:25:38	55538	0.9	15	25	38	0	0.059326172	3.5255859	0.19824219	-0.18041992	-1.138916	13.211914	1.2609863	0	0	0	0	0	0	0	0	0	1.1699219	0.16992188	1.5776367	-0.11425781	0.22827148	1.2348633	0	44330	0	0	0
594	595	595	Category J	0.011962891	-0.035888672	-0.91186523	-0.30615234	0.11035156	0.41601563	0.08	0	12/3/2018	12	3	2018	15:25:39	55539	0	15	25	39	0	0.059326172	3.5255859	0.19042969	-0.099609375	-1.1904297	21.295654	0.33691406	0	0	0	0	0	0	0	0	0	1.2097168	0.2097168	0.52099609	-0.1784668	0.063720703	0.27856445	0	44330	0	0	0
595	596	596	Category J	0.34790039	0.10791016	-0.76782227	-0.2824707	0.17578125	0.42407227	0.08	0	12/3/2018	12	3	2018	15:25:39	55539	0.1	15	25	39	0	0.059326172	3.5255859	0.19433594	-0.094726563	-1.2583008	20.482422	0.55249023	0	0	0	0	0	0	0	0	0	1.2768555	0.27685547	0.84667969	0.15332031	0.20263672	0.49047852	0	44330	0	0	0
596	597	597	Category J	0.76782227	0.26391602	-1.9199219	-0.24829102	0.18212891	0.43115234	0.08	0	12/3/2018	12	3	2018	15:25:39	55539	0.2	15	25	39	0	0.059326172	3.5255859	0.18676758	-0.15600586	-1.3071289	13.38501	0.94311523	0	0	0	0	0	0	0	0	0	1.3295898	0.32958984	1.6137695	0.58081055	0.41992188	-0.61254883	0	44330	0	0	0
597	598	598	Category J	0.34790039	0.16796875	-1.3198242	-0.26074219	0.13110352	0.43652344	0.08	0	12/3/2018	12	3	2018	15:25:39	55539	0.3	15	25	39	0	0.059326172	3.5255859	0.21289063	-0.19506836	-1.3273926	6.5378418	0.38720703	0	0	0	0	0	0	0	0	0	1.3583984	0.35839844	0.50561523	0.13476563	0.36303711	0.007568359	0	44330	0	0	0
598	599	599	Category J	-0.095947266	-0.10791016	-0.40795898	-0.28979492	0.096923828	0.43188477	0.08	0	12/3/2018	12	3	2018	15:25:39	55539	0.4	15	25	39	0	0.059326172	3.5255859	0.22119141	-0.17163086	-1.3486328	11.647461	0.99487305	0	0	0	0	0	0	0	0	0	1.3774414	0.37744141	1.3217773	-0.31713867	0.063720703	0.94067383	0	44330	0	0	0
599	600	600	Category J	0.29980469	-0.20385742	-1.9199219	-0.28808594	0.14306641	0.42211914	0.08	0	12/3/2018	12	3	2018	15:25:39	55539	0.5	15	25	39	0	0.059326172	3.5255859	0.22460938	-0.18457031	-1.3398438	10.078369	0.58496094	0	0	0	0	0	0	0	0	0	1.3710938	0.37109375	0.67431641	0.074951172	-0.019042969	-0.57983398	0	44330	0	0	0
600	601	601	Category J	0.083984375	0.083984375	-0.17993164	-0.26220703	0.21777344	0.41601563	0.08	0	12/3/2018	12	3	2018	15:25:39	55539	0.6	15	25	39	0	0.059326172	3.5255859	0.22607422	-0.18481445	-1.3537598	0.13623047	1.2126465	0	0	0	0	0	0	0	0	0	1.3850098	0.38500977	1.5852051	-0.14208984	0.26879883	1.1738281	0	44330	0	0	0
601	602	602	Category J	0.13183594	0.11987305	-1.9677734	-0.28686523	0.20898438	0.4050293	0.08	0	12/3/2018	12	3	2018	15:25:39	55539	0.7	15	25	39	0	0.059326172	3.5255859	0.22119141	-0.18188477	-1.3479004	10.515381	0.69482422	0	0	0	0	0	0	0	0	0	1.3781738	0.37817383	1.0107422	-0.089355469	0.30175781	-0.61962891	0	44330	0	0	0
602	603	603	Category J	0.047851563	0.023925781	-0.047851563	-0.32348633	0.140625	0.40258789	0.08	0	12/3/2018	12	3	2018	15:25:39	55539	0.8	15	25	39	0	0.059326172	3.5255859	0.22143555	-0.18579102	-1.3520508	9.2736816	1.3322754	0	0	0	0	0	0	0	0	0	1.3825684	0.38256836	1.6877441	-0.17358398	0.2097168	1.3041992	0	44330	0	0	0
603	604	604	Category J	-0.14379883	-0.11987305	-0.47998047	-0.29125977	0.15625	0.41870117	0.08	0	12/3/2018	12	3	2018	15:25:39	55539	0.9	15	25	39	0	0.059326172	3.5255859	0.22387695	-0.18798828	-1.3598633	3.4658203	0.95629883	0	0	0	0	0	0	0	0	0	1.3911133	0.39111328	1.3161621	-0.36767578	0.068115234	0.87988281	0	44330	0	0	0
604	605	605	Category J	0.55175781	-0.047851563	-1.0917969	-0.25219727	0.20019531	0.42553711	0.08	0	12/3/2018	12	3	2018	15:25:40	55540	0	15	25	40	0	0.059326172	3.5255859	0.22045898	-0.19067383	-1.3552246	13.053955	0.44677734	0	0	0	0	0	0	0	0	0	1.3862305	0.38623047	0.73754883	0.33105469	0.14282227	0.26342773	0	44330	0	0	0
605	606	606	Category J	0.059814453	0.023925781	-0.16796875	-0.18774414	0.21801758	0.44555664	0.08	0	12/3/2018	12	3	2018	15:25:40	55540	0.1	15	25	40	0	0.059326172	3.5255859	0.21679688	-0.19384766	-1.3676758	19.443604	1.2294922	0	0	0	0	0	0	0	0	0	1.3984375	0.3984375	1.574707	-0.15698242	0.21777344	1.199707	0	44330	0	0	0
606	607	607	Category J	-0.13183594	-0.083984375	-1.5478516	-0.22631836	0.19091797	0.44482422	0.08	0	12/3/2018	12	3	2018	15:25:40	55540	0.2	15	25	40	0	0.059326172	3.5255859	0.21362305	-0.19580078	-1.359375	17.12207	0.40893555	0	0	0	0	0	0	0	0	0	1.3898926	0.38989258	0.64575195	-0.34545898	0.11181641	-0.18823242	0	44330	0	0	0
607	608	608	Category J	0.20385742	-0.011962891	-0.14379883	-0.25268555	0.13232422	0.44262695	0.08	0	12/3/2018	12	3	2018	15:25:40	55540	0.3	15	25	40	0	0.059326172	3.5255859	0.21166992	-0.19506836	-1.3703613	6.3806152	1.2402344	0	0	0	0	0	0	0	0	0	1.4003906	0.40039063	1.4179688	-0.0078125	0.18310547	1.2265625	0	44330	0	0	0
608	609	609	Category J	-0.071777344	-0.32397461	-1.7519531	-0.24462891	0.13183594	0.44189453	0.08	0	12/3/2018	12	3	2018	15:25:40	55540	0.4	15	25	40	0	0.059326172	3.5255859	0.20776367	-0.19360352	-1.3615723	1.7158203	0.49755859	0	0	0	0	0	0	0	0	0	1.3908691	0.39086914	0.80029297	-0.27954102	-0.13012695	-0.39013672	0	44330	0	0	0
609	610	610	Category J	0.31176758	0.071777344	-0.38378906	-0.25708008	0.17822266	0.4309082	0.08	0	12/3/2018	12	3	2018	15:25:40	55540	0.5	15	25	40	0	0.059326172	3.5255859	0.20385742	-0.19604492	-1.3674316	6.0080566	1.0251465	0	0	0	0	0	0	0	0	0	1.3964844	0.39648438	1.359375	0.10766602	0.26782227	0.98364258	0	44330	0	0	0
610	611	611	Category J	0.49194336	0.071777344	-1.6799316	-0.20581055	0.16748047	0.45776367	0.08	0	12/3/2018	12	3	2018	15:25:40	55540	0.6	15	25	40	0	0.059326172	3.5255859	0.19580078	-0.19628906	-1.3498535	5.2321777	0.51782227	0	0	0	0	0	0	0	0	0	1.3781738	0.37817383	0.89404297	0.29589844	0.26806641	-0.32983398	0	44330	0	0	0
611	612	612	Category J	0.11987305	-0.083984375	-0.43188477	-0.26513672	0.096679688	0.44262695	0.08	0	12/3/2018	12	3	2018	15:25:40	55540	0.7	15	25	40	0	0.059326172	3.5255859	0.20068359	-0.19580078	-1.3640137	0.83666992	0.94238281	0	0	0	0	0	0	0	0	0	1.3925781	0.39257813	1.125	-0.080810547	0.11181641	0.93212891	0	44330	0	0	0
612	613	613	Category J	-0.047851563	-0.059814453	-0.31176758	-0.25683594	0.06640625	0.44873047	0.08	0	12/3/2018	12	3	2018	15:25:40	55540	0.8	15	25	40	0	0.059326172	3.5255859	0.20678711	-0.19384766	-1.375	2.2224121	1.1015625	0	0	0	0	0	0	0	0	0	1.4040527	0.40405273	1.4523926	-0.25463867	0.1340332	1.0632324	0	44330	0	0	0
613	614	614	Category J	0.2878418	-0.19189453	-1.4157715	-0.26367188	0.1105957	0.44287109	0.08	0	12/3/2018	12	3	2018	15:25:40	55540	0.9	15	25	40	0	0.059326172	3.5255859	0.19824219	-0.19262695	-1.3630371	10.481445	0.10351563	0	0	0	0	0	0	0	0	0	1.3908691	0.39086914	0.14282227	0.089355469	0.000732422	-0.052490234	0	44330	0	0	0
614	615	615	Category J	0.035888672	-0.047851563	-0.11987305	-0.23510742	0.13574219	0.45019531	0.08	0	12/3/2018	12	3	2018	15:25:41	55541	0	15	25	41	0	0.059326172	3.5255859	0.19726563	-0.19165039	-1.3688965	17.470459	1.2675781	0	0	0	0	0	0	0	0	0	1.3962402	0.39624023	1.5544434	-0.16137695	0.14379883	1.2490234	0	44330	0	0	0
615	616	616	Category J	0.16796875	0.047851563	-1.9799805	-0.24804688	0.12524414	0.44555664	0.08	0	12/3/2018	12	3	2018	15:25:41	55541	0.1	15	25	41	0	0.059326172	3.5255859	0.1953125	-0.19555664	-1.3574219	21.315186	0.66870117	0	0	0	0	0	0	0	0	0	1.3852539	0.38525391	0.89306641	-0.02734375	0.2434082	-0.62231445	0	44330	0	0	0
616	617	617	Category J	0.14379883	-0.13183594	-0.86376953	-0.27026367	0.081542969	0.44702148	0.08	0	12/3/2018	12	3	2018	15:25:41	55541	0.2	15	25	41	0	0.059326172	3.5255859	0.1953125	-0.1953125	-1.3703613	14.38208	0.51318359	0	0	0	0	0	0	0	0	0	1.3979492	0.39794922	0.62207031	-0.051513672	0.063476563	0.5065918	0	44330	0	0	0
617	618	618	Category J	0.035888672	-0.023925781	-0.79199219	-0.23828125	0.053466797	0.4609375	0.08	0	12/3/2018	12	3	2018	15:25:41	55541	0.3	15	25	41	0	0.059326172	3.5255859	0.1940918	-0.19458008	-1.3544922	14.167236	0.60888672	0	0	0	0	0	0	0	0	0	1.3823242	0.38232422	0.8918457	-0.15820313	0.1706543	0.5625	0	44330	0	0	0
618	619	619	Category J	0.32397461	0.059814453	-0.99584961	-0.2565918	0.10327148	0.44287109	0.08	0	12/3/2018	12	3	2018	15:25:41	55541	0.4	15	25	41	0	0.059326172	3.5126953	0.19604492	-0.19873047	-1.3588867	20.299316	0.46362305	0	0	0	0	0	0	0	0	0	1.387207	0.38720703	0.74951172	0.12768555	0.25854492	0.36303711	0	44330	0	0	0
619	620	620	Category J	0.035888672	0.071777344	-1.4157715	-0.23754883	0.12939453	0.4519043	0.08	0	12/3/2018	12	3	2018	15:25:41	55541	0.5	15	25	41	0	0.059326172	3.5126953	0.19970703	-0.20239258	-1.3598633	22.08667	0.32421875	0	0	0	0	0	0	0	0	0	1.3894043	0.3894043	0.49389648	-0.16381836	0.27416992	-0.055664063	0	44330	0	0	0
620	621	621	Category J	-0.10791016	-0.2277832	-1.5239258	-0.30126953	0.07421875	0.42114258	0.08	0	12/3/2018	12	3	2018	15:25:41	55541	0.6	15	25	41	0	0.059326172	3.5126953	0.20019531	-0.20141602	-1.3601074	25.500244	0.34985352	0	0	0	0	0	0	0	0	0	1.3894043	0.3894043	0.49804688	-0.30810547	-0.026123047	-0.16357422	0	44330	0	0	0
621	622	622	Category J	0.035888672	-0.059814453	-0.19189453	-0.26074219	0.004882813	0.4453125	0.08	0	12/3/2018	12	3	2018	15:25:41	55541	0.7	15	25	41	0	0.059326172	3.5126953	0.20629883	-0.20117188	-1.3708496	29.022217	1.1994629	0	0	0	0	0	0	0	0	0	1.4008789	0.40087891	1.4909668	-0.17041016	0.14135742	1.1789551	0	44330	0	0	0
622	623	623	Category J	0.17993164	-0.20385742	-1.2478027	-0.29858398	0.012695313	0.42651367	0.08	0	12/3/2018	12	3	2018	15:25:41	55541	0.8	15	25	41	0	0.059326172	3.5126953	0.20629883	-0.20385742	-1.355957	37.513428	0.11132813	0	0	0	0	0	0	0	0	0	1.3867188	0.38671875	0.13476563	-0.026367188	0	0.1081543	0	44330	0	0	0
623	624	624	Category J	0.16796875	-0.17993164	-1.079834	-0.33691406	0.042236328	0.40576172	0.08	0	12/3/2018	12	3	2018	15:25:41	55541	0.9	15	25	41	0	0.059326172	3.5126953	0.21166992	-0.20849609	-1.3649902	45.749268	0.28979492	0	0	0	0	0	0	0	0	0	1.3969727	0.39697266	0.35766602	-0.043701172	0.028564453	0.28515625	0	44330	0	0	0
624	625	625	Category J	-0.10791016	-0.19189453	-1.1638184	-0.29956055	0.035400391	0.42407227	0.08	0	12/3/2018	12	3	2018	15:25:42	55542	0	15	25	42	0	0.059326172	3.5126953	0.21386719	-0.21533203	-1.3474121	44.098389	0.37133789	0	0	0	0	0	0	0	0	0	1.3811035	0.38110352	0.52880859	-0.32177734	0.0234375	0.18359375	0	44330	0	0	0
625	626	626	Category M	-0.071777344	-0.035888672	-0.73193359	-0.15136719	-0.16845703	0.453125	0.08	0	12/3/2018	12	3	2018	16:29:16	59356	0.6	16	29	16	0	0.059326172	3.5255859	0.21484375	-0.22216797	-1.3540039	46.712158	0.70996094	0	0	0	0	0	0	0	0	0	1.388916	0.38891602	1.095459	-0.28662109	0.1862793	0.62207031	0	44330	0	0	0
626	627	627	Category M	0.23999023	0.071777344	-0.99584961	-0.13696289	-0.17236328	0.45043945	0.08	0	12/3/2018	12	3	2018	16:29:16	59356	0.7	16	29	16	0	0.059326172	3.5255859	0.21899414	-0.22558594	-1.3378906	61.206299	0.45385742	0	0	0	0	0	0	0	0	0	1.3745117	0.37451172	0.66040039	0.020751953	0.29736328	0.34204102	0	44330	0	0	0
627	628	628	Category M	0.31176758	-0.29980469	-1.2839355	-0.085205078	-0.15478516	0.47192383	0.08	0	12/3/2018	12	3	2018	16:29:16	59356	0.8	16	29	16	0	0.059326172	3.5255859	0.21508789	-0.23193359	-1.3337402	56.55957	0.12792969	0	0	0	0	0	0	0	0	0	1.3708496	0.37084961	0.21411133	0.096435547	-0.067626953	0.049804688	0	44330	0	0	0
628	629	629	Category M	0.91186523	-1.2478027	-1.0078125	-0.072021484	-0.16455078	0.46972656	0.08	0	12/3/2018	12	3	2018	16:29:16	59356	0.9	16	29	16	0	0.059326172	3.5255859	0.20922852	-0.23681641	-1.326416	40.719482	1.2714844	0	0	0	0	0	0	0	0	0	1.3635254	0.36352539	2.0319824	0.70239258	-1.0107422	0.31860352	0	44330	0	0	0
629	630	630	Category M	0.39599609	3.119873	-1.1398926	-0.20385742	-0.096435547	0.45776367	0.08	0	12/3/2018	12	3	2018	16:29:17	59357	0	16	29	17	0	0.059326172	3.5255859	0.2121582	-0.25073242	-1.315918	51.658203	3.380127	0	0	0	0	0	0	0	0	0	1.3564453	0.35644531	3.7304688	0.18359375	3.3706055	0.17602539	0	44330	0	0	0
630	631	631	Category M	-0.37182617	0.071777344	-4.4519043	-0.15234375	-0.21582031	0.42895508	0.08	0	12/3/2018	12	3	2018	16:29:17	59357	0.1	16	29	17	0	0.059326172	3.5255859	0.21630859	-0.25585938	-1.3234863	64.009766	3.199707	0	0	0	0	0	0	0	0	0	1.3652344	0.36523438	4.0441895	-0.58813477	0.32763672	-3.1281738	0	44330	0	0	0
631	632	632	Category M	0.45581055	-10.211914	-4.6437988	-0.08984375	0.11987305	0.5	0.08	0	12/3/2018	12	3	2018	16:29:17	59357	0.2	16	29	17	0	0.059326172	3.5255859	0.21630859	-0.26074219	-1.3078613	39.982422	10.497803	0	0	0	0	0	0	0	0	0	1.3510742	0.35107422	13.526123	0.23925781	-9.9509277	-3.3356934	0	44330	0	0	0
632	633	633	Category M	0.14379883	-2.5559082	-6.9599609	-0.049560547	-0.14550781	0.47705078	0.08	0	12/3/2018	12	3	2018	16:29:17	59357	0.3	16	29	17	0	0.059326172	3.5255859	0.22216797	-0.2644043	-1.3129883	13.143066	6.0944824	0	0	0	0	0	0	0	0	0	1.357666	0.35766602	8.0166016	-0.078369141	-2.2912598	-5.6467285	0	44330	0	0	0
633	634	634	Category M	-0.16796875	6.1437988	-5.9758301	0.061523438	-0.40551758	0.32666016	0.08	0	12/3/2018	12	3	2018	16:29:17	59357	0.4	16	29	17	0	0.059326172	3.5255859	0.21166992	-0.27709961	-1.2993164	15.476318	7.9523926	0	0	0	0	0	0	0	0	0	1.345459	0.34545898	11.477051	-0.37963867	6.4208984	-4.6762695	0	44330	0	0	0
634	635	635	Category M	0.49194336	0.39599609	-5.9399414	-0.015869141	-0.21606445	0.44775391	0.08	0	12/3/2018	12	3	2018	16:29:17	59357	0.5	16	29	17	0	0.059326172	3.5255859	0.21484375	-0.28710938	-1.3088379	37.759277	4.6889648	0	0	0	0	0	0	0	0	0	1.3571777	0.35717773	5.5910645	0.27685547	0.68310547	-4.6308594	0	44330	0	0	0
635	636	636	Category M	0.15576172	-4.7277832	-5.5319824	-0.038085938	0.16772461	0.49145508	0.08	0	12/3/2018	12	3	2018	16:29:17	59357	0.6	16	29	17	0	0.059326172	3.5255859	0.21679688	-0.29077148	-1.3066406	39.220215	6.1269531	0	0	0	0	0	0	0	0	0	1.3562012	0.35620117	8.7229004	-0.061035156	-4.4367676	-4.2250977	0	44330	0	0	0
636	637	637	Category M	2.3999023	-3.1079102	-2.8918457	-0.069091797	-0.12963867	0.47387695	0.08	0	12/3/2018	12	3	2018	16:29:17	59357	0.7	16	29	17	0	0.058837891	3.5288086	0.21411133	-0.30175781	-1.3049316	39.695068	3.8945313	0	0	0	0	0	0	0	0	0	1.3564453	0.35644531	6.5783691	2.1855469	-2.8059082	-1.5866699	0	44330	0	0	0
637	638	638	Category M	0.63598633	1.7878418	-1.8117676	-0.083007813	-0.29394531	0.40356445	0.08	0	12/3/2018	12	3	2018	16:29:17	59357	0.8	16	29	17	0	0.058837891	3.5288086	0.20654297	-0.31201172	-1.2895508	62.417725	2.2060547	0	0	0	0	0	0	0	0	0	1.3427734	0.34277344	3.0512695	0.42919922	2.0998535	-0.52197266	0	44330	0	0	0
638	639	639	Category M	0.26391602	-1.355957	-1.4399414	-0.16040039	-0.039794922	0.48193359	0.08	0	12/3/2018	12	3	2018	16:29:17	59357	0.9	16	29	17	0	0.058837891	3.5288086	0.20629883	-0.32275391	-1.2802734	94.145752	1.046875	0	0	0	0	0	0	0	0	0	1.3364258	0.33642578	1.25	0.057373047	-1.032959	-0.15942383	0	44330	0	0	0
639	640	640	Category M	0.25195313	0.083984375	-1.2597656	-0.12084961	-0.2644043	0.4152832	0.08	0	12/3/2018	12	3	2018	16:29:18	59358	0	16	29	18	0	0.058837891	3.5288086	0.20898438	-0.32666016	-1.282959	82.64624	0.41357422	0	0	0	0	0	0	0	0	0	1.340332	0.34033203	0.47680664	0.042724609	0.41064453	0.023193359	0	44330	0	0	0
640	641	641	Category M	0.26391602	0.32397461	-1.1879883	-0.061279297	-0.052246094	0.49609375	0.08	0	12/3/2018	12	3	2018	16:29:18	59358	0.1	16	29	18	0	0.058837891	3.5288086	0.20629883	-0.32788086	-1.2626953	64.654541	0.65869141	0	0	0	0	0	0	0	0	0	1.3208008	0.32080078	0.78417969	0.057373047	0.65185547	0.074707031	0	44330	0	0	0
641	642	642	Category M	0.2277832	-0.44384766	-0.76782227	-0.048095703	-0.037353516	0.49780273	0.08	0	12/3/2018	12	3	2018	16:29:18	59358	0.2	16	29	18	0	0.058837891	3.5288086	0.20092773	-0.33642578	-1.2724609	78.530518	0.51660156	0	0	0	0	0	0	0	0	0	1.331543	0.33154297	0.63867188	0.026611328	-0.10717773	0.50463867	0	44330	0	0	0
642	643	643	Category M	0.2277832	-0.27587891	-0.88793945	-0.06640625	-0.056152344	0.49902344	0.08	0	12/3/2018	12	3	2018	16:29:18	59358	0.3	16	29	18	0	0.058837891	3.5288086	0.20092773	-0.34667969	-1.2578125	114.13037	0.37744141	0	0	0	0	0	0	0	0	0	1.3200684	0.32006836	0.4675293	0.026611328	0.070800781	0.36987305	0	44330	0	0	0
643	644	644	Category M	0.31176758	-0.26391602	-0.91186523	-0.089111328	-0.031494141	0.50219727	0.08	0	12/3/2018	12	3	2018	16:29:18	59358	0.4	16	29	18	0	0.058837891	3.5288086	0.19995117	-0.35107422	-1.2675781	71.754639	0.3828125	0	0	0	0	0	0	0	0	0	1.3303223	0.33032227	0.5546875	0.11157227	0.087158203	0.35571289	0	44330	0	0	0
644	645	645	Category N	-0.13183594	-0.16796875	-1.0319824	-0.031494141	-0.026123047	0.50146484	0.08	0	12/3/2018	12	3	2018	16:29:26	59366	0.8	16	29	26	0	0.059326172	3.4417969	0.20214844	-0.35302734	-1.2744141	24.210938	0.45239258	0	0	0	0	0	0	0	0	0	1.3376465	0.33764648	0.76147461	-0.33398438	0.18505859	0.24243164	0	44330	0	0	0
645	646	646	Category N	-0.035888672	-0.17993164	-1.0319824	-0.039550781	-0.024902344	0.50439453	0.08	0	12/3/2018	12	3	2018	16:29:26	59366	0.9	16	29	26	0	0.059326172	3.4417969	0.19262695	-0.35400391	-1.2758789	3.1452637	0.37695313	0	0	0	0	0	0	0	0	0	1.3378906	0.33789063	0.64672852	-0.22851563	0.17407227	0.24389648	0	44330	0	0	0
646	647	647	Category N	-0.17993164	-0.035888672	-0.92382813	-0.079833984	-0.033447266	0.49731445	0.08	0	12/3/2018	12	3	2018	16:29:27	59367	0	16	29	27	0	0.059326172	3.4417969	0.19262695	-0.35644531	-1.2836914	15.630859	0.60913086	0	0	0	0	0	0	0	0	0	1.3461914	0.34619141	1.0532227	-0.37255859	0.32055664	0.35986328	0	44330	0	0	0
647	648	648	Category N	-0.047851563	-0.13183594	-0.92382813	-0.078613281	-0.067626953	0.49658203	0.08	0	12/3/2018	12	3	2018	16:29:27	59367	0.1	16	29	27	0	0.059326172	3.4417969	0.19580078	-0.35839844	-1.2753906	39.095947	0.48413086	0	0	0	0	0	0	0	0	0	1.3391113	0.33911133	0.82202148	-0.24365234	0.2265625	0.3515625	0	44330	0	0	0
648	649	649	Category N	-0.011962891	-0.10791016	-0.92382813	-0.048583984	-0.12426758	0.48339844	0.08	0	12/3/2018	12	3	2018	16:29:27	59367	0.2	16	29	27	0	0.059326172	3.4417969	0.19238281	-0.35864258	-1.2844238	58.704834	0.484375	0	0	0	0	0	0	0	0	0	1.3474121	0.34741211	0.81591797	-0.2043457	0.25073242	0.3605957	0	44330	0	0	0
649	650	650	Category N	0.023925781	-0.047851563	-0.89990234	-0.046630859	-0.15405273	0.4777832	0.08	0	12/3/2018	12	3	2018	16:29:27	59367	0.3	16	29	27	0	0.059326172	3.4417969	0.19311523	-0.35644531	-1.2744141	61.013184	0.51391602	0	0	0	0	0	0	0	0	0	1.3371582	0.3371582	0.85229492	-0.16918945	0.30859375	0.37451172	0	44330	0	0	0
650	651	651	Category N	0.13183594	-0.023925781	-1.1279297	-0.074707031	-0.16552734	0.46679688	0.08	0	12/3/2018	12	3	2018	16:29:27	59367	0.4	16	29	27	0	0.059326172	3.4417969	0.19140625	-0.3605957	-1.282959	60.168701	0.37548828	0	0	0	0	0	0	0	0	0	1.3464355	0.34643555	0.55175781	-0.059570313	0.33666992	0.1550293	0	44330	0	0	0
651	652	652	Category N	0.15576172	-0.035888672	-0.82788086	-0.094726563	-0.16186523	0.46655273	0.08	0	12/3/2018	12	3	2018	16:29:27	59367	0.5	16	29	27	0	0.059326172	3.4417969	0.1862793	-0.36376953	-1.2753906	56.364502	0.55566406	0	0	0	0	0	0	0	0	0	1.3393555	0.33935547	0.80615234	-0.030517578	0.32788086	0.44750977	0	44330	0	0	0
652	653	653	Category N	-0.023925781	-0.071777344	-0.87597656	-0.15478516	-0.16650391	0.45117188	0.08	0	12/3/2018	12	3	2018	16:29:27	59367	0.6	16	29	27	0	0.059326172	3.4417969	0.18408203	-0.36328125	-1.2844238	48.989258	0.54345703	0	0	0	0	0	0	0	0	0	1.3476563	0.34765625	0.90844727	-0.20800781	0.29150391	0.40844727	0	44330	0	0	0
653	654	654	Category N	0.13183594	0.011962891	-0.77978516	-0.20849609	-0.1496582	0.44042969	0.08	0	12/3/2018	12	3	2018	16:29:27	59367	0.7	16	29	27	0	0.059326172	3.4417969	0.18530273	-0.36328125	-1.2932129	42.931885	0.63818359	0	0	0	0	0	0	0	0	0	1.355957	0.35595703	0.94213867	-0.053466797	0.37524414	0.51342773	0	44330	0	0	0
654	655	655	Category N	0.095947266	-0.11987305	-0.79199219	-0.22753906	-0.12548828	0.43676758	0.08	0	12/3/2018	12	3	2018	16:29:27	59367	0.8	16	29	27	0	0.059326172	3.4417969	0.18017578	-0.36206055	-1.2841797	23.258057	0.55493164	0	0	0	0	0	0	0	0	0	1.3461914	0.34619141	0.81860352	-0.084228516	0.2421875	0.4921875	0	44330	0	0	0
655	656	656	Category N	0.32397461	-0.11987305	-1.0917969	-0.25488281	-0.11376953	0.43041992	0.08	0	12/3/2018	12	3	2018	16:29:27	59367	0.9	16	29	27	0	0.059326172	3.4417969	0.17944336	-0.36523438	-1.2922363	11.998291	0.34814453	0	0	0	0	0	0	0	0	0	1.3547363	0.35473633	0.59033203	0.14428711	0.24536133	0.20043945	0	44330	0	0	0
656	657	657	Category N	0.25195313	-0.15576172	-0.88793945	-0.24853516	-0.11450195	0.43530273	0.08	0	12/3/2018	12	3	2018	16:29:28	59368	0	16	29	28	0	0.059326172	3.4417969	0.17944336	-0.36816406	-1.2790527	4.996582	0.45092773	0	0	0	0	0	0	0	0	0	1.3430176	0.34301758	0.67602539	0.072265625	0.21240234	0.39111328	0	44330	0	0	0
657	658	658	Category N	0.29980469	-0.13183594	-0.74389648	-0.26000977	-0.14086914	0.41870117	0.08	0	12/3/2018	12	3	2018	16:29:28	59368	0.1	16	29	28	0	0.059326172	3.4417969	0.17651367	-0.36914063	-1.2790527	1.703125	0.59814453	0	0	0	0	0	0	0	0	0	1.3427734	0.34277344	0.89575195	0.12304688	0.23730469	0.53515625	0	44330	0	0	0
658	659	659	Category N	0.071777344	-0.17993164	-0.79199219	-0.25708008	-0.17480469	0.41162109	0.08	0	12/3/2018	12	3	2018	16:29:28	59368	0.2	16	29	28	0	0.059326172	3.4417969	0.17553711	-0.37329102	-1.2797852	4.1831055	0.53491211	0	0	0	0	0	0	0	0	0	1.3447266	0.34472656	0.78540039	-0.10375977	0.19335938	0.48779297	0	44330	0	0	0
659	660	660	Category N	0.37182617	0.035888672	-1.0439453	-0.25488281	-0.17089844	0.40771484	0.08	0	12/3/2018	12	3	2018	16:29:28	59368	0.3	16	29	28	0	0.059326172	3.4417969	0.17211914	-0.37426758	-1.2822266	4.2617188	0.51464844	0	0	0	0	0	0	0	0	0	1.3469238	0.34692383	0.84814453	0.19946289	0.41015625	0.23828125	0	44330	0	0	0
660	661	661	Category N	0.41992188	-0.071777344	-0.97192383	-0.22119141	-0.12890625	0.44067383	0.08	0	12/3/2018	12	3	2018	16:29:28	59368	0.4	16	29	28	0	0.059326172	3.4417969	0.17016602	-0.37890625	-1.2758789	4.3537598	0.49902344	0	0	0	0	0	0	0	0	0	1.3417969	0.34179688	0.86083984	0.24951172	0.30712891	0.30395508	0	44330	0	0	0
661	662	662	Category N	0.40795898	-0.50390625	-0.73193359	-0.22070313	-0.13061523	0.44067383	0.08	0	12/3/2018	12	3	2018	16:29:28	59368	0.5	16	29	28	0	0.059326172	3.4417969	0.16967773	-0.37963867	-1.2685547	3.3452148	0.59985352	0	0	0	0	0	0	0	0	0	1.3349609	0.33496094	0.89868164	0.23803711	-0.12402344	0.53662109	0	44330	0	0	0
662	663	663	Category N	0.39599609	-0.3359375	-0.77978516	-0.26123047	-0.062988281	0.44335938	0.08	0	12/3/2018	12	3	2018	16:29:28	59368	0.6	16	29	28	0	0.059326172	3.4417969	0.16821289	-0.38061523	-1.2773438	4.026123	0.54907227	0	0	0	0	0	0	0	0	0	1.3435059	0.34350586	0.77001953	0.22753906	0.044677734	0.49755859	0	44330	0	0	0
663	664	664	Category N	0.26391602	-0.37182617	-0.671875	-0.27587891	0.033447266	0.44042969	0.08	0	12/3/2018	12	3	2018	16:29:28	59368	0.7	16	29	28	0	0.059326172	3.4417969	0.16601563	-0.3828125	-1.2719727	7.005127	0.6081543	0	0	0	0	0	0	0	0	0	1.338623	0.33862305	0.70898438	0.09765625	0.010986328	0.60009766	0	44330	0	0	0
664	665	665	Category N	0.23999023	-0.69580078	-0.76782227	-0.26708984	0.099609375	0.44262695	0.08	0	12/3/2018	12	3	2018	16:29:28	59368	0.8	16	29	28	0	0.059326172	3.4417969	0.1628418	-0.38916016	-1.2700195	7.9633789	0.59326172	0	0	0	0	0	0	0	0	0	1.3381348	0.33813477	0.88574219	0.076904297	-0.30639648	0.50219727	0	44330	0	0	0
665	666	666	Category N	0.51586914	-0.58789063	-0.55175781	-0.24975586	0.12182617	0.44750977	0.08	0	12/3/2018	12	3	2018	16:29:28	59368	0.9	16	29	28	0	0.059326172	3.4417969	0.16552734	-0.39086914	-1.2685547	0.52832031	0.82177734	0	0	0	0	0	0	0	0	0	1.3376465	0.33764648	1.263916	0.35009766	-0.19677734	0.71679688	0	44330	0	0	0
666	667	667	Category N	0.11987305	-0.43188477	-0.63598633	-0.22387695	0.15844727	0.4519043	0.08	0	12/3/2018	12	3	2018	16:29:29	59369	0	16	29	29	0	0.059326172	3.4417969	0.16601563	-0.39770508	-1.2692871	4.901123	0.63598633	0	0	0	0	0	0	0	0	0	1.3405762	0.34057617	0.71362305	-0.046142578	-0.033935547	0.63330078	0	44330	0	0	0
667	668	668	Category N	-0.035888672	-0.58789063	-0.81591797	-0.22412109	0.1809082	0.44873047	0.08	0	12/3/2018	12	3	2018	16:29:29	59369	0.1	16	29	29	0	0.059326172	3.5255859	0.16455078	-0.40478516	-1.2678223	6.3198242	0.52709961	0	0	0	0	0	0	0	0	0	1.3410645	0.34106445	0.83544922	-0.20043945	-0.18286133	0.4519043	0	44330	0	0	0
668	669	669	Category N	0.29980469	-1.0678711	-0.59985352	-0.24926758	0.10253906	0.4519043	0.08	0	12/3/2018	12	3	2018	16:29:29	59369	0.2	16	29	29	0	0.059326172	3.5255859	0.16381836	-0.4074707	-1.2609863	6.3354492	0.9440918	0	0	0	0	0	0	0	0	0	1.3352051	0.33520508	1.4570313	0.13574219	-0.66015625	0.66113281	0	44330	0	0	0
669	670	670	Category N	0.27587891	-0.51586914	-0.52783203	-0.19628906	0.15478516	0.46435547	0.08	0	12/3/2018	12	3	2018	16:29:29	59369	0.3	16	29	29	0	0.059326172	3.5255859	0.15429688	-0.39331055	-1.2568359	7.3027344	0.74902344	0	0	0	0	0	0	0	0	0	1.3259277	0.32592773	0.97290039	0.12133789	-0.12231445	0.72900391	0	44330	0	0	0
670	671	671	Category N	0.10791016	-0.65991211	-0.51586914	-0.18945313	0.22949219	0.44775391	0.08	0	12/3/2018	12	3	2018	16:29:29	59369	0.4	16	29	29	0	0.059326172	3.5255859	0.14990234	-0.43505859	-1.2507324	8.921875	0.76953125	0	0	0	0	0	0	0	0	0	1.3327637	0.33276367	1.001709	-0.041992188	-0.22460938	0.73486328	0	44330	0	0	0
671	672	672	Category N	0.75585938	-0.19189453	-0.91186523	-0.17089844	0.23022461	0.44995117	0.08	0	12/3/2018	12	3	2018	16:29:29	59369	0.5	16	29	29	0	0.059326172	3.5255859	0.15722656	-0.43847656	-1.2055664	5.0979004	0.7109375	0	0	0	0	0	0	0	0	0	1.2924805	0.29248047	1.1391602	0.59838867	0.24658203	0.29370117	0	44330	0	0	0
672	673	673	Category N	0.095947266	-0.99584961	-0.82788086	-0.20947266	0.18823242	0.453125	0.08	0	12/3/2018	12	3	2018	16:29:29	59369	0.6	16	29	29	0	0.059326172	3.5255859	0.15185547	-0.31323242	-1.157959	3.7033691	0.76000977	0	0	0	0	0	0	0	0	0	1.2092285	0.20922852	1.0686035	-0.055908203	-0.68237305	0.33007813	0	44330	0	0	0
673	674	674	Category N	0.3359375	-0.74389648	-0.671875	-0.18139648	0.079345703	0.47607422	0.08	0	12/3/2018	12	3	2018	16:29:29	59369	0.7	16	29	29	0	0.059326172	3.5255859	0.15234375	-0.28710938	-1.0842285	8.052002	0.64208984	0	0	0	0	0	0	0	0	0	1.1320801	0.13208008	1.0524902	0.18334961	-0.45654297	0.41235352	0	44330	0	0	0
674	675	675	Category N	0.16796875	-0.3359375	-0.73193359	-0.16113281	0.10083008	0.48706055	0.08	0	12/3/2018	12	3	2018	16:29:29	59369	0.8	16	29	29	0	0.059326172	3.5255859	0.15527344	-0.36865234	-1.0253906	9.3056641	0.2956543	0	0	0	0	0	0	0	0	0	1.1008301	0.10083008	0.33911133	0.012451172	0.032714844	0.29345703	0	44330	0	0	0
675	676	676	Category N	0.14379883	-0.76782227	-0.6237793	-0.17773438	0.12841797	0.47119141	0.08	0	12/3/2018	12	3	2018	16:29:29	59369	0.9	16	29	29	0	0.059326172	3.5255859	0.15185547	-0.37988281	-0.96557617	4.2578125	0.51708984	0	0	0	0	0	0	0	0	0	1.0488281	0.048828125	0.73779297	-0.008056641	-0.38769531	0.34179688	0	44330	0	0	0
676	677	677	Category N	0.16796875	-0.56396484	-0.68383789	-0.18066406	0.13427734	0.46533203	0.08	0	12/3/2018	12	3	2018	16:29:30	59370	0	16	29	30	0	0.059326172	3.5255859	0.15209961	-0.32275391	-0.90600586	2.0009766	0.328125	0	0	0	0	0	0	0	0	0	0.97363281	0.026367188	0.47875977	0.015625	-0.2409668	0.22216797	0	44330	0	0	0
677	678	678	Category N	0.32397461	-0.68383789	-0.58789063	-0.18115234	0.16894531	0.46923828	0.08	0	12/3/2018	12	3	2018	16:29:30	59370	0.1	16	29	30	0	0.059326172	3.5255859	0.12304688	-0.28662109	-0.87475586	5.7019043	0.52954102	0	0	0	0	0	0	0	0	0	0.92871094	0.071289063	0.88500977	0.20068359	-0.39697266	0.28686523	0	44330	0	0	0
678	679	679	Category N	0.11987305	-0.41992188	-0.6237793	-0.15625	0.19287109	0.46533203	0.08	0	12/3/2018	12	3	2018	16:29:30	59370	0.2	16	29	30	0	0.059326172	3.5255859	0.11645508	-0.31518555	-0.86010742	5.1179199	0.25854492	0	0	0	0	0	0	0	0	0	0.92358398	0.076416016	0.34423828	0.003173828	-0.10449219	0.23632813	0	44330	0	0	0
679	680	680	Category N	0.083984375	-0.29980469	-0.29980469	-0.15454102	0.20239258	0.46459961	0.08	0	12/3/2018	12	3	2018	16:29:30	59370	0.3	16	29	30	0	0.059326172	3.5255859	0.1159668	-0.3034668	-0.85351563	5.4731445	0.5546875	0	0	0	0	0	0	0	0	0	0.91333008	0.086669922	0.58959961	-0.031982422	0.003662109	0.55371094	0	44330	0	0	0
680	681	681	Category N	-0.34790039	-0.59985352	-0.95996094	-0.10498047	0.18383789	0.47949219	0.08	0	12/3/2018	12	3	2018	16:29:30	59370	0.4	16	29	30	0	0.059326172	3.5255859	0.11230469	-0.31396484	-0.84594727	8.923584	0.5534668	0	0	0	0	0	0	0	0	0	0.90942383	0.090576172	0.85986328	-0.46020508	-0.28564453	-0.11376953	0	44330	0	0	0
681	682	682	Category N	0.11987305	-0.69580078	-0.79199219	-0.18994141	0.072509766	0.47851563	0.08	0	12/3/2018	12	3	2018	16:29:30	59370	0.5	16	29	30	0	0.059326172	3.5255859	0.10791016	-0.32250977	-0.84350586	6.7473145	0.37695313	0	0	0	0	0	0	0	0	0	0.90942383	0.090576172	0.43652344	0.01171875	-0.37304688	0.051513672	0	44330	0	0	0
682	683	683	Category N	-0.023925781	-0.32397461	-0.82788086	-0.081054688	0.011474609	0.5012207	0.08	0	12/3/2018	12	3	2018	16:29:30	59370	0.6	16	29	30	0	0.059326172	3.5255859	0.1081543	-0.32788086	-0.84985352	3.9719238	0.1340332	0	0	0	0	0	0	0	0	0	0.91748047	0.082519531	0.15844727	-0.13208008	0.00390625	0.021972656	0	44330	0	0	0
683	684	684	Category N	0.035888672	-0.27587891	-1.0197754	-0.019287109	-0.065185547	0.49951172	0.08	0	12/3/2018	12	3	2018	16:29:30	59370	0.7	16	29	30	0	0.059326172	3.5255859	0.10473633	-0.33520508	-0.84301758	6.763916	0.19873047	0	0	0	0	0	0	0	0	0	0.91308594	0.086914063	0.30517578	-0.068847656	0.059326172	-0.17651367	0	44330	0	0	0
684	685	685	Category N	-0.21582031	-0.14379883	-1.2119141	0.041748047	-0.088134766	0.4934082	0.08	0	12/3/2018	12	3	2018	16:29:30	59370	0.8	16	29	30	0	0.059326172	3.5255859	0.10009766	-0.33642578	-0.83837891	16.917725	0.52563477	0	0	0	0	0	0	0	0	0	0.90869141	0.091308594	0.88208008	-0.31591797	0.19262695	-0.37329102	0	44330	0	0	0
685	686	686	Category N	0.059814453	-0.15576172	-0.80395508	0.035400391	-0.11499023	0.48852539	0.08	0	12/3/2018	12	3	2018	16:29:30	59370	0.9	16	29	30	0	0.059326172	3.5255859	0.1027832	-0.34033203	-0.83325195	27.416992	0.19165039	0	0	0	0	0	0	0	0	0	0.90576172	0.094238281	0.25683594	-0.04296875	0.18457031	0.029296875	0	44330	0	0	0
686	687	687	Category N	0.13183594	-0.23999023	-0.87597656	0.10302734	-0.12109375	0.47705078	0.08	0	12/3/2018	12	3	2018	16:29:31	59371	0	16	29	31	0	0.059326172	3.5255859	0.10253906	-0.34570313	-0.83129883	30.724854	0.11816406	0	0	0	0	0	0	0	0	0	0.90625	0.09375	0.17919922	0.029052734	0.10571289	-0.044433594	0	44330	0	0	0
687	688	688	Category N	-0.083984375	-0.047851563	-0.86376953	0.10644531	-0.10498047	0.48144531	0.08	0	12/3/2018	12	3	2018	16:29:31	59371	0.1	16	29	31	0	0.059326172	3.5255859	0.10546875	-0.35620117	-0.83032227	36.130859	0.36352539	0	0	0	0	0	0	0	0	0	0.90966797	0.090332031	0.53149414	-0.18945313	0.30834961	-0.033203125	0	44330	0	0	0
688	689	689	Category N	0	-0.13183594	-0.94799805	0.084228516	-0.11132813	0.48095703	0.08	0	12/3/2018	12	3	2018	16:29:31	59371	0.2	16	29	31	0	0.059326172	3.5255859	0.10595703	-0.3671875	-0.83203125	46.772705	0.28295898	0	0	0	0	0	0	0	0	0	0.91577148	0.084228516	0.45727539	-0.10595703	0.23535156	-0.11572266	0	44330	0	0	0
689	690	690	Category N	0.17993164	-0.27587891	-1.079834	0.095214844	-0.11450195	0.48193359	0.08	0	12/3/2018	12	3	2018	16:29:31	59371	0.3	16	29	31	0	0.059326172	3.5255859	0.10424805	-0.37158203	-0.83129883	50.0896	0.27661133	0	0	0	0	0	0	0	0	0	0.91674805	0.083251953	0.41967773	0.075439453	0.095703125	-0.24829102	0	44330	0	0	0
690	691	691	Category N	0.071777344	-0.17993164	-1.0678711	0.085693359	-0.065429688	0.48999023	0.08	0	12/3/2018	12	3	2018	16:29:31	59371	0.4	16	29	31	0	0.059326172	3.5255859	0.10424805	-0.37963867	-0.82495117	44.251221	0.31591797	0	0	0	0	0	0	0	0	0	0.9140625	0.0859375	0.47509766	-0.032470703	0.19970703	-0.24267578	0	44330	0	0	0
691	692	692	Category N	-0.047851563	-0.035888672	-1.1638184	0.041748047	-0.088134766	0.49438477	0.08	0	12/3/2018	12	3	2018	16:29:31	59371	0.5	16	29	31	0	0.059326172	3.5255859	0.10229492	-0.38696289	-0.81567383	38.707031	0.51660156	0	0	0	0	0	0	0	0	0	0.90844727	0.091552734	0.84936523	-0.15014648	0.35107422	-0.34790039	0	44330	0	0	0
692	693	693	Category N	0.035888672	-0.059814453	-1.0078125	-0.028564453	-0.12011719	0.48706055	0.08	0	12/3/2018	12	3	2018	16:29:31	59371	0.6	16	29	31	0	0.059326172	3.5255859	0.1015625	-0.39599609	-0.80908203	36.722656	0.39599609	0	0	0	0	0	0	0	0	0	0.90673828	0.093261719	0.60058594	-0.065673828	0.33618164	-0.19848633	0	44330	0	0	0
693	694	694	Category N	-0.11987305	-0.095947266	-0.68383789	-0.060058594	-0.12426758	0.48339844	0.08	0	12/3/2018	12	3	2018	16:29:31	59371	0.7	16	29	31	0	0.059326172	3.5255859	0.10571289	-0.40527344	-0.81054688	32.984619	0.40332031	0	0	0	0	0	0	0	0	0	0.91259766	0.087402344	0.66186523	-0.22558594	0.30932617	0.12670898	0	44330	0	0	0
694	695	695	Category N	-0.011962891	-0.31176758	-0.76782227	-0.077880859	-0.095947266	0.49267578	0.08	0	12/3/2018	12	3	2018	16:29:31	59371	0.8	16	29	31	0	0.059326172	3.5255859	0.10571289	-0.41113281	-0.81347656	19.405518	0.16064453	0	0	0	0	0	0	0	0	0	0.91748047	0.082519531	0.26269531	-0.11767578	0.099365234	0.045654297	0	44330	0	0	0
695	696	696	Category N	0.15576172	-0.17993164	-0.92382813	-0.035888672	-0.081542969	0.49389648	0.08	0	12/3/2018	12	3	2018	16:29:31	59371	0.9	16	29	31	0	0.059326172	3.5255859	0.10449219	-0.41821289	-0.8125	7.2211914	0.26782227	0	0	0	0	0	0	0	0	0	0.91992188	0.080078125	0.40063477	0.051025391	0.23828125	-0.11108398	0	44330	0	0	0
696	697	697	Category N	-0.083984375	-0.21582031	-0.86376953	0.003417969	-0.10839844	0.49121094	0.08	0	12/3/2018	12	3	2018	16:29:32	59372	0	16	29	32	0	0.059326172	3.5255859	0.098632813	-0.421875	-0.80639648	2.6604004	0.28125	0	0	0	0	0	0	0	0	0	0.91552734	0.084472656	0.44580078	-0.18261719	0.20605469	-0.057128906	0	44330	0	0	0
697	698	698	Category N	-0.035888672	-0.34790039	-0.86376953	0.033447266	-0.12817383	0.48022461	0.08	0	12/3/2018	12	3	2018	16:29:32	59372	0.1	16	29	32	0	0.059326172	3.5255859	0.093994141	-0.41845703	-0.81054688	2.6904297	0.15722656	0	0	0	0	0	0	0	0	0	0.91699219	0.083007813	0.25390625	-0.12988281	0.070556641	-0.052978516	0	44330	0	0	0
698	699	699	Category N	0.047851563	-0.011962891	-1.1879883	0.073730469	-0.062988281	0.49365234	0.08	0	12/3/2018	12	3	2018	16:29:32	59372	0.2	16	29	32	0	0.059326172	3.5255859	0.092041016	-0.42480469	-0.8137207	10.767578	0.55883789	0	0	0	0	0	0	0	0	0	0.92260742	0.077392578	0.83129883	-0.044189453	0.4128418	-0.37402344	0	44330	0	0	0
699	700	700	Category N	-0.13183594	-0.29980469	-0.89990234	0.071777344	-0.043212891	0.49707031	0.08	0	12/3/2018	12	3	2018	16:29:32	59372	0.3	16	29	32	0	0.059326172	3.5255859	0.090332031	-0.42529297	-0.81787109	16.71582	0.26806641	0	0	0	0	0	0	0	0	0	0.92626953	0.073730469	0.42993164	-0.22216797	0.12548828	-0.081787109	0	44330	0	0	0
700	701	701	Category N	-0.13183594	-0.2878418	-0.93579102	0.079101563	-0.10351563	0.48461914	0.08	0	12/3/2018	12	3	2018	16:29:32	59372	0.4	16	29	32	0	0.059326172	3.5255859	0.084472656	-0.42822266	-0.81689453	13.056152	0.28393555	0	0	0	0	0	0	0	0	0	0.92602539	0.073974609	0.47558594	-0.21630859	0.14038086	-0.11865234	0	44330	0	0	0
701	702	702	Category N	-0.083984375	-0.14379883	-0.91186523	0.0703125	-0.090087891	0.48901367	0.08	0	12/3/2018	12	3	2018	16:29:32	59372	0.5	16	29	32	0	0.059326172	3.5255859	0.076904297	-0.42797852	-0.81567383	6.7106934	0.34033203	0	0	0	0	0	0	0	0	0	0.92431641	0.075683594	0.54125977	-0.16088867	0.28417969	-0.095947266	0	44330	0	0	0
702	703	703	Category N	0	-0.38378906	-0.80395508	0.080078125	-0.086914063	0.49121094	0.08	0	12/3/2018	12	3	2018	16:29:32	59372	0.6	16	29	32	0	0.059326172	3.5255859	0.069335938	-0.42382813	-0.81811523	3.2224121	0.081298828	0	0	0	0	0	0	0	0	0	0.92407227	0.075927734	0.1237793	-0.069335938	0.040039063	0.014160156	0	44330	0	0	0
703	704	704	Category N	-0.083984375	-0.68383789	-0.92382813	0.10058594	-0.046386719	0.49365234	0.08	0	12/3/2018	12	3	2018	16:29:32	59372	0.7	16	29	32	0	0.059326172	3.5255859	0.062011719	-0.4230957	-0.82006836	1.1906738	0.31616211	0	0	0	0	0	0	0	0	0	0.92504883	0.074951172	0.51025391	-0.14599609	-0.26049805	-0.10351563	0	44330	0	0	0
704	705	705	Category N	0.095947266	-0.32397461	-1.0439453	0.064941406	0.077148438	0.49926758	0.08	0	12/3/2018	12	3	2018	16:29:32	59372	0.8	16	29	32	0	0.059326172	3.5255859	0.058837891	-0.42211914	-0.82373047	2.5456543	0.24365234	0	0	0	0	0	0	0	0	0	0.92749023	0.072509766	0.35522461	0.036865234	0.098144531	-0.2199707	0	44330	0	0	0
705	706	706	Category N	-0.023925781	-0.58789063	-0.80395508	0.098388672	0.12231445	0.48803711	0.08	0	12/3/2018	12	3	2018	16:29:32	59372	0.9	16	29	32	0	0.059326172	3.4853027	0.052490234	-0.41503906	-0.82666016	7.3352051	0.19018555	0	0	0	0	0	0	0	0	0	0.92651367	0.073486328	0.27197266	-0.076416016	-0.17260742	0.022705078	0	44330	0	0	0
706	707	707	Category N	0.11987305	-0.49194336	-0.87597656	0.002929688	0.10229492	0.50756836	0.08	0	12/3/2018	12	3	2018	16:29:33	59373	0	16	29	33	0	0.059326172	3.4853027	0.044189453	-0.40869141	-0.82983398	9.0183105	0.12133789	0	0	0	0	0	0	0	0	0	0.92626953	0.073730469	0.20458984	0.075439453	-0.083007813	-0.045898438	0	44330	0	0	0
707	708	708	Category N	0.26391602	-0.51586914	-0.73193359	-0.073486328	0.027099609	0.50488281	0.08	0	12/3/2018	12	3	2018	16:29:33	59373	0.1	16	29	33	0	0.059326172	3.4853027	0.040527344	-0.40600586	-0.83325195	8.5646973	0.26855469	0	0	0	0	0	0	0	0	0	0.92773438	0.072265625	0.43432617	0.22314453	-0.10961914	0.10131836	0	44330	0	0	0
708	709	709	Category N	0.14379883	-0.10791016	-0.671875	-0.13916016	0.011962891	0.48999023	0.08	0	12/3/2018	12	3	2018	16:29:33	59373	0.2	16	29	33	0	0.059326172	3.4853027	0.041748047	-0.40258789	-0.83398438	10.047363	0.3515625	0	0	0	0	0	0	0	0	0	0.92724609	0.072753906	0.55908203	0.10180664	0.29467773	0.16210938	0	44330	0	0	0
709	710	710	Category N	0.035888672	-0.2277832	-0.65991211	-0.17211914	-0.010253906	0.48071289	0.08	0	12/3/2018	12	3	2018	16:29:33	59373	0.3	16	29	33	0	0.059326172	3.4853027	0.034423828	-0.3918457	-0.84008789	14.029541	0.24389648	0	0	0	0	0	0	0	0	0	0.92773438	0.072265625	0.34570313	0.001220703	0.1640625	0.18017578	0	44330	0	0	0
710	711	711	Category N	0.21582031	-0.20385742	-0.83984375	-0.12231445	-0.066894531	0.48828125	0.08	0	12/3/2018	12	3	2018	16:29:33	59373	0.4	16	29	33	0	0.059326172	3.4853027	0.030761719	-0.38720703	-0.84375	13.740234	0.26049805	0	0	0	0	0	0	0	0	0	0.92871094	0.071289063	0.37231445	0.18481445	0.18334961	0.00390625	0	44330	0	0	0
711	712	712	Category N	0.035888672	-0.19189453	-0.82788086	-0.046630859	-0.11547852	0.48974609	0.08	0	12/3/2018	12	3	2018	16:29:33	59373	0.5	16	29	33	0	0.059326172	3.4853027	0.031005859	-0.3815918	-0.84863281	10.156006	0.19091797	0	0	0	0	0	0	0	0	0	0.9309082	0.069091797	0.21533203	0.004638672	0.18969727	0.020751953	0	44330	0	0	0
712	713	713	Category N	0.17993164	-0.46777344	-1.0678711	0.035644531	-0.11865234	0.48657227	0.08	0	12/3/2018	12	3	2018	16:29:33	59373	0.6	16	29	33	0	0.059326172	3.4853027	0.020019531	-0.38110352	-0.8503418	8.1455078	0.28344727	0	0	0	0	0	0	0	0	0	0.93188477	0.068115234	0.46386719	0.15966797	-0.086425781	-0.21728516	0	44330	0	0	0
713	714	714	Category N	0.059814453	-0.38378906	-1.2719727	0.088134766	0.008300781	0.49780273	0.08	0	12/3/2018	12	3	2018	16:29:33	59373	0.7	16	29	33	0	0.059326172	3.4853027	0.016845703	-0.36889648	-0.85083008	11.928467	0.42333984	0	0	0	0	0	0	0	0	0	0.92749023	0.072509766	0.47851563	0.042724609	-0.014648438	-0.42114258	0	44330	0	0	0
714	715	715	Category N	0.21582031	-0.49194336	-1.1518555	0.10400391	0.12329102	0.48730469	0.08	0	12/3/2018	12	3	2018	16:29:33	59373	0.8	16	29	33	0	0.059326172	3.4853027	0.011474609	-0.36352539	-0.85180664	15.930176	0.38476563	0	0	0	0	0	0	0	0	0	0.92626953	0.073730469	0.63232422	0.20410156	-0.12817383	-0.29980469	0	44330	0	0	0
715	716	716	Category N	0.19189453	-0.15576172	-0.75585938	0.047607422	0.14648438	0.4934082	0.08	0	12/3/2018	12	3	2018	16:29:33	59373	0.9	16	29	33	0	0.059326172	3.4853027	0.011474609	-0.36206055	-0.85620117	15.442627	0.29199219	0	0	0	0	0	0	0	0	0	0.9296875	0.0703125	0.48730469	0.18017578	0.20629883	0.1003418	0	44330	0	0	0
716	717	717	Category N	0.059814453	-0.21582031	-0.40795898	-0.024169922	0.12182617	0.50146484	0.08	0	12/3/2018	12	3	2018	16:29:34	59374	0	16	29	34	0	0.059326172	3.4853027	0.006835938	-0.35351563	-0.86132813	19.694336	0.4765625	0	0	0	0	0	0	0	0	0	0.9309082	0.069091797	0.64379883	0.052734375	0.13769531	0.45336914	0	44330	0	0	0
717	718	718	Category N	0.11987305	-0.50390625	-0.63598633	-0.052978516	0.069335938	0.50219727	0.08	0	12/3/2018	12	3	2018	16:29:34	59374	0.1	16	29	34	0	0.059326172	3.4853027	0.003417969	-0.34765625	-0.86157227	21.521484	0.29785156	0	0	0	0	0	0	0	0	0	0.92919922	0.070800781	0.49804688	0.11621094	-0.15600586	0.22558594	0	44330	0	0	0
718	719	719	Category N	0.21582031	-0.41992188	-0.91186523	0.018066406	0.078857422	0.50732422	0.08	0	12/3/2018	12	3	2018	16:29:34	59374	0.2	16	29	34	0	0.059326172	3.4853027	0	-0.34375	-0.86621094	18.360596	0.23339844	0	0	0	0	0	0	0	0	0	0.93212891	0.067871094	0.3371582	0.21582031	-0.075927734	-0.045410156	0	44330	0	0	0
719	720	720	Category N	-0.035888672	-0.74389648	-0.65991211	0.090576172	0.096679688	0.48925781	0.08	0	12/3/2018	12	3	2018	16:29:34	59374	0.3	16	29	34	0	0.059326172	3.4853027	-0.003417969	-0.34106445	-0.87182617	14.289063	0.45605469	0	0	0	0	0	0	0	0	0	0.93603516	0.063964844	0.64697266	-0.032226563	-0.40258789	0.21191406	0	44330	0	0	0
720	721	721	Category N	-0.083984375	-0.35986328	-0.98388672	0.12036133	0.13525391	0.47705078	0.08	0	12/3/2018	12	3	2018	16:29:34	59374	0.4	16	29	34	0	0.059326172	3.4853027	-0.004882813	-0.3371582	-0.87817383	8.0195313	0.13354492	0	0	0	0	0	0	0	0	0	0.94067383	0.059326172	0.20678711	-0.078857422	-0.022460938	-0.10546875	0	44330	0	0	0
721	722	722	Category N	0.25195313	-0.87597656	-1.2839355	0.14404297	0.19238281	0.45996094	0.08	0	12/3/2018	12	3	2018	16:29:34	59374	0.5	16	29	34	0	0.059326172	3.4853027	-0.004150391	-0.33251953	-0.87573242	6.8781738	0.72607422	0	0	0	0	0	0	0	0	0	0.93676758	0.063232422	1.2072754	0.25610352	-0.54321289	-0.40795898	0	44330	0	0	0
722	723	723	Category N	-0.047851563	-0.86376953	-0.32397461	0.092773438	0.16601563	0.48193359	0.08	0	12/3/2018	12	3	2018	16:29:34	59374	0.6	16	29	34	0	0.059326172	3.4853027	-0.005371094	-0.32763672	-0.87841797	7.6125488	0.7722168	0	0	0	0	0	0	0	0	0	0.9375	0.0625	1.1330566	-0.042236328	-0.53588867	0.55444336	0	44330	0	0	0
723	724	724	Category N	-0.071777344	-0.35986328	-0.53979492	-0.007568359	0.1628418	0.49072266	0.08	0	12/3/2018	12	3	2018	16:29:34	59374	0.7	16	29	34	0	0.059326172	3.4853027	-0.009277344	-0.32324219	-0.88085938	5.8359375	0.34863281	0	0	0	0	0	0	0	0	0	0.93823242	0.061767578	0.44018555	-0.062255859	-0.036376953	0.34106445	0	44330	0	0	0
724	725	725	Category N	0.083984375	-0.47998047	-0.6237793	0.004394531	0.11425781	0.4987793	0.08	0	12/3/2018	12	3	2018	16:29:34	59374	0.8	16	29	34	0	0.059326172	3.4853027	-0.011230469	-0.3203125	-0.87719727	3.84375	0.31420898	0	0	0	0	0	0	0	0	0	0.93383789	0.066162109	0.50830078	0.095214844	-0.15942383	0.25341797	0	44330	0	0	0
725	726	726	Category N	-0.047851563	-0.61181641	-0.88793945	0.071533203	0.10839844	0.49511719	0.08	0	12/3/2018	12	3	2018	16:29:34	59374	0.9	16	29	34	0	0.059326172	3.4853027	-0.008544922	-0.32324219	-0.8737793	0.34545898	0.29150391	0	0	0	0	0	0	0	0	0	0.93164063	0.068359375	0.34179688	-0.0390625	-0.28833008	-0.013916016	0	44330	0	0	0
726	727	727	Category N	0.059814453	-0.88793945	-0.83984375	0.15698242	0.086181641	0.48046875	0.08	0	12/3/2018	12	3	2018	16:29:35	59375	0	16	29	35	0	0.059326172	3.4853027	-0.010009766	-0.32446289	-0.87744141	6.9475098	0.56884766	0	0	0	0	0	0	0	0	0	0.93554688	0.064453125	0.67114258	0.069824219	-0.56323242	0.037597656	0	44330	0	0	0
727	728	728	Category N	-0.011962891	-0.99584961	-1.0678711	0.17211914	0.15332031	0.46118164	0.08	0	12/3/2018	12	3	2018	16:29:35	59375	0.1	16	29	35	0	0.059326172	3.4853027	-0.013183594	-0.3203125	-0.87719727	10.113281	0.70166016	0	0	0	0	0	0	0	0	0	0.93383789	0.066162109	0.8671875	0.001220703	-0.67529297	-0.19042969	0	44330	0	0	0
728	729	729	Category N	-0.15576172	-0.46777344	-0.86376953	0.10546875	0.3125	0.4206543	0.08	0	12/3/2018	12	3	2018	16:29:35	59375	0.2	16	29	35	0	0.059326172	3.4853027	-0.012939453	-0.32275391	-0.87695313	12.556885	0.20361328	0	0	0	0	0	0	0	0	0	0.93457031	0.065429688	0.30078125	-0.14257813	-0.14477539	0.013183594	0	44330	0	0	0
729	730	730	Category N	0.023925781	-0.68383789	-0.38378906	-0.031494141	0.3371582	0.41992188	0.08	0	12/3/2018	12	3	2018	16:29:35	59375	0.3	16	29	35	0	0.059326172	3.4853027	-0.011962891	-0.32324219	-0.87646484	14.722656	0.61132813	0	0	0	0	0	0	0	0	0	0.93408203	0.065917969	0.88891602	0.035888672	-0.36035156	0.49267578	0	44330	0	0	0
730	731	731	Category N	-0.023925781	-0.61181641	-0.38378906	-0.054443359	0.26269531	0.45751953	0.08	0	12/3/2018	12	3	2018	16:29:35	59375	0.4	16	29	35	0	0.059326172	3.4853027	-0.014892578	-0.32275391	-0.87524414	8.9941406	0.5703125	0	0	0	0	0	0	0	0	0	0.93310547	0.066894531	0.78955078	-0.008789063	-0.28881836	0.49145508	0	44330	0	0	0
731	732	732	Category N	0.095947266	-0.76782227	-0.31176758	-0.0546875	0.20751953	0.47875977	0.08	0	12/3/2018	12	3	2018	16:29:35	59375	0.5	16	29	35	0	0.059326172	3.4853027	-0.013916016	-0.32324219	-0.87402344	0.066650391	0.72509766	0	0	0	0	0	0	0	0	0	0.93188477	0.068115234	1.1166992	0.10986328	-0.44433594	0.56225586	0	44330	0	0	0
732	733	733	Category N	0.31176758	-0.80395508	-0.99584961	0.055175781	0.19042969	0.48071289	0.08	0	12/3/2018	12	3	2018	16:29:35	59375	0.6	16	29	35	0	0.059326172	3.4853027	-0.012207031	-0.32128906	-0.87011719	6.4711914	0.59448242	0	0	0	0	0	0	0	0	0	0.92773438	0.072265625	0.93188477	0.32397461	-0.48242188	-0.12548828	0	44330	0	0	0
733	734	734	Category N	0.13183594	-0.45581055	-0.99584961	0.11889648	0.25756836	0.44335938	0.08	0	12/3/2018	12	3	2018	16:29:35	59375	0.7	16	29	35	0	0.059326172	3.4853027	-0.013916016	-0.31982422	-0.87231445	6.5014648	0.234375	0	0	0	0	0	0	0	0	0	0.92919922	0.070800781	0.4050293	0.14575195	-0.13574219	-0.12329102	0	44330	0	0	0
734	735	735	Category N	-0.011962891	-0.68383789	-0.73193359	0.0625	0.17822266	0.47680664	0.08	0	12/3/2018	12	3	2018	16:29:35	59375	0.8	16	29	35	0	0.059326172	3.4853027	-0.007568359	-0.27880859	-0.8918457	17.059326	0.43505859	0	0	0	0	0	0	0	0	0	0.93457031	0.065429688	0.56884766	-0.004150391	-0.40478516	0.15991211	0	44330	0	0	0
735	736	736	Category N	-0.14379883	-0.41992188	-0.59985352	0.082275391	0.064697266	0.49926758	0.08	0	12/3/2018	12	3	2018	16:29:35	59375	0.9	16	29	35	0	0.059326172	3.4853027	-0.024414063	-0.14770508	-0.93725586	31.751709	0.44946289	0	0	0	0	0	0	0	0	0	0.94921875	0.05078125	0.72875977	-0.11914063	-0.27197266	0.33740234	0	44330	0	0	0
736	737	737	Category N	-0.10791016	0.10791016	-1.2119141	0.11767578	0.049804688	0.49462891	0.08	0	12/3/2018	12	3	2018	16:29:36	59376	0	16	29	36	0	0.059326172	3.4853027	0.001708984	-0.17211914	-0.97119141	40.111572	0.38500977	0	0	0	0	0	0	0	0	0	0.98657227	0.013427734	0.63012695	-0.10961914	0.2800293	-0.24047852	0	44330	0	0	0
737	738	738	Category N	0.14379883	-0.6237793	-0.99584961	0.27539063	-0.001464844	0.43286133	0.08	0	12/3/2018	12	3	2018	16:29:36	59376	0.1	16	29	36	0	0.059326172	3.4853027	0.045654297	-0.2746582	-1.0200195	43.862793	0.36328125	0	0	0	0	0	0	0	0	0	1.057373	0.057373047	0.47143555	0.097900391	-0.34887695	0.024169922	0	44330	0	0	0
738	739	739	Category N	-0.059814453	-0.2277832	-1.1279297	0.27246094	0.000244141	0.4387207	0.08	0	12/3/2018	12	3	2018	16:29:36	59376	0.2	16	29	36	0	0.059326172	3.4853027	0.069091797	-0.2578125	-1.0700684	54.607422	0.14453125	0	0	0	0	0	0	0	0	0	1.1030273	0.10302734	0.21679688	-0.12890625	0.030029297	-0.057617188	0	44330	0	0	0
739	771	771	Category M	0.15576172	-0.21582031	-0.95996094	0.21728516	0.094970703	0.45605469	0.08	0	12/3/2018	12	3	2018	16:29:46	59386	0	16	29	46	0	0.059570313	3.5288086	0.12402344	-0.020751953	-1.215332	6.6953125	0.32275391	0	0	0	0	0	0	0	0	0	1.2219238	0.22192383	0.48217773	0.031494141	-0.19482422	0.25537109	0	44330	0	0	0
740	772	772	Category M	0.083984375	0.10791016	-0.86376953	0.1862793	0.1262207	0.46606445	0.08	0	12/3/2018	12	3	2018	16:29:46	59386	0.099	16	29	46	0	0.059570313	3.5288086	0.12329102	-0.013671875	-1.2150879	8.8261719	0.3737793	0	0	0	0	0	0	0	0	0	1.2214355	0.22143555	0.51245117	-0.039306641	0.12158203	0.35131836	0	44330	0	0	0
741	773	773	Category M	-0.095947266	0.071777344	-1.1757813	0.12573242	0.088623047	0.48461914	0.08	0	12/3/2018	12	3	2018	16:29:46	59386	0.199	16	29	46	0	0.059570313	3.5288086	0.12768555	-0.008544922	-1.2333984	20.962646	0.24462891	0	0	0	0	0	0	0	0	0	1.2402344	0.24023438	0.36181641	-0.22363281	0.080322266	0.057617188	0	44330	0	0	0
742	774	774	Category M	0.37182617	3.1679688	-2.2438965	0.14135742	0.036376953	0.49072266	0.08	0	12/3/2018	12	3	2018	16:29:46	59386	0.3	16	29	46	0	0.059570313	3.5288086	0.13012695	0.001220703	-1.2358398	35.60498	3.3320313	0	0	0	0	0	0	0	0	0	1.2426758	0.24267578	4.4160156	0.24145508	3.1665039	-1.0078125	0	44330	0	0	0
743	775	775	Category M	-1.355957	10.187988	-4.4038086	0.11083984	0.21044922	0.46386719	0.08	0	12/3/2018	12	3	2018	16:29:46	59386	0.4	16	29	46	0	0.059570313	3.5288086	0.12719727	0.008544922	-1.2272949	32.269531	10.765869	0	0	0	0	0	0	0	0	0	1.2338867	0.23388672	14.838867	-1.4831543	10.179199	-3.1762695	0	44330	0	0	0
744	776	776	Category M	2.2678223	-2.1359863	-3.6479492	0.21533203	0.35766602	0.33007813	0.08	0	12/3/2018	12	3	2018	16:29:46	59386	0.5	16	29	46	0	0.059570313	3.5288086	0.13110352	0.018310547	-1.2424316	21.079834	3.8718262	0	0	0	0	0	0	0	0	0	1.2495117	0.24951172	6.6962891	2.1364746	-2.1542969	-2.4052734	0	44330	0	0	0
745	777	777	Category M	3.4318848	-8.4118652	-4.763916	0.27612305	0.16967773	0.41235352	0.08	0	12/3/2018	12	3	2018	16:29:46	59386	0.6	16	29	46	0	0.059570313	3.5288086	0.13183594	0.024169922	-1.2368164	25.454102	9.7209473	0	0	0	0	0	0	0	0	0	1.2441406	0.24414063	15.262939	3.2998047	-8.4360352	-3.5268555	0	44330	0	0	0
746	778	778	Category M	1.8479004	0.99584961	-4.8718262	0.31884766	-0.080322266	0.40161133	0.08	0	12/3/2018	12	3	2018	16:29:46	59386	0.7	16	29	46	0	0.059570313	3.5288086	0.13574219	0.018310547	-1.244873	27.175781	4.1279297	0	0	0	0	0	0	0	0	0	1.2524414	0.25244141	6.315918	1.7119141	0.97729492	-3.626709	0	44330	0	0	0
747	779	779	Category M	1.0917969	7.5478516	-4.2119141	0.234375	-0.018554688	0.4543457	0.08	0	12/3/2018	12	3	2018	16:29:46	59386	0.8	16	29	46	0	0.059570313	3.5288086	0.13305664	0.027587891	-1.232666	11.057129	8.1452637	0	0	0	0	0	0	0	0	0	1.2402344	0.24023438	11.457764	0.95849609	7.5200195	-2.9790039	0	44330	0	0	0
748	780	780	Category M	2.2919922	-2.4838867	-3.1557617	0.24243164	0.25927734	0.39526367	0.08	0	12/3/2018	12	3	2018	16:29:46	59386	0.9	16	29	46	0	0.059570313	3.5288086	0.13378906	0.031982422	-1.2429199	6.2312012	3.8269043	0	0	0	0	0	0	0	0	0	1.2504883	0.25048828	6.5866699	2.157959	-2.5158691	-1.9125977	0	44330	0	0	0
749	781	781	Category M	0.059814453	0.37182617	-3.1079102	0.18066406	0.045654297	0.47192383	0.08	0	12/3/2018	12	3	2018	16:29:47	59387	0	16	29	47	0	0.059570313	3.5288086	0.13476563	0.036132813	-1.2307129	6.4716797	1.9082031	0	0	0	0	0	0	0	0	0	1.2387695	0.23876953	2.2875977	-0.074951172	0.33544922	-1.8769531	0	44330	0	0	0
750	782	782	Category M	0.46777344	-1.0197754	-1.1279297	0.19921875	-0.18579102	0.42919922	0.08	0	12/3/2018	12	3	2018	16:29:47	59387	0.1	16	29	47	0	0.059570313	3.5288086	0.13989258	0.034912109	-1.2451172	1.7094727	1.1105957	0	0	0	0	0	0	0	0	0	1.253418	0.25341797	1.4995117	0.32763672	-1.0546875	0.1171875	0	44330	0	0	0
751	783	783	Category M	0.095947266	0.57592773	-1.1757813	0.18481445	-0.090087891	0.46337891	0.08	0	12/3/2018	12	3	2018	16:29:47	59387	0.2	16	29	47	0	0.059570313	3.5288086	0.14550781	0.041748047	-1.2390137	18.18457	0.54003906	0	0	0	0	0	0	0	0	0	1.2480469	0.24804688	0.64697266	-0.049560547	0.53393555	0.063232422	0	44330	0	0	0
752	784	784	Category M	0.19189453	0.35986328	-1.2958984	0.18945313	0.059814453	0.47338867	0.08	0	12/3/2018	12	3	2018	16:29:47	59387	0.3	16	29	47	0	0.059570313	3.5288086	0.15527344	0.045166016	-1.2495117	34.155762	0.31982422	0	0	0	0	0	0	0	0	0	1.2597656	0.25976563	0.3972168	0.036376953	0.31445313	-0.046142578	0	44330	0	0	0
753	785	785	Category M	0.071777344	-0.071777344	-1.0917969	0.22753906	0.027099609	0.45483398	0.08	0	12/3/2018	12	3	2018	16:29:47	59387	0.4	16	29	47	0	0.059570313	3.5288086	0.15307617	0.049072266	-1.2363281	24.726318	0.20532227	0	0	0	0	0	0	0	0	0	1.2468262	0.24682617	0.34716797	-0.081298828	-0.12084961	0.14453125	0	44330	0	0	0
754	786	786	Category M	0.10791016	0.15576172	-0.87597656	0.16333008	0.028564453	0.48120117	0.08	0	12/3/2018	12	3	2018	16:29:47	59387	0.5	16	29	47	0	0.059570313	3.5288086	0.15942383	0.045898438	-1.2475586	10.956787	0.39086914	0	0	0	0	0	0	0	0	0	1.2585449	0.25854492	0.53295898	-0.051513672	0.10961914	0.37158203	0	44330	0	0	0
755	787	787	Category M	0.10791016	0.059814453	-0.81591797	0.1237793	0.079101563	0.48876953	0.08	0	12/3/2018	12	3	2018	16:29:47	59387	0.6	16	29	47	0	0.059570313	3.5288086	0.16210938	0.047851563	-1.2421875	0.3996582	0.42993164	0	0	0	0	0	0	0	0	0	1.2536621	0.25366211	0.4921875	-0.054199219	0.01171875	0.42626953	0	44330	0	0	0
756	788	788	Category M	-0.059814453	0.059814453	-0.77978516	0.086425781	0.08203125	0.49658203	0.08	0	12/3/2018	12	3	2018	16:29:47	59387	0.7	16	29	47	0	0.059570313	3.5288086	0.16333008	0.049804688	-1.2524414	10.622559	0.52270508	0	0	0	0	0	0	0	0	0	1.263916	0.26391602	0.70581055	-0.22314453	0.009765625	0.47265625	0	44330	0	0	0
757	789	789	Category M	0.011962891	0.071777344	-0.80395508	0.080566406	0.071289063	0.49609375	0.08	0	12/3/2018	12	3	2018	16:29:47	59387	0.8	16	29	47	0	0.059570313	3.5288086	0.15942383	0.053955078	-1.2387695	11.616455	0.45947266	0	0	0	0	0	0	0	0	0	1.2502441	0.25024414	0.60009766	-0.14746094	0.017578125	0.43481445	0	44330	0	0	0
758	790	790	Category J	0.059814453	-0.10791016	-1.1037598	-0.16699219	-0.021484375	0.47875977	0.08	0	12/3/2018	12	3	2018	16:43:31	60211	0.099	16	43	31	0	0.059326172	3.4675781	0.16064453	0.055664063	-1.2490234	30.948486	0.24072266	0	0	0	0	0	0	0	0	0	1.260498	0.26049805	0.40966797	-0.10083008	-0.16357422	0.14526367	0	44330	0	0	0
759	791	791	Category J	-0.035888672	-0.10791016	-1.2358398	-0.15771484	-0.090087891	0.46704102	0.08	0	12/3/2018	12	3	2018	16:43:31	60211	0.199	16	43	31	0	0.059326172	3.4675781	0.16308594	0.060546875	-1.2436523	84.803955	0.26074219	0	0	0	0	0	0	0	0	0	1.2558594	0.25585938	0.37548828	-0.19897461	-0.16845703	0.0078125	0	44330	0	0	0
760	792	792	Category J	0.059814453	-0.10791016	-0.14379883	-0.1628418	-0.18847656	0.44042969	0.08	0	12/3/2018	12	3	2018	16:43:31	60211	0.3	16	43	31	0	0.059326172	3.4675781	0.15893555	0.064453125	-1.2524414	121.22119	1.1264648	0	0	0	0	0	0	0	0	0	1.2641602	0.26416016	1.3806152	-0.099121094	-0.17236328	1.1086426	0	44330	0	0	0
761	793	793	Category J	-0.095947266	0.035888672	-1.6318359	-0.13427734	-0.20800781	0.4387207	0.08	0	12/3/2018	12	3	2018	16:43:31	60211	0.4	16	43	31	0	0.059326172	3.4675781	0.15991211	0.067138672	-1.2365723	122.09644	0.47167969	0	0	0	0	0	0	0	0	0	1.2487793	0.2487793	0.68237305	-0.25585938	-0.03125	-0.39501953	0	44330	0	0	0
762	794	794	Category J	-0.035888672	-0.2277832	-0.83984375	-0.12573242	-0.1809082	0.44848633	0.08	0	12/3/2018	12	3	2018	16:43:31	60211	0.5	16	43	31	0	0.059326172	3.4675781	0.1640625	0.0625	-1.2468262	123.66479	0.53833008	0	0	0	0	0	0	0	0	0	1.2590332	0.2590332	0.8972168	-0.19995117	-0.2902832	0.40698242	0	44330	0	0	0
763	795	795	Category J	-0.15576172	0.095947266	-0.50390625	-0.17016602	-0.15820313	0.44116211	0.08	0	12/3/2018	12	3	2018	16:43:31	60211	0.6	16	43	31	0	0.059326172	3.4675781	0.16430664	0.071044922	-1.2531738	127.21484	0.81518555	0	0	0	0	0	0	0	0	0	1.2658691	0.26586914	1.0942383	-0.32006836	0.024658203	0.74926758	0	44330	0	0	0
764	796	796	Category J	0.46777344	-0.059814453	-1.3439941	-0.09765625	-0.17333984	0.4543457	0.08	0	12/3/2018	12	3	2018	16:43:31	60211	0.7	16	43	31	0	0.059326172	3.4675781	0.16137695	0.068847656	-1.2529297	136.91968	0.34423828	0	0	0	0	0	0	0	0	0	1.2651367	0.26513672	0.52587891	0.30615234	-0.12866211	-0.090820313	0	44330	0	0	0
765	797	797	Category J	-0.095947266	-0.095947266	-0.011962891	-0.13574219	-0.25830078	0.4050293	0.08	0	12/3/2018	12	3	2018	16:43:31	60211	0.8	16	43	31	0	0.059326172	3.4675781	0.15869141	0.072021484	-1.2370605	147.04492	1.2626953	0	0	0	0	0	0	0	0	0	1.2492676	0.24926758	1.6479492	-0.25463867	-0.16796875	1.2250977	0	44330	0	0	0
766	798	798	Category J	-0.39599609	-0.17993164	-0.64794922	-0.16748047	-0.27392578	0.38330078	0.08	0	12/3/2018	12	3	2018	16:43:31	60211	0.9	16	43	31	0	0.059326172	3.4675781	0.15405273	0.072998047	-1.2531738	126.79834	0.85620117	0	0	0	0	0	0	0	0	0	1.2646484	0.26464844	1.4084473	-0.55004883	-0.25292969	0.60522461	0	44330	0	0	0
767	799	799	Category J	0.51586914	-0.23999023	-1.4157715	-0.1315918	-0.22021484	0.43139648	0.08	0	12/3/2018	12	3	2018	16:43:32	60212	0	16	43	32	0	0.059326172	3.4675781	0.15551758	0.079345703	-1.251709	110.61841	0.50854492	0	0	0	0	0	0	0	0	0	1.263916	0.26391602	0.84350586	0.36010742	-0.31933594	-0.16381836	0	44330	0	0	0
768	800	800	Category J	-0.047851563	0.035888672	-0.15576172	-0.093261719	-0.18017578	0.45629883	0.08	0	12/3/2018	12	3	2018	16:43:32	60212	0.1	16	43	32	0	0.059326172	3.4675781	0.15478516	0.079833984	-1.2556152	82.679688	1.1191406	0	0	0	0	0	0	0	0	0	1.2675781	0.26757813	1.3466797	-0.20263672	-0.043945313	1.0998535	0	44330	0	0	0
769	801	801	Category J	0.023925781	0.32397461	-1.7158203	-0.085205078	-0.19335938	0.44970703	0.08	0	12/3/2018	12	3	2018	16:43:32	60212	0.2	16	43	32	0	0.059326172	3.4675781	0.15234375	0.080810547	-1.2451172	34.414307	0.54492188	0	0	0	0	0	0	0	0	0	1.2570801	0.25708008	0.84204102	-0.12841797	0.24291992	-0.47045898	0	44330	0	0	0
770	802	802	Category J	-0.035888672	0.023925781	-0.17993164	-0.10668945	-0.22290039	0.43774414	0.08	0	12/3/2018	12	3	2018	16:43:32	60212	0.3	16	43	32	0	0.059326172	3.4675781	0.15478516	0.08203125	-1.262207	1.8781738	1.1005859	0	0	0	0	0	0	0	0	0	1.2741699	0.27416992	1.3312988	-0.19067383	-0.058105469	1.0822754	0	44330	0	0	0
771	803	803	Category J	0.071777344	-0.26391602	-2.0759277	-0.14916992	-0.22631836	0.42480469	0.08	0	12/3/2018	12	3	2018	16:43:32	60212	0.4	16	43	32	0	0.059326172	3.4675781	0.15185547	0.087158203	-1.2502441	5.0812988	0.90063477	0	0	0	0	0	0	0	0	0	1.2624512	0.26245117	1.2568359	-0.080078125	-0.35107422	-0.82543945	0	44330	0	0	0
772	804	804	Category J	0.47998047	0	-0.70776367	-0.1809082	-0.17919922	0.43139648	0.08	0	12/3/2018	12	3	2018	16:43:32	60212	0.5	16	43	32	0	0.059326172	3.4675781	0.1496582	0.086669922	-1.2475586	4.630127	0.63867188	0	0	0	0	0	0	0	0	0	1.2595215	0.25952148	0.95678711	0.33007813	-0.086669922	0.53979492	0	44330	0	0	0
773	805	805	Category J	-0.11987305	0.11987305	-0.64794922	-0.16064453	-0.15429688	0.45239258	0.08	0	12/3/2018	12	3	2018	16:43:32	60212	0.6	16	43	32	0	0.059326172	3.4675781	0.15576172	0.086669922	-1.2570801	4.967041	0.66943359	0	0	0	0	0	0	0	0	0	1.2697754	0.26977539	0.91821289	-0.27563477	0.032958984	0.60913086	0	44330	0	0	0
774	806	806	Category J	0.41992188	0.23999023	-1.7519531	-0.094726563	-0.19238281	0.45288086	0.08	0	12/3/2018	12	3	2018	16:43:32	60212	0.7	16	43	32	0	0.059326172	3.4675781	0.15307617	0.092041016	-1.2490234	12.13623	0.58813477	0	0	0	0	0	0	0	0	0	1.2617188	0.26171875	0.91748047	0.26660156	0.14770508	-0.50268555	0	44330	0	0	0
775	807	807	Category J	-0.095947266	0.095947266	-0.047851563	-0.067382813	-0.21826172	0.44775391	0.08	0	12/3/2018	12	3	2018	16:43:32	60212	0.8	16	43	32	0	0.059326172	3.4675781	0.15039063	0.089355469	-1.2570801	7.864502	1.2341309	0	0	0	0	0	0	0	0	0	1.2692871	0.26928711	1.4624023	-0.24633789	0.006347656	1.2092285	0	44330	0	0	0
776	808	808	Category J	0.023925781	-0.55175781	-1.9438477	-0.12890625	-0.22021484	0.43725586	0.08	0	12/3/2018	12	3	2018	16:43:32	60212	0.9	16	43	32	0	0.059326172	3.4675781	0.15551758	0.091308594	-1.2509766	2.1159668	0.9543457	0	0	0	0	0	0	0	0	0	1.263916	0.26391602	1.4677734	-0.1315918	-0.64306641	-0.69262695	0	44330	0	0	0
777	809	809	Category J	-0.13183594	0.19189453	-0.14379883	-0.14013672	-0.13500977	0.46313477	0.08	0	12/3/2018	12	3	2018	16:43:33	60213	0	16	43	33	0	0.059326172	3.4675781	0.15429688	0.093505859	-1.2529297	3.5913086	1.1496582	0	0	0	0	0	0	0	0	0	1.2658691	0.26586914	1.4936523	-0.28613281	0.098144531	1.1091309	0	44330	0	0	0
778	810	810	Category J	0.57592773	-0.31176758	-1.7038574	-0.1237793	-0.15917969	0.45898438	0.08	0	12/3/2018	12	3	2018	16:43:33	60213	0.1	16	43	33	0	0.059326172	3.4675781	0.15185547	0.091796875	-1.2570801	12.733398	0.73632813	0	0	0	0	0	0	0	0	0	1.2695313	0.26953125	1.2741699	0.42382813	-0.40356445	-0.4465332	0	44330	0	0	0
779	811	811	Category J	-0.071777344	-0.059814453	-0.35986328	-0.083251953	-0.20922852	0.44360352	0.08	0	12/3/2018	12	3	2018	16:43:33	60213	0.2	16	43	33	0	0.059326172	3.4675781	0.15698242	0.089599609	-1.2719727	22.876953	0.95239258	0	0	0	0	0	0	0	0	0	1.2849121	0.28491211	1.2907715	-0.22875977	-0.14941406	0.91210938	0	44330	0	0	0
780	812	812	Category J	0.44384766	-0.34790039	-1.7878418	-0.10424805	-0.19848633	0.44946289	0.08	0	12/3/2018	12	3	2018	16:43:33	60213	0.3	16	43	33	0	0.059326172	3.4675781	0.15234375	0.092529297	-1.2687988	21.449707	0.74023438	0	0	0	0	0	0	0	0	0	1.28125	0.28125	1.2507324	0.29125977	-0.44042969	-0.51879883	0	44330	0	0	0
781	813	813	Category J	0.51586914	-0.011962891	-1.1757813	-0.12036133	-0.17041016	0.45581055	0.08	0	12/3/2018	12	3	2018	16:43:33	60213	0.4	16	43	33	0	0.059326172	3.4675781	0.14526367	0.092773438	-1.2587891	19.449463	0.39379883	0	0	0	0	0	0	0	0	0	1.2705078	0.27050781	0.55834961	0.37036133	-0.10473633	0.083007813	0	44330	0	0	0
782	814	814	Category J	-0.11987305	0.13183594	-0.32397461	-0.11401367	-0.13330078	0.46875	0.08	0	12/3/2018	12	3	2018	16:43:33	60213	0.5	16	43	33	0	0.059326172	3.4675781	0.14453125	0.093261719	-1.2658691	22.829834	0.97924805	0	0	0	0	0	0	0	0	0	1.2775879	0.27758789	1.244873	-0.2644043	0.038330078	0.94189453	0	44330	0	0	0
783	815	815	Category J	0.29980469	0.095947266	-1.9438477	-0.082519531	-0.1706543	0.46459961	0.08	0	12/3/2018	12	3	2018	16:43:33	60213	0.6	16	43	33	0	0.059326172	3.4675781	0.13891602	0.054199219	-1.2412109	17.099121	0.72167969	0	0	0	0	0	0	0	0	0	1.2502441	0.25024414	0.90478516	0.16064453	0.041503906	-0.70239258	0	44330	0	0	0
784	816	816	Category J	-0.083984375	0.047851563	-0.14379883	-0.053222656	-0.21386719	0.45117188	0.08	0	12/3/2018	12	3	2018	16:43:33	60213	0.7	16	43	33	0	0.059326172	3.4675781	0.15649414	-0.079345703	-1.2138672	13.387939	1.1040039	0	0	0	0	0	0	0	0	0	1.2265625	0.2265625	1.4377441	-0.24047852	0.12719727	1.0700684	0	44330	0	0	0
785	817	817	Category J	0.21582031	-0.34790039	-1.8598633	-0.089355469	-0.20483398	0.45361328	0.08	0	12/3/2018	12	3	2018	16:43:33	60213	0.8	16	43	33	0	0.059326172	3.4675781	0.11889648	-0.047119141	-1.177002	6.8664551	0.75195313	0	0	0	0	0	0	0	0	0	1.184082	0.18408203	1.079834	0.096679688	-0.30053711	-0.68261719	0	44330	0	0	0
786	818	818	Category J	-0.071777344	0.10791016	-0.023925781	-0.10424805	-0.14819336	0.47460938	0.08	0	12/3/2018	12	3	2018	16:43:33	60213	0.9	16	43	33	0	0.059326172	3.4675781	0.077636719	0.057128906	-1.1335449	0.19042969	1.1208496	0	0	0	0	0	0	0	0	0	1.1376953	0.13769531	1.3098145	-0.14941406	0.050537109	1.1096191	0	44330	0	0	0
787	819	819	Category J	0	0.13183594	-1.9438477	-0.055419922	-0.17236328	0.47241211	0.08	0	12/3/2018	12	3	2018	16:43:34	60214	0	16	43	34	0	0.059326172	3.4675781	0.054443359	0.044677734	-1.0856934	3.0695801	0.86401367	0	0	0	0	0	0	0	0	0	1.0881348	0.088134766	0.99951172	-0.054443359	0.086914063	-0.85791016	0	44330	0	0	0
788	820	820	Category J	-0.035888672	0.13183594	0.011962891	0.010986328	-0.20410156	0.45776367	0.08	0	12/3/2018	12	3	2018	16:43:34	60214	0.1	16	43	34	0	0.059326172	3.4675781	0.039306641	-0.050292969	-1.0407715	3.1164551	1.0710449	0	0	0	0	0	0	0	0	0	1.0427246	0.042724609	1.3103027	-0.075195313	0.18212891	1.0527344	0	44330	0	0	0
789	821	821	Category J	0.2277832	-0.15576172	-2.0158691	-0.020263672	-0.18969727	0.46655273	0.08	0	12/3/2018	12	3	2018	16:43:34	60214	0.2	16	43	34	0	0.059326172	3.4675781	0.009521484	-0.021972656	-1.0258789	6.409668	1.0222168	0	0	0	0	0	0	0	0	0	1.026123	0.026123047	1.3413086	0.21801758	-0.13354492	-0.98974609	0	44330	0	0	0
790	822	822	Category J	0.25195313	0.37182617	-0.43188477	-0.042480469	-0.13330078	0.48535156	0.08	0	12/3/2018	12	3	2018	16:43:34	60214	0.3	16	43	34	0	0.059326172	3.4675781	0.008789063	-0.027099609	-0.98852539	6.8862305	0.72680664	0	0	0	0	0	0	0	0	0	0.98901367	0.010986328	1.1987305	0.24291992	0.39892578	0.55664063	0	44330	0	0	0
791	823	823	Category J	0.59985352	0.011962891	-1.7878418	-0.034667969	-0.15087891	0.4753418	0.08	0	12/3/2018	12	3	2018	16:43:34	60214	0.4	16	43	34	0	0.059326172	3.4675781	-0.004150391	-0.011962891	-0.99731445	10.470459	0.99487305	0	0	0	0	0	0	0	0	0	0.99755859	0.002441406	1.418457	0.60400391	0.023925781	-0.7902832	0	44330	0	0	0
792	824	824	Category J	-0.16796875	0.023925781	0.083984375	-0.060546875	-0.19897461	0.46142578	0.08	0	12/3/2018	12	3	2018	16:43:34	60214	0.5	16	43	34	0	0.059326172	3.4675781	-0.011474609	-0.017089844	-0.99047852	17.249023	1.0866699	0	0	0	0	0	0	0	0	0	0.99072266	0.009277344	1.2722168	-0.15625	0.041015625	1.0744629	0	44330	0	0	0
793	825	825	Category J	0.23999023	-0.39599609	-1.8959961	-0.064208984	-0.18652344	0.45751953	0.08	0	12/3/2018	12	3	2018	16:43:34	60214	0.6	16	43	34	0	0.059570313	3.5288086	-0.01953125	-0.019287109	-0.98803711	16.502197	1.0163574	0	0	0	0	0	0	0	0	0	0.98852539	0.011474609	1.5439453	0.25952148	-0.37646484	-0.90771484	0	44330	0	0	0
794	826	826	Category J	0.047851563	0.071777344	-0.38378906	-0.070800781	-0.12329102	0.47900391	0.08	0	12/3/2018	12	3	2018	16:43:34	60214	0.7	16	43	34	0	0.059570313	3.5288086	-0.030761719	-0.021972656	-0.98730469	7.8823242	0.61572266	0	0	0	0	0	0	0	0	0	0.98803711	0.011962891	0.77612305	0.078613281	0.09375	0.60351563	0	44330	0	0	0
795	827	827	Category J	-0.059814453	-0.059814453	-1.7158203	-0.036132813	-0.14746094	0.48022461	0.08	0	12/3/2018	12	3	2018	16:43:34	60214	0.8	16	43	34	0	0.059570313	3.5288086	-0.036376953	-0.023925781	-0.98339844	0.34301758	0.73339844	0	0	0	0	0	0	0	0	0	0.984375	0.015625	0.79101563	-0.023193359	-0.035644531	-0.73217773	0	44330	0	0	0
796	828	828	Category J	-0.25195313	0.023925781	0.20385742	-0.048339844	-0.18823242	0.46508789	0.08	0	12/3/2018	12	3	2018	16:43:34	60214	0.9	16	43	34	0	0.059570313	3.5288086	-0.044189453	-0.022949219	-0.99121094	2.5175781	1.2138672	0	0	0	0	0	0	0	0	0	0.99243164	0.007568359	1.4494629	-0.20751953	0.046875	1.1950684	0	44330	0	0	0
797	829	829	Category J	-0.19189453	-0.083984375	-1.907959	-0.090576172	-0.17407227	0.46240234	0.08	0	12/3/2018	12	3	2018	16:43:35	60215	0	16	43	35	0	0.059570313	3.5288086	-0.042724609	-0.023681641	-0.99316406	11.216553	0.9284668	0	0	0	0	0	0	0	0	0	0.99438477	0.005615234	1.1235352	-0.14892578	-0.060058594	-0.91455078	0	44330	0	0	0
798	830	830	Category J	0.17993164	0.25195313	-0.38378906	-0.074951172	-0.10742188	0.48730469	0.08	0	12/3/2018	12	3	2018	16:43:35	60215	0.1	16	43	35	0	0.059570313	3.5288086	-0.041748047	-0.024658203	-0.99487305	24.486084	0.70654297	0	0	0	0	0	0	0	0	0	0.99609375	0.00390625	1.1096191	0.22167969	0.27661133	0.61108398	0	44330	0	0	0
799	831	831	Category J	-0.20385742	0.10791016	-1.619873	0.007324219	-0.16723633	0.47460938	0.08	0	12/3/2018	12	3	2018	16:43:35	60215	0.2	16	43	35	0	0.059570313	3.5288086	-0.041015625	-0.0234375	-0.99267578	30.942383	0.66088867	0	0	0	0	0	0	0	0	0	0.99365234	0.006347656	0.92114258	-0.16259766	0.13134766	-0.62695313	0	44330	0	0	0
800	832	832	Category J	-0.047851563	0.071777344	0.2277832	-0.033447266	-0.18505859	0.46850586	0.08	0	12/3/2018	12	3	2018	16:43:35	60215	0.3	16	43	35	0	0.059570313	3.5288086	-0.039794922	-0.022460938	-0.98876953	32.130127	1.2202148	0	0	0	0	0	0	0	0	0	0.98999023	0.010009766	1.3190918	-0.0078125	0.094238281	1.2165527	0	44330	0	0	0
801	833	833	Category J	0.17993164	-0.40795898	-1.6679688	-0.046386719	-0.17700195	0.46923828	0.08	0	12/3/2018	12	3	2018	16:43:35	60215	0.4	16	43	35	0	0.059570313	3.5288086	-0.039794922	-0.021728516	-0.99902344	33.980225	0.80297852	0	0	0	0	0	0	0	0	0	1	0	1.2749023	0.21972656	-0.38598633	-0.66870117	0	44330	0	0	0
802	834	834	Category J	-0.071777344	0.38378906	-1.2839355	-0.043945313	-0.10546875	0.48632813	0.08	0	12/3/2018	12	3	2018	16:43:35	60215	0.5	16	43	35	0	0.059570313	3.5288086	-0.037597656	-0.022460938	-0.98999023	42.915527	0.50244141	0	0	0	0	0	0	0	0	0	0.9909668	0.009033203	0.73413086	-0.033935547	0.40625	-0.29370117	0	44330	0	0	0
803	835	835	Category J	-0.071777344	-0.41992188	-1.0559082	0.022949219	-0.14282227	0.47973633	0.08	0	12/3/2018	12	3	2018	16:43:35	60215	0.6	16	43	35	0	0.059570313	3.5288086	-0.036132813	-0.020019531	-0.99072266	46.768555	0.40625	0	0	0	0	0	0	0	0	0	0.99169922	0.008300781	0.50024414	-0.035400391	-0.3996582	-0.064941406	0	44330	0	0	0
804	836	836	Category J	-0.43188477	0.19189453	0.23999023	-0.043212891	-0.15405273	0.47900391	0.08	0	12/3/2018	12	3	2018	16:43:35	60215	0.7	16	43	35	0	0.059570313	3.5288086	-0.033203125	-0.021484375	-0.99633789	39.108643	1.3164063	0	0	0	0	0	0	0	0	0	0.99707031	0.002929688	1.8483887	-0.3984375	0.21337891	1.2363281	0	44330	0	0	0
805	837	837	Category J	-0.49194336	-0.023925781	-1.9919434	-0.11572266	-0.12670898	0.47705078	0.08	0	12/3/2018	12	3	2018	16:43:35	60215	0.8	16	43	35	0	0.059570313	3.5288086	-0.037841797	-0.020996094	-0.99145508	31.299561	1.0983887	0	0	0	0	0	0	0	0	0	0.99243164	0.007568359	1.4572754	-0.45385742	-0.002929688	-1.0002441	0	44330	0	0	0
806	838	838	Category J	0.14379883	0.13183594	-0.86376953	-0.074707031	-0.036376953	0.49511719	0.08	0	12/3/2018	12	3	2018	16:43:35	60215	0.9	16	43	35	0	0.059570313	3.5288086	-0.035644531	-0.020019531	-1.0029297	32.150146	0.27319336	0	0	0	0	0	0	0	0	0	1.0036621	0.003662109	0.47045898	0.17944336	0.15185547	0.13916016	0	44330	0	0	0
807	839	839	Category J	-0.19189453	-0.15576172	-1.355957	-0.027099609	-0.090820313	0.4909668	0.08	0	12/3/2018	12	3	2018	16:43:36	60216	0	16	43	36	0	0.059570313	3.5288086	-0.029785156	-0.018066406	-1.0063477	32.970947	0.40893555	0	0	0	0	0	0	0	0	0	1.0070801	0.007080078	0.64892578	-0.16186523	-0.13745117	-0.34936523	0	44330	0	0	0
808	840	840	Category J	-0.23999023	0.071777344	0.011962891	-0.042724609	-0.091796875	0.49658203	0.08	0	12/3/2018	12	3	2018	16:43:36	60216	0.1	16	43	36	0	0.059570313	3.5288086	-0.034912109	-0.015136719	-1.0004883	27.174561	1.0366211	0	0	0	0	0	0	0	0	0	1.0012207	0.001220703	1.3044434	-0.20483398	0.086914063	1.0124512	0	44330	0	0	0
809	841	841	Category J	-0.083984375	-0.11987305	-2.1237793	-0.12890625	-0.025878906	0.49023438	0.08	0	12/3/2018	12	3	2018	16:43:36	60216	0.2	16	43	36	0	0.059570313	3.5288086	-0.032958984	-0.015869141	-1.0102539	32.436523	1.1193848	0	0	0	0	0	0	0	0	0	1.0107422	0.010742188	1.2680664	-0.05078125	-0.10375977	-1.1132813	0	44330	0	0	0
810	842	842	Category J	-0.21582031	0.10791016	-0.047851563	-0.13549805	0.019287109	0.49438477	0.08	0	12/3/2018	12	3	2018	16:43:36	60216	0.3	16	43	36	0	0.059570313	3.5288086	-0.031738281	-0.020263672	-1.0004883	38.179688	0.97875977	0	0	0	0	0	0	0	0	0	1.0012207	0.001220703	1.2648926	-0.18383789	0.12817383	0.95263672	0	44330	0	0	0
811	843	843	Category J	-0.51586914	0	-0.80395508	-0.16577148	-0.025146484	0.48144531	0.08	0	12/3/2018	12	3	2018	16:43:36	60216	0.4	16	43	36	0	0.059570313	3.5288086	-0.030029297	-0.021240234	-1.0102539	42.200928	0.52807617	0	0	0	0	0	0	0	0	0	1.0109863	0.010986328	0.71362305	-0.4855957	0.021240234	0.20629883	0	44330	0	0	0
812	844	844	Category J	0.37182617	-0.059814453	-1.487793	-0.14501953	-0.084472656	0.47949219	0.08	0	12/3/2018	12	3	2018	16:43:36	60216	0.5	16	43	36	0	0.059570313	3.5288086	-0.030029297	-0.018798828	-0.99584961	36.103516	0.63647461	0	0	0	0	0	0	0	0	0	0.99633789	0.003662109	0.93457031	0.40185547	-0.040771484	-0.49169922	0	44330	0	0	0
813	845	845	Category J	-0.21582031	0.059814453	-0.29980469	-0.056640625	-0.10961914	0.48583984	0.08	0	12/3/2018	12	3	2018	16:43:36	60216	0.6	16	43	36	0	0.059570313	3.5288086	-0.03515625	-0.019042969	-0.99853516	26.546387	0.72607422	0	0	0	0	0	0	0	0	0	0.99951172	0.000488281	0.95849609	-0.18041992	0.078857422	0.69873047	0	44330	0	0	0
814	846	846	Category J	-0.27587891	-0.46777344	-1.7519531	-0.12890625	-0.10009766	0.47851563	0.08	0	12/3/2018	12	3	2018	16:43:36	60216	0.7	16	43	36	0	0.059570313	3.5288086	-0.032958984	-0.020751953	-1.0024414	26.873535	0.90551758	0	0	0	0	0	0	0	0	0	1.0031738	0.003173828	1.4389648	-0.24267578	-0.44677734	-0.74926758	0	44330	0	0	0
815	847	847	Category J	0.29980469	0.25195313	-0.34790039	-0.19921875	-0.048339844	0.47314453	0.08	0	12/3/2018	12	3	2018	16:43:36	60216	0.8	16	43	36	0	0.059570313	3.5288086	-0.037353516	-0.023925781	-0.99243164	12.436768	0.77783203	0	0	0	0	0	0	0	0	0	0.9934082	0.006591797	1.2575684	0.3371582	0.27587891	0.64453125	0	44330	0	0	0
816	848	848	Category J	-0.16796875	-0.071777344	-1.0078125	-0.18212891	-0.057861328	0.46923828	0.08	0	12/3/2018	12	3	2018	16:43:36	60216	0.9	16	43	36	0	0.059570313	3.5288086	-0.03515625	-0.025390625	-1.0031738	2.5336914	0.14038086	0	0	0	0	0	0	0	0	0	1.0041504	0.004150391	0.18310547	-0.13256836	-0.046142578	-0.004394531	0	44330	0	0	0
817	849	849	Category J	-0.11987305	-0.31176758	-1.2358398	-0.16577148	-0.14233398	0.45654297	0.08	0	12/3/2018	12	3	2018	16:43:37	60217	0	16	43	37	0	0.059570313	3.5288086	-0.033935547	-0.019042969	-0.99072266	12.634277	0.39086914	0	0	0	0	0	0	0	0	0	0.99169922	0.008300781	0.62329102	-0.085693359	-0.29248047	-0.24487305	0	44330	0	0	0
818	850	850	Category J	0.34790039	-0.39599609	-2.1958008	-0.068847656	-0.12939453	0.48193359	0.08	0	12/3/2018	12	3	2018	16:43:37	60217	0.1	16	43	37	0	0.059570313	3.5288086	-0.03125	-0.021972656	-1.0004883	11.531006	1.3083496	0	0	0	0	0	0	0	0	0	1.0012207	0.001220703	1.9484863	0.37915039	-0.3737793	-1.1950684	0	44330	0	0	0
819	851	851	Category J	-0.20385742	0.011962891	-0.69580078	-0.1418457	-0.067871094	0.48095703	0.08	0	12/3/2018	12	3	2018	16:43:37	60217	0.2	16	43	37	0	0.059570313	3.5288086	-0.036865234	-0.018554688	-0.99072266	9.0861816	0.34033203	0	0	0	0	0	0	0	0	0	0.99169922	0.008300781	0.49243164	-0.16674805	0.030517578	0.29492188	0	44330	0	0	0
820	852	852	Category J	-0.49194336	0.11987305	-0.071777344	-0.16088867	-0.10839844	0.46557617	0.08	0	12/3/2018	12	3	2018	16:43:37	60217	0.3	16	43	37	0	0.059570313	3.5288086	-0.034912109	-0.018310547	-0.99780273	14.231934	1.041748	0	0	0	0	0	0	0	0	0	0.99853516	0.001464844	1.5212402	-0.45678711	0.13818359	0.92602539	0	44330	0	0	0
821	853	853	Category J	-0.14379883	0.11987305	-1.7399902	-0.13500977	-0.15209961	0.4597168	0.08	0	12/3/2018	12	3	2018	16:43:37	60217	0.4	16	43	37	0	0.059570313	3.5288086	-0.039794922	-0.014404297	-0.98681641	20.598389	0.77172852	0	0	0	0	0	0	0	0	0	0.98779297	0.012207031	0.99121094	-0.10375977	0.13427734	-0.75292969	0	44330	0	0	0
822	854	854	Category J	-0.083984375	0.035888672	-0.27587891	-0.013183594	-0.21704102	0.45800781	0.08	0	12/3/2018	12	3	2018	16:43:37	60217	0.5	16	43	37	0	0.059570313	3.5288086	-0.044677734	-0.014404297	-0.98388672	15.062988	0.7109375	0	0	0	0	0	0	0	0	0	0.98510742	0.014892578	0.79760742	-0.0390625	0.050292969	0.70800781	0	44330	0	0	0
823	855	855	Category J	0.047851563	-0.50390625	-2.2077637	0.019042969	-0.19897461	0.4621582	0.08	0	12/3/2018	12	3	2018	16:43:37	60217	0.6	16	43	37	0	0.059570313	3.5288086	-0.042724609	-0.016113281	-0.99194336	4.9445801	1.3127441	0	0	0	0	0	0	0	0	0	0.99316406	0.006835938	1.7939453	0.090576172	-0.48754883	-1.2155762	0	44330	0	0	0
824	856	856	Category J	-0.73193359	0.43188477	-0.70776367	0.001708984	-0.10375977	0.4921875	0.08	0	12/3/2018	12	3	2018	16:43:37	60217	0.7	16	43	37	0	0.059570313	3.5288086	-0.045654297	-0.017822266	-0.97973633	17.493896	0.86425781	0	0	0	0	0	0	0	0	0	0.98095703	0.019042969	1.407959	-0.68603516	0.44970703	0.27197266	0	44330	0	0	0
825	857	857	Category J	0.13183594	-0.047851563	-1.2839355	-0.066894531	-0.12158203	0.48510742	0.08	0	12/3/2018	12	3	2018	16:43:37	60217	0.8	16	43	37	0	0.059570313	3.5288086	-0.043701172	-0.019042969	-0.99047852	17.88501	0.34301758	0	0	0	0	0	0	0	0	0	0.99145508	0.008544922	0.49755859	0.17553711	-0.028564453	-0.29321289	0	44330	0	0	0
826	858	858	Category J	-0.011962891	0	-1.0439453	-0.085693359	-0.17651367	0.46313477	0.08	0	12/3/2018	12	3	2018	16:43:37	60217	0.9	16	43	37	0	0.059570313	3.5288086	-0.046142578	-0.015625	-0.97875977	14.793457	0.075195313	0	0	0	0	0	0	0	0	0	0.97998047	0.020019531	0.11499023	0.034179688	0.015625	-0.064941406	0	44330	0	0	0
827	859	859	Category J	-0.11987305	-0.071777344	-0.61181641	-0.063232422	-0.19262695	0.4597168	0.08	0	12/3/2018	12	3	2018	16:43:38	60218	0	16	43	38	0	0.059570313	3.5288086	-0.043457031	-0.017333984	-0.98950195	7.7478027	0.38916016	0	0	0	0	0	0	0	0	0	0.99047852	0.009521484	0.50805664	-0.076171875	-0.054199219	0.37768555	0	44330	0	0	0
828	860	860	Category J	-0.083984375	-0.2277832	-1.9677734	-0.11865234	-0.17382813	0.45654297	0.08	0	12/3/2018	12	3	2018	16:43:38	60218	0.1	16	43	38	0	0.059570313	3.5288086	-0.041992188	-0.01953125	-0.97631836	8.8808594	1.0136719	0	0	0	0	0	0	0	0	0	0.97729492	0.022705078	1.2414551	-0.041748047	-0.20800781	-0.99121094	0	44330	0	0	0
829	861	861	Category J	-0.011962891	-0.023925781	-0.11987305	-0.1418457	-0.13330078	0.46728516	0.08	0	12/3/2018	12	3	2018	16:43:38	60218	0.2	16	43	38	0	0.059570313	3.5288086	-0.039550781	-0.021484375	-0.98779297	12.469238	0.8684082	0	0	0	0	0	0	0	0	0	0.98876953	0.011230469	0.89794922	0.027587891	-0.002197266	0.86791992	0	44330	0	0	0
830	862	862	Category J	-0.57592773	0.17993164	-1.8359375	-0.19921875	-0.17089844	0.43432617	0.08	0	12/3/2018	12	3	2018	16:43:38	60218	0.3	16	43	38	0	0.059570313	3.5288086	-0.040771484	-0.019775391	-0.97412109	3.6953125	1.0336914	0	0	0	0	0	0	0	0	0	0.9753418	0.024658203	1.5964355	-0.53491211	0.19970703	-0.86157227	0	44330	0	0	0
831	863	863	Category J	-0.49194336	0.16796875	-0.6237793	-0.14624023	-0.21044922	0.4362793	0.08	0	12/3/2018	12	3	2018	16:43:38	60218	0.4	16	43	38	0	0.059814453	3.491748	-0.042724609	-0.024658203	-0.98022461	16.238281	0.60473633	0	0	0	0	0	0	0	0	0	0.98144531	0.018554688	0.99829102	-0.44897461	0.19262695	0.35644531	0	44330	0	0	0
832	864	864	Category J	-0.45581055	0.19189453	-1.1037598	-0.14672852	-0.10375977	0.47387695	0.08	0	12/3/2018	12	3	2018	16:43:38	60218	0.5	16	43	38	0	0.059814453	3.491748	-0.048828125	-0.025146484	-0.96948242	18.530029	0.48022461	0	0	0	0	0	0	0	0	0	0.97119141	0.028808594	0.75805664	-0.40673828	0.21704102	-0.1340332	0	44330	0	0	0
833	865	865	Category J	-0.82788086	-0.29980469	-1.0197754	-0.10742188	-0.06640625	0.49194336	0.08	0	12/3/2018	12	3	2018	16:43:38	60218	0.6	16	43	38	0	0.059814453	3.491748	-0.044921875	-0.025634766	-0.98217773	20.039551	0.83007813	0	0	0	0	0	0	0	0	0	0.98339844	0.016601563	1.0942383	-0.78271484	-0.27392578	-0.037353516	0	44330	0	0	0
834	866	866	Category J	-0.34790039	0	-0.57592773	-0.062744141	-0.005126953	0.49829102	0.08	0	12/3/2018	12	3	2018	16:43:38	60218	0.7	16	43	38	0	0.059814453	3.491748	-0.046386719	-0.020507813	-0.97021484	36.434814	0.49658203	0	0	0	0	0	0	0	0	0	0.97143555	0.028564453	0.71630859	-0.30126953	0.020507813	0.39428711	0	44330	0	0	0
835	867	867	Category J	-0.51586914	0.15576172	-1.4279785	-0.003173828	-0.028808594	0.49975586	0.08	0	12/3/2018	12	3	2018	16:43:38	60218	0.8	16	43	38	0	0.059814453	3.491748	-0.045654297	-0.021240234	-0.97680664	47.759033	0.67504883	0	0	0	0	0	0	0	0	0	0.97827148	0.021728516	1.0981445	-0.4699707	0.17700195	-0.45092773	0	44330	0	0	0
836	1093	1093	Category L	0.14379883	-0.023925781	-0.94799805	-0.30249023	-0.10961914	0.40649414	0.08	0	12/3/2018	12	3	2018	16:53:10	60790	0.9	16	53	10	0	0.059082031	3.5175293	0.15039063	-0.005371094	-0.95703125	38.57373	0.021484375	0	0	0	0	0	0	0	0	0	0.96875	0.03125	0.034179688	-0.006591797	-0.018310547	0.009033203	0	44330	0	0	0
837	1094	1094	Category L	0.21582031	-0.047851563	-0.89990234	-0.29663086	-0.10253906	0.40673828	0.08	0	12/3/2018	12	3	2018	16:53:11	60791	0	16	53	11	0	0.059082031	3.5175293	0.14746094	-0.001464844	-0.9597168	28.408203	0.10180664	0	0	0	0	0	0	0	0	0	0.97094727	0.029052734	0.17431641	0.068115234	-0.046142578	0.059814453	0	44330	0	0	0
838	1095	1095	Category L	0.20385742	-0.059814453	-0.91186523	-0.29125977	-0.11401367	0.40454102	0.08	0	12/3/2018	12	3	2018	16:53:11	60791	0.1	16	53	11	0	0.059082031	3.5175293	0.14746094	0.000976563	-0.94140625	23.031006	0.087890625	0	0	0	0	0	0	0	0	0	0.95288086	0.047119141	0.14672852	0.056152344	-0.060791016	0.029541016	0	44330	0	0	0
839	1096	1096	Category L	0.21582031	-0.023925781	-0.91186523	-0.29663086	-0.11914063	0.40332031	0.08	0	12/3/2018	12	3	2018	16:53:11	60791	0.2	16	53	11	0	0.059082031	3.5175293	0.15014648	-0.001708984	-0.95214844	14.546387	0.080078125	0	0	0	0	0	0	0	0	0	0.96386719	0.036132813	0.12792969	0.065429688	-0.021972656	0.040283203	0	44330	0	0	0
840	1097	1097	Category L	0.2277832	0	-0.92382813	-0.28955078	-0.12451172	0.40625	0.08	0	12/3/2018	12	3	2018	16:53:11	60791	0.3	16	53	11	0	0.059082031	3.5175293	0.15332031	-0.005371094	-0.94873047	9.5036621	0.078369141	0	0	0	0	0	0	0	0	0	0.9609375	0.0390625	0.10449219	0.07421875	0.005371094	0.024902344	0	44330	0	0	0
841	1098	1098	Category L	0.2277832	0	-0.91186523	-0.28588867	-0.12280273	0.40551758	0.08	0	12/3/2018	12	3	2018	16:53:11	60791	0.4	16	53	11	0	0.059082031	3.5175293	0.15283203	-0.004882813	-0.94018555	3.3886719	0.080078125	0	0	0	0	0	0	0	0	0	0.95263672	0.047363281	0.1081543	0.074707031	0.004882813	0.028320313	0	44330	0	0	0
842	1099	1099	Category L	0.2277832	0	-0.93579102	-0.28686523	-0.11938477	0.40673828	0.08	0	12/3/2018	12	3	2018	16:53:11	60791	0.5	16	53	11	0	0.059082031	3.5175293	0.15136719	-0.0078125	-0.93701172	5.2573242	0.076660156	0	0	0	0	0	0	0	0	0	0.94921875	0.05078125	0.085693359	0.076171875	0.0078125	0.001220703	0	44330	0	0	0
843	1100	1100	Category L	0.2277832	0	-0.92382813	-0.28295898	-0.12158203	0.40844727	0.08	0	12/3/2018	12	3	2018	16:53:11	60791	0.6	16	53	11	0	0.059082031	3.5175293	0.15551758	-0.005859375	-0.93432617	14.196289	0.072998047	0	0	0	0	0	0	0	0	0	0.94726563	0.052734375	0.088867188	0.072021484	0.005859375	0.010498047	0	44330	0	0	0
844	1101	1101	Category L	0.21582031	0	-0.92382813	-0.28808594	-0.1262207	0.40722656	0.08	0	12/3/2018	12	3	2018	16:53:11	60791	0.7	16	53	11	0	0.059082031	3.5175293	0.15795898	-0.004638672	-0.94384766	20.847412	0.061279297	0	0	0	0	0	0	0	0	0	0.95703125	0.04296875	0.082763672	0.057617188	0.004638672	0.020019531	0	44330	0	0	0
845	1102	1102	Category L	0.2277832	0	-0.87597656	-0.28857422	-0.11938477	0.40234375	0.08	0	12/3/2018	12	3	2018	16:53:11	60791	0.8	16	53	11	0	0.059082031	3.5175293	0.15869141	-0.006835938	-0.93505859	19.650879	0.091064453	0	0	0	0	0	0	0	0	0	0.94848633	0.051513672	0.13500977	0.068847656	0.006835938	0.059082031	0	44330	0	0	0
846	1103	1103	Category L	0.21582031	-0.011962891	-0.88793945	-0.28759766	-0.11914063	0.41040039	0.08	0	12/3/2018	12	3	2018	16:53:11	60791	0.9	16	53	11	0	0.059082031	3.5175293	0.16162109	-0.008056641	-0.94921875	19.306396	0.081787109	0	0	0	0	0	0	0	0	0	0.96289063	0.037109375	0.11889648	0.053955078	-0.003662109	0.061279297	0	44330	0	0	0
847	1104	1104	Category L	0.23999023	0	-0.87597656	-0.29272461	-0.12109375	0.40625	0.08	0	12/3/2018	12	3	2018	16:53:12	60792	0	16	53	12	0	0.059082031	3.5175293	0.15795898	-0.001464844	-0.93432617	14.303955	0.1003418	0	0	0	0	0	0	0	0	0	0.94750977	0.052490234	0.14160156	0.081787109	0.001464844	0.058349609	0	44330	0	0	0
848	1105	1105	Category L	0.2277832	0.011962891	-0.91186523	-0.29174805	-0.11791992	0.41040039	0.08	0	12/3/2018	12	3	2018	16:53:12	60792	0.1	16	53	12	0	0.059082031	3.5175293	0.15966797	-0.004150391	-0.94482422	9.979248	0.077148438	0	0	0	0	0	0	0	0	0	0.95825195	0.041748047	0.1171875	0.067871094	0.016113281	0.032958984	0	44330	0	0	0
849	1106	1106	Category L	0.23999023	0	-0.91186523	-0.28662109	-0.12182617	0.4074707	0.08	0	12/3/2018	12	3	2018	16:53:12	60792	0.2	16	53	12	0	0.059082031	3.5175293	0.15942383	-0.000488281	-0.93505859	6.4550781	0.083740234	0	0	0	0	0	0	0	0	0	0.94873047	0.051269531	0.10449219	0.080322266	0.000488281	0.023193359	0	44330	0	0	0
850	1107	1107	Category L	0.2277832	0	-0.91186523	-0.29052734	-0.12426758	0.40844727	0.08	0	12/3/2018	12	3	2018	16:53:12	60792	0.3	16	53	12	0	0.059082031	3.5175293	0.15527344	0.000732422	-0.94042969	3.1704102	0.077636719	0	0	0	0	0	0	0	0	0	0.95336914	0.046630859	0.10180664	0.072265625	-0.000732422	0.028564453	0	44330	0	0	0
851	1108	1108	Category L	0.25195313	0.011962891	-0.86376953	-0.2902832	-0.12524414	0.40844727	0.08	0	12/3/2018	12	3	2018	16:53:12	60792	0.4	16	53	12	0	0.059082031	3.5175293	0.15600586	0.000488281	-0.94384766	1.385498	0.12548828	0	0	0	0	0	0	0	0	0	0.95654297	0.043457031	0.18725586	0.095703125	0.011230469	0.080078125	0	44330	0	0	0
852	1109	1109	Category L	0.2277832	0.011962891	-0.91186523	-0.28759766	-0.11743164	0.40942383	0.08	0	12/3/2018	12	3	2018	16:53:12	60792	0.5	16	53	12	0	0.059082031	3.5175293	0.15527344	-0.001953125	-0.94165039	0.22338867	0.079589844	0	0	0	0	0	0	0	0	0	0.9543457	0.045654297	0.11621094	0.072265625	0.013916016	0.029785156	0	44330	0	0	0
853	1110	1110	Category L	0.2277832	0.011962891	-0.91186523	-0.29125977	-0.12109375	0.40820313	0.08	0	12/3/2018	12	3	2018	16:53:12	60792	0.6	16	53	12	0	0.059082031	3.5175293	0.15673828	-0.003417969	-0.94580078	2.9086914	0.080078125	0	0	0	0	0	0	0	0	0	0.95874023	0.041259766	0.12036133	0.070800781	0.015380859	0.033935547	0	44330	0	0	0
854	1111	1111	Category L	0.20385742	0.011962891	-0.88793945	-0.28930664	-0.11669922	0.40942383	0.08	0	12/3/2018	12	3	2018	16:53:12	60792	0.7	16	53	12	0	0.059082031	3.5175293	0.15625	-0.005371094	-0.93994141	7.5517578	0.072509766	0	0	0	0	0	0	0	0	0	0.95288086	0.047119141	0.11694336	0.047363281	0.017333984	0.052001953	0	44330	0	0	0
855	1112	1112	Category L	0.2277832	0.083984375	-0.85180664	-0.2902832	-0.11767578	0.40161133	0.08	0	12/3/2018	12	3	2018	16:53:12	60792	0.8	16	53	12	0	0.059082031	3.5175293	0.15527344	-0.004150391	-0.94433594	10.875732	0.14697266	0	0	0	0	0	0	0	0	0	0.95703125	0.04296875	0.25317383	0.072265625	0.088134766	0.092529297	0	44330	0	0	0
856	1113	1113	Category L	0.2878418	0.15576172	-0.91186523	-0.29125977	-0.090820313	0.41601563	0.08	0	12/3/2018	12	3	2018	16:53:12	60792	0.9	16	53	12	0	0.059082031	3.5175293	0.15869141	-0.001953125	-0.93579102	12.626953	0.20532227	0	0	0	0	0	0	0	0	0	0.94921875	0.05078125	0.31103516	0.12890625	0.15771484	0.023925781	0	44330	0	0	0
857	1114	1114	Category L	0.21582031	-0.059814453	-0.99584961	-0.3059082	-0.047607422	0.41479492	0.08	0	12/3/2018	12	3	2018	16:53:13	60793	0	16	53	13	0	0.059082031	3.5175293	0.15869141	-0.001953125	-0.95092773	14.54248	0.092529297	0	0	0	0	0	0	0	0	0	0.96411133	0.035888672	0.15942383	0.056884766	-0.057617188	-0.044677734	0	44330	0	0	0
858	1115	1115	Category L	0.21582031	-0.047851563	-0.93579102	-0.32128906	-0.044921875	0.40966797	0.08	0	12/3/2018	12	3	2018	16:53:13	60793	0.1	16	53	13	0	0.059082031	3.5175293	0.16430664	-0.002685547	-0.93774414	16.836426	0.068359375	0	0	0	0	0	0	0	0	0	0.9519043	0.048095703	0.098388672	0.051269531	-0.044921875	0.001953125	0	44330	0	0	0
859	1116	1116	Category L	0.20385742	0	-0.86376953	-0.33496094	-0.039306641	0.39648438	0.08	0	12/3/2018	12	3	2018	16:53:13	60793	0.2	16	53	13	0	0.059082031	3.5175293	0.16088867	-0.00390625	-0.94335938	18.515625	0.090332031	0	0	0	0	0	0	0	0	0	0.95678711	0.043212891	0.12646484	0.042724609	0.00390625	0.079589844	0	44330	0	0	0
860	1117	1117	Category L	0.20385742	-0.011962891	-0.89990234	-0.33374023	-0.036376953	0.39355469	0.08	0	12/3/2018	12	3	2018	16:53:13	60793	0.3	16	53	13	0	0.059082031	3.5175293	0.16015625	-0.001953125	-0.93359375	19.518799	0.055908203	0	0	0	0	0	0	0	0	0	0.94726563	0.052734375	0.087158203	0.043457031	-0.009765625	0.033691406	0	44330	0	0	0
861	1118	1118	Category L	0.20385742	0.011962891	-0.86376953	-0.33886719	-0.038818359	0.39648438	0.08	0	12/3/2018	12	3	2018	16:53:13	60793	0.4	16	53	13	0	0.059082031	3.5175293	0.15649414	-0.004638672	-0.94482422	21.327393	0.095214844	0	0	0	0	0	0	0	0	0	0.95776367	0.042236328	0.14501953	0.047119141	0.016601563	0.081054688	0	44330	0	0	0
862	1119	1119	Category L	0.2878418	0.11987305	-0.91186523	-0.33178711	-0.041503906	0.39648438	0.08	0	12/3/2018	12	3	2018	16:53:13	60793	0.5	16	53	13	0	0.059082031	3.4853027	0.15209961	-0.004882813	-0.9284668	23.17041	0.18505859	0	0	0	0	0	0	0	0	0	0.94091797	0.059082031	0.27709961	0.13549805	0.12475586	0.016601563	0	44330	0	0	0
863	1120	1120	Category L	0.25195313	0.035888672	-0.93579102	-0.31835938	-0.021240234	0.41357422	0.08	0	12/3/2018	12	3	2018	16:53:13	60793	0.6	16	53	13	0	0.059082031	3.4853027	0.15136719	-0.004882813	-0.93701172	23.074219	0.10839844	0	0	0	0	0	0	0	0	0	0.94921875	0.05078125	0.14257813	0.1003418	0.040771484	0.001220703	0	44330	0	0	0
864	1121	1121	Category L	0.2277832	0.023925781	-0.92382813	-0.30883789	-0.020263672	0.41552734	0.08	0	12/3/2018	12	3	2018	16:53:13	60793	0.7	16	53	13	0	0.059082031	3.4853027	0.15039063	-0.002685547	-0.94165039	20.573242	0.083496094	0	0	0	0	0	0	0	0	0	0.95361328	0.046386719	0.12182617	0.077148438	0.026611328	0.017822266	0	44330	0	0	0
865	1122	1122	Category L	0.21582031	0.011962891	-0.88793945	-0.32299805	-0.021972656	0.41040039	0.08	0	12/3/2018	12	3	2018	16:53:13	60793	0.8	16	53	13	0	0.059082031	3.4853027	0.14697266	-0.004150391	-0.93701172	18.986328	0.0859375	0	0	0	0	0	0	0	0	0	0.94848633	0.051513672	0.1340332	0.068603516	0.016113281	0.049072266	0	44330	0	0	0
866	1123	1123	Category L	0.17993164	0.035888672	-0.91186523	-0.32519531	-0.031494141	0.40991211	0.08	0	12/3/2018	12	3	2018	16:53:13	60793	0.9	16	53	13	0	0.059082031	3.4853027	0.15014648	-0.002197266	-0.94140625	17.210693	0.056640625	0	0	0	0	0	0	0	0	0	0.95336914	0.046630859	0.09765625	0.029541016	0.038085938	0.029541016	0	44330	0	0	0
867	1124	1124	Category L	0.19189453	0.059814453	-0.92382813	-0.31591797	-0.029541016	0.41040039	0.08	0	12/3/2018	12	3	2018	16:53:14	60794	0	16	53	14	0	0.059082031	3.4853027	0.15380859	-0.002441406	-0.93115234	14.186035	0.073242188	0	0	0	0	0	0	0	0	0	0.94384766	0.056152344	0.10766602	0.037841797	0.062255859	0.007324219	0	44330	0	0	0
868	1125	1125	Category L	0.20385742	0.035888672	-0.87597656	-0.33154297	-0.025634766	0.40991211	0.08	0	12/3/2018	12	3	2018	16:53:14	60794	0.1	16	53	14	0	0.059082031	3.4853027	0.15454102	-0.004882813	-0.94384766	11.001953	0.093261719	0	0	0	0	0	0	0	0	0	0.95654297	0.043457031	0.15795898	0.049072266	0.040771484	0.067871094	0	44330	0	0	0
869	1126	1126	Category L	0.20385742	0.023925781	-0.92382813	-0.32739258	-0.026123047	0.41186523	0.08	0	12/3/2018	12	3	2018	16:53:14	60794	0.2	16	53	14	0	0.059082031	3.4853027	0.14990234	-0.001464844	-0.92993164	8.1101074	0.059814453	0	0	0	0	0	0	0	0	0	0.94213867	0.057861328	0.085693359	0.053955078	0.025390625	0.006103516	0	44330	0	0	0
870	1127	1127	Category L	0.19189453	0.011962891	-0.87597656	-0.3203125	-0.036132813	0.40795898	0.08	0	12/3/2018	12	3	2018	16:53:14	60794	0.3	16	53	14	0	0.059082031	3.4853027	0.14648438	-0.003417969	-0.9362793	4.7268066	0.076904297	0	0	0	0	0	0	0	0	0	0.94775391	0.052246094	0.12109375	0.045166016	0.015380859	0.060302734	0	44330	0	0	0
871	1128	1128	Category L	0.17993164	0.035888672	-0.85180664	-0.31152344	-0.043945313	0.40991211	0.08	0	12/3/2018	12	3	2018	16:53:14	60794	0.4	16	53	14	0	0.059082031	3.4853027	0.15063477	-0.006103516	-0.94360352	1.2399902	0.10522461	0	0	0	0	0	0	0	0	0	0.95556641	0.044433594	0.16333008	0.029052734	0.041992188	0.091796875	0	44330	0	0	0
872	1129	1129	Category L	0.035888672	-0.047851563	-0.93579102	-0.3046875	-0.063964844	0.40966797	0.08	0	12/3/2018	12	3	2018	16:53:14	60794	0.5	16	53	14	0	0.059082031	3.4853027	0.14990234	-0.006835938	-0.93945313	7.3337402	0.12109375	0	0	0	0	0	0	0	0	0	0.95141602	0.048583984	0.15869141	-0.11401367	-0.040771484	0.003662109	0	44330	0	0	0
873	1130	1130	Category L	0.17993164	-0.011962891	-0.95996094	-0.26586914	-0.092041016	0.43066406	0.08	0	12/3/2018	12	3	2018	16:53:14	60794	0.6	16	53	14	0	0.059082031	3.4853027	0.14550781	-0.008300781	-0.94555664	10.714844	0.037353516	0	0	0	0	0	0	0	0	0	0.95678711	0.043212891	0.052001953	0.034179688	-0.003417969	-0.014160156	0	44330	0	0	0
874	1131	1131	Category L	0.083984375	0.035888672	-0.99584961	-0.21875	-0.11499023	0.44702148	0.08	0	12/3/2018	12	3	2018	16:53:14	60794	0.7	16	53	14	0	0.059082031	3.4853027	0.1496582	-0.013183594	-0.93798828	13.129395	0.1003418	0	0	0	0	0	0	0	0	0	0.94995117	0.050048828	0.17285156	-0.065673828	0.049072266	-0.057617188	0	44330	0	0	0
875	1132	1132	Category L	0.10791016	0.14379883	-0.93579102	-0.21875	-0.12768555	0.43603516	0.08	0	12/3/2018	12	3	2018	16:53:14	60794	0.8	16	53	14	0	0.059082031	3.4853027	0.15380859	-0.014648438	-0.93823242	17.096924	0.16503906	0	0	0	0	0	0	0	0	0	0.95092773	0.049072266	0.20678711	-0.045898438	0.15844727	0.002441406	0	44330	0	0	0
876	1133	1133	Category L	0.15576172	0.071777344	-0.92382813	-0.22753906	-0.13232422	0.44067383	0.08	0	12/3/2018	12	3	2018	16:53:14	60794	0.9	16	53	14	0	0.059082031	3.4853027	0.15234375	-0.019287109	-0.9362793	20.229736	0.092041016	0	0	0	0	0	0	0	0	0	0.94873047	0.051269531	0.10693359	0.003173828	0.091064453	0.012451172	0	44330	0	0	0
877	1134	1134	Category L	0.16796875	0.023925781	-0.89990234	-0.23022461	-0.13061523	0.43457031	0.08	0	12/3/2018	12	3	2018	16:53:15	60795	0	16	53	15	0	0.059082031	3.4853027	0.15209961	-0.019042969	-0.93383789	21.962891	0.057128906	0	0	0	0	0	0	0	0	0	0.9465332	0.053466797	0.093017578	0.015625	0.04296875	0.033935547	0	44330	0	0	0
878	1135	1135	Category L	0.15576172	-0.011962891	-0.91186523	-0.23095703	-0.11743164	0.44091797	0.08	0	12/3/2018	12	3	2018	16:53:15	60795	0.1	16	53	15	0	0.059082031	3.4853027	0.15332031	-0.019775391	-0.93432617	23.323975	0.023925781	0	0	0	0	0	0	0	0	0	0.94702148	0.052978516	0.032714844	0.002197266	0.0078125	0.022460938	0	44330	0	0	0
879	1136	1136	Category L	0.16796875	-0.035888672	-0.99584961	-0.23291016	-0.12353516	0.43652344	0.08	0	12/3/2018	12	3	2018	16:53:15	60795	0.2	16	53	15	0	0.059082031	3.4853027	0.15454102	-0.018798828	-0.93481445	24.376221	0.064697266	0	0	0	0	0	0	0	0	0	0.94750977	0.052490234	0.091064453	0.013183594	-0.016845703	-0.060791016	0	44330	0	0	0
880	1137	1137	Category L	0.15576172	-0.011962891	-0.94799805	-0.22387695	-0.12109375	0.44189453	0.08	0	12/3/2018	12	3	2018	16:53:15	60795	0.3	16	53	15	0	0.059082031	3.4853027	0.15136719	-0.018066406	-0.93554688	23.192871	0.014404297	0	0	0	0	0	0	0	0	0	0.94775391	0.052246094	0.022705078	0.004150391	0.006103516	-0.012207031	0	44330	0	0	0
881	1138	1138	Category L	0.16796875	0	-0.92382813	-0.23071289	-0.11547852	0.44091797	0.08	0	12/3/2018	12	3	2018	16:53:15	60795	0.4	16	53	15	0	0.059082031	3.4853027	0.15136719	-0.017822266	-0.93188477	14.537842	0.025634766	0	0	0	0	0	0	0	0	0	0.94433594	0.055664063	0.042480469	0.016357422	0.017822266	0.008056641	0	44330	0	0	0
882	1139	1139	Category L	0.19189453	0	-0.91186523	-0.22753906	-0.11914063	0.44189453	0.08	0	12/3/2018	12	3	2018	16:53:15	60795	0.5	16	53	15	0	0.059082031	3.4853027	0.15234375	-0.018554688	-0.93041992	4.979248	0.047363281	0	0	0	0	0	0	0	0	0	0.94311523	0.056884766	0.076904297	0.039306641	0.018554688	0.018554688	0	44330	0	0	0
883	1140	1140	Category E	0.15576172	0.20385742	-1.1638184	-0.25048828	-0.054443359	0.44604492	0.08	0	12/3/2018	12	3	2018	17:26:08	62768	0.8	17	26	8	0	0.059570313	3.5175293	0.15380859	-0.021484375	-0.93603516	1.8398438	0.3203125	0	0	0	0	0	0	0	0	0	0.94897461	0.051025391	0.45483398	0.001708984	0.2253418	-0.22753906	0	44330	0	0	0
884	1141	1141	Category E	0.10791016	-0.19189453	-0.99584961	-0.2487793	-0.000244141	0.453125	0.08	0	12/3/2018	12	3	2018	17:26:08	62768	0.9	17	26	8	0	0.059570313	3.5175293	0.15112305	-0.021728516	-0.93408203	11.523926	0.18579102	0	0	0	0	0	0	0	0	0	0.9465332	0.053466797	0.27490234	-0.043212891	-0.16992188	-0.061523438	0	44330	0	0	0
885	1142	1142	Category E	0.21582031	-0.083984375	-1.2358398	-0.23828125	0.069335938	0.45922852	0.08	0	12/3/2018	12	3	2018	17:26:09	62769	0	17	26	9	0	0.059570313	3.5175293	0.15283203	-0.0234375	-0.92919922	21.841309	0.31835938	0	0	0	0	0	0	0	0	0	0.94213867	0.057861328	0.4296875	0.062744141	-0.060302734	-0.30639648	0	44330	0	0	0
886	1143	1143	Category E	-0.071777344	0.11987305	-0.79199219	-0.25927734	0.11743164	0.44726563	0.08	0	12/3/2018	12	3	2018	17:26:09	62769	0.1	17	26	9	0	0.059570313	3.5175293	0.15429688	-0.024902344	-0.93164063	32.553223	0.30273438	0	0	0	0	0	0	0	0	0	0.94458008	0.055419922	0.51074219	-0.22607422	0.14477539	0.13964844	0	44330	0	0	0
887	1144	1144	Category E	0.11987305	-0.15576172	-0.88793945	-0.29516602	0.17163086	0.40991211	0.08	0	12/3/2018	12	3	2018	17:26:09	62769	0.2	17	26	9	0	0.059570313	3.5175293	0.15380859	-0.024658203	-0.93188477	39.675537	0.14233398	0	0	0	0	0	0	0	0	0	0.94482422	0.055175781	0.20898438	-0.033935547	-0.13085938	0.043945313	0	44330	0	0	0
888	1145	1145	Category E	0.21582031	0	-0.87597656	-0.26831055	0.16430664	0.43310547	0.08	0	12/3/2018	12	3	2018	17:26:09	62769	0.3	17	26	9	0	0.059570313	3.5175293	0.15478516	-0.024414063	-0.93041992	45.534668	0.085205078	0	0	0	0	0	0	0	0	0	0.94360352	0.056396484	0.13989258	0.060791016	0.024414063	0.054443359	0	44330	0	0	0
889	1146	1146	Category E	-0.035888672	-0.059814453	-1.0078125	-0.27099609	0.18164063	0.42651367	0.08	0	12/3/2018	12	3	2018	17:26:09	62769	0.4	17	26	9	0	0.059570313	3.5175293	0.15576172	-0.021972656	-0.9284668	52.656982	0.2109375	0	0	0	0	0	0	0	0	0	0.94165039	0.058349609	0.30883789	-0.19165039	-0.037597656	-0.079101563	0	44330	0	0	0
890	1147	1147	Category E	-0.023925781	-0.16796875	-0.77978516	-0.24487305	0.15844727	0.44555664	0.08	0	12/3/2018	12	3	2018	17:26:09	62769	0.5	17	26	9	0	0.059570313	3.5175293	0.15625	-0.021972656	-0.92871094	56.162354	0.27563477	0	0	0	0	0	0	0	0	0	0.94213867	0.057861328	0.47509766	-0.18017578	-0.14575195	0.14892578	0	44330	0	0	0
891	1148	1148	Category E	0.13183594	-0.16796875	-0.95996094	-0.25976563	0.13476563	0.44091797	0.08	0	12/3/2018	12	3	2018	17:26:09	62769	0.6	17	26	9	0	0.059570313	3.5175293	0.15283203	-0.021728516	-0.9296875	53.543457	0.15063477	0	0	0	0	0	0	0	0	0	0.94238281	0.057617188	0.19750977	-0.020996094	-0.14599609	-0.030029297	0	44330	0	0	0
892	1149	1149	Category E	0.14379883	-0.16796875	-1.1999512	-0.21337891	0.17114258	0.45556641	0.08	0	12/3/2018	12	3	2018	17:26:09	62769	0.7	17	26	9	0	0.059570313	3.5175293	0.15185547	-0.023681641	-0.9309082	48.880859	0.30517578	0	0	0	0	0	0	0	0	0	0.94335938	0.056640625	0.42114258	-0.008056641	-0.14404297	-0.26879883	0	44330	0	0	0
893	1150	1150	Category E	-0.047851563	-0.10791016	-1.0078125	-0.18701172	0.18676758	0.45581055	0.08	0	12/3/2018	12	3	2018	17:26:09	62769	0.8	17	26	9	0	0.059570313	3.5175293	0.15161133	-0.027832031	-0.93359375	45.451172	0.22729492	0	0	0	0	0	0	0	0	0	0.94628906	0.053710938	0.35351563	-0.19946289	-0.079833984	-0.073974609	0	44330	0	0	0
894	1151	1151	Category E	-0.13183594	0.023925781	-0.69580078	-0.22143555	0.23168945	0.4230957	0.08	0	12/3/2018	12	3	2018	17:26:09	62769	0.9	17	26	9	0	0.059570313	3.5175293	0.15087891	-0.031738281	-0.93237305	42.008301	0.37280273	0	0	0	0	0	0	0	0	0	0.94506836	0.054931641	0.57495117	-0.28271484	0.055664063	0.23657227	0	44330	0	0	0
895	1152	1152	Category E	0.17993164	-0.071777344	-0.85180664	-0.2253418	0.265625	0.41064453	0.08	0	12/3/2018	12	3	2018	17:26:10	62770	0	17	26	10	0	0.059570313	3.5175293	0.14916992	-0.037109375	-0.93139648	39.41333	0.092041016	0	0	0	0	0	0	0	0	0	0.9440918	0.055908203	0.14477539	0.030517578	-0.034423828	0.079589844	0	44330	0	0	0
896	1153	1153	Category E	0.10791016	-0.023925781	-1.1879883	-0.1887207	0.24243164	0.44116211	0.08	0	12/3/2018	12	3	2018	17:26:10	62770	0.1	17	26	10	0	0.059570313	3.5175293	0.14648438	-0.039550781	-0.93188477	33.917725	0.2590332	0	0	0	0	0	0	0	0	0	0.94433594	0.055664063	0.31030273	-0.038574219	0.015625	-0.25585938	0	44330	0	0	0
897	1154	1154	Category E	0.059814453	-0.047851563	-0.89990234	-0.21020508	0.21826172	0.44067383	0.08	0	12/3/2018	12	3	2018	17:26:10	62770	0.2	17	26	10	0	0.059570313	3.5175293	0.14428711	-0.043457031	-0.93237305	32.012695	0.090576172	0	0	0	0	0	0	0	0	0	0.94458008	0.055419922	0.12133789	-0.084472656	-0.004150391	0.032470703	0	44330	0	0	0
898	1155	1155	Category E	0.011962891	-0.17993164	-0.79199219	-0.21533203	0.15869141	0.44628906	0.08	0	12/3/2018	12	3	2018	17:26:10	62770	0.3	17	26	10	0	0.059326172	3.5384766	0.14624023	-0.045410156	-0.93359375	31.632568	0.23706055	0	0	0	0	0	0	0	0	0	0.94604492	0.053955078	0.41064453	-0.13427734	-0.13427734	0.14160156	0	44330	0	0	0
899	1156	1156	Category E	0.095947266	-0.071777344	-1.3078613	-0.16772461	0.19897461	0.45922852	0.08	0	12/3/2018	12	3	2018	17:26:10	62770	0.4	17	26	10	0	0.059326172	3.5384766	0.14672852	-0.046142578	-0.93310547	27.717773	0.37890625	0	0	0	0	0	0	0	0	0	0.94580078	0.054199219	0.45092773	-0.05078125	-0.025390625	-0.37451172	0	44330	0	0	0
900	1157	1157	Category E	-0.035888672	-0.011962891	-1.0559082	-0.12329102	0.22045898	0.46289063	0.08	0	12/3/2018	12	3	2018	17:26:10	62770	0.5	17	26	10	0	0.059326172	3.5384766	0.1472168	-0.047851563	-0.93115234	25.304688	0.22436523	0	0	0	0	0	0	0	0	0	0.9440918	0.055908203	0.34375	-0.18310547	0.035888672	-0.12451172	0	44330	0	0	0
901	1158	1158	Category E	-0.035888672	0.011962891	-0.70776367	-0.14453125	0.27319336	0.43969727	0.08	0	12/3/2018	12	3	2018	17:26:10	62770	0.6	17	26	10	0	0.059326172	3.5384766	0.14550781	-0.050537109	-0.93017578	22.968994	0.29370117	0	0	0	0	0	0	0	0	0	0.94287109	0.057128906	0.46655273	-0.18139648	0.0625	0.22241211	0	44330	0	0	0
902	1159	1159	Category E	0.23999023	-0.13183594	-0.91186523	-0.16723633	0.26367188	0.43408203	0.08	0	12/3/2018	12	3	2018	17:26:10	62770	0.7	17	26	10	0	0.059326172	3.5384766	0.14501953	-0.054199219	-0.93017578	21.783447	0.1237793	0	0	0	0	0	0	0	0	0	0.94311523	0.056884766	0.19067383	0.094726563	-0.077392578	0.018310547	0	44330	0	0	0
903	1160	1160	Category E	-0.083984375	0.095947266	-0.94799805	-0.18945313	0.26806641	0.4296875	0.08	0	12/3/2018	12	3	2018	17:26:10	62770	0.8	17	26	10	0	0.059326172	3.5384766	0.14550781	-0.056152344	-0.93164063	21.287842	0.27587891	0	0	0	0	0	0	0	0	0	0.94458008	0.055419922	0.39819336	-0.22949219	0.15209961	-0.016113281	0	44330	0	0	0
904	1161	1161	Category E	-0.059814453	-0.10791016	-0.91186523	-0.2277832	0.24780273	0.41943359	0.08	0	12/3/2018	12	3	2018	17:26:10	62770	0.9	17	26	10	0	0.059326172	3.5384766	0.14453125	-0.055419922	-0.93041992	19.373291	0.21166992	0	0	0	0	0	0	0	0	0	0.94311523	0.056884766	0.27539063	-0.2043457	-0.052246094	0.018554688	0	44330	0	0	0
905	1162	1162	Category E	0.19189453	0.035888672	-1.0319824	-0.22363281	0.21557617	0.43164063	0.08	0	12/3/2018	12	3	2018	17:26:11	62771	0	17	26	11	0	0.059326172	3.5384766	0.14306641	-0.057128906	-0.92773438	17.422852	0.14770508	0	0	0	0	0	0	0	0	0	0.94042969	0.059570313	0.24584961	0.048583984	0.093017578	-0.10400391	0	44330	0	0	0
906	1163	1163	Category E	0.21582031	-0.059814453	-0.82788086	-0.22729492	0.22070313	0.4284668	0.08	0	12/3/2018	12	3	2018	17:26:11	62771	0.1	17	26	11	0	0.059326172	3.5384766	0.14013672	-0.05859375	-0.9284668	15.191895	0.12573242	0	0	0	0	0	0	0	0	0	0.94091797	0.059082031	0.17724609	0.075439453	-0.000976563	0.10058594	0	44330	0	0	0
907	1164	1164	Category E	0.13183594	-0.10791016	-1.0197754	-0.2097168	0.22583008	0.43701172	0.08	0	12/3/2018	12	3	2018	17:26:11	62771	0.2	17	26	11	0	0.059326172	3.5384766	0.14038086	-0.060791016	-0.93115234	12.839844	0.1003418	0	0	0	0	0	0	0	0	0	0.94384766	0.056152344	0.14404297	-0.008544922	-0.046875	-0.088378906	0	44330	0	0	0
908	1165	1165	Category E	-0.17993164	0.023925781	-0.82788086	-0.19482422	0.2644043	0.42529297	0.08	0	12/3/2018	12	3	2018	17:26:11	62771	0.3	17	26	11	0	0.059326172	3.5384766	0.13842773	-0.063476563	-0.93383789	12.905273	0.34667969	0	0	0	0	0	0	0	0	0	0.94628906	0.053710938	0.51196289	-0.31835938	0.087402344	0.10595703	0	44330	0	0	0
909	1166	1166	Category E	0.25195313	-0.15576172	-1.0078125	-0.140625	0.31494141	0.41186523	0.08	0	12/3/2018	12	3	2018	17:26:11	62771	0.4	17	26	11	0	0.059326172	3.5384766	0.13574219	-0.065185547	-0.93237305	13.469971	0.1652832	0	0	0	0	0	0	0	0	0	0.94433594	0.055664063	0.28173828	0.1159668	-0.090332031	-0.075195313	0	44330	0	0	0
910	1167	1167	Category E	0.21582031	-0.16796875	-1.1999512	-0.083984375	0.30175781	0.43481445	0.08	0	12/3/2018	12	3	2018	17:26:11	62771	0.5	17	26	11	0	0.059326172	3.5384766	0.13354492	-0.066162109	-0.9309082	10.775391	0.29882813	0	0	0	0	0	0	0	0	0	0.94287109	0.057128906	0.45239258	0.08203125	-0.1015625	-0.26879883	0	44330	0	0	0
911	1168	1168	Category E	0.095947266	-0.023925781	-1.079834	-0.086181641	0.31982422	0.42236328	0.08	0	12/3/2018	12	3	2018	17:26:11	62771	0.6	17	26	11	0	0.059326172	3.5384766	0.12915039	-0.066162109	-0.93164063	10.615723	0.1574707	0	0	0	0	0	0	0	0	0	0.94287109	0.057128906	0.22387695	-0.033203125	0.042236328	-0.14794922	0	44330	0	0	0
912	1169	1169	Category E	-0.11987305	-0.10791016	-0.83984375	-0.16748047	0.29638672	0.41772461	0.08	0	12/3/2018	12	3	2018	17:26:11	62771	0.7	17	26	11	0	0.059326172	3.5384766	0.1262207	-0.067138672	-0.93969727	15.868652	0.26879883	0	0	0	0	0	0	0	0	0	0.95043945	0.049560547	0.38696289	-0.24609375	-0.040527344	0.099853516	0	44330	0	0	0
913	1170	1170	Category E	0.2878418	-0.011962891	-0.76782227	-0.21557617	0.24829102	0.42285156	0.08	0	12/3/2018	12	3	2018	17:26:11	62771	0.8	17	26	11	0	0.059326172	3.5384766	0.12841797	-0.069091797	-0.93896484	17.369141	0.24047852	0	0	0	0	0	0	0	0	0	0.95019531	0.049804688	0.38769531	0.15917969	0.057128906	0.17114258	0	44330	0	0	0
914	1171	1171	Category E	0.27587891	-0.095947266	-0.98388672	-0.17700195	0.26904297	0.43603516	0.08	0	12/3/2018	12	3	2018	17:26:11	62771	0.9	17	26	11	0	0.059326172	3.5384766	0.12280273	-0.067871094	-0.93676758	14.361816	0.16235352	0	0	0	0	0	0	0	0	0	0.94702148	0.052978516	0.22802734	0.15283203	-0.027832031	-0.046875	0	44330	0	0	0
915	1172	1172	Category E	0.10791016	-0.16796875	-1.2119141	-0.11572266	0.27172852	0.4453125	0.08	0	12/3/2018	12	3	2018	17:26:12	62772	0	17	26	12	0	0.059326172	3.5384766	0.12036133	-0.068603516	-0.93383789	13.537842	0.29541016	0	0	0	0	0	0	0	0	0	0.9440918	0.055908203	0.38964844	-0.012451172	-0.099121094	-0.27783203	0	44330	0	0	0
916	1173	1173	Category E	0.11987305	0	-0.76782227	-0.14404297	0.30981445	0.41650391	0.08	0	12/3/2018	12	3	2018	17:26:12	62772	0.1	17	26	12	0	0.059326172	3.5384766	0.12402344	-0.068359375	-0.93505859	18.901367	0.1809082	0	0	0	0	0	0	0	0	0	0.94580078	0.054199219	0.23999023	-0.004150391	0.068359375	0.16723633	0	44330	0	0	0
917	1174	1174	Category E	0.31176758	-0.095947266	-0.92382813	-0.14135742	0.34350586	0.39648438	0.08	0	12/3/2018	12	3	2018	17:26:12	62772	0.2	17	26	12	0	0.059326172	3.5384766	0.12524414	-0.069824219	-0.93676758	20.675049	0.18847656	0	0	0	0	0	0	0	0	0	0.94775391	0.052246094	0.22558594	0.1862793	-0.025878906	0.012939453	0	44330	0	0	0
918	1175	1175	Category E	0.29980469	0	-0.94799805	-0.14550781	0.33569336	0.40332031	0.08	0	12/3/2018	12	3	2018	17:26:12	62772	0.3	17	26	12	0	0.059326172	3.5384766	0.12573242	-0.069824219	-0.93725586	16.189941	0.18774414	0	0	0	0	0	0	0	0	0	0.94824219	0.051757813	0.25439453	0.17382813	0.069824219	-0.010498047	0	44330	0	0	0
919	1176	1176	Category E	-0.023925781	0.047851563	-0.97192383	-0.15795898	0.34179688	0.39819336	0.08	0	12/3/2018	12	3	2018	17:26:12	62772	0.4	17	26	12	0	0.059326172	3.5384766	0.13110352	-0.071044922	-0.94702148	18.829102	0.19702148	0	0	0	0	0	0	0	0	0	0.95874023	0.041259766	0.29907227	-0.1550293	0.11889648	-0.024658203	0	44330	0	0	0
920	1177	1177	Category E	0.2277832	0.011962891	-0.63598633	-0.19091797	0.29492188	0.41137695	0.08	0	12/3/2018	12	3	2018	17:26:12	62772	0.5	17	26	12	0	0.059326172	3.5384766	0.12963867	-0.071289063	-0.93481445	25.334961	0.32519531	0	0	0	0	0	0	0	0	0	0.94628906	0.053710938	0.48022461	0.097900391	0.083251953	0.29882813	0	44330	0	0	0
921	1178	1178	Category E	0.29980469	-0.059814453	-0.80395508	-0.1184082	0.27539063	0.44140625	0.08	0	12/3/2018	12	3	2018	17:26:12	62772	0.6	17	26	12	0	0.059326172	3.5384766	0.12768555	-0.071533203	-0.92895508	25.358643	0.21289063	0	0	0	0	0	0	0	0	0	0.94042969	0.059570313	0.30859375	0.171875	0.01171875	0.125	0	44330	0	0	0
922	1179	1179	Category E	0.34790039	-0.2277832	-1.3798828	-0.032470703	0.27807617	0.45410156	0.08	0	12/3/2018	12	3	2018	17:26:12	62772	0.7	17	26	12	0	0.059326172	3.5384766	0.13232422	-0.075439453	-0.93505859	20.158447	0.5168457	0	0	0	0	0	0	0	0	0	0.94750977	0.052490234	0.81225586	0.21533203	-0.15209961	-0.44458008	0	44330	0	0	0
923	1180	1180	Category E	0.011962891	-0.023925781	-0.76782227	-0.010498047	0.26367188	0.45141602	0.08	0	12/3/2018	12	3	2018	17:26:12	62772	0.8	17	26	12	0	0.059326172	3.5384766	0.13183594	-0.073974609	-0.92382813	21.98291	0.203125	0	0	0	0	0	0	0	0	0	0.93603516	0.063964844	0.32617188	-0.11987305	0.050048828	0.15600586	0	44330	0	0	0
924	1181	1181	Category E	0.34790039	-0.13183594	-0.53979492	-0.059814453	0.28588867	0.44580078	0.08	0	12/3/2018	12	3	2018	17:26:12	62772	0.9	17	26	12	0	0.059326172	3.5384766	0.13525391	-0.076660156	-0.93359375	24.598389	0.45068359	0	0	0	0	0	0	0	0	0	0.94628906	0.053710938	0.66137695	0.21240234	-0.054931641	0.39379883	0	44330	0	0	0
925	1182	1182	Category E	0.34790039	-0.11987305	-1.0559082	-0.057617188	0.26098633	0.45727539	0.08	0	12/3/2018	12	3	2018	17:26:13	62773	0	17	26	13	0	0.059326172	3.5384766	0.13769531	-0.075195313	-0.93310547	23.260498	0.24707031	0	0	0	0	0	0	0	0	0	0.94628906	0.053710938	0.37695313	0.20996094	-0.044433594	-0.12255859	0	44330	0	0	0
926	1183	1183	Category E	0.16796875	0.011962891	-0.92382813	-0.097900391	0.28637695	0.43725586	0.08	0	12/3/2018	12	3	2018	17:26:13	62773	0.1	17	26	13	0	0.059326172	3.5384766	0.13891602	-0.078613281	-0.94213867	21.58252	0.096923828	0	0	0	0	0	0	0	0	0	0.95556641	0.044433594	0.13818359	0.028808594	0.090576172	0.018310547	0	44330	0	0	0
927	1184	1184	Category E	0.32397461	0.023925781	-0.75585938	-0.17529297	0.24902344	0.44042969	0.08	0	12/3/2018	12	3	2018	17:26:13	62773	0.2	17	26	13	0	0.059326172	3.5384766	0.14086914	-0.080078125	-0.93920898	24.766846	0.27929688	0	0	0	0	0	0	0	0	0	0.953125	0.046875	0.47045898	0.18286133	0.10400391	0.18334961	0	44330	0	0	0
928	1185	1185	Category E	0.31176758	0.20385742	-0.74389648	-0.15307617	0.23779297	0.44848633	0.08	0	12/3/2018	12	3	2018	17:26:13	62773	0.3	17	26	13	0	0.059326172	3.5384766	0.13793945	-0.077392578	-0.93969727	27.050293	0.38427734	0	0	0	0	0	0	0	0	0	0.95288086	0.047119141	0.65087891	0.17358398	0.28125	0.19580078	0	44330	0	0	0
929	1186	1186	Category E	0.27587891	0	-0.93579102	-0.11181641	0.24536133	0.45458984	0.08	0	12/3/2018	12	3	2018	17:26:13	62773	0.4	17	26	13	0	0.059326172	3.5384766	0.14160156	-0.078125	-0.953125	19.918945	0.15600586	0	0	0	0	0	0	0	0	0	0.96679688	0.033203125	0.22949219	0.1340332	0.078125	0.017333984	0	44330	0	0	0
930	1187	1187	Category E	-0.035888672	0.023925781	-0.98388672	0.001464844	0.2565918	0.46044922	0.08	0	12/3/2018	12	3	2018	17:26:13	62773	0.5	17	26	13	0	0.059326172	3.5384766	0.14086914	-0.077880859	-0.94018555	17.059326	0.20849609	0	0	0	0	0	0	0	0	0	0.95385742	0.046142578	0.32226563	-0.17675781	0.10180664	-0.043457031	0	44330	0	0	0
931	1188	1188	Category E	0.16796875	-0.15576172	-0.95996094	0.078857422	0.23925781	0.4597168	0.08	0	12/3/2018	12	3	2018	17:26:13	62773	0.6	17	26	13	0	0.059326172	3.5384766	0.14257813	-0.081298828	-0.95385742	18.022461	0.078613281	0	0	0	0	0	0	0	0	0	0.96801758	0.031982422	0.10546875	0.025146484	-0.07421875	-0.005859375	0	44330	0	0	0
932	1189	1189	Category E	0.20385742	-0.31176758	-1.1398926	0.10644531	0.24731445	0.44750977	0.08	0	12/3/2018	12	3	2018	17:26:13	62773	0.7	17	26	13	0	0.059326172	3.5384766	0.14379883	-0.077392578	-0.94458008	16.824707	0.31054688	0	0	0	0	0	0	0	0	0	0.95874023	0.041259766	0.48901367	0.059814453	-0.23413086	-0.19506836	0	44330	0	0	0
933	1190	1190	Category E	0.16796875	-0.29980469	-0.80395508	0.083740234	0.25048828	0.45410156	0.08	0	12/3/2018	12	3	2018	17:26:13	62773	0.8	17	26	13	0	0.059326172	3.5384766	0.15063477	-0.076660156	-0.95092773	8.1696777	0.26757813	0	0	0	0	0	0	0	0	0	0.96582031	0.034179688	0.38696289	0.017089844	-0.22290039	0.14697266	0	44330	0	0	0
934	1191	1191	Category E	0.071777344	-0.41992188	-0.81591797	0.065673828	0.27636719	0.44042969	0.08	0	12/3/2018	12	3	2018	17:26:13	62773	0.9	17	26	13	0	0.059326172	3.5384766	0.15332031	-0.076416016	-0.93969727	3.5734863	0.3737793	0	0	0	0	0	0	0	0	0	0.95507813	0.044921875	0.54858398	-0.081542969	-0.34326172	0.1237793	0	44330	0	0	0
935	1192	1192	Category E	0.011962891	-0.11987305	-0.89990234	-0.045410156	0.30322266	0.43457031	0.08	0	12/3/2018	12	3	2018	17:26:14	62774	0	17	26	14	0	0.059326172	3.5384766	0.15332031	-0.081542969	-0.95385742	3.4284668	0.15600586	0	0	0	0	0	0	0	0	0	0.96972656	0.030273438	0.23364258	-0.14135742	-0.038085938	0.053955078	0	44330	0	0	0
936	1193	1193	Category E	0.10791016	-0.15576172	-0.94799805	-0.069580078	0.29736328	0.43798828	0.08	0	12/3/2018	12	3	2018	17:26:14	62774	0.1	17	26	14	0	0.059326172	3.4740234	0.15527344	-0.081787109	-0.95629883	1.480957	0.088134766	0	0	0	0	0	0	0	0	0	0.97241211	0.027587891	0.12963867	-0.047363281	-0.073730469	0.008300781	0	44330	0	0	0
937	1194	1194	Category E	0.38378906	-0.20385742	-1.079834	-0.10058594	0.30175781	0.42944336	0.08	0	12/3/2018	12	3	2018	17:26:14	62774	0.2	17	26	14	0	0.059326172	3.4740234	0.15258789	-0.083007813	-0.94873047	9.9360352	0.29174805	0	0	0	0	0	0	0	0	0	0.96459961	0.035400391	0.48266602	0.23095703	-0.12060547	-0.13085938	0	44330	0	0	0
938	1195	1195	Category E	0.25195313	-0.11987305	-0.89990234	-0.14599609	0.29956055	0.41918945	0.08	0	12/3/2018	12	3	2018	17:26:14	62774	0.3	17	26	14	0	0.059326172	3.4740234	0.15136719	-0.083740234	-0.95996094	17.111328	0.12231445	0	0	0	0	0	0	0	0	0	0.9753418	0.024658203	0.1965332	0.1003418	-0.035888672	0.060058594	0	44330	0	0	0
939	1196	1196	Category E	0.23999023	-0.13183594	-0.7199707	-0.1784668	0.2902832	0.42138672	0.08	0	12/3/2018	12	3	2018	17:26:14	62774	0.4	17	26	14	0	0.059326172	3.4740234	0.15405273	-0.082275391	-0.95068359	19.573975	0.25097656	0	0	0	0	0	0	0	0	0	0.96655273	0.033447266	0.36572266	0.085693359	-0.049316406	0.23071289	0	44330	0	0	0
940	1197	1197	Category E	0.071777344	-0.2277832	-0.80395508	-0.20825195	0.2734375	0.4152832	0.08	0	12/3/2018	12	3	2018	17:26:14	62774	0.5	17	26	14	0	0.059326172	3.4740234	0.15795898	-0.087158203	-0.95922852	22.470459	0.22631836	0	0	0	0	0	0	0	0	0	0.97607422	0.023925781	0.38208008	-0.086181641	-0.14038086	0.15527344	0	44330	0	0	0
941	1198	1198	Category E	0.15576172	-0.2878418	-0.87597656	-0.19897461	0.29370117	0.41015625	0.08	0	12/3/2018	12	3	2018	17:26:14	62774	0.6	17	26	14	0	0.059326172	3.4740234	0.16235352	-0.085693359	-0.94799805	25.414795	0.21459961	0	0	0	0	0	0	0	0	0	0.96557617	0.034423828	0.28076172	-0.006591797	-0.2019043	0.072021484	0	44330	0	0	0
942	1199	1199	Category E	0.3359375	-0.035888672	-1.0197754	-0.15771484	0.29956055	0.41894531	0.08	0	12/3/2018	12	3	2018	17:26:14	62774	0.7	17	26	14	0	0.059326172	3.4740234	0.16113281	-0.086669922	-0.94384766	27.626953	0.19702148	0	0	0	0	0	0	0	0	0	0.96142578	0.038574219	0.30126953	0.17456055	0.05078125	-0.075683594	0	44330	0	0	0
943	1200	1200	Category E	0.16796875	0.095947266	-0.83984375	-0.14648438	0.31103516	0.42749023	0.08	0	12/3/2018	12	3	2018	17:26:14	62774	0.8	17	26	14	0	0.059326172	3.4740234	0.16064453	-0.085449219	-0.95019531	26.988525	0.21240234	0	0	0	0	0	0	0	0	0	0.9675293	0.032470703	0.29907227	0.007080078	0.18139648	0.11035156	0	44330	0	0	0
944	1201	1201	Category E	0.10791016	-0.10791016	-0.7199707	-0.1472168	0.3137207	0.42358398	0.08	0	12/3/2018	12	3	2018	17:26:14	62774	0.9	17	26	14	0	0.059326172	3.4740234	0.16381836	-0.087402344	-0.93920898	23.621094	0.22729492	0	0	0	0	0	0	0	0	0	0.95751953	0.042480469	0.2956543	-0.055908203	-0.020263672	0.21923828	0	44330	0	0	0
945	1202	1202	Category E	-0.011962891	-0.10791016	-0.94799805	-0.14111328	0.31616211	0.4296875	0.08	0	12/3/2018	12	3	2018	17:26:15	62775	0	17	26	15	0	0.059326172	3.4740234	0.16650391	-0.090332031	-0.95214844	19.392334	0.17944336	0	0	0	0	0	0	0	0	0	0.97094727	0.029052734	0.20019531	-0.1784668	-0.017333984	0.004150391	0	44330	0	0	0
946	1203	1203	Category E	0.19189453	-0.13183594	-1.1279297	-0.067382813	0.3269043	0.43896484	0.08	0	12/3/2018	12	3	2018	17:26:15	62775	0.1	17	26	15	0	0.059326172	3.4740234	0.16430664	-0.090332031	-0.9387207	16.637695	0.1953125	0	0	0	0	0	0	0	0	0	0.95727539	0.042724609	0.2578125	0.02734375	-0.041259766	-0.18896484	0	44330	0	0	0
947	1204	1204	Category E	0.035888672	-0.16796875	-1.1279297	-0.041259766	0.31787109	0.44311523	0.08	0	12/3/2018	12	3	2018	17:26:15	62775	0.2	17	26	15	0	0.059326172	3.4740234	0.16381836	-0.089599609	-0.94213867	12.273926	0.23876953	0	0	0	0	0	0	0	0	0	0.96044922	0.039550781	0.3918457	-0.12792969	-0.078125	-0.18554688	0	44330	0	0	0
948	1205	1205	Category E	-0.011962891	-0.095947266	-0.75585938	-0.020751953	0.29443359	0.45117188	0.08	0	12/3/2018	12	3	2018	17:26:15	62775	0.3	17	26	15	0	0.059326172	3.4740234	0.16503906	-0.089111328	-0.93847656	5.1665039	0.25439453	0	0	0	0	0	0	0	0	0	0.95703125	0.04296875	0.36621094	-0.17700195	-0.006591797	0.18261719	0	44330	0	0	0
949	1206	1206	Category E	0.035888672	-0.059814453	-0.81591797	0.041992188	0.26245117	0.46362305	0.08	0	12/3/2018	12	3	2018	17:26:15	62775	0.4	17	26	15	0	0.059326172	3.4740234	0.16674805	-0.091308594	-0.9309082	2.0891113	0.17724609	0	0	0	0	0	0	0	0	0	0.95019531	0.049804688	0.27758789	-0.13085938	0.031494141	0.11499023	0	44330	0	0	0
950	1207	1207	Category E	-0.15576172	0.011962891	-0.93579102	0.081054688	0.24072266	0.44189453	0.08	0	12/3/2018	12	3	2018	17:26:15	62775	0.5	17	26	15	0	0.059326172	3.4740234	0.16308594	-0.094238281	-0.93725586	7.5327148	0.3359375	0	0	0	0	0	0	0	0	0	0.95605469	0.043945313	0.42651367	-0.31884766	0.10620117	0.001464844	0	44330	0	0	0
951	1208	1208	Category E	-0.059814453	-0.023925781	-1.487793	0.070800781	0.24121094	0.42456055	0.08	0	12/3/2018	12	3	2018	17:26:15	62775	0.6	17	26	15	0	0.059326172	3.4740234	0.16162109	-0.091064453	-0.92358398	10.534424	0.60986328	0	0	0	0	0	0	0	0	0	0.94189453	0.058105469	0.85302734	-0.22143555	0.067138672	-0.56396484	0	44330	0	0	0
952	1209	1209	Category E	0.21582031	-0.21582031	-0.87597656	0.063476563	0.23022461	0.42993164	0.08	0	12/3/2018	12	3	2018	17:26:15	62775	0.7	17	26	15	0	0.059326172	3.4740234	0.15820313	-0.092285156	-0.93359375	11.683105	0.14770508	0	0	0	0	0	0	0	0	0	0.95141602	0.048583984	0.23852539	0.057373047	-0.12329102	0.057617188	0	44330	0	0	0
953	1210	1210	Category E	-0.27587891	0.095947266	-0.77978516	0.045166016	0.23828125	0.43920898	0.08	0	12/3/2018	12	3	2018	17:26:15	62775	0.8	17	26	15	0	0.059326172	3.4740234	0.16064453	-0.092529297	-0.93994141	18.503418	0.50170898	0	0	0	0	0	0	0	0	0	0.95800781	0.041992188	0.78515625	-0.43652344	0.18847656	0.16015625	0	44330	0	0	0
954	1211	1211	Category E	-0.11987305	-0.023925781	-0.76782227	-0.012451172	0.21435547	0.45214844	0.08	0	12/3/2018	12	3	2018	17:26:15	62775	0.9	17	26	15	0	0.059326172	3.4740234	0.15673828	-0.093261719	-0.93676758	23.088623	0.33154297	0	0	0	0	0	0	0	0	0	0.9543457	0.045654297	0.51513672	-0.27661133	0.069335938	0.16894531	0	44330	0	0	0
955	1212	1212	Category E	0.40795898	0.15576172	-1.0439453	-0.027587891	0.18505859	0.4609375	0.08	0	12/3/2018	12	3	2018	17:26:16	62776	0	17	26	16	0	0.059326172	3.4740234	0.15063477	-0.094238281	-0.9465332	23.5896	0.37158203	0	0	0	0	0	0	0	0	0	0.96289063	0.037109375	0.60449219	0.25708008	0.25	-0.097167969	0	44330	0	0	0
956	1213	1213	Category E	0.25195313	-0.035888672	-1.0559082	0.033203125	0.21801758	0.44702148	0.08	0	12/3/2018	12	3	2018	17:26:16	62776	0.1	17	26	16	0	0.059326172	3.4740234	0.15014648	-0.090820313	-0.93212891	25.616211	0.16918945	0	0	0	0	0	0	0	0	0	0.94848633	0.051513672	0.28027344	0.1015625	0.054931641	-0.12353516	0	44330	0	0	0
957	1214	1214	Category E	0.20385742	0.023925781	-0.93579102	0.063232422	0.21508789	0.45385742	0.08	0	12/3/2018	12	3	2018	17:26:16	62776	0.2	17	26	16	0	0.059326172	3.4740234	0.1472168	-0.08984375	-0.93237305	30.950439	0.12719727	0	0	0	0	0	0	0	0	0	0.94824219	0.051757813	0.17382813	0.056396484	0.11376953	-0.003173828	0	44330	0	0	0
958	1215	1215	Category J	0.59985352	-0.11987305	-1.6918945	0.047119141	0.2800293	0.43286133	0.08	0	12/3/2018	12	3	2018	17:26:17	62777	0.199	17	26	17	0	0.059326172	3.4740234	0.14453125	-0.089599609	-0.93286133	35.278564	0.88525391	0	0	0	0	0	0	0	0	0	0.94824219	0.051757813	1.2438965	0.45507813	-0.030029297	-0.75878906	0	44330	0	0	0
959	1216	1216	Category J	0.035888672	-0.059814453	-0.011962891	-0.029541016	0.28540039	0.43945313	0.08	0	12/3/2018	12	3	2018	17:26:17	62777	0.3	17	26	17	0	0.059326172	3.4740234	0.140625	-0.092285156	-0.93286133	35.357422	0.92724609	0	0	0	0	0	0	0	0	0	0.94775391	0.052246094	1.0581055	-0.10473633	0.032470703	0.92089844	0	44330	0	0	0
960	1217	1217	Category J	0.011962891	-0.023925781	-0.47998047	-0.080322266	0.24316406	0.45703125	0.08	0	12/3/2018	12	3	2018	17:26:17	62777	0.4	17	26	17	0	0.059326172	3.4740234	0.1394043	-0.093994141	-0.94140625	33.691162	0.48364258	0	0	0	0	0	0	0	0	0	0.95629883	0.043701172	0.65893555	-0.12744141	0.070068359	0.46142578	0	44330	0	0	0
961	1218	1218	Category J	0.52783203	-0.31176758	-1.4279785	0.042480469	0.25292969	0.45825195	0.08	0	12/3/2018	12	3	2018	17:26:17	62777	0.5	17	26	17	0	0.059326172	3.4740234	0.13549805	-0.091064453	-0.93359375	32.364258	0.66821289	0	0	0	0	0	0	0	0	0	0.94775391	0.052246094	1.1069336	0.39208984	-0.22045898	-0.49414063	0	44330	0	0	0
962	1219	1219	Category J	0.15576172	0.10791016	0	0.015136719	0.2409668	0.46313477	0.08	0	12/3/2018	12	3	2018	17:26:17	62777	0.6	17	26	17	0	0.059326172	3.4740234	0.13476563	-0.087890625	-0.94799805	32.652588	0.96826172	0	0	0	0	0	0	0	0	0	0.96142578	0.038574219	1.1647949	0.020751953	0.19580078	0.94799805	0	44330	0	0	0
963	1220	1220	Category J	0.43188477	0	-1.9438477	0.025634766	0.27539063	0.44165039	0.08	0	12/3/2018	12	3	2018	17:26:17	62777	0.7	17	26	17	0	0.059326172	3.4740234	0.13208008	-0.085205078	-0.94067383	26.701172	1.050293	0	0	0	0	0	0	0	0	0	0.95361328	0.046386719	1.3881836	0.29956055	0.085205078	-1.0029297	0	44330	0	0	0
964	1221	1221	Category J	0.31176758	-0.083984375	-0.95996094	0.016113281	0.27905273	0.4465332	0.08	0	12/3/2018	12	3	2018	17:26:17	62777	0.8	17	26	17	0	0.059326172	3.4740234	0.1328125	-0.086425781	-0.94482422	21.421387	0.17919922	0	0	0	0	0	0	0	0	0	0.95800781	0.041992188	0.19628906	0.17871094	0.002441406	-0.014892578	0	44330	0	0	0
965	1222	1222	Category J	0.29980469	-0.35986328	-1.9677734	0.003173828	0.22143555	0.46337891	0.08	0	12/3/2018	12	3	2018	17:26:17	62777	0.9	17	26	17	0	0.059326172	3.491748	0.12890625	-0.084472656	-0.95019531	10.049316	1.067627	0	0	0	0	0	0	0	0	0	0.96264648	0.037353516	1.4631348	0.1706543	-0.27514648	-1.017334	0	44330	0	0	0
966	1223	1223	Category J	0.083984375	0.011962891	-0.55175781	0.018310547	0.24291992	0.46166992	0.08	0	12/3/2018	12	3	2018	17:26:18	62778	0	17	26	18	0	0.059326172	3.491748	0.1262207	-0.081054688	-0.9387207	2.1740723	0.40039063	0	0	0	0	0	0	0	0	0	0.95068359	0.049316406	0.52246094	-0.042236328	0.093017578	0.38696289	0	44330	0	0	0
967	1224	1224	Category J	-0.10791016	0.059814453	-0.92382813	-0.00390625	0.24487305	0.46191406	0.08	0	12/3/2018	12	3	2018	17:26:18	62778	0.1	17	26	18	0	0.059326172	3.491748	0.12329102	-0.079101563	-0.94873047	4.173584	0.27075195	0	0	0	0	0	0	0	0	0	0.95996094	0.040039063	0.39501953	-0.23120117	0.13891602	0.024902344	0	44330	0	0	0
968	1225	1225	Category J	0.51586914	-0.059814453	-1.9438477	0.000976563	0.2800293	0.44799805	0.08	0	12/3/2018	12	3	2018	17:26:18	62778	0.2	17	26	18	0	0.059326172	3.491748	0.12133789	-0.078857422	-0.94165039	12.85498	1.0769043	0	0	0	0	0	0	0	0	0	0.95263672	0.047363281	1.4155273	0.39428711	0.019042969	-1.0019531	0	44330	0	0	0
969	1226	1226	Category J	-0.10791016	-0.035888672	0.023925781	-0.016601563	0.21923828	0.47119141	0.08	0	12/3/2018	12	3	2018	17:26:18	62778	0.3	17	26	18	0	0.059326172	3.491748	0.1237793	-0.084228516	-0.96044922	15.63208	1.0124512	0	0	0	0	0	0	0	0	0	0.97192383	0.028076172	1.2644043	-0.23168945	0.048339844	0.984375	0	44330	0	0	0
970	1227	1227	Category J	0.11987305	-0.44384766	-1.8837891	-0.023193359	0.20019531	0.47851563	0.08	0	12/3/2018	12	3	2018	17:26:18	62778	0.4	17	26	18	0	0.059326172	3.491748	0.12475586	-0.083740234	-0.96240234	14.91748	0.98901367	0	0	0	0	0	0	0	0	0	0.97387695	0.026123047	1.286377	-0.004882813	-0.35986328	-0.92114258	0	44330	0	0	0
971	1228	1228	Category J	0.2277832	0.13183594	-0.21582031	0.017333984	0.25830078	0.45483398	0.08	0	12/3/2018	12	3	2018	17:26:18	62778	0.5	17	26	18	0	0.059326172	3.491748	0.12402344	-0.081542969	-0.9519043	7.7111816	0.77319336	0	0	0	0	0	0	0	0	0	0.96337891	0.036621094	1.0532227	0.10351563	0.21337891	0.73608398	0	44330	0	0	0
972	1229	1229	Category J	0.69580078	-0.10791016	-1.7038574	0.021240234	0.27026367	0.44824219	0.08	0	12/3/2018	12	3	2018	17:26:18	62778	0.6	17	26	18	0	0.059326172	3.491748	0.12109375	-0.081787109	-0.96118164	7.7805176	0.93920898	0	0	0	0	0	0	0	0	0	0.97241211	0.027587891	1.3430176	0.57446289	-0.025878906	-0.74243164	0	44330	0	0	0
973	1230	1230	Category J	0.15576172	-0.083984375	-0.10791016	-0.047607422	0.23413086	0.46508789	0.08	0	12/3/2018	12	3	2018	17:26:18	62778	0.7	17	26	18	0	0.059326172	3.491748	0.12280273	-0.077880859	-0.95458984	6.5686035	0.84716797	0	0	0	0	0	0	0	0	0	0.96557617	0.034423828	0.88525391	0.032714844	-0.005859375	0.84667969	0	44330	0	0	0
974	1231	1231	Category J	-0.13183594	-0.38378906	-1.8359375	0.014892578	0.21777344	0.47265625	0.08	0	12/3/2018	12	3	2018	17:26:18	62778	0.8	17	26	18	0	0.059326172	3.491748	0.1184082	-0.074707031	-0.94555664	3.8200684	0.97485352	0	0	0	0	0	0	0	0	0	0.95581055	0.044189453	1.4494629	-0.25024414	-0.30883789	-0.89013672	0	44330	0	0	0
975	1232	1232	Category J	0.34790039	-0.095947266	-1.0439453	0.029785156	0.25390625	0.45996094	0.08	0	12/3/2018	12	3	2018	17:26:18	62778	0.9	17	26	18	0	0.059326172	3.491748	0.12524414	-0.076416016	-0.95898438	1.8920898	0.23876953	0	0	0	0	0	0	0	0	0	0.97021484	0.029785156	0.32666016	0.22241211	-0.019287109	-0.084716797	0	44330	0	0	0
976	1233	1233	Category J	-0.11987305	-0.11987305	-0.58789063	0.096679688	0.25366211	0.4465332	0.08	0	12/3/2018	12	3	2018	17:26:19	62779	0	17	26	19	0	0.059326172	3.491748	0.12744141	-0.074707031	-0.95385742	0.80859375	0.4440918	0	0	0	0	0	0	0	0	0	0.96533203	0.034667969	0.65844727	-0.24731445	-0.044921875	0.3659668	0	44330	0	0	0
977	1234	1234	Category J	-0.035888672	-0.10791016	-1.7878418	0.039550781	0.27709961	0.44458008	0.08	0	12/3/2018	12	3	2018	17:26:19	62779	0.1	17	26	19	0	0.059326172	3.491748	0.1340332	-0.074462891	-0.97485352	0.20019531	0.83081055	0	0	0	0	0	0	0	0	0	0.98681641	0.013183594	1.0158691	-0.16992188	-0.033203125	-0.81274414	0	44330	0	0	0
978	1235	1235	Category J	0.23999023	-0.059814453	-0.047851563	0.004638672	0.24462891	0.46411133	0.08	0	12/3/2018	12	3	2018	17:26:19	62779	0.2	17	26	19	0	0.059326172	3.491748	0.1315918	-0.072998047	-0.96875	9.0966797	0.92724609	0	0	0	0	0	0	0	0	0	0.98046875	0.01953125	1.0424805	0.1081543	0.013183594	0.92089844	0	44330	0	0	0
979	1236	1236	Category J	0.39599609	-0.45581055	-1.9919434	0.056396484	0.22094727	0.46850586	0.08	0	12/3/2018	12	3	2018	17:26:19	62779	0.3	17	26	19	0	0.059326172	3.491748	0.12744141	-0.072265625	-0.95825195	12.129883	1.1345215	0	0	0	0	0	0	0	0	0	0.96948242	0.030517578	1.6853027	0.26831055	-0.38330078	-1.0334473	0	44330	0	0	0
980	1237	1237	Category J	0.31176758	0.10791016	-0.16796875	-0.021972656	0.27197266	0.4543457	0.08	0	12/3/2018	12	3	2018	17:26:19	62779	0.4	17	26	19	0	0.059326172	3.491748	0.12841797	-0.075195313	-0.96899414	6.3852539	0.84179688	0	0	0	0	0	0	0	0	0	0.98022461	0.019775391	1.1672363	0.18310547	0.18310547	0.80102539	0	44330	0	0	0
981	1238	1238	Category J	-0.11987305	-0.071777344	-0.37182617	0.038085938	0.26416016	0.45458984	0.08	0	12/3/2018	12	3	2018	17:26:19	62779	0.5	17	26	19	0	0.059326172	3.491748	0.13012695	-0.071777344	-0.96289063	3.0974121	0.6418457	0	0	0	0	0	0	0	0	0	0.97436523	0.025634766	0.84106445	-0.25	0	0.59106445	0	44330	0	0	0
982	1239	1239	Category J	0.19189453	-0.035888672	-1.4157715	0.000732422	0.2956543	0.44238281	0.08	0	12/3/2018	12	3	2018	17:26:19	62779	0.6	17	26	19	0	0.059326172	3.491748	0.13354492	-0.071289063	-0.9765625	4.784668	0.44433594	0	0	0	0	0	0	0	0	0	0.98828125	0.01171875	0.5324707	0.058105469	0.035400391	-0.43896484	0	44330	0	0	0
983	1240	1240	Category J	0.16796875	-0.059814453	-0.071777344	-0.022460938	0.25097656	0.46777344	0.08	0	12/3/2018	12	3	2018	17:26:19	62779	0.7	17	26	19	0	0.059326172	3.491748	0.13134766	-0.070556641	-0.97705078	0.15014648	0.90600586	0	0	0	0	0	0	0	0	0	0.98828125	0.01171875	0.95288086	0.036376953	0.010742188	0.90527344	0	44330	0	0	0
984	1241	1241	Category J	0.16796875	-0.34790039	-1.9438477	0.022949219	0.24267578	0.46240234	0.08	0	12/3/2018	12	3	2018	17:26:19	62779	0.8	17	26	19	0	0.059326172	3.491748	0.12890625	-0.073242188	-0.9675293	7.751709	1.0146484	0	0	0	0	0	0	0	0	0	0.97875977	0.021240234	1.2895508	0.038818359	-0.27441406	-0.97607422	0	44330	0	0	0
985	1242	1242	Category J	0	0.035888672	0.035888672	-0.008789063	0.27856445	0.45458984	0.08	0	12/3/2018	12	3	2018	17:26:19	62779	0.9	17	26	19	0	0.059326172	3.491748	0.12744141	-0.077148438	-0.98510742	5.8164063	1.0351563	0	0	0	0	0	0	0	0	0	0.99633789	0.003662109	1.2614746	-0.12744141	0.11303711	1.0209961	0	44330	0	0	0
986	1243	1243	Category J	0.17993164	0.011962891	-1.0917969	0.000488281	0.27661133	0.45410156	0.08	0	12/3/2018	12	3	2018	17:26:20	62780	0	17	26	20	0	0.059326172	3.491748	0.13208008	-0.074707031	-0.97851563	0.48657227	0.15014648	0	0	0	0	0	0	0	0	0	0.99023438	0.009765625	0.24755859	0.047607422	0.086669922	-0.11303711	0	44330	0	0	0
987	1244	1244	Category J	0.2277832	-0.083984375	-0.73193359	-0.044189453	0.28515625	0.45117188	0.08	0	12/3/2018	12	3	2018	17:26:20	62780	0.1	17	26	20	0	0.059326172	3.491748	0.13012695	-0.072998047	-0.9765625	4.8830566	0.26342773	0	0	0	0	0	0	0	0	0	0.98803711	0.011962891	0.35302734	0.097412109	-0.010742188	0.24462891	0	44330	0	0	0
988	1245	1245	Category J	-0.035888672	-0.14379883	-0.2277832	-0.040771484	0.23852539	0.46801758	0.08	0	12/3/2018	12	3	2018	17:26:20	62780	0.2	17	26	20	0	0.059326172	3.491748	0.12963867	-0.072021484	-0.97436523	12.866943	0.76806641	0	0	0	0	0	0	0	0	0	0.9855957	0.014404297	0.98364258	-0.16552734	-0.071533203	0.74658203	0	44330	0	0	0
989	1246	1246	Category J	-0.047851563	-0.38378906	-1.5119629	0.011474609	0.23632813	0.47119141	0.08	0	12/3/2018	12	3	2018	17:26:20	62780	0.3	17	26	20	0	0.059326172	3.491748	0.12915039	-0.071533203	-0.96826172	17.205322	0.65136719	0	0	0	0	0	0	0	0	0	0.97949219	0.020507813	1.0327148	-0.17700195	-0.31201172	-0.54345703	0	44330	0	0	0
990	1247	1247	Category J	0.10791016	0.071777344	-0.095947266	0.015136719	0.28857422	0.44946289	0.08	0	12/3/2018	12	3	2018	17:26:20	62780	0.4	17	26	20	0	0.059326172	3.491748	0.12890625	-0.073974609	-0.97998047	17.675049	0.89624023	0	0	0	0	0	0	0	0	0	0.99121094	0.008789063	1.0510254	-0.020996094	0.14575195	0.8840332	0	44330	0	0	0
991	1248	1248	Category J	-0.17993164	-0.11987305	-1.8959961	0.013183594	0.29980469	0.44287109	0.08	0	12/3/2018	12	3	2018	17:26:20	62780	0.5	17	26	20	0	0.059326172	3.491748	0.13330078	-0.072998047	-0.9675293	24.527344	0.98071289	0	0	0	0	0	0	0	0	0	0.97949219	0.020507813	1.2880859	-0.31323242	-0.046630859	-0.92822266	0	44330	0	0	0
992	1249	1249	Category J	0.071777344	-0.11987305	-1.3317871	-0.018066406	0.29541016	0.44702148	0.08	0	12/3/2018	12	3	2018	17:26:20	62780	0.6	17	26	20	0	0.059326172	3.491748	0.13354492	-0.072265625	-0.9609375	29.946777	0.37890625	0	0	0	0	0	0	0	0	0	0.97265625	0.02734375	0.47998047	-0.061767578	-0.047363281	-0.37060547	0	44330	0	0	0
993	1250	1250	Category J	-0.023925781	-0.071777344	-0.52783203	0.016601563	0.25415039	0.45776367	0.08	0	12/3/2018	12	3	2018	17:26:20	62780	0.7	17	26	20	0	0.059326172	3.491748	0.13134766	-0.06640625	-0.96801758	23.544922	0.46679688	0	0	0	0	0	0	0	0	0	0.97924805	0.020751953	0.60058594	-0.15527344	-0.005126953	0.44018555	0	44330	0	0	0
994	1251	1251	Category J	-0.21582031	-0.16796875	-1.7519531	0.034667969	0.26416016	0.45532227	0.08	0	12/3/2018	12	3	2018	17:26:20	62780	0.8	17	26	20	0	0.059326172	3.491748	0.13549805	-0.067871094	-0.96020508	20.280029	0.87182617	0	0	0	0	0	0	0	0	0	0.97216797	0.027832031	1.2431641	-0.35131836	-0.099853516	-0.79150391	0	44330	0	0	0
995	1252	1252	Category J	0.071777344	0.10791016	-0.059814453	0.012207031	0.29711914	0.43994141	0.08	0	12/3/2018	12	3	2018	17:26:20	62780	0.9	17	26	20	0	0.059326172	3.491748	0.13793945	-0.070556641	-0.97753906	16.874756	0.9375	0	0	0	0	0	0	0	0	0	0.98974609	0.010253906	1.1628418	-0.066162109	0.1784668	0.91772461	0	44330	0	0	0
996	1253	1253	Category J	-0.11987305	0.059814453	-0.79199219	-0.002441406	0.29907227	0.43847656	0.08	0	12/3/2018	12	3	2018	17:26:21	62781	0	17	26	21	0	0.059326172	3.491748	0.13476563	-0.072753906	-0.97949219	16.519531	0.34301758	0	0	0	0	0	0	0	0	0	0.99145508	0.008544922	0.57495117	-0.25463867	0.13256836	0.1875	0	44330	0	0	0
997	1254	1254	Category J	0.10791016	-0.071777344	-0.97192383	-0.040283203	0.29174805	0.44335938	0.08	0	12/3/2018	12	3	2018	17:26:21	62781	0.1	17	26	21	0	0.059326172	3.491748	0.13232422	-0.071289063	-0.96704102	11.005371	0.024902344	0	0	0	0	0	0	0	0	0	0.97875977	0.021240234	0.029541016	-0.024414063	-0.000244141	-0.004638672	0	44330	0	0	0
998	1255	1255	Category J	-0.011962891	-0.20385742	-0.93579102	0.033447266	0.27099609	0.44750977	0.08	0	12/3/2018	12	3	2018	17:26:21	62781	0.2	17	26	21	0	0.059326172	3.491748	0.12768555	-0.072998047	-0.97705078	7.0324707	0.19580078	0	0	0	0	0	0	0	0	0	0.98803711	0.011962891	0.31176758	-0.13964844	-0.13061523	0.041259766	0	44330	0	0	0
999	1256	1256	Category J	-0.13183594	-0.095947266	-1.6557617	0.10620117	0.28369141	0.42358398	0.08	0	12/3/2018	12	3	2018	17:26:21	62781	0.3	17	26	21	0	0.059326172	3.491748	0.12573242	-0.072265625	-0.96435547	1.776123	0.73803711	0	0	0	0	0	0	0	0	0	0.9753418	0.024658203	0.97216797	-0.25756836	-0.0234375	-0.69116211	0	44330	0	0	0
1000	1257	1257	Category J	-0.071777344	0.23999023	-0.011962891	0.12011719	0.29931641	0.41040039	0.08	0	12/3/2018	12	3	2018	17:26:21	62781	0.4	17	26	21	0	0.059326172	3.491748	0.1262207	-0.071777344	-0.97070313	5.1755371	1.0273438	0	0	0	0	0	0	0	0	0	0.98144531	0.018554688	1.4685059	-0.19799805	0.31176758	0.95874023	0	44330	0	0	0
1001	1258	1258	Category J	0.23999023	0.19189453	-1.9558105	0.088134766	0.33837891	0.40087891	0.08	0	12/3/2018	12	3	2018	17:26:21	62781	0.5	17	26	21	0	0.059326172	3.491748	0.12597656	-0.072509766	-0.98071289	11.705811	1.0163574	0	0	0	0	0	0	0	0	0	0.99145508	0.008544922	1.3530273	0.11376953	0.2644043	-0.97485352	0	44330	0	0	0
1002	1259	1259	Category J	0.11987305	0	-0.79199219	0.013671875	0.29516602	0.43579102	0.08	0	12/3/2018	12	3	2018	17:26:21	62781	0.6	17	26	21	0	0.059326172	3.491748	0.12255859	-0.068115234	-0.96289063	18.734375	0.18408203	0	0	0	0	0	0	0	0	0	0.97314453	0.026855469	0.24194336	-0.002685547	0.068115234	0.17089844	0	44330	0	0	0
1003	1260	1260	Category J	0.083984375	-0.13183594	-1.1037598	0.027832031	0.27954102	0.43774414	0.08	0	12/3/2018	12	3	2018	17:26:21	62781	0.7	17	26	21	0	0.059814453	3.4853027	0.12158203	-0.072998047	-0.98413086	21.648926	0.13842773	0	0	0	0	0	0	0	0	0	0.99414063	0.005859375	0.21582031	-0.037597656	-0.05859375	-0.11938477	0	44330	0	0	0
1004	1261	1261	Category J	0.035888672	0.023925781	-0.97192383	0.12060547	0.23095703	0.44921875	0.08	0	12/3/2018	12	3	2018	17:26:21	62781	0.8	17	26	21	0	0.059814453	3.4853027	0.12084961	-0.073242188	-0.97192383	25.511963	0.12915039	0	0	0	0	0	0	0	0	0	0.98217773	0.017822266	0.18237305	-0.084960938	0.097167969	0	0	44330	0	0	0
1005	1262	1262	Category J	0.13183594	0.16796875	-0.14379883	0.15380859	0.24365234	0.43383789	0.08	0	12/3/2018	12	3	2018	17:26:21	62781	0.9	17	26	21	0	0.059814453	3.4853027	0.12084961	-0.076171875	-0.97314453	24.943359	0.86450195	0	0	0	0	0	0	0	0	0	0.98364258	0.016357422	1.0844727	0.010742188	0.24414063	0.8293457	0	44330	0	0	0
1006	1263	1263	Category J	-0.071777344	0.16796875	-1.7158203	0.13012695	0.26660156	0.43383789	0.08	0	12/3/2018	12	3	2018	17:26:22	62782	0	17	26	22	0	0.059814453	3.4853027	0.11694336	-0.075195313	-0.9675293	26.199707	0.80908203	0	0	0	0	0	0	0	0	0	0.97729492	0.022705078	1.1801758	-0.1887207	0.24316406	-0.74804688	0	44330	0	0	0
1007	1264	1264	Category J	0.16796875	0.035888672	-0.19189453	0.061523438	0.23974609	0.46044922	0.08	0	12/3/2018	12	3	2018	17:26:22	62782	0.1	17	26	22	0	0.059814453	3.4853027	0.11645508	-0.076416016	-0.96289063	29.749512	0.78076172	0	0	0	0	0	0	0	0	0	0.97290039	0.027099609	0.93457031	0.051269531	0.11230469	0.77099609	0	44330	0	0	0
1008	1265	1265	Category J	0.50390625	-0.21582031	-2.2438965	0.091308594	0.22045898	0.46337891	0.08	0	12/3/2018	12	3	2018	17:26:22	62782	0.2	17	26	22	0	0.059814453	3.4853027	0.11987305	-0.077636719	-0.96630859	30.60498	1.3408203	0	0	0	0	0	0	0	0	0	0.97680664	0.023193359	1.7993164	0.38378906	-0.13793945	-1.2773438	0	44330	0	0	0
1009	1266	1266	Category J	0.35986328	0.035888672	-1.0917969	0.14233398	0.17407227	0.46337891	0.08	0	12/3/2018	12	3	2018	17:26:22	62782	0.3	17	26	22	0	0.059814453	3.4853027	0.11328125	-0.075195313	-0.94897461	26.26709	0.30566406	0	0	0	0	0	0	0	0	0	0.95874023	0.041259766	0.50048828	0.24633789	0.11108398	-0.14257813	0	44330	0	0	0
1010	1267	1267	Category J	-0.095947266	0.19189453	-0.14379883	0.10302734	0.2121582	0.46557617	0.08	0	12/3/2018	12	3	2018	17:26:22	62782	0.4	17	26	22	0	0.059814453	3.4853027	0.11450195	-0.072998047	-0.95996094	28.733643	0.88354492	0	0	0	0	0	0	0	0	0	0.96948242	0.030517578	1.2915039	-0.21044922	0.26489258	0.81616211	0	44330	0	0	0
1011	1268	1268	Category J	-0.071777344	-0.17993164	-1.7158203	0.055419922	0.19580078	0.48095703	0.08	0	12/3/2018	12	3	2018	17:26:22	62782	0.5	17	26	22	0	0.059814453	3.4853027	0.12133789	-0.052734375	-0.95874023	32.709961	0.79150391	0	0	0	0	0	0	0	0	0	0.96777344	0.032226563	1.0771484	-0.19311523	-0.12695313	-0.75683594	0	44330	0	0	0
1012	1269	1269	Category J	0.34790039	0	-0.59985352	0.099121094	0.13183594	0.48754883	0.08	0	12/3/2018	12	3	2018	17:26:22	62782	0.6	17	26	22	0	0.059814453	3.4853027	0.12304688	-0.075683594	-1.0002441	38.905762	0.46533203	0	0	0	0	0	0	0	0	0	1.0107422	0.010742188	0.70117188	0.22460938	0.075683594	0.40039063	0	44330	0	0	0
1013	1270	1270	Category J	-0.17993164	-0.047851563	-0.083984375	0.076171875	0.081298828	0.49243164	0.08	0	12/3/2018	12	3	2018	17:26:22	62782	0.7	17	26	22	0	0.059814453	3.4853027	0.11157227	-0.11914063	-1.0236816	42.57666	0.98657227	0	0	0	0	0	0	0	0	0	1.0366211	0.036621094	1.3027344	-0.29150391	0.071289063	0.93969727	0	44330	0	0	0
1014	1271	1271	Category J	0.61181641	-0.55175781	-1.8959961	0.094970703	0.029296875	0.49755859	0.08	0	12/3/2018	12	3	2018	17:26:22	62782	0.8	17	26	22	0	0.059814453	3.4853027	0.11157227	-0.10107422	-1.0900879	45.96875	1.0498047	0	0	0	0	0	0	0	0	0	1.1005859	0.10058594	1.7563477	0.5	-0.45043945	-0.80566406	0	44330	0	0	0
1015	1272	1272	Category J	0.19189453	0.011962891	-0.49194336	0.1574707	0.059570313	0.48291016	0.08	0	12/3/2018	12	3	2018	17:26:22	62782	0.9	17	26	22	0	0.059814453	3.4853027	0.11425781	0.031738281	-1.1186523	54.549316	0.63183594	0	0	0	0	0	0	0	0	0	1.125	0.125	0.72412109	0.077392578	-0.019775391	0.62670898	0	44330	0	0	0
1016	1273	1273	Category J	0.6237793	-0.13183594	-2.6279297	0.12817383	0.078125	0.48461914	0.08	0	12/3/2018	12	3	2018	17:26:23	62783	0	17	26	23	0	0.059814453	3.4853027	0.10644531	0.11865234	-1.1628418	58.091797	1.5734863	0	0	0	0	0	0	0	0	0	1.1738281	0.17382813	2.2329102	0.51708984	-0.25048828	-1.4648438	0	44330	0	0	0
1017	1274	1274	Category J	0.20385742	-0.083984375	-0.58789063	0.13720703	0.073486328	0.48852539	0.08	0	12/3/2018	12	3	2018	17:26:23	62783	0.1	17	26	23	0	0.059814453	3.4853027	0.14916992	0.040283203	-1.1906738	61.299805	0.61791992	0	0	0	0	0	0	0	0	0	1.2006836	0.20068359	0.78149414	0.054443359	-0.12426758	0.6027832	0	44330	0	0	0
1018	1275	1275	Category J	-0.083984375	-0.059814453	-0.059814453	0.10864258	0.064453125	0.49169922	0.08	0	12/3/2018	12	3	2018	17:26:23	62783	0.2	17	26	23	0	0.059814453	3.4853027	0.16699219	-0.047607422	-1.2131348	58.016602	1.1804199	0	0	0	0	0	0	0	0	0	1.2255859	0.22558594	1.4162598	-0.25097656	-0.011962891	1.1533203	0	44330	0	0	0
1019	1276	1276	Category J	0.32397461	-0.37182617	-1.5717773	0.090576172	0.034423828	0.50048828	0.08	0	12/3/2018	12	3	2018	17:26:23	62783	0.3	17	26	23	0	0.059814453	3.4853027	0.17431641	0.009765625	-1.2563477	57.888672	0.5168457	0	0	0	0	0	0	0	0	0	1.2685547	0.26855469	0.84619141	0.14941406	-0.3815918	-0.31518555	0	44330	0	0	0
1020	1277	1277	Category J	0.19189453	0.059814453	-0.32397461	0.11791992	0.068847656	0.49316406	0.08	0	12/3/2018	12	3	2018	17:26:23	62783	0.4	17	26	23	0	0.059814453	3.4853027	0.17236328	-0.001708984	-1.2722168	52.582031	0.95043945	0	0	0	0	0	0	0	0	0	1.2839355	0.28393555	1.0290527	0.019287109	0.061523438	0.94824219	0	44330	0	0	0
1021	1278	1278	Category J	0.44384766	-0.25195313	-1.9677734	0.099121094	0.05859375	0.49633789	0.08	0	12/3/2018	12	3	2018	17:26:23	62783	0.5	17	26	23	0	0.059814453	3.4853027	0.17407227	0.019775391	-1.2880859	44.627686	0.7800293	0	0	0	0	0	0	0	0	0	1.2998047	0.29980469	1.2209473	0.26953125	-0.27172852	-0.67944336	0	44330	0	0	0
1022	1279	1279	Category J	0.14379883	0.011962891	-1.0559082	0.080322266	0.075439453	0.49633789	0.08	0	12/3/2018	12	3	2018	17:26:23	62783	0.6	17	26	23	0	0.059814453	3.4853027	0.17578125	0.014892578	-1.3005371	38.415039	0.24658203	0	0	0	0	0	0	0	0	0	1.3122559	0.31225586	0.27978516	-0.031982422	-0.002929688	0.24462891	0	44330	0	0	0
1023	1280	1280	Category J	-0.023925781	-0.11987305	-0.083984375	0.10205078	0.067382813	0.48876953	0.08	0	12/3/2018	12	3	2018	17:26:23	62783	0.7	17	26	23	0	0.059814453	3.4853027	0.17578125	0.022460938	-1.2897949	26.681885	1.2304688	0	0	0	0	0	0	0	0	0	1.302002	0.30200195	1.5480957	-0.19970703	-0.14233398	1.2058105	0	44330	0	0	0
1024	1281	1281	Category J	-0.011962891	-0.40795898	-2.1237793	0.10498047	0.069091797	0.49389648	0.08	0	12/3/2018	12	3	2018	17:26:23	62783	0.8	17	26	23	0	0.059814453	3.4853027	0.17797852	0.021484375	-1.3000488	15.197998	0.94799805	0	0	0	0	0	0	0	0	0	1.3122559	0.31225586	1.4433594	-0.18994141	-0.42944336	-0.82348633	0	44330	0	0	0
1025	1282	1282	Category J	0.37182617	0.083984375	-0.41992188	0.13525391	0.097900391	0.48242188	0.08	0	12/3/2018	12	3	2018	17:26:23	62783	0.9	17	26	23	0	0.059814453	3.4853027	0.18017578	0.024414063	-1.2895508	1.8977051	0.89233398	0	0	0	0	0	0	0	0	0	1.3022461	0.30224609	1.1203613	0.19140625	0.059326172	0.86962891	0	44330	0	0	0
1026	1283	1283	Category J	0.035888672	0	-0.97192383	0.14257813	0.1027832	0.48364258	0.08	0	12/3/2018	12	3	2018	17:26:24	62784	0	17	26	24	0	0.059814453	3.4853027	0.18579102	0.021728516	-1.309082	7.1530762	0.36962891	0	0	0	0	0	0	0	0	0	1.3225098	0.32250977	0.5090332	-0.14990234	-0.021728516	0.3371582	0	44330	0	0	0
1027	1284	1284	Category J	-0.011962891	-0.095947266	-0.94799805	0.089599609	0.10546875	0.49438477	0.08	0	12/3/2018	12	3	2018	17:26:24	62784	0.1	17	26	24	0	0.059814453	3.4853027	0.18286133	0.023193359	-1.2993164	13.425781	0.41894531	0	0	0	0	0	0	0	0	0	1.3122559	0.31225586	0.66552734	-0.19482422	-0.11914063	0.35131836	0	44330	0	0	0
1028	1285	1285	Category J	-0.047851563	-0.047851563	-0.26391602	0.042724609	0.077392578	0.49853516	0.08	0	12/3/2018	12	3	2018	17:26:24	62784	0.2	17	26	24	0	0.059814453	3.4853027	0.18066406	0.024902344	-1.2946777	17.739502	1.0583496	0	0	0	0	0	0	0	0	0	1.3076172	0.30761719	1.3322754	-0.22851563	-0.072753906	1.0307617	0	44330	0	0	0
1029	1286	1286	Category J	0.011962891	-0.26391602	-1.7519531	0.039306641	0.054199219	0.50610352	0.08	0	12/3/2018	12	3	2018	17:26:24	62784	0.3	17	26	24	0	0.059814453	3.4853027	0.18457031	0.028076172	-1.3117676	21.043457	0.55566406	0	0	0	0	0	0	0	0	0	1.3249512	0.32495117	0.90478516	-0.17260742	-0.29199219	-0.43994141	0	44330	0	0	0
1030	1287	1287	Category J	0.19189453	0.095947266	0.047851563	0.08984375	0.080566406	0.49682617	0.08	0	12/3/2018	12	3	2018	17:26:24	62784	0.4	17	26	24	0	0.059814453	3.4853027	0.18676758	0.032470703	-1.2966309	25.371826	1.3459473	0	0	0	0	0	0	0	0	0	1.3103027	0.31030273	1.4125977	0.004882813	0.063232422	1.3444824	0	44330	0	0	0
1031	1288	1288	Category J	-0.035888672	0.035888672	-0.94799805	0.12817383	0.083984375	0.48876953	0.08	0	12/3/2018	12	3	2018	17:26:24	62784	0.5	17	26	24	0	0.059814453	3.4853027	0.19140625	0.029052734	-1.3137207	27.169922	0.4309082	0	0	0	0	0	0	0	0	0	1.3278809	0.32788086	0.59985352	-0.22729492	0.006591797	0.36572266	0	44330	0	0	0
1032	1289	1289	Category J	0.035888672	0.25195313	-1.4519043	0.17041016	0.094482422	0.47509766	0.08	0	12/3/2018	12	3	2018	17:26:24	62784	0.6	17	26	24	0	0.059814453	3.4853027	0.19628906	0.028076172	-1.3100586	26.294434	0.30957031	0	0	0	0	0	0	0	0	0	1.3249512	0.32495117	0.52587891	-0.16040039	0.22363281	-0.14160156	0	44330	0	0	0
1033	1290	1290	Category J	0.071777344	-0.011962891	-0.15576172	0.18261719	0.084716797	0.47314453	0.08	0	12/3/2018	12	3	2018	17:26:24	62784	0.7	17	26	24	0	0.059814453	3.4853027	0.19824219	0.030273438	-1.2937012	22.003662	1.145752	0	0	0	0	0	0	0	0	0	1.309082	0.30908203	1.3066406	-0.12646484	-0.042236328	1.1379395	0	44330	0	0	0
1034	1291	1291	Category J	0.071777344	-0.25195313	-2.1599121	0.20410156	0.040283203	0.46728516	0.08	0	12/3/2018	12	3	2018	17:26:24	62784	0.8	17	26	24	0	0.059814453	3.4853027	0.20239258	0.029785156	-1.3049316	18.328857	0.90942383	0	0	0	0	0	0	0	0	0	1.3208008	0.32080078	1.267334	-0.13061523	-0.28173828	-0.85473633	0	44330	0	0	0
1035	1292	1292	Category J	0.15576172	-0.011962891	-1.1879883	0.16186523	0.039306641	0.48339844	0.08	0	12/3/2018	12	3	2018	17:26:24	62784	0.9	17	26	24	0	0.059814453	3.4853027	0.20703125	0.032226563	-1.2946777	10.680908	0.1262207	0	0	0	0	0	0	0	0	0	1.3115234	0.31152344	0.20239258	-0.051269531	-0.044189453	0.10668945	0	44330	0	0	0
1036	1293	1293	Category J	0.047851563	0.083984375	-0.071777344	0.13842773	0.029296875	0.48950195	0.08	0	12/3/2018	12	3	2018	17:26:25	62785	0	17	26	25	0	0.059814453	3.4853027	0.20849609	0.030761719	-1.2944336	1.0622559	1.234375	0	0	0	0	0	0	0	0	0	1.3115234	0.31152344	1.4367676	-0.16064453	0.052978516	1.2226563	0	44330	0	0	0
1037	1294	1294	Category J	-0.15576172	-0.11987305	-1.7277832	0.08984375	0.045898438	0.49780273	0.08	0	12/3/2018	12	3	2018	17:26:25	62785	0.1	17	26	25	0	0.059814453	3.4853027	0.21557617	0.027587891	-1.3095703	5.1616211	0.578125	0	0	0	0	0	0	0	0	0	1.3273926	0.32739258	0.93676758	-0.37133789	-0.14746094	-0.41796875	0	44330	0	0	0
1038	1295	1295	Category J	0.43188477	-0.059814453	-0.68383789	0.1105957	0.034179688	0.49487305	0.08	0	12/3/2018	12	3	2018	17:26:25	62785	0.2	17	26	25	0	0.059814453	3.4853027	0.21484375	0.029785156	-1.2995605	11.9646	0.65893555	0	0	0	0	0	0	0	0	0	1.317627	0.31762695	0.92236328	0.21679688	-0.089599609	0.61572266	0	44330	0	0	0
1039	1296	1296	Category J	0.071777344	-0.011962891	-0.51586914	0.18139648	0.010009766	0.47802734	0.08	0	12/3/2018	12	3	2018	17:26:25	62785	0.3	17	26	25	0	0.059814453	3.4853027	0.21362305	0.033447266	-1.2895508	18.599121	0.7878418	0	0	0	0	0	0	0	0	0	1.3076172	0.30761719	0.96118164	-0.1418457	-0.045410156	0.77368164	0	44330	0	0	0
1040	1297	1297	Category J	0	-0.083984375	-1.2839355	0.17456055	-0.005615234	0.47924805	0.08	0	12/3/2018	12	3	2018	17:26:25	62785	0.4	17	26	25	0	0.059814453	3.4853027	0.21337891	0.033447266	-1.2868652	27.968506	0.24365234	0	0	0	0	0	0	0	0	0	1.3049316	0.30493164	0.33398438	-0.21337891	-0.11743164	0.002929688	0	44330	0	0	0
1041	1298	1298	Category J	0.25195313	0.023925781	0	0.080078125	-0.018066406	0.49804688	0.08	0	12/3/2018	12	3	2018	17:26:25	62785	0.5	17	26	25	0	0.059326172	3.4675781	0.21728516	0.026123047	-1.3007813	34.351074	1.3012695	0	0	0	0	0	0	0	0	0	1.3190918	0.3190918	1.3376465	0.034423828	-0.002197266	1.3007813	0	44330	0	0	0
1042	1299	1299	Category J	0.071777344	-0.26391602	-1.6918945	0.043945313	-0.032226563	0.49682617	0.08	0	12/3/2018	12	3	2018	17:26:25	62785	0.6	17	26	25	0	0.059326172	3.4675781	0.21386719	0.024658203	-1.293457	33.802979	0.51196289	0	0	0	0	0	0	0	0	0	1.3112793	0.3112793	0.82910156	-0.14208984	-0.28857422	-0.39819336	0	44330	0	0	0
1043	1300	1300	Category J	0.37182617	-0.035888672	-0.97192383	0.067382813	0.005371094	0.5012207	0.08	0	12/3/2018	12	3	2018	17:26:25	62785	0.7	17	26	25	0	0.059326172	3.4675781	0.21020508	0.023681641	-1.2824707	41.303955	0.35498047	0	0	0	0	0	0	0	0	0	1.2998047	0.29980469	0.53173828	0.16137695	-0.059570313	0.31054688	0	44330	0	0	0
1044	1301	1301	Category J	0.31176758	-0.31176758	-1.0559082	0.12939453	-0.019042969	0.48706055	0.08	0	12/3/2018	12	3	2018	17:26:25	62785	0.8	17	26	25	0	0.059326172	3.4675781	0.20922852	0.026367188	-1.2932129	56.24707	0.42578125	0	0	0	0	0	0	0	0	0	1.3103027	0.31030273	0.67797852	0.10229492	-0.33813477	0.23730469	0	44330	0	0	0
1045	1302	1302	Category J	-0.011962891	-0.27587891	-1.5119629	0.094238281	0.015136719	0.49926758	0.08	0	12/3/2018	12	3	2018	17:26:25	62785	0.9	17	26	25	0	0.059326172	3.4675781	0.21142578	0.025390625	-1.2949219	50.137939	0.43334961	0	0	0	0	0	0	0	0	0	1.3125	0.3125	0.74169922	-0.22338867	-0.30126953	-0.21679688	0	44330	0	0	0
1046	1303	1303	Category J	0.059814453	-0.083984375	-0.19189453	0.016357422	0.029541016	0.50976563	0.08	0	12/3/2018	12	3	2018	17:26:26	62786	0	17	26	26	0	0.059326172	3.4675781	0.21240234	0.020996094	-1.3071289	35.187012	1.1306152	0	0	0	0	0	0	0	0	0	1.3244629	0.32446289	1.373291	-0.15258789	-0.10498047	1.1152344	0	44330	0	0	0
1047	1304	1304	Category J	0.16796875	-0.035888672	-1.1999512	0.047851563	0.07421875	0.50463867	0.08	0	12/3/2018	12	3	2018	17:26:26	62786	0.1	17	26	26	0	0.059326172	3.4675781	0.21337891	0.018066406	-1.3010254	12.909668	0.12329102	0	0	0	0	0	0	0	0	0	1.3186035	0.31860352	0.20043945	-0.045410156	-0.053955078	0.10107422	0	44330	0	0	0
1048	1305	1305	Category M	-0.023925781	0.11987305	-0.55175781	-0.28637695	0.14697266	0.42211914	0.08	0	12/3/2018	12	3	2018	17:36:41	63401	0.4	17	36	41	0	0.058837891	3.5255859	0.21044922	0.017089844	-1.3029785	79.047607	0.79370117	0	0	0	0	0	0	0	0	0	1.3200684	0.32006836	1.088623	-0.234375	0.10253906	0.7512207	0	44330	0	0	0
1049	1306	1306	Category M	-0.011962891	0.15576172	-0.85180664	-0.265625	0.15478516	0.42895508	0.08	0	12/3/2018	12	3	2018	17:36:41	63401	0.5	17	36	41	0	0.058837891	3.5255859	0.2019043	0.019042969	-1.2937012	124.5459	0.50952148	0	0	0	0	0	0	0	0	0	1.3095703	0.30957031	0.79223633	-0.21386719	0.13647461	0.44189453	0	44330	0	0	0
1050	1307	1307	Category M	0.671875	1.1638184	-1.7878418	-0.2265625	0.093994141	0.45751953	0.08	0	12/3/2018	12	3	2018	17:36:41	63401	0.6	17	36	41	0	0.058837891	3.5255859	0.2019043	0.017822266	-1.282959	133.14917	1.3371582	0	0	0	0	0	0	0	0	0	1.2990723	0.29907227	2.1203613	0.46972656	1.145752	-0.50463867	0	44330	0	0	0
1051	1308	1308	Category M	0.35986328	-1.7038574	-3.5397949	-0.16137695	-0.020751953	0.48071289	0.08	0	12/3/2018	12	3	2018	17:36:41	63401	0.7	17	36	41	0	0.058837891	3.5255859	0.20458984	0.015136719	-1.2980957	152.81665	2.8291016	0	0	0	0	0	0	0	0	0	1.314209	0.31420898	4.1157227	0.1550293	-1.7189941	-2.2414551	0	44330	0	0	0
1052	1309	1309	Category M	-0.21582031	-3.5878906	-3.5759277	-0.24731445	0.18066406	0.42797852	0.08	0	12/3/2018	12	3	2018	17:36:41	63401	0.8	17	36	41	0	0.058837891	3.5255859	0.20703125	0.014648438	-1.296875	151.38843	4.2836914	0	0	0	0	0	0	0	0	0	1.3134766	0.31347656	6.3041992	-0.42285156	-3.6025391	-2.2788086	0	44330	0	0	0
1053	1310	1310	Category M	0.15576172	1.3679199	-5.4238281	-0.1652832	-0.056396484	0.47900391	0.08	0	12/3/2018	12	3	2018	17:36:41	63401	0.9	17	36	41	0	0.058837891	3.5255859	0.20361328	0.015380859	-1.2902832	158.97046	4.3491211	0	0	0	0	0	0	0	0	0	1.3063965	0.30639648	5.5334473	-0.047851563	1.3522949	-4.1333008	0	44330	0	0	0
1054	1311	1311	Category M	0.083984375	10.259766	-4.1159668	-0.12719727	-0.21533203	0.43066406	0.08	0	12/3/2018	12	3	2018	17:36:42	63402	0	17	36	42	0	0.058837891	3.5255859	0.20947266	0.017578125	-1.3059082	158.4751	10.621094	0	0	0	0	0	0	0	0	0	1.3227539	0.32275391	13.177246	-0.12548828	10.241943	-2.8098145	0	44330	0	0	0
1055	1312	1312	Category M	-0.2878418	6.8637695	-4.5839844	-0.20263672	0.10595703	0.46435547	0.08	0	12/3/2018	12	3	2018	17:36:42	63402	0.1	17	36	42	0	0.058837891	3.5255859	0.20458984	0.0234375	-1.2939453	154.94189	7.6062012	0	0	0	0	0	0	0	0	0	1.3100586	0.31005859	10.622559	-0.49243164	6.8400879	-3.2897949	0	44330	0	0	0
1056	1313	1313	Category M	3.3117676	-6.3959961	-2.8078613	-0.23706055	0.33422852	0.36230469	0.08	0	12/3/2018	12	3	2018	17:36:42	63402	0.2	17	36	42	0	0.058837891	3.5255859	0.20361328	0.022216797	-1.3007813	161.15894	7.2885742	0	0	0	0	0	0	0	0	0	1.3168945	0.31689453	11.033203	3.1079102	-6.4182129	-1.5068359	0	44330	0	0	0
1057	1314	1314	Category M	1.3798828	-7.1638184	-3.5878906	-0.30810547	0.16503906	0.40039063	0.08	0	12/3/2018	12	3	2018	17:36:42	63402	0.3	17	36	42	0	0.058837891	3.5255859	0.19580078	0.024169922	-1.279541	158.37158	7.6416016	0	0	0	0	0	0	0	0	0	1.2946777	0.29467773	10.680176	1.1838379	-7.1879883	-2.3081055	0	44330	0	0	0
1058	1315	1315	Category M	0.82788086	4.5478516	-3.5158691	-0.28710938	-0.10693359	0.40380859	0.08	0	12/3/2018	12	3	2018	17:36:42	63402	0.4	17	36	42	0	0.058837891	3.5255859	0.19384766	0.024414063	-1.2751465	78.914063	5.0871582	0	0	0	0	0	0	0	0	0	1.2900391	0.29003906	7.3974609	0.63378906	4.5231934	-2.2404785	0	44330	0	0	0
1059	1316	1316	Category M	0.25195313	-1.3798828	-3.2519531	-0.29077148	0.023925781	0.42993164	0.08	0	12/3/2018	12	3	2018	17:36:42	63402	0.5	17	36	42	0	0.058837891	3.5255859	0.19384766	0.024658203	-1.2871094	37.318359	2.4157715	0	0	0	0	0	0	0	0	0	1.302002	0.30200195	3.427002	0.057861328	-1.404541	-1.9645996	0	44330	0	0	0
1060	1317	1317	Category M	0.44384766	1.8359375	-1.4279785	-0.35449219	0.23046875	0.34814453	0.08	0	12/3/2018	12	3	2018	17:36:42	63402	0.6	17	36	42	0	0.058837891	3.5255859	0.19335938	0.029541016	-1.2683105	44.186768	1.8305664	0	0	0	0	0	0	0	0	0	1.2834473	0.28344727	2.2163086	0.25024414	1.8061523	-0.15942383	0	44330	0	0	0
1061	1318	1318	Category M	0.011962891	-0.45581055	-1.3679199	-0.27832031	-0.074462891	0.42382813	0.08	0	12/3/2018	12	3	2018	17:36:42	63402	0.7	17	36	42	0	0.058837891	3.5255859	0.1940918	0.026123047	-1.2890625	8.1630859	0.52124023	0	0	0	0	0	0	0	0	0	1.3039551	0.30395508	0.74291992	-0.18212891	-0.48193359	-0.078613281	0	44330	0	0	0
1062	1319	1319	Category M	0.19189453	0.56396484	-0.56396484	-0.34985352	-0.064941406	0.38134766	0.08	0	12/3/2018	12	3	2018	17:36:42	63402	0.8	17	36	42	0	0.058837891	3.5255859	0.19042969	0.030273438	-1.2717285	5.1425781	0.88647461	0	0	0	0	0	0	0	0	0	1.286377	0.28637695	1.2426758	0.001220703	0.53344727	0.70776367	0	44330	0	0	0
1063	1320	1320	Category M	0.34790039	-0.13183594	-0.88793945	-0.37915039	-0.006835938	0.36938477	0.08	0	12/3/2018	12	3	2018	17:36:42	63402	0.9	17	36	42	0	0.058837891	3.5255859	0.19067383	0.031494141	-1.2697754	17.209717	0.44384766	0	0	0	0	0	0	0	0	0	1.2844238	0.28442383	0.70239258	0.15698242	-0.16333008	0.38183594	0	44330	0	0	0
1064	1321	1321	Category M	0.34790039	-0.10791016	-1.1037598	-0.3347168	-0.007080078	0.39941406	0.08	0	12/3/2018	12	3	2018	17:36:43	63403	0	17	36	43	0	0.058837891	3.5255859	0.19335938	0.034667969	-1.2880859	20.676514	0.27954102	0	0	0	0	0	0	0	0	0	1.3029785	0.30297852	0.48168945	0.15429688	-0.14257813	0.18432617	0	44330	0	0	0
1065	1322	1322	Category J	0.44384766	-0.19189453	-1.5358887	-0.22949219	-0.10424805	0.44335938	0.08	0	12/3/2018	12	3	2018	17:36:44	63404	0.6	17	36	44	0	0.059570313	3.5175293	0.19335938	0.039550781	-1.2661133	16.041992	0.43457031	0	0	0	0	0	0	0	0	0	1.2814941	0.28149414	0.75146484	0.25024414	-0.23144531	-0.26953125	0	44330	0	0	0
1066	1323	1323	Category J	-0.047851563	0.13183594	-0.29980469	-0.28808594	-0.069091797	0.42407227	0.08	0	12/3/2018	12	3	2018	17:36:44	63404	0.7	17	36	44	0	0.059570313	3.5175293	0.19262695	0.036865234	-1.2766113	18.854492	1.010498	0	0	0	0	0	0	0	0	0	1.291748	0.29174805	1.3122559	-0.24047852	0.094726563	0.97680664	0	44330	0	0	0
1067	1324	1324	Category J	0.035888672	0.059814453	-0.37182617	-0.34057617	-0.016845703	0.39990234	0.08	0	12/3/2018	12	3	2018	17:36:44	63404	0.8	17	36	44	0	0.059570313	3.5175293	0.1940918	0.037597656	-1.2648926	36.373535	0.90722656	0	0	0	0	0	0	0	0	0	1.2802734	0.28027344	1.0732422	-0.15820313	0.021972656	0.89306641	0	44330	0	0	0
1068	1325	1325	Category J	0.27587891	0.10791016	-1.5839844	-0.26367188	-0.034423828	0.43823242	0.08	0	12/3/2018	12	3	2018	17:36:44	63404	0.9	17	36	44	0	0.059570313	3.5175293	0.19384766	0.038818359	-1.2775879	32.090088	0.32446289	0	0	0	0	0	0	0	0	0	1.2927246	0.29272461	0.45727539	0.081787109	0.068847656	-0.30615234	0	44330	0	0	0
1069	1326	1326	Category J	0.14379883	-0.035888672	-0.29980469	-0.2722168	-0.087646484	0.42578125	0.08	0	12/3/2018	12	3	2018	17:36:45	63405	0	17	36	45	0	0.059570313	3.5175293	0.19799805	0.038330078	-1.2861328	30.51123	0.99047852	0	0	0	0	0	0	0	0	0	1.3017578	0.30175781	1.1149902	-0.054199219	-0.07421875	0.98632813	0	44330	0	0	0
1070	1327	1327	Category J	0.47998047	-0.19189453	-1.4758301	-0.27001953	-0.1394043	0.4152832	0.08	0	12/3/2018	12	3	2018	17:36:45	63405	0.1	17	36	45	0	0.059570313	3.5175293	0.19799805	0.042236328	-1.2724609	23.508301	0.41894531	0	0	0	0	0	0	0	0	0	1.2885742	0.28857422	0.71899414	0.28173828	-0.23413086	-0.203125	0	44330	0	0	0
1071	1328	1328	Category J	0.19189453	-0.20385742	-1.5959473	-0.24072266	-0.086669922	0.44628906	0.08	0	12/3/2018	12	3	2018	17:36:45	63405	0.2	17	36	45	0	0.059570313	3.5175293	0.19604492	0.038330078	-1.2941895	45.816406	0.38671875	0	0	0	0	0	0	0	0	0	1.3095703	0.30957031	0.5480957	-0.004150391	-0.2421875	-0.30151367	0	44330	0	0	0
1072	1329	1329	Category J	0.2277832	0.047851563	-0.023925781	-0.32910156	-0.010009766	0.41137695	0.08	0	12/3/2018	12	3	2018	17:36:45	63405	0.3	17	36	45	0	0.059570313	3.5175293	0.20068359	0.038330078	-1.2836914	51.469727	1.2602539	0	0	0	0	0	0	0	0	0	1.3000488	0.30004883	1.2961426	0.026855469	0.009277344	1.2597656	0	44330	0	0	0
1073	1330	1330	Category J	0.31176758	-0.095947266	-1.4279785	-0.2956543	-0.030761719	0.42089844	0.08	0	12/3/2018	12	3	2018	17:36:45	63405	0.4	17	36	45	0	0.059570313	3.5175293	0.20239258	0.036132813	-1.2822266	44.984375	0.22509766	0	0	0	0	0	0	0	0	0	1.298584	0.29858398	0.38720703	0.10913086	-0.13208008	-0.14550781	0	44330	0	0	0
1074	1331	1331	Category J	0.16796875	0.011962891	-0.92382813	-0.27294922	-0.082519531	0.42993164	0.08	0	12/3/2018	12	3	2018	17:36:45	63405	0.5	17	36	45	0	0.059570313	3.5175293	0.203125	0.035400391	-1.2902832	38.108154	0.36889648	0	0	0	0	0	0	0	0	0	1.3066406	0.30664063	0.42529297	-0.03515625	-0.0234375	0.36645508	0	44330	0	0	0
1075	1332	1332	Category J	0.19189453	-0.011962891	-0.047851563	-0.27319336	-0.1496582	0.40209961	0.08	0	12/3/2018	12	3	2018	17:36:45	63405	0.6	17	36	45	0	0.059570313	3.5175293	0.20458984	0.037597656	-1.269043	34.621338	1.222168	0	0	0	0	0	0	0	0	0	1.2858887	0.28588867	1.2834473	-0.012695313	-0.049560547	1.2211914	0	44330	0	0	0
1076	1333	1333	Category J	0.43188477	-0.19189453	-2.0039063	-0.26586914	-0.14794922	0.42016602	0.08	0	12/3/2018	12	3	2018	17:36:45	63405	0.7	17	36	45	0	0.059570313	3.5175293	0.20214844	0.036132813	-1.2709961	23.985107	0.80102539	0	0	0	0	0	0	0	0	0	1.2875977	0.28759766	1.1904297	0.22949219	-0.22802734	-0.73266602	0	44330	0	0	0
1077	1334	1334	Category J	0.059814453	0.11987305	-0.16796875	-0.30102539	-0.092529297	0.40991211	0.08	0	12/3/2018	12	3	2018	17:36:45	63405	0.8	17	36	45	0	0.059570313	3.5175293	0.2043457	0.03515625	-1.2719727	14.327637	1.1166992	0	0	0	0	0	0	0	0	0	1.2888184	0.28881836	1.333252	-0.14453125	0.084472656	1.1040039	0	44330	0	0	0
1078	1335	1335	Category J	-0.10791016	0.083984375	-0.13183594	-0.31103516	-0.083007813	0.4140625	0.08	0	12/3/2018	12	3	2018	17:36:45	63405	0.9	17	36	45	0	0.059570313	3.5175293	0.21166992	0.034912109	-1.2736816	14.066406	1.1867676	0	0	0	0	0	0	0	0	0	1.2915039	0.29150391	1.510498	-0.31958008	0.048828125	1.1418457	0	44330	0	0	0
1079	1336	1336	Category J	-0.16796875	-0.095947266	-1.4519043	-0.23632813	-0.1262207	0.43823242	0.08	0	12/3/2018	12	3	2018	17:36:46	63406	0	17	36	46	0	0.059570313	3.5175293	0.21069336	0.035400391	-1.2741699	14.401367	0.43847656	0	0	0	0	0	0	0	0	0	1.2919922	0.29199219	0.68774414	-0.37866211	-0.13134766	-0.17749023	0	44330	0	0	0
1080	1337	1337	Category J	0.25195313	-0.34790039	-1.1279297	-0.11157227	-0.14233398	0.47192383	0.08	0	12/3/2018	12	3	2018	17:36:46	63406	0.1	17	36	46	0	0.059570313	3.5175293	0.21020508	0.034667969	-1.2692871	8.5439453	0.40991211	0	0	0	0	0	0	0	0	0	1.2868652	0.28686523	0.56567383	0.041503906	-0.38256836	0.14135742	0	44330	0	0	0
1081	1338	1338	Category J	-0.035888672	0.071777344	-1.3679199	-0.015136719	-0.1237793	0.49023438	0.08	0	12/3/2018	12	3	2018	17:36:46	63406	0.2	17	36	46	0	0.059570313	3.5175293	0.21044922	0.031494141	-1.2744141	0.5637207	0.26660156	0	0	0	0	0	0	0	0	0	1.2919922	0.29199219	0.38012695	-0.24633789	0.040039063	-0.093261719	0	44330	0	0	0
1082	1339	1339	Category J	-0.17993164	-0.071777344	0.095947266	-0.14819336	-0.11206055	0.47363281	0.08	0	12/3/2018	12	3	2018	17:36:46	63406	0.3	17	36	46	0	0.059570313	3.5175293	0.20874023	0.032470703	-1.2792969	7.3601074	1.4328613	0	0	0	0	0	0	0	0	0	1.2966309	0.29663086	1.8684082	-0.38867188	-0.10424805	1.3752441	0	44330	0	0	0
1083	1340	1340	Category J	0.011962891	0.083984375	-1.9677734	-0.16967773	-0.17822266	0.44335938	0.08	0	12/3/2018	12	3	2018	17:36:46	63406	0.4	17	36	46	0	0.059570313	3.5175293	0.21313477	0.034912109	-1.2788086	11.192627	0.71923828	0	0	0	0	0	0	0	0	0	1.296875	0.296875	0.93920898	-0.20117188	0.048828125	-0.6887207	0	44330	0	0	0
1084	1341	1341	Category J	0.21582031	-0.059814453	-1.1159668	-0.13452148	-0.16772461	0.45874023	0.08	0	12/3/2018	12	3	2018	17:36:46	63406	0.5	17	36	46	0	0.059570313	3.5175293	0.20922852	0.034423828	-1.284668	13.135742	0.19335938	0	0	0	0	0	0	0	0	0	1.302002	0.30200195	0.26928711	0.006347656	-0.094238281	0.16870117	0	44330	0	0	0
1085	1342	1342	Category J	0.21582031	-0.17993164	-1.1159668	-0.10961914	-0.19116211	0.4543457	0.08	0	12/3/2018	12	3	2018	17:36:46	63406	0.6	17	36	46	0	0.059570313	3.5175293	0.20605469	0.038330078	-1.2712402	11.395996	0.26806641	0	0	0	0	0	0	0	0	0	1.2885742	0.28857422	0.38330078	0.009521484	-0.21826172	0.15527344	0	44330	0	0	0
1086	1343	1343	Category J	-0.011962891	-0.071777344	-1.223877	-0.16040039	-0.15942383	0.45117188	0.08	0	12/3/2018	12	3	2018	17:36:46	63406	0.7	17	36	46	0	0.059570313	3.5175293	0.20996094	0.039550781	-1.2763672	22.325195	0.25390625	0	0	0	0	0	0	0	0	0	1.2939453	0.29394531	0.38598633	-0.22192383	-0.11132813	0.052490234	0	44330	0	0	0
1087	1344	1344	Category J	-0.047851563	-0.047851563	-0.34790039	-0.20825195	-0.14990234	0.43823242	0.08	0	12/3/2018	12	3	2018	17:36:46	63406	0.8	17	36	46	0	0.059570313	3.5175293	0.21289063	0.041992188	-1.2802734	29.648438	0.97241211	0	0	0	0	0	0	0	0	0	1.298584	0.29858398	1.2834473	-0.26074219	-0.08984375	0.93237305	0	44330	0	0	0
1088	1345	1345	Category J	-0.19189453	-0.047851563	-1.5	-0.20605469	-0.15625	0.43530273	0.08	0	12/3/2018	12	3	2018	17:36:46	63406	0.9	17	36	46	0	0.059570313	3.5175293	0.2109375	0.043701172	-1.2731934	31.550781	0.47119141	0	0	0	0	0	0	0	0	0	1.2912598	0.29125977	0.72119141	-0.40283203	-0.091552734	-0.2265625	0	44330	0	0	0
1089	1346	1346	Category J	0.35986328	-0.059814453	-0.23999023	-0.18920898	-0.19311523	0.4296875	0.08	0	12/3/2018	12	3	2018	17:36:47	63407	0	17	36	47	0	0.059570313	3.5175293	0.2121582	0.041259766	-1.2810059	26.582764	1.0563965	0	0	0	0	0	0	0	0	0	1.2990723	0.29907227	1.2900391	0.14770508	-0.10107422	1.0410156	0	44330	0	0	0
1090	1347	1347	Category J	0.13183594	-0.023925781	-1.3439941	-0.15234375	-0.21655273	0.42773438	0.08	0	12/3/2018	12	3	2018	17:36:47	63407	0.1	17	36	47	0	0.059570313	3.5175293	0.21484375	0.039794922	-1.2712402	29.999512	0.12719727	0	0	0	0	0	0	0	0	0	1.2900391	0.29003906	0.21923828	-0.083007813	-0.063720703	-0.072509766	0	44330	0	0	0
1091	1348	1348	Category J	0.10791016	-0.2277832	-1.6318359	-0.17089844	-0.15063477	0.45336914	0.08	0	12/3/2018	12	3	2018	17:36:47	63407	0.2	17	36	47	0	0.059570313	3.5175293	0.20825195	0.020996094	-1.2717285	34.441406	0.44873047	0	0	0	0	0	0	0	0	0	1.2888184	0.28881836	0.70922852	-0.1003418	-0.2487793	-0.35986328	0	44330	0	0	0
1092	1349	1349	Category J	0.071777344	0.059814453	-0.071777344	-0.17089844	-0.14306641	0.45361328	0.08	0	12/3/2018	12	3	2018	17:36:47	63407	0.3	17	36	47	0	0.059570313	3.5175293	0.20654297	0.04296875	-1.2307129	28.394287	1.166748	0	0	0	0	0	0	0	0	0	1.2487793	0.2487793	1.3105469	-0.13476563	0.016601563	1.1589355	0	44330	0	0	0
1093	1350	1350	Category J	0.2878418	0.13183594	-1.3317871	-0.14746094	-0.14404297	0.4609375	0.08	0	12/3/2018	12	3	2018	17:36:47	63407	0.4	17	36	47	0	0.059570313	3.5175293	0.21557617	0.089355469	-1.2062988	22.855469	0.15063477	0	0	0	0	0	0	0	0	0	1.2287598	0.22875977	0.23974609	0.072021484	0.042236328	-0.12524414	0	44330	0	0	0
1094	1351	1351	Category J	0.2277832	-0.083984375	-0.92382813	-0.10620117	-0.15454102	0.46533203	0.08	0	12/3/2018	12	3	2018	17:36:47	63407	0.5	17	36	47	0	0.059570313	3.5175293	0.21630859	0.0703125	-1.1433105	16.523682	0.26855469	0	0	0	0	0	0	0	0	0	1.1657715	0.16577148	0.38525391	0.011230469	-0.15429688	0.21948242	0	44330	0	0	0
1095	1352	1352	Category J	0.10791016	-0.083984375	-1.0559082	-0.057128906	-0.20239258	0.45117188	0.08	0	12/3/2018	12	3	2018	17:36:47	63407	0.6	17	36	47	0	0.059326172	3.4853027	0.21826172	-0.060302734	-1.1115723	17.492432	0.12573242	0	0	0	0	0	0	0	0	0	1.1345215	0.13452148	0.18969727	-0.11035156	-0.0234375	0.055664063	0	44330	0	0	0
1096	1353	1353	Category J	0	0.011962891	-0.92382813	-0.11767578	-0.16064453	0.46606445	0.08	0	12/3/2018	12	3	2018	17:36:47	63407	0.7	17	36	47	0	0.059326172	3.4853027	0.22753906	-0.14501953	-1.064209	14.463135	0.31005859	0	0	0	0	0	0	0	0	0	1.0979004	0.097900391	0.52514648	-0.22753906	0.15698242	0.14038086	0	44330	0	0	0
1097	1354	1354	Category J	0.059814453	-0.047851563	-0.23999023	-0.14990234	-0.15185547	0.46044922	0.08	0	12/3/2018	12	3	2018	17:36:47	63407	0.8	17	36	47	0	0.059326172	3.4853027	0.1862793	-0.06640625	-1.036377	11.789795	0.80639648	0	0	0	0	0	0	0	0	0	1.0549316	0.054931641	0.94140625	-0.12646484	0.018554688	0.79638672	0	44330	0	0	0
1098	1355	1355	Category J	-0.083984375	-0.047851563	-1.0197754	-0.14624023	-0.15722656	0.45947266	0.08	0	12/3/2018	12	3	2018	17:36:47	63407	0.9	17	36	47	0	0.059326172	3.4853027	0.16796875	0.020263672	-1.0031738	8.7536621	0.26171875	0	0	0	0	0	0	0	0	0	1.0175781	0.017578125	0.33666992	-0.25195313	-0.068115234	-0.016357422	0	44330	0	0	0
1099	1356	1356	Category J	0.27587891	0.011962891	-0.059814453	-0.12353516	-0.21142578	0.44067383	0.08	0	12/3/2018	12	3	2018	17:36:48	63408	0	17	36	48	0	0.059326172	3.4853027	0.15991211	-0.036865234	-0.96020508	11.716553	0.90917969	0	0	0	0	0	0	0	0	0	0.97412109	0.025878906	1.0654297	0.11572266	0.048828125	0.90039063	0	44330	0	0	0
1100	1357	1357	Category J	0.26391602	-0.21582031	-1.9919434	-0.10327148	-0.22216797	0.43774414	0.08	0	12/3/2018	12	3	2018	17:36:48	63408	0.1	17	36	48	0	0.059326172	3.4853027	0.15478516	-0.022705078	-0.94238281	13.70752	1.0725098	0	0	0	0	0	0	0	0	0	0.95532227	0.044677734	1.3513184	0.10888672	-0.19287109	-1.0493164	0	44330	0	0	0
1101	1358	1358	Category J	0.14379883	0.083984375	-0.57592773	-0.17529297	-0.16503906	0.44458008	0.08	0	12/3/2018	12	3	2018	17:36:48	63408	0.2	17	36	48	0	0.059326172	3.4853027	0.15356445	-0.043945313	-0.9284668	10.89624	0.37524414	0	0	0	0	0	0	0	0	0	0.94213867	0.057861328	0.49047852	-0.009765625	0.12792969	0.35253906	0	44330	0	0	0
1102	1359	1359	Category J	0.15576172	0.10791016	-0.88793945	-0.14453125	-0.16601563	0.4543457	0.08	0	12/3/2018	12	3	2018	17:36:48	63408	0.3	17	36	48	0	0.059326172	3.4853027	0.15478516	-0.041015625	-0.93310547	6.1459961	0.15551758	0	0	0	0	0	0	0	0	0	0.94677734	0.053222656	0.19506836	0.000732422	0.14892578	0.045166016	0	44330	0	0	0
1103	1360	1360	Category J	0.19189453	0.14379883	-1.5598145	-0.12133789	-0.17285156	0.45483398	0.08	0	12/3/2018	12	3	2018	17:36:48	63408	0.4	17	36	48	0	0.059326172	3.4853027	0.15258789	-0.050292969	-0.93945313	4.3552246	0.65112305	0	0	0	0	0	0	0	0	0	0.953125	0.046875	0.85351563	0.0390625	0.1940918	-0.62011719	0	44330	0	0	0
1104	1361	1361	Category J	0	-0.023925781	-0.35986328	-0.040283203	-0.20385742	0.45581055	0.08	0	12/3/2018	12	3	2018	17:36:48	63408	0.5	17	36	48	0	0.059326172	3.4853027	0.14746094	-0.048339844	-0.93408203	10.037354	0.59350586	0	0	0	0	0	0	0	0	0	0.94702148	0.052978516	0.74633789	-0.14746094	0.024414063	0.57421875	0	44330	0	0	0
1105	1362	1362	Category J	0.31176758	-0.11987305	-1.2719727	-0.081542969	-0.19238281	0.45507813	0.08	0	12/3/2018	12	3	2018	17:36:48	63408	0.6	17	36	48	0	0.059326172	3.4853027	0.14135742	-0.050292969	-0.93896484	6.8828125	0.38012695	0	0	0	0	0	0	0	0	0	0.95092773	0.049072266	0.57250977	0.17016602	-0.069335938	-0.33276367	0	44330	0	0	0
1106	1363	1363	Category J	0.14379883	0.059814453	-0.023925781	-0.1394043	-0.15356445	0.45776367	0.08	0	12/3/2018	12	3	2018	17:36:48	63408	0.7	17	36	48	0	0.059326172	3.4853027	0.13989258	-0.046875	-0.92504883	6.8076172	0.9074707	0	0	0	0	0	0	0	0	0	0.93676758	0.063232422	1.0114746	0.003662109	0.10668945	0.90112305	0	44330	0	0	0
1107	1364	1364	Category J	-0.035888672	0	-1.9558105	-0.11791992	-0.14233398	0.4675293	0.08	0	12/3/2018	12	3	2018	17:36:48	63408	0.8	17	36	48	0	0.059326172	3.4853027	0.14379883	-0.047607422	-0.94262695	7.7629395	1.0297852	0	0	0	0	0	0	0	0	0	0.95483398	0.045166016	1.2404785	-0.1796875	0.047607422	-1.0129395	0	44330	0	0	0
1108	1365	1365	Category J	0.29980469	-0.083984375	-0.94799805	-0.1237793	-0.16845703	0.45874023	0.08	0	12/3/2018	12	3	2018	17:36:48	63408	0.9	17	36	48	0	0.059326172	3.4853027	0.14526367	-0.050048828	-0.94482422	4.4638672	0.15795898	0	0	0	0	0	0	0	0	0	0.95727539	0.042724609	0.19116211	0.15429688	-0.033691406	-0.002929688	0	44330	0	0	0
1109	1366	1366	Category J	0.011962891	0.035888672	-0.671875	-0.086914063	-0.18359375	0.46191406	0.08	0	12/3/2018	12	3	2018	17:36:49	63409	0	17	36	49	0	0.059326172	3.4853027	0.14160156	-0.051025391	-0.93164063	3.6323242	0.30322266	0	0	0	0	0	0	0	0	0	0.94384766	0.056152344	0.4765625	-0.12963867	0.086914063	0.25976563	0	44330	0	0	0
1110	1367	1367	Category J	0.035888672	-0.21582031	-1.6918945	-0.13598633	-0.16479492	0.45874023	0.08	0	12/3/2018	12	3	2018	17:36:49	63409	0.1	17	36	49	0	0.059326172	3.4853027	0.13769531	-0.052978516	-0.95214844	0.55639648	0.76416016	0	0	0	0	0	0	0	0	0	0.96337891	0.036621094	1.0041504	-0.10180664	-0.16259766	-0.73950195	0	44330	0	0	0
1111	1368	1368	Category J	0.3359375	0.035888672	-0.10791016	-0.18261719	-0.12182617	0.45654297	0.08	0	12/3/2018	12	3	2018	17:36:49	63409	0.2	17	36	49	0	0.059326172	3.4853027	0.13354492	-0.049804688	-0.93676758	0.39086914	0.85742188	0	0	0	0	0	0	0	0	0	0.94750977	0.052490234	1.1166992	0.20214844	0.085693359	0.82885742	0	44330	0	0	0
1112	1369	1369	Category J	0.15576172	0.083984375	-1.3198242	-0.17285156	-0.12133789	0.46411133	0.08	0	12/3/2018	12	3	2018	17:36:49	63409	0.3	17	36	49	0	0.059326172	3.4853027	0.13574219	-0.045654297	-0.93823242	2.1008301	0.40332031	0	0	0	0	0	0	0	0	0	0.94897461	0.051025391	0.53100586	0.019775391	0.12963867	-0.38134766	0	44330	0	0	0
1113	1370	1370	Category J	0.14379883	-0.083984375	-0.80395508	-0.15771484	-0.17626953	0.44384766	0.08	0	12/3/2018	12	3	2018	17:36:49	63409	0.4	17	36	49	0	0.059326172	3.4853027	0.13745117	-0.046630859	-0.94677734	1.6401367	0.14770508	0	0	0	0	0	0	0	0	0	0.95776367	0.042236328	0.1862793	0.006103516	-0.037109375	0.14282227	0	44330	0	0	0
1114	1371	1371	Category J	0.17993164	-0.071777344	-0.45581055	-0.092773438	-0.19238281	0.45898438	0.08	0	12/3/2018	12	3	2018	17:36:49	63409	0.5	17	36	49	0	0.059326172	3.4853027	0.1328125	-0.045654297	-0.93505859	1.9157715	0.48242188	0	0	0	0	0	0	0	0	0	0.94555664	0.054443359	0.55249023	0.046875	-0.025878906	0.47924805	0	44330	0	0	0
1115	1372	1372	Category J	-0.035888672	-0.11987305	-1.355957	-0.10449219	-0.1652832	0.46435547	0.08	0	12/3/2018	12	3	2018	17:36:49	63409	0.6	17	36	49	0	0.059326172	3.4853027	0.12841797	-0.046386719	-0.94287109	3.2661133	0.45043945	0	0	0	0	0	0	0	0	0	0.95263672	0.047363281	0.65039063	-0.16430664	-0.073242188	-0.4128418	0	44330	0	0	0
1116	1373	1373	Category J	0.2277832	0	-0.14379883	-0.19897461	-0.14916992	0.44360352	0.08	0	12/3/2018	12	3	2018	17:36:49	63409	0.7	17	36	49	0	0.059326172	3.4853027	0.1262207	-0.044921875	-0.95263672	3.7585449	0.81640625	0	0	0	0	0	0	0	0	0	0.9621582	0.037841797	0.95556641	0.1015625	0.044921875	0.80883789	0	44330	0	0	0
1117	1374	1374	Category J	0.43188477	-0.14379883	-1.8598633	-0.18334961	-0.17041016	0.43945313	0.08	0	12/3/2018	12	3	2018	17:36:49	63409	0.8	17	36	49	0	0.059326172	3.4853027	0.11914063	-0.041503906	-0.94433594	8.9291992	0.97265625	0	0	0	0	0	0	0	0	0	0.95263672	0.047363281	1.3300781	0.3125	-0.10205078	-0.9152832	0	44330	0	0	0
1118	1375	1375	Category J	0.34790039	-0.011962891	-0.73193359	-0.13549805	-0.18359375	0.44824219	0.08	0	12/3/2018	12	3	2018	17:36:49	63409	0.9	17	36	49	0	0.059326172	3.4853027	0.11499023	-0.042724609	-0.95556641	7.4545898	0.32421875	0	0	0	0	0	0	0	0	0	0.96337891	0.036621094	0.48730469	0.23266602	0.030761719	0.22363281	0	44330	0	0	0
1119	1376	1376	Category J	0.023925781	-0.083984375	-0.11987305	-0.095458984	-0.20556641	0.45239258	0.08	0	12/3/2018	12	3	2018	17:36:50	63410	0	17	36	50	0	0.059326172	3.4853027	0.11645508	-0.043701172	-0.96166992	9.074707	0.84765625	0	0	0	0	0	0	0	0	0	0.96972656	0.030273438	0.97436523	-0.092529297	-0.040039063	0.84179688	0	44330	0	0	0
1120	1377	1377	Category J	0.035888672	-0.32397461	-1.6918945	-0.10498047	-0.21606445	0.44604492	0.08	0	12/3/2018	12	3	2018	17:36:50	63410	0.1	17	36	50	0	0.059326172	3.4853027	0.12133789	-0.043701172	-0.95458984	14.223145	0.79296875	0	0	0	0	0	0	0	0	0	0.96337891	0.036621094	1.1027832	-0.085449219	-0.2800293	-0.73706055	0	44330	0	0	0
1121	1378	1378	Category J	0.10791016	0.095947266	-0.39599609	-0.1418457	-0.15722656	0.45874023	0.08	0	12/3/2018	12	3	2018	17:36:50	63410	0.2	17	36	50	0	0.059326172	3.4853027	0.12109375	-0.052978516	-0.95068359	11.378662	0.57446289	0	0	0	0	0	0	0	0	0	0.9597168	0.040283203	0.71704102	-0.013183594	0.14892578	0.5546875	0	44330	0	0	0
1122	1379	1379	Category J	0.43188477	-0.071777344	-1.6557617	-0.10083008	-0.14648438	0.47265625	0.08	0	12/3/2018	12	3	2018	17:36:50	63410	0.3	17	36	50	0	0.059326172	3.4853027	0.12182617	-0.020507813	-0.95996094	5.0600586	0.76318359	0	0	0	0	0	0	0	0	0	0.96777344	0.032226563	1.0566406	0.30981445	-0.051025391	-0.69555664	0	44330	0	0	0
1123	1380	1380	Category J	0.059814453	-0.071777344	-1.4399414	-0.075439453	-0.16625977	0.46777344	0.08	0	12/3/2018	12	3	2018	17:36:50	63410	0.4	17	36	50	0	0.059326172	3.4853027	0.11987305	0.080566406	-1.017334	4.5449219	0.453125	0	0	0	0	0	0	0	0	0	1.0273438	0.02734375	0.63500977	-0.060058594	-0.15234375	-0.42236328	0	44330	0	0	0
1124	1381	1381	Category J	0.047851563	0	0.011962891	-0.038818359	-0.18432617	0.46630859	0.08	0	12/3/2018	12	3	2018	17:36:50	63410	0.5	17	36	50	0	0.059326172	3.4853027	0.13793945	0.063232422	-1.0480957	7.6489258	1.0656738	0	0	0	0	0	0	0	0	0	1.059082	0.059082031	1.213623	-0.090087891	-0.063232422	1.0600586	0	44330	0	0	0
1125	1382	1382	Category J	0.29980469	-0.16796875	-1.907959	-0.09375	-0.20214844	0.45654297	0.08	0	12/3/2018	12	3	2018	17:36:50	63410	0.6	17	36	50	0	0.059326172	3.4853027	0.18481445	-0.046386719	-1.095459	11.128662	0.8293457	0	0	0	0	0	0	0	0	0	1.1118164	0.11181641	1.048584	0.11474609	-0.12133789	-0.81225586	0	44330	0	0	0
1126	1383	1383	Category J	0.29980469	0.10791016	-0.51586914	-0.13574219	-0.14770508	0.4621582	0.08	0	12/3/2018	12	3	2018	17:36:50	63410	0.7	17	36	50	0	0.059326172	3.4853027	0.20068359	-0.018798828	-1.1386719	7.5827637	0.64306641	0	0	0	0	0	0	0	0	0	1.15625	0.15625	0.84838867	0.098876953	0.12670898	0.62280273	0	44330	0	0	0
1127	1384	1384	Category J	0	0.095947266	-0.6237793	-0.099365234	-0.12768555	0.47241211	0.08	0	12/3/2018	12	3	2018	17:36:50	63410	0.8	17	36	50	0	0.059326172	3.4853027	0.19995117	0.099609375	-1.1904297	2.2963867	0.60107422	0	0	0	0	0	0	0	0	0	1.2111816	0.21118164	0.77050781	-0.19995117	-0.003662109	0.56665039	0	44330	0	0	0
1128	1385	1385	Category J	0.071777344	-0.071777344	-1.1879883	-0.097167969	-0.14941406	0.47290039	0.08	0	12/3/2018	12	3	2018	17:36:50	63410	0.9	17	36	50	0	0.059326172	3.4853027	0.23657227	0.057861328	-1.2312012	7.6655273	0.21411133	0	0	0	0	0	0	0	0	0	1.2548828	0.25488281	0.33789063	-0.16479492	-0.12963867	0.043212891	0	44330	0	0	0
1129	1386	1386	Category J	0.20385742	0.035888672	-0.071777344	-0.056884766	-0.17895508	0.4699707	0.08	0	12/3/2018	12	3	2018	17:36:51	63411	0	17	36	51	0	0.059326172	3.4853027	0.24194336	0.035644531	-1.2741699	6.7473145	1.2028809	0	0	0	0	0	0	0	0	0	1.2973633	0.29736328	1.2404785	-0.038085938	0	1.2023926	0	44330	0	0	0
1130	1387	1387	Category J	0.15576172	-0.34790039	-1.8239746	-0.078857422	-0.19946289	0.45776367	0.08	0	12/3/2018	12	3	2018	17:36:51	63411	0.1	17	36	51	0	0.059326172	3.4853027	0.23168945	0.066162109	-1.3220215	6.607666	0.6550293	0	0	0	0	0	0	0	0	0	1.34375	0.34375	0.99194336	-0.075927734	-0.4140625	-0.50170898	0	44330	0	0	0
1131	1388	1388	Category J	0.2277832	0.059814453	-0.25195313	-0.12792969	-0.15185547	0.46313477	0.08	0	12/3/2018	12	3	2018	17:36:51	63411	0.2	17	36	51	0	0.059326172	3.4853027	0.22949219	0.030029297	-1.3444824	10.440674	1.0930176	0	0	0	0	0	0	0	0	0	1.3642578	0.36425781	1.1240234	-0.001708984	0.029541016	1.0925293	0	44330	0	0	0
1132	1389	1389	Category J	0.49194336	0.11987305	-1.6318359	-0.067626953	-0.14526367	0.4765625	0.08	0	12/3/2018	12	3	2018	17:36:51	63411	0.3	17	36	51	0	0.059326172	3.4853027	0.22680664	0.047363281	-1.3557129	19.129395	0.38916016	0	0	0	0	0	0	0	0	0	1.3754883	0.37548828	0.61303711	0.26489258	0.072265625	-0.27587891	0	44330	0	0	0
1133	1390	1390	Category J	0.2277832	-0.15576172	-0.38378906	-0.1027832	-0.18530273	0.45581055	0.08	0	12/3/2018	12	3	2018	17:36:51	63411	0.4	17	36	51	0	0.05859375	3.5288086	0.23071289	0.032470703	-1.3759766	24.887207	1.0100098	0	0	0	0	0	0	0	0	0	1.395752	0.39575195	1.1835938	-0.002929688	-0.18823242	0.9921875	0	44330	0	0	0
1134	1391	1391	Category J	0.2277832	-0.20385742	-1.5717773	-0.057128906	-0.22705078	0.44775391	0.08	0	12/3/2018	12	3	2018	17:36:51	63411	0.5	17	36	51	0	0.05859375	3.5288086	0.22973633	0.034179688	-1.3742676	24.13501	0.30932617	0	0	0	0	0	0	0	0	0	1.3937988	0.39379883	0.43774414	-0.001953125	-0.23803711	-0.19726563	0	44330	0	0	0
1135	1392	1392	Category J	0.46777344	0.083984375	-0.79199219	-0.10058594	-0.17456055	0.4621582	0.08	0	12/3/2018	12	3	2018	17:36:51	63411	0.6	17	36	51	0	0.05859375	3.5288086	0.22216797	0.041015625	-1.3728027	15.616211	0.63183594	0	0	0	0	0	0	0	0	0	1.3911133	0.39111328	0.86889648	0.24536133	0.042724609	0.58081055	0	44330	0	0	0
1136	1393	1393	Category J	0	-0.095947266	-0.57592773	-0.036865234	-0.1628418	0.47167969	0.08	0	12/3/2018	12	3	2018	17:36:51	63411	0.7	17	36	51	0	0.05859375	3.5288086	0.22167969	0.039306641	-1.3701172	13.617188	0.83569336	0	0	0	0	0	0	0	0	0	1.3886719	0.38867188	1.1513672	-0.22167969	-0.13525391	0.79418945	0	44330	0	0	0
1137	1394	1394	Category J	-0.071777344	-0.2277832	-0.94799805	-0.041259766	-0.16015625	0.4777832	0.08	0	12/3/2018	12	3	2018	17:36:51	63411	0.8	17	36	51	0	0.05859375	3.5288086	0.22436523	0.039306641	-1.378418	5.2033691	0.58691406	0	0	0	0	0	0	0	0	0	1.3972168	0.3972168	0.99389648	-0.29614258	-0.26708984	0.43041992	0	44330	0	0	0
1138	1395	1395	Category J	0.16796875	-0.035888672	-0.071777344	-0.030517578	-0.17822266	0.47338867	0.08	0	12/3/2018	12	3	2018	17:36:51	63411	0.9	17	36	51	0	0.05859375	3.5288086	0.22509766	0.039550781	-1.3818359	0.13671875	1.3134766	0	0	0	0	0	0	0	0	0	1.4003906	0.40039063	1.442627	-0.057128906	-0.075439453	1.3100586	0	44330	0	0	0
1139	1396	1396	Category J	-0.15576172	-0.25195313	-1.8239746	-0.058837891	-0.2043457	0.45947266	0.08	0	12/3/2018	12	3	2018	17:36:52	63412	0	17	36	52	0	0.05859375	3.5288086	0.22998047	0.038818359	-1.3901367	0.18212891	0.64916992	0	0	0	0	0	0	0	0	0	1.409668	0.40966797	1.1103516	-0.38574219	-0.29077148	-0.43359375	0	44330	0	0	0
1140	1397	1397	Category J	0.34790039	0.14379883	-0.32397461	-0.12573242	-0.15356445	0.46411133	0.08	0	12/3/2018	12	3	2018	17:36:52	63412	0.1	17	36	52	0	0.05859375	3.5288086	0.22753906	0.036865234	-1.4094238	8.661377	1.097168	0	0	0	0	0	0	0	0	0	1.4279785	0.42797852	1.3122559	0.12011719	0.10668945	1.0854492	0	44330	0	0	0
1141	1398	1398	Category J	0.10791016	-0.21582031	-1.7399902	-0.0859375	-0.1484375	0.47485352	0.08	0	12/3/2018	12	3	2018	17:36:52	63412	0.2	17	36	52	0	0.05859375	3.5288086	0.2253418	0.041503906	-1.3859863	9.1850586	0.453125	0	0	0	0	0	0	0	0	0	1.4047852	0.40478516	0.72875977	-0.11743164	-0.25732422	-0.35375977	0	44330	0	0	0
1142	1399	1399	Category J	0.023925781	-0.17993164	-1.0559082	-0.074707031	-0.17675781	0.4675293	0.08	0	12/3/2018	12	3	2018	17:36:52	63412	0.3	17	36	52	0	0.05859375	3.5288086	0.23168945	0.041992188	-1.4018555	16.393555	0.46069336	0	0	0	0	0	0	0	0	0	1.4216309	0.42163086	0.77612305	-0.20776367	-0.22192383	0.34594727	0	44330	0	0	0
1143	1400	1400	Category J	-0.071777344	0.011962891	-0.46777344	0.024169922	-0.19384766	0.46337891	0.08	0	12/3/2018	12	3	2018	17:36:52	63412	0.4	17	36	52	0	0.05859375	3.5288086	0.22924805	0.039306641	-1.3984375	15.703369	0.97851563	0	0	0	0	0	0	0	0	0	1.4177246	0.41772461	1.2592773	-0.30102539	-0.02734375	0.93066406	0	44330	0	0	0
1144	1401	1401	Category J	-0.13183594	-0.25195313	-1.5	-0.011474609	-0.19287109	0.46655273	0.08	0	12/3/2018	12	3	2018	17:36:52	63412	0.5	17	36	52	0	0.05859375	3.5288086	0.22607422	0.038085938	-1.3808594	13.454834	0.47583008	0	0	0	0	0	0	0	0	0	1.3999023	0.39990234	0.76708984	-0.35791016	-0.29003906	-0.11889648	0	44330	0	0	0
1145	1402	1402	Category J	0.32397461	0.083984375	-0.40795898	-0.000244141	-0.18603516	0.46972656	0.08	0	12/3/2018	12	3	2018	17:36:52	63412	0.6	17	36	52	0	0.05859375	3.5288086	0.22680664	0.03515625	-1.3933105	10.420898	0.99121094	0	0	0	0	0	0	0	0	0	1.4121094	0.41210938	1.1311035	0.096923828	0.048583984	0.98535156	0	44330	0	0	0
1146	1403	1403	Category J	0.26391602	0.071777344	-1.7158203	0.045898438	-0.18164063	0.4699707	0.08	0	12/3/2018	12	3	2018	17:36:52	63412	0.7	17	36	52	0	0.05859375	3.5288086	0.22485352	0.038085938	-1.3818359	1.7180176	0.33764648	0	0	0	0	0	0	0	0	0	1.4006348	0.40063477	0.40625	0.038818359	0.033447266	-0.33374023	0	44330	0	0	0
1147	1404	1404	Category J	0.15576172	-0.14379883	-0.53979492	0.008300781	-0.16894531	0.47460938	0.08	0	12/3/2018	12	3	2018	17:36:52	63412	0.8	17	36	52	0	0.05859375	3.5288086	0.22875977	0.034179688	-1.4057617	3.9162598	0.88696289	0	0	0	0	0	0	0	0	0	1.4245605	0.42456055	1.1171875	-0.072998047	-0.17797852	0.8659668	0	44330	0	0	0
1148	1405	1405	Category J	-0.023925781	0.035888672	-0.53979492	0	-0.19848633	0.46582031	0.08	0	12/3/2018	12	3	2018	17:36:52	63412	0.9	17	36	52	0	0.05859375	3.5288086	0.23193359	0.032958984	-1.3884277	7.4633789	0.88647461	0	0	0	0	0	0	0	0	0	1.4082031	0.40820313	1.1074219	-0.25585938	0.002685547	0.84863281	0	44330	0	0	0
1149	1406	1406	Category J	-0.16796875	-0.19189453	-1.9318848	-0.060791016	-0.15673828	0.46948242	0.08	0	12/3/2018	12	3	2018	17:36:53	63413	0	17	36	53	0	0.05859375	3.5288086	0.22802734	0.032470703	-1.3845215	12.216309	0.71191406	0	0	0	0	0	0	0	0	0	1.4035645	0.40356445	1.1677246	-0.39599609	-0.22436523	-0.54711914	0	44330	0	0	0
1150	1407	1407	Category J	0.15576172	0.059814453	-0.23999023	-0.061523438	-0.15136719	0.4753418	0.08	0	12/3/2018	12	3	2018	17:36:53	63413	0.1	17	36	53	0	0.05859375	3.5288086	0.22998047	0.032470703	-1.3879395	15.516113	1.1506348	0	0	0	0	0	0	0	0	0	1.4072266	0.40722656	1.2495117	-0.07421875	0.027099609	1.1479492	0	44330	0	0	0
1151	1408	1408	Category J	0.37182617	0.11987305	-1.7158203	-0.047363281	-0.15234375	0.47460938	0.08	0	12/3/2018	12	3	2018	17:36:53	63413	0.2	17	36	53	0	0.05859375	3.5288086	0.23242188	0.035400391	-1.3662109	12.38501	0.38549805	0	0	0	0	0	0	0	0	0	1.3862305	0.38623047	0.57324219	0.13916016	0.084228516	-0.34936523	0	44330	0	0	0
1152	1409	1409	Category J	0.35986328	-0.023925781	-0.70776367	-0.0546875	-0.16210938	0.47729492	0.08	0	12/3/2018	12	3	2018	17:36:53	63413	0.3	17	36	53	0	0.05859375	3.5288086	0.23046875	0.033691406	-1.385498	5.7473145	0.69238281	0	0	0	0	0	0	0	0	0	1.4050293	0.4050293	0.86474609	0.12915039	-0.057617188	0.67773438	0	44330	0	0	0
1153	1410	1410	Category J	-0.071777344	-0.011962891	-0.50390625	-0.022705078	-0.18188477	0.46948242	0.08	0	12/3/2018	12	3	2018	17:36:53	63413	0.4	17	36	53	0	0.05859375	3.5288086	0.23413086	0.034423828	-1.3840332	2.6037598	0.93286133	0	0	0	0	0	0	0	0	0	1.4040527	0.40405273	1.232666	-0.3059082	-0.046386719	0.88012695	0	44330	0	0	0
1154	1411	1411	Category J	-0.17993164	-0.059814453	-1.5358887	-0.11303711	-0.15966797	0.46533203	0.08	0	12/3/2018	12	3	2018	17:36:53	63413	0.5	17	36	53	0	0.05859375	3.5288086	0.234375	0.034179688	-1.3886719	17.141357	0.44946289	0	0	0	0	0	0	0	0	0	1.4089355	0.40893555	0.65527344	-0.41430664	-0.093994141	-0.14697266	0	44330	0	0	0
1155	1412	1412	Category J	0.011962891	0.11987305	-0.83984375	-0.13305664	-0.1237793	0.47363281	0.08	0	12/3/2018	12	3	2018	17:36:53	63413	0.6	17	36	53	0	0.05859375	3.5288086	0.23266602	0.033447266	-1.4008789	34.312988	0.60888672	0	0	0	0	0	0	0	0	0	1.4204102	0.42041016	0.86791992	-0.22070313	0.086181641	0.56103516	0	44330	0	0	0
1156	1413	1413	Category J	-0.11987305	0.071777344	-1.3317871	-0.14916992	-0.12036133	0.4675293	0.08	0	12/3/2018	12	3	2018	17:36:53	63413	0.7	17	36	53	0	0.05859375	3.5288086	0.2331543	0.035888672	-1.3828125	49.764404	0.35839844	0	0	0	0	0	0	0	0	0	1.402832	0.40283203	0.43994141	-0.35302734	0.035644531	0.051025391	0	44330	0	0	0
1157	1414	1414	Category J	-0.27587891	0.023925781	-1.0678711	-0.18896484	-0.13745117	0.44506836	0.08	0	12/3/2018	12	3	2018	17:36:53	63413	0.8	17	36	53	0	0.05859375	3.5288086	0.23120117	0.038818359	-1.3996582	53.324707	0.60620117	0	0	0	0	0	0	0	0	0	1.4191895	0.41918945	0.85400391	-0.50708008	-0.014892578	0.33178711	0	44330	0	0	0
1158	1415	1415	Category J	0.011962891	0	-0.61181641	-0.16992188	-0.14379883	0.45727539	0.08	0	12/3/2018	12	3	2018	17:36:53	63413	0.9	17	36	53	0	0.05859375	3.5288086	0.22973633	0.040283203	-1.3847656	48.548584	0.80395508	0	0	0	0	0	0	0	0	0	1.4042969	0.40429688	1.03125	-0.21777344	-0.040283203	0.77294922	0	44330	0	0	0
1159	1416	1416	Category M	0.2277832	-0.095947266	-0.89990234	-0.21704102	-0.10839844	0.45727539	0.08	0	12/3/2018	12	3	2018	17:36:56	63416	0.199	17	36	56	0	0.059082031	3.5175293	0.22460938	0.040527344	-1.3791504	63.379395	0.49829102	0	0	0	0	0	0	0	0	0	1.3979492	0.39794922	0.61889648	0.002929688	-0.13647461	0.47924805	0	44330	0	0	0
1160	1417	1417	Category M	0.2277832	-1.079834	-0.80395508	-0.17163086	-0.15966797	0.44995117	0.08	0	12/3/2018	12	3	2018	17:36:56	63416	0.3	17	36	56	0	0.059082031	3.5175293	0.22729492	0.039550781	-1.3989258	76.272705	1.2675781	0	0	0	0	0	0	0	0	0	1.4179688	0.41796875	1.7148438	0.000244141	-1.1193848	0.5949707	0	44330	0	0	0
1161	1418	1418	Category M	0.011962891	2.6638184	-2.1118164	-0.17016602	-0.12207031	0.46069336	0.08	0	12/3/2018	12	3	2018	17:36:56	63416	0.4	17	36	56	0	0.059082031	3.5175293	0.2253418	0.045410156	-1.3823242	95.835205	2.7260742	0	0	0	0	0	0	0	0	0	1.4013672	0.40136719	3.560791	-0.21337891	2.6181641	-0.72924805	0	44330	0	0	0
1162	1419	1419	Category M	-0.32397461	8.027832	-4.487793	-0.086669922	-0.3515625	0.36181641	0.08	0	12/3/2018	12	3	2018	17:36:56	63416	0.5	17	36	56	0	0.059082031	3.5175293	0.22290039	0.042236328	-1.4016113	75.659424	8.5783691	0	0	0	0	0	0	0	0	0	1.4196777	0.41967773	11.618408	-0.546875	7.9853516	-3.0859375	0	44330	0	0	0
1163	1420	1420	Category M	1.4519043	-1.2958984	-4.4399414	-0.021972656	0.028320313	0.51025391	0.08	0	12/3/2018	12	3	2018	17:36:56	63416	0.6	17	36	56	0	0.059082031	3.5175293	0.21801758	0.043212891	-1.380127	62.378662	3.5603027	0	0	0	0	0	0	0	0	0	1.3979492	0.39794922	5.6323242	1.2336426	-1.3391113	-3.0595703	0	44330	0	0	0
1164	1421	1421	Category M	3.9719238	-8.855957	-4.8959961	-0.032714844	-0.015625	0.50683594	0.08	0	12/3/2018	12	3	2018	17:36:56	63416	0.7	17	36	56	0	0.059082031	3.5175293	0.22290039	0.041015625	-1.3886719	124.09448	10.271729	0	0	0	0	0	0	0	0	0	1.4069824	0.40698242	16.153076	3.7487793	-8.8969727	-3.5070801	0	44330	0	0	0
1165	1422	1422	Category M	1.487793	2.0397949	-4.5717773	0.026123047	-0.36206055	0.36694336	0.08	0	12/3/2018	12	3	2018	17:36:56	63416	0.8	17	36	56	0	0.059082031	3.5175293	0.2265625	0.042236328	-1.3969727	145.79077	3.9570313	0	0	0	0	0	0	0	0	0	1.4157715	0.41577148	6.4331055	1.2609863	1.9973145	-3.1745605	0	44330	0	0	0
1166	1423	1423	Category M	-0.083984375	9.4199219	-5.3759766	0.014404297	-0.38110352	0.34741211	0.08	0	12/3/2018	12	3	2018	17:36:56	63416	0.9	17	36	56	0	0.059082031	3.5175293	0.22705078	0.04296875	-1.3945313	124.15967	10.19165	0	0	0	0	0	0	0	0	0	1.4135742	0.41357422	13.669189	-0.31103516	9.376709	-3.9812012	0	44330	0	0	0
1167	1424	1424	Category M	2.8798828	-3.3837891	-3.5998535	-0.080078125	0.040039063	0.49316406	0.08	0	12/3/2018	12	3	2018	17:36:57	63417	0	17	36	57	0	0.059082031	3.5175293	0.22241211	0.041992188	-1.3847656	68.703125	4.8684082	0	0	0	0	0	0	0	0	0	1.4030762	0.40307617	8.2980957	2.6572266	-3.4257813	-2.2148438	0	44330	0	0	0
1168	1425	1425	Category M	0.23999023	-1.8239746	-4.9438477	-0.091552734	-0.055908203	0.49926758	0.08	0	12/3/2018	12	3	2018	17:36:57	63417	0.1	17	36	57	0	0.059082031	3.5175293	0.21777344	0.037109375	-1.3864746	48.630127	4.0146484	0	0	0	0	0	0	0	0	0	1.4038086	0.40380859	5.4404297	0.021972656	-1.861084	-3.5571289	0	44330	0	0	0
1169	1426	1426	Category M	-0.45581055	2.3759766	-4.0678711	0.053466797	-0.41821289	0.30712891	0.08	0	12/3/2018	12	3	2018	17:36:57	63417	0.2	17	36	57	0	0.059082031	3.5175293	0.22509766	0.037109375	-1.3840332	41.497803	3.6242676	0	0	0	0	0	0	0	0	0	1.402832	0.40283203	5.7033691	-0.6809082	2.338623	-2.6835938	0	44330	0	0	0
1170	1427	1427	Category M	-0.035888672	-2.9157715	-3.1437988	-0.087646484	-0.036376953	0.49609375	0.08	0	12/3/2018	12	3	2018	17:36:57	63417	0.3	17	36	57	0	0.059082031	3.5175293	0.22314453	0.036132813	-1.3867188	59.245361	3.4448242	0	0	0	0	0	0	0	0	0	1.4050293	0.4050293	4.9677734	-0.2590332	-2.9519043	-1.7568359	0	44330	0	0	0
1171	1428	1428	Category M	-0.10791016	1.1638184	-2.5319824	-0.039550781	-0.16992188	0.47265625	0.08	0	12/3/2018	12	3	2018	17:36:57	63417	0.4	17	36	57	0	0.059082031	3.5175293	0.22387695	0.038330078	-1.3713379	79.598877	1.6501465	0	0	0	0	0	0	0	0	0	1.3901367	0.39013672	2.6174316	-0.33178711	1.1252441	-1.1604004	0	44330	0	0	0
1172	1429	1429	Category M	0.38378906	-1.1398926	-1.6918945	-0.10351563	-0.18359375	0.45385742	0.08	0	12/3/2018	12	3	2018	17:36:57	63417	0.5	17	36	57	0	0.059082031	3.5175293	0.2199707	0.036865234	-1.3674316	52.747314	1.2314453	0	0	0	0	0	0	0	0	0	1.385498	0.38549805	1.6647949	0.16357422	-1.1767578	-0.32421875	0	44330	0	0	0
1173	1430	1430	Category M	0.20385742	0.27587891	-1.1879883	-0.053222656	-0.34838867	0.37475586	0.08	0	12/3/2018	12	3	2018	17:36:57	63417	0.6	17	36	57	0	0.059082031	3.5175293	0.21826172	0.031738281	-1.369873	36.055176	0.3046875	0	0	0	0	0	0	0	0	0	1.3874512	0.38745117	0.44042969	-0.014404297	0.24389648	0.18188477	0	44330	0	0	0
1174	1431	1431	Category M	-0.37182617	0.45581055	-0.80395508	-0.15576172	-0.14306641	0.46069336	0.08	0	12/3/2018	12	3	2018	17:36:57	63417	0.7	17	36	57	0	0.059082031	3.5175293	0.21679688	0.034667969	-1.3693848	104.66895	0.91845703	0	0	0	0	0	0	0	0	0	1.3869629	0.38696289	1.5751953	-0.58862305	0.42089844	0.56542969	0	44330	0	0	0
1175	1432	1432	Category M	0.059814453	-0.2277832	-0.85180664	-0.11669922	-0.14013672	0.47558594	0.08	0	12/3/2018	12	3	2018	17:36:57	63417	0.8	17	36	57	0	0.059082031	3.5175293	0.21801758	0.038330078	-1.3754883	135.64771	0.60839844	0	0	0	0	0	0	0	0	0	1.3930664	0.39306641	0.94824219	-0.15820313	-0.26611328	0.52368164	0	44330	0	0	0
1176	1433	1433	Category M	0.21582031	0.023925781	-1.5839844	-0.077392578	-0.19555664	0.4543457	0.08	0	12/3/2018	12	3	2018	17:36:57	63417	0.9	17	36	57	0	0.059082031	3.5175293	0.21655273	0.036865234	-1.3774414	110.98682	0.20678711	0	0	0	0	0	0	0	0	0	1.3947754	0.39477539	0.22021484	-0.000732422	-0.012939453	-0.20629883	0	44330	0	0	0
1177	1434	1434	Category J	0.11987305	-0.035888672	-0.50390625	-0.15795898	-0.1027832	0.47167969	0.08	0	12/3/2018	12	3	2018	17:37:03	63423	0.4	17	37	3	0	0.059082031	3.5175293	0.21606445	0.036376953	-1.3762207	63.557373	0.88061523	0	0	0	0	0	0	0	0	0	1.3937988	0.39379883	1.0412598	-0.096191406	-0.072265625	0.87231445	0	44330	0	0	0
1178	1435	1435	Category J	0.29980469	-0.095947266	-1.6918945	-0.13671875	-0.13183594	0.46459961	0.08	0	12/3/2018	12	3	2018	17:37:03	63423	0.5	17	37	3	0	0.059082031	3.5175293	0.22143555	0.0390625	-1.3774414	49.27002	0.35083008	0	0	0	0	0	0	0	0	0	1.395752	0.39575195	0.52734375	0.078125	-0.13500977	-0.31420898	0	44330	0	0	0
1179	1436	1436	Category J	0.095947266	-0.15576172	-1.5959473	-0.12182617	-0.043701172	0.4909668	0.08	0	12/3/2018	12	3	2018	17:37:03	63423	0.6	17	37	3	0	0.059082031	3.5175293	0.22021484	0.038818359	-1.3813477	38.661133	0.31518555	0	0	0	0	0	0	0	0	0	1.3994141	0.39941406	0.53369141	-0.12426758	-0.19458008	-0.21435547	0	44330	0	0	0
1180	1437	1437	Category J	0.071777344	0.16796875	-0.11987305	-0.24316406	0.03515625	0.4543457	0.08	0	12/3/2018	12	3	2018	17:37:03	63423	0.7	17	37	3	0	0.059082031	3.5175293	0.22265625	0.041015625	-1.3747559	53.003662	1.2702637	0	0	0	0	0	0	0	0	0	1.3933105	0.39331055	1.5324707	-0.15087891	0.12670898	1.2548828	0	44330	0	0	0
1181	1438	1438	Category J	0.65991211	0.11987305	-1.8598633	-0.21875	0.055908203	0.46533203	0.08	0	12/3/2018	12	3	2018	17:37:03	63423	0.8	17	37	3	0	0.059082031	3.5175293	0.22119141	0.039794922	-1.3696289	61.324951	0.66235352	0	0	0	0	0	0	0	0	0	1.3879395	0.38793945	1.0085449	0.43847656	0.079833984	-0.48999023	0	44330	0	0	0
1182	1439	1439	Category J	-0.047851563	-0.10791016	-0.61181641	-0.25415039	-0.020263672	0.45166016	0.08	0	12/3/2018	12	3	2018	17:37:03	63423	0.9	17	37	3	0	0.059082031	3.5175293	0.21972656	0.038818359	-1.3737793	55.055908	0.82080078	0	0	0	0	0	0	0	0	0	1.3918457	0.3918457	1.1765137	-0.26757813	-0.14672852	0.76196289	0	44330	0	0	0
1183	1440	1440	Category J	-0.059814453	0.047851563	-0.15576172	-0.30273438	-0.057617188	0.41992188	0.08	0	12/3/2018	12	3	2018	17:37:04	63424	0	17	37	4	0	0.059082031	3.5175293	0.22436523	0.041259766	-1.3718262	51.533936	1.2487793	0	0	0	0	0	0	0	0	0	1.390625	0.390625	1.5068359	-0.28417969	0.006347656	1.2160645	0	44330	0	0	0
1184	1441	1441	Category J	0.059814453	-0.26391602	-1.3439941	-0.26098633	-0.031738281	0.44726563	0.08	0	12/3/2018	12	3	2018	17:37:04	63424	0.1	17	37	4	0	0.059082031	3.5175293	0.234375	0.04296875	-1.3864746	53.296631	0.35571289	0	0	0	0	0	0	0	0	0	1.4067383	0.40673828	0.52416992	-0.17456055	-0.30688477	0.042480469	0	44330	0	0	0
1185	1442	1442	Category J	0.15576172	0.11987305	-0.35986328	-0.29077148	0.031005859	0.43920898	0.08	0	12/3/2018	12	3	2018	17:37:04	63424	0.2	17	37	4	0	0.059082031	3.5175293	0.23779297	0.048095703	-1.3837891	43.448975	1.0297852	0	0	0	0	0	0	0	0	0	1.4050293	0.4050293	1.1777344	-0.08203125	0.071533203	1.0239258	0	44330	0	0	0
1186	1443	1443	Category J	0.45581055	-0.25195313	-1.9318848	-0.26708984	0.036865234	0.44506836	0.08	0	12/3/2018	12	3	2018	17:37:04	63424	0.3	17	37	4	0	0.059082031	3.5175293	0.23364258	0.045410156	-1.3818359	40.008789	0.66357422	0	0	0	0	0	0	0	0	0	1.4020996	0.40209961	1.0695801	0.22192383	-0.29736328	-0.54980469	0	44330	0	0	0
1187	1444	1444	Category J	0.2277832	-0.095947266	-0.57592773	-0.2578125	-0.007080078	0.44799805	0.08	0	12/3/2018	12	3	2018	17:37:04	63424	0.4	17	37	4	0	0.059082031	3.5175293	0.23388672	0.041259766	-1.3845215	32.139893	0.8203125	0	0	0	0	0	0	0	0	0	1.4047852	0.40478516	0.95239258	-0.006103516	-0.13720703	0.80859375	0	44330	0	0	0
1188	1445	1445	Category J	-0.023925781	-0.13183594	-0.6237793	-0.27758789	-0.073242188	0.42602539	0.08	0	12/3/2018	12	3	2018	17:37:04	63424	0.5	17	37	4	0	0.059082031	3.5175293	0.23461914	0.044677734	-1.3791504	38.952637	0.81762695	0	0	0	0	0	0	0	0	0	1.3996582	0.3996582	1.1906738	-0.25854492	-0.17651367	0.75537109	0	44330	0	0	0
1189	1446	1446	Category J	0.16796875	0.035888672	-0.95996094	-0.29345703	-0.030761719	0.42749023	0.08	0	12/3/2018	12	3	2018	17:37:04	63424	0.6	17	37	4	0	0.059082031	3.5175293	0.23461914	0.043457031	-1.3828125	33.884277	0.42822266	0	0	0	0	0	0	0	0	0	1.4033203	0.40332031	0.49755859	-0.066650391	-0.007568359	0.42285156	0	44330	0	0	0
1190	1447	1447	Category J	0.23999023	0.011962891	0.059814453	-0.39111328	0.043457031	0.36157227	0.08	0	12/3/2018	12	3	2018	17:37:04	63424	0.7	17	37	4	0	0.059082031	3.5175293	0.24243164	0.043945313	-1.3688965	25.999512	1.4291992	0	0	0	0	0	0	0	0	0	1.3908691	0.39086914	1.4633789	-0.002441406	-0.031982422	1.4287109	0	44330	0	0	0
1191	1448	1448	Category J	0.17993164	-0.083984375	-1.6557617	-0.38916016	0.040771484	0.36450195	0.08	0	12/3/2018	12	3	2018	17:37:04	63424	0.8	17	37	4	0	0.059082031	3.5175293	0.24267578	0.042724609	-1.3820801	21.415039	0.30786133	0	0	0	0	0	0	0	0	0	1.4040527	0.40405273	0.46313477	-0.062744141	-0.12670898	-0.2734375	0	44330	0	0	0
1192	1449	1449	Category J	0.44384766	0.13183594	-1.1999512	-0.32080078	-0.004638672	0.41186523	0.08	0	12/3/2018	12	3	2018	17:37:04	63424	0.9	17	37	4	0	0.059082031	3.5175293	0.23852539	0.037353516	-1.380127	16.92749	0.28881836	0	0	0	0	0	0	0	0	0	1.401123	0.40112305	0.47973633	0.20507813	0.094238281	0.18017578	0	44330	0	0	0
1193	1450	1450	Category J	0.16796875	-0.10791016	-1.1879883	-0.2578125	-0.01171875	0.44482422	0.08	0	12/3/2018	12	3	2018	17:37:05	63425	0	17	37	5	0	0.059082031	3.5175293	0.23461914	0.037353516	-1.371582	14.002441	0.2434082	0	0	0	0	0	0	0	0	0	1.3920898	0.39208984	0.39575195	-0.066650391	-0.14526367	0.18359375	0	44330	0	0	0
1194	1451	1451	Category J	0.035888672	-0.11987305	-1.4157715	-0.24536133	0.053466797	0.45288086	0.08	0	12/3/2018	12	3	2018	17:37:05	63425	0.1	17	37	5	0	0.059082031	3.5175293	0.23828125	0.033691406	-1.3876953	13.990234	0.25561523	0	0	0	0	0	0	0	0	0	1.4082031	0.40820313	0.3840332	-0.20239258	-0.15356445	-0.027832031	0	44330	0	0	0
1195	1452	1452	Category J	0	0.071777344	0.071777344	-0.29394531	0.10546875	0.42529297	0.08	0	12/3/2018	12	3	2018	17:37:05	63425	0.2	17	37	5	0	0.059082031	3.5175293	0.24560547	0.032958984	-1.3759766	26.626221	1.46875	0	0	0	0	0	0	0	0	0	1.3979492	0.39794922	1.7319336	-0.24560547	0.038574219	1.4477539	0	44330	0	0	0
1196	1453	1453	Category J	0.083984375	0.2277832	-1.487793	-0.30004883	0.08984375	0.42480469	0.08	0	12/3/2018	12	3	2018	17:37:05	63425	0.3	17	37	5	0	0.059082031	3.5175293	0.24560547	0.031005859	-1.3681641	31.218994	0.28100586	0	0	0	0	0	0	0	0	0	1.3903809	0.39038086	0.4777832	-0.16162109	0.1965332	-0.11938477	0	44330	0	0	0
1197	1454	1454	Category J	0.31176758	-0.023925781	-0.65991211	-0.28662109	0.030761719	0.43237305	0.08	0	12/3/2018	12	3	2018	17:37:05	63425	0.4	17	37	5	0	0.059082031	3.5175293	0.24853516	0.026123047	-1.3713379	31.382568	0.71606445	0	0	0	0	0	0	0	0	0	1.394043	0.39404297	0.82470703	0.062988281	-0.050048828	0.71142578	0	44330	0	0	0
1198	1455	1455	Category J	-0.071777344	0.011962891	-0.2878418	-0.28320313	0.046386719	0.43286133	0.08	0	12/3/2018	12	3	2018	17:37:05	63425	0.5	17	37	5	0	0.059082031	3.5175293	0.25634766	0.026367188	-1.3625488	29.206543	1.1237793	0	0	0	0	0	0	0	0	0	1.3867188	0.38671875	1.4174805	-0.328125	-0.014404297	1.074707	0	44330	0	0	0
1199	1456	1456	Category J	0.23999023	-0.16796875	-1.7038574	-0.26635742	0.10302734	0.44067383	0.08	0	12/3/2018	12	3	2018	17:37:05	63425	0.6	17	37	5	0	0.059082031	3.5175293	0.26074219	0.024658203	-1.3723145	29.139648	0.38378906	0	0	0	0	0	0	0	0	0	1.3969727	0.39697266	0.54492188	-0.020751953	-0.19262695	-0.33129883	0	44330	0	0	0
1200	1457	1457	Category J	-0.11987305	0.15576172	-0.35986328	-0.2512207	0.20654297	0.42358398	0.08	0	12/3/2018	12	3	2018	17:37:05	63425	0.7	17	37	5	0	0.059082031	3.5175293	0.25610352	0.022949219	-1.3759766	23.330078	1.0915527	0	0	0	0	0	0	0	0	0	1.3999023	0.39990234	1.5251465	-0.37597656	0.13256836	1.0161133	0	44330	0	0	0
1201	1458	1458	Category J	-0.083984375	-0.16796875	-1.9318848	-0.29541016	0.15917969	0.41430664	0.08	0	12/3/2018	12	3	2018	17:37:05	63425	0.8	17	37	5	0	0.059082031	3.5175293	0.25415039	0.037841797	-1.3679199	16.054932	0.68896484	0	0	0	0	0	0	0	0	0	1.3918457	0.3918457	1.1079102	-0.33813477	-0.20581055	-0.5637207	0	44330	0	0	0
1202	1459	1459	Category J	0.047851563	0.011962891	0.047851563	-0.30200195	0.065673828	0.42578125	0.08	0	12/3/2018	12	3	2018	17:37:05	63425	0.9	17	37	5	0	0.059082031	3.5175293	0.25830078	0	-1.3579102	12.857178	1.4213867	0	0	0	0	0	0	0	0	0	1.3823242	0.38232422	1.6281738	-0.21044922	0.01171875	1.4057617	0	44330	0	0	0
1203	1460	1460	Category J	0.44384766	-0.25195313	-2.1118164	-0.2722168	0.081054688	0.43676758	0.08	0	12/3/2018	12	3	2018	17:37:06	63426	0	17	37	6	0	0.059082031	3.5175293	0.26586914	-0.10375977	-1.315918	13.539551	0.82861328	0	0	0	0	0	0	0	0	0	1.3466797	0.34667969	1.121582	0.17773438	-0.14794922	-0.7956543	0	44330	0	0	0
1204	1461	1461	Category J	0.3359375	0.10791016	-0.64794922	-0.28417969	0.14770508	0.42138672	0.08	0	12/3/2018	12	3	2018	17:37:06	63426	0.1	17	37	6	0	0.059082031	3.5175293	0.24902344	-0.089355469	-1.2685547	10.911865	0.65698242	0	0	0	0	0	0	0	0	0	1.2958984	0.29589844	0.90478516	0.086669922	0.19726563	0.62060547	0	44330	0	0	0
1205	1462	1462	Category J	0.34790039	-0.11987305	-1.7277832	-0.26733398	0.13134766	0.44238281	0.08	0	12/3/2018	12	3	2018	17:37:06	63426	0.2	17	37	6	0	0.059082031	3.5175293	0.20092773	0.019042969	-1.2231445	0.39306641	0.54345703	0	0	0	0	0	0	0	0	0	1.239502	0.23950195	0.79052734	0.14672852	-0.13891602	-0.50439453	0	44330	0	0	0
1206	1463	1463	Category J	-0.071777344	0.023925781	0.27587891	-0.37524414	0.024169922	0.36816406	0.08	0	12/3/2018	12	3	2018	17:37:06	63426	0.3	17	37	6	0	0.059082031	3.5175293	0.18017578	-0.008300781	-1.1789551	4.7277832	1.4768066	0	0	0	0	0	0	0	0	0	1.192627	0.19262695	1.739502	-0.25195313	0.032226563	1.454834	0	44330	0	0	0
1207	1464	1464	Category J	-0.37182617	-0.2878418	-0.75585938	-0.40283203	0.036132813	0.34716797	0.08	0	12/3/2018	12	3	2018	17:37:06	63426	0.4	17	37	6	0	0.059082031	3.5175293	0.18408203	-0.1262207	-1.1228027	2.9748535	0.68530273	0	0	0	0	0	0	0	0	0	1.1447754	0.14477539	1.0844727	-0.5559082	-0.16137695	0.36694336	0	44330	0	0	0
1208	1465	1465	Category J	0.65991211	-0.071777344	-1.0078125	-0.3425293	0.12329102	0.38867188	0.08	0	12/3/2018	12	3	2018	17:37:06	63426	0.5	17	37	6	0	0.059082031	3.5175293	0.15063477	-0.083740234	-1.0888672	11.159668	0.515625	0	0	0	0	0	0	0	0	0	1.1025391	0.10253906	0.60229492	0.5090332	0.011962891	0.081054688	0	44330	0	0	0
1209	1466	1466	Category J	0.035888672	-0.047851563	-0.2878418	-0.30541992	0.12597656	0.41430664	0.08	0	12/3/2018	12	3	2018	17:37:06	63426	0.6	17	37	6	0	0.059082031	3.5175293	0.15112305	-0.060791016	-1.0383301	21.503418	0.75952148	0	0	0	0	0	0	0	0	0	1.0510254	0.051025391	0.87890625	-0.11523438	0.012939453	0.75048828	0	44330	0	0	0
1210	1467	1467	Category J	0.21582031	-0.15576172	-0.58789063	-0.28710938	0.092529297	0.43286133	0.08	0	12/3/2018	12	3	2018	17:37:06	63426	0.7	17	37	6	0	0.059082031	3.511084	0.15966797	-0.090332031	-0.99902344	21.391357	0.41992188	0	0	0	0	0	0	0	0	0	1.015625	0.015625	0.5324707	0.055908203	-0.065185547	0.41113281	0	44330	0	0	0
1211	1468	1468	Category J	-0.083984375	-0.071777344	0.071777344	-0.30493164	0.008789063	0.41845703	0.08	0	12/3/2018	12	3	2018	17:37:06	63426	0.8	17	37	6	0	0.059082031	3.511084	0.16308594	-0.053710938	-0.97045898	13.656982	1.0712891	0	0	0	0	0	0	0	0	0	0.9855957	0.014404297	1.307373	-0.24707031	-0.017822266	1.0422363	0	44330	0	0	0
1212	1469	1469	Category J	0.35986328	-0.2878418	-1.8359375	-0.3046875	0.061279297	0.41992188	0.08	0	12/3/2018	12	3	2018	17:37:06	63426	0.9	17	37	6	0	0.059082031	3.511084	0.16699219	-0.068359375	-0.94995117	8.2373047	0.93261719	0	0	0	0	0	0	0	0	0	0.96679688	0.033203125	1.2978516	0.19262695	-0.21923828	-0.88574219	0	44330	0	0	0
1213	1470	1470	Category J	0.11987305	0.083984375	-0.34790039	-0.26318359	0.14892578	0.43603516	0.08	0	12/3/2018	12	3	2018	17:37:07	63427	0	17	37	7	0	0.059082031	3.511084	0.16503906	-0.054199219	-0.93994141	11.243652	0.60961914	0	0	0	0	0	0	0	0	0	0.95581055	0.044189453	0.77563477	-0.045166016	0.13818359	0.59204102	0	44330	0	0	0
1214	1471	1471	Category J	0.32397461	0.095947266	-2.0517578	-0.30273438	0.11645508	0.41845703	0.08	0	12/3/2018	12	3	2018	17:37:07	63427	0.1	17	37	7	0	0.059082031	3.511084	0.16577148	-0.057617188	-0.9362793	7.892334	1.1367188	0	0	0	0	0	0	0	0	0	0.95263672	0.047363281	1.4267578	0.15795898	0.15356445	-1.1152344	0	44330	0	0	0
1215	1472	1472	Category J	0.3359375	-0.035888672	-0.94799805	-0.3215332	0.064697266	0.40844727	0.08	0	12/3/2018	12	3	2018	17:37:07	63427	0.2	17	37	7	0	0.059082031	3.511084	0.17333984	-0.063232422	-0.9375	3.182373	0.16503906	0	0	0	0	0	0	0	0	0	0.95556641	0.044433594	0.20043945	0.16235352	0.02734375	-0.010253906	0	44330	0	0	0
1216	1473	1473	Category J	-0.023925781	-0.13183594	-0.49194336	-0.31079102	0.082275391	0.42236328	0.08	0	12/3/2018	12	3	2018	17:37:07	63427	0.3	17	37	7	0	0.059082031	3.511084	0.17553711	-0.060302734	-0.93823242	9.7751465	0.49414063	0	0	0	0	0	0	0	0	0	0.95654297	0.043457031	0.71728516	-0.19946289	-0.071289063	0.44628906	0	44330	0	0	0
1217	1474	1474	Category J	0.35986328	-0.023925781	-1.0439453	-0.31079102	0.12768555	0.41333008	0.08	0	12/3/2018	12	3	2018	17:37:07	63427	0.4	17	37	7	0	0.059082031	3.511084	0.17578125	-0.060058594	-0.9296875	7.3376465	0.21948242	0	0	0	0	0	0	0	0	0	0.94799805	0.052001953	0.33447266	0.18383789	0.036132813	-0.11401367	0	44330	0	0	0
1218	1475	1475	Category J	0.071777344	-0.047851563	-0.37182617	-0.28076172	0.17480469	0.42333984	0.08	0	12/3/2018	12	3	2018	17:37:07	63427	0.5	17	37	7	0	0.059082031	3.511084	0.17700195	-0.059326172	-0.93481445	11.231934	0.57275391	0	0	0	0	0	0	0	0	0	0.953125	0.046875	0.67993164	-0.10522461	0.011474609	0.56298828	0	44330	0	0	0
1219	1476	1476	Category J	0.023925781	-0.083984375	-1.2958984	-0.32788086	0.14282227	0.40649414	0.08	0	12/3/2018	12	3	2018	17:37:07	63427	0.6	17	37	7	0	0.059082031	3.511084	0.17626953	-0.058105469	-0.92504883	17.671875	0.40161133	0	0	0	0	0	0	0	0	0	0.94335938	0.056640625	0.54882813	-0.15234375	-0.025634766	-0.37060547	0	44330	0	0	0
1220	1477	1477	Category J	0.23999023	0.047851563	0.083984375	-0.34692383	0.064697266	0.39404297	0.08	0	12/3/2018	12	3	2018	17:37:07	63427	0.7	17	37	7	0	0.059082031	3.511084	0.17797852	-0.056152344	-0.91650391	21.711182	1.0078125	0	0	0	0	0	0	0	0	0	0.93530273	0.064697266	1.166748	0.061767578	0.10400391	1.0004883	0	44330	0	0	0
1221	1478	1478	Category J	-0.011962891	-0.2878418	-2.0759277	-0.34765625	0.083496094	0.39135742	0.08	0	12/3/2018	12	3	2018	17:37:07	63427	0.8	17	37	7	0	0.059082031	3.511084	0.18017578	-0.05859375	-0.92651367	22.703613	1.1872559	0	0	0	0	0	0	0	0	0	0.94580078	0.054199219	1.5705566	-0.19213867	-0.22900391	-1.1491699	0	44330	0	0	0
1222	1479	1479	Category J	0.39599609	0.011962891	-0.89990234	-0.31933594	0.16601563	0.3972168	0.08	0	12/3/2018	12	3	2018	17:37:07	63427	0.9	17	37	7	0	0.059082031	3.511084	0.17480469	-0.059814453	-0.91503906	20.62915	0.23291016	0	0	0	0	0	0	0	0	0	0.93359375	0.06640625	0.30834961	0.22094727	0.071777344	0.015136719	0	44330	0	0	0
1223	1480	1480	Category J	0.7199707	0.15576172	-1.6318359	-0.26953125	0.17114258	0.42407227	0.08	0	12/3/2018	12	3	2018	17:37:08	63428	0	17	37	8	0	0.059082031	3.511084	0.17822266	-0.057861328	-0.91894531	23.160645	0.92016602	0	0	0	0	0	0	0	0	0	0.93774414	0.062255859	1.4680176	0.54150391	0.21362305	-0.71264648	0	44330	0	0	0
1224	1481	1481	Category J	0.14379883	0.14379883	-1.2958984	-0.27294922	0.14257813	0.42651367	0.08	0	12/3/2018	12	3	2018	17:37:08	63428	0.1	17	37	8	0	0.059082031	3.511084	0.18212891	-0.058105469	-0.9284668	18.682373	0.42089844	0	0	0	0	0	0	0	0	0	0.94799805	0.052001953	0.60766602	-0.038330078	0.2019043	-0.3671875	0	44330	0	0	0
1225	1482	1482	Category J	-0.011962891	-0.11987305	-0.23999023	-0.29541016	0.11230469	0.42211914	0.08	0	12/3/2018	12	3	2018	17:37:08	63428	0.2	17	37	8	0	0.059082031	3.511084	0.18408203	-0.0546875	-0.9230957	15.48291	0.71362305	0	0	0	0	0	0	0	0	0	0.94287109	0.057128906	0.94433594	-0.19604492	-0.064941406	0.68310547	0	44330	0	0	0
1226	1483	1483	Category J	0.29980469	-0.26391602	-1.9438477	-0.28027344	0.14160156	0.42553711	0.08	0	12/3/2018	12	3	2018	17:37:08	63428	0.3	17	37	8	0	0.059082031	3.511084	0.18530273	-0.055908203	-0.9296875	14.365723	1.0412598	0	0	0	0	0	0	0	0	0	0.94946289	0.050537109	1.3361816	0.11425781	-0.20776367	-1.013916	0	44330	0	0	0
1227	1484	1484	Category J	0.20385742	0.11987305	-0.10791016	-0.27709961	0.20751953	0.41235352	0.08	0	12/3/2018	12	3	2018	17:37:08	63428	0.4	17	37	8	0	0.059082031	3.511084	0.18237305	-0.052734375	-0.91699219	8.5183105	0.82739258	0	0	0	0	0	0	0	0	0	0.9362793	0.063720703	1.0029297	0.021240234	0.17260742	0.80908203	0	44330	0	0	0
1228	1485	1485	Category J	-0.023925781	-0.047851563	-0.83984375	-0.30053711	0.18579102	0.40600586	0.08	0	12/3/2018	12	3	2018	17:37:08	63428	0.5	17	37	8	0	0.059082031	3.511084	0.18212891	-0.051269531	-0.92089844	5.8964844	0.22143555	0	0	0	0	0	0	0	0	0	0.93994141	0.060058594	0.29052734	-0.20605469	0.003417969	0.081054688	0	44330	0	0	0
1229	1486	1486	Category J	0.45581055	-0.16796875	-0.81591797	-0.30615234	0.10449219	0.41796875	0.08	0	12/3/2018	12	3	2018	17:37:08	63428	0.6	17	37	8	0	0.059082031	3.511084	0.18554688	-0.049316406	-0.92431641	5.3000488	0.31420898	0	0	0	0	0	0	0	0	0	0.9440918	0.055908203	0.49707031	0.27001953	-0.1184082	0.10839844	0	44330	0	0	0
1230	1487	1487	Category J	0.17993164	-0.023925781	-1.2958984	-0.25097656	0.069091797	0.44726563	0.08	0	12/3/2018	12	3	2018	17:37:08	63428	0.7	17	37	8	0	0.059082031	3.511084	0.18652344	-0.049560547	-0.92358398	2.0178223	0.37304688	0	0	0	0	0	0	0	0	0	0.94335938	0.056640625	0.40454102	-0.006591797	0.025634766	-0.37207031	0	44330	0	0	0
1231	1488	1488	Category J	0.035888672	-0.31176758	-1.5478516	-0.28662109	0.1105957	0.42236328	0.08	0	12/3/2018	12	3	2018	17:37:08	63428	0.8	17	37	8	0	0.059082031	3.511084	0.18652344	-0.049560547	-0.93530273	9.4509277	0.68286133	0	0	0	0	0	0	0	0	0	0.95507813	0.044921875	1.0251465	-0.15063477	-0.26196289	-0.61230469	0	44330	0	0	0
1232	1489	1489	Category J	0.047851563	-0.023925781	-0.023925781	-0.28027344	0.14501953	0.42456055	0.08	0	12/3/2018	12	3	2018	17:37:08	63428	0.9	17	37	8	0	0.059082031	3.511084	0.18701172	-0.048339844	-0.92578125	19.306885	0.91308594	0	0	0	0	0	0	0	0	0	0.94580078	0.054199219	1.0656738	-0.13916016	0.024414063	0.90185547	0	44330	0	0	0
1233	1490	1490	Category J	0.2277832	-0.31176758	-1.7878418	-0.33911133	0.098876953	0.39306641	0.08	0	12/3/2018	12	3	2018	17:37:09	63429	0	17	37	9	0	0.059082031	3.511084	0.18432617	-0.049560547	-0.92236328	26.509033	0.9050293	0	0	0	0	0	0	0	0	0	0.94189453	0.058105469	1.1704102	0.043212891	-0.26196289	-0.86523438	0	44330	0	0	0
1234	1491	1491	Category J	0.39599609	-0.10791016	-0.59985352	-0.33496094	0.023681641	0.40209961	0.08	0	12/3/2018	12	3	2018	17:37:09	63429	0.1	17	37	9	0	0.059082031	3.511084	0.18505859	-0.048095703	-0.91894531	30.013428	0.38696289	0	0	0	0	0	0	0	0	0	0.93847656	0.061523438	0.58935547	0.21069336	-0.059570313	0.3190918	0	44330	0	0	0
1235	1492	1492	Category J	0.011962891	-0.047851563	-0.2277832	-0.26831055	0.001953125	0.43896484	0.08	0	12/3/2018	12	3	2018	17:37:09	63429	0.2	17	37	9	0	0.059082031	3.511084	0.1875	-0.046386719	-0.91235352	35.45459	0.70678711	0	0	0	0	0	0	0	0	0	0.93261719	0.067382813	0.86157227	-0.17553711	-0.001220703	0.68457031	0	44330	0	0	0
1236	1493	1493	Category J	0.11987305	-0.32397461	-1.5839844	-0.30273438	0.041992188	0.41723633	0.08	0	12/3/2018	12	3	2018	17:37:09	63429	0.3	17	37	9	0	0.059082031	3.511084	0.19018555	-0.046875	-0.92431641	39.318848	0.71875	0	0	0	0	0	0	0	0	0	0.94482422	0.055175781	1.0068359	-0.0703125	-0.27685547	-0.65942383	0	44330	0	0	0
1237	1494	1494	Category J	0.34790039	0.059814453	-0.35986328	-0.33178711	0.065185547	0.40722656	0.08	0	12/3/2018	12	3	2018	17:37:09	63429	0.4	17	37	9	0	0.059082031	3.511084	0.19213867	-0.050292969	-0.91650391	35.925537	0.58837891	0	0	0	0	0	0	0	0	0	0.93774414	0.062255859	0.82250977	0.15551758	0.11010742	0.55664063	0	44330	0	0	0
1238	1495	1495	Category J	0.35986328	-0.14379883	-1.3918457	-0.3503418	0.051025391	0.39550781	0.08	0	12/3/2018	12	3	2018	17:37:09	63429	0.5	17	37	9	0	0.059082031	3.511084	0.19067383	-0.050292969	-0.91967773	33.511475	0.51000977	0	0	0	0	0	0	0	0	0	0.94042969	0.059570313	0.734375	0.16894531	-0.093261719	-0.47192383	0	44330	0	0	0
1239	1496	1496	Category J	-0.13183594	-0.23999023	-1.1999512	-0.36035156	-0.004150391	0.38793945	0.08	0	12/3/2018	12	3	2018	17:37:09	63429	0.6	17	37	9	0	0.059082031	3.511084	0.19335938	-0.051757813	-0.92773438	33.012939	0.46386719	0	0	0	0	0	0	0	0	0	0.94897461	0.051025391	0.78564453	-0.32519531	-0.18798828	-0.27197266	0	44330	0	0	0
1240	1497	1497	Category J	0.071777344	0.11987305	-0.15576172	-0.34301758	-0.067382813	0.38769531	0.08	0	12/3/2018	12	3	2018	17:37:09	63429	0.7	17	37	9	0	0.059082031	3.511084	0.19262695	-0.050048828	-0.91845703	33.945801	0.79077148	0	0	0	0	0	0	0	0	0	0.93994141	0.060058594	1.0537109	-0.12084961	0.16992188	0.76269531	0	44330	0	0	0
1241	1498	1498	Category J	0.3359375	-0.37182617	-1.3078613	-0.359375	-0.045654297	0.37768555	0.08	0	12/3/2018	12	3	2018	17:37:09	63429	0.8	17	37	9	0	0.059082031	3.511084	0.19555664	-0.052001953	-0.92578125	31.191162	0.51733398	0	0	0	0	0	0	0	0	0	0.94775391	0.052246094	0.84179688	0.14013672	-0.31958008	-0.38183594	0	44330	0	0	0
1242	1499	1499	Category J	0.27587891	-0.27587891	-1.1398926	-0.35058594	-0.010986328	0.38598633	0.08	0	12/3/2018	12	3	2018	17:37:09	63429	0.9	17	37	9	0	0.059082031	3.511084	0.19824219	-0.048828125	-0.91357422	25.404053	0.32958984	0	0	0	0	0	0	0	0	0	0.93603516	0.063964844	0.53051758	0.077392578	-0.22680664	-0.22607422	0	44330	0	0	0
1243	1500	1500	Category J	0.10791016	-0.14379883	-0.64794922	-0.2722168	-0.000488281	0.43701172	0.08	0	12/3/2018	12	3	2018	17:37:10	63430	0	17	37	10	0	0.059082031	3.511084	0.19946289	-0.048339844	-0.92578125	18.615967	0.30761719	0	0	0	0	0	0	0	0	0	0.94824219	0.051757813	0.46484375	-0.091552734	-0.095214844	0.27783203	0	44330	0	0	0
1244	1501	1501	Category J	0.11987305	-0.16796875	-1.2478027	-0.26513672	-0.044677734	0.43994141	0.08	0	12/3/2018	12	3	2018	17:37:10	63430	0.1	17	37	10	0	0.059082031	3.511084	0.19628906	-0.045166016	-0.91064453	10.993652	0.36645508	0	0	0	0	0	0	0	0	0	0.93286133	0.067138672	0.53613281	-0.076416016	-0.12255859	-0.33691406	0	44330	0	0	0
1245	1502	1502	Category J	-0.15576172	-0.17993164	-1.0439453	-0.22094727	-0.086181641	0.44970703	0.08	0	12/3/2018	12	3	2018	17:37:10	63430	0.2	17	37	10	0	0.059082031	3.511084	0.19433594	-0.046386719	-0.91455078	0.72802734	0.39624023	0	0	0	0	0	0	0	0	0	0.9362793	0.063720703	0.61279297	-0.35009766	-0.13330078	-0.12915039	0	44330	0	0	0
1246	1503	1503	Category L	0.21582031	0	-0.87597656	-0.27392578	0.19946289	0.41699219	0.08	0	12/3/2018	12	3	2018	17:37:24	63444	0.6	17	37	24	0	0.059326172	3.5255859	0.19238281	-0.044921875	-0.90429688	11.943115	0.058105469	0	0	0	0	0	0	0	0	0	0.92553711	0.074462891	0.096679688	0.023193359	0.044921875	0.028320313	0	44330	0	0	0
1247	1504	1504	Category L	0.21582031	0.011962891	-0.89990234	-0.28369141	0.19555664	0.4206543	0.08	0	12/3/2018	12	3	2018	17:37:24	63444	0.7	17	37	24	0	0.059326172	3.5255859	0.19555664	-0.045410156	-0.91918945	24.563721	0.063720703	0	0	0	0	0	0	0	0	0	0.94091797	0.059082031	0.096679688	0.020019531	0.057373047	0.019287109	0	44330	0	0	0
1248	1505	1505	Category L	0.26391602	0.011962891	-0.89990234	-0.26855469	0.19433594	0.41870117	0.08	0	12/3/2018	12	3	2018	17:37:24	63444	0.8	17	37	24	0	0.059326172	3.5255859	0.20263672	-0.041992188	-0.92163086	35.152588	0.084228516	0	0	0	0	0	0	0	0	0	0.94458008	0.055419922	0.13671875	0.061035156	0.053955078	0.021728516	0	44330	0	0	0
1249	1506	1506	Category L	0.23999023	0.011962891	-0.91186523	-0.27319336	0.19628906	0.41674805	0.08	0	12/3/2018	12	3	2018	17:37:24	63444	0.9	17	37	24	0	0.059326172	3.5255859	0.19677734	-0.041015625	-0.9206543	46.009033	0.068847656	0	0	0	0	0	0	0	0	0	0.94238281	0.057617188	0.10498047	0.04296875	0.052978516	0.008789063	0	44330	0	0	0
1250	1507	1507	Category L	0.2277832	0.011962891	-0.86376953	-0.27758789	0.19458008	0.42089844	0.08	0	12/3/2018	12	3	2018	17:37:25	63445	0	17	37	25	0	0.059326172	3.5255859	0.19873047	-0.040771484	-0.9284668	55.145508	0.088378906	0	0	0	0	0	0	0	0	0	0.95043945	0.049560547	0.14648438	0.028808594	0.052734375	0.064697266	0	44330	0	0	0
1251	1508	1508	Category L	0.21582031	0	-0.88793945	-0.27124023	0.19262695	0.42089844	0.08	0	12/3/2018	12	3	2018	17:37:25	63445	0.1	17	37	25	0	0.059326172	3.5255859	0.19848633	-0.0390625	-0.93237305	60.363037	0.061767578	0	0	0	0	0	0	0	0	0	0.95410156	0.045898438	0.10083008	0.017089844	0.0390625	0.044433594	0	44330	0	0	0
1252	1509	1509	Category L	0.2277832	-0.011962891	-0.89990234	-0.27148438	0.19458008	0.41894531	0.08	0	12/3/2018	12	3	2018	17:37:25	63445	0.2	17	37	25	0	0.059326172	3.5255859	0.2019043	-0.038574219	-0.94482422	63.623047	0.058105469	0	0	0	0	0	0	0	0	0	0.96679688	0.033203125	0.097167969	0.025634766	0.026611328	0.044921875	0	44330	0	0	0
1253	1510	1510	Category L	0.26391602	0	-0.89990234	-0.27758789	0.19677734	0.41674805	0.08	0	12/3/2018	12	3	2018	17:37:25	63445	0.3	17	37	25	0	0.059326172	3.5255859	0.19995117	-0.035644531	-0.93334961	63.041748	0.080322266	0	0	0	0	0	0	0	0	0	0.95532227	0.044677734	0.13305664	0.063720703	0.035644531	0.033447266	0	44330	0	0	0
1254	1511	1511	Category L	0.2277832	0	-0.88793945	-0.27490234	0.19042969	0.41992188	0.08	0	12/3/2018	12	3	2018	17:37:25	63445	0.4	17	37	25	0	0.059326172	3.5255859	0.20117188	-0.036865234	-0.94067383	61.096436	0.069580078	0	0	0	0	0	0	0	0	0	0.96264648	0.037353516	0.11621094	0.026367188	0.036865234	0.052734375	0	44330	0	0	0
1255	1512	1512	Category L	0.2277832	0.011962891	-0.92382813	-0.27197266	0.19116211	0.421875	0.08	0	12/3/2018	12	3	2018	17:37:25	63445	0.5	17	37	25	0	0.059326172	3.5255859	0.19946289	-0.038085938	-0.92651367	52.720215	0.057373047	0	0	0	0	0	0	0	0	0	0.94848633	0.051513672	0.080810547	0.028076172	0.050048828	0.002685547	0	44330	0	0	0
1256	1513	1513	Category L	0.23999023	0.035888672	-0.88793945	-0.2722168	0.19287109	0.41772461	0.08	0	12/3/2018	12	3	2018	17:37:25	63445	0.6	17	37	25	0	0.059326172	3.5255859	0.19775391	-0.037841797	-0.92626953	42.03125	0.093261719	0	0	0	0	0	0	0	0	0	0.94799805	0.052001953	0.15429688	0.041992188	0.073730469	0.038330078	0	44330	0	0	0
1257	1514	1514	Category L	0.2277832	0.023925781	-0.91186523	-0.27929688	0.18969727	0.41992188	0.08	0	12/3/2018	12	3	2018	17:37:25	63445	0.7	17	37	25	0	0.059082031	3.5175293	0.20043945	-0.036376953	-0.93188477	30.907471	0.069091797	0	0	0	0	0	0	0	0	0	0.95385742	0.046142578	0.10766602	0.02734375	0.060302734	0.020019531	0	44330	0	0	0
1258	1515	1515	Category L	0.23999023	0	-0.91186523	-0.27856445	0.19213867	0.41772461	0.08	0	12/3/2018	12	3	2018	17:37:25	63445	0.8	17	37	25	0	0.059082031	3.5175293	0.19824219	-0.036376953	-0.93017578	20.935059	0.058349609	0	0	0	0	0	0	0	0	0	0.95166016	0.048339844	0.096435547	0.041503906	0.036376953	0.018310547	0	44330	0	0	0
1259	1516	1516	Category L	0.2277832	0	-0.92382813	-0.27490234	0.18652344	0.41381836	0.08	0	12/3/2018	12	3	2018	17:37:25	63445	0.9	17	37	25	0	0.059082031	3.5175293	0.19995117	-0.036132813	-0.9375	12.116211	0.047607422	0	0	0	0	0	0	0	0	0	0.95922852	0.040771484	0.077636719	0.027587891	0.036132813	0.013671875	0	44330	0	0	0
1260	1517	1517	Category L	0.23999023	-0.011962891	-0.92382813	-0.27026367	0.19360352	0.42089844	0.08	0	12/3/2018	12	3	2018	17:37:26	63446	0	17	37	26	0	0.059082031	3.5175293	0.2019043	-0.035888672	-0.93286133	5.5551758	0.045898438	0	0	0	0	0	0	0	0	0	0.95507813	0.044921875	0.071044922	0.037841797	0.023925781	0.009033203	0	44330	0	0	0
1261	1518	1518	Category L	0.2277832	0.011962891	-0.93579102	-0.2746582	0.18579102	0.41772461	0.08	0	12/3/2018	12	3	2018	17:37:26	63446	0.1	17	37	26	0	0.059082031	3.5175293	0.20117188	-0.036621094	-0.94555664	2.6118164	0.056152344	0	0	0	0	0	0	0	0	0	0.96728516	0.032714844	0.084960938	0.026367188	0.048583984	0.009765625	0	44330	0	0	0
1262	1519	1519	Category L	0.23999023	0.059814453	-0.91186523	-0.26782227	0.18725586	0.42089844	0.08	0	12/3/2018	12	3	2018	17:37:26	63446	0.2	17	37	26	0	0.059082031	3.5175293	0.20361328	-0.033203125	-0.93115234	0.94042969	0.10180664	0	0	0	0	0	0	0	0	0	0.95361328	0.046386719	0.14868164	0.036132813	0.093017578	0.019287109	0	44330	0	0	0
1263	1520	1520	Category L	0.23999023	0.023925781	-0.92382813	-0.27124023	0.19189453	0.42089844	0.08	0	12/3/2018	12	3	2018	17:37:26	63446	0.3	17	37	26	0	0.059082031	3.5175293	0.20239258	-0.032714844	-0.93310547	0.47216797	0.068603516	0	0	0	0	0	0	0	0	0	0.95532227	0.044677734	0.10351563	0.037353516	0.056640625	0.009277344	0	44330	0	0	0
1264	1521	1521	Category L	0.2277832	0.011962891	-0.91186523	-0.28442383	0.18945313	0.41748047	0.08	0	12/3/2018	12	3	2018	17:37:26	63446	0.4	17	37	26	0	0.059082031	3.5175293	0.19580078	-0.035888672	-0.92504883	0.22241211	0.059082031	0	0	0	0	0	0	0	0	0	0.94628906	0.053710938	0.093017578	0.031738281	0.047851563	0.013183594	0	44330	0	0	0
1265	1522	1522	Category L	0.23999023	0.011962891	-0.88793945	-0.28442383	0.18945313	0.42138672	0.08	0	12/3/2018	12	3	2018	17:37:26	63446	0.5	17	37	26	0	0.059082031	3.5175293	0.19311523	-0.009521484	-0.92822266	0.031005859	0.065185547	0	0	0	0	0	0	0	0	0	0.94799805	0.052001953	0.10839844	0.046630859	0.021484375	0.040283203	0	44330	0	0	0
1266	1523	1523	Category L	0.2277832	0.011962891	-0.91186523	-0.27758789	0.18847656	0.41748047	0.08	0	12/3/2018	12	3	2018	17:37:26	63446	0.6	17	37	26	0	0.059082031	3.5175293	0.20141602	-0.055175781	-0.96679688	0.29052734	0.090576172	0	0	0	0	0	0	0	0	0	0.98925781	0.010742188	0.14819336	0.026123047	0.067138672	0.054931641	0	44330	0	0	0
1267	1524	1524	Category L	0.20385742	0.023925781	-0.88793945	-0.26953125	0.19189453	0.41894531	0.08	0	12/3/2018	12	3	2018	17:37:26	63446	0.7	17	37	26	0	0.059082031	3.5175293	0.21313477	-0.0703125	-0.99731445	0.25146484	0.14477539	0	0	0	0	0	0	0	0	0	1.0224609	0.022460938	0.21313477	-0.009277344	0.094238281	0.109375	0	44330	0	0	0
1268	1525	1525	Category L	0.25195313	0.023925781	-0.89990234	-0.27392578	0.19018555	0.41870117	0.08	0	12/3/2018	12	3	2018	17:37:26	63446	0.8	17	37	26	0	0.059082031	3.5175293	0.20996094	-0.013916016	-1.0737305	0.29492188	0.18286133	0	0	0	0	0	0	0	0	0	1.0942383	0.094238281	0.25366211	0.041748047	0.037841797	0.17382813	0	44330	0	0	0
1269	1526	1526	Category L	0.23999023	0	-0.89990234	-0.27392578	0.19116211	0.421875	0.08	0	12/3/2018	12	3	2018	17:37:26	63446	0.9	17	37	26	0	0.059082031	3.5175293	0.23217773	0.006103516	-1.1225586	0.58300781	0.22290039	0	0	0	0	0	0	0	0	0	1.1464844	0.14648438	0.23657227	0.007568359	-0.006103516	0.22265625	0	44330	0	0	0
1270	1527	1527	Category L	0.23999023	0.023925781	-0.88793945	-0.27563477	0.19042969	0.42163086	0.08	0	12/3/2018	12	3	2018	17:37:27	63447	0	17	37	27	0	0.059082031	3.5175293	0.23193359	-0.062744141	-1.1894531	0.64624023	0.31396484	0	0	0	0	0	0	0	0	0	1.2133789	0.21337891	0.39648438	0.0078125	0.086669922	0.30151367	0	44330	0	0	0
1271	1528	1528	Category L	0.2277832	0.011962891	-0.89990234	-0.27832031	0.19042969	0.421875	0.08	0	12/3/2018	12	3	2018	17:37:27	63447	0.1	17	37	27	0	0.059082031	3.5175293	0.24853516	-0.086914063	-1.2338867	0.75683594	0.34912109	0	0	0	0	0	0	0	0	0	1.2617188	0.26171875	0.45385742	-0.020751953	0.098876953	0.33398438	0	44330	0	0	0
1272	1529	1529	Category L	0.2277832	0.023925781	-0.92382813	-0.2746582	0.18505859	0.4206543	0.08	0	12/3/2018	12	3	2018	17:37:27	63447	0.2	17	37	27	0	0.059082031	3.5175293	0.24975586	-0.045410156	-1.2797852	0.72680664	0.36328125	0	0	0	0	0	0	0	0	0	1.3046875	0.3046875	0.44750977	-0.021972656	0.069335938	0.35595703	0	44330	0	0	0
1273	1530	1530	Category L	0.2277832	0.011962891	-0.89990234	-0.27026367	0.19091797	0.421875	0.08	0	12/3/2018	12	3	2018	17:37:27	63447	0.3	17	37	27	0	0.059082031	3.5175293	0.24658203	0.020751953	-1.3288574	0.40136719	0.42944336	0	0	0	0	0	0	0	0	0	1.3518066	0.35180664	0.45703125	-0.018798828	-0.008789063	0.42895508	0	44330	0	0	0
1274	1531	1531	Category L	0.2277832	0.023925781	-0.89990234	-0.27124023	0.19189453	0.41870117	0.08	0	12/3/2018	12	3	2018	17:37:27	63447	0.4	17	37	27	0	0.059082031	3.5175293	0.24780273	0.010742188	-1.3518066	0.62426758	0.45263672	0	0	0	0	0	0	0	0	0	1.3745117	0.37451172	0.48535156	-0.020019531	0.012939453	0.4519043	0	44330	0	0	0
1275	1532	1532	Category L	0.2277832	0.023925781	-0.87597656	-0.27026367	0.19189453	0.41479492	0.08	0	12/3/2018	12	3	2018	17:37:27	63447	0.5	17	37	27	0	0.059082031	3.5175293	0.25048828	0.018310547	-1.3632813	2.4338379	0.48779297	0	0	0	0	0	0	0	0	0	1.3862305	0.38623047	0.515625	-0.022705078	0.005371094	0.48730469	0	44330	0	0	0
1276	1533	1533	Category L	0.2277832	-0.035888672	-0.87597656	-0.27368164	0.1875	0.42163086	0.08	0	12/3/2018	12	3	2018	17:37:27	63447	0.6	17	37	27	0	0.059082031	3.5175293	0.25488281	0.020263672	-1.3754883	5.5085449	0.50341797	0	0	0	0	0	0	0	0	0	1.3989258	0.39892578	0.58300781	-0.027099609	-0.056152344	0.49951172	0	44330	0	0	0
1277	1534	1534	Category L	0.20385742	-0.023925781	-0.89990234	-0.2668457	0.18847656	0.42285156	0.08	0	12/3/2018	12	3	2018	17:37:27	63447	0.7	17	37	27	0	0.059082031	3.5175293	0.25708008	0.017822266	-1.3662109	9.2805176	0.47119141	0	0	0	0	0	0	0	0	0	1.3901367	0.39013672	0.56152344	-0.053222656	-0.041748047	0.46630859	0	44330	0	0	0
1278	1535	1535	Category L	0.14379883	-0.10791016	-0.93579102	-0.27368164	0.18066406	0.4206543	0.08	0	12/3/2018	12	3	2018	17:37:27	63447	0.8	17	37	27	0	0.059082031	3.5175293	0.25073242	0.016601563	-1.3737793	13.128174	0.46777344	0	0	0	0	0	0	0	0	0	1.3964844	0.39648438	0.66967773	-0.10693359	-0.12451172	0.43798828	0	44330	0	0	0
1279	1536	1536	Category L	0.16796875	-0.035888672	-0.97192383	-0.28686523	0.13671875	0.42602539	0.08	0	12/3/2018	12	3	2018	17:37:27	63447	0.9	17	37	27	0	0.059082031	3.5175293	0.24462891	0.017333984	-1.3669434	16.564941	0.40576172	0	0	0	0	0	0	0	0	0	1.3886719	0.38867188	0.52514648	-0.076660156	-0.053222656	0.39501953	0	44330	0	0	0
1280	1537	1537	Category L	0.11987305	0	-0.94799805	-0.28173828	0.088867188	0.43408203	0.08	0	12/3/2018	12	3	2018	17:37:28	63448	0	17	37	28	0	0.059082031	3.5175293	0.24780273	0.017333984	-1.3630371	19.154785	0.43481445	0	0	0	0	0	0	0	0	0	1.385498	0.38549805	0.56054688	-0.12792969	-0.017333984	0.41503906	0	44330	0	0	0
1281	1538	1538	Category L	0.13183594	0.095947266	-0.94799805	-0.29101563	0.069335938	0.43334961	0.08	0	12/3/2018	12	3	2018	17:37:28	63448	0.1	17	37	28	0	0.059082031	3.5175293	0.24536133	0.014404297	-1.3774414	21.87915	0.45166016	0	0	0	0	0	0	0	0	0	1.3991699	0.39916992	0.62451172	-0.11352539	0.081298828	0.42944336	0	44330	0	0	0
1282	1539	1539	Category L	0.15576172	0.047851563	-0.92382813	-0.30371094	0.068115234	0.42895508	0.08	0	12/3/2018	12	3	2018	17:37:28	63448	0.2	17	37	28	0	0.059082031	3.5175293	0.24047852	0.014648438	-1.3759766	23.465088	0.46118164	0	0	0	0	0	0	0	0	0	1.3967285	0.39672852	0.56982422	-0.084716797	0.032958984	0.45214844	0	44330	0	0	0
1283	1540	1540	Category L	0.17993164	0	-0.91186523	-0.30541992	0.062988281	0.42382813	0.08	0	12/3/2018	12	3	2018	17:37:28	63448	0.3	17	37	28	0	0.059082031	3.5175293	0.2253418	0.018066406	-1.3720703	24.440674	0.46264648	0	0	0	0	0	0	0	0	0	1.3903809	0.39038086	0.52392578	-0.045410156	-0.018066406	0.46020508	0	44330	0	0	0
1284	1541	1541	Category L	0.17993164	0.011962891	-0.95996094	-0.30566406	0.072509766	0.41992188	0.08	0	12/3/2018	12	3	2018	17:37:28	63448	0.4	17	37	28	0	0.059082031	3.5175293	0.22192383	0.020507813	-1.371582	25.19873	0.41381836	0	0	0	0	0	0	0	0	0	1.3896484	0.38964844	0.46240234	-0.041992188	-0.008544922	0.41162109	0	44330	0	0	0
1285	1542	1542	Category L	0.19189453	-0.011962891	-0.89990234	-0.30810547	0.075195313	0.42211914	0.08	0	12/3/2018	12	3	2018	17:37:28	63448	0.5	17	37	28	0	0.059082031	3.5175293	0.21899414	0.021972656	-1.3708496	25.485596	0.47290039	0	0	0	0	0	0	0	0	0	1.3884277	0.38842773	0.53222656	-0.027099609	-0.033935547	0.47094727	0	44330	0	0	0
1286	1543	1543	Category L	0.19189453	0	-0.91186523	-0.30834961	0.073486328	0.42602539	0.08	0	12/3/2018	12	3	2018	17:37:28	63448	0.6	17	37	28	0	0.059082031	3.5175293	0.21948242	0.023681641	-1.3723145	24.427246	0.46191406	0	0	0	0	0	0	0	0	0	1.3901367	0.39013672	0.51220703	-0.027587891	-0.023681641	0.46044922	0	44330	0	0	0
1287	1544	1544	Category L	0.19189453	-0.023925781	-0.94799805	-0.30932617	0.074951172	0.42407227	0.08	0	12/3/2018	12	3	2018	17:37:28	63448	0.7	17	37	28	0	0.059082031	3.5175293	0.21557617	0.024902344	-1.3713379	21.560059	0.42675781	0	0	0	0	0	0	0	0	0	1.3884277	0.38842773	0.49609375	-0.023681641	-0.048828125	0.42333984	0	44330	0	0	0
1288	1545	1545	Category L	0.19189453	0	-0.93579102	-0.31005859	0.08203125	0.41918945	0.08	0	12/3/2018	12	3	2018	17:37:28	63448	0.8	17	37	28	0	0.059082031	3.5175293	0.21166992	0.022949219	-1.3713379	18.403564	0.43652344	0	0	0	0	0	0	0	0	0	1.3876953	0.38769531	0.47827148	-0.019775391	-0.022949219	0.43554688	0	44330	0	0	0
1289	1546	1546	Category L	0.19189453	-0.023925781	-0.91186523	-0.31274414	0.083496094	0.42407227	0.08	0	12/3/2018	12	3	2018	17:37:28	63448	0.9	17	37	28	0	0.059082031	3.5175293	0.20874023	0.022460938	-1.3737793	15.360596	0.46459961	0	0	0	0	0	0	0	0	0	1.3896484	0.38964844	0.52539063	-0.016845703	-0.046386719	0.46191406	0	44330	0	0	0
1290	1547	1547	Category L	0.19189453	-0.023925781	-0.89990234	-0.30200195	0.078613281	0.42138672	0.08	0	12/3/2018	12	3	2018	17:37:29	63449	0	17	37	29	0	0.059082031	3.5175293	0.20678711	0.023193359	-1.3757324	13.110596	0.47827148	0	0	0	0	0	0	0	0	0	1.3913574	0.39135742	0.53808594	-0.014892578	-0.047119141	0.47583008	0	44330	0	0	0
1291	1548	1548	Category L	0.19189453	-0.023925781	-0.92382813	-0.30834961	0.082275391	0.42016602	0.08	0	12/3/2018	12	3	2018	17:37:29	63449	0.1	17	37	29	0	0.059082031	3.5175293	0.20166016	0.024658203	-1.3740234	10.526855	0.45288086	0	0	0	0	0	0	0	0	0	1.388916	0.38891602	0.50878906	-0.009765625	-0.048583984	0.45019531	0	44330	0	0	0
1292	1549	1549	Category L	0.19189453	-0.047851563	-0.92382813	-0.31542969	0.083984375	0.4230957	0.08	0	12/3/2018	12	3	2018	17:37:29	63449	0.2	17	37	29	0	0.059082031	3.5175293	0.19799805	0.021240234	-1.3747559	8.529541	0.45629883	0	0	0	0	0	0	0	0	0	1.3891602	0.38916016	0.52636719	-0.006103516	-0.069091797	0.45092773	0	44330	0	0	0
[truncated: 2,808 more rows]
[truncated: 29 more columns]
