# Supplementary material for: Development of a multisensor biologging collar and analytical techniques to describe high‐resolution spatial behavior in free‐ranging terrestrial mammals
Source: Ecol Evol. 2024 Sep 23;14(9):e70264. doi: 10.1002/ece3.70264 (PMC11420106; doi:10.1002/ece3.70264)
Supplement: Supplementary file 1 — Appendix S1 [file ECE3-14-e70264-s001.zip › doi_10_5061_dryad_jdfn2z3hv__v20240620/B5_S25_Header.csv]

Split no.	Bookmark number	Category	Pointer	Day#	Time(hh:mm:ss)	Total Event start	Event start	Number events	Duration(s)	Sum VeDBA	Mean VeDBA	Mean Dyn AccX	Mean Dyn AccY	Mean Dyn AccZ	Sum VeSBA	Mean VeSBA	Mean smth AccX	Mean smth AccY	Mean smth AccZ	VeDBA_Var	VeDBA_SD	VeSBA_Var	VeSBA_SD	Mean Animal g	Sum Animal g	Animal g_Var	Animal g_SD	Acc_x_Var	Acc_x_SD	Acc_y_Var	Acc_y_SD	Acc_z_Var	Acc_z_SD	Predominant freq, Hz	Smth press val	Max pressure val	Min pressure val	Grd air press	Altitude begin	Altitude end	Delta max/min altitude
1	2	Category E	44	13	12:10:40	45	45	47	4.7	2.10376	0.191251	-0.0490723	0.00477184	0.0455655	10.1675	0.924316	0.237638	-0.0460538	-0.89189	0.00870028	0.0932753	0.000110973	0.0105344	0.0756836	0.83252	0.000110973	0.0105344	0.0160689	0.126763	0.00543768	0.0737406	0.0243253	0.155966	0	7	0	0	1000	44330	44330	0
1	3	Category L	91	13	12:10:45	92	92	77	7.7	4.71973	0.0612952	0.0372489	0.0093788	0.00633497	71.03	0.922468	0.254785	-0.0402388	-0.885105	0.0138304	0.117603	7.61E-05	0.00872329	0.0775321	5.96997	7.61E-05	0.00872329	0.00204824	0.0452575	0.00142045	0.0376889	0.000843395	0.0290413	0	7	0	0	1000	44330	44330	0
1	4	Category J	168	13	12:10:55	169	169	111	11	75.5869	0.680963	-0.0252345	0.0128273	0.0469476	112.196	1.01077	0.142598	-0.0568232	-0.99852	0.145924	0.381999	0.000688433	0.026238	0.0560578	6.22241	0.000398103	0.0199525	0.051109	0.226073	0.0357655	0.189118	0.489005	0.699289	0	7	0	0	1000	44330	44330	0
1	5	Category M	279	13	12:11:41	280	280	13	1.2	28.5745	2.19804	0.0610915	-0.28833	-0.683594	15.0583	1.15833	0.111403	-0.0780123	-1.15028	3.74294	1.93467	0.000413161	0.0203264	0.158335	2.05835	0.000375601	0.0193804	1.14098	1.06817	3.9522	1.98802	2.0147	1.4194	0	7	0	0	1000	44330	44330	0
1	6	Category J	292	13	12:12:25	293	293	85	8.4	69.9683	0.823156	-0.0428022	0.0149701	0.0273064	90.4465	1.06408	0.0431698	-0.0556411	-1.06107	0.154762	0.393398	0.00129825	0.0360313	0.0880601	7.48511	0.00195313	0.0441942	0.11489	0.338954	0.0529843	0.230183	0.679027	0.824031	0	7	0	0	1000	44330	44330	0
1	7	Category L	377	13	12:12:56	378	378	119	11.9	10.6394	0.0894068	0.0331149	0.00392882	0.0507936	114.947	0.965937	0.225693	-0.018327	-0.937438	0.0151347	0.123023	0.000921169	0.0303508	0.0682958	8.1272	4.51E-05	0.00671828	0.0052521	0.0724714	0.00015387	0.0124044	0.0059599	0.0772004	0	7	0	0	1000	44330	44330	0
1	8	Category M	496	13	13:05:31	497	497	11	1.001	19.6736	1.78851	0.0580611	0.00710227	-0.85791	11.6621	1.06019	0.240589	-0.0156916	-1.03236	6.3404	2.51801	0	0	0.0601918	0.662109	0	0	0.205899	0.453761	3.41273	1.84736	3.88983	1.97226	0	7	0	0	1000	44330	44330	0
1	9	Category L	507	13	13:17:13	508	508	92	9.1	7.07568	0.0769096	0.012069	0.00344451	0.0556322	90.6501	0.985328	0.192693	-0.024913	-0.965369	0.0271155	0.164668	0.00121274	0.0348244	0.0585964	5.39087	3.45E-05	0.00587351	0.000660772	0.0257055	0.000453783	0.0213022	0.00706416	0.0840485	0	7	0	0	1000	44330	44330	0
1	10	Category J	599	13	13:18:09	600	600	68	6.7	41.9326	0.616656	-0.0463113	-0.019341	-0.0199693	65.752	0.96694	0.0760462	-0.0346751	-0.963092	0.105444	0.324721	3.59E-06	0.00189481	0.0330595	2.24805	3.59E-06	0.00189481	0.0292897	0.171142	0.0309592	0.175952	0.411797	0.641714	0	7	0	0	1000	44330	44330	0
1	11	Category L	667	13	14:48:00	668	668	217	21.601	9.06494	0.0417739	0.000721171	0.00721171	0.0026653	204.791	0.943737	0.103485	0.00821753	-0.937497	0.00882056	0.0939179	1.58E-05	0.00396875	0.0562626	12.209	1.58E-05	0.00396875	0.00115882	0.0340415	0.000444403	0.0210809	0.000441028	0.0210007	0	7	0	0	1000	44330	44330	0
1	12	Category J	884	13	14:48:35	885	885	88	8.7	57.571	0.654216	0.0616289	-0.00539051	-0.00582886	81.8057	0.92961	0.0627303	-0.0134888	-0.923687	0.11921	0.345268	5.83E-05	0.00763288	0.0703902	6.19434	5.83E-05	0.00763288	0.0550981	0.23473	0.0197338	0.140477	0.46309	0.680507	0	7	0	0	1000	44330	44330	0
1	13	Category E	972	13	15:08:42	973	973	61	6.001	17.1067	0.280438	-0.0965476	0.050389	-0.0152648	56.0593	0.919005	-0.0420282	-0.0805784	-0.910288	0.0146164	0.120898	5.60E-05	0.00748547	0.0809947	4.94067	5.60E-05	0.00748547	0.053851	0.232058	0.015565	0.12476	0.0270716	0.164534	0	7	0	0	1000	44330	44330	0
1	14	Category M	1033	13	15:08:48	1034	1034	87	8.6	26.7813	0.30783	0.0186585	-0.0259996	0.0177802	77.7007	0.893111	0.0766321	-0.104515	-0.878118	0.0380298	0.195012	7.30E-05	0.00854175	0.106889	9.29932	7.30E-05	0.00854175	0.0290191	0.17035	0.067655	0.260106	0.0284494	0.168669	0	7	0	0	1000	44330	44330	0
1	15	Category J	1120	13	15:09:00	1121	1121	92	9.1	55.729	0.60575	-0.00787884	-0.0179019	-0.00463071	90.4399	0.983043	0.0195259	-0.0341266	-0.981735	0.094355	0.307173	4.51E-05	0.00671662	0.0189687	1.74512	1.59E-05	0.00399026	0.062293	0.249586	0.0154233	0.124191	0.384845	0.620359	0	7	0	0	1000	44330	44330	0
1	16	Category L	1212	13	16:14:37	1213	1213	47	4.601	1.81592	0.0386366	0.0151575	0.0117603	0.0140615	44.8369	0.953977	0.0310007	-0.0409845	-0.952445	0.0505319	0.224793	6.23E-05	0.00789517	0.0460231	2.16309	6.23E-05	0.00789517	0.000722033	0.0268707	0.000275308	0.0165924	0.000483087	0.0219792	0	7	0	0	1000	44330	44330	0
1	17	Category J	1259	13	16:14:57	1260	1260	52	5.1	32.1152	0.617601	-0.0209961	-0.0246394	-0.011207	49.2161	0.946463	0.0758385	-0.0441848	-0.942082	0.155579	0.394435	0	0	0.0535372	2.78394	0	0	0.0860549	0.293351	0.0214046	0.146303	0.385568	0.620942	0	7	0	0	1000	44330	44330	0
1	18	Category L	1311	13	16:27:16	1312	1312	63	6.2	3.4126	0.0541682	0.0307927	0.0297968	0.00716533	59.2046	0.939755	0.13344	-0.0195429	-0.929796	0.0300952	0.17348	2.33E-05	0.00482198	0.0602446	3.79541	2.33E-05	0.00482198	0.0015346	0.0391739	0.00124783	0.0353246	0.000457279	0.0213841	0	7	0	0	1000	44330	44330	0
1	19	Category J	1374	13	16:28:58	1375	1375	51	5	29.1003	0.570595	-0.0521839	-0.0437203	-0.00556736	47.8433	0.938103	0.087613	-0.0586512	-0.932095	0.116163	0.340827	0	0	0.0618968	3.15674	0	0	0.0449458	0.212004	0.0325377	0.180382	0.331864	0.576076	0	7	0	0	1000	44330	44330	0
1	20	Category L	1425	13	16:33:54	1426	1426	147	14.601	6.64185	0.0451826	0.0252279	0.0116789	0.000342129	137.758	0.937128	0.126633	-3.99E-05	-0.927686	0.00977725	0.09888	1.16E-05	0.00340965	0.062872	9.24219	1.16E-05	0.00340965	0.00173224	0.0416201	0.000732422	0.0270633	0.000255766	0.0159927	0	7	0	0	1000	44330	44330	0
1	21	Category J	1572	13	16:34:26	1573	1573	79	7.801	49.0317	0.620655	-0.044619	-0.0049508	0.000265773	72.1619	0.913441	0.0386515	0.00072006	-0.912205	0.11999	0.346396	2.78E-05	0.00527385	0.0865587	6.83813	2.78E-05	0.00527385	0.0410403	0.202584	0.0316425	0.177883	0.432262	0.657466	0	7	0	0	1000	44330	44330	0
1	22	Category L	1651	13	16:45:41	1652	1652	58	5.701	3.56396	0.0614477	0.0485377	-0.00436928	0.00152377	54.0425	0.931767	0.119743	-0.0165721	-0.923634	0.0307238	0.175282	1.68E-05	0.00410333	0.0682331	3.95752	1.68E-05	0.00410333	0.0028918	0.0537755	0.000669282	0.0258705	0.000324118	0.0180033	0	7	0	0	1000	44330	44330	0
1	23	Category J	1709	13	16:52:19	1710	1710	39	3.801	21.0662	0.540158	-0.0576485	0.0280511	-0.00503931	36.075	0.924999	0.14979	0.0129833	-0.912566	0.118089	0.343641	2.50E-05	0.005004	0.0750013	2.92505	2.50E-05	0.005004	0.0299166	0.172964	0.0139035	0.117913	0.309827	0.556621	0	7	0	0	1000	44330	44330	0
1	24	Category L	1748	13	16:52:24	1749	1749	27	2.6	2.59644	0.0961643	0.0687301	-0.0277778	0.0471282	25.5757	0.947248	0.180284	0.017126	-0.929669	0.112187	0.334943	3.62E-05	0.00601407	0.0527525	1.42432	3.62E-05	0.00601407	0.00498228	0.0705852	0.00213397	0.0461949	0.00324617	0.0569751	0	7	0	0	1000	44330	44330	0
1	25	Category J	1775	13	16:52:27	1776	1776	39	3.8	24.926	0.639129	-0.0362017	0.0143417	-0.0420673	37.3782	0.958415	0.158848	0.00127078	-0.945081	0.202011	0.449456	0	0	0.0415853	1.62183	0	0	0.0825008	0.287229	0.018273	0.135178	0.430745	0.656312	0	7	0	0	1000	44330	44330	0
1	26	Category L	1814	13	16:57:15	1815	1815	109	10.8	7.52466	0.0690336	-0.00274826	0.00222862	0.0388072	106.818	0.979978	0.135037	-0.0350734	-0.969675	0.02432	0.155949	0.000622671	0.0249534	0.0512091	5.58179	4.03E-05	0.00634955	0.00170003	0.0412314	0.000705544	0.0265621	0.00362403	0.0601999	0	7	0	0	1000	44330	44330	0
1	27	Category M	1923	13	17:28:07	1924	1924	13	1.201	19.6936	1.51489	0.155461	-0.0937312	-0.552434	13.6208	1.04776	0.0789138	-0.0805476	-1.04141	3.72399	1.92976	3.76E-05	0.00612863	0.0477577	0.62085	0	0	0.583158	0.763648	3.35969	1.83295	0.8516	0.922822	0	7	0	0	1000	44330	44330	0
1	28	Category L	1936	13	17:30:27	1937	1937	24	2.301	5.04297	0.210124	0.176168	0.0266317	0.104116	24.7849	1.0327	-0.00787354	-0.0794678	-1.02898	0.0502828	0.224238	0.000284831	0.0168769	0.0327047	0.784912	0.000142415	0.0119338	0.0328471	0.181238	0.00120036	0.0346462	0.0111287	0.105493	0	7	0	0	1000	44330	44330	0
1	29	Category E	1960	13	17:30:29	1961	1961	99	9.9	23.3037	0.235391	-0.105629	-0.0132033	0.0110825	92.2122	0.931436	-0.226688	-0.0607885	-0.89644	0.00892963	0.0944967	0.000527738	0.0229726	0.0716664	7.09497	0.000251539	0.01586	0.0369762	0.192292	0.0139037	0.117914	0.0184758	0.135926	0	7	0	0	1000	44330	44330	0
1	30	Category F	2059	13	17:36:27	2060	2060	76	7.6	18.4243	0.242425	0.078684	0.0169613	0.00903963	71.0027	0.934246	0.0184872	-0.026168	-0.932662	0.0261552	0.161726	6.42E-06	0.00253471	0.0657541	4.99731	6.42E-06	0.00253471	0.0459563	0.214374	0.0105912	0.102914	0.0237234	0.154024	0	7	0	0	1000	44330	44330	0
1	31	Category J	2135	13	17:37:06	2136	2136	51	5	29.3086	0.574678	-0.0432991	-0.0148447	-0.0335382	50.4678	0.989564	-0.0331792	-0.05508	-0.9874	0.0998392	0.315973	1.91E-05	0.00437588	0.0104358	0.532227	1.91E-05	0.00437588	0.0536535	0.231632	0.0187557	0.136952	0.339782	0.582908	0	7	0	0	1000	44330	44330	0
1	32	Category E	2186	13	18:11:46	2187	2187	117	11.6	23.7896	0.203329	-0.000525841	0.0072178	0.00762261	110.557	0.944931	0.00851988	0.000891009	-0.943288	0.0141518	0.118961	1.04E-05	0.00323007	0.0550694	6.44312	1.04E-05	0.00323007	0.030912	0.175818	0.00780624	0.0883529	0.0126452	0.112451	0	7	0	0	1000	44330	44330	0
1	33	Category L	2303	13	18:11:59	2304	2304	44	4.401	10.2632	0.233254	0.209767	0.0885953	-0.00691362	40.3408	0.916837	-0.00549316	-0.0885842	-0.905368	0.00937167	0.0968074	0.000155362	0.0124644	0.0831632	3.65918	0.000155362	0.0124644	0.0512862	0.226465	0.0132557	0.115134	0.000749068	0.0273691	0	7	0	0	1000	44330	44330	0
1	34	Category M	2347	13	18:14:26	2348	2348	42	4.1	25.177	0.599452	-0.22558	-0.190866	0.033424	39.5552	0.94179	-0.341849	-0.239397	-0.839512	0.229155	0.478701	0.000470843	0.0216989	0.0582101	2.44482	0.000482468	0.0219652	0.0992722	0.315075	0.187965	0.433549	0.278373	0.52761	0	7	0	0	1000	44330	44330	0
1	35	Category C	2389	13	18:14:32	2390	2390	314	31.3	36.083	0.114914	0.00251138	0.0102671	-0.00216539	297.451	0.947297	-0.424792	-0.0771313	-0.841905	0.00469543	0.0685232	9.72E-05	0.00985849	0.0528339	16.5898	8.24E-05	0.00907838	0.00974696	0.0987267	0.00392413	0.0626429	0.00377951	0.0614778	0	7	0	0	1000	44330	44330	0
1	36	Category E	2703	13	19:09:44	2704	2704	67	6.701	17.0237	0.254085	-0.0284879	0.0176947	0.00187296	63.1794	0.942977	-0.249752	-0.0558936	-0.903954	0.017549	0.132473	7.29E-06	0.00269959	0.0570232	3.82056	7.29E-06	0.00269959	0.026298	0.162166	0.0204058	0.142849	0.0292677	0.171078	0	7	0	0	1000	44330	44330	0
1	37	Category J	2770	13	19:09:51	2771	2771	55	5.4	35.3418	0.642578	0.136066	-0.0712802	-0.0434437	50.5713	0.919478	-0.158461	-0.0110574	-0.901487	0.0632812	0.251558	0.000448331	0.0211738	0.080522	4.42871	0.000448331	0.0211738	0.0483132	0.219803	0.030815	0.175542	0.387629	0.622598	0	7	0	0	1000	44330	44330	0
1	38	Category M	2825	13	20:19:17	2826	2826	40	4	22.7346	0.568365	-0.264923	0.278601	0.136389	37.363	0.934076	-0.270209	0.0196777	-0.891589	0.40976	0.640125	0.000695801	0.026378	0.0659241	2.63696	0.000695801	0.026378	0.0980957	0.313202	0.530072	0.72806	0.0944824	0.30738	0	7	0	0	1000	44330	44330	0
1	39	Category N	2865	13	20:19:34	2866	2866	18	1.7	23.2576	1.29209	0.611274	-0.377618	-0.465915	16.2295	0.901638	-0.290677	-0.0675049	-0.850437	3.68705	1.92017	0.000935872	0.030592	0.0983615	1.77051	0.000935872	0.030592	0.754937	0.868871	3.55032	1.88423	0.780151	0.883262	0	7	0	0	1000	44330	44330	0
1	40	Category M	2883	13	20:19:37	2884	2884	33	3.2	18.5244	0.561346	-0.105779	0.0255238	0.172837	31.2485	0.946925	-0.291733	-0.257332	-0.85922	0.265403	0.515173	0.00094697	0.0307729	0.0530747	1.75146	0.00094697	0.0307729	0.153646	0.391977	0.356985	0.597483	0.0588971	0.242687	0	7	0	0	1000	44330	44330	0
1	41	Category N	2916	13	20:19:52	2917	2917	30	2.9	13.3562	0.445207	-0.0449463	-0.0080485	-0.0843831	28.1765	0.939217	-0.492839	-0.330542	-0.727344	0.423348	0.650652	0.000301107	0.0173524	0.0607829	1.82349	0.000301107	0.0173524	0.191113	0.437165	0.237777	0.487624	0.191642	0.43777	0	7	0	0	1000	44330	44330	0
1	42	Category M	2946	13	20:21:14	2947	2947	40	3.9	18.2751	0.456879	-0.163367	-0.133099	0.0889404	36.957	0.923926	-0.396411	-0.323834	-0.763751	0.106348	0.32611	0.00127563	0.035716	0.0760742	3.04297	0.00127563	0.035716	0.0696716	0.263954	0.165393	0.406685	0.0809509	0.284519	0	7	0	0	1000	44330	44330	0
1	43	Category N	2986	14	1:41:37	2987	2987	108	10.7	37.6794	0.348884	0.086688	0.0595567	-0.0254064	96.6711	0.895103	-0.250314	0.110508	-0.842773	0.0171034	0.13078	0.000560619	0.0236774	0.104897	11.3289	0.000560619	0.0236774	0.090549	0.300914	0.0393925	0.198476	0.0190678	0.138086	0	7	0	0	1000	44330	44330	0
1	44	Category C	3094	14	1:41:56	3095	3095	79	7.801	13.501	0.170898	-0.0317877	0.00856655	-0.000336852	74.9937	0.949287	-0.43097	-0.142767	-0.824534	0.021095	0.145241	0.0001607	0.0126768	0.0507133	4.00635	0.0001607	0.0126768	0.0249518	0.157961	0.0115797	0.107609	0.0053371	0.0730555	0	7	0	0	1000	44330	44330	0
1	45	Category M	3173	14	1:43:31	3174	3174	36	3.5	27.2832	0.757867	0.0388319	-0.35966	-0.0018514	33.6228	0.933967	-0.517259	-0.233751	-0.737583	1.78265	1.33516	0.000474718	0.021788	0.0660333	2.3772	0.000474718	0.021788	0.194661	0.441205	2.00894	1.41737	0.0945231	0.307446	0	7	0	0	1000	44330	44330	0
1	46	Category N	3209	14	1:43:53	3210	3210	55	5.4	21.5605	0.39201	-0.0647106	0.257684	0.0650568	49.0879	0.892507	-0.602206	0.0961426	-0.641735	0.0563965	0.237479	0.00116744	0.0341678	0.107493	5.91211	0.00116744	0.0341678	0.0702859	0.265115	0.0922807	0.303777	0.0283203	0.168286	0	7	0	0	1000	44330	44330	0
1	47	Category M	3264	14	1:44:09	3265	3265	30	2.9	7.85474	0.261825	0.020402	-0.0419434	-0.138582	25.8999	0.86333	-0.558537	0.00594076	-0.650659	0.0186361	0.136514	0.000374349	0.0193481	0.13667	4.1001	0.000374349	0.0193481	0.0247559	0.15734	0.0265137	0.16283	0.0261637	0.161752	0	7	0	0	1000	44330	44330	0
1	48	Category N	3294	14	1:45:12	3295	3295	36	3.5	15.3015	0.425042	-0.0854696	-0.174276	0.149197	31.1089	0.864136	-0.329929	-0.184096	-0.772027	0.150099	0.387426	0.00120036	0.0346462	0.135864	4.89111	0.000535753	0.0231463	0.0807631	0.284188	0.132019	0.363344	0.0566813	0.238078	0	7	0	0	1000	44330	44330	0
1	49	Category M	3330	14	2:53:51	3331	3331	42	4.101	57.3103	1.36453	0.172398	0.0829671	-0.0506476	43.1787	1.02806	-0.282285	-0.0914423	-0.981178	0.922811	0.96063	0.00274949	0.0524356	0.0961217	4.03711	0.00770206	0.0877614	0.641962	0.801225	0.799624	0.894217	1.31837	1.1482	0	7	0	0	1000	44330	44330	0
1	50	Category N	3372	14	2:53:58	3373	3373	29	2.8	42.4824	1.46491	-0.107397	-0.0407126	0.0926387	41.1194	1.41791	-0.497853	0.0410156	-1.32349	0.758006	0.870635	0.0147579	0.121482	0.41791	12.1194	0.0143454	0.119772	1.28833	1.13505	0.635734	0.797329	1.01145	1.00571	0	7	0	0	1000	44330	44330	0
1	51	Category M	3401	14	2:54:06	3402	3402	37	3.5	52.4307	1.41704	-0.186009	0.00367531	-0.250119	51.2666	1.38558	-0.495539	0.00962706	-1.29117	1.55504	1.24701	0.00404482	0.0635989	0.385584	14.2666	0.0041306	0.0642697	1.15719	1.07573	1.57905	1.2566	0.905841	0.951757	0	7	0	0	1000	44330	44330	0
1	52	Category E	3438	14	3:06:03	3439	3439	66	6.5	21.0659	0.319181	0.0543694	0.0154363	0.072728	66.8789	1.01332	-0.0754986	-0.000898881	-1.0005	0.0610943	0.247173	0.00399133	0.063177	0.110403	7.28662	0.00355484	0.0596224	0.0787538	0.280631	0.0145967	0.120817	0.0357444	0.189062	0	7	0	0	1000	44330	44330	0
1	53	Category F	3504	14	5:03:01	3505	3505	256	25.6	65.229	0.254801	0.0113058	-0.00573921	0.000576973	238.117	0.930144	0.0796404	-0.0504551	-0.923498	0.014657	0.121066	0	0	0.0698557	17.8831	0	0	0.0429611	0.207271	0.0107746	0.103801	0.0260391	0.161366	0	7	0	0	1000	44330	44330	0
1	54	Category J	3760	14	7:00:02	3761	3761	46	4.5	22.7017	0.493514	-0.0425919	0.0270572	-0.00605575	43.2419	0.940042	0.017265	-0.0168245	-0.939098	0.0981021	0.313213	0	0	0.0599578	2.75806	0	0	0.0426981	0.206635	0.0124777	0.111704	0.265062	0.514842	0	7	0	0	1000	44330	44330	0
1	55	Category L	3806	14	7:09:12	3807	3807	113	11.2	6.28003	0.0555755	0.0265768	0.00267042	0.00611432	105.986	0.93793	0.115118	-0.021426	-0.930012	0.016325	0.127769	1.08E-05	0.00328674	0.0620701	7.01392	1.08E-05	0.00328674	0.00271363	0.0520926	0.000499084	0.0223402	0.000384575	0.0196106	0	7	0	0	1000	44330	44330	0
1	56	Category J	3919	14	7:09:52	3920	3920	47	4.6	29.1833	0.620922	-0.0694554	-0.0152718	-0.0333226	45.373	0.965384	0.05155	0.0060204	-0.963706	0.12259	0.350128	5.19E-06	0.00227914	0.034616	1.62695	5.19E-06	0.00227914	0.0409585	0.202382	0.0267412	0.163527	0.388137	0.623006	0	7	0	0	1000	44330	44330	0
1	57	Category L	3966	14	14:11:30	3967	3967	87	8.6	5.05469	0.0580999	0.044442	0.00919596	0.0195593	81.7813	0.940014	0.169243	0.0444308	-0.922737	0.0196182	0.140065	2.53E-05	0.00502553	0.0599856	5.21875	2.53E-05	0.00502553	0.00313454	0.055987	0.000342358	0.0185029	0.000718391	0.0268028	0	7	0	0	1000	44330	44330	0
1	58	Category J	4053	14	14:11:54	4054	4054	103	10.201	61.6963	0.598993	-0.0252105	-0.0114628	-0.0137074	99.7542	0.968487	0.130497	-0.0523219	-0.957716	0.0850652	0.291659	3.79E-05	0.00615831	0.0315131	3.24585	3.79E-05	0.00615831	0.0452798	0.21279	0.021866	0.147872	0.368121	0.60673	0	7	0	0	1000	44330	44330	0
1	59	Category L	4156	14	14:12:04	4157	4157	39	3.8	3.72314	0.0954652	0.0750451	0.0240635	0.0293407	36.8738	0.945482	0.137514	-0.047357	-0.934107	0.0451472	0.212479	0	0	0.0545185	2.12622	0	0	0.0061223	0.0782451	0.00155248	0.0394016	0.00157126	0.0396392	0	7	0	0	1000	44330	44330	0
1	60	Category J	4195	14	14:12:08	4196	4196	41	4	18.9397	0.461944	-0.0911419	-0.0182629	-0.0259563	38.3833	0.936178	0.134063	-0.0216749	-0.926192	0.08324	0.288514	0	0	0.0638219	2.6167	0	0	0.0225026	0.150009	0.0105516	0.102721	0.231517	0.481162	0	7	0	0	1000	44330	44330	0
1	61	Category L	4236	14	14:17:17	4237	4237	70	6.901	5.26001	0.075143	0.0572161	0.0104388	0.0358398	65.9224	0.941748	0.192222	0.00058245	-0.921488	0.0276681	0.166337	3.84E-05	0.00619395	0.058252	4.07764	5.58E-05	0.00747018	0.00405273	0.0636611	0.000268555	0.0163876	0.0019043	0.0436383	0	7	0	0	1000	44330	44330	0
1	62	Category J	4306	14	14:17:30	4307	4307	76	7.5	56.5911	0.744619	-0.0360107	-0.000221654	-0.0383301	74.6775	0.982599	0.109773	0.0162257	-0.975939	0.137917	0.371372	0.0417095	0.204229	0.0232158	1.7644	0.00026984	0.0164268	0.0497694	0.22309	0.0450761	0.212311	0.588013	0.76682	0	7	0	0	1000	44330	44330	0
1	63	Category L	4382	14	14:17:38	4383	4383	37	3.7	0	0	0	0	0	0	0	0	0	0	0	0	0	0	0	0	0	0	0	0	0	0	0	0	0	7	0	0	1000	44330	0	44330
