# Supplementary material for: Development of a multisensor biologging collar and analytical techniques to describe high‐resolution spatial behavior in free‐ranging terrestrial mammals
Source: Ecol Evol. 2024 Sep 23;14(9):e70264. doi: 10.1002/ece3.70264 (PMC11420106; doi:10.1002/ece3.70264)
Supplement: Supplementary file 1 — Appendix S1 [file ECE3-14-e70264-s001.zip › doi_10_5061_dryad_jdfn2z3hv__v20240620/B5_S25_Master.csv]

Counter	Total Event no.	Event no.	Category	Acc_x	Acc_y	Acc_z	Mag_x	Mag_y	Mag_z	Temp C	Pressure hbar	Date	DD	MM	YY	Time_dd:hh:mm:ss	Total secs	Decimal secs	Hours	Minutes	Seconds	Anlg	Light	Battery V	Acc_x sm	Acc_y sm	Acc_z sm	Ang vel	VeDBA	Vel m/s	Vel/VEDBA	FFT cleaned	FFT stuff	FFT stuff	FFT stuff	FFT sweep	FFT zero crossings	FFT zero crossings manual	VeSBA	Animal g	ODBA	Dyn AccX	Dyn AccY	Dyn AccZ	Smth Press	Altitude smth	Pressure change	Altitude change	Median pressure
44	45	45	Category E	-0.25195313	-0.27587891	-0.92382813	0.051757813	-0.17138672	0.46264648	-33.54	0	13/3/2018	13	3	2018	12:10:40	43840	0.6	12	10	40	0	0.059082031	3.5288086	0.13256836	-0.039306641	-0.97314453	10.986816	0.45410156	0	0	0	0	0	0	0	0	0	0.98291016	0.017089844	0.67041016	-0.38452148	-0.23632813	0.049316406	0	44330	0	0	0
45	46	46	Category E	0.095947266	-0.047851563	-1.0319824	0.070068359	-0.15600586	0.46240234	-33.78	0	13/3/2018	13	3	2018	12:10:40	43840	0.7	12	10	40	0	0.059082031	3.5320312	0.1328125	-0.042724609	-0.97998047	7.2573242	0.063720703	0	0	0	0	0	0	0	0	0	0.98974609	0.010253906	0.09375	-0.036865234	-0.004882813	-0.051757813	0	44330	0	0	0
46	47	47	Category E	0.26391602	-0.19189453	-1.0439453	0.086425781	-0.12841797	0.47021484	-33.66	0	13/3/2018	13	3	2018	12:10:40	43840	0.8	12	10	40	0	0.059082031	3.5320312	0.1328125	-0.046875	-0.97143555	1.3239746	0.20825195	0	0	0	0	0	0	0	0	0	0.98168945	0.018310547	0.34838867	0.13085938	-0.14477539	-0.072265625	0	44330	0	0	0
47	48	48	Category E	-0.023925781	-0.2277832	-0.99584961	0.13012695	-0.077636719	0.47265625	-33.66	0	13/3/2018	13	3	2018	12:10:40	43840	0.9	12	10	40	0	0.059082031	3.5320312	0.13720703	-0.044921875	-0.97290039	0.50048828	0.24462891	0	0	0	0	0	0	0	0	0	0.98339844	0.016601563	0.36669922	-0.16113281	-0.18261719	-0.022705078	0	44330	0	0	0
48	49	49	Category E	-0.3359375	-0.25195313	-0.74389648	0.058837891	-0.052490234	0.49658203	-33.78	0	13/3/2018	13	3	2018	12:10:41	43841	0	12	10	41	0	0.059082031	3.5320312	0.14086914	-0.043945313	-0.98339844	3.9763184	0.57275391	0	0	0	0	0	0	0	0	0	0.99438477	0.005615234	0.92431641	-0.47680664	-0.20776367	0.23950195	0	44330	0	0	0
49	50	50	Category E	0.095947266	-0.10791016	-0.7199707	0.081787109	-0.048095703	0.49145508	-33.78	0	13/3/2018	13	3	2018	12:10:41	43841	0.1	12	10	41	0	0.059082031	3.5320312	0.13989258	-0.043945313	-0.9777832	17.702881	0.26928711	0	0	0	0	0	0	0	0	0	0.98876953	0.011230469	0.36572266	-0.043945313	-0.063720703	0.2578125	0	44330	0	0	0
50	51	51	Category E	0.38378906	0.083984375	-1.2119141	0.11791992	0.007324219	0.49243164	-34.03	0	13/3/2018	13	3	2018	12:10:41	43841	0.2	12	10	41	0	0.059082031	3.5320312	0.1418457	-0.048095703	-0.98730469	32.232422	0.35522461	0	0	0	0	0	0	0	0	0	0.9987793	0.001220703	0.59814453	0.24169922	0.13208008	-0.22436523	0	44330	0	0	0
51	52	52	Category E	0.26391602	-0.047851563	-0.82788086	0.1574707	0.045410156	0.48339844	-34.15	0	13/3/2018	13	3	2018	12:10:41	43841	0.3	12	10	41	0	0.059082031	3.5320312	0.14160156	-0.050537109	-0.96826172	45.907471	0.1862793	0	0	0	0	0	0	0	0	0	0.97998047	0.020019531	0.26538086	0.12207031	0.002685547	0.14038086	0	44330	0	0	0
52	53	53	Category E	0.035888672	-0.13183594	-0.82788086	0.099853516	0.039306641	0.49414063	-34.15	0	13/3/2018	13	3	2018	12:10:41	43841	0.4	12	10	41	0	0.059082031	3.5320312	0.14526367	-0.049072266	-0.98022461	62.57373	0.20507813	0	0	0	0	0	0	0	0	0	0.9921875	0.0078125	0.34448242	-0.109375	-0.082519531	0.15234375	0	44330	0	0	0
53	54	54	Category E	0.29980469	0.035888672	-0.77978516	0.073242188	0.044433594	0.50244141	-33.91	0	13/3/2018	13	3	2018	12:10:41	43841	0.5	12	10	41	0	0.059082031	3.5320312	0.14941406	-0.046386719	-0.96850586	79.021973	0.25488281	0	0	0	0	0	0	0	0	0	0.98120117	0.018798828	0.42138672	0.15014648	0.082275391	0.1887207	0	44330	0	0	0
54	55	55	Category E	-0.095947266	-0.047851563	-0.671875	0.054931641	0.054199219	0.50732422	-33.54	0	13/3/2018	13	3	2018	12:10:41	43841	0.6	12	10	41	0	0.059082031	3.5320312	0.14990234	-0.047119141	-0.97021484	87.123047	0.38671875	0	0	0	0	0	0	0	0	0	0.98291016	0.017089844	0.54467773	-0.24584961	-0.000488281	0.29833984	0	44330	0	0	0
55	56	56	Category E	0.37182617	0.37182617	-1.3918457	0.075195313	0.026123047	0.5012207	-33.29	0	13/3/2018	13	3	2018	12:10:41	43841	0.7	12	10	41	0	0.059082031	3.5320312	0.15087891	-0.047607422	-0.95996094	81.322754	0.64111328	0	0	0	0	0	0	0	0	0	0.97290039	0.027099609	1.0722656	0.22070313	0.41943359	-0.43164063	0	44330	0	0	0
56	57	57	Category E	0.32397461	0	-0.77978516	0.12084961	0.059082031	0.49487305	-33.29	0	13/3/2018	13	3	2018	12:10:41	43841	0.8	12	10	41	0	0.059082031	3.5320312	0.15332031	-0.048828125	-0.95458984	88.82373	0.24902344	0	0	0	0	0	0	0	0	0	0.96801758	0.031982422	0.39428711	0.17041016	0.048828125	0.17480469	0	44330	0	0	0
57	58	58	Category E	-0.047851563	-0.095947266	-1.0678711	0.12475586	0.081787109	0.49047852	-33.66	0	13/3/2018	13	3	2018	12:10:41	43841	0.9	12	10	41	0	0.059082031	3.5320312	0.15893555	-0.047851563	-0.95898438	98.761963	0.23828125	0	0	0	0	0	0	0	0	0	0.97338867	0.026611328	0.36328125	-0.20678711	-0.047851563	-0.10864258	0	44330	0	0	0
58	59	59	Category E	0.2878418	0.10791016	-0.85180664	0.083740234	0.10620117	0.49121094	-34.03	0	13/3/2018	13	3	2018	12:10:42	43842	0	12	10	42	0	0.059082031	3.5320312	0.15771484	-0.044921875	-0.94555664	91.05127	0.22143555	0	0	0	0	0	0	0	0	0	0.9597168	0.040283203	0.37670898	0.12988281	0.15283203	0.09375	0	44330	0	0	0
59	60	60	Category E	0.23999023	0.13183594	-0.94799805	0.069335938	0.086425781	0.49365234	-33.91	0	13/3/2018	13	3	2018	12:10:42	43842	0.1	12	10	42	0	0.059082031	3.5320312	0.16308594	-0.043945313	-0.95605469	75.848633	0.19189453	0	0	0	0	0	0	0	0	0	0.97094727	0.029052734	0.26098633	0.076660156	0.17578125	0.008056641	0	44330	0	0	0
60	61	61	Category E	0.29980469	0.21582031	-0.74389648	0.049316406	0.070556641	0.5078125	-33.66	0	13/3/2018	13	3	2018	12:10:42	43842	0.2	12	10	42	0	0.059082031	3.5320312	0.16113281	-0.047363281	-0.94482422	68.254639	0.35888672	0	0	0	0	0	0	0	0	0	0.95947266	0.040527344	0.6027832	0.13842773	0.26318359	0.20092773	0	44330	0	0	0
61	62	62	Category E	0.2277832	0.13183594	-0.82788086	0.044433594	0.047607422	0.50708008	-33.54	0	13/3/2018	13	3	2018	12:10:42	43842	0.3	12	10	42	0	0.059082031	3.5320312	0.16601563	-0.043945313	-0.95117188	56.776855	0.22338867	0	0	0	0	0	0	0	0	0	0.96655273	0.033447266	0.36083984	0.061523438	0.17578125	0.12329102	0	44330	0	0	0
62	63	63	Category E	0.16796875	-0.083984375	-0.92382813	0.038330078	0.027587891	0.50415039	-33.42	0	13/3/2018	13	3	2018	12:10:42	43842	0.4	12	10	42	0	0.059082031	3.5320312	0.16455078	-0.040039063	-0.93530273	35.813965	0.045410156	0	0	0	0	0	0	0	0	0	0.95043945	0.049560547	0.05859375	0.003173828	-0.043701172	0.011474609	0	44330	0	0	0
63	64	64	Category E	0.44384766	-0.095947266	-0.70776367	0.068847656	0.035644531	0.50439453	-33.54	0	13/3/2018	13	3	2018	12:10:42	43842	0.5	12	10	42	0	0.059082031	3.5320312	0.16503906	-0.0390625	-0.93286133	13.56543	0.36279297	0	0	0	0	0	0	0	0	0	0.94824219	0.051757813	0.56079102	0.27856445	-0.056640625	0.22509766	0	44330	0	0	0
64	65	65	Category E	0.37182617	-0.059814453	-0.79199219	0.064941406	0.067138672	0.50488281	-33.66	0	13/3/2018	13	3	2018	12:10:42	43842	0.6	12	10	42	0	0.059082031	3.5320312	0.17016602	-0.040039063	-0.94018555	3.5820313	0.25073242	0	0	0	0	0	0	0	0	0	0.95629883	0.043701172	0.36938477	0.20141602	-0.01953125	0.14819336	0	44330	0	0	0
65	66	66	Category E	0.25195313	-0.20385742	-0.91186523	0.14599609	0.060546875	0.48657227	-33.54	0	13/3/2018	13	3	2018	12:10:42	43842	0.7	12	10	42	0	0.059082031	3.5320312	0.16796875	-0.04296875	-0.92919922	1.0073242	0.18188477	0	0	0	0	0	0	0	0	0	0.9453125	0.0546875	0.26196289	0.083740234	-0.16064453	0.017333984	0	44330	0	0	0
66	67	67	Category E	0.083984375	0.047851563	-1.079834	0.16113281	0.13818359	0.47167969	-33.54	0	13/3/2018	13	3	2018	12:10:42	43842	0.8	12	10	42	0	0.059082031	3.5320312	0.17211914	-0.042480469	-0.94067383	5.4001465	0.18774414	0	0	0	0	0	0	0	0	0	0.95727539	0.042724609	0.31738281	-0.088134766	0.090332031	-0.13891602	0	44330	0	0	0
67	68	68	Category E	0.13183594	-0.011962891	-0.85180664	0.13574219	0.14794922	0.47558594	-33.78	0	13/3/2018	13	3	2018	12:10:42	43842	0.9	12	10	42	0	0.059082031	3.5320312	0.17236328	-0.042236328	-0.92431641	8.3654785	0.088378906	0	0	0	0	0	0	0	0	0	0.94116211	0.058837891	0.14331055	-0.040527344	0.030273438	0.072509766	0	44330	0	0	0
68	69	69	Category E	0.2277832	-0.095947266	-1.0319824	0.13696289	0.13500977	0.47924805	-34.03	0	13/3/2018	13	3	2018	12:10:43	43843	0	12	10	43	0	0.059082031	3.5320312	0.17407227	-0.044433594	-0.93286133	9.0498047	0.12353516	0	0	0	0	0	0	0	0	0	0.95019531	0.049804688	0.20385742	0.053466797	-0.051269531	-0.098876953	0	44330	0	0	0
69	70	70	Category E	0	-0.26391602	-1.1757813	0.17382813	0.1418457	0.46728516	-34.15	0	13/3/2018	13	3	2018	12:10:43	43843	0.1	12	10	43	0	0.059082031	3.5320312	0.1706543	-0.046630859	-0.92041016	2.1687012	0.37597656	0	0	0	0	0	0	0	0	0	0.93725586	0.062744141	0.64306641	-0.1706543	-0.21704102	-0.25512695	0	44330	0	0	0
70	71	71	Category E	0.14379883	-0.059814453	-0.76782227	0.14208984	0.13916016	0.47973633	-34.27	0	13/3/2018	13	3	2018	12:10:43	43843	0.2	12	10	43	0	0.059082031	3.5320312	0.17358398	-0.047851563	-0.92382813	2.7207031	0.15942383	0	0	0	0	0	0	0	0	0	0.94140625	0.05859375	0.19775391	-0.029785156	-0.01171875	0.15600586	0	44330	0	0	0
71	72	72	Category E	0.13183594	0.071777344	-0.86376953	0.081542969	0.15332031	0.48950195	-34.27	0	13/3/2018	13	3	2018	12:10:43	43843	0.3	12	10	43	0	0.059082031	3.5320312	0.18164063	-0.046386719	-0.92651367	4.5969238	0.14306641	0	0	0	0	0	0	0	0	0	0.9453125	0.0546875	0.23120117	-0.049804688	0.11816406	0.062744141	0	44330	0	0	0
72	73	73	Category E	0.39599609	-0.071777344	-1.2839355	0.095214844	0.16577148	0.4831543	-33.91	0	13/3/2018	13	3	2018	12:10:43	43843	0.4	12	10	43	0	0.059082031	3.5320312	0.18188477	-0.045166016	-0.91210938	10.457031	0.4296875	0	0	0	0	0	0	0	0	0	0.93115234	0.068847656	0.61206055	0.21386719	-0.026367188	-0.37158203	0	44330	0	0	0
73	74	74	Category E	-0.083984375	-0.16796875	-0.86376953	0.079101563	0.20996094	0.4699707	-34.15	0	13/3/2018	13	3	2018	12:10:43	43843	0.5	12	10	43	0	0.059082031	3.5320312	0.18554688	-0.046630859	-0.91455078	17.57666	0.30004883	0	0	0	0	0	0	0	0	0	0.93432617	0.065673828	0.44165039	-0.26953125	-0.12109375	0.05078125	0	44330	0	0	0
74	75	75	Category E	0.20385742	-0.083984375	-0.53979492	0.003173828	0.18017578	0.49047852	-33.91	0	13/3/2018	13	3	2018	12:10:43	43843	0.6	12	10	43	0	0.059082031	3.5320312	0.19213867	-0.045410156	-0.8996582	25.911133	0.36230469	0	0	0	0	0	0	0	0	0	0.92114258	0.078857422	0.40991211	0.011474609	-0.038330078	0.35986328	0	44330	0	0	0
75	76	76	Category E	0.21582031	-0.13183594	-0.99584961	0.020507813	0.19091797	0.4831543	-33.91	0	13/3/2018	13	3	2018	12:10:43	43843	0.7	12	10	43	0	0.059082031	3.5320312	0.19677734	-0.045654297	-0.9074707	29.304932	0.12451172	0	0	0	0	0	0	0	0	0	0.9296875	0.0703125	0.19311523	0.018798828	-0.0859375	-0.088134766	0	44330	0	0	0
76	77	77	Category E	-0.023925781	-0.26391602	-1.1159668	0.049560547	0.19042969	0.48071289	-33.91	0	13/3/2018	13	3	2018	12:10:43	43843	0.8	12	10	43	0	0.059082031	3.5320312	0.203125	-0.045654297	-0.90844727	31.806152	0.37695313	0	0	0	0	0	0	0	0	0	0.93212891	0.067871094	0.65283203	-0.22705078	-0.21801758	-0.20727539	0	44330	0	0	0
77	78	78	Category E	0.19189453	-0.17993164	-0.69580078	0.038085938	0.1953125	0.48876953	-33.54	0	13/3/2018	13	3	2018	12:10:43	43843	0.9	12	10	43	0	0.059082031	3.5320312	0.2019043	-0.046875	-0.90283203	35.023926	0.24633789	0	0	0	0	0	0	0	0	0	0.92626953	0.073730469	0.3503418	-0.010009766	-0.1328125	0.20703125	0	44330	0	0	0
78	79	79	Category E	0.2878418	-0.011962891	-1.0078125	-0.005126953	0.22949219	0.47436523	-33.42	0	13/3/2018	13	3	2018	12:10:44	43844	0	12	10	44	0	0.059082031	3.5320312	0.20483398	-0.045654297	-0.90551758	38.458008	0.13574219	0	0	0	0	0	0	0	0	0	0.92944336	0.070556641	0.21875	0.082763672	0.033691406	-0.10205078	0	44330	0	0	0
79	80	80	Category E	0.21582031	0	-1.355957	-0.000976563	0.23706055	0.46899414	-33.66	0	13/3/2018	13	3	2018	12:10:44	43844	0.111	12	10	44	0	0.059082031	3.5320312	0.21166992	-0.045410156	-0.89868164	37.879639	0.45922852	0	0	0	0	0	0	0	0	0	0.92431641	0.075683594	0.5065918	0.00390625	0.045410156	-0.45703125	0	44330	0	0	0
80	81	81	Category E	0.095947266	0.059814453	-0.64794922	-0.026611328	0.25219727	0.46264648	-33.78	0	13/3/2018	13	3	2018	12:10:44	43844	0.222	12	10	44	0	0.059082031	3.5320312	0.21411133	-0.045898438	-0.90332031	35.224609	0.30053711	0	0	0	0	0	0	0	0	0	0.92944336	0.070556641	0.47924805	-0.11816406	0.10571289	0.25537109	0	44330	0	0	0
81	82	82	Category E	0.23999023	0.10791016	-0.57592773	-0.085449219	0.24414063	0.46313477	-34.03	0	13/3/2018	13	3	2018	12:10:44	43844	0.333	12	10	44	0	0.059082031	3.5320312	0.21972656	-0.049804688	-0.90307617	35.874512	0.36376953	0	0	0	0	0	0	0	0	0	0.9309082	0.069091797	0.50512695	0.020019531	0.15771484	0.32714844	0	44330	0	0	0
82	83	83	Category E	0.34790039	-0.011962891	-1.0319824	-0.10424805	0.22973633	0.46655273	-34.27	0	13/3/2018	13	3	2018	12:10:44	43844	0.444	12	10	44	0	0.059082031	3.5320312	0.22631836	-0.049072266	-0.89697266	39.80127	0.18505859	0	0	0	0	0	0	0	0	0	0.92626953	0.073730469	0.29345703	0.12133789	0.037109375	-0.13476563	0	44330	0	0	0
83	84	84	Category E	0.2277832	-0.16796875	-0.98388672	-0.067626953	0.23779297	0.45629883	-33.91	0	13/3/2018	13	3	2018	12:10:44	43844	0.555	12	10	44	0	0.058837891	3.5304199	0.23022461	-0.050537109	-0.89599609	41.644531	0.14624023	0	0	0	0	0	0	0	0	0	0.92651367	0.073486328	0.20727539	-0.002441406	-0.1171875	-0.087646484	0	44330	0	0	0
84	85	85	Category E	-0.10791016	-0.035888672	-0.75585938	-0.046630859	0.24047852	0.4699707	-33.91	0	13/3/2018	13	3	2018	12:10:44	43844	0.666	12	10	44	0	0.058837891	3.5304199	0.23291016	-0.050292969	-0.890625	36.807861	0.36694336	0	0	0	0	0	0	0	0	0	0.92211914	0.077880859	0.49047852	-0.34082031	0.014404297	0.13476563	0	44330	0	0	0
85	86	86	Category E	0.20385742	-0.095947266	-0.76782227	-0.053222656	0.25854492	0.46557617	-33.66	0	13/3/2018	13	3	2018	12:10:44	43844	0.777	12	10	44	0	0.058837891	3.5304199	0.24023438	-0.047363281	-0.88989258	36.075439	0.13647461	0	0	0	0	0	0	0	0	0	0.9230957	0.076904297	0.20703125	-0.036376953	-0.048339844	0.12207031	0	44330	0	0	0
86	87	87	Category E	0.20385742	-0.035888672	-0.99584961	-0.014648438	0.25463867	0.46411133	-33.91	0	13/3/2018	13	3	2018	12:10:44	43844	0.888	12	10	44	0	0.058837891	3.5304199	0.24291992	-0.047119141	-0.88793945	36.844971	0.11523438	0	0	0	0	0	0	0	0	0	0.921875	0.078125	0.15844727	-0.0390625	0.011230469	-0.10766602	0	44330	0	0	0
87	88	88	Category E	0.2277832	-0.059814453	-0.97192383	-0.018554688	0.23999023	0.47045898	-33.91	0	13/3/2018	13	3	2018	12:10:45	43845	0	12	10	45	0	0.058837891	3.5304199	0.24365234	-0.044921875	-0.88574219	35.553467	0.088623047	0	0	0	0	0	0	0	0	0	0.91992188	0.080078125	0.11669922	-0.015869141	-0.014648438	-0.0859375	0	44330	0	0	0
88	89	89	Category E	0.17993164	-0.11987305	-0.86376953	-0.06640625	0.22509766	0.47119141	-33.66	0	13/3/2018	13	3	2018	12:10:45	43845	0.1	12	10	45	0	0.058837891	3.5304199	0.24829102	-0.042724609	-0.88427734	27.1875	0.10498047	0	0	0	0	0	0	0	0	0	0.91943359	0.080566406	0.16601563	-0.068359375	-0.076904297	0.020507813	0	44330	0	0	0
89	90	90	Category E	0.11987305	-0.071777344	-0.94799805	-0.098144531	0.22875977	0.46728516	-33.42	0	13/3/2018	13	3	2018	12:10:45	43845	0.2	12	10	45	0	0.058837891	3.5304199	0.25634766	-0.039794922	-0.88574219	16.887451	0.15332031	0	0	0	0	0	0	0	0	0	0.92285156	0.077148438	0.23046875	-0.13647461	-0.031738281	-0.062011719	0	44330	0	0	0
90	91	91	Category E	0.3359375	-0.023925781	-0.76782227	-0.12670898	0.2487793	0.45458984	-33.05	0	13/3/2018	13	3	2018	12:10:45	43845	0.3	12	10	45	0	0.058837891	3.5304199	0.25927734	-0.0390625	-0.88720703	14.782959	0.14257813	0	0	0	0	0	0	0	0	0	0.92504883	0.074951172	0.2109375	0.076416016	0.015136719	0.11938477	0	44330	0	0	0
91	92	92	Category L	0.34790039	-0.059814453	-0.93579102	-0.12524414	0.27075195	0.44824219	-33.29	0	13/3/2018	13	3	2018	12:10:45	43845	0.4	12	10	45	0	0.058837891	3.5304199	0.25830078	-0.040039063	-0.88256836	12.408691	0.10571289	0	0	0	0	0	0	0	0	0	0.9206543	0.079345703	0.16186523	0.089355469	-0.01953125	-0.052978516	0	44330	0	0	0
92	93	93	Category L	0.31176758	-0.011962891	-0.86376953	-0.11621094	0.26000977	0.453125	-33.78	0	13/3/2018	13	3	2018	12:10:45	43845	0.5	12	10	45	0	0.058837891	3.5304199	0.25878906	-0.040039063	-0.88305664	4.6308594	0.062988281	0	0	0	0	0	0	0	0	0	0.92114258	0.078857422	0.1003418	0.052734375	0.028076172	0.019287109	0	44330	0	0	0
93	94	94	Category L	0.3359375	0.011962891	-0.87597656	-0.11450195	0.26782227	0.45507813	-33.91	0	13/3/2018	13	3	2018	12:10:45	43845	0.6	12	10	45	0	0.058837891	3.5304199	0.26245117	-0.0390625	-0.88378906	2.7404785	0.089599609	0	0	0	0	0	0	0	0	0	0.92260742	0.077392578	0.13208008	0.073242188	0.051025391	0.0078125	0	44330	0	0	0
94	95	95	Category L	0.37182617	-0.095947266	-0.88793945	-0.10668945	0.26416016	0.44946289	-34.03	0	13/3/2018	13	3	2018	12:10:45	43845	0.7	12	10	45	0	0.058837891	3.5304199	0.26245117	-0.039550781	-0.88500977	4.0463867	0.12280273	0	0	0	0	0	0	0	0	0	0.92382813	0.076171875	0.16845703	0.10913086	-0.056152344	-0.002685547	0	44330	0	0	0
95	96	96	Category L	0.34790039	-0.083984375	-0.83984375	-0.11474609	0.26757813	0.45019531	-33.66	0	13/3/2018	13	3	2018	12:10:45	43845	0.8	12	10	45	0	0.058837891	3.5304199	0.26757813	-0.039306641	-0.88720703	4.9658203	0.10302734	0	0	0	0	0	0	0	0	0	0.92773438	0.072265625	0.17211914	0.080078125	-0.044433594	0.047363281	0	44330	0	0	0
96	97	97	Category L	0.3359375	-0.059814453	-0.83984375	-0.1171875	0.26635742	0.45605469	-33.66	0	13/3/2018	13	3	2018	12:10:45	43845	0.9	12	10	45	0	0.058837891	3.5304199	0.2668457	-0.044433594	-0.88085938	7.8999023	0.081542969	0	0	0	0	0	0	0	0	0	0.92138672	0.078613281	0.12524414	0.068847656	-0.015136719	0.041015625	0	44330	0	0	0
97	98	98	Category L	0.32397461	-0.047851563	-0.83984375	-0.11474609	0.26611328	0.44726563	-33.66	0	13/3/2018	13	3	2018	12:10:46	43846	0	12	10	46	0	0.058837891	3.5304199	0.2668457	-0.044921875	-0.88208008	11.746826	0.071044922	0	0	0	0	0	0	0	0	0	0.92285156	0.077148438	0.10229492	0.056884766	-0.002685547	0.042236328	0	44330	0	0	0
98	99	99	Category L	0.3359375	-0.023925781	-0.87597656	-0.11450195	0.26269531	0.45507813	-33.91	0	13/3/2018	13	3	2018	12:10:46	43846	0.1	12	10	46	0	0.058837891	3.5304199	0.27148438	-0.043945313	-0.88012695	8.9912109	0.067382813	0	0	0	0	0	0	0	0	0	0.92211914	0.077880859	0.088623047	0.064208984	0.020019531	0.004150391	0	44330	0	0	0
99	100	100	Category L	0.32397461	-0.047851563	-0.86376953	-0.11010742	0.26611328	0.45214844	-34.15	0	13/3/2018	13	3	2018	12:10:46	43846	0.2	12	10	46	0	0.058837891	3.5304199	0.27148438	-0.045654297	-0.88037109	3.8986816	0.054931641	0	0	0	0	0	0	0	0	0	0.92260742	0.077392578	0.071044922	0.052246094	-0.001953125	0.016601563	0	44330	0	0	0
100	101	101	Category L	0.32397461	-0.035888672	-0.86376953	-0.11450195	0.26416016	0.44921875	-33.91	0	13/3/2018	13	3	2018	12:10:46	43846	0.3	12	10	46	0	0.058837891	3.5304199	0.27197266	-0.048339844	-0.87890625	2.7541504	0.055419922	0	0	0	0	0	0	0	0	0	0.92138672	0.078613281	0.079833984	0.051757813	0.012451172	0.015136719	0	44330	0	0	0
101	102	102	Category L	0.3359375	-0.083984375	-0.87597656	-0.11279297	0.26416016	0.453125	-33.91	0	13/3/2018	13	3	2018	12:10:46	43846	0.4	12	10	46	0	0.058837891	3.5304199	0.27148438	-0.053222656	-0.87988281	1.472168	0.071289063	0	0	0	0	0	0	0	0	0	0.92236328	0.077636719	0.098632813	0.064208984	-0.030517578	0.00390625	0	44330	0	0	0
102	103	103	Category L	0.3359375	-0.059814453	-0.89990234	-0.10766602	0.26855469	0.45141602	-33.78	0	13/3/2018	13	3	2018	12:10:46	43846	0.5	12	10	46	0	0.058837891	3.5304199	0.2722168	-0.056884766	-0.88208008	0.032714844	0.065917969	0	0	0	0	0	0	0	0	0	0.92480469	0.075195313	0.084228516	0.063476563	-0.002685547	-0.017578125	0	44330	0	0	0
103	104	104	Category L	0.31176758	-0.047851563	-0.87597656	-0.10986328	0.26245117	0.453125	-33.91	0	13/3/2018	13	3	2018	12:10:46	43846	0.6	12	10	46	0	0.058837891	3.5304199	0.2734375	-0.054931641	-0.88256836	2.6252441	0.039306641	0	0	0	0	0	0	0	0	0	0.92578125	0.07421875	0.052246094	0.038085938	0.007080078	0.006591797	0	44330	0	0	0
104	105	105	Category L	0.31176758	-0.047851563	-0.86376953	-0.11621094	0.26855469	0.45214844	-34.15	0	13/3/2018	13	3	2018	12:10:46	43846	0.7	12	10	46	0	0.058837891	3.5304199	0.27050781	-0.052490234	-0.88500977	3.2365723	0.046386719	0	0	0	0	0	0	0	0	0	0.92675781	0.073242188	0.066894531	0.041015625	0.004638672	0.021240234	0	44330	0	0	0
105	106	106	Category L	0.32397461	-0.035888672	-0.85180664	-0.11376953	0.26318359	0.45117188	-34.4	0	13/3/2018	13	3	2018	12:10:46	43846	0.8	12	10	46	0	0.058837891	3.5304199	0.26855469	-0.051513672	-0.88647461	2.1350098	0.067138672	0	0	0	0	0	0	0	0	0	0.92773438	0.072265625	0.10571289	0.055175781	0.015625	0.034667969	0	44330	0	0	0
106	107	107	Category L	0.3359375	-0.035888672	-0.87597656	-0.11303711	0.26489258	0.45117188	-34.4	0	13/3/2018	13	3	2018	12:10:46	43846	0.9	12	10	46	0	0.058837891	3.5304199	0.26831055	-0.049072266	-0.88647461	1.951416	0.069335938	0	0	0	0	0	0	0	0	0	0.92749023	0.072509766	0.091064453	0.067382813	0.013183594	0.010498047	0	44330	0	0	0
107	108	108	Category L	0.31176758	-0.035888672	-0.86376953	-0.11572266	0.26367188	0.45507813	-34.15	0	13/3/2018	13	3	2018	12:10:47	43847	0	12	10	47	0	0.058837891	3.5304199	0.27001953	-0.049804688	-0.88427734	1.421875	0.048339844	0	0	0	0	0	0	0	0	0	0.92602539	0.073974609	0.076171875	0.041503906	0.013916016	0.020507813	0	44330	0	0	0
108	109	109	Category L	0.31176758	-0.047851563	-0.86376953	-0.10522461	0.26513672	0.45239258	-34.15	0	13/3/2018	13	3	2018	12:10:47	43847	0.1	12	10	47	0	0.058837891	3.5304199	0.27172852	-0.049804688	-0.88500977	0.35986328	0.045166016	0	0	0	0	0	0	0	0	0	0.92724609	0.072753906	0.063232422	0.039794922	0.001953125	0.021240234	0	44330	0	0	0
109	110	110	Category L	0.35986328	-0.047851563	-0.85180664	-0.10742188	0.26147461	0.4543457	-34.03	0	13/3/2018	13	3	2018	12:10:47	43847	0.2	12	10	47	0	0.058837891	3.5304199	0.27172852	-0.048583984	-0.88305664	0.28173828	0.093261719	0	0	0	0	0	0	0	0	0	0.92529297	0.074707031	0.12011719	0.087890625	0.000732422	0.03125	0	44330	0	0	0
110	111	111	Category L	0.3359375	-0.035888672	-0.87597656	-0.11010742	0.26416016	0.45092773	-33.91	0	13/3/2018	13	3	2018	12:10:47	43847	0.3	12	10	47	0	0.058837891	3.5304199	0.2746582	-0.045166016	-0.87915039	0.37573242	0.062011719	0	0	0	0	0	0	0	0	0	0.92211914	0.077880859	0.073974609	0.061035156	0.009277344	0.003173828	0	44330	0	0	0
111	112	112	Category L	0.32397461	-0.083984375	-0.85180664	-0.10522461	0.26391602	0.45239258	-34.15	0	13/3/2018	13	3	2018	12:10:47	43847	0.4	12	10	47	0	0.058837891	3.5304199	0.27539063	-0.044677734	-0.88012695	0.40234375	0.068359375	0	0	0	0	0	0	0	0	0	0.92333984	0.076660156	0.1159668	0.048339844	-0.0390625	0.028320313	0	44330	0	0	0
112	113	113	Category L	0.29980469	-0.035888672	-0.87597656	-0.11035156	0.25976563	0.44921875	-33.91	0	13/3/2018	13	3	2018	12:10:47	43847	0.5	12	10	47	0	0.058837891	3.5304199	0.27661133	-0.045654297	-0.88012695	0.8034668	0.025146484	0	0	0	0	0	0	0	0	0	0.92382813	0.076171875	0.037109375	0.022949219	0.009765625	0.004150391	0	44330	0	0	0
113	114	114	Category L	0.29980469	-0.035888672	-0.87597656	-0.11035156	0.2668457	0.44824219	-33.91	0	13/3/2018	13	3	2018	12:10:47	43847	0.6	12	10	47	0	0.058837891	3.5304199	0.27416992	-0.044677734	-0.87548828	0.86621094	0.026855469	0	0	0	0	0	0	0	0	0	0.91845703	0.081542969	0.034667969	0.025390625	0.008789063	-0.000244141	0	44330	0	0	0
114	115	115	Category L	0.32397461	-0.059814453	-0.86376953	-0.10864258	0.26342773	0.45336914	-33.91	0	13/3/2018	13	3	2018	12:10:47	43847	0.7	12	10	47	0	0.058837891	3.5304199	0.27856445	-0.04296875	-0.87597656	0.55517578	0.049804688	0	0	0	0	0	0	0	0	0	0.92016602	0.079833984	0.07421875	0.045166016	-0.016601563	0.012207031	0	44330	0	0	0
115	116	116	Category L	0.3359375	-0.059814453	-0.86376953	-0.10913086	0.26342773	0.45336914	-33.54	0	13/3/2018	13	3	2018	12:10:47	43847	0.8	12	10	47	0	0.058837891	3.5304199	0.27880859	-0.041992188	-0.88037109	0.72485352	0.061767578	0	0	0	0	0	0	0	0	0	0.92456055	0.075439453	0.091308594	0.056884766	-0.017578125	0.016601563	0	44330	0	0	0
116	117	117	Category L	0.3359375	-0.023925781	-0.87597656	-0.10693359	0.26611328	0.45214844	-33.78	0	13/3/2018	13	3	2018	12:10:47	43847	0.9	12	10	47	0	0.058837891	3.5304199	0.27905273	-0.040527344	-0.87963867	0.80078125	0.059082031	0	0	0	0	0	0	0	0	0	0.92382813	0.076171875	0.077148438	0.056640625	0.016601563	0.003662109	0	44330	0	0	0
117	118	118	Category L	0.3359375	-0.059814453	-0.85180664	-0.10595703	0.26245117	0.45214844	-33.54	0	13/3/2018	13	3	2018	12:10:48	43848	0	12	10	48	0	0.058837891	3.5304199	0.28222656	-0.037353516	-0.87719727	0.30786133	0.063232422	0	0	0	0	0	0	0	0	0	0.92211914	0.077880859	0.10131836	0.053466797	-0.022216797	0.025390625	0	44330	0	0	0
118	119	119	Category L	0.26391602	-0.059814453	-0.86376953	-0.10595703	0.26416016	0.45336914	-33.54	0	13/3/2018	13	3	2018	12:10:48	43848	0.111	12	10	48	0	0.058837891	3.5304199	0.28271484	-0.035400391	-0.88012695	0.10913086	0.034912109	0	0	0	0	0	0	0	0	0	0.92504883	0.074951172	0.059570313	-0.018798828	-0.024169922	0.016357422	0	44330	0	0	0
119	120	120	Category L	0.31176758	-0.023925781	-0.86376953	-0.10742188	0.26147461	0.45214844	-33.54	0	13/3/2018	13	3	2018	12:10:48	43848	0.222	12	10	48	0	0.058837891	3.5304199	0.28222656	-0.03515625	-0.87866211	0.31860352	0.034912109	0	0	0	0	0	0	0	0	0	0.92358398	0.076416016	0.055908203	0.029296875	0.011230469	0.014892578	0	44330	0	0	0
120	121	121	Category L	0.34790039	-0.059814453	-0.85180664	-0.10449219	0.26000977	0.45605469	-33.29	0	13/3/2018	13	3	2018	12:10:48	43848	0.333	12	10	48	0	0.05859375	3.5594238	0.28271484	-0.035400391	-0.87280273	0.4543457	0.072509766	0	0	0	0	0	0	0	0	0	0.91821289	0.081787109	0.1105957	0.064941406	-0.024169922	0.020996094	0	44330	0	0	0
121	122	122	Category L	0.3359375	-0.059814453	-0.85180664	-0.10595703	0.26123047	0.4543457	-33.29	0	13/3/2018	13	3	2018	12:10:48	43848	0.444	12	10	48	0	0.05859375	3.5594238	0.28442383	-0.036132813	-0.8762207	0.55615234	0.061523438	0	0	0	0	0	0	0	0	0	0.921875	0.078125	0.099365234	0.051269531	-0.0234375	0.024414063	0	44330	0	0	0
122	123	123	Category L	0.29980469	-0.011962891	-0.87597656	-0.1003418	0.26123047	0.45532227	-33.42	0	13/3/2018	13	3	2018	12:10:48	43848	0.555	12	10	48	0	0.05859375	3.5594238	0.28442383	-0.037353516	-0.88012695	1.142334	0.030029297	0	0	0	0	0	0	0	0	0	0.92578125	0.07421875	0.044921875	0.015136719	0.025390625	0.004150391	0	44330	0	0	0
123	124	124	Category L	0.32397461	-0.059814453	-0.85180664	-0.10473633	0.25805664	0.45532227	-33.54	0	13/3/2018	13	3	2018	12:10:48	43848	0.666	12	10	48	0	0.05859375	3.5594238	0.28295898	-0.037353516	-0.87841797	1.8662109	0.053710938	0	0	0	0	0	0	0	0	0	0.92358398	0.076416016	0.08984375	0.040771484	-0.022216797	0.026611328	0	44330	0	0	0
124	125	125	Category L	0.3359375	-0.035888672	-0.86376953	-0.10229492	0.26171875	0.45532227	-33.78	0	13/3/2018	13	3	2018	12:10:48	43848	0.777	12	10	48	0	0.05859375	3.5594238	0.28344727	-0.034667969	-0.87719727	1.7766113	0.053955078	0	0	0	0	0	0	0	0	0	0.92260742	0.077392578	0.066650391	0.052246094	-0.000976563	0.013427734	0	44330	0	0	0
125	126	126	Category L	0.31176758	-0.035888672	-0.86376953	-0.10131836	0.26074219	0.45629883	-33.78	0	13/3/2018	13	3	2018	12:10:48	43848	0.888	12	10	48	0	0.05859375	3.5594238	0.2878418	-0.034179688	-0.87890625	1.3430176	0.028076172	0	0	0	0	0	0	0	0	0	0.92553711	0.074462891	0.040527344	0.023681641	-0.001464844	0.015136719	0	44330	0	0	0
126	127	127	Category L	0.32397461	-0.011962891	-0.87597656	-0.10375977	0.26171875	0.4543457	-33.66	0	13/3/2018	13	3	2018	12:10:49	43849	0	12	10	49	0	0.05859375	3.5594238	0.28833008	-0.032958984	-0.88061523	1.4846191	0.041503906	0	0	0	0	0	0	0	0	0	0.92724609	0.072753906	0.061279297	0.035400391	0.020996094	0.004638672	0	44330	0	0	0
127	128	128	Category L	0.34790039	-0.047851563	-0.87597656	-0.10668945	0.26000977	0.45410156	-33.78	0	13/3/2018	13	3	2018	12:10:49	43849	0.1	12	10	49	0	0.05859375	3.5594238	0.2890625	-0.032714844	-0.87915039	1.7060547	0.060546875	0	0	0	0	0	0	0	0	0	0.92602539	0.073974609	0.076904297	0.05859375	-0.014892578	0.003173828	0	44330	0	0	0
128	129	129	Category L	0.29980469	-0.023925781	-0.85180664	-0.10473633	0.25805664	0.453125	-33.29	0	13/3/2018	13	3	2018	12:10:49	43849	0.2	12	10	49	0	0.05859375	3.5594238	0.2890625	-0.032470703	-0.87792969	1.1491699	0.029541016	0	0	0	0	0	0	0	0	0	0.92504883	0.074951172	0.045410156	0.010498047	0.008544922	0.026123047	0	44330	0	0	0
129	130	130	Category L	0.3359375	-0.035888672	-0.83984375	-0.10839844	0.25830078	0.4543457	-33.42	0	13/3/2018	13	3	2018	12:10:49	43849	0.3	12	10	49	0	0.05859375	3.5594238	0.28686523	-0.031982422	-0.88183594	0.41723633	0.064697266	0	0	0	0	0	0	0	0	0	0.92797852	0.072021484	0.094970703	0.048828125	-0.003662109	0.041992188	0	44330	0	0	0
130	131	131	Category L	0.31176758	-0.011962891	-0.85180664	-0.11010742	0.26098633	0.45800781	-33.54	0	13/3/2018	13	3	2018	12:10:49	43849	0.4	12	10	49	0	0.05859375	3.5594238	0.28369141	-0.033447266	-0.87548828	0.38989258	0.042480469	0	0	0	0	0	0	0	0	0	0.92089844	0.079101563	0.073242188	0.027832031	0.021484375	0.023681641	0	44330	0	0	0
131	132	132	Category L	0.29980469	-0.047851563	-0.86376953	-0.10498047	0.26147461	0.45019531	-33.78	0	13/3/2018	13	3	2018	12:10:49	43849	0.5	12	10	49	0	0.05859375	3.5594238	0.2800293	-0.034423828	-0.87866211	0.23168945	0.027832031	0	0	0	0	0	0	0	0	0	0.92285156	0.077148438	0.047851563	0.01953125	-0.013183594	0.014892578	0	44330	0	0	0
132	133	133	Category L	0.32397461	-0.035888672	-0.87597656	-0.10400391	0.26416016	0.45556641	-34.27	0	13/3/2018	13	3	2018	12:10:49	43849	0.6	12	10	49	0	0.05859375	3.5594238	0.27929688	-0.038085938	-0.88574219	0.63989258	0.045410156	0	0	0	0	0	0	0	0	0	0.9296875	0.0703125	0.056640625	0.044433594	0.002197266	0.009765625	0	44330	0	0	0
133	134	134	Category L	0.29980469	-0.011962891	-0.87597656	-0.10644531	0.25634766	0.45605469	-34.03	0	13/3/2018	13	3	2018	12:10:49	43849	0.7	12	10	49	0	0.05859375	3.5594238	0.27368164	-0.037353516	-0.88232422	1.5463867	0.036865234	0	0	0	0	0	0	0	0	0	0.92456055	0.075439453	0.057861328	0.025878906	0.025390625	0.006347656	0	44330	0	0	0
134	135	135	Category L	0.32397461	-0.035888672	-0.86376953	-0.10205078	0.25219727	0.45922852	-34.15	0	13/3/2018	13	3	2018	12:10:49	43849	0.8	12	10	49	0	0.05859375	3.5594238	0.26757813	-0.037353516	-0.87792969	1.6950684	0.058105469	0	0	0	0	0	0	0	0	0	0.91870117	0.081298828	0.072021484	0.056152344	0.001464844	0.014160156	0	44330	0	0	0
135	136	136	Category L	0.29980469	-0.035888672	-0.87597656	-0.10473633	0.26098633	0.45532227	-34.03	0	13/3/2018	13	3	2018	12:10:49	43849	0.9	12	10	49	0	0.05859375	3.5594238	0.26806641	-0.036376953	-0.88525391	1.2387695	0.032714844	0	0	0	0	0	0	0	0	0	0.92578125	0.07421875	0.041259766	0.031494141	0.000488281	0.009277344	0	44330	0	0	0
136	137	137	Category L	0.32397461	-0.035888672	-0.88793945	-0.10644531	0.25878906	0.45117188	-33.66	0	13/3/2018	13	3	2018	12:10:50	43850	0	12	10	50	0	0.05859375	3.5594238	0.26269531	-0.037353516	-0.88037109	1.4746094	0.061523438	0	0	0	0	0	0	0	0	0	0.91943359	0.080566406	0.0703125	0.061035156	0.001464844	-0.007568359	0	44330	0	0	0
137	138	138	Category L	0.3359375	-0.023925781	-0.89990234	-0.10644531	0.25561523	0.45605469	-33.66	0	13/3/2018	13	3	2018	12:10:50	43850	0.09	12	10	50	0	0.05859375	3.5594238	0.26416016	-0.042236328	-0.89575195	2.4042969	0.073974609	0	0	0	0	0	0	0	0	0	0.93505859	0.064941406	0.093994141	0.071533203	0.018310547	-0.00390625	0	44330	0	0	0
138	139	139	Category L	0.2878418	-0.011962891	-0.87597656	-0.10449219	0.26000977	0.45605469	-33.42	0	13/3/2018	13	3	2018	12:10:50	43850	0.181	12	10	50	0	0.05859375	3.5594238	0.26025391	-0.039794922	-0.88720703	3.5830078	0.040527344	0	0	0	0	0	0	0	0	0	0.92553711	0.074462891	0.06640625	0.02734375	0.027832031	0.011230469	0	44330	0	0	0
139	140	140	Category L	0.26391602	-0.095947266	-0.82788086	-0.10302734	0.25732422	0.45629883	-33.29	0	13/3/2018	13	3	2018	12:10:50	43850	0.272	12	10	50	0	0.05859375	3.5594238	0.25683594	-0.039794922	-0.88623047	5.4196777	0.081054688	0	0	0	0	0	0	0	0	0	0.92358398	0.076416016	0.12133789	0.006835938	-0.055908203	0.058349609	0	44330	0	0	0
140	141	141	Category L	0.27587891	-0.16796875	-0.81591797	-0.10302734	0.25488281	0.45727539	-33.54	0	13/3/2018	13	3	2018	12:10:50	43850	0.363	12	10	50	0	0.05859375	3.5594238	0.25439453	-0.040527344	-0.88500977	7.5327148	0.14648438	0	0	0	0	0	0	0	0	0	0.921875	0.078125	0.21801758	0.021240234	-0.12719727	0.069091797	0	44330	0	0	0
141	142	142	Category L	0.27587891	-0.15576172	-1.0078125	-0.11279297	0.25463867	0.4519043	-33.66	0	13/3/2018	13	3	2018	12:10:50	43850	0.454	12	10	50	0	0.05859375	3.5594238	0.25	-0.041992188	-0.87841797	9.6062012	0.17407227	0	0	0	0	0	0	0	0	0	0.9140625	0.0859375	0.26879883	0.025634766	-0.11352539	-0.12915039	0	44330	0	0	0
142	143	143	Category L	0.26391602	0.059814453	-0.97192383	-0.13867188	0.24462891	0.45825195	-33.78	0	13/3/2018	13	3	2018	12:10:50	43850	0.545	12	10	50	0	0.05859375	3.5594238	0.24658203	-0.041748047	-0.88452148	11.934082	0.13500977	0	0	0	0	0	0	0	0	0	0.91918945	0.080810547	0.20605469	0.017089844	0.1015625	-0.087158203	0	44330	0	0	0
143	144	144	Category L	0.21582031	0.10791016	-0.88793945	-0.15112305	0.25341797	0.44702148	-33.54	0	13/3/2018	13	3	2018	12:10:50	43850	0.636	12	10	50	0	0.05859375	3.5594238	0.24267578	-0.040283203	-0.87548828	13.877441	0.15112305	0	0	0	0	0	0	0	0	0	0.90942383	0.090576172	0.1875	-0.026855469	0.14819336	-0.012207031	0	44330	0	0	0
144	145	145	Category L	0.21582031	0.011962891	-0.91186523	-0.1628418	0.25317383	0.44384766	-33.42	0	13/3/2018	13	3	2018	12:10:50	43850	0.727	12	10	50	0	0.05859375	3.5594238	0.24072266	-0.040039063	-0.88769531	15.444092	0.0625	0	0	0	0	0	0	0	0	0	0.9206543	0.079345703	0.10131836	-0.024902344	0.052001953	-0.023925781	0	44330	0	0	0
145	146	146	Category L	0.23999023	0	-0.91186523	-0.15771484	0.25854492	0.43896484	-33.66	0	13/3/2018	13	3	2018	12:10:50	43850	0.818	12	10	50	0	0.05859375	3.5594238	0.23925781	-0.039794922	-0.87719727	16.664551	0.052490234	0	0	0	0	0	0	0	0	0	0.91015625	0.08984375	0.074707031	0.000488281	0.039794922	-0.034423828	0	44330	0	0	0
146	147	147	Category L	0.21582031	-0.011962891	-0.91186523	-0.16210938	0.26123047	0.44116211	-33.66	0	13/3/2018	13	3	2018	12:10:50	43850	0.909	12	10	50	0	0.05859375	3.5594238	0.23510742	-0.039306641	-0.87475586	17.234619	0.049804688	0	0	0	0	0	0	0	0	0	0.90673828	0.093261719	0.083740234	-0.019287109	0.02734375	-0.036865234	0	44330	0	0	0
147	148	148	Category L	0.26391602	-0.011962891	-0.91186523	-0.15722656	0.25927734	0.43994141	-34.03	0	13/3/2018	13	3	2018	12:10:51	43851	0	12	10	51	0	0.05859375	3.5594238	0.23486328	-0.037597656	-0.87524414	17.393311	0.053222656	0	0	0	0	0	0	0	0	0	0.90698242	0.093017578	0.091308594	0.028808594	0.025634766	-0.036376953	0	44330	0	0	0
148	149	149	Category L	0.2277832	0	-0.87597656	-0.14868164	0.2578125	0.4453125	-34.15	0	13/3/2018	13	3	2018	12:10:51	43851	0.1	12	10	51	0	0.05859375	3.5594238	0.22998047	-0.035888672	-0.86767578	16.660645	0.036865234	0	0	0	0	0	0	0	0	0	0.8984375	0.1015625	0.046630859	-0.002197266	0.035888672	-0.008056641	0	44330	0	0	0
149	150	150	Category L	0.2277832	0	-0.86376953	-0.15307617	0.25317383	0.44189453	-33.66	0	13/3/2018	13	3	2018	12:10:51	43851	0.2	12	10	51	0	0.05859375	3.5594238	0.22753906	-0.035888672	-0.87695313	14.817139	0.038330078	0	0	0	0	0	0	0	0	0	0.90673828	0.093261719	0.049316406	0	0.035888672	0.013183594	0	44330	0	0	0
150	151	151	Category L	0.21582031	-0.011962891	-0.85180664	-0.14697266	0.25585938	0.44628906	-33.91	0	13/3/2018	13	3	2018	12:10:51	43851	0.3	12	10	51	0	0.05859375	3.5594238	0.22412109	-0.035644531	-0.86791992	12.789063	0.030029297	0	0	0	0	0	0	0	0	0	0.8972168	0.1027832	0.048339844	-0.008300781	0.023681641	0.016113281	0	44330	0	0	0
151	152	152	Category L	0.2277832	0	-0.86376953	-0.15234375	0.25561523	0.44287109	-33.66	0	13/3/2018	13	3	2018	12:10:51	43851	0.4	12	10	51	0	0.05859375	3.5594238	0.22265625	-0.039794922	-0.87915039	10.479492	0.04296875	0	0	0	0	0	0	0	0	0	0.90795898	0.092041016	0.060302734	0.004882813	0.039794922	0.015380859	0	44330	0	0	0
152	153	153	Category L	0.20385742	0	-0.89990234	-0.15332031	0.25585938	0.44311523	-33.66	0	13/3/2018	13	3	2018	12:10:51	43851	0.5	12	10	51	0	0.05859375	3.5594238	0.22167969	-0.038574219	-0.87866211	8.045166	0.047607422	0	0	0	0	0	0	0	0	0	0.90698242	0.093017578	0.077880859	-0.017822266	0.038574219	-0.020996094	0	44330	0	0	0
153	154	154	Category L	0.25195313	-0.035888672	-0.89990234	-0.15380859	0.25756836	0.43798828	-34.03	0	13/3/2018	13	3	2018	12:10:51	43851	0.6	12	10	51	0	0.05859375	3.5594238	0.22216797	-0.039550781	-0.88500977	5.8847656	0.033203125	0	0	0	0	0	0	0	0	0	0.91333008	0.086669922	0.048095703	0.029541016	0.003662109	-0.014648438	0	44330	0	0	0
154	155	155	Category L	0.2277832	-0.011962891	-0.89990234	-0.1550293	0.26123047	0.44116211	-33.78	0	13/3/2018	13	3	2018	12:10:51	43851	0.7	12	10	51	0	0.05859375	3.5594238	0.22070313	-0.037109375	-0.89160156	3.9453125	0.02734375	0	0	0	0	0	0	0	0	0	0.91918945	0.080810547	0.040527344	0.006835938	0.025146484	-0.008056641	0	44330	0	0	0
155	156	156	Category L	0.23999023	0	-0.93579102	-0.15478516	0.26196289	0.44311523	-33.66	0	13/3/2018	13	3	2018	12:10:51	43851	0.8	12	10	51	0	0.05859375	3.5594238	0.21679688	-0.037597656	-0.88232422	2.9592285	0.069091797	0	0	0	0	0	0	0	0	0	0.90942383	0.090576172	0.11401367	0.022949219	0.037597656	-0.053222656	0	44330	0	0	0
156	157	157	Category L	0.2277832	-0.011962891	-0.91186523	-0.15112305	0.25537109	0.44628906	-33.54	0	13/3/2018	13	3	2018	12:10:51	43851	0.9	12	10	51	0	0.05859375	3.5594238	0.21557617	-0.039794922	-0.88964844	1.9462891	0.037597656	0	0	0	0	0	0	0	0	0	0.91625977	0.083740234	0.062011719	0.011962891	0.027832031	-0.021972656	0	44330	0	0	0
157	158	158	Category L	0.23999023	-0.023925781	-0.93579102	-0.14770508	0.25756836	0.44628906	-33.66	0	13/3/2018	13	3	2018	12:10:52	43852	0	12	10	52	0	0.05859375	3.5594238	0.21362305	-0.037109375	-0.88012695	0.59106445	0.062744141	0	0	0	0	0	0	0	0	0	0.90649414	0.093505859	0.094970703	0.026123047	0.013183594	-0.055419922	0	44330	0	0	0
158	159	159	Category L	0.23999023	0	-0.89990234	-0.15112305	0.25341797	0.44384766	-33.42	0	13/3/2018	13	3	2018	12:10:52	43852	0.111	12	10	52	0	0.058837891	3.5513672	0.20898438	-0.035888672	-0.89550781	0.1796875	0.047607422	0	0	0	0	0	0	0	0	0	0.92041016	0.079589844	0.071289063	0.030761719	0.035888672	-0.004150391	0	44330	0	0	0
159	160	160	Category L	0.25195313	-0.011962891	-0.88793945	-0.15356445	0.25805664	0.44311523	-33.54	0	13/3/2018	13	3	2018	12:10:52	43852	0.222	12	10	52	0	0.058837891	3.5513672	0.21044922	-0.037841797	-0.89648438	0.75366211	0.049560547	0	0	0	0	0	0	0	0	0	0.92163086	0.078369141	0.075927734	0.041259766	0.025878906	0.008544922	0	44330	0	0	0
160	161	161	Category L	0.23999023	0	-0.91186523	-0.14868164	0.2578125	0.4453125	-33.78	0	13/3/2018	13	3	2018	12:10:52	43852	0.333	12	10	52	0	0.058837891	3.5513672	0.2121582	-0.042236328	-0.91455078	1.2155762	0.050537109	0	0	0	0	0	0	0	0	0	0.93994141	0.060058594	0.072753906	0.027832031	0.042236328	0.002685547	0	44330	0	0	0
161	162	162	Category L	0.23999023	0	-0.88793945	-0.14453125	0.25830078	0.44238281	-33.54	0	13/3/2018	13	3	2018	12:10:52	43852	0.444	12	10	52	0	0.058837891	3.5513672	0.20947266	-0.0390625	-0.91503906	2.0385742	0.056396484	0	0	0	0	0	0	0	0	0	0.93945313	0.060546875	0.096679688	0.030273438	0.0390625	0.027099609	0	44330	0	0	0
162	163	163	Category L	0.2277832	0	-0.89990234	-0.1484375	0.26147461	0.44824219	-33.66	0	13/3/2018	13	3	2018	12:10:52	43852	0.555	12	10	52	0	0.058837891	3.5513672	0.20336914	-0.038085938	-0.90942383	4.0629883	0.046142578	0	0	0	0	0	0	0	0	0	0.93286133	0.067138672	0.072265625	0.024169922	0.038085938	0.009521484	0	44330	0	0	0
163	164	164	Category L	0.27587891	0.035888672	-0.88793945	-0.15380859	0.26293945	0.44433594	-33.66	0	13/3/2018	13	3	2018	12:10:52	43852	0.666	12	10	52	0	0.058837891	3.5513672	0.20117188	-0.036865234	-0.921875	6.7414551	0.109375	0	0	0	0	0	0	0	0	0	0.94433594	0.055664063	0.18139648	0.074462891	0.072753906	0.033935547	0	44330	0	0	0
164	165	165	Category L	0.23999023	0.011962891	-0.88793945	-0.15112305	0.26049805	0.44628906	-33.66	0	13/3/2018	13	3	2018	12:10:52	43852	0.777	12	10	52	0	0.058837891	3.5513672	0.19750977	-0.035400391	-0.91259766	11.615723	0.068115234	0	0	0	0	0	0	0	0	0	0.93432617	0.065673828	0.11450195	0.042236328	0.047363281	0.024658203	0	44330	0	0	0
165	166	166	Category L	0.23999023	0	-0.89990234	-0.14624023	0.25756836	0.44311523	-33.78	0	13/3/2018	13	3	2018	12:10:52	43852	0.888	12	10	52	0	0.058837891	3.5513672	0.19580078	-0.037353516	-0.92578125	19.308594	0.063232422	0	0	0	0	0	0	0	0	0	0.94702148	0.052978516	0.10742188	0.043945313	0.037353516	0.025878906	0	44330	0	0	0
166	167	167	Category L	0.26391602	-0.011962891	-0.87597656	-0.14770508	0.25805664	0.44311523	-33.91	0	13/3/2018	13	3	2018	12:10:53	43853	0	12	10	53	0	0.058837891	3.5513672	0.19384766	-0.03515625	-0.91796875	26.959229	0.084716797	0	0	0	0	0	0	0	0	0	0.93896484	0.061035156	0.13500977	0.069824219	0.023193359	0.041992188	0	44330	0	0	0
167	168	168	Category L	0.2277832	-0.035888672	-0.88793945	-0.1496582	0.25927734	0.44506836	-34.15	0	13/3/2018	13	3	2018	12:10:53	43853	0.1	12	10	53	0	0.058837891	3.5513672	0.19116211	-0.035644531	-0.92260742	30.435059	0.050292969	0	0	0	0	0	0	0	0	0	0.94311523	0.056884766	0.071533203	0.036376953	0	0.034667969	0	44330	0	0	0
168	169	169	Category J	0	-0.083984375	-1.1757813	0.20361328	-0.047363281	0.46411133	-33.42	0	13/3/2018	13	3	2018	12:10:55	43855	0.4	12	10	55	0	0.058837891	3.5513672	0.18945313	-0.034423828	-0.9296875	55.510498	0.31420898	0	0	0	0	0	0	0	0	0	0.94946289	0.050537109	0.48486328	-0.18945313	-0.049316406	-0.24584961	0	44330	0	0	0
169	170	170	Category J	-0.14379883	-0.19189453	-0.43188477	0.14575195	-0.062988281	0.48144531	-33.29	0	13/3/2018	13	3	2018	12:10:55	43855	0.5	12	10	55	0	0.058837891	3.5513672	0.18481445	-0.033203125	-0.9284668	90.475342	0.61645508	0	0	0	0	0	0	0	0	0	0.94750977	0.052490234	0.98388672	-0.32861328	-0.15844727	0.49658203	0	44330	0	0	0
170	171	171	Category J	0.059814453	-0.095947266	-1.0197754	0.14770508	-0.0859375	0.47265625	-33.29	0	13/3/2018	13	3	2018	12:10:55	43855	0.6	12	10	55	0	0.058837891	3.5513672	0.18139648	-0.034912109	-0.94140625	115.03149	0.15698242	0	0	0	0	0	0	0	0	0	0.95922852	0.040771484	0.26074219	-0.12158203	-0.060791016	-0.078125	0	44330	0	0	0
171	172	172	Category J	0.2878418	-0.37182617	-1.5119629	0.19360352	-0.084960938	0.46069336	-33.05	0	13/3/2018	13	3	2018	12:10:55	43855	0.7	12	10	55	0	0.058837891	3.5513672	0.1796875	-0.032958984	-0.93212891	132.51123	0.68017578	0	0	0	0	0	0	0	0	0	0.94970703	0.050292969	1.0263672	0.10791016	-0.33862305	-0.57958984	0	44330	0	0	0
172	173	173	Category J	-0.14379883	0.059814453	-0.58789063	0.13598633	-0.099365234	0.47509766	-33.42	0	13/3/2018	13	3	2018	12:10:55	43855	0.8	12	10	55	0	0.058837891	3.5513672	0.17285156	-0.033203125	-0.92480469	135.41626	0.47167969	0	0	0	0	0	0	0	0	0	0.94140625	0.05859375	0.74658203	-0.31665039	0.093017578	0.33691406	0	44330	0	0	0
173	174	174	Category J	-0.15576172	0.011962891	-0.52783203	0.049316406	-0.086181641	0.49169922	-34.03	0	13/3/2018	13	3	2018	12:10:55	43855	0.9	12	10	55	0	0.058837891	3.5513672	0.17114258	-0.034179688	-0.92504883	123.01758	0.51635742	0	0	0	0	0	0	0	0	0	0.94140625	0.05859375	0.77050781	-0.3269043	0.046142578	0.3972168	0	44330	0	0	0
174	175	175	Category J	0.41992188	-0.011962891	-1.4638672	0.17480469	-0.048095703	0.46337891	-34.4	0	13/3/2018	13	3	2018	12:10:56	43856	0	12	10	56	0	0.058837891	3.5513672	0.16650391	-0.034423828	-0.92407227	115.62573	0.59643555	0	0	0	0	0	0	0	0	0	0.93969727	0.060302734	0.81542969	0.25317383	0.022460938	-0.53955078	0	44330	0	0	0
175	176	176	Category J	-0.095947266	-0.17993164	-0.44384766	0.16943359	-0.073974609	0.47045898	-34.52	0	13/3/2018	13	3	2018	12:10:56	43856	0.1	12	10	56	0	0.058837891	3.5513672	0.16040039	-0.035400391	-0.92773438	108.11108	0.56640625	0	0	0	0	0	0	0	0	0	0.94213867	0.057861328	0.88476563	-0.25634766	-0.14428711	0.48388672	0	44330	0	0	0
176	177	177	Category J	0.45581055	-0.44384766	-2.0878906	0.17700195	-0.12231445	0.46142578	-34.52	0	13/3/2018	13	3	2018	12:10:56	43856	0.2	12	10	56	0	0.058837891	3.5513672	0.15942383	-0.033447266	-0.91577148	95.911377	1.2763672	0	0	0	0	0	0	0	0	0	0.93017578	0.069824219	1.878418	0.29614258	-0.41015625	-1.171875	0	44330	0	0	0
177	178	178	Category J	0.023925781	0.15576172	-0.14379883	0.13891602	-0.093505859	0.47753906	-34.4	0	13/3/2018	13	3	2018	12:10:56	43856	0.3	12	10	56	0	0.058837891	3.5513672	0.15771484	-0.035644531	-0.92773438	87.870361	0.81811523	0	0	0	0	0	0	0	0	0	0.94189453	0.058105469	1.109375	-0.13378906	0.19140625	0.78393555	0	44330	0	0	0
178	179	179	Category J	0.047851563	-0.035888672	-0.80395508	0.13793945	-0.046142578	0.48974609	-34.27	0	13/3/2018	13	3	2018	12:10:56	43856	0.4	12	10	56	0	0.058837891	3.5513672	0.16015625	-0.036376953	-0.92260742	66.109375	0.16357422	0	0	0	0	0	0	0	0	0	0.93725586	0.062744141	0.23168945	-0.11230469	0.000488281	0.11865234	0	44330	0	0	0
179	180	180	Category J	0.13183594	-0.095947266	-0.76782227	0.16845703	-0.001464844	0.47924805	-34.52	0	13/3/2018	13	3	2018	12:10:56	43856	0.5	12	10	56	0	0.058837891	3.5513672	0.16455078	-0.04296875	-0.94140625	30.826172	0.18432617	0	0	0	0	0	0	0	0	0	0.95678711	0.043212891	0.25927734	-0.032714844	-0.052734375	0.17358398	0	44330	0	0	0
180	181	181	Category J	-0.023925781	-0.15576172	-0.32397461	0.1394043	-0.024169922	0.48510742	-34.64	0	13/3/2018	13	3	2018	12:10:56	43856	0.6	12	10	56	0	0.058837891	3.5513672	0.16333008	-0.041992188	-0.94555664	1.059082	0.65893555	0	0	0	0	0	0	0	0	0	0.96044922	0.039550781	0.92260742	-0.18725586	-0.11352539	0.62158203	0	44330	0	0	0
181	182	182	Category J	0.071777344	-0.071777344	-1.3679199	0.13842773	-0.047119141	0.48461914	-34.52	0	13/3/2018	13	3	2018	12:10:56	43856	0.7	12	10	56	0	0.058837891	3.5513672	0.15795898	-0.041259766	-0.94140625	27.341309	0.43579102	0	0	0	0	0	0	0	0	0	0.95556641	0.044433594	0.54296875	-0.086181641	-0.030273438	-0.42626953	0	44330	0	0	0
182	183	183	Category J	0.011962891	0.059814453	-0.17993164	0.086181641	-0.013916016	0.49633789	-34.4	0	13/3/2018	13	3	2018	12:10:56	43856	0.8	12	10	56	0	0.058837891	3.5513672	0.15991211	-0.039550781	-0.94970703	32.329346	0.7902832	0	0	0	0	0	0	0	0	0	0.96386719	0.036132813	1.0175781	-0.14794922	0.099365234	0.76977539	0	44330	0	0	0
183	184	184	Category J	0.16796875	-0.023925781	-1.8479004	0.048095703	0.016845703	0.5012207	-34.52	0	13/3/2018	13	3	2018	12:10:56	43856	0.9	12	10	56	0	0.058837891	3.5513672	0.15844727	-0.041992188	-0.9375	21.904297	0.91040039	0	0	0	0	0	0	0	0	0	0.95166016	0.048339844	0.93798828	0.009277344	0.018066406	-0.91015625	0	44330	0	0	0
184	185	185	Category J	0.19189453	-0.023925781	-0.035888672	0.076416016	-0.003662109	0.50146484	-34.15	0	13/3/2018	13	3	2018	12:10:57	43857	0	12	10	57	0	0.058837891	3.5513672	0.16455078	-0.048339844	-0.94921875	25.719482	0.9140625	0	0	0	0	0	0	0	0	0	0.96459961	0.035400391	0.96508789	0.027099609	0.024414063	0.91333008	0	44330	0	0	0
185	186	186	Category J	-0.011962891	0	-0.65991211	0.08984375	-0.028808594	0.49682617	-34.03	0	13/3/2018	13	3	2018	12:10:57	43857	0.1	12	10	57	0	0.058837891	3.5513672	0.16235352	-0.049560547	-0.94018555	34.239502	0.33374023	0	0	0	0	0	0	0	0	0	0.95532227	0.044677734	0.50415039	-0.17431641	0.049560547	0.28027344	0	44330	0	0	0
186	187	187	Category J	0.31176758	0.095947266	-0.89990234	0.096923828	-0.0234375	0.49731445	-33.91	0	13/3/2018	13	3	2018	12:10:57	43857	0.2	12	10	57	0	0.058837891	3.5513672	0.16699219	-0.045410156	-0.95117188	29.497314	0.20849609	0	0	0	0	0	0	0	0	0	0.96679688	0.033203125	0.33740234	0.14453125	0.14135742	0.051269531	0	44330	0	0	0
187	188	188	Category J	-0.071777344	0.095947266	-0.26391602	0.12304688	0.008300781	0.48779297	-33.66	0	13/3/2018	13	3	2018	12:10:57	43857	0.3	12	10	57	0	0.058837891	3.5513672	0.17016602	-0.041259766	-0.953125	20.919922	0.74316406	0	0	0	0	0	0	0	0	0	0.96899414	0.031005859	1.0683594	-0.24194336	0.13720703	0.68920898	0	44330	0	0	0
188	189	189	Category J	0.11987305	-0.047851563	-1.6079102	0.13525391	0.011230469	0.49121094	-33.91	0	13/3/2018	13	3	2018	12:10:57	43857	0.4	12	10	57	0	0.058837891	3.5513672	0.16577148	-0.042480469	-0.94262695	19.219971	0.66674805	0	0	0	0	0	0	0	0	0	0.95800781	0.041992188	0.71630859	-0.045898438	-0.005126953	-0.66503906	0	44330	0	0	0
189	190	190	Category J	0.071777344	-0.023925781	-0.13183594	0.1015625	-0.029296875	0.49316406	-33.66	0	13/3/2018	13	3	2018	12:10:57	43857	0.5	12	10	57	0	0.058837891	3.5513672	0.16894531	-0.043945313	-0.95483398	16.906006	0.82885742	0	0	0	0	0	0	0	0	0	0.97070313	0.029296875	0.94042969	-0.097167969	0.020019531	0.82299805	0	44330	0	0	0
190	191	191	Category J	0.2277832	-0.35986328	-1.7758789	0.065673828	-0.065673828	0.49365234	-33.66	0	13/3/2018	13	3	2018	12:10:57	43857	0.6	12	10	57	0	0.058837891	3.5513672	0.16699219	-0.041503906	-0.9465332	8.5771484	0.89013672	0	0	0	0	0	0	0	0	0	0.9621582	0.037841797	1.2077637	0.060546875	-0.31811523	-0.82910156	0	44330	0	0	0
191	192	192	Category J	0.25195313	0	-0.80395508	0.069824219	-0.048339844	0.49780273	-33.54	0	13/3/2018	13	3	2018	12:10:57	43857	0.7	12	10	57	0	0.058837891	3.5513672	0.17016602	-0.041015625	-0.96118164	0.64038086	0.18188477	0	0	0	0	0	0	0	0	0	0.97705078	0.022949219	0.2800293	0.081542969	0.041015625	0.15722656	0	44330	0	0	0
192	193	193	Category J	0.3359375	-0.10791016	-1.3798828	0.086181641	-0.033691406	0.4987793	-33.17	0	13/3/2018	13	3	2018	12:10:57	43857	0.8	12	10	57	0	0.058837891	3.5513672	0.16772461	-0.041503906	-0.95068359	1.1726074	0.46557617	0	0	0	0	0	0	0	0	0	0.96630859	0.033691406	0.66333008	0.16796875	-0.066162109	-0.42895508	0	44330	0	0	0
193	194	194	Category J	0.17993164	0.15576172	-1.4038086	0.10375977	-0.048339844	0.49487305	-33.05	0	13/3/2018	13	3	2018	12:10:57	43857	0.9	12	10	57	0	0.058837891	3.5513672	0.16455078	-0.043701172	-0.95043945	8.5893555	0.49536133	0	0	0	0	0	0	0	0	0	0.96557617	0.034423828	0.66796875	0.015136719	0.19946289	-0.453125	0	44330	0	0	0
194	195	195	Category J	0.011962891	-0.095947266	-0.13183594	0.060791016	-0.053710938	0.49975586	-33.17	0	13/3/2018	13	3	2018	12:10:58	43858	0	12	10	58	0	0.058837891	3.5513672	0.16503906	-0.041992188	-0.94995117	13.141846	0.83398438	0	0	0	0	0	0	0	0	0	0.96508789	0.034912109	1.0251465	-0.15307617	-0.053710938	0.81811523	0	44330	0	0	0
195	196	196	Category J	0.2277832	-0.23999023	-1.4519043	0.052001953	-0.087402344	0.49389648	-33.17	0	13/3/2018	13	3	2018	12:10:58	43858	0.1	12	10	58	0	0.058837891	3.5513672	0.16113281	-0.041992188	-0.95678711	18.472656	0.53710938	0	0	0	0	0	0	0	0	0	0.97119141	0.028808594	0.75927734	0.06640625	-0.19775391	-0.49487305	0	44330	0	0	0
196	197	197	Category J	0.19189453	0.19189453	-0.10791016	0.075439453	-0.061279297	0.49389648	-33.29	0	13/3/2018	13	3	2018	12:10:58	43858	0.2	12	10	58	0	0.058837891	3.5513672	0.1628418	-0.041503906	-0.96118164	22.736084	0.88525391	0	0	0	0	0	0	0	0	0	0.97583008	0.024169922	1.1157227	0.028808594	0.23339844	0.85327148	0	44330	0	0	0
197	198	198	Category J	-0.047851563	0.035888672	-2.0878906	0.10595703	-0.064453125	0.49316406	-33.66	0	13/3/2018	13	3	2018	12:10:58	43858	0.3	12	10	58	0	0.058837891	3.5513672	0.15698242	-0.042480469	-0.9465332	24.218994	1.1621094	0	0	0	0	0	0	0	0	0	0.96020508	0.039794922	1.4245605	-0.20483398	0.078369141	-1.1411133	0	44330	0	0	0
198	199	199	Category J	0.38378906	-0.20385742	-0.93579102	0.14355469	-0.09765625	0.47631836	-33.54	0	13/3/2018	13	3	2018	12:10:58	43858	0.4	12	10	58	0	0.058837891	3.5513672	0.16015625	-0.045410156	-0.96118164	21.556885	0.27490234	0	0	0	0	0	0	0	0	0	0.9753418	0.024658203	0.40722656	0.22338867	-0.15820313	0.025390625	0	44330	0	0	0
199	200	200	Category J	0.44384766	-0.37182617	-2.315918	0.15795898	-0.1027832	0.46850586	-33.78	0	13/3/2018	13	3	2018	12:10:58	43858	0.5	12	10	58	0	0.058837891	3.5513672	0.15625	-0.044921875	-0.9519043	10.106689	1.4313965	0	0	0	0	0	0	0	0	0	0.96582031	0.034179688	1.9777832	0.28735352	-0.32666016	-1.3637695	0	44330	0	0	0
200	201	201	Category J	0.14379883	0.19189453	-0.88793945	0.10522461	-0.087158203	0.48901367	-34.15	0	13/3/2018	13	3	2018	12:10:58	43858	0.6	12	10	58	0	0.058837891	3.5513672	0.15917969	-0.044433594	-0.95849609	7.6992188	0.24707031	0	0	0	0	0	0	0	0	0	0.97265625	0.02734375	0.32275391	-0.015380859	0.23632813	0.070556641	0	44330	0	0	0
201	202	202	Category J	-0.15576172	0.011962891	-0.40795898	0.066650391	-0.067138672	0.49365234	-34.27	0	13/3/2018	13	3	2018	12:10:58	43858	0.7	12	10	58	0	0.058837891	3.5513672	0.15722656	-0.046142578	-0.94995117	4.0356445	0.62866211	0	0	0	0	0	0	0	0	0	0.96411133	0.035888672	0.91333008	-0.31298828	0.058105469	0.54199219	0	44330	0	0	0
202	203	203	Category J	0.13183594	0.095947266	-1.8718262	0.077392578	-0.063232422	0.49780273	-34.64	0	13/3/2018	13	3	2018	12:10:58	43858	0.8	12	10	58	0	0.058837891	3.5513672	0.15869141	-0.051513672	-0.96850586	2.1882324	0.91552734	0	0	0	0	0	0	0	0	0	0.98266602	0.017333984	1.0778809	-0.026855469	0.14746094	-0.90307617	0	44330	0	0	0
203	204	204	Category J	0.023925781	0.047851563	-0.095947266	0.1394043	-0.046142578	0.48364258	-34.27	0	13/3/2018	13	3	2018	12:10:58	43858	0.9	12	10	58	0	0.058837891	3.5513672	0.15527344	-0.050048828	-0.95947266	4.2578125	0.87890625	0	0	0	0	0	0	0	0	0	0.97314453	0.026855469	1.0927734	-0.13134766	0.097900391	0.86352539	0	44330	0	0	0
204	205	205	Category J	0.20385742	-0.19189453	-1.9318848	0.099121094	-0.08203125	0.48583984	-33.91	0	13/3/2018	13	3	2018	12:10:59	43859	0	12	10	59	0	0.058837891	3.5513672	0.14526367	-0.048339844	-0.94848633	3.9675293	0.99536133	0	0	0	0	0	0	0	0	0	0.96069336	0.039306641	1.1850586	0.058349609	-0.14331055	-0.9831543	0	44330	0	0	0
205	206	206	Category J	0.15576172	0.14379883	-0.2277832	0.076171875	-0.077636719	0.49731445	-33.78	0	13/3/2018	13	3	2018	12:10:59	43859	0.1	12	10	59	0	0.058837891	3.5513672	0.14648438	-0.050292969	-0.95800781	4.0085449	0.75561523	0	0	0	0	0	0	0	0	0	0.97045898	0.029541016	0.93359375	0.009033203	0.1940918	0.73022461	0	44330	0	0	0
206	207	207	Category J	0.10791016	-0.047851563	-1.2597656	0.0859375	-0.077392578	0.49145508	-33.29	0	13/3/2018	13	3	2018	12:10:59	43859	0.2	12	10	59	0	0.058837891	3.5513672	0.14233398	-0.050292969	-0.94995117	0.21020508	0.31152344	0	0	0	0	0	0	0	0	0	0.96191406	0.038085938	0.34667969	-0.034423828	0.002441406	-0.30957031	0	44330	0	0	0
207	208	208	Category J	0.21582031	0.035888672	-1.4399414	0.12451172	-0.094482422	0.47998047	-33.42	0	13/3/2018	13	3	2018	12:10:59	43859	0.3	12	10	59	0	0.058837891	3.5513672	0.13964844	-0.05859375	-0.95996094	0.53369141	0.49462891	0	0	0	0	0	0	0	0	0	0.97192383	0.028076172	0.65014648	0.075927734	0.094482422	-0.47973633	0	44330	0	0	0
208	209	209	Category J	-0.071777344	0.071777344	-0.75585938	0.18115234	-0.078369141	0.46875	-33.78	0	13/3/2018	13	3	2018	12:10:59	43859	0.4	12	10	59	0	0.058837891	3.5513672	0.13378906	-0.058105469	-0.94995117	3.0432129	0.31103516	0	0	0	0	0	0	0	0	0	0.9609375	0.0390625	0.52954102	-0.20556641	0.12988281	0.1940918	0	44330	0	0	0
209	210	210	Category J	0.059814453	-0.16796875	-1.8598633	0.15136719	-0.097900391	0.47558594	-33.66	0	13/3/2018	13	3	2018	12:10:59	43859	0.5	12	10	59	0	0.058837891	3.5513672	0.13427734	-0.059814453	-0.95727539	3.9360352	0.91186523	0	0	0	0	0	0	0	0	0	0.96850586	0.031494141	1.0849609	-0.074462891	-0.10791016	-0.90234375	0	44330	0	0	0
210	211	211	Category J	0.17993164	0.15576172	-0.10791016	0.064697266	-0.090820313	0.49267578	-33.66	0	13/3/2018	13	3	2018	12:10:59	43859	0.6	12	10	59	0	0.058837891	3.5513672	0.13867188	-0.062744141	-0.95556641	2.9291992	0.87646484	0	0	0	0	0	0	0	0	0	0.9675293	0.032470703	1.1074219	0.041015625	0.21850586	0.84765625	0	44330	0	0	0
211	212	212	Category J	-0.26391602	-0.071777344	-0.2878418	0.073730469	-0.073730469	0.49243164	-33.54	0	13/3/2018	13	3	2018	12:10:59	43859	0.7	12	10	59	0	0.058837891	3.5513672	0.14331055	-0.067626953	-0.96801758	4.1479492	0.79272461	0	0	0	0	0	0	0	0	0	0.98095703	0.019042969	1.0915527	-0.40722656	-0.00390625	0.68017578	0	44330	0	0	0
212	213	213	Category J	0.19189453	-0.11987305	-0.88793945	0.11767578	-0.099609375	0.48193359	-33.29	0	13/3/2018	13	3	2018	12:10:59	43859	0.8	12	10	59	0	0.059082031	3.5368652	0.14038086	-0.062255859	-0.94848633	12.305176	0.098144531	0	0	0	0	0	0	0	0	0	0.9609375	0.0390625	0.16943359	0.051269531	-0.057373047	0.060546875	0	44330	0	0	0
213	214	214	Category J	-0.071777344	-0.023925781	-0.80395508	0.16967773	-0.079101563	0.4675293	-32.8	0	13/3/2018	13	3	2018	12:10:59	43859	0.9	12	10	59	0	0.059082031	3.5368652	0.14086914	-0.062988281	-0.95336914	12.590332	0.26293945	0	0	0	0	0	0	0	0	0	0.96582031	0.034179688	0.40161133	-0.21264648	0.0390625	0.14941406	0	44330	0	0	0
214	215	215	Category J	-0.15576172	-0.11987305	-1.1518555	0.15722656	-0.075439453	0.47436523	-32.68	0	13/3/2018	13	3	2018	12:11:00	43860	0	12	11	0	0	0.059082031	3.5368652	0.14746094	-0.064697266	-0.95654297	15.601318	0.36474609	0	0	0	0	0	0	0	0	0	0.97021484	0.029785156	0.5534668	-0.30322266	-0.054931641	-0.19506836	0	44330	0	0	0
215	216	216	Category J	0.21582031	0.11987305	0.071777344	0.067138672	-0.096923828	0.48779297	-32.8	0	13/3/2018	13	3	2018	12:11:00	43860	0.1	12	11	0	0	0.059082031	3.5368652	0.14477539	-0.064697266	-0.95141602	19.430176	1.0419922	0	0	0	0	0	0	0	0	0	0.96459961	0.035400391	1.2788086	0.070800781	0.18457031	1.0231934	0	44330	0	0	0
216	217	217	Category J	0.17993164	-0.21582031	-1.8479004	0.086669922	-0.07421875	0.48803711	-33.05	0	13/3/2018	13	3	2018	12:11:00	43860	0.2	12	11	0	0	0.059082031	3.5368652	0.14624023	-0.060791016	-0.94995117	15.641846	0.91137695	0	0	0	0	0	0	0	0	0	0.96313477	0.036865234	1.0859375	0.033447266	-0.15478516	-0.89770508	0	44330	0	0	0
217	218	218	Category J	0.53979492	-0.071777344	-0.49194336	0.10449219	-0.092529297	0.47851563	-33.78	0	13/3/2018	13	3	2018	12:11:00	43860	0.3	12	11	0	0	0.059082031	3.5368652	0.13769531	-0.052734375	-0.92602539	11.087891	0.59179688	0	0	0	0	0	0	0	0	0	0.93774414	0.062255859	0.85498047	0.40185547	-0.018798828	0.43408203	0	44330	0	0	0
218	219	219	Category J	0.63598633	-0.55175781	-2.3759766	0.099853516	-0.10668945	0.47216797	-33.29	0	13/3/2018	13	3	2018	12:11:00	43860	0.4	12	11	0	0	0.059082031	3.5368652	0.14208984	-0.052490234	-0.94970703	10.244629	1.5895996	0	0	0	0	0	0	0	0	0	0.96166992	0.038330078	2.4189453	0.49365234	-0.49902344	-1.4260254	0	44330	0	0	0
219	220	220	Category J	0.16796875	-0.011962891	-1.1518555	0.068603516	-0.079589844	0.48242188	-33.17	0	13/3/2018	13	3	2018	12:11:00	43860	0.5	12	11	0	0	0.059082031	3.5368652	0.14599609	-0.052490234	-0.9453125	18.385986	0.21142578	0	0	0	0	0	0	0	0	0	0.95800781	0.041992188	0.26879883	0.021728516	0.040527344	-0.20629883	0	44330	0	0	0
220	221	221	Category J	-0.15576172	-0.10791016	-0.49194336	0.010742188	-0.049804688	0.49462891	-32.68	0	13/3/2018	13	3	2018	12:11:00	43860	0.6	12	11	0	0	0.059082031	3.5368652	0.14599609	-0.053710938	-0.96118164	8.9494629	0.56054688	0	0	0	0	0	0	0	0	0	0.97363281	0.026367188	0.82495117	-0.30175781	-0.053955078	0.46923828	0	44330	0	0	0
221	222	222	Category J	0.44384766	-0.023925781	-1.6679688	0.046875	-0.035644531	0.49584961	-32.43	0	13/3/2018	13	3	2018	12:11:00	43860	0.7	12	11	0	0	0.059082031	3.5368652	0.1472168	-0.05078125	-0.96362305	6.7775879	0.76464844	0	0	0	0	0	0	0	0	0	0.97607422	0.023925781	1.027832	0.29638672	0.026855469	-0.70410156	0	44330	0	0	0
222	223	223	Category J	0.13183594	-0.13183594	0.011962891	0.089599609	-0.021972656	0.49194336	-33.17	0	13/3/2018	13	3	2018	12:11:00	43860	0.8	12	11	0	0	0.059082031	3.5368652	0.14794922	-0.049316406	-0.96118164	1.706543	0.97680664	0	0	0	0	0	0	0	0	0	0.97387695	0.026123047	1.0717773	-0.016113281	-0.082275391	0.97314453	0	44330	0	0	0
223	224	224	Category J	0.70776367	-0.39599609	-1.8359375	0.069091797	-0.0546875	0.48583984	-33.29	0	13/3/2018	13	3	2018	12:11:00	43860	0.9	12	11	0	0	0.059082031	3.5368652	0.1472168	-0.053955078	-0.97167969	8.3066406	1.0852051	0	0	0	0	0	0	0	0	0	0.984375	0.015625	1.7663574	0.56030273	-0.34179688	-0.86401367	0	44330	0	0	0
224	225	225	Category J	0.035888672	-0.083984375	-0.17993164	0.060058594	-0.018066406	0.49755859	-33.42	0	13/3/2018	13	3	2018	12:11:01	43861	0	12	11	1	0	0.059082031	3.5368652	0.14599609	-0.047607422	-0.97314453	21.732666	0.80175781	0	0	0	0	0	0	0	0	0	0.98510742	0.014892578	0.93969727	-0.11010742	-0.036132813	0.79321289	0	44330	0	0	0
225	226	226	Category J	0.6237793	0.32397461	-1.7878418	0.037841797	0.023193359	0.50512695	-33.29	0	13/3/2018	13	3	2018	12:11:01	43861	0.1	12	11	1	0	0.059082031	3.5368652	0.14599609	-0.047851563	-0.98242188	39.627686	1.0073242	0	0	0	0	0	0	0	0	0	0.99438477	0.005615234	1.6547852	0.47753906	0.37182617	-0.80517578	0	44330	0	0	0
226	227	227	Category J	0.45581055	0.32397461	-1.0678711	0.081787109	0.038085938	0.49951172	-33.42	0	13/3/2018	13	3	2018	12:11:01	43861	0.2	12	11	1	0	0.059082031	3.5368652	0.14501953	-0.046875	-0.97485352	35.466553	0.49243164	0	0	0	0	0	0	0	0	0	0.98681641	0.013183594	0.77441406	0.31054688	0.37084961	-0.092773438	0	44330	0	0	0
227	228	228	Category J	-0.083984375	-0.10791016	-0.071777344	0.022460938	0.030273438	0.5090332	-33.29	0	13/3/2018	13	3	2018	12:11:01	43861	0.3	12	11	1	0	0.059082031	3.5368652	0.13549805	-0.047119141	-0.98461914	41.883057	0.94091797	0	0	0	0	0	0	0	0	0	0.99511719	0.004882813	1.1931152	-0.21948242	-0.060546875	0.9128418	0	44330	0	0	0
228	229	229	Category J	0.49194336	-0.11987305	-1.8598633	0.068847656	-0.014404297	0.50268555	-33.05	0	13/3/2018	13	3	2018	12:11:01	43861	0.4	12	11	1	0	0.059082031	3.5368652	0.14160156	-0.047607422	-0.99194336	47.317383	0.93847656	0	0	0	0	0	0	0	0	0	1.0031738	0.003173828	1.2897949	0.35009766	-0.072021484	-0.86767578	0	44330	0	0	0
229	230	230	Category J	0.071777344	0.19189453	-0.20385742	0.11621094	0.020263672	0.49291992	-33.05	0	13/3/2018	13	3	2018	12:11:01	43861	0.5	12	11	1	0	0.059082031	3.5368652	0.14233398	-0.045654297	-0.98022461	44.845703	0.81518555	0	0	0	0	0	0	0	0	0	0.99169922	0.008300781	1.0847168	-0.070556641	0.23754883	0.77636719	0	44330	0	0	0
230	231	231	Category J	0.45581055	0.035888672	-2.0158691	0.10791016	0.045654297	0.49633789	-32.68	0	13/3/2018	13	3	2018	12:11:01	43861	0.6	12	11	1	0	0.059082031	3.5368652	0.140625	-0.046875	-0.99145508	32.697998	1.074707	0	0	0	0	0	0	0	0	0	1.0024414	0.002441406	1.4223633	0.31494141	0.082763672	-1.0241699	0	44330	0	0	0
231	232	232	Category J	0.047851563	-0.047851563	-0.023925781	0.13427734	0.026611328	0.48925781	-32.8	0	13/3/2018	13	3	2018	12:11:01	43861	0.7	12	11	1	0	0.059082031	3.5368652	0.14013672	-0.039550781	-0.97241211	28.065918	0.95288086	0	0	0	0	0	0	0	0	0	0.9831543	0.016845703	1.0488281	-0.092285156	-0.008056641	0.94848633	0	44330	0	0	0
232	233	233	Category J	-0.047851563	-0.17993164	-0.88793945	0.11914063	-0.024169922	0.49389648	-32.93	0	13/3/2018	13	3	2018	12:11:01	43861	0.8	12	11	1	0	0.059082031	3.5368652	0.13818359	-0.042236328	-0.97924805	31.642578	0.2487793	0	0	0	0	0	0	0	0	0	0.98999023	0.010009766	0.41503906	-0.18603516	-0.13745117	0.091308594	0	44330	0	0	0
233	234	234	Category J	0.2878418	0.10791016	-0.85180664	0.14624023	-0.005126953	0.49194336	-32.68	0	13/3/2018	13	3	2018	12:11:01	43861	0.9	12	11	1	0	0.059082031	3.5368652	0.13623047	-0.041992188	-0.97607422	22.496338	0.24658203	0	0	0	0	0	0	0	0	0	0.98657227	0.013427734	0.42578125	0.15136719	0.14990234	0.12426758	0	44330	0	0	0
234	235	235	Category J	-0.083984375	-0.011962891	-1.4519043	0.14086914	-0.003417969	0.48779297	-32.8	0	13/3/2018	13	3	2018	12:11:02	43862	0	12	11	2	0	0.059082031	3.5368652	0.13354492	-0.042724609	-0.96459961	5.5859375	0.53442383	0	0	0	0	0	0	0	0	0	0.97485352	0.025146484	0.7355957	-0.2175293	0.030761719	-0.48706055	0	44330	0	0	0
235	236	236	Category J	0.37182617	0.047851563	-1.2958984	0.15698242	0.015380859	0.48339844	-33.05	0	13/3/2018	13	3	2018	12:11:02	43862	0.1	12	11	2	0	0.059082031	3.5368652	0.13305664	-0.042236328	-0.98217773	8.5510254	0.40405273	0	0	0	0	0	0	0	0	0	0.99194336	0.008056641	0.64208984	0.23852539	0.090087891	-0.31347656	0	44330	0	0	0
236	237	237	Category J	-0.23999023	-0.095947266	0.27587891	0.14282227	0.018798828	0.48242188	-33.29	0	13/3/2018	13	3	2018	12:11:02	43862	0.2	12	11	2	0	0.059082031	3.5368652	0.13012695	-0.037841797	-0.97143555	5.2407227	1.3024902	0	0	0	0	0	0	0	0	0	0.98095703	0.019042969	1.6755371	-0.37011719	-0.057861328	1.2473145	0	44330	0	0	0
237	238	238	Category J	0.49194336	-0.26391602	-2.1118164	0.11425781	-0.052978516	0.48901367	-33.17	0	13/3/2018	13	3	2018	12:11:02	43862	0.3	12	11	2	0	0.059082031	3.5368652	0.12695313	-0.038818359	-0.97509766	10.93457	1.2145996	0	0	0	0	0	0	0	0	0	0.98413086	0.015869141	1.7263184	0.36474609	-0.22485352	-1.1364746	0	44330	0	0	0
238	239	239	Category J	-0.071777344	0.035888672	-0.16796875	0.17895508	-0.034912109	0.46972656	-32.8	0	13/3/2018	13	3	2018	12:11:02	43862	0.4	12	11	2	0	0.059082031	3.5368652	0.12646484	-0.038330078	-0.96582031	21.197021	0.82568359	0	0	0	0	0	0	0	0	0	0.97485352	0.025146484	1.0705566	-0.19824219	0.07421875	0.79785156	0	44330	0	0	0
239	240	240	Category J	0.49194336	0.035888672	-1.4157715	0.13720703	-0.010498047	0.4855957	-32.55	0	13/3/2018	13	3	2018	12:11:02	43862	0.5	12	11	2	0	0.059082031	3.5368652	0.11914063	-0.036132813	-0.96582031	24.459717	0.58837891	0	0	0	0	0	0	0	0	0	0.97387695	0.026123047	0.89428711	0.37255859	0.072021484	-0.44970703	0	44330	0	0	0
240	241	241	Category J	0.071777344	-0.13183594	-0.2277832	0.13818359	-0.023681641	0.48828125	-32.19	0	13/3/2018	13	3	2018	12:11:02	43862	0.6	12	11	2	0	0.059082031	3.5368652	0.12548828	-0.037109375	-0.95922852	16.361328	0.73950195	0	0	0	0	0	0	0	0	0	0.96826172	0.031738281	0.87988281	-0.053710938	-0.094482422	0.73144531	0	44330	0	0	0
241	242	242	Category J	0.37182617	-0.44384766	-2.3637695	0.13061523	-0.044433594	0.48754883	-32.43	0	13/3/2018	13	3	2018	12:11:02	43862	0.7	12	11	2	0	0.059082031	3.5368652	0.12329102	-0.036865234	-0.94580078	0.071289063	1.4956055	0	0	0	0	0	0	0	0	0	0.95458984	0.045410156	2.072998	0.24829102	-0.40673828	-1.4177246	0	44330	0	0	0
242	243	243	Category J	-0.059814453	0.13183594	-0.17993164	0.10302734	0.002929688	0.49804688	-32.93	0	13/3/2018	13	3	2018	12:11:02	43862	0.8	12	11	2	0	0.059082031	3.5368652	0.12670898	-0.025878906	-0.95507813	2.1142578	0.81274414	0	0	0	0	0	0	0	0	0	0.96386719	0.036132813	1.1193848	-0.18652344	0.15771484	0.77514648	0	44330	0	0	0
243	244	244	Category J	-0.52783203	0.15576172	0	0.075195313	-0.038085938	0.49658203	-32.68	0	13/3/2018	13	3	2018	12:11:02	43862	0.9	12	11	2	0	0.059082031	3.5368652	0.12475586	-0.059814453	-0.94873047	3.8642578	1.1716309	0	0	0	0	0	0	0	0	0	0.95874023	0.041259766	1.8171387	-0.65258789	0.21557617	0.94873047	0	44330	0	0	0
244	245	245	Category J	0.34790039	-0.14379883	-1.6557617	0.16918945	-0.032226563	0.47265625	-32.93	0	13/3/2018	13	3	2018	12:11:03	43863	0	12	11	3	0	0.059082031	3.5368652	0.13549805	-0.022216797	-0.97729492	8.4506836	0.72119141	0	0	0	0	0	0	0	0	0	0.98681641	0.013183594	1.012207	0.2121582	-0.12133789	-0.6784668	0	44330	0	0	0
245	246	246	Category J	-0.095947266	0.011962891	-0.25195313	0.21337891	-0.008789063	0.46020508	-33.29	0	13/3/2018	13	3	2018	12:11:03	43863	0.1	12	11	3	0	0.059082031	3.5368652	0.095947266	0.004638672	-0.9934082	10.415283	0.76586914	0	0	0	0	0	0	0	0	0	0.99804688	0.001953125	0.94067383	-0.19189453	0.007080078	0.74145508	0	44330	0	0	0
246	247	247	Category J	0.059814453	-0.671875	-1.6918945	0.15478516	-0.015136719	0.47973633	-33.05	0	13/3/2018	13	3	2018	12:11:03	43863	0.2	12	11	3	0	0.059082031	3.5368652	0.092285156	-0.041259766	-1.0507813	15.778564	0.8996582	0	0	0	0	0	0	0	0	0	1.0554199	0.055419922	1.3039551	-0.032470703	-0.63037109	-0.64086914	0	44330	0	0	0
247	248	248	Category J	-0.25195313	0	-0.071777344	0.086914063	-0.011474609	0.49414063	-32.8	0	13/3/2018	13	3	2018	12:11:03	43863	0.3	12	11	3	0	0.059082031	3.5368652	0.11279297	-0.090332031	-1.0566406	23.819092	1.0541992	0	0	0	0	0	0	0	0	0	1.0666504	0.066650391	1.4401855	-0.36474609	0.090332031	0.98486328	0	44330	0	0	0
248	249	249	Category J	0.047851563	-0.2277832	-1.7758789	0.095947266	0.036132813	0.49462891	-32.68	0	13/3/2018	13	3	2018	12:11:03	43863	0.4	12	11	3	0	0.059082031	3.5368652	0.1262207	-0.078125	-1.0737305	24.249023	0.72192383	0	0	0	0	0	0	0	0	0	1.0839844	0.083984375	0.93017578	-0.078369141	-0.14941406	-0.7019043	0	44330	0	0	0
249	250	250	Category J	0.20385742	-0.41992188	-0.2878418	0.18505859	0.073242188	0.46777344	-31.94	0	13/3/2018	13	3	2018	12:11:03	43863	0.5	12	11	3	0	0.059082031	3.5368652	0.12817383	-0.093994141	-1.0693359	18.46167	0.85009766	0	0	0	0	0	0	0	0	0	1.0812988	0.081298828	1.1828613	0.075439453	-0.32568359	0.78149414	0	44330	0	0	0
250	251	251	Category J	0.41992188	-0.49194336	-2.0158691	0.14746094	0.017578125	0.47924805	-31.94	0	13/3/2018	13	3	2018	12:11:03	43863	0.6	12	11	3	0	0.059082031	3.4933594	0.12939453	-0.088134766	-1.0698242	1.203125	1.0686035	0	0	0	0	0	0	0	0	0	1.0812988	0.081298828	1.6398926	0.2902832	-0.40356445	-0.94580078	0	44330	0	0	0
251	252	252	Category J	0.059814453	0.059814453	0.047851563	0.062255859	0.090820313	0.50268555	-32.19	0	13/3/2018	13	3	2018	12:11:03	43863	0.7	12	11	3	0	0.059082031	3.4933594	0.12817383	-0.091552734	-1.0773926	3.3310547	1.1374512	0	0	0	0	0	0	0	0	0	1.0888672	0.088867188	1.3449707	-0.068359375	0.15136719	1.1252441	0	44330	0	0	0
252	253	253	Category J	-0.095947266	0	-0.98388672	0.053955078	0.12426758	0.49902344	-32.19	0	13/3/2018	13	3	2018	12:11:03	43863	0.8	12	11	3	0	0.059082031	3.4933594	0.13256836	-0.094482422	-1.0957031	10.970947	0.27148438	0	0	0	0	0	0	0	0	0	1.107666	0.10766602	0.43505859	-0.22851563	0.094482422	0.11181641	0	44330	0	0	0
253	254	254	Category J	0.37182617	-0.11987305	-0.77978516	0.088378906	0.15478516	0.48657227	-32.8	0	13/3/2018	13	3	2018	12:11:03	43863	0.9	12	11	3	0	0.059082031	3.4933594	0.13720703	-0.098632813	-1.1079102	27.994873	0.40380859	0	0	0	0	0	0	0	0	0	1.1206055	0.12060547	0.58374023	0.234375	-0.020996094	0.328125	0	44330	0	0	0
254	255	255	Category J	0.20385742	-0.023925781	-1.0439453	0.12231445	0.1550293	0.47949219	-32.56	0	13/3/2018	13	3	2018	12:11:04	43864	0	12	11	4	0	0.059082031	3.4933594	0.13623047	-0.095214844	-1.1074219	57.175537	0.11694336	0	0	0	0	0	0	0	0	0	1.119873	0.11987305	0.20239258	0.067382813	0.071289063	0.063476563	0	44330	0	0	0
255	256	256	Category J	0.011962891	0.13183594	-0.3359375	0.086669922	0.15722656	0.48876953	-32.68	0	13/3/2018	13	3	2018	12:11:04	43864	0.1	12	11	4	0	0.059082031	3.4933594	0.13525391	-0.094726563	-1.1003418	76.150635	0.80688477	0	0	0	0	0	0	0	0	0	1.1125488	0.11254883	1.114502	-0.12329102	0.2265625	0.7644043	0	44330	0	0	0
256	257	257	Category J	-0.2277832	0.20385742	-0.16796875	-0.004882813	0.16259766	0.49487305	-32.56	0	13/3/2018	13	3	2018	12:11:04	43864	0.2	12	11	4	0	0.059082031	3.4933594	0.13647461	-0.095458984	-1.1203613	73.487305	1.0627441	0	0	0	0	0	0	0	0	0	1.1328125	0.1328125	1.6164551	-0.36425781	0.29931641	0.95239258	0	44330	0	0	0
257	258	258	Category J	0.37182617	0.17993164	-2.0397949	0.006347656	0.18432617	0.48388672	-32.31	0	13/3/2018	13	3	2018	12:11:04	43864	0.3	12	11	4	0	0.059082031	3.4933594	0.13598633	-0.094482422	-1.1008301	84.445801	1.0061035	0	0	0	0	0	0	0	0	0	1.1132813	0.11328125	1.4489746	0.2355957	0.27441406	-0.9387207	0	44330	0	0	0
258	259	259	Category J	0.37182617	-0.035888672	-0.45581055	0.10180664	0.17749023	0.47363281	-32.68	0	13/3/2018	13	3	2018	12:11:04	43864	0.4	12	11	4	0	0.059082031	3.4933594	0.13354492	-0.094238281	-1.1191406	93.213379	0.70703125	0	0	0	0	0	0	0	0	0	1.1308594	0.13085938	0.95996094	0.23803711	0.058349609	0.66333008	0	44330	0	0	0
259	260	260	Category J	0.11987305	-0.19189453	-2.027832	0.1184082	0.17651367	0.47583008	-32.43	0	13/3/2018	13	3	2018	12:11:04	43864	0.5	12	11	4	0	0.059082031	3.4933594	0.13012695	-0.087402344	-1.1032715	94.007813	0.93041992	0	0	0	0	0	0	0	0	0	1.1142578	0.11425781	1.0390625	-0.010253906	-0.10424805	-0.92431641	0	44330	0	0	0
260	261	261	Category J	0.083984375	0.071777344	-0.51586914	0.10961914	0.1784668	0.47583008	-32.56	0	13/3/2018	13	3	2018	12:11:04	43864	0.6	12	11	4	0	0.059082031	3.4933594	0.12548828	-0.084716797	-1.0917969	70.81543	0.59838867	0	0	0	0	0	0	0	0	0	1.1022949	0.10229492	0.77441406	-0.041503906	0.15649414	0.57592773	0	44330	0	0	0
261	262	262	Category J	0.11987305	0.047851563	-1.1879883	0.095458984	0.19262695	0.47387695	-32.92	0	13/3/2018	13	3	2018	12:11:04	43864	0.7	12	11	4	0	0.059082031	3.4933594	0.13134766	-0.082519531	-1.111084	54.075439	0.15185547	0	0	0	0	0	0	0	0	0	1.1218262	0.12182617	0.21899414	-0.011474609	0.13037109	-0.076660156	0	44330	0	0	0
262	263	263	Category J	-0.047851563	-0.29980469	-1.0197754	0.025634766	0.19799805	0.48242188	-32.92	0	13/3/2018	13	3	2018	12:11:04	43864	0.8	12	11	4	0	0.059082031	3.4933594	0.12695313	-0.083007813	-1.0932617	47.097168	0.2878418	0	0	0	0	0	0	0	0	0	1.1037598	0.10375977	0.46508789	-0.17480469	-0.21655273	0.073486328	0	44330	0	0	0
263	264	264	Category J	0.083984375	0.47998047	-1.9558105	0.12719727	0.20922852	0.46313477	-33.05	0	13/3/2018	13	3	2018	12:11:04	43864	0.9	12	11	4	0	0.059082031	3.4933594	0.13232422	-0.084228516	-1.1184082	35.300049	1.0107422	0	0	0	0	0	0	0	0	0	1.1293945	0.12939453	1.4499512	-0.048339844	0.56420898	-0.8371582	0	44330	0	0	0
264	265	265	Category J	0.19189453	-0.047851563	-0.77978516	0.12768555	0.23242188	0.45166016	-33.17	0	13/3/2018	13	3	2018	12:11:05	43865	0	12	11	5	0	0.059082031	3.4933594	0.12182617	-0.075439453	-1.1008301	22.4646	0.32958984	0	0	0	0	0	0	0	0	0	1.1101074	0.11010742	0.41845703	0.069824219	0.027587891	0.32104492	0	44330	0	0	0
265	266	266	Category J	-0.095947266	0.083984375	-0.059814453	0.13476563	0.19384766	0.46362305	-33.05	0	13/3/2018	13	3	2018	12:11:05	43865	0.1	12	11	5	0	0.059082031	3.4933594	0.12573242	-0.07421875	-1.1083984	10.180176	1.0834961	0	0	0	0	0	0	0	0	0	1.1179199	0.11791992	1.4287109	-0.22167969	0.15820313	1.048584	0	44330	0	0	0
266	267	267	Category J	-0.45581055	0.071777344	-1.6799316	0.085693359	0.19970703	0.47680664	-33.17	0	13/3/2018	13	3	2018	12:11:05	43865	0.2	12	11	5	0	0.059082031	3.4933594	0.11865234	-0.080810547	-1.0864258	10.424316	0.83984375	0	0	0	0	0	0	0	0	0	1.0959473	0.095947266	1.3203125	-0.57446289	0.15258789	-0.59326172	0	44330	0	0	0
267	268	268	Category J	0.43188477	0.047851563	-0.83984375	0.080566406	0.18505859	0.48120117	-33.17	0	13/3/2018	13	3	2018	12:11:05	43865	0.3	12	11	5	0	0.059082031	3.4933594	0.12133789	-0.087890625	-1.1020508	4.6245117	0.4284668	0	0	0	0	0	0	0	0	0	1.1120605	0.11206055	0.70849609	0.31030273	0.13574219	0.26220703	0	44330	0	0	0
268	269	269	Category J	0.16796875	0.11987305	-0.68383789	0.12207031	0.1730957	0.47680664	-33.05	0	13/3/2018	13	3	2018	12:11:05	43865	0.4	12	11	5	0	0.059082031	3.4933594	0.12036133	-0.080566406	-1.1052246	3.8603516	0.46899414	0	0	0	0	0	0	0	0	0	1.114502	0.11450195	0.66943359	0.047363281	0.20043945	0.42138672	0	44330	0	0	0
269	270	270	Category J	-0.071777344	-0.13183594	-1.0197754	0.17041016	0.14135742	0.46606445	-33.29	0	13/3/2018	13	3	2018	12:11:05	43865	0.5	12	11	5	0	0.059082031	3.4933594	0.11621094	-0.078857422	-1.1025391	9.2849121	0.2121582	0	0	0	0	0	0	0	0	0	1.1115723	0.11157227	0.32373047	-0.18798828	-0.052734375	0.082763672	0	44330	0	0	0
270	271	271	Category J	0.19189453	0.2277832	-0.25195313	0.15429688	0.10180664	0.47973633	-33.17	0	13/3/2018	13	3	2018	12:11:05	43865	0.6	12	11	5	0	0.059082031	3.4933594	0.11767578	-0.083740234	-1.1105957	14.231445	0.91625977	0	0	0	0	0	0	0	0	0	1.119873	0.11987305	1.2441406	0.073974609	0.31152344	0.85864258	0	44330	0	0	0
271	272	272	Category J	0.10791016	-0.21582031	-1.355957	0.19116211	0.10351563	0.46655273	-33.42	0	13/3/2018	13	3	2018	12:11:05	43865	0.7	12	11	5	0	0.059082031	3.4933594	0.12011719	-0.088134766	-1.1152344	18.890625	0.27246094	0	0	0	0	0	0	0	0	0	1.125	0.125	0.38037109	-0.012207031	-0.12744141	-0.24047852	0	44330	0	0	0
272	273	273	Category J	0.17993164	-0.083984375	-1.1279297	0.18115234	0.12890625	0.47021484	-33.29	0	13/3/2018	13	3	2018	12:11:05	43865	0.8	12	11	5	0	0.059082031	3.4933594	0.12011719	-0.084228516	-1.1137695	21.51416	0.061279297	0	0	0	0	0	0	0	0	0	1.1235352	0.12353516	0.073730469	0.059570313	0.000244141	-0.013916016	0	44330	0	0	0
273	274	274	Category J	-0.035888672	0.10791016	-0.47998047	0.18115234	0.12133789	0.46899414	-32.93	0	13/3/2018	13	3	2018	12:11:05	43865	0.9	12	11	5	0	0.059082031	3.4933594	0.12207031	-0.079833984	-1.1257324	23.231689	0.69067383	0	0	0	0	0	0	0	0	0	1.1350098	0.13500977	0.99169922	-0.15795898	0.18774414	0.64575195	0	44330	0	0	0
274	275	275	Category J	-0.023925781	-0.059814453	-1.5358887	0.16040039	0.11035156	0.47021484	-33.05	0	13/3/2018	13	3	2018	12:11:06	43866	0	12	11	6	0	0.059082031	3.4933594	0.11816406	-0.083984375	-1.1206055	24.192627	0.43920898	0	0	0	0	0	0	0	0	0	1.130127	0.13012695	0.58129883	-0.14208984	0.024169922	-0.41503906	0	44330	0	0	0
275	276	276	Category J	-0.023925781	0.10791016	-0.59985352	0.13818359	0.044189453	0.48706055	-33.17	0	13/3/2018	13	3	2018	12:11:06	43866	0.1	12	11	6	0	0.059082031	3.4933594	0.12548828	-0.091308594	-1.1289063	11.940918	0.5847168	0	0	0	0	0	0	0	0	0	1.1394043	0.1394043	0.87792969	-0.14941406	0.19921875	0.52905273	0	44330	0	0	0
276	277	277	Category J	-0.047851563	0.10791016	-0.39599609	0.11474609	0.059082031	0.49682617	-33.29	0	13/3/2018	13	3	2018	12:11:06	43866	0.2	12	11	6	0	0.059082031	3.4933594	0.11791992	-0.091552734	-1.1140137	11.355713	0.76367188	0	0	0	0	0	0	0	0	0	1.1240234	0.12402344	1.0837402	-0.16577148	0.19946289	0.71801758	0	44330	0	0	0
277	278	278	Category J	-0.095947266	0.083984375	-1.355957	0.075683594	0.024414063	0.50317383	-33.29	0	13/3/2018	13	3	2018	12:11:06	43866	0.3	12	11	6	0	0.059082031	3.4933594	0.11767578	-0.087646484	-1.1328125	10.839844	0.35327148	0	0	0	0	0	0	0	0	0	1.142334	0.14233398	0.6081543	-0.21362305	0.17163086	-0.22290039	0	44330	0	0	0
278	279	279	Category J	-0.19189453	-0.023925781	-0.92382813	0.075195313	0.026123047	0.50415039	-33.17	0	13/3/2018	13	3	2018	12:11:06	43866	0.4	12	11	6	0	0.059082031	3.4933594	0.11547852	-0.088134766	-1.1257324	4.3381348	0.37353516	0	0	0	0	0	0	0	0	0	1.1352539	0.13525391	0.57397461	-0.30737305	0.064208984	0.2019043	0	44330	0	0	0
279	280	280	Category M	0.94799805	-0.46777344	-1.7998047	-0.28637695	0.073486328	0.43041992	-33.91	0	13/3/2018	13	3	2018	12:11:41	43901	0	12	11	41	0	0.059326172	3.5545898	0.11767578	-0.087890625	-1.1481934	29.593506	1.1213379	0	0	0	0	0	0	0	0	0	1.1574707	0.1574707	1.8613281	0.83007813	-0.37963867	-0.65136719	0	44330	0	0	0
280	281	281	Category M	-0.035888672	0.21582031	0.19189453	-0.34619141	0.12353516	0.38842773	-34.03	0	13/3/2018	13	3	2018	12:11:41	43901	0.099	12	11	41	0	0.059326172	3.5545898	0.10913086	-0.090820313	-1.1274414	68.837891	1.3623047	0	0	0	0	0	0	0	0	0	1.1364746	0.13647461	1.7712402	-0.14501953	0.30664063	1.3193359	0	44330	0	0	0
281	282	282	Category M	0.10791016	0.89990234	-1.1518555	-0.35595703	0.12817383	0.3762207	-34.03	0	13/3/2018	13	3	2018	12:11:41	43901	0.199	12	11	41	0	0.059326172	3.5545898	0.10571289	-0.085693359	-1.1413574	104.30225	0.9855957	0	0	0	0	0	0	0	0	0	1.1494141	0.14941406	0.99804688	0.001953125	0.9855957	-0.010253906	0	44330	0	0	0
282	283	283	Category M	-0.011962891	-2.6159668	-1.355957	-0.24291992	-0.079833984	0.44262695	-34.15	0	13/3/2018	13	3	2018	12:11:41	43901	0.3	12	11	41	0	0.059326172	3.5545898	0.10131836	-0.081787109	-1.1330566	97.954102	2.5461426	0	0	0	0	0	0	0	0	0	1.140625	0.140625	2.8701172	-0.11328125	-2.5339355	-0.22265625	0	44330	0	0	0
283	284	284	Category M	0.87597656	3.0478516	-2.3759766	-0.080078125	0.015136719	0.50537109	-34.27	0	13/3/2018	13	3	2018	12:11:41	43901	0.4	12	11	41	0	0.059326172	3.5545898	0.11425781	-0.083984375	-1.159668	120.40259	3.4450684	0	0	0	0	0	0	0	0	0	1.1682129	0.16821289	5.1098633	0.76147461	3.1318359	-1.2160645	0	44330	0	0	0
284	285	285	Category M	-2.9519043	1.9677734	-3.2277832	-0.10058594	-0.039550781	0.49584961	-34.27	0	13/3/2018	13	3	2018	12:11:41	43901	0.5	12	11	41	0	0.059326172	3.5545898	0.11499023	-0.087402344	-1.151123	131.16846	4.2358398	0	0	0	0	0	0	0	0	0	1.1601563	0.16015625	7.1987305	-3.0668945	2.0551758	-2.076416	0	44330	0	0	0
285	286	286	Category M	-0.14379883	-3.5397949	-4.8117676	-0.21289063	0.32080078	0.38745117	-34.03	0	13/3/2018	13	3	2018	12:11:41	43901	0.6	12	11	41	0	0.059326172	3.5545898	0.10327148	-0.078369141	-1.1359863	146.89868	5.0546875	0	0	0	0	0	0	0	0	0	1.1433105	0.14331055	7.3840332	-0.24707031	-3.4611816	-3.6755371	0	44330	0	0	0
286	287	287	Category M	1.7519531	-3.9719238	-1.7399902	-0.25390625	-0.022949219	0.44750977	-34.03	0	13/3/2018	13	3	2018	12:11:41	43901	0.7	12	11	41	0	0.058837891	3.5513672	0.1171875	-0.082519531	-1.1655273	134.55835	4.2575684	0	0	0	0	0	0	0	0	0	1.1743164	0.17431641	6.0981445	1.6345215	-3.8891602	-0.57421875	0	44330	0	0	0
287	288	288	Category M	1.2958984	1.0078125	-2.7958984	-0.26489258	-0.12646484	0.41772461	-33.91	0	13/3/2018	13	3	2018	12:11:41	43901	0.8	12	11	41	0	0.058837891	3.5513672	0.11791992	-0.069580078	-1.1625977	157.8584	2.2836914	0	0	0	0	0	0	0	0	0	1.1706543	0.1706543	3.8884277	1.1777344	1.0773926	-1.6330566	0	44330	0	0	0
288	289	289	Category M	0.083984375	-1.1879883	-0.41992188	-0.32177734	0.14404297	0.40258789	-34.15	0	13/3/2018	13	3	2018	12:11:41	43901	0.9	12	11	41	0	0.058837891	3.5513672	0.11694336	-0.066894531	-1.1584473	165.33521	1.3427734	0	0	0	0	0	0	0	0	0	1.1662598	0.16625977	1.8925781	-0.032958984	-1.1208496	0.73852539	0	44330	0	0	0
289	290	290	Category M	0.14379883	0.29980469	-1.8959961	-0.30688477	-0.037841797	0.41503906	-34.64	0	13/3/2018	13	3	2018	12:11:42	43902	0	12	11	42	0	0.058837891	3.5513672	0.10644531	-0.065185547	-1.1342773	153.927	0.84521484	0	0	0	0	0	0	0	0	0	1.1411133	0.14111328	1.1638184	0.037109375	0.36499023	-0.76147461	0	44330	0	0	0
290	291	291	Category M	0.083984375	-0.11987305	-0.70776367	-0.29418945	0.010498047	0.42871094	-34.15	0	13/3/2018	13	3	2018	12:11:42	43902	0.1	12	11	42	0	0.058837891	3.5513672	0.11206055	-0.071044922	-1.1682129	136.02661	0.46386719	0	0	0	0	0	0	0	0	0	1.1755371	0.17553711	0.53735352	-0.028076172	-0.048583984	0.46044922	0	44330	0	0	0
291	292	292	Category M	0.095947266	-0.29980469	-1.7519531	-0.26049805	-0.054443359	0.44360352	-34.15	0	13/3/2018	13	3	2018	12:11:42	43902	0.2	12	11	42	0	0.058837891	3.5513672	0.11132813	-0.062988281	-1.1677246	112.62988	0.63037109	0	0	0	0	0	0	0	0	0	1.1748047	0.17480469	0.83618164	-0.015380859	-0.23657227	-0.58398438	0	44330	0	0	0
292	293	293	Category J	0.56396484	-0.45581055	-1.8598633	0.2512207	-0.068115234	0.4375	-34.76	0	13/3/2018	13	3	2018	12:12:25	43945	0.6	12	12	25	0	0.059082031	3.5336426	0.10717773	-0.0625	-1.1647949	96.483643	0.91967773	0	0	0	0	0	0	0	0	0	1.1713867	0.17138672	1.5446777	0.45654297	-0.39306641	-0.69482422	0	44330	0	0	0
293	294	294	Category J	-0.15576172	0.23999023	-0.76782227	0.17675781	-0.062011719	0.47607422	-34.52	0	13/3/2018	13	3	2018	12:12:25	43945	0.7	12	12	25	0	0.059082031	3.5336426	0.10473633	-0.058349609	-1.1547852	96.96167	0.55371094	0	0	0	0	0	0	0	0	0	1.1608887	0.16088867	0.94580078	-0.26049805	0.29833984	0.38696289	0	44330	0	0	0
294	295	295	Category J	-0.23999023	-0.083984375	-0.58789063	0.048095703	-0.040039063	0.50195313	-34.4	0	13/3/2018	13	3	2018	12:12:25	43945	0.8	12	12	25	0	0.059082031	3.5336426	0.10449219	-0.063476563	-1.1662598	120.97974	0.67358398	0	0	0	0	0	0	0	0	0	1.1726074	0.17260742	0.94335938	-0.34448242	-0.020263672	0.57836914	0	44330	0	0	0
295	296	296	Category J	0.32397461	0.059814453	-1.5358887	0.16259766	0.025390625	0.48510742	-34.15	0	13/3/2018	13	3	2018	12:12:25	43945	0.9	12	12	25	0	0.059082031	3.5336426	0.10449219	-0.059814453	-1.1767578	120.9729	0.43725586	0	0	0	0	0	0	0	0	0	1.1831055	0.18310547	0.69799805	0.21923828	0.11962891	-0.35888672	0	44330	0	0	0
296	297	297	Category J	0.14379883	-0.13183594	-0.27587891	0.15454102	0.00390625	0.48217773	-33.66	0	13/3/2018	13	3	2018	12:12:26	43946	0	12	12	26	0	0.059082031	3.5336426	0.10229492	-0.063720703	-1.170166	130.0271	0.89770508	0	0	0	0	0	0	0	0	0	1.1762695	0.17626953	1.003418	0.041259766	-0.067871094	0.89428711	0	44330	0	0	0
297	298	298	Category J	0.3359375	-0.047851563	-1.9558105	0.16259766	-0.026611328	0.48339844	-33.91	0	13/3/2018	13	3	2018	12:12:26	43946	0.1	12	12	26	0	0.059082031	3.5336426	0.10302734	-0.069580078	-1.1958008	127.05859	0.79492188	0	0	0	0	0	0	0	0	0	1.2021484	0.20214844	1.0144043	0.23266602	0.021728516	-0.75976563	0	44330	0	0	0
298	299	299	Category J	0.35986328	0	-1.1037598	0.13183594	-0.024902344	0.48876953	-34.27	0	13/3/2018	13	3	2018	12:12:26	43946	0.2	12	12	26	0	0.059082031	3.5336426	0.097167969	-0.071044922	-1.1721191	126.48315	0.28051758	0	0	0	0	0	0	0	0	0	1.1784668	0.1784668	0.40234375	0.26245117	0.071044922	0.068359375	0	44330	0	0	0
299	300	300	Category J	-0.19189453	0.19189453	-0.25195313	0.076416016	-0.016357422	0.50292969	-34.4	0	13/3/2018	13	3	2018	12:12:26	43946	0.3	12	12	26	0	0.059082031	3.5336426	0.093505859	-0.072998047	-1.1843262	117.96777	1.010498	0	0	0	0	0	0	0	0	0	1.1901855	0.19018555	1.4829102	-0.28540039	0.26489258	0.93237305	0	44330	0	0	0
300	301	301	Category J	0.31176758	0.071777344	-2.0158691	0.10498047	0.016357422	0.50024414	-34.4	0	13/3/2018	13	3	2018	12:12:26	43946	0.4	12	12	26	0	0.059082031	3.5336426	0.092529297	-0.070800781	-1.1601563	109.10596	0.89477539	0	0	0	0	0	0	0	0	0	1.1657715	0.16577148	1.2175293	0.21899414	0.14257813	-0.85546875	0	44330	0	0	0
301	302	302	Category J	0.095947266	-0.071777344	-0.25195313	0.1640625	0.000976563	0.48413086	-34.03	0	13/3/2018	13	3	2018	12:12:26	43946	0.5	12	12	26	0	0.059082031	3.5336426	0.090332031	-0.072265625	-1.173584	104.66406	0.92163086	0	0	0	0	0	0	0	0	0	1.1794434	0.17944336	0.92797852	0.005371094	0.000488281	0.92163086	0	44330	0	0	0
302	303	303	Category J	0.55175781	-0.21582031	-1.9919434	0.15771484	-0.040283203	0.48120117	-33.54	0	13/3/2018	13	3	2018	12:12:26	43946	0.6	12	12	26	0	0.059082031	3.5336426	0.085449219	-0.071777344	-1.1567383	136.26855	0.96704102	0	0	0	0	0	0	0	0	0	1.1621094	0.16210938	1.4448242	0.46606445	-0.14379883	-0.83496094	0	44330	0	0	0
303	304	304	Category J	-0.11987305	0.29980469	-0.43188477	0.1394043	-0.038574219	0.48876953	-33.29	0	13/3/2018	13	3	2018	12:12:26	43946	0.7	12	12	26	0	0.059082031	3.5336426	0.084960938	-0.068359375	-1.1713867	107.96143	0.85107422	0	0	0	0	0	0	0	0	0	1.1762695	0.17626953	1.3127441	-0.20483398	0.36816406	0.73950195	0	44330	0	0	0
304	305	305	Category J	0.3359375	0.011962891	-0.79199219	0.084960938	-0.003662109	0.49560547	-33.42	0	13/3/2018	13	3	2018	12:12:26	43946	0.8	12	12	26	0	0.059082031	3.5336426	0.085449219	-0.073486328	-1.1506348	60.61377	0.44580078	0	0	0	0	0	0	0	0	0	1.15625	0.15625	0.69458008	0.25024414	0.085449219	0.35864258	0	44330	0	0	0
305	306	306	Category J	0.059814453	-0.19189453	-0.035888672	0.1015625	-0.029296875	0.49047852	-33.66	0	13/3/2018	13	3	2018	12:12:26	43946	0.9	12	12	26	0	0.059082031	3.5336426	0.080566406	-0.072998047	-1.1618652	33.824219	1.1323242	0	0	0	0	0	0	0	0	0	1.1669922	0.16699219	1.265625	-0.020751953	-0.11865234	1.1259766	0	44330	0	0	0
306	307	307	Category J	0.671875	-0.25195313	-2.3039551	0.18115234	-0.060302734	0.47216797	-34.03	0	13/3/2018	13	3	2018	12:12:27	43947	0	12	12	27	0	0.059082031	3.5336426	0.083496094	-0.075927734	-1.1611328	23.691895	1.296875	0	0	0	0	0	0	0	0	0	1.166748	0.16674805	1.9064941	0.58813477	-0.17578125	-1.1425781	0	44330	0	0	0
307	308	308	Category J	-0.16796875	0.47998047	-0.32397461	0.16943359	-0.024658203	0.48193359	-34.15	0	13/3/2018	13	3	2018	12:12:27	43947	0.1	12	12	27	0	0.059082031	3.5336426	0.082275391	-0.081787109	-1.1645508	6.1052246	1.0415039	0	0	0	0	0	0	0	0	0	1.1704102	0.17041016	1.652832	-0.25024414	0.56176758	0.84057617	0	44330	0	0	0
308	309	309	Category J	0.15576172	0.023925781	-1.6557617	0.10742188	0.002685547	0.49633789	-34.52	0	13/3/2018	13	3	2018	12:12:27	43947	0.2	12	12	27	0	0.059082031	3.5336426	0.075683594	-0.081787109	-1.1621094	4.2692871	0.51098633	0	0	0	0	0	0	0	0	0	1.1674805	0.16748047	0.67919922	0.079833984	0.10571289	-0.4934082	0	44330	0	0	0
309	310	310	Category J	0.20385742	-0.20385742	-0.83984375	0.19726563	-0.013427734	0.47265625	-34.52	0	13/3/2018	13	3	2018	12:12:27	43947	0.3	12	12	27	0	0.059082031	3.5336426	0.075683594	-0.085449219	-1.166748	5.1564941	0.37060547	0	0	0	0	0	0	0	0	0	1.1723633	0.17236328	0.57324219	0.12792969	-0.11816406	0.3269043	0	44330	0	0	0
310	311	311	Category J	0.63598633	-0.31176758	-2.3879395	0.21704102	-0.047363281	0.45141602	-34.4	0	13/3/2018	13	3	2018	12:12:27	43947	0.4	12	12	27	0	0.059326172	3.5545898	0.075195313	-0.082275391	-1.1555176	3.2990723	1.3730469	0	0	0	0	0	0	0	0	0	1.1608887	0.16088867	2.0222168	0.56054688	-0.22924805	-1.2324219	0	44330	0	0	0
311	312	312	Category J	0.059814453	0.26391602	0.083984375	0.12597656	-0.020751953	0.49316406	-34.15	0	13/3/2018	13	3	2018	12:12:27	43947	0.5	12	12	27	0	0.059326172	3.5545898	0.071044922	-0.087158203	-1.1728516	1.9787598	1.3049316	0	0	0	0	0	0	0	0	0	1.1782227	0.17822266	1.6193848	-0.011230469	0.35107422	1.2568359	0	44330	0	0	0
312	313	313	Category J	0.10791016	0.16796875	-1.8359375	0.13037109	-0.020751953	0.49023438	-33.78	0	13/3/2018	13	3	2018	12:12:27	43947	0.6	12	12	27	0	0.059326172	3.5545898	0.066650391	-0.083740234	-1.1589355	18.643311	0.72338867	0	0	0	0	0	0	0	0	0	1.1638184	0.16381836	0.96972656	0.041015625	0.25170898	-0.67675781	0	44330	0	0	0
313	314	314	Category J	-0.023925781	-0.21582031	-0.45581055	0.20776367	-0.056396484	0.46484375	-33.66	0	13/3/2018	13	3	2018	12:12:27	43947	0.7	12	12	27	0	0.059326172	3.5545898	0.061523438	-0.080810547	-1.1535645	16.253418	0.71557617	0	0	0	0	0	0	0	0	0	1.157959	0.15795898	0.91796875	-0.085449219	-0.13476563	0.69775391	0	44330	0	0	0
314	315	315	Category J	0.50390625	-0.59985352	-2.0998535	0.20532227	-0.080078125	0.45922852	-33.54	0	13/3/2018	13	3	2018	12:12:27	43947	0.8	12	12	27	0	0.059326172	3.5545898	0.061279297	-0.085205078	-1.1604004	0.97290039	1.1586914	0	0	0	0	0	0	0	0	0	1.1652832	0.1652832	1.8959961	0.44238281	-0.5144043	-0.93920898	0	44330	0	0	0
315	316	316	Category J	-0.23999023	0.011962891	-0.11987305	0.11328125	-0.064208984	0.49072266	-33.66	0	13/3/2018	13	3	2018	12:12:27	43947	0.9	12	12	27	0	0.059326172	3.5545898	0.061767578	-0.084716797	-1.154541	5.5578613	1.0822754	0	0	0	0	0	0	0	0	0	1.1594238	0.15942383	1.4335938	-0.30175781	0.096679688	1.034668	0	44330	0	0	0
316	317	317	Category J	-0.26391602	0.2277832	-1.223877	0.063964844	-0.050048828	0.49780273	-33.66	0	13/3/2018	13	3	2018	12:12:28	43948	0	12	12	28	0	0.059326172	3.5545898	0.061035156	-0.085449219	-1.1616211	24.228516	0.45556641	0	0	0	0	0	0	0	0	0	1.1662598	0.16625977	0.70043945	-0.32495117	0.31323242	-0.062011719	0	44330	0	0	0
317	318	318	Category J	0.32397461	-0.31176758	-1.5478516	0.22558594	-0.034179688	0.45654297	-33.91	0	13/3/2018	13	3	2018	12:12:28	43948	0.1	12	12	28	0	0.059326172	3.5545898	0.059326172	-0.085449219	-1.1540527	27.820801	0.52539063	0	0	0	0	0	0	0	0	0	1.1586914	0.15869141	0.8840332	0.2644043	-0.22607422	-0.39355469	0	44330	0	0	0
318	319	319	Category J	0.10791016	0.071777344	-1.9558105	0.19458008	-0.047363281	0.4699707	-34.03	0	13/3/2018	13	3	2018	12:12:28	43948	0.2	12	12	28	0	0.059326172	3.5545898	0.051513672	-0.0859375	-1.1569824	31.338867	0.81591797	0	0	0	0	0	0	0	0	0	1.1611328	0.16113281	1.0124512	0.056152344	0.15771484	-0.79858398	0	44330	0	0	0
319	320	320	Category J	-0.20385742	-0.21582031	0.23999023	0.052490234	-0.033203125	0.50317383	-34.15	0	13/3/2018	13	3	2018	12:12:28	43948	0.3	12	12	28	0	0.059326172	3.5545898	0.062011719	-0.087402344	-1.1625977	19.563965	1.4333496	0	0	0	0	0	0	0	0	0	1.1674805	0.16748047	1.796875	-0.26586914	-0.12817383	1.4025879	0	44330	0	0	0
320	321	321	Category J	-0.19189453	0.2878418	-1.3317871	0.055908203	-0.068847656	0.49829102	-34.15	0	13/3/2018	13	3	2018	12:12:28	43948	0.4	12	12	28	0	0.059326172	3.5545898	0.051269531	-0.085449219	-1.1650391	29.171143	0.47558594	0	0	0	0	0	0	0	0	0	1.1691895	0.16918945	0.78295898	-0.24316406	0.37329102	-0.16650391	0	44330	0	0	0
321	322	322	Category J	0.023925781	-0.13183594	-1.7158203	0.20678711	-0.045166016	0.45996094	-33.91	0	13/3/2018	13	3	2018	12:12:28	43948	0.5	12	12	28	0	0.059326172	3.5545898	0.051513672	-0.089111328	-1.1833496	24.553711	0.53466797	0	0	0	0	0	0	0	0	0	1.1879883	0.18798828	0.60229492	-0.027587891	-0.042480469	-0.53222656	0	44330	0	0	0
322	323	323	Category J	0.95996094	-0.047851563	-2.2919922	0.1574707	-0.022949219	0.48461914	-34.03	0	13/3/2018	13	3	2018	12:12:28	43948	0.6	12	12	28	0	0.059326172	3.5545898	0.048583984	-0.10083008	-1.1699219	1.0844727	1.4462891	0	0	0	0	0	0	0	0	0	1.175293	0.17529297	2.0861816	0.91113281	0.052978516	-1.1218262	0	44330	0	0	0
323	324	324	Category J	-0.45581055	-0.10791016	0.671875	0.025390625	-0.025634766	0.50341797	-33.78	0	13/3/2018	13	3	2018	12:12:28	43948	0.7	12	12	28	0	0.059326172	3.5545898	0.038818359	-0.067138672	-1.1711426	18.644287	1.9086914	0	0	0	0	0	0	0	0	0	1.1738281	0.17382813	2.3781738	-0.49462891	-0.040527344	1.8430176	0	44330	0	0	0
324	325	325	Category J	-0.58789063	0.56396484	-0.44384766	0.03515625	-0.040771484	0.50048828	-33.78	0	13/3/2018	13	3	2018	12:12:28	43948	0.8	12	12	28	0	0.059326172	3.5545898	0.029541016	-0.10571289	-1.1486816	9.779541	1.1518555	0	0	0	0	0	0	0	0	0	1.1540527	0.15405273	1.9921875	-0.61743164	0.66967773	0.70483398	0	44330	0	0	0
325	326	326	Category J	1.0078125	-0.31176758	-2.6159668	0.23242188	0.010009766	0.45898438	-33.78	0	13/3/2018	13	3	2018	12:12:28	43948	0.9	12	12	28	0	0.059326172	3.5545898	0.06640625	-0.1315918	-1.130127	29.172852	1.7678223	0	0	0	0	0	0	0	0	0	1.1396484	0.13964844	2.6069336	0.94116211	-0.17993164	-1.4855957	0	44330	0	0	0
326	327	327	Category J	0.11987305	0.37182617	-1.4519043	0.24951172	0.011230469	0.45141602	-33.54	0	13/3/2018	13	3	2018	12:12:29	43949	0	12	12	29	0	0.059326172	3.5545898	0.068359375	-0.085449219	-1.0778809	63.956055	0.59277344	0	0	0	0	0	0	0	0	0	1.0834961	0.083496094	0.88256836	0.051269531	0.45727539	-0.3737793	0	44330	0	0	0
327	328	328	Category J	-0.32397461	0.20385742	0.25195313	0.045898438	-0.050292969	0.50048828	-34.03	0	13/3/2018	13	3	2018	12:12:29	43949	0.1	12	12	29	0	0.059326172	3.5545898	0.046142578	-0.036132813	-1.0625	66.737305	1.3864746	0	0	0	0	0	0	0	0	0	1.064209	0.064208984	1.9248047	-0.37011719	0.23999023	1.3144531	0	44330	0	0	0
328	329	329	Category J	-0.80395508	-0.083984375	0.16796875	-0.046386719	-0.059326172	0.5012207	-34.15	0	13/3/2018	13	3	2018	12:12:29	43949	0.2	12	12	29	0	0.059326172	3.5545898	0.022460938	-0.048583984	-1.0478516	31.881348	1.470459	0	0	0	0	0	0	0	0	0	1.0493164	0.049316406	2.0773926	-0.82641602	-0.03515625	1.2158203	0	44330	0	0	0
329	330	330	Category J	0.65991211	-0.88793945	-3	0.13525391	-0.11816406	0.47460938	-34.27	0	13/3/2018	13	3	2018	12:12:29	43949	0.3	12	12	29	0	0.059326172	3.5545898	0.020263672	-0.035644531	-1.0507813	17.658936	2.2211914	0	0	0	0	0	0	0	0	0	1.0515137	0.051513672	3.440918	0.6394043	-0.85205078	-1.9489746	0	44330	0	0	0
330	331	331	Category J	0.35986328	0.15576172	-1.9919434	0.27954102	-0.031982422	0.42797852	-34.4	0	13/3/2018	13	3	2018	12:12:29	43949	0.4	12	12	29	0	0.059326172	3.5545898	0.017333984	-0.04296875	-1.0446777	55.914063	1.0263672	0	0	0	0	0	0	0	0	0	1.0456543	0.045654297	1.4885254	0.34228516	0.19873047	-0.94702148	0	44330	0	0	0
331	332	332	Category J	-0.27587891	0.083984375	0.29980469	0.075683594	-0.069824219	0.49462891	-34.27	0	13/3/2018	13	3	2018	12:12:29	43949	0.5	12	12	29	0	0.059326172	3.5545898	0.014648438	-0.041259766	-1.0476074	4.7209473	1.3842773	0	0	0	0	0	0	0	0	0	1.048584	0.048583984	1.7636719	-0.29052734	0.12524414	1.3474121	0	44330	0	0	0
332	333	333	Category J	-0.2878418	0.34790039	-0.19189453	0.006347656	-0.084960938	0.48974609	-34.15	0	13/3/2018	13	3	2018	12:12:29	43949	0.6	12	12	29	0	0.059326172	3.5545898	0.010742188	-0.036865234	-1.0280762	13.444092	0.96777344	0	0	0	0	0	0	0	0	0	1.0288086	0.028808594	1.5197754	-0.29858398	0.38476563	0.83618164	0	44330	0	0	0
333	334	334	Category J	0.35986328	-0.53979492	-1.6918945	0.13354492	-0.12792969	0.46655273	-34.27	0	13/3/2018	13	3	2018	12:12:29	43949	0.7	12	12	29	0	0.059326172	3.5545898	0.000732422	-0.031738281	-1.0205078	22.145996	0.91503906	0	0	0	0	0	0	0	0	0	1.0209961	0.020996094	1.5383301	0.35888672	-0.5078125	-0.67114258	0	44330	0	0	0
334	335	335	Category J	0.19189453	0.26391602	-1.8959961	0.23486328	-0.063232422	0.45336914	-34.27	0	13/3/2018	13	3	2018	12:12:29	43949	0.8	12	12	29	0	0.059326172	3.5545898	-0.000488281	-0.036132813	-1.0263672	35.143555	0.93969727	0	0	0	0	0	0	0	0	0	1.0270996	0.027099609	1.3618164	0.19238281	0.30004883	-0.86938477	0	44330	0	0	0
335	336	336	Category J	-0.15576172	-0.17993164	0.20385742	0.079345703	-0.094726563	0.49194336	-34.27	0	13/3/2018	13	3	2018	12:12:29	43949	0.9	12	12	29	0	0.059326172	3.5545898	0.000976563	-0.036865234	-1.0270996	72.173584	1.2490234	0	0	0	0	0	0	0	0	0	1.0275879	0.027587891	1.5305176	-0.15673828	-0.14282227	1.230957	0	44330	0	0	0
336	337	337	Category J	-0.17993164	-0.25195313	-2.2199707	0.017578125	-0.12890625	0.48364258	-34.4	0	13/3/2018	13	3	2018	12:12:30	43950	0	12	12	30	0	0.059326172	3.5545898	-0.002685547	-0.039306641	-1.0239258	96.247803	1.2275391	0	0	0	0	0	0	0	0	0	1.0246582	0.024658203	1.5856934	-0.17700195	-0.21240234	-1.1958008	0	44330	0	0	0
337	338	338	Category J	-0.095947266	0.047851563	-0.15576172	0.063964844	-0.15185547	0.47631836	-34.52	0	13/3/2018	13	3	2018	12:12:30	43950	0.1	12	12	30	0	0.059326172	3.5545898	-0.007324219	-0.038574219	-1.0356445	92.550049	0.88842773	0	0	0	0	0	0	0	0	0	1.036377	0.036376953	1.0546875	-0.088378906	0.086425781	0.87988281	0	44330	0	0	0
338	339	339	Category J	0.095947266	-0.17993164	-1.4279785	0.083984375	-0.11645508	0.48657227	-34.64	0	13/3/2018	13	3	2018	12:12:30	43950	0.2	12	12	30	0	0.059326172	3.5545898	-0.008544922	-0.038330078	-1.0219727	61.343018	0.44213867	0	0	0	0	0	0	0	0	0	1.0227051	0.022705078	0.65185547	0.10449219	-0.14135742	-0.40576172	0	44330	0	0	0
339	340	340	Category J	0.023925781	-0.023925781	-0.083984375	0.059326172	-0.097900391	0.49267578	-34.27	0	13/3/2018	13	3	2018	12:12:30	43950	0.3	12	12	30	0	0.059326172	3.5545898	-0.009521484	-0.038330078	-1.0192871	75.564209	0.93603516	0	0	0	0	0	0	0	0	0	1.0200195	0.020019531	0.98339844	0.033447266	0.014404297	0.93530273	0	44330	0	0	0
340	341	341	Category J	-0.083984375	-0.047851563	-1.6079102	0.025634766	-0.12963867	0.48510742	-33.91	0	13/3/2018	13	3	2018	12:12:30	43950	0.4	12	12	30	0	0.059326172	3.5545898	-0.003662109	-0.040771484	-1.0270996	106.53418	0.58618164	0	0	0	0	0	0	0	0	0	1.027832	0.027832031	0.66772461	-0.080078125	-0.006835938	-0.58056641	0	44330	0	0	0
341	342	342	Category J	-0.26391602	0.083984375	0.16796875	0.041259766	-0.13793945	0.48120117	-33.54	0	13/3/2018	13	3	2018	12:12:30	43950	0.5	12	12	30	0	0.059326172	3.5545898	-0.004150391	-0.041503906	-1.0126953	53.221191	1.215332	0	0	0	0	0	0	0	0	0	1.0134277	0.013427734	1.565918	-0.25952148	0.12548828	1.1806641	0	44330	0	0	0
342	343	343	Category J	-0.083984375	-0.023925781	-2.1838379	-0.023193359	-0.11425781	0.48828125	-33.42	0	13/3/2018	13	3	2018	12:12:30	43950	0.6	12	12	30	0	0.059326172	3.5545898	-0.001708984	-0.040771484	-1.020752	63.471191	1.1657715	0	0	0	0	0	0	0	0	0	1.0217285	0.021728516	1.2617188	-0.08203125	0.016845703	-1.1628418	0	44330	0	0	0
343	344	344	Category J	0.11987305	0.071777344	-0.31176758	0.001464844	-0.10327148	0.49438477	-33.29	0	13/3/2018	13	3	2018	12:12:30	43950	0.7	12	12	30	0	0.059326172	3.5545898	-0.005371094	-0.038085938	-1.0070801	75.12207	0.71508789	0	0	0	0	0	0	0	0	0	1.0078125	0.0078125	0.93066406	0.12524414	0.10986328	0.6953125	0	44330	0	0	0
344	345	345	Category J	-0.20385742	0	-1.6679688	0.017822266	-0.16186523	0.47583008	-33.66	0	13/3/2018	13	3	2018	12:12:30	43950	0.8	12	12	30	0	0.059326172	3.5545898	-0.000488281	-0.041748047	-1.0126953	66.059326	0.68725586	0	0	0	0	0	0	0	0	0	1.0134277	0.013427734	0.90039063	-0.203125	0.041748047	-0.6550293	0	44330	0	0	0
345	346	346	Category J	0.14379883	-0.15576172	-0.011962891	0.015380859	-0.15063477	0.48095703	-33.78	0	13/3/2018	13	3	2018	12:12:30	43950	0.9	12	12	30	0	0.059326172	3.5545898	-0.000976563	-0.042724609	-1.0136719	43.512939	1.0183105	0	0	0	0	0	0	0	0	0	1.0146484	0.014648438	1.2595215	0.14477539	-0.11279297	1.001709	0	44330	0	0	0
346	347	347	Category J	-0.56396484	-0.39599609	-1.9438477	0.007324219	-0.15405273	0.48095703	-33.78	0	13/3/2018	13	3	2018	12:12:31	43951	0	12	12	31	0	0.059326172	3.5545898	0.001708984	-0.040527344	-1.0244141	31.907715	1.1364746	0	0	0	0	0	0	0	0	0	1.0251465	0.025146484	1.840332	-0.56567383	-0.35522461	-0.91918945	0	44330	0	0	0
347	348	348	Category J	-0.095947266	0.047851563	-0.64794922	-0.009521484	-0.089599609	0.49731445	-34.27	0	13/3/2018	13	3	2018	12:12:31	43951	0.1	12	12	31	0	0.059326172	3.5545898	-0.002929688	-0.037597656	-1.0065918	28.625	0.38012695	0	0	0	0	0	0	0	0	0	1.0073242	0.007324219	0.53710938	-0.092773438	0.085449219	0.35864258	0	44330	0	0	0
348	349	349	Category J	0.16796875	-0.17993164	-1.0559082	0.06640625	-0.13305664	0.48168945	-34.15	0	13/3/2018	13	3	2018	12:12:31	43951	0.2	12	12	31	0	0.05859375	3.5304199	0.002197266	-0.043945313	-1.0136719	21.785156	0.21826172	0	0	0	0	0	0	0	0	0	1.0146484	0.014648438	0.34350586	0.16552734	-0.13574219	-0.041992188	0	44330	0	0	0
349	350	350	Category J	-0.095947266	0.13183594	-0.10791016	0.12353516	-0.1706543	0.46191406	-34.27	0	13/3/2018	13	3	2018	12:12:31	43951	0.3	12	12	31	0	0.05859375	3.5304199	0.003662109	-0.044189453	-1.0041504	10.030029	0.91870117	0	0	0	0	0	0	0	0	0	1.005127	0.005126953	1.1721191	-0.099609375	0.17602539	0.89624023	0	44330	0	0	0
350	351	351	Category J	-0.14379883	-0.16796875	-1.6437988	0.028076172	-0.11938477	0.48535156	-34.15	0	13/3/2018	13	3	2018	12:12:31	43951	0.4	12	12	31	0	0.05859375	3.5304199	0.004394531	-0.041992188	-1.0046387	14.453857	0.66772461	0	0	0	0	0	0	0	0	0	1.0056152	0.005615234	0.91308594	-0.14819336	-0.12573242	-0.63891602	0	44330	0	0	0
351	352	352	Category J	-0.25195313	0.059814453	-0.23999023	0.021972656	-0.13476563	0.48364258	-33.66	0	13/3/2018	13	3	2018	12:12:31	43951	0.5	12	12	31	0	0.05859375	3.5304199	0	-0.038330078	-0.98583984	11.805664	0.79345703	0	0	0	0	0	0	0	0	0	0.98657227	0.013427734	1.0959473	-0.25170898	0.098144531	0.74584961	0	44330	0	0	0
352	353	353	Category J	-0.2277832	0.14379883	-0.69580078	0.007324219	-0.15649414	0.47998047	-33.66	0	13/3/2018	13	3	2018	12:12:31	43951	0.6	12	12	31	0	0.05859375	3.5304199	0.002685547	-0.041748047	-0.99780273	7.6665039	0.42285156	0	0	0	0	0	0	0	0	0	0.9987793	0.001220703	0.71826172	-0.23046875	0.18554688	0.30200195	0	44330	0	0	0
353	354	354	Category J	-0.047851563	-0.23999023	-1.0439453	0.091064453	-0.17993164	0.46191406	-33.54	0	13/3/2018	13	3	2018	12:12:31	43951	0.7	12	12	31	0	0.05859375	3.5304199	0.004882813	-0.043945313	-0.9855957	4.3100586	0.2109375	0	0	0	0	0	0	0	0	0	0.98657227	0.013427734	0.30688477	-0.052734375	-0.19580078	-0.058105469	0	44330	0	0	0
354	355	355	Category J	0.011962891	-0.023925781	-1.0678711	0.13183594	-0.13696289	0.46801758	-34.03	0	13/3/2018	13	3	2018	12:12:31	43951	0.8	12	12	31	0	0.05859375	3.5304199	0.008544922	-0.041503906	-0.99047852	6.3989258	0.079101563	0	0	0	0	0	0	0	0	0	0.99145508	0.008544922	0.097900391	0.003173828	0.017578125	-0.077148438	0	44330	0	0	0
355	356	356	Category J	-0.095947266	0.047851563	-1.1518555	0.11572266	-0.11279297	0.48168945	-34.4	0	13/3/2018	13	3	2018	12:12:31	43951	0.9	12	12	31	0	0.05859375	3.5304199	0.005859375	-0.034179688	-0.9753418	17.109619	0.21948242	0	0	0	0	0	0	0	0	0	0.97607422	0.023925781	0.36035156	-0.10180664	0.08203125	-0.17626953	0	44330	0	0	0
356	357	357	Category J	-0.16796875	0.10791016	0.20385742	0.018310547	-0.12792969	0.48388672	-34.52	0	13/3/2018	13	3	2018	12:12:32	43952	0	12	12	32	0	0.05859375	3.5304199	0.012695313	-0.034423828	-0.98486328	7.3791504	1.2106934	0	0	0	0	0	0	0	0	0	0.9855957	0.014404297	1.5119629	-0.18066406	0.14233398	1.1887207	0	44330	0	0	0
357	358	358	Category J	-0.7199707	0.059814453	-1.5839844	-0.013427734	-0.14233398	0.47875977	-34.52	0	13/3/2018	13	3	2018	12:12:32	43952	0.1	12	12	32	0	0.05859375	3.5304199	0.019287109	-0.037841797	-0.98046875	0.80712891	0.95922852	0	0	0	0	0	0	0	0	0	0.98144531	0.018554688	1.4404297	-0.73925781	0.09765625	-0.60327148	0	44330	0	0	0
358	359	359	Category J	0.63598633	-0.15576172	-1.3798828	0.077392578	-0.18310547	0.46459961	-34.15	0	13/3/2018	13	3	2018	12:12:32	43952	0.2	12	12	32	0	0.05859375	3.5304199	0.018554688	-0.034179688	-0.97216797	1.2546387	0.74951172	0	0	0	0	0	0	0	0	0	0.97290039	0.027099609	1.1462402	0.6171875	-0.12133789	-0.4074707	0	44330	0	0	0
359	360	360	Category J	0.083984375	-0.29980469	-1.9919434	0.125	-0.17333984	0.45996094	-34.15	0	13/3/2018	13	3	2018	12:12:32	43952	0.3	12	12	32	0	0.05859375	3.5304199	0.020751953	-0.035400391	-0.95898438	1.3046875	1.0678711	0	0	0	0	0	0	0	0	0	0.9597168	0.040283203	1.3601074	0.062988281	-0.26416016	-1.0327148	0	44330	0	0	0
360	361	361	Category J	-0.011962891	-0.083984375	-1.2839355	0.060302734	-0.12670898	0.47875977	-33.91	0	13/3/2018	13	3	2018	12:12:32	43952	0.4	12	12	32	0	0.05859375	3.5304199	0.026855469	-0.033447266	-0.97290039	7.5002441	0.31713867	0	0	0	0	0	0	0	0	0	0.97387695	0.026123047	0.40014648	-0.038818359	-0.050292969	-0.31079102	0	44330	0	0	0
361	362	362	Category J	-0.11987305	-0.035888672	-0.071777344	0.031005859	-0.14355469	0.48486328	-33.91	0	13/3/2018	13	3	2018	12:12:32	43952	0.5	12	12	32	0	0.05859375	3.5304199	0.032470703	-0.037109375	-0.96777344	8.1555176	0.90893555	0	0	0	0	0	0	0	0	0	0.96899414	0.031005859	1.0495605	-0.15234375	0.001220703	0.89599609	0	44330	0	0	0
362	363	363	Category J	-0.80395508	0.071777344	-1.4519043	0.010986328	-0.17333984	0.46850586	-34.03	0	13/3/2018	13	3	2018	12:12:32	43952	0.6	12	12	32	0	0.05859375	3.5304199	0.035644531	-0.035644531	-0.95751953	9.9279785	0.98022461	0	0	0	0	0	0	0	0	0	0.95874023	0.041259766	1.4414063	-0.83959961	0.10742188	-0.49414063	0	44330	0	0	0
363	364	364	Category J	0.13183594	-0.035888672	-0.58789063	0.066650391	-0.1574707	0.47314453	-33.91	0	13/3/2018	13	3	2018	12:12:32	43952	0.7	12	12	32	0	0.05859375	3.5304199	0.027099609	-0.035400391	-0.93969727	8.4963379	0.36694336	0	0	0	0	0	0	0	0	0	0.94067383	0.059326172	0.45678711	0.10449219	-0.000244141	0.35180664	0	44330	0	0	0
364	365	365	Category J	0.011962891	-0.095947266	-1.7277832	0.11791992	-0.16723633	0.46191406	-33.91	0	13/3/2018	13	3	2018	12:12:32	43952	0.8	12	12	32	0	0.05859375	3.5304199	0.036621094	-0.033935547	-0.95898438	16.392822	0.77124023	0	0	0	0	0	0	0	0	0	0.96044922	0.039550781	0.85498047	-0.024658203	-0.061767578	-0.76855469	0	44330	0	0	0
365	366	366	Category J	0	0.14379883	-0.64794922	0.04296875	-0.15161133	0.4777832	-33.91	0	13/3/2018	13	3	2018	12:12:32	43952	0.9	12	12	32	0	0.05859375	3.5304199	0.047363281	-0.041503906	-0.96484375	20.115723	0.37036133	0	0	0	0	0	0	0	0	0	0.96704102	0.032958984	0.54980469	-0.047363281	0.18530273	0.31689453	0	44330	0	0	0
366	367	367	Category J	-0.011962891	-0.011962891	-0.50390625	-0.000244141	-0.14672852	0.47802734	-34.28	0	13/3/2018	13	3	2018	12:12:33	43953	0	12	12	33	0	0.05859375	3.5304199	0.038085938	-0.037841797	-0.94335938	8.6608887	0.44311523	0	0	0	0	0	0	0	0	0	0.94506836	0.054931641	0.515625	-0.050048828	0.025878906	0.43945313	0	44330	0	0	0
367	368	368	Category J	-0.61181641	0	-1.619873	0.033447266	-0.1640625	0.47338867	-34.28	0	13/3/2018	13	3	2018	12:12:33	43953	0.1	12	12	33	0	0.05859375	3.5304199	0.039550781	-0.042724609	-0.9362793	7.0012207	0.94506836	0	0	0	0	0	0	0	0	0	0.93798828	0.062011719	1.3776855	-0.65136719	0.042724609	-0.68334961	0	44330	0	0	0
368	369	369	Category J	-0.083984375	-0.14379883	-0.64794922	0.098632813	-0.15185547	0.46411133	-34.52	0	13/3/2018	13	3	2018	12:12:33	43953	0.2	12	12	33	0	0.05859375	3.5304199	0.046875	-0.045410156	-0.95068359	2.2993164	0.34423828	0	0	0	0	0	0	0	0	0	0.953125	0.046875	0.53222656	-0.13085938	-0.098144531	0.30273438	0	44330	0	0	0
369	370	370	Category J	-0.095947266	-0.29980469	-1.4157715	0.14941406	-0.15551758	0.46020508	-34.89	0	13/3/2018	13	3	2018	12:12:33	43953	0.3	12	12	33	0	0.05859375	3.5304199	0.060546875	-0.044677734	-0.96411133	3.9101563	0.54174805	0	0	0	0	0	0	0	0	0	0.96704102	0.032958984	0.86303711	-0.15649414	-0.25488281	-0.45141602	0	44330	0	0	0
370	371	371	Category J	-0.11987305	0.023925781	-0.94799805	0.076171875	-0.14697266	0.47241211	-34.64	0	13/3/2018	13	3	2018	12:12:33	43953	0.4	12	12	33	0	0.05859375	3.5304199	0.055419922	-0.033935547	-0.93798828	10.610352	0.18505859	0	0	0	0	0	0	0	0	0	0.94018555	0.059814453	0.2434082	-0.17529297	0.057861328	-0.009765625	0	44330	0	0	0
371	372	372	Category J	-0.21582031	0.059814453	-0.17993164	0.008056641	-0.1484375	0.47924805	-34.52	0	13/3/2018	13	3	2018	12:12:33	43953	0.5	12	12	33	0	0.05859375	3.5304199	0.054199219	-0.035644531	-0.92407227	13.553955	0.79736328	0	0	0	0	0	0	0	0	0	0.92651367	0.073486328	1.1101074	-0.27001953	0.095458984	0.74414063	0	44330	0	0	0
372	373	373	Category J	-0.25195313	-0.047851563	-1.2597656	0.025634766	-0.15454102	0.4753418	-34.64	0	13/3/2018	13	3	2018	12:12:33	43953	0.6	12	12	33	0	0.05859375	3.5304199	0.061035156	-0.036865234	-0.9387207	15.23291	0.44824219	0	0	0	0	0	0	0	0	0	0.94140625	0.05859375	0.64477539	-0.31298828	-0.010742188	-0.32080078	0	44330	0	0	0
373	374	374	Category J	-0.26391602	-0.10791016	-1.2358398	0.039550781	-0.14135742	0.47802734	-34.15	0	13/3/2018	13	3	2018	12:12:33	43953	0.7	12	12	33	0	0.05859375	3.5304199	0.068359375	-0.041015625	-0.94726563	15.494141	0.44506836	0	0	0	0	0	0	0	0	0	0.95043945	0.049560547	0.68725586	-0.33227539	-0.066650391	-0.28833008	0	44330	0	0	0
374	375	375	Category J	-0.10791016	-0.15576172	-0.63598633	0.125	-0.1394043	0.46777344	-33.66	0	13/3/2018	13	3	2018	12:12:33	43953	0.8	12	12	33	0	0.05859375	3.5304199	0.067382813	-0.034667969	-0.93701172	29.259277	0.36889648	0	0	0	0	0	0	0	0	0	0.94018555	0.059814453	0.59741211	-0.17529297	-0.12084961	0.30102539	0	44330	0	0	0
375	376	376	Category J	0.023925781	-0.13183594	-1.2839355	0.13964844	-0.13452148	0.46923828	-34.03	0	13/3/2018	13	3	2018	12:12:33	43953	0.9	12	12	33	0	0.05859375	3.5304199	0.068359375	-0.038085938	-0.92480469	36.040283	0.3737793	0	0	0	0	0	0	0	0	0	0.92797852	0.072021484	0.49731445	-0.044433594	-0.093505859	-0.35888672	0	44330	0	0	0
376	377	377	Category J	-0.23999023	-0.071777344	-1.2119141	0.10913086	-0.15307617	0.46630859	-33.91	0	13/3/2018	13	3	2018	12:12:34	43954	0	12	12	34	0	0.05859375	3.5304199	0.073730469	-0.035888672	-0.93823242	48.823242	0.41772461	0	0	0	0	0	0	0	0	0	0.94189453	0.058105469	0.62280273	-0.3137207	-0.035644531	-0.2734375	0	44330	0	0	0
377	378	378	Category L	0.23999023	-0.023925781	-0.87597656	-0.16992188	0.26123047	0.43994141	-34.03	0	13/3/2018	13	3	2018	12:12:56	43976	0.8	12	12	56	0	0.058837891	3.5288086	0.079589844	-0.032958984	-0.92163086	102.99341	0.16699219	0	0	0	0	0	0	0	0	0	0.92553711	0.074462891	0.21508789	0.16015625	0.009033203	0.045654297	0	44330	0	0	0
378	379	379	Category L	0.27587891	-0.011962891	-0.87597656	-0.17578125	0.25854492	0.44067383	-34.03	0	13/3/2018	13	3	2018	12:12:56	43976	0.9	12	12	56	0	0.058837891	3.5288086	0.083984375	-0.033935547	-0.93066406	155.92944	0.20043945	0	0	0	0	0	0	0	0	0	0.93505859	0.064941406	0.26855469	0.19165039	0.021972656	0.0546875	0	44330	0	0	0
379	380	380	Category L	0.27587891	0.011962891	-0.87597656	-0.17431641	0.2578125	0.43847656	-33.78	0	13/3/2018	13	3	2018	12:12:57	43977	0	12	12	57	0	0.058837891	3.5288086	0.0859375	-0.031738281	-0.92382813	154.36353	0.20043945	0	0	0	0	0	0	0	0	0	0.92822266	0.071777344	0.28149414	0.18969727	0.043701172	0.047851563	0	44330	0	0	0
380	381	381	Category L	0.2878418	0.011962891	-0.86376953	-0.1730957	0.26245117	0.44067383	-33.91	0	13/3/2018	13	3	2018	12:12:57	43977	0.1	12	12	57	0	0.058837891	3.5288086	0.088867188	-0.031494141	-0.93359375	150.40942	0.21533203	0	0	0	0	0	0	0	0	0	0.93847656	0.061523438	0.3125	0.19873047	0.043457031	0.069824219	0	44330	0	0	0
381	382	382	Category L	0.27587891	-0.011962891	-0.91186523	-0.17797852	0.26049805	0.43261719	-33.91	0	13/3/2018	13	3	2018	12:12:57	43977	0.2	12	12	57	0	0.058837891	3.5288086	0.093017578	-0.03125	-0.92431641	154.73926	0.18383789	0	0	0	0	0	0	0	0	0	0.9296875	0.0703125	0.21459961	0.18261719	0.019287109	0.012451172	0	44330	0	0	0
382	383	383	Category L	0.27587891	-0.011962891	-0.88793945	-0.17260742	0.2644043	0.43603516	-34.15	0	13/3/2018	13	3	2018	12:12:57	43977	0.3	12	12	57	0	0.058837891	3.5288086	0.099609375	-0.032470703	-0.93798828	153.65601	0.18408203	0	0	0	0	0	0	0	0	0	0.94384766	0.056152344	0.24682617	0.17602539	0.020507813	0.050048828	0	44330	0	0	0
383	384	384	Category L	0.26391602	0	-0.87597656	-0.17700195	0.25756836	0.43676758	-34.15	0	13/3/2018	13	3	2018	12:12:57	43977	0.4	12	12	57	0	0.058837891	3.5288086	0.10424805	-0.032470703	-0.92114258	149.8147	0.16894531	0	0	0	0	0	0	0	0	0	0.92773438	0.072265625	0.23730469	0.15942383	0.032470703	0.045166016	0	44330	0	0	0
384	385	385	Category L	0.29980469	-0.047851563	-0.87597656	-0.16992188	0.26025391	0.44091797	-34.03	0	13/3/2018	13	3	2018	12:12:57	43977	0.5	12	12	57	0	0.058837891	3.5288086	0.10595703	-0.033447266	-0.92822266	138.30054	0.20117188	0	0	0	0	0	0	0	0	0	0.93481445	0.065185547	0.26049805	0.19360352	-0.014160156	0.052246094	0	44330	0	0	0
385	386	386	Category L	0.2878418	-0.023925781	-0.88793945	-0.17602539	0.25830078	0.43579102	-34.15	0	13/3/2018	13	3	2018	12:12:57	43977	0.6	12	12	57	0	0.058837891	3.5288086	0.11181641	-0.033691406	-0.91870117	128.2417	0.17871094	0	0	0	0	0	0	0	0	0	0.92602539	0.073974609	0.21655273	0.17578125	0.009765625	0.030761719	0	44330	0	0	0
386	387	387	Category L	0.2878418	-0.011962891	-0.88793945	-0.17138672	0.26074219	0.44091797	-33.66	0	13/3/2018	13	3	2018	12:12:57	43977	0.7	12	12	57	0	0.058837891	3.5288086	0.11328125	-0.031982422	-0.92993164	122.22559	0.18041992	0	0	0	0	0	0	0	0	0	0.93725586	0.062744141	0.23681641	0.17431641	0.020019531	0.041992188	0	44330	0	0	0
387	388	388	Category L	0.26391602	-0.035888672	-0.88793945	-0.17041016	0.26147461	0.4387207	-33.54	0	13/3/2018	13	3	2018	12:12:57	43977	0.8	12	12	57	0	0.059082031	3.5336426	0.12329102	-0.02734375	-0.91674805	73.990723	0.14355469	0	0	0	0	0	0	0	0	0	0.92529297	0.074707031	0.17773438	0.14038086	-0.008300781	0.028808594	0	44330	0	0	0
388	389	389	Category L	0.26391602	0	-0.88793945	-0.17260742	0.25927734	0.43774414	-33.91	0	13/3/2018	13	3	2018	12:12:57	43977	0.9	12	12	57	0	0.059082031	3.5336426	0.12719727	-0.028076172	-0.91967773	12.832275	0.14306641	0	0	0	0	0	0	0	0	0	0.92895508	0.071044922	0.19677734	0.13647461	0.028076172	0.031738281	0	44330	0	0	0
389	390	390	Category L	0.26391602	-0.023925781	-0.88793945	-0.16967773	0.26196289	0.43701172	-33.66	0	13/3/2018	13	3	2018	12:12:58	43978	0	12	12	58	0	0.059082031	3.5336426	0.12817383	-0.026367188	-0.91772461	0.24047852	0.13891602	0	0	0	0	0	0	0	0	0	0.92700195	0.072998047	0.16796875	0.13549805	0.002441406	0.029785156	0	44330	0	0	0
390	391	391	Category L	0.26391602	-0.011962891	-0.88793945	-0.16967773	0.26293945	0.43798828	-34.03	0	13/3/2018	13	3	2018	12:12:58	43978	0.1	12	12	58	0	0.059082031	3.5336426	0.1328125	-0.028076172	-0.92749023	9.9431152	0.13769531	0	0	0	0	0	0	0	0	0	0.93725586	0.062744141	0.18652344	0.13085938	0.016113281	0.039550781	0	44330	0	0	0
391	392	392	Category L	0.2878418	-0.011962891	-0.87597656	-0.17626953	0.26049805	0.43676758	-34.4	0	13/3/2018	13	3	2018	12:12:58	43978	0.2	12	12	58	0	0.059082031	3.5336426	0.13793945	-0.026123047	-0.91772461	15.223633	0.15625	0	0	0	0	0	0	0	0	0	0.9284668	0.071533203	0.20605469	0.1496582	0.014160156	0.041748047	0	44330	0	0	0
392	393	393	Category L	0.2878418	-0.011962891	-0.85180664	-0.17089844	0.26025391	0.43774414	-34.27	0	13/3/2018	13	3	2018	12:12:58	43978	0.3	12	12	58	0	0.059082031	3.5336426	0.14428711	-0.02734375	-0.92602539	7.9970703	0.16210938	0	0	0	0	0	0	0	0	0	0.93774414	0.062255859	0.2331543	0.14331055	0.015380859	0.07421875	0	44330	0	0	0
393	394	394	Category L	0.27587891	-0.011962891	-0.85180664	-0.17041016	0.26147461	0.43774414	-34.64	0	13/3/2018	13	3	2018	12:12:58	43978	0.4	12	12	58	0	0.059082031	3.5336426	0.15014648	-0.029785156	-0.9284668	3.223877	0.14819336	0	0	0	0	0	0	0	0	0	0.94091797	0.059082031	0.22021484	0.12548828	0.017822266	0.076660156	0	44330	0	0	0
394	395	395	Category L	0.2878418	-0.023925781	-0.88793945	-0.18237305	0.26293945	0.43334961	-35.01	0	13/3/2018	13	3	2018	12:12:58	43978	0.5	12	12	58	0	0.059082031	3.5336426	0.15380859	-0.026611328	-0.92626953	0.36694336	0.13916016	0	0	0	0	0	0	0	0	0	0.93945313	0.060546875	0.17504883	0.13378906	0.002685547	0.038330078	0	44330	0	0	0
395	396	396	Category L	0.29980469	-0.011962891	-0.87597656	-0.17871094	0.26196289	0.43481445	-35.01	0	13/3/2018	13	3	2018	12:12:58	43978	0.6	12	12	58	0	0.059082031	3.5336426	0.15722656	-0.026611328	-0.92382813	0.4621582	0.15112305	0	0	0	0	0	0	0	0	0	0.9375	0.0625	0.20507813	0.14233398	0.014648438	0.047851563	0	44330	0	0	0
396	397	397	Category L	0.27587891	-0.035888672	-0.87597656	-0.17553711	0.26000977	0.43481445	-35.38	0	13/3/2018	13	3	2018	12:12:58	43978	0.7	12	12	58	0	0.059082031	3.5336426	0.16186523	-0.027099609	-0.92089844	0.12133789	0.12255859	0	0	0	0	0	0	0	0	0	0.93530273	0.064697266	0.16723633	0.11376953	-0.008544922	0.044921875	0	44330	0	0	0
397	398	398	Category L	0.26391602	-0.023925781	-0.87597656	-0.16894531	0.26025391	0.43261719	-35.5	0	13/3/2018	13	3	2018	12:12:58	43978	0.8	12	12	58	0	0.059082031	3.5336426	0.16748047	-0.028564453	-0.93457031	0.28076172	0.11279297	0	0	0	0	0	0	0	0	0	0.94995117	0.050048828	0.15966797	0.096191406	0.004638672	0.05859375	0	44330	0	0	0
398	399	399	Category L	0.2878418	-0.023925781	-0.89990234	-0.18310547	0.26391602	0.43457031	-34.89	0	13/3/2018	13	3	2018	12:12:58	43978	0.9	12	12	58	0	0.059082031	3.5336426	0.17993164	-0.029296875	-0.92553711	0.48071289	0.11083984	0	0	0	0	0	0	0	0	0	0.94335938	0.056640625	0.13891602	0.10766602	0.005371094	0.025634766	0	44330	0	0	0
399	400	400	Category L	0.27587891	-0.059814453	-0.88793945	-0.17285156	0.26293945	0.43603516	-34.64	0	13/3/2018	13	3	2018	12:12:59	43979	0	12	12	59	0	0.059082031	3.5336426	0.17480469	-0.02734375	-0.91894531	0.79516602	0.11035156	0	0	0	0	0	0	0	0	0	0.93579102	0.064208984	0.16430664	0.10083008	-0.032226563	0.031005859	0	44330	0	0	0
400	401	401	Category L	0.25195313	0	-0.91186523	-0.17602539	0.26293945	0.4387207	-34.15	0	13/3/2018	13	3	2018	12:12:59	43979	0.1	12	12	59	0	0.059082031	3.5336426	0.17675781	-0.024169922	-0.90551758	1.0021973	0.078857422	0	0	0	0	0	0	0	0	0	0.92285156	0.077148438	0.10546875	0.074951172	0.024169922	-0.006103516	0	44330	0	0	0
401	402	402	Category L	0.27587891	-0.011962891	-0.88793945	-0.17602539	0.25830078	0.43359375	-33.78	0	13/3/2018	13	3	2018	12:12:59	43979	0.2	12	12	59	0	0.059082031	3.5336426	0.18017578	-0.023193359	-0.90063477	0.76782227	0.097167969	0	0	0	0	0	0	0	0	0	0.91894531	0.081054688	0.11987305	0.095458984	0.011230469	0.012695313	0	44330	0	0	0
402	403	403	Category L	0.2878418	-0.035888672	-0.87597656	-0.17260742	0.26391602	0.43774414	-33.78	0	13/3/2018	13	3	2018	12:12:59	43979	0.3	12	12	59	0	0.059082031	3.5336426	0.18481445	-0.023193359	-0.91088867	0.85083008	0.109375	0	0	0	0	0	0	0	0	0	0.9296875	0.0703125	0.15063477	0.1027832	-0.012451172	0.034912109	0	44330	0	0	0
403	404	404	Category L	0.29980469	0	-0.87597656	-0.17260742	0.26318359	0.43969727	-34.15	0	13/3/2018	13	3	2018	12:12:59	43979	0.4	12	12	59	0	0.059082031	3.5336426	0.19799805	-0.024169922	-0.90332031	1.2148438	0.10791016	0	0	0	0	0	0	0	0	0	0.92529297	0.074707031	0.15332031	0.1015625	0.024169922	0.02734375	0	44330	0	0	0
404	405	405	Category L	0.26391602	-0.035888672	-0.91186523	-0.16821289	0.26171875	0.43701172	-34.64	0	13/3/2018	13	3	2018	12:12:59	43979	0.5	12	12	59	0	0.059082031	3.5336426	0.19970703	-0.023925781	-0.90673828	1.361084	0.065185547	0	0	0	0	0	0	0	0	0	0.92871094	0.071289063	0.080810547	0.063964844	-0.01171875	-0.004882813	0	44330	0	0	0
405	406	406	Category L	0.27587891	-0.011962891	-0.89990234	-0.17602539	0.265625	0.43676758	-34.52	0	13/3/2018	13	3	2018	12:12:59	43979	0.6	12	12	59	0	0.059082031	3.5336426	0.20263672	-0.022705078	-0.89624023	1.1420898	0.073730469	0	0	0	0	0	0	0	0	0	0.91918945	0.080810547	0.087402344	0.072998047	0.010742188	-0.003417969	0	44330	0	0	0
406	407	407	Category L	0.23999023	-0.011962891	-0.87597656	-0.171875	0.26538086	0.43310547	-34.77	0	13/3/2018	13	3	2018	12:12:59	43979	0.7	12	12	59	0	0.059082031	3.5336426	0.20605469	-0.024658203	-0.89892578	0.80249023	0.042724609	0	0	0	0	0	0	0	0	0	0.92260742	0.077392578	0.069580078	0.033691406	0.012695313	0.022949219	0	44330	0	0	0
407	408	408	Category L	0.26391602	-0.011962891	-0.91186523	-0.17089844	0.26293945	0.43603516	-34.28	0	13/3/2018	13	3	2018	12:12:59	43979	0.8	12	12	59	0	0.059082031	3.5336426	0.2097168	-0.024658203	-0.90380859	0.74584961	0.056152344	0	0	0	0	0	0	0	0	0	0.92822266	0.071777344	0.074707031	0.053955078	0.012695313	-0.0078125	0	44330	0	0	0
408	409	409	Category L	0.27587891	-0.035888672	-0.88793945	-0.16894531	0.26025391	0.43774414	-33.66	0	13/3/2018	13	3	2018	12:12:59	43979	0.9	12	12	59	0	0.059082031	3.5336426	0.22070313	-0.024902344	-0.89477539	0.38134766	0.056640625	0	0	0	0	0	0	0	0	0	0.921875	0.078125	0.072998047	0.054931641	-0.010742188	0.006835938	0	44330	0	0	0
409	410	410	Category L	0.26391602	-0.023925781	-0.91186523	-0.16699219	0.26025391	0.43969727	-33.91	0	13/3/2018	13	3	2018	12:13:00	43980	0	12	13	0	0	0.059082031	3.5336426	0.22460938	-0.023193359	-0.8972168	0.3737793	0.041748047	0	0	0	0	0	0	0	0	0	0.92529297	0.074707031	0.054199219	0.0390625	-0.000488281	-0.014404297	0	44330	0	0	0
410	411	411	Category L	0.26391602	0.011962891	-0.88793945	-0.16748047	0.26098633	0.43701172	-33.78	0	13/3/2018	13	3	2018	12:13:00	43980	0.1	12	13	0	0	0.059082031	3.5336426	0.22924805	-0.01953125	-0.89038086	0.98852539	0.046875	0	0	0	0	0	0	0	0	0	0.91967773	0.080322266	0.068847656	0.034423828	0.031494141	0.002441406	0	44330	0	0	0
411	412	412	Category L	0.26391602	0	-0.87597656	-0.16723633	0.26196289	0.44116211	-33.66	0	13/3/2018	13	3	2018	12:13:00	43980	0.2	12	13	0	0	0.059082031	3.5336426	0.23388672	-0.020263672	-0.88964844	1.3168945	0.038574219	0	0	0	0	0	0	0	0	0	0.92016602	0.079833984	0.063964844	0.029785156	0.020263672	0.013671875	0	44330	0	0	0
412	413	413	Category L	0.2878418	0	-0.86376953	-0.1706543	0.26757813	0.43896484	-33.66	0	13/3/2018	13	3	2018	12:13:00	43980	0.3	12	13	0	0	0.059082031	3.5336426	0.23974609	-0.020996094	-0.89868164	1.4133301	0.062988281	0	0	0	0	0	0	0	0	0	0.93041992	0.069580078	0.10424805	0.047851563	0.020996094	0.034912109	0	44330	0	0	0
413	414	414	Category L	0.29980469	-0.023925781	-0.87597656	-0.16821289	0.25683594	0.44262695	-33.78	0	13/3/2018	13	3	2018	12:13:00	43980	0.4	12	13	0	0	0.059082031	3.5336426	0.24584961	-0.020507813	-0.89428711	1.5534668	0.056884766	0	0	0	0	0	0	0	0	0	0.92773438	0.072265625	0.075439453	0.053710938	-0.003173828	0.018310547	0	44330	0	0	0
414	415	415	Category L	0.26391602	-0.011962891	-0.91186523	-0.16992188	0.26123047	0.43603516	-34.03	0	13/3/2018	13	3	2018	12:13:00	43980	0.5	12	13	0	0	0.059082031	3.5336426	0.25292969	-0.019287109	-0.89013672	1.6437988	0.025390625	0	0	0	0	0	0	0	0	0	0.92553711	0.074462891	0.040039063	0.010742188	0.007324219	-0.021484375	0	44330	0	0	0
415	416	416	Category L	0.27587891	-0.011962891	-0.88793945	-0.171875	0.26367188	0.43212891	-34.15	0	13/3/2018	13	3	2018	12:13:00	43980	0.6	12	13	0	0	0.059082031	3.5336426	0.25732422	-0.017578125	-0.89306641	1.6848145	0.020019531	0	0	0	0	0	0	0	0	0	0.9296875	0.0703125	0.029296875	0.018310547	0.005615234	0.005126953	0	44330	0	0	0
416	417	417	Category L	0.27587891	-0.011962891	-0.87597656	-0.16748047	0.25952148	0.43774414	-34.4	0	13/3/2018	13	3	2018	12:13:00	43980	0.7	12	13	0	0	0.059082031	3.5336426	0.26049805	-0.016357422	-0.88769531	1.3642578	0.019775391	0	0	0	0	0	0	0	0	0	0.92529297	0.074707031	0.031494141	0.015136719	0.004394531	0.01171875	0	44330	0	0	0
417	418	418	Category L	0.26391602	-0.023925781	-0.88793945	-0.16796875	0.25878906	0.43774414	-34.15	0	13/3/2018	13	3	2018	12:13:00	43980	0.8	12	13	0	0	0.059082031	3.5336426	0.26660156	-0.015625	-0.88354492	1.0856934	0.009521484	0	0	0	0	0	0	0	0	0	0.9230957	0.076904297	0.014892578	-0.002685547	-0.008056641	-0.004150391	0	44330	0	0	0
418	419	419	Category L	0.25195313	-0.011962891	-0.87597656	-0.16796875	0.26293945	0.44189453	-33.91	0	13/3/2018	13	3	2018	12:13:00	43980	0.9	12	13	0	0	0.059082031	3.5336426	0.26660156	-0.015625	-0.88378906	0.99975586	0.017089844	0	0	0	0	0	0	0	0	0	0.92333984	0.076660156	0.026367188	-0.014648438	0.003662109	0.0078125	0	44330	0	0	0
419	420	420	Category L	0.25195313	0	-0.87597656	-0.16455078	0.25927734	0.43994141	-34.03	0	13/3/2018	13	3	2018	12:13:01	43981	0	12	13	1	0	0.059082031	3.5336426	0.26660156	-0.015625	-0.88378906	0.55883789	0.022705078	0	0	0	0	0	0	0	0	0	0.92333984	0.076660156	0.038330078	-0.014648438	0.015625	0.0078125	0	44330	0	0	0
420	421	421	Category L	0.26391602	-0.023925781	-0.86376953	-0.17700195	0.26367188	0.4387207	-33.78	0	13/3/2018	13	3	2018	12:13:01	43981	0.111	12	13	1	0	0.059082031	3.5336426	0.26635742	-0.015625	-0.88427734	0.043945313	0.022216797	0	0	0	0	0	0	0	0	0	0.92358398	0.076416016	0.031005859	-0.002441406	-0.008056641	0.020507813	0	44330	0	0	0
421	422	422	Category L	0.25195313	-0.023925781	-0.91186523	-0.16821289	0.26635742	0.43725586	-33.66	0	13/3/2018	13	3	2018	12:13:01	43981	0.222	12	13	1	0	0.059082031	3.5336426	0.26611328	-0.015869141	-0.88452148	0.72241211	0.031738281	0	0	0	0	0	0	0	0	0	0.92382813	0.076171875	0.049316406	-0.014160156	-0.0078125	-0.027099609	0	44330	0	0	0
422	423	423	Category L	0.2878418	-0.011962891	-0.85180664	-0.16723633	0.2578125	0.4387207	-33.78	0	13/3/2018	13	3	2018	12:13:01	43981	0.333	12	13	1	0	0.059082031	3.5336426	0.265625	-0.016113281	-0.88427734	0.89648438	0.039306641	0	0	0	0	0	0	0	0	0	0.92333984	0.076660156	0.05859375	0.021972656	0.004150391	0.032470703	0	44330	0	0	0
423	424	424	Category L	0.25195313	-0.011962891	-0.87597656	-0.16650391	0.26269531	0.43969727	-33.78	0	13/3/2018	13	3	2018	12:13:01	43981	0.444	12	13	1	0	0.059082031	3.5336426	0.26538086	-0.016113281	-0.88427734	1.0373535	0.016357422	0	0	0	0	0	0	0	0	0	0.92333984	0.076660156	0.025878906	-0.013427734	0.004150391	0.008300781	0	44330	0	0	0
424	425	425	Category L	0.27587891	-0.023925781	-0.89990234	-0.16113281	0.26000977	0.44213867	-34.03	0	13/3/2018	13	3	2018	12:13:01	43981	0.555	12	13	1	0	0.059082031	3.5336426	0.26513672	-0.016357422	-0.88476563	1.6364746	0.019775391	0	0	0	0	0	0	0	0	0	0.92382813	0.076171875	0.032714844	0.010498047	-0.007324219	-0.014892578	0	44330	0	0	0
425	426	426	Category L	0.25195313	-0.023925781	-0.91186523	-0.16650391	0.26391602	0.43994141	-34.64	0	13/3/2018	13	3	2018	12:13:01	43981	0.666	12	13	1	0	0.05859375	3.5288086	0.26489258	-0.016113281	-0.88500977	2.0578613	0.030517578	0	0	0	0	0	0	0	0	0	0.92407227	0.075927734	0.047363281	-0.012939453	-0.007568359	-0.026611328	0	44330	0	0	0
426	427	427	Category L	0.23999023	-0.011962891	-0.88793945	-0.16650391	0.25219727	0.43676758	-34.64	0	13/3/2018	13	3	2018	12:13:01	43981	0.777	12	13	1	0	0.05859375	3.5288086	0.26489258	-0.016113281	-0.88549805	2.3500977	0.025390625	0	0	0	0	0	0	0	0	0	0.92431641	0.075683594	0.031494141	-0.024902344	0.004150391	-0.002197266	0	44330	0	0	0
427	428	428	Category L	0.21582031	-0.023925781	-0.88793945	-0.16821289	0.26904297	0.43701172	-34.77	0	13/3/2018	13	3	2018	12:13:01	43981	0.888	12	13	1	0	0.05859375	3.5288086	0.26464844	-0.016113281	-0.88549805	1.8161621	0.049316406	0	0	0	0	0	0	0	0	0	0.92431641	0.075683594	0.058837891	-0.048828125	-0.007568359	-0.002197266	0	44330	0	0	0
428	429	429	Category L	0.23999023	-0.035888672	-0.88793945	-0.16455078	0.25610352	0.4387207	-34.77	0	13/3/2018	13	3	2018	12:13:02	43982	0	12	13	2	0	0.05859375	3.5288086	0.26416016	-0.015869141	-0.88574219	1.3442383	0.031494141	0	0	0	0	0	0	0	0	0	0.92431641	0.075683594	0.046142578	-0.024169922	-0.019775391	-0.001953125	0	44330	0	0	0
429	430	430	Category L	0.2878418	0	-0.88793945	-0.16699219	0.26196289	0.43505859	-34.27	0	13/3/2018	13	3	2018	12:13:02	43982	0.1	12	13	2	0	0.05859375	3.5288086	0.26367188	-0.016113281	-0.88574219	1.1213379	0.028808594	0	0	0	0	0	0	0	0	0	0.92431641	0.075683594	0.042236328	0.023925781	0.016113281	-0.001953125	0	44330	0	0	0
430	431	431	Category L	0.25195313	-0.023925781	-0.87597656	-0.16674805	0.25830078	0.43701172	-34.03	0	13/3/2018	13	3	2018	12:13:02	43982	0.2	12	13	2	0	0.05859375	3.5288086	0.26391602	-0.015869141	-0.88574219	1.0197754	0.017333984	0	0	0	0	0	0	0	0	0	0.92431641	0.075683594	0.029785156	-0.011962891	-0.0078125	0.009765625	0	44330	0	0	0
431	432	432	Category L	0.26391602	-0.023925781	-0.89990234	-0.16357422	0.26196289	0.44116211	-33.78	0	13/3/2018	13	3	2018	12:13:02	43982	0.3	12	13	2	0	0.05859375	3.5288086	0.26391602	-0.015625	-0.88574219	0.89819336	0.016113281	0	0	0	0	0	0	0	0	0	0.92431641	0.075683594	0.022216797	0	-0.008056641	-0.013916016	0	44330	0	0	0
432	433	433	Category L	0.23999023	-0.047851563	-0.88793945	-0.15771484	0.25854492	0.43994141	-33.54	0	13/3/2018	13	3	2018	12:13:02	43982	0.4	12	13	2	0	0.05859375	3.5288086	0.26318359	-0.015625	-0.88574219	0.25488281	0.039550781	0	0	0	0	0	0	0	0	0	0.92431641	0.075683594	0.057373047	-0.023193359	-0.031982422	-0.001953125	0	44330	0	0	0
433	434	434	Category L	0.25195313	0	-0.87597656	-0.16503906	0.26269531	0.43798828	-33.42	0	13/3/2018	13	3	2018	12:13:02	43982	0.5	12	13	2	0	0.05859375	3.5288086	0.26269531	-0.015380859	-0.88623047	0.070556641	0.021484375	0	0	0	0	0	0	0	0	0	0.92456055	0.075439453	0.036865234	-0.010742188	0.015380859	0.010253906	0	44330	0	0	0
434	435	435	Category L	0.27587891	-0.011962891	-0.87597656	-0.16308594	0.26318359	0.44213867	-33.54	0	13/3/2018	13	3	2018	12:13:02	43982	0.6	12	13	2	0	0.05859375	3.5288086	0.26269531	-0.015380859	-0.88671875	0.51367188	0.017333984	0	0	0	0	0	0	0	0	0	0.92504883	0.074951172	0.02734375	0.012939453	0.003417969	0.010742188	0	44330	0	0	0
435	436	436	Category L	0.2878418	0	-0.89990234	-0.16821289	0.26367188	0.43603516	-33.78	0	13/3/2018	13	3	2018	12:13:02	43982	0.7	12	13	2	0	0.05859375	3.5288086	0.26220703	-0.015380859	-0.88696289	1.3847656	0.032470703	0	0	0	0	0	0	0	0	0	0.92504883	0.074951172	0.053710938	0.025390625	0.015380859	-0.012695313	0	44330	0	0	0
436	437	437	Category L	0.27587891	-0.011962891	-0.89990234	-0.17382813	0.2644043	0.43701172	-34.03	0	13/3/2018	13	3	2018	12:13:02	43982	0.8	12	13	2	0	0.05859375	3.5288086	0.26147461	-0.016113281	-0.88720703	2.4902344	0.01953125	0	0	0	0	0	0	0	0	0	0.92504883	0.074951172	0.031005859	0.014160156	0.004150391	-0.012451172	0	44330	0	0	0
437	438	438	Category L	0.27587891	0	-0.85180664	-0.1628418	0.25952148	0.43676758	-34.27	0	13/3/2018	13	3	2018	12:13:02	43982	0.9	12	13	2	0	0.05859375	3.5288086	0.26123047	-0.015869141	-0.88720703	2.4074707	0.041503906	0	0	0	0	0	0	0	0	0	0.92504883	0.074951172	0.065917969	0.014404297	0.015869141	0.035400391	0	44330	0	0	0
438	439	439	Category L	0.2277832	0	-0.86376953	-0.17089844	0.26171875	0.43701172	-34.4	0	13/3/2018	13	3	2018	12:13:03	43983	0	12	13	3	0	0.05859375	3.5288086	0.26147461	-0.015625	-0.88745117	1.5427246	0.044189453	0	0	0	0	0	0	0	0	0	0.92529297	0.074707031	0.073242188	-0.033691406	0.015625	0.023681641	0	44330	0	0	0
439	440	440	Category L	0.23999023	-0.035888672	-0.91186523	-0.16381836	0.26025391	0.4387207	-34.15	0	13/3/2018	13	3	2018	12:13:03	43983	0.09	12	13	3	0	0.05859375	3.5288086	0.26123047	-0.015625	-0.88720703	0.81933594	0.038085938	0	0	0	0	0	0	0	0	0	0.92504883	0.074951172	0.065917969	-0.021240234	-0.020019531	-0.024414063	0	44330	0	0	0
440	441	441	Category L	0.25195313	-0.011962891	-0.89990234	-0.16748047	0.25952148	0.43969727	-34.03	0	13/3/2018	13	3	2018	12:13:03	43983	0.181	12	13	3	0	0.05859375	3.5288086	0.26049805	-0.015380859	-0.88745117	0.40307617	0.015380859	0	0	0	0	0	0	0	0	0	0.92504883	0.074951172	0.024658203	-0.008544922	0.003417969	-0.012207031	0	44330	0	0	0
441	442	442	Category L	0.25195313	-0.023925781	-0.88793945	-0.17089844	0.26098633	0.43481445	-34.03	0	13/3/2018	13	3	2018	12:13:03	43983	0.272	12	13	3	0	0.05859375	3.5288086	0.26049805	-0.015625	-0.88696289	0.050537109	0.01171875	0	0	0	0	0	0	0	0	0	0.92456055	0.075439453	0.017333984	-0.008544922	-0.008056641	-0.000732422	0	44330	0	0	0
442	443	443	Category L	0.26391602	-0.011962891	-0.85180664	-0.16186523	0.25830078	0.43701172	-33.91	0	13/3/2018	13	3	2018	12:13:03	43983	0.363	12	13	3	0	0.05859375	3.5288086	0.26000977	-0.015380859	-0.88696289	0.83056641	0.035400391	0	0	0	0	0	0	0	0	0	0.92431641	0.075683594	0.042480469	0.00390625	0.003417969	0.03515625	0	44330	0	0	0
443	444	444	Category L	0.26391602	-0.011962891	-0.85180664	-0.16723633	0.25854492	0.4387207	-34.27	0	13/3/2018	13	3	2018	12:13:03	43983	0.454	12	13	3	0	0.05859375	3.5288086	0.2590332	-0.014648438	-0.88745117	0.60839844	0.035888672	0	0	0	0	0	0	0	0	0	0.92456055	0.075439453	0.04296875	0.004638672	0.002685547	0.035644531	0	44330	0	0	0
444	445	445	Category L	0.25195313	-0.011962891	-0.88793945	-0.17163086	0.26464844	0.43798828	-34.4	0	13/3/2018	13	3	2018	12:13:03	43983	0.545	12	13	3	0	0.05859375	3.5288086	0.25830078	-0.014648438	-0.88769531	0.051513672	0.006835938	0	0	0	0	0	0	0	0	0	0.92480469	0.075195313	0.009033203	-0.006347656	0.002685547	0	0	44330	0	0	0
445	446	446	Category L	0.26391602	0	-0.87597656	-0.16650391	0.26733398	0.43896484	-34.52	0	13/3/2018	13	3	2018	12:13:03	43983	0.636	12	13	3	0	0.05859375	3.5288086	0.25756836	-0.014160156	-0.88745117	0.064941406	0.019287109	0	0	0	0	0	0	0	0	0	0.92431641	0.075683594	0.032226563	0.006103516	0.014160156	0.011474609	0	44330	0	0	0
446	447	447	Category L	0.27587891	-0.023925781	-0.88793945	-0.16723633	0.2578125	0.44116211	-34.52	0	13/3/2018	13	3	2018	12:13:03	43983	0.727	12	13	3	0	0.05859375	3.5288086	0.25683594	-0.014160156	-0.88769531	0.34667969	0.021240234	0	0	0	0	0	0	0	0	0	0.92407227	0.075927734	0.028564453	0.018798828	-0.009521484	0	0	44330	0	0	0
447	448	448	Category L	0.26391602	-0.011962891	-0.89990234	-0.16308594	0.26293945	0.44091797	-34.77	0	13/3/2018	13	3	2018	12:13:03	43983	0.818	12	13	3	0	0.05859375	3.5288086	0.2565918	-0.014160156	-0.88793945	0.22241211	0.013916016	0	0	0	0	0	0	0	0	0	0.92431641	0.075683594	0.021240234	0.007080078	0.002197266	-0.01171875	0	44330	0	0	0
448	449	449	Category L	0.23999023	0	-0.83984375	-0.16455078	0.26367188	0.44213867	-34.77	0	13/3/2018	13	3	2018	12:13:03	43983	0.909	12	13	3	0	0.05859375	3.5288086	0.25585938	-0.014160156	-0.88769531	0.40039063	0.052490234	0	0	0	0	0	0	0	0	0	0.92407227	0.075927734	0.078125	-0.015869141	0.014160156	0.047851563	0	44330	0	0	0
449	450	450	Category L	0.26391602	-0.023925781	-0.87597656	-0.16088867	0.26025391	0.44116211	-34.4	0	13/3/2018	13	3	2018	12:13:04	43984	0	12	13	4	0	0.05859375	3.5288086	0.25512695	-0.013671875	-0.88818359	0.9699707	0.017822266	0	0	0	0	0	0	0	0	0	0.92407227	0.075927734	0.030761719	0.008544922	-0.010009766	0.012207031	0	44330	0	0	0
450	451	451	Category L	0.25195313	-0.023925781	-0.87597656	-0.16479492	0.26513672	0.43701172	-34.4	0	13/3/2018	13	3	2018	12:13:04	43984	0.1	12	13	4	0	0.05859375	3.5288086	0.25463867	-0.013671875	-0.88793945	1.0266113	0.015869141	0	0	0	0	0	0	0	0	0	0.92382813	0.076171875	0.024902344	-0.002685547	-0.010009766	0.011962891	0	44330	0	0	0
451	452	452	Category L	0.25195313	0	-0.91186523	-0.16113281	0.26123047	0.43994141	-33.66	0	13/3/2018	13	3	2018	12:13:04	43984	0.2	12	13	4	0	0.05859375	3.5288086	0.25415039	-0.013671875	-0.88745117	1.2182617	0.028076172	0	0	0	0	0	0	0	0	0	0.9230957	0.076904297	0.040527344	-0.002197266	0.013671875	-0.024169922	0	44330	0	0	0
452	453	453	Category L	0.25195313	-0.011962891	-0.91186523	-0.1628418	0.26196289	0.44116211	-33.17	0	13/3/2018	13	3	2018	12:13:04	43984	0.3	12	13	4	0	0.05859375	3.5288086	0.25366211	-0.014160156	-0.88769531	1.4594727	0.024169922	0	0	0	0	0	0	0	0	0	0.92333984	0.076660156	0.028076172	-0.001708984	0.002197266	-0.023925781	0	44330	0	0	0
453	454	454	Category L	0.2878418	-0.011962891	-0.88793945	-0.16357422	0.25927734	0.44116211	-33.42	0	13/3/2018	13	3	2018	12:13:04	43984	0.4	12	13	4	0	0.05859375	3.5288086	0.25244141	-0.014160156	-0.88818359	1.0039063	0.03515625	0	0	0	0	0	0	0	0	0	0.92358398	0.076416016	0.037841797	0.03515625	0.002197266	0.000244141	0	44330	0	0	0
454	455	455	Category L	0.25195313	-0.023925781	-0.87597656	-0.16455078	0.25927734	0.44189453	-33.29	0	13/3/2018	13	3	2018	12:13:04	43984	0.5	12	13	4	0	0.05859375	3.5288086	0.25170898	-0.013671875	-0.88818359	0.44995117	0.015625	0	0	0	0	0	0	0	0	0	0.92333984	0.076660156	0.022216797	0	-0.010009766	0.012207031	0	44330	0	0	0
455	456	456	Category L	0.27587891	-0.023925781	-0.86376953	-0.16455078	0.26220703	0.43896484	-33.54	0	13/3/2018	13	3	2018	12:13:04	43984	0.6	12	13	4	0	0.05859375	3.5288086	0.25170898	-0.013671875	-0.88745117	0.10571289	0.035400391	0	0	0	0	0	0	0	0	0	0.92260742	0.077392578	0.058105469	0.023925781	-0.010009766	0.023681641	0	44330	0	0	0
456	457	457	Category L	0.25195313	-0.023925781	-0.87597656	-0.16455078	0.25927734	0.43701172	-33.66	0	13/3/2018	13	3	2018	12:13:04	43984	0.7	12	13	4	0	0.05859375	3.5288086	0.25097656	-0.013671875	-0.88745117	0.13061523	0.015380859	0	0	0	0	0	0	0	0	0	0.92236328	0.077636719	0.022460938	0.000732422	-0.010009766	0.011474609	0	44330	0	0	0
457	458	458	Category L	0.23999023	-0.011962891	-0.89990234	-0.16088867	0.25683594	0.44189453	-33.42	0	13/3/2018	13	3	2018	12:13:04	43984	0.8	12	13	4	0	0.05859375	3.5288086	0.25610352	-0.015380859	-0.88305664	0.057373047	0.0234375	0	0	0	0	0	0	0	0	0	0.91967773	0.080322266	0.036376953	-0.016113281	0.003417969	-0.016601563	0	44330	0	0	0
458	459	459	Category L	0.26391602	-0.011962891	-0.87597656	-0.1628418	0.25952148	0.44189453	-33.54	0	13/3/2018	13	3	2018	12:13:04	43984	0.9	12	13	4	0	0.05859375	3.5288086	0.26098633	-0.019775391	-0.8762207	0.077880859	0.008300781	0	0	0	0	0	0	0	0	0	0.91455078	0.085449219	0.010986328	0.002685547	0.0078125	0.000244141	0	44330	0	0	0
459	460	460	Category L	0.26391602	0	-0.89990234	-0.16723633	0.2644043	0.43505859	-33.54	0	13/3/2018	13	3	2018	12:13:05	43985	0	12	13	5	0	0.05859375	3.5288086	0.2590332	-0.016357422	-0.88427734	0.15014648	0.022949219	0	0	0	0	0	0	0	0	0	0.92138672	0.078613281	0.036865234	0.004638672	0.016357422	-0.015380859	0	44330	0	0	0
460	461	461	Category L	0.27587891	0	-0.88793945	-0.16821289	0.26464844	0.43725586	-33.78	0	13/3/2018	13	3	2018	12:13:05	43985	0.111	12	13	5	0	0.05859375	3.5288086	0.24462891	0.025634766	-0.94433594	0.27490234	0.069335938	0	0	0	0	0	0	0	0	0	0.97583008	0.024169922	0.11303711	0.031005859	-0.025634766	0.056396484	0	44330	0	0	0
461	462	462	Category L	0.23999023	-0.035888672	-0.88793945	-0.16577148	0.26367188	0.43896484	-33.91	0	13/3/2018	13	3	2018	12:13:05	43985	0.222	12	13	5	0	0.05859375	3.5288086	0.24633789	-0.031738281	-0.99755859	0.39428711	0.10986328	0	0	0	0	0	0	0	0	0	1.0280762	0.028076172	0.11987305	-0.006347656	-0.00390625	0.10961914	0	44330	0	0	0
462	463	463	Category L	0.23999023	0	-0.88793945	-0.16308594	0.26367188	0.44018555	-34.15	0	13/3/2018	13	3	2018	12:13:05	43985	0.333	12	13	5	0	0.05859375	3.5288086	0.2421875	-0.008789063	-1.0195313	0.60449219	0.13208008	0	0	0	0	0	0	0	0	0	1.0480957	0.048095703	0.14282227	-0.002197266	0.008789063	0.1315918	0	44330	0	0	0
463	464	464	Category L	0.25195313	-0.035888672	-0.92382813	-0.16235352	0.26269531	0.43212891	-34.27	0	13/3/2018	13	3	2018	12:13:05	43985	0.444	12	13	5	0	0.058837891	3.5594238	0.24780273	-0.020751953	-1.029541	0.53710938	0.10693359	0	0	0	0	0	0	0	0	0	1.059082	0.059082031	0.12451172	0.00390625	-0.014892578	0.10571289	0	44330	0	0	0
464	465	465	Category L	0.27587891	-0.011962891	-0.89990234	-0.16186523	0.26049805	0.44189453	-34.64	0	13/3/2018	13	3	2018	12:13:05	43985	0.555	12	13	5	0	0.058837891	3.5594238	0.25292969	-0.018554688	-1.0332031	0.65039063	0.13525391	0	0	0	0	0	0	0	0	0	1.0637207	0.063720703	0.16259766	0.022705078	0.006591797	0.13330078	0	44330	0	0	0
465	466	466	Category L	0.2878418	-0.035888672	-0.91186523	-0.1628418	0.26147461	0.44384766	-34.64	0	13/3/2018	13	3	2018	12:13:05	43985	0.666	12	13	5	0	0.058837891	3.5594238	0.25317383	-0.013916016	-1.0314941	0.57177734	0.12646484	0	0	0	0	0	0	0	0	0	1.0622559	0.062255859	0.17578125	0.034423828	-0.021728516	0.11962891	0	44330	0	0	0
466	467	467	Category L	0.26391602	0	-0.89990234	-0.15991211	0.26025391	0.43994141	-34.52	0	13/3/2018	13	3	2018	12:13:05	43985	0.777	12	13	5	0	0.058837891	3.5594238	0.25561523	-0.014892578	-1.0280762	0.73974609	0.12939453	0	0	0	0	0	0	0	0	0	1.0595703	0.059570313	0.15161133	0.008056641	0.014892578	0.12817383	0	44330	0	0	0
467	468	468	Category L	0.23999023	-0.023925781	-0.89990234	-0.16186523	0.26025391	0.43994141	-34.52	0	13/3/2018	13	3	2018	12:13:05	43985	0.888	12	13	5	0	0.058837891	3.5594238	0.25634766	-0.012695313	-1.0258789	0.40014648	0.12768555	0	0	0	0	0	0	0	0	0	1.0576172	0.057617188	0.15356445	-0.016357422	-0.010986328	0.12597656	0	44330	0	0	0
468	469	469	Category L	0.2277832	-0.023925781	-0.88793945	-0.16381836	0.26025391	0.43701172	-34.27	0	13/3/2018	13	3	2018	12:13:06	43986	0	12	13	6	0	0.058837891	3.5594238	0.25683594	-0.012207031	-1.026123	0.029052734	0.14160156	0	0	0	0	0	0	0	0	0	1.0578613	0.057861328	0.17895508	-0.029052734	-0.011474609	0.13818359	0	44330	0	0	0
469	470	470	Category L	0.27587891	0	-0.88793945	-0.16210938	0.26318359	0.44189453	-34.4	0	13/3/2018	13	3	2018	12:13:06	43986	0.1	12	13	6	0	0.058837891	3.5594238	0.25708008	-0.012207031	-1.0266113	0.16088867	0.140625	0	0	0	0	0	0	0	0	0	1.0583496	0.058349609	0.16967773	0.018554688	0.012207031	0.13867188	0	44330	0	0	0
470	471	471	Category L	0.26391602	0	-0.88793945	-0.16333008	0.26171875	0.43896484	-34.15	0	13/3/2018	13	3	2018	12:13:06	43986	0.2	12	13	6	0	0.058837891	3.5594238	0.25610352	-0.012939453	-1.0268555	0.13134766	0.13964844	0	0	0	0	0	0	0	0	0	1.0583496	0.058349609	0.15966797	0.007568359	0.012939453	0.13891602	0	44330	0	0	0
471	472	472	Category L	0.2277832	0	-0.88793945	-0.16308594	0.26367188	0.44116211	-34.03	0	13/3/2018	13	3	2018	12:13:06	43986	0.3	12	13	6	0	0.058837891	3.5594238	0.25561523	-0.012695313	-1.0268555	0.14941406	0.14233398	0	0	0	0	0	0	0	0	0	1.0583496	0.058349609	0.1796875	-0.027832031	0.012695313	0.13891602	0	44330	0	0	0
472	473	473	Category L	0.25195313	0	-0.88793945	-0.16455078	0.26367188	0.44213867	-34.27	0	13/3/2018	13	3	2018	12:13:06	43986	0.4	12	13	6	0	0.058837891	3.5594238	0.25512695	-0.012207031	-1.0266113	0.52832031	0.1394043	0	0	0	0	0	0	0	0	0	1.0581055	0.058105469	0.15429688	-0.003173828	0.012207031	0.13867188	0	44330	0	0	0
473	474	474	Category L	0.26391602	0	-0.88793945	-0.16015625	0.26391602	0.44238281	-34.03	0	13/3/2018	13	3	2018	12:13:06	43986	0.5	12	13	6	0	0.058837891	3.5594238	0.25512695	-0.011474609	-1.0268555	0.041503906	0.13989258	0	0	0	0	0	0	0	0	0	1.0583496	0.058349609	0.15942383	0.008544922	0.011474609	0.13891602	0	44330	0	0	0
474	475	475	Category L	0.25195313	-0.035888672	-0.91186523	-0.1628418	0.26147461	0.44384766	-34.03	0	13/3/2018	13	3	2018	12:13:06	43986	0.6	12	13	6	0	0.058837891	3.5594238	0.25488281	-0.011962891	-1.0268555	0.60009766	0.11767578	0	0	0	0	0	0	0	0	0	1.0581055	0.058105469	0.14208984	-0.002929688	-0.023925781	0.11499023	0	44330	0	0	0
475	476	476	Category L	0.23999023	-0.059814453	-0.88793945	-0.16625977	0.26196289	0.43701172	-33.78	0	13/3/2018	13	3	2018	12:13:06	43986	0.7	12	13	6	0	0.058837891	3.5594238	0.25390625	-0.012207031	-1.0270996	0.13720703	0.14770508	0	0	0	0	0	0	0	0	0	1.0581055	0.058105469	0.20068359	-0.013916016	-0.047363281	0.13916016	0	44330	0	0	0
476	477	477	Category L	0.26391602	-0.023925781	-0.87597656	-0.15917969	0.25756836	0.44116211	-33.54	0	13/3/2018	13	3	2018	12:13:06	43986	0.8	12	13	6	0	0.058837891	3.5594238	0.25317383	-0.012451172	-1.0273438	0.4296875	0.15209961	0	0	0	0	0	0	0	0	0	1.0581055	0.058105469	0.1730957	0.010498047	-0.011230469	0.15136719	0	44330	0	0	0
477	478	478	Category L	0.2878418	-0.011962891	-0.88793945	-0.16015625	0.25927734	0.44311523	-33.54	0	13/3/2018	13	3	2018	12:13:06	43986	0.9	12	13	6	0	0.058837891	3.5594238	0.25268555	-0.012695313	-1.0273438	0.47094727	0.14355469	0	0	0	0	0	0	0	0	0	1.0581055	0.058105469	0.17529297	0.034912109	0.000732422	0.1394043	0	44330	0	0	0
478	479	479	Category L	0.26391602	-0.023925781	-0.88793945	-0.16479492	0.26196289	0.43701172	-33.66	0	13/3/2018	13	3	2018	12:13:07	43987	0	12	13	7	0	0.058837891	3.5594238	0.25195313	-0.012695313	-1.027832	1.4677734	0.14086914	0	0	0	0	0	0	0	0	0	1.0583496	0.058349609	0.1628418	0.01171875	-0.010986328	0.13989258	0	44330	0	0	0
479	480	480	Category L	0.21582031	-0.035888672	-0.89990234	-0.16796875	0.26464844	0.44213867	-34.15	0	13/3/2018	13	3	2018	12:13:07	43987	0.1	12	13	7	0	0.058837891	3.5594238	0.25195313	-0.012695313	-1.0283203	0.95239258	0.13549805	0	0	0	0	0	0	0	0	0	1.0588379	0.058837891	0.18774414	-0.036132813	-0.022949219	0.12841797	0	44330	0	0	0
480	481	481	Category L	0.25195313	-0.023925781	-0.88793945	-0.16479492	0.25854492	0.43701172	-34.4	0	13/3/2018	13	3	2018	12:13:07	43987	0.2	12	13	7	0	0.058837891	3.5594238	0.25170898	-0.012695313	-1.0283203	0.77441406	0.14086914	0	0	0	0	0	0	0	0	0	1.0588379	0.058837891	0.15161133	0	-0.010986328	0.14038086	0	44330	0	0	0
481	482	482	Category L	0.2277832	0.023925781	-0.87597656	-0.16894531	0.25830078	0.43969727	-34.76	0	13/3/2018	13	3	2018	12:13:07	43987	0.3	12	13	7	0	0.058837891	3.5594238	0.25146484	-0.012939453	-1.0280762	1.9519043	0.15844727	0	0	0	0	0	0	0	0	0	1.0585938	0.05859375	0.21289063	-0.023681641	0.036865234	0.15209961	0	44330	0	0	0
482	483	483	Category L	0.2277832	0.011962891	-0.91186523	-0.17504883	0.2578125	0.44262695	-34.64	0	13/3/2018	13	3	2018	12:13:07	43987	0.4	12	13	7	0	0.058837891	3.5594238	0.2512207	-0.012939453	-1.0285645	3.4406738	0.12158203	0	0	0	0	0	0	0	0	0	1.0588379	0.058837891	0.1652832	-0.0234375	0.024902344	0.11669922	0	44330	0	0	0
483	484	484	Category L	0.2277832	0	-0.91186523	-0.16699219	0.25537109	0.44189453	-34.76	0	13/3/2018	13	3	2018	12:13:07	43987	0.5	12	13	7	0	0.058837891	3.5594238	0.25073242	-0.012939453	-1.029541	3.5288086	0.12060547	0	0	0	0	0	0	0	0	0	1.0598145	0.059814453	0.15380859	-0.022949219	0.012939453	0.11767578	0	44330	0	0	0
484	485	485	Category L	0.20385742	0	-0.88793945	-0.16430664	0.25073242	0.44384766	-34.64	0	13/3/2018	13	3	2018	12:13:07	43987	0.6	12	13	7	0	0.058837891	3.5594238	0.25024414	-0.013183594	-1.0302734	3.2463379	0.15039063	0	0	0	0	0	0	0	0	0	1.0603027	0.060302734	0.20214844	-0.046386719	0.013183594	0.14233398	0	44330	0	0	0
485	486	486	Category L	0.21582031	-0.011962891	-0.91186523	-0.16625977	0.25073242	0.44360352	-34.15	0	13/3/2018	13	3	2018	12:13:07	43987	0.7	12	13	7	0	0.058837891	3.5594238	0.24975586	-0.013427734	-1.0302734	4.2919922	0.12329102	0	0	0	0	0	0	0	0	0	1.0603027	0.060302734	0.15405273	-0.033935547	0.001464844	0.1184082	0	44330	0	0	0
486	487	487	Category L	0.2277832	-0.011962891	-0.89990234	-0.1652832	0.25439453	0.44580078	-34.27	0	13/3/2018	13	3	2018	12:13:07	43987	0.8	12	13	7	0	0.058837891	3.5594238	0.24951172	-0.013671875	-1.0307617	5.3178711	0.1328125	0	0	0	0	0	0	0	0	0	1.060791	0.060791016	0.15478516	-0.021728516	0.001708984	0.13085938	0	44330	0	0	0
487	488	488	Category L	0.20385742	0	-0.89990234	-0.16894531	0.25341797	0.44458008	-34.03	0	13/3/2018	13	3	2018	12:13:07	43987	0.9	12	13	7	0	0.058837891	3.5594238	0.2487793	-0.013427734	-1.0310059	4.9709473	0.1394043	0	0	0	0	0	0	0	0	0	1.060791	0.060791016	0.18969727	-0.044921875	0.013427734	0.13110352	0	44330	0	0	0
488	489	489	Category L	0.21582031	-0.011962891	-0.91186523	-0.16699219	0.25341797	0.44287109	-33.91	0	13/3/2018	13	3	2018	12:13:08	43988	0	12	13	8	0	0.058837891	3.5594238	0.24804688	-0.013671875	-1.0307617	4.177002	0.12329102	0	0	0	0	0	0	0	0	0	1.0603027	0.060302734	0.15307617	-0.032226563	0.001708984	0.11889648	0	44330	0	0	0
489	490	490	Category L	0.2277832	-0.011962891	-0.89990234	-0.1730957	0.25268555	0.44262695	-34.15	0	13/3/2018	13	3	2018	12:13:08	43988	0.1	12	13	8	0	0.058837891	3.5594238	0.24780273	-0.013916016	-1.0314941	4.1169434	0.13305664	0	0	0	0	0	0	0	0	0	1.0610352	0.061035156	0.15380859	-0.020019531	0.001953125	0.1315918	0	44330	0	0	0
490	491	491	Category L	0.2277832	0	-0.83984375	-0.17431641	0.25585938	0.44067383	-34.4	0	13/3/2018	13	3	2018	12:13:08	43988	0.2	12	13	8	0	0.058837891	3.5594238	0.24731445	-0.013916016	-1.0314941	5.8630371	0.19311523	0	0	0	0	0	0	0	0	0	1.060791	0.060791016	0.2253418	-0.01953125	0.013916016	0.19165039	0	44330	0	0	0
491	492	492	Category L	0.21582031	-0.023925781	-0.89990234	-0.17529297	0.25952148	0.44091797	-34.27	0	13/3/2018	13	3	2018	12:13:08	43988	0.3	12	13	8	0	0.058837891	3.5594238	0.24707031	-0.013916016	-1.03125	8.4064941	0.13525391	0	0	0	0	0	0	0	0	0	1.0605469	0.060546875	0.17236328	-0.03125	-0.009765625	0.13134766	0	44330	0	0	0
492	493	493	Category L	0.20385742	0	-0.91186523	-0.17163086	0.25439453	0.44360352	-34.27	0	13/3/2018	13	3	2018	12:13:08	43988	0.4	12	13	8	0	0.058837891	3.5594238	0.24658203	-0.014648438	-1.0307617	12.428467	0.12719727	0	0	0	0	0	0	0	0	0	1.0600586	0.060058594	0.17651367	-0.042724609	0.014648438	0.11889648	0	44330	0	0	0
493	494	494	Category L	0.23999023	0	-0.86376953	-0.17089844	0.25537109	0.44067383	-34.52	0	13/3/2018	13	3	2018	12:13:08	43988	0.5	12	13	8	0	0.058837891	3.5594238	0.24609375	-0.014892578	-1.0307617	18.783447	0.16772461	0	0	0	0	0	0	0	0	0	1.0598145	0.059814453	0.18823242	-0.006103516	0.014892578	0.16699219	0	44330	0	0	0
494	495	495	Category L	0.25195313	0	-0.86376953	-0.16552734	0.25219727	0.44287109	-34.27	0	13/3/2018	13	3	2018	12:13:08	43988	0.6	12	13	8	0	0.058837891	3.5594238	0.24511719	-0.015380859	-1.0305176	24.918213	0.16748047	0	0	0	0	0	0	0	0	0	1.0593262	0.059326172	0.18896484	0.006591797	0.015380859	0.16674805	0	44330	0	0	0
495	496	496	Category L	0.2277832	-0.011962891	-0.88793945	-0.1706543	0.25244141	0.44091797	-34.27	0	13/3/2018	13	3	2018	12:13:08	43988	0.7	12	13	8	0	0.058837891	3.5594238	0.24414063	-0.015869141	-1.0307617	40.172852	0.14379883	0	0	0	0	0	0	0	0	0	1.0593262	0.059326172	0.16333008	-0.016357422	0.00390625	0.14282227	0	44330	0	0	0
496	497	497	Category M	0.68383789	-0.15576172	-0.52783203	-0.50537109	-0.051025391	0.16723633	-31.57	0	13/3/2018	13	3	2018	13:05:31	47131	0.099	13	5	31	0	0.059326172	3.4434082	0.24316406	-0.015625	-1.03125	50.051025	0.68334961	0	0	0	0	0	0	0	0	0	1.0595703	0.059570313	1.0837402	0.44042969	-0.13989258	0.50341797	0	44330	0	0	0
497	498	498	Category M	0.65991211	-0.37182617	-0.3359375	-0.50708008	-0.060302734	0.14599609	-31.57	0	13/3/2018	13	3	2018	13:05:31	47131	0.199	13	5	31	0	0.059326172	3.4434082	0.24267578	-0.015625	-1.0319824	56.569336	0.88623047	0	0	0	0	0	0	0	0	0	1.0603027	0.060302734	1.4692383	0.41699219	-0.35595703	0.69604492	0	44330	0	0	0
498	499	499	Category M	0.083984375	0.26391602	-1.5119629	-0.49975586	-0.10131836	0.14306641	-31.32	0	13/3/2018	13	3	2018	13:05:31	47131	0.3	13	5	31	0	0.059326172	3.4434082	0.2421875	-0.015625	-1.0319824	65.854248	0.57739258	0	0	0	0	0	0	0	0	0	1.0603027	0.060302734	0.91772461	-0.15820313	0.27954102	-0.47973633	0	44330	0	0	0
499	500	500	Category M	-0.88793945	3.3718262	-5.6879883	-0.46264648	0.073486328	0.2668457	-31.08	0	13/3/2018	13	3	2018	13:05:31	47131	0.4	13	5	31	0	0.059326172	3.4933594	0.24194336	-0.015380859	-1.0324707	75.182617	5.8669434	0	0	0	0	0	0	0	0	0	1.0605469	0.060546875	9.1726074	-1.1298828	3.387207	-4.6552734	0	44330	0	0	0
500	501	501	Category M	0.38378906	-4.6318359	-5.1237793	-0.43383789	0.16088867	0.2878418	-31.08	0	13/3/2018	13	3	2018	13:05:31	47131	0.5	13	5	31	0	0.059326172	3.4933594	0.24121094	-0.015380859	-1.0324707	79.811279	6.1696777	0	0	0	0	0	0	0	0	0	1.0605469	0.060546875	8.8498535	0.14233398	-4.6162109	-4.0910645	0	44330	0	0	0
501	502	502	Category M	-0.071777344	1.8239746	-2.6757813	-0.40332031	-0.15820313	0.29418945	-30.96	0	13/3/2018	13	3	2018	13:05:31	47131	0.6	13	5	31	0	0.059326172	3.4933594	0.24023438	-0.016113281	-1.032959	70.562744	2.4863281	0	0	0	0	0	0	0	0	0	1.060791	0.060791016	3.7949219	-0.31201172	1.8400879	-1.6425781	0	44330	0	0	0
502	503	503	Category M	0.74389648	-0.98388672	-1.6437988	-0.44335938	0.0546875	0.30273438	-30.96	0	13/3/2018	13	3	2018	13:05:31	47131	0.7	13	5	31	0	0.059326172	3.4933594	0.23999023	-0.015625	-1.032959	63.076172	1.2504883	0	0	0	0	0	0	0	0	0	1.0605469	0.060546875	2.0825195	0.50366211	-0.96801758	-0.6105957	0	44330	0	0	0
503	504	504	Category M	0.65991211	0.17993164	-1.1638184	-0.41333008	-0.13818359	0.28320313	-30.96	0	13/3/2018	13	3	2018	13:05:31	47131	0.8	13	5	31	0	0.059326172	3.4933594	0.23950195	-0.016113281	-1.032959	54.121826	0.48168945	0	0	0	0	0	0	0	0	0	1.0605469	0.060546875	0.74682617	0.42016602	0.19604492	-0.13061523	0	44330	0	0	0
504	505	505	Category M	0.29980469	0.3359375	-0.76782227	-0.42773438	-0.07421875	0.30175781	-30.83	0	13/3/2018	13	3	2018	13:05:31	47131	0.9	13	5	31	0	0.059326172	3.4933594	0.23925781	-0.015625	-1.0322266	40.58374	0.4440918	0	0	0	0	0	0	0	0	0	1.0598145	0.059814453	0.67651367	0.060302734	0.3515625	0.2644043	0	44330	0	0	0
505	506	506	Category M	0.44384766	-0.10791016	-0.64794922	-0.41333008	-0.12646484	0.29882813	-30.83	0	13/3/2018	13	3	2018	13:05:32	47132	0	13	5	32	0	0.059326172	3.4933594	0.23876953	-0.015869141	-1.0322266	14.559082	0.44506836	0	0	0	0	0	0	0	0	0	1.0595703	0.059570313	0.68115234	0.20483398	-0.091796875	0.38427734	0	44330	0	0	0
506	507	507	Category M	0.2878418	0.17993164	-0.70776367	-0.40380859	-0.16552734	0.2800293	-31.08	0	13/3/2018	13	3	2018	13:05:32	47132	0.1	13	5	32	0	0.059326172	3.4933594	0.23754883	-0.015625	-1.0324707	1.8061523	0.38232422	0	0	0	0	0	0	0	0	0	1.0595703	0.059570313	0.57055664	0.050048828	0.19555664	0.32470703	0	44330	0	0	0
507	508	508	Category L	0.26391602	0	-0.89990234	-0.13769531	0.26367188	0.44775391	-32.19	0	13/3/2018	13	3	2018	13:17:13	47833	0.7	13	17	13	0	0.059326172	3.4434082	0.23681641	-0.016113281	-1.0324707	18.964355	0.13623047	0	0	0	0	0	0	0	0	0	1.0593262	0.059326172	0.17553711	0.026855469	0.016113281	0.13256836	0	44330	0	0	0
508	509	509	Category L	0.25195313	-0.023925781	-0.93579102	-0.11816406	0.26855469	0.44824219	-31.82	0	13/3/2018	13	3	2018	13:17:13	47833	0.8	13	17	13	0	0.059326172	3.4434082	0.23632813	-0.016357422	-1.0324707	34.513184	0.098144531	0	0	0	0	0	0	0	0	0	1.0593262	0.059326172	0.11962891	0.015380859	-0.007324219	0.096679688	0	44330	0	0	0
509	510	510	Category L	0.21582031	-0.059814453	-0.89990234	-0.11645508	0.27026367	0.44824219	-31.69	0	13/3/2018	13	3	2018	13:17:13	47833	0.9	13	17	13	0	0.059326172	3.4434082	0.23632813	-0.016357422	-1.0327148	51.547852	0.14135742	0	0	0	0	0	0	0	0	0	1.0595703	0.059570313	0.19677734	-0.020507813	-0.043212891	0.1328125	0	44330	0	0	0
510	511	511	Category L	0.21582031	0	-0.87597656	-0.11303711	0.26879883	0.45019531	-31.94	0	13/3/2018	13	3	2018	13:17:14	47834	0	13	17	14	0	0.059326172	3.4434082	0.2355957	-0.016845703	-1.0332031	68.074707	0.15917969	0	0	0	0	0	0	0	0	0	1.0598145	0.059814453	0.19384766	-0.019775391	0.016845703	0.15722656	0	44330	0	0	0
511	512	512	Category L	0.21582031	0.011962891	-0.88793945	-0.11816406	0.26953125	0.44824219	-31.94	0	13/3/2018	13	3	2018	13:17:14	47834	0.1	13	17	14	0	0.059326172	3.4434082	0.23535156	-0.017333984	-1.0332031	71.116699	0.14941406	0	0	0	0	0	0	0	0	0	1.0598145	0.059814453	0.1940918	-0.01953125	0.029296875	0.14526367	0	44330	0	0	0
512	513	513	Category L	0.23999023	0	-0.91186523	-0.11352539	0.26269531	0.45092773	-31.94	0	13/3/2018	13	3	2018	13:17:14	47834	0.2	13	17	14	0	0.059326172	3.4434082	0.23486328	-0.017578125	-1.0332031	76.658447	0.12255859	0	0	0	0	0	0	0	0	0	1.0595703	0.059570313	0.14379883	0.004882813	0.017578125	0.12133789	0	44330	0	0	0
513	514	514	Category L	0.2277832	-0.023925781	-0.87597656	-0.10864258	0.26464844	0.45117188	-31.82	0	13/3/2018	13	3	2018	13:17:14	47834	0.3	13	17	14	0	0.059326172	3.4434082	0.234375	-0.018310547	-1.0332031	78.582031	0.1574707	0	0	0	0	0	0	0	0	0	1.0595703	0.059570313	0.16943359	-0.006591797	-0.005371094	0.15722656	0	44330	0	0	0
514	515	515	Category L	0.21582031	-0.047851563	-0.88793945	-0.11279297	0.26708984	0.44946289	-31.82	0	13/3/2018	13	3	2018	13:17:14	47834	0.4	13	17	14	0	0.059326172	3.4434082	0.23364258	-0.018798828	-1.0332031	73.342773	0.14916992	0	0	0	0	0	0	0	0	0	1.0595703	0.059570313	0.19238281	-0.017822266	-0.028808594	0.14526367	0	44330	0	0	0
515	516	516	Category L	0.2277832	-0.011962891	-0.91186523	-0.11376953	0.26708984	0.45214844	-31.82	0	13/3/2018	13	3	2018	13:17:14	47834	0.5	13	17	14	0	0.059326172	3.4434082	0.23339844	-0.018554688	-1.0327148	64.062988	0.12133789	0	0	0	0	0	0	0	0	0	1.059082	0.059082031	0.13330078	-0.005615234	0.006591797	0.12084961	0	44330	0	0	0
516	517	517	Category L	0.2277832	-0.035888672	-0.89990234	-0.11621094	0.26953125	0.44995117	-32.06	0	13/3/2018	13	3	2018	13:17:14	47834	0.6	13	17	14	0	0.059326172	3.4434082	0.23291016	-0.018310547	-1.0332031	57.167725	0.13452148	0	0	0	0	0	0	0	0	0	1.0593262	0.059326172	0.15600586	-0.005126953	-0.017333984	0.13330078	0	44330	0	0	0
517	518	518	Category L	0.2277832	0	-0.89990234	-0.11035156	0.2668457	0.44921875	-32.19	0	13/3/2018	13	3	2018	13:17:14	47834	0.7	13	17	14	0	0.059326172	3.4434082	0.23217773	-0.018066406	-1.0336914	47.438721	0.13500977	0	0	0	0	0	0	0	0	0	1.0595703	0.059570313	0.15673828	-0.004394531	0.018066406	0.13378906	0	44330	0	0	0
518	519	519	Category L	0.21582031	0	-0.89990234	-0.11108398	0.26855469	0.45214844	-32.31	0	13/3/2018	13	3	2018	13:17:14	47834	0.8	13	17	14	0	0.059326172	3.4434082	0.23120117	-0.018310547	-1.0341797	42.05249	0.13647461	0	0	0	0	0	0	0	0	0	1.0598145	0.059814453	0.16821289	-0.015380859	0.018310547	0.13427734	0	44330	0	0	0
519	520	520	Category L	0.2277832	-0.023925781	-0.91186523	-0.10839844	0.26513672	0.45214844	-32.31	0	13/3/2018	13	3	2018	13:17:14	47834	0.9	13	17	14	0	0.059326172	3.4434082	0.23046875	-0.018310547	-1.0344238	35.287109	0.12280273	0	0	0	0	0	0	0	0	0	1.0600586	0.060058594	0.13085938	-0.002685547	-0.005371094	0.12255859	0	44330	0	0	0
520	521	521	Category L	0.2277832	-0.035888672	-0.88793945	-0.10864258	0.26586914	0.45214844	-32.56	0	13/3/2018	13	3	2018	13:17:15	47835	0	13	17	15	0	0.059326172	3.4434082	0.23046875	-0.018310547	-1.0344238	26.861572	0.14746094	0	0	0	0	0	0	0	0	0	1.0598145	0.059814453	0.16674805	-0.002685547	-0.017333984	0.14648438	0	44330	0	0	0
521	522	522	Category L	0.2277832	-0.023925781	-0.92382813	-0.11108398	0.26611328	0.45117188	-32.56	0	13/3/2018	13	3	2018	13:17:15	47835	0.1	13	17	15	0	0.059326172	3.4434082	0.22973633	-0.018310547	-1.034668	19.197021	0.11108398	0	0	0	0	0	0	0	0	0	1.0600586	0.060058594	0.11865234	-0.001953125	-0.005371094	0.11083984	0	44330	0	0	0
522	523	523	Category L	0.2277832	-0.023925781	-0.92382813	-0.11572266	0.26782227	0.45117188	-32.31	0	13/3/2018	13	3	2018	13:17:15	47835	0.2	13	17	15	0	0.059326172	3.4434082	0.22973633	-0.018798828	-1.0351563	11.243652	0.11157227	0	0	0	0	0	0	0	0	0	1.0605469	0.060546875	0.1184082	-0.001953125	-0.004882813	0.11132813	0	44330	0	0	0
523	524	524	Category L	0.2277832	-0.023925781	-0.91186523	-0.10913086	0.26586914	0.44824219	-32.31	0	13/3/2018	13	3	2018	13:17:15	47835	0.3	13	17	15	0	0.059326172	3.4434082	0.22949219	-0.019287109	-1.0349121	5.4345703	0.12304688	0	0	0	0	0	0	0	0	0	1.0603027	0.060302734	0.12939453	-0.001708984	-0.004394531	0.12304688	0	44330	0	0	0
524	525	525	Category L	0.21582031	-0.035888672	-0.88793945	-0.11645508	0.26831055	0.44921875	-32.19	0	13/3/2018	13	3	2018	13:17:15	47835	0.4	13	17	15	0	0.059326172	3.4434082	0.22949219	-0.01953125	-1.034668	1.8068848	0.14819336	0	0	0	0	0	0	0	0	0	1.0600586	0.060058594	0.17675781	-0.013671875	-0.016113281	0.14672852	0	44330	0	0	0
525	526	526	Category L	0.23999023	-0.023925781	-0.92382813	-0.109375	0.26220703	0.44824219	-32.06	0	13/3/2018	13	3	2018	13:17:15	47835	0.5	13	17	15	0	0.059326172	3.4434082	0.22900391	-0.020019531	-1.0341797	0.23364258	0.11083984	0	0	0	0	0	0	0	0	0	1.0593262	0.059326172	0.125	0.010742188	-0.003662109	0.11035156	0	44330	0	0	0
526	527	527	Category L	0.21582031	0	-0.89990234	-0.10913086	0.26586914	0.45043945	-32.06	0	13/3/2018	13	3	2018	13:17:15	47835	0.6	13	17	15	0	0.059326172	3.4434082	0.22875977	-0.020996094	-1.0339355	0.089111328	0.13623047	0	0	0	0	0	0	0	0	0	1.059082	0.059082031	0.16821289	-0.012939453	0.020996094	0.1340332	0	44330	0	0	0
527	528	528	Category L	0.21582031	-0.023925781	-0.87597656	-0.10424805	0.26586914	0.45043945	-31.69	0	13/3/2018	13	3	2018	13:17:15	47835	0.7	13	17	15	0	0.059326172	3.4434082	0.22851563	-0.021972656	-1.034668	0.34936523	0.15942383	0	0	0	0	0	0	0	0	0	1.0600586	0.060058594	0.17358398	-0.012695313	-0.001708984	0.15869141	0	44330	0	0	0
528	529	529	Category L	0.20385742	-0.023925781	-0.89990234	-0.10742188	0.26416016	0.4519043	-31.45	0	13/3/2018	13	3	2018	13:17:15	47835	0.8	13	17	15	0	0.059326172	3.4434082	0.22851563	-0.021240234	-1.0351563	0.65429688	0.13769531	0	0	0	0	0	0	0	0	0	1.0603027	0.060302734	0.1628418	-0.024658203	-0.002441406	0.13525391	0	44330	0	0	0
529	530	530	Category L	0.23999023	-0.023925781	-0.87597656	-0.10424805	0.265625	0.44946289	-31.45	0	13/3/2018	13	3	2018	13:17:15	47835	0.9	13	17	15	0	0.059326172	3.4434082	0.22802734	-0.020751953	-1.0354004	0.72949219	0.15991211	0	0	0	0	0	0	0	0	0	1.0603027	0.060302734	0.17431641	0.01171875	-0.002929688	0.15942383	0	44330	0	0	0
530	531	531	Category L	0.21582031	-0.023925781	-0.85180664	-0.10668945	0.26513672	0.45361328	-31.45	0	13/3/2018	13	3	2018	13:17:16	47836	0	13	17	16	0	0.059326172	3.4434082	0.22729492	-0.020751953	-1.0356445	0.81298828	0.18432617	0	0	0	0	0	0	0	0	0	1.0605469	0.060546875	0.19848633	-0.011474609	-0.002929688	0.18383789	0	44330	0	0	0
531	532	532	Category L	0.2277832	-0.059814453	-0.87597656	-0.10864258	0.26464844	0.45117188	-31.57	0	13/3/2018	13	3	2018	13:17:16	47836	0.1	13	17	16	0	0.059326172	3.4434082	0.22680664	-0.020751953	-1.0366211	0.82617188	0.1652832	0	0	0	0	0	0	0	0	0	1.0615234	0.061523438	0.20068359	0.000732422	-0.038818359	0.16064453	0	44330	0	0	0
532	533	533	Category L	0.21582031	-0.023925781	-0.91186523	-0.11035156	0.27001953	0.44335938	-31.82	0	13/3/2018	13	3	2018	13:17:16	47836	0.2	13	17	16	0	0.059326172	3.4434082	0.22631836	-0.020507813	-1.0368652	0.578125	0.12548828	0	0	0	0	0	0	0	0	0	1.0615234	0.061523438	0.13891602	-0.010498047	-0.003173828	0.125	0	44330	0	0	0
533	534	534	Category L	0.20385742	-0.059814453	-0.86376953	-0.10668945	0.26855469	0.45727539	-32.06	0	13/3/2018	13	3	2018	13:17:16	47836	0.3	13	17	16	0	0.059326172	3.4434082	0.22631836	-0.020263672	-1.0371094	0.15258789	0.17895508	0	0	0	0	0	0	0	0	0	1.0615234	0.061523438	0.23510742	-0.022460938	-0.039306641	0.17333984	0	44330	0	0	0
534	535	535	Category L	0.17993164	-0.059814453	-0.89990234	-0.10058594	0.26489258	0.45141602	-32.06	0	13/3/2018	13	3	2018	13:17:16	47836	0.4	13	17	16	0	0.059326172	3.4434082	0.22558594	-0.020751953	-1.0373535	0.87158203	0.15014648	0	0	0	0	0	0	0	0	0	1.0620117	0.062011719	0.22216797	-0.045654297	-0.038818359	0.13745117	0	44330	0	0	0
535	536	536	Category L	0.19189453	-0.011962891	-0.89990234	-0.1003418	0.26416016	0.45336914	-31.94	0	13/3/2018	13	3	2018	13:17:16	47836	0.5	13	17	16	0	0.059326172	3.4434082	0.22485352	-0.020996094	-1.0380859	1.1889648	0.14233398	0	0	0	0	0	0	0	0	0	1.0622559	0.062255859	0.18066406	-0.032958984	0.009033203	0.13818359	0	44330	0	0	0
536	537	537	Category L	0.20385742	-0.011962891	-0.93579102	-0.10253906	0.26464844	0.45141602	-31.57	0	13/3/2018	13	3	2018	13:17:16	47836	0.6	13	17	16	0	0.059326172	3.4434082	0.22436523	-0.021240234	-1.0385742	0.99951172	0.10522461	0	0	0	0	0	0	0	0	0	1.0627441	0.062744141	0.1328125	-0.020507813	0.009277344	0.1027832	0	44330	0	0	0
537	538	538	Category L	0.21582031	-0.011962891	-0.91186523	-0.10424805	0.2668457	0.45141602	-31.2	0	13/3/2018	13	3	2018	13:17:16	47836	0.7	13	17	16	0	0.059326172	3.4434082	0.21801758	-0.019287109	-1.0432129	0.87060547	0.1315918	0	0	0	0	0	0	0	0	0	1.065918	0.065917969	0.14111328	-0.002197266	0.007324219	0.13134766	0	44330	0	0	0
538	539	539	Category L	0.2277832	0	-0.91186523	-0.1027832	0.26831055	0.44433594	-30.83	0	13/3/2018	13	3	2018	13:17:16	47836	0.8	13	17	16	0	0.059326172	3.4434082	0.2121582	-0.014648438	-1.0505371	0.90844727	0.14038086	0	0	0	0	0	0	0	0	0	1.0717773	0.071777344	0.16894531	0.015380859	0.014648438	0.13867188	0	44330	0	0	0
539	540	540	Category L	0.20385742	0	-0.89990234	-0.10668945	0.26953125	0.45239258	-30.71	0	13/3/2018	13	3	2018	13:17:16	47836	0.9	13	17	16	0	0.059326172	3.4434082	0.21337891	-0.018066406	-1.0432129	0.61889648	0.14477539	0	0	0	0	0	0	0	0	0	1.0649414	0.064941406	0.17114258	-0.009521484	0.018066406	0.14331055	0	44330	0	0	0
540	541	541	Category L	0.21582031	-0.047851563	-0.92382813	-0.099121094	0.26660156	0.45141602	-30.71	0	13/3/2018	13	3	2018	13:17:17	47837	0	13	17	17	0	0.059326172	3.4434082	0.22680664	-0.060546875	-0.98364258	0.33227539	0.062255859	0	0	0	0	0	0	0	0	0	1.0114746	0.011474609	0.083984375	-0.010986328	0.012695313	0.059814453	0	44330	0	0	0
541	542	542	Category L	0.20385742	-0.011962891	-0.88793945	-0.1015625	0.26489258	0.45117188	-30.59	0	13/3/2018	13	3	2018	13:17:17	47837	0.1	13	17	17	0	0.059326172	3.4434082	0.22436523	-0.002929688	-0.93115234	0.12036133	0.048828125	0	0	0	0	0	0	0	0	0	0.95800781	0.041992188	0.072753906	-0.020507813	-0.008789063	0.043212891	0	44330	0	0	0
542	543	543	Category L	0.21582031	-0.023925781	-0.88793945	-0.099609375	0.26586914	0.45166016	-30.71	0	13/3/2018	13	3	2018	13:17:17	47837	0.2	13	17	17	0	0.059326172	3.4434082	0.22753906	-0.026123047	-0.90942383	0.60791016	0.024658203	0	0	0	0	0	0	0	0	0	0.93798828	0.062011719	0.035644531	-0.01171875	0.002197266	0.021484375	0	44330	0	0	0
543	544	544	Category L	0.2277832	-0.011962891	-0.86376953	-0.10668945	0.27124023	0.45043945	-31.2	0	13/3/2018	13	3	2018	13:17:17	47837	0.3	13	17	17	0	0.059326172	3.4434082	0.22070313	-0.013916016	-0.90063477	1.1713867	0.037597656	0	0	0	0	0	0	0	0	0	0.92749023	0.072509766	0.045898438	0.006835938	0.001953125	0.036865234	0	44330	0	0	0
544	545	545	Category L	0.2277832	-0.023925781	-0.89990234	-0.11230469	0.2668457	0.4543457	-31.33	0	13/3/2018	13	3	2018	13:17:17	47837	0.4	13	17	17	0	0.059326172	3.4434082	0.21484375	-0.016357422	-0.89770508	1.7819824	0.014892578	0	0	0	0	0	0	0	0	0	0.9230957	0.076904297	0.022216797	0.012695313	-0.007324219	-0.001953125	0	44330	0	0	0
545	546	546	Category L	0.20385742	-0.023925781	-0.92382813	-0.099853516	0.26953125	0.45556641	-31.57	0	13/3/2018	13	3	2018	13:17:17	47837	0.5	13	17	17	0	0.059326172	3.4434082	0.21337891	-0.020996094	-0.8996582	2.0786133	0.025878906	0	0	0	0	0	0	0	0	0	0.92480469	0.075195313	0.036376953	-0.009521484	-0.002685547	-0.023925781	0	44330	0	0	0
546	547	547	Category L	0.20385742	-0.023925781	-0.89990234	-0.099853516	0.26489258	0.45239258	-31.94	0	13/3/2018	13	3	2018	13:17:17	47837	0.6	13	17	17	0	0.059326172	3.4434082	0.20996094	-0.020019531	-0.90307617	1.958252	0.0078125	0	0	0	0	0	0	0	0	0	0.92749023	0.072509766	0.013183594	-0.006103516	-0.003662109	0.003173828	0	44330	0	0	0
547	548	548	Category L	0.20385742	-0.047851563	-0.91186523	-0.10058594	0.26342773	0.45458984	-31.69	0	13/3/2018	13	3	2018	13:17:17	47837	0.7	13	17	17	0	0.059326172	3.4434082	0.20874023	-0.022216797	-0.90576172	1.6015625	0.026367188	0	0	0	0	0	0	0	0	0	0.92993164	0.070068359	0.036376953	-0.004882813	-0.025390625	-0.005859375	0	44330	0	0	0
548	549	549	Category L	0.21582031	-0.023925781	-0.91186523	-0.1003418	0.26000977	0.45532227	-31.82	0	13/3/2018	13	3	2018	13:17:17	47837	0.8	13	17	17	0	0.059326172	3.4434082	0.20800781	-0.022460938	-0.90625	1.2788086	0.009521484	0	0	0	0	0	0	0	0	0	0.92993164	0.070068359	0.014404297	0.007568359	-0.001220703	-0.005371094	0	44330	0	0	0
549	550	550	Category L	0.21582031	-0.035888672	-0.91186523	-0.099609375	0.26391602	0.45361328	-32.06	0	13/3/2018	13	3	2018	13:17:17	47837	0.9	13	17	17	0	0.059326172	3.4434082	0.20727539	-0.022216797	-0.90625	1.1367188	0.016601563	0	0	0	0	0	0	0	0	0	0.93017578	0.069824219	0.027099609	0.008300781	-0.013427734	-0.005371094	0	44330	0	0	0
550	551	551	Category L	0.23999023	-0.035888672	-0.89990234	-0.096191406	0.26220703	0.45556641	-32.43	0	13/3/2018	13	3	2018	13:17:18	47838	0	13	17	18	0	0.059326172	3.4434082	0.20678711	-0.021484375	-0.90698242	0.96435547	0.036376953	0	0	0	0	0	0	0	0	0	0.93041992	0.069580078	0.054199219	0.032958984	-0.014160156	0.007080078	0	44330	0	0	0
551	552	552	Category L	0.20385742	-0.023925781	-0.87597656	-0.094482422	0.26342773	0.45458984	-32.31	0	13/3/2018	13	3	2018	13:17:18	47838	0.1	13	17	18	0	0.059326172	3.4434082	0.20605469	-0.021484375	-0.90795898	0.7746582	0.031982422	0	0	0	0	0	0	0	0	0	0.93115234	0.068847656	0.036621094	-0.002197266	-0.002197266	0.031982422	0	44330	0	0	0
552	553	553	Category L	0.20385742	-0.059814453	-0.89990234	-0.095458984	0.26611328	0.45751953	-32.43	0	13/3/2018	13	3	2018	13:17:18	47838	0.2	13	17	18	0	0.059326172	3.4434082	0.20581055	-0.021972656	-0.90869141	0.90600586	0.038818359	0	0	0	0	0	0	0	0	0	0.93188477	0.068115234	0.048583984	-0.001953125	-0.037597656	0.008789063	0	44330	0	0	0
553	554	554	Category L	0.21582031	-0.035888672	-0.88793945	-0.096435547	0.26342773	0.45263672	-32.43	0	13/3/2018	13	3	2018	13:17:18	47838	0.3	13	17	18	0	0.059326172	3.4434082	0.20483398	-0.021972656	-0.90869141	1.1062012	0.027099609	0	0	0	0	0	0	0	0	0	0.93164063	0.068359375	0.045410156	0.010742188	-0.013671875	0.020751953	0	44330	0	0	0
554	555	555	Category L	0.21582031	-0.023925781	-0.87597656	-0.096435547	0.26489258	0.45458984	-31.7	0	13/3/2018	13	3	2018	13:17:18	47838	0.4	13	17	18	0	0.059326172	3.4434082	0.2043457	-0.021972656	-0.90917969	0.79882813	0.03515625	0	0	0	0	0	0	0	0	0	0.93212891	0.067871094	0.046630859	0.011230469	-0.001708984	0.033203125	0	44330	0	0	0
555	556	556	Category L	0.21582031	-0.035888672	-0.91186523	-0.10498047	0.26708984	0.45458984	-32.43	0	13/3/2018	13	3	2018	13:17:18	47838	0.5	13	17	18	0	0.059326172	3.4434082	0.20385742	-0.021484375	-0.90991211	0.39379883	0.018554688	0	0	0	0	0	0	0	0	0	0.93261719	0.067382813	0.028076172	0.01171875	-0.014160156	-0.001708984	0	44330	0	0	0
556	557	557	Category L	0.20385742	-0.011962891	-0.92382813	-0.10253906	0.26416016	0.45239258	-32.43	0	13/3/2018	13	3	2018	13:17:18	47838	0.6	13	17	18	0	0.059326172	3.4434082	0.203125	-0.021484375	-0.91015625	0.45019531	0.016601563	0	0	0	0	0	0	0	0	0	0.93286133	0.067138672	0.023681641	0.000488281	0.009521484	-0.013427734	0	44330	0	0	0
557	558	558	Category L	0.20385742	-0.023925781	-0.92382813	-0.098876953	0.26391602	0.45361328	-32.43	0	13/3/2018	13	3	2018	13:17:18	47838	0.7	13	17	18	0	0.059326172	3.4434082	0.20239258	-0.021240234	-0.91064453	0.61352539	0.013427734	0	0	0	0	0	0	0	0	0	0.93310547	0.066894531	0.016845703	0.001220703	-0.002441406	-0.012939453	0	44330	0	0	0
558	559	559	Category L	0.21582031	-0.035888672	-0.91186523	-0.091796875	0.26318359	0.45556641	-32.93	0	13/3/2018	13	3	2018	13:17:18	47838	0.8	13	17	18	0	0.059326172	3.4434082	0.20141602	-0.021972656	-0.91113281	0.22509766	0.019775391	0	0	0	0	0	0	0	0	0	0.93334961	0.066650391	0.028564453	0.014160156	-0.013671875	-0.000488281	0	44330	0	0	0
559	560	560	Category L	0.20385742	-0.023925781	-0.88793945	-0.09375	0.26586914	0.45141602	-32.31	0	13/3/2018	13	3	2018	13:17:18	47838	0.9	13	17	18	0	0.059326172	3.4434082	0.20117188	-0.022216797	-0.91137695	0.34790039	0.0234375	0	0	0	0	0	0	0	0	0	0.93359375	0.06640625	0.02734375	0.002441406	-0.001464844	0.0234375	0	44330	0	0	0
560	561	561	Category L	0.20385742	-0.023925781	-0.92382813	-0.098876953	0.26391602	0.45361328	-32.19	0	13/3/2018	13	3	2018	13:17:19	47839	0	13	17	19	0	0.059326172	3.4434082	0.19848633	-0.0234375	-0.91308594	0.38891602	0.01171875	0	0	0	0	0	0	0	0	0	0.93481445	0.065185547	0.016113281	0.005126953	-0.000244141	-0.010498047	0	44330	0	0	0
561	562	562	Category L	0.21582031	-0.011962891	-0.91186523	-0.096923828	0.26098633	0.4543457	-32.06	0	13/3/2018	13	3	2018	13:17:19	47839	0.1	13	17	19	0	0.059326172	3.4434082	0.1940918	-0.023193359	-0.91796875	0.39892578	0.025146484	0	0	0	0	0	0	0	0	0	0.9387207	0.061279297	0.039306641	0.021484375	0.011230469	0.006103516	0	44330	0	0	0
562	563	563	Category L	0.21582031	-0.035888672	-0.88793945	-0.097167969	0.26147461	0.45361328	-31.69	0	13/3/2018	13	3	2018	13:17:19	47839	0.2	13	17	19	0	0.059326172	3.4434082	0.18823242	-0.024902344	-0.91040039	1.0510254	0.037109375	0	0	0	0	0	0	0	0	0	0.92993164	0.070068359	0.060791016	0.02734375	-0.010742188	0.022460938	0	44330	0	0	0
563	564	564	Category L	0.21582031	-0.011962891	-0.88793945	-0.099609375	0.26782227	0.45239258	-31.81	0	13/3/2018	13	3	2018	13:17:19	47839	0.3	13	17	19	0	0.059326172	3.4434082	0.1875	-0.028076172	-0.91967773	2.1904297	0.045410156	0	0	0	0	0	0	0	0	0	0.93896484	0.061035156	0.076171875	0.028076172	0.016113281	0.031738281	0	44330	0	0	0
564	565	565	Category L	0.17993164	-0.035888672	-0.85180664	-0.10253906	0.26586914	0.45239258	-31.81	0	13/3/2018	13	3	2018	13:17:19	47839	0.4	13	17	19	0	0.059326172	3.4434082	0.18212891	-0.025390625	-0.91601563	2.8261719	0.065185547	0	0	0	0	0	0	0	0	0	0.93432617	0.065673828	0.076904297	-0.002197266	-0.010253906	0.064208984	0	44330	0	0	0
565	566	566	Category L	0.19189453	-0.10791016	-0.88793945	-0.10302734	0.25878906	0.44946289	-31.45	0	13/3/2018	13	3	2018	13:17:19	47839	0.5	13	17	19	0	0.059326172	3.4434082	0.1809082	-0.026123047	-0.9206543	3.2597656	0.088623047	0	0	0	0	0	0	0	0	0	0.9387207	0.061279297	0.12524414	0.010742188	-0.081542969	0.032714844	0	44330	0	0	0
566	567	567	Category L	0.21582031	-0.071777344	-0.97192383	-0.10473633	0.25488281	0.45703125	-31.57	0	13/3/2018	13	3	2018	13:17:19	47839	0.6	13	17	19	0	0.059326172	3.4434082	0.1784668	-0.026611328	-0.92749023	4.5878906	0.073242188	0	0	0	0	0	0	0	0	0	0.94482422	0.055175781	0.12646484	0.037109375	-0.044921875	-0.044189453	0	44330	0	0	0
567	568	568	Category L	0.20385742	0.047851563	-0.93579102	-0.12426758	0.25390625	0.45166016	-31.32	0	13/3/2018	13	3	2018	13:17:19	47839	0.7	13	17	19	0	0.059326172	3.4434082	0.17480469	-0.027832031	-0.91723633	6.376709	0.083007813	0	0	0	0	0	0	0	0	0	0.93432617	0.065673828	0.12280273	0.028808594	0.075683594	-0.018310547	0	44330	0	0	0
568	569	569	Category L	0.16796875	0.023925781	-0.92382813	-0.13623047	0.25170898	0.45239258	-31.08	0	13/3/2018	13	3	2018	13:17:19	47839	0.8	13	17	19	0	0.059326172	3.4417969	0.171875	-0.031982422	-0.93188477	7.3554688	0.056640625	0	0	0	0	0	0	0	0	0	0.94824219	0.051757813	0.068115234	-0.00390625	0.055908203	0.008056641	0	44330	0	0	0
569	570	570	Category L	0.16796875	0	-0.92382813	-0.140625	0.25097656	0.45239258	-31.32	0	13/3/2018	13	3	2018	13:17:19	47839	0.9	13	17	19	0	0.059326172	3.4417969	0.17041016	-0.030517578	-0.92626953	7.8291016	0.030517578	0	0	0	0	0	0	0	0	0	0.94238281	0.057617188	0.035644531	-0.002441406	0.030517578	0.002441406	0	44330	0	0	0
570	571	571	Category L	0.19189453	0	-0.92382813	-0.13623047	0.25244141	0.45117188	-31.32	0	13/3/2018	13	3	2018	13:17:20	47840	0	13	17	20	0	0.059326172	3.4417969	0.16625977	-0.029785156	-0.91723633	8.59375	0.039794922	0	0	0	0	0	0	0	0	0	0.93286133	0.067138672	0.061767578	0.025390625	0.029785156	-0.006347656	0	44330	0	0	0
571	572	572	Category L	0.17993164	-0.011962891	-0.91186523	-0.13720703	0.24804688	0.45117188	-31.57	0	13/3/2018	13	3	2018	13:17:20	47840	0.1	13	17	20	0	0.059326172	3.4417969	0.16333008	-0.029296875	-0.93164063	9.611084	0.031005859	0	0	0	0	0	0	0	0	0	0.94628906	0.053710938	0.053466797	0.016357422	0.017333984	0.019775391	0	44330	0	0	0
572	573	573	Category L	0.19189453	0.011962891	-0.92382813	-0.13427734	0.25415039	0.4543457	-31.57	0	13/3/2018	13	3	2018	13:17:20	47840	0.2	13	17	20	0	0.059326172	3.4417969	0.1640625	-0.030029297	-0.92895508	9.9172363	0.050537109	0	0	0	0	0	0	0	0	0	0.94360352	0.056396484	0.074951172	0.027587891	0.041992188	0.005126953	0	44330	0	0	0
573	574	574	Category L	0.19189453	-0.035888672	-0.89990234	-0.13745117	0.25585938	0.4465332	-31.69	0	13/3/2018	13	3	2018	13:17:20	47840	0.3	13	17	20	0	0.059326172	3.4417969	0.16113281	-0.032226563	-0.94116211	9.1574707	0.051513672	0	0	0	0	0	0	0	0	0	0.95532227	0.044677734	0.075439453	0.030517578	-0.003417969	0.041259766	0	44330	0	0	0
574	575	575	Category L	0.19189453	-0.023925781	-0.91186523	-0.14086914	0.25415039	0.45117188	-31.69	0	13/3/2018	13	3	2018	13:17:20	47840	0.4	13	17	20	0	0.059326172	3.4417969	0.16040039	-0.030761719	-0.93969727	8.4306641	0.042480469	0	0	0	0	0	0	0	0	0	0.95385742	0.046142578	0.066162109	0.03125	0.006835938	0.027832031	0	44330	0	0	0
575	576	576	Category L	0.17993164	-0.023925781	-0.93579102	-0.13037109	0.25561523	0.45263672	-31.82	0	13/3/2018	13	3	2018	13:17:20	47840	0.5	13	17	20	0	0.059326172	3.4417969	0.15698242	-0.028564453	-0.93188477	7.5986328	0.0234375	0	0	0	0	0	0	0	0	0	0.94555664	0.054443359	0.031005859	0.022705078	0.004638672	-0.003662109	0	44330	0	0	0
576	577	577	Category L	0.17993164	0	-0.89990234	-0.12866211	0.25317383	0.45288086	-32.06	0	13/3/2018	13	3	2018	13:17:20	47840	0.6	13	17	20	0	0.059326172	3.4417969	0.15722656	-0.028564453	-0.93920898	6.331543	0.053466797	0	0	0	0	0	0	0	0	0	0.95263672	0.047363281	0.090332031	0.022460938	0.028564453	0.039306641	0	44330	0	0	0
577	578	578	Category L	0.19189453	0	-0.91186523	-0.13378906	0.25048828	0.44848633	-32.06	0	13/3/2018	13	3	2018	13:17:20	47840	0.7	13	17	20	0	0.059326172	3.4417969	0.15795898	-0.028808594	-0.92993164	4.6984863	0.047851563	0	0	0	0	0	0	0	0	0	0.94384766	0.056152344	0.080810547	0.033691406	0.028808594	0.018066406	0	44330	0	0	0
578	579	579	Category L	0.17993164	-0.011962891	-0.92382813	-0.14013672	0.2565918	0.45043945	-31.94	0	13/3/2018	13	3	2018	13:17:20	47840	0.8	13	17	20	0	0.059326172	3.4417969	0.15722656	-0.031982422	-0.93994141	3.4279785	0.034423828	0	0	0	0	0	0	0	0	0	0.95361328	0.046386719	0.059082031	0.022460938	0.020019531	0.016113281	0	44330	0	0	0
579	580	580	Category L	0.19189453	-0.023925781	-0.93579102	-0.13256836	0.25219727	0.45117188	-31.81	0	13/3/2018	13	3	2018	13:17:20	47840	0.9	13	17	20	0	0.059326172	3.4417969	0.15600586	-0.033203125	-0.93896484	2.6665039	0.037109375	0	0	0	0	0	0	0	0	0	0.95239258	0.047607422	0.048339844	0.035644531	0.009277344	0.003173828	0	44330	0	0	0
580	581	581	Category L	0.17993164	-0.023925781	-0.92382813	-0.13110352	0.25317383	0.45117188	-31.81	0	13/3/2018	13	3	2018	13:17:21	47841	0	13	17	21	0	0.059326172	3.4417969	0.15405273	-0.032470703	-0.93188477	1.8510742	0.028076172	0	0	0	0	0	0	0	0	0	0.9453125	0.0546875	0.042480469	0.025634766	0.008544922	0.008056641	0	44330	0	0	0
581	582	582	Category L	0.19189453	-0.023925781	-0.93579102	-0.1340332	0.25488281	0.44750977	-31.81	0	13/3/2018	13	3	2018	13:17:21	47841	0.1	13	17	21	0	0.059326172	3.4417969	0.14868164	-0.032714844	-0.94555664	1.0473633	0.045166016	0	0	0	0	0	0	0	0	0	0.95776367	0.042236328	0.061767578	0.04296875	0.008789063	0.009765625	0	44330	0	0	0
582	583	583	Category L	0.19189453	-0.011962891	-0.93579102	-0.12939453	0.25317383	0.45141602	-31.57	0	13/3/2018	13	3	2018	13:17:21	47841	0.2	13	17	21	0	0.059326172	3.4417969	0.14648438	-0.032470703	-0.93676758	0.49316406	0.049560547	0	0	0	0	0	0	0	0	0	0.94873047	0.051269531	0.066894531	0.045166016	0.020507813	0.000976563	0	44330	0	0	0
583	584	584	Category L	0.19189453	-0.011962891	-0.92382813	-0.13378906	0.25756836	0.44750977	-31.32	0	13/3/2018	13	3	2018	13:17:21	47841	0.3	13	17	21	0	0.059326172	3.4417969	0.14453125	-0.036865234	-0.95239258	0.44458008	0.060546875	0	0	0	0	0	0	0	0	0	0.96411133	0.035888672	0.10083008	0.047119141	0.024902344	0.028564453	0	44330	0	0	0
584	585	585	Category L	0.17993164	-0.035888672	-0.92382813	-0.13452148	0.25683594	0.4465332	-31.45	0	13/3/2018	13	3	2018	13:17:21	47841	0.4	13	17	21	0	0.059326172	3.4417969	0.14257813	-0.036132813	-0.94921875	0.15576172	0.044921875	0	0	0	0	0	0	0	0	0	0.96044922	0.039550781	0.062744141	0.037109375	0.000244141	0.025390625	0	44330	0	0	0
585	586	586	Category L	0.17993164	-0.035888672	-0.92382813	-0.1328125	0.25415039	0.45361328	-31.33	0	13/3/2018	13	3	2018	13:17:21	47841	0.5	13	17	21	0	0.059326172	3.4417969	0.13867188	-0.03515625	-0.9387207	0.082275391	0.043701172	0	0	0	0	0	0	0	0	0	0.94946289	0.050537109	0.056640625	0.041015625	-0.000488281	0.014892578	0	44330	0	0	0
586	587	587	Category L	0.19189453	0	-0.92382813	-0.13134766	0.25561523	0.45166016	-31.69	0	13/3/2018	13	3	2018	13:17:21	47841	0.6	13	17	21	0	0.059326172	3.4417969	0.13378906	-0.034912109	-0.94360352	0.23803711	0.0703125	0	0	0	0	0	0	0	0	0	0.95385742	0.046142578	0.11279297	0.057861328	0.034912109	0.019775391	0	44330	0	0	0
587	588	588	Category L	0.19189453	-0.011962891	-0.93579102	-0.13867188	0.25708008	0.45336914	-32.19	0	13/3/2018	13	3	2018	13:17:21	47841	0.7	13	17	21	0	0.059326172	3.4417969	0.13623047	-0.035400391	-0.9375	0.37255859	0.060058594	0	0	0	0	0	0	0	0	0	0.94799805	0.052001953	0.080810547	0.055419922	0.0234375	0.001708984	0	44330	0	0	0
588	589	589	Category L	0.20385742	-0.011962891	-0.94799805	-0.12768555	0.25317383	0.45288086	-32.31	0	13/3/2018	13	3	2018	13:17:21	47841	0.8	13	17	21	0	0.059326172	3.4417969	0.13574219	-0.035888672	-0.95068359	0.19677734	0.072021484	0	0	0	0	0	0	0	0	0	0.96118164	0.038818359	0.094726563	0.067871094	0.023925781	0.002685547	0	44330	0	0	0
589	590	590	Category L	0.17993164	0	-0.94799805	-0.13549805	0.25512695	0.45043945	-32.56	0	13/3/2018	13	3	2018	13:17:21	47841	0.9	13	17	21	0	0.059326172	3.4417969	0.13305664	-0.034912109	-0.93847656	0.084960938	0.059082031	0	0	0	0	0	0	0	0	0	0.94848633	0.051513672	0.091064453	0.046630859	0.034912109	-0.009277344	0	44330	0	0	0
590	591	591	Category L	0.15576172	0	-0.94799805	-0.13110352	0.25219727	0.45141602	-32.43	0	13/3/2018	13	3	2018	13:17:22	47842	0	13	17	22	0	0.059326172	3.4417969	0.12963867	-0.033935547	-0.93676758	0.18579102	0.043945313	0	0	0	0	0	0	0	0	0	0.94628906	0.053710938	0.070800781	0.025878906	0.033935547	-0.010986328	0	44330	0	0	0
591	592	592	Category L	0.17993164	-0.011962891	-0.94799805	-0.13183594	0.25439453	0.45043945	-31.7	0	13/3/2018	13	3	2018	13:17:22	47842	0.1	13	17	22	0	0.059326172	3.4417969	0.13476563	-0.03515625	-0.93823242	0.29760742	0.051513672	0	0	0	0	0	0	0	0	0	0.94848633	0.051513672	0.077880859	0.044921875	0.023193359	-0.009521484	0	44330	0	0	0
592	593	593	Category L	0.16796875	0	-0.91186523	-0.12939453	0.26123047	0.45043945	-31.2	0	13/3/2018	13	3	2018	13:17:22	47842	0.2	13	17	22	0	0.059326172	3.4417969	0.13183594	-0.036132813	-0.93530273	0.51049805	0.056152344	0	0	0	0	0	0	0	0	0	0.9453125	0.0546875	0.095703125	0.035888672	0.036132813	0.0234375	0	44330	0	0	0
593	594	594	Category L	0.19189453	-0.023925781	-0.92382813	-0.13378906	0.25830078	0.45141602	-30.71	0	13/3/2018	13	3	2018	13:17:22	47842	0.3	13	17	22	0	0.059326172	3.4417969	0.12841797	-0.037597656	-0.93701172	0.44384766	0.065917969	0	0	0	0	0	0	0	0	0	0.9465332	0.053466797	0.090087891	0.063232422	0.013671875	0.013183594	0	44330	0	0	0
594	595	595	Category L	0.16796875	-0.023925781	-0.93579102	-0.12744141	0.25488281	0.45361328	-30.96	0	13/3/2018	13	3	2018	13:17:22	47842	0.4	13	17	22	0	0.059326172	3.4417969	0.12573242	-0.035400391	-0.92895508	0.17016602	0.044189453	0	0	0	0	0	0	0	0	0	0.93798828	0.062011719	0.060546875	0.041992188	0.011474609	-0.006591797	0	44330	0	0	0
595	596	596	Category L	0.17993164	-0.011962891	-0.93579102	-0.13378906	0.25683594	0.45458984	-31.33	0	13/3/2018	13	3	2018	13:17:22	47842	0.5	13	17	22	0	0.059326172	3.4417969	0.12084961	-0.032958984	-0.93823242	0.79101563	0.0625	0	0	0	0	0	0	0	0	0	0.9465332	0.053466797	0.082519531	0.058837891	0.020996094	0.002441406	0	44330	0	0	0
596	597	597	Category L	0.16796875	-0.011962891	-0.93579102	-0.12670898	0.25830078	0.45068359	-31.82	0	13/3/2018	13	3	2018	13:17:22	47842	0.6	13	17	22	0	0.059326172	3.4417969	0.12060547	-0.032226563	-0.93188477	1.3742676	0.051269531	0	0	0	0	0	0	0	0	0	0.94018555	0.059814453	0.071289063	0.047119141	0.020263672	-0.003662109	0	44330	0	0	0
597	598	598	Category L	0.15576172	-0.047851563	-0.94799805	-0.1328125	0.25756836	0.45361328	-32.19	0	13/3/2018	13	3	2018	13:17:22	47842	0.7	13	17	22	0	0.059326172	3.4417969	0.11645508	-0.030517578	-0.94335938	7.5256348	0.042724609	0	0	0	0	0	0	0	0	0	0.95092773	0.049072266	0.060791016	0.0390625	-0.017089844	-0.004394531	0	44330	0	0	0
598	599	599	Category L	0.19189453	-0.035888672	-0.91186523	-0.13134766	0.26293945	0.44970703	-32.06	0	13/3/2018	13	3	2018	13:17:22	47842	0.8	13	17	22	0	0.059326172	3.4417969	0.11645508	-0.029052734	-0.94555664	17.456299	0.082519531	0	0	0	0	0	0	0	0	0	0.953125	0.046875	0.11547852	0.075195313	-0.006591797	0.033691406	0	44330	0	0	0
599	600	600	Category J	0.011962891	-0.11987305	-1.0559082	-0.048339844	-0.03125	0.50195313	-31.33	0	13/3/2018	13	3	2018	13:18:09	47889	0.9	13	18	9	0	0.059326172	3.4853027	0.11206055	-0.027099609	-0.93945313	31.469238	0.17919922	0	0	0	0	0	0	0	0	0	0.9465332	0.053466797	0.30932617	-0.10009766	-0.092529297	-0.11621094	0	44330	0	0	0
600	601	601	Category J	-0.13183594	-0.011962891	-1.2839355	-0.075683594	-0.058837891	0.49682617	-31.7	0	13/3/2018	13	3	2018	13:18:10	47890	0	13	18	10	0	0.059326172	3.4853027	0.10913086	-0.021972656	-0.95166016	51.52417	0.41040039	0	0	0	0	0	0	0	0	0	0.95825195	0.041748047	0.58349609	-0.2409668	0.010009766	-0.33203125	0	44330	0	0	0
601	602	602	Category J	-0.2277832	-0.15576172	-0.31176758	-0.11962891	-0.099365234	0.48388672	-32.06	0	13/3/2018	13	3	2018	13:18:10	47890	0.1	13	18	10	0	0.059326172	3.4853027	0.10717773	-0.022460938	-0.94262695	72.394287	0.7265625	0	0	0	0	0	0	0	0	0	0.94897461	0.051025391	1.0991211	-0.33496094	-0.13305664	0.63085938	0	44330	0	0	0
602	603	603	Category J	0.16796875	-0.2878418	-1.6679688	-0.073974609	-0.12475586	0.47998047	-31.94	0	13/3/2018	13	3	2018	13:18:10	47890	0.2	13	18	10	0	0.059326172	3.4853027	0.10522461	-0.029296875	-0.96020508	88.422607	0.75585938	0	0	0	0	0	0	0	0	0	0.96630859	0.033691406	1.0285645	0.0625	-0.25830078	-0.70751953	0	44330	0	0	0
603	604	604	Category J	-0.20385742	0.19189453	-0.6237793	-0.10375977	-0.079589844	0.48144531	-32.06	0	13/3/2018	13	3	2018	13:18:10	47890	0.3	13	18	10	0	0.059326172	3.4853027	0.10668945	-0.026367188	-0.95556641	103.58301	0.50415039	0	0	0	0	0	0	0	0	0	0.96191406	0.038085938	0.8605957	-0.31054688	0.21826172	0.33178711	0	44330	0	0	0
604	605	605	Category J	0.11987305	-0.083984375	-1.2597656	-0.15039063	-0.043212891	0.48828125	-32.06	0	13/3/2018	13	3	2018	13:18:10	47890	0.4	13	18	10	0	0.059326172	3.4853027	0.10205078	-0.026611328	-0.94799805	113.67993	0.31713867	0	0	0	0	0	0	0	0	0	0.95385742	0.046142578	0.38623047	0.017578125	-0.057128906	-0.31152344	0	44330	0	0	0
605	606	606	Category J	0.035888672	-0.071777344	-1.4638672	-0.087402344	-0.07421875	0.4909668	-32.43	0	13/3/2018	13	3	2018	13:18:10	47890	0.5	13	18	10	0	0.059326172	3.4853027	0.1027832	-0.029052734	-0.95898438	120.93286	0.51074219	0	0	0	0	0	0	0	0	0	0.96484375	0.03515625	0.61425781	-0.066894531	-0.042480469	-0.50463867	0	44330	0	0	0
606	607	607	Category J	-0.071777344	-0.083984375	-0.083984375	-0.093261719	-0.14355469	0.47705078	-32.43	0	13/3/2018	13	3	2018	13:18:10	47890	0.6	13	18	10	0	0.059326172	3.4853027	0.098144531	-0.028564453	-0.95117188	122.33618	0.88525391	0	0	0	0	0	0	0	0	0	0.95654297	0.043457031	1.0925293	-0.16992188	-0.055175781	0.8671875	0	44330	0	0	0
607	608	608	Category J	-0.023925781	-0.35986328	-2.0517578	-0.093994141	-0.16064453	0.46948242	-32.31	0	13/3/2018	13	3	2018	13:18:10	47890	0.7	13	18	10	0	0.059326172	3.4853027	0.095214844	-0.027832031	-0.96289063	113.13916	1.1442871	0	0	0	0	0	0	0	0	0	0.96801758	0.031982422	1.5397949	-0.11914063	-0.33178711	-1.088623	0	44330	0	0	0
608	609	609	Category J	0.095947266	0.095947266	-0.44384766	-0.15722656	-0.10473633	0.47094727	-32.31	0	13/3/2018	13	3	2018	13:18:10	47890	0.8	13	18	10	0	0.059326172	3.4853027	0.097412109	-0.025878906	-0.95800781	105.40723	0.52856445	0	0	0	0	0	0	0	0	0	0.96337891	0.036621094	0.63769531	-0.001464844	0.12182617	0.51416016	0	44330	0	0	0
609	610	610	Category J	-0.095947266	0.023925781	-0.15576172	-0.17724609	-0.10253906	0.46533203	-31.57	0	13/3/2018	13	3	2018	13:18:10	47890	0.9	13	18	10	0	0.059326172	3.4853027	0.093994141	-0.024658203	-0.95068359	92.129395	0.81860352	0	0	0	0	0	0	0	0	0	0.95556641	0.044433594	1.0336914	-0.18994141	0.048583984	0.79492188	0	44330	0	0	0
610	611	611	Category J	-0.011962891	0.023925781	-2.0039063	-0.13793945	-0.11157227	0.4777832	-31.7	0	13/3/2018	13	3	2018	13:18:11	47891	0	13	18	11	0	0.059326172	3.4853027	0.090576172	-0.021240234	-0.95849609	73.897949	1.0512695	0	0	0	0	0	0	0	0	0	0.96289063	0.037109375	1.1931152	-0.10253906	0.045166016	-1.045166	0	44330	0	0	0
611	612	612	Category J	0.27587891	-0.13183594	-0.64794922	-0.087890625	-0.15722656	0.47192383	-31.57	0	13/3/2018	13	3	2018	13:18:11	47891	0.1	13	18	11	0	0.059326172	3.4853027	0.089599609	-0.020751953	-0.9543457	51.146729	0.37524414	0	0	0	0	0	0	0	0	0	0.95874023	0.041259766	0.60351563	0.18603516	-0.11083984	0.30639648	0	44330	0	0	0
612	613	613	Category J	-0.011962891	-0.19189453	-1.8959961	-0.11035156	-0.1640625	0.46606445	-31.57	0	13/3/2018	13	3	2018	13:18:11	47891	0.2	13	18	11	0	0.059326172	3.4853027	0.087402344	-0.022705078	-0.95214844	27.872314	0.96362305	0	0	0	0	0	0	0	0	0	0.95654297	0.043457031	1.2119141	-0.099365234	-0.16894531	-0.94360352	0	44330	0	0	0
613	614	614	Category J	0.14379883	0.059814453	-0.74389648	-0.21826172	-0.10791016	0.45019531	-31.94	0	13/3/2018	13	3	2018	13:18:11	47891	0.3	13	18	11	0	0.059326172	3.4853027	0.085449219	-0.029296875	-0.96801758	16.525635	0.24804688	0	0	0	0	0	0	0	0	0	0.97216797	0.027832031	0.37158203	0.058105469	0.089111328	0.22412109	0	44330	0	0	0
614	615	615	Category J	-0.095947266	0.11987305	-0.2878418	-0.19067383	-0.11157227	0.45654297	-31.82	0	13/3/2018	13	3	2018	13:18:11	47891	0.4	13	18	11	0	0.059326172	3.4853027	0.083007813	-0.02734375	-0.96459961	12.70459	0.71557617	0	0	0	0	0	0	0	0	0	0.96875	0.03125	1.003418	-0.17895508	0.1472168	0.67675781	0	44330	0	0	0
615	616	616	Category J	0.21582031	-0.011962891	-1.4758301	-0.19824219	-0.12792969	0.45239258	-32.19	0	13/3/2018	13	3	2018	13:18:11	47891	0.5	13	18	11	0	0.059326172	3.4853027	0.08203125	-0.030517578	-0.96411133	6.8835449	0.52905273	0	0	0	0	0	0	0	0	0	0.96801758	0.031982422	0.66381836	0.13354492	0.018554688	-0.51147461	0	44330	0	0	0
616	617	617	Category J	0.26391602	-0.035888672	-0.20385742	-0.13916016	-0.16357422	0.46044922	-32.19	0	13/3/2018	13	3	2018	13:18:11	47891	0.6	13	18	11	0	0.059326172	3.4853027	0.078369141	-0.032470703	-0.96459961	3.9875488	0.78295898	0	0	0	0	0	0	0	0	0	0.96826172	0.031738281	0.94921875	0.18530273	-0.003173828	0.76074219	0	44330	0	0	0
617	618	618	Category J	0.14379883	-0.27587891	-1.7038574	-0.18139648	-0.17114258	0.44067383	-32.06	0	13/3/2018	13	3	2018	13:18:11	47891	0.7	13	18	11	0	0.059326172	3.4853027	0.076171875	-0.034179688	-0.9597168	8.9606934	0.78515625	0	0	0	0	0	0	0	0	0	0.96313477	0.036865234	1.0529785	0.067382813	-0.24145508	-0.74389648	0	44330	0	0	0
618	619	619	Category J	0.13183594	-0.083984375	-0.82788086	-0.24072266	-0.10595703	0.4387207	-31.7	0	13/3/2018	13	3	2018	13:18:11	47891	0.8	13	18	11	0	0.059326172	3.4853027	0.072021484	-0.039550781	-0.96972656	9.4814453	0.16015625	0	0	0	0	0	0	0	0	0	0.97314453	0.026855469	0.24584961	0.059570313	-0.044189453	0.1418457	0	44330	0	0	0
619	620	620	Category J	0.059814453	0.059814453	-0.34790039	-0.1940918	-0.10498047	0.45898438	-31.45	0	13/3/2018	13	3	2018	13:18:11	47891	0.9	13	18	11	0	0.059326172	3.4853027	0.068603516	-0.039306641	-0.96679688	8.7873535	0.62695313	0	0	0	0	0	0	0	0	0	0.9699707	0.030029297	0.72705078	-0.008789063	0.099121094	0.61889648	0	44330	0	0	0
620	621	621	Category J	-0.2277832	-0.071777344	-2.0039063	-0.17895508	-0.12353516	0.46069336	-31.2	0	13/3/2018	13	3	2018	13:18:12	47892	0	13	18	12	0	0.059326172	3.4853027	0.067138672	-0.040039063	-0.96386719	2.6311035	1.0812988	0	0	0	0	0	0	0	0	0	0.96704102	0.032958984	1.3662109	-0.29492188	-0.031494141	-1.0397949	0	44330	0	0	0
621	622	622	Category J	0.035888672	0	-0.19189453	-0.12133789	-0.14648438	0.46728516	-31.32	0	13/3/2018	13	3	2018	13:18:12	47892	0.1	13	18	12	0	0.059326172	3.4853027	0.0625	-0.041992188	-0.96728516	0.44702148	0.77685547	0	0	0	0	0	0	0	0	0	0.97021484	0.029785156	0.84423828	-0.026611328	0.041992188	0.77539063	0	44330	0	0	0
622	623	623	Category J	0.059814453	-0.37182617	-2.1359863	-0.13574219	-0.14331055	0.46533203	-31.45	0	13/3/2018	13	3	2018	13:18:12	47892	0.2	13	18	12	0	0.059326172	3.4853027	0.058837891	-0.044189453	-0.96191406	0.20385742	1.2185059	0	0	0	0	0	0	0	0	0	0.96484375	0.03515625	1.5019531	0.000732422	-0.32739258	-1.1738281	0	44330	0	0	0
623	624	624	Category J	0.071777344	0.047851563	-0.59985352	-0.19677734	-0.096191406	0.4609375	-31.32	0	13/3/2018	13	3	2018	13:18:12	47892	0.3	13	18	12	0	0.059326172	3.4853027	0.058837891	-0.045410156	-0.96508789	10.218994	0.37719727	0	0	0	0	0	0	0	0	0	0.96777344	0.032226563	0.47119141	0.012695313	0.093261719	0.36523438	0	44330	0	0	0
624	625	625	Category J	-0.083984375	0.059814453	-0.059814453	-0.21728516	-0.086669922	0.45581055	-31.69	0	13/3/2018	13	3	2018	13:18:12	47892	0.4	13	18	12	0	0.059326172	3.4853027	0.057861328	-0.047607422	-0.97021484	13.75	0.92773438	0	0	0	0	0	0	0	0	0	0.97314453	0.026855469	1.1599121	-0.1418457	0.10742188	0.91040039	0	44330	0	0	0
625	626	626	Category J	-0.17993164	-0.011962891	-1.3317871	-0.21313477	-0.13842773	0.44335938	-31.57	0	13/3/2018	13	3	2018	13:18:12	47892	0.5	13	18	12	0	0.059326172	3.4853027	0.055175781	-0.047363281	-0.9675293	10.411377	0.43481445	0	0	0	0	0	0	0	0	0	0.97021484	0.029785156	0.63476563	-0.23510742	0.035400391	-0.36425781	0	44330	0	0	0
626	627	627	Category J	0.39599609	-0.059814453	-0.40795898	-0.14550781	-0.16064453	0.46044922	-31.69	0	13/3/2018	13	3	2018	13:18:12	47892	0.6	13	18	12	0	0.059326172	3.4853027	0.053955078	-0.047851563	-0.97021484	11.192871	0.65820313	0	0	0	0	0	0	0	0	0	0.97290039	0.027099609	0.91601563	0.34179688	-0.01171875	0.56225586	0	44330	0	0	0
627	628	628	Category J	0.16796875	-0.083984375	-1.9677734	-0.12475586	-0.11523438	0.47119141	-32.06	0	13/3/2018	13	3	2018	13:18:12	47892	0.7	13	18	12	0	0.059326172	3.4853027	0.052001953	-0.048339844	-0.97607422	18.546143	0.99902344	0	0	0	0	0	0	0	0	0	0.97851563	0.021484375	1.1430664	0.11572266	-0.035400391	-0.99145508	0	44330	0	0	0
628	629	629	Category J	0	0.047851563	0.071777344	-0.19775391	-0.062255859	0.47387695	-31.69	0	13/3/2018	13	3	2018	13:18:12	47892	0.8	13	18	12	0	0.059326172	3.4853027	0.051513672	-0.048095703	-0.97607422	8.7390137	1.0534668	0	0	0	0	0	0	0	0	0	0.97851563	0.021484375	1.1953125	-0.051513672	0.095947266	1.0478516	0	44330	0	0	0
629	630	630	Category J	-0.059814453	0.047851563	-0.77978516	-0.19458008	-0.059814453	0.46923828	-31.69	0	13/3/2018	13	3	2018	13:18:12	47892	0.9	13	18	12	0	0.059326172	3.4853027	0.051025391	-0.047607422	-0.97583008	4.5415039	0.24462891	0	0	0	0	0	0	0	0	0	0.97827148	0.021728516	0.40258789	-0.11083984	0.095458984	0.19604492	0	44330	0	0	0
630	631	631	Category J	0.63598633	-0.13183594	-1.0197754	-0.20800781	-0.11914063	0.44921875	-31.57	0	13/3/2018	13	3	2018	13:18:13	47893	0	13	18	13	0	0.059326172	3.4853027	0.05078125	-0.047607422	-0.97558594	7.2094727	0.5925293	0	0	0	0	0	0	0	0	0	0.97802734	0.021972656	0.71313477	0.58496094	-0.083984375	-0.043945313	0	44330	0	0	0
631	632	632	Category J	-0.023925781	-0.10791016	-0.63598633	-0.10375977	-0.13012695	0.47216797	-31.2	0	13/3/2018	13	3	2018	13:18:13	47893	0.1	13	18	13	0	0.059814453	3.4804688	0.051025391	-0.047363281	-0.97558594	2.9838867	0.35302734	0	0	0	0	0	0	0	0	0	0.97802734	0.021972656	0.47509766	-0.074951172	-0.060302734	0.33959961	0	44330	0	0	0
632	633	633	Category J	-0.059814453	-0.16796875	-1.0319824	-0.14257813	-0.077392578	0.48291016	-30.71	0	13/3/2018	13	3	2018	13:18:13	47893	0.2	13	18	13	0	0.059814453	3.4804688	0.05078125	-0.047363281	-0.97583008	2.723877	0.17285156	0	0	0	0	0	0	0	0	0	0.97827148	0.021728516	0.28735352	-0.1105957	-0.12036133	-0.055908203	0	44330	0	0	0
633	634	634	Category J	-0.011962891	0.13183594	-0.23999023	-0.17773438	-0.066650391	0.47314453	-30.71	0	13/3/2018	13	3	2018	13:18:13	47893	0.3	13	18	13	0	0.059814453	3.4804688	0.051269531	-0.047119141	-0.97607422	7.5444336	0.76000977	0	0	0	0	0	0	0	0	0	0.97851563	0.021484375	0.97827148	-0.063232422	0.17895508	0.73608398	0	44330	0	0	0
634	635	635	Category J	-0.16796875	0.17993164	-1.6318359	-0.14624023	-0.072265625	0.47973633	-30.96	0	13/3/2018	13	3	2018	13:18:13	47893	0.4	13	18	13	0	0.059814453	3.4804688	0.051025391	-0.046875	-0.97583008	9.2895508	0.7277832	0	0	0	0	0	0	0	0	0	0.97827148	0.021728516	1.1018066	-0.21899414	0.22680664	-0.65576172	0	44330	0	0	0
635	636	636	Category J	0.20385742	0.011962891	-0.39599609	-0.17724609	-0.10546875	0.46313477	-31.2	0	13/3/2018	13	3	2018	13:18:13	47893	0.5	13	18	13	0	0.059814453	3.4804688	0.05078125	-0.046386719	-0.97558594	28.646973	0.60229492	0	0	0	0	0	0	0	0	0	0.97802734	0.021972656	0.79101563	0.15283203	0.058349609	0.57958984	0	44330	0	0	0
636	637	637	Category J	-0.13183594	0.11987305	-1.8359375	-0.17578125	-0.086181641	0.46777344	-31.94	0	13/3/2018	13	3	2018	13:18:13	47893	0.6	13	18	13	0	0.059814453	3.4804688	0.050537109	-0.046142578	-0.97558594	36.531494	0.89501953	0	0	0	0	0	0	0	0	0	0.97802734	0.021972656	1.2089844	-0.18237305	0.16601563	-0.86010742	0	44330	0	0	0
637	638	638	Category J	0.20385742	0.095947266	-1.1037598	-0.24072266	-0.022216797	0.45507813	-32.19	0	13/3/2018	13	3	2018	13:18:13	47893	0.7	13	18	13	0	0.059814453	3.4804688	0.050537109	-0.046142578	-0.97509766	38.334229	0.24511719	0	0	0	0	0	0	0	0	0	0.97753906	0.022460938	0.42382813	0.15307617	0.14208984	-0.12841797	0	44330	0	0	0
638	639	639	Category J	-0.13183594	0.11987305	-0.41992188	-0.17944336	0.026367188	0.48242188	-32.19	0	13/3/2018	13	3	2018	13:18:13	47893	0.8	13	18	13	0	0.059814453	3.4804688	0.050292969	-0.045410156	-0.97485352	53.998291	0.60717773	0	0	0	0	0	0	0	0	0	0.97729492	0.022705078	0.90283203	-0.18212891	0.1652832	0.55493164	0	44330	0	0	0
639	640	640	Category J	-0.035888672	0.38378906	-1.8718262	-0.17504883	0.030029297	0.48876953	-32.31	0	13/3/2018	13	3	2018	13:18:13	47893	0.9	13	18	13	0	0.059814453	3.4804688	0.050048828	-0.045166016	-0.97509766	63.18042	0.99755859	0	0	0	0	0	0	0	0	0	0.97729492	0.022705078	1.4116211	-0.0859375	0.42895508	-0.89648438	0	44330	0	0	0
640	641	641	Category J	0.047851563	-0.059814453	-0.20385742	-0.20751953	0.015869141	0.47387695	-31.94	0	13/3/2018	13	3	2018	13:18:14	47894	0	13	18	14	0	0.059814453	3.4804688	0.052001953	-0.043701172	-0.97363281	63.047852	0.76977539	0	0	0	0	0	0	0	0	0	0.97583008	0.024169922	0.79003906	-0.004150391	-0.015869141	0.76977539	0	44330	0	0	0
641	642	642	Category J	0.047851563	-0.56396484	-2.315918	-0.16699219	0.014160156	0.48339844	-31.57	0	13/3/2018	13	3	2018	13:18:14	47894	0.1	13	18	14	0	0.059814453	3.4804688	0.055908203	-0.043457031	-0.96972656	65.393311	1.4428711	0	0	0	0	0	0	0	0	0	0.97241211	0.027587891	1.8742676	-0.008056641	-0.52026367	-1.3459473	0	44330	0	0	0
642	643	643	Category J	0.3359375	0.21582031	-0.51586914	-0.22119141	0.12475586	0.46191406	-31.45	0	13/3/2018	13	3	2018	13:18:14	47894	0.2	13	18	14	0	0.059814453	3.4804688	0.061035156	-0.041503906	-0.97753906	56.384521	0.59570313	0	0	0	0	0	0	0	0	0	0.98046875	0.01953125	0.99389648	0.2746582	0.25732422	0.46166992	0	44330	0	0	0
643	644	644	Category J	-0.14379883	-0.047851563	-0.2878418	-0.18798828	0.13061523	0.47021484	-31.2	0	13/3/2018	13	3	2018	13:18:14	47894	0.3	13	18	14	0	0.059814453	3.4804688	0.061279297	-0.037597656	-0.96826172	52.885986	0.71069336	0	0	0	0	0	0	0	0	0	0.97094727	0.029052734	0.89575195	-0.20507813	-0.010009766	0.68041992	0	44330	0	0	0
644	645	645	Category J	0.2277832	-0.2277832	-1.7277832	-0.23144531	0.084472656	0.46508789	-31.45	0	13/3/2018	13	3	2018	13:18:14	47894	0.4	13	18	14	0	0.059814453	3.4804688	0.065917969	-0.039794922	-0.97192383	38.390137	0.79516602	0	0	0	0	0	0	0	0	0	0.97485352	0.025146484	1.1052246	0.16162109	-0.18774414	-0.75561523	0	44330	0	0	0
645	646	646	Category J	-0.16796875	-0.059814453	-0.25195313	-0.23535156	0.031494141	0.46142578	-31.69	0	13/3/2018	13	3	2018	13:18:14	47894	0.5	13	18	14	0	0.059814453	3.4804688	0.066650391	-0.038818359	-0.96777344	36.238281	0.75366211	0	0	0	0	0	0	0	0	0	0.97094727	0.029052734	0.97167969	-0.23461914	-0.020751953	0.71582031	0	44330	0	0	0
646	647	647	Category J	-0.023925781	-0.023925781	-1.9199219	-0.26489258	0.082275391	0.44995117	-31.94	0	13/3/2018	13	3	2018	13:18:14	47894	0.6	13	18	14	0	0.059814453	3.4804688	0.068603516	-0.037841797	-0.96142578	39.354736	0.96289063	0	0	0	0	0	0	0	0	0	0.96459961	0.035400391	1.0649414	-0.092529297	0.013916016	-0.95825195	0	44330	0	0	0
647	648	648	Category J	0.37182617	0.20385742	-0.55175781	-0.23901367	0.15917969	0.44482422	-31.69	0	13/3/2018	13	3	2018	13:18:14	47894	0.7	13	18	14	0	0.059814453	3.4804688	0.071777344	-0.036376953	-0.97192383	28.033936	0.56933594	0	0	0	0	0	0	0	0	0	0.9753418	0.024658203	0.96044922	0.29980469	0.24023438	0.42016602	0	44330	0	0	0
648	649	649	Category J	-0.095947266	0.13183594	-0.32397461	-0.18237305	0.22412109	0.44946289	-31.57	0	13/3/2018	13	3	2018	13:18:14	47894	0.8	13	18	14	0	0.059814453	3.4804688	0.074462891	-0.031738281	-0.95776367	30.686035	0.67626953	0	0	0	0	0	0	0	0	0	0.96118164	0.038818359	0.96801758	-0.17041016	0.16357422	0.63378906	0	44330	0	0	0
649	650	650	Category J	-0.10791016	0.27587891	-1.5478516	-0.23608398	0.19946289	0.43652344	-31.45	0	13/3/2018	13	3	2018	13:18:14	47894	0.9	13	18	14	0	0.059814453	3.4804688	0.075683594	-0.032714844	-0.96337891	37.49707	0.68579102	0	0	0	0	0	0	0	0	0	0.96679688	0.033203125	1.0766602	-0.18359375	0.30859375	-0.58422852	0	44330	0	0	0
650	651	651	Category J	0.10791016	0.035888672	-0.59985352	-0.25830078	0.16186523	0.43237305	-31.2	0	13/3/2018	13	3	2018	13:18:15	47895	0	13	18	15	0	0.059814453	3.4804688	0.078857422	-0.032958984	-0.97290039	36.587402	0.38061523	0	0	0	0	0	0	0	0	0	0.97680664	0.023193359	0.47094727	0.028808594	0.068847656	0.37304688	0	44330	0	0	0
651	652	652	Category J	0	-0.17993164	-0.74389648	-0.26000977	0.15283203	0.43505859	-31.57	0	13/3/2018	13	3	2018	13:18:15	47895	0.1	13	18	15	0	0.059814453	3.4804688	0.081298828	-0.033203125	-0.95996094	24.327637	0.2734375	0	0	0	0	0	0	0	0	0	0.96386719	0.036132813	0.4440918	-0.081298828	-0.14648438	0.21606445	0	44330	0	0	0
652	653	653	Category J	0.035888672	-0.50390625	-2.1838379	-0.17822266	0.2043457	0.45629883	-31.69	0	13/3/2018	13	3	2018	13:18:15	47895	0.2	13	18	15	0	0.059814453	3.4804688	0.080078125	-0.031494141	-0.96337891	19.898682	1.3093262	0	0	0	0	0	0	0	0	0	0.96728516	0.032714844	1.7370605	-0.044189453	-0.47216797	-1.2202148	0	44330	0	0	0
653	654	654	Category J	0.011962891	0.10791016	-0.63598633	-0.15820313	0.25195313	0.44604492	-31.81	0	13/3/2018	13	3	2018	13:18:15	47895	0.3	13	18	15	0	0.059814453	3.4804688	0.082519531	-0.028808594	-0.95117188	18.124756	0.35058594	0	0	0	0	0	0	0	0	0	0.95507813	0.044921875	0.52246094	-0.070556641	0.13671875	0.31518555	0	44330	0	0	0
654	655	655	Category J	0.10791016	-0.26391602	-0.86376953	-0.20068359	0.23803711	0.43847656	-32.06	0	13/3/2018	13	3	2018	13:18:15	47895	0.4	13	18	15	0	0.059814453	3.4804688	0.083007813	-0.029785156	-0.95288086	13.642822	0.25170898	0	0	0	0	0	0	0	0	0	0.95703125	0.04296875	0.34814453	0.024658203	-0.23388672	0.089111328	0	44330	0	0	0
655	656	656	Category J	-0.10791016	-0.19189453	-0.97192383	-0.23022461	0.16674805	0.4440918	-32.19	0	13/3/2018	13	3	2018	13:18:15	47895	0.5	13	18	15	0	0.059814453	3.4804688	0.086425781	-0.03125	-0.96118164	2.3508301	0.25219727	0	0	0	0	0	0	0	0	0	0.96557617	0.034423828	0.36547852	-0.19433594	-0.16040039	-0.010498047	0	44330	0	0	0
656	657	657	Category J	0	-0.13183594	-0.50390625	-0.2277832	0.13476563	0.45703125	-32.06	0	13/3/2018	13	3	2018	13:18:15	47895	0.6	13	18	15	0	0.059814453	3.4804688	0.0859375	-0.030761719	-0.95458984	16.723389	0.4699707	0	0	0	0	0	0	0	0	0	0.95898438	0.041015625	0.63769531	-0.0859375	-0.10083008	0.45068359	0	44330	0	0	0
657	658	658	Category J	-0.14379883	-0.43188477	-1.7158203	-0.24365234	0.13574219	0.44726563	-31.94	0	13/3/2018	13	3	2018	13:18:15	47895	0.7	13	18	15	0	0.059814453	3.4804688	0.084960938	-0.030273438	-0.96386719	15.91333	0.88256836	0	0	0	0	0	0	0	0	0	0.96801758	0.031982422	1.3820801	-0.22875977	-0.40136719	-0.75170898	0	44330	0	0	0
658	659	659	Category J	-0.083984375	0.011962891	-0.69580078	-0.23754883	0.14453125	0.44848633	-31.69	0	13/3/2018	13	3	2018	13:18:15	47895	0.8	13	18	15	0	0.059814453	3.4804688	0.084960938	-0.026611328	-0.95410156	27.482422	0.31103516	0	0	0	0	0	0	0	0	0	0.95825195	0.041748047	0.46582031	-0.16894531	0.038574219	0.25830078	0	44330	0	0	0
659	660	660	Category J	0.059814453	-0.083984375	-0.70776367	-0.26416016	0.14086914	0.44091797	-31.82	0	13/3/2018	13	3	2018	13:18:15	47895	0.9	13	18	15	0	0.059814453	3.4804688	0.085205078	-0.025634766	-0.95483398	34.713379	0.25537109	0	0	0	0	0	0	0	0	0	0.95898438	0.041015625	0.33105469	-0.025390625	-0.058105469	0.24707031	0	44330	0	0	0
660	661	661	Category J	-0.17993164	-0.17993164	-1.1879883	-0.30419922	0.10205078	0.41796875	-31.69	0	13/3/2018	13	3	2018	13:18:16	47896	0	13	18	16	0	0.059814453	3.4804688	0.086425781	-0.026367188	-0.9621582	37.671143	0.38134766	0	0	0	0	0	0	0	0	0	0.96630859	0.033691406	0.64575195	-0.26635742	-0.15332031	-0.22558594	0	44330	0	0	0
661	662	662	Category J	-0.095947266	-0.20385742	-0.51586914	-0.34057617	0.038574219	0.39624023	-31.82	0	13/3/2018	13	3	2018	13:18:16	47896	0.1	13	18	16	0	0.059814453	3.4804688	0.091796875	-0.025390625	-0.94873047	36.845703	0.50439453	0	0	0	0	0	0	0	0	0	0.95336914	0.046630859	0.79907227	-0.18774414	-0.17822266	0.43286133	0	44330	0	0	0
662	663	663	Category J	0.19189453	-0.095947266	-1.1757813	-0.32348633	-0.006591797	0.40551758	-31.82	0	13/3/2018	13	3	2018	13:18:16	47896	0.2	13	18	16	0	0.059814453	3.4804688	0.093505859	-0.025146484	-0.95776367	32.984619	0.24926758	0	0	0	0	0	0	0	0	0	0.96264648	0.037353516	0.38671875	0.098144531	-0.070556641	-0.21777344	0	44330	0	0	0
663	664	664	Category J	0.095947266	-0.19189453	-1.3439941	-0.32202148	0.020263672	0.41064453	-31.45	0	13/3/2018	13	3	2018	13:18:16	47896	0.3	13	18	16	0	0.059814453	3.4804688	0.094970703	-0.020507813	-0.94238281	31.656494	0.4362793	0	0	0	0	0	0	0	0	0	0.94750977	0.052490234	0.57324219	0.000732422	-0.17114258	-0.40136719	0	44330	0	0	0
664	665	665	Category J	-0.035888672	-0.023925781	-0.69580078	-0.328125	0.017333984	0.40185547	-31.57	0	13/3/2018	13	3	2018	13:18:16	47896	0.4	13	18	16	0	0.059814453	3.4804688	0.096191406	-0.021240234	-0.94677734	27.749023	0.28369141	0	0	0	0	0	0	0	0	0	0.9519043	0.048095703	0.38574219	-0.13208008	-0.002441406	0.25097656	0	44330	0	0	0
665	666	666	Category J	0.083984375	-0.071777344	-1.1398926	-0.32861328	0.009033203	0.4128418	-31.45	0	13/3/2018	13	3	2018	13:18:16	47896	0.5	13	18	16	0	0.059814453	3.4804688	0.099365234	-0.021972656	-0.95727539	22.878662	0.18969727	0	0	0	0	0	0	0	0	0	0.96264648	0.037353516	0.24755859	-0.015380859	-0.049560547	-0.18237305	0	44330	0	0	0
666	667	667	Category J	0.035888672	-0.035888672	-1.3918457	-0.30810547	-0.008056641	0.42382813	-31.57	0	13/3/2018	13	3	2018	13:18:16	47896	0.6	13	18	16	0	0.059814453	3.4804688	0.10327148	-0.021728516	-0.9519043	20.387939	0.44506836	0	0	0	0	0	0	0	0	0	0.95776367	0.042236328	0.52099609	-0.067382813	-0.013916016	-0.43969727	0	44330	0	0	0
667	668	668	Category L	0.15576172	0.011962891	-0.93579102	-0.29125977	-0.005371094	0.43334961	-23.09	0	13/3/2018	13	3	2018	14:48:00	53280	0.199	14	48	0	0	0.059570313	3.5288086	0.10009766	-0.020996094	-0.95800781	18.097412	0.068359375	0	0	0	0	0	0	0	0	0	0.96362305	0.036376953	0.11083984	0.055419922	0.032958984	0.022216797	0	44330	0	0	0
668	669	669	Category L	0.16796875	0.011962891	-0.93579102	-0.29223633	-0.000976563	0.4284668	-23.46	0	13/3/2018	13	3	2018	14:48:00	53280	0.3	14	48	0	0	0.059570313	3.5288086	0.10009766	-0.020507813	-0.94482422	12.669434	0.075683594	0	0	0	0	0	0	0	0	0	0.95043945	0.049560547	0.109375	0.067626953	0.032470703	0.009033203	0	44330	0	0	0
669	670	670	Category L	0.16796875	0	-0.92382813	-0.28613281	-0.006347656	0.43164063	-23.71	0	13/3/2018	13	3	2018	14:48:00	53280	0.4	14	48	0	0	0.059570313	3.5288086	0.10180664	-0.021240234	-0.95751953	9.2634277	0.077148438	0	0	0	0	0	0	0	0	0	0.96313477	0.036865234	0.12109375	0.065917969	0.021240234	0.033691406	0	44330	0	0	0
670	671	671	Category L	0.16796875	0.023925781	-0.95996094	-0.28881836	-0.003662109	0.43334961	-23.58	0	13/3/2018	13	3	2018	14:48:00	53280	0.5	14	48	0	0	0.059570313	3.5288086	0.10449219	-0.020996094	-0.95922852	5.8830566	0.077636719	0	0	0	0	0	0	0	0	0	0.96508789	0.034912109	0.10888672	0.063232422	0.044921875	-0.000488281	0	44330	0	0	0
671	672	672	Category L	0.16796875	0	-0.95996094	-0.2878418	-0.006347656	0.43334961	-23.46	0	13/3/2018	13	3	2018	14:48:00	53280	0.6	14	48	0	0	0.059570313	3.5288086	0.098632813	-0.019042969	-0.95800781	4.059082	0.071777344	0	0	0	0	0	0	0	0	0	0.96337891	0.036621094	0.090087891	0.069335938	0.019042969	-0.001708984	0	44330	0	0	0
672	673	673	Category L	0.19189453	0.011962891	-0.92382813	-0.28686523	-0.004638672	0.43237305	-23.09	0	13/3/2018	13	3	2018	14:48:00	53280	0.7	14	48	0	0	0.059570313	3.5288086	0.10058594	-0.017578125	-0.96166992	1.9487305	0.10302734	0	0	0	0	0	0	0	0	0	0.96704102	0.032958984	0.15869141	0.091064453	0.029541016	0.037841797	0	44330	0	0	0
673	674	674	Category L	0.17993164	0	-0.91186523	-0.29125977	0.000488281	0.43359375	-22.97	0	13/3/2018	13	3	2018	14:48:00	53280	0.8	14	48	0	0	0.059570313	3.5288086	0.10327148	-0.015380859	-0.96069336	1.145752	0.092041016	0	0	0	0	0	0	0	0	0	0.96630859	0.033691406	0.14086914	0.076416016	0.015380859	0.048828125	0	44330	0	0	0
674	675	675	Category L	0.15576172	0.011962891	-0.92382813	-0.28613281	-0.001708984	0.43432617	-22.97	0	13/3/2018	13	3	2018	14:48:00	53280	0.9	14	48	0	0	0.059570313	3.5288086	0.10522461	-0.017089844	-0.96899414	2.2995605	0.073730469	0	0	0	0	0	0	0	0	0	0.97485352	0.025146484	0.12475586	0.050292969	0.029052734	0.045166016	0	44330	0	0	0
675	676	676	Category L	0.15576172	0	-0.92382813	-0.29223633	0.001953125	0.43261719	-23.09	0	13/3/2018	13	3	2018	14:48:01	53281	0	14	48	1	0	0.059570313	3.5288086	0.10913086	-0.019042969	-0.96044922	1.7641602	0.062011719	0	0	0	0	0	0	0	0	0	0.96679688	0.033203125	0.10229492	0.046386719	0.019042969	0.036621094	0	44330	0	0	0
676	677	677	Category L	0.16796875	0	-0.89990234	-0.28930664	-0.004394531	0.43334961	-23.22	0	13/3/2018	13	3	2018	14:48:01	53281	0.1	14	48	1	0	0.059570313	3.5288086	0.10864258	-0.019042969	-0.96704102	0.88745117	0.091552734	0	0	0	0	0	0	0	0	0	0.97314453	0.026855469	0.14550781	0.059082031	0.019042969	0.067138672	0	44330	0	0	0
677	678	678	Category L	0.14379883	0	-0.93579102	-0.28881836	-0.001220703	0.43359375	-23.34	0	13/3/2018	13	3	2018	14:48:01	53281	0.2	14	48	1	0	0.059570313	3.5288086	0.11157227	-0.020263672	-0.95581055	0.57543945	0.042724609	0	0	0	0	0	0	0	0	0	0.96264648	0.037353516	0.072509766	0.031982422	0.020263672	0.020019531	0	44330	0	0	0
678	679	679	Category L	0.15576172	-0.011962891	-0.92382813	-0.28588867	0.001953125	0.43481445	-23.59	0	13/3/2018	13	3	2018	14:48:01	53281	0.3	14	48	1	0	0.059570313	3.5288086	0.11083984	-0.021240234	-0.95336914	0.003173828	0.054199219	0	0	0	0	0	0	0	0	0	0.95996094	0.040039063	0.083740234	0.044677734	0.009277344	0.029541016	0	44330	0	0	0
679	680	680	Category L	0.17993164	0	-0.93579102	-0.29150391	0.000244141	0.4284668	-23.71	0	13/3/2018	13	3	2018	14:48:01	53281	0.4	14	48	1	0	0.059570313	3.5288086	0.11450195	-0.022949219	-0.95947266	0.19970703	0.073242188	0	0	0	0	0	0	0	0	0	0.96655273	0.033447266	0.11206055	0.065185547	0.022949219	0.023681641	0	44330	0	0	0
680	681	681	Category L	0.16796875	0	-0.98388672	-0.29223633	0.000488281	0.43164063	-23.71	0	13/3/2018	13	3	2018	14:48:01	53281	0.5	14	48	1	0	0.059570313	3.5288086	0.11669922	-0.027587891	-0.94775391	0.26611328	0.068359375	0	0	0	0	0	0	0	0	0	0.95532227	0.044677734	0.11474609	0.051025391	0.027587891	-0.035888672	0	44330	0	0	0
681	682	682	Category L	0.19189453	0.011962891	-0.93579102	-0.29150391	0.003173828	0.43041992	-23.71	0	13/3/2018	13	3	2018	14:48:01	53281	0.6	14	48	1	0	0.059570313	3.5288086	0.11816406	-0.026611328	-0.95678711	0.052978516	0.085693359	0	0	0	0	0	0	0	0	0	0.96459961	0.035400391	0.13330078	0.073486328	0.038574219	0.020996094	0	44330	0	0	0
682	683	683	Category L	0.19189453	0.011962891	-0.92382813	-0.28515625	0.000488281	0.43457031	-23.71	0	13/3/2018	13	3	2018	14:48:01	53281	0.7	14	48	1	0	0.059570313	3.5288086	0.11962891	-0.019775391	-0.93945313	0.6862793	0.080322266	0	0	0	0	0	0	0	0	0	0.94726563	0.052734375	0.11938477	0.072021484	0.031738281	0.015625	0	44330	0	0	0
683	684	684	Category L	0.16796875	0.023925781	-0.91186523	-0.28955078	0.002929688	0.43554688	-23.59	0	13/3/2018	13	3	2018	14:48:01	53281	0.8	14	48	1	0	0.059570313	3.5288086	0.1171875	-0.022216797	-0.94458008	0.90844727	0.075927734	0	0	0	0	0	0	0	0	0	0.95214844	0.047851563	0.12963867	0.050537109	0.046142578	0.032714844	0	44330	0	0	0
684	685	685	Category L	0.17993164	0	-0.93579102	-0.28955078	-0.002929688	0.43457031	-23.59	0	13/3/2018	13	3	2018	14:48:01	53281	0.9	14	48	1	0	0.059570313	3.5288086	0.12133789	-0.021484375	-0.95263672	1.3820801	0.064453125	0	0	0	0	0	0	0	0	0	0.96044922	0.039550781	0.096923828	0.058349609	0.021484375	0.016845703	0	44330	0	0	0
685	686	686	Category L	0.17993164	0	-0.94799805	-0.29663086	-0.002929688	0.43237305	-23.59	0	13/3/2018	13	3	2018	14:48:02	53282	0	14	48	2	0	0.059570313	3.5288086	0.12036133	-0.018554688	-0.94311523	1.9438477	0.062255859	0	0	0	0	0	0	0	0	0	0.95092773	0.049072266	0.082763672	0.059326172	0.018554688	-0.004638672	0	44330	0	0	0
686	687	687	Category L	0.19189453	0.023925781	-0.92382813	-0.28515625	0.001220703	0.43261719	-23.71	0	13/3/2018	13	3	2018	14:48:02	53282	0.1	14	48	2	0	0.059570313	3.5288086	0.12451172	-0.017578125	-0.95141602	2.2556152	0.083740234	0	0	0	0	0	0	0	0	0	0.9597168	0.040283203	0.13671875	0.067138672	0.041503906	0.027587891	0	44330	0	0	0
687	688	688	Category L	0.19189453	0.023925781	-0.91186523	-0.29589844	0.007568359	0.42944336	-23.59	0	13/3/2018	13	3	2018	14:48:02	53282	0.2	14	48	2	0	0.059570313	3.5288086	0.12646484	-0.017089844	-0.93896484	2.2651367	0.081787109	0	0	0	0	0	0	0	0	0	0.94775391	0.052246094	0.13354492	0.065185547	0.041015625	0.027099609	0	44330	0	0	0
688	689	689	Category L	0.19189453	0.011962891	-0.89990234	-0.29125977	-0.000976563	0.42944336	-23.59	0	13/3/2018	13	3	2018	14:48:02	53282	0.3	14	48	2	0	0.059570313	3.5288086	0.1237793	-0.01953125	-0.9440918	2.2194824	0.087158203	0	0	0	0	0	0	0	0	0	0.95239258	0.047607422	0.14404297	0.067871094	0.031494141	0.044189453	0	44330	0	0	0
689	690	690	Category L	0.15576172	0.011962891	-0.92382813	-0.29760742	0.005615234	0.43261719	-23.59	0	13/3/2018	13	3	2018	14:48:02	53282	0.4	14	48	2	0	0.059570313	3.5288086	0.12670898	-0.020996094	-0.95166016	2.3544922	0.051757813	0	0	0	0	0	0	0	0	0	0.96020508	0.039794922	0.089599609	0.028808594	0.032958984	0.027832031	0	44330	0	0	0
690	691	691	Category L	0.17993164	0	-0.95996094	-0.29467773	-0.000732422	0.43237305	-23.46	0	13/3/2018	13	3	2018	14:48:02	53282	0.5	14	48	2	0	0.059570313	3.5288086	0.12939453	-0.024169922	-0.94360352	2.142334	0.058105469	0	0	0	0	0	0	0	0	0	0.95288086	0.047119141	0.090576172	0.050292969	0.024169922	-0.016113281	0	44330	0	0	0
691	692	692	Category L	0.17993164	0.011962891	-0.92382813	-0.29931641	0.00390625	0.43139648	-23.71	0	13/3/2018	13	3	2018	14:48:02	53282	0.6	14	48	2	0	0.059570313	3.5288086	0.13012695	-0.024902344	-0.94824219	1.2570801	0.06640625	0	0	0	0	0	0	0	0	0	0.95751953	0.042480469	0.11083984	0.049560547	0.036865234	0.024414063	0	44330	0	0	0
692	693	693	Category L	0.17993164	0.011962891	-0.91186523	-0.28857422	0.002929688	0.43261719	-23.71	0	13/3/2018	13	3	2018	14:48:02	53282	0.7	14	48	2	0	0.059570313	3.5288086	0.13183594	-0.022460938	-0.95068359	0.42211914	0.070556641	0	0	0	0	0	0	0	0	0	0.95996094	0.040039063	0.12133789	0.047851563	0.034423828	0.038818359	0	44330	0	0	0
693	694	694	Category L	0.17993164	-0.011962891	-0.89990234	-0.28955078	0.004882813	0.43261719	-24.08	0	13/3/2018	13	3	2018	14:48:02	53282	0.8	14	48	2	0	0.059570313	3.5288086	0.13305664	-0.016113281	-0.93505859	0.30395508	0.05859375	0	0	0	0	0	0	0	0	0	0.94458008	0.055419922	0.086425781	0.046630859	0.004150391	0.03515625	0	44330	0	0	0
694	695	695	Category L	0.17993164	0	-0.94799805	-0.29125977	0.002197266	0.43334961	-24.08	0	13/3/2018	13	3	2018	14:48:02	53282	0.9	14	48	2	0	0.059570313	3.5288086	0.13452148	-0.017333984	-0.93823242	0.33276367	0.049560547	0	0	0	0	0	0	0	0	0	0.94799805	0.052001953	0.072265625	0.045166016	0.017333984	-0.009521484	0	44330	0	0	0
695	696	696	Category L	0.17993164	0.023925781	-0.94799805	-0.29663086	0.007568359	0.43530273	-23.95	0	13/3/2018	13	3	2018	14:48:03	53283	0	14	48	3	0	0.059570313	3.5288086	0.13500977	-0.014160156	-0.93920898	0.02734375	0.059570313	0	0	0	0	0	0	0	0	0	0.94897461	0.051025391	0.091552734	0.044677734	0.038085938	-0.008544922	0	44330	0	0	0
696	697	697	Category L	0.17993164	0.011962891	-0.93579102	-0.28857422	0.00390625	0.43457031	-23.71	0	13/3/2018	13	3	2018	14:48:03	53283	0.1	14	48	3	0	0.059570313	3.5288086	0.13769531	-0.011474609	-0.93847656	0.26806641	0.048339844	0	0	0	0	0	0	0	0	0	0.94873047	0.051269531	0.068603516	0.041992188	0.0234375	0.002685547	0	44330	0	0	0
697	698	698	Category L	0.14379883	0.011962891	-0.92382813	-0.30102539	0.005126953	0.43334961	-23.09	0	13/3/2018	13	3	2018	14:48:03	53283	0.2	14	48	3	0	0.059570313	3.5288086	0.13916016	-0.010009766	-0.9440918	0.083496094	0.030273438	0	0	0	0	0	0	0	0	0	0.9543457	0.045654297	0.046875	0.004394531	0.021972656	0.020263672	0	44330	0	0	0
698	699	699	Category L	0.15576172	0	-0.89990234	-0.28857422	0.001464844	0.43164063	-23.09	0	13/3/2018	13	3	2018	14:48:03	53283	0.3	14	48	3	0	0.059570313	3.5288086	0.14257813	-0.004638672	-0.93432617	0.19506836	0.037109375	0	0	0	0	0	0	0	0	0	0.9453125	0.0546875	0.052490234	0.012939453	0.004638672	0.034423828	0	44330	0	0	0
699	700	700	Category L	0.16796875	0	-0.92382813	-0.30200195	0.004150391	0.43237305	-23.34	0	13/3/2018	13	3	2018	14:48:03	53283	0.4	14	48	3	0	0.059570313	3.5288086	0.14550781	-0.004638672	-0.93774414	0.036132813	0.026855469	0	0	0	0	0	0	0	0	0	0.94897461	0.051025391	0.041015625	0.022216797	0.004638672	0.013916016	0	44330	0	0	0
700	701	701	Category L	0.19189453	0	-0.92382813	-0.28808594	0.003662109	0.43164063	-23.58	0	13/3/2018	13	3	2018	14:48:03	53283	0.5	14	48	3	0	0.059570313	3.5288086	0.14624023	-0.003662109	-0.94067383	0.19433594	0.048583984	0	0	0	0	0	0	0	0	0	0.95214844	0.047851563	0.066162109	0.045410156	0.003662109	0.016845703	0	44330	0	0	0
701	702	702	Category L	0.16796875	0.011962891	-0.91186523	-0.28808594	0.008789063	0.43066406	-23.58	0	13/3/2018	13	3	2018	14:48:03	53283	0.6	14	48	3	0	0.059570313	3.5288086	0.15039063	-0.001464844	-0.93725586	0.044677734	0.033691406	0	0	0	0	0	0	0	0	0	0.94921875	0.05078125	0.056396484	0.017333984	0.013427734	0.025390625	0	44330	0	0	0
702	703	703	Category L	0.19189453	0.011962891	-0.92382813	-0.30102539	0.007568359	0.43017578	-23.58	0	13/3/2018	13	3	2018	14:48:03	53283	0.7	14	48	3	0	0.059570313	3.5288086	0.15332031	0.000976563	-0.94213867	0.030761719	0.043945313	0	0	0	0	0	0	0	0	0	0.95458984	0.045410156	0.067626953	0.038330078	0.010742188	0.018310547	0	44330	0	0	0
703	704	704	Category L	0.15576172	-0.011962891	-0.94799805	-0.29858398	0.008544922	0.43334961	-23.46	0	13/3/2018	13	3	2018	14:48:03	53283	0.8	14	48	3	0	0.059570313	3.5288086	0.15283203	0.002685547	-0.93896484	0.45825195	0.017333984	0	0	0	0	0	0	0	0	0	0.95117188	0.048828125	0.026611328	0.002685547	-0.014648438	-0.008789063	0	44330	0	0	0
704	705	705	Category L	0.17993164	0	-0.89990234	-0.29248047	0.006835938	0.43261719	-23.34	0	13/3/2018	13	3	2018	14:48:03	53283	0.9	14	48	3	0	0.059570313	3.5288086	0.15356445	0.005371094	-0.93383789	1.3232422	0.043457031	0	0	0	0	0	0	0	0	0	0.9465332	0.053466797	0.065673828	0.026123047	-0.005371094	0.033935547	0	44330	0	0	0
705	706	706	Category L	0.11987305	0	-0.89990234	-0.29150391	0.003662109	0.42578125	-23.59	0	13/3/2018	13	3	2018	14:48:04	53284	0	14	48	4	0	0.059570313	3.5288086	0.15551758	0.005615234	-0.93725586	2.6987305	0.052001953	0	0	0	0	0	0	0	0	0	0.95019531	0.049804688	0.078613281	-0.035644531	-0.005615234	0.037353516	0	44330	0	0	0
706	707	707	Category L	0.15576172	0	-0.89990234	-0.2902832	0.005859375	0.43261719	-23.59	0	13/3/2018	13	3	2018	14:48:04	53284	0.1	14	48	4	0	0.059570313	3.5288086	0.15576172	0.006347656	-0.93481445	4.2143555	0.035644531	0	0	0	0	0	0	0	0	0	0.94775391	0.052246094	0.041503906	0	-0.006347656	0.034912109	0	44330	0	0	0
707	708	708	Category L	0.15576172	-0.035888672	-0.91186523	-0.28271484	-0.014404297	0.43237305	-23.46	0	13/3/2018	13	3	2018	14:48:04	53284	0.2	14	48	4	0	0.059570313	3.5288086	0.15698242	0.006835938	-0.92944336	4.590332	0.046142578	0	0	0	0	0	0	0	0	0	0.94262695	0.057373047	0.061523438	-0.001220703	-0.042724609	0.017578125	0	44330	0	0	0
708	709	709	Category L	0.14379883	-0.011962891	-0.93579102	-0.27001953	-0.02734375	0.44018555	-23.46	0	13/3/2018	13	3	2018	14:48:04	53284	0.3	14	48	4	0	0.059570313	3.5288086	0.15673828	0.006347656	-0.9296875	4.6320801	0.0234375	0	0	0	0	0	0	0	0	0	0.94287109	0.057128906	0.037597656	-0.012939453	-0.018310547	-0.005859375	0	44330	0	0	0
709	710	710	Category L	0.15576172	0.071777344	-0.91186523	-0.27148438	-0.036865234	0.43798828	-23.46	0	13/3/2018	13	3	2018	14:48:04	53284	0.4	14	48	4	0	0.059570313	3.5288086	0.15673828	0.006347656	-0.9296875	5.3146973	0.067626953	0	0	0	0	0	0	0	0	0	0.94287109	0.057128906	0.084228516	-0.000976563	0.065185547	0.017822266	0	44330	0	0	0
710	711	711	Category L	0.15576172	0.023925781	-0.93579102	-0.27416992	-0.030761719	0.43994141	-23.46	0	13/3/2018	13	3	2018	14:48:04	53284	0.5	14	48	4	0	0.059570313	3.5288086	0.15625	0.006347656	-0.92993164	6.2480469	0.018066406	0	0	0	0	0	0	0	0	0	0.94287109	0.057128906	0.0234375	-0.000488281	0.017333984	-0.005615234	0	44330	0	0	0
711	712	712	Category L	0.14379883	0	-0.92382813	-0.27514648	-0.025634766	0.43725586	-23.46	0	13/3/2018	13	3	2018	14:48:04	53284	0.6	14	48	4	0	0.059570313	3.5288086	0.15625	0.006347656	-0.9296875	6.3164063	0.015136719	0	0	0	0	0	0	0	0	0	0.94262695	0.057373047	0.024658203	-0.012451172	-0.006347656	0.005859375	0	44330	0	0	0
712	713	713	Category L	0.15576172	0	-0.94799805	-0.27612305	-0.028808594	0.44091797	-23.71	0	13/3/2018	13	3	2018	14:48:04	53284	0.7	14	48	4	0	0.059570313	3.5288086	0.15576172	0.006347656	-0.9296875	5.8371582	0.019042969	0	0	0	0	0	0	0	0	0	0.94262695	0.057373047	0.024658203	0	-0.006347656	-0.018066406	0	44330	0	0	0
713	714	714	Category L	0.14379883	0.011962891	-0.91186523	-0.27319336	-0.029052734	0.43896484	-23.71	0	13/3/2018	13	3	2018	14:48:04	53284	0.8	14	48	4	0	0.059570313	3.5288086	0.15551758	0.006347656	-0.9296875	6.2026367	0.021972656	0	0	0	0	0	0	0	0	0	0.94262695	0.057373047	0.034912109	-0.01171875	0.005371094	0.017822266	0	44330	0	0	0
714	715	715	Category L	0.14379883	0.011962891	-0.93579102	-0.26977539	-0.028076172	0.44018555	-23.46	0	13/3/2018	13	3	2018	14:48:04	53284	0.9	14	48	4	0	0.059570313	3.5288086	0.1550293	0.006591797	-0.93017578	6.5942383	0.013671875	0	0	0	0	0	0	0	0	0	0.94287109	0.057128906	0.022216797	-0.011230469	0.005126953	-0.005615234	0	44330	0	0	0
715	716	716	Category L	0.15576172	0.023925781	-0.92382813	-0.27514648	-0.025634766	0.43725586	-23.46	0	13/3/2018	13	3	2018	14:48:05	53285	0	14	48	5	0	0.059570313	3.5288086	0.15478516	0.006591797	-0.93017578	5.4824219	0.018310547	0	0	0	0	0	0	0	0	0	0.94311523	0.056884766	0.024414063	0.000732422	0.017089844	0.006347656	0	44330	0	0	0
716	717	717	Category L	0.11987305	0.011962891	-0.94799805	-0.27319336	-0.028320313	0.43725586	-23.46	0	13/3/2018	13	3	2018	14:48:05	53285	0.1	14	48	5	0	0.059570313	3.5288086	0.15478516	0.006835938	-0.93017578	3.7097168	0.039550781	0	0	0	0	0	0	0	0	0	0.94287109	0.057128906	0.057861328	-0.034912109	0.004882813	-0.017822266	0	44330	0	0	0
717	718	718	Category L	0.14379883	0.011962891	-0.89990234	-0.27514648	-0.026123047	0.44335938	-23.34	0	13/3/2018	13	3	2018	14:48:05	53285	0.2	14	48	5	0	0.059570313	3.5288086	0.15380859	0.006835938	-0.93041992	3.4265137	0.032470703	0	0	0	0	0	0	0	0	0	0.94311523	0.056884766	0.045410156	-0.010009766	0.004882813	0.030517578	0	44330	0	0	0
718	719	719	Category L	0.14379883	0	-0.91186523	-0.27075195	-0.026367188	0.44116211	-23.46	0	13/3/2018	13	3	2018	14:48:05	53285	0.3	14	48	5	0	0.059570313	3.5288086	0.15307617	0.008789063	-0.93041992	3.6264648	0.022705078	0	0	0	0	0	0	0	0	0	0.94311523	0.056884766	0.036865234	-0.009277344	-0.008789063	0.018554688	0	44330	0	0	0
719	720	720	Category L	0.15576172	0	-0.93579102	-0.27685547	-0.025634766	0.43505859	-23.59	0	13/3/2018	13	3	2018	14:48:05	53285	0.4	14	48	5	0	0.059570313	3.5288086	0.15209961	0.009521484	-0.93115234	3.1098633	0.011230469	0	0	0	0	0	0	0	0	0	0.94360352	0.056396484	0.017578125	0.003662109	-0.009521484	-0.004394531	0	44330	0	0	0
720	721	721	Category L	0.16796875	0.011962891	-0.93579102	-0.27514648	-0.028320313	0.4362793	-23.59	0	13/3/2018	13	3	2018	14:48:05	53285	0.5	14	48	5	0	0.059570313	3.5288086	0.15039063	0.009521484	-0.93188477	2.2851563	0.017822266	0	0	0	0	0	0	0	0	0	0.9440918	0.055908203	0.0234375	0.017333984	0.002197266	-0.003662109	0	44330	0	0	0
721	722	722	Category L	0.15576172	0	-0.91186523	-0.27612305	-0.023681641	0.43920898	-23.71	0	13/3/2018	13	3	2018	14:48:05	53285	0.6	14	48	5	0	0.059570313	3.5288086	0.14892578	0.009521484	-0.93139648	1.8603516	0.022705078	0	0	0	0	0	0	0	0	0	0.94335938	0.056640625	0.035888672	0.006591797	-0.009521484	0.01953125	0	44330	0	0	0
722	723	723	Category L	0.14379883	0.011962891	-0.93579102	-0.2734375	-0.025634766	0.43920898	-23.95	0	13/3/2018	13	3	2018	14:48:05	53285	0.7	14	48	5	0	0.059570313	3.5288086	0.14697266	0.008544922	-0.93164063	1.6945801	0.006103516	0	0	0	0	0	0	0	0	0	0.94335938	0.056640625	0.010498047	-0.003173828	0.003173828	-0.00390625	0	44330	0	0	0
723	724	724	Category L	0.17993164	0.011962891	-0.92382813	-0.27075195	-0.024658203	0.44018555	-23.71	0	13/3/2018	13	3	2018	14:48:05	53285	0.8	14	48	5	0	0.059570313	3.5288086	0.14550781	0.008056641	-0.93212891	0.57714844	0.035400391	0	0	0	0	0	0	0	0	0	0.94335938	0.056640625	0.046142578	0.034179688	0.003662109	0.008300781	0	44330	0	0	0
724	725	725	Category L	0.15576172	0.011962891	-0.97192383	-0.27294922	-0.021240234	0.4440918	-23.59	0	13/3/2018	13	3	2018	14:48:05	53285	0.9	14	48	5	0	0.059570313	3.5288086	0.14453125	0.0078125	-0.93212891	0.60522461	0.041259766	0	0	0	0	0	0	0	0	0	0.94335938	0.056640625	0.0546875	0.010986328	0.00390625	-0.039550781	0	44330	0	0	0
725	726	726	Category L	0.15576172	0.011962891	-0.92382813	-0.27587891	-0.023193359	0.43725586	-23.59	0	13/3/2018	13	3	2018	14:48:06	53286	0	14	48	6	0	0.059570313	3.5288086	0.14306641	0.008056641	-0.93237305	0.98413086	0.015625	0	0	0	0	0	0	0	0	0	0.94335938	0.056640625	0.025146484	0.012451172	0.003662109	0.008544922	0	44330	0	0	0
726	727	727	Category L	0.14379883	0.011962891	-0.92382813	-0.27880859	-0.020019531	0.44213867	-23.46	0	13/3/2018	13	3	2018	14:48:06	53286	0.1	14	48	6	0	0.059570313	3.5288086	0.1418457	0.008056641	-0.93212891	1.1555176	0.009277344	0	0	0	0	0	0	0	0	0	0.94287109	0.057128906	0.013916016	0.001708984	0.003662109	0.008300781	0	44330	0	0	0
727	728	728	Category L	0.14379883	0.011962891	-0.95996094	-0.27539063	-0.020507813	0.43237305	-23.46	0	13/3/2018	13	3	2018	14:48:06	53286	0.2	14	48	6	0	0.059570313	3.5288086	0.14013672	0.008056641	-0.93164063	1.4177246	0.028564453	0	0	0	0	0	0	0	0	0	0.94213867	0.057861328	0.035400391	0.003417969	0.003662109	-0.028076172	0	44330	0	0	0
728	729	729	Category L	0.15576172	0.023925781	-0.92382813	-0.26635742	-0.025878906	0.44262695	-23.34	0	13/3/2018	13	3	2018	14:48:06	53286	0.3	14	48	6	0	0.059570313	3.5288086	0.13867188	0.007568359	-0.93188477	1.3027344	0.024658203	0	0	0	0	0	0	0	0	0	0.94213867	0.057861328	0.041259766	0.016845703	0.016113281	0.008056641	0	44330	0	0	0
729	730	730	Category L	0.10791016	0.011962891	-0.91186523	-0.27075195	-0.020996094	0.44238281	-23.34	0	13/3/2018	13	3	2018	14:48:06	53286	0.4	14	48	6	0	0.059570313	3.5288086	0.13720703	0.007324219	-0.93237305	1.1254883	0.035888672	0	0	0	0	0	0	0	0	0	0.94238281	0.057617188	0.054199219	-0.029296875	0.004394531	0.020507813	0	44330	0	0	0
730	731	731	Category L	0.15576172	-0.011962891	-0.95996094	-0.27319336	-0.028076172	0.43920898	-23.34	0	13/3/2018	13	3	2018	14:48:06	53286	0.5	14	48	6	0	0.059570313	3.5288086	0.13598633	0.007324219	-0.93237305	1.0371094	0.038818359	0	0	0	0	0	0	0	0	0	0.94238281	0.057617188	0.066162109	0.01953125	-0.019287109	-0.02734375	0	44330	0	0	0
731	732	732	Category L	0.14379883	0	-0.93579102	-0.28320313	-0.020996094	0.44238281	-23.34	0	13/3/2018	13	3	2018	14:48:06	53286	0.6	14	48	6	0	0.059570313	3.5288086	0.13476563	0.007324219	-0.93212891	0.80761719	0.011962891	0	0	0	0	0	0	0	0	0	0.94189453	0.058105469	0.019775391	0.008789063	-0.007324219	-0.003417969	0	44330	0	0	0
732	733	733	Category L	0.11987305	0	-0.93579102	-0.27172852	-0.023193359	0.44042969	-23.34	0	13/3/2018	13	3	2018	14:48:06	53286	0.7	14	48	6	0	0.059570313	3.5288086	0.13330078	0.007324219	-0.93237305	0.27734375	0.015625	0	0	0	0	0	0	0	0	0	0.94189453	0.058105469	0.023925781	-0.013427734	-0.007324219	-0.003173828	0	44330	0	0	0
733	734	734	Category L	0.13183594	0.011962891	-0.89990234	-0.27026367	-0.023925781	0.44116211	-23.22	0	13/3/2018	13	3	2018	14:48:06	53286	0.8	14	48	6	0	0.059570313	3.5288086	0.13208008	0.007324219	-0.93310547	0.4375	0.033447266	0	0	0	0	0	0	0	0	0	0.94238281	0.057617188	0.038085938	-0.000244141	0.004394531	0.033203125	0	44330	0	0	0
734	735	735	Category L	0.14379883	0	-0.93579102	-0.27612305	-0.023681641	0.43725586	-23.22	0	13/3/2018	13	3	2018	14:48:06	53286	0.9	14	48	6	0	0.059570313	3.5288086	0.13061523	0.007324219	-0.93310547	0.71459961	0.015136719	0	0	0	0	0	0	0	0	0	0.94238281	0.057617188	0.022949219	0.012939453	-0.007324219	-0.002441406	0	44330	0	0	0
735	736	736	Category L	0.11987305	0.011962891	-0.92382813	-0.27001953	-0.024902344	0.43945313	-23.34	0	13/3/2018	13	3	2018	14:48:07	53287	0	14	48	7	0	0.059570313	3.5288086	0.12890625	0.007568359	-0.93310547	0.99487305	0.013916016	0	0	0	0	0	0	0	0	0	0.94213867	0.057861328	0.022949219	-0.009033203	0.004150391	0.009277344	0	44330	0	0	0
736	737	737	Category L	0.10791016	-0.011962891	-0.93579102	-0.27441406	-0.028320313	0.43725586	-23.46	0	13/3/2018	13	3	2018	14:48:07	53287	0.1	14	48	7	0	0.059570313	3.5288086	0.12792969	0.007324219	-0.93310547	1.2683105	0.027832031	0	0	0	0	0	0	0	0	0	0.94189453	0.058105469	0.041992188	-0.020019531	-0.019287109	-0.002441406	0	44330	0	0	0
737	738	738	Category L	0.13183594	0	-0.94799805	-0.27172852	-0.025390625	0.43823242	-23.71	0	13/3/2018	13	3	2018	14:48:07	53287	0.2	14	48	7	0	0.059570313	3.5288086	0.12646484	0.007324219	-0.93286133	1.5654297	0.017333984	0	0	0	0	0	0	0	0	0	0.94140625	0.05859375	0.027587891	0.005126953	-0.007324219	-0.014892578	0	44330	0	0	0
738	739	739	Category L	0.14379883	0.011962891	-0.95996094	-0.27075195	-0.022949219	0.44140625	-23.46	0	13/3/2018	13	3	2018	14:48:07	53287	0.3	14	48	7	0	0.059570313	3.5288086	0.12548828	0.007324219	-0.93310547	1.5766602	0.032470703	0	0	0	0	0	0	0	0	0	0.94165039	0.058349609	0.049316406	0.018066406	0.004394531	-0.026611328	0	44330	0	0	0
739	740	740	Category L	0.13183594	0	-0.94799805	-0.27514648	-0.023925781	0.43920898	-23.46	0	13/3/2018	13	3	2018	14:48:07	53287	0.4	14	48	7	0	0.059326172	3.5255859	0.125	0.007324219	-0.93408203	1.2866211	0.017089844	0	0	0	0	0	0	0	0	0	0.94238281	0.057617188	0.027832031	0.006591797	-0.007324219	-0.013671875	0	44330	0	0	0
740	741	741	Category L	0.14379883	0	-0.91186523	-0.27001953	-0.025634766	0.43896484	-23.58	0	13/3/2018	13	3	2018	14:48:07	53287	0.5	14	48	7	0	0.059326172	3.5255859	0.12402344	0.007568359	-0.93432617	0.59082031	0.030761719	0	0	0	0	0	0	0	0	0	0.94238281	0.057617188	0.049804688	0.01953125	-0.007568359	0.022460938	0	44330	0	0	0
741	742	742	Category L	0.14379883	0.011962891	-0.91186523	-0.26977539	-0.028076172	0.44213867	-23.46	0	13/3/2018	13	3	2018	14:48:07	53287	0.6	14	48	7	0	0.059326172	3.5255859	0.12231445	0.008056641	-0.93408203	0.15673828	0.031005859	0	0	0	0	0	0	0	0	0	0.94213867	0.057861328	0.047363281	0.021240234	0.003662109	0.022216797	0	44330	0	0	0
742	743	743	Category L	0.14379883	0.035888672	-0.91186523	-0.27001953	-0.022949219	0.43652344	-23.71	0	13/3/2018	13	3	2018	14:48:07	53287	0.7	14	48	7	0	0.059326172	3.5255859	0.12109375	0.0078125	-0.93432617	0.50073242	0.042236328	0	0	0	0	0	0	0	0	0	0.94213867	0.057861328	0.072753906	0.022460938	0.027832031	0.022460938	0	44330	0	0	0
743	744	744	Category L	0.15576172	0.011962891	-0.94799805	-0.265625	-0.023193359	0.43945313	-23.59	0	13/3/2018	13	3	2018	14:48:07	53287	0.8	14	48	7	0	0.059326172	3.5255859	0.11987305	0.0078125	-0.93432617	0.66137695	0.038330078	0	0	0	0	0	0	0	0	0	0.94189453	0.058105469	0.053222656	0.035644531	0.00390625	-0.013427734	0	44330	0	0	0
744	745	745	Category L	0.11987305	0	-0.95996094	-0.27856445	-0.022216797	0.44018555	-23.22	0	13/3/2018	13	3	2018	14:48:07	53287	0.9	14	48	7	0	0.059326172	3.5255859	0.11865234	0.008056641	-0.93383789	0.63916016	0.027099609	0	0	0	0	0	0	0	0	0	0.94140625	0.05859375	0.03515625	0.000976563	-0.008056641	-0.025878906	0	44330	0	0	0
745	746	746	Category L	0.11987305	-0.011962891	-0.94799805	-0.27270508	-0.030029297	0.44091797	-23.09	0	13/3/2018	13	3	2018	14:48:08	53288	0	14	48	8	0	0.059326172	3.5255859	0.11694336	0.008300781	-0.93432617	0.5144043	0.024658203	0	0	0	0	0	0	0	0	0	0.94165039	0.058349609	0.036865234	0.002685547	-0.020263672	-0.013427734	0	44330	0	0	0
746	747	747	Category L	0.11987305	0	-0.95996094	-0.2734375	-0.01953125	0.44116211	-22.97	0	13/3/2018	13	3	2018	14:48:08	53288	0.1	14	48	8	0	0.059326172	3.5255859	0.11621094	0.008544922	-0.93432617	0.20458984	0.027099609	0	0	0	0	0	0	0	0	0	0.94165039	0.058349609	0.037597656	0.003417969	-0.008544922	-0.025390625	0	44330	0	0	0
747	748	748	Category L	0.14379883	-0.011962891	-0.94799805	-0.27441406	-0.026367188	0.43725586	-22.85	0	13/3/2018	13	3	2018	14:48:08	53288	0.2	14	48	8	0	0.059326172	3.5255859	0.11499023	0.009033203	-0.93481445	0.51367188	0.037841797	0	0	0	0	0	0	0	0	0	0.94189453	0.058105469	0.062744141	0.028564453	-0.020996094	-0.012939453	0	44330	0	0	0
748	749	749	Category L	0.15576172	0	-0.94799805	-0.27148438	-0.020019531	0.44042969	-22.85	0	13/3/2018	13	3	2018	14:48:08	53288	0.3	14	48	8	0	0.059326172	3.5255859	0.11401367	0.009765625	-0.93481445	0.27807617	0.044677734	0	0	0	0	0	0	0	0	0	0.94189453	0.058105469	0.064453125	0.041503906	-0.009765625	-0.012939453	0	44330	0	0	0
749	750	750	Category L	0.13183594	0.011962891	-0.93579102	-0.27612305	-0.026123047	0.44091797	-22.97	0	13/3/2018	13	3	2018	14:48:08	53288	0.4	14	48	8	0	0.059326172	3.5255859	0.11352539	0.010009766	-0.93481445	0.1328125	0.018310547	0	0	0	0	0	0	0	0	0	0.94165039	0.058349609	0.020996094	0.018066406	0.001708984	-0.000732422	0	44330	0	0	0
750	751	751	Category L	0.16796875	0.011962891	-0.93579102	-0.27075195	-0.024658203	0.44311523	-22.84	0	13/3/2018	13	3	2018	14:48:08	53288	0.5	14	48	8	0	0.059326172	3.5255859	0.11254883	0.009277344	-0.93432617	0.12573242	0.055175781	0	0	0	0	0	0	0	0	0	0.94116211	0.058837891	0.058837891	0.055175781	0.002441406	-0.001220703	0	44330	0	0	0
751	752	752	Category L	0.13183594	0.011962891	-0.97192383	-0.28027344	-0.022949219	0.43896484	-23.09	0	13/3/2018	13	3	2018	14:48:08	53288	0.6	14	48	8	0	0.059326172	3.5255859	0.11157227	0.009033203	-0.93432617	0.3059082	0.042480469	0	0	0	0	0	0	0	0	0	0.94091797	0.059082031	0.060302734	0.020019531	0.002685547	-0.037353516	0	44330	0	0	0
752	753	753	Category L	0.16796875	0	-0.91186523	-0.27319336	-0.028076172	0.43920898	-23.34	0	13/3/2018	13	3	2018	14:48:08	53288	0.7	14	48	8	0	0.059326172	3.5255859	0.1105957	0.009277344	-0.93408203	0.52319336	0.062011719	0	0	0	0	0	0	0	0	0	0.94067383	0.059326172	0.088867188	0.057128906	-0.009277344	0.022216797	0	44330	0	0	0
753	754	754	Category L	0.15576172	0.023925781	-0.94799805	-0.26904297	-0.022216797	0.44140625	-23.71	0	13/3/2018	13	3	2018	14:48:08	53288	0.8	14	48	8	0	0.059326172	3.5255859	0.10961914	0.009521484	-0.93408203	1.4824219	0.050048828	0	0	0	0	0	0	0	0	0	0.94042969	0.059570313	0.073974609	0.045898438	0.014160156	-0.013916016	0	44330	0	0	0
754	755	755	Category L	0.13183594	0.011962891	-0.93579102	-0.27246094	-0.028076172	0.44091797	-23.71	0	13/3/2018	13	3	2018	14:48:08	53288	0.9	14	48	8	0	0.059326172	3.5255859	0.109375	0.009521484	-0.93359375	2.6491699	0.022460938	0	0	0	0	0	0	0	0	0	0.94018555	0.059814453	0.026611328	0.022216797	0.002197266	-0.001953125	0	44330	0	0	0
755	756	756	Category L	0.15576172	0.011962891	-0.91186523	-0.27050781	-0.019287109	0.44140625	-23.83	0	13/3/2018	13	3	2018	14:48:09	53289	0	14	48	9	0	0.059326172	3.5255859	0.10888672	0.009521484	-0.93359375	5.529541	0.051513672	0	0	0	0	0	0	0	0	0	0.93994141	0.060058594	0.070556641	0.046630859	0.002197266	0.021728516	0	44330	0	0	0
756	757	757	Category L	0.083984375	0.011962891	-0.92382813	-0.27001953	-0.020996094	0.43725586	-23.83	0	13/3/2018	13	3	2018	14:48:09	53289	0.1	14	48	9	0	0.059326172	3.5255859	0.10791016	0.009521484	-0.93408203	9.8352051	0.026123047	0	0	0	0	0	0	0	0	0	0.94018555	0.059814453	0.036621094	-0.023925781	0.002197266	0.010253906	0	44330	0	0	0
757	758	758	Category L	0.083984375	0.14379883	-0.94799805	-0.27685547	-0.002685547	0.44287109	-23.46	0	13/3/2018	13	3	2018	14:48:09	53289	0.2	14	48	9	0	0.059326172	3.5255859	0.10717773	0.009521484	-0.93383789	12.577637	0.13671875	0	0	0	0	0	0	0	0	0	0.93994141	0.060058594	0.17138672	-0.023193359	0.1340332	-0.013916016	0	44330	0	0	0
758	759	759	Category L	0.071777344	0.059814453	-0.98388672	-0.25708008	0.026855469	0.45361328	-23.59	0	13/3/2018	13	3	2018	14:48:09	53289	0.3	14	48	9	0	0.059326172	3.5255859	0.10644531	0.009521484	-0.93408203	14.336426	0.078369141	0	0	0	0	0	0	0	0	0	0.94018555	0.059814453	0.13427734	-0.034667969	0.050048828	-0.049560547	0	44330	0	0	0
759	760	760	Category L	0.059814453	-0.011962891	-0.98388672	-0.26147461	0.043945313	0.45043945	-23.46	0	13/3/2018	13	3	2018	14:48:09	53289	0.4	14	48	9	0	0.059326172	3.5255859	0.10571289	0.009765625	-0.93432617	15.555664	0.070800781	0	0	0	0	0	0	0	0	0	0.94018555	0.059814453	0.1171875	-0.045898438	-0.021728516	-0.049316406	0	44330	0	0	0
760	761	761	Category L	0.047851563	0	-0.94799805	-0.24536133	0.065429688	0.45507813	-23.59	0	13/3/2018	13	3	2018	14:48:09	53289	0.5	14	48	9	0	0.059326172	3.5255859	0.10424805	0.010009766	-0.93432617	16.689453	0.058837891	0	0	0	0	0	0	0	0	0	0.94018555	0.059814453	0.080078125	-0.056396484	-0.010009766	-0.013427734	0	44330	0	0	0
761	762	762	Category L	0.035888672	-0.059814453	-0.95996094	-0.26318359	0.078857422	0.45214844	-23.83	0	13/3/2018	13	3	2018	14:48:09	53289	0.6	14	48	9	0	0.059326172	3.5255859	0.10375977	0.010009766	-0.93432617	16.924561	0.10058594	0	0	0	0	0	0	0	0	0	0.93994141	0.060058594	0.16333008	-0.067871094	-0.069824219	-0.025390625	0	44330	0	0	0
762	763	763	Category L	0.071777344	-0.023925781	-0.94799805	-0.2578125	0.074951172	0.44921875	-24.32	0	13/3/2018	13	3	2018	14:48:09	53289	0.7	14	48	9	0	0.059326172	3.5255859	0.10253906	0.010009766	-0.93481445	16.481934	0.047851563	0	0	0	0	0	0	0	0	0	0.94042969	0.059570313	0.078125	-0.030761719	-0.033935547	-0.012939453	0	44330	0	0	0
763	764	764	Category L	0.083984375	0	-0.92382813	-0.25952148	0.071777344	0.44799805	-24.32	0	13/3/2018	13	3	2018	14:48:09	53289	0.8	14	48	9	0	0.059326172	3.5255859	0.10205078	0.009765625	-0.93481445	17.398438	0.0234375	0	0	0	0	0	0	0	0	0	0.94042969	0.059570313	0.0390625	-0.018066406	-0.009765625	0.010986328	0	44330	0	0	0
764	765	765	Category L	0.071777344	0.011962891	-0.95996094	-0.26220703	0.077148438	0.44995117	-24.08	0	13/3/2018	13	3	2018	14:48:09	53289	0.9	14	48	9	0	0.059326172	3.5255859	0.10058594	0.009521484	-0.93481445	18.134521	0.038330078	0	0	0	0	0	0	0	0	0	0.94042969	0.059570313	0.056152344	-0.028808594	0.002197266	-0.024902344	0	44330	0	0	0
765	766	766	Category L	0.071777344	0.011962891	-0.91186523	-0.25805664	0.078369141	0.4453125	-23.95	0	13/3/2018	13	3	2018	14:48:10	53290	0	14	48	10	0	0.059326172	3.5255859	0.099853516	0.009765625	-0.93432617	17.171631	0.036132813	0	0	0	0	0	0	0	0	0	0.93969727	0.060302734	0.052734375	-0.028076172	0.001953125	0.022460938	0	44330	0	0	0
766	767	767	Category L	0.059814453	0.011962891	-0.89990234	-0.25366211	0.077636719	0.45019531	-23.71	0	13/3/2018	13	3	2018	14:48:10	53290	0.1	14	48	10	0	0.059326172	3.5255859	0.099121094	0.009765625	-0.93505859	14.986328	0.052734375	0	0	0	0	0	0	0	0	0	0.94018555	0.059814453	0.076416016	-0.039306641	0.001953125	0.03515625	0	44330	0	0	0
767	768	768	Category L	0.083984375	-0.011962891	-0.92382813	-0.25854492	0.075439453	0.45214844	-23.83	0	13/3/2018	13	3	2018	14:48:10	53290	0.2	14	48	10	0	0.059326172	3.5255859	0.097900391	0.010009766	-0.93530273	13.266846	0.028564453	0	0	0	0	0	0	0	0	0	0.94042969	0.059570313	0.047607422	-0.013916016	-0.021972656	0.011474609	0	44330	0	0	0
768	769	769	Category L	0.059814453	0	-0.93579102	-0.26147461	0.076171875	0.4519043	-23.95	0	13/3/2018	13	3	2018	14:48:10	53290	0.3	14	48	10	0	0.059326172	3.5255859	0.096923828	0.010009766	-0.93505859	11.474854	0.038330078	0	0	0	0	0	0	0	0	0	0.94018555	0.059814453	0.047851563	-0.037109375	-0.010009766	-0.000488281	0	44330	0	0	0
769	770	770	Category L	0.071777344	0.011962891	-0.93579102	-0.24975586	0.077148438	0.45141602	-24.08	0	13/3/2018	13	3	2018	14:48:10	53290	0.4	14	48	10	0	0.059326172	3.5255859	0.095947266	0.010009766	-0.93505859	9.7302246	0.024414063	0	0	0	0	0	0	0	0	0	0.93994141	0.060058594	0.026855469	-0.024169922	0.001708984	-0.000488281	0	44330	0	0	0
770	771	771	Category L	0.071777344	-0.011962891	-0.93579102	-0.25952148	0.076171875	0.45214844	-23.95	0	13/3/2018	13	3	2018	14:48:10	53290	0.5	14	48	10	0	0.059326172	3.5255859	0.095458984	0.010009766	-0.93505859	8.3967285	0.032470703	0	0	0	0	0	0	0	0	0	0.93994141	0.060058594	0.046386719	-0.023681641	-0.021972656	-0.000488281	0	44330	0	0	0
771	772	772	Category L	0.071777344	0.011962891	-0.94799805	-0.25195313	0.076171875	0.44921875	-23.83	0	13/3/2018	13	3	2018	14:48:10	53290	0.6	14	48	10	0	0.059326172	3.5255859	0.094482422	0.010253906	-0.93432617	7.8273926	0.026367188	0	0	0	0	0	0	0	0	0	0.93920898	0.060791016	0.037597656	-0.022705078	0.001464844	-0.013427734	0	44330	0	0	0
772	773	773	Category L	0.071777344	0.011962891	-0.95996094	-0.25952148	0.077148438	0.45117188	-23.95	0	13/3/2018	13	3	2018	14:48:10	53290	0.7	14	48	10	0	0.059326172	3.5255859	0.093261719	0.010498047	-0.93481445	7.5246582	0.032958984	0	0	0	0	0	0	0	0	0	0.93969727	0.060302734	0.047851563	-0.021484375	0.001220703	-0.024902344	0	44330	0	0	0
773	774	774	Category L	0.071777344	0	-0.91186523	-0.25683594	0.072753906	0.44897461	-23.71	0	13/3/2018	13	3	2018	14:48:10	53290	0.8	14	48	10	0	0.059326172	3.5255859	0.092773438	0.010742188	-0.93481445	5.8515625	0.032958984	0	0	0	0	0	0	0	0	0	0.93945313	0.060546875	0.054931641	-0.020996094	-0.010742188	0.022949219	0	44330	0	0	0
774	775	775	Category L	0.047851563	0.011962891	-0.94799805	-0.25439453	0.075927734	0.45214844	-23.83	0	13/3/2018	13	3	2018	14:48:10	53290	0.9	14	48	10	0	0.059326172	3.5255859	0.092041016	0.010498047	-0.93505859	4.190918	0.046142578	0	0	0	0	0	0	0	0	0	0.93969727	0.060302734	0.05859375	-0.044189453	0.001220703	-0.012695313	0	44330	0	0	0
775	776	776	Category L	0.083984375	0.011962891	-0.93579102	-0.2578125	0.076904297	0.44311523	-23.46	0	13/3/2018	13	3	2018	14:48:11	53291	0	14	48	11	0	0.059326172	3.5255859	0.091308594	0.010742188	-0.93505859	2.4506836	0.007568359	0	0	0	0	0	0	0	0	0	0.93945313	0.060546875	0.009277344	-0.007324219	0.000976563	-0.000488281	0	44330	0	0	0
776	777	777	Category L	0.071777344	0.011962891	-0.92382813	-0.25878906	0.073242188	0.4440918	-23.46	0	13/3/2018	13	3	2018	14:48:11	53291	0.1	14	48	11	0	0.059326172	3.5255859	0.090820313	0.010742188	-0.93505859	0.94946289	0.022216797	0	0	0	0	0	0	0	0	0	0.93945313	0.060546875	0.031738281	-0.019042969	0.000976563	0.011230469	0	44330	0	0	0
777	778	778	Category L	0.071777344	0	-0.94799805	-0.25708008	0.076660156	0.44726563	-23.58	0	13/3/2018	13	3	2018	14:48:11	53291	0.2	14	48	11	0	0.059570313	3.5288086	0.090576172	0.010742188	-0.93505859	0.48388672	0.025146484	0	0	0	0	0	0	0	0	0	0.93969727	0.060302734	0.042480469	-0.018798828	-0.010742188	-0.012695313	0	44330	0	0	0
778	779	779	Category L	0.11987305	0.011962891	-0.95996094	-0.26196289	0.072753906	0.45214844	-23.58	0	13/3/2018	13	3	2018	14:48:11	53291	0.3	14	48	11	0	0.059570313	3.5288086	0.090087891	0.010986328	-0.93505859	0.72973633	0.038574219	0	0	0	0	0	0	0	0	0	0.93945313	0.060546875	0.054931641	0.029541016	0.000732422	-0.024658203	0	44330	0	0	0
779	780	780	Category L	0.071777344	0.011962891	-0.94799805	-0.25610352	0.07421875	0.45141602	-24.08	0	13/3/2018	13	3	2018	14:48:11	53291	0.4	14	48	11	0	0.059570313	3.5288086	0.088867188	0.011230469	-0.93481445	0.95288086	0.021484375	0	0	0	0	0	0	0	0	0	0.93896484	0.061035156	0.030761719	-0.017089844	0.000488281	-0.012939453	0	44330	0	0	0
780	781	781	Category L	0.071777344	0.035888672	-0.91186523	-0.25976563	0.074951172	0.44824219	-23.71	0	13/3/2018	13	3	2018	14:48:11	53291	0.5	14	48	11	0	0.059570313	3.5288086	0.087646484	0.011474609	-0.93457031	0.71386719	0.036865234	0	0	0	0	0	0	0	0	0	0.9387207	0.061279297	0.062988281	-0.015869141	0.024169922	0.022705078	0	44330	0	0	0
781	782	782	Category L	0.071777344	0	-0.92382813	-0.26025391	0.071777344	0.45288086	-23.58	0	13/3/2018	13	3	2018	14:48:11	53291	0.6	14	48	11	0	0.059570313	3.5288086	0.086914063	0.011474609	-0.93481445	0.62841797	0.021972656	0	0	0	0	0	0	0	0	0	0.9387207	0.061279297	0.037841797	-0.015136719	-0.011474609	0.010986328	0	44330	0	0	0
782	783	783	Category L	0.083984375	0.011962891	-0.92382813	-0.25878906	0.067138672	0.44604492	-23.34	0	13/3/2018	13	3	2018	14:48:11	53291	0.7	14	48	11	0	0.059570313	3.5288086	0.0859375	0.011230469	-0.93432617	0.34985352	0.010742188	0	0	0	0	0	0	0	0	0	0.93847656	0.061523438	0.013183594	-0.001953125	0.000488281	0.010498047	0	44330	0	0	0
783	784	784	Category L	0.059814453	0.011962891	-0.91186523	-0.25952148	0.076171875	0.45214844	-22.97	0	13/3/2018	13	3	2018	14:48:11	53291	0.8	14	48	11	0	0.059570313	3.5288086	0.084472656	0.011230469	-0.93457031	0.016113281	0.033691406	0	0	0	0	0	0	0	0	0	0.93847656	0.061523438	0.048095703	-0.024658203	0.000488281	0.022705078	0	44330	0	0	0
784	785	785	Category L	0.035888672	0.023925781	-0.93579102	-0.26196289	0.070068359	0.44775391	-23.34	0	13/3/2018	13	3	2018	14:48:11	53291	0.9	14	48	11	0	0.059570313	3.5288086	0.083007813	0.011474609	-0.93408203	0.3996582	0.048828125	0	0	0	0	0	0	0	0	0	0.93798828	0.062011719	0.061035156	-0.047119141	0.012207031	-0.001464844	0	44330	0	0	0
785	786	786	Category L	0.059814453	0.011962891	-0.91186523	-0.26049805	0.066650391	0.44946289	-23.34	0	13/3/2018	13	3	2018	14:48:12	53292	0	14	48	12	0	0.059570313	3.5288086	0.08203125	0.011962891	-0.93383789	0.27880859	0.03125	0	0	0	0	0	0	0	0	0	0.9375	0.0625	0.044433594	-0.022216797	0	0.021972656	0	44330	0	0	0
786	787	787	Category L	0.059814453	0.035888672	-0.93579102	-0.25610352	0.073730469	0.44726563	-23.46	0	13/3/2018	13	3	2018	14:48:12	53292	0.1	14	48	12	0	0.059570313	3.5288086	0.08203125	0.013427734	-0.93432617	0.042236328	0.031494141	0	0	0	0	0	0	0	0	0	0.93798828	0.062011719	0.045898438	-0.022216797	0.022216797	-0.001220703	0	44330	0	0	0
787	788	788	Category L	0.083984375	0.023925781	-0.91186523	-0.26660156	0.073486328	0.45117188	-23.59	0	13/3/2018	13	3	2018	14:48:12	53292	0.2	14	48	12	0	0.059570313	3.5288086	0.081054688	0.013427734	-0.93432617	0.024414063	0.024902344	0	0	0	0	0	0	0	0	0	0.93798828	0.062011719	0.035888672	0.002685547	0.010253906	0.022460938	0	44330	0	0	0
788	789	789	Category L	0.095947266	0.011962891	-0.92382813	-0.25952148	0.070068359	0.45288086	-23.46	0	13/3/2018	13	3	2018	14:48:12	53292	0.3	14	48	12	0	0.059570313	3.5288086	0.079345703	0.013183594	-0.93383789	0.11303711	0.019287109	0	0	0	0	0	0	0	0	0	0.93725586	0.062744141	0.027832031	0.016357422	-0.001220703	0.010009766	0	44330	0	0	0
789	790	790	Category L	0.095947266	0.011962891	-0.88793945	-0.26147461	0.069091797	0.45117188	-23.71	0	13/3/2018	13	3	2018	14:48:12	53292	0.4	14	48	12	0	0.059570313	3.5288086	0.077636719	0.013183594	-0.93359375	0.040527344	0.049072266	0	0	0	0	0	0	0	0	0	0.93676758	0.063232422	0.065185547	0.018066406	-0.001220703	0.045654297	0	44330	0	0	0
790	791	791	Category L	0.071777344	0.011962891	-0.92382813	-0.26391602	0.072509766	0.44799805	-23.95	0	13/3/2018	13	3	2018	14:48:12	53292	0.5	14	48	12	0	0.059570313	3.5288086	0.076660156	0.013183594	-0.93310547	0.2253418	0.010742188	0	0	0	0	0	0	0	0	0	0.93652344	0.063476563	0.015625	-0.004882813	-0.001220703	0.009277344	0	44330	0	0	0
791	792	792	Category L	0.071777344	0.011962891	-0.91186523	-0.25854492	0.073486328	0.44799805	-24.32	0	13/3/2018	13	3	2018	14:48:12	53292	0.6	14	48	12	0	0.059570313	3.5288086	0.075683594	0.013427734	-0.93383789	0.12866211	0.022460938	0	0	0	0	0	0	0	0	0	0.93701172	0.062988281	0.02734375	-0.00390625	-0.001464844	0.021972656	0	44330	0	0	0
792	793	793	Category L	0.071777344	0.023925781	-0.93579102	-0.25537109	0.071533203	0.44995117	-24.57	0	13/3/2018	13	3	2018	14:48:12	53292	0.7	14	48	12	0	0.059570313	3.5288086	0.074707031	0.013671875	-0.93383789	0.4074707	0.010742188	0	0	0	0	0	0	0	0	0	0.93701172	0.062988281	0.014892578	-0.002929688	0.010009766	-0.001708984	0	44330	0	0	0
793	794	794	Category L	0.11987305	0	-0.88793945	-0.25634766	0.073486328	0.44897461	-24.32	0	13/3/2018	13	3	2018	14:48:12	53292	0.8	14	48	12	0	0.059570313	3.5288086	0.073486328	0.013916016	-0.93432617	0.83178711	0.067138672	0	0	0	0	0	0	0	0	0	0.9375	0.0625	0.10693359	0.046142578	-0.013916016	0.046386719	0	44330	0	0	0
794	795	795	Category L	0.10791016	0.023925781	-0.92382813	-0.26318359	0.076171875	0.45117188	-24.2	0	13/3/2018	13	3	2018	14:48:12	53292	0.9	14	48	12	0	0.059570313	3.5288086	0.072753906	0.013916016	-0.93432617	1.0600586	0.037841797	0	0	0	0	0	0	0	0	0	0.93725586	0.062744141	0.055175781	0.034912109	0.009765625	0.010498047	0	44330	0	0	0
795	796	796	Category L	0.071777344	0.011962891	-0.95996094	-0.25537109	0.073486328	0.45117188	-23.95	0	13/3/2018	13	3	2018	14:48:13	53293	0	14	48	13	0	0.059570313	3.5288086	0.072509766	0.014160156	-0.93432617	1.0285645	0.025390625	0	0	0	0	0	0	0	0	0	0.93725586	0.062744141	0.028320313	-0.000732422	-0.002197266	-0.025390625	0	44330	0	0	0
796	797	797	Category L	0.071777344	0.023925781	-0.93579102	-0.25854492	0.069335938	0.45092773	-23.46	0	13/3/2018	13	3	2018	14:48:13	53293	0.1	14	48	13	0	0.059570313	3.5288086	0.071777344	0.014160156	-0.93505859	0.73217773	0.009521484	0	0	0	0	0	0	0	0	0	0.93798828	0.062011719	0.010253906	0	0.009521484	-0.000488281	0	44330	0	0	0
797	798	798	Category L	0.071777344	0.011962891	-0.92382813	-0.25610352	0.072509766	0.45214844	-23.46	0	13/3/2018	13	3	2018	14:48:13	53293	0.2	14	48	13	0	0.059570313	3.5288086	0.071533203	0.014404297	-0.93554688	0.38427734	0.011962891	0	0	0	0	0	0	0	0	0	0.93823242	0.061767578	0.014404297	0	-0.002441406	0.01171875	0	44330	0	0	0
798	799	799	Category L	0.083984375	0.011962891	-0.92382813	-0.2578125	0.068359375	0.4519043	-23.58	0	13/3/2018	13	3	2018	14:48:13	53293	0.3	14	48	13	0	0.059570313	3.5288086	0.071533203	0.012939453	-0.93603516	0.13623047	0.017333984	0	0	0	0	0	0	0	0	0	0.93896484	0.061035156	0.025634766	0.012207031	-0.000976563	0.012207031	0	44330	0	0	0
799	800	800	Category L	0.047851563	0.011962891	-0.93579102	-0.25244141	0.073486328	0.45239258	-23.58	0	13/3/2018	13	3	2018	14:48:13	53293	0.4	14	48	13	0	0.059570313	3.5288086	0.071533203	0.012451172	-0.93579102	0.041259766	0.023681641	0	0	0	0	0	0	0	0	0	0.93847656	0.061523438	0.024414063	-0.023681641	-0.000488281	0	0	44330	0	0	0
800	801	801	Category L	0.11987305	0.023925781	-0.93579102	-0.25854492	0.075439453	0.44628906	-23.71	0	13/3/2018	13	3	2018	14:48:13	53293	0.5	14	48	13	0	0.059570313	3.5288086	0.071777344	0.012939453	-0.93530273	0.43603516	0.048828125	0	0	0	0	0	0	0	0	0	0.93823242	0.061767578	0.058837891	0.047851563	0.010742188	-0.000244141	0	44330	0	0	0
801	802	802	Category L	0.071777344	0	-0.94799805	-0.26074219	0.070068359	0.44604492	-23.59	0	13/3/2018	13	3	2018	14:48:13	53293	0.6	14	48	13	0	0.059570313	3.5288086	0.072265625	0.013183594	-0.93505859	0.70385742	0.018310547	0	0	0	0	0	0	0	0	0	0.93798828	0.062011719	0.026611328	-0.000488281	-0.013183594	-0.012695313	0	44330	0	0	0
802	803	803	Category L	0.095947266	-0.011962891	-0.94799805	-0.25341797	0.074462891	0.44897461	-23.09	0	13/3/2018	13	3	2018	14:48:13	53293	0.7	14	48	13	0	0.059570313	3.5288086	0.072998047	0.014404297	-0.93481445	0.80981445	0.037109375	0	0	0	0	0	0	0	0	0	0.93774414	0.062255859	0.062255859	0.022705078	-0.026367188	-0.012939453	0	44330	0	0	0
803	804	804	Category L	0.071777344	0	-0.92382813	-0.25341797	0.071533203	0.44921875	-23.09	0	13/3/2018	13	3	2018	14:48:13	53293	0.8	14	48	13	0	0.059570313	3.5288086	0.072998047	0.015136719	-0.93505859	0.66479492	0.018798828	0	0	0	0	0	0	0	0	0	0.93798828	0.062011719	0.027832031	-0.001220703	-0.015136719	0.011230469	0	44330	0	0	0
804	805	805	Category L	0.083984375	0.023925781	-0.93579102	-0.25073242	0.073486328	0.45019531	-23.46	0	13/3/2018	13	3	2018	14:48:13	53293	0.9	14	48	13	0	0.059570313	3.5288086	0.072753906	0.015625	-0.93505859	0.7878418	0.013671875	0	0	0	0	0	0	0	0	0	0.93823242	0.061767578	0.019775391	0.010986328	0.008056641	-0.000488281	0	44330	0	0	0
805	806	806	Category L	0.095947266	0.011962891	-0.97192383	-0.25952148	0.069091797	0.45288086	-23.71	0	13/3/2018	13	3	2018	14:48:14	53294	0	14	48	14	0	0.059570313	3.5288086	0.072998047	0.015625	-0.93481445	1.0212402	0.043701172	0	0	0	0	0	0	0	0	0	0.93774414	0.062255859	0.063720703	0.022705078	-0.003662109	-0.036865234	0	44330	0	0	0
806	807	807	Category L	0.059814453	0.023925781	-0.94799805	-0.25415039	0.073486328	0.453125	-23.83	0	13/3/2018	13	3	2018	14:48:14	53294	0.1	14	48	14	0	0.059570313	3.5288086	0.072753906	0.015869141	-0.93530273	0.60083008	0.019775391	0	0	0	0	0	0	0	0	0	0.93823242	0.061767578	0.033447266	-0.012939453	0.0078125	-0.012451172	0	44330	0	0	0
807	808	808	Category L	0.059814453	0.011962891	-0.93579102	-0.25341797	0.070800781	0.44897461	-23.71	0	13/3/2018	13	3	2018	14:48:14	53294	0.2	14	48	14	0	0.059570313	3.5288086	0.072998047	0.016113281	-0.93579102	0.046386719	0.013671875	0	0	0	0	0	0	0	0	0	0.93896484	0.061035156	0.017578125	-0.013183594	-0.004150391	0	0	44330	0	0	0
808	809	809	Category L	0.083984375	0.023925781	-0.92382813	-0.26293945	0.074707031	0.45117188	-23.83	0	13/3/2018	13	3	2018	14:48:14	53294	0.3	14	48	14	0	0.059570313	3.5288086	0.072509766	0.016601563	-0.93579102	0.070800781	0.018066406	0	0	0	0	0	0	0	0	0	0.93896484	0.061035156	0.030517578	0.011230469	0.007080078	0.011962891	0	44330	0	0	0
809	810	810	Category L	0.071777344	0.011962891	-0.91186523	-0.25952148	0.069091797	0.45288086	-23.71	0	13/3/2018	13	3	2018	14:48:14	53294	0.4	14	48	14	0	0.059570313	3.5288086	0.072265625	0.017089844	-0.93554688	0.03515625	0.024414063	0	0	0	0	0	0	0	0	0	0.93847656	0.061523438	0.029541016	-0.000488281	-0.005126953	0.023681641	0	44330	0	0	0
810	811	811	Category L	0.059814453	0.011962891	-0.91186523	-0.25756836	0.075195313	0.44702148	-23.58	0	13/3/2018	13	3	2018	14:48:14	53294	0.5	14	48	14	0	0.059570313	3.5288086	0.072021484	0.017089844	-0.93579102	0.27124023	0.02734375	0	0	0	0	0	0	0	0	0	0.9387207	0.061279297	0.041259766	-0.012207031	-0.005126953	0.023925781	0	44330	0	0	0
811	812	812	Category L	0.059814453	0.023925781	-0.97192383	-0.2578125	0.074951172	0.44799805	-23.58	0	13/3/2018	13	3	2018	14:48:14	53294	0.6	14	48	14	0	0.059570313	3.5288086	0.071777344	0.017333984	-0.93579102	0.53808594	0.038330078	0	0	0	0	0	0	0	0	0	0.9387207	0.061279297	0.054199219	-0.011962891	0.006347656	-0.035888672	0	44330	0	0	0
812	813	813	Category L	0.071777344	0.011962891	-0.93579102	-0.25708008	0.075195313	0.45214844	-23.09	0	13/3/2018	13	3	2018	14:48:14	53294	0.7	14	48	14	0	0.059570313	3.5288086	0.071533203	0.017578125	-0.93579102	0.38793945	0.005615234	0	0	0	0	0	0	0	0	0	0.9387207	0.061279297	0.006103516	0	-0.005615234	0	0	44330	0	0	0
813	814	814	Category L	0.083984375	0	-0.91186523	-0.25268555	0.075195313	0.45239258	-23.22	0	13/3/2018	13	3	2018	14:48:14	53294	0.8	14	48	14	0	0.059570313	3.5288086	0.071044922	0.017822266	-0.93554688	0.059082031	0.032226563	0	0	0	0	0	0	0	0	0	0.93823242	0.061767578	0.054199219	0.012695313	-0.017822266	0.023681641	0	44330	0	0	0
814	815	815	Category L	0.083984375	0.011962891	-0.93579102	-0.25952148	0.073242188	0.4453125	-23.59	0	13/3/2018	13	3	2018	14:48:14	53294	0.9	14	48	14	0	0.059570313	3.5288086	0.070556641	0.018310547	-0.93579102	0.14086914	0.014648438	0	0	0	0	0	0	0	0	0	0.9387207	0.061279297	0.019775391	0.013183594	-0.006347656	0	0	44330	0	0	0
815	816	816	Category L	0.083984375	0.011962891	-0.92382813	-0.26269531	0.069335938	0.45092773	-23.71	0	13/3/2018	13	3	2018	14:48:15	53295	0	14	48	15	0	0.059326172	3.5255859	0.070800781	0.018554688	-0.93579102	0.33984375	0.019042969	0	0	0	0	0	0	0	0	0	0.9387207	0.061279297	0.031738281	0.012939453	-0.006591797	0.011962891	0	44330	0	0	0
816	817	817	Category L	0.083984375	0	-0.94799805	-0.25756836	0.075195313	0.44702148	-23.83	0	13/3/2018	13	3	2018	14:48:15	53295	0.1	14	48	15	0	0.059326172	3.5255859	0.070800781	0.019042969	-0.93554688	0.096435547	0.026123047	0	0	0	0	0	0	0	0	0	0.93823242	0.061767578	0.044677734	0.012939453	-0.019042969	-0.012207031	0	44330	0	0	0
817	818	818	Category L	0.083984375	0.023925781	-0.94799805	-0.25756836	0.071289063	0.45214844	-23.95	0	13/3/2018	13	3	2018	14:48:15	53295	0.2	14	48	15	0	0.059326172	3.5255859	0.070800781	0.019287109	-0.93554688	0.29614258	0.018554688	0	0	0	0	0	0	0	0	0	0.93847656	0.061523438	0.030029297	0.012939453	0.004394531	-0.012207031	0	44330	0	0	0
818	819	819	Category L	0.047851563	0.023925781	-0.92382813	-0.25244141	0.073486328	0.453125	-23.95	0	13/3/2018	13	3	2018	14:48:15	53295	0.3	14	48	15	0	0.059326172	3.5255859	0.0703125	0.019287109	-0.93554688	0.096435547	0.025634766	0	0	0	0	0	0	0	0	0	0.93823242	0.061767578	0.038574219	-0.022460938	0.004394531	0.01171875	0	44330	0	0	0
819	820	820	Category L	0.035888672	0.011962891	-0.93579102	-0.26220703	0.075195313	0.44995117	-24.2	0	13/3/2018	13	3	2018	14:48:15	53295	0.4	14	48	15	0	0.059326172	3.5255859	0.069580078	0.020019531	-0.93530273	0.20263672	0.034667969	0	0	0	0	0	0	0	0	0	0.93798828	0.062011719	0.041992188	-0.033691406	-0.008056641	-0.000244141	0	44330	0	0	0
820	821	821	Category L	0.083984375	0.011962891	-0.92382813	-0.26025391	0.071777344	0.45117188	-24.2	0	13/3/2018	13	3	2018	14:48:15	53295	0.5	14	48	15	0	0.059326172	3.5255859	0.069580078	0.020263672	-0.93505859	0.87768555	0.020019531	0	0	0	0	0	0	0	0	0	0.93798828	0.062011719	0.034179688	0.014160156	-0.008300781	0.011230469	0	44330	0	0	0
821	822	822	Category L	0.059814453	-0.011962891	-0.88793945	-0.25170898	0.077880859	0.45239258	-24.08	0	13/3/2018	13	3	2018	14:48:15	53295	0.6	14	48	15	0	0.059326172	3.5255859	0.069335938	0.020263672	-0.93530273	2.0354004	0.058105469	0	0	0	0	0	0	0	0	0	0.93798828	0.062011719	0.089355469	-0.009521484	-0.032226563	0.047363281	0	44330	0	0	0
822	823	823	Category L	0.035888672	0.035888672	-0.92382813	-0.25683594	0.076904297	0.45141602	-24.08	0	13/3/2018	13	3	2018	14:48:15	53295	0.7	14	48	15	0	0.059326172	3.5255859	0.069091797	0.020507813	-0.93530273	3.5192871	0.038330078	0	0	0	0	0	0	0	0	0	0.93798828	0.062011719	0.060058594	-0.033203125	0.015136719	0.011474609	0	44330	0	0	0
823	824	824	Category L	0.035888672	0.023925781	-0.91186523	-0.24755859	0.086425781	0.45263672	-24.08	0	13/3/2018	13	3	2018	14:48:15	53295	0.8	14	48	15	0	0.059326172	3.5255859	0.068847656	0.020996094	-0.93554688	6.5703125	0.040771484	0	0	0	0	0	0	0	0	0	0.93847656	0.061523438	0.059814453	-0.032958984	0.002685547	0.023681641	0	44330	0	0	0
824	825	825	Category L	0.047851563	0.035888672	-0.93579102	-0.25439453	0.098632813	0.45361328	-23.95	0	13/3/2018	13	3	2018	14:48:15	53295	0.9	14	48	15	0	0.059326172	3.5255859	0.068847656	0.020996094	-0.9362793	9.4233398	0.025634766	0	0	0	0	0	0	0	0	0	0.93896484	0.061035156	0.036132813	-0.020996094	0.014648438	0.000488281	0	44330	0	0	0
825	826	826	Category L	0.10791016	0.11987305	-0.98388672	-0.23022461	0.12084961	0.45410156	-23.83	0	13/3/2018	13	3	2018	14:48:16	53296	0	14	48	16	0	0.059326172	3.5255859	0.069580078	0.020996094	-0.9362793	10.783203	0.1159668	0	0	0	0	0	0	0	0	0	0.93896484	0.061035156	0.18432617	0.038085938	0.098632813	-0.047363281	0	44330	0	0	0
826	827	827	Category L	0.047851563	-0.011962891	-0.97192383	-0.20678711	0.14355469	0.46289063	-23.83	0	13/3/2018	13	3	2018	14:48:16	53296	0.1	14	48	16	0	0.059326172	3.5255859	0.069335938	0.021484375	-0.9362793	11.950928	0.053222656	0	0	0	0	0	0	0	0	0	0.93920898	0.060791016	0.090332031	-0.021484375	-0.033447266	-0.035400391	0	44330	0	0	0
827	828	828	Category L	0.011962891	-0.023925781	-0.89990234	-0.20605469	0.15209961	0.46289063	-23.83	0	13/3/2018	13	3	2018	14:48:16	53296	0.2	14	48	16	0	0.059326172	3.5255859	0.069580078	0.021484375	-0.9362793	13.389893	0.08203125	0	0	0	0	0	0	0	0	0	0.93896484	0.061035156	0.13964844	-0.057617188	-0.045410156	0.036376953	0	44330	0	0	0
828	829	829	Category L	0.011962891	0	-0.92382813	-0.21142578	0.15039063	0.45996094	-23.95	0	13/3/2018	13	3	2018	14:48:16	53296	0.3	14	48	16	0	0.059326172	3.5255859	0.069091797	0.021728516	-0.93676758	15.298828	0.062744141	0	0	0	0	0	0	0	0	0	0.93969727	0.060302734	0.092285156	-0.057128906	-0.021728516	0.012939453	0	44330	0	0	0
829	830	830	Category L	0.047851563	0.011962891	-0.91186523	-0.20947266	0.15307617	0.46020508	-23.95	0	13/3/2018	13	3	2018	14:48:16	53296	0.4	14	48	16	0	0.059326172	3.5255859	0.068847656	0.021972656	-0.93652344	16.106934	0.033935547	0	0	0	0	0	0	0	0	0	0.93920898	0.060791016	0.055908203	-0.020996094	-0.010009766	0.024658203	0	44330	0	0	0
830	831	831	Category L	0.095947266	0.023925781	-0.98388672	-0.21142578	0.15234375	0.45800781	-23.58	0	13/3/2018	13	3	2018	14:48:16	53296	0.5	14	48	16	0	0.059326172	3.5255859	0.068603516	0.022216797	-0.93725586	16.208984	0.053710938	0	0	0	0	0	0	0	0	0	0.93994141	0.060058594	0.075195313	0.027099609	0.001464844	-0.046386719	0	44330	0	0	0
831	832	832	Category L	0.059814453	0.035888672	-0.97192383	-0.2121582	0.14770508	0.45703125	-23.46	0	13/3/2018	13	3	2018	14:48:16	53296	0.6	14	48	16	0	0.059326172	3.5255859	0.068847656	0.022705078	-0.9375	17.367676	0.037597656	0	0	0	0	0	0	0	0	0	0.94042969	0.059570313	0.056396484	-0.009033203	0.012939453	-0.034179688	0	44330	0	0	0
832	833	833	Category L	0.059814453	0.023925781	-0.95996094	-0.21557617	0.14892578	0.4609375	-23.46	0	13/3/2018	13	3	2018	14:48:16	53296	0.7	14	48	16	0	0.059326172	3.5255859	0.069091797	0.022949219	-0.93774414	18.333984	0.023681641	0	0	0	0	0	0	0	0	0	0.94067383	0.059326172	0.031982422	-0.009277344	0.000732422	-0.021972656	0	44330	0	0	0
833	834	834	Category L	0.10791016	0.023925781	-0.93579102	-0.21679688	0.15014648	0.45776367	-23.46	0	13/3/2018	13	3	2018	14:48:16	53296	0.8	14	48	16	0	0.059326172	3.5255859	0.068603516	0.022949219	-0.93798828	16.683594	0.0390625	0	0	0	0	0	0	0	0	0	0.94091797	0.059082031	0.042236328	0.0390625	0.000732422	0.002197266	0	44330	0	0	0
834	835	835	Category L	0.10791016	0.023925781	-0.94799805	-0.21923828	0.14868164	0.45898438	-23.95	0	13/3/2018	13	3	2018	14:48:16	53296	0.9	14	48	16	0	0.059326172	3.5255859	0.067871094	0.023681641	-0.9387207	13.966309	0.040771484	0	0	0	0	0	0	0	0	0	0.94140625	0.05859375	0.049072266	0.039794922	0	-0.009033203	0	44330	0	0	0
835	836	836	Category L	0.095947266	0.011962891	-0.95996094	-0.21679688	0.14599609	0.45996094	-23.95	0	13/3/2018	13	3	2018	14:48:17	53297	0	14	48	17	0	0.059326172	3.5255859	0.066894531	0.024169922	-0.93920898	12.390381	0.037597656	0	0	0	0	0	0	0	0	0	0.94189453	0.058105469	0.061767578	0.028808594	-0.012207031	-0.020507813	0	44330	0	0	0
836	837	837	Category L	0.059814453	0.035888672	-0.95996094	-0.21337891	0.14868164	0.4621582	-23.83	0	13/3/2018	13	3	2018	14:48:17	53297	0.1	14	48	17	0	0.059326172	3.5255859	0.066650391	0.024414063	-0.93896484	11.160889	0.024658203	0	0	0	0	0	0	0	0	0	0.94165039	0.058349609	0.0390625	-0.006835938	0.011230469	-0.020751953	0	44330	0	0	0
837	838	838	Category L	0.095947266	0.023925781	-0.99584961	-0.21923828	0.15039063	0.45996094	-23.95	0	13/3/2018	13	3	2018	14:48:17	53297	0.2	14	48	17	0	0.059326172	3.5255859	0.06640625	0.024658203	-0.93945313	9.5700684	0.063476563	0	0	0	0	0	0	0	0	0	0.94213867	0.057861328	0.086425781	0.029296875	-0.000732422	-0.056152344	0	44330	0	0	0
838	839	839	Category L	0.071777344	0.023925781	-0.95996094	-0.21582031	0.14697266	0.4609375	-23.83	0	13/3/2018	13	3	2018	14:48:17	53297	0.3	14	48	17	0	0.059326172	3.5255859	0.06640625	0.024902344	-0.93945313	7.121582	0.020996094	0	0	0	0	0	0	0	0	0	0.94213867	0.057861328	0.026611328	0.005126953	-0.000976563	-0.020263672	0	44330	0	0	0
839	840	840	Category L	0.083984375	0.035888672	-0.94799805	-0.21044922	0.14672852	0.4519043	-23.71	0	13/3/2018	13	3	2018	14:48:17	53297	0.4	14	48	17	0	0.059326172	3.5255859	0.065673828	0.024902344	-0.93994141	6.0371094	0.022460938	0	0	0	0	0	0	0	0	0	0.94238281	0.057617188	0.036865234	0.018066406	0.010742188	-0.008056641	0	44330	0	0	0
840	841	841	Category L	0.083984375	0.011962891	-0.93579102	-0.21484375	0.1496582	0.45776367	-23.83	0	13/3/2018	13	3	2018	14:48:17	53297	0.5	14	48	17	0	0.059326172	3.5255859	0.065673828	0.025146484	-0.94018555	5.5571289	0.022949219	0	0	0	0	0	0	0	0	0	0.94287109	0.057128906	0.035888672	0.018066406	-0.013183594	0.004394531	0	44330	0	0	0
841	842	842	Category L	0.083984375	0.035888672	-0.93579102	-0.22021484	0.14624023	0.4597168	-23.71	0	13/3/2018	13	3	2018	14:48:17	53297	0.6	14	48	17	0	0.059326172	3.5255859	0.064941406	0.025390625	-0.94042969	3.347168	0.021972656	0	0	0	0	0	0	0	0	0	0.94311523	0.056884766	0.034179688	0.018798828	0.010253906	0.004638672	0	44330	0	0	0
842	843	843	Category L	0.083984375	0.035888672	-0.95996094	-0.2121582	0.14672852	0.46118164	-23.71	0	13/3/2018	13	3	2018	14:48:17	53297	0.7	14	48	17	0	0.059326172	3.5255859	0.064941406	0.026123047	-0.94067383	1.003418	0.028564453	0	0	0	0	0	0	0	0	0	0.94311523	0.056884766	0.047607422	0.018798828	0.009521484	-0.019042969	0	44330	0	0	0
843	844	844	Category L	0.059814453	0.035888672	-0.93579102	-0.21582031	0.14526367	0.45678711	-23.59	0	13/3/2018	13	3	2018	14:48:17	53297	0.8	14	48	17	0	0.059326172	3.5255859	0.064453125	0.026855469	-0.94018555	0.51879883	0.010986328	0	0	0	0	0	0	0	0	0	0.94287109	0.057128906	0.018310547	-0.004638672	0.008789063	0.004394531	0	44330	0	0	0
844	845	845	Category L	0.083984375	0.023925781	-0.92382813	-0.21582031	0.14794922	0.45898438	-23.46	0	13/3/2018	13	3	2018	14:48:17	53297	0.9	14	48	17	0	0.059326172	3.5255859	0.064208984	0.02734375	-0.94067383	0.9987793	0.026123047	0	0	0	0	0	0	0	0	0	0.94335938	0.056640625	0.040039063	0.01953125	-0.003417969	0.016845703	0	44330	0	0	0
845	846	846	Category L	0.059814453	0.023925781	-0.95996094	-0.2121582	0.14672852	0.45996094	-23.34	0	13/3/2018	13	3	2018	14:48:18	53298	0	14	48	18	0	0.059326172	3.5255859	0.067138672	0.02734375	-0.9465332	1.1855469	0.015625	0	0	0	0	0	0	0	0	0	0.94921875	0.05078125	0.024414063	-0.007324219	-0.003417969	-0.013183594	0	44330	0	0	0
846	847	847	Category L	0.071777344	0.023925781	-0.94799805	-0.22070313	0.14550781	0.46264648	-23.22	0	13/3/2018	13	3	2018	14:48:18	53298	0.1	14	48	18	0	0.059326172	3.5255859	0.065673828	0.02734375	-0.94116211	1.8449707	0.009521484	0	0	0	0	0	0	0	0	0	0.94384766	0.056152344	0.015869141	0.005859375	-0.003417969	-0.006591797	0	44330	0	0	0
847	848	848	Category L	0.047851563	0.035888672	-0.92382813	-0.22241211	0.1472168	0.46264648	-23.34	0	13/3/2018	13	3	2018	14:48:18	53298	0.2	14	48	18	0	0.059326172	3.5255859	0.072753906	0.026367188	-0.94824219	2.3139648	0.036132813	0	0	0	0	0	0	0	0	0	0.95141602	0.048583984	0.058837891	-0.024902344	0.009277344	0.024414063	0	44330	0	0	0
848	849	849	Category L	0.035888672	0.035888672	-0.91186523	-0.21289063	0.14526367	0.45996094	-23.59	0	13/3/2018	13	3	2018	14:48:18	53298	0.3	14	48	18	0	0.059326172	3.5255859	0.078613281	0.022705078	-0.95776367	2.4731445	0.063964844	0	0	0	0	0	0	0	0	0	0.96118164	0.038818359	0.1015625	-0.042724609	0.012939453	0.045898438	0	44330	0	0	0
849	850	850	Category L	0.047851563	0.011962891	-0.94799805	-0.21899414	0.1496582	0.45996094	-23.83	0	13/3/2018	13	3	2018	14:48:18	53298	0.4	14	48	18	0	0.059326172	3.5255859	0.077880859	0.023193359	-0.9453125	2.6691895	0.032226563	0	0	0	0	0	0	0	0	0	0.94897461	0.051025391	0.043945313	-0.030029297	-0.011230469	-0.002441406	0	44330	0	0	0
850	851	851	Category L	0.059814453	0.011962891	-0.94799805	-0.22167969	0.14770508	0.4597168	-23.71	0	13/3/2018	13	3	2018	14:48:18	53298	0.5	14	48	18	0	0.059326172	3.5255859	0.08203125	0.024658203	-0.94995117	3.0029297	0.025634766	0	0	0	0	0	0	0	0	0	0.95385742	0.046142578	0.037109375	-0.022216797	-0.012695313	0.001953125	0	44330	0	0	0
851	852	852	Category L	0.047851563	0.023925781	-0.94799805	-0.21411133	0.14160156	0.45678711	-23.83	0	13/3/2018	13	3	2018	14:48:18	53298	0.6	14	48	18	0	0.059326172	3.5255859	0.084472656	0.024902344	-0.95117188	3.2050781	0.036865234	0	0	0	0	0	0	0	0	0	0.95507813	0.044921875	0.041015625	-0.036621094	-0.000976563	0.003173828	0	44330	0	0	0
852	853	853	Category L	0.047851563	0.035888672	-0.92382813	-0.2121582	0.14257813	0.45898438	-23.71	0	13/3/2018	13	3	2018	14:48:18	53298	0.7	14	48	18	0	0.059326172	3.5255859	0.084472656	0.025390625	-0.93774414	3.1672363	0.040527344	0	0	0	0	0	0	0	0	0	0.94189453	0.058105469	0.061035156	-0.036621094	0.010253906	0.013916016	0	44330	0	0	0
853	854	854	Category L	0.023925781	0.035888672	-0.94799805	-0.21313477	0.14770508	0.46191406	-23.34	0	13/3/2018	13	3	2018	14:48:18	53298	0.8	14	48	18	0	0.059326172	3.491748	0.091552734	0.017822266	-0.953125	2.3225098	0.070068359	0	0	0	0	0	0	0	0	0	0.95776367	0.042236328	0.090820313	-0.067626953	0.017822266	0.005126953	0	44330	0	0	0
854	855	855	Category L	0.059814453	0.035888672	-0.93579102	-0.21289063	0.14160156	0.45581055	-23.46	0	13/3/2018	13	3	2018	14:48:18	53298	0.9	14	48	18	0	0.059326172	3.491748	0.094726563	0.016845703	-0.95239258	1.2788086	0.04296875	0	0	0	0	0	0	0	0	0	0.95703125	0.04296875	0.0703125	-0.034912109	0.018798828	0.016601563	0	44330	0	0	0
855	856	856	Category L	0.083984375	0.047851563	-0.91186523	-0.21118164	0.14697266	0.46020508	-23.22	0	13/3/2018	13	3	2018	14:48:19	53299	0	14	48	19	0	0.059326172	3.491748	0.093261719	0.018310547	-0.94262695	0.94335938	0.043457031	0	0	0	0	0	0	0	0	0	0.94726563	0.052734375	0.069335938	-0.009277344	0.029296875	0.030761719	0	44330	0	0	0
856	857	857	Category L	0.071777344	0.023925781	-0.93579102	-0.21313477	0.14624023	0.45996094	-23.22	0	13/3/2018	13	3	2018	14:48:19	53299	0.1	14	48	19	0	0.059326172	3.491748	0.09375	0.016845703	-0.95776367	0.29980469	0.031982422	0	0	0	0	0	0	0	0	0	0.96264648	0.037353516	0.051025391	-0.021972656	0.006835938	0.021972656	0	44330	0	0	0
857	858	858	Category L	0.035888672	0.011962891	-0.93579102	-0.21679688	0.14526367	0.45996094	-23.34	0	13/3/2018	13	3	2018	14:48:19	53299	0.2	14	48	19	0	0.059326172	3.491748	0.093017578	0.016357422	-0.94946289	0.84228516	0.059082031	0	0	0	0	0	0	0	0	0	0.95410156	0.045898438	0.075439453	-0.057128906	-0.004394531	0.013671875	0	44330	0	0	0
858	859	859	Category L	0.059814453	0.059814453	-0.94799805	-0.21655273	0.14697266	0.45776367	-23.34	0	13/3/2018	13	3	2018	14:48:19	53299	0.3	14	48	19	0	0.059326172	3.491748	0.092041016	0.014160156	-0.94555664	1.6816406	0.055908203	0	0	0	0	0	0	0	0	0	0.95019531	0.049804688	0.080078125	-0.032226563	0.045410156	-0.002197266	0	44330	0	0	0
859	860	860	Category L	0.071777344	0.047851563	-0.93579102	-0.22167969	0.14697266	0.45898438	-23.34	0	13/3/2018	13	3	2018	14:48:19	53299	0.4	14	48	19	0	0.059326172	3.491748	0.095458984	0.012451172	-0.94580078	1.4553223	0.043701172	0	0	0	0	0	0	0	0	0	0.95068359	0.049316406	0.069091797	-0.023681641	0.03515625	0.010009766	0	44330	0	0	0
860	861	861	Category L	0.059814453	0.023925781	-0.92382813	-0.21533203	0.14331055	0.45996094	-23.34	0	13/3/2018	13	3	2018	14:48:19	53299	0.5	14	48	19	0	0.059326172	3.491748	0.094238281	0.014160156	-0.94067383	1.1806641	0.039550781	0	0	0	0	0	0	0	0	0	0.94555664	0.054443359	0.061279297	-0.034423828	0.009521484	0.016845703	0	44330	0	0	0
861	862	862	Category L	0.047851563	0.023925781	-0.92382813	-0.21655273	0.14306641	0.45556641	-23.34	0	13/3/2018	13	3	2018	14:48:19	53299	0.6	14	48	19	0	0.059326172	3.491748	0.095214844	0.014160156	-0.95141602	1.628418	0.055664063	0	0	0	0	0	0	0	0	0	0.95629883	0.043701172	0.084716797	-0.047363281	0.009521484	0.027587891	0	44330	0	0	0
862	863	863	Category L	0.071777344	0.047851563	-0.94799805	-0.21557617	0.14550781	0.46166992	-23.34	0	13/3/2018	13	3	2018	14:48:19	53299	0.7	14	48	19	0	0.059326172	3.491748	0.094238281	0.012939453	-0.94458008	1.5695801	0.041503906	0	0	0	0	0	0	0	0	0	0.94921875	0.05078125	0.060546875	-0.022460938	0.034667969	-0.003173828	0	44330	0	0	0
863	864	864	Category L	0.059814453	0.023925781	-0.95996094	-0.21411133	0.14331055	0.45898438	-23.46	0	13/3/2018	13	3	2018	14:48:19	53299	0.8	14	48	19	0	0.059326172	3.491748	0.094970703	0.010253906	-0.95776367	0.41992188	0.037597656	0	0	0	0	0	0	0	0	0	0.96240234	0.037597656	0.05078125	-0.03515625	0.013427734	-0.001953125	0	44330	0	0	0
864	865	865	Category L	0.083984375	0.023925781	-0.93579102	-0.21728516	0.13818359	0.4597168	-23.46	0	13/3/2018	13	3	2018	14:48:19	53299	0.9	14	48	19	0	0.059326172	3.491748	0.094970703	0.01171875	-0.94384766	0.44995117	0.018310547	0	0	0	0	0	0	0	0	0	0.94848633	0.051513672	0.03125	-0.010986328	0.011962891	0.008056641	0	44330	0	0	0
865	866	866	Category L	0.047851563	0.035888672	-0.92382813	-0.2199707	0.14038086	0.45874023	-23.59	0	13/3/2018	13	3	2018	14:48:20	53300	0	14	48	20	0	0.059326172	3.491748	0.097167969	0.010253906	-0.95117188	0.21875	0.062011719	0	0	0	0	0	0	0	0	0	0.95605469	0.043945313	0.10229492	-0.049316406	0.025390625	0.02734375	0	44330	0	0	0
866	867	867	Category L	0.071777344	0.047851563	-0.92382813	-0.21630859	0.13745117	0.4597168	-23.71	0	13/3/2018	13	3	2018	14:48:20	53300	0.1	14	48	20	0	0.059326172	3.491748	0.098144531	0.009033203	-0.94726563	0.36499023	0.052490234	0	0	0	0	0	0	0	0	0	0.95239258	0.047607422	0.088867188	-0.026367188	0.038574219	0.0234375	0	44330	0	0	0
867	868	868	Category L	0.059814453	0.035888672	-0.95996094	-0.21923828	0.13818359	0.4597168	-23.71	0	13/3/2018	13	3	2018	14:48:20	53300	0.2	14	48	20	0	0.059326172	3.491748	0.096923828	0.0078125	-0.94311523	1.003418	0.049316406	0	0	0	0	0	0	0	0	0	0.94824219	0.051757813	0.081787109	-0.037109375	0.027832031	-0.016601563	0	44330	0	0	0
868	869	869	Category L	0.071777344	0.035888672	-0.89990234	-0.21630859	0.13647461	0.45947266	-23.46	0	13/3/2018	13	3	2018	14:48:20	53300	0.3	14	48	20	0	0.059326172	3.491748	0.098876953	0.007568359	-0.93359375	1.0839844	0.051513672	0	0	0	0	0	0	0	0	0	0.9387207	0.061279297	0.089111328	-0.027099609	0.028076172	0.033691406	0	44330	0	0	0
869	870	870	Category L	0.071777344	0.035888672	-0.94799805	-0.2175293	0.13623047	0.45874023	-23.58	0	13/3/2018	13	3	2018	14:48:20	53300	0.4	14	48	20	0	0.059326172	3.491748	0.096923828	0.009765625	-0.92700195	0.16625977	0.041748047	0	0	0	0	0	0	0	0	0	0.93212891	0.067871094	0.071777344	-0.025146484	0.025878906	-0.020751953	0	44330	0	0	0
870	871	871	Category L	0.095947266	0.035888672	-0.94799805	-0.21801758	0.14013672	0.45874023	-23.46	0	13/3/2018	13	3	2018	14:48:20	53300	0.5	14	48	20	0	0.059326172	3.491748	0.10375977	0.011474609	-0.93041992	0.10888672	0.031005859	0	0	0	0	0	0	0	0	0	0.9362793	0.063720703	0.049804688	-0.0078125	0.024169922	-0.017333984	0	44330	0	0	0
871	872	872	Category L	0.083984375	0.047851563	-0.93579102	-0.21557617	0.13574219	0.46240234	-23.46	0	13/3/2018	13	3	2018	14:48:20	53300	0.6	14	48	20	0	0.059326172	3.491748	0.10229492	0.01171875	-0.91845703	0.77709961	0.043945313	0	0	0	0	0	0	0	0	0	0.92431641	0.075683594	0.071533203	-0.018310547	0.035888672	-0.017089844	0	44330	0	0	0
872	873	873	Category L	0.035888672	0.011962891	-0.94799805	-0.2253418	0.13891602	0.45556641	-23.71	0	13/3/2018	13	3	2018	14:48:20	53300	0.7	14	48	20	0	0.059326172	3.491748	0.10571289	0.008789063	-0.92773438	0.7722168	0.072753906	0	0	0	0	0	0	0	0	0	0.93383789	0.066162109	0.093017578	-0.069824219	0.002929688	-0.020019531	0	44330	0	0	0
873	874	874	Category L	0.059814453	0.059814453	-0.94799805	-0.22436523	0.1394043	0.4597168	-23.71	0	13/3/2018	13	3	2018	14:48:20	53300	0.8	14	48	20	0	0.059326172	3.491748	0.10546875	0.010253906	-0.91674805	0.52661133	0.07421875	0	0	0	0	0	0	0	0	0	0.92285156	0.077148438	0.12646484	-0.045654297	0.049316406	-0.031005859	0	44330	0	0	0
874	875	875	Category L	0.023925781	0.059814453	-0.95996094	-0.21826172	0.13647461	0.4597168	-23.71	0	13/3/2018	13	3	2018	14:48:20	53300	0.9	14	48	20	0	0.059326172	3.491748	0.10961914	0.012451172	-0.92895508	0.6796875	0.10253906	0	0	0	0	0	0	0	0	0	0.93554688	0.064453125	0.16381836	-0.085693359	0.047119141	-0.030761719	0	44330	0	0	0
875	876	876	Category L	0.059814453	0.035888672	-0.94799805	-0.21801758	0.13378906	0.45874023	-23.59	0	13/3/2018	13	3	2018	14:48:21	53301	0	14	48	21	0	0.059326172	3.491748	0.11376953	0.012939453	-0.92944336	1.3964844	0.061523438	0	0	0	0	0	0	0	0	0	0.93652344	0.063476563	0.095214844	-0.053955078	0.022705078	-0.018310547	0	44330	0	0	0
876	877	877	Category L	0.059814453	0.035888672	-0.95996094	-0.21313477	0.13818359	0.45874023	-23.46	0	13/3/2018	13	3	2018	14:48:21	53301	0.1	14	48	21	0	0.059326172	3.491748	0.11645508	0.012451172	-0.93237305	1.4316406	0.067138672	0	0	0	0	0	0	0	0	0	0.93969727	0.060302734	0.10742188	-0.056640625	0.023193359	-0.02734375	0	44330	0	0	0
877	878	878	Category L	0.059814453	0.035888672	-0.93579102	-0.21728516	0.13818359	0.46557617	-23.09	0	13/3/2018	13	3	2018	14:48:21	53301	0.2	14	48	21	0	0.059326172	3.491748	0.1159668	0.012207031	-0.92431641	1.6428223	0.062011719	0	0	0	0	0	0	0	0	0	0.93164063	0.068359375	0.091064453	-0.056152344	0.0234375	-0.011230469	0	44330	0	0	0
878	879	879	Category L	0.035888672	0.023925781	-0.94799805	-0.21801758	0.13256836	0.46118164	-22.97	0	13/3/2018	13	3	2018	14:48:21	53301	0.3	14	48	21	0	0.059326172	3.491748	0.11328125	0.013427734	-0.9128418	1.9199219	0.085693359	0	0	0	0	0	0	0	0	0	0.91992188	0.080078125	0.12280273	-0.077392578	0.010253906	-0.034912109	0	44330	0	0	0
879	880	880	Category L	0.035888672	0.023925781	-0.95996094	-0.2121582	0.13842773	0.46362305	-23.09	0	13/3/2018	13	3	2018	14:48:21	53301	0.4	14	48	21	0	0.059326172	3.491748	0.11816406	0.012207031	-0.91772461	1.5925293	0.093017578	0	0	0	0	0	0	0	0	0	0.92553711	0.074462891	0.13574219	-0.082275391	0.011474609	-0.041992188	0	44330	0	0	0
880	881	881	Category L	0.059814453	0.035888672	-0.95996094	-0.21459961	0.13818359	0.46166992	-23.22	0	13/3/2018	13	3	2018	14:48:21	53301	0.5	14	48	21	0	0.059326172	3.491748	0.1159668	0.012451172	-0.90722656	0.90649414	0.080322266	0	0	0	0	0	0	0	0	0	0.91479492	0.085205078	0.13208008	-0.056152344	0.023193359	-0.052490234	0	44330	0	0	0
881	882	882	Category L	0.083984375	0.071777344	-0.95996094	-0.21582031	0.13671875	0.46069336	-23.71	0	13/3/2018	13	3	2018	14:48:21	53301	0.6	14	48	21	0	0.059326172	3.491748	0.11767578	0.0078125	-0.91992188	0.47460938	0.082275391	0	0	0	0	0	0	0	0	0	0.92749023	0.072509766	0.13745117	-0.033691406	0.063720703	-0.039794922	0	44330	0	0	0
882	883	883	Category L	0.059814453	0.035888672	-0.92382813	-0.21728516	0.13916016	0.46142578	-23.95	0	13/3/2018	13	3	2018	14:48:21	53301	0.7	14	48	21	0	0.059326172	3.491748	0.11938477	0.009033203	-0.91137695	1.0422363	0.06640625	0	0	0	0	0	0	0	0	0	0.91943359	0.080566406	0.098388672	-0.059570313	0.026611328	-0.012207031	0	44330	0	0	0
883	884	884	Category L	0.047851563	0.035888672	-0.95996094	-0.21533203	0.14013672	0.46264648	-24.08	0	13/3/2018	13	3	2018	14:48:21	53301	0.8	14	48	21	0	0.059326172	3.491748	0.12109375	0.009277344	-0.91796875	2.7565918	0.088134766	0	0	0	0	0	0	0	0	0	0.92602539	0.073974609	0.14135742	-0.073242188	0.026367188	-0.041748047	0	44330	0	0	0
884	885	885	Category J	0.32397461	0.035888672	-1.3918457	-0.2097168	0.19750977	0.44824219	-24.08	0	13/3/2018	13	3	2018	14:48:35	53315	0.6	14	48	35	0	0.059814453	3.4853027	0.12109375	0.007324219	-0.90625	5.5776367	0.52685547	0	0	0	0	0	0	0	0	0	0.91430664	0.085693359	0.71679688	0.20288086	0.028320313	-0.48535156	0	44330	0	0	0
885	886	886	Category J	-0.023925781	0	-0.55175781	-0.25585938	0.15991211	0.43920898	-23.95	0	13/3/2018	13	3	2018	14:48:35	53315	0.7	14	48	35	0	0.059814453	3.4853027	0.11987305	0.004638672	-0.9230957	7.5036621	0.39819336	0	0	0	0	0	0	0	0	0	0.9309082	0.069091797	0.52001953	-0.14379883	-0.004638672	0.37133789	0	44330	0	0	0
886	887	887	Category J	0.61181641	-0.047851563	-1.5119629	-0.27856445	0.10522461	0.43041992	-23.46	0	13/3/2018	13	3	2018	14:48:35	53315	0.8	14	48	35	0	0.059814453	3.4853027	0.12426758	0.006103516	-0.92114258	7.9460449	0.76757813	0	0	0	0	0	0	0	0	0	0.92944336	0.070556641	1.1320801	0.48730469	-0.053955078	-0.59057617	0	44330	0	0	0
887	888	888	Category J	0.52783203	-0.27587891	-1.6918945	-0.18969727	0.15966797	0.46582031	-23.22	0	13/3/2018	13	3	2018	14:48:35	53315	0.9	14	48	35	0	0.059814453	3.4853027	0.13037109	0.009033203	-0.93408203	13.141113	0.90185547	0	0	0	0	0	0	0	0	0	0.94311523	0.056884766	1.4401855	0.3972168	-0.28491211	-0.75756836	0	44330	0	0	0
888	889	889	Category J	0.035888672	0.059814453	0.059814453	-0.27075195	0.20043945	0.41699219	-23.09	0	13/3/2018	13	3	2018	14:48:36	53316	0	14	48	36	0	0.059814453	3.4853027	0.1315918	0.008789063	-0.93212891	14.544678	0.99780273	0	0	0	0	0	0	0	0	0	0.94140625	0.05859375	1.1386719	-0.095703125	0.05078125	0.99194336	0	44330	0	0	0
889	890	890	Category J	0.40795898	0.11987305	-1.2719727	-0.2734375	0.20654297	0.4152832	-23.22	0	13/3/2018	13	3	2018	14:48:36	53316	0.1	14	48	36	0	0.059814453	3.4853027	0.12817383	0.006591797	-0.92626953	16.367188	0.45849609	0	0	0	0	0	0	0	0	0	0.93530273	0.064697266	0.73828125	0.27954102	0.11303711	-0.34545898	0	44330	0	0	0
890	891	891	Category J	0.25195313	0.035888672	-1.0078125	-0.25146484	0.17724609	0.43481445	-23.59	0	13/3/2018	13	3	2018	14:48:36	53316	0.2	14	48	36	0	0.059814453	3.4853027	0.13623047	0.007568359	-0.92944336	9.8466797	0.14233398	0	0	0	0	0	0	0	0	0	0.93945313	0.060546875	0.22192383	0.11547852	0.028076172	-0.078125	0	44330	0	0	0
891	892	892	Category J	0.059814453	0.059814453	0.095947266	-0.29516602	0.11425781	0.43041992	-23.83	0	13/3/2018	13	3	2018	14:48:36	53316	0.3	14	48	36	0	0.059814453	3.4853027	0.13720703	0.006835938	-0.93066406	3.9614258	1.0310059	0	0	0	0	0	0	0	0	0	0.94067383	0.059326172	1.1569824	-0.077392578	0.052734375	1.0266113	0	44330	0	0	0
892	893	893	Category J	0.63598633	-0.58789063	-2.171875	-0.26879883	0.10717773	0.44458008	-23.95	0	13/3/2018	13	3	2018	14:48:36	53316	0.4	14	48	36	0	0.059814453	3.4853027	0.13500977	0.004150391	-0.92578125	3.473877	1.4675293	0	0	0	0	0	0	0	0	0	0.93579102	0.064208984	2.338623	0.50073242	-0.59204102	-1.2458496	0	44330	0	0	0
893	894	894	Category J	0.3359375	-0.071777344	-0.83984375	-0.24609375	0.16601563	0.44482422	-24.08	0	13/3/2018	13	3	2018	14:48:36	53316	0.5	14	48	36	0	0.059814453	3.4853027	0.13232422	0.003662109	-0.91040039	5.2185059	0.22802734	0	0	0	0	0	0	0	0	0	0.91992188	0.080078125	0.34960938	0.20336914	-0.075439453	0.070556641	0	44330	0	0	0
894	895	895	Category J	-0.035888672	0.13183594	-0.15576172	-0.30737305	0.1640625	0.40625	-23.95	0	13/3/2018	13	3	2018	14:48:36	53316	0.6	14	48	36	0	0.059814453	3.4853027	0.13256836	-0.000732422	-0.92382813	13.596924	0.79736328	0	0	0	0	0	0	0	0	0	0.93334961	0.066650391	1.0690918	-0.16845703	0.13256836	0.76806641	0	44330	0	0	0
895	896	896	Category J	0.13183594	-0.10791016	-2.1479492	-0.30200195	0.12524414	0.41845703	-23.83	0	13/3/2018	13	3	2018	14:48:36	53316	0.7	14	48	36	0	0.059814453	3.4853027	0.13549805	0	-0.91894531	24.354248	1.2333984	0	0	0	0	0	0	0	0	0	0.92895508	0.071044922	1.3400879	-0.003662109	-0.10766602	-1.2287598	0	44330	0	0	0
896	897	897	Category J	0.023925781	-0.047851563	-0.27587891	-0.27368164	0.073730469	0.4465332	-23.83	0	13/3/2018	13	3	2018	14:48:36	53316	0.8	14	48	36	0	0.059814453	3.4853027	0.1340332	-0.000732422	-0.92822266	25.525146	0.66333008	0	0	0	0	0	0	0	0	0	0.93798828	0.062011719	0.80957031	-0.11010742	-0.046875	0.65234375	0	44330	0	0	0
897	898	898	Category J	0	-0.15576172	-0.63598633	-0.26806641	0.058105469	0.44335938	-23.71	0	13/3/2018	13	3	2018	14:48:36	53316	0.9	14	48	36	0	0.059814453	3.4853027	0.13378906	-0.002685547	-0.91894531	27.789307	0.34838867	0	0	0	0	0	0	0	0	0	0.92871094	0.071289063	0.57006836	-0.13378906	-0.15283203	0.28295898	0	44330	0	0	0
898	899	899	Category J	0.32397461	-0.10791016	-0.94799805	-0.25512695	0.11987305	0.44335938	-23.34	0	13/3/2018	13	3	2018	14:48:37	53317	0	14	48	37	0	0.059814453	3.4853027	0.13500977	-0.003417969	-0.92944336	32.334961	0.21655273	0	0	0	0	0	0	0	0	0	0.93920898	0.060791016	0.31152344	0.1887207	-0.10424805	-0.018310547	0	44330	0	0	0
899	900	900	Category J	-0.059814453	0.14379883	-0.52783203	-0.25708008	0.14526367	0.43798828	-23.34	0	13/3/2018	13	3	2018	14:48:37	53317	0.1	14	48	37	0	0.059814453	3.4853027	0.13964844	-0.003417969	-0.93530273	36.106445	0.47705078	0	0	0	0	0	0	0	0	0	0.94555664	0.054443359	0.75439453	-0.19946289	0.1472168	0.4074707	0	44330	0	0	0
900	901	901	Category J	0.15576172	0.023925781	-1.7878418	-0.26977539	0.11499023	0.44287109	-23.09	0	13/3/2018	13	3	2018	14:48:37	53317	0.2	14	48	37	0	0.059814453	3.4853027	0.13745117	-0.004150391	-0.93139648	32.287598	0.85693359	0	0	0	0	0	0	0	0	0	0.94140625	0.05859375	0.90258789	0.018066406	0.028076172	-0.85620117	0	44330	0	0	0
901	902	902	Category J	-0.023925781	-0.11987305	-0.32397461	-0.26855469	0.021484375	0.45141602	-22.85	0	13/3/2018	13	3	2018	14:48:37	53317	0.3	14	48	37	0	0.059814453	3.4853027	0.13769531	-0.003417969	-0.93188477	24.005127	0.63964844	0	0	0	0	0	0	0	0	0	0.94213867	0.057861328	0.88598633	-0.16162109	-0.11621094	0.60791016	0	44330	0	0	0
902	903	903	Category J	0.095947266	-0.16796875	-1.9799805	-0.24853516	0.058349609	0.45800781	-23.09	0	13/3/2018	13	3	2018	14:48:37	53317	0.4	14	48	37	0	0.059814453	3.4853027	0.13745117	-0.00390625	-0.92041016	21.15918	1.0727539	0	0	0	0	0	0	0	0	0	0.93066406	0.069335938	1.2648926	-0.041503906	-0.16381836	-1.0593262	0	44330	0	0	0
903	904	904	Category J	0.047851563	0.13183594	0.20385742	-0.28588867	0.12719727	0.43188477	-22.97	0	13/3/2018	13	3	2018	14:48:37	53317	0.5	14	48	37	0	0.059814453	3.4853027	0.13305664	-0.0078125	-0.92993164	15.529297	1.1455078	0	0	0	0	0	0	0	0	0	0.93945313	0.060546875	1.3588867	-0.085205078	0.13964844	1.1337891	0	44330	0	0	0
904	905	905	Category J	0.2277832	-0.071777344	-1.5239258	-0.27880859	0.12109375	0.43579102	-23.22	0	13/3/2018	13	3	2018	14:48:37	53317	0.6	14	48	37	0	0.059814453	3.4853027	0.13427734	-0.006103516	-0.92285156	11.845459	0.61157227	0	0	0	0	0	0	0	0	0	0.93261719	0.067382813	0.75976563	0.093261719	-0.065429688	-0.60083008	0	44330	0	0	0
905	906	906	Category J	0.17993164	0.011962891	-0.68383789	-0.26806641	0.062011719	0.44335938	-23.71	0	13/3/2018	13	3	2018	14:48:37	53317	0.7	14	48	37	0	0.059814453	3.4853027	0.13012695	-0.005371094	-0.93139648	3.994873	0.25317383	0	0	0	0	0	0	0	0	0	0.94042969	0.059570313	0.31469727	0.049560547	0.017333984	0.24755859	0	44330	0	0	0
906	907	907	Category J	-0.059814453	-0.10791016	-0.63598633	-0.27880859	0.046386719	0.43994141	-23.95	0	13/3/2018	13	3	2018	14:48:37	53317	0.8	14	48	37	0	0.059814453	3.4853027	0.13085938	-0.006103516	-0.92236328	2.5817871	0.35888672	0	0	0	0	0	0	0	0	0	0.93164063	0.068359375	0.57885742	-0.19067383	-0.1015625	0.28637695	0	44330	0	0	0
907	908	908	Category J	0.17993164	-0.035888672	-0.13183594	-0.27905273	0.13134766	0.43115234	-24.32	0	13/3/2018	13	3	2018	14:48:37	53317	0.9	14	48	37	0	0.058837891	3.5288086	0.13037109	-0.009765625	-0.93432617	6.1281738	0.80444336	0	0	0	0	0	0	0	0	0	0.94335938	0.056640625	0.87768555	0.049316406	-0.025878906	0.80249023	0	44330	0	0	0
908	909	909	Category J	-0.15576172	0.16796875	-0.40795898	-0.29760742	0.16503906	0.41162109	-24.32	0	13/3/2018	13	3	2018	14:48:38	53318	0	14	48	38	0	0.058837891	3.5288086	0.13330078	-0.009277344	-0.93139648	15.897949	0.6237793	0	0	0	0	0	0	0	0	0	0.94091797	0.059082031	0.98999023	-0.2890625	0.17724609	0.5234375	0	44330	0	0	0
909	910	910	Category J	0.61181641	0.14379883	-1.1757813	-0.30810547	0.12719727	0.41552734	-24.08	0	13/3/2018	13	3	2018	14:48:38	53318	0.1	14	48	38	0	0.058837891	3.5288086	0.13110352	-0.008789063	-0.92504883	18.515137	0.56298828	0	0	0	0	0	0	0	0	0	0.93432617	0.065673828	0.88378906	0.48046875	0.15258789	-0.25048828	0	44330	0	0	0
910	911	911	Category J	-0.035888672	0.047851563	-0.035888672	-0.29614258	0.094726563	0.42382813	-24.08	0	13/3/2018	13	3	2018	14:48:38	53318	0.2	14	48	38	0	0.058837891	3.5288086	0.12573242	-0.009277344	-0.93701172	24.788818	0.91723633	0	0	0	0	0	0	0	0	0	0.94555664	0.054443359	1.1201172	-0.16162109	0.057128906	0.90112305	0	44330	0	0	0
911	912	912	Category J	0.3359375	-0.19189453	-1.7038574	-0.26635742	0.15893555	0.42822266	-23.83	0	13/3/2018	13	3	2018	14:48:38	53318	0.3	14	48	38	0	0.058837891	3.5288086	0.12817383	-0.009277344	-0.93041992	29.465332	0.82104492	0	0	0	0	0	0	0	0	0	0.93920898	0.060791016	1.1633301	0.20751953	-0.18237305	-0.77319336	0	44330	0	0	0
912	913	913	Category J	0.047851563	0.13183594	-0.083984375	-0.24169922	0.23461914	0.4206543	-24.2	0	13/3/2018	13	3	2018	14:48:38	53318	0.4	14	48	38	0	0.058837891	3.5288086	0.13037109	-0.010253906	-0.93334961	27.963135	0.86523438	0	0	0	0	0	0	0	0	0	0.94262695	0.057373047	1.0742188	-0.082519531	0.14208984	0.84936523	0	44330	0	0	0
913	914	914	Category J	0.43188477	0.20385742	-1.9199219	-0.28198242	0.22802734	0.39648438	-24.69	0	13/3/2018	13	3	2018	14:48:38	53318	0.5	14	48	38	0	0.058837891	3.5288086	0.13012695	-0.009765625	-0.92895508	29.154053	1.057373	0	0	0	0	0	0	0	0	0	0.93823242	0.061767578	1.5061035	0.30151367	0.21362305	-0.99072266	0	44330	0	0	0
914	915	915	Category J	0.44384766	0.059814453	-0.98388672	-0.29345703	0.14990234	0.42529297	-24.69	0	13/3/2018	13	3	2018	14:48:38	53318	0.6	14	48	38	0	0.058837891	3.5288086	0.12768555	-0.009521484	-0.91723633	27.037842	0.33032227	0	0	0	0	0	0	0	0	0	0.92626953	0.073730469	0.4519043	0.31591797	0.069335938	-0.06640625	0	44330	0	0	0
915	916	916	Category J	0.31176758	-0.023925781	-1.1879883	-0.29492188	0.15332031	0.42431641	-24.81	0	13/3/2018	13	3	2018	14:48:38	53318	0.7	14	48	38	0	0.058837891	3.5288086	0.12939453	-0.007324219	-0.93481445	30.621338	0.31225586	0	0	0	0	0	0	0	0	0	0.94360352	0.056396484	0.45166016	0.18212891	-0.016357422	-0.25292969	0	44330	0	0	0
916	917	917	Category J	0.023925781	0.023925781	-0.32397461	-0.28613281	0.21875	0.40625	-24.44	0	13/3/2018	13	3	2018	14:48:38	53318	0.8	14	48	38	0	0.058837891	3.5288086	0.13037109	-0.006835938	-0.93408203	27.250488	0.62011719	0	0	0	0	0	0	0	0	0	0.94335938	0.056640625	0.74780273	-0.10644531	0.030761719	0.61010742	0	44330	0	0	0
917	918	918	Category J	-0.11987305	0.11987305	-0.071777344	-0.28442383	0.22973633	0.3996582	-23.95	0	13/3/2018	13	3	2018	14:48:38	53318	0.9	14	48	38	0	0.058837891	3.5288086	0.12768555	-0.008056641	-0.921875	20.241455	0.89453125	0	0	0	0	0	0	0	0	0	0.93066406	0.069335938	1.2258301	-0.24755859	0.12792969	0.85009766	0	44330	0	0	0
918	919	919	Category J	0.45581055	-0.071777344	-1.355957	-0.29077148	0.20068359	0.40380859	-23.83	0	13/3/2018	13	3	2018	14:48:39	53319	0	14	48	39	0	0.058837891	3.5288086	0.12109375	-0.010742188	-0.92016602	9.1635742	0.55249023	0	0	0	0	0	0	0	0	0	0.92822266	0.071777344	0.83081055	0.33447266	-0.060791016	-0.43554688	0	44330	0	0	0
919	920	920	Category J	-0.095947266	0.047851563	-0.10791016	-0.25512695	0.13232422	0.44360352	-23.83	0	13/3/2018	13	3	2018	14:48:39	53319	0.1	14	48	39	0	0.058837891	3.5288086	0.12768555	-0.013183594	-0.92504883	5.6281738	0.84936523	0	0	0	0	0	0	0	0	0	0.93408203	0.065917969	1.1020508	-0.22363281	0.061035156	0.81713867	0	44330	0	0	0
920	921	921	Category J	0.2277832	-0.35986328	-1.9558105	-0.23486328	0.16674805	0.44799805	-23.46	0	13/3/2018	13	3	2018	14:48:39	53319	0.2	14	48	39	0	0.058837891	3.5288086	0.12768555	-0.012695313	-0.92626953	3.6530762	1.0908203	0	0	0	0	0	0	0	0	0	0.93505859	0.064941406	1.4763184	0.099853516	-0.34692383	-1.0292969	0	44330	0	0	0
921	922	922	Category J	0.21582031	0.14379883	-0.25195313	-0.21728516	0.22875977	0.43505859	-23.46	0	13/3/2018	13	3	2018	14:48:39	53319	0.3	14	48	39	0	0.058837891	3.5288086	0.12768555	-0.014160156	-0.93530273	3.611084	0.70703125	0	0	0	0	0	0	0	0	0	0.9440918	0.055908203	0.92944336	0.087890625	0.15795898	0.68334961	0	44330	0	0	0
922	923	923	Category J	0.21582031	0.047851563	-1.487793	-0.23803711	0.20141602	0.43383789	-23.46	0	13/3/2018	13	3	2018	14:48:39	53319	0.4	14	48	39	0	0.058837891	3.5288086	0.12744141	-0.014404297	-0.92407227	10.286377	0.57373047	0	0	0	0	0	0	0	0	0	0.93286133	0.067138672	0.71386719	0.088134766	0.062255859	-0.56347656	0	44330	0	0	0
923	924	924	Category J	0.059814453	-0.11987305	0.011962891	-0.30981445	0.12548828	0.41845703	-23.46	0	13/3/2018	13	3	2018	14:48:39	53319	0.5	14	48	39	0	0.058837891	3.5288086	0.12768555	-0.013916016	-0.93041992	11.013916	0.95092773	0	0	0	0	0	0	0	0	0	0.93945313	0.060546875	1.1164551	-0.067871094	-0.10571289	0.94238281	0	44330	0	0	0
924	925	925	Category J	0	-0.19189453	-2.2678223	-0.27026367	0.14086914	0.43774414	-23.46	0	13/3/2018	13	3	2018	14:48:39	53319	0.6	14	48	39	0	0.058837891	3.5288086	0.12695313	-0.014160156	-0.93066406	0.66455078	1.3544922	0	0	0	0	0	0	0	0	0	0.93945313	0.060546875	1.6416016	-0.12695313	-0.17749023	-1.3369141	0	44330	0	0	0
925	926	926	Category J	0.40795898	0.14379883	-0.80395508	-0.21191406	0.22167969	0.44091797	-23.46	0	13/3/2018	13	3	2018	14:48:39	53319	0.7	14	48	39	0	0.058837891	3.5288086	0.1262207	-0.014404297	-0.91796875	2.536377	0.3425293	0	0	0	0	0	0	0	0	0	0.92675781	0.073242188	0.55395508	0.28149414	0.15820313	0.11401367	0	44330	0	0	0
926	927	927	Category J	0.55175781	0.25195313	-1.9799805	-0.19873047	0.20849609	0.44799805	-23.58	0	13/3/2018	13	3	2018	14:48:39	53319	0.8	14	48	39	0	0.058837891	3.5288086	0.13037109	-0.016357422	-0.92895508	5.1965332	1.1633301	0	0	0	0	0	0	0	0	0	0.93823242	0.061767578	1.7402344	0.42114258	0.26831055	-1.0507813	0	44330	0	0	0
927	928	928	Category J	0.15576172	0.011962891	-0.76782227	-0.27685547	0.15405273	0.42651367	-23.34	0	13/3/2018	13	3	2018	14:48:39	53319	0.9	14	48	39	0	0.058837891	3.5288086	0.11962891	-0.018310547	-0.9230957	1.53125	0.16235352	0	0	0	0	0	0	0	0	0	0.93115234	0.068847656	0.22167969	0.035888672	0.030273438	0.15527344	0	44330	0	0	0
928	929	929	Category J	-0.23999023	-0.13183594	-0.45581055	-0.25805664	0.14428711	0.43969727	-23.34	0	13/3/2018	13	3	2018	14:48:40	53320	0	14	48	40	0	0.058837891	3.5288086	0.11328125	-0.013183594	-0.90795898	11.984863	0.5859375	0	0	0	0	0	0	0	0	0	0.91503906	0.084960938	0.92407227	-0.35327148	-0.1184082	0.45214844	0	44330	0	0	0
929	930	930	Category J	0.69580078	0.083984375	-1.1999512	-0.21411133	0.19091797	0.44799805	-23.34	0	13/3/2018	13	3	2018	14:48:40	53320	0.1	14	48	40	0	0.058837891	3.5288086	0.11572266	-0.012695313	-0.92431641	12.588623	0.64916992	0	0	0	0	0	0	0	0	0	0.93164063	0.068359375	0.95239258	0.57983398	0.096679688	-0.27539063	0	44330	0	0	0
930	931	931	Category J	0.13183594	-0.047851563	-1.0439453	-0.13818359	0.22851563	0.46142578	-23.22	0	13/3/2018	13	3	2018	14:48:40	53320	0.2	14	48	40	0	0.058837891	3.5288086	0.11376953	-0.016601563	-0.92114258	3.6062012	0.12768555	0	0	0	0	0	0	0	0	0	0.9284668	0.071533203	0.17163086	0.017822266	-0.031005859	-0.12255859	0	44330	0	0	0
931	932	932	Category J	-0.11987305	-0.17993164	-0.56396484	-0.20776367	0.18994141	0.45019531	-23.09	0	13/3/2018	13	3	2018	14:48:40	53320	0.3	14	48	40	0	0.058837891	3.5288086	0.1105957	-0.018798828	-0.91992188	12.080566	0.45361328	0	0	0	0	0	0	0	0	0	0.92675781	0.073242188	0.74755859	-0.23046875	-0.16088867	0.35595703	0	44330	0	0	0
932	933	933	Category J	-0.16796875	0	0.31176758	-0.26660156	0.13964844	0.44091797	-23.34	0	13/3/2018	13	3	2018	14:48:40	53320	0.4	14	48	40	0	0.058837891	3.5288086	0.109375	-0.020507813	-0.93164063	5.0639648	1.2741699	0	0	0	0	0	0	0	0	0	0.93823242	0.061767578	1.5415039	-0.27734375	0.020507813	1.2434082	0	44330	0	0	0
933	934	934	Category J	0.035888672	-0.3359375	-2.0158691	-0.23974609	0.15014648	0.44750977	-23.34	0	13/3/2018	13	3	2018	14:48:40	53320	0.5	14	48	40	0	0.058837891	3.5288086	0.094482422	-0.014404297	-0.91430664	5.182373	1.1486816	0	0	0	0	0	0	0	0	0	0.91943359	0.080566406	1.4814453	-0.05859375	-0.32128906	-1.1013184	0	44330	0	0	0
934	935	935	Category J	0.2878418	0.083984375	-0.55175781	-0.13916016	0.22387695	0.46362305	-23.58	0	13/3/2018	13	3	2018	14:48:40	53320	0.6	14	48	40	0	0.058837891	3.5288086	0.082275391	-0.014648438	-0.91430664	19.790039	0.42797852	0	0	0	0	0	0	0	0	0	0.91796875	0.08203125	0.66650391	0.20532227	0.098632813	0.36254883	0	44330	0	0	0
935	936	936	Category J	-0.023925781	-0.011962891	-1.6557617	-0.13574219	0.18139648	0.47436523	-23.83	0	13/3/2018	13	3	2018	14:48:40	53320	0.7	14	48	40	0	0.058837891	3.5288086	0.075683594	-0.017333984	-0.92163086	22.748535	0.74072266	0	0	0	0	0	0	0	0	0	0.92480469	0.075195313	0.83911133	-0.099609375	0.005371094	-0.73388672	0	44330	0	0	0
936	937	937	Category J	0.059814453	-0.11987305	-0.19189453	-0.23901367	0.10351563	0.453125	-23.95	0	13/3/2018	13	3	2018	14:48:40	53320	0.8	14	48	40	0	0.058837891	3.5288086	0.06640625	-0.017578125	-0.90454102	6.2390137	0.7199707	0	0	0	0	0	0	0	0	0	0.90698242	0.093017578	0.8215332	-0.006591797	-0.10205078	0.71264648	0	44330	0	0	0
937	938	938	Category J	0.11987305	-0.059814453	-1.7758789	-0.1940918	0.11108398	0.47143555	-23.83	0	13/3/2018	13	3	2018	14:48:40	53320	0.9	14	48	40	0	0.058837891	3.5288086	0.058105469	-0.018554688	-0.91235352	2.4855957	0.86645508	0	0	0	0	0	0	0	0	0	0.91430664	0.085693359	0.96630859	0.061523438	-0.041015625	-0.86328125	0	44330	0	0	0
938	939	939	Category J	0.44384766	0.059814453	-1.4038086	-0.23583984	0.18579102	0.44140625	-23.46	0	13/3/2018	13	3	2018	14:48:41	53321	0	14	48	41	0	0.058837891	3.5288086	0.052246094	-0.017333984	-0.91577148	11.016357	0.63037109	0	0	0	0	0	0	0	0	0	0.91723633	0.082763672	0.95654297	0.39135742	0.077148438	-0.48779297	0	44330	0	0	0
939	940	940	Category J	-0.10791016	0	-0.6237793	-0.1484375	0.19702148	0.46777344	-23.34	0	13/3/2018	13	3	2018	14:48:41	53321	0.1	14	48	41	0	0.058837891	3.5288086	0.044189453	-0.013183594	-0.91235352	9.7724609	0.32641602	0	0	0	0	0	0	0	0	0	0.91357422	0.086425781	0.45410156	-0.15209961	0.013183594	0.28857422	0	44330	0	0	0
940	941	941	Category J	0.071777344	0.083984375	-0.97192383	-0.20263672	0.16088867	0.46557617	-22.97	0	13/3/2018	13	3	2018	14:48:41	53321	0.2	14	48	41	0	0.058837891	3.5288086	0.036865234	-0.012695313	-0.91552734	1.3083496	0.1171875	0	0	0	0	0	0	0	0	0	0.91625977	0.083740234	0.18774414	0.034667969	0.096679688	-0.056152344	0	44330	0	0	0
941	942	942	Category J	0.035888672	-0.023925781	-0.011962891	-0.21582031	0.11230469	0.46289063	-22.97	0	13/3/2018	13	3	2018	14:48:41	53321	0.3	14	48	41	0	0.058837891	3.5288086	0.029785156	-0.014404297	-0.90454102	8.8347168	0.89257813	0	0	0	0	0	0	0	0	0	0.9050293	0.094970703	0.90771484	0.005859375	-0.009277344	0.89257813	0	44330	0	0	0
942	943	943	Category J	-0.27587891	-0.25195313	-1.7038574	-0.21020508	0.11987305	0.46118164	-23.34	0	13/3/2018	13	3	2018	14:48:41	53321	0.4	14	48	41	0	0.058837891	3.5288086	0.024902344	-0.014404297	-0.91186523	4.1479492	0.87963867	0	0	0	0	0	0	0	0	0	0.91235352	0.087646484	1.3300781	-0.30078125	-0.23730469	-0.79174805	0	44330	0	0	0
943	944	944	Category J	0.15576172	0.15576172	-0.39599609	-0.21411133	0.19091797	0.453125	-23.58	0	13/3/2018	13	3	2018	14:48:41	53321	0.5	14	48	41	0	0.058837891	3.5288086	0.018554688	-0.012695313	-0.8972168	1.1074219	0.54638672	0	0	0	0	0	0	0	0	0	0.89746094	0.10253906	0.80688477	0.13696289	0.16845703	0.5012207	0	44330	0	0	0
944	945	945	Category J	-0.25195313	0.083984375	-1.619873	-0.19628906	0.18066406	0.46044922	-23.95	0	13/3/2018	13	3	2018	14:48:41	53321	0.6	14	48	41	0	0.058837891	3.5288086	0.012695313	-0.016113281	-0.91186523	5.2304688	0.76245117	0	0	0	0	0	0	0	0	0	0.91210938	0.087890625	1.0727539	-0.26464844	0.10009766	-0.70776367	0	44330	0	0	0
945	946	946	Category J	0.10791016	-0.023925781	-0.19189453	-0.24902344	0.12597656	0.44555664	-23.95	0	13/3/2018	13	3	2018	14:48:41	53321	0.7	14	48	41	0	0.059326172	3.491748	0.004150391	-0.017333984	-0.90429688	2.229248	0.7199707	0	0	0	0	0	0	0	0	0	0.90454102	0.095458984	0.82226563	0.10351563	-0.006347656	0.71240234	0	44330	0	0	0
946	947	947	Category J	0.035888672	-0.25195313	-1.8837891	-0.19433594	0.11889648	0.46850586	-23.83	0	13/3/2018	13	3	2018	14:48:41	53321	0.8	14	48	41	0	0.059326172	3.491748	-0.002685547	-0.018798828	-0.90527344	2.2558594	1.0063477	0	0	0	0	0	0	0	0	0	0.90551758	0.094482422	1.25	0.038574219	-0.23291016	-0.97827148	0	44330	0	0	0
947	948	948	Category J	0.2878418	0.083984375	-0.73193359	-0.24023438	0.17797852	0.44238281	-23.59	0	13/3/2018	13	3	2018	14:48:41	53321	0.9	14	48	41	0	0.059326172	3.491748	-0.0078125	-0.016845703	-0.9074707	9.0043945	0.35839844	0	0	0	0	0	0	0	0	0	0.90771484	0.092285156	0.57226563	0.2956543	0.10083008	0.17553711	0	44330	0	0	0
948	949	949	Category J	-0.10791016	0.071777344	-0.39599609	-0.1953125	0.17602539	0.45898438	-23.59	0	13/3/2018	13	3	2018	14:48:42	53322	0	14	48	42	0	0.059326172	3.491748	-0.013427734	-0.018798828	-0.91943359	10.63501	0.53955078	0	0	0	0	0	0	0	0	0	0.91967773	0.080322266	0.70849609	-0.094238281	0.090576172	0.5234375	0	44330	0	0	0
949	950	950	Category J	-0.34790039	0	-1.8959961	-0.23510742	0.1496582	0.44775391	-23.59	0	13/3/2018	13	3	2018	14:48:42	53322	0.1	14	48	42	0	0.059326172	3.491748	-0.014404297	-0.019287109	-0.92578125	4.1650391	1.0256348	0	0	0	0	0	0	0	0	0	0.92626953	0.073730469	1.3225098	-0.33325195	0.019287109	-0.9699707	0	44330	0	0	0
950	951	951	Category J	0.2878418	0.035888672	-0.41992188	-0.21679688	0.094726563	0.46459961	-23.59	0	13/3/2018	13	3	2018	14:48:42	53322	0.2	14	48	42	0	0.059326172	3.491748	-0.024169922	-0.020507813	-0.92211914	1.6281738	0.59399414	0	0	0	0	0	0	0	0	0	0.92260742	0.077392578	0.87109375	0.31201172	0.056396484	0.50219727	0	44330	0	0	0
951	952	952	Category J	0.25195313	-0.035888672	-1.1757813	-0.16918945	0.093017578	0.48168945	-23.83	0	13/3/2018	13	3	2018	14:48:42	53322	0.3	14	48	42	0	0.059326172	3.491748	-0.026123047	-0.022460938	-0.93212891	2.1867676	0.36962891	0	0	0	0	0	0	0	0	0	0.93286133	0.067138672	0.53466797	0.27807617	-0.013183594	-0.2434082	0	44330	0	0	0
952	953	953	Category J	0.023925781	0.047851563	-0.59985352	-0.20922852	0.14086914	0.46362305	-23.83	0	13/3/2018	13	3	2018	14:48:42	53322	0.4	14	48	42	0	0.059326172	3.491748	-0.032714844	-0.019287109	-0.92163086	0.99487305	0.33349609	0	0	0	0	0	0	0	0	0	0.92236328	0.077636719	0.44580078	0.056640625	0.067138672	0.32177734	0	44330	0	0	0
953	954	954	Category J	-0.14379883	0.083984375	-0.011962891	-0.21118164	0.14282227	0.45776367	-24.08	0	13/3/2018	13	3	2018	14:48:42	53322	0.5	14	48	42	0	0.059326172	3.491748	-0.035400391	-0.020507813	-0.9309082	7.515625	0.93115234	0	0	0	0	0	0	0	0	0	0.93188477	0.068115234	1.1318359	-0.1081543	0.10449219	0.91894531	0	44330	0	0	0
954	955	955	Category J	0.16796875	0.2277832	-2.3518066	-0.22290039	0.14868164	0.45507813	-23.95	0	13/3/2018	13	3	2018	14:48:42	53322	0.6	14	48	42	0	0.059326172	3.491748	-0.040039063	-0.0234375	-0.92211914	9.8444824	1.4663086	0	0	0	0	0	0	0	0	0	0.92333984	0.076660156	1.888916	0.20800781	0.2512207	-1.4294434	0	44330	0	0	0
955	956	956	Category J	0.14379883	0.071777344	-0.89990234	-0.23754883	0.074462891	0.46264648	-23.83	0	13/3/2018	13	3	2018	14:48:42	53322	0.7	14	48	42	0	0.059326172	3.491748	-0.045410156	-0.025634766	-0.91894531	0.64355469	0.21362305	0	0	0	0	0	0	0	0	0	0.92041016	0.079589844	0.30566406	0.18920898	0.097412109	0.019042969	0	44330	0	0	0
956	957	957	Category J	-0.16796875	-0.059814453	0.023925781	-0.2668457	0.050292969	0.44628906	-23.59	0	13/3/2018	13	3	2018	14:48:42	53322	0.8	14	48	42	0	0.059326172	3.491748	-0.049560547	-0.026611328	-0.9140625	11.121826	0.94604492	0	0	0	0	0	0	0	0	0	0.91577148	0.084228516	1.0893555	-0.11816406	-0.032958984	0.93798828	0	44330	0	0	0
957	958	958	Category J	-0.45581055	-0.17993164	-0.80395508	-0.30126953	0.088134766	0.42749023	-23.46	0	13/3/2018	13	3	2018	14:48:42	53322	0.9	14	48	42	0	0.059326172	3.491748	-0.052978516	-0.027099609	-0.92114258	10.895508	0.44628906	0	0	0	0	0	0	0	0	0	0.9230957	0.076904297	0.67285156	-0.40283203	-0.15258789	0.1171875	0	44330	0	0	0
958	959	959	Category J	0.55175781	-0.15576172	-1.3439941	-0.19702148	0.17773438	0.46020508	-23.34	0	13/3/2018	13	3	2018	14:48:43	53323	0	14	48	43	0	0.059326172	3.491748	-0.052490234	-0.029785156	-0.93017578	11.677246	0.74316406	0	0	0	0	0	0	0	0	0	0.93212891	0.067871094	1.144043	0.60424805	-0.12573242	-0.41357422	0	44330	0	0	0
959	960	960	Category J	0.035888672	0.047851563	-1.0439453	-0.13134766	0.18847656	0.46875	-23.46	0	13/3/2018	13	3	2018	14:48:43	53323	0.1	14	48	43	0	0.059326172	3.491748	-0.058349609	-0.029052734	-0.92895508	20.109863	0.16748047	0	0	0	0	0	0	0	0	0	0.93115234	0.068847656	0.28637695	0.094238281	0.076904297	-0.11474609	0	44330	0	0	0
960	961	961	Category J	0.059814453	-0.071777344	-1.6918945	-0.19458008	0.13989258	0.46630859	-23.83	0	13/3/2018	13	3	2018	14:48:43	53323	0.2	14	48	43	0	0.059326172	3.491748	-0.057128906	-0.029541016	-0.94067383	22.279053	0.76123047	0	0	0	0	0	0	0	0	0	0.94287109	0.057128906	0.91040039	0.11694336	-0.041992188	-0.75097656	0	44330	0	0	0
961	962	962	Category J	0.071777344	0.059814453	-0.059814453	-0.30371094	0.0703125	0.42797852	-23.83	0	13/3/2018	13	3	2018	14:48:43	53323	0.3	14	48	43	0	0.059326172	3.491748	-0.061523438	-0.025878906	-0.92822266	17.600586	0.88256836	0	0	0	0	0	0	0	0	0	0.93041992	0.069580078	1.0874023	0.13330078	0.085693359	0.8684082	0	44330	0	0	0
962	963	963	Category J	0.083984375	0.071777344	-1.4399414	-0.33520508	0.069091797	0.40722656	-23.95	0	13/3/2018	13	3	2018	14:48:43	53323	0.4	14	48	43	0	0.059326172	3.491748	-0.066894531	-0.028320313	-0.93603516	12.052979	0.53540039	0	0	0	0	0	0	0	0	0	0.9387207	0.061279297	0.75488281	0.15087891	0.10009766	-0.50366211	0	44330	0	0	0
963	964	964	Category J	-0.023925781	0.011962891	-0.97192383	-0.36889648	0.12280273	0.38085938	-23.71	0	13/3/2018	13	3	2018	14:48:43	53323	0.5	14	48	43	0	0.059326172	3.491748	-0.069580078	-0.028564453	-0.93286133	17.606689	0.072509766	0	0	0	0	0	0	0	0	0	0.93603516	0.063964844	0.12524414	0.045654297	0.040527344	-0.038818359	0	44330	0	0	0
964	965	965	Category J	0.27587891	0.023925781	-0.38378906	-0.30859375	0.15625	0.40820313	-23.34	0	13/3/2018	13	3	2018	14:48:43	53323	0.6	14	48	43	0	0.059326172	3.491748	-0.070068359	-0.028564453	-0.9465332	20.680664	0.6628418	0	0	0	0	0	0	0	0	0	0.94970703	0.050292969	0.96142578	0.34594727	0.052490234	0.56274414	0	44330	0	0	0
965	966	966	Category J	0.31176758	-0.16796875	-1.4279785	-0.32617188	0.14013672	0.40649414	-23.46	0	13/3/2018	13	3	2018	14:48:43	53323	0.7	14	48	43	0	0.059326172	3.491748	-0.0703125	-0.026611328	-0.93066406	12.587402	0.64282227	0	0	0	0	0	0	0	0	0	0.93383789	0.066162109	1.0205078	0.38208008	-0.14111328	-0.49707031	0	44330	0	0	0
966	967	967	Category J	-0.25195313	-0.19189453	-1.0439453	-0.3605957	0.071289063	0.38500977	-23.22	0	13/3/2018	13	3	2018	14:48:43	53323	0.8	14	48	43	0	0.059326172	3.491748	-0.078125	-0.028320313	-0.93286133	8.9753418	0.26293945	0	0	0	0	0	0	0	0	0	0.93652344	0.063476563	0.44799805	-0.17358398	-0.16333008	-0.11083984	0	44330	0	0	0
967	968	968	Category J	0.023925781	0.11987305	-0.46777344	-0.37280273	0.006835938	0.37402344	-23.46	0	13/3/2018	13	3	2018	14:48:43	53323	0.9	14	48	43	0	0.059326172	3.491748	-0.086181641	-0.033691406	-0.91723633	12.143311	0.48779297	0	0	0	0	0	0	0	0	0	0.921875	0.078125	0.71337891	0.11010742	0.15356445	0.44946289	0	44330	0	0	0
968	969	969	Category J	0.2277832	0.095947266	-1.2478027	-0.34301758	0.020263672	0.40087891	-23.58	0	13/3/2018	13	3	2018	14:48:44	53324	0	14	48	44	0	0.059326172	3.491748	-0.089355469	-0.033691406	-0.92114258	18.414307	0.47338867	0	0	0	0	0	0	0	0	0	0.92602539	0.073974609	0.77368164	0.31713867	0.12963867	-0.32641602	0	44330	0	0	0
969	970	970	Category J	0.23999023	-0.19189453	-1.0319824	-0.30126953	0.032958984	0.42724609	-23.46	0	13/3/2018	13	3	2018	14:48:44	53324	0.1	14	48	44	0	0.059326172	3.491748	-0.084716797	-0.03125	-0.92773438	22.942627	0.37670898	0	0	0	0	0	0	0	0	0	0.93212891	0.067871094	0.58911133	0.32470703	-0.16040039	-0.10400391	0	44330	0	0	0
970	971	971	Category J	0	-0.13183594	-0.89990234	-0.30517578	0.040527344	0.42822266	-23.71	0	13/3/2018	13	3	2018	14:48:44	53324	0.2	14	48	44	0	0.059326172	3.491748	-0.090576172	-0.032958984	-0.92553711	27.889648	0.13647461	0	0	0	0	0	0	0	0	0	0.93041992	0.069580078	0.21508789	0.090576172	-0.098632813	0.025634766	0	44330	0	0	0
971	972	972	Category J	-0.035888672	-0.083984375	-0.83984375	-0.32983398	0.044921875	0.40893555	-23.83	0	13/3/2018	13	3	2018	14:48:44	53324	0.3	14	48	44	0	0.059326172	3.491748	-0.097167969	-0.035400391	-0.92456055	36.908691	0.11523438	0	0	0	0	0	0	0	0	0	0.93017578	0.069824219	0.19433594	0.061279297	-0.048339844	0.084716797	0	44330	0	0	0
972	973	973	Category E	-0.55175781	-0.095947266	-0.79199219	0.19824219	-0.10522461	0.45825195	-26.9	0	13/3/2018	13	3	2018	15:08:42	54522	0.199	15	8	42	0	0.059570313	3.5288086	-0.096435547	-0.031494141	-0.92749023	47.052246	0.47900391	0	0	0	0	0	0	0	0	0	0.93286133	0.067138672	0.65478516	-0.45507813	-0.064208984	0.13549805	0	44330	0	0	0
973	974	974	Category E	-0.63598633	-0.083984375	-0.82788086	0.18237305	-0.11181641	0.4597168	-26.78	0	13/3/2018	13	3	2018	15:08:42	54522	0.3	15	8	42	0	0.059570313	3.5288086	-0.092285156	-0.03125	-0.9453125	49.937256	0.55859375	0	0	0	0	0	0	0	0	0	0.95019531	0.049804688	0.71337891	-0.54345703	-0.052490234	0.11743164	0	44330	0	0	0
974	975	975	Category E	-0.56396484	-0.083984375	-0.74389648	0.17358398	-0.11157227	0.4597168	-26.9	0	13/3/2018	13	3	2018	15:08:42	54522	0.4	15	8	42	0	0.059570313	3.5288086	-0.092529297	-0.027832031	-0.93188477	47.995117	0.51049805	0	0	0	0	0	0	0	0	0	0.93676758	0.063232422	0.71533203	-0.47119141	-0.055908203	0.18798828	0	44330	0	0	0
975	976	976	Category E	-0.61181641	-0.13183594	-0.77978516	0.17504883	-0.11035156	0.45068359	-26.9	0	13/3/2018	13	3	2018	15:08:42	54522	0.5	15	8	42	0	0.059570313	3.5288086	-0.097412109	-0.028564453	-0.93701172	47.961426	0.54760742	0	0	0	0	0	0	0	0	0	0.94238281	0.057617188	0.7746582	-0.51416016	-0.10302734	0.15722656	0	44330	0	0	0
976	977	977	Category E	-0.64794922	-0.11987305	-0.91186523	0.17529297	-0.10791016	0.46191406	-27.15	0	13/3/2018	13	3	2018	15:08:42	54522	0.6	15	8	42	0	0.059570313	3.5288086	-0.096435547	-0.028808594	-0.92724609	45.865723	0.55908203	0	0	0	0	0	0	0	0	0	0.93261719	0.067382813	0.65771484	-0.55126953	-0.090820313	0.015380859	0	44330	0	0	0
977	978	978	Category E	-0.46777344	-0.059814453	-0.89990234	0.16601563	-0.10766602	0.46557617	-27.27	0	13/3/2018	13	3	2018	15:08:42	54522	0.7	15	8	42	0	0.059570313	3.5288086	-0.097900391	-0.028564453	-0.93530273	36.125732	0.37280273	0	0	0	0	0	0	0	0	0	0.94091797	0.059082031	0.43652344	-0.36962891	-0.031005859	0.035400391	0	44330	0	0	0
978	979	979	Category E	-0.32397461	0.21582031	-0.68383789	0.16674805	-0.087890625	0.46826172	-27.03	0	13/3/2018	13	3	2018	15:08:42	54522	0.8	15	8	42	0	0.059570313	3.5288086	-0.096435547	-0.027587891	-0.92626953	25.184814	0.41210938	0	0	0	0	0	0	0	0	0	0.93164063	0.068359375	0.71337891	-0.22729492	0.2434082	0.24243164	0	44330	0	0	0
979	980	980	Category E	-0.63598633	0.17993164	-0.77978516	0.087890625	-0.060791016	0.49511719	-26.9	0	13/3/2018	13	3	2018	15:08:42	54522	0.9	15	8	42	0	0.059570313	3.5288086	-0.1003418	-0.027832031	-0.91943359	19.05249	0.59130859	0	0	0	0	0	0	0	0	0	0.92529297	0.074707031	0.88330078	-0.53540039	0.20776367	0.13964844	0	44330	0	0	0
980	981	981	Category E	-0.40795898	-0.10791016	-0.89990234	0.03515625	-0.042480469	0.49951172	-26.66	0	13/3/2018	13	3	2018	15:08:43	54523	0	15	8	43	0	0.059570313	3.5288086	-0.099853516	-0.027587891	-0.9206543	12.396729	0.31884766	0	0	0	0	0	0	0	0	0	0.92651367	0.073486328	0.40917969	-0.30786133	-0.080078125	0.020751953	0	44330	0	0	0
981	982	982	Category E	-0.41992188	-0.11987305	-0.91186523	0.052978516	-0.03515625	0.5	-26.41	0	13/3/2018	13	3	2018	15:08:43	54523	0.1	15	8	43	0	0.059570313	3.5288086	-0.10180664	-0.028808594	-0.91821289	2.9934082	0.33081055	0	0	0	0	0	0	0	0	0	0.92431641	0.075683594	0.4152832	-0.31787109	-0.090820313	0.006347656	0	44330	0	0	0
982	983	983	Category E	-0.40795898	-0.035888672	-0.81591797	0.039794922	-0.006103516	0.5065918	-26.66	0	13/3/2018	13	3	2018	15:08:43	54523	0.2	15	8	43	0	0.059570313	3.5288086	-0.1003418	-0.028320313	-0.93676758	3.8764648	0.33056641	0	0	0	0	0	0	0	0	0	0.94238281	0.057617188	0.43579102	-0.30737305	-0.007324219	0.12084961	0	44330	0	0	0
983	984	984	Category E	-0.43188477	-0.14379883	-0.95996094	0.020996094	0.006835938	0.50561523	-26.66	0	13/3/2018	13	3	2018	15:08:43	54523	0.3	15	8	43	0	0.059570313	3.5288086	-0.096679688	-0.026367188	-0.93041992	3.2478027	0.35595703	0	0	0	0	0	0	0	0	0	0.93579102	0.064208984	0.48168945	-0.33496094	-0.1171875	-0.029296875	0	44330	0	0	0
984	985	985	Category E	-0.44384766	-0.16796875	-0.92382813	0.009033203	0.009033203	0.50927734	-26.54	0	13/3/2018	13	3	2018	15:08:43	54523	0.4	15	8	43	0	0.059570313	3.5288086	-0.097900391	-0.028320313	-0.93481445	5.6923828	0.37304688	0	0	0	0	0	0	0	0	0	0.94042969	0.059570313	0.49633789	-0.34570313	-0.1394043	0.010986328	0	44330	0	0	0
985	986	986	Category E	-0.39599609	-0.095947266	-0.76782227	0.04296875	0.031982422	0.5065918	-27.27	0	13/3/2018	13	3	2018	15:08:43	54523	0.5	15	8	43	0	0.059570313	3.5288086	-0.09765625	-0.029296875	-0.92626953	11.776123	0.34423828	0	0	0	0	0	0	0	0	0	0.93188477	0.068115234	0.52319336	-0.2980957	-0.06640625	0.15844727	0	44330	0	0	0
986	987	987	Category E	-0.46777344	0.047851563	-0.80395508	0.006103516	0.057128906	0.50732422	-27.27	0	13/3/2018	13	3	2018	15:08:43	54523	0.6	15	8	43	0	0.059570313	3.5288086	-0.098388672	-0.029052734	-0.93408203	13.574219	0.39892578	0	0	0	0	0	0	0	0	0	0.93969727	0.060302734	0.57617188	-0.36914063	0.076904297	0.13012695	0	44330	0	0	0
987	988	988	Category E	-0.26391602	-0.19189453	-1.0917969	-0.024169922	0.046386719	0.50561523	-27.27	0	13/3/2018	13	3	2018	15:08:43	54523	0.7	15	8	43	0	0.059570313	3.5288086	-0.097412109	-0.027587891	-0.92553711	12.646729	0.28662109	0	0	0	0	0	0	0	0	0	0.9309082	0.069091797	0.49682617	-0.16625977	-0.1640625	-0.16601563	0	44330	0	0	0
988	989	989	Category E	-0.23999023	0.13183594	-0.92382813	-0.046875	0.012451172	0.50415039	-27.39	0	13/3/2018	13	3	2018	15:08:43	54523	0.8	15	8	43	0	0.059570313	3.5288086	-0.099121094	-0.028076172	-0.92895508	12.251953	0.21313477	0	0	0	0	0	0	0	0	0	0.93481445	0.065185547	0.30615234	-0.140625	0.15991211	0.005126953	0	44330	0	0	0
989	990	990	Category E	-0.16796875	0.035888672	-0.87597656	-0.089355469	-0.007080078	0.49780273	-27.15	0	13/3/2018	13	3	2018	15:08:43	54523	0.9	15	8	43	0	0.059570313	3.5288086	-0.095214844	-0.029296875	-0.93554688	14.502686	0.11425781	0	0	0	0	0	0	0	0	0	0.94067383	0.059326172	0.19726563	-0.072509766	0.065185547	0.059570313	0	44330	0	0	0
990	991	991	Category E	-0.17993164	-0.10791016	-0.83984375	-0.11547852	-0.041992188	0.4921875	-27.03	0	13/3/2018	13	3	2018	15:08:44	54524	0	15	8	44	0	0.059570313	3.5288086	-0.090820313	-0.029785156	-0.92285156	12.480957	0.14453125	0	0	0	0	0	0	0	0	0	0.92773438	0.072265625	0.25024414	-0.088867188	-0.077880859	0.083007813	0	44330	0	0	0
991	992	992	Category E	-0.20385742	0.071777344	-0.85180664	-0.1340332	-0.061767578	0.48608398	-27.15	0	13/3/2018	13	3	2018	15:08:44	54524	0.1	15	8	44	0	0.059570313	3.5288086	-0.094238281	-0.029296875	-0.92822266	7.333252	0.16748047	0	0	0	0	0	0	0	0	0	0.93334961	0.066650391	0.28710938	-0.109375	0.10107422	0.076416016	0	44330	0	0	0
992	993	993	Category E	-0.16796875	0.035888672	-0.83984375	-0.14428711	-0.063476563	0.48193359	-27.27	0	13/3/2018	13	3	2018	15:08:44	54524	0.2	15	8	44	0	0.059570313	3.5288086	-0.095458984	-0.028320313	-0.92260742	4.0124512	0.12719727	0	0	0	0	0	0	0	0	0	0.92797852	0.072021484	0.21948242	-0.072265625	0.064208984	0.082763672	0	44330	0	0	0
993	994	994	Category E	0.071777344	-0.035888672	-1.2119141	-0.1328125	-0.079345703	0.47875977	-27.15	0	13/3/2018	13	3	2018	15:08:44	54524	0.3	15	8	44	0	0.059570313	3.5288086	-0.091796875	-0.028320313	-0.92993164	2.4958496	0.32592773	0	0	0	0	0	0	0	0	0	0.93481445	0.065185547	0.45288086	0.16357422	-0.007324219	-0.28173828	0	44330	0	0	0
994	995	995	Category E	0.011962891	-0.10791016	-0.7199707	-0.13696289	-0.094238281	0.48144531	-27.39	0	13/3/2018	13	3	2018	15:08:44	54524	0.4	15	8	44	0	0.059570313	3.5288086	-0.086669922	-0.032226563	-0.94018555	0.061279297	0.25292969	0	0	0	0	0	0	0	0	0	0.94482422	0.055175781	0.39453125	0.098632813	-0.075439453	0.22021484	0	44330	0	0	0
995	996	996	Category E	-0.023925781	-0.10791016	-0.80395508	-0.17993164	-0.080810547	0.46679688	-27.52	0	13/3/2018	13	3	2018	15:08:44	54524	0.5	15	8	44	0	0.059570313	3.5288086	-0.088623047	-0.036376953	-0.9230957	5.4611816	0.15307617	0	0	0	0	0	0	0	0	0	0.92797852	0.072021484	0.25537109	0.064697266	-0.071289063	0.11914063	0	44330	0	0	0
996	997	997	Category E	-0.23999023	-0.023925781	-0.89990234	-0.19970703	-0.058837891	0.47119141	-27.15	0	13/3/2018	13	3	2018	15:08:44	54524	0.6	15	8	44	0	0.059570313	3.5288086	-0.087402344	-0.040039063	-0.92260742	11.599854	0.15478516	0	0	0	0	0	0	0	0	0	0.92773438	0.072265625	0.19140625	-0.15234375	0.016113281	0.022705078	0	44330	0	0	0
997	998	998	Category E	-0.095947266	-0.083984375	-0.77978516	-0.18554688	-0.015625	0.4675293	-26.9	0	13/3/2018	13	3	2018	15:08:44	54524	0.7	15	8	44	0	0.059570313	3.5288086	-0.082275391	-0.042236328	-0.93310547	17.171631	0.15942383	0	0	0	0	0	0	0	0	0	0.93774414	0.062255859	0.20849609	-0.013427734	-0.041503906	0.15332031	0	44330	0	0	0
998	999	999	Category E	-0.011962891	-0.023925781	-1.2597656	-0.17333984	0.005371094	0.47900391	-26.66	0	13/3/2018	13	3	2018	15:08:44	54524	0.8	15	8	44	0	0.059570313	3.5288086	-0.073242188	-0.041503906	-0.93212891	17.25293	0.33349609	0	0	0	0	0	0	0	0	0	0.93603516	0.063964844	0.40625	0.061279297	0.017578125	-0.32739258	0	44330	0	0	0
999	1000	1000	Category E	0	0.023925781	-1.0559082	-0.14257813	-0.020019531	0.48632813	-26.66	0	13/3/2018	13	3	2018	15:08:44	54524	0.9	15	8	44	0	0.059570313	3.5288086	-0.074707031	-0.042236328	-0.92651367	16.324219	0.16333008	0	0	0	0	0	0	0	0	0	0.93041992	0.069580078	0.27026367	0.074707031	0.066162109	-0.12915039	0	44330	0	0	0
1000	1001	1001	Category E	-0.10791016	-0.071777344	-0.94799805	-0.14599609	-0.061523438	0.4831543	-27.03	0	13/3/2018	13	3	2018	15:08:45	54525	0	15	8	45	0	0.059570313	3.5288086	-0.071777344	-0.045654297	-0.92407227	16.057861	0.050048828	0	0	0	0	0	0	0	0	0	0.92797852	0.072021484	0.085449219	-0.035888672	-0.025878906	-0.023681641	0	44330	0	0	0
1001	1002	1002	Category E	-0.21582031	-0.059814453	-0.87597656	-0.15405273	-0.083251953	0.47314453	-27.03	0	13/3/2018	13	3	2018	15:08:45	54525	0.1	15	8	45	0	0.059570313	3.5288086	-0.068359375	-0.047363281	-0.91381836	16.535156	0.15258789	0	0	0	0	0	0	0	0	0	0.91748047	0.082519531	0.19750977	-0.1472168	-0.012207031	0.037841797	0	44330	0	0	0
1002	1003	1003	Category E	-0.011962891	0.023925781	-1.2478027	-0.15625	-0.1171875	0.46044922	-27.39	0	13/3/2018	13	3	2018	15:08:45	54525	0.2	15	8	45	0	0.059326172	3.5255859	-0.065185547	-0.050537109	-0.92382813	13.673584	0.33642578	0	0	0	0	0	0	0	0	0	0.92749023	0.072509766	0.45166016	0.053222656	0.074462891	-0.32373047	0	44330	0	0	0
1003	1004	1004	Category E	0.023925781	-0.10791016	-1.079834	-0.12207031	-0.10498047	0.47924805	-27.27	0	13/3/2018	13	3	2018	15:08:45	54525	0.3	15	8	45	0	0.059326172	3.5255859	-0.0625	-0.053955078	-0.91455078	6.2387695	0.19384766	0	0	0	0	0	0	0	0	0	0.91845703	0.081542969	0.30541992	0.086425781	-0.053710938	-0.16503906	0	44330	0	0	0
1004	1005	1005	Category E	-0.023925781	-0.035888672	-0.99584961	-0.11499023	-0.10571289	0.47851563	-27.27	0	13/3/2018	13	3	2018	15:08:45	54525	0.4	15	8	45	0	0.059326172	3.5255859	-0.056640625	-0.059326172	-0.91162109	6.5	0.093261719	0	0	0	0	0	0	0	0	0	0.9152832	0.084716797	0.14013672	0.032714844	0.0234375	-0.083984375	0	44330	0	0	0
1005	1006	1006	Category E	-0.21582031	0	-0.97192383	-0.15820313	-0.086914063	0.47314453	-27.39	0	13/3/2018	13	3	2018	15:08:45	54525	0.5	15	8	45	0	0.059326172	3.5255859	-0.055908203	-0.064453125	-0.91894531	7.7045898	0.18017578	0	0	0	0	0	0	0	0	0	0.92285156	0.077148438	0.27709961	-0.15966797	0.064453125	-0.052734375	0	44330	0	0	0
1006	1007	1007	Category E	-0.083984375	-0.17993164	-0.74389648	-0.20874023	-0.063232422	0.46264648	-27.27	0	13/3/2018	13	3	2018	15:08:45	54525	0.6	15	8	45	0	0.059326172	3.5255859	-0.056396484	-0.067138672	-0.91259766	6.7351074	0.20483398	0	0	0	0	0	0	0	0	0	0.91699219	0.083007813	0.30883789	-0.02734375	-0.11254883	0.16870117	0	44330	0	0	0
1007	1008	1008	Category E	-0.10791016	0.011962891	-1.0678711	-0.20336914	-0.040283203	0.46728516	-27.39	0	13/3/2018	13	3	2018	15:08:45	54525	0.7	15	8	45	0	0.059326172	3.5255859	-0.050537109	-0.072265625	-0.90795898	12.690918	0.18945313	0	0	0	0	0	0	0	0	0	0.91235352	0.087646484	0.30126953	-0.057128906	0.084228516	-0.15966797	0	44330	0	0	0
1008	1009	1009	Category E	0.14379883	0.059814453	-0.98388672	-0.1652832	-0.078125	0.47509766	-27.52	0	13/3/2018	13	3	2018	15:08:45	54525	0.8	15	8	45	0	0.059326172	3.5255859	-0.047851563	-0.081054688	-0.90795898	16.625977	0.24975586	0	0	0	0	0	0	0	0	0	0.9128418	0.087158203	0.40844727	0.19165039	0.14086914	-0.075683594	0	44330	0	0	0
1009	1010	1010	Category E	0.21582031	-0.047851563	-1.0197754	-0.028320313	-0.098388672	0.49169922	-27.64	0	13/3/2018	13	3	2018	15:08:45	54525	0.9	15	8	45	0	0.059326172	3.5255859	-0.050537109	-0.087646484	-0.89990234	19.822754	0.29467773	0	0	0	0	0	0	0	0	0	0.90551758	0.094482422	0.42626953	0.26635742	0.039794922	-0.11962891	0	44330	0	0	0
1010	1011	1011	Category E	-0.38378906	-0.23999023	-0.97192383	-0.081542969	-0.12988281	0.48364258	-27.64	0	13/3/2018	13	3	2018	15:08:46	54526	0	15	8	46	0	0.059326172	3.5255859	-0.053222656	-0.090332031	-0.89306641	21.095215	0.37109375	0	0	0	0	0	0	0	0	0	0.89941406	0.10058594	0.55859375	-0.33032227	-0.14941406	-0.078613281	0	44330	0	0	0
1011	1012	1012	Category E	-0.071777344	0.13183594	-0.79199219	-0.12963867	-0.16674805	0.46069336	-27.52	0	13/3/2018	13	3	2018	15:08:46	54526	0.1	15	8	46	0	0.059326172	3.5255859	-0.048583984	-0.095214844	-0.89306641	23.07666	0.24975586	0	0	0	0	0	0	0	0	0	0.89941406	0.10058594	0.35131836	-0.022949219	0.22705078	0.10107422	0	44330	0	0	0
1012	1013	1013	Category E	0.16796875	0.011962891	-1.1159668	-0.085205078	-0.15014648	0.47631836	-27.39	0	13/3/2018	13	3	2018	15:08:46	54526	0.2	15	8	46	0	0.059326172	3.5255859	-0.047119141	-0.10400391	-0.89111328	22.245361	0.33203125	0	0	0	0	0	0	0	0	0	0.8984375	0.1015625	0.5559082	0.21508789	0.1159668	-0.22460938	0	44330	0	0	0
1013	1014	1014	Category E	0.023925781	-0.059814453	-0.94799805	-0.059082031	-0.1328125	0.48193359	-27.27	0	13/3/2018	13	3	2018	15:08:46	54526	0.3	15	8	46	0	0.059326172	3.5255859	-0.036865234	-0.109375	-0.88842773	16.194336	0.098388672	0	0	0	0	0	0	0	0	0	0.89575195	0.10424805	0.16992188	0.060791016	0.049560547	-0.059326172	0	44330	0	0	0
1014	1015	1015	Category E	-0.10791016	0.035888672	-0.95996094	-0.12011719	-0.13647461	0.47070313	-27.27	0	13/3/2018	13	3	2018	15:08:46	54526	0.4	15	8	46	0	0.059326172	3.5255859	-0.030761719	-0.1171875	-0.88867188	13.952148	0.18554688	0	0	0	0	0	0	0	0	0	0.89697266	0.10302734	0.30126953	-0.076904297	0.15307617	-0.071044922	0	44330	0	0	0
1015	1016	1016	Category E	0.059814453	-0.035888672	-0.87597656	-0.16259766	-0.11694336	0.46533203	-27.64	0	13/3/2018	13	3	2018	15:08:46	54526	0.5	15	8	46	0	0.059326172	3.5255859	-0.021972656	-0.12133789	-0.88452148	14.813477	0.11865234	0	0	0	0	0	0	0	0	0	0.89306641	0.10693359	0.17602539	0.081787109	0.085449219	0.008544922	0	44330	0	0	0
1016	1017	1017	Category E	-0.059814453	-0.095947266	-0.83984375	-0.19750977	-0.090332031	0.46118164	-27.88	0	13/3/2018	13	3	2018	15:08:46	54526	0.6	15	8	46	0	0.059326172	3.5255859	-0.008789063	-0.12329102	-0.88598633	15.118164	0.073974609	0	0	0	0	0	0	0	0	0	0.89453125	0.10546875	0.12426758	-0.05078125	0.02734375	0.046142578	0	44330	0	0	0
1017	1018	1018	Category E	0.2277832	0.011962891	-1.0559082	-0.21386719	-0.08203125	0.44580078	-28.01	0	13/3/2018	13	3	2018	15:08:46	54526	0.7	15	8	46	0	0.059326172	3.5255859	-0.004150391	-0.13012695	-0.88720703	4.4401855	0.32006836	0	0	0	0	0	0	0	0	0	0.89672852	0.10327148	0.54272461	0.23193359	0.14208984	-0.16845703	0	44330	0	0	0
1018	1019	1019	Category E	0.14379883	0.035888672	-0.85180664	-0.21362305	-0.090087891	0.45678711	-27.88	0	13/3/2018	13	3	2018	15:08:46	54526	0.8	15	8	46	0	0.059326172	3.5255859	0.005615234	-0.13720703	-0.88623047	0.18505859	0.22387695	0	0	0	0	0	0	0	0	0	0.89672852	0.10327148	0.34545898	0.13793945	0.1730957	0.034423828	0	44330	0	0	0
1019	1020	1020	Category E	-0.071777344	0.023925781	-0.73193359	-0.24169922	-0.11645508	0.43481445	-27.64	0	13/3/2018	13	3	2018	15:08:46	54526	0.9	15	8	46	0	0.059326172	3.5255859	0.012207031	-0.14379883	-0.88696289	1.197998	0.2434082	0	0	0	0	0	0	0	0	0	0.89868164	0.10131836	0.40698242	-0.083984375	0.16772461	0.1550293	0	44330	0	0	0
1020	1021	1021	Category E	-0.083984375	-0.011962891	-0.76782227	-0.23022461	-0.1418457	0.43212891	-27.39	0	13/3/2018	13	3	2018	15:08:47	54527	0	15	8	47	0	0.059326172	3.5255859	0.021484375	-0.15161133	-0.88720703	3.0688477	0.2121582	0	0	0	0	0	0	0	0	0	0.90039063	0.099609375	0.36499023	-0.10546875	0.13964844	0.11938477	0	44330	0	0	0
1021	1022	1022	Category E	0.15576172	0.011962891	-1.487793	-0.079101563	-0.15600586	0.46801758	-27.03	0	13/3/2018	13	3	2018	15:08:47	54527	0.1	15	8	47	0	0.059326172	3.5255859	0.029052734	-0.15576172	-0.88647461	8.6850586	0.63671875	0	0	0	0	0	0	0	0	0	0.90039063	0.099609375	0.89550781	0.12646484	0.16772461	-0.60107422	0	44330	0	0	0
1022	1023	1023	Category E	0	-0.095947266	-1.1999512	-0.12963867	-0.12988281	0.47167969	-27.03	0	13/3/2018	13	3	2018	15:08:47	54527	0.2	15	8	47	0	0.059326172	3.5255859	0.036376953	-0.15893555	-0.88549805	14.600342	0.32250977	0	0	0	0	0	0	0	0	0	0.90039063	0.099609375	0.41381836	-0.036376953	0.062988281	-0.31420898	0	44330	0	0	0
1023	1024	1024	Category E	0.071777344	0	-0.75585938	-0.1394043	-0.13720703	0.46728516	-27.03	0	13/3/2018	13	3	2018	15:08:47	54527	0.3	15	8	47	0	0.059326172	3.5255859	0.043945313	-0.16357422	-0.88574219	10.776123	0.21069336	0	0	0	0	0	0	0	0	0	0.90185547	0.098144531	0.32128906	0.027587891	0.16357422	0.12988281	0	44330	0	0	0
1024	1025	1025	Category E	-0.23999023	0.011962891	-0.93579102	-0.18530273	-0.11938477	0.45776367	-27.03	0	13/3/2018	13	3	2018	15:08:47	54527	0.4	15	8	47	0	0.059326172	3.5255859	0.051757813	-0.16552734	-0.88452148	7.6955566	0.34545898	0	0	0	0	0	0	0	0	0	0.90136719	0.098632813	0.52050781	-0.29174805	0.17749023	-0.051025391	0	44330	0	0	0
1025	1026	1026	Category E	0.047851563	0	-0.80395508	-0.20922852	-0.082519531	0.45532227	-27.39	0	13/3/2018	13	3	2018	15:08:47	54527	0.5	15	8	47	0	0.059326172	3.5255859	0.059326172	-0.16772461	-0.88354492	9.8537598	0.18603516	0	0	0	0	0	0	0	0	0	0.90136719	0.098632813	0.25927734	-0.011474609	0.16772461	0.079589844	0	44330	0	0	0
1026	1027	1027	Category E	0.10791016	-0.13183594	-1.1999512	-0.21557617	-0.051513672	0.46264648	-27.52	0	13/3/2018	13	3	2018	15:08:47	54527	0.6	15	8	47	0	0.059326172	3.5255859	0.067871094	-0.16967773	-0.88598633	12.429688	0.31860352	0	0	0	0	0	0	0	0	0	0.90478516	0.095214844	0.39160156	0.039794922	0.037841797	-0.3137207	0	44330	0	0	0
1027	1028	1028	Category E	0.16796875	0.035888672	-1.0197754	-0.20996094	-0.052490234	0.46264648	-27.27	0	13/3/2018	13	3	2018	15:08:47	54527	0.7	15	8	47	0	0.059326172	3.5255859	0.078613281	-0.17480469	-0.88842773	8.7565918	0.26367188	0	0	0	0	0	0	0	0	0	0.90893555	0.091064453	0.4309082	0.089111328	0.21069336	-0.13110352	0	44330	0	0	0
1028	1029	1029	Category E	0.19189453	-0.023925781	-0.91186523	-0.20922852	-0.082519531	0.45703125	-27.27	0	13/3/2018	13	3	2018	15:08:47	54527	0.8	15	8	47	0	0.059326172	3.5255859	0.083496094	-0.17651367	-0.88500977	6.7653809	0.18896484	0	0	0	0	0	0	0	0	0	0.90649414	0.093505859	0.28759766	0.1081543	0.15258789	-0.026611328	0	44330	0	0	0
1029	1030	1030	Category E	0.011962891	-0.035888672	-0.88793945	-0.2277832	-0.1105957	0.44091797	-27.27	0	13/3/2018	13	3	2018	15:08:47	54527	0.9	15	8	47	0	0.059326172	3.5255859	0.08984375	-0.18310547	-0.88183594	6.9978027	0.16674805	0	0	0	0	0	0	0	0	0	0.90527344	0.094726563	0.23120117	-0.077880859	0.1472168	-0.005859375	0	44330	0	0	0
1030	1031	1031	Category E	0.011962891	0.059814453	-0.83984375	-0.25512695	-0.13354492	0.421875	-27.15	0	13/3/2018	13	3	2018	15:08:48	54528	0	15	8	48	0	0.059326172	3.5255859	0.097412109	-0.18701172	-0.87890625	8.3181152	0.26416016	0	0	0	0	0	0	0	0	0	0.90380859	0.096191406	0.37158203	-0.085449219	0.24682617	0.0390625	0	44330	0	0	0
1031	1032	1032	Category E	0.15576172	0.059814453	-0.73193359	-0.234375	-0.15429688	0.4296875	-27.39	0	13/3/2018	13	3	2018	15:08:48	54528	0.1	15	8	48	0	0.059326172	3.5255859	0.10473633	-0.19360352	-0.87670898	5.626709	0.29638672	0	0	0	0	0	0	0	0	0	0.90405273	0.095947266	0.44921875	0.05078125	0.25341797	0.14477539	0	44330	0	0	0
1032	1033	1033	Category E	0.32397461	0.047851563	-1.1879883	-0.22290039	-0.15136719	0.43505859	-27.39	0	13/3/2018	13	3	2018	15:08:48	54528	0.2	15	8	48	0	0.059326172	3.5255859	0.11108398	-0.20117188	-0.87475586	0.77441406	0.453125	0	0	0	0	0	0	0	0	0	0.90454102	0.095458984	0.77490234	0.21264648	0.24902344	-0.31298828	0	44330	0	0	0
1033	1034	1034	Category M	0.26391602	-0.2277832	-0.83984375	-0.24365234	-0.12182617	0.43139648	-27.15	0	13/3/2018	13	3	2018	15:08:48	54528	0.4	15	8	48	0	0.059326172	3.5255859	0.11791992	-0.20922852	-0.87402344	0.76025391	0.15087891	0	0	0	0	0	0	0	0	0	0.90649414	0.093505859	0.19873047	0.14575195	-0.018310547	0.034179688	0	44330	0	0	0
1034	1035	1035	Category M	0	-0.11987305	-0.97192383	-0.31518555	-0.10888672	0.39428711	-27.03	0	13/3/2018	13	3	2018	15:08:48	54528	0.5	15	8	48	0	0.059326172	3.5255859	0.12182617	-0.21264648	-0.86474609	2.2175293	0.18701172	0	0	0	0	0	0	0	0	0	0.89868164	0.10131836	0.32202148	-0.12182617	0.092773438	-0.10693359	0	44330	0	0	0
1035	1036	1036	Category M	0.23999023	-0.21582031	-0.87597656	-0.33496094	-0.086914063	0.38208008	-27.03	0	13/3/2018	13	3	2018	15:08:48	54528	0.6	15	8	48	0	0.059326172	3.5255859	0.12182617	-0.21240234	-0.86621094	5.3510742	0.11816406	0	0	0	0	0	0	0	0	0	0.90014648	0.099853516	0.13085938	0.11791992	-0.003173828	-0.009521484	0	44330	0	0	0
1036	1037	1037	Category M	0.25195313	-0.2277832	-0.80395508	-0.32275391	-0.053955078	0.40161133	-27.15	0	13/3/2018	13	3	2018	15:08:48	54528	0.7	15	8	48	0	0.059326172	3.5255859	0.12646484	-0.21679688	-0.86743164	8.447998	0.14086914	0	0	0	0	0	0	0	0	0	0.90307617	0.096923828	0.19970703	0.12524414	-0.010742188	0.063476563	0	44330	0	0	0
1037	1038	1038	Category M	0.26391602	-0.11987305	-0.73193359	-0.32666016	-0.016845703	0.40332031	-27.39	0	13/3/2018	13	3	2018	15:08:48	54528	0.8	15	8	48	0	0.059326172	3.5255859	0.1315918	-0.21801758	-0.86767578	9.2548828	0.21337891	0	0	0	0	0	0	0	0	0	0.90429688	0.095703125	0.3659668	0.13208008	0.098144531	0.13574219	0	44330	0	0	0
1038	1039	1039	Category M	0.43188477	-0.21582031	-0.88793945	-0.32202148	-0.023925781	0.41137695	-27.52	0	13/3/2018	13	3	2018	15:08:48	54528	0.9	15	8	48	0	0.059326172	3.5255859	0.13427734	-0.21386719	-0.87280273	10.038574	0.29785156	0	0	0	0	0	0	0	0	0	0.90869141	0.091308594	0.31420898	0.29736328	-0.001708984	-0.014892578	0	44330	0	0	0
1039	1040	1040	Category M	0.26391602	-0.23999023	-0.85180664	-0.30175781	-0.033203125	0.41723633	-27.27	0	13/3/2018	13	3	2018	15:08:49	54529	0	15	8	49	0	0.059082031	3.4820801	0.13574219	-0.2109375	-0.86645508	11.273438	0.13208008	0	0	0	0	0	0	0	0	0	0.90209961	0.097900391	0.17163086	0.12792969	-0.028808594	0.014648438	0	44330	0	0	0
1040	1041	1041	Category M	0.34790039	-0.20385742	-0.86376953	-0.30517578	-0.047607422	0.40917969	-27.27	0	13/3/2018	13	3	2018	15:08:49	54529	0.1	15	8	49	0	0.059082031	3.4820801	0.13427734	-0.20922852	-0.86376953	11.299805	0.21337891	0	0	0	0	0	0	0	0	0	0.89892578	0.10107422	0.21899414	0.21337891	0.005371094	0	0	44330	0	0	0
1041	1042	1042	Category M	0.32397461	-0.19189453	-0.86376953	-0.296875	-0.055175781	0.42016602	-27.39	0	13/3/2018	13	3	2018	15:08:49	54529	0.2	15	8	49	0	0.059082031	3.4820801	0.13354492	-0.20751953	-0.86181641	11.57959	0.19091797	0	0	0	0	0	0	0	0	0	0.89648438	0.10351563	0.20776367	0.19018555	0.015625	-0.001708984	0	44330	0	0	0
1042	1043	1043	Category M	0.29980469	-0.19189453	-0.70776367	-0.296875	-0.058837891	0.421875	-27.03	0	13/3/2018	13	3	2018	15:08:49	54529	0.3	15	8	49	0	0.059082031	3.4820801	0.13427734	-0.20410156	-0.86694336	10.781006	0.22973633	0	0	0	0	0	0	0	0	0	0.90063477	0.099365234	0.33691406	0.1652832	0.012207031	0.15917969	0	44330	0	0	0
1043	1044	1044	Category M	0.44384766	-0.41992188	-0.73193359	-0.29199219	-0.060791016	0.42407227	-27.03	0	13/3/2018	13	3	2018	15:08:49	54529	0.4	15	8	49	0	0.059082031	3.4820801	0.13476563	-0.20361328	-0.8659668	7.2365723	0.39990234	0	0	0	0	0	0	0	0	0	0.8996582	0.1003418	0.65893555	0.30883789	-0.21606445	0.1340332	0	44330	0	0	0
1044	1045	1045	Category M	0.3359375	-0.38378906	-0.97192383	-0.29736328	0.007568359	0.43261719	-27.03	0	13/3/2018	13	3	2018	15:08:49	54529	0.5	15	8	49	0	0.059082031	3.4820801	0.1328125	-0.20019531	-0.86352539	1.3601074	0.29418945	0	0	0	0	0	0	0	0	0	0.89624023	0.10375977	0.49487305	0.20288086	-0.18334961	-0.1081543	0	44330	0	0	0
1045	1046	1046	Category M	0.26391602	-0.39599609	-0.92382813	-0.29443359	0.15014648	0.41430664	-26.54	0	13/3/2018	13	3	2018	15:08:49	54529	0.6	15	8	49	0	0.059082031	3.4820801	0.13085938	-0.19775391	-0.86157227	2.5571289	0.24633789	0	0	0	0	0	0	0	0	0	0.89355469	0.10644531	0.39306641	0.1328125	-0.19799805	-0.062011719	0	44330	0	0	0
1046	1047	1047	Category M	0.21582031	-0.59985352	-0.671875	-0.30029297	0.18481445	0.40698242	-26.66	0	13/3/2018	13	3	2018	15:08:49	54529	0.7	15	8	49	0	0.059082031	3.4820801	0.13134766	-0.19555664	-0.85961914	6.1501465	0.45336914	0	0	0	0	0	0	0	0	0	0.89135742	0.10864258	0.67626953	0.084228516	-0.40405273	0.18774414	0	44330	0	0	0
1047	1048	1048	Category M	0.23999023	-0.58789063	-0.46777344	-0.29296875	0.17993164	0.40795898	-26.9	0	13/3/2018	13	3	2018	15:08:49	54529	0.8	15	8	49	0	0.059082031	3.4820801	0.1315918	-0.18994141	-0.859375	11.712158	0.56835938	0	0	0	0	0	0	0	0	0	0.88989258	0.11010742	0.89746094	0.1081543	-0.39770508	0.39160156	0	44330	0	0	0
1048	1049	1049	Category M	0.011962891	-0.43188477	-0.59985352	-0.2890625	0.22436523	0.39331055	-26.78	0	13/3/2018	13	3	2018	15:08:49	54529	0.9	15	8	49	0	0.059082031	3.4820801	0.13354492	-0.18603516	-0.86035156	16.684082	0.37817383	0	0	0	0	0	0	0	0	0	0.89038086	0.10961914	0.62792969	-0.12158203	-0.24560547	0.26049805	0	44330	0	0	0
1049	1050	1050	Category M	0.035888672	-0.39599609	-0.49194336	-0.27099609	0.21923828	0.40649414	-27.15	0	13/3/2018	13	3	2018	15:08:50	54530	0	15	8	50	0	0.059082031	3.4820801	0.13232422	-0.18408203	-0.86206055	17.57373	0.43701172	0	0	0	0	0	0	0	0	0	0.89135742	0.10864258	0.67822266	-0.096435547	-0.21166992	0.37011719	0	44330	0	0	0
1050	1051	1051	Category M	0.37182617	-0.52783203	-0.88793945	-0.28417969	0.21191406	0.40405273	-27.27	0	13/3/2018	13	3	2018	15:08:50	54530	0.1	15	8	50	0	0.059082031	3.4820801	0.12548828	-0.17822266	-0.85571289	15.68457	0.42871094	0	0	0	0	0	0	0	0	0	0.88305664	0.11694336	0.62768555	0.24609375	-0.34936523	-0.031982422	0	44330	0	0	0
1051	1052	1052	Category M	0.071777344	-0.79199219	-0.69580078	-0.26855469	0.17626953	0.42944336	-27.03	0	13/3/2018	13	3	2018	15:08:50	54530	0.2	15	8	50	0	0.059082031	3.4820801	0.12915039	-0.17163086	-0.85205078	19.203369	0.64208984	0	0	0	0	0	0	0	0	0	0.87866211	0.12133789	0.83398438	-0.057373047	-0.62011719	0.15625	0	44330	0	0	0
1052	1053	1053	Category M	0.27587891	-0.52783203	-0.56396484	-0.26342773	0.15649414	0.43310547	-27.03	0	13/3/2018	13	3	2018	15:08:50	54530	0.3	15	8	50	0	0.059082031	3.4820801	0.12573242	-0.17211914	-0.85498047	19.52417	0.48339844	0	0	0	0	0	0	0	0	0	0.88134766	0.11865234	0.79663086	0.14990234	-0.35546875	0.29101563	0	44330	0	0	0
1053	1054	1054	Category M	-0.15576172	-0.69580078	-0.85180664	-0.26098633	0.20776367	0.42236328	-27.03	0	13/3/2018	13	3	2018	15:08:50	54530	0.4	15	8	50	0	0.059082031	3.4820801	0.12084961	-0.16625977	-0.85839844	16.326904	0.59716797	0	0	0	0	0	0	0	0	0	0.88256836	0.11743164	0.81274414	-0.27661133	-0.52929688	0.006591797	0	44330	0	0	0
1054	1055	1055	Category M	0.14379883	-0.41992188	-0.41992188	-0.27172852	0.21118164	0.41430664	-27.27	0	13/3/2018	13	3	2018	15:08:50	54530	0.5	15	8	50	0	0.059082031	3.4820801	0.11914063	-0.15771484	-0.85864258	15.15625	0.51147461	0	0	0	0	0	0	0	0	0	0.88110352	0.11889648	0.72509766	0.024414063	-0.26196289	0.4387207	0	44330	0	0	0
1055	1056	1056	Category M	0.43188477	-0.2878418	-0.88793945	-0.25756836	0.20996094	0.42456055	-27.64	0	13/3/2018	13	3	2018	15:08:50	54530	0.6	15	8	50	0	0.059082031	3.4820801	0.11865234	-0.15527344	-0.85449219	15.149902	0.34155273	0	0	0	0	0	0	0	0	0	0.87670898	0.12329102	0.47875977	0.31298828	-0.13232422	-0.033203125	0	44330	0	0	0
1056	1057	1057	Category M	-0.26391602	-0.671875	-1.0197754	-0.21875	0.19677734	0.44433594	-27.64	0	13/3/2018	13	3	2018	15:08:50	54530	0.7	15	8	50	0	0.059082031	3.4820801	0.11694336	-0.15283203	-0.85375977	15.009766	0.66455078	0	0	0	0	0	0	0	0	0	0.87524414	0.12475586	1.0656738	-0.38085938	-0.51879883	-0.16577148	0	44330	0	0	0
1057	1058	1058	Category M	0.32397461	-0.61181641	-0.80395508	-0.30078125	0.10961914	0.41894531	-27.39	0	13/3/2018	13	3	2018	15:08:50	54530	0.8	15	8	50	0	0.059082031	3.4820801	0.1171875	-0.15087891	-0.85522461	10.32959	0.50756836	0	0	0	0	0	0	0	0	0	0.8762207	0.1237793	0.71850586	0.20654297	-0.46069336	0.051269531	0	44330	0	0	0
1058	1059	1059	Category M	0.20385742	-0.32397461	-0.75585938	-0.2487793	0.11572266	0.44433594	-27.15	0	13/3/2018	13	3	2018	15:08:50	54530	0.9	15	8	50	0	0.059082031	3.4820801	0.11328125	-0.15087891	-0.85400391	5.2229004	0.21826172	0	0	0	0	0	0	0	0	0	0.87475586	0.12524414	0.36157227	0.090332031	-0.17285156	0.098144531	0	44330	0	0	0
1059	1060	1060	Category M	0.11987305	-0.44384766	-0.80395508	-0.26611328	0.10888672	0.44262695	-26.9	0	13/3/2018	13	3	2018	15:08:51	54531	0	15	8	51	0	0.059082031	3.4820801	0.11108398	-0.15234375	-0.85742188	3.0712891	0.29614258	0	0	0	0	0	0	0	0	0	0.87792969	0.12207031	0.35327148	0.008544922	-0.29125977	0.053466797	0	44330	0	0	0
1060	1061	1061	Category M	0.19189453	-0.44384766	-0.82788086	-0.26806641	0.087158203	0.4453125	-26.66	0	13/3/2018	13	3	2018	15:08:51	54531	0.1	15	8	51	0	0.059082031	3.4820801	0.1105957	-0.15307617	-0.86157227	0.12109375	0.3034668	0	0	0	0	0	0	0	0	0	0.88208008	0.11791992	0.40551758	0.081054688	-0.29052734	0.033691406	0	44330	0	0	0
1061	1062	1062	Category M	0.16796875	-0.35986328	-0.83984375	-0.265625	0.079833984	0.44604492	-26.66	0	13/3/2018	13	3	2018	15:08:51	54531	0.2	15	8	51	0	0.059082031	3.4820801	0.11132813	-0.15258789	-0.86425781	3.9880371	0.21606445	0	0	0	0	0	0	0	0	0	0.88476563	0.11523438	0.28808594	0.056396484	-0.20703125	0.024414063	0	44330	0	0	0
1062	1063	1063	Category M	0.19189453	-0.40795898	-0.83984375	-0.26660156	0.069824219	0.4387207	-26.66	0	13/3/2018	13	3	2018	15:08:51	54531	0.3	15	8	51	0	0.059082031	3.4820801	0.11035156	-0.15258789	-0.85595703	5.090332	0.26806641	0	0	0	0	0	0	0	0	0	0.87646484	0.12353516	0.35253906	0.081298828	-0.25512695	0.016113281	0	44330	0	0	0
1063	1064	1064	Category M	0.19189453	-0.31176758	-0.86376953	-0.26147461	0.072753906	0.44897461	-26.66	0	13/3/2018	13	3	2018	15:08:51	54531	0.4	15	8	51	0	0.059082031	3.4820801	0.11230469	-0.15112305	-0.85180664	5.8115234	0.17919922	0	0	0	0	0	0	0	0	0	0.87255859	0.12744141	0.25146484	0.079345703	-0.16040039	-0.01171875	0	44330	0	0	0
1064	1065	1065	Category M	0.16796875	-0.34790039	-0.83984375	-0.2578125	0.068359375	0.44873047	-26.9	0	13/3/2018	13	3	2018	15:08:51	54531	0.5	15	8	51	0	0.059082031	3.4820801	0.11010742	-0.15234375	-0.85302734	5.5874023	0.20410156	0	0	0	0	0	0	0	0	0	0.87353516	0.12646484	0.26660156	0.057617188	-0.1953125	0.013183594	0	44330	0	0	0
1065	1066	1066	Category M	0.2878418	-0.25195313	-0.95996094	-0.25952148	0.062011719	0.45068359	-27.39	0	13/3/2018	13	3	2018	15:08:51	54531	0.6	15	8	51	0	0.059082031	3.4820801	0.11376953	-0.15283203	-0.8515625	4.236084	0.22753906	0	0	0	0	0	0	0	0	0	0.87280273	0.12719727	0.38110352	0.17382813	-0.098876953	-0.1081543	0	44330	0	0	0
1066	1067	1067	Category M	0.38378906	-0.34790039	-1.0078125	-0.26098633	0.036865234	0.44189453	-27.27	0	13/3/2018	13	3	2018	15:08:51	54531	0.7	15	8	51	0	0.059082031	3.4820801	0.11450195	-0.15112305	-0.85571289	3.6445313	0.36621094	0	0	0	0	0	0	0	0	0	0.87646484	0.12353516	0.61767578	0.26904297	-0.1965332	-0.15185547	0	44330	0	0	0
1067	1068	1068	Category M	0.13183594	-0.3359375	-0.81591797	-0.30883789	0.005615234	0.41918945	-27.27	0	13/3/2018	13	3	2018	15:08:51	54531	0.8	15	8	51	0	0.059082031	3.4820801	0.11352539	-0.15039063	-0.85375977	4.6342773	0.18994141	0	0	0	0	0	0	0	0	0	0.87426758	0.12573242	0.24145508	0.018066406	-0.18530273	0.037841797	0	44330	0	0	0
1068	1069	1069	Category M	0.26391602	-0.39599609	-0.671875	-0.34912109	-0.009277344	0.39111328	-27.39	0	13/3/2018	13	3	2018	15:08:51	54531	0.9	15	8	51	0	0.059082031	3.4820801	0.1105957	-0.1496582	-0.85131836	6.0842285	0.34082031	0	0	0	0	0	0	0	0	0	0.87158203	0.12841797	0.57861328	0.15307617	-0.24609375	0.17944336	0	44330	0	0	0
1069	1070	1070	Category M	0.44384766	-0.27587891	-0.63598633	-0.37426758	0.059326172	0.37915039	-27.03	0	13/3/2018	13	3	2018	15:08:52	54532	0	15	8	52	0	0.059082031	3.4820801	0.10791016	-0.14916992	-0.85083008	6.2241211	0.41821289	0	0	0	0	0	0	0	0	0	0.87036133	0.12963867	0.67724609	0.33569336	-0.12646484	0.21484375	0	44330	0	0	0
1070	1071	1071	Category M	0.40795898	-0.63598633	-0.671875	-0.35742188	0.1484375	0.37304688	-26.9	0	13/3/2018	13	3	2018	15:08:52	54532	0.1	15	8	52	0	0.059082031	3.4820801	0.109375	-0.1484375	-0.85229492	4.7937012	0.59912109	0	0	0	0	0	0	0	0	0	0.87207031	0.12792969	0.96630859	0.29833984	-0.48730469	0.18041992	0	44330	0	0	0
1071	1072	1072	Category M	0.29980469	-0.53979492	-0.69580078	-0.36303711	0.15942383	0.36499023	-26.9	0	13/3/2018	13	3	2018	15:08:52	54532	0.2	15	8	52	0	0.059082031	3.4820801	0.11132813	-0.14892578	-0.85327148	6.7368164	0.46142578	0	0	0	0	0	0	0	0	0	0.87329102	0.12670898	0.73657227	0.18823242	-0.390625	0.1574707	0	44330	0	0	0
1072	1073	1073	Category M	0.37182617	-0.59985352	-0.77978516	-0.34301758	0.15014648	0.38305664	-26.66	0	13/3/2018	13	3	2018	15:08:52	54532	0.3	15	8	52	0	0.059082031	3.4820801	0.10986328	-0.14770508	-0.85546875	5.3969727	0.52783203	0	0	0	0	0	0	0	0	0	0.87524414	0.12475586	0.78955078	0.26171875	-0.4519043	0.075683594	0	44330	0	0	0
1073	1074	1074	Category M	0.39599609	-0.31176758	-0.45581055	-0.36499023	0.16113281	0.36206055	-26.9	0	13/3/2018	13	3	2018	15:08:52	54532	0.4	15	8	52	0	0.059082031	3.4820801	0.10473633	-0.14697266	-0.8515625	2.6088867	0.51806641	0	0	0	0	0	0	0	0	0	0.87036133	0.12963867	0.8515625	0.29101563	-0.16455078	0.39575195	0	44330	0	0	0
1074	1075	1075	Category M	0.011962891	-0.083984375	-0.83984375	-0.36621094	0.15698242	0.37084961	-27.15	0	13/3/2018	13	3	2018	15:08:52	54532	0.5	15	8	52	0	0.059082031	3.4820801	0.10083008	-0.1418457	-0.85302734	2.5004883	0.10693359	0	0	0	0	0	0	0	0	0	0.87060547	0.12939453	0.16015625	-0.088867188	0.057861328	0.013183594	0	44330	0	0	0
1075	1076	1076	Category M	0.34790039	-0.46777344	-0.91186523	-0.36547852	0.098144531	0.37768555	-27.27	0	13/3/2018	13	3	2018	15:08:52	54532	0.6	15	8	52	0	0.059082031	3.4820801	0.10131836	-0.13745117	-0.85375977	1.3823242	0.41577148	0	0	0	0	0	0	0	0	0	0.87060547	0.12939453	0.63427734	0.24633789	-0.33007813	-0.057861328	0	44330	0	0	0
1076	1077	1077	Category M	0.16796875	-0.10791016	-0.91186523	-0.30444336	-0.018554688	0.42480469	-27.64	0	13/3/2018	13	3	2018	15:08:52	54532	0.7	15	8	52	0	0.059082031	3.4820801	0.098388672	-0.1340332	-0.85571289	7.0622559	0.093017578	0	0	0	0	0	0	0	0	0	0.87182617	0.12817383	0.15185547	0.069335938	0.026123047	-0.055908203	0	44330	0	0	0
1077	1078	1078	Category M	0.10791016	0.23999023	-1.1879883	-0.25634766	-0.12792969	0.42285156	-27.52	0	13/3/2018	13	3	2018	15:08:52	54532	0.8	15	8	52	0	0.059326172	3.4675781	0.095214844	-0.13061523	-0.85742188	14.025391	0.49658203	0	0	0	0	0	0	0	0	0	0.87255859	0.12744141	0.71362305	0.012451172	0.37060547	-0.33032227	0	44330	0	0	0
1078	1079	1079	Category M	0.10791016	0.21582031	-0.75585938	-0.23022461	-0.22705078	0.39697266	-27.52	0	13/3/2018	13	3	2018	15:08:52	54532	0.9	15	8	52	0	0.059326172	3.4675781	0.090576172	-0.13037109	-0.85961914	15.762939	0.36181641	0	0	0	0	0	0	0	0	0	0.87402344	0.12597656	0.46728516	0.017089844	0.34619141	0.10375977	0	44330	0	0	0
1079	1080	1080	Category M	-0.10791016	0.15576172	-0.83984375	-0.20458984	-0.23950195	0.40405273	-27.52	0	13/3/2018	13	3	2018	15:08:53	54533	0	15	8	53	0	0.059326172	3.4675781	0.085693359	-0.12792969	-0.85961914	16.894287	0.34423828	0	0	0	0	0	0	0	0	0	0.87329102	0.12670898	0.49731445	-0.19360352	0.28369141	0.019775391	0	44330	0	0	0
1080	1081	1081	Category M	-0.17993164	0.071777344	-0.79199219	-0.1640625	-0.21020508	0.42895508	-27.52	0	13/3/2018	13	3	2018	15:08:53	54533	0.1	15	8	53	0	0.059326172	3.4675781	0.082275391	-0.12475586	-0.86108398	18.108398	0.33496094	0	0	0	0	0	0	0	0	0	0.87402344	0.12597656	0.52807617	-0.26220703	0.1965332	0.069091797	0	44330	0	0	0
1081	1082	1082	Category M	-0.14379883	0.20385742	-1.2839355	-0.10620117	-0.15893555	0.46826172	-27.27	0	13/3/2018	13	3	2018	15:08:53	54533	0.2	15	8	53	0	0.059326172	3.4675781	0.079345703	-0.12280273	-0.86083984	15.581055	0.5793457	0	0	0	0	0	0	0	0	0	0.87304688	0.12695313	0.97314453	-0.22314453	0.32666016	-0.42285156	0	44330	0	0	0
1082	1083	1083	Category M	0.023925781	0.059814453	-1.1638184	-0.037109375	-0.13671875	0.47851563	-27.27	0	13/3/2018	13	3	2018	15:08:53	54533	0.3	15	8	53	0	0.059326172	3.4675781	0.072753906	-0.1184082	-0.85742188	9.3208008	0.35766602	0	0	0	0	0	0	0	0	0	0.86865234	0.13134766	0.53344727	-0.048828125	0.17822266	-0.30615234	0	44330	0	0	0
1083	1084	1084	Category M	-0.14379883	0.17993164	-0.88793945	-0.051269531	-0.12841797	0.48339844	-27.03	0	13/3/2018	13	3	2018	15:08:53	54533	0.4	15	8	53	0	0.059326172	3.4675781	0.0703125	-0.11425781	-0.86791992	4.0114746	0.36450195	0	0	0	0	0	0	0	0	0	0.87817383	0.12182617	0.52832031	-0.21411133	0.29418945	-0.019775391	0	44330	0	0	0
1084	1085	1085	Category M	-0.16796875	0.14379883	-0.83984375	-0.11425781	-0.13598633	0.47705078	-26.9	0	13/3/2018	13	3	2018	15:08:53	54533	0.5	15	8	53	0	0.059326172	3.4675781	0.064941406	-0.10766602	-0.87182617	2.8356934	0.34423828	0	0	0	0	0	0	0	0	0	0.88085938	0.11914063	0.51635742	-0.23291016	0.25146484	0.031982422	0	44330	0	0	0
1085	1086	1086	Category M	-0.17993164	0.17993164	-0.81591797	-0.14648438	-0.15576172	0.46069336	-27.27	0	13/3/2018	13	3	2018	15:08:53	54533	0.6	15	8	53	0	0.059326172	3.4675781	0.057861328	-0.10424805	-0.86230469	2.4729004	0.37329102	0	0	0	0	0	0	0	0	0	0.87036133	0.12963867	0.56835938	-0.23779297	0.28417969	0.046386719	0	44330	0	0	0
1086	1087	1087	Category M	-0.071777344	0.26391602	-0.7199707	-0.16479492	-0.16064453	0.45092773	-27.15	0	13/3/2018	13	3	2018	15:08:53	54533	0.7	15	8	53	0	0.059326172	3.4675781	0.058837891	-0.10058594	-0.87475586	10.303711	0.41699219	0	0	0	0	0	0	0	0	0	0.88256836	0.11743164	0.65014648	-0.13061523	0.36450195	0.15478516	0	44330	0	0	0
1087	1088	1088	Category M	0.047851563	0.3359375	-1.1638184	-0.16113281	-0.16577148	0.45214844	-27.03	0	13/3/2018	13	3	2018	15:08:53	54533	0.8	15	8	53	0	0.059326172	3.4675781	0.055664063	-0.089599609	-0.87011719	14.500488	0.5168457	0	0	0	0	0	0	0	0	0	0.87670898	0.12329102	0.72680664	-0.0078125	0.42553711	-0.29345703	0	44330	0	0	0
1088	1089	1089	Category M	0.047851563	0.20385742	-1.1037598	-0.14208984	-0.21044922	0.43212891	-26.9	0	13/3/2018	13	3	2018	15:08:53	54533	0.9	15	8	53	0	0.059326172	3.4675781	0.051757813	-0.083251953	-0.87402344	11.542725	0.36743164	0	0	0	0	0	0	0	0	0	0.87963867	0.12036133	0.52050781	-0.00390625	0.28710938	-0.22949219	0	44330	0	0	0
1089	1090	1090	Category M	-0.32397461	0.43188477	-0.51586914	-0.18139648	-0.27832031	0.39160156	-26.9	0	13/3/2018	13	3	2018	15:08:54	54534	0	15	8	54	0	0.059326172	3.4675781	0.05078125	-0.079833984	-0.88061523	13.94873	0.73193359	0	0	0	0	0	0	0	0	0	0.88574219	0.11425781	1.251709	-0.37475586	0.51171875	0.36474609	0	44330	0	0	0
1090	1091	1091	Category M	-0.095947266	0.2878418	-0.68383789	-0.21166992	-0.33129883	0.33764648	-26.9	0	13/3/2018	13	3	2018	15:08:54	54534	0.1	15	8	54	0	0.059326172	3.4675781	0.05078125	-0.075927734	-0.8762207	17.480957	0.43701172	0	0	0	0	0	0	0	0	0	0.88110352	0.11889648	0.703125	-0.14672852	0.36376953	0.19238281	0	44330	0	0	0
1091	1092	1092	Category M	-0.3359375	0.095947266	-1.0319824	-0.13623047	-0.35839844	0.33789063	-27.27	0	13/3/2018	13	3	2018	15:08:54	54534	0.2	15	8	54	0	0.059326172	3.4675781	0.045654297	-0.071289063	-0.88574219	11.441162	0.44140625	0	0	0	0	0	0	0	0	0	0.88989258	0.11010742	0.69506836	-0.3815918	0.16723633	-0.14599609	0	44330	0	0	0
1092	1093	1093	Category M	-0.2277832	0.46777344	-1.3798828	-0.06640625	-0.33007813	0.38305664	-27.27	0	13/3/2018	13	3	2018	15:08:54	54534	0.3	15	8	54	0	0.059326172	3.4675781	0.045166016	-0.059814453	-0.88208008	0.70947266	0.77490234	0	0	0	0	0	0	0	0	0	0.88525391	0.11474609	1.2983398	-0.27294922	0.52758789	-0.49755859	0	44330	0	0	0
1093	1094	1094	Category M	-0.10791016	0.6237793	-0.97192383	-0.012451172	-0.22485352	0.45068359	-26.9	0	13/3/2018	13	3	2018	15:08:54	54534	0.4	15	8	54	0	0.059326172	3.4675781	0.043457031	-0.052490234	-0.89208984	0.71240234	0.69750977	0	0	0	0	0	0	0	0	0	0.89477539	0.10522461	0.9074707	-0.15136719	0.67626953	-0.079589844	0	44330	0	0	0
1094	1095	1095	Category M	-0.15576172	0.23999023	-0.63598633	-0.067382813	-0.27294922	0.41943359	-27.03	0	13/3/2018	13	3	2018	15:08:54	54534	0.5	15	8	54	0	0.059326172	3.4675781	0.048095703	-0.044189453	-0.89038086	6.5671387	0.43261719	0	0	0	0	0	0	0	0	0	0.89282227	0.10717773	0.74267578	-0.20385742	0.28417969	0.25439453	0	44330	0	0	0
1095	1096	1096	Category M	-0.083984375	0.15576172	-0.80395508	-0.13378906	-0.24829102	0.42456055	-26.78	0	13/3/2018	13	3	2018	15:08:54	54534	0.6	15	8	54	0	0.059326172	3.4675781	0.046630859	-0.039550781	-0.88647461	8.3188477	0.24902344	0	0	0	0	0	0	0	0	0	0.88842773	0.11157227	0.40869141	-0.13061523	0.1953125	0.082519531	0	44330	0	0	0
1096	1097	1097	Category M	-0.023925781	0.059814453	-0.95996094	-0.14868164	-0.17553711	0.45214844	-27.03	0	13/3/2018	13	3	2018	15:08:54	54534	0.7	15	8	54	0	0.059326172	3.4675781	0.041748047	-0.037597656	-0.89526367	8.9697266	0.13427734	0	0	0	0	0	0	0	0	0	0.89697266	0.10302734	0.22802734	-0.065673828	0.097412109	-0.064453125	0	44330	0	0	0
1097	1098	1098	Category M	-0.083984375	0.011962891	-0.95996094	-0.13525391	-0.12548828	0.47167969	-26.78	0	13/3/2018	13	3	2018	15:08:54	54534	0.8	15	8	54	0	0.059326172	3.4675781	0.044677734	-0.029541016	-0.88574219	15.918701	0.15405273	0	0	0	0	0	0	0	0	0	0.88720703	0.11279297	0.24438477	-0.12866211	0.041503906	-0.073974609	0	44330	0	0	0
1098	1099	1099	Category M	-0.035888672	-0.083984375	-1.1159668	-0.11938477	-0.12597656	0.47705078	-26.78	0	13/3/2018	13	3	2018	15:08:54	54534	0.9	15	8	54	0	0.059326172	3.4675781	0.036865234	-0.021728516	-0.88623047	24.021484	0.2487793	0	0	0	0	0	0	0	0	0	0.88720703	0.11279297	0.36450195	-0.072753906	-0.062011719	-0.22949219	0	44330	0	0	0
1099	1100	1100	Category M	-0.10791016	-0.023925781	-1.0678711	-0.10205078	-0.13012695	0.47827148	-26.9	0	13/3/2018	13	3	2018	15:08:55	54535	0	15	8	55	0	0.059326172	3.4675781	0.034667969	-0.020507813	-0.90014648	23.768799	0.2199707	0	0	0	0	0	0	0	0	0	0.90087891	0.099121094	0.3137207	-0.14257813	-0.003173828	-0.16748047	0	44330	0	0	0
1100	1101	1101	Category M	-0.023925781	0.023925781	-0.99584961	-0.13232422	-0.11621094	0.47094727	-26.78	0	13/3/2018	13	3	2018	15:08:55	54535	0.1	15	8	55	0	0.059326172	3.4675781	0.036621094	-0.016601563	-0.9050293	22.25	0.11645508	0	0	0	0	0	0	0	0	0	0.90600586	0.093994141	0.19189453	-0.060546875	0.040527344	-0.090576172	0	44330	0	0	0
1101	1102	1102	Category M	0.071777344	0	-0.81591797	-0.15380859	-0.11865234	0.46923828	-27.27	0	13/3/2018	13	3	2018	15:08:55	54535	0.2	15	8	55	0	0.059326172	3.4675781	0.035400391	-0.012939453	-0.90893555	23.461182	0.10058594	0	0	0	0	0	0	0	0	0	0.90966797	0.090332031	0.14233398	0.036132813	0.012939453	0.093017578	0	44330	0	0	0
1102	1103	1103	Category M	0.15576172	0.023925781	-0.87597656	-0.16210938	-0.15112305	0.45043945	-27.52	0	13/3/2018	13	3	2018	15:08:55	54535	0.3	15	8	55	0	0.059326172	3.4675781	0.031738281	-0.0078125	-0.89624023	29.157715	0.12939453	0	0	0	0	0	0	0	0	0	0.89672852	0.10327148	0.17602539	0.1237793	0.031738281	0.020263672	0	44330	0	0	0
1103	1104	1104	Category M	-0.10791016	-0.083984375	-0.85180664	-0.16796875	-0.18432617	0.44067383	-27.64	0	13/3/2018	13	3	2018	15:08:55	54535	0.4	15	8	55	0	0.059326172	3.4675781	0.020751953	-0.002929688	-0.90991211	28.491943	0.1628418	0	0	0	0	0	0	0	0	0	0.91015625	0.08984375	0.26782227	-0.12866211	-0.080810547	0.058105469	0	44330	0	0	0
1104	1105	1105	Category M	0.047851563	-0.035888672	-0.81591797	-0.15869141	-0.21557617	0.43579102	-27.39	0	13/3/2018	13	3	2018	15:08:55	54535	0.5	15	8	55	0	0.059326172	3.4675781	0.021728516	-0.000732422	-0.9074707	23.631348	0.1015625	0	0	0	0	0	0	0	0	0	0.90771484	0.092285156	0.15258789	0.025878906	-0.034912109	0.091552734	0	44330	0	0	0
1105	1106	1106	Category M	0.11987305	0.13183594	-1.1279297	-0.11474609	-0.20410156	0.44921875	-27.39	0	13/3/2018	13	3	2018	15:08:55	54535	0.6	15	8	55	0	0.059326172	3.4675781	0.023681641	0.002685547	-0.91870117	21.914307	0.26367188	0	0	0	0	0	0	0	0	0	0.91894531	0.081054688	0.43432617	0.095947266	0.12890625	-0.20898438	0	44330	0	0	0
1106	1107	1107	Category M	0.023925781	-0.071777344	-1.0439453	-0.1015625	-0.18261719	0.45678711	-27.15	0	13/3/2018	13	3	2018	15:08:55	54535	0.7	15	8	55	0	0.059326172	3.4675781	0.020507813	0.006103516	-0.9074707	16.758301	0.15698242	0	0	0	0	0	0	0	0	0	0.90771484	0.092285156	0.21728516	0.003173828	-0.077880859	-0.13623047	0	44330	0	0	0
1107	1108	1108	Category M	-0.059814453	0.095947266	-0.82788086	-0.10791016	-0.20214844	0.44824219	-26.78	0	13/3/2018	13	3	2018	15:08:55	54535	0.8	15	8	55	0	0.059326172	3.4675781	0.010742188	0.012695313	-0.91186523	12.830811	0.13769531	0	0	0	0	0	0	0	0	0	0.91186523	0.088134766	0.23779297	-0.070556641	0.083007813	0.083984375	0	44330	0	0	0
1108	1109	1109	Category M	-0.035888672	0.023925781	-0.86376953	-0.12084961	-0.19384766	0.44799805	-26.78	0	13/3/2018	13	3	2018	15:08:55	54535	0.9	15	8	55	0	0.059326172	3.4675781	0.010986328	0.012207031	-0.90600586	10.827393	0.064208984	0	0	0	0	0	0	0	0	0	0.90625	0.09375	0.10083008	-0.046875	0.011474609	0.042236328	0	44330	0	0	0
1109	1110	1110	Category M	0.13183594	0.011962891	-1.0078125	-0.13061523	-0.20166016	0.44555664	-26.66	0	13/3/2018	13	3	2018	15:08:56	54536	0	15	8	56	0	0.059326172	3.4675781	0.004638672	0.013671875	-0.92456055	8.9084473	0.15185547	0	0	0	0	0	0	0	0	0	0.92456055	0.075439453	0.21191406	0.12695313	-0.001708984	-0.083007813	0	44330	0	0	0
1110	1111	1111	Category M	0.16796875	0.023925781	-0.92382813	-0.13964844	-0.1940918	0.44189453	-26.54	0	13/3/2018	13	3	2018	15:08:56	54536	0.1	15	8	56	0	0.059326172	3.4675781	0.001464844	0.018066406	-0.92822266	3.5952148	0.16650391	0	0	0	0	0	0	0	0	0	0.92822266	0.071777344	0.17651367	0.16625977	0.005615234	0.004394531	0	44330	0	0	0
1111	1112	1112	Category M	0.035888672	0.15576172	-0.91186523	-0.14746094	-0.17602539	0.44799805	-26.78	0	13/3/2018	13	3	2018	15:08:56	54536	0.2	15	8	56	0	0.059326172	3.4675781	-0.00390625	0.024902344	-0.93261719	0.15478516	0.13818359	0	0	0	0	0	0	0	0	0	0.93286133	0.067138672	0.19116211	0.039794922	0.13061523	0.020751953	0	44330	0	0	0
1112	1113	1113	Category M	-0.083984375	0.10791016	-0.86376953	-0.16064453	-0.20166016	0.4362793	-26.9	0	13/3/2018	13	3	2018	15:08:56	54536	0.3	15	8	56	0	0.059326172	3.4675781	-0.010498047	0.030517578	-0.94238281	2.894043	0.13256836	0	0	0	0	0	0	0	0	0	0.94287109	0.057128906	0.22949219	-0.073242188	0.077148438	0.078613281	0	44330	0	0	0
1113	1114	1114	Category M	-0.035888672	0.17993164	-0.95996094	-0.15014648	-0.20678711	0.43310547	-26.66	0	13/3/2018	13	3	2018	15:08:56	54536	0.4	15	8	56	0	0.059326172	3.4675781	-0.017333984	0.037109375	-0.93237305	8.0036621	0.14624023	0	0	0	0	0	0	0	0	0	0.93334961	0.066650391	0.18823242	-0.018310547	0.14257813	-0.02734375	0	44330	0	0	0
1114	1115	1115	Category M	0.035888672	0.2277832	-1.0319824	-0.11401367	-0.17114258	0.45996094	-26.9	0	13/3/2018	13	3	2018	15:08:56	54536	0.5	15	8	56	0	0.059326172	3.4675781	-0.023681641	0.041015625	-0.94140625	14.098145	0.21557617	0	0	0	0	0	0	0	0	0	0.94262695	0.057373047	0.33666992	0.059570313	0.18652344	-0.090332031	0	44330	0	0	0
1115	1116	1116	Category M	0	0.059814453	-1.0319824	-0.096435547	-0.16748047	0.46923828	-27.27	0	13/3/2018	13	3	2018	15:08:56	54536	0.6	15	8	56	0	0.059082031	3.5255859	-0.015136719	0.044921875	-0.9453125	15.513184	0.088867188	0	0	0	0	0	0	0	0	0	0.9465332	0.053466797	0.11645508	0.015136719	0.014648438	-0.086425781	0	44330	0	0	0
1116	1117	1117	Category M	0	0.047851563	-0.94799805	-0.14355469	-0.15942383	0.4597168	-27.39	0	13/3/2018	13	3	2018	15:08:56	54536	0.7	15	8	56	0	0.059082031	3.5255859	-0.019287109	0.051757813	-0.94140625	8.2751465	0.020751953	0	0	0	0	0	0	0	0	0	0.94287109	0.057128906	0.030029297	0.019287109	-0.00390625	-0.006347656	0	44330	0	0	0
1117	1118	1118	Category M	-0.10791016	-0.095947266	-0.89990234	-0.16137695	-0.14208984	0.46166992	-27.88	0	13/3/2018	13	3	2018	15:08:56	54536	0.8	15	8	56	0	0.059082031	3.5255859	-0.023193359	0.051513672	-0.94482422	1.5405273	0.17578125	0	0	0	0	0	0	0	0	0	0.9465332	0.053466797	0.27709961	-0.084472656	-0.14746094	0.044921875	0	44330	0	0	0
1118	1119	1119	Category M	0.047851563	-0.023925781	-0.88793945	-0.17358398	-0.15966797	0.44702148	-28.13	0	13/3/2018	13	3	2018	15:08:56	54536	0.9	15	8	56	0	0.059082031	3.5255859	-0.026855469	0.047607422	-0.92822266	5.4743652	0.11108398	0	0	0	0	0	0	0	0	0	0.9296875	0.0703125	0.18676758	0.074707031	-0.071533203	0.040283203	0	44330	0	0	0
1119	1120	1120	Category M	-0.023925781	0.011962891	-0.97192383	-0.16381836	-0.16430664	0.45019531	-27.88	0	13/3/2018	13	3	2018	15:08:57	54537	0	15	8	57	0	0.059082031	3.5255859	-0.032470703	0.040771484	-0.94140625	12.124023	0.042724609	0	0	0	0	0	0	0	0	0	0.94287109	0.057128906	0.067871094	0.008544922	-0.028808594	-0.030273438	0	44330	0	0	0
1120	1121	1121	Category J	0.11987305	-0.047851563	-0.83984375	0.065185547	-0.203125	0.45507813	-27.39	0	13/3/2018	13	3	2018	15:09:00	54540	0.3	15	9	0	0	0.059082031	3.5255859	-0.028564453	0.040771484	-0.93920898	22.602051	0.19946289	0	0	0	0	0	0	0	0	0	0.94042969	0.059570313	0.33642578	0.1484375	-0.088623047	0.099365234	0	44330	0	0	0
1121	1122	1122	Category J	-0.20385742	0.16796875	-0.59985352	0.066894531	-0.20068359	0.4519043	-27.15	0	13/3/2018	13	3	2018	15:09:00	54540	0.4	15	9	0	0	0.059326172	3.5255859	-0.023925781	0.041748047	-0.95410156	35.590576	0.41674805	0	0	0	0	0	0	0	0	0	0.95532227	0.044677734	0.66015625	-0.1796875	0.12597656	0.35424805	0	44330	0	0	0
1122	1123	1123	Category J	0.10791016	0.14379883	-1.5478516	0.091308594	-0.17724609	0.46435547	-27.03	0	13/3/2018	13	3	2018	15:09:00	54540	0.5	15	9	0	0	0.059326172	3.5255859	-0.020751953	0.038574219	-0.94506836	41.470703	0.625	0	0	0	0	0	0	0	0	0	0.94604492	0.053955078	0.83642578	0.12866211	0.10498047	-0.60253906	0	44330	0	0	0
1123	1124	1124	Category J	0.011962891	0.10791016	-1.0319824	0.19238281	-0.14599609	0.44702148	-26.9	0	13/3/2018	13	3	2018	15:09:00	54540	0.6	15	9	0	0	0.059326172	3.5255859	-0.025634766	0.036376953	-0.93603516	51.850586	0.12524414	0	0	0	0	0	0	0	0	0	0.93701172	0.062988281	0.20483398	0.037597656	0.071289063	-0.095703125	0	44330	0	0	0
1124	1125	1125	Category J	-0.23999023	-0.10791016	-0.21582031	0.13989258	-0.17871094	0.45092773	-26.78	0	13/3/2018	13	3	2018	15:09:00	54540	0.7	15	9	0	0	0.059326172	3.5255859	-0.017089844	0.032470703	-0.94580078	62.844482	0.77612305	0	0	0	0	0	0	0	0	0	0.9465332	0.053466797	1.0935059	-0.22265625	-0.14038086	0.72998047	0	44330	0	0	0
1125	1126	1126	Category J	0.34790039	-0.10791016	-1.9318848	0.14428711	-0.20654297	0.43774414	-26.78	0	13/3/2018	13	3	2018	15:09:00	54540	0.8	15	9	0	0	0.059326172	3.5255859	-0.015380859	0.030273438	-0.93798828	69.736084	1.0668945	0	0	0	0	0	0	0	0	0	0.9387207	0.061279297	1.4953613	0.36328125	-0.13818359	-0.99365234	0	44330	0	0	0
1126	1127	1127	Category J	-0.035888672	0.27587891	-0.29980469	0.076660156	-0.19702148	0.45532227	-27.15	0	13/3/2018	13	3	2018	15:09:00	54540	0.9	15	9	0	0	0.059326172	3.5255859	-0.013427734	0.027832031	-0.95092773	66.588623	0.69702148	0	0	0	0	0	0	0	0	0	0.95141602	0.048583984	0.92138672	-0.022216797	0.24780273	0.65112305	0	44330	0	0	0
1127	1128	1128	Category J	-0.071777344	-0.071777344	-0.77978516	0.024902344	-0.17333984	0.47167969	-27.39	0	13/3/2018	13	3	2018	15:09:01	54541	0	15	9	1	0	0.059326172	3.5255859	-0.011230469	0.0234375	-0.953125	56.776123	0.20678711	0	0	0	0	0	0	0	0	0	0.95336914	0.046630859	0.32910156	-0.060302734	-0.095214844	0.17333984	0	44330	0	0	0
1128	1129	1129	Category J	-0.059814453	-0.16796875	-1.1279297	0.065917969	-0.15209961	0.47314453	-27.52	0	13/3/2018	13	3	2018	15:09:01	54541	0.1	15	9	1	0	0.059326172	3.5255859	-0.003662109	0.015625	-0.96240234	49.395508	0.25341797	0	0	0	0	0	0	0	0	0	0.96240234	0.037597656	0.4050293	-0.055908203	-0.18359375	-0.1652832	0	44330	0	0	0
1129	1130	1130	Category J	0.035888672	-0.083984375	-0.13183594	0.10424805	-0.19335938	0.45092773	-27.39	0	13/3/2018	13	3	2018	15:09:01	54541	0.2	15	9	1	0	0.059326172	3.5255859	-0.000976563	0.012451172	-0.96069336	39.597412	0.83520508	0	0	0	0	0	0	0	0	0	0.96069336	0.039306641	0.96240234	0.036865234	-0.096435547	0.82885742	0	44330	0	0	0
1130	1131	1131	Category J	-0.047851563	-0.15576172	-1.6557617	0.058349609	-0.20581055	0.45874023	-27.03	0	13/3/2018	13	3	2018	15:09:01	54541	0.3	15	9	1	0	0.059326172	3.5255859	0.002441406	0.008544922	-0.95507813	29.678223	0.72119141	0	0	0	0	0	0	0	0	0	0.95507813	0.044921875	0.9152832	-0.050292969	-0.16430664	-0.70043945	0	44330	0	0	0
1131	1132	1132	Category J	0.035888672	0.13183594	-0.39599609	-0.020996094	-0.17626953	0.47045898	-26.9	0	13/3/2018	13	3	2018	15:09:01	54541	0.4	15	9	1	0	0.059326172	3.5255859	0.001953125	0.005371094	-0.97216797	20.609131	0.59082031	0	0	0	0	0	0	0	0	0	0.97216797	0.027832031	0.73632813	0.033691406	0.1262207	0.57617188	0	44330	0	0	0
1132	1133	1133	Category J	0.13183594	0.047851563	-1.3679199	0.001953125	-0.15820313	0.47973633	-26.41	0	13/3/2018	13	3	2018	15:09:01	54541	0.5	15	9	1	0	0.059326172	3.5255859	0.008544922	0.002929688	-0.96289063	21.552002	0.42553711	0	0	0	0	0	0	0	0	0	0.96289063	0.037109375	0.57275391	0.12304688	0.044677734	-0.40478516	0	44330	0	0	0
1133	1134	1134	Category J	0.2277832	-0.035888672	-0.70776367	0.030273438	-0.16723633	0.47094727	-26.41	0	13/3/2018	13	3	2018	15:09:01	54541	0.6	15	9	1	0	0.059326172	3.5255859	0.018066406	-0.002441406	-0.96899414	14.79248	0.33642578	0	0	0	0	0	0	0	0	0	0.96899414	0.031005859	0.50390625	0.20947266	-0.033203125	0.26123047	0	44330	0	0	0
1134	1135	1135	Category J	0.023925781	-0.035888672	-0.10791016	0.080810547	-0.17358398	0.47021484	-26.66	0	13/3/2018	13	3	2018	15:09:01	54541	0.7	15	9	1	0	0.059326172	3.5255859	0.021240234	-0.009277344	-0.96508789	6.3222656	0.85766602	0	0	0	0	0	0	0	0	0	0.96557617	0.034423828	0.88647461	0.002441406	-0.026367188	0.85717773	0	44330	0	0	0
1135	1136	1136	Category J	0.047851563	-0.14379883	-1.5959473	0.025878906	-0.17163086	0.47387695	-26.78	0	13/3/2018	13	3	2018	15:09:01	54541	0.8	15	9	1	0	0.059326172	3.5255859	0.020507813	-0.01171875	-0.96337891	6.9978027	0.64648438	0	0	0	0	0	0	0	0	0	0.96362305	0.036376953	0.79150391	0.027099609	-0.13183594	-0.63232422	0	44330	0	0	0
1136	1137	1137	Category J	-0.047851563	-0.023925781	-0.25195313	-0.046630859	-0.16137695	0.47241211	-27.27	0	13/3/2018	13	3	2018	15:09:01	54541	0.9	15	9	1	0	0.059326172	3.5255859	0.022949219	-0.012695313	-0.98022461	15.095703	0.73168945	0	0	0	0	0	0	0	0	0	0.98046875	0.01953125	0.81030273	-0.070800781	-0.010986328	0.72827148	0	44330	0	0	0
1137	1138	1138	Category J	-0.29980469	0.011962891	-0.83984375	-0.048583984	-0.15136719	0.47680664	-27.15	0	13/3/2018	13	3	2018	15:09:02	54542	0	15	9	2	0	0.059326172	3.5255859	0.018798828	-0.012695313	-0.97094727	14.779541	0.34570313	0	0	0	0	0	0	0	0	0	0.97119141	0.028808594	0.47485352	-0.31860352	0.024658203	0.13110352	0	44330	0	0	0
1138	1139	1139	Category J	0.035888672	-0.21582031	-1.8718262	0.012695313	-0.17041016	0.47265625	-27.03	0	13/3/2018	13	3	2018	15:09:02	54542	0.1	15	9	2	0	0.059326172	3.5255859	0.018798828	-0.014648438	-0.96484375	19.344971	0.92895508	0	0	0	0	0	0	0	0	0	0.96508789	0.034912109	1.1247559	0.016845703	-0.20092773	-0.90673828	0	44330	0	0	0
1139	1140	1140	Category J	0.27587891	-0.14379883	-1.1999512	0.14257813	-0.16137695	0.45678711	-27.03	0	13/3/2018	13	3	2018	15:09:02	54542	0.2	15	9	2	0	0.059326172	3.5255859	0.023193359	-0.014160156	-0.96679688	18.182861	0.3671875	0	0	0	0	0	0	0	0	0	0.96728516	0.032714844	0.61499023	0.25244141	-0.12939453	-0.23291016	0	44330	0	0	0
1140	1141	1141	Category J	0.095947266	-0.14379883	-1.1398926	0.044189453	-0.14990234	0.47998047	-26.78	0	13/3/2018	13	3	2018	15:09:02	54542	0.3	15	9	2	0	0.059326172	3.5255859	0.024414063	-0.014648438	-0.95507813	24.078369	0.23632813	0	0	0	0	0	0	0	0	0	0.95532227	0.044677734	0.38525391	0.071289063	-0.12890625	-0.18457031	0	44330	0	0	0
1141	1142	1142	Category J	-0.13183594	0.059814453	0.17993164	-0.054443359	-0.18505859	0.46704102	-27.27	0	13/3/2018	13	3	2018	15:09:02	54542	0.4	15	9	2	0	0.059326172	3.5255859	0.025146484	-0.012207031	-0.96557617	19.475342	1.1584473	0	0	0	0	0	0	0	0	0	0.96606445	0.033935547	1.3747559	-0.15698242	0.072021484	1.1455078	0	44330	0	0	0
1142	1143	1143	Category J	-0.671875	-0.035888672	-1.9318848	-0.008300781	-0.17041016	0.47021484	-27.27	0	13/3/2018	13	3	2018	15:09:02	54542	0.5	15	9	2	0	0.059326172	3.5255859	0.026611328	-0.014160156	-0.96118164	15.1521	1.1958008	0	0	0	0	0	0	0	0	0	0.96166992	0.038330078	1.6906738	-0.69848633	-0.021484375	-0.97045898	0	44330	0	0	0
1143	1144	1144	Category J	0.26391602	-0.13183594	-0.68383789	0.11914063	-0.17163086	0.46069336	-27.15	0	13/3/2018	13	3	2018	15:09:02	54542	0.6	15	9	2	0	0.059326172	3.5255859	0.028076172	-0.016357422	-0.9699707	11.044189	0.38818359	0	0	0	0	0	0	0	0	0	0.97045898	0.029541016	0.63720703	0.2355957	-0.11523438	0.28613281	0	44330	0	0	0
1144	1145	1145	Category J	0.31176758	-0.047851563	-1.7277832	0.12426758	-0.17700195	0.45581055	-27.15	0	13/3/2018	13	3	2018	15:09:02	54542	0.7	15	9	2	0	0.059326172	3.5255859	0.030029297	-0.017822266	-0.98022461	17.628662	0.79907227	0	0	0	0	0	0	0	0	0	0.98095703	0.019042969	1.0588379	0.28149414	-0.029785156	-0.74731445	0	44330	0	0	0
1145	1146	1146	Category J	0.047851563	0.011962891	-0.071777344	0.019775391	-0.1550293	0.47851563	-27.15	0	13/3/2018	13	3	2018	15:09:02	54542	0.8	15	9	2	0	0.059326172	3.5255859	0.02734375	-0.017333984	-0.97192383	9.8168945	0.90087891	0	0	0	0	0	0	0	0	0	0.97241211	0.027587891	0.94995117	0.020263672	0.029296875	0.90014648	0	44330	0	0	0
1146	1147	1147	Category J	-0.39599609	0.17993164	-1.3439941	0.096679688	-0.18237305	0.46020508	-27.39	0	13/3/2018	13	3	2018	15:09:02	54542	0.9	15	9	2	0	0.059326172	3.5255859	0.024414063	-0.020263672	-0.97192383	7.4550781	0.59594727	0	0	0	0	0	0	0	0	0	0.97241211	0.027587891	0.99267578	-0.42041016	0.20019531	-0.37182617	0	44330	0	0	0
1147	1148	1148	Category J	0.14379883	-0.35986328	-0.35986328	0.072998047	-0.1652832	0.46923828	-27.52	0	13/3/2018	13	3	2018	15:09:03	54543	0	15	9	3	0	0.059326172	3.5255859	0.028564453	-0.022460938	-0.96850586	15.312256	0.70532227	0	0	0	0	0	0	0	0	0	0.96923828	0.030761719	1.0610352	0.11499023	-0.3371582	0.60864258	0	44330	0	0	0
1148	1149	1149	Category J	-0.23999023	-0.2878418	-2.1479492	0.18041992	-0.17675781	0.43237305	-27.39	0	13/3/2018	13	3	2018	15:09:03	54543	0.1	15	9	3	0	0.059326172	3.5255859	0.032958984	-0.026367188	-0.98217773	17.131836	1.2253418	0	0	0	0	0	0	0	0	0	0.98291016	0.017089844	1.6999512	-0.27294922	-0.26123047	-1.1655273	0	44330	0	0	0
1149	1150	1150	Category J	0.17993164	0.071777344	-0.92382813	0.10302734	-0.12915039	0.47460938	-27.15	0	13/3/2018	13	3	2018	15:09:03	54543	0.2	15	9	3	0	0.059326172	3.5255859	0.033203125	-0.02734375	-0.98583984	14.656738	0.1875	0	0	0	0	0	0	0	0	0	0.98657227	0.013427734	0.30786133	0.14648438	0.099121094	0.062011719	0	44330	0	0	0
1150	1151	1151	Category J	-0.023925781	-0.083984375	-1.0319824	0.12646484	-0.1394043	0.46606445	-26.9	0	13/3/2018	13	3	2018	15:09:03	54543	0.3	15	9	3	0	0.059326172	3.5255859	0.030029297	-0.027587891	-0.97998047	24.446533	0.09375	0	0	0	0	0	0	0	0	0	0.98071289	0.019287109	0.16210938	-0.053955078	-0.056152344	-0.051757813	0	44330	0	0	0
1151	1152	1152	Category J	-0.2277832	-0.095947266	-1.4758301	0.099609375	-0.13696289	0.4765625	-27.03	0	13/3/2018	13	3	2018	15:09:03	54543	0.4	15	9	3	0	0.059326172	3.5255859	0.023681641	-0.02734375	-0.99462891	17.617188	0.54711914	0	0	0	0	0	0	0	0	0	0.99511719	0.004882813	0.80078125	-0.25146484	-0.068359375	-0.48095703	0	44330	0	0	0
1152	1153	1153	Category J	-0.19189453	-0.059814453	0.011962891	0.15454102	-0.15136719	0.45727539	-27.15	0	13/3/2018	13	3	2018	15:09:03	54543	0.5	15	9	3	0	0.059326172	3.5255859	0.025390625	-0.030029297	-0.98583984	16.403809	1.0217285	0	0	0	0	0	0	0	0	0	0.98657227	0.013427734	1.244873	-0.21728516	-0.029541016	0.99780273	0	44330	0	0	0
1153	1154	1154	Category J	-0.10791016	0	-1.1757813	0.092041016	-0.16503906	0.46484375	-27.27	0	13/3/2018	13	3	2018	15:09:03	54543	0.6	15	9	3	0	0.059326172	3.5255859	0.028320313	-0.031494141	-0.98583984	20.465332	0.23583984	0	0	0	0	0	0	0	0	0	0.98681641	0.013183594	0.35766602	-0.13623047	0.031494141	-0.18969727	0	44330	0	0	0
1154	1155	1155	Category J	0.70776367	0.21582031	-1.1518555	0.083984375	-0.13769531	0.47387695	-27.39	0	13/3/2018	13	3	2018	15:09:03	54543	0.7	15	9	3	0	0.059326172	3.5255859	0.033691406	-0.034423828	-0.98608398	22.828857	0.73779297	0	0	0	0	0	0	0	0	0	0.98730469	0.012695313	1.0898438	0.67382813	0.25024414	-0.16552734	0	44330	0	0	0
1155	1156	1156	Category J	0	0.083984375	-0.58789063	0.13183594	-0.13696289	0.46533203	-27.39	0	13/3/2018	13	3	2018	15:09:03	54543	0.8	15	9	3	0	0.059326172	3.5255859	0.031494141	-0.037353516	-0.97607422	15.162109	0.40795898	0	0	0	0	0	0	0	0	0	0.97729492	0.022705078	0.54125977	-0.031494141	0.12133789	0.38818359	0	44330	0	0	0
1156	1157	1157	Category J	-0.14379883	-0.13183594	-1.1999512	0.12597656	-0.13549805	0.46899414	-27.52	0	13/3/2018	13	3	2018	15:09:03	54543	0.9	15	9	3	0	0.059326172	3.5255859	0.029052734	-0.038085938	-0.98144531	1.9423828	0.29370117	0	0	0	0	0	0	0	0	0	0.98266602	0.017333984	0.48486328	-0.17285156	-0.093505859	-0.21826172	0	44330	0	0	0
1157	1158	1158	Category J	-0.17993164	-0.059814453	0.15576172	0.041259766	-0.14160156	0.47607422	-27.52	0	13/3/2018	13	3	2018	15:09:04	54544	0	15	9	4	0	0.059326172	3.5255859	0.029541016	-0.040283203	-0.98388672	3.0576172	1.1586914	0	0	0	0	0	0	0	0	0	0.98510742	0.014892578	1.3684082	-0.20947266	-0.019287109	1.1396484	0	44330	0	0	0
1158	1159	1159	Category J	-0.34790039	-0.34790039	-1.8239746	0.002197266	-0.15673828	0.47680664	-27.52	0	13/3/2018	13	3	2018	15:09:04	54544	0.1	15	9	4	0	0.059326172	3.5255859	0.032226563	-0.039306641	-0.98657227	5.9394531	0.9699707	0	0	0	0	0	0	0	0	0	0.98779297	0.012207031	1.526123	-0.38012695	-0.30834961	-0.8371582	0	44330	0	0	0
1159	1160	1160	Category J	0.21582031	0.15576172	-0.65991211	0.012207031	-0.12524414	0.48486328	-27.39	0	13/3/2018	13	3	2018	15:09:04	54544	0.2	15	9	4	0	0.059326172	3.4820801	0.028564453	-0.042236328	-0.99267578	9.722168	0.43017578	0	0	0	0	0	0	0	0	0	0.99414063	0.005859375	0.71801758	0.18701172	0.19799805	0.33276367	0	44330	0	0	0
1160	1161	1161	Category J	0.19189453	0.15576172	-1.9799805	0.033203125	-0.11474609	0.48681641	-27.39	0	13/3/2018	13	3	2018	15:09:04	54544	0.3	15	9	4	0	0.059326172	3.4820801	0.025634766	-0.04296875	-0.98852539	19.721191	1.0246582	0	0	0	0	0	0	0	0	0	0.98974609	0.010253906	1.3564453	0.16625977	0.19873047	-0.99121094	0	44330	0	0	0
1161	1162	1162	Category J	0.10791016	-0.047851563	-0.56396484	-0.027832031	-0.15185547	0.4753418	-27.27	0	13/3/2018	13	3	2018	15:09:04	54544	0.4	15	9	4	0	0.059326172	3.4820801	0.023681641	-0.043701172	-0.99755859	14.15918	0.44165039	0	0	0	0	0	0	0	0	0	0.9987793	0.001220703	0.52172852	0.083984375	-0.00390625	0.43359375	0	44330	0	0	0
1162	1163	1163	Category J	-0.35986328	-0.11987305	-0.43188477	-0.057128906	-0.15917969	0.47436523	-27.03	0	13/3/2018	13	3	2018	15:09:04	54544	0.5	15	9	4	0	0.059326172	3.4820801	0.033447266	-0.047851563	-0.99536133	13.253906	0.69116211	0	0	0	0	0	0	0	0	0	0.99707031	0.002929688	1.0290527	-0.39331055	-0.071777344	0.56347656	0	44330	0	0	0
1163	1164	1164	Category J	0.53979492	-0.11987305	-1.6799316	-0.069335938	-0.14257813	0.47680664	-27.15	0	13/3/2018	13	3	2018	15:09:04	54544	0.6	15	9	4	0	0.059326172	3.4820801	0.030517578	-0.051757813	-0.98193359	25.807861	0.86645508	0	0	0	0	0	0	0	0	0	0.98388672	0.016113281	1.2749023	0.5090332	-0.067871094	-0.69775391	0	44330	0	0	0
1164	1165	1165	Category J	-0.035888672	-0.035888672	-0.21582031	-0.028564453	-0.12231445	0.48803711	-27.03	0	13/3/2018	13	3	2018	15:09:04	54544	0.7	15	9	4	0	0.059326172	3.4820801	0.022949219	-0.055664063	-0.98852539	31.859131	0.77514648	0	0	0	0	0	0	0	0	0	0.99047852	0.009521484	0.85180664	-0.058837891	0.019775391	0.77270508	0	44330	0	0	0
1165	1166	1166	Category J	-0.023925781	-0.023925781	-1.8479004	-0.091552734	-0.12573242	0.48046875	-27.03	0	13/3/2018	13	3	2018	15:09:04	54544	0.8	15	9	4	0	0.059326172	3.4820801	0.023193359	-0.054931641	-0.99853516	26.201172	0.85083008	0	0	0	0	0	0	0	0	0	1.0004883	0.000488281	0.92749023	-0.047119141	0.031005859	-0.84912109	0	44330	0	0	0
1166	1167	1167	Category J	0.10791016	-0.083984375	-0.88793945	-0.092285156	-0.1574707	0.46679688	-27.03	0	13/3/2018	13	3	2018	15:09:04	54544	0.9	15	9	4	0	0.059326172	3.4820801	0.020263672	-0.054931641	-0.97973633	14.104492	0.13012695	0	0	0	0	0	0	0	0	0	0.98144531	0.018554688	0.20825195	0.087402344	-0.028808594	0.091796875	0	44330	0	0	0
1167	1168	1168	Category J	0.64794922	-0.2878418	-1.907959	-0.014160156	-0.18798828	0.46777344	-26.78	0	13/3/2018	13	3	2018	15:09:05	54545	0	15	9	5	0	0.059326172	3.4820801	0.016845703	-0.058837891	-0.99243164	13.440674	1.1350098	0	0	0	0	0	0	0	0	0	0.99438477	0.005615234	1.7751465	0.63085938	-0.22875977	-0.9152832	0	44330	0	0	0
1168	1169	1169	Category J	0.25195313	-0.047851563	-0.97192383	-0.11572266	-0.16308594	0.46801758	-27.03	0	13/3/2018	13	3	2018	15:09:05	54545	0.1	15	9	5	0	0.059326172	3.4820801	0.018066406	-0.057128906	-0.99438477	22.070068	0.23486328	0	0	0	0	0	0	0	0	0	0.99633789	0.003662109	0.265625	0.23364258	0.009277344	0.022460938	0	44330	0	0	0
1169	1170	1170	Category J	-0.023925781	0.10791016	-0.059814453	-0.1418457	-0.15234375	0.45654297	-27.15	0	13/3/2018	13	3	2018	15:09:05	54545	0.2	15	9	5	0	0.059326172	3.4820801	0.019042969	-0.058105469	-0.99291992	14.41333	0.94873047	0	0	0	0	0	0	0	0	0	0.99487305	0.005126953	1.142334	-0.04296875	0.16601563	0.93310547	0	44330	0	0	0
1170	1171	1171	Category J	-0.13183594	0.047851563	-2.0639648	-0.12451172	-0.13696289	0.47241211	-27.27	0	13/3/2018	13	3	2018	15:09:05	54545	0.3	15	9	5	0	0.059326172	3.4820801	0.017822266	-0.057861328	-1.0073242	1.6584473	1.0722656	0	0	0	0	0	0	0	0	0	1.0090332	0.009033203	1.3120117	-0.1496582	0.10571289	-1.0563965	0	44330	0	0	0
1171	1172	1172	Category J	0.19189453	-0.095947266	-0.27587891	-0.037597656	-0.16918945	0.47436523	-27.39	0	13/3/2018	13	3	2018	15:09:05	54545	0.4	15	9	5	0	0.059326172	3.4820801	0.014648438	-0.059326172	-1.0004883	2.6433105	0.74682617	0	0	0	0	0	0	0	0	0	1.0024414	0.002441406	0.93847656	0.17700195	-0.036376953	0.72460938	0	44330	0	0	0
1172	1173	1173	Category J	0.53979492	0.011962891	-1.8718262	-0.037841797	-0.17626953	0.4675293	-27.27	0	13/3/2018	13	3	2018	15:09:05	54545	0.5	15	9	5	0	0.059326172	3.4820801	0.013427734	-0.060791016	-1.0024414	22.199951	1.0187988	0	0	0	0	0	0	0	0	0	1.0043945	0.004394531	1.4685059	0.52612305	0.072753906	-0.86914063	0	44330	0	0	0
1173	1174	1174	Category J	0.13183594	0.083984375	-0.671875	-0.11035156	-0.14233398	0.46850586	-27.15	0	13/3/2018	13	3	2018	15:09:05	54545	0.6	15	9	5	0	0.059326172	3.4820801	0.012207031	-0.062011719	-0.99731445	25.773926	0.3762207	0	0	0	0	0	0	0	0	0	0.99951172	0.000488281	0.59106445	0.11938477	0.14599609	0.32543945	0	44330	0	0	0
1174	1175	1175	Category J	-0.20385742	0.035888672	-0.49194336	-0.12719727	-0.14257813	0.46630859	-27.39	0	13/3/2018	13	3	2018	15:09:05	54545	0.7	15	9	5	0	0.059326172	3.4820801	0.010009766	-0.061767578	-1.0004883	13.64502	0.56030273	0	0	0	0	0	0	0	0	0	1.0024414	0.002441406	0.8203125	-0.21386719	0.09765625	0.50854492	0	44330	0	0	0
1175	1176	1176	Category J	0.10791016	0.071777344	-2.1479492	-0.10107422	-0.15380859	0.46875	-27.52	0	13/3/2018	13	3	2018	15:09:05	54545	0.8	15	9	5	0	0.059326172	3.4820801	0.010253906	-0.061523438	-1.0109863	17.570068	1.1486816	0	0	0	0	0	0	0	0	0	1.0129395	0.012939453	1.3679199	0.097412109	0.13330078	-1.1367188	0	44330	0	0	0
1176	1177	1177	Category J	-0.34790039	0.059814453	-0.2277832	-0.002685547	-0.20385742	0.46166992	-27.64	0	13/3/2018	13	3	2018	15:09:05	54545	0.9	15	9	5	0	0.059326172	3.4820801	0.010253906	-0.060302734	-1.0029297	30.452881	0.86254883	0	0	0	0	0	0	0	0	0	1.0048828	0.004882813	1.2539063	-0.3581543	0.12011719	0.77514648	0	44330	0	0	0
1177	1178	1178	Category J	-0.083984375	-0.13183594	-0.46777344	-0.084228516	-0.18286133	0.45947266	-27.64	0	13/3/2018	13	3	2018	15:09:06	54546	0	15	9	6	0	0.059326172	3.4820801	0.011962891	-0.060546875	-1.0114746	32.480469	0.55664063	0	0	0	0	0	0	0	0	0	1.0134277	0.013427734	0.7109375	-0.095947266	-0.071044922	0.54370117	0	44330	0	0	0
1178	1179	1179	Category J	0.29980469	-0.059814453	-1.2719727	-0.090576172	-0.15917969	0.46972656	-27.39	0	13/3/2018	13	3	2018	15:09:06	54546	0.1	15	9	6	0	0.059326172	3.4820801	0.016601563	-0.061279297	-1.0124512	17.662109	0.38378906	0	0	0	0	0	0	0	0	0	1.0146484	0.014648438	0.54370117	0.28295898	0.001464844	-0.25927734	0	44330	0	0	0
1179	1180	1180	Category J	0	-0.047851563	-0.11987305	-0.061523438	-0.14624023	0.47973633	-27.15	0	13/3/2018	13	3	2018	15:09:06	54546	0.2	15	9	6	0	0.059326172	3.4820801	0.016845703	-0.058837891	-1.0007324	13.032471	0.88110352	0	0	0	0	0	0	0	0	0	1.0026855	0.002685547	0.90893555	-0.016845703	0.010986328	0.88085938	0	44330	0	0	0
1180	1181	1181	Category J	0.035888672	0.21582031	-1.8479004	-0.070068359	-0.17163086	0.47094727	-27.03	0	13/3/2018	13	3	2018	15:09:06	54546	0.3	15	9	6	0	0.059326172	3.4820801	0.014160156	-0.057617188	-0.99780273	11.985107	0.89306641	0	0	0	0	0	0	0	0	0	0.99951172	0.000488281	1.1447754	0.021484375	0.2734375	-0.84985352	0	44330	0	0	0
1181	1182	1182	Category J	0.17993164	-0.15576172	-0.46777344	-0.067626953	-0.20117188	0.46313477	-27.03	0	13/3/2018	13	3	2018	15:09:06	54546	0.4	15	9	6	0	0.059326172	3.4820801	0.013916016	-0.056152344	-0.99536133	3.2819824	0.56176758	0	0	0	0	0	0	0	0	0	0.99707031	0.002929688	0.79272461	0.16577148	-0.099365234	0.52758789	0	44330	0	0	0
1182	1183	1183	Category J	0.27587891	-0.15576172	-1.5717773	-0.060302734	-0.22631836	0.44555664	-26.78	0	13/3/2018	13	3	2018	15:09:06	54546	0.5	15	9	6	0	0.059326172	3.4820801	0.016113281	-0.057373047	-1.0097656	5.8413086	0.62646484	0	0	0	0	0	0	0	0	0	1.0117188	0.01171875	0.91943359	0.25952148	-0.098144531	-0.56176758	0	44330	0	0	0
1183	1184	1184	Category J	0.047851563	-0.20385742	-1.6799316	-0.11303711	-0.1809082	0.46166992	-27.03	0	13/3/2018	13	3	2018	15:09:06	54546	0.6	15	9	6	0	0.059326172	3.4820801	0.025146484	-0.057617188	-0.99731445	7.3730469	0.69824219	0	0	0	0	0	0	0	0	0	0.99926758	0.000732422	0.85131836	0.022460938	-0.14599609	-0.68237305	0	44330	0	0	0
1184	1185	1185	Category J	-0.15576172	0	-0.14379883	-0.057861328	-0.17260742	0.47119141	-27.03	0	13/3/2018	13	3	2018	15:09:06	54546	0.7	15	9	6	0	0.059326172	3.4820801	0.022216797	-0.056396484	-1.0004883	11.354736	0.87695313	0	0	0	0	0	0	0	0	0	1.0024414	0.002441406	1.0913086	-0.17797852	0.056396484	0.85668945	0	44330	0	0	0
1185	1186	1186	Category J	-0.11987305	-0.095947266	-1.1279297	-0.053466797	-0.18847656	0.46679688	-27.15	0	13/3/2018	13	3	2018	15:09:06	54546	0.8	15	9	6	0	0.059326172	3.4820801	0.019287109	-0.055908203	-0.99023438	21.084961	0.19970703	0	0	0	0	0	0	0	0	0	0.99194336	0.008056641	0.31665039	-0.13916016	-0.039794922	-0.13745117	0	44330	0	0	0
1186	1187	1187	Category J	0.34790039	-0.25195313	-0.77978516	-0.019287109	-0.19995117	0.46655273	-27.64	0	13/3/2018	13	3	2018	15:09:06	54546	0.9	15	9	6	0	0.059326172	3.4820801	0.019287109	-0.056152344	-1.0012207	24.696777	0.44165039	0	0	0	0	0	0	0	0	0	1.0029297	0.002929688	0.74536133	0.32836914	-0.19555664	0.22143555	0	44330	0	0	0
1187	1188	1188	Category J	0.2878418	-0.20385742	-1.907959	0.073730469	-0.20678711	0.45117188	-27.64	0	13/3/2018	13	3	2018	15:09:07	54547	0	15	9	7	0	0.059326172	3.4820801	0.024902344	-0.058837891	-0.99584961	23.368164	0.95996094	0	0	0	0	0	0	0	0	0	0.99804688	0.001953125	1.3193359	0.26269531	-0.14477539	-0.91186523	0	44330	0	0	0
1188	1189	1189	Category J	-0.011962891	-0.059814453	-1.1518555	0.000976563	-0.16015625	0.47802734	-27.64	0	13/3/2018	13	3	2018	15:09:07	54547	0.1	15	9	7	0	0.059326172	3.4820801	0.023925781	-0.0546875	-1.0031738	18.129883	0.15283203	0	0	0	0	0	0	0	0	0	1.0048828	0.004882813	0.18969727	-0.035888672	-0.004882813	-0.1484375	0	44330	0	0	0
1189	1190	1190	Category J	-0.11987305	-0.011962891	-0.53979492	-0.026367188	-0.18334961	0.46850586	-27.27	0	13/3/2018	13	3	2018	15:09:07	54547	0.2	15	9	7	0	0.059326172	3.4820801	0.027832031	-0.051025391	-0.98803711	16.848633	0.47363281	0	0	0	0	0	0	0	0	0	0.98974609	0.010253906	0.63525391	-0.14770508	0.0390625	0.44824219	0	44330	0	0	0
1190	1191	1191	Category J	-0.34790039	0.035888672	-2.0998535	-0.049072266	-0.19262695	0.46582031	-27.15	0	13/3/2018	13	3	2018	15:09:07	54547	0.3	15	9	7	0	0.059326172	3.4820801	0.025878906	-0.052246094	-0.98852539	12.981445	1.1757813	0	0	0	0	0	0	0	0	0	0.99023438	0.009765625	1.5732422	-0.3737793	0.088134766	-1.111084	0	44330	0	0	0
1191	1192	1192	Category J	0.17993164	-0.047851563	-0.21582031	0.028564453	-0.19555664	0.46655273	-27.03	0	13/3/2018	13	3	2018	15:09:07	54547	0.4	15	9	7	0	0.059326172	3.4820801	0.026611328	-0.051757813	-0.98706055	6.8613281	0.78637695	0	0	0	0	0	0	0	0	0	0.98876953	0.011230469	0.9284668	0.15307617	0.00390625	0.77124023	0	44330	0	0	0
1192	1193	1193	Category J	0.15576172	-0.011962891	-0.86376953	0.030273438	-0.20532227	0.45996094	-27.15	0	13/3/2018	13	3	2018	15:09:07	54547	0.5	15	9	7	0	0.059326172	3.4820801	0.029785156	-0.051025391	-0.97998047	12.362793	0.17578125	0	0	0	0	0	0	0	0	0	0.98168945	0.018310547	0.28149414	0.12573242	0.0390625	0.11621094	0	44330	0	0	0
1193	1194	1194	Category J	0.38378906	-0.047851563	-0.98388672	-0.062255859	-0.16821289	0.4699707	-27.88	0	13/3/2018	13	3	2018	15:09:07	54547	0.6	15	9	7	0	0.059326172	3.4820801	0.032470703	-0.05078125	-0.99194336	17.201904	0.35131836	0	0	0	0	0	0	0	0	0	0.99365234	0.006347656	0.36230469	0.35107422	0.002929688	0.008056641	0	44330	0	0	0
1194	1195	1195	Category J	-0.13183594	-0.011962891	-0.2277832	-0.012695313	-0.16064453	0.47460938	-27.88	0	13/3/2018	13	3	2018	15:09:07	54547	0.7	15	9	7	0	0.059326172	3.4820801	0.034179688	-0.051025391	-0.98876953	16.422607	0.7800293	0	0	0	0	0	0	0	0	0	0.99072266	0.009277344	0.96655273	-0.16601563	0.0390625	0.76098633	0	44330	0	0	0
1195	1196	1196	Category J	-0.19189453	0	-1.4638672	-0.029052734	-0.18432617	0.46826172	-27.76	0	13/3/2018	13	3	2018	15:09:07	54547	0.8	15	9	7	0	0.059326172	3.4820801	0.026123047	-0.054199219	-0.98632813	17.003662	0.52758789	0	0	0	0	0	0	0	0	0	0.98803711	0.011962891	0.74975586	-0.21801758	0.054199219	-0.47729492	0	44330	0	0	0
1196	1197	1197	Category J	0.035888672	-0.13183594	-1.1279297	-0.007324219	-0.17236328	0.47021484	-27.52	0	13/3/2018	13	3	2018	15:09:07	54547	0.9	15	9	7	0	0.059326172	3.4820801	0.026611328	-0.055419922	-0.99072266	12.293701	0.15698242	0	0	0	0	0	0	0	0	0	0.99267578	0.007324219	0.22241211	0.009033203	-0.076171875	-0.13696289	0	44330	0	0	0
1197	1198	1198	Category J	0.10791016	-0.011962891	-1.1159668	0.089599609	-0.19702148	0.46166992	-26.9	0	13/3/2018	13	3	2018	15:09:08	54548	0	15	9	8	0	0.059814453	3.491748	0.029052734	-0.054199219	-0.98730469	6.0244141	0.15649414	0	0	0	0	0	0	0	0	0	0.98925781	0.010742188	0.24926758	0.078613281	0.042236328	-0.12841797	0	44330	0	0	0
1198	1199	1199	Category J	-0.23999023	-0.25195313	-1.3918457	0.054443359	-0.17211914	0.47460938	-26.78	0	13/3/2018	13	3	2018	15:09:08	54548	0.1	15	9	8	0	0.059814453	3.491748	0.031738281	-0.053955078	-1.0012207	2.8508301	0.51513672	0	0	0	0	0	0	0	0	0	1.0031738	0.003173828	0.86010742	-0.27172852	-0.19775391	-0.39038086	0	44330	0	0	0
1199	1200	1200	Category J	-0.27587891	-0.047851563	-0.6237793	0.040527344	-0.16748047	0.47119141	-27.03	0	13/3/2018	13	3	2018	15:09:08	54548	0.2	15	9	8	0	0.059814453	3.491748	0.036621094	-0.050048828	-0.98999023	9.5961914	0.48144531	0	0	0	0	0	0	0	0	0	0.99194336	0.008056641	0.68115234	-0.3125	0.002197266	0.36621094	0	44330	0	0	0
1200	1201	1201	Category J	-0.023925781	-0.11987305	-1.5717773	0.076416016	-0.1784668	0.46386719	-27.15	0	13/3/2018	13	3	2018	15:09:08	54548	0.3	15	9	8	0	0.059814453	3.491748	0.034423828	-0.052490234	-0.9934082	12.03418	0.58496094	0	0	0	0	0	0	0	0	0	0.99560547	0.004394531	0.70361328	-0.058349609	-0.067138672	-0.578125	0	44330	0	0	0
1201	1202	1202	Category J	0.57592773	-0.15576172	-0.43188477	0.094726563	-0.14575195	0.47119141	-27.27	0	13/3/2018	13	3	2018	15:09:08	54548	0.4	15	9	8	0	0.059814453	3.491748	0.032714844	-0.054931641	-0.98046875	2.8027344	0.77856445	0	0	0	0	0	0	0	0	0	0.98242188	0.017578125	1.1923828	0.54296875	-0.10058594	0.54858398	0	44330	0	0	0
1202	1203	1203	Category J	-0.13183594	-0.16796875	-0.46777344	0.13818359	-0.19042969	0.44702148	-27.15	0	13/3/2018	13	3	2018	15:09:08	54548	0.5	15	9	8	0	0.059814453	3.491748	0.031738281	-0.054931641	-0.9855957	4.8825684	0.5546875	0	0	0	0	0	0	0	0	0	0.98754883	0.012451172	0.79443359	-0.16357422	-0.11279297	0.51782227	0	44330	0	0	0
1203	1204	1204	Category J	-0.58789063	-0.21582031	-1.5598145	0.057617188	-0.14672852	0.47924805	-26.9	0	13/3/2018	13	3	2018	15:09:08	54548	0.6	15	9	8	0	0.059814453	3.491748	0.037109375	-0.054199219	-0.99243164	1.7443848	0.85913086	0	0	0	0	0	0	0	0	0	0.99462891	0.005371094	1.3535156	-0.625	-0.16137695	-0.56713867	0	44330	0	0	0
1204	1205	1205	Category J	-0.21582031	-0.035888672	-1.0197754	0.022460938	-0.1628418	0.47509766	-26.66	0	13/3/2018	13	3	2018	15:09:08	54548	0.7	15	9	8	0	0.059814453	3.491748	0.030761719	-0.052978516	-0.98291016	0.54418945	0.24975586	0	0	0	0	0	0	0	0	0	0.98486328	0.015136719	0.30053711	-0.24658203	0.017089844	-0.036621094	0	44330	0	0	0
1205	1206	1206	Category J	0.10791016	-0.10791016	-0.41992188	-0.014892578	-0.17724609	0.46972656	-26.66	0	13/3/2018	13	3	2018	15:09:08	54548	0.8	15	9	8	0	0.059814453	3.491748	0.031494141	-0.052978516	-0.99194336	10.823486	0.57958984	0	0	0	0	0	0	0	0	0	0.99365234	0.006347656	0.70288086	0.076171875	-0.0546875	0.57202148	0	44330	0	0	0
1206	1207	1207	Category J	-0.31176758	-0.035888672	-1.3198242	0.055419922	-0.1953125	0.45410156	-26.66	0	13/3/2018	13	3	2018	15:09:08	54548	0.9	15	9	8	0	0.059814453	3.491748	0.032470703	-0.052978516	-0.98071289	9.4196777	0.48339844	0	0	0	0	0	0	0	0	0	0.98266602	0.017333984	0.70043945	-0.34423828	0.017089844	-0.33886719	0	44330	0	0	0
1207	1208	1208	Category J	0.035888672	0.059814453	-0.93579102	0.060302734	-0.15307617	0.47509766	-27.15	0	13/3/2018	13	3	2018	15:09:09	54549	0	15	9	9	0	0.059814453	3.491748	0.031494141	-0.052001953	-0.98095703	3.3747559	0.12084961	0	0	0	0	0	0	0	0	0	0.98291016	0.017089844	0.16137695	0.004150391	0.11181641	0.045166016	0	44330	0	0	0
1208	1209	1209	Category J	0.011962891	-0.23999023	-1.0078125	0.13208008	-0.16113281	0.46240234	-27.39	0	13/3/2018	13	3	2018	15:09:09	54549	0.1	15	9	9	0	0.059814453	3.491748	0.023925781	-0.048583984	-0.96899414	8.447998	0.19555664	0	0	0	0	0	0	0	0	0	0.97045898	0.029541016	0.2421875	-0.011962891	-0.19116211	-0.038574219	0	44330	0	0	0
1209	1210	1210	Category J	-0.059814453	-0.071777344	-1.2839355	0.13671875	-0.12207031	0.46850586	-27.39	0	13/3/2018	13	3	2018	15:09:09	54549	0.2	15	9	9	0	0.059814453	3.491748	0.021484375	-0.048095703	-0.96875	8.0100098	0.32617188	0	0	0	0	0	0	0	0	0	0.97021484	0.029785156	0.41992188	-0.081298828	-0.0234375	-0.31494141	0	44330	0	0	0
1210	1211	1211	Category J	-0.31176758	-0.26391602	-1.1159668	0.10571289	-0.13256836	0.47583008	-27.52	0	13/3/2018	13	3	2018	15:09:09	54549	0.3	15	9	9	0	0.059814453	3.491748	0.022460938	-0.049804688	-0.97949219	18.570313	0.41967773	0	0	0	0	0	0	0	0	0	0.98095703	0.019042969	0.68457031	-0.33422852	-0.21386719	-0.13623047	0	44330	0	0	0
1211	1212	1212	Category J	-0.059814453	0	-0.53979492	0.041503906	-0.14990234	0.4777832	-27.15	0	13/3/2018	13	3	2018	15:09:09	54549	0.4	15	9	9	0	0.059814453	3.491748	0.024169922	-0.05078125	-0.96508789	14.90332	0.43652344	0	0	0	0	0	0	0	0	0	0.96655273	0.033447266	0.56030273	-0.083984375	0.05078125	0.42529297	0	44330	0	0	0
1212	1213	1213	Category L	0.047851563	-0.035888672	-0.97192383	-0.16064453	-0.1315918	0.46411133	-32.19	0	13/3/2018	13	3	2018	16:14:37	58477	0.199	16	14	37	0	0.059570313	3.5288086	0.022216797	-0.049804688	-0.97338867	17.121094	0.029052734	0	0	0	0	0	0	0	0	0	0.97485352	0.025146484	0.041015625	0.025390625	0.013916016	0.001464844	0	44330	0	0	0
1213	1214	1214	Category L	0.047851563	-0.023925781	-0.94799805	-0.15869141	-0.13256836	0.46191406	-32.19	0	13/3/2018	13	3	2018	16:14:37	58477	0.3	16	14	37	0	0.059570313	3.5288086	0.016357422	-0.050537109	-0.96191406	27.788818	0.043457031	0	0	0	0	0	0	0	0	0	0.96337891	0.036621094	0.072265625	0.03125	0.026611328	0.013916016	0	44330	0	0	0
1214	1215	1215	Category L	0.035888672	-0.023925781	-0.94799805	-0.16333008	-0.12646484	0.46508789	-31.94	0	13/3/2018	13	3	2018	16:14:37	58477	0.4	16	14	37	0	0.059570313	3.5288086	0.014892578	-0.052001953	-0.96533203	32.443848	0.0390625	0	0	0	0	0	0	0	0	0	0.96704102	0.032958984	0.06640625	0.020751953	0.028076172	0.017333984	0	44330	0	0	0
1215	1216	1216	Category L	0.059814453	-0.047851563	-0.95996094	-0.15722656	-0.12915039	0.45898438	-31.69	0	13/3/2018	13	3	2018	16:14:37	58477	0.5	16	14	37	0	0.059570313	3.5288086	0.018310547	-0.052490234	-0.97094727	28.733154	0.04296875	0	0	0	0	0	0	0	0	0	0.97241211	0.027587891	0.057128906	0.041259766	0.004638672	0.010986328	0	44330	0	0	0
1216	1217	1217	Category L	0.071777344	-0.035888672	-0.93579102	-0.15771484	-0.13378906	0.46289063	-31.57	0	13/3/2018	13	3	2018	16:14:37	58477	0.6	16	14	37	0	0.059570313	3.5288086	0.018066406	-0.053955078	-0.95532227	29.393555	0.059814453	0	0	0	0	0	0	0	0	0	0.95703125	0.04296875	0.091552734	0.053466797	0.018066406	0.01953125	0	44330	0	0	0
1217	1218	1218	Category L	0.083984375	-0.047851563	-0.92382813	-0.15405273	-0.12792969	0.46411133	-31.45	0	13/3/2018	13	3	2018	16:14:37	58477	0.7	16	14	37	0	0.059570313	3.5288086	0.022705078	-0.054931641	-0.96411133	39.208984	0.073486328	0	0	0	0	0	0	0	0	0	0.96582031	0.034179688	0.10864258	0.061035156	0.007080078	0.040283203	0	44330	0	0	0
1218	1219	1219	Category L	0.059814453	-0.011962891	-0.92382813	-0.16162109	-0.12646484	0.46289063	-31.45	0	13/3/2018	13	3	2018	16:14:37	58477	0.8	16	14	37	0	0.059570313	3.5288086	0.024169922	-0.053466797	-0.96972656	42.699463	0.071533203	0	0	0	0	0	0	0	0	0	0.97167969	0.028320313	0.12329102	0.035400391	0.041503906	0.045898438	0	44330	0	0	0
1219	1220	1220	Category L	0.059814453	-0.047851563	-0.97192383	-0.16479492	-0.12646484	0.46264648	-31.69	0	13/3/2018	13	3	2018	16:14:37	58477	0.9	16	14	37	0	0.059570313	3.5288086	0.020507813	-0.052734375	-0.96533203	38.262451	0.039794922	0	0	0	0	0	0	0	0	0	0.96704102	0.032958984	0.050537109	0.0390625	0.004882813	-0.006347656	0	44330	0	0	0
1220	1221	1221	Category L	0.071777344	-0.035888672	-0.93579102	-0.16943359	-0.12011719	0.46191406	-31.57	0	13/3/2018	13	3	2018	16:14:38	58478	0	16	14	38	0	0.059570313	3.5288086	0.020751953	-0.051269531	-0.97583008	36.500732	0.066650391	0	0	0	0	0	0	0	0	0	0.97753906	0.022460938	0.10644531	0.05078125	0.015380859	0.040039063	0	44330	0	0	0
1221	1222	1222	Category L	0.047851563	-0.035888672	-0.98388672	-0.16235352	-0.12011719	0.46508789	-31.69	0	13/3/2018	13	3	2018	16:14:38	58478	0.1	16	14	38	0	0.059570313	3.5288086	0.018310547	-0.051025391	-0.96826172	34.693359	0.036376953	0	0	0	0	0	0	0	0	0	0.96972656	0.030273438	0.060058594	0.029296875	0.015136719	-0.015380859	0	44330	0	0	0
1222	1223	1223	Category L	0.035888672	-0.047851563	-0.92382813	-0.16577148	-0.12890625	0.46166992	-31.57	0	13/3/2018	13	3	2018	16:14:38	58478	0.2	16	14	38	0	0.059570313	3.5288086	0.013427734	-0.046875	-0.96972656	28.911865	0.051269531	0	0	0	0	0	0	0	0	0	0.97094727	0.029052734	0.069335938	0.022216797	-0.000732422	0.045898438	0	44330	0	0	0
1223	1224	1224	Category L	0.035888672	-0.035888672	-0.94799805	-0.17553711	-0.12280273	0.46289063	-31.45	0	13/3/2018	13	3	2018	16:14:38	58478	0.3	16	14	38	0	0.059570313	3.5288086	0.011474609	-0.048339844	-0.96264648	23.730469	0.031005859	0	0	0	0	0	0	0	0	0	0.96411133	0.035888672	0.051513672	0.024169922	0.012451172	0.014648438	0	44330	0	0	0
1224	1225	1225	Category L	0.083984375	-0.011962891	-0.89990234	-0.16918945	-0.12182617	0.46508789	-31.82	0	13/3/2018	13	3	2018	16:14:38	58478	0.4	16	14	38	0	0.059570313	3.5288086	0.020263672	-0.048095703	-0.96533203	21.719238	0.098144531	0	0	0	0	0	0	0	0	0	0.96679688	0.033203125	0.1652832	0.063476563	0.036132813	0.065429688	0	44330	0	0	0
1225	1226	1226	Category L	0.047851563	-0.011962891	-0.94799805	-0.1640625	-0.12207031	0.46289063	-32.06	0	13/3/2018	13	3	2018	16:14:38	58478	0.5	16	14	38	0	0.059570313	3.5288086	0.017333984	-0.046386719	-0.96850586	20.215332	0.050292969	0	0	0	0	0	0	0	0	0	0.96972656	0.030273438	0.085693359	0.030517578	0.034423828	0.020507813	0	44330	0	0	0
1226	1227	1227	Category L	0.047851563	-0.035888672	-0.92382813	-0.16992188	-0.12109375	0.46191406	-32.06	0	13/3/2018	13	3	2018	16:14:38	58478	0.6	16	14	38	0	0.059814453	3.4804688	0.017089844	-0.045166016	-0.95507813	15.812012	0.044677734	0	0	0	0	0	0	0	0	0	0.95629883	0.043701172	0.071289063	0.030517578	0.009277344	0.03125	0	44330	0	0	0
1227	1228	1228	Category L	0.071777344	-0.011962891	-0.93579102	-0.16674805	-0.12548828	0.46411133	-32.19	0	13/3/2018	13	3	2018	16:14:38	58478	0.7	16	14	38	0	0.059814453	3.4804688	0.013916016	-0.041259766	-0.97167969	10.904297	0.073974609	0	0	0	0	0	0	0	0	0	0.97265625	0.02734375	0.12329102	0.057617188	0.029296875	0.035888672	0	44330	0	0	0
1228	1229	1229	Category L	0.059814453	-0.011962891	-0.93579102	-0.17016602	-0.12353516	0.45751953	-31.94	0	13/3/2018	13	3	2018	16:14:38	58478	0.8	16	14	38	0	0.059814453	3.4804688	0.009521484	-0.041015625	-0.95166016	8.2897949	0.060058594	0	0	0	0	0	0	0	0	0	0.95263672	0.047363281	0.095214844	0.050048828	0.029052734	0.015869141	0	44330	0	0	0
1229	1230	1230	Category L	0.023925781	-0.023925781	-0.95996094	-0.16870117	-0.12475586	0.45776367	-31.94	0	13/3/2018	13	3	2018	16:14:38	58478	0.9	16	14	38	0	0.059814453	3.4804688	0.012939453	-0.041503906	-0.95141602	6.3168945	0.022216797	0	0	0	0	0	0	0	0	0	0.95239258	0.047607422	0.036865234	0.010742188	0.017578125	-0.008300781	0	44330	0	0	0
1230	1231	1231	Category L	0.035888672	-0.035888672	-0.92382813	-0.17529297	-0.12011719	0.46289063	-32.31	0	13/3/2018	13	3	2018	16:14:39	58479	0	16	14	39	0	0.059814453	3.4804688	0.016113281	-0.041503906	-0.95263672	4.7758789	0.035400391	0	0	0	0	0	0	0	0	0	0.95385742	0.046142578	0.054443359	0.01953125	0.005615234	0.028808594	0	44330	0	0	0
1231	1232	1232	Category L	0.023925781	-0.047851563	-0.91186523	-0.16918945	-0.12719727	0.46166992	-32.43	0	13/3/2018	13	3	2018	16:14:39	58479	0.1	16	14	39	0	0.059814453	3.4804688	0.020019531	-0.039794922	-0.92651367	4.0678711	0.017089844	0	0	0	0	0	0	0	0	0	0.92749023	0.072509766	0.026367188	0.003662109	-0.0078125	0.014648438	0	44330	0	0	0
1232	1233	1233	Category L	0.023925781	-0.035888672	-0.93579102	-0.16870117	-0.12084961	0.45703125	-32.56	0	13/3/2018	13	3	2018	16:14:39	58479	0.2	16	14	39	0	0.059814453	3.4804688	0.020751953	-0.039550781	-0.95214844	3.3149414	0.017089844	0	0	0	0	0	0	0	0	0	0.953125	0.046875	0.023193359	0.002929688	0.003662109	0.016357422	0	44330	0	0	0
1233	1234	1234	Category L	0.035888672	-0.023925781	-0.93579102	-0.16845703	-0.1262207	0.46508789	-32.8	0	13/3/2018	13	3	2018	16:14:39	58479	0.3	16	14	39	0	0.059814453	3.4804688	0.022705078	-0.040527344	-0.9519043	2.557373	0.026611328	0	0	0	0	0	0	0	0	0	0.953125	0.046875	0.045898438	0.012939453	0.016601563	0.016113281	0	44330	0	0	0
1234	1235	1235	Category L	0.059814453	-0.035888672	-0.94799805	-0.17016602	-0.12353516	0.46386719	-32.56	0	13/3/2018	13	3	2018	16:14:39	58479	0.4	16	14	39	0	0.059814453	3.4804688	0.025634766	-0.041015625	-0.95727539	1.6105957	0.035644531	0	0	0	0	0	0	0	0	0	0.95849609	0.041503906	0.048583984	0.033935547	0.005126953	0.009277344	0	44330	0	0	0
1235	1236	1236	Category L	0.047851563	-0.011962891	-0.93579102	-0.16943359	-0.12426758	0.46484375	-32.56	0	13/3/2018	13	3	2018	16:14:39	58479	0.5	16	14	39	0	0.059814453	3.4804688	0.029541016	-0.04296875	-0.97094727	1.236084	0.050292969	0	0	0	0	0	0	0	0	0	0.97216797	0.027832031	0.084228516	0.018066406	0.031005859	0.03515625	0	44330	0	0	0
1236	1237	1237	Category L	0.047851563	-0.023925781	-0.93579102	-0.16992188	-0.12426758	0.46508789	-32.68	0	13/3/2018	13	3	2018	16:14:39	58479	0.6	16	14	39	0	0.059814453	3.4804688	0.030029297	-0.043212891	-0.95654297	0.79833984	0.033203125	0	0	0	0	0	0	0	0	0	0.95800781	0.041992188	0.057617188	0.017578125	0.019287109	0.020751953	0	44330	0	0	0
1237	1238	1238	Category L	0.023925781	-0.047851563	-0.94799805	-0.16381836	-0.12524414	0.46508789	-32.19	0	13/3/2018	13	3	2018	16:14:39	58479	0.7	16	14	39	0	0.059814453	3.4804688	0.031982422	-0.041748047	-0.96948242	0.057617188	0.023681641	0	0	0	0	0	0	0	0	0	0.97094727	0.029052734	0.035644531	-0.008056641	-0.005859375	0.021484375	0	44330	0	0	0
1238	1239	1239	Category L	0.047851563	-0.035888672	-0.93579102	-0.16845703	-0.11962891	0.46411133	-32.19	0	13/3/2018	13	3	2018	16:14:39	58479	0.8	16	14	39	0	0.059814453	3.4804688	0.03125	-0.042480469	-0.95605469	0.60351563	0.027099609	0	0	0	0	0	0	0	0	0	0.95751953	0.042480469	0.043701172	0.016357422	0.006591797	0.020263672	0	44330	0	0	0
1239	1240	1240	Category L	0.047851563	-0.047851563	-0.93579102	-0.17016602	-0.12207031	0.46264648	-31.94	0	13/3/2018	13	3	2018	16:14:39	58479	0.9	16	14	39	0	0.059814453	3.4804688	0.034667969	-0.041015625	-0.94848633	0.70532227	0.01953125	0	0	0	0	0	0	0	0	0	0.94995117	0.050048828	0.032714844	0.012939453	-0.006591797	0.012695313	0	44330	0	0	0
[truncated: 3,179 more rows]
[truncated: 29 more columns]
