# Supplementary material for: Development of a multisensor biologging collar and analytical techniques to describe high‐resolution spatial behavior in free‐ranging terrestrial mammals
Source: Ecol Evol. 2024 Sep 23;14(9):e70264. doi: 10.1002/ece3.70264 (PMC11420106; doi:10.1002/ece3.70264)
Supplement: Supplementary file 1 — Appendix S1 [file ECE3-14-e70264-s001.zip › doi_10_5061_dryad_jdfn2z3hv__v20240620/B5_S26_Header.csv]

Split no.	Bookmark number	Category	Pointer	Day#	Time(hh:mm:ss)	Total Event start	Event start	Number events	Duration(s)	Sum VeDBA	Mean VeDBA	Mean Dyn AccX	Mean Dyn AccY	Mean Dyn AccZ	Sum VeSBA	Mean VeSBA	Mean smth AccX	Mean smth AccY	Mean smth AccZ	VeDBA_Var	VeDBA_SD	VeSBA_Var	VeSBA_SD	Mean Animal g	Sum Animal g	Animal g_Var	Animal g_SD	Acc_x_Var	Acc_x_SD	Acc_y_Var	Acc_y_SD	Acc_z_Var	Acc_z_SD	Predominant freq, Hz	Smth press val	Max pressure val	Min pressure val	Grd air press	Altitude begin	Altitude end	Delta max/min altitude
1	2	Category E	81	14	15:17:36	82	82	58	5.7	15.2349	0.26267	-0.0573436	-0.0458521	0.0120218	54.6604	0.942421	-0.0195313	-0.0111126	-0.941381	0.0248939	0.157778	1.26E-05	0.00355358	0.0575793	3.3396	1.26E-05	0.00355358	0.0435033	0.208575	0.0132846	0.115259	0.0228145	0.151045	0	7	0	0	1000	44330	44330	0
1	3	Category J	139	14	16:30:03	140	140	62	6.1	43.2317	0.697285	-0.0304191	0.0411456	-0.0244338	60.9478	0.983028	0.0309665	0.0355185	-0.981386	0.17925	0.42338	2.76E-05	0.00525017	0.0170662	1.05811	2.36E-05	0.00486071	0.187547	0.433067	0.049218	0.221851	0.403635	0.635323	0	7	0	0	1000	44330	44330	0
1	4	Category L	201	14	16:53:00	202	202	212	21.2	12.6279	0.0595657	0.00090286	-0.00710657	0.00139114	199.295	0.94007	0.0427281	-0.0730948	-0.935575	0.00741289	0.0860982	6.91E-06	0.00262862	0.0599296	12.7051	6.91E-06	0.00262862	0.00237001	0.0486827	0.00130016	0.0360578	0.000634535	0.02519	0	7	0	0	1000	44330	44330	0
1	5	Category E	413	14	16:53:23	414	414	109	10.8	24.9353	0.228764	0.0161603	0.000385249	-0.000651788	102.125	0.936931	0.184864	-0.0511889	-0.916735	0.0118554	0.108882	0	0	0.0630689	6.87451	0	0	0.0217688	0.147543	0.00972531	0.098617	0.0299106	0.172947	0	7	0	0	1000	44330	44330	0
1	6	Category L	522	14	16:53:34	523	523	88	8.7	4.30029	0.048867	0.0062783	2.22E-05	0.00626998	81.8188	0.92976	0.222809	-0.0711032	-0.899675	0.00333474	0.0577472	0	0	0.0702404	6.18115	0	0	0.000729648	0.027012	0.00143433	0.0378725	0.000879461	0.0296557	0	7	0	0	1000	44330	44330	0
1	7	Category E	610	14	16:53:43	611	611	144	14.3	35.6328	0.24745	-0.00417243	0.00146315	-0.00269572	135.367	0.940048	0.156221	-0.0392236	-0.925544	0.012207	0.110485	0	0	0.0599518	8.63306	0	0	0.0235545	0.153475	0.0109982	0.104872	0.0380385	0.195035	0	7	0	0	1000	44330	44330	0
1	8	Category L	754	14	17:15:59	755	755	21	2	2.27148	0.108166	0.101225	0.0292039	0.0179734	19.6782	0.937058	0.0887161	-0.0286342	-0.932106	0.0106957	0.10342	0	0	0.0629418	1.32178	0	0	0.0107306	0.103588	0.000964937	0.0310634	0.000406901	0.0201718	0	7	0	0	1000	44330	44330	0
1	9	Category E	775	14	17:16:01	776	776	51	5	12.8826	0.252599	-0.107642	-0.0247061	-0.00476792	47.4871	0.931119	-0.00557215	-0.0402832	-0.930047	0.0106943	0.103413	0	0	0.0688812	3.51294	0	0	0.0370136	0.192389	0.01068	0.103344	0.0251082	0.158456	0	7	0	0	1000	44330	44330	0
1	10	Category L	826	14	17:19:52	827	827	97	9.7	6.07715	0.062651	0.030437	0.0113563	0.000395155	91.0381	0.938537	0.0326066	-0.0147491	-0.937407	0.0154236	0.124192	1.26E-05	0.00354747	0.061463	5.96191	1.26E-05	0.00354747	0.00721851	0.0849618	0.000397672	0.0199417	0.000380054	0.019495	0	7	0	0	1000	44330	44330	0
1	11	Category J	923	14	17:20:16	924	924	71	7	46.9302	0.660988	-0.0310678	-0.00373776	-0.00879594	66.9321	0.942706	0.0346955	-0.0181008	-0.941671	0.106459	0.326281	1.72E-05	0.00414644	0.057294	4.06787	1.72E-05	0.00414644	0.0447534	0.21155	0.0305313	0.174732	0.446894	0.668502	0	7	0	0	1000	44330	44330	0
1	12	Category L	994	14	17:41:02	995	995	86	8.5	6.21191	0.0722316	0.0452966	-0.0101347	0.00448254	79.9468	0.929614	0.151132	-0.0305744	-0.915976	0.0163631	0.127918	3.69E-05	0.00607495	0.0703863	6.05322	3.69E-05	0.00607495	0.00444847	0.0666968	0.0012207	0.0349386	0.000871525	0.0295216	0	7	0	0	1000	44330	44330	0
1	13	Category J	1080	14	17:41:13	1081	1081	70	7	43.78	0.625429	0.0153739	-0.00411203	-0.0031808	64.3118	0.91874	0.0161168	-0.0411726	-0.914966	0.135578	0.36821	3.14E-05	0.00560263	0.0812605	5.68823	3.14E-05	0.00560263	0.0708705	0.266215	0.030964	0.175966	0.423424	0.65071	0	7	0	0	1000	44330	44330	0
1	14	Category E	1150	14	18:13:40	1151	1151	45	4.4	13.3279	0.296175	-0.0506131	0.0263943	0.0201226	42.324	0.940533	-0.0518772	-0.036952	-0.938308	0.0488987	0.22113	3.80E-05	0.00616258	0.0594672	2.67603	3.80E-05	0.00616258	0.0669813	0.258808	0.011697	0.108153	0.0290202	0.170353	0	7	0	0	1000	44330	44330	0
1	15	Category J	1195	14	18:13:45	1196	1196	62	6.1	42.3018	0.682286	-0.0356209	-0.0142744	-0.0265247	60.7913	0.980504	0.0645831	-0.0453511	-0.976594	0.0890562	0.298423	5.12E-05	0.00715477	0.0194958	1.20874	5.12E-05	0.00715477	0.0477886	0.218606	0.0216576	0.147165	0.474499	0.688839	0	7	0	0	1000	44330	44330	0
1	16	Category L	1257	14	18:13:53	1258	1258	78	7.701	6.43628	0.0825164	0.0340545	0.0115403	0.0215345	74.0955	0.949942	0.115485	-0.0286458	-0.941835	0.0205735	0.143435	5.95E-05	0.00771169	0.0500582	3.90454	5.95E-05	0.00771169	0.00523337	0.0723421	0.0011581	0.0340309	0.00154309	0.0392822	0	7	0	0	1000	44330	44330	0
1	17	Category J	1335	14	18:32:58	1336	1336	41	4	21.5164	0.524789	-0.00911657	-0.00428735	-0.0259504	39.7158	0.968679	-0.0463331	-0.0485006	-0.965737	0.115729	0.340189	0	0	0.0313215	1.28418	0	0	0.0410097	0.202508	0.0146425	0.121006	0.291605	0.540005	0	7	0	0	1000	44330	44330	0
1	18	Category E	1376	14	18:33:03	1377	1377	66	6.5	14.7957	0.224177	-0.026615	-0.0117964	0.0070098	62.6819	0.949726	-0.120406	-0.0501709	-0.940396	0.0265447	0.162926	0	0	0.0502745	3.31812	0	0	0.0272365	0.165035	0.0134832	0.116117	0.0262414	0.161992	0	7	0	0	1000	44330	44330	0
1	19	Category L	1442	14	18:40:55	1443	1443	82	8	3.44385	0.0419981	0.0171792	0.00270043	-0.00286419	77.1262	0.940564	-0.025337	-0.00344476	-0.939468	0.00312024	0.0558591	0	0	0.0594363	4.87378	0	0	0.00132789	0.0364402	0.000363234	0.0190587	0.000217345	0.0147426	0	7	0	0	1000	44330	44330	0
1	20	Category E	1524	14	18:41:11	1525	1525	45	4.4	10.769	0.239312	-0.0128526	0.0175618	0.00220269	41.2815	0.917367	0.131049	0.0478407	-0.905176	0.029503	0.171764	0	0	0.0826335	3.71851	0	0	0.0500922	0.223813	0.00833876	0.0913168	0.0211643	0.145479	0	7	0	0	1000	44330	44330	0
1	21	Category L	1569	14	18:41:16	1570	1570	181	18.001	9.68481	0.0535073	0.0229034	-0.00247917	0.00041949	168.278	0.929713	0.183799	0.0394901	-0.907593	0.00135829	0.0368549	0	0	0.0702869	12.7219	0	0	0.00298499	0.0546351	0.000708143	0.026611	0.000597538	0.0244446	0	7	0	0	1000	44330	44330	0
1	22	Category E	1750	14	18:41:37	1751	1751	70	6.9	15.491	0.2213	-0.0549491	0.00721261	-0.00108468	65.866	0.940942	-0.0751256	0.00659877	-0.937252	0.0180594	0.134385	0	0	0.0590576	4.13403	0	0	0.0271938	0.164905	0.0132499	0.115108	0.0247872	0.15744	0	7	0	0	1000	44330	44330	0
1	23	Category F	1820	14	18:50:43	1821	1821	50	4.901	12.8281	0.256563	-0.050249	-0.0108447	0.0100732	46.7935	0.935869	-0.0892187	-0.0410498	-0.930474	0.0164014	0.128068	4.88E-06	0.00220971	0.0641309	3.20654	4.88E-06	0.00220971	0.0408301	0.202065	0.0109961	0.104862	0.0275928	0.166111	0	7	0	0	1000	44330	44330	0
1	24	Category L	1870	14	19:26:13	1871	1871	33	3.2	3.14575	0.0953258	0.0837698	0.00150923	0.00858191	31.1326	0.943411	-0.0380563	-0.0427764	-0.941488	0.0596443	0.244222	1.48E-05	0.00384661	0.0565888	1.86743	1.48E-05	0.00384661	0.0090332	0.0950432	0.00113192	0.0336441	0.000436494	0.0208924	0	7	0	0	1000	44330	44330	0
1	25	Category J	1903	14	19:26:18	1904	1904	134	13.4	89.7417	0.669714	-0.0048154	0.00028058	-0.00711652	128.533	0.959203	0.036233	-0.031496	-0.957773	0.0942565	0.307012	2.73E-05	0.00522773	0.040797	5.4668	2.73E-05	0.00522773	0.0429997	0.207364	0.0206773	0.143796	0.470124	0.685656	0	7	0	0	1000	44330	44330	0
1	26	Category L	2037	14	20:03:28	2038	2038	81	8	3.52783	0.0435535	0.0201371	0.00193203	0.00410217	76.1846	0.94055	0.0743393	-0.040672	-0.936309	0.0128008	0.113141	0	0	0.0594497	4.81543	0	0	0.0010278	0.0320593	0.000846957	0.0291025	0.000286338	0.0169215	0	7	0	0	1000	44330	44330	0
1	27	Category E	2118	14	20:03:36	2119	2119	45	4.4	7.56494	0.16811	-0.0179145	-0.00523003	0.0103353	42.5371	0.945269	-0.0264703	-0.0489529	-0.943441	0.018099	0.134532	1.09E-05	0.00329404	0.0547309	2.46289	1.09E-05	0.00329404	0.00825738	0.0908701	0.00707465	0.084111	0.0182346	0.135036	0	7	0	0	1000	44330	44330	0
1	28	Category J	2163	14	20:04:05	2164	2164	137	13.701	92.6538	0.676305	-0.00288514	-0.00787309	-0.00784814	130.862	0.955196	-0.00763251	-0.0110701	-0.95483	0.0975832	0.312383	4.28E-05	0.00653981	0.0448043	6.13818	4.28E-05	0.00653981	0.0505425	0.224816	0.0242519	0.15573	0.479868	0.692725	0	7	0	0	1000	44330	44330	0
1	29	Category E	2300	14	20:23:14	2301	2301	67	6.6	9.10889	0.135954	0.00447105	0.0189847	0.00539296	62.6658	0.93531	-0.00267462	0.0113289	-0.93507	0.0237436	0.15409	2.55E-05	0.00505047	0.06469	4.33423	2.55E-05	0.00505047	0.00829349	0.0910686	0.00465689	0.0682414	0.00902592	0.0950048	0	7	0	0	1000	44330	44330	0
1	30	Category J	2367	14	20:25:44	2368	2368	61	6.001	37.2463	0.610596	-0.00585137	0.00805264	0.000388224	56.6973	0.929463	0.0633845	-0.0187588	-0.926318	0.135942	0.368704	0	0	0.0705366	4.30273	0	0	0.0420442	0.205047	0.0174621	0.132144	0.416952	0.645718	0	7	0	0	1000	44330	44330	0
1	31	Category L	2428	14	20:25:52	2429	2429	116	11.6	7.39819	0.0637775	0.0260347	-0.0067265	0.00612246	108.618	0.936359	0.145308	-0.0406242	-0.923586	0.0143369	0.119737	2.10E-06	0.00145074	0.0636407	7.38232	2.10E-06	0.00145074	0.00341797	0.0584634	0.00110284	0.0332091	0.000589305	0.0242756	0	7	0	0	1000	44330	44330	0
1	32	Category J	2544	14	20:33:43	2545	2545	69	6.8	42.1802	0.611307	-0.057412	0.0259567	0.0514924	71.3945	1.0347	0.00168068	-0.0856474	-1.0304	0.11902	0.344993	0.00237064	0.0486892	0.079144	5.46094	0.00122778	0.0350397	0.0429298	0.207195	0.0214348	0.146406	0.408663	0.639268	0	7	0	0	1000	44330	44330	0
1	33	Category M	2613	14	20:37:02	2614	2614	24	2.3	27.9817	1.1659	0.0280355	-0.137034	-0.340861	26.9338	1.12224	0.0213928	-0.116282	-1.11594	2.91136	1.70627	0.000101725	0.0100859	0.122243	2.93384	5.09E-05	0.0071318	0.160116	0.400144	2.65213	1.62854	1.3495	1.16168	0	7	0	0	1000	44330	44330	0
1	34	Category J	2637	14	21:00:35	2638	2638	102	10.101	71.8433	0.704346	0.0637662	0.0780053	0.0194068	102.905	1.00887	0.00813084	-0.0970938	-0.997185	0.0799178	0.282697	0.00141219	0.0375791	0.0522916	5.33374	0.000584023	0.0241666	0.0706069	0.26572	0.0290958	0.170575	0.472738	0.687559	0	7	0	0	1000	44330	44330	0
1	35	Category M	2739	15	0:00:13	2740	2740	59	5.8	33.657	0.570457	-0.130855	-0.0714753	0.015505	60.2688	1.02151	-0.397055	-0.430904	-0.826019	0.991087	0.995533	0.000484143	0.0220033	0.0320486	1.89087	0.000397246	0.019931	0.12265	0.350214	1.14213	1.0687	0.0457288	0.213843	0	7	0	0	1000	44330	44330	0
1	36	Category N	2798	15	0:00:45	2799	2799	47	4.7	28.2563	0.601199	0.0337693	-0.0603599	-0.0277385	45.894	0.976469	-0.487507	-0.329315	-0.77884	0.305139	0.552394	0.000561004	0.0236855	0.0501891	2.35889	0.000519448	0.0227914	0.0901294	0.300216	0.358513	0.598759	0.210917	0.459257	0	7	0	0	1000	44330	44330	0
1	37	Category M	2845	15	0:01:55	2846	2846	58	5.7	30.7727	0.530564	-0.0428677	-0.0327654	0.0920242	49.4126	0.851941	-0.393184	-0.248236	-0.710845	0.243665	0.493624	0.00061877	0.0248751	0.148059	8.5874	0.000580886	0.0241016	0.119591	0.345819	0.311149	0.557807	0.0777167	0.278777	0	7	0	0	1000	44330	44330	0
1	38	Category L	2903	15	0:02:03	2904	2904	107	10.7	17.0503	0.159349	0.0715469	0.0295638	-0.0373741	96.2874	0.899882	-0.0544183	-0.0610762	-0.888129	0.00911306	0.0954624	0.000120929	0.0109968	0.100118	10.7126	0.000120929	0.0109968	0.0153078	0.123725	0.00706639	0.0840618	0.00633853	0.0796149	0	7	0	0	1000	44330	44330	0
1	39	Category C	3010	15	0:02:23	3011	3011	190	18.9	21.8696	0.115103	-0.0239245	0.0197021	0.00265985	179.245	0.943395	-0.466228	-0.0953999	-0.810466	0.00585681	0.0765298	2.96E-05	0.00543635	0.0566046	10.7549	2.96E-05	0.00543635	0.00952919	0.0976176	0.00568976	0.0754305	0.00327919	0.0572642	0	7	0	0	1000	44330	44330	0
1	40	Category M	3200	15	0:02:46	3201	3201	75	7.5	47.6902	0.635869	-0.0152376	-0.0815397	0.0105632	72.9763	0.973018	-0.521348	-0.331852	-0.749398	0.505465	0.710961	0.000266927	0.0163379	0.0269824	2.02368	0.000266927	0.0163379	0.253275	0.503264	0.568809	0.754194	0.0945768	0.307533	0	7	0	0	1000	44330	44330	0
1	41	Category C	3275	15	0:04:00	3276	3276	112	11.1	11.8523	0.105824	-0.00845991	0.0168457	0.00622559	106.322	0.949306	-0.491104	-0.091108	-0.805812	0.00787789	0.0887575	1.96E-05	0.00442927	0.0506941	5.67773	1.96E-05	0.00442927	0.00636074	0.0797542	0.0039869	0.0631419	0.00317383	0.0563367	0	7	0	0	1000	44330	44330	0
1	42	Category L	3387	15	0:04:12	3388	3388	48	4.7	3.63623	0.0757548	0.0596313	0.012085	-0.0256449	45.1672	0.940984	-0.399765	-0.0796204	-0.848012	0.000310262	0.0176143	0	0	0.0590159	2.83276	0	0	0.00429789	0.0655583	0.000528971	0.0229994	0.000905355	0.0300891	0	7	0	0	1000	44330	44330	0
1	43	Category C	3435	15	0:04:25	3436	3436	119	11.9	12.6892	0.106632	-0.0409992	-0.0156004	0.0124635	111.888	0.940239	-0.395059	-0.112978	-0.843586	0.00272042	0.0521577	0	0	0.0597611	7.11157	0	0	0.00982717	0.0991321	0.00221573	0.0470715	0.00254604	0.0504583	0	7	0	0	1000	44330	44330	0
1	44	Category L	3554	15	0:04:39	3555	3555	52	5.1	6.31592	0.12146	0.0465323	0.024231	-0.0232544	47.5986	0.915358	-0.0574106	-0.0230854	-0.907142	0.00939472	0.0969264	4.70E-06	0.0021668	0.0846417	4.40137	4.70E-06	0.0021668	0.0133761	0.115655	0.00397198	0.0630236	0.00369967	0.0608249	0	7	0	0	1000	44330	44330	0
1	45	Category E	3606	15	0:05:14	3607	3607	66	6.5	16.5813	0.251232	-0.00868179	-0.00433165	0.00272254	61.6858	0.934633	0.0676159	-0.0146188	-0.931933	0.0167162	0.129291	0	0	0.0653668	4.31421	0	0	0.0301255	0.173567	0.0103316	0.101644	0.0353227	0.187943	0	7	0	0	1000	44330	44330	0
1	46	Category L	3672	15	0:05:21	3673	3673	93	9.2	4.28101	0.0460323	0.0264433	0.0058935	0.00507445	87.8796	0.944942	0.0847299	-0.023931	-0.940595	0.0137191	0.117129	2.63E-06	0.00162024	0.0550576	5.12036	2.63E-06	0.00162024	0.00218151	0.0467067	0.000275643	0.0166025	0.000322896	0.0179693	0	7	0	0	1000	44330	44330	0
1	47	Category J	3765	15	0:05:31	3766	3766	98	9.7	63.0598	0.643467	0.001136	-0.00827587	-0.0113002	94.2441	0.961675	0.0838249	0.00658931	-0.957779	0.0818419	0.28608	1.25E-05	0.00352933	0.0383251	3.75586	1.25E-05	0.00352933	0.0361403	0.190106	0.0172767	0.131441	0.439503	0.66295	0	7	0	0	1000	44330	44330	0
1	48	Category E	3863	15	0:28:24	3864	3864	71	7	15.7935	0.222443	0.000526106	0.00797068	0.00901945	66.0056	0.929657	0.0972677	-0.00385123	-0.924358	0.0163712	0.12795	1.03E-05	0.00321182	0.0703434	4.99438	1.03E-05	0.00321182	0.0429722	0.207297	0.00878906	0.09375	0.0142908	0.119544	0	7	0	0	1000	44330	44330	0
1	49	Category L	3934	15	0:37:00	3935	3935	48	4.7	1.84375	0.0384115	0.0112305	0.0138143	0.000218709	45.0164	0.937841	0.0607859	-0.0112813	-0.934977	0.00355021	0.0595837	0	0	0.0621592	2.98364	0	0	0.00126139	0.0355161	0.000289917	0.0170269	0.000157674	0.0125568	0	7	0	0	1000	44330	44330	0
1	50	Category E	3982	15	0:37:06	3983	3983	74	7.3	16.3777	0.22132	-0.0127877	-0.00846244	0.00236882	68.9702	0.93203	-0.101671	-0.0454959	-0.924363	0.011666	0.108009	0	0	0.0679701	5.02979	0	0	0.0305341	0.17474	0.0111414	0.105553	0.0187658	0.136988	0	7	0	0	1000	44330	44330	0
1	51	Category F	4056	15	0:38:43	4057	4057	85	8.5	18.0818	0.212727	-0.0178941	-0.000838695	-6.32E-05	79.5439	0.935811	-0.12984	-0.0452752	-0.925264	0.0109174	0.104486	0	0	0.0641889	5.45605	0	0	0.0224179	0.149726	0.00754251	0.0868476	0.0255314	0.159785	0	7	0	0	1000	44330	44330	0
1	52	Category L	4141	15	0:38:52	4142	4142	65	6.4	2.9541	0.0454477	0.0347243	0.00930739	-0.00157001	60.9836	0.93821	-0.0282828	-0.0364709	-0.936959	0.015317	0.123762	3.76E-06	0.00193804	0.0617901	4.01636	3.76E-06	0.00193804	0.00140099	0.0374298	0.000345553	0.0185891	0.000330529	0.0181805	0	7	0	0	1000	44330	44330	0
1	53	Category J	4206	15	0:38:59	4207	4207	48	4.7	26.0544	0.542801	0.00391134	-0.0155334	-0.0144552	45.9805	0.957926	-0.0485433	-0.0527852	-0.955063	0.105108	0.324203	0	0	0.0420736	2.01953	0	0	0.0584768	0.24182	0.0147044	0.121262	0.298325	0.546191	0	7	0	0	1000	44330	44330	0
1	54	Category E	4254	15	4:09:06	4255	4255	71	7	16.1064	0.226851	-0.0320546	0.000419509	0.0122173	67.1975	0.946444	-0.161563	-0.0438456	-0.929918	0.0127847	0.11307	2.06E-05	0.0045422	0.0535562	3.80249	2.06E-05	0.0045422	0.0211818	0.14554	0.018902	0.137484	0.0206625	0.143745	0	7	0	0	1000	44330	44330	0
1	55	Category L	4325	15	4:09:18	4326	4326	49	4.801	2.09009	0.0426549	-0.0141602	0.000368702	-0.00413544	45.8025	0.934745	-0.180515	-0.00717474	-0.916389	0.00785236	0.0886135	0	0	0.0652553	3.19751	0	0	0.00136021	0.0368811	0.000279018	0.0167038	0.000149474	0.0122259	0	7	0	0	1000	44330	44330	0
1	56	Category E	4374	15	4:09:23	4375	4375	41	4	12.1953	0.297447	0.0711342	0.0124214	-0.0118498	38.2078	0.931897	-0.207698	-0.000690739	-0.90784	0.0230445	0.151804	5.95E-06	0.00244022	0.0681033	2.79224	5.95E-06	0.00244022	0.0634051	0.251804	0.0110756	0.105241	0.027707	0.166454	0	7	0	0	1000	44330	44330	0
1	57	Category L	4415	15	4:09:28	4416	4416	30	2.901	6.49121	0.216374	0.0480957	-0.188403	-0.0574951	27.9558	0.93186	-0.409896	0.161662	-0.81495	0.0173096	0.131566	4.88E-05	0.00698771	0.0681396	2.04419	4.88E-05	0.00698771	0.0076416	0.0874163	0.0399089	0.199772	0.00537109	0.0732877	0	7	0	0	1000	44330	44330	0
1	58	Category M	4445	15	4:09:35	4446	4446	52	5.101	26.884	0.517001	-0.0395461	0.0693125	0.0556688	53.2761	1.02454	-0.574491	0.393156	-0.74592	0.28602	0.534809	0.00253061	0.0503052	0.0559974	2.91187	0.0032912	0.057369	0.0940505	0.306677	0.403316	0.635071	0.0451472	0.212479	0	7	0	0	1000	44330	44330	0
1	59	Category N	4497	15	4:09:46	4498	4498	45	4.4	42.4634	0.943631	-0.105377	0.117887	-0.0492405	52.3762	1.16392	-0.693387	0.42672	-0.830035	2.31719	1.52223	0.00134006	0.0366068	0.163916	7.37622	0.00106337	0.0326093	1.28911	1.13539	0.857775	0.926161	1.03397	1.01684	0	7	0	0	1000	44330	44330	0
1	60	Category M	4542	15	4:10:02	4543	4543	41	4.001	27.1365	0.661865	0.125429	0.00200672	-0.00497809	42.8125	1.04421	-0.619891	0.0929819	-0.817258	1.07063	1.03471	0.00230445	0.0480047	0.0851396	3.49072	0.000595465	0.0244022	0.15229	0.390244	1.15437	1.07442	0.176811	0.420489	0	7	0	0	1000	44330	44330	0
1	61	Category N	4583	15	4:10:57	4584	4584	51	5	23.217	0.455236	-0.0756118	-0.158964	0.0787521	47.0195	0.921952	-0.446236	-0.277923	-0.754562	0.159706	0.399633	0.000540939	0.0232581	0.0780484	3.98047	6.70E-05	0.00818651	0.0904661	0.300776	0.141898	0.376694	0.113291	0.336587	0	7	0	0	1000	44330	44330	0
1	62	Category M	4634	15	4:11:09	4635	4635	34	3.3	11.6201	0.341768	0.165405	0.148746	-0.0994155	31.0605	0.913545	-0.384823	-0.170956	-0.808034	0.0193733	0.139188	4.31E-05	0.00656381	0.0864545	2.93945	4.31E-05	0.00656381	0.0816722	0.285784	0.0305894	0.174898	0.0271068	0.164641	0	7	0	0	1000	44330	44330	0
1	63	Category C	4668	15	4:11:23	4669	4669	199	19.9	24.6079	0.123658	-0.0122377	-0.00598819	0.00313212	190.032	0.954933	-0.490953	-0.0541612	-0.816421	0.00423014	0.0650395	0	0	0.0450666	8.96826	0	0	0.0116439	0.107907	0.00255182	0.0505156	0.0052116	0.0721914	0	7	0	0	1000	44330	44330	0
1	64	Category D	4867	15	4:14:56	4868	4868	138	13.7	13.4692	0.0976032	-0.00139585	0.00596375	0.00445468	132.3	0.958698	-0.511057	0.0203132	-0.810554	0.00294738	0.0542898	1.06E-05	0.00325804	0.0413022	5.69971	1.06E-05	0.00325804	0.00707831	0.0841327	0.00131624	0.03628	0.00348166	0.0590056	0	7	0	0	1000	44330	44330	0
1	65	Category M	5005	15	4:15:33	5006	5006	52	5.1	18.5588	0.356901	-0.116502	-0.0204468	0.0188035	49.5066	0.95205	-0.43058	-0.025832	-0.84383	0.0361845	0.190222	5.63E-05	0.00750601	0.0479502	2.49341	5.63E-05	0.00750601	0.0572838	0.23934	0.0590961	0.243097	0.0457482	0.213888	0	7	0	0	1000	44330	44330	0
1	66	Category L	5057	15	4:18:28	5058	5058	63	6.2	11.1494	0.176975	0.169399	0.0311492	-0.0328505	57.9492	0.919829	-0.138637	-0.0354973	-0.906982	0.00573924	0.0757578	0.00139896	0.0374027	0.0801711	5.05078	0.000302269	0.0173859	0.0325017	0.180282	0.00124783	0.0353246	0.00119358	0.0345482	0	7	0	0	1000	44330	44330	0
1	67	Category M	5120	15	4:18:37	5121	5121	47	4.6	20.7068	0.44057	-0.170524	0.0319513	0.263687	54.3005	1.15533	-0.275432	-0.13447	-1.11145	0.133051	0.364762	0.0100617	0.100308	0.190373	8.94751	0.00386469	0.0621667	0.0610404	0.247063	0.0493268	0.222096	0.110305	0.332122	0	7	0	0	1000	44330	44330	0
1	68	Category N	5167	15	4:18:42	5168	5168	16	1.5	41.8918	2.61824	0.59436	-0.678986	-1.37569	20.0796	1.25497	-0.411316	-0.0460968	-1.18454	10.4251	3.22879	0.000991821	0.0314932	0.254974	4.07959	0.000762939	0.0276214	0.868088	0.931712	8.44987	2.90687	5.54962	2.35576	0	7	0	0	1000	44330	44330	0
1	69	Category M	5183	15	4:18:48	5184	5184	39	3.901	32.0862	0.822723	-0.372164	0.303504	0.305827	44.98	1.15333	-0.293038	0.0212465	-1.11214	0.205009	0.452779	0.00813176	0.0901763	0.18263	7.12256	0.00238507	0.0488371	0.285419	0.534246	0.263071	0.512904	0.342304	0.585067	0	7	0	0	1000	44330	44330	0
1	70	Category L	5222	15	4:19:06	5223	5223	81	8	11.6458	0.143775	0.109113	-0.0507993	-0.0167071	74.3191	0.91752	0.0337758	-0.0227262	-0.907591	0.00679977	0.0824607	0.00281515	0.053058	0.0824803	6.68091	0.000358676	0.0189387	0.0325551	0.18043	0.0064863	0.0805376	0.000922309	0.0303695	0	7	0	0	1000	44330	44330	0
1	71	Category E	5303	15	4:19:18	5304	5304	255	25.4	54.1086	0.212191	-0.0110323	-0.000182866	0.00223748	241.607	0.947479	0.0212077	-0.0522518	-0.945244	0.0118815	0.109002	4.79E-06	0.00218794	0.0525209	13.3928	5.74E-06	0.00239677	0.0207778	0.144145	0.00741422	0.0861058	0.0253274	0.159146	0	7	0	0	1000	44330	44330	0
1	72	Category J	5558	15	13:15:53	5559	5559	153	15.3	111.999	0.732017	0.00681838	-0.0022946	-0.00445517	150.381	0.98288	0.0982977	-0.0207312	-0.977206	0.110396	0.332259	9.73E-05	0.00986596	0.0254912	3.90015	3.35E-05	0.00578874	0.0515009	0.226938	0.0257353	0.160422	0.583281	0.763728	0	7	0	0	1000	44330	44330	0
1	73	Category L	5711	15	13:16:12	5712	5712	44	4.3	2.88257	0.0655129	0.056746	0.0169844	0.00866144	40.895	0.929432	0.1515	-0.0156583	-0.916643	0.0509699	0.225765	5.55E-05	0.00744893	0.0705677	3.10498	5.55E-05	0.00744893	0.00326261	0.0571192	0.000565962	0.02379	0.00032737	0.0180934	0	7	0	0	1000	44330	44330	0
1	74	Category J	5755	15	13:16:17	5756	5756	108	10.7	75.4158	0.698294	-0.0248617	-0.00770399	-0.0101296	103.111	0.95473	0.0598823	0.0110451	-0.951959	0.0968085	0.311141	5.88E-05	0.00766646	0.04527	4.88916	5.88E-05	0.00766646	0.0552323	0.235016	0.0281553	0.167795	0.489995	0.699996	0	7	0	0	1000	44330	44330	0
1	75	Category L	5863	15	13:23:13	5864	5864	116	11.5	4.99854	0.0430908	0.0220126	0.0177002	0.00501751	109.567	0.944544	0.15283	0.0408199	-0.93074	0.0214381	0.146417	2.32E-05	0.00481158	0.0554557	6.43286	2.32E-05	0.00481158	0.001086	0.0329546	0.000717689	0.0267897	0.000362002	0.0190263	0	7	0	0	1000	44330	44330	0
1	76	Category J	5979	15	13:23:29	5980	5980	93	9.2	70.6804	0.760005	-0.00693569	-0.0157326	-0.00318958	90.4175	0.972231	0.0547374	-0.0245112	-0.968367	0.129179	0.359415	4.99E-05	0.00706245	0.0281681	2.61963	3.68E-05	0.00606237	0.0836352	0.289198	0.0336442	0.183423	0.566548	0.752694	0	7	0	0	1000	44330	44330	0
1	77	Category E	6072	15	13:23:42	6073	6073	83	8.2	22.9663	0.276703	-0.0496429	0.000958914	0.0144014	79.5195	0.958067	-0.0475309	-0.014166	-0.955808	0.0296381	0.172157	3.24E-05	0.00568823	0.0419334	3.48047	3.24E-05	0.00568823	0.0583731	0.241605	0.0142778	0.11949	0.0269967	0.164307	0	7	0	0	1000	44330	44330	0
1	78	Category J	6155	15	13:24:22	6156	6156	75	7.4	49.603	0.661374	0.10527	0.0115951	-0.0304102	72.8035	0.970713	0.0265788	0.0140234	-0.967256	0.0714844	0.267366	0.000143229	0.0119678	0.0293262	2.19946	0.000139974	0.0118311	0.0867253	0.294492	0.0242253	0.155645	0.390775	0.62512	0	7	0	0	1000	44330	44330	0
1	79	Category E	6230	15	13:24:33	6231	6231	161	16.1	53.1011	0.32982	-0.0660408	-0.0100128	0.0130062	150.901	0.937274	-0.305772	-0.105825	-0.87618	0.035784	0.189167	0.000153157	0.0123756	0.0627259	10.0989	0.000153157	0.0123756	0.0962399	0.310226	0.0180755	0.134445	0.0264491	0.162632	0	7	0	0	1000	44330	44330	0
1	80	Category L	6391	15	13:32:14	6392	6392	181	18	13.4705	0.0744224	0.0233215	-0.00247783	-0.00761287	168.547	0.9312	0.145551	0.00114517	-0.915901	0.000948237	0.0307935	3.51E-05	0.00592199	0.0688004	12.4529	3.51E-05	0.00592199	0.00925306	0.0961929	0.000894283	0.0299046	0.000450514	0.0212253	0	7	0	0	1000	44330	44330	0
1	81	Category A	6572	15	13:51:05	9145	9145	3003	300.9	72.0417	0.0239899	-1.19E-05	1.20E-05	-2.25E-05	2770.14	0.922457	0.446458	0.21089	-0.779005	5.80E-05	0.00761355	0	0	0.0775432	232.862	0	0	0.000232596	0.0152511	6.32E-05	0.00794791	0.000195524	0.013983	0	7	0	0	1000	44330	44330	0
1	82	Category B	9575	15	14:18:13	12358	12358	1866	187	43.4539	0.0232872	-3.53E-06	-3.89E-05	2.41E-05	1722.63	0.923165	0.364982	0.224737	-0.817536	5.46E-05	0.00738639	0	0	0.0768351	143.374	0	0	0.000165115	0.0128497	0.000101267	0.0100632	0.000169302	0.0130116	0	7	0	0	1000	44330	44330	0
1	83	Category A	11441	15	14:24:54	14557	14557	4819	482.9	110.675	0.0229663	-2.43E-06	3.49E-05	-2.46E-05	4539.98	0.942099	0.196535	0.158904	-0.907489	6.28E-05	0.00792277	0	0	0.0579008	279.024	0	0	6.29E-05	0.00792916	0.000199051	0.0141086	0.000188564	0.0137319	0	7	0	0	1000	44330	44330	0
1	84	Category B	16260	15	14:44:15	21884	21884	2286	229	53.4385	0.0233764	1.17E-05	-2.63E-05	-1.40E-05	2118.76	0.926844	0.461556	0.201041	-0.777579	6.97E-05	0.008351	0	0	0.0731563	167.235	0	0	0.000227373	0.0150789	4.50E-05	0.00670537	0.000192771	0.0138842	0	7	0	0	1000	44330	44330	0
1	85	Category J	18546	15	14:53:23	24237	24237	95	9.4	66.7534	0.702668	-0.0209627	-0.0116905	-0.0234735	89.8882	0.946191	0.168871	0.0292249	-0.926339	0.128639	0.358663	7.45E-05	0.00863291	0.0538086	5.11182	7.45E-05	0.00863291	0.0667429	0.258346	0.0196777	0.140277	0.531312	0.728911	0	7	0	0	1000	44330	44330	0
1	86	Category L	18641	15	15:20:15	24332	24332	77	7.6	5.17773	0.0672433	-0.0545416	-0.0182852	-0.00130631	72.3691	0.939859	-0.122819	-0.0234724	-0.930556	0.0306476	0.175064	0.000123656	0.0111201	0.060141	4.63086	0.000123656	0.0111201	0.00455306	0.0674764	0.000554865	0.0235556	0.000500964	0.0223822	0	7	0	0	1000	44330	44330	0
1	87	Category J	18718	15	15:20:57	24409	24409	90	8.9	68.6201	0.762446	-0.0159207	-0.000195313	-0.00528158	80.4722	0.894135	0.0426975	0.0143392	-0.890769	0.151413	0.389119	0.000108507	0.0104167	0.105865	9.52783	0.000108507	0.0104167	0.100087	0.316365	0.0253337	0.159166	0.598134	0.773391	0	7	0	0	1000	44330	44330	0
1	88	Category L	18808	15	15:23:23	24499	24499	73	7.2	5.78491	0.0792454	0.0696871	0.0168089	0.0180698	67.0833	0.918949	0.221365	0.0198657	-0.890933	0.0213941	0.146267	1.34E-05	0.00365754	0.0810513	5.91675	1.34E-05	0.00365754	0.00643461	0.080216	0.00049497	0.0222479	0.000535103	0.0231323	0	7	0	0	1000	44330	44330	0
1	89	Category J	18881	15	15:23:31	24572	24572	93	9.2	53.8809	0.579364	-0.0409211	-0.0162472	-0.00896232	86.9167	0.934589	0.0941018	-0.00443653	-0.928874	0.113565	0.336994	2.63E-05	0.00512364	0.0654113	6.08325	2.63E-05	0.00512364	0.0402806	0.2007	0.0221958	0.148983	0.370566	0.608741	0	7	0	0	1000	44330	44330	0
1	90	Category L	18974	15	15:24:50	24665	24665	89	8.9	4.74097	0.0532693	0.0396879	0.00875066	0.00968882	83.1006	0.933714	0.162754	0.0185602	-0.918641	0.0202884	0.142437	2.19E-05	0.00468457	0.0662856	5.89941	2.19E-05	0.00468457	0.00253467	0.0503455	0.000416959	0.0204196	0.000425189	0.0206201	0	7	0	0	1000	44330	44330	0
1	91	Category J	19063	15	15:25:09	24754	24754	56	5.5	38.0315	0.679134	-0.0873893	-0.0406407	-0.0250462	51.991	0.92841	0.0805054	0.0442025	-0.923157	0.106973	0.327067	8.72E-06	0.00295285	0.0715899	4.00903	8.72E-06	0.00295285	0.0722918	0.268871	0.024122	0.155312	0.42855	0.654637	0	7	0	0	1000	44330	44330	0
1	92	Category L	19119	15	15:29:47	24810	24810	132	13.2	11.3792	0.0862057	0.0633341	0.0370946	0.00969534	120.498	0.91286	0.209179	0.182105	-0.865639	0.00555975	0.0745637	4.62E-05	0.00679991	0.0871397	11.5024	4.62E-05	0.00679991	0.00953443	0.0976444	0.00305731	0.0552929	0.000386556	0.019661	0	7	0	0	1000	44330	44330	0
1	93	Category E	19251	15	15:45:37	24942	24942	201	20.001	48.5574	0.241579	-0.0257939	-0.0159894	-4.13E-05	189.244	0.941511	-0.0292252	-0.0122483	-0.934433	0.0255315	0.159786	3.04E-05	0.00551051	0.0584893	11.7563	3.04E-05	0.00551051	0.0402322	0.20058	0.0126589	0.112512	0.0264996	0.162787	0	7	0	0	1000	44330	44330	0
1	94	Category J	19452	15	15:46:31	25143	25143	127	12.601	84.4358	0.664849	-0.0135988	0.00264902	-0.00906012	126.035	0.992405	0.0716774	0.0166842	-0.988871	0.118293	0.343937	2.31E-05	0.00480296	0.0149887	1.90356	7.69E-06	0.00277299	0.075674	0.275089	0.0309962	0.176058	0.445332	0.667332	0	7	0	0	1000	44330	44330	0
1	95	Category L	19579	15	16:01:22	25270	25270	174	17.301	6.87695	0.0395227	0.0185393	0.000893779	0.00527568	162.032	0.931217	0.192529	-0.0397318	-0.909505	0.0129395	0.113752	2.81E-06	0.00167518	0.0687831	11.9683	2.81E-06	0.00167518	0.000954113	0.0308887	0.00053739	0.0231817	0.000326924	0.018081	0	7	0	0	1000	44330	44330	0
1	96	Category J	19753	15	16:02:04	25444	25444	136	13.5	92.2844	0.678562	-0.0286363	0.00230497	-0.00669053	129.863	0.954877	0.104223	-0.0119557	-0.948668	0.106461	0.326284	4.13E-05	0.00642561	0.0451229	6.13672	4.13E-05	0.00642561	0.0431052	0.207618	0.0157327	0.12543	0.499984	0.707095	0	7	0	0	1000	44330	44330	0
1	97	Category L	19889	15	16:13:34	25580	25580	72	7.1	5.21948	0.0724928	0.0627068	-0.00178358	0.0164388	66.6831	0.926154	0.191956	0.0277744	-0.905121	0.0257229	0.160384	2.37E-05	0.00487195	0.0738458	5.31689	2.37E-05	0.00487195	0.00511339	0.071508	0.000230577	0.0151848	0.000556098	0.0235817	0	7	0	0	1000	44330	44330	0
1	98	Category J	19961	15	16:14:12	25652	25652	79	7.8	50.3931	0.637887	-0.0323718	-0.0156188	-0.0113139	74.5117	0.943186	0.0516929	0.0027319	-0.940699	0.0986143	0.314029	3.09E-06	0.00175795	0.0568137	4.48828	3.09E-06	0.00175795	0.0443316	0.210551	0.0263394	0.162294	0.426217	0.652853	0	7	0	0	1000	44330	44330	0
1	99	Category L	20040	15	17:10:43	25731	25731	66	6.5	2.84009	0.0430316	0.000747218	0.0255127	0.00818981	62.4011	0.945472	0.0361106	-0.0110233	-0.944536	0.0346532	0.186154	9.62E-05	0.00980697	0.0545284	3.59888	8.88E-05	0.00942223	0.000414299	0.0203543	0.000813802	0.0285272	0.000843395	0.0290413	0	7	0	0	1000	44330	44330	0
1	100	Category J	20106	15	17:10:51	25797	25797	104	10.3	78.2798	0.75269	-0.024245	-0.000579834	-0.0103736	103.644	0.996573	0.0132681	-0.0326609	-0.995096	0.132113	0.363473	0.00015024	0.0122573	0.0181368	1.88623	9.39E-05	0.00969021	0.0836604	0.289241	0.0435462	0.208677	0.563066	0.750377	0	7	0	0	1000	44330	44330	0
1	101	Category L	20210	15	17:12:27	25901	25901	62	6.101	5.02319	0.0810192	0.0634963	0.00015751	0.0324077	59.8855	0.965895	0.103185	-0.0141838	-0.959366	0.0386805	0.196674	6.30E-05	0.00793751	0.0341049	2.1145	1.18E-05	0.00343704	0.00516633	0.0718772	0.000610352	0.0247053	0.00132308	0.0363742	0	7	0	0	1000	44330	44330	0
1	102	Category J	20272	15	17:12:39	25963	25963	57	5.601	34.8374	0.611182	0.028149	-0.0253521	-0.0277207	54.8286	0.961905	-0.0170384	-0.065177	-0.955189	0.0874152	0.295661	0	0	0.0380945	2.17139	0	0	0.0326206	0.180612	0.0206235	0.143609	0.381108	0.617339	0	7	0	0	1000	44330	44330	0
1	103	Category E	20329	15	17:37:04	26020	26020	149	14.8	36.3535	0.243983	-0.0152137	0.0116893	0.00212189	139.66	0.937318	-0.156512	-0.0539141	-0.921311	0.0310927	0.176331	4.92E-06	0.00221711	0.0626819	9.3396	4.92E-06	0.00221711	0.0437143	0.20908	0.0241945	0.155546	0.0234375	0.153093	0	7	0	0	1000	44330	44330	0
1	104	Category L	20478	15	18:22:01	26169	26169	251	25	12.1643	0.0484634	-0.00522908	-0.00607531	0.0013063	236.922	0.943911	-0.127297	-0.0549025	-0.932437	0.0039899	0.0631657	0	0	0.0560891	14.0784	0	0	0.00127323	0.0356823	0.00093571	0.0305894	0.000441593	0.0210141	0	7	0	0	1000	44330	44330	0
1	105	Category J	20729	15	18:22:32	26420	26420	51	5	28.6301	0.561375	-0.0271092	-0.00985658	-0.00940659	48.3181	0.947414	-0.00673541	-0.0189951	-0.945183	0.0915288	0.302537	4.79E-05	0.00691887	0.052586	2.68188	4.79E-05	0.00691887	0.0516908	0.227356	0.0307521	0.175363	0.295286	0.543402	0	7	0	0	1000	44330	44330	0
1	106	Category L	20780	15	18:33:02	26471	26471	26	2.5	4.33276	0.166645	0.139432	0.0588191	0.0610539	24.9934	0.961285	0.0821815	-0.00774677	-0.957717	0.0891395	0.298562	0.000384991	0.0196212	0.0387151	1.00659	9.39E-05	0.00969021	0.0196252	0.14009	0.00375601	0.0612863	0.00446026	0.0667852	0	7	0	0	1000	44330	44330	0
1	107	Category J	20806	15	18:33:05	26497	26497	74	7.3	22.3545	0.302088	-0.0206002	0.00373139	-0.0146319	32.197	0.435095	0.0370962	-0.000636745	-0.433482	0.0939611	0.306531	0.0381816	0.195401	0.0243646	1.80298	0.000128669	0.0113432	0.0417052	0.204218	0.00931693	0.0965243	0.196025	0.442747	0	7	0	0	1000	44330	0	44330
