# Supplementary material for: Development of a multisensor biologging collar and analytical techniques to describe high‐resolution spatial behavior in free‐ranging terrestrial mammals
Source: Ecol Evol. 2024 Sep 23;14(9):e70264. doi: 10.1002/ece3.70264 (PMC11420106; doi:10.1002/ece3.70264)
Supplement: Supplementary file 1 — Appendix S1 [file ECE3-14-e70264-s001.zip › doi_10_5061_dryad_jdfn2z3hv__v20240620/B5_S26_Master.csv]

Counter	Total Event no.	Event no.	Category	Acc_x	Acc_y	Acc_z	Mag_x	Mag_y	Mag_z	Temp C	Pressure hbar	Date	DD	MM	YY	Time_dd:hh:mm:ss	Total secs	Decimal secs	Hours	Minutes	Seconds	Anlg	Light	Battery V	Acc_x sm	Acc_y sm	Acc_z sm	Ang vel	VeDBA	Vel m/s	Vel/VEDBA	FFT cleaned	FFT stuff	FFT stuff	FFT stuff	FFT sweep	FFT zero crossings	FFT zero crossings manual	VeSBA	Animal g	ODBA	Dyn AccX	Dyn AccY	Dyn AccZ	Smth Press	Altitude smth	Pressure change	Altitude change	Median pressure
81	82	82	Category E	0.20385742	-0.059814453	-0.83984375	0.15600586	0.080078125	0.48242188	-36.61	0	14/3/2018	14	3	2018	15:17:36	55056	0.9	15	17	36	0	0.059814453	3.4820801	0.042724609	-0.012451172	-0.91210938	33.974854	0.18261719	0	0	0	0	0	0	0	0	0	0.91308594	0.086914063	0.28051758	0.16088867	-0.047119141	0.072265625	0	44330	0	0	0
82	83	83	Category E	0.2878418	-0.047851563	-0.94799805	0.16650391	0.067871094	0.47900391	-36.61	0	14/3/2018	14	3	2018	15:17:37	55057	0	15	17	37	0	0.059814453	3.4820801	0.042480469	-0.014404297	-0.91259766	39.634766	0.24975586	0	0	0	0	0	0	0	0	0	0.91357422	0.086425781	0.3137207	0.24511719	-0.033203125	-0.03515625	0	44330	0	0	0
83	84	84	Category E	-0.11987305	-0.13183594	-0.87597656	0.12597656	0.052734375	0.48974609	-36.49	0	14/3/2018	14	3	2018	15:17:37	55057	0.1	15	17	37	0	0.059814453	3.4820801	0.037597656	-0.016113281	-0.91308594	45.356934	0.19897461	0	0	0	0	0	0	0	0	0	0.91381836	0.086181641	0.31030273	-0.1574707	-0.11547852	0.037109375	0	44330	0	0	0
84	85	85	Category E	0.10791016	0	-0.68383789	0.11572266	0.062988281	0.49389648	-36.49	0	14/3/2018	14	3	2018	15:17:37	55057	0.2	15	17	37	0	0.059814453	3.4820801	0.036621094	-0.018310547	-0.91186523	50.746582	0.23950195	0	0	0	0	0	0	0	0	0	0.91259766	0.087402344	0.31738281	0.071044922	0.018310547	0.22802734	0	44330	0	0	0
85	86	86	Category E	0.19189453	-0.011962891	-0.92382813	0.12719727	0.080322266	0.48364258	-36.49	0	14/3/2018	14	3	2018	15:17:37	55057	0.3	15	17	37	0	0.059814453	3.4820801	0.036865234	-0.017578125	-0.91357422	52.608643	0.15527344	0	0	0	0	0	0	0	0	0	0.91455078	0.085449219	0.1706543	0.15478516	0.005615234	-0.010009766	0	44330	0	0	0
86	87	87	Category E	0.19189453	0.059814453	-0.97192383	0.17114258	0.088134766	0.47485352	-36.12	0	14/3/2018	14	3	2018	15:17:37	55057	0.4	15	17	37	0	0.059814453	3.4820801	0.036621094	-0.018066406	-0.91601563	52.306396	0.18237305	0	0	0	0	0	0	0	0	0	0.91699219	0.083007813	0.28881836	0.1550293	0.077880859	-0.055664063	0	44330	0	0	0
87	88	88	Category E	-0.35986328	-0.083984375	-0.64794922	0.18115234	0.11035156	0.46166992	-36.24	0	14/3/2018	14	3	2018	15:17:37	55057	0.5	15	17	37	0	0.059814453	3.4820801	0.033203125	-0.020507813	-0.91650391	52.086182	0.48022461	0	0	0	0	0	0	0	0	0	0.91723633	0.082763672	0.72509766	-0.39306641	-0.063232422	0.26855469	0	44330	0	0	0
88	89	89	Category E	-0.17993164	-0.14379883	-1.1879883	0.23754883	0.109375	0.44873047	-36.36	0	14/3/2018	14	3	2018	15:17:37	55057	0.6	15	17	37	0	0.059814453	3.4820801	0.030029297	-0.021484375	-0.91479492	51.558594	0.36547852	0	0	0	0	0	0	0	0	0	0.91552734	0.084472656	0.60546875	-0.20996094	-0.12207031	-0.27294922	0	44330	0	0	0
89	90	90	Category E	-0.23999023	-0.2277832	-1.355957	0.31494141	0.11474609	0.39990234	-36.24	0	14/3/2018	14	3	2018	15:17:37	55057	0.7	15	17	37	0	0.059814453	3.4820801	0.030029297	-0.021728516	-0.91699219	46.874023	0.55493164	0	0	0	0	0	0	0	0	0	0.91772461	0.082275391	0.91503906	-0.27001953	-0.20581055	-0.4387207	0	44330	0	0	0
90	91	91	Category E	0.023925781	-0.20385742	-1.0319824	0.3972168	0.069580078	0.33569336	-36.24	0	14/3/2018	14	3	2018	15:17:37	55057	0.8	15	17	37	0	0.059814453	3.4820801	0.029296875	-0.022460938	-0.91699219	35.215332	0.21459961	0	0	0	0	0	0	0	0	0	0.91772461	0.082275391	0.30151367	-0.005371094	-0.18115234	-0.11474609	0	44330	0	0	0
91	92	92	Category E	-0.41992188	-0.083984375	-0.95996094	0.3894043	0.083740234	0.34375	-36.49	0	14/3/2018	14	3	2018	15:17:37	55057	0.9	15	17	37	0	0.059814453	3.4820801	0.024414063	-0.022705078	-0.91723633	25.833008	0.45043945	0	0	0	0	0	0	0	0	0	0.91772461	0.082275391	0.5480957	-0.44433594	-0.061035156	-0.042480469	0	44330	0	0	0
92	93	93	Category E	-0.26391602	-0.047851563	-0.83984375	0.28833008	0.10498047	0.4152832	-36.36	0	14/3/2018	14	3	2018	15:17:38	55058	0	15	17	38	0	0.059814453	3.4820801	0.021484375	-0.023193359	-0.91479492	17.44165	0.29614258	0	0	0	0	0	0	0	0	0	0.9152832	0.084716797	0.38500977	-0.28540039	-0.024414063	0.074951172	0	44330	0	0	0
93	94	94	Category E	-0.15576172	0.083984375	-1.0559082	0.27978516	0.12451172	0.42114258	-36.36	0	14/3/2018	14	3	2018	15:17:38	55058	0.111	15	17	38	0	0.059814453	3.4820801	0.021240234	-0.024902344	-0.91650391	8.5698242	0.25	0	0	0	0	0	0	0	0	0	0.91699219	0.083007813	0.42529297	-0.17700195	0.10888672	-0.13916016	0	44330	0	0	0
94	95	95	Category E	-0.15576172	-0.047851563	-1.0319824	0.26342773	0.16870117	0.41430664	-36.61	0	14/3/2018	14	3	2018	15:17:38	55058	0.222	15	17	38	0	0.059814453	3.4820801	0.01953125	-0.023925781	-0.91821289	0.7253418	0.21020508	0	0	0	0	0	0	0	0	0	0.91870117	0.081298828	0.31274414	-0.17529297	-0.023681641	-0.11352539	0	44330	0	0	0
95	96	96	Category E	-0.21582031	-0.11987305	-0.76782227	0.20825195	0.16723633	0.44555664	-36.86	0	14/3/2018	14	3	2018	15:17:38	55058	0.333	15	17	38	0	0.059814453	3.4820801	0.017333984	-0.021972656	-0.91894531	3.7583008	0.29443359	0	0	0	0	0	0	0	0	0	0.91918945	0.080810547	0.48193359	-0.2331543	-0.09765625	0.15112305	0	44330	0	0	0
96	97	97	Category E	0.095947266	-0.023925781	-0.89990234	0.17700195	0.15917969	0.46166992	-36.61	0	14/3/2018	14	3	2018	15:17:38	55058	0.444	15	17	38	0	0.059814453	3.4820801	0.012695313	-0.022949219	-0.91967773	4.7832031	0.085205078	0	0	0	0	0	0	0	0	0	0.92016602	0.079833984	0.10375977	0.083007813	-0.000732422	0.019775391	0	44330	0	0	0
97	98	98	Category E	-0.13183594	-0.023925781	-0.88793945	0.20874023	0.13598633	0.45385742	-36.86	0	14/3/2018	14	3	2018	15:17:38	55058	0.555	15	17	38	0	0.059814453	3.4820801	0.008056641	-0.023925781	-0.91943359	9.6633301	0.14331055	0	0	0	0	0	0	0	0	0	0.91967773	0.080322266	0.17138672	-0.13989258	0	0.031494141	0	44330	0	0	0
98	99	99	Category E	-0.34790039	-0.047851563	-0.75585938	0.20996094	0.11254883	0.45654297	-36.98	0	14/3/2018	14	3	2018	15:17:38	55058	0.666	15	17	38	0	0.059814453	3.4820801	0.006103516	-0.023681641	-0.91918945	13.480469	0.390625	0	0	0	0	0	0	0	0	0	0.91967773	0.080322266	0.54150391	-0.35400391	-0.023925781	0.16333008	0	44330	0	0	0
99	100	100	Category E	-0.20385742	0.10791016	-0.76782227	0.2800293	0.10717773	0.42602539	-36.49	0	14/3/2018	14	3	2018	15:17:38	55058	0.777	15	17	38	0	0.059814453	3.4820801	0.004638672	-0.023681641	-0.91992188	14.7771	0.28979492	0	0	0	0	0	0	0	0	0	0.92041016	0.079589844	0.49267578	-0.20849609	0.1315918	0.15209961	0	44330	0	0	0
100	101	101	Category E	-0.29980469	-0.11987305	-1.2119141	0.3203125	0.052734375	0.3984375	-36.73	0	14/3/2018	14	3	2018	15:17:38	55058	0.888	15	17	38	0	0.059814453	3.4820801	0.003662109	-0.019775391	-0.92651367	10.871826	0.42822266	0	0	0	0	0	0	0	0	0	0.92675781	0.073242188	0.6887207	-0.3034668	-0.099853516	-0.28515625	0	44330	0	0	0
101	102	102	Category E	-0.13183594	0.15576172	-1.1518555	0.39282227	0.071533203	0.34033203	-36.61	0	14/3/2018	14	3	2018	15:17:39	55059	0	15	17	39	0	0.059326172	3.5288086	-0.000244141	-0.020507813	-0.93066406	4.7470703	0.31176758	0	0	0	0	0	0	0	0	0	0.9309082	0.069091797	0.52880859	-0.13134766	0.17626953	-0.22094727	0	44330	0	0	0
102	103	103	Category E	-0.3359375	-0.29980469	-0.81591797	0.41821289	0.085693359	0.30834961	-36.61	0	14/3/2018	14	3	2018	15:17:39	55059	0.09	15	17	39	0	0.059326172	3.5288086	-0.006591797	-0.021484375	-0.92382813	1.2565918	0.44433594	0	0	0	0	0	0	0	0	0	0.92431641	0.075683594	0.71557617	-0.32910156	-0.27807617	0.10791016	0	44330	0	0	0
103	104	104	Category E	-0.25195313	-0.083984375	-0.7199707	0.34619141	0.11303711	0.38183594	-36.73	0	14/3/2018	14	3	2018	15:17:39	55059	0.181	15	17	39	0	0.059326172	3.5288086	-0.008056641	-0.022705078	-0.93310547	10.648193	0.32958984	0	0	0	0	0	0	0	0	0	0.93334961	0.066650391	0.51806641	-0.24365234	-0.061035156	0.21313477	0	44330	0	0	0
104	105	105	Category E	-0.17993164	-0.083984375	-1.079834	0.32128906	0.10913086	0.39599609	-36.86	0	14/3/2018	14	3	2018	15:17:39	55059	0.272	15	17	39	0	0.059326172	3.5288086	-0.010498047	-0.023925781	-0.93896484	17.780273	0.22827148	0	0	0	0	0	0	0	0	0	0.93920898	0.060791016	0.37011719	-0.16918945	-0.059814453	-0.140625	0	44330	0	0	0
105	106	106	Category E	-0.11987305	-0.27587891	-0.99584961	0.31347656	0.1081543	0.39868164	-37.1	0	14/3/2018	14	3	2018	15:17:39	55059	0.363	15	17	39	0	0.059326172	3.5288086	-0.013916016	-0.022216797	-0.92822266	21.337646	0.28271484	0	0	0	0	0	0	0	0	0	0.92871094	0.071289063	0.42675781	-0.10571289	-0.25341797	-0.067382813	0	44330	0	0	0
106	107	107	Category E	-0.29980469	-0.19189453	-0.91186523	0.30322266	0.072998047	0.41235352	-37.1	0	14/3/2018	14	3	2018	15:17:39	55059	0.454	15	17	39	0	0.059326172	3.5288086	-0.018554688	-0.021728516	-0.94140625	18.647217	0.32958984	0	0	0	0	0	0	0	0	0	0.94165039	0.058349609	0.48046875	-0.28100586	-0.16992188	0.029541016	0	44330	0	0	0
107	108	108	Category E	-0.21582031	-0.035888672	-0.57592773	0.25390625	0.071777344	0.43920898	-36.73	0	14/3/2018	14	3	2018	15:17:39	55059	0.545	15	17	39	0	0.059326172	3.5288086	-0.021728516	-0.021484375	-0.93823242	14.598145	0.41113281	0	0	0	0	0	0	0	0	0	0.9387207	0.061279297	0.57055664	-0.19384766	-0.014160156	0.36230469	0	44330	0	0	0
108	109	109	Category E	-0.15576172	0.059814453	-1.0078125	0.28076172	0.074707031	0.42895508	-36.85	0	14/3/2018	14	3	2018	15:17:39	55059	0.636	15	17	39	0	0.059326172	3.5288086	-0.02734375	-0.022460938	-0.93017578	11.668213	0.17089844	0	0	0	0	0	0	0	0	0	0.9309082	0.069091797	0.28808594	-0.12817383	0.082275391	-0.077392578	0	44330	0	0	0
109	110	110	Category E	-0.25195313	0.071777344	-1.0439453	0.29541016	0.10473633	0.40820313	-36.73	0	14/3/2018	14	3	2018	15:17:39	55059	0.727	15	17	39	0	0.059326172	3.5288086	-0.032470703	-0.021240234	-0.93676758	9.064209	0.26098633	0	0	0	0	0	0	0	0	0	0.93774414	0.062255859	0.41918945	-0.21923828	0.093017578	-0.10693359	0	44330	0	0	0
110	111	111	Category E	-0.17993164	-0.071777344	-0.86376953	0.34277344	0.1484375	0.36938477	-36.73	0	14/3/2018	14	3	2018	15:17:39	55059	0.818	15	17	39	0	0.059326172	3.5288086	-0.032958984	-0.016601563	-0.93359375	3.3647461	0.17163086	0	0	0	0	0	0	0	0	0	0.93432617	0.065673828	0.27172852	-0.14672852	-0.054931641	0.069824219	0	44330	0	0	0
111	112	112	Category E	-0.26391602	-0.10791016	-0.87597656	0.32495117	0.1394043	0.38305664	-36.98	0	14/3/2018	14	3	2018	15:17:39	55059	0.909	15	17	39	0	0.059326172	3.5288086	-0.0390625	-0.014404297	-0.94482422	2.2124023	0.25268555	0	0	0	0	0	0	0	0	0	0.94580078	0.054199219	0.38696289	-0.22460938	-0.093261719	0.068847656	0	44330	0	0	0
112	113	113	Category E	-0.43188477	-0.071777344	-1.0439453	0.29614258	0.16210938	0.39770508	-36.73	0	14/3/2018	14	3	2018	15:17:40	55060	0	15	17	40	0	0.059326172	3.5288086	-0.044677734	-0.012939453	-0.94799805	4.7224121	0.40307617	0	0	0	0	0	0	0	0	0	0.94897461	0.051025391	0.54174805	-0.38696289	-0.05859375	-0.095703125	0	44330	0	0	0
113	114	114	Category E	-0.20385742	-0.29980469	-1.1279297	0.32739258	0.14282227	0.3840332	-36.73	0	14/3/2018	14	3	2018	15:17:40	55060	0.1	15	17	40	0	0.059326172	3.5288086	-0.049560547	-0.011962891	-0.94165039	10.559082	0.37573242	0	0	0	0	0	0	0	0	0	0.94311523	0.056884766	0.62792969	-0.15405273	-0.28759766	-0.18603516	0	44330	0	0	0
114	115	115	Category E	-0.2878418	-0.11987305	-1.0078125	0.32739258	0.14453125	0.38085938	-36.86	0	14/3/2018	14	3	2018	15:17:40	55060	0.2	15	17	40	0	0.059326172	3.5288086	-0.053466797	-0.014160156	-0.95141602	15.890625	0.26293945	0	0	0	0	0	0	0	0	0	0.95288086	0.047119141	0.39624023	-0.23413086	-0.10546875	-0.056152344	0	44330	0	0	0
115	116	116	Category E	-0.2277832	-0.32397461	-0.70776367	0.27246094	0.14990234	0.41992188	-36.98	0	14/3/2018	14	3	2018	15:17:40	55060	0.3	15	17	40	0	0.059326172	3.5288086	-0.052978516	-0.011230469	-0.94702148	21.604248	0.43066406	0	0	0	0	0	0	0	0	0	0.94848633	0.051513672	0.72680664	-0.17456055	-0.31274414	0.23925781	0	44330	0	0	0
116	117	117	Category E	0	0.011962891	-0.85180664	0.21142578	0.1706543	0.4387207	-37.35	0	14/3/2018	14	3	2018	15:17:40	55060	0.4	15	17	40	0	0.059326172	3.5288086	-0.052734375	-0.010742188	-0.95068359	22.594971	0.11450195	0	0	0	0	0	0	0	0	0	0.95239258	0.047607422	0.17456055	0.052734375	0.022705078	0.098876953	0	44330	0	0	0
117	118	118	Category E	0.083984375	0.023925781	-1.1159668	0.19116211	0.18579102	0.44555664	-37.96	0	14/3/2018	14	3	2018	15:17:40	55060	0.5	15	17	40	0	0.059326172	3.5288086	-0.059082031	-0.011474609	-0.96118164	22.679443	0.21362305	0	0	0	0	0	0	0	0	0	0.96289063	0.037109375	0.33325195	0.14306641	0.035400391	-0.15454102	0	44330	0	0	0
118	119	119	Category E	-0.21582031	-0.21582031	-0.85180664	0.11523438	0.24047852	0.45458984	-38.58	0	14/3/2018	14	3	2018	15:17:40	55060	0.6	15	17	40	0	0.059326172	3.5288086	-0.063476563	-0.012939453	-0.95410156	24.546875	0.27319336	0	0	0	0	0	0	0	0	0	0.95629883	0.043701172	0.45703125	-0.15209961	-0.20263672	0.10229492	0	44330	0	0	0
119	120	120	Category E	0.059814453	-0.071777344	-0.68383789	0.025634766	0.22021484	0.47094727	-38.82	0	14/3/2018	14	3	2018	15:17:40	55060	0.7	15	17	40	0	0.059326172	3.5288086	-0.06640625	-0.013427734	-0.96044922	25.819336	0.30957031	0	0	0	0	0	0	0	0	0	0.96289063	0.037109375	0.46118164	0.1262207	-0.058105469	0.27661133	0	44330	0	0	0
120	121	121	Category E	0.2277832	0	-1.0439453	0.008300781	0.22045898	0.46948242	-38.58	0	14/3/2018	14	3	2018	15:17:40	55060	0.8	15	17	40	0	0.059326172	3.5288086	-0.065917969	-0.01171875	-0.95776367	27.83374	0.30615234	0	0	0	0	0	0	0	0	0	0.96020508	0.039794922	0.39135742	0.29370117	0.01171875	-0.0859375	0	44330	0	0	0
121	122	122	Category E	0.19189453	-0.13183594	-0.93579102	0.018798828	0.22485352	0.47314453	-38.21	0	14/3/2018	14	3	2018	15:17:40	55060	0.9	15	17	40	0	0.059326172	3.5288086	-0.069335938	-0.010253906	-0.95141602	33.725342	0.28857422	0	0	0	0	0	0	0	0	0	0.95410156	0.045898438	0.39868164	0.26123047	-0.12133789	0.015625	0	44330	0	0	0
122	123	123	Category E	-0.17993164	-0.11987305	-0.92382813	-0.001464844	0.21240234	0.48022461	-37.96	0	14/3/2018	14	3	2018	15:17:41	55061	0	15	17	41	0	0.059326172	3.5288086	-0.058349609	0.001708984	-0.97021484	37.93335	0.17797852	0	0	0	0	0	0	0	0	0	0.97192383	0.028076172	0.28955078	-0.12133789	-0.12158203	0.046386719	0	44330	0	0	0
123	124	124	Category E	0.14379883	-0.15576172	-0.77978516	-0.022949219	0.21923828	0.47314453	-38.08	0	14/3/2018	14	3	2018	15:17:41	55061	0.1	15	17	41	0	0.059326172	3.5288086	-0.056884766	0.005859375	-0.96972656	42.131104	0.32006836	0	0	0	0	0	0	0	0	0	0.97143555	0.028564453	0.55224609	0.20068359	-0.16162109	0.18994141	0	44330	0	0	0
124	125	125	Category E	0.2277832	0.071777344	-1.0439453	-0.0078125	0.24829102	0.46313477	-38.08	0	14/3/2018	14	3	2018	15:17:41	55061	0.2	15	17	41	0	0.059326172	3.5288086	-0.054931641	0.006103516	-0.96606445	49.130127	0.30053711	0	0	0	0	0	0	0	0	0	0.96777344	0.032226563	0.42626953	0.28271484	0.065429688	-0.077636719	0	44330	0	0	0
125	126	126	Category E	0.17993164	0.011962891	-1.0678711	0.016357422	0.23364258	0.4699707	-37.84	0	14/3/2018	14	3	2018	15:17:41	55061	0.3	15	17	41	0	0.059326172	3.5288086	-0.060058594	0.004150391	-0.97485352	55.637939	0.25756836	0	0	0	0	0	0	0	0	0	0.97680664	0.023193359	0.34057617	0.23999023	0.007568359	-0.092773438	0	44330	0	0	0
126	127	127	Category E	-0.059814453	-0.071777344	-0.94799805	-0.000488281	0.24731445	0.46508789	-37.47	0	14/3/2018	14	3	2018	15:17:41	55061	0.4	15	17	41	0	0.059326172	3.5288086	-0.065185547	0.006103516	-0.96582031	56.755615	0.080078125	0	0	0	0	0	0	0	0	0	0.96801758	0.031982422	0.10131836	0.005371094	-0.077880859	0.017822266	0	44330	0	0	0
127	128	128	Category E	-0.011962891	0	-0.83984375	-0.081787109	0.23706055	0.4621582	-37.22	0	14/3/2018	14	3	2018	15:17:41	55061	0.5	15	17	41	0	0.059326172	3.5288086	-0.063720703	0.007080078	-0.97143555	51.512207	0.14160156	0	0	0	0	0	0	0	0	0	0.97363281	0.026367188	0.19067383	0.051757813	-0.007080078	0.1315918	0	44330	0	0	0
128	129	129	Category E	0.19189453	0	-1.079834	-0.12426758	0.21142578	0.47070313	-36.98	0	14/3/2018	14	3	2018	15:17:41	55061	0.6	15	17	41	0	0.059326172	3.5288086	-0.063232422	0.006347656	-0.97583008	55.227295	0.27539063	0	0	0	0	0	0	0	0	0	0.9777832	0.022216797	0.36547852	0.25512695	-0.006347656	-0.10375977	0	44330	0	0	0
129	130	130	Category E	0.14379883	-0.083984375	-0.85180664	-0.13208008	0.21166992	0.46533203	-37.1	0	14/3/2018	14	3	2018	15:17:41	55061	0.7	15	17	41	0	0.059326172	3.5288086	-0.060058594	0.006835938	-0.96240234	59.407227	0.24926758	0	0	0	0	0	0	0	0	0	0.96411133	0.035888672	0.40551758	0.20385742	-0.090820313	0.1105957	0	44330	0	0	0
130	131	131	Category E	-0.17993164	0.011962891	-0.92382813	-0.12915039	0.20556641	0.46826172	-37.47	0	14/3/2018	14	3	2018	15:17:41	55061	0.8	15	17	41	0	0.059326172	3.5288086	-0.057617188	0.005615234	-0.96875	55.645752	0.13037109	0	0	0	0	0	0	0	0	0	0.97045898	0.029541016	0.17333984	-0.12207031	0.006103516	0.044921875	0	44330	0	0	0
131	132	132	Category E	0.011962891	0	-0.70776367	-0.14794922	0.22680664	0.45849609	-37.23	0	14/3/2018	14	3	2018	15:17:41	55061	0.9	15	17	41	0	0.059326172	3.5288086	-0.045654297	0.004638672	-0.96533203	48.952393	0.26416016	0	0	0	0	0	0	0	0	0	0.96655273	0.033447266	0.3203125	0.057617188	-0.004638672	0.25756836	0	44330	0	0	0
132	133	133	Category E	0.17993164	-0.083984375	-1.0439453	-0.12158203	0.2265625	0.46411133	-37.47	0	14/3/2018	14	3	2018	15:17:42	55062	0	15	17	42	0	0.059326172	3.5288086	-0.040527344	0.007080078	-0.95776367	49.278076	0.25366211	0	0	0	0	0	0	0	0	0	0.95874023	0.041259766	0.39770508	0.22045898	-0.091064453	-0.0859375	0	44330	0	0	0
133	134	134	Category E	0.095947266	0.11987305	-1.0319824	-0.12329102	0.20581055	0.47143555	-37.59	0	14/3/2018	14	3	2018	15:17:42	55062	0.1	15	17	42	0	0.059326172	3.5288086	-0.039794922	0.006835938	-0.96875	51.846191	0.1875	0	0	0	0	0	0	0	0	0	0.96948242	0.030517578	0.31176758	0.13574219	0.11279297	-0.062988281	0	44330	0	0	0
134	135	135	Category E	0.047851563	0.16796875	-0.97192383	-0.15917969	0.20068359	0.45947266	-36.98	0	14/3/2018	14	3	2018	15:17:42	55062	0.2	15	17	42	0	0.059326172	3.5288086	-0.033447266	0.007568359	-0.96435547	48.731201	0.1796875	0	0	0	0	0	0	0	0	0	0.96508789	0.034912109	0.2487793	0.081298828	0.16015625	-0.007324219	0	44330	0	0	0
135	136	136	Category E	-0.11987305	-0.011962891	-0.97192383	-0.20068359	0.16821289	0.45361328	-37.35	0	14/3/2018	14	3	2018	15:17:42	55062	0.3	15	17	42	0	0.059326172	3.5288086	-0.033935547	0.008056641	-0.96630859	38.941162	0.088134766	0	0	0	0	0	0	0	0	0	0.96704102	0.032958984	0.11132813	-0.085693359	-0.020019531	-0.005371094	0	44330	0	0	0
136	137	137	Category E	-0.15576172	-0.023925781	-0.86376953	-0.24389648	0.13256836	0.43994141	-37.35	0	14/3/2018	14	3	2018	15:17:42	55062	0.4	15	17	42	0	0.059326172	3.5288086	-0.032714844	0.008789063	-0.97167969	29.000244	0.16674805	0	0	0	0	0	0	0	0	0	0.97241211	0.027587891	0.26367188	-0.12280273	-0.032714844	0.10791016	0	44330	0	0	0
137	138	138	Category E	0.071777344	0.071777344	-0.87597656	-0.25170898	0.12890625	0.44677734	-37.35	0	14/3/2018	14	3	2018	15:17:42	55062	0.5	15	17	42	0	0.059326172	3.5288086	-0.038330078	0.010009766	-0.96289063	20.203369	0.15332031	0	0	0	0	0	0	0	0	0	0.96362305	0.036376953	0.25878906	0.11010742	0.061523438	0.086914063	0	44330	0	0	0
138	139	139	Category E	0.13183594	0.023925781	-0.92382813	-0.25927734	0.12011719	0.44042969	-37.59	0	14/3/2018	14	3	2018	15:17:42	55062	0.6	15	17	42	0	0.059326172	3.5288086	-0.033935547	0.016113281	-0.97949219	1.8022461	0.17504883	0	0	0	0	0	0	0	0	0	0.98022461	0.019775391	0.22900391	0.16577148	0.007568359	0.055664063	0	44330	0	0	0
139	140	140	Category J	0.11987305	0.37182617	-1.4038086	0.26269531	-0.1027832	0.42285156	-34.15	0	14/3/2018	14	3	2018	16:30:03	59403	0.4	16	30	3	0	0.059326172	3.4675781	-0.030761719	0.018310547	-0.97753906	0.15087891	0.57348633	0	0	0	0	0	0	0	0	0	0.97827148	0.021728516	0.93017578	0.15063477	0.35327148	-0.42602539	0	44330	0	0	0
140	141	141	Category J	-0.095947266	0.047851563	-1.223877	0.2824707	-0.027832031	0.41625977	-34.15	0	14/3/2018	14	3	2018	16:30:03	59403	0.5	16	30	3	0	0.059326172	3.4675781	-0.029296875	0.017089844	-0.96826172	29.618896	0.26586914	0	0	0	0	0	0	0	0	0	0.96875	0.03125	0.3527832	-0.06640625	0.030517578	-0.25537109	0	44330	0	0	0
141	142	142	Category J	-0.26391602	-0.011962891	-0.35986328	0.20800781	-0.075683594	0.45336914	-34.4	0	14/3/2018	14	3	2018	16:30:03	59403	0.6	16	30	3	0	0.059326172	3.4675781	-0.03125	0.016113281	-0.96069336	85.468994	0.64477539	0	0	0	0	0	0	0	0	0	0.96118164	0.038818359	0.86157227	-0.23242188	-0.028076172	0.60083008	0	44330	0	0	0
142	143	143	Category J	0.10791016	-0.059814453	-1.619873	0.19116211	-0.10766602	0.45825195	-34.52	0	14/3/2018	14	3	2018	16:30:03	59403	0.7	16	30	3	0	0.059326172	3.4675781	-0.002197266	0.025878906	-0.97631836	126.36597	0.65820313	0	0	0	0	0	0	0	0	0	0.97680664	0.023193359	0.83935547	0.11010742	-0.085693359	-0.64331055	0	44330	0	0	0
143	144	144	Category J	0.035888672	-0.035888672	-1.355957	0.20385742	-0.17358398	0.43286133	-34.76	0	14/3/2018	14	3	2018	16:30:03	59403	0.8	16	30	3	0	0.059326172	3.4675781	0.009033203	0.031494141	-0.97143555	154.54346	0.39111328	0	0	0	0	0	0	0	0	0	0.97192383	0.028076172	0.47851563	0.026611328	-0.067382813	-0.38427734	0	44330	0	0	0
144	145	145	Category J	-0.071777344	0.17993164	-0.059814453	0.086425781	-0.14648438	0.46704102	-34.76	0	14/3/2018	14	3	2018	16:30:03	59403	0.9	16	30	3	0	0.059326172	3.4675781	0.009521484	0.034912109	-0.98706055	173.53027	0.94213867	0	0	0	0	0	0	0	0	0	0.98779297	0.012207031	1.1535645	-0.081298828	0.14477539	0.92724609	0	44330	0	0	0
145	146	146	Category J	-0.15576172	0.095947266	-1.9438477	0.14013672	-0.10839844	0.46801758	-34.89	0	14/3/2018	14	3	2018	16:30:04	59404	0	16	30	4	0	0.059326172	3.4675781	0.012695313	0.035644531	-0.98193359	172.18555	0.97827148	0	0	0	0	0	0	0	0	0	0.98266602	0.017333984	1.1904297	-0.16845703	0.060058594	-0.96166992	0	44330	0	0	0
146	147	147	Category J	-0.011962891	0.11987305	-0.63598633	0.10473633	-0.11157227	0.47900391	-34.89	0	14/3/2018	14	3	2018	16:30:04	59404	0.1	16	30	4	0	0.059326172	3.4675781	0.012451172	0.037353516	-0.97875977	176.20703	0.35327148	0	0	0	0	0	0	0	0	0	0.97949219	0.020507813	0.44970703	-0.024414063	0.082275391	0.34277344	0	44330	0	0	0
147	148	148	Category J	-0.23999023	-0.011962891	-0.27587891	0.10375977	-0.10473633	0.48022461	-34.89	0	14/3/2018	14	3	2018	16:30:04	59404	0.2	16	30	4	0	0.059326172	3.4675781	0.01171875	0.038085938	-0.98950195	160.66528	0.75854492	0	0	0	0	0	0	0	0	0	0.99047852	0.009521484	1.015625	-0.25170898	-0.050048828	0.71362305	0	44330	0	0	0
148	149	149	Category J	-0.21582031	0.16796875	-1.4399414	0.072753906	-0.15942383	0.46728516	-35.01	0	14/3/2018	14	3	2018	16:30:04	59404	0.3	16	30	4	0	0.059326172	3.4675781	0.015136719	0.040039063	-0.98828125	141.13623	0.52294922	0	0	0	0	0	0	0	0	0	0.98925781	0.010742188	0.81030273	-0.23095703	0.12768555	-0.45141602	0	44330	0	0	0
149	150	150	Category J	0.19189453	0.41992188	-0.6237793	0.03515625	-0.14111328	0.48193359	-35.01	0	14/3/2018	14	3	2018	16:30:04	59404	0.4	16	30	4	0	0.059326172	3.4675781	0.014404297	0.037353516	-0.99609375	174.82813	0.56225586	0	0	0	0	0	0	0	0	0	0.99682617	0.003173828	0.93212891	0.17724609	0.38232422	0.37231445	0	44330	0	0	0
150	151	151	Category J	-0.29980469	0.21582031	-1.8117676	0.030517578	-0.1105957	0.48266602	-35.13	0	14/3/2018	14	3	2018	16:30:04	59404	0.5	16	30	4	0	0.059326172	3.4675781	0.016845703	0.035400391	-0.9855957	159.11206	0.90258789	0	0	0	0	0	0	0	0	0	0.98657227	0.013427734	1.3227539	-0.31665039	0.18017578	-0.82592773	0	44330	0	0	0
151	152	152	Category J	-0.2277832	0.17993164	-1.1159668	-0.030029297	-0.15063477	0.48022461	-34.89	0	14/3/2018	14	3	2018	16:30:04	59404	0.6	16	30	4	0	0.059326172	3.4675781	0.013427734	0.033447266	-1.0021973	159.58228	0.30419922	0	0	0	0	0	0	0	0	0	1.0029297	0.002929688	0.5012207	-0.24121094	0.14624023	-0.11352539	0	44330	0	0	0
152	153	153	Category J	-0.17993164	0.14379883	-0.38378906	-0.009521484	-0.10766602	0.48364258	-35.01	0	14/3/2018	14	3	2018	16:30:04	59404	0.7	16	30	4	0	0.059326172	3.4675781	0.026855469	0.03515625	-0.99755859	120.18628	0.65673828	0	0	0	0	0	0	0	0	0	0.99853516	0.001464844	0.92919922	-0.20678711	0.10839844	0.61376953	0	44330	0	0	0
153	154	154	Category J	-0.083984375	-0.10791016	-1.7038574	-0.071777344	-0.10498047	0.48168945	-34.77	0	14/3/2018	14	3	2018	16:30:04	59404	0.8	16	30	4	0	0.059326172	3.4675781	0.032714844	0.037597656	-0.98852539	98.783203	0.73901367	0	0	0	0	0	0	0	0	0	0.98974609	0.010253906	0.97729492	-0.11669922	-0.14550781	-0.71508789	0	44330	0	0	0
154	155	155	Category J	0.27587891	0.2878418	-0.55175781	-0.12573242	-0.092773438	0.48168945	-34.64	0	14/3/2018	14	3	2018	16:30:04	59404	0.9	16	30	4	0	0.059326172	3.4675781	0.030761719	0.041503906	-0.99365234	93.093262	0.56201172	0	0	0	0	0	0	0	0	0	0.99511719	0.004882813	0.93310547	0.24487305	0.24609375	0.44189453	0	44330	0	0	0
155	156	156	Category J	0.26391602	0.10791016	-1.1999512	-0.10961914	-0.024658203	0.49365234	-34.64	0	14/3/2018	14	3	2018	16:30:05	59405	0	16	30	5	0	0.059326172	3.4675781	0.030273438	0.043212891	-0.98803711	96.370361	0.32177734	0	0	0	0	0	0	0	0	0	0.98925781	0.010742188	0.50976563	0.23339844	0.064453125	-0.21166992	0	44330	0	0	0
156	157	157	Category J	-0.31176758	0.059814453	-1.7038574	-0.1418457	-0.091552734	0.47436523	-34.27	0	14/3/2018	14	3	2018	16:30:05	59405	0.1	16	30	5	0	0.059326172	3.4675781	0.029785156	0.047363281	-0.99609375	79.354248	0.78588867	0	0	0	0	0	0	0	0	0	0.99755859	0.002441406	1.0617676	-0.34155273	0.012207031	-0.70751953	0	44330	0	0	0
157	158	158	Category J	-0.10791016	-0.047851563	-0.3359375	-0.11694336	-0.10595703	0.47949219	-34.27	0	14/3/2018	14	3	2018	16:30:05	59405	0.2	16	30	5	0	0.059326172	3.4675781	0.031738281	0.048095703	-0.99487305	90.079102	0.68041992	0	0	0	0	0	0	0	0	0	0.99658203	0.003417969	0.89453125	-0.13964844	-0.095947266	0.65893555	0	44330	0	0	0
158	159	159	Category J	-0.023925781	0.023925781	-1.4279785	-0.1484375	-0.10351563	0.47094727	-34.03	0	14/3/2018	14	3	2018	16:30:05	59405	0.3	16	30	5	0	0.059326172	3.4675781	0.030517578	0.048828125	-0.98583984	122.34717	0.44604492	0	0	0	0	0	0	0	0	0	0.98754883	0.012451172	0.52148438	-0.054443359	-0.024902344	-0.44189453	0	44330	0	0	0
159	160	160	Category J	0.26391602	0.16796875	-0.671875	-0.19873047	-0.081542969	0.46240234	-33.91	0	14/3/2018	14	3	2018	16:30:05	59405	0.4	16	30	5	0	0.059326172	3.4675781	0.025878906	0.052734375	-0.9909668	106.93677	0.41430664	0	0	0	0	0	0	0	0	0	0.99267578	0.007324219	0.671875	0.23779297	0.11499023	0.3190918	0	44330	0	0	0
160	161	161	Category J	-0.071777344	0.16796875	-0.37182617	-0.11914063	-0.022705078	0.49438477	-34.03	0	14/3/2018	14	3	2018	16:30:05	59405	0.5	16	30	5	0	0.059326172	3.4675781	0.01953125	0.055419922	-0.9934082	80.350098	0.63818359	0	0	0	0	0	0	0	0	0	0.99511719	0.004882813	0.82519531	-0.091308594	0.11230469	0.62158203	0	44330	0	0	0
161	162	162	Category J	1.0917969	0.91186523	-2.3398438	-0.13720703	-0.074951172	0.48071289	-34.15	0	14/3/2018	14	3	2018	16:30:05	59405	0.6	16	30	5	0	0.059326172	3.4675781	0.01171875	0.056884766	-0.98925781	59.962158	1.9287109	0	0	0	0	0	0	0	0	0	0.9909668	0.009033203	3.2851563	1.079834	0.85473633	-1.3503418	0	44330	0	0	0
162	163	163	Category J	0.40795898	0.27587891	-0.89990234	-0.16040039	-0.15112305	0.45922852	-34.4	0	14/3/2018	14	3	2018	16:30:05	59405	0.7	16	30	5	0	0.059326172	3.4675781	0.010742188	0.057617188	-0.98925781	55.777588	0.46166992	0	0	0	0	0	0	0	0	0	0.9909668	0.009033203	0.7043457	0.39697266	0.21801758	0.089355469	0	44330	0	0	0
163	164	164	Category J	0.023925781	-0.10791016	-0.58789063	-0.12988281	-0.15527344	0.46191406	-34.4	0	14/3/2018	14	3	2018	16:30:05	59405	0.8	16	30	5	0	0.059326172	3.4675781	0.014648438	0.057617188	-0.98876953	53.58667	0.43383789	0	0	0	0	0	0	0	0	0	0.99047852	0.009521484	0.57543945	0.009033203	-0.16552734	0.40087891	0	44330	0	0	0
164	165	165	Category J	-0.29980469	-0.14379883	-1.3918457	-0.14526367	-0.15551758	0.46142578	-34.27	0	14/3/2018	14	3	2018	16:30:05	59405	0.9	16	30	5	0	0.059814453	3.4933594	0.014404297	0.058105469	-0.98999023	1.9455566	0.54833984	0	0	0	0	0	0	0	0	0	0.99194336	0.008056641	0.91796875	-0.31420898	-0.2019043	-0.40161133	0	44330	0	0	0
165	166	166	Category J	-0.20385742	0.13183594	-0.20385742	-0.087402344	-0.11962891	0.4777832	-34.27	0	14/3/2018	14	3	2018	16:30:06	59406	0	16	30	6	0	0.059814453	3.4933594	0.013427734	0.056152344	-0.98828125	22.082275	0.81762695	0	0	0	0	0	0	0	0	0	0.98999023	0.010009766	1.0773926	-0.21728516	0.075439453	0.78442383	0	44330	0	0	0
166	167	167	Category J	0.29980469	0.14379883	-1.4157715	-0.087890625	-0.14282227	0.47241211	-34.15	0	14/3/2018	14	3	2018	16:30:06	59406	0.1	16	30	6	0	0.059814453	3.4933594	0.012939453	0.055175781	-0.98681641	14.67627	0.52319336	0	0	0	0	0	0	0	0	0	0.98852539	0.011474609	0.80395508	0.28662109	0.088378906	-0.42871094	0	44330	0	0	0
167	168	168	Category J	-0.31176758	-0.14379883	-0.99584961	-0.038818359	-0.17016602	0.46972656	-34.64	0	14/3/2018	14	3	2018	16:30:06	59406	0.2	16	30	6	0	0.059814453	3.4933594	0.015380859	0.055175781	-0.98681641	16.294922	0.38305664	0	0	0	0	0	0	0	0	0	0.98852539	0.011474609	0.53515625	-0.32714844	-0.19897461	-0.008789063	0	44330	0	0	0
168	169	169	Category J	0.059814453	-0.095947266	-0.10791016	-0.029052734	-0.22119141	0.44628906	-34.52	0	14/3/2018	14	3	2018	16:30:06	59406	0.3	16	30	6	0	0.059814453	3.4933594	0.017333984	0.054199219	-0.98803711	50.978271	0.89379883	0	0	0	0	0	0	0	0	0	0.98950195	0.010498047	1.0725098	0.042236328	-0.15014648	0.88012695	0	44330	0	0	0
169	170	170	Category J	-0.035888672	-0.3359375	-1.8718262	-0.013916016	-0.23364258	0.43847656	-34.4	0	14/3/2018	14	3	2018	16:30:06	59406	0.4	16	30	6	0	0.059814453	3.4933594	0.016601563	0.053955078	-0.98632813	81.021484	0.96875	0	0	0	0	0	0	0	0	0	0.98803711	0.011962891	1.3278809	-0.052490234	-0.38989258	-0.88525391	0	44330	0	0	0
170	171	171	Category J	0.97192383	-0.27587891	-0.76782227	-0.062988281	-0.19702148	0.45825195	-34.15	0	14/3/2018	14	3	2018	16:30:06	59406	0.5	16	30	6	0	0.059814453	3.4933594	0.016845703	0.054443359	-0.98730469	106.96899	1.0339355	0	0	0	0	0	0	0	0	0	0.98901367	0.010986328	1.5048828	0.95483398	-0.33032227	0.21948242	0	44330	0	0	0
171	172	172	Category J	0	0.10791016	-0.34790039	-0.084472656	-0.19433594	0.45410156	-33.66	0	14/3/2018	14	3	2018	16:30:06	59406	0.6	16	30	6	0	0.059814453	3.4933594	0.020996094	0.053466797	-0.98754883	103.28564	0.64233398	0	0	0	0	0	0	0	0	0	0.98925781	0.010742188	0.71508789	-0.020996094	0.054199219	0.63964844	0	44330	0	0	0
172	173	173	Category J	-0.20385742	-0.071777344	-1.7158203	-0.036865234	-0.19677734	0.45874023	-34.03	0	14/3/2018	14	3	2018	16:30:06	59406	0.7	16	30	6	0	0.059814453	3.4933594	0.021972656	0.052490234	-0.99023438	103.41406	0.76977539	0	0	0	0	0	0	0	0	0	0.99194336	0.008056641	1.0756836	-0.22583008	-0.12426758	-0.7253418	0	44330	0	0	0
173	174	174	Category J	0.34790039	0.15576172	-0.70776367	0.069580078	-0.23071289	0.44238281	-34.27	0	14/3/2018	14	3	2018	16:30:06	59406	0.8	16	30	6	0	0.059814453	3.4933594	0.021728516	0.052490234	-0.98852539	101.00562	0.44238281	0	0	0	0	0	0	0	0	0	0.99023438	0.009765625	0.70996094	0.32592773	0.10302734	0.28076172	0	44330	0	0	0
174	175	175	Category J	-0.19189453	-0.011962891	-1.1879883	0.079101563	-0.21240234	0.45117188	-34.52	0	14/3/2018	14	3	2018	16:30:06	59406	0.9	16	30	6	0	0.059814453	3.4933594	0.022460938	0.050048828	-0.98730469	43.569824	0.30004883	0	0	0	0	0	0	0	0	0	0.98876953	0.011230469	0.47705078	-0.21435547	-0.062011719	-0.20043945	0	44330	0	0	0
175	176	176	Category J	-0.11987305	-0.071777344	-1.1999512	-0.028320313	-0.18847656	0.45922852	-34.76	0	14/3/2018	14	3	2018	16:30:07	59407	0	16	30	7	0	0.059814453	3.4933594	0.023681641	0.047119141	-0.98681641	11.606689	0.28295898	0	0	0	0	0	0	0	0	0	0.98828125	0.01171875	0.47558594	-0.14355469	-0.11889648	-0.21289063	0	44330	0	0	0
176	177	177	Category J	-0.34790039	0.071777344	-0.19189453	0.013916016	-0.14819336	0.47631836	-34.52	0	14/3/2018	14	3	2018	16:30:07	59407	0.1	16	30	7	0	0.059814453	3.4933594	0.026855469	0.046386719	-0.98632813	10.833984	0.87866211	0	0	0	0	0	0	0	0	0	0.98779297	0.012207031	1.1945801	-0.37475586	0.025146484	0.79443359	0	44330	0	0	0
177	178	178	Category J	0.21582031	0.47998047	-2.2077637	-0.071044922	-0.16870117	0.46972656	-34.27	0	14/3/2018	14	3	2018	16:30:07	59407	0.2	16	30	7	0	0.059814453	3.4933594	0.030273438	0.045654297	-0.98706055	1.1569824	1.3085938	0	0	0	0	0	0	0	0	0	0.98852539	0.011474609	1.8400879	0.18530273	0.43408203	-1.220459	0	44330	0	0	0
178	179	179	Category J	-0.095947266	0.11987305	-0.61181641	-0.077392578	-0.18896484	0.45458984	-34.27	0	14/3/2018	14	3	2018	16:30:07	59407	0.3	16	30	7	0	0.059814453	3.4933594	0.03125	0.043945313	-0.98779297	19.303711	0.40405273	0	0	0	0	0	0	0	0	0	0.98925781	0.010742188	0.57910156	-0.12719727	0.075683594	0.37597656	0	44330	0	0	0
179	180	180	Category J	-0.083984375	0	-0.011962891	-0.10327148	-0.20458984	0.44628906	-34.52	0	14/3/2018	14	3	2018	16:30:07	59407	0.4	16	30	7	0	0.059814453	3.4933594	0.031738281	0.042724609	-0.98803711	28.536621	0.98388672	0	0	0	0	0	0	0	0	0	0.98950195	0.010498047	1.1350098	-0.11572266	-0.042724609	0.97607422	0	44330	0	0	0
180	181	181	Category J	-0.46777344	-0.17993164	-0.61181641	-0.19873047	-0.19580078	0.42260742	-34.15	0	14/3/2018	14	3	2018	16:30:07	59407	0.5	16	30	7	0	0.059814453	3.4933594	0.032226563	0.037353516	-0.98217773	14.641602	0.65917969	0	0	0	0	0	0	0	0	0	0.98339844	0.016601563	1.0881348	-0.5	-0.21728516	0.37036133	0	44330	0	0	0
181	182	182	Category J	2.1958008	0.92382813	-2.4118652	-0.16357422	-0.12036133	0.46020508	-34.15	0	14/3/2018	14	3	2018	16:30:07	59407	0.6	16	30	7	0	0.059814453	3.4933594	0.035400391	0.036132813	-0.97900391	12.687988	2.7397461	0	0	0	0	0	0	0	0	0	0.98022461	0.019775391	4.4804688	2.1601563	0.88745117	-1.4326172	0	44330	0	0	0
182	183	183	Category J	0.58789063	0.15576172	-0.41992188	-0.1027832	-0.10302734	0.48168945	-34.03	0	14/3/2018	14	3	2018	16:30:07	59407	0.7	16	30	7	0	0.059814453	3.4933594	0.040039063	0.035644531	-0.98632813	22.501709	0.796875	0	0	0	0	0	0	0	0	0	0.98779297	0.012207031	1.2338867	0.54760742	0.11987305	0.56640625	0	44330	0	0	0
183	184	184	Category J	-0.21582031	0.17993164	-1.9677734	-0.071289063	-0.12231445	0.48095703	-34.52	0	14/3/2018	14	3	2018	16:30:07	59407	0.8	16	30	7	0	0.059814453	3.4933594	0.040771484	0.035644531	-0.97753906	10.733887	1.032959	0	0	0	0	0	0	0	0	0	0.97900391	0.020996094	1.3908691	-0.2565918	0.14404297	-0.98999023	0	44330	0	0	0
184	185	185	Category J	0.071777344	-0.023925781	-0.671875	-0.11865234	-0.16943359	0.45776367	-35.13	0	14/3/2018	14	3	2018	16:30:07	59407	0.9	16	30	7	0	0.059814453	3.4933594	0.041503906	0.035400391	-0.97192383	4.4133301	0.30737305	0	0	0	0	0	0	0	0	0	0.97338867	0.026611328	0.38964844	0.030029297	-0.059326172	0.30004883	0	44330	0	0	0
185	186	186	Category J	-0.13183594	-0.13183594	-0.73193359	-0.017578125	-0.19921875	0.46020508	-35.01	0	14/3/2018	14	3	2018	16:30:08	59408	0	16	30	8	0	0.059814453	3.4933594	0.043701172	0.032226563	-0.98291016	0.26660156	0.34765625	0	0	0	0	0	0	0	0	0	0.984375	0.015625	0.59082031	-0.17553711	-0.1640625	0.25097656	0	44330	0	0	0
186	187	187	Category J	-0.37182617	-0.13183594	-1.7878418	-0.073730469	-0.20581055	0.453125	-35.26	0	14/3/2018	14	3	2018	16:30:08	59408	0.1	16	30	8	0	0.059814453	3.4933594	0.048095703	0.030273438	-0.97021484	7.8376465	0.93310547	0	0	0	0	0	0	0	0	0	0.97192383	0.028076172	1.3994141	-0.41992188	-0.16210938	-0.81738281	0	44330	0	0	0
187	188	188	Category J	0.059814453	0.10791016	-0.46777344	-0.072021484	-0.15136719	0.47412109	-34.76	0	14/3/2018	14	3	2018	16:30:08	59408	0.2	16	30	8	0	0.059814453	3.4933594	0.050048828	0.028076172	-0.97363281	2.7592773	0.51220703	0	0	0	0	0	0	0	0	0	0.9753418	0.024658203	0.59521484	0.009521484	0.079589844	0.50585938	0	44330	0	0	0
188	189	189	Category J	-0.20385742	-0.14379883	-1.6318359	0.014404297	-0.16381836	0.47387695	-34.4	0	14/3/2018	14	3	2018	16:30:08	59408	0.3	16	30	8	0	0.059814453	3.4933594	0.055419922	0.028076172	-0.98193359	14.178223	0.72021484	0	0	0	0	0	0	0	0	0	0.98388672	0.016113281	1.0808105	-0.25927734	-0.171875	-0.6496582	0	44330	0	0	0
189	190	190	Category J	-0.059814453	-0.083984375	-0.21582031	-0.013916016	-0.19848633	0.4621582	-34.4	0	14/3/2018	14	3	2018	16:30:08	59408	0.4	16	30	8	0	0.059814453	3.4933594	0.060058594	0.024902344	-0.97558594	12.716797	0.77685547	0	0	0	0	0	0	0	0	0	0.9777832	0.022216797	0.98876953	-0.11987305	-0.10888672	0.75976563	0	44330	0	0	0
190	191	191	Category J	-0.45581055	-0.23999023	-2.1838379	-0.008789063	-0.1940918	0.46337891	-34.27	0	14/3/2018	14	3	2018	16:30:08	59408	0.5	16	30	8	0	0.059814453	3.4933594	0.059570313	0.018554688	-0.97949219	9.6533203	1.3352051	0	0	0	0	0	0	0	0	0	0.98144531	0.018554688	1.9785156	-0.51538086	-0.25854492	-1.2041016	0	44330	0	0	0
191	192	192	Category J	0.81591797	0.047851563	-0.50390625	-0.034423828	-0.15307617	0.47216797	-34.27	0	14/3/2018	14	3	2018	16:30:08	59408	0.6	16	30	8	0	0.059814453	3.4933594	0.065429688	0.014892578	-0.96826172	1.7902832	0.8828125	0	0	0	0	0	0	0	0	0	0.97070313	0.029296875	1.2475586	0.75024414	0.032714844	0.46435547	0	44330	0	0	0
192	193	193	Category J	0.023925781	0.10791016	-0.32397461	-0.040283203	-0.16381836	0.47167969	-34.64	0	14/3/2018	14	3	2018	16:30:08	59408	0.7	16	30	8	0	0.059814453	3.4933594	0.070068359	0.011962891	-0.96557617	0.9206543	0.65039063	0	0	0	0	0	0	0	0	0	0.96826172	0.031738281	0.78393555	-0.046142578	0.095703125	0.64160156	0	44330	0	0	0
193	194	194	Category J	-0.34790039	0.023925781	-1.5358887	-0.063964844	-0.18188477	0.46069336	-34.76	0	14/3/2018	14	3	2018	16:30:08	59408	0.8	16	30	8	0	0.059814453	3.4933594	0.074462891	0.009277344	-0.97192383	12.586182	0.70458984	0	0	0	0	0	0	0	0	0	0.97485352	0.025146484	1.0009766	-0.42236328	0.014404297	-0.5637207	0	44330	0	0	0
194	195	195	Category J	-0.32397461	0.011962891	-0.55175781	0.056396484	-0.21557617	0.45043945	-34.64	0	14/3/2018	14	3	2018	16:30:08	59408	0.9	16	30	8	0	0.059814453	3.4933594	0.077880859	0.010009766	-0.96191406	13.470215	0.57421875	0	0	0	0	0	0	0	0	0	0.96508789	0.034912109	0.81396484	-0.40185547	0.001708984	0.41015625	0	44330	0	0	0
195	196	196	Category J	-0.26391602	0	-1.355957	-0.00390625	-0.16455078	0.47045898	-34.4	0	14/3/2018	14	3	2018	16:30:09	59409	0	16	30	9	0	0.059814453	3.4933594	0.075683594	0.005126953	-0.96728516	7.2939453	0.51586914	0	0	0	0	0	0	0	0	0	0.97045898	0.029541016	0.7331543	-0.33959961	-0.005126953	-0.38842773	0	44330	0	0	0
196	197	197	Category J	0.14379883	0.071777344	-0.75585938	-0.084228516	-0.15820313	0.46606445	-34.03	0	14/3/2018	14	3	2018	16:30:09	59409	0.1	16	30	9	0	0.059814453	3.4933594	0.073730469	0.002929688	-0.96386719	1.3122559	0.22998047	0	0	0	0	0	0	0	0	0	0.96655273	0.033447266	0.34667969	0.069824219	0.068603516	0.20800781	0	44330	0	0	0
197	198	198	Category J	-0.011962891	0.083984375	-0.39599609	-0.043701172	-0.093505859	0.49047852	-34.03	0	14/3/2018	14	3	2018	16:30:09	59409	0.2	16	30	9	0	0.059814453	3.4933594	0.078613281	0.001220703	-0.95361328	4.8276367	0.57104492	0	0	0	0	0	0	0	0	0	0.95678711	0.043212891	0.73095703	-0.090576172	0.082519531	0.55761719	0	44330	0	0	0
198	199	199	Category J	-0.57592773	0.10791016	-1.2597656	-0.020751953	-0.15209961	0.46948242	-33.91	0	14/3/2018	14	3	2018	16:30:09	59409	0.3	16	30	9	0	0.059814453	3.4933594	0.081298828	0.001708984	-0.95996094	11.233643	0.72998047	0	0	0	0	0	0	0	0	0	0.96337891	0.036621094	1.0627441	-0.65722656	0.10595703	-0.29956055	0	44330	0	0	0
199	200	200	Category J	-0.45581055	0.14379883	-0.87597656	0.024658203	-0.17675781	0.46289063	-33.91	0	14/3/2018	14	3	2018	16:30:09	59409	0.4	16	30	9	0	0.059814453	3.4933594	0.081054688	0.000488281	-0.95361328	14.836182	0.56103516	0	0	0	0	0	0	0	0	0	0.95703125	0.04296875	0.75805664	-0.53686523	0.14306641	0.077636719	0	44330	0	0	0
200	201	201	Category J	-0.39599609	0.10791016	-0.7199707	0.050292969	-0.15649414	0.47485352	-33.78	0	14/3/2018	14	3	2018	16:30:09	59409	0.5	16	30	9	0	0.059814453	3.4933594	0.080078125	-0.002441406	-0.95605469	24.23291	0.54272461	0	0	0	0	0	0	0	0	0	0.95947266	0.040527344	0.82275391	-0.47607422	0.11035156	0.23608398	0	44330	0	0	0
201	202	202	Category L	0.11987305	-0.071777344	-0.92382813	-0.009765625	-0.15478516	0.4777832	-31.82	0	14/3/2018	14	3	2018	16:53:00	60780	0.7	16	53	0	0	0.059570313	3.5175293	0.081542969	-0.006347656	-0.96459961	24.386963	0.0859375	0	0	0	0	0	0	0	0	0	0.96826172	0.031738281	0.14453125	0.038085938	-0.065185547	0.040771484	0	44330	0	0	0
202	203	203	Category L	0.13183594	-0.11987305	-0.88793945	-0.013183594	-0.15283203	0.47949219	-31.69	0	14/3/2018	14	3	2018	16:53:00	60780	0.8	16	53	0	0	0.059814453	3.5320312	0.068115234	-0.017578125	-0.94775391	5.6455078	0.13427734	0	0	0	0	0	0	0	0	0	0.95043945	0.049560547	0.22558594	0.063476563	-0.10205078	0.059814453	0	44330	0	0	0
203	204	204	Category L	0.10791016	-0.10791016	-0.88793945	-0.017822266	-0.15380859	0.47851563	-31.69	0	14/3/2018	14	3	2018	16:53:00	60780	0.9	16	53	0	0	0.059814453	3.5320312	0.063232422	-0.022216797	-0.94824219	13.477295	0.11352539	0	0	0	0	0	0	0	0	0	0.95068359	0.049316406	0.19018555	0.044433594	-0.085449219	0.060302734	0	44330	0	0	0
204	205	205	Category L	0.15576172	-0.083984375	-0.91186523	-0.014160156	-0.16064453	0.47753906	-31.57	0	14/3/2018	14	3	2018	16:53:01	60781	0	16	53	1	0	0.059814453	3.5320312	0.063232422	-0.022216797	-0.95239258	23.775635	0.11816406	0	0	0	0	0	0	0	0	0	0.95483398	0.045166016	0.19458008	0.092285156	-0.061523438	0.040527344	0	44330	0	0	0
205	206	206	Category L	0.14379883	-0.071777344	-0.94799805	-0.014404297	-0.15917969	0.47460938	-32.06	0	14/3/2018	14	3	2018	16:53:01	60781	0.1	16	53	1	0	0.059814453	3.5320312	0.067382813	-0.021484375	-0.94677734	29.4729	0.091064453	0	0	0	0	0	0	0	0	0	0.94946289	0.050537109	0.12719727	0.076171875	-0.050048828	-0.000976563	0	44330	0	0	0
206	207	207	Category L	0.13183594	-0.071777344	-0.93579102	-0.017089844	-0.15527344	0.47558594	-32.06	0	14/3/2018	14	3	2018	16:53:01	60781	0.2	16	53	1	0	0.059814453	3.5320312	0.071044922	-0.024414063	-0.95605469	46.899414	0.079345703	0	0	0	0	0	0	0	0	0	0.95898438	0.041015625	0.12817383	0.060546875	-0.047119141	0.020263672	0	44330	0	0	0
207	208	208	Category L	0.15576172	-0.083984375	-0.93579102	-0.014160156	-0.16748047	0.47338867	-31.94	0	14/3/2018	14	3	2018	16:53:01	60781	0.3	16	53	1	0	0.059814453	3.5320312	0.067871094	-0.027099609	-0.94995117	51.394775	0.10546875	0	0	0	0	0	0	0	0	0	0.95288086	0.047119141	0.15893555	0.087646484	-0.056640625	0.014160156	0	44330	0	0	0
208	209	209	Category L	0.13183594	-0.023925781	-0.94799805	-0.020263672	-0.15698242	0.47729492	-31.69	0	14/3/2018	14	3	2018	16:53:01	60781	0.4	16	53	1	0	0.059814453	3.5320312	0.071777344	-0.026855469	-0.94897461	55.160645	0.059814453	0	0	0	0	0	0	0	0	0	0.95214844	0.047851563	0.064208984	0.059814453	0.002929688	0.000976563	0	44330	0	0	0
209	210	210	Category L	0.15576172	-0.035888672	-0.93579102	-0.015869141	-0.15625	0.47753906	-31.2	0	14/3/2018	14	3	2018	16:53:01	60781	0.5	16	53	1	0	0.059814453	3.5320312	0.071533203	-0.02734375	-0.9597168	52.468506	0.087646484	0	0	0	0	0	0	0	0	0	0.96264648	0.037353516	0.11645508	0.083984375	-0.008300781	0.023925781	0	44330	0	0	0
210	211	211	Category L	0.14379883	-0.071777344	-0.94799805	-0.015869141	-0.16503906	0.47314453	-31.08	0	14/3/2018	14	3	2018	16:53:01	60781	0.6	16	53	1	0	0.059814453	3.5320312	0.072509766	-0.024658203	-0.94726563	47.461914	0.085205078	0	0	0	0	0	0	0	0	0	0.95019531	0.049804688	0.11889648	0.071044922	-0.046875	-0.000488281	0	44330	0	0	0
211	212	212	Category L	0.10791016	-0.071777344	-0.92382813	-0.020751953	-0.15625	0.47631836	-31.2	0	14/3/2018	14	3	2018	16:53:01	60781	0.7	16	53	1	0	0.059814453	3.5320312	0.060546875	-0.022460938	-0.94946289	48.251465	0.072753906	0	0	0	0	0	0	0	0	0	0.95166016	0.048339844	0.12207031	0.047119141	-0.049072266	0.025634766	0	44330	0	0	0
212	213	213	Category L	0.15576172	-0.083984375	-0.89990234	-0.016113281	-0.16333008	0.47412109	-31.57	0	14/3/2018	14	3	2018	16:53:01	60781	0.8	16	53	1	0	0.059814453	3.5320312	0.060791016	-0.025634766	-0.95654297	34.57959	0.12475586	0	0	0	0	0	0	0	0	0	0.95874023	0.041259766	0.20947266	0.094726563	-0.058105469	0.056640625	0	44330	0	0	0
213	214	214	Category L	0.14379883	-0.071777344	-0.92382813	-0.018798828	-0.15625	0.47753906	-31.57	0	14/3/2018	14	3	2018	16:53:01	60781	0.9	16	53	1	0	0.059814453	3.5320312	0.063720703	-0.026611328	-0.94677734	19.191162	0.094482422	0	0	0	0	0	0	0	0	0	0.94921875	0.05078125	0.14794922	0.079833984	-0.044921875	0.022949219	0	44330	0	0	0
214	215	215	Category L	0.14379883	-0.071777344	-0.93579102	-0.020996094	-0.15869141	0.47827148	-31.57	0	14/3/2018	14	3	2018	16:53:02	60782	0	16	53	2	0	0.059814453	3.5320312	0.059814453	-0.030517578	-0.94995117	5.857666	0.094482422	0	0	0	0	0	0	0	0	0	0.95214844	0.047851563	0.13916016	0.083740234	-0.041015625	0.014160156	0	44330	0	0	0
215	216	216	Category L	0.14379883	-0.071777344	-0.93579102	-0.01953125	-0.15307617	0.4765625	-31.69	0	14/3/2018	14	3	2018	16:53:02	60782	0.1	16	53	2	0	0.059814453	3.5320312	0.0625	-0.031982422	-0.9465332	1.4978027	0.090820313	0	0	0	0	0	0	0	0	0	0.94921875	0.05078125	0.1315918	0.081054688	-0.039550781	0.010742188	0	44330	0	0	0
216	217	217	Category L	0.11987305	-0.083984375	-0.92382813	-0.023925781	-0.15454102	0.47607422	-31.57	0	14/3/2018	14	3	2018	16:53:02	60782	0.2	16	53	2	0	0.059814453	3.5320312	0.063720703	-0.031982422	-0.94238281	0.9362793	0.078613281	0	0	0	0	0	0	0	0	0	0.9453125	0.0546875	0.12670898	0.055908203	-0.051757813	0.018554688	0	44330	0	0	0
217	218	218	Category L	0.15576172	-0.059814453	-0.93579102	-0.017089844	-0.1574707	0.47949219	-31.69	0	14/3/2018	14	3	2018	16:53:02	60782	0.3	16	53	2	0	0.059814453	3.5320312	0.068847656	-0.032958984	-0.95239258	1.1015625	0.092041016	0	0	0	0	0	0	0	0	0	0.95556641	0.044433594	0.13012695	0.086669922	-0.026611328	0.016601563	0	44330	0	0	0
218	219	219	Category L	0.16796875	-0.071777344	-0.94799805	-0.021240234	-0.16015625	0.47851563	-31.82	0	14/3/2018	14	3	2018	16:53:02	60782	0.4	16	53	2	0	0.059814453	3.5320312	0.06640625	-0.040771484	-0.93725586	0.81542969	0.10644531	0	0	0	0	0	0	0	0	0	0.94042969	0.059570313	0.14282227	0.10131836	-0.030761719	-0.010498047	0	44330	0	0	0
219	220	220	Category L	0.15576172	-0.059814453	-0.93579102	-0.020507813	-0.15722656	0.47436523	-31.2	0	14/3/2018	14	3	2018	16:53:02	60782	0.5	16	53	2	0	0.059814453	3.5320312	0.067871094	-0.044433594	-0.94165039	0.12817383	0.089355469	0	0	0	0	0	0	0	0	0	0.94506836	0.054931641	0.10888672	0.087890625	-0.015136719	0.005859375	0	44330	0	0	0
220	221	221	Category L	0.15576172	-0.047851563	-0.95996094	-0.016845703	-0.15454102	0.47753906	-31.45	0	14/3/2018	14	3	2018	16:53:02	60782	0.6	16	53	2	0	0.059814453	3.5320312	0.068847656	-0.045898438	-0.95263672	0.15185547	0.086914063	0	0	0	0	0	0	0	0	0	0.95629883	0.043701172	0.095703125	0.086669922	-0.001708984	-0.007080078	0	44330	0	0	0
221	222	222	Category L	0.10791016	-0.047851563	-0.94799805	-0.021240234	-0.15991211	0.47729492	-31.33	0	14/3/2018	14	3	2018	16:53:02	60782	0.7	16	53	2	0	0.059814453	3.5320312	0.074951172	-0.045166016	-0.95629883	0.073486328	0.033935547	0	0	0	0	0	0	0	0	0	0.96020508	0.039794922	0.043701172	0.032714844	-0.002441406	0.008300781	0	44330	0	0	0
222	223	223	Category L	0.15576172	-0.071777344	-0.91186523	-0.020507813	-0.16235352	0.47607422	-31.45	0	14/3/2018	14	3	2018	16:53:02	60782	0.8	16	53	2	0	0.059814453	3.5320312	0.047607422	-0.058105469	-0.9375	1.2402344	0.11181641	0	0	0	0	0	0	0	0	0	0.94067383	0.059326172	0.1472168	0.10791016	-0.013427734	0.025634766	0	44330	0	0	0
223	224	224	Category L	0.10791016	-0.047851563	-0.91186523	-0.019775391	-0.15429688	0.47753906	-31.94	0	14/3/2018	14	3	2018	16:53:02	60782	0.9	16	53	2	0	0.059814453	3.5320312	0.040527344	-0.061035156	-0.9440918	1.456543	0.075683594	0	0	0	0	0	0	0	0	0	0.94677734	0.053222656	0.11279297	0.067138672	0.013183594	0.032226563	0	44330	0	0	0
224	225	225	Category L	0.10791016	-0.071777344	-0.93579102	-0.022949219	-0.16235352	0.47509766	-31.45	0	14/3/2018	14	3	2018	16:53:03	60783	0	16	53	3	0	0.059814453	3.5320312	0.043212891	-0.064941406	-0.9309082	0.7277832	0.064941406	0	0	0	0	0	0	0	0	0	0.93432617	0.065673828	0.075927734	0.064453125	-0.006591797	-0.004638672	0	44330	0	0	0
225	226	226	Category L	0.17993164	-0.071777344	-0.93579102	-0.023925781	-0.15258789	0.47851563	-31.45	0	14/3/2018	14	3	2018	16:53:03	60783	0.1	16	53	3	0	0.059814453	3.5320312	0.042236328	-0.065673828	-0.93432617	0.099609375	0.13769531	0	0	0	0	0	0	0	0	0	0.9375	0.0625	0.14477539	0.13745117	-0.005859375	-0.001220703	0	44330	0	0	0
226	227	227	Category L	0.15576172	-0.047851563	-0.91186523	-0.022949219	-0.15649414	0.47509766	-30.96	0	14/3/2018	14	3	2018	16:53:03	60783	0.2	16	53	3	0	0.059814453	3.5320312	0.043701172	-0.065185547	-0.93676758	0.034179688	0.1159668	0	0	0	0	0	0	0	0	0	0.94018555	0.059814453	0.15429688	0.11181641	0.017333984	0.024902344	0	44330	0	0	0
227	228	228	Category L	0.17993164	-0.023925781	-0.93579102	-0.025634766	-0.16064453	0.47509766	-30.71	0	14/3/2018	14	3	2018	16:53:03	60783	0.3	16	53	3	0	0.059814453	3.5320312	0.048583984	-0.064697266	-0.92626953	0.093017578	0.13745117	0	0	0	0	0	0	0	0	0	0.9296875	0.0703125	0.18139648	0.13110352	0.040771484	-0.009521484	0	44330	0	0	0
228	229	229	Category L	0.15576172	-0.071777344	-0.92382813	-0.029052734	-0.16064453	0.47412109	-31.2	0	14/3/2018	14	3	2018	16:53:03	60783	0.4	16	53	3	0	0.059814453	3.5320312	0.048339844	-0.067382813	-0.93188477	0.94506836	0.10766602	0	0	0	0	0	0	0	0	0	0.93554688	0.064453125	0.11987305	0.10717773	-0.004150391	0.008056641	0	44330	0	0	0
229	230	230	Category L	0.16796875	-0.083984375	-0.93579102	-0.024169922	-0.15795898	0.47607422	-31.33	0	14/3/2018	14	3	2018	16:53:03	60783	0.5	16	53	3	0	0.059814453	3.5320312	0.051025391	-0.06640625	-0.92333984	1.3901367	0.11865234	0	0	0	0	0	0	0	0	0	0.92700195	0.072998047	0.14672852	0.11669922	-0.017333984	-0.012207031	0	44330	0	0	0
230	231	231	Category L	0.16796875	-0.083984375	-0.92382813	-0.024658203	-0.15991211	0.47412109	-32.06	0	14/3/2018	14	3	2018	16:53:03	60783	0.6	16	53	3	0	0.059814453	3.5320312	0.051757813	-0.066162109	-0.93237305	0.97851563	0.11767578	0	0	0	0	0	0	0	0	0	0.9362793	0.063720703	0.14233398	0.1159668	-0.017578125	0.008544922	0	44330	0	0	0
231	232	232	Category L	0.14379883	-0.059814453	-0.89990234	-0.02734375	-0.16577148	0.47387695	-32.56	0	14/3/2018	14	3	2018	16:53:03	60783	0.7	16	53	3	0	0.059814453	3.5320312	0.057373047	-0.064697266	-0.91650391	0.97070313	0.087890625	0	0	0	0	0	0	0	0	0	0.92041016	0.079589844	0.10791016	0.086181641	0.004882813	0.016601563	0	44330	0	0	0
232	233	233	Category L	0.16796875	-0.071777344	-0.88793945	-0.031005859	-0.15893555	0.47192383	-32.68	0	14/3/2018	14	3	2018	16:53:03	60783	0.8	16	53	3	0	0.059814453	3.5320312	0.047607422	-0.066894531	-0.92163086	1.2521973	0.125	0	0	0	0	0	0	0	0	0	0.92529297	0.074707031	0.15869141	0.12011719	-0.004638672	0.033691406	0	44330	0	0	0
233	234	234	Category L	0.17993164	-0.035888672	-0.91186523	-0.022216797	-0.1640625	0.47802734	-32.8	0	14/3/2018	14	3	2018	16:53:03	60783	0.9	16	53	3	0	0.059814453	3.5320312	0.047363281	-0.069580078	-0.92919922	0.54956055	0.13769531	0	0	0	0	0	0	0	0	0	0.93310547	0.066894531	0.18383789	0.13232422	0.033691406	0.017333984	0	44330	0	0	0
234	235	235	Category L	0.095947266	-0.10791016	-0.98388672	-0.018554688	-0.15722656	0.4753418	-32.43	0	14/3/2018	14	3	2018	16:53:04	60784	0	16	53	4	0	0.059814453	3.5320312	0.051757813	-0.071289063	-0.92211914	0.56738281	0.083984375	0	0	0	0	0	0	0	0	0	0.92626953	0.073730469	0.14208984	0.043945313	-0.036621094	-0.061523438	0	44330	0	0	0
235	236	236	Category L	0.11987305	-0.071777344	-0.91186523	-0.030761719	-0.1640625	0.47509766	-32.06	0	14/3/2018	14	3	2018	16:53:04	60784	0.1	16	53	4	0	0.059814453	3.5320312	0.056152344	-0.072265625	-0.92675781	1.4819336	0.065429688	0	0	0	0	0	0	0	0	0	0.93115234	0.068847656	0.079101563	0.063476563	0.000488281	0.014892578	0	44330	0	0	0
236	237	237	Category L	0.071777344	-0.071777344	-0.88793945	-0.028808594	-0.17089844	0.47070313	-31.69	0	14/3/2018	14	3	2018	16:53:04	60784	0.2	16	53	4	0	0.059814453	3.5320312	0.059570313	-0.072998047	-0.92163086	3.0476074	0.035888672	0	0	0	0	0	0	0	0	0	0.92651367	0.073486328	0.047363281	0.011962891	0.001220703	0.033691406	0	44330	0	0	0
237	238	238	Category L	0.10791016	-0.011962891	-0.85180664	-0.036865234	-0.17822266	0.46728516	-31.82	0	14/3/2018	14	3	2018	16:53:04	60784	0.3	16	53	4	0	0.059814453	3.5320312	0.059082031	-0.076171875	-0.92382813	3.3591309	0.1081543	0	0	0	0	0	0	0	0	0	0.92895508	0.071044922	0.18505859	0.048583984	0.064208984	0.072021484	0	44330	0	0	0
238	239	239	Category L	-0.035888672	-0.083984375	-0.91186523	-0.024169922	-0.16601563	0.47412109	-31.94	0	14/3/2018	14	3	2018	16:53:04	60784	0.4	16	53	4	0	0.059814453	3.5320312	0.059082031	-0.077392578	-0.9309082	2.2736816	0.097167969	0	0	0	0	0	0	0	0	0	0.93603516	0.063964844	0.12060547	-0.094970703	-0.006347656	0.019042969	0	44330	0	0	0
239	240	240	Category L	0.17993164	-0.083984375	-0.86376953	0.01171875	-0.1628418	0.47387695	-31.94	0	14/3/2018	14	3	2018	16:53:04	60784	0.5	16	53	4	0	0.059814453	3.5320312	0.067382813	-0.078857422	-0.92675781	0.31201172	0.12890625	0	0	0	0	0	0	0	0	0	0.93261719	0.067382813	0.18066406	0.11230469	-0.004882813	0.062988281	0	44330	0	0	0
240	241	241	Category L	0.047851563	-0.13183594	-1.0678711	0.09375	-0.15600586	0.47094727	-32.31	0	14/3/2018	14	3	2018	16:53:04	60784	0.6	16	53	4	0	0.059326172	3.5126953	0.073242188	-0.081542969	-0.92724609	2.2045898	0.15136719	0	0	0	0	0	0	0	0	0	0.93359375	0.06640625	0.21630859	-0.025390625	-0.050048828	-0.14038086	0	44330	0	0	0
241	242	242	Category L	0.023925781	0.011962891	-0.98388672	0.10546875	-0.12231445	0.47705078	-32.43	0	14/3/2018	14	3	2018	16:53:04	60784	0.7	16	53	4	0	0.059326172	3.5126953	0.078857422	-0.083496094	-0.92993164	3.7741699	0.12280273	0	0	0	0	0	0	0	0	0	0.93701172	0.062988281	0.2043457	-0.054931641	0.095458984	-0.053710938	0	44330	0	0	0
242	243	243	Category L	0.011962891	-0.10791016	-0.93579102	0.10644531	-0.11425781	0.47900391	-32.19	0	14/3/2018	14	3	2018	16:53:04	60784	0.8	16	53	4	0	0.059326172	3.5126953	0.077880859	-0.083251953	-0.92993164	8.1044922	0.070556641	0	0	0	0	0	0	0	0	0	0.93701172	0.062988281	0.095947266	-0.065917969	-0.024414063	-0.005615234	0	44330	0	0	0
243	244	244	Category L	0.011962891	-0.10791016	-0.92382813	0.093994141	-0.11767578	0.47583008	-32.56	0	14/3/2018	14	3	2018	16:53:04	60784	0.9	16	53	4	0	0.059326172	3.5126953	0.076171875	-0.08203125	-0.9309082	12.608154	0.069580078	0	0	0	0	0	0	0	0	0	0.9375	0.0625	0.097167969	-0.064208984	-0.025634766	0.007080078	0	44330	0	0	0
244	245	245	Category L	0.047851563	-0.083984375	-0.94799805	0.092529297	-0.11303711	0.48706055	-32.19	0	14/3/2018	14	3	2018	16:53:05	60785	0	16	53	5	0	0.059326172	3.5126953	0.074951172	-0.081298828	-0.93164063	15.829834	0.031738281	0	0	0	0	0	0	0	0	0	0.93823242	0.061767578	0.045898438	-0.027099609	-0.002441406	-0.016113281	0	44330	0	0	0
245	246	246	Category L	0.083984375	-0.095947266	-0.93579102	0.094482422	-0.12207031	0.48291016	-32.31	0	14/3/2018	14	3	2018	16:53:05	60785	0.1	16	53	5	0	0.059326172	3.5126953	0.073242188	-0.080810547	-0.93164063	17.801025	0.018554688	0	0	0	0	0	0	0	0	0	0.93798828	0.062011719	0.029296875	0.010498047	-0.014892578	-0.00390625	0	44330	0	0	0
246	247	247	Category L	0.035888672	-0.071777344	-0.93579102	0.095947266	-0.1105957	0.48486328	-32.43	0	14/3/2018	14	3	2018	16:53:05	60785	0.2	16	53	5	0	0.059326172	3.5126953	0.071533203	-0.080566406	-0.93139648	19.86499	0.037109375	0	0	0	0	0	0	0	0	0	0.93774414	0.062255859	0.048828125	-0.035644531	0.008789063	-0.004150391	0	44330	0	0	0
247	248	248	Category L	0.011962891	-0.13183594	-0.92382813	0.1015625	-0.11083984	0.4831543	-32.43	0	14/3/2018	14	3	2018	16:53:05	60785	0.3	16	53	5	0	0.059326172	3.5126953	0.0703125	-0.080322266	-0.93115234	21.411621	0.078125	0	0	0	0	0	0	0	0	0	0.93725586	0.062744141	0.1171875	-0.058349609	-0.051269531	0.007324219	0	44330	0	0	0
248	249	249	Category L	0.035888672	-0.11987305	-0.94799805	0.093505859	-0.12036133	0.4777832	-32.8	0	14/3/2018	14	3	2018	16:53:05	60785	0.4	16	53	5	0	0.059326172	3.5126953	0.068603516	-0.079589844	-0.93115234	19.477783	0.054443359	0	0	0	0	0	0	0	0	0	0.93701172	0.062988281	0.08984375	-0.032714844	-0.040039063	-0.016601563	0	44330	0	0	0
249	250	250	Category L	0.047851563	-0.11987305	-0.87597656	0.093505859	-0.11083984	0.4831543	-32.43	0	14/3/2018	14	3	2018	16:53:05	60785	0.5	16	53	5	0	0.059326172	3.5126953	0.067382813	-0.080078125	-0.93066406	15.935303	0.0703125	0	0	0	0	0	0	0	0	0	0.93652344	0.063476563	0.11401367	-0.01953125	-0.039550781	0.0546875	0	44330	0	0	0
250	251	251	Category L	0.011962891	-0.10791016	-0.94799805	0.097900391	-0.11425781	0.48608398	-32.56	0	14/3/2018	14	3	2018	16:53:05	60785	0.6	16	53	5	0	0.059326172	3.5126953	0.066162109	-0.080566406	-0.93041992	12.151611	0.062988281	0	0	0	0	0	0	0	0	0	0.9362793	0.063720703	0.098632813	-0.054199219	-0.027099609	-0.017333984	0	44330	0	0	0
251	252	252	Category L	0.023925781	-0.15576172	-0.91186523	0.093261719	-0.11694336	0.48291016	-32.31	0	14/3/2018	14	3	2018	16:53:05	60785	0.7	16	53	5	0	0.059326172	3.5126953	0.064697266	-0.080566406	-0.92993164	10.125977	0.087158203	0	0	0	0	0	0	0	0	0	0.93579102	0.064208984	0.1340332	-0.040771484	-0.074951172	0.018066406	0	44330	0	0	0
252	253	253	Category L	0.023925781	-0.14379883	-0.93579102	0.093261719	-0.11743164	0.47753906	-32.06	0	14/3/2018	14	3	2018	16:53:05	60785	0.8	16	53	5	0	0.059326172	3.5126953	0.063476563	-0.080566406	-0.92993164	6.3522949	0.074707031	0	0	0	0	0	0	0	0	0	0.93554688	0.064453125	0.10839844	-0.039550781	-0.062988281	-0.005615234	0	44330	0	0	0
253	254	254	Category L	0.035888672	-0.14379883	-0.95996094	0.096191406	-0.11401367	0.48486328	-31.69	0	14/3/2018	14	3	2018	16:53:05	60785	0.9	16	53	5	0	0.059326172	3.5126953	0.062011719	-0.080322266	-0.93041992	1.6376953	0.074462891	0	0	0	0	0	0	0	0	0	0.93579102	0.064208984	0.11914063	-0.026123047	-0.063232422	-0.029296875	0	44330	0	0	0
254	255	255	Category L	0.023925781	-0.14379883	-0.92382813	0.09765625	-0.11450195	0.48095703	-31.32	0	14/3/2018	14	3	2018	16:53:06	60786	0	16	53	6	0	0.059326172	3.5126953	0.060302734	-0.080078125	-0.93066406	0.92773438	0.073486328	0	0	0	0	0	0	0	0	0	0.93603516	0.063964844	0.10693359	-0.036376953	-0.063476563	0.006835938	0	44330	0	0	0
255	256	256	Category L	-0.023925781	-0.059814453	-0.87597656	0.087158203	-0.1105957	0.47973633	-31.08	0	14/3/2018	14	3	2018	16:53:06	60786	0.1	16	53	6	0	0.059326172	3.5126953	0.058105469	-0.080810547	-0.9309082	3.2663574	0.10107422	0	0	0	0	0	0	0	0	0	0.93603516	0.063964844	0.15795898	-0.08203125	0.020996094	0.054931641	0	44330	0	0	0
256	257	257	Category L	0.071777344	-0.011962891	-0.98388672	0.093017578	-0.12426758	0.48046875	-30.96	0	14/3/2018	14	3	2018	16:53:06	60786	0.2	16	53	6	0	0.059326172	3.5126953	0.057617188	-0.081542969	-0.93041992	6.2924805	0.088867188	0	0	0	0	0	0	0	0	0	0.93579102	0.064208984	0.13696289	0.013916016	0.069580078	-0.053222656	0	44330	0	0	0
257	258	258	Category L	0.011962891	-0.15576172	-0.99584961	0.072509766	-0.12988281	0.48022461	-31.2	0	14/3/2018	14	3	2018	16:53:06	60786	0.3	16	53	6	0	0.059326172	3.5126953	0.055664063	-0.082275391	-0.9309082	10.007324	0.10717773	0	0	0	0	0	0	0	0	0	0.93603516	0.063964844	0.18188477	-0.043701172	-0.073242188	-0.064697266	0	44330	0	0	0
258	259	259	Category L	0.011962891	-0.16796875	-0.95996094	0.052490234	-0.13818359	0.47753906	-31.32	0	14/3/2018	14	3	2018	16:53:06	60786	0.4	16	53	6	0	0.059326172	3.5126953	0.053710938	-0.083251953	-0.93188477	12.470459	0.098388672	0	0	0	0	0	0	0	0	0	0.93701172	0.062988281	0.15454102	-0.041748047	-0.084472656	-0.027832031	0	44330	0	0	0
259	260	260	Category L	0.011962891	-0.10791016	-0.89990234	0.036865234	-0.15258789	0.48242188	-31.69	0	14/3/2018	14	3	2018	16:53:06	60786	0.5	16	53	6	0	0.059326172	3.5126953	0.051757813	-0.082763672	-0.93188477	13.011475	0.056884766	0	0	0	0	0	0	0	0	0	0.93701172	0.062988281	0.097167969	-0.039794922	-0.024902344	0.031982422	0	44330	0	0	0
260	261	261	Category L	0.011962891	-0.11987305	-0.89990234	0.023681641	-0.14916992	0.47753906	-31.69	0	14/3/2018	14	3	2018	16:53:06	60786	0.6	16	53	6	0	0.059326172	3.5126953	0.049560547	-0.082275391	-0.93188477	14.530518	0.062011719	0	0	0	0	0	0	0	0	0	0.93701172	0.062988281	0.10717773	-0.037597656	-0.037353516	0.031982422	0	44330	0	0	0
261	262	262	Category L	0.011962891	-0.11987305	-0.91186523	0.026367188	-0.14819336	0.48071289	-31.69	0	14/3/2018	14	3	2018	16:53:06	60786	0.7	16	53	6	0	0.059326172	3.5126953	0.047607422	-0.082519531	-0.93115234	16.902344	0.054931641	0	0	0	0	0	0	0	0	0	0.93603516	0.063964844	0.092285156	-0.035644531	-0.037109375	0.019287109	0	44330	0	0	0
262	263	263	Category L	0.011962891	-0.083984375	-0.93579102	0.032470703	-0.1472168	0.47973633	-31.82	0	14/3/2018	14	3	2018	16:53:06	60786	0.8	16	53	6	0	0.059326172	3.5126953	0.046142578	-0.083251953	-0.9309082	18.104492	0.034667969	0	0	0	0	0	0	0	0	0	0.93554688	0.064453125	0.039794922	-0.034179688	-0.000488281	-0.004638672	0	44330	0	0	0
263	264	264	Category L	0	-0.11987305	-0.92382813	0.027099609	-0.15063477	0.47558594	-31.82	0	14/3/2018	14	3	2018	16:53:06	60786	0.9	16	53	6	0	0.059326172	3.5126953	0.044677734	-0.083984375	-0.9309082	18.193604	0.057617188	0	0	0	0	0	0	0	0	0	0.93579102	0.064208984	0.087402344	-0.044677734	-0.035644531	0.007080078	0	44330	0	0	0
264	265	265	Category L	0	-0.083984375	-0.93579102	0.031738281	-0.14648438	0.4765625	-31.82	0	14/3/2018	14	3	2018	16:53:07	60787	0	16	53	7	0	0.059326172	3.5126953	0.043457031	-0.085205078	-0.93188477	18.936523	0.043701172	0	0	0	0	0	0	0	0	0	0.93676758	0.063232422	0.048583984	-0.043457031	0.001220703	-0.003662109	0	44330	0	0	0
265	266	266	Category L	-0.011962891	-0.095947266	-0.93579102	0.030029297	-0.15161133	0.47973633	-31.94	0	14/3/2018	14	3	2018	16:53:07	60787	0.1	16	53	7	0	0.059326172	3.5126953	0.042236328	-0.084716797	-0.93188477	18.776855	0.055419922	0	0	0	0	0	0	0	0	0	0.93676758	0.063232422	0.069091797	-0.054199219	-0.010986328	-0.003662109	0	44330	0	0	0
266	267	267	Category L	0.023925781	-0.095947266	-0.93579102	0.026367188	-0.1550293	0.47460938	-32.06	0	14/3/2018	14	3	2018	16:53:07	60787	0.2	16	53	7	0	0.059326172	3.5126953	0.039794922	-0.085205078	-0.93164063	17.041504	0.01953125	0	0	0	0	0	0	0	0	0	0.9362793	0.063720703	0.030761719	-0.015869141	-0.010498047	-0.00390625	0	44330	0	0	0
267	268	268	Category L	0.023925781	-0.095947266	-0.92382813	0.029296875	-0.15600586	0.47949219	-32.06	0	14/3/2018	14	3	2018	16:53:07	60787	0.3	16	53	7	0	0.059326172	3.5126953	0.038085938	-0.086181641	-0.93212891	14.893311	0.019042969	0	0	0	0	0	0	0	0	0	0.93701172	0.062988281	0.032226563	-0.014160156	-0.009521484	0.008300781	0	44330	0	0	0
268	269	269	Category L	0.011962891	-0.071777344	-0.94799805	0.025634766	-0.14453125	0.48071289	-32.19	0	14/3/2018	14	3	2018	16:53:07	60787	0.4	16	53	7	0	0.059326172	3.5126953	0.035888672	-0.086669922	-0.93237305	12.71875	0.032226563	0	0	0	0	0	0	0	0	0	0.93725586	0.062744141	0.054443359	-0.023925781	0.014892578	-0.015380859	0	44330	0	0	0
269	270	270	Category L	0	-0.071777344	-0.94799805	0.032226563	-0.14477539	0.47973633	-32.06	0	14/3/2018	14	3	2018	16:53:07	60787	0.5	16	53	7	0	0.059326172	3.5126953	0.034423828	-0.087158203	-0.93286133	10.471436	0.040527344	0	0	0	0	0	0	0	0	0	0.9375	0.0625	0.064941406	-0.034423828	0.015380859	-0.014892578	0	44330	0	0	0
270	271	271	Category L	0	-0.11987305	-0.89990234	0.024658203	-0.14990234	0.47753906	-32.19	0	14/3/2018	14	3	2018	16:53:07	60787	0.6	16	53	7	0	0.059326172	3.5126953	0.032470703	-0.087158203	-0.93286133	6.9824219	0.056640625	0	0	0	0	0	0	0	0	0	0.9375	0.0625	0.098144531	-0.032470703	-0.032470703	0.032958984	0	44330	0	0	0
271	272	272	Category L	0.023925781	-0.13183594	-0.92382813	0.02734375	-0.14819336	0.48046875	-32.06	0	14/3/2018	14	3	2018	16:53:07	60787	0.7	16	53	7	0	0.059326172	3.5126953	0.030517578	-0.087646484	-0.93334961	3.9467773	0.045410156	0	0	0	0	0	0	0	0	0	0.93798828	0.062011719	0.060302734	-0.006591797	-0.043945313	0.009521484	0	44330	0	0	0
272	273	273	Category L	0.011962891	-0.10791016	-0.93579102	0.028320313	-0.14477539	0.47753906	-32.06	0	14/3/2018	14	3	2018	16:53:07	60787	0.8	16	53	7	0	0.059326172	3.5126953	0.028808594	-0.088378906	-0.93408203	1.8349609	0.025634766	0	0	0	0	0	0	0	0	0	0.93847656	0.061523438	0.037841797	-0.016845703	-0.019287109	-0.001708984	0	44330	0	0	0
273	274	274	Category L	0.011962891	-0.095947266	-0.95996094	0.02734375	-0.15429688	0.47851563	-32.06	0	14/3/2018	14	3	2018	16:53:07	60787	0.9	16	53	7	0	0.059326172	3.5126953	0.026855469	-0.088623047	-0.93481445	0.70874023	0.030029297	0	0	0	0	0	0	0	0	0	0.93920898	0.060791016	0.047363281	-0.014892578	-0.007080078	-0.024902344	0	44330	0	0	0
274	275	275	Category L	0.011962891	-0.071777344	-0.92382813	0.029785156	-0.1484375	0.47973633	-32.06	0	14/3/2018	14	3	2018	16:53:08	60788	0	16	53	8	0	0.059326172	3.5126953	0.025146484	-0.08984375	-0.93530273	4.0917969	0.025146484	0	0	0	0	0	0	0	0	0	0.93994141	0.060058594	0.04296875	-0.013183594	0.018066406	0.011474609	0	44330	0	0	0
275	276	276	Category L	0.011962891	-0.071777344	-0.94799805	0.036865234	-0.15429688	0.4765625	-32.19	0	14/3/2018	14	3	2018	16:53:08	60788	0.1	16	53	8	0	0.059326172	3.5126953	0.023925781	-0.090087891	-0.93432617	6.6286621	0.025634766	0	0	0	0	0	0	0	0	0	0.93896484	0.061035156	0.043945313	-0.011962891	0.018310547	-0.013427734	0	44330	0	0	0
276	277	277	Category L	0.11987305	-0.16796875	-0.93579102	0.0625	-0.16357422	0.47387695	-32.06	0	14/3/2018	14	3	2018	16:53:08	60788	0.2	16	53	8	0	0.059326172	3.5126953	0.022705078	-0.090576172	-0.93432617	9.2348633	0.1237793	0	0	0	0	0	0	0	0	0	0.93920898	0.060791016	0.17529297	0.096923828	-0.077148438	-0.001220703	0	44330	0	0	0
277	278	278	Category L	-0.011962891	-0.023925781	-0.95996094	0.084228516	-0.15966797	0.46875	-32.31	0	14/3/2018	14	3	2018	16:53:08	60788	0.3	16	53	8	0	0.059326172	3.5126953	0.022216797	-0.091308594	-0.93505859	11.946045	0.079589844	0	0	0	0	0	0	0	0	0	0.93969727	0.060302734	0.12646484	-0.034179688	0.067382813	-0.024658203	0	44330	0	0	0
278	279	279	Category L	0.071777344	0	-0.92382813	0.068359375	-0.1550293	0.47314453	-32.06	0	14/3/2018	14	3	2018	16:53:08	60788	0.4	16	53	8	0	0.059326172	3.4434082	0.021240234	-0.092285156	-0.9362793	13.958984	0.10595703	0	0	0	0	0	0	0	0	0	0.94116211	0.058837891	0.15527344	0.050292969	0.092285156	0.012451172	0	44330	0	0	0
279	280	280	Category L	0.023925781	-0.071777344	-0.91186523	0.076171875	-0.14111328	0.47607422	-31.94	0	14/3/2018	14	3	2018	16:53:08	60788	0.5	16	53	8	0	0.059326172	3.4434082	0.021972656	-0.093017578	-0.93652344	15.811035	0.032714844	0	0	0	0	0	0	0	0	0	0.94140625	0.05859375	0.047851563	0.001708984	0.021240234	0.024658203	0	44330	0	0	0
280	281	281	Category L	0.047851563	-0.059814453	-0.93579102	0.073730469	-0.14428711	0.47753906	-31.82	0	14/3/2018	14	3	2018	16:53:08	60788	0.6	16	53	8	0	0.059326172	3.4434082	0.019775391	-0.09375	-0.93774414	16.470459	0.043945313	0	0	0	0	0	0	0	0	0	0.94262695	0.057373047	0.063964844	0.027832031	0.033935547	0.001953125	0	44330	0	0	0
281	282	282	Category L	0.035888672	-0.047851563	-0.93579102	0.075439453	-0.14770508	0.47851563	-31.57	0	14/3/2018	14	3	2018	16:53:08	60788	0.7	16	53	8	0	0.059326172	3.4434082	0.01953125	-0.093261719	-0.93676758	16.786377	0.048339844	0	0	0	0	0	0	0	0	0	0.94140625	0.05859375	0.062744141	0.016113281	0.045410156	0.000976563	0	44330	0	0	0
282	283	283	Category L	0.011962891	-0.023925781	-0.94799805	0.079833984	-0.14892578	0.4765625	-31.57	0	14/3/2018	14	3	2018	16:53:08	60788	0.8	16	53	8	0	0.059326172	3.4434082	0.019287109	-0.094482422	-0.9362793	16.238281	0.071777344	0	0	0	0	0	0	0	0	0	0.94116211	0.058837891	0.089599609	-0.007324219	0.070556641	-0.011474609	0	44330	0	0	0
283	284	284	Category L	0	-0.047851563	-0.94799805	0.076171875	-0.14233398	0.47363281	-31.45	0	14/3/2018	14	3	2018	16:53:08	60788	0.9	16	53	8	0	0.059326172	3.4434082	0.01953125	-0.094482422	-0.93603516	14.916016	0.052001953	0	0	0	0	0	0	0	0	0	0.94116211	0.058837891	0.078369141	-0.01953125	0.046630859	-0.01171875	0	44330	0	0	0
284	285	285	Category L	0.023925781	-0.047851563	-0.92382813	0.074462891	-0.14868164	0.47753906	-31.45	0	14/3/2018	14	3	2018	16:53:09	60789	0	16	53	9	0	0.059326172	3.4434082	0.01953125	-0.094726563	-0.93652344	12.592285	0.048828125	0	0	0	0	0	0	0	0	0	0.94140625	0.05859375	0.063964844	0.004150391	0.046875	0.012695313	0	44330	0	0	0
285	286	286	Category L	0.011962891	-0.035888672	-0.92382813	0.078857422	-0.14550781	0.47509766	-31.82	0	14/3/2018	14	3	2018	16:53:09	60789	0.1	16	53	9	0	0.059326172	3.4434082	0.01953125	-0.095458984	-0.93676758	10.048584	0.061523438	0	0	0	0	0	0	0	0	0	0.94189453	0.058105469	0.080322266	-0.007568359	0.059570313	0.012939453	0	44330	0	0	0
286	287	287	Category L	0.023925781	-0.059814453	-0.92382813	0.078857422	-0.14697266	0.47583008	-31.82	0	14/3/2018	14	3	2018	16:53:09	60789	0.2	16	53	9	0	0.059326172	3.4434082	0.019042969	-0.095947266	-0.93676758	7.4291992	0.038818359	0	0	0	0	0	0	0	0	0	0.94189453	0.058105469	0.054199219	0.004638672	0.036132813	0.012939453	0	44330	0	0	0
287	288	288	Category L	0.023925781	-0.023925781	-0.92382813	0.068359375	-0.14892578	0.47460938	-31.82	0	14/3/2018	14	3	2018	16:53:09	60789	0.3	16	53	9	0	0.059326172	3.4434082	0.018798828	-0.096679688	-0.93676758	4.9819336	0.073974609	0	0	0	0	0	0	0	0	0	0.94189453	0.058105469	0.090576172	0.004882813	0.072753906	0.012939453	0	44330	0	0	0
288	289	289	Category L	0.035888672	-0.071777344	-0.91186523	0.06640625	-0.14624023	0.47167969	-32.06	0	14/3/2018	14	3	2018	16:53:09	60789	0.4	16	53	9	0	0.059326172	3.4434082	0.019042969	-0.096679688	-0.93676758	3.0351563	0.0390625	0	0	0	0	0	0	0	0	0	0.94189453	0.058105469	0.066650391	0.016601563	0.024902344	0.024902344	0	44330	0	0	0
289	290	290	Category L	0.047851563	-0.071777344	-0.92382813	0.0703125	-0.14331055	0.47851563	-31.81	0	14/3/2018	14	3	2018	16:53:09	60789	0.5	16	53	9	0	0.059326172	3.4434082	0.018798828	-0.096923828	-0.93676758	0.51147461	0.040527344	0	0	0	0	0	0	0	0	0	0.94189453	0.058105469	0.067138672	0.028808594	0.025146484	0.012939453	0	44330	0	0	0
290	291	291	Category L	0.023925781	-0.071777344	-0.91186523	0.072021484	-0.14599609	0.47973633	-31.81	0	14/3/2018	14	3	2018	16:53:09	60789	0.6	16	53	9	0	0.059326172	3.4434082	0.018798828	-0.096679688	-0.93774414	0.30297852	0.036376953	0	0	0	0	0	0	0	0	0	0.94287109	0.057128906	0.056152344	0.004882813	0.024902344	0.025878906	0	44330	0	0	0
291	292	292	Category L	0.023925781	-0.071777344	-0.91186523	0.06640625	-0.14819336	0.47167969	-32.06	0	14/3/2018	14	3	2018	16:53:09	60789	0.7	16	53	9	0	0.059326172	3.4434082	0.018798828	-0.096191406	-0.93774414	0.33105469	0.035888672	0	0	0	0	0	0	0	0	0	0.94287109	0.057128906	0.055419922	0.004882813	0.024414063	0.025878906	0	44330	0	0	0
292	293	293	Category L	0.035888672	-0.059814453	-0.93579102	0.062255859	-0.14233398	0.47558594	-32.06	0	14/3/2018	14	3	2018	16:53:09	60789	0.8	16	53	9	0	0.059326172	3.4434082	0.018798828	-0.095703125	-0.93823242	0.32128906	0.039794922	0	0	0	0	0	0	0	0	0	0.94335938	0.056640625	0.055419922	0.016845703	0.035888672	0.002441406	0	44330	0	0	0
293	294	294	Category L	0	-0.047851563	-0.94799805	0.058837891	-0.140625	0.48071289	-31.69	0	14/3/2018	14	3	2018	16:53:09	60789	0.9	16	53	9	0	0.059326172	3.4434082	0.018798828	-0.095703125	-0.93823242	0.97485352	0.052490234	0	0	0	0	0	0	0	0	0	0.94335938	0.056640625	0.076660156	-0.018798828	0.047851563	-0.009521484	0	44330	0	0	0
294	295	295	Category L	-0.023925781	-0.13183594	-0.94799805	0.068359375	-0.14770508	0.47949219	-31.57	0	14/3/2018	14	3	2018	16:53:10	60790	0	16	53	10	0	0.059326172	3.4434082	0.018798828	-0.095214844	-0.93823242	2.5410156	0.056884766	0	0	0	0	0	0	0	0	0	0.94311523	0.056884766	0.088867188	-0.042724609	-0.036376953	-0.009521484	0	44330	0	0	0
295	296	296	Category L	0.095947266	-0.14379883	-0.91186523	0.088378906	-0.14550781	0.47607422	-31.57	0	14/3/2018	14	3	2018	16:53:10	60790	0.1	16	53	10	0	0.059326172	3.4434082	0.018066406	-0.094726563	-0.93774414	4.5358887	0.095214844	0	0	0	0	0	0	0	0	0	0.94262695	0.057373047	0.15258789	0.077636719	-0.048828125	0.025878906	0	44330	0	0	0
296	297	297	Category L	-0.023925781	-0.14379883	-0.94799805	0.12988281	-0.1262207	0.46728516	-31.7	0	14/3/2018	14	3	2018	16:53:10	60790	0.2	16	53	10	0	0.059326172	3.4434082	0.018066406	-0.094726563	-0.93847656	7.6694336	0.065185547	0	0	0	0	0	0	0	0	0	0.94335938	0.056640625	0.1003418	-0.041992188	-0.048828125	-0.009277344	0	44330	0	0	0
297	298	298	Category L	0	-0.11987305	-1.0197754	0.15844727	-0.10961914	0.46533203	-31.94	0	14/3/2018	14	3	2018	16:53:10	60790	0.3	16	53	10	0	0.059326172	3.4434082	0.017089844	-0.094482422	-0.9387207	11.367676	0.086425781	0	0	0	0	0	0	0	0	0	0.94360352	0.056396484	0.12329102	-0.017089844	-0.025146484	-0.080810547	0	44330	0	0	0
298	299	299	Category L	0.011962891	-0.035888672	-0.94799805	0.17333984	-0.074707031	0.47143555	-32.19	0	14/3/2018	14	3	2018	16:53:10	60790	0.4	16	53	10	0	0.059326172	3.4434082	0.016113281	-0.093994141	-0.9387207	16.060059	0.058837891	0	0	0	0	0	0	0	0	0	0.94360352	0.056396484	0.071289063	-0.004150391	0.058105469	-0.009033203	0	44330	0	0	0
299	300	300	Category L	-0.023925781	-0.035888672	-0.94799805	0.16967773	-0.068847656	0.47460938	-32.06	0	14/3/2018	14	3	2018	16:53:10	60790	0.5	16	53	10	0	0.059326172	3.4434082	0.015625	-0.09375	-0.9387207	20.427734	0.070800781	0	0	0	0	0	0	0	0	0	0.94360352	0.056396484	0.10668945	-0.039550781	0.057861328	-0.009033203	0	44330	0	0	0
300	301	301	Category L	-0.011962891	-0.059814453	-0.89990234	0.16210938	-0.063232422	0.47753906	-32.06	0	14/3/2018	14	3	2018	16:53:10	60790	0.6	16	53	10	0	0.059326172	3.4434082	0.014648438	-0.094726563	-0.93823242	23.758301	0.058349609	0	0	0	0	0	0	0	0	0	0.94311523	0.056884766	0.10009766	-0.026611328	0.034912109	0.038330078	0	44330	0	0	0
301	302	302	Category L	0	-0.095947266	-0.91186523	0.15698242	-0.059570313	0.47875977	-32.31	0	14/3/2018	14	3	2018	16:53:10	60790	0.7	16	53	10	0	0.059326172	3.4434082	0.014160156	-0.095214844	-0.93823242	27.010986	0.029785156	0	0	0	0	0	0	0	0	0	0.94311523	0.056884766	0.041259766	-0.014160156	-0.000488281	0.026367188	0	44330	0	0	0
302	303	303	Category L	0.035888672	-0.14379883	-0.91186523	0.16796875	-0.059326172	0.47607422	-32.31	0	14/3/2018	14	3	2018	16:53:10	60790	0.8	16	53	10	0	0.059326172	3.4434082	0.013916016	-0.095214844	-0.93823242	30.070557	0.059326172	0	0	0	0	0	0	0	0	0	0.94335938	0.056640625	0.096923828	0.021728516	-0.048339844	0.026367188	0	44330	0	0	0
303	304	304	Category L	0.011962891	-0.14379883	-0.99584961	0.18432617	-0.049072266	0.46362305	-32.07	0	14/3/2018	14	3	2018	16:53:10	60790	0.9	16	53	10	0	0.059326172	3.4434082	0.014160156	-0.094970703	-0.9387207	31.157715	0.074951172	0	0	0	0	0	0	0	0	0	0.94360352	0.056396484	0.10791016	-0.002197266	-0.048583984	-0.056884766	0	44330	0	0	0
304	305	305	Category L	0	-0.023925781	-0.93579102	0.18530273	-0.035888672	0.47167969	-31.82	0	14/3/2018	14	3	2018	16:53:11	60791	0	16	53	11	0	0.059326172	3.4434082	0.014160156	-0.094726563	-0.93945313	30.349365	0.072265625	0	0	0	0	0	0	0	0	0	0.94433594	0.055664063	0.088867188	-0.014160156	0.070800781	0.003662109	0	44330	0	0	0
305	306	306	Category L	0	-0.10791016	-0.91186523	0.1796875	-0.036621094	0.47509766	-31.69	0	14/3/2018	14	3	2018	16:53:11	60791	0.1	16	53	11	0	0.059326172	3.4434082	0.014404297	-0.095214844	-0.93945313	29.762207	0.033691406	0	0	0	0	0	0	0	0	0	0.94433594	0.055664063	0.054931641	-0.014404297	-0.012451172	0.027587891	0	44330	0	0	0
306	307	307	Category L	0.011962891	-0.13183594	-0.95996094	0.17993164	-0.044677734	0.46972656	-31.45	0	14/3/2018	14	3	2018	16:53:11	60791	0.2	16	53	11	0	0.059326172	3.4434082	0.014648438	-0.094726563	-0.93945313	28.439453	0.042236328	0	0	0	0	0	0	0	0	0	0.94433594	0.055664063	0.060058594	-0.002685547	-0.036865234	-0.020263672	0	44330	0	0	0
307	308	308	Category L	0.011962891	-0.071777344	-0.95996094	0.17993164	-0.038330078	0.47265625	-31.82	0	14/3/2018	14	3	2018	16:53:11	60791	0.3	16	53	11	0	0.059326172	3.4434082	0.014648438	-0.093994141	-0.93969727	25.942383	0.030029297	0	0	0	0	0	0	0	0	0	0.94458008	0.055419922	0.044921875	-0.002685547	0.022216797	-0.020019531	0	44330	0	0	0
308	309	309	Category L	0.023925781	-0.095947266	-0.94799805	0.1809082	-0.045410156	0.47070313	-31.57	0	14/3/2018	14	3	2018	16:53:11	60791	0.4	16	53	11	0	0.059326172	3.4434082	0.014160156	-0.093017578	-0.93994141	21.102783	0.012695313	0	0	0	0	0	0	0	0	0	0.94458008	0.055419922	0.020019531	0.009521484	-0.002685547	-0.0078125	0	44330	0	0	0
309	310	310	Category L	0.011962891	-0.083984375	-0.93579102	0.18261719	-0.04296875	0.47583008	-31.45	0	14/3/2018	14	3	2018	16:53:11	60791	0.5	16	53	11	0	0.059326172	3.4434082	0.014160156	-0.092773438	-0.93945313	16.192627	0.009765625	0	0	0	0	0	0	0	0	0	0.9440918	0.055908203	0.014892578	-0.002197266	0.008789063	0.003662109	0	44330	0	0	0
310	311	311	Category L	0.011962891	-0.13183594	-0.97192383	0.17919922	-0.047119141	0.47241211	-31.57	0	14/3/2018	14	3	2018	16:53:11	60791	0.6	16	53	11	0	0.059326172	3.4434082	0.014404297	-0.092773438	-0.93969727	13.159668	0.050537109	0	0	0	0	0	0	0	0	0	0.94433594	0.055664063	0.073486328	-0.002441406	-0.038818359	-0.031982422	0	44330	0	0	0
311	312	312	Category L	0.011962891	-0.11987305	-0.94799805	0.18115234	-0.043701172	0.47460938	-31.45	0	14/3/2018	14	3	2018	16:53:11	60791	0.7	16	53	11	0	0.059326172	3.4434082	0.014648438	-0.092529297	-0.94018555	9.2026367	0.028320313	0	0	0	0	0	0	0	0	0	0.94482422	0.055175781	0.037597656	-0.002685547	-0.027099609	-0.007568359	0	44330	0	0	0
312	313	313	Category L	0.023925781	-0.083984375	-0.94799805	0.17016602	-0.046875	0.46850586	-31.57	0	14/3/2018	14	3	2018	16:53:11	60791	0.8	16	53	11	0	0.059326172	3.4434082	0.014160156	-0.091552734	-0.93994141	4.9782715	0.014404297	0	0	0	0	0	0	0	0	0	0.94458008	0.055419922	0.024902344	0.009521484	0.007568359	-0.0078125	0	44330	0	0	0
313	314	314	Category L	0.023925781	-0.14379883	-0.95996094	0.17675781	-0.047851563	0.47363281	-31.32	0	14/3/2018	14	3	2018	16:53:11	60791	0.9	16	53	11	0	0.059326172	3.4434082	0.014160156	-0.091308594	-0.94018555	1.9172363	0.056640625	0	0	0	0	0	0	0	0	0	0.94458008	0.055419922	0.081787109	0.009521484	-0.052246094	-0.01953125	0	44330	0	0	0
314	315	315	Category L	0.011962891	-0.11987305	-0.91186523	0.16943359	-0.042724609	0.47436523	-31.32	0	14/3/2018	14	3	2018	16:53:12	60792	0	16	53	12	0	0.059326172	3.4434082	0.013916016	-0.091064453	-0.93945313	0.68847656	0.039794922	0	0	0	0	0	0	0	0	0	0.9440918	0.055908203	0.058349609	-0.001953125	-0.028564453	0.027587891	0	44330	0	0	0
315	316	316	Category L	0.023925781	-0.11987305	-0.91186523	0.16894531	-0.049560547	0.47631836	-30.96	0	14/3/2018	14	3	2018	16:53:12	60792	0.1	16	53	12	0	0.059326172	3.4434082	0.014160156	-0.091308594	-0.93994141	0.19921875	0.041015625	0	0	0	0	0	0	0	0	0	0.94433594	0.055664063	0.065917969	0.009521484	-0.028320313	0.028076172	0	44330	0	0	0
316	317	317	Category L	0.023925781	-0.11987305	-0.93579102	0.16625977	-0.048583984	0.47436523	-31.08	0	14/3/2018	14	3	2018	16:53:12	60792	0.2	16	53	12	0	0.059570313	3.5288086	0.014404297	-0.091308594	-0.93920898	2.380127	0.030029297	0	0	0	0	0	0	0	0	0	0.94384766	0.056152344	0.041259766	0.009277344	-0.028320313	0.003417969	0	44330	0	0	0
317	318	318	Category L	0.035888672	-0.095947266	-0.95996094	0.17236328	-0.048583984	0.4753418	-31.82	0	14/3/2018	14	3	2018	16:53:12	60792	0.3	16	53	12	0	0.059570313	3.5288086	0.013183594	-0.08984375	-0.93896484	4.6589355	0.03125	0	0	0	0	0	0	0	0	0	0.94335938	0.056640625	0.049316406	0.022460938	-0.005859375	-0.020751953	0	44330	0	0	0
318	319	319	Category L	0.011962891	-0.14379883	-0.92382813	0.17138672	-0.042724609	0.4753418	-32.06	0	14/3/2018	14	3	2018	16:53:12	60792	0.4	16	53	12	0	0.059570313	3.5288086	0.013671875	-0.090332031	-0.9387207	4.5090332	0.055419922	0	0	0	0	0	0	0	0	0	0.94311523	0.056884766	0.0703125	-0.001708984	-0.053222656	0.014892578	0	44330	0	0	0
319	320	320	Category L	0.011962891	-0.13183594	-0.97192383	0.16699219	-0.052734375	0.47583008	-32.43	0	14/3/2018	14	3	2018	16:53:12	60792	0.5	16	53	12	0	0.059570313	3.5288086	0.013183594	-0.091308594	-0.93896484	3.1953125	0.052001953	0	0	0	0	0	0	0	0	0	0.94335938	0.056640625	0.074462891	-0.001220703	-0.040283203	-0.032714844	0	44330	0	0	0
320	321	321	Category L	0.035888672	-0.10791016	-0.97192383	0.17236328	-0.048583984	0.4765625	-32.8	0	14/3/2018	14	3	2018	16:53:12	60792	0.6	16	53	12	0	0.059570313	3.5288086	0.012939453	-0.091308594	-0.93994141	3.5415039	0.042480469	0	0	0	0	0	0	0	0	0	0.94433594	0.055664063	0.071044922	0.022705078	-0.016357422	-0.031738281	0	44330	0	0	0
321	322	322	Category L	0	-0.071777344	-0.94799805	0.1628418	-0.050048828	0.47607422	-32.56	0	14/3/2018	14	3	2018	16:53:12	60792	0.7	16	53	12	0	0.059570313	3.5288086	0.012939453	-0.091552734	-0.94018555	3.9296875	0.024902344	0	0	0	0	0	0	0	0	0	0.94458008	0.055419922	0.040527344	-0.012939453	0.019775391	-0.007568359	0	44330	0	0	0
322	323	323	Category L	0.035888672	-0.11987305	-0.92382813	0.16430664	-0.046142578	0.47827148	-32.19	0	14/3/2018	14	3	2018	16:53:12	60792	0.8	16	53	12	0	0.059570313	3.5288086	0.012939453	-0.091796875	-0.94018555	3.2236328	0.039550781	0	0	0	0	0	0	0	0	0	0.94482422	0.055175781	0.067138672	0.022705078	-0.027832031	0.016357422	0	44330	0	0	0
323	324	324	Category L	0.011962891	-0.13183594	-0.95996094	0.15844727	-0.052734375	0.47290039	-32.31	0	14/3/2018	14	3	2018	16:53:12	60792	0.9	16	53	12	0	0.059570313	3.5288086	0.013183594	-0.092041016	-0.93994141	2.170166	0.044433594	0	0	0	0	0	0	0	0	0	0.94458008	0.055419922	0.060791016	-0.001220703	-0.039550781	-0.019775391	0	44330	0	0	0
324	325	325	Category L	0.035888672	-0.13183594	-0.97192383	0.16210938	-0.055664063	0.47900391	-32.06	0	14/3/2018	14	3	2018	16:53:13	60793	0	16	53	13	0	0.059570313	3.5288086	0.013916016	-0.091796875	-0.93945313	2.1975098	0.055664063	0	0	0	0	0	0	0	0	0	0.9440918	0.055908203	0.093994141	0.021728516	-0.039794922	-0.032226563	0	44330	0	0	0
325	326	326	Category L	0.047851563	-0.14379883	-0.93579102	0.1574707	-0.052734375	0.47387695	-31.82	0	14/3/2018	14	3	2018	16:53:13	60793	0.1	16	53	13	0	0.059570313	3.5288086	0.014160156	-0.092041016	-0.93945313	3.5847168	0.061523438	0	0	0	0	0	0	0	0	0	0.9440918	0.055908203	0.088867188	0.033447266	-0.051513672	0.003662109	0	44330	0	0	0
326	327	327	Category L	0.023925781	-0.11987305	-0.92382813	0.16015625	-0.052978516	0.47583008	-32.06	0	14/3/2018	14	3	2018	16:53:13	60793	0.2	16	53	13	0	0.059570313	3.5288086	0.014160156	-0.092041016	-0.93945313	4.1960449	0.032958984	0	0	0	0	0	0	0	0	0	0.9440918	0.055908203	0.052734375	0.009521484	-0.027587891	0.015625	0	44330	0	0	0
327	328	328	Category L	0.023925781	-0.14379883	-0.92382813	0.16015625	-0.059814453	0.47558594	-31.94	0	14/3/2018	14	3	2018	16:53:13	60793	0.3	16	53	13	0	0.059570313	3.5288086	0.014160156	-0.092041016	-0.93969727	3.4355469	0.054931641	0	0	0	0	0	0	0	0	0	0.94433594	0.055664063	0.077148438	0.009521484	-0.051513672	0.015869141	0	44330	0	0	0
328	329	329	Category L	0.011962891	-0.13183594	-0.94799805	0.15869141	-0.053710938	0.47680664	-31.69	0	14/3/2018	14	3	2018	16:53:13	60793	0.4	16	53	13	0	0.059570313	3.5288086	0.014404297	-0.092529297	-0.93969727	2.7817383	0.040039063	0	0	0	0	0	0	0	0	0	0.94433594	0.055664063	0.049804688	-0.002441406	-0.0390625	-0.008056641	0	44330	0	0	0
329	330	330	Category L	0.047851563	-0.10791016	-0.95996094	0.15844727	-0.054443359	0.47900391	-31.94	0	14/3/2018	14	3	2018	16:53:13	60793	0.5	16	53	13	0	0.059570313	3.5288086	0.014160156	-0.092529297	-0.93994141	2.8330078	0.041748047	0	0	0	0	0	0	0	0	0	0.94458008	0.055419922	0.068603516	0.033447266	-0.015136719	-0.019775391	0	44330	0	0	0
330	331	331	Category L	0.011962891	-0.059814453	-0.94799805	0.1550293	-0.057128906	0.47363281	-31.94	0	14/3/2018	14	3	2018	16:53:13	60793	0.6	16	53	13	0	0.059570313	3.5288086	0.013916016	-0.092041016	-0.94018555	3.3979492	0.033203125	0	0	0	0	0	0	0	0	0	0.94482422	0.055175781	0.041992188	-0.001953125	0.032226563	-0.007568359	0	44330	0	0	0
331	332	332	Category L	0.035888672	-0.11987305	-0.94799805	0.15698242	-0.059570313	0.47875977	-32.07	0	14/3/2018	14	3	2018	16:53:13	60793	0.7	16	53	13	0	0.059570313	3.5288086	0.013671875	-0.092041016	-0.94018555	3.1064453	0.036132813	0	0	0	0	0	0	0	0	0	0.94482422	0.055175781	0.057128906	0.021972656	-0.027587891	-0.007568359	0	44330	0	0	0
332	333	333	Category L	0.023925781	-0.14379883	-0.93579102	0.15698242	-0.053466797	0.48193359	-32.44	0	14/3/2018	14	3	2018	16:53:13	60793	0.8	16	53	13	0	0.059570313	3.5288086	0.013671875	-0.092041016	-0.94067383	3.4555664	0.052734375	0	0	0	0	0	0	0	0	0	0.94506836	0.054931641	0.066650391	0.010009766	-0.051513672	0.004882813	0	44330	0	0	0
333	334	334	Category L	0.023925781	-0.095947266	-0.95996094	0.15869141	-0.058105469	0.47875977	-32.31	0	14/3/2018	14	3	2018	16:53:13	60793	0.9	16	53	13	0	0.059570313	3.5288086	0.013427734	-0.091796875	-0.94067383	5.9379883	0.021972656	0	0	0	0	0	0	0	0	0	0.9453125	0.0546875	0.033447266	0.010253906	-0.00390625	-0.019042969	0	44330	0	0	0
334	335	335	Category L	-0.023925781	-0.10791016	-0.88793945	0.15429688	-0.058105469	0.47753906	-31.82	0	14/3/2018	14	3	2018	16:53:14	60794	0	16	53	14	0	0.059570313	3.5288086	0.014160156	-0.091308594	-0.94042969	7.9355469	0.066894531	0	0	0	0	0	0	0	0	0	0.94506836	0.054931641	0.10693359	-0.038085938	-0.016357422	0.052490234	0	44330	0	0	0
335	336	336	Category L	-0.035888672	-0.059814453	-0.93579102	0.15258789	-0.069091797	0.47631836	-31.82	0	14/3/2018	14	3	2018	16:53:14	60794	0.1	16	53	14	0	0.059570313	3.5288086	0.015136719	-0.090576172	-0.93994141	10.926758	0.059814453	0	0	0	0	0	0	0	0	0	0.94458008	0.055419922	0.086181641	-0.051025391	0.030761719	0.004150391	0	44330	0	0	0
336	337	337	Category L	0	0.011962891	-1.0078125	0.15454102	-0.091064453	0.47387695	-31.57	0	14/3/2018	14	3	2018	16:53:14	60794	0.2	16	53	14	0	0.059570313	3.5288086	0.014160156	-0.089599609	-0.94018555	15.213135	0.12280273	0	0	0	0	0	0	0	0	0	0.94458008	0.055419922	0.18359375	-0.014160156	0.1015625	-0.067382813	0	44330	0	0	0
337	338	338	Category L	-0.071777344	-0.11987305	-0.99584961	0.12329102	-0.13037109	0.47314453	-31.7	0	14/3/2018	14	3	2018	16:53:14	60794	0.3	16	53	14	0	0.059570313	3.5288086	0.015136719	-0.088134766	-0.93994141	21.445801	0.10791016	0	0	0	0	0	0	0	0	0	0.94433594	0.055664063	0.17407227	-0.086914063	-0.031494141	-0.055664063	0	44330	0	0	0
338	339	339	Category L	-0.023925781	-0.15576172	-0.95996094	0.076904297	-0.14282227	0.46875	-31.94	0	14/3/2018	14	3	2018	16:53:14	60794	0.4	16	53	14	0	0.059570313	3.5288086	0.016113281	-0.087890625	-0.9387207	28.610596	0.081542969	0	0	0	0	0	0	0	0	0	0.94311523	0.056884766	0.12890625	-0.040039063	-0.067626953	-0.020996094	0	44330	0	0	0
339	340	340	Category L	-0.071777344	-0.17993164	-0.86376953	0.04296875	-0.15014648	0.47900391	-31.69	0	14/3/2018	14	3	2018	16:53:14	60794	0.5	16	53	14	0	0.059570313	3.5288086	0.016357422	-0.088378906	-0.9387207	34.051514	0.14746094	0	0	0	0	0	0	0	0	0	0.94311523	0.056884766	0.25463867	-0.088134766	-0.091308594	0.074951172	0	44330	0	0	0
340	341	341	Category L	-0.023925781	-0.15576172	-0.88793945	0.022949219	-0.15673828	0.47827148	-31.69	0	14/3/2018	14	3	2018	16:53:14	60794	0.6	16	53	14	0	0.059570313	3.5288086	0.017333984	-0.088867188	-0.93847656	39.083984	0.093261719	0	0	0	0	0	0	0	0	0	0.94287109	0.057128906	0.15869141	-0.041259766	-0.066650391	0.050537109	0	44330	0	0	0
341	342	342	Category L	0	-0.11987305	-0.92382813	0.020507813	-0.16040039	0.47607422	-31.45	0	14/3/2018	14	3	2018	16:53:14	60794	0.7	16	53	14	0	0.059570313	3.5288086	0.018066406	-0.089111328	-0.93896484	42.47168	0.038574219	0	0	0	0	0	0	0	0	0	0.94335938	0.056640625	0.063964844	-0.018066406	-0.030517578	0.015136719	0	44330	0	0	0
342	343	343	Category L	0.023925781	-0.071777344	-0.95996094	0.020263672	-0.16210938	0.47412109	-31.32	0	14/3/2018	14	3	2018	16:53:14	60794	0.8	16	53	14	0	0.059570313	3.5288086	0.018310547	-0.088378906	-0.93945313	43.718262	0.026855469	0	0	0	0	0	0	0	0	0	0.94384766	0.056152344	0.042480469	0.005371094	0.016601563	-0.020263672	0	44330	0	0	0
343	344	344	Category L	0.011962891	-0.095947266	-0.98388672	0.025634766	-0.15795898	0.47338867	-31.2	0	14/3/2018	14	3	2018	16:53:14	60794	0.9	16	53	14	0	0.059570313	3.5288086	0.018310547	-0.087158203	-0.94018555	42.451416	0.044921875	0	0	0	0	0	0	0	0	0	0.94433594	0.055664063	0.05859375	-0.006347656	-0.008544922	-0.043457031	0	44330	0	0	0
344	345	345	Category L	0.011962891	-0.11987305	-0.94799805	0.016845703	-0.15698242	0.48022461	-31.57	0	14/3/2018	14	3	2018	16:53:15	60795	0	16	53	15	0	0.059570313	3.5288086	0.018798828	-0.086181641	-0.93896484	40.235107	0.03515625	0	0	0	0	0	0	0	0	0	0.94311523	0.056884766	0.049072266	-0.006835938	-0.033447266	-0.008789063	0	44330	0	0	0
345	346	346	Category L	0.011962891	-0.059814453	-0.93579102	0.022216797	-0.16674805	0.47192383	-31.57	0	14/3/2018	14	3	2018	16:53:15	60795	0.1	16	53	15	0	0.059570313	3.5288086	0.019287109	-0.086669922	-0.93945313	36.836182	0.028076172	0	0	0	0	0	0	0	0	0	0.94360352	0.056396484	0.038085938	-0.007324219	0.026855469	0.003662109	0	44330	0	0	0
346	347	347	Category L	0.011962891	-0.035888672	-0.94799805	0.019775391	-0.15966797	0.47412109	-31.69	0	14/3/2018	14	3	2018	16:53:15	60795	0.2	16	53	15	0	0.059570313	3.5288086	0.01953125	-0.086181641	-0.93994141	32.29834	0.051513672	0	0	0	0	0	0	0	0	0	0.9440918	0.055908203	0.066162109	-0.007568359	0.050292969	-0.0078125	0	44330	0	0	0
347	348	348	Category L	0	-0.023925781	-0.94799805	0.022949219	-0.16308594	0.47607422	-31.82	0	14/3/2018	14	3	2018	16:53:15	60795	0.3	16	53	15	0	0.059570313	3.5288086	0.020263672	-0.084716797	-0.93945313	26.546875	0.064697266	0	0	0	0	0	0	0	0	0	0.94360352	0.056396484	0.089599609	-0.020263672	0.060791016	-0.008300781	0	44330	0	0	0
348	349	349	Category L	0.011962891	-0.047851563	-0.91186523	0.021240234	-0.15844727	0.47827148	-31.45	0	14/3/2018	14	3	2018	16:53:15	60795	0.4	16	53	15	0	0.059570313	3.5288086	0.020507813	-0.084472656	-0.93945313	20.254395	0.046630859	0	0	0	0	0	0	0	0	0	0.94335938	0.056640625	0.072998047	-0.008544922	0.036621094	0.027587891	0	44330	0	0	0
349	350	350	Category L	0.011962891	-0.071777344	-0.95996094	0.016845703	-0.15844727	0.47607422	-31.57	0	14/3/2018	14	3	2018	16:53:15	60795	0.5	16	53	15	0	0.059570313	3.5288086	0.020751953	-0.084228516	-0.93896484	15.455566	0.025634766	0	0	0	0	0	0	0	0	0	0.94311523	0.056884766	0.042236328	-0.008789063	0.012451172	-0.020751953	0	44330	0	0	0
350	351	351	Category L	0.011962891	-0.095947266	-0.93579102	0.022216797	-0.16040039	0.47412109	-31.69	0	14/3/2018	14	3	2018	16:53:15	60795	0.6	16	53	15	0	0.059570313	3.5288086	0.020996094	-0.083496094	-0.93823242	10.568359	0.015380859	0	0	0	0	0	0	0	0	0	0.94238281	0.057617188	0.023925781	-0.009033203	-0.012207031	0.002441406	0	44330	0	0	0
351	352	352	Category L	0	-0.059814453	-0.91186523	0.016845703	-0.16113281	0.47827148	-32.06	0	14/3/2018	14	3	2018	16:53:15	60795	0.7	16	53	15	0	0.059570313	3.5288086	0.021728516	-0.082519531	-0.93798828	7.2624512	0.040771484	0	0	0	0	0	0	0	0	0	0.94165039	0.058349609	0.070800781	-0.021728516	0.022705078	0.026123047	0	44330	0	0	0
352	353	353	Category L	0	-0.083984375	-0.94799805	0.010009766	-0.15332031	0.47998047	-31.82	0	14/3/2018	14	3	2018	16:53:15	60795	0.8	16	53	15	0	0.059570313	3.5288086	0.021972656	-0.081542969	-0.9375	5.199707	0.024414063	0	0	0	0	0	0	0	0	0	0.94116211	0.058837891	0.034667969	-0.021972656	-0.002197266	-0.010253906	0	44330	0	0	0
353	354	354	Category L	0	-0.083984375	-0.91186523	0.014892578	-0.15161133	0.47924805	-31.94	0	14/3/2018	14	3	2018	16:53:15	60795	0.9	16	53	15	0	0.059570313	3.5288086	0.021972656	-0.081298828	-0.93701172	3.8056641	0.033691406	0	0	0	0	0	0	0	0	0	0.94091797	0.059082031	0.049804688	-0.021972656	-0.002441406	0.025146484	0	44330	0	0	0
354	355	355	Category L	0.035888672	-0.095947266	-0.94799805	0.016113281	-0.16113281	0.47705078	-32.07	0	14/3/2018	14	3	2018	16:53:16	60796	0	16	53	16	0	0.059082031	3.5175293	0.021972656	-0.080078125	-0.93676758	3.2971191	0.0234375	0	0	0	0	0	0	0	0	0	0.94042969	0.059570313	0.040283203	0.013671875	-0.015625	-0.010986328	0	44330	0	0	0
355	356	356	Category L	0.023925781	-0.059814453	-0.89990234	0.01171875	-0.15136719	0.47924805	-31.94	0	14/3/2018	14	3	2018	16:53:16	60796	0.1	16	53	16	0	0.059082031	3.5175293	0.022705078	-0.079833984	-0.93725586	1.9299316	0.042480469	0	0	0	0	0	0	0	0	0	0.94091797	0.059082031	0.058837891	0.000976563	0.020019531	0.037353516	0	44330	0	0	0
356	357	357	Category L	0.023925781	-0.047851563	-0.92382813	0.014404297	-0.15844727	0.47900391	-32.31	0	14/3/2018	14	3	2018	16:53:16	60796	0.2	16	53	16	0	0.059082031	3.5175293	0.022705078	-0.079101563	-0.93798828	0.25048828	0.034423828	0	0	0	0	0	0	0	0	0	0.94140625	0.05859375	0.046386719	0.000976563	0.03125	0.014160156	0	44330	0	0	0
357	358	358	Category L	0.035888672	-0.071777344	-0.93579102	0.015136719	-0.15478516	0.47827148	-32.19	0	14/3/2018	14	3	2018	16:53:16	60796	0.3	16	53	16	0	0.059082031	3.5175293	0.022949219	-0.078125	-0.93798828	0.92260742	0.014404297	0	0	0	0	0	0	0	0	0	0.94140625	0.05859375	0.021240234	0.012695313	0.006347656	0.002197266	0	44330	0	0	0
358	359	359	Category L	0.023925781	-0.083984375	-0.93579102	0.012695313	-0.15673828	0.47680664	-32.19	0	14/3/2018	14	3	2018	16:53:16	60796	0.4	16	53	16	0	0.059082031	3.5175293	0.023193359	-0.077636719	-0.93798828	1.4606934	0.006591797	0	0	0	0	0	0	0	0	0	0.94140625	0.05859375	0.009033203	0.000488281	-0.006103516	0.002197266	0	44330	0	0	0
359	360	360	Category L	0.011962891	-0.059814453	-0.98388672	0.015136719	-0.15136719	0.47729492	-31.94	0	14/3/2018	14	3	2018	16:53:16	60796	0.5	16	53	16	0	0.059082031	3.5175293	0.0234375	-0.076660156	-0.93823242	2.0861816	0.049804688	0	0	0	0	0	0	0	0	0	0.94165039	0.058349609	0.07421875	-0.011474609	0.016845703	-0.045410156	0	44330	0	0	0
360	361	361	Category L	0.035888672	-0.083984375	-0.95996094	0.018554688	-0.15600586	0.47631836	-31.82	0	14/3/2018	14	3	2018	16:53:16	60796	0.6	16	53	16	0	0.059082031	3.5175293	0.023925781	-0.075683594	-0.93774414	3.2490234	0.026367188	0	0	0	0	0	0	0	0	0	0.94116211	0.058837891	0.041992188	0.011962891	-0.008056641	-0.021972656	0	44330	0	0	0
361	362	362	Category L	0.035888672	-0.071777344	-0.94799805	0.031738281	-0.16430664	0.47119141	-32.06	0	14/3/2018	14	3	2018	16:53:16	60796	0.7	16	53	16	0	0.059082031	3.5175293	0.0234375	-0.075195313	-0.93701172	4.673584	0.016601563	0	0	0	0	0	0	0	0	0	0.94042969	0.059570313	0.026367188	0.012207031	0.003417969	-0.010742188	0	44330	0	0	0
362	363	363	Category L	0.035888672	-0.035888672	-0.92382813	0.024658203	-0.16748047	0.47314453	-31.94	0	14/3/2018	14	3	2018	16:53:16	60796	0.8	16	53	16	0	0.059082031	3.5175293	0.023925781	-0.074951172	-0.93676758	5.5720215	0.042724609	0	0	0	0	0	0	0	0	0	0.94018555	0.059814453	0.063964844	0.01171875	0.0390625	0.012939453	0	44330	0	0	0
363	364	364	Category L	0.059814453	-0.023925781	-0.91186523	0.025634766	-0.16137695	0.47119141	-32.19	0	14/3/2018	14	3	2018	16:53:16	60796	0.9	16	53	16	0	0.059082031	3.5175293	0.024169922	-0.07421875	-0.93701172	5.9421387	0.066650391	0	0	0	0	0	0	0	0	0	0.94042969	0.059570313	0.11108398	0.035400391	0.050292969	0.025146484	0	44330	0	0	0
364	365	365	Category L	0.035888672	-0.083984375	-0.91186523	0.020263672	-0.15454102	0.47705078	-32.43	0	14/3/2018	14	3	2018	16:53:17	60797	0	16	53	17	0	0.059082031	3.5175293	0.024658203	-0.073242188	-0.93676758	6.1630859	0.029296875	0	0	0	0	0	0	0	0	0	0.93994141	0.060058594	0.046630859	0.010986328	-0.010498047	0.024902344	0	44330	0	0	0
365	366	366	Category L	0.023925781	-0.035888672	-0.92382813	0.023925781	-0.16015625	0.47924805	-32.43	0	14/3/2018	14	3	2018	16:53:17	60797	0.1	16	53	17	0	0.059082031	3.5175293	0.024658203	-0.072265625	-0.9362793	5.697998	0.038574219	0	0	0	0	0	0	0	0	0	0.93945313	0.060546875	0.050048828	-0.000732422	0.036376953	0.012451172	0	44330	0	0	0
366	367	367	Category L	0.023925781	-0.047851563	-0.94799805	0.023925781	-0.16113281	0.47631836	-32.19	0	14/3/2018	14	3	2018	16:53:17	60797	0.2	16	53	17	0	0.059082031	3.5175293	0.024414063	-0.071044922	-0.93603516	4.8996582	0.026123047	0	0	0	0	0	0	0	0	0	0.93920898	0.060791016	0.035644531	-0.000488281	0.023193359	-0.01171875	0	44330	0	0	0
367	368	368	Category L	0.035888672	-0.071777344	-0.92382813	0.02734375	-0.15698242	0.47631836	-31.82	0	14/3/2018	14	3	2018	16:53:17	60797	0.3	16	53	17	0	0.059082031	3.5175293	0.024658203	-0.070800781	-0.93603516	3.6604004	0.016601563	0	0	0	0	0	0	0	0	0	0.93896484	0.061035156	0.024414063	0.010986328	-0.000732422	0.012207031	0	44330	0	0	0
368	369	369	Category L	0.023925781	-0.059814453	-0.93579102	0.022949219	-0.15356445	0.47851563	-31.69	0	14/3/2018	14	3	2018	16:53:17	60797	0.4	16	53	17	0	0.059082031	3.5175293	0.024658203	-0.069824219	-0.93579102	2.4423828	0.010009766	0	0	0	0	0	0	0	0	0	0.9387207	0.061279297	0.010986328	-0.000732422	0.010009766	0	0	44330	0	0	0
369	370	370	Category L	0.023925781	-0.047851563	-0.94799805	0.024902344	-0.16015625	0.47509766	-31.45	0	14/3/2018	14	3	2018	16:53:17	60797	0.5	16	53	17	0	0.059082031	3.5175293	0.024902344	-0.068847656	-0.93554688	1.6953125	0.024169922	0	0	0	0	0	0	0	0	0	0.93847656	0.061523438	0.034179688	-0.000976563	0.020996094	-0.012207031	0	44330	0	0	0
370	371	371	Category L	0	-0.071777344	-0.91186523	0.031005859	-0.15600586	0.4765625	-31.45	0	14/3/2018	14	3	2018	16:53:17	60797	0.6	16	53	17	0	0.059082031	3.5175293	0.024658203	-0.068359375	-0.93554688	1.0979004	0.034423828	0	0	0	0	0	0	0	0	0	0.93823242	0.061767578	0.051757813	-0.024658203	-0.003173828	0.023681641	0	44330	0	0	0
371	372	372	Category L	0.023925781	-0.059814453	-0.93579102	0.022949219	-0.16015625	0.47900391	-31.57	0	14/3/2018	14	3	2018	16:53:17	60797	0.7	16	53	17	0	0.059082031	3.5175293	0.024902344	-0.068359375	-0.93505859	0.56884766	0.008544922	0	0	0	0	0	0	0	0	0	0.93774414	0.062255859	0.010253906	-0.000976563	0.008544922	-0.000488281	0	44330	0	0	0
372	373	373	Category L	0.023925781	-0.035888672	-0.94799805	0.023925781	-0.1628418	0.47509766	-31.69	0	14/3/2018	14	3	2018	16:53:17	60797	0.8	16	53	17	0	0.059082031	3.5175293	0.024902344	-0.067382813	-0.93481445	0.50708008	0.034179688	0	0	0	0	0	0	0	0	0	0.93774414	0.062255859	0.045654297	-0.000976563	0.031494141	-0.012939453	0	44330	0	0	0
373	374	374	Category L	0.047851563	-0.023925781	-0.92382813	0.025634766	-0.15698242	0.4753418	-31.82	0	14/3/2018	14	3	2018	16:53:17	60797	0.9	16	53	17	0	0.059082031	3.5175293	0.024658203	-0.066650391	-0.93432617	0.37158203	0.049560547	0	0	0	0	0	0	0	0	0	0.93701172	0.062988281	0.076416016	0.022949219	0.042724609	0.010498047	0	44330	0	0	0
374	375	375	Category L	0.059814453	-0.071777344	-0.91186523	0.02734375	-0.15698242	0.47631836	-31.82	0	14/3/2018	14	3	2018	16:53:18	60798	0	16	53	18	0	0.059082031	3.5175293	0.026855469	-0.066894531	-0.93310547	0.6081543	0.039550781	0	0	0	0	0	0	0	0	0	0.93603516	0.063964844	0.058837891	0.032714844	-0.004638672	0.021240234	0	44330	0	0	0
375	376	376	Category L	0.023925781	-0.059814453	-0.92382813	0.029541016	-0.16064453	0.47436523	-31.82	0	14/3/2018	14	3	2018	16:53:18	60798	0.1	16	53	18	0	0.059082031	3.5175293	0.029541016	-0.067138672	-0.9309082	1.6738281	0.01171875	0	0	0	0	0	0	0	0	0	0.93383789	0.066162109	0.020263672	-0.005615234	0.007324219	0.007080078	0	44330	0	0	0
376	377	377	Category L	0.047851563	-0.035888672	-0.93579102	0.027587891	-0.15844727	0.48046875	-31.69	0	14/3/2018	14	3	2018	16:53:18	60798	0.2	16	53	18	0	0.059082031	3.5175293	0.032714844	-0.068603516	-0.9296875	2.248291	0.036376953	0	0	0	0	0	0	0	0	0	0.93286133	0.067138672	0.053466797	0.014892578	0.032714844	-0.005859375	0	44330	0	0	0
377	378	378	Category L	0.071777344	-0.083984375	-0.92382813	0.024658203	-0.15429688	0.47949219	-31.32	0	14/3/2018	14	3	2018	16:53:18	60798	0.3	16	53	18	0	0.059082031	3.5175293	0.035644531	-0.070800781	-0.92724609	2.9382324	0.038330078	0	0	0	0	0	0	0	0	0	0.93066406	0.069335938	0.052490234	0.035888672	-0.012939453	0.003417969	0	44330	0	0	0
378	379	379	Category L	0.035888672	-0.083984375	-0.94799805	0.025878906	-0.15844727	0.47631836	-31.57	0	14/3/2018	14	3	2018	16:53:18	60798	0.4	16	53	18	0	0.059082031	3.5175293	0.041992188	-0.069091797	-0.93041992	3.4521484	0.0234375	0	0	0	0	0	0	0	0	0	0.93408203	0.065917969	0.038330078	-0.006103516	-0.014648438	-0.017333984	0	44330	0	0	0
379	380	380	Category L	0.059814453	-0.071777344	-0.92382813	0.02734375	-0.15698242	0.47851563	-31.69	0	14/3/2018	14	3	2018	16:53:18	60798	0.5	16	53	18	0	0.059082031	3.5175293	0.045654297	-0.065185547	-0.93286133	3.5490723	0.017822266	0	0	0	0	0	0	0	0	0	0.93603516	0.063964844	0.029541016	0.013916016	-0.006347656	0.009033203	0	44330	0	0	0
380	381	381	Category L	0.035888672	-0.083984375	-0.94799805	0.024902344	-0.15844727	0.47949219	-31.82	0	14/3/2018	14	3	2018	16:53:18	60798	0.6	16	53	18	0	0.059082031	3.5175293	0.049316406	-0.061767578	-0.93334961	3.4106445	0.029785156	0	0	0	0	0	0	0	0	0	0.93676758	0.063232422	0.050292969	-0.013427734	-0.021972656	-0.014404297	0	44330	0	0	0
381	382	382	Category L	0.023925781	-0.035888672	-0.94799805	0.024658203	-0.16235352	0.47094727	-32.43	0	14/3/2018	14	3	2018	16:53:18	60798	0.7	16	53	18	0	0.059082031	3.5175293	0.051269531	-0.059082031	-0.93237305	2.578125	0.0390625	0	0	0	0	0	0	0	0	0	0.93554688	0.064453125	0.066162109	-0.02734375	0.023193359	-0.015380859	0	44330	0	0	0
382	383	383	Category L	0.035888672	-0.047851563	-0.95996094	0.025634766	-0.15332031	0.47851563	-32.68	0	14/3/2018	14	3	2018	16:53:18	60798	0.8	16	53	18	0	0.059082031	3.5175293	0.051513672	-0.056640625	-0.9284668	1.5986328	0.036132813	0	0	0	0	0	0	0	0	0	0.93164063	0.068359375	0.055908203	-0.015625	0.008789063	-0.03125	0	44330	0	0	0
383	384	384	Category L	0.047851563	-0.071777344	-0.91186523	0.026611328	-0.1550293	0.47729492	-32.56	0	14/3/2018	14	3	2018	16:53:18	60798	0.9	16	53	18	0	0.059082031	3.5175293	0.052246094	-0.055419922	-0.92553711	0.86157227	0.021728516	0	0	0	0	0	0	0	0	0	0.92871094	0.071289063	0.034423828	-0.004394531	-0.016113281	0.013671875	0	44330	0	0	0
384	385	385	Category L	0.035888672	-0.059814453	-0.95996094	0.026611328	-0.16040039	0.47827148	-32.06	0	14/3/2018	14	3	2018	16:53:19	60799	0	16	53	19	0	0.059082031	3.5175293	0.057617188	-0.053222656	-0.92724609	0.48193359	0.039794922	0	0	0	0	0	0	0	0	0	0.93041992	0.069580078	0.061035156	-0.021728516	-0.006347656	-0.032470703	0	44330	0	0	0
385	386	386	Category L	0.035888672	-0.059814453	-0.94799805	0.024902344	-0.15844727	0.47509766	-31.45	0	14/3/2018	14	3	2018	16:53:19	60799	0.111	16	53	19	0	0.059082031	3.5175293	0.059326172	-0.052490234	-0.92944336	0.1730957	0.030761719	0	0	0	0	0	0	0	0	0	0.93286133	0.067138672	0.049072266	-0.0234375	-0.007080078	-0.018310547	0	44330	0	0	0
386	387	387	Category L	0.071777344	-0.023925781	-0.93579102	0.026611328	-0.1550293	0.47729492	-31.2	0	14/3/2018	14	3	2018	16:53:19	60799	0.222	16	53	19	0	0.059082031	3.5175293	0.061035156	-0.054199219	-0.93115234	0.6574707	0.032470703	0	0	0	0	0	0	0	0	0	0.93481445	0.065185547	0.045410156	0.010498047	0.030273438	-0.004394531	0	44330	0	0	0
387	388	388	Category L	0.023925781	-0.047851563	-0.94799805	0.026611328	-0.1550293	0.47631836	-31.32	0	14/3/2018	14	3	2018	16:53:19	60799	0.333	16	53	19	0	0.059082031	3.5175293	0.061523438	-0.052978516	-0.93188477	0.64404297	0.041259766	0	0	0	0	0	0	0	0	0	0.93530273	0.064697266	0.058837891	-0.037597656	0.005126953	-0.015869141	0	44330	0	0	0
388	389	389	Category L	0.047851563	-0.071777344	-0.92382813	0.025634766	-0.16650391	0.47705078	-31.69	0	14/3/2018	14	3	2018	16:53:19	60799	0.444	16	53	19	0	0.059082031	3.5175293	0.060302734	-0.051513672	-0.92993164	0.011474609	0.024414063	0	0	0	0	0	0	0	0	0	0.93334961	0.066650391	0.038818359	-0.012451172	-0.020019531	0.006103516	0	44330	0	0	0
389	390	390	Category L	0.035888672	-0.035888672	-0.87597656	0.025878906	-0.16113281	0.47509766	-31.81	0	14/3/2018	14	3	2018	16:53:19	60799	0.555	16	53	19	0	0.059082031	3.5175293	0.065673828	-0.053710938	-0.9309082	0.64404297	0.064941406	0	0	0	0	0	0	0	0	0	0.93457031	0.065429688	0.10253906	-0.029785156	0.017822266	0.054931641	0	44330	0	0	0
390	391	391	Category L	0.059814453	-0.047851563	-0.93579102	0.024902344	-0.16113281	0.47338867	-31.69	0	14/3/2018	14	3	2018	16:53:19	60799	0.666	16	53	19	0	0.059082031	3.5175293	0.067382813	-0.052246094	-0.93066406	0.18115234	0.010253906	0	0	0	0	0	0	0	0	0	0.93457031	0.065429688	0.017089844	-0.007568359	0.004394531	-0.004882813	0	44330	0	0	0
391	392	392	Category L	0.023925781	-0.035888672	-0.91186523	0.021240234	-0.15136719	0.47949219	-31.32	0	14/3/2018	14	3	2018	16:53:19	60799	0.777	16	53	19	0	0.059082031	3.5175293	0.0703125	-0.049804688	-0.9284668	0.084716797	0.051513672	0	0	0	0	0	0	0	0	0	0.93261719	0.067382813	0.077392578	-0.046386719	0.013916016	0.016601563	0	44330	0	0	0
392	393	393	Category L	0.035888672	-0.071777344	-0.92382813	0.028320313	-0.15332031	0.47949219	-30.96	0	14/3/2018	14	3	2018	16:53:19	60799	0.888	16	53	19	0	0.060058594	3.5288086	0.071533203	-0.049072266	-0.92797852	0.39941406	0.042480469	0	0	0	0	0	0	0	0	0	0.93212891	0.067871094	0.0625	-0.035644531	-0.022460938	0.004150391	0	44330	0	0	0
393	394	394	Category L	0.023925781	-0.047851563	-0.93579102	0.028320313	-0.15869141	0.47631836	-30.83	0	14/3/2018	14	3	2018	16:53:20	60800	0	16	53	20	0	0.060058594	3.5288086	0.075439453	-0.047119141	-0.92602539	0.65380859	0.052246094	0	0	0	0	0	0	0	0	0	0.93017578	0.069824219	0.061767578	-0.051513672	-0.000488281	-0.009521484	0	44330	0	0	0
394	395	395	Category L	0.059814453	-0.095947266	-0.94799805	0.028564453	-0.16210938	0.47607422	-30.83	0	14/3/2018	14	3	2018	16:53:20	60800	0.1	16	53	20	0	0.060058594	3.5288086	0.080810547	-0.047607422	-0.93066406	0.12524414	0.055175781	0	0	0	0	0	0	0	0	0	0.93530273	0.064697266	0.086425781	-0.020996094	-0.048095703	-0.017089844	0	44330	0	0	0
395	396	396	Category L	0.035888672	-0.059814453	-0.95996094	0.031005859	-0.15600586	0.47949219	-31.45	0	14/3/2018	14	3	2018	16:53:20	60800	0.2	16	53	20	0	0.060058594	3.5288086	0.083740234	-0.048828125	-0.93139648	0.2980957	0.056640625	0	0	0	0	0	0	0	0	0	0.93652344	0.063476563	0.087158203	-0.047851563	-0.010742188	-0.028320313	0	44330	0	0	0
396	397	397	Category L	0.047851563	-0.047851563	-0.93579102	0.02734375	-0.1550293	0.47851563	-31.82	0	14/3/2018	14	3	2018	16:53:20	60800	0.3	16	53	20	0	0.060058594	3.5288086	0.084716797	-0.048583984	-0.93041992	0.073974609	0.037109375	0	0	0	0	0	0	0	0	0	0.93554688	0.064453125	0.04296875	-0.036865234	0.000732422	-0.005126953	0	44330	0	0	0
397	398	398	Category L	0.047851563	-0.047851563	-0.95996094	0.025634766	-0.15795898	0.47631836	-32.06	0	14/3/2018	14	3	2018	16:53:20	60800	0.4	16	53	20	0	0.060058594	3.5288086	0.084960938	-0.049804688	-0.92480469	0.005371094	0.051025391	0	0	0	0	0	0	0	0	0	0.93017578	0.069824219	0.07421875	-0.037109375	0.001953125	-0.034912109	0	44330	0	0	0
398	399	399	Category L	0.035888672	-0.071777344	-0.94799805	0.022949219	-0.15698242	0.46923828	-32.06	0	14/3/2018	14	3	2018	16:53:20	60800	0.5	16	53	20	0	0.060058594	3.5288086	0.08984375	-0.049072266	-0.92724609	0.68603516	0.062011719	0	0	0	0	0	0	0	0	0	0.93286133	0.067138672	0.097412109	-0.053955078	-0.022460938	-0.020507813	0	44330	0	0	0
399	400	400	Category L	0.035888672	-0.059814453	-0.93579102	0.025634766	-0.15356445	0.47338867	-31.45	0	14/3/2018	14	3	2018	16:53:20	60800	0.6	16	53	20	0	0.060058594	3.5288086	0.093505859	-0.046386719	-0.92895508	1.4763184	0.059570313	0	0	0	0	0	0	0	0	0	0.93481445	0.065185547	0.077636719	-0.057617188	-0.013183594	-0.006591797	0	44330	0	0	0
400	401	401	Category L	0.011962891	-0.059814453	-0.92382813	0.025878906	-0.15429688	0.47875977	-31.45	0	14/3/2018	14	3	2018	16:53:20	60800	0.7	16	53	20	0	0.060058594	3.5288086	0.096435547	-0.046386719	-0.9284668	0.90332031	0.085693359	0	0	0	0	0	0	0	0	0	0.93457031	0.065429688	0.1027832	-0.084472656	-0.013183594	0.004638672	0	44330	0	0	0
401	402	402	Category L	0.035888672	-0.047851563	-0.92382813	0.02734375	-0.15234375	0.47851563	-31.32	0	14/3/2018	14	3	2018	16:53:20	60800	0.8	16	53	20	0	0.060058594	3.5288086	0.096435547	-0.046386719	-0.92749023	0.36962891	0.060791016	0	0	0	0	0	0	0	0	0	0.93359375	0.06640625	0.065917969	-0.060546875	-0.001220703	0.003662109	0	44330	0	0	0
402	403	403	Category L	0.047851563	-0.059814453	-0.94799805	0.028076172	-0.15161133	0.47631836	-31.2	0	14/3/2018	14	3	2018	16:53:20	60800	0.9	16	53	20	0	0.060058594	3.5288086	0.098876953	-0.044433594	-0.92431641	0.35229492	0.058349609	0	0	0	0	0	0	0	0	0	0.93066406	0.069335938	0.090087891	-0.051025391	-0.015136719	-0.0234375	0	44330	0	0	0
403	404	404	Category L	0.059814453	-0.059814453	-0.93579102	0.024902344	-0.16113281	0.47705078	-31.2	0	14/3/2018	14	3	2018	16:53:21	60801	0	16	53	21	0	0.060058594	3.5288086	0.10449219	-0.043945313	-0.92724609	0.42138672	0.048095703	0	0	0	0	0	0	0	0	0	0.93408203	0.065917969	0.068847656	-0.044677734	-0.015625	-0.008300781	0	44330	0	0	0
404	405	405	Category L	0.035888672	-0.059814453	-0.93579102	0.023925781	-0.15844727	0.4753418	-30.96	0	14/3/2018	14	3	2018	16:53:21	60801	0.1	16	53	21	0	0.060058594	3.5288086	0.10742188	-0.046142578	-0.92626953	0.05078125	0.073486328	0	0	0	0	0	0	0	0	0	0.93359375	0.06640625	0.094726563	-0.071533203	-0.013427734	-0.009277344	0	44330	0	0	0
405	406	406	Category L	0.023925781	-0.047851563	-0.91186523	0.02734375	-0.15527344	0.4753418	-30.83	0	14/3/2018	14	3	2018	16:53:21	60801	0.2	16	53	21	0	0.060058594	3.5288086	0.11132813	-0.045410156	-0.92382813	0.038085938	0.088378906	0	0	0	0	0	0	0	0	0	0.93164063	0.068359375	0.10180664	-0.087402344	-0.002197266	0.011962891	0	44330	0	0	0
406	407	407	Category L	0.035888672	-0.083984375	-0.92382813	0.024902344	-0.15356445	0.47875977	-31.08	0	14/3/2018	14	3	2018	16:53:21	60801	0.3	16	53	21	0	0.060058594	3.5288086	0.11035156	-0.046630859	-0.92236328	0.50268555	0.083251953	0	0	0	0	0	0	0	0	0	0.92993164	0.070068359	0.11303711	-0.074462891	-0.037109375	-0.001220703	0	44330	0	0	0
407	408	408	Category L	0.035888672	-0.071777344	-0.89990234	0.023681641	-0.15112305	0.4765625	-31.32	0	14/3/2018	14	3	2018	16:53:21	60801	0.4	16	53	21	0	0.060058594	3.5288086	0.11279297	-0.048339844	-0.91845703	0.91870117	0.082519531	0	0	0	0	0	0	0	0	0	0.92651367	0.073486328	0.11889648	-0.076904297	-0.023193359	0.018554688	0	44330	0	0	0
408	409	409	Category L	0.023925781	-0.047851563	-0.93579102	0.031005859	-0.15722656	0.47143555	-31.82	0	14/3/2018	14	3	2018	16:53:21	60801	0.5	16	53	21	0	0.060058594	3.5288086	0.11669922	-0.048339844	-0.92163086	0.63476563	0.09375	0	0	0	0	0	0	0	0	0	0.93017578	0.069824219	0.10742188	-0.092773438	0.000488281	-0.013916016	0	44330	0	0	0
409	410	410	Category L	0.035888672	-0.071777344	-0.94799805	0.030029297	-0.15332031	0.47729492	-32.19	0	14/3/2018	14	3	2018	16:53:21	60801	0.6	16	53	21	0	0.060058594	3.5288086	0.11889648	-0.047363281	-0.92431641	0.075195313	0.089599609	0	0	0	0	0	0	0	0	0	0.93310547	0.066894531	0.13085938	-0.083007813	-0.024169922	-0.0234375	0	44330	0	0	0
410	411	411	Category L	0.035888672	-0.059814453	-0.91186523	0.028320313	-0.15966797	0.47631836	-32.19	0	14/3/2018	14	3	2018	16:53:21	60801	0.7	16	53	21	0	0.060058594	3.5288086	0.11865234	-0.047851563	-0.92456055	0.23217773	0.084716797	0	0	0	0	0	0	0	0	0	0.93334961	0.066650391	0.10742188	-0.082763672	-0.01171875	0.012695313	0	44330	0	0	0
411	412	412	Category L	0.035888672	-0.047851563	-0.93579102	0.030029297	-0.15869141	0.47021484	-32.19	0	14/3/2018	14	3	2018	16:53:21	60801	0.8	16	53	21	0	0.060058594	3.5288086	0.12084961	-0.046142578	-0.921875	1.2211914	0.086181641	0	0	0	0	0	0	0	0	0	0.9309082	0.069091797	0.1003418	-0.084960938	-0.001464844	-0.013671875	0	44330	0	0	0
412	413	413	Category L	0	-0.083984375	-0.89990234	0.029785156	-0.16113281	0.4753418	-32.06	0	14/3/2018	14	3	2018	16:53:21	60801	0.9	16	53	21	0	0.060058594	3.5288086	0.1237793	-0.043212891	-0.92333984	4.8105469	0.13232422	0	0	0	0	0	0	0	0	0	0.93261719	0.067382813	0.18798828	-0.1237793	-0.040527344	0.0234375	0	44330	0	0	0
413	414	414	Category E	0.19189453	-0.11987305	-0.86376953	0.061035156	-0.11035156	0.48730469	-31.82	0	14/3/2018	14	3	2018	16:53:23	60803	0.4	16	53	23	0	0.060058594	3.5288086	0.12548828	-0.044433594	-0.92382813	8.5004883	0.11694336	0	0	0	0	0	0	0	0	0	0.93334961	0.066650391	0.2019043	0.066162109	-0.075195313	0.060058594	0	44330	0	0	0
414	415	415	Category E	0.20385742	-0.11987305	-0.70776367	0.010742188	-0.125	0.48583984	-31.82	0	14/3/2018	14	3	2018	16:53:23	60803	0.5	16	53	23	0	0.060058594	3.5288086	0.12841797	-0.043945313	-0.92553711	11.946533	0.24267578	0	0	0	0	0	0	0	0	0	0.93554688	0.064453125	0.36889648	0.075195313	-0.075683594	0.21777344	0	44330	0	0	0
415	416	416	Category E	0.21582031	-0.17993164	-0.83984375	-0.002929688	-0.14428711	0.48193359	-31.57	0	14/3/2018	14	3	2018	16:53:23	60803	0.6	16	53	23	0	0.060058594	3.5288086	0.12817383	-0.044189453	-0.92358398	17.529541	0.18188477	0	0	0	0	0	0	0	0	0	0.93359375	0.06640625	0.30688477	0.087402344	-0.13549805	0.083740234	0	44330	0	0	0
416	417	417	Category E	0.2277832	-0.15576172	-0.80395508	0.007080078	-0.14477539	0.47924805	-31.81	0	14/3/2018	14	3	2018	16:53:23	60803	0.7	16	53	23	0	0.059570313	3.5288086	0.13085938	-0.045898438	-0.92382813	26.651855	0.18920898	0	0	0	0	0	0	0	0	0	0.93432617	0.065673828	0.32666016	0.096679688	-0.10961914	0.11987305	0	44330	0	0	0
417	418	418	Category E	0.43188477	0.011962891	-1.2597656	0.048828125	-0.12744141	0.48144531	-31.45	0	14/3/2018	14	3	2018	16:53:23	60803	0.8	16	53	23	0	0.059570313	3.5288086	0.13330078	-0.045166016	-0.92456055	35.112549	0.45214844	0	0	0	0	0	0	0	0	0	0.93530273	0.064697266	0.69042969	0.29833984	0.057128906	-0.33496094	0	44330	0	0	0
418	419	419	Category E	0.26391602	0.15576172	-1.1398926	0.082763672	-0.12988281	0.48046875	-31.45	0	14/3/2018	14	3	2018	16:53:23	60803	0.9	16	53	23	0	0.059570313	3.5288086	0.13574219	-0.045166016	-0.92578125	40.21167	0.3203125	0	0	0	0	0	0	0	0	0	0.93676758	0.063232422	0.54296875	0.12792969	0.20092773	-0.21386719	0	44330	0	0	0
419	420	420	Category E	0.23999023	0.095947266	-0.91186523	0.062744141	-0.091796875	0.49047852	-31.32	0	14/3/2018	14	3	2018	16:53:24	60804	0	16	53	24	0	0.059570313	3.5288086	0.13574219	-0.045410156	-0.9230957	43.595947	0.17578125	0	0	0	0	0	0	0	0	0	0.93432617	0.065673828	0.25683594	0.10400391	0.14135742	0.011230469	0	44330	0	0	0
420	421	421	Category E	0.11987305	0.047851563	-0.80395508	0.027587891	-0.074707031	0.49536133	-30.83	0	14/3/2018	14	3	2018	16:53:24	60804	0.1	16	53	24	0	0.059570313	3.5288086	0.13916016	-0.043457031	-0.92236328	45.638184	0.15087891	0	0	0	0	0	0	0	0	0	0.93383789	0.066162109	0.22924805	-0.019287109	0.091308594	0.1184082	0	44330	0	0	0
421	422	422	Category E	0.023925781	0.083984375	-0.61181641	-0.037353516	-0.075439453	0.49707031	-31.08	0	14/3/2018	14	3	2018	16:53:24	60804	0.2	16	53	24	0	0.059570313	3.5288086	0.1418457	-0.043945313	-0.92358398	46.14209	0.35717773	0	0	0	0	0	0	0	0	0	0.93554688	0.064453125	0.55786133	-0.11791992	0.12792969	0.31176758	0	44330	0	0	0
422	423	423	Category E	0.071777344	0.023925781	-0.73193359	-0.009033203	-0.068847656	0.4987793	-31.08	0	14/3/2018	14	3	2018	16:53:24	60804	0.3	16	53	24	0	0.059570313	3.5288086	0.14575195	-0.045654297	-0.9230957	39.705322	0.21630859	0	0	0	0	0	0	0	0	0	0.93554688	0.064453125	0.3347168	-0.073974609	0.069580078	0.19116211	0	44330	0	0	0
423	424	424	Category E	0.45581055	0.083984375	-1.1159668	0.052001953	-0.080322266	0.48876953	-31.33	0	14/3/2018	14	3	2018	16:53:24	60804	0.4	16	53	24	0	0.059570313	3.5288086	0.14501953	-0.045898438	-0.92260742	27.090332	0.38818359	0	0	0	0	0	0	0	0	0	0.93505859	0.064941406	0.63378906	0.31054688	0.12988281	-0.19311523	0	44330	0	0	0
424	425	425	Category E	0.14379883	-0.059814453	-1.1279297	0.10522461	-0.084716797	0.48974609	-31.82	0	14/3/2018	14	3	2018	16:53:24	60804	0.5	16	53	24	0	0.059570313	3.5288086	0.14697266	-0.046630859	-0.91870117	13.860596	0.20922852	0	0	0	0	0	0	0	0	0	0.93164063	0.068359375	0.22509766	-0.003173828	-0.012939453	-0.20898438	0	44330	0	0	0
425	426	426	Category E	0.14379883	-0.20385742	-1.0678711	0.075439453	-0.14477539	0.4777832	-32.31	0	14/3/2018	14	3	2018	16:53:24	60804	0.6	16	53	24	0	0.059570313	3.5288086	0.15014648	-0.046386719	-0.91796875	4.9707031	0.21728516	0	0	0	0	0	0	0	0	0	0.93115234	0.068847656	0.31347656	-0.006347656	-0.15722656	-0.1496582	0	44330	0	0	0
426	427	427	Category E	0.059814453	0.059814453	-1.0078125	-0.006347656	-0.20458984	0.46044922	-32.8	0	14/3/2018	14	3	2018	16:53:24	60804	0.7	16	53	24	0	0.059570313	3.5288086	0.15332031	-0.045898438	-0.91918945	19.712402	0.16674805	0	0	0	0	0	0	0	0	0	0.93310547	0.066894531	0.2878418	-0.093505859	0.10571289	-0.088378906	0	44330	0	0	0
427	428	428	Category E	-0.10791016	0.095947266	-0.79199219	-0.093261719	-0.18286133	0.45898438	-32.68	0	14/3/2018	14	3	2018	16:53:24	60804	0.8	16	53	24	0	0.059570313	3.5288086	0.15356445	-0.046630859	-0.91943359	33.838623	0.32397461	0	0	0	0	0	0	0	0	0	0.93334961	0.066650391	0.53173828	-0.26147461	0.14257813	0.12744141	0	44330	0	0	0
428	429	429	Category E	0.44384766	-0.21582031	-0.98388672	-0.12744141	-0.16772461	0.45556641	-32.8	0	14/3/2018	14	3	2018	16:53:24	60804	0.9	16	53	24	0	0.059570313	3.5288086	0.15478516	-0.045654297	-0.91577148	45.256592	0.34204102	0	0	0	0	0	0	0	0	0	0.9296875	0.0703125	0.52709961	0.28881836	-0.16992188	-0.067871094	0	44330	0	0	0
429	430	430	Category E	0.15576172	0.035888672	-0.94799805	-0.097900391	-0.18164063	0.46289063	-32.06	0	14/3/2018	14	3	2018	16:53:25	60805	0	16	53	25	0	0.059570313	3.5288086	0.15844727	-0.044189453	-0.91772461	52.952637	0.085693359	0	0	0	0	0	0	0	0	0	0.93237305	0.067626953	0.11303711	-0.002685547	0.080078125	-0.030029297	0	44330	0	0	0
430	431	431	Category E	0.25195313	0.095947266	-0.76782227	-0.12353516	-0.16918945	0.45581055	-31.57	0	14/3/2018	14	3	2018	16:53:25	60805	0.1	16	53	25	0	0.059570313	3.5288086	0.16088867	-0.045166016	-0.91845703	57.85498	0.22558594	0	0	0	0	0	0	0	0	0	0.93359375	0.06640625	0.38305664	0.090820313	0.14111328	0.15063477	0	44330	0	0	0
431	432	432	Category E	0.083984375	0.011962891	-0.86376953	-0.12597656	-0.1730957	0.44873047	-31.57	0	14/3/2018	14	3	2018	16:53:25	60805	0.2	16	53	25	0	0.059570313	3.5288086	0.16137695	-0.044921875	-0.91772461	55.138428	0.11035156	0	0	0	0	0	0	0	0	0	0.93286133	0.067138672	0.1887207	-0.077392578	0.056884766	0.053955078	0	44330	0	0	0
432	433	433	Category E	0.31176758	0.059814453	-0.79199219	-0.12866211	-0.1965332	0.44775391	-31.45	0	14/3/2018	14	3	2018	16:53:25	60805	0.3	16	53	25	0	0.059570313	3.5288086	0.16137695	-0.045898438	-0.91601563	54.864258	0.22167969	0	0	0	0	0	0	0	0	0	0.93115234	0.068847656	0.38012695	0.15014648	0.10571289	0.12402344	0	44330	0	0	0
433	434	434	Category E	0.44384766	-0.11987305	-1.2839355	-0.10424805	-0.18334961	0.45678711	-31.57	0	14/3/2018	14	3	2018	16:53:25	60805	0.4	16	53	25	0	0.059570313	3.5288086	0.16381836	-0.047851563	-0.9152832	51.944336	0.46826172	0	0	0	0	0	0	0	0	0	0.93115234	0.068847656	0.72021484	0.27978516	-0.071777344	-0.3684082	0	44330	0	0	0
434	435	435	Category E	0.26391602	-0.19189453	-1.0078125	-0.12866211	-0.18969727	0.45117188	-31.69	0	14/3/2018	14	3	2018	16:53:25	60805	0.5	16	53	25	0	0.059570313	3.5288086	0.16503906	-0.046386719	-0.91650391	47.335938	0.19775391	0	0	0	0	0	0	0	0	0	0.93237305	0.067626953	0.33520508	0.098632813	-0.14526367	-0.091064453	0	44330	0	0	0
435	436	436	Category E	0.095947266	-0.047851563	-0.81591797	-0.1706543	-0.18457031	0.44042969	-31.94	0	14/3/2018	14	3	2018	16:53:25	60805	0.6	16	53	25	0	0.059570313	3.5288086	0.16650391	-0.044921875	-0.91772461	33.347656	0.1237793	0	0	0	0	0	0	0	0	0	0.93359375	0.06640625	0.17529297	-0.070556641	-0.002685547	0.10180664	0	44330	0	0	0
436	437	437	Category E	0.047851563	-0.14379883	-0.47998047	-0.24145508	-0.16381836	0.41821289	-32.06	0	14/3/2018	14	3	2018	16:53:25	60805	0.7	16	53	25	0	0.059570313	3.5288086	0.16455078	-0.044677734	-0.91650391	24.576416	0.46240234	0	0	0	0	0	0	0	0	0	0.93212891	0.067871094	0.65209961	-0.11669922	-0.098876953	0.43652344	0	44330	0	0	0
437	438	438	Category E	0.43188477	0	-1.1279297	-0.22290039	-0.14550781	0.43310547	-32.43	0	14/3/2018	14	3	2018	16:53:25	60805	0.8	16	53	25	0	0.059570313	3.5288086	0.16381836	-0.042724609	-0.91455078	19.617188	0.34521484	0	0	0	0	0	0	0	0	0	0.92993164	0.070068359	0.52416992	0.26782227	0.042724609	-0.21313477	0	44330	0	0	0
438	439	439	Category E	0.31176758	0.11987305	-1.0678711	-0.13427734	-0.16113281	0.46166992	-32.43	0	14/3/2018	14	3	2018	16:53:25	60805	0.9	16	53	25	0	0.059570313	3.5288086	0.16552734	-0.044189453	-0.91479492	15.974609	0.26757813	0	0	0	0	0	0	0	0	0	0.93066406	0.069335938	0.46313477	0.14599609	0.1640625	-0.15283203	0	44330	0	0	0
439	440	440	Category E	0.25195313	-0.047851563	-0.94799805	-0.096923828	-0.14135742	0.47412109	-32.31	0	14/3/2018	14	3	2018	16:53:26	60806	0	16	53	26	0	0.059570313	3.5288086	0.16601563	-0.044677734	-0.91479492	13.664063	0.091796875	0	0	0	0	0	0	0	0	0	0.9309082	0.069091797	0.12158203	0.085693359	-0.002929688	-0.032958984	0	44330	0	0	0
440	441	441	Category E	0.035888672	-0.083984375	-0.88793945	-0.083496094	-0.15063477	0.46728516	-32.31	0	14/3/2018	14	3	2018	16:53:26	60806	0.09	16	53	26	0	0.059570313	3.5288086	0.16479492	-0.043701172	-0.91381836	5.104248	0.13745117	0	0	0	0	0	0	0	0	0	0.9296875	0.0703125	0.19506836	-0.12890625	-0.040039063	0.025878906	0	44330	0	0	0
441	442	442	Category E	0.2277832	0.083984375	-0.68383789	-0.11621094	-0.15283203	0.46313477	-32.43	0	14/3/2018	14	3	2018	16:53:26	60806	0.181	16	53	26	0	0.059570313	3.5288086	0.16699219	-0.044677734	-0.91601563	7.3869629	0.2722168	0	0	0	0	0	0	0	0	0	0.93212891	0.067871094	0.42163086	0.060546875	0.12866211	0.23217773	0	44330	0	0	0
442	443	443	Category E	0.47998047	0	-1.1638184	-0.090820313	-0.15112305	0.46899414	-32.56	0	14/3/2018	14	3	2018	16:53:26	60806	0.272	16	53	26	0	0.059570313	3.5288086	0.16894531	-0.044189453	-0.91796875	3.4172363	0.39868164	0	0	0	0	0	0	0	0	0	0.93432617	0.065673828	0.60083008	0.31079102	0.044189453	-0.24560547	0	44330	0	0	0
443	444	444	Category E	0.29980469	-0.20385742	-0.82788086	-0.088623047	-0.14160156	0.47631836	-32.31	0	14/3/2018	14	3	2018	16:53:26	60806	0.363	16	53	26	0	0.059570313	3.5288086	0.1706543	-0.044189453	-0.91699219	0.98388672	0.22363281	0	0	0	0	0	0	0	0	0	0.93383789	0.066162109	0.37768555	0.12890625	-0.15942383	0.089111328	0	44330	0	0	0
444	445	445	Category E	0.34790039	-0.035888672	-0.73193359	-0.15429688	-0.15722656	0.45336914	-32.31	0	14/3/2018	14	3	2018	16:53:26	60806	0.454	16	53	26	0	0.059570313	3.5288086	0.16992188	-0.044189453	-0.91650391	5.7583008	0.25634766	0	0	0	0	0	0	0	0	0	0.93310547	0.066894531	0.37060547	0.17773438	0.008300781	0.18457031	0	44330	0	0	0
445	446	446	Category E	-0.047851563	-0.13183594	-0.79199219	-0.2097168	-0.15087891	0.43920898	-31.94	0	14/3/2018	14	3	2018	16:53:26	60806	0.545	16	53	26	0	0.059570313	3.5288086	0.17260742	-0.042724609	-0.91381836	8.7773438	0.26708984	0	0	0	0	0	0	0	0	0	0.9309082	0.069091797	0.43139648	-0.22045898	-0.088867188	0.12182617	0	44330	0	0	0
446	447	447	Category E	0.21582031	-0.16796875	-0.63598633	-0.20727539	-0.15649414	0.43139648	-31.69	0	14/3/2018	14	3	2018	16:53:26	60806	0.636	16	53	26	0	0.059570313	3.5288086	0.17602539	-0.043212891	-0.91333008	2.5688477	0.30664063	0	0	0	0	0	0	0	0	0	0.93115234	0.068847656	0.44165039	0.039550781	-0.12451172	0.27734375	0	44330	0	0	0
447	448	448	Category E	0.3359375	-0.071777344	-1.1757813	-0.16967773	-0.14892578	0.45849609	-31.82	0	14/3/2018	14	3	2018	16:53:26	60806	0.727	16	53	26	0	0.059570313	3.5288086	0.1784668	-0.043701172	-0.91308594	2.6325684	0.30712891	0	0	0	0	0	0	0	0	0	0.93139648	0.068603516	0.44775391	0.15722656	-0.027832031	-0.26245117	0	44330	0	0	0
448	449	449	Category E	0.20385742	0	-1.1518555	-0.1159668	-0.14013672	0.47167969	-31.57	0	14/3/2018	14	3	2018	16:53:26	60806	0.818	16	53	26	0	0.059570313	3.5288086	0.17822266	-0.044921875	-0.91308594	7.0036621	0.24414063	0	0	0	0	0	0	0	0	0	0.93139648	0.068603516	0.30908203	0.025390625	0.044921875	-0.23876953	0	44330	0	0	0
449	450	450	Category E	0.011962891	-0.083984375	-0.97192383	-0.097412109	-0.14306641	0.47387695	-31.57	0	14/3/2018	14	3	2018	16:53:26	60806	0.909	16	53	26	0	0.059570313	3.5288086	0.18017578	-0.045654297	-0.91162109	7.7617188	0.18261719	0	0	0	0	0	0	0	0	0	0.93041992	0.069580078	0.26660156	-0.16821289	-0.038085938	-0.060058594	0	44330	0	0	0
450	451	451	Category E	0.17993164	0.071777344	-0.70776367	-0.13696289	-0.1796875	0.45019531	-31.82	0	14/3/2018	14	3	2018	16:53:27	60807	0	16	53	27	0	0.059570313	3.5288086	0.18115234	-0.046142578	-0.91650391	13.628174	0.23974609	0	0	0	0	0	0	0	0	0	0.93530273	0.064697266	0.32788086	-0.001220703	0.11791992	0.20874023	0	44330	0	0	0
451	452	452	Category E	0.25195313	0.17993164	-1.0439453	-0.11914063	-0.19116211	0.45214844	-31.69	0	14/3/2018	14	3	2018	16:53:27	60807	0.111	16	53	27	0	0.059570313	3.5288086	0.18334961	-0.045898438	-0.91918945	18.445313	0.2668457	0	0	0	0	0	0	0	0	0	0.93823242	0.061767578	0.41918945	0.068359375	0.22583008	-0.12451172	0	44330	0	0	0
452	453	453	Category E	0.15576172	-0.13183594	-0.99584961	-0.10424805	-0.17114258	0.46313477	-31.45	0	14/3/2018	14	3	2018	16:53:27	60807	0.222	16	53	27	0	0.059570313	3.5288086	0.18359375	-0.046386719	-0.91845703	22.040039	0.11816406	0	0	0	0	0	0	0	0	0	0.93774414	0.062255859	0.19018555	-0.027832031	-0.085205078	-0.077148438	0	44330	0	0	0
453	454	454	Category E	0.27587891	0	-1.0559082	-0.13256836	-0.16992188	0.45751953	-31.45	0	14/3/2018	14	3	2018	16:53:27	60807	0.333	16	53	27	0	0.059570313	3.5288086	0.18383789	-0.046386719	-0.9152832	19.784668	0.17407227	0	0	0	0	0	0	0	0	0	0.93457031	0.065429688	0.27880859	0.091796875	0.046386719	-0.14038086	0	44330	0	0	0
454	455	455	Category E	0.047851563	-0.083984375	-0.75585938	-0.18896484	-0.13012695	0.45239258	-31.2	0	14/3/2018	14	3	2018	16:53:27	60807	0.444	16	53	27	0	0.059814453	3.511084	0.18798828	-0.04296875	-0.91796875	17.468262	0.21826172	0	0	0	0	0	0	0	0	0	0.93823242	0.061767578	0.34350586	-0.14013672	-0.040771484	0.16210938	0	44330	0	0	0
455	456	456	Category E	0.23999023	-0.19189453	-0.94799805	-0.2109375	-0.10253906	0.45068359	-31.45	0	14/3/2018	14	3	2018	16:53:27	60807	0.555	16	53	27	0	0.059814453	3.511084	0.18920898	-0.04296875	-0.92163086	20.27417	0.15917969	0	0	0	0	0	0	0	0	0	0.94189453	0.058105469	0.2253418	0.050537109	-0.14868164	-0.026123047	0	44330	0	0	0
456	457	457	Category E	0.25195313	0.023925781	-0.99584961	-0.1887207	-0.11767578	0.45483398	-31.94	0	14/3/2018	14	3	2018	16:53:27	60807	0.666	16	53	27	0	0.059814453	3.511084	0.18725586	-0.041503906	-0.92236328	17.694824	0.11743164	0	0	0	0	0	0	0	0	0	0.94213867	0.057861328	0.20336914	0.064453125	0.065429688	-0.073242188	0	44330	0	0	0
457	458	458	Category E	0.26391602	-0.095947266	-1.0078125	-0.17358398	-0.12646484	0.45361328	-32.06	0	14/3/2018	14	3	2018	16:53:27	60807	0.777	16	53	27	0	0.059814453	3.511084	0.1862793	-0.040527344	-0.921875	13.935547	0.12792969	0	0	0	0	0	0	0	0	0	0.94140625	0.05859375	0.21826172	0.077392578	-0.055175781	-0.085693359	0	44330	0	0	0
458	459	459	Category E	0.035888672	-0.095947266	-0.74389648	-0.19750977	-0.15356445	0.43945313	-32.19	0	14/3/2018	14	3	2018	16:53:27	60807	0.888	16	53	27	0	0.059814453	3.511084	0.18774414	-0.042480469	-0.91943359	6.5256348	0.23828125	0	0	0	0	0	0	0	0	0	0.93945313	0.060546875	0.38085938	-0.15185547	-0.053222656	0.17553711	0	44330	0	0	0
459	460	460	Category E	0.32397461	0.083984375	-0.86376953	-0.20239258	-0.1940918	0.42553711	-32.06	0	14/3/2018	14	3	2018	16:53:28	60808	0	16	53	28	0	0.059814453	3.511084	0.18994141	-0.044677734	-0.91748047	3.0783691	0.19335938	0	0	0	0	0	0	0	0	0	0.93798828	0.062011719	0.31640625	0.13378906	0.12866211	0.053710938	0	44330	0	0	0
460	461	461	Category E	0.25195313	-0.13183594	-1.0439453	-0.18383789	-0.17700195	0.43920898	-31.81	0	14/3/2018	14	3	2018	16:53:28	60808	0.1	16	53	28	0	0.059814453	3.511084	0.19091797	-0.045166016	-0.9140625	4.434082	0.16723633	0	0	0	0	0	0	0	0	0	0.93505859	0.064941406	0.27685547	0.060791016	-0.086425781	-0.12963867	0	44330	0	0	0
461	462	462	Category E	0.3359375	-0.15576172	-0.89990234	-0.18481445	-0.18701172	0.43286133	-31.45	0	14/3/2018	14	3	2018	16:53:28	60808	0.2	16	53	28	0	0.059814453	3.511084	0.19067383	-0.045654297	-0.91210938	3.390625	0.18237305	0	0	0	0	0	0	0	0	0	0.93286133	0.067138672	0.26733398	0.14501953	-0.10986328	0.012207031	0	44330	0	0	0
462	463	463	Category E	-0.011962891	-0.071777344	-0.92382813	-0.21069336	-0.16577148	0.43432617	-31.45	0	14/3/2018	14	3	2018	16:53:28	60808	0.3	16	53	28	0	0.059814453	3.511084	0.19384766	-0.045654297	-0.91162109	2.3049316	0.20776367	0	0	0	0	0	0	0	0	0	0.93310547	0.066894531	0.24365234	-0.20581055	-0.025878906	-0.011962891	0	44330	0	0	0
463	464	464	Category E	0.20385742	-0.14379883	-0.61181641	-0.25585938	-0.15332031	0.41821289	-31.32	0	14/3/2018	14	3	2018	16:53:28	60808	0.4	16	53	28	0	0.059814453	3.511084	0.19799805	-0.045654297	-0.91845703	5.2902832	0.32202148	0	0	0	0	0	0	0	0	0	0.94067383	0.059326172	0.41040039	0.005615234	-0.097900391	0.30664063	0	44330	0	0	0
464	465	465	Category E	0.27587891	-0.023925781	-0.88793945	-0.22119141	-0.13671875	0.4362793	-31.32	0	14/3/2018	14	3	2018	16:53:28	60808	0.5	16	53	28	0	0.059814453	3.511084	0.1965332	-0.050048828	-0.91845703	3.4492188	0.088867188	0	0	0	0	0	0	0	0	0	0.94042969	0.059570313	0.13598633	0.079101563	0.026123047	0.030517578	0	44330	0	0	0
465	466	466	Category E	0.29980469	-0.035888672	-1.0559082	-0.14990234	-0.14331055	0.46069336	-31.69	0	14/3/2018	14	3	2018	16:53:28	60808	0.6	16	53	28	0	0.059814453	3.511084	0.19921875	-0.052001953	-0.91772461	0.32519531	0.17138672	0	0	0	0	0	0	0	0	0	0.94042969	0.059570313	0.25463867	0.1003418	0.016113281	-0.13793945	0	44330	0	0	0
466	467	467	Category E	0.083984375	-0.071777344	-0.94799805	-0.088623047	-0.16064453	0.46850586	-31.82	0	14/3/2018	14	3	2018	16:53:28	60808	0.7	16	53	28	0	0.059814453	3.511084	0.19604492	-0.049072266	-0.91381836	4	0.11938477	0	0	0	0	0	0	0	0	0	0.93603516	0.063964844	0.16870117	-0.11206055	-0.022460938	-0.033935547	0	44330	0	0	0
467	468	468	Category E	0.13183594	0.035888672	-0.64794922	-0.10986328	-0.18237305	0.46069336	-32.06	0	14/3/2018	14	3	2018	16:53:28	60808	0.8	16	53	28	0	0.059814453	3.511084	0.19995117	-0.052734375	-0.91455078	11.245361	0.2890625	0	0	0	0	0	0	0	0	0	0.9375	0.0625	0.42358398	-0.068115234	0.088623047	0.26660156	0	44330	0	0	0
468	469	469	Category E	0.3359375	0.035888672	-1.0917969	-0.083984375	-0.19091797	0.45703125	-32.06	0	14/3/2018	14	3	2018	16:53:28	60808	0.9	16	53	28	0	0.059814453	3.511084	0.20385742	-0.053466797	-0.91870117	10.374512	0.23510742	0	0	0	0	0	0	0	0	0	0.94262695	0.057373047	0.39453125	0.13183594	0.089355469	-0.17285156	0	44330	0	0	0
469	470	470	Category E	0.2277832	-0.11987305	-0.93579102	-0.081542969	-0.17163086	0.46679688	-31.94	0	14/3/2018	14	3	2018	16:53:29	60809	0	16	53	29	0	0.059814453	3.511084	0.20068359	-0.052490234	-0.91748047	6.75	0.074707031	0	0	0	0	0	0	0	0	0	0.94067383	0.059326172	0.11230469	0.026855469	-0.067138672	-0.018066406	0	44330	0	0	0
470	471	471	Category E	0.10791016	-0.023925781	-0.87597656	-0.12353516	-0.17211914	0.45556641	-31.82	0	14/3/2018	14	3	2018	16:53:29	60809	0.1	16	53	29	0	0.059814453	3.511084	0.19775391	-0.055419922	-0.9152832	9.6879883	0.10302734	0	0	0	0	0	0	0	0	0	0.93798828	0.062011719	0.16064453	-0.08984375	0.031494141	0.039306641	0	44330	0	0	0
471	472	472	Category E	0.011962891	-0.11987305	-0.76782227	-0.18139648	-0.14526367	0.45507813	-31.57	0	14/3/2018	14	3	2018	16:53:29	60809	0.2	16	53	29	0	0.059814453	3.511084	0.19824219	-0.055664063	-0.91870117	14.504395	0.24804688	0	0	0	0	0	0	0	0	0	0.94140625	0.05859375	0.40136719	-0.1862793	-0.063964844	0.15087891	0	44330	0	0	0
472	473	473	Category E	0.2277832	-0.21582031	-0.87597656	-0.17919922	-0.1237793	0.45898438	-31.57	0	14/3/2018	14	3	2018	16:53:29	60809	0.3	16	53	29	0	0.059814453	3.511084	0.20166016	-0.058105469	-0.92285156	9.3486328	0.16650391	0	0	0	0	0	0	0	0	0	0.9465332	0.053466797	0.23046875	0.025878906	-0.1574707	0.046875	0	44330	0	0	0
473	474	474	Category E	0.13183594	0.059814453	-1.0197754	-0.12866211	-0.13623047	0.47070313	-31.57	0	14/3/2018	14	3	2018	16:53:29	60809	0.4	16	53	29	0	0.059814453	3.511084	0.20166016	-0.059326172	-0.92358398	0.23974609	0.16821289	0	0	0	0	0	0	0	0	0	0.94702148	0.052978516	0.28515625	-0.069824219	0.11914063	-0.095947266	0	44330	0	0	0
474	475	475	Category E	0.17993164	0.035888672	-1.0439453	-0.10107422	-0.12817383	0.47436523	-31.69	0	14/3/2018	14	3	2018	16:53:29	60809	0.5	16	53	29	0	0.059814453	3.511084	0.19897461	-0.05859375	-0.91650391	7.6474609	0.15966797	0	0	0	0	0	0	0	0	0	0.93969727	0.060302734	0.2409668	-0.019042969	0.094482422	-0.12719727	0	44330	0	0	0
475	476	476	Category E	-0.13183594	-0.047851563	-0.86376953	-0.084716797	-0.14233398	0.47338867	-31.94	0	14/3/2018	14	3	2018	16:53:29	60809	0.6	16	53	29	0	0.059814453	3.511084	0.19775391	-0.057373047	-0.9128418	6.1923828	0.33349609	0	0	0	0	0	0	0	0	0	0.93579102	0.064208984	0.38842773	-0.32958984	0.009521484	0.049072266	0	44330	0	0	0
476	477	477	Category E	-0.011962891	0.10791016	-0.77978516	-0.10791016	-0.17041016	0.46435547	-32.06	0	14/3/2018	14	3	2018	16:53:29	60809	0.7	16	53	29	0	0.059814453	3.511084	0.19921875	-0.058349609	-0.91064453	9.3500977	0.29882813	0	0	0	0	0	0	0	0	0	0.93383789	0.066162109	0.50830078	-0.21118164	0.16625977	0.13085938	0	44330	0	0	0
477	478	478	Category E	0.19189453	-0.16796875	-0.98388672	-0.082275391	-0.16088867	0.47192383	-32.06	0	14/3/2018	14	3	2018	16:53:29	60809	0.8	16	53	29	0	0.059814453	3.511084	0.20385742	-0.058837891	-0.91796875	18.331787	0.12768555	0	0	0	0	0	0	0	0	0	0.94213867	0.057861328	0.18676758	-0.011962891	-0.10888672	-0.065673828	0	44330	0	0	0
478	479	479	Category E	0.083984375	-0.10791016	-0.95996094	-0.092285156	-0.17553711	0.46313477	-31.82	0	14/3/2018	14	3	2018	16:53:29	60809	0.9	16	53	29	0	0.059814453	3.511084	0.20263672	-0.059326172	-0.91845703	19.588135	0.13476563	0	0	0	0	0	0	0	0	0	0.94262695	0.057373047	0.20874023	-0.11865234	-0.048339844	-0.041259766	0	44330	0	0	0
479	480	480	Category E	-0.071777344	0.011962891	-0.85180664	-0.13183594	-0.15942383	0.46264648	-31.57	0	14/3/2018	14	3	2018	16:53:30	60810	0	16	53	30	0	0.059814453	3.511084	0.20117188	-0.060302734	-0.91796875	14.546387	0.29003906	0	0	0	0	0	0	0	0	0	0.94165039	0.058349609	0.41162109	-0.27294922	0.072265625	0.066162109	0	44330	0	0	0
480	481	481	Category E	0.19189453	-0.13183594	-1.0917969	-0.18334961	-0.12207031	0.45581055	-31.32	0	14/3/2018	14	3	2018	16:53:30	60810	0.1	16	53	30	0	0.059814453	3.511084	0.19799805	-0.058837891	-0.91601563	10.44458	0.19018555	0	0	0	0	0	0	0	0	0	0.93896484	0.061035156	0.25463867	-0.006103516	-0.072753906	-0.17553711	0	44330	0	0	0
481	482	482	Category E	0.17993164	0	-1.079834	-0.16674805	-0.12280273	0.46118164	-31.32	0	14/3/2018	14	3	2018	16:53:30	60810	0.2	16	53	30	0	0.059814453	3.511084	0.19873047	-0.058105469	-0.9152832	14.018799	0.17529297	0	0	0	0	0	0	0	0	0	0.93847656	0.061523438	0.24145508	-0.018798828	0.058105469	-0.16430664	0	44330	0	0	0
482	483	483	Category E	0.19189453	-0.071777344	-0.87597656	-0.16577148	-0.12451172	0.46411133	-31.45	0	14/3/2018	14	3	2018	16:53:30	60810	0.3	16	53	30	0	0.059814453	3.511084	0.19848633	-0.061523438	-0.91943359	15.128662	0.045166016	0	0	0	0	0	0	0	0	0	0.94262695	0.057373047	0.060302734	-0.006591797	-0.010009766	0.043457031	0	44330	0	0	0
483	484	484	Category E	0.011962891	-0.059814453	-0.88793945	-0.15673828	-0.15893555	0.45849609	-31.57	0	14/3/2018	14	3	2018	16:53:30	60810	0.4	16	53	30	0	0.059814453	3.511084	0.19482422	-0.061523438	-0.91650391	4.5026855	0.18530273	0	0	0	0	0	0	0	0	0	0.93896484	0.061035156	0.21362305	-0.18286133	0.001708984	0.028564453	0	44330	0	0	0
484	485	485	Category E	0.23999023	0.059814453	-0.73193359	-0.20849609	-0.19091797	0.42431641	-31.57	0	14/3/2018	14	3	2018	16:53:30	60810	0.5	16	53	30	0	0.059814453	3.511084	0.1940918	-0.059082031	-0.91772461	7.0991211	0.2253418	0	0	0	0	0	0	0	0	0	0.93969727	0.060302734	0.35058594	0.045654297	0.11889648	0.18579102	0	44330	0	0	0
485	486	486	Category E	0.29980469	-0.083984375	-0.87597656	-0.17089844	-0.19580078	0.43212891	-31.94	0	14/3/2018	14	3	2018	16:53:30	60810	0.6	16	53	30	0	0.059814453	3.511084	0.19213867	-0.05859375	-0.91992188	8.2966309	0.11865234	0	0	0	0	0	0	0	0	0	0.94165039	0.058349609	0.17675781	0.10742188	-0.025146484	0.043945313	0	44330	0	0	0
486	487	487	Category E	0.23999023	-0.11987305	-0.89990234	-0.15991211	-0.19799805	0.43310547	-31.94	0	14/3/2018	14	3	2018	16:53:30	60810	0.7	16	53	30	0	0.059814453	3.511084	0.19555664	-0.056884766	-0.92163086	9.6137695	0.079833984	0	0	0	0	0	0	0	0	0	0.94384766	0.056152344	0.12890625	0.044189453	-0.062744141	0.021728516	0	44330	0	0	0
487	488	488	Category E	0.011962891	-0.17993164	-0.88793945	-0.15112305	-0.1953125	0.4453125	-31.94	0	14/3/2018	14	3	2018	16:53:30	60810	0.8	16	53	30	0	0.059814453	3.511084	0.19555664	-0.054931641	-0.92504883	16.983643	0.22509766	0	0	0	0	0	0	0	0	0	0.94726563	0.052734375	0.34570313	-0.18359375	-0.12475586	0.037109375	0	44330	0	0	0
488	489	489	Category E	0.17993164	-0.10791016	-0.82788086	-0.17431641	-0.17211914	0.44555664	-32.31	0	14/3/2018	14	3	2018	16:53:30	60810	0.9	16	53	30	0	0.059814453	3.511084	0.19384766	-0.053955078	-0.92163086	22.150879	0.10888672	0	0	0	0	0	0	0	0	0	0.94335938	0.056640625	0.16162109	-0.013916016	-0.053710938	0.09375	0	44330	0	0	0
489	490	490	Category E	0.10791016	-0.095947266	-1.3317871	-0.11425781	-0.15209961	0.46728516	-31.94	0	14/3/2018	14	3	2018	16:53:31	60811	0	16	53	31	0	0.059814453	3.511084	0.1940918	-0.053955078	-0.91845703	18.781006	0.42407227	0	0	0	0	0	0	0	0	0	0.94018555	0.059814453	0.54150391	-0.086181641	-0.041748047	-0.41308594	0	44330	0	0	0
490	491	491	Category E	0.20385742	-0.047851563	-1.1279297	-0.048339844	-0.16137695	0.47460938	-31.57	0	14/3/2018	14	3	2018	16:53:31	60811	0.1	16	53	31	0	0.059814453	3.511084	0.19677734	-0.053466797	-0.91796875	10.876465	0.20996094	0	0	0	0	0	0	0	0	0	0.94018555	0.059814453	0.22241211	0.006835938	0.005615234	-0.2097168	0	44330	0	0	0
491	492	492	Category E	0.059814453	-0.095947266	-0.88793945	-0.001220703	-0.14819336	0.47802734	-31.7	0	14/3/2018	14	3	2018	16:53:31	60811	0.2	16	53	31	0	0.059814453	3.511084	0.19677734	-0.054199219	-0.91992188	16.448486	0.14672852	0	0	0	0	0	0	0	0	0	0.94238281	0.057617188	0.21069336	-0.13696289	-0.041503906	0.031982422	0	44330	0	0	0
492	493	493	Category E	0.023925781	-0.071777344	-0.63598633	-0.036132813	-0.1496582	0.47827148	-31.57	0	14/3/2018	14	3	2018	16:53:31	60811	0.3	16	53	31	0	0.059570313	3.491748	0.19604492	-0.056640625	-0.91796875	25.686279	0.33056641	0	0	0	0	0	0	0	0	0	0.94042969	0.059570313	0.46899414	-0.17211914	-0.014892578	0.28198242	0	44330	0	0	0
493	494	494	Category E	0.52783203	0.15576172	-1.0917969	-0.055175781	-0.16992188	0.47143555	-31.57	0	14/3/2018	14	3	2018	16:53:31	60811	0.4	16	53	31	0	0.059570313	3.491748	0.19775391	-0.056640625	-0.91625977	21.384766	0.4296875	0	0	0	0	0	0	0	0	0	0.93896484	0.061035156	0.71777344	0.32983398	0.21240234	-0.17529297	0	44330	0	0	0
494	495	495	Category E	0.29980469	-0.13183594	-0.99584961	-0.063232422	-0.15478516	0.4753418	-31.94	0	14/3/2018	14	3	2018	16:53:31	60811	0.5	16	53	31	0	0.059570313	3.491748	0.19604492	-0.058105469	-0.91577148	15.310547	0.15014648	0	0	0	0	0	0	0	0	0	0.93847656	0.061523438	0.25708008	0.10351563	-0.073486328	-0.079833984	0	44330	0	0	0
495	496	496	Category E	0.059814453	-0.047851563	-0.88793945	-0.11938477	-0.18505859	0.45629883	-31.81	0	14/3/2018	14	3	2018	16:53:31	60811	0.6	16	53	31	0	0.059570313	3.491748	0.19750977	-0.057617188	-0.91796875	17.248779	0.14135742	0	0	0	0	0	0	0	0	0	0.94091797	0.059082031	0.17773438	-0.13769531	0.009765625	0.030029297	0	44330	0	0	0
496	497	497	Category E	0.15576172	-0.095947266	-0.76782227	-0.19091797	-0.17382813	0.43725586	-31.69	0	14/3/2018	14	3	2018	16:53:31	60811	0.7	16	53	31	0	0.059570313	3.491748	0.19726563	-0.054931641	-0.91772461	22.082031	0.16064453	0	0	0	0	0	0	0	0	0	0.94018555	0.059814453	0.23217773	-0.041503906	-0.040771484	0.14990234	0	44330	0	0	0
497	498	498	Category E	0.53979492	-0.13183594	-1.0678711	-0.21362305	-0.15087891	0.43212891	-31.81	0	14/3/2018	14	3	2018	16:53:31	60811	0.8	16	53	31	0	0.059570313	3.491748	0.19702148	-0.054931641	-0.91577148	19.49585	0.38256836	0	0	0	0	0	0	0	0	0	0.93847656	0.061523438	0.57104492	0.3425293	-0.076660156	-0.15185547	0	44330	0	0	0
498	499	499	Category E	0.43188477	-0.023925781	-0.98388672	-0.20458984	-0.15332031	0.43432617	-31.57	0	14/3/2018	14	3	2018	16:53:31	60811	0.9	16	53	31	0	0.059570313	3.491748	0.1965332	-0.054443359	-0.91333008	11.296875	0.24731445	0	0	0	0	0	0	0	0	0	0.93603516	0.063964844	0.3359375	0.23510742	0.030517578	-0.0703125	0	44330	0	0	0
499	500	500	Category E	0.3359375	0.047851563	-0.64794922	-0.20092773	-0.15356445	0.43945313	-31.32	0	14/3/2018	14	3	2018	16:53:32	60812	0	16	53	32	0	0.059570313	3.491748	0.19921875	-0.054931641	-0.9152832	10.892578	0.31738281	0	0	0	0	0	0	0	0	0	0.93847656	0.061523438	0.50683594	0.13647461	0.1027832	0.26733398	0	44330	0	0	0
500	501	501	Category E	0.083984375	0.011962891	-0.63598633	-0.20166016	-0.18481445	0.43481445	-31.32	0	14/3/2018	14	3	2018	16:53:32	60812	0.1	16	53	32	0	0.059570313	3.491748	0.19848633	-0.056396484	-0.91552734	16.570313	0.30981445	0	0	0	0	0	0	0	0	0	0.93847656	0.061523438	0.46264648	-0.11450195	0.068359375	0.27954102	0	44330	0	0	0
501	502	502	Category E	0.27587891	0.083984375	-0.57592773	-0.19726563	-0.18579102	0.43066406	-31.2	0	14/3/2018	14	3	2018	16:53:32	60812	0.2	16	53	32	0	0.059570313	3.491748	0.19848633	-0.055419922	-0.91357422	9.6889648	0.37353516	0	0	0	0	0	0	0	0	0	0.93652344	0.063476563	0.5546875	0.077148438	0.1394043	0.33764648	0	44330	0	0	0
502	503	503	Category E	0.41992188	0.035888672	-1.2839355	-0.12597656	-0.18823242	0.45703125	-31.57	0	14/3/2018	14	3	2018	16:53:32	60812	0.3	16	53	32	0	0.059570313	3.491748	0.19726563	-0.054199219	-0.91333008	0.55224609	0.44140625	0	0	0	0	0	0	0	0	0	0.93603516	0.063964844	0.68310547	0.22241211	0.090087891	-0.37036133	0	44330	0	0	0
503	504	504	Category E	0.32397461	-0.27587891	-1.1037598	-0.065673828	-0.15576172	0.47631836	-31.94	0	14/3/2018	14	3	2018	16:53:32	60812	0.4	16	53	32	0	0.059570313	3.491748	0.20092773	-0.054443359	-0.91259766	6.013916	0.31713867	0	0	0	0	0	0	0	0	0	0.93603516	0.063964844	0.53515625	0.12280273	-0.22119141	-0.19091797	0	44330	0	0	0
504	505	505	Category E	0.37182617	-0.20385742	-1.0678711	-0.068359375	-0.18896484	0.46557617	-31.94	0	14/3/2018	14	3	2018	16:53:32	60812	0.5	16	53	32	0	0.059570313	3.491748	0.2019043	-0.053710938	-0.91601563	6.2626953	0.27270508	0	0	0	0	0	0	0	0	0	0.93945313	0.060546875	0.47143555	0.16967773	-0.14990234	-0.15161133	0	44330	0	0	0
505	506	506	Category E	-0.10791016	0.011962891	-0.76782227	-0.14892578	-0.17504883	0.45092773	-31.94	0	14/3/2018	14	3	2018	16:53:32	60812	0.6	16	53	32	0	0.059570313	3.491748	0.20166016	-0.054443359	-0.91577148	6.1091309	0.34960938	0	0	0	0	0	0	0	0	0	0.93945313	0.060546875	0.52416992	-0.30957031	0.06640625	0.14794922	0	44330	0	0	0
506	507	507	Category E	0.37182617	-0.21582031	-1.0559082	-0.19116211	-0.14819336	0.44702148	-31.82	0	14/3/2018	14	3	2018	16:53:32	60812	0.7	16	53	32	0	0.059570313	3.491748	0.20141602	-0.054931641	-0.91381836	12.04834	0.27368164	0	0	0	0	0	0	0	0	0	0.9375	0.0625	0.47290039	0.17016602	-0.16064453	-0.1418457	0	44330	0	0	0
507	508	508	Category E	0.19189453	0.023925781	-1.1279297	-0.1574707	-0.16552734	0.45214844	-31.69	0	14/3/2018	14	3	2018	16:53:32	60812	0.8	16	53	32	0	0.059570313	3.491748	0.20336914	-0.054931641	-0.91259766	14.065186	0.22949219	0	0	0	0	0	0	0	0	0	0.93676758	0.063232422	0.3059082	-0.011474609	0.078857422	-0.21508789	0	44330	0	0	0
508	509	509	Category E	0.19189453	-0.13183594	-0.88793945	-0.13574219	-0.14941406	0.46289063	-31.69	0	14/3/2018	14	3	2018	16:53:32	60812	0.9	16	53	32	0	0.059570313	3.491748	0.20532227	-0.056884766	-0.91577148	12.11792	0.080810547	0	0	0	0	0	0	0	0	0	0.94018555	0.059814453	0.11621094	-0.013427734	-0.074707031	0.027832031	0	44330	0	0	0
509	510	510	Category E	-0.071777344	-0.19189453	-0.76782227	-0.095458984	-0.17578125	0.46533203	-31.81	0	14/3/2018	14	3	2018	16:53:33	60813	0	16	53	33	0	0.059570313	3.491748	0.20507813	-0.05859375	-0.91259766	7.3564453	0.33959961	0	0	0	0	0	0	0	0	0	0.93725586	0.062744141	0.55493164	-0.27685547	-0.13305664	0.14477539	0	44330	0	0	0
510	511	511	Category E	0.2878418	0.071777344	-1.0439453	-0.086181641	-0.18188477	0.46020508	-31.69	0	14/3/2018	14	3	2018	16:53:33	60813	0.1	16	53	33	0	0.059570313	3.491748	0.20532227	-0.058349609	-0.91186523	6.3334961	0.20288086	0	0	0	0	0	0	0	0	0	0.93652344	0.063476563	0.34448242	0.082275391	0.13012695	-0.13183594	0	44330	0	0	0
511	512	512	Category E	0.35986328	-0.17993164	-1.1999512	-0.048339844	-0.13305664	0.48535156	-31.69	0	14/3/2018	14	3	2018	16:53:33	60813	0.2	16	53	33	0	0.059570313	3.491748	0.20776367	-0.058837891	-0.91162109	3.0478516	0.34741211	0	0	0	0	0	0	0	0	0	0.93676758	0.063232422	0.5612793	0.15185547	-0.12084961	-0.28808594	0	44330	0	0	0
512	513	513	Category E	0.29980469	-0.047851563	-0.83984375	-0.051025391	-0.14257813	0.4831543	-31.2	0	14/3/2018	14	3	2018	16:53:33	60813	0.3	16	53	33	0	0.059570313	3.491748	0.21044922	-0.058105469	-0.91308594	1.0917969	0.11572266	0	0	0	0	0	0	0	0	0	0.93896484	0.061035156	0.17260742	0.089111328	0.010253906	0.073242188	0	44330	0	0	0
513	514	514	Category E	0.23999023	-0.059814453	-0.73193359	-0.11499023	-0.15649414	0.46435547	-30.96	0	14/3/2018	14	3	2018	16:53:33	60813	0.4	16	53	33	0	0.059570313	3.491748	0.2109375	-0.056152344	-0.91308594	9.9338379	0.18359375	0	0	0	0	0	0	0	0	0	0.93896484	0.061035156	0.21362305	0.028808594	-0.003417969	0.18115234	0	44330	0	0	0
514	515	515	Category E	0.16796875	-0.095947266	-0.70776367	-0.15673828	-0.15625	0.45629883	-31.08	0	14/3/2018	14	3	2018	16:53:33	60813	0.5	16	53	33	0	0.059570313	3.491748	0.21240234	-0.058105469	-0.91137695	16.386719	0.21166992	0	0	0	0	0	0	0	0	0	0.9375	0.0625	0.28564453	-0.044433594	-0.037597656	0.20361328	0	44330	0	0	0
515	516	516	Category E	0.20385742	-0.11987305	-0.63598633	-0.16748047	-0.16503906	0.44995117	-30.96	0	14/3/2018	14	3	2018	16:53:33	60813	0.6	16	53	33	0	0.059570313	3.491748	0.21362305	-0.059326172	-0.90917969	14.244141	0.2800293	0	0	0	0	0	0	0	0	0	0.93579102	0.064208984	0.34350586	-0.009765625	-0.060302734	0.27319336	0	44330	0	0	0
516	517	517	Category E	0.43188477	-0.19189453	-1.0678711	-0.14550781	-0.15917969	0.45629883	-31.69	0	14/3/2018	14	3	2018	16:53:33	60813	0.7	16	53	33	0	0.059570313	3.491748	0.21826172	-0.060058594	-0.90942383	11.615723	0.29663086	0	0	0	0	0	0	0	0	0	0.93725586	0.062744141	0.50341797	0.21337891	-0.1315918	-0.15820313	0	44330	0	0	0
517	518	518	Category E	0.3359375	-0.023925781	-1.1757813	-0.12817383	-0.15893555	0.46411133	-32.19	0	14/3/2018	14	3	2018	16:53:33	60813	0.8	16	53	33	0	0.059570313	3.491748	0.22143555	-0.062255859	-0.91064453	6.109375	0.29125977	0	0	0	0	0	0	0	0	0	0.93920898	0.060791016	0.41796875	0.11425781	0.038330078	-0.26489258	0	44330	0	0	0
518	519	519	Category E	0.17993164	0.023925781	-1.0197754	-0.094970703	-0.16503906	0.4675293	-32.06	0	14/3/2018	14	3	2018	16:53:33	60813	0.9	16	53	33	0	0.059570313	3.491748	0.22216797	-0.061523438	-0.90917969	1.927002	0.14575195	0	0	0	0	0	0	0	0	0	0.93798828	0.062011719	0.23828125	-0.042236328	0.085449219	-0.11035156	0	44330	0	0	0
519	520	520	Category E	0	0.071777344	-0.79199219	-0.14257813	-0.16137695	0.45947266	-32.31	0	14/3/2018	14	3	2018	16:53:34	60814	0	16	53	34	0	0.059570313	3.491748	0.22436523	-0.061279297	-0.90820313	5.5517578	0.28564453	0	0	0	0	0	0	0	0	0	0.93774414	0.062255859	0.47387695	-0.22436523	0.13305664	0.11621094	0	44330	0	0	0
520	521	521	Category E	0.10791016	-0.023925781	-0.83984375	-0.16650391	-0.16845703	0.44580078	-32.06	0	14/3/2018	14	3	2018	16:53:34	60814	0.1	16	53	34	0	0.059570313	3.491748	0.22851563	-0.062255859	-0.90844727	13.732178	0.14404297	0	0	0	0	0	0	0	0	0	0.93896484	0.061035156	0.22802734	-0.12060547	0.038330078	0.068603516	0	44330	0	0	0
521	522	522	Category E	0.19189453	-0.17993164	-1.0078125	-0.1574707	-0.18164063	0.44165039	-31.57	0	14/3/2018	14	3	2018	16:53:34	60814	0.2	16	53	34	0	0.059570313	3.491748	0.22924805	-0.061767578	-0.90551758	18.847168	0.16040039	0	0	0	0	0	0	0	0	0	0.9362793	0.063720703	0.25732422	-0.037353516	-0.11791992	-0.10205078	0	44330	0	0	0
522	523	523	Category L	0.20385742	-0.011962891	-0.92382813	-0.15771484	-0.19287109	0.44238281	-31.82	0	14/3/2018	14	3	2018	16:53:34	60814	0.6	16	53	34	0	0.059570313	3.491748	0.22998047	-0.062744141	-0.90307617	21.195068	0.060791016	0	0	0	0	0	0	0	0	0	0.93408203	0.065917969	0.09765625	-0.026123047	0.05078125	-0.020507813	0	44330	0	0	0
523	524	524	Category L	0.2277832	0	-0.92382813	-0.15771484	-0.18920898	0.44458008	-32.06	0	14/3/2018	14	3	2018	16:53:34	60814	0.7	16	53	34	0	0.059570313	3.491748	0.23046875	-0.063476563	-0.90307617	21.375977	0.066650391	0	0	0	0	0	0	0	0	0	0.93408203	0.065917969	0.086914063	-0.002685547	0.063476563	-0.020507813	0	44330	0	0	0
524	525	525	Category L	0.20385742	0	-0.92382813	-0.15869141	-0.19995117	0.43896484	-32.18	0	14/3/2018	14	3	2018	16:53:34	60814	0.8	16	53	34	0	0.059570313	3.491748	0.23339844	-0.064208984	-0.90283203	22.541748	0.073730469	0	0	0	0	0	0	0	0	0	0.93481445	0.065185547	0.11474609	-0.029541016	0.064208984	-0.020751953	0	44330	0	0	0
525	526	526	Category L	0.21582031	0	-0.92382813	-0.15161133	-0.18920898	0.44433594	-32.18	0	14/3/2018	14	3	2018	16:53:34	60814	0.9	16	53	34	0	0.059570313	3.491748	0.23364258	-0.066650391	-0.90454102	22.533447	0.071533203	0	0	0	0	0	0	0	0	0	0.93676758	0.063232422	0.10351563	-0.017822266	0.066650391	-0.019042969	0	44330	0	0	0
526	527	527	Category L	0.21582031	0	-0.91186523	-0.15698242	-0.19970703	0.43920898	-31.94	0	14/3/2018	14	3	2018	16:53:35	60815	0	16	53	35	0	0.059570313	3.491748	0.23291016	-0.066894531	-0.90478516	19.147461	0.069335938	0	0	0	0	0	0	0	0	0	0.93652344	0.063476563	0.091064453	-0.017089844	0.066894531	-0.006835938	0	44330	0	0	0
527	528	528	Category L	0.20385742	0	-0.88793945	-0.15429688	-0.18652344	0.44067383	-31.81	0	14/3/2018	14	3	2018	16:53:35	60815	0.1	16	53	35	0	0.059814453	3.491748	0.23266602	-0.066650391	-0.90454102	10.904053	0.074707031	0	0	0	0	0	0	0	0	0	0.93652344	0.063476563	0.11254883	-0.028808594	0.066650391	0.016601563	0	44330	0	0	0
528	529	529	Category L	0.2277832	0	-0.89990234	-0.15258789	-0.1953125	0.44335938	-31.94	0	14/3/2018	14	3	2018	16:53:35	60815	0.2	16	53	35	0	0.059814453	3.491748	0.2355957	-0.065429688	-0.90454102	2.6296387	0.066162109	0	0	0	0	0	0	0	0	0	0.93701172	0.062988281	0.078125	-0.0078125	0.065429688	0.004638672	0	44330	0	0	0
529	530	530	Category L	0.21582031	-0.035888672	-0.93579102	-0.15356445	-0.18847656	0.43945313	-31.94	0	14/3/2018	14	3	2018	16:53:35	60815	0.3	16	53	35	0	0.059814453	3.491748	0.23657227	-0.065185547	-0.90527344	2.7180176	0.047119141	0	0	0	0	0	0	0	0	0	0.93798828	0.062011719	0.080810547	-0.020751953	0.029296875	-0.030273438	0	44330	0	0	0
530	531	531	Category L	0.19189453	0	-0.87597656	-0.15356445	-0.19628906	0.44238281	-32.06	0	14/3/2018	14	3	2018	16:53:35	60815	0.4	16	53	35	0	0.059814453	3.491748	0.23852539	-0.065185547	-0.89941406	10.120605	0.083496094	0	0	0	0	0	0	0	0	0	0.93286133	0.067138672	0.13549805	-0.046630859	0.065185547	0.0234375	0	44330	0	0	0
531	532	532	Category L	0.17993164	-0.011962891	-0.87597656	-0.15185547	-0.18676758	0.44580078	-31.82	0	14/3/2018	14	3	2018	16:53:35	60815	0.5	16	53	35	0	0.059814453	3.491748	0.23901367	-0.065185547	-0.89648438	16.428955	0.082275391	0	0	0	0	0	0	0	0	0	0.93017578	0.069824219	0.13305664	-0.059082031	0.053222656	0.020507813	0	44330	0	0	0
532	533	533	Category L	0.2878418	-0.11987305	-0.86376953	-0.12451172	-0.19824219	0.44580078	-31.33	0	14/3/2018	14	3	2018	16:53:35	60815	0.6	16	53	35	0	0.059814453	3.491748	0.24169922	-0.065429688	-0.89624023	18.588379	0.078125	0	0	0	0	0	0	0	0	0	0.93066406	0.069335938	0.1328125	0.045898438	-0.054199219	0.032470703	0	44330	0	0	0
533	534	534	Category L	0.14379883	-0.13183594	-1.0197754	-0.043701172	-0.19799805	0.46362305	-31.33	0	14/3/2018	14	3	2018	16:53:35	60815	0.7	16	53	35	0	0.059814453	3.491748	0.24438477	-0.065429688	-0.89916992	18.037598	0.17016602	0	0	0	0	0	0	0	0	0	0.93408203	0.065917969	0.28710938	-0.10058594	-0.066162109	-0.12036133	0	44330	0	0	0
534	535	535	Category L	0.16796875	-0.035888672	-0.93579102	-0.044921875	-0.17700195	0.4675293	-31.33	0	14/3/2018	14	3	2018	16:53:35	60815	0.8	16	53	35	0	0.059814453	3.491748	0.24072266	-0.068115234	-0.89648438	19.063232	0.088623047	0	0	0	0	0	0	0	0	0	0.93066406	0.069335938	0.14428711	-0.072753906	0.032226563	-0.0390625	0	44330	0	0	0
535	536	536	Category L	0.21582031	0.023925781	-0.91186523	-0.031982422	-0.14477539	0.48046875	-31.57	0	14/3/2018	14	3	2018	16:53:35	60815	0.9	16	53	35	0	0.059814453	3.491748	0.23999023	-0.067382813	-0.89501953	23.841797	0.095947266	0	0	0	0	0	0	0	0	0	0.92919922	0.070800781	0.13232422	-0.024169922	0.091308594	-0.016601563	0	44330	0	0	0
536	537	537	Category L	0.23999023	0.011962891	-0.85180664	-0.044921875	-0.14794922	0.48095703	-31.57	0	14/3/2018	14	3	2018	16:53:36	60816	0	16	53	36	0	0.059814453	3.491748	0.24194336	-0.068359375	-0.89501953	26.999756	0.091308594	0	0	0	0	0	0	0	0	0	0.9296875	0.0703125	0.12573242	-0.001953125	0.080322266	0.043212891	0	44330	0	0	0
537	538	538	Category L	0.2277832	-0.047851563	-0.81591797	-0.053955078	-0.12939453	0.48535156	-31.33	0	14/3/2018	14	3	2018	16:53:36	60816	0.1	16	53	36	0	0.059814453	3.491748	0.24243164	-0.067382813	-0.89624023	30.252686	0.083984375	0	0	0	0	0	0	0	0	0	0.9309082	0.069091797	0.11474609	-0.014648438	0.01953125	0.080322266	0	44330	0	0	0
538	539	539	Category L	0.25195313	-0.13183594	-0.89990234	-0.055664063	-0.125	0.48339844	-31.33	0	14/3/2018	14	3	2018	16:53:36	60816	0.2	16	53	36	0	0.059814453	3.491748	0.23925781	-0.065917969	-0.89550781	34.382568	0.067138672	0	0	0	0	0	0	0	0	0	0.92944336	0.070556641	0.082519531	0.012451172	-0.065673828	-0.004150391	0	44330	0	0	0
539	540	540	Category L	0.26391602	-0.035888672	-0.87597656	-0.045654297	-0.13134766	0.48632813	-31.45	0	14/3/2018	14	3	2018	16:53:36	60816	0.3	16	53	36	0	0.059814453	3.491748	0.23632813	-0.067382813	-0.89575195	36.216797	0.046386719	0	0	0	0	0	0	0	0	0	0.92895508	0.071044922	0.078857422	0.02734375	0.031494141	0.019775391	0	44330	0	0	0
540	541	541	Category L	0.23999023	-0.059814453	-0.88793945	-0.044189453	-0.12084961	0.48999023	-31.69	0	14/3/2018	14	3	2018	16:53:36	60816	0.4	16	53	36	0	0.059814453	3.491748	0.23461914	-0.070068359	-0.89868164	34.665771	0.015869141	0	0	0	0	0	0	0	0	0	0.93139648	0.068603516	0.026367188	0.005126953	0.010253906	0.010742188	0	44330	0	0	0
541	542	542	Category L	0.25195313	-0.059814453	-0.87597656	-0.039794922	-0.12841797	0.48657227	-31.94	0	14/3/2018	14	3	2018	16:53:36	60816	0.5	16	53	36	0	0.059814453	3.491748	0.23583984	-0.072021484	-0.90136719	32.613037	0.032470703	0	0	0	0	0	0	0	0	0	0.93457031	0.065429688	0.053710938	0.015869141	0.012207031	0.025390625	0	44330	0	0	0
542	543	543	Category L	0.27587891	-0.083984375	-0.86376953	-0.043457031	-0.13330078	0.48852539	-31.69	0	14/3/2018	14	3	2018	16:53:36	60816	0.6	16	53	36	0	0.059814453	3.491748	0.23510742	-0.074951172	-0.9050293	32.150146	0.05859375	0	0	0	0	0	0	0	0	0	0.93798828	0.062011719	0.090820313	0.040771484	-0.008789063	0.041259766	0	44330	0	0	0
543	544	544	Category L	0.27587891	-0.095947266	-0.88793945	-0.045166016	-0.12158203	0.48754883	-31.45	0	14/3/2018	14	3	2018	16:53:36	60816	0.7	16	53	36	0	0.059814453	3.491748	0.23217773	-0.076660156	-0.90039063	30.311768	0.049072266	0	0	0	0	0	0	0	0	0	0.93310547	0.066894531	0.075195313	0.043457031	-0.019042969	0.012451172	0	44330	0	0	0
544	545	545	Category L	0.26391602	-0.071777344	-0.87597656	-0.041503906	-0.12353516	0.48852539	-31.32	0	14/3/2018	14	3	2018	16:53:36	60816	0.8	16	53	36	0	0.059814453	3.491748	0.23120117	-0.074462891	-0.89794922	25.798828	0.039550781	0	0	0	0	0	0	0	0	0	0.93017578	0.069824219	0.057373047	0.032470703	0.002685547	0.021972656	0	44330	0	0	0
545	546	546	Category L	0.27587891	-0.071777344	-0.89990234	-0.036865234	-0.12695313	0.4855957	-31.45	0	14/3/2018	14	3	2018	16:53:36	60816	0.9	16	53	36	0	0.059814453	3.491748	0.22924805	-0.072753906	-0.89624023	20.705811	0.046630859	0	0	0	0	0	0	0	0	0	0.92797852	0.072021484	0.051269531	0.046386719	0.000976563	-0.003417969	0	44330	0	0	0
546	547	547	Category L	0.25195313	-0.083984375	-0.85180664	-0.043457031	-0.1262207	0.4855957	-31.57	0	14/3/2018	14	3	2018	16:53:37	60817	0	16	53	37	0	0.059814453	3.491748	0.23339844	-0.073730469	-0.89770508	17.691895	0.050537109	0	0	0	0	0	0	0	0	0	0.93066406	0.069335938	0.074462891	0.018310547	-0.010009766	0.045898438	0	44330	0	0	0
547	548	548	Category L	0.2878418	-0.11987305	-0.88793945	-0.045166016	-0.12524414	0.48461914	-31.69	0	14/3/2018	14	3	2018	16:53:37	60817	0.1	16	53	37	0	0.059814453	3.491748	0.23144531	-0.071777344	-0.89575195	13.833984	0.07421875	0	0	0	0	0	0	0	0	0	0.92822266	0.071777344	0.11206055	0.056152344	-0.047851563	0.0078125	0	44330	0	0	0
548	549	549	Category L	0.29980469	-0.095947266	-0.85180664	-0.038818359	-0.12768555	0.48828125	-31.82	0	14/3/2018	14	3	2018	16:53:37	60817	0.2	16	53	37	0	0.059814453	3.491748	0.23168945	-0.072998047	-0.89331055	8.6870117	0.082763672	0	0	0	0	0	0	0	0	0	0.92578125	0.07421875	0.13232422	0.067871094	-0.022705078	0.041503906	0	44330	0	0	0
549	550	550	Category L	0.26391602	-0.095947266	-0.86376953	-0.037109375	-0.12817383	0.48657227	-31.45	0	14/3/2018	14	3	2018	16:53:37	60817	0.3	16	53	37	0	0.059814453	3.491748	0.23193359	-0.072265625	-0.89306641	5.2443848	0.049316406	0	0	0	0	0	0	0	0	0	0.92553711	0.074462891	0.084960938	0.031738281	-0.0234375	0.029296875	0	44330	0	0	0
550	551	551	Category L	0.2878418	-0.059814453	-0.86376953	-0.045166016	-0.12890625	0.48144531	-31.32	0	14/3/2018	14	3	2018	16:53:37	60817	0.4	16	53	37	0	0.059814453	3.491748	0.23535156	-0.070800781	-0.89477539	3.2697754	0.061767578	0	0	0	0	0	0	0	0	0	0.92773438	0.072265625	0.094482422	0.052246094	0.010986328	0.031005859	0	44330	0	0	0
551	552	552	Category L	0.23999023	-0.059814453	-0.88793945	-0.043212891	-0.12817383	0.48461914	-31.45	0	14/3/2018	14	3	2018	16:53:37	60817	0.5	16	53	37	0	0.059814453	3.491748	0.23461914	-0.072753906	-0.89282227	2.2316895	0.014648438	0	0	0	0	0	0	0	0	0	0.92602539	0.073974609	0.023193359	0.005126953	0.012939453	0.004882813	0	44330	0	0	0
552	553	553	Category L	0.25195313	-0.071777344	-0.87597656	-0.041503906	-0.13061523	0.48632813	-31.45	0	14/3/2018	14	3	2018	16:53:37	60817	0.6	16	53	37	0	0.059814453	3.491748	0.23291016	-0.071777344	-0.88916016	0.99804688	0.023193359	0	0	0	0	0	0	0	0	0	0.92211914	0.077880859	0.032470703	0.018798828	0	0.013183594	0	44330	0	0	0
553	554	554	Category L	0.25195313	-0.095947266	-0.87597656	-0.047851563	-0.12255859	0.48461914	-31.69	0	14/3/2018	14	3	2018	16:53:37	60817	0.7	16	53	37	0	0.059814453	3.491748	0.23168945	-0.072265625	-0.89013672	0.056640625	0.033935547	0	0	0	0	0	0	0	0	0	0.92260742	0.077392578	0.057861328	0.020019531	-0.0234375	0.014160156	0	44330	0	0	0
554	555	555	Category L	0.2878418	-0.059814453	-0.87597656	-0.043457031	-0.12890625	0.48168945	-31.94	0	14/3/2018	14	3	2018	16:53:37	60817	0.8	16	53	37	0	0.059814453	3.491748	0.23120117	-0.072753906	-0.89233398	1.269043	0.060058594	0	0	0	0	0	0	0	0	0	0.92456055	0.075439453	0.085693359	0.056396484	0.012939453	0.016357422	0	44330	0	0	0
555	556	556	Category L	0.23999023	-0.095947266	-0.87597656	-0.038818359	-0.13305664	0.48339844	-31.94	0	14/3/2018	14	3	2018	16:53:37	60817	0.9	16	53	37	0	0.059814453	3.491748	0.23168945	-0.072753906	-0.89453125	2.21875	0.030761719	0	0	0	0	0	0	0	0	0	0.92700195	0.072998047	0.049804688	0.008056641	-0.022949219	0.018554688	0	44330	0	0	0
556	557	557	Category L	0.2277832	-0.083984375	-0.87597656	-0.040527344	-0.12866211	0.48657227	-32.19	0	14/3/2018	14	3	2018	16:53:38	60818	0	16	53	38	0	0.059814453	3.491748	0.23168945	-0.072021484	-0.89794922	2.487793	0.025146484	0	0	0	0	0	0	0	0	0	0.93017578	0.069824219	0.037841797	-0.00390625	-0.01171875	0.021972656	0	44330	0	0	0
557	558	558	Category L	0.26391602	-0.095947266	-0.87597656	-0.041503906	-0.13134766	0.48730469	-32.31	0	14/3/2018	14	3	2018	16:53:38	60818	0.1	16	53	38	0	0.059814453	3.491748	0.22875977	-0.071044922	-0.89624023	2.5463867	0.047363281	0	0	0	0	0	0	0	0	0	0.92773438	0.072265625	0.079833984	0.034912109	-0.024658203	0.020263672	0	44330	0	0	0
558	559	559	Category L	0.25195313	-0.083984375	-0.88793945	-0.044189453	-0.1340332	0.48339844	-32.19	0	14/3/2018	14	3	2018	16:53:38	60818	0.2	16	53	38	0	0.059814453	3.491748	0.22705078	-0.070800781	-0.89233398	3.0942383	0.028076172	0	0	0	0	0	0	0	0	0	0.92358398	0.076416016	0.041992188	0.024658203	-0.012939453	0.004394531	0	44330	0	0	0
559	560	560	Category L	0.26391602	-0.083984375	-0.86376953	-0.040039063	-0.1262207	0.48461914	-32.06	0	14/3/2018	14	3	2018	16:53:38	60818	0.3	16	53	38	0	0.059814453	3.491748	0.22753906	-0.071533203	-0.89111328	3.5625	0.047119141	0	0	0	0	0	0	0	0	0	0.92236328	0.077636719	0.075927734	0.036132813	-0.012207031	0.02734375	0	44330	0	0	0
560	561	561	Category L	0.23999023	-0.083984375	-0.86376953	-0.040527344	-0.13330078	0.4855957	-31.82	0	14/3/2018	14	3	2018	16:53:38	60818	0.4	16	53	38	0	0.059814453	3.491748	0.23022461	-0.073242188	-0.89233398	3.1984863	0.031982422	0	0	0	0	0	0	0	0	0	0.92431641	0.075683594	0.048828125	0.009521484	-0.010498047	0.028564453	0	44330	0	0	0
561	562	562	Category L	0.23999023	-0.083984375	-0.87597656	-0.037109375	-0.13012695	0.48461914	-31.32	0	14/3/2018	14	3	2018	16:53:38	60818	0.5	16	53	38	0	0.059814453	3.491748	0.23168945	-0.073486328	-0.89331055	3.2275391	0.021728516	0	0	0	0	0	0	0	0	0	0.92578125	0.07421875	0.035888672	0.008056641	-0.010253906	0.017333984	0	44330	0	0	0
562	563	563	Category L	0.23999023	-0.11987305	-0.87597656	-0.040527344	-0.13134766	0.484375	-30.96	0	14/3/2018	14	3	2018	16:53:38	60818	0.6	16	53	38	0	0.059814453	3.491748	0.23193359	-0.072021484	-0.8918457	3.4353027	0.05078125	0	0	0	0	0	0	0	0	0	0.92456055	0.075439453	0.071533203	0.0078125	-0.047607422	0.015869141	0	44330	0	0	0
563	564	564	Category L	0.25195313	-0.11987305	-0.86376953	-0.042480469	-0.12719727	0.48461914	-30.96	0	14/3/2018	14	3	2018	16:53:38	60818	0.7	16	53	38	0	0.059814453	3.491748	0.23193359	-0.072753906	-0.8918457	3.7617188	0.058105469	0	0	0	0	0	0	0	0	0	0.92456055	0.075439453	0.095214844	0.019775391	-0.046875	0.028076172	0	44330	0	0	0
564	565	565	Category L	0.25195313	-0.13183594	-0.87597656	-0.038330078	-0.12719727	0.48388672	-31.08	0	14/3/2018	14	3	2018	16:53:38	60818	0.8	16	53	38	0	0.059814453	3.491748	0.23144531	-0.073730469	-0.89160156	3.4289551	0.063232422	0	0	0	0	0	0	0	0	0	0.92407227	0.075927734	0.09375	0.020263672	-0.057861328	0.015625	0	44330	0	0	0
565	566	566	Category L	0.23999023	-0.10791016	-0.88793945	-0.044189453	-0.12792969	0.48461914	-31.32	0	14/3/2018	14	3	2018	16:53:38	60818	0.9	16	53	38	0	0.060058594	3.5175293	0.23144531	-0.074462891	-0.89160156	3.0632324	0.034423828	0	0	0	0	0	0	0	0	0	0.92407227	0.075927734	0.045166016	0.008300781	-0.033203125	0.003662109	0	44330	0	0	0
566	567	567	Category L	0.2277832	-0.10791016	-0.88793945	-0.040527344	-0.12939453	0.4855957	-32.06	0	14/3/2018	14	3	2018	16:53:39	60819	0	16	53	39	0	0.060058594	3.5175293	0.23144531	-0.075683594	-0.89160156	2.6455078	0.032470703	0	0	0	0	0	0	0	0	0	0.92431641	0.075683594	0.039550781	-0.003662109	-0.031982422	0.003662109	0	44330	0	0	0
567	568	568	Category L	0.23999023	-0.083984375	-0.88793945	-0.041748047	-0.12817383	0.48364258	-32.06	0	14/3/2018	14	3	2018	16:53:39	60819	0.1	16	53	39	0	0.060058594	3.5175293	0.23120117	-0.076660156	-0.89160156	2.1191406	0.01171875	0	0	0	0	0	0	0	0	0	0.92431641	0.075683594	0.01953125	0.008544922	-0.007080078	0.003662109	0	44330	0	0	0
568	569	569	Category L	0.26391602	-0.083984375	-0.87597656	-0.043457031	-0.13476563	0.48339844	-31.94	0	14/3/2018	14	3	2018	16:53:39	60819	0.2	16	53	39	0	0.060058594	3.5175293	0.23120117	-0.077392578	-0.89160156	1.3261719	0.036621094	0	0	0	0	0	0	0	0	0	0.92431641	0.075683594	0.054931641	0.032470703	-0.006347656	0.015625	0	44330	0	0	0
569	570	570	Category L	0.26391602	-0.095947266	-0.86376953	-0.040527344	-0.12817383	0.4855957	-32.06	0	14/3/2018	14	3	2018	16:53:39	60819	0.3	16	53	39	0	0.060058594	3.5175293	0.23095703	-0.077880859	-0.89160156	0.42700195	0.046630859	0	0	0	0	0	0	0	0	0	0.92431641	0.075683594	0.078613281	0.032714844	-0.017822266	0.027832031	0	44330	0	0	0
570	571	571	Category L	0.23999023	-0.047851563	-0.89990234	-0.041748047	-0.13427734	0.47753906	-31.45	0	14/3/2018	14	3	2018	16:53:39	60819	0.4	16	53	39	0	0.060058594	3.5175293	0.23071289	-0.077636719	-0.89111328	0.020263672	0.032470703	0	0	0	0	0	0	0	0	0	0.92382813	0.076171875	0.047607422	0.009033203	0.029785156	-0.008544922	0	44330	0	0	0
571	572	572	Category L	0.26391602	-0.11987305	-0.87597656	-0.041748047	-0.12817383	0.48461914	-31.32	0	14/3/2018	14	3	2018	16:53:39	60819	0.5	16	53	39	0	0.060058594	3.5175293	0.23071289	-0.076171875	-0.89282227	0.75024414	0.057128906	0	0	0	0	0	0	0	0	0	0.92529297	0.074707031	0.093505859	0.032958984	-0.043457031	0.016845703	0	44330	0	0	0
572	573	573	Category L	0.23999023	-0.071777344	-0.86376953	-0.039794922	-0.13232422	0.48217773	-31.45	0	14/3/2018	14	3	2018	16:53:39	60819	0.6	16	53	39	0	0.060058594	3.5175293	0.23022461	-0.07421875	-0.89306641	1.0388184	0.031005859	0	0	0	0	0	0	0	0	0	0.92529297	0.074707031	0.041503906	0.009521484	0.002441406	0.029296875	0	44330	0	0	0
573	574	574	Category L	0.23999023	-0.059814453	-0.87597656	-0.038085938	-0.12792969	0.48364258	-31.2	0	14/3/2018	14	3	2018	16:53:39	60819	0.7	16	53	39	0	0.060058594	3.5175293	0.22729492	-0.072021484	-0.89111328	0.57714844	0.023193359	0	0	0	0	0	0	0	0	0	0.92236328	0.077636719	0.039794922	0.012451172	0.012207031	0.015136719	0	44330	0	0	0
574	575	575	Category L	0.23999023	-0.071777344	-0.88793945	-0.040527344	-0.13134766	0.4855957	-31.32	0	14/3/2018	14	3	2018	16:53:39	60819	0.8	16	53	39	0	0.060058594	3.5175293	0.22802734	-0.0703125	-0.89111328	0.001708984	0.012451172	0	0	0	0	0	0	0	0	0	0.92260742	0.077392578	0.016357422	0.01171875	-0.001220703	0.003173828	0	44330	0	0	0
575	576	576	Category L	0.21582031	-0.11987305	-0.87597656	-0.038818359	-0.140625	0.48535156	-31.57	0	14/3/2018	14	3	2018	16:53:39	60819	0.9	16	53	39	0	0.060058594	3.5175293	0.22753906	-0.073730469	-0.89306641	0.009277344	0.050537109	0	0	0	0	0	0	0	0	0	0.92456055	0.075439453	0.074951172	-0.01171875	-0.045898438	0.017089844	0	44330	0	0	0
576	577	577	Category L	0.20385742	-0.023925781	-0.86376953	-0.046630859	-0.13989258	0.4831543	-31.32	0	14/3/2018	14	3	2018	16:53:40	60820	0	16	53	40	0	0.060058594	3.5175293	0.22705078	-0.074707031	-0.89355469	1.9338379	0.063476563	0	0	0	0	0	0	0	0	0	0.92504883	0.074951172	0.10400391	-0.023193359	0.05078125	0.029785156	0	44330	0	0	0
577	578	578	Category L	0.2878418	0	-1.0197754	-0.033691406	-0.14575195	0.48120117	-31.82	0	14/3/2018	14	3	2018	16:53:40	60820	0.1	16	53	40	0	0.060058594	3.5175293	0.22460938	-0.075439453	-0.89526367	5.5197754	0.15844727	0	0	0	0	0	0	0	0	0	0.92602539	0.073974609	0.26293945	0.062988281	0.075439453	-0.12426758	0	44330	0	0	0
578	579	579	Category L	0.19189453	-0.15576172	-0.99584961	-0.045898438	-0.13452148	0.484375	-31.94	0	14/3/2018	14	3	2018	16:53:40	60820	0.2	16	53	40	0	0.060058594	3.5175293	0.22314453	-0.076660156	-0.89477539	8.7702637	0.13183594	0	0	0	0	0	0	0	0	0	0.92529297	0.074707031	0.21118164	-0.03125	-0.078857422	-0.10083008	0	44330	0	0	0
579	580	580	Category L	0.19189453	-0.15576172	-0.88793945	-0.0703125	-0.14697266	0.4765625	-31.94	0	14/3/2018	14	3	2018	16:53:40	60820	0.3	16	53	40	0	0.060058594	3.5175293	0.22412109	-0.076171875	-0.89648438	11.181885	0.086181641	0	0	0	0	0	0	0	0	0	0.92724609	0.072753906	0.12036133	-0.032226563	-0.079345703	0.008544922	0	44330	0	0	0
580	581	581	Category L	0.19189453	-0.15576172	-0.85180664	-0.081542969	-0.15722656	0.47363281	-32.31	0	14/3/2018	14	3	2018	16:53:40	60820	0.4	16	53	40	0	0.060058594	3.5175293	0.22363281	-0.075927734	-0.89746094	13.356689	0.097167969	0	0	0	0	0	0	0	0	0	0.92797852	0.072021484	0.15722656	-0.031738281	-0.079589844	0.045654297	0	44330	0	0	0
581	582	582	Category L	0.20385742	-0.14379883	-0.86376953	-0.083740234	-0.15380859	0.47290039	-32.06	0	14/3/2018	14	3	2018	16:53:40	60820	0.5	16	53	40	0	0.060058594	3.5175293	0.22363281	-0.074951172	-0.89770508	16.240723	0.079101563	0	0	0	0	0	0	0	0	0	0.92822266	0.071777344	0.12255859	-0.019775391	-0.068603516	0.033935547	0	44330	0	0	0
582	583	583	Category L	0.20385742	-0.095947266	-0.92382813	-0.078125	-0.16357422	0.47290039	-31.82	0	14/3/2018	14	3	2018	16:53:40	60820	0.6	16	53	40	0	0.060058594	3.5175293	0.22021484	-0.074951172	-0.89697266	17.137695	0.037597656	0	0	0	0	0	0	0	0	0	0.92651367	0.073486328	0.064208984	-0.016357422	-0.020751953	-0.026611328	0	44330	0	0	0
583	584	584	Category L	0.2277832	-0.095947266	-0.89990234	-0.082519531	-0.15576172	0.47216797	-31.94	0	14/3/2018	14	3	2018	16:53:40	60820	0.7	16	53	40	0	0.060058594	3.5175293	0.21899414	-0.072265625	-0.89428711	15.759521	0.025634766	0	0	0	0	0	0	0	0	0	0.92358398	0.076416016	0.037597656	0.008544922	-0.0234375	-0.005371094	0	44330	0	0	0
584	585	585	Category L	0.2277832	-0.083984375	-0.92382813	-0.072998047	-0.15722656	0.47412109	-31.57	0	14/3/2018	14	3	2018	16:53:40	60820	0.8	16	53	40	0	0.060058594	3.5175293	0.21899414	-0.071777344	-0.89526367	14.270752	0.031982422	0	0	0	0	0	0	0	0	0	0.92456055	0.075439453	0.049072266	0.008544922	-0.011962891	-0.028320313	0	44330	0	0	0
585	586	586	Category L	0.2277832	-0.059814453	-0.89990234	-0.072753906	-0.15942383	0.47314453	-31.45	0	14/3/2018	14	3	2018	16:53:40	60820	0.9	16	53	40	0	0.060058594	3.5175293	0.21801758	-0.072509766	-0.89868164	14.124512	0.015869141	0	0	0	0	0	0	0	0	0	0.92749023	0.072509766	0.023681641	0.009521484	0.012695313	-0.000976563	0	44330	0	0	0
586	587	587	Category L	0.21582031	-0.059814453	-0.89990234	-0.076416016	-0.15649414	0.47216797	-31.57	0	14/3/2018	14	3	2018	16:53:41	60821	0	16	53	41	0	0.060058594	3.5175293	0.21508789	-0.072021484	-0.90087891	12.8396	0.012451172	0	0	0	0	0	0	0	0	0	0.92919922	0.070800781	0.014160156	0.000488281	0.012207031	0.000976563	0	44330	0	0	0
587	588	588	Category L	0.20385742	-0.071777344	-0.92382813	-0.079833984	-0.15698242	0.46704102	-31.32	0	14/3/2018	14	3	2018	16:53:41	60821	0.1	16	53	41	0	0.060058594	3.5175293	0.21337891	-0.072021484	-0.8996582	10.109375	0.025634766	0	0	0	0	0	0	0	0	0	0.92749023	0.072509766	0.033691406	-0.009521484	0.000244141	-0.023925781	0	44330	0	0	0
588	589	589	Category L	0.20385742	-0.071777344	-0.87597656	-0.078857422	-0.15454102	0.47827148	-31.32	0	14/3/2018	14	3	2018	16:53:41	60821	0.2	16	53	41	0	0.060058594	3.5175293	0.21191406	-0.070800781	-0.90161133	7.3237305	0.026855469	0	0	0	0	0	0	0	0	0	0.92895508	0.071044922	0.034912109	-0.008056641	-0.000732422	0.025634766	0	44330	0	0	0
589	590	590	Category L	0.20385742	-0.071777344	-0.88793945	-0.075195313	-0.16601563	0.47583008	-31.32	0	14/3/2018	14	3	2018	16:53:41	60821	0.3	16	53	41	0	0.060058594	3.5175293	0.20849609	-0.070068359	-0.90625	5.3640137	0.019042969	0	0	0	0	0	0	0	0	0	0.93261719	0.067382813	0.024658203	-0.004638672	-0.001464844	0.018310547	0	44330	0	0	0
590	591	591	Category L	0.23999023	-0.083984375	-0.89990234	-0.081298828	-0.15698242	0.47485352	-31.2	0	14/3/2018	14	3	2018	16:53:41	60821	0.4	16	53	41	0	0.060058594	3.5175293	0.20239258	-0.070068359	-0.90332031	4.0854492	0.040039063	0	0	0	0	0	0	0	0	0	0.9284668	0.071533203	0.0546875	0.037353516	-0.013671875	0.003417969	0	44330	0	0	0
591	592	592	Category L	0.21582031	-0.10791016	-0.91186523	-0.076416016	-0.16357422	0.46875	-31.08	0	14/3/2018	14	3	2018	16:53:41	60821	0.5	16	53	41	0	0.060058594	3.5175293	0.20288086	-0.071044922	-0.90820313	1.7915039	0.0390625	0	0	0	0	0	0	0	0	0	0.93334961	0.066650391	0.052978516	0.012695313	-0.036621094	-0.003417969	0	44330	0	0	0
592	593	593	Category L	0.20385742	-0.083984375	-0.91186523	-0.076416016	-0.16455078	0.46899414	-31.2	0	14/3/2018	14	3	2018	16:53:41	60821	0.6	16	53	41	0	0.060058594	3.5175293	0.203125	-0.072753906	-0.9128418	0.77441406	0.011230469	0	0	0	0	0	0	0	0	0	0.93798828	0.062011719	0.012695313	0.000488281	-0.010986328	0.000976563	0	44330	0	0	0
593	594	594	Category L	0.20385742	-0.095947266	-0.89990234	-0.076416016	-0.15820313	0.47387695	-31.08	0	14/3/2018	14	3	2018	16:53:41	60821	0.7	16	53	41	0	0.060058594	3.5175293	0.20141602	-0.073242188	-0.91333008	1.2158203	0.026367188	0	0	0	0	0	0	0	0	0	0.93798828	0.062011719	0.038330078	0.002197266	-0.022460938	0.013427734	0	44330	0	0	0
594	595	595	Category L	0.20385742	-0.095947266	-0.88793945	-0.074951172	-0.15917969	0.47290039	-31.2	0	14/3/2018	14	3	2018	16:53:41	60821	0.8	16	53	41	0	0.060058594	3.5175293	0.19775391	-0.072753906	-0.90991211	1.9375	0.032470703	0	0	0	0	0	0	0	0	0	0.93408203	0.065917969	0.051025391	0.005859375	-0.022949219	0.021972656	0	44330	0	0	0
595	596	596	Category L	0.20385742	-0.071777344	-0.91186523	-0.076416016	-0.16699219	0.47094727	-31.45	0	14/3/2018	14	3	2018	16:53:41	60821	0.9	16	53	41	0	0.060058594	3.5175293	0.19750977	-0.071533203	-0.91259766	2.0654297	0.006103516	0	0	0	0	0	0	0	0	0	0.93652344	0.063476563	0.007080078	0.006103516	0	0.000732422	0	44330	0	0	0
596	597	597	Category L	0.20385742	-0.10791016	-0.92382813	-0.072753906	-0.16357422	0.46899414	-31.45	0	14/3/2018	14	3	2018	16:53:42	60822	0	16	53	42	0	0.060058594	3.5175293	0.19726563	-0.069335938	-0.9140625	1.5544434	0.040039063	0	0	0	0	0	0	0	0	0	0.93774414	0.062255859	0.054199219	0.006347656	-0.038330078	-0.009521484	0	44330	0	0	0
597	598	598	Category L	0.20385742	-0.011962891	-0.87597656	-0.074951172	-0.15844727	0.47192383	-31.45	0	14/3/2018	14	3	2018	16:53:42	60822	0.1	16	53	42	0	0.060058594	3.5175293	0.1940918	-0.070800781	-0.91210938	0.99072266	0.069824219	0	0	0	0	0	0	0	0	0	0.93530273	0.064697266	0.10498047	0.009521484	0.058837891	0.036132813	0	44330	0	0	0
598	599	599	Category L	0.20385742	-0.035888672	-0.91186523	-0.074707031	-0.16088867	0.47485352	-31.45	0	14/3/2018	14	3	2018	16:53:42	60822	0.2	16	53	42	0	0.060058594	3.5175293	0.19287109	-0.068115234	-0.90844727	0.46704102	0.034179688	0	0	0	0	0	0	0	0	0	0.93115234	0.068847656	0.046386719	0.010742188	0.032226563	-0.003173828	0	44330	0	0	0
599	600	600	Category L	0.21582031	-0.047851563	-0.88793945	-0.075439453	-0.15917969	0.47119141	-31.57	0	14/3/2018	14	3	2018	16:53:42	60822	0.3	16	53	42	0	0.060058594	3.5175293	0.19555664	-0.070068359	-0.91186523	0.058349609	0.038330078	0	0	0	0	0	0	0	0	0	0.93505859	0.064941406	0.066162109	0.020019531	0.022216797	0.023925781	0	44330	0	0	0
600	601	601	Category L	0.2277832	-0.059814453	-0.92382813	-0.077148438	-0.16943359	0.46948242	-31.69	0	14/3/2018	14	3	2018	16:53:42	60822	0.4	16	53	42	0	0.060058594	3.5175293	0.19750977	-0.070800781	-0.91162109	0.6484375	0.034179688	0	0	0	0	0	0	0	0	0	0.93554688	0.064453125	0.053222656	0.030029297	0.010986328	-0.011962891	0	44330	0	0	0
601	602	602	Category L	0.21582031	-0.059814453	-0.89990234	-0.074707031	-0.16967773	0.46484375	-31.94	0	14/3/2018	14	3	2018	16:53:42	60822	0.5	16	53	42	0	0.060058594	3.5175293	0.19384766	-0.071289063	-0.90966797	0.67797852	0.026611328	0	0	0	0	0	0	0	0	0	0.93286133	0.067138672	0.043212891	0.021728516	0.011474609	0.009765625	0	44330	0	0	0
602	603	603	Category L	0.19189453	-0.071777344	-0.92382813	-0.067626953	-0.15893555	0.47509766	-32.31	0	14/3/2018	14	3	2018	16:53:42	60822	0.6	16	53	42	0	0.060058594	3.5175293	0.19433594	-0.072509766	-0.90576172	0.53393555	0.018066406	0	0	0	0	0	0	0	0	0	0.92919922	0.070800781	0.021240234	-0.002441406	0.000732422	-0.017822266	0	44330	0	0	0
603	604	604	Category L	0.20385742	-0.071777344	-0.88793945	-0.073730469	-0.17236328	0.46850586	-32.06	0	14/3/2018	14	3	2018	16:53:42	60822	0.7	16	53	42	0	0.060058594	3.5304199	0.19555664	-0.071289063	-0.90917969	0.33227539	0.022705078	0	0	0	0	0	0	0	0	0	0.93286133	0.067138672	0.029785156	0.008056641	-0.000244141	0.021240234	0	44330	0	0	0
604	605	605	Category L	0.20385742	-0.059814453	-0.92382813	-0.072998047	-0.16601563	0.47387695	-32.31	0	14/3/2018	14	3	2018	16:53:42	60822	0.8	16	53	42	0	0.060058594	3.5304199	0.19604492	-0.069824219	-0.9128418	0.5	0.016601563	0	0	0	0	0	0	0	0	0	0.9362793	0.063720703	0.028564453	0.007568359	0.010009766	-0.010742188	0	44330	0	0	0
605	606	606	Category L	0.20385742	-0.095947266	-0.93579102	-0.073730469	-0.16870117	0.46777344	-32.19	0	14/3/2018	14	3	2018	16:53:42	60822	0.9	16	53	42	0	0.060058594	3.5304199	0.19384766	-0.0703125	-0.91308594	0.62231445	0.03515625	0	0	0	0	0	0	0	0	0	0.93603516	0.063964844	0.057617188	0.009765625	-0.025390625	-0.022460938	0	44330	0	0	0
606	607	607	Category L	0.20385742	-0.071777344	-0.89990234	-0.071777344	-0.16015625	0.47216797	-31.82	0	14/3/2018	14	3	2018	16:53:43	60823	0	16	53	43	0	0.060058594	3.5304199	0.19287109	-0.068115234	-0.91064453	0.27490234	0.015380859	0	0	0	0	0	0	0	0	0	0.93334961	0.066650391	0.024902344	0.010742188	-0.003417969	0.010742188	0	44330	0	0	0
607	608	608	Category L	0.20385742	-0.059814453	-0.89990234	-0.070068359	-0.16430664	0.47412109	-31.82	0	14/3/2018	14	3	2018	16:53:43	60823	0.1	16	53	43	0	0.060058594	3.5304199	0.19555664	-0.064697266	-0.91333008	0.55908203	0.016357422	0	0	0	0	0	0	0	0	0	0.9362793	0.063720703	0.026367188	0.008056641	0.004882813	0.013427734	0	44330	0	0	0
608	609	609	Category L	0.20385742	-0.047851563	-0.89990234	-0.073730469	-0.16577148	0.47290039	-31.32	0	14/3/2018	14	3	2018	16:53:43	60823	0.2	16	53	43	0	0.060058594	3.5304199	0.1965332	-0.065429688	-0.91479492	2.4543457	0.024169922	0	0	0	0	0	0	0	0	0	0.93798828	0.062011719	0.039794922	0.007080078	0.017578125	0.014892578	0	44330	0	0	0
609	610	610	Category L	0.19189453	-0.011962891	-0.88793945	-0.069091797	-0.15991211	0.47509766	-31.32	0	14/3/2018	14	3	2018	16:53:43	60823	0.3	16	53	43	0	0.060058594	3.5304199	0.19824219	-0.064208984	-0.91479492	6.3203125	0.059082031	0	0	0	0	0	0	0	0	0	0.93823242	0.061767578	0.085449219	-0.006347656	0.052246094	0.026855469	0	44330	0	0	0
610	611	611	Category E	0.20385742	0.11987305	-1.0197754	-0.051757813	-0.1628418	0.4765625	-32.06	0	14/3/2018	14	3	2018	16:53:43	60823	0.6	16	53	43	0	0.060058594	3.5304199	0.19458008	-0.064453125	-0.91137695	13.211182	0.21386719	0	0	0	0	0	0	0	0	0	0.93432617	0.065673828	0.30175781	0.009033203	0.18432617	-0.1081543	0	44330	0	0	0
611	612	612	Category E	0.14379883	0.13183594	-0.89990234	-0.092285156	-0.14233398	0.47827148	-32.19	0	14/3/2018	14	3	2018	16:53:43	60823	0.7	16	53	43	0	0.060058594	3.5304199	0.19458008	-0.063476563	-0.90673828	19.261719	0.2019043	0	0	0	0	0	0	0	0	0	0.9296875	0.0703125	0.25317383	-0.05078125	0.1953125	0.006835938	0	44330	0	0	0
612	613	613	Category E	0.047851563	0.071777344	-0.69580078	-0.13500977	-0.15356445	0.46289063	-31.94	0	14/3/2018	14	3	2018	16:53:43	60823	0.8	16	53	43	0	0.060058594	3.5304199	0.19726563	-0.063720703	-0.91015625	23.967041	0.29443359	0	0	0	0	0	0	0	0	0	0.93359375	0.06640625	0.49951172	-0.14941406	0.13549805	0.21435547	0	44330	0	0	0
613	614	614	Category E	0.19189453	-0.011962891	-1.0319824	-0.15136719	-0.1730957	0.45092773	-31.81	0	14/3/2018	14	3	2018	16:53:43	60823	0.9	16	53	43	0	0.060058594	3.5304199	0.19873047	-0.062255859	-0.91333008	28.40918	0.12890625	0	0	0	0	0	0	0	0	0	0.93701172	0.062988281	0.17578125	-0.006835938	0.050292969	-0.1184082	0	44330	0	0	0
614	615	615	Category E	0.13183594	-0.29980469	-1.0917969	-0.13134766	-0.15454102	0.46508789	-31.69	0	14/3/2018	14	3	2018	16:53:44	60824	0	16	53	44	0	0.060058594	3.5304199	0.19921875	-0.061767578	-0.91455078	34.699707	0.30419922	0	0	0	0	0	0	0	0	0	0.93823242	0.061767578	0.48242188	-0.067382813	-0.23779297	-0.17700195	0	44330	0	0	0
615	616	616	Category E	0.19189453	-0.059814453	-0.93579102	-0.15698242	-0.1394043	0.46386719	-31.69	0	14/3/2018	14	3	2018	16:53:44	60824	0.1	16	53	44	0	0.060058594	3.5304199	0.1965332	-0.060791016	-0.9140625	39.375977	0.022216797	0	0	0	0	0	0	0	0	0	0.93701172	0.062988281	0.027587891	-0.004638672	0.000976563	-0.021484375	0	44330	0	0	0
616	617	617	Category E	0.035888672	-0.047851563	-0.99584961	-0.19140625	-0.11743164	0.45654297	-31.94	0	14/3/2018	14	3	2018	16:53:44	60824	0.2	16	53	44	0	0.060058594	3.5304199	0.19555664	-0.058105469	-0.90991211	38.483643	0.18139648	0	0	0	0	0	0	0	0	0	0.93261719	0.067382813	0.25585938	-0.15966797	0.010253906	-0.085693359	0	44330	0	0	0
617	618	618	Category E	0.10791016	-0.14379883	-0.76782227	-0.24975586	-0.11206055	0.43652344	-31.69	0	14/3/2018	14	3	2018	16:53:44	60824	0.3	16	53	44	0	0.060058594	3.5304199	0.19750977	-0.056152344	-0.91357422	38.467041	0.19238281	0	0	0	0	0	0	0	0	0	0.9362793	0.063720703	0.32324219	-0.089599609	-0.087402344	0.14575195	0	44330	0	0	0
618	619	619	Category E	0.32397461	-0.083984375	-1.0439453	-0.26367188	-0.086425781	0.4387207	-31.82	0	14/3/2018	14	3	2018	16:53:44	60824	0.4	16	53	44	0	0.060058594	3.5304199	0.1965332	-0.058349609	-0.91455078	39.928711	0.18310547	0	0	0	0	0	0	0	0	0	0.93725586	0.062744141	0.28198242	0.12719727	-0.025390625	-0.12915039	0	44330	0	0	0
619	620	620	Category E	0.2277832	-0.011962891	-0.94799805	-0.234375	-0.096435547	0.44311523	-31.82	0	14/3/2018	14	3	2018	16:53:44	60824	0.5	16	53	44	0	0.060058594	3.5304199	0.1965332	-0.055664063	-0.91430664	40.537109	0.063476563	0	0	0	0	0	0	0	0	0	0.93676758	0.063232422	0.10864258	0.031005859	0.043701172	-0.033447266	0	44330	0	0	0
620	621	621	Category E	0.23999023	0.011962891	-0.91186523	-0.22705078	-0.11230469	0.44213867	-31.69	0	14/3/2018	14	3	2018	16:53:44	60824	0.6	16	53	44	0	0.060058594	3.5304199	0.19287109	-0.0546875	-0.9152832	36.642334	0.081542969	0	0	0	0	0	0	0	0	0	0.93701172	0.062988281	0.1171875	0.046875	0.066650391	0.003417969	0	44330	0	0	0
621	622	622	Category E	-0.011962891	-0.059814453	-0.81591797	-0.22729492	-0.14257813	0.43530273	-32.06	0	14/3/2018	14	3	2018	16:53:44	60824	0.7	16	53	44	0	0.060058594	3.5304199	0.19213867	-0.054199219	-0.9128418	30.166748	0.22607422	0	0	0	0	0	0	0	0	0	0.93457031	0.065429688	0.30688477	-0.20410156	-0.005371094	0.096923828	0	44330	0	0	0
622	623	623	Category E	0.16796875	0.11987305	-0.64794922	-0.24121094	-0.17602539	0.41601563	-32.06	0	14/3/2018	14	3	2018	16:53:44	60824	0.8	16	53	44	0	0.060058594	3.5304199	0.19335938	-0.054931641	-0.91601563	25.844727	0.32104492	0	0	0	0	0	0	0	0	0	0.93774414	0.062255859	0.46826172	-0.025390625	0.17480469	0.26806641	0	44330	0	0	0
623	624	624	Category E	0.27587891	-0.047851563	-0.97192383	-0.20507813	-0.16894531	0.43603516	-32.06	0	14/3/2018	14	3	2018	16:53:44	60824	0.9	16	53	44	0	0.060058594	3.5304199	0.19360352	-0.052001953	-0.91674805	23.22998	0.098876953	0	0	0	0	0	0	0	0	0	0.93847656	0.061523438	0.14135742	0.08203125	0.004150391	-0.054931641	0	44330	0	0	0
624	625	625	Category E	0.19189453	-0.13183594	-1.1398926	-0.15844727	-0.16064453	0.4543457	-32.06	0	14/3/2018	14	3	2018	16:53:45	60825	0	16	53	45	0	0.060058594	3.5304199	0.19360352	-0.051269531	-0.91821289	17.525879	0.2355957	0	0	0	0	0	0	0	0	0	0.93969727	0.060302734	0.30371094	-0.001708984	-0.080322266	-0.22143555	0	44330	0	0	0
625	626	626	Category E	0.035888672	-0.035888672	-1.0917969	-0.15527344	-0.13427734	0.46411133	-32.06	0	14/3/2018	14	3	2018	16:53:45	60825	0.1	16	53	45	0	0.060058594	3.5304199	0.18969727	-0.051513672	-0.91821289	10.271973	0.23242188	0	0	0	0	0	0	0	0	0	0.93896484	0.061035156	0.34301758	-0.15380859	0.015625	-0.17333984	0	44330	0	0	0
626	627	627	Category E	0.11987305	-0.071777344	-0.75585938	-0.19335938	-0.10083008	0.45996094	-31.82	0	14/3/2018	14	3	2018	16:53:45	60825	0.2	16	53	45	0	0.060058594	3.5304199	0.1887207	-0.049072266	-0.91650391	8.8518066	0.17626953	0	0	0	0	0	0	0	0	0	0.93701172	0.062988281	0.25244141	-0.068847656	-0.022460938	0.16064453	0	44330	0	0	0
627	628	628	Category E	0.17993164	-0.023925781	-1.0319824	-0.203125	-0.068359375	0.46362305	-31.7	0	14/3/2018	14	3	2018	16:53:45	60825	0.3	16	53	45	0	0.060058594	3.5304199	0.19140625	-0.049560547	-0.91796875	10.842529	0.1171875	0	0	0	0	0	0	0	0	0	0.93896484	0.061035156	0.15112305	-0.011474609	0.025634766	-0.11376953	0	44330	0	0	0
628	629	629	Category E	0.011962891	-0.047851563	-1.2358398	-0.15649414	-0.08984375	0.47729492	-31.33	0	14/3/2018	14	3	2018	16:53:45	60825	0.4	16	53	45	0	0.060058594	3.5304199	0.19458008	-0.050537109	-0.91796875	9.9047852	0.36621094	0	0	0	0	0	0	0	0	0	0.93969727	0.060302734	0.50292969	-0.18261719	0.002685547	-0.31762695	0	44330	0	0	0
629	630	630	Category E	-0.21582031	-0.083984375	-0.6237793	-0.17919922	-0.12719727	0.45727539	-30.96	0	14/3/2018	14	3	2018	16:53:45	60825	0.5	16	53	45	0	0.060058594	3.5304199	0.19287109	-0.049560547	-0.91552734	3.1784668	0.50341797	0	0	0	0	0	0	0	0	0	0.93701172	0.062988281	0.73510742	-0.40869141	-0.034179688	0.29174805	0	44330	0	0	0
630	631	631	Category E	0.32397461	-0.14379883	-1.2597656	-0.19482422	-0.17626953	0.43408203	-31.2	0	14/3/2018	14	3	2018	16:53:45	60825	0.6	16	53	45	0	0.060058594	3.5304199	0.19140625	-0.05078125	-0.91088867	1.4438477	0.38427734	0	0	0	0	0	0	0	0	0	0.93212891	0.067871094	0.57397461	0.13232422	-0.092773438	-0.34863281	0	44330	0	0	0
631	632	632	Category E	0.26391602	-0.19189453	-1.2478027	-0.14208984	-0.14233398	0.4621582	-31.2	0	14/3/2018	14	3	2018	16:53:45	60825	0.7	16	53	45	0	0.060058594	3.5304199	0.19335938	-0.051269531	-0.91088867	0.64257813	0.37158203	0	0	0	0	0	0	0	0	0	0.93261719	0.067382813	0.54760742	0.0703125	-0.14038086	-0.33666992	0	44330	0	0	0
632	633	633	Category E	0.10791016	-0.11987305	-0.91186523	-0.17626953	-0.15063477	0.45410156	-31.32	0	14/3/2018	14	3	2018	16:53:45	60825	0.8	16	53	45	0	0.060058594	3.5304199	0.19458008	-0.049072266	-0.9128418	0.25512695	0.11181641	0	0	0	0	0	0	0	0	0	0.93457031	0.065429688	0.15844727	-0.086669922	-0.070556641	0.000976563	0	44330	0	0	0
633	634	634	Category E	-0.035888672	-0.059814453	-0.61181641	-0.22753906	-0.12426758	0.44165039	-31.57	0	14/3/2018	14	3	2018	16:53:45	60825	0.9	16	53	45	0	0.060058594	3.5304199	0.19604492	-0.047607422	-0.9152832	4.3620605	0.38232422	0	0	0	0	0	0	0	0	0	0.93725586	0.062744141	0.54785156	-0.23193359	-0.011962891	0.3034668	0	44330	0	0	0
634	635	635	Category E	0.26391602	0.035888672	-1.0917969	-0.25219727	-0.12084961	0.43237305	-31.57	0	14/3/2018	14	3	2018	16:53:46	60826	0	16	53	46	0	0.060058594	3.5304199	0.19262695	-0.047119141	-0.91601563	5.3737793	0.20678711	0	0	0	0	0	0	0	0	0	0.93725586	0.062744141	0.32983398	0.071044922	0.083007813	-0.17553711	0	44330	0	0	0
635	636	636	Category E	0.2277832	0.083984375	-0.99584961	-0.24243164	-0.12719727	0.43432617	-31.69	0	14/3/2018	14	3	2018	16:53:46	60826	0.1	16	53	46	0	0.060058594	3.5304199	0.19287109	-0.044189453	-0.9140625	0.21166992	0.15600586	0	0	0	0	0	0	0	0	0	0.93530273	0.064697266	0.24487305	0.034667969	0.12817383	-0.081542969	0	44330	0	0	0
636	637	637	Category E	-0.035888672	-0.20385742	-0.7199707	-0.23876953	-0.16479492	0.42553711	-31.69	0	14/3/2018	14	3	2018	16:53:46	60826	0.2	16	53	46	0	0.060058594	3.5304199	0.19335938	-0.044189453	-0.91333008	0.77880859	0.33959961	0	0	0	0	0	0	0	0	0	0.93457031	0.065429688	0.58227539	-0.22924805	-0.15966797	0.19335938	0	44330	0	0	0
637	638	638	Category E	0.16796875	0.11987305	-0.57592773	-0.26220703	-0.20361328	0.39404297	-31.57	0	14/3/2018	14	3	2018	16:53:46	60826	0.3	16	53	46	0	0.060058594	3.5304199	0.19360352	-0.044677734	-0.91381836	7.6665039	0.37670898	0	0	0	0	0	0	0	0	0	0.93530273	0.064697266	0.52832031	-0.025634766	0.16455078	0.33789063	0	44330	0	0	0
638	639	639	Category E	0.46777344	-0.2277832	-1.1518555	-0.19995117	-0.17285156	0.43701172	-31.57	0	14/3/2018	14	3	2018	16:53:46	60826	0.4	16	53	46	0	0.060058594	3.5304199	0.18896484	-0.043701172	-0.91552734	13.106445	0.40893555	0	0	0	0	0	0	0	0	0	0.93579102	0.064208984	0.69873047	0.27856445	-0.18383789	-0.23608398	0	44330	0	0	0
639	640	640	Category E	0.41992188	-0.15576172	-0.85180664	-0.19824219	-0.19067383	0.42871094	-31.2	0	14/3/2018	14	3	2018	16:53:46	60826	0.5	16	53	46	0	0.059814453	3.4933594	0.18896484	-0.045166016	-0.9128418	13.016846	0.26293945	0	0	0	0	0	0	0	0	0	0.93334961	0.066650391	0.40234375	0.23071289	-0.11035156	0.061035156	0	44330	0	0	0
640	641	641	Category E	-0.047851563	-0.11987305	-0.70776367	-0.27050781	-0.17871094	0.39819336	-31.08	0	14/3/2018	14	3	2018	16:53:46	60826	0.6	16	53	46	0	0.059814453	3.4933594	0.19116211	-0.045898438	-0.91455078	17.235107	0.32470703	0	0	0	0	0	0	0	0	0	0.93554688	0.064453125	0.51977539	-0.23901367	-0.073730469	0.20678711	0	44330	0	0	0
641	642	642	Category E	0.27587891	-0.17993164	-0.56396484	-0.27514648	-0.1628418	0.40258789	-31.2	0	14/3/2018	14	3	2018	16:53:46	60826	0.7	16	53	46	0	0.059814453	3.4933594	0.19189453	-0.044677734	-0.91650391	24.177734	0.38671875	0	0	0	0	0	0	0	0	0	0.93725586	0.062744141	0.5715332	0.083740234	-0.13500977	0.35253906	0	44330	0	0	0
642	643	643	Category E	0.34790039	-0.011962891	-1.1518555	-0.21850586	-0.13671875	0.44042969	-31.45	0	14/3/2018	14	3	2018	16:53:46	60826	0.8	16	53	46	0	0.059814453	3.4933594	0.18969727	-0.044433594	-0.91650391	24.603271	0.28515625	0	0	0	0	0	0	0	0	0	0.93701172	0.062988281	0.42602539	0.15795898	0.032470703	-0.23510742	0	44330	0	0	0
643	644	644	Category E	0.2878418	-0.011962891	-1.1518555	-0.13354492	-0.1640625	0.45654297	-31.94	0	14/3/2018	14	3	2018	16:53:46	60826	0.9	16	53	46	0	0.059814453	3.4933594	0.18554688	-0.044433594	-0.91357422	19.181641	0.26123047	0	0	0	0	0	0	0	0	0	0.93334961	0.066650391	0.37280273	0.10205078	0.032470703	-0.23803711	0	44330	0	0	0
644	645	645	Category E	0.071777344	-0.17993164	-0.89990234	-0.092773438	-0.18725586	0.46508789	-32.43	0	14/3/2018	14	3	2018	16:53:47	60827	0	16	53	47	0	0.059814453	3.4933594	0.18725586	-0.041748047	-0.9140625	21.402832	0.18041992	0	0	0	0	0	0	0	0	0	0.93383789	0.066162109	0.26757813	-0.11547852	-0.13793945	0.014160156	0	44330	0	0	0
645	646	646	Category E	0.16796875	0.071777344	-0.68383789	-0.11645508	-0.1887207	0.45458984	-32.31	0	14/3/2018	14	3	2018	16:53:47	60827	0.1	16	53	47	0	0.059814453	3.4933594	0.1887207	-0.042236328	-0.91723633	29.097656	0.26049805	0	0	0	0	0	0	0	0	0	0.93725586	0.062744141	0.3684082	-0.020751953	0.11401367	0.23339844	0	44330	0	0	0
646	647	647	Category E	0.43188477	0.17993164	-1.1037598	-0.099121094	-0.19116211	0.45654297	-32.31	0	14/3/2018	14	3	2018	16:53:47	60827	0.2	16	53	47	0	0.059814453	3.4933594	0.18969727	-0.04296875	-0.91748047	29.623291	0.37792969	0	0	0	0	0	0	0	0	0	0.93798828	0.062011719	0.65087891	0.24194336	0.22290039	-0.18603516	0	44330	0	0	0
647	648	648	Category E	0.32397461	-0.15576172	-1.0197754	-0.079589844	-0.18115234	0.46459961	-32.43	0	14/3/2018	14	3	2018	16:53:47	60827	0.3	16	53	47	0	0.059814453	3.4933594	0.18652344	-0.042480469	-0.91748047	24.486816	0.20483398	0	0	0	0	0	0	0	0	0	0.93725586	0.062744141	0.35229492	0.13720703	-0.11303711	-0.10205078	0	44330	0	0	0
648	649	649	Category E	0.39599609	0.023925781	-0.86376953	-0.12573242	-0.18945313	0.45092773	-32.31	0	14/3/2018	14	3	2018	16:53:47	60827	0.4	16	53	47	0	0.059814453	3.4933594	0.18774414	-0.043701172	-0.91503906	21.661621	0.22460938	0	0	0	0	0	0	0	0	0	0.93505859	0.064941406	0.32714844	0.20800781	0.067626953	0.051269531	0	44330	0	0	0
649	650	650	Category E	-0.035888672	-0.11987305	-0.59985352	-0.21191406	-0.18237305	0.42749023	-32.31	0	14/3/2018	14	3	2018	16:53:47	60827	0.5	16	53	47	0	0.059814453	3.4933594	0.1887207	-0.043457031	-0.91821289	24.760986	0.39697266	0	0	0	0	0	0	0	0	0	0.93847656	0.061523438	0.61914063	-0.22460938	-0.076171875	0.31835938	0	44330	0	0	0
650	651	651	Category E	0.23999023	0.023925781	-0.52783203	-0.23486328	-0.17358398	0.42236328	-32.19	0	14/3/2018	14	3	2018	16:53:47	60827	0.6	16	53	47	0	0.059814453	3.4933594	0.18920898	-0.043212891	-0.92041016	20.808838	0.40161133	0	0	0	0	0	0	0	0	0	0.94067383	0.059326172	0.51074219	0.050537109	0.067138672	0.39257813	0	44330	0	0	0
651	652	652	Category E	0.47998047	-0.13183594	-1.1518555	-0.19848633	-0.14916992	0.44067383	-31.82	0	14/3/2018	14	3	2018	16:53:47	60827	0.7	16	53	47	0	0.059814453	3.4933594	0.1875	-0.045166016	-0.91723633	14.382813	0.38452148	0	0	0	0	0	0	0	0	0	0.93725586	0.062744141	0.61328125	0.29223633	-0.086425781	-0.234375	0	44330	0	0	0
652	653	653	Category E	0.37182617	0.035888672	-1.1159668	-0.13916016	-0.16430664	0.45629883	-31.82	0	14/3/2018	14	3	2018	16:53:47	60827	0.8	16	53	47	0	0.059814453	3.4933594	0.18408203	-0.046875	-0.9140625	9.0480957	0.28759766	0	0	0	0	0	0	0	0	0	0.93359375	0.06640625	0.47216797	0.1875	0.082763672	-0.20166016	0	44330	0	0	0
653	654	654	Category E	0.27587891	-0.011962891	-0.97192383	-0.11938477	-0.17114258	0.46069336	-32.31	0	14/3/2018	14	3	2018	16:53:47	60827	0.9	16	53	47	0	0.059814453	3.4933594	0.18505859	-0.046142578	-0.9152832	7.4663086	0.11206055	0	0	0	0	0	0	0	0	0	0.93481445	0.065185547	0.18139648	0.090576172	0.034179688	-0.056396484	0	44330	0	0	0
654	655	655	Category E	0.023925781	0	-0.83984375	-0.1418457	-0.17626953	0.453125	-32.31	0	14/3/2018	14	3	2018	16:53:48	60828	0	16	53	48	0	0.059814453	3.4933594	0.18725586	-0.046386719	-0.91870117	6.1845703	0.18725586	0	0	0	0	0	0	0	0	0	0.93896484	0.061035156	0.2890625	-0.16333008	0.046386719	0.078857422	0	44330	0	0	0
655	656	656	Category E	0.13183594	0.095947266	-0.55175781	-0.17407227	-0.19995117	0.43603516	-32.43	0	14/3/2018	14	3	2018	16:53:48	60828	0.1	16	53	48	0	0.059814453	3.4933594	0.18847656	-0.045898438	-0.91748047	1.220459	0.39648438	0	0	0	0	0	0	0	0	0	0.93798828	0.062011719	0.56445313	-0.056640625	0.1418457	0.36572266	0	44330	0	0	0
656	657	657	Category E	0.37182617	0.14379883	-1.1518555	-0.13330078	-0.19897461	0.44677734	-32.31	0	14/3/2018	14	3	2018	16:53:48	60828	0.2	16	53	48	0	0.059814453	3.4933594	0.18774414	-0.045898438	-0.91796875	6.7714844	0.3527832	0	0	0	0	0	0	0	0	0	0.93798828	0.062011719	0.60742188	0.18383789	0.18969727	-0.23364258	0	44330	0	0	0
657	658	658	Category E	0.20385742	-0.17993164	-1.1037598	-0.076416016	-0.15991211	0.47094727	-31.69	0	14/3/2018	14	3	2018	16:53:48	60828	0.3	16	53	48	0	0.059814453	3.4933594	0.18530273	-0.047607422	-0.91748047	12.824707	0.22900391	0	0	0	0	0	0	0	0	0	0.93725586	0.062744141	0.33666992	0.018310547	-0.13208008	-0.18603516	0	44330	0	0	0
658	659	659	Category E	0.17993164	0.047851563	-0.97192383	-0.10546875	-0.17407227	0.4621582	-31.82	0	14/3/2018	14	3	2018	16:53:48	60828	0.4	16	53	48	0	0.059814453	3.4933594	0.18286133	-0.048339844	-0.91674805	14.771484	0.11083984	0	0	0	0	0	0	0	0	0	0.93603516	0.063964844	0.15429688	-0.002929688	0.096191406	-0.054931641	0	44330	0	0	0
659	660	660	Category E	-0.095947266	-0.071777344	-0.97192383	-0.15869141	-0.15551758	0.45336914	-31.82	0	14/3/2018	14	3	2018	16:53:48	60828	0.5	16	53	48	0	0.059814453	3.4933594	0.18066406	-0.046386719	-0.91870117	15.766113	0.28271484	0	0	0	0	0	0	0	0	0	0.9375	0.0625	0.35498047	-0.27661133	-0.025146484	-0.052978516	0	44330	0	0	0
660	661	661	Category E	0.14379883	-0.11987305	-0.65991211	-0.20092773	-0.15332031	0.44165039	-31.82	0	14/3/2018	14	3	2018	16:53:48	60828	0.6	16	53	48	0	0.059814453	3.4933594	0.17919922	-0.046386719	-0.91918945	18.075439	0.27172852	0	0	0	0	0	0	0	0	0	0.9375	0.0625	0.36791992	-0.035400391	-0.073242188	0.25927734	0	44330	0	0	0
661	662	662	Category E	0.2878418	-0.19189453	-1.1037598	-0.18847656	-0.14282227	0.45092773	-32.06	0	14/3/2018	14	3	2018	16:53:48	60828	0.7	16	53	48	0	0.059814453	3.4933594	0.17724609	-0.046630859	-0.91943359	18.98999	0.2590332	0	0	0	0	0	0	0	0	0	0.93774414	0.062255859	0.43969727	0.11035156	-0.14501953	-0.18408203	0	44330	0	0	0
662	663	663	Category E	0.2277832	0.13183594	-0.98388672	-0.15454102	-0.14477539	0.45996094	-31.94	0	14/3/2018	14	3	2018	16:53:48	60828	0.8	16	53	48	0	0.059814453	3.4933594	0.17578125	-0.046875	-0.92138672	17.114014	0.19604492	0	0	0	0	0	0	0	0	0	0.93920898	0.060791016	0.29272461	0.051757813	0.17871094	-0.062255859	0	44330	0	0	0
663	664	664	Category E	0.2277832	-0.035888672	-1.0197754	-0.14111328	-0.1496582	0.4609375	-32.06	0	14/3/2018	14	3	2018	16:53:48	60828	0.9	16	53	48	0	0.059814453	3.4933594	0.17431641	-0.048828125	-0.9230957	14.556641	0.11083984	0	0	0	0	0	0	0	0	0	0.94067383	0.059326172	0.1628418	0.053222656	0.012939453	-0.096435547	0	44330	0	0	0
664	665	665	Category E	-0.083984375	-0.095947266	-0.92382813	-0.1418457	-0.17358398	0.4543457	-32.06	0	14/3/2018	14	3	2018	16:53:49	60829	0	16	53	49	0	0.059814453	3.4933594	0.1730957	-0.048095703	-0.92431641	13.266846	0.26147461	0	0	0	0	0	0	0	0	0	0.94165039	0.058349609	0.30541992	-0.25708008	-0.047607422	0.000488281	0	44330	0	0	0
665	666	666	Category E	0.15576172	0.13183594	-0.76782227	-0.16967773	-0.17822266	0.44262695	-31.82	0	14/3/2018	14	3	2018	16:53:49	60829	0.1	16	53	49	0	0.059814453	3.4933594	0.17211914	-0.048339844	-0.92138672	8.8991699	0.23730469	0	0	0	0	0	0	0	0	0	0.93847656	0.061523438	0.35009766	-0.016357422	0.18017578	0.15356445	0	44330	0	0	0
666	667	667	Category E	0.41992188	-0.10791016	-1.0078125	-0.1574707	-0.18359375	0.44677734	-31.57	0	14/3/2018	14	3	2018	16:53:49	60829	0.2	16	53	49	0	0.059814453	3.4933594	0.1730957	-0.047851563	-0.91650391	6.1655273	0.26953125	0	0	0	0	0	0	0	0	0	0.93408203	0.065917969	0.39770508	0.24658203	-0.059814453	-0.091064453	0	44330	0	0	0
667	668	668	Category E	0.45581055	-0.14379883	-0.93579102	-0.17773438	-0.18164063	0.43896484	-31.57	0	14/3/2018	14	3	2018	16:53:49	60829	0.3	16	53	49	0	0.059814453	3.4933594	0.16918945	-0.047119141	-0.91748047	2.8330078	0.30273438	0	0	0	0	0	0	0	0	0	0.93432617	0.065673828	0.40087891	0.28637695	-0.096435547	-0.018066406	0	44330	0	0	0
668	669	669	Category E	0.071777344	0.011962891	-0.68383789	-0.23706055	-0.16845703	0.42016602	-31.45	0	14/3/2018	14	3	2018	16:53:49	60829	0.4	16	53	49	0	0.059814453	3.4933594	0.16699219	-0.048583984	-0.91870117	2.7272949	0.26074219	0	0	0	0	0	0	0	0	0	0.93505859	0.064941406	0.39111328	-0.095214844	0.060546875	0.23486328	0	44330	0	0	0
669	670	670	Category E	0.095947266	-0.16796875	-0.50390625	-0.30688477	-0.15942383	0.38696289	-31.69	0	14/3/2018	14	3	2018	16:53:49	60829	0.5	16	53	49	0	0.059814453	3.4933594	0.16845703	-0.047607422	-0.91992188	3.3725586	0.43920898	0	0	0	0	0	0	0	0	0	0.93652344	0.063476563	0.60913086	-0.072509766	-0.12011719	0.41601563	0	44330	0	0	0
670	671	671	Category E	0.39599609	-0.13183594	-0.89990234	-0.28491211	-0.12963867	0.40649414	-31.69	0	14/3/2018	14	3	2018	16:53:49	60829	0.6	16	53	49	0	0.059814453	3.4933594	0.17163086	-0.044677734	-0.92407227	1.4931641	0.24169922	0	0	0	0	0	0	0	0	0	0.94116211	0.058837891	0.33544922	0.22412109	-0.086914063	0.024169922	0	44330	0	0	0
671	672	672	Category E	0.31176758	0.071777344	-1.0678711	-0.21679688	-0.13330078	0.44360352	-31.32	0	14/3/2018	14	3	2018	16:53:49	60829	0.7	16	53	49	0	0.059814453	3.4933594	0.16821289	-0.042236328	-0.91796875	3.6870117	0.23657227	0	0	0	0	0	0	0	0	0	0.93432617	0.065673828	0.40722656	0.14331055	0.11401367	-0.1496582	0	44330	0	0	0
672	673	673	Category E	0.32397461	0.035888672	-1.1159668	-0.16113281	-0.13989258	0.46850586	-31.32	0	14/3/2018	14	3	2018	16:53:49	60829	0.8	16	53	49	0	0.059814453	3.4933594	0.16381836	-0.037597656	-0.91357422	6.8884277	0.26806641	0	0	0	0	0	0	0	0	0	0.92895508	0.071044922	0.43579102	0.15991211	0.073486328	-0.20214844	0	44330	0	0	0
673	674	674	Category E	-0.083984375	-0.059814453	-0.95996094	-0.15673828	-0.15185547	0.45874023	-31.32	0	14/3/2018	14	3	2018	16:53:49	60829	0.9	16	53	49	0	0.059814453	3.4933594	0.16235352	-0.035644531	-0.9152832	5.1950684	0.25146484	0	0	0	0	0	0	0	0	0	0.93017578	0.069824219	0.31494141	-0.24633789	-0.023925781	-0.044433594	0	44330	0	0	0
674	675	675	Category E	0.2277832	0.13183594	-0.7199707	-0.19897461	-0.18676758	0.42871094	-32.06	0	14/3/2018	14	3	2018	16:53:50	60830	0	16	53	50	0	0.059814453	3.4933594	0.16455078	-0.036376953	-0.92114258	9.6970215	0.26977539	0	0	0	0	0	0	0	0	0	0.93652344	0.063476563	0.43286133	0.062988281	0.16821289	0.20117188	0	44330	0	0	0
675	676	676	Category E	0.23999023	-0.059814453	-0.85180664	-0.18774414	-0.19824219	0.42358398	-32.31	0	14/3/2018	14	3	2018	16:53:50	60830	0.1	16	53	50	0	0.059814453	3.4933594	0.16235352	-0.038330078	-0.91943359	16.625488	0.10498047	0	0	0	0	0	0	0	0	0	0.93457031	0.065429688	0.16650391	0.077392578	-0.021240234	0.067626953	0	44330	0	0	0
676	677	677	Category E	0.2277832	-0.15576172	-0.97192383	-0.18652344	-0.19213867	0.4309082	-32.43	0	14/3/2018	14	3	2018	16:53:50	60830	0.2	16	53	50	0	0.059814453	3.4933594	0.16162109	-0.040283203	-0.91796875	19.371338	0.14331055	0	0	0	0	0	0	0	0	0	0.93286133	0.067138672	0.23535156	0.065917969	-0.11523438	-0.053710938	0	44330	0	0	0
677	678	678	Category E	-0.16796875	0.059814453	-1.0078125	-0.19873047	-0.14233398	0.44091797	-32.31	0	14/3/2018	14	3	2018	16:53:50	60830	0.3	16	53	50	0	0.059570313	3.5175293	0.16064453	-0.0390625	-0.91748047	13.636963	0.35498047	0	0	0	0	0	0	0	0	0	0.93237305	0.067626953	0.51782227	-0.32861328	0.098876953	-0.090087891	0	44330	0	0	0
678	679	679	Category E	0.20385742	-0.15576172	-0.70776367	-0.28051758	-0.10839844	0.41894531	-31.69	0	14/3/2018	14	3	2018	16:53:50	60830	0.4	16	53	50	0	0.059570313	3.5175293	0.15795898	-0.042724609	-0.92138672	13.484863	0.24584961	0	0	0	0	0	0	0	0	0	0.93579102	0.064208984	0.37207031	0.045654297	-0.11279297	0.21362305	0	44330	0	0	0
679	680	680	Category E	0.39599609	-0.10791016	-1.0197754	-0.25683594	-0.10083008	0.4284668	-31.57	0	14/3/2018	14	3	2018	16:53:50	60830	0.5	16	53	50	0	0.059570313	3.5175293	0.15405273	-0.039794922	-0.92333984	20.383789	0.26904297	0	0	0	0	0	0	0	0	0	0.93701172	0.062988281	0.40600586	0.24169922	-0.067871094	-0.096191406	0	44330	0	0	0
680	681	681	Category E	0.27587891	0.047851563	-1.0678711	-0.25927734	-0.11791992	0.43115234	-31.69	0	14/3/2018	14	3	2018	16:53:50	60830	0.6	16	53	50	0	0.059570313	3.5175293	0.15136719	-0.038330078	-0.92700195	23.245605	0.20654297	0	0	0	0	0	0	0	0	0	0.94018555	0.059814453	0.35131836	0.12426758	0.086181641	-0.140625	0	44330	0	0	0
681	682	682	Category E	0.047851563	-0.047851563	-0.89990234	-0.25390625	-0.12890625	0.421875	-31.82	0	14/3/2018	14	3	2018	16:53:50	60830	0.7	16	53	50	0	0.059570313	3.5175293	0.15356445	-0.036132813	-0.92919922	16.806152	0.11035156	0	0	0	0	0	0	0	0	0	0.94238281	0.057617188	0.14672852	-0.10571289	-0.011474609	0.029296875	0	44330	0	0	0
682	683	683	Category E	-0.14379883	-0.059814453	-0.69580078	-0.27124023	-0.16821289	0.40454102	-31.82	0	14/3/2018	14	3	2018	16:53:50	60830	0.8	16	53	50	0	0.059570313	3.5175293	0.15014648	-0.033935547	-0.93188477	6.7495117	0.37792969	0	0	0	0	0	0	0	0	0	0.94458008	0.055419922	0.55566406	-0.29394531	-0.025634766	0.23608398	0	44330	0	0	0
683	684	684	Category E	0.3359375	0.13183594	-0.92382813	-0.23754883	-0.19799805	0.40844727	-31.94	0	14/3/2018	14	3	2018	16:53:50	60830	0.9	16	53	50	0	0.059570313	3.5175293	0.14746094	-0.032226563	-0.92456055	6.8950195	0.24975586	0	0	0	0	0	0	0	0	0	0.93676758	0.063232422	0.35327148	0.18823242	0.1640625	0.000732422	0	44330	0	0	0
684	685	685	Category E	0.3359375	-0.095947266	-1.1757813	-0.16040039	-0.17138672	0.44482422	-32.06	0	14/3/2018	14	3	2018	16:53:51	60831	0	16	53	51	0	0.059570313	3.5175293	0.14428711	-0.031494141	-0.91894531	5.8220215	0.32666016	0	0	0	0	0	0	0	0	0	0.93066406	0.069335938	0.51245117	0.19140625	-0.064208984	-0.2565918	0	44330	0	0	0
685	686	686	Category E	0.27587891	-0.14379883	-0.97192383	-0.14892578	-0.17651367	0.44897461	-31.94	0	14/3/2018	14	3	2018	16:53:51	60831	0.1	16	53	51	0	0.059570313	3.5175293	0.14746094	-0.030517578	-0.92456055	2.5986328	0.17749023	0	0	0	0	0	0	0	0	0	0.93676758	0.063232422	0.28881836	0.12817383	-0.11303711	-0.047119141	0	44330	0	0	0
686	687	687	Category E	-0.047851563	-0.047851563	-0.89990234	-0.16992188	-0.16503906	0.44873047	-31.82	0	14/3/2018	14	3	2018	16:53:51	60831	0.2	16	53	51	0	0.059570313	3.5175293	0.14868164	-0.034423828	-0.93066406	13.318604	0.19946289	0	0	0	0	0	0	0	0	0	0.94311523	0.056884766	0.2409668	-0.1965332	-0.013183594	0.030761719	0	44330	0	0	0
687	688	688	Category E	0.29980469	-0.14379883	-0.69580078	-0.20507813	-0.15600586	0.44042969	-31.57	0	14/3/2018	14	3	2018	16:53:51	60831	0.3	16	53	51	0	0.059570313	3.5175293	0.14599609	-0.037109375	-0.92822266	14.393555	0.29833984	0	0	0	0	0	0	0	0	0	0.94042969	0.059570313	0.49267578	0.15356445	-0.10644531	0.23242188	0	44330	0	0	0
688	689	689	Category E	0.27587891	-0.035888672	-1.1518555	-0.20703125	-0.1394043	0.44580078	-31.2	0	14/3/2018	14	3	2018	16:53:51	60831	0.4	16	53	51	0	0.059570313	3.5175293	0.14306641	-0.037841797	-0.92700195	10.563965	0.26074219	0	0	0	0	0	0	0	0	0	0.9387207	0.061279297	0.359375	0.13256836	0.001953125	-0.22460938	0	44330	0	0	0
689	690	690	Category E	0.2277832	0	-1.0678711	-0.17944336	-0.14453125	0.45410156	-31.2	0	14/3/2018	14	3	2018	16:53:51	60831	0.5	16	53	51	0	0.059570313	3.5175293	0.13720703	-0.039794922	-0.92407227	9.0930176	0.17431641	0	0	0	0	0	0	0	0	0	0.93505859	0.064941406	0.27392578	0.090332031	0.039794922	-0.14355469	0	44330	0	0	0
690	691	691	Category E	0.083984375	-0.035888672	-0.75585938	-0.16748047	-0.16577148	0.44702148	-31.57	0	14/3/2018	14	3	2018	16:53:51	60831	0.6	16	53	51	0	0.059570313	3.5175293	0.14013672	-0.040039063	-0.92675781	11.524658	0.17993164	0	0	0	0	0	0	0	0	0	0.93823242	0.061767578	0.23144531	-0.056152344	0.004150391	0.17089844	0	44330	0	0	0
691	692	692	Category E	-0.13183594	0	-0.64794922	-0.18408203	-0.18334961	0.43017578	-31.82	0	14/3/2018	14	3	2018	16:53:51	60831	0.7	16	53	51	0	0.059570313	3.5175293	0.14086914	-0.040527344	-0.9375	14.431885	0.39990234	0	0	0	0	0	0	0	0	0	0.94897461	0.051025391	0.60327148	-0.27270508	0.040527344	0.28955078	0	44330	0	0	0
692	693	693	Category E	0.11987305	0.14379883	-0.79199219	-0.1706543	-0.1887207	0.43823242	-31.69	0	14/3/2018	14	3	2018	16:53:51	60831	0.8	16	53	51	0	0.059570313	3.5175293	0.13793945	-0.038818359	-0.93701172	11.537598	0.23413086	0	0	0	0	0	0	0	0	0	0.94799805	0.052001953	0.34594727	-0.018066406	0.18261719	0.14501953	0	44330	0	0	0
693	694	694	Category E	0.37182617	-0.047851563	-1.3198242	-0.098144531	-0.16064453	0.46655273	-31.69	0	14/3/2018	14	3	2018	16:53:51	60831	0.9	16	53	51	0	0.059570313	3.5175293	0.13427734	-0.039794922	-0.93481445	14.053955	0.45214844	0	0	0	0	0	0	0	0	0	0.94506836	0.054931641	0.63012695	0.23730469	-0.0078125	-0.38476563	0	44330	0	0	0
694	695	695	Category E	0.2277832	-0.25195313	-0.99584961	-0.052734375	-0.17089844	0.47021484	-31.57	0	14/3/2018	14	3	2018	16:53:52	60832	0	16	53	52	0	0.059570313	3.5175293	0.13037109	-0.040527344	-0.92871094	15.44165	0.24194336	0	0	0	0	0	0	0	0	0	0.9387207	0.061279297	0.37548828	0.097167969	-0.21118164	-0.066894531	0	44330	0	0	0
695	696	696	Category E	0.13183594	-0.059814453	-0.95996094	-0.088623047	-0.17919922	0.46630859	-31.45	0	14/3/2018	14	3	2018	16:53:52	60832	0.1	16	53	52	0	0.059570313	3.5175293	0.13354492	-0.038330078	-0.92626953	15.330811	0.039794922	0	0	0	0	0	0	0	0	0	0.93676758	0.063232422	0.056640625	-0.001708984	-0.021240234	-0.033447266	0	44330	0	0	0
696	697	697	Category E	-0.15576172	-0.17993164	-0.95996094	-0.12548828	-0.18139648	0.45361328	-31.45	0	14/3/2018	14	3	2018	16:53:52	60832	0.2	16	53	52	0	0.059570313	3.5175293	0.13623047	-0.041015625	-0.93310547	14.187744	0.32446289	0	0	0	0	0	0	0	0	0	0.9440918	0.055908203	0.45751953	-0.29199219	-0.13867188	-0.026611328	0	44330	0	0	0
697	698	698	Category E	-0.083984375	-0.20385742	-0.70776367	-0.15844727	-0.17993164	0.44970703	-31.45	0	14/3/2018	14	3	2018	16:53:52	60832	0.3	16	53	52	0	0.059570313	3.5175293	0.13378906	-0.043701172	-0.93017578	11.913818	0.35009766	0	0	0	0	0	0	0	0	0	0.94091797	0.059082031	0.6003418	-0.21777344	-0.15991211	0.22241211	0	44330	0	0	0
698	699	699	Category E	0.13183594	0.071777344	-1.1999512	-0.12548828	-0.16674805	0.46069336	-31.2	0	14/3/2018	14	3	2018	16:53:52	60832	0.4	16	53	52	0	0.059570313	3.5175293	0.12817383	-0.04296875	-0.9296875	12.819336	0.29345703	0	0	0	0	0	0	0	0	0	0.93945313	0.060546875	0.38842773	0.003417969	0.11474609	-0.27001953	0	44330	0	0	0
699	700	700	Category E	0.11987305	-0.023925781	-0.98388672	-0.021972656	-0.1809082	0.47045898	-31.32	0	14/3/2018	14	3	2018	16:53:52	60832	0.5	16	53	52	0	0.059570313	3.5175293	0.12573242	-0.045898438	-0.92773438	16.009766	0.060546875	0	0	0	0	0	0	0	0	0	0.93725586	0.062744141	0.084228516	-0.005859375	0.021972656	-0.055908203	0	44330	0	0	0
700	701	701	Category E	0.083984375	0	-0.94799805	0.038818359	-0.17456055	0.47094727	-31.45	0	14/3/2018	14	3	2018	16:53:52	60832	0.6	16	53	52	0	0.059570313	3.5175293	0.12963867	-0.045410156	-0.93139648	21.014893	0.066650391	0	0	0	0	0	0	0	0	0	0.94140625	0.05859375	0.10766602	-0.045654297	0.045410156	-0.016357422	0	44330	0	0	0
701	702	702	Category E	-0.13183594	-0.071777344	-0.97192383	0.049072266	-0.1640625	0.47558594	-31.57	0	14/3/2018	14	3	2018	16:53:52	60832	0.7	16	53	52	0	0.059570313	3.5175293	0.12866211	-0.041992188	-0.93774414	25.899414	0.2644043	0	0	0	0	0	0	0	0	0	0.94750977	0.052490234	0.32421875	-0.26049805	-0.029541016	-0.033935547	0	44330	0	0	0
702	703	703	Category E	0.047851563	-0.035888672	-0.77978516	0.017089844	-0.17529297	0.47363281	-31.57	0	14/3/2018	14	3	2018	16:53:52	60832	0.8	16	53	52	0	0.059570313	3.5175293	0.12792969	-0.0390625	-0.93481445	30.414063	0.17456055	0	0	0	0	0	0	0	0	0	0.94433594	0.055664063	0.23852539	-0.080078125	0.003173828	0.1550293	0	44330	0	0	0
703	704	704	Category E	0.17993164	0	-1.0678711	0.040771484	-0.18310547	0.46704102	-31.57	0	14/3/2018	14	3	2018	16:53:52	60832	0.9	16	53	52	0	0.059570313	3.5175293	0.12524414	-0.041503906	-0.93432617	31.350098	0.14990234	0	0	0	0	0	0	0	0	0	0.94360352	0.056396484	0.22973633	0.054443359	0.041503906	-0.13330078	0	44330	0	0	0
704	705	705	Category E	0.10791016	-0.14379883	-0.89990234	0.031005859	-0.17431641	0.47070313	-31.82	0	14/3/2018	14	3	2018	16:53:53	60833	0	16	53	53	0	0.059570313	3.5175293	0.12231445	-0.040771484	-0.92993164	30.202393	0.1081543	0	0	0	0	0	0	0	0	0	0.9387207	0.061279297	0.14746094	-0.014404297	-0.1027832	0.030029297	0	44330	0	0	0
705	706	706	Category E	0.13183594	0	-0.70776367	-0.005126953	-0.18188477	0.46801758	-31.82	0	14/3/2018	14	3	2018	16:53:53	60833	0.1	16	53	53	0	0.059570313	3.5175293	0.12792969	-0.038818359	-0.92993164	27.397217	0.22558594	0	0	0	0	0	0	0	0	0	0.93969727	0.060302734	0.26513672	0.003662109	0.038818359	0.22216797	0	44330	0	0	0
706	707	707	Category E	-0.19189453	-0.011962891	-0.83984375	-0.009765625	-0.19067383	0.46972656	-32.06	0	14/3/2018	14	3	2018	16:53:53	60833	0.2	16	53	53	0	0.059570313	3.5175293	0.12915039	-0.041503906	-0.93261719	23.632324	0.33544922	0	0	0	0	0	0	0	0	0	0.94238281	0.057617188	0.44335938	-0.32104492	0.029541016	0.092773438	0	44330	0	0	0
707	708	708	Category E	0	-0.14379883	-1.1279297	-0.020996094	-0.16479492	0.47607422	-32.06	0	14/3/2018	14	3	2018	16:53:53	60833	0.3	16	53	53	0	0.059570313	3.5175293	0.1262207	-0.040283203	-0.93115234	18.666992	0.25537109	0	0	0	0	0	0	0	0	0	0.94067383	0.059326172	0.42626953	-0.1262207	-0.10327148	-0.1965332	0	44330	0	0	0
708	709	709	Category E	0.13183594	0.035888672	-1.3317871	0.037109375	-0.17456055	0.47094727	-31.81	0	14/3/2018	14	3	2018	16:53:53	60833	0.4	16	53	53	0	0.059570313	3.5175293	0.11962891	-0.038574219	-0.92993164	12.76001	0.40869141	0	0	0	0	0	0	0	0	0	0.93847656	0.061523438	0.48852539	0.011962891	0.074462891	-0.40161133	0	44330	0	0	0
709	710	710	Category E	0.035888672	0.14379883	-0.95996094	0.009033203	-0.16088867	0.47583008	-31.81	0	14/3/2018	14	3	2018	16:53:53	60833	0.5	16	53	53	0	0.059570313	3.5175293	0.12060547	-0.041015625	-0.93310547	5.5603027	0.20532227	0	0	0	0	0	0	0	0	0	0.94165039	0.058349609	0.29663086	-0.084716797	0.18481445	-0.026611328	0	44330	0	0	0
710	711	711	Category E	0.035888672	0.047851563	-0.76782227	-0.032714844	-0.17724609	0.47363281	-31.81	0	14/3/2018	14	3	2018	16:53:53	60833	0.6	16	53	53	0	0.059570313	3.5175293	0.12231445	-0.0390625	-0.94238281	2.1018066	0.21337891	0	0	0	0	0	0	0	0	0	0.95117188	0.048828125	0.34814453	-0.086425781	0.086914063	0.17456055	0	44330	0	0	0
711	712	712	Category E	-0.071777344	0.17993164	-0.88793945	-0.048095703	-0.171875	0.47167969	-31.2	0	14/3/2018	14	3	2018	16:53:53	60833	0.7	16	53	53	0	0.059570313	3.5175293	0.12182617	-0.034423828	-0.94262695	10.177246	0.29394531	0	0	0	0	0	0	0	0	0	0.95117188	0.048828125	0.46289063	-0.19360352	0.21435547	0.0546875	0	44330	0	0	0
712	713	713	Category E	-0.023925781	0.047851563	-1.0439453	-0.083984375	-0.18969727	0.45922852	-31.2	0	14/3/2018	14	3	2018	16:53:53	60833	0.8	16	53	53	0	0.059570313	3.5175293	0.11987305	-0.035400391	-0.94116211	18.616943	0.1953125	0	0	0	0	0	0	0	0	0	0.94946289	0.050537109	0.32983398	-0.14379883	0.083251953	-0.10253906	0	44330	0	0	0
713	714	714	Category E	0.14379883	-0.13183594	-1.0917969	-0.066650391	-0.19775391	0.45727539	-31.08	0	14/3/2018	14	3	2018	16:53:53	60833	0.9	16	53	53	0	0.059570313	3.5175293	0.11791992	-0.034667969	-0.93774414	24.644775	0.18359375	0	0	0	0	0	0	0	0	0	0.94580078	0.054199219	0.27636719	0.025634766	-0.096923828	-0.15380859	0	44330	0	0	0
714	715	715	Category E	0.095947266	-0.11987305	-0.95996094	-0.083251953	-0.19482422	0.45678711	-31.2	0	14/3/2018	14	3	2018	16:53:54	60834	0	16	53	54	0	0.059570313	3.5175293	0.12231445	-0.033203125	-0.93579102	26.448486	0.093505859	0	0	0	0	0	0	0	0	0	0.94433594	0.055664063	0.13696289	-0.026367188	-0.086425781	-0.023925781	0	44330	0	0	0
715	716	716	Category E	0.15576172	-0.071777344	-0.86376953	-0.14404297	-0.18579102	0.44677734	-32.19	0	14/3/2018	14	3	2018	16:53:54	60834	0.1	16	53	54	0	0.059570313	3.5255859	0.12158203	-0.034912109	-0.93823242	27.603271	0.08984375	0	0	0	0	0	0	0	0	0	0.94677734	0.053222656	0.14550781	0.033935547	-0.036621094	0.074462891	0	44330	0	0	0
716	717	717	Category E	-0.095947266	-0.10791016	-0.69580078	-0.20166016	-0.18676758	0.43139648	-32.06	0	14/3/2018	14	3	2018	16:53:54	60834	0.2	16	53	54	0	0.059570313	3.5255859	0.12084961	-0.034179688	-0.93920898	28.954102	0.33422852	0	0	0	0	0	0	0	0	0	0.94750977	0.052490234	0.53393555	-0.21679688	-0.073486328	0.2434082	0	44330	0	0	0
717	718	718	Category E	-0.047851563	-0.16796875	-0.87597656	-0.21411133	-0.17553711	0.42578125	-32.06	0	14/3/2018	14	3	2018	16:53:54	60834	0.3	16	53	54	0	0.059570313	3.5255859	0.12060547	-0.032470703	-0.9387207	27.837646	0.22509766	0	0	0	0	0	0	0	0	0	0.94677734	0.053222656	0.36669922	-0.16845703	-0.13525391	0.062744141	0	44330	0	0	0
718	719	719	Category E	0.14379883	0	-1.3078613	-0.15136719	-0.1730957	0.44897461	-31.94	0	14/3/2018	14	3	2018	16:53:54	60834	0.4	16	53	54	0	0.059570313	3.5255859	0.12524414	-0.032958984	-0.9375	24.460938	0.37207031	0	0	0	0	0	0	0	0	0	0.9465332	0.053466797	0.42163086	0.018310547	0.032958984	-0.37011719	0	44330	0	0	0
719	720	720	Category E	0.20385742	-0.023925781	-1.1518555	-0.09375	-0.19213867	0.45678711	-31.45	0	14/3/2018	14	3	2018	16:53:54	60834	0.5	16	53	54	0	0.059570313	3.5255859	0.125	-0.03125	-0.94018555	19.033203	0.22583008	0	0	0	0	0	0	0	0	0	0.94897461	0.051025391	0.29760742	0.078613281	0.007324219	-0.21142578	0	44330	0	0	0
720	721	721	Category E	0.13183594	0.047851563	-0.87597656	-0.094238281	-0.18798828	0.46289063	-31.69	0	14/3/2018	14	3	2018	16:53:54	60834	0.6	16	53	54	0	0.059570313	3.5255859	0.12255859	-0.030029297	-0.9387207	13.783447	0.10058594	0	0	0	0	0	0	0	0	0	0.94726563	0.052734375	0.14990234	0.009033203	0.077880859	0.062744141	0	44330	0	0	0
721	722	722	Category E	0	-0.011962891	-0.77978516	-0.11645508	-0.17358398	0.46069336	-31.69	0	14/3/2018	14	3	2018	16:53:54	60834	0.7	16	53	54	0	0.059570313	3.5255859	0.12158203	-0.030517578	-0.93701172	10.567627	0.19946289	0	0	0	0	0	0	0	0	0	0.9453125	0.0546875	0.29760742	-0.12158203	0.018554688	0.15722656	0	44330	0	0	0
722	723	723	Category E	0.13183594	0.13183594	-0.56396484	-0.14892578	-0.18554688	0.44555664	-31.82	0	14/3/2018	14	3	2018	16:53:54	60834	0.8	16	53	54	0	0.059570313	3.5255859	0.12304688	-0.030029297	-0.93725586	3.9814453	0.40698242	0	0	0	0	0	0	0	0	0	0.94580078	0.054199219	0.54394531	0.008544922	0.16186523	0.37329102	0	44330	0	0	0
723	724	724	Category E	0.035888672	0.047851563	-0.70776367	-0.11157227	-0.17553711	0.45996094	-31.57	0	14/3/2018	14	3	2018	16:53:54	60834	0.9	16	53	54	0	0.059570313	3.5255859	0.12719727	-0.029052734	-0.93994141	2.8193359	0.26123047	0	0	0	0	0	0	0	0	0	0.94897461	0.051025391	0.40087891	-0.091308594	0.076904297	0.23217773	0	44330	0	0	0
724	725	725	Category E	0.32397461	-0.095947266	-1.3439941	-0.052734375	-0.16088867	0.4753418	-31.45	0	14/3/2018	14	3	2018	16:53:55	60835	0	16	53	55	0	0.059570313	3.5255859	0.12548828	-0.030761719	-0.93969727	9.2038574	0.45483398	0	0	0	0	0	0	0	0	0	0.94848633	0.051513672	0.66748047	0.19824219	-0.064941406	-0.40405273	0	44330	0	0	0
725	726	726	Category E	0.27587891	-0.23999023	-1.1757813	0.010986328	-0.16430664	0.4777832	-31.57	0	14/3/2018	14	3	2018	16:53:55	60835	0.1	16	53	55	0	0.059570313	3.5255859	0.1237793	-0.029541016	-0.9362793	14.367676	0.3527832	0	0	0	0	0	0	0	0	0	0.94506836	0.054931641	0.6015625	0.15185547	-0.21020508	-0.23925781	0	44330	0	0	0
726	727	727	Category E	0.20385742	-0.047851563	-0.91186523	-0.043212891	-0.17358398	0.46435547	-31.32	0	14/3/2018	14	3	2018	16:53:55	60835	0.2	16	53	55	0	0.059570313	3.5255859	0.12255859	-0.027832031	-0.93554688	14.694336	0.086669922	0	0	0	0	0	0	0	0	0	0.94384766	0.056152344	0.12475586	0.081054688	-0.019775391	0.023681641	0	44330	0	0	0
727	728	728	Category E	0.095947266	-0.20385742	-0.92382813	-0.11621094	-0.18774414	0.45532227	-31.69	0	14/3/2018	14	3	2018	16:53:55	60835	0.3	16	53	55	0	0.059570313	3.5255859	0.12573242	-0.027099609	-0.93579102	17.541748	0.17944336	0	0	0	0	0	0	0	0	0	0.94482422	0.055175781	0.21850586	-0.029785156	-0.17651367	0.011962891	0	44330	0	0	0
728	729	729	Category E	-0.071777344	-0.13183594	-0.6237793	-0.16894531	-0.19775391	0.43188477	-31.57	0	14/3/2018	14	3	2018	16:53:55	60835	0.4	16	53	55	0	0.059570313	3.5255859	0.12426758	-0.025390625	-0.93847656	21.16333	0.38574219	0	0	0	0	0	0	0	0	0	0.94702148	0.052978516	0.6171875	-0.19604492	-0.10620117	0.31469727	0	44330	0	0	0
729	730	730	Category E	0.20385742	-0.14379883	-0.81591797	-0.15966797	-0.18920898	0.44433594	-31.45	0	14/3/2018	14	3	2018	16:53:55	60835	0.5	16	53	55	0	0.059570313	3.5255859	0.12329102	-0.024658203	-0.93554688	25.009277	0.18701172	0	0	0	0	0	0	0	0	0	0.9440918	0.055908203	0.31933594	0.080322266	-0.11889648	0.11962891	0	44330	0	0	0
730	731	731	Category E	0.29980469	-0.023925781	-1.3918457	-0.092041016	-0.18725586	0.45385742	-31.57	0	14/3/2018	14	3	2018	16:53:55	60835	0.6	16	53	55	0	0.059570313	3.5255859	0.12255859	-0.024658203	-0.93359375	25.965576	0.4909668	0	0	0	0	0	0	0	0	0	0.94213867	0.057861328	0.63598633	0.17700195	0.000732422	-0.45800781	0	44330	0	0	0
731	732	732	Category E	0.23999023	0.011962891	-1.1159668	-0.015869141	-0.20385742	0.46533203	-31.32	0	14/3/2018	14	3	2018	16:53:55	60835	0.7	16	53	55	0	0.059570313	3.5255859	0.12402344	-0.024169922	-0.93554688	22.89917	0.21728516	0	0	0	0	0	0	0	0	0	0.9440918	0.055908203	0.33227539	0.11572266	0.036132813	-0.18017578	0	44330	0	0	0
732	733	733	Category E	0.083984375	-0.035888672	-0.92382813	-0.000244141	-0.15893555	0.48071289	-31.57	0	14/3/2018	14	3	2018	16:53:55	60835	0.8	16	53	55	0	0.059570313	3.5255859	0.12817383	-0.023925781	-0.93896484	26.259277	0.048095703	0	0	0	0	0	0	0	0	0	0.94799805	0.052001953	0.071289063	-0.044189453	-0.01171875	0.015136719	0	44330	0	0	0
733	734	734	Category E	-0.047851563	-0.083984375	-0.49194336	-0.039550781	-0.16479492	0.47363281	-31.69	0	14/3/2018	14	3	2018	16:53:55	60835	0.9	16	53	55	0	0.059570313	3.5255859	0.12890625	-0.025634766	-0.94018555	30.50415	0.48535156	0	0	0	0	0	0	0	0	0	0.94946289	0.050537109	0.68334961	-0.17675781	-0.058105469	0.44824219	0	44330	0	0	0
734	735	735	Category E	0.2878418	0.19189453	-0.64794922	-0.026611328	-0.16870117	0.47290039	-31.69	0	14/3/2018	14	3	2018	16:53:56	60836	0	16	53	56	0	0.059570313	3.5255859	0.12646484	-0.024902344	-0.93530273	30.689697	0.39453125	0	0	0	0	0	0	0	0	0	0.9440918	0.055908203	0.66552734	0.16113281	0.21679688	0.28735352	0	44330	0	0	0
735	736	736	Category E	0.3359375	-0.11987305	-1.1037598	0.041259766	-0.12988281	0.48046875	-32.06	0	14/3/2018	14	3	2018	16:53:56	60836	0.1	16	53	56	0	0.059570313	3.5255859	0.1262207	-0.021972656	-0.93383789	25.487305	0.28686523	0	0	0	0	0	0	0	0	0	0.94262695	0.057373047	0.47705078	0.20947266	-0.09765625	-0.16967773	0	44330	0	0	0
736	737	737	Category E	0.19189453	-0.083984375	-0.91186523	0.079833984	-0.16186523	0.47314453	-32.19	0	14/3/2018	14	3	2018	16:53:56	60836	0.2	16	53	56	0	0.059570313	3.5255859	0.12817383	-0.0234375	-0.93310547	21.706543	0.090332031	0	0	0	0	0	0	0	0	0	0.94213867	0.057861328	0.14526367	0.063476563	-0.060302734	0.021240234	0	44330	0	0	0
737	738	738	Category E	-0.26391602	-0.10791016	-1.0678711	0.051269531	-0.20751953	0.45361328	-32.19	0	14/3/2018	14	3	2018	16:53:56	60836	0.3	16	53	56	0	0.059570313	3.5255859	0.1315918	-0.0234375	-0.93310547	24.955811	0.42626953	0	0	0	0	0	0	0	0	0	0.94262695	0.057373047	0.61474609	-0.39550781	-0.084228516	-0.13452148	0	44330	0	0	0
738	739	739	Category E	0	-0.19189453	-0.80395508	0.005615234	-0.19189453	0.46484375	-31.94	0	14/3/2018	14	3	2018	16:53:56	60836	0.4	16	53	56	0	0.059570313	3.5255859	0.13232422	-0.019042969	-0.9362793	23.954346	0.25463867	0	0	0	0	0	0	0	0	0	0.94580078	0.054199219	0.4375	-0.13232422	-0.17260742	0.13232422	0	44330	0	0	0
739	740	740	Category E	0.21582031	-0.035888672	-1.2719727	0.032470703	-0.19140625	0.46459961	-31.45	0	14/3/2018	14	3	2018	16:53:56	60836	0.5	16	53	56	0	0.059570313	3.5255859	0.1315918	-0.019287109	-0.93579102	22.862061	0.34667969	0	0	0	0	0	0	0	0	0	0.9453125	0.0546875	0.43652344	0.083984375	-0.016357422	-0.3359375	0	44330	0	0	0
740	741	741	Category E	0.059814453	0.15576172	-1.1757813	0.065917969	-0.18994141	0.46337891	-31.08	0	14/3/2018	14	3	2018	16:53:56	60836	0.6	16	53	56	0	0.059570313	3.5255859	0.12915039	-0.019775391	-0.93481445	22.515137	0.30615234	0	0	0	0	0	0	0	0	0	0.94384766	0.056152344	0.48583984	-0.069335938	0.17553711	-0.24072266	0	44330	0	0	0
741	742	742	Category E	0.2277832	0.035888672	-0.85180664	0.10668945	-0.13378906	0.47460938	-30.71	0	14/3/2018	14	3	2018	16:53:56	60836	0.7	16	53	56	0	0.059570313	3.5255859	0.12646484	-0.020019531	-0.93237305	25.254883	0.14086914	0	0	0	0	0	0	0	0	0	0.94116211	0.058837891	0.23779297	0.10107422	0.055908203	0.080566406	0	44330	0	0	0
742	743	743	Category E	0.011962891	-0.059814453	-0.94799805	0.096679688	-0.1081543	0.48120117	-30.71	0	14/3/2018	14	3	2018	16:53:56	60836	0.8	16	53	56	0	0.059570313	3.5255859	0.13012695	-0.018554688	-0.9362793	27.136963	0.12573242	0	0	0	0	0	0	0	0	0	0.9453125	0.0546875	0.17089844	-0.11816406	-0.041015625	-0.011474609	0	44330	0	0	0
743	744	744	Category E	0	0.023925781	-0.671875	0.046142578	-0.11376953	0.48706055	-30.83	0	14/3/2018	14	3	2018	16:53:56	60836	0.9	16	53	56	0	0.059570313	3.5255859	0.12963867	-0.019775391	-0.94018555	23.239258	0.30126953	0	0	0	0	0	0	0	0	0	0.94921875	0.05078125	0.44189453	-0.12963867	0.043701172	0.26831055	0	44330	0	0	0
744	745	745	Category E	0.35986328	0.059814453	-0.93579102	0.029052734	-0.13452148	0.48510742	-30.83	0	14/3/2018	14	3	2018	16:53:57	60837	0	16	53	57	0	0.059570313	3.5255859	0.12573242	-0.018066406	-0.93530273	20.22876	0.24658203	0	0	0	0	0	0	0	0	0	0.94384766	0.056152344	0.31225586	0.23388672	0.077880859	-0.000244141	0	44330	0	0	0
745	746	746	Category E	0.25195313	-0.071777344	-0.97192383	0.043701172	-0.12133789	0.48339844	-30.96	0	14/3/2018	14	3	2018	16:53:57	60837	0.1	16	53	57	0	0.059570313	3.5255859	0.12695313	-0.016601563	-0.93554688	17.448486	0.14111328	0	0	0	0	0	0	0	0	0	0.9440918	0.055908203	0.21630859	0.12475586	-0.054931641	-0.036132813	0	44330	0	0	0
746	747	747	Category E	0.17993164	-0.011962891	-0.89990234	0.032470703	-0.14208984	0.48291016	-31.08	0	14/3/2018	14	3	2018	16:53:57	60837	0.2	16	53	57	0	0.059570313	3.5255859	0.12719727	-0.015869141	-0.93896484	16.039063	0.065429688	0	0	0	0	0	0	0	0	0	0.94775391	0.052246094	0.095458984	0.052490234	0.00390625	0.0390625	0	44330	0	0	0
747	748	748	Category E	-0.071777344	-0.023925781	-0.82788086	-0.007324219	-0.15454102	0.4777832	-31.2	0	14/3/2018	14	3	2018	16:53:57	60837	0.3	16	53	57	0	0.059570313	3.5255859	0.12792969	-0.016113281	-0.94067383	12.390137	0.22949219	0	0	0	0	0	0	0	0	0	0.94946289	0.050537109	0.3203125	-0.19970703	-0.007568359	0.11279297	0	44330	0	0	0
748	749	749	Category E	0.16796875	-0.17993164	-0.93579102	-0.013671875	-0.15087891	0.47973633	-31.45	0	14/3/2018	14	3	2018	16:53:57	60837	0.4	16	53	57	0	0.059570313	3.5255859	0.12695313	-0.014648438	-0.93554688	10.966064	0.16992188	0	0	0	0	0	0	0	0	0	0.94433594	0.055664063	0.20605469	0.040771484	-0.16503906	0	0	44330	0	0	0
749	750	750	Category E	0.2277832	0	-1.2597656	0.013183594	-0.16430664	0.46972656	-31.57	0	14/3/2018	14	3	2018	16:53:57	60837	0.5	16	53	57	0	0.059570313	3.5255859	0.12768555	-0.015625	-0.93237305	10.228027	0.3425293	0	0	0	0	0	0	0	0	0	0.94116211	0.058837891	0.44311523	0.099853516	0.015625	-0.32714844	0	44330	0	0	0
750	751	751	Category E	0.34790039	0.23999023	-0.91186523	0.025634766	-0.15161133	0.47460938	-31.82	0	14/3/2018	14	3	2018	16:53:57	60837	0.6	16	53	57	0	0.059570313	3.5255859	0.12719727	-0.018066406	-0.93310547	7.4899902	0.34033203	0	0	0	0	0	0	0	0	0	0.94189453	0.058105469	0.5	0.22045898	0.25805664	0.021240234	0	44330	0	0	0
751	752	752	Category E	0.15576172	-0.011962891	-0.94799805	0.017578125	-0.14013672	0.48144531	-32.06	0	14/3/2018	14	3	2018	16:53:57	60837	0.7	16	53	57	0	0.059570313	3.5255859	0.12353516	-0.019042969	-0.93457031	8.7956543	0.035400391	0	0	0	0	0	0	0	0	0	0.94287109	0.057128906	0.052490234	0.031982422	0.007080078	-0.013183594	0	44330	0	0	0
752	753	753	Category E	0.17993164	0.095947266	-0.85180664	-0.021972656	-0.15527344	0.48022461	-31.94	0	14/3/2018	14	3	2018	16:53:57	60837	0.8	16	53	57	0	0.059570313	3.5255859	0.12182617	-0.021240234	-0.93408203	3.0251465	0.15454102	0	0	0	0	0	0	0	0	0	0.94238281	0.057617188	0.25732422	0.057861328	0.1171875	0.082275391	0	44330	0	0	0
753	754	754	Category E	0.25195313	0.059814453	-0.79199219	-0.051025391	-0.14916992	0.47558594	-32.06	0	14/3/2018	14	3	2018	16:53:57	60837	0.9	16	53	57	0	0.059082031	3.5175293	0.12329102	-0.023681641	-0.93701172	1.7365723	0.2109375	0	0	0	0	0	0	0	0	0	0.9453125	0.0546875	0.35717773	0.12841797	0.083496094	0.14501953	0	44330	0	0	0
754	755	755	Category L	0.16796875	-0.011962891	-0.92382813	-0.015869141	-0.17822266	0.47192383	-33.05	0	14/3/2018	14	3	2018	17:15:59	62159	0.3	17	15	59	0	0.058837891	3.5384766	0.12231445	-0.021484375	-0.93408203	6.3964844	0.047607422	0	0	0	0	0	0	0	0	0	0.94238281	0.057617188	0.065429688	0.045410156	0.009521484	0.010253906	0	44330	0	0	0
755	756	756	Category L	0.19189453	0	-0.92382813	-0.016845703	-0.1809082	0.47070313	-32.93	0	14/3/2018	14	3	2018	17:15:59	62159	0.4	17	15	59	0	0.058837891	3.5384766	0.1171875	-0.020996094	-0.93334961	6.0378418	0.077880859	0	0	0	0	0	0	0	0	0	0.94091797	0.059082031	0.10522461	0.074462891	0.020996094	0.009521484	0	44330	0	0	0
756	757	757	Category L	0.20385742	-0.011962891	-0.92382813	-0.01171875	-0.17626953	0.46801758	-32.93	0	14/3/2018	14	3	2018	17:15:59	62159	0.5	17	15	59	0	0.059326172	3.4675781	0.11303711	-0.021972656	-0.93286133	2.9311523	0.091796875	0	0	0	0	0	0	0	0	0	0.93994141	0.060058594	0.10986328	0.090576172	0.010009766	0.009033203	0	44330	0	0	0
757	758	758	Category L	0.20385742	0.011962891	-0.92382813	-0.013183594	-0.18188477	0.46972656	-32.93	0	14/3/2018	14	3	2018	17:15:59	62159	0.6	17	15	59	0	0.059326172	3.4675781	0.11352539	-0.020751953	-0.93237305	7.4306641	0.096191406	0	0	0	0	0	0	0	0	0	0.93969727	0.060302734	0.1315918	0.090087891	0.032714844	0.008544922	0	44330	0	0	0
758	759	759	Category L	0.19189453	-0.011962891	-0.91186523	-0.016113281	-0.17944336	0.46289063	-33.05	0	14/3/2018	14	3	2018	17:15:59	62159	0.7	17	15	59	0	0.059326172	3.4675781	0.11401367	-0.019775391	-0.93676758	8.9084473	0.08203125	0	0	0	0	0	0	0	0	0	0.94384766	0.056152344	0.1105957	0.077636719	0.0078125	0.024902344	0	44330	0	0	0
759	760	760	Category L	0.19189453	-0.011962891	-0.91186523	-0.013183594	-0.17553711	0.46875	-33.05	0	14/3/2018	14	3	2018	17:15:59	62159	0.8	17	15	59	0	0.059326172	3.4675781	0.11206055	-0.022460938	-0.93261719	8.5554199	0.082763672	0	0	0	0	0	0	0	0	0	0.93969727	0.060302734	0.11083984	0.079589844	0.010498047	0.020751953	0	44330	0	0	0
760	761	761	Category L	0.19189453	0	-0.92382813	-0.010742188	-0.17919922	0.46704102	-33.66	0	14/3/2018	14	3	2018	17:15:59	62159	0.9	17	15	59	0	0.059326172	3.4675781	0.10595703	-0.024414063	-0.92993164	6.5134277	0.089355469	0	0	0	0	0	0	0	0	0	0.9362793	0.063720703	0.11645508	0.085693359	0.024414063	0.006103516	0	44330	0	0	0
761	762	762	Category L	0.17993164	0	-0.92382813	-0.01171875	-0.18017578	0.46777344	-33.17	0	14/3/2018	14	3	2018	17:16:00	62160	0	17	16	0	0	0.059326172	3.4675781	0.10205078	-0.025390625	-0.92822266	9.8398438	0.08203125	0	0	0	0	0	0	0	0	0	0.93408203	0.065917969	0.10766602	0.077636719	0.025390625	0.004394531	0	44330	0	0	0
762	763	763	Category L	0.19189453	0.011962891	-0.91186523	-0.008056641	-0.17993164	0.47216797	-31.45	0	14/3/2018	14	3	2018	17:16:00	62160	0.1	17	16	0	0	0.059326172	3.4675781	0.1015625	-0.027099609	-0.93212891	13	0.1003418	0	0	0	0	0	0	0	0	0	0.93798828	0.062011719	0.1496582	0.090087891	0.0390625	0.020263672	0	44330	0	0	0
763	764	764	Category L	0.19189453	0	-0.89990234	-0.007080078	-0.17749023	0.47216797	-29.48	0	14/3/2018	14	3	2018	17:16:00	62160	0.2	17	16	0	0	0.059326172	3.4675781	0.10009766	-0.02734375	-0.93579102	12.382324	0.10205078	0	0	0	0	0	0	0	0	0	0.94140625	0.05859375	0.1550293	0.091552734	0.02734375	0.035888672	0	44330	0	0	0
764	765	765	Category L	0.19189453	0	-0.91186523	-0.010742188	-0.18359375	0.4699707	-27.39	0	14/3/2018	14	3	2018	17:16:00	62160	0.3	17	16	0	0	0.059326172	3.4675781	0.09375	-0.030517578	-0.93896484	8.095459	0.10620117	0	0	0	0	0	0	0	0	0	0.9440918	0.055908203	0.15576172	0.097900391	0.030517578	0.027099609	0	44330	0	0	0
765	766	766	Category L	0.19189453	0	-0.89990234	-0.002685547	-0.17675781	0.47094727	-26.04	0	14/3/2018	14	3	2018	17:16:00	62160	0.4	17	16	0	0	0.059326172	3.4675781	0.085693359	-0.031738281	-0.93041992	3.8710938	0.11474609	0	0	0	0	0	0	0	0	0	0.93481445	0.065185547	0.16845703	0.10595703	0.031738281	0.030517578	0	44330	0	0	0
766	767	767	Category L	0.19189453	0	-0.93579102	-0.008789063	-0.18334961	0.4699707	-24.81	0	14/3/2018	14	3	2018	17:16:00	62160	0.5	17	16	0	0	0.059326172	3.4675781	0.081542969	-0.031494141	-0.93139648	2.6962891	0.11474609	0	0	0	0	0	0	0	0	0	0.93554688	0.064453125	0.14599609	0.11010742	0.031494141	-0.004150391	0	44330	0	0	0
767	768	768	Category L	0.19189453	0	-0.89990234	-0.005371094	-0.18017578	0.47021484	-22.36	0	14/3/2018	14	3	2018	17:16:00	62160	0.6	17	16	0	0	0.059326172	3.4675781	0.078369141	-0.033447266	-0.93237305	0.22314453	0.12255859	0	0	0	0	0	0	0	0	0	0.9362793	0.063720703	0.1796875	0.11328125	0.033447266	0.032470703	0	44330	0	0	0
768	769	769	Category L	0.19189453	0.023925781	-0.92382813	-0.002685547	-0.17602539	0.46826172	-21.5	0	14/3/2018	14	3	2018	17:16:00	62160	0.7	17	16	0	0	0.059326172	3.4675781	0.07421875	-0.033203125	-0.93164063	1.7856445	0.13110352	0	0	0	0	0	0	0	0	0	0.93505859	0.064941406	0.18286133	0.11743164	0.057128906	0.0078125	0	44330	0	0	0
769	770	770	Category L	0.17993164	-0.011962891	-0.91186523	-0.006347656	-0.17236328	0.47021484	-20.88	0	14/3/2018	14	3	2018	17:16:00	62160	0.8	17	16	0	0	0.059326172	3.4675781	0.070556641	-0.034179688	-0.93383789	2.2744141	0.11352539	0	0	0	0	0	0	0	0	0	0.93701172	0.062988281	0.15356445	0.10913086	0.022216797	0.021972656	0	44330	0	0	0
770	771	771	Category L	0.19189453	0.011962891	-0.91186523	-0.004638672	-0.17504883	0.47021484	-21.25	0	14/3/2018	14	3	2018	17:16:00	62160	0.9	17	16	0	0	0.059326172	3.4675781	0.064453125	-0.032714844	-0.93164063	3.4260254	0.13623047	0	0	0	0	0	0	0	0	0	0.93457031	0.065429688	0.19189453	0.12719727	0.044677734	0.019775391	0	44330	0	0	0
771	772	772	Category L	0.19189453	0.011962891	-0.92382813	-0.002197266	-0.17602539	0.46923828	-22.48	0	14/3/2018	14	3	2018	17:16:01	62161	0	17	16	1	0	0.059326172	3.4675781	0.059082031	-0.036132813	-0.92773438	5.1723633	0.14111328	0	0	0	0	0	0	0	0	0	0.93041992	0.069580078	0.18481445	0.13256836	0.048095703	0.00390625	0	44330	0	0	0
772	773	773	Category L	0.17993164	0.011962891	-0.88793945	-0.001220703	-0.17749023	0.47021484	-21.86	0	14/3/2018	14	3	2018	17:16:01	62161	0.1	17	16	1	0	0.059326172	3.4675781	0.054443359	-0.036376953	-0.92675781	7.5842285	0.13964844	0	0	0	0	0	0	0	0	0	0.92895508	0.071044922	0.21264648	0.12524414	0.048339844	0.038818359	0	44330	0	0	0
773	774	774	Category L	0.19189453	0.011962891	-0.92382813	-0.005371094	-0.17749023	0.47094727	-22.35	0	14/3/2018	14	3	2018	17:16:01	62161	0.2	17	16	1	0	0.059326172	3.4675781	0.051513672	-0.035644531	-0.92773438	10.575195	0.14819336	0	0	0	0	0	0	0	0	0	0.9296875	0.0703125	0.19189453	0.14013672	0.047607422	0.00390625	0	44330	0	0	0
774	775	775	Category L	0.19189453	-0.023925781	-0.88793945	0.003173828	-0.17504883	0.47241211	-23.22	0	14/3/2018	14	3	2018	17:16:01	62161	0.3	17	16	1	0	0.059326172	3.4675781	0.047607422	-0.034179688	-0.93359375	13.189941	0.15136719	0	0	0	0	0	0	0	0	0	0.93554688	0.064453125	0.20019531	0.14404297	0.010253906	0.045654297	0	44330	0	0	0
775	776	776	Category E	0.2878418	-0.16796875	-0.88793945	0.041503906	-0.1730957	0.46313477	-25.8	0	14/3/2018	14	3	2018	17:16:01	62161	0.5	17	16	1	0	0.059326172	3.4675781	0.041992188	-0.037353516	-0.93432617	16.463379	0.28198242	0	0	0	0	0	0	0	0	0	0.93603516	0.063964844	0.42260742	0.24560547	-0.13037109	0.046386719	0	44330	0	0	0
776	777	777	Category E	0.13183594	-0.17993164	-0.95996094	0.14501953	-0.16772461	0.45483398	-25.67	0	14/3/2018	14	3	2018	17:16:01	62161	0.6	17	16	1	0	0.059326172	3.4675781	0.032958984	-0.037597656	-0.93237305	21.552734	0.17529297	0	0	0	0	0	0	0	0	0	0.93383789	0.066162109	0.26831055	0.098632813	-0.14208984	-0.02734375	0	44330	0	0	0
777	778	778	Category E	-0.023925781	0.14379883	-0.95996094	0.2109375	-0.12670898	0.43920898	-25.67	0	14/3/2018	14	3	2018	17:16:01	62161	0.7	17	16	1	0	0.059326172	3.4675781	0.029785156	-0.037597656	-0.93432617	24.846924	0.19067383	0	0	0	0	0	0	0	0	0	0.93554688	0.064453125	0.26049805	-0.053710938	0.18139648	-0.025390625	0	44330	0	0	0
778	779	779	Category E	0.059814453	0.047851563	-1.1757813	0.26147461	-0.074462891	0.42871094	-25.92	0	14/3/2018	14	3	2018	17:16:01	62161	0.8	17	16	1	0	0.059326172	3.4675781	0.032958984	-0.037109375	-0.93310547	25.50708	0.25830078	0	0	0	0	0	0	0	0	0	0.93432617	0.065673828	0.35449219	0.026611328	0.084960938	-0.24243164	0	44330	0	0	0
779	780	780	Category E	-0.071777344	-0.059814453	-0.88793945	0.26733398	-0.039306641	0.43701172	-25.92	0	14/3/2018	14	3	2018	17:16:01	62161	0.9	17	16	1	0	0.059326172	3.4675781	0.030517578	-0.033935547	-0.93432617	28.719971	0.11547852	0	0	0	0	0	0	0	0	0	0.93554688	0.064453125	0.17480469	-0.10229492	-0.025634766	0.046386719	0	44330	0	0	0
780	781	781	Category E	-0.13183594	-0.011962891	-0.75585938	0.23120117	-0.056884766	0.45117188	-25.92	0	14/3/2018	14	3	2018	17:16:02	62162	0	17	16	2	0	0.059326172	3.4675781	0.024658203	-0.03515625	-0.93041992	31.730469	0.2355957	0	0	0	0	0	0	0	0	0	0.93139648	0.068603516	0.35424805	-0.15649414	0.023193359	0.17456055	0	44330	0	0	0
781	782	782	Category E	0.16796875	0.035888672	-1.2839355	0.23608398	-0.037841797	0.44799805	-25.67	0	14/3/2018	14	3	2018	17:16:02	62162	0.1	17	16	2	0	0.059326172	3.4675781	0.021240234	-0.038574219	-0.92578125	32.789551	0.39404297	0	0	0	0	0	0	0	0	0	0.92675781	0.073242188	0.57910156	0.14648438	0.074462891	-0.35791016	0	44330	0	0	0
782	783	783	Category E	0.011962891	-0.13183594	-1.0917969	0.21142578	-0.080078125	0.45727539	-25.55	0	14/3/2018	14	3	2018	17:16:02	62162	0.2	17	16	2	0	0.059326172	3.4675781	0.015136719	-0.038085938	-0.92358398	32.639648	0.19238281	0	0	0	0	0	0	0	0	0	0.92456055	0.075439453	0.26489258	-0.003173828	-0.093505859	-0.16796875	0	44330	0	0	0
783	784	784	Category E	-0.13183594	0.13183594	-0.68383789	0.13964844	-0.085449219	0.47973633	-24.93	0	14/3/2018	14	3	2018	17:16:02	62162	0.3	17	16	2	0	0.059326172	3.4675781	0.011962891	-0.038574219	-0.92480469	32.599854	0.32836914	0	0	0	0	0	0	0	0	0	0.92578125	0.07421875	0.55541992	-0.14379883	0.17041016	0.2409668	0	44330	0	0	0
784	785	785	Category E	0.19189453	-0.023925781	-0.91186523	0.090332031	-0.060058594	0.49316406	-24.69	0	14/3/2018	14	3	2018	17:16:02	62162	0.4	17	16	2	0	0.059326172	3.4675781	0.010009766	-0.039550781	-0.93041992	33.414551	0.18334961	0	0	0	0	0	0	0	0	0	0.93115234	0.068847656	0.21606445	0.18164063	0.015625	0.018554688	0	44330	0	0	0
785	786	786	Category E	0.16796875	0.059814453	-0.98388672	0.14233398	-0.078613281	0.47802734	-24.57	0	14/3/2018	14	3	2018	17:16:02	62162	0.5	17	16	2	0	0.059326172	3.4675781	0.003662109	-0.040527344	-0.93017578	26.013672	0.19970703	0	0	0	0	0	0	0	0	0	0.93115234	0.068847656	0.31811523	0.1640625	0.1003418	-0.053466797	0	44330	0	0	0
786	787	787	Category E	-0.14379883	-0.023925781	-0.97192383	0.16601563	-0.037353516	0.47729492	-24.44	0	14/3/2018	14	3	2018	17:16:02	62162	0.6	17	16	2	0	0.059326172	3.4675781	-0.004150391	-0.0390625	-0.92871094	19.140137	0.14672852	0	0	0	0	0	0	0	0	0	0.92944336	0.070556641	0.19775391	-0.1394043	0.015136719	-0.04296875	0	44330	0	0	0
787	788	788	Category E	-0.083984375	-0.035888672	-0.73193359	0.14892578	-0.037597656	0.48510742	-24.57	0	14/3/2018	14	3	2018	17:16:02	62162	0.7	17	16	2	0	0.059326172	3.4675781	-0.004150391	-0.0390625	-0.9284668	14.371094	0.21191406	0	0	0	0	0	0	0	0	0	0.92919922	0.070800781	0.27929688	-0.079589844	0.003173828	0.1965332	0	44330	0	0	0
788	789	789	Category E	0.19189453	-0.035888672	-1.0678711	0.17407227	-0.060058594	0.4777832	-24.81	0	14/3/2018	14	3	2018	17:16:02	62162	0.8	17	16	2	0	0.059326172	3.4675781	-0.000976563	-0.038818359	-0.92919922	6.4887695	0.23754883	0	0	0	0	0	0	0	0	0	0.92993164	0.070068359	0.33447266	0.19287109	0.002929688	-0.13842773	0	44330	0	0	0
789	790	790	Category E	0	-0.059814453	-1.0197754	0.16943359	-0.044189453	0.47851563	-24.81	0	14/3/2018	14	3	2018	17:16:02	62162	0.9	17	16	2	0	0.059326172	3.4675781	-0.000732422	-0.036621094	-0.92895508	7.425293	0.093505859	0	0	0	0	0	0	0	0	0	0.9296875	0.0703125	0.11450195	0.000732422	-0.022949219	-0.090576172	0	44330	0	0	0
790	791	791	Category E	-0.25195313	-0.023925781	-0.88793945	0.15551758	-0.11010742	0.47021484	-24.93	0	14/3/2018	14	3	2018	17:16:03	62163	0	17	16	3	0	0.059326172	3.4675781	-0.001220703	-0.036865234	-0.92480469	16.05249	0.25341797	0	0	0	0	0	0	0	0	0	0.92553711	0.074462891	0.30053711	-0.25048828	0.012939453	0.036865234	0	44330	0	0	0
791	792	792	Category E	-0.20385742	0.011962891	-0.85180664	0.12915039	-0.12329102	0.47241211	-25.06	0	14/3/2018	14	3	2018	17:16:03	62163	0.1	17	16	3	0	0.059326172	3.4675781	-0.003173828	-0.039794922	-0.92529297	16.726563	0.21972656	0	0	0	0	0	0	0	0	0	0.92626953	0.073730469	0.32617188	-0.20043945	0.051757813	0.073486328	0	44330	0	0	0
792	793	793	Category E	0.083984375	-0.15576172	-1.2719727	0.12939453	-0.13061523	0.47338867	-25.18	0	14/3/2018	14	3	2018	17:16:03	62163	0.2	17	16	3	0	0.059326172	3.4675781	-0.002929688	-0.039794922	-0.92504883	22.484863	0.37573242	0	0	0	0	0	0	0	0	0	0.92602539	0.073974609	0.54956055	0.086914063	-0.11572266	-0.34667969	0	44330	0	0	0
793	794	794	Category E	0.071777344	0.047851563	-0.86376953	0.140625	-0.14746094	0.46411133	-25.18	0	14/3/2018	14	3	2018	17:16:03	62163	0.3	17	16	3	0	0.059326172	3.4434082	-0.003173828	-0.041015625	-0.92626953	34.689941	0.13208008	0	0	0	0	0	0	0	0	0	0.92724609	0.072753906	0.2265625	0.074951172	0.088867188	0.0625	0	44330	0	0	0
794	795	795	Category E	-0.31176758	-0.083984375	-0.89990234	0.171875	-0.10083008	0.46313477	-25.18	0	14/3/2018	14	3	2018	17:16:03	62163	0.4	17	16	3	0	0.059326172	3.4434082	-0.004150391	-0.041748047	-0.92773438	40.485596	0.31152344	0	0	0	0	0	0	0	0	0	0.92871094	0.071289063	0.37744141	-0.30737305	-0.041992188	0.027832031	0	44330	0	0	0
795	796	796	Category E	-0.19189453	-0.15576172	-0.81591797	0.14916992	-0.10009766	0.46655273	-25.3	0	14/3/2018	14	3	2018	17:16:03	62163	0.5	17	16	3	0	0.059326172	3.4434082	-0.00390625	-0.041503906	-0.92797852	31.376465	0.24658203	0	0	0	0	0	0	0	0	0	0.92895508	0.071044922	0.4140625	-0.18774414	-0.11401367	0.11206055	0	44330	0	0	0
796	797	797	Category E	-0.047851563	0	-0.671875	0.17871094	-0.086669922	0.46533203	-24.93	0	14/3/2018	14	3	2018	17:16:03	62163	0.6	17	16	3	0	0.059326172	3.4434082	-0.004150391	-0.041748047	-0.92822266	30.390137	0.26318359	0	0	0	0	0	0	0	0	0	0.92895508	0.071044922	0.34179688	-0.043457031	0.041748047	0.25634766	0	44330	0	0	0
797	798	798	Category E	-0.011962891	-0.095947266	-1.223877	0.2019043	-0.060791016	0.45751953	-25.06	0	14/3/2018	14	3	2018	17:16:03	62163	0.7	17	16	3	0	0.059326172	3.4434082	-0.004150391	-0.041748047	-0.92822266	34.329102	0.30029297	0	0	0	0	0	0	0	0	0	0.92919922	0.070800781	0.35717773	-0.007568359	-0.053955078	-0.29541016	0	44330	0	0	0
798	799	799	Category E	0	-0.20385742	-0.97192383	0.20410156	-0.079833984	0.46020508	-24.93	0	14/3/2018	14	3	2018	17:16:03	62163	0.8	17	16	3	0	0.059326172	3.4434082	-0.004638672	-0.041748047	-0.92822266	32.093262	0.16748047	0	0	0	0	0	0	0	0	0	0.92919922	0.070800781	0.20996094	0.004638672	-0.16186523	-0.043457031	0	44330	0	0	0
799	800	800	Category E	-0.29980469	-0.19189453	-0.93579102	0.18164063	-0.13793945	0.45336914	-24.93	0	14/3/2018	14	3	2018	17:16:03	62163	0.9	17	16	3	0	0.059326172	3.4434082	-0.004638672	-0.041748047	-0.9284668	16.301758	0.33105469	0	0	0	0	0	0	0	0	0	0.92944336	0.070556641	0.45214844	-0.29492188	-0.14990234	-0.007080078	0	44330	0	0	0
800	801	801	Category E	-0.17993164	-0.035888672	-0.73193359	0.12231445	-0.13134766	0.47216797	-25.3	0	14/3/2018	14	3	2018	17:16:04	62164	0	17	16	4	0	0.059326172	3.4434082	-0.004638672	-0.041748047	-0.9284668	6.5527344	0.26342773	0	0	0	0	0	0	0	0	0	0.92944336	0.070556641	0.37792969	-0.17504883	0.005859375	0.1965332	0	44330	0	0	0
801	802	802	Category E	-0.035888672	-0.13183594	-1.1037598	0.12329102	-0.14526367	0.4699707	-25.18	0	14/3/2018	14	3	2018	17:16:04	62164	0.1	17	16	4	0	0.059326172	3.4434082	-0.004638672	-0.041748047	-0.9284668	11.893311	0.19921875	0	0	0	0	0	0	0	0	0	0.92944336	0.070556641	0.29614258	-0.031005859	-0.08984375	-0.17504883	0	44330	0	0	0
802	803	803	Category E	0.023925781	0.095947266	-0.85180664	0.16894531	-0.13769531	0.45678711	-25.18	0	14/3/2018	14	3	2018	17:16:04	62164	0.2	17	16	4	0	0.059326172	3.4434082	-0.005126953	-0.041748047	-0.92797852	17.015625	0.16015625	0	0	0	0	0	0	0	0	0	0.92895508	0.071044922	0.24316406	0.029052734	0.13769531	0.076171875	0	44330	0	0	0
803	804	804	Category E	-0.47998047	-0.20385742	-0.95996094	0.20898438	-0.098388672	0.45385742	-25.06	0	14/3/2018	14	3	2018	17:16:04	62164	0.3	17	16	4	0	0.059326172	3.4434082	-0.005859375	-0.042480469	-0.9284668	7.9658203	0.50146484	0	0	0	0	0	0	0	0	0	0.92944336	0.070556641	0.66650391	-0.47387695	-0.16113281	-0.03125	0	44330	0	0	0
804	805	805	Category E	-0.31176758	-0.19189453	-0.65991211	0.21337891	-0.1003418	0.44995117	-25.06	0	14/3/2018	14	3	2018	17:16:04	62164	0.4	17	16	4	0	0.059326172	3.4434082	-0.007324219	-0.043212891	-0.92993164	0.43383789	0.43310547	0	0	0	0	0	0	0	0	0	0.9309082	0.069091797	0.72290039	-0.30419922	-0.1484375	0.27001953	0	44330	0	0	0
805	806	806	Category E	-0.071777344	-0.21582031	-1.2597656	0.24511719	-0.079833984	0.44287109	-25.18	0	14/3/2018	14	3	2018	17:16:04	62164	0.5	17	16	4	0	0.059326172	3.4434082	-0.009033203	-0.043212891	-0.93066406	6.1616211	0.37670898	0	0	0	0	0	0	0	0	0	0.93164063	0.068359375	0.56396484	-0.0625	-0.17236328	-0.32885742	0	44330	0	0	0
806	807	807	Category E	-0.047851563	-0.20385742	-0.99584961	0.24511719	-0.065185547	0.44262695	-25.18	0	14/3/2018	14	3	2018	17:16:04	62164	0.6	17	16	4	0	0.059326172	3.4434082	-0.010253906	-0.04296875	-0.93115234	12.40918	0.17724609	0	0	0	0	0	0	0	0	0	0.93237305	0.067626953	0.26245117	-0.037353516	-0.16064453	-0.064453125	0	44330	0	0	0
807	808	808	Category E	-0.23999023	-0.19189453	-0.85180664	0.20898438	-0.068603516	0.46044922	-25.18	0	14/3/2018	14	3	2018	17:16:04	62164	0.7	17	16	4	0	0.059326172	3.4434082	-0.012207031	-0.042480469	-0.9309082	9.4052734	0.28344727	0	0	0	0	0	0	0	0	0	0.93212891	0.067871094	0.45629883	-0.22753906	-0.14916992	0.079101563	0	44330	0	0	0
808	809	809	Category E	-0.34790039	-0.20385742	-0.80395508	0.19067383	-0.075439453	0.46582031	-25.18	0	14/3/2018	14	3	2018	17:16:04	62164	0.8	17	16	4	0	0.059326172	3.4434082	-0.013916016	-0.042236328	-0.93188477	3.626709	0.39233398	0	0	0	0	0	0	0	0	0	0.93286133	0.067138672	0.62353516	-0.33374023	-0.16137695	0.12792969	0	44330	0	0	0
809	810	810	Category E	-0.2878418	-0.023925781	-0.64794922	0.19677734	-0.079833984	0.46313477	-25.3	0	14/3/2018	14	3	2018	17:16:04	62164	0.9	17	16	4	0	0.059326172	3.4434082	-0.015625	-0.042480469	-0.93212891	3.0834961	0.39379883	0	0	0	0	0	0	0	0	0	0.93334961	0.066650391	0.57495117	-0.27197266	0.018554688	0.28417969	0	44330	0	0	0
810	811	811	Category E	-0.13183594	-0.29980469	-1.079834	0.21289063	-0.11425781	0.44848633	-25.42	0	14/3/2018	14	3	2018	17:16:05	62165	0	17	16	5	0	0.059326172	3.4434082	-0.017578125	-0.041992188	-0.93261719	2.5771484	0.31787109	0	0	0	0	0	0	0	0	0	0.93383789	0.066162109	0.51879883	-0.11401367	-0.25756836	-0.14697266	0	44330	0	0	0
811	812	812	Category E	-0.13183594	0	-1.0319824	0.26098633	-0.10571289	0.42260742	-25.42	0	14/3/2018	14	3	2018	17:16:05	62165	0.1	17	16	5	0	0.059326172	3.4434082	-0.019775391	-0.041992188	-0.93286133	11.918945	0.15527344	0	0	0	0	0	0	0	0	0	0.93383789	0.066162109	0.25292969	-0.11181641	0.041992188	-0.098876953	0	44330	0	0	0
812	813	813	Category E	-0.15576172	0.011962891	-0.99584961	0.29370117	-0.072265625	0.41210938	-25.55	0	14/3/2018	14	3	2018	17:16:05	62165	0.2	17	16	5	0	0.059326172	3.4434082	-0.021484375	-0.041992188	-0.93286133	28.188965	0.1574707	0	0	0	0	0	0	0	0	0	0.93408203	0.065917969	0.25097656	-0.1340332	0.053955078	-0.062744141	0	44330	0	0	0
813	814	814	Category E	-0.34790039	0.035888672	-0.97192383	0.3034668	-0.019775391	0.4140625	-25.67	0	14/3/2018	14	3	2018	17:16:05	62165	0.3	17	16	5	0	0.059326172	3.4434082	-0.023193359	-0.041992188	-0.93359375	33.353027	0.3359375	0	0	0	0	0	0	0	0	0	0.93481445	0.065185547	0.44091797	-0.32446289	0.077880859	-0.038085938	0	44330	0	0	0
814	815	815	Category E	-0.16796875	-0.059814453	-0.70776367	0.30004883	-0.031005859	0.41772461	-26.04	0	14/3/2018	14	3	2018	17:16:05	62165	0.4	17	16	5	0	0.059326172	3.4434082	-0.024414063	-0.042236328	-0.93383789	31.143311	0.26831055	0	0	0	0	0	0	0	0	0	0.93505859	0.064941406	0.38720703	-0.14331055	-0.017333984	0.22607422	0	44330	0	0	0
815	816	816	Category E	-0.39599609	-0.14379883	-0.94799805	0.29296875	-0.014404297	0.41870117	-26.29	0	14/3/2018	14	3	2018	17:16:05	62165	0.5	17	16	5	0	0.059326172	3.4434082	-0.025878906	-0.041992188	-0.93432617	33.908936	0.38378906	0	0	0	0	0	0	0	0	0	0.93554688	0.064453125	0.48510742	-0.36987305	-0.1015625	-0.013427734	0	44330	0	0	0
816	817	817	Category E	-0.059814453	-0.071777344	-1.0678711	0.29614258	0.009033203	0.41967773	-26.17	0	14/3/2018	14	3	2018	17:16:05	62165	0.6	17	16	5	0	0.059326172	3.4434082	-0.029052734	-0.040039063	-0.93457031	39.696045	0.14013672	0	0	0	0	0	0	0	0	0	0.93579102	0.064208984	0.1953125	-0.030517578	-0.031494141	-0.13305664	0	44330	0	0	0
817	818	818	Category E	-0.011962891	-0.083984375	-0.95996094	0.32250977	-0.009033203	0.40454102	-26.17	0	14/3/2018	14	3	2018	17:16:05	62165	0.7	17	16	5	0	0.059326172	3.4434082	-0.030029297	-0.038330078	-0.93408203	39.006836	0.055419922	0	0	0	0	0	0	0	0	0	0.93530273	0.064697266	0.089355469	0.018066406	-0.045410156	-0.025634766	0	44330	0	0	0
818	819	819	Category E	-0.17993164	0.071777344	-0.91186523	0.28735352	-0.062988281	0.41235352	-26.04	0	14/3/2018	14	3	2018	17:16:05	62165	0.8	17	16	5	0	0.059326172	3.4434082	-0.028564453	-0.040283203	-0.93383789	26.97876	0.18920898	0	0	0	0	0	0	0	0	0	0.93505859	0.064941406	0.28515625	-0.15112305	0.11206055	0.021972656	0	44330	0	0	0
819	820	820	Category E	-0.26391602	-0.13183594	-0.94799805	0.22290039	-0.10766602	0.43994141	-25.92	0	14/3/2018	14	3	2018	17:16:05	62165	0.9	17	16	5	0	0.059326172	3.4434082	-0.028564453	-0.041015625	-0.93066406	21.382813	0.25244141	0	0	0	0	0	0	0	0	0	0.93212891	0.067871094	0.34277344	-0.23510742	-0.090576172	-0.017089844	0	44330	0	0	0
820	821	821	Category E	-0.20385742	-0.13183594	-0.80395508	0.17822266	-0.12768555	0.45336914	-25.8	0	14/3/2018	14	3	2018	17:16:06	62166	0	17	16	6	0	0.059326172	3.4434082	-0.027099609	-0.040527344	-0.9309082	12.427246	0.23583984	0	0	0	0	0	0	0	0	0	0.93212891	0.067871094	0.39453125	-0.17651367	-0.091064453	0.12695313	0	44330	0	0	0
821	822	822	Category E	-0.26391602	0.083984375	-0.68383789	0.15844727	-0.12182617	0.46118164	-25.8	0	14/3/2018	14	3	2018	17:16:06	62166	0.1	17	16	6	0	0.059326172	3.4434082	-0.025146484	-0.040527344	-0.93310547	1.5317383	0.36694336	0	0	0	0	0	0	0	0	0	0.93432617	0.065673828	0.61254883	-0.23852539	0.12451172	0.24926758	0	44330	0	0	0
822	823	823	Category E	-0.25195313	-0.095947266	-1.0439453	0.1706543	-0.15771484	0.44726563	-25.55	0	14/3/2018	14	3	2018	17:16:06	62166	0.2	17	16	6	0	0.059326172	3.4434082	-0.026611328	-0.041015625	-0.9284668	20.449463	0.25878906	0	0	0	0	0	0	0	0	0	0.9296875	0.0703125	0.39550781	-0.22509766	-0.0546875	-0.11523438	0	44330	0	0	0
823	824	824	Category E	-0.15576172	-0.059814453	-1.1159668	0.25952148	-0.13818359	0.41577148	-25.55	0	14/3/2018	14	3	2018	17:16:06	62166	0.3	17	16	6	0	0.059326172	3.4434082	-0.026367188	-0.039306641	-0.92675781	42.055908	0.22973633	0	0	0	0	0	0	0	0	0	0.92797852	0.072021484	0.33862305	-0.12915039	-0.020263672	-0.18896484	0	44330	0	0	0
824	825	825	Category E	-0.14379883	-0.011962891	-0.92382813	0.28295898	-0.11791992	0.40478516	-25.8	0	14/3/2018	14	3	2018	17:16:06	62166	0.4	17	16	6	0	0.059326172	3.4434082	-0.024169922	-0.041015625	-0.92993164	65.018066	0.12304688	0	0	0	0	0	0	0	0	0	0.93115234	0.068847656	0.15454102	-0.11938477	0.029052734	0.006103516	0	44330	0	0	0
825	826	826	Category E	-0.39599609	0.035888672	-0.85180664	0.31835938	-0.083007813	0.38867188	-25.92	0	14/3/2018	14	3	2018	17:16:06	62166	0.5	17	16	6	0	0.059326172	3.4434082	-0.026367188	-0.040527344	-0.93066406	64.024658	0.38549805	0	0	0	0	0	0	0	0	0	0.93188477	0.068115234	0.52490234	-0.36938477	0.076416016	0.078857422	0	44330	0	0	0
826	827	827	Category L	0.17993164	0	-0.87597656	-0.30297852	0.083740234	0.42749023	-34.4	0	14/3/2018	14	3	2018	17:19:52	62392	0.3	17	19	52	0	0.059326172	3.491748	-0.027832031	-0.041503906	-0.93017578	95.773682	0.21875	0	0	0	0	0	0	0	0	0	0.93164063	0.068359375	0.3034668	0.20776367	0.041503906	0.054199219	0	44330	0	0	0
827	828	828	Category L	0.19189453	-0.011962891	-0.88793945	-0.29785156	0.078857422	0.42529297	-34.76	0	14/3/2018	14	3	2018	17:19:52	62392	0.4	17	19	52	0	0.059326172	3.491748	-0.025634766	-0.041015625	-0.9296875	130.79785	0.22338867	0	0	0	0	0	0	0	0	0	0.9309082	0.069091797	0.28857422	0.2175293	0.029052734	0.041748047	0	44330	0	0	0
828	829	829	Category L	0.19189453	0	-0.91186523	-0.29345703	0.079589844	0.4296875	-34.89	0	14/3/2018	14	3	2018	17:19:52	62392	0.5	17	19	52	0	0.059326172	3.491748	-0.024414063	-0.040771484	-0.93212891	148.21094	0.22094727	0	0	0	0	0	0	0	0	0	0.93310547	0.066894531	0.27734375	0.21630859	0.040771484	0.020263672	0	44330	0	0	0
829	830	830	Category L	0.17993164	-0.011962891	-0.93579102	-0.29858398	0.080566406	0.42944336	-34.4	0	14/3/2018	14	3	2018	17:19:52	62392	0.6	17	19	52	0	0.059326172	3.491748	-0.026367188	-0.040283203	-0.93066406	154.18896	0.20825195	0	0	0	0	0	0	0	0	0	0.93188477	0.068115234	0.23974609	0.20629883	0.028320313	-0.004882813	0	44330	0	0	0
830	831	831	Category L	0.19189453	-0.011962891	-0.95996094	-0.29858398	0.08203125	0.42553711	-34.27	0	14/3/2018	14	3	2018	17:19:52	62392	0.7	17	19	52	0	0.059326172	3.491748	-0.025634766	-0.039794922	-0.9296875	154.25684	0.22143555	0	0	0	0	0	0	0	0	0	0.9309082	0.069091797	0.27563477	0.2175293	0.027832031	-0.030029297	0	44330	0	0	0
831	832	832	Category L	0.17993164	0	-0.92382813	-0.30029297	0.079589844	0.42822266	-34.03	0	14/3/2018	14	3	2018	17:19:52	62392	0.8	17	19	52	0	0.059326172	3.491748	-0.022216797	-0.039550781	-0.93041992	146.49658	0.20605469	0	0	0	0	0	0	0	0	0	0.93164063	0.068359375	0.24853516	0.20214844	0.039550781	0.006591797	0	44330	0	0	0
832	833	833	Category L	0.15576172	0	-0.94799805	-0.29931641	0.082275391	0.43359375	-33.54	0	14/3/2018	14	3	2018	17:19:52	62392	0.9	17	19	52	0	0.059326172	3.491748	-0.018798828	-0.039794922	-0.93164063	136.97974	0.1796875	0	0	0	0	0	0	0	0	0	0.93261719	0.067382813	0.23071289	0.17456055	0.039794922	-0.016113281	0	44330	0	0	0
833	834	834	Category L	0.16796875	0	-0.91186523	-0.296875	0.083740234	0.4284668	-33.91	0	14/3/2018	14	3	2018	17:19:53	62393	0	17	19	53	0	0.059326172	3.491748	-0.019287109	-0.038085938	-0.92773438	122.11768	0.19165039	0	0	0	0	0	0	0	0	0	0.92871094	0.071289063	0.24145508	0.18725586	0.038085938	0.015869141	0	44330	0	0	0
834	835	835	Category L	0.19189453	0	-0.93579102	-0.30029297	0.084716797	0.43139648	-34.03	0	14/3/2018	14	3	2018	17:19:53	62393	0.1	17	19	53	0	0.059326172	3.491748	-0.019775391	-0.038574219	-0.9284668	104.27539	0.21533203	0	0	0	0	0	0	0	0	0	0.92944336	0.070556641	0.25756836	0.21166992	0.038574219	-0.007080078	0	44330	0	0	0
835	836	836	Category L	0.17993164	-0.023925781	-0.93579102	-0.29248047	0.081298828	0.4284668	-34.03	0	14/3/2018	14	3	2018	17:19:53	62393	0.2	17	19	53	0	0.059326172	3.491748	-0.015625	-0.037597656	-0.92895508	110.26709	0.19604492	0	0	0	0	0	0	0	0	0	0.92993164	0.070068359	0.21582031	0.19555664	0.013671875	-0.006591797	0	44330	0	0	0
836	837	837	Category L	0.19189453	0	-0.93579102	-0.29858398	0.078613281	0.42749023	-34.15	0	14/3/2018	14	3	2018	17:19:53	62393	0.3	17	19	53	0	0.059326172	3.491748	-0.012695313	-0.035644531	-0.93041992	78.713623	0.20776367	0	0	0	0	0	0	0	0	0	0.93139648	0.068603516	0.24560547	0.20458984	0.035644531	-0.005126953	0	44330	0	0	0
837	838	838	Category L	0.17993164	0	-0.92382813	-0.296875	0.085449219	0.42944336	-34.4	0	14/3/2018	14	3	2018	17:19:53	62393	0.4	17	19	53	0	0.059326172	3.491748	-0.01171875	-0.035888672	-0.93359375	38.293945	0.1953125	0	0	0	0	0	0	0	0	0	0.93432617	0.065673828	0.23754883	0.19165039	0.035888672	0.009765625	0	44330	0	0	0
838	839	839	Category L	0.19189453	-0.011962891	-0.92382813	-0.29785156	0.087158203	0.42773438	-34.15	0	14/3/2018	14	3	2018	17:19:53	62393	0.5	17	19	53	0	0.059326172	3.491748	-0.010986328	-0.034912109	-0.9296875	12.569336	0.2043457	0	0	0	0	0	0	0	0	0	0.93041992	0.069580078	0.23217773	0.20288086	0.022949219	0.005859375	0	44330	0	0	0
839	840	840	Category L	0.19189453	0	-0.92382813	-0.29370117	0.082275391	0.43359375	-34.4	0	14/3/2018	14	3	2018	17:19:53	62393	0.6	17	19	53	0	0.059326172	3.491748	-0.010498047	-0.032470703	-0.92919922	2.135498	0.20507813	0	0	0	0	0	0	0	0	0	0.9296875	0.0703125	0.24047852	0.20239258	0.032470703	0.005371094	0	44330	0	0	0
840	841	841	Category L	0.19189453	0	-0.92382813	-0.296875	0.087402344	0.42871094	-34.03	0	14/3/2018	14	3	2018	17:19:53	62393	0.7	17	19	53	0	0.059326172	3.491748	-0.006103516	-0.030029297	-0.9296875	6.0854492	0.20043945	0	0	0	0	0	0	0	0	0	0.93017578	0.069824219	0.234375	0.19799805	0.030029297	0.005859375	0	44330	0	0	0
841	842	842	Category L	0.13183594	-0.011962891	-0.87597656	-0.29345703	0.084228516	0.42553711	-33.66	0	14/3/2018	14	3	2018	17:19:53	62393	0.8	17	19	53	0	0.059326172	3.491748	-0.003417969	-0.029785156	-0.93237305	6.3596191	0.14770508	0	0	0	0	0	0	0	0	0	0.93286133	0.067138672	0.20947266	0.13525391	0.017822266	0.056396484	0	44330	0	0	0
842	843	843	Category L	0.13183594	-0.035888672	-0.94799805	-0.2878418	0.078125	0.43554688	-33.91	0	14/3/2018	14	3	2018	17:19:53	62393	0.9	17	19	53	0	0.059326172	3.491748	-0.002685547	-0.028076172	-0.93041992	7.1137695	0.13598633	0	0	0	0	0	0	0	0	0	0.9309082	0.069091797	0.15966797	0.13452148	-0.007568359	-0.017333984	0	44330	0	0	0
843	844	844	Category L	0.083984375	-0.059814453	-1.0197754	-0.26733398	0.049804688	0.44335938	-33.78	0	14/3/2018	14	3	2018	17:19:54	62394	0	17	19	54	0	0.059326172	3.491748	-0.002441406	-0.029296875	-0.93139648	8.3041992	0.12719727	0	0	0	0	0	0	0	0	0	0.93188477	0.068115234	0.20507813	0.086425781	-0.030273438	-0.088134766	0	44330	0	0	0
844	845	845	Category L	0.047851563	0	-0.97192383	-0.26147461	0.023193359	0.44262695	-34.27	0	14/3/2018	14	3	2018	17:19:54	62394	0.1	17	19	54	0	0.059326172	3.491748	0.003662109	-0.026611328	-0.93115234	9.8945313	0.065429688	0	0	0	0	0	0	0	0	0	0.93164063	0.068359375	0.11132813	0.043945313	0.026611328	-0.040527344	0	44330	0	0	0
845	846	846	Category L	0.083984375	0.023925781	-0.94799805	-0.24462891	0.009277344	0.45556641	-34.52	0	14/3/2018	14	3	2018	17:19:54	62394	0.2	17	19	54	0	0.059326172	3.491748	0.0078125	-0.024414063	-0.93481445	11.693115	0.090820313	0	0	0	0	0	0	0	0	0	0.93505859	0.064941406	0.13745117	0.075927734	0.048339844	-0.012939453	0	44330	0	0	0
846	847	847	Category L	0.047851563	0.035888672	-0.91186523	-0.23461914	-0.002685547	0.46362305	-34.15	0	14/3/2018	14	3	2018	17:19:54	62394	0.3	17	19	54	0	0.059326172	3.491748	0.009033203	-0.021972656	-0.93041992	13.254639	0.072021484	0	0	0	0	0	0	0	0	0	0.9309082	0.069091797	0.11523438	0.038574219	0.057861328	0.018554688	0	44330	0	0	0
847	848	848	Category L	0.059814453	0.023925781	-0.97192383	-0.24804688	0.000244141	0.45141602	-33.91	0	14/3/2018	14	3	2018	17:19:54	62394	0.4	17	19	54	0	0.059326172	3.491748	0.010253906	-0.019287109	-0.9296875	14.123291	0.078125	0	0	0	0	0	0	0	0	0	0.92993164	0.070068359	0.13500977	0.049316406	0.043212891	-0.041992188	0	44330	0	0	0
848	849	849	Category L	0.047851563	0	-0.94799805	-0.24731445	0.005615234	0.45751953	-33.78	0	14/3/2018	14	3	2018	17:19:54	62394	0.5	17	19	54	0	0.059326172	3.491748	0.013427734	-0.016845703	-0.9309082	14.676025	0.041748047	0	0	0	0	0	0	0	0	0	0.93115234	0.068847656	0.068359375	0.034179688	0.016845703	-0.016845703	0	44330	0	0	0
849	850	850	Category L	0.023925781	0.023925781	-0.94799805	-0.24707031	0.000488281	0.45336914	-33.78	0	14/3/2018	14	3	2018	17:19:54	62394	0.6	17	19	54	0	0.059326172	3.491748	0.018310547	-0.014404297	-0.93261719	15.47168	0.041503906	0	0	0	0	0	0	0	0	0	0.93286133	0.067138672	0.059082031	0.005371094	0.038330078	-0.015136719	0	44330	0	0	0
850	851	851	Category L	0.011962891	0.011962891	-0.92382813	-0.25	0.002929688	0.45336914	-33.91	0	14/3/2018	14	3	2018	17:19:54	62394	0.7	17	19	54	0	0.059326172	3.491748	0.021972656	-0.013916016	-0.93603516	15.441162	0.030517578	0	0	0	0	0	0	0	0	0	0.93652344	0.063476563	0.048339844	-0.010009766	0.025878906	0.012207031	0	44330	0	0	0
851	852	852	Category L	0.059814453	0.011962891	-0.93579102	-0.24633789	0.001953125	0.44946289	-34.03	0	14/3/2018	14	3	2018	17:19:54	62394	0.8	17	19	54	0	0.059326172	3.491748	0.024169922	-0.010253906	-0.93432617	14.070068	0.041992188	0	0	0	0	0	0	0	0	0	0.93457031	0.065429688	0.059082031	0.035400391	0.022216797	-0.001220703	0	44330	0	0	0
852	853	853	Category L	0.047851563	0.011962891	-0.93579102	-0.24731445	0.005615234	0.45556641	-34.15	0	14/3/2018	14	3	2018	17:19:54	62394	0.9	17	19	54	0	0.059326172	3.491748	0.026123047	-0.010253906	-0.93310547	12.351074	0.031005859	0	0	0	0	0	0	0	0	0	0.93359375	0.06640625	0.046386719	0.021484375	0.022216797	-0.002441406	0	44330	0	0	0
853	854	854	Category L	0.095947266	0	-0.94799805	-0.25219727	0.001953125	0.45458984	-34.03	0	14/3/2018	14	3	2018	17:19:55	62395	0	17	19	55	0	0.059326172	3.491748	0.028808594	-0.010498047	-0.93212891	11.030029	0.069335938	0	0	0	0	0	0	0	0	0	0.93261719	0.067382813	0.093261719	0.066894531	0.010498047	-0.015625	0	44330	0	0	0
854	855	855	Category L	0.059814453	-0.011962891	-0.92382813	-0.24902344	0.001708984	0.44726563	-33.91	0	14/3/2018	14	3	2018	17:19:55	62395	0.1	17	19	55	0	0.059326172	3.491748	0.033935547	-0.010986328	-0.93212891	10.096924	0.026855469	0	0	0	0	0	0	0	0	0	0.93261719	0.067382813	0.034667969	0.025634766	-0.000732422	0.008300781	0	44330	0	0	0
855	856	856	Category L	0.047851563	-0.011962891	-0.91186523	-0.24462891	0.001220703	0.45483398	-34.03	0	14/3/2018	14	3	2018	17:19:55	62395	0.2	17	19	55	0	0.059326172	3.491748	0.036621094	-0.010253906	-0.93457031	9.2202148	0.025390625	0	0	0	0	0	0	0	0	0	0.93530273	0.064697266	0.035400391	0.010986328	-0.001464844	0.022705078	0	44330	0	0	0
856	857	857	Category L	0.047851563	-0.035888672	-0.92382813	-0.24829102	0.006591797	0.45556641	-34.15	0	14/3/2018	14	3	2018	17:19:55	62395	0.3	17	19	55	0	0.059326172	3.491748	0.041748047	-0.008300781	-0.93481445	8.4553223	0.030029297	0	0	0	0	0	0	0	0	0	0.93579102	0.064208984	0.044189453	0.005859375	-0.02734375	0.010986328	0	44330	0	0	0
857	858	858	Category L	0.083984375	-0.011962891	-0.93579102	-0.24633789	0.004882813	0.45556641	-34.03	0	14/3/2018	14	3	2018	17:19:55	62395	0.4	17	19	55	0	0.059326172	3.491748	0.042724609	-0.0078125	-0.93310547	8.3415527	0.041259766	0	0	0	0	0	0	0	0	0	0.93408203	0.065917969	0.047607422	0.041015625	-0.00390625	-0.002441406	0	44330	0	0	0
858	859	859	Category L	0.059814453	-0.023925781	-0.92382813	-0.24731445	0.000488281	0.45458984	-34.03	0	14/3/2018	14	3	2018	17:19:55	62395	0.5	17	19	55	0	0.059326172	3.491748	0.043457031	-0.006835938	-0.93286133	7.7766113	0.024902344	0	0	0	0	0	0	0	0	0	0.93383789	0.066162109	0.041992188	0.016113281	-0.016845703	0.009033203	0	44330	0	0	0
859	860	860	Category L	0.059814453	-0.023925781	-0.89990234	-0.25439453	-0.002929688	0.44726563	-34.03	0	14/3/2018	14	3	2018	17:19:55	62395	0.6	17	19	55	0	0.059570313	3.5288086	0.045898438	-0.0078125	-0.93286133	6.2202148	0.039306641	0	0	0	0	0	0	0	0	0	0.93408203	0.065917969	0.062744141	0.013671875	-0.015869141	0.032958984	0	44330	0	0	0
860	861	861	Category L	0.023925781	0	-0.93579102	-0.24731445	0.006347656	0.45556641	-33.78	0	14/3/2018	14	3	2018	17:19:55	62395	0.7	17	19	55	0	0.059570313	3.5288086	0.049316406	-0.006103516	-0.93310547	4.4333496	0.026367188	0	0	0	0	0	0	0	0	0	0.93432617	0.065673828	0.034179688	-0.025390625	0.006103516	-0.002441406	0	44330	0	0	0
861	862	862	Category L	0.047851563	0	-0.91186523	-0.25097656	0.001220703	0.44946289	-34.15	0	14/3/2018	14	3	2018	17:19:55	62395	0.8	17	19	55	0	0.059570313	3.5288086	0.052246094	-0.004394531	-0.93505859	2.8918457	0.023925781	0	0	0	0	0	0	0	0	0	0.93652344	0.063476563	0.032226563	-0.004394531	0.004394531	0.023193359	0	44330	0	0	0
862	863	863	Category L	0.023925781	0	-0.95996094	-0.25170898	0.001953125	0.44946289	-34.52	0	14/3/2018	14	3	2018	17:19:55	62395	0.9	17	19	55	0	0.059570313	3.5288086	0.055664063	-0.005371094	-0.93798828	1.7055664	0.0390625	0	0	0	0	0	0	0	0	0	0.93969727	0.060302734	0.059082031	-0.031738281	0.005371094	-0.021728516	0	44330	0	0	0
863	864	864	Category L	0.047851563	0	-0.93579102	-0.24804688	0.008300781	0.45239258	-34.27	0	14/3/2018	14	3	2018	17:19:56	62396	0	17	19	56	0	0.059570313	3.5288086	0.059082031	-0.004150391	-0.93676758	0.60571289	0.011962891	0	0	0	0	0	0	0	0	0	0.9387207	0.061279297	0.016601563	-0.011230469	0.004150391	0.000976563	0	44330	0	0	0
864	865	865	Category L	0.023925781	0.011962891	-0.97192383	-0.25	0.001953125	0.44970703	-34.27	0	14/3/2018	14	3	2018	17:19:56	62396	0.1	17	19	56	0	0.059570313	3.5288086	0.061279297	-0.003662109	-0.93457031	0.38110352	0.054931641	0	0	0	0	0	0	0	0	0	0.93652344	0.063476563	0.090332031	-0.037353516	0.015625	-0.037109375	0	44330	0	0	0
865	866	866	Category L	0.047851563	-0.011962891	-0.94799805	-0.24804688	0.004882813	0.45458984	-34.15	0	14/3/2018	14	3	2018	17:19:56	62396	0.2	17	19	56	0	0.059570313	3.5288086	0.063720703	-0.003662109	-0.93457031	0.9921875	0.022216797	0	0	0	0	0	0	0	0	0	0.93676758	0.063232422	0.037353516	-0.015869141	-0.008056641	-0.013183594	0	44330	0	0	0
866	867	867	Category L	0.023925781	0	-0.92382813	-0.2487793	0.002197266	0.45458984	-33.78	0	14/3/2018	14	3	2018	17:19:56	62396	0.3	17	19	56	0	0.059570313	3.5288086	0.069091797	-0.004150391	-0.93579102	1.5595703	0.046875	0	0	0	0	0	0	0	0	0	0.93823242	0.061767578	0.061279297	-0.045166016	0.004150391	0.011962891	0	44330	0	0	0
867	868	868	Category L	0.023925781	-0.011962891	-0.92382813	-0.24633789	0.006591797	0.45874023	-33.91	0	14/3/2018	14	3	2018	17:19:56	62396	0.4	17	19	56	0	0.059570313	3.5288086	0.067626953	-0.004150391	-0.93652344	2.138916	0.046142578	0	0	0	0	0	0	0	0	0	0.93896484	0.061035156	0.064208984	-0.043701172	-0.007568359	0.012695313	0	44330	0	0	0
868	869	869	Category L	0.035888672	0	-0.95996094	-0.24780273	0.001464844	0.4543457	-34.03	0	14/3/2018	14	3	2018	17:19:56	62396	0.5	17	19	56	0	0.059570313	3.5288086	0.065429688	-0.004150391	-0.93725586	1.9526367	0.037353516	0	0	0	0	0	0	0	0	0	0.93945313	0.060546875	0.056396484	-0.029541016	0.004150391	-0.022460938	0	44330	0	0	0
869	870	870	Category L	0.047851563	-0.011962891	-0.94799805	-0.25146484	0.001464844	0.44824219	-34.03	0	14/3/2018	14	3	2018	17:19:56	62396	0.6	17	19	56	0	0.059570313	3.5288086	0.063720703	-0.004394531	-0.9375	1.597168	0.020507813	0	0	0	0	0	0	0	0	0	0.93969727	0.060302734	0.033691406	-0.015869141	-0.007324219	-0.010253906	0	44330	0	0	0
870	871	871	Category L	0.035888672	-0.011962891	-0.94799805	-0.24731445	0.004882813	0.45556641	-34.27	0	14/3/2018	14	3	2018	17:19:56	62396	0.7	17	19	56	0	0.059570313	3.5288086	0.061767578	-0.004150391	-0.9375	1.0515137	0.029052734	0	0	0	0	0	0	0	0	0	0.93969727	0.060302734	0.043945313	-0.025878906	-0.007568359	-0.010253906	0	44330	0	0	0
871	872	872	Category L	0.059814453	0	-0.93579102	-0.24633789	0.005615234	0.45654297	-34.27	0	14/3/2018	14	3	2018	17:19:56	62396	0.8	17	19	56	0	0.059570313	3.5288086	0.059814453	-0.004150391	-0.93725586	0.59350586	0.004394531	0	0	0	0	0	0	0	0	0	0.93920898	0.060791016	0.005615234	0	0.004150391	0.001464844	0	44330	0	0	0
872	873	873	Category L	0.047851563	-0.023925781	-0.95996094	-0.24902344	0.001220703	0.44970703	-34.03	0	14/3/2018	14	3	2018	17:19:56	62396	0.9	17	19	56	0	0.059570313	3.5288086	0.058349609	-0.003662109	-0.9375	0.38671875	0.031738281	0	0	0	0	0	0	0	0	0	0.93945313	0.060546875	0.052734375	-0.010498047	-0.020019531	-0.022216797	0	44330	0	0	0
873	874	874	Category L	0.035888672	0.011962891	-0.92382813	-0.24804688	0.009765625	0.45581055	-33.91	0	14/3/2018	14	3	2018	17:19:57	62397	0	17	19	57	0	0.059570313	3.5288086	0.056640625	-0.003662109	-0.93774414	0.030761719	0.029541016	0	0	0	0	0	0	0	0	0	0.93969727	0.060302734	0.050537109	-0.020751953	0.015625	0.013916016	0	44330	0	0	0
874	875	875	Category L	0.023925781	0	-0.94799805	-0.24755859	0.007324219	0.45361328	-33.78	0	14/3/2018	14	3	2018	17:19:57	62397	0.1	17	19	57	0	0.059570313	3.5288086	0.0546875	-0.003662109	-0.93774414	0.078857422	0.032470703	0	0	0	0	0	0	0	0	0	0.93945313	0.060546875	0.044433594	-0.030761719	0.003662109	-0.010009766	0	44330	0	0	0
875	876	876	Category L	0.035888672	-0.011962891	-0.93579102	-0.24633789	0.005615234	0.45336914	-33.78	0	14/3/2018	14	3	2018	17:19:57	62397	0.2	17	19	57	0	0.059570313	3.5288086	0.052734375	-0.003662109	-0.93823242	0.13208008	0.018798828	0	0	0	0	0	0	0	0	0	0.93969727	0.060302734	0.02734375	-0.016845703	-0.008056641	0.002441406	0	44330	0	0	0
876	877	877	Category L	0.023925781	-0.011962891	-0.91186523	-0.24731445	0.011230469	0.45581055	-33.91	0	14/3/2018	14	3	2018	17:19:57	62397	0.3	17	19	57	0	0.059570313	3.5288086	0.05078125	-0.003662109	-0.9387207	0.076904297	0.038818359	0	0	0	0	0	0	0	0	0	0.93994141	0.060058594	0.062011719	-0.026855469	-0.008056641	0.026855469	0	44330	0	0	0
877	878	878	Category L	0.047851563	-0.023925781	-0.92382813	-0.25073242	0.004882813	0.45166016	-33.91	0	14/3/2018	14	3	2018	17:19:57	62397	0.4	17	19	57	0	0.059570313	3.5288086	0.049072266	-0.003662109	-0.93896484	0.10229492	0.025390625	0	0	0	0	0	0	0	0	0	0.94042969	0.059570313	0.036621094	-0.001220703	-0.020019531	0.015136719	0	44330	0	0	0
878	879	879	Category L	0.047851563	-0.011962891	-0.92382813	-0.24731445	0.010009766	0.45483398	-33.78	0	14/3/2018	14	3	2018	17:19:57	62397	0.5	17	19	57	0	0.059570313	3.5288086	0.047363281	-0.003417969	-0.93920898	0.35546875	0.017578125	0	0	0	0	0	0	0	0	0	0.94042969	0.059570313	0.024169922	0.000244141	-0.008300781	0.015380859	0	44330	0	0	0
879	880	880	Category L	0.035888672	0	-0.97192383	-0.24633789	0.007568359	0.45849609	-33.91	0	14/3/2018	14	3	2018	17:19:57	62397	0.6	17	19	57	0	0.059570313	3.5288086	0.045166016	-0.003173828	-0.93920898	0.49194336	0.033935547	0	0	0	0	0	0	0	0	0	0.94042969	0.059570313	0.045166016	-0.009277344	0.003173828	-0.032470703	0	44330	0	0	0
880	881	881	Category L	0.047851563	0	-0.94799805	-0.2487793	0.007324219	0.45556641	-34.27	0	14/3/2018	14	3	2018	17:19:57	62397	0.7	17	19	57	0	0.059570313	3.5288086	0.043457031	-0.002929688	-0.93945313	0.68188477	0.009765625	0	0	0	0	0	0	0	0	0	0.94042969	0.059570313	0.015625	0.004150391	0.002929688	-0.008300781	0	44330	0	0	0
881	882	882	Category L	0.011962891	-0.011962891	-0.94799805	-0.24291992	0.004638672	0.45239258	-34.15	0	14/3/2018	14	3	2018	17:19:57	62397	0.8	17	19	57	0	0.059570313	3.5288086	0.041259766	-0.002685547	-0.93969727	1.1499023	0.031738281	0	0	0	0	0	0	0	0	0	0.94067383	0.059326172	0.046630859	-0.029296875	-0.009033203	-0.008056641	0	44330	0	0	0
882	883	883	Category L	0.047851563	0	-0.93579102	-0.24536133	0.011230469	0.45947266	-34.4	0	14/3/2018	14	3	2018	17:19:57	62397	0.9	17	19	57	0	0.059570313	3.5288086	0.039794922	-0.002685547	-0.94042969	1.1860352	0.009521484	0	0	0	0	0	0	0	0	0	0.94116211	0.058837891	0.015380859	0.0078125	0.002685547	0.004638672	0	44330	0	0	0
883	884	884	Category L	0.023925781	0.011962891	-0.94799805	-0.24780273	0.007568359	0.45751953	-34.27	0	14/3/2018	14	3	2018	17:19:58	62398	0	17	19	58	0	0.059570313	3.5288086	0.038574219	-0.002685547	-0.94018555	0.96801758	0.022216797	0	0	0	0	0	0	0	0	0	0.94091797	0.059082031	0.037109375	-0.014648438	0.014648438	-0.007568359	0	44330	0	0	0
884	885	885	Category L	0.035888672	-0.011962891	-0.93579102	-0.24267578	0.007324219	0.45776367	-33.91	0	14/3/2018	14	3	2018	17:19:58	62398	0.1	17	19	58	0	0.059570313	3.5288086	0.039306641	-0.003417969	-0.94311523	0.77563477	0.01171875	0	0	0	0	0	0	0	0	0	0.94384766	0.056152344	0.019287109	-0.003417969	-0.008300781	0.007324219	0	44330	0	0	0
885	886	886	Category L	0.023925781	-0.011962891	-0.92382813	-0.24267578	0.009277344	0.45654297	-34.15	0	14/3/2018	14	3	2018	17:19:58	62398	0.2	17	19	58	0	0.059570313	3.5288086	0.041503906	-0.002685547	-0.94921875	1.0393066	0.032226563	0	0	0	0	0	0	0	0	0	0.95019531	0.049804688	0.052246094	-0.017578125	-0.009033203	0.025390625	0	44330	0	0	0
886	887	887	Category L	0.035888672	0	-0.92382813	-0.24560547	0.006347656	0.45483398	-34.15	0	14/3/2018	14	3	2018	17:19:58	62398	0.3	17	19	58	0	0.059570313	3.5288086	0.039794922	-0.000244141	-0.93994141	1.1865234	0.016601563	0	0	0	0	0	0	0	0	0	0.94091797	0.059082031	0.020507813	-0.00390625	0.000244141	0.016113281	0	44330	0	0	0
887	888	888	Category L	0.023925781	0	-0.94799805	-0.24804688	0.008300781	0.45239258	-34.15	0	14/3/2018	14	3	2018	17:19:58	62398	0.4	17	19	58	0	0.059570313	3.5288086	0.038818359	-0.001220703	-0.93774414	1.0644531	0.018066406	0	0	0	0	0	0	0	0	0	0.93847656	0.061523438	0.026367188	-0.014892578	0.001220703	-0.010009766	0	44330	0	0	0
888	889	889	Category L	0.035888672	0	-0.94799805	-0.2409668	0.010009766	0.45483398	-33.78	0	14/3/2018	14	3	2018	17:19:58	62398	0.5	17	19	58	0	0.059570313	3.5288086	0.041015625	0.000976563	-0.94555664	1.2363281	0.005859375	0	0	0	0	0	0	0	0	0	0.94628906	0.053710938	0.008789063	-0.005126953	-0.000976563	-0.002197266	0	44330	0	0	0
889	890	890	Category L	0.011962891	0.011962891	-0.92382813	-0.2487793	0.010009766	0.45166016	-33.66	0	14/3/2018	14	3	2018	17:19:58	62398	0.6	17	19	58	0	0.059570313	3.5288086	0.038818359	0	-0.93701172	1.4318848	0.032226563	0	0	0	0	0	0	0	0	0	0.93798828	0.062011719	0.052001953	-0.026855469	0.01171875	0.013183594	0	44330	0	0	0
890	891	891	Category L	0.035888672	0	-0.93579102	-0.24267578	0.009277344	0.45776367	-33.42	0	14/3/2018	14	3	2018	17:19:58	62398	0.7	17	19	58	0	0.059570313	3.5288086	0.045166016	-0.001708984	-0.94873047	1.3125	0.016113281	0	0	0	0	0	0	0	0	0	0.94970703	0.050292969	0.024169922	-0.009277344	0.001708984	0.012939453	0	44330	0	0	0
891	892	892	Category L	0.035888672	0	-0.93579102	-0.24609375	0.001464844	0.45239258	-33.42	0	14/3/2018	14	3	2018	17:19:58	62398	0.8	17	19	58	0	0.059570313	3.5288086	0.04296875	-0.001953125	-0.94287109	0.70703125	0.010253906	0	0	0	0	0	0	0	0	0	0.94384766	0.056152344	0.016357422	-0.007080078	0.001953125	0.007080078	0	44330	0	0	0
892	893	893	Category L	0.059814453	-0.011962891	-0.92382813	-0.24658203	0.007324219	0.45654297	-33.66	0	14/3/2018	14	3	2018	17:19:58	62398	0.9	17	19	58	0	0.059570313	3.5288086	0.041259766	-0.000976563	-0.93457031	0.38769531	0.023925781	0	0	0	0	0	0	0	0	0	0.93554688	0.064453125	0.040283203	0.018310547	-0.010742188	0.010742188	0	44330	0	0	0
893	894	894	Category L	0.059814453	0	-0.95996094	-0.24291992	0.008300781	0.45654297	-33.78	0	14/3/2018	14	3	2018	17:19:59	62399	0	17	19	59	0	0.059570313	3.5288086	0.045654297	0	-0.9453125	0.42480469	0.020019531	0	0	0	0	0	0	0	0	0	0.94628906	0.053710938	0.028564453	0.013916016	0	-0.014404297	0	44330	0	0	0
894	895	895	Category L	0.035888672	0	-0.91186523	-0.24487305	0.010742188	0.45263672	-34.03	0	14/3/2018	14	3	2018	17:19:59	62399	0.111	17	19	59	0	0.059570313	3.5288086	0.045166016	-0.000732422	-0.93408203	0.17919922	0.024169922	0	0	0	0	0	0	0	0	0	0.93530273	0.064697266	0.032470703	-0.009277344	0.000732422	0.022216797	0	44330	0	0	0
895	896	896	Category L	0.023925781	0	-0.95996094	-0.24487305	0.013183594	0.45361328	-34.27	0	14/3/2018	14	3	2018	17:19:59	62399	0.222	17	19	59	0	0.059570313	3.5288086	0.045898438	-0.006835938	-0.94946289	0.28076172	0.025390625	0	0	0	0	0	0	0	0	0	0.95043945	0.049560547	0.039550781	-0.021972656	0.006835938	-0.010253906	0	44330	0	0	0
896	897	897	Category L	0.023925781	-0.023925781	-0.93579102	-0.24291992	0.010986328	0.45874023	-34.4	0	14/3/2018	14	3	2018	17:19:59	62399	0.333	17	19	59	0	0.059570313	3.5288086	0.048583984	-0.009521484	-0.95141602	0.40991211	0.032714844	0	0	0	0	0	0	0	0	0	0.95263672	0.047363281	0.0546875	-0.024658203	-0.014160156	0.015625	0	44330	0	0	0
897	898	898	Category L	0.035888672	-0.011962891	-0.93579102	-0.24755859	0.005371094	0.45166016	-34.27	0	14/3/2018	14	3	2018	17:19:59	62399	0.444	17	19	59	0	0.059570313	3.5175293	0.045166016	-0.010009766	-0.94995117	0.16186523	0.017089844	0	0	0	0	0	0	0	0	0	0.95117188	0.048828125	0.025634766	-0.009277344	-0.001708984	0.014160156	0	44330	0	0	0
898	899	899	Category L	0.011962891	0	-0.92382813	-0.23754883	0.007568359	0.45874023	-34.27	0	14/3/2018	14	3	2018	17:19:59	62399	0.555	17	19	59	0	0.059570313	3.5175293	0.049560547	-0.008300781	-0.9621582	0.17919922	0.054443359	0	0	0	0	0	0	0	0	0	0.96337891	0.036621094	0.084472656	-0.037597656	0.008300781	0.038330078	0	44330	0	0	0
899	900	900	Category L	0.023925781	0.011962891	-0.95996094	-0.24560547	0.013427734	0.45874023	-34.03	0	14/3/2018	14	3	2018	17:19:59	62399	0.666	17	19	59	0	0.059570313	3.5175293	0.047851563	-0.009765625	-0.95068359	0.47949219	0.033691406	0	0	0	0	0	0	0	0	0	0.9519043	0.048095703	0.054931641	-0.023925781	0.021728516	-0.009033203	0	44330	0	0	0
900	901	901	Category L	0.023925781	0	-0.95996094	-0.24658203	0.004882813	0.45141602	-34.03	0	14/3/2018	14	3	2018	17:19:59	62399	0.777	17	19	59	0	0.059570313	3.5175293	0.049804688	-0.015869141	-0.96118164	0.33129883	0.030517578	0	0	0	0	0	0	0	0	0	0.96264648	0.037353516	0.043457031	-0.025878906	0.015869141	0.001220703	0	44330	0	0	0
901	902	902	Category L	0.011962891	0	-0.92382813	-0.24267578	0.007324219	0.45776367	-34.15	0	14/3/2018	14	3	2018	17:19:59	62399	0.888	17	19	59	0	0.059570313	3.5175293	0.050292969	-0.014160156	-0.95458984	0.070068359	0.051269531	0	0	0	0	0	0	0	0	0	0.95605469	0.043945313	0.083496094	-0.038330078	0.014160156	0.030761719	0	44330	0	0	0
902	903	903	Category L	0.011962891	0	-0.94799805	-0.24731445	0.007568359	0.45654297	-34.15	0	14/3/2018	14	3	2018	17:20:00	62400	0	17	20	0	0	0.059570313	3.5175293	0.047363281	-0.014160156	-0.94946289	0.30249023	0.038330078	0	0	0	0	0	0	0	0	0	0.95068359	0.049316406	0.051269531	-0.035400391	0.014160156	0.001464844	0	44330	0	0	0
903	904	904	Category L	0.023925781	-0.011962891	-0.93579102	-0.24462891	0.009277344	0.45483398	-34.27	0	14/3/2018	14	3	2018	17:20:00	62400	0.1	17	20	0	0	0.059570313	3.5175293	0.050537109	-0.015136719	-0.95288086	0.55249023	0.031982422	0	0	0	0	0	0	0	0	0	0.9543457	0.045654297	0.047119141	-0.026611328	0.003173828	0.017089844	0	44330	0	0	0
904	905	905	Category L	0.047851563	-0.011962891	-0.92382813	-0.24560547	0.007568359	0.44970703	-34.52	0	14/3/2018	14	3	2018	17:20:00	62400	0.2	17	20	0	0	0.059570313	3.5175293	0.047119141	-0.017089844	-0.94555664	0.42382813	0.022216797	0	0	0	0	0	0	0	0	0	0.94677734	0.053222656	0.027587891	0.000488281	0.005126953	0.021728516	0	44330	0	0	0
905	906	906	Category L	0.035888672	0	-0.94799805	-0.24707031	0.002197266	0.45239258	-34.4	0	14/3/2018	14	3	2018	17:20:00	62400	0.3	17	20	0	0	0.059570313	3.5175293	0.049560547	-0.018554688	-0.94873047	0.38354492	0.023193359	0	0	0	0	0	0	0	0	0	0.95019531	0.049804688	0.033447266	-0.013671875	0.018554688	0.000732422	0	44330	0	0	0
906	907	907	Category L	0.059814453	0	-0.93579102	-0.24658203	0.007324219	0.45581055	-34.03	0	14/3/2018	14	3	2018	17:20:00	62400	0.4	17	20	0	0	0.059570313	3.5175293	0.046875	-0.018798828	-0.9375	0.7512207	0.022949219	0	0	0	0	0	0	0	0	0	0.9387207	0.061279297	0.033447266	0.012695313	0.018798828	0.001708984	0	44330	0	0	0
907	908	908	Category L	0.023925781	-0.023925781	-0.94799805	-0.24755859	0.006347656	0.45141602	-33.66	0	14/3/2018	14	3	2018	17:20:00	62400	0.5	17	20	0	0	0.059570313	3.5175293	0.047851563	-0.015380859	-0.95117188	1.0351563	0.025634766	0	0	0	0	0	0	0	0	0	0.95263672	0.047363281	0.035888672	-0.023925781	-0.008300781	0.003173828	0	44330	0	0	0
908	909	909	Category L	0.059814453	-0.011962891	-0.93579102	-0.24731445	0.004882813	0.45361328	-33.54	0	14/3/2018	14	3	2018	17:20:00	62400	0.6	17	20	0	0	0.059570313	3.5175293	0.045166016	-0.016845703	-0.93847656	0.95678711	0.015380859	0	0	0	0	0	0	0	0	0	0.93969727	0.060302734	0.022216797	0.014404297	0.004882813	0.002685547	0	44330	0	0	0
909	910	910	Category L	0.023925781	0	-0.93579102	-0.24267578	0.008544922	0.45874023	-33.54	0	14/3/2018	14	3	2018	17:20:00	62400	0.7	17	20	0	0	0.059570313	3.5175293	0.043945313	-0.018798828	-0.93676758	0.55639648	0.027587891	0	0	0	0	0	0	0	0	0	0.93798828	0.062011719	0.040039063	-0.020019531	0.018798828	0.000976563	0	44330	0	0	0
910	911	911	Category L	0.023925781	0	-0.93579102	-0.24707031	-0.000244141	0.45922852	-33.78	0	14/3/2018	14	3	2018	17:20:00	62400	0.8	17	20	0	0	0.059570313	3.5175293	0.045166016	-0.017333984	-0.93286133	0.35546875	0.027832031	0	0	0	0	0	0	0	0	0	0.93408203	0.065917969	0.041748047	-0.021240234	0.017333984	-0.002685547	0	44330	0	0	0
911	912	912	Category L	0.059814453	0.023925781	-0.94799805	-0.24365234	0.007324219	0.45166016	-33.91	0	14/3/2018	14	3	2018	17:20:00	62400	0.9	17	20	0	0	0.059570313	3.5175293	0.042236328	-0.017822266	-0.92260742	0.14672852	0.051757813	0	0	0	0	0	0	0	0	0	0.92358398	0.076416016	0.084472656	0.017333984	0.041748047	-0.025146484	0	44330	0	0	0
912	913	913	Category L	0.023925781	0.011962891	-0.97192383	-0.24291992	0.010986328	0.45776367	-33.66	0	14/3/2018	14	3	2018	17:20:01	62401	0	17	20	1	0	0.059570313	3.5175293	0.045410156	-0.015869141	-0.93310547	0.30078125	0.052246094	0	0	0	0	0	0	0	0	0	0.93432617	0.065673828	0.088134766	-0.021484375	0.027832031	-0.038574219	0	44330	0	0	0
913	914	914	Category L	0.011962891	0	-0.91186523	-0.24560547	0.005371094	0.45361328	-33.66	0	14/3/2018	14	3	2018	17:20:01	62401	0.1	17	20	1	0	0.059570313	3.5175293	0.044921875	-0.016357422	-0.92041016	0.52490234	0.037841797	0	0	0	0	0	0	0	0	0	0.92163086	0.078369141	0.058105469	-0.032958984	0.016357422	0.008544922	0	44330	0	0	0
914	915	915	Category L	0.035888672	-0.011962891	-0.95996094	-0.24145508	0.008056641	0.45678711	-33.91	0	14/3/2018	14	3	2018	17:20:01	62401	0.2	17	20	1	0	0.059570313	3.5175293	0.043212891	-0.017822266	-0.93188477	0.69140625	0.029296875	0	0	0	0	0	0	0	0	0	0.93310547	0.066894531	0.041015625	-0.007324219	0.005859375	-0.027832031	0	44330	0	0	0
915	916	916	Category L	0.023925781	-0.011962891	-0.97192383	-0.24169922	0.006591797	0.45654297	-34.03	0	14/3/2018	14	3	2018	17:20:01	62401	0.3	17	20	1	0	0.059570313	3.5175293	0.049560547	-0.017578125	-0.93505859	0.8996582	0.044921875	0	0	0	0	0	0	0	0	0	0.93652344	0.063476563	0.067871094	-0.025634766	0.005615234	-0.036621094	0	44330	0	0	0
916	917	917	Category L	0.047851563	0	-0.97192383	-0.23999023	0.006591797	0.45678711	-34.03	0	14/3/2018	14	3	2018	17:20:01	62401	0.4	17	20	1	0	0.059570313	3.5175293	0.048339844	-0.018554688	-0.93359375	1.1748047	0.042480469	0	0	0	0	0	0	0	0	0	0.93505859	0.064941406	0.057373047	-0.000488281	0.018554688	-0.038085938	0	44330	0	0	0
917	918	918	Category L	0.047851563	0.011962891	-0.93579102	-0.24536133	0.011230469	0.45751953	-33.91	0	14/3/2018	14	3	2018	17:20:01	62401	0.5	17	20	1	0	0.059570313	3.5175293	0.044921875	-0.016601563	-0.94140625	2.7746582	0.029052734	0	0	0	0	0	0	0	0	0	0.94262695	0.057373047	0.036865234	0.002685547	0.028564453	0.005615234	0	44330	0	0	0
918	919	919	Category L	0.023925781	0.011962891	-0.92382813	-0.23999023	0.004882813	0.45751953	-33.66	0	14/3/2018	14	3	2018	17:20:01	62401	0.6	17	20	1	0	0.059570313	3.5175293	0.042480469	-0.016845703	-0.9296875	5.9006348	0.034912109	0	0	0	0	0	0	0	0	0	0.9309082	0.069091797	0.053710938	-0.018554688	0.028808594	0.005859375	0	44330	0	0	0
919	920	920	Category L	0.047851563	0.023925781	-0.93579102	-0.24194336	0.00390625	0.45483398	-33.78	0	14/3/2018	14	3	2018	17:20:01	62401	0.7	17	20	1	0	0.059570313	3.5175293	0.037353516	-0.022949219	-0.94482422	10.234619	0.048828125	0	0	0	0	0	0	0	0	0	0.94580078	0.054199219	0.066162109	0.010253906	0.046875	0.009033203	0	44330	0	0	0
920	921	921	Category L	0.023925781	0.011962891	-0.94799805	-0.24536133	0.008300781	0.45776367	-33.78	0	14/3/2018	14	3	2018	17:20:01	62401	0.8	17	20	1	0	0.059570313	3.5175293	0.037841797	-0.021484375	-0.93774414	17.071045	0.037597656	0	0	0	0	0	0	0	0	0	0.9387207	0.061279297	0.057617188	-0.013916016	0.033447266	-0.010009766	0	44330	0	0	0
921	922	922	Category L	0.011962891	-0.011962891	-0.93579102	-0.24365234	0.00390625	0.45849609	-33.91	0	14/3/2018	14	3	2018	17:20:01	62401	0.9	17	20	1	0	0.059570313	3.5175293	0.037353516	-0.022705078	-0.94262695	30.345703	0.028564453	0	0	0	0	0	0	0	0	0	0.94360352	0.056396484	0.043212891	-0.025390625	0.010742188	0.006835938	0	44330	0	0	0
922	923	923	Category L	0.035888672	-0.023925781	-0.92382813	-0.24365234	0.008544922	0.45483398	-34.15	0	14/3/2018	14	3	2018	17:20:02	62402	0	17	20	2	0	0.059570313	3.5175293	0.040527344	-0.021972656	-0.95166016	49.071533	0.028320313	0	0	0	0	0	0	0	0	0	0.95288086	0.047119141	0.034423828	-0.004638672	-0.001708984	0.027832031	0	44330	0	0	0
923	924	924	Category J	0.13183594	-0.11987305	-1.2597656	0.12792969	0.23999023	0.44482422	-33.42	0	14/3/2018	14	3	2018	17:20:16	62416	0.4	17	20	16	0	0.059326172	3.5126953	0.037841797	-0.023925781	-0.94091797	69.452881	0.34570313	0	0	0	0	0	0	0	0	0	0.94213867	0.057861328	0.50830078	0.09375	-0.095703125	-0.31860352	0	44330	0	0	0
924	925	925	Category J	0.2277832	0.059814453	-1.4638672	0.23144531	0.16113281	0.43530273	-33.66	0	14/3/2018	14	3	2018	17:20:16	62416	0.5	17	20	16	0	0.059326172	3.5126953	0.034667969	-0.030029297	-0.9519043	84.790771	0.55419922	0	0	0	0	0	0	0	0	0	0.95288086	0.047119141	0.79467773	0.19287109	0.08984375	-0.51171875	0	44330	0	0	0
925	926	926	Category J	-0.047851563	0.21582031	-0.20385742	0.18774414	0.12939453	0.46020508	-33.66	0	14/3/2018	14	3	2018	17:20:16	62416	0.6	17	20	16	0	0.059326172	3.5126953	0.038330078	-0.026855469	-0.94799805	102.83423	0.78735352	0	0	0	0	0	0	0	0	0	0.94897461	0.051025391	1.0732422	-0.086181641	0.24267578	0.74414063	0	44330	0	0	0
926	927	927	Category J	-0.035888672	-0.047851563	-0.73193359	0.15185547	0.15771484	0.46020508	-33.66	0	14/3/2018	14	3	2018	17:20:16	62416	0.7	17	20	16	0	0.059326172	3.5126953	0.035888672	-0.028564453	-0.94091797	117.33276	0.22167969	0	0	0	0	0	0	0	0	0	0.94189453	0.058105469	0.30004883	-0.071777344	-0.019042969	0.20898438	0	44330	0	0	0
927	928	928	Category J	0.23999023	0.2277832	-1.5959473	0.20458984	0.14916992	0.44384766	-33.54	0	14/3/2018	14	3	2018	17:20:16	62416	0.8	17	20	16	0	0.059326172	3.5126953	0.032470703	-0.028320313	-0.94213867	127.83252	0.73193359	0	0	0	0	0	0	0	0	0	0.94311523	0.056884766	1.1171875	0.20727539	0.25610352	-0.65356445	0	44330	0	0	0
928	929	929	Category J	-0.13183594	-0.083984375	-0.27587891	0.12670898	0.12744141	0.47998047	-33.54	0	14/3/2018	14	3	2018	17:20:16	62416	0.9	17	20	16	0	0.059326172	3.5126953	0.033203125	-0.030517578	-0.93188477	131.20605	0.6784668	0	0	0	0	0	0	0	0	0	0.93286133	0.067138672	0.87451172	-0.16503906	-0.053222656	0.65600586	0	44330	0	0	0
929	930	930	Category J	0.53979492	-0.14379883	-1.8718262	0.12426758	0.064208984	0.48828125	-33.42	0	14/3/2018	14	3	2018	17:20:17	62417	0	17	20	17	0	0.059326172	3.5126953	0.032958984	-0.033691406	-0.94335938	121.66382	1.0632324	0	0	0	0	0	0	0	0	0	0.94433594	0.055664063	1.5449219	0.5065918	-0.10986328	-0.92822266	0	44330	0	0	0
930	931	931	Category J	-0.16796875	0	-0.46777344	0.16235352	0.042480469	0.47924805	-33.17	0	14/3/2018	14	3	2018	17:20:17	62417	0.1	17	20	17	0	0.059326172	3.5126953	0.034179688	-0.033203125	-0.94165039	123.82129	0.51635742	0	0	0	0	0	0	0	0	0	0.94287109	0.057128906	0.7097168	-0.20214844	0.033203125	0.47387695	0	44330	0	0	0
931	932	932	Category J	-0.083984375	0.095947266	-0.26391602	0.088867188	0.045898438	0.4987793	-33.29	0	14/3/2018	14	3	2018	17:20:17	62417	0.2	17	20	17	0	0.059326172	3.5126953	0.031005859	-0.032958984	-0.9375	115.47754	0.69555664	0	0	0	0	0	0	0	0	0	0.9387207	0.061279297	0.91796875	-0.11499023	0.12890625	0.67358398	0	44330	0	0	0
932	933	933	Category J	0.40795898	0.095947266	-1.7878418	0.14428711	0.10375977	0.47875977	-33.05	0	14/3/2018	14	3	2018	17:20:17	62417	0.3	17	20	17	0	0.059326172	3.5126953	0.029541016	-0.028076172	-0.94775391	107.20557	0.92944336	0	0	0	0	0	0	0	0	0	0.94873047	0.051269531	1.3422852	0.37817383	0.12402344	-0.83984375	0	44330	0	0	0
933	934	934	Category J	0.059814453	-0.059814453	-0.059814453	0.16381836	0.063232422	0.47900391	-33.29	0	14/3/2018	14	3	2018	17:20:17	62417	0.4	17	20	17	0	0.059326172	3.5126953	0.027587891	-0.026855469	-0.93847656	92.224854	0.87988281	0	0	0	0	0	0	0	0	0	0.93920898	0.060791016	0.94360352	0.031982422	-0.032714844	0.87866211	0	44330	0	0	0
934	935	935	Category J	0.11987305	-0.51586914	-2.1479492	0.15917969	0.016601563	0.48071289	-33.29	0	14/3/2018	14	3	2018	17:20:17	62417	0.5	17	20	17	0	0.059326172	3.5126953	0.026611328	-0.02734375	-0.95068359	81.723633	1.2961426	0	0	0	0	0	0	0	0	0	0.95141602	0.048583984	1.7785645	0.093017578	-0.48828125	-1.1970215	0	44330	0	0	0
935	936	936	Category J	0.26391602	-0.21582031	-1.0678711	0.19238281	0.021484375	0.47338867	-33.54	0	14/3/2018	14	3	2018	17:20:17	62417	0.6	17	20	17	0	0.059326172	3.5126953	0.026855469	-0.026123047	-0.94799805	72.591064	0.32617188	0	0	0	0	0	0	0	0	0	0.94873047	0.051269531	0.54638672	0.23681641	-0.18945313	-0.11962891	0	44330	0	0	0
936	937	937	Category J	-0.2277832	-0.071777344	-0.81591797	0.15991211	0.024414063	0.47680664	-33.78	0	14/3/2018	14	3	2018	17:20:17	62417	0.7	17	20	17	0	0.059326172	3.5126953	0.0234375	-0.026611328	-0.9440918	60.559326	0.28564453	0	0	0	0	0	0	0	0	0	0.94458008	0.055419922	0.42431641	-0.2512207	-0.044921875	0.12817383	0	44330	0	0	0
937	938	938	Category J	0.43188477	0.11987305	-1.907959	0.17919922	0.079589844	0.47290039	-33.91	0	14/3/2018	14	3	2018	17:20:17	62417	0.8	17	20	17	0	0.059326172	3.5126953	0.021484375	-0.021972656	-0.95483398	55.767334	1.0471191	0	0	0	0	0	0	0	0	0	0.95532227	0.044677734	1.505127	0.41015625	0.1418457	-0.95288086	0	44330	0	0	0
938	939	939	Category J	-0.083984375	-0.14379883	0	0.17700195	0.069580078	0.47241211	-34.15	0	14/3/2018	14	3	2018	17:20:17	62417	0.9	17	20	17	0	0.059326172	3.5126953	0.019042969	-0.021972656	-0.94702148	46.509277	0.96044922	0	0	0	0	0	0	0	0	0	0.94750977	0.052490234	1.171875	-0.10302734	-0.12158203	0.94702148	0	44330	0	0	0
939	940	940	Category J	0.2277832	-0.51586914	-1.7519531	0.14355469	0.020263672	0.48339844	-33.78	0	14/3/2018	14	3	2018	17:20:18	62418	0	17	20	18	0	0.059326172	3.5126953	0.021484375	-0.022949219	-0.95532227	40.183594	0.95898438	0	0	0	0	0	0	0	0	0	0.95581055	0.044189453	1.4953613	0.20605469	-0.49267578	-0.79638672	0	44330	0	0	0
940	941	941	Category J	0.059814453	0.13183594	-0.39599609	0.14257813	0.064941406	0.48681641	-33.54	0	14/3/2018	14	3	2018	17:20:18	62418	0.1	17	20	18	0	0.059326172	3.5126953	0.022460938	-0.021728516	-0.95166016	26.041504	0.57763672	0	0	0	0	0	0	0	0	0	0.95214844	0.047851563	0.74682617	0.037109375	0.15356445	0.55566406	0	44330	0	0	0
941	942	942	Category J	-0.19189453	0	-0.50390625	0.140625	0.08203125	0.48803711	-33.29	0	14/3/2018	14	3	2018	17:20:18	62418	0.2	17	20	18	0	0.059326172	3.5126953	0.018798828	-0.020507813	-0.94140625	22.770752	0.48608398	0	0	0	0	0	0	0	0	0	0.94165039	0.058349609	0.66894531	-0.21069336	0.020507813	0.4375	0	44330	0	0	0
942	943	943	Category J	0.2878418	-0.071777344	-1.2358398	0.1640625	0.11987305	0.46826172	-33.17	0	14/3/2018	14	3	2018	17:20:18	62418	0.3	17	20	18	0	0.059326172	3.5126953	0.018554688	-0.018554688	-0.95336914	13.22876	0.39379883	0	0	0	0	0	0	0	0	0	0.95361328	0.046386719	0.60473633	0.26904297	-0.052978516	-0.28222656	0	44330	0	0	0
943	944	944	Category J	-0.2277832	-0.15576172	-0.34790039	0.17211914	0.10058594	0.47607422	-33.17	0	14/3/2018	14	3	2018	17:20:18	62418	0.4	17	20	18	0	0.059326172	3.5126953	0.018554688	-0.020507813	-0.94213867	0.61035156	0.6574707	0	0	0	0	0	0	0	0	0	0.94262695	0.057373047	0.97583008	-0.24633789	-0.13500977	0.59423828	0	44330	0	0	0
944	945	945	Category J	0.21582031	-0.10791016	-1.2358398	0.15625	0.072265625	0.4831543	-33.17	0	14/3/2018	14	3	2018	17:20:18	62418	0.5	17	20	18	0	0.059326172	3.5175293	0.014892578	-0.020507813	-0.94824219	12.960693	0.36132813	0	0	0	0	0	0	0	0	0	0.94848633	0.051513672	0.57543945	0.20068359	-0.087158203	-0.28735352	0	44330	0	0	0
945	946	946	Category J	-0.16796875	-0.035888672	-0.035888672	0.20532227	0.084228516	0.46435547	-33.05	0	14/3/2018	14	3	2018	17:20:18	62418	0.6	17	20	18	0	0.059326172	3.5175293	0.013427734	-0.023925781	-0.95581055	19.956299	0.93774414	0	0	0	0	0	0	0	0	0	0.95629883	0.043701172	1.1135254	-0.18139648	-0.01171875	0.91992188	0	44330	0	0	0
946	947	947	Category J	0.10791016	0.2878418	-2.027832	0.18896484	0.13793945	0.46264648	-33.17	0	14/3/2018	14	3	2018	17:20:18	62418	0.7	17	20	18	0	0.059326172	3.5175293	0.014160156	-0.023681641	-0.94799805	11.579102	1.1276855	0	0	0	0	0	0	0	0	0	0.94824219	0.051757813	1.4848633	0.093505859	0.31152344	-1.0795898	0	44330	0	0	0
947	948	948	Category J	-0.19189453	-0.14379883	0.095947266	0.15625	0.13476563	0.46972656	-33.42	0	14/3/2018	14	3	2018	17:20:18	62418	0.8	17	20	18	0	0.059326172	3.5175293	0.014648438	-0.0234375	-0.95507813	23.054199	1.0776367	0	0	0	0	0	0	0	0	0	0.95532227	0.044677734	1.3776855	-0.20654297	-0.12011719	1.0510254	0	44330	0	0	0
948	949	949	Category J	-0.071777344	-0.14379883	-0.82788086	0.11083984	0.10791016	0.48901367	-33.66	0	14/3/2018	14	3	2018	17:20:18	62418	0.9	17	20	18	0	0.059326172	3.5175293	0.018554688	-0.023193359	-0.95605469	28.864258	0.19775391	0	0	0	0	0	0	0	0	0	0.95654297	0.043457031	0.33911133	-0.090332031	-0.12036133	0.12817383	0	44330	0	0	0
949	950	950	Category J	0.15576172	0.095947266	-0.6237793	0.18041992	0.10620117	0.46362305	-33.91	0	14/3/2018	14	3	2018	17:20:19	62419	0	17	20	19	0	0.059326172	3.5175293	0.016845703	-0.022705078	-0.95019531	21.703613	0.37402344	0	0	0	0	0	0	0	0	0	0.95068359	0.049316406	0.58398438	0.13867188	0.11865234	0.32641602	0	44330	0	0	0
950	951	951	Category J	-0.20385742	-0.035888672	-0.13183594	0.16821289	0.11791992	0.47436523	-33.78	0	14/3/2018	14	3	2018	17:20:19	62419	0.1	17	20	19	0	0.059326172	3.5175293	0.012939453	-0.021728516	-0.95410156	12.921387	0.85058594	0	0	0	0	0	0	0	0	0	0.95458984	0.045410156	1.0532227	-0.21679688	-0.013916016	0.82226563	0	44330	0	0	0
951	952	952	Category J	0.31176758	0.14379883	-1.7758789	0.16967773	0.13745117	0.46411133	-33.91	0	14/3/2018	14	3	2018	17:20:19	62419	0.2	17	20	19	0	0.059326172	3.5175293	0.012207031	-0.020996094	-0.94799805	10.759277	0.89526367	0	0	0	0	0	0	0	0	0	0.94848633	0.051513672	1.291748	0.29931641	0.16479492	-0.82763672	0	44330	0	0	0
952	953	953	Category J	0.011962891	-0.059814453	0.059814453	0.17480469	0.13427734	0.46411133	-33.78	0	14/3/2018	14	3	2018	17:20:19	62419	0.3	17	20	19	0	0.059326172	3.5175293	0.011962891	-0.021240234	-0.94995117	21.613525	1.010498	0	0	0	0	0	0	0	0	0	0.95019531	0.049804688	1.0483398	0	-0.038330078	1.0097656	0	44330	0	0	0
953	954	954	Category J	-0.10791016	-0.095947266	-1.8479004	0.14355469	0.088867188	0.48510742	-33.91	0	14/3/2018	14	3	2018	17:20:19	62419	0.4	17	20	19	0	0.059326172	3.5175293	0.009765625	-0.020507813	-0.95117188	12.458008	0.90722656	0	0	0	0	0	0	0	0	0	0.95141602	0.048583984	1.0895996	-0.11767578	-0.075195313	-0.89648438	0	44330	0	0	0
954	955	955	Category J	0.52783203	0.011962891	-1.2119141	0.22167969	0.086181641	0.45263672	-34.03	0	14/3/2018	14	3	2018	17:20:19	62419	0.5	17	20	19	0	0.059326172	3.5175293	0.006835938	-0.019287109	-0.94995117	2.5449219	0.58374023	0	0	0	0	0	0	0	0	0	0.95019531	0.049804688	0.81396484	0.52075195	0.03125	-0.26171875	0	44330	0	0	0
955	956	956	Category J	-0.047851563	-0.095947266	-0.81591797	0.22851563	0.081054688	0.45605469	-34.03	0	14/3/2018	14	3	2018	17:20:19	62419	0.6	17	20	19	0	0.059326172	3.5175293	0.009277344	-0.018798828	-0.94897461	8.7597656	0.16381836	0	0	0	0	0	0	0	0	0	0.94921875	0.05078125	0.26708984	-0.057128906	-0.076904297	0.13305664	0	44330	0	0	0
956	957	957	Category J	-0.25195313	0.15576172	-1.5239258	0.2175293	0.11669922	0.45336914	-34.03	0	14/3/2018	14	3	2018	17:20:19	62419	0.7	17	20	19	0	0.059326172	3.5175293	0.011474609	-0.018798828	-0.94799805	12.864746	0.65673828	0	0	0	0	0	0	0	0	0	0.94824219	0.051757813	1.013916	-0.26342773	0.17456055	-0.57568359	0	44330	0	0	0
957	958	958	Category J	-0.14379883	-0.059814453	0	0.17871094	0.10351563	0.46850586	-33.91	0	14/3/2018	14	3	2018	17:20:19	62419	0.8	17	20	19	0	0.059326172	3.5175293	0.013671875	-0.018554688	-0.94677734	6.4008789	0.96069336	0	0	0	0	0	0	0	0	0	0.94702148	0.052978516	1.145752	-0.1574707	-0.041015625	0.94677734	0	44330	0	0	0
958	959	959	Category J	-0.35986328	-0.49194336	-2.1237793	0.19604492	0.059570313	0.47045898	-33.91	0	14/3/2018	14	3	2018	17:20:19	62419	0.9	17	20	19	0	0.059326172	3.5175293	0.015869141	-0.018798828	-0.94604492	0.91162109	1.3232422	0	0	0	0	0	0	0	0	0	0.9465332	0.053466797	2.026123	-0.37573242	-0.47290039	-1.1774902	0	44330	0	0	0
959	960	960	Category J	0.071777344	0.11987305	-0.40795898	0.20605469	0.086914063	0.46459961	-33.91	0	14/3/2018	14	3	2018	17:20:20	62420	0	17	20	20	0	0.059326172	3.5175293	0.018554688	-0.018798828	-0.94555664	3.9702148	0.55786133	0	0	0	0	0	0	0	0	0	0.94604492	0.053955078	0.72973633	0.052978516	0.13867188	0.53759766	0	44330	0	0	0
960	961	961	Category J	0.011962891	-0.095947266	-1.3317871	0.14648438	0.083496094	0.48583984	-34.27	0	14/3/2018	14	3	2018	17:20:20	62420	0.1	17	20	20	0	0.059326172	3.5175293	0.020751953	-0.018798828	-0.9453125	3.7248535	0.39404297	0	0	0	0	0	0	0	0	0	0.94555664	0.054443359	0.47216797	-0.008789063	-0.076904297	-0.38623047	0	44330	0	0	0
961	962	962	Category J	0.26391602	0.035888672	-1.6799316	0.1809082	0.13037109	0.4609375	-34.15	0	14/3/2018	14	3	2018	17:20:20	62420	0.2	17	20	20	0	0.059326172	3.5175293	0.023193359	-0.018798828	-0.94482422	12.567139	0.77514648	0	0	0	0	0	0	0	0	0	0.9453125	0.0546875	1.0302734	0.24047852	0.0546875	-0.73486328	0	44330	0	0	0
962	963	963	Category J	-0.17993164	-0.15576172	-0.083984375	0.19921875	0.12231445	0.45996094	-34.27	0	14/3/2018	14	3	2018	17:20:20	62420	0.3	17	20	20	0	0.059326172	3.5175293	0.025878906	-0.018554688	-0.94433594	16.396973	0.89526367	0	0	0	0	0	0	0	0	0	0.94482422	0.055175781	1.2033691	-0.20581055	-0.13696289	0.86035156	0	44330	0	0	0
963	964	964	Category J	-0.21582031	-0.46777344	-1.8117676	0.18725586	0.079101563	0.47070313	-33.91	0	14/3/2018	14	3	2018	17:20:20	62420	0.4	17	20	20	0	0.059326172	3.5175293	0.028564453	-0.018066406	-0.94433594	10.733154	1.0068359	0	0	0	0	0	0	0	0	0	0.94482422	0.055175781	1.5612793	-0.24438477	-0.44946289	-0.8671875	0	44330	0	0	0
964	965	965	Category J	0.32397461	0.23999023	-0.6237793	0.18823242	0.12084961	0.45996094	-33.42	0	14/3/2018	14	3	2018	17:20:20	62420	0.5	17	20	20	0	0.059326172	3.5175293	0.029541016	-0.016601563	-0.93969727	5.9279785	0.50219727	0	0	0	0	0	0	0	0	0	0.94042969	0.059570313	0.86694336	0.29418945	0.2565918	0.31591797	0	44330	0	0	0
965	966	966	Category J	-0.17993164	-0.14379883	-0.35986328	0.22387695	0.11303711	0.45458984	-33.78	0	14/3/2018	14	3	2018	17:20:20	62420	0.6	17	20	20	0	0.059326172	3.5175293	0.029541016	-0.017089844	-0.93286133	9.7839355	0.62304688	0	0	0	0	0	0	0	0	0	0.93359375	0.06640625	0.90917969	-0.20947266	-0.12646484	0.57299805	0	44330	0	0	0
966	967	967	Category J	-0.2277832	0.011962891	-1.0197754	0.19335938	0.16455078	0.44628906	-33.78	0	14/3/2018	14	3	2018	17:20:20	62420	0.7	17	20	20	0	0.059326172	3.5175293	0.032470703	-0.019775391	-0.94165039	4.9492188	0.27368164	0	0	0	0	0	0	0	0	0	0.94262695	0.057373047	0.37011719	-0.26025391	0.031738281	-0.077880859	0	44330	0	0	0
967	968	968	Category J	0.071777344	-0.16796875	-0.13183594	0.19116211	0.15649414	0.45092773	-34.27	0	14/3/2018	14	3	2018	17:20:20	62420	0.8	17	20	20	0	0.059326172	3.5175293	0.035644531	-0.019287109	-0.9440918	3.9863281	0.82666016	0	0	0	0	0	0	0	0	0	0.94506836	0.054931641	0.99682617	0.035888672	-0.1484375	0.81225586	0	44330	0	0	0
968	969	969	Category J	0.023925781	-0.26391602	-1.8598633	0.24047852	0.14282227	0.43676758	-34.76	0	14/3/2018	14	3	2018	17:20:20	62420	0.9	17	20	20	0	0.059326172	3.5175293	0.035888672	-0.021972656	-0.93554688	6.282959	0.95532227	0	0	0	0	0	0	0	0	0	0.93652344	0.063476563	1.1779785	-0.011962891	-0.24169922	-0.92407227	0	44330	0	0	0
969	970	970	Category J	0.10791016	0.047851563	-0.80395508	0.23901367	0.14208984	0.4387207	-34.4	0	14/3/2018	14	3	2018	17:20:21	62421	0	17	20	21	0	0.059326172	3.5175293	0.040283203	-0.020751953	-0.94335938	8.3317871	0.16943359	0	0	0	0	0	0	0	0	0	0.94433594	0.055664063	0.27563477	0.067382813	0.068603516	0.1394043	0	44330	0	0	0
970	971	971	Category J	-0.21582031	0.023925781	-0.59985352	0.21826172	0.12084961	0.45092773	-34.4	0	14/3/2018	14	3	2018	17:20:21	62421	0.1	17	20	21	0	0.059326172	3.5175293	0.036132813	-0.018554688	-0.93115234	12.418945	0.41845703	0	0	0	0	0	0	0	0	0	0.93212891	0.067871094	0.6262207	-0.25195313	0.042480469	0.33129883	0	44330	0	0	0
971	972	972	Category J	-0.083984375	0.39599609	-1.7519531	0.21166992	0.15478516	0.44335938	-33.66	0	14/3/2018	14	3	2018	17:20:21	62421	0.2	17	20	21	0	0.059326172	3.5175293	0.040771484	-0.018554688	-0.93701172	26.275391	0.92260742	0	0	0	0	0	0	0	0	0	0.93798828	0.062011719	1.354248	-0.12475586	0.41455078	-0.81469727	0	44330	0	0	0
972	973	973	Category J	-0.095947266	0.083984375	-0.17993164	0.20141602	0.14282227	0.44482422	-32.68	0	14/3/2018	14	3	2018	17:20:21	62421	0.3	17	20	21	0	0.059326172	3.5175293	0.044433594	-0.019287109	-0.94482422	22.852051	0.78466797	0	0	0	0	0	0	0	0	0	0.94604492	0.053955078	1.0090332	-0.14038086	0.10327148	0.76489258	0	44330	0	0	0
973	974	974	Category J	-0.023925781	-0.035888672	-1.9438477	0.22607422	0.10009766	0.45141602	-32.68	0	14/3/2018	14	3	2018	17:20:21	62421	0.4	17	20	21	0	0.059326172	3.5175293	0.041748047	-0.020507813	-0.93359375	20.077637	1.012207	0	0	0	0	0	0	0	0	0	0.93481445	0.065185547	1.0910645	-0.065673828	-0.015136719	-1.0100098	0	44330	0	0	0
974	975	975	Category J	0.059814453	0.095947266	-0.68383789	0.22827148	0.046386719	0.45581055	-32.06	0	14/3/2018	14	3	2018	17:20:21	62421	0.5	17	20	21	0	0.059326172	3.5175293	0.043701172	-0.020019531	-0.94433594	15.808105	0.28564453	0	0	0	0	0	0	0	0	0	0.94555664	0.054443359	0.39233398	0.015869141	0.1159668	0.26049805	0	44330	0	0	0
975	976	976	Category J	-0.25195313	-0.047851563	-0.64794922	0.23754883	0.056640625	0.44970703	-32.19	0	14/3/2018	14	3	2018	17:20:21	62421	0.6	17	20	21	0	0.059326172	3.5175293	0.044921875	-0.013427734	-0.92895508	12.737793	0.41015625	0	0	0	0	0	0	0	0	0	0.93017578	0.069824219	0.61230469	-0.296875	-0.034179688	0.28100586	0	44330	0	0	0
976	977	977	Category J	-0.11987305	0.34790039	-1.7998047	0.19995117	0.072998047	0.46313477	-32.8	0	14/3/2018	14	3	2018	17:20:21	62421	0.7	17	20	21	0	0.059326172	3.5175293	0.044189453	-0.010742188	-0.92724609	5.7314453	0.95751953	0	0	0	0	0	0	0	0	0	0.92822266	0.071777344	1.3955078	-0.1640625	0.35864258	-0.87231445	0	44330	0	0	0
977	978	978	Category J	-0.16796875	0	-0.31176758	0.24145508	0.039306641	0.4519043	-32.8	0	14/3/2018	14	3	2018	17:20:21	62421	0.8	17	20	21	0	0.059326172	3.5175293	0.049560547	-0.010009766	-0.92822266	6.1618652	0.65380859	0	0	0	0	0	0	0	0	0	0.92944336	0.070556641	0.84423828	-0.2175293	0.010009766	0.61645508	0	44330	0	0	0
978	979	979	Category J	0.20385742	-0.083984375	-1.5839844	0.20043945	-0.015380859	0.46386719	-32.8	0	14/3/2018	14	3	2018	17:20:21	62421	0.9	17	20	21	0	0.059326172	3.5175293	0.046875	-0.011230469	-0.91552734	5.763916	0.69018555	0	0	0	0	0	0	0	0	0	0.91674805	0.083251953	0.89770508	0.15673828	-0.072509766	-0.66821289	0	44330	0	0	0
979	980	980	Category J	0.095947266	0.10791016	-0.671875	0.17163086	-0.0625	0.47094727	-32.92	0	14/3/2018	14	3	2018	17:20:22	62422	0	17	20	22	0	0.059326172	3.5175293	0.05078125	-0.009521484	-0.92700195	12.616211	0.28442383	0	0	0	0	0	0	0	0	0	0.9284668	0.071533203	0.41772461	0.044921875	0.11743164	0.25512695	0	44330	0	0	0
980	981	981	Category J	-0.26391602	0.095947266	-0.13183594	0.15283203	-0.053466797	0.47753906	-32.92	0	14/3/2018	14	3	2018	17:20:22	62422	0.1	17	20	22	0	0.059326172	3.5175293	0.050292969	-0.002929688	-0.91650391	23	0.85107422	0	0	0	0	0	0	0	0	0	0.91796875	0.08203125	1.197998	-0.31420898	0.098876953	0.78466797	0	44330	0	0	0
981	982	982	Category J	-0.011962891	0.16796875	-1.8837891	0.14892578	-0.040283203	0.47509766	-32.8	0	14/3/2018	14	3	2018	17:20:22	62422	0.2	17	20	22	0	0.059326172	3.5175293	0.052246094	-0.004638672	-0.92285156	39.901611	0.97827148	0	0	0	0	0	0	0	0	0	0.92431641	0.075683594	1.1977539	-0.064208984	0.17260742	-0.96069336	0	44330	0	0	0
982	983	983	Category J	0.023925781	-0.16796875	-0.059814453	0.18725586	-0.06640625	0.46435547	-33.17	0	14/3/2018	14	3	2018	17:20:22	62422	0.3	17	20	22	0	0.059326172	3.4933594	0.057373047	-0.004882813	-0.92749023	52.449463	0.88354492	0	0	0	0	0	0	0	0	0	0.92919922	0.070800781	1.064209	-0.033447266	-0.1628418	0.86767578	0	44330	0	0	0
983	984	984	Category J	-0.26391602	0	-1.4157715	0.12011719	-0.12353516	0.47119141	-33.17	0	14/3/2018	14	3	2018	17:20:22	62422	0.4	17	20	22	0	0.059326172	3.4933594	0.056152344	-0.004150391	-0.9230957	63.376221	0.58740234	0	0	0	0	0	0	0	0	0	0.92480469	0.075195313	0.81689453	-0.32006836	0.004150391	-0.49243164	0	44330	0	0	0
984	985	985	Category J	-0.071777344	-0.2878418	-1.5358887	0.10131836	-0.1027832	0.48144531	-33.05	0	14/3/2018	14	3	2018	17:20:22	62422	0.5	17	20	22	0	0.059326172	3.4933594	0.060791016	-0.002441406	-0.92919922	73.530518	0.68310547	0	0	0	0	0	0	0	0	0	0.93115234	0.068847656	1.0244141	-0.13256836	-0.28515625	-0.60644531	0	44330	0	0	0
985	986	986	Category J	0.095947266	0.011962891	-0.31176758	0.14282227	-0.1171875	0.46191406	-32.93	0	14/3/2018	14	3	2018	17:20:22	62422	0.6	17	20	22	0	0.059326172	3.4933594	0.060546875	-0.002441406	-0.92578125	77.100098	0.61523438	0	0	0	0	0	0	0	0	0	0.92773438	0.072265625	0.66381836	0.03515625	0.014404297	0.61401367	0	44330	0	0	0
986	987	987	Category J	0.095947266	0.011962891	-1.5	0.090820313	-0.10498047	0.48388672	-33.17	0	14/3/2018	14	3	2018	17:20:22	62422	0.7	17	20	22	0	0.059326172	3.4933594	0.064697266	-0.002441406	-0.93823242	70.576904	0.56274414	0	0	0	0	0	0	0	0	0	0.94042969	0.059570313	0.60742188	0.031005859	0.014404297	-0.56152344	0	44330	0	0	0
987	988	988	Category J	0.32397461	0	-1.0439453	0.083496094	-0.078125	0.49047852	-32.8	0	14/3/2018	14	3	2018	17:20:22	62422	0.8	17	20	22	0	0.059326172	3.4933594	0.065429688	-0.005859375	-0.92431641	71.680908	0.28466797	0	0	0	0	0	0	0	0	0	0.92675781	0.073242188	0.38378906	0.25830078	0.005859375	-0.11938477	0	44330	0	0	0
988	989	989	Category J	-0.059814453	0.023925781	-0.46777344	0.11767578	-0.10400391	0.47949219	-32.19	0	14/3/2018	14	3	2018	17:20:22	62422	0.9	17	20	22	0	0.059326172	3.4933594	0.070068359	-0.004394531	-0.93676758	83.776123	0.48754883	0	0	0	0	0	0	0	0	0	0.93945313	0.060546875	0.62744141	-0.12988281	0.028320313	0.46899414	0	44330	0	0	0
989	990	990	Category J	-0.29980469	0.083984375	-1.2478027	0.07421875	-0.10498047	0.4855957	-32.31	0	14/3/2018	14	3	2018	17:20:23	62423	0	17	20	23	0	0.059326172	3.4933594	0.072998047	-0.002685547	-0.93798828	83.365723	0.49243164	0	0	0	0	0	0	0	0	0	0.94091797	0.059082031	0.76928711	-0.37280273	0.086669922	-0.30957031	0	44330	0	0	0
990	991	991	Category J	-0.023925781	0.059814453	-0.44384766	0.034423828	-0.14526367	0.47875977	-32.43	0	14/3/2018	14	3	2018	17:20:23	62423	0.1	17	20	23	0	0.059326172	3.4933594	0.073486328	-0.004150391	-0.94189453	84.026367	0.51147461	0	0	0	0	0	0	0	0	0	0.94482422	0.055175781	0.65966797	-0.097412109	0.063964844	0.49804688	0	44330	0	0	0
991	992	992	Category J	0.035888672	0.011962891	-1.0917969	0.016845703	-0.13500977	0.48486328	-32.43	0	14/3/2018	14	3	2018	17:20:23	62423	0.2	17	20	23	0	0.059326172	3.4933594	0.078369141	-0.003662109	-0.95166016	83.528076	0.1472168	0	0	0	0	0	0	0	0	0	0.95483398	0.045166016	0.19848633	-0.042480469	0.015625	-0.13989258	0	44330	0	0	0
992	993	993	Category J	-0.15576172	0.059814453	-1.079834	-0.009765625	-0.17993164	0.47192383	-32.06	0	14/3/2018	14	3	2018	17:20:23	62423	0.3	17	20	23	0	0.059326172	3.4933594	0.076904297	-0.006347656	-0.94091797	79.664063	0.27905273	0	0	0	0	0	0	0	0	0	0.9440918	0.055908203	0.43774414	-0.23266602	0.066162109	-0.13867188	0	44330	0	0	0
993	994	994	Category J	-0.21582031	0.095947266	-0.80395508	-0.033935547	-0.16503906	0.47070313	-32.18	0	14/3/2018	14	3	2018	17:20:23	62423	0.4	17	20	23	0	0.059326172	3.4933594	0.079101563	-0.006347656	-0.953125	59.154053	0.34594727	0	0	0	0	0	0	0	0	0	0.95629883	0.043701172	0.54663086	-0.29492188	0.10229492	0.14916992	0	44330	0	0	0
994	995	995	Category L	0.21582031	0.023925781	-0.88793945	0.01953125	-0.15161133	0.47631836	-33.54	0	14/3/2018	14	3	2018	17:41:02	63662	0.6	17	41	2	0	0.059326172	3.5126953	0.082763672	-0.006103516	-0.94140625	37.767578	0.14648438	0	0	0	0	0	0	0	0	0	0.94506836	0.054931641	0.21655273	0.1328125	0.030029297	0.053466797	0	44330	0	0	0
995	996	996	Category L	0.21582031	0	-0.89990234	0.023193359	-0.14282227	0.4765625	-33.54	0	14/3/2018	14	3	2018	17:41:02	63662	0.7	17	41	2	0	0.059326172	3.5126953	0.078613281	-0.006591797	-0.9375	28.485596	0.14233398	0	0	0	0	0	0	0	0	0	0.94067383	0.059326172	0.18139648	0.13696289	0.006591797	0.037597656	0	44330	0	0	0
996	997	997	Category L	0.21582031	0.023925781	-0.87597656	0.022949219	-0.14892578	0.47949219	-33.29	0	14/3/2018	14	3	2018	17:41:02	63662	0.8	17	41	2	0	0.059326172	3.5126953	0.081787109	-0.005615234	-0.93823242	19.233154	0.15039063	0	0	0	0	0	0	0	0	0	0.94165039	0.058349609	0.22583008	0.13378906	0.029541016	0.062255859	0	44330	0	0	0
997	998	998	Category L	0.21582031	-0.011962891	-0.87597656	0.022705078	-0.14111328	0.48071289	-33.29	0	14/3/2018	14	3	2018	17:41:02	63662	0.9	17	41	2	0	0.059326172	3.5126953	0.087646484	-0.008300781	-0.93041992	1.1306152	0.13916016	0	0	0	0	0	0	0	0	0	0.93457031	0.065429688	0.18603516	0.12792969	-0.003417969	0.054443359	0	44330	0	0	0
998	999	999	Category L	0.23999023	0	-0.88793945	0.02734375	-0.14746094	0.48046875	-33.17	0	14/3/2018	14	3	2018	17:41:03	63663	0	17	41	3	0	0.059326172	3.5126953	0.091796875	-0.008789063	-0.94165039	13.373047	0.15771484	0	0	0	0	0	0	0	0	0	0.94604492	0.053955078	0.21069336	0.14794922	0.008789063	0.053710938	0	44330	0	0	0
999	1000	1000	Category L	0.23999023	0.023925781	-0.89990234	0.020263672	-0.14550781	0.47875977	-33.42	0	14/3/2018	14	3	2018	17:41:03	63663	0.1	17	41	3	0	0.059326172	3.5126953	0.098632813	-0.003662109	-0.92626953	17.471924	0.14648438	0	0	0	0	0	0	0	0	0	0.93164063	0.068359375	0.19555664	0.14111328	0.027587891	0.026367188	0	44330	0	0	0
1000	1001	1001	Category L	0.21582031	0.011962891	-0.91186523	0.024902344	-0.14526367	0.47973633	-33.42	0	14/3/2018	14	3	2018	17:41:03	63663	0.2	17	41	3	0	0.059326172	3.5126953	0.10009766	-0.006103516	-0.93237305	29.046631	0.11889648	0	0	0	0	0	0	0	0	0	0.93774414	0.062255859	0.15429688	0.11547852	0.018066406	0.020507813	0	44330	0	0	0
1001	1002	1002	Category L	0.2277832	0.011962891	-0.89990234	0.030761719	-0.14038086	0.48291016	-33.54	0	14/3/2018	14	3	2018	17:41:03	63663	0.3	17	41	3	0	0.059326172	3.5126953	0.10229492	-0.005615234	-0.92749023	45.490723	0.12939453	0	0	0	0	0	0	0	0	0	0.93310547	0.066894531	0.1706543	0.12524414	0.017578125	0.027587891	0	44330	0	0	0
1002	1003	1003	Category L	0.23999023	0.011962891	-0.92382813	0.031982422	-0.14086914	0.48486328	-33.66	0	14/3/2018	14	3	2018	17:41:03	63663	0.4	17	41	3	0	0.059326172	3.5126953	0.1015625	-0.006591797	-0.91796875	52.401367	0.13964844	0	0	0	0	0	0	0	0	0	0.92358398	0.076416016	0.1628418	0.13818359	0.018554688	-0.005615234	0	44330	0	0	0
1003	1004	1004	Category L	0.21582031	0.011962891	-0.89990234	0.029296875	-0.14355469	0.48168945	-33.66	0	14/3/2018	14	3	2018	17:41:03	63663	0.5	17	41	3	0	0.059326172	3.5126953	0.10620117	-0.004638672	-0.92822266	41.893066	0.11425781	0	0	0	0	0	0	0	0	0	0.93432617	0.065673828	0.15454102	0.109375	0.016601563	0.028320313	0	44330	0	0	0
1004	1005	1005	Category L	0.21582031	0.011962891	-0.91186523	0.028076172	-0.14135742	0.47753906	-33.78	0	14/3/2018	14	3	2018	17:41:03	63663	0.6	17	41	3	0	0.059326172	3.5126953	0.11083984	0.000244141	-0.91723633	30.510254	0.10546875	0	0	0	0	0	0	0	0	0	0.92382813	0.076171875	0.12158203	0.10473633	0.011474609	0.005371094	0	44330	0	0	0
1005	1006	1006	Category L	0.20385742	0	-0.91186523	0.035888672	-0.1418457	0.48583984	-33.66	0	14/3/2018	14	3	2018	17:41:03	63663	0.7	17	41	3	0	0.059326172	3.5126953	0.109375	-0.003417969	-0.92089844	27.473145	0.094726563	0	0	0	0	0	0	0	0	0	0.92749023	0.072509766	0.10693359	0.094238281	0.003417969	0.009033203	0	44330	0	0	0
1006	1007	1007	Category L	0.21582031	-0.011962891	-0.92382813	0.031005859	-0.14111328	0.48486328	-33.66	0	14/3/2018	14	3	2018	17:41:03	63663	0.8	17	41	3	0	0.059326172	3.5126953	0.11401367	-0.002441406	-0.92797852	20.703369	0.10205078	0	0	0	0	0	0	0	0	0	0.93505859	0.064941406	0.11523438	0.1015625	-0.009277344	0.004150391	0	44330	0	0	0
1007	1008	1008	Category L	0.25195313	0.023925781	-0.91186523	0.028076172	-0.14208984	0.47265625	-33.66	0	14/3/2018	14	3	2018	17:41:03	63663	0.9	17	41	3	0	0.059570313	3.5288086	0.11914063	-0.002685547	-0.92651367	9.1037598	0.13598633	0	0	0	0	0	0	0	0	0	0.93432617	0.065673828	0.17407227	0.13256836	0.026611328	0.014648438	0	44330	0	0	0
1008	1009	1009	Category L	0.21582031	0.011962891	-0.88793945	0.030517578	-0.13574219	0.47998047	-33.54	0	14/3/2018	14	3	2018	17:41:04	63664	0	17	41	4	0	0.059570313	3.5288086	0.12060547	-0.001464844	-0.93652344	3.4782715	0.10742188	0	0	0	0	0	0	0	0	0	0.94433594	0.055664063	0.15698242	0.094970703	0.013427734	0.048583984	0	44330	0	0	0
1009	1010	1010	Category L	0.21582031	0.023925781	-0.91186523	0.029785156	-0.13549805	0.47900391	-33.54	0	14/3/2018	14	3	2018	17:41:04	63664	0.1	17	41	4	0	0.059570313	3.5288086	0.12280273	0.001464844	-0.92480469	3.0839844	0.096191406	0	0	0	0	0	0	0	0	0	0.93286133	0.067138672	0.12817383	0.092773438	0.022216797	0.012939453	0	44330	0	0	0
1010	1011	1011	Category L	0.20385742	0.011962891	-0.92382813	0.035400391	-0.13574219	0.4831543	-33.42	0	14/3/2018	14	3	2018	17:41:04	63664	0.2	17	41	4	0	0.059570313	3.5288086	0.1237793	0.000244141	-0.92626953	2.675293	0.080566406	0	0	0	0	0	0	0	0	0	0.93432617	0.065673828	0.09375	0.079833984	0.011474609	0.002441406	0	44330	0	0	0
1011	1012	1012	Category L	0.20385742	0.023925781	-0.89990234	0.035400391	-0.14038086	0.47900391	-33.05	0	14/3/2018	14	3	2018	17:41:04	63664	0.3	17	41	4	0	0.059570313	3.5288086	0.12890625	-0.000244141	-0.93041992	1.6269531	0.084228516	0	0	0	0	0	0	0	0	0	0.93920898	0.060791016	0.12963867	0.074707031	0.024169922	0.030517578	0	44330	0	0	0
1012	1013	1013	Category L	0.20385742	0	-0.88793945	0.02734375	-0.13037109	0.48193359	-33.05	0	14/3/2018	14	3	2018	17:41:04	63664	0.4	17	41	4	0	0.059570313	3.5288086	0.13232422	-0.006347656	-0.91992188	0.63793945	0.078369141	0	0	0	0	0	0	0	0	0	0.92944336	0.070556641	0.10961914	0.071289063	0.006347656	0.031982422	0	44330	0	0	0
1013	1014	1014	Category L	0.21582031	-0.011962891	-0.91186523	0.035644531	-0.13208008	0.4831543	-33.05	0	14/3/2018	14	3	2018	17:41:04	63664	0.5	17	41	4	0	0.059570313	3.5288086	0.13574219	-0.007568359	-0.92895508	0.87451172	0.081787109	0	0	0	0	0	0	0	0	0	0.93896484	0.061035156	0.10131836	0.079833984	-0.004150391	0.017089844	0	44330	0	0	0
1014	1015	1015	Category L	0.20385742	0	-0.92382813	0.035888672	-0.13574219	0.4831543	-32.93	0	14/3/2018	14	3	2018	17:41:04	63664	0.6	17	41	4	0	0.059570313	3.5288086	0.13842773	-0.008056641	-0.91601563	1.3901367	0.066162109	0	0	0	0	0	0	0	0	0	0.92651367	0.073486328	0.081054688	0.065185547	0.008056641	-0.007568359	0	44330	0	0	0
1015	1016	1016	Category L	0.21582031	0	-0.92382813	0.036865234	-0.1315918	0.47924805	-33.17	0	14/3/2018	14	3	2018	17:41:04	63664	0.7	17	41	4	0	0.059570313	3.5288086	0.14038086	-0.010009766	-0.91918945	1.4333496	0.076171875	0	0	0	0	0	0	0	0	0	0.92993164	0.070068359	0.090087891	0.075195313	0.010009766	-0.004394531	0	44330	0	0	0
1016	1017	1017	Category L	0.20385742	0	-0.88793945	0.04296875	-0.12719727	0.4855957	-33.05	0	14/3/2018	14	3	2018	17:41:04	63664	0.8	17	41	4	0	0.059570313	3.5288086	0.14599609	-0.010253906	-0.92260742	1.4458008	0.068115234	0	0	0	0	0	0	0	0	0	0.93432617	0.065673828	0.10302734	0.057617188	0.010253906	0.034667969	0	44330	0	0	0
1017	1018	1018	Category L	0.21582031	0.011962891	-0.89990234	0.042236328	-0.13183594	0.48730469	-33.17	0	14/3/2018	14	3	2018	17:41:04	63664	0.9	17	41	4	0	0.059570313	3.5288086	0.14941406	-0.015136719	-0.91137695	1.6154785	0.072509766	0	0	0	0	0	0	0	0	0	0.92358398	0.076416016	0.10473633	0.066162109	0.027099609	0.011474609	0	44330	0	0	0
1018	1019	1019	Category L	0.21582031	0	-0.91186523	0.041015625	-0.13427734	0.47729492	-33.42	0	14/3/2018	14	3	2018	17:41:05	63665	0	17	41	5	0	0.059570313	3.5288086	0.15478516	-0.016601563	-0.91821289	1.8320313	0.063232422	0	0	0	0	0	0	0	0	0	0.93139648	0.068603516	0.083740234	0.060791016	0.016601563	0.006347656	0	44330	0	0	0
1019	1020	1020	Category L	0.20385742	0.011962891	-0.92382813	0.043701172	-0.12475586	0.48339844	-33.29	0	14/3/2018	14	3	2018	17:41:05	63665	0.1	17	41	5	0	0.059570313	3.5288086	0.15454102	-0.017578125	-0.91113281	2.1345215	0.05859375	0	0	0	0	0	0	0	0	0	0.92431641	0.075683594	0.091308594	0.049072266	0.029541016	-0.012451172	0	44330	0	0	0
1020	1021	1021	Category L	0.20385742	-0.011962891	-0.89990234	0.041503906	-0.1328125	0.4831543	-33.29	0	14/3/2018	14	3	2018	17:41:05	63665	0.2	17	41	5	0	0.059570313	3.5288086	0.15576172	-0.019287109	-0.91430664	2.6982422	0.050537109	0	0	0	0	0	0	0	0	0	0.92773438	0.072265625	0.069824219	0.048095703	0.007324219	0.014404297	0	44330	0	0	0
1021	1022	1022	Category L	0.21582031	-0.011962891	-0.87597656	0.044677734	-0.13330078	0.48413086	-33.05	0	14/3/2018	14	3	2018	17:41:05	63665	0.3	17	41	5	0	0.059570313	3.5288086	0.16113281	-0.020507813	-0.92382813	3.7819824	0.072998047	0	0	0	0	0	0	0	0	0	0.93798828	0.062011719	0.11108398	0.054443359	0.008544922	0.047851563	0	44330	0	0	0
1022	1023	1023	Category L	0.20385742	-0.011962891	-0.87597656	0.041992188	-0.12573242	0.48242188	-32.93	0	14/3/2018	14	3	2018	17:41:05	63665	0.4	17	41	5	0	0.059570313	3.5288086	0.16333008	-0.022949219	-0.91186523	4.689209	0.055175781	0	0	0	0	0	0	0	0	0	0.92675781	0.073242188	0.087402344	0.040283203	0.010986328	0.035888672	0	44330	0	0	0
1023	1024	1024	Category L	0.13183594	-0.023925781	-0.83984375	0.041259766	-0.13183594	0.47949219	-33.17	0	14/3/2018	14	3	2018	17:41:05	63665	0.5	17	41	5	0	0.059570313	3.5288086	0.16577148	-0.021972656	-0.92260742	5.8662109	0.089599609	0	0	0	0	0	0	0	0	0	0.93774414	0.062255859	0.11889648	-0.033935547	-0.001708984	0.082763672	0	44330	0	0	0
1024	1025	1025	Category L	0.20385742	-0.10791016	-0.95996094	0.076416016	-0.11889648	0.48144531	-33.17	0	14/3/2018	14	3	2018	17:41:05	63665	0.6	17	41	5	0	0.059570313	3.5288086	0.17163086	-0.0234375	-0.91625977	8.5036621	0.10009766	0	0	0	0	0	0	0	0	0	0.93261719	0.067382813	0.15991211	0.031982422	-0.084228516	-0.043457031	0	44330	0	0	0
1025	1026	1026	Category L	0.15576172	-0.035888672	-1.0319824	0.11474609	-0.080322266	0.48242188	-33.05	0	14/3/2018	14	3	2018	17:41:05	63665	0.7	17	41	5	0	0.059570313	3.5288086	0.17504883	-0.021240234	-0.90869141	11.531494	0.12548828	0	0	0	0	0	0	0	0	0	0.92553711	0.074462891	0.15722656	-0.019287109	-0.014404297	-0.12304688	0	44330	0	0	0
1026	1027	1027	Category L	0.16796875	0.011962891	-0.92382813	0.12841797	-0.042480469	0.48828125	-32.93	0	14/3/2018	14	3	2018	17:41:05	63665	0.8	17	41	5	0	0.059570313	3.5288086	0.17626953	-0.022460938	-0.91601563	14.293213	0.036132813	0	0	0	0	0	0	0	0	0	0.93310547	0.066894531	0.050292969	-0.008300781	0.034423828	-0.007568359	0	44330	0	0	0
1027	1028	1028	Category L	0.17993164	-0.023925781	-0.89990234	0.12451172	-0.020019531	0.48876953	-32.68	0	14/3/2018	14	3	2018	17:41:05	63665	0.9	17	41	5	0	0.059570313	3.5288086	0.17749023	-0.023925781	-0.90869141	17.791992	0.009277344	0	0	0	0	0	0	0	0	0	0.92626953	0.073730469	0.011230469	0.002197266	0	0.008789063	0	44330	0	0	0
1028	1029	1029	Category L	0.16796875	-0.011962891	-0.92382813	0.11889648	-0.019775391	0.48583984	-32.93	0	14/3/2018	14	3	2018	17:41:06	63666	0	17	41	6	0	0.059570313	3.5288086	0.17578125	-0.025146484	-0.90673828	22.165527	0.022705078	0	0	0	0	0	0	0	0	0	0.92407227	0.075927734	0.038085938	-0.0078125	0.013183594	-0.016845703	0	44330	0	0	0
1029	1030	1030	Category L	0.19189453	-0.011962891	-0.93579102	0.11621094	-0.014404297	0.48583984	-33.29	0	14/3/2018	14	3	2018	17:41:06	63666	0.1	17	41	6	0	0.059570313	3.5288086	0.17651367	-0.026367188	-0.91235352	25.539795	0.03125	0	0	0	0	0	0	0	0	0	0.9296875	0.0703125	0.052978516	0.015136719	0.014404297	-0.023193359	0	44330	0	0	0
1030	1031	1031	Category L	0.19189453	-0.011962891	-0.91186523	0.11865234	-0.016357422	0.49194336	-33.66	0	14/3/2018	14	3	2018	17:41:06	63666	0.2	17	41	6	0	0.059570313	3.5288086	0.18286133	-0.028564453	-0.90820313	26.363037	0.019042969	0	0	0	0	0	0	0	0	0	0.92700195	0.072998047	0.029052734	0.008789063	0.016601563	-0.003417969	0	44330	0	0	0
1031	1032	1032	Category L	0.19189453	-0.059814453	-0.91186523	0.11743164	-0.010253906	0.49389648	-33.91	0	14/3/2018	14	3	2018	17:41:06	63666	0.3	17	41	6	0	0.059570313	3.5288086	0.18554688	-0.030517578	-0.9140625	26.181641	0.029785156	0	0	0	0	0	0	0	0	0	0.93334961	0.066650391	0.037597656	0.006103516	-0.029052734	0.002197266	0	44330	0	0	0
1032	1033	1033	Category L	0.19189453	-0.059814453	-0.91186523	0.11645508	-0.01171875	0.49023438	-33.91	0	14/3/2018	14	3	2018	17:41:06	63666	0.4	17	41	6	0	0.059570313	3.5288086	0.1875	-0.031494141	-0.91186523	26.600586	0.028320313	0	0	0	0	0	0	0	0	0	0.93139648	0.068603516	0.032226563	0.004150391	-0.028076172	0	0	44330	0	0	0
1033	1034	1034	Category L	0.17993164	-0.083984375	-0.92382813	0.12011719	-0.013671875	0.4909668	-33.91	0	14/3/2018	14	3	2018	17:41:06	63666	0.5	17	41	6	0	0.059570313	3.5288086	0.19189453	-0.033691406	-0.90991211	26.342041	0.053222656	0	0	0	0	0	0	0	0	0	0.93041992	0.069580078	0.075927734	-0.011962891	-0.050048828	-0.013671875	0	44330	0	0	0
1034	1035	1035	Category L	0.19189453	-0.023925781	-0.88793945	0.11743164	-0.011474609	0.49609375	-33.66	0	14/3/2018	14	3	2018	17:41:06	63666	0.6	17	41	6	0	0.059570313	3.5288086	0.19677734	-0.036376953	-0.91113281	23.659668	0.026855469	0	0	0	0	0	0	0	0	0	0.93286133	0.067138672	0.040771484	-0.004882813	0.012451172	0.023193359	0	44330	0	0	0
1035	1036	1036	Category L	0.21582031	-0.023925781	-0.87597656	0.11816406	-0.011962891	0.49291992	-33.66	0	14/3/2018	14	3	2018	17:41:06	63666	0.7	17	41	6	0	0.059570313	3.5288086	0.1965332	-0.037353516	-0.91088867	19.703857	0.042236328	0	0	0	0	0	0	0	0	0	0.93286133	0.067138672	0.067871094	0.019042969	0.013427734	0.034912109	0	44330	0	0	0
1036	1037	1037	Category L	0.20385742	-0.047851563	-0.89990234	0.12084961	-0.012207031	0.49316406	-33.66	0	14/3/2018	14	3	2018	17:41:06	63666	0.8	17	41	6	0	0.059570313	3.5288086	0.19628906	-0.038818359	-0.91113281	15.785889	0.016113281	0	0	0	0	0	0	0	0	0	0.93286133	0.067138672	0.027587891	0.007324219	-0.008789063	0.011230469	0	44330	0	0	0
1037	1038	1038	Category L	0.19189453	-0.095947266	-0.89990234	0.11816406	-0.011962891	0.49121094	-33.66	0	14/3/2018	14	3	2018	17:41:06	63666	0.9	17	41	6	0	0.059570313	3.5288086	0.19604492	-0.040283203	-0.91162109	11.74585	0.056884766	0	0	0	0	0	0	0	0	0	0.93334961	0.066650391	0.071289063	-0.004150391	-0.055419922	0.01171875	0	44330	0	0	0
1038	1039	1039	Category L	0.17993164	-0.095947266	-0.89990234	0.11816406	-0.012939453	0.49194336	-33.78	0	14/3/2018	14	3	2018	17:41:07	63667	0	17	41	7	0	0.059570313	3.5288086	0.19555664	-0.041259766	-0.91210938	6.7087402	0.057861328	0	0	0	0	0	0	0	0	0	0.93383789	0.066162109	0.082519531	-0.015625	-0.054443359	0.012207031	0	44330	0	0	0
1039	1040	1040	Category L	0.19189453	-0.059814453	-0.89990234	0.11572266	-0.014404297	0.48803711	-33.66	0	14/3/2018	14	3	2018	17:41:07	63667	0.1	17	41	7	0	0.059570313	3.5288086	0.19506836	-0.042480469	-0.91259766	2.0209961	0.021484375	0	0	0	0	0	0	0	0	0	0.93432617	0.065673828	0.033203125	-0.003173828	-0.017089844	0.012695313	0	44330	0	0	0
1040	1041	1041	Category L	0.20385742	-0.071777344	-0.93579102	0.11767578	-0.010742188	0.4921875	-33.78	0	14/3/2018	14	3	2018	17:41:07	63667	0.2	17	41	7	0	0.059570313	3.5288086	0.19458008	-0.044433594	-0.91333008	0.45458984	0.036376953	0	0	0	0	0	0	0	0	0	0.93481445	0.065185547	0.058837891	0.009033203	-0.027099609	-0.022216797	0	44330	0	0	0
1041	1042	1042	Category L	0.19189453	-0.035888672	-0.91186523	0.1171875	-0.011962891	0.48901367	-33.66	0	14/3/2018	14	3	2018	17:41:07	63667	0.3	17	41	7	0	0.059570313	3.5288086	0.19238281	-0.043701172	-0.91210938	0.85449219	0.0078125	0	0	0	0	0	0	0	0	0	0.93310547	0.066894531	0.008789063	-0.000488281	0.0078125	0.000244141	0	44330	0	0	0
1042	1043	1043	Category L	0.19189453	0	-0.91186523	0.11743164	-0.01171875	0.49487305	-33.66	0	14/3/2018	14	3	2018	17:41:07	63667	0.4	17	41	7	0	0.059570313	3.5288086	0.18652344	-0.043701172	-0.91113281	0.91870117	0.044189453	0	0	0	0	0	0	0	0	0	0.93115234	0.068847656	0.049560547	0.005126953	0.043701172	-0.000488281	0	44330	0	0	0
1043	1044	1044	Category L	0.16796875	-0.047851563	-0.92382813	0.11376953	-0.006835938	0.49121094	-33.66	0	14/3/2018	14	3	2018	17:41:07	63667	0.5	17	41	7	0	0.059570313	3.5288086	0.18408203	-0.041748047	-0.90698242	0.3762207	0.023925781	0	0	0	0	0	0	0	0	0	0.92651367	0.073486328	0.0390625	-0.016113281	-0.005859375	-0.016601563	0	44330	0	0	0
1044	1045	1045	Category L	0.19189453	-0.071777344	-0.92382813	0.12182617	-0.009521484	0.4921875	-33.78	0	14/3/2018	14	3	2018	17:41:07	63667	0.6	17	41	7	0	0.059570313	3.5288086	0.18286133	-0.041259766	-0.90869141	0.9230957	0.03515625	0	0	0	0	0	0	0	0	0	0.92773438	0.072265625	0.054443359	0.008789063	-0.030273438	-0.014892578	0	44330	0	0	0
1045	1046	1046	Category L	0.19189453	-0.071777344	-0.92382813	0.12011719	-0.010742188	0.49316406	-33.78	0	14/3/2018	14	3	2018	17:41:07	63667	0.7	17	41	7	0	0.059570313	3.5288086	0.18359375	-0.043945313	-0.91625977	1.9396973	0.029785156	0	0	0	0	0	0	0	0	0	0.93554688	0.064453125	0.043212891	0.008056641	-0.027587891	-0.007324219	0	44330	0	0	0
1046	1047	1047	Category L	0.19189453	-0.011962891	-0.91186523	0.11352539	-0.010742188	0.49194336	-34.03	0	14/3/2018	14	3	2018	17:41:07	63667	0.8	17	41	7	0	0.059570313	3.5288086	0.18408203	-0.045166016	-0.92114258	2.340332	0.035400391	0	0	0	0	0	0	0	0	0	0.94042969	0.059570313	0.050292969	0.007568359	0.033203125	0.009277344	0	44330	0	0	0
1047	1048	1048	Category L	0.19189453	-0.059814453	-0.92382813	0.11547852	-0.006591797	0.49316406	-34.27	0	14/3/2018	14	3	2018	17:41:07	63667	0.9	17	41	7	0	0.059570313	3.5288086	0.18115234	-0.04296875	-0.90966797	2.1860352	0.024169922	0	0	0	0	0	0	0	0	0	0.9284668	0.071533203	0.041015625	0.010498047	-0.016601563	-0.013916016	0	44330	0	0	0
1048	1049	1049	Category L	0.19189453	-0.011962891	-0.92382813	0.12182617	-0.012695313	0.4921875	-34.03	0	14/3/2018	14	3	2018	17:41:08	63668	0	17	41	8	0	0.059570313	3.5288086	0.18164063	-0.044433594	-0.921875	2.6674805	0.033935547	0	0	0	0	0	0	0	0	0	0.94067383	0.059326172	0.044189453	0.010009766	0.032470703	-0.001708984	0	44330	0	0	0
1049	1050	1050	Category L	0.19189453	-0.059814453	-0.91186523	0.11499023	-0.014160156	0.49194336	-33.66	0	14/3/2018	14	3	2018	17:41:08	63668	0.1	17	41	8	0	0.059570313	3.5288086	0.18115234	-0.044921875	-0.92236328	3.5605469	0.020996094	0	0	0	0	0	0	0	0	0	0.94091797	0.059082031	0.035888672	0.010498047	-0.014648438	0.010498047	0	44330	0	0	0
1050	1051	1051	Category L	0.19189453	-0.035888672	-0.93579102	0.1171875	-0.0078125	0.49316406	-33.66	0	14/3/2018	14	3	2018	17:41:08	63668	0.2	17	41	8	0	0.059570313	3.5288086	0.1796875	-0.047119141	-0.9230957	2.8674316	0.020751953	0	0	0	0	0	0	0	0	0	0.94140625	0.05859375	0.035888672	0.011962891	0.011230469	-0.012451172	0	44330	0	0	0
1051	1052	1052	Category L	0.19189453	-0.083984375	-0.91186523	0.11889648	-0.010986328	0.49633789	-33.54	0	14/3/2018	14	3	2018	17:41:08	63668	0.3	17	41	8	0	0.059570313	3.5288086	0.17895508	-0.052246094	-0.93164063	1.5742188	0.039306641	0	0	0	0	0	0	0	0	0	0.94995117	0.050048828	0.064208984	0.012695313	-0.031494141	0.019775391	0	44330	0	0	0
1052	1053	1053	Category L	0.16796875	-0.023925781	-0.91186523	0.11621094	-0.009277344	0.48608398	-33.54	0	14/3/2018	14	3	2018	17:41:08	63668	0.4	17	41	8	0	0.059570313	3.5288086	0.17504883	-0.051757813	-0.9206543	0.203125	0.030029297	0	0	0	0	0	0	0	0	0	0.93847656	0.061523438	0.043945313	-0.007080078	0.027832031	0.008789063	0	44330	0	0	0
1053	1054	1054	Category L	0.19189453	-0.059814453	-0.89990234	0.11474609	-0.012451172	0.49291992	-33.78	0	14/3/2018	14	3	2018	17:41:08	63668	0.5	17	41	8	0	0.059570313	3.5288086	0.17358398	-0.051757813	-0.93017578	0.36132813	0.036132813	0	0	0	0	0	0	0	0	0	0.94750977	0.052490234	0.056152344	0.018066406	-0.0078125	0.030273438	0	44330	0	0	0
1054	1055	1055	Category L	0.21582031	-0.071777344	-0.93579102	0.11474609	-0.006835938	0.49316406	-33.66	0	14/3/2018	14	3	2018	17:41:08	63668	0.6	17	41	8	0	0.059570313	3.5288086	0.17358398	-0.054443359	-0.92529297	0.3894043	0.046630859	0	0	0	0	0	0	0	0	0	0.94287109	0.057128906	0.069824219	0.041992188	-0.017089844	-0.010253906	0	44330	0	0	0
1055	1056	1056	Category L	0.19189453	-0.071777344	-0.93579102	0.11621094	-0.008056641	0.48901367	-33.54	0	14/3/2018	14	3	2018	17:41:08	63668	0.7	17	41	8	0	0.059570313	3.5288086	0.17260742	-0.053222656	-0.92529297	0.047119141	0.028320313	0	0	0	0	0	0	0	0	0	0.94287109	0.057128906	0.047851563	0.019042969	-0.018310547	-0.010253906	0	44330	0	0	0
1056	1057	1057	Category L	0.16796875	-0.035888672	-0.88793945	0.11694336	-0.006835938	0.48608398	-33.42	0	14/3/2018	14	3	2018	17:41:08	63668	0.8	17	41	8	0	0.059570313	3.5288086	0.17041016	-0.050537109	-0.91992188	0.029785156	0.03515625	0	0	0	0	0	0	0	0	0	0.93701172	0.062988281	0.049316406	-0.002441406	0.014648438	0.031982422	0	44330	0	0	0
1057	1058	1058	Category L	0.26391602	-0.10791016	-0.86376953	0.11889648	-0.015380859	0.48999023	-33.54	0	14/3/2018	14	3	2018	17:41:08	63668	0.9	17	41	8	0	0.059570313	3.5288086	0.1652832	-0.049804688	-0.91040039	0.95141602	0.12329102	0	0	0	0	0	0	0	0	0	0.92675781	0.073242188	0.203125	0.098388672	-0.057861328	0.046630859	0	44330	0	0	0
1058	1059	1059	Category L	0.17993164	-0.16796875	-1.0197754	0.14697266	0.015869141	0.4855957	-33.54	0	14/3/2018	14	3	2018	17:41:09	63669	0	17	41	9	0	0.059570313	3.5288086	0.16650391	-0.053222656	-0.90600586	3.7956543	0.16186523	0	0	0	0	0	0	0	0	0	0.92260742	0.077392578	0.24145508	0.013183594	-0.11450195	-0.11352539	0	44330	0	0	0
1059	1060	1060	Category L	0.17993164	-0.023925781	-0.92382813	0.12939453	0.045898438	0.48876953	-33.54	0	14/3/2018	14	3	2018	17:41:09	63669	0.1	17	41	9	0	0.059570313	3.5288086	0.16601563	-0.053710938	-0.91064453	6.7810059	0.03515625	0	0	0	0	0	0	0	0	0	0.92724609	0.072753906	0.056640625	0.013671875	0.029785156	-0.012939453	0	44330	0	0	0
1060	1061	1061	Category L	0.16796875	0	-0.88793945	0.13037109	0.064941406	0.48730469	-33.54	0	14/3/2018	14	3	2018	17:41:09	63669	0.2	17	41	9	0	0.059570313	3.5288086	0.16308594	-0.054931641	-0.90966797	9.0935059	0.059326172	0	0	0	0	0	0	0	0	0	0.92578125	0.07421875	0.081542969	0.004638672	0.054931641	0.021728516	0	44330	0	0	0
1061	1062	1062	Category L	0.17993164	-0.035888672	-0.93579102	0.11547852	0.073974609	0.4921875	-33.42	0	14/3/2018	14	3	2018	17:41:09	63669	0.3	17	41	9	0	0.059570313	3.5288086	0.15600586	-0.051757813	-0.89892578	10.696777	0.046630859	0	0	0	0	0	0	0	0	0	0.91381836	0.086181641	0.076416016	0.023681641	0.015869141	-0.036621094	0	44330	0	0	0
1062	1063	1063	Category L	0.21582031	-0.083984375	-0.92382813	0.11645508	0.069091797	0.49291992	-33.17	0	14/3/2018	14	3	2018	17:41:09	63669	0.4	17	41	9	0	0.059570313	3.5288086	0.1574707	-0.05078125	-0.9128418	13.509277	0.067626953	0	0	0	0	0	0	0	0	0	0.92773438	0.072265625	0.10205078	0.058105469	-0.032958984	-0.010742188	0	44330	0	0	0
1063	1064	1064	Category L	0.20385742	-0.11987305	-0.89990234	0.11523438	0.079345703	0.48925781	-32.93	0	14/3/2018	14	3	2018	17:41:09	63669	0.5	17	41	9	0	0.059570313	3.5288086	0.14990234	-0.047363281	-0.91601563	15.355957	0.091552734	0	0	0	0	0	0	0	0	0	0.92944336	0.070556641	0.14233398	0.053710938	-0.072265625	0.016113281	0	44330	0	0	0
1064	1065	1065	Category L	0.20385742	-0.10791016	-0.92382813	0.11523438	0.073730469	0.49023438	-32.93	0	14/3/2018	14	3	2018	17:41:09	63669	0.6	17	41	9	0	0.059570313	3.5288086	0.15283203	-0.048339844	-0.9284668	14.314697	0.078369141	0	0	0	0	0	0	0	0	0	0.94238281	0.057617188	0.11523438	0.05078125	-0.059326172	0.004638672	0	44330	0	0	0
1065	1066	1066	Category L	0.17993164	-0.095947266	-0.91186523	0.11694336	0.071289063	0.48608398	-33.17	0	14/3/2018	14	3	2018	17:41:09	63669	0.7	17	41	9	0	0.059570313	3.5288086	0.14648438	-0.044433594	-0.91308594	12.600342	0.061035156	0	0	0	0	0	0	0	0	0	0.92578125	0.07421875	0.0859375	0.033203125	-0.051269531	0.001220703	0	44330	0	0	0
1066	1067	1067	Category L	0.19189453	-0.095947266	-0.91186523	0.12133789	0.070556641	0.49023438	-33.42	0	14/3/2018	14	3	2018	17:41:09	63669	0.8	17	41	9	0	0.059570313	3.5288086	0.13720703	-0.040771484	-0.90551758	13.172119	0.077636719	0	0	0	0	0	0	0	0	0	0.91674805	0.083251953	0.11572266	0.054443359	-0.054931641	-0.006103516	0	44330	0	0	0
1067	1068	1068	Category L	0.19189453	-0.10791016	-0.88793945	0.11767578	0.072021484	0.49243164	-33.29	0	14/3/2018	14	3	2018	17:41:09	63669	0.9	17	41	9	0	0.059570313	3.5288086	0.14379883	-0.04296875	-0.91381836	13.761719	0.084472656	0	0	0	0	0	0	0	0	0	0.92602539	0.073974609	0.13842773	0.047851563	-0.064697266	0.025878906	0	44330	0	0	0
1068	1069	1069	Category L	0	-0.071777344	-0.91186523	0.12231445	0.071289063	0.49316406	-33.54	0	14/3/2018	14	3	2018	17:41:10	63670	0	17	41	10	0	0.059570313	3.5288086	0.1418457	-0.043212891	-0.91015625	11.261475	0.14477539	0	0	0	0	0	0	0	0	0	0.92236328	0.077636719	0.171875	-0.1418457	-0.028320313	-0.001464844	0	44330	0	0	0
1069	1070	1070	Category L	0.20385742	-0.083984375	-0.92382813	0.12158203	0.071289063	0.49243164	-33.54	0	14/3/2018	14	3	2018	17:41:10	63670	0.1	17	41	10	0	0.059570313	3.5288086	0.13842773	-0.042236328	-0.9050293	8.3444824	0.079589844	0	0	0	0	0	0	0	0	0	0.91650391	0.083496094	0.12548828	0.065185547	-0.041503906	-0.018554688	0	44330	0	0	0
1070	1071	1071	Category L	0.20385742	-0.095947266	-0.91186523	0.12158203	0.071289063	0.49316406	-33.17	0	14/3/2018	14	3	2018	17:41:10	63670	0.2	17	41	10	0	0.059570313	3.5288086	0.1340332	-0.041259766	-0.89697266	6.2519531	0.089599609	0	0	0	0	0	0	0	0	0	0.90795898	0.092041016	0.13867188	0.069580078	-0.054443359	-0.014648438	0	44330	0	0	0
1071	1072	1072	Category L	0.19189453	-0.071777344	-0.89990234	0.1184082	0.0703125	0.49023438	-33.29	0	14/3/2018	14	3	2018	17:41:10	63670	0.3	17	41	10	0	0.059570313	3.5288086	0.13378906	-0.04296875	-0.90258789	4.5800781	0.064697266	0	0	0	0	0	0	0	0	0	0.91357422	0.086425781	0.089599609	0.057861328	-0.028564453	0.002685547	0	44330	0	0	0
1072	1073	1073	Category L	0.19189453	-0.11987305	-0.92382813	0.11181641	0.07421875	0.4921875	-32.68	0	14/3/2018	14	3	2018	17:41:10	63670	0.4	17	41	10	0	0.059570313	3.5288086	0.13183594	-0.044189453	-0.89428711	1.8879395	0.10083008	0	0	0	0	0	0	0	0	0	0.9050293	0.094970703	0.16479492	0.059814453	-0.075439453	-0.029296875	0	44330	0	0	0
1073	1074	1074	Category L	0.17993164	-0.10791016	-0.91186523	0.11694336	0.073242188	0.49243164	-32.43	0	14/3/2018	14	3	2018	17:41:10	63670	0.5	17	41	10	0	0.059570313	3.5288086	0.1315918	-0.047851563	-0.90332031	0.39233398	0.077148438	0	0	0	0	0	0	0	0	0	0.9140625	0.0859375	0.11645508	0.048095703	-0.059814453	-0.008300781	0	44330	0	0	0
1074	1075	1075	Category L	0.19189453	-0.071777344	-0.87597656	0.11962891	0.071289063	0.48828125	-32.56	0	14/3/2018	14	3	2018	17:41:10	63670	0.6	17	41	10	0	0.059570313	3.5288086	0.12817383	-0.047607422	-0.89233398	1.236084	0.070068359	0	0	0	0	0	0	0	0	0	0.90258789	0.097412109	0.10424805	0.063720703	-0.023925781	0.016357422	0	44330	0	0	0
1075	1076	1076	Category L	0.19189453	-0.10791016	-0.91186523	0.11816406	0.066162109	0.49414063	-32.8	0	14/3/2018	14	3	2018	17:41:10	63670	0.7	17	41	10	0	0.059570313	3.5288086	0.12060547	-0.043701172	-0.89233398	2.6748047	0.09765625	0	0	0	0	0	0	0	0	0	0.90136719	0.098632813	0.15454102	0.071044922	-0.063964844	-0.019287109	0	44330	0	0	0
1076	1077	1077	Category L	0.19189453	-0.095947266	-0.91186523	0.12060547	0.068603516	0.48901367	-33.17	0	14/3/2018	14	3	2018	17:41:10	63670	0.8	17	41	10	0	0.059570313	3.5288086	0.12524414	-0.046386719	-0.89428711	6.3425293	0.084472656	0	0	0	0	0	0	0	0	0	0.90429688	0.095703125	0.13305664	0.06640625	-0.049316406	-0.017333984	0	44330	0	0	0
1077	1078	1078	Category L	0.19189453	-0.095947266	-0.92382813	0.12060547	0.071044922	0.48413086	-33.54	0	14/3/2018	14	3	2018	17:41:10	63670	0.9	17	41	10	0	0.059570313	3.5288086	0.13232422	-0.049316406	-0.91259766	12.323486	0.076171875	0	0	0	0	0	0	0	0	0	0.92358398	0.076416016	0.11694336	0.059326172	-0.046386719	-0.010986328	0	44330	0	0	0
1078	1079	1079	Category L	0.19189453	-0.095947266	-0.92382813	0.11816406	0.064208984	0.4909668	-33.54	0	14/3/2018	14	3	2018	17:41:11	63671	0	17	41	11	0	0.059570313	3.5288086	0.12695313	-0.049804688	-0.90014648	18.235107	0.082763672	0	0	0	0	0	0	0	0	0	0.91040039	0.089599609	0.13427734	0.064697266	-0.045898438	-0.0234375	0	44330	0	0	0
1079	1080	1080	Category L	0.19189453	-0.13183594	-0.94799805	0.11987305	0.064208984	0.48803711	-33.54	0	14/3/2018	14	3	2018	17:41:11	63671	0.1	17	41	11	0	0.059570313	3.5288086	0.11669922	-0.045410156	-0.89038086	31.829102	0.12768555	0	0	0	0	0	0	0	0	0	0.89916992	0.10083008	0.21850586	0.074951172	-0.086181641	-0.057373047	0	44330	0	0	0
1080	1081	1081	Category J	0.047851563	0.071777344	-0.81591797	0.021240234	-0.16186523	0.47412109	-32.93	0	14/3/2018	14	3	2018	17:41:13	63673	0.6	17	41	13	0	0.059326172	3.4740234	0.11791992	-0.046875	-0.8996582	49.364502	0.16137695	0	0	0	0	0	0	0	0	0	0.90844727	0.091552734	0.27270508	-0.070068359	0.11865234	0.083740234	0	44330	0	0	0
1081	1082	1082	Category J	-0.23999023	0.011962891	-0.82788086	0.007080078	-0.15405273	0.47314453	-32.93	0	14/3/2018	14	3	2018	17:41:13	63673	0.7	17	41	13	0	0.059326172	3.4740234	0.11499023	-0.046875	-0.90014648	55.55957	0.36694336	0	0	0	0	0	0	0	0	0	0.90869141	0.091308594	0.48632813	-0.35498047	0.058837891	0.072265625	0	44330	0	0	0
1082	1083	1083	Category J	0.047851563	0.17993164	-0.58789063	-0.010986328	-0.16259766	0.4753418	-33.05	0	14/3/2018	14	3	2018	17:41:13	63673	0.8	17	41	13	0	0.059326172	3.4740234	0.11279297	-0.045166016	-0.8996582	64.750732	0.39013672	0	0	0	0	0	0	0	0	0	0.90795898	0.092041016	0.60205078	-0.064941406	0.22509766	0.31176758	0	44330	0	0	0
1083	1084	1084	Category J	0.10791016	0.047851563	-1.0319824	0.010986328	-0.17333984	0.47363281	-33.17	0	14/3/2018	14	3	2018	17:41:13	63673	0.9	17	41	13	0	0.059326172	3.4740234	0.1081543	-0.045898438	-0.88574219	71.746338	0.17358398	0	0	0	0	0	0	0	0	0	0.89355469	0.10644531	0.24023438	-0.000244141	0.09375	-0.14599609	0	44330	0	0	0
1084	1085	1085	Category J	0.27587891	-0.20385742	-1.5239258	0.053466797	-0.17211914	0.46630859	-33.17	0	14/3/2018	14	3	2018	17:41:14	63674	0	17	41	14	0	0.059326172	3.4740234	0.10668945	-0.042480469	-0.90209961	76.606934	0.6640625	0	0	0	0	0	0	0	0	0	0.90942383	0.090576172	0.9519043	0.16894531	-0.16113281	-0.62158203	0	44330	0	0	0
1085	1086	1086	Category J	0.25195313	-0.095947266	-1.3078613	0.040527344	-0.1940918	0.45581055	-33.17	0	14/3/2018	14	3	2018	17:41:14	63674	0.1	17	41	14	0	0.059326172	3.4740234	0.10791016	-0.041748047	-0.90087891	72.360596	0.43481445	0	0	0	0	0	0	0	0	0	0.90820313	0.091796875	0.60473633	0.14379883	-0.053955078	-0.40673828	0	44330	0	0	0
1086	1087	1087	Category J	-0.011962891	0.15576172	0	-0.11987305	-0.1484375	0.46044922	-33.17	0	14/3/2018	14	3	2018	17:41:14	63674	0.2	17	41	14	0	0.059326172	3.4740234	0.10717773	-0.040771484	-0.90698242	61.640381	0.93579102	0	0	0	0	0	0	0	0	0	0.91430664	0.085693359	1.2229004	-0.11914063	0.1965332	0.90698242	0	44330	0	0	0
1087	1088	1088	Category J	0.2878418	-0.083984375	-1.8959961	-0.088867188	-0.13134766	0.4765625	-33.29	0	14/3/2018	14	3	2018	17:41:14	63674	0.3	17	41	14	0	0.059326172	3.4740234	0.099609375	-0.039794922	-0.89794922	63.388184	1.0163574	0	0	0	0	0	0	0	0	0	0.90429688	0.095703125	1.2299805	0.18798828	-0.043945313	-0.99780273	0	44330	0	0	0
1088	1089	1089	Category J	0.17993164	-0.023925781	-0.91186523	-0.024169922	-0.12280273	0.48193359	-33.66	0	14/3/2018	14	3	2018	17:41:14	63674	0.4	17	41	14	0	0.059326172	3.4740234	0.09765625	-0.034667969	-0.91796875	62.077881	0.083007813	0	0	0	0	0	0	0	0	0	0.92382813	0.076171875	0.099121094	0.08203125	0.010742188	0.006103516	0	44330	0	0	0
1089	1090	1090	Category J	0.083984375	-0.15576172	-0.97192383	-0.016845703	-0.17480469	0.4699707	-33.91	0	14/3/2018	14	3	2018	17:41:14	63674	0.5	17	41	14	0	0.059326172	3.4740234	0.095458984	-0.034423828	-0.91040039	54.441406	0.13623047	0	0	0	0	0	0	0	0	0	0.91601563	0.083984375	0.1940918	-0.011474609	-0.12109375	-0.061279297	0	44330	0	0	0
1090	1091	1091	Category J	0.15576172	-0.39599609	-1.6079102	-0.014648438	-0.18261719	0.46875	-34.03	0	14/3/2018	14	3	2018	17:41:14	63674	0.6	17	41	14	0	0.059326172	3.4740234	0.092773438	-0.035888672	-0.90600586	45.169678	0.79101563	0	0	0	0	0	0	0	0	0	0.91162109	0.088378906	1.1242676	0.062744141	-0.35986328	-0.70166016	0	44330	0	0	0
1091	1092	1092	Category J	-0.11987305	0.047851563	-0.023925781	-0.079833984	-0.15380859	0.47290039	-33.91	0	14/3/2018	14	3	2018	17:41:14	63674	0.7	17	41	14	0	0.059326172	3.4740234	0.094726563	-0.037597656	-0.90673828	40.624512	0.91259766	0	0	0	0	0	0	0	0	0	0.91235352	0.087646484	1.1828613	-0.21459961	0.085449219	0.8828125	0	44330	0	0	0
1092	1093	1093	Category J	0.095947266	0	-1.6437988	-0.078369141	-0.12768555	0.48681641	-33.78	0	14/3/2018	14	3	2018	17:41:14	63674	0.8	17	41	14	0	0.059326172	3.4740234	0.092041016	-0.036376953	-0.89477539	30.254639	0.74975586	0	0	0	0	0	0	0	0	0	0.90014648	0.099853516	0.7890625	0.003662109	0.036376953	-0.7487793	0	44330	0	0	0
1093	1094	1094	Category J	0.20385742	-0.21582031	-0.52783203	-0.020996094	-0.15698242	0.47607422	-33.91	0	14/3/2018	14	3	2018	17:41:14	63674	0.9	17	41	14	0	0.059326172	3.4740234	0.090087891	-0.03515625	-0.91015625	23.542725	0.43774414	0	0	0	0	0	0	0	0	0	0.9152832	0.084716797	0.67651367	0.11352539	-0.18041992	0.38232422	0	44330	0	0	0
1094	1095	1095	Category J	0.13183594	0.095947266	-0.93579102	-0.018554688	-0.16845703	0.47314453	-34.15	0	14/3/2018	14	3	2018	17:41:15	63675	0	17	41	15	0	0.059326172	3.4740234	0.092773438	-0.037109375	-0.9074707	29.530762	0.14160156	0	0	0	0	0	0	0	0	0	0.91308594	0.086914063	0.20019531	0.038818359	0.13305664	-0.028076172	0	44330	0	0	0
1095	1096	1096	Category J	0.047851563	0.21582031	-0.47998047	-0.11010742	-0.14941406	0.4675293	-34.76	0	14/3/2018	14	3	2018	17:41:15	63675	0.1	17	41	15	0	0.059326172	3.4740234	0.094726563	-0.040283203	-0.91601563	28.463135	0.5078125	0	0	0	0	0	0	0	0	0	0.92163086	0.078369141	0.73901367	-0.046875	0.25610352	0.43603516	0	44330	0	0	0
1096	1097	1097	Category J	-0.20385742	0.059814453	-0.13183594	-0.08984375	-0.12915039	0.47851563	-34.64	0	14/3/2018	14	3	2018	17:41:15	63675	0.2	17	41	15	0	0.059326172	3.4740234	0.093017578	-0.0390625	-0.91113281	27.145752	0.83984375	0	0	0	0	0	0	0	0	0	0.91650391	0.083496094	1.175293	-0.296875	0.098876953	0.77929688	0	44330	0	0	0
1097	1098	1098	Category J	0.31176758	-0.26391602	-0.53979492	-0.053955078	-0.14648438	0.47192383	-34.64	0	14/3/2018	14	3	2018	17:41:15	63675	0.3	17	41	15	0	0.059570313	3.5288086	0.089111328	-0.038818359	-0.91088867	22.243408	0.48779297	0	0	0	0	0	0	0	0	0	0.91601563	0.083984375	0.81884766	0.22241211	-0.22485352	0.37109375	0	44330	0	0	0
1098	1099	1099	Category J	0.16796875	-0.035888672	-1.2958984	0.004882813	-0.19360352	0.46289063	-34.03	0	14/3/2018	14	3	2018	17:41:15	63675	0.4	17	41	15	0	0.059570313	3.5288086	0.0859375	-0.037841797	-0.91894531	35.624023	0.38574219	0	0	0	0	0	0	0	0	0	0.92358398	0.076416016	0.4609375	0.081787109	0.001953125	-0.37670898	0	44330	0	0	0
1099	1100	1100	Category J	-0.023925781	-0.095947266	-0.83984375	-0.072021484	-0.15112305	0.4753418	-33.54	0	14/3/2018	14	3	2018	17:41:15	63675	0.5	17	41	15	0	0.059570313	3.5288086	0.083984375	-0.037597656	-0.91918945	38.948242	0.14624023	0	0	0	0	0	0	0	0	0	0.92382813	0.076171875	0.24584961	-0.10791016	-0.058105469	0.079345703	0	44330	0	0	0
1100	1101	1101	Category J	-0.35986328	0.23999023	-0.035888672	-0.072021484	-0.1574707	0.47216797	-33.54	0	14/3/2018	14	3	2018	17:41:15	63675	0.6	17	41	15	0	0.059570313	3.5288086	0.077880859	-0.040039063	-0.92749023	19.894531	1.0322266	0	0	0	0	0	0	0	0	0	0.93164063	0.068359375	1.6098633	-0.43774414	0.2800293	0.89160156	0	44330	0	0	0
1101	1102	1102	Category J	0.32397461	0.071777344	-2.0039063	-0.089355469	-0.15722656	0.47094727	-33.29	0	14/3/2018	14	3	2018	17:41:15	63675	0.7	17	41	15	0	0.059570313	3.5288086	0.075439453	-0.040527344	-0.91943359	22.030762	1.1179199	0	0	0	0	0	0	0	0	0	0.92333984	0.076660156	1.4450684	0.24829102	0.11230469	-1.0842285	0	44330	0	0	0
1102	1103	1103	Category J	-0.39599609	0.26391602	-1.1159668	0.020751953	-0.22436523	0.4465332	-33.42	0	14/3/2018	14	3	2018	17:41:15	63675	0.8	17	41	15	0	0.059570313	3.5288086	0.072021484	-0.041748047	-0.91772461	27.43457	0.59326172	0	0	0	0	0	0	0	0	0	0.92138672	0.078613281	0.97216797	-0.46801758	0.30566406	-0.19799805	0	44330	0	0	0
1103	1104	1104	Category J	0.35986328	-0.095947266	-1.8479004	0.0625	-0.19433594	0.4621582	-33.42	0	14/3/2018	14	3	2018	17:41:15	63675	0.9	17	41	15	0	0.059570313	3.5288086	0.072021484	-0.045654297	-0.91967773	42.66626	0.97290039	0	0	0	0	0	0	0	0	0	0.92358398	0.076416016	1.2658691	0.28759766	-0.050048828	-0.92797852	0	44330	0	0	0
1104	1105	1105	Category J	-0.29980469	0.19189453	0.27587891	-0.14648438	-0.11572266	0.46948242	-33.42	0	14/3/2018	14	3	2018	17:41:16	63676	0	17	41	16	0	0.059570313	3.5288086	0.069091797	-0.047607422	-0.91577148	18.489746	1.2702637	0	0	0	0	0	0	0	0	0	0.91967773	0.080322266	1.8005371	-0.36889648	0.23950195	1.1916504	0	44330	0	0	0
1105	1106	1106	Category J	-0.58789063	0.26391602	-0.41992188	-0.13574219	-0.12158203	0.47070313	-33.54	0	14/3/2018	14	3	2018	17:41:16	63676	0.1	17	41	16	0	0.059570313	3.5288086	0.064697266	-0.051757813	-0.92480469	7.973877	0.88330078	0	0	0	0	0	0	0	0	0	0.9284668	0.071533203	1.4731445	-0.65258789	0.31567383	0.50488281	0	44330	0	0	0
1106	1107	1107	Category J	0.69580078	-0.16796875	-1.5839844	-0.013671875	-0.14941406	0.47363281	-33.29	0	14/3/2018	14	3	2018	17:41:16	63676	0.2	17	41	16	0	0.059570313	3.5288086	0.059082031	-0.049804688	-0.92138672	18.118164	0.92626953	0	0	0	0	0	0	0	0	0	0.92456055	0.075439453	1.4169922	0.63647461	-0.11791992	-0.66235352	0	44330	0	0	0
1107	1108	1108	Category J	0.023925781	-0.035888672	-0.6237793	0.024902344	-0.15698242	0.47436523	-33.29	0	14/3/2018	14	3	2018	17:41:16	63676	0.3	17	41	16	0	0.059570313	3.5288086	0.057861328	-0.049804688	-0.91625977	28.863525	0.29492188	0	0	0	0	0	0	0	0	0	0.91943359	0.080566406	0.34057617	-0.033935547	0.013916016	0.29248047	0	44330	0	0	0
1108	1109	1109	Category J	-0.10791016	0.059814453	-0.50390625	-0.072265625	-0.12158203	0.48095703	-33.17	0	14/3/2018	14	3	2018	17:41:16	63676	0.4	17	41	16	0	0.059570313	3.5288086	0.052001953	-0.050048828	-0.92041016	13.905029	0.4597168	0	0	0	0	0	0	0	0	0	0.92333984	0.076660156	0.68676758	-0.15991211	0.10986328	0.41650391	0	44330	0	0	0
1109	1110	1110	Category J	-0.15576172	0.059814453	-0.29980469	-0.13500977	-0.15478516	0.45581055	-33.17	0	14/3/2018	14	3	2018	17:41:16	63676	0.5	17	41	16	0	0.059570313	3.5288086	0.051757813	-0.051513672	-0.91918945	11.14502	0.6628418	0	0	0	0	0	0	0	0	0	0.92211914	0.077880859	0.9387207	-0.20751953	0.11132813	0.61938477	0	44330	0	0	0
1110	1111	1111	Category J	0.16796875	-0.13183594	-1.355957	-0.12255859	-0.14013672	0.46655273	-33.42	0	14/3/2018	14	3	2018	17:41:16	63676	0.6	17	41	16	0	0.059570313	3.5288086	0.051513672	-0.052001953	-0.91772461	3.010498	0.46020508	0	0	0	0	0	0	0	0	0	0.9206543	0.079345703	0.6340332	0.11621094	-0.079589844	-0.43798828	0	44330	0	0	0
1111	1112	1112	Category J	0.047851563	-0.15576172	-0.25195313	0.017822266	-0.18945313	0.46533203	-33.66	0	14/3/2018	14	3	2018	17:41:16	63676	0.7	17	41	16	0	0.059570313	3.5288086	0.048095703	-0.052978516	-0.91894531	1.0551758	0.67480469	0	0	0	0	0	0	0	0	0	0.921875	0.078125	0.77001953	-0.000244141	-0.10253906	0.66699219	0	44330	0	0	0
1112	1113	1113	Category J	0.15576172	-0.37182617	-1.619873	-0.087158203	-0.15209961	0.46704102	-33.78	0	14/3/2018	14	3	2018	17:41:16	63676	0.8	17	41	16	0	0.059570313	3.5288086	0.043945313	-0.0546875	-0.91796875	0.69677734	0.77807617	0	0	0	0	0	0	0	0	0	0.9206543	0.079345703	1.1303711	0.11157227	-0.31689453	-0.70166016	0	44330	0	0	0
1113	1114	1114	Category J	-0.095947266	-0.047851563	-0.047851563	-0.081787109	-0.12841797	0.4777832	-33.66	0	14/3/2018	14	3	2018	17:41:16	63676	0.9	17	41	16	0	0.059570313	3.5288086	0.033935547	-0.051269531	-0.92211914	26.898438	0.8840332	0	0	0	0	0	0	0	0	0	0.92407227	0.075927734	1.0078125	-0.12988281	0.003417969	0.87426758	0	44330	0	0	0
1114	1115	1115	Category J	-0.39599609	0.2878418	-0.88793945	-0.13549805	-0.1640625	0.45483398	-33.91	0	14/3/2018	14	3	2018	17:41:17	63677	0	17	41	17	0	0.059570313	3.5288086	0.028320313	-0.048339844	-0.92211914	24.540771	0.54248047	0	0	0	0	0	0	0	0	0	0.92382813	0.076171875	0.79492188	-0.42431641	0.33618164	0.034179688	0	44330	0	0	0
1115	1116	1116	Category J	0.58789063	-0.25195313	-1.0439453	0.045898438	-0.22924805	0.44506836	-33.66	0	14/3/2018	14	3	2018	17:41:17	63677	0.1	17	41	17	0	0.059570313	3.5288086	0.022216797	-0.048095703	-0.91992188	13.586182	0.61352539	0	0	0	0	0	0	0	0	0	0.92138672	0.078613281	0.89306641	0.56542969	-0.20361328	-0.1237793	0	44330	0	0	0
1116	1117	1117	Category J	0.75585938	-0.27587891	-2.3637695	0.029296875	-0.22998047	0.44458008	-33.54	0	14/3/2018	14	3	2018	17:41:17	63677	0.2	17	41	17	0	0.059570313	3.5288086	0.014160156	-0.047851563	-0.91992188	5.385498	1.6386719	0	0	0	0	0	0	0	0	0	0.92138672	0.078613281	2.4130859	0.74145508	-0.2277832	-1.4436035	0	44330	0	0	0
1117	1118	1118	Category J	-0.2277832	-0.13183594	0.10791016	-0.11230469	-0.16650391	0.4621582	-33.29	0	14/3/2018	14	3	2018	17:41:17	63677	0.3	17	41	17	0	0.059570313	3.5288086	0.008300781	-0.045654297	-0.91918945	9.1313477	1.057373	0	0	0	0	0	0	0	0	0	0.92041016	0.079589844	1.3491211	-0.23608398	-0.0859375	1.0270996	0	44330	0	0	0
1118	1119	1119	Category J	-0.63598633	0.25195313	-0.13183594	-0.11938477	-0.20776367	0.44482422	-33.05	0	14/3/2018	14	3	2018	17:41:17	63677	0.4	17	41	17	0	0.059570313	3.5288086	0.002197266	-0.044677734	-0.91992188	30.545898	1.0566406	0	0	0	0	0	0	0	0	0	0.92089844	0.079101563	1.7231445	-0.63818359	0.29663086	0.78808594	0	44330	0	0	0
1119	1120	1120	Category J	0.2878418	-0.17993164	-1.6318359	-0.017822266	-0.17675781	0.46679688	-33.29	0	14/3/2018	14	3	2018	17:41:17	63677	0.5	17	41	17	0	0.059570313	3.5288086	-0.009521484	-0.044677734	-0.9206543	11.32373	0.7824707	0	0	0	0	0	0	0	0	0	0.921875	0.078125	1.1435547	0.29736328	-0.13500977	-0.7109375	0	44330	0	0	0
1120	1121	1121	Category J	-0.035888672	-0.071777344	-0.97192383	0.052978516	-0.19848633	0.45898438	-33.42	0	14/3/2018	14	3	2018	17:41:17	63677	0.6	17	41	17	0	0.059570313	3.5288086	-0.015380859	-0.039550781	-0.91894531	10.697266	0.064941406	0	0	0	0	0	0	0	0	0	0.91992188	0.080078125	0.10498047	-0.020263672	-0.031982422	-0.052734375	0	44330	0	0	0
1121	1122	1122	Category J	0.011962891	0.10791016	-0.88793945	-0.028076172	-0.17895508	0.46655273	-33.54	0	14/3/2018	14	3	2018	17:41:17	63677	0.7	17	41	17	0	0.059570313	3.5288086	-0.020507813	-0.039550781	-0.91894531	15.202881	0.15429688	0	0	0	0	0	0	0	0	0	0.92016602	0.079833984	0.21142578	0.032470703	0.14746094	0.031005859	0	44330	0	0	0
1122	1123	1123	Category J	-0.17993164	-0.059814453	0.21582031	-0.091308594	-0.17675781	0.45922852	-33.42	0	14/3/2018	14	3	2018	17:41:17	63677	0.8	17	41	17	0	0.059570313	3.5288086	-0.023193359	-0.038085938	-0.92016602	6.3679199	1.1469727	0	0	0	0	0	0	0	0	0	0.92138672	0.078613281	1.314209	-0.15649414	-0.021484375	1.1359863	0	44330	0	0	0
1123	1124	1124	Category J	0.047851563	0.2277832	-2.2438965	-0.10888672	-0.18237305	0.45874023	-33.05	0	14/3/2018	14	3	2018	17:41:17	63677	0.9	17	41	17	0	0.059570313	3.5288086	-0.027832031	-0.041259766	-0.92358398	2.9384766	1.3493652	0	0	0	0	0	0	0	0	0	0.92504883	0.074951172	1.6650391	0.075683594	0.26904297	-1.3200684	0	44330	0	0	0
1124	1125	1125	Category J	0.29980469	-0.023925781	-0.81591797	-0.000244141	-0.17138672	0.47363281	-32.93	0	14/3/2018	14	3	2018	17:41:18	63678	0	17	41	18	0	0.059570313	3.5288086	-0.033447266	-0.043701172	-0.92138672	14.788818	0.35009766	0	0	0	0	0	0	0	0	0	0.9230957	0.076904297	0.45874023	0.33325195	0.019775391	0.10546875	0	44330	0	0	0
1125	1126	1126	Category J	0.13183594	0.011962891	-1.4157715	-0.037109375	-0.16333008	0.46679688	-32.68	0	14/3/2018	14	3	2018	17:41:18	63678	0.1	17	41	18	0	0.059570313	3.5288086	-0.040039063	-0.041503906	-0.91186523	24.546143	0.53491211	0	0	0	0	0	0	0	0	0	0.91357422	0.086425781	0.72924805	0.171875	0.053466797	-0.50366211	0	44330	0	0	0
1126	1127	1127	Category J	-0.40795898	0.071777344	-0.19189453	-0.14306641	-0.1328125	0.46313477	-32.56	0	14/3/2018	14	3	2018	17:41:18	63678	0.2	17	41	18	0	0.059570313	3.5288086	-0.047851563	-0.040283203	-0.90332031	12.907471	0.80517578	0	0	0	0	0	0	0	0	0	0.90551758	0.094482422	1.1835938	-0.35986328	0.11206055	0.71142578	0	44330	0	0	0
1127	1128	1128	Category J	0.023925781	0.34790039	-2.5319824	-0.097412109	-0.15649414	0.46777344	-32.31	0	14/3/2018	14	3	2018	17:41:18	63678	0.3	17	41	18	0	0.059570313	3.5288086	-0.051513672	-0.040771484	-0.91943359	2.0302734	1.6601563	0	0	0	0	0	0	0	0	0	0.921875	0.078125	2.0766602	0.075439453	0.38867188	-1.6123047	0	44330	0	0	0
1128	1129	1129	Category J	0.023925781	0	-0.31176758	-0.053222656	-0.19116211	0.46362305	-32.31	0	14/3/2018	14	3	2018	17:41:18	63678	0.4	17	41	18	0	0.059570313	3.5288086	-0.055908203	-0.0390625	-0.90844727	20.990967	0.60327148	0	0	0	0	0	0	0	0	0	0.91088867	0.089111328	0.71557617	0.079833984	0.0390625	0.59667969	0	44330	0	0	0
1129	1130	1130	Category J	-0.023925781	-0.17993164	-0.56396484	-0.090332031	-0.18286133	0.4621582	-32.68	0	14/3/2018	14	3	2018	17:41:18	63678	0.5	17	41	18	0	0.059570313	3.5288086	-0.062011719	-0.038330078	-0.90991211	17.083496	0.37573242	0	0	0	0	0	0	0	0	0	0.9128418	0.087158203	0.52563477	0.038085938	-0.14135742	0.34594727	0	44330	0	0	0
1130	1131	1131	Category J	0.34790039	-0.15576172	-0.98388672	-0.12792969	-0.13525391	0.47167969	-33.05	0	14/3/2018	14	3	2018	17:41:18	63678	0.6	17	41	18	0	0.059570313	3.5288086	-0.068115234	-0.037109375	-0.90942383	3.9685059	0.43896484	0	0	0	0	0	0	0	0	0	0.91259766	0.087402344	0.60888672	0.41601563	-0.1184082	-0.07421875	0	44330	0	0	0
1131	1132	1132	Category J	-0.023925781	0.011962891	0.047851563	-0.13769531	-0.13623047	0.46826172	-33.54	0	14/3/2018	14	3	2018	17:41:18	63678	0.7	17	41	18	0	0.059570313	3.5288086	-0.071777344	-0.031738281	-0.89916992	22.142578	0.94921875	0	0	0	0	0	0	0	0	0	0.90258789	0.097412109	1.0388184	0.047851563	0.043701172	0.94702148	0	44330	0	0	0
1132	1133	1133	Category J	0	0.059814453	-2.1479492	-0.12548828	-0.13989258	0.46923828	-33.78	0	14/3/2018	14	3	2018	17:41:18	63678	0.8	17	41	18	0	0.059570313	3.5288086	-0.069580078	-0.032958984	-0.91455078	17.767822	1.2385254	0	0	0	0	0	0	0	0	0	0.91796875	0.08203125	1.395752	0.069580078	0.092773438	-1.2331543	0	44330	0	0	0
1133	1134	1134	Category J	0.40795898	-0.21582031	-0.69580078	-0.049316406	-0.17285156	0.46728516	-34.03	0	14/3/2018	14	3	2018	17:41:18	63678	0.9	17	41	18	0	0.059570313	3.5288086	-0.069335938	-0.034912109	-0.90551758	13.851563	0.55200195	0	0	0	0	0	0	0	0	0	0.90893555	0.091064453	0.86816406	0.47729492	-0.18066406	0.2097168	0	44330	0	0	0
1134	1135	1135	Category J	0.37182617	-0.31176758	-1.6079102	-0.030029297	-0.20019531	0.45703125	-33.78	0	14/3/2018	14	3	2018	17:41:19	63679	0	17	41	19	0	0.059570313	3.5288086	-0.070556641	-0.033203125	-0.90991211	17.096436	0.87182617	0	0	0	0	0	0	0	0	0	0.91308594	0.086914063	1.4187012	0.44238281	-0.27832031	-0.69775391	0	44330	0	0	0
1135	1136	1136	Category J	0.071777344	0.023925781	-0.53979492	-0.12304688	-0.15185547	0.46533203	-33.78	0	14/3/2018	14	3	2018	17:41:19	63679	0.111	17	41	19	0	0.059814453	3.5384766	-0.075927734	-0.034423828	-0.90795898	17.892578	0.40112305	0	0	0	0	0	0	0	0	0	0.91186523	0.088134766	0.57446289	0.14770508	0.058349609	0.36816406	0	44330	0	0	0
1136	1137	1137	Category J	-0.15576172	-0.011962891	-0.87597656	-0.11767578	-0.1652832	0.45996094	-33.91	0	14/3/2018	14	3	2018	17:41:19	63679	0.222	17	41	19	0	0.059814453	3.5384766	-0.075683594	-0.037353516	-0.90991211	20.459473	0.090576172	0	0	0	0	0	0	0	0	0	0.91381836	0.086181641	0.1394043	-0.079833984	0.025390625	0.033935547	0	44330	0	0	0
1137	1138	1138	Category J	0.011962891	-0.047851563	-1.5	-0.084716797	-0.18334961	0.4621582	-33.78	0	14/3/2018	14	3	2018	17:41:19	63679	0.333	17	41	19	0	0.059814453	3.5384766	-0.071044922	-0.036865234	-0.92578125	16.583984	0.58007813	0	0	0	0	0	0	0	0	0	0.92944336	0.070556641	0.66796875	0.083007813	-0.010742188	-0.57397461	0	44330	0	0	0
1138	1139	1139	Category J	0.023925781	-0.13183594	-1.0559082	0.033691406	-0.20092773	0.46044922	-34.27	0	14/3/2018	14	3	2018	17:41:19	63679	0.444	17	41	19	0	0.059814453	3.5384766	-0.072998047	-0.032226563	-0.9296875	10.312256	0.1875	0	0	0	0	0	0	0	0	0	0.93310547	0.066894531	0.32226563	0.096923828	-0.099365234	-0.12597656	0	44330	0	0	0
1139	1140	1140	Category J	-0.29980469	-0.2277832	-1.5839844	-0.010498047	-0.16650391	0.47631836	-33.91	0	14/3/2018	14	3	2018	17:41:19	63679	0.555	17	41	19	0	0.059814453	3.5384766	-0.075195313	-0.031494141	-0.92358398	7.192627	0.72436523	0	0	0	0	0	0	0	0	0	0.92724609	0.072753906	1.0805664	-0.22436523	-0.19604492	-0.66015625	0	44330	0	0	0
1140	1141	1141	Category J	-0.035888672	-0.035888672	-0.23999023	-0.020019531	-0.20556641	0.45800781	-33.66	0	14/3/2018	14	3	2018	17:41:19	63679	0.666	17	41	19	0	0.059814453	3.5384766	-0.074951172	-0.030029297	-0.9230957	11.606689	0.68408203	0	0	0	0	0	0	0	0	0	0.92651367	0.073486328	0.72802734	0.0390625	-0.005615234	0.68310547	0	44330	0	0	0
1141	1142	1142	Category J	-0.083984375	-0.14379883	-0.79199219	-0.020996094	-0.21777344	0.45166016	-33.91	0	14/3/2018	14	3	2018	17:41:19	63679	0.777	17	41	19	0	0.059814453	3.5384766	-0.069824219	-0.031494141	-0.93408203	9.5490723	0.18164063	0	0	0	0	0	0	0	0	0	0.93725586	0.062744141	0.26831055	-0.013916016	-0.11206055	0.14208984	0	44330	0	0	0
1142	1143	1143	Category J	0.20385742	-0.39599609	-1.079834	0.009521484	-0.20507813	0.46191406	-33.42	0	14/3/2018	14	3	2018	17:41:19	63679	0.888	17	41	19	0	0.059814453	3.5384766	-0.071777344	-0.033447266	-0.92211914	2.3679199	0.48193359	0	0	0	0	0	0	0	0	0	0.92553711	0.074462891	0.7956543	0.27563477	-0.36230469	-0.1574707	0	44330	0	0	0
1143	1144	1144	Category J	-0.023925781	-0.27587891	-0.59985352	0.16088867	-0.20458984	0.43603516	-33.66	0	14/3/2018	14	3	2018	17:41:20	63680	0	17	41	20	0	0.059814453	3.5384766	-0.064697266	-0.038818359	-0.91918945	0.20581055	0.3996582	0	0	0	0	0	0	0	0	0	0.92211914	0.077880859	0.59716797	0.040771484	-0.23681641	0.31933594	0	44330	0	0	0
1144	1145	1145	Category J	-0.15576172	-0.43188477	-1.6318359	0.14404297	-0.14453125	0.46118164	-33.42	0	14/3/2018	14	3	2018	17:41:20	63680	0.1	17	41	20	0	0.059814453	3.5384766	-0.069335938	-0.037109375	-0.90771484	8.3808594	0.82885742	0	0	0	0	0	0	0	0	0	0.91113281	0.088867188	1.204834	-0.086181641	-0.39453125	-0.72387695	0	44330	0	0	0
1145	1146	1146	Category J	-0.26391602	0.059814453	-0.64794922	0.079101563	-0.16650391	0.47119141	-33.29	0	14/3/2018	14	3	2018	17:41:20	63680	0.2	17	41	20	0	0.059814453	3.5384766	-0.065917969	-0.039794922	-0.921875	16.75708	0.35229492	0	0	0	0	0	0	0	0	0	0.92504883	0.074951172	0.57128906	-0.19775391	0.099609375	0.27392578	0	44330	0	0	0
1146	1147	1147	Category J	0.095947266	-0.095947266	-0.50390625	0.035644531	-0.18774414	0.46459961	-33.54	0	14/3/2018	14	3	2018	17:41:20	63680	0.3	17	41	20	0	0.059814453	3.5384766	-0.053710938	-0.044921875	-0.93041992	9.3908691	0.45483398	0	0	0	0	0	0	0	0	0	0.93310547	0.066894531	0.62695313	0.1496582	-0.05078125	0.42651367	0	44330	0	0	0
1147	1148	1148	Category J	-0.27587891	-0.13183594	-1.223877	0.077148438	-0.16015625	0.47314453	-33.42	0	14/3/2018	14	3	2018	17:41:20	63680	0.4	17	41	20	0	0.059814453	3.5384766	-0.060058594	-0.042724609	-0.92236328	11.307617	0.38110352	0	0	0	0	0	0	0	0	0	0.92529297	0.074707031	0.60620117	-0.21557617	-0.088867188	-0.30126953	0	44330	0	0	0
1148	1149	1149	Category J	-0.023925781	-0.19189453	-0.81591797	0.10888672	-0.091796875	0.48803711	-33.54	0	14/3/2018	14	3	2018	17:41:20	63680	0.5	17	41	20	0	0.059814453	3.5384766	-0.057861328	-0.042236328	-0.92431641	18.367432	0.18774414	0	0	0	0	0	0	0	0	0	0.92724609	0.072753906	0.29199219	0.033935547	-0.14941406	0.10839844	0	44330	0	0	0
1149	1150	1150	Category J	0.17993164	-0.11987305	-0.79199219	0.1628418	-0.12866211	0.46704102	-33.17	0	14/3/2018	14	3	2018	17:41:20	63680	0.6	17	41	20	0	0.059814453	3.5384766	-0.058349609	-0.043945313	-0.92749023	18.371826	0.28442383	0	0	0	0	0	0	0	0	0	0.93017578	0.069824219	0.44970703	0.23828125	-0.075683594	0.13549805	0	44330	0	0	0
1150	1151	1151	Category E	-0.071777344	-0.16796875	-1.0197754	-0.13256836	-0.020019531	0.49047852	-29.6	0	14/3/2018	14	3	2018	18:13:40	65620	0.4	18	13	40	0	0.059814453	3.5288086	-0.053955078	-0.043212891	-0.93164063	3.1826172	0.15356445	0	0	0	0	0	0	0	0	0	0.93408203	0.065917969	0.23046875	-0.017578125	-0.12451172	-0.087890625	0	44330	0	0	0
1151	1152	1152	Category E	-0.13183594	-0.21582031	-0.81591797	-0.096191406	-0.04296875	0.49682617	-29.11	0	14/3/2018	14	3	2018	18:13:40	65620	0.5	18	13	40	0	0.059814453	3.5288086	-0.051513672	-0.041259766	-0.9296875	16.785156	0.22314453	0	0	0	0	0	0	0	0	0	0.93188477	0.068115234	0.3684082	-0.080078125	-0.17431641	0.11376953	0	44330	0	0	0
1152	1153	1153	Category E	-0.59985352	0.16796875	-1.2597656	-0.073486328	-0.054443359	0.49853516	-29.36	0	14/3/2018	14	3	2018	18:13:40	65620	0.6	18	13	40	0	0.059814453	3.5288086	-0.049316406	-0.041503906	-0.93798828	30.590332	0.67089844	0	0	0	0	0	0	0	0	0	0.94018555	0.059814453	1.081543	-0.55029297	0.20947266	-0.3215332	0	44330	0	0	0
1153	1154	1154	Category E	-0.27587891	0.11987305	-0.91186523	-0.084472656	-0.071777344	0.49194336	-29.6	0	14/3/2018	14	3	2018	18:13:40	65620	0.7	18	13	40	0	0.059814453	3.5288086	-0.051269531	-0.037841797	-0.93017578	46.21875	0.27490234	0	0	0	0	0	0	0	0	0	0.93237305	0.067626953	0.40063477	-0.22436523	0.15771484	0.018310547	0	44330	0	0	0
1154	1155	1155	Category E	-0.29980469	-0.059814453	-0.69580078	-0.032958984	-0.088623047	0.49389648	-29.73	0	14/3/2018	14	3	2018	18:13:40	65620	0.8	18	13	40	0	0.059814453	3.5288086	-0.05078125	-0.036865234	-0.94140625	59.323242	0.3503418	0	0	0	0	0	0	0	0	0	0.94335938	0.056640625	0.51708984	-0.2487793	-0.022705078	0.24560547	0	44330	0	0	0
1155	1156	1156	Category E	-0.45581055	-0.083984375	-0.92382813	-0.005615234	-0.12573242	0.48754883	-30.1	0	14/3/2018	14	3	2018	18:13:40	65620	0.9	18	13	40	0	0.059814453	3.5288086	-0.044677734	-0.042480469	-0.94213867	65.356934	0.41333008	0	0	0	0	0	0	0	0	0	0.9440918	0.055908203	0.47070313	-0.41088867	-0.041259766	0.018310547	0	44330	0	0	0
1156	1157	1157	Category E	-0.27587891	0.071777344	-0.83984375	0.024658203	-0.12084961	0.48510742	-29.61	0	14/3/2018	14	3	2018	18:13:41	65621	0	18	13	41	0	0.059814453	3.5288086	-0.054199219	-0.039794922	-0.93896484	60.487549	0.26708984	0	0	0	0	0	0	0	0	0	0.94140625	0.05859375	0.43237305	-0.22143555	0.11157227	0.099121094	0	44330	0	0	0
1157	1158	1158	Category E	-0.29980469	-0.011962891	-0.98388672	0.062255859	-0.13183594	0.48168945	-29.61	0	14/3/2018	14	3	2018	18:13:41	65621	0.1	18	13	41	0	0.059814453	3.5288086	-0.067382813	-0.038574219	-0.91430664	57.342041	0.24365234	0	0	0	0	0	0	0	0	0	0.91772461	0.082275391	0.32836914	-0.23217773	0.026611328	-0.069335938	0	44330	0	0	0
1158	1159	1159	Category E	-0.75585938	-0.095947266	-0.98388672	0.055175781	-0.16503906	0.46875	-29.73	0	14/3/2018	14	3	2018	18:13:41	65621	0.2	18	13	41	0	0.059814453	3.5288086	-0.059570313	-0.036865234	-0.93920898	57.401855	0.69995117	0	0	0	0	0	0	0	0	0	0.94189453	0.058105469	0.79980469	-0.69604492	-0.058837891	-0.044433594	0	44330	0	0	0
1159	1160	1160	Category E	-0.2878418	0.27587891	-0.81591797	0.10961914	-0.18286133	0.46142578	-29.48	0	14/3/2018	14	3	2018	18:13:41	65621	0.3	18	13	41	0	0.059814453	3.5288086	-0.055419922	-0.038330078	-0.93701172	53.879395	0.40917969	0	0	0	0	0	0	0	0	0	0.93945313	0.060546875	0.66772461	-0.23217773	0.31420898	0.12109375	0	44330	0	0	0
1160	1161	1161	Category E	-0.35986328	0.071777344	-0.81591797	0.10888672	-0.20458984	0.4519043	-29.85	0	14/3/2018	14	3	2018	18:13:41	65621	0.4	18	13	41	0	0.059814453	3.5288086	-0.060791016	-0.036376953	-0.9206543	42.198242	0.33447266	0	0	0	0	0	0	0	0	0	0.92333984	0.076660156	0.51171875	-0.29882813	0.1081543	0.10473633	0	44330	0	0	0
1161	1162	1162	Category E	-0.44384766	0.13183594	-0.92382813	0.081787109	-0.18115234	0.46386719	-29.73	0	14/3/2018	14	3	2018	18:13:41	65621	0.5	18	13	41	0	0.059814453	3.5288086	-0.059326172	-0.03125	-0.92822266	25.109619	0.41748047	0	0	0	0	0	0	0	0	0	0.93066406	0.069335938	0.55200195	-0.38427734	0.16308594	0.004394531	0	44330	0	0	0
1162	1163	1163	Category E	-0.3359375	-0.071777344	-0.86376953	0.049072266	-0.15551758	0.47485352	-29.85	0	14/3/2018	14	3	2018	18:13:41	65621	0.6	18	13	41	0	0.059570313	3.5288086	-0.058349609	-0.033447266	-0.92211914	8.3447266	0.28588867	0	0	0	0	0	0	0	0	0	0.92456055	0.075439453	0.37402344	-0.27734375	-0.038085938	0.058349609	0	44330	0	0	0
1163	1164	1164	Category E	-0.3359375	-0.15576172	-0.85180664	0.057128906	-0.17504883	0.46557617	-30.22	0	14/3/2018	14	3	2018	18:13:41	65621	0.7	18	13	41	0	0.059570313	3.5288086	-0.054443359	-0.034423828	-0.94946289	9.8930664	0.3215332	0	0	0	0	0	0	0	0	0	0.95166016	0.048339844	0.50024414	-0.28125	-0.12109375	0.09765625	0	44330	0	0	0
1164	1165	1165	Category E	-0.23999023	-0.023925781	-0.75585938	0.040527344	-0.18334961	0.46411133	-30.1	0	14/3/2018	14	3	2018	18:13:41	65621	0.8	18	13	41	0	0.059570313	3.5288086	-0.053955078	-0.033935547	-0.92626953	24.406982	0.25244141	0	0	0	0	0	0	0	0	0	0.9284668	0.071533203	0.36645508	-0.18579102	0.010009766	0.17041016	0	44330	0	0	0
1165	1166	1166	Category E	-0.38378906	0.011962891	-0.63598633	0.039550781	-0.17919922	0.46411133	-30.34	0	14/3/2018	14	3	2018	18:13:41	65621	0.9	18	13	41	0	0.059570313	3.5288086	-0.054199219	-0.032958984	-0.93554688	36.217041	0.44750977	0	0	0	0	0	0	0	0	0	0.93774414	0.062255859	0.67382813	-0.3293457	0.044921875	0.29956055	0	44330	0	0	0
1166	1167	1167	Category E	-0.29980469	0.10791016	-1.2839355	0.055419922	-0.20654297	0.45263672	-30.47	0	14/3/2018	14	3	2018	18:13:42	65622	0	18	13	42	0	0.059570313	3.5288086	-0.056396484	-0.032958984	-0.93725586	40.156982	0.44604492	0	0	0	0	0	0	0	0	0	0.93945313	0.060546875	0.73046875	-0.24316406	0.14086914	-0.34643555	0	44330	0	0	0
1167	1168	1168	Category E	-0.071777344	0.059814453	-1.0078125	0.13208008	-0.21679688	0.43530273	-30.71	0	14/3/2018	14	3	2018	18:13:42	65622	0.1	18	13	42	0	0.059570313	3.5288086	-0.053222656	-0.033935547	-0.93530273	36.349609	0.11987305	0	0	0	0	0	0	0	0	0	0.9375	0.0625	0.18457031	-0.018310547	0.09375	-0.072265625	0	44330	0	0	0
1168	1169	1169	Category E	-0.29980469	0.035888672	-1.0319824	0.17626953	-0.18920898	0.43774414	-30.59	0	14/3/2018	14	3	2018	18:13:42	65622	0.2	18	13	42	0	0.059570313	3.5288086	-0.057373047	-0.04296875	-0.92675781	34.773438	0.27539063	0	0	0	0	0	0	0	0	0	0.92944336	0.070556641	0.42602539	-0.2421875	0.078857422	-0.10498047	0	44330	0	0	0
1169	1170	1170	Category E	-0.40795898	-0.059814453	-0.93579102	0.10791016	-0.15991211	0.4699707	-30.96	0	14/3/2018	14	3	2018	18:13:42	65622	0.3	18	13	42	0	0.059570313	3.5288086	-0.054931641	-0.041259766	-0.93041992	39.780518	0.35327148	0	0	0	0	0	0	0	0	0	0.93310547	0.066894531	0.37646484	-0.3527832	-0.018310547	-0.005126953	0	44330	0	0	0
1170	1171	1171	Category E	-0.13183594	0.023925781	-0.79199219	0.072021484	-0.15942383	0.47314453	-30.83	0	14/3/2018	14	3	2018	18:13:42	65622	0.4	18	13	42	0	0.059570313	3.5288086	-0.049316406	-0.040283203	-0.94506836	43.739258	0.18530273	0	0	0	0	0	0	0	0	0	0.94726563	0.052734375	0.29980469	-0.082275391	0.064208984	0.15307617	0	44330	0	0	0
1171	1172	1172	Category E	0.047851563	-0.047851563	-1.2597656	0.083007813	-0.16552734	0.46923828	-30.22	0	14/3/2018	14	3	2018	18:13:42	65622	0.5	18	13	42	0	0.059570313	3.5288086	-0.054199219	-0.041748047	-0.93554688	42.615967	0.33959961	0	0	0	0	0	0	0	0	0	0.93823242	0.061767578	0.43212891	0.10205078	-0.005859375	-0.32397461	0	44330	0	0	0
1172	1173	1173	Category E	0.10791016	-0.15576172	-0.92382813	0.065673828	-0.16381836	0.47094727	-29.85	0	14/3/2018	14	3	2018	18:13:42	65622	0.6	18	13	42	0	0.059570313	3.5288086	-0.053466797	-0.043212891	-0.95507813	35.926514	0.19897461	0	0	0	0	0	0	0	0	0	0.95751953	0.042480469	0.30493164	0.16137695	-0.11230469	0.03125	0	44330	0	0	0
1173	1174	1174	Category E	0.11987305	-0.083984375	-0.86376953	0.019775391	-0.17700195	0.46655273	-29.36	0	14/3/2018	14	3	2018	18:13:42	65622	0.7	18	13	42	0	0.059570313	3.5288086	-0.052001953	-0.046142578	-0.95092773	30.833252	0.19628906	0	0	0	0	0	0	0	0	0	0.95336914	0.046630859	0.296875	0.171875	-0.037597656	0.087158203	0	44330	0	0	0
1174	1175	1175	Category E	-0.29980469	0	-0.79199219	-0.051513672	-0.18920898	0.46679688	-29.24	0	14/3/2018	14	3	2018	18:13:42	65622	0.8	18	13	42	0	0.059570313	3.5288086	-0.057617188	-0.044921875	-0.94555664	30.043701	0.29003906	0	0	0	0	0	0	0	0	0	0.94824219	0.051757813	0.44067383	-0.24194336	0.044921875	0.15356445	0	44330	0	0	0
1175	1176	1176	Category E	0.071777344	-0.011962891	-0.6237793	-0.10668945	-0.17553711	0.45922852	-29.61	0	14/3/2018	14	3	2018	18:13:42	65622	0.9	18	13	42	0	0.059570313	3.5288086	-0.059326172	-0.040771484	-0.95117188	21.422852	0.35400391	0	0	0	0	0	0	0	0	0	0.95385742	0.046142578	0.48779297	0.13110352	0.028808594	0.32739258	0	44330	0	0	0
1176	1177	1177	Category E	0.15576172	0.10791016	-1.4157715	-0.088623047	-0.17504883	0.46313477	-30.34	0	14/3/2018	14	3	2018	18:13:43	65623	0	18	13	43	0	0.059570313	3.5288086	-0.059570313	-0.042724609	-0.94628906	10.791748	0.5378418	0	0	0	0	0	0	0	0	0	0.94921875	0.05078125	0.83569336	0.21533203	0.15063477	-0.46923828	0	44330	0	0	0
1177	1178	1178	Category E	0.16796875	0.095947266	-0.85180664	-0.078857422	-0.18286133	0.46313477	-29.97	0	14/3/2018	14	3	2018	18:13:43	65623	0.1	18	13	43	0	0.059570313	3.5288086	-0.058837891	-0.04296875	-0.93286133	3.3344727	0.27807617	0	0	0	0	0	0	0	0	0	0.93579102	0.064208984	0.44702148	0.22680664	0.13891602	0.081054688	0	44330	0	0	0
1178	1179	1179	Category E	-0.023925781	0.023925781	-0.80395508	-0.059570313	-0.1652832	0.47338867	-29.85	0	14/3/2018	14	3	2018	18:13:43	65623	0.2	18	13	43	0	0.059570313	3.5288086	-0.057373047	-0.045410156	-0.93774414	1.1499023	0.15429688	0	0	0	0	0	0	0	0	0	0.94067383	0.059326172	0.23681641	0.033447266	0.069335938	0.13378906	0	44330	0	0	0
1179	1180	1180	Category E	0	0.023925781	-0.79199219	-0.080810547	-0.1706543	0.46655273	-29.73	0	14/3/2018	14	3	2018	18:13:43	65623	0.3	18	13	43	0	0.059570313	3.5288086	-0.0546875	-0.044433594	-0.93188477	3.9729004	0.16503906	0	0	0	0	0	0	0	0	0	0.93457031	0.065429688	0.26293945	0.0546875	0.068359375	0.13989258	0	44330	0	0	0
1180	1181	1181	Category E	0.047851563	0.11987305	-0.92382813	-0.075439453	-0.18847656	0.4621582	-29.73	0	14/3/2018	14	3	2018	18:13:43	65623	0.4	18	13	43	0	0.059570313	3.5288086	-0.050292969	-0.042480469	-0.93481445	13.657471	0.19018555	0	0	0	0	0	0	0	0	0	0.93725586	0.062744141	0.27197266	0.098144531	0.16235352	0.010986328	0	44330	0	0	0
1181	1182	1182	Category E	0.16796875	-0.083984375	-1.0439453	-0.074462891	-0.18505859	0.46435547	-29.98	0	14/3/2018	14	3	2018	18:13:43	65623	0.5	18	13	43	0	0.059570313	3.5288086	-0.050292969	-0.043701172	-0.93286133	20.974121	0.24804688	0	0	0	0	0	0	0	0	0	0.93505859	0.064941406	0.36938477	0.21826172	-0.040039063	-0.11083984	0	44330	0	0	0
1182	1183	1183	Category E	0.17993164	-0.15576172	-0.87597656	-0.0859375	-0.19140625	0.45410156	-30.1	0	14/3/2018	14	3	2018	18:13:43	65623	0.6	18	13	43	0	0.059570313	3.5288086	-0.054931641	-0.045166016	-0.94604492	23.625977	0.26879883	0	0	0	0	0	0	0	0	0	0.94873047	0.051269531	0.41552734	0.23486328	-0.11035156	0.070068359	0	44330	0	0	0
1183	1184	1184	Category E	-0.011962891	0.023925781	-0.93579102	-0.12719727	-0.18798828	0.44995117	-29.98	0	14/3/2018	14	3	2018	18:13:43	65623	0.7	18	13	43	0	0.059570313	3.5288086	-0.055908203	-0.039550781	-0.93334961	21.280273	0.077148438	0	0	0	0	0	0	0	0	0	0.93579102	0.064208984	0.10961914	0.043945313	0.063476563	-0.002197266	0	44330	0	0	0
1184	1185	1185	Category E	-0.035888672	-0.011962891	-0.85180664	-0.19482422	-0.15356445	0.44067383	-29.61	0	14/3/2018	14	3	2018	18:13:43	65623	0.8	18	13	43	0	0.059570313	3.5288086	-0.055664063	-0.03515625	-0.93774414	21.815674	0.091308594	0	0	0	0	0	0	0	0	0	0.93994141	0.060058594	0.12915039	0.019775391	0.023193359	0.0859375	0	44330	0	0	0
1185	1186	1186	Category E	0.39599609	-0.15576172	-1.1037598	-0.19946289	-0.1237793	0.45019531	-29.61	0	14/3/2018	14	3	2018	18:13:43	65623	0.9	18	13	43	0	0.059570313	3.5288086	-0.052490234	-0.030029297	-0.93188477	20.688965	0.49633789	0	0	0	0	0	0	0	0	0	0.93383789	0.066162109	0.74584961	0.44848633	-0.12548828	-0.17163086	0	44330	0	0	0
1186	1187	1187	Category E	0.19189453	0.011962891	-0.93579102	-0.2097168	-0.13696289	0.44360352	-29.61	0	14/3/2018	14	3	2018	18:13:44	65624	0	18	13	44	0	0.059570313	3.5288086	-0.050292969	-0.032226563	-0.92431641	20.510986	0.24633789	0	0	0	0	0	0	0	0	0	0.92626953	0.073730469	0.29785156	0.2421875	0.044189453	-0.011230469	0	44330	0	0	0
1187	1188	1188	Category E	0.20385742	0	-0.79199219	-0.19287109	-0.14819336	0.44677734	-29.61	0	14/3/2018	14	3	2018	18:13:44	65624	0.1	18	13	44	0	0.059570313	3.5288086	-0.053466797	-0.032470703	-0.94311523	16.0354	0.30004883	0	0	0	0	0	0	0	0	0	0.9453125	0.0546875	0.44091797	0.25732422	0.032470703	0.15112305	0	44330	0	0	0
1188	1189	1189	Category E	-0.15576172	-0.071777344	-0.74389648	-0.20117188	-0.17724609	0.42993164	-29.48	0	14/3/2018	14	3	2018	18:13:44	65624	0.2	18	13	44	0	0.059570313	3.5288086	-0.044433594	-0.027099609	-0.93554688	7.1120605	0.22583008	0	0	0	0	0	0	0	0	0	0.93701172	0.062988281	0.34741211	-0.11108398	-0.044433594	0.19165039	0	44330	0	0	0
1189	1190	1190	Category E	0.20385742	0.11987305	-0.63598633	-0.18554688	-0.19189453	0.43066406	-29.48	0	14/3/2018	14	3	2018	18:13:44	65624	0.3	18	13	44	0	0.059570313	3.5288086	-0.040771484	-0.025634766	-0.94946289	5.3688965	0.42358398	0	0	0	0	0	0	0	0	0	0.95068359	0.049316406	0.70410156	0.24462891	0.14550781	0.31347656	0	44330	0	0	0
1190	1191	1191	Category E	0.35986328	0.023925781	-1.1999512	-0.12963867	-0.17871094	0.4543457	-29.36	0	14/3/2018	14	3	2018	18:13:44	65624	0.4	18	13	44	0	0.059570313	3.5288086	-0.038818359	-0.026123047	-0.94458008	3.5537109	0.47607422	0	0	0	0	0	0	0	0	0	0.94580078	0.054199219	0.70410156	0.39868164	0.050048828	-0.25512695	0	44330	0	0	0
1191	1192	1192	Category E	0.21582031	-0.17993164	-0.91186523	-0.069335938	-0.1628418	0.4699707	-29.36	0	14/3/2018	14	3	2018	18:13:44	65624	0.5	18	13	44	0	0.059570313	3.5288086	-0.039550781	-0.028320313	-0.95532227	0.051025391	0.30029297	0	0	0	0	0	0	0	0	0	0.95654297	0.043457031	0.45043945	0.25537109	-0.15161133	0.043457031	0	44330	0	0	0
1192	1193	1193	Category E	0.011962891	-0.071777344	-0.99584961	-0.062255859	-0.18212891	0.46191406	-29.36	0	14/3/2018	14	3	2018	18:13:44	65624	0.6	18	13	44	0	0.059570313	3.5288086	-0.035400391	-0.022460938	-0.95288086	9.192627	0.080566406	0	0	0	0	0	0	0	0	0	0.95385742	0.046142578	0.13964844	0.047363281	-0.049072266	-0.042724609	0	44330	0	0	0
1193	1194	1194	Category E	-0.071777344	0.023925781	-0.94799805	-0.10717773	-0.16333008	0.46728516	-29.24	0	14/3/2018	14	3	2018	18:13:44	65624	0.7	18	13	44	0	0.059570313	3.5288086	-0.028808594	-0.024414063	-0.9519043	11.412842	0.064697266	0	0	0	0	0	0	0	0	0	0.95263672	0.047363281	0.095214844	-0.042724609	0.048339844	0.00390625	0	44330	0	0	0
1194	1195	1195	Category E	0.095947266	-0.15576172	-0.94799805	-0.13525391	-0.13793945	0.46533203	-29.36	0	14/3/2018	14	3	2018	18:13:44	65624	0.8	18	13	44	0	0.059570313	3.5288086	-0.025878906	-0.025146484	-0.96337891	1.262207	0.17919922	0	0	0	0	0	0	0	0	0	0.96411133	0.035888672	0.26806641	0.12182617	-0.13037109	0.015380859	0	44330	0	0	0
1195	1196	1196	Category J	-0.16796875	-0.047851563	-0.79199219	0.0859375	-0.14697266	0.47875977	-29.73	0	14/3/2018	14	3	2018	18:13:45	65625	0.8	18	13	45	0	0.059570313	3.5288086	-0.023925781	-0.025146484	-0.95410156	0.18334961	0.21801758	0	0	0	0	0	0	0	0	0	0.95483398	0.045166016	0.32885742	-0.14379883	-0.022460938	0.16210938	0	44330	0	0	0
1196	1197	1197	Category J	-0.31176758	-0.17993164	-0.39599609	0.022949219	-0.17529297	0.47070313	-29.61	0	14/3/2018	14	3	2018	18:13:45	65625	0.9	18	13	45	0	0.059570313	3.5288086	-0.014160156	-0.025146484	-0.96557617	5.4277344	0.66088867	0	0	0	0	0	0	0	0	0	0.96582031	0.034179688	1.0217285	-0.29736328	-0.15454102	0.56958008	0	44330	0	0	0
1197	1198	1198	Category J	0.40795898	0.023925781	-1.8837891	0.066650391	-0.14892578	0.47045898	-29.61	0	14/3/2018	14	3	2018	18:13:46	65626	0	18	13	46	0	0.059570313	3.5288086	-0.006103516	-0.023925781	-0.96289063	0.86645508	1.0107422	0	0	0	0	0	0	0	0	0	0.96313477	0.036865234	1.3828125	0.4140625	0.047851563	-0.92089844	0	44330	0	0	0
1198	1199	1199	Category J	-0.29980469	0.11987305	0.047851563	-0.066894531	-0.12963867	0.47802734	-29.61	0	14/3/2018	14	3	2018	18:13:46	65626	0.1	18	13	46	0	0.059570313	3.5288086	0.000732422	-0.0234375	-0.96313477	13.844971	1.0644531	0	0	0	0	0	0	0	0	0	0.96362305	0.036376953	1.4550781	-0.30053711	0.14331055	1.0109863	0	44330	0	0	0
1199	1200	1200	Category J	-0.15576172	-0.011962891	-0.32397461	-0.14648438	-0.10864258	0.47265625	-29.48	0	14/3/2018	14	3	2018	18:13:46	65626	0.2	18	13	46	0	0.059570313	3.5288086	0.008789063	-0.024169922	-0.95532227	18.229736	0.65258789	0	0	0	0	0	0	0	0	0	0.95581055	0.044189453	0.80859375	-0.16455078	0.012207031	0.63134766	0	44330	0	0	0
1200	1201	1201	Category J	0.083984375	0.32397461	-1.5839844	-0.063720703	-0.1015625	0.48779297	-29.48	0	14/3/2018	14	3	2018	18:13:46	65626	0.3	18	13	46	0	0.059570313	3.5288086	0.015136719	-0.027099609	-0.96704102	11.857422	0.71289063	0	0	0	0	0	0	0	0	0	0.9675293	0.032470703	1.0366211	0.068603516	0.35107422	-0.61669922	0	44330	0	0	0
1201	1202	1202	Category J	0.095947266	-0.059814453	-0.39599609	-0.024658203	-0.14819336	0.47949219	-29.61	0	14/3/2018	14	3	2018	18:13:46	65626	0.4	18	13	46	0	0.059570313	3.5288086	0.018554688	-0.029052734	-0.97851563	14.79834	0.58837891	0	0	0	0	0	0	0	0	0	0.97924805	0.020751953	0.69018555	0.077148438	-0.030517578	0.58251953	0	44330	0	0	0
1202	1203	1203	Category J	0.13183594	-0.14379883	-1.9799805	-0.013671875	-0.14819336	0.47973633	-29.85	0	14/3/2018	14	3	2018	18:13:46	65626	0.5	18	13	46	0	0.059570313	3.5288086	0.022705078	-0.030761719	-0.96777344	22.439453	1.0239258	0	0	0	0	0	0	0	0	0	0.96850586	0.031494141	1.2338867	0.10888672	-0.11279297	-1.0119629	0	44330	0	0	0
1203	1204	1204	Category J	0.083984375	0.27587891	-0.38378906	-0.16333008	-0.092285156	0.46972656	-29.85	0	14/3/2018	14	3	2018	18:13:46	65626	0.6	18	13	46	0	0.059570313	3.5288086	0.024414063	-0.029541016	-0.98022461	16.116699	0.67285156	0	0	0	0	0	0	0	0	0	0.98095703	0.019042969	0.96142578	0.059326172	0.30541992	0.59643555	0	44330	0	0	0
1204	1205	1205	Category J	0.2878418	0.059814453	-1.5478516	-0.17822266	-0.10180664	0.46508789	-30.1	0	14/3/2018	14	3	2018	18:13:46	65626	0.7	18	13	46	0	0.059570313	3.5288086	0.034667969	-0.030029297	-0.97875977	9.6159668	0.62890625	0	0	0	0	0	0	0	0	0	0.97998047	0.020019531	0.91186523	0.25292969	0.08984375	-0.56884766	0	44330	0	0	0
1205	1206	1206	Category J	-0.047851563	0.011962891	-1.5598145	-0.16040039	-0.14941406	0.45947266	-29.98	0	14/3/2018	14	3	2018	18:13:46	65626	0.8	18	13	46	0	0.059570313	3.5288086	0.036865234	-0.03125	-0.97290039	11.217041	0.59448242	0	0	0	0	0	0	0	0	0	0.97412109	0.025878906	0.71484375	-0.084716797	0.043212891	-0.58666992	0	44330	0	0	0
1206	1207	1207	Category J	-0.15576172	-0.023925781	-0.035888672	-0.079589844	-0.18188477	0.46459961	-29.73	0	14/3/2018	14	3	2018	18:13:46	65626	0.9	18	13	46	0	0.059570313	3.5288086	0.036132813	-0.034423828	-0.9855957	16.137695	0.96899414	0	0	0	0	0	0	0	0	0	0.98681641	0.013183594	1.1520996	-0.19189453	0.010498047	0.94970703	0	44330	0	0	0
1207	1208	1208	Category J	-0.31176758	-0.35986328	-1.8479004	-0.12280273	-0.17285156	0.45751953	-29.61	0	14/3/2018	14	3	2018	18:13:47	65627	0	18	13	47	0	0.059570313	3.5288086	0.041015625	-0.034667969	-0.97875977	1.5561523	0.99267578	0	0	0	0	0	0	0	0	0	0.98022461	0.019775391	1.546875	-0.3527832	-0.32495117	-0.86889648	0	44330	0	0	0
1208	1209	1209	Category J	0.2277832	0.13183594	-0.61181641	-0.14990234	-0.1105957	0.47460938	-29.73	0	14/3/2018	14	3	2018	18:13:47	65627	0.1	18	13	47	0	0.059570313	3.5288086	0.041015625	-0.036621094	-0.98242188	8.885498	0.44775391	0	0	0	0	0	0	0	0	0	0.98388672	0.016113281	0.72583008	0.18652344	0.16845703	0.37060547	0	44330	0	0	0
1209	1210	1210	Category J	0.41992188	-0.10791016	-1.7277832	-0.048583984	-0.13574219	0.48095703	-29.85	0	14/3/2018	14	3	2018	18:13:47	65627	0.2	18	13	47	0	0.059570313	3.5288086	0.041015625	-0.0390625	-0.98535156	10.906006	0.83618164	0	0	0	0	0	0	0	0	0	0.98681641	0.013183594	1.1896973	0.37866211	-0.068603516	-0.7421875	0	44330	0	0	0
1210	1211	1211	Category J	-0.047851563	-0.27587891	-0.2277832	-0.1315918	-0.17871094	0.45532227	-29.73	0	14/3/2018	14	3	2018	18:13:47	65627	0.3	18	13	47	0	0.059570313	3.5288086	0.045898438	-0.0390625	-0.97729492	9.5661621	0.79150391	0	0	0	0	0	0	0	0	0	0.97924805	0.020751953	1.079834	-0.09375	-0.23657227	0.74951172	0	44330	0	0	0
1211	1212	1212	Category J	0.047851563	-0.095947266	-1.5	-0.11376953	-0.20532227	0.45214844	-29.61	0	14/3/2018	14	3	2018	18:13:47	65627	0.4	18	13	47	0	0.059570313	3.5288086	0.048339844	-0.043701172	-0.98291016	17.389893	0.51953125	0	0	0	0	0	0	0	0	0	0.98510742	0.014892578	0.56958008	-0.000488281	-0.052001953	-0.5168457	0	44330	0	0	0
1212	1213	1213	Category J	0.11987305	-0.16796875	-1.8239746	-0.1628418	-0.16308594	0.453125	-29.48	0	14/3/2018	14	3	2018	18:13:47	65627	0.5	18	13	47	0	0.059570313	3.5288086	0.046630859	-0.043945313	-0.97949219	24.741455	0.85644531	0	0	0	0	0	0	0	0	0	0.98168945	0.018310547	1.0412598	0.072998047	-0.1237793	-0.84423828	0	44330	0	0	0
1213	1214	1214	Category J	-0.047851563	-0.11987305	-0.26391602	-0.094970703	-0.14526367	0.46972656	-29.48	0	14/3/2018	14	3	2018	18:13:47	65627	0.6	18	13	47	0	0.059570313	3.5288086	0.044921875	-0.041992188	-0.98144531	12.9104	0.72753906	0	0	0	0	0	0	0	0	0	0.98339844	0.016601563	0.88818359	-0.092773438	-0.077636719	0.7175293	0	44330	0	0	0
1214	1215	1215	Category J	0.2277832	0.011962891	-2.0639648	-0.082519531	-0.17651367	0.46533203	-29.48	0	14/3/2018	14	3	2018	18:13:47	65627	0.7	18	13	47	0	0.059570313	3.5288086	0.044677734	-0.043457031	-0.98754883	9.7814941	1.0930176	0	0	0	0	0	0	0	0	0	0.98974609	0.010253906	1.3144531	0.18286133	0.055419922	-1.0761719	0	44330	0	0	0
1215	1216	1216	Category J	0.047851563	-0.13183594	-0.14379883	-0.082275391	-0.20825195	0.44970703	-29.73	0	14/3/2018	14	3	2018	18:13:47	65627	0.8	18	13	47	0	0.059570313	3.5288086	0.045654297	-0.046875	-0.98461914	14.469971	0.8449707	0	0	0	0	0	0	0	0	0	0.98657227	0.013427734	0.92773438	0.001953125	-0.084716797	0.84082031	0	44330	0	0	0
1216	1217	1217	Category J	-0.095947266	-0.023925781	0.19189453	-0.076904297	-0.24462891	0.43676758	-29.61	0	14/3/2018	14	3	2018	18:13:47	65627	0.9	18	13	47	0	0.059570313	3.5288086	0.046142578	-0.046630859	-0.98535156	22.546875	1.1860352	0	0	0	0	0	0	0	0	0	0.98754883	0.012451172	1.3422852	-0.14208984	0.022705078	1.1772461	0	44330	0	0	0
1217	1218	1218	Category J	0.14379883	-0.25195313	-1.8837891	-0.12451172	-0.19042969	0.44824219	-29.61	0	14/3/2018	14	3	2018	18:13:48	65628	0	18	13	48	0	0.059570313	3.5288086	0.046630859	-0.051513672	-0.98095703	20.811523	0.92944336	0	0	0	0	0	0	0	0	0	0.98364258	0.016357422	1.1999512	0.096923828	-0.20019531	-0.90258789	0	44330	0	0	0
1218	1219	1219	Category J	0.23999023	-0.047851563	-0.58789063	-0.033447266	-0.14208984	0.48046875	-29.98	0	14/3/2018	14	3	2018	18:13:48	65628	0.1	18	13	48	0	0.059570313	3.5288086	0.047851563	-0.053710938	-0.98217773	17.608154	0.43847656	0	0	0	0	0	0	0	0	0	0.98486328	0.015136719	0.59228516	0.19189453	0.005859375	0.39428711	0	44330	0	0	0
1219	1220	1220	Category J	0.035888672	-0.071777344	-1.8239746	0.004150391	-0.18261719	0.46923828	-30.34	0	14/3/2018	14	3	2018	18:13:48	65628	0.2	18	13	48	0	0.059570313	3.5288086	0.051513672	-0.054199219	-0.98364258	13.055908	0.84033203	0	0	0	0	0	0	0	0	0	0.98657227	0.013427734	0.87353516	-0.015625	-0.017333984	-0.84008789	0	44330	0	0	0
1220	1221	1221	Category J	-0.023925781	-0.13183594	-0.071777344	-0.037597656	-0.203125	0.45776367	-30.47	0	14/3/2018	14	3	2018	18:13:48	65628	0.3	18	13	48	0	0.059570313	3.5288086	0.0546875	-0.054443359	-0.98510742	7.4729004	0.91992188	0	0	0	0	0	0	0	0	0	0.98803711	0.011962891	1.0693359	-0.078613281	-0.077148438	0.91333008	0	44330	0	0	0
1221	1222	1222	Category J	-0.45581055	-0.26391602	-1.8598633	-0.02734375	-0.1887207	0.46557617	-30.22	0	14/3/2018	14	3	2018	18:13:48	65628	0.4	18	13	48	0	0.059570313	3.5288086	0.057617188	-0.055908203	-0.98461914	7.1259766	1.0356445	0	0	0	0	0	0	0	0	0	0.98803711	0.011962891	1.5964355	-0.51342773	-0.20776367	-0.875	0	44330	0	0	0
1222	1223	1223	Category J	0.13183594	0.059814453	-0.059814453	-0.11254883	-0.16064453	0.46533203	-29.85	0	14/3/2018	14	3	2018	18:13:48	65628	0.5	18	13	48	0	0.059570313	3.5288086	0.05859375	-0.054931641	-0.98266602	2.3730469	0.93261719	0	0	0	0	0	0	0	0	0	0.98583984	0.014160156	1.1105957	0.072998047	0.11474609	0.92285156	0	44330	0	0	0
1223	1224	1224	Category J	-0.011962891	0.071777344	-0.94799805	-0.051757813	-0.16625977	0.47021484	-29.48	0	14/3/2018	14	3	2018	18:13:48	65628	0.6	18	13	48	0	0.059570313	3.5288086	0.059814453	-0.052978516	-0.98242188	2.8981934	0.14794922	0	0	0	0	0	0	0	0	0	0.9855957	0.014404297	0.23095703	-0.071777344	0.12475586	0.034423828	0	44330	0	0	0
1224	1225	1225	Category J	0.095947266	-0.023925781	-1.1638184	-0.025390625	-0.17700195	0.47167969	-29.73	0	14/3/2018	14	3	2018	18:13:48	65628	0.7	18	13	48	0	0.059570313	3.5288086	0.062988281	-0.053222656	-0.98193359	4.1425781	0.18701172	0	0	0	0	0	0	0	0	0	0.98535156	0.014648438	0.24389648	0.032714844	0.029296875	-0.18188477	0	44330	0	0	0
1225	1226	1226	Category J	-0.083984375	-0.11987305	-0.047851563	0.024169922	-0.18847656	0.46142578	-29.98	0	14/3/2018	14	3	2018	18:13:48	65628	0.8	18	13	48	0	0.059570313	3.5288086	0.066650391	-0.052978516	-0.98217773	7.9521484	0.94873047	0	0	0	0	0	0	0	0	0	0.98608398	0.013916016	1.1518555	-0.15063477	-0.066650391	0.93432617	0	44330	0	0	0
1226	1227	1227	Category J	-0.15576172	-0.10791016	-2.0039063	-0.015625	-0.18701172	0.45947266	-30.34	0	14/3/2018	14	3	2018	18:13:48	65628	0.9	18	13	48	0	0.059570313	3.5288086	0.064941406	-0.051513672	-0.97949219	13.687012	1.0490723	0	0	0	0	0	0	0	0	0	0.9831543	0.016845703	1.3012695	-0.22070313	-0.056152344	-1.0241699	0	44330	0	0	0
1227	1228	1228	Category J	0.44384766	0.2878418	-0.61181641	-0.086914063	-0.13793945	0.47509766	-30.34	0	14/3/2018	14	3	2018	18:13:49	65629	0	18	13	49	0	0.059570313	3.5288086	0.065429688	-0.052001953	-0.97924805	12.454834	0.62744141	0	0	0	0	0	0	0	0	0	0.98291016	0.017089844	1.0856934	0.37817383	0.33984375	0.36743164	0	44330	0	0	0
1228	1229	1229	Category J	0.26391602	-0.071777344	-1.9438477	-0.01953125	-0.15356445	0.47631836	-29.98	0	14/3/2018	14	3	2018	18:13:49	65629	0.1	18	13	49	0	0.059570313	3.5288086	0.065673828	-0.052001953	-0.98071289	12.843018	0.9831543	0	0	0	0	0	0	0	0	0	0.984375	0.015625	1.1804199	0.19799805	-0.01953125	-0.96289063	0	44330	0	0	0
1229	1230	1230	Category J	0.3359375	-0.15576172	-0.39599609	-0.051513672	-0.19091797	0.45874023	-29.73	0	14/3/2018	14	3	2018	18:13:49	65629	0.2	18	13	49	0	0.059570313	3.5255859	0.070556641	-0.051513672	-0.98242188	15.986328	0.65209961	0	0	0	0	0	0	0	0	0	0.98632813	0.013671875	0.95581055	0.26513672	-0.10400391	0.58642578	0	44330	0	0	0
1230	1231	1231	Category J	-0.13183594	-0.3359375	-1.8718262	0.012207031	-0.20751953	0.45581055	-29.24	0	14/3/2018	14	3	2018	18:13:49	65629	0.3	18	13	49	0	0.059570313	3.5255859	0.071044922	-0.053222656	-0.98535156	17.60791	0.9519043	0	0	0	0	0	0	0	0	0	0.98950195	0.010498047	1.371582	-0.20288086	-0.2824707	-0.88623047	0	44330	0	0	0
1231	1232	1232	Category J	0.20385742	0.25195313	-0.6237793	-0.13574219	-0.14697266	0.46508789	-29.36	0	14/3/2018	14	3	2018	18:13:49	65629	0.4	18	13	49	0	0.059570313	3.5255859	0.069335938	-0.053710938	-0.98120117	9.4245605	0.48925781	0	0	0	0	0	0	0	0	0	0.98510742	0.014892578	0.79760742	0.13427734	0.30566406	0.35742188	0	44330	0	0	0
1232	1233	1233	Category J	-0.071777344	0	-1.1757813	-0.089111328	-0.14599609	0.46728516	-29.6	0	14/3/2018	14	3	2018	18:13:49	65629	0.5	18	13	49	0	0.059570313	3.5255859	0.068603516	-0.051513672	-0.98046875	0.14404297	0.24584961	0	0	0	0	0	0	0	0	0	0.98413086	0.015869141	0.38720703	-0.14038086	0.051513672	-0.19506836	0	44330	0	0	0
1233	1234	1234	Category J	-0.047851563	0.071777344	-1.8359375	-0.074951172	-0.16796875	0.47094727	-29.97	0	14/3/2018	14	3	2018	18:13:49	65629	0.6	18	13	49	0	0.059570313	3.5255859	0.071533203	-0.050048828	-0.97924805	3.0170898	0.87329102	0	0	0	0	0	0	0	0	0	0.9831543	0.016845703	1.0976563	-0.11938477	0.12182617	-0.85644531	0	44330	0	0	0
1234	1235	1235	Category J	-0.13183594	-0.059814453	0.035888672	-0.000976563	-0.18212891	0.47216797	-30.1	0	14/3/2018	14	3	2018	18:13:49	65629	0.7	18	13	49	0	0.059570313	3.5255859	0.074951172	-0.051513672	-0.97900391	1.0371094	1.0358887	0	0	0	0	0	0	0	0	0	0.98339844	0.016601563	1.2302246	-0.20678711	-0.008056641	1.0148926	0	44330	0	0	0
1235	1236	1236	Category J	0.32397461	-0.083984375	-1.8239746	-0.064697266	-0.19775391	0.45922852	-30.34	0	14/3/2018	14	3	2018	18:13:49	65629	0.8	18	13	49	0	0.059570313	3.5255859	0.076416016	-0.051513672	-0.97875977	3.402832	0.88110352	0	0	0	0	0	0	0	0	0	0.9831543	0.016845703	1.1247559	0.24731445	-0.032226563	-0.8449707	0	44330	0	0	0
1236	1237	1237	Category J	0.37182617	0.15576172	-0.6237793	-0.1340332	-0.14672852	0.46313477	-29.85	0	14/3/2018	14	3	2018	18:13:49	65629	0.9	18	13	49	0	0.059570313	3.5255859	0.080810547	-0.051025391	-0.98071289	3.7382813	0.50463867	0	0	0	0	0	0	0	0	0	0.98535156	0.014648438	0.85473633	0.29077148	0.20678711	0.35693359	0	44330	0	0	0
1237	1238	1238	Category J	0.25195313	0.023925781	-1.0197754	-0.036132813	-0.14746094	0.47729492	-29.73	0	14/3/2018	14	3	2018	18:13:50	65630	0	18	13	50	0	0.059570313	3.5255859	0.087646484	-0.048828125	-0.98681641	2.9108887	0.18237305	0	0	0	0	0	0	0	0	0	0.99194336	0.008056641	0.26953125	0.1640625	0.072753906	-0.032714844	0	44330	0	0	0
1238	1239	1239	Category J	-0.095947266	-0.14379883	-0.35986328	-0.12109375	-0.18994141	0.44824219	-29.97	0	14/3/2018	14	3	2018	18:13:50	65630	0.1	18	13	50	0	0.059570313	3.5255859	0.084960938	-0.049560547	-0.97436523	0.42358398	0.64770508	0	0	0	0	0	0	0	0	0	0.97949219	0.020507813	0.88989258	-0.1809082	-0.093994141	0.61450195	0	44330	0	0	0
1239	1240	1240	Category J	0.21582031	0.035888672	-1.7519531	-0.079833984	-0.18554688	0.46337891	-29.61	0	14/3/2018	14	3	2018	18:13:50	65630	0.2	18	13	50	0	0.059570313	3.5255859	0.091308594	-0.051025391	-0.98657227	3.5927734	0.78027344	0	0	0	0	0	0	0	0	0	0.99194336	0.008056641	0.97680664	0.12426758	0.086914063	-0.76513672	0	44330	0	0	0
1240	1241	1241	Category J	-0.083984375	-0.083984375	-1.7277832	-0.11743164	-0.16845703	0.46411133	-29.61	0	14/3/2018	14	3	2018	18:13:50	65630	0.3	18	13	50	0	0.059570313	3.5255859	0.095947266	-0.05078125	-0.99389648	12.703857	0.75610352	0	0	0	0	0	0	0	0	0	0.99975586	0.000244141	0.94677734	-0.17993164	-0.032958984	-0.73364258	0	44330	0	0	0
1241	1242	1242	Category J	-0.11987305	0	-0.071777344	-0.032958984	-0.15722656	0.47485352	-29.24	0	14/3/2018	14	3	2018	18:13:50	65630	0.4	18	13	50	0	0.059570313	3.5255859	0.097412109	-0.054931641	-0.9855957	13.177979	0.94091797	0	0	0	0	0	0	0	0	0	0.99194336	0.008056641	1.1860352	-0.21728516	0.054931641	0.91381836	0	44330	0	0	0
1242	1243	1243	Category J	-0.19189453	0.023925781	-1.8598633	-0.036865234	-0.18603516	0.4621582	-28.74	0	14/3/2018	14	3	2018	18:13:50	65630	0.5	18	13	50	0	0.059570313	3.5255859	0.098632813	-0.053955078	-0.99169922	2.3657227	0.91870117	0	0	0	0	0	0	0	0	0	0.99804688	0.001953125	1.2365723	-0.29052734	0.077880859	-0.86791992	0	44330	0	0	0
1243	1244	1244	Category J	0.47998047	-0.19189453	-0.73193359	-0.018310547	-0.19848633	0.46411133	-28.5	0	14/3/2018	14	3	2018	18:13:50	65630	0.6	18	13	50	0	0.059570313	3.5255859	0.099609375	-0.052246094	-0.97851563	3.3620605	0.47412109	0	0	0	0	0	0	0	0	0	0.98486328	0.015136719	0.76635742	0.38012695	-0.1394043	0.24658203	0	44330	0	0	0
1244	1245	1245	Category J	-0.059814453	-0.11987305	-0.27587891	0.043701172	-0.22998047	0.44970703	-28.99	0	14/3/2018	14	3	2018	18:13:50	65630	0.7	18	13	50	0	0.059570313	3.5255859	0.10107422	-0.055664063	-0.98486328	0.040771484	0.72998047	0	0	0	0	0	0	0	0	0	0.99169922	0.008300781	0.93432617	-0.16088867	-0.063964844	0.70898438	0	44330	0	0	0
1245	1246	1246	Category J	-0.45581055	-0.23999023	-1.6557617	-0.004638672	-0.19506836	0.46386719	-29.48	0	14/3/2018	14	3	2018	18:13:50	65630	0.8	18	13	50	0	0.059570313	3.5255859	0.10009766	-0.056152344	-0.97705078	2.2834473	0.89599609	0	0	0	0	0	0	0	0	0	0.98388672	0.016113281	1.4179688	-0.5559082	-0.18359375	-0.6784668	0	44330	0	0	0
1246	1247	1247	Category J	0.095947266	0.083984375	-0.73193359	-0.040527344	-0.17895508	0.46630859	-29.85	0	14/3/2018	14	3	2018	18:13:50	65630	0.9	18	13	50	0	0.059570313	3.5255859	0.10327148	-0.056152344	-0.96972656	1.3254395	0.27612305	0	0	0	0	0	0	0	0	0	0.97680664	0.023193359	0.38549805	-0.007324219	0.14013672	0.23779297	0	44330	0	0	0
1247	1248	1248	Category J	-0.071777344	-0.095947266	-1.3078613	-0.043945313	-0.18505859	0.46801758	-30.1	0	14/3/2018	14	3	2018	18:13:51	65631	0	18	13	51	0	0.059570313	3.5255859	0.10791016	-0.055908203	-0.98046875	7.2885742	0.37548828	0	0	0	0	0	0	0	0	0	0.98803711	0.011962891	0.546875	-0.1796875	-0.039794922	-0.32714844	0	44330	0	0	0
1248	1249	1249	Category J	-0.2878418	-0.15576172	-1.2597656	0.002929688	-0.1796875	0.46508789	-29.61	0	14/3/2018	14	3	2018	18:13:51	65631	0.1	18	13	51	0	0.059570313	3.5255859	0.11425781	-0.051025391	-0.96899414	13.696045	0.50708008	0	0	0	0	0	0	0	0	0	0.97705078	0.022949219	0.79736328	-0.40209961	-0.10449219	-0.29052734	0	44330	0	0	0
1249	1250	1250	Category J	-0.035888672	-0.071777344	-0.29980469	0.081787109	-0.19042969	0.4597168	-29.61	0	14/3/2018	14	3	2018	18:13:51	65631	0.2	18	13	51	0	0.059570313	3.5255859	0.11401367	-0.052978516	-0.97290039	4.8183594	0.68969727	0	0	0	0	0	0	0	0	0	0.98095703	0.019042969	0.84179688	-0.14990234	-0.018554688	0.6730957	0	44330	0	0	0
1250	1251	1251	Category J	0.071777344	-0.34790039	-1.2358398	0.081054688	-0.19995117	0.46044922	-29.73	0	14/3/2018	14	3	2018	18:13:51	65631	0.3	18	13	51	0	0.059570313	3.5255859	0.11132813	-0.051513672	-0.96240234	6.5588379	0.4050293	0	0	0	0	0	0	0	0	0	0.97021484	0.029785156	0.609375	-0.039550781	-0.29614258	-0.27319336	0	44330	0	0	0
1251	1252	1252	Category J	-0.083984375	-0.059814453	-0.99584961	-0.014892578	-0.18945313	0.46948242	-29.85	0	14/3/2018	14	3	2018	18:13:51	65631	0.4	18	13	51	0	0.059570313	3.5255859	0.11450195	-0.047851563	-0.97094727	12.978271	0.20043945	0	0	0	0	0	0	0	0	0	0.97875977	0.021240234	0.23535156	-0.19848633	-0.01171875	-0.024658203	0	44330	0	0	0
1252	1253	1253	Category J	-0.023925781	0	-1.0678711	0.031005859	-0.17211914	0.46582031	-30.1	0	14/3/2018	14	3	2018	18:13:51	65631	0.5	18	13	51	0	0.059570313	3.5255859	0.11669922	-0.046630859	-0.96337891	9.965332	0.18115234	0	0	0	0	0	0	0	0	0	0.97143555	0.028564453	0.29174805	-0.140625	0.046630859	-0.10424805	0	44330	0	0	0
1253	1254	1254	Category J	0.095947266	-0.19189453	-1.3679199	0.053955078	-0.19775391	0.46191406	-29.85	0	14/3/2018	14	3	2018	18:13:51	65631	0.6	18	13	51	0	0.059570313	3.5255859	0.11767578	-0.044677734	-0.9519043	14.673584	0.44165039	0	0	0	0	0	0	0	0	0	0.96020508	0.039794922	0.58496094	-0.021728516	-0.14697266	-0.41577148	0	44330	0	0	0
1254	1255	1255	Category J	-0.2277832	-0.27587891	-0.53979492	0.080810547	-0.15234375	0.47070313	-29.73	0	14/3/2018	14	3	2018	18:13:51	65631	0.7	18	13	51	0	0.059570313	3.5255859	0.12084961	-0.043457031	-0.95947266	17.730469	0.59301758	0	0	0	0	0	0	0	0	0	0.96801758	0.031982422	1.0007324	-0.34863281	-0.23217773	0.41967773	0	44330	0	0	0
1255	1256	1256	Category J	0.11987305	0	-0.68383789	-0.008300781	-0.16748047	0.47509766	-29.85	0	14/3/2018	14	3	2018	18:13:51	65631	0.8	18	13	51	0	0.059570313	3.5255859	0.12036133	-0.043457031	-0.9453125	15.645752	0.26489258	0	0	0	0	0	0	0	0	0	0.95385742	0.046142578	0.30541992	-0.000488281	0.043457031	0.26147461	0	44330	0	0	0
1256	1257	1257	Category J	0.19189453	-0.27587891	-1.079834	-0.013671875	-0.11889648	0.48950195	-29.85	0	14/3/2018	14	3	2018	18:13:51	65631	0.9	18	13	51	0	0.059570313	3.5255859	0.12182617	-0.041503906	-0.95458984	18.173096	0.27441406	0	0	0	0	0	0	0	0	0	0.96313477	0.036865234	0.42919922	0.069824219	-0.23413086	-0.125	0	44330	0	0	0
1257	1258	1258	Category L	0.26391602	-0.083984375	-0.93579102	-0.039794922	-0.15722656	0.47070313	-30.22	0	14/3/2018	14	3	2018	18:13:53	65633	0.099	18	13	53	0	0.059570313	3.5384766	0.12548828	-0.041015625	-0.96826172	25.880127	0.1484375	0	0	0	0	0	0	0	0	0	0.97729492	0.022705078	0.21362305	0.13818359	-0.042724609	0.032470703	0	44330	0	0	0
1258	1259	1259	Category L	0.27587891	-0.011962891	-0.92382813	-0.025878906	-0.15429688	0.47216797	-30.1	0	14/3/2018	14	3	2018	18:13:53	65633	0.199	18	13	53	0	0.059570313	3.5384766	0.12597656	-0.037841797	-0.95605469	35.244141	0.15527344	0	0	0	0	0	0	0	0	0	0.96508789	0.034912109	0.20800781	0.1496582	0.025878906	0.032226563	0	44330	0	0	0
1259	1260	1260	Category L	0.23999023	0	-0.91186523	-0.027587891	-0.1484375	0.48046875	-29.85	0	14/3/2018	14	3	2018	18:13:53	65633	0.3	18	13	53	0	0.059570313	3.5384766	0.12524414	-0.037353516	-0.95996094	37.20874	0.12963867	0	0	0	0	0	0	0	0	0	0.96875	0.03125	0.20019531	0.11450195	0.037353516	0.048095703	0	44330	0	0	0
1260	1261	1261	Category L	0.2878418	0	-0.88793945	-0.028076172	-0.15722656	0.47729492	-29.61	0	14/3/2018	14	3	2018	18:13:53	65633	0.4	18	13	53	0	0.059570313	3.5384766	0.12646484	-0.036376953	-0.94750977	36.940918	0.17553711	0	0	0	0	0	0	0	0	0	0.95678711	0.043212891	0.25732422	0.16113281	0.036376953	0.059570313	0	44330	0	0	0
1261	1262	1262	Category L	0.25195313	0	-0.87597656	-0.030761719	-0.15014648	0.47827148	-29.48	0	14/3/2018	14	3	2018	18:13:53	65633	0.5	18	13	53	0	0.059570313	3.5384766	0.12890625	-0.035888672	-0.95800781	37.622314	0.15209961	0	0	0	0	0	0	0	0	0	0.96728516	0.032714844	0.2409668	0.12280273	0.035888672	0.08203125	0	44330	0	0	0
1262	1263	1263	Category L	0.26391602	0	-0.86376953	-0.027587891	-0.15356445	0.47753906	-29.48	0	14/3/2018	14	3	2018	18:13:53	65633	0.6	18	13	53	0	0.059570313	3.5384766	0.13525391	-0.033203125	-0.94750977	35.745605	0.15698242	0	0	0	0	0	0	0	0	0	0.95776367	0.042236328	0.24584961	0.12841797	0.033203125	0.083740234	0	44330	0	0	0
1263	1264	1264	Category L	0.25195313	0	-0.88793945	-0.027832031	-0.15185547	0.47729492	-29.24	0	14/3/2018	14	3	2018	18:13:53	65633	0.7	18	13	53	0	0.059570313	3.5384766	0.13500977	-0.032958984	-0.9597168	33.65918	0.14086914	0	0	0	0	0	0	0	0	0	0.96972656	0.030273438	0.22143555	0.11669922	0.032958984	0.071777344	0	44330	0	0	0
1264	1265	1265	Category L	0.25195313	0	-0.88793945	-0.022216797	-0.15087891	0.47949219	-29.36	0	14/3/2018	14	3	2018	18:13:53	65633	0.8	18	13	53	0	0.059570313	3.5384766	0.13598633	-0.033691406	-0.95947266	30.739258	0.14013672	0	0	0	0	0	0	0	0	0	0.96972656	0.030273438	0.22094727	0.11572266	0.033691406	0.071533203	0	44330	0	0	0
1265	1266	1266	Category L	0.26391602	-0.035888672	-0.88793945	-0.023925781	-0.14916992	0.47851563	-29.61	0	14/3/2018	14	3	2018	18:13:53	65633	0.9	18	13	53	0	0.059570313	3.5384766	0.13549805	-0.034179688	-0.95678711	26.250732	0.14550781	0	0	0	0	0	0	0	0	0	0.96704102	0.032958984	0.19873047	0.12817383	-0.001464844	0.068847656	0	44330	0	0	0
1266	1267	1267	Category L	0.2277832	-0.011962891	-0.91186523	-0.025878906	-0.14916992	0.47753906	-29.48	0	14/3/2018	14	3	2018	18:13:54	65634	0	18	13	54	0	0.059570313	3.5384766	0.13720703	-0.033203125	-0.96777344	19.392334	0.10839844	0	0	0	0	0	0	0	0	0	0.97802734	0.021972656	0.16796875	0.090332031	0.021240234	0.055908203	0	44330	0	0	0
1267	1268	1268	Category L	0.2277832	-0.011962891	-0.91186523	-0.022216797	-0.15014648	0.48046875	-29.85	0	14/3/2018	14	3	2018	18:13:54	65634	0.1	18	13	54	0	0.059570313	3.5384766	0.13989258	-0.032714844	-0.95458984	14.063721	0.099853516	0	0	0	0	0	0	0	0	0	0.96533203	0.034667969	0.15136719	0.087646484	0.020751953	0.042724609	0	44330	0	0	0
1268	1269	1269	Category L	0.2277832	-0.023925781	-0.87597656	-0.024169922	-0.15551758	0.48022461	-29.36	0	14/3/2018	14	3	2018	18:13:54	65634	0.2	18	13	54	0	0.059570313	3.5384766	0.13525391	-0.036376953	-0.95849609	6.7399902	0.12451172	0	0	0	0	0	0	0	0	0	0.96875	0.03125	0.18774414	0.092285156	0.012451172	0.082519531	0	44330	0	0	0
1269	1270	1270	Category L	0.23999023	-0.023925781	-0.87597656	-0.021240234	-0.14819336	0.48046875	-28.99	0	14/3/2018	14	3	2018	18:13:54	65634	0.3	18	13	54	0	0.059570313	3.5384766	0.13232422	-0.035888672	-0.94604492	2.097168	0.12866211	0	0	0	0	0	0	0	0	0	0.95581055	0.044189453	0.18945313	0.10742188	0.011962891	0.070068359	0	44330	0	0	0
[truncated: 19,610 more rows]
[truncated: 29 more columns]
