# Supplementary material for: Development of a multisensor biologging collar and analytical techniques to describe high‐resolution spatial behavior in free‐ranging terrestrial mammals
Source: Ecol Evol. 2024 Sep 23;14(9):e70264. doi: 10.1002/ece3.70264 (PMC11420106; doi:10.1002/ece3.70264)
Supplement: Supplementary file 1 — Appendix S1 [file ECE3-14-e70264-s001.zip › doi_10_5061_dryad_jdfn2z3hv__v20240620/B5_S27_Header.csv]

Split no.	Bookmark number	Category	Pointer	Day#	Time(hh:mm:ss)	Total Event start	Event start	Number events	Duration(s)	Sum VeDBA	Mean VeDBA	Mean Dyn AccX	Mean Dyn AccY	Mean Dyn AccZ	Sum VeSBA	Mean VeSBA	Mean smth AccX	Mean smth AccY	Mean smth AccZ	VeDBA_Var	VeDBA_SD	VeSBA_Var	VeSBA_SD	Mean Animal g	Sum Animal g	Animal g_Var	Animal g_SD	Acc_x_Var	Acc_x_SD	Acc_y_Var	Acc_y_SD	Acc_z_Var	Acc_z_SD	Predominant freq, Hz	Smth press val	Max pressure val	Min pressure val	Grd air press	Altitude begin	Altitude end	Delta max/min altitude
1	1	Category L	0	15	19:28:03	1	1	56	5.5	0	0	0	0	0	0	0	0	0	0	0	0	0	0	0	0	0	0	0	0	0	0	0	0	0	7	0	0	1000	0	44330	44330
1	2	Category E	56	15	19:28:09	57	57	92	9.2	15.8975	0.233786	0.0556892	0.00483973	0.0312536	66.2837	0.97476	-0.103943	-0.0135462	-0.967242	0.0190501	0.138022	0.000165154	0.0128512	0.0380644	2.58838	0.000186696	0.0136637	0.026062	0.161437	0.00456687	0.0675786	0.0314044	0.177213	0	7	0	0	1000	44330	44330	0
1	3	Category M	148	15	20:42:09	149	149	33	3.2	24.468	0.741455	-0.117143	-0.00591856	-0.097205	34.864	1.05649	-0.311398	-0.0150775	-1.00872	0.3899	0.62442	0.000177557	0.013325	0.0564853	1.86401	0.000221946	0.0148979	0.42533	0.652173	0.234538	0.484291	0.210642	0.458957	0	7	0	0	1000	44330	44330	0
1	4	Category N	181	15	20:42:18	182	182	61	6.1	26.949	0.441786	-0.0645292	-0.0129555	0.0165695	62.9561	1.03207	-0.299168	-0.0101418	-0.983835	0.0748311	0.273553	0.000860496	0.0293342	0.0448418	2.73535	0.00113265	0.0336549	0.0672067	0.259243	0.115723	0.34018	0.0819872	0.286334	0	7	0	0	1000	44330	44330	0
1	5	Category L	242	15	20:47:20	243	243	116	12	7.37744	0.0635986	0.0295473	0.0073621	0.00495227	108.948	0.939211	-0.00798087	0.0212739	-0.938243	0.0150778	0.122792	4.84E-05	0.00695753	0.0607889	7.05151	4.84E-05	0.00695753	0.00768833	0.0876831	0.000953411	0.0308774	0.000471444	0.0217128	0	7	0	0	1000	44330	44330	0
1	6	Category J	358	15	22:49:41	359	359	59	5.8	41.6211	0.705442	-0.0218651	-0.0216292	-0.018443	58.0562	0.984003	0.0258499	-0.0272362	-0.982836	0.138891	0.372681	7.45E-05	0.00863039	0.0162126	0.956543	6.21E-05	0.00787843	0.0595993	0.24413	0.0321686	0.179356	0.504308	0.710146	0	7	0	0	1000	44330	44330	0
1	7	Category L	417	15	22:59:04	418	418	95	9.4	8.74146	0.0920153	0.0740183	0.0137721	0.00258789	89.3428	0.94045	0.067059	-0.00613692	-0.933766	0.0115877	0.107646	4.11E-05	0.00641236	0.0595549	5.65771	4.11E-05	0.00641236	0.0119912	0.109504	0.000632196	0.0251435	0.000832648	0.0288556	0	7	0	0	1000	44330	44330	0
1	8	Category E	512	15	22:59:25	513	513	70	6.9	20.9583	0.299404	-0.163002	-0.0831752	-0.00132185	63.8186	0.911694	-0.253739	0.0405622	-0.86808	0.0230678	0.151881	0.000226702	0.0150566	0.0883057	6.1814	0.000226702	0.0150566	0.0492397	0.2219	0.0422398	0.205523	0.019465	0.139517	0	7	0	0	1000	44330	44330	0
1	9	Category M	582	16	0:58:46	583	583	47	4.6	19.616	0.417361	0.200725	0.216792	0.0453894	42.6868	0.908229	0.0114798	0.281037	-0.861936	0.0474568	0.217846	5.19E-05	0.00720728	0.0917709	4.31323	5.19E-05	0.00720728	0.0606248	0.246221	0.123556	0.351505	0.036725	0.191638	0	7	0	0	1000	44330	44330	0
1	10	Category N	629	16	0:58:53	630	630	71	7	17.396	0.245014	-0.0245963	-0.0608116	-0.0240943	66.6909	0.939309	-0.0601274	0.0480235	-0.928377	0.0102677	0.101329	0	0	0.0606913	4.30908	0	0	0.0365007	0.191052	0.0198889	0.141028	0.0188435	0.137272	0	7	0	0	1000	44330	44330	0
1	11	Category E	700	16	0:59:05	701	701	56	5.5	14.7729	0.263803	0.0521502	0.0147574	-0.0373361	52.3777	0.935316	-0.262137	-0.0777893	-0.889186	0.0396075	0.199016	4.36E-06	0.00208798	0.0646842	3.62231	4.36E-06	0.00208798	0.0719997	0.268328	0.0160304	0.126611	0.0230364	0.151778	0	7	0	0	1000	44330	44330	0
1	12	Category M	756	16	0:59:33	757	757	36	3.5	17.7485	0.493015	-0.289001	-0.0387912	0.115824	32.4709	0.901971	-0.303352	-0.158325	-0.833645	0.202257	0.44973	1.36E-05	0.00368285	0.0980292	3.52905	1.36E-05	0.00368285	0.282484	0.531492	0.0793593	0.281708	0.0748969	0.273673	0	7	0	0	1000	44330	44330	0
1	13	Category N	792	16	1:01:41	793	793	47	4.6	12.2139	0.25987	0.0828676	-0.0378937	-0.0388028	42.9226	0.913247	-0.0731643	-0.172233	-0.883415	0.019578	0.139921	0	0	0.086753	4.07739	0	0	0.0560848	0.236822	0.0121811	0.110368	0.0193754	0.139196	0	7	0	0	1000	44330	44330	0
1	14	Category L	839	16	1:12:12	840	840	257	25.701	9.9043	0.0385381	0.00454083	0.00681504	-0.000333437	241.048	0.93793	0.126659	-0.0470336	-0.927333	0.000869217	0.0294825	0	0	0.0620697	15.9519	0	0	0.000842618	0.0290279	0.000849267	0.0291422	0.000195692	0.013989	0	7	0	0	1000	44330	44330	0
1	15	Category E	1096	16	1:22:35	1097	1097	84	8.4	23.0662	0.274597	-0.00182524	-0.00279599	0.00422015	78.6194	0.935945	-0.0909453	-0.0434803	-0.926563	0.0217198	0.147376	1.16E-05	0.00340965	0.0640549	5.38062	1.16E-05	0.00340965	0.0514323	0.226787	0.0131894	0.114845	0.0295207	0.171816	0	7	0	0	1000	44330	44330	0
1	16	Category F	1180	16	1:22:50	1181	1181	129	12.8	37.7759	0.292836	-0.0156118	-0.000526133	-0.0011204	118.857	0.921375	-0.0504841	-0.0406523	-0.916608	0.0190903	0.138168	1.89E-06	0.0013757	0.0786246	10.1426	1.89E-06	0.0013757	0.053904	0.232172	0.014656	0.121062	0.0360382	0.189837	0	7	0	0	1000	44330	44330	0
1	17	Category E	1309	16	2:23:13	1310	1310	87	8.601	17.0918	0.196457	0.019795	0.00458816	-0.00234319	80.5359	0.9257	0.00482949	-0.0404235	-0.922658	0.00625224	0.0790711	0	0	0.0743001	6.46411	0	0	0.0171768	0.13106	0.0061428	0.078376	0.0206622	0.143743	0	7	0	0	1000	44330	44330	0
1	18	Category F	1396	16	2:23:44	1397	1397	49	4.8	10.0349	0.204794	0.0085798	-0.00260583	-0.00426499	45.9631	0.938023	0.123465	-0.00882892	-0.929289	0.00824597	0.0908073	0	0	0.0619768	3.03687	0	0	0.020179	0.142053	0.00544583	0.0737959	0.022735	0.150781	0	7	0	0	1000	44330	44330	0
1	19	Category L	1445	16	2:23:49	1446	1446	143	14.2	12.5979	0.0880972	-0.00906564	0.00448672	0.0525261	141.099	0.986704	0.15491	0.0153382	-0.972726	0.0267189	0.163459	0.0020641	0.0454323	0.0848722	12.1367	0.000510476	0.0225937	0.00349138	0.0590879	0.000754616	0.0274703	0.0106193	0.10305	0	7	0	0	1000	44330	44330	0
1	20	Category M	1588	16	2:29:47	1589	1589	16	1.5	34.1948	2.13718	0.435944	-0.0559692	-0.882401	18.4255	1.1516	0.0116425	-0.0166626	-1.15132	8.85185	2.97521	6.10E-05	0.0078125	0.151596	2.42554	0	0	0.761429	0.872599	7.17015	2.67771	3.21021	1.7917	0	7	0	0	1000	44330	44330	0
1	21	Category L	1604	16	2:38:03	1605	1605	88	8.701	13.3435	0.151631	-0.0965632	-0.00722989	0.0779585	88.3936	1.00447	-0.106143	-0.0547374	-0.994668	0.0358193	0.18926	0.0024747	0.0497463	0.0952759	8.38428	0.000485507	0.0220342	0.0135276	0.116308	0.00191428	0.0437525	0.0169289	0.130111	0	7	0	0	1000	44330	44330	0
1	22	Category E	1692	16	2:38:19	1693	1693	64	6.3	13.3362	0.208378	0.0847931	0.0205727	0.00596237	59.459	0.929047	0.0400352	-0.0200844	-0.927284	0.00812531	0.0901405	0	0	0.0709534	4.54102	0	0	0.0215073	0.146654	0.00828552	0.0910248	0.0204468	0.142992	0	7	0	0	1000	44330	44330	0
1	23	Category F	1756	16	4:41:30	1757	1757	113	11.301	28.6719	0.253733	-0.0242088	-0.000628716	-0.00143244	105.298	0.931837	-0.0247252	-0.0339593	-0.929752	0.0111657	0.105668	0	0	0.0681628	7.70239	0	0	0.0295	0.171756	0.0135595	0.116445	0.0323195	0.179776	0	7	0	0	1000	44330	44330	0
1	24	Category E	1869	16	4:56:14	1870	1870	81	8	22.5522	0.278423	-0.00326124	-0.000865041	-0.00282419	75.3887	0.930724	-0.165886	-0.0372028	-0.914587	0.012623	0.112352	0	0	0.0692757	5.61133	0	0	0.057144	0.239048	0.0109049	0.104427	0.0223163	0.149386	0	7	0	0	1000	44330	44330	0
1	25	Category F	1950	16	5:48:22	1951	1951	52	5.1	13.3496	0.256723	-0.0096905	-0.0129019	-0.00441331	47.8508	0.920208	-0.028109	-0.0443773	-0.913785	0.0121131	0.11006	3.29E-05	0.00573281	0.0797917	4.14917	3.29E-05	0.00573281	0.0307148	0.175256	0.0137939	0.117448	0.030804	0.175511	0	7	0	0	1000	44330	44330	0
1	26	Category L	2002	16	5:51:56	2003	2003	53	5.2	5.05518	0.0953807	0.0410847	0.0390901	0.0555535	51.2917	0.967769	0.192714	-0.0481141	-0.94639	0.0635917	0.252174	0.000244141	0.015625	0.0467046	2.47534	0.00102263	0.0319785	0.00347325	0.0589343	0.00181954	0.0426561	0.00485517	0.0696791	0	7	0	0	1000	44330	44330	0
1	27	Category I	2055	16	5:52:03	2056	2056	77	7.6	89.4175	1.16127	-0.0419129	-0.0246328	-0.0565804	84.488	1.09725	0.143402	-0.0573794	-1.08526	0.350335	0.591891	0.000948027	0.03079	0.0973487	7.49585	0.00120168	0.0346652	0.353706	0.594732	0.142848	0.377952	1.1608	1.0774	0	7	0	0	1000	44330	44330	0
1	28	Category L	2132	16	8:49:44	23670	23670	67	6.6	12.7605	0.190455	0.0745941	-0.0341688	0.153615	69.7864	1.04159	0.312806	0.0577083	-0.989895	0.0441275	0.210065	0.00474799	0.0689056	0.116054	7.77563	0.000754285	0.0274643	0.00627842	0.0792365	0.00236853	0.0486675	0.0397876	0.199468	0	7	0	0	1000	44330	44330	0
1	29	Category M	2199	16	8:53:15	23737	23737	15	1.401	33.5537	2.23691	-0.188721	0.278516	-1.16268	17.6748	1.17832	0.239079	0.0837565	-1.15067	7.97925	2.82476	6.51E-05	0.00806872	0.17832	2.6748	0	0	0.397852	0.630755	6.01289	2.45212	4.02839	2.00708	0	7	0	0	1000	44330	44330	0
1	30	Category L	2214	16	8:53:46	23752	23752	208	20.7	13.2175	0.0635458	0.00346257	-0.0139008	0.0390249	203.684	0.979248	0.175881	0.0224328	-0.962625	0.016172	0.127169	0.00179702	0.0423912	0.0792941	16.4932	0.000627958	0.0250591	0.000267616	0.016359	0.00107985	0.0328611	0.00916466	0.0957322	0	7	0	0	1000	44330	44330	0
1	31	Category B	2422	16	9:35:28	38823	38823	1853	185.6	47.8638	0.0258304	-5.96E-05	-4.48E-05	-5.13E-05	1714.69	0.925361	0.406108	-0.130633	-0.821094	5.38E-05	0.00733183	0	0	0.0746394	138.307	0	0	0.000136893	0.0117001	0.000236762	0.0153871	0.000172862	0.0131477	0	7	0	0	1000	44330	44330	0
1	32	Category A	4275	16	10:17:07	53996	53996	1924	192.8	49.5342	0.0257454	-4.89E-05	3.34E-05	4.20E-05	1781.02	0.925688	0.335546	0.421328	-0.752724	8.53E-05	0.00923426	0	0	0.0743121	142.977	0	0	0.00016699	0.0129225	0.000195287	0.0139745	0.000202139	0.0142176	0	7	0	0	1000	44330	44330	0
1	33	Category B	6199	16	11:20:00	63224	63224	1844	184.79	45.3267	0.0245806	2.13E-05	7.60E-05	1.02E-05	1705.21	0.924733	0.662363	-0.164894	-0.623756	6.65E-05	0.00815251	0	0	0.0752675	138.793	0	0	0.000200979	0.0141767	0.00013253	0.0115122	0.000161657	0.0127144	0	7	0	0	1000	44330	44330	0
1	34	Category A	8043	16	11:54:02	79345	79345	1822	182.5	43.574	0.0239155	-2.06E-05	4.15E-05	-3.30E-05	1695.47	0.930557	0.472962	0.19421	-0.777299	8.66E-05	0.00930384	0	0	0.0694434	126.526	0	0	0.000235967	0.0153612	3.75E-05	0.00612526	0.000233421	0.0152781	0	7	0	0	1000	44330	44330	0
1	35	Category B	9865	16	13:11:50	97657	97657	1866	186.9	42.2056	0.0226182	-4.61E-05	2.32E-05	-1.69E-05	1726.83	0.925417	0.419333	0.206611	-0.798586	5.02E-05	0.0070881	0	0	0.0745826	139.171	0	0	0.000174667	0.0132161	3.81E-05	0.00617036	0.000196255	0.0140091	0	7	0	0	1000	44330	44330	0
1	36	Category E	11731	16	13:33:34	107798	107798	53	5.2	11.9221	0.224946	-0.0712476	-0.0411354	-0.0212356	48.5054	0.915196	0.177265	0.0507628	-0.895254	0.0183704	0.135538	0	0	0.0848043	4.49463	0	0	0.0352346	0.187709	0.0132481	0.1151	0.01978	0.140641	0	7	0	0	1000	44330	44330	0
1	37	Category L	11784	16	13:33:40	107851	107851	50	4.9	2.25244	0.0450488	0.0235352	0.0064502	0.00781738	46.6438	0.932876	0.195278	0.00423828	-0.911948	0.0039502	0.0628506	0	0	0.067124	3.3562	0	0	0.00147461	0.0384006	0.000595703	0.024407	0.000283203	0.0168286	0	7	0	0	1000	44330	44330	0
1	38	Category E	11834	16	13:53:54	107901	107901	64	6.3	14.0852	0.220081	-0.0301476	-0.00815582	-0.0122147	60.5408	0.94595	0.132893	-0.0143776	-0.936302	0.00937271	0.0968128	0	0	0.0540504	3.45923	0	0	0.019989	0.141383	0.00960541	0.0980072	0.0254326	0.159476	0	7	0	0	1000	44330	44330	0
1	39	Category L	11898	16	13:54:00	107965	107965	87	8.6	4.76416	0.0547605	0.0301219	0.00641781	0.00794159	81.6443	0.93844	0.128171	-0.00610632	-0.928714	0.0024835	0.0498347	0	0	0.0615599	5.35571	0	0	0.00220568	0.0469647	0.000631398	0.0251276	0.000446188	0.0211232	0	7	0	0	1000	44330	44330	0
1	40	Category E	11985	16	13:54:09	108052	108052	61	6	15.167	0.248639	-0.0870541	-0.0148085	-0.00135678	57.2324	0.938236	-0.0343558	-0.0477875	-0.935787	0.0171419	0.130927	0	0	0.0617636	3.76758	0	0	0.0405594	0.201394	0.0178223	0.1335	0.0194472	0.139453	0	7	0	0	1000	44330	44330	0
1	41	Category L	12046	16	13:57:11	108113	108113	44	4.301	6.12671	0.139243	0.134721	0.0161077	0.00256903	40.696	0.92491	0.0528453	-0.0560192	-0.92086	0.00405606	0.0636872	0	0	0.0750899	3.30396	0	0	0.0198031	0.140724	0.000554865	0.0235556	0.000216397	0.0147105	0	7	0	0	1000	44330	44330	0
1	42	Category E	12090	16	13:57:15	108157	108157	49	4.8	12.1096	0.247135	-0.0582948	-0.0139559	-0.00239158	45.9817	0.938402	0.0432876	-0.0864656	-0.932896	0.0200195	0.14149	0	0	0.0615982	3.01831	0	0	0.0414092	0.203493	0.00780752	0.0883602	0.0260583	0.161426	0	7	0	0	1000	44330	44330	0
1	43	Category L	12139	16	13:57:20	108206	108206	37	3.6	1.91089	0.0516456	0.0470136	-0.00669077	0.000851193	34.8364	0.941525	0.00266575	-0.083859	-0.937606	0.0601312	0.245217	1.98E-05	0.00444918	0.058475	2.16357	1.98E-05	0.00444918	0.00259317	0.0509232	0.000151763	0.0123192	0.000112173	0.0105912	0	7	0	0	1000	44330	44330	0
1	44	Category J	12176	16	14:13:33	108243	108243	57	5.7	39.7163	0.696777	0.0905119	-0.0139074	-0.0490166	52.6333	0.923391	-0.0951249	0.00824082	-0.909921	0.154271	0.392774	0.000128495	0.0113356	0.0766088	4.3667	0.000128495	0.0113356	0.0728267	0.269864	0.0467936	0.216318	0.488161	0.698685	0	7	0	0	1000	44330	44330	0
1	45	Category M	12233	16	14:27:11	108300	108300	51	5	19.3379	0.379174	-0.245093	0.0401348	0.0914953	46.0054	0.902066	-0.343243	0.0582826	-0.831548	0.0712651	0.266955	0.000138825	0.0117824	0.0979339	4.99463	0.000138825	0.0117824	0.0797574	0.282414	0.0760426	0.275758	0.0383779	0.195903	0	7	0	0	1000	44330	44330	0
1	46	Category J	12284	16	14:44:14	108351	108351	82	8.1	54.9485	0.670103	0.0539164	-0.0243873	-0.0345042	78.0935	0.95236	-0.00434392	-0.0420458	-0.944854	0.0834217	0.288828	0.000220322	0.0148432	0.0476402	3.90649	0.000220322	0.0148432	0.0726199	0.269481	0.0267155	0.163449	0.423292	0.650609	0	7	0	0	1000	44330	44330	0
1	47	Category L	12366	16	14:51:49	108433	108433	158	15.7	6.94946	0.0439839	0.0210162	0.00952921	0.00686684	147.736	0.935037	0.181984	-0.00329899	-0.916512	0.0159696	0.126371	6.18E-06	0.00248612	0.064963	10.2642	6.18E-06	0.00248612	0.0013814	0.0371672	0.00099974	0.0316187	0.000574812	0.0239752	0	7	0	0	1000	44330	44330	0
1	48	Category J	12524	16	14:55:32	108591	108591	116	11.6	87.0771	0.750665	-0.0163301	-0.00158691	-0.0057352	115.609	0.99663	0.0891324	-0.00652866	-0.991922	0.135386	0.367949	0.000288338	0.0169805	0.0292274	3.39038	0.000138908	0.0117859	0.0557482	0.236111	0.0308754	0.175714	0.610562	0.781385	0	7	0	0	1000	44330	44330	0
1	49	Category L	12640	16	15:01:12	108707	108707	64	6.3	2.62329	0.0409889	0.0297928	0.0127182	0.0114212	59.6323	0.931755	0.179806	-0.00808334	-0.914059	0.0303268	0.174146	0.00018692	0.0136719	0.0682449	4.36768	9.92E-05	0.00995902	0.00100327	0.0316744	0.000324249	0.0180069	0.00030899	0.0175781	0	7	0	0	1000	44330	44330	0
1	50	Category J	12704	16	15:01:38	108771	108771	89	8.8	56.2456	0.631973	-0.0315079	-0.0122921	-0.0172544	84.2153	0.94624	0.123192	-0.032457	-0.937377	0.0851255	0.291763	1.92E-05	0.00438202	0.0537603	4.78467	1.92E-05	0.00438202	0.0455171	0.213347	0.0177592	0.133264	0.418169	0.64666	0	7	0	0	1000	44330	44330	0
1	51	Category L	12793	16	15:01:47	108860	108860	106	10.5	6.91284	0.0652155	0.0227627	0.00662174	0.0146323	100.018	0.943569	0.177023	-0.021337	-0.926334	0.0224264	0.149754	7.83E-05	0.00884925	0.056431	5.98169	6.91E-05	0.00831242	0.00258651	0.0508577	0.00148557	0.0385431	0.00139575	0.0373597	0	7	0	0	1000	44330	44330	0
1	52	Category J	12899	16	15:01:59	108966	108966	59	5.8	41.7319	0.707321	-0.0352556	-0.0156871	-0.0366376	59.4021	1.00682	0.129887	-0.0470281	-0.997165	0.153076	0.39125	9.10E-05	0.00954125	0.00956286	0.564209	7.86E-05	0.00886688	0.0625703	0.250141	0.0417894	0.204425	0.508268	0.712929	0	7	0	0	1000	44330	44330	0
1	53	Category L	12958	16	15:03:07	109025	109025	51	5	3.86499	0.0757841	0.0529306	0.0173962	0.035769	49.0005	0.960794	0.15209	-0.00943053	-0.948525	0.0600921	0.245137	0.00016276	0.0127578	0.0440985	2.24902	0.000105316	0.0102623	0.00281001	0.0530095	0.000464346	0.0215487	0.00274778	0.0524193	0	7	0	0	1000	44330	44330	0
1	54	Category J	13009	16	15:03:21	109076	109076	62	6.101	44.8433	0.723278	-0.0462528	-0.011132	-0.00571762	56.1599	0.905805	0.106938	-0.00679656	-0.899308	0.161779	0.402217	0.000106319	0.0103111	0.094195	5.84009	0.000106319	0.0103111	0.0584284	0.24172	0.0483438	0.219872	0.54098	0.735514	0	7	0	0	1000	44330	44330	0
1	55	Category L	13071	16	15:10:40	109138	109138	143	14.2	5.91382	0.0413554	0.0206256	0.00323017	0.0140663	134.612	0.941343	0.185494	0.0375379	-0.921668	0.0185444	0.136178	8.71E-05	0.00933119	0.0593159	8.48218	6.15E-05	0.00783977	0.00101242	0.0318185	0.000208288	0.0144322	0.00094071	0.030671	0	7	0	0	1000	44330	44330	0
1	56	Category J	13214	16	15:10:59	109281	109281	81	8.1	59.2004	0.73087	-0.0438368	-0.00713433	-0.0302614	79.0513	0.975942	0.0772147	0.0372028	-0.971734	0.115777	0.34026	0.000180845	0.0134479	0.0249566	2.02148	0.000165774	0.0128753	0.0410066	0.202501	0.0281455	0.167766	0.56102	0.749013	0	7	0	0	1000	44330	44330	0
1	57	Category L	13295	16	15:11:08	109362	109362	109	10.9	6.82251	0.0625918	0.0264702	0.00972083	0.0136853	103.294	0.947653	0.112607	0.0455893	-0.938586	0.0243558	0.156064	2.02E-05	0.00448981	0.0523469	5.70581	2.02E-05	0.00448981	0.00319623	0.0565352	0.000725702	0.0269389	0.000824255	0.0287098	0	7	0	0	1000	44330	44330	0
1	58	Category J	13404	16	15:11:24	109471	109471	70	6.901	48.1145	0.68735	-0.0653913	-0.0183315	-0.0223982	67.5671	0.965245	-0.0400635	-0.0175467	-0.963609	0.14593	0.382008	0.000104632	0.010229	0.0347552	2.43286	0.000104632	0.010229	0.138058	0.371562	0.0519078	0.227833	0.409518	0.639936	0	7	0	0	1000	44330	44330	0
1	59	Category L	13474	16	15:12:39	109541	109541	91	9.1	7.51587	0.082592	0.0611988	0.0113753	0.0189115	84.8301	0.932199	0.163067	-0.0224878	-0.916257	0.0206473	0.143692	2.15E-05	0.00463281	0.0678013	6.16992	2.15E-05	0.00463281	0.00751202	0.0866719	0.00152923	0.0391054	0.000796811	0.0282278	0	7	0	0	1000	44330	44330	0
1	60	Category J	13565	16	15:13:03	109632	109632	127	12.6	93.4377	0.73573	-0.0268805	-0.00604584	-0.0154155	125.108	0.985102	0.0696724	-0.0169072	-0.981961	0.104608	0.323431	7.88E-05	0.0088779	0.0198734	2.52393	3.08E-05	0.00554598	0.0656354	0.256194	0.0180856	0.134483	0.550514	0.741966	0	7	0	0	1000	44330	44330	0
1	61	Category L	13692	16	15:13:40	109759	109759	55	5.4	4.33057	0.0787376	0.0511275	0.019367	0.0490101	53.6802	0.976003	0.147918	-0.00507813	-0.964595	0.0449352	0.211979	0.000324041	0.0180011	0.0274414	1.50928	0.000350675	0.0187263	0.00273437	0.0522913	0.000426136	0.0206431	0.00289862	0.0538388	0	7	0	0	1000	44330	44330	0
1	62	Category J	13747	16	15:13:46	109814	109814	73	7.201	52.7261	0.722275	-0.0345442	-0.0131134	-0.041437	76.7583	1.05148	0.111813	-0.0368686	-1.04457	0.153849	0.392236	0.000287618	0.0169593	0.0514836	3.7583	0.000314373	0.0177306	0.062791	0.250581	0.0371662	0.192785	0.551678	0.74275	0	7	0	0	1000	44330	44330	0
1	63	Category L	13820	16	15:25:52	109887	109887	71	7.1	5.79492	0.0816186	0.00355207	-0.00101095	0.0193146	67.7607	0.954377	0.132108	-0.0447362	-0.943782	0.0316248	0.177834	0.000175369	0.0132427	0.0465655	3.30615	0.000254456	0.0159517	0.00496878	0.0704896	0.000677404	0.026027	0.001372	0.0370405	0	7	0	0	1000	44330	44330	0
1	64	Category J	13891	16	15:31:54	109958	109958	56	5.501	33.4377	0.597103	-0.00586809	0.00403268	-0.0256348	54.5669	0.974409	0.16983	-0.00589425	-0.959194	0.109039	0.330211	3.05E-05	0.00552427	0.0255912	1.43311	3.05E-05	0.00552427	0.0509382	0.225695	0.0114964	0.107221	0.379137	0.615741	0	7	0	0	1000	44330	44330	0
1	65	Category L	13947	16	15:31:59	110014	110014	171	17	8.67212	0.0507141	0.0100997	-0.000365497	0.0105851	160.812	0.940423	0.193906	-0.0153866	-0.919781	0.0122827	0.110827	2.43E-05	0.00492659	0.0595775	10.1877	2.43E-05	0.00492659	0.00141773	0.0376527	0.00123784	0.0351829	0.00137347	0.0370603	0	7	0	0	1000	44330	44330	0
1	66	Category J	14118	16	15:37:11	110185	110185	75	7.4	50.0403	0.667204	-0.0213346	-0.0158529	-0.0053418	70.3	0.937334	0.135267	-0.0100228	-0.927233	0.102878	0.320745	9.77E-06	0.003125	0.062666	4.69995	9.77E-06	0.003125	0.0387695	0.1969	0.0236589	0.153814	0.459427	0.677811	0	7	0	0	1000	44330	44330	0
1	67	Category L	14193	16	15:41:44	110260	110260	272	27.1	12.145	0.0446508	0.00830796	0.00609364	0.0010358	253.792	0.933058	0.189292	0.0151924	-0.913205	0.0104639	0.102293	1.88E-05	0.00434155	0.0669421	18.2083	1.35E-05	0.00366928	0.000886805	0.0297793	0.00113902	0.0337494	0.000579834	0.0240797	0	7	0	0	1000	44330	44330	0
1	68	Category J	14465	16	15:42:50	110532	110532	72	7.1	54.4326	0.756009	-0.0269741	-0.0080702	-0.0296699	72.8477	1.01177	0.123149	0.00276015	-1.00413	0.136909	0.370012	0.000145806	0.012075	0.0238105	1.71436	0.000125461	0.0112009	0.0381775	0.195391	0.0295037	0.171766	0.604377	0.777417	0	7	0	0	1000	44330	44330	0
1	69	Category L	14537	16	15:43:10	110604	110604	125	12.4	5.53198	0.0442559	0.0146016	0.00204688	0.017752	118.602	0.948818	0.172594	-0.000449219	-0.932727	0.0214102	0.146322	6.45E-05	0.00802827	0.052584	6.573	0.000105469	0.0102698	0.000503906	0.0224479	0.000824219	0.0287092	0.00151563	0.038931	0	7	0	0	1000	44330	44330	0
1	70	Category J	14662	16	15:50:31	110729	110729	65	6.4	44.5129	0.684814	-0.0202224	-0.0104455	-0.0155424	63.1882	0.972127	0.0706843	-0.0152644	-0.968979	0.145981	0.382075	2.63E-05	0.00512758	0.0278733	1.81177	2.63E-05	0.00512758	0.0566143	0.237938	0.0238056	0.154291	0.498986	0.706389	0	7	0	0	1000	44330	44330	0
1	71	Category L	14727	16	15:56:47	110794	110794	89	8.8	7.9292	0.0890921	0.0132083	0.0213774	0.0711629	89.7896	1.00887	0.0302981	-0.0349423	-1.00755	0.0354607	0.18831	0.002104	0.0458694	0.0709599	6.31543	0.000334665	0.0182938	0.000469079	0.0216582	0.00109726	0.0331249	0.0115596	0.107516	0	7	0	0	1000	44330	44330	0
1	72	Category M	14816	16	15:57:28	110883	110883	18	1.7	26.4263	1.46813	-0.167209	-0.177395	-0.626777	20.0444	1.11358	0.0538737	-0.0544705	-1.11096	2.77196	1.66492	4.07E-05	0.00637888	0.11358	2.04443	0	0	0.150282	0.387662	2.1204	1.45616	1.68776	1.29914	0	7	0	0	1000	44330	44330	0
1	73	Category L	14834	16	16:00:12	110901	110901	68	6.7	8.77075	0.128982	0.0430729	0.027534	0.100399	70.2024	1.03239	0.0900628	-0.00924862	-1.02761	0.0518548	0.227716	0.00227266	0.0476724	0.0629991	4.28394	0.000301585	0.0173662	0.00478228	0.0691541	0.00265323	0.0515096	0.0158512	0.125902	0	7	0	0	1000	44330	44330	0
1	74	Category J	14902	16	16:00:20	110969	110969	46	4.5	28.9275	0.628858	0.0276622	-0.00305176	-0.0519383	45.8269	0.996237	-0.00182575	-0.0427087	-0.994162	0.159042	0.3988	1.59E-05	0.00399026	0.00383725	0.176514	1.06E-05	0.00325804	0.0426662	0.206558	0.0470608	0.216935	0.408771	0.639352	0	7	0	0	1000	44330	44330	0
1	75	Category L	14948	16	16:03:43	111015	111015	102	10.1	6.71216	0.0658055	-0.019694	0.00369323	0.0155029	97.2539	0.95347	-0.080339	-0.0773471	-0.94577	0.0222551	0.149181	1.68E-05	0.00409326	0.0465303	4.74609	1.68E-05	0.00409326	0.00320255	0.0565911	0.000811409	0.0284852	0.000823376	0.0286945	0	7	0	0	1000	44330	44330	0
1	76	Category J	15050	16	16:04:35	111117	111117	54	5.301	34.8447	0.645273	-0.0118363	-0.0191741	-0.0137849	51.4146	0.952121	0.0683729	-0.0577573	-0.947094	0.134571	0.366839	0	0	0.0478787	2.58545	0	0	0.0375886	0.193878	0.0236636	0.15383	0.445172	0.667212	0	7	0	0	1000	44330	44330	0
1	77	Category L	15104	16	16:08:03	111171	111171	134	13.3	5.77417	0.0430908	0.0105017	0.00968728	0.00124439	125.355	0.935485	0.16392	-0.0267735	-0.920521	0.0186513	0.13657	1.09E-05	0.00330631	0.0645151	8.64502	1.09E-05	0.00330631	0.000963809	0.0310453	0.000978384	0.0312791	0.000482815	0.0219731	0	7	0	0	1000	44330	44330	0
1	78	Category J	15238	16	16:08:27	111305	111305	53	5.2	34.9963	0.660308	-0.0253538	-0.0184672	-0.00226636	49.354	0.931208	0.144071	-0.0289284	-0.919457	0.137695	0.371073	0	0	0.0687924	3.646	0	0	0.040016	0.20004	0.0218299	0.147749	0.463867	0.681078	0	7	0	0	1000	44330	44330	0
1	79	Category L	15291	16	16:10:06	111358	111358	136	13.6	5.41846	0.0398416	0.0154778	0.00701545	0.00847491	127.899	0.940431	0.163143	0.00880701	-0.92556	0.0153198	0.123773	1.97E-05	0.00444372	0.0595685	8.10132	1.97E-05	0.00444372	0.000786276	0.0280406	0.000919118	0.030317	0.000427246	0.0206699	0	7	0	0	1000	44330	44330	0
1	80	Category J	15427	16	16:11:19	111494	111494	109	10.8	68.8845	0.631968	-0.0334876	-0.00282442	-0.0177461	105.783	0.970486	0.0547547	-0.0143326	-0.967897	0.0895055	0.299175	4.93E-05	0.00701969	0.0295993	3.22632	4.70E-05	0.0068583	0.0360499	0.189868	0.0175781	0.132583	0.435728	0.660097	0	7	0	0	1000	44330	44330	0
1	81	Category L	15536	16	16:17:45	111603	111603	55	5.401	5.0376	0.0915927	0.080815	0.00263228	0.0379838	51.3926	0.934411	0.192427	-0.0119229	-0.914094	0.027983	0.167281	3.55E-05	0.00595914	0.0655895	3.60742	3.55E-05	0.00595914	0.00695135	0.0833748	6.21E-05	0.0078832	0.0016646	0.0407995	0	7	0	0	1000	44330	44330	0
1	82	Category J	15591	16	16:18:10	111658	111658	54	5.301	29.8186	0.552196	-0.0261863	-0.0143953	-0.0242061	51.6643	0.956746	0.10645	-0.0483489	-0.948871	0.122491	0.349987	0	0	0.0432536	2.33569	0	0	0.0344555	0.185622	0.0283927	0.168501	0.338189	0.58154	0	7	0	0	1000	44330	44330	0
1	83	Category L	15645	16	16:18:22	111712	111712	100	10	3.41797	0.0341797	-0.0126978	0.00573486	0.0065918	94.6245	0.946245	0.0542578	-0.0378247	-0.943826	0.0248877	0.157758	7.32E-06	0.00270633	0.0537549	5.37549	7.32E-06	0.00270633	0.000422363	0.0205515	0.000327148	0.0180872	0.000361328	0.0190086	0	7	0	0	1000	44330	44330	0
1	84	Category J	15745	16	16:20:04	111812	111812	54	5.301	44.2214	0.818915	-0.00377966	-0.00953957	-0.0218732	52.2458	0.967516	0.0967339	-0.0216607	-0.962145	0.157566	0.396945	9.04E-06	0.00300703	0.0324843	1.75415	9.04E-06	0.00300703	0.0536205	0.231561	0.0437193	0.209092	0.651245	0.806998	0	7	0	0	1000	44330	44330	0
1	85	Category L	15799	16	16:47:43	111866	111866	394	39.3	17.2695	0.0438313	-0.0011829	0.00235404	0.00221957	370.521	0.940408	0.0391901	-0.0204793	-0.93867	0.0082729	0.0909555	3.72E-06	0.00192818	0.059592	23.4792	2.48E-06	0.00157435	0.0015107	0.0388677	0.00080554	0.028382	0.000395334	0.019883	0	7	0	0	1000	44330	44330	0
1	86	Category J	16193	16	17:03:22	112260	112260	118	11.801	84.1709	0.713313	-0.00538558	-0.00818285	-0.00462212	116.459	0.986943	0.116923	-0.0397804	-0.978441	0.20351	0.451121	9.72E-05	0.00986116	0.0203857	2.40552	6.83E-05	0.00826297	0.15517	0.393916	0.0285003	0.16882	0.521406	0.722084	0	7	0	0	1000	44330	44330	0
1	87	Category L	16311	16	17:26:06	112378	112378	82	8.1	7.66846	0.0935178	0.0240627	0.00421291	0.00602611	77.0247	0.939325	0.0851545	-0.068535	-0.932608	0.0119659	0.109389	8.93E-06	0.00298864	0.0606749	4.97534	8.93E-06	0.00298864	0.00702649	0.0838241	0.00180128	0.0424415	0.000970608	0.0311546	0	7	0	0	1000	44330	44330	0
1	88	Category E	16393	16	18:12:32	112460	112460	114	11.3	28.5198	0.250173	-0.0170877	0.00139203	-0.00268341	108.268	0.949716	-0.0580905	-0.0451318	-0.944869	0.0104167	0.102062	6.42E-06	0.00253471	0.0502844	5.73242	6.42E-06	0.00253471	0.0315241	0.17755	0.0152331	0.123422	0.0267719	0.163621	0	7	0	0	1000	44330	44330	0
1	89	Category F	16507	16	18:14:03	112574	112574	67	6.6	15.7361	0.234867	0.00750641	0.0024159	-0.0041759	62.6094	0.934468	0.0993871	-0.013435	-0.928194	0.00953606	0.0976528	0	0	0.0655317	4.39063	0	0	0.0210471	0.145076	0.0151112	0.122928	0.0271142	0.164664	0	7	0	0	1000	44330	44330	0
1	90	Category L	16574	16	18:14:12	112641	112641	109	10.8	6.46265	0.0592903	0.0338706	0.00245932	0.0078237	101.292	0.929282	0.156835	-0.00667019	-0.914887	0.00184561	0.0429606	4.48E-06	0.00211652	0.0707179	7.70825	4.48E-06	0.00211652	0.00290057	0.0538569	0.000960884	0.0309981	0.000613711	0.0247732	0	7	0	0	1000	44330	44330	0
1	91	Category E	16683	16	18:29:03	112750	112750	54	5.3	14.4326	0.267271	-0.0307708	-0.00682237	-0.0110541	51.7563	0.958451	0.0121347	-0.0325747	-0.957407	0.0364222	0.190846	4.52E-06	0.00212629	0.0415491	2.24365	4.52E-06	0.00212629	0.0487332	0.220756	0.0123472	0.111118	0.0447636	0.211574	0	7	0	0	1000	44330	44330	0
1	92	Category F	16737	16	19:20:30	112804	112804	128	12.7	26.6753	0.208401	-0.000787735	0.00199509	0.00419807	121.138	0.946394	0.00946426	-0.0146999	-0.946064	0.00728035	0.085325	5.72E-06	0.00239208	0.053606	6.86157	5.72E-06	0.00239208	0.0199051	0.141085	0.00891495	0.094419	0.0215702	0.146868	0	7	0	0	1000	44330	44330	0
1	93	Category E	16865	16	19:41:01	112932	112932	69	6.801	15.9629	0.231346	-0.00447945	0.000113225	-0.00128439	63.6997	0.923184	0.0377321	-0.0223937	-0.921953	0.0116232	0.107811	0	0	0.0768158	5.30029	0	0	0.0318657	0.17851	0.00658118	0.0811245	0.0274074	0.165552	0	7	0	0	1000	44330	44330	0
1	94	Category F	16934	16	19:41:09	113001	113001	79	7.801	14.6609	0.185581	-0.0264166	-0.00933915	-0.00331599	74.4104	0.941904	-0.012992	-0.0440875	-0.940473	0.00743238	0.0862113	0	0	0.0580962	4.5896	0	0	0.0167005	0.12923	0.00572958	0.075694	0.0193396	0.139067	0	7	0	0	1000	44330	44330	0
1	95	Category L	17013	16	20:25:46	113080	113080	42	4.101	5.07959	0.120943	0.115304	0.0257161	-0.000435965	38.9832	0.92817	0.00816127	-0.0171596	-0.927601	0.002889	0.0537494	0	0	0.0718297	3.01685	0	0	0.0139741	0.118212	0.000773112	0.0278049	0.000255766	0.0159927	0	7	0	0	1000	44330	44330	0
1	96	Category E	17055	16	20:28:39	113122	113122	78	7.701	19.4661	0.249565	-0.0192558	-0.00651668	0.000460111	73.0564	0.93662	-0.143113	-0.044997	-0.923449	0.0126984	0.112687	0	0	0.0633795	4.9436	0	0	0.0315442	0.177607	0.0136187	0.116699	0.0289275	0.170081	0	7	0	0	1000	44330	44330	0
1	97	Category F	17133	16	20:34:59	113200	113200	85	8.4	20.3652	0.239591	-0.0606733	-0.00836684	0.000824334	79.1204	0.930828	-0.142791	-0.0606244	-0.915266	0.0125373	0.11197	0	0	0.0691722	5.87964	0	0	0.0292394	0.170995	0.0177619	0.133274	0.0227798	0.15093	0	7	0	0	1000	44330	44330	0
1	98	Category L	17218	16	20:42:19	113285	113285	125	12.4	9.90649	0.079252	0.0470527	0.00185352	0.00148438	115.927	0.927412	0.137141	-0.0427969	-0.914889	0.00178125	0.0422049	0	0	0.0725879	9.07349	0	0	0.00601172	0.0775353	0.00153125	0.0391312	0.000855469	0.0292484	0	7	0	0	1000	44330	44330	0
1	99	Category E	17343	16	20:42:32	113410	113410	45	4.4	10.427	0.231711	-0.055702	-0.0128635	0.0217339	42.833	0.951845	0.0761013	0.00700412	-0.948177	0.0507758	0.225335	0.000227865	0.0150952	0.0481554	2.16699	0.000244141	0.015625	0.0290365	0.170401	0.00786133	0.0886641	0.0254666	0.159583	0	7	0	0	1000	44330	44330	0
1	100	Category J	17388	16	21:10:41	113455	113455	95	9.401	72.1174	0.759131	-0.0159437	0.00612407	-0.0200786	93.0796	0.979785	0.0558054	-0.00248509	-0.977572	0.416483	0.645355	0.000146484	0.0121031	0.0230366	2.18848	6.17E-05	0.00785351	0.439977	0.663308	0.0651393	0.255224	0.463713	0.680965	0	7	0	0	1000	44330	44330	0
1	101	Category F	17483	16	22:25:59	113612	113612	80	7.9	26.1143	0.326428	-0.0567261	-0.00917664	-0.00520325	75.5984	0.94498	-0.133682	-0.0442474	-0.933383	0.0468597	0.216471	0.0003479	0.0186521	0.0550201	4.40161	3.05E-06	0.00174693	0.087085	0.295102	0.0213013	0.14595	0.0446411	0.211284	0	7	0	0	1000	44330	44330	0
1	102	Category E	17563	16	22:40:13	113692	113692	71	7.101	6.12793	0.0863089	-0.0233447	0.00632359	0.00346955	29.0945	0.409781	-0.0172824	-0.0184412	-0.408826	0.00268899	0.0518554	0.0384779	0.196158	0.0268383	1.90552	0.000189123	0.0137522	0.00801538	0.0895286	0.00593502	0.0770391	0.00529544	0.0727698	0	7	0	0	1000	44330	0	44330
