# Supplementary material for: Development of a multisensor biologging collar and analytical techniques to describe high‐resolution spatial behavior in free‐ranging terrestrial mammals
Source: Ecol Evol. 2024 Sep 23;14(9):e70264. doi: 10.1002/ece3.70264 (PMC11420106; doi:10.1002/ece3.70264)
Supplement: Supplementary file 1 — Appendix S1 [file ECE3-14-e70264-s001.zip › doi_10_5061_dryad_jdfn2z3hv__v20240620/B5_S27_Master.csv]

Counter	Total Event no.	Event no.	Category	Acc_x	Acc_y	Acc_z	Mag_x	Mag_y	Mag_z	Temp C	Pressure hbar	Date	DD	MM	YY	Time_dd:hh:mm:ss	Total secs	Decimal secs	Hours	Minutes	Seconds	Anlg	Light	Battery V	Acc_x sm	Acc_y sm	Acc_z sm	Ang vel	VeDBA	Vel m/s	Vel/VEDBA	FFT cleaned	FFT stuff	FFT stuff	FFT stuff	FFT sweep	FFT zero crossings	FFT zero crossings manual	VeSBA	Animal g	ODBA	Dyn AccX	Dyn AccY	Dyn AccZ	Smth Press	Altitude smth	Pressure change	Altitude change	Median pressure
0	1	1	Category L	0.191895	0.0478516	-0.935791	-0.244141	-0.144531	0.420654	-12.4	0	15/3/2018	15	3	2018	19:28:03	70083	0.7	19	28	3	0	0.0595703	3.51753	0	0	0	0	0	0	0	0	0	0	0	0	0	0	0	0	0	0	0	0	0	0	0	44330	0
1	2	2	Category L	0.19189453	0.011962891	-0.89990234	-0.24633789	-0.14306641	0.41894531	-10.31	0	15/3/2018	15	3	2018	19:28:03	70083	0.8	19	28	3	0	0.059570313	3.5175293	0	0	0	0	0	0	0	0	0	0	0	0	0	0	0	0	0	0	0	0	0	0	0	44330	0
2	3	3	Category L	0.19189453	0.035888672	-0.88793945	-0.23876953	-0.1418457	0.42602539	-7.86	0	15/3/2018	15	3	2018	19:28:03	70083	0.9	19	28	3	0	0.059570313	3.5175293	0	0	0	0	0	0	0	0	0	0	0	0	0	0	0	0	0	0	0	0	0	0	0	44330	0
3	4	4	Category L	0.17993164	0.035888672	-0.91186523	-0.23510742	-0.14624023	0.4309082	-6.87	0	15/3/2018	15	3	2018	19:28:04	70084	0	19	28	4	0	0.059570313	3.5175293	0	0	0	0	0	0	0	0	0	0	0	0	0	0	0	0	0	0	0	0	0	44330	0	0	0
4	5	5	Category L	0.17993164	0.023925781	-0.89990234	-0.23974609	-0.1472168	0.42773438	-8.23	0	15/3/2018	15	3	2018	19:28:04	70084	0.1	19	28	4	0	0.059570313	3.5175293	0	0	0	0	0	0	0	0	0	0	0	0	0	0	0	0	0	0	0	0	0	44330	0	0	0
5	6	6	Category L	0.19189453	0.035888672	-0.94799805	-0.23974609	-0.14282227	0.42919922	-11.42	0	15/3/2018	15	3	2018	19:28:04	70084	0.2	19	28	4	0	0.059570313	3.5175293	0	0	0	0	0	0	0	0	0	0	0	0	0	0	0	0	0	0	0	0	0	44330	0	0	0
6	7	7	Category L	0.19189453	0.035888672	-0.91186523	-0.24487305	-0.1418457	0.43164063	-14.49	0	15/3/2018	15	3	2018	19:28:04	70084	0.3	19	28	4	0	0.059570313	3.5175293	0	0	0	0	0	0	0	0	0	0	0	0	0	0	0	0	0	0	0	0	0	44330	0	0	0
7	8	8	Category L	0.17993164	0.011962891	-0.92382813	-0.23095703	-0.14550781	0.43115234	-17.2	0	15/3/2018	15	3	2018	19:28:04	70084	0.4	19	28	4	0	0.059570313	3.5175293	0	0	0	0	0	0	0	0	0	0	0	0	0	0	0	0	0	0	0	0	0	44330	0	0	0
8	9	9	Category L	0.19189453	0.035888672	-0.89990234	-0.234375	-0.1418457	0.43310547	-20.14	0	15/3/2018	15	3	2018	19:28:04	70084	0.5	19	28	4	0	0.059570313	3.5175293	0	0	0	0	0	0	0	0	0	0	0	0	0	0	0	0	0	0	0	0	0	44330	0	0	0
9	10	10	Category L	0.17993164	0.023925781	-0.91186523	-0.23364258	-0.14697266	0.4309082	-21.37	0	15/3/2018	15	3	2018	19:28:04	70084	0.6	19	28	4	0	0.059570313	3.5175293	0	0	0	0	0	0	0	0	0	0	0	0	0	0	0	0	0	0	0	0	0	44330	0	0	0
10	11	11	Category L	0.19189453	0.035888672	-0.92382813	-0.22729492	-0.1472168	0.43310547	-22.48	0	15/3/2018	15	3	2018	19:28:04	70084	0.7	19	28	4	0	0.059570313	3.5175293	0	0	0	139.09424	0	0	0	0	0	0	0	0	0	0	0	0	0	0	0	0	0	44330	0	0	0
11	12	12	Category L	0.14379883	0.047851563	-0.91186523	-0.24145508	-0.14355469	0.42773438	-23.46	0	15/3/2018	15	3	2018	19:28:04	70084	0.8	19	28	4	0	0.059570313	3.5175293	0	0	0	139.64282	0	0	0	0	0	0	0	0	0	0	0	0	0	0	0	0	0	44330	0	0	0
12	13	13	Category L	0.16796875	0.071777344	-0.87597656	-0.22753906	-0.14819336	0.42407227	-23.95	0	15/3/2018	15	3	2018	19:28:04	70084	0.9	19	28	4	0	0.059570313	3.5175293	0	0	0	140.05298	0	0	0	0	0	0	0	0	0	0	0	0	0	0	0	0	0	44330	0	0	0
13	14	14	Category L	0.17993164	0.047851563	-0.89990234	-0.22753906	-0.14794922	0.4309082	-23.46	0	15/3/2018	15	3	2018	19:28:05	70085	0	19	28	5	0	0.059570313	3.5175293	0	0	0	140.09229	0	0	0	0	0	0	0	0	0	0	0	0	0	0	0	0	0	44330	0	0	0
14	15	15	Category L	0.16796875	0.047851563	-0.93579102	-0.23168945	-0.14501953	0.43408203	-23.09	0	15/3/2018	15	3	2018	19:28:05	70085	0.1	19	28	5	0	0.059570313	3.5175293	0	0	0	130.95801	0	0	0	0	0	0	0	0	0	0	0	0	0	0	0	0	0	44330	0	0	0
15	16	16	Category L	0.17993164	0.011962891	-0.93579102	-0.22998047	-0.15063477	0.43286133	-23.09	0	15/3/2018	15	3	2018	19:28:05	70085	0.2	19	28	5	0	0.059570313	3.5175293	0	0	0	111.29639	0	0	0	0	0	0	0	0	0	0	0	0	0	0	0	0	0	44330	0	0	0
16	17	17	Category L	0.17993164	0.035888672	-0.93579102	-0.22631836	-0.14648438	0.43212891	-22.6	0	15/3/2018	15	3	2018	19:28:05	70085	0.3	19	28	5	0	0.059570313	3.5175293	0	0	0	69.737061	0	0	0	0	0	0	0	0	0	0	0	0	0	0	0	0	0	44330	0	0	0
17	18	18	Category L	0.16796875	0.047851563	-0.92382813	-0.22802734	-0.14819336	0.43286133	-22.48	0	15/3/2018	15	3	2018	19:28:05	70085	0.4	19	28	5	0	0.059570313	3.5175293	0	0	0	28.612549	0	0	0	0	0	0	0	0	0	0	0	0	0	0	0	0	0	44330	0	0	0
18	19	19	Category L	0.11987305	0.023925781	-0.92382813	-0.22753906	-0.14575195	0.43310547	-22.23	0	15/3/2018	15	3	2018	19:28:05	70085	0.5	19	28	5	0	0.059570313	3.5175293	0	0	0	9.4543457	0	0	0	0	0	0	0	0	0	0	0	0	0	0	0	0	0	44330	0	0	0
19	20	20	Category L	0.17993164	0.035888672	-0.93579102	-0.22753906	-0.14575195	0.42919922	-22.35	0	15/3/2018	15	3	2018	19:28:05	70085	0.6	19	28	5	0	0.059570313	3.5175293	0	0	0	0.37304688	0	0	0	0	0	0	0	0	0	0	0	0	0	0	0	0	0	44330	0	0	0
20	21	21	Category L	0.15576172	0.035888672	-0.92382813	-0.22021484	-0.1472168	0.4362793	-22.35	0	15/3/2018	15	3	2018	19:28:05	70085	0.7	19	28	5	0	0.059570313	3.5175293	0	0	0	0.24951172	0	0	0	0	0	0	0	0	0	0	0	0	0	0	0	0	0	44330	0	0	0
21	22	22	Category L	0.17993164	0.047851563	-0.91186523	-0.22729492	-0.1472168	0.43505859	-22.23	0	15/3/2018	15	3	2018	19:28:05	70085	0.8	19	28	5	0	0.059570313	3.5175293	0	0	0	1.0698242	0	0	0	0	0	0	0	0	0	0	0	0	0	0	0	0	0	44330	0	0	0
22	23	23	Category L	0.19189453	0.035888672	-0.92382813	-0.22558594	-0.15039063	0.4362793	-22.11	0	15/3/2018	15	3	2018	19:28:05	70085	0.9	19	28	5	0	0.059570313	3.5175293	0	0	0	1.8349609	0	0	0	0	0	0	0	0	0	0	0	0	0	0	0	0	0	44330	0	0	0
23	24	24	Category L	0.16796875	0.035888672	-0.93579102	-0.22045898	-0.14550781	0.4362793	-21.86	0	15/3/2018	15	3	2018	19:28:06	70086	0	19	28	6	0	0.059570313	3.5175293	0	0	0	1.8686523	0	0	0	0	0	0	0	0	0	0	0	0	0	0	0	0	0	44330	0	0	0
24	25	25	Category L	0.15576172	0.035888672	-0.89990234	-0.234375	-0.1418457	0.43432617	-21.86	0	15/3/2018	15	3	2018	19:28:06	70086	0.1	19	28	6	0	0.059570313	3.5175293	0	0	0	1.3156738	0	0	0	0	0	0	0	0	0	0	0	0	0	0	0	0	0	44330	0	0	0
25	26	26	Category L	0.16796875	0.059814453	-0.91186523	-0.22119141	-0.14916992	0.43725586	-21.98	0	15/3/2018	15	3	2018	19:28:06	70086	0.2	19	28	6	0	0.059570313	3.5175293	0	0	0	0.55786133	0	0	0	0	0	0	0	0	0	0	0	0	0	0	0	0	0	44330	0	0	0
26	27	27	Category L	0.14379883	0.047851563	-0.93579102	-0.21850586	-0.14648438	0.4362793	-21.86	0	15/3/2018	15	3	2018	19:28:06	70086	0.3	19	28	6	0	0.059570313	3.5175293	0	0	0	0.45898438	0	0	0	0	0	0	0	0	0	0	0	0	0	0	0	0	0	44330	0	0	0
27	28	28	Category L	0.15576172	0.071777344	-0.93579102	-0.22558594	-0.14648438	0.43725586	-21.86	0	15/3/2018	15	3	2018	19:28:06	70086	0.4	19	28	6	0	0.059570313	3.5175293	0	0	0	0.96679688	0	0	0	0	0	0	0	0	0	0	0	0	0	0	0	0	0	44330	0	0	0
28	29	29	Category L	0.16796875	0.047851563	-0.92382813	-0.21777344	-0.14819336	0.43530273	-21.86	0	15/3/2018	15	3	2018	19:28:06	70086	0.5	19	28	6	0	0.059570313	3.5175293	0	0	0	0.91455078	0	0	0	0	0	0	0	0	0	0	0	0	0	0	0	0	0	44330	0	0	0
29	30	30	Category L	0.15576172	0.035888672	-0.91186523	-0.21850586	-0.14819336	0.43310547	-21.86	0	15/3/2018	15	3	2018	19:28:06	70086	0.6	19	28	6	0	0.059570313	3.5175293	0	0	0	0.33813477	0	0	0	0	0	0	0	0	0	0	0	0	0	0	0	0	0	44330	0	0	0
30	31	31	Category L	0.15576172	0.023925781	-0.89990234	-0.22094727	-0.15161133	0.43603516	-21.98	0	15/3/2018	15	3	2018	19:28:06	70086	0.7	19	28	6	0	0.059570313	3.5175293	0	0	0	0.36352539	0	0	0	0	0	0	0	0	0	0	0	0	0	0	0	0	0	44330	0	0	0
31	32	32	Category L	0.16796875	0.047851563	-0.92382813	-0.21313477	-0.14672852	0.43847656	-21.98	0	15/3/2018	15	3	2018	19:28:06	70086	0.8	19	28	6	0	0.059570313	3.5175293	0	0	0	1.1062012	0	0	0	0	0	0	0	0	0	0	0	0	0	0	0	0	0	44330	0	0	0
32	33	33	Category L	0.15576172	0.023925781	-0.93579102	-0.2253418	-0.14794922	0.43896484	-22.11	0	15/3/2018	15	3	2018	19:28:06	70086	0.9	19	28	6	0	0.059570313	3.5175293	0	0	0	1.8664551	0	0	0	0	0	0	0	0	0	0	0	0	0	0	0	0	0	44330	0	0	0
33	34	34	Category L	0.15576172	0.023925781	-0.94799805	-0.21411133	-0.15136719	0.43896484	-22.11	0	15/3/2018	15	3	2018	19:28:07	70087	0	19	28	7	0	0.059570313	3.5175293	0	0	0	2.6984863	0	0	0	0	0	0	0	0	0	0	0	0	0	0	0	0	0	44330	0	0	0
34	35	35	Category L	0.16796875	0.011962891	-0.92382813	-0.2121582	-0.1496582	0.44238281	-22.48	0	15/3/2018	15	3	2018	19:28:07	70087	0.1	19	28	7	0	0.059570313	3.5175293	0	0	0	2.8261719	0	0	0	0	0	0	0	0	0	0	0	0	0	0	0	0	0	44330	0	0	0
35	36	36	Category L	0.16796875	0.035888672	-0.89990234	-0.21923828	-0.15429688	0.43408203	-22.6	0	15/3/2018	15	3	2018	19:28:07	70087	0.2	19	28	7	0	0.059570313	3.5175293	0	0	0	3.1633301	0	0	0	0	0	0	0	0	0	0	0	0	0	0	0	0	0	44330	0	0	0
36	37	37	Category L	0.13183594	0.071777344	-0.94799805	-0.2121582	-0.15429688	0.43603516	-22.48	0	15/3/2018	15	3	2018	19:28:07	70087	0.3	19	28	7	0	0.059570313	3.5175293	0	0	0	4.1057129	0	0	0	0	0	0	0	0	0	0	0	0	0	0	0	0	0	44330	0	0	0
37	38	38	Category L	0.15576172	0.023925781	-0.89990234	-0.20532227	-0.15771484	0.43823242	-22.48	0	15/3/2018	15	3	2018	19:28:07	70087	0.4	19	28	7	0	0.059570313	3.5175293	0	0	0	4.0837402	0	0	0	0	0	0	0	0	0	0	0	0	0	0	0	0	0	44330	0	0	0
38	39	39	Category L	0.13183594	0.023925781	-0.94799805	-0.20507813	-0.1550293	0.43823242	-22.23	0	15/3/2018	15	3	2018	19:28:07	70087	0.5	19	28	7	0	0.059570313	3.5175293	0	0	0	3.4624023	0	0	0	0	0	0	0	0	0	0	0	0	0	0	0	0	0	44330	0	0	0
39	40	40	Category L	0.11987305	0.035888672	-0.93579102	-0.21313477	-0.1496582	0.44116211	-21.98	0	15/3/2018	15	3	2018	19:28:07	70087	0.6	19	28	7	0	0.059570313	3.5175293	0	0	0	2.9084473	0	0	0	0	0	0	0	0	0	0	0	0	0	0	0	0	0	44330	0	0	0
40	41	41	Category L	0.14379883	0.023925781	-0.93579102	-0.20605469	-0.15869141	0.43432617	-21.98	0	15/3/2018	15	3	2018	19:28:07	70087	0.7	19	28	7	0	0.059570313	3.5175293	0.091552734	0.019042969	-0.93994141	2.7585449	0.052490234	0	0	0	0	0	0	0	0	0	0.94458008	0.055419922	0.061279297	0.052001953	0.004638672	0.004150391	0	44330	0	0	0
41	42	42	Category L	0.13183594	0.011962891	-0.92382813	-0.19921875	-0.15527344	0.44067383	-21.98	0	15/3/2018	15	3	2018	19:28:07	70087	0.8	19	28	7	0	0.059570313	3.5175293	0.087158203	0.018310547	-0.93774414	2.0166016	0.046875	0	0	0	0	0	0	0	0	0	0.94189453	0.058105469	0.064941406	0.044433594	-0.006347656	0.013916016	0	44330	0	0	0
42	43	43	Category L	0.15576172	0.059814453	-0.92382813	-0.21411133	-0.1496582	0.43823242	-21.98	0	15/3/2018	15	3	2018	19:28:07	70087	0.9	19	28	7	0	0.059570313	3.5175293	0.084472656	0.018066406	-0.94238281	1.050293	0.084228516	0	0	0	0	0	0	0	0	0	0.94628906	0.053710938	0.13110352	0.071044922	0.041503906	0.018554688	0	44330	0	0	0
43	44	44	Category L	0.15576172	0.047851563	-0.94799805	-0.20507813	-0.15673828	0.44213867	-21.98	0	15/3/2018	15	3	2018	19:28:08	70088	0	19	28	8	0	0.059570313	3.5175293	0.08203125	0.018798828	-0.94335938	0.90429688	0.079101563	0	0	0	0	0	0	0	0	0	0.94702148	0.052978516	0.10717773	0.073486328	0.028808594	-0.004394531	0	44330	0	0	0
44	45	45	Category L	0.15576172	0.023925781	-0.89990234	-0.19970703	-0.15600586	0.44165039	-21.98	0	15/3/2018	15	3	2018	19:28:08	70088	0.1	19	28	8	0	0.059570313	3.5175293	0.077636719	0.018066406	-0.94287109	1.3618164	0.089111328	0	0	0	0	0	0	0	0	0	0.94628906	0.053710938	0.12670898	0.077880859	0.005615234	0.04296875	0	44330	0	0	0
45	46	46	Category L	0.14379883	0.023925781	-0.92382813	-0.20605469	-0.14990234	0.43652344	-21.98	0	15/3/2018	15	3	2018	19:28:08	70088	0.2	19	28	8	0	0.059570313	3.5175293	0.072998047	0.017333984	-0.94018555	0.94506836	0.072753906	0	0	0	0	0	0	0	0	0	0.94311523	0.056884766	0.093261719	0.070556641	0.006347656	0.016357422	0	44330	0	0	0
46	47	47	Category L	0.13183594	0.035888672	-0.91186523	-0.20263672	-0.15283203	0.44042969	-21.98	0	15/3/2018	15	3	2018	19:28:08	70088	0.3	19	28	8	0	0.059570313	3.5175293	0.072021484	0.015869141	-0.94360352	0.39501953	0.0703125	0	0	0	0	0	0	0	0	0	0.9465332	0.053466797	0.11108398	0.059570313	0.019775391	0.031738281	0	44330	0	0	0
47	48	48	Category L	0.095947266	0.023925781	-0.93579102	-0.19897461	-0.15063477	0.44458008	-21.98	0	15/3/2018	15	3	2018	19:28:08	70088	0.4	19	28	8	0	0.059570313	3.5175293	0.0703125	0.014404297	-0.94458008	1.03125	0.028564453	0	0	0	0	0	0	0	0	0	0.94726563	0.052734375	0.043701172	0.025390625	0.009277344	0.008789063	0	44330	0	0	0
48	49	49	Category L	0.13183594	0.023925781	-0.94799805	-0.20239258	-0.15014648	0.43261719	-21.98	0	15/3/2018	15	3	2018	19:28:08	70088	0.5	19	28	8	0	0.059570313	3.5175293	0.067138672	0.013916016	-0.94335938	1.588623	0.065429688	0	0	0	0	0	0	0	0	0	0.94580078	0.054199219	0.078857422	0.064453125	0.009765625	-0.004394531	0	44330	0	0	0
49	50	50	Category L	0.13183594	0	-0.92382813	-0.20483398	-0.15185547	0.43237305	-22.35	0	15/3/2018	15	3	2018	19:28:08	70088	0.6	19	28	8	0	0.059570313	3.5175293	0.062011719	0.013671875	-0.94189453	1.6018066	0.073242188	0	0	0	0	0	0	0	0	0	0.9440918	0.055908203	0.1015625	0.069580078	-0.013671875	0.018066406	0	44330	0	0	0
50	51	51	Category L	0.13183594	0.011962891	-0.91186523	-0.19482422	-0.15185547	0.44458008	-22.35	0	15/3/2018	15	3	2018	19:28:08	70088	0.7	19	28	8	0	0.059570313	3.5175293	0.062011719	0.010986328	-0.94238281	1.6433105	0.075927734	0	0	0	0	0	0	0	0	0	0.94458008	0.055419922	0.10107422	0.069580078	0.000732422	0.030517578	0	44330	0	0	0
51	52	52	Category L	0.13183594	0.023925781	-0.95996094	-0.20703125	-0.14794922	0.44360352	-22.35	0	15/3/2018	15	3	2018	19:28:08	70088	0.8	19	28	8	0	0.059570313	3.5175293	0.061035156	0.01171875	-0.94580078	2.9030762	0.072998047	0	0	0	0	0	0	0	0	0	0.94775391	0.052246094	0.096679688	0.070556641	0.011962891	-0.013916016	0	44330	0	0	0
52	53	53	Category L	0.13183594	0.047851563	-0.93579102	-0.19555664	-0.15600586	0.44360352	-22.6	0	15/3/2018	15	3	2018	19:28:08	70088	0.9	19	28	8	0	0.059570313	3.5175293	0.060546875	0.010253906	-0.94628906	4.8879395	0.081054688	0	0	0	0	0	0	0	0	0	0.94824219	0.051757813	0.11914063	0.071289063	0.037353516	0.010498047	0	44330	0	0	0
53	54	54	Category L	0.10791016	0.023925781	-0.95996094	-0.20117188	-0.15161133	0.4375	-22.23	0	15/3/2018	15	3	2018	19:28:09	70089	0	19	28	9	0	0.059570313	3.5175293	0.055664063	0.007324219	-0.9465332	6.717041	0.056152344	0	0	0	0	0	0	0	0	0	0.94824219	0.051757813	0.081787109	0.052001953	0.016357422	-0.013183594	0	44330	0	0	0
54	55	55	Category L	0.10791016	0.035888672	-0.95996094	-0.19384766	-0.1550293	0.44067383	-21.74	0	15/3/2018	15	3	2018	19:28:09	70089	0.1	19	28	9	0	0.059570313	3.5175293	0.053710938	0.008056641	-0.94213867	7.2719727	0.062988281	0	0	0	0	0	0	0	0	0	0.94384766	0.056152344	0.099365234	0.053955078	0.027832031	-0.017578125	0	44330	0	0	0
55	56	56	Category L	0.095947266	0.035888672	-0.97192383	-0.19213867	-0.15869141	0.44555664	-21.62	0	15/3/2018	15	3	2018	19:28:09	70089	0.2	19	28	9	0	0.059570313	3.5175293	0.052490234	0.007568359	-0.94433594	7.9421387	0.058349609	0	0	0	0	0	0	0	0	0	0.94604492	0.053955078	0.098876953	0.043212891	0.028076172	-0.02734375	0	44330	0	0	0
56	57	57	Category E	-0.095947266	0.071777344	-1.0078125	-0.039550781	-0.17871094	0.46826172	-13.26	0	15/3/2018	15	3	2018	19:28:09	70089	0.8	19	28	9	0	0.059570313	3.5175293	0.051025391	0.005615234	-0.94604492	10.429688	0.17260742	0	0	0	0	0	0	0	0	0	0.94726563	0.052734375	0.2746582	-0.14697266	0.065917969	-0.061523438	0	44330	0	0	0
57	58	58	Category E	-0.071777344	0.059814453	-1.0197754	-0.014892578	-0.15722656	0.47753906	-12.65	0	15/3/2018	15	3	2018	19:28:09	70089	0.9	19	28	9	0	0.059570313	3.5175293	0.046142578	0.005126953	-0.94555664	12.789795	0.14941406	0	0	0	0	0	0	0	0	0	0.9465332	0.053466797	0.24658203	-0.11791992	0.054443359	-0.073974609	0	44330	0	0	0
58	59	59	Category E	0.059814453	0.035888672	-0.86376953	0.001953125	-0.15454102	0.47998047	-13.26	0	15/3/2018	15	3	2018	19:28:10	70090	0	19	28	10	0	0.059570313	3.5175293	0.041503906	0.004882813	-0.94213867	14.52002	0.086181641	0	0	0	0	0	0	0	0	0	0.94311523	0.056884766	0.12768555	0.018066406	0.030761719	0.078369141	0	44330	0	0	0
59	60	60	Category E	-0.047851563	0.059814453	-1.2958984	0.007080078	-0.16992188	0.47265625	-13.75	0	15/3/2018	15	3	2018	19:28:10	70090	0.1	19	28	10	0	0.059570313	3.5175293	0.037109375	0.006103516	-0.94482422	16.552002	0.36499023	0	0	0	0	0	0	0	0	0	0.94555664	0.054443359	0.48950195	-0.084960938	0.053466797	-0.35083008	0	44330	0	0	0
60	61	61	Category E	-0.047851563	-0.071777344	-0.95996094	-0.006591797	-0.1652832	0.47436523	-15.23	0	15/3/2018	15	3	2018	19:28:10	70090	0.2	19	28	10	0	0.059570313	3.5175293	0.034667969	0.006347656	-0.94702148	16.315674	0.11450195	0	0	0	0	0	0	0	0	0	0.94775391	0.052246094	0.17382813	-0.082519531	-0.078125	-0.012695313	0	44330	0	0	0
61	62	62	Category E	-0.071777344	-0.083984375	-0.83984375	-0.020996094	-0.17724609	0.46777344	-15.48	0	15/3/2018	15	3	2018	19:28:10	70090	0.3	19	28	10	0	0.059570313	3.5175293	0.030029297	0.005126953	-0.9465332	14.65625	0.17236328	0	0	0	0	0	0	0	0	0	0.94702148	0.052978516	0.29760742	-0.10180664	-0.089111328	0.10668945	0	44330	0	0	0
62	63	63	Category E	-0.3359375	-0.023925781	-0.94799805	-0.047607422	-0.17529297	0.47021484	-16.58	0	15/3/2018	15	3	2018	19:28:10	70090	0.4	19	28	10	0	0.059570313	3.5175293	0.024658203	0.003417969	-0.94360352	13.678223	0.36157227	0	0	0	0	0	0	0	0	0	0.9440918	0.055908203	0.39208984	-0.3605957	-0.02734375	-0.004150391	0	44330	0	0	0
63	64	64	Category E	-0.15576172	-0.035888672	-0.69580078	-0.066894531	-0.12866211	0.48413086	-17.32	0	15/3/2018	15	3	2018	19:28:10	70090	0.5	19	28	10	0	0.059570313	3.5175293	0.021972656	0.002685547	-0.94506836	12.410645	0.30859375	0	0	0	0	0	0	0	0	0	0.9453125	0.0546875	0.46582031	-0.17773438	-0.038574219	0.24926758	0	44330	0	0	0
64	65	65	Category E	-0.023925781	-0.10791016	-1.3679199	-0.0625	-0.125	0.48608398	-17.93	0	15/3/2018	15	3	2018	19:28:10	70090	0.6	19	28	10	0	0.059570313	3.5175293	0.020019531	0.001220703	-0.94628906	10.377441	0.4375	0	0	0	0	0	0	0	0	0	0.9465332	0.053466797	0.57470703	-0.043945313	-0.10913086	-0.42138672	0	44330	0	0	0
65	66	66	Category E	0	0.059814453	-0.99584961	-0.014404297	-0.14233398	0.48657227	-19.53	0	15/3/2018	15	3	2018	19:28:10	70090	0.7	19	28	10	0	0.059570313	3.5175293	0.014892578	0.001708984	-0.9465332	6.8237305	0.077392578	0	0	0	0	0	0	0	0	0	0.9465332	0.053466797	0.12231445	-0.014892578	0.057861328	-0.049072266	0	44330	0	0	0
66	67	67	Category E	-0.17993164	-0.059814453	-0.93579102	-0.011962891	-0.13623047	0.48413086	-20.02	0	15/3/2018	15	3	2018	19:28:10	70090	0.8	19	28	10	0	0.059570313	3.5175293	0.010253906	0.000488281	-0.94384766	5.6706543	0.19995117	0	0	0	0	0	0	0	0	0	0.94384766	0.056152344	0.2590332	-0.19018555	-0.060302734	0.008056641	0	44330	0	0	0
67	68	68	Category E	-0.19189453	-0.15576172	-0.77978516	-0.029052734	-0.16943359	0.47363281	-20.02	0	15/3/2018	15	3	2018	19:28:10	70090	0.9	19	28	10	0	0.059570313	3.5175293	0.008789063	0.000732422	-0.9453125	6.5239258	0.30371094	0	0	0	0	0	0	0	0	0	0.9453125	0.0546875	0.52294922	-0.20068359	-0.15649414	0.16552734	0	44330	0	0	0
68	69	69	Category E	0.10791016	0.083984375	-1.1879883	-0.046386719	-0.19726563	0.45874023	-19.53	0	15/3/2018	15	3	2018	19:28:11	70091	0	19	28	11	0	0.059326172	3.4434082	0.006835938	0.000244141	-0.9465332	2.9194336	0.2746582	0	0	0	0	0	0	0	0	0	0.9465332	0.053466797	0.42602539	0.10083008	0.083496094	-0.24121094	0	44330	0	0	0
69	70	70	Category E	0.011962891	-0.023925781	-1.0439453	-0.057128906	-0.17163086	0.47119141	-19.28	0	15/3/2018	15	3	2018	19:28:11	70091	0.111	19	28	11	0	0.059326172	3.4434082	0.002441406	-0.001220703	-0.94555664	3.2875977	0.10107422	0	0	0	0	0	0	0	0	0	0.94555664	0.054443359	0.13012695	0.009277344	-0.022460938	-0.098144531	0	44330	0	0	0
70	71	71	Category E	-0.071777344	-0.035888672	-0.89990234	-0.10009766	-0.17285156	0.46435547	-18.91	0	15/3/2018	15	3	2018	19:28:11	70091	0.222	19	28	11	0	0.059326172	3.4434082	-0.000732422	-0.002197266	-0.94335938	3.753418	0.089599609	0	0	0	0	0	0	0	0	0	0.94335938	0.056640625	0.14794922	-0.070800781	-0.033447266	0.043457031	0	44330	0	0	0
71	72	72	Category E	-0.083984375	0	-0.76782227	-0.16064453	-0.13427734	0.46386719	-18.91	0	15/3/2018	15	3	2018	19:28:11	70091	0.333	19	28	11	0	0.059326172	3.4434082	-0.001953125	-0.003173828	-0.94555664	1.6916504	0.19580078	0	0	0	0	0	0	0	0	0	0.94555664	0.054443359	0.26293945	-0.081787109	0.003173828	0.17773438	0	44330	0	0	0
72	73	73	Category E	0.083984375	-0.035888672	-1.0678711	-0.17333984	-0.10205078	0.46923828	-19.03	0	15/3/2018	15	3	2018	19:28:11	70091	0.444	19	28	11	0	0.059326172	3.4434082	-0.003417969	-0.004638672	-0.94677734	3.8181152	0.15234375	0	0	0	0	0	0	0	0	0	0.94677734	0.053222656	0.23950195	0.087402344	-0.031005859	-0.12084961	0	44330	0	0	0
73	74	74	Category E	0.023925781	0.035888672	-0.97192383	-0.12890625	-0.12207031	0.47900391	-19.28	0	15/3/2018	15	3	2018	19:28:11	70091	0.555	19	28	11	0	0.059326172	3.4434082	-0.008544922	-0.004882813	-0.94555664	7.605957	0.058349609	0	0	0	0	0	0	0	0	0	0.94580078	0.054199219	0.099609375	0.032470703	0.040771484	-0.026123047	0	44330	0	0	0
74	75	75	Category E	-0.095947266	-0.083984375	-0.99584961	-0.090820313	-0.13720703	0.47021484	-19.41	0	15/3/2018	15	3	2018	19:28:11	70091	0.666	19	28	11	0	0.059326172	3.4434082	-0.011962891	-0.005859375	-0.94262695	7.2836914	0.1262207	0	0	0	0	0	0	0	0	0	0.94287109	0.057128906	0.21508789	-0.083740234	-0.078125	-0.052978516	0	44330	0	0	0
75	76	76	Category E	-0.13183594	-0.14379883	-0.86376953	-0.090820313	-0.17138672	0.46435547	-19.53	0	15/3/2018	15	3	2018	19:28:11	70091	0.777	19	28	11	0	0.059326172	3.4434082	-0.013916016	-0.005371094	-0.9465332	0.95068359	0.19946289	0	0	0	0	0	0	0	0	0	0.9465332	0.053466797	0.33886719	-0.11767578	-0.13818359	0.082763672	0	44330	0	0	0
76	77	77	Category E	0.071777344	0.11987305	-1.0319824	-0.090820313	-0.19482422	0.45776367	-19.65	0	15/3/2018	15	3	2018	19:28:11	70091	0.888	19	28	11	0	0.059326172	3.4434082	-0.015869141	-0.005371094	-0.94824219	0.49633789	0.17431641	0	0	0	0	0	0	0	0	0	0.94848633	0.051513672	0.29663086	0.087646484	0.12524414	-0.083496094	0	44330	0	0	0
77	78	78	Category E	0.095947266	-0.035888672	-0.97192383	-0.060546875	-0.17578125	0.46777344	-19.28	0	15/3/2018	15	3	2018	19:28:12	70092	0	19	28	12	0	0.059326172	3.4434082	-0.020507813	-0.006835938	-0.94775391	6.7351074	0.12231445	0	0	0	0	0	0	0	0	0	0.94799805	0.052001953	0.16943359	0.11645508	-0.028808594	-0.023925781	0	44330	0	0	0
78	79	79	Category E	-0.035888672	-0.023925781	-0.97192383	-0.050048828	-0.18041992	0.46118164	-19.04	0	15/3/2018	15	3	2018	19:28:12	70092	0.1	19	28	12	0	0.059326172	3.4434082	-0.024414063	-0.006835938	-0.94555664	7.1162109	0.033203125	0	0	0	0	0	0	0	0	0	0.94580078	0.054199219	0.054199219	-0.011230469	-0.016845703	-0.026123047	0	44330	0	0	0
79	80	80	Category E	-0.27587891	-0.011962891	-0.93579102	-0.068359375	-0.16967773	0.4699707	-19.04	0	15/3/2018	15	3	2018	19:28:12	70092	0.2	19	28	12	0	0.059326172	3.4434082	-0.025146484	-0.006835938	-0.94873047	2.001709	0.25073242	0	0	0	0	0	0	0	0	0	0.94897461	0.051025391	0.26831055	-0.25048828	-0.004882813	0.012939453	0	44330	0	0	0
80	81	81	Category E	-0.14379883	0	-0.75585938	-0.096923828	-0.13720703	0.47509766	-18.91	0	15/3/2018	15	3	2018	19:28:12	70092	0.3	19	28	12	0	0.059326172	3.4434082	-0.026855469	-0.008056641	-0.94848633	0.1340332	0.2253418	0	0	0	0	0	0	0	0	0	0.94873047	0.051269531	0.31762695	-0.11669922	0.008056641	0.19262695	0	44330	0	0	0
81	82	82	Category E	-0.023925781	-0.011962891	-1.2719727	-0.071533203	-0.12841797	0.47900391	-19.16	0	15/3/2018	15	3	2018	19:28:12	70092	0.4	19	28	12	0	0.059326172	3.4434082	-0.028564453	-0.008544922	-0.94677734	4.9626465	0.32495117	0	0	0	0	0	0	0	0	0	0.94726563	0.052734375	0.33300781	0.004638672	-0.003173828	-0.32495117	0	44330	0	0	0
82	83	83	Category E	-0.011962891	0.083984375	-0.95996094	-0.043945313	-0.1418457	0.48217773	-19.41	0	15/3/2018	15	3	2018	19:28:12	70092	0.5	19	28	12	0	0.059326172	3.4434082	-0.033447266	-0.008789063	-0.94702148	8.5070801	0.095947266	0	0	0	0	0	0	0	0	0	0.94775391	0.052246094	0.12719727	0.021484375	0.092773438	-0.012695313	0	44330	0	0	0
83	84	84	Category E	-0.16796875	-0.011962891	-0.88793945	-0.033691406	-0.14282227	0.48339844	-19.53	0	15/3/2018	15	3	2018	19:28:12	70092	0.6	19	28	12	0	0.059326172	3.4434082	-0.036376953	-0.010253906	-0.94506836	4.4616699	0.14331055	0	0	0	0	0	0	0	0	0	0.94580078	0.054199219	0.19018555	-0.13134766	-0.001464844	0.057128906	0	44330	0	0	0
84	85	85	Category E	-0.19189453	-0.035888672	-0.671875	-0.054443359	-0.17333984	0.47241211	-19.78	0	15/3/2018	15	3	2018	19:28:12	70092	0.7	19	28	12	0	0.059326172	3.4434082	-0.037109375	-0.011962891	-0.94750977	1.111084	0.31689453	0	0	0	0	0	0	0	0	0	0.94824219	0.051757813	0.45385742	-0.15454102	-0.023681641	0.27563477	0	44330	0	0	0
85	86	86	Category E	0.11987305	-0.083984375	-1.223877	-0.077148438	-0.18896484	0.46313477	-19.9	0	15/3/2018	15	3	2018	19:28:12	70092	0.8	19	28	12	0	0.059326172	3.4434082	-0.038818359	-0.01171875	-0.94775391	1.753418	0.32641602	0	0	0	0	0	0	0	0	0	0.94873047	0.051269531	0.50683594	0.15869141	-0.072021484	-0.27587891	0	44330	0	0	0
86	87	87	Category E	0.047851563	-0.083984375	-0.99584961	-0.079833984	-0.16943359	0.46777344	-19.65	0	15/3/2018	15	3	2018	19:28:12	70092	0.9	19	28	12	0	0.059326172	3.4434082	-0.043701172	-0.011230469	-0.94750977	7.168457	0.12646484	0	0	0	0	0	0	0	0	0	0.94848633	0.051513672	0.21240234	0.091552734	-0.072509766	-0.048095703	0	44330	0	0	0
87	88	88	Category E	-0.071777344	-0.023925781	-0.81591797	-0.12719727	-0.17114258	0.4597168	-19.65	0	15/3/2018	15	3	2018	19:28:13	70093	0	19	28	13	0	0.059326172	3.4434082	-0.045410156	-0.011474609	-0.94458008	2.9206543	0.13183594	0	0	0	0	0	0	0	0	0	0.94555664	0.054443359	0.16699219	-0.026123047	-0.012207031	0.12866211	0	44330	0	0	0
88	89	89	Category E	-0.21582031	0.011962891	-0.79199219	-0.18945313	-0.15063477	0.44995117	-20.02	0	15/3/2018	15	3	2018	19:28:13	70093	0.09	19	28	13	0	0.059326172	3.4434082	-0.045654297	-0.012695313	-0.94897461	5.0153809	0.23266602	0	0	0	0	0	0	0	0	0	0.95019531	0.049804688	0.35180664	-0.16992188	0.024658203	0.15698242	0	44330	0	0	0
89	90	90	Category E	0.17993164	-0.17993164	-0.95996094	-0.1953125	-0.13134766	0.453125	-20.02	0	15/3/2018	15	3	2018	19:28:13	70093	0.181	19	28	13	0	0.059326172	3.4434082	-0.046875	-0.013671875	-0.94946289	6.7287598	0.28149414	0	0	0	0	0	0	0	0	0	0.95092773	0.049072266	0.40332031	0.22680664	-0.16601563	-0.010253906	0	44330	0	0	0
90	91	91	Category E	0.10791016	0.083984375	-1.1879883	-0.16137695	-0.14208984	0.46044922	-20.14	0	15/3/2018	15	3	2018	19:28:13	70093	0.272	19	28	13	0	0.059326172	3.4434082	-0.049316406	-0.013427734	-0.94897461	3.8137207	0.30200195	0	0	0	0	0	0	0	0	0	0.95043945	0.049560547	0.49365234	0.15722656	0.097412109	-0.23876953	0	44330	0	0	0
91	92	92	Category E	0.095947266	-0.059814453	-0.94799805	-0.11035156	-0.15527344	0.47143555	-19.77	0	15/3/2018	15	3	2018	19:28:13	70093	0.363	19	28	13	0	0.059326172	3.4434082	-0.052246094	-0.013671875	-0.94799805	6.3869629	0.15527344	0	0	0	0	0	0	0	0	0	0.94946289	0.050537109	0.19433594	0.14819336	-0.045898438	0	0	44330	0	0	0
92	93	93	Category E	-0.21582031	-0.16796875	-0.89990234	-0.044677734	-0.17773438	0.46801758	-19.41	0	15/3/2018	15	3	2018	19:28:13	70093	0.454	19	28	13	0	0.059326172	3.4434082	-0.054443359	-0.015380859	-0.94677734	17.021973	0.2265625	0	0	0	0	0	0	0	0	0	0.94848633	0.051513672	0.3605957	-0.16113281	-0.15234375	0.046875	0	44330	0	0	0
93	94	94	Category E	0.035888672	0.095947266	-0.55175781	-0.050537109	-0.21289063	0.45629883	-19.28	0	15/3/2018	15	3	2018	19:28:13	70093	0.545	19	28	13	0	0.059326172	3.4434082	-0.055419922	-0.015136719	-0.94897461	20.307861	0.42260742	0	0	0	0	0	0	0	0	0	0.95068359	0.049316406	0.59985352	0.091308594	0.11108398	0.3972168	0	44330	0	0	0
94	95	95	Category E	0.059814453	0.011962891	-1.1159668	-0.012939453	-0.20483398	0.46118164	-19.41	0	15/3/2018	15	3	2018	19:28:13	70093	0.636	19	28	13	0	0.059326172	3.4434082	-0.054931641	-0.013916016	-0.94775391	16.231201	0.20507813	0	0	0	0	0	0	0	0	0	0.94946289	0.050537109	0.30883789	0.11474609	0.025878906	-0.16796875	0	44330	0	0	0
95	96	96	Category E	0.059814453	-0.14379883	-1.0559082	0.021728516	-0.19555664	0.46508789	-19.41	0	15/3/2018	15	3	2018	19:28:13	70093	0.727	19	28	13	0	0.059326172	3.4434082	-0.058349609	-0.014648438	-0.94677734	14.484375	0.20605469	0	0	0	0	0	0	0	0	0	0.94873047	0.051269531	0.35620117	0.11816406	-0.12890625	-0.10888672	0	44330	0	0	0
96	97	97	Category E	-0.21582031	0	-0.89990234	0.027587891	-0.19897461	0.46411133	-19.41	0	15/3/2018	15	3	2018	19:28:13	70093	0.818	19	28	13	0	0.059326172	3.4434082	-0.062011719	-0.015380859	-0.94458008	18.793701	0.16088867	0	0	0	0	0	0	0	0	0	0.94677734	0.053222656	0.21386719	-0.15356445	0.015380859	0.044677734	0	44330	0	0	0
97	98	98	Category E	-0.19189453	0.023925781	-0.65991211	-0.009765625	-0.17456055	0.47314453	-19.53	0	15/3/2018	15	3	2018	19:28:13	70093	0.909	19	28	13	0	0.059326172	3.4434082	-0.061279297	-0.014648438	-0.94213867	22.800049	0.31347656	0	0	0	0	0	0	0	0	0	0.94433594	0.055664063	0.45141602	-0.13037109	0.038574219	0.28222656	0	44330	0	0	0
98	99	99	Category E	-0.2277832	0.13183594	-1.1279297	-0.013183594	-0.17285156	0.47192383	-19.53	0	15/3/2018	15	3	2018	19:28:14	70094	0	19	28	14	0	0.059326172	3.4434082	-0.059814453	-0.015380859	-0.9453125	18.783447	0.28833008	0	0	0	0	0	0	0	0	0	0.94726563	0.052734375	0.49755859	-0.16772461	0.1472168	-0.18237305	0	44330	0	0	0
99	100	100	Category E	-0.011962891	0.059814453	-1.1159668	0.058105469	-0.1940918	0.46313477	-19.65	0	15/3/2018	15	3	2018	19:28:14	70094	0.111	19	28	14	0	0.059326172	3.4434082	-0.059082031	-0.016357422	-0.9465332	12.88623	0.19140625	0	0	0	0	0	0	0	0	0	0.94848633	0.051513672	0.29272461	0.047119141	0.076171875	-0.16918945	0	44330	0	0	0
100	101	101	Category E	-0.2277832	-0.071777344	-0.87597656	0.12866211	-0.18579102	0.44873047	-19.53	0	15/3/2018	15	3	2018	19:28:14	70094	0.222	19	28	14	0	0.059326172	3.4434082	-0.059082031	-0.017822266	-0.94189453	14.69751	0.1887207	0	0	0	0	0	0	0	0	0	0.94384766	0.056152344	0.28833008	-0.16845703	-0.053955078	0.065917969	0	44330	0	0	0
101	102	102	Category E	-0.25195313	-0.083984375	-0.69580078	0.10961914	-0.20825195	0.44702148	-19.28	0	15/3/2018	15	3	2018	19:28:14	70094	0.333	19	28	14	0	0.059326172	3.4434082	-0.061279297	-0.015869141	-0.94091797	21.775391	0.31762695	0	0	0	0	0	0	0	0	0	0.94311523	0.056884766	0.50341797	-0.19042969	-0.067871094	0.24511719	0	44330	0	0	0
102	103	103	Category E	-0.011962891	-0.023925781	-1.0319824	0.080810547	-0.20532227	0.45629883	-19.28	0	15/3/2018	15	3	2018	19:28:14	70094	0.444	19	28	14	0	0.059326172	3.4434082	-0.059570313	-0.015380859	-0.93920898	19.572021	0.10449219	0	0	0	0	0	0	0	0	0	0.94116211	0.058837891	0.14868164	0.047607422	-0.008300781	-0.092529297	0	44330	0	0	0
103	104	104	Category E	0	-0.083984375	-1.0319824	0.092041016	-0.19848633	0.44970703	-19.28	0	15/3/2018	15	3	2018	19:28:14	70094	0.555	19	28	14	0	0.059326172	3.4434082	-0.055419922	-0.015869141	-0.9453125	11.476563	0.12329102	0	0	0	0	0	0	0	0	0	0.94702148	0.052978516	0.21020508	0.055419922	-0.067871094	-0.086425781	0	44330	0	0	0
104	105	105	Category E	-0.25195313	0.071777344	-0.91186523	0.0546875	-0.20117188	0.46191406	-19.41	0	15/3/2018	15	3	2018	19:28:14	70094	0.666	19	28	14	0	0.059326172	3.4434082	-0.052001953	-0.013671875	-0.94848633	11.761475	0.22045898	0	0	0	0	0	0	0	0	0	0.94995117	0.050048828	0.32202148	-0.19970703	0.085449219	0.036621094	0	44330	0	0	0
105	106	106	Category E	-0.19189453	-0.023925781	-0.70776367	-0.007324219	-0.17602539	0.46801758	-19.65	0	15/3/2018	15	3	2018	19:28:14	70094	0.777	19	28	14	0	0.059326172	3.4434082	-0.051513672	-0.011962891	-0.94287109	20.113525	0.27392578	0	0	0	0	0	0	0	0	0	0.94458008	0.055419922	0.38720703	-0.14013672	-0.01171875	0.23510742	0	44330	0	0	0
106	107	107	Category E	0.023925781	0.059814453	-1.0439453	-0.01171875	-0.17211914	0.47412109	-19.78	0	15/3/2018	15	3	2018	19:28:14	70094	0.888	19	28	14	0	0.059326172	3.4675781	-0.051757813	-0.012207031	-0.94018555	20.593018	0.1472168	0	0	0	0	0	0	0	0	0	0.94189453	0.058105469	0.25146484	0.075683594	0.072021484	-0.10351563	0	44330	0	0	0
107	108	108	Category E	0	0.023925781	-1.0319824	0.043212891	-0.16064453	0.47167969	-19.9	0	15/3/2018	15	3	2018	19:28:15	70095	0	19	28	15	0	0.059326172	3.4675781	-0.048828125	-0.011474609	-0.94042969	10.293457	0.109375	0	0	0	0	0	0	0	0	0	0.94165039	0.058349609	0.17553711	0.048828125	0.035400391	-0.091308594	0	44330	0	0	0
108	109	109	Category E	-0.19189453	-0.083984375	-0.85180664	0.073730469	-0.15014648	0.4765625	-20.02	0	15/3/2018	15	3	2018	19:28:15	70095	0.1	19	28	15	0	0.059326172	3.4675781	-0.044677734	-0.009277344	-0.94189453	9.1743164	0.18774414	0	0	0	0	0	0	0	0	0	0.94311523	0.056884766	0.31176758	-0.14697266	-0.074462891	0.090087891	0	44330	0	0	0
109	110	110	Category E	-0.11987305	-0.035888672	-0.74389648	0.060791016	-0.18725586	0.46606445	-20.02	0	15/3/2018	15	3	2018	19:28:15	70095	0.2	19	28	15	0	0.059326172	3.4675781	-0.056152344	-0.011474609	-0.94067383	18.402344	0.20825195	0	0	0	0	0	0	0	0	0	0.94238281	0.057617188	0.28466797	-0.063476563	-0.024169922	0.19677734	0	44330	0	0	0
110	111	111	Category E	0.071777344	-0.059814453	-1.0678711	0.0703125	-0.19287109	0.46118164	-19.9	0	15/3/2018	15	3	2018	19:28:15	70095	0.3	19	28	15	0	0.059326172	3.4675781	-0.059814453	-0.010986328	-0.93945313	16.78125	0.18994141	0	0	0	0	0	0	0	0	0	0.94140625	0.05859375	0.30834961	0.1315918	-0.048583984	-0.12817383	0	44330	0	0	0
111	112	112	Category E	0.047851563	-0.059814453	-1.0197754	0.068603516	-0.1953125	0.46118164	-19.9	0	15/3/2018	15	3	2018	19:28:15	70095	0.4	19	28	15	0	0.059326172	3.4675781	-0.062988281	-0.010009766	-0.94335938	4.2558594	0.14331055	0	0	0	0	0	0	0	0	0	0.94555664	0.054443359	0.23681641	0.11083984	-0.049560547	-0.076171875	0	44330	0	0	0
112	113	113	Category E	-0.26391602	-0.011962891	-0.85180664	0.031982422	-0.19995117	0.45922852	-19.41	0	15/3/2018	15	3	2018	19:28:15	70095	0.5	19	28	15	0	0.059326172	3.4675781	-0.060791016	-0.006591797	-0.94238281	1.923584	0.22241211	0	0	0	0	0	0	0	0	0	0.94433594	0.055664063	0.29907227	-0.20288086	-0.005371094	0.090576172	0	44330	0	0	0
113	114	114	Category E	-0.10791016	-0.035888672	-0.70776367	-0.011474609	-0.17041016	0.46728516	-19.65	0	15/3/2018	15	3	2018	19:28:15	70095	0.6	19	28	15	0	0.059326172	3.4675781	-0.061523438	-0.016357422	-0.94506836	11.148682	0.24267578	0	0	0	0	0	0	0	0	0	0.94726563	0.052734375	0.30297852	-0.046142578	-0.019287109	0.23730469	0	44330	0	0	0
114	115	115	Category E	0	0.047851563	-1.223877	-0.014404297	-0.16137695	0.47924805	-19.65	0	15/3/2018	15	3	2018	19:28:15	70095	0.7	19	28	15	0	0.059326172	3.4675781	-0.063720703	-0.023925781	-0.93847656	9.8879395	0.30078125	0	0	0	0	0	0	0	0	0	0.94091797	0.059082031	0.4206543	0.063720703	0.071777344	-0.28515625	0	44330	0	0	0
115	116	116	Category E	0.023925781	0.023925781	-1.0439453	0.050048828	-0.18994141	0.46582031	-19.78	0	15/3/2018	15	3	2018	19:28:15	70095	0.8	19	28	15	0	0.059326172	3.4675781	-0.078857422	-0.029541016	-0.9609375	2.5183105	0.14257813	0	0	0	0	0	0	0	0	0	0.96459961	0.035400391	0.23925781	0.1027832	0.053466797	-0.082763672	0	44330	0	0	0
116	117	117	Category E	-0.25195313	-0.047851563	-0.91186523	0.10913086	-0.15576172	0.45922852	-20.02	0	15/3/2018	15	3	2018	19:28:15	70095	0.9	19	28	15	0	0.059326172	3.4675781	-0.08203125	-0.009765625	-0.95458984	1.291748	0.17895508	0	0	0	0	0	0	0	0	0	0.95800781	0.041992188	0.25048828	-0.16967773	-0.037841797	0.042724609	0	44330	0	0	0
117	118	118	Category E	-0.15576172	0.023925781	-0.7199707	0.097167969	-0.18017578	0.46362305	-19.78	0	15/3/2018	15	3	2018	19:28:16	70096	0	19	28	16	0	0.059326172	3.4675781	-0.10424805	-0.006347656	-0.94946289	9.5263672	0.23730469	0	0	0	0	0	0	0	0	0	0.95532227	0.044677734	0.3112793	-0.051269531	0.030273438	0.22949219	0	44330	0	0	0
118	119	119	Category E	0.071777344	0.023925781	-1.1999512	0.11010742	-0.18554688	0.45532227	-20.02	0	15/3/2018	15	3	2018	19:28:16	70096	0.1	19	28	16	0	0.059326172	3.4675781	-0.09375	-0.021484375	-0.96264648	9.7692871	0.29272461	0	0	0	0	0	0	0	0	0	0.9675293	0.032470703	0.44824219	0.16552734	0.045410156	-0.23706055	0	44330	0	0	0
119	120	120	Category E	-0.011962891	-0.059814453	-0.91186523	0.089355469	-0.171875	0.46337891	-20.02	0	15/3/2018	15	3	2018	19:28:16	70096	0.2	19	28	16	0	0.059326172	3.4675781	-0.08984375	-0.027832031	-0.96679688	0.79663086	0.10058594	0	0	0	0	0	0	0	0	0	0.97119141	0.028808594	0.16479492	0.077880859	-0.031738281	0.054931641	0	44330	0	0	0
120	121	121	Category E	0	-0.011962891	-0.81591797	0.065185547	-0.19335938	0.46240234	-20.39	0	15/3/2018	15	3	2018	19:28:16	70096	0.3	19	28	16	0	0.059326172	3.4675781	-0.098144531	-0.027832031	-0.96533203	2.5681152	0.17944336	0	0	0	0	0	0	0	0	0	0.97070313	0.029296875	0.26367188	0.098144531	0.015869141	0.14941406	0	44330	0	0	0
121	122	122	Category E	-0.25195313	0	-0.93579102	0.028808594	-0.18481445	0.46777344	-20.51	0	15/3/2018	15	3	2018	19:28:16	70096	0.4	19	28	16	0	0.059326172	3.4675781	-0.10791016	-0.028076172	-0.97265625	7.8999023	0.15112305	0	0	0	0	0	0	0	0	0	0.97900391	0.020996094	0.20898438	-0.14379883	0.028076172	0.036865234	0	44330	0	0	0
122	123	123	Category E	-0.071777344	-0.059814453	-0.76782227	0.008544922	-0.16015625	0.47998047	-20.27	0	15/3/2018	15	3	2018	19:28:16	70096	0.5	19	28	16	0	0.059326172	3.4675781	-0.10107422	-0.020263672	-0.97192383	6.6862793	0.20996094	0	0	0	0	0	0	0	0	0	0.97729492	0.022705078	0.27294922	0.029296875	-0.039306641	0.20410156	0	44330	0	0	0
123	124	124	Category E	0.083984375	-0.095947266	-1.1398926	-0.009033203	-0.15649414	0.4777832	-20.02	0	15/3/2018	15	3	2018	19:28:16	70096	0.6	19	28	16	0	0.059326172	3.4675781	-0.10107422	-0.012695313	-0.98095703	5.5185547	0.25756836	0	0	0	0	0	0	0	0	0	0.98632813	0.013671875	0.42724609	0.18505859	-0.083007813	-0.15869141	0	44330	0	0	0
124	125	125	Category E	0.023925781	0.047851563	-0.92382813	0.023925781	-0.15698242	0.47949219	-19.78	0	15/3/2018	15	3	2018	19:28:16	70096	0.7	19	28	16	0	0.059326172	3.4675781	-0.12792969	-0.004882813	-0.98535156	12.182373	0.17236328	0	0	0	0	0	0	0	0	0	0.99365234	0.006347656	0.26660156	0.15185547	0.052734375	0.061523438	0	44330	0	0	0
125	126	126	Category E	-0.23999023	0.059814453	-0.89990234	0.000976563	-0.14331055	0.484375	-19.65	0	15/3/2018	15	3	2018	19:28:16	70096	0.8	19	28	16	0	0.059326172	3.4675781	-0.14453125	-0.01171875	-0.98974609	5.5366211	0.14916992	0	0	0	0	0	0	0	0	0	1.0002441	0.000244141	0.25683594	-0.095214844	0.071533203	0.08984375	0	44330	0	0	0
126	127	127	Category E	-0.011962891	0.011962891	-0.671875	-0.016601563	-0.18432617	0.46875	-19.78	0	15/3/2018	15	3	2018	19:28:16	70096	0.9	19	28	16	0	0.059326172	3.4675781	-0.14257813	-0.010742188	-0.98999023	5.7480469	0.34448242	0	0	0	0	0	0	0	0	0	1.0002441	0.000244141	0.47143555	0.13061523	0.022705078	0.31811523	0	44330	0	0	0
127	128	128	Category E	0.083984375	-0.071777344	-1.2958984	0.009277344	-0.19335938	0.46704102	-19.9	0	15/3/2018	15	3	2018	19:28:17	70097	0	19	28	17	0	0.059326172	3.4675781	-0.14575195	-0.009033203	-0.99536133	16.131592	0.38330078	0	0	0	0	0	0	0	0	0	1.0061035	0.006103516	0.59277344	0.22973633	-0.0625	-0.30029297	0	44330	0	0	0
128	129	129	Category E	0.023925781	-0.047851563	-0.99584961	0.015380859	-0.18041992	0.47021484	-19.9	0	15/3/2018	15	3	2018	19:28:17	70097	0.1	19	28	17	0	0.059326172	3.4675781	-0.15332031	-0.003662109	-1.0009766	24.79126	0.18261719	0	0	0	0	0	0	0	0	0	1.0124512	0.012451172	0.22631836	0.17724609	-0.043945313	0.005126953	0	44330	0	0	0
129	130	130	Category E	-0.047851563	0.011962891	-0.87597656	-0.023925781	-0.17382813	0.46875	-19.9	0	15/3/2018	15	3	2018	19:28:17	70097	0.2	19	28	17	0	0.059326172	3.4675781	-0.16040039	-0.004150391	-0.99707031	22.276367	0.16625977	0	0	0	0	0	0	0	0	0	1.0100098	0.010009766	0.25	0.11254883	0.016113281	0.12109375	0	44330	0	0	0
130	131	131	Category E	-0.11987305	0	-0.82788086	-0.084228516	-0.16870117	0.46850586	-19.78	0	15/3/2018	15	3	2018	19:28:17	70097	0.3	19	28	17	0	0.059326172	3.4675781	-0.16503906	-0.008056641	-0.99780273	18.486816	0.17602539	0	0	0	0	0	0	0	0	0	1.0112305	0.011230469	0.22338867	0.045166016	0.008056641	0.16992188	0	44330	0	0	0
131	132	132	Category E	-0.035888672	-0.11987305	-0.87597656	-0.12084961	-0.13989258	0.46948242	-20.02	0	15/3/2018	15	3	2018	19:28:17	70097	0.4	19	28	17	0	0.059326172	3.4675781	-0.16894531	-0.013916016	-1.0004883	25.870117	0.2109375	0	0	0	0	0	0	0	0	0	1.0146484	0.014648438	0.36376953	0.13305664	-0.10571289	0.12451172	0	44330	0	0	0
132	133	133	Category E	0.047851563	0.071777344	-1.1037598	-0.11401367	-0.14819336	0.47167969	-20.27	0	15/3/2018	15	3	2018	19:28:17	70097	0.5	19	28	17	0	0.059326172	3.4675781	-0.17285156	-0.015869141	-0.99975586	31.467285	0.25927734	0	0	0	0	0	0	0	0	0	1.0148926	0.014892578	0.41235352	0.22070313	0.087646484	-0.10375977	0	44330	0	0	0
133	134	134	Category E	0.14379883	0.13183594	-0.86376953	-0.10644531	-0.13525391	0.47802734	-20.27	0	15/3/2018	15	3	2018	19:28:17	70097	0.6	19	28	17	0	0.059326172	3.4675781	-0.17651367	-0.014404297	-1.0031738	30.536133	0.37890625	0	0	0	0	0	0	0	0	0	1.0185547	0.018554688	0.60620117	0.3203125	0.14624023	0.1394043	0	44330	0	0	0
134	135	135	Category E	-0.15576172	-0.035888672	-0.87597656	-0.10205078	-0.15454102	0.46142578	-20.14	0	15/3/2018	15	3	2018	19:28:17	70097	0.7	19	28	17	0	0.059326172	3.4675781	-0.17919922	-0.017089844	-1.0056152	26.869873	0.13305664	0	0	0	0	0	0	0	0	0	1.0217285	0.021728516	0.17211914	0.0234375	-0.018798828	0.12963867	0	44330	0	0	0
135	136	136	Category E	-0.19189453	-0.011962891	-0.80395508	-0.11938477	-0.17724609	0.45874023	-20.02	0	15/3/2018	15	3	2018	19:28:17	70097	0.8	19	28	17	0	0.059326172	3.4675781	-0.18774414	-0.016113281	-1.0043945	29.824463	0.20068359	0	0	0	0	0	0	0	0	0	1.0219727	0.021972656	0.20898438	-0.00390625	0.004150391	0.20043945	0	44330	0	0	0
136	137	137	Category E	-0.047851563	0.13183594	-0.81591797	-0.088623047	-0.18725586	0.46118164	-20.02	0	15/3/2018	15	3	2018	19:28:17	70097	0.9	19	28	17	0	0.059326172	3.4675781	-0.19165039	-0.013671875	-1.0029297	32.945068	0.27734375	0	0	0	0	0	0	0	0	0	1.0212402	0.021240234	0.4765625	0.14379883	0.14550781	0.18701172	0	44330	0	0	0
137	138	138	Category E	0.059814453	0	-1.2719727	-0.056396484	-0.17553711	0.4621582	-20.02	0	15/3/2018	15	3	2018	19:28:18	70098	0	19	28	18	0	0.059326172	3.4675781	-0.19970703	-0.010742188	-1.0046387	31.357666	0.37255859	0	0	0	0	0	0	0	0	0	1.0244141	0.024414063	0.53759766	0.25952148	0.010742188	-0.26708984	0	44330	0	0	0
138	139	139	Category E	0.10791016	-0.047851563	-0.95996094	-0.062011719	-0.1652832	0.47216797	-20.02	0	15/3/2018	15	3	2018	19:28:18	70098	0.1	19	28	18	0	0.059326172	3.4675781	-0.1940918	-0.008544922	-1.0078125	27.292236	0.30834961	0	0	0	0	0	0	0	0	0	1.0263672	0.026367188	0.38916016	0.30200195	-0.0390625	0.047851563	0	44330	0	0	0
139	140	140	Category E	-0.047851563	-0.047851563	-0.91186523	-0.12207031	-0.15356445	0.46923828	-20.02	0	15/3/2018	15	3	2018	19:28:18	70098	0.2	19	28	18	0	0.059326172	3.4675781	-0.19580078	-0.012207031	-1.0073242	26.427734	0.1796875	0	0	0	0	0	0	0	0	0	1.0263672	0.026367188	0.27905273	0.14794922	-0.035400391	0.095458984	0	44330	0	0	0
140	141	141	Category E	-0.2277832	0.071777344	-0.88793945	-0.16577148	-0.14453125	0.45458984	-19.53	0	15/3/2018	15	3	2018	19:28:18	70098	0.3	19	28	18	0	0.059326172	3.4675781	-0.19970703	-0.012451172	-1.0041504	25.649658	0.14624023	0	0	0	0	0	0	0	0	0	1.0239258	0.023925781	0.22851563	-0.027832031	0.084228516	0.11621094	0	44330	0	0	0
141	142	142	Category E	0.071777344	-0.047851563	-0.70776367	-0.20532227	-0.12011719	0.4440918	-19.53	0	15/3/2018	15	3	2018	19:28:18	70098	0.4	19	28	18	0	0.059326172	3.4675781	-0.20263672	-0.011474609	-1.0046387	24.692871	0.40600586	0	0	0	0	0	0	0	0	0	1.0249023	0.024902344	0.60766602	0.27441406	-0.036132813	0.296875	0	44330	0	0	0
142	143	143	Category E	-0.011962891	-0.047851563	-1.4279785	-0.18188477	-0.11669922	0.46264648	-19.65	0	15/3/2018	15	3	2018	19:28:18	70098	0.5	19	28	18	0	0.059326172	3.4675781	-0.20581055	-0.015136719	-1.005127	24.538086	0.46606445	0	0	0	0	0	0	0	0	0	1.026123	0.026123047	0.64916992	0.19384766	-0.032470703	-0.42260742	0	44330	0	0	0
143	144	144	Category E	0.13183594	0.13183594	-0.94799805	-0.20336914	-0.12866211	0.45288086	-19.53	0	15/3/2018	15	3	2018	19:28:18	70098	0.6	19	28	18	0	0.059326172	3.4675781	-0.21142578	-0.012451172	-1.0031738	23.075439	0.37646484	0	0	0	0	0	0	0	0	0	1.0251465	0.025146484	0.54296875	0.34326172	0.14428711	0.055175781	0	44330	0	0	0
144	145	145	Category E	0	0.023925781	-0.93579102	-0.20361328	-0.1315918	0.44580078	-19.53	0	15/3/2018	15	3	2018	19:28:18	70098	0.7	19	28	18	0	0.059570313	3.5288086	-0.21826172	-0.01171875	-1.0031738	14.114014	0.23120117	0	0	0	0	0	0	0	0	0	1.0268555	0.026855469	0.3215332	0.21826172	0.035644531	0.067382813	0	44330	0	0	0
145	146	146	Category E	-0.011962891	0.035888672	-0.77978516	-0.234375	-0.13916016	0.43212891	-19.53	0	15/3/2018	15	3	2018	19:28:18	70098	0.8	19	28	18	0	0.059570313	3.5288086	-0.22119141	-0.016113281	-1.0007324	0.57397461	0.30859375	0	0	0	0	0	0	0	0	0	1.0249023	0.024902344	0.48217773	0.20922852	0.052001953	0.22094727	0	44330	0	0	0
146	147	147	Category E	0.059814453	0.011962891	-0.94799805	-0.23974609	-0.15576172	0.43261719	-19.41	0	15/3/2018	15	3	2018	19:28:18	70098	0.9	19	28	18	0	0.059570313	3.5288086	-0.22119141	-0.01171875	-1.0036621	1.6538086	0.28759766	0	0	0	0	0	0	0	0	0	1.027832	0.027832031	0.3605957	0.28100586	0.023681641	0.055664063	0	44330	0	0	0
147	148	148	Category E	0.13183594	0.011962891	-0.89990234	-0.22729492	-0.15405273	0.43481445	-19.41	0	15/3/2018	15	3	2018	19:28:19	70099	0	19	28	19	0	0.059570313	3.5288086	-0.22607422	-0.012207031	-1.0004883	0.42944336	0.37280273	0	0	0	0	0	0	0	0	0	1.0258789	0.025878906	0.4831543	0.35791016	0.024169922	0.10058594	0	44330	0	0	0
148	149	149	Category M	-0.80395508	-0.083984375	-1.079834	0.38549805	0.18359375	0.31030273	-31.08	0	15/3/2018	15	3	2018	20:42:09	74529	0.9	20	42	9	0	0.059326172	3.5255859	-0.23193359	-0.010009766	-0.99584961	21.705811	0.58251953	0	0	0	0	0	0	0	0	0	1.0227051	0.022705078	0.72949219	-0.57177734	-0.073730469	-0.083740234	0	44330	0	0	0
149	150	150	Category M	-0.27587891	0.011962891	-0.95996094	0.39477539	0.16821289	0.31201172	-31.33	0	15/3/2018	15	3	2018	20:42:10	74530	0	20	42	10	0	0.059326172	3.5255859	-0.23828125	-0.009521484	-0.99536133	70.94751	0.055908203	0	0	0	0	0	0	0	0	0	1.0236816	0.023681641	0.094726563	-0.037353516	0.021484375	0.035400391	0	44330	0	0	0
150	151	151	Category M	-0.3359375	0.035888672	-1.2119141	0.46118164	0.13891602	0.22802734	-31.82	0	15/3/2018	15	3	2018	20:42:10	74530	0.1	20	42	10	0	0.059326172	3.5255859	-0.24511719	-0.015380859	-0.99902344	124.73926	0.23681641	0	0	0	0	0	0	0	0	0	1.0288086	0.028808594	0.35473633	-0.090576172	0.051269531	-0.21264648	0	44330	0	0	0
151	152	152	Category M	0.095947266	0.2878418	-0.68383789	0.43530273	0.042236328	0.29394531	-32.06	0	15/3/2018	15	3	2018	20:42:10	74530	0.2	20	42	10	0	0.059326172	3.5255859	-0.25	-0.016357422	-0.99462891	124.62134	0.55566406	0	0	0	0	0	0	0	0	0	1.0256348	0.025634766	0.9609375	0.34594727	0.30419922	0.31079102	0	44330	0	0	0
152	153	153	Category M	0.023925781	-0.82788086	-1.2839355	0.40576172	0.032226563	0.3347168	-31.94	0	15/3/2018	15	3	2018	20:42:10	74530	0.3	20	42	10	0	0.059326172	3.5255859	-0.2590332	-0.014648438	-0.99731445	143.60327	0.90722656	0	0	0	0	0	0	0	0	0	1.0305176	0.030517578	1.3825684	0.28295898	-0.81298828	-0.28637695	0	44330	0	0	0
153	154	154	Category M	-0.14379883	-0.56396484	-0.44384766	0.3059082	0.006347656	0.41674805	-31.82	0	15/3/2018	15	3	2018	20:42:10	74530	0.4	20	42	10	0	0.059326172	3.5255859	-0.26391602	-0.018066406	-0.99902344	161.2085	0.78759766	0	0	0	0	0	0	0	0	0	1.0334473	0.033447266	1.2211914	0.12011719	-0.5456543	0.55517578	0	44330	0	0	0
154	155	155	Category M	-1.3078613	-0.53979492	-2.7839355	0.13525391	0.098388672	0.48022461	-31.57	0	15/3/2018	15	3	2018	20:42:10	74530	0.5	20	42	10	0	0.059326172	3.5255859	-0.26611328	-0.014160156	-1.0058594	168.4895	2.1264648	0	0	0	0	0	0	0	0	0	1.0405273	0.040527344	3.3449707	-1.0415039	-0.52539063	-1.777832	0	44330	0	0	0
155	156	156	Category M	-0.39599609	1.4399414	-0.35986328	-0.077636719	0.296875	0.44262695	-31.82	0	15/3/2018	15	3	2018	20:42:10	74530	0.6	20	42	10	0	0.059326172	3.5255859	-0.27294922	-0.006347656	-1.003418	145.0354	1.5878906	0	0	0	0	0	0	0	0	0	1.0400391	0.040039063	2.2128906	-0.12280273	1.4462891	0.64355469	0	44330	0	0	0
156	157	157	Category M	-1.7038574	0.39599609	-0.63598633	0.055175781	0.34326172	0.40820313	-32.19	0	15/3/2018	15	3	2018	20:42:10	74530	0.7	20	42	10	0	0.059326172	3.5255859	-0.27783203	-0.008056641	-0.99804688	141.88843	1.5256348	0	0	0	0	0	0	0	0	0	1.0358887	0.035888672	2.1921387	-1.4257813	0.40405273	0.36206055	0	44330	0	0	0
157	158	158	Category M	0.93579102	-1.2478027	-2.0158691	0.25390625	0.070800781	0.44628906	-32.06	0	15/3/2018	15	3	2018	20:42:10	74530	0.8	20	42	10	0	0.059326172	3.5255859	-0.28417969	-0.011962891	-0.99780273	160.21021	2.0129395	0	0	0	0	0	0	0	0	0	1.0375977	0.037597656	3.473877	1.2199707	-1.2355957	-1.0178223	0	44330	0	0	0
158	159	159	Category M	0.27587891	-0.52783203	-1.2958984	0.39282227	-0.11962891	0.32836914	-32.31	0	15/3/2018	15	3	2018	20:42:10	74530	0.9	20	42	10	0	0.059326172	3.5255859	-0.28637695	-0.015136719	-0.99609375	160.41675	0.81762695	0	0	0	0	0	0	0	0	0	1.0366211	0.036621094	1.3745117	0.56225586	-0.51245117	-0.29956055	0	44330	0	0	0
159	160	160	Category M	-0.93579102	-0.023925781	-0.82788086	0.20068359	0.037597656	0.47119141	-32.31	0	15/3/2018	15	3	2018	20:42:11	74531	0	20	42	11	0	0.059326172	3.5255859	-0.29516602	-0.018554688	-0.99560547	118.46509	0.66210938	0	0	0	0	0	0	0	0	0	1.0385742	0.038574219	0.81347656	-0.64038086	-0.005126953	0.16772461	0	44330	0	0	0
160	161	161	Category M	-0.92382813	-0.011962891	-1.3439941	0.050292969	0.1328125	0.49438477	-32.19	0	15/3/2018	15	3	2018	20:42:11	74531	0.1	20	42	11	0	0.059326172	3.5255859	-0.29882813	-0.020507813	-0.99487305	51.668457	0.71582031	0	0	0	0	0	0	0	0	0	1.0390625	0.0390625	0.98242188	-0.62475586	0.008544922	-0.34887695	0	44330	0	0	0
161	162	162	Category M	0.51586914	0.61181641	-1.2119141	0.066894531	0.34887695	0.40161133	-31.82	0	15/3/2018	15	3	2018	20:42:11	74531	0.2	20	42	11	0	0.059326172	3.5255859	-0.30786133	-0.013427734	-0.99951172	77.828369	1.0556641	0	0	0	0	0	0	0	0	0	1.0458984	0.045898438	1.6611328	0.82373047	0.62524414	-0.2121582	0	44330	0	0	0
162	163	163	Category M	-0.011962891	0.69580078	-1.6799316	0.18017578	0.38769531	0.33105469	-31.69	0	15/3/2018	15	3	2018	20:42:11	74531	0.3	20	42	11	0	0.059326172	3.5255859	-0.30932617	-0.020263672	-0.99731445	90.886719	1.032959	0	0	0	0	0	0	0	0	0	1.0444336	0.044433594	1.6958008	0.29736328	0.71606445	-0.68237305	0	44330	0	0	0
163	164	164	Category M	-2.315918	0.59985352	-1.2478027	0.21679688	0.16015625	0.44775391	-31.32	0	15/3/2018	15	3	2018	20:42:11	74531	0.4	20	42	11	0	0.059326172	3.5255859	-0.3059082	-0.009277344	-1.0146484	103.21558	2.1130371	0	0	0	0	0	0	0	0	0	1.0598145	0.059814453	2.8522949	-2.0097656	0.60913086	-0.23291016	0	44330	0	0	0
164	165	165	Category M	-1.5119629	-0.57592773	-1.0078125	0.088867188	-0.046142578	0.49243164	-31.32	0	15/3/2018	15	3	2018	20:42:11	74531	0.5	20	42	11	0	0.059326172	3.5255859	-0.31958008	0.000488281	-1.0102539	61.211914	1.3242188	0	0	0	0	0	0	0	0	0	1.0595703	0.059570313	1.7714844	-1.1921387	-0.57641602	0.002441406	0	44330	0	0	0
165	166	166	Category M	0.27587891	0	-1.2478027	0.20263672	-0.15673828	0.44189453	-31.69	0	15/3/2018	15	3	2018	20:42:11	74531	0.6	20	42	11	0	0.059326172	3.5255859	-0.3190918	-0.009277344	-1.0163574	114.92456	0.63842773	0	0	0	0	0	0	0	0	0	1.0654297	0.065429688	0.83569336	0.5949707	0.009277344	-0.23120117	0	44330	0	0	0
166	167	167	Category M	-0.21582031	0.047851563	-1.4279785	0.15893555	-0.13818359	0.45581055	-31.57	0	15/3/2018	15	3	2018	20:42:11	74531	0.7	20	42	11	0	0.059326172	3.5255859	-0.31958008	-0.007324219	-1.0170898	141.02319	0.42724609	0	0	0	0	0	0	0	0	0	1.0661621	0.066162109	0.56958008	0.10375977	0.055175781	-0.41064453	0	44330	0	0	0
167	168	168	Category M	-0.671875	0.39599609	-1.2597656	0.046875	-0.16503906	0.47558594	-31.94	0	15/3/2018	15	3	2018	20:42:11	74531	0.8	20	42	11	0	0.059326172	3.5255859	-0.32788086	-0.013671875	-1.0161133	140.63379	0.58764648	0	0	0	0	0	0	0	0	0	1.067627	0.067626953	0.99731445	-0.34375	0.40966797	-0.2434082	0	44330	0	0	0
168	169	169	Category M	-0.79199219	-0.011962891	-0.49194336	-0.14794922	-0.16503906	0.45849609	-31.82	0	15/3/2018	15	3	2018	20:42:11	74531	0.9	20	42	11	0	0.059326172	3.5255859	-0.33276367	-0.013183594	-1.0112305	133.14795	0.69311523	0	0	0	0	0	0	0	0	0	1.0646973	0.064697266	0.97949219	-0.45898438	0.001220703	0.51928711	0	44330	0	0	0
169	170	170	Category M	-0.19189453	-0.49194336	-1.0078125	-0.23925781	-0.19018555	0.41259766	-31.82	0	15/3/2018	15	3	2018	20:42:12	74532	0	20	42	12	0	0.059570313	3.5175293	-0.33569336	-0.010986328	-1.0114746	143.26538	0.50170898	0	0	0	0	0	0	0	0	0	1.0656738	0.065673828	0.62817383	0.14379883	-0.48071289	0.003662109	0	44330	0	0	0
170	171	171	Category M	-0.20385742	-0.38378906	-1.4038086	-0.11206055	-0.19580078	0.45019531	-31.82	0	15/3/2018	15	3	2018	20:42:12	74532	0.1	20	42	12	0	0.059570313	3.5175293	-0.34008789	-0.013183594	-1.0163574	161.67725	0.55297852	0	0	0	0	0	0	0	0	0	1.0717773	0.071777344	0.89404297	0.13623047	-0.37036133	-0.38720703	0	44330	0	0	0
171	172	172	Category M	-0.20385742	-0.2277832	-0.89990234	-0.018066406	-0.14672852	0.48242188	-31.57	0	15/3/2018	15	3	2018	20:42:12	74532	0.2	20	42	12	0	0.059570313	3.5175293	-0.34399414	-0.013183594	-1.0187988	149.03564	0.2824707	0	0	0	0	0	0	0	0	0	1.0754395	0.075439453	0.47363281	0.14013672	-0.21435547	0.11889648	0	44330	0	0	0
172	173	173	Category M	-0.51586914	-0.047851563	-1.1638184	0.062988281	-0.13623047	0.48266602	-31.57	0	15/3/2018	15	3	2018	20:42:12	74532	0.3	20	42	12	0	0.059570313	3.5175293	-0.34838867	-0.012939453	-1.0212402	115.93677	0.22241211	0	0	0	0	0	0	0	0	0	1.0791016	0.079101563	0.34448242	-0.16723633	-0.034667969	-0.14233398	0	44330	0	0	0
173	174	174	Category M	-0.17993164	-0.10791016	-0.75585938	0.07421875	-0.11914063	0.484375	-31.69	0	15/3/2018	15	3	2018	20:42:12	74532	0.4	20	42	12	0	0.059570313	3.5175293	-0.35351563	-0.014160156	-1.0170898	94.32373	0.32739258	0	0	0	0	0	0	0	0	0	1.0769043	0.076904297	0.52832031	0.17358398	-0.093505859	0.26123047	0	44330	0	0	0
174	175	175	Category M	-0.61181641	0.071777344	-1.0197754	0.076904297	-0.14038086	0.47387695	-31.82	0	15/3/2018	15	3	2018	20:42:12	74532	0.5	20	42	12	0	0.059570313	3.5175293	-0.35791016	-0.016845703	-1.0136719	117.67798	0.26879883	0	0	0	0	0	0	0	0	0	1.0751953	0.075195313	0.34838867	-0.25366211	0.088623047	-0.005859375	0	44330	0	0	0
175	176	176	Category M	-0.25195313	0.059814453	-0.93579102	0.054199219	-0.20825195	0.45654297	-31.82	0	15/3/2018	15	3	2018	20:42:12	74532	0.6	20	42	12	0	0.059570313	3.5175293	-0.35644531	-0.018554688	-1.0141602	64.845947	0.15258789	0	0	0	0	0	0	0	0	0	1.0751953	0.075195313	0.26171875	0.10449219	0.078369141	0.078369141	0	44330	0	0	0
176	177	177	Category M	-0.86376953	0.23999023	-1.0319824	0.065185547	-0.1809082	0.46557617	-31.94	0	15/3/2018	15	3	2018	20:42:12	74532	0.7	20	42	12	0	0.059570313	3.5175293	-0.36254883	-0.019287109	-1.019043	42.087646	0.56420898	0	0	0	0	0	0	0	0	0	1.0817871	0.081787109	0.77319336	-0.50097656	0.25927734	-0.012695313	0	44330	0	0	0
177	178	178	Category M	0.25195313	0.20385742	-0.91186523	0.0859375	-0.14355469	0.47509766	-31.57	0	15/3/2018	15	3	2018	20:42:12	74532	0.8	20	42	12	0	0.059570313	3.5175293	-0.35913086	-0.020263672	-1.026123	17.798096	0.66088867	0	0	0	0	0	0	0	0	0	1.0874023	0.087402344	0.94970703	0.61108398	0.22412109	0.11425781	0	44330	0	0	0
178	179	179	Category M	-0.35986328	-0.16796875	-1.0917969	0.11621094	-0.12573242	0.47387695	-31.57	0	15/3/2018	15	3	2018	20:42:12	74532	0.9	20	42	12	0	0.059570313	3.5175293	-0.36230469	-0.025878906	-1.0256348	7.2546387	0.15649414	0	0	0	0	0	0	0	0	0	1.0881348	0.088134766	0.21069336	0.002441406	-0.1418457	-0.065917969	0	44330	0	0	0
179	180	180	Category M	-0.32397461	0.035888672	-0.86376953	-0.020507813	-0.14135742	0.48388672	-31.82	0	15/3/2018	15	3	2018	20:42:13	74533	0	20	42	13	0	0.059570313	3.5175293	-0.36645508	-0.038330078	-1.0239258	19.360352	0.18164063	0	0	0	0	0	0	0	0	0	1.0881348	0.088134766	0.27709961	0.042480469	0.07421875	0.16015625	0	44330	0	0	0
180	181	181	Category M	-0.46777344	0.011962891	-0.91186523	-0.079101563	-0.15185547	0.47802734	-31.69	0	15/3/2018	15	3	2018	20:42:13	74533	0.1	20	42	13	0	0.059570313	3.5175293	-0.37792969	-0.029296875	-1.0246582	11.624023	0.14990234	0	0	0	0	0	0	0	0	0	1.0925293	0.092529297	0.24389648	-0.089599609	0.041259766	0.11279297	0	44330	0	0	0
181	182	182	Category N	-0.50390625	-0.37182617	-0.74389648	0.033447266	0.15209961	0.49633789	-31.45	0	15/3/2018	15	3	2018	20:42:18	74538	0.8	20	42	18	0	0.059570313	3.5175293	-0.37866211	-0.024658203	-1.0195313	24.265625	0.46044922	0	0	0	0	0	0	0	0	0	1.0878906	0.087890625	0.74780273	-0.125	-0.34692383	0.27563477	0	44330	0	0	0
182	183	183	Category N	-0.46777344	0.17993164	-0.86376953	0.061279297	0.19042969	0.48217773	-31.45	0	15/3/2018	15	3	2018	20:42:18	74538	0.9	20	42	18	0	0.059570313	3.5175293	-0.38427734	-0.026367188	-1.0305176	43.155029	0.27807617	0	0	0	0	0	0	0	0	0	1.1003418	0.1003418	0.45629883	-0.083251953	0.20629883	0.16674805	0	44330	0	0	0
183	184	184	Category N	-0.53979492	-0.023925781	-1.0439453	0.045166016	0.1862793	0.48046875	-31.57	0	15/3/2018	15	3	2018	20:42:19	74539	0	20	42	19	0	0.059570313	3.5175293	-0.38720703	-0.03125	-1.0214844	53.429443	0.15405273	0	0	0	0	0	0	0	0	0	1.0927734	0.092773438	0.18237305	-0.15234375	0.007324219	-0.022216797	0	44330	0	0	0
184	185	185	Category N	-0.47998047	-0.27587891	-0.70776367	0.032958984	0.11035156	0.49145508	-31.94	0	15/3/2018	15	3	2018	20:42:19	74539	0.1	20	42	19	0	0.059570313	3.5175293	-0.39868164	-0.03125	-1.0246582	54.210693	0.40844727	0	0	0	0	0	0	0	0	0	1.1000977	0.10009766	0.64282227	-0.081054688	-0.24438477	0.31689453	0	44330	0	0	0
185	186	186	Category N	-0.20385742	0.32397461	-0.93579102	0.080078125	-0.034912109	0.49243164	-32.06	0	15/3/2018	15	3	2018	20:42:19	74539	0.2	20	42	19	0	0.059570313	3.5175293	-0.40380859	-0.026611328	-1.0234375	56.020996	0.41308594	0	0	0	0	0	0	0	0	0	1.1005859	0.10058594	0.63842773	0.19995117	0.35058594	0.087646484	0	44330	0	0	0
186	187	187	Category N	-0.37182617	0.011962891	-0.80395508	0.12768555	0.052734375	0.48999023	-31.45	0	15/3/2018	15	3	2018	20:42:19	74539	0.3	20	42	19	0	0.059570313	3.5175293	-0.40966797	-0.0234375	-1.0246582	71.116455	0.2265625	0	0	0	0	0	0	0	0	0	1.1037598	0.10375977	0.29418945	0.037841797	0.035400391	0.22070313	0	44330	0	0	0
187	188	188	Category N	-0.45581055	0.20385742	-0.65991211	0.0546875	0.083251953	0.49487305	-31.08	0	15/3/2018	15	3	2018	20:42:19	74539	0.4	20	42	19	0	0.059570313	3.5175293	-0.41357422	-0.024414063	-1.0239258	64.796143	0.43164063	0	0	0	0	0	0	0	0	0	1.1047363	0.10473633	0.63427734	-0.041992188	0.22827148	0.36401367	0	44330	0	0	0
188	189	189	Category N	-0.69580078	-0.035888672	-0.81591797	-0.013671875	0.23730469	0.47265625	-30.71	0	15/3/2018	15	3	2018	20:42:19	74539	0.5	20	42	19	0	0.059570313	3.5175293	-0.41772461	-0.026367188	-1.029541	55.737305	0.35083008	0	0	0	0	0	0	0	0	0	1.1115723	0.11157227	0.5012207	-0.27783203	-0.009277344	0.21362305	0	44330	0	0	0
189	190	190	Category N	-0.68383789	-0.50390625	-1.0197754	0.007324219	0.19702148	0.4831543	-30.59	0	15/3/2018	15	3	2018	20:42:19	74539	0.6	20	42	19	0	0.059570313	3.5288086	-0.40844727	-0.023193359	-1.0285645	53.709473	0.55371094	0	0	0	0	0	0	0	0	0	1.1069336	0.10693359	0.76464844	-0.27514648	-0.48046875	0.008789063	0	44330	0	0	0
190	191	191	Category N	-0.29980469	-0.14379883	-0.7199707	-0.015380859	0.19848633	0.48266602	-30.96	0	15/3/2018	15	3	2018	20:42:19	74539	0.7	20	42	19	0	0.059570313	3.5288086	-0.41137695	-0.025390625	-1.0283203	46.625	0.34863281	0	0	0	0	0	0	0	0	0	1.1079102	0.10791016	0.53833008	0.11157227	-0.11816406	0.30834961	0	44330	0	0	0
191	192	192	Category N	-0.68383789	0.083984375	-1.2478027	0.037353516	0.21508789	0.47924805	-31.32	0	15/3/2018	15	3	2018	20:42:19	74539	0.8	20	42	19	0	0.059570313	3.5288086	-0.41870117	-0.028320313	-1.0222168	42.228271	0.36547852	0	0	0	0	0	0	0	0	0	1.1049805	0.10498047	0.6027832	-0.26489258	0.11230469	-0.2253418	0	44330	0	0	0
192	193	193	Category N	-0.65991211	-0.2878418	-0.97192383	0.044189453	0.15014648	0.49658203	-31.32	0	15/3/2018	15	3	2018	20:42:19	74539	0.9	20	42	19	0	0.059570313	3.5288086	-0.41894531	-0.032958984	-1.0222168	33.614258	0.35400391	0	0	0	0	0	0	0	0	0	1.1054688	0.10546875	0.54589844	-0.24072266	-0.25463867	0.050292969	0	44330	0	0	0
193	194	194	Category N	-0.27587891	0.26391602	-1.2597656	0.15429688	-0.074707031	0.47607422	-31.08	0	15/3/2018	15	3	2018	20:42:20	74540	0	20	42	20	0	0.059570313	3.5288086	-0.42089844	-0.020751953	-1.0244141	33.168945	0.39672852	0	0	0	0	0	0	0	0	0	1.107666	0.10766602	0.66503906	0.14501953	0.28466797	-0.23510742	0	44330	0	0	0
194	195	195	Category N	-0.55175781	0.68383789	-1.0319824	0.13183594	0.054443359	0.48486328	-31.32	0	15/3/2018	15	3	2018	20:42:20	74540	0.1	20	42	20	0	0.059570313	3.5288086	-0.41772461	-0.011474609	-1.032959	26.603516	0.70825195	0	0	0	0	0	0	0	0	0	1.1142578	0.11425781	0.83056641	-0.13378906	0.6953125	0.000976563	0	44330	0	0	0
195	196	196	Category N	-0.35986328	-0.10791016	-0.61181641	0.068603516	0.22216797	0.46582031	-31.32	0	15/3/2018	15	3	2018	20:42:20	74540	0.2	20	42	20	0	0.059570313	3.5288086	-0.4050293	-0.004882813	-1.0083008	8.0527344	0.41210938	0	0	0	0	0	0	0	0	0	1.0866699	0.086669922	0.54467773	0.045166016	-0.1027832	0.39648438	0	44330	0	0	0
196	197	197	Category N	-0.76782227	-0.35986328	-0.88793945	-0.015136719	0.27880859	0.45239258	-31.45	0	15/3/2018	15	3	2018	20:42:20	74540	0.3	20	42	20	0	0.059570313	3.5288086	-0.40356445	-0.022460938	-1.0134277	4.2231445	0.51171875	0	0	0	0	0	0	0	0	0	1.0910645	0.091064453	0.8269043	-0.36401367	-0.3371582	0.12548828	0	44330	0	0	0
197	198	198	Category N	-0.3359375	-0.23999023	-0.58789063	0.017578125	0.24658203	0.46777344	-31.94	0	15/3/2018	15	3	2018	20:42:20	74540	0.4	20	42	20	0	0.059570313	3.5288086	-0.38476563	-0.023925781	-1.0163574	4.9135742	0.48217773	0	0	0	0	0	0	0	0	0	1.0869141	0.086914063	0.69335938	0.048828125	-0.21582031	0.4284668	0	44330	0	0	0
198	199	199	Category N	-0.6237793	-0.25195313	-1.1638184	-0.0234375	0.22363281	0.47607422	-31.94	0	15/3/2018	15	3	2018	20:42:20	74540	0.5	20	42	20	0	0.059570313	3.5288086	-0.39868164	-0.007568359	-1.0012207	4.2631836	0.36962891	0	0	0	0	0	0	0	0	0	1.0776367	0.077636719	0.6315918	-0.22485352	-0.24414063	-0.16235352	0	44330	0	0	0
199	200	200	Category N	-0.29980469	-0.20385742	-0.85180664	0.018554688	0.19799805	0.48535156	-32.19	0	15/3/2018	15	3	2018	20:42:20	74540	0.6	20	42	20	0	0.059570313	3.5288086	-0.40258789	-0.002197266	-1.0009766	6.4716797	0.27099609	0	0	0	0	0	0	0	0	0	1.0788574	0.078857422	0.45361328	0.1027832	-0.20141602	0.14916992	0	44330	0	0	0
200	201	201	Category N	-0.7199707	0.55175781	-1.1879883	0.010742188	0.1574707	0.49291992	-32.43	0	15/3/2018	15	3	2018	20:42:20	74540	0.7	20	42	20	0	0.059570313	3.5288086	-0.3918457	-0.004150391	-1.0029297	9.3493652	0.67163086	0	0	0	0	0	0	0	0	0	1.0769043	0.076904297	1.0690918	-0.328125	0.5559082	-0.18481445	0	44330	0	0	0
201	202	202	Category N	-0.37182617	-0.55175781	-0.76782227	0.057617188	0.077636719	0.50415039	-32.19	0	15/3/2018	15	3	2018	20:42:20	74540	0.8	20	42	20	0	0.059570313	3.5288086	-0.38134766	-0.004882813	-0.99707031	20.721436	0.59277344	0	0	0	0	0	0	0	0	0	1.0673828	0.067382813	0.78540039	0.009521484	-0.54663086	0.22924805	0	44330	0	0	0
202	203	203	Category N	0.20385742	0.81591797	-2.1479492	0.15991211	-0.10888672	0.46533203	-32.19	0	15/3/2018	15	3	2018	20:42:20	74540	0.9	20	42	20	0	0.059570313	3.5288086	-0.3918457	-0.013183594	-0.99194336	20.568604	1.5422363	0	0	0	0	0	0	0	0	0	1.0666504	0.066650391	2.5808105	0.59570313	0.82910156	-1.1557617	0	44330	0	0	0
203	204	204	Category N	-1.0078125	0.70776367	-0.79199219	0.063476563	0.21948242	0.46899414	-31.69	0	15/3/2018	15	3	2018	20:42:21	74541	0	20	42	21	0	0.059570313	3.5288086	-0.38989258	-0.021240234	-0.98266602	9.5424805	0.97460938	0	0	0	0	0	0	0	0	0	1.057373	0.057373047	1.5375977	-0.61767578	0.72900391	0.19067383	0	44330	0	0	0
204	205	205	Category N	0.047851563	-0.75585938	-1.4157715	0.055664063	0.33666992	0.41601563	-31.45	0	15/3/2018	15	3	2018	20:42:21	74541	0.1	20	42	21	0	0.059570313	3.5288086	-0.35888672	-0.028320313	-0.97875977	1.1237793	0.94116211	0	0	0	0	0	0	0	0	0	1.0427246	0.042724609	1.5712891	0.40673828	-0.72729492	-0.43676758	0	44330	0	0	0
205	206	206	Category N	-0.26391602	0.2277832	-0.94799805	-0.11108398	0.22119141	0.47021484	-31.32	0	15/3/2018	15	3	2018	20:42:21	74541	0.2	20	42	21	0	0.059570313	3.5288086	-0.33813477	-0.020019531	-0.9777832	2.2739258	0.26049805	0	0	0	0	0	0	0	0	0	1.0349121	0.034912109	0.35205078	0.07421875	0.24780273	0.029785156	0	44330	0	0	0
206	207	207	Category N	-0.68383789	-0.50390625	-0.58789063	-0.27441406	0.10620117	0.4375	-31.32	0	15/3/2018	15	3	2018	20:42:21	74541	0.3	20	42	21	0	0.059570313	3.5288086	-0.34008789	-0.019042969	-0.97363281	3.0961914	0.70849609	0	0	0	0	0	0	0	0	0	1.0314941	0.031494141	1.2143555	-0.34350586	-0.48461914	0.38574219	0	44330	0	0	0
207	208	208	Category N	-0.31176758	-0.023925781	-0.91186523	-0.24731445	0.013427734	0.45776367	-31.57	0	15/3/2018	15	3	2018	20:42:21	74541	0.4	20	42	21	0	0.059570313	3.5288086	-0.33569336	-0.019287109	-0.9675293	3.5756836	0.060791016	0	0	0	0	0	0	0	0	0	1.0244141	0.024414063	0.084228516	0.023925781	-0.004394531	0.055664063	0	44330	0	0	0
208	209	209	Category N	-0.20385742	0.11987305	-1.0078125	-0.08203125	0.12573242	0.49414063	-31.57	0	15/3/2018	15	3	2018	20:42:21	74541	0.5	20	42	21	0	0.059570313	3.5288086	-0.32519531	-0.023681641	-0.96337891	4.6655273	0.19311523	0	0	0	0	0	0	0	0	0	1.0170898	0.017089844	0.30932617	0.12133789	0.14355469	-0.044189453	0	44330	0	0	0
209	210	210	Category N	-0.39599609	-0.15576172	-1.2719727	0	0.11621094	0.4987793	-31.57	0	15/3/2018	15	3	2018	20:42:21	74541	0.6	20	42	21	0	0.059570313	3.5288086	-0.31323242	-0.023193359	-0.96875	4.192627	0.34082031	0	0	0	0	0	0	0	0	0	1.0185547	0.018554688	0.51806641	-0.082519531	-0.13232422	-0.30297852	0	44330	0	0	0
210	211	211	Category N	-0.43188477	-0.011962891	-1.0319824	0.029541016	0.077636719	0.50756836	-31.45	0	15/3/2018	15	3	2018	20:42:21	74541	0.7	20	42	21	0	0.059570313	3.5288086	-0.30883789	-0.016357422	-0.96777344	17.620361	0.13867188	0	0	0	0	0	0	0	0	0	1.0161133	0.016113281	0.19140625	-0.12280273	0.004394531	-0.063964844	0	44330	0	0	0
211	212	212	Category N	-0.39599609	-0.095947266	-1.0678711	-0.011962891	0.054931641	0.50585938	-31.32	0	15/3/2018	15	3	2018	20:42:21	74541	0.8	20	42	21	0	0.059570313	3.5288086	-0.30419922	-0.011230469	-0.96166992	30.690674	0.16357422	0	0	0	0	0	0	0	0	0	1.0087891	0.008789063	0.28222656	-0.091552734	-0.084472656	-0.10595703	0	44330	0	0	0
212	213	213	Category N	-0.35986328	-0.035888672	-0.76782227	-0.060058594	0.0546875	0.5078125	-31.45	0	15/3/2018	15	3	2018	20:42:21	74541	0.9	20	42	21	0	0.059570313	3.5288086	-0.30029297	-0.007568359	-0.96191406	47.435303	0.20507813	0	0	0	0	0	0	0	0	0	1.0078125	0.0078125	0.28149414	-0.059326172	-0.028076172	0.1940918	0	44330	0	0	0
213	214	214	Category N	-0.21582031	-0.071777344	-0.58789063	-0.032714844	0.038574219	0.50708008	-31.57	0	15/3/2018	15	3	2018	20:42:22	74542	0	20	42	22	0	0.059570313	3.5288086	-0.29223633	-0.006591797	-0.95874023	57.564941	0.38427734	0	0	0	0	0	0	0	0	0	1.0024414	0.002441406	0.51269531	0.076416016	-0.064941406	0.37084961	0	44330	0	0	0
214	215	215	Category N	-0.035888672	-0.17993164	-0.92382813	-0.01953125	-0.036376953	0.50634766	-31.94	0	15/3/2018	15	3	2018	20:42:22	74542	0.1	20	42	22	0	0.059570313	3.5288086	-0.28808594	-0.004638672	-0.96069336	57.016357	0.30932617	0	0	0	0	0	0	0	0	0	1.0029297	0.002929688	0.46435547	0.25219727	-0.17504883	0.036865234	0	44330	0	0	0
215	216	216	Category N	-0.671875	-0.059814453	-1.1879883	-0.053710938	-0.11547852	0.48950195	-31.94	0	15/3/2018	15	3	2018	20:42:22	74542	0.2	20	42	22	0	0.059570313	3.5288086	-0.27905273	-0.004882813	-0.9597168	60.248047	0.45727539	0	0	0	0	0	0	0	0	0	0.99951172	0.000488281	0.67553711	-0.39257813	-0.0546875	-0.22802734	0	44330	0	0	0
216	217	217	Category N	0.21582031	0.047851563	-1.3798828	-0.10864258	-0.12768555	0.47607422	-32.06	0	15/3/2018	15	3	2018	20:42:22	74542	0.3	20	42	22	0	0.059570313	3.5288086	-0.27441406	-0.005615234	-0.95922852	64.396729	0.64794922	0	0	0	0	0	0	0	0	0	0.99780273	0.002197266	0.96435547	0.49023438	0.053466797	-0.42041016	0	44330	0	0	0
217	218	218	Category N	-0.19189453	-0.44384766	-1.2358398	-0.15039063	-0.17822266	0.44702148	-32.19	0	15/3/2018	15	3	2018	20:42:22	74542	0.4	20	42	22	0	0.059570313	3.5288086	-0.26220703	-0.008056641	-0.95800781	64.290527	0.52124023	0	0	0	0	0	0	0	0	0	0.9934082	0.006591797	0.78369141	0.0703125	-0.43554688	-0.27758789	0	44330	0	0	0
218	219	219	Category N	-0.21582031	-1.0559082	-0.81591797	-0.22753906	-0.30126953	0.34912109	-31.69	0	15/3/2018	15	3	2018	20:42:22	74542	0.5	20	42	22	0	0.059570313	3.5288086	-0.26416016	-0.010253906	-0.95825195	52.307373	1.0561523	0	0	0	0	0	0	0	0	0	0.99414063	0.005859375	1.2363281	0.048339844	-1.0454102	0.14233398	0	44330	0	0	0
219	220	220	Category N	-0.97192383	0.671875	-0.97192383	-0.10180664	-0.34863281	0.36279297	-31.82	0	15/3/2018	15	3	2018	20:42:22	74542	0.6	20	42	22	0	0.059570313	3.5288086	-0.25854492	-0.007568359	-0.95605469	56.000244	0.98510742	0	0	0	0	0	0	0	0	0	0.99047852	0.009521484	1.4084473	-0.71313477	0.67944336	-0.015625	0	44330	0	0	0
220	221	221	Category N	-0.2878418	0.45581055	-0.49194336	0.039550781	-0.17553711	0.46899414	-31.82	0	15/3/2018	15	3	2018	20:42:22	74542	0.7	20	42	22	0	0.059570313	3.5288086	-0.25463867	-0.006835938	-0.95654297	65.096436	0.65673828	0	0	0	0	0	0	0	0	0	0.98999023	0.010009766	0.96069336	-0.032958984	0.46264648	0.46459961	0	44330	0	0	0
221	222	222	Category N	-0.38378906	-0.17993164	-1.5839844	0.077392578	-0.091308594	0.4909668	-31.82	0	15/3/2018	15	3	2018	20:42:22	74542	0.8	20	42	22	0	0.059570313	3.5288086	-0.24804688	-0.005126953	-0.95654297	67.546143	0.66503906	0	0	0	0	0	0	0	0	0	0.98828125	0.01171875	0.9375	-0.13574219	-0.17456055	-0.62719727	0	44330	0	0	0
222	223	223	Category N	-0.23999023	-0.45581055	-0.69580078	0.20947266	-0.15185547	0.43945313	-32.31	0	15/3/2018	15	3	2018	20:42:22	74542	0.9	20	42	22	0	0.059570313	3.5288086	-0.24121094	0.000976563	-0.95922852	67.331055	0.52734375	0	0	0	0	0	0	0	0	0	0.98901367	0.010986328	0.72143555	0.001220703	-0.45678711	0.26342773	0	44330	0	0	0
223	224	224	Category N	-0.77978516	0.14379883	-1.2119141	0.28955078	-0.2199707	0.37158203	-32.31	0	15/3/2018	15	3	2018	20:42:23	74543	0	20	42	23	0	0.059570313	3.5288086	-0.23510742	-0.000732422	-0.96020508	83.673096	0.61694336	0	0	0	0	0	0	0	0	0	0.98852539	0.011474609	0.94042969	-0.54443359	0.14453125	-0.25146484	0	44330	0	0	0
224	225	225	Category N	-0.40795898	0.39599609	-0.83984375	0.33642578	-0.13134766	0.37695313	-32.18	0	15/3/2018	15	3	2018	20:42:23	74543	0.111	20	42	23	0	0.059570313	3.5288086	-0.22802734	-0.000732422	-0.95947266	98.740479	0.4519043	0	0	0	0	0	0	0	0	0	0.98608398	0.013916016	0.69628906	-0.1796875	0.39672852	0.11962891	0	44330	0	0	0
225	226	226	Category N	-0.49194336	0.2878418	-0.86376953	0.38110352	-0.020996094	0.35375977	-32.18	0	15/3/2018	15	3	2018	20:42:23	74543	0.222	20	42	23	0	0.059570313	3.5288086	-0.22216797	0.002197266	-0.96240234	104.63477	0.4050293	0	0	0	0	0	0	0	0	0	0.98779297	0.012207031	0.65405273	-0.26953125	0.28540039	0.098632813	0	44330	0	0	0
226	227	227	Category N	-0.25195313	-0.059814453	-0.89990234	0.39404297	0.006591797	0.34692383	-31.57	0	15/3/2018	15	3	2018	20:42:23	74543	0.333	20	42	23	0	0.059570313	3.5288086	-0.2199707	-0.001464844	-0.96240234	106.78076	0.091064453	0	0	0	0	0	0	0	0	0	0.98706055	0.012939453	0.15258789	-0.031738281	-0.058105469	0.0625	0	44330	0	0	0
227	228	228	Category N	-0.19189453	-0.14379883	-1.355957	0.39892578	-0.060058594	0.33129883	-31.82	0	15/3/2018	15	3	2018	20:42:23	74543	0.444	20	42	23	0	0.059570313	3.5175293	-0.21557617	-0.001220703	-0.96411133	108.28345	0.41748047	0	0	0	0	0	0	0	0	0	0.98803711	0.011962891	0.55786133	0.023681641	-0.14233398	-0.39160156	0	44330	0	0	0
228	229	229	Category N	-0.071777344	0.15576172	-0.99584961	0.32348633	-0.016601563	0.4074707	-31.94	0	15/3/2018	15	3	2018	20:42:23	74543	0.555	20	42	23	0	0.059570313	3.5175293	-0.20996094	-0.003173828	-0.9675293	104.82764	0.21240234	0	0	0	0	0	0	0	0	0	0.98999023	0.010009766	0.32519531	0.13818359	0.15893555	-0.028076172	0	44330	0	0	0
229	230	230	Category N	-0.50390625	-0.15576172	-0.93579102	0.20825195	-0.020751953	0.46484375	-32.07	0	15/3/2018	15	3	2018	20:42:23	74543	0.666	20	42	23	0	0.059570313	3.5175293	-0.20117188	-0.002441406	-0.96923828	78.071289	0.34057617	0	0	0	0	0	0	0	0	0	0.98999023	0.010009766	0.48901367	-0.30249023	-0.15307617	0.033447266	0	44330	0	0	0
230	231	231	Category N	-0.92382813	-0.20385742	-0.7199707	0.12451172	-0.12011719	0.46728516	-32.93	0	15/3/2018	15	3	2018	20:42:23	74543	0.777	20	42	23	0	0.059570313	3.5175293	-0.19238281	0.004150391	-0.96801758	64.996094	0.79956055	0	0	0	0	0	0	0	0	0	0.98706055	0.012939453	1.1875	-0.73120117	-0.20800781	0.24804688	0	44330	0	0	0
231	232	232	Category N	0.071777344	-0.071777344	-0.69580078	0.10913086	-0.15991211	0.46508789	-32.93	0	15/3/2018	15	3	2018	20:42:23	74543	0.888	20	42	23	0	0.059570313	3.5175293	-0.18847656	0.006347656	-0.97045898	62.834229	0.38647461	0	0	0	0	0	0	0	0	0	0.98876953	0.011230469	0.61352539	0.26025391	-0.078125	0.2746582	0	44330	0	0	0
232	233	233	Category N	-0.11987305	0.13183594	-1.4519043	0.19946289	-0.1784668	0.4375	-32.68	0	15/3/2018	15	3	2018	20:42:24	74544	0	20	42	24	0	0.059570313	3.5175293	-0.17993164	0.005615234	-0.96655273	47.786133	0.50463867	0	0	0	0	0	0	0	0	0	0.98339844	0.016601563	0.67114258	0.060058594	0.12597656	-0.48510742	0	44330	0	0	0
233	234	234	Category N	0.10791016	0.17993164	-1.1279297	0.21533203	-0.22460938	0.40966797	-32.43	0	15/3/2018	15	3	2018	20:42:24	74544	0.1	20	42	24	0	0.059570313	3.5175293	-0.17138672	0.009521484	-0.96606445	14.315186	0.36499023	0	0	0	0	0	0	0	0	0	0.98120117	0.018798828	0.61132813	0.27929688	0.17016602	-0.16162109	0	44330	0	0	0
234	235	235	Category N	-0.29980469	-0.011962891	-0.80395508	0.21289063	-0.21118164	0.41699219	-31.69	0	15/3/2018	15	3	2018	20:42:24	74544	0.2	20	42	24	0	0.059570313	3.5175293	-0.16772461	0.006835938	-0.96191406	3.3496094	0.20678711	0	0	0	0	0	0	0	0	0	0.9765625	0.0234375	0.30883789	-0.13183594	-0.018798828	0.15795898	0	44330	0	0	0
235	236	236	Category N	-0.27587891	0.035888672	-0.77978516	0.16137695	-0.18017578	0.44580078	-31.32	0	15/3/2018	15	3	2018	20:42:24	74544	0.3	20	42	24	0	0.059570313	3.5175293	-0.16064453	-0.001220703	-0.96069336	2.3046875	0.2175293	0	0	0	0	0	0	0	0	0	0.97412109	0.025878906	0.33300781	-0.11499023	0.037109375	0.1809082	0	44330	0	0	0
236	237	237	Category N	-0.20385742	0.27587891	-0.86376953	0.18896484	-0.14404297	0.45336914	-31.57	0	15/3/2018	15	3	2018	20:42:24	74544	0.4	20	42	24	0	0.059570313	3.5175293	-0.15600586	0	-0.96459961	18.49707	0.29736328	0	0	0	0	0	0	0	0	0	0.97705078	0.022949219	0.42431641	-0.047607422	0.27563477	0.10083008	0	44330	0	0	0
237	238	238	Category N	-0.17993164	0.071777344	-0.80395508	0.21020508	-0.11743164	0.44750977	-31.45	0	15/3/2018	15	3	2018	20:42:24	74544	0.5	20	42	24	0	0.059570313	3.5175293	-0.14648438	0.004882813	-0.96508789	33.232666	0.17773438	0	0	0	0	0	0	0	0	0	0.97631836	0.023681641	0.26147461	-0.033203125	0.066650391	0.16113281	0	44330	0	0	0
238	239	239	Category N	-0.035888672	-0.10791016	-1.2719727	0.23339844	-0.10595703	0.44311523	-31.69	0	15/3/2018	15	3	2018	20:42:24	74544	0.6	20	42	24	0	0.059570313	3.5175293	-0.14233398	0.008300781	-0.96972656	29.12207	0.34082031	0	0	0	0	0	0	0	0	0	0.97998047	0.020019531	0.52490234	0.10644531	-0.11621094	-0.30200195	0	44330	0	0	0
239	240	240	Category N	-0.059814453	-0.17993164	-0.99584961	0.22583008	-0.11181641	0.44482422	-31.57	0	15/3/2018	15	3	2018	20:42:24	74544	0.7	20	42	24	0	0.059570313	3.5175293	-0.1340332	0.011474609	-0.96704102	11.08374	0.20751953	0	0	0	0	0	0	0	0	0	0.9765625	0.0234375	0.29443359	0.07421875	-0.19140625	-0.028564453	0	44330	0	0	0
240	241	241	Category N	-0.083984375	-0.071777344	-0.86376953	0.17016602	-0.14208984	0.44995117	-31.2	0	15/3/2018	15	3	2018	20:42:24	74544	0.8	20	42	24	0	0.059570313	3.5175293	-0.13012695	0.014160156	-0.96826172	16.488037	0.14306641	0	0	0	0	0	0	0	0	0	0.97705078	0.022949219	0.23681641	0.046142578	-0.0859375	0.10449219	0	44330	0	0	0
241	242	242	Category N	-0.3359375	-0.047851563	-0.81591797	0.084960938	-0.14892578	0.47363281	-31.57	0	15/3/2018	15	3	2018	20:42:24	74544	0.9	20	42	24	0	0.059570313	3.5175293	-0.12133789	0.007080078	-0.96459961	22.654541	0.26660156	0	0	0	0	0	0	0	0	0	0.97216797	0.027832031	0.41821289	-0.21435547	-0.054931641	0.14868164	0	44330	0	0	0
242	243	243	Category L	0.15576172	0.047851563	-0.92382813	-0.097167969	-0.21630859	0.4440918	-32.8	0	15/3/2018	15	3	2018	20:47:20	74840	0.8	20	47	20	0	0.059814453	3.5126953	-0.11669922	0.013916016	-0.96655273	22.511475	0.27783203	0	0	0	0	0	0	0	0	0	0.97387695	0.026123047	0.34936523	0.27246094	0.033935547	0.042724609	0	44330	0	0	0
243	244	244	Category L	0.15576172	0.047851563	-0.93579102	-0.091064453	-0.21875	0.44238281	-33.05	0	15/3/2018	15	3	2018	20:47:20	74840	0.9	20	47	20	0	0.059814453	3.5126953	-0.11938477	0.003662109	-0.9519043	17.112793	0.27905273	0	0	0	0	0	0	0	0	0	0.95922852	0.040771484	0.33520508	0.27514648	0.043945313	0.016113281	0	44330	0	0	0
244	245	245	Category L	0.14379883	0.071777344	-0.93579102	-0.094482422	-0.22216797	0.43896484	-33.17	0	15/3/2018	15	3	2018	20:47:21	74841	0	20	47	21	0	0.059814453	3.5126953	-0.10693359	-0.004150391	-0.95410156	31.827637	0.26245117	0	0	0	0	0	0	0	0	0	0.95996094	0.040039063	0.3449707	0.25073242	0.075927734	0.018310547	0	44330	0	0	0
245	246	246	Category L	0.13183594	0.083984375	-0.92382813	-0.090820313	-0.21801758	0.4440918	-33.05	0	15/3/2018	15	3	2018	20:47:21	74841	0.125	20	47	21	0	0.059814453	3.5126953	-0.10742188	0.005371094	-0.94799805	41.163086	0.25292969	0	0	0	0	0	0	0	0	0	0.95410156	0.045898438	0.34204102	0.23925781	0.078369141	0.024169922	0	44330	0	0	0
246	247	247	Category L	0.13183594	0.035888672	-0.93579102	-0.090820313	-0.22119141	0.44726563	-33.17	0	15/3/2018	15	3	2018	20:47:21	74841	0.25	20	47	21	0	0.059326172	3.5126953	-0.10400391	0.002685547	-0.94750977	37.101318	0.23852539	0	0	0	0	0	0	0	0	0	0.95336914	0.046630859	0.28100586	0.23583984	0.032958984	0.01171875	0	44330	0	0	0
247	248	248	Category L	0.16796875	0.035888672	-0.92382813	-0.088378906	-0.2199707	0.44506836	-33.29	0	15/3/2018	15	3	2018	20:47:21	74841	0.375	20	47	21	0	0.059326172	3.5126953	-0.095458984	0.009033203	-0.9519043	35.558838	0.26611328	0	0	0	0	0	0	0	0	0	0.95678711	0.043212891	0.31835938	0.26342773	0.026611328	0.028076172	0	44330	0	0	0
248	249	249	Category L	0.15576172	0.035888672	-0.92382813	-0.084228516	-0.2277832	0.44604492	-33.29	0	15/3/2018	15	3	2018	20:47:21	74841	0.5	20	47	21	0	0.059326172	3.5126953	-0.091308594	0.009521484	-0.95214844	32.431885	0.25024414	0	0	0	0	0	0	0	0	0	0.95654297	0.043457031	0.30175781	0.24707031	0.026123047	0.028320313	0	44330	0	0	0
249	250	250	Category L	0.16796875	0.047851563	-0.93579102	-0.082275391	-0.22851563	0.44726563	-33.29	0	15/3/2018	15	3	2018	20:47:21	74841	0.625	20	47	21	0	0.059326172	3.5126953	-0.088623047	0.008056641	-0.95092773	31.179443	0.26025391	0	0	0	0	0	0	0	0	0	0.95507813	0.044921875	0.31152344	0.2565918	0.039550781	0.015136719	0	44330	0	0	0
250	251	251	Category L	0.16796875	0.023925781	-0.91186523	-0.08203125	-0.22412109	0.4440918	-33.29	0	15/3/2018	15	3	2018	20:47:21	74841	0.75	20	47	21	0	0.059326172	3.5126953	-0.083496094	0.010253906	-0.94702148	24.16626	0.25439453	0	0	0	0	0	0	0	0	0	0.95068359	0.049316406	0.30053711	0.25146484	0.013427734	0.03515625	0	44330	0	0	0
251	252	252	Category L	0.095947266	0.059814453	-0.92382813	-0.080322266	-0.23461914	0.44799805	-33.05	0	15/3/2018	15	3	2018	20:47:21	74841	0.875	20	47	21	0	0.059326172	3.5126953	-0.077880859	0.010253906	-0.94580078	19.538818	0.18212891	0	0	0	0	0	0	0	0	0	0.94897461	0.051025391	0.24536133	0.17382813	0.049316406	0.021972656	0	44330	0	0	0
252	253	253	Category L	0.13183594	0.047851563	-0.89990234	-0.077880859	-0.22753906	0.44604492	-33.05	0	15/3/2018	15	3	2018	20:47:22	74842	0	20	47	22	0	0.059326172	3.5126953	-0.072753906	0.011474609	-0.9440918	17.121582	0.21240234	0	0	0	0	0	0	0	0	0	0.94677734	0.053222656	0.28491211	0.20458984	0.036132813	0.044189453	0	44330	0	0	0
253	254	254	Category L	0.15576172	0.047851563	-0.91186523	-0.074462891	-0.22680664	0.44433594	-33.17	0	15/3/2018	15	3	2018	20:47:22	74842	0.1	20	47	22	0	0.059326172	3.5126953	-0.068115234	0.011962891	-0.94628906	14.08252	0.22924805	0	0	0	0	0	0	0	0	0	0.94873047	0.051269531	0.29418945	0.22387695	0.035644531	0.034423828	0	44330	0	0	0
254	255	255	Category L	0.10791016	0.035888672	-0.93579102	-0.080810547	-0.21923828	0.44433594	-33.29	0	15/3/2018	15	3	2018	20:47:22	74842	0.2	20	47	22	0	0.059326172	3.5126953	-0.065185547	0.013427734	-0.95043945	11.490479	0.17529297	0	0	0	0	0	0	0	0	0	0.95288086	0.047119141	0.21044922	0.1730957	0.022216797	0.014648438	0	44330	0	0	0
255	256	256	Category L	0.11987305	0.011962891	-0.91186523	-0.077148438	-0.22338867	0.44335938	-33.29	0	15/3/2018	15	3	2018	20:47:22	74842	0.3	20	47	22	0	0.059326172	3.5126953	-0.064697266	0.015625	-0.95019531	12.697754	0.18847656	0	0	0	0	0	0	0	0	0	0.95263672	0.047363281	0.22680664	0.18457031	-0.003662109	0.038330078	0	44330	0	0	0
256	257	257	Category L	0.11987305	0.047851563	-0.93579102	-0.077880859	-0.22949219	0.44726563	-33.29	0	15/3/2018	15	3	2018	20:47:22	74842	0.4	20	47	22	0	0.059326172	3.5126953	-0.056396484	0.016357422	-0.94677734	12.394287	0.17944336	0	0	0	0	0	0	0	0	0	0.94848633	0.051513672	0.21875	0.17626953	0.03125	0.010986328	0	44330	0	0	0
257	258	258	Category L	0.095947266	0.023925781	-0.92382813	-0.073486328	-0.22875977	0.44506836	-33.29	0	15/3/2018	15	3	2018	20:47:22	74842	0.5	20	47	22	0	0.059326172	3.5126953	-0.059814453	0.016113281	-0.94091797	9.5454102	0.15673828	0	0	0	0	0	0	0	0	0	0.94287109	0.057128906	0.18041992	0.15576172	0.007568359	0.017089844	0	44330	0	0	0
258	259	259	Category L	0.083984375	0.035888672	-0.92382813	-0.077148438	-0.22412109	0.44433594	-33.05	0	15/3/2018	15	3	2018	20:47:22	74842	0.6	20	47	22	0	0.059326172	3.5126953	-0.057128906	0.0234375	-0.9362793	9.4785156	0.14233398	0	0	0	0	0	0	0	0	0	0.93847656	0.061523438	0.16601563	0.14111328	0.012207031	0.012451172	0	44330	0	0	0
259	260	260	Category L	0	0.095947266	-0.89990234	-0.073486328	-0.23217773	0.4440918	-33.17	0	15/3/2018	15	3	2018	20:47:22	74842	0.7	20	47	22	0	0.059326172	3.5126953	-0.0546875	0.038330078	-0.93823242	10.3479	0.088134766	0	0	0	0	0	0	0	0	0	0.94067383	0.059326172	0.15063477	0.0546875	0.057373047	0.038330078	0	44330	0	0	0
260	261	261	Category L	0.059814453	0.15576172	-0.91186523	-0.070800781	-0.2199707	0.44970703	-33.17	0	15/3/2018	15	3	2018	20:47:22	74842	0.8	20	47	22	0	0.059326172	3.5126953	-0.042724609	0.030029297	-0.9387207	12.539551	0.16430664	0	0	0	0	0	0	0	0	0	0.94018555	0.059814453	0.25512695	0.10253906	0.12548828	0.026855469	0	44330	0	0	0
261	262	262	Category L	0.035888672	0.13183594	-0.94799805	-0.067626953	-0.20507813	0.453125	-33.54	0	15/3/2018	15	3	2018	20:47:22	74842	0.9	20	47	22	0	0.059326172	3.5126953	-0.039550781	0.024169922	-0.94433594	14.984131	0.13134766	0	0	0	0	0	0	0	0	0	0.9453125	0.0546875	0.18652344	0.075439453	0.10742188	-0.003417969	0	44330	0	0	0
262	263	263	Category L	0.011962891	0.035888672	-0.94799805	-0.074951172	-0.20214844	0.45996094	-33.78	0	15/3/2018	15	3	2018	20:47:23	74843	0	20	47	23	0	0.059326172	3.5126953	-0.034912109	0.026123047	-0.93554688	16.612305	0.049560547	0	0	0	0	0	0	0	0	0	0.93652344	0.063476563	0.068847656	0.046875	0.009521484	-0.012207031	0	44330	0	0	0
263	264	264	Category L	0.035888672	-0.035888672	-0.98388672	-0.084960938	-0.19873047	0.45751953	-33.78	0	15/3/2018	15	3	2018	20:47:23	74843	0.1	20	47	23	0	0.059326172	3.5126953	-0.032226563	0.032226563	-0.93847656	17.520264	0.10644531	0	0	0	0	0	0	0	0	0	0.93945313	0.060546875	0.18164063	0.068115234	-0.068115234	-0.045166016	0	44330	0	0	0
264	265	265	Category L	-0.011962891	-0.023925781	-0.94799805	-0.10009766	-0.20043945	0.45361328	-33.66	0	15/3/2018	15	3	2018	20:47:23	74843	0.2	20	47	23	0	0.059326172	3.5126953	-0.022216797	0.030761719	-0.93481445	17.950684	0.057128906	0	0	0	0	0	0	0	0	0	0.93554688	0.064453125	0.077880859	0.010253906	-0.0546875	-0.012939453	0	44330	0	0	0
265	266	266	Category L	-0.023925781	0.023925781	-0.92382813	-0.10058594	-0.20019531	0.45727539	-33.29	0	15/3/2018	15	3	2018	20:47:23	74843	0.3	20	47	23	0	0.059326172	3.5126953	-0.016845703	0.026611328	-0.9362793	18.788818	0.014404297	0	0	0	0	0	0	0	0	0	0.93676758	0.063232422	0.021972656	-0.006835938	-0.002685547	0.012451172	0	44330	0	0	0
266	267	267	Category L	-0.035888672	0.023925781	-0.94799805	-0.10302734	-0.19946289	0.45532227	-32.8	0	15/3/2018	15	3	2018	20:47:23	74843	0.4	20	47	23	0	0.059326172	3.5126953	-0.010498047	0.023193359	-0.93676758	19.40918	0.02734375	0	0	0	0	0	0	0	0	0	0.93725586	0.062744141	0.036865234	-0.025146484	0.000488281	-0.010986328	0	44330	0	0	0
267	268	268	Category L	0.011962891	0.047851563	-0.93579102	-0.093017578	-0.19506836	0.45288086	-32.56	0	15/3/2018	15	3	2018	20:47:23	74843	0.5	20	47	23	0	0.059326172	3.5126953	-0.007324219	0.024414063	-0.93701172	18.415527	0.030273438	0	0	0	0	0	0	0	0	0	0.93725586	0.062744141	0.043701172	0.019287109	0.023193359	0.001220703	0	44330	0	0	0
268	269	269	Category L	-0.011962891	0.023925781	-0.94799805	-0.099121094	-0.19580078	0.45751953	-32.31	0	15/3/2018	15	3	2018	20:47:23	74843	0.6	20	47	23	0	0.059326172	3.5126953	-0.004638672	0.026855469	-0.93139648	16.313965	0.018066406	0	0	0	0	0	0	0	0	0	0.93188477	0.068115234	0.026611328	-0.007080078	-0.002929688	-0.016357422	0	44330	0	0	0
269	270	270	Category L	0.023925781	0.047851563	-0.92382813	-0.093017578	-0.19604492	0.45458984	-32.55	0	15/3/2018	15	3	2018	20:47:23	74843	0.7	20	47	23	0	0.059326172	3.5126953	-0.003662109	0.025634766	-0.9309082	13.559814	0.036132813	0	0	0	0	0	0	0	0	0	0.93115234	0.068847656	0.056884766	0.027587891	0.021972656	0.007080078	0	44330	0	0	0
270	271	271	Category L	0.011962891	0.035888672	-0.92382813	-0.094482422	-0.19506836	0.45581055	-32.92	0	15/3/2018	15	3	2018	20:47:23	74843	0.8	20	47	23	0	0.059326172	3.5126953	0.002441406	0.028076172	-0.9309082	9.8535156	0.013916016	0	0	0	0	0	0	0	0	0	0.93115234	0.068847656	0.024169922	0.009277344	0.007568359	0.007080078	0	44330	0	0	0
271	272	272	Category L	0.011962891	0.023925781	-0.93579102	-0.090087891	-0.19848633	0.45678711	-33.05	0	15/3/2018	15	3	2018	20:47:23	74843	0.9	20	47	23	0	0.059326172	3.5126953	0.014160156	0.031005859	-0.93383789	6.9555664	0.007568359	0	0	0	0	0	0	0	0	0	0.93457031	0.065429688	0.010986328	-0.002197266	-0.007080078	-0.001708984	0	44330	0	0	0
272	273	273	Category L	0.011962891	0.023925781	-0.92382813	-0.088378906	-0.19677734	0.45678711	-33.17	0	15/3/2018	15	3	2018	20:47:24	74844	0	20	47	24	0	0.059326172	3.5126953	0.013427734	0.032470703	-0.93676758	4.4040527	0.015625	0	0	0	0	0	0	0	0	0	0.9375	0.0625	0.023193359	-0.001464844	-0.008544922	0.012939453	0	44330	0	0	0
273	274	274	Category L	0.023925781	0.035888672	-0.93579102	-0.089111328	-0.20385742	0.45751953	-32.8	0	15/3/2018	15	3	2018	20:47:24	74844	0.1	20	47	24	0	0.059326172	3.5126953	0.014892578	0.030761719	-0.92993164	2.2412109	0.011474609	0	0	0	0	0	0	0	0	0	0.93041992	0.069580078	0.019287109	0.008789063	0.004882813	-0.005615234	0	44330	0	0	0
274	275	275	Category L	0.011962891	0.035888672	-0.92382813	-0.089111328	-0.19702148	0.45678711	-32.68	0	15/3/2018	15	3	2018	20:47:24	74844	0.2	20	47	24	0	0.059326172	3.5126953	0.013916016	0.028808594	-0.92724609	0.60595703	0.008056641	0	0	0	0	0	0	0	0	0	0.92773438	0.072265625	0.012451172	-0.001953125	0.006835938	0.003417969	0	44330	0	0	0
275	276	276	Category L	0.011962891	0	-0.92382813	-0.086669922	-0.19433594	0.45410156	-32.56	0	15/3/2018	15	3	2018	20:47:24	74844	0.3	20	47	24	0	0.059326172	3.5126953	0.017822266	0.029296875	-0.92895508	0.90893555	0.030273438	0	0	0	0	0	0	0	0	0	0.92944336	0.070556641	0.040283203	-0.005859375	-0.029296875	0.005126953	0	44330	0	0	0
276	277	277	Category L	0	0.023925781	-0.93579102	-0.086914063	-0.19360352	0.45800781	-32.8	0	15/3/2018	15	3	2018	20:47:24	74844	0.4	20	47	24	0	0.059326172	3.5126953	0.021484375	0.029296875	-0.9309082	2.8613281	0.022705078	0	0	0	0	0	0	0	0	0	0.93164063	0.068359375	0.031738281	-0.021484375	-0.005371094	-0.004638672	0	44330	0	0	0
277	278	278	Category L	0	0.035888672	-0.94799805	-0.0859375	-0.20336914	0.45166016	-33.05	0	15/3/2018	15	3	2018	20:47:24	74844	0.5	20	47	24	0	0.059326172	3.5126953	0.024169922	0.026123047	-0.93164063	5.9870605	0.030517578	0	0	0	0	0	0	0	0	0	0.93237305	0.067626953	0.049804688	-0.024169922	0.009521484	-0.016113281	0	44330	0	0	0
278	279	279	Category L	0.023925781	0.011962891	-0.95996094	-0.077880859	-0.19238281	0.45800781	-33.05	0	15/3/2018	15	3	2018	20:47:24	74844	0.6	20	47	24	0	0.059326172	3.5126953	0.026367188	0.025634766	-0.93359375	9.0151367	0.029785156	0	0	0	0	0	0	0	0	0	0.93432617	0.065673828	0.042480469	-0.002441406	-0.013671875	-0.026123047	0	44330	0	0	0
279	280	280	Category L	0.011962891	0.011962891	-0.93579102	-0.076171875	-0.20068359	0.45507813	-33.17	0	15/3/2018	15	3	2018	20:47:24	74844	0.7	20	47	24	0	0.059326172	3.5126953	0.026611328	0.02734375	-0.92919922	11.480957	0.022216797	0	0	0	0	0	0	0	0	0	0.92993164	0.070068359	0.036621094	-0.014648438	-0.015380859	-0.006347656	0	44330	0	0	0
280	281	281	Category L	-0.011962891	-0.011962891	-0.89990234	-0.062988281	-0.2109375	0.453125	-32.8	0	15/3/2018	15	3	2018	20:47:24	74844	0.8	20	47	24	0	0.059326172	3.5126953	0.02734375	0.029785156	-0.92797852	13.816406	0.063964844	0	0	0	0	0	0	0	0	0	0.92895508	0.071044922	0.109375	-0.039306641	-0.041748047	0.028076172	0	44330	0	0	0
281	282	282	Category L	0	-0.023925781	-0.93579102	-0.035888672	-0.21826172	0.45336914	-32.56	0	15/3/2018	15	3	2018	20:47:24	74844	0.9	20	47	24	0	0.059326172	3.5126953	0.028320313	0.031005859	-0.92919922	16.621338	0.062255859	0	0	0	0	0	0	0	0	0	0.93017578	0.069824219	0.08984375	-0.028320313	-0.054931641	-0.006347656	0	44330	0	0	0
282	283	283	Category L	0	0	-0.95996094	0.012939453	-0.22387695	0.45727539	-32.56	0	15/3/2018	15	3	2018	20:47:25	74845	0	20	47	25	0	0.059326172	3.5126953	0.032714844	0.031738281	-0.9309082	19.383545	0.053955078	0	0	0	0	0	0	0	0	0	0.93212891	0.067871094	0.093505859	-0.032714844	-0.031738281	-0.028808594	0	44330	0	0	0
283	284	284	Category L	-0.011962891	0.071777344	-0.97192383	0.047851563	-0.20898438	0.45947266	-32.43	0	15/3/2018	15	3	2018	20:47:25	74845	0.125	20	47	25	0	0.059326172	3.5126953	0.030761719	0.031494141	-0.93115234	21.980713	0.071289063	0	0	0	0	0	0	0	0	0	0.93237305	0.067626953	0.12329102	-0.042724609	0.040039063	-0.040527344	0	44330	0	0	0
284	285	285	Category L	0	0.023925781	-0.93579102	0.045410156	-0.20458984	0.46044922	-32.68	0	15/3/2018	15	3	2018	20:47:25	74845	0.25	20	47	25	0	0.059814453	3.4820801	0.028808594	0.03125	-0.93115234	25.044922	0.030029297	0	0	0	0	0	0	0	0	0	0.93212891	0.067871094	0.040771484	-0.028808594	-0.007324219	-0.004394531	0	44330	0	0	0
285	286	286	Category L	0	0.011962891	-0.91186523	0.048583984	-0.19042969	0.45996094	-32.8	0	15/3/2018	15	3	2018	20:47:25	74845	0.375	20	47	25	0	0.059814453	3.4820801	0.027099609	0.030517578	-0.93139648	28.166504	0.038330078	0	0	0	0	0	0	0	0	0	0.93237305	0.067626953	0.065429688	-0.027099609	-0.018554688	0.01953125	0	44330	0	0	0
286	287	287	Category L	0.011962891	0.011962891	-0.93579102	0.039550781	-0.19311523	0.46386719	-32.8	0	15/3/2018	15	3	2018	20:47:25	74845	0.5	20	47	25	0	0.059814453	3.4820801	0.025146484	0.030029297	-0.93164063	30.132568	0.022949219	0	0	0	0	0	0	0	0	0	0.93237305	0.067626953	0.035644531	-0.013183594	-0.018066406	-0.00390625	0	44330	0	0	0
287	288	288	Category L	0.011962891	0	-0.92382813	0.044189453	-0.20092773	0.46264648	-32.93	0	15/3/2018	15	3	2018	20:47:25	74845	0.625	20	47	25	0	0.059814453	3.4820801	0.023681641	0.030029297	-0.93188477	30.944092	0.033447266	0	0	0	0	0	0	0	0	0	0.93261719	0.067382813	0.050048828	-0.01171875	-0.030029297	0.008056641	0	44330	0	0	0
288	289	289	Category L	0.011962891	0.011962891	-0.91186523	0.045166016	-0.19311523	0.46069336	-33.29	0	15/3/2018	15	3	2018	20:47:25	74845	0.75	20	47	25	0	0.059814453	3.4820801	0.021484375	0.030029297	-0.93212891	30.989502	0.029052734	0	0	0	0	0	0	0	0	0	0.93286133	0.067138672	0.048339844	-0.009521484	-0.018066406	0.020263672	0	44330	0	0	0
289	290	290	Category L	0.011962891	0.011962891	-0.95996094	0.042236328	-0.18969727	0.46582031	-33.29	0	15/3/2018	15	3	2018	20:47:25	74845	0.875	20	47	25	0	0.059814453	3.4820801	0.019775391	0.029785156	-0.93237305	29.907715	0.033691406	0	0	0	0	0	0	0	0	0	0.93310547	0.066894531	0.053222656	-0.0078125	-0.017822266	-0.02734375	0	44330	0	0	0
290	291	291	Category L	0.023925781	0	-0.93579102	0.040771484	-0.19311523	0.46044922	-33.29	0	15/3/2018	15	3	2018	20:47:26	74846	0	20	47	26	0	0.059814453	3.4820801	0.017822266	0.029296875	-0.93237305	27.447754	0.030029297	0	0	0	0	0	0	0	0	0	0.93310547	0.066894531	0.038574219	0.005859375	-0.029296875	-0.003173828	0	44330	0	0	0
291	292	292	Category L	0.011962891	0	-0.92382813	0.047119141	-0.19238281	0.46386719	-33.29	0	15/3/2018	15	3	2018	20:47:26	74846	0.1	20	47	26	0	0.059814453	3.4820801	0.015380859	0.029296875	-0.93261719	24.047852	0.030761719	0	0	0	0	0	0	0	0	0	0.93310547	0.066894531	0.041748047	-0.003417969	-0.029296875	0.008789063	0	44330	0	0	0
292	293	293	Category L	0.011962891	0	-0.94799805	0.045898438	-0.19482422	0.46484375	-33.05	0	15/3/2018	15	3	2018	20:47:26	74846	0.2	20	47	26	0	0.059814453	3.4820801	0.014160156	0.028808594	-0.93286133	20.442139	0.032470703	0	0	0	0	0	0	0	0	0	0.93334961	0.066650391	0.046142578	-0.002197266	-0.028808594	-0.014892578	0	44330	0	0	0
293	294	294	Category L	0.011962891	0.035888672	-0.92382813	0.043212891	-0.19140625	0.46386719	-33.29	0	15/3/2018	15	3	2018	20:47:26	74846	0.3	20	47	26	0	0.059814453	3.4820801	0.012451172	0.028320313	-0.93334961	16.226318	0.012207031	0	0	0	0	0	0	0	0	0	0.93383789	0.066162109	0.017578125	-0.000488281	0.007324219	0.009521484	0	44330	0	0	0
294	295	295	Category L	0.011962891	0	-0.91186523	0.045898438	-0.19262695	0.46484375	-33.29	0	15/3/2018	15	3	2018	20:47:26	74846	0.4	20	47	26	0	0.059814453	3.4820801	0.010742188	0.028076172	-0.93383789	10.418945	0.035644531	0	0	0	0	0	0	0	0	0	0.93432617	0.065673828	0.051269531	0.000976563	-0.028076172	0.021972656	0	44330	0	0	0
295	296	296	Category L	-0.011962891	0	-0.89990234	0.046142578	-0.19311523	0.46386719	-33.42	0	15/3/2018	15	3	2018	20:47:26	74846	0.5	20	47	26	0	0.059814453	3.4820801	0.009521484	0.027587891	-0.93383789	4.4372559	0.048828125	0	0	0	0	0	0	0	0	0	0.93432617	0.065673828	0.083251953	-0.021484375	-0.027587891	0.033935547	0	44330	0	0	0
296	297	297	Category L	-0.047851563	0.035888672	-0.91186523	0.038085938	-0.1965332	0.45947266	-33.29	0	15/3/2018	15	3	2018	20:47:26	74846	0.6	20	47	26	0	0.059814453	3.4820801	0.008056641	0.027832031	-0.93432617	1.2492676	0.060791016	0	0	0	0	0	0	0	0	0	0.93481445	0.065185547	0.086425781	-0.055908203	0.0078125	0.022460938	0	44330	0	0	0
297	298	298	Category L	0.011962891	0.14379883	-0.87597656	0.029541016	-0.19555664	0.46655273	-32.8	0	15/3/2018	15	3	2018	20:47:26	74846	0.7	20	47	26	0	0.059814453	3.4820801	0.006591797	0.027587891	-0.93432617	7.2102051	0.12988281	0	0	0	0	0	0	0	0	0	0.93481445	0.065185547	0.1796875	0.005126953	0.1159668	0.058349609	0	44330	0	0	0
298	299	299	Category L	-0.023925781	0.13183594	-0.97192383	0.005859375	-0.20214844	0.46362305	-32.92	0	15/3/2018	15	3	2018	20:47:26	74846	0.8	20	47	26	0	0.059814453	3.4820801	0.005615234	0.027587891	-0.93457031	12.94165	0.11450195	0	0	0	0	0	0	0	0	0	0.93505859	0.064941406	0.17089844	-0.029541016	0.10400391	-0.037109375	0	44330	0	0	0
299	300	300	Category L	0	0	-1.0078125	-0.02734375	-0.21679688	0.45996094	-32.68	0	15/3/2018	15	3	2018	20:47:26	74846	0.9	20	47	26	0	0.059814453	3.4820801	0.004394531	0.02734375	-0.93505859	17.883301	0.077636719	0	0	0	0	0	0	0	0	0	0.93554688	0.064453125	0.10473633	-0.004394531	-0.02734375	-0.072509766	0	44330	0	0	0
300	301	301	Category L	-0.035888672	-0.011962891	-0.93579102	-0.048095703	-0.22021484	0.45507813	-32.68	0	15/3/2018	15	3	2018	20:47:27	74847	0	20	47	27	0	0.059814453	3.4820801	0.004394531	0.026611328	-0.93530273	21.138672	0.055908203	0	0	0	0	0	0	0	0	0	0.93579102	0.064208984	0.079345703	-0.040283203	-0.038574219	-0.000244141	0	44330	0	0	0
301	302	302	Category L	-0.023925781	-0.023925781	-0.88793945	-0.064697266	-0.22021484	0.44873047	-33.17	0	15/3/2018	15	3	2018	20:47:27	74847	0.1	20	47	27	0	0.059814453	3.4820801	0.003662109	0.024902344	-0.93530273	23.631836	0.073730469	0	0	0	0	0	0	0	0	0	0.93554688	0.064453125	0.12426758	-0.027587891	-0.048828125	0.047363281	0	44330	0	0	0
302	303	303	Category L	-0.011962891	0.035888672	-0.92382813	-0.068359375	-0.21704102	0.45068359	-33.05	0	15/3/2018	15	3	2018	20:47:27	74847	0.2	20	47	27	0	0.059814453	3.4820801	0.003417969	0.0234375	-0.93505859	25.451172	0.022705078	0	0	0	0	0	0	0	0	0	0.93554688	0.064453125	0.0390625	-0.015380859	0.012207031	0.011230469	0	44330	0	0	0
303	304	304	Category L	0.023925781	0.023925781	-0.92382813	-0.063720703	-0.21362305	0.45166016	-33.17	0	15/3/2018	15	3	2018	20:47:27	74847	0.3	20	47	27	0	0.059814453	3.4820801	0.003417969	0.0234375	-0.93505859	26.103271	0.023193359	0	0	0	0	0	0	0	0	0	0.93530273	0.064697266	0.032226563	0.020263672	0.000244141	0.011230469	0	44330	0	0	0
304	305	305	Category L	0.011962891	0.059814453	-0.94799805	-0.062011719	-0.2121582	0.453125	-33.29	0	15/3/2018	15	3	2018	20:47:27	74847	0.4	20	47	27	0	0.059814453	3.4820801	0.002929688	0.024169922	-0.93432617	24.981201	0.038818359	0	0	0	0	0	0	0	0	0	0.93481445	0.065185547	0.057861328	0.008789063	0.035400391	-0.013427734	0	44330	0	0	0
305	306	306	Category L	0.011962891	0.023925781	-0.91186523	-0.057617188	-0.22436523	0.45068359	-32.93	0	15/3/2018	15	3	2018	20:47:27	74847	0.5	20	47	27	0	0.059814453	3.4820801	0.003173828	0.024902344	-0.93432617	23.07251	0.023925781	0	0	0	0	0	0	0	0	0	0.93457031	0.065429688	0.032226563	0.008544922	-0.000976563	0.022460938	0	44330	0	0	0
306	307	307	Category L	0.011962891	0.035888672	-0.91186523	-0.05859375	-0.2265625	0.45068359	-32.8	0	15/3/2018	15	3	2018	20:47:27	74847	0.6	20	47	27	0	0.059814453	3.4820801	0.003417969	0.024902344	-0.93432617	20.689209	0.026367188	0	0	0	0	0	0	0	0	0	0.93457031	0.065429688	0.041748047	0.008300781	0.010742188	0.022460938	0	44330	0	0	0
307	308	308	Category L	0.011962891	0.059814453	-0.91186523	-0.048828125	-0.21411133	0.4519043	-32.68	0	15/3/2018	15	3	2018	20:47:27	74847	0.7	20	47	27	0	0.059814453	3.4820801	0.003662109	0.024902344	-0.93432617	17.690186	0.042236328	0	0	0	0	0	0	0	0	0	0.93481445	0.065185547	0.065673828	0.008056641	0.034667969	0.022460938	0	44330	0	0	0
308	309	309	Category L	0.011962891	0.047851563	-0.94799805	-0.053222656	-0.21557617	0.45507813	-32.19	0	15/3/2018	15	3	2018	20:47:27	74847	0.8	20	47	27	0	0.059814453	3.4820801	0.003417969	0.024414063	-0.93408203	14.249756	0.028320313	0	0	0	0	0	0	0	0	0	0.93432617	0.065673828	0.045410156	0.008300781	0.023193359	-0.013671875	0	44330	0	0	0
309	310	310	Category L	0	0.035888672	-0.93579102	-0.055419922	-0.21655273	0.45092773	-32.31	0	15/3/2018	15	3	2018	20:47:27	74847	0.9	20	47	27	0	0.059814453	3.4820801	0.003417969	0.024169922	-0.93383789	10.325684	0.012207031	0	0	0	0	0	0	0	0	0	0.93408203	0.065917969	0.017089844	-0.003417969	0.011474609	-0.001708984	0	44330	0	0	0
310	311	311	Category L	0.011962891	0.035888672	-0.97192383	-0.053222656	-0.21826172	0.453125	-32.56	0	15/3/2018	15	3	2018	20:47:28	74848	0	20	47	28	0	0.059814453	3.4820801	0.003173828	0.023925781	-0.93383789	7.3942871	0.040527344	0	0	0	0	0	0	0	0	0	0.93408203	0.065917969	0.05859375	0.008544922	0.01171875	-0.037841797	0	44330	0	0	0
311	312	312	Category L	0.023925781	0.035888672	-0.92382813	-0.052490234	-0.21411133	0.44604492	-32.68	0	15/3/2018	15	3	2018	20:47:28	74848	0.1	20	47	28	0	0.059814453	3.4820801	0.002929688	0.0234375	-0.93383789	4.5944824	0.026123047	0	0	0	0	0	0	0	0	0	0.93408203	0.065917969	0.04296875	0.020751953	0.012207031	0.010009766	0	44330	0	0	0
312	313	313	Category L	0	0.011962891	-0.89990234	-0.048828125	-0.21411133	0.4543457	-32.93	0	15/3/2018	15	3	2018	20:47:28	74848	0.2	20	47	28	0	0.059814453	3.4820801	0.002929688	0.023681641	-0.93359375	1.9831543	0.035644531	0	0	0	0	0	0	0	0	0	0.93383789	0.066162109	0.048339844	-0.002929688	-0.01171875	0.033691406	0	44330	0	0	0
313	314	314	Category L	0.023925781	0.011962891	-0.91186523	-0.051757813	-0.20874023	0.4543457	-32.68	0	15/3/2018	15	3	2018	20:47:28	74848	0.3	20	47	28	0	0.059814453	3.4820801	0.002685547	0.023681641	-0.93359375	0.051269531	0.032470703	0	0	0	0	0	0	0	0	0	0.93408203	0.065917969	0.0546875	0.020996094	-0.01171875	0.021728516	0	44330	0	0	0
314	315	315	Category L	0.011962891	0.023925781	-0.93579102	-0.049072266	-0.21557617	0.45605469	-32.68	0	15/3/2018	15	3	2018	20:47:28	74848	0.4	20	47	28	0	0.059814453	3.4820801	0.002197266	0.0234375	-0.93383789	1.5170898	0.009765625	0	0	0	0	0	0	0	0	0	0.93408203	0.065917969	0.011962891	0.009521484	0.000244141	-0.001708984	0	44330	0	0	0
315	316	316	Category L	0.011962891	0.047851563	-0.94799805	-0.044677734	-0.21044922	0.45654297	-32.43	0	15/3/2018	15	3	2018	20:47:28	74848	0.5	20	47	28	0	0.059814453	3.4820801	0.001708984	0.023193359	-0.93408203	2.0356445	0.029785156	0	0	0	0	0	0	0	0	0	0.93432617	0.065673828	0.048095703	0.010009766	0.024414063	-0.013671875	0	44330	0	0	0
316	317	317	Category L	0.011962891	0.023925781	-0.92382813	-0.050048828	-0.20703125	0.45019531	-32.8	0	15/3/2018	15	3	2018	20:47:28	74848	0.6	20	47	28	0	0.059814453	3.4820801	0.000976563	0.0234375	-0.93432617	1.9091797	0.014892578	0	0	0	0	0	0	0	0	0	0.93457031	0.065429688	0.021728516	0.010742188	0.000244141	0.010498047	0	44330	0	0	0
317	318	318	Category L	0	0.023925781	-0.94799805	-0.04296875	-0.22045898	0.45703125	-32.92	0	15/3/2018	15	3	2018	20:47:28	74848	0.7	20	47	28	0	0.059814453	3.4820801	0.000976563	0.0234375	-0.93481445	1.876709	0.013183594	0	0	0	0	0	0	0	0	0	0.93505859	0.064941406	0.014648438	-0.000976563	0.000244141	-0.012939453	0	44330	0	0	0
318	319	319	Category L	-0.023925781	0.035888672	-0.92382813	-0.040283203	-0.20849609	0.45654297	-32.92	0	15/3/2018	15	3	2018	20:47:28	74848	0.8	20	47	28	0	0.059814453	3.4820801	0.000244141	0.022949219	-0.93481445	1.8825684	0.029541016	0	0	0	0	0	0	0	0	0	0.93505859	0.064941406	0.047851563	-0.024169922	0.012695313	0.010986328	0	44330	0	0	0
319	320	320	Category L	0	0.011962891	-0.91186523	-0.047119141	-0.21704102	0.45507813	-32.92	0	15/3/2018	15	3	2018	20:47:28	74848	0.9	20	47	28	0	0.059814453	3.4820801	0.000732422	0.024169922	-0.92602539	1.6787109	0.018798828	0	0	0	0	0	0	0	0	0	0.92626953	0.073730469	0.02734375	-0.000732422	-0.012207031	0.014160156	0	44330	0	0	0
320	321	321	Category L	0	0.023925781	-0.94799805	-0.037597656	-0.20629883	0.45678711	-32.56	0	15/3/2018	15	3	2018	20:47:29	74849	0	20	47	29	0	0.059814453	3.4820801	0.000732422	0.022949219	-0.93481445	1.5334473	0.013183594	0	0	0	0	0	0	0	0	0	0.93505859	0.064941406	0.014892578	-0.000732422	0.000732422	-0.012939453	0	44330	0	0	0
321	322	322	Category L	0.011962891	0.011962891	-0.95996094	-0.045410156	-0.20874023	0.4543457	-32.31	0	15/3/2018	15	3	2018	20:47:29	74849	0.111	20	47	29	0	0.059814453	3.4820801	0.007568359	0.022216797	-0.92700195	1.1523438	0.034423828	0	0	0	0	0	0	0	0	0	0.92724609	0.072753906	0.047363281	0.004150391	-0.010253906	-0.032714844	0	44330	0	0	0
322	323	323	Category L	0	0.035888672	-0.94799805	-0.046142578	-0.22021484	0.45703125	-32.06	0	15/3/2018	15	3	2018	20:47:29	74849	0.222	20	47	29	0	0.059326172	3.4434082	0.006835938	0.021728516	-0.93823242	1.15625	0.018310547	0	0	0	0	0	0	0	0	0	0.93847656	0.061523438	0.030273438	-0.006835938	0.013916016	-0.009521484	0	44330	0	0	0
323	324	324	Category L	0	0.023925781	-0.92382813	-0.037597656	-0.21411133	0.45654297	-32.43	0	15/3/2018	15	3	2018	20:47:29	74849	0.333	20	47	29	0	0.059326172	3.4434082	0.009521484	0.020019531	-0.9375	1.105957	0.017089844	0	0	0	0	0	0	0	0	0	0.93774414	0.062255859	0.027099609	-0.009521484	0.003662109	0.013671875	0	44330	0	0	0
324	325	325	Category L	0	0.011962891	-0.95996094	-0.034912109	-0.20874023	0.45751953	-32.8	0	15/3/2018	15	3	2018	20:47:29	74849	0.444	20	47	29	0	0.059326172	3.4434082	0.007080078	0.01953125	-0.9309082	0.86157227	0.030761719	0	0	0	0	0	0	0	0	0	0.93115234	0.068847656	0.043701172	-0.007080078	-0.007568359	-0.028808594	0	44330	0	0	0
325	326	326	Category L	-0.011962891	0.047851563	-0.93579102	-0.036621094	-0.20776367	0.45581055	-33.42	0	15/3/2018	15	3	2018	20:47:29	74849	0.555	20	47	29	0	0.059326172	3.4434082	0.007080078	0.018066406	-0.94189453	1.0332031	0.035888672	0	0	0	0	0	0	0	0	0	0.94213867	0.057861328	0.054931641	-0.019042969	0.029541016	0.006103516	0	44330	0	0	0
326	327	327	Category L	0.011962891	0.035888672	-0.95996094	-0.038330078	-0.20751953	0.45556641	-33.66	0	15/3/2018	15	3	2018	20:47:29	74849	0.666	20	47	29	0	0.059326172	3.4434082	0.008300781	0.017578125	-0.93261719	1.5114746	0.032714844	0	0	0	0	0	0	0	0	0	0.93286133	0.067138672	0.048828125	0.003417969	0.018066406	-0.027099609	0	44330	0	0	0
327	328	328	Category L	0	0.035888672	-0.94799805	-0.034912109	-0.21289063	0.45947266	-33.54	0	15/3/2018	15	3	2018	20:47:29	74849	0.777	20	47	29	0	0.059326172	3.4434082	0.008300781	0.015869141	-0.93286133	2.3066406	0.026123047	0	0	0	0	0	0	0	0	0	0.93286133	0.067138672	0.043212891	-0.008300781	0.019775391	-0.014892578	0	44330	0	0	0
328	329	329	Category L	0	0.011962891	-0.93579102	-0.036132813	-0.2109375	0.45043945	-33.42	0	15/3/2018	15	3	2018	20:47:29	74849	0.888	20	47	29	0	0.059326172	3.4434082	0.007080078	0.016357422	-0.93261719	2.6989746	0.008789063	0	0	0	0	0	0	0	0	0	0.93286133	0.067138672	0.014648438	-0.007080078	-0.004394531	-0.002929688	0	44330	0	0	0
329	330	330	Category L	0.011962891	0.011962891	-0.94799805	-0.031738281	-0.20874023	0.45751953	-32.8	0	15/3/2018	15	3	2018	20:47:30	74850	0	20	47	30	0	0.059326172	3.4434082	0.007324219	0.017578125	-0.92041016	2.7370605	0.028320313	0	0	0	0	0	0	0	0	0	0.9206543	0.079345703	0.037597656	0.004394531	-0.005615234	-0.02734375	0	44330	0	0	0
330	331	331	Category L	-0.011962891	0.011962891	-0.92382813	-0.030029297	-0.20703125	0.4597168	-32.56	0	15/3/2018	15	3	2018	20:47:30	74850	0.1	20	47	30	0	0.059326172	3.4434082	0.004638672	0.020019531	-0.93286133	2.7299805	0.020507813	0	0	0	0	0	0	0	0	0	0.93310547	0.066894531	0.033691406	-0.016601563	-0.008056641	0.009033203	0	44330	0	0	0
331	332	332	Category L	0	0.023925781	-0.94799805	-0.03125	-0.20727539	0.45996094	-32.68	0	15/3/2018	15	3	2018	20:47:30	74850	0.2	20	47	30	0	0.059326172	3.4434082	0.006103516	0.020019531	-0.92211914	2.713623	0.026611328	0	0	0	0	0	0	0	0	0	0.92236328	0.077636719	0.035644531	-0.006103516	0.003662109	-0.025634766	0	44330	0	0	0
332	333	333	Category L	-0.011962891	0.011962891	-0.93579102	-0.030517578	-0.21069336	0.45874023	-32.68	0	15/3/2018	15	3	2018	20:47:30	74850	0.3	20	47	30	0	0.059326172	3.4434082	0.010253906	0.020751953	-0.93676758	2.5197754	0.023925781	0	0	0	0	0	0	0	0	0	0.93701172	0.062988281	0.032226563	-0.022216797	-0.008789063	0.000976563	0	44330	0	0	0
333	334	334	Category L	0.011962891	0.023925781	-0.94799805	-0.033203125	-0.20874023	0.45849609	-33.05	0	15/3/2018	15	3	2018	20:47:30	74850	0.4	20	47	30	0	0.059326172	3.4434082	0.015136719	0.0234375	-0.92749023	2.3410645	0.020507813	0	0	0	0	0	0	0	0	0	0.92797852	0.072021484	0.023925781	-0.003173828	0.000244141	-0.020263672	0	44330	0	0	0
334	335	335	Category L	0.011962891	0.011962891	-0.93579102	-0.033935547	-0.21069336	0.45849609	-33.05	0	15/3/2018	15	3	2018	20:47:30	74850	0.5	20	47	30	0	0.059326172	3.4434082	0.013183594	0.022949219	-0.91992188	2.3737793	0.019287109	0	0	0	0	0	0	0	0	0	0.92016602	0.079833984	0.028076172	-0.001220703	-0.010986328	-0.015625	0	44330	0	0	0
335	336	336	Category L	0.011962891	0.023925781	-0.94799805	-0.032226563	-0.21313477	0.45654297	-33.17	0	15/3/2018	15	3	2018	20:47:30	74850	0.6	20	47	30	0	0.059326172	3.4434082	0.016601563	0.022216797	-0.92358398	2.4633789	0.024658203	0	0	0	0	0	0	0	0	0	0.92407227	0.075927734	0.030517578	-0.004638672	0.001464844	-0.024169922	0	44330	0	0	0
336	337	337	Category L	0	0.023925781	-0.93579102	-0.032470703	-0.20898438	0.45263672	-33.05	0	15/3/2018	15	3	2018	20:47:30	74850	0.7	20	47	30	0	0.059326172	3.4434082	0.015625	0.021728516	-0.91259766	2.5793457	0.027832031	0	0	0	0	0	0	0	0	0	0.9128418	0.087158203	0.040771484	-0.015625	0.001953125	-0.022949219	0	44330	0	0	0
337	338	338	Category L	0.011962891	0.023925781	-0.94799805	-0.031494141	-0.21337891	0.45483398	-33.17	0	15/3/2018	15	3	2018	20:47:30	74850	0.8	20	47	30	0	0.059326172	3.4434082	0.013916016	0.018066406	-0.92602539	2.128418	0.022460938	0	0	0	0	0	0	0	0	0	0.92626953	0.073730469	0.029541016	-0.001953125	0.005615234	-0.021728516	0	44330	0	0	0
338	339	339	Category L	0	0.023925781	-0.95996094	-0.034179688	-0.20898438	0.45581055	-33.29	0	15/3/2018	15	3	2018	20:47:30	74850	0.9	20	47	30	0	0.059326172	3.4434082	0.016845703	0.017333984	-0.91967773	1.6193848	0.043945313	0	0	0	0	0	0	0	0	0	0.91992188	0.080078125	0.063476563	-0.016845703	0.006347656	-0.040039063	0	44330	0	0	0
339	340	340	Category L	0	0.023925781	-0.92382813	-0.033935547	-0.2175293	0.45629883	-32.93	0	15/3/2018	15	3	2018	20:47:31	74851	0	20	47	31	0	0.059326172	3.4434082	0.016845703	0.015625	-0.92822266	1.2033691	0.019287109	0	0	0	0	0	0	0	0	0	0.9284668	0.071533203	0.029541016	-0.016845703	0.008056641	0.004394531	0	44330	0	0	0
340	341	341	Category L	0	0.035888672	-0.91186523	-0.028808594	-0.20751953	0.45581055	-33.05	0	15/3/2018	15	3	2018	20:47:31	74851	0.1	20	47	31	0	0.059326172	3.4434082	0.017089844	0.014648438	-0.92749023	1.2036133	0.03125	0	0	0	0	0	0	0	0	0	0.92773438	0.072265625	0.053955078	-0.017089844	0.020996094	0.015625	0	44330	0	0	0
341	342	342	Category L	0	0.011962891	-0.93579102	-0.032470703	-0.21069336	0.45581055	-33.05	0	15/3/2018	15	3	2018	20:47:31	74851	0.2	20	47	31	0	0.059326172	3.4434082	0.017822266	0.013671875	-0.9375	1.470459	0.017822266	0	0	0	0	0	0	0	0	0	0.93774414	0.062255859	0.021484375	-0.017822266	-0.001708984	0.001708984	0	44330	0	0	0
342	343	343	Category L	0.011962891	0.023925781	-0.93579102	-0.028076172	-0.20800781	0.46020508	-33.05	0	15/3/2018	15	3	2018	20:47:31	74851	0.3	20	47	31	0	0.059326172	3.4434082	0.015136719	0.012939453	-0.9453125	1.3415527	0.014892578	0	0	0	0	0	0	0	0	0	0.94555664	0.054443359	0.023681641	-0.003173828	0.010742188	0.009521484	0	44330	0	0	0
343	344	344	Category L	0.011962891	0.023925781	-0.93579102	-0.02734375	-0.21264648	0.45166016	-33.29	0	15/3/2018	15	3	2018	20:47:31	74851	0.4	20	47	31	0	0.059326172	3.4434082	0.012695313	0.012695313	-0.93408203	1.4494629	0.011230469	0	0	0	0	0	0	0	0	0	0.93408203	0.065917969	0.013671875	-0.000732422	0.010986328	-0.001464844	0	44330	0	0	0
344	345	345	Category L	0	0.035888672	-0.93579102	-0.026367188	-0.21142578	0.45751953	-33.17	0	15/3/2018	15	3	2018	20:47:31	74851	0.5	20	47	31	0	0.059326172	3.4434082	0.006591797	0.015136719	-0.94506836	1.387207	0.0234375	0	0	0	0	0	0	0	0	0	0.9453125	0.0546875	0.036621094	-0.006591797	0.020507813	0.009277344	0	44330	0	0	0
345	346	346	Category L	0	0.023925781	-0.92382813	-0.020751953	-0.21069336	0.45874023	-33.05	0	15/3/2018	15	3	2018	20:47:31	74851	0.6	20	47	31	0	0.059326172	3.4434082	0.005126953	0.014648438	-0.94360352	1.1164551	0.022460938	0	0	0	0	0	0	0	0	0	0.94360352	0.056396484	0.034179688	-0.005126953	0.009033203	0.019775391	0	44330	0	0	0
346	347	347	Category L	-0.023925781	0.023925781	-0.95996094	-0.023681641	-0.20654297	0.45288086	-33.05	0	15/3/2018	15	3	2018	20:47:31	74851	0.7	20	47	31	0	0.059326172	3.4434082	0.005615234	0.012451172	-0.95703125	1.0839844	0.031738281	0	0	0	0	0	0	0	0	0	0.95703125	0.04296875	0.043701172	-0.029541016	0.011230469	-0.002685547	0	44330	0	0	0
347	348	348	Category L	-0.011962891	0.011962891	-0.91186523	-0.020507813	-0.21948242	0.45776367	-33.05	0	15/3/2018	15	3	2018	20:47:31	74851	0.8	20	47	31	0	0.059326172	3.4434082	0.006835938	0.01953125	-0.94824219	1.3491211	0.041748047	0	0	0	0	0	0	0	0	0	0.94848633	0.051513672	0.062744141	-0.018798828	-0.007568359	0.036376953	0	44330	0	0	0
348	349	349	Category L	0	0	-0.92382813	-0.020263672	-0.20629883	0.45800781	-32.93	0	15/3/2018	15	3	2018	20:47:31	74851	0.9	20	47	31	0	0.059326172	3.4434082	-0.001953125	0.01953125	-0.96557617	2.0480957	0.046142578	0	0	0	0	0	0	0	0	0	0.96557617	0.034423828	0.063476563	0.001953125	-0.01953125	0.041748047	0	44330	0	0	0
349	350	350	Category L	0	0.023925781	-0.92382813	-0.020019531	-0.20703125	0.45996094	-32.93	0	15/3/2018	15	3	2018	20:47:32	74852	0	20	47	32	0	0.059326172	3.4434082	-0.000976563	0.020263672	-0.96948242	2.8083496	0.045898438	0	0	0	0	0	0	0	0	0	0.96972656	0.030273438	0.050292969	0.000976563	0.003417969	0.045654297	0	44330	0	0	0
350	351	351	Category L	0	0.011962891	-0.92382813	-0.013916016	-0.21826172	0.45996094	-32.68	0	15/3/2018	15	3	2018	20:47:32	74852	0.1	20	47	32	0	0.059326172	3.4434082	-0.003662109	0.018798828	-0.9597168	3.5112305	0.036621094	0	0	0	0	0	0	0	0	0	0.9597168	0.040283203	0.046386719	0.003662109	-0.006835938	0.035888672	0	44330	0	0	0
351	352	352	Category L	0	0.035888672	-0.91186523	-0.009765625	-0.21777344	0.45874023	-32.43	0	15/3/2018	15	3	2018	20:47:32	74852	0.2	20	47	32	0	0.059326172	3.4434082	-0.004638672	0.010986328	-0.96923828	3.8518066	0.0625	0	0	0	0	0	0	0	0	0	0.96923828	0.030761719	0.086914063	0.004638672	0.024658203	0.057373047	0	44330	0	0	0
352	353	353	Category L	0	0.023925781	-0.93579102	-0.004882813	-0.20800781	0.46044922	-32.8	0	15/3/2018	15	3	2018	20:47:32	74852	0.3	20	47	32	0	0.059326172	3.4434082	-0.006835938	0.010742188	-0.96191406	3.7775879	0.030029297	0	0	0	0	0	0	0	0	0	0.9621582	0.037841797	0.046142578	0.006835938	0.012939453	0.026123047	0	44330	0	0	0
353	354	354	Category L	-0.023925781	0.011962891	-0.94799805	-0.005126953	-0.20898438	0.45825195	-32.55	0	15/3/2018	15	3	2018	20:47:32	74852	0.4	20	47	32	0	0.059326172	3.4434082	-0.009277344	0.009765625	-0.95898438	3.4599609	0.018310547	0	0	0	0	0	0	0	0	0	0.95898438	0.041015625	0.027587891	-0.014404297	0.001953125	0.010986328	0	44330	0	0	0
354	355	355	Category L	-0.011962891	0.023925781	-0.94799805	-0.004150391	-0.21435547	0.46020508	-32.8	0	15/3/2018	15	3	2018	20:47:32	74852	0.5	20	47	32	0	0.059326172	3.4434082	-0.018798828	0.006591797	-0.96313477	4.1953125	0.023925781	0	0	0	0	0	0	0	0	0	0.96337891	0.036621094	0.039306641	0.006835938	0.017089844	0.015136719	0	44330	0	0	0
355	356	356	Category L	-0.047851563	0.011962891	-0.93579102	-0.003662109	-0.20556641	0.45654297	-33.17	0	15/3/2018	15	3	2018	20:47:32	74852	0.6	20	47	32	0	0.059326172	3.4434082	-0.021240234	0.005615234	-0.95874023	5.9282227	0.035400391	0	0	0	0	0	0	0	0	0	0.95898438	0.041015625	0.055664063	-0.026367188	0.006103516	0.022949219	0	44330	0	0	0
356	357	357	Category L	-0.011962891	0.023925781	-0.97192383	0	-0.20751953	0.45947266	-33.05	0	15/3/2018	15	3	2018	20:47:32	74852	0.7	20	47	32	0	0.059326172	3.4434082	-0.018066406	0.0078125	-0.96679688	9.46875	0.017822266	0	0	0	0	0	0	0	0	0	0.96679688	0.033203125	0.027099609	0.006103516	0.015869141	-0.004882813	0	44330	0	0	0
357	358	358	Category L	-0.047851563	0.011962891	-0.94799805	-0.006103516	-0.21166992	0.45117188	-33.29	0	15/3/2018	15	3	2018	20:47:32	74852	0.8	20	47	32	0	0.059326172	3.4434082	-0.020263672	0.005126953	-0.97412109	13.952393	0.038574219	0	0	0	0	0	0	0	0	0	0.97436523	0.025634766	0.060302734	-0.02734375	0.006591797	0.026123047	0	44330	0	0	0
358	359	359	Category J	0.047851563	0.10791016	-0.26391602	-0.004150391	-0.087890625	0.49731445	-28.01	0	15/3/2018	15	3	2018	22:49:41	82181	0.7	22	49	41	0	0.060058594	3.5175293	-0.021484375	0.005371094	-0.9621582	21.698486	0.70922852	0	0	0	0	0	0	0	0	0	0.96240234	0.037597656	0.87011719	0.069335938	0.10229492	0.69824219	0	44330	0	0	0
359	360	360	Category J	0.023925781	-0.095947266	-1.6318359	0.058349609	-0.069580078	0.49707031	-27.88	0	15/3/2018	15	3	2018	22:49:41	82181	0.8	22	49	41	0	0.060058594	3.5175293	-0.019287109	0.003662109	-0.97338867	29.634033	0.66699219	0	0	0	0	0	0	0	0	0	0.97363281	0.026367188	0.80126953	0.043212891	-0.099609375	-0.65820313	0	44330	0	0	0
360	361	361	Category J	0.52783203	-0.071777344	-0.2878418	0.15673828	-0.13183594	0.45996094	-27.76	0	15/3/2018	15	3	2018	22:49:41	82181	0.9	22	49	41	0	0.060058594	3.5175293	-0.016845703	0.002441406	-0.97167969	34.548828	0.87744141	0	0	0	0	0	0	0	0	0	0.97192383	0.028076172	1.3029785	0.54467773	-0.07421875	0.68383789	0	44330	0	0	0
361	362	362	Category J	-0.059814453	-0.059814453	-1.8359375	0.15820313	-0.17675781	0.45166016	-27.64	0	15/3/2018	15	3	2018	22:49:42	82182	0	22	49	42	0	0.060058594	3.5175293	-0.011230469	-0.005371094	-0.98510742	38.29541	0.85375977	0	0	0	0	0	0	0	0	0	0.98510742	0.014892578	0.95361328	-0.048339844	-0.054199219	-0.85058594	0	44330	0	0	0
362	363	363	Category J	0.21582031	-0.14379883	-0.88793945	0.089355469	-0.16503906	0.4675293	-27.15	0	15/3/2018	15	3	2018	22:49:42	82182	0.1	22	49	42	0	0.060058594	3.5175293	-0.011230469	-0.009033203	-0.99267578	39.661621	0.28393555	0	0	0	0	0	0	0	0	0	0.99267578	0.007324219	0.46655273	0.22705078	-0.13452148	0.10473633	0	44330	0	0	0
363	364	364	Category J	-0.20385742	0.035888672	-0.44384766	0.11010742	-0.16259766	0.46289063	-27.02	0	15/3/2018	15	3	2018	22:49:42	82182	0.2	22	49	42	0	0.060058594	3.5175293	-0.01171875	-0.010009766	-0.97949219	42.827637	0.57104492	0	0	0	0	0	0	0	0	0	0.97973633	0.020263672	0.77368164	-0.19189453	0.045898438	0.53564453	0	44330	0	0	0
364	365	365	Category J	0	-0.095947266	-1.8239746	0.13305664	-0.15332031	0.46069336	-26.9	0	15/3/2018	15	3	2018	22:49:42	82182	0.3	22	49	42	0	0.060058594	3.5175293	-0.009765625	-0.012207031	-0.98828125	41.591064	0.83959961	0	0	0	0	0	0	0	0	0	0.98852539	0.011474609	0.92895508	0.009765625	-0.083496094	-0.83544922	0	44330	0	0	0
365	366	366	Category J	0.095947266	-0.011962891	-0.16796875	0.17700195	-0.15771484	0.45239258	-26.9	0	15/3/2018	15	3	2018	22:49:42	82182	0.4	22	49	42	0	0.060058594	3.5175293	-0.00390625	-0.011474609	-0.97827148	38.531982	0.81665039	0	0	0	0	0	0	0	0	0	0.97851563	0.021484375	0.91088867	0.099853516	-0.000244141	0.81030273	0	44330	0	0	0
366	367	367	Category J	0.011962891	-0.13183594	-0.94799805	0.17431641	-0.18896484	0.44189453	-27.52	0	15/3/2018	15	3	2018	22:49:42	82182	0.5	22	49	42	0	0.060058594	3.5175293	-0.000244141	-0.017578125	-0.98779297	39.076416	0.12133789	0	0	0	0	0	0	0	0	0	0.98779297	0.012207031	0.16625977	0.012207031	-0.11401367	0.039794922	0	44330	0	0	0
367	368	368	Category J	-0.083984375	0.035888672	-0.91186523	0.13818359	-0.17114258	0.45727539	-27.52	0	15/3/2018	15	3	2018	22:49:42	82182	0.6	22	49	42	0	0.060058594	3.5175293	0.000976563	-0.019042969	-0.98339844	39.110352	0.12402344	0	0	0	0	0	0	0	0	0	0.98339844	0.016601563	0.21166992	-0.084960938	0.054931641	0.071533203	0	44330	0	0	0
368	369	369	Category J	0.023925781	0.10791016	0.059814453	0.14746094	-0.14331055	0.46435547	-27.52	0	15/3/2018	15	3	2018	22:49:42	82182	0.7	22	49	42	0	0.060058594	3.5175293	-0.000976563	-0.019287109	-0.97143555	36.250244	1.0393066	0	0	0	0	0	0	0	0	0	0.97167969	0.028320313	1.1835938	0.024902344	0.12719727	1.03125	0	44330	0	0	0
369	370	370	Category J	-0.19189453	0.20385742	-1.9438477	0.19262695	-0.10620117	0.45727539	-27.15	0	15/3/2018	15	3	2018	22:49:42	82182	0.8	22	49	42	0	0.060058594	3.5175293	0	-0.01953125	-0.97949219	31.553467	1.0080566	0	0	0	0	0	0	0	0	0	0.97973633	0.020263672	1.3793945	-0.19165039	0.22338867	-0.96411133	0	44330	0	0	0
370	371	371	Category J	0.14379883	0.011962891	-0.083984375	0.17944336	-0.10571289	0.45800781	-26.78	0	15/3/2018	15	3	2018	22:49:42	82182	0.9	22	49	42	0	0.060058594	3.5175293	0.002929688	-0.021484375	-0.97290039	31.353516	0.90063477	0	0	0	0	0	0	0	0	0	0.97314453	0.026855469	1.0634766	0.140625	0.033447266	0.88891602	0	44330	0	0	0
371	372	372	Category J	0.34790039	0.047851563	-2.0998535	0.19238281	-0.13378906	0.45336914	-26.41	0	15/3/2018	15	3	2018	22:49:43	82183	0	22	49	43	0	0.060058594	3.5175293	0.001953125	-0.023193359	-0.984375	36.960693	1.1696777	0	0	0	0	0	0	0	0	0	0.98461914	0.015380859	1.5322266	0.34570313	0.071044922	-1.1152344	0	44330	0	0	0
372	373	373	Category J	0.38378906	0.21582031	-0.20385742	0.094482422	-0.125	0.48364258	-26.29	0	15/3/2018	15	3	2018	22:49:43	82183	0.1	22	49	43	0	0.060058594	3.5175293	0.001464844	-0.023681641	-0.98486328	35.092041	0.90209961	0	0	0	0	0	0	0	0	0	0.98535156	0.014648438	1.4030762	0.38208008	0.23950195	0.78100586	0	44330	0	0	0
373	374	374	Category J	-0.13183594	0	-0.31176758	0.18676758	-0.12255859	0.45678711	-26.17	0	15/3/2018	15	3	2018	22:49:43	82183	0.2	22	49	43	0	0.060058594	3.5175293	0.001464844	-0.024414063	-0.98193359	31.106201	0.68383789	0	0	0	0	0	0	0	0	0	0.98217773	0.017822266	0.82836914	-0.13330078	0.024414063	0.67016602	0	44330	0	0	0
374	375	375	Category J	0.2878418	-0.047851563	-1.2119141	0.20214844	-0.099365234	0.45458984	-26.41	0	15/3/2018	15	3	2018	22:49:43	82183	0.3	22	49	43	0	0.060058594	3.5175293	-0.000976563	-0.025878906	-0.9831543	26.70874	0.36914063	0	0	0	0	0	0	0	0	0	0.98364258	0.016357422	0.53930664	0.28881836	-0.021728516	-0.22851563	0	44330	0	0	0
375	376	376	Category J	-0.095947266	-0.047851563	-0.011962891	0.26098633	-0.10693359	0.42675781	-27.15	0	15/3/2018	15	3	2018	22:49:43	82183	0.4	22	49	43	0	0.060058594	3.5175293	0.001708984	-0.026123047	-0.97436523	25.392334	0.9675293	0	0	0	0	0	0	0	0	0	0.97460938	0.025390625	1.0817871	-0.09765625	-0.021484375	0.96240234	0	44330	0	0	0
376	377	377	Category J	-0.19189453	-0.26391602	-1.9919434	0.22363281	-0.14672852	0.43481445	-27.27	0	15/3/2018	15	3	2018	22:49:43	82183	0.5	22	49	43	0	0.060058594	3.5175293	0.002929688	-0.029052734	-0.98291016	19.515625	1.0539551	0	0	0	0	0	0	0	0	0	0.98339844	0.016601563	1.4384766	-0.19482422	-0.23461914	-1.0087891	0	44330	0	0	0
377	378	378	Category J	0.25195313	0.095947266	-0.35986328	0.15087891	-0.12915039	0.46582031	-27.52	0	15/3/2018	15	3	2018	22:49:43	82183	0.6	22	49	43	0	0.060058594	3.5175293	0.000976563	-0.030517578	-0.98413086	7.7053223	0.68457031	0	0	0	0	0	0	0	0	0	0.98461914	0.015380859	1.0014648	0.25073242	0.12646484	0.62426758	0	44330	0	0	0
378	379	379	Category J	-0.023925781	-0.011962891	-1.6679688	0.14672852	-0.13525391	0.46337891	-27.64	0	15/3/2018	15	3	2018	22:49:43	82183	0.7	22	49	43	0	0.060058594	3.5175293	0.003173828	-0.031005859	-0.98388672	1.7524414	0.68481445	0	0	0	0	0	0	0	0	0	0.984375	0.015625	0.73022461	-0.027099609	0.019042969	-0.68383789	0	44330	0	0	0
379	380	380	Category J	0.011962891	-0.083984375	-0.93579102	0.15209961	-0.13183594	0.46655273	-27.39	0	15/3/2018	15	3	2018	22:49:43	82183	0.8	22	49	43	0	0.060058594	3.5175293	0.005371094	-0.031494141	-0.9831543	2.9528809	0.071044922	0	0	0	0	0	0	0	0	0	0.98364258	0.016357422	0.10620117	0.006347656	-0.052490234	0.047363281	0	44330	0	0	0
380	381	381	Category J	0.023925781	-0.083984375	-1.7519531	0.23876953	-0.12792969	0.43481445	-27.64	0	15/3/2018	15	3	2018	22:49:43	82183	0.9	22	49	43	0	0.060058594	3.5175293	0.007568359	-0.031738281	-0.9831543	9.0595703	0.77050781	0	0	0	0	0	0	0	0	0	0.98364258	0.016357422	0.83691406	0.016113281	-0.052001953	-0.76855469	0	44330	0	0	0
381	382	382	Category J	-0.23999023	-0.083984375	-1.5119629	0.16674805	-0.092041016	0.47094727	-27.76	0	15/3/2018	15	3	2018	22:49:44	82184	0	22	49	44	0	0.060058594	3.5175293	0.010009766	-0.032226563	-0.98339844	19.517334	0.58691406	0	0	0	0	0	0	0	0	0	0.98388672	0.016113281	0.83032227	-0.25	-0.051513672	-0.52832031	0	44330	0	0	0
382	383	383	Category J	-0.19189453	0.023925781	-0.011962891	0.21777344	-0.10400391	0.44873047	-27.76	0	15/3/2018	15	3	2018	22:49:44	82184	0.1	22	49	44	0	0.060058594	3.5175293	0.012207031	-0.032226563	-0.98339844	19.573486	0.99414063	0	0	0	0	0	0	0	0	0	0.98388672	0.016113281	1.2319336	-0.20410156	0.056152344	0.97143555	0	44330	0	0	0
383	384	384	Category J	-0.46777344	0.21582031	-1.8117676	0.19311523	-0.058837891	0.46557617	-28.01	0	15/3/2018	15	3	2018	22:49:44	82184	0.2	22	49	44	0	0.060058594	3.5175293	0.014404297	-0.032470703	-0.98291016	17.636719	0.99023438	0	0	0	0	0	0	0	0	0	0.98364258	0.016357422	1.5593262	-0.48217773	0.24829102	-0.82861328	0	44330	0	0	0
384	385	385	Category J	-0.10791016	0.011962891	-0.82788086	0.20678711	-0.048583984	0.45898438	-27.88	0	15/3/2018	15	3	2018	22:49:44	82184	0.3	22	49	44	0	0.060058594	3.5175293	0.016601563	-0.032470703	-0.98291016	7.4541016	0.20385742	0	0	0	0	0	0	0	0	0	0.98364258	0.016357422	0.32446289	-0.12451172	0.044433594	0.1550293	0	44330	0	0	0
385	386	386	Category J	0.047851563	-0.14379883	-1.9799805	0.28417969	-0.066162109	0.42211914	-27.88	0	15/3/2018	15	3	2018	22:49:44	82184	0.4	22	49	44	0	0.060058594	3.5175293	0.018798828	-0.032958984	-0.98291016	2.8513184	1.0031738	0	0	0	0	0	0	0	0	0	0.98364258	0.016357422	1.1362305	0.028808594	-0.1105957	-0.99682617	0	44330	0	0	0
386	387	387	Category J	0.10791016	0.59985352	-0.21582031	0.18115234	-0.069824219	0.46801758	-27.52	0	15/3/2018	15	3	2018	22:49:44	82184	0.5	22	49	44	0	0.060058594	3.5175293	0.020996094	-0.033203125	-0.98291016	9.5078125	0.99853516	0	0	0	0	0	0	0	0	0	0.98364258	0.016357422	1.4870605	0.086669922	0.63305664	0.76708984	0	44330	0	0	0
387	388	388	Category J	-0.70776367	0.059814453	-2.2919922	0.18994141	-0.097900391	0.45849609	-26.9	0	15/3/2018	15	3	2018	22:49:44	82184	0.6	22	49	44	0	0.060058594	3.5175293	0.023681641	-0.033691406	-0.98193359	18.746582	1.5031738	0	0	0	0	0	0	0	0	0	0.98291016	0.017089844	2.1350098	-0.73144531	0.093505859	-1.3098145	0	44330	0	0	0
388	389	389	Category J	0.095947266	0.10791016	-1.2719727	0.23071289	-0.109375	0.44116211	-26.9	0	15/3/2018	15	3	2018	22:49:44	82184	0.7	22	49	44	0	0.060058594	3.5175293	0.026123047	-0.033691406	-0.98193359	14.422852	0.33007813	0	0	0	0	0	0	0	0	0	0.98291016	0.017089844	0.5012207	0.069580078	0.14160156	-0.28979492	0	44330	0	0	0
389	390	390	Category J	-0.21582031	-0.083984375	-0.14379883	0.27758789	-0.13061523	0.4152832	-26.54	0	15/3/2018	15	3	2018	22:49:44	82184	0.8	22	49	44	0	0.060058594	3.5175293	0.028564453	-0.033447266	-0.98217773	11.707275	0.87475586	0	0	0	0	0	0	0	0	0	0.9831543	0.016845703	1.1333008	-0.24438477	-0.050292969	0.83837891	0	44330	0	0	0
390	391	391	Category J	-0.071777344	-0.57592773	-1.7399902	0.24316406	-0.13793945	0.42553711	-26.54	0	15/3/2018	15	3	2018	22:49:44	82184	0.9	22	49	44	0	0.059326172	3.491748	0.030761719	-0.033691406	-0.98193359	2.9763184	0.9375	0	0	0	0	0	0	0	0	0	0.9831543	0.016845703	1.4025879	-0.10253906	-0.54199219	-0.7578125	0	44330	0	0	0
391	392	392	Category J	-0.14379883	0.011962891	-0.34790039	0.19116211	-0.13378906	0.45336914	-26.78	0	15/3/2018	15	3	2018	22:49:45	82185	0	22	49	45	0	0.059326172	3.491748	0.033203125	-0.033691406	-0.98217773	11.005615	0.66015625	0	0	0	0	0	0	0	0	0	0.9831543	0.016845703	0.85693359	-0.17700195	0.045654297	0.63427734	0	44330	0	0	0
392	393	393	Category J	-0.19189453	-0.071777344	-0.64794922	0.18994141	-0.17553711	0.43945313	-26.78	0	15/3/2018	15	3	2018	22:49:45	82185	0.1	22	49	45	0	0.059326172	3.491748	0.03515625	-0.034423828	-0.98217773	19.84375	0.40600586	0	0	0	0	0	0	0	0	0	0.98339844	0.016601563	0.59887695	-0.22705078	-0.037109375	0.33422852	0	44330	0	0	0
393	394	394	Category J	-0.74389648	-0.23999023	-1.2597656	0.24145508	-0.10424805	0.44140625	-27.15	0	15/3/2018	15	3	2018	22:49:45	82185	0.2	22	49	45	0	0.059326172	3.491748	0.037597656	-0.034667969	-0.98217773	17.168701	0.85424805	0	0	0	0	0	0	0	0	0	0.98364258	0.016357422	1.2641602	-0.78149414	-0.20507813	-0.27734375	0	44330	0	0	0
394	395	395	Category J	-0.19189453	-0.059814453	-0.57592773	0.27050781	-0.015136719	0.43359375	-27.52	0	15/3/2018	15	3	2018	22:49:45	82185	0.3	22	49	45	0	0.059326172	3.491748	0.040283203	-0.034912109	-0.98217773	13.572266	0.46850586	0	0	0	0	0	0	0	0	0	0.98364258	0.016357422	0.66333008	-0.23217773	-0.024658203	0.40625	0	44330	0	0	0
395	396	396	Category J	0.27587891	0.2277832	-1.5839844	0.27636719	0.026123047	0.43554688	-27.39	0	15/3/2018	15	3	2018	22:49:45	82185	0.4	22	49	45	0	0.059326172	3.491748	0.042724609	-0.034667969	-0.98217773	15.227295	0.6965332	0	0	0	0	0	0	0	0	0	0.98388672	0.016113281	1.097168	0.23291016	0.26245117	-0.6015625	0	44330	0	0	0
396	397	397	Category J	-0.16796875	-0.19189453	-1.5239258	0.27197266	0.023193359	0.43530273	-27.27	0	15/3/2018	15	3	2018	22:49:45	82185	0.5	22	49	45	0	0.059326172	3.491748	0.045410156	-0.034667969	-0.98217773	9.7009277	0.60302734	0	0	0	0	0	0	0	0	0	0.98388672	0.016113281	0.91210938	-0.21337891	-0.15698242	-0.54150391	0	44330	0	0	0
397	398	398	Category J	-0.095947266	0.047851563	0.011962891	0.17773438	0	0.47680664	-27.15	0	15/3/2018	15	3	2018	22:49:45	82185	0.6	22	49	45	0	0.059326172	3.491748	0.047851563	-0.034912109	-0.98120117	2.4804688	1.0070801	0	0	0	0	0	0	0	0	0	0.98291016	0.017089844	1.2199707	-0.14379883	0.082763672	0.99316406	0	44330	0	0	0
398	399	399	Category J	0.15576172	-0.095947266	-1.8239746	0.19873047	0.060302734	0.46875	-26.78	0	15/3/2018	15	3	2018	22:49:45	82185	0.7	22	49	45	0	0.059326172	3.491748	0.050537109	-0.03515625	-0.98095703	16.575439	0.85131836	0	0	0	0	0	0	0	0	0	0.98291016	0.017089844	1.0085449	0.10498047	-0.060546875	-0.84277344	0	44330	0	0	0
399	400	400	Category J	0.19189453	-0.095947266	-0.77978516	0.20458984	0.085693359	0.46655273	-27.15	0	15/3/2018	15	3	2018	22:49:45	82185	0.8	22	49	45	0	0.059326172	3.491748	0.052246094	-0.036376953	-0.98925781	17.310059	0.25854492	0	0	0	0	0	0	0	0	0	0.99145508	0.008544922	0.40844727	0.1394043	-0.059326172	0.20947266	0	44330	0	0	0
400	401	401	Category J	0.45581055	-0.61181641	-2.0158691	0.2109375	0.043457031	0.46362305	-27.39	0	15/3/2018	15	3	2018	22:49:45	82185	0.9	22	49	45	0	0.059326172	3.491748	0.054199219	-0.03515625	-0.98022461	23.712646	1.2512207	0	0	0	0	0	0	0	0	0	0.98242188	0.017578125	2.0131836	0.40136719	-0.57641602	-1.0354004	0	44330	0	0	0
401	402	402	Category J	0	-0.2878418	-1.5598145	0.19555664	0.033447266	0.46875	-27.27	0	15/3/2018	15	3	2018	22:49:46	82186	0	22	49	46	0	0.059326172	3.491748	0.050048828	-0.034423828	-0.98852539	41.425781	0.62670898	0	0	0	0	0	0	0	0	0	0.99023438	0.009765625	0.87475586	-0.050048828	-0.25317383	-0.57104492	0	44330	0	0	0
402	403	403	Category J	-0.035888672	-0.035888672	0.095947266	0.0703125	0.043212891	0.50244141	-27.39	0	15/3/2018	15	3	2018	22:49:46	82186	0.1	22	49	46	0	0.059326172	3.491748	0.052246094	-0.033935547	-0.97729492	51.92627	1.0769043	0	0	0	0	0	0	0	0	0	0.97924805	0.020751953	1.1633301	-0.088134766	-0.001708984	1.0732422	0	44330	0	0	0
403	404	404	Category J	0.15576172	-0.15576172	-1.619873	0.051513672	0.064453125	0.49951172	-27.15	0	15/3/2018	15	3	2018	22:49:46	82186	0.2	22	49	46	0	0.059326172	3.491748	0.051513672	-0.032958984	-0.97802734	48.541016	0.66162109	0	0	0	0	0	0	0	0	0	0.97973633	0.020263672	0.8684082	0.10400391	-0.12255859	-0.64160156	0	44330	0	0	0
404	405	405	Category J	0.46777344	0.071777344	-0.16796875	0.065673828	0.099365234	0.4987793	-27.03	0	15/3/2018	15	3	2018	22:49:46	82186	0.3	22	49	46	0	0.059326172	3.491748	0.055664063	-0.033691406	-0.98461914	42.0354	0.92089844	0	0	0	0	0	0	0	0	0	0.98681641	0.013183594	1.3342285	0.41186523	0.10546875	0.81665039	0	44330	0	0	0
405	406	406	Category J	0.27587891	-0.44384766	-1.6799316	0.10498047	0.080810547	0.49414063	-27.15	0	15/3/2018	15	3	2018	22:49:46	82186	0.4	22	49	46	0	0.059326172	3.491748	0.057617188	-0.031494141	-0.97387695	47.87085	0.84594727	0	0	0	0	0	0	0	0	0	0.97607422	0.023925781	1.3361816	0.21801758	-0.41210938	-0.70581055	0	44330	0	0	0
406	407	407	Category J	0.14379883	-0.083984375	-0.61181641	0.081054688	0.1262207	0.49072266	-27.15	0	15/3/2018	15	3	2018	22:49:46	82186	0.5	22	49	46	0	0.059326172	3.491748	0.057861328	-0.030273438	-0.9831543	53.281982	0.38500977	0	0	0	0	0	0	0	0	0	0.98535156	0.014648438	0.51098633	0.085693359	-0.053466797	0.37133789	0	44330	0	0	0
407	408	408	Category J	-0.17993164	0.023925781	0	0.079833984	0.12011719	0.49291992	-27.27	0	15/3/2018	15	3	2018	22:49:46	82186	0.6	22	49	46	0	0.059326172	3.491748	0.058837891	-0.027832031	-0.98339844	45.811035	1.0134277	0	0	0	0	0	0	0	0	0	0.9855957	0.014404297	1.2744141	-0.23876953	0.051757813	0.98339844	0	44330	0	0	0
408	409	409	Category J	0.071777344	-0.011962891	-1.5717773	0.076660156	0.18261719	0.48120117	-27.27	0	15/3/2018	15	3	2018	22:49:46	82186	0.7	22	49	46	0	0.059326172	3.491748	0.061767578	-0.028320313	-0.98364258	43.029785	0.58813477	0	0	0	0	0	0	0	0	0	0.98608398	0.013916016	0.61425781	0.009765625	0.016357422	-0.58789063	0	44330	0	0	0
409	410	410	Category J	0.26391602	-0.14379883	-0.43188477	0.045166016	0.16992188	0.48925781	-27.52	0	15/3/2018	15	3	2018	22:49:46	82186	0.8	22	49	46	0	0.059326172	3.491748	0.062988281	-0.029785156	-0.99584961	59.655518	0.609375	0	0	0	0	0	0	0	0	0	0.99829102	0.001708984	0.87890625	0.20068359	-0.11376953	0.56396484	0	44330	0	0	0
410	411	411	Category J	-0.083984375	-0.13183594	-1.8359375	0.072021484	0.15234375	0.49023438	-27.88	0	15/3/2018	15	3	2018	22:49:46	82186	0.9	22	49	46	0	0.059326172	3.491748	0.067138672	-0.032226563	-0.98339844	75.009766	0.87133789	0	0	0	0	0	0	0	0	0	0.98632813	0.013671875	1.1030273	-0.15112305	-0.099365234	-0.85229492	0	44330	0	0	0
411	412	412	Category J	-0.047851563	-0.011962891	-0.99584961	0.01953125	0.18798828	0.48608398	-27.88	0	15/3/2018	15	3	2018	22:49:47	82187	0	22	49	47	0	0.059326172	3.491748	0.066650391	-0.032226563	-0.99414063	79.109131	0.11645508	0	0	0	0	0	0	0	0	0	0.99682617	0.003173828	0.13647461	-0.11450195	0.020263672	-0.001464844	0	44330	0	0	0
412	413	413	Category J	0	-0.047851563	-0.69580078	0.078369141	0.19018555	0.48120117	-28.25	0	15/3/2018	15	3	2018	22:49:47	82187	0.1	22	49	47	0	0.059326172	3.491748	0.063964844	-0.032470703	-0.97949219	79.843506	0.29101563	0	0	0	0	0	0	0	0	0	0.98193359	0.018066406	0.36279297	-0.063964844	-0.015136719	0.28369141	0	44330	0	0	0
413	414	414	Category J	-0.21582031	-0.095947266	-1.0439453	0.040283203	0.21923828	0.47314453	-28.25	0	15/3/2018	15	3	2018	22:49:47	82187	0.2	22	49	47	0	0.059326172	3.491748	0.061279297	-0.03515625	-0.98803711	82.21875	0.2890625	0	0	0	0	0	0	0	0	0	0.99072266	0.009277344	0.39355469	-0.27709961	-0.060546875	-0.055664063	0	44330	0	0	0
414	415	415	Category J	0.26391602	0	-0.2277832	-0.024169922	0.19335938	0.47631836	-28.13	0	15/3/2018	15	3	2018	22:49:47	82187	0.3	22	49	47	0	0.059326172	3.491748	0.064697266	-0.034912109	-0.99536133	97.334229	0.79370117	0	0	0	0	0	0	0	0	0	0.99804688	0.001953125	1.001709	0.19897461	0.034912109	0.76757813	0	44330	0	0	0
415	416	416	Category J	0.095947266	-0.21582031	-1.6318359	0.014892578	0.17553711	0.49145508	-28.25	0	15/3/2018	15	3	2018	22:49:47	82187	0.4	22	49	47	0	0.059326172	3.491748	0.062744141	-0.034179688	-0.99169922	101.38574	0.66601563	0	0	0	0	0	0	0	0	0	0.99438477	0.005615234	0.85449219	0.032958984	-0.18139648	-0.63989258	0	44330	0	0	0
416	417	417	Category J	-0.14379883	-0.083984375	-1.0319824	0.020263672	0.20605469	0.48364258	-27.76	0	15/3/2018	15	3	2018	22:49:47	82187	0.5	22	49	47	0	0.059326172	3.491748	0.065917969	-0.033691406	-1.0036621	103.65259	0.21728516	0	0	0	0	0	0	0	0	0	1.0063477	0.006347656	0.28808594	-0.2097168	-0.050048828	-0.028076172	0	44330	0	0	0
417	418	418	Category L	0.17993164	-0.011962891	-0.92382813	-0.265625	-0.10327148	0.42358398	-28.38	0	15/3/2018	15	3	2018	22:59:04	82744	0.8	22	59	4	0	0.059326172	3.4434082	0.069824219	-0.030273438	-0.99023438	112.70776	0.12963867	0	0	0	0	0	0	0	0	0	0.99316406	0.006835938	0.19482422	0.10986328	0.018310547	0.06640625	0	44330	0	0	0
418	419	419	Category L	0.17993164	-0.011962891	-0.91186523	-0.2565918	-0.10302734	0.43066406	-28.13	0	15/3/2018	15	3	2018	22:59:04	82744	0.9	22	59	4	0	0.059326172	3.4434082	0.068603516	-0.031494141	-0.99731445	127.95752	0.14135742	0	0	0	0	0	0	0	0	0	1.0002441	0.000244141	0.21630859	0.11108398	0.01953125	0.085449219	0	44330	0	0	0
419	420	420	Category L	0.17993164	0	-0.92382813	-0.26147461	-0.10253906	0.4284668	-28.25	0	15/3/2018	15	3	2018	22:59:05	82745	0	22	59	5	0	0.059326172	3.4434082	0.070556641	-0.03125	-0.98803711	131.13062	0.13037109	0	0	0	0	0	0	0	0	0	0.99121094	0.008789063	0.20483398	0.10913086	0.03125	0.064208984	0	44330	0	0	0
420	421	421	Category L	0.19189453	0	-0.92382813	-0.2578125	-0.10083008	0.43041992	-28.25	0	15/3/2018	15	3	2018	22:59:05	82745	0.1	22	59	5	0	0.059326172	3.4434082	0.072509766	-0.030029297	-0.98803711	125.99365	0.13867188	0	0	0	0	0	0	0	0	0	0.99121094	0.008789063	0.21362305	0.11914063	0.030029297	0.064208984	0	44330	0	0	0
421	422	422	Category L	0.17993164	0	-0.93579102	-0.26977539	-0.099609375	0.43237305	-27.88	0	15/3/2018	15	3	2018	22:59:05	82745	0.2	22	59	5	0	0.059326172	3.4434082	0.073974609	-0.029052734	-0.97802734	124.84546	0.11743164	0	0	0	0	0	0	0	0	0	0.98120117	0.018798828	0.17724609	0.10571289	0.029052734	0.042236328	0	44330	0	0	0
422	423	423	Category L	0.17993164	0	-0.91186523	-0.26391602	-0.098144531	0.43261719	-28.01	0	15/3/2018	15	3	2018	22:59:05	82745	0.3	22	59	5	0	0.059326172	3.4434082	0.078369141	-0.028076172	-0.97119141	127.97388	0.12060547	0	0	0	0	0	0	0	0	0	0.97485352	0.025146484	0.18896484	0.10131836	0.028076172	0.059326172	0	44330	0	0	0
423	424	424	Category L	0.19189453	0.023925781	-0.93579102	-0.26586914	-0.096191406	0.43066406	-28.01	0	15/3/2018	15	3	2018	22:59:05	82745	0.4	22	59	5	0	0.059326172	3.4434082	0.082519531	-0.028076172	-0.98266602	128.2749	0.12963867	0	0	0	0	0	0	0	0	0	0.98657227	0.013427734	0.20825195	0.10913086	0.052001953	0.046875	0	44330	0	0	0
424	425	425	Category L	0.16796875	0	-0.93579102	-0.26220703	-0.10595703	0.43041992	-28.13	0	15/3/2018	15	3	2018	22:59:05	82745	0.5	22	59	5	0	0.059326172	3.4434082	0.08984375	-0.030761719	-0.97167969	112.35913	0.091064453	0	0	0	0	0	0	0	0	0	0.97631836	0.023681641	0.14477539	0.077880859	0.030761719	0.035888672	0	44330	0	0	0
425	426	426	Category L	0.17993164	0	-0.91186523	-0.265625	-0.10546875	0.43041992	-28.37	0	15/3/2018	15	3	2018	22:59:05	82745	0.6	22	59	5	0	0.059326172	3.4434082	0.092773438	-0.031005859	-0.97314453	97.285156	0.11083984	0	0	0	0	0	0	0	0	0	0.97802734	0.021972656	0.17944336	0.086914063	0.031005859	0.061279297	0	44330	0	0	0
426	427	427	Category L	0.19189453	0	-0.88793945	-0.25610352	-0.097167969	0.43066406	-28.37	0	15/3/2018	15	3	2018	22:59:05	82745	0.7	22	59	5	0	0.059326172	3.4434082	0.093994141	-0.029052734	-0.95996094	79.174072	0.125	0	0	0	0	0	0	0	0	0	0.96508789	0.034912109	0.19921875	0.09765625	0.029052734	0.072021484	0	44330	0	0	0
427	428	428	Category L	0.17993164	0.011962891	-0.91186523	-0.26098633	-0.099609375	0.4284668	-28.37	0	15/3/2018	15	3	2018	22:59:05	82745	0.8	22	59	5	0	0.059326172	3.4434082	0.094238281	-0.036376953	-0.96875	62.86792	0.11352539	0	0	0	0	0	0	0	0	0	0.97412109	0.025878906	0.19091797	0.085449219	0.048339844	0.056884766	0	44330	0	0	0
428	429	429	Category L	0.19189453	0.011962891	-0.93579102	-0.27099609	-0.099609375	0.43017578	-28.74	0	15/3/2018	15	3	2018	22:59:05	82745	0.9	22	59	5	0	0.059326172	3.4434082	0.10473633	-0.037109375	-0.9519043	41.950439	0.10107422	0	0	0	0	0	0	0	0	0	0.95849609	0.041503906	0.15234375	0.086914063	0.049072266	0.016113281	0	44330	0	0	0
429	430	430	Category L	0.17993164	0.011962891	-0.91186523	-0.25415039	-0.096435547	0.43286133	-28.5	0	15/3/2018	15	3	2018	22:59:06	82746	0	22	59	6	0	0.059326172	3.4434082	0.10522461	-0.038574219	-0.94799805	26.438477	0.097167969	0	0	0	0	0	0	0	0	0	0.95458984	0.045410156	0.16137695	0.074707031	0.050537109	0.036132813	0	44330	0	0	0
430	431	431	Category L	0.19189453	0.011962891	-0.93579102	-0.26000977	-0.097900391	0.43164063	-28.87	0	15/3/2018	15	3	2018	22:59:06	82746	0.1	22	59	6	0	0.059326172	3.4434082	0.10961914	-0.037353516	-0.95776367	19.0896	0.098388672	0	0	0	0	0	0	0	0	0	0.96484375	0.03515625	0.15356445	0.08203125	0.049316406	0.021972656	0	44330	0	0	0
431	432	432	Category L	0.16796875	-0.023925781	-0.92382813	-0.25830078	-0.099609375	0.43334961	-29.11	0	15/3/2018	15	3	2018	22:59:06	82746	0.2	22	59	6	0	0.059326172	3.4434082	0.11230469	-0.030273438	-0.94799805	12.150879	0.060791016	0	0	0	0	0	0	0	0	0	0.95507813	0.044921875	0.0859375	0.055419922	0.006347656	0.024169922	0	44330	0	0	0
432	433	433	Category L	0.19189453	0	-0.93579102	-0.26220703	-0.10400391	0.43359375	-28.99	0	15/3/2018	15	3	2018	22:59:06	82746	0.3	22	59	6	0	0.059326172	3.4434082	0.1159668	-0.030273438	-0.95532227	5.6240234	0.083984375	0	0	0	0	0	0	0	0	0	0.96264648	0.037353516	0.12573242	0.075683594	0.030273438	0.01953125	0	44330	0	0	0
433	434	434	Category L	0.17993164	0	-0.93579102	-0.25878906	-0.097412109	0.42749023	-29.36	0	15/3/2018	15	3	2018	22:59:06	82746	0.4	22	59	6	0	0.059326172	3.4434082	0.11987305	-0.029052734	-0.95874023	2.0478516	0.070556641	0	0	0	0	0	0	0	0	0	0.96679688	0.033203125	0.11230469	0.059814453	0.029052734	0.022949219	0	44330	0	0	0
434	435	435	Category L	0.17993164	0.035888672	-0.95996094	-0.25610352	-0.098388672	0.43505859	-29.36	0	15/3/2018	15	3	2018	22:59:06	82746	0.5	22	59	6	0	0.059326172	3.4434082	0.13085938	-0.025878906	-0.95458984	0.5144043	0.078857422	0	0	0	0	0	0	0	0	0	0.96386719	0.036132813	0.11572266	0.048828125	0.061767578	-0.005126953	0	44330	0	0	0
435	436	436	Category L	0.17993164	0.011962891	-0.92382813	-0.25610352	-0.097167969	0.43164063	-29.24	0	15/3/2018	15	3	2018	22:59:06	82746	0.6	22	59	6	0	0.059326172	3.4434082	0.13476563	-0.024902344	-0.95922852	0.21435547	0.068115234	0	0	0	0	0	0	0	0	0	0.96899414	0.031005859	0.11743164	0.044921875	0.036865234	0.035400391	0	44330	0	0	0
436	437	437	Category L	0.17993164	0	-0.89990234	-0.25610352	-0.098876953	0.43261719	-29.11	0	15/3/2018	15	3	2018	22:59:06	82746	0.7	22	59	6	0	0.059326172	3.4434082	0.13305664	-0.027587891	-0.95117188	0.28759766	0.074707031	0	0	0	0	0	0	0	0	0	0.9609375	0.0390625	0.12573242	0.046630859	0.027587891	0.051269531	0	44330	0	0	0
437	438	438	Category L	0.16796875	0	-0.93579102	-0.25854492	-0.099853516	0.43066406	-28.99	0	15/3/2018	15	3	2018	22:59:06	82746	0.8	22	59	6	0	0.059326172	3.4434082	0.13671875	-0.025146484	-0.94384766	0.029541016	0.040771484	0	0	0	0	0	0	0	0	0	0.95410156	0.045898438	0.064453125	0.031005859	0.025146484	0.008056641	0	44330	0	0	0
438	439	439	Category L	0.19189453	0.011962891	-0.92382813	-0.26123047	-0.096435547	0.4284668	-28.62	0	15/3/2018	15	3	2018	22:59:06	82746	0.9	22	59	6	0	0.059326172	3.4434082	0.13964844	-0.025634766	-0.95556641	1.1535645	0.071777344	0	0	0	0	0	0	0	0	0	0.96606445	0.033935547	0.12158203	0.052001953	0.037597656	0.031738281	0	44330	0	0	0
439	440	440	Category L	0.17993164	0	-0.91186523	-0.25610352	-0.097167969	0.43066406	-28.62	0	15/3/2018	15	3	2018	22:59:07	82747	0	22	59	7	0	0.059326172	3.4434082	0.13891602	-0.024658203	-0.94458008	2.515625	0.057861328	0	0	0	0	0	0	0	0	0	0.95507813	0.044921875	0.098388672	0.040771484	0.024658203	0.032714844	0	44330	0	0	0
440	441	441	Category L	0.19189453	-0.011962891	-0.93579102	-0.25952148	-0.099853516	0.43359375	-28.5	0	15/3/2018	15	3	2018	22:59:07	82747	0.09	22	59	7	0	0.059326172	3.4434082	0.13818359	-0.0234375	-0.94628906	4.1203613	0.055908203	0	0	0	0	0	0	0	0	0	0.95654297	0.043457031	0.075683594	0.053466797	0.011474609	0.010498047	0	44330	0	0	0
441	442	442	Category L	0.10791016	-0.023925781	-0.94799805	-0.25952148	-0.099853516	0.43261719	-28.5	0	15/3/2018	15	3	2018	22:59:07	82747	0.181	22	59	7	0	0.059326172	3.4434082	0.13427734	-0.015380859	-0.93261719	6.2312012	0.031494141	0	0	0	0	0	0	0	0	0	0.94238281	0.057617188	0.049804688	-0.026367188	-0.008300781	-0.015136719	0	44330	0	0	0
442	443	443	Category L	0.16796875	-0.059814453	-0.93579102	-0.25244141	-0.11767578	0.42626953	-28.5	0	15/3/2018	15	3	2018	22:59:07	82747	0.272	22	59	7	0	0.059326172	3.4434082	0.13574219	-0.011474609	-0.92456055	7.9226074	0.058837891	0	0	0	0	0	0	0	0	0	0.93457031	0.065429688	0.091308594	0.031982422	-0.048095703	-0.010986328	0	44330	0	0	0
443	444	444	Category L	0.11987305	-0.023925781	-0.98388672	-0.22827148	-0.1394043	0.43725586	-28.5	0	15/3/2018	15	3	2018	22:59:07	82747	0.363	22	59	7	0	0.059326172	3.4434082	0.13745117	-0.010986328	-0.93725586	8.611084	0.051269531	0	0	0	0	0	0	0	0	0	0.94726563	0.052734375	0.076904297	-0.017578125	-0.012695313	-0.046386719	0	44330	0	0	0
444	445	445	Category L	0.15576172	0.071777344	-0.95996094	-0.19506836	-0.15429688	0.44165039	-28.37	0	15/3/2018	15	3	2018	22:59:07	82747	0.454	22	59	7	0	0.059326172	3.4434082	0.13696289	-0.008789063	-0.92895508	8.6210938	0.088378906	0	0	0	0	0	0	0	0	0	0.93896484	0.061035156	0.13037109	0.018554688	0.080566406	-0.030761719	0	44330	0	0	0
445	446	446	Category L	0.10791016	0.095947266	-0.91186523	-0.18041992	-0.16162109	0.44555664	-28.01	0	15/3/2018	15	3	2018	22:59:07	82747	0.545	22	59	7	0	0.059326172	3.4434082	0.13232422	-0.009521484	-0.93847656	10.270508	0.11157227	0	0	0	0	0	0	0	0	0	0.94775391	0.052246094	0.15673828	-0.024414063	0.10546875	0.026611328	0	44330	0	0	0
446	447	447	Category L	0.10791016	0.047851563	-0.97192383	-0.18139648	-0.15673828	0.44702148	-28.25	0	15/3/2018	15	3	2018	22:59:07	82747	0.636	22	59	7	0	0.059326172	3.4434082	0.13061523	-0.00390625	-0.92919922	12.30542	0.070800781	0	0	0	0	0	0	0	0	0	0.93823242	0.061767578	0.1171875	-0.022705078	0.051757813	-0.042480469	0	44330	0	0	0
447	448	448	Category L	0.14379883	0	-0.92382813	-0.18579102	-0.16210938	0.44946289	-28.25	0	15/3/2018	15	3	2018	22:59:07	82747	0.727	22	59	7	0	0.059326172	3.4434082	0.13012695	-0.002929688	-0.93310547	13.444092	0.016601563	0	0	0	0	0	0	0	0	0	0.94213867	0.057861328	0.025878906	0.013427734	0.002929688	0.009277344	0	44330	0	0	0
448	449	449	Category L	0.11987305	0	-0.92382813	-0.18603516	-0.15893555	0.44458008	-28.25	0	15/3/2018	15	3	2018	22:59:07	82747	0.818	22	59	7	0	0.059326172	3.4434082	0.13354492	-0.003173828	-0.94482422	14.07373	0.025146484	0	0	0	0	0	0	0	0	0	0.95410156	0.045898438	0.038085938	-0.013671875	0.003173828	0.020996094	0	44330	0	0	0
449	450	450	Category L	0.14379883	0.011962891	-0.94799805	-0.18603516	-0.15673828	0.44458008	-28.87	0	15/3/2018	15	3	2018	22:59:07	82747	0.909	22	59	7	0	0.059326172	3.4434082	0.1340332	-0.002929688	-0.93676758	15.013916	0.020996094	0	0	0	0	0	0	0	0	0	0.94628906	0.053710938	0.035644531	0.009521484	0.014892578	-0.010986328	0	44330	0	0	0
450	451	451	Category L	0.10791016	0.011962891	-0.93579102	-0.1887207	-0.16235352	0.44067383	-28.87	0	15/3/2018	15	3	2018	22:59:08	82748	0	22	59	8	0	0.059326172	3.4434082	0.13232422	-0.001220703	-0.94287109	15.936523	0.028808594	0	0	0	0	0	0	0	0	0	0.95214844	0.047851563	0.045166016	-0.024414063	0.013183594	0.007080078	0	44330	0	0	0
451	452	452	Category L	0.11987305	0.011962891	-0.92382813	-0.19018555	-0.15795898	0.44067383	-28.62	0	15/3/2018	15	3	2018	22:59:08	82748	0.111	22	59	8	0	0.059326172	3.4434082	0.13500977	0.000244141	-0.93115234	15.067871	0.020507813	0	0	0	0	0	0	0	0	0	0.94091797	0.059082031	0.034179688	-0.015136719	0.011474609	0.007324219	0	44330	0	0	0
452	453	453	Category L	0.16796875	0.011962891	-0.89990234	-0.18676758	-0.15625	0.44775391	-28.87	0	15/3/2018	15	3	2018	22:59:08	82748	0.222	22	59	8	0	0.059326172	3.4434082	0.13745117	0.000732422	-0.93066406	13.697021	0.044677734	0	0	0	0	0	0	0	0	0	0.94067383	0.059326172	0.072265625	0.030273438	0.010986328	0.030761719	0	44330	0	0	0
453	454	454	Category L	0.14379883	0.023925781	-0.88793945	-0.1887207	-0.15429688	0.44458008	-28.25	0	15/3/2018	15	3	2018	22:59:08	82748	0.333	22	59	8	0	0.059326172	3.4434082	0.13891602	0.001464844	-0.93334961	13.541748	0.05078125	0	0	0	0	0	0	0	0	0	0.94360352	0.056396484	0.072509766	0.004638672	0.022216797	0.045410156	0	44330	0	0	0
454	455	455	Category L	0.14379883	0.011962891	-0.92382813	-0.19262695	-0.15942383	0.44677734	-28.13	0	15/3/2018	15	3	2018	22:59:08	82748	0.444	22	59	8	0	0.059326172	3.4434082	0.14355469	0.002685547	-0.93188477	13.789063	0.012207031	0	0	0	0	0	0	0	0	0	0.94287109	0.057128906	0.017578125	0	0.009033203	0.008056641	0	44330	0	0	0
455	456	456	Category L	0.14379883	-0.011962891	-0.97192383	-0.19116211	-0.16064453	0.43847656	-28.13	0	15/3/2018	15	3	2018	22:59:08	82748	0.555	22	59	8	0	0.059570313	3.515918	0.14111328	0.002929688	-0.94091797	12.925293	0.034179688	0	0	0	0	0	0	0	0	0	0.95166016	0.048339844	0.048095703	0.002441406	-0.014892578	-0.030761719	0	44330	0	0	0
456	457	457	Category L	0.13183594	0	-0.91186523	-0.1887207	-0.15698242	0.44458008	-27.88	0	15/3/2018	15	3	2018	22:59:08	82748	0.666	22	59	8	0	0.059570313	3.515918	0.14135742	0.005615234	-0.93212891	11.081543	0.023193359	0	0	0	0	0	0	0	0	0	0.94287109	0.057128906	0.035644531	-0.009521484	-0.005615234	0.020263672	0	44330	0	0	0
457	458	458	Category L	0.15576172	0	-0.92382813	-0.19018555	-0.16552734	0.44628906	-28.13	0	15/3/2018	15	3	2018	22:59:08	82748	0.777	22	59	8	0	0.059570313	3.515918	0.14501953	0.006835938	-0.93115234	9.4377441	0.014648438	0	0	0	0	0	0	0	0	0	0.94238281	0.057617188	0.024902344	0.010498047	-0.006835938	0.007324219	0	44330	0	0	0
458	459	459	Category L	0.13183594	0.011962891	-0.93579102	-0.19213867	-0.15161133	0.44458008	-28.13	0	15/3/2018	15	3	2018	22:59:08	82748	0.888	22	59	8	0	0.059570313	3.515918	0.14428711	0.007324219	-0.93115234	7.8508301	0.013916016	0	0	0	0	0	0	0	0	0	0.94238281	0.057617188	0.021484375	-0.012451172	0.004394531	-0.004394531	0	44330	0	0	0
459	460	460	Category L	0.16796875	0.011962891	-0.93579102	-0.18847656	-0.15869141	0.44677734	-28.13	0	15/3/2018	15	3	2018	22:59:09	82749	0	22	59	9	0	0.059570313	3.515918	0.14379883	0.007568359	-0.93139648	5.0576172	0.024658203	0	0	0	0	0	0	0	0	0	0.94238281	0.057617188	0.032226563	0.023925781	0.004150391	-0.004150391	0	44330	0	0	0
460	461	461	Category L	0.14379883	-0.011962891	-0.94799805	-0.19091797	-0.15942383	0.4465332	-28.13	0	15/3/2018	15	3	2018	22:59:09	82749	0.1	22	59	9	0	0.059570313	3.515918	0.14331055	0.0078125	-0.93115234	1.8515625	0.025878906	0	0	0	0	0	0	0	0	0	0.94213867	0.057861328	0.036865234	0.000244141	-0.019775391	-0.016601563	0	44330	0	0	0
461	462	462	Category L	0.10791016	0	-0.95996094	-0.1875	-0.15869141	0.44458008	-28.01	0	15/3/2018	15	3	2018	22:59:09	82749	0.2	22	59	9	0	0.059570313	3.515918	0.14282227	0.0078125	-0.93115234	0.022949219	0.045654297	0	0	0	0	0	0	0	0	0	0.94213867	0.057861328	0.071289063	-0.034912109	-0.0078125	-0.028564453	0	44330	0	0	0
462	463	463	Category L	0.14379883	0.023925781	-0.93579102	-0.19311523	-0.15356445	0.44458008	-27.76	0	15/3/2018	15	3	2018	22:59:09	82749	0.3	22	59	9	0	0.059570313	3.515918	0.1418457	0.008056641	-0.93115234	0.33203125	0.016357422	0	0	0	0	0	0	0	0	0	0.94213867	0.057861328	0.021972656	0.001708984	0.015625	-0.004394531	0	44330	0	0	0
463	464	464	Category L	0.11987305	0	-0.93579102	-0.18847656	-0.15332031	0.44677734	-27.76	0	15/3/2018	15	3	2018	22:59:09	82749	0.4	22	59	9	0	0.059570313	3.515918	0.14135742	0.008056641	-0.93115234	0.65307617	0.0234375	0	0	0	0	0	0	0	0	0	0.94189453	0.058105469	0.034179688	-0.021484375	-0.008056641	-0.004394531	0	44330	0	0	0
464	465	465	Category L	0.11987305	-0.011962891	-0.93579102	-0.19018555	-0.15673828	0.44262695	-27.64	0	15/3/2018	15	3	2018	22:59:09	82749	0.5	22	59	9	0	0.059570313	3.515918	0.140625	0.008056641	-0.93139648	1.4938965	0.029296875	0	0	0	0	0	0	0	0	0	0.94189453	0.058105469	0.045166016	-0.020751953	-0.020019531	-0.004150391	0	44330	0	0	0
465	466	466	Category L	0.14379883	0.011962891	-0.93579102	-0.19213867	-0.15869141	0.44262695	-27.64	0	15/3/2018	15	3	2018	22:59:09	82749	0.6	22	59	9	0	0.059570313	3.515918	0.13964844	0.008056641	-0.93164063	2.2092285	0.006591797	0	0	0	0	0	0	0	0	0	0.94213867	0.057861328	0.011474609	0.00390625	0.003662109	-0.00390625	0	44330	0	0	0
466	467	467	Category L	0.13183594	0.011962891	-0.91186523	-0.19116211	-0.15795898	0.44555664	-28.25	0	15/3/2018	15	3	2018	22:59:09	82749	0.7	22	59	9	0	0.059570313	3.515918	0.13891602	0.008056641	-0.93212891	2.0073242	0.021728516	0	0	0	0	0	0	0	0	0	0.94238281	0.057617188	0.031005859	-0.007080078	0.003662109	0.020263672	0	44330	0	0	0
467	468	468	Category L	0.13183594	0	-0.94799805	-0.18652344	-0.15332031	0.44384766	-28.5	0	15/3/2018	15	3	2018	22:59:09	82749	0.8	22	59	9	0	0.059570313	3.515918	0.13769531	0.008056641	-0.93261719	1.6799316	0.018310547	0	0	0	0	0	0	0	0	0	0.94287109	0.057128906	0.029541016	-0.005859375	-0.008056641	-0.015136719	0	44330	0	0	0
468	469	469	Category L	0.11987305	0	-0.94799805	-0.18505859	-0.15673828	0.44458008	-28.74	0	15/3/2018	15	3	2018	22:59:09	82749	0.9	22	59	9	0	0.059570313	3.515918	0.13696289	0.008056641	-0.93261719	1.8427734	0.024414063	0	0	0	0	0	0	0	0	0	0.94262695	0.057373047	0.040527344	-0.017089844	-0.008056641	-0.015136719	0	44330	0	0	0
469	470	470	Category L	0.14379883	0.011962891	-0.93579102	-0.19116211	-0.15893555	0.44555664	-28.87	0	15/3/2018	15	3	2018	22:59:10	82750	0	22	59	10	0	0.059570313	3.515918	0.13598633	0.008056641	-0.93237305	1.4619141	0.009033203	0	0	0	0	0	0	0	0	0	0.94238281	0.057617188	0.014648438	0.007568359	0.003662109	-0.003173828	0	44330	0	0	0
470	471	471	Category L	0.14379883	0	-0.94799805	-0.19384766	-0.15307617	0.44433594	-28.62	0	15/3/2018	15	3	2018	22:59:10	82750	0.1	22	59	10	0	0.059570313	3.515918	0.13476563	0.008300781	-0.93286133	1.050293	0.019287109	0	0	0	0	0	0	0	0	0	0.94238281	0.057617188	0.032226563	0.008789063	-0.008300781	-0.014892578	0	44330	0	0	0
471	472	472	Category L	0.14379883	0.011962891	-0.93579102	-0.18505859	-0.14990234	0.44580078	-28.25	0	15/3/2018	15	3	2018	22:59:10	82750	0.2	22	59	10	0	0.059570313	3.515918	0.13378906	0.008300781	-0.93261719	0.73266602	0.010742188	0	0	0	0	0	0	0	0	0	0.94213867	0.057861328	0.016357422	0.009765625	0.003417969	-0.002929688	0	44330	0	0	0
472	473	473	Category L	0.11987305	0.011962891	-0.93579102	-0.18847656	-0.15527344	0.44482422	-28.25	0	15/3/2018	15	3	2018	22:59:10	82750	0.3	22	59	10	0	0.059570313	3.515918	0.13330078	0.008789063	-0.93310547	0.6171875	0.014160156	0	0	0	0	0	0	0	0	0	0.94262695	0.057373047	0.019287109	-0.013427734	0.002929688	-0.002441406	0	44330	0	0	0
473	474	474	Category L	0.14379883	0.023925781	-0.92382813	-0.19262695	-0.16308594	0.44433594	-28.5	0	15/3/2018	15	3	2018	22:59:10	82750	0.4	22	59	10	0	0.059570313	3.515918	0.12670898	0.009765625	-0.93334961	0.59545898	0.023925781	0	0	0	0	0	0	0	0	0	0.94189453	0.058105469	0.040527344	0.016845703	0.013916016	0.009521484	0	44330	0	0	0
474	475	475	Category L	0.11987305	0.011962891	-0.94799805	-0.19116211	-0.1550293	0.4453125	-28.25	0	15/3/2018	15	3	2018	22:59:10	82750	0.5	22	59	10	0	0.059570313	3.515918	0.11645508	0.01171875	-0.93139648	0.31347656	0.016601563	0	0	0	0	0	0	0	0	0	0.9387207	0.061279297	0.019775391	0.003173828	0	-0.016357422	0	44330	0	0	0
475	476	476	Category L	0.14379883	0.011962891	-0.93579102	-0.18505859	-0.15356445	0.44555664	-28.38	0	15/3/2018	15	3	2018	22:59:10	82750	0.6	22	59	10	0	0.059570313	3.515918	0.11035156	0.014160156	-0.92919922	0.61914063	0.033935547	0	0	0	0	0	0	0	0	0	0.93579102	0.064208984	0.041992188	0.033203125	-0.002197266	-0.006347656	0	44330	0	0	0
476	477	477	Category L	0.11987305	0	-0.93579102	-0.1887207	-0.15625	0.44555664	-28.38	0	15/3/2018	15	3	2018	22:59:10	82750	0.7	22	59	10	0	0.059570313	3.515918	0.10327148	0.012939453	-0.93310547	0.78955078	0.020996094	0	0	0	0	0	0	0	0	0	0.93896484	0.061035156	0.031982422	0.016357422	-0.012939453	-0.002441406	0	44330	0	0	0
477	478	478	Category L	0.13183594	0.011962891	-0.92382813	-0.19995117	-0.15332031	0.43823242	-27.88	0	15/3/2018	15	3	2018	22:59:10	82750	0.8	22	59	10	0	0.059570313	3.515918	0.098876953	0.011474609	-0.93408203	0.87524414	0.034423828	0	0	0	0	0	0	0	0	0	0.93945313	0.060546875	0.043701172	0.032714844	0.000244141	0.010253906	0	44330	0	0	0
478	479	479	Category L	0.10791016	-0.023925781	-0.94799805	-0.18774414	-0.16162109	0.44360352	-28.13	0	15/3/2018	15	3	2018	22:59:10	82750	0.9	22	59	10	0	0.059570313	3.515918	0.08984375	0.007324219	-0.93310547	1.0703125	0.038818359	0	0	0	0	0	0	0	0	0	0.9375	0.0625	0.063964844	0.017822266	-0.03125	-0.014648438	0	44330	0	0	0
479	480	480	Category L	0.11987305	0.011962891	-0.91186523	-0.18920898	-0.15698242	0.44262695	-28.13	0	15/3/2018	15	3	2018	22:59:11	82751	0	22	59	11	0	0.059570313	3.515918	0.083496094	0.010009766	-0.9309082	1.2246094	0.040771484	0	0	0	0	0	0	0	0	0	0.93481445	0.065185547	0.057128906	0.036132813	0.001708984	0.019042969	0	44330	0	0	0
480	481	481	Category L	0.14379883	0.023925781	-0.92382813	-0.19140625	-0.15332031	0.44458008	-28.13	0	15/3/2018	15	3	2018	22:59:11	82751	0.1	22	59	11	0	0.059570313	3.515918	0.076171875	0.012207031	-0.92700195	1.6374512	0.068603516	0	0	0	0	0	0	0	0	0	0.93017578	0.069824219	0.082275391	0.067382813	0.011474609	0.003173828	0	44330	0	0	0
481	482	482	Category L	0.13183594	0.023925781	-0.91186523	-0.19384766	-0.14916992	0.44677734	-28.13	0	15/3/2018	15	3	2018	22:59:11	82751	0.2	22	59	11	0	0.059570313	3.515918	0.069091797	0.012207031	-0.92797852	2.0566406	0.065673828	0	0	0	0	0	0	0	0	0	0.93066406	0.069335938	0.090332031	0.0625	0.011474609	0.016113281	0	44330	0	0	0
482	483	483	Category L	0.095947266	0.011962891	-0.92382813	-0.18847656	-0.15698242	0.44555664	-28.01	0	15/3/2018	15	3	2018	22:59:11	82751	0.3	22	59	11	0	0.059570313	3.515918	0.061767578	0.013427734	-0.92797852	2.505127	0.034179688	0	0	0	0	0	0	0	0	0	0.93017578	0.069824219	0.039794922	0.033935547	-0.001464844	0.004150391	0	44330	0	0	0
483	484	484	Category L	0.10791016	0.023925781	-0.94799805	-0.19116211	-0.1550293	0.4453125	-28.13	0	15/3/2018	15	3	2018	22:59:11	82751	0.4	22	59	11	0	0.059570313	3.515918	0.054931641	0.014892578	-0.92651367	2.4960938	0.057617188	0	0	0	0	0	0	0	0	0	0.92822266	0.071777344	0.083007813	0.052734375	0.008789063	-0.021240234	0	44330	0	0	0
484	485	485	Category L	0.10791016	0.011962891	-0.93579102	-0.18505859	-0.15185547	0.44799805	-27.88	0	15/3/2018	15	3	2018	22:59:11	82751	0.5	22	59	11	0	0.059570313	3.515918	0.048339844	0.016601563	-0.92553711	2.2126465	0.060546875	0	0	0	0	0	0	0	0	0	0.92700195	0.072998047	0.07421875	0.059326172	-0.004638672	-0.010009766	0	44330	0	0	0
485	486	486	Category L	0.13183594	0	-0.93579102	-0.18920898	-0.15673828	0.44775391	-28.01	0	15/3/2018	15	3	2018	22:59:11	82751	0.6	22	59	11	0	0.059570313	3.515918	0.040527344	0.014648438	-0.92456055	2.1762695	0.093017578	0	0	0	0	0	0	0	0	0	0.92553711	0.074462891	0.11694336	0.091064453	-0.014648438	-0.010986328	0	44330	0	0	0
486	487	487	Category L	0.10791016	-0.011962891	-0.92382813	-0.19018555	-0.15161133	0.44458008	-28.01	0	15/3/2018	15	3	2018	22:59:11	82751	0.7	22	59	11	0	0.059570313	3.515918	0.031982422	0.013916016	-0.9230957	2.239502	0.080078125	0	0	0	0	0	0	0	0	0	0.92382813	0.076171875	0.10229492	0.075683594	-0.025878906	-0.000488281	0	44330	0	0	0
487	488	488	Category L	0.095947266	0.011962891	-0.93579102	-0.19140625	-0.15014648	0.44360352	-27.76	0	15/3/2018	15	3	2018	22:59:11	82751	0.8	22	59	11	0	0.059570313	3.515918	0.024902344	0.011474609	-0.9206543	1.7124023	0.072509766	0	0	0	0	0	0	0	0	0	0.92089844	0.079101563	0.086181641	0.070800781	0.000244141	-0.014892578	0	44330	0	0	0
488	489	489	Category L	0.10791016	0	-0.93579102	-0.19287109	-0.16040039	0.44750977	-27.64	0	15/3/2018	15	3	2018	22:59:11	82751	0.9	22	59	11	0	0.059570313	3.515918	0.016601563	0.012695313	-0.921875	1.1306152	0.093017578	0	0	0	0	0	0	0	0	0	0.92211914	0.077880859	0.11791992	0.091064453	-0.012695313	-0.013671875	0	44330	0	0	0
489	490	490	Category L	0.13183594	0	-0.92382813	-0.19213867	-0.14941406	0.44360352	-27.76	0	15/3/2018	15	3	2018	22:59:12	82752	0	22	59	12	0	0.059570313	3.515918	0.010742188	0.010986328	-0.92138672	0.90185547	0.12133789	0	0	0	0	0	0	0	0	0	0.92138672	0.078613281	0.13452148	0.12084961	-0.010986328	-0.002197266	0	44330	0	0	0
490	491	491	Category L	0.13183594	0.011962891	-0.89990234	-0.18969727	-0.14672852	0.4440918	-27.88	0	15/3/2018	15	3	2018	22:59:12	82752	0.1	22	59	12	0	0.059570313	3.515918	0.00390625	0.0078125	-0.91870117	0.55322266	0.12915039	0	0	0	0	0	0	0	0	0	0.91870117	0.081298828	0.15063477	0.12768555	0.00390625	0.018798828	0	44330	0	0	0
491	492	492	Category L	0.14379883	0.011962891	-0.94799805	-0.1887207	-0.15161133	0.44775391	-28.13	0	15/3/2018	15	3	2018	22:59:12	82752	0.2	22	59	12	0	0.059570313	3.515918	-0.007080078	0.004150391	-0.91479492	0.23364258	0.15454102	0	0	0	0	0	0	0	0	0	0.91503906	0.084960938	0.19165039	0.15087891	0.007568359	-0.032958984	0	44330	0	0	0
492	493	493	Category L	0.11987305	0.011962891	-0.91186523	-0.18603516	-0.15087891	0.44580078	-28.25	0	15/3/2018	15	3	2018	22:59:12	82752	0.3	22	59	12	0	0.059570313	3.515918	-0.019775391	-0.004150391	-0.9140625	0.71313477	0.140625	0	0	0	0	0	0	0	0	0	0.91430664	0.085693359	0.15795898	0.13964844	0.016113281	0.002197266	0	44330	0	0	0
493	494	494	Category L	0.14379883	0.011962891	-0.93579102	-0.1965332	-0.15942383	0.44433594	-28.01	0	15/3/2018	15	3	2018	22:59:12	82752	0.4	22	59	12	0	0.059570313	3.5175293	-0.02734375	-0.004882813	-0.91186523	0.021728516	0.17358398	0	0	0	0	0	0	0	0	0	0.91210938	0.087890625	0.2121582	0.17114258	0.016845703	-0.023681641	0	44330	0	0	0
494	495	495	Category L	0.083984375	0.011962891	-0.94799805	-0.19360352	-0.14819336	0.44287109	-27.64	0	15/3/2018	15	3	2018	22:59:12	82752	0.5	22	59	12	0	0.059570313	3.5175293	-0.035888672	-0.003662109	-0.91430664	0.5480957	0.12548828	0	0	0	0	0	0	0	0	0	0.91503906	0.084960938	0.16918945	0.11987305	0.015625	-0.033447266	0	44330	0	0	0
495	496	496	Category L	0.10791016	0.011962891	-0.92382813	-0.19384766	-0.15429688	0.4375	-27.64	0	15/3/2018	15	3	2018	22:59:12	82752	0.6	22	59	12	0	0.059570313	3.5175293	-0.041259766	-0.00390625	-0.91137695	0.63598633	0.15039063	0	0	0	0	0	0	0	0	0	0.91235352	0.087646484	0.17749023	0.14916992	0.015869141	-0.012207031	0	44330	0	0	0
496	497	497	Category L	0.14379883	0.011962891	-0.94799805	-0.19726563	-0.1472168	0.44555664	-27.88	0	15/3/2018	15	3	2018	22:59:12	82752	0.7	22	59	12	0	0.059570313	3.5175293	-0.049072266	-0.004150391	-0.90991211	0.87988281	0.19726563	0	0	0	0	0	0	0	0	0	0.91137695	0.088623047	0.24682617	0.19287109	0.016113281	-0.037841797	0	44330	0	0	0
497	498	498	Category L	0.13183594	0.023925781	-0.93579102	-0.19873047	-0.14282227	0.44873047	-28.25	0	15/3/2018	15	3	2018	22:59:12	82752	0.8	22	59	12	0	0.059570313	3.5175293	-0.0546875	-0.002685547	-0.90844727	1.6164551	0.19042969	0	0	0	0	0	0	0	0	0	0.91015625	0.08984375	0.24047852	0.18652344	0.026611328	-0.027099609	0	44330	0	0	0
498	499	499	Category L	0.14379883	0.011962891	-0.92382813	-0.19384766	-0.14306641	0.44677734	-28.74	0	15/3/2018	15	3	2018	22:59:12	82752	0.9	22	59	12	0	0.059570313	3.5175293	-0.061035156	-0.000732422	-0.90844727	1.9169922	0.20581055	0	0	0	0	0	0	0	0	0	0.91040039	0.089599609	0.23266602	0.20483398	0.012695313	-0.015136719	0	44330	0	0	0
499	500	500	Category L	0.13183594	0.011962891	-0.91186523	-0.19750977	-0.15063477	0.44262695	-28.99	0	15/3/2018	15	3	2018	22:59:13	82753	0	22	59	13	0	0.059570313	3.5175293	-0.067626953	-0.000976563	-0.90625	1.7021484	0.19995117	0	0	0	0	0	0	0	0	0	0.90869141	0.091308594	0.21826172	0.19946289	0.012939453	-0.005371094	0	44330	0	0	0
500	501	501	Category L	0.14379883	0	-0.92382813	-0.2019043	-0.14208984	0.44482422	-29.11	0	15/3/2018	15	3	2018	22:59:13	82753	0.1	22	59	13	0	0.059570313	3.5175293	-0.076416016	-0.002929688	-0.90527344	1.7565918	0.22094727	0	0	0	0	0	0	0	0	0	0.90844727	0.091552734	0.24169922	0.22021484	0.002929688	-0.018310547	0	44330	0	0	0
501	502	502	Category L	0.11987305	0.011962891	-0.93579102	-0.19824219	-0.1496582	0.44458008	-28.87	0	15/3/2018	15	3	2018	22:59:13	82753	0.2	22	59	13	0	0.059570313	3.5175293	-0.083007813	-0.00390625	-0.9050293	2.2211914	0.20581055	0	0	0	0	0	0	0	0	0	0.90893555	0.091064453	0.24951172	0.20288086	0.015869141	-0.030517578	0	44330	0	0	0
502	503	503	Category L	0.13183594	0.011962891	-0.91186523	-0.2043457	-0.1418457	0.44970703	-28.5	0	15/3/2018	15	3	2018	22:59:13	82753	0.3	22	59	13	0	0.059570313	3.5175293	-0.089599609	-0.006103516	-0.90478516	2.5842285	0.22241211	0	0	0	0	0	0	0	0	0	0.90942383	0.090576172	0.24658203	0.22143555	0.018066406	-0.006835938	0	44330	0	0	0
503	504	504	Category L	0.13183594	0.023925781	-0.94799805	-0.1940918	-0.14111328	0.44873047	-28.62	0	15/3/2018	15	3	2018	22:59:13	82753	0.4	22	59	13	0	0.059570313	3.5175293	-0.097412109	-0.008544922	-0.9050293	2.3654785	0.2355957	0	0	0	0	0	0	0	0	0	0.91040039	0.089599609	0.3046875	0.22924805	0.032470703	-0.042724609	0	44330	0	0	0
504	505	505	Category L	0.095947266	0	-0.95996094	-0.19482422	-0.1418457	0.45288086	-28.5	0	15/3/2018	15	3	2018	22:59:13	82753	0.5	22	59	13	0	0.059570313	3.5175293	-0.10229492	-0.009277344	-0.90136719	2.4228516	0.20703125	0	0	0	0	0	0	0	0	0	0.90722656	0.092773438	0.26635742	0.19824219	0.009277344	-0.058349609	0	44330	0	0	0
505	506	506	Category L	0.10791016	0	-0.94799805	-0.19824219	-0.13916016	0.44995117	-28.38	0	15/3/2018	15	3	2018	22:59:13	82753	0.6	22	59	13	0	0.059570313	3.5175293	-0.10791016	-0.009765625	-0.89770508	2.2587891	0.22167969	0	0	0	0	0	0	0	0	0	0.90429688	0.095703125	0.27587891	0.21582031	0.009765625	-0.050048828	0	44330	0	0	0
506	507	507	Category L	0.10791016	0	-0.92382813	-0.19482422	-0.1472168	0.44677734	-28.5	0	15/3/2018	15	3	2018	22:59:13	82753	0.7	22	59	13	0	0.059570313	3.5175293	-0.11499023	-0.017822266	-0.8984375	1.9963379	0.22509766	0	0	0	0	0	0	0	0	0	0.90600586	0.093994141	0.26611328	0.22290039	0.017822266	-0.025146484	0	44330	0	0	0
507	508	508	Category L	0.11987305	0	-0.91186523	-0.19482422	-0.14208984	0.44189453	-28.13	0	15/3/2018	15	3	2018	22:59:13	82753	0.8	22	59	13	0	0.059570313	3.5175293	-0.12060547	-0.019775391	-0.89770508	2.5378418	0.24169922	0	0	0	0	0	0	0	0	0	0.90600586	0.093994141	0.27441406	0.24047852	0.019775391	-0.013916016	0	44330	0	0	0
508	509	509	Category L	0.10791016	0.011962891	-0.92382813	-0.19897461	-0.13916016	0.44482422	-28.01	0	15/3/2018	15	3	2018	22:59:13	82753	0.9	22	59	13	0	0.059570313	3.5175293	-0.12915039	-0.016113281	-0.90063477	3.3496094	0.23974609	0	0	0	0	0	0	0	0	0	0.90991211	0.090087891	0.28808594	0.23706055	0.028076172	-0.022949219	0	44330	0	0	0
509	510	510	Category L	0.083984375	0.035888672	-0.93579102	-0.19506836	-0.14038086	0.44604492	-28.37	0	15/3/2018	15	3	2018	22:59:14	82754	0	22	59	14	0	0.059570313	3.5175293	-0.13647461	-0.016601563	-0.90039063	2.8884277	0.22924805	0	0	0	0	0	0	0	0	0	0.91088867	0.089111328	0.30834961	0.22045898	0.052490234	-0.03515625	0	44330	0	0	0
510	511	511	Category L	0.11987305	0.011962891	-0.92382813	-0.20117188	-0.13769531	0.44287109	-28.62	0	15/3/2018	15	3	2018	22:59:14	82754	0.1	22	59	14	0	0.059570313	3.5175293	-0.14257813	-0.013916016	-0.8996582	8.0656738	0.26489258	0	0	0	0	0	0	0	0	0	0.91088867	0.089111328	0.3125	0.26245117	0.025878906	-0.023925781	0	44330	0	0	0
511	512	512	Category L	0.13183594	0.011962891	-0.95996094	-0.19555664	-0.14306641	0.44482422	-28.5	0	15/3/2018	15	3	2018	22:59:14	82754	0.2	22	59	14	0	0.059570313	3.5175293	-0.14916992	-0.010742188	-0.89941406	15.97583	0.28833008	0	0	0	0	0	0	0	0	0	0.91162109	0.088378906	0.36450195	0.28100586	0.022705078	-0.060302734	0	44330	0	0	0
512	513	513	Category E	-0.3359375	0.083984375	-0.95996094	0.024414063	0.059570313	0.50878906	-28.62	0	15/3/2018	15	3	2018	22:59:25	82765	0	22	59	25	0	0.060058594	3.491748	-0.15478516	-0.01171875	-0.89697266	25.95874	0.21411133	0	0	0	0	0	0	0	0	0	0.91040039	0.089599609	0.33959961	-0.1809082	0.095703125	-0.062744141	0	44330	0	0	0
513	514	514	Category E	-0.64794922	0.15576172	-0.77978516	0.014404297	0.032714844	0.50683594	-28.5	0	15/3/2018	15	3	2018	22:59:25	82765	0.099	22	59	25	0	0.060058594	3.491748	-0.1628418	-0.010253906	-0.89355469	33.873047	0.52490234	0	0	0	0	0	0	0	0	0	0.90820313	0.091796875	0.76464844	-0.48486328	0.16601563	0.11376953	0	44330	0	0	0
514	515	515	Category E	-0.31176758	0.2277832	-0.77978516	-0.035400391	0.033447266	0.50366211	-28.5	0	15/3/2018	15	3	2018	22:59:25	82765	0.199	22	59	25	0	0.060058594	3.491748	-0.16992188	-0.010498047	-0.88964844	37.473145	0.29833984	0	0	0	0	0	0	0	0	0	0.90576172	0.094238281	0.49023438	-0.14160156	0.23828125	0.10986328	0	44330	0	0	0
515	516	516	Category E	-0.38378906	-0.083984375	-1.2478027	0.000244141	0.038085938	0.50878906	-28.37	0	15/3/2018	15	3	2018	22:59:25	82765	0.3	22	59	25	0	0.060058594	3.491748	-0.17919922	-0.01171875	-0.89111328	39.838135	0.41723633	0	0	0	0	0	0	0	0	0	0.90893555	0.091064453	0.63330078	-0.2043457	-0.072021484	-0.35644531	0	44330	0	0	0
516	517	517	Category E	-0.17993164	-0.11987305	-0.97192383	-0.006835938	0.021972656	0.50732422	-28.01	0	15/3/2018	15	3	2018	22:59:25	82765	0.4	22	59	25	0	0.060058594	3.491748	-0.18457031	-0.012939453	-0.89086914	40.054443	0.1340332	0	0	0	0	0	0	0	0	0	0.90991211	0.090087891	0.19262695	0.004638672	-0.10668945	-0.080810547	0	44330	0	0	0
517	518	518	Category E	-0.55175781	-0.3359375	-0.85180664	0.017089844	0.012207031	0.50756836	-28.01	0	15/3/2018	15	3	2018	22:59:25	82765	0.5	22	59	25	0	0.060058594	3.491748	-0.19238281	-0.014648438	-0.88867188	43.404053	0.4831543	0	0	0	0	0	0	0	0	0	0.90942383	0.090576172	0.71728516	-0.35913086	-0.32104492	0.036865234	0	44330	0	0	0
518	519	519	Category E	-0.29980469	0.2277832	-0.75585938	-0.052734375	-0.018798828	0.50512695	-28.25	0	15/3/2018	15	3	2018	22:59:25	82765	0.6	22	59	25	0	0.060058594	3.491748	-0.19946289	-0.015869141	-0.88720703	41.121094	0.29443359	0	0	0	0	0	0	0	0	0	0.90942383	0.090576172	0.4753418	-0.10009766	0.24365234	0.13134766	0	44330	0	0	0
519	520	520	Category E	-0.41992188	0.19189453	-0.59985352	-0.046875	0	0.50585938	-28.25	0	15/3/2018	15	3	2018	22:59:25	82765	0.7	22	59	25	0	0.060058594	3.491748	-0.20532227	-0.018798828	-0.88793945	39.023193	0.41625977	0	0	0	0	0	0	0	0	0	0.91162109	0.088378906	0.71337891	-0.21435547	0.21069336	0.28808594	0	44330	0	0	0
520	521	521	Category E	-0.37182617	-0.011962891	-1.0197754	-0.046630859	-0.020751953	0.50317383	-28.5	0	15/3/2018	15	3	2018	22:59:25	82765	0.8	22	59	25	0	0.060058594	3.491748	-0.20922852	-0.021240234	-0.88842773	35.171631	0.20898438	0	0	0	0	0	0	0	0	0	0.91308594	0.086914063	0.30273438	-0.16235352	0.009277344	-0.13110352	0	44330	0	0	0
521	522	522	Category E	-0.46777344	0.071777344	-0.94799805	0.016113281	-0.062744141	0.50024414	-28.37	0	15/3/2018	15	3	2018	22:59:25	82765	0.9	22	59	25	0	0.060058594	3.491748	-0.2199707	-0.022460938	-0.88842773	30.638184	0.27148438	0	0	0	0	0	0	0	0	0	0.91552734	0.084472656	0.40136719	-0.24755859	0.094238281	-0.059326172	0	44330	0	0	0
522	523	523	Category E	-0.39599609	0.047851563	-0.81591797	0.046142578	-0.089111328	0.49047852	-28.13	0	15/3/2018	15	3	2018	22:59:26	82766	0	22	59	26	0	0.060058594	3.491748	-0.22558594	-0.0234375	-0.88427734	17.602295	0.19677734	0	0	0	0	0	0	0	0	0	0.9128418	0.087158203	0.31005859	-0.17016602	0.071289063	0.068359375	0	44330	0	0	0
523	524	524	Category E	-0.40795898	0.10791016	-0.89990234	0.065429688	-0.089355469	0.49487305	-28.37	0	15/3/2018	15	3	2018	22:59:26	82766	0.1	22	59	26	0	0.060058594	3.491748	-0.23071289	-0.023925781	-0.88525391	0.077148438	0.22119141	0	0	0	0	0	0	0	0	0	0.91503906	0.084960938	0.32373047	-0.17700195	0.13183594	-0.014404297	0	44330	0	0	0
524	525	525	Category E	-0.46777344	-0.083984375	-0.88793945	0.087890625	-0.088867188	0.48754883	-28.25	0	15/3/2018	15	3	2018	22:59:26	82766	0.2	22	59	26	0	0.060058594	3.491748	-0.23657227	-0.024414063	-0.88500977	10.412109	0.23852539	0	0	0	0	0	0	0	0	0	0.91650391	0.083496094	0.29321289	-0.23095703	-0.059326172	-0.002685547	0	44330	0	0	0
525	526	526	Category E	-0.56396484	0.047851563	-0.79199219	0.084960938	-0.12792969	0.48046875	-28.25	0	15/3/2018	15	3	2018	22:59:26	82766	0.3	22	59	26	0	0.060058594	3.491748	-0.24047852	-0.0234375	-0.88549805	16.796875	0.34399414	0	0	0	0	0	0	0	0	0	0.91796875	0.08203125	0.48828125	-0.32324219	0.071289063	0.093505859	0	44330	0	0	0
526	527	527	Category E	-0.46777344	-0.14379883	-0.76782227	0.057617188	-0.11889648	0.48486328	-28.62	0	15/3/2018	15	3	2018	22:59:26	82766	0.4	22	59	26	0	0.060058594	3.491748	-0.24609375	-0.021972656	-0.88623047	22.588623	0.27905273	0	0	0	0	0	0	0	0	0	0.92016602	0.079833984	0.46166992	-0.22143555	-0.12158203	0.1184082	0	44330	0	0	0
527	528	528	Category E	-0.51586914	0.095947266	-1.0197754	0.099365234	-0.10205078	0.48022461	-28.75	0	15/3/2018	15	3	2018	22:59:26	82766	0.5	22	59	26	0	0.060058594	3.491748	-0.25415039	-0.023193359	-0.8840332	34.575684	0.31787109	0	0	0	0	0	0	0	0	0	0.92016602	0.079833984	0.51635742	-0.26147461	0.11914063	-0.13549805	0	44330	0	0	0
528	529	529	Category E	-0.34790039	-0.13183594	-0.88793945	0.13305664	-0.089599609	0.48242188	-28.75	0	15/3/2018	15	3	2018	22:59:26	82766	0.6	22	59	26	0	0.060058594	3.491748	-0.25927734	-0.024658203	-0.88012695	37.555908	0.13891602	0	0	0	0	0	0	0	0	0	0.91796875	0.08203125	0.203125	-0.088378906	-0.10693359	-0.007568359	0	44330	0	0	0
529	530	530	Category E	-0.40795898	-0.25195313	-0.73193359	0.12084961	-0.091308594	0.47729492	-29.12	0	15/3/2018	15	3	2018	22:59:26	82766	0.7	22	59	26	0	0.060058594	3.491748	-0.2644043	-0.024414063	-0.88134766	38.954346	0.30761719	0	0	0	0	0	0	0	0	0	0.92041016	0.079589844	0.52026367	-0.14331055	-0.22729492	0.14941406	0	44330	0	0	0
530	531	531	Category E	-0.77978516	-0.2878418	-0.63598633	0.1081543	-0.12402344	0.47290039	-28.5	0	15/3/2018	15	3	2018	22:59:26	82766	0.8	22	59	26	0	0.060058594	3.491748	-0.27050781	-0.025390625	-0.88037109	42.92334	0.62280273	0	0	0	0	0	0	0	0	0	0.92138672	0.078613281	1.0161133	-0.5090332	-0.26220703	0.24438477	0	44330	0	0	0
531	532	532	Category E	-0.89990234	-0.65991211	-0.85180664	0.084472656	-0.11230469	0.48583984	-28.25	0	15/3/2018	15	3	2018	22:59:26	82766	0.9	22	59	26	0	0.060058594	3.491748	-0.27612305	-0.027832031	-0.8815918	46.534424	0.88818359	0	0	0	0	0	0	0	0	0	0.92431641	0.075683594	1.2854004	-0.62353516	-0.63183594	0.029785156	0	44330	0	0	0
532	533	533	Category E	-0.44384766	-0.047851563	-0.7199707	0.10839844	-0.17578125	0.4597168	-28.5	0	15/3/2018	15	3	2018	22:59:27	82767	0	22	59	27	0	0.060058594	3.491748	-0.28027344	-0.029052734	-0.88183594	44.608398	0.23071289	0	0	0	0	0	0	0	0	0	0.92578125	0.07421875	0.34399414	-0.16333008	-0.018554688	0.16186523	0	44330	0	0	0
533	534	534	Category E	-0.53979492	0.11987305	-1.0917969	0.109375	-0.15014648	0.47143555	-28.37	0	15/3/2018	15	3	2018	22:59:27	82767	0.1	22	59	27	0	0.060058594	3.491748	-0.28710938	-0.029541016	-0.88183594	34.559082	0.36083984	0	0	0	0	0	0	0	0	0	0.92773438	0.072265625	0.61206055	-0.25244141	0.14941406	-0.2097168	0	44330	0	0	0
534	535	535	Category E	-0.27587891	-0.011962891	-0.68383789	0.097412109	-0.14575195	0.47216797	-28.74	0	15/3/2018	15	3	2018	22:59:27	82767	0.2	22	59	27	0	0.060058594	3.491748	-0.2956543	-0.030273438	-0.87915039	27.730957	0.19726563	0	0	0	0	0	0	0	0	0	0.92797852	0.072021484	0.23364258	0.019775391	0.018310547	0.1953125	0	44330	0	0	0
535	536	536	Category E	-0.47998047	-0.023925781	-0.86376953	0.082519531	-0.16040039	0.46728516	-28.99	0	15/3/2018	15	3	2018	22:59:27	82767	0.3	22	59	27	0	0.060058594	3.491748	-0.3034668	-0.033935547	-0.87695313	22.344727	0.17724609	0	0	0	0	0	0	0	0	0	0.92871094	0.071289063	0.19970703	-0.17626953	0.010009766	0.013183594	0	44330	0	0	0
536	537	537	Category E	-0.32397461	0.10791016	-0.79199219	0.053710938	-0.16772461	0.47070313	-28.99	0	15/3/2018	15	3	2018	22:59:27	82767	0.4	22	59	27	0	0.060058594	3.491748	-0.31054688	-0.036376953	-0.87866211	15.109131	0.16894531	0	0	0	0	0	0	0	0	0	0.93261719	0.067382813	0.24462891	-0.013183594	0.14428711	0.086669922	0	44330	0	0	0
537	538	538	Category E	-0.34790039	0.16796875	-0.92382813	0.076416016	-0.15771484	0.47143555	-28.5	0	15/3/2018	15	3	2018	22:59:27	82767	0.5	22	59	27	0	0.060058594	3.491748	-0.31591797	-0.035888672	-0.87890625	8.2468262	0.21118164	0	0	0	0	0	0	0	0	0	0.93481445	0.065185547	0.28051758	-0.031738281	0.20385742	-0.044677734	0	44330	0	0	0
538	539	539	Category E	-0.40795898	-0.011962891	-0.75585938	0.099609375	-0.15380859	0.46606445	-28.13	0	15/3/2018	15	3	2018	22:59:27	82767	0.6	22	59	27	0	0.059570313	3.5175293	-0.32226563	-0.036376953	-0.87768555	4.8442383	0.15087891	0	0	0	0	0	0	0	0	0	0.93579102	0.064208984	0.23193359	-0.085449219	0.024414063	0.12182617	0	44330	0	0	0
539	540	540	Category E	-0.52783203	-0.14379883	-0.86376953	0.11376953	-0.16357422	0.46411133	-27.76	0	15/3/2018	15	3	2018	22:59:27	82767	0.7	22	59	27	0	0.059570313	3.5175293	-0.32763672	-0.037353516	-0.87670898	1.807373	0.22680664	0	0	0	0	0	0	0	0	0	0.93652344	0.063476563	0.31933594	-0.19995117	-0.10620117	0.012939453	0	44330	0	0	0
540	541	541	Category E	-0.38378906	-0.083984375	-0.92382813	0.07421875	-0.12963867	0.47802734	-27.76	0	15/3/2018	15	3	2018	22:59:27	82767	0.8	22	59	27	0	0.059570313	3.5175293	-0.33349609	-0.036621094	-0.87719727	0.61132813	0.083007813	0	0	0	0	0	0	0	0	0	0.93920898	0.060791016	0.14379883	-0.050048828	-0.047119141	-0.046386719	0	44330	0	0	0
541	542	542	Category E	-0.41992188	-0.17993164	-0.94799805	0.084960938	-0.12963867	0.48046875	-28.25	0	15/3/2018	15	3	2018	22:59:27	82767	0.9	22	59	27	0	0.059570313	3.5175293	-0.34008789	-0.036865234	-0.87646484	1.845459	0.1784668	0	0	0	0	0	0	0	0	0	0.94091797	0.059082031	0.29394531	-0.079589844	-0.14282227	-0.071289063	0	44330	0	0	0
542	543	543	Category E	-0.47998047	-0.17993164	-0.94799805	0.062255859	-0.13378906	0.48193359	-28.37	0	15/3/2018	15	3	2018	22:59:28	82768	0	22	59	28	0	0.059570313	3.5175293	-0.35058594	-0.035888672	-0.87744141	3.6450195	0.20581055	0	0	0	0	0	0	0	0	0	0.94555664	0.054443359	0.34350586	-0.12915039	-0.14379883	-0.0703125	0	44330	0	0	0
543	544	544	Category E	-0.27587891	-0.059814453	-0.63598633	0.047851563	-0.12719727	0.48144531	-28.5	0	15/3/2018	15	3	2018	22:59:28	82768	0.1	22	59	28	0	0.059570313	3.5175293	-0.35009766	-0.032226563	-0.87402344	8.4145508	0.25073242	0	0	0	0	0	0	0	0	0	0.94213867	0.057861328	0.33984375	0.07421875	-0.02734375	0.23803711	0	44330	0	0	0
544	545	545	Category E	-0.32397461	-0.047851563	-0.65991211	0.10449219	-0.10009766	0.48461914	-28.5	0	15/3/2018	15	3	2018	22:59:28	82768	0.2	22	59	28	0	0.059570313	3.5175293	-0.34887695	-0.027587891	-0.87207031	12.598389	0.21459961	0	0	0	0	0	0	0	0	0	0.93969727	0.060302734	0.25708008	0.024902344	-0.020019531	0.2121582	0	44330	0	0	0
545	546	546	Category E	-0.43188477	-0.6237793	-0.98388672	0.097900391	-0.11694336	0.47900391	-28.62	0	15/3/2018	15	3	2018	22:59:28	82768	0.3	22	59	28	0	0.059570313	3.5175293	-0.34765625	-0.019775391	-0.87475586	13.547119	0.61938477	0	0	0	0	0	0	0	0	0	0.94165039	0.058349609	0.796875	-0.083984375	-0.60375977	-0.10888672	0	44330	0	0	0
546	547	547	Category E	-0.31176758	-0.15576172	-0.86376953	0.15698242	-0.11474609	0.46728516	-28.74	0	15/3/2018	15	3	2018	22:59:28	82768	0.4	22	59	28	0	0.059570313	3.5175293	-0.35253906	-0.014160156	-0.8737793	13.108643	0.14746094	0	0	0	0	0	0	0	0	0	0.94238281	0.057617188	0.19238281	0.040771484	-0.14135742	0.010009766	0	44330	0	0	0
547	548	548	Category E	-0.53979492	0.29980469	-1.1757813	0.14379883	-0.11865234	0.46875	-28.74	0	15/3/2018	15	3	2018	22:59:28	82768	0.5	22	59	28	0	0.059570313	3.5175293	-0.3515625	-0.004150391	-0.86743164	11.011719	0.47192383	0	0	0	0	0	0	0	0	0	0.93603516	0.063964844	0.80029297	-0.18798828	0.30395508	-0.30810547	0	44330	0	0	0
548	549	549	Category E	-0.46777344	-0.035888672	-0.92382813	0.11206055	-0.18920898	0.45239258	-28.25	0	15/3/2018	15	3	2018	22:59:28	82768	0.6	22	59	28	0	0.059570313	3.5175293	-0.34960938	0.002685547	-0.86523438	8.0244141	0.13720703	0	0	0	0	0	0	0	0	0	0.93334961	0.066650391	0.21508789	-0.11791992	-0.038574219	-0.058349609	0	44330	0	0	0
549	550	550	Category E	-0.35986328	0.2277832	-0.87597656	0.11816406	-0.19433594	0.45019531	-27.88	0	15/3/2018	15	3	2018	22:59:28	82768	0.7	22	59	28	0	0.059570313	3.5175293	-0.34692383	0.006591797	-0.8671875	5.8771973	0.22143555	0	0	0	0	0	0	0	0	0	0.93408203	0.065917969	0.2421875	-0.012695313	0.22094727	-0.008544922	0	44330	0	0	0
550	551	551	Category E	-0.37182617	0.23999023	-0.92382813	0.098876953	-0.17578125	0.45751953	-28.01	0	15/3/2018	15	3	2018	22:59:28	82768	0.8	22	59	28	0	0.059570313	3.5175293	-0.34570313	0.017089844	-0.86547852	0.73071289	0.23144531	0	0	0	0	0	0	0	0	0	0.93212891	0.067871094	0.30688477	-0.025878906	0.22265625	-0.058105469	0	44330	0	0	0
551	552	552	Category E	-0.31176758	-0.059814453	-0.75585938	0.10766602	-0.17944336	0.45654297	-28.13	0	15/3/2018	15	3	2018	22:59:28	82768	0.9	22	59	28	0	0.059570313	3.5175293	-0.34472656	0.024414063	-0.86108398	6.0622559	0.13891602	0	0	0	0	0	0	0	0	0	0.92797852	0.072021484	0.22265625	0.032958984	-0.084228516	0.10522461	0	44330	0	0	0
552	553	553	Category E	-0.52783203	0.13183594	-0.64794922	0.10083008	-0.19262695	0.44995117	-28.5	0	15/3/2018	15	3	2018	22:59:29	82769	0	22	59	29	0	0.059570313	3.5175293	-0.34277344	0.030761719	-0.85742188	7.5888672	0.29711914	0	0	0	0	0	0	0	0	0	0.92382813	0.076171875	0.49536133	-0.18481445	0.10083008	0.20947266	0	44330	0	0	0
553	554	554	Category E	-0.40795898	0	-0.6237793	0.10058594	-0.16088867	0.46386719	-28.62	0	15/3/2018	15	3	2018	22:59:29	82769	0.1	22	59	29	0	0.059570313	3.5175293	-0.33618164	0.033935547	-0.85888672	10.404785	0.24804688	0	0	0	0	0	0	0	0	0	0.92285156	0.077148438	0.34082031	-0.071533203	-0.033935547	0.23510742	0	44330	0	0	0
554	555	555	Category E	-0.6237793	-0.083984375	-1.0559082	0.13427734	-0.13720703	0.4621582	-28.62	0	15/3/2018	15	3	2018	22:59:29	82769	0.2	22	59	29	0	0.059570313	3.5175293	-0.3269043	0.040283203	-0.86132813	12.057373	0.37573242	0	0	0	0	0	0	0	0	0	0.92211914	0.077880859	0.61547852	-0.29663086	-0.12426758	-0.19433594	0	44330	0	0	0
555	556	556	Category E	-0.29980469	-0.083984375	-0.91186523	0.15161133	-0.125	0.46679688	-28.5	0	15/3/2018	15	3	2018	22:59:29	82769	0.3	22	59	29	0	0.059570313	3.5175293	-0.31835938	0.047363281	-0.85888672	14.274658	0.14282227	0	0	0	0	0	0	0	0	0	0.91723633	0.082763672	0.20263672	0.018554688	-0.13134766	-0.052734375	0	44330	0	0	0
556	557	557	Category E	-0.49194336	-0.13183594	-0.76782227	0.12817383	-0.11547852	0.47265625	-28.37	0	15/3/2018	15	3	2018	22:59:29	82769	0.4	22	59	29	0	0.059570313	3.5175293	-0.31054688	0.052978516	-0.8515625	10.786133	0.2722168	0	0	0	0	0	0	0	0	0	0.90795898	0.092041016	0.44995117	-0.18115234	-0.18481445	0.083740234	0	44330	0	0	0
557	558	558	Category E	-0.43188477	-0.095947266	-0.80395508	0.075927734	-0.098144531	0.48706055	-28.5	0	15/3/2018	15	3	2018	22:59:29	82769	0.5	22	59	29	0	0.059570313	3.5175293	-0.30273438	0.060546875	-0.85351563	4.4528809	0.20874023	0	0	0	0	0	0	0	0	0	0.90771484	0.092285156	0.33520508	-0.12890625	-0.15649414	0.049560547	0	44330	0	0	0
558	559	559	Category E	-0.37182617	-0.25195313	-1.0078125	0.063232422	-0.086914063	0.48876953	-28.62	0	15/3/2018	15	3	2018	22:59:29	82769	0.6	22	59	29	0	0.059570313	3.5175293	-0.2956543	0.070068359	-0.85473633	3.4958496	0.36450195	0	0	0	0	0	0	0	0	0	0.90722656	0.092773438	0.55102539	-0.075927734	-0.32202148	-0.15283203	0	44330	0	0	0
559	560	560	Category E	-0.19189453	-0.17993164	-0.95996094	0.0703125	-0.075439453	0.49365234	-28.37	0	15/3/2018	15	3	2018	22:59:29	82769	0.7	22	59	29	0	0.059570313	3.5175293	-0.28955078	0.073486328	-0.8515625	7.3032227	0.29248047	0	0	0	0	0	0	0	0	0	0.90234375	0.09765625	0.4597168	0.09765625	-0.25341797	-0.1081543	0	44330	0	0	0
560	561	561	Category E	-0.70776367	-0.071777344	-0.92382813	0.012207031	-0.040283203	0.49829102	-28.5	0	15/3/2018	15	3	2018	22:59:29	82769	0.8	22	59	29	0	0.059570313	3.5175293	-0.28198242	0.073486328	-0.85058594	6.1384277	0.45556641	0	0	0	0	0	0	0	0	0	0.89916992	0.10083008	0.64404297	-0.42553711	-0.14526367	-0.072998047	0	44330	0	0	0
561	562	562	Category E	-0.32397461	-0.059814453	-0.57592773	-0.039306641	-0.066894531	0.49511719	-28.37	0	15/3/2018	15	3	2018	22:59:29	82769	0.9	22	59	29	0	0.059570313	3.5175293	-0.27441406	0.077392578	-0.8503418	4.5256348	0.31079102	0	0	0	0	0	0	0	0	0	0.89697266	0.10302734	0.46118164	-0.049316406	-0.13720703	0.27441406	0	44330	0	0	0
562	563	563	Category E	-0.31176758	-0.035888672	-0.99584961	-0.039550781	-0.068359375	0.49707031	-27.88	0	15/3/2018	15	3	2018	22:59:30	82770	0	22	59	30	0	0.059570313	3.5175293	-0.26733398	0.079589844	-0.85131836	8.6474609	0.19018555	0	0	0	0	0	0	0	0	0	0.89575195	0.10424805	0.30419922	-0.044189453	-0.11547852	-0.14428711	0	44330	0	0	0
563	564	564	Category E	-0.35986328	0	-0.93579102	0.003662109	-0.065673828	0.4921875	-27.88	0	15/3/2018	15	3	2018	22:59:30	82770	0.1	22	59	30	0	0.059570313	3.5175293	-0.2578125	0.093505859	-0.85107422	15.989258	0.16210938	0	0	0	0	0	0	0	0	0	0.89404297	0.10595703	0.2800293	-0.10180664	-0.093505859	-0.084472656	0	44330	0	0	0
564	565	565	Category E	-0.20385742	0.083984375	-0.97192383	0.023193359	-0.086181641	0.49316406	-28.13	0	15/3/2018	15	3	2018	22:59:30	82770	0.2	22	59	30	0	0.059570313	3.5175293	-0.24975586	0.097167969	-0.84838867	19.927979	0.13232422	0	0	0	0	0	0	0	0	0	0.88964844	0.11035156	0.18261719	0.045898438	-0.013183594	-0.12329102	0	44330	0	0	0
565	566	566	Category E	-0.31176758	0.10791016	-0.99584961	0.051269531	-0.083740234	0.48779297	-28.13	0	15/3/2018	15	3	2018	22:59:30	82770	0.3	22	59	30	0	0.059570313	3.5175293	-0.2409668	0.10180664	-0.84863281	15.546143	0.16333008	0	0	0	0	0	0	0	0	0	0.88793945	0.11206055	0.22363281	-0.070556641	0.005859375	-0.14697266	0	44330	0	0	0
566	567	567	Category E	-0.53979492	-0.10791016	-0.75585938	0.034179688	-0.11767578	0.4855957	-28.5	0	15/3/2018	15	3	2018	22:59:30	82770	0.4	22	59	30	0	0.059570313	3.5175293	-0.23217773	0.10620117	-0.8515625	16.106445	0.38671875	0	0	0	0	0	0	0	0	0	0.88891602	0.11108398	0.61743164	-0.30737305	-0.21411133	0.095703125	0	44330	0	0	0
567	568	568	Category E	-0.32397461	-0.095947266	-0.61181641	0.000976563	-0.15649414	0.47583008	-28.87	0	15/3/2018	15	3	2018	22:59:30	82770	0.5	22	59	30	0	0.059570313	3.5175293	-0.22607422	0.1237793	-0.85302734	20.898926	0.34082031	0	0	0	0	0	0	0	0	0	0.89135742	0.10864258	0.55883789	-0.09765625	-0.21972656	0.24121094	0	44330	0	0	0
568	569	569	Category E	-0.29980469	0.023925781	-1.0319824	0.001220703	-0.14941406	0.47998047	-28.5	0	15/3/2018	15	3	2018	22:59:30	82770	0.6	22	59	30	0	0.059570313	3.5175293	-0.2175293	0.13061523	-0.84887695	17.295898	0.22705078	0	0	0	0	0	0	0	0	0	0.88598633	0.11401367	0.37182617	-0.08203125	-0.10668945	-0.18286133	0	44330	0	0	0
569	570	570	Category E	-0.34790039	-0.083984375	-0.85180664	0.006103516	-0.10864258	0.49121094	-28.37	0	15/3/2018	15	3	2018	22:59:30	82770	0.7	22	59	30	0	0.059570313	3.5175293	-0.2097168	0.13500977	-0.84692383	7.6279297	0.2590332	0	0	0	0	0	0	0	0	0	0.8828125	0.1171875	0.36206055	-0.13793945	-0.21899414	-0.004638672	0	44330	0	0	0
570	571	571	Category E	-0.32397461	-0.19189453	-0.99584961	0.018554688	-0.10864258	0.48925781	-28.25	0	15/3/2018	15	3	2018	22:59:30	82770	0.8	22	59	30	0	0.059570313	3.5175293	-0.20043945	0.14428711	-0.85107422	2.3666992	0.38623047	0	0	0	0	0	0	0	0	0	0.88623047	0.11376953	0.60424805	-0.12329102	-0.33618164	-0.14453125	0	44330	0	0	0
571	572	572	Category E	-0.19189453	-0.083984375	-0.97192383	0.032958984	-0.095947266	0.48901367	-28.01	0	15/3/2018	15	3	2018	22:59:30	82770	0.9	22	59	30	0	0.059570313	3.5175293	-0.19335938	0.14941406	-0.85180664	2.322998	0.26245117	0	0	0	0	0	0	0	0	0	0.88623047	0.11376953	0.35522461	0.001464844	-0.23339844	-0.11987305	0	44330	0	0	0
572	573	573	Category E	-0.41992188	-0.023925781	-0.89990234	0.026855469	-0.068603516	0.49462891	-28.01	0	15/3/2018	15	3	2018	22:59:31	82771	0	22	59	31	0	0.059570313	3.5175293	-0.17895508	0.17407227	-0.8503418	0.75585938	0.31567383	0	0	0	0	0	0	0	0	0	0.88647461	0.11352539	0.48828125	-0.24072266	-0.19799805	-0.049316406	0	44330	0	0	0
573	574	574	Category E	-0.53979492	-0.035888672	-0.73193359	-0.007568359	-0.025878906	0.5	-28.13	0	15/3/2018	15	3	2018	22:59:31	82771	0.1	22	59	31	0	0.059570313	3.5175293	-0.16894531	0.17724609	-0.8503418	8.2788086	0.44360352	0	0	0	0	0	0	0	0	0	0.88476563	0.11523438	0.70214844	-0.37060547	-0.21313477	0.1184082	0	44330	0	0	0
574	575	575	Category E	-0.53979492	-0.2878418	-0.76782227	-0.023925781	-0.021972656	0.49584961	-28.25	0	15/3/2018	15	3	2018	22:59:31	82771	0.2	22	59	31	0	0.059570313	3.5175293	-0.15917969	0.17749023	-0.84960938	9.2451172	0.60668945	0	0	0	0	0	0	0	0	0	0.88232422	0.11767578	0.92773438	-0.38037109	-0.46533203	0.081787109	0	44330	0	0	0
575	576	576	Category E	-0.45581055	-0.19189453	-1.0559082	-0.024658203	-0.064453125	0.49682617	-28.37	0	15/3/2018	15	3	2018	22:59:31	82771	0.3	22	59	31	0	0.059570313	3.5175293	-0.15185547	0.18286133	-0.85351563	4.2631836	0.52319336	0	0	0	0	0	0	0	0	0	0.88598633	0.11401367	0.88110352	-0.30371094	-0.37475586	-0.20214844	0	44330	0	0	0
576	577	577	Category E	-0.29980469	0.059814453	-0.97192383	0.008544922	-0.091308594	0.48852539	-28.37	0	15/3/2018	15	3	2018	22:59:31	82771	0.4	22	59	31	0	0.060058594	3.515918	-0.14526367	0.18896484	-0.85302734	3.5327148	0.23364258	0	0	0	0	0	0	0	0	0	0.88574219	0.11425781	0.40234375	-0.15429688	-0.12915039	-0.11865234	0	44330	0	0	0
577	578	578	Category E	-0.37182617	-0.011962891	-0.83984375	0.027832031	-0.1027832	0.48852539	-28.13	0	15/3/2018	15	3	2018	22:59:31	82771	0.5	22	59	31	0	0.060058594	3.515918	-0.13549805	0.19921875	-0.84985352	4.9873047	0.31689453	0	0	0	0	0	0	0	0	0	0.88354492	0.11645508	0.45751953	-0.23608398	-0.21118164	0.010009766	0	44330	0	0	0
578	579	579	Category E	-0.27587891	-0.071777344	-0.83984375	0.039306641	-0.13183594	0.47827148	-27.76	0	15/3/2018	15	3	2018	22:59:31	82771	0.6	22	59	31	0	0.060058594	3.515918	-0.12866211	0.20043945	-0.84521484	2.909668	0.30957031	0	0	0	0	0	0	0	0	0	0.87817383	0.12182617	0.42480469	-0.14697266	-0.2722168	0.005371094	0	44330	0	0	0
579	580	580	Category E	-0.34790039	0.071777344	-0.94799805	0.06640625	-0.13378906	0.47485352	-27.88	0	15/3/2018	15	3	2018	22:59:31	82771	0.7	22	59	31	0	0.060058594	3.515918	-0.11987305	0.20556641	-0.84643555	4.059082	0.28320313	0	0	0	0	0	0	0	0	0	0.87915039	0.12084961	0.46337891	-0.2277832	-0.13378906	-0.10131836	0	44330	0	0	0
580	581	581	Category E	-0.37182617	-0.023925781	-0.87597656	0.072509766	-0.14477539	0.46875	-27.88	0	15/3/2018	15	3	2018	22:59:31	82771	0.8	22	59	31	0	0.060058594	3.515918	-0.1105957	0.21142578	-0.84741211	11.489502	0.3527832	0	0	0	0	0	0	0	0	0	0.88037109	0.11962891	0.52514648	-0.26098633	-0.23535156	-0.028320313	0	44330	0	0	0
581	582	582	Category E	-0.7199707	0.095947266	-1.0197754	0.059570313	-0.16796875	0.46289063	-28.25	0	15/3/2018	15	3	2018	22:59:31	82771	0.9	22	59	31	0	0.060058594	3.515918	-0.10229492	0.21850586	-0.84790039	10.73291	0.65258789	0	0	0	0	0	0	0	0	0	0.8815918	0.1184082	0.91186523	-0.61743164	-0.12255859	-0.17163086	0	44330	0	0	0
582	583	583	Category M	0.15576172	0.29980469	-0.6237793	0.073486328	-0.050048828	0.49804688	-26.54	0	16/3/2018	16	3	2018	0:58:46	3526	0.9	0	58	46	0	0.059082031	3.5320312	-0.093505859	0.22949219	-0.84545898	20.671631	0.34082031	0	0	0	0	0	0	0	0	0	0.88110352	0.11889648	0.54125977	0.24926758	0.070068359	0.22167969	0	44330	0	0	0
583	584	584	Category M	0.23999023	0.39599609	-0.79199219	0.10131836	-0.050048828	0.48876953	-26.66	0	16/3/2018	16	3	2018	0:58:47	3527	0	0	58	47	0	0.059082031	3.5320312	-0.086914063	0.2355957	-0.84301758	84.313721	0.36767578	0	0	0	0	0	0	0	0	0	0.87963867	0.12036133	0.53833008	0.3269043	0.16015625	0.051025391	0	44330	0	0	0
584	585	585	Category M	0.17993164	0.63598633	-1.1757813	0.15942383	-0.1328125	0.4609375	-26.66	0	16/3/2018	16	3	2018	0:58:47	3527	0.1	0	58	47	0	0.059082031	3.5320312	-0.077636719	0.24487305	-0.84667969	114.45435	0.57226563	0	0	0	0	0	0	0	0	0	0.88476563	0.11523438	0.97753906	0.25756836	0.39086914	-0.32885742	0	44330	0	0	0
585	586	586	Category M	-0.27587891	0.44384766	-0.87597656	0.10693359	-0.15917969	0.46508789	-26.66	0	16/3/2018	16	3	2018	0:58:47	3527	0.2	0	58	47	0	0.059082031	3.5320312	-0.071777344	0.25610352	-0.84643555	119.57617	0.27856445	0	0	0	0	0	0	0	0	0	0.88720703	0.11279297	0.42089844	-0.20385742	0.1875	-0.029296875	0	44330	0	0	0
586	587	587	Category M	0.19189453	0.79199219	-0.41992188	0.041259766	-0.092285156	0.49023438	-26.41	0	16/3/2018	16	3	2018	0:58:47	3527	0.3	0	58	47	0	0.059082031	3.5320312	-0.063964844	0.26611328	-0.84448242	124.7478	0.72265625	0	0	0	0	0	0	0	0	0	0.88793945	0.11206055	1.2062988	0.25585938	0.52563477	0.42456055	0	44330	0	0	0
587	588	588	Category M	0.27587891	0.57592773	-0.73193359	0.018310547	0.021728516	0.5	-26.54	0	16/3/2018	16	3	2018	0:58:47	3527	0.4	0	58	47	0	0.059082031	3.5320312	-0.056640625	0.27197266	-0.84643555	127.82617	0.46459961	0	0	0	0	0	0	0	0	0	0.89086914	0.10913086	0.75097656	0.33251953	0.30371094	0.11450195	0	44330	0	0	0
588	589	589	Category M	0.31176758	0.32397461	-1.079834	0.049560547	-0.071777344	0.5	-27.03	0	16/3/2018	16	3	2018	0:58:47	3527	0.5	0	58	47	0	0.059082031	3.5320312	-0.047851563	0.27246094	-0.84375	129.92969	0.43334961	0	0	0	0	0	0	0	0	0	0.88793945	0.11206055	0.6472168	0.35961914	0.051269531	-0.23583984	0	44330	0	0	0
589	590	590	Category M	0.19189453	0.87597656	-0.80395508	0.017578125	-0.14550781	0.47851563	-27.27	0	16/3/2018	16	3	2018	0:58:47	3527	0.6	0	58	47	0	0.059082031	3.5320312	-0.037353516	0.27709961	-0.84106445	128.3103	0.64208984	0	0	0	0	0	0	0	0	0	0.88623047	0.11376953	0.86499023	0.22924805	0.59863281	0.037109375	0	44330	0	0	0
590	591	591	Category M	0.19189453	0.59985352	-0.56396484	0.016845703	-0.053466797	0.5	-27.88	0	16/3/2018	16	3	2018	0:58:47	3527	0.7	0	58	47	0	0.059082031	3.5320312	-0.037841797	0.27514648	-0.8425293	128.07544	0.48535156	0	0	0	0	0	0	0	0	0	0.88720703	0.11279297	0.83276367	0.22973633	0.32446289	0.27856445	0	44330	0	0	0
591	592	592	Category M	0.29980469	0.51586914	-0.65991211	-0.001464844	0.010742188	0.51098633	-28.01	0	16/3/2018	16	3	2018	0:58:47	3527	0.8	0	58	47	0	0.059082031	3.5320312	-0.036132813	0.27563477	-0.84594727	136.41333	0.45288086	0	0	0	0	0	0	0	0	0	0.89038086	0.10961914	0.76196289	0.3359375	0.23999023	0.18603516	0	44330	0	0	0
592	593	593	Category M	0.19189453	0.3359375	-1.079834	0.037841797	-0.063232422	0.49902344	-27.76	0	16/3/2018	16	3	2018	0:58:47	3527	0.9	0	58	47	0	0.059082031	3.5320312	-0.034179688	0.27832031	-0.85058594	128.62939	0.3269043	0	0	0	0	0	0	0	0	0	0.89550781	0.10449219	0.51269531	0.22607422	0.057373047	-0.22900391	0	44330	0	0	0
593	594	594	Category M	0.083984375	0.65991211	-0.98388672	0.000976563	-0.12963867	0.48657227	-27.76	0	16/3/2018	16	3	2018	0:58:48	3528	0	0	58	48	0	0.059082031	3.5320312	-0.031738281	0.27441406	-0.85498047	59.156494	0.42236328	0	0	0	0	0	0	0	0	0	0.89868164	0.10131836	0.62988281	0.11572266	0.38525391	-0.12866211	0	44330	0	0	0
594	595	595	Category M	0.37182617	0.79199219	-0.58789063	0.017822266	-0.055419922	0.50268555	-27.64	0	16/3/2018	16	3	2018	0:58:48	3528	0.1	0	58	48	0	0.059082031	3.5320312	-0.029785156	0.27172852	-0.85571289	22.562256	0.7097168	0	0	0	0	0	0	0	0	0	0.89819336	0.10180664	1.1899414	0.40161133	0.52001953	0.26782227	0	44330	0	0	0
595	596	596	Category M	0.25195313	0.37182617	-0.64794922	0.005615234	0.000488281	0.50878906	-28.38	0	16/3/2018	16	3	2018	0:58:48	3528	0.2	0	58	48	0	0.059082031	3.5320312	-0.025878906	0.27197266	-0.85253906	9.3132324	0.35913086	0	0	0	0	0	0	0	0	0	0.89526367	0.10473633	0.58227539	0.27783203	0.099609375	0.20458984	0	44330	0	0	0
596	597	597	Category M	0.44384766	0.47998047	-1.1398926	0.046142578	-0.081054688	0.49658203	-28.87	0	16/3/2018	16	3	2018	0:58:48	3528	0.3	0	58	48	0	0.059082031	3.5320312	-0.018798828	0.27636719	-0.85742188	8.3227539	0.57885742	0	0	0	0	0	0	0	0	0	0.90112305	0.098876953	0.94848633	0.46264648	0.20336914	-0.28222656	0	44330	0	0	0
597	598	598	Category M	0.011962891	0.43188477	-0.94799805	0.020996094	-0.14208984	0.47460938	-29.36	0	16/3/2018	16	3	2018	0:58:48	3528	0.4	0	58	48	0	0.059082031	3.5320312	-0.012939453	0.28100586	-0.86132813	4.4484863	0.17553711	0	0	0	0	0	0	0	0	0	0.90625	0.09375	0.26220703	0.024902344	0.15063477	-0.086425781	0	44330	0	0	0
598	599	599	Category M	0.17993164	0.50390625	-0.49194336	-0.016357422	-0.093261719	0.49487305	-29.73	0	16/3/2018	16	3	2018	0:58:48	3528	0.5	0	58	48	0	0.059082031	3.5320312	-0.008300781	0.27978516	-0.86108398	5.7800293	0.47094727	0	0	0	0	0	0	0	0	0	0.90551758	0.094482422	0.78125	0.18823242	0.22387695	0.36914063	0	44330	0	0	0
599	600	600	Category M	0.17993164	0.19189453	-0.52783203	-0.021484375	0.042724609	0.50341797	-29.49	0	16/3/2018	16	3	2018	0:58:48	3528	0.6	0	58	48	0	0.059082031	3.5320312	-0.006103516	0.28393555	-0.85595703	9.293457	0.38842773	0	0	0	0	0	0	0	0	0	0.90185547	0.098144531	0.60644531	0.18603516	-0.092041016	0.328125	0	44330	0	0	0
600	601	601	Category M	0.23999023	0.29980469	-0.99584961	0.029052734	0.018310547	0.50805664	-29.73	0	16/3/2018	16	3	2018	0:58:48	3528	0.7	0	58	48	0	0.059082031	3.5320312	-0.006347656	0.28808594	-0.85644531	1.229248	0.28320313	0	0	0	0	0	0	0	0	0	0.90380859	0.096191406	0.3972168	0.24633789	0.011474609	-0.13916016	0	44330	0	0	0
601	602	602	Category M	0.10791016	0.23999023	-1.0319824	0.024658203	-0.052978516	0.49609375	-30.22	0	16/3/2018	16	3	2018	0:58:48	3528	0.8	0	58	48	0	0.059082031	3.5320312	0.004882813	0.29077148	-0.8581543	1.4936523	0.20800781	0	0	0	0	0	0	0	0	0	0.90625	0.09375	0.32739258	0.1027832	-0.05078125	-0.17358398	0	44330	0	0	0
602	603	603	Category M	0.35986328	1.1638184	-0.79199219	-0.018066406	-0.14477539	0.47949219	-30.47	0	16/3/2018	16	3	2018	0:58:48	3528	0.9	0	58	48	0	0.059082031	3.5320312	0.006347656	0.29150391	-0.86352539	7.6311035	0.94360352	0	0	0	0	0	0	0	0	0	0.91137695	0.088623047	1.296875	0.35327148	0.87207031	0.071533203	0	44330	0	0	0
603	604	604	Category M	0.2277832	0.39599609	-0.68383789	0.034912109	0.027832031	0.50732422	-30.83	0	16/3/2018	16	3	2018	0:58:49	3529	0	0	58	49	0	0.059082031	3.5320312	0.011474609	0.29003906	-0.86083984	11.01001	0.29882813	0	0	0	0	0	0	0	0	0	0.90844727	0.091552734	0.49902344	0.21606445	0.10571289	0.17700195	0	44330	0	0	0
604	605	605	Category M	0.25195313	0.29980469	-0.91186523	0.050537109	0.034179688	0.50366211	-30.59	0	16/3/2018	16	3	2018	0:58:49	3529	0.1	0	58	49	0	0.059082031	3.5320312	0.013183594	0.29101563	-0.86035156	0.50610352	0.24414063	0	0	0	0	0	0	0	0	0	0.90844727	0.091552734	0.29833984	0.23852539	0.008544922	-0.051269531	0	44330	0	0	0
605	606	606	Category M	0.13183594	0.39599609	-1.0197754	0.084228516	-0.005859375	0.50146484	-30.22	0	16/3/2018	16	3	2018	0:58:49	3529	0.2	0	58	49	0	0.058837891	3.5175293	0.013427734	0.29003906	-0.859375	7.8583984	0.2253418	0	0	0	0	0	0	0	0	0	0.90722656	0.092773438	0.38427734	0.11816406	0.10595703	-0.16015625	0	44330	0	0	0
606	607	607	Category M	0.011962891	1.2597656	-0.89990234	-0.003662109	-0.17333984	0.4699707	-30.1	0	16/3/2018	16	3	2018	0:58:49	3529	0.3	0	58	49	0	0.058837891	3.5175293	0.019287109	0.29077148	-0.86083984	2.3679199	0.96972656	0	0	0	0	0	0	0	0	0	0.90869141	0.091308594	1.0153809	-0.007324219	0.96875	-0.038818359	0	44330	0	0	0
607	608	608	Category M	0.16796875	0.63598633	-0.671875	0.029052734	-0.037353516	0.50537109	-29.61	0	16/3/2018	16	3	2018	0:58:49	3529	0.4	0	58	49	0	0.058837891	3.5175293	0.021728516	0.29174805	-0.86425781	1.9355469	0.42041016	0	0	0	0	0	0	0	0	0	0.91259766	0.087402344	0.68286133	0.14624023	0.34399414	0.19238281	0	44330	0	0	0
608	609	609	Category M	0.2878418	0.2277832	-0.73193359	-0.002441406	0.010498047	0.50097656	-29.85	0	16/3/2018	16	3	2018	0:58:49	3529	0.5	0	58	49	0	0.058837891	3.5175293	0.029785156	0.29101563	-0.86938477	5.6884766	0.29907227	0	0	0	0	0	0	0	0	0	0.91748047	0.082519531	0.45874023	0.2578125	-0.063232422	0.13745117	0	44330	0	0	0
609	610	610	Category M	0.32397461	0.49194336	-1.0678711	0.048583984	-0.016113281	0.50317383	-29.97	0	16/3/2018	16	3	2018	0:58:49	3529	0.6	0	58	49	0	0.058837891	3.5175293	0.030517578	0.29003906	-0.86694336	15.322754	0.40869141	0	0	0	0	0	0	0	0	0	0.91479492	0.085205078	0.69580078	0.29321289	0.20166016	-0.20068359	0	44330	0	0	0
610	611	611	Category M	-0.21582031	0.11987305	-0.69580078	0.021972656	-0.12182617	0.48803711	-30.1	0	16/3/2018	16	3	2018	0:58:49	3529	0.7	0	58	49	0	0.058837891	3.5175293	0.032470703	0.29101563	-0.86621094	9.9819336	0.34643555	0	0	0	0	0	0	0	0	0	0.91430664	0.085693359	0.58984375	-0.24829102	-0.17114258	0.17041016	0	44330	0	0	0
611	612	612	Category M	0.26391602	1.3198242	-0.74389648	-0.060302734	-0.18847656	0.46777344	-30.34	0	16/3/2018	16	3	2018	0:58:49	3529	0.8	0	58	49	0	0.058837891	3.5175293	0.034423828	0.29272461	-0.86547852	3.7783203	1.0593262	0	0	0	0	0	0	0	0	0	0.91430664	0.085693359	1.3781738	0.22924805	1.0268555	0.12158203	0	44330	0	0	0
612	613	613	Category M	0.34790039	0.19189453	-0.70776367	-0.012451172	0.020263672	0.5078125	-29.97	0	16/3/2018	16	3	2018	0:58:49	3529	0.9	0	58	49	0	0.058837891	3.5175293	0.038085938	0.29492188	-0.8671875	5.1777344	0.36328125	0	0	0	0	0	0	0	0	0	0.91674805	0.083251953	0.57226563	0.30957031	-0.10302734	0.15942383	0	44330	0	0	0
613	614	614	Category M	0.25195313	0.14379883	-1.0319824	0.049804688	0.014404297	0.50537109	-29.73	0	16/3/2018	16	3	2018	0:58:50	3530	0	0	58	50	0	0.058837891	3.5175293	0.041748047	0.29467773	-0.86889648	0.61474609	0.30566406	0	0	0	0	0	0	0	0	0	0.91845703	0.081542969	0.52416992	0.20996094	-0.15087891	-0.1628418	0	44330	0	0	0
614	615	615	Category M	0.31176758	0.41992188	-0.99584961	0.058837891	-0.054931641	0.49755859	-29.36	0	16/3/2018	16	3	2018	0:58:50	3530	0.1	0	58	50	0	0.058837891	3.5175293	0.050048828	0.29370117	-0.87182617	4.6809082	0.31567383	0	0	0	0	0	0	0	0	0	0.92138672	0.078613281	0.51147461	0.26147461	0.12597656	-0.1237793	0	44330	0	0	0
615	616	616	Category M	0.035888672	0.46777344	-0.82788086	0.015136719	-0.14868164	0.48046875	-29.11	0	16/3/2018	16	3	2018	0:58:50	3530	0.2	0	58	50	0	0.058837891	3.5175293	0.0546875	0.296875	-0.87329102	14.867676	0.17749023	0	0	0	0	0	0	0	0	0	0.92407227	0.075927734	0.23510742	-0.018798828	0.1706543	0.045410156	0	44330	0	0	0
616	617	617	Category M	0.45581055	0.92382813	-0.55175781	-0.036865234	-0.13671875	0.48535156	-28.99	0	16/3/2018	16	3	2018	0:58:50	3530	0.3	0	58	50	0	0.058837891	3.5175293	0.058105469	0.29882813	-0.86962891	17.26709	0.80566406	0	0	0	0	0	0	0	0	0	0.92138672	0.078613281	1.3400879	0.39746094	0.62475586	0.31787109	0	44330	0	0	0
617	618	618	Category M	0.20385742	0.27587891	-0.53979492	-0.034667969	-0.043945313	0.50585938	-28.74	0	16/3/2018	16	3	2018	0:58:50	3530	0.4	0	58	50	0	0.058837891	3.5175293	0.060791016	0.29785156	-0.86938477	8.0385742	0.36010742	0	0	0	0	0	0	0	0	0	0.92114258	0.078857422	0.49487305	0.14282227	-0.021972656	0.32958984	0	44330	0	0	0
618	619	619	Category M	0.29980469	0.39599609	-0.85180664	-0.023193359	-0.047851563	0.5	-28.87	0	16/3/2018	16	3	2018	0:58:50	3530	0.5	0	58	50	0	0.058837891	3.5175293	0.065185547	0.29931641	-0.87231445	7.4729004	0.25415039	0	0	0	0	0	0	0	0	0	0.92456055	0.075439453	0.3515625	0.234375	0.096435547	0.020507813	0	44330	0	0	0
619	620	620	Category M	0.21582031	0.32397461	-0.94799805	0.023925781	-0.042236328	0.49926758	-28.5	0	16/3/2018	16	3	2018	0:58:50	3530	0.6	0	58	50	0	0.058837891	3.5175293	0.066650391	0.29907227	-0.87475586	13.497803	0.16772461	0	0	0	0	0	0	0	0	0	0.92675781	0.073242188	0.24682617	0.14892578	0.024658203	-0.072998047	0	44330	0	0	0
620	621	621	Category M	0.27587891	0.47998047	-0.95996094	0.062744141	-0.032470703	0.50048828	-28.62	0	16/3/2018	16	3	2018	0:58:50	3530	0.7	0	58	50	0	0.058837891	3.5175293	0.071289063	0.29760742	-0.87451172	12.454346	0.28662109	0	0	0	0	0	0	0	0	0	0.92675781	0.073242188	0.47167969	0.2043457	0.18212891	-0.085205078	0	44330	0	0	0
621	622	622	Category M	0.2878418	0.69580078	-0.75585938	0.059326172	-0.014160156	0.50268555	-28.87	0	16/3/2018	16	3	2018	0:58:50	3530	0.8	0	58	50	0	0.058837891	3.5175293	0.074462891	0.29663086	-0.87329102	2.6196289	0.4675293	0	0	0	0	0	0	0	0	0	0.92529297	0.074707031	0.72998047	0.21313477	0.39892578	0.11743164	0	44330	0	0	0
622	623	623	Category M	0.035888672	0.31176758	-0.75585938	-0.010009766	-0.12402344	0.49047852	-28.62	0	16/3/2018	16	3	2018	0:58:50	3530	0.9	0	58	50	0	0.058837891	3.5175293	0.081054688	0.29492188	-0.87133789	5.972168	0.125	0	0	0	0	0	0	0	0	0	0.92358398	0.076416016	0.17749023	-0.045166016	0.016601563	0.11547852	0	44330	0	0	0
623	624	624	Category M	0.46777344	0.68383789	-0.92382813	-0.010498047	-0.2199707	0.44995117	-28.87	0	16/3/2018	16	3	2018	0:58:51	3531	0	0	58	51	0	0.058837891	3.5175293	0.079833984	0.29125977	-0.87670898	5.0541992	0.5534668	0	0	0	0	0	0	0	0	0	0.92749023	0.072509766	0.8269043	0.38769531	0.39233398	-0.046875	0	44330	0	0	0
624	625	625	Category M	0.14379883	0.85180664	-0.63598633	0.028076172	0.026123047	0.50976563	-28.87	0	16/3/2018	16	3	2018	0:58:51	3531	0.1	0	58	51	0	0.058837891	3.5175293	0.075683594	0.28613281	-0.87939453	0.35742188	0.61938477	0	0	0	0	0	0	0	0	0	0.92797852	0.072021484	0.87719727	0.067871094	0.56542969	0.2434082	0	44330	0	0	0
625	626	626	Category M	0.20385742	0.16796875	-0.83984375	0.032226563	0.059570313	0.50195313	-28.87	0	16/3/2018	16	3	2018	0:58:51	3531	0.2	0	58	51	0	0.058837891	3.5175293	0.074462891	0.27612305	-0.87792969	1.5373535	0.17285156	0	0	0	0	0	0	0	0	0	0.92333984	0.076660156	0.27587891	0.12915039	-0.1081543	0.038085938	0	44330	0	0	0
626	627	627	Category M	0.26391602	0.32397461	-1.0078125	0.053222656	-0.082519531	0.49902344	-29.11	0	16/3/2018	16	3	2018	0:58:51	3531	0.3	0	58	51	0	0.058837891	3.5175293	0.075683594	0.26904297	-0.87597656	3.4428711	0.23608398	0	0	0	0	0	0	0	0	0	0.91943359	0.080566406	0.37451172	0.18798828	0.0546875	-0.1315918	0	44330	0	0	0
627	628	628	Category M	0.16796875	0.32397461	-0.95996094	0.092529297	-0.11669922	0.48461914	-29.36	0	16/3/2018	16	3	2018	0:58:51	3531	0.4	0	58	51	0	0.058837891	3.5175293	0.070556641	0.25927734	-0.88085938	10.940674	0.14086914	0	0	0	0	0	0	0	0	0	0.92089844	0.079101563	0.24072266	0.097167969	0.064453125	-0.078857422	0	44330	0	0	0
628	629	629	Category M	0.37182617	0.34790039	-0.70776367	0.094238281	-0.033203125	0.49291992	-29.49	0	16/3/2018	16	3	2018	0:58:51	3531	0.5	0	58	51	0	0.058837891	3.5175293	0.067382813	0.25170898	-0.88647461	16.445068	0.36547852	0	0	0	0	0	0	0	0	0	0.92407227	0.075927734	0.57885742	0.30419922	0.095947266	0.17871094	0	44330	0	0	0
629	630	630	Category N	-0.39599609	0.071777344	-0.99584961	0.27539063	0.0625	0.42651367	-28.74	0	16/3/2018	16	3	2018	0:58:53	3533	0	0	58	53	0	0.058349609	3.4434082	0.066650391	0.25097656	-0.88720703	20.370361	0.5078125	0	0	0	0	0	0	0	0	0	0.92456055	0.075439453	0.75024414	-0.46264648	-0.17919922	-0.10839844	0	44330	0	0	0
630	631	631	Category N	-0.2277832	0.27587891	-1.1999512	0.32202148	0.10595703	0.39819336	-28.86	0	16/3/2018	16	3	2018	0:58:53	3533	0.099	0	58	53	0	0.058349609	3.4434082	0.062988281	0.23779297	-0.88964844	21.780762	0.42700195	0	0	0	0	0	0	0	0	0	0.9230957	0.076904297	0.63891602	-0.29077148	0.037841797	-0.31005859	0	44330	0	0	0
631	632	632	Category N	-0.15576172	0.14379883	-1.1279297	0.35083008	0.14208984	0.36425781	-28.99	0	16/3/2018	16	3	2018	0:58:53	3533	0.199	0	58	53	0	0.058349609	3.4434082	0.062255859	0.23071289	-0.89453125	27.991211	0.33081055	0	0	0	0	0	0	0	0	0	0.92578125	0.07421875	0.53833008	-0.21801758	-0.086914063	-0.2331543	0	44330	0	0	0
632	633	633	Category N	-0.34790039	-0.17993164	-1.0078125	0.33544922	0.091796875	0.390625	-28.99	0	16/3/2018	16	3	2018	0:58:53	3533	0.3	0	58	53	0	0.058349609	3.4434082	0.056396484	0.22265625	-0.89575195	37.861084	0.58154297	0	0	0	0	0	0	0	0	0	0.92480469	0.075195313	0.91918945	-0.40429688	-0.40258789	-0.11181641	0	44330	0	0	0
633	634	634	Category N	-0.25195313	-0.21582031	-0.671875	0.28613281	0.056396484	0.42749023	-28.87	0	16/3/2018	16	3	2018	0:58:53	3533	0.4	0	58	53	0	0.058349609	3.4434082	0.051025391	0.21728516	-0.89257813	44.250488	0.57299805	0	0	0	0	0	0	0	0	0	0.92016602	0.079833984	0.95703125	-0.30297852	-0.43310547	0.22070313	0	44330	0	0	0
634	635	635	Category N	-0.31176758	-0.047851563	-0.80395508	0.27514648	0.030517578	0.43481445	-29.11	0	16/3/2018	16	3	2018	0:58:53	3533	0.5	0	58	53	0	0.058349609	3.4434082	0.048095703	0.20825195	-0.8918457	45.148193	0.45019531	0	0	0	0	0	0	0	0	0	0.91699219	0.083007813	0.70385742	-0.35986328	-0.25610352	0.087890625	0	44330	0	0	0
635	636	636	Category N	0.27587891	0.26391602	-1.2958984	0.28833008	0.01953125	0.43139648	-28.74	0	16/3/2018	16	3	2018	0:58:53	3533	0.6	0	58	53	0	0.058349609	3.4434082	0.046630859	0.20019531	-0.8984375	43.57959	0.46289063	0	0	0	0	0	0	0	0	0	0.92163086	0.078369141	0.68994141	0.22900391	0.063476563	-0.3972168	0	44330	0	0	0
636	637	637	Category N	-0.023925781	0.23999023	-1.0917969	0.34204102	0.027832031	0.39477539	-28.74	0	16/3/2018	16	3	2018	0:58:53	3533	0.7	0	58	53	0	0.058349609	3.4434082	0.041015625	0.19555664	-0.90307617	39.640869	0.2043457	0	0	0	0	0	0	0	0	0	0.92504883	0.074951172	0.29785156	-0.064941406	0.044189453	-0.18847656	0	44330	0	0	0
637	638	638	Category N	-0.059814453	-0.19189453	-0.77978516	0.24902344	-0.002441406	0.44702148	-28.99	0	16/3/2018	16	3	2018	0:58:53	3533	0.8	0	58	53	0	0.058349609	3.4434082	0.037109375	0.18920898	-0.90136719	28.727051	0.41162109	0	0	0	0	0	0	0	0	0	0.92163086	0.078369141	0.59960938	-0.096923828	-0.38110352	0.12158203	0	44330	0	0	0
638	639	639	Category N	-0.20385742	0.071777344	-0.59985352	0.23413086	0.000976563	0.44677734	-28.99	0	16/3/2018	16	3	2018	0:58:53	3533	0.9	0	58	53	0	0.058349609	3.4434082	0.034912109	0.18334961	-0.8996582	22.020264	0.39941406	0	0	0	0	0	0	0	0	0	0.91894531	0.081054688	0.65063477	-0.23876953	-0.11157227	0.29980469	0	44330	0	0	0
639	640	640	Category N	-0.20385742	0.14379883	-1.0078125	0.22412109	0.017089844	0.45507813	-29.36	0	16/3/2018	16	3	2018	0:58:54	3534	0	0	58	54	0	0.058349609	3.4434082	0.029052734	0.17675781	-0.90380859	18.365723	0.25708008	0	0	0	0	0	0	0	0	0	0.92138672	0.078613281	0.36987305	-0.23291016	-0.032958984	-0.10375977	0	44330	0	0	0
640	641	641	Category N	0.21582031	0.15576172	-1.0559082	0.25439453	0.039306641	0.45019531	-29.48	0	16/3/2018	16	3	2018	0:58:54	3534	0.1	0	58	54	0	0.058349609	3.4434082	0.023681641	0.17333984	-0.90820313	19.970947	0.24267578	0	0	0	0	0	0	0	0	0	0.92504883	0.074951172	0.35717773	0.19189453	-0.017578125	-0.14746094	0	44330	0	0	0
641	642	642	Category N	-0.20385742	0	-0.99584961	0.26831055	0.056152344	0.43920898	-29.36	0	16/3/2018	16	3	2018	0:58:54	3534	0.2	0	58	54	0	0.058349609	3.4434082	0.022705078	0.17041016	-0.91015625	12.827148	0.29614258	0	0	0	0	0	0	0	0	0	0.92626953	0.073730469	0.48266602	-0.2265625	-0.17041016	-0.085449219	0	44330	0	0	0
642	643	643	Category N	0.083984375	-0.15576172	-0.77978516	0.20141602	0.052490234	0.46557617	-29.11	0	16/3/2018	16	3	2018	0:58:54	3534	0.3	0	58	54	0	0.058349609	3.4434082	0.020751953	0.16796875	-0.91015625	1.6281738	0.35473633	0	0	0	0	0	0	0	0	0	0.92578125	0.07421875	0.51757813	0.062988281	-0.32373047	0.13037109	0	44330	0	0	0
643	644	644	Category N	-0.21582031	0.083984375	-0.91186523	0.21728516	0.030517578	0.46337891	-28.62	0	16/3/2018	16	3	2018	0:58:54	3534	0.4	0	58	54	0	0.058349609	3.4434082	0.017333984	0.15112305	-0.91259766	0.609375	0.24267578	0	0	0	0	0	0	0	0	0	0.92529297	0.074707031	0.30126953	-0.2331543	-0.067138672	0.000732422	0	44330	0	0	0
644	645	645	Category N	-0.17993164	-0.011962891	-0.88793945	0.23510742	0.061279297	0.45239258	-28.99	0	16/3/2018	16	3	2018	0:58:54	3534	0.5	0	58	54	0	0.058349609	3.4434082	0.013427734	0.14672852	-0.91625977	3.6379395	0.25195313	0	0	0	0	0	0	0	0	0	0.92797852	0.072021484	0.38061523	-0.19335938	-0.15869141	0.028320313	0	44330	0	0	0
645	646	646	Category N	0.15576172	0.16796875	-1.1037598	0.28417969	0.060058594	0.43041992	-29.11	0	16/3/2018	16	3	2018	0:58:54	3534	0.6	0	58	54	0	0.058349609	3.4434082	0.008056641	0.14257813	-0.91455078	4.776123	0.24121094	0	0	0	0	0	0	0	0	0	0.92553711	0.074462891	0.36181641	0.14746094	0.025146484	-0.18896484	0	44330	0	0	0
646	647	647	Category N	-0.35986328	-0.023925781	-1.0439453	0.29321289	0.051757813	0.42456055	-29.11	0	16/3/2018	16	3	2018	0:58:54	3534	0.7	0	58	54	0	0.058349609	3.4434082	0.004150391	0.13623047	-0.91333008	6.6442871	0.41845703	0	0	0	0	0	0	0	0	0	0.92358398	0.076416016	0.65454102	-0.36401367	-0.16015625	-0.13037109	0	44330	0	0	0
647	648	648	Category N	0.3359375	-0.14379883	-1.0197754	0.20825195	0.011230469	0.46557617	-29.48	0	16/3/2018	16	3	2018	0:58:54	3534	0.8	0	58	54	0	0.058349609	3.4434082	0.005615234	0.12060547	-0.91577148	1.557373	0.43554688	0	0	0	0	0	0	0	0	0	0.92358398	0.076416016	0.69848633	0.33007813	-0.2644043	-0.10400391	0	44330	0	0	0
648	649	649	Category N	-0.25195313	-0.059814453	-0.82788086	0.23583984	0.008789063	0.45825195	-28.74	0	16/3/2018	16	3	2018	0:58:54	3534	0.9	0	58	54	0	0.058349609	3.4434082	0.002685547	0.1105957	-0.91943359	9.4755859	0.31982422	0	0	0	0	0	0	0	0	0	0.92602539	0.073974609	0.5168457	-0.25463867	-0.17041016	0.091552734	0	44330	0	0	0
649	650	650	Category N	-0.19189453	-0.011962891	-0.79199219	0.21411133	0.007568359	0.45849609	-28.62	0	16/3/2018	16	3	2018	0:58:55	3535	0	0	58	55	0	0.058349609	3.4434082	-0.001708984	0.10742188	-0.92138672	10.448242	0.2590332	0	0	0	0	0	0	0	0	0	0.92749023	0.072509766	0.4387207	-0.18994141	-0.11938477	0.12939453	0	44330	0	0	0
650	651	651	Category N	-0.16796875	-0.059814453	-0.94799805	0.2434082	0.030273438	0.44775391	-28.74	0	16/3/2018	16	3	2018	0:58:55	3535	0.1	0	58	55	0	0.058349609	3.4434082	-0.008056641	0.10083008	-0.91821289	8.4660645	0.22851563	0	0	0	0	0	0	0	0	0	0.92382813	0.076171875	0.35009766	-0.15966797	-0.16064453	-0.029541016	0	44330	0	0	0
651	652	652	Category N	0.10791016	0.10791016	-1.1037598	0.26489258	0.032470703	0.44042969	-28.74	0	16/3/2018	16	3	2018	0:58:55	3535	0.2	0	58	55	0	0.058349609	3.4434082	-0.007568359	0.099365234	-0.92114258	8.1386719	0.21606445	0	0	0	0	0	0	0	0	0	0.92651367	0.073486328	0.30639648	0.11547852	0.008300781	-0.18237305	0	44330	0	0	0
652	653	653	Category N	-0.13183594	-0.047851563	-1.0319824	0.27783203	0.034912109	0.43457031	-28.99	0	16/3/2018	16	3	2018	0:58:55	3535	0.3	0	58	55	0	0.058349609	3.4434082	-0.009277344	0.084228516	-0.92504883	12.043213	0.20922852	0	0	0	0	0	0	0	0	0	0.92895508	0.071044922	0.36108398	-0.12231445	-0.13208008	-0.10668945	0	44330	0	0	0
653	654	654	Category N	0.11987305	-0.11987305	-0.97192383	0.23022461	0.029785156	0.45483398	-29.11	0	16/3/2018	16	3	2018	0:58:55	3535	0.4	0	58	55	0	0.058349609	3.4434082	-0.014892578	0.081542969	-0.92919922	9.9787598	0.24609375	0	0	0	0	0	0	0	0	0	0.93310547	0.066894531	0.37866211	0.13476563	-0.20141602	-0.042480469	0	44330	0	0	0
654	655	655	Category N	-0.15576172	-0.023925781	-0.87597656	0.24169922	0.013183594	0.45239258	-28.99	0	16/3/2018	16	3	2018	0:58:55	3535	0.5	0	58	55	0	0.058349609	3.4434082	-0.017822266	0.078857422	-0.9284668	9.729248	0.17993164	0	0	0	0	0	0	0	0	0	0.93188477	0.068115234	0.29321289	-0.13769531	-0.1027832	0.052490234	0	44330	0	0	0
655	656	656	Category N	-0.17993164	-0.035888672	-0.76782227	0.22338867	0.015380859	0.45507813	-29.11	0	16/3/2018	16	3	2018	0:58:55	3535	0.6	0	58	55	0	0.058349609	3.4434082	-0.023193359	0.073730469	-0.92578125	6.6970215	0.24804688	0	0	0	0	0	0	0	0	0	0.92919922	0.070800781	0.42431641	-0.15649414	-0.10961914	0.15795898	0	44330	0	0	0
656	657	657	Category N	-0.095947266	-0.023925781	-0.95996094	0.24243164	0.024658203	0.44970703	-29.61	0	16/3/2018	16	3	2018	0:58:55	3535	0.7	0	58	55	0	0.058349609	3.4434082	-0.02734375	0.067626953	-0.92626953	6.4331055	0.11914063	0	0	0	0	0	0	0	0	0	0.92919922	0.070800781	0.19360352	-0.068359375	-0.091552734	-0.033447266	0	44330	0	0	0
657	658	658	Category N	-0.011962891	0.10791016	-1.0678711	0.27197266	0.037597656	0.43896484	-29.36	0	16/3/2018	16	3	2018	0:58:55	3535	0.8	0	58	55	0	0.058349609	3.4434082	-0.035888672	0.0546875	-0.9309082	6.3945313	0.14868164	0	0	0	0	0	0	0	0	0	0.93310547	0.066894531	0.21411133	0.023925781	0.052978516	-0.13671875	0	44330	0	0	0
658	659	659	Category N	-0.15576172	-0.095947266	-1.0319824	0.25634766	0.040771484	0.44970703	-29.11	0	16/3/2018	16	3	2018	0:58:55	3535	0.9	0	58	55	0	0.058349609	3.4434082	-0.037353516	0.052246094	-0.93774414	3.9099121	0.21166992	0	0	0	0	0	0	0	0	0	0.93994141	0.060058594	0.3605957	-0.11816406	-0.14819336	-0.093994141	0	44330	0	0	0
659	660	660	Category N	0.023925781	-0.035888672	-0.93579102	0.23046875	0.025390625	0.46044922	-28.87	0	16/3/2018	16	3	2018	0:58:56	3536	0	0	58	56	0	0.058349609	3.4434082	-0.044189453	0.046875	-0.93994141	4.5979004	0.10742188	0	0	0	0	0	0	0	0	0	0.94213867	0.057861328	0.15527344	0.068115234	-0.082763672	0.004150391	0	44330	0	0	0
660	661	661	Category N	-0.13183594	-0.11987305	-0.77978516	0.22631836	0.008544922	0.45703125	-28.5	0	16/3/2018	16	3	2018	0:58:56	3536	0.1	0	58	56	0	0.058349609	3.4434082	-0.047363281	0.040771484	-0.93969727	3.1269531	0.24194336	0	0	0	0	0	0	0	0	0	0.94165039	0.058349609	0.4050293	-0.084228516	-0.16064453	0.15991211	0	44330	0	0	0
661	662	662	Category N	-0.17993164	-0.023925781	-0.85180664	0.22265625	0.009033203	0.4621582	-28.74	0	16/3/2018	16	3	2018	0:58:56	3536	0.2	0	58	56	0	0.058349609	3.4434082	-0.052978516	0.032714844	-0.9387207	4.2836914	0.16381836	0	0	0	0	0	0	0	0	0	0.94067383	0.059326172	0.27026367	-0.12670898	-0.056640625	0.086914063	0	44330	0	0	0
662	663	663	Category N	0.059814453	0	-1.0678711	0.24267578	0.018554688	0.45458984	-28.5	0	16/3/2018	16	3	2018	0:58:56	3536	0.3	0	58	56	0	0.058349609	3.4434082	-0.05859375	0.021972656	-0.93896484	7.1875	0.17626953	0	0	0	0	0	0	0	0	0	0.94091797	0.059082031	0.26928711	0.1184082	-0.021972656	-0.12866211	0	44330	0	0	0
663	664	664	Category N	-0.10791016	-0.011962891	-1.0078125	0.27368164	0.021240234	0.43725586	-28.75	0	16/3/2018	16	3	2018	0:58:56	3536	0.4	0	58	56	0	0.058349609	3.4434082	-0.062255859	0.015869141	-0.94360352	9.7023926	0.083251953	0	0	0	0	0	0	0	0	0	0.94580078	0.054199219	0.13745117	-0.045410156	-0.027832031	-0.063964844	0	44330	0	0	0
664	665	665	Category N	0.083984375	-0.16796875	-1.0559082	0.2097168	-0.004150391	0.46313477	-28.62	0	16/3/2018	16	3	2018	0:58:56	3536	0.5	0	58	56	0	0.058349609	3.4434082	-0.071777344	0.006103516	-0.94506836	11.51001	0.25854492	0	0	0	0	0	0	0	0	0	0.94775391	0.052246094	0.44067383	0.15576172	-0.17407227	-0.1105957	0	44330	0	0	0
665	666	666	Category N	-0.16796875	-0.13183594	-0.70776367	0.21655273	-0.007080078	0.45629883	-28.62	0	16/3/2018	16	3	2018	0:58:56	3536	0.6	0	58	56	0	0.058349609	3.4434082	-0.078857422	-0.001708984	-0.94921875	10.722656	0.28833008	0	0	0	0	0	0	0	0	0	0.95263672	0.047363281	0.46044922	-0.088867188	-0.12988281	0.24145508	0	44330	0	0	0
666	667	667	Category N	-0.21582031	0.011962891	-0.81591797	0.20678711	-0.025634766	0.4675293	-28.99	0	16/3/2018	16	3	2018	0:58:56	3536	0.7	0	58	56	0	0.058349609	3.4434082	-0.084960938	-0.002441406	-0.95117188	9.404541	0.1887207	0	0	0	0	0	0	0	0	0	0.95483398	0.045166016	0.28051758	-0.13061523	0.014404297	0.13525391	0	44330	0	0	0
667	668	668	Category N	0.023925781	-0.023925781	-1.1757813	0.22631836	-0.010498047	0.4597168	-28.87	0	16/3/2018	16	3	2018	0:58:56	3536	0.8	0	58	56	0	0.058837891	3.5304199	-0.094970703	-0.008056641	-0.94775391	9.246582	0.25756836	0	0	0	0	0	0	0	0	0	0.95263672	0.047363281	0.36254883	0.11889648	-0.015625	-0.2277832	0	44330	0	0	0
668	669	669	Category N	0.23999023	0.26391602	-1.1518555	0.28613281	-0.002197266	0.43286133	-28.74	0	16/3/2018	16	3	2018	0:58:56	3536	0.9	0	58	56	0	0.058837891	3.5304199	-0.10009766	-0.012695313	-0.94433594	8.6645508	0.48486328	0	0	0	0	0	0	0	0	0	0.94970703	0.050292969	0.82397461	0.34008789	0.27661133	-0.20727539	0	44330	0	0	0
669	670	670	Category N	-0.095947266	-0.16796875	-0.98388672	0.26171875	0.004150391	0.44458008	-28.5	0	16/3/2018	16	3	2018	0:58:57	3537	0	0	58	57	0	0.058837891	3.5304199	-0.10839844	-0.017578125	-0.94921875	4.5449219	0.15454102	0	0	0	0	0	0	0	0	0	0.95556641	0.044433594	0.19726563	0.012451172	-0.15014648	-0.034423828	0	44330	0	0	0
670	671	671	Category N	0.13183594	0.023925781	-0.95996094	0.22119141	-0.004394531	0.45654297	-28.62	0	16/3/2018	16	3	2018	0:58:57	3537	0.1	0	58	57	0	0.058837891	3.5304199	-0.10498047	-0.020507813	-0.94848633	5.8330078	0.24121094	0	0	0	0	0	0	0	0	0	0.95458984	0.045410156	0.29272461	0.23681641	0.044433594	-0.011230469	0	44330	0	0	0
671	672	672	Category N	-0.16796875	-0.11987305	-0.75585938	0.21435547	-0.002441406	0.46166992	-28.13	0	16/3/2018	16	3	2018	0:58:57	3537	0.2	0	58	57	0	0.058837891	3.5304199	-0.10400391	-0.025634766	-0.94433594	6.9665527	0.22021484	0	0	0	0	0	0	0	0	0	0.95043945	0.049560547	0.34643555	-0.063720703	-0.093994141	0.18847656	0	44330	0	0	0
672	673	673	Category N	-0.23999023	-0.095947266	-0.82788086	0.20922852	-0.010986328	0.46289063	-28.37	0	16/3/2018	16	3	2018	0:58:57	3537	0.3	0	58	57	0	0.058837891	3.5304199	-0.10473633	-0.028564453	-0.94091797	5.2880859	0.1887207	0	0	0	0	0	0	0	0	0	0.94726563	0.052734375	0.31567383	-0.13500977	-0.067138672	0.11303711	0	44330	0	0	0
673	674	674	Category N	-0.15576172	-0.071777344	-0.92382813	0.2331543	-0.004638672	0.45458984	-28.25	0	16/3/2018	16	3	2018	0:58:57	3537	0.4	0	58	57	0	0.058837891	3.5304199	-0.10668945	-0.028076172	-0.93896484	2.0256348	0.067138672	0	0	0	0	0	0	0	0	0	0.94555664	0.054443359	0.10766602	-0.048828125	-0.043457031	0.015136719	0	44330	0	0	0
674	675	675	Category N	0.26391602	0.14379883	-1.1159668	0.25927734	-0.000244141	0.4375	-28.25	0	16/3/2018	16	3	2018	0:58:57	3537	0.5	0	58	57	0	0.058837891	3.5304199	-0.10571289	-0.024902344	-0.94042969	0.85571289	0.44262695	0	0	0	0	0	0	0	0	0	0.94677734	0.053222656	0.71386719	0.36962891	0.16870117	-0.17529297	0	44330	0	0	0
675	676	676	Category N	-0.20385742	0.011962891	-1.0197754	0.31445313	0.009521484	0.41088867	-28.62	0	16/3/2018	16	3	2018	0:58:57	3537	0.6	0	58	57	0	0.058837891	3.5304199	-0.10400391	-0.026611328	-0.94628906	0.001953125	0.12939453	0	0	0	0	0	0	0	0	0	0.95239258	0.047607422	0.21142578	-0.099609375	0.038574219	-0.073242188	0	44330	0	0	0
676	677	677	Category N	0.13183594	-0.035888672	-0.99584961	0.24047852	-0.015380859	0.45361328	-28.74	0	16/3/2018	16	3	2018	0:58:57	3537	0.7	0	58	57	0	0.058837891	3.5304199	-0.10791016	-0.028808594	-0.94091797	1.6057129	0.24609375	0	0	0	0	0	0	0	0	0	0.94750977	0.052490234	0.30151367	0.23974609	-0.006835938	-0.0546875	0	44330	0	0	0
677	678	678	Category N	-0.15576172	-0.023925781	-0.82788086	0.24902344	-0.005126953	0.45019531	-29.24	0	16/3/2018	16	3	2018	0:58:57	3537	0.8	0	58	57	0	0.058837891	3.5304199	-0.11010742	-0.03125	-0.93823242	0.94433594	0.11962891	0	0	0	0	0	0	0	0	0	0.9453125	0.0546875	0.16333008	-0.045410156	0.007324219	0.11035156	0	44330	0	0	0
678	679	679	Category N	-0.29980469	-0.023925781	-0.81591797	0.22998047	-0.008789063	0.46337891	-29.11	0	16/3/2018	16	3	2018	0:58:57	3537	0.9	0	58	57	0	0.058837891	3.5304199	-0.11401367	-0.029296875	-0.93969727	0.19506836	0.22314453	0	0	0	0	0	0	0	0	0	0.94702148	0.052978516	0.31494141	-0.18554688	0.005371094	0.1237793	0	44330	0	0	0
679	680	680	Category N	-0.25195313	-0.083984375	-0.88793945	0.23803711	-0.015136719	0.45141602	-29.11	0	16/3/2018	16	3	2018	0:58:58	3538	0	0	58	58	0	0.058837891	3.5304199	-0.11425781	-0.030029297	-0.94165039	3.0236816	0.15698242	0	0	0	0	0	0	0	0	0	0.94897461	0.051025391	0.24487305	-0.13745117	-0.053710938	0.053710938	0	44330	0	0	0
680	681	681	Category N	0.17993164	0.059814453	-1.1518555	0.27587891	-0.012695313	0.43774414	-28.87	0	16/3/2018	16	3	2018	0:58:58	3538	0.1	0	58	58	0	0.058837891	3.5304199	-0.11401367	-0.032958984	-0.94165039	2.7180176	0.37304688	0	0	0	0	0	0	0	0	0	0.94897461	0.051025391	0.59716797	0.29394531	0.092773438	-0.20996094	0	44330	0	0	0
681	682	682	Category N	-0.059814453	0.047851563	-1.0319824	0.30981445	-0.012695313	0.41723633	-28.99	0	16/3/2018	16	3	2018	0:58:58	3538	0.2	0	58	58	0	0.058837891	3.5304199	-0.11914063	-0.036621094	-0.94042969	1.0554199	0.13793945	0	0	0	0	0	0	0	0	0	0.94873047	0.051269531	0.23535156	0.059326172	0.084472656	-0.091308594	0	44330	0	0	0
682	683	683	Category N	0.083984375	-0.17993164	-0.98388672	0.24072266	-0.032470703	0.45117188	-28.99	0	16/3/2018	16	3	2018	0:58:58	3538	0.3	0	58	58	0	0.058837891	3.5304199	-0.11865234	-0.037841797	-0.93994141	0.58154297	0.25146484	0	0	0	0	0	0	0	0	0	0.94824219	0.051757813	0.38867188	0.20263672	-0.1418457	-0.043701172	0	44330	0	0	0
683	684	684	Category N	-0.071777344	0.035888672	-0.97192383	0.22924805	-0.023681641	0.45532227	-28.99	0	16/3/2018	16	3	2018	0:58:58	3538	0.4	0	58	58	0	0.058837891	3.5304199	-0.12866211	-0.040039063	-0.94335938	0.36743164	0.099121094	0	0	0	0	0	0	0	0	0	0.95288086	0.047119141	0.16137695	0.056884766	0.075927734	-0.028320313	0	44330	0	0	0
684	685	685	Category N	-0.19189453	-0.023925781	-0.76782227	0.2109375	-0.019287109	0.46411133	-29.11	0	16/3/2018	16	3	2018	0:58:58	3538	0.5	0	58	58	0	0.058837891	3.5304199	-0.12988281	-0.043457031	-0.94091797	2.6074219	0.18505859	0	0	0	0	0	0	0	0	0	0.95092773	0.049072266	0.25488281	-0.061767578	0.01953125	0.1730957	0	44330	0	0	0
685	686	686	Category N	-0.17993164	-0.11987305	-0.93579102	0.21582031	-0.032226563	0.46166992	-28.74	0	16/3/2018	16	3	2018	0:58:58	3538	0.6	0	58	58	0	0.058837891	3.5304199	-0.1315918	-0.044921875	-0.9453125	5.1787109	0.089355469	0	0	0	0	0	0	0	0	0	0.95556641	0.044433594	0.13256836	-0.048095703	-0.074707031	0.009521484	0	44330	0	0	0
686	687	687	Category N	0.14379883	0.011962891	-1.079834	0.24658203	-0.008300781	0.44897461	-29.11	0	16/3/2018	16	3	2018	0:58:58	3538	0.7	0	58	58	0	0.058837891	3.5304199	-0.1340332	-0.044433594	-0.94165039	9.2143555	0.31518555	0	0	0	0	0	0	0	0	0	0.95214844	0.047851563	0.47241211	0.27783203	0.056396484	-0.13793945	0	44330	0	0	0
687	688	688	Category N	-0.083984375	-0.15576172	-0.97192383	0.25756836	-0.016601563	0.43823242	-29.11	0	16/3/2018	16	3	2018	0:58:58	3538	0.8	0	58	58	0	0.058837891	3.5304199	-0.13476563	-0.04296875	-0.93920898	9.1057129	0.12768555	0	0	0	0	0	0	0	0	0	0.94970703	0.050292969	0.19580078	0.05078125	-0.11254883	-0.032470703	0	44330	0	0	0
688	689	689	Category N	-0.083984375	-0.035888672	-0.88793945	0.23388672	-0.035400391	0.45800781	-29.11	0	16/3/2018	16	3	2018	0:58:58	3538	0.9	0	58	58	0	0.058837891	3.5304199	-0.14453125	-0.041992188	-0.93652344	8.7944336	0.077880859	0	0	0	0	0	0	0	0	0	0.94848633	0.051513672	0.11523438	0.060546875	0.006103516	0.048583984	0	44330	0	0	0
689	690	690	Category N	-0.17993164	-0.035888672	-0.81591797	0.22241211	-0.021972656	0.453125	-29.24	0	16/3/2018	16	3	2018	0:58:59	3539	0	0	58	59	0	0.058837891	3.5304199	-0.14526367	-0.042480469	-0.93603516	4.0200195	0.12524414	0	0	0	0	0	0	0	0	0	0.94824219	0.051757813	0.16137695	-0.034423828	0.006591797	0.12011719	0	44330	0	0	0
690	691	691	Category N	-0.16796875	0	-0.93579102	0.23120117	-0.025634766	0.45703125	-29.11	0	16/3/2018	16	3	2018	0:58:59	3539	0.1	0	58	59	0	0.058837891	3.5304199	-0.14648438	-0.043212891	-0.94018555	0.90893555	0.048339844	0	0	0	0	0	0	0	0	0	0.95239258	0.047607422	0.068847656	-0.021240234	0.043212891	0.004394531	0	44330	0	0	0
691	692	692	Category N	0.11987305	0.10791016	-1.0559082	0.2644043	-0.010009766	0.44018555	-28.99	0	16/3/2018	16	3	2018	0:58:59	3539	0.2	0	58	59	0	0.058837891	3.5304199	-0.14648438	-0.044433594	-0.94018555	0.69677734	0.328125	0	0	0	0	0	0	0	0	0	0.95263672	0.047363281	0.53466797	0.26635742	0.15234375	-0.11547852	0	44330	0	0	0
692	693	693	Category N	-0.095947266	-0.023925781	-1.0439453	0.28515625	-0.0078125	0.42675781	-28.99	0	16/3/2018	16	3	2018	0:58:59	3539	0.3	0	58	59	0	0.058837891	3.5304199	-0.15063477	-0.046875	-0.93701172	1.831543	0.12207031	0	0	0	0	0	0	0	0	0	0.95043945	0.049560547	0.18457031	0.0546875	0.022949219	-0.10668945	0	44330	0	0	0
693	694	694	Category N	0.023925781	-0.059814453	-0.95996094	0.24194336	-0.031982422	0.45043945	-28.62	0	16/3/2018	16	3	2018	0:58:59	3539	0.4	0	58	59	0	0.058837891	3.5304199	-0.15576172	-0.048339844	-0.93530273	3.0957031	0.18164063	0	0	0	0	0	0	0	0	0	0.94946289	0.050537109	0.21557617	0.1796875	-0.011230469	-0.024414063	0	44330	0	0	0
694	695	695	Category N	-0.13183594	0	-0.79199219	0.22875977	-0.016601563	0.45727539	-28.5	0	16/3/2018	16	3	2018	0:58:59	3539	0.5	0	58	59	0	0.058837891	3.5304199	-0.15991211	-0.046386719	-0.93286133	4.7849121	0.15112305	0	0	0	0	0	0	0	0	0	0.94775391	0.052246094	0.21557617	0.028076172	0.046386719	0.14086914	0	44330	0	0	0
695	696	696	Category N	-0.2878418	-0.023925781	-0.86376953	0.22875977	-0.01171875	0.45361328	-28.74	0	16/3/2018	16	3	2018	0:58:59	3539	0.6	0	58	59	0	0.058837891	3.5304199	-0.15917969	-0.046386719	-0.93505859	8.4250488	0.14868164	0	0	0	0	0	0	0	0	0	0.94970703	0.050292969	0.22241211	-0.12841797	0.022460938	0.071289063	0	44330	0	0	0
696	697	697	Category N	-0.23999023	-0.095947266	-0.91186523	0.24145508	-0.013427734	0.45385742	-28.74	0	16/3/2018	16	3	2018	0:58:59	3539	0.7	0	58	59	0	0.058837891	3.5304199	-0.15722656	-0.046142578	-0.9362793	13.45459	0.099365234	0	0	0	0	0	0	0	0	0	0.95043945	0.049560547	0.15673828	-0.082519531	-0.049560547	0.024414063	0	44330	0	0	0
697	698	698	Category N	0.095947266	0.071777344	-1.1037598	0.2800293	-0.011230469	0.43359375	-29.23	0	16/3/2018	16	3	2018	0:58:59	3539	0.8	0	58	59	0	0.058837891	3.5304199	-0.15966797	-0.045654297	-0.93603516	18.927002	0.32739258	0	0	0	0	0	0	0	0	0	0.95068359	0.049316406	0.54052734	0.25561523	0.11743164	-0.16748047	0	44330	0	0	0
698	699	699	Category N	-0.25195313	-0.035888672	-1.0197754	0.33837891	-0.004882813	0.39599609	-28.99	0	16/3/2018	16	3	2018	0:58:59	3539	0.9	0	58	59	0	0.058837891	3.5304199	-0.16210938	-0.048095703	-0.93237305	24.154297	0.12573242	0	0	0	0	0	0	0	0	0	0.94750977	0.052490234	0.18920898	-0.089599609	0.012207031	-0.087158203	0	44330	0	0	0
699	700	700	Category N	-0.035888672	-0.15576172	-0.92382813	0.27392578	-0.016113281	0.42944336	-28.87	0	16/3/2018	16	3	2018	0:59:00	3540	0	0	59	0	0	0.058837891	3.5304199	-0.16162109	-0.048095703	-0.93432617	27.63623	0.16577148	0	0	0	0	0	0	0	0	0	0.94946289	0.050537109	0.24389648	0.12573242	-0.10742188	0.010498047	0	44330	0	0	0
700	701	701	Category E	-0.16796875	-0.17993164	-0.87597656	0.12255859	0.26000977	0.4453125	-28.25	0	16/3/2018	16	3	2018	0:59:05	3545	0	0	59	5	0	0.059570313	3.5304199	-0.16186523	-0.049072266	-0.93530273	36.127686	0.14355469	0	0	0	0	0	0	0	0	0	0.95043945	0.049560547	0.19604492	-0.005859375	-0.13061523	0.059326172	0	44330	0	0	0
701	702	702	Category E	-0.16796875	-0.15576172	-0.77978516	0.11254883	0.27197266	0.43945313	-28.74	0	16/3/2018	16	3	2018	0:59:05	3545	0.099	0	59	5	0	0.059570313	3.5304199	-0.16064453	-0.049560547	-0.9375	46.318848	0.19018555	0	0	0	0	0	0	0	0	0	0.95239258	0.047607422	0.27099609	-0.007080078	-0.10595703	0.15771484	0	44330	0	0	0
702	703	703	Category E	-0.25195313	-0.17993164	-1.1279297	0.12890625	0.27783203	0.43408203	-28.87	0	16/3/2018	16	3	2018	0:59:05	3545	0.199	0	59	5	0	0.059570313	3.5304199	-0.16235352	-0.049560547	-0.93823242	57.167725	0.24658203	0	0	0	0	0	0	0	0	0	0.95361328	0.046386719	0.40893555	-0.089355469	-0.13012695	-0.18945313	0	44330	0	0	0
703	704	704	Category E	-0.2878418	-0.083984375	-1.0439453	0.1081543	0.2746582	0.43945313	-28.99	0	16/3/2018	16	3	2018	0:59:05	3545	0.3	0	59	5	0	0.059570313	3.5304199	-0.16503906	-0.050292969	-0.93383789	70.475586	0.16796875	0	0	0	0	0	0	0	0	0	0.94970703	0.050292969	0.26611328	-0.12255859	-0.033447266	-0.10986328	0	44330	0	0	0
704	705	705	Category E	-0.43188477	0.20385742	-0.97192383	0.10961914	0.28125	0.43554688	-28.99	0	16/3/2018	16	3	2018	0:59:05	3545	0.4	0	59	5	0	0.059570313	3.5304199	-0.16235352	-0.052734375	-0.93383789	85.631592	0.3737793	0	0	0	0	0	0	0	0	0	0.94946289	0.050537109	0.5637207	-0.26928711	0.2565918	-0.037841797	0	44330	0	0	0
705	706	706	Category E	-0.27587891	0.10791016	-0.98388672	0.084228516	0.28955078	0.43505859	-28.87	0	16/3/2018	16	3	2018	0:59:05	3545	0.5	0	59	5	0	0.059570313	3.5304199	-0.16333008	-0.049804688	-0.93164063	97.857178	0.20043945	0	0	0	0	0	0	0	0	0	0.94726563	0.052734375	0.32226563	-0.11230469	0.15771484	-0.052001953	0	44330	0	0	0
706	707	707	Category E	-0.53979492	-0.13183594	-0.74389648	0.084960938	0.27661133	0.44677734	-28.99	0	16/3/2018	16	3	2018	0:59:05	3545	0.6	0	59	5	0	0.059570313	3.5304199	-0.16259766	-0.049316406	-0.93359375	101.32349	0.43017578	0	0	0	0	0	0	0	0	0	0.94897461	0.051025391	0.64916992	-0.37695313	-0.082275391	0.18969727	0	44330	0	0	0
707	708	708	Category E	-0.23999023	-0.035888672	-0.68383789	0.051269531	0.23071289	0.47460938	-28.62	0	16/3/2018	16	3	2018	0:59:05	3545	0.7	0	59	5	0	0.059570313	3.5304199	-0.16308594	-0.05078125	-0.93359375	98.648682	0.26171875	0	0	0	0	0	0	0	0	0	0.94897461	0.051025391	0.34155273	-0.076660156	0.014892578	0.24975586	0	44330	0	0	0
708	709	709	Category E	-0.29980469	-0.047851563	-1.1037598	0.060058594	0.24926758	0.45678711	-28.5	0	16/3/2018	16	3	2018	0:59:05	3545	0.8	0	59	5	0	0.059570313	3.5304199	-0.16577148	-0.052734375	-0.93432617	92.304443	0.21582031	0	0	0	0	0	0	0	0	0	0.95043945	0.049560547	0.30810547	-0.13378906	0.004882813	-0.16918945	0	44330	0	0	0
709	710	710	Category E	-0.11987305	-0.16796875	-0.93579102	0.067138672	0.25878906	0.45385742	-28.62	0	16/3/2018	16	3	2018	0:59:05	3545	0.9	0	59	5	0	0.059570313	3.5304199	-0.17016602	-0.057617188	-0.93286133	84.050537	0.12109375	0	0	0	0	0	0	0	0	0	0.94995117	0.050048828	0.16308594	0.050292969	-0.11010742	-0.002685547	0	44330	0	0	0
710	711	711	Category E	-0.14379883	-0.13183594	-0.86376953	0.075195313	0.28271484	0.44555664	-28.87	0	16/3/2018	16	3	2018	0:59:06	3546	0	0	59	6	0	0.059570313	3.5304199	-0.17163086	-0.057617188	-0.93115234	74.422119	0.10400391	0	0	0	0	0	0	0	0	0	0.94873047	0.051269531	0.16943359	0.027832031	-0.073974609	0.067382813	0	44330	0	0	0
711	712	712	Category E	-0.21582031	-0.083984375	-0.86376953	0.044189453	0.27783203	0.44970703	-29.48	0	16/3/2018	16	3	2018	0:59:06	3546	0.1	0	59	6	0	0.059570313	3.5304199	-0.16040039	-0.052490234	-0.9309082	62.347412	0.092285156	0	0	0	0	0	0	0	0	0	0.94604492	0.053955078	0.15356445	-0.055175781	-0.03125	0.067138672	0	44330	0	0	0
712	713	713	Category E	-0.51586914	-0.15576172	-0.85180664	0.056396484	0.30639648	0.43432617	-29.48	0	16/3/2018	16	3	2018	0:59:06	3546	0.2	0	59	6	0	0.059570313	3.5304199	-0.15917969	-0.051269531	-0.93164063	47.931396	0.37988281	0	0	0	0	0	0	0	0	0	0.9465332	0.053466797	0.54077148	-0.35644531	-0.10424805	0.079833984	0	44330	0	0	0
713	714	714	Category E	-0.16796875	0.047851563	-0.77978516	0.046386719	0.30908203	0.43017578	-29.24	0	16/3/2018	16	3	2018	0:59:06	3546	0.3	0	59	6	0	0.059570313	3.5304199	-0.16186523	-0.050292969	-0.93188477	32.433105	0.18139648	0	0	0	0	0	0	0	0	0	0.94726563	0.052734375	0.2565918	-0.005859375	0.098144531	0.15209961	0	44330	0	0	0
714	715	715	Category E	-0.17993164	-0.17993164	-1.2839355	0.067382813	0.32080078	0.42578125	-29.11	0	16/3/2018	16	3	2018	0:59:06	3546	0.4	0	59	6	0	0.059570313	3.5304199	-0.16381836	-0.052246094	-0.93554688	16.667725	0.37109375	0	0	0	0	0	0	0	0	0	0.95141602	0.048583984	0.49169922	-0.015869141	-0.12744141	-0.34814453	0	44330	0	0	0
715	716	716	Category E	-0.035888672	0.083984375	-0.86376953	0.071044922	0.29931641	0.43847656	-28.62	0	16/3/2018	16	3	2018	0:59:06	3546	0.5	0	59	6	0	0.059570313	3.5304199	-0.16967773	-0.054443359	-0.93408203	3.9753418	0.20507813	0	0	0	0	0	0	0	0	0	0.95092773	0.049072266	0.34277344	0.13378906	0.13842773	0.0703125	0	44330	0	0	0
716	717	717	Category E	-0.19189453	0.047851563	-0.87597656	0.054199219	0.29199219	0.43774414	-28.5	0	16/3/2018	16	3	2018	0:59:06	3546	0.6	0	59	6	0	0.059570313	3.5304199	-0.171875	-0.053710938	-0.93286133	5.4836426	0.11816406	0	0	0	0	0	0	0	0	0	0.94995117	0.050048828	0.1784668	-0.019775391	0.1015625	0.056884766	0	44330	0	0	0
717	718	718	Category E	-0.37182617	-0.035888672	-0.88793945	0.035888672	0.28417969	0.44799805	-28.25	0	16/3/2018	16	3	2018	0:59:06	3546	0.7	0	59	6	0	0.059570313	3.5304199	-0.18041992	-0.056152344	-0.9284668	12.826904	0.1965332	0	0	0	0	0	0	0	0	0	0.94750977	0.052490234	0.25219727	-0.19116211	0.020263672	0.040527344	0	44330	0	0	0
718	719	719	Category E	-0.2277832	0	-0.75585938	0.053955078	0.26831055	0.45214844	-28.38	0	16/3/2018	16	3	2018	0:59:06	3546	0.8	0	59	6	0	0.059570313	3.5304199	-0.18554688	-0.058837891	-0.92724609	14.713135	0.18603516	0	0	0	0	0	0	0	0	0	0.94750977	0.052490234	0.27246094	-0.041992188	0.058837891	0.17138672	0	44330	0	0	0
719	720	720	Category E	-0.19189453	-0.083984375	-1.0078125	0.1081543	0.26025391	0.44458008	-28.5	0	16/3/2018	16	3	2018	0:59:06	3546	0.9	0	59	6	0	0.059570313	3.5304199	-0.18994141	-0.061279297	-0.92480469	17.400146	0.0859375	0	0	0	0	0	0	0	0	0	0.94604492	0.053955078	0.10742188	-0.001708984	-0.022460938	-0.082763672	0	44330	0	0	0
720	721	721	Category E	-0.17993164	-0.13183594	-0.95996094	0.18017578	0.26293945	0.42578125	-28.74	0	16/3/2018	16	3	2018	0:59:07	3547	0	0	59	7	0	0.059570313	3.5304199	-0.19482422	-0.063232422	-0.921875	20.266602	0.079589844	0	0	0	0	0	0	0	0	0	0.94458008	0.055419922	0.12133789	0.014892578	-0.068359375	-0.037841797	0	44330	0	0	0
721	722	722	Category E	-0.17993164	-0.095947266	-0.95996094	0.20996094	0.23754883	0.42089844	-28.99	0	16/3/2018	16	3	2018	0:59:07	3547	0.1	0	59	7	0	0.059570313	3.5304199	-0.20336914	-0.062255859	-0.91479492	24.270752	0.060791016	0	0	0	0	0	0	0	0	0	0.93945313	0.060546875	0.10205078	0.0234375	-0.033447266	-0.044921875	0	44330	0	0	0
722	723	723	Category E	-0.70776367	-0.3359375	-1.0439453	0.25024414	0.24414063	0.3918457	-28.86	0	16/3/2018	16	3	2018	0:59:07	3547	0.2	0	59	7	0	0.059570313	3.5304199	-0.21020508	-0.066162109	-0.90625	30.663086	0.58227539	0	0	0	0	0	0	0	0	0	0.93286133	0.067138672	0.90454102	-0.49731445	-0.26953125	-0.13745117	0	44330	0	0	0
723	724	724	Category E	-0.31176758	-0.19189453	-0.73193359	0.25683594	0.2253418	0.40258789	-29.23	0	16/3/2018	16	3	2018	0:59:07	3547	0.3	0	59	7	0	0.059570313	3.5304199	-0.21875	-0.067138672	-0.90063477	35.07373	0.22949219	0	0	0	0	0	0	0	0	0	0.92919922	0.070800781	0.38647461	-0.092773438	-0.12451172	0.16870117	0	44330	0	0	0
724	725	725	Category E	-0.32397461	-0.11987305	-1.2358398	0.29931641	0.22485352	0.36938477	-29.11	0	16/3/2018	16	3	2018	0:59:07	3547	0.4	0	59	7	0	0.059570313	3.5304199	-0.22631836	-0.064697266	-0.89550781	37.169434	0.35791016	0	0	0	0	0	0	0	0	0	0.92602539	0.073974609	0.49267578	-0.097412109	-0.054931641	-0.34008789	0	44330	0	0	0
725	726	726	Category E	-0.023925781	0.19189453	-0.80395508	0.31933594	0.20092773	0.36425781	-28.99	0	16/3/2018	16	3	2018	0:59:07	3547	0.5	0	59	7	0	0.059570313	3.5304199	-0.23120117	-0.064697266	-0.89355469	37.069824	0.34204102	0	0	0	0	0	0	0	0	0	0.92529297	0.074707031	0.55371094	0.20727539	0.2565918	0.089599609	0	44330	0	0	0
726	727	727	Category E	-0.41992188	0.095947266	-0.85180664	0.30444336	0.20727539	0.37329102	-28.62	0	16/3/2018	16	3	2018	0:59:07	3547	0.6	0	59	7	0	0.059570313	3.5304199	-0.23730469	-0.067138672	-0.88793945	38.810547	0.24731445	0	0	0	0	0	0	0	0	0	0.92163086	0.078369141	0.38183594	-0.18237305	0.16308594	0.036132813	0	44330	0	0	0
727	728	728	Category E	-0.44384766	-0.059814453	-0.80395508	0.28125	0.18676758	0.40600586	-28.37	0	16/3/2018	16	3	2018	0:59:07	3547	0.7	0	59	7	0	0.059570313	3.5304199	-0.24438477	-0.065429688	-0.88232422	40.003174	0.21411133	0	0	0	0	0	0	0	0	0	0.91796875	0.08203125	0.28344727	-0.19921875	0.005615234	0.078369141	0	44330	0	0	0
728	729	729	Category E	-0.32397461	-0.10791016	-0.79199219	0.28735352	0.16552734	0.40234375	-28.25	0	16/3/2018	16	3	2018	0:59:07	3547	0.8	0	59	7	0	0.059570313	3.5304199	-0.2668457	-0.071533203	-0.88964844	40.719238	0.11865234	0	0	0	0	0	0	0	0	0	0.93164063	0.068359375	0.19091797	-0.056884766	-0.036132813	0.09765625	0	44330	0	0	0
729	730	730	Category E	-0.2878418	-0.059814453	-1.1159668	0.30908203	0.17114258	0.38916016	-28.25	0	16/3/2018	16	3	2018	0:59:07	3547	0.9	0	59	7	0	0.059570313	3.5304199	-0.27612305	-0.073486328	-0.88647461	41.75415	0.22998047	0	0	0	0	0	0	0	0	0	0.93164063	0.068359375	0.25439453	-0.011474609	0.013671875	-0.22924805	0	44330	0	0	0
730	731	731	Category E	-0.16796875	-0.16796875	-0.94799805	0.34985352	0.14990234	0.36669922	-28.62	0	16/3/2018	16	3	2018	0:59:08	3548	0	0	59	8	0	0.059570313	3.5304199	-0.28051758	-0.071289063	-0.88574219	44.076172	0.16088867	0	0	0	0	0	0	0	0	0	0.93188477	0.068115234	0.27124023	0.11254883	-0.096435547	-0.062011719	0	44330	0	0	0
731	732	732	Category E	-0.2277832	-0.071777344	-0.86376953	0.33886719	0.11376953	0.37841797	-28.37	0	16/3/2018	16	3	2018	0:59:08	3548	0.111	0	59	8	0	0.059570313	3.5304199	-0.27880859	-0.069335938	-0.87890625	43.886719	0.053222656	0	0	0	0	0	0	0	0	0	0.92480469	0.075195313	0.068359375	0.051025391	-0.002197266	0.015136719	0	44330	0	0	0
732	733	733	Category E	-0.52783203	-0.16796875	-0.88793945	0.3371582	0.079345703	0.38452148	-28.37	0	16/3/2018	16	3	2018	0:59:08	3548	0.222	0	59	8	0	0.059326172	3.5513672	-0.28637695	-0.075439453	-0.87207031	39.99292	0.25878906	0	0	0	0	0	0	0	0	0	0.92114258	0.078857422	0.34936523	-0.24121094	-0.092285156	-0.015625	0	44330	0	0	0
733	734	734	Category E	-0.21582031	0.035888672	-0.77978516	0.31665039	0.070800781	0.40795898	-28.37	0	16/3/2018	16	3	2018	0:59:08	3548	0.333	0	59	8	0	0.059326172	3.5513672	-0.29541016	-0.076660156	-0.87719727	37.067871	0.16870117	0	0	0	0	0	0	0	0	0	0.92871094	0.071289063	0.28979492	0.079589844	0.11254883	0.097412109	0	44330	0	0	0
734	735	735	Category E	-0.10791016	-0.035888672	-1.0439453	0.31079102	0.066894531	0.41333008	-28.13	0	16/3/2018	16	3	2018	0:59:08	3548	0.444	0	59	8	0	0.059326172	3.5513672	-0.30078125	-0.075683594	-0.87402344	35.102051	0.26000977	0	0	0	0	0	0	0	0	0	0.92749023	0.072509766	0.40234375	0.19287109	0.039794922	-0.16967773	0	44330	0	0	0
735	736	736	Category E	-0.023925781	0	-0.86376953	0.31494141	0.077636719	0.40673828	-28.25	0	16/3/2018	16	3	2018	0:59:08	3548	0.555	0	59	8	0	0.059326172	3.5513672	-0.3059082	-0.081054688	-0.87207031	34.854004	0.29345703	0	0	0	0	0	0	0	0	0	0.92773438	0.072265625	0.37133789	0.28198242	0.081054688	0.008300781	0	44330	0	0	0
736	737	737	Category E	-0.27587891	0.011962891	-0.94799805	0.28662109	0.11914063	0.42236328	-28.25	0	16/3/2018	16	3	2018	0:59:08	3548	0.666	0	59	8	0	0.059326172	3.5513672	-0.33276367	-0.096923828	-0.87329102	33.325684	0.14379883	0	0	0	0	0	0	0	0	0	0.93969727	0.060302734	0.24047852	0.056884766	0.10888672	-0.074462891	0	44330	0	0	0
737	738	738	Category E	-0.21582031	-0.083984375	-0.76782227	0.26611328	0.10766602	0.43237305	-28.25	0	16/3/2018	16	3	2018	0:59:08	3548	0.777	0	59	8	0	0.059326172	3.5513672	-0.3425293	-0.10009766	-0.86865234	32.466064	0.1628418	0	0	0	0	0	0	0	0	0	0.93920898	0.060791016	0.24389648	0.12670898	0.016113281	0.10083008	0	44330	0	0	0
738	739	739	Category E	-0.10791016	-0.10791016	-1.1999512	0.27172852	0.10253906	0.43212891	-28.25	0	16/3/2018	16	3	2018	0:59:08	3548	0.888	0	59	8	0	0.059326172	3.5513672	-0.35131836	-0.10449219	-0.86230469	32.123291	0.41625977	0	0	0	0	0	0	0	0	0	0.93701172	0.062988281	0.58422852	0.2434082	-0.003173828	-0.33740234	0	44330	0	0	0
739	740	740	Category E	0	-0.11987305	-1.0078125	0.29125977	0.10253906	0.41699219	-28.25	0	16/3/2018	16	3	2018	0:59:09	3549	0	0	59	9	0	0.059326172	3.5513672	-0.34692383	-0.10083008	-0.85717773	29.069824	0.37866211	0	0	0	0	0	0	0	0	0	0.93017578	0.069824219	0.51635742	0.34692383	-0.018798828	-0.15039063	0	44330	0	0	0
740	741	741	Category E	-0.035888672	-0.15576172	-0.94799805	0.28417969	0.047607422	0.42724609	-28.37	0	16/3/2018	16	3	2018	0:59:09	3549	0.09	0	59	9	0	0.059326172	3.5513672	-0.35742188	-0.10205078	-0.85375977	24.210693	0.33911133	0	0	0	0	0	0	0	0	0	0.93139648	0.068603516	0.46899414	0.3215332	-0.053466797	-0.093994141	0	44330	0	0	0
741	742	742	Category E	-0.32397461	-0.023925781	-0.92382813	0.25708008	0.014404297	0.44750977	-28.37	0	16/3/2018	16	3	2018	0:59:09	3549	0.181	0	59	9	0	0.059326172	3.5513672	-0.36303711	-0.10351563	-0.84936523	22.649902	0.11572266	0	0	0	0	0	0	0	0	0	0.92944336	0.070556641	0.19335938	0.0390625	0.079589844	-0.07421875	0	44330	0	0	0
742	743	743	Category E	-0.15576172	-0.047851563	-0.70776367	0.18969727	0.015869141	0.46826172	-28.5	0	16/3/2018	16	3	2018	0:59:09	3549	0.272	0	59	9	0	0.059326172	3.5513672	-0.36645508	-0.098632813	-0.84960938	20.075195	0.2590332	0	0	0	0	0	0	0	0	0	0.93041992	0.069580078	0.40332031	0.21069336	0.05078125	0.1418457	0	44330	0	0	0
743	744	744	Category E	0.10791016	-0.20385742	-1.0197754	0.20556641	0.012939453	0.46557617	-28.74	0	16/3/2018	16	3	2018	0:59:09	3549	0.363	0	59	9	0	0.059326172	3.5513672	-0.36450195	-0.097412109	-0.84350586	17.028809	0.51513672	0	0	0	0	0	0	0	0	0	0.92407227	0.075927734	0.75488281	0.47241211	-0.10620117	-0.17602539	0	44330	0	0	0
744	745	745	Category E	0.011962891	0.059814453	-0.87597656	0.23461914	0.021972656	0.45239258	-29.11	0	16/3/2018	16	3	2018	0:59:09	3549	0.454	0	59	9	0	0.059326172	3.5513672	-0.3671875	-0.099121094	-0.8371582	16.676514	0.4128418	0	0	0	0	0	0	0	0	0	0.91943359	0.080566406	0.5769043	0.37915039	0.15893555	-0.038574219	0	44330	0	0	0
745	746	746	Category E	-0.10791016	-0.095947266	-0.86376953	0.24633789	0.065185547	0.44604492	-29.11	0	16/3/2018	16	3	2018	0:59:09	3549	0.545	0	59	9	0	0.059326172	3.5513672	-0.36645508	-0.10400391	-0.83691406	18.106934	0.26000977	0	0	0	0	0	0	0	0	0	0.91943359	0.080566406	0.29321289	0.25854492	0.008056641	-0.026611328	0	44330	0	0	0
746	747	747	Category E	-0.25195313	-0.095947266	-0.80395508	0.25561523	0.078613281	0.44335938	-29.24	0	16/3/2018	16	3	2018	0:59:09	3549	0.636	0	59	9	0	0.059326172	3.5513672	-0.37109375	-0.1105957	-0.83862305	18.596436	0.125	0	0	0	0	0	0	0	0	0	0.92382813	0.076171875	0.16870117	0.11914063	0.014648438	0.034667969	0	44330	0	0	0
747	748	748	Category E	-0.20385742	-0.19189453	-1.2358398	0.2902832	0.077880859	0.42529297	-28.87	0	16/3/2018	16	3	2018	0:59:09	3549	0.727	0	59	9	0	0.059326172	3.5513672	-0.36889648	-0.11010742	-0.83984375	14.079102	0.43652344	0	0	0	0	0	0	0	0	0	0.92382813	0.076171875	0.64282227	0.16503906	-0.081542969	-0.39575195	0	44330	0	0	0
748	749	749	Category E	-0.095947266	-0.13183594	-1.0319824	0.31982422	0.089599609	0.40112305	-28.74	0	16/3/2018	16	3	2018	0:59:09	3549	0.818	0	59	9	0	0.059326172	3.5513672	-0.37084961	-0.11254883	-0.84204102	8.3981934	0.3347168	0	0	0	0	0	0	0	0	0	0.92700195	0.072998047	0.48388672	0.27490234	-0.019042969	-0.18969727	0	44330	0	0	0
749	750	750	Category E	-0.21582031	-0.15576172	-0.86376953	0.32348633	0.088378906	0.39624023	-28.62	0	16/3/2018	16	3	2018	0:59:09	3549	0.909	0	59	9	0	0.059326172	3.5513672	-0.37036133	-0.11645508	-0.83789063	5.4648438	0.16162109	0	0	0	0	0	0	0	0	0	0.92358398	0.076416016	0.21948242	0.15454102	-0.0390625	-0.025634766	0	44330	0	0	0
750	751	751	Category E	1.0197754	0.43188477	-0.92382813	0.30419922	0.065429688	0.4140625	-28.25	0	16/3/2018	16	3	2018	0:59:10	3550	0	0	59	10	0	0.059326172	3.5513672	-0.37231445	-0.11791992	-0.83666992	2.6889648	1.4992676	0	0	0	0	0	0	0	0	0	0.92333984	0.076660156	2.0288086	1.3920898	0.54980469	-0.086914063	0	44330	0	0	0
751	752	752	Category E	-0.071777344	-0.023925781	-0.82788086	0.30932617	0.057373047	0.4140625	-28.25	0	16/3/2018	16	3	2018	0:59:10	3550	0.1	0	59	10	0	0.059326172	3.5513672	-0.37451172	-0.11987305	-0.83666992	2.2443848	0.31762695	0	0	0	0	0	0	0	0	0	0.92456055	0.075439453	0.40771484	0.30273438	0.095947266	0.008789063	0	44330	0	0	0
752	753	753	Category E	-0.45581055	-0.023925781	-0.85180664	0.33813477	0.025146484	0.39355469	-28.13	0	16/3/2018	16	3	2018	0:59:10	3550	0.2	0	59	10	0	0.059326172	3.5513672	-0.37426758	-0.12182617	-0.83447266	4.0712891	0.12841797	0	0	0	0	0	0	0	0	0	0.92260742	0.077392578	0.1965332	-0.081298828	0.097900391	-0.017089844	0	44330	0	0	0
753	754	754	Category E	-0.31176758	-0.21582031	-1.2119141	0.36010742	0.016601563	0.36962891	-28.13	0	16/3/2018	16	3	2018	0:59:10	3550	0.3	0	59	10	0	0.059326172	3.5513672	-0.37011719	-0.12036133	-0.83496094	8.1872559	0.39306641	0	0	0	0	0	0	0	0	0	0.92114258	0.078857422	0.53051758	0.058349609	-0.095214844	-0.37670898	0	44330	0	0	0
754	755	755	Category E	-0.20385742	-0.035888672	-0.99584961	0.40478516	-0.005126953	0.33691406	-28.62	0	16/3/2018	16	3	2018	0:59:10	3550	0.4	0	59	10	0	0.059326172	3.5513672	-0.37036133	-0.12255859	-0.8359375	17.367188	0.24658203	0	0	0	0	0	0	0	0	0	0.92260742	0.077392578	0.41308594	0.16650391	0.086669922	-0.15966797	0	44330	0	0	0
755	756	756	Category E	-0.37182617	0.059814453	-0.91186523	0.38476563	-0.015380859	0.35205078	-28.62	0	16/3/2018	16	3	2018	0:59:10	3550	0.5	0	59	10	0	0.059326172	3.5513672	-0.36962891	-0.12182617	-0.83325195	13.378418	0.19775391	0	0	0	0	0	0	0	0	0	0.91967773	0.080322266	0.26220703	-0.001953125	0.18164063	-0.078369141	0	44330	0	0	0
756	757	757	Category M	-0.55175781	-0.21582031	-0.65991211	0.11230469	0.16723633	0.4777832	-28.13	0	16/3/2018	16	3	2018	0:59:33	3573	0.4	0	59	33	0	0.059082031	3.5288086	-0.3671875	-0.12524414	-0.83642578	12.230957	0.27075195	0	0	0	0	0	0	0	0	0	0.921875	0.078125	0.45141602	-0.18432617	-0.090332031	0.17651367	0	44330	0	0	0
757	758	758	Category M	-0.56396484	-0.25195313	-0.7199707	0.15600586	0.13867188	0.4765625	-28.01	0	16/3/2018	16	3	2018	0:59:33	3573	0.5	0	59	33	0	0.059082031	3.5288086	-0.36743164	-0.12744141	-0.83642578	165.79297	0.26000977	0	0	0	0	0	0	0	0	0	0.92236328	0.077636719	0.43701172	-0.19628906	-0.12426758	0.11645508	0	44330	0	0	0
758	759	759	Category M	-0.64794922	-0.20385742	-0.6237793	0.15795898	0.12011719	0.47509766	-28.37	0	16/3/2018	16	3	2018	0:59:33	3573	0.6	0	59	33	0	0.059082031	3.5288086	-0.36352539	-0.12915039	-0.83422852	167.74731	0.36132813	0	0	0	0	0	0	0	0	0	0.91918945	0.080810547	0.5690918	-0.28417969	-0.074462891	0.21044922	0	44330	0	0	0
759	760	760	Category M	-0.65991211	-0.25195313	-0.65991211	0.14868164	0.12353516	0.48217773	-28.37	0	16/3/2018	16	3	2018	0:59:33	3573	0.7	0	59	33	0	0.059082031	3.5288086	-0.35595703	-0.1315918	-0.83837891	173.24048	0.37207031	0	0	0	0	0	0	0	0	0	0.92016602	0.079833984	0.60253906	-0.30371094	-0.12011719	0.1784668	0	44330	0	0	0
760	761	761	Category M	-0.50390625	0.14379883	-0.58789063	0.14160156	0.12475586	0.47729492	-28.37	0	16/3/2018	16	3	2018	0:59:33	3573	0.8	0	59	33	0	0.059082031	3.5288086	-0.35473633	-0.13232422	-0.8371582	171.46973	0.40063477	0	0	0	0	0	0	0	0	0	0.91870117	0.081298828	0.67456055	-0.14892578	0.27612305	0.24926758	0	44330	0	0	0
761	762	762	Category M	-0.59985352	-0.26391602	-0.34790039	0.1340332	0.10058594	0.48950195	-28.74	0	16/3/2018	16	3	2018	0:59:33	3573	0.9	0	59	33	0	0.059082031	3.5288086	-0.3527832	-0.13330078	-0.83422852	173.75708	0.56079102	0	0	0	0	0	0	0	0	0	0.91552734	0.084472656	0.86376953	-0.24682617	-0.13037109	0.48632813	0	44330	0	0	0
762	763	763	Category M	-0.58789063	-0.25195313	-0.52783203	0.13134766	0.15234375	0.47363281	-28.5	0	16/3/2018	16	3	2018	0:59:34	3574	0	0	59	34	0	0.059082031	3.5288086	-0.34887695	-0.13623047	-0.8347168	160.53003	0.40576172	0	0	0	0	0	0	0	0	0	0.91503906	0.084960938	0.66162109	-0.23876953	-0.11547852	0.30688477	0	44330	0	0	0
763	764	764	Category M	-0.69580078	0.2277832	-0.56396484	0.13305664	0.17626953	0.47216797	-28.38	0	16/3/2018	16	3	2018	0:59:34	3574	0.1	0	59	34	0	0.059082031	3.5288086	-0.34008789	-0.13427734	-0.83349609	151.09521	0.57470703	0	0	0	0	0	0	0	0	0	0.91015625	0.08984375	0.98730469	-0.35546875	0.36206055	0.26953125	0	44330	0	0	0
764	765	765	Category M	-0.57592773	-0.035888672	-0.59985352	0.10693359	0.14379883	0.48681641	-28.13	0	16/3/2018	16	3	2018	0:59:34	3574	0.2	0	59	34	0	0.059082031	3.5288086	-0.33691406	-0.13623047	-0.83349609	135.30566	0.34887695	0	0	0	0	0	0	0	0	0	0.90942383	0.090576172	0.57299805	-0.23876953	0.1003418	0.23364258	0	44330	0	0	0
765	766	766	Category M	-0.671875	-0.31176758	-0.50390625	0.11279297	0.19921875	0.47216797	-28.01	0	16/3/2018	16	3	2018	0:59:34	3574	0.3	0	59	34	0	0.059082031	3.5288086	-0.33129883	-0.13891602	-0.83081055	124.19922	0.50268555	0	0	0	0	0	0	0	0	0	0.90527344	0.094726563	0.84033203	-0.34033203	-0.17260742	0.3269043	0	44330	0	0	0
766	767	767	Category M	-0.41992188	0.15576172	-0.6237793	0.1171875	0.18676758	0.47119141	-28.01	0	16/3/2018	16	3	2018	0:59:34	3574	0.4	0	59	34	0	0.059082031	3.5288086	-0.32666016	-0.14282227	-0.83422852	117.31445	0.37719727	0	0	0	0	0	0	0	0	0	0.90722656	0.092773438	0.60229492	-0.093017578	0.29858398	0.21044922	0	44330	0	0	0
767	768	768	Category M	-1.8837891	-0.64794922	-1.5598145	0.1159668	0.15454102	0.47851563	-28.25	0	16/3/2018	16	3	2018	0:59:34	3574	0.5	0	59	34	0	0.059082031	3.5288086	-0.32128906	-0.1484375	-0.83276367	25.162109	1.7939453	0	0	0	0	0	0	0	0	0	0.9050293	0.094970703	2.7885742	-1.5622559	-0.49926758	-0.72680664	0	44330	0	0	0
768	769	769	Category M	-0.82788086	-0.19189453	-0.63598633	0.11523438	0.21313477	0.46582031	-28.37	0	16/3/2018	16	3	2018	0:59:34	3574	0.6	0	59	34	0	0.059082031	3.5288086	-0.31176758	-0.15258789	-0.83740234	17.414307	0.55517578	0	0	0	0	0	0	0	0	0	0.90649414	0.093505859	0.7565918	-0.51586914	-0.0390625	0.20141602	0	44330	0	0	0
769	770	770	Category M	-0.52783203	0.14379883	-0.75585938	0.11669922	0.23291016	0.45849609	-28.62	0	16/3/2018	16	3	2018	0:59:34	3574	0.7	0	59	34	0	0.059082031	3.5288086	-0.30493164	-0.15258789	-0.84008789	26.239258	0.38037109	0	0	0	0	0	0	0	0	0	0.90673828	0.093261719	0.60351563	-0.22265625	0.29638672	0.084228516	0	44330	0	0	0
770	771	771	Category M	-0.023925781	0.14379883	-0.38378906	0.11791992	0.19799805	0.46777344	-28.99	0	16/3/2018	16	3	2018	0:59:34	3574	0.8	0	59	34	0	0.059082031	3.5288086	-0.30078125	-0.15551758	-0.8347168	38.428711	0.60791016	0	0	0	0	0	0	0	0	0	0.90087891	0.099121094	1.0273438	0.27685547	0.29931641	0.45092773	0	44330	0	0	0
771	772	772	Category M	-0.47998047	-0.37182617	-0.51586914	0.1105957	0.25415039	0.44360352	-28.99	0	16/3/2018	16	3	2018	0:59:34	3574	0.9	0	59	34	0	0.059082031	3.5336426	-0.2980957	-0.15551758	-0.83349609	32.811035	0.42504883	0	0	0	0	0	0	0	0	0	0.89892578	0.10107422	0.71557617	-0.18164063	-0.21606445	0.31762695	0	44330	0	0	0
772	773	773	Category M	-0.82788086	-0.11987305	-1.4399414	0.12475586	0.24633789	0.44897461	-29.36	0	16/3/2018	16	3	2018	0:59:35	3575	0	0	59	35	0	0.059082031	3.5336426	-0.2902832	-0.15673828	-0.8359375	28.116943	0.80908203	0	0	0	0	0	0	0	0	0	0.89868164	0.10131836	1.1782227	-0.53735352	0.036865234	-0.60375977	0	44330	0	0	0
773	774	774	Category M	-0.39599609	0.011962891	-0.7199707	0.097167969	0.24072266	0.45727539	-28.75	0	16/3/2018	16	3	2018	0:59:35	3575	0.1	0	59	35	0	0.059082031	3.5336426	-0.28491211	-0.15771484	-0.83569336	19.249756	0.23339844	0	0	0	0	0	0	0	0	0	0.89697266	0.10302734	0.39624023	-0.11083984	0.16967773	0.11572266	0	44330	0	0	0
774	775	775	Category M	-0.55175781	-0.41992188	-0.6237793	0.10473633	0.27709961	0.4387207	-28.25	0	16/3/2018	16	3	2018	0:59:35	3575	0.2	0	59	35	0	0.059082031	3.5336426	-0.28198242	-0.16015625	-0.83422852	4.2819824	0.42944336	0	0	0	0	0	0	0	0	0	0.89526367	0.10473633	0.73999023	-0.26953125	-0.25952148	0.21044922	0	44330	0	0	0
775	776	776	Category M	-2.435791	-1.3078613	-0.97192383	0.10742188	0.27978516	0.4387207	-28.13	0	16/3/2018	16	3	2018	0:59:35	3575	0.3	0	59	35	0	0.059082031	3.5336426	-0.27856445	-0.16455078	-0.83422852	3.3425293	2.4450684	0	0	0	0	0	0	0	0	0	0.89501953	0.10498047	3.4375	-2.1569824	-1.1430664	-0.13745117	0	44330	0	0	0
776	777	777	Category M	-1.0197754	-0.3359375	-0.53979492	0.057128906	0.25097656	0.46362305	-27.76	0	16/3/2018	16	3	2018	0:59:35	3575	0.4	0	59	35	0	0.059082031	3.5336426	-0.27856445	-0.1652832	-0.8347168	4.4489746	0.81542969	0	0	0	0	0	0	0	0	0	0.89550781	0.10449219	1.2062988	-0.7409668	-0.17041016	0.29492188	0	44330	0	0	0
777	778	778	Category M	-0.61181641	-0.2878418	-0.58789063	0.065917969	0.29711914	0.43798828	-28.25	0	16/3/2018	16	3	2018	0:59:35	3575	0.5	0	59	35	0	0.059082031	3.5336426	-0.27587891	-0.16870117	-0.83374023	6.6757813	0.43286133	0	0	0	0	0	0	0	0	0	0.89428711	0.10571289	0.70068359	-0.33569336	-0.11889648	0.24584961	0	44330	0	0	0
778	779	779	Category M	0.10791016	0.26391602	-0.61181641	0.097900391	0.27587891	0.44433594	-28.62	0	16/3/2018	16	3	2018	0:59:35	3575	0.6	0	59	35	0	0.059082031	3.5336426	-0.27368164	-0.17041016	-0.83520508	16.558105	0.61987305	0	0	0	0	0	0	0	0	0	0.89526367	0.10473633	1.0395508	0.3815918	0.43432617	0.22338867	0	44330	0	0	0
779	780	780	Category M	-0.87597656	-0.26391602	-0.65991211	0.044677734	0.19604492	0.48681641	-28.87	0	16/3/2018	16	3	2018	0:59:35	3575	0.7	0	59	35	0	0.059082031	3.5336426	-0.27124023	-0.17089844	-0.83251953	9.4553223	0.63549805	0	0	0	0	0	0	0	0	0	0.89208984	0.10791016	0.87011719	-0.60449219	-0.092773438	0.17260742	0	44330	0	0	0
780	781	781	Category M	-0.6237793	-0.29980469	-0.51586914	0.068359375	0.27490234	0.44921875	-28.87	0	16/3/2018	16	3	2018	0:59:35	3575	0.8	0	59	35	0	0.059082031	3.5336426	-0.27270508	-0.16967773	-0.83032227	1.9492188	0.48876953	0	0	0	0	0	0	0	0	0	0.89038086	0.10961914	0.79541016	-0.35083008	-0.12988281	0.31445313	0	44330	0	0	0
781	782	782	Category M	-0.43188477	0.25195313	-0.79199219	0.073486328	0.25854492	0.45483398	-28.74	0	16/3/2018	16	3	2018	0:59:35	3575	0.9	0	59	35	0	0.059082031	3.5336426	-0.27441406	-0.17114258	-0.8293457	0.039550781	0.45288086	0	0	0	0	0	0	0	0	0	0.89013672	0.10986328	0.61767578	-0.15722656	0.4230957	0.037353516	0	44330	0	0	0
782	783	783	Category M	-0.095947266	-0.083984375	-0.64794922	0.013916016	0.16821289	0.49243164	-28.74	0	16/3/2018	16	3	2018	0:59:36	3576	0	0	59	36	0	0.059082031	3.5336426	-0.27124023	-0.17407227	-0.83081055	11.549072	0.26904297	0	0	0	0	0	0	0	0	0	0.89111328	0.10888672	0.44848633	0.17529297	0.090087891	0.18286133	0	44330	0	0	0
783	784	784	Category M	-0.50390625	-0.2277832	-0.52783203	0.05859375	0.23999023	0.46435547	-28.74	0	16/3/2018	16	3	2018	0:59:36	3576	0.1	0	59	36	0	0.059082031	3.5336426	-0.27075195	-0.17431641	-0.83325195	9.1096191	0.38769531	0	0	0	0	0	0	0	0	0	0.89331055	0.10668945	0.59155273	-0.23291016	-0.053222656	0.30541992	0	44330	0	0	0
784	785	785	Category M	-0.37182617	-0.17993164	-0.95996094	0.067626953	0.23339844	0.46508789	-28.62	0	16/3/2018	16	3	2018	0:59:36	3576	0.2	0	59	36	0	0.059082031	3.5336426	-0.27539063	-0.17358398	-0.83081055	9.1489258	0.16113281	0	0	0	0	0	0	0	0	0	0.89233398	0.10766602	0.23144531	-0.096191406	-0.006103516	-0.12890625	0	44330	0	0	0
785	786	786	Category M	-0.64794922	-0.41992188	-1.1279297	0.078369141	0.12890625	0.49462891	-28.37	0	16/3/2018	16	3	2018	0:59:36	3576	0.3	0	59	36	0	0.059082031	3.5336426	-0.27758789	-0.17724609	-0.82958984	13.470703	0.53344727	0	0	0	0	0	0	0	0	0	0.89282227	0.10717773	0.91064453	-0.37011719	-0.24243164	-0.2980957	0	44330	0	0	0
786	787	787	Category M	-0.37182617	-0.095947266	-0.82788086	0.063964844	0.15576172	0.49023438	-28.13	0	16/3/2018	16	3	2018	0:59:36	3576	0.4	0	59	36	0	0.059082031	3.5336426	-0.27587891	-0.1809082	-0.83349609	1.1213379	0.12817383	0	0	0	0	0	0	0	0	0	0.89648438	0.10351563	0.18652344	-0.095703125	0.084960938	0.005615234	0	44330	0	0	0
787	788	788	Category M	-0.39599609	-0.23999023	-0.86376953	-0.009521484	0.1784668	0.49023438	-27.88	0	16/3/2018	16	3	2018	0:59:36	3576	0.5	0	59	36	0	0.059082031	3.5336426	-0.27636719	-0.18212891	-0.83374023	5.5498047	0.13598633	0	0	0	0	0	0	0	0	0	0.89697266	0.10302734	0.20703125	-0.11938477	-0.057617188	-0.029785156	0	44330	0	0	0
788	789	789	Category M	-0.26391602	-0.35986328	-0.77978516	-0.069091797	0.14306641	0.49609375	-27.76	0	16/3/2018	16	3	2018	0:59:36	3576	0.6	0	59	36	0	0.059082031	3.5336426	-0.27636719	-0.18286133	-0.828125	4.9868164	0.18383789	0	0	0	0	0	0	0	0	0	0.8918457	0.1081543	0.23779297	0.012451172	-0.17675781	0.048339844	0	44330	0	0	0
789	790	790	Category M	-0.26391602	-0.27587891	-0.83984375	-0.064697266	0.12646484	0.49755859	-27.39	0	16/3/2018	16	3	2018	0:59:36	3576	0.7	0	59	36	0	0.059082031	3.5336426	-0.2746582	-0.18676758	-0.83056641	24.418945	0.090087891	0	0	0	0	0	0	0	0	0	0.89453125	0.10546875	0.10913086	0.010742188	-0.088867188	-0.009033203	0	44330	0	0	0
790	791	791	Category M	-0.32397461	-0.29980469	-0.85180664	-0.058837891	0.11621094	0.50244141	-27.39	0	16/3/2018	16	3	2018	0:59:36	3576	0.8	0	59	36	0	0.059082031	3.5336426	-0.27148438	-0.18530273	-0.83154297	43.960205	0.12744141	0	0	0	0	0	0	0	0	0	0.89404297	0.10595703	0.18701172	-0.052246094	-0.11425781	-0.020019531	0	44330	0	0	0
791	792	792	Category M	-0.20385742	-0.2277832	-0.68383789	-0.025634766	0.10449219	0.50488281	-27.39	0	16/3/2018	16	3	2018	0:59:36	3576	0.9	0	59	36	0	0.059082031	3.5336426	-0.28637695	-0.19506836	-0.83129883	52.890625	0.17211914	0	0	0	0	0	0	0	0	0	0.90087891	0.099121094	0.26269531	0.082519531	-0.032470703	0.14746094	0	44330	0	0	0
792	793	793	Category N	-0.17993164	-0.035888672	-0.89990234	-0.11035156	-0.05078125	0.49121094	-27.64	0	16/3/2018	16	3	2018	1:01:41	3701	0	1	1	41	0	0.059326172	3.4434082	-0.28564453	-0.19775391	-0.83203125	45.82251	0.20483398	0	0	0	0	0	0	0	0	0	0.90185547	0.098144531	0.33544922	0.10571289	0.16186523	-0.067626953	0	44330	0	0	0
793	794	794	Category N	-0.19189453	-0.14379883	-0.86376953	-0.11987305	-0.059082031	0.48974609	-28.01	0	16/3/2018	16	3	2018	1:01:41	3701	0.099	1	1	41	0	0.059326172	3.4434082	-0.28027344	-0.20043945	-0.83447266	40.775146	0.10913086	0	0	0	0	0	0	0	0	0	0.90283203	0.097167969	0.17456055	0.088378906	0.056640625	-0.029052734	0	44330	0	0	0
794	795	795	Category N	-0.10791016	-0.10791016	-1.0678711	-0.15454102	-0.026367188	0.48852539	-27.88	0	16/3/2018	16	3	2018	1:01:41	3701	0.199	1	1	41	0	0.059326172	3.4434082	-0.27172852	-0.19970703	-0.83227539	43.260986	0.30102539	0	0	0	0	0	0	0	0	0	0.89794922	0.10205078	0.49121094	0.16381836	0.091796875	-0.23535156	0	44330	0	0	0
795	796	796	Category N	0.15576172	-0.19189453	-1.1037598	-0.14648438	-0.010986328	0.48632813	-27.76	0	16/3/2018	16	3	2018	1:01:41	3701	0.3	1	1	41	0	0.059326172	3.4434082	-0.27001953	-0.20263672	-0.83056641	40.096924	0.50610352	0	0	0	0	0	0	0	0	0	0.89648438	0.10351563	0.70996094	0.42578125	0.010742188	-0.27294922	0	44330	0	0	0
796	797	797	Category N	-0.21582031	-0.13183594	-0.87597656	-0.15258789	-0.010253906	0.48535156	-27.88	0	16/3/2018	16	3	2018	1:01:41	3701	0.4	1	1	41	0	0.059326172	3.4434082	-0.26391602	-0.20556641	-0.82885742	32.949951	0.099853516	0	0	0	0	0	0	0	0	0	0.89379883	0.10620117	0.16894531	0.048095703	0.073730469	-0.046875	0	44330	0	0	0
797	798	798	Category N	-0.059814453	-0.17993164	-0.7199707	-0.22167969	0.001220703	0.46801758	-27.88	0	16/3/2018	16	3	2018	1:01:41	3701	0.5	1	1	41	0	0.059326172	3.4434082	-0.25732422	-0.20507813	-0.83081055	27.403809	0.2277832	0	0	0	0	0	0	0	0	0	0.89355469	0.10644531	0.33349609	0.19750977	0.025146484	0.11083984	0	44330	0	0	0
798	799	799	Category N	0.37182617	-0.17993164	-1.079834	-0.21630859	0.014404297	0.46655273	-27.88	0	16/3/2018	16	3	2018	1:01:41	3701	0.6	1	1	41	0	0.059326172	3.4434082	-0.24829102	-0.2043457	-0.83520508	21.672607	0.66699219	0	0	0	0	0	0	0	0	0	0.89477539	0.10522461	0.88916016	0.62011719	0.024414063	-0.24438477	0	44330	0	0	0
799	800	800	Category N	-0.083984375	-0.14379883	-0.91186523	-0.19506836	0.018554688	0.47680664	-27.88	0	16/3/2018	16	3	2018	1:01:41	3701	0.7	1	1	41	0	0.059326172	3.4434082	-0.23876953	-0.20385742	-0.83984375	15.763916	0.1809082	0	0	0	0	0	0	0	0	0	0.89648438	0.10351563	0.28686523	0.15478516	0.060058594	-0.071777344	0	44330	0	0	0
800	801	801	Category N	-0.023925781	-0.21582031	-0.73193359	-0.2578125	0.008300781	0.44946289	-27.64	0	16/3/2018	16	3	2018	1:01:41	3701	0.8	1	1	41	0	0.059326172	3.4434082	-0.22802734	-0.20117188	-0.84301758	12.251953	0.23291016	0	0	0	0	0	0	0	0	0	0.89624023	0.10375977	0.32983398	0.20410156	-0.014404297	0.11108398	0	44330	0	0	0
801	802	802	Category N	0.13183594	-0.32397461	-1.0078125	-0.25024414	0.046386719	0.45043945	-27.39	0	16/3/2018	16	3	2018	1:01:41	3701	0.9	1	1	41	0	0.059326172	3.4434082	-0.21972656	-0.203125	-0.84692383	9.3249512	0.4050293	0	0	0	0	0	0	0	0	0	0.89819336	0.10180664	0.63305664	0.3515625	-0.12060547	-0.16088867	0	44330	0	0	0
802	803	803	Category N	0	-0.17993164	-0.93579102	-0.21142578	0.047363281	0.47216797	-27.52	0	16/3/2018	16	3	2018	1:01:42	3702	0	1	1	42	0	0.059326172	3.4434082	-0.20996094	-0.19995117	-0.85400391	8.4587402	0.22607422	0	0	0	0	0	0	0	0	0	0.90185547	0.098144531	0.31152344	0.20996094	0.020019531	-0.081542969	0	44330	0	0	0
803	804	804	Category N	-0.071777344	-0.34790039	-0.74389648	-0.26391602	0.01953125	0.44824219	-27.76	0	16/3/2018	16	3	2018	1:01:42	3702	0.1	1	1	42	0	0.059326172	3.4434082	-0.19995117	-0.19677734	-0.85888672	9.708252	0.22900391	0	0	0	0	0	0	0	0	0	0.90356445	0.096435547	0.39404297	0.12817383	-0.15087891	0.11499023	0	44330	0	0	0
804	805	805	Category N	0.13183594	-0.3359375	-1.0197754	-0.24926758	0.037841797	0.45629883	-28.01	0	16/3/2018	16	3	2018	1:01:42	3702	0.2	1	1	42	0	0.059326172	3.4434082	-0.18896484	-0.19995117	-0.86352539	11.719727	0.3815918	0	0	0	0	0	0	0	0	0	0.90625	0.09375	0.61279297	0.32080078	-0.13574219	-0.15600586	0	44330	0	0	0
805	806	806	Category N	0.34790039	-0.13183594	-1.0678711	-0.20727539	0.042236328	0.47216797	-27.88	0	16/3/2018	16	3	2018	1:01:42	3702	0.3	1	1	42	0	0.059326172	3.4434082	-0.17919922	-0.19995117	-0.8671875	14.002197	0.56811523	0	0	0	0	0	0	0	0	0	0.90795898	0.092041016	0.79589844	0.52709961	0.068115234	-0.20043945	0	44330	0	0	0
806	807	807	Category N	0.011962891	-0.34790039	-0.74389648	-0.24462891	0.012451172	0.45874023	-27.88	0	16/3/2018	16	3	2018	1:01:42	3702	0.4	1	1	42	0	0.059326172	3.4434082	-0.16870117	-0.1965332	-0.87231445	10.662354	0.26831055	0	0	0	0	0	0	0	0	0	0.90991211	0.090087891	0.46044922	0.18066406	-0.15112305	0.12841797	0	44330	0	0	0
807	808	808	Category N	0.31176758	-0.38378906	-1.1638184	-0.22973633	0.032470703	0.46459961	-28.01	0	16/3/2018	16	3	2018	1:01:42	3702	0.5	1	1	42	0	0.059326172	3.4434082	-0.16088867	-0.19873047	-0.87548828	8.0268555	0.58349609	0	0	0	0	0	0	0	0	0	0.91235352	0.087646484	0.94555664	0.47265625	-0.18481445	-0.28808594	0	44330	0	0	0
808	809	809	Category N	0.2277832	-0.11987305	-1.0078125	-0.20727539	0.042236328	0.47338867	-27.76	0	16/3/2018	16	3	2018	1:01:42	3702	0.6	1	1	42	0	0.059326172	3.4434082	-0.13500977	-0.19116211	-0.86767578	6.251709	0.39526367	0	0	0	0	0	0	0	0	0	0.89868164	0.10131836	0.57421875	0.36279297	0.071289063	-0.13989258	0	44330	0	0	0
809	810	810	Category N	0.047851563	-0.2878418	-0.69580078	-0.23144531	0.010986328	0.45996094	-27.76	0	16/3/2018	16	3	2018	1:01:42	3702	0.7	1	1	42	0	0.059326172	3.4434082	-0.12231445	-0.18896484	-0.87133789	4.822998	0.26367188	0	0	0	0	0	0	0	0	0	0.90014648	0.099853516	0.44458008	0.17016602	-0.098632813	0.17553711	0	44330	0	0	0
810	811	811	Category N	0.035888672	-0.16796875	-0.85180664	-0.24023438	0.008544922	0.45678711	-27.76	0	16/3/2018	16	3	2018	1:01:42	3702	0.8	1	1	42	0	0.059326172	3.4434082	-0.11328125	-0.19091797	-0.87353516	4.0522461	0.15258789	0	0	0	0	0	0	0	0	0	0.90136719	0.098632813	0.1940918	0.14916992	0.022949219	0.021728516	0	44330	0	0	0
811	812	812	Category N	0.39599609	-0.16796875	-1.0439453	-0.23681641	0.024658203	0.45727539	-27.52	0	16/3/2018	16	3	2018	1:01:42	3702	0.9	1	1	42	0	0.059326172	3.4434082	-0.1105957	-0.19335938	-0.88012695	0.72631836	0.53295898	0	0	0	0	0	0	0	0	0	0.90795898	0.092041016	0.69580078	0.5065918	0.025390625	-0.16357422	0	44330	0	0	0
812	813	813	Category N	-0.095947266	-0.23999023	-0.87597656	-0.22875977	-0.001220703	0.46386719	-28.01	0	16/3/2018	16	3	2018	1:01:43	3703	0	1	1	43	0	0.059326172	3.4434082	-0.10229492	-0.18896484	-0.88500977	2.2612305	0.052001953	0	0	0	0	0	0	0	0	0	0.91088867	0.089111328	0.06640625	0.006347656	-0.05078125	0.009033203	0	44330	0	0	0
813	814	814	Category N	0.023925781	-0.16796875	-0.671875	-0.26220703	0.000488281	0.44921875	-28.25	0	16/3/2018	16	3	2018	1:01:43	3703	0.1	1	1	43	0	0.059326172	3.4434082	-0.089355469	-0.1875	-0.87866211	1.682373	0.23681641	0	0	0	0	0	0	0	0	0	0.90307617	0.096923828	0.34008789	0.11328125	0.01953125	0.20678711	0	44330	0	0	0
814	815	815	Category N	0.15576172	-0.38378906	-1.0439453	-0.25708008	0.018798828	0.44848633	-28.13	0	16/3/2018	16	3	2018	1:01:43	3703	0.2	1	1	43	0	0.059326172	3.4434082	-0.08203125	-0.18798828	-0.88110352	1.7553711	0.34814453	0	0	0	0	0	0	0	0	0	0.90478516	0.095214844	0.59619141	0.23779297	-0.19555664	-0.16259766	0	44330	0	0	0
815	816	816	Category N	-0.023925781	-0.071777344	-0.89990234	-0.21044922	0.01171875	0.47119141	-28.37	0	16/3/2018	16	3	2018	1:01:43	3703	0.3	1	1	43	0	0.059326172	3.4434082	-0.072753906	-0.18334961	-0.88500977	2.8068848	0.12280273	0	0	0	0	0	0	0	0	0	0.90673828	0.093261719	0.17529297	0.048828125	0.11157227	-0.014648438	0	44330	0	0	0
816	817	817	Category N	-0.047851563	-0.25195313	-0.86376953	-0.23022461	-0.004394531	0.46166992	-28.5	0	16/3/2018	16	3	2018	1:01:43	3703	0.4	1	1	43	0	0.059326172	3.4434082	-0.040039063	-0.16723633	-0.88476563	4.1745605	0.087402344	0	0	0	0	0	0	0	0	0	0.90136719	0.098632813	0.11352539	-0.007568359	-0.084472656	0.020996094	0	44330	0	0	0
817	818	818	Category N	-0.035888672	-0.2277832	-0.88793945	-0.19189453	0.008300781	0.4777832	-28.38	0	16/3/2018	16	3	2018	1:01:43	3703	0.5	1	1	43	0	0.059326172	3.4434082	-0.024902344	-0.16308594	-0.8894043	6.7924805	0.065429688	0	0	0	0	0	0	0	0	0	0.90454102	0.095458984	0.076904297	-0.010742188	-0.064453125	0.001464844	0	44330	0	0	0
818	819	819	Category N	0.083984375	-0.14379883	-0.98388672	-0.17822266	0.011474609	0.48828125	-28.5	0	16/3/2018	16	3	2018	1:01:43	3703	0.6	1	1	43	0	0.059326172	3.4434082	-0.014648438	-0.15991211	-0.89306641	9.0671387	0.13500977	0	0	0	0	0	0	0	0	0	0.9074707	0.092529297	0.20556641	0.098632813	0.016113281	-0.090576172	0	44330	0	0	0
819	820	820	Category N	-0.13183594	-0.011962891	-0.82788086	-0.12719727	-0.005126953	0.49194336	-28.25	0	16/3/2018	16	3	2018	1:01:43	3703	0.7	1	1	43	0	0.059326172	3.4434082	-0.013671875	-0.16333008	-0.89697266	8.1765137	0.20410156	0	0	0	0	0	0	0	0	0	0.91186523	0.088134766	0.33886719	-0.11791992	0.15136719	0.069091797	0	44330	0	0	0
820	821	821	Category N	-0.16796875	-0.27587891	-0.86376953	-0.12841797	-0.000732422	0.49194336	-27.64	0	16/3/2018	16	3	2018	1:01:43	3703	0.8	1	1	43	0	0.059326172	3.4434082	-0.000488281	-0.16015625	-0.90039063	6.9814453	0.20654297	0	0	0	0	0	0	0	0	0	0.91455078	0.085449219	0.31933594	-0.16723633	-0.11547852	0.036621094	0	44330	0	0	0
821	822	822	Category N	-0.071777344	-0.26391602	-1.0439453	-0.11157227	0.002197266	0.49536133	-27.27	0	16/3/2018	16	3	2018	1:01:43	3703	0.9	1	1	43	0	0.059326172	3.4434082	0.009521484	-0.15649414	-0.90527344	7.0244141	0.19311523	0	0	0	0	0	0	0	0	0	0.91870117	0.081298828	0.32714844	-0.081298828	-0.10717773	-0.13842773	0	44330	0	0	0
822	823	823	Category N	-0.11987305	-0.071777344	-0.89990234	-0.10571289	0.014648438	0.49975586	-27.27	0	16/3/2018	16	3	2018	1:01:44	3704	0	1	1	44	0	0.059326172	3.4434082	0.017089844	-0.15991211	-0.90698242	8.2753906	0.16308594	0	0	0	0	0	0	0	0	0	0.92114258	0.078857422	0.23242188	-0.13696289	0.088134766	0.007080078	0	44330	0	0	0
823	824	824	Category N	-0.25195313	-0.14379883	-0.82788086	-0.13891602	0.0078125	0.49194336	-27.39	0	16/3/2018	16	3	2018	1:01:44	3704	0.1	1	1	44	0	0.059326172	3.4434082	0.020751953	-0.15942383	-0.91064453	3.3874512	0.28540039	0	0	0	0	0	0	0	0	0	0.92456055	0.075439453	0.37109375	-0.27270508	0.015625	0.082763672	0	44330	0	0	0
824	825	825	Category N	-0.16796875	-0.2277832	-0.79199219	-0.13818359	0.011962891	0.49707031	-27.52	0	16/3/2018	16	3	2018	1:01:44	3704	0.2	1	1	44	0	0.059326172	3.4434082	0.029296875	-0.1574707	-0.9152832	0.67724609	0.24316406	0	0	0	0	0	0	0	0	0	0.92919922	0.070800781	0.39111328	-0.19726563	-0.070068359	0.12329102	0	44330	0	0	0
825	826	826	Category N	0.023925781	-0.39599609	-1.1638184	-0.14550781	0.028808594	0.49243164	-27.88	0	16/3/2018	16	3	2018	1:01:44	3704	0.3	1	1	44	0	0.059326172	3.4434082	0.036376953	-0.15551758	-0.91479492	1.3071289	0.34619141	0	0	0	0	0	0	0	0	0	0.92871094	0.071289063	0.50146484	-0.012451172	-0.24023438	-0.2487793	0	44330	0	0	0
826	827	827	Category N	-0.27587891	-0.19189453	-0.82788086	-0.10327148	0.020507813	0.49804688	-27.76	0	16/3/2018	16	3	2018	1:01:44	3704	0.4	1	1	44	0	0.059326172	3.5513672	0.046875	-0.15087891	-0.91210938	1.2507324	0.3359375	0	0	0	0	0	0	0	0	0	0.92578125	0.07421875	0.44799805	-0.32275391	-0.040771484	0.084228516	0	44330	0	0	0
827	828	828	Category N	-0.21582031	-0.23999023	-0.77978516	-0.13452148	0.012207031	0.49511719	-27.52	0	16/3/2018	16	3	2018	1:01:44	3704	0.5	1	1	44	0	0.059326172	3.5513672	0.053955078	-0.14990234	-0.91308594	6.7556152	0.31396484	0	0	0	0	0	0	0	0	0	0.92700195	0.072998047	0.49291992	-0.26977539	-0.08984375	0.13330078	0	44330	0	0	0
828	829	829	Category N	0.047851563	-0.44384766	-1.223877	-0.11401367	0.031982422	0.49414063	-27.27	0	16/3/2018	16	3	2018	1:01:44	3704	0.6	1	1	44	0	0.059326172	3.5513672	0.061279297	-0.14697266	-0.9140625	10.032959	0.42919922	0	0	0	0	0	0	0	0	0	0.92773438	0.072265625	0.61987305	-0.013427734	-0.29663086	-0.30957031	0	44330	0	0	0
829	830	830	Category N	0.035888672	-0.035888672	-0.94799805	-0.1015625	0.041748047	0.50170898	-27.39	0	16/3/2018	16	3	2018	1:01:44	3704	0.7	1	1	44	0	0.059326172	3.5513672	0.066650391	-0.14233398	-0.91601563	8.2331543	0.11547852	0	0	0	0	0	0	0	0	0	0.92944336	0.070556641	0.16918945	-0.030761719	0.10644531	-0.031738281	0	44330	0	0	0
830	831	831	Category N	-0.17993164	-0.35986328	-0.91186523	-0.13964844	0.020751953	0.48925781	-27.52	0	16/3/2018	16	3	2018	1:01:44	3704	0.8	1	1	44	0	0.059326172	3.5513672	0.072021484	-0.13891602	-0.91723633	7.1567383	0.33520508	0	0	0	0	0	0	0	0	0	0.93041992	0.069580078	0.47827148	-0.25195313	-0.22070313	0.005371094	0	44330	0	0	0
831	832	832	Category N	-0.011962891	-0.2277832	-0.88793945	-0.1862793	0.001953125	0.48168945	-27.76	0	16/3/2018	16	3	2018	1:01:44	3704	0.9	1	1	44	0	0.059326172	3.5513672	0.078613281	-0.13525391	-0.91796875	12.928223	0.1328125	0	0	0	0	0	0	0	0	0	0.93139648	0.068603516	0.21313477	-0.090576172	-0.092285156	0.030029297	0	44330	0	0	0
832	833	833	Category N	-0.023925781	-0.25195313	-1.0319824	-0.19873047	0.015136719	0.47802734	-28.37	0	16/3/2018	16	3	2018	1:01:45	3705	0	1	1	45	0	0.059326172	3.5513672	0.083496094	-0.13232422	-0.9206543	14.494873	0.1953125	0	0	0	0	0	0	0	0	0	0.93408203	0.065917969	0.33789063	-0.10742188	-0.11938477	-0.11108398	0	44330	0	0	0
833	834	834	Category N	0.38378906	-0.15576172	-1.0439453	-0.19360352	0.017822266	0.47705078	-28.37	0	16/3/2018	16	3	2018	1:01:45	3705	0.1	1	1	45	0	0.059326172	3.5513672	0.087890625	-0.13183594	-0.92138672	9.8081055	0.32080078	0	0	0	0	0	0	0	0	0	0.93481445	0.065185547	0.44189453	0.2956543	-0.023681641	-0.12231445	0	44330	0	0	0
834	835	835	Category N	-0.083984375	-0.27587891	-0.85180664	-0.20043945	-0.007324219	0.46728516	-28.37	0	16/3/2018	16	3	2018	1:01:45	3705	0.2	1	1	45	0	0.059326172	3.5513672	0.092285156	-0.13037109	-0.92260742	8.451416	0.23901367	0	0	0	0	0	0	0	0	0	0.9362793	0.063720703	0.39233398	-0.17626953	-0.14526367	0.070800781	0	44330	0	0	0
835	836	836	Category N	0.13183594	-0.16796875	-0.77978516	-0.2434082	-0.018554688	0.45800781	-28.62	0	16/3/2018	16	3	2018	1:01:45	3705	0.3	1	1	45	0	0.059326172	3.5513672	0.095947266	-0.12915039	-0.9206543	9.4123535	0.15063477	0	0	0	0	0	0	0	0	0	0.93481445	0.065185547	0.21557617	0.035888672	-0.038574219	0.14086914	0	44330	0	0	0
836	837	837	Category N	-0.023925781	-0.16796875	-0.81591797	-0.23120117	-0.018554688	0.46435547	-28.37	0	16/3/2018	16	3	2018	1:01:45	3705	0.4	1	1	45	0	0.059326172	3.5513672	0.096191406	-0.12695313	-0.91845703	7.2741699	0.16333008	0	0	0	0	0	0	0	0	0	0.93212891	0.067871094	0.26391602	-0.12011719	-0.040771484	0.10253906	0	44330	0	0	0
837	838	838	Category N	0.15576172	-0.19189453	-1.0678711	-0.20800781	-0.029052734	0.46948242	-28.01	0	16/3/2018	16	3	2018	1:01:45	3705	0.5	1	1	45	0	0.059326172	3.5513672	0.10131836	-0.12524414	-0.91918945	2.0390625	0.17163086	0	0	0	0	0	0	0	0	0	0.93310547	0.066894531	0.26928711	0.054199219	-0.06640625	-0.1484375	0	44330	0	0	0
838	839	839	Category N	0.10791016	-0.16796875	-0.99584961	-0.17016602	-0.042236328	0.48510742	-27.76	0	16/3/2018	16	3	2018	1:01:45	3705	0.6	1	1	45	0	0.059326172	3.5513672	0.10449219	-0.12451172	-0.92163086	1.3662109	0.085693359	0	0	0	0	0	0	0	0	0	0.93579102	0.064208984	0.12084961	0.003417969	-0.043212891	-0.073974609	0	44330	0	0	0
839	840	840	Category L	0.19189453	-0.047851563	-0.92382813	-0.2878418	-0.069091797	0.42675781	-23.83	0	16/3/2018	16	3	2018	1:12:12	4332	0.199	1	12	12	0	0.059326172	3.5513672	0.10180664	-0.12304688	-0.91992188	2.2861328	0.1171875	0	0	0	0	0	0	0	0	0	0.93359375	0.06640625	0.16894531	0.08984375	0.075195313	-0.003662109	0	44330	0	0	0
840	841	841	Category L	0.16796875	-0.011962891	-0.88793945	-0.27294922	-0.081542969	0.4296875	-23.83	0	16/3/2018	16	3	2018	1:12:12	4332	0.3	1	12	12	0	0.059326172	3.5513672	0.10522461	-0.12109375	-0.92041016	3.0009766	0.13012695	0	0	0	0	0	0	0	0	0	0.93408203	0.065917969	0.2043457	0.0625	0.10913086	0.032470703	0	44330	0	0	0
841	842	842	Category L	0.19189453	0	-0.92382813	-0.27368164	-0.076171875	0.43188477	-24.2	0	16/3/2018	16	3	2018	1:12:12	4332	0.4	1	12	12	0	0.059326172	3.5513672	0.10742188	-0.11865234	-0.92236328	6.9277344	0.14550781	0	0	0	0	0	0	0	0	0	0.9362793	0.063720703	0.2043457	0.084228516	0.11865234	-0.001220703	0	44330	0	0	0
842	843	843	Category L	0.20385742	-0.011962891	-0.91186523	-0.27368164	-0.072021484	0.43115234	-24.44	0	16/3/2018	16	3	2018	1:12:12	4332	0.5	1	12	12	0	0.059326172	3.5513672	0.10791016	-0.11474609	-0.92114258	9.0244141	0.140625	0	0	0	0	0	0	0	0	0	0.93432617	0.065673828	0.20776367	0.095703125	0.1027832	0.009277344	0	44330	0	0	0
843	844	844	Category L	0.19189453	-0.011962891	-0.93579102	-0.27709961	-0.076171875	0.42871094	-24.32	0	16/3/2018	16	3	2018	1:12:12	4332	0.6	1	12	12	0	0.059326172	3.5513672	0.11010742	-0.11279297	-0.92089844	9.6350098	0.13061523	0	0	0	0	0	0	0	0	0	0.93432617	0.065673828	0.19726563	0.081542969	0.10083008	-0.014648438	0	44330	0	0	0
844	845	845	Category L	0.19189453	-0.035888672	-0.89990234	-0.27001953	-0.079833984	0.43115234	-23.95	0	16/3/2018	16	3	2018	1:12:12	4332	0.7	1	12	12	0	0.059326172	3.5513672	0.11328125	-0.10864258	-0.92285156	10.370605	0.109375	0	0	0	0	0	0	0	0	0	0.93603516	0.063964844	0.17431641	0.078369141	0.072753906	0.022949219	0	44330	0	0	0
845	846	846	Category L	0.17993164	-0.035888672	-0.91186523	-0.26953125	-0.080566406	0.42773438	-23.59	0	16/3/2018	16	3	2018	1:12:12	4332	0.8	1	12	12	0	0.059570313	3.5336426	0.11401367	-0.10498047	-0.92138672	8.9106445	0.095947266	0	0	0	0	0	0	0	0	0	0.93457031	0.065429688	0.14477539	0.065673828	0.069091797	0.009521484	0	44330	0	0	0
846	847	847	Category L	0.19189453	-0.035888672	-0.88793945	-0.27563477	-0.073242188	0.43383789	-23.83	0	16/3/2018	16	3	2018	1:12:12	4332	0.9	1	12	12	0	0.059570313	3.5336426	0.11206055	-0.10424805	-0.91967773	9.010498	0.10961914	0	0	0	0	0	0	0	0	0	0.93237305	0.067626953	0.17993164	0.079589844	0.068359375	0.031738281	0	44330	0	0	0
847	848	848	Category L	0.19189453	-0.035888672	-0.92382813	-0.27026367	-0.073486328	0.43115234	-23.95	0	16/3/2018	16	3	2018	1:12:13	4333	0	1	12	13	0	0.059570313	3.5336426	0.11425781	-0.10058594	-0.921875	7.2006836	0.10083008	0	0	0	0	0	0	0	0	0	0.93432617	0.065673828	0.14404297	0.077392578	0.064697266	-0.001708984	0	44330	0	0	0
848	849	849	Category L	0.19189453	-0.011962891	-0.93579102	-0.2722168	-0.076416016	0.42602539	-24.08	0	16/3/2018	16	3	2018	1:12:13	4333	0.1	1	12	13	0	0.059570313	3.5336426	0.11254883	-0.096191406	-0.91870117	3.7321777	0.11694336	0	0	0	0	0	0	0	0	0	0.93066406	0.069335938	0.18041992	0.079101563	0.084228516	-0.016845703	0	44330	0	0	0
849	850	850	Category L	0.19189453	-0.011962891	-0.92382813	-0.27294922	-0.076416016	0.42993164	-23.95	0	16/3/2018	16	3	2018	1:12:13	4333	0.2	1	12	13	0	0.059570313	3.5336426	0.11181641	-0.095703125	-0.91748047	1.4345703	0.1159668	0	0	0	0	0	0	0	0	0	0.92919922	0.070800781	0.16992188	0.079833984	0.083740234	-0.006103516	0	44330	0	0	0
850	851	851	Category L	0.19189453	-0.047851563	-0.91186523	-0.27026367	-0.081787109	0.42578125	-23.59	0	16/3/2018	16	3	2018	1:12:13	4333	0.3	1	12	13	0	0.059570313	3.5336426	0.11328125	-0.092529297	-0.91992188	0.31958008	0.090576172	0	0	0	0	0	0	0	0	0	0.93139648	0.068603516	0.13134766	0.078369141	0.044677734	0.008056641	0	44330	0	0	0
851	852	852	Category L	0.19189453	-0.023925781	-0.91186523	-0.26660156	-0.077880859	0.43383789	-23.83	0	16/3/2018	16	3	2018	1:12:13	4333	0.4	1	12	13	0	0.059570313	3.5336426	0.11499023	-0.090576172	-0.9206543	0.36108398	0.10205078	0	0	0	0	0	0	0	0	0	0.93237305	0.067626953	0.15258789	0.076660156	0.066650391	0.008789063	0	44330	0	0	0
852	853	853	Category L	0.19189453	-0.011962891	-0.93579102	-0.26928711	-0.082519531	0.42993164	-24.08	0	16/3/2018	16	3	2018	1:12:13	4333	0.5	1	12	13	0	0.059570313	3.5336426	0.11254883	-0.088867188	-0.91943359	2.0549316	0.11157227	0	0	0	0	0	0	0	0	0	0.93066406	0.069335938	0.17236328	0.079101563	0.076904297	-0.016113281	0	44330	0	0	0
853	854	854	Category L	0.19189453	-0.023925781	-0.91186523	-0.26318359	-0.079101563	0.43310547	-24.2	0	16/3/2018	16	3	2018	1:12:13	4333	0.6	1	12	13	0	0.059570313	3.5336426	0.11621094	-0.086425781	-0.92016602	3.0029297	0.098388672	0	0	0	0	0	0	0	0	0	0.93139648	0.068603516	0.14648438	0.075439453	0.0625	0.008300781	0	44330	0	0	0
854	855	855	Category L	0.19189453	-0.047851563	-0.93579102	-0.26513672	-0.076416016	0.43505859	-24.44	0	16/3/2018	16	3	2018	1:12:13	4333	0.7	1	12	13	0	0.059570313	3.5336426	0.1184082	-0.084472656	-0.92333984	2.2453613	0.083007813	0	0	0	0	0	0	0	0	0	0.93481445	0.065185547	0.12255859	0.073242188	0.036621094	-0.012207031	0	44330	0	0	0
855	856	856	Category L	0.19189453	-0.011962891	-0.94799805	-0.26586914	-0.075683594	0.42504883	-24.08	0	16/3/2018	16	3	2018	1:12:13	4333	0.8	1	12	13	0	0.059570313	3.5336426	0.11865234	-0.080322266	-0.92211914	1.1464844	0.10327148	0	0	0	0	0	0	0	0	0	0.93310547	0.066894531	0.16723633	0.072998047	0.068359375	-0.025634766	0	44330	0	0	0
856	857	857	Category L	0.19189453	-0.011962891	-0.91186523	-0.26611328	-0.079101563	0.42700195	-23.95	0	16/3/2018	16	3	2018	1:12:13	4333	0.9	1	12	13	0	0.059570313	3.5336426	0.12158203	-0.080078125	-0.92236328	1.0844727	0.098388672	0	0	0	0	0	0	0	0	0	0.93359375	0.06640625	0.14892578	0.070068359	0.068115234	0.010498047	0	44330	0	0	0
857	858	858	Category L	0.19189453	-0.023925781	-0.88793945	-0.26464844	-0.083984375	0.43383789	-24.08	0	16/3/2018	16	3	2018	1:12:14	4334	0	1	12	14	0	0.059570313	3.5336426	0.12451172	-0.077392578	-0.9230957	1.1518555	0.092773438	0	0	0	0	0	0	0	0	0	0.93457031	0.065429688	0.15600586	0.067138672	0.053466797	0.03515625	0	44330	0	0	0
858	859	859	Category L	0.19189453	-0.023925781	-0.92382813	-0.26391602	-0.0859375	0.43286133	-23.71	0	16/3/2018	16	3	2018	1:12:14	4334	0.1	1	12	14	0	0.059570313	3.5336426	0.12719727	-0.074707031	-0.92333984	0.3828125	0.082275391	0	0	0	0	0	0	0	0	0	0.93530273	0.064697266	0.11572266	0.064453125	0.05078125	-0.000244141	0	44330	0	0	0
859	860	860	Category L	0.17993164	-0.011962891	-0.92382813	-0.25610352	-0.081298828	0.4362793	-23.71	0	16/3/2018	16	3	2018	1:12:14	4334	0.2	1	12	14	0	0.059570313	3.5336426	0.12841797	-0.073242188	-0.92260742	0.12451172	0.080078125	0	0	0	0	0	0	0	0	0	0.93432617	0.065673828	0.11401367	0.051269531	0.061279297	-0.000976563	0	44330	0	0	0
860	861	861	Category L	0.19189453	0	-0.91186523	-0.26391602	-0.076904297	0.43603516	-23.71	0	16/3/2018	16	3	2018	1:12:14	4334	0.3	1	12	14	0	0.059570313	3.5336426	0.13232422	-0.073486328	-0.92358398	0.9987793	0.095214844	0	0	0	0	0	0	0	0	0	0.93603516	0.063964844	0.14477539	0.059326172	0.073486328	0.01171875	0	44330	0	0	0
861	862	862	Category L	0.17993164	-0.023925781	-0.92382813	-0.26928711	-0.076904297	0.43603516	-23.95	0	16/3/2018	16	3	2018	1:12:14	4334	0.4	1	12	14	0	0.059570313	3.5336426	0.13671875	-0.0703125	-0.92431641	2.3220215	0.063232422	0	0	0	0	0	0	0	0	0	0.93701172	0.062988281	0.08984375	0.04296875	0.046386719	0.000488281	0	44330	0	0	0
862	863	863	Category L	0.19189453	-0.035888672	-0.93579102	-0.26147461	-0.079833984	0.43383789	-24.2	0	16/3/2018	16	3	2018	1:12:14	4334	0.5	1	12	14	0	0.059570313	3.5336426	0.13989258	-0.067382813	-0.92260742	2.8740234	0.062011719	0	0	0	0	0	0	0	0	0	0.93579102	0.064208984	0.096191406	0.051757813	0.031494141	-0.012939453	0	44330	0	0	0
863	864	864	Category L	0.19189453	-0.071777344	-0.91186523	-0.25610352	-0.088378906	0.43896484	-24.32	0	16/3/2018	16	3	2018	1:12:14	4334	0.6	1	12	14	0	0.059570313	3.5336426	0.14379883	-0.066650391	-0.9230957	3.2321777	0.049316406	0	0	0	0	0	0	0	0	0	0.93652344	0.063476563	0.064208984	0.047851563	-0.004882813	0.011230469	0	44330	0	0	0
864	865	865	Category L	0.17993164	-0.035888672	-0.91186523	-0.25683594	-0.092041016	0.43383789	-24.32	0	16/3/2018	16	3	2018	1:12:14	4334	0.7	1	12	14	0	0.059570313	3.5336426	0.14916992	-0.064941406	-0.92407227	4.5598145	0.043945313	0	0	0	0	0	0	0	0	0	0.93823242	0.061767578	0.072021484	0.030517578	0.029052734	0.012207031	0	44330	0	0	0
865	866	866	Category L	0.19189453	-0.035888672	-0.92382813	-0.2578125	-0.099853516	0.43774414	-24.08	0	16/3/2018	16	3	2018	1:12:14	4334	0.8	1	12	14	0	0.059570313	3.5336426	0.15332031	-0.062744141	-0.92529297	5.2817383	0.046875	0	0	0	0	0	0	0	0	0	0.93994141	0.060058594	0.066650391	0.038330078	0.026855469	0.001464844	0	44330	0	0	0
866	867	867	Category L	0.19189453	-0.023925781	-0.89990234	-0.25048828	-0.095458984	0.4387207	-24.08	0	16/3/2018	16	3	2018	1:12:14	4334	0.9	1	12	14	0	0.059570313	3.5336426	0.15527344	-0.058105469	-0.92236328	4.8330078	0.0546875	0	0	0	0	0	0	0	0	0	0.93701172	0.062988281	0.093017578	0.036376953	0.034179688	0.022460938	0	44330	0	0	0
867	868	868	Category L	0.19189453	0	-0.93579102	-0.25268555	-0.093994141	0.43798828	-24.2	0	16/3/2018	16	3	2018	1:12:15	4335	0	1	12	15	0	0.059570313	3.5336426	0.16113281	-0.055908203	-0.92333984	3.956543	0.064941406	0	0	0	0	0	0	0	0	0	0.93896484	0.061035156	0.098876953	0.030517578	0.055908203	-0.012207031	0	44330	0	0	0
868	869	869	Category L	0.17993164	0	-0.94799805	-0.25366211	-0.092041016	0.43017578	-24.08	0	16/3/2018	16	3	2018	1:12:15	4335	0.1	1	12	15	0	0.059570313	3.5336426	0.16601563	-0.052978516	-0.92529297	3.7744141	0.059326172	0	0	0	0	0	0	0	0	0	0.94165039	0.058349609	0.089599609	0.013671875	0.052978516	-0.022460938	0	44330	0	0	0
869	870	870	Category L	0.16796875	0	-0.92382813	-0.25244141	-0.09375	0.43603516	-24.2	0	16/3/2018	16	3	2018	1:12:15	4335	0.2	1	12	15	0	0.059570313	3.5336426	0.16772461	-0.047851563	-0.92163086	3.6674805	0.047851563	0	0	0	0	0	0	0	0	0	0.93798828	0.062011719	0.049804688	0	0.047851563	-0.001953125	0	44330	0	0	0
870	871	871	Category L	0.19189453	0	-0.92382813	-0.25048828	-0.10058594	0.4387207	-24.2	0	16/3/2018	16	3	2018	1:12:15	4335	0.3	1	12	15	0	0.059570313	3.5336426	0.16967773	-0.047607422	-0.92138672	2.6325684	0.052490234	0	0	0	0	0	0	0	0	0	0.93798828	0.062011719	0.072265625	0.021972656	0.047607422	-0.002197266	0	44330	0	0	0
871	872	872	Category L	0.17993164	0	-0.89990234	-0.2565918	-0.093505859	0.43798828	-23.83	0	16/3/2018	16	3	2018	1:12:15	4335	0.4	1	12	15	0	0.059570313	3.5336426	0.17431641	-0.043701172	-0.92138672	1.5263672	0.049072266	0	0	0	0	0	0	0	0	0	0.93896484	0.061035156	0.071044922	0.005371094	0.043701172	0.021484375	0	44330	0	0	0
872	873	873	Category L	0.17993164	0	-0.94799805	-0.25341797	-0.098876953	0.43603516	-23.95	0	16/3/2018	16	3	2018	1:12:15	4335	0.5	1	12	15	0	0.059570313	3.5336426	0.17651367	-0.041259766	-0.92138672	1.0258789	0.049072266	0	0	0	0	0	0	0	0	0	0.93920898	0.060791016	0.070800781	0.003173828	0.041259766	-0.026367188	0	44330	0	0	0
873	874	874	Category L	0.15576172	-0.023925781	-0.95996094	-0.24804688	-0.10229492	0.43676758	-23.71	0	16/3/2018	16	3	2018	1:12:15	4335	0.6	1	12	15	0	0.059570313	3.5336426	0.17895508	-0.038330078	-0.91992188	1.1547852	0.048339844	0	0	0	0	0	0	0	0	0	0.93798828	0.062011719	0.077636719	-0.023193359	0.014404297	-0.039794922	0	44330	0	0	0
874	875	875	Category L	0.17993164	0	-0.92382813	-0.24707031	-0.097167969	0.43798828	-23.71	0	16/3/2018	16	3	2018	1:12:15	4335	0.7	1	12	15	0	0.059570313	3.5336426	0.17626953	-0.037109375	-0.91796875	1.3095703	0.037597656	0	0	0	0	0	0	0	0	0	0.93554688	0.064453125	0.046142578	0.003417969	0.037109375	-0.005615234	0	44330	0	0	0
875	876	876	Category L	0.19189453	-0.011962891	-0.92382813	-0.24462891	-0.10107422	0.42993164	-23.83	0	16/3/2018	16	3	2018	1:12:15	4335	0.8	1	12	15	0	0.059570313	3.5336426	0.17944336	-0.033935547	-0.91870117	3.020752	0.025878906	0	0	0	0	0	0	0	0	0	0.93676758	0.063232422	0.039306641	0.012207031	0.021972656	-0.004882813	0	44330	0	0	0
876	877	877	Category L	0.17993164	-0.011962891	-0.92382813	-0.24975586	-0.10693359	0.43554688	-23.71	0	16/3/2018	16	3	2018	1:12:15	4335	0.9	1	12	15	0	0.059570313	3.5336426	0.17993164	-0.032714844	-0.9206543	5.9897461	0.020996094	0	0	0	0	0	0	0	0	0	0.9387207	0.061279297	0.023681641	0	0.020751953	-0.002929688	0	44330	0	0	0
877	878	878	Category L	0.19189453	-0.10791016	-0.92382813	-0.24169922	-0.10498047	0.4387207	-23.71	0	16/3/2018	16	3	2018	1:12:16	4336	0	1	12	16	0	0.059570313	3.5336426	0.18237305	-0.030761719	-0.92260742	8.8347168	0.077636719	0	0	0	0	0	0	0	0	0	0.94116211	0.058837891	0.087158203	0.009277344	-0.076904297	-0.000976563	0	44330	0	0	0
878	879	879	Category L	0.16796875	-0.059814453	-0.93579102	-0.22216797	-0.12158203	0.44384766	-23.71	0	16/3/2018	16	3	2018	1:12:16	4336	0.1	1	12	16	0	0.059570313	3.5336426	0.18286133	-0.028564453	-0.92114258	11.110596	0.037353516	0	0	0	0	0	0	0	0	0	0.93945313	0.060546875	0.060546875	-0.014892578	-0.031005859	-0.014404297	0	44330	0	0	0
879	880	880	Category L	0.17993164	0	-0.94799805	-0.20532227	-0.13378906	0.44580078	-23.71	0	16/3/2018	16	3	2018	1:12:16	4336	0.2	1	12	16	0	0.059570313	3.5336426	0.18383789	-0.027099609	-0.91992188	12.9104	0.0390625	0	0	0	0	0	0	0	0	0	0.93847656	0.061523438	0.059082031	-0.00390625	0.027099609	-0.027832031	0	44330	0	0	0
880	881	881	Category L	0.15576172	-0.011962891	-0.89990234	-0.20068359	-0.13647461	0.4519043	-23.71	0	16/3/2018	16	3	2018	1:12:16	4336	0.3	1	12	16	0	0.059570313	3.5336426	0.18334961	-0.02734375	-0.92016602	14.883301	0.037597656	0	0	0	0	0	0	0	0	0	0.9387207	0.061279297	0.063476563	-0.027587891	0.015380859	0.020263672	0	44330	0	0	0
881	882	882	Category L	0.17993164	-0.011962891	-0.89990234	-0.19873047	-0.13061523	0.44995117	-23.83	0	16/3/2018	16	3	2018	1:12:16	4336	0.4	1	12	16	0	0.059570313	3.5336426	0.18359375	-0.027587891	-0.9206543	15.807373	0.026367188	0	0	0	0	0	0	0	0	0	0.93920898	0.060791016	0.040283203	-0.003662109	0.015625	0.020751953	0	44330	0	0	0
882	883	883	Category L	0.16796875	-0.023925781	-0.92382813	-0.20629883	-0.12695313	0.453125	-23.83	0	16/3/2018	16	3	2018	1:12:16	4336	0.5	1	12	16	0	0.059570313	3.5336426	0.18334961	-0.027832031	-0.9206543	16.328613	0.016113281	0	0	0	0	0	0	0	0	0	0.93896484	0.061035156	0.022460938	-0.015380859	0.00390625	-0.002929688	0	44330	0	0	0
883	884	884	Category L	0.19189453	-0.023925781	-0.89990234	-0.19873047	-0.13061523	0.44604492	-24.08	0	16/3/2018	16	3	2018	1:12:16	4336	0.6	1	12	16	0	0.059570313	3.5288086	0.18286133	-0.028076172	-0.9206543	17.091797	0.022949219	0	0	0	0	0	0	0	0	0	0.93920898	0.060791016	0.033935547	0.008789063	0.004150391	0.020751953	0	44330	0	0	0
884	885	885	Category L	0.19189453	-0.047851563	-0.91186523	-0.20043945	-0.12280273	0.45019531	-24.2	0	16/3/2018	16	3	2018	1:12:16	4336	0.7	1	12	16	0	0.059570313	3.5288086	0.18237305	-0.028564453	-0.9206543	17.831299	0.022949219	0	0	0	0	0	0	0	0	0	0.93896484	0.061035156	0.037353516	0.009277344	-0.019042969	0.008789063	0	44330	0	0	0
885	886	886	Category L	0.17993164	-0.059814453	-0.92382813	-0.203125	-0.12353516	0.44311523	-24.2	0	16/3/2018	16	3	2018	1:12:16	4336	0.8	1	12	16	0	0.059570313	3.5288086	0.18188477	-0.028564453	-0.92138672	16.837158	0.03125	0	0	0	0	0	0	0	0	0	0.93969727	0.060302734	0.035400391	-0.001953125	-0.031005859	-0.002197266	0	44330	0	0	0
886	887	887	Category L	0.19189453	-0.059814453	-0.91186523	-0.20288086	-0.12792969	0.44824219	-24.08	0	16/3/2018	16	3	2018	1:12:16	4336	0.9	1	12	16	0	0.059570313	3.5288086	0.18188477	-0.028320313	-0.92114258	14.764404	0.034179688	0	0	0	0	0	0	0	0	0	0.93945313	0.060546875	0.050537109	0.009765625	-0.03125	0.009277344	0	44330	0	0	0
887	888	888	Category L	0.16796875	-0.035888672	-0.92382813	-0.20263672	-0.13061523	0.44921875	-23.95	0	16/3/2018	16	3	2018	1:12:17	4337	0	1	12	17	0	0.059570313	3.5288086	0.18164063	-0.028076172	-0.921875	13.09668	0.015625	0	0	0	0	0	0	0	0	0	0.93994141	0.060058594	0.023193359	-0.013671875	-0.007568359	-0.001708984	0	44330	0	0	0
888	889	889	Category L	0.16796875	-0.071777344	-0.89990234	-0.20263672	-0.1315918	0.45019531	-23.83	0	16/3/2018	16	3	2018	1:12:17	4337	0.1	1	12	17	0	0.059570313	3.5288086	0.18139648	-0.028076172	-0.921875	10.994385	0.050537109	0	0	0	0	0	0	0	0	0	0.93994141	0.060058594	0.078857422	-0.013427734	-0.043457031	0.021972656	0	44330	0	0	0
889	890	890	Category L	0.16796875	-0.035888672	-0.88793945	-0.20458984	-0.12280273	0.45092773	-23.83	0	16/3/2018	16	3	2018	1:12:17	4337	0.2	1	12	17	0	0.059570313	3.5288086	0.1809082	-0.028320313	-0.92138672	9.0915527	0.036865234	0	0	0	0	0	0	0	0	0	0.93945313	0.060546875	0.054199219	-0.012939453	-0.007324219	0.033447266	0	44330	0	0	0
890	891	891	Category L	0.17993164	-0.023925781	-0.92382813	-0.20263672	-0.12890625	0.44604492	-23.95	0	16/3/2018	16	3	2018	1:12:17	4337	0.3	1	12	17	0	0.059570313	3.5288086	0.18041992	-0.028564453	-0.92114258	7.3249512	0.005371094	0	0	0	0	0	0	0	0	0	0.93920898	0.060791016	0.0078125	-0.000488281	0.004638672	-0.002441406	0	44330	0	0	0
891	892	892	Category L	0.20385742	-0.023925781	-0.93579102	-0.19726563	-0.13330078	0.45507813	-23.95	0	16/3/2018	16	3	2018	1:12:17	4337	0.4	1	12	17	0	0.059570313	3.5288086	0.18017578	-0.028076172	-0.92138672	6.4133301	0.027832031	0	0	0	0	0	0	0	0	0	0.93920898	0.060791016	0.041992188	0.0234375	0.004150391	-0.014160156	0	44330	0	0	0
892	893	893	Category L	0.19189453	-0.035888672	-0.93579102	-0.20019531	-0.12890625	0.45019531	-24.2	0	16/3/2018	16	3	2018	1:12:17	4337	0.5	1	12	17	0	0.059570313	3.5288086	0.1796875	-0.028320313	-0.92114258	5.583252	0.020019531	0	0	0	0	0	0	0	0	0	0.93896484	0.061035156	0.033935547	0.011962891	-0.007324219	-0.014404297	0	44330	0	0	0
893	894	894	Category L	0.19189453	-0.023925781	-0.92382813	-0.19921875	-0.12744141	0.45092773	-24.32	0	16/3/2018	16	3	2018	1:12:17	4337	0.6	1	12	17	0	0.059570313	3.5288086	0.17944336	-0.028808594	-0.92114258	4.2092285	0.013427734	0	0	0	0	0	0	0	0	0	0.9387207	0.061279297	0.020019531	0.012207031	0.004882813	-0.002441406	0	44330	0	0	0
894	895	895	Category L	0.19189453	-0.047851563	-0.94799805	-0.20092773	-0.13085938	0.45092773	-24.44	0	16/3/2018	16	3	2018	1:12:17	4337	0.7	1	12	17	0	0.059570313	3.5288086	0.1784668	-0.028808594	-0.92138672	2.8625488	0.034912109	0	0	0	0	0	0	0	0	0	0.93896484	0.061035156	0.058349609	0.013183594	-0.018798828	-0.026367188	0	44330	0	0	0
895	896	896	Category L	0.19189453	-0.059814453	-0.91186523	-0.20092773	-0.13256836	0.44580078	-24.32	0	16/3/2018	16	3	2018	1:12:17	4337	0.8	1	12	17	0	0.059570313	3.5288086	0.17822266	-0.028564453	-0.92138672	1.4743652	0.03515625	0	0	0	0	0	0	0	0	0	0.93896484	0.061035156	0.053955078	0.013427734	-0.031005859	0.009521484	0	44330	0	0	0
896	897	897	Category L	0.19189453	-0.035888672	-0.92382813	-0.19921875	-0.1262207	0.44995117	-24.2	0	16/3/2018	16	3	2018	1:12:17	4337	0.9	1	12	17	0	0.059570313	3.5288086	0.17797852	-0.028808594	-0.92114258	0.21801758	0.015380859	0	0	0	0	0	0	0	0	0	0.9387207	0.061279297	0.022949219	0.013671875	-0.006835938	-0.002441406	0	44330	0	0	0
897	898	898	Category L	0.17993164	-0.011962891	-0.92382813	-0.20532227	-0.12597656	0.45117188	-23.95	0	16/3/2018	16	3	2018	1:12:18	4338	0	1	12	18	0	0.059570313	3.5288086	0.17749023	-0.028808594	-0.92138672	0.38696289	0.017333984	0	0	0	0	0	0	0	0	0	0.9387207	0.061279297	0.021484375	0.002197266	0.016845703	-0.002197266	0	44330	0	0	0
898	899	899	Category L	0.17993164	-0.023925781	-0.91186523	-0.19555664	-0.12866211	0.45629883	-23.83	0	16/3/2018	16	3	2018	1:12:18	4338	0.1	1	12	18	0	0.059570313	3.5288086	0.17749023	-0.028808594	-0.921875	0.056884766	0.011474609	0	0	0	0	0	0	0	0	0	0.93920898	0.060791016	0.017333984	0.002197266	0.004882813	0.010009766	0	44330	0	0	0
899	900	900	Category L	0.17993164	-0.023925781	-0.91186523	-0.20263672	-0.12719727	0.45117188	-23.95	0	16/3/2018	16	3	2018	1:12:18	4338	0.2	1	12	18	0	0.059570313	3.5288086	0.17724609	-0.028808594	-0.92211914	0.19921875	0.01171875	0	0	0	0	0	0	0	0	0	0.93945313	0.060546875	0.017822266	0.002441406	0.004882813	0.010253906	0	44330	0	0	0
900	901	901	Category L	0.19189453	-0.023925781	-0.91186523	-0.19897461	-0.13110352	0.44921875	-23.71	0	16/3/2018	16	3	2018	1:12:18	4338	0.3	1	12	18	0	0.059570313	3.5288086	0.17700195	-0.028808594	-0.92211914	0.62475586	0.018554688	0	0	0	0	0	0	0	0	0	0.93945313	0.060546875	0.030029297	0.014648438	0.004882813	0.010253906	0	44330	0	0	0
901	902	902	Category L	0.17993164	-0.023925781	-0.92382813	-0.19775391	-0.13110352	0.45019531	-23.71	0	16/3/2018	16	3	2018	1:12:18	4338	0.4	1	12	18	0	0.059570313	3.5288086	0.17651367	-0.029296875	-0.92211914	0.55834961	0.006347656	0	0	0	0	0	0	0	0	0	0.93945313	0.060546875	0.010009766	0.003173828	0.005371094	-0.001464844	0	44330	0	0	0
902	903	903	Category L	0.19189453	-0.011962891	-0.92382813	-0.19946289	-0.12548828	0.45336914	-23.46	0	16/3/2018	16	3	2018	1:12:18	4338	0.5	1	12	18	0	0.059570313	3.5288086	0.17651367	-0.029296875	-0.92211914	0.46166992	0.022949219	0	0	0	0	0	0	0	0	0	0.93945313	0.060546875	0.033935547	0.015136719	0.017333984	-0.001464844	0	44330	0	0	0
903	904	904	Category L	0.17993164	-0.023925781	-0.91186523	-0.19848633	-0.12890625	0.45117188	-23.59	0	16/3/2018	16	3	2018	1:12:18	4338	0.6	1	12	18	0	0.059570313	3.5288086	0.17578125	-0.029296875	-0.921875	0.74462891	0.012207031	0	0	0	0	0	0	0	0	0	0.93896484	0.061035156	0.01953125	0.00390625	0.005371094	0.010009766	0	44330	0	0	0
904	905	905	Category L	0.16796875	-0.035888672	-0.88793945	-0.19824219	-0.13574219	0.45092773	-23.83	0	16/3/2018	16	3	2018	1:12:18	4338	0.7	1	12	18	0	0.059570313	3.5288086	0.17553711	-0.028808594	-0.92211914	1.4853516	0.035644531	0	0	0	0	0	0	0	0	0	0.93920898	0.060791016	0.048583984	-0.007568359	-0.006835938	0.034179688	0	44330	0	0	0
905	906	906	Category L	0.17993164	-0.023925781	-0.92382813	-0.19213867	-0.13061523	0.45239258	-24.08	0	16/3/2018	16	3	2018	1:12:18	4338	0.8	1	12	18	0	0.059570313	3.5288086	0.17480469	-0.029296875	-0.921875	1.5720215	0.007568359	0	0	0	0	0	0	0	0	0	0.93896484	0.061035156	0.012207031	0.004882813	0.005371094	-0.001708984	0	44330	0	0	0
906	907	907	Category L	0.17993164	-0.023925781	-0.92382813	-0.20361328	-0.12695313	0.45092773	-24.44	0	16/3/2018	16	3	2018	1:12:18	4338	0.9	1	12	18	0	0.059570313	3.5288086	0.17358398	-0.030029297	-0.921875	1.013916	0.008789063	0	0	0	0	0	0	0	0	0	0.9387207	0.061279297	0.013916016	0.006103516	0.006103516	-0.001708984	0	44330	0	0	0
907	908	908	Category L	0.17993164	-0.011962891	-0.92382813	-0.19482422	-0.13330078	0.45019531	-24.44	0	16/3/2018	16	3	2018	1:12:19	4339	0	1	12	19	0	0.059570313	3.5288086	0.17358398	-0.030029297	-0.92211914	0.69213867	0.019287109	0	0	0	0	0	0	0	0	0	0.93896484	0.061035156	0.025878906	0.006103516	0.018066406	-0.001464844	0	44330	0	0	0
908	909	909	Category L	0.19189453	-0.023925781	-0.93579102	-0.19238281	-0.1262207	0.45019531	-24.32	0	16/3/2018	16	3	2018	1:12:19	4339	0.1	1	12	19	0	0.059570313	3.5288086	0.17285156	-0.030273438	-0.921875	0.2434082	0.024169922	0	0	0	0	0	0	0	0	0	0.93847656	0.061523438	0.038818359	0.018798828	0.006347656	-0.013671875	0	44330	0	0	0
909	910	910	Category L	0.17993164	-0.023925781	-0.92382813	-0.19921875	-0.13232422	0.45019531	-24.08	0	16/3/2018	16	3	2018	1:12:19	4339	0.2	1	12	19	0	0.059570313	3.5288086	0.17236328	-0.030517578	-0.92211914	0.44580078	0.010009766	0	0	0	0	0	0	0	0	0	0.93847656	0.061523438	0.015869141	0.007324219	0.006591797	-0.001464844	0	44330	0	0	0
910	911	911	Category L	0.19189453	-0.047851563	-0.92382813	-0.19458008	-0.13500977	0.45117188	-23.83	0	16/3/2018	16	3	2018	1:12:19	4339	0.3	1	12	19	0	0.059570313	3.5288086	0.171875	-0.03125	-0.92211914	0.90307617	0.025878906	0	0	0	0	0	0	0	0	0	0.93847656	0.061523438	0.037841797	0.019775391	-0.016357422	-0.001464844	0	44330	0	0	0
911	912	912	Category L	0.16796875	-0.023925781	-0.88793945	-0.1953125	-0.12524414	0.453125	-23.46	0	16/3/2018	16	3	2018	1:12:19	4339	0.4	1	12	19	0	0.059570313	3.5288086	0.17138672	-0.031494141	-0.92163086	1.107666	0.034667969	0	0	0	0	0	0	0	0	0	0.93798828	0.062011719	0.044921875	-0.003417969	0.007568359	0.033691406	0	44330	0	0	0
912	913	913	Category L	0.16796875	-0.023925781	-0.89990234	-0.19921875	-0.1262207	0.4543457	-23.59	0	16/3/2018	16	3	2018	1:12:19	4339	0.5	1	12	19	0	0.059570313	3.5288086	0.17114258	-0.031494141	-0.921875	0.9440918	0.023681641	0	0	0	0	0	0	0	0	0	0.93823242	0.061767578	0.032958984	-0.003173828	0.007568359	0.021972656	0	44330	0	0	0
913	914	914	Category L	0.17993164	-0.047851563	-0.89990234	-0.19555664	-0.13061523	0.4543457	-23.71	0	16/3/2018	16	3	2018	1:12:19	4339	0.6	1	12	19	0	0.059570313	3.5288086	0.1706543	-0.031738281	-0.921875	0.80126953	0.028564453	0	0	0	0	0	0	0	0	0	0.93823242	0.061767578	0.047119141	0.009033203	-0.015869141	0.021972656	0	44330	0	0	0
914	915	915	Category L	0.15576172	-0.035888672	-0.91186523	-0.19116211	-0.12719727	0.45239258	-23.71	0	16/3/2018	16	3	2018	1:12:19	4339	0.7	1	12	19	0	0.059570313	3.5288086	0.17041016	-0.031738281	-0.92163086	0.56323242	0.018066406	0	0	0	0	0	0	0	0	0	0.93774414	0.062255859	0.028564453	-0.014648438	-0.00390625	0.009765625	0	44330	0	0	0
915	916	916	Category L	0.17993164	-0.059814453	-0.93579102	-0.19995117	-0.1262207	0.44921875	-23.95	0	16/3/2018	16	3	2018	1:12:19	4339	0.8	1	12	19	0	0.059570313	3.5288086	0.16967773	-0.032470703	-0.92138672	0.21557617	0.032226563	0	0	0	0	0	0	0	0	0	0.9375	0.0625	0.051269531	0.010009766	-0.027099609	-0.014160156	0	44330	0	0	0
916	917	917	Category L	0.17993164	-0.011962891	-0.97192383	-0.20336914	-0.12866211	0.44897461	-23.71	0	16/3/2018	16	3	2018	1:12:19	4339	0.9	1	12	19	0	0.059570313	3.5288086	0.16870117	-0.032714844	-0.921875	0.58227539	0.055175781	0	0	0	0	0	0	0	0	0	0.93774414	0.062255859	0.08203125	0.010986328	0.020751953	-0.049804688	0	44330	0	0	0
917	918	918	Category L	0.17993164	-0.023925781	-0.93579102	-0.19213867	-0.13061523	0.45117188	-23.46	0	16/3/2018	16	3	2018	1:12:20	4340	0	1	12	20	0	0.059570313	3.5288086	0.16821289	-0.033203125	-0.92260742	0.59667969	0.019775391	0	0	0	0	0	0	0	0	0	0.93823242	0.061767578	0.033935547	0.011474609	0.009277344	-0.012939453	0	44330	0	0	0
918	919	919	Category L	0.19189453	-0.047851563	-0.91186523	-0.19384766	-0.13256836	0.44921875	-23.22	0	16/3/2018	16	3	2018	1:12:20	4340	0.111	1	12	20	0	0.059570313	3.5288086	0.16748047	-0.032226563	-0.92260742	0.19213867	0.030761719	0	0	0	0	0	0	0	0	0	0.93823242	0.061767578	0.050537109	0.024169922	-0.015380859	0.010742188	0	44330	0	0	0
919	920	920	Category L	0.15576172	-0.059814453	-0.93579102	-0.1965332	-0.13134766	0.44506836	-23.34	0	16/3/2018	16	3	2018	1:12:20	4340	0.222	1	12	20	0	0.059570313	3.5288086	0.16674805	-0.032226563	-0.92260742	0.21289063	0.032226563	0	0	0	0	0	0	0	0	0	0.93823242	0.061767578	0.051269531	-0.010986328	-0.02734375	-0.012939453	0	44330	0	0	0
920	921	921	Category L	0.17993164	-0.035888672	-0.93579102	-0.19238281	-0.12890625	0.45019531	-23.46	0	16/3/2018	16	3	2018	1:12:20	4340	0.333	1	12	20	0	0.059570313	3.5288086	0.16625977	-0.032958984	-0.92260742	0.35546875	0.018798828	0	0	0	0	0	0	0	0	0	0.93823242	0.061767578	0.029296875	0.013427734	-0.002685547	-0.012939453	0	44330	0	0	0
921	922	922	Category L	0.16796875	-0.023925781	-0.91186523	-0.19482422	-0.12890625	0.44848633	-23.83	0	16/3/2018	16	3	2018	1:12:20	4340	0.444	1	12	20	0	0.058837891	3.5288086	0.16601563	-0.033447266	-0.9230957	0.53100586	0.014892578	0	0	0	0	0	0	0	0	0	0.93847656	0.061523438	0.022705078	0.001708984	0.009521484	0.011230469	0	44330	0	0	0
922	923	923	Category L	0.16796875	-0.023925781	-0.92382813	-0.19897461	-0.12768555	0.453125	-24.2	0	16/3/2018	16	3	2018	1:12:20	4340	0.555	1	12	20	0	0.058837891	3.5288086	0.1652832	-0.034179688	-0.9230957	1.2421875	0.010742188	0	0	0	0	0	0	0	0	0	0.93823242	0.061767578	0.013671875	0.002441406	0.010253906	-0.000488281	0	44330	0	0	0
923	924	924	Category L	0.15576172	-0.059814453	-0.92382813	-0.20214844	-0.12719727	0.45019531	-23.95	0	16/3/2018	16	3	2018	1:12:20	4340	0.666	1	12	20	0	0.058837891	3.5288086	0.16455078	-0.034667969	-0.92285156	1.8806152	0.026367188	0	0	0	0	0	0	0	0	0	0.93798828	0.062011719	0.034423828	-0.008789063	-0.024902344	-0.000732422	0	44330	0	0	0
924	925	925	Category L	0.15576172	-0.035888672	-0.95996094	-0.19555664	-0.12866211	0.45019531	-23.95	0	16/3/2018	16	3	2018	1:12:20	4340	0.777	1	12	20	0	0.058837891	3.5288086	0.16381836	-0.034912109	-0.9230957	1.9260254	0.037597656	0	0	0	0	0	0	0	0	0	0.93798828	0.062011719	0.045654297	-0.008056641	-0.000732422	-0.036621094	0	44330	0	0	0
925	926	926	Category L	0.17993164	-0.011962891	-0.89990234	-0.19482422	-0.12890625	0.45239258	-23.83	0	16/3/2018	16	3	2018	1:12:20	4340	0.888	1	12	20	0	0.058837891	3.5288086	0.16308594	-0.03515625	-0.9230957	1.7038574	0.036865234	0	0	0	0	0	0	0	0	0	0.93798828	0.062011719	0.063476563	0.016601563	0.023193359	0.023193359	0	44330	0	0	0
926	927	927	Category L	0.16796875	-0.023925781	-0.93579102	-0.19848633	-0.12548828	0.45336914	-23.59	0	16/3/2018	16	3	2018	1:12:21	4341	0	1	12	21	0	0.058837891	3.5288086	0.16235352	-0.03515625	-0.9230957	2.1955566	0.017578125	0	0	0	0	0	0	0	0	0	0.93798828	0.062011719	0.029296875	0.005371094	0.011230469	-0.012451172	0	44330	0	0	0
927	928	928	Category L	0.16796875	-0.035888672	-0.92382813	-0.20385742	-0.12524414	0.45214844	-23.59	0	16/3/2018	16	3	2018	1:12:21	4341	0.09	1	12	21	0	0.058837891	3.5288086	0.16162109	-0.034912109	-0.9230957	2.5842285	0.006103516	0	0	0	0	0	0	0	0	0	0.93774414	0.062255859	0.007568359	0.006103516	-0.000732422	-0.000488281	0	44330	0	0	0
928	929	929	Category L	0.16796875	-0.023925781	-0.91186523	-0.1940918	-0.12792969	0.4543457	-23.59	0	16/3/2018	16	3	2018	1:12:21	4341	0.181	1	12	21	0	0.058837891	3.5288086	0.16113281	-0.034912109	-0.9230957	2.6364746	0.017089844	0	0	0	0	0	0	0	0	0	0.9375	0.0625	0.029052734	0.006591797	0.010986328	0.011230469	0	44330	0	0	0
929	930	930	Category L	0.14379883	-0.035888672	-0.89990234	-0.19482422	-0.12768555	0.45605469	-23.71	0	16/3/2018	16	3	2018	1:12:21	4341	0.272	1	12	21	0	0.058837891	3.5288086	0.16040039	-0.034912109	-0.92358398	2.4147949	0.029052734	0	0	0	0	0	0	0	0	0	0.93798828	0.062011719	0.041259766	-0.016601563	-0.000732422	0.023681641	0	44330	0	0	0
930	931	931	Category L	0.17993164	-0.011962891	-0.92382813	-0.1965332	-0.12524414	0.45239258	-24.2	0	16/3/2018	16	3	2018	1:12:21	4341	0.363	1	12	21	0	0.058837891	3.5288086	0.15991211	-0.035888672	-0.92407227	2.0683594	0.031005859	0	0	0	0	0	0	0	0	0	0.93847656	0.061523438	0.044189453	0.019775391	0.023925781	0.000244141	0	44330	0	0	0
931	932	932	Category L	0.15576172	-0.035888672	-0.89990234	-0.20117188	-0.1237793	0.4543457	-24.44	0	16/3/2018	16	3	2018	1:12:21	4341	0.454	1	12	21	0	0.058837891	3.5288086	0.15893555	-0.036132813	-0.92407227	2.3720703	0.024414063	0	0	0	0	0	0	0	0	0	0.93847656	0.061523438	0.027832031	-0.003173828	0.000244141	0.024169922	0	44330	0	0	0
932	933	933	Category L	0.15576172	-0.047851563	-0.92382813	-0.19677734	-0.12866211	0.45336914	-24.44	0	16/3/2018	16	3	2018	1:12:21	4341	0.545	1	12	21	0	0.058837891	3.5288086	0.15795898	-0.036621094	-0.92431641	2.2246094	0.011230469	0	0	0	0	0	0	0	0	0	0.93847656	0.061523438	0.013916016	-0.002197266	-0.010986328	0.000488281	0	44330	0	0	0
933	934	934	Category L	0.13183594	-0.035888672	-0.93579102	-0.19482422	-0.1340332	0.45214844	-24.2	0	16/3/2018	16	3	2018	1:12:21	4341	0.636	1	12	21	0	0.058837891	3.5288086	0.1574707	-0.036621094	-0.92407227	1.4755859	0.028076172	0	0	0	0	0	0	0	0	0	0.93798828	0.062011719	0.038085938	-0.025634766	0.000732422	-0.011474609	0	44330	0	0	0
934	935	935	Category L	0.16796875	-0.023925781	-0.93579102	-0.19384766	-0.12207031	0.4543457	-23.83	0	16/3/2018	16	3	2018	1:12:21	4341	0.727	1	12	21	0	0.058837891	3.5288086	0.15722656	-0.037109375	-0.92407227	1.2041016	0.020507813	0	0	0	0	0	0	0	0	0	0.93798828	0.062011719	0.035644531	0.010498047	0.013183594	-0.011474609	0	44330	0	0	0
935	936	936	Category L	0.16796875	-0.035888672	-0.93579102	-0.1965332	-0.12744141	0.44848633	-23.83	0	16/3/2018	16	3	2018	1:12:21	4341	0.818	1	12	21	0	0.058837891	3.5288086	0.15600586	-0.037109375	-0.92382813	1.1826172	0.016601563	0	0	0	0	0	0	0	0	0	0.9375	0.0625	0.024902344	0.01171875	0.001220703	-0.01171875	0	44330	0	0	0
936	937	937	Category L	0.15576172	-0.011962891	-0.92382813	-0.19555664	-0.12890625	0.45117188	-23.83	0	16/3/2018	16	3	2018	1:12:21	4341	0.909	1	12	21	0	0.058837891	3.5288086	0.15527344	-0.036865234	-0.92382813	1.0625	0.024902344	0	0	0	0	0	0	0	0	0	0.9375	0.0625	0.025634766	0.000244141	0.024902344	0	0	44330	0	0	0
937	938	938	Category L	0.17993164	-0.011962891	-0.93579102	-0.19873047	-0.11987305	0.45239258	-23.71	0	16/3/2018	16	3	2018	1:12:22	4342	0	1	12	22	0	0.058837891	3.5288086	0.15429688	-0.037353516	-0.92382813	0.53930664	0.037841797	0	0	0	0	0	0	0	0	0	0.93725586	0.062744141	0.062744141	0.025390625	0.025390625	-0.01171875	0	44330	0	0	0
938	939	939	Category L	0.17993164	-0.035888672	-0.93579102	-0.2019043	-0.11889648	0.45532227	-23.83	0	16/3/2018	16	3	2018	1:12:22	4342	0.1	1	12	22	0	0.058837891	3.5288086	0.15380859	-0.037841797	-0.92407227	0.20239258	0.028320313	0	0	0	0	0	0	0	0	0	0.9375	0.0625	0.039550781	0.025878906	0.001953125	-0.011474609	0	44330	0	0	0
939	940	940	Category L	0.16796875	-0.011962891	-0.92382813	-0.18774414	-0.12915039	0.45532227	-23.95	0	16/3/2018	16	3	2018	1:12:22	4342	0.2	1	12	22	0	0.058837891	3.5288086	0.15307617	-0.037841797	-0.92456055	0.46337891	0.029785156	0	0	0	0	0	0	0	0	0	0.93774414	0.062255859	0.041503906	0.014648438	0.025878906	0.000732422	0	44330	0	0	0
940	941	941	Category L	0.15576172	-0.035888672	-0.92382813	-0.19287109	-0.12768555	0.45336914	-24.2	0	16/3/2018	16	3	2018	1:12:22	4342	0.3	1	12	22	0	0.058837891	3.5288086	0.15209961	-0.038085938	-0.92407227	0.80932617	0.004150391	0	0	0	0	0	0	0	0	0	0.9375	0.0625	0.006103516	0.003417969	0.002197266	0.000244141	0	44330	0	0	0
941	942	942	Category L	0.16796875	-0.011962891	-0.92382813	-0.19555664	-0.12158203	0.4543457	-24.57	0	16/3/2018	16	3	2018	1:12:22	4342	0.4	1	12	22	0	0.058837891	3.5288086	0.15136719	-0.038574219	-0.92431641	0.49023438	0.031494141	0	0	0	0	0	0	0	0	0	0.9375	0.0625	0.043945313	0.016357422	0.026611328	0.000488281	0	44330	0	0	0
942	943	943	Category L	0.13183594	-0.035888672	-0.91186523	-0.19677734	-0.12036133	0.44946289	-24.57	0	16/3/2018	16	3	2018	1:12:22	4342	0.5	1	12	22	0	0.058837891	3.5288086	0.15039063	-0.038818359	-0.92431641	0.000488281	0.022705078	0	0	0	0	0	0	0	0	0	0.93725586	0.062744141	0.034179688	-0.018554688	0.002929688	0.012451172	0	44330	0	0	0
943	944	944	Category L	0.16796875	-0.047851563	-0.92382813	-0.19140625	-0.1262207	0.45239258	-24.32	0	16/3/2018	16	3	2018	1:12:22	4342	0.6	1	12	22	0	0.058837891	3.5288086	0.14990234	-0.039306641	-0.92431641	0.41430664	0.019775391	0	0	0	0	0	0	0	0	0	0.93725586	0.062744141	0.026855469	0.017822266	-0.008300781	0.000488281	0	44330	0	0	0
944	945	945	Category L	0.13183594	-0.071777344	-0.89990234	-0.19677734	-0.11938477	0.45629883	-24.08	0	16/3/2018	16	3	2018	1:12:22	4342	0.7	1	12	22	0	0.058837891	3.5288086	0.14892578	-0.039550781	-0.92431641	0.32543945	0.043945313	0	0	0	0	0	0	0	0	0	0.93701172	0.062988281	0.073974609	-0.017089844	-0.031982422	0.024414063	0	44330	0	0	0
945	946	946	Category L	0.095947266	-0.083984375	-0.92382813	-0.19555664	-0.12280273	0.45556641	-24.08	0	16/3/2018	16	3	2018	1:12:22	4342	0.8	1	12	22	0	0.058837891	3.5288086	0.14819336	-0.039550781	-0.92456055	0.12963867	0.068359375	0	0	0	0	0	0	0	0	0	0.93725586	0.062744141	0.097412109	-0.052246094	-0.044189453	0.000732422	0	44330	0	0	0
946	947	947	Category L	0.17993164	-0.035888672	-0.92382813	-0.19482422	-0.12158203	0.45629883	-24.2	0	16/3/2018	16	3	2018	1:12:22	4342	0.9	1	12	22	0	0.058837891	3.5288086	0.14794922	-0.040039063	-0.92456055	0.6887207	0.031982422	0	0	0	0	0	0	0	0	0	0.93725586	0.062744141	0.036865234	0.031738281	0.004150391	0.000732422	0	44330	0	0	0
947	948	948	Category L	0.14379883	-0.011962891	-0.91186523	-0.19921875	-0.11572266	0.4543457	-24.2	0	16/3/2018	16	3	2018	1:12:23	4343	0	1	12	23	0	0.058837891	3.5288086	0.14697266	-0.040527344	-0.92456055	1.4614258	0.03125	0	0	0	0	0	0	0	0	0	0.93701172	0.062988281	0.044433594	-0.003173828	0.028564453	0.012695313	0	44330	0	0	0
948	949	949	Category L	0.13183594	-0.023925781	-0.95996094	-0.19213867	-0.12158203	0.45629883	-24.32	0	16/3/2018	16	3	2018	1:12:23	4343	0.1	1	12	23	0	0.058837891	3.5288086	0.14575195	-0.041015625	-0.92456055	2.2663574	0.041503906	0	0	0	0	0	0	0	0	0	0.93701172	0.062988281	0.06640625	-0.013916016	0.017089844	-0.03515625	0	44330	0	0	0
949	950	950	Category L	0.14379883	-0.047851563	-0.92382813	-0.19482422	-0.12011719	0.45458984	-24.2	0	16/3/2018	16	3	2018	1:12:23	4343	0.2	1	12	23	0	0.058837891	3.5288086	0.14501953	-0.041259766	-0.92456055	2.390625	0.006591797	0	0	0	0	0	0	0	0	0	0.93676758	0.063232422	0.008544922	-0.001220703	-0.006347656	0.000732422	0	44330	0	0	0
950	951	951	Category L	0.14379883	-0.023925781	-0.88793945	-0.1940918	-0.11743164	0.45556641	-23.83	0	16/3/2018	16	3	2018	1:12:23	4343	0.3	1	12	23	0	0.058837891	3.5288086	0.14453125	-0.041259766	-0.92456055	2.6677246	0.040527344	0	0	0	0	0	0	0	0	0	0.93676758	0.063232422	0.054931641	-0.000732422	0.017333984	0.036621094	0	44330	0	0	0
951	952	952	Category L	0.15576172	-0.011962891	-0.92382813	-0.19238281	-0.11669922	0.45751953	-23.71	0	16/3/2018	16	3	2018	1:12:23	4343	0.4	1	12	23	0	0.058837891	3.5288086	0.14428711	-0.041015625	-0.92504883	3.3679199	0.03125	0	0	0	0	0	0	0	0	0	0.93701172	0.062988281	0.041748047	0.011230469	0.029052734	0.001220703	0	44330	0	0	0
952	953	953	Category L	0.15576172	-0.011962891	-0.94799805	-0.19677734	-0.12036133	0.45727539	-23.46	0	16/3/2018	16	3	2018	1:12:23	4343	0.5	1	12	23	0	0.058837891	3.5288086	0.14379883	-0.041259766	-0.92553711	3.2285156	0.038574219	0	0	0	0	0	0	0	0	0	0.9375	0.0625	0.063476563	0.01171875	0.029296875	-0.022216797	0	44330	0	0	0
953	954	954	Category L	0.13183594	-0.023925781	-0.93579102	-0.19384766	-0.11816406	0.45556641	-23.46	0	16/3/2018	16	3	2018	1:12:23	4343	0.6	1	12	23	0	0.058837891	3.5288086	0.14306641	-0.041259766	-0.92602539	3.1381836	0.022949219	0	0	0	0	0	0	0	0	0	0.93798828	0.062011719	0.038330078	-0.011230469	0.017333984	-0.009521484	0	44330	0	0	0
954	955	955	Category L	0.11987305	-0.059814453	-0.91186523	-0.19873047	-0.12011719	0.4543457	-23.59	0	16/3/2018	16	3	2018	1:12:23	4343	0.7	1	12	23	0	0.058837891	3.5288086	0.14208984	-0.041259766	-0.92651367	3.739502	0.032470703	0	0	0	0	0	0	0	0	0	0.93823242	0.061767578	0.055419922	-0.022216797	-0.018310547	0.014648438	0	44330	0	0	0
955	956	956	Category L	0.10791016	-0.035888672	-0.94799805	-0.1887207	-0.1184082	0.45678711	-23.59	0	16/3/2018	16	3	2018	1:12:23	4343	0.8	1	12	23	0	0.058837891	3.5288086	0.14160156	-0.040771484	-0.92675781	3.7524414	0.040039063	0	0	0	0	0	0	0	0	0	0.93847656	0.061523438	0.060058594	-0.033691406	0.004882813	-0.020996094	0	44330	0	0	0
956	957	957	Category L	0.14379883	-0.035888672	-0.98388672	-0.1940918	-0.11572266	0.44848633	-23.95	0	16/3/2018	16	3	2018	1:12:23	4343	0.9	1	12	23	0	0.058837891	3.5288086	0.14038086	-0.040283203	-0.92651367	3.2880859	0.057373047	0	0	0	0	0	0	0	0	0	0.93798828	0.062011719	0.064697266	0.003173828	0.004394531	-0.057128906	0	44330	0	0	0
957	958	958	Category L	0.13183594	-0.047851563	-0.93579102	-0.19580078	-0.11791992	0.44750977	-24.08	0	16/3/2018	16	3	2018	1:12:24	4344	0	1	12	24	0	0.058837891	3.5288086	0.13916016	-0.040527344	-0.92602539	2.5432129	0.014160156	0	0	0	0	0	0	0	0	0	0.93725586	0.062744141	0.024169922	-0.007324219	-0.007080078	-0.009521484	0	44330	0	0	0
958	959	959	Category L	0.10791016	-0.059814453	-0.93579102	-0.18945313	-0.11816406	0.45751953	-24.2	0	16/3/2018	16	3	2018	1:12:24	4344	0.111	1	12	24	0	0.058837891	3.5288086	0.13793945	-0.040771484	-0.92578125	1.6818848	0.036865234	0	0	0	0	0	0	0	0	0	0.93701172	0.062988281	0.058837891	-0.030029297	-0.018798828	-0.009765625	0	44330	0	0	0
959	960	960	Category L	0.14379883	-0.047851563	-0.94799805	-0.19848633	-0.11914063	0.45361328	-24.44	0	16/3/2018	16	3	2018	1:12:24	4344	0.222	1	12	24	0	0.059570313	3.5175293	0.13671875	-0.040283203	-0.92651367	0.79541016	0.023681641	0	0	0	0	0	0	0	0	0	0.93725586	0.062744141	0.035644531	0.006835938	-0.007324219	-0.021240234	0	44330	0	0	0
960	961	961	Category L	0.13183594	-0.047851563	-0.93579102	-0.19921875	-0.11572266	0.45727539	-24.2	0	16/3/2018	16	3	2018	1:12:24	4344	0.333	1	12	24	0	0.059570313	3.5175293	0.13598633	-0.040039063	-0.92626953	0.35449219	0.012939453	0	0	0	0	0	0	0	0	0	0.93701172	0.062988281	0.021484375	-0.004150391	-0.007568359	-0.009277344	0	44330	0	0	0
961	962	962	Category L	0.11987305	-0.083984375	-0.88793945	-0.1965332	-0.11743164	0.45654297	-24.2	0	16/3/2018	16	3	2018	1:12:24	4344	0.444	1	12	24	0	0.059570313	3.5175293	0.13525391	-0.039550781	-0.92651367	1.0283203	0.060546875	0	0	0	0	0	0	0	0	0	0.93725586	0.062744141	0.098388672	-0.015380859	-0.044189453	0.038574219	0	44330	0	0	0
962	963	963	Category L	0.10791016	-0.059814453	-0.91186523	-0.19580078	-0.11914063	0.45361328	-24.08	0	16/3/2018	16	3	2018	1:12:24	4344	0.555	1	12	24	0	0.059570313	3.5175293	0.13452148	-0.040039063	-0.92700195	1.1435547	0.036376953	0	0	0	0	0	0	0	0	0	0.9375	0.0625	0.061279297	-0.026611328	-0.01953125	0.015136719	0	44330	0	0	0
963	964	964	Category L	0.13183594	-0.047851563	-0.91186523	-0.19213867	-0.12255859	0.45556641	-24.2	0	16/3/2018	16	3	2018	1:12:24	4344	0.666	1	12	24	0	0.059570313	3.5175293	0.1340332	-0.040771484	-0.92724609	1.6386719	0.017089844	0	0	0	0	0	0	0	0	0	0.93798828	0.062011719	0.024658203	-0.002197266	-0.006835938	0.015380859	0	44330	0	0	0
964	965	965	Category L	0.13183594	-0.059814453	-0.92382813	-0.19311523	-0.11767578	0.45654297	-24.32	0	16/3/2018	16	3	2018	1:12:24	4344	0.777	1	12	24	0	0.059570313	3.5175293	0.13330078	-0.041015625	-0.92749023	2.2060547	0.019042969	0	0	0	0	0	0	0	0	0	0.93798828	0.062011719	0.023925781	-0.001464844	-0.018554688	0.003662109	0	44330	0	0	0
965	966	966	Category L	0.13183594	-0.059814453	-0.92382813	-0.19287109	-0.12182617	0.45654297	-24.2	0	16/3/2018	16	3	2018	1:12:24	4344	0.888	1	12	24	0	0.059570313	3.5175293	0.13256836	-0.041259766	-0.92700195	1.9248047	0.018554688	0	0	0	0	0	0	0	0	0	0.9375	0.0625	0.022460938	-0.000732422	-0.018310547	0.003173828	0	44330	0	0	0
966	967	967	Category L	0.13183594	-0.035888672	-0.91186523	-0.19311523	-0.1184082	0.45654297	-24.32	0	16/3/2018	16	3	2018	1:12:25	4345	0	1	12	25	0	0.059570313	3.5175293	0.13183594	-0.041503906	-0.92724609	1.7529297	0.016601563	0	0	0	0	0	0	0	0	0	0.9375	0.0625	0.021240234	0	0.005615234	0.015380859	0	44330	0	0	0
967	968	968	Category L	0.11987305	-0.047851563	-0.91186523	-0.1940918	-0.11303711	0.4597168	-24.08	0	16/3/2018	16	3	2018	1:12:25	4345	0.1	1	12	25	0	0.059570313	3.5175293	0.13134766	-0.041748047	-0.92724609	1.8811035	0.020019531	0	0	0	0	0	0	0	0	0	0.9375	0.0625	0.032958984	-0.011474609	-0.005859375	0.015380859	0	44330	0	0	0
968	969	969	Category L	0.11987305	-0.071777344	-0.94799805	-0.19506836	-0.11376953	0.45727539	-23.95	0	16/3/2018	16	3	2018	1:12:25	4345	0.2	1	12	25	0	0.059570313	3.5175293	0.13085938	-0.041748047	-0.92700195	1.5800781	0.038085938	0	0	0	0	0	0	0	0	0	0.93701172	0.062988281	0.061767578	-0.010986328	-0.029785156	-0.020751953	0	44330	0	0	0
969	970	970	Category L	0.11987305	-0.095947266	-0.92382813	-0.19238281	-0.11816406	0.45556641	-23.83	0	16/3/2018	16	3	2018	1:12:25	4345	0.3	1	12	25	0	0.059570313	3.5175293	0.13012695	-0.041992188	-0.92700195	0.74780273	0.0546875	0	0	0	0	0	0	0	0	0	0.93701172	0.062988281	0.067382813	-0.010253906	-0.053710938	0.003173828	0	44330	0	0	0
970	971	971	Category L	0.10791016	-0.047851563	-0.93579102	-0.19677734	-0.12182617	0.4543457	-23.59	0	16/3/2018	16	3	2018	1:12:25	4345	0.4	1	12	25	0	0.059570313	3.5175293	0.12988281	-0.041992188	-0.92724609	0.27880859	0.024169922	0	0	0	0	0	0	0	0	0	0.93725586	0.062744141	0.036132813	-0.021972656	-0.005615234	-0.008300781	0	44330	0	0	0
971	972	972	Category L	0.13183594	-0.071777344	-0.94799805	-0.19238281	-0.11547852	0.45727539	-23.59	0	16/3/2018	16	3	2018	1:12:25	4345	0.5	1	12	25	0	0.059570313	3.5175293	0.12890625	-0.042480469	-0.92724609	0.85864258	0.035644531	0	0	0	0	0	0	0	0	0	0.93701172	0.062988281	0.052490234	0.002685547	-0.029052734	-0.020507813	0	44330	0	0	0
972	973	973	Category L	0.14379883	-0.035888672	-0.91186523	-0.19775391	-0.11743164	0.45458984	-23.71	0	16/3/2018	16	3	2018	1:12:25	4345	0.6	1	12	25	0	0.059570313	3.5175293	0.12841797	-0.042724609	-0.92749023	0.81665039	0.022949219	0	0	0	0	0	0	0	0	0	0.93725586	0.062744141	0.037841797	0.015136719	0.006835938	0.015625	0	44330	0	0	0
973	974	974	Category L	0.16796875	-0.059814453	-0.92382813	-0.19287109	-0.12133789	0.45458984	-24.08	0	16/3/2018	16	3	2018	1:12:25	4345	0.7	1	12	25	0	0.059570313	3.5175293	0.12792969	-0.042724609	-0.92773438	0.11206055	0.043457031	0	0	0	0	0	0	0	0	0	0.9375	0.0625	0.060791016	0.039794922	-0.016845703	0.00390625	0	44330	0	0	0
974	975	975	Category L	0.10791016	-0.047851563	-0.92382813	-0.19238281	-0.11669922	0.4597168	-24.32	0	16/3/2018	16	3	2018	1:12:25	4345	0.8	1	12	25	0	0.059570313	3.5175293	0.12719727	-0.04296875	-0.92773438	0.25219727	0.020263672	0	0	0	0	0	0	0	0	0	0.9375	0.0625	0.028076172	-0.019287109	-0.004638672	0.00390625	0	44330	0	0	0
975	976	976	Category L	0.11987305	-0.047851563	-0.92382813	-0.19311523	-0.11669922	0.44848633	-24.32	0	16/3/2018	16	3	2018	1:12:25	4345	0.9	1	12	25	0	0.059570313	3.5175293	0.1262207	-0.04296875	-0.92773438	0.25683594	0.008789063	0	0	0	0	0	0	0	0	0	0.93725586	0.062744141	0.015136719	-0.006347656	-0.004638672	0.00390625	0	44330	0	0	0
976	977	977	Category L	0.11987305	-0.059814453	-0.91186523	-0.19140625	-0.11181641	0.45874023	-24.44	0	16/3/2018	16	3	2018	1:12:26	4346	0	1	12	26	0	0.059570313	3.5175293	0.125	-0.043212891	-0.92773438	0.094238281	0.0234375	0	0	0	0	0	0	0	0	0	0.93701172	0.062988281	0.037353516	-0.005126953	-0.016357422	0.015869141	0	44330	0	0	0
977	978	978	Category L	0.14379883	-0.047851563	-0.94799805	-0.19384766	-0.12109375	0.45629883	-24.08	0	16/3/2018	16	3	2018	1:12:26	4346	0.1	1	12	26	0	0.059570313	3.5175293	0.12451172	-0.043701172	-0.92773438	1.3134766	0.028076172	0	0	0	0	0	0	0	0	0	0.93701172	0.062988281	0.043212891	0.019042969	-0.00390625	-0.020019531	0	44330	0	0	0
978	979	979	Category L	0.11987305	-0.035888672	-0.94799805	-0.19140625	-0.11132813	0.46166992	-23.95	0	16/3/2018	16	3	2018	1:12:26	4346	0.2	1	12	26	0	0.059570313	3.5175293	0.1237793	-0.043945313	-0.92797852	1.684082	0.021728516	0	0	0	0	0	0	0	0	0	0.93725586	0.062744141	0.031982422	-0.00390625	0.008056641	-0.019775391	0	44330	0	0	0
979	980	980	Category L	0.10791016	-0.035888672	-0.88793945	-0.1965332	-0.11206055	0.46069336	-23.95	0	16/3/2018	16	3	2018	1:12:26	4346	0.3	1	12	26	0	0.059570313	3.5175293	0.12255859	-0.043945313	-0.92797852	1.2209473	0.043457031	0	0	0	0	0	0	0	0	0	0.93725586	0.062744141	0.063232422	-0.014648438	0.008056641	0.040039063	0	44330	0	0	0
980	981	981	Category L	0.11987305	-0.071777344	-0.92382813	-0.1862793	-0.11669922	0.45874023	-23.95	0	16/3/2018	16	3	2018	1:12:26	4346	0.4	1	12	26	0	0.059570313	3.5175293	0.12207031	-0.044677734	-0.92822266	1.222168	0.02734375	0	0	0	0	0	0	0	0	0	0.93725586	0.062744141	0.033935547	-0.002197266	-0.026855469	0.004394531	0	44330	0	0	0
981	982	982	Category L	0.10791016	-0.047851563	-0.92382813	-0.1940918	-0.11328125	0.45874023	-24.32	0	16/3/2018	16	3	2018	1:12:26	4346	0.5	1	12	26	0	0.059570313	3.5175293	0.12158203	-0.044677734	-0.9284668	1.9990234	0.014892578	0	0	0	0	0	0	0	0	0	0.9375	0.0625	0.021484375	-0.013671875	-0.002929688	0.004638672	0	44330	0	0	0
982	983	983	Category L	0.15576172	-0.047851563	-0.92382813	-0.19213867	-0.11987305	0.45947266	-24.57	0	16/3/2018	16	3	2018	1:12:26	4346	0.6	1	12	26	0	0.059570313	3.5175293	0.12060547	-0.045410156	-0.9284668	2.5754395	0.03515625	0	0	0	0	0	0	0	0	0	0.93725586	0.062744141	0.041748047	0.034912109	-0.002197266	0.004638672	0	44330	0	0	0
983	984	984	Category L	0.10791016	-0.035888672	-0.91186523	-0.19238281	-0.11474609	0.45556641	-24.57	0	16/3/2018	16	3	2018	1:12:26	4346	0.7	1	12	26	0	0.059570313	3.5175293	0.11962891	-0.045654297	-0.9284668	1.3371582	0.022705078	0	0	0	0	0	0	0	0	0	0.93725586	0.062744141	0.038574219	-0.01171875	0.009765625	0.016601563	0	44330	0	0	0
984	985	985	Category L	0.10791016	-0.047851563	-0.91186523	-0.19335938	-0.11132813	0.45874023	-24.44	0	16/3/2018	16	3	2018	1:12:26	4346	0.8	1	12	26	0	0.059570313	3.5175293	0.11865234	-0.045410156	-0.92822266	0.97583008	0.019775391	0	0	0	0	0	0	0	0	0	0.93701172	0.062988281	0.029541016	-0.010742188	-0.002197266	0.016357422	0	44330	0	0	0
985	986	986	Category L	0.15576172	-0.047851563	-0.92382813	-0.19506836	-0.11376953	0.4597168	-24.32	0	16/3/2018	16	3	2018	1:12:26	4346	0.9	1	12	26	0	0.059570313	3.5175293	0.11791992	-0.044677734	-0.9284668	1.3742676	0.038085938	0	0	0	0	0	0	0	0	0	0.93701172	0.062988281	0.045654297	0.037841797	-0.002929688	0.004638672	0	44330	0	0	0
986	987	987	Category L	0.095947266	-0.059814453	-0.91186523	-0.18798828	-0.12158203	0.45874023	-24.2	0	16/3/2018	16	3	2018	1:12:27	4347	0	1	12	27	0	0.059570313	3.5175293	0.11743164	-0.044189453	-0.9284668	1.4819336	0.03125	0	0	0	0	0	0	0	0	0	0.93701172	0.062988281	0.053710938	-0.021484375	-0.015380859	0.016601563	0	44330	0	0	0
987	988	988	Category L	0.095947266	-0.059814453	-0.93579102	-0.18530273	-0.11425781	0.45898438	-24.08	0	16/3/2018	16	3	2018	1:12:27	4347	0.09	1	12	27	0	0.059570313	3.5175293	0.11669922	-0.044189453	-0.9284668	0.4934082	0.026855469	0	0	0	0	0	0	0	0	0	0.93701172	0.062988281	0.043212891	-0.020751953	-0.015380859	-0.007080078	0	44330	0	0	0
988	989	989	Category L	0.11987305	-0.035888672	-0.92382813	-0.19506836	-0.11572266	0.45874023	-23.83	0	16/3/2018	16	3	2018	1:12:27	4347	0.181	1	12	27	0	0.059570313	3.5175293	0.11621094	-0.044921875	-0.92871094	0.6875	0.010742188	0	0	0	0	0	0	0	0	0	0.93701172	0.062988281	0.017333984	0.003417969	0.009033203	0.004882813	0	44330	0	0	0
989	990	990	Category L	0.15576172	-0.023925781	-0.92382813	-0.19140625	-0.11303711	0.45678711	-23.59	0	16/3/2018	16	3	2018	1:12:27	4347	0.272	1	12	27	0	0.059570313	3.5175293	0.1159668	-0.044677734	-0.92822266	0.56445313	0.045166016	0	0	0	0	0	0	0	0	0	0.93652344	0.063476563	0.065185547	0.039550781	0.020751953	0.004394531	0	44330	0	0	0
990	991	991	Category L	0.15576172	-0.035888672	-0.95996094	-0.19140625	-0.11181641	0.45654297	-23.46	0	16/3/2018	16	3	2018	1:12:27	4347	0.363	1	12	27	0	0.059570313	3.5175293	0.11499023	-0.044677734	-0.92797852	0.23413086	0.052246094	0	0	0	0	0	0	0	0	0	0.9362793	0.063720703	0.081298828	0.040527344	0.008789063	-0.031738281	0	44330	0	0	0
991	992	992	Category L	0.13183594	-0.035888672	-0.93579102	-0.18457031	-0.1159668	0.45776367	-23.83	0	16/3/2018	16	3	2018	1:12:27	4347	0.454	1	12	27	0	0.059570313	3.5175293	0.11401367	-0.045166016	-0.9284668	0.26220703	0.020996094	0	0	0	0	0	0	0	0	0	0.93652344	0.063476563	0.033935547	0.017578125	0.009277344	-0.007080078	0	44330	0	0	0
992	993	993	Category L	0.11987305	-0.035888672	-0.94799805	-0.18774414	-0.11328125	0.45874023	-24.08	0	16/3/2018	16	3	2018	1:12:27	4347	0.545	1	12	27	0	0.059570313	3.5175293	0.11303711	-0.045410156	-0.92895508	0.33740234	0.021972656	0	0	0	0	0	0	0	0	0	0.93701172	0.062988281	0.034912109	0.006591797	0.009521484	-0.018798828	0	44330	0	0	0
993	994	994	Category L	0.095947266	-0.035888672	-0.92382813	-0.18676758	-0.12109375	0.45874023	-24.08	0	16/3/2018	16	3	2018	1:12:27	4347	0.636	1	12	27	0	0.059570313	3.5175293	0.11230469	-0.045898438	-0.92871094	1.1166992	0.019775391	0	0	0	0	0	0	0	0	0	0.93652344	0.063476563	0.03125	-0.016357422	0.010009766	0.004882813	0	44330	0	0	0
994	995	995	Category L	0.11987305	-0.011962891	-0.93579102	-0.18261719	-0.11767578	0.45874023	-23.95	0	16/3/2018	16	3	2018	1:12:27	4347	0.727	1	12	27	0	0.059570313	3.5175293	0.11157227	-0.046630859	-0.92871094	2.8178711	0.036376953	0	0	0	0	0	0	0	0	0	0.93652344	0.063476563	0.050048828	0.008056641	0.034667969	-0.006835938	0	44330	0	0	0
995	996	996	Category L	0.083984375	-0.011962891	-0.92382813	-0.18945313	-0.11743164	0.4597168	-23.59	0	16/3/2018	16	3	2018	1:12:27	4347	0.818	1	12	27	0	0.059570313	3.5175293	0.11083984	-0.046630859	-0.92919922	3.5024414	0.044433594	0	0	0	0	0	0	0	0	0	0.93701172	0.062988281	0.067382813	-0.026855469	0.034667969	0.005371094	0	44330	0	0	0
996	997	997	Category L	0.071777344	-0.023925781	-0.92382813	-0.18164063	-0.11474609	0.45996094	-23.46	0	16/3/2018	16	3	2018	1:12:27	4347	0.909	1	12	27	0	0.059570313	3.5175293	0.11132813	-0.046875	-0.92919922	3.6953125	0.046142578	0	0	0	0	0	0	0	0	0	0.93701172	0.062988281	0.068115234	-0.039550781	0.022949219	0.005371094	0	44330	0	0	0
997	998	998	Category L	0.095947266	-0.047851563	-0.92382813	-0.1862793	-0.11474609	0.45581055	-23.46	0	16/3/2018	16	3	2018	1:12:28	4348	0	1	12	28	0	0.059082031	3.5513672	0.11035156	-0.047363281	-0.9284668	3.9707031	0.015136719	0	0	0	0	0	0	0	0	0	0.9362793	0.063720703	0.01953125	-0.014404297	-0.000244141	0.004638672	0	44330	0	0	0
998	999	999	Category L	0.083984375	-0.011962891	-0.95996094	-0.18432617	-0.11743164	0.45898438	-23.71	0	16/3/2018	16	3	2018	1:12:28	4348	0.111	1	12	28	0	0.059082031	3.5513672	0.10913086	-0.047363281	-0.9284668	4.6848145	0.053710938	0	0	0	0	0	0	0	0	0	0.93603516	0.063964844	0.092285156	-0.025146484	0.035400391	-0.03125	0	44330	0	0	0
999	1000	1000	Category L	0.10791016	-0.035888672	-0.92382813	-0.18432617	-0.11401367	0.4609375	-23.34	0	16/3/2018	16	3	2018	1:12:28	4348	0.222	1	12	28	0	0.059082031	3.5513672	0.10913086	-0.046875	-0.92822266	4.1813965	0.011962891	0	0	0	0	0	0	0	0	0	0.93579102	0.064208984	0.016845703	-0.001220703	0.010986328	0.004394531	0	44330	0	0	0
1000	1001	1001	Category L	0.10791016	-0.011962891	-0.95996094	-0.1862793	-0.11572266	0.45874023	-23.22	0	16/3/2018	16	3	2018	1:12:28	4348	0.333	1	12	28	0	0.059082031	3.5513672	0.10839844	-0.046875	-0.92822266	2.4633789	0.047119141	0	0	0	0	0	0	0	0	0	0.93579102	0.064208984	0.067138672	-0.000488281	0.034912109	-0.031494141	0	44330	0	0	0
1001	1002	1002	Category L	0.10791016	-0.059814453	-0.93579102	-0.18505859	-0.11425781	0.46069336	-23.22	0	16/3/2018	16	3	2018	1:12:28	4348	0.444	1	12	28	0	0.059082031	3.5513672	0.10766602	-0.046630859	-0.9284668	1.2055664	0.014892578	0	0	0	0	0	0	0	0	0	0.93579102	0.064208984	0.020263672	0	-0.012939453	-0.007080078	0	44330	0	0	0
1002	1003	1003	Category L	0.13183594	-0.071777344	-0.95996094	-0.1862793	-0.11938477	0.45751953	-23.22	0	16/3/2018	16	3	2018	1:12:28	4348	0.555	1	12	28	0	0.059082031	3.5513672	0.10693359	-0.045898438	-0.92895508	0.039794922	0.047119141	0	0	0	0	0	0	0	0	0	0.93603516	0.063964844	0.081542969	0.024658203	-0.025634766	-0.030761719	0	44330	0	0	0
1003	1004	1004	Category L	0.095947266	-0.083984375	-0.93579102	-0.18408203	-0.11450195	0.4609375	-23.59	0	16/3/2018	16	3	2018	1:12:28	4348	0.666	1	12	28	0	0.059082031	3.5513672	0.10668945	-0.045898438	-0.92895508	1.3659668	0.040039063	0	0	0	0	0	0	0	0	0	0.93603516	0.063964844	0.055664063	-0.010742188	-0.037841797	-0.006591797	0	44330	0	0	0
1004	1005	1005	Category L	0.10791016	-0.059814453	-0.92382813	-0.17993164	-0.11401367	0.4609375	-23.71	0	16/3/2018	16	3	2018	1:12:28	4348	0.777	1	12	28	0	0.059082031	3.5513672	0.10620117	-0.046142578	-0.92895508	3.3249512	0.014404297	0	0	0	0	0	0	0	0	0	0.93603516	0.063964844	0.020263672	0.001464844	-0.013427734	0.005126953	0	44330	0	0	0
1005	1006	1006	Category L	0.10791016	-0.023925781	-0.92382813	-0.18603516	-0.12109375	0.45166016	-23.95	0	16/3/2018	16	3	2018	1:12:28	4348	0.888	1	12	28	0	0.059082031	3.5513672	0.10546875	-0.045654297	-0.92919922	4.8974609	0.022460938	0	0	0	0	0	0	0	0	0	0.9362793	0.063720703	0.029541016	0.002197266	0.021728516	0.005371094	0	44330	0	0	0
1006	1007	1007	Category L	0.13183594	-0.047851563	-0.92382813	-0.18286133	-0.11230469	0.46191406	-23.95	0	16/3/2018	16	3	2018	1:12:29	4349	0	1	12	29	0	0.059082031	3.5513672	0.10473633	-0.045898438	-0.9296875	5.3408203	0.027587891	0	0	0	0	0	0	0	0	0	0.93676758	0.063232422	0.034912109	0.026855469	-0.001708984	0.005859375	0	44330	0	0	0
1007	1008	1008	Category L	0.13183594	-0.035888672	-0.89990234	-0.18676758	-0.11816406	0.4597168	-24.08	0	16/3/2018	16	3	2018	1:12:29	4349	0.1	1	12	29	0	0.059082031	3.5513672	0.10400391	-0.046142578	-0.92993164	4.9968262	0.042236328	0	0	0	0	0	0	0	0	0	0.93701172	0.062988281	0.068115234	0.027587891	0.010253906	0.030029297	0	44330	0	0	0
1008	1009	1009	Category L	0.11987305	-0.047851563	-0.91186523	-0.18530273	-0.11328125	0.45898438	-24.08	0	16/3/2018	16	3	2018	1:12:29	4349	0.2	1	12	29	0	0.059082031	3.5513672	0.10351563	-0.046630859	-0.93041992	4.5205078	0.024902344	0	0	0	0	0	0	0	0	0	0.9375	0.0625	0.036132813	0.016113281	-0.000976563	0.018554688	0	44330	0	0	0
1009	1010	1010	Category L	0.10791016	-0.023925781	-0.93579102	-0.19262695	-0.11132813	0.45874023	-24.08	0	16/3/2018	16	3	2018	1:12:29	4349	0.3	1	12	29	0	0.059082031	3.5513672	0.10302734	-0.046386719	-0.93066406	4.1420898	0.0234375	0	0	0	0	0	0	0	0	0	0.9375	0.0625	0.032226563	0.004638672	0.022460938	-0.004882813	0	44330	0	0	0
1010	1011	1011	Category L	0.10791016	-0.059814453	-0.91186523	-0.1862793	-0.11669922	0.45874023	-24.2	0	16/3/2018	16	3	2018	1:12:29	4349	0.4	1	12	29	0	0.059082031	3.5513672	0.1027832	-0.045654297	-0.9309082	2.7380371	0.024169922	0	0	0	0	0	0	0	0	0	0.93774414	0.062255859	0.038085938	0.004882813	-0.013916016	0.019042969	0	44330	0	0	0
1011	1012	1012	Category L	0.10791016	-0.047851563	-0.92382813	-0.18286133	-0.11425781	0.45898438	-24.2	0	16/3/2018	16	3	2018	1:12:29	4349	0.5	1	12	29	0	0.059082031	3.5513672	0.10229492	-0.045898438	-0.9309082	0.87597656	0.009033203	0	0	0	0	0	0	0	0	0	0.9375	0.0625	0.014160156	0.005371094	-0.001708984	0.007080078	0	44330	0	0	0
1012	1013	1013	Category L	0.11987305	-0.059814453	-0.93579102	-0.1862793	-0.11328125	0.45678711	-24.44	0	16/3/2018	16	3	2018	1:12:29	4349	0.6	1	12	29	0	0.059082031	3.5513672	0.10205078	-0.046142578	-0.9309082	1.1164551	0.022705078	0	0	0	0	0	0	0	0	0	0.9375	0.0625	0.036132813	0.017578125	-0.013427734	-0.004638672	0	44330	0	0	0
1013	1014	1014	Category L	0.071777344	-0.047851563	-0.94799805	-0.18530273	-0.11425781	0.45776367	-24.44	0	16/3/2018	16	3	2018	1:12:29	4349	0.7	1	12	29	0	0.059082031	3.5513672	0.10083008	-0.046630859	-0.93115234	2.1848145	0.033691406	0	0	0	0	0	0	0	0	0	0.93774414	0.062255859	0.047119141	-0.029052734	-0.000976563	-0.016601563	0	44330	0	0	0
1014	1015	1015	Category L	0.095947266	-0.023925781	-0.93579102	-0.1862793	-0.11474609	0.46069336	-24.32	0	16/3/2018	16	3	2018	1:12:29	4349	0.8	1	12	29	0	0.059082031	3.5513672	0.099609375	-0.046875	-0.93115234	2.8537598	0.023681641	0	0	0	0	0	0	0	0	0	0.9375	0.0625	0.03125	-0.003662109	0.022949219	-0.004394531	0	44330	0	0	0
1015	1016	1016	Category L	0.071777344	-0.059814453	-0.92382813	-0.1796875	-0.11572266	0.45874023	-24.44	0	16/3/2018	16	3	2018	1:12:29	4349	0.9	1	12	29	0	0.059082031	3.5513672	0.099365234	-0.047119141	-0.93115234	3.6157227	0.03125	0	0	0	0	0	0	0	0	0	0.93774414	0.062255859	0.047851563	-0.027587891	-0.012695313	0.007324219	0	44330	0	0	0
1016	1017	1017	Category L	0.10791016	-0.047851563	-0.93579102	-0.1862793	-0.10961914	0.4609375	-24.69	0	16/3/2018	16	3	2018	1:12:30	4350	0	1	12	30	0	0.059082031	3.5513672	0.098388672	-0.046630859	-0.93164063	3.9611816	0.010253906	0	0	0	0	0	0	0	0	0	0.93798828	0.062011719	0.014404297	0.009277344	-0.000976563	-0.00390625	0	44330	0	0	0
1017	1018	1018	Category L	0.13183594	-0.035888672	-0.94799805	-0.19042969	-0.10913086	0.4609375	-24.57	0	16/3/2018	16	3	2018	1:12:30	4350	0.1	1	12	30	0	0.059082031	3.5513672	0.097900391	-0.046142578	-0.93188477	3.1494141	0.038574219	0	0	0	0	0	0	0	0	0	0.93823242	0.061767578	0.060058594	0.033691406	0.010253906	-0.015869141	0	44330	0	0	0
1018	1019	1019	Category L	0.083984375	-0.035888672	-0.94799805	-0.18774414	-0.11572266	0.46069336	-24.69	0	16/3/2018	16	3	2018	1:12:30	4350	0.2	1	12	30	0	0.059082031	3.5513672	0.096435547	-0.045898438	-0.93164063	1.6196289	0.022705078	0	0	0	0	0	0	0	0	0	0.93774414	0.062255859	0.038818359	-0.012451172	0.010009766	-0.016113281	0	44330	0	0	0
1019	1020	1020	Category L	0.13183594	-0.059814453	-0.93579102	-0.19140625	-0.10913086	0.4597168	-24.57	0	16/3/2018	16	3	2018	1:12:30	4350	0.3	1	12	30	0	0.059082031	3.5513672	0.095947266	-0.045898438	-0.93115234	1.1755371	0.038574219	0	0	0	0	0	0	0	0	0	0.93725586	0.062744141	0.053955078	0.035644531	-0.013671875	-0.004394531	0	44330	0	0	0
1020	1021	1021	Category L	0.11987305	-0.047851563	-0.94799805	-0.1862793	-0.11401367	0.45361328	-24.08	0	16/3/2018	16	3	2018	1:12:30	4350	0.4	1	12	30	0	0.059082031	3.5513672	0.095703125	-0.045410156	-0.93164063	1.3935547	0.029052734	0	0	0	0	0	0	0	0	0	0.9375	0.0625	0.042480469	0.023925781	-0.002197266	-0.016113281	0	44330	0	0	0
1021	1022	1022	Category L	0.083984375	-0.071777344	-0.91186523	-0.18164063	-0.11474609	0.4609375	-23.95	0	16/3/2018	16	3	2018	1:12:30	4350	0.5	1	12	30	0	0.059082031	3.5513672	0.095947266	-0.045166016	-0.93164063	1.3566895	0.03515625	0	0	0	0	0	0	0	0	0	0.9375	0.0625	0.058349609	-0.011962891	-0.026367188	0.019775391	0	44330	0	0	0
1022	1023	1023	Category L	0.059814453	-0.047851563	-0.92382813	-0.18798828	-0.11206055	0.4597168	-23.95	0	16/3/2018	16	3	2018	1:12:30	4350	0.6	1	12	30	0	0.059082031	3.5513672	0.096191406	-0.045166016	-0.93139648	0.93164063	0.037353516	0	0	0	0	0	0	0	0	0	0.9375	0.0625	0.046630859	-0.036376953	-0.002441406	0.007568359	0	44330	0	0	0
1023	1024	1024	Category L	0.083984375	-0.035888672	-0.89990234	-0.18164063	-0.12109375	0.45678711	-23.95	0	16/3/2018	16	3	2018	1:12:30	4350	0.7	1	12	30	0	0.059082031	3.5513672	0.095703125	-0.045166016	-0.93139648	1.2460938	0.034912109	0	0	0	0	0	0	0	0	0	0.9375	0.0625	0.052734375	-0.01171875	0.009277344	0.031494141	0	44330	0	0	0
1024	1025	1025	Category L	0.059814453	-0.011962891	-0.92382813	-0.18188477	-0.11157227	0.46191406	-24.2	0	16/3/2018	16	3	2018	1:12:30	4350	0.8	1	12	30	0	0.059082031	3.5513672	0.094970703	-0.045410156	-0.93188477	1.7790527	0.049316406	0	0	0	0	0	0	0	0	0	0.93774414	0.062255859	0.076904297	-0.03515625	0.033447266	0.008056641	0	44330	0	0	0
1025	1026	1026	Category L	0.071777344	-0.047851563	-0.92382813	-0.18432617	-0.11669922	0.45751953	-24.32	0	16/3/2018	16	3	2018	1:12:30	4350	0.9	1	12	30	0	0.059082031	3.5513672	0.094238281	-0.045410156	-0.93237305	1.4074707	0.024169922	0	0	0	0	0	0	0	0	0	0.93823242	0.061767578	0.033447266	-0.022460938	-0.002197266	0.008544922	0	44330	0	0	0
1026	1027	1027	Category L	0.10791016	-0.023925781	-0.92382813	-0.1796875	-0.12036133	0.46166992	-24.08	0	16/3/2018	16	3	2018	1:12:31	4351	0	1	12	31	0	0.059082031	3.5513672	0.093261719	-0.045166016	-0.93286133	0.37353516	0.02734375	0	0	0	0	0	0	0	0	0	0.93847656	0.061523438	0.044921875	0.014404297	0.021240234	0.009033203	0	44330	0	0	0
1027	1028	1028	Category L	0.11987305	-0.071777344	-0.92382813	-0.18237305	-0.11132813	0.46191406	-24.2	0	16/3/2018	16	3	2018	1:12:31	4351	0.1	1	12	31	0	0.059082031	3.5513672	0.092773438	-0.045166016	-0.93286133	0.4152832	0.038818359	0	0	0	0	0	0	0	0	0	0.9387207	0.061279297	0.062744141	0.026855469	-0.026367188	0.009033203	0	44330	0	0	0
1028	1029	1029	Category L	0.095947266	-0.011962891	-0.92382813	-0.1862793	-0.11157227	0.45678711	-24.08	0	16/3/2018	16	3	2018	1:12:31	4351	0.2	1	12	31	0	0.059082031	3.5513672	0.092773438	-0.044677734	-0.93286133	0.9699707	0.034179688	0	0	0	0	0	0	0	0	0	0.93847656	0.061523438	0.045166016	0.002929688	0.032714844	0.009033203	0	44330	0	0	0
1029	1030	1030	Category L	0.071777344	-0.047851563	-0.91186523	-0.18066406	-0.11914063	0.46166992	-24.08	0	16/3/2018	16	3	2018	1:12:31	4351	0.3	1	12	31	0	0.059082031	3.5513672	0.091796875	-0.045166016	-0.93310547	1.1782227	0.029296875	0	0	0	0	0	0	0	0	0	0.9387207	0.061279297	0.043945313	-0.020019531	-0.002441406	0.021240234	0	44330	0	0	0
1030	1031	1031	Category L	0.071777344	-0.047851563	-0.92382813	-0.1796875	-0.12036133	0.46069336	-24.2	0	16/3/2018	16	3	2018	1:12:31	4351	0.4	1	12	31	0	0.059082031	3.5513672	0.090820313	-0.045410156	-0.93334961	1.1386719	0.021484375	0	0	0	0	0	0	0	0	0	0.93896484	0.061035156	0.031005859	-0.019042969	-0.002197266	0.009521484	0	44330	0	0	0
1031	1032	1032	Category L	0.083984375	-0.035888672	-0.95996094	-0.18334961	-0.11474609	0.46264648	-23.83	0	16/3/2018	16	3	2018	1:12:31	4351	0.5	1	12	31	0	0.059082031	3.5513672	0.089599609	-0.045898438	-0.93310547	0.78027344	0.029052734	0	0	0	0	0	0	0	0	0	0.93847656	0.061523438	0.042480469	-0.005615234	0.010009766	-0.026611328	0	44330	0	0	0
1032	1033	1033	Category L	0.083984375	-0.047851563	-0.92382813	-0.18505859	-0.11425781	0.46264648	-23.83	0	16/3/2018	16	3	2018	1:12:31	4351	0.6	1	12	31	0	0.059082031	3.5513672	0.089355469	-0.046386719	-0.93286133	0.28637695	0.010742188	0	0	0	0	0	0	0	0	0	0.93823242	0.061767578	0.016113281	-0.005371094	-0.001220703	0.009033203	0	44330	0	0	0
1033	1034	1034	Category L	0.071777344	-0.095947266	-0.93579102	-0.17895508	-0.1184082	0.46264648	-23.95	0	16/3/2018	16	3	2018	1:12:31	4351	0.7	1	12	31	0	0.059082031	3.5513672	0.089111328	-0.046386719	-0.93286133	1.3439941	0.052246094	0	0	0	0	0	0	0	0	0	0.93823242	0.061767578	0.069580078	-0.017333984	-0.049316406	-0.002685547	0	44330	0	0	0
1034	1035	1035	Category L	0.071777344	-0.059814453	-0.95996094	-0.18530273	-0.11132813	0.4609375	-24.08	0	16/3/2018	16	3	2018	1:12:31	4351	0.8	1	12	31	0	0.059082031	3.5513672	0.088134766	-0.046386719	-0.93286133	2.6994629	0.034179688	0	0	0	0	0	0	0	0	0	0.93823242	0.061767578	0.056640625	-0.016357422	-0.013183594	-0.026855469	0	44330	0	0	0
1035	1036	1036	Category L	0.14379883	-0.059814453	-0.93579102	-0.18554688	-0.1184082	0.45581055	-24.44	0	16/3/2018	16	3	2018	1:12:31	4351	0.9	1	12	31	0	0.059570313	3.5288086	0.087402344	-0.046630859	-0.93286133	2.3278809	0.057617188	0	0	0	0	0	0	0	0	0	0.93823242	0.061767578	0.072021484	0.056152344	-0.012939453	-0.002685547	0	44330	0	0	0
1036	1037	1037	Category L	0.059814453	-0.059814453	-0.93579102	-0.1809082	-0.11157227	0.46020508	-24.32	0	16/3/2018	16	3	2018	1:12:32	4352	0	1	12	32	0	0.059570313	3.5288086	0.087158203	-0.047363281	-0.93310547	1.6616211	0.030273438	0	0	0	0	0	0	0	0	0	0.93847656	0.061523438	0.042236328	-0.02734375	-0.012207031	-0.002441406	0	44330	0	0	0
1037	1038	1038	Category L	0.047851563	-0.059814453	-0.92382813	-0.1784668	-0.11157227	0.46435547	-24.32	0	16/3/2018	16	3	2018	1:12:32	4352	0.1	1	12	32	0	0.059570313	3.5288086	0.087158203	-0.047851563	-0.93334961	1.0195313	0.041992188	0	0	0	0	0	0	0	0	0	0.9387207	0.061279297	0.060791016	-0.039306641	-0.01171875	0.009521484	0	44330	0	0	0
1038	1039	1039	Category L	0.095947266	-0.023925781	-0.92382813	-0.1887207	-0.11572266	0.46166992	-24.44	0	16/3/2018	16	3	2018	1:12:32	4352	0.2	1	12	32	0	0.059570313	3.5288086	0.086181641	-0.047607422	-0.93383789	0.03125	0.02734375	0	0	0	0	0	0	0	0	0	0.93896484	0.061035156	0.043212891	0.009521484	0.023681641	0.010009766	0	44330	0	0	0
1039	1040	1040	Category L	0.083984375	-0.035888672	-0.94799805	-0.18432617	-0.10791016	0.46020508	-24.2	0	16/3/2018	16	3	2018	1:12:32	4352	0.3	1	12	32	0	0.059570313	3.5288086	0.086425781	-0.048095703	-0.93383789	1.6647949	0.018798828	0	0	0	0	0	0	0	0	0	0.93896484	0.061035156	0.028808594	-0.002441406	0.012207031	-0.013916016	0	44330	0	0	0
1040	1041	1041	Category L	0.083984375	-0.035888672	-0.94799805	-0.17993164	-0.11938477	0.45898438	-24.44	0	16/3/2018	16	3	2018	1:12:32	4352	0.4	1	12	32	0	0.059570313	3.5288086	0.086181641	-0.048828125	-0.93408203	2.470459	0.019042969	0	0	0	0	0	0	0	0	0	0.93945313	0.060546875	0.029296875	-0.002197266	0.012939453	-0.013671875	0	44330	0	0	0
1041	1042	1042	Category L	0.047851563	-0.023925781	-0.92382813	-0.17822266	-0.11474609	0.46020508	-24.32	0	16/3/2018	16	3	2018	1:12:32	4352	0.5	1	12	32	0	0.059570313	3.5288086	0.0859375	-0.049560547	-0.93408203	1.5217285	0.047119141	0	0	0	0	0	0	0	0	0	0.93945313	0.060546875	0.07421875	-0.038085938	0.025634766	0.010253906	0	44330	0	0	0
1042	1043	1043	Category L	0.095947266	-0.047851563	-0.91186523	-0.1796875	-0.11572266	0.45483398	-23.83	0	16/3/2018	16	3	2018	1:12:32	4352	0.6	1	12	32	0	0.059570313	3.5288086	0.085449219	-0.049316406	-0.93432617	1.0817871	0.024902344	0	0	0	0	0	0	0	0	0	0.93969727	0.060302734	0.034423828	0.010253906	0.001464844	0.022460938	0	44330	0	0	0
1043	1044	1044	Category L	0.083984375	-0.071777344	-0.91186523	-0.18457031	-0.11767578	0.4597168	-23.95	0	16/3/2018	16	3	2018	1:12:32	4352	0.7	1	12	32	0	0.059570313	3.5288086	0.084472656	-0.049072266	-0.93383789	1.7641602	0.031494141	0	0	0	0	0	0	0	0	0	0.93896484	0.061035156	0.045166016	-0.000488281	-0.022460938	0.021972656	0	44330	0	0	0
1044	1045	1045	Category L	0.083984375	-0.023925781	-0.95996094	-0.18432617	-0.1105957	0.46289063	-24.08	0	16/3/2018	16	3	2018	1:12:32	4352	0.8	1	12	32	0	0.059570313	3.5288086	0.084472656	-0.048583984	-0.93383789	2.0683594	0.035644531	0	0	0	0	0	0	0	0	0	0.93896484	0.061035156	0.051025391	-0.000488281	0.024658203	-0.025878906	0	44330	0	0	0
1045	1046	1046	Category L	0.071777344	-0.071777344	-0.95996094	-0.18530273	-0.11303711	0.45776367	-24.2	0	16/3/2018	16	3	2018	1:12:32	4352	0.9	1	12	32	0	0.059570313	3.5288086	0.084472656	-0.048095703	-0.93432617	1.1430664	0.036865234	0	0	0	0	0	0	0	0	0	0.93920898	0.060791016	0.061767578	-0.012695313	-0.0234375	-0.025390625	0	44330	0	0	0
1046	1047	1047	Category L	0.071777344	-0.059814453	-0.93579102	-0.17724609	-0.11425781	0.46118164	-24.32	0	16/3/2018	16	3	2018	1:12:33	4353	0	1	12	33	0	0.059570313	3.5288086	0.083984375	-0.048339844	-0.93432617	0.38256836	0.016845703	0	0	0	0	0	0	0	0	0	0.93945313	0.060546875	0.024902344	-0.012207031	-0.011230469	-0.001220703	0	44330	0	0	0
1047	1048	1048	Category L	0.071777344	-0.083984375	-0.94799805	-0.17944336	-0.11230469	0.46191406	-24.44	0	16/3/2018	16	3	2018	1:12:33	4353	0.1	1	12	33	0	0.059570313	3.5288086	0.083007813	-0.048828125	-0.93457031	0.059082031	0.0390625	0	0	0	0	0	0	0	0	0	0.93945313	0.060546875	0.059570313	-0.011230469	-0.034912109	-0.013183594	0	44330	0	0	0
1048	1049	1049	Category L	0.083984375	-0.059814453	-0.95996094	-0.17651367	-0.1105957	0.46118164	-24.32	0	16/3/2018	16	3	2018	1:12:33	4353	0.2	1	12	33	0	0.059570313	3.5288086	0.08203125	-0.049316406	-0.93481445	0.63769531	0.027099609	0	0	0	0	0	0	0	0	0	0.93969727	0.060302734	0.037109375	0.001708984	-0.010253906	-0.024902344	0	44330	0	0	0
1049	1050	1050	Category L	0.10791016	-0.035888672	-0.94799805	-0.18310547	-0.11328125	0.45581055	-23.95	0	16/3/2018	16	3	2018	1:12:33	4353	0.3	1	12	33	0	0.059570313	3.5288086	0.081298828	-0.049804688	-0.93505859	2.5720215	0.032470703	0	0	0	0	0	0	0	0	0	0.93994141	0.060058594	0.053222656	0.026367188	0.013916016	-0.012695313	0	44330	0	0	0
1050	1051	1051	Category L	0.071777344	-0.071777344	-0.92382813	-0.18286133	-0.11474609	0.4609375	-23.95	0	16/3/2018	16	3	2018	1:12:33	4353	0.4	1	12	33	0	0.059570313	3.5288086	0.080566406	-0.050292969	-0.93481445	3.732666	0.025634766	0	0	0	0	0	0	0	0	0	0.93969727	0.060302734	0.041259766	-0.008789063	-0.021240234	0.010986328	0	44330	0	0	0
1051	1052	1052	Category L	0.10791016	-0.083984375	-0.94799805	-0.1784668	-0.11157227	0.46435547	-23.95	0	16/3/2018	16	3	2018	1:12:33	4353	0.5	1	12	33	0	0.059570313	3.5288086	0.079833984	-0.050537109	-0.93530273	2.9770508	0.045166016	0	0	0	0	0	0	0	0	0	0.94018555	0.059814453	0.073730469	0.027832031	-0.033203125	-0.012451172	0	44330	0	0	0
1052	1053	1053	Category L	0.047851563	-0.071777344	-0.93579102	-0.18432617	-0.1105957	0.46289063	-23.71	0	16/3/2018	16	3	2018	1:12:33	4353	0.6	1	12	33	0	0.059570313	3.5288086	0.079101563	-0.050537109	-0.93554688	2.7438965	0.037841797	0	0	0	0	0	0	0	0	0	0.94042969	0.059570313	0.052490234	-0.03125	-0.020996094	0	0	44330	0	0	0
1053	1054	1054	Category L	0.071777344	-0.083984375	-0.92382813	-0.17895508	-0.11376953	0.4609375	-23.95	0	16/3/2018	16	3	2018	1:12:33	4353	0.7	1	12	33	0	0.059570313	3.5288086	0.078613281	-0.05078125	-0.93579102	1.9482422	0.035888672	0	0	0	0	0	0	0	0	0	0.94067383	0.059326172	0.052001953	-0.006835938	-0.032958984	0.011962891	0	44330	0	0	0
1054	1055	1055	Category L	0.083984375	-0.059814453	-0.93579102	-0.1809082	-0.11132813	0.46508789	-23.83	0	16/3/2018	16	3	2018	1:12:33	4353	0.8	1	12	33	0	0.059570313	3.5288086	0.078613281	-0.051269531	-0.93579102	0.44018555	0.009765625	0	0	0	0	0	0	0	0	0	0.94067383	0.059326172	0.013916016	0.005126953	-0.008300781	0	0	44330	0	0	0
1055	1056	1056	Category L	0.047851563	-0.011962891	-0.94799805	-0.18334961	-0.11547852	0.45996094	-23.46	0	16/3/2018	16	3	2018	1:12:33	4353	0.9	1	12	33	0	0.059570313	3.5288086	0.078613281	-0.051757813	-0.9362793	1.9086914	0.051757813	0	0	0	0	0	0	0	0	0	0.94116211	0.058837891	0.082275391	-0.030761719	0.039794922	-0.011474609	0	44330	0	0	0
1056	1057	1057	Category L	0.071777344	-0.023925781	-0.94799805	-0.18066406	-0.11181641	0.46411133	-23.59	0	16/3/2018	16	3	2018	1:12:34	4354	0	1	12	34	0	0.059570313	3.5288086	0.078125	-0.051757813	-0.93603516	3.6413574	0.031005859	0	0	0	0	0	0	0	0	0	0.94067383	0.059326172	0.046142578	-0.006347656	0.027832031	-0.01171875	0	44330	0	0	0
1057	1058	1058	Category L	0.035888672	-0.023925781	-0.92382813	-0.18286133	-0.10864258	0.45385742	-23.34	0	16/3/2018	16	3	2018	1:12:34	4354	0.1	1	12	34	0	0.059570313	3.5288086	0.079345703	-0.049804688	-0.93286133	3.9987793	0.051513672	0	0	0	0	0	0	0	0	0	0.9375	0.0625	0.078613281	-0.043457031	0.025878906	0.009033203	0	44330	0	0	0
1058	1059	1059	Category L	0.071777344	-0.035888672	-0.91186523	-0.18066406	-0.11645508	0.46386719	-23.46	0	16/3/2018	16	3	2018	1:12:34	4354	0.2	1	12	34	0	0.059570313	3.5288086	0.080810547	-0.047851563	-0.93408203	4.0400391	0.026855469	0	0	0	0	0	0	0	0	0	0.9387207	0.061279297	0.043212891	-0.009033203	0.011962891	0.022216797	0	44330	0	0	0
1059	1060	1060	Category L	0.095947266	0	-0.91186523	-0.1809082	-0.11132813	0.46411133	-23.34	0	16/3/2018	16	3	2018	1:12:34	4354	0.3	1	12	34	0	0.059570313	3.5288086	0.085205078	-0.050048828	-0.9362793	3.0617676	0.056640625	0	0	0	0	0	0	0	0	0	0.94165039	0.058349609	0.085449219	0.010498047	0.050048828	0.024414063	0	44330	0	0	0
1060	1061	1061	Category L	0.14379883	-0.059814453	-0.92382813	-0.18188477	-0.11157227	0.45996094	-23.46	0	16/3/2018	16	3	2018	1:12:34	4354	0.4	1	12	34	0	0.059570313	3.5288086	0.087158203	-0.051025391	-0.93505859	1.6574707	0.058349609	0	0	0	0	0	0	0	0	0	0.94067383	0.059326172	0.076660156	0.056396484	-0.008789063	0.011230469	0	44330	0	0	0
1061	1062	1062	Category L	0.11987305	-0.047851563	-0.91186523	-0.18066406	-0.11816406	0.4609375	-23.83	0	16/3/2018	16	3	2018	1:12:34	4354	0.5	1	12	34	0	0.059570313	3.5288086	0.087158203	-0.052490234	-0.93457031	0.48168945	0.040039063	0	0	0	0	0	0	0	0	0	0.94018555	0.059814453	0.060058594	0.032470703	0.004638672	0.022705078	0	44330	0	0	0
1062	1063	1063	Category L	0.10791016	-0.047851563	-0.92382813	-0.18261719	-0.11206055	0.46606445	-24.07	0	16/3/2018	16	3	2018	1:12:34	4354	0.6	1	12	34	0	0.059570313	3.5288086	0.087158203	-0.054443359	-0.93334961	0.1550293	0.023681641	0	0	0	0	0	0	0	0	0	0.93896484	0.061035156	0.036865234	0.020507813	0.006591797	0.009521484	0	44330	0	0	0
1063	1064	1064	Category L	0.059814453	-0.047851563	-0.94799805	-0.18017578	-0.11230469	0.45507813	-24.32	0	16/3/2018	16	3	2018	1:12:34	4354	0.7	1	12	34	0	0.059570313	3.5288086	0.087158203	-0.055908203	-0.93017578	0.66577148	0.033447266	0	0	0	0	0	0	0	0	0	0.93603516	0.063964844	0.053222656	-0.02734375	0.008056641	-0.017578125	0	44330	0	0	0
1064	1065	1065	Category L	0.047851563	-0.047851563	-0.94799805	-0.17382813	-0.11157227	0.46508789	-24.2	0	16/3/2018	16	3	2018	1:12:34	4354	0.8	1	12	34	0	0.059570313	3.5288086	0.088378906	-0.056640625	-0.93408203	1.2348633	0.043701172	0	0	0	0	0	0	0	0	0	0.93994141	0.060058594	0.063232422	-0.040527344	0.008789063	-0.013671875	0	44330	0	0	0
1065	1066	1066	Category L	0.071777344	-0.035888672	-0.95996094	-0.17114258	-0.11450195	0.46508789	-24.2	0	16/3/2018	16	3	2018	1:12:34	4354	0.9	1	12	34	0	0.059570313	3.5288086	0.090087891	-0.056396484	-0.93676758	1.684082	0.036132813	0	0	0	0	0	0	0	0	0	0.94262695	0.057373047	0.062255859	-0.018310547	0.020507813	-0.022949219	0	44330	0	0	0
1066	1067	1067	Category L	0.059814453	-0.047851563	-0.92382813	-0.17895508	-0.11645508	0.46484375	-24.2	0	16/3/2018	16	3	2018	1:12:35	4355	0	1	12	35	0	0.059570313	3.5288086	0.091796875	-0.055175781	-0.93530273	2.1984863	0.034667969	0	0	0	0	0	0	0	0	0	0.94140625	0.05859375	0.05078125	-0.031982422	0.007324219	0.011474609	0	44330	0	0	0
1067	1068	1068	Category L	0.095947266	-0.035888672	-0.93579102	-0.17382813	-0.11791992	0.45996094	-24.57	0	16/3/2018	16	3	2018	1:12:35	4355	0.1	1	12	35	0	0.059570313	3.5288086	0.091064453	-0.054931641	-0.93383789	2.7104492	0.01953125	0	0	0	0	0	0	0	0	0	0.93994141	0.060058594	0.025390625	0.004638672	0.019042969	-0.001708984	0	44330	0	0	0
1068	1069	1069	Category L	0.047851563	-0.059814453	-0.93579102	-0.17553711	-0.11157227	0.46289063	-24.57	0	16/3/2018	16	3	2018	1:12:35	4355	0.2	1	12	35	0	0.059570313	3.5288086	0.091552734	-0.052978516	-0.9309082	3.2392578	0.044433594	0	0	0	0	0	0	0	0	0	0.93676758	0.063232422	0.055175781	-0.043701172	-0.006591797	-0.004638672	0	44330	0	0	0
1069	1070	1070	Category L	0.071777344	-0.059814453	-0.94799805	-0.17651367	-0.11425781	0.45776367	-24.44	0	16/3/2018	16	3	2018	1:12:35	4355	0.3	1	12	35	0	0.059570313	3.5288086	0.095703125	-0.051269531	-0.93359375	2.7370605	0.029296875	0	0	0	0	0	0	0	0	0	0.93994141	0.060058594	0.046875	-0.023925781	-0.008300781	-0.014160156	0	44330	0	0	0
1070	1071	1071	Category L	0.059814453	-0.071777344	-0.93579102	-0.17138672	-0.11791992	0.4621582	-24.2	0	16/3/2018	16	3	2018	1:12:35	4355	0.4	1	12	35	0	0.059570313	3.5288086	0.098632813	-0.052001953	-0.93432617	2.0324707	0.043457031	0	0	0	0	0	0	0	0	0	0.94091797	0.059082031	0.059814453	-0.038818359	-0.01953125	-0.001220703	0	44330	0	0	0
1071	1072	1072	Category L	0.11987305	-0.071777344	-0.92382813	-0.17211914	-0.11669922	0.46289063	-23.95	0	16/3/2018	16	3	2018	1:12:35	4355	0.5	1	12	35	0	0.059570313	3.5288086	0.10107422	-0.052001953	-0.93261719	0.60009766	0.028320313	0	0	0	0	0	0	0	0	0	0.93945313	0.060546875	0.047119141	0.018554688	-0.01953125	0.008789063	0	44330	0	0	0
1072	1073	1073	Category L	0.083984375	-0.035888672	-0.93579102	-0.17724609	-0.1184082	0.45898438	-24.08	0	16/3/2018	16	3	2018	1:12:35	4355	0.6	1	12	35	0	0.059570313	3.5288086	0.099121094	-0.052490234	-0.9309082	0.48242188	0.022949219	0	0	0	0	0	0	0	0	0	0.9375	0.0625	0.036621094	-0.015136719	0.016601563	-0.004638672	0	44330	0	0	0
1073	1074	1074	Category L	0.035888672	-0.035888672	-0.93579102	-0.17382813	-0.11181641	0.46020508	-24.2	0	16/3/2018	16	3	2018	1:12:35	4355	0.7	1	12	35	0	0.059570313	3.5175293	0.099121094	-0.053222656	-0.92675781	0.80883789	0.066162109	0	0	0	0	0	0	0	0	0	0.93359375	0.06640625	0.089599609	-0.063232422	0.017333984	-0.008789063	0	44330	0	0	0
1074	1075	1075	Category L	0.059814453	-0.023925781	-0.93579102	-0.17114258	-0.11474609	0.4621582	-24.44	0	16/3/2018	16	3	2018	1:12:35	4355	0.8	1	12	35	0	0.059570313	3.5175293	0.1015625	-0.054443359	-0.93359375	0.34667969	0.052001953	0	0	0	0	0	0	0	0	0	0.94067383	0.059326172	0.074707031	-0.041748047	0.030517578	-0.001953125	0	44330	0	0	0
1075	1076	1076	Category L	0.059814453	-0.071777344	-0.94799805	-0.17456055	-0.11230469	0.46606445	-24.44	0	16/3/2018	16	3	2018	1:12:35	4355	0.9	1	12	35	0	0.059570313	3.5175293	0.10351563	-0.052246094	-0.93481445	0.45849609	0.049560547	0	0	0	0	0	0	0	0	0	0.94213867	0.057861328	0.076171875	-0.043701172	-0.01953125	-0.012939453	0	44330	0	0	0
1076	1077	1077	Category L	0.059814453	-0.059814453	-0.93579102	-0.17822266	-0.12182617	0.46069336	-24.44	0	16/3/2018	16	3	2018	1:12:36	4356	0	1	12	36	0	0.059570313	3.5175293	0.10351563	-0.051025391	-0.93432617	0.83813477	0.044677734	0	0	0	0	0	0	0	0	0	0.94165039	0.058349609	0.053710938	-0.043701172	-0.008544922	-0.001220703	0	44330	0	0	0
1077	1078	1078	Category L	0.035888672	-0.035888672	-0.95996094	-0.17456055	-0.11303711	0.46411133	-23.83	0	16/3/2018	16	3	2018	1:12:36	4356	0.1	1	12	36	0	0.059570313	3.5175293	0.10205078	-0.050537109	-0.93359375	0.38842773	0.072753906	0	0	0	0	0	0	0	0	0	0.94067383	0.059326172	0.10693359	-0.066162109	0.014648438	-0.026123047	0	44330	0	0	0
1078	1079	1079	Category L	0.095947266	-0.047851563	-0.95996094	-0.17724609	-0.1105957	0.46435547	-23.71	0	16/3/2018	16	3	2018	1:12:36	4356	0.2	1	12	36	0	0.059570313	3.5175293	0.1003418	-0.048583984	-0.93139648	1.013916	0.028808594	0	0	0	0	0	0	0	0	0	0.93798828	0.062011719	0.033935547	-0.004394531	0.000732422	-0.028564453	0	44330	0	0	0
1079	1080	1080	Category L	0.095947266	-0.10791016	-0.94799805	-0.17626953	-0.11474609	0.46264648	-23.46	0	16/3/2018	16	3	2018	1:12:36	4356	0.3	1	12	36	0	0.059570313	3.5175293	0.10058594	-0.046386719	-0.9309082	0.003662109	0.063720703	0	0	0	0	0	0	0	0	0	0.9375	0.0625	0.082763672	-0.004638672	-0.061279297	-0.016845703	0	44330	0	0	0
1080	1081	1081	Category L	0.071777344	-0.059814453	-0.95996094	-0.17993164	-0.11206055	0.45776367	-23.34	0	16/3/2018	16	3	2018	1:12:36	4356	0.4	1	12	36	0	0.059570313	3.5175293	0.10107422	-0.045410156	-0.93481445	1.315918	0.041015625	0	0	0	0	0	0	0	0	0	0.94116211	0.058837891	0.068603516	-0.029296875	-0.014160156	-0.024902344	0	44330	0	0	0
1081	1082	1082	Category L	0.083984375	-0.047851563	-0.95996094	-0.17553711	-0.11767578	0.4609375	-23.95	0	16/3/2018	16	3	2018	1:12:36	4356	0.5	1	12	36	0	0.059570313	3.5175293	0.1015625	-0.047119141	-0.93457031	0.8527832	0.030761719	0	0	0	0	0	0	0	0	0	0.94116211	0.058837891	0.043701172	-0.017578125	-0.000488281	-0.025146484	0	44330	0	0	0
1082	1083	1083	Category L	0.047851563	-0.047851563	-0.92382813	-0.17553711	-0.11572266	0.46166992	-23.83	0	16/3/2018	16	3	2018	1:12:36	4356	0.6	1	12	36	0	0.059570313	3.5175293	0.10229492	-0.047607422	-0.93530273	0.094238281	0.055664063	0	0	0	0	0	0	0	0	0	0.94213867	0.057861328	0.06640625	-0.054443359	0	0.011474609	0	44330	0	0	0
1083	1084	1084	Category L	0.083984375	-0.035888672	-0.93579102	-0.17919922	-0.10864258	0.46411133	-23.95	0	16/3/2018	16	3	2018	1:12:36	4356	0.7	1	12	36	0	0.059570313	3.5175293	0.097412109	-0.046630859	-0.93554688	0.44995117	0.017333984	0	0	0	0	0	0	0	0	0	0.94165039	0.058349609	0.024658203	-0.013427734	0.010742188	0	0	44330	0	0	0
1084	1085	1085	Category L	0.10791016	-0.023925781	-0.94799805	-0.18188477	-0.10791016	0.46435547	-23.95	0	16/3/2018	16	3	2018	1:12:36	4356	0.8	1	12	36	0	0.059570313	3.5175293	0.097167969	-0.046386719	-0.93286133	0.81591797	0.029052734	0	0	0	0	0	0	0	0	0	0.93896484	0.061035156	0.048095703	0.010498047	0.022460938	-0.014892578	0	44330	0	0	0
1085	1086	1086	Category L	0.083984375	-0.047851563	-0.93579102	-0.17919922	-0.11206055	0.4609375	-23.95	0	16/3/2018	16	3	2018	1:12:36	4356	0.9	1	12	36	0	0.059570313	3.5175293	0.087890625	-0.045898438	-0.93676758	0.55786133	0.004394531	0	0	0	0	0	0	0	0	0	0.94213867	0.057861328	0.006835938	-0.00390625	-0.001708984	0.000976563	0	44330	0	0	0
1086	1087	1087	Category L	0.047851563	-0.083984375	-0.93579102	-0.17431641	-0.11132813	0.46606445	-24.2	0	16/3/2018	16	3	2018	1:12:37	4357	0	1	12	37	0	0.059570313	3.5175293	0.092041016	-0.043212891	-0.93579102	2.0283203	0.060058594	0	0	0	0	0	0	0	0	0	0.94140625	0.05859375	0.084960938	-0.044189453	-0.040527344	0	0	44330	0	0	0
1087	1088	1088	Category L	0.059814453	-0.083984375	-0.91186523	-0.17553711	-0.11328125	0.46435547	-24.08	0	16/3/2018	16	3	2018	1:12:37	4357	0.1	1	12	37	0	0.059570313	3.5175293	0.088134766	-0.043212891	-0.93823242	1.2133789	0.056152344	0	0	0	0	0	0	0	0	0	0.94335938	0.056640625	0.095703125	-0.028320313	-0.040527344	0.026367188	0	44330	0	0	0
1088	1089	1089	Category L	0.059814453	-0.071777344	-0.93579102	-0.17456055	-0.11499023	0.46289063	-23.95	0	16/3/2018	16	3	2018	1:12:37	4357	0.2	1	12	37	0	0.059570313	3.5175293	0.085449219	-0.043945313	-0.93701172	0.001953125	0.037841797	0	0	0	0	0	0	0	0	0	0.94213867	0.057861328	0.054931641	-0.025634766	-0.027587891	0.001220703	0	44330	0	0	0
1089	1090	1090	Category L	0.047851563	-0.071777344	-0.92382813	-0.17553711	-0.11157227	0.46411133	-23.83	0	16/3/2018	16	3	2018	1:12:37	4357	0.3	1	12	37	0	0.059570313	3.5175293	0.082763672	-0.043701172	-0.93432617	0.46069336	0.045898438	0	0	0	0	0	0	0	0	0	0.93896484	0.061035156	0.073486328	-0.034912109	-0.027832031	0.010498047	0	44330	0	0	0
1090	1091	1091	Category L	0.047851563	-0.083984375	-0.94799805	-0.17529297	-0.11401367	0.46508789	-23.71	0	16/3/2018	16	3	2018	1:12:37	4357	0.4	1	12	37	0	0.059570313	3.5175293	0.080322266	-0.045166016	-0.93481445	0.90283203	0.052001953	0	0	0	0	0	0	0	0	0	0.93920898	0.060791016	0.084228516	-0.032470703	-0.038574219	-0.012939453	0	44330	0	0	0
1091	1092	1092	Category L	0.047851563	-0.035888672	-0.94799805	-0.16967773	-0.10839844	0.46533203	-23.83	0	16/3/2018	16	3	2018	1:12:37	4357	0.5	1	12	37	0	0.059570313	3.5175293	0.078613281	-0.046630859	-0.93432617	1.7861328	0.03515625	0	0	0	0	0	0	0	0	0	0.93896484	0.061035156	0.054931641	-0.030761719	0.010742188	-0.013427734	0	44330	0	0	0
1092	1093	1093	Category L	0.071777344	-0.083984375	-0.95996094	-0.17456055	-0.11474609	0.46411133	-23.95	0	16/3/2018	16	3	2018	1:12:37	4357	0.6	1	12	37	0	0.059570313	3.5175293	0.074951172	-0.046630859	-0.93505859	3.2915039	0.044677734	0	0	0	0	0	0	0	0	0	0.93920898	0.060791016	0.065185547	-0.003173828	-0.037109375	-0.024658203	0	44330	0	0	0
1093	1094	1094	Category L	0.083984375	-0.083984375	-0.94799805	-0.171875	-0.10961914	0.46728516	-23.95	0	16/3/2018	16	3	2018	1:12:37	4357	0.7	1	12	37	0	0.059570313	3.5175293	0.072021484	-0.046386719	-0.93408203	4.473877	0.041503906	0	0	0	0	0	0	0	0	0	0.93798828	0.062011719	0.062988281	0.01171875	-0.037353516	-0.013671875	0	44330	0	0	0
1094	1095	1095	Category L	0.095947266	-0.071777344	-0.97192383	-0.17016602	-0.11572266	0.46411133	-23.95	0	16/3/2018	16	3	2018	1:12:37	4357	0.8	1	12	37	0	0.059570313	3.5175293	0.070068359	-0.045898438	-0.9362793	7.2819824	0.05078125	0	0	0	0	0	0	0	0	0	0.93994141	0.060058594	0.086914063	0.025634766	-0.025634766	-0.035400391	0	44330	0	0	0
1095	1096	1096	Category L	0.023925781	-0.059814453	-0.89990234	-0.16577148	-0.11206055	0.46508789	-24.08	0	16/3/2018	16	3	2018	1:12:37	4357	0.9	1	12	37	0	0.059570313	3.5175293	0.068847656	-0.044433594	-0.9362793	12.770996	0.059814453	0	0	0	0	0	0	0	0	0	0.93994141	0.060058594	0.096679688	-0.044921875	-0.015136719	0.036376953	0	44330	0	0	0
1096	1097	1097	Category E	0.20385742	0.10791016	-0.68383789	-0.3737793	-0.11254883	0.34667969	-28.5	0	16/3/2018	16	3	2018	1:22:35	4955	0.3	1	22	35	0	0.059814453	3.511084	0.066162109	-0.044921875	-0.93579102	13.537598	0.32519531	0	0	0	0	0	0	0	0	0	0.93920898	0.060791016	0.54223633	0.13745117	0.15283203	0.25195313	0	44330	0	0	0
1097	1098	1098	Category E	0.26391602	0.13183594	-1.0319824	-0.33569336	-0.098388672	0.38696289	-28.74	0	16/3/2018	16	3	2018	1:22:35	4955	0.4	1	22	35	0	0.059814453	3.511084	0.062744141	-0.045898438	-0.93408203	12.155273	0.28564453	0	0	0	0	0	0	0	0	0	0.93725586	0.062744141	0.47680664	0.20092773	0.17773438	-0.09765625	0	44330	0	0	0
1098	1099	1099	Category E	0.41992188	-0.21582031	-1.1398926	-0.30810547	-0.076416016	0.41015625	-29.11	0	16/3/2018	16	3	2018	1:22:35	4955	0.5	1	22	35	0	0.059814453	3.511084	0.061767578	-0.045654297	-0.93505859	12.440186	0.44604492	0	0	0	0	0	0	0	0	0	0.93823242	0.061767578	0.73242188	0.35791016	-0.16992188	-0.20458984	0	44330	0	0	0
1099	1100	1100	Category E	0.2878418	-0.13183594	-0.83984375	-0.25732422	-0.056152344	0.44189453	-29.24	0	16/3/2018	16	3	2018	1:22:35	4955	0.6	1	22	35	0	0.059814453	3.511084	0.059570313	-0.046386719	-0.93579102	12.225342	0.26171875	0	0	0	0	0	0	0	0	0	0.9387207	0.061279297	0.40942383	0.22802734	-0.085205078	0.095947266	0	44330	0	0	0
1100	1101	1101	Category E	0.11987305	-0.16796875	-0.89990234	-0.25732422	-0.042236328	0.44921875	-29.11	0	16/3/2018	16	3	2018	1:22:35	4955	0.7	1	22	35	0	0.059814453	3.511084	0.056640625	-0.049072266	-0.93676758	9.519043	0.1394043	0	0	0	0	0	0	0	0	0	0.93994141	0.060058594	0.21875	0.062988281	-0.11865234	0.036865234	0	44330	0	0	0
1101	1102	1102	Category E	0.083984375	-0.2277832	-0.81591797	-0.26342773	-0.029785156	0.44238281	-28.62	0	16/3/2018	16	3	2018	1:22:35	4955	0.8	1	22	35	0	0.059814453	3.511084	0.052246094	-0.049560547	-0.93774414	5.451416	0.21801758	0	0	0	0	0	0	0	0	0	0.94042969	0.059570313	0.33154297	0.031494141	-0.17797852	0.12182617	0	44330	0	0	0
1102	1103	1103	Category E	0.059814453	-0.17993164	-0.671875	-0.27636719	-0.016845703	0.43237305	-28.37	0	16/3/2018	16	3	2018	1:22:35	4955	0.9	1	22	35	0	0.059814453	3.511084	0.045654297	-0.047363281	-0.93676758	6.2402344	0.29663086	0	0	0	0	0	0	0	0	0	0.93920898	0.060791016	0.41162109	0.013916016	-0.13232422	0.26489258	0	44330	0	0	0
1103	1104	1104	Category E	0.19189453	-0.083984375	-1.1999512	-0.28613281	-0.020263672	0.42822266	-28.13	0	16/3/2018	16	3	2018	1:22:36	4956	0	1	22	36	0	0.059814453	3.511084	0.044189453	-0.047119141	-0.93676758	9.0393066	0.30371094	0	0	0	0	0	0	0	0	0	0.93896484	0.061035156	0.44726563	0.14746094	-0.036621094	-0.26293945	0	44330	0	0	0
1104	1105	1105	Category E	0.20385742	0	-1.1398926	-0.25537109	-0.054443359	0.44213867	-28.25	0	16/3/2018	16	3	2018	1:22:36	4956	0.1	1	22	36	0	0.059814453	3.511084	0.034179688	-0.044921875	-0.93896484	8.1350098	0.26635742	0	0	0	0	0	0	0	0	0	0.94067383	0.059326172	0.41503906	0.16943359	0.044921875	-0.20068359	0	44330	0	0	0
1105	1106	1106	Category E	0.19189453	0.059814453	-0.81591797	-0.24975586	-0.098876953	0.43505859	-28.5	0	16/3/2018	16	3	2018	1:22:36	4956	0.2	1	22	36	0	0.059814453	3.511084	0.036621094	-0.043212891	-0.93676758	4.6213379	0.22192383	0	0	0	0	0	0	0	0	0	0.93847656	0.061523438	0.37915039	0.1550293	0.10302734	0.12084961	0	44330	0	0	0
1106	1107	1107	Category E	0.059814453	0	-0.80395508	-0.25732422	-0.12963867	0.42675781	-28.62	0	16/3/2018	16	3	2018	1:22:36	4956	0.3	1	22	36	0	0.059814453	3.511084	0.031005859	-0.042480469	-0.93725586	6.3041992	0.14282227	0	0	0	0	0	0	0	0	0	0.9387207	0.061279297	0.20458984	0.028564453	0.042480469	0.13330078	0	44330	0	0	0
1107	1108	1108	Category E	0.15576172	0.071777344	-0.68383789	-0.26831055	-0.15966797	0.39697266	-28.5	0	16/3/2018	16	3	2018	1:22:36	4956	0.4	1	22	36	0	0.059814453	3.511084	0.028808594	-0.043212891	-0.9387207	6.1191406	0.30712891	0	0	0	0	0	0	0	0	0	0.94018555	0.059814453	0.49682617	0.12670898	0.11499023	0.25488281	0	44330	0	0	0
1108	1109	1109	Category E	0.43188477	0.13183594	-1.1398926	-0.23535156	-0.16113281	0.42285156	-28.62	0	16/3/2018	16	3	2018	1:22:36	4956	0.5	1	22	36	0	0.059814453	3.511084	0.027099609	-0.044433594	-0.9375	2.060791	0.4855957	0	0	0	0	0	0	0	0	0	0.93896484	0.061035156	0.78344727	0.40454102	0.17626953	-0.20214844	0	44330	0	0	0
1109	1110	1110	Category E	0.31176758	-0.11987305	-0.97192383	-0.23022461	-0.13842773	0.43530273	-28.37	0	16/3/2018	16	3	2018	1:22:36	4956	0.6	1	22	36	0	0.059814453	3.511084	0.024169922	-0.045654297	-0.93701172	0.5144043	0.29882813	0	0	0	0	0	0	0	0	0	0.93847656	0.061523438	0.39624023	0.28735352	-0.073974609	-0.034667969	0	44330	0	0	0
1110	1111	1111	Category E	0.26391602	-0.035888672	-0.79199219	-0.25756836	-0.1394043	0.42163086	-28.25	0	16/3/2018	16	3	2018	1:22:36	4956	0.7	1	22	36	0	0.059814453	3.511084	0.014892578	-0.046630859	-0.93505859	0.97851563	0.28710938	0	0	0	0	0	0	0	0	0	0.93652344	0.063476563	0.40283203	0.2487793	0.010742188	0.14306641	0	44330	0	0	0
1111	1112	1112	Category E	-0.071777344	-0.071777344	-0.81591797	-0.3034668	-0.095458984	0.41455078	-28.5	0	16/3/2018	16	3	2018	1:22:36	4956	0.8	1	22	36	0	0.059814453	3.511084	0.009521484	-0.045898438	-0.93676758	1.0673828	0.14770508	0	0	0	0	0	0	0	0	0	0.93774414	0.062255859	0.2277832	-0.081298828	-0.025634766	0.12084961	0	44330	0	0	0
1112	1113	1113	Category E	0.071777344	-0.11987305	-0.59985352	-0.3190918	-0.056152344	0.4074707	-28.25	0	16/3/2018	16	3	2018	1:22:36	4956	0.9	1	22	36	0	0.059814453	3.511084	0.004394531	-0.043945313	-0.93896484	2.0415039	0.35375977	0	0	0	0	0	0	0	0	0	0.93994141	0.060058594	0.48193359	0.067138672	-0.075683594	0.33911133	0	44330	0	0	0
1113	1114	1114	Category E	0.27587891	-0.19189453	-1.4758301	-0.29980469	-0.039794922	0.41943359	-28.25	0	16/3/2018	16	3	2018	1:22:37	4957	0	1	22	37	0	0.059814453	3.511084	0.002441406	-0.042480469	-0.94018555	2.3037109	0.61938477	0	0	0	0	0	0	0	0	0	0.94116211	0.058837891	0.95800781	0.27319336	-0.14916992	-0.53540039	0	44330	0	0	0
1114	1115	1115	Category E	0.2277832	0.13183594	-1.0678711	-0.22973633	-0.044921875	0.4597168	-28.37	0	16/3/2018	16	3	2018	1:22:37	4957	0.111	1	22	37	0	0.059814453	3.511084	-0.005859375	-0.043457031	-0.93994141	0.57885742	0.31884766	0	0	0	0	0	0	0	0	0	0.94091797	0.059082031	0.53686523	0.23364258	0.17529297	-0.12768555	0	44330	0	0	0
1115	1116	1116	Category E	0.14379883	0.023925781	-0.89990234	-0.20947266	-0.066650391	0.46044922	-28.5	0	16/3/2018	16	3	2018	1:22:37	4957	0.222	1	22	37	0	0.059814453	3.511084	-0.009033203	-0.043457031	-0.93701172	2.5368652	0.17114258	0	0	0	0	0	0	0	0	0	0.93823242	0.061767578	0.2578125	0.15283203	0.067382813	0.037109375	0	44330	0	0	0
1116	1117	1117	Category E	-0.059814453	-0.011962891	-0.87597656	-0.22143555	-0.10009766	0.44433594	-28.62	0	16/3/2018	16	3	2018	1:22:37	4957	0.333	1	22	37	0	0.059814453	3.511084	-0.012695313	-0.04296875	-0.93847656	5.9396973	0.083984375	0	0	0	0	0	0	0	0	0	0.93945313	0.060546875	0.14038086	-0.046875	0.031005859	0.0625	0	44330	0	0	0
1117	1118	1118	Category E	-0.083984375	0.095947266	-0.73193359	-0.2565918	-0.10595703	0.43334961	-28.86	0	16/3/2018	16	3	2018	1:22:37	4957	0.444	1	22	37	0	0.059570313	3.5288086	-0.015869141	-0.045166016	-0.93945313	13.883789	0.26025391	0	0	0	0	0	0	0	0	0	0.94067383	0.059326172	0.41699219	-0.067871094	0.14111328	0.20751953	0	44330	0	0	0
1118	1119	1119	Category E	0.10791016	0.14379883	-0.89990234	-0.23388672	-0.10839844	0.44287109	-28.74	0	16/3/2018	16	3	2018	1:22:37	4957	0.555	1	22	37	0	0.059570313	3.5288086	-0.021728516	-0.044921875	-0.93676758	18.998779	0.23193359	0	0	0	0	0	0	0	0	0	0.93798828	0.062011719	0.35522461	0.12963867	0.1887207	0.036865234	0	44330	0	0	0
1119	1120	1120	Category E	0.11987305	0.047851563	-1.2478027	-0.19433594	-0.076416016	0.46459961	-28.62	0	16/3/2018	16	3	2018	1:22:37	4957	0.666	1	22	37	0	0.059570313	3.5288086	-0.027099609	-0.043945313	-0.93115234	18.534424	0.36083984	0	0	0	0	0	0	0	0	0	0.93261719	0.067382813	0.55541992	0.14697266	0.091796875	-0.31640625	0	44330	0	0	0
1120	1121	1121	Category E	0.13183594	-0.16796875	-0.93579102	-0.14868164	-0.058349609	0.48193359	-28.62	0	16/3/2018	16	3	2018	1:22:37	4957	0.777	1	22	37	0	0.059570313	3.5288086	-0.032958984	-0.044189453	-0.93432617	22.171875	0.20605469	0	0	0	0	0	0	0	0	0	0.93579102	0.064208984	0.28979492	0.16479492	-0.12353516	-0.001220703	0	44330	0	0	0
1121	1122	1122	Category E	0.10791016	-0.059814453	-0.98388672	-0.16088867	-0.022460938	0.4777832	-28.37	0	16/3/2018	16	3	2018	1:22:37	4957	0.888	1	22	37	0	0.059570313	3.5288086	-0.038330078	-0.040283203	-0.93652344	26.641357	0.15478516	0	0	0	0	0	0	0	0	0	0.93823242	0.061767578	0.21289063	0.14624023	-0.019287109	-0.047119141	0	44330	0	0	0
1122	1123	1123	Category E	-0.29980469	0.011962891	-0.92382813	-0.21044922	0.017822266	0.46972656	-28.13	0	16/3/2018	16	3	2018	1:22:38	4958	0	1	22	38	0	0.059570313	3.5288086	-0.04296875	-0.038330078	-0.93579102	27.751709	0.26171875	0	0	0	0	0	0	0	0	0	0.9375	0.0625	0.3190918	-0.2565918	0.050292969	0.011962891	0	44330	0	0	0
1123	1124	1124	Category E	0.071777344	-0.035888672	-0.69580078	-0.25317383	0.062255859	0.45605469	-28.01	0	16/3/2018	16	3	2018	1:22:38	4958	0.09	1	22	38	0	0.059570313	3.5288086	-0.049072266	-0.038574219	-0.93286133	26.100586	0.26611328	0	0	0	0	0	0	0	0	0	0.93481445	0.065185547	0.36083984	0.12084961	0.002685547	0.23706055	0	44330	0	0	0
1124	1125	1125	Category E	-0.671875	0.011962891	-1.2839355	-0.23364258	0.064941406	0.46337891	-27.88	0	16/3/2018	16	3	2018	1:22:38	4958	0.181	1	22	38	0	0.059570313	3.5288086	-0.055419922	-0.037841797	-0.93041992	27.999023	0.7121582	0	0	0	0	0	0	0	0	0	0.93286133	0.067138672	1.0195313	-0.61621094	0.049804688	-0.35327148	0	44330	0	0	0
1125	1126	1126	Category E	0.41992188	0.13183594	-0.87597656	-0.15795898	0.057861328	0.48974609	-27.76	0	16/3/2018	16	3	2018	1:22:38	4958	0.272	1	22	38	0	0.059570313	3.5288086	-0.061767578	-0.038330078	-0.93261719	28.208008	0.51391602	0	0	0	0	0	0	0	0	0	0.93554688	0.064453125	0.70849609	0.48168945	0.17016602	0.056640625	0	44330	0	0	0
1126	1127	1127	Category E	-0.25195313	-0.047851563	-1.1398926	-0.073730469	0.054199219	0.4987793	-27.88	0	16/3/2018	16	3	2018	1:22:38	4958	0.363	1	22	38	0	0.059570313	3.5288086	-0.065429688	-0.040283203	-0.93286133	22.69165	0.27832031	0	0	0	0	0	0	0	0	0	0.93603516	0.063964844	0.40063477	-0.1862793	-0.007324219	-0.20678711	0	44330	0	0	0
1127	1128	1128	Category E	-0.13183594	-0.15576172	-0.85180664	-0.13745117	0.026855469	0.4934082	-28.25	0	16/3/2018	16	3	2018	1:22:38	4958	0.454	1	22	38	0	0.059570313	3.5288086	-0.069824219	-0.041503906	-0.93188477	15.94043	0.15258789	0	0	0	0	0	0	0	0	0	0.93530273	0.064697266	0.25610352	-0.061767578	-0.11401367	0.080078125	0	44330	0	0	0
1128	1129	1129	Category E	-0.13183594	-0.035888672	-0.73193359	-0.14892578	-0.004638672	0.49047852	-28.13	0	16/3/2018	16	3	2018	1:22:38	4958	0.545	1	22	38	0	0.059570313	3.5288086	-0.078857422	-0.041015625	-0.93017578	11.889648	0.20507813	0	0	0	0	0	0	0	0	0	0.93432617	0.065673828	0.25634766	-0.052734375	0.005126953	0.19824219	0	44330	0	0	0
1129	1130	1130	Category E	-0.095947266	-0.15576172	-0.98388672	-0.16186523	-0.006103516	0.48632813	-28.62	0	16/3/2018	16	3	2018	1:22:38	4958	0.636	1	22	38	0	0.059570313	3.5288086	-0.086181641	-0.0390625	-0.92602539	10.277588	0.13037109	0	0	0	0	0	0	0	0	0	0.9309082	0.069091797	0.18408203	-0.009521484	-0.11645508	-0.057617188	0	44330	0	0	0
1130	1131	1131	Category E	-0.071777344	-0.17993164	-0.89990234	-0.13745117	0.012939453	0.4921875	-28.62	0	16/3/2018	16	3	2018	1:22:38	4958	0.727	1	22	38	0	0.059570313	3.5288086	-0.091308594	-0.041015625	-0.92944336	4.7822266	0.14331055	0	0	0	0	0	0	0	0	0	0.93481445	0.065185547	0.18798828	0.01953125	-0.13867188	0.029541016	0	44330	0	0	0
1131	1132	1132	Category E	-0.17993164	-0.095947266	-0.99584961	-0.12255859	0.022460938	0.49560547	-28.25	0	16/3/2018	16	3	2018	1:22:38	4958	0.818	1	22	38	0	0.059570313	3.5288086	-0.095458984	-0.039306641	-0.92919922	4.5058594	0.12133789	0	0	0	0	0	0	0	0	0	0.93481445	0.065185547	0.20727539	-0.084228516	-0.056396484	-0.06640625	0	44330	0	0	0
1132	1133	1133	Category E	-0.17993164	-0.047851563	-0.85180664	-0.1328125	0.0703125	0.48876953	-28.62	0	16/3/2018	16	3	2018	1:22:38	4958	0.909	1	22	38	0	0.059570313	3.5288086	-0.098632813	-0.036865234	-0.93017578	7.3513184	0.11328125	0	0	0	0	0	0	0	0	0	0.93603516	0.063964844	0.17016602	-0.081054688	-0.010742188	0.078369141	0	44330	0	0	0
1133	1134	1134	Category E	-0.083984375	-0.035888672	-1.1037598	-0.15673828	0.094482422	0.48876953	-28.37	0	16/3/2018	16	3	2018	1:22:39	4959	0	1	22	39	0	0.059570313	3.5288086	-0.10449219	-0.0390625	-0.9309082	7.0703125	0.17407227	0	0	0	0	0	0	0	0	0	0.9375	0.0625	0.1965332	0.020507813	0.003173828	-0.17260742	0	44330	0	0	0
1134	1135	1135	Category E	-0.023925781	0.047851563	-0.94799805	-0.13305664	0.073730469	0.48974609	-28.37	0	16/3/2018	16	3	2018	1:22:39	4959	0.1	1	22	39	0	0.059570313	3.5288086	-0.10888672	-0.040771484	-0.92871094	2.177002	0.12426758	0	0	0	0	0	0	0	0	0	0.93603516	0.063964844	0.19287109	0.084960938	0.088623047	-0.019042969	0	44330	0	0	0
1135	1136	1136	Category E	-0.15576172	-0.035888672	-0.89990234	-0.13598633	0.054931641	0.49511719	-28.37	0	16/3/2018	16	3	2018	1:22:39	4959	0.2	1	22	39	0	0.059570313	3.5288086	-0.10913086	-0.040771484	-0.92993164	0.51586914	0.055419922	0	0	0	0	0	0	0	0	0	0.93725586	0.062744141	0.081542969	-0.046386719	0.004882813	0.030029297	0	44330	0	0	0
1136	1137	1137	Category E	-0.21582031	-0.11987305	-0.81591797	-0.15673828	0.010498047	0.48681641	-28.37	0	16/3/2018	16	3	2018	1:22:39	4959	0.3	1	22	39	0	0.059570313	3.5288086	-0.10864258	-0.042480469	-0.9284668	2.2727051	0.17333984	0	0	0	0	0	0	0	0	0	0.93579102	0.064208984	0.296875	-0.10693359	-0.077148438	0.11254883	0	44330	0	0	0
1137	1138	1138	Category E	-0.035888672	0	-1.0078125	-0.19384766	-0.026611328	0.47509766	-28.37	0	16/3/2018	16	3	2018	1:22:39	4959	0.4	1	22	39	0	0.059570313	3.5288086	-0.10766602	-0.045410156	-0.93017578	1.4003906	0.11499023	0	0	0	0	0	0	0	0	0	0.9375	0.0625	0.19482422	0.071777344	0.045410156	-0.077392578	0	44330	0	0	0
1138	1139	1139	Category E	-0.10791016	-0.095947266	-0.95996094	-0.18041992	0.012207031	0.47705078	-28.37	0	16/3/2018	16	3	2018	1:22:39	4959	0.5	1	22	39	0	0.059570313	3.5288086	-0.10961914	-0.047119141	-0.92773438	1.4836426	0.058105469	0	0	0	0	0	0	0	0	0	0.93530273	0.064697266	0.082275391	0.001708984	-0.048583984	-0.031982422	0	44330	0	0	0
1139	1140	1140	Category E	-0.13183594	-0.21582031	-0.99584961	-0.16235352	0.001953125	0.48535156	-28.01	0	16/3/2018	16	3	2018	1:22:39	4959	0.6	1	22	39	0	0.059570313	3.5288086	-0.11132813	-0.046875	-0.92138672	5.6625977	0.18554688	0	0	0	0	0	0	0	0	0	0.92919922	0.070800781	0.26367188	-0.020263672	-0.16870117	-0.07421875	0	44330	0	0	0
1140	1141	1141	Category E	-0.21582031	-0.095947266	-0.99584961	-0.05078125	0.072753906	0.50341797	-28.01	0	16/3/2018	16	3	2018	1:22:39	4959	0.7	1	22	39	0	0.059570313	3.5288086	-0.11206055	-0.047363281	-0.92236328	12.512207	0.13598633	0	0	0	0	0	0	0	0	0	0.93017578	0.069824219	0.22558594	-0.10351563	-0.048583984	-0.073242188	0	44330	0	0	0
1141	1142	1142	Category E	-0.40795898	0.13183594	-0.83984375	-0.125	0.12036133	0.48828125	-28.13	0	16/3/2018	16	3	2018	1:22:39	4959	0.8	1	22	39	0	0.059570313	3.5288086	-0.11279297	-0.043945313	-0.9230957	13.742676	0.35327148	0	0	0	0	0	0	0	0	0	0.93115234	0.068847656	0.55419922	-0.29492188	0.17578125	0.083251953	0	44330	0	0	0
1142	1143	1143	Category E	0	-0.023925781	-0.92382813	-0.16552734	0.13769531	0.47167969	-28.37	0	16/3/2018	16	3	2018	1:22:39	4959	0.9	1	22	39	0	0.059570313	3.5288086	-0.11450195	-0.041015625	-0.92480469	13.986084	0.1159668	0	0	0	0	0	0	0	0	0	0.93286133	0.067138672	0.13305664	0.11450195	0.017089844	0.000976563	0	44330	0	0	0
1143	1144	1144	Category E	-0.74389648	0.13183594	-1.1279297	-0.14453125	0.11035156	0.48950195	-28.86	0	16/3/2018	16	3	2018	1:22:40	4960	0	1	22	40	0	0.059570313	3.5288086	-0.11621094	-0.038818359	-0.92456055	18.765381	0.68139648	0	0	0	0	0	0	0	0	0	0.93261719	0.067382813	1.0014648	-0.62744141	0.1706543	-0.203125	0	44330	0	0	0
1144	1145	1145	Category E	0.23999023	0.071777344	-0.75585938	-0.14892578	0.093505859	0.48901367	-28.5	0	16/3/2018	16	3	2018	1:22:40	4960	0.1	1	22	40	0	0.059570313	3.5288086	-0.11767578	-0.034912109	-0.92431641	20.256592	0.40942383	0	0	0	0	0	0	0	0	0	0.93237305	0.067626953	0.6328125	0.35766602	0.10668945	0.16845703	0	44330	0	0	0
1145	1146	1146	Category E	-0.37182617	0.035888672	-1.0078125	-0.09375	0.058105469	0.50317383	-28.25	0	16/3/2018	16	3	2018	1:22:40	4960	0.2	1	22	40	0	0.059570313	3.5288086	-0.12036133	-0.037353516	-0.92260742	17.51001	0.27514648	0	0	0	0	0	0	0	0	0	0.93115234	0.068847656	0.40966797	-0.2512207	0.073242188	-0.084960938	0	44330	0	0	0
1146	1147	1147	Category E	-0.10791016	-0.10791016	-1.0439453	-0.15332031	0.039306641	0.48657227	-27.76	0	16/3/2018	16	3	2018	1:22:40	4960	0.3	1	22	40	0	0.059570313	3.5288086	-0.12402344	-0.038574219	-0.92163086	12.868164	0.14135742	0	0	0	0	0	0	0	0	0	0.93066406	0.069335938	0.20776367	0.016113281	-0.069091797	-0.12231445	0	44330	0	0	0
1147	1148	1148	Category E	-0.059814453	-0.14379883	-0.83984375	-0.10546875	0.069335938	0.50024414	-27.88	0	16/3/2018	16	3	2018	1:22:40	4960	0.4	1	22	40	0	0.059570313	3.5288086	-0.12792969	-0.038574219	-0.9230957	11.270508	0.15039063	0	0	0	0	0	0	0	0	0	0.93286133	0.067138672	0.2565918	0.068115234	-0.10498047	0.083251953	0	44330	0	0	0
1148	1149	1149	Category E	-0.17993164	-0.15576172	-0.88793945	-0.094970703	0.073730469	0.50048828	-28.01	0	16/3/2018	16	3	2018	1:22:40	4960	0.5	1	22	40	0	0.059570313	3.5288086	-0.13208008	-0.041748047	-0.92431641	10.293701	0.12866211	0	0	0	0	0	0	0	0	0	0.93457031	0.065429688	0.19824219	-0.047607422	-0.11376953	0.036376953	0	44330	0	0	0
1149	1150	1150	Category E	-0.65991211	-0.13183594	-0.80395508	-0.094238281	0.10839844	0.49853516	-28.38	0	16/3/2018	16	3	2018	1:22:40	4960	0.6	1	22	40	0	0.059570313	3.5288086	-0.14257813	-0.042480469	-0.92041016	7.2346191	0.53735352	0	0	0	0	0	0	0	0	0	0.93237305	0.067626953	0.72290039	-0.51708984	-0.089111328	0.11645508	0	44330	0	0	0
1150	1151	1151	Category E	-0.38378906	-0.023925781	-1.0559082	-0.1015625	0.13964844	0.4921875	-28.99	0	16/3/2018	16	3	2018	1:22:40	4960	0.7	1	22	40	0	0.059570313	3.5288086	-0.15136719	-0.041748047	-0.92333984	6.2731934	0.26782227	0	0	0	0	0	0	0	0	0	0.93652344	0.063476563	0.3828125	-0.23217773	0.017822266	-0.13232422	0	44330	0	0	0
1151	1152	1152	Category E	-0.27587891	0.095947266	-1.1037598	-0.058837891	0.11010742	0.50244141	-28.99	0	16/3/2018	16	3	2018	1:22:40	4960	0.8	1	22	40	0	0.059570313	3.5288086	-0.15698242	-0.040527344	-0.92626953	4.6950684	0.25317383	0	0	0	0	0	0	0	0	0	0.94042969	0.059570313	0.43261719	-0.11865234	0.13647461	-0.17724609	0	44330	0	0	0
1152	1153	1153	Category E	-0.083984375	0.071777344	-1.0319824	-0.012939453	0.12329102	0.50292969	-29.11	0	16/3/2018	16	3	2018	1:22:40	4960	0.9	1	22	40	0	0.059570313	3.5288086	-0.15991211	-0.037841797	-0.92749023	2.5812988	0.16943359	0	0	0	0	0	0	0	0	0	0.94189453	0.058105469	0.2902832	0.075927734	0.10961914	-0.10424805	0	44330	0	0	0
1153	1154	1154	Category E	-0.63598633	-0.10791016	-0.92382813	-0.025146484	0.062011719	0.50976563	-28.99	0	16/3/2018	16	3	2018	1:22:41	4961	0	1	22	41	0	0.059570313	3.5288086	-0.16748047	-0.0390625	-0.92919922	1.4257813	0.47338867	0	0	0	0	0	0	0	0	0	0.94506836	0.054931641	0.54248047	-0.46826172	-0.068603516	0.005371094	0	44330	0	0	0
1154	1155	1155	Category E	-0.20385742	-0.023925781	-0.70776367	-0.11865234	0.012207031	0.50024414	-28.74	0	16/3/2018	16	3	2018	1:22:41	4961	0.111	1	22	41	0	0.059570313	3.5288086	-0.17651367	-0.035644531	-0.91918945	5.7268066	0.21362305	0	0	0	0	0	0	0	0	0	0.93676758	0.063232422	0.25048828	-0.027099609	0.01171875	0.21142578	0	44330	0	0	0
1155	1156	1156	Category E	-0.23999023	-0.023925781	-1.0559082	-0.10791016	0.005859375	0.49755859	-28.87	0	16/3/2018	16	3	2018	1:22:41	4961	0.222	1	22	41	0	0.059326172	3.5320312	-0.18603516	-0.038574219	-0.91650391	9.0742188	0.14990234	0	0	0	0	0	0	0	0	0	0.93603516	0.063964844	0.20776367	-0.053710938	0.014648438	-0.13916016	0	44330	0	0	0
1156	1157	1157	Category E	-0.17993164	-0.25195313	-1.0197754	-0.070800781	0.026123047	0.5078125	-28.74	0	16/3/2018	16	3	2018	1:22:41	4961	0.333	1	22	41	0	0.059326172	3.5320312	-0.19018555	-0.041259766	-0.91821289	9.8664551	0.23388672	0	0	0	0	0	0	0	0	0	0.9387207	0.061279297	0.32226563	0.010253906	-0.21044922	-0.10131836	0	44330	0	0	0
1157	1158	1158	Category E	-0.43188477	-0.011962891	-0.73193359	-0.053710938	0.061767578	0.50415039	-28.5	0	16/3/2018	16	3	2018	1:22:41	4961	0.444	1	22	41	0	0.059326172	3.5320312	-0.19165039	-0.043701172	-0.91918945	8.5039063	0.30615234	0	0	0	0	0	0	0	0	0	0.93994141	0.060058594	0.45922852	-0.23999023	0.031738281	0.18725586	0	44330	0	0	0
1158	1159	1159	Category E	-0.34790039	0.035888672	-0.51586914	-0.10522461	0.13208008	0.49511719	-28.25	0	16/3/2018	16	3	2018	1:22:41	4961	0.555	1	22	41	0	0.059326172	3.5320312	-0.19433594	-0.047363281	-0.921875	2.9345703	0.44189453	0	0	0	0	0	0	0	0	0	0.94335938	0.056640625	0.64282227	-0.15332031	0.083251953	0.40600586	0	44330	0	0	0
1159	1160	1160	Category E	-0.37182617	-0.13183594	-1.1999512	-0.098876953	0.13452148	0.48925781	-28.25	0	16/3/2018	16	3	2018	1:22:41	4961	0.666	1	22	41	0	0.059326172	3.5320312	-0.2043457	-0.053955078	-0.91967773	2.0231934	0.33520508	0	0	0	0	0	0	0	0	0	0.94360352	0.056396484	0.52514648	-0.16723633	-0.077636719	-0.2800293	0	44330	0	0	0
1160	1161	1161	Category E	-0.34790039	0.25195313	-1.1398926	-0.042724609	0.078125	0.50854492	-28.62	0	16/3/2018	16	3	2018	1:22:41	4961	0.777	1	22	41	0	0.059326172	3.5320312	-0.20629883	-0.057373047	-0.91455078	1.5412598	0.40795898	0	0	0	0	0	0	0	0	0	0.93920898	0.060791016	0.67602539	-0.14135742	0.30932617	-0.22509766	0	44330	0	0	0
1161	1162	1162	Category E	-0.29980469	0.10791016	-0.89990234	0.004394531	0.061523438	0.50732422	-28.87	0	16/3/2018	16	3	2018	1:22:41	4961	0.888	1	22	41	0	0.059326172	3.5320312	-0.2109375	-0.055664063	-0.92236328	2.4472656	0.18725586	0	0	0	0	0	0	0	0	0	0.94775391	0.052246094	0.2746582	-0.088623047	0.16357422	0.022460938	0	44330	0	0	0
1162	1163	1163	Category E	-0.43188477	-0.071777344	-0.68383789	0.023193359	0.003417969	0.50439453	-29.11	0	16/3/2018	16	3	2018	1:22:42	4962	0	1	22	42	0	0.059326172	3.5320312	-0.21240234	-0.053466797	-0.92163086	1.864502	0.32397461	0	0	0	0	0	0	0	0	0	0.94726563	0.052734375	0.47509766	-0.21923828	-0.018066406	0.23779297	0	44330	0	0	0
1163	1164	1164	Category E	-0.41992188	0.023925781	-0.75585938	-0.052734375	-0.017822266	0.50708008	-28.74	0	16/3/2018	16	3	2018	1:22:42	4962	0.1	1	22	42	0	0.059326172	3.5320312	-0.20727539	-0.052734375	-0.92041016	2.0583496	0.27954102	0	0	0	0	0	0	0	0	0	0.94506836	0.054931641	0.45410156	-0.21240234	0.076660156	0.16455078	0	44330	0	0	0
1164	1165	1165	Category E	-0.39599609	-0.047851563	-1.1159668	-0.071289063	0.001953125	0.50415039	-28.25	0	16/3/2018	16	3	2018	1:22:42	4962	0.2	1	22	42	0	0.059326172	3.5320312	-0.20703125	-0.052001953	-0.92163086	7.362793	0.27075195	0	0	0	0	0	0	0	0	0	0.94604492	0.053955078	0.38720703	-0.1887207	0.004150391	-0.19433594	0	44330	0	0	0
1165	1166	1166	Category E	-0.21582031	-0.21582031	-0.95996094	-0.044677734	0.052978516	0.50878906	-28.13	0	16/3/2018	16	3	2018	1:22:42	4962	0.3	1	22	42	0	0.059326172	3.5320312	-0.19799805	-0.050048828	-0.91357422	9.4916992	0.17285156	0	0	0	0	0	0	0	0	0	0.93603516	0.063964844	0.22973633	-0.017578125	-0.16552734	-0.046142578	0	44330	0	0	0
1166	1167	1167	Category E	-0.31176758	-0.16796875	-0.85180664	-0.012207031	0.066650391	0.50732422	-28.13	0	16/3/2018	16	3	2018	1:22:42	4962	0.4	1	22	42	0	0.059326172	3.5320312	-0.20068359	-0.050292969	-0.90991211	6.2634277	0.17163086	0	0	0	0	0	0	0	0	0	0.93310547	0.066894531	0.28662109	-0.11083984	-0.11743164	0.058105469	0	44330	0	0	0
1167	1168	1168	Category E	-0.64794922	-0.047851563	-0.76782227	-0.003173828	0.11181641	0.50268555	-28.25	0	16/3/2018	16	3	2018	1:22:42	4962	0.5	1	22	42	0	0.059326172	3.5320312	-0.19140625	-0.047607422	-0.91186523	5.453125	0.47851563	0	0	0	0	0	0	0	0	0	0.93310547	0.066894531	0.60058594	-0.45629883	0	0.14404297	0	44330	0	0	0
1168	1169	1169	Category E	-0.52783203	0.083984375	-0.61181641	-0.047851563	0.12963867	0.50317383	-28.62	0	16/3/2018	16	3	2018	1:22:42	4962	0.6	1	22	42	0	0.059326172	3.5320312	-0.18457031	-0.045654297	-0.91577148	9.0998535	0.47631836	0	0	0	0	0	0	0	0	0	0.93530273	0.064697266	0.77685547	-0.34301758	0.12963867	0.30395508	0	44330	0	0	0
1169	1170	1170	Category E	-0.35986328	-0.2277832	-1.1999512	-0.013671875	0.10058594	0.5	-28.74	0	16/3/2018	16	3	2018	1:22:42	4962	0.7	1	22	42	0	0.059326172	3.5320312	-0.17944336	-0.045654297	-0.91723633	6.8166504	0.38134766	0	0	0	0	0	0	0	0	0	0.93579102	0.064208984	0.64477539	-0.18017578	-0.18188477	-0.2824707	0	44330	0	0	0
1170	1171	1171	Category E	-0.2878418	0.047851563	-0.92382813	0.027587891	0.078369141	0.50537109	-28.62	0	16/3/2018	16	3	2018	1:22:42	4962	0.8	1	22	42	0	0.059326172	3.5320312	-0.17895508	-0.043457031	-0.91479492	5.7583008	0.14208984	0	0	0	0	0	0	0	0	0	0.93334961	0.066650391	0.20874023	-0.10864258	0.091308594	-0.008789063	0	44330	0	0	0
1171	1172	1172	Category E	-0.21582031	0.15576172	-1.0197754	0.037597656	0.056884766	0.50830078	-28.37	0	16/3/2018	16	3	2018	1:22:42	4962	0.9	1	22	42	0	0.059326172	3.5320312	-0.17504883	-0.043212891	-0.91064453	10.373291	0.23046875	0	0	0	0	0	0	0	0	0	0.92822266	0.071777344	0.34863281	-0.040527344	0.19897461	-0.10888672	0	44330	0	0	0
1172	1173	1173	Category E	-0.39599609	-0.25195313	-1.0197754	-0.011474609	0.029052734	0.50805664	-28.25	0	16/3/2018	16	3	2018	1:22:43	4963	0	1	22	43	0	0.059326172	3.5320312	-0.16918945	-0.044189453	-0.91210938	16.22998	0.32543945	0	0	0	0	0	0	0	0	0	0.92871094	0.071289063	0.54174805	-0.2265625	-0.20751953	-0.10742188	0	44330	0	0	0
1173	1174	1174	Category E	-0.26391602	-0.2277832	-0.77978516	-0.11914063	-0.041015625	0.48999023	-27.88	0	16/3/2018	16	3	2018	1:22:43	4963	0.1	1	22	43	0	0.059326172	3.5320312	-0.1628418	-0.042236328	-0.91625977	20.894287	0.25146484	0	0	0	0	0	0	0	0	0	0.93164063	0.068359375	0.42285156	-0.10083008	-0.18530273	0.13647461	0	44330	0	0	0
1174	1175	1175	Category E	0.071777344	-0.071777344	-1.0678711	-0.1706543	-0.052734375	0.48168945	-28.01	0	16/3/2018	16	3	2018	1:22:43	4963	0.2	1	22	43	0	0.059326172	3.5320312	-0.15795898	-0.041503906	-0.91430664	24.375	0.27807617	0	0	0	0	0	0	0	0	0	0.92871094	0.071289063	0.41333008	0.22973633	-0.030029297	-0.15332031	0	44330	0	0	0
1175	1176	1176	Category E	0.071777344	-0.19189453	-0.77978516	-0.21411133	-0.043945313	0.46801758	-28.25	0	16/3/2018	16	3	2018	1:22:43	4963	0.3	1	22	43	0	0.059326172	3.5320312	-0.15649414	-0.04296875	-0.91162109	29.543701	0.30273438	0	0	0	0	0	0	0	0	0	0.92602539	0.073974609	0.50927734	0.22827148	-0.14868164	0.13183594	0	44330	0	0	0
1176	1177	1177	Category E	0.27587891	-0.11987305	-0.82788086	-0.25878906	-0.061279297	0.44360352	-28.25	0	16/3/2018	16	3	2018	1:22:43	4963	0.4	1	22	43	0	0.059326172	3.5320312	-0.15307617	-0.041503906	-0.90795898	37.212646	0.44335938	0	0	0	0	0	0	0	0	0	0.921875	0.078125	0.58740234	0.42895508	-0.078125	0.080078125	0	44330	0	0	0
1177	1178	1178	Category E	0.11987305	-0.023925781	-0.82788086	-0.2980957	-0.044677734	0.42626953	-28.62	0	16/3/2018	16	3	2018	1:22:43	4963	0.5	1	22	43	0	0.059326172	3.5320312	-0.14819336	-0.038818359	-0.90527344	43.902344	0.27954102	0	0	0	0	0	0	0	0	0	0.91821289	0.081787109	0.3605957	0.26806641	0.014892578	0.077392578	0	44330	0	0	0
1178	1179	1179	Category E	0.27587891	-0.17993164	-0.63598633	-0.33764648	-0.045898438	0.39746094	-28.62	0	16/3/2018	16	3	2018	1:22:43	4963	0.6	1	22	43	0	0.059326172	3.5320312	-0.14428711	-0.038818359	-0.90917969	45.169678	0.52075195	0	0	0	0	0	0	0	0	0	0.92138672	0.078613281	0.83447266	0.42016602	-0.14086914	0.27319336	0	44330	0	0	0
1179	1180	1180	Category E	0.2277832	-0.16796875	-0.91186523	-0.35595703	-0.020507813	0.38647461	-28.62	0	16/3/2018	16	3	2018	1:22:43	4963	0.7	1	22	43	0	0.059326172	3.5320312	-0.14013672	-0.038818359	-0.90966797	48.59082	0.38989258	0	0	0	0	0	0	0	0	0	0.92114258	0.078857422	0.49902344	0.36791992	-0.12890625	-0.001953125	0	44330	0	0	0
1180	1181	1181	Category F	0.059814453	0.095947266	-0.97192383	-0.091308594	-0.099609375	0.48706055	-29.11	0	16/3/2018	16	3	2018	1:22:50	4970	0.7	1	22	50	0	0.059570313	3.5175293	-0.13696289	-0.03515625	-0.90991211	47.028564	0.24438477	0	0	0	0	0	0	0	0	0	0.9206543	0.079345703	0.38989258	0.19677734	0.13110352	-0.061767578	0	44330	0	0	0
1181	1182	1182	Category F	-0.059814453	0	-0.94799805	-0.095703125	-0.10839844	0.48583984	-28.99	0	16/3/2018	16	3	2018	1:22:50	4970	0.8	1	22	50	0	0.059570313	3.5175293	-0.13549805	-0.031738281	-0.90966797	40.358887	0.090576172	0	0	0	0	0	0	0	0	0	0.92016602	0.079833984	0.14599609	0.075683594	0.031738281	-0.038085938	0	44330	0	0	0
1182	1183	1183	Category F	-0.059814453	0.011962891	-0.64794922	-0.12988281	-0.16040039	0.46264648	-28.99	0	16/3/2018	16	3	2018	1:22:50	4970	0.9	1	22	50	0	0.059570313	3.5175293	-0.12939453	-0.034423828	-0.90795898	34.193359	0.27294922	0	0	0	0	0	0	0	0	0	0.91772461	0.082275391	0.37597656	0.069580078	0.046386719	0.26000977	0	44330	0	0	0
1183	1184	1184	Category F	0.071777344	0.2277832	-1.1879883	-0.13769531	-0.17016602	0.45727539	-29.11	0	16/3/2018	16	3	2018	1:22:51	4971	0	1	22	51	0	0.059570313	3.5175293	-0.12597656	-0.035888672	-0.90966797	27.163818	0.43139648	0	0	0	0	0	0	0	0	0	0.91918945	0.080810547	0.73999023	0.19775391	0.26367188	-0.27807617	0	44330	0	0	0
1184	1185	1185	Category F	-0.011962891	-0.20385742	-0.99584961	-0.10327148	-0.14477539	0.47680664	-28.87	0	16/3/2018	16	3	2018	1:22:51	4971	0.1	1	22	51	0	0.059570313	3.5175293	-0.11352539	-0.036621094	-0.90820313	17.763672	0.21411133	0	0	0	0	0	0	0	0	0	0.91601563	0.083984375	0.35620117	0.1015625	-0.16699219	-0.087402344	0	44330	0	0	0
1185	1186	1186	Category F	-0.10791016	-0.035888672	-0.73193359	-0.10791016	-0.15527344	0.46655273	-28.87	0	16/3/2018	16	3	2018	1:22:51	4971	0.2	1	22	51	0	0.059570313	3.5175293	-0.11303711	-0.037841797	-0.90942383	9.9797363	0.17749023	0	0	0	0	0	0	0	0	0	0.91723633	0.082763672	0.18457031	0.005126953	0.001953125	0.17749023	0	44330	0	0	0
1186	1187	1187	Category F	-0.25195313	0	-0.93579102	-0.087158203	-0.12988281	0.48046875	-28.87	0	16/3/2018	16	3	2018	1:22:51	4971	0.3	1	22	51	0	0.059570313	3.5175293	-0.10986328	-0.038085938	-0.90722656	2.5512695	0.1496582	0	0	0	0	0	0	0	0	0	0.91455078	0.085449219	0.20849609	-0.1418457	0.038085938	-0.028320313	0	44330	0	0	0
1187	1188	1188	Category F	-0.16796875	-0.17993164	-0.77978516	-0.087646484	-0.10180664	0.48730469	-28.74	0	16/3/2018	16	3	2018	1:22:51	4971	0.4	1	22	51	0	0.059570313	3.5175293	-0.10668945	-0.036621094	-0.90356445	2.6999512	0.19873047	0	0	0	0	0	0	0	0	0	0.91064453	0.089355469	0.32788086	-0.061035156	-0.14306641	0.1237793	0	44330	0	0	0
1188	1189	1189	Category F	-0.41992188	0.059814453	-0.82788086	-0.036865234	-0.084960938	0.49584961	-28.62	0	16/3/2018	16	3	2018	1:22:51	4971	0.5	1	22	51	0	0.059570313	3.5175293	-0.10302734	-0.03515625	-0.90942383	4.536377	0.34057617	0	0	0	0	0	0	0	0	0	0.91601563	0.083984375	0.49365234	-0.31665039	0.094970703	0.081542969	0	44330	0	0	0
1189	1190	1190	Category F	-0.38378906	-0.059814453	-1.1999512	0.004394531	-0.11547852	0.4921875	-28.87	0	16/3/2018	16	3	2018	1:22:51	4971	0.6	1	22	51	0	0.059570313	3.5175293	-0.097167969	-0.035888672	-0.91113281	5.5427246	0.40722656	0	0	0	0	0	0	0	0	0	0.91699219	0.083007813	0.59887695	-0.28637695	-0.023681641	-0.28857422	0	44330	0	0	0
1190	1191	1191	Category F	-0.19189453	0.071777344	-1.0319824	0.063720703	-0.13330078	0.47583008	-29.11	0	16/3/2018	16	3	2018	1:22:51	4971	0.7	1	22	51	0	0.059570313	3.5175293	-0.085693359	-0.03515625	-0.91210938	0.23388672	0.19238281	0	0	0	0	0	0	0	0	0	0.91699219	0.083007813	0.33276367	-0.10595703	0.10693359	-0.11962891	0	44330	0	0	0
1191	1192	1192	Category F	-0.31176758	0.13183594	-0.91186523	0.095458984	-0.14868164	0.47290039	-28.87	0	16/3/2018	16	3	2018	1:22:51	4971	0.8	1	22	51	0	0.059570313	3.5175293	-0.08203125	-0.03515625	-0.91088867	3.4133301	0.28393555	0	0	0	0	0	0	0	0	0	0.9152832	0.084716797	0.39746094	-0.22949219	0.16699219	-0.000732422	0	44330	0	0	0
1192	1193	1193	Category F	-0.52783203	-0.20385742	-0.73193359	0.10058594	-0.16308594	0.46972656	-29.12	0	16/3/2018	16	3	2018	1:22:51	4971	0.9	1	22	51	0	0.059570313	3.5175293	-0.075439453	-0.037841797	-0.90527344	5.7404785	0.51196289	0	0	0	0	0	0	0	0	0	0.90917969	0.090820313	0.79174805	-0.45239258	-0.16577148	0.17333984	0	44330	0	0	0
1193	1194	1194	Category F	-0.44384766	0.071777344	-0.68383789	0.056396484	-0.18701172	0.46533203	-29.12	0	16/3/2018	16	3	2018	1:22:52	4972	0	1	22	52	0	0.059570313	3.5175293	-0.067626953	-0.039550781	-0.90625	13.388672	0.45092773	0	0	0	0	0	0	0	0	0	0.90966797	0.090332031	0.70996094	-0.37597656	0.11132813	0.22241211	0	44330	0	0	0
1194	1195	1195	Category F	-0.52783203	-0.095947266	-0.85180664	0.062255859	-0.14770508	0.47949219	-28.99	0	16/3/2018	16	3	2018	1:22:52	4972	0.1	1	22	52	0	0.059570313	3.5175293	-0.055908203	-0.037597656	-0.90771484	19.96167	0.47851563	0	0	0	0	0	0	0	0	0	0.91015625	0.08984375	0.58569336	-0.47167969	-0.058105469	0.055908203	0	44330	0	0	0
1195	1196	1196	Category F	-0.19189453	-0.19189453	-1.0319824	0.10571289	-0.14624023	0.47241211	-28.87	0	16/3/2018	16	3	2018	1:22:52	4972	0.2	1	22	52	0	0.059570313	3.5175293	-0.05078125	-0.036865234	-0.90844727	22.265625	0.24291992	0	0	0	0	0	0	0	0	0	0.91064453	0.089355469	0.41894531	-0.14086914	-0.15478516	-0.12329102	0	44330	0	0	0
1196	1197	1197	Category F	-0.17993164	-0.21582031	-0.94799805	0.17431641	-0.15112305	0.45458984	-28.87	0	16/3/2018	16	3	2018	1:22:52	4972	0.3	1	22	52	0	0.059570313	3.5175293	-0.049316406	-0.038085938	-0.90478516	22.579102	0.22436523	0	0	0	0	0	0	0	0	0	0.90698242	0.093017578	0.35107422	-0.13037109	-0.17749023	-0.04296875	0	44330	0	0	0
1197	1198	1198	Category F	-0.29980469	-0.19189453	-0.94799805	0.14672852	-0.16943359	0.45654297	-28.74	0	16/3/2018	16	3	2018	1:22:52	4972	0.4	1	22	52	0	0.059570313	3.5175293	-0.044189453	-0.032226563	-0.90258789	23.655762	0.30444336	0	0	0	0	0	0	0	0	0	0.90429688	0.095703125	0.46020508	-0.25537109	-0.15966797	-0.045166016	0	44330	0	0	0
1198	1199	1199	Category F	-0.69580078	-0.37182617	-0.73193359	0.11035156	-0.17041016	0.46264648	-28.62	0	16/3/2018	16	3	2018	1:22:52	4972	0.5	1	22	52	0	0.059570313	3.5175293	-0.034667969	-0.032226563	-0.90942383	29.57666	0.76391602	0	0	0	0	0	0	0	0	0	0.91064453	0.089355469	1.1779785	-0.66088867	-0.33959961	0.17749023	0	44330	0	0	0
1199	1200	1200	Category F	-0.023925781	-0.2277832	-0.82788086	0.070556641	-0.17138672	0.47192383	-28.74	0	16/3/2018	16	3	2018	1:22:52	4972	0.6	1	22	52	0	0.059570313	3.5175293	-0.027587891	-0.032470703	-0.91333008	32.742676	0.21289063	0	0	0	0	0	0	0	0	0	0.91430664	0.085693359	0.28442383	0.003662109	-0.19506836	0.085449219	0	44330	0	0	0
1200	1201	1201	Category F	-0.25195313	-0.035888672	-1.5598145	0.039794922	-0.17407227	0.46728516	-28.37	0	16/3/2018	16	3	2018	1:22:52	4972	0.7	1	22	52	0	0.059326172	3.5175293	-0.024169922	-0.029052734	-0.90966797	32.013916	0.6887207	0	0	0	0	0	0	0	0	0	0.91040039	0.089599609	0.88427734	-0.22753906	-0.006591797	-0.64990234	0	44330	0	0	0
1201	1202	1202	Category F	-0.011962891	0.10791016	-0.93579102	-0.004882813	-0.1887207	0.46875	-28.37	0	16/3/2018	16	3	2018	1:22:52	4972	0.8	1	22	52	0	0.059326172	3.5175293	-0.018554688	-0.033203125	-0.90527344	34.025146	0.14453125	0	0	0	0	0	0	0	0	0	0.90600586	0.093994141	0.17822266	0.006591797	0.14111328	-0.030273438	0	44330	0	0	0
1202	1203	1203	Category F	0.11987305	0.071777344	-0.82788086	-0.052490234	-0.19287109	0.46362305	-28.37	0	16/3/2018	16	3	2018	1:22:52	4972	0.9	1	22	52	0	0.059326172	3.5175293	-0.013916016	-0.036376953	-0.90551758	36.033447	0.1887207	0	0	0	0	0	0	0	0	0	0.90625	0.09375	0.31982422	0.13378906	0.1081543	0.077636719	0	44330	0	0	0
1203	1204	1204	Category F	0.083984375	0.035888672	-0.77978516	-0.082275391	-0.19604492	0.45898438	-28.25	0	16/3/2018	16	3	2018	1:22:53	4973	0	1	22	53	0	0.059326172	3.5175293	-0.006591797	-0.03515625	-0.90991211	32.863281	0.17382813	0	0	0	0	0	0	0	0	0	0.91064453	0.089355469	0.29223633	0.090576172	0.071044922	0.13012695	0	44330	0	0	0
1204	1205	1205	Category F	0.059814453	0.16796875	-0.64794922	-0.1394043	-0.20629883	0.43823242	-28.5	0	16/3/2018	16	3	2018	1:22:53	4973	0.1	1	22	53	0	0.059326172	3.5175293	0.000488281	-0.034912109	-0.91308594	28.359375	0.33911133	0	0	0	0	0	0	0	0	0	0.91381836	0.086181641	0.52734375	0.059082031	0.20288086	0.26513672	0	44330	0	0	0
1205	1206	1206	Category F	0.20385742	0.095947266	-0.58789063	-0.14892578	-0.22460938	0.43164063	-28.25	0	16/3/2018	16	3	2018	1:22:53	4973	0.2	1	22	53	0	0.059326172	3.5175293	0.004882813	-0.034423828	-0.91015625	23.766113	0.40039063	0	0	0	0	0	0	0	0	0	0.91088867	0.089111328	0.65136719	0.19873047	0.13037109	0.32226563	0	44330	0	0	0
1206	1207	1207	Category F	0.49194336	0.16796875	-1.2958984	-0.12841797	-0.2175293	0.43920898	-28.01	0	16/3/2018	16	3	2018	1:22:53	4973	0.3	1	22	53	0	0.059326172	3.5175293	0.008056641	-0.031738281	-0.90600586	19.428711	0.65234375	0	0	0	0	0	0	0	0	0	0.90673828	0.093261719	1.0732422	0.48364258	0.19970703	-0.38964844	0	44330	0	0	0
1207	1208	1208	Category F	0.41992188	0	-1.1518555	-0.099121094	-0.20458984	0.45141602	-28.25	0	16/3/2018	16	3	2018	1:22:53	4973	0.4	1	22	53	0	0.059326172	3.5175293	0.011962891	-0.028076172	-0.90478516	10.260254	0.47753906	0	0	0	0	0	0	0	0	0	0.90527344	0.094726563	0.68310547	0.40771484	0.028076172	-0.24682617	0	44330	0	0	0
[truncated: 16,426 more rows]
[truncated: 29 more columns]
