# Supplementary material for: Development of a multisensor biologging collar and analytical techniques to describe high‐resolution spatial behavior in free‐ranging terrestrial mammals
Source: Ecol Evol. 2024 Sep 23;14(9):e70264. doi: 10.1002/ece3.70264 (PMC11420106; doi:10.1002/ece3.70264)
Supplement: Supplementary file 1 — Appendix S1 [file ECE3-14-e70264-s001.zip › doi_10_5061_dryad_jdfn2z3hv__v20240620/B5_S28_Header.csv]

Split no.	Bookmark number	Category	Pointer	Day#	Time(hh:mm:ss)	Total Event start	Event start	Number events	Duration(s)	Sum VeDBA	Mean VeDBA	Mean Dyn AccX	Mean Dyn AccY	Mean Dyn AccZ	Sum VeSBA	Mean VeSBA	Mean smth AccX	Mean smth AccY	Mean smth AccZ	VeDBA_Var	VeDBA_SD	VeSBA_Var	VeSBA_SD	Mean Animal g	Sum Animal g	Animal g_Var	Animal g_SD	Acc_x_Var	Acc_x_SD	Acc_y_Var	Acc_y_SD	Acc_z_Var	Acc_z_SD	Predominant freq, Hz	Smth press val	Max pressure val	Min pressure val	Grd air press	Altitude begin	Altitude end	Delta max/min altitude
1	1	Category E	0	16	22:57:19	1	1	54	5.4	0	0	0	0	0	0	0	0	0	0	0	0	0	0	0	0	0	0	0	0	0	0	0	0	0	7	0	0	1000	0	44330	44330
1	2	Category L	54	16	22:57:25	55	55	55	5.4	2.44922	0.0844558	0.0118282	0.0506045	-0.00314015	27.1187	0.935126	-0.0233112	0.0421774	-0.933863	0.00283708	0.0532643	0	0	0.0648741	1.88135	0	0	0.0029802	0.0545912	0.00429351	0.0655249	0.000766096	0.0276784	0	7	0	0	1000	44330	44330	0
1	3	Category E	109	16	23:07:27	110	110	55	5.4	11.511	0.209291	-0.0366033	-0.0304687	0.00597479	51.2419	0.931672	-0.0759721	-0.00760831	-0.92824	0.00801669	0.089536	0	0	0.0683283	3.75806	0	0	0.0303489	0.174209	0.00844727	0.091909	0.0115634	0.107533	0	7	0	0	1000	44330	44330	0
1	4	Category F	164	17	0:23:02	165	165	83	8.2	20.7952	0.250544	0.0755718	-0.035268	-0.0230375	77.3328	0.93172	-0.102377	0.0237522	-0.922837	0.0145367	0.120568	1.18E-05	0.00343013	0.06828	5.66724	1.18E-05	0.00343013	0.0369594	0.192248	0.0117629	0.108457	0.0301558	0.173654	0	7	0	0	1000	44330	44330	0
1	5	Category M	247	17	2:33:05	248	248	26	2.501	13.5122	0.5197	-0.334811	0.297945	0.113046	23.2434	0.893977	-0.188261	0.0774207	-0.870249	0.20335	0.450944	1.88E-05	0.0043336	0.106023	2.75659	1.88E-05	0.0043336	0.179509	0.423685	0.257146	0.507095	0.0282358	0.168035	0	7	0	0	1000	44330	44330	0
1	6	Category N	273	17	2:43:12	274	274	30	2.9	12.8398	0.427995	0.267676	-0.291113	-0.094637	26.9446	0.898153	-0.32561	0.15319	-0.82181	0.0165527	0.128657	8.14E-05	0.0090211	0.101847	3.05542	6.51E-05	0.00806872	0.0821859	0.286681	0.0993571	0.31521	0.0186198	0.136454	0	7	0	0	1000	44330	44330	0
1	7	Category M	303	17	2:43:21	304	304	26	2.5	10.4956	0.403677	-0.0444242	0.0916091	0.0164795	24.0889	0.926495	-0.441331	0.199378	-0.787926	0.0879751	0.296606	0.00205642	0.0453477	0.0735051	1.91113	0.000460111	0.0214502	0.1287	0.358747	0.0905292	0.300881	0.0263578	0.162351	0	7	0	0	1000	44330	44330	0
1	8	Category N	329	17	2:43:41	330	330	36	3.6	21.9019	0.608385	-0.352831	0.228997	0.320814	39.5693	1.09915	-0.399163	0.146722	-1.00801	0.198344	0.445358	0.00326877	0.0571732	0.108466	3.90479	0.00072564	0.0269377	0.263916	0.513728	0.161411	0.40176	0.134304	0.366476	0	7	0	0	1000	44330	44330	0
1	9	Category M	365	17	2:50:07	366	366	17	1.6	35.7378	2.10222	0.541863	-0.495605	-1.05341	19.0515	1.12068	-0.23976	0.0452235	-1.09293	5.18227	2.27646	0.000100528	0.0100264	0.120677	2.05151	0.000129251	0.0113689	0.548828	0.740829	4.09043	2.02248	3.3784	1.83804	0	7	0	0	1000	44330	44330	0
1	10	Category E	382	17	2:50:12	383	383	48	4.8	14.325	0.298436	-0.03567	0.0359446	0.144994	52.3994	1.09165	0.044103	-0.0618184	-1.08507	0.100515	0.317041	0.00824483	0.0908011	0.13382	6.42334	0.00244141	0.0494106	0.0325673	0.180464	0.0124207	0.111448	0.062617	0.250234	0	7	0	0	1000	44330	44330	0
1	11	Category L	430	17	2:50:23	431	431	158	15.7	13.2622	0.083938	0.0452556	-0.0121236	-0.00239196	145.874	0.92325	0.149626	0.014837	-0.907777	0.00236878	0.0486701	0.00039866	0.0199665	0.0767498	12.1265	8.50E-05	0.00921877	0.00908883	0.0953354	0.00184033	0.042899	0.000951839	0.0308519	0	7	0	0	1000	44330	44330	0
1	12	Category M	588	17	2:50:40	589	589	31	3.001	15.1089	0.487383	-0.32525	0.17764	0.0751402	27.2356	0.878568	-0.0158849	0.126339	-0.869251	0.230941	0.480564	0	0	0.121432	3.7644	0	0	0.265893	0.515648	0.138782	0.372535	0.0381017	0.195197	0	7	0	0	1000	44330	44330	0
1	13	Category L	619	17	2:50:51	620	620	278	27.801	24.3979	0.0877624	0.013202	-0.0187049	0.0202338	266.354	0.958109	0.113566	-0.00729612	-0.949302	0.0309461	0.175915	0.0010073	0.031738	0.0777641	21.6184	0.000240628	0.0155122	0.00499786	0.0706955	0.00226928	0.0476369	0.00601833	0.0775779	0	7	0	0	1000	44330	44330	0
1	14	Category M	897	17	2:56:55	898	898	17	1.601	48.6157	2.85975	0.117087	0.249282	-0.805075	19.6064	1.15332	0.190573	0.0202924	-1.13725	14.8946	3.85936	8.62E-05	0.00928263	0.15332	2.60645	0	0	0.635857	0.797406	15.3429	3.917	2.7956	1.672	0	7	0	0	1000	44330	44330	0
1	15	Category L	914	17	2:59:25	915	915	153	15.3	19.9836	0.130612	-0.00652797	-0.0260209	0.0975015	158.173	1.03381	0.185134	-0.039029	-1.01541	0.0714821	0.267361	0.00391423	0.0625638	0.102324	15.6555	0.00101007	0.0317816	0.000638276	0.0252641	0.00309404	0.0556241	0.0234199	0.153036	0	7	0	0	1000	44330	44330	0
1	16	Category M	1067	17	3:05:54	1068	1068	15	1.4	34.5027	2.30018	0.0599772	0.144906	-1.10033	17.7197	1.18132	0.208708	0.0461914	-1.16178	8.1265	2.8507	0.000537109	0.0231756	0.181315	2.71973	0.000276693	0.0166341	0.568978	0.754306	7.11286	2.66699	2.9973	1.73127	0	7	0	0	1000	44330	44330	0
1	17	Category L	1082	17	4:58:39	1083	1083	43	4.201	12.6638	0.294507	0.167611	0.0292401	0.158351	46.2659	1.07595	0.0188783	0.0455407	-1.06655	0.119362	0.345488	0.00680755	0.0825079	0.134056	5.7644	0.00112986	0.0336134	0.0453647	0.21299	0.00223701	0.047297	0.0410497	0.202607	0	7	0	0	1000	44330	44330	0
1	18	Category C	1125	17	5:03:25	1126	1126	270	27	45.8857	0.169947	-0.0587004	-0.00552481	0.0109276	252.27	0.934332	-0.504895	-0.058525	-0.777358	0.00709274	0.0842184	0.00067003	0.0258849	0.0656684	17.7305	0.000143772	0.0119905	0.0283601	0.168405	0.00342972	0.0585638	0.00770761	0.087793	0	7	0	0	1000	44330	44330	0
1	19	Category M	1395	17	6:47:39	2665	2665	16	1.5	42.4685	2.65428	-0.0855713	0.15239	-1.32877	19.3162	1.20726	0.42218	0.121948	-1.12427	10.2068	3.19482	0.00012207	0.0110485	0.20726	3.31616	0	0	0.33728	0.580758	8.2215	2.86732	5.2379	2.28865	0	7	0	0	1000	44330	44330	0
1	20	Category A	1411	17	7:24:03	22903	22903	1407	140.9	34.6914	0.0246563	-4.69E-05	1.28E-05	6.04E-05	1294.92	0.920341	0.356542	0.318593	-0.786303	5.52E-05	0.00742825	0	0	0.0796589	112.08	0	0	0.000146276	0.0120945	0.000160505	0.012669	0.000211693	0.0145497	0	7	0	0	1000	44330	44330	0
1	21	Category M	2818	17	8:58:25	78650	78650	101	10.101	24.5466	0.243036	0.0405298	-0.0334255	-0.0433676	91.033	0.901316	0.124057	-0.026783	-0.874676	0.0178537	0.133618	0.00038434	0.0196046	0.0986836	9.96704	0.000379506	0.0194809	0.0381101	0.195218	0.015098	0.122874	0.0245688	0.156744	0	7	0	0	1000	44330	44330	0
1	22	Category N	2919	17	8:58:46	78751	78751	89	8.8	52.2146	0.586681	-0.132793	-0.121544	0.192364	92.2659	1.0367	-0.470434	-0.416353	-0.793915	0.292546	0.540875	0.00423817	0.0651012	0.149642	13.3181	0.00696487	0.0834558	0.118021	0.343542	0.379471	0.616012	0.116834	0.341809	0	7	0	0	1000	44330	44330	0
1	23	Category M	3008	17	8:59:10	78840	78840	21	2	53.1865	2.53269	-0.146903	0.665179	-1.36218	25.9634	1.23635	-0.205962	-0.229655	-1.19298	8.36508	2.89225	0.000255766	0.0159927	0.236351	4.96338	0.000127883	0.0113085	0.52753	0.726312	6.98124	2.6422	5.44552	2.33356	0	7	0	0	1000	44330	44330	0
1	24	Category A	3029	17	9:58:30	113309	113309	1407	140.9	36.063	0.0256311	8.68E-07	9.30E-05	-4.06E-05	1287.82	0.915294	0.517569	-0.246402	-0.713463	5.29E-05	0.00727483	0	0	0.0847064	119.182	0	0	0.000189309	0.013759	0.000179765	0.0134077	0.000180112	0.0134206	0	7	0	0	1000	44330	44330	0
1	25	Category L	4436	17	12:43:37	210208	210208	312	31.2	19.1074	0.0612417	-0.00626471	-0.011164	0.0120576	296.508	0.950347	0.199011	-0.0401987	-0.927086	0.0101123	0.10056	0.000457764	0.0213954	0.0688962	21.4956	3.36E-05	0.00580065	0.00127704	0.0357357	0.00256739	0.0506694	0.00357212	0.0597672	0	7	0	0	1000	44330	44330	0
1	26	Category N	4748	17	12:50:41	210520	210520	15	1.3	29.116	1.94106	-0.181266	-0.0253418	-0.725944	16.3757	1.09172	0.154053	-0.035319	-1.08018	5.39437	2.32258	0	0	0.0917155	1.37573	0	0	0.341748	0.584592	4.74287	2.17781	2.00529	1.41608	0	7	0	0	1000	44330	44330	0
1	27	Category L	4763	17	12:50:51	210535	210535	156	15.501	10.3918	0.0666144	0.015733	0.0104949	0.0429296	152.87	0.979937	0.174284	-0.0421596	-0.962797	0.0285911	0.169089	0.000984388	0.031375	0.0569818	8.88916	8.29E-05	0.00910743	0.000697992	0.0264195	0.000654172	0.0255768	0.00616299	0.0785047	0	7	0	0	1000	44330	44330	0
1	28	Category J	4919	17	12:57:30	210691	210691	53	5.3	36.917	0.696547	-0.0603764	-0.0403615	-0.0313007	52.0825	0.982689	0.086587	-0.0720031	-0.976001	0.255892	0.505857	7.37E-05	0.00858504	0.017311	0.91748	7.37E-05	0.00858504	0.184331	0.429338	0.0882545	0.297077	0.419798	0.647918	0	7	0	0	1000	44330	44330	0
1	29	Category L	4972	17	13:08:54	210744	210744	192	19.201	21.4182	0.111553	-0.0135498	-0.00283813	0.0578473	192.294	1.00153	0.130232	0.0092837	-0.992383	0.0349286	0.186892	0.00380452	0.0616808	0.0963567	18.5005	0.00212097	0.046054	0.00822322	0.0906819	0.00128937	0.0359078	0.0191752	0.138475	0	7	0	0	1000	44330	44330	0
1	30	Category M	5164	17	13:09:38	210936	210936	20	1.9	51.0896	2.55448	0.49137	0.240405	-1.06666	26.1736	1.30868	0.188831	0.0222778	-1.29473	10.288	3.20749	0.000524902	0.0229107	0.308679	6.17358	0.000366211	0.0191366	1.14509	1.07009	9.41328	3.06811	3.63453	1.90645	0	7	0	0	1000	44330	44330	0
1	31	Category L	5184	17	13:13:11	210956	210956	62	6.2	13.5203	0.218069	-0.0845002	-0.07338	0.17534	69.51	1.12113	0.0898674	-0.0458984	-1.11371	0.136624	0.369627	0.0102697	0.101339	0.163326	10.1262	0.00622165	0.0788774	0.0129906	0.113977	0.00796213	0.0892308	0.0576329	0.240069	0	7	0	0	1000	44330	44330	0
1	32	Category J	5246	17	13:16:33	211018	211018	47	4.6	30.8066	0.65546	0.00358939	0.0422519	-0.0151159	44.9429	0.956231	0.017734	-0.0360341	-0.955359	0.189318	0.435107	3.64E-05	0.00603004	0.0437687	2.05713	2.08E-05	0.00455828	0.0634766	0.251946	0.0543862	0.233209	0.441282	0.66429	0	7	0	0	1000	44330	44330	0
1	33	Category L	5293	17	13:16:51	211065	211065	292	29.2	14.845	0.0508389	-0.00268471	-0.0010167	0.001663	274.698	0.940747	-0.0216792	-0.0383108	-0.938426	0.00422146	0.0649728	1.67E-06	0.00129313	0.0592526	17.3018	1.67E-06	0.00129313	0.00110198	0.033196	0.00140548	0.0374897	0.000596974	0.0244331	0	7	0	0	1000	44330	44330	0
1	34	Category E	5585	17	13:36:30	211357	211357	74	7.3	18.4712	0.249611	-0.0292012	-0.0111678	-0.00527212	69.6482	0.941192	-0.0674719	-0.0664722	-0.935375	0.0219892	0.148287	0.000640044	0.0252991	0.0588082	4.35181	8.91E-05	0.00943813	0.0454234	0.213128	0.00803685	0.0896485	0.0289505	0.170148	0	7	0	0	1000	44330	44330	0
1	35	Category L	5659	17	13:36:38	211431	211431	56	5.5	16.8511	0.300912	0.0622253	0.0341012	0.251125	65.1758	1.16385	0.1489	-0.0558864	-1.15229	0.123736	0.351761	0.0171204	0.130845	0.223764	12.5308	0.00686646	0.0828641	0.00790841	0.0889293	0.0018049	0.0424841	0.0994176	0.315305	0	7	0	0	1000	44330	44330	0
1	36	Category M	5715	17	13:49:46	211487	211487	16	1.501	47.9905	2.9994	-0.108795	-0.182938	-1.69205	21.2869	1.33043	0.215164	-0.0764771	-1.31067	11.5157	3.39347	0.000427246	0.0206699	0.330429	5.28687	0.000213623	0.0146158	0.460587	0.678665	8.07234	2.84119	7.74191	2.78243	0	7	0	0	1000	44330	44330	0
1	37	Category L	5731	17	13:57:15	211503	211503	102	10.101	19.541	0.191579	0.0324085	0.0164053	0.131491	106.989	1.04891	0.17846	-0.0449961	-1.03176	0.0581868	0.24122	0.00891831	0.0944368	0.147676	15.063	0.00404986	0.0636385	0.00542375	0.0736461	0.00241986	0.0491921	0.0587541	0.242392	0	7	0	0	1000	44330	44330	0
1	38	Category J	5833	17	13:57:42	211605	211605	56	5.6	31.4343	0.561327	0.0313982	-0.0166146	-0.0226048	52.9287	0.945156	-0.0564226	-0.0500575	-0.936292	0.0853795	0.292198	4.36E-05	0.00660277	0.0548444	3.07129	4.80E-05	0.00692504	0.0506635	0.225086	0.0194048	0.139301	0.315247	0.561468	0	7	0	0	1000	44330	44330	0
1	39	Category M	5889	17	14:03:49	211661	211661	64	6.3	27.322	0.426907	-0.163502	-0.032402	0.238705	73.5747	1.1496	-0.287312	0.0228233	-1.10687	0.132259	0.363675	0.0119095	0.109131	0.189842	12.1499	0.00786591	0.0886899	0.0655899	0.256105	0.031189	0.176604	0.11845	0.344166	0	7	0	0	1000	44330	44330	0
1	40	Category N	5953	17	14:03:56	211725	211725	18	1.701	54.2314	3.01286	0.264472	0.270454	-1.46998	23.9624	1.33124	-0.068929	0.0900608	-1.32574	13.9684	3.73743	0.000393338	0.0198327	0.331245	5.9624	0.000230577	0.0151848	0.923475	0.960976	12.0566	3.47226	6.25445	2.50089	0	7	0	0	1000	44330	44330	0
1	41	Category L	5971	17	14:05:41	211743	211743	189	18.901	20.4812	0.108366	0.0108739	-0.0113919	0.0647244	188.668	0.998243	0.151082	-0.00388171	-0.985145	0.039782	0.199454	0.00500165	0.0707224	0.107536	20.3242	0.00267909	0.0517599	0.00203451	0.0451055	0.00259771	0.0509677	0.0256309	0.160097	0	7	0	0	1000	44330	44330	0
1	42	Category E	6160	17	14:22:00	211932	211932	76	7.5	18.1885	0.239322	-0.0239129	-0.0145328	-0.00103439	70.2625	0.924506	0.136491	-0.0250469	-0.913558	0.0112754	0.106186	0	0	0.0754941	5.73755	0	0	0.0308709	0.175701	0.00886937	0.0941773	0.0264539	0.162647	0	7	0	0	1000	44330	44330	0
1	43	Category L	6236	17	14:22:10	212008	212008	141	14.001	9.56567	0.0678417	0.0305505	0.00880291	0.00530357	131.464	0.932368	0.154576	-0.0151869	-0.918355	0.00541092	0.0735589	0	0	0.0676321	9.53613	0	0	0.00266131	0.0515878	0.00228557	0.0478077	0.00086921	0.0294824	0	7	0	0	1000	44330	44330	0
1	44	Category J	6377	17	14:22:30	212149	212149	53	5.2	30.2324	0.570423	-0.0992685	0.00386019	-0.0218621	50.0066	0.943521	0.02926	-0.0302136	-0.942429	0.0975088	0.312264	4.61E-06	0.00214626	0.0564794	2.99341	4.61E-06	0.00214626	0.0441296	0.21007	0.0198122	0.140756	0.330483	0.574877	0	7	0	0	1000	44330	44330	0
1	45	Category L	6430	17	14:27:27	212202	212202	97	9.6	8.33765	0.0859551	0.0376555	-0.00562782	0.0144521	90.3716	0.931666	0.141154	-0.0739117	-0.917254	0.0185723	0.13628	6.04E-05	0.00777213	0.0683342	6.62842	2.77E-05	0.00526175	0.00585434	0.0765137	0.00198081	0.0445063	0.0010269	0.0320453	0	7	0	0	1000	44330	44330	0
1	46	Category I	6527	17	14:32:56	212299	212299	91	9	71.4714	0.7854	0.0519188	-0.00385796	-0.0368438	93.314	1.02543	0.0227856	-0.0390598	-1.01815	0.187589	0.433115	0.000359504	0.0189606	0.034346	3.12549	0.00053389	0.0231061	0.126594	0.3558	0.0454048	0.213084	0.628217	0.792601	0	7	0	0	1000	44330	44330	0
1	47	Category C	6618	17	15:01:54	212390	212390	93	9.2	18.7449	0.201558	-0.122666	0.005841	0.041706	86.7373	0.932659	-0.405793	0.023679	-0.833493	0.0118579	0.108894	0.000278268	0.0166814	0.0673408	6.2627	0.000231015	0.0151992	0.0398028	0.199506	0.00297957	0.0545854	0.0117424	0.108362	0	7	0	0	1000	44330	44330	0
1	48	Category K	6711	17	15:02:09	212483	212483	72	7.1	15.8564	0.220228	0.181088	-0.00423177	-0.0344747	63.2036	0.877828	-0.0409309	0.00226847	-0.872199	0.00648329	0.0805189	0.00024075	0.0155161	0.122172	8.79639	0.00024075	0.0155161	0.0489977	0.221354	0.00195991	0.0442708	0.00335354	0.0579098	0	7	0	0	1000	44330	44330	0
1	49	Category C	6783	17	15:02:27	212555	212555	309	30.9	49.426	0.159955	-0.043186	0.00220517	0.0131417	294.626	0.953481	-0.492338	0.00783383	-0.810353	0.0171918	0.131117	6.16E-05	0.00785033	0.0465187	14.3743	6.16E-05	0.00785033	0.025182	0.158688	0.00394022	0.0627712	0.00784252	0.088558	0	7	0	0	1000	44330	44330	0
1	50	Category I	7092	17	15:05:33	212864	212864	49	4.8	54.0801	1.10368	0.11791	-0.00967096	-0.0617128	47.9246	0.978052	-0.0556641	-0.0127551	-0.972572	0.373705	0.611314	0.000194316	0.0139397	0.0219776	1.0769	0.000194316	0.0139397	0.24724	0.497232	0.0854044	0.29224	1.13607	1.06587	0	7	0	0	1000	44330	44330	0
1	51	Category E	7141	17	15:05:45	212913	212913	126	12.6	23.6377	0.187601	-0.00950598	-0.00534203	-0.00218176	118.88	0.943489	0.0306145	-0.0433253	-0.941769	0.0241234	0.155317	5.62E-05	0.00749607	0.0565108	7.12036	5.62E-05	0.00749607	0.0162528	0.127486	0.00536528	0.0732481	0.0190546	0.138038	0	7	0	0	1000	44330	44330	0
1	52	Category L	7267	17	15:06:12	213039	213039	165	16.5	9.38086	0.0568537	0.0145685	0.00811583	0.0160201	155.495	0.942392	0.131179	-0.0719061	-0.928686	0.0308978	0.175778	0.000232304	0.0152415	0.0654859	10.8052	0.000142045	0.0119183	0.00114968	0.0339069	0.00147076	0.0383505	0.00156546	0.0395659	0	7	0	0	1000	44330	44330	0
1	53	Category I	7432	17	15:11:51	213204	213204	46	4.5	60.9172	1.32429	-0.0453465	-0.0297268	-0.0729131	49.4998	1.07608	-0.0331076	-0.0744788	-1.07288	0.489444	0.699602	0.000477666	0.0218556	0.0760816	3.49976	0.000371518	0.0192748	0.47824	0.691549	0.078263	0.279755	1.50325	1.22607	0	7	0	0	1000	44330	44330	0
1	54	Category J	7478	17	16:15:33	213250	213250	62	6.101	40.0791	0.646437	-0.0154242	-0.00583575	0.006832	62.2898	1.00467	0.0285566	-0.0549828	-1.00143	0.0833071	0.28863	0.00050797	0.0225382	0.0408542	2.53296	0.000653667	0.0255669	0.0478279	0.218696	0.0292536	0.171037	0.418075	0.646587	0	7	0	0	1000	44330	44330	0
1	55	Category L	7540	17	16:16:53	213312	213312	218	21.7	9.61426	0.0441021	0.017007	0.000150068	0.00366211	202.574	0.929241	0.17987	-0.00612703	-0.911	0.0142195	0.119246	1.23E-05	0.00350985	0.0707593	15.4255	1.23E-05	0.00350985	0.00148052	0.0384776	0.00110983	0.0333141	0.000368451	0.0191951	0	7	0	0	1000	44330	44330	0
1	56	Category J	7758	17	16:19:44	213530	213530	69	6.8	62.3938	0.904258	0.00530387	-0.0126033	0.000417516	67.2209	0.974217	0.0507883	0.0453535	-0.971174	0.286331	0.535099	0.000194605	0.0139501	0.0383725	2.64771	0.000283062	0.0168244	0.280978	0.530073	0.0700861	0.264738	0.678414	0.823659	0	7	0	0	1000	44330	44330	0
1	57	Category I	7827	17	16:20:07	213599	213599	59	5.8	80.8264	1.36994	-0.03425	0.0365839	-0.03401	63.1404	1.07018	-0.00906631	0.0245216	-1.06943	0.397072	0.630136	0.000562765	0.0237227	0.0701759	4.14038	0.000281382	0.0167745	0.339591	0.582745	0.12387	0.351952	1.73309	1.31647	0	7	0	0	1000	44330	44330	0
1	58	Category L	7886	17	16:21:08	213658	213658	171	17	9.05273	0.05294	0.000575372	0.00267555	0.0137404	161.455	0.944183	0.0447491	0.00650328	-0.940457	0.040169	0.200422	0.000184176	0.0135712	0.0605083	10.3469	0.000127067	0.0112724	0.00163617	0.0404496	0.000979418	0.0312957	0.00141916	0.0376717	0	7	0	0	1000	44330	44330	0
1	59	Category J	8057	17	16:23:20	213829	213829	62	6.1	42.4834	0.685216	-0.0340773	-0.0429727	-0.0108446	57.5059	0.927514	0.0885797	-0.0532148	-0.921469	0.165677	0.407034	6.69E-05	0.0081818	0.0724861	4.49414	2.76E-05	0.00525017	0.0992077	0.314973	0.0345105	0.18577	0.467573	0.683793	0	7	0	0	1000	44330	44330	0
1	60	Category L	8119	17	16:26:05	213891	213891	68	6.701	16.4121	0.241355	0.0277171	0.0674762	0.188437	75.665	1.11272	0.160993	-0.043177	-1.09975	0.119313	0.345417	0.0120275	0.10967	0.185094	12.5864	0.00529211	0.0727469	0.00202134	0.0449593	0.00658103	0.0811235	0.0701366	0.264833	0	7	0	0	1000	44330	44330	0
1	61	Category M	8187	17	16:49:58	213959	213959	18	1.7	48.8916	2.7162	-0.00391981	-0.291368	-1.3209	23.5098	1.3061	0.203152	-0.0718316	-1.28821	9.49071	3.0807	0.000420464	0.0205052	0.306098	5.50977	0.000217014	0.0147314	0.589952	0.768083	6.96623	2.63936	6.06986	2.46371	0	7	0	0	1000	44330	44330	0
1	62	Category L	8205	17	16:50:17	213977	213977	37	3.6	13.0044	0.35147	0.0612991	0.0838788	0.322596	45.5437	1.23091	0.149111	-0.0712693	-1.21925	0.245051	0.495026	0.0151433	0.123058	0.24899	9.21265	0.00886824	0.0941714	0.00483003	0.0694984	0.00806984	0.0898323	0.123416	0.351307	0	7	0	0	1000	44330	44330	0
1	63	Category J	8242	17	16:50:31	214014	214014	87	8.6	51.9355	0.59696	-0.0426601	-0.009572	-0.0135147	80.5771	0.926174	-0.0162788	-0.0385686	-0.923337	0.0768875	0.277286	0.00260417	0.051031	0.0738259	6.42285	0.00142836	0.0377937	0.0475681	0.218101	0.0217033	0.14732	0.360888	0.600739	0	7	0	0	1000	44330	44330	0
1	64	Category E	8329	17	16:50:41	214101	214101	72	7.1	14.5662	0.202308	0.0464613	0.00846693	0.000790066	67.0242	0.930891	0.0425415	-0.0486416	-0.9277	0.0236918	0.153921	9.83E-05	0.00991637	0.0691088	4.97583	9.83E-05	0.00991637	0.0256178	0.160056	0.00551351	0.074253	0.0165371	0.128597	0	7	0	0	1000	44330	44330	0
1	65	Category J	8401	17	16:53:47	214173	214173	119	11.8	86.4817	0.726737	-0.0191968	-0.019919	0.108068	127.394	1.07054	-0.0195436	-0.0201139	-1.06756	0.221842	0.471001	0.0053793	0.0733437	0.146445	17.427	0.00583886	0.0764124	0.0524759	0.229076	0.0424846	0.206118	0.537844	0.733378	0	7	0	0	1000	44330	44330	0
1	66	Category M	8520	17	17:24:32	214292	214292	22	2.1	61.9958	2.81799	0.935214	0.045166	-0.892467	35.343	1.6065	-0.466775	0.0219061	-1.53185	7.49326	2.73738	0.00435014	0.0659556	0.606501	13.343	0.00430575	0.0656182	1.22132	1.10514	8.14271	2.85354	4.90447	2.2146	0	7	0	0	1000	44330	44330	0
1	67	Category N	8542	17	18:04:17	214314	214314	17	1.6	35.804	2.10612	-1.16778	0.366024	0.000718061	28.3633	1.66843	-0.657327	0.0311926	-1.53294	2.44515	1.5637	0.00865981	0.0930581	0.668428	11.3633	0.00865981	0.0930581	4.03234	2.00807	1.44987	1.2041	1.30472	1.14224	0	7	0	0	1000	44330	44330	0
1	68	Category M	8559	17	18:04:19	214331	214331	32	3.1	40.4194	1.26311	-0.0753174	-0.181129	0.17321	49.0498	1.53281	-0.897591	0.0149155	-1.2264	0.695251	0.833817	0.00792694	0.0890334	0.532806	17.0498	0.00792694	0.0890334	1.21726	1.1033	0.961578	0.980601	0.270493	0.520089	0	7	0	0	1000	44330	44330	0
1	69	Category N	8591	17	18:10:23	214414	214414	18	1.701	51.0996	2.83887	0.282715	-0.405124	-1.21543	25.6816	1.42676	-0.249973	-0.125353	-1.39769	11.7861	3.43309	0.000176324	0.0132787	0.426758	7.68164	0.000176324	0.0132787	1.16676	1.08017	11.0523	3.3245	5.86247	2.42125	0	7	0	0	1000	44330	44330	0
1	70	Category I	8609	17	18:18:46	214432	214432	497	49.7	756.645	1.52242	-0.00995377	0.0074485	0.0332675	600.816	1.20889	-0.10516	-0.0606883	-1.19582	0.441274	0.664284	0.00279607	0.0528779	0.209611	104.177	0.00270323	0.0519926	0.657026	0.810571	0.241739	0.491669	1.86507	1.36567	0	7	0	0	1000	44330	44330	0
1	71	Category M	9106	17	18:40:03	214929	214929	18	1.7	36.4043	2.02246	0.159275	-0.166667	-0.520467	27.292	1.51622	0.0953234	-0.0578478	-1.51202	4.26345	2.06481	0.00569661	0.0754759	0.516222	9.29199	0.00569661	0.0754759	0.393663	0.627426	4.92342	2.21888	2.99996	1.73204	0	7	0	0	1000	44330	44330	0
1	72	Category N	9124	17	18:43:31	214947	214947	21	2	43.6829	2.08014	0.368304	0.262009	-0.484538	31.186	1.48505	0.0921108	-0.0407017	-1.48154	4.83369	2.19857	0.00677781	0.0823274	0.485049	10.186	0.00610352	0.078125	0.727434	0.852898	6.0033	2.45016	2.04557	1.43024	0	7	0	0	1000	44330	44330	0
1	73	Category E	9145	17	18:43:33	214968	214968	76	7.5	21.4729	0.282538	-0.0211728	-0.0177452	0.130888	80.2056	1.05534	0.0260556	-0.0272827	-1.05296	0.0873638	0.295574	0.00693873	0.0832991	0.146195	11.1108	0.00486354	0.0697391	0.0398367	0.199591	0.00695801	0.0834147	0.0606272	0.246226	0	7	0	0	1000	44330	44330	0
1	74	Category F	9221	17	18:50:16	215044	215044	68	6.7	16.5032	0.242694	-0.0781035	-0.0184721	-0.00213623	62.2671	0.915692	-0.0646075	-0.0660185	-0.910332	0.010735	0.10361	0	0	0.0843075	5.73291	0	0	0.0294477	0.171603	0.01183	0.108766	0.0277207	0.166495	0	7	0	0	1000	44330	44330	0
1	75	Category L	9289	17	18:50:41	215112	215112	87	8.7	13.6411	0.156794	-0.00561523	0.042009	0.0932701	88.8826	1.02164	0.138599	-0.0455645	-1.01031	0.051132	0.226124	0.00408585	0.0639206	0.113615	9.88452	0.00109442	0.0330821	0.0100406	0.100203	0.00351338	0.0592738	0.0218941	0.147966	0	7	0	0	1000	44330	44330	0
1	76	Category M	9376	17	18:54:55	215199	215199	18	1.7	39.095	2.17194	0.171007	-0.258803	-0.862467	21.187	1.17706	0.188775	-0.0850288	-1.15865	10.2231	3.19736	0.000176324	0.0132787	0.177056	3.18701	0	0	0.264852	0.514638	9.10307	3.01713	3.41233	1.84725	0	7	0	0	1000	44330	44330	0
1	77	Category L	9394	17	18:56:18	215217	215217	382	38.2	28.6296	0.0749467	0.00776904	0.0059284	0.0198546	359.61	0.941388	0.177	-0.0173666	-0.922693	0.0117635	0.10846	0.000968893	0.031127	0.0843877	32.2361	0.000177673	0.0133294	0.00209373	0.0457573	0.00211418	0.0459802	0.00576223	0.0759094	0	7	0	0	1000	44330	44330	0
1	78	Category E	9776	17	19:01:18	215599	215599	62	6.1	17.03	0.274678	-0.0372039	0.00401257	0.104138	65.2654	1.05267	-0.144496	-0.0215198	-1.03878	0.13588	0.368619	0.00383537	0.0619304	0.121287	7.51978	0.00422521	0.0650016	0.0218506	0.147819	0.0113565	0.106567	0.0560145	0.236674	0	7	0	0	1000	44330	44330	0
1	79	Category M	9838	17	20:14:12	215661	215661	16	1.5	25.7935	1.61209	-0.629974	-0.0091095	0.0638733	23.3972	1.46233	-0.228607	-0.0334625	-1.44365	1.08112	1.03977	0.0145264	0.120525	0.462326	7.39722	0.0138245	0.117577	2.38318	1.54375	0.760254	0.871925	0.524689	0.724354	0	7	0	0	1000	44330	44330	0
1	80	Category N	9854	17	20:14:14	215677	215677	13	1.201	36.3677	2.79751	0.83312	-0.204064	-0.875131	19.1904	1.47619	-0.285701	-0.00548377	-1.44804	7.05683	2.65647	0.00411283	0.0641314	0.476187	6.19043	0.00411283	0.0641314	1.30516	1.14243	8.60318	2.93312	3.12081	1.76658	0	7	0	0	1000	44330	44330	0
1	81	Category M	9867	17	20:18:01	215690	215690	23	2.2	39.7061	1.72635	0.162428	-0.0650263	-0.283713	34.0981	1.48253	-0.394468	0.10308	-1.42425	4.96217	2.22759	0.00188944	0.0434676	0.482528	11.0981	0.00188944	0.0434676	0.181375	0.425882	5.66521	2.38017	2.18823	1.47927	0	7	0	0	1000	44330	44330	0
1	82	Category N	9890	17	20:18:15	215713	215713	39	3.8	35.7993	0.917931	-0.293394	0.217974	0.482754	53.2429	1.3652	-0.354561	0.145771	-1.30968	0.363651	0.603034	0.00434445	0.0659125	0.365203	14.2429	0.00434445	0.0659125	0.304318	0.55165	0.374768	0.612183	0.398832	0.631531	0	7	0	0	1000	44330	44330	0
1	83	Category M	9929	17	20:20:34	215752	215752	23	2.201	39.1499	1.70217	0.248355	-0.199474	-0.690982	27.4158	1.19199	-0.232677	0.0924231	-1.16308	4.56344	2.13622	0.00693147	0.0832555	0.19199	4.41577	0.00693147	0.0832555	0.12725	0.356722	3.98698	1.99674	2.84911	1.68793	0	7	0	0	1000	44330	44330	0
1	84	Category E	9952	17	20:20:36	215775	215775	52	5.1	24.2021	0.465426	-0.0502836	-0.025846	0.42142	70.3237	1.35238	0.0843975	-0.0466356	-1.34575	0.486211	0.697288	0.0148973	0.122054	0.352379	18.3237	0.0148973	0.122054	0.0215172	0.146688	0.0091318	0.0955604	0.231051	0.480678	0	7	0	0	1000	44330	44330	0
1	85	Category M	10004	17	20:20:42	215827	215827	17	1.6	51.3298	3.0194	0.411348	0.164292	-0.384737	33.5969	1.97629	0.189841	-0.135254	-1.9621	7.41508	2.72306	0.0511977	0.226269	0.97629	16.5969	0.0511977	0.226269	0.806081	0.89782	12.2504	3.50005	2.67206	1.63464	0	7	0	0	1000	44330	44330	0
1	86	Category N	10021	17	20:36:40	215844	215844	17	1.6	43.5007	2.55887	-0.215906	0.261159	-0.197424	35.6194	2.09526	0.19896	-0.102898	-2.08307	3.95518	1.98876	0.0501494	0.223941	1.09526	18.6194	0.0501494	0.223941	0.449592	0.670516	7.3469	2.71052	2.58868	1.60894	0	7	0	0	1000	44330	44330	0
1	87	Category M	10038	17	20:49:40	215861	215861	22	2.1	67.6689	3.07586	-0.0632768	-0.558594	-1.06496	43.0967	1.95894	0.1789	-0.0117853	-1.95011	7.96594	2.8224	0.0251465	0.158576	0.95894	21.0967	0.02498	0.158051	0.375011	0.612381	9.99724	3.16184	6.61824	2.57259	0	7	0	0	1000	44330	44330	0
1	88	Category A	10060	17	21:53:56	243091	243091	1406	140.8	35.6772	0.025375	-4.48E-05	-5.75E-05	-1.04E-05	1313.1	0.933927	0.159149	0.266865	-0.880669	6.89E-05	0.00830276	0	0	0.0660727	92.8982	0	0	0.000225735	0.0150245	0.000151589	0.0123122	0.000165134	0.0128504	0	7	0	0	1000	44330	44330	0
1	89	Category M	11466	18	1:49:07	383061	383061	15	1.4	21.2405	1.41603	0.211182	-0.142676	-0.352848	20.7466	1.38311	0.138151	0.238607	-1.35337	1.99339	1.41188	0.0077474	0.0880193	0.383105	5.74658	0.00717773	0.0847215	0.2229	0.472123	2.3564	1.53506	1.34647	1.16037	0	7	0	0	1000	44330	44330	0
1	90	Category N	11481	18	1:49:24	383076	383076	18	1.7	55.5234	3.08464	0.0871989	0.327081	-1.25774	24.032	1.33511	-0.0192735	0.0641547	-1.33199	17.9236	4.23363	0.000583225	0.02415	0.33511	6.03198	0.000271267	0.0164702	0.336521	0.580104	16.7048	4.08716	7.40038	2.72036	0	7	0	0	1000	44330	44330	0
1	91	Category M	11499	18	1:49:29	383094	383094	35	3.4	22.0581	0.630232	-0.166902	-0.179346	0.446742	42.7776	1.22222	-0.244538	-0.166992	-1.17652	0.332527	0.576651	0.0107771	0.103813	0.242139	8.47485	0.00422015	0.0649626	0.120306	0.346851	0.166804	0.408416	0.258768	0.508693	0	7	0	0	1000	44330	44330	0
1	92	Category N	11534	18	1:49:33	383129	383129	33	3.2	13.45	0.407574	0.0469268	0.0458984	-0.024858	30.6021	0.927335	-0.398704	-0.346805	-0.76109	0.0878758	0.296439	0.0205818	0.143464	0.0726651	2.39795	0.00637725	0.0798577	0.108665	0.329643	0.0964503	0.310565	0.0341279	0.184737	0	7	0	0	1000	44330	44330	0
1	93	Category M	11567	18	1:49:43	383162	383162	34	3.3	21.5872	0.634916	-0.179745	-0.158813	0.401927	36.8325	1.08331	-0.248119	-0.181511	-1.03532	0.202184	0.449649	0.27519	0.524585	0.230828	7.84814	0.0429831	0.207324	0.145616	0.381596	0.144488	0.380116	0.278715	0.527935	0	7	0	0	1000	44330	44330	0
1	94	Category N	11601	18	1:49:47	383196	383196	17	1.6	0	0	0	0	0	0	0	0	0	0	0	0	0	0	0	0	0	0	0	0	0	0	0	0	0	7	0	0	1000	44330	44330	0
1	95	Category M	11618	18	1:51:15	383213	383213	18	1.701	0	0	0	0	0	0	0	0	0	0	0	0	0	0	0	0	0	0	0	0	0	0	0	0	0	7	0	0	1000	44330	0	44330
