# Supplementary material for: Development of a multisensor biologging collar and analytical techniques to describe high‐resolution spatial behavior in free‐ranging terrestrial mammals
Source: Ecol Evol. 2024 Sep 23;14(9):e70264. doi: 10.1002/ece3.70264 (PMC11420106; doi:10.1002/ece3.70264)
Supplement: Supplementary file 1 — Appendix S1 [file ECE3-14-e70264-s001.zip › doi_10_5061_dryad_jdfn2z3hv__v20240620/B5_S28_Master.csv]

Counter	Total Event no.	Event no.	Category	Acc_x	Acc_y	Acc_z	Mag_x	Mag_y	Mag_z	Temp C	Pressure hbar	Date	DD	MM	YY	Time_dd:hh:mm:ss	Total secs	Decimal secs	Hours	Minutes	Seconds	Anlg	Light	Battery V	Acc_x sm	Acc_y sm	Acc_z sm	Ang vel	VeDBA	Vel m/s	Vel/VEDBA	FFT cleaned	FFT stuff	FFT stuff	FFT stuff	FFT sweep	FFT zero crossings	FFT zero crossings manual	VeSBA	Animal g	ODBA	Dyn AccX	Dyn AccY	Dyn AccZ	Smth Press	Altitude smth	Pressure change	Altitude change	Median pressure
54	55	55	Category L	0.059814453	-0.059814453	-0.89990234	0.11767578	0.16015625	0.48071289	-33.66	0	16/3/2018	16	3	2018	22:57:25	82645	0.5	22	57	25	0	0.060302734	3.4853027	0.059570313	0.03515625	-0.92895508	40.794922	0.099365234	0	0	0	0	0	0	0	0	0	0.93139648	0.068603516	0.12426758	0	-0.094970703	0.029052734	0	44330	0	0	0
55	56	56	Category L	-0.011962891	-0.095947266	-0.94799805	0.13867188	0.14355469	0.47436523	-33.29	0	16/3/2018	16	3	2018	22:57:25	82645	0.6	22	57	25	0	0.060302734	3.4853027	0.059082031	0.03515625	-0.93212891	44.401611	0.14990234	0	0	0	0	0	0	0	0	0	0.93457031	0.065429688	0.21801758	-0.071044922	-0.13110352	-0.015869141	0	44330	0	0	0
56	57	57	Category L	0.023925781	0.047851563	-0.93579102	0.13061523	0.1472168	0.47558594	-33.29	0	16/3/2018	16	3	2018	22:57:25	82645	0.7	22	57	25	0	0.060302734	3.4853027	0.054199219	0.034179688	-0.92895508	45.433105	0.033935547	0	0	0	0	0	0	0	0	0	0.93115234	0.068847656	0.05078125	-0.030273438	0.013427734	-0.006591797	0	44330	0	0	0
57	58	58	Category L	0	0.011962891	-0.88793945	0.13232422	0.15576172	0.47460938	-33.17	0	16/3/2018	16	3	2018	22:57:25	82645	0.8	22	57	25	0	0.060302734	3.4853027	0.048828125	0.035644531	-0.92895508	45.509033	0.067871094	0	0	0	0	0	0	0	0	0	0.9309082	0.069091797	0.11352539	-0.048828125	-0.023681641	0.041015625	0	44330	0	0	0
58	59	59	Category L	0.035888672	0.023925781	-0.97192383	0.13671875	0.15014648	0.47045898	-33.42	0	16/3/2018	16	3	2018	22:57:25	82645	0.9	22	57	25	0	0.060302734	3.4853027	0.047119141	0.036621094	-0.93041992	43.171143	0.044677734	0	0	0	0	0	0	0	0	0	0.93237305	0.067626953	0.065429688	-0.011230469	-0.012695313	-0.041259766	0	44330	0	0	0
59	60	60	Category L	0.023925781	0.011962891	-0.91186523	0.12353516	0.14794922	0.47827148	-33.42	0	16/3/2018	16	3	2018	22:57:26	82646	0	22	57	26	0	0.060302734	3.4853027	0.045654297	0.036865234	-0.93359375	39.561768	0.039550781	0	0	0	0	0	0	0	0	0	0.93554688	0.064453125	0.068603516	-0.021728516	-0.024902344	0.021728516	0	44330	0	0	0
60	61	61	Category L	0.011962891	0.095947266	-0.92382813	0.11938477	0.15234375	0.47021484	-33.17	0	16/3/2018	16	3	2018	22:57:26	82646	0.09	22	57	26	0	0.060302734	3.4853027	0.043212891	0.038574219	-0.93530273	36.848145	0.066162109	0	0	0	0	0	0	0	0	0	0.93701172	0.062988281	0.099853516	-0.03125	0.057128906	0.011474609	0	44330	0	0	0
61	62	62	Category L	0.035888672	0.035888672	-0.97192383	0.12792969	0.15087891	0.47558594	-33.05	0	16/3/2018	16	3	2018	22:57:26	82646	0.181	22	57	26	0	0.060302734	3.4853027	0.040283203	0.041748047	-0.93481445	32.61792	0.037597656	0	0	0	0	0	0	0	0	0	0.93652344	0.063476563	0.047363281	-0.004394531	-0.005859375	-0.036865234	0	44330	0	0	0
62	63	63	Category L	0.071777344	0.047851563	-0.91186523	0.13061523	0.14794922	0.47265625	-32.68	0	16/3/2018	16	3	2018	22:57:26	82646	0.272	22	57	26	0	0.060302734	3.4853027	0.031982422	0.045166016	-0.93139648	25.384277	0.044189453	0	0	0	0	0	0	0	0	0	0.93310547	0.066894531	0.061767578	0.039550781	0.002441406	0.01953125	0	44330	0	0	0
63	64	64	Category L	0.023925781	0.071777344	-0.93579102	0.1315918	0.14990234	0.47143555	-32.43	0	16/3/2018	16	3	2018	22:57:26	82646	0.363	22	57	26	0	0.060302734	3.4853027	0.03125	0.045898438	-0.93310547	17.436035	0.026611328	0	0	0	0	0	0	0	0	0	0.93481445	0.065185547	0.035400391	-0.007324219	0.025634766	-0.002441406	0	44330	0	0	0
64	65	65	Category L	0.023925781	0.071777344	-0.92382813	0.12768555	0.15405273	0.47949219	-32.43	0	16/3/2018	16	3	2018	22:57:26	82646	0.454	22	57	26	0	0.060302734	3.4853027	0.028076172	0.045898438	-0.93530273	9.4785156	0.028320313	0	0	0	0	0	0	0	0	0	0.93676758	0.063232422	0.041259766	-0.004150391	0.025634766	0.011474609	0	44330	0	0	0
65	66	66	Category L	0.035888672	0.059814453	-0.89990234	0.12866211	0.14868164	0.47045898	-32.43	0	16/3/2018	16	3	2018	22:57:26	82646	0.545	22	57	26	0	0.060302734	3.4853027	0.023193359	0.045166016	-0.93481445	4.6657715	0.039794922	0	0	0	0	0	0	0	0	0	0.93603516	0.063964844	0.062011719	0.012451172	0.014404297	0.034912109	0	44330	0	0	0
66	67	67	Category L	0	0.059814453	-0.88793945	0.1315918	0.14624023	0.4777832	-32.68	0	16/3/2018	16	3	2018	22:57:26	82646	0.636	22	57	26	0	0.060302734	3.4853027	0.021484375	0.044433594	-0.93579102	0.22998047	0.0546875	0	0	0	0	0	0	0	0	0	0.93725586	0.062744141	0.084960938	-0.021484375	0.015136719	0.047851563	0	44330	0	0	0
67	68	68	Category L	0.047851563	0.035888672	-0.95996094	0.13354492	0.14111328	0.47412109	-32.8	0	16/3/2018	16	3	2018	22:57:26	82646	0.727	22	57	26	0	0.060302734	3.4853027	0.016845703	0.044677734	-0.93554688	2.8271484	0.040283203	0	0	0	0	0	0	0	0	0	0.93676758	0.063232422	0.064208984	0.030761719	-0.008789063	-0.024169922	0	44330	0	0	0
68	69	69	Category L	0.035888672	0.071777344	-0.94799805	0.12963867	0.13916016	0.47509766	-33.17	0	16/3/2018	16	3	2018	22:57:26	82646	0.818	22	57	26	0	0.060302734	3.4853027	0.012695313	0.045898438	-0.93481445	1.9003906	0.036865234	0	0	0	0	0	0	0	0	0	0.93603516	0.063964844	0.061767578	0.022949219	0.025634766	-0.012939453	0	44330	0	0	0
69	70	70	Category L	0	0.11987305	-0.93579102	0.13061523	0.14477539	0.4753418	-33.29	0	16/3/2018	16	3	2018	22:57:26	82646	0.909	22	57	26	0	0.060302734	3.4853027	0.008300781	0.047119141	-0.93652344	0.41845703	0.072998047	0	0	0	0	0	0	0	0	0	0.93774414	0.062255859	0.08203125	-0.008300781	0.072509766	0.000732422	0	44330	0	0	0
70	71	71	Category L	0.011962891	0.071777344	-0.93579102	0.13232422	0.13647461	0.47607422	-33.54	0	16/3/2018	16	3	2018	22:57:27	82647	0	22	57	27	0	0.060302734	3.4853027	0.00390625	0.048583984	-0.93823242	0.21386719	0.024414063	0	0	0	0	0	0	0	0	0	0.93969727	0.060302734	0.033447266	0.0078125	0.022949219	0.002441406	0	44330	0	0	0
71	72	72	Category L	0.083984375	0.13183594	-0.93579102	0.13256836	0.13867188	0.47607422	-33.91	0	16/3/2018	16	3	2018	22:57:27	82647	0.1	22	57	27	0	0.060302734	3.4853027	-0.001464844	0.049560547	-0.9387207	0.65112305	0.11865234	0	0	0	0	0	0	0	0	0	0.94018555	0.059814453	0.17089844	0.085449219	0.08203125	0.002929688	0	44330	0	0	0
72	73	73	Category L	0	0.047851563	-0.98388672	0.13525391	0.12109375	0.47998047	-33.66	0	16/3/2018	16	3	2018	22:57:27	82647	0.2	22	57	27	0	0.060302734	3.4853027	-0.004882813	0.051757813	-0.93847656	1.3464355	0.045654297	0	0	0	0	0	0	0	0	0	0.93994141	0.060058594	0.054443359	0.004882813	-0.00390625	-0.045166016	0	44330	0	0	0
73	74	74	Category L	0.047851563	0.13183594	-0.91186523	0.13598633	0.12915039	0.47924805	-33.66	0	16/3/2018	16	3	2018	22:57:27	82647	0.3	22	57	27	0	0.060302734	3.4853027	-0.010009766	0.053955078	-0.93798828	1.6364746	0.1003418	0	0	0	0	0	0	0	0	0	0.93969727	0.060302734	0.16186523	0.057861328	0.077636719	0.026123047	0	44330	0	0	0
74	75	75	Category L	-0.035888672	0.15576172	-0.93579102	0.14038086	0.13232422	0.47436523	-33.54	0	16/3/2018	16	3	2018	22:57:27	82647	0.4	22	57	27	0	0.060302734	3.4853027	-0.013183594	0.050292969	-0.93603516	1.050293	0.10766602	0	0	0	0	0	0	0	0	0	0.9375	0.0625	0.12841797	-0.022460938	0.10522461	0.000244141	0	44330	0	0	0
75	76	76	Category L	-0.023925781	0.13183594	-0.91186523	0.13769531	0.12841797	0.47314453	-33.17	0	16/3/2018	16	3	2018	22:57:27	82647	0.5	22	57	27	0	0.060302734	3.4853027	-0.015380859	0.049072266	-0.93505859	1.262207	0.086181641	0	0	0	0	0	0	0	0	0	0.93652344	0.063476563	0.11425781	-0.008300781	0.082519531	0.023193359	0	44330	0	0	0
76	77	77	Category L	0.083984375	0.10791016	-0.97192383	0.14404297	0.12670898	0.47509766	-33.17	0	16/3/2018	16	3	2018	22:57:27	82647	0.6	22	57	27	0	0.060302734	3.4853027	-0.020019531	0.047851563	-0.93603516	1.7578125	0.12524414	0	0	0	0	0	0	0	0	0	0.9375	0.0625	0.19946289	0.10400391	0.059814453	-0.035644531	0	44330	0	0	0
77	78	78	Category L	0	0.11987305	-0.93579102	0.14575195	0.11572266	0.47387695	-33.29	0	16/3/2018	16	3	2018	22:57:27	82647	0.7	22	57	27	0	0.060302734	3.4853027	-0.020751953	0.047363281	-0.93505859	0.72802734	0.075195313	0	0	0	0	0	0	0	0	0	0.93652344	0.063476563	0.09375	0.020751953	0.072265625	-0.000488281	0	44330	0	0	0
78	79	79	Category L	0.023925781	0.11987305	-0.93579102	0.14404297	0.12011719	0.47607422	-33.17	0	16/3/2018	16	3	2018	22:57:27	82647	0.8	22	57	27	0	0.060302734	3.4853027	-0.022460938	0.047851563	-0.93652344	0.14868164	0.085693359	0	0	0	0	0	0	0	0	0	0.93798828	0.062011719	0.11914063	0.046386719	0.071777344	0.000732422	0	44330	0	0	0
79	80	80	Category L	0	0	-0.85180664	0.13525391	0.12109375	0.47558594	-33.42	0	16/3/2018	16	3	2018	22:57:27	82647	0.9	22	57	27	0	0.060302734	3.4853027	-0.025390625	0.049316406	-0.93505859	0.87670898	0.10009766	0	0	0	0	0	0	0	0	0	0.93676758	0.063232422	0.15820313	0.025390625	-0.049316406	0.083251953	0	44330	0	0	0
80	81	81	Category L	-0.011962891	0.16796875	-0.99584961	0.14501953	0.12329102	0.47412109	-33.66	0	16/3/2018	16	3	2018	22:57:28	82648	0	22	57	28	0	0.060302734	3.4853027	-0.026367188	0.051025391	-0.93676758	0.39135742	0.1315918	0	0	0	0	0	0	0	0	0	0.93847656	0.061523438	0.19018555	0.014404297	0.11669922	-0.058837891	0	44330	0	0	0
81	82	82	Category L	0.047851563	0.11987305	-0.93579102	0.1340332	0.13134766	0.47216797	-33.17	0	16/3/2018	16	3	2018	22:57:28	82648	0.111	22	57	28	0	0.060302734	3.4853027	-0.031005859	0.049804688	-0.93945313	0.14257813	0.10546875	0	0	0	0	0	0	0	0	0	0.94116211	0.058837891	0.15234375	0.078857422	0.069824219	0.003662109	0	44330	0	0	0
82	83	83	Category L	0	0.10791016	-0.89990234	0.13891602	0.13916016	0.4765625	-32.92	0	16/3/2018	16	3	2018	22:57:28	82648	0.222	22	57	28	0	0.060302734	3.4853027	-0.029785156	0.050292969	-0.93554688	1.9216309	0.073974609	0	0	0	0	0	0	0	0	0	0.93725586	0.062744141	0.12304688	0.029785156	0.057373047	0.035644531	0	44330	0	0	0
83	84	84	Category L	0	0.047851563	-0.89990234	0.13867188	0.13671875	0.4753418	-32.8	0	16/3/2018	16	3	2018	22:57:28	82648	0.333	22	57	28	0	0.060302734	3.4853027	-0.030517578	0.049560547	-0.93774414	1.9445801	0.048583984	0	0	0	0	0	0	0	0	0	0.93945313	0.060546875	0.0703125	0.030517578	-0.001708984	0.037841797	0	44330	0	0	0
84	85	85	Category L	0.023925781	0.095947266	-0.92382813	0.14916992	0.12939453	0.47460938	-32.8	0	16/3/2018	16	3	2018	22:57:28	82648	0.444	22	57	28	0	0.060302734	3.4853027	-0.02734375	0.049072266	-0.93676758	0.79223633	0.070556641	0	0	0	0	0	0	0	0	0	0.93823242	0.061767578	0.11108398	0.051269531	0.046630859	0.012939453	0	44330	0	0	0
85	86	86	Category L	0	0.15576172	-0.92382813	0.1394043	0.11035156	0.47192383	-33.42	0	16/3/2018	16	3	2018	22:57:28	82648	0.555	22	57	28	0	0.060302734	3.3950684	-0.029296875	0.048583984	-0.93603516	0.83959961	0.11157227	0	0	0	0	0	0	0	0	0	0.93774414	0.062255859	0.14868164	0.029296875	0.10693359	0.012207031	0	44330	0	0	0
86	87	87	Category L	0.023925781	0.13183594	-0.91186523	0.140625	0.12280273	0.47729492	-33.66	0	16/3/2018	16	3	2018	22:57:28	82648	0.666	22	57	28	0	0.060302734	3.3950684	-0.028808594	0.046630859	-0.93286133	1.2744141	0.10229492	0	0	0	0	0	0	0	0	0	0.93457031	0.065429688	0.15893555	0.052734375	0.084960938	0.020996094	0	44330	0	0	0
87	88	88	Category L	0.023925781	0.083984375	-0.94799805	0.14550781	0.13037109	0.47314453	-33.91	0	16/3/2018	16	3	2018	22:57:28	82648	0.777	22	57	28	0	0.060302734	3.3950684	-0.029052734	0.046630859	-0.93481445	0.42382813	0.065917969	0	0	0	0	0	0	0	0	0	0.93652344	0.063476563	0.10302734	0.052978516	0.037109375	-0.012939453	0	44330	0	0	0
88	89	89	Category L	-0.011962891	0.083984375	-0.91186523	0.14135742	0.13305664	0.47851563	-33.91	0	16/3/2018	16	3	2018	22:57:28	82648	0.888	22	57	28	0	0.060302734	3.3950684	-0.026367188	0.047119141	-0.93530273	1.215332	0.045898438	0	0	0	0	0	0	0	0	0	0.93676758	0.063232422	0.074951172	0.014404297	0.036621094	0.0234375	0	44330	0	0	0
89	90	90	Category L	0.047851563	0.15576172	-0.89990234	0.14501953	0.13427734	0.47729492	-33.42	0	16/3/2018	16	3	2018	22:57:29	82649	0	22	57	29	0	0.060302734	3.3950684	-0.025146484	0.045898438	-0.93823242	2.5668945	0.13745117	0	0	0	0	0	0	0	0	0	0.93969727	0.060302734	0.22143555	0.072998047	0.10961914	0.038330078	0	44330	0	0	0
90	91	91	Category L	0.035888672	0.17993164	-0.94799805	0.12890625	0.13769531	0.47314453	-33.42	0	16/3/2018	16	3	2018	22:57:29	82649	0.1	22	57	29	0	0.060302734	3.3950684	-0.021728516	0.04296875	-0.93798828	1.6020508	0.14868164	0	0	0	0	0	0	0	0	0	0.93920898	0.060791016	0.2043457	0.057617188	0.13671875	-0.009765625	0	44330	0	0	0
91	92	92	Category L	-0.011962891	0.047851563	-0.92382813	0.12817383	0.13037109	0.47485352	-33.29	0	16/3/2018	16	3	2018	22:57:29	82649	0.2	22	57	29	0	0.060302734	3.3950684	-0.020996094	0.041992188	-0.93530273	1.8427734	0.015625	0	0	0	0	0	0	0	0	0	0.93652344	0.063476563	0.026123047	0.009033203	0.005615234	0.011474609	0	44330	0	0	0
92	93	93	Category L	0.11987305	0.095947266	-0.92382813	0.12402344	0.12207031	0.48071289	-33.17	0	16/3/2018	16	3	2018	22:57:29	82649	0.3	22	57	29	0	0.060302734	3.3950684	-0.019042969	0.042480469	-0.93408203	3.5900879	0.14916992	0	0	0	0	0	0	0	0	0	0.93505859	0.064941406	0.20239258	0.13891602	0.053222656	0.010253906	0	44330	0	0	0
93	94	94	Category L	-0.023925781	0.15576172	-0.97192383	0.12133789	0.13330078	0.48388672	-33.54	0	16/3/2018	16	3	2018	22:57:29	82649	0.4	22	57	29	0	0.060302734	3.3950684	-0.014160156	0.043701172	-0.93457031	3.3120117	0.1184082	0	0	0	0	0	0	0	0	0	0.93579102	0.064208984	0.15869141	-0.009521484	0.11181641	-0.037109375	0	44330	0	0	0
94	95	95	Category L	0.071777344	0.11987305	-0.93579102	0.11767578	0.1496582	0.47753906	-33.78	0	16/3/2018	16	3	2018	22:57:29	82649	0.5	22	57	29	0	0.060302734	3.3950684	-0.014160156	0.042236328	-0.93432617	3.652832	0.11572266	0	0	0	0	0	0	0	0	0	0.93530273	0.064697266	0.16479492	0.0859375	0.077392578	-0.001220703	0	44330	0	0	0
95	96	96	Category L	0.011962891	0.11987305	-0.95996094	0.12207031	0.15795898	0.47558594	-33.78	0	16/3/2018	16	3	2018	22:57:29	82649	0.6	22	57	29	0	0.060302734	3.3950684	-0.014160156	0.043457031	-0.93432617	4.7946777	0.084472656	0	0	0	0	0	0	0	0	0	0.93530273	0.064697266	0.12817383	0.026123047	0.076171875	-0.025390625	0	44330	0	0	0
96	97	97	Category L	0	0.083984375	-0.94799805	0.11938477	0.1628418	0.4777832	-34.03	0	16/3/2018	16	3	2018	22:57:29	82649	0.7	22	57	29	0	0.060302734	3.3950684	-0.016357422	0.043701172	-0.93286133	6.751709	0.045898438	0	0	0	0	0	0	0	0	0	0.93408203	0.065917969	0.071533203	0.016357422	0.040039063	-0.014892578	0	44330	0	0	0
97	98	98	Category L	0.011962891	0.095947266	-0.97192383	0.12109375	0.16894531	0.47387695	-33.66	0	16/3/2018	16	3	2018	22:57:29	82649	0.8	22	57	29	0	0.060302734	3.3950684	-0.018798828	0.041748047	-0.93359375	7.9174805	0.072753906	0	0	0	0	0	0	0	0	0	0.93481445	0.065185547	0.12280273	0.030761719	0.053955078	-0.038085938	0	44330	0	0	0
98	99	99	Category L	-0.035888672	0.023925781	-0.97192383	0.11669922	0.17041016	0.47387695	-33.42	0	16/3/2018	16	3	2018	22:57:29	82649	0.9	22	57	29	0	0.060302734	3.3950684	-0.018554688	0.041992188	-0.93505859	8.2832031	0.044433594	0	0	0	0	0	0	0	0	0	0.93603516	0.063964844	0.072021484	-0.017089844	-0.018066406	-0.036621094	0	44330	0	0	0
99	100	100	Category L	-0.011962891	0.10791016	-0.93579102	0.10986328	0.17871094	0.47290039	-33.54	0	16/3/2018	16	3	2018	22:57:30	82650	0	22	57	30	0	0.060302734	3.3950684	-0.017822266	0.041259766	-0.93310547	9.7636719	0.066894531	0	0	0	0	0	0	0	0	0	0.93432617	0.065673828	0.074951172	0.005859375	0.06640625	-0.002441406	0	44330	0	0	0
100	101	101	Category L	-0.035888672	0.095947266	-0.93579102	0.11523438	0.18774414	0.46923828	-33.42	0	16/3/2018	16	3	2018	22:57:30	82650	0.1	22	57	30	0	0.060302734	3.3950684	-0.019775391	0.041992188	-0.93212891	11.908447	0.056152344	0	0	0	0	0	0	0	0	0	0.93334961	0.066650391	0.073242188	-0.015869141	0.053710938	-0.003417969	0	44330	0	0	0
101	102	102	Category L	-0.023925781	0.11987305	-0.88793945	0.11181641	0.18847656	0.46508789	-33.78	0	16/3/2018	16	3	2018	22:57:30	82650	0.2	22	57	30	0	0.060302734	3.3950684	-0.021972656	0.040039063	-0.92919922	12.19751	0.089599609	0	0	0	0	0	0	0	0	0	0.93041992	0.069580078	0.12280273	-0.001708984	0.079589844	0.041259766	0	44330	0	0	0
102	103	103	Category L	-0.035888672	0.071777344	-0.97192383	0.12060547	0.18847656	0.46240234	-33.66	0	16/3/2018	16	3	2018	22:57:30	82650	0.3	22	57	30	0	0.060302734	3.3950684	-0.021240234	0.038574219	-0.93066406	12.006592	0.0546875	0	0	0	0	0	0	0	0	0	0.93164063	0.068359375	0.088623047	-0.014404297	0.032958984	-0.041015625	0	44330	0	0	0
103	104	104	Category L	-0.023925781	0.059814453	-0.94799805	0.11279297	0.18530273	0.47192383	-33.66	0	16/3/2018	16	3	2018	22:57:30	82650	0.4	22	57	30	0	0.060302734	3.3950684	-0.022949219	0.036621094	-0.93139648	12.854492	0.028320313	0	0	0	0	0	0	0	0	0	0.93237305	0.067626953	0.040283203	-0.000732422	0.022949219	-0.016357422	0	44330	0	0	0
104	105	105	Category L	-0.071777344	0.059814453	-0.88793945	0.12036133	0.19018555	0.46630859	-33.91	0	16/3/2018	16	3	2018	22:57:30	82650	0.5	22	57	30	0	0.060302734	3.3950684	-0.0234375	0.034667969	-0.93017578	13.146729	0.068603516	0	0	0	0	0	0	0	0	0	0.93115234	0.068847656	0.11523438	-0.048095703	0.024902344	0.042236328	0	44330	0	0	0
105	106	106	Category L	-0.11987305	0.035888672	-0.91186523	0.12158203	0.18579102	0.46850586	-33.91	0	16/3/2018	16	3	2018	22:57:30	82650	0.6	22	57	30	0	0.060302734	3.3950684	-0.025878906	0.032226563	-0.93017578	13.138428	0.095703125	0	0	0	0	0	0	0	0	0	0.9309082	0.069091797	0.11572266	-0.09375	0.003417969	0.018310547	0	44330	0	0	0
106	107	107	Category L	-0.083984375	0.071777344	-0.94799805	0.12329102	0.19873047	0.45678711	-34.4	0	16/3/2018	16	3	2018	22:57:30	82650	0.7	22	57	30	0	0.060302734	3.3950684	-0.026611328	0.030029297	-0.92871094	12.41626	0.072998047	0	0	0	0	0	0	0	0	0	0.9296875	0.0703125	0.11767578	-0.057128906	0.041503906	-0.019042969	0	44330	0	0	0
107	108	108	Category L	-0.11987305	0.011962891	-0.99584961	0.14672852	0.19067383	0.45898438	-34.52	0	16/3/2018	16	3	2018	22:57:30	82650	0.8	22	57	30	0	0.060302734	3.3950684	-0.027099609	0.028808594	-0.93115234	14.844971	0.11401367	0	0	0	0	0	0	0	0	0	0.93212891	0.067871094	0.17382813	-0.092529297	-0.016845703	-0.064453125	0	44330	0	0	0
108	109	109	Category L	-0.13183594	-0.011962891	-0.94799805	0.13183594	0.20117188	0.45703125	-34.4	0	16/3/2018	16	3	2018	22:57:30	82650	0.9	22	57	30	0	0.060302734	3.3950684	-0.027587891	0.030029297	-0.9296875	19.182129	0.11376953	0	0	0	0	0	0	0	0	0	0.93066406	0.069335938	0.16430664	-0.10400391	-0.041992188	-0.018066406	0	44330	0	0	0
109	110	110	Category E	-0.31176758	0.083984375	-0.98388672	0.12841797	0.21948242	0.45239258	-24.44	0	16/3/2018	16	3	2018	23:07:27	83247	0.7	23	7	27	0	0.060302734	3.4788574	-0.032958984	0.030029297	-0.92919922	22.554932	0.2890625	0	0	0	0	0	0	0	0	0	0.93041992	0.069580078	0.38696289	-0.27856445	0.053710938	-0.054443359	0	44330	0	0	0
110	111	111	Category E	-0.31176758	0.023925781	-0.93579102	0.11425781	0.21289063	0.45874023	-24.32	0	16/3/2018	16	3	2018	23:07:27	83247	0.8	23	7	27	0	0.060302734	3.4788574	-0.036132813	0.027832031	-0.9284668	25.628418	0.27539063	0	0	0	0	0	0	0	0	0	0.9296875	0.0703125	0.28662109	-0.27539063	-0.00390625	-0.007080078	0	44330	0	0	0
111	112	112	Category E	-0.2878418	0.035888672	-0.89990234	0.098876953	0.23608398	0.45214844	-24.08	0	16/3/2018	16	3	2018	23:07:27	83247	0.9	23	7	27	0	0.060302734	3.4788574	-0.038818359	0.025390625	-0.92822266	28.034912	0.25048828	0	0	0	0	0	0	0	0	0	0.92944336	0.070556641	0.28759766	-0.2487793	0.010253906	0.028320313	0	44330	0	0	0
112	113	113	Category E	-0.2277832	0.035888672	-1.0917969	0.0859375	0.23999023	0.45703125	-24.2	0	16/3/2018	16	3	2018	23:07:28	83248	0	23	7	28	0	0.060302734	3.4788574	-0.041992188	0.024169922	-0.9309082	29.719482	0.24584961	0	0	0	0	0	0	0	0	0	0.93212891	0.067871094	0.3581543	-0.18554688	0.011474609	-0.16064453	0	44330	0	0	0
113	114	114	Category E	-0.13183594	-0.27587891	-0.80395508	0.061279297	0.24584961	0.46264648	-24.32	0	16/3/2018	16	3	2018	23:07:28	83248	0.1	23	7	28	0	0.060302734	3.4788574	-0.044433594	0.021484375	-0.92993164	30.282715	0.3347168	0	0	0	0	0	0	0	0	0	0.93115234	0.068847656	0.51074219	-0.087158203	-0.29736328	0.12597656	0	44330	0	0	0
114	115	115	Category E	-0.15576172	-0.14379883	-0.82788086	0.042236328	0.24072266	0.46484375	-24.57	0	16/3/2018	16	3	2018	23:07:28	83248	0.2	23	7	28	0	0.060302734	3.4788574	-0.047851563	0.018066406	-0.93017578	30.638672	0.21972656	0	0	0	0	0	0	0	0	0	0.93139648	0.068603516	0.37207031	-0.10766602	-0.16186523	0.10229492	0	44330	0	0	0
115	116	116	Category E	-0.20385742	-0.071777344	-0.86376953	0.029052734	0.25732422	0.46313477	-24.81	0	16/3/2018	16	3	2018	23:07:28	83248	0.3	23	7	28	0	0.060302734	3.4788574	-0.052734375	0.015625	-0.9296875	30.159912	0.18652344	0	0	0	0	0	0	0	0	0	0.93139648	0.068603516	0.30444336	-0.15087891	-0.087402344	0.065917969	0	44330	0	0	0
116	117	117	Category E	-0.2878418	-0.083984375	-0.92382813	0.035888672	0.27099609	0.45068359	-24.81	0	16/3/2018	16	3	2018	23:07:28	83248	0.4	23	7	28	0	0.060302734	3.4788574	-0.057128906	0.012939453	-0.92797852	28.532715	0.25	0	0	0	0	0	0	0	0	0	0.92993164	0.070068359	0.33178711	-0.23046875	-0.096923828	0.004150391	0	44330	0	0	0
117	118	118	Category E	-0.10791016	0	-1.1518555	0.034179688	0.28491211	0.44677734	-24.81	0	16/3/2018	16	3	2018	23:07:28	83248	0.5	23	7	28	0	0.060302734	3.4788574	-0.064941406	0.010009766	-0.92895508	25.692139	0.22680664	0	0	0	0	0	0	0	0	0	0.93139648	0.068603516	0.27563477	-0.042724609	-0.010009766	-0.22265625	0	44330	0	0	0
118	119	119	Category E	-0.011962891	0.11987305	-0.92382813	0.012451172	0.28344727	0.44726563	-24.69	0	16/3/2018	16	3	2018	23:07:28	83248	0.6	23	7	28	0	0.060302734	3.4788574	-0.068115234	0.008300781	-0.92749023	22.768799	0.125	0	0	0	0	0	0	0	0	0	0.93017578	0.069824219	0.17163086	0.056152344	0.11132813	0.003662109	0	44330	0	0	0
119	120	120	Category E	-0.083984375	-0.047851563	-0.97192383	0.000488281	0.27929688	0.4519043	-24.69	0	16/3/2018	16	3	2018	23:07:28	83248	0.7	23	7	28	0	0.060302734	3.4788574	-0.072021484	0.007324219	-0.9284668	19.039795	0.071044922	0	0	0	0	0	0	0	0	0	0.93139648	0.068603516	0.11010742	-0.01171875	-0.055175781	-0.043212891	0	44330	0	0	0
120	121	121	Category E	-0.13183594	0.059814453	-0.95996094	-0.048583984	0.27807617	0.44677734	-24.32	0	16/3/2018	16	3	2018	23:07:28	83248	0.8	23	7	28	0	0.060302734	3.4788574	-0.075195313	0.009033203	-0.93115234	14.306152	0.081054688	0	0	0	0	0	0	0	0	0	0.93432617	0.065673828	0.13574219	-0.056396484	0.050537109	-0.028564453	0	44330	0	0	0
121	122	122	Category E	-0.071777344	0.023925781	-0.79199219	-0.071533203	0.25927734	0.45605469	-23.83	0	16/3/2018	16	3	2018	23:07:28	83248	0.9	23	7	28	0	0.060302734	3.4788574	-0.077148438	0.006347656	-0.9284668	10.86792	0.13769531	0	0	0	0	0	0	0	0	0	0.93188477	0.068115234	0.15966797	0.005371094	0.017333984	0.13647461	0	44330	0	0	0
122	123	123	Category E	0.059814453	-0.16796875	-0.95996094	-0.1171875	0.21142578	0.47265625	-23.71	0	16/3/2018	16	3	2018	23:07:29	83249	0	23	7	29	0	0.060302734	3.4788574	-0.079833984	0.004150391	-0.92724609	11.914795	0.22412109	0	0	0	0	0	0	0	0	0	0.93066406	0.069335938	0.34448242	0.13964844	-0.17211914	-0.032470703	0	44330	0	0	0
123	124	124	Category E	0.10791016	-0.10791016	-0.83984375	-0.10058594	0.22412109	0.46728516	-23.46	0	16/3/2018	16	3	2018	23:07:29	83249	0.1	23	7	29	0	0.060302734	3.4788574	-0.081542969	0.002441406	-0.92700195	15.6875	0.23608398	0	0	0	0	0	0	0	0	0	0.93041992	0.069580078	0.38720703	0.18945313	-0.11035156	0.087158203	0	44330	0	0	0
124	125	125	Category E	-0.095947266	-0.15576172	-0.97192383	-0.087402344	0.22631836	0.47265625	-23.83	0	16/3/2018	16	3	2018	23:07:29	83249	0.2	23	7	29	0	0.060302734	3.4788574	-0.08203125	0.001708984	-0.92700195	17.401367	0.16430664	0	0	0	0	0	0	0	0	0	0.93066406	0.069335938	0.21606445	-0.013671875	-0.1574707	-0.044677734	0	44330	0	0	0
125	126	126	Category E	-0.047851563	-0.17993164	-0.88793945	-0.11157227	0.22973633	0.4621582	-24.44	0	16/3/2018	16	3	2018	23:07:29	83249	0.3	23	7	29	0	0.060302734	3.4788574	-0.080566406	0.000244141	-0.92553711	18.934082	0.18701172	0	0	0	0	0	0	0	0	0	0.92895508	0.071044922	0.25073242	0.032714844	-0.18017578	0.037597656	0	44330	0	0	0
126	127	127	Category E	0.047851563	0.023925781	-1.1879883	-0.1340332	0.26806641	0.44970703	-24.44	0	16/3/2018	16	3	2018	23:07:29	83249	0.4	23	7	29	0	0.060302734	3.4788574	-0.078369141	-0.002929688	-0.92651367	21.674561	0.29125977	0	0	0	0	0	0	0	0	0	0.92993164	0.070068359	0.41430664	0.1262207	0.026855469	-0.26123047	0	44330	0	0	0
127	128	128	Category E	0.10791016	0.035888672	-0.98388672	-0.15014648	0.27709961	0.43383789	-24.81	0	16/3/2018	16	3	2018	23:07:29	83249	0.5	23	7	29	0	0.060302734	3.4788574	-0.079101563	-0.00390625	-0.92724609	23.863281	0.19946289	0	0	0	0	0	0	0	0	0	0.93066406	0.069335938	0.28344727	0.18701172	0.039794922	-0.056396484	0	44330	0	0	0
128	129	129	Category E	0.15576172	-0.083984375	-0.97192383	-0.18994141	0.24902344	0.43798828	-24.93	0	16/3/2018	16	3	2018	23:07:29	83249	0.6	23	7	29	0	0.060302734	3.4788574	-0.078613281	-0.003417969	-0.92773438	23.48291	0.25170898	0	0	0	0	0	0	0	0	0	0.9309082	0.069091797	0.35888672	0.234375	-0.080322266	-0.043945313	0	44330	0	0	0
129	130	130	Category E	0.10791016	-0.023925781	-0.82788086	-0.24975586	0.21679688	0.41992188	-22.85	0	16/3/2018	16	3	2018	23:07:29	83249	0.7	23	7	29	0	0.060302734	3.4788574	-0.077636719	-0.004638672	-0.93139648	20.832031	0.21337891	0	0	0	0	0	0	0	0	0	0.93457031	0.065429688	0.30859375	0.18554688	-0.019042969	0.10351563	0	44330	0	0	0
130	131	131	Category E	-0.11987305	0	-0.73193359	-0.30151367	0.1953125	0.40136719	-22.97	0	16/3/2018	16	3	2018	23:07:29	83249	0.8	23	7	29	0	0.060302734	3.4788574	-0.081298828	-0.008789063	-0.9296875	18.745605	0.20166016	0	0	0	0	0	0	0	0	0	0.93310547	0.066894531	0.24487305	-0.038330078	0.008789063	0.19775391	0	44330	0	0	0
131	132	132	Category E	0.17993164	0.047851563	-0.92382813	-0.31494141	0.17993164	0.40258789	-22.72	0	16/3/2018	16	3	2018	23:07:29	83249	0.9	23	7	29	0	0.060302734	3.4788574	-0.081787109	-0.010009766	-0.92456055	17.776367	0.26806641	0	0	0	0	0	0	0	0	0	0.92822266	0.071777344	0.32055664	0.26171875	0.057861328	0.000732422	0	44330	0	0	0
132	133	133	Category E	0.23999023	0.059814453	-1.1037598	-0.24829102	0.1953125	0.43261719	-22.48	0	16/3/2018	16	3	2018	23:07:30	83250	0	23	7	30	0	0.060302734	3.4788574	-0.083007813	-0.011474609	-0.9284668	13.686523	0.37426758	0	0	0	0	0	0	0	0	0	0.93237305	0.067626953	0.56958008	0.32299805	0.071289063	-0.17504883	0	44330	0	0	0
133	134	134	Category E	0.16796875	-0.14379883	-0.88793945	-0.16943359	0.20849609	0.45727539	-24.2	0	16/3/2018	16	3	2018	23:07:30	83250	0.1	23	7	30	0	0.060302734	3.4788574	-0.084472656	-0.013183594	-0.9296875	8.7416992	0.28735352	0	0	0	0	0	0	0	0	0	0.93359375	0.06640625	0.42480469	0.25244141	-0.13037109	0.041748047	0	44330	0	0	0
134	135	135	Category E	0.047851563	0.035888672	-0.89990234	-0.13061523	0.23266602	0.45898438	-24.08	0	16/3/2018	16	3	2018	23:07:30	83250	0.2	23	7	30	0	0.060302734	3.4788574	-0.085205078	-0.015136719	-0.92822266	6.2211914	0.14550781	0	0	0	0	0	0	0	0	0	0.93237305	0.067626953	0.21264648	0.13305664	0.051025391	0.028320313	0	44330	0	0	0
135	136	136	Category E	-0.17993164	-0.083984375	-0.83984375	-0.082763672	0.24926758	0.46240234	-24.08	0	16/3/2018	16	3	2018	23:07:30	83250	0.3	23	7	30	0	0.060058594	3.4434082	-0.088378906	-0.016601563	-0.92651367	3.7094727	0.14282227	0	0	0	0	0	0	0	0	0	0.9309082	0.069091797	0.24536133	-0.091308594	-0.067138672	0.086669922	0	44330	0	0	0
136	137	137	Category E	-0.16796875	-0.095947266	-0.99584961	-0.050048828	0.27368164	0.45263672	-23.95	0	16/3/2018	16	3	2018	23:07:30	83250	0.4	23	7	30	0	0.060058594	3.4434082	-0.089599609	-0.017089844	-0.92919922	0.58251953	0.12939453	0	0	0	0	0	0	0	0	0	0.93359375	0.06640625	0.22363281	-0.078125	-0.078613281	-0.06640625	0	44330	0	0	0
137	138	138	Category E	0.023925781	0.023925781	-0.99584961	-0.042236328	0.27709961	0.44506836	-23.95	0	16/3/2018	16	3	2018	23:07:30	83250	0.5	23	7	30	0	0.060058594	3.4434082	-0.089599609	-0.015625	-0.9296875	3.0114746	0.13720703	0	0	0	0	0	0	0	0	0	0.93408203	0.065917969	0.21948242	0.11352539	0.039550781	-0.065917969	0	44330	0	0	0
138	139	139	Category E	0.083984375	-0.035888672	-0.82788086	-0.044677734	0.26098633	0.45751953	-23.71	0	16/3/2018	16	3	2018	23:07:30	83250	0.6	23	7	30	0	0.060058594	3.4434082	-0.090820313	-0.015625	-0.9284668	4.6298828	0.20263672	0	0	0	0	0	0	0	0	0	0.93310547	0.066894531	0.2956543	0.17480469	-0.020019531	0.10058594	0	44330	0	0	0
139	140	140	Category E	-0.13183594	0.071777344	-0.82788086	-0.093261719	0.25195313	0.45800781	-23.59	0	16/3/2018	16	3	2018	23:07:30	83250	0.7	23	7	30	0	0.060058594	3.4434082	-0.093017578	-0.015380859	-0.92602539	5.7128906	0.13671875	0	0	0	0	0	0	0	0	0	0.9309082	0.069091797	0.22387695	-0.038574219	0.087158203	0.098144531	0	44330	0	0	0
140	141	141	Category E	-0.15576172	-0.047851563	-0.69580078	-0.12695313	0.21240234	0.46533203	-23.83	0	16/3/2018	16	3	2018	23:07:30	83250	0.8	23	7	30	0	0.060058594	3.4434082	-0.092773438	-0.017333984	-0.92773438	7.2573242	0.24243164	0	0	0	0	0	0	0	0	0	0.93261719	0.067382813	0.32543945	-0.062744141	-0.030273438	0.23193359	0	44330	0	0	0
141	142	142	Category E	0.083984375	-0.095947266	-1.079834	-0.12719727	0.18579102	0.46972656	-23.83	0	16/3/2018	16	3	2018	23:07:30	83250	0.9	23	7	30	0	0.060058594	3.4434082	-0.093017578	-0.018798828	-0.92919922	6.7167969	0.24462891	0	0	0	0	0	0	0	0	0	0.93408203	0.065917969	0.40429688	0.17700195	-0.076904297	-0.15039063	0	44330	0	0	0
142	143	143	Category E	-0.059814453	-0.10791016	-0.97192383	-0.086425781	0.22363281	0.47265625	-23.83	0	16/3/2018	16	3	2018	23:07:31	83251	0	23	7	31	0	0.060058594	3.4434082	-0.092529297	-0.020019531	-0.93212891	3.1259766	0.1015625	0	0	0	0	0	0	0	0	0	0.93676758	0.063232422	0.16015625	0.032714844	-0.087646484	-0.039794922	0	44330	0	0	0
143	144	144	Category E	-0.023925781	-0.071777344	-0.83984375	-0.078857422	0.23291016	0.46801758	-23.95	0	16/3/2018	16	3	2018	23:07:31	83251	0.1	23	7	31	0	0.060058594	3.4434082	-0.093994141	-0.021240234	-0.9309082	1.3757324	0.12548828	0	0	0	0	0	0	0	0	0	0.93603516	0.063964844	0.21166992	0.070068359	-0.050292969	0.091064453	0	44330	0	0	0
144	145	145	Category E	-0.15576172	-0.13183594	-0.91186523	-0.077148438	0.2421875	0.46533203	-23.95	0	16/3/2018	16	3	2018	23:07:31	83251	0.2	23	7	31	0	0.060058594	3.4434082	-0.095703125	-0.020996094	-0.9284668	3.5039063	0.12670898	0	0	0	0	0	0	0	0	0	0.93383789	0.066162109	0.18725586	-0.059814453	-0.1105957	0.016601563	0	44330	0	0	0
145	146	146	Category E	-0.035888672	-0.10791016	-0.79199219	-0.083007813	0.25878906	0.45849609	-23.95	0	16/3/2018	16	3	2018	23:07:31	83251	0.3	23	7	31	0	0.060058594	3.4434082	-0.094238281	-0.021484375	-0.92944336	4.5983887	0.17236328	0	0	0	0	0	0	0	0	0	0.93457031	0.065429688	0.28222656	0.058349609	-0.086181641	0.13745117	0	44330	0	0	0
146	147	147	Category E	-0.035888672	-0.047851563	-1.0917969	-0.071777344	0.27880859	0.45458984	-24.32	0	16/3/2018	16	3	2018	23:07:31	83251	0.4	23	7	31	0	0.060058594	3.4434082	-0.094238281	-0.021240234	-0.93212891	2.8190918	0.171875	0	0	0	0	0	0	0	0	0	0.93701172	0.062988281	0.24462891	0.058349609	-0.026367188	-0.15966797	0	44330	0	0	0
147	148	148	Category E	0.011962891	0.14379883	-0.83984375	-0.069580078	0.26123047	0.45776367	-24.2	0	16/3/2018	16	3	2018	23:07:31	83251	0.5	23	7	31	0	0.060058594	3.4434082	-0.094238281	-0.021972656	-0.93041992	0.81005859	0.21679688	0	0	0	0	0	0	0	0	0	0.93554688	0.064453125	0.36279297	0.10620117	0.16577148	0.090576172	0	44330	0	0	0
148	149	149	Category E	-0.38378906	0.059814453	-0.91186523	-0.084472656	0.2512207	0.45849609	-24.57	0	16/3/2018	16	3	2018	23:07:31	83251	0.6	23	7	31	0	0.060058594	3.4434082	-0.094238281	-0.021728516	-0.92822266	1.597168	0.30102539	0	0	0	0	0	0	0	0	0	0.93310547	0.066894531	0.38745117	-0.28930664	0.081542969	0.016357422	0	44330	0	0	0
149	150	150	Category E	-0.26391602	-0.047851563	-0.87597656	-0.065917969	0.23608398	0.47167969	-24.57	0	16/3/2018	16	3	2018	23:07:31	83251	0.7	23	7	31	0	0.060058594	3.4434082	-0.092285156	-0.023681641	-0.92871094	1.6723633	0.1809082	0	0	0	0	0	0	0	0	0	0.93359375	0.06640625	0.24829102	-0.17138672	-0.024169922	0.052734375	0	44330	0	0	0
150	151	151	Category E	-0.20385742	-0.13183594	-0.91186523	-0.041015625	0.21313477	0.47436523	-24.69	0	16/3/2018	16	3	2018	23:07:31	83251	0.8	23	7	31	0	0.060058594	3.4434082	-0.086914063	-0.025878906	-0.92700195	1.760498	0.15820313	0	0	0	0	0	0	0	0	0	0.93139648	0.068603516	0.23779297	-0.11669922	-0.10571289	0.015136719	0	44330	0	0	0
151	152	152	Category E	-0.16796875	0.035888672	-1.1398926	-0.014892578	0.2253418	0.46923828	-24.94	0	16/3/2018	16	3	2018	23:07:31	83251	0.9	23	7	31	0	0.060058594	3.4434082	-0.085205078	-0.026367188	-0.92626953	4.2224121	0.23706055	0	0	0	0	0	0	0	0	0	0.93066406	0.069335938	0.3581543	-0.082519531	0.062255859	-0.21337891	0	44330	0	0	0
152	153	153	Category E	-0.20385742	-0.15576172	-0.91186523	0.020751953	0.2265625	0.47412109	-24.57	0	16/3/2018	16	3	2018	23:07:32	83252	0	23	7	32	0	0.060058594	3.4434082	-0.081787109	-0.026611328	-0.92480469	1.2958984	0.17797852	0	0	0	0	0	0	0	0	0	0.92871094	0.071289063	0.26391602	-0.12182617	-0.12890625	0.012939453	0	44330	0	0	0
153	154	154	Category E	-0.21582031	-0.14379883	-0.92382813	0.035400391	0.23120117	0.46875	-24.44	0	16/3/2018	16	3	2018	23:07:32	83252	0.1	23	7	32	0	0.060058594	3.4434082	-0.077880859	-0.027832031	-0.92700195	2.1748047	0.17993164	0	0	0	0	0	0	0	0	0	0.93066406	0.069335938	0.25708008	-0.13769531	-0.11572266	0.003173828	0	44330	0	0	0
154	155	155	Category E	-0.43188477	-0.047851563	-0.91186523	0.054199219	0.24658203	0.46118164	-23.83	0	16/3/2018	16	3	2018	23:07:32	83252	0.2	23	7	32	0	0.060058594	3.4434082	-0.074951172	-0.022460938	-0.92773438	1.0224609	0.3581543	0	0	0	0	0	0	0	0	0	0.93115234	0.068847656	0.39819336	-0.35693359	-0.025146484	0.015869141	0	44330	0	0	0
155	156	156	Category E	-0.37182617	-0.083984375	-0.76782227	0.051513672	0.27929688	0.4440918	-23.46	0	16/3/2018	16	3	2018	23:07:32	83252	0.3	23	7	32	0	0.060058594	3.4434082	-0.072265625	-0.01953125	-0.92822266	1.458252	0.34570313	0	0	0	0	0	0	0	0	0	0.93139648	0.068603516	0.52416992	-0.29931641	-0.064208984	0.16040039	0	44330	0	0	0
156	157	157	Category E	-0.53979492	-0.11987305	-1.0559082	0.087890625	0.28540039	0.43432617	-23.34	0	16/3/2018	16	3	2018	23:07:32	83252	0.4	23	7	32	0	0.060058594	3.4434082	-0.071777344	-0.017822266	-0.9284668	0.004150391	0.49560547	0	0	0	0	0	0	0	0	0	0.93139648	0.068603516	0.69726563	-0.46777344	-0.10180664	-0.12719727	0	44330	0	0	0
157	158	158	Category E	-0.26391602	-0.023925781	-0.81591797	0.074707031	0.25415039	0.44799805	-23.22	0	16/3/2018	16	3	2018	23:07:32	83252	0.5	23	7	32	0	0.060058594	3.4434082	-0.069335938	-0.014648438	-0.92626953	3.4838867	0.22363281	0	0	0	0	0	0	0	0	0	0.92895508	0.071044922	0.3137207	-0.19433594	-0.009033203	0.11035156	0	44330	0	0	0
158	159	159	Category E	-0.2878418	0.047851563	-1.0197754	0.11499023	0.2512207	0.44677734	-23.71	0	16/3/2018	16	3	2018	23:07:32	83252	0.6	23	7	32	0	0.060058594	3.4434082	-0.067871094	-0.015136719	-0.92504883	6.1791992	0.24731445	0	0	0	0	0	0	0	0	0	0.92773438	0.072265625	0.37744141	-0.21972656	0.062988281	-0.094482422	0	44330	0	0	0
159	160	160	Category E	-0.23999023	0.13183594	-1.0678711	0.093261719	0.24951172	0.45019531	-23.58	0	16/3/2018	16	3	2018	23:07:32	83252	0.7	23	7	32	0	0.060058594	3.4434082	-0.067626953	-0.017333984	-0.92626953	7.4394531	0.26806641	0	0	0	0	0	0	0	0	0	0.92895508	0.071044922	0.46289063	-0.17211914	0.14916992	-0.14135742	0	44330	0	0	0
160	161	161	Category E	-0.17993164	-0.047851563	-0.77978516	0.052978516	0.26904297	0.45288086	-23.34	0	16/3/2018	16	3	2018	23:07:32	83252	0.8	23	7	32	0	0.060058594	3.4434082	-0.067871094	-0.016357422	-0.92578125	10.904785	0.18652344	0	0	0	0	0	0	0	0	0	0.92822266	0.071777344	0.28930664	-0.11181641	-0.03125	0.14599609	0	44330	0	0	0
161	162	162	Category E	-0.15576172	-0.047851563	-0.82788086	-0.019775391	0.25634766	0.45996094	-23.34	0	16/3/2018	16	3	2018	23:07:32	83252	0.9	23	7	32	0	0.060058594	3.4434082	-0.068847656	-0.016845703	-0.92456055	17.330322	0.13354492	0	0	0	0	0	0	0	0	0	0.92724609	0.072753906	0.21435547	-0.086669922	-0.030761719	0.096679688	0	44330	0	0	0
162	163	163	Category E	-0.14379883	-0.023925781	-0.87597656	-0.064453125	0.24755859	0.46679688	-23.22	0	16/3/2018	16	3	2018	23:07:33	83253	0	23	7	33	0	0.060058594	3.4434082	-0.067626953	-0.018554688	-0.92895508	23.606445	0.092773438	0	0	0	0	0	0	0	0	0	0.93164063	0.068359375	0.13452148	-0.075927734	-0.005126953	0.052978516	0	44330	0	0	0
163	164	164	Category E	-0.035888672	-0.011962891	-0.91186523	-0.080810547	0.25195313	0.46240234	-23.34	0	16/3/2018	16	3	2018	23:07:33	83253	0.1	23	7	33	0	0.060058594	3.4434082	-0.066894531	-0.015869141	-0.93017578	30.543213	0.036376953	0	0	0	0	0	0	0	0	0	0.93286133	0.067138672	0.053466797	0.031005859	0.00390625	0.018310547	0	44330	0	0	0
164	165	165	Category F	0.13183594	-0.035888672	-0.79199219	0.069091797	0.15844727	0.48266602	-32.8	0	17/3/2018	17	3	2018	0:23:02	1382	0.4	0	23	2	0	0.060058594	3.4804688	-0.070068359	-0.014892578	-0.93115234	35.693604	0.24609375	0	0	0	0	0	0	0	0	0	0.93383789	0.066162109	0.36206055	0.2019043	-0.020751953	0.13916016	0	44330	0	0	0
165	166	166	Category F	0.19189453	-0.10791016	-1.0197754	0.10131836	0.17138672	0.46533203	-32.8	0	17/3/2018	17	3	2018	0:23:02	1382	0.5	0	23	2	0	0.060058594	3.4434082	-0.071777344	-0.012695313	-0.93139648	39.705566	0.29370117	0	0	0	0	0	0	0	0	0	0.93432617	0.065673828	0.44677734	0.26367188	-0.094970703	-0.088134766	0	44330	0	0	0
166	167	167	Category F	-0.047851563	0.047851563	-0.97192383	0.13745117	0.21557617	0.44726563	-32.8	0	17/3/2018	17	3	2018	0:23:02	1382	0.6	0	23	2	0	0.060058594	3.4434082	-0.073242188	-0.010253906	-0.93017578	43.324707	0.075927734	0	0	0	0	0	0	0	0	0	0.93310547	0.066894531	0.12524414	0.025390625	0.058105469	-0.041503906	0	44330	0	0	0
167	168	168	Category F	0.059814453	0.11987305	-0.97192383	0.12329102	0.22705078	0.44946289	-32.56	0	17/3/2018	17	3	2018	0:23:02	1382	0.7	0	23	2	0	0.060058594	3.4434082	-0.07421875	-0.010986328	-0.92919922	42.849121	0.19213867	0	0	0	0	0	0	0	0	0	0.93212891	0.067871094	0.30761719	0.1340332	0.13085938	-0.042480469	0	44330	0	0	0
168	169	169	Category F	0.071777344	0	-1.2119141	0.12524414	0.24951172	0.44238281	-32.43	0	17/3/2018	17	3	2018	0:23:02	1382	0.8	0	23	2	0	0.060058594	3.4434082	-0.075683594	-0.013183594	-0.92993164	36.467773	0.31835938	0	0	0	0	0	0	0	0	0	0.93310547	0.066894531	0.44262695	0.14746094	0.013183594	-0.28173828	0	44330	0	0	0
169	170	170	Category F	-0.25195313	-0.17993164	-0.75585938	0.069091797	0.22021484	0.4621582	-32.19	0	17/3/2018	17	3	2018	0:23:02	1382	0.9	0	23	2	0	0.060058594	3.4434082	-0.078857422	-0.013183594	-0.92944336	29.286865	0.29614258	0	0	0	0	0	0	0	0	0	0.93286133	0.067138672	0.51318359	-0.17285156	-0.16650391	0.17358398	0	44330	0	0	0
170	171	171	Category F	0	0.071777344	-0.53979492	0.001220703	0.19555664	0.47875977	-32.19	0	17/3/2018	17	3	2018	0:23:03	1383	0	0	23	3	0	0.060058594	3.4434082	-0.085693359	-0.013183594	-0.93066406	23.181396	0.40917969	0	0	0	0	0	0	0	0	0	0.93481445	0.065185547	0.56176758	0.085693359	0.084960938	0.39086914	0	44330	0	0	0
171	172	172	Category F	-0.10791016	-0.071777344	-1.2478027	-0.01171875	0.2019043	0.47680664	-32.68	0	17/3/2018	17	3	2018	0:23:03	1383	0.1	0	23	3	0	0.060058594	3.4434082	-0.086914063	-0.011962891	-0.93139648	17.200195	0.32250977	0	0	0	0	0	0	0	0	0	0.93554688	0.064453125	0.39697266	-0.020751953	-0.059570313	-0.31616211	0	44330	0	0	0
172	173	173	Category F	0.011962891	-0.023925781	-1.0197754	0.020263672	0.20239258	0.4765625	-32.68	0	17/3/2018	17	3	2018	0:23:03	1383	0.2	0	23	3	0	0.060058594	3.4434082	-0.090087891	-0.014160156	-0.93432617	5.6540527	0.13330078	0	0	0	0	0	0	0	0	0	0.9387207	0.061279297	0.19702148	0.10205078	-0.009521484	-0.085205078	0	44330	0	0	0
173	174	174	Category F	-0.095947266	0	-0.85180664	0.048583984	0.22338867	0.46459961	-33.05	0	17/3/2018	17	3	2018	0:23:03	1383	0.3	0	23	3	0	0.060058594	3.4434082	-0.093505859	-0.014892578	-0.93188477	6.092041	0.081542969	0	0	0	0	0	0	0	0	0	0.93676758	0.063232422	0.09765625	-0.002197266	0.014892578	0.080078125	0	44330	0	0	0
174	175	175	Category F	-0.16796875	-0.011962891	-0.79199219	0.026611328	0.24121094	0.46557617	-33.17	0	17/3/2018	17	3	2018	0:23:03	1383	0.4	0	23	3	0	0.060058594	3.4434082	-0.097167969	-0.013916016	-0.93212891	11.580811	0.15698242	0	0	0	0	0	0	0	0	0	0.93725586	0.062744141	0.21289063	-0.070556641	0.001953125	0.14013672	0	44330	0	0	0
175	176	176	Category F	-0.083984375	0.095947266	-1.1757813	0.025634766	0.26757813	0.44628906	-33.05	0	17/3/2018	17	3	2018	0:23:03	1383	0.5	0	23	3	0	0.060058594	3.4434082	-0.10400391	-0.016113281	-0.93164063	17.30957	0.26904297	0	0	0	0	0	0	0	0	0	0.93774414	0.062255859	0.3762207	0.020019531	0.11206055	-0.24389648	0	44330	0	0	0
176	177	177	Category F	-0.011962891	0.19189453	-0.98388672	0.019775391	0.26245117	0.45288086	-33.17	0	17/3/2018	17	3	2018	0:23:03	1383	0.6	0	23	3	0	0.060058594	3.4434082	-0.10083008	-0.015869141	-0.9296875	25.359131	0.23242188	0	0	0	0	0	0	0	0	0	0.93530273	0.064697266	0.35083008	0.088867188	0.20776367	-0.053955078	0	44330	0	0	0
177	178	178	Category F	-0.071777344	0.095947266	-0.88793945	-0.004638672	0.27514648	0.4519043	-32.8	0	17/3/2018	17	3	2018	0:23:03	1383	0.7	0	23	3	0	0.060058594	3.4434082	-0.1027832	-0.013427734	-0.9375	28.354736	0.12402344	0	0	0	0	0	0	0	0	0	0.94311523	0.056884766	0.18994141	0.031005859	0.109375	0.049560547	0	44330	0	0	0
178	179	179	Category F	-0.2277832	0.047851563	-0.76782227	-0.044677734	0.26953125	0.45581055	-32.8	0	17/3/2018	17	3	2018	0:23:03	1383	0.8	0	23	3	0	0.060058594	3.4434082	-0.10107422	-0.015869141	-0.93969727	21.002686	0.22265625	0	0	0	0	0	0	0	0	0	0.9453125	0.0546875	0.36206055	-0.12646484	0.063720703	0.171875	0	44330	0	0	0
179	180	180	Category F	0.023925781	-0.047851563	-1.079834	-0.056152344	0.23950195	0.46484375	-32.68	0	17/3/2018	17	3	2018	0:23:03	1383	0.9	0	23	3	0	0.060058594	3.4434082	-0.10302734	-0.018310547	-0.94116211	13.727295	0.19018555	0	0	0	0	0	0	0	0	0	0.94702148	0.052978516	0.29492188	0.12695313	-0.029296875	-0.13842773	0	44330	0	0	0
180	181	181	Category F	-0.059814453	-0.023925781	-1.0559082	-0.026855469	0.25708008	0.4609375	-32.8	0	17/3/2018	17	3	2018	0:23:04	1384	0	0	23	4	0	0.060058594	3.4434082	-0.1003418	-0.020751953	-0.94165039	10.598633	0.12109375	0	0	0	0	0	0	0	0	0	0.94726563	0.052734375	0.15771484	0.040527344	-0.002929688	-0.11401367	0	44330	0	0	0
181	182	182	Category F	0.011962891	0.011962891	-1.1037598	0.048828125	0.25537109	0.45532227	-33.05	0	17/3/2018	17	3	2018	0:23:04	1384	0.1	0	23	4	0	0.060058594	3.4434082	-0.093261719	-0.019775391	-0.93969727	10.456055	0.19726563	0	0	0	0	0	0	0	0	0	0.94458008	0.055419922	0.30102539	0.10522461	0.031738281	-0.16381836	0	44330	0	0	0
182	183	183	Category F	-0.15576172	-0.023925781	-0.88793945	0.094970703	0.25463867	0.44946289	-33.17	0	17/3/2018	17	3	2018	0:23:04	1384	0.2	0	23	4	0	0.060058594	3.4434082	-0.09765625	-0.01953125	-0.9362793	2.0053711	0.075439453	0	0	0	0	0	0	0	0	0	0.94140625	0.05859375	0.1105957	-0.057861328	-0.004150391	0.048339844	0	44330	0	0	0
183	184	184	Category F	-0.16796875	0.083984375	-0.75585938	0.076660156	0.26220703	0.44335938	-33.05	0	17/3/2018	17	3	2018	0:23:04	1384	0.3	0	23	4	0	0.060058594	3.4434082	-0.096923828	-0.016845703	-0.94091797	4.3596191	0.22216797	0	0	0	0	0	0	0	0	0	0.94604492	0.053955078	0.35668945	-0.070800781	0.10083008	0.18505859	0	44330	0	0	0
184	185	185	Category F	0.059814453	0.023925781	-0.95996094	0.086669922	0.26782227	0.44677734	-33.05	0	17/3/2018	17	3	2018	0:23:04	1384	0.4	0	23	4	0	0.060058594	3.4434082	-0.095214844	-0.016113281	-0.94262695	3.848877	0.16113281	0	0	0	0	0	0	0	0	0	0.94750977	0.052490234	0.21240234	0.1550293	0.040039063	-0.017089844	0	44330	0	0	0
185	186	186	Category F	-0.13183594	0.047851563	-1.1159668	0.10009766	0.27978516	0.43139648	-33.17	0	17/3/2018	17	3	2018	0:23:04	1384	0.5	0	23	4	0	0.060058594	3.4434082	-0.095947266	-0.014404297	-0.94140625	5.342041	0.18847656	0	0	0	0	0	0	0	0	0	0.9465332	0.053466797	0.27246094	-0.035888672	0.062255859	-0.17431641	0	44330	0	0	0
186	187	187	Category F	-0.083984375	0.023925781	-0.82788086	0.072753906	0.27124023	0.44335938	-32.93	0	17/3/2018	17	3	2018	0:23:04	1384	0.6	0	23	4	0	0.060058594	3.4434082	-0.095703125	-0.012695313	-0.94384766	10.673584	0.12231445	0	0	0	0	0	0	0	0	0	0.94873047	0.051269531	0.16455078	0.01171875	0.036621094	0.1159668	0	44330	0	0	0
187	188	188	Category F	-0.10791016	0.023925781	-0.80395508	0.033935547	0.25195313	0.45507813	-33.05	0	17/3/2018	17	3	2018	0:23:04	1384	0.7	0	23	4	0	0.060058594	3.4434082	-0.093261719	-0.011962891	-0.94091797	19.046875	0.14233398	0	0	0	0	0	0	0	0	0	0.94580078	0.054199219	0.1875	-0.014404297	0.035888672	0.13696289	0	44330	0	0	0
188	189	189	Category F	0.011962891	-0.15576172	-0.99584961	0.031738281	0.24780273	0.46386719	-33.05	0	17/3/2018	17	3	2018	0:23:04	1384	0.8	0	23	4	0	0.060058594	3.4434082	-0.092041016	-0.014160156	-0.94628906	18.44165	0.18212891	0	0	0	0	0	0	0	0	0	0.95092773	0.049072266	0.29467773	0.10400391	-0.14135742	-0.049316406	0	44330	0	0	0
189	190	190	Category F	0.13183594	-0.10791016	-0.85180664	0.051757813	0.2434082	0.4621582	-33.05	0	17/3/2018	17	3	2018	0:23:04	1384	0.9	0	23	4	0	0.060058594	3.4434082	-0.090087891	-0.015869141	-0.94775391	15.397461	0.25878906	0	0	0	0	0	0	0	0	0	0.95214844	0.047851563	0.40991211	0.22192383	-0.091796875	0.095947266	0	44330	0	0	0
190	191	191	Category F	-0.19189453	0	-0.87597656	0.070068359	0.23779297	0.46240234	-33.54	0	17/3/2018	17	3	2018	0:23:05	1385	0	0	23	5	0	0.060058594	3.4434082	-0.086914063	-0.017333984	-0.94555664	18.235352	0.12695313	0	0	0	0	0	0	0	0	0	0.94970703	0.050292969	0.19189453	-0.10473633	0.017333984	0.069580078	0	44330	0	0	0
191	192	192	Category F	0	0	-0.77978516	0.063964844	0.23193359	0.46020508	-33.66	0	17/3/2018	17	3	2018	0:23:05	1385	0.1	0	23	5	0	0.060058594	3.4434082	-0.083007813	-0.014404297	-0.94628906	23.609375	0.18676758	0	0	0	0	0	0	0	0	0	0.95019531	0.049804688	0.26416016	0.083007813	0.014404297	0.16650391	0	44330	0	0	0
192	193	193	Category F	0.083984375	-0.047851563	-1.2719727	0.10620117	0.2277832	0.45703125	-33.78	0	17/3/2018	17	3	2018	0:23:05	1385	0.2	0	23	5	0	0.060058594	3.4434082	-0.078369141	-0.014404297	-0.9440918	23.396973	0.36743164	0	0	0	0	0	0	0	0	0	0.94726563	0.052734375	0.52368164	0.16235352	-0.033203125	-0.32763672	0	44330	0	0	0
193	194	194	Category F	0.10791016	0.15576172	-0.86376953	0.13793945	0.23120117	0.44873047	-33.66	0	17/3/2018	17	3	2018	0:23:05	1385	0.3	0	23	5	0	0.060058594	3.4434082	-0.074951172	-0.011962891	-0.94384766	19.020996	0.26074219	0	0	0	0	0	0	0	0	0	0.94677734	0.053222656	0.4309082	0.18286133	0.16772461	0.080078125	0	44330	0	0	0
194	195	195	Category F	0.047851563	0.083984375	-0.86376953	0.13842773	0.23779297	0.43994141	-33.05	0	17/3/2018	17	3	2018	0:23:05	1385	0.4	0	23	5	0	0.060058594	3.4434082	-0.072998047	-0.010253906	-0.94287109	18.361572	0.17236328	0	0	0	0	0	0	0	0	0	0.94580078	0.054199219	0.29443359	0.12084961	0.094238281	0.079101563	0	44330	0	0	0
195	196	196	Category F	-0.15576172	0.071777344	-0.87597656	0.11694336	0.23876953	0.44848633	-32.8	0	17/3/2018	17	3	2018	0:23:05	1385	0.5	0	23	5	0	0.060058594	3.4434082	-0.065917969	-0.008300781	-0.94189453	22.329834	0.13720703	0	0	0	0	0	0	0	0	0	0.94433594	0.055664063	0.23583984	-0.089599609	0.080078125	0.065917969	0	44330	0	0	0
196	197	197	Category F	-0.10791016	0.15576172	-0.75585938	0.11132813	0.22460938	0.45727539	-32.31	0	17/3/2018	17	3	2018	0:23:05	1385	0.6	0	23	5	0	0.060058594	3.4434082	-0.058105469	-0.006103516	-0.94433594	23.939209	0.25341797	0	0	0	0	0	0	0	0	0	0.94604492	0.053955078	0.39990234	-0.049560547	0.16186523	0.18847656	0	44330	0	0	0
197	198	198	Category F	0.023925781	-0.023925781	-1.0559082	0.11669922	0.20458984	0.46069336	-32.19	0	17/3/2018	17	3	2018	0:23:05	1385	0.7	0	23	5	0	0.060058594	3.4434082	-0.049316406	-0.006835938	-0.94335938	19.74707	0.13500977	0	0	0	0	0	0	0	0	0	0.94482422	0.055175781	0.20263672	0.073242188	-0.016845703	-0.11230469	0	44330	0	0	0
198	199	199	Category F	0	-0.071777344	-1.0197754	0.15991211	0.203125	0.44360352	-32.43	0	17/3/2018	17	3	2018	0:23:05	1385	0.8	0	23	5	0	0.060058594	3.4434082	-0.043701172	-0.007568359	-0.94604492	17.699219	0.10693359	0	0	0	0	0	0	0	0	0	0.94702148	0.052978516	0.18164063	0.043701172	-0.063964844	-0.073486328	0	44330	0	0	0
199	200	200	Category F	-0.095947266	0.035888672	-0.92382813	0.20922852	0.14990234	0.44824219	-32.43	0	17/3/2018	17	3	2018	0:23:05	1385	0.9	0	23	5	0	0.060058594	3.4434082	-0.042236328	-0.009277344	-0.94384766	22.323486	0.072753906	0	0	0	0	0	0	0	0	0	0.94482422	0.055175781	0.11889648	-0.053466797	0.045166016	0.020019531	0	44330	0	0	0
200	201	201	Category F	-0.21582031	0.023925781	-0.86376953	0.21435547	0.11767578	0.45556641	-32.43	0	17/3/2018	17	3	2018	0:23:06	1386	0	0	23	6	0	0.060058594	3.4434082	-0.038818359	-0.011962891	-0.93969727	26.406006	0.19580078	0	0	0	0	0	0	0	0	0	0.94042969	0.059570313	0.28881836	-0.17675781	0.035888672	0.075927734	0	44330	0	0	0
201	202	202	Category F	0.023925781	-0.10791016	-1.1518555	0.21142578	0.12182617	0.45336914	-32.43	0	17/3/2018	17	3	2018	0:23:06	1386	0.1	0	23	6	0	0.060058594	3.4434082	-0.035400391	-0.013183594	-0.94604492	26.535889	0.23388672	0	0	0	0	0	0	0	0	0	0.94677734	0.053222656	0.35961914	0.059326172	-0.094482422	-0.20556641	0	44330	0	0	0
202	203	203	Category F	0.11987305	0.035888672	-1.0559082	0.2331543	0.11279297	0.44189453	-32.56	0	17/3/2018	17	3	2018	0:23:06	1386	0.2	0	23	6	0	0.060058594	3.4434082	-0.031982422	-0.011962891	-0.94799805	24.230957	0.19213867	0	0	0	0	0	0	0	0	0	0.94873047	0.051269531	0.30761719	0.15185547	0.047851563	-0.10766602	0	44330	0	0	0
203	204	204	Category F	-0.14379883	-0.023925781	-0.91186523	0.2409668	0.13989258	0.42797852	-32.68	0	17/3/2018	17	3	2018	0:23:06	1386	0.3	0	23	6	0	0.059814453	3.3918457	-0.028320313	-0.011474609	-0.94799805	26.452881	0.12158203	0	0	0	0	0	0	0	0	0	0.94848633	0.051513672	0.16381836	-0.11523438	-0.012207031	0.036132813	0	44330	0	0	0
204	205	205	Category F	-0.2277832	0.011962891	-0.99584961	0.19189453	0.1640625	0.45117188	-32.68	0	17/3/2018	17	3	2018	0:23:06	1386	0.4	0	23	6	0	0.059814453	3.3918457	-0.028320313	-0.01171875	-0.94726563	32.14502	0.20654297	0	0	0	0	0	0	0	0	0	0.94775391	0.052246094	0.27148438	-0.19921875	0.023681641	-0.048339844	0	44330	0	0	0
205	206	206	Category F	-0.17993164	0.023925781	-0.79199219	0.18334961	0.14770508	0.45874023	-32.8	0	17/3/2018	17	3	2018	0:23:06	1386	0.5	0	23	6	0	0.059814453	3.3918457	-0.030761719	-0.010498047	-0.94750977	32.646484	0.21826172	0	0	0	0	0	0	0	0	0	0.94824219	0.051757813	0.33911133	-0.14892578	0.034423828	0.15551758	0	44330	0	0	0
206	207	207	Category F	-0.023925781	-0.035888672	-1.1037598	0.2199707	0.13549805	0.44506836	-32.92	0	17/3/2018	17	3	2018	0:23:06	1386	0.6	0	23	6	0	0.059814453	3.3918457	-0.032470703	-0.009033203	-0.94677734	31.811035	0.15917969	0	0	0	0	0	0	0	0	0	0.94750977	0.052490234	0.19213867	0.008544922	-0.026611328	-0.15673828	0	44330	0	0	0
207	208	208	Category F	-0.011962891	-0.13183594	-1.0439453	0.27954102	0.12158203	0.41723633	-32.92	0	17/3/2018	17	3	2018	0:23:06	1386	0.7	0	23	6	0	0.059814453	3.3918457	-0.03125	-0.010742188	-0.9465332	29.711914	0.15625	0	0	0	0	0	0	0	0	0	0.94702148	0.052978516	0.23754883	0.019287109	-0.12084961	-0.097167969	0	44330	0	0	0
208	209	209	Category F	-0.095947266	-0.095947266	-0.93579102	0.29443359	0.076171875	0.4152832	-33.29	0	17/3/2018	17	3	2018	0:23:06	1386	0.8	0	23	6	0	0.059814453	3.3918457	-0.037109375	-0.011474609	-0.9453125	27.553711	0.10302734	0	0	0	0	0	0	0	0	0	0.94604492	0.053955078	0.15234375	-0.05859375	-0.084228516	0.009521484	0	44330	0	0	0
209	210	210	Category F	-0.44384766	-0.011962891	-0.92382813	0.28076172	0.070556641	0.42749023	-33.42	0	17/3/2018	17	3	2018	0:23:06	1386	0.9	0	23	6	0	0.059814453	3.3918457	-0.043457031	-0.009277344	-0.94018555	26.465088	0.40063477	0	0	0	0	0	0	0	0	0	0.94116211	0.058837891	0.41918945	-0.40014648	-0.002441406	0.016357422	0	44330	0	0	0
210	211	211	Category F	-0.20385742	0.095947266	-0.79199219	0.25	0.081054688	0.44238281	-32.92	0	17/3/2018	17	3	2018	0:23:07	1387	0	0	23	7	0	0.059814453	3.3918457	-0.045410156	-0.004394531	-0.94091797	20.962646	0.23950195	0	0	0	0	0	0	0	0	0	0.94189453	0.058105469	0.40771484	-0.15820313	0.1003418	0.14892578	0	44330	0	0	0
211	212	212	Category F	-0.083984375	-0.14379883	-1.1518555	0.2734375	0.072021484	0.42480469	-32.68	0	17/3/2018	17	3	2018	0:23:07	1387	0.1	0	23	7	0	0.059814453	3.3918457	-0.050292969	-0.002685547	-0.94433594	15.56958	0.25292969	0	0	0	0	0	0	0	0	0	0.94555664	0.054443359	0.38183594	-0.033447266	-0.14086914	-0.20727539	0	44330	0	0	0
212	213	213	Category F	-0.023925781	0.011962891	-0.92382813	0.31542969	0.091064453	0.40014648	-32.43	0	17/3/2018	17	3	2018	0:23:07	1387	0.2	0	23	7	0	0.059814453	3.3918457	-0.053955078	0.001708984	-0.93823242	11.583008	0.034912109	0	0	0	0	0	0	0	0	0	0.93994141	0.060058594	0.054931641	0.030029297	0.010009766	0.014404297	0	44330	0	0	0
213	214	214	Category F	-0.13183594	-0.071777344	-0.89990234	0.28735352	0.1171875	0.41333008	-32.06	0	17/3/2018	17	3	2018	0:23:07	1387	0.3	0	23	7	0	0.059814453	3.3918457	-0.059082031	0.005615234	-0.93505859	11.254395	0.11181641	0	0	0	0	0	0	0	0	0	0.93701172	0.062988281	0.18530273	-0.072509766	-0.077392578	0.03515625	0	44330	0	0	0
214	215	215	Category F	-0.50390625	-0.13183594	-0.86376953	0.24511719	0.15258789	0.42553711	-32.19	0	17/3/2018	17	3	2018	0:23:07	1387	0.4	0	23	7	0	0.059814453	3.3918457	-0.063232422	0.009277344	-0.93310547	8.7080078	0.46777344	0	0	0	0	0	0	0	0	0	0.93530273	0.064697266	0.65112305	-0.44042969	-0.14111328	0.069335938	0	44330	0	0	0
215	216	216	Category F	0.083984375	-0.071777344	-0.68383789	0.2265625	0.140625	0.44165039	-32.31	0	17/3/2018	17	3	2018	0:23:07	1387	0.5	0	23	7	0	0.059814453	3.3918457	-0.065429688	0.013916016	-0.93164063	2.6125488	0.30175781	0	0	0	0	0	0	0	0	0	0.93408203	0.065917969	0.4831543	0.14941406	-0.085693359	0.24780273	0	44330	0	0	0
216	217	217	Category F	-0.32397461	0.10791016	-1.6079102	0.24707031	0.18505859	0.42041016	-32.56	0	17/3/2018	17	3	2018	0:23:07	1387	0.6	0	23	7	0	0.059814453	3.3918457	-0.069580078	0.019287109	-0.92651367	0.23168945	0.73242188	0	0	0	0	0	0	0	0	0	0.92944336	0.070556641	1.0236816	-0.25415039	0.088378906	-0.68115234	0	44330	0	0	0
217	218	218	Category F	0.15576172	-0.16796875	-1.1757813	0.26660156	0.21801758	0.3984375	-32.93	0	17/3/2018	17	3	2018	0:23:07	1387	0.7	0	23	7	0	0.059814453	3.3918457	-0.074462891	0.021972656	-0.9230957	0.083251953	0.39111328	0	0	0	0	0	0	0	0	0	0.92651367	0.073486328	0.6730957	0.23022461	-0.18994141	-0.25244141	0	44330	0	0	0
218	219	219	Category F	-0.071777344	-0.23999023	-0.94799805	0.27368164	0.21264648	0.39135742	-33.05	0	17/3/2018	17	3	2018	0:23:07	1387	0.8	0	23	7	0	0.059814453	3.3918457	-0.080078125	0.025634766	-0.9206543	3.8686523	0.26708984	0	0	0	0	0	0	0	0	0	0.92456055	0.075439453	0.30102539	0.008300781	-0.265625	-0.027099609	0	44330	0	0	0
219	220	220	Category F	0.083984375	-0.11987305	-0.86376953	0.20922852	0.18823242	0.43530273	-33.29	0	17/3/2018	17	3	2018	0:23:07	1387	0.9	0	23	7	0	0.059814453	3.3918457	-0.084228516	0.032226563	-0.91918945	0.23510742	0.23364258	0	0	0	0	0	0	0	0	0	0.92358398	0.076416016	0.37597656	0.16821289	-0.15209961	0.055419922	0	44330	0	0	0
220	221	221	Category F	0.40795898	0.023925781	-0.55175781	0.17993164	0.20068359	0.4440918	-33.05	0	17/3/2018	17	3	2018	0:23:08	1388	0	0	23	8	0	0.059814453	3.3918457	-0.092041016	0.040283203	-0.9128418	4.3862305	0.61694336	0	0	0	0	0	0	0	0	0	0.91845703	0.081542969	0.87768555	0.5	-0.016357422	0.36108398	0	44330	0	0	0
221	222	222	Category F	-0.26391602	-0.071777344	-0.79199219	0.17260742	0.16259766	0.45458984	-33.17	0	17/3/2018	17	3	2018	0:23:08	1388	0.1	0	23	8	0	0.059814453	3.3918457	-0.098388672	0.044189453	-0.9074707	4.4577637	0.23266602	0	0	0	0	0	0	0	0	0	0.91381836	0.086181641	0.39697266	-0.1652832	-0.1159668	0.11547852	0	44330	0	0	0
222	223	223	Category F	-0.011962891	0.10791016	-1.3439941	0.19213867	0.12939453	0.45849609	-33.05	0	17/3/2018	17	3	2018	0:23:08	1388	0.2	0	23	8	0	0.059814453	3.3918457	-0.10668945	0.05078125	-0.90087891	5.3525391	0.45629883	0	0	0	0	0	0	0	0	0	0.90869141	0.091308594	0.59472656	0.094726563	0.056884766	-0.44287109	0	44330	0	0	0
223	224	224	Category F	0.11987305	-0.011962891	-0.98388672	0.19604492	0.16308594	0.44824219	-32.93	0	17/3/2018	17	3	2018	0:23:08	1388	0.3	0	23	8	0	0.059814453	3.3918457	-0.11279297	0.059326172	-0.89770508	11.428711	0.25805664	0	0	0	0	0	0	0	0	0	0.90673828	0.093261719	0.39013672	0.23266602	-0.071289063	-0.0859375	0	44330	0	0	0
224	225	225	Category F	-0.20385742	0	-0.81591797	0.17919922	0.18432617	0.44921875	-33.29	0	17/3/2018	17	3	2018	0:23:08	1388	0.4	0	23	8	0	0.059814453	3.3918457	-0.12939453	0.084716797	-0.89990234	16.833008	0.140625	0	0	0	0	0	0	0	0	0	0.91308594	0.086914063	0.24316406	-0.07421875	-0.084716797	0.083984375	0	44330	0	0	0
225	226	226	Category F	-0.023925781	0.023925781	-0.98388672	0.099365234	0.15600586	0.48120117	-32.8	0	17/3/2018	17	3	2018	0:23:08	1388	0.5	0	23	8	0	0.059814453	3.3918457	-0.13964844	0.092773438	-0.89453125	15.518555	0.16162109	0	0	0	0	0	0	0	0	0	0.91015625	0.08984375	0.27392578	0.11572266	-0.068847656	-0.089111328	0	44330	0	0	0
226	227	227	Category F	0.15576172	0.011962891	-0.86376953	0.13842773	0.15039063	0.47143555	-32.92	0	17/3/2018	17	3	2018	0:23:08	1388	0.6	0	23	8	0	0.059814453	3.3918457	-0.14575195	0.099853516	-0.88818359	14.650879	0.31518555	0	0	0	0	0	0	0	0	0	0.90551758	0.094482422	0.4140625	0.30151367	-0.087890625	0.024414063	0	44330	0	0	0
227	228	228	Category F	0.11987305	-0.035888672	-1.2597656	0.17602539	0.1628418	0.45776367	-32.92	0	17/3/2018	17	3	2018	0:23:08	1388	0.7	0	23	8	0	0.059814453	3.3918457	-0.15625	0.099121094	-0.88891602	17.162598	0.48144531	0	0	0	0	0	0	0	0	0	0.90795898	0.092041016	0.78173828	0.27612305	-0.13500977	-0.37060547	0	44330	0	0	0
228	229	229	Category F	-0.23999023	-0.071777344	-1.0319824	0.18823242	0.16040039	0.44995117	-32.68	0	17/3/2018	17	3	2018	0:23:08	1388	0.8	0	23	8	0	0.059814453	3.3918457	-0.16210938	0.098144531	-0.890625	19.25293	0.23413086	0	0	0	0	0	0	0	0	0	0.91064453	0.089355469	0.38891602	-0.077636719	-0.16992188	-0.14111328	0	44330	0	0	0
229	230	230	Category F	0	-0.16796875	-0.69580078	0.15258789	0.17797852	0.46166992	-32.8	0	17/3/2018	17	3	2018	0:23:08	1388	0.9	0	23	8	0	0.059814453	3.3918457	-0.16870117	0.10180664	-0.89013672	17.19458	0.37280273	0	0	0	0	0	0	0	0	0	0.91162109	0.088378906	0.63305664	0.16870117	-0.26977539	0.19433594	0	44330	0	0	0
230	231	231	Category F	0.10791016	0.10791016	-0.98388672	0.13720703	0.18847656	0.46069336	-32.68	0	17/3/2018	17	3	2018	0:23:09	1389	0	0	23	9	0	0.059814453	3.3918457	-0.17700195	0.10571289	-0.89086914	15.583984	0.29956055	0	0	0	0	0	0	0	0	0	0.91455078	0.085449219	0.37988281	0.28491211	0.001953125	-0.092773438	0	44330	0	0	0
231	232	232	Category F	0.19189453	0.035888672	-0.94799805	0.13305664	0.18066406	0.46435547	-32.56	0	17/3/2018	17	3	2018	0:23:09	1389	0.1	0	23	9	0	0.059814453	3.3918457	-0.17651367	0.10766602	-0.88989258	17.873779	0.37988281	0	0	0	0	0	0	0	0	0	0.91381836	0.086181641	0.49804688	0.3684082	-0.071777344	-0.057861328	0	44330	0	0	0
232	233	233	Category F	0.083984375	0.035888672	-0.89990234	0.10913086	0.19995117	0.46435547	-32.44	0	17/3/2018	17	3	2018	0:23:09	1389	0.2	0	23	9	0	0.059814453	3.3918457	-0.17871094	0.10888672	-0.89160156	14.49292	0.27294922	0	0	0	0	0	0	0	0	0	0.91577148	0.084228516	0.34423828	0.26269531	-0.072998047	-0.008056641	0	44330	0	0	0
233	234	234	Category F	-0.059814453	0	-0.85180664	0.072021484	0.203125	0.47045898	-32.19	0	17/3/2018	17	3	2018	0:23:09	1389	0.3	0	23	9	0	0.059814453	3.3918457	-0.18310547	0.109375	-0.88549805	7.0925293	0.16821289	0	0	0	0	0	0	0	0	0	0.91088867	0.089111328	0.26660156	0.12329102	-0.109375	0.033691406	0	44330	0	0	0
234	235	235	Category F	0.13183594	0.10791016	-0.82788086	0.059326172	0.19824219	0.47314453	-32.06	0	17/3/2018	17	3	2018	0:23:09	1389	0.4	0	23	9	0	0.059814453	3.3918457	-0.18701172	0.10668945	-0.88598633	2.0549316	0.32397461	0	0	0	0	0	0	0	0	0	0.91186523	0.088134766	0.37817383	0.31884766	0.000976563	0.058105469	0	44330	0	0	0
235	236	236	Category F	0.23999023	0.095947266	-0.95996094	0.078857422	0.18945313	0.47241211	-32.06	0	17/3/2018	17	3	2018	0:23:09	1389	0.5	0	23	9	0	0.059814453	3.3918457	-0.18969727	0.10498047	-0.88647461	2.4370117	0.43579102	0	0	0	0	0	0	0	0	0	0.91259766	0.087402344	0.51220703	0.4296875	-0.009033203	-0.073242188	0	44330	0	0	0
236	237	237	Category F	0.17993164	-0.17993164	-0.98388672	0.097167969	0.18994141	0.47167969	-31.94	0	17/3/2018	17	3	2018	0:23:09	1389	0.6	0	23	9	0	0.059814453	3.3918457	-0.18969727	0.10180664	-0.88696289	3.9211426	0.47485352	0	0	0	0	0	0	0	0	0	0.91259766	0.087402344	0.74853516	0.36962891	-0.28173828	-0.096679688	0	44330	0	0	0
237	238	238	Category F	0.16796875	-0.083984375	-1.0197754	0.14355469	0.15112305	0.47167969	-32.31	0	17/3/2018	17	3	2018	0:23:09	1389	0.7	0	23	9	0	0.059814453	3.3918457	-0.18920898	0.099365234	-0.890625	10.0896	0.42163086	0	0	0	0	0	0	0	0	0	0.91601563	0.083984375	0.66967773	0.35717773	-0.18334961	-0.12890625	0	44330	0	0	0
238	239	239	Category F	-0.16796875	-0.095947266	-0.85180664	0.16137695	0.11328125	0.47241211	-32.68	0	17/3/2018	17	3	2018	0:23:09	1389	0.8	0	23	9	0	0.059814453	3.3918457	-0.19116211	0.10009766	-0.88867188	16.387939	0.20092773	0	0	0	0	0	0	0	0	0	0.91455078	0.085449219	0.25634766	0.023193359	-0.19604492	0.036865234	0	44330	0	0	0
239	240	240	Category F	0.047851563	-0.083984375	-0.73193359	0.15161133	0.095703125	0.47851563	-32.8	0	17/3/2018	17	3	2018	0:23:09	1389	0.9	0	23	9	0	0.059814453	3.3918457	-0.19238281	0.097412109	-0.88720703	19.007813	0.33886719	0	0	0	0	0	0	0	0	0	0.91308594	0.086914063	0.57714844	0.24023438	-0.18139648	0.15527344	0	44330	0	0	0
240	241	241	Category F	0.083984375	-0.13183594	-1.2958984	0.1784668	0.081298828	0.47485352	-32.93	0	17/3/2018	17	3	2018	0:23:10	1390	0	0	23	10	0	0.059814453	3.3918457	-0.19262695	0.094482422	-0.88598633	21.75708	0.54394531	0	0	0	0	0	0	0	0	0	0.91162109	0.088378906	0.91308594	0.27661133	-0.22631836	-0.40966797	0	44330	0	0	0
241	242	242	Category F	0.11987305	0.035888672	-0.98388672	0.20141602	0.059814453	0.46362305	-32.68	0	17/3/2018	17	3	2018	0:23:10	1390	0.1	0	23	10	0	0.059814453	3.4772461	-0.18920898	0.093017578	-0.88867188	25.912354	0.32836914	0	0	0	0	0	0	0	0	0	0.91333008	0.086669922	0.46142578	0.30908203	-0.057128906	-0.094970703	0	44330	0	0	0
242	243	243	Category F	0.15576172	0.011962891	-0.87597656	0.18212891	0.070068359	0.47363281	-32.31	0	17/3/2018	17	3	2018	0:23:10	1390	0.2	0	23	10	0	0.059814453	3.4772461	-0.19067383	0.094726563	-0.88452148	28.259766	0.35644531	0	0	0	0	0	0	0	0	0	0.90966797	0.090332031	0.43798828	0.34643555	-0.082763672	0.008544922	0	44330	0	0	0
243	244	244	Category F	-0.035888672	-0.023925781	-0.85180664	0.15527344	0.073242188	0.48095703	-32.19	0	17/3/2018	17	3	2018	0:23:10	1390	0.3	0	23	10	0	0.059814453	3.4772461	-0.19311523	0.091064453	-0.88208008	28.186035	0.19702148	0	0	0	0	0	0	0	0	0	0.9074707	0.092529297	0.30273438	0.15722656	-0.11499023	0.030273438	0	44330	0	0	0
244	245	245	Category F	-0.071777344	0.059814453	-0.81591797	0.12646484	0.066650391	0.48144531	-32.31	0	17/3/2018	17	3	2018	0:23:10	1390	0.4	0	23	10	0	0.059814453	3.4772461	-0.19213867	0.08984375	-0.88134766	26.960205	0.14038086	0	0	0	0	0	0	0	0	0	0.90649414	0.093505859	0.21606445	0.12036133	-0.030029297	0.065429688	0	44330	0	0	0
245	246	246	Category F	0.047851563	0.011962891	-0.95996094	0.13916016	0.044189453	0.48608398	-32.56	0	17/3/2018	17	3	2018	0:23:10	1390	0.5	0	23	10	0	0.059814453	3.4772461	-0.18798828	0.087646484	-0.88256836	23.186279	0.25952148	0	0	0	0	0	0	0	0	0	0.90673828	0.093261719	0.38891602	0.23583984	-0.075683594	-0.077148438	0	44330	0	0	0
246	247	247	Category F	0.059814453	-0.083984375	-0.94799805	0.14599609	0.059570313	0.4855957	-32.8	0	17/3/2018	17	3	2018	0:23:10	1390	0.6	0	23	10	0	0.059814453	3.4772461	-0.18676758	0.087890625	-0.88232422	15.307129	0.30786133	0	0	0	0	0	0	0	0	0	0.90625	0.09375	0.48413086	0.24658203	-0.171875	-0.065429688	0	44330	0	0	0
247	248	248	Category M	-0.41992188	0.059814453	-0.86376953	0.36401367	0.11694336	0.36303711	-17.2	0	17/3/2018	17	3	2018	2:33:05	9185	0.199	2	33	5	0	0.059570313	3.5336426	-0.18725586	0.084960938	-0.87988281	6.1049805	0.234375	0	0	0	0	0	0	0	0	0	0.90380859	0.096191406	0.27392578	-0.23242188	-0.025146484	0.016113281	0	44330	0	0	0
248	249	249	Category M	-0.41992188	0.16796875	-0.80395508	0.3581543	0.1105957	0.36499023	-16.95	0	17/3/2018	17	3	2018	2:33:05	9185	0.3	2	33	5	0	0.059570313	3.5336426	-0.18798828	0.084716797	-0.87792969	1.3271484	0.25708008	0	0	0	0	0	0	0	0	0	0.90185547	0.098144531	0.38891602	-0.23168945	0.083007813	0.073974609	0	44330	0	0	0
249	250	250	Category M	-0.40795898	0.21582031	-0.81591797	0.3515625	0.094482422	0.3762207	-16.95	0	17/3/2018	17	3	2018	2:33:05	9185	0.4	2	33	5	0	0.059570313	3.5336426	-0.18774414	0.084960938	-0.87963867	5.3491211	0.26391602	0	0	0	0	0	0	0	0	0	0.90356445	0.096435547	0.41479492	-0.2199707	0.13061523	0.063720703	0	44330	0	0	0
250	251	251	Category M	-0.40795898	0.21582031	-0.81591797	0.35546875	0.045166016	0.36889648	-16.7	0	17/3/2018	17	3	2018	2:33:05	9185	0.5	2	33	5	0	0.059570313	3.5336426	-0.18286133	0.084960938	-0.87866211	7.458252	0.26733398	0	0	0	0	0	0	0	0	0	0.90161133	0.098388672	0.41821289	-0.22485352	0.13061523	0.062744141	0	44330	0	0	0
251	252	252	Category M	-0.39599609	0.2878418	-0.76782227	0.3737793	-0.029785156	0.359375	-16.34	0	17/3/2018	17	3	2018	2:33:05	9185	0.6	2	33	5	0	0.059570313	3.5336426	-0.18188477	0.080322266	-0.88012695	6.1220703	0.31835938	0	0	0	0	0	0	0	0	0	0.90234375	0.09765625	0.53369141	-0.21386719	0.20727539	0.11230469	0	44330	0	0	0
252	253	253	Category M	-0.39599609	0.2878418	-0.76782227	0.38452148	-0.11743164	0.33813477	-16.09	0	17/3/2018	17	3	2018	2:33:05	9185	0.7	2	33	5	0	0.059570313	3.5336426	-0.18188477	0.079833984	-0.8762207	1.9465332	0.31738281	0	0	0	0	0	0	0	0	0	0.8984375	0.1015625	0.53027344	-0.21386719	0.20776367	0.10839844	0	44330	0	0	0
253	254	254	Category M	-0.41992188	0.29980469	-0.68383789	0.38818359	-0.17993164	0.30664063	-16.21	0	17/3/2018	17	3	2018	2:33:05	9185	0.8	2	33	5	0	0.059570313	3.5336426	-0.1809082	0.077636719	-0.87841797	8.1350098	0.37988281	0	0	0	0	0	0	0	0	0	0.90014648	0.099853516	0.65576172	-0.23876953	0.22192383	0.19458008	0	44330	0	0	0
254	255	255	Category M	-0.34790039	0.34790039	-0.68383789	0.40234375	-0.19946289	0.27270508	-16.21	0	17/3/2018	17	3	2018	2:33:05	9185	0.9	2	33	5	0	0.059570313	3.5336426	-0.18041992	0.080078125	-0.87670898	12.752197	0.37011719	0	0	0	0	0	0	0	0	0	0.89868164	0.10131836	0.62817383	-0.16723633	0.26757813	0.19287109	0	44330	0	0	0
255	256	256	Category M	-0.41992188	0.53979492	-0.76782227	0.43066406	-0.20947266	0.24243164	-16.21	0	17/3/2018	17	3	2018	2:33:06	9186	0	2	33	6	0	0.059570313	3.5336426	-0.17431641	0.078369141	-0.87744141	17.515625	0.53369141	0	0	0	0	0	0	0	0	0	0.89819336	0.10180664	0.81640625	-0.24536133	0.46118164	0.10961914	0	44330	0	0	0
256	257	257	Category M	-0.40795898	0.40795898	-0.70776367	0.44433594	-0.20043945	0.21850586	-16.21	0	17/3/2018	17	3	2018	2:33:06	9186	0.1	2	33	6	0	0.059570313	3.5336426	-0.17724609	0.075195313	-0.88110352	26.333008	0.44018555	0	0	0	0	0	0	0	0	0	0.90209961	0.097900391	0.73657227	-0.23046875	0.33251953	0.17333984	0	44330	0	0	0
257	258	258	Category M	-0.50390625	0.38378906	-0.69580078	0.45800781	-0.19165039	0.20458984	-14.74	0	17/3/2018	17	3	2018	2:33:06	9186	0.2	2	33	6	0	0.059570313	3.5336426	-0.17407227	0.071289063	-0.87158203	32.180176	0.48681641	0	0	0	0	0	0	0	0	0	0.89160156	0.10839844	0.81787109	-0.32958984	0.31225586	0.17578125	0	44330	0	0	0
258	259	259	Category M	-0.57592773	0.56396484	-0.64794922	0.44799805	-0.17944336	0.23266602	-14.86	0	17/3/2018	17	3	2018	2:33:06	9186	0.3	2	33	6	0	0.059570313	3.5336426	-0.17602539	0.070800781	-0.87084961	33.965576	0.67260742	0	0	0	0	0	0	0	0	0	0.89135742	0.10864258	1.1157227	-0.3996582	0.49291992	0.22290039	0	44330	0	0	0
259	260	260	Category M	-0.58789063	0.61181641	-0.57592773	0.44067383	-0.16113281	0.25170898	-14.74	0	17/3/2018	17	3	2018	2:33:06	9186	0.4	2	33	6	0	0.059570313	3.5336426	-0.17480469	0.07421875	-0.86914063	34.500732	0.73852539	0	0	0	0	0	0	0	0	0	0.88964844	0.11035156	1.2436523	-0.4128418	0.53735352	0.29321289	0	44330	0	0	0
260	261	261	Category M	-0.57592773	0.2878418	-0.61181641	0.45947266	-0.1730957	0.22583008	-14.74	0	17/3/2018	17	3	2018	2:33:06	9186	0.5	2	33	6	0	0.059570313	3.5336426	-0.17602539	0.071289063	-0.87011719	33.434082	0.52294922	0	0	0	0	0	0	0	0	0	0.890625	0.109375	0.87451172	-0.3996582	0.21630859	0.25830078	0	44330	0	0	0
261	262	262	Category M	-0.64794922	0.52783203	-0.58789063	0.47412109	-0.17504883	0.17822266	-15.84	0	17/3/2018	17	3	2018	2:33:06	9186	0.6	2	33	6	0	0.059570313	3.5336426	-0.18115234	0.069091797	-0.8737793	28.720459	0.71386719	0	0	0	0	0	0	0	0	0	0.89501953	0.10498047	1.2111816	-0.46679688	0.45849609	0.28588867	0	44330	0	0	0
262	263	263	Category M	-0.64794922	0.671875	-0.63598633	0.4777832	-0.1652832	0.1875	-15.72	0	17/3/2018	17	3	2018	2:33:06	9186	0.7	2	33	6	0	0.059570313	3.5336426	-0.17749023	0.068115234	-0.87524414	18.282227	0.80175781	0	0	0	0	0	0	0	0	0	0.89550781	0.10449219	1.3132324	-0.47021484	0.60351563	0.23925781	0	44330	0	0	0
263	264	264	Category M	-1.487793	2.0998535	-0.92382813	0.47924805	-0.16601563	0.18457031	-15.72	0	17/3/2018	17	3	2018	2:33:06	9186	0.8	2	33	6	0	0.059570313	3.5336426	-0.17651367	0.064697266	-0.87011719	9.9226074	2.4211426	0	0	0	0	0	0	0	0	0	0.89013672	0.10986328	3.3996582	-1.3110352	2.0349121	-0.053466797	0	44330	0	0	0
264	265	265	Category M	-0.76782227	0.68383789	-0.52783203	0.48608398	-0.15527344	0.18310547	-16.21	0	17/3/2018	17	3	2018	2:33:06	9186	0.9	2	33	6	0	0.059570313	3.5336426	-0.18212891	0.066894531	-0.86743164	4.3149414	0.91577148	0	0	0	0	0	0	0	0	0	0.88891602	0.11108398	1.5419922	-0.58544922	0.61669922	0.33959961	0	44330	0	0	0
265	266	266	Category M	-0.6237793	0.59985352	-0.61181641	0.47924805	-0.15405273	0.19702148	-16.33	0	17/3/2018	17	3	2018	2:33:07	9187	0	2	33	7	0	0.059570313	3.5336426	-0.18334961	0.067871094	-0.86791992	2.1105957	0.73608398	0	0	0	0	0	0	0	0	0	0.88964844	0.11035156	1.2280273	-0.44018555	0.53173828	0.25610352	0	44330	0	0	0
266	267	267	Category M	-0.91186523	-0.035888672	-0.88793945	0.46533203	-0.15820313	0.19946289	-16.7	0	17/3/2018	17	3	2018	2:33:07	9187	0.1	2	33	7	0	0.059570313	3.5336426	-0.18798828	0.068359375	-0.86743164	0.81445313	0.73120117	0	0	0	0	0	0	0	0	0	0.89013672	0.10986328	0.84838867	-0.72363281	-0.10424805	-0.020263672	0	44330	0	0	0
267	268	268	Category M	-0.57592773	-0.047851563	-0.93579102	0.47241211	-0.15844727	0.19482422	-17.2	0	17/3/2018	17	3	2018	2:33:07	9187	0.2	2	33	7	0	0.059570313	3.5336426	-0.1965332	0.071044922	-0.86791992	3.8479004	0.40332031	0	0	0	0	0	0	0	0	0	0.89257813	0.10742188	0.56616211	-0.37915039	-0.11889648	-0.067626953	0	44330	0	0	0
268	269	269	Category M	-0.52783203	0.13183594	-0.95996094	0.44165039	-0.067626953	0.29052734	-17.32	0	17/3/2018	17	3	2018	2:33:07	9187	0.3	2	33	7	0	0.059570313	3.5336426	-0.20507813	0.074462891	-0.86206055	7.5002441	0.34179688	0	0	0	0	0	0	0	0	0	0.88916016	0.11083984	0.4777832	-0.32250977	0.057128906	-0.09765625	0	44330	0	0	0
269	270	270	Category M	-0.52783203	0.20385742	-0.91186523	0.36108398	0.10522461	0.36987305	-17.69	0	17/3/2018	17	3	2018	2:33:07	9187	0.4	2	33	7	0	0.059570313	3.5336426	-0.20874023	0.078369141	-0.8581543	10.33667	0.34692383	0	0	0	0	0	0	0	0	0	0.88671875	0.11328125	0.49780273	-0.31884766	0.12524414	-0.053466797	0	44330	0	0	0
270	271	271	Category M	-0.15576172	0.15576172	-0.80395508	0.25366211	0.18383789	0.42041016	-17.44	0	17/3/2018	17	3	2018	2:33:07	9187	0.5	2	33	7	0	0.059570313	3.5336426	-0.21484375	0.091064453	-0.85620117	13.760498	0.10180664	0	0	0	0	0	0	0	0	0	0.88745117	0.11254883	0.17578125	0.059082031	0.064453125	0.052246094	0	44330	0	0	0
271	272	272	Category M	-0.17993164	0.10791016	-0.89990234	0.1953125	0.23144531	0.42822266	-16.95	0	17/3/2018	17	3	2018	2:33:07	9187	0.6	2	33	7	0	0.059570313	3.5336426	-0.22314453	0.094238281	-0.84863281	10.342285	0.068359375	0	0	0	0	0	0	0	0	0	0.88256836	0.11743164	0.10791016	0.043212891	0.013427734	-0.051025391	0	44330	0	0	0
272	273	273	Category M	-0.26391602	-0.011962891	-0.79199219	0.16357422	0.24389648	0.44067383	-16.7	0	17/3/2018	17	3	2018	2:33:07	9187	0.7	2	33	7	0	0.059570313	3.5336426	-0.234375	0.10009766	-0.84375	5.588623	0.12695313	0	0	0	0	0	0	0	0	0	0.8815918	0.1184082	0.19335938	-0.029296875	-0.11206055	0.051757813	0	44330	0	0	0
273	274	274	Category N	-0.19189453	-0.059814453	-0.89990234	-0.049316406	-0.13037109	0.48730469	-27.39	0	17/3/2018	17	3	2018	2:43:12	9792	0.3	2	43	12	0	0.059082031	3.5384766	-0.2487793	0.11254883	-0.84008789	42.905518	0.19116211	0	0	0	0	0	0	0	0	0	0.88354492	0.11645508	0.28881836	0.056884766	-0.17236328	-0.059570313	0	44330	0	0	0
274	275	275	Category N	-0.16796875	-0.047851563	-0.89990234	-0.052001953	-0.125	0.48461914	-27.39	0	17/3/2018	17	3	2018	2:43:12	9792	0.4	2	43	12	0	0.059082031	3.5384766	-0.2512207	0.11450195	-0.83666992	85.380371	0.19311523	0	0	0	0	0	0	0	0	0	0.88110352	0.11889648	0.30908203	0.083251953	-0.16235352	-0.062988281	0	44330	0	0	0
275	276	276	Category N	-0.16796875	-0.17993164	-0.91186523	-0.056396484	-0.11132813	0.49072266	-27.64	0	17/3/2018	17	3	2018	2:43:12	9792	0.5	2	43	12	0	0.059082031	3.5384766	-0.26147461	0.12036133	-0.8347168	92.672607	0.32397461	0	0	0	0	0	0	0	0	0	0.88305664	0.11694336	0.47119141	0.093505859	-0.30029297	-0.076904297	0	44330	0	0	0
276	277	277	Category N	-0.059814453	-0.035888672	-1.0559082	-0.045166016	-0.10449219	0.48901367	-27.76	0	17/3/2018	17	3	2018	2:43:12	9792	0.6	2	43	12	0	0.059082031	3.5384766	-0.27246094	0.12646484	-0.83129883	95.947998	0.34936523	0	0	0	0	0	0	0	0	0	0.88378906	0.11621094	0.59985352	0.21264648	-0.16235352	-0.22436523	0	44330	0	0	0
277	278	278	Category N	-0.14379883	0.023925781	-0.89990234	-0.062744141	-0.085693359	0.49023438	-27.64	0	17/3/2018	17	3	2018	2:43:12	9792	0.7	2	43	12	0	0.059082031	3.5384766	-0.26855469	0.12939453	-0.82763672	98.375	0.17871094	0	0	0	0	0	0	0	0	0	0.87988281	0.12011719	0.30249023	0.12475586	-0.10546875	-0.072021484	0	44330	0	0	0
278	279	279	Category N	-0.095947266	-0.2878418	-0.89990234	-0.087158203	-0.097167969	0.49145508	-27.64	0	17/3/2018	17	3	2018	2:43:12	9792	0.8	2	43	12	0	0.059082031	3.5384766	-0.2734375	0.13085938	-0.82348633	101.7439	0.46118164	0	0	0	0	0	0	0	0	0	0.87744141	0.12255859	0.67285156	0.17749023	-0.41870117	-0.076171875	0	44330	0	0	0
279	280	280	Category N	-0.11987305	-0.19189453	-0.82788086	-0.1105957	-0.097900391	0.48291016	-27.52	0	17/3/2018	17	3	2018	2:43:12	9792	0.9	2	43	12	0	0.059082031	3.5384766	-0.27978516	0.13891602	-0.82348633	110.40088	0.36743164	0	0	0	0	0	0	0	0	0	0.88061523	0.11938477	0.49511719	0.15991211	-0.33081055	-0.004150391	0	44330	0	0	0
280	281	281	Category N	0.071777344	-0.095947266	-1.079834	-0.10083008	-0.085449219	0.48828125	-27.39	0	17/3/2018	17	3	2018	2:43:13	9793	0	2	43	13	0	0.059082031	3.5384766	-0.28881836	0.14575195	-0.82568359	121.25879	0.50317383	0	0	0	0	0	0	0	0	0	0.88671875	0.11328125	0.85644531	0.3605957	-0.24169922	-0.25390625	0	44330	0	0	0
281	282	282	Category N	-0.10791016	0.023925781	-0.81591797	-0.10791016	-0.085449219	0.48803711	-27.76	0	17/3/2018	17	3	2018	2:43:13	9793	0.1	2	43	13	0	0.059082031	3.5384766	-0.30957031	0.15527344	-0.82250977	124.88257	0.24072266	0	0	0	0	0	0	0	0	0	0.89257813	0.10742188	0.33984375	0.20166016	-0.13134766	0.006591797	0	44330	0	0	0
282	283	283	Category N	-0.059814453	-0.25195313	-0.86376953	-0.12988281	-0.094238281	0.48144531	-27.88	0	17/3/2018	17	3	2018	2:43:13	9793	0.2	2	43	13	0	0.059082031	3.5384766	-0.31152344	0.15820313	-0.82006836	126.34888	0.4831543	0	0	0	0	0	0	0	0	0	0.89135742	0.10864258	0.70581055	0.25170898	-0.41015625	-0.043457031	0	44330	0	0	0
283	284	284	Category N	-0.071777344	-0.11987305	-0.85180664	-0.15039063	-0.083740234	0.47949219	-27.88	0	17/3/2018	17	3	2018	2:43:13	9793	0.3	2	43	13	0	0.059082031	3.5384766	-0.32080078	0.16186523	-0.81958008	77.605469	0.37744141	0	0	0	0	0	0	0	0	0	0.89477539	0.10522461	0.56298828	0.24902344	-0.28173828	-0.031982422	0	44330	0	0	0
284	285	285	Category N	0.095947266	-0.16796875	-1.1037598	-0.12866211	-0.074951172	0.47900391	-28.01	0	17/3/2018	17	3	2018	2:43:13	9793	0.4	2	43	13	0	0.059814453	3.491748	-0.32714844	0.1652832	-0.8190918	18.706299	0.60913086	0	0	0	0	0	0	0	0	0	0.89746094	0.10253906	1.0412598	0.4230957	-0.33325195	-0.28442383	0	44330	0	0	0
285	286	286	Category N	-0.083984375	0.047851563	-0.76782227	-0.12915039	-0.086425781	0.48657227	-27.64	0	17/3/2018	17	3	2018	2:43:13	9793	0.5	2	43	13	0	0.059814453	3.491748	-0.33227539	0.16479492	-0.82080078	1.449707	0.27954102	0	0	0	0	0	0	0	0	0	0.90063477	0.099365234	0.41845703	0.24829102	-0.11694336	0.052978516	0	44330	0	0	0
286	287	287	Category N	-0.059814453	-0.27587891	-0.91186523	-0.12402344	-0.081298828	0.47900391	-27.64	0	17/3/2018	17	3	2018	2:43:13	9793	0.6	2	43	13	0	0.059814453	3.491748	-0.33691406	0.1640625	-0.81811523	0.56176758	0.52832031	0	0	0	0	0	0	0	0	0	0.89990234	0.10009766	0.81103516	0.27709961	-0.43994141	-0.093505859	0	44330	0	0	0
287	288	288	Category N	-0.059814453	-0.14379883	-0.87597656	-0.14233398	-0.068359375	0.48486328	-27.64	0	17/3/2018	17	3	2018	2:43:13	9793	0.7	2	43	13	0	0.059814453	3.491748	-0.34277344	0.16357422	-0.81689453	2.7956543	0.421875	0	0	0	0	0	0	0	0	0	0.90087891	0.099121094	0.64941406	0.28295898	-0.30737305	-0.058837891	0	44330	0	0	0
288	289	289	Category N	-0.071777344	-0.083984375	-1.079834	-0.11547852	-0.062011719	0.48754883	-27.76	0	17/3/2018	17	3	2018	2:43:13	9793	0.8	2	43	13	0	0.059814453	3.491748	-0.34082031	0.16381836	-0.81884766	9.4121094	0.44946289	0	0	0	0	0	0	0	0	0	0.90185547	0.098144531	0.77807617	0.26904297	-0.24780273	-0.26074219	0	44330	0	0	0
289	290	290	Category N	-0.071777344	0	-0.83984375	-0.12866211	-0.061767578	0.48217773	-27.88	0	17/3/2018	17	3	2018	2:43:13	9793	0.9	2	43	13	0	0.059814453	3.491748	-0.33911133	0.16210938	-0.81958008	8.6831055	0.31323242	0	0	0	0	0	0	0	0	0	0.90185547	0.098144531	0.44946289	0.26733398	-0.16210938	-0.020019531	0	44330	0	0	0
290	291	291	Category N	-0.11987305	-0.2878418	-0.91186523	-0.11523438	-0.056884766	0.49169922	-27.64	0	17/3/2018	17	3	2018	2:43:14	9794	0	2	43	14	0	0.059814453	3.491748	-0.33959961	0.16113281	-0.82006836	6.5168457	0.50830078	0	0	0	0	0	0	0	0	0	0.90234375	0.09765625	0.76074219	0.21972656	-0.44897461	-0.091552734	0	44330	0	0	0
291	292	292	Category N	-0.083984375	-0.17993164	-0.83984375	-0.12939453	-0.055664063	0.4855957	-27.64	0	17/3/2018	17	3	2018	2:43:14	9794	0.1	2	43	14	0	0.059814453	3.491748	-0.34082031	0.16113281	-0.82006836	12.64209	0.42749023	0	0	0	0	0	0	0	0	0	0.90258789	0.097412109	0.61767578	0.25683594	-0.34106445	-0.01953125	0	44330	0	0	0
292	293	293	Category N	0.059814453	-0.16796875	-1.1037598	-0.11572266	-0.046875	0.49121094	-27.27	0	17/3/2018	17	3	2018	2:43:14	9794	0.2	2	43	14	0	0.059814453	3.491748	-0.34350586	0.16040039	-0.81958008	14.512451	0.5925293	0	0	0	0	0	0	0	0	0	0.90307617	0.096923828	1.0158691	0.40332031	-0.32836914	-0.28393555	0	44330	0	0	0
293	294	294	Category N	-0.095947266	0.11987305	-0.76782227	-0.125	-0.053222656	0.49145508	-27.52	0	17/3/2018	17	3	2018	2:43:14	9794	0.3	2	43	14	0	0.059814453	3.491748	-0.34326172	0.16015625	-0.8190918	8.7744141	0.25585938	0	0	0	0	0	0	0	0	0	0.90258789	0.097412109	0.33935547	0.24731445	-0.040283203	0.051269531	0	44330	0	0	0
294	295	295	Category N	-0.023925781	-0.25195313	-0.92382813	-0.12939453	-0.063720703	0.48535156	-27.88	0	17/3/2018	17	3	2018	2:43:14	9794	0.4	2	43	14	0	0.059814453	3.491748	-0.34545898	0.16064453	-0.82006836	5.2119141	0.53320313	0	0	0	0	0	0	0	0	0	0.90405273	0.095947266	0.83789063	0.3215332	-0.41259766	-0.10351563	0	44330	0	0	0
295	296	296	Category N	-0.14379883	-0.32397461	-0.97192383	-0.140625	-0.057128906	0.48706055	-27.88	0	17/3/2018	17	3	2018	2:43:14	9794	0.5	2	43	14	0	0.059814453	3.491748	-0.34887695	0.16162109	-0.82202148	6.5310059	0.5480957	0	0	0	0	0	0	0	0	0	0.9074707	0.092529297	0.84057617	0.20507813	-0.4855957	-0.1496582	0	44330	0	0	0
296	297	297	Category N	-0.071777344	-0.21582031	-0.83984375	-0.14355469	-0.046630859	0.48828125	-27.88	0	17/3/2018	17	3	2018	2:43:14	9794	0.6	2	43	14	0	0.059814453	3.491748	-0.35253906	0.15893555	-0.8203125	8.0625	0.46875	0	0	0	0	0	0	0	0	0	0.90698242	0.093017578	0.67504883	0.28076172	-0.37475586	-0.019287109	0	44330	0	0	0
297	298	298	Category N	0.011962891	-0.20385742	-1.1159668	-0.13232422	-0.038574219	0.48706055	-27.88	0	17/3/2018	17	3	2018	2:43:14	9794	0.7	2	43	14	0	0.059814453	3.491748	-0.35644531	0.16064453	-0.81811523	1.9897461	0.59765625	0	0	0	0	0	0	0	0	0	0.90673828	0.093261719	1.0305176	0.3684082	-0.36450195	-0.29760742	0	44330	0	0	0
298	299	299	Category N	0.011962891	0.023925781	-0.81591797	-0.12890625	-0.036376953	0.48999023	-27.76	0	17/3/2018	17	3	2018	2:43:14	9794	0.8	2	43	14	0	0.059814453	3.491748	-0.36767578	0.16357422	-0.81445313	4.5305176	0.40454102	0	0	0	0	0	0	0	0	0	0.90844727	0.091552734	0.52075195	0.37963867	-0.13964844	-0.001220703	0	44330	0	0	0
299	300	300	Category N	0	-0.3359375	-0.94799805	-0.13598633	-0.037353516	0.48583984	-27.64	0	17/3/2018	17	3	2018	2:43:14	9794	0.9	2	43	14	0	0.059814453	3.491748	-0.36791992	0.15844727	-0.81396484	4.9042969	0.63061523	0	0	0	0	0	0	0	0	0	0.90722656	0.092773438	0.99633789	0.36791992	-0.49438477	-0.13378906	0	44330	0	0	0
300	301	301	Category N	0	-0.15576172	-0.82788086	-0.19116211	-0.031738281	0.47387695	-27.88	0	17/3/2018	17	3	2018	2:43:15	9795	0	2	43	15	0	0.059814453	3.491748	-0.37084961	0.15991211	-0.8137207	14.635742	0.48730469	0	0	0	0	0	0	0	0	0	0.90844727	0.091552734	0.70068359	0.37084961	-0.31567383	-0.013916016	0	44330	0	0	0
301	302	302	Category N	0.023925781	-0.15576172	-0.91186523	-0.1875	-0.034423828	0.47583008	-27.64	0	17/3/2018	17	3	2018	2:43:15	9795	0.1	2	43	15	0	0.059814453	3.491748	-0.39355469	0.17675781	-0.81665039	8.5563965	0.54223633	0	0	0	0	0	0	0	0	0	0.92358398	0.076416016	0.84521484	0.41748047	-0.33251953	-0.094970703	0	44330	0	0	0
302	303	303	Category N	0.059814453	-0.15576172	-0.93579102	-0.1796875	-0.04296875	0.48095703	-27.27	0	17/3/2018	17	3	2018	2:43:15	9795	0.2	2	43	15	0	0.059814453	3.491748	-0.39233398	0.17456055	-0.81762695	5.3615723	0.57226563	0	0	0	0	0	0	0	0	0	0.92358398	0.076416016	0.90063477	0.45214844	-0.33032227	-0.11791992	0	44330	0	0	0
303	304	304	Category M	-0.3359375	0.15576172	-0.77978516	0.17626953	0.21118164	0.43945313	-28.01	0	17/3/2018	17	3	2018	2:43:21	9801	0.3	2	43	21	0	0.060058594	3.491748	-0.39282227	0.17358398	-0.81713867	46.063232	0.0703125	0	0	0	0	0	0	0	0	0	0.92333984	0.076660156	0.11230469	0.056884766	-0.017822266	0.037353516	0	44330	0	0	0
304	305	305	Category M	-0.29980469	0.083984375	-0.83984375	0.22119141	0.18994141	0.43383789	-27.88	0	17/3/2018	17	3	2018	2:43:21	9801	0.4	2	43	21	0	0.060058594	3.491748	-0.38330078	0.15625	-0.81469727	95.217773	0.11328125	0	0	0	0	0	0	0	0	0	0.91381836	0.086181641	0.1809082	0.083496094	-0.072265625	-0.024902344	0	44330	0	0	0
305	306	306	Category M	-0.39599609	0.047851563	-0.94799805	0.25634766	0.16894531	0.42700195	-27.88	0	17/3/2018	17	3	2018	2:43:21	9801	0.5	2	43	21	0	0.060058594	3.491748	-0.3840332	0.16210938	-0.81396484	116.89844	0.17626953	0	0	0	0	0	0	0	0	0	0.91455078	0.085449219	0.25976563	-0.01171875	-0.11425781	-0.13378906	0	44330	0	0	0
306	307	307	Category M	-0.51586914	0.23999023	-0.89990234	0.25341797	0.17651367	0.41308594	-28.01	0	17/3/2018	17	3	2018	2:43:21	9801	0.6	2	43	21	0	0.060058594	3.491748	-0.38574219	0.16137695	-0.81347656	114.38599	0.17456055	0	0	0	0	0	0	0	0	0	0.91479492	0.085205078	0.29467773	-0.12988281	0.078369141	-0.086181641	0	44330	0	0	0
307	308	308	Category M	-0.56396484	0.2277832	-0.79199219	0.27856445	0.14794922	0.41796875	-27.76	0	17/3/2018	17	3	2018	2:43:21	9801	0.7	2	43	21	0	0.060058594	3.491748	-0.3828125	0.16845703	-0.80981445	124.45068	0.19116211	0	0	0	0	0	0	0	0	0	0.91137695	0.088623047	0.25805664	-0.1809082	0.059082031	0.017822266	0	44330	0	0	0
308	309	309	Category M	-0.52783203	0.25195313	-0.73193359	0.32128906	0.092773438	0.3984375	-28.13	0	17/3/2018	17	3	2018	2:43:21	9801	0.8	2	43	21	0	0.060058594	3.491748	-0.38378906	0.17407227	-0.80981445	137.14429	0.18115234	0	0	0	0	0	0	0	0	0	0.91308594	0.086914063	0.29956055	-0.14379883	0.077636719	0.077880859	0	44330	0	0	0
309	310	310	Category M	-0.49194336	0.83984375	-0.52783203	0.37109375	0.051513672	0.35864258	-28.13	0	17/3/2018	17	3	2018	2:43:21	9801	0.9	2	43	21	0	0.060058594	3.491748	-0.38549805	0.17675781	-0.8046875	142.13428	0.72607422	0	0	0	0	0	0	0	0	0	0.90991211	0.090087891	1.0461426	-0.10620117	0.6628418	0.27685547	0	44330	0	0	0
310	311	311	Category M	-0.56396484	0.35986328	-0.38378906	0.40893555	-0.006835938	0.33178711	-27.88	0	17/3/2018	17	3	2018	2:43:22	9802	0	2	43	22	0	0.060058594	3.491748	-0.38867188	0.18139648	-0.80053711	156.98267	0.48608398	0	0	0	0	0	0	0	0	0	0.90820313	0.091796875	0.77050781	-0.17504883	0.17822266	0.41674805	0	44330	0	0	0
311	312	312	Category M	-0.70776367	0.50390625	-0.56396484	0.40185547	-0.013671875	0.33642578	-28.13	0	17/3/2018	17	3	2018	2:43:22	9802	0.1	2	43	22	0	0.060058594	3.491748	-0.40893555	0.17626953	-0.80151367	151.80933	0.50292969	0	0	0	0	0	0	0	0	0	0.91699219	0.083007813	0.86376953	-0.29858398	0.32739258	0.23754883	0	44330	0	0	0
312	313	313	Category M	-1.0559082	1.0439453	-0.61181641	0.39868164	-0.009277344	0.34545898	-28.01	0	17/3/2018	17	3	2018	2:43:22	9802	0.2	2	43	22	0	0.060058594	3.491748	-0.41650391	0.18017578	-0.796875	140.30957	1.0900879	0	0	0	0	0	0	0	0	0	0.91699219	0.083007813	1.6879883	-0.63916016	0.86352539	0.18505859	0	44330	0	0	0
313	314	314	Category M	-0.26391602	0.15576172	-0.56396484	0.37451172	-0.00390625	0.36230469	-28.01	0	17/3/2018	17	3	2018	2:43:22	9802	0.3	2	43	22	0	0.060058594	3.491748	-0.42163086	0.18676758	-0.79370117	103.48438	0.28051758	0	0	0	0	0	0	0	0	0	0.91796875	0.08203125	0.41870117	0.15771484	-0.031005859	0.22973633	0	44330	0	0	0
314	315	315	Category M	-0.69580078	0.57592773	-0.671875	0.39160156	-0.021728516	0.34301758	-27.64	0	17/3/2018	17	3	2018	2:43:22	9802	0.4	2	43	22	0	0.060058594	3.491748	-0.43212891	0.19604492	-0.79321289	61.554688	0.4777832	0	0	0	0	0	0	0	0	0	0.92431641	0.075683594	0.76464844	-0.26342773	0.37963867	0.12133789	0	44330	0	0	0
315	316	316	Category M	-0.63598633	0.57592773	-0.68383789	0.37597656	0.000732422	0.3671875	-28.13	0	17/3/2018	17	3	2018	2:43:22	9802	0.5	2	43	22	0	0.060058594	3.491748	-0.43823242	0.19970703	-0.78808594	50.376221	0.43725586	0	0	0	0	0	0	0	0	0	0.92382813	0.076171875	0.67797852	-0.19750977	0.37597656	0.10424805	0	44330	0	0	0
316	317	317	Category M	0.49194336	0.059814453	-0.70776367	0.35424805	-0.014892578	0.38305664	-28.01	0	17/3/2018	17	3	2018	2:43:22	9802	0.6	2	43	22	0	0.060058594	3.491748	-0.4453125	0.20629883	-0.78491211	49.781982	0.95166016	0	0	0	0	0	0	0	0	0	0.92578125	0.07421875	1.161377	0.93725586	-0.14648438	0.077148438	0	44330	0	0	0
317	318	318	Category M	-0.21582031	0.035888672	-0.671875	0.3605957	0.010986328	0.38037109	-27.64	0	17/3/2018	17	3	2018	2:43:22	9802	0.7	2	43	22	0	0.060058594	3.491748	-0.45361328	0.20947266	-0.78027344	39.241455	0.3137207	0	0	0	0	0	0	0	0	0	0.92651367	0.073486328	0.52001953	0.23779297	-0.17358398	0.10839844	0	44330	0	0	0
318	319	319	Category M	-0.671875	0.53979492	-0.85180664	0.30200195	0.044433594	0.41967773	-27.76	0	17/3/2018	17	3	2018	2:43:22	9802	0.8	2	43	22	0	0.060058594	3.491748	-0.46020508	0.21142578	-0.77709961	23.888184	0.39746094	0	0	0	0	0	0	0	0	0	0.92773438	0.072265625	0.61425781	-0.21142578	0.328125	-0.074462891	0	44330	0	0	0
319	320	320	Category M	-0.68383789	0.46777344	-0.91186523	0.24365234	0.11962891	0.44311523	-26.9	0	17/3/2018	17	3	2018	2:43:22	9802	0.9	2	43	22	0	0.060058594	3.491748	-0.4675293	0.21533203	-0.77392578	14.765137	0.35961914	0	0	0	0	0	0	0	0	0	0.9296875	0.0703125	0.60620117	-0.21606445	0.25219727	-0.13769531	0	44330	0	0	0
320	321	321	Category M	-1.5717773	0.6237793	-1.0439453	0.27685547	0.10327148	0.42749023	-27.03	0	17/3/2018	17	3	2018	2:43:23	9803	0	2	43	23	0	0.060058594	3.491748	-0.47387695	0.22021484	-0.7722168	5.3684082	1.2006836	0	0	0	0	0	0	0	0	0	0.93237305	0.067626953	1.7729492	-1.0976563	0.40332031	-0.27148438	0	44330	0	0	0
321	322	322	Category M	-0.035888672	0.27587891	-0.77978516	0.1965332	0.12329102	0.45922852	-27.27	0	17/3/2018	17	3	2018	2:43:23	9803	0.1	2	43	23	0	0.060058594	3.491748	-0.48120117	0.22338867	-0.76806641	8.8569336	0.44848633	0	0	0	0	0	0	0	0	0	0.93359375	0.06640625	0.5090332	0.4453125	0.052246094	-0.011474609	0	44330	0	0	0
322	323	323	Category M	-0.58789063	0.29980469	-0.83984375	0.33740234	0.1105957	0.38232422	-27.27	0	17/3/2018	17	3	2018	2:43:23	9803	0.2	2	43	23	0	0.060058594	3.491748	-0.48583984	0.22216797	-0.76855469	16.86792	0.14648438	0	0	0	0	0	0	0	0	0	0.93603516	0.063964844	0.25048828	-0.10180664	0.077392578	-0.071044922	0	44330	0	0	0
323	324	324	Category M	-0.55175781	0.25195313	-0.81591797	0.2800293	0.14257813	0.41772461	-27.52	0	17/3/2018	17	3	2018	2:43:23	9803	0.3	2	43	23	0	0.060058594	3.491748	-0.49145508	0.22583008	-0.76831055	16.519043	0.080810547	0	0	0	0	0	0	0	0	0	0.93945313	0.060546875	0.13378906	-0.060058594	0.025878906	-0.047363281	0	44330	0	0	0
324	325	325	Category M	-0.47998047	0.023925781	-0.94799805	0.26879883	0.19360352	0.39892578	-27.52	0	17/3/2018	17	3	2018	2:43:23	9803	0.4	2	43	23	0	0.060058594	3.491748	-0.49658203	0.22753906	-0.76782227	15.442139	0.2722168	0	0	0	0	0	0	0	0	0	0.94238281	0.057617188	0.40039063	0.016601563	-0.20361328	-0.17993164	0	44330	0	0	0
325	326	326	Category M	-0.32397461	-0.047851563	-0.74389648	0.23071289	0.23095703	0.41210938	-27.76	0	17/3/2018	17	3	2018	2:43:23	9803	0.5	2	43	23	0	0.060058594	3.491748	-0.50537109	0.22924805	-0.76464844	18.595215	0.33178711	0	0	0	0	0	0	0	0	0	0.94482422	0.055175781	0.47949219	0.18139648	-0.27709961	0.020751953	0	44330	0	0	0
326	327	327	Category M	-0.40795898	-0.13183594	-0.86376953	0.20483398	0.26831055	0.4074707	-27.76	0	17/3/2018	17	3	2018	2:43:23	9803	0.6	2	43	23	0	0.060058594	3.491748	-0.50463867	0.22924805	-0.76831055	14.476563	0.38574219	0	0	0	0	0	0	0	0	0	0.94750977	0.052490234	0.55322266	0.096679688	-0.36108398	-0.095214844	0	44330	0	0	0
327	328	328	Category M	-0.26391602	0.083984375	-1.0078125	0.16552734	0.296875	0.40844727	-27.52	0	17/3/2018	17	3	2018	2:43:23	9803	0.7	2	43	23	0	0.060058594	3.491748	-0.50341797	0.234375	-0.76782227	1.2568359	0.37084961	0	0	0	0	0	0	0	0	0	0.94775391	0.052246094	0.62988281	0.23950195	-0.15039063	-0.23974609	0	44330	0	0	0
328	329	329	Category M	-0.27587891	0.023925781	-0.87597656	0.17236328	0.26318359	0.42773438	-27.27	0	17/3/2018	17	3	2018	2:43:23	9803	0.8	2	43	23	0	0.060058594	3.491748	-0.50146484	0.23632813	-0.76660156	16.104736	0.32861328	0	0	0	0	0	0	0	0	0	0.94604492	0.053955078	0.54711914	0.22558594	-0.21240234	-0.10913086	0	44330	0	0	0
329	330	330	Category N	-0.45581055	0.15576172	-0.85180664	0.38574219	-0.10620117	0.33642578	-27.27	0	17/3/2018	17	3	2018	2:43:41	9821	0.7	2	43	41	0	0.059570313	3.5255859	-0.49487305	0.23510742	-0.76586914	29.254395	0.12329102	0	0	0	0	0	0	0	0	0	0.94165039	0.058349609	0.2043457	0.0390625	-0.079345703	-0.085693359	0	44330	0	0	0
330	331	331	Category N	-0.49194336	0.20385742	-0.80395508	0.38525391	-0.12451172	0.3359375	-27.52	0	17/3/2018	17	3	2018	2:43:41	9821	0.8	2	43	41	0	0.059570313	3.5255859	-0.49682617	0.27001953	-0.77148438	41.704102	0.073730469	0	0	0	0	0	0	0	0	0	0.95654297	0.043457031	0.10327148	0.004882813	-0.066162109	-0.032226563	0	44330	0	0	0
331	332	332	Category N	-0.61181641	0.2277832	-0.73193359	0.40673828	-0.13867188	0.30224609	-27.64	0	17/3/2018	17	3	2018	2:43:41	9821	0.9	2	43	41	0	0.059570313	3.5255859	-0.48999023	0.22290039	-0.7980957	54.930664	0.13867188	0	0	0	0	0	0	0	0	0	0.96289063	0.037109375	0.19287109	-0.12158203	0.004638672	0.066162109	0	44330	0	0	0
332	333	333	Category N	-0.38378906	0.27587891	-0.74389648	0.4543457	-0.15600586	0.24633789	-27.76	0	17/3/2018	17	3	2018	2:43:42	9822	0	2	43	42	0	0.059570313	3.5255859	-0.47387695	0.18286133	-0.82763672	64.552002	0.15429688	0	0	0	0	0	0	0	0	0	0.97119141	0.028808594	0.2668457	0.090087891	0.092773438	0.083740234	0	44330	0	0	0
333	334	334	Category N	-0.58789063	0.3359375	-0.74389648	0.48266602	-0.18432617	0.16821289	-28.37	0	17/3/2018	17	3	2018	2:43:42	9822	0.1	2	43	42	0	0.059570313	3.5255859	-0.47558594	0.21459961	-0.87841797	70.604492	0.21289063	0	0	0	0	0	0	0	0	0	1.0217285	0.021728516	0.36791992	-0.11206055	0.12109375	0.13452148	0	44330	0	0	0
334	335	335	Category N	-0.6237793	0.43188477	-0.85180664	0.47802734	-0.20996094	0.14428711	-28.25	0	17/3/2018	17	3	2018	2:43:42	9822	0.2	2	43	42	0	0.059570313	3.5255859	-0.45166016	0.24511719	-0.91479492	71.602539	0.26123047	0	0	0	0	0	0	0	0	0	1.0493164	0.049316406	0.42138672	-0.171875	0.18652344	0.062988281	0	44330	0	0	0
335	336	336	Category N	-0.7199707	0.32397461	-0.63598633	0.47436523	-0.20874023	0.15966797	-28.01	0	17/3/2018	17	3	2018	2:43:42	9822	0.3	2	43	42	0	0.059570313	3.5255859	-0.44433594	0.21533203	-0.96777344	68.664063	0.44482422	0	0	0	0	0	0	0	0	0	1.0866699	0.086669922	0.71606445	-0.27539063	0.10839844	0.33178711	0	44330	0	0	0
336	337	337	Category N	-0.70776367	0.53979492	-0.52783203	0.46166992	-0.20507813	0.19116211	-28.01	0	17/3/2018	17	3	2018	2:43:42	9822	0.4	2	43	42	0	0.059570313	3.5255859	-0.43994141	0.17456055	-1.0031738	66.695313	0.65625	0	0	0	0	0	0	0	0	0	1.109375	0.109375	1.1079102	-0.26757813	0.36499023	0.4753418	0	44330	0	0	0
337	338	338	Category N	-1.4157715	0.61181641	-0.39599609	0.46899414	-0.21801758	0.16796875	-27.39	0	17/3/2018	17	3	2018	2:43:42	9822	0.5	2	43	42	0	0.059570313	3.5255859	-0.43457031	0.17138672	-1.0217285	58.553467	1.2441406	0	0	0	0	0	0	0	0	0	1.1235352	0.12353516	2.0471191	-0.98095703	0.44018555	0.62573242	0	44330	0	0	0
338	339	339	Category N	-0.58789063	0.15576172	-0.61181641	0.47290039	-0.23461914	0.13085938	-27.76	0	17/3/2018	17	3	2018	2:43:42	9822	0.6	2	43	42	0	0.059570313	3.5255859	-0.43652344	0.16479492	-1.0231934	47.51416	0.43847656	0	0	0	0	0	0	0	0	0	1.1245117	0.12451172	0.57177734	-0.15112305	-0.009033203	0.41137695	0	44330	0	0	0
339	340	340	Category N	-0.82788086	0.73193359	-0.55175781	0.47412109	-0.21582031	0.16235352	-27.76	0	17/3/2018	17	3	2018	2:43:42	9822	0.7	2	43	42	0	0.059570313	3.5255859	-0.43457031	0.15844727	-1.0234375	37.780273	0.84008789	0	0	0	0	0	0	0	0	0	1.123291	0.12329102	1.4382324	-0.39306641	0.57324219	0.47167969	0	44330	0	0	0
340	341	341	Category N	-2.3879395	1.6437988	-0.85180664	0.45581055	-0.22802734	0.17749023	-27.52	0	17/3/2018	17	3	2018	2:43:42	9822	0.8	2	43	42	0	0.059570313	3.5255859	-0.43530273	0.16430664	-1.0249023	31.14624	2.4558105	0	0	0	0	0	0	0	0	0	1.1254883	0.12548828	3.6049805	-1.9523926	1.479248	0.1730957	0	44330	0	0	0
341	342	342	Category N	-0.55175781	0.34790039	-0.671875	0.44677734	-0.21728516	0.20629883	-27.52	0	17/3/2018	17	3	2018	2:43:42	9822	0.9	2	43	42	0	0.059570313	3.5255859	-0.43408203	0.1652832	-1.0275879	25.137451	0.41674805	0	0	0	0	0	0	0	0	0	1.1279297	0.12792969	0.65600586	-0.11743164	0.18237305	0.35571289	0	44330	0	0	0
342	343	343	Category N	-0.68383789	0.58789063	-0.59985352	0.4699707	-0.19433594	0.18359375	-27.03	0	17/3/2018	17	3	2018	2:43:43	9823	0	2	43	43	0	0.059570313	3.5255859	-0.43139648	0.16601563	-1.0275879	16.086182	0.65161133	0	0	0	0	0	0	0	0	0	1.1269531	0.12695313	1.1020508	-0.25219727	0.42163086	0.42773438	0	44330	0	0	0
343	344	344	Category N	-0.73193359	0.70776367	-0.7199707	0.44360352	-0.21337891	0.21826172	-27.15	0	17/3/2018	17	3	2018	2:43:43	9823	0.111	2	43	43	0	0.059570313	3.5255859	-0.43139648	0.16699219	-1.0275879	7.9453125	0.69067383	0	0	0	0	0	0	0	0	0	1.1271973	0.12719727	1.1486816	-0.30029297	0.54052734	0.30761719	0	44330	0	0	0
344	345	345	Category N	-0.82788086	1.1518555	-0.46777344	0.45996094	-0.22485352	0.17871094	-27.15	0	17/3/2018	17	3	2018	2:43:43	9823	0.222	2	43	43	0	0.059570313	3.5255859	-0.42553711	0.16357422	-1.029541	3.7314453	1.2058105	0	0	0	0	0	0	0	0	0	1.1259766	0.12597656	1.9523926	-0.40209961	0.98803711	0.56176758	0	44330	0	0	0
345	346	346	Category N	-0.75585938	0.55175781	-0.57592773	0.47412109	-0.23730469	0.12475586	-27.52	0	17/3/2018	17	3	2018	2:43:43	9823	0.333	2	43	43	0	0.059570313	3.5255859	-0.42260742	0.16162109	-1.0297852	2.3098145	0.68481445	0	0	0	0	0	0	0	0	0	1.1247559	0.12475586	1.177002	-0.33300781	0.38989258	0.45385742	0	44330	0	0	0
346	347	347	Category N	-0.68383789	0.52783203	-0.58789063	0.46948242	-0.24536133	0.12646484	-27.52	0	17/3/2018	17	3	2018	2:43:43	9823	0.444	2	43	43	0	0.059570313	3.5255859	-0.41796875	0.16088867	-1.0305176	0.56274414	0.63354492	0	0	0	0	0	0	0	0	0	1.1235352	0.12353516	1.0754395	-0.26586914	0.36694336	0.44262695	0	44330	0	0	0
347	348	348	Category N	-0.64794922	0.40795898	-0.94799805	0.47607422	-0.23168945	0.10498047	-27.52	0	17/3/2018	17	3	2018	2:43:43	9823	0.555	2	43	43	0	0.059570313	3.5255859	-0.41357422	0.15722656	-1.0302734	0.61621094	0.3527832	0	0	0	0	0	0	0	0	0	1.1213379	0.12133789	0.56713867	-0.23413086	0.25048828	0.082275391	0	44330	0	0	0
348	349	349	Category N	-0.671875	0.34790039	-0.55175781	0.48706055	-0.23486328	0.093994141	-27.64	0	17/3/2018	17	3	2018	2:43:43	9823	0.666	2	43	43	0	0.059570313	3.5255859	-0.40551758	0.15356445	-1.0366211	6.5593262	0.58618164	0	0	0	0	0	0	0	0	0	1.1237793	0.1237793	0.9453125	-0.26611328	0.1940918	0.48486328	0	44330	0	0	0
349	350	350	Category N	-0.76782227	0.56396484	-0.57592773	0.46899414	-0.25170898	0.14233398	-27.39	0	17/3/2018	17	3	2018	2:43:43	9823	0.777	2	43	43	0	0.059570313	3.5255859	-0.3972168	0.15063477	-1.0395508	12.589355	0.72314453	0	0	0	0	0	0	0	0	0	1.1230469	0.12304688	1.2475586	-0.37036133	0.41308594	0.46362305	0	44330	0	0	0
350	351	351	Category N	-1.7758789	-0.23999023	-0.87597656	0.47998047	-0.23852539	0.1237793	-27.39	0	17/3/2018	17	3	2018	2:43:43	9823	0.888	2	43	43	0	0.059326172	3.4434082	-0.39208984	0.140625	-1.0444336	12.938721	1.4448242	0	0	0	0	0	0	0	0	0	1.1245117	0.12451172	1.9326172	-1.3835449	-0.38061523	0.16845703	0	44330	0	0	0
351	352	352	Category N	-0.79199219	0.41992188	-0.52783203	0.48486328	-0.23779297	0.083984375	-27.39	0	17/3/2018	17	3	2018	2:43:44	9824	0	2	43	44	0	0.059326172	3.4434082	-0.3828125	0.13256836	-1.048584	12.528809	0.72192383	0	0	0	0	0	0	0	0	0	1.1242676	0.12426758	1.217041	-0.40893555	0.28710938	0.52075195	0	44330	0	0	0
352	353	353	Category N	-0.671875	0.50390625	-0.53979492	0.48510742	-0.23339844	0.095947266	-27.15	0	17/3/2018	17	3	2018	2:43:44	9824	0.1	2	43	44	0	0.059326172	3.4434082	-0.37280273	0.12719727	-1.0507813	14.143311	0.70166016	0	0	0	0	0	0	0	0	0	1.1223145	0.12231445	1.1867676	-0.29882813	0.37646484	0.51098633	0	44330	0	0	0
353	354	354	Category N	-1.0319824	0.68383789	-0.85180664	0.5	-0.21679688	0.09375	-27.52	0	17/3/2018	17	3	2018	2:43:44	9824	0.2	2	43	44	0	0.059326172	3.4434082	-0.3581543	0.11376953	-1.0556641	15.400635	0.90576172	0	0	0	0	0	0	0	0	0	1.1206055	0.12060547	1.4477539	-0.67358398	0.56982422	0.20385742	0	44330	0	0	0
354	355	355	Category N	-0.65991211	0.25195313	-0.50390625	0.48754883	-0.20947266	0.13183594	-27.64	0	17/3/2018	17	3	2018	2:43:44	9824	0.3	2	43	44	0	0.059326172	3.4434082	-0.35400391	0.10961914	-1.0622559	10.298096	0.65234375	0	0	0	0	0	0	0	0	0	1.125	0.125	1.0063477	-0.30566406	0.14208984	0.55834961	0	44330	0	0	0
355	356	356	Category N	-0.73193359	0.34790039	-0.65991211	0.49291992	-0.20507813	0.10888672	-27.76	0	17/3/2018	17	3	2018	2:43:44	9824	0.4	2	43	44	0	0.059326172	3.4434082	-0.34667969	0.10131836	-1.0661621	4.4624023	0.61181641	0	0	0	0	0	0	0	0	0	1.1257324	0.12573242	1.0380859	-0.38500977	0.24633789	0.40625	0	44330	0	0	0
356	357	357	Category N	-0.7199707	0.21582031	-0.671875	0.49023438	-0.17773438	0.15551758	-28.25	0	17/3/2018	17	3	2018	2:43:44	9824	0.5	2	43	44	0	0.059326172	3.4434082	-0.34008789	0.093505859	-1.065918	4.361084	0.56054688	0	0	0	0	0	0	0	0	0	1.1228027	0.12280273	0.89575195	-0.37963867	0.12207031	0.39404297	0	44330	0	0	0
357	358	358	Category N	-0.68383789	0.17993164	-0.64794922	0.48364258	-0.14208984	0.19921875	-28.01	0	17/3/2018	17	3	2018	2:43:44	9824	0.6	2	43	44	0	0.059326172	3.4434082	-0.3449707	0.093017578	-1.0700684	3.7963867	0.5480957	0	0	0	0	0	0	0	0	0	1.1281738	0.12817383	0.84790039	-0.33862305	0.086669922	0.42211914	0	44330	0	0	0
358	359	359	Category N	-0.68383789	0.023925781	-0.64794922	0.46728516	-0.083740234	0.24243164	-27.76	0	17/3/2018	17	3	2018	2:43:44	9824	0.7	2	43	44	0	0.059326172	3.4434082	-0.34057617	0.091796875	-1.0751953	2.7402344	0.55200195	0	0	0	0	0	0	0	0	0	1.1315918	0.1315918	0.83813477	-0.34301758	-0.067871094	0.42724609	0	44330	0	0	0
359	360	360	Category N	-0.61181641	0.19189453	-0.68383789	0.45483398	-0.024414063	0.2746582	-27.64	0	17/3/2018	17	3	2018	2:43:44	9824	0.8	2	43	44	0	0.059326172	3.4434082	-0.33496094	0.082763672	-1.076416	8.510498	0.49243164	0	0	0	0	0	0	0	0	0	1.1303711	0.13037109	0.77832031	-0.27661133	0.10888672	0.39257813	0	44330	0	0	0
360	361	361	Category N	-0.51586914	0.16796875	-0.75585938	0.44213867	-0.031005859	0.29418945	-27.64	0	17/3/2018	17	3	2018	2:43:44	9824	0.9	2	43	44	0	0.059326172	3.4434082	-0.32568359	0.076171875	-1.0732422	8.2583008	0.38110352	0	0	0	0	0	0	0	0	0	1.1242676	0.12426758	0.59912109	-0.18994141	0.091552734	0.31738281	0	44330	0	0	0
361	362	362	Category N	-0.47998047	-0.071777344	-0.85180664	0.43066406	-0.049560547	0.30322266	-27.64	0	17/3/2018	17	3	2018	2:43:45	9825	0	2	43	45	0	0.059326172	3.4434082	-0.30297852	0.069335938	-1.0727539	11.493652	0.31616211	0	0	0	0	0	0	0	0	0	1.1169434	0.11694336	0.5390625	-0.17675781	-0.14111328	0.22094727	0	44330	0	0	0
362	363	363	Category N	-0.51586914	0.023925781	-0.83984375	0.42602539	-0.045166016	0.30322266	-27.88	0	17/3/2018	17	3	2018	2:43:45	9825	0.1	2	43	45	0	0.059326172	3.4434082	-0.30102539	0.064941406	-1.0761719	13.883301	0.32202148	0	0	0	0	0	0	0	0	0	1.1193848	0.11938477	0.4921875	-0.21459961	-0.041015625	0.23632813	0	44330	0	0	0
363	364	364	Category N	-0.47998047	0.023925781	-0.82788086	0.42626953	-0.042236328	0.31445313	-28.01	0	17/3/2018	17	3	2018	2:43:45	9825	0.2	2	43	45	0	0.059326172	3.4434082	-0.296875	0.061523438	-1.076416	27.089355	0.31103516	0	0	0	0	0	0	0	0	0	1.1184082	0.1184082	0.46923828	-0.18286133	-0.037597656	0.24853516	0	44330	0	0	0
364	365	365	Category N	-0.59985352	-0.023925781	-0.85180664	0.42480469	-0.044189453	0.31420898	-27.64	0	17/3/2018	17	3	2018	2:43:45	9825	0.3	2	43	45	0	0.059326172	3.4434082	-0.28881836	0.05859375	-1.074707	52.35498	0.39111328	0	0	0	0	0	0	0	0	0	1.1142578	0.11425781	0.61621094	-0.31079102	-0.082519531	0.22290039	0	44330	0	0	0
365	366	366	Category M	-0.035888672	0.035888672	-1.0559082	-0.22851563	0.049072266	0.46411133	-28.13	0	17/3/2018	17	3	2018	2:50:07	10207	0.3	2	50	7	0	0.059814453	3.4740234	-0.28173828	0.058105469	-1.0778809	73.568848	0.24780273	0	0	0	0	0	0	0	0	0	1.1157227	0.11572266	0.2902832	0.24584961	-0.022216797	0.021972656	0	44330	0	0	0
366	367	367	Category M	0.035888672	0.14379883	-0.87597656	-0.27661133	0.099853516	0.44335938	-28.13	0	17/3/2018	17	3	2018	2:50:07	10207	0.4	2	50	7	0	0.059814453	3.4740234	-0.27734375	0.059814453	-1.0803223	81.986328	0.38330078	0	0	0	0	0	0	0	0	0	1.1169434	0.11694336	0.60131836	0.31323242	0.083740234	0.2043457	0	44330	0	0	0
367	368	368	Category M	0.10791016	0.011962891	-0.77978516	-0.3046875	0.14697266	0.4140625	-28.5	0	17/3/2018	17	3	2018	2:50:07	10207	0.5	2	50	7	0	0.059814453	3.4740234	-0.2746582	0.062255859	-1.0812988	85.015625	0.48974609	0	0	0	0	0	0	0	0	0	1.1174316	0.11743164	0.73461914	0.38256836	-0.050292969	0.30151367	0	44330	0	0	0
368	369	369	Category M	0.45581055	-0.17993164	-1.0197754	-0.31762695	0.16845703	0.39941406	-28.87	0	17/3/2018	17	3	2018	2:50:07	10207	0.6	2	50	7	0	0.059814453	3.4740234	-0.27099609	0.061523438	-1.0786133	87.956055	0.76806641	0	0	0	0	0	0	0	0	0	1.1137695	0.11376953	1.0270996	0.72680664	-0.24145508	0.058837891	0	44330	0	0	0
369	370	370	Category M	-0.2277832	2.7839355	-1.2839355	-0.33203125	0.17382813	0.38793945	-28.5	0	17/3/2018	17	3	2018	2:50:07	10207	0.7	2	50	7	0	0.059814453	3.4740234	-0.27075195	0.062011719	-1.0783691	94.996338	2.7297363	0	0	0	0	0	0	0	0	0	1.1135254	0.11352539	2.9702148	0.04296875	2.7216797	-0.20532227	0	44330	0	0	0
370	371	371	Category M	0.41992188	-4.0559082	-3.0478516	-0.42358398	0.059814453	0.32714844	-28.37	0	17/3/2018	17	3	2018	2:50:07	10207	0.8	2	50	7	0	0.059814453	3.4740234	-0.26464844	0.060302734	-1.079834	101.37036	4.6135254	0	0	0	0	0	0	0	0	0	1.1135254	0.11352539	6.7685547	0.68457031	-4.1162109	-1.9677734	0	44330	0	0	0
371	372	372	Category M	1.1999512	-3.3837891	-3.1918945	-0.38012695	0.23925781	0.31396484	-28.25	0	17/3/2018	17	3	2018	2:50:07	10207	0.9	2	50	7	0	0.059814453	3.4740234	-0.25732422	0.059814453	-1.0834961	105.53491	4.2924805	0	0	0	0	0	0	0	0	0	1.1152344	0.11523438	7.0090332	1.4572754	-3.4436035	-2.1081543	0	44330	0	0	0
372	373	373	Category M	-0.071777344	2.3759766	-5.1599121	-0.27905273	-0.073242188	0.42504883	-28.01	0	17/3/2018	17	3	2018	2:50:08	10208	0	2	50	8	0	0.059814453	3.4740234	-0.25439453	0.058105469	-1.0852051	108.42944	4.6911621	0	0	0	0	0	0	0	0	0	1.1162109	0.11621094	6.5749512	0.18261719	2.317627	-4.0744629	0	44330	0	0	0
373	374	374	Category M	1.8117676	2.5678711	-3.6838379	-0.24536133	-0.097167969	0.44116211	-28.01	0	17/3/2018	17	3	2018	2:50:08	10208	0.1	2	50	8	0	0.059814453	3.4740234	-0.25073242	0.055419922	-1.0834961	114.08472	4.1623535	0	0	0	0	0	0	0	0	0	1.1135254	0.11352539	7.1748047	2.0625	2.512207	-2.6000977	0	44330	0	0	0
374	375	375	Category M	0.57592773	-2.6398926	-5.171875	-0.23022461	0.31201172	0.3918457	-28.13	0	17/3/2018	17	3	2018	2:50:08	10208	0.2	2	50	8	0	0.059814453	3.4740234	-0.24487305	0.050292969	-1.0915527	97.85498	4.9558105	0	0	0	0	0	0	0	0	0	1.119873	0.11987305	7.5915527	0.82080078	-2.6901855	-4.0800781	0	44330	0	0	0
375	376	376	Category M	0.19189453	-3.5878906	-3.7919922	-0.15917969	0.37988281	0.36230469	-28.25	0	17/3/2018	17	3	2018	2:50:08	10208	0.3	2	50	8	0	0.059814453	3.4740234	-0.23632813	0.046386719	-1.0949707	59.274902	4.5458984	0	0	0	0	0	0	0	0	0	1.1210938	0.12109375	6.7595215	0.42822266	-3.6342773	-2.6967773	0	44330	0	0	0
376	377	377	Category M	0.37182617	-0.46777344	-2.3278809	-0.12719727	-0.029785156	0.48925781	-28.37	0	17/3/2018	17	3	2018	2:50:08	10208	0.4	2	50	8	0	0.059814453	3.4740234	-0.22900391	0.041503906	-1.0983887	47.294434	1.4599609	0	0	0	0	0	0	0	0	0	1.1228027	0.12280273	2.3398438	0.60083008	-0.50927734	-1.229248	0	44330	0	0	0
377	378	378	Category M	-0.14379883	-0.73193359	-1.2358398	-0.13085938	0.36791992	0.37255859	-28.37	0	17/3/2018	17	3	2018	2:50:08	10208	0.5	2	50	8	0	0.059814453	3.4434082	-0.22290039	0.034179688	-1.1027832	39.30249	0.78173828	0	0	0	0	0	0	0	0	0	1.1254883	0.12548828	0.97827148	0.079101563	-0.76611328	-0.1328125	0	44330	0	0	0
378	379	379	Category M	0.16796875	-0.47998047	-0.83984375	-0.13720703	0.21948242	0.45947266	-28.13	0	17/3/2018	17	3	2018	2:50:08	10208	0.6	2	50	8	0	0.059814453	3.4434082	-0.20654297	0.027587891	-1.107666	35.434814	0.68530273	0	0	0	0	0	0	0	0	0	1.1271973	0.12719727	1.1501465	0.37451172	-0.50756836	0.26782227	0	44330	0	0	0
379	380	380	Category M	-0.059814453	0.11987305	-1.0559082	-0.12988281	0.24291992	0.45214844	-27.76	0	17/3/2018	17	3	2018	2:50:08	10208	0.7	2	50	8	0	0.059814453	3.4434082	-0.19580078	0.024414063	-1.1135254	9.3918457	0.17602539	0	0	0	0	0	0	0	0	0	1.1308594	0.13085938	0.28930664	0.13598633	0.095214844	0.057617188	0	44330	0	0	0
380	381	381	Category M	0.095947266	-0.071777344	-1.0559082	-0.17456055	0.28173828	0.42919922	-27.88	0	17/3/2018	17	3	2018	2:50:08	10208	0.8	2	50	8	0	0.059814453	3.4434082	-0.18310547	0.014404297	-1.1206055	15.501465	0.29907227	0	0	0	0	0	0	0	0	0	1.1357422	0.13574219	0.43017578	0.27905273	-0.086181641	0.064697266	0	44330	0	0	0
381	382	382	Category M	0.23999023	-0.095947266	-0.91186523	-0.18432617	0.26367188	0.43066406	-27.88	0	17/3/2018	17	3	2018	2:50:08	10208	0.9	2	50	8	0	0.059814453	3.4434082	-0.15478516	-0.007324219	-1.1218262	22.490967	0.45581055	0	0	0	0	0	0	0	0	0	1.1325684	0.13256836	0.69335938	0.39477539	-0.088378906	0.20996094	0	44330	0	0	0
382	383	383	Category E	0.047851563	-0.071777344	-0.93579102	-0.18579102	0.13818359	0.46826172	-28.62	0	17/3/2018	17	3	2018	2:50:12	10212	0.5	2	50	12	0	0.059814453	3.4853027	-0.14697266	-0.011474609	-1.1213379	29.06665	0.27587891	0	0	0	0	0	0	0	0	0	1.1311035	0.13110352	0.44091797	0.19482422	-0.060058594	0.18554688	0	44330	0	0	0
383	384	384	Category E	0.14379883	-0.13183594	-0.93579102	-0.18408203	0.14672852	0.47070313	-28.13	0	17/3/2018	17	3	2018	2:50:12	10212	0.6	2	50	12	0	0.059814453	3.4853027	-0.13647461	-0.019775391	-1.1289063	43.289063	0.35839844	0	0	0	0	0	0	0	0	0	1.137207	0.13720703	0.58544922	0.28027344	-0.11181641	0.19311523	0	44330	0	0	0
384	385	385	Category E	-0.059814453	-0.059814453	-0.85180664	-0.15844727	0.16870117	0.47290039	-28.5	0	17/3/2018	17	3	2018	2:50:12	10212	0.7	2	50	12	0	0.059814453	3.4853027	-0.1262207	-0.029541016	-1.1335449	43.737305	0.29125977	0	0	0	0	0	0	0	0	0	1.1411133	0.14111328	0.37866211	0.06640625	-0.030029297	0.28173828	0	44330	0	0	0
385	386	386	Category E	-0.023925781	-0.023925781	-1.0078125	-0.15063477	0.17407227	0.47412109	-28.37	0	17/3/2018	17	3	2018	2:50:12	10212	0.8	2	50	12	0	0.059814453	3.4853027	-0.11450195	-0.044189453	-1.1381836	31.558105	0.16015625	0	0	0	0	0	0	0	0	0	1.1447754	0.14477539	0.24169922	0.090576172	0.020263672	0.13037109	0	44330	0	0	0
386	387	387	Category E	-0.17993164	-0.047851563	-0.87597656	-0.13793945	0.20776367	0.46826172	-28.5	0	17/3/2018	17	3	2018	2:50:12	10212	0.9	2	50	12	0	0.059814453	3.4853027	-0.10693359	-0.051513672	-1.1416016	35.699219	0.27539063	0	0	0	0	0	0	0	0	0	1.1477051	0.14770508	0.34228516	-0.072753906	0.003662109	0.265625	0	44330	0	0	0
387	388	388	Category E	0.083984375	-0.059814453	-1.2958984	-0.13867188	0.23266602	0.45385742	-28.5	0	17/3/2018	17	3	2018	2:50:13	10213	0	2	50	13	0	0.059814453	3.4853027	-0.098388672	-0.058105469	-1.144043	37.460693	0.23730469	0	0	0	0	0	0	0	0	0	1.1496582	0.1496582	0.33569336	0.18237305	-0.001464844	-0.15161133	0	44330	0	0	0
388	389	389	Category E	0.14379883	0.011962891	-0.97192383	-0.10888672	0.20556641	0.47094727	-28.25	0	17/3/2018	17	3	2018	2:50:13	10213	0.1	2	50	13	0	0.059814453	3.4853027	-0.088623047	-0.063232422	-1.1450195	34.845947	0.29931641	0	0	0	0	0	0	0	0	0	1.1501465	0.15014648	0.48095703	0.23242188	0.075195313	0.1730957	0	44330	0	0	0
389	390	390	Category E	-0.095947266	0.047851563	-0.91186523	-0.14526367	0.20336914	0.46313477	-28.37	0	17/3/2018	17	3	2018	2:50:13	10213	0.2	2	50	13	0	0.059814453	3.4853027	-0.078125	-0.069580078	-1.1494141	21.81958	0.265625	0	0	0	0	0	0	0	0	0	1.1542969	0.15429688	0.37280273	-0.017578125	0.11743164	0.23754883	0	44330	0	0	0
390	391	391	Category E	0.17993164	-0.2878418	-0.73193359	-0.16748047	0.16845703	0.46264648	-28.37	0	17/3/2018	17	3	2018	2:50:13	10213	0.3	2	50	13	0	0.059814453	3.4853027	-0.067626953	-0.077392578	-1.1542969	11.236572	0.53271484	0	0	0	0	0	0	0	0	0	1.1589355	0.15893555	0.88037109	0.24755859	-0.21020508	0.42236328	0	44330	0	0	0
391	392	392	Category E	0.10791016	0.071777344	-0.73193359	-0.21362305	0.12475586	0.46557617	-28.5	0	17/3/2018	17	3	2018	2:50:13	10213	0.4	2	50	13	0	0.059814453	3.4853027	-0.041992188	-0.07421875	-1.154541	5.2194824	0.47167969	0	0	0	0	0	0	0	0	0	1.1577148	0.15771484	0.71875	0.14990234	0.14599609	0.42260742	0	44330	0	0	0
392	393	393	Category E	0.10791016	-0.035888672	-1.0078125	-0.19677734	0.13671875	0.47094727	-28.62	0	17/3/2018	17	3	2018	2:50:13	10213	0.5	2	50	13	0	0.059814453	3.4853027	-0.029052734	-0.078857422	-1.1591797	7.1276855	0.20874023	0	0	0	0	0	0	0	0	0	1.1621094	0.16210938	0.33154297	0.13696289	0.04296875	0.15136719	0	44330	0	0	0
393	394	394	Category E	0.071777344	-0.16796875	-1.079834	-0.1574707	0.1628418	0.47460938	-28.37	0	17/3/2018	17	3	2018	2:50:13	10213	0.6	2	50	13	0	0.059814453	3.4853027	-0.017333984	-0.084960938	-1.1635742	11.612793	0.14770508	0	0	0	0	0	0	0	0	0	1.166748	0.16674805	0.25585938	0.089111328	-0.082763672	0.083740234	0	44330	0	0	0
394	395	395	Category E	-0.10791016	-0.095947266	-0.99584961	-0.15258789	0.18847656	0.4675293	-28.13	0	17/3/2018	17	3	2018	2:50:13	10213	0.7	2	50	13	0	0.059814453	3.4853027	-0.001220703	-0.093261719	-1.1635742	9.7565918	0.19873047	0	0	0	0	0	0	0	0	0	1.1672363	0.16723633	0.27685547	-0.10644531	-0.002441406	0.16772461	0	44330	0	0	0
395	396	396	Category E	-0.11987305	-0.035888672	-0.64794922	-0.17089844	0.21777344	0.45385742	-28.01	0	17/3/2018	17	3	2018	2:50:13	10213	0.8	2	50	13	0	0.059814453	3.4853027	0.010009766	-0.096191406	-1.168457	8.8366699	0.53979492	0	0	0	0	0	0	0	0	0	1.1723633	0.17236328	0.7109375	-0.12988281	0.060302734	0.52050781	0	44330	0	0	0
396	397	397	Category E	0.10791016	0.011962891	-1.0559082	-0.19555664	0.21972656	0.44311523	-28.13	0	17/3/2018	17	3	2018	2:50:13	10213	0.9	2	50	13	0	0.059814453	3.4853027	0.021972656	-0.10058594	-1.1711426	14.583252	0.18261719	0	0	0	0	0	0	0	0	0	1.1755371	0.17553711	0.3137207	0.085693359	0.11254883	0.11523438	0	44330	0	0	0
397	398	398	Category E	0.13183594	-0.059814453	-1.0678711	-0.18139648	0.18652344	0.45849609	-28.13	0	17/3/2018	17	3	2018	2:50:14	10214	0	2	50	14	0	0.059814453	3.4853027	0.034423828	-0.1027832	-1.173584	19.708984	0.15014648	0	0	0	0	0	0	0	0	0	1.1787109	0.17871094	0.24609375	0.097167969	0.04296875	0.10571289	0	44330	0	0	0
398	399	399	Category E	-0.2277832	-0.19189453	-0.95996094	-0.21289063	0.12817383	0.46142578	-28.74	0	17/3/2018	17	3	2018	2:50:14	10214	0.1	2	50	14	0	0.059814453	3.4853027	0.045654297	-0.10473633	-1.1765137	15.751465	0.359375	0	0	0	0	0	0	0	0	0	1.1821289	0.18212891	0.5769043	-0.2734375	-0.086914063	0.21655273	0	44330	0	0	0
399	400	400	Category E	0.059814453	-0.047851563	-0.65991211	-0.26391602	0.056884766	0.44458008	-28.74	0	17/3/2018	17	3	2018	2:50:14	10214	0.2	2	50	14	0	0.059814453	3.4853027	0.056640625	-0.10498047	-1.1791992	14.882813	0.52246094	0	0	0	0	0	0	0	0	0	1.1853027	0.18530273	0.57958984	0.002929688	0.057128906	0.51928711	0	44330	0	0	0
400	401	401	Category E	0.25195313	0.071777344	-0.99584961	-0.26708984	0.048339844	0.4453125	-28.62	0	17/3/2018	17	3	2018	2:50:14	10214	0.3	2	50	14	0	0.059814453	3.4853027	0.067138672	-0.10717773	-1.1816406	20.137207	0.31738281	0	0	0	0	0	0	0	0	0	1.1884766	0.18847656	0.54980469	0.18457031	0.17895508	0.18579102	0	44330	0	0	0
401	402	402	Category E	0.11987305	-0.071777344	-1.0559082	-0.23486328	0.074462891	0.45947266	-28.74	0	17/3/2018	17	3	2018	2:50:14	10214	0.4	2	50	14	0	0.059814453	3.4853027	0.076416016	-0.109375	-1.1833496	23.499268	0.13964844	0	0	0	0	0	0	0	0	0	1.1906738	0.19067383	0.20825195	0.043212891	0.037597656	0.12744141	0	44330	0	0	0
402	403	403	Category E	-0.25195313	0.023925781	-0.86376953	-0.24145508	0.086181641	0.45385742	-28.37	0	17/3/2018	17	3	2018	2:50:14	10214	0.5	2	50	14	0	0.059814453	3.4853027	0.085449219	-0.10791016	-1.1835938	16.674072	0.48339844	0	0	0	0	0	0	0	0	0	1.1916504	0.19165039	0.78930664	-0.33740234	0.13183594	0.31982422	0	44330	0	0	0
403	404	404	Category E	0.083984375	0.011962891	-0.671875	-0.25268555	0.13085938	0.44165039	-28.5	0	17/3/2018	17	3	2018	2:50:14	10214	0.6	2	50	14	0	0.059814453	3.4853027	0.094726563	-0.1081543	-1.1835938	7.8225098	0.52587891	0	0	0	0	0	0	0	0	0	1.1923828	0.19238281	0.64306641	-0.010742188	0.12011719	0.51171875	0	44330	0	0	0
404	405	405	Category E	0.095947266	-0.011962891	-1.2119141	-0.22070313	0.17993164	0.45166016	-28.25	0	17/3/2018	17	3	2018	2:50:14	10214	0.7	2	50	14	0	0.059814453	3.4853027	0.10375977	-0.10668945	-1.184082	7.9892578	0.099121094	0	0	0	0	0	0	0	0	0	1.1936035	0.19360352	0.13037109	-0.0078125	0.094726563	-0.027587891	0	44330	0	0	0
405	406	406	Category E	0.023925781	0.095947266	-0.92382813	-0.16748047	0.17382813	0.46972656	-28.13	0	17/3/2018	17	3	2018	2:50:14	10214	0.8	2	50	14	0	0.059814453	3.4853027	0.11376953	-0.10498047	-1.1853027	5.3151855	0.34179688	0	0	0	0	0	0	0	0	0	1.1953125	0.1953125	0.55249023	-0.08984375	0.20092773	0.26147461	0	44330	0	0	0
406	407	407	Category E	-0.19189453	0.059814453	-0.95996094	-0.14526367	0.17211914	0.47314453	-28.13	0	17/3/2018	17	3	2018	2:50:14	10214	0.9	2	50	14	0	0.059814453	3.4853027	0.11694336	-0.10522461	-1.1838379	5.0725098	0.41577148	0	0	0	0	0	0	0	0	0	1.1943359	0.19433594	0.69799805	-0.30883789	0.16503906	0.22387695	0	44330	0	0	0
407	408	408	Category E	0.035888672	0.023925781	-0.77978516	-0.17138672	0.16210938	0.47216797	-28.01	0	17/3/2018	17	3	2018	2:50:15	10215	0	2	50	15	0	0.059814453	3.4853027	0.11914063	-0.10766602	-1.1848145	14.44458	0.43383789	0	0	0	0	0	0	0	0	0	1.1955566	0.19555664	0.61987305	-0.083251953	0.1315918	0.4050293	0	44330	0	0	0
408	409	409	Category E	-0.26391602	0.059814453	-0.86376953	-0.1574707	0.1328125	0.4777832	-28.37	0	17/3/2018	17	3	2018	2:50:15	10215	0.1	2	50	15	0	0.059814453	3.4853027	0.12011719	-0.10791016	-1.1865234	18.544434	0.52905273	0	0	0	0	0	0	0	0	0	1.1972656	0.19726563	0.87451172	-0.3840332	0.16772461	0.32275391	0	44330	0	0	0
409	410	410	Category E	0.035888672	0.023925781	-0.97192383	-0.15454102	0.1472168	0.47436523	-28.37	0	17/3/2018	17	3	2018	2:50:15	10215	0.2	2	50	15	0	0.059814453	3.4853027	0.11694336	-0.10546875	-1.1848145	19.298096	0.26196289	0	0	0	0	0	0	0	0	0	1.1953125	0.1953125	0.42358398	-0.081054688	0.12939453	0.21289063	0	44330	0	0	0
410	411	411	Category E	0.095947266	0.15576172	-1.0917969	-0.097167969	0.21728516	0.46728516	-28.25	0	17/3/2018	17	3	2018	2:50:15	10215	0.3	2	50	15	0	0.059814453	3.4853027	0.12231445	-0.13989258	-1.1801758	23.240967	0.30981445	0	0	0	0	0	0	0	0	0	1.1945801	0.19458008	0.41064453	-0.026367188	0.2956543	0.088378906	0	44330	0	0	0
411	412	412	Category E	-0.38378906	0.095947266	-0.86376953	-0.041503906	0.24267578	0.46704102	-28.37	0	17/3/2018	17	3	2018	2:50:15	10215	0.4	2	50	15	0	0.059814453	3.4853027	0.11962891	-0.088867188	-1.1535645	29.533447	0.60961914	0	0	0	0	0	0	0	0	0	1.1630859	0.16308594	0.97851563	-0.50341797	0.18481445	0.28979492	0	44330	0	0	0
412	413	413	Category E	-0.083984375	0.071777344	-0.61181641	-0.036376953	0.26000977	0.46166992	-28.5	0	17/3/2018	17	3	2018	2:50:15	10215	0.5	2	50	15	0	0.059814453	3.4853027	0.10717773	-0.046386719	-1.125	31.731934	0.56030273	0	0	0	0	0	0	0	0	0	1.1308594	0.13085938	0.82275391	-0.19116211	0.11816406	0.51318359	0	44330	0	0	0
413	414	414	Category E	-0.13183594	-0.071777344	-1.3798828	-0.000244141	0.26904297	0.45458984	-28.38	0	17/3/2018	17	3	2018	2:50:15	10215	0.6	2	50	15	0	0.059814453	3.4853027	0.1105957	-0.075683594	-1.0712891	31.46875	0.39233398	0	0	0	0	0	0	0	0	0	1.0795898	0.079589844	0.55517578	-0.24243164	0.00390625	-0.30834961	0	44330	0	0	0
414	415	415	Category E	0.071777344	0.10791016	-1.1279297	0.033203125	0.25219727	0.46313477	-28.25	0	17/3/2018	17	3	2018	2:50:15	10215	0.7	2	50	15	0	0.059814453	3.4853027	0.090576172	-0.10766602	-1.036377	29.665527	0.23486328	0	0	0	0	0	0	0	0	0	1.0458984	0.045898438	0.32592773	-0.018798828	0.21557617	-0.091308594	0	44330	0	0	0
415	416	416	Category E	-0.14379883	-0.059814453	-0.91186523	0.023681641	0.25292969	0.45678711	-28.01	0	17/3/2018	17	3	2018	2:50:15	10215	0.8	2	50	15	0	0.059814453	3.4853027	0.086181641	-0.07421875	-0.98291016	29.65332	0.24121094	0	0	0	0	0	0	0	0	0	0.98950195	0.010498047	0.31567383	-0.22998047	0.014404297	0.071044922	0	44330	0	0	0
416	417	417	Category E	-0.21582031	-0.047851563	-0.87597656	-0.041503906	0.24902344	0.4675293	-27.76	0	17/3/2018	17	3	2018	2:50:15	10215	0.9	2	50	15	0	0.059814453	3.4853027	0.086425781	-0.028808594	-0.94702148	31.437256	0.31103516	0	0	0	0	0	0	0	0	0	0.95141602	0.048583984	0.39233398	-0.30224609	-0.018798828	0.071044922	0	44330	0	0	0
417	418	418	Category E	-0.10791016	0.083984375	-0.79199219	-0.10766602	0.23046875	0.46630859	-28.01	0	17/3/2018	17	3	2018	2:50:16	10216	0	2	50	16	0	0.059814453	3.4853027	0.084228516	-0.022705078	-0.92919922	32.394043	0.25927734	0	0	0	0	0	0	0	0	0	0.93334961	0.066650391	0.4362793	-0.19213867	0.10668945	0.13720703	0	44330	0	0	0
418	419	419	Category E	0.26391602	-0.10791016	-1.079834	-0.13085938	0.24023438	0.45605469	-28.13	0	17/3/2018	17	3	2018	2:50:16	10216	0.111	2	50	16	0	0.059570313	3.5175293	0.088867188	-0.013183594	-0.92480469	25.29541	0.25195313	0	0	0	0	0	0	0	0	0	0.92919922	0.070800781	0.42431641	0.17480469	-0.094482422	-0.15478516	0	44330	0	0	0
419	420	420	Category E	0.20385742	-0.059814453	-1.1279297	-0.109375	0.26098633	0.45214844	-28.25	0	17/3/2018	17	3	2018	2:50:16	10216	0.222	2	50	16	0	0.059570313	3.5175293	0.089599609	-0.006835938	-0.92553711	19.162109	0.23828125	0	0	0	0	0	0	0	0	0	0.9296875	0.0703125	0.36914063	0.11401367	-0.052734375	-0.20239258	0	44330	0	0	0
420	421	421	Category E	-0.13183594	-0.11987305	-0.94799805	-0.11474609	0.2668457	0.44433594	-28.13	0	17/3/2018	17	3	2018	2:50:16	10216	0.333	2	50	16	0	0.059570313	3.5175293	0.092773438	-0.008056641	-0.92382813	19.361816	0.25195313	0	0	0	0	0	0	0	0	0	0.9284668	0.071533203	0.36035156	-0.22460938	-0.11157227	-0.023925781	0	44330	0	0	0
421	422	422	Category E	0.071777344	0.023925781	-0.63598633	-0.10791016	0.27026367	0.4465332	-28.13	0	17/3/2018	17	3	2018	2:50:16	10216	0.444	2	50	16	0	0.059570313	3.5175293	0.094238281	-0.006835938	-0.921875	16.631836	0.28833008	0	0	0	0	0	0	0	0	0	0.92675781	0.073242188	0.33911133	-0.022460938	0.030761719	0.28588867	0	44330	0	0	0
422	423	423	Category E	0.15576172	-0.083984375	-1.1879883	-0.10449219	0.28149414	0.44067383	-28.5	0	17/3/2018	17	3	2018	2:50:16	10216	0.555	2	50	16	0	0.059570313	3.5175293	0.09375	-0.005371094	-0.92114258	8.7026367	0.28466797	0	0	0	0	0	0	0	0	0	0.92602539	0.073974609	0.40698242	0.061767578	-0.078369141	-0.26660156	0	44330	0	0	0
423	424	424	Category E	0.083984375	-0.059814453	-1.1037598	-0.071044922	0.26464844	0.45117188	-28.74	0	17/3/2018	17	3	2018	2:50:16	10216	0.666	2	50	16	0	0.059570313	3.5175293	0.095703125	-0.004394531	-0.92089844	1.78125	0.19116211	0	0	0	0	0	0	0	0	0	0.92578125	0.07421875	0.24975586	-0.01171875	-0.055175781	-0.18261719	0	44330	0	0	0
424	425	425	Category E	0.10791016	-0.035888672	-0.83984375	-0.13525391	0.24707031	0.4543457	-28.99	0	17/3/2018	17	3	2018	2:50:16	10216	0.777	2	50	16	0	0.059570313	3.5175293	0.096435547	-0.002685547	-0.92041016	3.3786621	0.087890625	0	0	0	0	0	0	0	0	0	0.92553711	0.074462891	0.12524414	0.011230469	-0.032958984	0.080566406	0	44330	0	0	0
425	426	426	Category E	-0.13183594	-0.023925781	-0.83984375	-0.1784668	0.23364258	0.44384766	-29.36	0	17/3/2018	17	3	2018	2:50:16	10216	0.888	2	50	16	0	0.059570313	3.5175293	0.099609375	-0.001464844	-0.92114258	5.6796875	0.24633789	0	0	0	0	0	0	0	0	0	0.92651367	0.073486328	0.33520508	-0.23144531	-0.022216797	0.081298828	0	44330	0	0	0
426	427	427	Category E	-0.011962891	-0.011962891	-0.77978516	-0.22607422	0.22265625	0.4375	-29.23	0	17/3/2018	17	3	2018	2:50:17	10217	0	2	50	17	0	0.059570313	3.5175293	0.1027832	-0.000732422	-0.91992188	17.29126	0.18164063	0	0	0	0	0	0	0	0	0	0.92578125	0.07421875	0.26611328	-0.11474609	-0.010986328	0.14013672	0	44330	0	0	0
427	428	428	Category E	0.14379883	0	-1.0319824	-0.21044922	0.2199707	0.43603516	-28.87	0	17/3/2018	17	3	2018	2:50:17	10217	0.1	2	50	17	0	0.059570313	3.5175293	0.10742188	0	-0.92041016	31.005371	0.11694336	0	0	0	0	0	0	0	0	0	0.92675781	0.073242188	0.14746094	0.036132813	0	-0.11132813	0	44330	0	0	0
428	429	429	Category E	0.15576172	-0.14379883	-0.91186523	-0.18701172	0.23095703	0.43652344	-28.87	0	17/3/2018	17	3	2018	2:50:17	10217	0.2	2	50	17	0	0.059570313	3.5175293	0.10913086	0.000976563	-0.91577148	38.657227	0.15209961	0	0	0	0	0	0	0	0	0	0.92211914	0.077880859	0.1953125	0.046386719	-0.14477539	0.00390625	0	44330	0	0	0
429	430	430	Category E	0.083984375	-0.071777344	-0.95996094	-0.18164063	0.22973633	0.44775391	-28.5	0	17/3/2018	17	3	2018	2:50:17	10217	0.3	2	50	17	0	0.059570313	3.5175293	0.10986328	0.001464844	-0.91455078	42.866699	0.090087891	0	0	0	0	0	0	0	0	0	0.92114258	0.078857422	0.14453125	-0.025878906	-0.073242188	-0.045166016	0	44330	0	0	0
430	431	431	Category L	0.26391602	0.023925781	-0.89990234	-0.31787109	-0.096435547	0.39331055	-28.13	0	17/3/2018	17	3	2018	2:50:23	10223	0.8	2	50	23	0	0.059814453	3.491748	0.11328125	0.001220703	-0.9140625	52.1521	0.15258789	0	0	0	0	0	0	0	0	0	0.92114258	0.078857422	0.18725586	0.15039063	0.022460938	0.014160156	0	44330	0	0	0
431	432	432	Category L	0.23999023	0.035888672	-0.88793945	-0.33178711	-0.096191406	0.39599609	-28.5	0	17/3/2018	17	3	2018	2:50:23	10223	0.9	2	50	23	0	0.059814453	3.491748	0.11376953	0.005371094	-0.91601563	62.108398	0.13256836	0	0	0	0	0	0	0	0	0	0.9230957	0.076904297	0.18481445	0.12597656	0.030273438	0.028076172	0	44330	0	0	0
432	433	433	Category L	0.26391602	0.011962891	-0.88793945	-0.32080078	-0.10449219	0.39526367	-28.5	0	17/3/2018	17	3	2018	2:50:24	10224	0	2	50	24	0	0.059814453	3.491748	0.11523438	0.004638672	-0.91796875	67.769531	0.15185547	0	0	0	0	0	0	0	0	0	0.92529297	0.074707031	0.18603516	0.1484375	0.007080078	0.030029297	0	44330	0	0	0
433	434	434	Category L	0.26391602	0.023925781	-0.86376953	-0.32250977	-0.098876953	0.39624023	-28.38	0	17/3/2018	17	3	2018	2:50:24	10224	0.1	2	50	24	0	0.059814453	3.491748	0.11645508	0.005371094	-0.91674805	68.218262	0.15771484	0	0	0	0	0	0	0	0	0	0.92431641	0.075683594	0.21899414	0.1472168	0.018310547	0.052978516	0	44330	0	0	0
434	435	435	Category L	0.25195313	0.011962891	-0.88793945	-0.32104492	-0.099609375	0.39819336	-28.13	0	17/3/2018	17	3	2018	2:50:24	10224	0.2	2	50	24	0	0.059814453	3.491748	0.11791992	0.007568359	-0.91455078	70.687012	0.13647461	0	0	0	0	0	0	0	0	0	0.92211914	0.077880859	0.16479492	0.13378906	0.004150391	0.026611328	0	44330	0	0	0
435	436	436	Category L	0.2277832	0.011962891	-0.87597656	-0.32128906	-0.11132813	0.39111328	-28.13	0	17/3/2018	17	3	2018	2:50:24	10224	0.3	2	50	24	0	0.059814453	3.491748	0.12158203	0.009033203	-0.91381836	74.830566	0.11254883	0	0	0	0	0	0	0	0	0	0.921875	0.078125	0.14672852	0.10595703	0.002685547	0.037841797	0	44330	0	0	0
436	437	437	Category L	0.27587891	0.035888672	-0.87597656	-0.32080078	-0.10253906	0.3972168	-28.5	0	17/3/2018	17	3	2018	2:50:24	10224	0.4	2	50	24	0	0.059814453	3.491748	0.12548828	0.009521484	-0.91748047	72.782715	0.15795898	0	0	0	0	0	0	0	0	0	0.92602539	0.073974609	0.21801758	0.15014648	0.026123047	0.041503906	0	44330	0	0	0
437	438	438	Category L	0.21582031	0.011962891	-0.87597656	-0.32495117	-0.098876953	0.39624023	-28.74	0	17/3/2018	17	3	2018	2:50:24	10224	0.5	2	50	24	0	0.059814453	3.491748	0.12670898	0.009521484	-0.91625977	66.49707	0.09765625	0	0	0	0	0	0	0	0	0	0.92504883	0.074951172	0.1315918	0.088867188	0.002197266	0.040283203	0	44330	0	0	0
438	439	439	Category L	0.20385742	0.011962891	-0.86376953	-0.31420898	-0.097167969	0.40063477	-28.74	0	17/3/2018	17	3	2018	2:50:24	10224	0.6	2	50	24	0	0.059814453	3.491748	0.12768555	0.010742188	-0.91455078	59.089844	0.091552734	0	0	0	0	0	0	0	0	0	0.92333984	0.076660156	0.12792969	0.075927734	0.000976563	0.05078125	0	44330	0	0	0
439	440	440	Category L	0.21582031	0.011962891	-0.88793945	-0.31884766	-0.10327148	0.39819336	-28.99	0	17/3/2018	17	3	2018	2:50:24	10224	0.7	2	50	24	0	0.059814453	3.491748	0.13256836	0.013671875	-0.91381836	51.417725	0.086914063	0	0	0	0	0	0	0	0	0	0.92333984	0.076660156	0.1105957	0.083007813	-0.001708984	0.025878906	0	44330	0	0	0
440	441	441	Category L	0.23999023	0	-0.87597656	-0.31860352	-0.10180664	0.39550781	-29.11	0	17/3/2018	17	3	2018	2:50:24	10224	0.8	2	50	24	0	0.059814453	3.491748	0.13427734	0.014404297	-0.91723633	42.943359	0.11401367	0	0	0	0	0	0	0	0	0	0.92700195	0.072998047	0.16113281	0.10546875	-0.014404297	0.041259766	0	44330	0	0	0
441	442	442	Category L	0.23999023	0.035888672	-0.87597656	-0.31689453	-0.095458984	0.40039063	-29.24	0	17/3/2018	17	3	2018	2:50:24	10224	0.9	2	50	24	0	0.059814453	3.491748	0.13354492	0.013671875	-0.91625977	30.959961	0.11572266	0	0	0	0	0	0	0	0	0	0.92602539	0.073974609	0.16870117	0.10620117	0.021972656	0.040283203	0	44330	0	0	0
442	443	443	Category L	0.2277832	0.011962891	-0.85180664	-0.32080078	-0.096191406	0.40136719	-29.61	0	17/3/2018	17	3	2018	2:50:25	10225	0	2	50	25	0	0.059814453	3.491748	0.13452148	0.015136719	-0.91479492	18.255859	0.11230469	0	0	0	0	0	0	0	0	0	0.92480469	0.075195313	0.15917969	0.093017578	-0.003173828	0.062988281	0	44330	0	0	0
443	444	444	Category L	0.2277832	0.13183594	-0.86376953	-0.3112793	-0.083496094	0.40112305	-29.48	0	17/3/2018	17	3	2018	2:50:25	10225	0.1	2	50	25	0	0.059814453	3.491748	0.14038086	0.015136719	-0.91479492	8.2185059	0.15429688	0	0	0	0	0	0	0	0	0	0.92578125	0.07421875	0.25512695	0.087158203	0.11645508	0.051025391	0	44330	0	0	0
444	445	445	Category L	0.21582031	0.11987305	-0.93579102	-0.31054688	-0.045166016	0.41308594	-29.36	0	17/3/2018	17	3	2018	2:50:25	10225	0.2	2	50	25	0	0.059814453	3.491748	0.14208984	0.014892578	-0.91772461	0.98730469	0.12915039	0	0	0	0	0	0	0	0	0	0.92871094	0.071289063	0.19628906	0.073486328	0.10473633	-0.017822266	0	44330	0	0	0
445	446	446	Category L	0.21582031	0.023925781	-0.94799805	-0.31811523	-0.002929688	0.41674805	-28.99	0	17/3/2018	17	3	2018	2:50:25	10225	0.3	2	50	25	0	0.059814453	3.491748	0.14331055	0.015380859	-0.91333008	9.4919434	0.080566406	0	0	0	0	0	0	0	0	0	0.92480469	0.075195313	0.11523438	0.072265625	0.008300781	-0.034423828	0	44330	0	0	0
446	447	447	Category L	0.20385742	-0.047851563	-0.94799805	-0.32177734	0.009033203	0.41210938	-28.62	0	17/3/2018	17	3	2018	2:50:25	10225	0.4	2	50	25	0	0.059814453	3.491748	0.14550781	0.014648438	-0.91357422	16.196533	0.091796875	0	0	0	0	0	0	0	0	0	0.92529297	0.074707031	0.15478516	0.058105469	-0.0625	-0.034179688	0	44330	0	0	0
447	448	448	Category L	0.19189453	-0.011962891	-0.91186523	-0.32519531	0.015869141	0.41113281	-28.25	0	17/3/2018	17	3	2018	2:50:25	10225	0.5	2	50	25	0	0.059814453	3.491748	0.15063477	0.014160156	-0.91259766	20.157959	0.048828125	0	0	0	0	0	0	0	0	0	0.92504883	0.074951172	0.068115234	0.041015625	-0.026123047	0.000732422	0	44330	0	0	0
448	449	449	Category L	0.20385742	0.011962891	-0.88793945	-0.3269043	0.015136719	0.40820313	-27.88	0	17/3/2018	17	3	2018	2:50:25	10225	0.6	2	50	25	0	0.059814453	3.491748	0.15258789	0.014160156	-0.9140625	21.552246	0.057373047	0	0	0	0	0	0	0	0	0	0.92700195	0.072998047	0.079833984	0.051025391	-0.002197266	0.026123047	0	44330	0	0	0
449	450	450	Category L	0.20385742	0.023925781	-0.91186523	-0.33740234	0.007324219	0.40551758	-27.88	0	17/3/2018	17	3	2018	2:50:25	10225	0.7	2	50	25	0	0.059814453	3.491748	0.15844727	0.014160156	-0.91479492	21.943848	0.046386719	0	0	0	0	0	0	0	0	0	0.9284668	0.071533203	0.057861328	0.045166016	0.009521484	0.002929688	0	44330	0	0	0
450	451	451	Category L	0.20385742	0.023925781	-0.92382813	-0.33813477	0.010009766	0.40673828	-27.64	0	17/3/2018	17	3	2018	2:50:25	10225	0.8	2	50	25	0	0.059814453	3.491748	0.16040039	0.013916016	-0.9140625	22.871094	0.045410156	0	0	0	0	0	0	0	0	0	0.92822266	0.071777344	0.062744141	0.043212891	0.009765625	-0.009521484	0	44330	0	0	0
451	452	452	Category L	0.20385742	0.023925781	-0.89990234	-0.34033203	0.013427734	0.40795898	-27.88	0	17/3/2018	17	3	2018	2:50:25	10225	0.9	2	50	25	0	0.059814453	3.491748	0.16186523	0.011962891	-0.91162109	22.137939	0.045166016	0	0	0	0	0	0	0	0	0	0.92602539	0.073974609	0.065429688	0.041748047	0.01171875	0.01171875	0	44330	0	0	0
452	453	453	Category L	0.20385742	0.023925781	-0.86376953	-0.33129883	0.010742188	0.40893555	-27.88	0	17/3/2018	17	3	2018	2:50:26	10226	0	2	50	26	0	0.059814453	3.491748	0.16918945	0.010986328	-0.91186523	19.038818	0.060546875	0	0	0	0	0	0	0	0	0	0.92749023	0.072509766	0.095214844	0.034423828	0.012695313	0.048095703	0	44330	0	0	0
453	454	454	Category L	0.20385742	0.023925781	-0.88793945	-0.33105469	0.005615234	0.40771484	-28.13	0	17/3/2018	17	3	2018	2:50:26	10226	0.1	2	50	26	0	0.059814453	3.491748	0.17285156	0.010742188	-0.91577148	16.062256	0.043457031	0	0	0	0	0	0	0	0	0	0.93188477	0.068115234	0.071777344	0.030761719	0.012939453	0.027832031	0	44330	0	0	0
454	455	455	Category L	0.2277832	0.023925781	-0.89990234	-0.33422852	0.013183594	0.40405273	-28.5	0	17/3/2018	17	3	2018	2:50:26	10226	0.2	2	50	26	0	0.059814453	3.491748	0.17700195	0.011962891	-0.90966797	13.699219	0.052734375	0	0	0	0	0	0	0	0	0	0.92675781	0.073242188	0.072265625	0.050537109	0.01171875	0.009765625	0	44330	0	0	0
455	456	456	Category L	0.20385742	0.047851563	-0.92382813	-0.33056641	0.010742188	0.40893555	-28.62	0	17/3/2018	17	3	2018	2:50:26	10226	0.3	2	50	26	0	0.059814453	3.491748	0.17871094	0.010986328	-0.90673828	11.514893	0.047363281	0	0	0	0	0	0	0	0	0	0.92431641	0.075683594	0.078613281	0.024902344	0.036621094	-0.016845703	0	44330	0	0	0
456	457	457	Category L	0.20385742	0.023925781	-0.89990234	-0.33129883	0.008789063	0.41015625	-29.11	0	17/3/2018	17	3	2018	2:50:26	10226	0.4	2	50	26	0	0.059814453	3.491748	0.18310547	0.012207031	-0.90673828	8.9299316	0.024658203	0	0	0	0	0	0	0	0	0	0.92529297	0.074707031	0.039306641	0.020507813	0.011474609	0.006835938	0	44330	0	0	0
457	458	458	Category L	0.2277832	0.023925781	-0.88793945	-0.33203125	0.009277344	0.40991211	-28.99	0	17/3/2018	17	3	2018	2:50:26	10226	0.5	2	50	26	0	0.059814453	3.491748	0.18823242	0.013183594	-0.9074707	7.168457	0.045166016	0	0	0	0	0	0	0	0	0	0.92700195	0.072998047	0.069580078	0.039306641	0.010498047	0.01953125	0	44330	0	0	0
458	459	459	Category L	0.21582031	0.023925781	-0.88793945	-0.33032227	0.004638672	0.40966797	-28.87	0	17/3/2018	17	3	2018	2:50:26	10226	0.6	2	50	26	0	0.059814453	3.491748	0.19213867	0.012695313	-0.90917969	6.6853027	0.033447266	0	0	0	0	0	0	0	0	0	0.92944336	0.070556641	0.055908203	0.0234375	0.010986328	0.021240234	0	44330	0	0	0
459	460	460	Category L	0.20385742	0.023925781	-0.92382813	-0.33398438	0.004882813	0.40576172	-28.87	0	17/3/2018	17	3	2018	2:50:26	10226	0.7	2	50	26	0	0.059814453	3.491748	0.19140625	0.014404297	-0.90625	5.2424316	0.023193359	0	0	0	0	0	0	0	0	0	0.92651367	0.073486328	0.038818359	0.012207031	0.009277344	-0.017333984	0	44330	0	0	0
460	461	461	Category L	0.20385742	0.035888672	-0.89990234	-0.33227539	0.005371094	0.40478516	-28.5	0	17/3/2018	17	3	2018	2:50:26	10226	0.8	2	50	26	0	0.059814453	3.491748	0.19140625	0.015625	-0.90332031	2.5632324	0.023681641	0	0	0	0	0	0	0	0	0	0.92333984	0.076660156	0.035888672	0.012207031	0.020019531	0.003417969	0	44330	0	0	0
461	462	462	Category L	0.20385742	0.011962891	-0.86376953	-0.3347168	0.012451172	0.41186523	-28.37	0	17/3/2018	17	3	2018	2:50:26	10226	0.9	2	50	26	0	0.059814453	3.491748	0.1953125	0.017089844	-0.90234375	0.18676758	0.039794922	0	0	0	0	0	0	0	0	0	0.92333984	0.076660156	0.052246094	0.008300781	-0.005126953	0.038574219	0	44330	0	0	0
462	463	463	Category L	0.20385742	0.011962891	-0.91186523	-0.33398438	0.004882813	0.40991211	-28.37	0	17/3/2018	17	3	2018	2:50:27	10227	0	2	50	27	0	0.059814453	3.491748	0.19555664	0.016357422	-0.90478516	1.0236816	0.011474609	0	0	0	0	0	0	0	0	0	0.92602539	0.073974609	0.019287109	0.008056641	-0.004394531	-0.006835938	0	44330	0	0	0
463	464	464	Category L	0.20385742	0.011962891	-0.89990234	-0.33325195	0.005371094	0.40161133	-28.13	0	17/3/2018	17	3	2018	2:50:27	10227	0.1	2	50	27	0	0.059814453	3.491748	0.19482422	0.017089844	-0.90209961	1.6164551	0.010498047	0	0	0	0	0	0	0	0	0	0.9230957	0.076904297	0.016113281	0.008789063	-0.005126953	0.002197266	0	44330	0	0	0
464	465	465	Category L	0.20385742	0.035888672	-0.89990234	-0.33544922	0.002929688	0.41162109	-28.25	0	17/3/2018	17	3	2018	2:50:27	10227	0.2	2	50	27	0	0.059814453	3.491748	0.19433594	0.017578125	-0.90087891	2.0383301	0.020263672	0	0	0	0	0	0	0	0	0	0.921875	0.078125	0.028320313	0.009277344	0.018066406	0.000976563	0	44330	0	0	0
465	466	466	Category L	0.21582031	0.023925781	-0.92382813	-0.33105469	0.006347656	0.40966797	-28.25	0	17/3/2018	17	3	2018	2:50:27	10227	0.3	2	50	27	0	0.059814453	3.491748	0.19360352	0.018554688	-0.90283203	2.0532227	0.030761719	0	0	0	0	0	0	0	0	0	0.92358398	0.076416016	0.048095703	0.021972656	0.005126953	-0.020751953	0	44330	0	0	0
466	467	467	Category L	0.20385742	0.023925781	-0.91186523	-0.32788086	0.00390625	0.40893555	-28.13	0	17/3/2018	17	3	2018	2:50:27	10227	0.4	2	50	27	0	0.059814453	3.491748	0.1953125	0.020019531	-0.90405273	1.5788574	0.011962891	0	0	0	0	0	0	0	0	0	0.92529297	0.074707031	0.019775391	0.008300781	0.003662109	-0.007568359	0	44330	0	0	0
467	468	468	Category L	0.21582031	0.035888672	-0.91186523	-0.33276367	-0.000244141	0.40454102	-28.25	0	17/3/2018	17	3	2018	2:50:27	10227	0.5	2	50	27	0	0.059814453	3.491748	0.19580078	0.020019531	-0.90576172	1.1911621	0.025878906	0	0	0	0	0	0	0	0	0	0.92700195	0.072998047	0.041503906	0.019775391	0.015625	-0.005859375	0	44330	0	0	0
468	469	469	Category L	0.19189453	0.047851563	-0.87597656	-0.3371582	-0.005615234	0.40454102	-28.25	0	17/3/2018	17	3	2018	2:50:27	10227	0.6	2	50	27	0	0.060058594	3.4675781	0.1953125	0.019775391	-0.90478516	1.1633301	0.040283203	0	0	0	0	0	0	0	0	0	0.92578125	0.07421875	0.060302734	-0.003417969	0.027832031	0.028808594	0	44330	0	0	0
469	470	470	Category L	0.19189453	0.023925781	-0.88793945	-0.3269043	0.000976563	0.40966797	-28.13	0	17/3/2018	17	3	2018	2:50:27	10227	0.7	2	50	27	0	0.060058594	3.4675781	0.19555664	0.020019531	-0.90551758	0.94165039	0.018310547	0	0	0	0	0	0	0	0	0	0.92651367	0.073486328	0.025146484	-0.003662109	0.003662109	0.017578125	0	44330	0	0	0
470	471	471	Category L	0.21582031	0.035888672	-0.88793945	-0.32568359	0	0.41259766	-28.13	0	17/3/2018	17	3	2018	2:50:27	10227	0.8	2	50	27	0	0.060058594	3.4675781	0.19726563	0.019775391	-0.90527344	0.63769531	0.029785156	0	0	0	0	0	0	0	0	0	0.92651367	0.073486328	0.051757813	0.018310547	0.015869141	0.017333984	0	44330	0	0	0
471	472	472	Category L	0.21582031	0.023925781	-0.88793945	-0.3215332	0.001953125	0.40893555	-28.13	0	17/3/2018	17	3	2018	2:50:27	10227	0.9	2	50	27	0	0.060058594	3.4675781	0.1965332	0.019287109	-0.90478516	0.54394531	0.025878906	0	0	0	0	0	0	0	0	0	0.92602539	0.073974609	0.040527344	0.019042969	0.004394531	0.016845703	0	44330	0	0	0
472	473	473	Category L	0.20385742	0.011962891	-0.91186523	-0.33032227	-0.000244141	0.40869141	-28.01	0	17/3/2018	17	3	2018	2:50:28	10228	0	2	50	28	0	0.060058594	3.4675781	0.19604492	0.018798828	-0.90454102	0.83984375	0.012695313	0	0	0	0	0	0	0	0	0	0.92578125	0.07421875	0.021972656	0.007568359	-0.006835938	-0.007080078	0	44330	0	0	0
473	474	474	Category L	0.19189453	0.023925781	-0.89990234	-0.32836914	-0.000976563	0.41162109	-27.76	0	17/3/2018	17	3	2018	2:50:28	10228	0.1	2	50	28	0	0.060058594	3.4675781	0.19555664	0.018798828	-0.9050293	1.3439941	0.008056641	0	0	0	0	0	0	0	0	0	0.92602539	0.073974609	0.013916016	-0.003662109	0.004882813	0.005126953	0	44330	0	0	0
474	475	475	Category L	0.19189453	0.011962891	-0.93579102	-0.32788086	0.001953125	0.41088867	-27.64	0	17/3/2018	17	3	2018	2:50:28	10228	0.2	2	50	28	0	0.060058594	3.4675781	0.19506836	0.018066406	-0.90576172	1.4536133	0.030517578	0	0	0	0	0	0	0	0	0	0.92675781	0.073242188	0.039306641	-0.003173828	-0.006103516	-0.029785156	0	44330	0	0	0
475	476	476	Category L	0.19189453	0	-0.93579102	-0.32421875	-0.000488281	0.41186523	-27.64	0	17/3/2018	17	3	2018	2:50:28	10228	0.3	2	50	28	0	0.060058594	3.4675781	0.19458008	0.017578125	-0.90600586	1.418457	0.034423828	0	0	0	0	0	0	0	0	0	0.92700195	0.072998047	0.050048828	-0.002685547	-0.017578125	-0.029541016	0	44330	0	0	0
476	477	477	Category L	0.20385742	0.023925781	-0.95996094	-0.3293457	-0.000488281	0.41064453	-27.52	0	17/3/2018	17	3	2018	2:50:28	10228	0.4	2	50	28	0	0.060058594	3.4675781	0.19482422	0.016601563	-0.90625	1.4665527	0.0546875	0	0	0	0	0	0	0	0	0	0.92700195	0.072998047	0.069580078	0.008789063	0.007080078	-0.053466797	0	44330	0	0	0
477	478	478	Category L	0.20385742	0.035888672	-0.92382813	-0.3293457	0.00390625	0.41088867	-28.13	0	17/3/2018	17	3	2018	2:50:28	10228	0.5	2	50	28	0	0.060058594	3.4675781	0.19384766	0.015380859	-0.90673828	1.6362305	0.028320313	0	0	0	0	0	0	0	0	0	0.92724609	0.072753906	0.047363281	0.009765625	0.020263672	-0.016845703	0	44330	0	0	0
478	479	479	Category L	0.17993164	0.035888672	-0.89990234	-0.32226563	-0.001220703	0.40673828	-28.37	0	17/3/2018	17	3	2018	2:50:28	10228	0.6	2	50	28	0	0.060058594	3.4675781	0.1940918	0.014648438	-0.90698242	1.7397461	0.026367188	0	0	0	0	0	0	0	0	0	0.92773438	0.072265625	0.042724609	-0.014160156	0.020996094	0.007080078	0	44330	0	0	0
479	480	480	Category L	0.19189453	0.011962891	-0.93579102	-0.33032227	-0.000244141	0.4074707	-28.5	0	17/3/2018	17	3	2018	2:50:28	10228	0.7	2	50	28	0	0.060058594	3.4675781	0.19433594	0.014160156	-0.90795898	1.1938477	0.027832031	0	0	0	0	0	0	0	0	0	0.92871094	0.071289063	0.032470703	-0.002441406	-0.002197266	-0.027587891	0	44330	0	0	0
480	481	481	Category L	0.19189453	0.011962891	-0.92382813	-0.32788086	0.002929688	0.40869141	-28.74	0	17/3/2018	17	3	2018	2:50:28	10228	0.8	2	50	28	0	0.060058594	3.4675781	0.1940918	0.012939453	-0.90820313	0.51171875	0.015625	0	0	0	0	0	0	0	0	0	0.92871094	0.071289063	0.018798828	-0.002197266	-0.000976563	-0.015380859	0	44330	0	0	0
481	482	482	Category L	0.20385742	0.047851563	-0.93579102	-0.32397461	0.000488281	0.41064453	-28.5	0	17/3/2018	17	3	2018	2:50:28	10228	0.9	2	50	28	0	0.060058594	3.4675781	0.19335938	0.012207031	-0.90869141	0.50341797	0.045654297	0	0	0	0	0	0	0	0	0	0.92895508	0.071044922	0.072753906	0.010253906	0.035400391	-0.026855469	0	44330	0	0	0
482	483	483	Category L	0.20385742	0.023925781	-0.87597656	-0.31958008	-0.000976563	0.41162109	-28.5	0	17/3/2018	17	3	2018	2:50:29	10229	0	2	50	29	0	0.060058594	3.4675781	0.19287109	0.010742188	-0.90942383	0.5222168	0.037353516	0	0	0	0	0	0	0	0	0	0.9296875	0.0703125	0.057373047	0.010742188	0.012939453	0.033447266	0	44330	0	0	0
483	484	484	Category L	0.21582031	0	-0.88793945	-0.3293457	0.000244141	0.41040039	-28.37	0	17/3/2018	17	3	2018	2:50:29	10229	0.1	2	50	29	0	0.060058594	3.4675781	0.19287109	0.009765625	-0.91015625	0.093505859	0.033447266	0	0	0	0	0	0	0	0	0	0.93041992	0.069580078	0.054931641	0.022705078	-0.009765625	0.022216797	0	44330	0	0	0
484	485	485	Category L	0.20385742	0.011962891	-0.87597656	-0.32592773	0.003173828	0.4128418	-28.25	0	17/3/2018	17	3	2018	2:50:29	10229	0.2	2	50	29	0	0.060058594	3.4675781	0.19262695	0.007568359	-0.91064453	0.78637695	0.036621094	0	0	0	0	0	0	0	0	0	0.9309082	0.069091797	0.050292969	0.010986328	0.004150391	0.034667969	0	44330	0	0	0
485	486	486	Category L	0.20385742	0.035888672	-0.93579102	-0.32397461	0.002197266	0.41601563	-28.5	0	17/3/2018	17	3	2018	2:50:29	10229	0.3	2	50	29	0	0.060058594	3.4675781	0.19238281	0.005126953	-0.91040039	0.85253906	0.041259766	0	0	0	0	0	0	0	0	0	0.93066406	0.069335938	0.067138672	0.011230469	0.030517578	-0.025146484	0	44330	0	0	0
486	487	487	Category L	0.20385742	0.023925781	-0.88793945	-0.32421875	-0.001220703	0.41186523	-28.25	0	17/3/2018	17	3	2018	2:50:29	10229	0.4	2	50	29	0	0.060058594	3.4675781	0.19213867	0.003662109	-0.90991211	0.61254883	0.031982422	0	0	0	0	0	0	0	0	0	0.92993164	0.070068359	0.053710938	0.011474609	0.020019531	0.021972656	0	44330	0	0	0
487	488	488	Category L	0.20385742	0.035888672	-0.89990234	-0.3269043	0.000488281	0.40991211	-28.01	0	17/3/2018	17	3	2018	2:50:29	10229	0.5	2	50	29	0	0.060058594	3.4675781	0.19213867	0.003417969	-0.90942383	0.80053711	0.035644531	0	0	0	0	0	0	0	0	0	0.9296875	0.0703125	0.053710938	0.011474609	0.032226563	0.009521484	0	44330	0	0	0
488	489	489	Category L	0.20385742	0.047851563	-0.91186523	-0.33007813	0.002197266	0.41650391	-28.01	0	17/3/2018	17	3	2018	2:50:29	10229	0.6	2	50	29	0	0.060058594	3.4675781	0.19238281	0.002441406	-0.90966797	0.86108398	0.046630859	0	0	0	0	0	0	0	0	0	0.9296875	0.0703125	0.05859375	0.011230469	0.045166016	-0.001953125	0	44330	0	0	0
489	490	490	Category L	0.19189453	0.011962891	-0.91186523	-0.32421875	-0.000488281	0.40991211	-27.88	0	17/3/2018	17	3	2018	2:50:29	10229	0.7	2	50	29	0	0.060058594	3.4675781	0.19213867	0.001708984	-0.91015625	0.009521484	0.010253906	0	0	0	0	0	0	0	0	0	0.93041992	0.069580078	0.011962891	-0.000244141	0.010009766	-0.001464844	0	44330	0	0	0
490	491	491	Category L	0.20385742	0	-0.89990234	-0.32495117	-0.003173828	0.40869141	-28.38	0	17/3/2018	17	3	2018	2:50:29	10229	0.8	2	50	29	0	0.060058594	3.4675781	0.19213867	0.000732422	-0.91015625	0.51367188	0.015625	0	0	0	0	0	0	0	0	0	0.93041992	0.069580078	0.022949219	0.011474609	-0.000732422	0.010253906	0	44330	0	0	0
491	492	492	Category L	0.21582031	0.011962891	-0.87597656	-0.32299805	0.002929688	0.40991211	-28.87	0	17/3/2018	17	3	2018	2:50:29	10229	0.9	2	50	29	0	0.060058594	3.4675781	0.19189453	0	-0.91015625	0.12109375	0.043212891	0	0	0	0	0	0	0	0	0	0.93017578	0.069824219	0.069824219	0.023681641	0.011962891	0.034179688	0	44330	0	0	0
492	493	493	Category L	0.20385742	0.047851563	-0.92382813	-0.32666016	-0.004638672	0.40869141	-28.99	0	17/3/2018	17	3	2018	2:50:30	10230	0	2	50	30	0	0.060058594	3.4675781	0.19165039	-0.000976563	-0.91015625	0.047851563	0.052246094	0	0	0	0	0	0	0	0	0	0.93017578	0.069824219	0.074462891	0.011962891	0.048828125	-0.013427734	0	44330	0	0	0
493	494	494	Category L	0.20385742	0.035888672	-0.89990234	-0.32568359	-0.001953125	0.41088867	-28.87	0	17/3/2018	17	3	2018	2:50:30	10230	0.1	2	50	30	0	0.060058594	3.4675781	0.19189453	-0.001708984	-0.91064453	0.14892578	0.040771484	0	0	0	0	0	0	0	0	0	0.93066406	0.069335938	0.060302734	0.01171875	0.037597656	0.010742188	0	44330	0	0	0
494	495	495	Category L	0.20385742	0.023925781	-0.89990234	-0.3269043	-0.000488281	0.40991211	-28.5	0	17/3/2018	17	3	2018	2:50:30	10230	0.2	2	50	30	0	0.060058594	3.4675781	0.19165039	-0.002197266	-0.91088867	0.1472168	0.030761719	0	0	0	0	0	0	0	0	0	0.9309082	0.069091797	0.049316406	0.011962891	0.026123047	0.010986328	0	44330	0	0	0
495	496	496	Category L	0.20385742	0.035888672	-0.91186523	-0.32421875	-0.004394531	0.4140625	-28.01	0	17/3/2018	17	3	2018	2:50:30	10230	0.3	2	50	30	0	0.060058594	3.4675781	0.19140625	-0.002929688	-0.91137695	0.12426758	0.040771484	0	0	0	0	0	0	0	0	0	0.93115234	0.068847656	0.051757813	0.012207031	0.038818359	-0.000244141	0	44330	0	0	0
496	497	497	Category L	0.20385742	0.035888672	-0.93579102	-0.32666016	-0.007080078	0.40844727	-27.76	0	17/3/2018	17	3	2018	2:50:30	10230	0.4	2	50	30	0	0.060058594	3.4675781	0.19116211	-0.004394531	-0.91137695	0.49853516	0.048583984	0	0	0	0	0	0	0	0	0	0.93139648	0.068603516	0.077148438	0.012451172	0.040283203	-0.024169922	0	44330	0	0	0
497	498	498	Category L	0.20385742	0.047851563	-0.92382813	-0.32421875	-0.004394531	0.40966797	-28.01	0	17/3/2018	17	3	2018	2:50:30	10230	0.5	2	50	30	0	0.060058594	3.4675781	0.19116211	-0.005371094	-0.91113281	2.2197266	0.055908203	0	0	0	0	0	0	0	0	0	0.9309082	0.069091797	0.078369141	0.012451172	0.053222656	-0.012451172	0	44330	0	0	0
498	499	499	Category L	0.20385742	0.023925781	-0.85180664	-0.3269043	-0.010009766	0.40722656	-28.01	0	17/3/2018	17	3	2018	2:50:30	10230	0.6	2	50	30	0	0.060058594	3.4675781	0.19091797	-0.005859375	-0.91162109	4.3901367	0.068115234	0	0	0	0	0	0	0	0	0	0.93139648	0.068603516	0.10253906	0.012695313	0.029785156	0.059814453	0	44330	0	0	0
499	500	500	Category L	0.20385742	0.035888672	-0.87597656	-0.32495117	-0.010009766	0.41040039	-28.25	0	17/3/2018	17	3	2018	2:50:30	10230	0.7	2	50	30	0	0.060058594	3.4675781	0.19042969	-0.006835938	-0.91186523	7.5805664	0.057373047	0	0	0	0	0	0	0	0	0	0.93164063	0.068359375	0.091796875	0.013183594	0.042724609	0.035888672	0	44330	0	0	0
500	501	501	Category L	0.16796875	0	-0.87597656	-0.31933594	-0.013916016	0.41455078	-28.5	0	17/3/2018	17	3	2018	2:50:30	10230	0.8	2	50	30	0	0.060058594	3.4675781	0.19042969	-0.007324219	-0.91186523	11.952637	0.04296875	0	0	0	0	0	0	0	0	0	0.93164063	0.068359375	0.065917969	-0.022460938	0.007324219	0.035888672	0	44330	0	0	0
501	502	502	Category L	0.10791016	-0.035888672	-0.83984375	-0.3059082	-0.040283203	0.42016602	-28.5	0	17/3/2018	17	3	2018	2:50:30	10230	0.9	2	50	30	0	0.060058594	3.4675781	0.19018555	-0.008056641	-0.91186523	16.782959	0.11279297	0	0	0	0	0	0	0	0	0	0.93139648	0.068603516	0.18212891	-0.082275391	-0.027587891	0.072021484	0	44330	0	0	0
502	503	503	Category L	0.095947266	-0.023925781	-0.95996094	-0.2734375	-0.084960938	0.43359375	-28.74	0	17/3/2018	17	3	2018	2:50:31	10231	0	2	50	31	0	0.060058594	3.4675781	0.18994141	-0.008544922	-0.91259766	20.885742	0.10644531	0	0	0	0	0	0	0	0	0	0.93212891	0.067871094	0.15649414	-0.093994141	-0.015136719	-0.047119141	0	44330	0	0	0
503	504	504	Category L	0.047851563	-0.011962891	-1.0197754	-0.20825195	-0.12988281	0.44677734	-28.62	0	17/3/2018	17	3	2018	2:50:31	10231	0.1	2	50	31	0	0.060058594	3.4675781	0.1887207	-0.008789063	-0.9128418	24.313232	0.17651367	0	0	0	0	0	0	0	0	0	0.93237305	0.067626953	0.25048828	-0.14086914	-0.002929688	-0.10668945	0	44330	0	0	0
504	505	505	Category L	0.035888672	0.035888672	-0.98388672	-0.1550293	-0.15893555	0.45336914	-28.62	0	17/3/2018	17	3	2018	2:50:31	10231	0.2	2	50	31	0	0.060058594	3.4675781	0.18774414	-0.008789063	-0.91381836	28.247314	0.1730957	0	0	0	0	0	0	0	0	0	0.93310547	0.066894531	0.2668457	-0.15185547	0.044677734	-0.069824219	0	44330	0	0	0
505	506	506	Category L	0.011962891	0.083984375	-0.94799805	-0.14306641	-0.1706543	0.45947266	-28.37	0	17/3/2018	17	3	2018	2:50:31	10231	0.3	2	50	31	0	0.060058594	3.4675781	0.18579102	-0.010253906	-0.91455078	33.029053	0.20068359	0	0	0	0	0	0	0	0	0	0.93334961	0.066650391	0.30175781	-0.17382813	0.094238281	-0.033203125	0	44330	0	0	0
506	507	507	Category L	0.023925781	0	-0.91186523	-0.14550781	-0.15844727	0.45263672	-28.13	0	17/3/2018	17	3	2018	2:50:31	10231	0.4	2	50	31	0	0.059570313	3.515918	0.18481445	-0.011962891	-0.91503906	38.710938	0.16137695	0	0	0	0	0	0	0	0	0	0.93359375	0.06640625	0.17602539	-0.16088867	0.011962891	0.003173828	0	44330	0	0	0
507	508	508	Category L	0.10791016	-0.023925781	-0.94799805	-0.15576172	-0.16650391	0.45410156	-28.37	0	17/3/2018	17	3	2018	2:50:31	10231	0.5	2	50	31	0	0.059570313	3.515918	0.18310547	-0.014160156	-0.91503906	44.791748	0.082763672	0	0	0	0	0	0	0	0	0	0.93334961	0.066650391	0.11767578	-0.075195313	-0.009521484	-0.032714844	0	44330	0	0	0
508	509	509	Category L	0.16796875	-0.13183594	-0.97192383	-0.15942383	-0.1640625	0.44995117	-28.25	0	17/3/2018	17	3	2018	2:50:31	10231	0.6	2	50	31	0	0.059570313	3.515918	0.18212891	-0.015625	-0.9152832	50.614258	0.12988281	0	0	0	0	0	0	0	0	0	0.93334961	0.066650391	0.18676758	-0.014160156	-0.1159668	-0.056396484	0	44330	0	0	0
509	510	510	Category L	0.21582031	-0.083984375	-0.93579102	-0.16210938	-0.15527344	0.45532227	-28.13	0	17/3/2018	17	3	2018	2:50:31	10231	0.7	2	50	31	0	0.059570313	3.515918	0.18188477	-0.016357422	-0.91577148	54.703369	0.078125	0	0	0	0	0	0	0	0	0	0.93359375	0.06640625	0.12133789	0.033691406	-0.067382813	-0.019775391	0	44330	0	0	0
510	511	511	Category L	0.21582031	-0.011962891	-0.86376953	-0.17626953	-0.15625	0.45092773	-28.37	0	17/3/2018	17	3	2018	2:50:31	10231	0.8	2	50	31	0	0.059570313	3.515918	0.18188477	-0.016845703	-0.91601563	56.765381	0.0625	0	0	0	0	0	0	0	0	0	0.93408203	0.065917969	0.091064453	0.033691406	0.004882813	0.052246094	0	44330	0	0	0
511	512	512	Category L	0.19189453	0	-0.87597656	-0.17431641	-0.16064453	0.44799805	-28.25	0	17/3/2018	17	3	2018	2:50:31	10231	0.9	2	50	31	0	0.059570313	3.515918	0.18139648	-0.017333984	-0.91625977	56.834961	0.045166016	0	0	0	0	0	0	0	0	0	0.93432617	0.065673828	0.068115234	0.010253906	0.017333984	0.040283203	0	44330	0	0	0
512	513	513	Category L	0.2277832	0	-0.92382813	-0.16674805	-0.16699219	0.44384766	-28.37	0	17/3/2018	17	3	2018	2:50:32	10232	0	2	50	32	0	0.059570313	3.515918	0.1809082	-0.017822266	-0.91674805	54.88208	0.050292969	0	0	0	0	0	0	0	0	0	0.93481445	0.065185547	0.071289063	0.046630859	0.017822266	-0.006835938	0	44330	0	0	0
513	514	514	Category L	0.2277832	-0.023925781	-0.92382813	-0.15600586	-0.17382813	0.44799805	-28.62	0	17/3/2018	17	3	2018	2:50:32	10232	0.1	2	50	32	0	0.059570313	3.515918	0.1809082	-0.018066406	-0.91699219	52.77832	0.047607422	0	0	0	0	0	0	0	0	0	0.93481445	0.065185547	0.059082031	0.046630859	-0.005615234	-0.006591797	0	44330	0	0	0
514	515	515	Category L	0.21582031	-0.035888672	-0.91186523	-0.15063477	-0.17480469	0.44702148	-28.62	0	17/3/2018	17	3	2018	2:50:32	10232	0.2	2	50	32	0	0.059570313	3.515918	0.1809082	-0.019042969	-0.91723633	50.290039	0.0390625	0	0	0	0	0	0	0	0	0	0.93505859	0.064941406	0.057128906	0.034667969	-0.016601563	0.005371094	0	44330	0	0	0
515	516	516	Category L	0.23999023	-0.059814453	-0.88793945	-0.14892578	-0.17211914	0.45336914	-28.74	0	17/3/2018	17	3	2018	2:50:32	10232	0.3	2	50	32	0	0.059570313	3.515918	0.18066406	-0.01953125	-0.91699219	47.515625	0.077148438	0	0	0	0	0	0	0	0	0	0.93481445	0.065185547	0.12841797	0.059082031	-0.040039063	0.029052734	0	44330	0	0	0
516	517	517	Category L	0.20385742	-0.071777344	-0.91186523	-0.14208984	-0.17382813	0.45336914	-28.99	0	17/3/2018	17	3	2018	2:50:32	10232	0.4	2	50	32	0	0.059570313	3.515918	0.18066406	-0.019775391	-0.91650391	43.061035	0.056884766	0	0	0	0	0	0	0	0	0	0.93432617	0.065673828	0.079589844	0.022949219	-0.051757813	0.004638672	0	44330	0	0	0
517	518	518	Category L	0.23999023	-0.047851563	-0.89990234	-0.13183594	-0.16577148	0.45678711	-29.24	0	17/3/2018	17	3	2018	2:50:32	10232	0.5	2	50	32	0	0.059570313	3.515918	0.18041992	-0.020263672	-0.91577148	36.3125	0.067382813	0	0	0	0	0	0	0	0	0	0.93359375	0.06640625	0.1027832	0.059326172	-0.02734375	0.015869141	0	44330	0	0	0
518	519	519	Category L	0.21582031	-0.011962891	-0.94799805	-0.11938477	-0.16381836	0.46508789	-29.11	0	17/3/2018	17	3	2018	2:50:32	10232	0.6	2	50	32	0	0.059570313	3.515918	0.18017578	-0.020751953	-0.91552734	28.87207	0.048828125	0	0	0	0	0	0	0	0	0	0.93334961	0.066650391	0.076660156	0.035400391	0.008789063	-0.032226563	0	44330	0	0	0
519	520	520	Category L	0.19189453	-0.083984375	-0.89990234	-0.11499023	-0.15698242	0.46435547	-28.62	0	17/3/2018	17	3	2018	2:50:32	10232	0.7	2	50	32	0	0.059570313	3.515918	0.18041992	-0.021240234	-0.91601563	21.469727	0.065673828	0	0	0	0	0	0	0	0	0	0.93383789	0.066162109	0.090332031	0.011230469	-0.0625	0.016113281	0	44330	0	0	0
520	521	521	Category L	0.19189453	-0.071777344	-0.91186523	-0.12353516	-0.15893555	0.46289063	-28.25	0	17/3/2018	17	3	2018	2:50:32	10232	0.8	2	50	32	0	0.059570313	3.515918	0.18041992	-0.021484375	-0.91601563	15.561035	0.051513672	0	0	0	0	0	0	0	0	0	0.93383789	0.066162109	0.065673828	0.011230469	-0.050048828	0.004150391	0	44330	0	0	0
521	522	522	Category L	0.20385742	-0.083984375	-0.93579102	-0.12280273	-0.16577148	0.4609375	-27.76	0	17/3/2018	17	3	2018	2:50:32	10232	0.9	2	50	32	0	0.059570313	3.515918	0.18017578	-0.021484375	-0.91601563	11.457031	0.069335938	0	0	0	0	0	0	0	0	0	0.93383789	0.066162109	0.10546875	0.0234375	-0.062255859	-0.01953125	0	44330	0	0	0
522	523	523	Category L	0.21582031	-0.059814453	-0.91186523	-0.12646484	-0.16381836	0.4597168	-27.52	0	17/3/2018	17	3	2018	2:50:33	10233	0	2	50	33	0	0.059570313	3.515918	0.1796875	-0.022216797	-0.91577148	9.2661133	0.052001953	0	0	0	0	0	0	0	0	0	0.93359375	0.06640625	0.077392578	0.035888672	-0.037353516	0.00390625	0	44330	0	0	0
523	524	524	Category L	0.21582031	-0.047851563	-0.91186523	-0.12402344	-0.16772461	0.45483398	-27.88	0	17/3/2018	17	3	2018	2:50:33	10233	0.1	2	50	33	0	0.059570313	3.515918	0.17919922	-0.022705078	-0.91650391	8.0888672	0.044433594	0	0	0	0	0	0	0	0	0	0.93408203	0.065917969	0.065917969	0.036376953	-0.024902344	0.004638672	0	44330	0	0	0
524	525	525	Category L	0.19189453	-0.071777344	-0.91186523	-0.12475586	-0.16870117	0.4597168	-28.13	0	17/3/2018	17	3	2018	2:50:33	10233	0.2	2	50	33	0	0.059570313	3.515918	0.1784668	-0.022705078	-0.91674805	7.2072754	0.05078125	0	0	0	0	0	0	0	0	0	0.93432617	0.065673828	0.067138672	0.013183594	-0.048828125	0.004882813	0	44330	0	0	0
525	526	526	Category L	0.19189453	-0.083984375	-0.91186523	-0.12182617	-0.16552734	0.46264648	-28.37	0	17/3/2018	17	3	2018	2:50:33	10233	0.3	2	50	33	0	0.059570313	3.515918	0.17822266	-0.022705078	-0.91699219	5.6813965	0.062744141	0	0	0	0	0	0	0	0	0	0.93457031	0.065429688	0.079833984	0.013427734	-0.061035156	0.005126953	0	44330	0	0	0
526	527	527	Category L	0.20385742	-0.071777344	-0.91186523	-0.12426758	-0.17285156	0.45581055	-28.62	0	17/3/2018	17	3	2018	2:50:33	10233	0.4	2	50	33	0	0.059570313	3.515918	0.17773438	-0.021484375	-0.91772461	3.4082031	0.056640625	0	0	0	0	0	0	0	0	0	0.93505859	0.064941406	0.081787109	0.025878906	-0.050048828	0.005859375	0	44330	0	0	0
527	528	528	Category L	0.21582031	-0.083984375	-0.92382813	-0.12890625	-0.16772461	0.45556641	-28.62	0	17/3/2018	17	3	2018	2:50:33	10233	0.5	2	50	33	0	0.059570313	3.515918	0.17749023	-0.020263672	-0.91894531	1.5273438	0.07421875	0	0	0	0	0	0	0	0	0	0.9362793	0.063720703	0.10644531	0.038085938	-0.063476563	-0.004638672	0	44330	0	0	0
528	529	529	Category L	0.19189453	-0.059814453	-0.93579102	-0.13061523	-0.16552734	0.4597168	-28.62	0	17/3/2018	17	3	2018	2:50:33	10233	0.6	2	50	33	0	0.059570313	3.515918	0.17700195	-0.020263672	-0.91992188	0.10595703	0.044677734	0	0	0	0	0	0	0	0	0	0.93725586	0.062744141	0.069580078	0.014648438	-0.039306641	-0.015625	0	44330	0	0	0
529	530	530	Category L	0.19189453	-0.047851563	-0.91186523	-0.13256836	-0.16772461	0.45654297	-28.62	0	17/3/2018	17	3	2018	2:50:33	10233	0.7	2	50	33	0	0.059570313	3.515918	0.17675781	-0.020751953	-0.9206543	0.55761719	0.031982422	0	0	0	0	0	0	0	0	0	0.93774414	0.062255859	0.051025391	0.014892578	-0.026855469	0.008789063	0	44330	0	0	0
530	531	531	Category L	0.19189453	-0.047851563	-0.91186523	-0.13085938	-0.16308594	0.45776367	-28.25	0	17/3/2018	17	3	2018	2:50:33	10233	0.8	2	50	33	0	0.059570313	3.515918	0.17700195	-0.020751953	-0.92138672	1.2336426	0.032226563	0	0	0	0	0	0	0	0	0	0.93847656	0.061523438	0.051269531	0.014648438	-0.026855469	0.009521484	0	44330	0	0	0
531	532	532	Category L	0.19189453	-0.071777344	-0.91186523	-0.13183594	-0.16772461	0.45361328	-28.25	0	17/3/2018	17	3	2018	2:50:33	10233	0.9	2	50	33	0	0.059570313	3.515918	0.17700195	-0.020507813	-0.92114258	2.3300781	0.053955078	0	0	0	0	0	0	0	0	0	0.93823242	0.061767578	0.074951172	0.014648438	-0.051025391	0.009277344	0	44330	0	0	0
532	533	533	Category L	0.21582031	-0.023925781	-0.88793945	-0.13183594	-0.16992188	0.45654297	-28.01	0	17/3/2018	17	3	2018	2:50:34	10234	0	2	50	34	0	0.059570313	3.515918	0.17675781	-0.020263672	-0.9206543	3.107666	0.05078125	0	0	0	0	0	0	0	0	0	0.93774414	0.062255859	0.074951172	0.038818359	-0.003417969	0.032714844	0	44330	0	0	0
533	534	534	Category L	0.19189453	-0.011962891	-0.92382813	-0.12646484	-0.16748047	0.46069336	-28.13	0	17/3/2018	17	3	2018	2:50:34	10234	0.1	2	50	34	0	0.059570313	3.515918	0.17700195	-0.020507813	-0.91992188	3.5004883	0.017578125	0	0	0	0	0	0	0	0	0	0.93701172	0.062988281	0.02734375	0.014648438	0.008544922	-0.003662109	0	44330	0	0	0
534	535	535	Category L	0.19189453	-0.047851563	-0.92382813	-0.13696289	-0.16455078	0.46142578	-28.62	0	17/3/2018	17	3	2018	2:50:34	10234	0.2	2	50	34	0	0.059570313	3.515918	0.17700195	-0.020751953	-0.91967773	3.6345215	0.031005859	0	0	0	0	0	0	0	0	0	0.93676758	0.063232422	0.045898438	0.014648438	-0.026855469	-0.004150391	0	44330	0	0	0
535	536	536	Category L	0.19189453	-0.059814453	-0.93579102	-0.12915039	-0.16577148	0.45385742	-28.74	0	17/3/2018	17	3	2018	2:50:34	10234	0.3	2	50	34	0	0.059570313	3.515918	0.17700195	-0.020751953	-0.91943359	3.7573242	0.044677734	0	0	0	0	0	0	0	0	0	0.93652344	0.063476563	0.070068359	0.014648438	-0.038818359	-0.016113281	0	44330	0	0	0
536	537	537	Category L	0.20385742	-0.047851563	-0.87597656	-0.13793945	-0.16381836	0.46362305	-28.99	0	17/3/2018	17	3	2018	2:50:34	10234	0.4	2	50	34	0	0.059570313	3.515918	0.17724609	-0.020751953	-0.91918945	3.8347168	0.057373047	0	0	0	0	0	0	0	0	0	0.93652344	0.063476563	0.096923828	0.026367188	-0.026855469	0.043212891	0	44330	0	0	0
537	538	538	Category L	0.20385742	-0.023925781	-0.92382813	-0.13867188	-0.16455078	0.46264648	-28.86	0	17/3/2018	17	3	2018	2:50:34	10234	0.5	2	50	34	0	0.059570313	3.515918	0.17724609	-0.020751953	-0.91870117	3.5908203	0.026855469	0	0	0	0	0	0	0	0	0	0.93603516	0.063964844	0.034179688	0.026367188	-0.002929688	-0.004882813	0	44330	0	0	0
538	539	539	Category L	0.19189453	-0.047851563	-0.91186523	-0.13452148	-0.17211914	0.45239258	-28.62	0	17/3/2018	17	3	2018	2:50:34	10234	0.6	2	50	34	0	0.059570313	3.515918	0.17749023	-0.020507813	-0.91845703	3.6279297	0.03125	0	0	0	0	0	0	0	0	0	0.93579102	0.064208984	0.048095703	0.014160156	-0.027099609	0.006591797	0	44330	0	0	0
539	540	540	Category L	0.19189453	-0.011962891	-0.92382813	-0.13525391	-0.16992188	0.45727539	-28.37	0	17/3/2018	17	3	2018	2:50:34	10234	0.7	2	50	34	0	0.059570313	3.515918	0.17773438	-0.020263672	-0.91967773	4.6721191	0.016601563	0	0	0	0	0	0	0	0	0	0.93676758	0.063232422	0.026367188	0.013916016	0.008300781	-0.00390625	0	44330	0	0	0
540	541	541	Category L	0.19189453	-0.023925781	-0.88793945	-0.13305664	-0.16821289	0.4597168	-27.88	0	17/3/2018	17	3	2018	2:50:34	10234	0.8	2	50	34	0	0.059570313	3.515918	0.17822266	-0.020507813	-0.91992188	8.2302246	0.034912109	0	0	0	0	0	0	0	0	0	0.93725586	0.062744141	0.049072266	0.013427734	-0.003173828	0.031982422	0	44330	0	0	0
541	542	542	Category L	0.17993164	-0.035888672	-0.92382813	-0.1394043	-0.1652832	0.45849609	-27.76	0	17/3/2018	17	3	2018	2:50:34	10234	0.9	2	50	34	0	0.059570313	3.515918	0.17895508	-0.020019531	-0.92041016	12.908447	0.016113281	0	0	0	0	0	0	0	0	0	0.93774414	0.062255859	0.020019531	0.000732422	-0.015625	-0.003173828	0	44330	0	0	0
542	543	543	Category L	0.095947266	0	-0.94799805	-0.1394043	-0.15332031	0.46166992	-28.01	0	17/3/2018	17	3	2018	2:50:35	10235	0	2	50	35	0	0.059570313	3.515918	0.18066406	-0.019042969	-0.92114258	17.798584	0.090820313	0	0	0	0	0	0	0	0	0	0.9387207	0.061279297	0.13061523	-0.084716797	0.019042969	-0.026611328	0	44330	0	0	0
543	544	544	Category L	0.14379883	0	-0.97192383	-0.16333008	-0.13354492	0.45678711	-28.01	0	17/3/2018	17	3	2018	2:50:35	10235	0.1	2	50	35	0	0.059570313	3.515918	0.18237305	-0.018310547	-0.92016602	22.794922	0.066894531	0	0	0	0	0	0	0	0	0	0.93823242	0.061767578	0.10864258	-0.038574219	0.018310547	-0.051513672	0	44330	0	0	0
544	545	545	Category L	0.047851563	-0.071777344	-0.94799805	-0.18701172	-0.11157227	0.4609375	-28.37	0	17/3/2018	17	3	2018	2:50:35	10235	0.2	2	50	35	0	0.059570313	3.5288086	0.18432617	-0.017578125	-0.91845703	27.325684	0.1496582	0	0	0	0	0	0	0	0	0	0.93701172	0.062988281	0.2199707	-0.13647461	-0.053955078	-0.029296875	0	44330	0	0	0
545	546	546	Category L	0.11987305	-0.10791016	-0.97192383	-0.20922852	-0.078857422	0.45605469	-28.5	0	17/3/2018	17	3	2018	2:50:35	10235	0.3	2	50	35	0	0.059570313	3.5288086	0.18676758	-0.017822266	-0.91796875	31.874756	0.12426758	0	0	0	0	0	0	0	0	0	0.93676758	0.063232422	0.21069336	-0.066894531	-0.08984375	-0.053710938	0	44330	0	0	0
546	547	547	Category L	0.083984375	-0.16796875	-0.91186523	-0.2355957	-0.082519531	0.44946289	-28.25	0	17/3/2018	17	3	2018	2:50:35	10235	0.4	2	50	35	0	0.059570313	3.5288086	0.18896484	-0.018066406	-0.91723633	34.989502	0.18286133	0	0	0	0	0	0	0	0	0	0.93652344	0.063476563	0.26025391	-0.10498047	-0.1496582	0.005371094	0	44330	0	0	0
547	548	548	Category L	0.13183594	-0.071777344	-0.92382813	-0.25	-0.082519531	0.43798828	-28.13	0	17/3/2018	17	3	2018	2:50:35	10235	0.5	2	50	35	0	0.059570313	3.5288086	0.19140625	-0.017822266	-0.91674805	36.925049	0.080566406	0	0	0	0	0	0	0	0	0	0.93676758	0.063232422	0.12036133	-0.059570313	-0.053710938	-0.006835938	0	44330	0	0	0
548	549	549	Category L	0.16796875	-0.011962891	-0.91186523	-0.25610352	-0.091064453	0.43505859	-27.88	0	17/3/2018	17	3	2018	2:50:35	10235	0.6	2	50	35	0	0.059570313	3.5288086	0.19262695	-0.017089844	-0.91625977	38.619385	0.025634766	0	0	0	0	0	0	0	0	0	0.93652344	0.063476563	0.034423828	-0.024658203	0.005126953	0.004394531	0	44330	0	0	0
549	550	550	Category L	0.19189453	-0.023925781	-0.91186523	-0.2578125	-0.084716797	0.43725586	-28.01	0	17/3/2018	17	3	2018	2:50:35	10235	0.7	2	50	35	0	0.059570313	3.5288086	0.19238281	-0.012939453	-0.91601563	39.872803	0.011474609	0	0	0	0	0	0	0	0	0	0.9362793	0.063720703	0.015625	-0.000488281	-0.010742188	0.004150391	0	44330	0	0	0
550	551	551	Category L	0.17993164	0	-0.91186523	-0.25756836	-0.095947266	0.43359375	-27.88	0	17/3/2018	17	3	2018	2:50:35	10235	0.8	2	50	35	0	0.059570313	3.5288086	0.19140625	-0.009765625	-0.91577148	39.02417	0.015625	0	0	0	0	0	0	0	0	0	0.93554688	0.064453125	0.025390625	-0.011474609	0.009765625	0.00390625	0	44330	0	0	0
551	552	552	Category L	0.17993164	-0.011962891	-0.93579102	-0.26025391	-0.094482422	0.43579102	-28.25	0	17/3/2018	17	3	2018	2:50:35	10235	0.9	2	50	35	0	0.059570313	3.5288086	0.18945313	-0.006591797	-0.91552734	35.527588	0.022705078	0	0	0	0	0	0	0	0	0	0.93481445	0.065185547	0.034912109	-0.009521484	-0.005126953	-0.020019531	0	44330	0	0	0
552	553	553	Category L	0.19189453	-0.011962891	-0.92382813	-0.25756836	-0.095947266	0.43481445	-28.62	0	17/3/2018	17	3	2018	2:50:36	10236	0	2	50	36	0	0.059570313	3.5288086	0.18554688	-0.005615234	-0.91870117	30.425049	0.010009766	0	0	0	0	0	0	0	0	0	0.93725586	0.062744141	0.017333984	0.006103516	-0.006103516	-0.004882813	0	44330	0	0	0
553	554	554	Category L	0.19189453	-0.047851563	-0.92382813	-0.26196289	-0.095458984	0.43774414	-28.37	0	17/3/2018	17	3	2018	2:50:36	10236	0.1	2	50	36	0	0.059570313	3.5288086	0.18115234	-0.005615234	-0.91918945	25.269531	0.043457031	0	0	0	0	0	0	0	0	0	0.93701172	0.062988281	0.056884766	0.010498047	-0.041992188	-0.004394531	0	44330	0	0	0
554	555	555	Category L	0.17993164	-0.023925781	-0.91186523	-0.26367188	-0.095947266	0.43676758	-28.74	0	17/3/2018	17	3	2018	2:50:36	10236	0.2	2	50	36	0	0.059570313	3.5288086	0.17456055	-0.004638672	-0.91967773	20.572754	0.021240234	0	0	0	0	0	0	0	0	0	0.93603516	0.063964844	0.031982422	0.005126953	-0.019042969	0.0078125	0	44330	0	0	0
555	556	556	Category L	0.19189453	-0.023925781	-0.88793945	-0.26391602	-0.096191406	0.43164063	-28.87	0	17/3/2018	17	3	2018	2:50:36	10236	0.3	2	50	36	0	0.059570313	3.5288086	0.16967773	-0.002441406	-0.91845703	15.866455	0.043457031	0	0	0	0	0	0	0	0	0	0.93408203	0.065917969	0.07421875	0.021972656	-0.021240234	0.030517578	0	44330	0	0	0
556	557	557	Category L	0.17993164	-0.011962891	-0.89990234	-0.25854492	-0.092773438	0.43359375	-28.38	0	17/3/2018	17	3	2018	2:50:36	10236	0.4	2	50	36	0	0.059570313	3.5288086	0.16381836	-0.000244141	-0.91796875	12.353027	0.026855469	0	0	0	0	0	0	0	0	0	0.93261719	0.067382813	0.045654297	0.015869141	-0.011474609	0.018066406	0	44330	0	0	0
557	558	558	Category L	0.19189453	0	-0.91186523	-0.25878906	-0.098876953	0.4309082	-28.75	0	17/3/2018	17	3	2018	2:50:36	10236	0.5	2	50	36	0	0.059570313	3.5288086	0.15869141	0.001953125	-0.91796875	10.271484	0.033691406	0	0	0	0	0	0	0	0	0	0.93164063	0.068359375	0.041503906	0.032958984	-0.001953125	0.006103516	0	44330	0	0	0
558	559	559	Category L	0.19189453	0	-0.94799805	-0.25610352	-0.093017578	0.42871094	-28.87	0	17/3/2018	17	3	2018	2:50:36	10236	0.6	2	50	36	0	0.059570313	3.5288086	0.15161133	0.005371094	-0.91845703	8.6264648	0.050048828	0	0	0	0	0	0	0	0	0	0.9309082	0.069091797	0.075195313	0.040039063	-0.005371094	-0.029296875	0	44330	0	0	0
559	560	560	Category L	0.19189453	-0.011962891	-0.92382813	-0.26196289	-0.096191406	0.43066406	-28.99	0	17/3/2018	17	3	2018	2:50:36	10236	0.7	2	50	36	0	0.059570313	3.5288086	0.14404297	0.008789063	-0.91748047	6.9016113	0.052490234	0	0	0	0	0	0	0	0	0	0.92871094	0.071289063	0.074951172	0.047607422	-0.020751953	-0.006103516	0	44330	0	0	0
560	561	561	Category L	0.16796875	0	-0.92382813	-0.25854492	-0.097167969	0.43066406	-29.36	0	17/3/2018	17	3	2018	2:50:36	10236	0.8	2	50	36	0	0.059570313	3.5288086	0.13500977	0.015625	-0.91650391	5.0458984	0.036865234	0	0	0	0	0	0	0	0	0	0.92651367	0.073486328	0.055664063	0.032714844	-0.015625	-0.007080078	0	44330	0	0	0
561	562	562	Category L	0.17993164	0	-0.92382813	-0.26391602	-0.088623047	0.43188477	-29.24	0	17/3/2018	17	3	2018	2:50:36	10236	0.9	2	50	36	0	0.059570313	3.5288086	0.12915039	0.014404297	-0.91601563	4.5332031	0.053222656	0	0	0	0	0	0	0	0	0	0.92529297	0.074707031	0.072753906	0.050537109	-0.014404297	-0.007568359	0	44330	0	0	0
562	563	563	Category L	0.16796875	-0.011962891	-0.92382813	-0.25976563	-0.094726563	0.42675781	-28.99	0	17/3/2018	17	3	2018	2:50:37	10237	0	2	50	37	0	0.059570313	3.5288086	0.11401367	0.024658203	-0.91381836	5.8395996	0.065917969	0	0	0	0	0	0	0	0	0	0.92114258	0.078857422	0.10058594	0.053710938	-0.036621094	-0.009765625	0	44330	0	0	0
563	564	564	Category L	0.15576172	0	-0.91186523	-0.26293945	-0.092773438	0.43359375	-28.74	0	17/3/2018	17	3	2018	2:50:37	10237	0.1	2	50	37	0	0.059570313	3.5288086	0.1027832	0.034423828	-0.90942383	9.4575195	0.062988281	0	0	0	0	0	0	0	0	0	0.91577148	0.084228516	0.089599609	0.052734375	-0.034423828	-0.002197266	0	44330	0	0	0
564	565	565	Category L	0.17993164	0.011962891	-0.89990234	-0.25976563	-0.086425781	0.43505859	-28.62	0	17/3/2018	17	3	2018	2:50:37	10237	0.2	2	50	37	0	0.059570313	3.5288086	0.075439453	0.054443359	-0.90551758	14.911133	0.11254883	0	0	0	0	0	0	0	0	0	0.91015625	0.08984375	0.15234375	0.10424805	-0.042480469	0.005615234	0	44330	0	0	0
565	566	566	Category L	0.16796875	0.11987305	-0.98388672	-0.25439453	-0.062255859	0.4387207	-28.37	0	17/3/2018	17	3	2018	2:50:37	10237	0.3	2	50	37	0	0.059570313	3.5288086	0.062988281	0.061279297	-0.90136719	19.702148	0.14550781	0	0	0	0	0	0	0	0	0	0.90551758	0.094482422	0.24560547	0.10473633	0.058349609	-0.082275391	0	44330	0	0	0
566	567	567	Category L	0.17993164	0.13183594	-0.99584961	-0.26025391	-0.029785156	0.44848633	-28.13	0	17/3/2018	17	3	2018	2:50:37	10237	0.4	2	50	37	0	0.059570313	3.5288086	0.052246094	0.069335938	-0.89672852	23.607666	0.1730957	0	0	0	0	0	0	0	0	0	0.90087891	0.099121094	0.2890625	0.12744141	0.062255859	-0.098876953	0	44330	0	0	0
567	568	568	Category L	0.16796875	0.023925781	-0.98388672	-0.27709961	-0.010009766	0.43652344	-28.25	0	17/3/2018	17	3	2018	2:50:37	10237	0.5	2	50	37	0	0.059570313	3.5288086	0.050537109	0.067382813	-0.89111328	27.002686	0.15551758	0	0	0	0	0	0	0	0	0	0.89526367	0.10473633	0.25317383	0.1171875	-0.043457031	-0.092529297	0	44330	0	0	0
568	569	569	Category L	0.17993164	0.023925781	-0.97192383	-0.29858398	0.002929688	0.42236328	-28.5	0	17/3/2018	17	3	2018	2:50:37	10237	0.6	2	50	37	0	0.059570313	3.5288086	0.045654297	0.070556641	-0.88500977	29.890625	0.16625977	0	0	0	0	0	0	0	0	0	0.88916016	0.11083984	0.26757813	0.1340332	-0.046630859	-0.086669922	0	44330	0	0	0
569	570	570	Category L	0.21582031	0.011962891	-0.95996094	-0.3215332	0.016113281	0.4152832	-28.38	0	17/3/2018	17	3	2018	2:50:37	10237	0.7	2	50	37	0	0.059570313	3.5288086	0.036376953	0.077636719	-0.87915039	31.276611	0.20727539	0	0	0	0	0	0	0	0	0	0.88330078	0.11669922	0.32592773	0.17919922	-0.065673828	-0.080566406	0	44330	0	0	0
570	571	571	Category L	0.20385742	0.011962891	-0.87597656	-0.33837891	0.027099609	0.40625	-28.62	0	17/3/2018	17	3	2018	2:50:37	10237	0.8	2	50	37	0	0.059570313	3.5288086	0.030517578	0.089355469	-0.87426758	31.327393	0.18945313	0	0	0	0	0	0	0	0	0	0.87939453	0.12060547	0.25195313	0.1730957	-0.077392578	-0.001464844	0	44330	0	0	0
571	572	572	Category L	0.19189453	0.023925781	-0.83984375	-0.34838867	0.028808594	0.38989258	-28.5	0	17/3/2018	17	3	2018	2:50:37	10237	0.9	2	50	37	0	0.059570313	3.5288086	0.022949219	0.092041016	-0.87133789	31.7229	0.18481445	0	0	0	0	0	0	0	0	0	0.87646484	0.12353516	0.26855469	0.16870117	-0.068115234	0.031494141	0	44330	0	0	0
572	573	573	Category L	0.21582031	0.035888672	-0.86376953	-0.35913086	0.032470703	0.38378906	-28.25	0	17/3/2018	17	3	2018	2:50:38	10238	0	2	50	38	0	0.059570313	3.5288086	0.014648438	0.097167969	-0.87133789	31.956543	0.21020508	0	0	0	0	0	0	0	0	0	0.87695313	0.12304688	0.27001953	0.20092773	-0.061279297	0.007568359	0	44330	0	0	0
573	574	574	Category L	0.20385742	0.023925781	-0.87597656	-0.35473633	0.03515625	0.39501953	-28.37	0	17/3/2018	17	3	2018	2:50:38	10238	0.1	2	50	38	0	0.059570313	3.5288086	0.005859375	0.10107422	-0.87255859	29.954834	0.21240234	0	0	0	0	0	0	0	0	0	0.87841797	0.12158203	0.27856445	0.19775391	-0.077148438	-0.003173828	0	44330	0	0	0
574	575	575	Category L	0.20385742	0.023925781	-0.88793945	-0.34594727	0.034912109	0.3972168	-28.5	0	17/3/2018	17	3	2018	2:50:38	10238	0.2	2	50	38	0	0.059570313	3.5288086	0	0.10400391	-0.87280273	26.082275	0.21923828	0	0	0	0	0	0	0	0	0	0.87890625	0.12109375	0.29882813	0.20361328	-0.080078125	-0.014892578	0	44330	0	0	0
575	576	576	Category L	0.2277832	0.035888672	-0.89990234	-0.34423828	0.041015625	0.39941406	-28.62	0	17/3/2018	17	3	2018	2:50:38	10238	0.3	2	50	38	0	0.059570313	3.5288086	-0.004394531	0.10717773	-0.87304688	22.50293	0.24438477	0	0	0	0	0	0	0	0	0	0.87963867	0.12036133	0.33032227	0.23217773	-0.071289063	-0.026611328	0	44330	0	0	0
576	577	577	Category L	0.21582031	0.035888672	-0.89990234	-0.34399414	0.035400391	0.40332031	-28.87	0	17/3/2018	17	3	2018	2:50:38	10238	0.4	2	50	38	0	0.059570313	3.5288086	-0.008300781	0.11035156	-0.87133789	19.200684	0.23779297	0	0	0	0	0	0	0	0	0	0.87841797	0.12158203	0.3269043	0.22412109	-0.074462891	-0.028320313	0	44330	0	0	0
577	578	578	Category L	0.21582031	0.059814453	-0.89990234	-0.34423828	0.036132813	0.40039063	-28.99	0	17/3/2018	17	3	2018	2:50:38	10238	0.5	2	50	38	0	0.059570313	3.5288086	-0.011230469	0.11376953	-0.87060547	15.534668	0.23510742	0	0	0	0	0	0	0	0	0	0.87792969	0.12207031	0.31030273	0.22705078	-0.053955078	-0.029052734	0	44330	0	0	0
578	579	579	Category L	0.2277832	0.047851563	-0.93579102	-0.33959961	0.039794922	0.40136719	-28.99	0	17/3/2018	17	3	2018	2:50:38	10238	0.6	2	50	38	0	0.059570313	3.5288086	-0.015869141	0.1171875	-0.86987305	12.233398	0.26171875	0	0	0	0	0	0	0	0	0	0.87792969	0.12207031	0.37890625	0.24365234	-0.069335938	-0.065673828	0	44330	0	0	0
579	580	580	Category L	0.2277832	0.011962891	-0.91186523	-0.33618164	0.037353516	0.39770508	-28.5	0	17/3/2018	17	3	2018	2:50:38	10238	0.7	2	50	38	0	0.059570313	3.5288086	-0.018554688	0.12084961	-0.86987305	10.348877	0.27270508	0	0	0	0	0	0	0	0	0	0.87841797	0.12158203	0.39746094	0.24633789	-0.10888672	-0.041748047	0	44330	0	0	0
580	581	581	Category L	0.2277832	0.047851563	-0.89990234	-0.3449707	0.036132813	0.3972168	-28.25	0	17/3/2018	17	3	2018	2:50:38	10238	0.8	2	50	38	0	0.059570313	3.5288086	-0.018798828	0.12109375	-0.86987305	9.5258789	0.2590332	0	0	0	0	0	0	0	0	0	0.87841797	0.12158203	0.34985352	0.24658203	-0.073242188	-0.029785156	0	44330	0	0	0
581	582	582	Category L	0.25195313	0.035888672	-0.89990234	-0.3449707	0.033447266	0.39916992	-28.25	0	17/3/2018	17	3	2018	2:50:38	10238	0.9	2	50	38	0	0.059570313	3.5288086	-0.019042969	0.12109375	-0.87011719	7.8979492	0.28564453	0	0	0	0	0	0	0	0	0	0.87866211	0.12133789	0.38598633	0.27099609	-0.085205078	-0.029541016	0	44330	0	0	0
582	583	583	Category L	0.2277832	0.035888672	-0.88793945	-0.34130859	0.041015625	0.40356445	-28.13	0	17/3/2018	17	3	2018	2:50:39	10239	0	2	50	39	0	0.060058594	3.5175293	-0.019042969	0.12182617	-0.87011719	5.8710938	0.26196289	0	0	0	0	0	0	0	0	0	0.87890625	0.12109375	0.3503418	0.24682617	-0.0859375	-0.017578125	0	44330	0	0	0
583	584	584	Category L	0.21582031	0.035888672	-0.88793945	-0.34399414	0.038818359	0.40625	-28.13	0	17/3/2018	17	3	2018	2:50:39	10239	0.1	2	50	39	0	0.060058594	3.5175293	-0.017822266	0.12182617	-0.86962891	5.0246582	0.24975586	0	0	0	0	0	0	0	0	0	0.87841797	0.12158203	0.33789063	0.23364258	-0.0859375	-0.018066406	0	44330	0	0	0
584	585	585	Category L	0.21582031	0.023925781	-0.93579102	-0.34741211	0.033935547	0.3972168	-28.13	0	17/3/2018	17	3	2018	2:50:39	10239	0.2	2	50	39	0	0.060058594	3.5175293	-0.017578125	0.12182617	-0.86865234	5.0258789	0.26171875	0	0	0	0	0	0	0	0	0	0.87744141	0.12255859	0.39819336	0.23339844	-0.097900391	-0.066894531	0	44330	0	0	0
585	586	586	Category L	0.20385742	0.059814453	-0.88793945	-0.34399414	0.034179688	0.40429688	-28.01	0	17/3/2018	17	3	2018	2:50:39	10239	0.3	2	50	39	0	0.060058594	3.5175293	-0.015625	0.12280273	-0.86791992	5.5895996	0.22924805	0	0	0	0	0	0	0	0	0	0.87670898	0.12329102	0.30273438	0.21948242	-0.062988281	-0.019775391	0	44330	0	0	0
586	587	587	Category L	0.21582031	0.023925781	-0.88793945	-0.33618164	0.034667969	0.40258789	-27.88	0	17/3/2018	17	3	2018	2:50:39	10239	0.4	2	50	39	0	0.060058594	3.5175293	-0.014892578	0.12426758	-0.86743164	8.3618164	0.25244141	0	0	0	0	0	0	0	0	0	0.87646484	0.12353516	0.3515625	0.23071289	-0.1003418	-0.020263672	0	44330	0	0	0
587	588	588	Category L	0.20385742	0.035888672	-0.89990234	-0.33520508	0.035888672	0.40356445	-28.25	0	17/3/2018	17	3	2018	2:50:39	10239	0.5	2	50	39	0	0.060058594	3.5175293	-0.013916016	0.12646484	-0.86791992	13.118408	0.23803711	0	0	0	0	0	0	0	0	0	0.87719727	0.12280273	0.34057617	0.21777344	-0.090576172	-0.031738281	0	44330	0	0	0
588	589	589	Category M	0.15576172	0.19189453	-0.95996094	-0.27294922	0.097412109	0.44335938	-28.62	0	17/3/2018	17	3	2018	2:50:40	10240	0.099	2	50	40	0	0.060058594	3.5175293	-0.013427734	0.12744141	-0.86767578	18.544678	0.203125	0	0	0	0	0	0	0	0	0	0.87719727	0.12280273	0.32568359	0.16918945	0.064453125	-0.092041016	0	44330	0	0	0
589	590	590	Category M	0.13183594	0.17993164	-0.89990234	-0.23876953	0.11694336	0.45751953	-28.87	0	17/3/2018	17	3	2018	2:50:40	10240	0.199	2	50	40	0	0.060058594	3.5175293	-0.013183594	0.12744141	-0.86816406	22.18042	0.1574707	0	0	0	0	0	0	0	0	0	0.87768555	0.12231445	0.22900391	0.14501953	0.052246094	-0.031494141	0	44330	0	0	0
590	591	591	Category M	0.047851563	0.23999023	-0.85180664	-0.21289063	0.12280273	0.46630859	-28.62	0	17/3/2018	17	3	2018	2:50:40	10240	0.3	2	50	40	0	0.060058594	3.5175293	-0.013427734	0.12768555	-0.86865234	24.273438	0.12890625	0	0	0	0	0	0	0	0	0	0.87792969	0.12207031	0.19018555	0.061279297	0.11206055	0.016845703	0	44330	0	0	0
591	592	592	Category M	-0.11987305	0.083984375	-1.1398926	-0.18041992	0.13354492	0.4753418	-28.62	0	17/3/2018	17	3	2018	2:50:40	10240	0.4	2	50	40	0	0.060058594	3.5175293	-0.013427734	0.12792969	-0.86889648	26.22998	0.29418945	0	0	0	0	0	0	0	0	0	0.87841797	0.12158203	0.42114258	-0.10620117	-0.043945313	-0.27075195	0	44330	0	0	0
592	593	593	Category M	-0.10791016	-0.011962891	-0.95996094	-0.15429688	0.14624023	0.47021484	-28.62	0	17/3/2018	17	3	2018	2:50:40	10240	0.5	2	50	40	0	0.060058594	3.5175293	-0.013183594	0.12817383	-0.86865234	27.892334	0.19189453	0	0	0	0	0	0	0	0	0	0.87817383	0.12182617	0.32568359	-0.094482422	-0.14013672	-0.091064453	0	44330	0	0	0
593	594	594	Category M	-0.29980469	0.059814453	-0.94799805	-0.10986328	0.16430664	0.48657227	-28.62	0	17/3/2018	17	3	2018	2:50:40	10240	0.6	2	50	40	0	0.060058594	3.5175293	-0.013916016	0.12817383	-0.86865234	29.041748	0.30419922	0	0	0	0	0	0	0	0	0	0.87817383	0.12182617	0.43359375	-0.28564453	-0.068359375	-0.079101563	0	44330	0	0	0
594	595	595	Category M	-0.19189453	0.14379883	-0.82788086	-0.077636719	0.17041016	0.48461914	-28.74	0	17/3/2018	17	3	2018	2:50:40	10240	0.7	2	50	40	0	0.060058594	3.5175293	-0.014404297	0.12841797	-0.86865234	30.331299	0.18261719	0	0	0	0	0	0	0	0	0	0.87817383	0.12182617	0.23339844	-0.17724609	0.015136719	0.040771484	0	44330	0	0	0
595	596	596	Category M	-0.2277832	0.10791016	-0.85180664	-0.030273438	0.15795898	0.49316406	-28.5	0	17/3/2018	17	3	2018	2:50:40	10240	0.8	2	50	40	0	0.060058594	3.5175293	-0.014404297	0.12841797	-0.86865234	34.149658	0.21484375	0	0	0	0	0	0	0	0	0	0.87817383	0.12182617	0.25073242	-0.21313477	-0.020507813	0.016845703	0	44330	0	0	0
596	597	597	Category M	-0.20385742	0.13183594	-0.91186523	0.047607422	0.13256836	0.49121094	-28.25	0	17/3/2018	17	3	2018	2:50:40	10240	0.9	2	50	40	0	0.060058594	3.5175293	-0.014892578	0.12890625	-0.86914063	37.693604	0.19360352	0	0	0	0	0	0	0	0	0	0.87890625	0.12109375	0.23413086	-0.18896484	0.002685547	-0.042480469	0	44330	0	0	0
597	598	598	Category M	-0.32397461	0.2277832	-0.92382813	0.12402344	0.11425781	0.47851563	-28.13	0	17/3/2018	17	3	2018	2:50:41	10241	0	2	50	41	0	0.060058594	3.5175293	-0.014892578	0.12915039	-0.86938477	40.068604	0.32861328	0	0	0	0	0	0	0	0	0	0.87915039	0.12084961	0.46142578	-0.30883789	0.098388672	-0.054199219	0	44330	0	0	0
598	599	599	Category M	-0.39599609	0.26391602	-0.87597656	0.18408203	0.093261719	0.46313477	-28.01	0	17/3/2018	17	3	2018	2:50:41	10241	0.1	2	50	41	0	0.060058594	3.5175293	-0.014892578	0.12963867	-0.86938477	42.31958	0.40380859	0	0	0	0	0	0	0	0	0	0.87915039	0.12084961	0.52148438	-0.38085938	0.1340332	-0.006347656	0	44330	0	0	0
599	600	600	Category M	-0.51586914	0.45581055	-0.81591797	0.22851563	0.084228516	0.45019531	-28.25	0	17/3/2018	17	3	2018	2:50:41	10241	0.2	2	50	41	0	0.060058594	3.5175293	-0.014892578	0.12963867	-0.86889648	41.423584	0.59985352	0	0	0	0	0	0	0	0	0	0.87866211	0.12133789	0.88012695	-0.50073242	0.32592773	0.052978516	0	44330	0	0	0
600	601	601	Category M	-0.2878418	-0.16796875	-0.88793945	0.28417969	0.046875	0.4284668	-28.5	0	17/3/2018	17	3	2018	2:50:41	10241	0.3	2	50	41	0	0.060058594	3.5175293	-0.015136719	0.12963867	-0.86938477	43.531982	0.40380859	0	0	0	0	0	0	0	0	0	0.87915039	0.12084961	0.58862305	-0.27246094	-0.29760742	-0.018310547	0	44330	0	0	0
601	602	602	Category M	-1.0078125	0.74389648	-0.74389648	0.3190918	-0.031494141	0.40087891	-28.37	0	17/3/2018	17	3	2018	2:50:41	10241	0.4	2	50	41	0	0.060058594	3.5175293	-0.015136719	0.12963867	-0.86938477	44.910889	1.1738281	0	0	0	0	0	0	0	0	0	0.87915039	0.12084961	1.7324219	-0.99243164	0.61401367	0.12548828	0	44330	0	0	0
602	603	603	Category M	-0.671875	0.70776367	-0.56396484	0.32592773	-0.040527344	0.39794922	-28.01	0	17/3/2018	17	3	2018	2:50:41	10241	0.5	2	50	41	0	0.060058594	3.5175293	-0.015136719	0.12963867	-0.86987305	45.816406	0.92675781	0	0	0	0	0	0	0	0	0	0.87963867	0.12036133	1.5405273	-0.65649414	0.57788086	0.3059082	0	44330	0	0	0
603	604	604	Category M	-1.9677734	1.5598145	-0.59985352	0.32568359	-0.018066406	0.39257813	-27.88	0	17/3/2018	17	3	2018	2:50:41	10241	0.6	2	50	41	0	0.060058594	3.5175293	-0.015136719	0.12963867	-0.87011719	46.398193	2.4350586	0	0	0	0	0	0	0	0	0	0.87988281	0.12011719	3.652832	-1.9523926	1.4299316	0.27026367	0	44330	0	0	0
604	605	605	Category M	-0.80395508	0.47998047	-0.57592773	0.3215332	-0.024658203	0.39941406	-27.76	0	17/3/2018	17	3	2018	2:50:41	10241	0.7	2	50	41	0	0.060058594	3.5175293	-0.015136719	0.12963867	-0.87060547	50.910156	0.91186523	0	0	0	0	0	0	0	0	0	0.88037109	0.11962891	1.4335938	-0.78857422	0.35009766	0.29467773	0	44330	0	0	0
605	606	606	Category M	-0.68383789	0.55175781	-0.53979492	0.33569336	-0.046142578	0.38696289	-27.76	0	17/3/2018	17	3	2018	2:50:41	10241	0.8	2	50	41	0	0.060058594	3.5175293	-0.015136719	0.12963867	-0.87060547	61.482422	0.85717773	0	0	0	0	0	0	0	0	0	0.88037109	0.11962891	1.4216309	-0.66845703	0.421875	0.33081055	0	44330	0	0	0
606	607	607	Category M	0.083984375	-0.2277832	-0.47998047	0.33374023	-0.045166016	0.38574219	-28.01	0	17/3/2018	17	3	2018	2:50:41	10241	0.9	2	50	41	0	0.060058594	3.5175293	-0.015136719	0.12792969	-0.86987305	57.924072	0.53710938	0	0	0	0	0	0	0	0	0	0.87939453	0.12060547	0.8449707	0.099121094	-0.35571289	0.38989258	0	44330	0	0	0
607	608	608	Category M	-0.17993164	0.17993164	-0.43188477	0.3371582	-0.019287109	0.38867188	-27.88	0	17/3/2018	17	3	2018	2:50:42	10242	0	2	50	42	0	0.060058594	3.5175293	-0.015380859	0.12646484	-0.86914063	53.818359	0.47021484	0	0	0	0	0	0	0	0	0	0.87841797	0.12158203	0.6550293	-0.16430664	0.053222656	0.43725586	0	44330	0	0	0
608	609	609	Category M	-0.56396484	0.50390625	-0.45581055	0.34008789	-0.055664063	0.3828125	-28.01	0	17/3/2018	17	3	2018	2:50:42	10242	0.1	2	50	42	0	0.060058594	3.5175293	-0.015625	0.1262207	-0.86865234	48.730957	0.78320313	0	0	0	0	0	0	0	0	0	0.87792969	0.12207031	1.3388672	-0.5480957	0.37744141	0.4128418	0	44330	0	0	0
609	610	610	Category M	-0.26391602	0.87597656	-0.52783203	0.33740234	-0.042480469	0.38525391	-28.37	0	17/3/2018	17	3	2018	2:50:42	10242	0.2	2	50	42	0	0.060058594	3.5175293	-0.015625	0.12573242	-0.86816406	43.306396	0.86010742	0	0	0	0	0	0	0	0	0	0.87744141	0.12255859	1.338623	-0.24804688	0.75	0.34033203	0	44330	0	0	0
610	611	611	Category M	-0.41992188	0.16796875	-0.68383789	0.35107422	-0.038818359	0.37866211	-28.25	0	17/3/2018	17	3	2018	2:50:42	10242	0.3	2	50	42	0	0.060058594	3.5175293	-0.015869141	0.12573242	-0.86767578	27.559326	0.44580078	0	0	0	0	0	0	0	0	0	0.87695313	0.12304688	0.62988281	-0.40380859	0.041992188	0.18383789	0	44330	0	0	0
611	612	612	Category M	-0.46777344	0.3359375	-0.91186523	0.28613281	-0.022949219	0.42358398	-28.01	0	17/3/2018	17	3	2018	2:50:42	10242	0.4	2	50	42	0	0.060058594	3.5175293	-0.016357422	0.12548828	-0.86791992	10.631592	0.49951172	0	0	0	0	0	0	0	0	0	0.87719727	0.12280273	0.70507813	-0.45117188	0.21020508	-0.043701172	0	44330	0	0	0
612	613	613	Category M	-0.49194336	0.29980469	-0.97192383	0.15258789	0.075195313	0.47802734	-27.88	0	17/3/2018	17	3	2018	2:50:42	10242	0.5	2	50	42	0	0.060058594	3.5175293	-0.017089844	0.12426758	-0.86889648	4.4746094	0.51635742	0	0	0	0	0	0	0	0	0	0.87792969	0.12207031	0.75292969	-0.47460938	0.17529297	-0.1027832	0	44330	0	0	0
613	614	614	Category M	-0.27587891	0.21582031	-0.94799805	0.069824219	0.16699219	0.48461914	-27.64	0	17/3/2018	17	3	2018	2:50:42	10242	0.6	2	50	42	0	0.060058594	3.5175293	-0.017578125	0.12182617	-0.86938477	2.4040527	0.28564453	0	0	0	0	0	0	0	0	0	0.87792969	0.12207031	0.43066406	-0.25805664	0.09375	-0.078369141	0	44330	0	0	0
614	615	615	Category M	-0.17993164	0.20385742	-0.94799805	0.000244141	0.19897461	0.4831543	-28.01	0	17/3/2018	17	3	2018	2:50:42	10242	0.7	2	50	42	0	0.060058594	3.5175293	-0.019042969	0.11914063	-0.86987305	12.654053	0.19750977	0	0	0	0	0	0	0	0	0	0.87817383	0.12182617	0.32299805	-0.16064453	0.084472656	-0.077880859	0	44330	0	0	0
615	616	616	Category M	-0.11987305	0.19189453	-0.80395508	-0.055175781	0.22241211	0.46923828	-28.25	0	17/3/2018	17	3	2018	2:50:42	10242	0.8	2	50	42	0	0.059326172	3.4434082	-0.019775391	0.11962891	-0.87060547	30.689453	0.14013672	0	0	0	0	0	0	0	0	0	0.87915039	0.12084961	0.23876953	-0.099853516	0.072021484	0.066650391	0	44330	0	0	0
616	617	617	Category M	-0.023925781	0.23999023	-0.80395508	-0.083984375	0.22265625	0.46679688	-28.25	0	17/3/2018	17	3	2018	2:50:42	10242	0.9	2	50	42	0	0.059326172	3.4434082	-0.020751953	0.11938477	-0.87060547	38.464111	0.13769531	0	0	0	0	0	0	0	0	0	0.87890625	0.12109375	0.19018555	-0.002929688	0.12036133	0.066650391	0	44330	0	0	0
617	618	618	Category M	-0.16796875	0.25195313	-0.87597656	-0.088867188	0.24243164	0.46118164	-28.37	0	17/3/2018	17	3	2018	2:50:43	10243	0	2	50	43	0	0.059326172	3.4434082	-0.021972656	0.11865234	-0.87060547	47.713623	0.19750977	0	0	0	0	0	0	0	0	0	0.87890625	0.12109375	0.28417969	-0.14575195	0.13305664	-0.005126953	0	44330	0	0	0
618	619	619	Category M	-0.035888672	0.23999023	-0.89990234	-0.011962891	0.25024414	0.46704102	-28.25	0	17/3/2018	17	3	2018	2:50:43	10243	0.1	2	50	43	0	0.059326172	3.4434082	-0.022460938	0.1171875	-0.87060547	62.436523	0.12646484	0	0	0	0	0	0	0	0	0	0.87890625	0.12109375	0.16479492	-0.013183594	0.12255859	-0.029052734	0	44330	0	0	0
619	620	620	Category L	0.17993164	0	-0.92382813	-0.24072266	-0.11547852	0.43945313	-28.38	0	17/3/2018	17	3	2018	2:50:51	10251	0.099	2	50	51	0	0.060058594	3.5175293	-0.023681641	0.11645508	-0.87036133	74.58374	0.24047852	0	0	0	0	0	0	0	0	0	0.87841797	0.12158203	0.37329102	0.20361328	-0.11645508	-0.053222656	0	44330	0	0	0
620	621	621	Category L	0.17993164	-0.011962891	-0.91186523	-0.24414063	-0.10742188	0.44091797	-28.99	0	17/3/2018	17	3	2018	2:50:51	10251	0.199	2	50	51	0	0.060058594	3.5175293	-0.024414063	0.11523438	-0.87084961	78.254639	0.24414063	0	0	0	0	0	0	0	0	0	0.87866211	0.12133789	0.37255859	0.2043457	-0.12719727	-0.040771484	0	44330	0	0	0
621	622	622	Category L	0.17993164	0.011962891	-0.93579102	-0.24072266	-0.11743164	0.43847656	-29.61	0	17/3/2018	17	3	2018	2:50:51	10251	0.3	2	50	51	0	0.060058594	3.5175293	-0.025634766	0.11450195	-0.87133789	76.89502	0.23852539	0	0	0	0	0	0	0	0	0	0.87939453	0.12060547	0.37231445	0.20556641	-0.10253906	-0.064208984	0	44330	0	0	0
622	623	623	Category L	0.17993164	0	-0.89990234	-0.24243164	-0.11108398	0.44067383	-30.1	0	17/3/2018	17	3	2018	2:50:51	10251	0.4	2	50	51	0	0.060058594	3.5175293	-0.027587891	0.11376953	-0.87207031	88.754395	0.23852539	0	0	0	0	0	0	0	0	0	0.88012695	0.11987305	0.34912109	0.20751953	-0.11376953	-0.027587891	0	44330	0	0	0
623	624	624	Category L	0.17993164	0	-0.89990234	-0.2421875	-0.11010742	0.44165039	-30.34	0	17/3/2018	17	3	2018	2:50:51	10251	0.5	2	50	51	0	0.060058594	3.5175293	-0.029052734	0.11328125	-0.87280273	97.421631	0.23925781	0	0	0	0	0	0	0	0	0	0.88085938	0.11914063	0.34936523	0.20898438	-0.11328125	-0.026855469	0	44330	0	0	0
624	625	625	Category L	0.19189453	0.011962891	-0.87597656	-0.23999023	-0.11303711	0.44262695	-30.1	0	17/3/2018	17	3	2018	2:50:51	10251	0.6	2	50	51	0	0.060058594	3.5175293	-0.030273438	0.11230469	-0.87353516	102.0376	0.24389648	0	0	0	0	0	0	0	0	0	0.88134766	0.11865234	0.32495117	0.22216797	-0.1003418	-0.002197266	0	44330	0	0	0
625	626	626	Category L	0.17993164	0	-0.93579102	-0.23535156	-0.11938477	0.43579102	-30.22	0	17/3/2018	17	3	2018	2:50:51	10251	0.7	2	50	51	0	0.060058594	3.5175293	-0.031494141	0.11108398	-0.87353516	105.14722	0.24682617	0	0	0	0	0	0	0	0	0	0.88110352	0.11889648	0.38500977	0.21142578	-0.11108398	-0.062011719	0	44330	0	0	0
626	627	627	Category L	0.15576172	0.011962891	-0.94799805	-0.23657227	-0.11132813	0.43774414	-30.34	0	17/3/2018	17	3	2018	2:50:51	10251	0.8	2	50	51	0	0.060058594	3.5175293	-0.032714844	0.10961914	-0.87402344	105.13916	0.22485352	0	0	0	0	0	0	0	0	0	0.88134766	0.11865234	0.36035156	0.18847656	-0.09765625	-0.073730469	0	44330	0	0	0
627	628	628	Category L	0.17993164	0	-0.91186523	-0.2355957	-0.11669922	0.43066406	-30.22	0	17/3/2018	17	3	2018	2:50:51	10251	0.9	2	50	51	0	0.060058594	3.5175293	-0.033935547	0.10864258	-0.87451172	102.38354	0.24267578	0	0	0	0	0	0	0	0	0	0.88183594	0.11816406	0.35986328	0.21386719	-0.10864258	-0.037109375	0	44330	0	0	0
628	629	629	Category L	0.17993164	0	-0.95996094	-0.23901367	-0.11303711	0.43481445	-30.22	0	17/3/2018	17	3	2018	2:50:52	10252	0	2	50	52	0	0.060058594	3.5175293	-0.034667969	0.10766602	-0.87475586	91.612793	0.25463867	0	0	0	0	0	0	0	0	0	0.88208008	0.11791992	0.40722656	0.21459961	-0.10766602	-0.084960938	0	44330	0	0	0
629	630	630	Category L	0.17993164	0	-0.93579102	-0.23828125	-0.11303711	0.43579102	-30.1	0	17/3/2018	17	3	2018	2:50:52	10252	0.1	2	50	52	0	0.060058594	3.5175293	-0.034667969	0.10449219	-0.87426758	77.95459	0.24658203	0	0	0	0	0	0	0	0	0	0.88110352	0.11889648	0.38061523	0.21459961	-0.10449219	-0.061279297	0	44330	0	0	0
630	631	631	Category L	0.17993164	0.011962891	-0.93579102	-0.23657227	-0.11938477	0.43066406	-29.85	0	17/3/2018	17	3	2018	2:50:52	10252	0.2	2	50	52	0	0.060058594	3.5175293	-0.034667969	0.1015625	-0.87475586	62.321289	0.24023438	0	0	0	0	0	0	0	0	0	0.88134766	0.11865234	0.36499023	0.21459961	-0.089599609	-0.060791016	0	44330	0	0	0
631	632	632	Category L	0.19189453	0	-0.92382813	-0.24365234	-0.11743164	0.43334961	-30.1	0	17/3/2018	17	3	2018	2:50:52	10252	0.3	2	50	52	0	0.060058594	3.5175293	-0.033691406	0.097412109	-0.87573242	46.39624	0.25048828	0	0	0	0	0	0	0	0	0	0.88183594	0.11816406	0.37109375	0.22558594	-0.097412109	-0.047851563	0	44330	0	0	0
632	633	633	Category L	0.14379883	0	-0.91186523	-0.23803711	-0.11621094	0.43847656	-30.34	0	17/3/2018	17	3	2018	2:50:52	10252	0.4	2	50	52	0	0.060058594	3.5175293	-0.030761719	0.095947266	-0.87329102	31.233643	0.20288086	0	0	0	0	0	0	0	0	0	0.87915039	0.12084961	0.30908203	0.17456055	-0.095947266	-0.038330078	0	44330	0	0	0
633	634	634	Category L	0.15576172	-0.035888672	-0.92382813	-0.23535156	-0.11938477	0.43457031	-30.22	0	17/3/2018	17	3	2018	2:50:52	10252	0.5	2	50	52	0	0.060058594	3.5175293	-0.028320313	0.095458984	-0.87280273	17.901855	0.23168945	0	0	0	0	0	0	0	0	0	0.87841797	0.12158203	0.36645508	0.18408203	-0.13134766	-0.05078125	0	44330	0	0	0
634	635	635	Category L	0.16796875	-0.011962891	-0.91186523	-0.2409668	-0.12011719	0.43554688	-30.34	0	17/3/2018	17	3	2018	2:50:52	10252	0.6	2	50	52	0	0.060058594	3.5175293	-0.022705078	0.094238281	-0.87255859	9.3977051	0.22167969	0	0	0	0	0	0	0	0	0	0.87792969	0.12207031	0.33618164	0.19067383	-0.10620117	-0.0390625	0	44330	0	0	0
635	636	636	Category L	0.16796875	0.011962891	-0.93579102	-0.23999023	-0.11743164	0.43847656	-30.1	0	17/3/2018	17	3	2018	2:50:52	10252	0.7	2	50	52	0	0.060058594	3.5175293	-0.018554688	0.091796875	-0.8737793	4.0603027	0.2121582	0	0	0	0	0	0	0	0	0	0.87866211	0.12133789	0.32861328	0.18652344	-0.079833984	-0.061767578	0	44330	0	0	0
636	637	637	Category L	0.16796875	0.011962891	-0.92382813	-0.23803711	-0.11743164	0.43774414	-29.73	0	17/3/2018	17	3	2018	2:50:52	10252	0.8	2	50	52	0	0.060058594	3.5175293	-0.014160156	0.089355469	-0.87451172	1.2480469	0.20410156	0	0	0	0	0	0	0	0	0	0.87915039	0.12084961	0.30883789	0.18212891	-0.077392578	-0.049072266	0	44330	0	0	0
637	638	638	Category L	0.19189453	0.035888672	-0.89990234	-0.23828125	-0.11401367	0.44067383	-29.85	0	17/3/2018	17	3	2018	2:50:52	10252	0.9	2	50	52	0	0.060058594	3.5175293	-0.009765625	0.087158203	-0.87475586	0.58178711	0.2097168	0	0	0	0	0	0	0	0	0	0.87915039	0.12084961	0.27807617	0.20166016	-0.051269531	-0.024902344	0	44330	0	0	0
638	639	639	Category L	0.19189453	-0.011962891	-0.92382813	-0.24267578	-0.12084961	0.43334961	-29.73	0	17/3/2018	17	3	2018	2:50:53	10253	0	2	50	53	0	0.060058594	3.5175293	-0.004394531	0.083984375	-0.875	0.42260742	0.22387695	0	0	0	0	0	0	0	0	0	0.87915039	0.12084961	0.34106445	0.19628906	-0.095947266	-0.048583984	0	44330	0	0	0
639	640	640	Category L	0.16796875	-0.011962891	-0.94799805	-0.24047852	-0.11474609	0.43847656	-29.61	0	17/3/2018	17	3	2018	2:50:53	10253	0.1	2	50	53	0	0.060058594	3.5175293	0.001953125	0.080566406	-0.87597656	0.33740234	0.20288086	0	0	0	0	0	0	0	0	0	0.87963867	0.12036133	0.33032227	0.16577148	-0.092529297	-0.071777344	0	44330	0	0	0
640	641	641	Category L	0.17993164	0	-0.93579102	-0.24243164	-0.11547852	0.43652344	-29.61	0	17/3/2018	17	3	2018	2:50:53	10253	0.2	2	50	53	0	0.060058594	3.5175293	0.009521484	0.07421875	-0.87744141	0.22216797	0.19458008	0	0	0	0	0	0	0	0	0	0.88061523	0.11938477	0.30273438	0.17016602	-0.07421875	-0.058105469	0	44330	0	0	0
641	642	642	Category L	0.16796875	0	-0.95996094	-0.23901367	-0.12109375	0.43237305	-30.1	0	17/3/2018	17	3	2018	2:50:53	10253	0.3	2	50	53	0	0.060058594	3.5175293	0.014892578	0.076171875	-0.87792969	0.11450195	0.18945313	0	0	0	0	0	0	0	0	0	0.88134766	0.11865234	0.31103516	0.15283203	-0.076171875	-0.081787109	0	44330	0	0	0
642	643	643	Category L	0.16796875	0	-0.94799805	-0.23535156	-0.11987305	0.43676758	-30.34	0	17/3/2018	17	3	2018	2:50:53	10253	0.4	2	50	53	0	0.060058594	3.5175293	0.029541016	0.06640625	-0.88037109	0.33447266	0.16748047	0	0	0	0	0	0	0	0	0	0.88330078	0.11669922	0.2722168	0.13818359	-0.06640625	-0.067382813	0	44330	0	0	0
643	644	644	Category L	0.16796875	0	-0.93579102	-0.24365234	-0.11450195	0.43945313	-30.83	0	17/3/2018	17	3	2018	2:50:53	10253	0.5	2	50	53	0	0.060058594	3.5175293	0.039794922	0.056884766	-0.88476563	0.49633789	0.14892578	0	0	0	0	0	0	0	0	0	0.88745117	0.11254883	0.23583984	0.12792969	-0.056884766	-0.05078125	0	44330	0	0	0
644	645	645	Category L	0.17993164	0	-0.91186523	-0.23803711	-0.11816406	0.43945313	-31.69	0	17/3/2018	17	3	2018	2:50:53	10253	0.6	2	50	53	0	0.060058594	3.5175293	0.06640625	0.036865234	-0.88842773	0.41821289	0.12133789	0	0	0	0	0	0	0	0	0	0.8918457	0.1081543	0.17358398	0.11328125	-0.036865234	-0.023193359	0	44330	0	0	0
645	646	646	Category L	0.15576172	-0.011962891	-0.91186523	-0.24658203	-0.1171875	0.44042969	-31.45	0	17/3/2018	17	3	2018	2:50:53	10253	0.7	2	50	53	0	0.060058594	3.5175293	0.078613281	0.030029297	-0.89282227	0.28125	0.089599609	0	0	0	0	0	0	0	0	0	0.89672852	0.10327148	0.13793945	0.076904297	-0.041992188	-0.018798828	0	44330	0	0	0
646	647	647	Category L	0.16796875	0.011962891	-0.94799805	-0.23803711	-0.11572266	0.43676758	-31.33	0	17/3/2018	17	3	2018	2:50:53	10253	0.8	2	50	53	0	0.060058594	3.5175293	0.089599609	0.022460938	-0.89794922	0.25952148	0.093261719	0	0	0	0	0	0	0	0	0	0.90283203	0.097167969	0.13867188	0.078125	-0.010498047	-0.049804688	0	44330	0	0	0
647	648	648	Category L	0.15576172	0	-0.93579102	-0.24023438	-0.12109375	0.43139648	-31.33	0	17/3/2018	17	3	2018	2:50:53	10253	0.9	2	50	53	0	0.060058594	3.5175293	0.090576172	0.025146484	-0.90356445	0.21289063	0.076660156	0	0	0	0	0	0	0	0	0	0.90844727	0.091552734	0.12231445	0.064941406	-0.025146484	-0.031982422	0	44330	0	0	0
648	649	649	Category L	0.17993164	0	-0.93579102	-0.24511719	-0.11621094	0.43847656	-31.45	0	17/3/2018	17	3	2018	2:50:54	10254	0	2	50	54	0	0.060058594	3.5175293	0.094482422	0.022216797	-0.90942383	1.3857422	0.091796875	0	0	0	0	0	0	0	0	0	0.91479492	0.085205078	0.13354492	0.085205078	-0.022216797	-0.026123047	0	44330	0	0	0
649	650	650	Category L	0.19189453	0	-0.92382813	-0.24316406	-0.12133789	0.44042969	-31.82	0	17/3/2018	17	3	2018	2:50:54	10254	0.111	2	50	54	0	0.060058594	3.5175293	0.10351563	0.015869141	-0.91577148	2.8886719	0.08984375	0	0	0	0	0	0	0	0	0	0.92163086	0.078369141	0.11206055	0.088134766	-0.015869141	-0.0078125	0	44330	0	0	0
650	651	651	Category L	0.15576172	0	-0.89990234	-0.2434082	-0.1262207	0.42919922	-32.19	0	17/3/2018	17	3	2018	2:50:54	10254	0.222	2	50	54	0	0.059326172	3.4933594	0.10888672	0.004150391	-0.9206543	6.3349609	0.051269531	0	0	0	0	0	0	0	0	0	0.92700195	0.072998047	0.072021484	0.046630859	-0.004150391	0.020751953	0	44330	0	0	0
651	652	652	Category L	0.13183594	-0.071777344	-0.91186523	-0.24169922	-0.11791992	0.43920898	-31.94	0	17/3/2018	17	3	2018	2:50:54	10254	0.333	2	50	54	0	0.059326172	3.4933594	0.11572266	0.001464844	-0.92382813	10.381836	0.075927734	0	0	0	0	0	0	0	0	0	0.9309082	0.069091797	0.10131836	0.015869141	-0.073242188	0.011962891	0	44330	0	0	0
652	653	653	Category L	0.19189453	-0.16796875	-0.89990234	-0.21679688	-0.13330078	0.44091797	-31.69	0	17/3/2018	17	3	2018	2:50:54	10254	0.444	2	50	54	0	0.059326172	3.4933594	0.12329102	-0.002929688	-0.92407227	13.530762	0.18017578	0	0	0	0	0	0	0	0	0	0.93237305	0.067626953	0.2578125	0.068359375	-0.16479492	0.024169922	0	44330	0	0	0
653	654	654	Category L	0.071777344	-0.17993164	-0.92382813	-0.18676758	-0.15429688	0.44873047	-31.32	0	17/3/2018	17	3	2018	2:50:54	10254	0.555	2	50	54	0	0.059326172	3.4933594	0.1315918	-0.007080078	-0.92333984	16.396484	0.18261719	0	0	0	0	0	0	0	0	0	0.93286133	0.067138672	0.23266602	-0.059814453	-0.17260742	-0.000244141	0	44330	0	0	0
654	655	655	Category L	0.14379883	0.047851563	-0.94799805	-0.15063477	-0.15625	0.45556641	-30.96	0	17/3/2018	17	3	2018	2:50:54	10254	0.666	2	50	54	0	0.059326172	3.4933594	0.13720703	-0.010498047	-0.9230957	20.246582	0.063720703	0	0	0	0	0	0	0	0	0	0.93334961	0.066650391	0.089355469	0.006347656	0.058349609	-0.024658203	0	44330	0	0	0
655	656	656	Category L	0.15576172	0.023925781	-0.88793945	-0.14355469	-0.1640625	0.45849609	-30.83	0	17/3/2018	17	3	2018	2:50:54	10254	0.777	2	50	54	0	0.059326172	3.4933594	0.14111328	-0.013427734	-0.92260742	24.944824	0.053222656	0	0	0	0	0	0	0	0	0	0.93359375	0.06640625	0.086914063	0.014404297	0.037353516	0.034667969	0	44330	0	0	0
656	657	657	Category L	0.11987305	-0.023925781	-0.91186523	-0.1262207	-0.17456055	0.45654297	-30.1	0	17/3/2018	17	3	2018	2:50:54	10254	0.888	2	50	54	0	0.059326172	3.4933594	0.14477539	-0.016601563	-0.92407227	28.383301	0.028808594	0	0	0	0	0	0	0	0	0	0.93554688	0.064453125	0.044433594	-0.024902344	-0.007080078	0.012207031	0	44330	0	0	0
657	658	658	Category L	0.16796875	-0.047851563	-0.89990234	-0.11645508	-0.17211914	0.46069336	-29.97	0	17/3/2018	17	3	2018	2:50:55	10255	0	2	50	55	0	0.059326172	3.4933594	0.14697266	-0.020019531	-0.92578125	31.362549	0.043212891	0	0	0	0	0	0	0	0	0	0.9375	0.0625	0.07421875	0.020751953	-0.027587891	0.025878906	0	44330	0	0	0
658	659	659	Category L	0.14379883	-0.023925781	-0.91186523	-0.10644531	-0.1652832	0.46337891	-29.85	0	17/3/2018	17	3	2018	2:50:55	10255	0.09	2	50	55	0	0.059326172	3.4933594	0.15063477	-0.023925781	-0.92651367	35.260742	0.016357422	0	0	0	0	0	0	0	0	0	0.93920898	0.060791016	0.021972656	-0.006835938	0	0.014648438	0	44330	0	0	0
659	660	660	Category L	0.16796875	-0.083984375	-0.94799805	-0.091308594	-0.16943359	0.46044922	-30.22	0	17/3/2018	17	3	2018	2:50:55	10255	0.181	2	50	55	0	0.059326172	3.4933594	0.15332031	-0.02734375	-0.92724609	37.493408	0.061767578	0	0	0	0	0	0	0	0	0	0.94042969	0.059570313	0.091552734	0.014404297	-0.056396484	-0.020507813	0	44330	0	0	0
660	661	661	Category L	0.13183594	-0.011962891	-0.94799805	-0.067871094	-0.1730957	0.46777344	-30.96	0	17/3/2018	17	3	2018	2:50:55	10255	0.272	2	50	55	0	0.059326172	3.4933594	0.15283203	-0.028320313	-0.92724609	36.231201	0.033691406	0	0	0	0	0	0	0	0	0	0.94018555	0.059814453	0.058105469	-0.020996094	0.016357422	-0.020507813	0	44330	0	0	0
661	662	662	Category L	0.083984375	-0.011962891	-0.95996094	-0.063964844	-0.16455078	0.47021484	-31.08	0	17/3/2018	17	3	2018	2:50:55	10255	0.363	2	50	55	0	0.059326172	3.4933594	0.15258789	-0.028564453	-0.92724609	33.699219	0.077880859	0	0	0	0	0	0	0	0	0	0.94018555	0.059814453	0.11791992	-0.068603516	0.016601563	-0.032470703	0	44330	0	0	0
662	663	663	Category L	0.10791016	-0.011962891	-0.94799805	-0.064941406	-0.17504883	0.47192383	-31.08	0	17/3/2018	17	3	2018	2:50:55	10255	0.454	2	50	55	0	0.059326172	3.4933594	0.15209961	-0.029296875	-0.92700195	31.720459	0.052001953	0	0	0	0	0	0	0	0	0	0.93969727	0.060302734	0.082519531	-0.044189453	0.017333984	-0.020751953	0	44330	0	0	0
663	664	664	Category L	0.11987305	-0.047851563	-0.93579102	-0.072021484	-0.1652832	0.46899414	-30.83	0	17/3/2018	17	3	2018	2:50:55	10255	0.545	2	50	55	0	0.059326172	3.4933594	0.15136719	-0.030029297	-0.92700195	29.463867	0.037109375	0	0	0	0	0	0	0	0	0	0.93994141	0.060058594	0.057861328	-0.031494141	-0.017578125	-0.008544922	0	44330	0	0	0
664	665	665	Category L	0.11987305	-0.059814453	-0.93579102	-0.073974609	-0.16894531	0.46508789	-30.47	0	17/3/2018	17	3	2018	2:50:55	10255	0.636	2	50	55	0	0.059326172	3.4933594	0.15087891	-0.030517578	-0.92724609	26.18335	0.043457031	0	0	0	0	0	0	0	0	0	0.94018555	0.059814453	0.068603516	-0.031005859	-0.029052734	-0.008300781	0	44330	0	0	0
665	666	666	Category L	0.10791016	-0.059814453	-0.92382813	-0.075439453	-0.17431641	0.46166992	-30.1	0	17/3/2018	17	3	2018	2:50:55	10255	0.727	2	50	55	0	0.059326172	3.4933594	0.14990234	-0.031005859	-0.92822266	23.075195	0.051025391	0	0	0	0	0	0	0	0	0	0.94091797	0.059082031	0.075195313	-0.041992188	-0.028564453	0.004394531	0	44330	0	0	0
666	667	667	Category L	0.13183594	-0.059814453	-0.92382813	-0.073730469	-0.16870117	0.46875	-29.98	0	17/3/2018	17	3	2018	2:50:55	10255	0.818	2	50	55	0	0.059326172	3.4933594	0.1484375	-0.03125	-0.92822266	21.0625	0.033203125	0	0	0	0	0	0	0	0	0	0.94067383	0.059326172	0.049804688	-0.016601563	-0.028320313	0.004394531	0	44330	0	0	0
667	668	668	Category L	0.13183594	-0.047851563	-0.93579102	-0.076171875	-0.16967773	0.46875	-29.85	0	17/3/2018	17	3	2018	2:50:55	10255	0.909	2	50	55	0	0.059326172	3.4933594	0.14819336	-0.029541016	-0.9284668	18.203613	0.025390625	0	0	0	0	0	0	0	0	0	0.94067383	0.059326172	0.041503906	-0.016357422	-0.018066406	-0.007080078	0	44330	0	0	0
668	669	669	Category L	0.15576172	-0.047851563	-0.91186523	-0.076171875	-0.17407227	0.46972656	-29.73	0	17/3/2018	17	3	2018	2:50:56	10256	0	2	50	56	0	0.059326172	3.4933594	0.14624023	-0.029541016	-0.92895508	13.389893	0.026611328	0	0	0	0	0	0	0	0	0	0.94091797	0.059082031	0.044433594	0.009277344	-0.018066406	0.017089844	0	44330	0	0	0
669	670	670	Category L	0.14379883	-0.059814453	-0.94799805	-0.081542969	-0.17651367	0.46655273	-30.1	0	17/3/2018	17	3	2018	2:50:56	10256	0.1	2	50	56	0	0.059326172	3.4933594	0.14526367	-0.031494141	-0.92871094	9.5209961	0.033935547	0	0	0	0	0	0	0	0	0	0.94042969	0.059570313	0.048828125	-0.001464844	-0.028076172	-0.019042969	0	44330	0	0	0
670	671	671	Category L	0.11987305	-0.083984375	-0.92382813	-0.076416016	-0.17041016	0.46972656	-30.34	0	17/3/2018	17	3	2018	2:50:56	10256	0.2	2	50	56	0	0.059326172	3.4933594	0.14501953	-0.032958984	-0.9284668	6.3503418	0.056884766	0	0	0	0	0	0	0	0	0	0.94042969	0.059570313	0.080810547	-0.025146484	-0.05078125	0.004638672	0	44330	0	0	0
671	672	672	Category L	0.11987305	-0.035888672	-0.93579102	-0.082519531	-0.17236328	0.46655273	-30.34	0	17/3/2018	17	3	2018	2:50:56	10256	0.3	2	50	56	0	0.059326172	3.4933594	0.14501953	-0.033935547	-0.92822266	3.970459	0.026367188	0	0	0	0	0	0	0	0	0	0.94018555	0.059814453	0.034667969	-0.025146484	-0.001708984	-0.007324219	0	44330	0	0	0
672	673	673	Category L	0.083984375	-0.059814453	-0.92382813	-0.081542969	-0.17651367	0.46655273	-30.83	0	17/3/2018	17	3	2018	2:50:56	10256	0.4	2	50	56	0	0.059326172	3.4933594	0.14501953	-0.033935547	-0.9284668	2.78125	0.06640625	0	0	0	0	0	0	0	0	0	0.94042969	0.059570313	0.091552734	-0.061035156	-0.025634766	0.004638672	0	44330	0	0	0
673	674	674	Category L	0.14379883	-0.035888672	-0.93579102	-0.085205078	-0.16943359	0.46948242	-30.59	0	17/3/2018	17	3	2018	2:50:56	10256	0.5	2	50	56	0	0.059326172	3.4933594	0.14575195	-0.033935547	-0.9284668	1.8974609	0.007568359	0	0	0	0	0	0	0	0	0	0.94042969	0.059570313	0.010986328	-0.001953125	-0.001708984	-0.007080078	0	44330	0	0	0
674	675	675	Category L	0.14379883	-0.047851563	-0.91186523	-0.084228516	-0.17480469	0.46459961	-30.34	0	17/3/2018	17	3	2018	2:50:56	10256	0.6	2	50	56	0	0.059326172	3.4933594	0.14624023	-0.033935547	-0.92822266	1.4006348	0.021484375	0	0	0	0	0	0	0	0	0	0.94042969	0.059570313	0.032714844	-0.002441406	-0.013671875	0.016357422	0	44330	0	0	0
675	676	676	Category L	0.11987305	-0.083984375	-0.92382813	-0.079833984	-0.17138672	0.46850586	-30.34	0	17/3/2018	17	3	2018	2:50:56	10256	0.7	2	50	56	0	0.059326172	3.4933594	0.14624023	-0.034179688	-0.9284668	0.014648438	0.056396484	0	0	0	0	0	0	0	0	0	0.94042969	0.059570313	0.080810547	-0.026367188	-0.049560547	0.004638672	0	44330	0	0	0
676	677	677	Category L	0.14379883	-0.047851563	-0.93579102	-0.082275391	-0.1730957	0.4675293	-29.98	0	17/3/2018	17	3	2018	2:50:56	10256	0.8	2	50	56	0	0.059326172	3.4933594	0.14648438	-0.034667969	-0.92797852	1.4094238	0.015380859	0	0	0	0	0	0	0	0	0	0.94018555	0.059814453	0.023681641	-0.002685547	-0.012939453	-0.007568359	0	44330	0	0	0
677	678	678	Category L	0.11987305	-0.023925781	-0.93579102	-0.078125	-0.17138672	0.47094727	-30.1	0	17/3/2018	17	3	2018	2:50:56	10256	0.9	2	50	56	0	0.059326172	3.4933594	0.14672852	-0.034667969	-0.92822266	2.8466797	0.030029297	0	0	0	0	0	0	0	0	0	0.94018555	0.059814453	0.045410156	-0.026855469	0.010742188	-0.007568359	0	44330	0	0	0
678	679	679	Category L	0.13183594	-0.011962891	-0.94799805	-0.083251953	-0.17822266	0.46557617	-30.34	0	17/3/2018	17	3	2018	2:50:57	10257	0	2	50	57	0	0.059326172	3.4933594	0.14672852	-0.03515625	-0.9284668	3.9848633	0.033691406	0	0	0	0	0	0	0	0	0	0.94067383	0.059326172	0.057861328	-0.014892578	0.023193359	-0.019287109	0	44330	0	0	0
679	680	680	Category L	0.083984375	-0.047851563	-0.93579102	-0.0859375	-0.16943359	0.47070313	-30.59	0	17/3/2018	17	3	2018	2:50:57	10257	0.1	2	50	57	0	0.059326172	3.4933594	0.14648438	-0.035400391	-0.9284668	3.6147461	0.064208984	0	0	0	0	0	0	0	0	0	0.94067383	0.059326172	0.082275391	-0.0625	-0.012207031	-0.007080078	0	44330	0	0	0
680	681	681	Category L	0.14379883	-0.011962891	-0.93579102	-0.086914063	-0.17504883	0.46337891	-30.34	0	17/3/2018	17	3	2018	2:50:57	10257	0.2	2	50	57	0	0.059326172	3.4933594	0.14697266	-0.035400391	-0.92797852	2.4819336	0.024658203	0	0	0	0	0	0	0	0	0	0.94042969	0.059570313	0.034179688	-0.003173828	0.0234375	-0.007568359	0	44330	0	0	0
681	682	682	Category L	0.16796875	-0.035888672	-0.92382813	-0.093994141	-0.16577148	0.46923828	-30.34	0	17/3/2018	17	3	2018	2:50:57	10257	0.3	2	50	57	0	0.059326172	3.4933594	0.14697266	-0.035400391	-0.92797852	1.510498	0.021240234	0	0	0	0	0	0	0	0	0	0.94042969	0.059570313	0.025390625	0.020751953	-0.000244141	0.004150391	0	44330	0	0	0
682	683	683	Category L	0.14379883	-0.059814453	-0.92382813	-0.091308594	-0.17407227	0.45727539	-30.1	0	17/3/2018	17	3	2018	2:50:57	10257	0.4	2	50	57	0	0.059326172	3.4933594	0.14746094	-0.035400391	-0.92773438	0.32226563	0.024658203	0	0	0	0	0	0	0	0	0	0.93994141	0.060058594	0.031738281	-0.003662109	-0.024169922	0.00390625	0	44330	0	0	0
683	684	684	Category L	0.15576172	-0.035888672	-0.89990234	-0.091064453	-0.16796875	0.4675293	-29.98	0	17/3/2018	17	3	2018	2:50:57	10257	0.5	2	50	57	0	0.059326172	3.4933594	0.14770508	-0.035888672	-0.92724609	1.9084473	0.028320313	0	0	0	0	0	0	0	0	0	0.93969727	0.060302734	0.035400391	0.0078125	0	0.02734375	0	44330	0	0	0
684	685	685	Category L	0.17993164	-0.071777344	-0.92382813	-0.090576172	-0.17480469	0.46313477	-30.22	0	17/3/2018	17	3	2018	2:50:57	10257	0.6	2	50	57	0	0.059326172	3.4933594	0.14770508	-0.035888672	-0.92675781	3.2434082	0.048095703	0	0	0	0	0	0	0	0	0	0.93920898	0.060791016	0.070800781	0.031982422	-0.035644531	0.002929688	0	44330	0	0	0
685	686	686	Category L	0.19189453	-0.047851563	-0.94799805	-0.085205078	-0.16796875	0.4675293	-29.98	0	17/3/2018	17	3	2018	2:50:57	10257	0.7	2	50	57	0	0.059326172	3.4933594	0.14770508	-0.035888672	-0.92700195	2.9030762	0.050048828	0	0	0	0	0	0	0	0	0	0.93920898	0.060791016	0.076660156	0.043945313	-0.01171875	-0.020751953	0	44330	0	0	0
686	687	687	Category L	0.15576172	-0.023925781	-0.93579102	-0.094482422	-0.17480469	0.46435547	-30.1	0	17/3/2018	17	3	2018	2:50:57	10257	0.8	2	50	57	0	0.059326172	3.4933594	0.14819336	-0.035644531	-0.92724609	2.2802734	0.016113281	0	0	0	0	0	0	0	0	0	0.93969727	0.060302734	0.027587891	0.007324219	0.01171875	-0.008300781	0	44330	0	0	0
687	688	688	Category L	0.14379883	-0.047851563	-0.89990234	-0.093261719	-0.17163086	0.46655273	-29.98	0	17/3/2018	17	3	2018	2:50:57	10257	0.9	2	50	57	0	0.059326172	3.4933594	0.14819336	-0.036132813	-0.92700195	2.6567383	0.029785156	0	0	0	0	0	0	0	0	0	0.93945313	0.060546875	0.043212891	-0.004394531	-0.011474609	0.027099609	0	44330	0	0	0
688	689	689	Category L	0.15576172	-0.011962891	-0.94799805	-0.096679688	-0.17602539	0.45825195	-29.85	0	17/3/2018	17	3	2018	2:50:58	10258	0	2	50	58	0	0.059814453	3.4853027	0.14868164	-0.036376953	-0.92675781	2.9421387	0.032958984	0	0	0	0	0	0	0	0	0	0.93920898	0.060791016	0.052490234	0.006835938	0.024414063	-0.020996094	0	44330	0	0	0
689	690	690	Category L	0.15576172	-0.047851563	-0.92382813	-0.091796875	-0.17382813	0.46826172	-29.98	0	17/3/2018	17	3	2018	2:50:58	10258	0.111	2	50	58	0	0.059814453	3.4853027	0.1484375	-0.036621094	-0.92651367	1.2570801	0.013427734	0	0	0	0	0	0	0	0	0	0.93896484	0.061035156	0.020996094	0.007080078	-0.010986328	0.002685547	0	44330	0	0	0
690	691	691	Category L	0.13183594	-0.047851563	-0.93579102	-0.092041016	-0.17236328	0.46044922	-29.85	0	17/3/2018	17	3	2018	2:50:58	10258	0.222	2	50	58	0	0.059814453	3.4853027	0.14819336	-0.036621094	-0.92675781	0.44555664	0.021728516	0	0	0	0	0	0	0	0	0	0.93920898	0.060791016	0.036621094	-0.016357422	-0.010986328	-0.008789063	0	44330	0	0	0
691	692	692	Category L	0.13183594	-0.035888672	-0.93579102	-0.093994141	-0.17724609	0.46728516	-29.61	0	17/3/2018	17	3	2018	2:50:58	10258	0.333	2	50	58	0	0.059814453	3.4853027	0.14868164	-0.036865234	-0.92700195	0.75927734	0.019042969	0	0	0	0	0	0	0	0	0	0.93945313	0.060546875	0.026611328	-0.016845703	0.000976563	-0.008544922	0	44330	0	0	0
692	693	693	Category L	0.17993164	-0.047851563	-0.92382813	-0.093017578	-0.1730957	0.46630859	-29.61	0	17/3/2018	17	3	2018	2:50:58	10258	0.444	2	50	58	0	0.059814453	3.4853027	0.1496582	-0.035888672	-0.92724609	0.31738281	0.032470703	0	0	0	0	0	0	0	0	0	0.93994141	0.060058594	0.045410156	0.030029297	-0.01171875	0.003417969	0	44330	0	0	0
693	694	694	Category L	0.17993164	-0.047851563	-0.92382813	-0.095703125	-0.16455078	0.4675293	-29.73	0	17/3/2018	17	3	2018	2:50:58	10258	0.555	2	50	58	0	0.059814453	3.4853027	0.1496582	-0.034179688	-0.92724609	2.2038574	0.032958984	0	0	0	0	0	0	0	0	0	0.93994141	0.060058594	0.047119141	0.030029297	-0.013427734	0.003417969	0	44330	0	0	0
694	695	695	Category L	0.11987305	-0.035888672	-0.91186523	-0.097412109	-0.1730957	0.46044922	-29.97	0	17/3/2018	17	3	2018	2:50:58	10258	0.666	2	50	58	0	0.059814453	3.4853027	0.15136719	-0.031982422	-0.92724609	2.980957	0.035400391	0	0	0	0	0	0	0	0	0	0.93994141	0.060058594	0.05078125	-0.031494141	-0.003662109	0.015380859	0	44330	0	0	0
695	696	696	Category L	0.17993164	-0.059814453	-0.91186523	-0.099121094	-0.17553711	0.46411133	-30.34	0	17/3/2018	17	3	2018	2:50:58	10258	0.777	2	50	58	0	0.059814453	3.4853027	0.15209961	-0.032470703	-0.92700195	2.6916504	0.041503906	0	0	0	0	0	0	0	0	0	0.93994141	0.060058594	0.069824219	0.027587891	-0.027099609	0.015136719	0	44330	0	0	0
696	697	697	Category L	0.15576172	-0.035888672	-0.93579102	-0.095703125	-0.1652832	0.46655273	-30.1	0	17/3/2018	17	3	2018	2:50:58	10258	0.888	2	50	58	0	0.059814453	3.4853027	0.15283203	-0.032714844	-0.92724609	2.8911133	0.009277344	0	0	0	0	0	0	0	0	0	0.94042969	0.059570313	0.014160156	0.002685547	-0.002929688	-0.008300781	0	44330	0	0	0
697	698	698	Category L	0.11987305	-0.059814453	-0.94799805	-0.097412109	-0.16674805	0.46459961	-29.97	0	17/3/2018	17	3	2018	2:50:59	10259	0	2	50	59	0	0.059814453	3.4853027	0.15380859	-0.032470703	-0.92724609	3.5932617	0.048095703	0	0	0	0	0	0	0	0	0	0.94042969	0.059570313	0.081787109	-0.033935547	-0.027099609	-0.020507813	0	44330	0	0	0
698	699	699	Category L	0.16796875	-0.035888672	-0.95996094	-0.099121094	-0.16943359	0.45922852	-29.6	0	17/3/2018	17	3	2018	2:50:59	10259	0.1	2	50	59	0	0.059814453	3.4853027	0.15405273	-0.031982422	-0.92700195	2.8415527	0.035644531	0	0	0	0	0	0	0	0	0	0.94042969	0.059570313	0.050292969	0.013671875	-0.003662109	-0.032714844	0	44330	0	0	0
699	700	700	Category L	0.14379883	-0.071777344	-0.91186523	-0.10180664	-0.17480469	0.45996094	-29.6	0	17/3/2018	17	3	2018	2:50:59	10259	0.2	2	50	59	0	0.059814453	3.4853027	0.15429688	-0.031494141	-0.92675781	1.5141602	0.044189453	0	0	0	0	0	0	0	0	0	0.93994141	0.060058594	0.065673828	-0.010498047	-0.040039063	0.014892578	0	44330	0	0	0
700	701	701	Category L	0.16796875	-0.035888672	-0.91186523	-0.10351563	-0.17041016	0.46508789	-29.85	0	17/3/2018	17	3	2018	2:50:59	10259	0.3	2	50	59	0	0.059814453	3.4853027	0.15429688	-0.030029297	-0.92626953	2.2243652	0.020507813	0	0	0	0	0	0	0	0	0	0.93945313	0.060546875	0.033935547	0.013427734	-0.005615234	0.014404297	0	44330	0	0	0
701	702	702	Category L	0.14379883	-0.035888672	-0.91186523	-0.10253906	-0.16552734	0.46508789	-30.1	0	17/3/2018	17	3	2018	2:50:59	10259	0.4	2	50	59	0	0.059814453	3.4853027	0.15380859	-0.029785156	-0.92675781	3.6018066	0.019042969	0	0	0	0	0	0	0	0	0	0.93994141	0.060058594	0.031005859	-0.010009766	-0.005859375	0.014892578	0	44330	0	0	0
702	703	703	Category L	0.11987305	-0.059814453	-0.91186523	-0.10180664	-0.17285156	0.46508789	-30.22	0	17/3/2018	17	3	2018	2:50:59	10259	0.5	2	50	59	0	0.059814453	3.4853027	0.15429688	-0.03125	-0.92700195	5.3322754	0.047363281	0	0	0	0	0	0	0	0	0	0.94018555	0.059814453	0.078125	-0.034423828	-0.028320313	0.015136719	0	44330	0	0	0
703	704	704	Category L	0.14379883	-0.047851563	-0.92382813	-0.10009766	-0.17285156	0.46289063	-30.1	0	17/3/2018	17	3	2018	2:50:59	10259	0.6	2	50	59	0	0.059814453	3.4853027	0.15429688	-0.031494141	-0.92651367	9.2182617	0.01953125	0	0	0	0	0	0	0	0	0	0.93969727	0.060302734	0.029541016	-0.010498047	-0.016113281	0.002685547	0	44330	0	0	0
704	705	705	Category L	0.10791016	-0.023925781	-0.94799805	-0.10253906	-0.16552734	0.46508789	-30.1	0	17/3/2018	17	3	2018	2:50:59	10259	0.7	2	50	59	0	0.059814453	3.4853027	0.15454102	-0.031005859	-0.92626953	15.875732	0.052001953	0	0	0	0	0	0	0	0	0	0.93969727	0.060302734	0.075439453	-0.046630859	0.007080078	-0.021484375	0	44330	0	0	0
705	706	706	Category L	0.071777344	-0.011962891	-0.93579102	-0.11132813	-0.16577148	0.46533203	-30.1	0	17/3/2018	17	3	2018	2:50:59	10259	0.8	2	50	59	0	0.059814453	3.4853027	0.15478516	-0.030273438	-0.92651367	23.330322	0.085449219	0	0	0	0	0	0	0	0	0	0.93969727	0.060302734	0.1105957	-0.083007813	0.018310547	-0.009033203	0	44330	0	0	0
706	707	707	Category L	0.11987305	0.13183594	-0.97192383	-0.1315918	-0.14575195	0.46191406	-30.47	0	17/3/2018	17	3	2018	2:50:59	10259	0.9	2	50	59	0	0.059814453	3.4853027	0.15478516	-0.029785156	-0.92675781	28.14209	0.17138672	0	0	0	0	0	0	0	0	0	0.94018555	0.059814453	0.24169922	-0.034912109	0.16162109	-0.044921875	0	44330	0	0	0
707	708	708	Category L	0.035888672	0	-0.94799805	-0.17919922	-0.12524414	0.45874023	-30.47	0	17/3/2018	17	3	2018	2:51:00	10260	0	2	51	0	0	0.059814453	3.4853027	0.15478516	-0.029296875	-0.92724609	31.140137	0.12426758	0	0	0	0	0	0	0	0	0	0.94042969	0.059570313	0.16894531	-0.11889648	0.029296875	-0.020507813	0	44330	0	0	0
708	709	709	Category L	0.095947266	-0.14379883	-0.93579102	-0.21777344	-0.109375	0.44848633	-30.22	0	17/3/2018	17	3	2018	2:51:00	10260	0.09	2	51	0	0	0.059814453	3.4853027	0.15454102	-0.028564453	-0.92749023	34.259033	0.12939453	0	0	0	0	0	0	0	0	0	0.94067383	0.059326172	0.18188477	-0.05859375	-0.11499023	-0.008056641	0	44330	0	0	0
709	710	710	Category L	0.15576172	-0.11987305	-0.92382813	-0.24633789	-0.10229492	0.44189453	-29.85	0	17/3/2018	17	3	2018	2:51:00	10260	0.181	2	51	0	0	0.059814453	3.4853027	0.15429688	-0.028076172	-0.92773438	36.701172	0.091796875	0	0	0	0	0	0	0	0	0	0.94091797	0.059082031	0.096923828	0.001220703	-0.091552734	0.00390625	0	44330	0	0	0
710	711	711	Category L	0.19189453	-0.059814453	-0.91186523	-0.26098633	-0.098632813	0.43579102	-29.36	0	17/3/2018	17	3	2018	2:51:00	10260	0.272	2	51	0	0	0.059814453	3.4853027	0.15429688	-0.02734375	-0.92724609	37.186768	0.051757813	0	0	0	0	0	0	0	0	0	0.94042969	0.059570313	0.085205078	0.037353516	-0.032226563	0.015380859	0	44330	0	0	0
711	712	712	Category L	0.19189453	-0.011962891	-0.94799805	-0.25488281	-0.10546875	0.43066406	-28.99	0	17/3/2018	17	3	2018	2:51:00	10260	0.363	2	51	0	0	0.059814453	3.4853027	0.15478516	-0.026123047	-0.92724609	36.76709	0.044677734	0	0	0	0	0	0	0	0	0	0.94042969	0.059570313	0.071777344	0.036865234	0.014160156	-0.020507813	0	44330	0	0	0
712	713	713	Category L	0.19189453	0.011962891	-0.89990234	-0.25073242	-0.10546875	0.43164063	-29.11	0	17/3/2018	17	3	2018	2:51:00	10260	0.454	2	51	0	0	0.059814453	3.4853027	0.15478516	-0.025878906	-0.92675781	36.567383	0.059326172	0	0	0	0	0	0	0	0	0	0.93994141	0.060058594	0.1015625	0.036865234	0.037841797	0.026855469	0	44330	0	0	0
713	714	714	Category L	0.19189453	-0.035888672	-0.91186523	-0.24975586	-0.109375	0.43261719	-29.36	0	17/3/2018	17	3	2018	2:51:00	10260	0.545	2	51	0	0	0.059814453	3.4853027	0.15454102	-0.025390625	-0.92626953	35.317627	0.041259766	0	0	0	0	0	0	0	0	0	0.93945313	0.060546875	0.062011719	0.037109375	-0.010253906	0.014404297	0	44330	0	0	0
714	715	715	Category L	0.17993164	-0.035888672	-0.92382813	-0.25756836	-0.098632813	0.43359375	-29.61	0	17/3/2018	17	3	2018	2:51:00	10260	0.636	2	51	0	0	0.059814453	3.4853027	0.15332031	-0.025390625	-0.92651367	31.787842	0.028320313	0	0	0	0	0	0	0	0	0	0.93945313	0.060546875	0.039306641	0.026367188	-0.010253906	0.002685547	0	44330	0	0	0
715	716	716	Category L	0.19189453	-0.023925781	-0.89990234	-0.25756836	-0.10693359	0.43041992	-29.73	0	17/3/2018	17	3	2018	2:51:00	10260	0.727	2	51	0	0	0.059814453	3.4853027	0.15234375	-0.026855469	-0.92724609	25.908203	0.048095703	0	0	0	0	0	0	0	0	0	0.94018555	0.059814453	0.069824219	0.039306641	0.002929688	0.02734375	0	44330	0	0	0
716	717	717	Category L	0.17993164	0	-0.93579102	-0.2512207	-0.11035156	0.43164063	-29.73	0	17/3/2018	17	3	2018	2:51:00	10260	0.818	2	51	0	0	0.059814453	3.4853027	0.15161133	-0.026123047	-0.92822266	20.668213	0.039306641	0	0	0	0	0	0	0	0	0	0.94067383	0.059326172	0.062011719	0.028076172	0.026123047	-0.007324219	0	44330	0	0	0
717	718	718	Category L	0.19189453	0	-0.92382813	-0.26098633	-0.11132813	0.43212891	-29.73	0	17/3/2018	17	3	2018	2:51:00	10260	0.909	2	51	0	0	0.059814453	3.4853027	0.1496582	-0.025390625	-0.92822266	16.848633	0.049316406	0	0	0	0	0	0	0	0	0	0.94067383	0.059326172	0.071777344	0.041992188	0.025390625	0.004394531	0	44330	0	0	0
718	719	719	Category L	0.17993164	-0.023925781	-0.92382813	-0.25585938	-0.11132813	0.43237305	-29.73	0	17/3/2018	17	3	2018	2:51:01	10261	0	2	51	1	0	0.059814453	3.4853027	0.1484375	-0.024902344	-0.9284668	13.994629	0.031494141	0	0	0	0	0	0	0	0	0	0.94067383	0.059326172	0.037109375	0.03125	0.000976563	0.004638672	0	44330	0	0	0
719	720	720	Category L	0.19189453	-0.011962891	-0.92382813	-0.25146484	-0.10864258	0.43066406	-29.98	0	17/3/2018	17	3	2018	2:51:01	10261	0.111	2	51	1	0	0.059814453	3.4853027	0.14746094	-0.024902344	-0.9284668	11.568604	0.046386719	0	0	0	0	0	0	0	0	0	0.94042969	0.059570313	0.062011719	0.044189453	0.012939453	0.004638672	0	44330	0	0	0
720	721	721	Category L	0.19189453	0	-0.93579102	-0.2565918	-0.10766602	0.43139648	-30.1	0	17/3/2018	17	3	2018	2:51:01	10261	0.222	2	51	1	0	0.059814453	3.4853027	0.14697266	-0.024169922	-0.92822266	9.5322266	0.051269531	0	0	0	0	0	0	0	0	0	0.94018555	0.059814453	0.076171875	0.044677734	0.024169922	-0.007324219	0	44330	0	0	0
721	722	722	Category L	0.19189453	-0.011962891	-0.92382813	-0.24780273	-0.11035156	0.43261719	-29.85	0	17/3/2018	17	3	2018	2:51:01	10261	0.333	2	51	1	0	0.059814453	3.4853027	0.14599609	-0.024169922	-0.92822266	8.7077637	0.047363281	0	0	0	0	0	0	0	0	0	0.93994141	0.060058594	0.0625	0.045654297	0.012207031	0.004394531	0	44330	0	0	0
722	723	723	Category L	0.19189453	-0.023925781	-0.91186523	-0.25732422	-0.10791016	0.43652344	-29.85	0	17/3/2018	17	3	2018	2:51:01	10261	0.444	2	51	1	0	0.059814453	3.4853027	0.14453125	-0.023925781	-0.92797852	7.1967773	0.049804688	0	0	0	0	0	0	0	0	0	0.93945313	0.060546875	0.063476563	0.047119141	0	0.016113281	0	44330	0	0	0
723	724	724	Category L	0.17993164	0	-0.89990234	-0.25585938	-0.11816406	0.42626953	-30.1	0	17/3/2018	17	3	2018	2:51:01	10261	0.555	2	51	1	0	0.059814453	3.4853027	0.14379883	-0.0234375	-0.92822266	4.6794434	0.051513672	0	0	0	0	0	0	0	0	0	0.93945313	0.060546875	0.087890625	0.035888672	0.0234375	0.028320313	0	44330	0	0	0
724	725	725	Category L	0.17993164	0	-0.92382813	-0.25317383	-0.11450195	0.43139648	-30.34	0	17/3/2018	17	3	2018	2:51:01	10261	0.666	2	51	1	0	0.059814453	3.4853027	0.14257813	-0.023681641	-0.9284668	1.9919434	0.044433594	0	0	0	0	0	0	0	0	0	0.93969727	0.060302734	0.065673828	0.037109375	0.023681641	0.004638672	0	44330	0	0	0
725	726	726	Category L	0.19189453	0	-0.93579102	-0.25756836	-0.11572266	0.43017578	-30.59	0	17/3/2018	17	3	2018	2:51:01	10261	0.777	2	51	1	0	0.059814453	3.4853027	0.14160156	-0.023193359	-0.92871094	0.19506836	0.055664063	0	0	0	0	0	0	0	0	0	0.93969727	0.060302734	0.080322266	0.050048828	0.023193359	-0.006835938	0	44330	0	0	0
726	727	727	Category L	0.16796875	-0.023925781	-0.92382813	-0.25219727	-0.1105957	0.43237305	-30.83	0	17/3/2018	17	3	2018	2:51:01	10261	0.888	2	51	1	0	0.060058594	3.5175293	0.140625	-0.023193359	-0.92822266	0.16870117	0.027587891	0	0	0	0	0	0	0	0	0	0.93920898	0.060791016	0.032226563	0.027099609	-0.000488281	0.004394531	0	44330	0	0	0
727	728	728	Category L	0.19189453	-0.023925781	-0.92382813	-0.25390625	-0.11108398	0.43041992	-30.59	0	17/3/2018	17	3	2018	2:51:02	10262	0	2	51	2	0	0.060058594	3.5175293	0.13989258	-0.0234375	-0.92797852	0.54003906	0.052001953	0	0	0	0	0	0	0	0	0	0.9387207	0.061279297	0.056396484	0.051757813	-0.000244141	0.004150391	0	44330	0	0	0
728	729	729	Category L	0.16796875	-0.011962891	-0.91186523	-0.2565918	-0.11108398	0.42944336	-30.47	0	17/3/2018	17	3	2018	2:51:02	10262	0.1	2	51	2	0	0.060058594	3.5175293	0.1394043	-0.0234375	-0.92871094	0.032714844	0.034912109	0	0	0	0	0	0	0	0	0	0.93945313	0.060546875	0.056884766	0.028320313	0.011474609	0.016845703	0	44330	0	0	0
729	730	730	Category L	0.16796875	0	-0.94799805	-0.25488281	-0.10839844	0.43237305	-30.22	0	17/3/2018	17	3	2018	2:51:02	10262	0.2	2	51	2	0	0.060058594	3.5175293	0.13891602	-0.023681641	-0.92871094	0.59472656	0.041992188	0	0	0	0	0	0	0	0	0	0.93945313	0.060546875	0.071777344	0.028808594	0.023681641	-0.019042969	0	44330	0	0	0
730	731	731	Category L	0.19189453	-0.023925781	-0.91186523	-0.2565918	-0.10913086	0.43530273	-29.98	0	17/3/2018	17	3	2018	2:51:02	10262	0.3	2	51	2	0	0.060058594	3.5175293	0.13793945	-0.0234375	-0.92871094	0.62255859	0.056152344	0	0	0	0	0	0	0	0	0	0.93920898	0.060791016	0.070800781	0.053710938	-0.000244141	0.016845703	0	44330	0	0	0
731	732	732	Category L	0.20385742	0	-0.94799805	-0.25732422	-0.11743164	0.43017578	-29.85	0	17/3/2018	17	3	2018	2:51:02	10262	0.4	2	51	2	0	0.060058594	3.5175293	0.13720703	-0.023193359	-0.9284668	0.55004883	0.072998047	0	0	0	0	0	0	0	0	0	0.93896484	0.061035156	0.10913086	0.06640625	0.023193359	-0.019287109	0	44330	0	0	0
732	733	733	Category L	0.20385742	-0.023925781	-0.89990234	-0.26000977	-0.11035156	0.43334961	-29.73	0	17/3/2018	17	3	2018	2:51:02	10262	0.5	2	51	2	0	0.060058594	3.5175293	0.13696289	-0.023193359	-0.92822266	0.77368164	0.072509766	0	0	0	0	0	0	0	0	0	0.9387207	0.061279297	0.095703125	0.066650391	-0.000488281	0.028320313	0	44330	0	0	0
733	734	734	Category L	0.20385742	-0.011962891	-0.91186523	-0.25585938	-0.11816406	0.42822266	-29.73	0	17/3/2018	17	3	2018	2:51:02	10262	0.6	2	51	2	0	0.060058594	3.5175293	0.13623047	-0.022705078	-0.92822266	1.3093262	0.0703125	0	0	0	0	0	0	0	0	0	0.93823242	0.061767578	0.094726563	0.067626953	0.010742188	0.016357422	0	44330	0	0	0
734	735	735	Category L	0.20385742	0.011962891	-0.92382813	-0.25634766	-0.11645508	0.42822266	-29.85	0	17/3/2018	17	3	2018	2:51:02	10262	0.7	2	51	2	0	0.060058594	3.5175293	0.13500977	-0.022216797	-0.92822266	1.3154297	0.076660156	0	0	0	0	0	0	0	0	0	0.93823242	0.061767578	0.10742188	0.068603516	0.034179688	0.004394531	0	44330	0	0	0
735	736	736	Category L	0.20385742	0	-0.92382813	-0.2487793	-0.11669922	0.42724609	-29.98	0	17/3/2018	17	3	2018	2:51:02	10262	0.8	2	51	2	0	0.060058594	3.5175293	0.13525391	-0.022216797	-0.92822266	0.58154297	0.072021484	0	0	0	0	0	0	0	0	0	0.93823242	0.061767578	0.095214844	0.068359375	0.022216797	0.004394531	0	44330	0	0	0
736	737	737	Category L	0.20385742	0	-0.89990234	-0.25244141	-0.11206055	0.43237305	-29.85	0	17/3/2018	17	3	2018	2:51:02	10262	0.9	2	51	2	0	0.060058594	3.5175293	0.13427734	-0.021484375	-0.9284668	0.69091797	0.078125	0	0	0	0	0	0	0	0	0	0.93823242	0.061767578	0.11962891	0.069335938	0.021484375	0.028564453	0	44330	0	0	0
737	738	738	Category L	0.17993164	-0.011962891	-0.88793945	-0.25317383	-0.11987305	0.43237305	-29.73	0	17/3/2018	17	3	2018	2:51:03	10263	0	2	51	3	0	0.060058594	3.5175293	0.13427734	-0.021484375	-0.9284668	2.8869629	0.061767578	0	0	0	0	0	0	0	0	0	0.93847656	0.061523438	0.095947266	0.045410156	0.009521484	0.040527344	0	44330	0	0	0
738	739	739	Category L	0.16796875	0.023925781	-0.88793945	-0.24951172	-0.11157227	0.42749023	-29.48	0	17/3/2018	17	3	2018	2:51:03	10263	0.1	2	51	3	0	0.060058594	3.5175293	0.13427734	-0.021240234	-0.9284668	5.6967773	0.069335938	0	0	0	0	0	0	0	0	0	0.93847656	0.061523438	0.11938477	0.033447266	0.045166016	0.040527344	0	44330	0	0	0
739	740	740	Category L	0.16796875	0.035888672	-0.91186523	-0.24536133	-0.086425781	0.4440918	-29.36	0	17/3/2018	17	3	2018	2:51:03	10263	0.2	2	51	3	0	0.060058594	3.5175293	0.13305664	-0.020996094	-0.92822266	7.6437988	0.068603516	0	0	0	0	0	0	0	0	0	0.93798828	0.062011719	0.1081543	0.034667969	0.056884766	0.016357422	0	44330	0	0	0
740	741	741	Category L	0.095947266	0	-0.98388672	-0.24804688	-0.057617188	0.44677734	-29.61	0	17/3/2018	17	3	2018	2:51:03	10263	0.3	2	51	3	0	0.060058594	3.5175293	0.13256836	-0.020263672	-0.9284668	9.3635254	0.069335938	0	0	0	0	0	0	0	0	0	0.93823242	0.061767578	0.11230469	-0.036621094	0.020263672	-0.055175781	0	44330	0	0	0
741	742	742	Category L	0.13183594	-0.11987305	-0.97192383	-0.26342773	-0.044921875	0.44482422	-29.85	0	17/3/2018	17	3	2018	2:51:03	10263	0.4	2	51	3	0	0.060058594	3.5175293	0.13183594	-0.020019531	-0.9284668	11.943359	0.10864258	0	0	0	0	0	0	0	0	0	0.93823242	0.061767578	0.14306641	0	-0.099609375	-0.043212891	0	44330	0	0	0
742	743	743	Category L	0.095947266	-0.035888672	-0.91186523	-0.26342773	-0.045654297	0.43603516	-30.1	0	17/3/2018	17	3	2018	2:51:03	10263	0.5	2	51	3	0	0.060058594	3.5175293	0.13183594	-0.020019531	-0.9284668	14.042236	0.042724609	0	0	0	0	0	0	0	0	0	0.93798828	0.062011719	0.068359375	-0.035888672	-0.015625	0.016601563	0	44330	0	0	0
743	744	744	Category L	0.14379883	-0.011962891	-0.92382813	-0.26342773	-0.044921875	0.44287109	-30.22	0	17/3/2018	17	3	2018	2:51:03	10263	0.6	2	51	3	0	0.060058594	3.5175293	0.13208008	-0.01953125	-0.9284668	15.49707	0.014648438	0	0	0	0	0	0	0	0	0	0.93823242	0.061767578	0.023925781	0.011474609	0.007568359	0.004638672	0	44330	0	0	0
744	745	745	Category L	0.13183594	0	-0.94799805	-0.26855469	-0.055175781	0.43432617	-30.22	0	17/3/2018	17	3	2018	2:51:03	10263	0.7	2	51	3	0	0.060058594	3.5175293	0.13134766	-0.019287109	-0.9284668	16.201904	0.02734375	0	0	0	0	0	0	0	0	0	0.93798828	0.062011719	0.038818359	0.000244141	0.019287109	-0.019287109	0	44330	0	0	0
745	746	746	Category L	0.11987305	-0.023925781	-0.94799805	-0.26879883	-0.049072266	0.44067383	-29.97	0	17/3/2018	17	3	2018	2:51:03	10263	0.8	2	51	3	0	0.060058594	3.5175293	0.13183594	-0.018798828	-0.92822266	17.491211	0.0234375	0	0	0	0	0	0	0	0	0	0.9375	0.0625	0.036621094	-0.011962891	-0.004882813	-0.01953125	0	44330	0	0	0
746	747	747	Category L	0.13183594	-0.011962891	-0.95996094	-0.26318359	-0.049804688	0.44287109	-29.73	0	17/3/2018	17	3	2018	2:51:03	10263	0.9	2	51	3	0	0.060058594	3.5175293	0.13256836	-0.019042969	-0.92822266	18.0979	0.032470703	0	0	0	0	0	0	0	0	0	0.93774414	0.062255859	0.039550781	-0.000732422	0.007080078	-0.031494141	0	44330	0	0	0
747	748	748	Category L	0.10791016	0	-0.95996094	-0.26660156	-0.050537109	0.44165039	-29.48	0	17/3/2018	17	3	2018	2:51:04	10264	0	2	51	4	0	0.060058594	3.5175293	0.13256836	-0.020996094	-0.92822266	15.980957	0.045410156	0	0	0	0	0	0	0	0	0	0.93774414	0.062255859	0.077636719	-0.024658203	0.020996094	-0.031494141	0	44330	0	0	0
748	749	749	Category L	0.13183594	0	-0.92382813	-0.26416016	-0.051513672	0.4387207	-29.36	0	17/3/2018	17	3	2018	2:51:04	10264	0.1	2	51	4	0	0.060058594	3.5175293	0.13378906	-0.021484375	-0.92822266	12.966309	0.021972656	0	0	0	0	0	0	0	0	0	0.93823242	0.061767578	0.028076172	-0.001953125	0.021484375	0.004394531	0	44330	0	0	0
749	750	750	Category L	0.14379883	-0.011962891	-0.92382813	-0.26586914	-0.052490234	0.44384766	-29.61	0	17/3/2018	17	3	2018	2:51:04	10264	0.2	2	51	4	0	0.060058594	3.5175293	0.13452148	-0.020019531	-0.92822266	10.394287	0.012939453	0	0	0	0	0	0	0	0	0	0.93823242	0.061767578	0.021728516	0.009033203	0.008056641	0.004394531	0	44330	0	0	0
750	751	751	Category L	0.15576172	0.011962891	-0.92382813	-0.26147461	-0.055175781	0.43579102	-29.97	0	17/3/2018	17	3	2018	2:51:04	10264	0.3	2	51	4	0	0.060058594	3.5175293	0.13427734	-0.018798828	-0.92822266	7.4020996	0.037597656	0	0	0	0	0	0	0	0	0	0.93798828	0.062011719	0.056640625	0.021484375	0.030761719	0.004394531	0	44330	0	0	0
751	752	752	Category L	0.13183594	0	-0.88793945	-0.25976563	-0.060302734	0.44165039	-30.34	0	17/3/2018	17	3	2018	2:51:04	10264	0.4	2	51	4	0	0.060058594	3.5175293	0.13305664	-0.018310547	-0.9284668	2.5725098	0.044677734	0	0	0	0	0	0	0	0	0	0.93823242	0.061767578	0.060546875	-0.001220703	0.018310547	0.040527344	0	44330	0	0	0
752	753	753	Category L	0.059814453	-0.023925781	-0.88793945	-0.26220703	-0.060302734	0.44262695	-30.1	0	17/3/2018	17	3	2018	2:51:04	10264	0.5	2	51	4	0	0.060058594	3.5175293	0.13256836	-0.018798828	-0.92822266	3.8850098	0.083251953	0	0	0	0	0	0	0	0	0	0.93774414	0.062255859	0.11816406	-0.072753906	-0.004882813	0.040283203	0	44330	0	0	0
753	754	754	Category L	0.047851563	-0.047851563	-0.94799805	-0.25146484	-0.075439453	0.44262695	-29.85	0	17/3/2018	17	3	2018	2:51:04	10264	0.6	2	51	4	0	0.060058594	3.5175293	0.13110352	-0.019287109	-0.9284668	9.7668457	0.090087891	0	0	0	0	0	0	0	0	0	0.93798828	0.062011719	0.13110352	-0.083251953	-0.028320313	-0.019287109	0	44330	0	0	0
754	755	755	Category L	0.071777344	-0.15576172	-0.98388672	-0.20458984	-0.11450195	0.45654297	-29.73	0	17/3/2018	17	3	2018	2:51:04	10264	0.7	2	51	4	0	0.060058594	3.5175293	0.12988281	-0.019042969	-0.92895508	13.76001	0.15820313	0	0	0	0	0	0	0	0	0	0.93798828	0.062011719	0.24951172	-0.058105469	-0.13647461	-0.0546875	0	44330	0	0	0
755	756	756	Category L	0.047851563	-0.035888672	-0.98388672	-0.15234375	-0.15014648	0.46069336	-29.85	0	17/3/2018	17	3	2018	2:51:04	10264	0.8	2	51	4	0	0.060058594	3.5175293	0.12915039	-0.018798828	-0.92895508	18.626221	0.099365234	0	0	0	0	0	0	0	0	0	0.93798828	0.062011719	0.15307617	-0.081298828	-0.016845703	-0.0546875	0	44330	0	0	0
756	757	757	Category L	0	0.023925781	-0.94799805	-0.12963867	-0.15600586	0.46289063	-30.1	0	17/3/2018	17	3	2018	2:51:04	10264	0.9	2	51	4	0	0.060058594	3.5175293	0.12744141	-0.018554688	-0.92919922	24.26709	0.13574219	0	0	0	0	0	0	0	0	0	0.93798828	0.062011719	0.1887207	-0.12744141	0.042480469	-0.018554688	0	44330	0	0	0
757	758	758	Category L	0.023925781	0	-0.94799805	-0.11254883	-0.15454102	0.46142578	-30.34	0	17/3/2018	17	3	2018	2:51:05	10265	0	2	51	5	0	0.060058594	3.5175293	0.12646484	-0.018798828	-0.92895508	28.579834	0.10595703	0	0	0	0	0	0	0	0	0	0.9375	0.0625	0.14038086	-0.10253906	0.018798828	-0.018798828	0	44330	0	0	0
758	759	759	Category L	0.035888672	0	-0.94799805	-0.10864258	-0.15869141	0.47045898	-30.22	0	17/3/2018	17	3	2018	2:51:05	10265	0.1	2	51	5	0	0.060058594	3.5175293	0.12548828	-0.019287109	-0.92895508	30.997559	0.093505859	0	0	0	0	0	0	0	0	0	0.93774414	0.062255859	0.12768555	-0.089599609	0.019287109	-0.018798828	0	44330	0	0	0
759	760	760	Category L	0.059814453	0.011962891	-0.92382813	-0.11669922	-0.15625	0.46630859	-30.22	0	17/3/2018	17	3	2018	2:51:05	10265	0.2	2	51	5	0	0.060058594	3.5175293	0.12426758	-0.019287109	-0.92895508	32.499756	0.071777344	0	0	0	0	0	0	0	0	0	0.9375	0.0625	0.10107422	-0.064453125	0.03125	0.005126953	0	44330	0	0	0
760	761	761	Category L	0.059814453	-0.011962891	-0.93579102	-0.12207031	-0.15454102	0.46606445	-30.34	0	17/3/2018	17	3	2018	2:51:05	10265	0.3	2	51	5	0	0.060058594	3.5175293	0.12329102	-0.01953125	-0.92919922	34.732666	0.064208984	0	0	0	0	0	0	0	0	0	0.93774414	0.062255859	0.077636719	-0.063476563	0.007568359	-0.006347656	0	44330	0	0	0
761	762	762	Category L	0.059814453	-0.023925781	-0.89990234	-0.12792969	-0.16040039	0.46264648	-30.59	0	17/3/2018	17	3	2018	2:51:05	10265	0.4	2	51	5	0	0.060058594	3.5175293	0.12280273	-0.020019531	-0.92919922	35.822021	0.069580078	0	0	0	0	0	0	0	0	0	0.9375	0.0625	0.096191406	-0.062988281	-0.003662109	0.029296875	0	44330	0	0	0
762	763	763	Category L	0.071777344	-0.023925781	-0.93579102	-0.12988281	-0.16040039	0.4609375	-30.59	0	17/3/2018	17	3	2018	2:51:05	10265	0.5	2	51	5	0	0.060058594	3.5175293	0.12207031	-0.020263672	-0.92919922	34.109375	0.05078125	0	0	0	0	0	0	0	0	0	0.9375	0.0625	0.060058594	-0.050292969	-0.003417969	-0.006347656	0	44330	0	0	0
763	764	764	Category L	0.059814453	-0.047851563	-0.92382813	-0.1328125	-0.15966797	0.45776367	-30.34	0	17/3/2018	17	3	2018	2:51:05	10265	0.6	2	51	5	0	0.060058594	3.5175293	0.12158203	-0.020751953	-0.92944336	31.607178	0.067626953	0	0	0	0	0	0	0	0	0	0.9375	0.0625	0.094482422	-0.061767578	-0.026855469	0.005615234	0	44330	0	0	0
764	765	765	Category L	0.10791016	-0.035888672	-0.94799805	-0.12963867	-0.15869141	0.46484375	-30.34	0	17/3/2018	17	3	2018	2:51:05	10265	0.7	2	51	5	0	0.059814453	3.4675781	0.12084961	-0.020996094	-0.9296875	29.594971	0.026611328	0	0	0	0	0	0	0	0	0	0.93774414	0.062255859	0.045898438	-0.012939453	-0.014648438	-0.018066406	0	44330	0	0	0
765	766	766	Category L	0.10791016	-0.047851563	-0.91186523	-0.13500977	-0.15795898	0.46166992	-29.73	0	17/3/2018	17	3	2018	2:51:05	10265	0.8	2	51	5	0	0.059814453	3.4675781	0.12036133	-0.021484375	-0.9296875	27.31665	0.033935547	0	0	0	0	0	0	0	0	0	0.93774414	0.062255859	0.056640625	-0.012451172	-0.026123047	0.017822266	0	44330	0	0	0
766	767	767	Category L	0.095947266	-0.035888672	-0.91186523	-0.13574219	-0.15820313	0.45996094	-29.61	0	17/3/2018	17	3	2018	2:51:05	10265	0.9	2	51	5	0	0.059814453	3.4675781	0.11987305	-0.022216797	-0.92919922	24.390381	0.032470703	0	0	0	0	0	0	0	0	0	0.93725586	0.062744141	0.054931641	-0.023925781	-0.013427734	0.017333984	0	44330	0	0	0
767	768	768	Category L	0.10791016	-0.047851563	-0.95996094	-0.13305664	-0.1574707	0.45996094	-29.61	0	17/3/2018	17	3	2018	2:51:06	10266	0	2	51	6	0	0.059814453	3.4675781	0.11889648	-0.022705078	-0.92919922	20.823975	0.041015625	0	0	0	0	0	0	0	0	0	0.93701172	0.062988281	0.066650391	-0.010986328	-0.024902344	-0.030517578	0	44330	0	0	0
768	769	769	Category L	0.11987305	-0.035888672	-0.94799805	-0.13769531	-0.15454102	0.46191406	-29.36	0	17/3/2018	17	3	2018	2:51:06	10266	0.1	2	51	6	0	0.059814453	3.4675781	0.11694336	-0.022216797	-0.92895508	17.222656	0.023193359	0	0	0	0	0	0	0	0	0	0.93652344	0.063476563	0.034912109	0.002685547	-0.013427734	-0.018798828	0	44330	0	0	0
769	770	770	Category L	0.083984375	-0.035888672	-0.92382813	-0.13916016	-0.15893555	0.46069336	-29.98	0	17/3/2018	17	3	2018	2:51:06	10266	0.2	2	51	6	0	0.059814453	3.4675781	0.11694336	-0.022216797	-0.9296875	13.775635	0.036132813	0	0	0	0	0	0	0	0	0	0.93725586	0.062744141	0.052490234	-0.032958984	-0.013427734	0.005859375	0	44330	0	0	0
770	771	771	Category L	0.059814453	-0.023925781	-0.92382813	-0.13989258	-0.1640625	0.46142578	-30.34	0	17/3/2018	17	3	2018	2:51:06	10266	0.3	2	51	6	0	0.059814453	3.4675781	0.11645508	-0.023193359	-0.9296875	9.6237793	0.056884766	0	0	0	0	0	0	0	0	0	0.93725586	0.062744141	0.063232422	-0.056640625	-0.000488281	0.005859375	0	44330	0	0	0
771	772	772	Category L	0.11987305	-0.035888672	-0.91186523	-0.14013672	-0.15527344	0.46362305	-30.34	0	17/3/2018	17	3	2018	2:51:06	10266	0.4	2	51	6	0	0.059814453	3.4675781	0.11523438	-0.023681641	-0.92993164	5.2788086	0.022216797	0	0	0	0	0	0	0	0	0	0.93725586	0.062744141	0.034667969	0.004394531	-0.011962891	0.018066406	0	44330	0	0	0
772	773	773	Category L	0.10791016	-0.011962891	-0.91186523	-0.14013672	-0.16064453	0.4597168	-30.71	0	17/3/2018	17	3	2018	2:51:06	10266	0.5	2	51	6	0	0.059814453	3.4675781	0.11425781	-0.024658203	-0.92944336	2.1818848	0.022705078	0	0	0	0	0	0	0	0	0	0.93676758	0.063232422	0.036865234	-0.006347656	0.012695313	0.017578125	0	44330	0	0	0
773	774	774	Category L	0.095947266	0	-0.93579102	-0.14111328	-0.15698242	0.46166992	-30.22	0	17/3/2018	17	3	2018	2:51:06	10266	0.6	2	51	6	0	0.059814453	3.4675781	0.11401367	-0.025390625	-0.93017578	0.13305664	0.031738281	0	0	0	0	0	0	0	0	0	0.93725586	0.062744141	0.049072266	-0.018066406	0.025390625	-0.005615234	0	44330	0	0	0
774	775	775	Category L	0.13183594	-0.035888672	-0.91186523	-0.1418457	-0.15527344	0.46069336	-29.85	0	17/3/2018	17	3	2018	2:51:06	10266	0.7	2	51	6	0	0.059814453	3.4675781	0.11328125	-0.025634766	-0.93041992	0.18798828	0.028076172	0	0	0	0	0	0	0	0	0	0.9375	0.0625	0.047119141	0.018310547	-0.010009766	0.018554688	0	44330	0	0	0
775	776	776	Category L	0.10791016	-0.011962891	-0.92382813	-0.14355469	-0.15722656	0.45727539	-29.85	0	17/3/2018	17	3	2018	2:51:06	10266	0.8	2	51	6	0	0.059814453	3.4675781	0.11279297	-0.026611328	-0.9309082	0.030761719	0.017089844	0	0	0	0	0	0	0	0	0	0.93798828	0.062011719	0.026611328	-0.004882813	0.014648438	0.007080078	0	44330	0	0	0
776	777	777	Category L	0.14379883	-0.035888672	-0.94799805	-0.14624023	-0.15307617	0.45678711	-29.61	0	17/3/2018	17	3	2018	2:51:06	10266	0.9	2	51	6	0	0.059814453	3.4675781	0.11206055	-0.02734375	-0.93115234	1.2563477	0.036621094	0	0	0	0	0	0	0	0	0	0.93823242	0.061767578	0.056640625	0.031494141	-0.008300781	-0.016601563	0	44330	0	0	0
777	778	778	Category L	0.13183594	-0.035888672	-0.94799805	-0.14379883	-0.16186523	0.45556641	-29.85	0	17/3/2018	17	3	2018	2:51:07	10267	0	2	51	7	0	0.059814453	3.4675781	0.11181641	-0.027587891	-0.93115234	1.9331055	0.027099609	0	0	0	0	0	0	0	0	0	0.93823242	0.061767578	0.044677734	0.019775391	-0.008056641	-0.016601563	0	44330	0	0	0
778	779	779	Category L	0.071777344	-0.011962891	-0.93579102	-0.13916016	-0.15698242	0.46069336	-29.61	0	17/3/2018	17	3	2018	2:51:07	10267	0.1	2	51	7	0	0.059814453	3.4675781	0.11206055	-0.027587891	-0.93115234	1.5058594	0.043457031	0	0	0	0	0	0	0	0	0	0.93847656	0.061523438	0.060546875	-0.040283203	0.015625	-0.004394531	0	44330	0	0	0
779	780	780	Category L	0.10791016	-0.011962891	-0.93579102	-0.1418457	-0.15283203	0.45996094	-29.48	0	17/3/2018	17	3	2018	2:51:07	10267	0.2	2	51	7	0	0.059814453	3.4675781	0.11206055	-0.028320313	-0.93164063	0.58935547	0.017333984	0	0	0	0	0	0	0	0	0	0.9387207	0.061279297	0.024658203	-0.004150391	0.016357422	-0.00390625	0	44330	0	0	0
780	781	781	Category L	0.10791016	-0.023925781	-0.91186523	-0.14624023	-0.16064453	0.45874023	-29.48	0	17/3/2018	17	3	2018	2:51:07	10267	0.3	2	51	7	0	0.059814453	3.4675781	0.11230469	-0.029052734	-0.93164063	0.10009766	0.020751953	0	0	0	0	0	0	0	0	0	0.9387207	0.061279297	0.029296875	-0.004394531	0.005126953	0.019775391	0	44330	0	0	0
781	782	782	Category L	0.14379883	-0.035888672	-0.89990234	-0.14770508	-0.15966797	0.46044922	-29.36	0	17/3/2018	17	3	2018	2:51:07	10267	0.4	2	51	7	0	0.059814453	3.4675781	0.11303711	-0.029296875	-0.9309082	0.11450195	0.043945313	0	0	0	0	0	0	0	0	0	0.93798828	0.062011719	0.068115234	0.030517578	-0.006347656	0.031005859	0	44330	0	0	0
782	783	783	Category L	0.13183594	-0.011962891	-0.92382813	-0.14526367	-0.15185547	0.46166992	-29.61	0	17/3/2018	17	3	2018	2:51:07	10267	0.5	2	51	7	0	0.059814453	3.4675781	0.11303711	-0.027832031	-0.9309082	0.32299805	0.025634766	0	0	0	0	0	0	0	0	0	0.93798828	0.062011719	0.041748047	0.018554688	0.015869141	0.007080078	0	44330	0	0	0
783	784	784	Category L	0.095947266	-0.035888672	-0.92382813	-0.14111328	-0.15576172	0.4597168	-29.85	0	17/3/2018	17	3	2018	2:51:07	10267	0.6	2	51	7	0	0.059814453	3.4675781	0.11279297	-0.027587891	-0.9309082	1.0319824	0.020019531	0	0	0	0	0	0	0	0	0	0.93798828	0.062011719	0.032226563	-0.016845703	-0.008056641	0.007080078	0	44330	0	0	0
784	785	785	Category L	0.13183594	0.023925781	-0.91186523	-0.14624023	-0.15893555	0.45849609	-29.98	0	17/3/2018	17	3	2018	2:51:07	10267	0.7	2	51	7	0	0.059814453	3.4675781	0.11157227	-0.027587891	-0.93017578	0.62255859	0.058349609	0	0	0	0	0	0	0	0	0	0.93725586	0.062744141	0.090332031	0.020019531	0.051513672	0.018310547	0	44330	0	0	0
785	786	786	Category L	0.13183594	-0.035888672	-0.93579102	-0.14990234	-0.15258789	0.46264648	-30.34	0	17/3/2018	17	3	2018	2:51:07	10267	0.8	2	51	7	0	0.059814453	3.4675781	0.11010742	-0.028564453	-0.93066406	0.38989258	0.023193359	0	0	0	0	0	0	0	0	0	0.9375	0.0625	0.033691406	0.021484375	-0.007080078	-0.004882813	0	44330	0	0	0
786	787	787	Category L	0.13183594	-0.023925781	-0.97192383	-0.1472168	-0.15722656	0.45751953	-30.22	0	17/3/2018	17	3	2018	2:51:07	10267	0.9	2	51	7	0	0.059814453	3.4675781	0.10888672	-0.029541016	-0.9309082	0.044433594	0.047119141	0	0	0	0	0	0	0	0	0	0.93774414	0.062255859	0.069335938	0.022705078	0.005615234	-0.040771484	0	44330	0	0	0
787	788	788	Category L	0.13183594	-0.035888672	-0.95996094	-0.14453125	-0.15454102	0.46069336	-29.97	0	17/3/2018	17	3	2018	2:51:08	10268	0	2	51	8	0	0.059814453	3.4675781	0.10839844	-0.03125	-0.9309082	0.71606445	0.037353516	0	0	0	0	0	0	0	0	0	0.93774414	0.062255859	0.056884766	0.023193359	-0.004394531	-0.028808594	0	44330	0	0	0
788	789	789	Category L	0.14379883	-0.023925781	-0.93579102	-0.14428711	-0.15356445	0.45654297	-29.6	0	17/3/2018	17	3	2018	2:51:08	10268	0.1	2	51	8	0	0.059814453	3.4675781	0.10717773	-0.031494141	-0.93115234	1.3308105	0.037353516	0	0	0	0	0	0	0	0	0	0.93798828	0.062011719	0.048339844	0.036376953	0.007568359	-0.004394531	0	44330	0	0	0
789	790	790	Category L	0.13183594	-0.023925781	-0.92382813	-0.14550781	-0.15722656	0.45874023	-29.36	0	17/3/2018	17	3	2018	2:51:08	10268	0.2	2	51	8	0	0.059814453	3.4675781	0.10571289	-0.030761719	-0.93164063	1.3823242	0.027832031	0	0	0	0	0	0	0	0	0	0.93798828	0.062011719	0.040527344	0.025878906	0.006835938	0.0078125	0	44330	0	0	0
790	791	791	Category L	0.10791016	-0.035888672	-0.93579102	-0.15087891	-0.15795898	0.45849609	-29.73	0	17/3/2018	17	3	2018	2:51:08	10268	0.3	2	51	8	0	0.059814453	3.4675781	0.10424805	-0.030761719	-0.93139648	0.66918945	0.007324219	0	0	0	0	0	0	0	0	0	0.93774414	0.062255859	0.012939453	0.003417969	-0.004882813	-0.004150391	0	44330	0	0	0
791	792	792	Category L	0.14379883	-0.035888672	-0.91186523	-0.1472168	-0.15332031	0.4597168	-29.85	0	17/3/2018	17	3	2018	2:51:08	10268	0.4	2	51	8	0	0.059814453	3.4675781	0.10205078	-0.031005859	-0.93164063	0.29663086	0.046386719	0	0	0	0	0	0	0	0	0	0.93774414	0.062255859	0.066162109	0.041503906	-0.004638672	0.019775391	0	44330	0	0	0
792	793	793	Category L	0.071777344	-0.023925781	-0.93579102	-0.14794922	-0.14941406	0.45874023	-30.22	0	17/3/2018	17	3	2018	2:51:08	10268	0.5	2	51	8	0	0.059814453	3.4675781	0.10107422	-0.03125	-0.93237305	0.43359375	0.030517578	0	0	0	0	0	0	0	0	0	0.93847656	0.061523438	0.040039063	-0.029296875	0.007324219	-0.003173828	0	44330	0	0	0
793	794	794	Category L	0.095947266	-0.023925781	-0.93579102	-0.14794922	-0.15893555	0.46044922	-30.1	0	17/3/2018	17	3	2018	2:51:08	10268	0.6	2	51	8	0	0.059814453	3.4675781	0.10107422	-0.03125	-0.93310547	2.4609375	0.009277344	0	0	0	0	0	0	0	0	0	0.93896484	0.061035156	0.015136719	-0.005126953	0.007324219	-0.002441406	0	44330	0	0	0
794	795	795	Category L	0.11987305	-0.023925781	-0.92382813	-0.14379883	-0.15795898	0.45947266	-29.85	0	17/3/2018	17	3	2018	2:51:08	10268	0.7	2	51	8	0	0.059814453	3.4675781	0.10107422	-0.030761719	-0.93310547	4.0683594	0.021972656	0	0	0	0	0	0	0	0	0	0.93896484	0.061035156	0.034912109	0.018554688	0.006835938	0.009277344	0	44330	0	0	0
795	796	796	Category L	0.059814453	0	-0.92382813	-0.14892578	-0.15209961	0.45361328	-29.85	0	17/3/2018	17	3	2018	2:51:08	10268	0.8	2	51	8	0	0.059814453	3.4675781	0.10107422	-0.029296875	-0.93286133	4.4316406	0.051269531	0	0	0	0	0	0	0	0	0	0.9387207	0.061279297	0.079589844	-0.041259766	0.029296875	0.009033203	0	44330	0	0	0
796	797	797	Category L	0.095947266	-0.023925781	-0.91186523	-0.14111328	-0.15356445	0.45996094	-29.85	0	17/3/2018	17	3	2018	2:51:08	10268	0.9	2	51	8	0	0.059814453	3.4675781	0.10107422	-0.028808594	-0.93212891	4.3952637	0.021484375	0	0	0	0	0	0	0	0	0	0.93798828	0.062011719	0.030517578	-0.005126953	0.004882813	0.020263672	0	44330	0	0	0
797	798	798	Category L	0.11987305	-0.023925781	-0.93579102	-0.15136719	-0.15087891	0.46166992	-30.1	0	17/3/2018	17	3	2018	2:51:09	10269	0	2	51	9	0	0.059814453	3.4675781	0.1015625	-0.029296875	-0.93164063	4.2905273	0.019287109	0	0	0	0	0	0	0	0	0	0.9375	0.0625	0.027587891	0.018066406	0.005371094	-0.00390625	0	44330	0	0	0
798	799	799	Category L	0.083984375	-0.035888672	-0.92382813	-0.14697266	-0.15795898	0.45947266	-30.47	0	17/3/2018	17	3	2018	2:51:09	10269	0.1	2	51	9	0	0.059814453	3.4675781	0.10229492	-0.029541016	-0.93164063	3.9291992	0.020751953	0	0	0	0	0	0	0	0	0	0.93774414	0.062255859	0.032226563	-0.018310547	-0.006103516	0.0078125	0	44330	0	0	0
799	800	800	Category L	0.11987305	-0.023925781	-0.94799805	-0.14355469	-0.15356445	0.46264648	-30.47	0	17/3/2018	17	3	2018	2:51:09	10269	0.2	2	51	9	0	0.059814453	3.4675781	0.10253906	-0.030273438	-0.93164063	2.5825195	0.024414063	0	0	0	0	0	0	0	0	0	0.93774414	0.062255859	0.039794922	0.017089844	0.006347656	-0.016113281	0	44330	0	0	0
800	801	801	Category L	0.14379883	-0.047851563	-0.93579102	-0.14892578	-0.15722656	0.45263672	-30.1	0	17/3/2018	17	3	2018	2:51:09	10269	0.3	2	51	9	0	0.059814453	3.4675781	0.10229492	-0.03125	-0.93164063	0.22558594	0.044677734	0	0	0	0	0	0	0	0	0	0.93774414	0.062255859	0.061767578	0.041259766	-0.016357422	-0.00390625	0	44330	0	0	0
801	802	802	Category L	0.13183594	-0.035888672	-0.92382813	-0.14355469	-0.15942383	0.46166992	-29.73	0	17/3/2018	17	3	2018	2:51:09	10269	0.4	2	51	9	0	0.059814453	3.4675781	0.10229492	-0.03125	-0.93164063	1.7426758	0.030761719	0	0	0	0	0	0	0	0	0	0.93774414	0.062255859	0.041748047	0.029296875	-0.004394531	0.0078125	0	44330	0	0	0
802	803	803	Category L	0.15576172	-0.047851563	-0.92382813	-0.14892578	-0.15209961	0.45556641	-29.36	0	17/3/2018	17	3	2018	2:51:09	10269	0.5	2	51	9	0	0.059570313	3.511084	0.10229492	-0.031738281	-0.93188477	3.2253418	0.056152344	0	0	0	0	0	0	0	0	0	0.93823242	0.061767578	0.077392578	0.053222656	-0.015869141	0.008056641	0	44330	0	0	0
803	804	804	Category L	0.11987305	-0.023925781	-0.92382813	-0.14257813	-0.15893555	0.46142578	-29.48	0	17/3/2018	17	3	2018	2:51:09	10269	0.6	2	51	9	0	0.059570313	3.511084	0.10205078	-0.031738281	-0.93212891	5.7497559	0.020996094	0	0	0	0	0	0	0	0	0	0.93823242	0.061767578	0.033935547	0.017578125	0.0078125	0.008300781	0	44330	0	0	0
804	805	805	Category L	0.14379883	-0.047851563	-0.92382813	-0.14550781	-0.15722656	0.45556641	-29.97	0	17/3/2018	17	3	2018	2:51:09	10269	0.7	2	51	9	0	0.059570313	3.511084	0.1015625	-0.031494141	-0.93188477	6.6142578	0.045898438	0	0	0	0	0	0	0	0	0	0.93798828	0.062011719	0.066650391	0.041992188	-0.016113281	0.008056641	0	44330	0	0	0
805	806	806	Category L	0.15576172	-0.059814453	-0.89990234	-0.14428711	-0.15722656	0.45874023	-30.47	0	17/3/2018	17	3	2018	2:51:09	10269	0.8	2	51	9	0	0.059570313	3.511084	0.10107422	-0.031494141	-0.93188477	4.7294922	0.069335938	0	0	0	0	0	0	0	0	0	0.93798828	0.062011719	0.11499023	0.054443359	-0.028076172	0.031982422	0	44330	0	0	0
806	807	807	Category L	0.083984375	-0.047851563	-0.91186523	-0.14038086	-0.15454102	0.45874023	-30.47	0	17/3/2018	17	3	2018	2:51:09	10269	0.9	2	51	9	0	0.059570313	3.511084	0.1003418	-0.030761719	-0.93188477	2.421875	0.031005859	0	0	0	0	0	0	0	0	0	0.93798828	0.062011719	0.053466797	-0.016357422	-0.016845703	0.020019531	0	44330	0	0	0
807	808	808	Category L	0.047851563	0	-0.91186523	-0.14453125	-0.14941406	0.46069336	-30.34	0	17/3/2018	17	3	2018	2:51:10	10270	0	2	51	10	0	0.059570313	3.511084	0.1003418	-0.030761719	-0.93188477	0.64355469	0.063964844	0	0	0	0	0	0	0	0	0	0.93774414	0.062255859	0.10351563	-0.052490234	0.030761719	0.020019531	0	44330	0	0	0
808	809	809	Category L	0.15576172	-0.011962891	-0.97192383	-0.15429688	-0.13964844	0.46069336	-29.98	0	17/3/2018	17	3	2018	2:51:10	10270	0.1	2	51	10	0	0.059570313	3.511084	0.099609375	-0.030761719	-0.9309082	1.6225586	0.071777344	0	0	0	0	0	0	0	0	0	0.93676758	0.063232422	0.11572266	0.055908203	0.018798828	-0.040771484	0	44330	0	0	0
809	810	810	Category L	0.13183594	-0.071777344	-0.93579102	-0.16210938	-0.13696289	0.4597168	-29.73	0	17/3/2018	17	3	2018	2:51:10	10270	0.2	2	51	10	0	0.059570313	3.511084	0.099121094	-0.030761719	-0.9309082	5.5805664	0.052246094	0	0	0	0	0	0	0	0	0	0.93652344	0.063476563	0.078125	0.032470703	-0.040771484	-0.004638672	0	44330	0	0	0
810	811	811	Category L	0.095947266	-0.059814453	-0.93579102	-0.1862793	-0.13134766	0.45239258	-29.73	0	17/3/2018	17	3	2018	2:51:10	10270	0.3	2	51	10	0	0.059570313	3.511084	0.099121094	-0.030761719	-0.9309082	8.4631348	0.029296875	0	0	0	0	0	0	0	0	0	0.93676758	0.063232422	0.036865234	-0.003173828	-0.028808594	-0.004638672	0	44330	0	0	0
811	812	812	Category L	0.11987305	-0.083984375	-0.91186523	-0.19897461	-0.12719727	0.44921875	-29.61	0	17/3/2018	17	3	2018	2:51:10	10270	0.4	2	51	10	0	0.059570313	3.511084	0.099121094	-0.030761719	-0.93115234	8.875	0.060058594	0	0	0	0	0	0	0	0	0	0.93676758	0.063232422	0.093017578	0.020507813	-0.052978516	0.019287109	0	44330	0	0	0
812	813	813	Category L	0.17993164	-0.083984375	-0.94799805	-0.19848633	-0.13330078	0.45019531	-29.98	0	17/3/2018	17	3	2018	2:51:10	10270	0.5	2	51	10	0	0.059570313	3.511084	0.098388672	-0.031005859	-0.93139648	9.873291	0.098388672	0	0	0	0	0	0	0	0	0	0.93701172	0.062988281	0.15063477	0.081298828	-0.052734375	-0.016357422	0	44330	0	0	0
813	814	814	Category L	0.15576172	-0.023925781	-0.93579102	-0.19750977	-0.13085938	0.45507813	-29.98	0	17/3/2018	17	3	2018	2:51:10	10270	0.6	2	51	10	0	0.059570313	3.511084	0.097900391	-0.03125	-0.93164063	12.446533	0.058105469	0	0	0	0	0	0	0	0	0	0.93725586	0.062744141	0.069091797	0.057617188	0.007324219	-0.00390625	0	44330	0	0	0
814	815	815	Category L	0.15576172	-0.071777344	-0.95996094	-0.19897461	-0.12719727	0.45019531	-29.85	0	17/3/2018	17	3	2018	2:51:10	10270	0.7	2	51	10	0	0.059570313	3.511084	0.097900391	-0.031494141	-0.93164063	12.930176	0.075439453	0	0	0	0	0	0	0	0	0	0.9375	0.0625	0.12573242	0.057617188	-0.040039063	-0.028076172	0	44330	0	0	0
815	816	816	Category L	0.15576172	-0.047851563	-0.94799805	-0.21582031	-0.12670898	0.44799805	-29.97	0	17/3/2018	17	3	2018	2:51:10	10270	0.8	2	51	10	0	0.059570313	3.511084	0.097167969	-0.03125	-0.93188477	10.86792	0.062744141	0	0	0	0	0	0	0	0	0	0.9375	0.0625	0.090820313	0.058349609	-0.016357422	-0.015869141	0	44330	0	0	0
816	817	817	Category L	0.17993164	-0.035888672	-0.89990234	-0.20825195	-0.12451172	0.44726563	-29.85	0	17/3/2018	17	3	2018	2:51:10	10270	0.9	2	51	10	0	0.059570313	3.511084	0.096679688	-0.03125	-0.93188477	9.7546387	0.089111328	0	0	0	0	0	0	0	0	0	0.9375	0.0625	0.11962891	0.083007813	-0.004394531	0.031982422	0	44330	0	0	0
817	818	818	Category L	0.19189453	-0.011962891	-0.89990234	-0.20727539	-0.12866211	0.44482422	-29.85	0	17/3/2018	17	3	2018	2:51:11	10271	0	2	51	11	0	0.059570313	3.511084	0.095703125	-0.03125	-0.93188477	9.5454102	0.10302734	0	0	0	0	0	0	0	0	0	0.9375	0.0625	0.14746094	0.095947266	0.019287109	0.031982422	0	44330	0	0	0
818	819	819	Category L	0.16796875	-0.023925781	-0.91186523	-0.20703125	-0.13549805	0.44677734	-29.98	0	17/3/2018	17	3	2018	2:51:11	10271	0.1	2	51	11	0	0.059570313	3.511084	0.094970703	-0.031005859	-0.93188477	8.7958984	0.075683594	0	0	0	0	0	0	0	0	0	0.93725586	0.062744141	0.10009766	0.072753906	0.007080078	0.020019531	0	44330	0	0	0
819	820	820	Category L	0.19189453	-0.023925781	-0.91186523	-0.20825195	-0.13232422	0.44897461	-29.98	0	17/3/2018	17	3	2018	2:51:11	10271	0.2	2	51	11	0	0.059570313	3.511084	0.095458984	-0.03125	-0.93188477	7.8066406	0.098632813	0	0	0	0	0	0	0	0	0	0.9375	0.0625	0.12402344	0.096191406	0.007324219	0.020019531	0	44330	0	0	0
820	821	821	Category L	0.15576172	-0.011962891	-0.92382813	-0.20288086	-0.12988281	0.44506836	-29.73	0	17/3/2018	17	3	2018	2:51:11	10271	0.3	2	51	11	0	0.059570313	3.511084	0.095214844	-0.031494141	-0.93237305	8.572998	0.063964844	0	0	0	0	0	0	0	0	0	0.93774414	0.062255859	0.088623047	0.060302734	0.01953125	0.008544922	0	44330	0	0	0
821	822	822	Category L	0.13183594	-0.011962891	-0.97192383	-0.21166992	-0.11425781	0.44311523	-29.85	0	17/3/2018	17	3	2018	2:51:11	10271	0.4	2	51	11	0	0.059570313	3.511084	0.094726563	-0.031494141	-0.93286133	11.006348	0.056884766	0	0	0	0	0	0	0	0	0	0.93823242	0.061767578	0.095214844	0.036865234	0.01953125	-0.038818359	0	44330	0	0	0
822	823	823	Category L	0.083984375	-0.011962891	-0.91186523	-0.21459961	-0.10424805	0.45263672	-30.1	0	17/3/2018	17	3	2018	2:51:11	10271	0.5	2	51	11	0	0.059570313	3.511084	0.094238281	-0.03125	-0.93359375	11.955566	0.030761719	0	0	0	0	0	0	0	0	0	0.9387207	0.061279297	0.051513672	-0.010253906	0.019287109	0.021728516	0	44330	0	0	0
823	824	824	Category L	0.035888672	-0.023925781	-0.87597656	-0.21704102	-0.10058594	0.45141602	-30.34	0	17/3/2018	17	3	2018	2:51:11	10271	0.6	2	51	11	0	0.059570313	3.511084	0.09375	-0.031494141	-0.93334961	11.052246	0.08203125	0	0	0	0	0	0	0	0	0	0.9387207	0.061279297	0.12304688	-0.057861328	0.007568359	0.057373047	0	44330	0	0	0
824	825	825	Category L	0.023925781	-0.071777344	-0.98388672	-0.20288086	-0.1015625	0.45874023	-30.22	0	17/3/2018	17	3	2018	2:51:11	10271	0.7	2	51	11	0	0.059570313	3.511084	0.093261719	-0.03125	-0.93359375	9.064209	0.094726563	0	0	0	0	0	0	0	0	0	0.9387207	0.061279297	0.16015625	-0.069335938	-0.040283203	-0.050048828	0	44330	0	0	0
825	826	826	Category L	0.023925781	-0.095947266	-0.95996094	-0.18286133	-0.11303711	0.46289063	-29.97	0	17/3/2018	17	3	2018	2:51:11	10271	0.8	2	51	11	0	0.059570313	3.511084	0.093017578	-0.031494141	-0.93359375	6.8723145	0.097900391	0	0	0	0	0	0	0	0	0	0.9387207	0.061279297	0.15942383	-0.069091797	-0.064208984	-0.026123047	0	44330	0	0	0
826	827	827	Category L	0.083984375	-0.14379883	-0.95996094	-0.13330078	-0.13427734	0.46923828	-29.85	0	17/3/2018	17	3	2018	2:51:11	10271	0.9	2	51	11	0	0.059570313	3.511084	0.092285156	-0.030761719	-0.93359375	5.0537109	0.1159668	0	0	0	0	0	0	0	0	0	0.93847656	0.061523438	0.14746094	-0.008300781	-0.11279297	-0.026123047	0	44330	0	0	0
827	828	828	Category L	0.023925781	-0.023925781	-0.99584961	-0.10327148	-0.15795898	0.46728516	-29.61	0	17/3/2018	17	3	2018	2:51:12	10272	0	2	51	12	0	0.059570313	3.511084	0.092529297	-0.030517578	-0.93334961	3.1130371	0.092773438	0	0	0	0	0	0	0	0	0	0.93847656	0.061523438	0.13745117	-0.068603516	0.006591797	-0.062255859	0	44330	0	0	0
828	829	829	Category L	0.011962891	0.059814453	-0.94799805	-0.10791016	-0.15307617	0.46459961	-29.48	0	17/3/2018	17	3	2018	2:51:12	10272	0.1	2	51	12	0	0.059570313	3.511084	0.091308594	-0.030761719	-0.93310547	0.92700195	0.12133789	0	0	0	0	0	0	0	0	0	0.93798828	0.062011719	0.18481445	-0.079345703	0.090576172	-0.014648438	0	44330	0	0	0
829	830	830	Category L	0.011962891	-0.011962891	-0.91186523	-0.11621094	-0.14941406	0.47045898	-29.36	0	17/3/2018	17	3	2018	2:51:12	10272	0.2	2	51	12	0	0.059570313	3.511084	0.091064453	-0.03125	-0.93286133	2.0576172	0.083984375	0	0	0	0	0	0	0	0	0	0.93774414	0.062255859	0.11962891	-0.079101563	0.019287109	0.020996094	0	44330	0	0	0
830	831	831	Category L	-0.011962891	-0.011962891	-0.94799805	-0.1237793	-0.15600586	0.46606445	-29.11	0	17/3/2018	17	3	2018	2:51:12	10272	0.3	2	51	12	0	0.059570313	3.511084	0.090332031	-0.031494141	-0.93286133	4.8659668	0.10522461	0	0	0	0	0	0	0	0	0	0.93774414	0.062255859	0.13720703	-0.10229492	0.01953125	-0.014892578	0	44330	0	0	0
831	832	832	Category L	0.059814453	-0.023925781	-0.94799805	-0.11938477	-0.15283203	0.46435547	-29.11	0	17/3/2018	17	3	2018	2:51:12	10272	0.4	2	51	12	0	0.059570313	3.511084	0.090820313	-0.031494141	-0.93310547	7.6147461	0.03515625	0	0	0	0	0	0	0	0	0	0.93798828	0.062011719	0.053710938	-0.031005859	0.007568359	-0.014648438	0	44330	0	0	0
832	833	833	Category L	0.047851563	-0.023925781	-0.93579102	-0.12841797	-0.15258789	0.4609375	-29.6	0	17/3/2018	17	3	2018	2:51:12	10272	0.5	2	51	12	0	0.059570313	3.511084	0.091064453	-0.031494141	-0.93310547	11.427246	0.043945313	0	0	0	0	0	0	0	0	0	0.93823242	0.061767578	0.053466797	-0.043212891	0.007568359	-0.002441406	0	44330	0	0	0
833	834	834	Category L	0.047851563	-0.011962891	-0.94799805	-0.12988281	-0.15625	0.46411133	-29.85	0	17/3/2018	17	3	2018	2:51:12	10272	0.6	2	51	12	0	0.059570313	3.511084	0.091796875	-0.031738281	-0.93286133	14.128906	0.050537109	0	0	0	0	0	0	0	0	0	0.93798828	0.062011719	0.078857422	-0.043945313	0.019775391	-0.014892578	0	44330	0	0	0
834	835	835	Category L	0.071777344	-0.023925781	-0.95996094	-0.12719727	-0.15087891	0.46508789	-30.22	0	17/3/2018	17	3	2018	2:51:12	10272	0.7	2	51	12	0	0.059570313	3.511084	0.092529297	-0.031494141	-0.93286133	14.019775	0.034912109	0	0	0	0	0	0	0	0	0	0.93798828	0.062011719	0.055419922	-0.020751953	0.007568359	-0.026855469	0	44330	0	0	0
835	836	836	Category L	0.047851563	-0.011962891	-0.92382813	-0.13085938	-0.15673828	0.46191406	-30.22	0	17/3/2018	17	3	2018	2:51:12	10272	0.8	2	51	12	0	0.059570313	3.511084	0.093261719	-0.03125	-0.93310547	12.629395	0.050292969	0	0	0	0	0	0	0	0	0	0.93847656	0.061523438	0.07421875	-0.045410156	0.019287109	0.009277344	0	44330	0	0	0
836	837	837	Category L	0.047851563	-0.011962891	-0.91186523	-0.12719727	-0.15429688	0.46777344	-30.34	0	17/3/2018	17	3	2018	2:51:12	10272	0.9	2	51	12	0	0.059570313	3.511084	0.094238281	-0.031494141	-0.93310547	12.148438	0.0546875	0	0	0	0	0	0	0	0	0	0.93847656	0.061523438	0.087646484	-0.046386719	0.01953125	0.021240234	0	44330	0	0	0
837	838	838	Category L	0.071777344	-0.023925781	-0.95996094	-0.12963867	-0.15039063	0.45922852	-30.34	0	17/3/2018	17	3	2018	2:51:13	10273	0	2	51	13	0	0.059570313	3.511084	0.094482422	-0.031982422	-0.93359375	11.558105	0.035644531	0	0	0	0	0	0	0	0	0	0.9387207	0.061279297	0.057128906	-0.022705078	0.008056641	-0.026123047	0	44330	0	0	0
838	839	839	Category L	0.059814453	-0.047851563	-0.93579102	-0.13061523	-0.15869141	0.45996094	-30.22	0	17/3/2018	17	3	2018	2:51:13	10273	0.1	2	51	13	0	0.059570313	3.511084	0.094482422	-0.031982422	-0.93334961	10.156982	0.038330078	0	0	0	0	0	0	0	0	0	0.9387207	0.061279297	0.052978516	-0.034667969	-0.015625	-0.002197266	0	44330	0	0	0
839	840	840	Category L	0.047851563	-0.059814453	-0.93579102	-0.13208008	-0.15576172	0.45581055	-30.1	0	17/3/2018	17	3	2018	2:51:13	10273	0.2	2	51	13	0	0.059570313	3.511084	0.095214844	-0.031738281	-0.93310547	8.7419434	0.054931641	0	0	0	0	0	0	0	0	0	0.9387207	0.061279297	0.077636719	-0.047363281	-0.027832031	-0.002441406	0	44330	0	0	0
840	841	841	Category L	0.059814453	-0.023925781	-0.93579102	-0.13208008	-0.15209961	0.46191406	-29.98	0	17/3/2018	17	3	2018	2:51:13	10273	0.3	2	51	13	0	0.059814453	3.491748	0.095458984	-0.031494141	-0.93334961	8.0141602	0.036621094	0	0	0	0	0	0	0	0	0	0.9387207	0.061279297	0.045654297	-0.035644531	0.007568359	-0.002197266	0	44330	0	0	0
841	842	842	Category L	0.059814453	-0.059814453	-0.92382813	-0.13500977	-0.15795898	0.46411133	-29.98	0	17/3/2018	17	3	2018	2:51:13	10273	0.4	2	51	13	0	0.059814453	3.491748	0.095214844	-0.031005859	-0.93286133	6.6132813	0.046386719	0	0	0	0	0	0	0	0	0	0.93823242	0.061767578	0.073242188	-0.035400391	-0.028564453	0.009033203	0	44330	0	0	0
842	843	843	Category L	0.047851563	-0.023925781	-0.94799805	-0.13208008	-0.15478516	0.46411133	-29.98	0	17/3/2018	17	3	2018	2:51:13	10273	0.5	2	51	13	0	0.059814453	3.491748	0.095214844	-0.030761719	-0.93286133	3.3479004	0.050292969	0	0	0	0	0	0	0	0	0	0.93823242	0.061767578	0.069580078	-0.047363281	0.006835938	-0.014892578	0	44330	0	0	0
843	844	844	Category L	0.011962891	-0.023925781	-0.91186523	-0.13110352	-0.15356445	0.46411133	-29.85	0	17/3/2018	17	3	2018	2:51:13	10273	0.6	2	51	13	0	0.059814453	3.491748	0.094970703	-0.030517578	-0.93237305	0.61083984	0.0859375	0	0	0	0	0	0	0	0	0	0.93774414	0.062255859	0.1105957	-0.083007813	0.006591797	0.020507813	0	44330	0	0	0
844	845	845	Category L	0.071777344	-0.035888672	-0.94799805	-0.13745117	-0.15332031	0.46191406	-29.36	0	17/3/2018	17	3	2018	2:51:13	10273	0.7	2	51	13	0	0.059814453	3.491748	0.095214844	-0.030517578	-0.93237305	0.47802734	0.028564453	0	0	0	0	0	0	0	0	0	0.93774414	0.062255859	0.044189453	-0.0234375	-0.005371094	-0.015380859	0	44330	0	0	0
845	846	846	Category L	0.047851563	0	-0.91186523	-0.1328125	-0.15576172	0.46704102	-29.11	0	17/3/2018	17	3	2018	2:51:13	10273	0.8	2	51	13	0	0.059814453	3.491748	0.094726563	-0.030517578	-0.93261719	0.65820313	0.059570313	0	0	0	0	0	0	0	0	0	0.93798828	0.062011719	0.098144531	-0.046875	0.030517578	0.020751953	0	44330	0	0	0
846	847	847	Category L	0.095947266	-0.035888672	-0.89990234	-0.1328125	-0.15576172	0.46582031	-28.86	0	17/3/2018	17	3	2018	2:51:13	10273	0.9	2	51	13	0	0.059814453	3.491748	0.094482422	-0.029785156	-0.93286133	0.41796875	0.033447266	0	0	0	0	0	0	0	0	0	0.93823242	0.061767578	0.040283203	0.001220703	-0.005859375	0.032958984	0	44330	0	0	0
847	848	848	Category L	0.059814453	-0.047851563	-0.88793945	-0.1394043	-0.15722656	0.4597168	-28.86	0	17/3/2018	17	3	2018	2:51:14	10274	0	2	51	14	0	0.059814453	3.491748	0.095703125	-0.029296875	-0.93286133	0.31982422	0.060302734	0	0	0	0	0	0	0	0	0	0.93823242	0.061767578	0.099121094	-0.035888672	-0.018310547	0.044921875	0	44330	0	0	0
848	849	849	Category L	0.083984375	-0.035888672	-0.93579102	-0.13671875	-0.15429688	0.46069336	-29.23	0	17/3/2018	17	3	2018	2:51:14	10274	0.1	2	51	14	0	0.059814453	3.491748	0.096679688	-0.029541016	-0.93261719	0.6628418	0.014404297	0	0	0	0	0	0	0	0	0	0.93798828	0.062011719	0.021972656	-0.012695313	-0.006103516	-0.002929688	0	44330	0	0	0
849	850	850	Category L	0.083984375	-0.035888672	-0.93579102	-0.13916016	-0.15283203	0.45996094	-29.48	0	17/3/2018	17	3	2018	2:51:14	10274	0.2	2	51	14	0	0.059814453	3.491748	0.096679688	-0.029785156	-0.93237305	0.45410156	0.014404297	0	0	0	0	0	0	0	0	0	0.93774414	0.062255859	0.021972656	-0.012695313	-0.005859375	-0.003173828	0	44330	0	0	0
850	851	851	Category L	0.047851563	-0.023925781	-0.93579102	-0.14013672	-0.15722656	0.45654297	-29.73	0	17/3/2018	17	3	2018	2:51:14	10274	0.3	2	51	14	0	0.059814453	3.491748	0.096435547	-0.029052734	-0.93237305	0.17578125	0.049072266	0	0	0	0	0	0	0	0	0	0.93798828	0.062011719	0.057128906	-0.048583984	0.005126953	-0.003173828	0	44330	0	0	0
851	852	852	Category L	0.059814453	-0.047851563	-0.93579102	-0.14013672	-0.15087891	0.45996094	-29.85	0	17/3/2018	17	3	2018	2:51:14	10274	0.4	2	51	14	0	0.059814453	3.491748	0.097167969	-0.028564453	-0.93237305	0.65307617	0.041992188	0	0	0	0	0	0	0	0	0	0.93774414	0.062255859	0.059814453	-0.037353516	-0.019042969	-0.003173828	0	44330	0	0	0
852	853	853	Category L	0.083984375	-0.035888672	-0.92382813	-0.13671875	-0.15429688	0.46069336	-29.98	0	17/3/2018	17	3	2018	2:51:14	10274	0.5	2	51	14	0	0.059814453	3.491748	0.09765625	-0.027832031	-0.93237305	0.984375	0.017822266	0	0	0	0	0	0	0	0	0	0.93774414	0.062255859	0.030029297	-0.013671875	-0.0078125	0.008544922	0	44330	0	0	0
853	854	854	Category L	0.095947266	-0.023925781	-0.94799805	-0.14257813	-0.15673828	0.46362305	-29.98	0	17/3/2018	17	3	2018	2:51:14	10274	0.6	2	51	14	0	0.059814453	3.491748	0.096679688	-0.027587891	-0.93212891	0.76489258	0.016113281	0	0	0	0	0	0	0	0	0	0.9375	0.0625	0.020507813	-0.000732422	0.003662109	-0.015625	0	44330	0	0	0
854	855	855	Category L	0.071777344	0	-0.93579102	-0.13818359	-0.15795898	0.46264648	-30.1	0	17/3/2018	17	3	2018	2:51:14	10274	0.7	2	51	14	0	0.059814453	3.491748	0.096679688	-0.02734375	-0.93188477	0.5222168	0.037109375	0	0	0	0	0	0	0	0	0	0.93725586	0.062744141	0.056152344	-0.024902344	0.02734375	-0.003662109	0	44330	0	0	0
855	856	856	Category L	0.071777344	-0.023925781	-0.92382813	-0.14428711	-0.15307617	0.45654297	-30.22	0	17/3/2018	17	3	2018	2:51:14	10274	0.8	2	51	14	0	0.059814453	3.491748	0.096191406	-0.026855469	-0.93139648	0.16943359	0.025878906	0	0	0	0	0	0	0	0	0	0.93676758	0.063232422	0.03515625	-0.024414063	0.002929688	0.007568359	0	44330	0	0	0
856	857	857	Category L	0.059814453	-0.023925781	-0.94799805	-0.13842773	-0.15185547	0.46191406	-29.98	0	17/3/2018	17	3	2018	2:51:14	10274	0.9	2	51	14	0	0.059814453	3.491748	0.095947266	-0.026123047	-0.9309082	0.011962891	0.039794922	0	0	0	0	0	0	0	0	0	0.9362793	0.063720703	0.055419922	-0.036132813	0.002197266	-0.016845703	0	44330	0	0	0
857	858	858	Category L	0.071777344	-0.023925781	-0.93579102	-0.13769531	-0.15112305	0.46411133	-29.85	0	17/3/2018	17	3	2018	2:51:15	10275	0	2	51	15	0	0.059814453	3.491748	0.095214844	-0.025634766	-0.93139648	1.1330566	0.023925781	0	0	0	0	0	0	0	0	0	0.93652344	0.063476563	0.029541016	-0.0234375	0.001708984	-0.004150391	0	44330	0	0	0
858	859	859	Category L	0.10791016	-0.035888672	-0.94799805	-0.14526367	-0.16235352	0.4597168	-29.98	0	17/3/2018	17	3	2018	2:51:15	10275	0.1	2	51	15	0	0.059814453	3.491748	0.08984375	-0.02734375	-0.93041992	1.4997559	0.026123047	0	0	0	0	0	0	0	0	0	0.93530273	0.064697266	0.043457031	0.017822266	-0.008300781	-0.017333984	0	44330	0	0	0
859	860	860	Category L	0.083984375	-0.023925781	-0.97192383	-0.14599609	-0.15527344	0.46240234	-30.22	0	17/3/2018	17	3	2018	2:51:15	10275	0.2	2	51	15	0	0.059814453	3.491748	0.088623047	-0.027832031	-0.92749023	1.0698242	0.044677734	0	0	0	0	0	0	0	0	0	0.93212891	0.067871094	0.052978516	-0.004638672	0.00390625	-0.044189453	0	44330	0	0	0
860	861	861	Category L	0.083984375	-0.023925781	-0.94799805	-0.14428711	-0.15185547	0.46264648	-30.34	0	17/3/2018	17	3	2018	2:51:15	10275	0.3	2	51	15	0	0.059814453	3.491748	0.087890625	-0.031982422	-0.9284668	0.73461914	0.021240234	0	0	0	0	0	0	0	0	0	0.93310547	0.066894531	0.031494141	-0.00390625	0.008056641	-0.019287109	0	44330	0	0	0
861	862	862	Category L	0.095947266	-0.023925781	-0.94799805	-0.1496582	-0.15112305	0.4597168	-30.22	0	17/3/2018	17	3	2018	2:51:15	10275	0.4	2	51	15	0	0.059814453	3.491748	0.088867188	-0.081787109	-0.94067383	0.83496094	0.05859375	0	0	0	0	0	0	0	0	0	0.94824219	0.051757813	0.072021484	0.006835938	0.057861328	-0.007080078	0	44330	0	0	0
862	863	863	Category L	0.095947266	-0.023925781	-0.91186523	-0.14257813	-0.15454102	0.46166992	-30.1	0	17/3/2018	17	3	2018	2:51:15	10275	0.5	2	51	15	0	0.059814453	3.491748	0.1015625	0.026611328	-0.96826172	1.7456055	0.076171875	0	0	0	0	0	0	0	0	0	0.97412109	0.025878906	0.11303711	-0.005615234	-0.050537109	0.056396484	0	44330	0	0	0
863	864	864	Category L	0.059814453	-0.011962891	-0.93579102	-0.1394043	-0.1496582	0.46191406	-30.1	0	17/3/2018	17	3	2018	2:51:15	10275	0.6	2	51	15	0	0.059814453	3.491748	0.088134766	0.12768555	-1.017334	2.7817383	0.1640625	0	0	0	0	0	0	0	0	0	1.0290527	0.029052734	0.24951172	-0.028320313	-0.13964844	0.081542969	0	44330	0	0	0
864	865	865	Category L	0.095947266	-0.011962891	-0.92382813	-0.14526367	-0.15551758	0.45874023	-30.22	0	17/3/2018	17	3	2018	2:51:15	10275	0.7	2	51	15	0	0.059814453	3.491748	0.11474609	0.079345703	-1.0424805	4.0808105	0.15112305	0	0	0	0	0	0	0	0	0	1.052002	0.052001953	0.22924805	-0.018798828	-0.091308594	0.11865234	0	44330	0	0	0
865	866	866	Category L	0.083984375	0.023925781	-0.92382813	-0.14868164	-0.15893555	0.45532227	-30.59	0	17/3/2018	17	3	2018	2:51:15	10275	0.8	2	51	15	0	0.059814453	3.491748	0.11889648	-0.028320313	-1.0908203	5.7155762	0.1784668	0	0	0	0	0	0	0	0	0	1.0976563	0.09765625	0.25463867	-0.034912109	0.052246094	0.16699219	0	44330	0	0	0
866	867	867	Category L	0.14379883	0.011962891	-0.95996094	-0.16210938	-0.13769531	0.46166992	-30.59	0	17/3/2018	17	3	2018	2:51:15	10275	0.9	2	51	15	0	0.059814453	3.491748	0.12402344	0.01171875	-1.1333008	7.5083008	0.17456055	0	0	0	0	0	0	0	0	0	1.1401367	0.14013672	0.19311523	0.01953125	0	0.17333984	0	44330	0	0	0
867	868	868	Category L	0.035888672	-0.071777344	-0.93579102	-0.18164063	-0.12719727	0.45947266	-30.34	0	17/3/2018	17	3	2018	2:51:16	10276	0	2	51	16	0	0.059814453	3.491748	0.15014648	0.036132813	-1.1433105	8.5581055	0.26049805	0	0	0	0	0	0	0	0	0	1.1538086	0.15380859	0.42993164	-0.11425781	-0.10791016	0.20751953	0	44330	0	0	0
868	869	869	Category L	0.11987305	-0.059814453	-0.92382813	-0.19873047	-0.11987305	0.45239258	-29.97	0	17/3/2018	17	3	2018	2:51:16	10276	0.1	2	51	16	0	0.059814453	3.491748	0.15014648	0.045166016	-1.1503906	9.6003418	0.25146484	0	0	0	0	0	0	0	0	0	1.1611328	0.16113281	0.36206055	-0.030273438	-0.10498047	0.2265625	0	44330	0	0	0
869	870	870	Category L	0.083984375	-0.047851563	-0.91186523	-0.21191406	-0.12207031	0.44506836	-29.6	0	17/3/2018	17	3	2018	2:51:16	10276	0.2	2	51	16	0	0.059814453	3.491748	0.15039063	0.041015625	-1.1472168	10.491211	0.26025391	0	0	0	0	0	0	0	0	0	1.1577148	0.15771484	0.39111328	-0.06640625	-0.088867188	0.23535156	0	44330	0	0	0
870	871	871	Category L	0.14379883	-0.035888672	-0.95996094	-0.21435547	-0.11816406	0.44580078	-29.11	0	17/3/2018	17	3	2018	2:51:16	10276	0.3	2	51	16	0	0.059814453	3.491748	0.14868164	0.043945313	-1.1435547	11.390137	0.20043945	0	0	0	0	0	0	0	0	0	1.1540527	0.15405273	0.26855469	-0.004882813	-0.079833984	0.18359375	0	44330	0	0	0
871	872	872	Category L	0.15576172	-0.035888672	-0.92382813	-0.20751953	-0.1184082	0.45239258	-28.99	0	17/3/2018	17	3	2018	2:51:16	10276	0.4	2	51	16	0	0.059814453	3.491748	0.14868164	0.041992188	-1.1494141	12.089111	0.23876953	0	0	0	0	0	0	0	0	0	1.159668	0.15966797	0.31054688	0.006835938	-0.077880859	0.22558594	0	44330	0	0	0
872	873	873	Category L	0.14379883	-0.035888672	-0.91186523	-0.21142578	-0.11474609	0.45336914	-29.36	0	17/3/2018	17	3	2018	2:51:16	10276	0.5	2	51	16	0	0.059814453	3.491748	0.14746094	0.041259766	-1.1518555	11.910156	0.25219727	0	0	0	0	0	0	0	0	0	1.1621094	0.16210938	0.32128906	-0.003662109	-0.077148438	0.23999023	0	44330	0	0	0
873	874	874	Category L	0.15576172	0	-0.93579102	-0.21362305	-0.1184082	0.44506836	-29.61	0	17/3/2018	17	3	2018	2:51:16	10276	0.6	2	51	16	0	0.059814453	3.491748	0.14624023	0.039306641	-1.1477051	11.039307	0.21582031	0	0	0	0	0	0	0	0	0	1.1577148	0.15771484	0.26074219	0.009277344	-0.039306641	0.21191406	0	44330	0	0	0
874	875	875	Category L	0.16796875	-0.011962891	-0.94799805	-0.21850586	-0.11474609	0.44897461	-29.85	0	17/3/2018	17	3	2018	2:51:16	10276	0.7	2	51	16	0	0.059814453	3.491748	0.14453125	0.037353516	-1.1447754	9.9685059	0.2043457	0	0	0	0	0	0	0	0	0	1.154541	0.15454102	0.26953125	0.023193359	-0.049316406	0.19677734	0	44330	0	0	0
875	876	876	Category L	0.14379883	-0.023925781	-0.92382813	-0.21508789	-0.12011719	0.44702148	-29.73	0	17/3/2018	17	3	2018	2:51:16	10276	0.8	2	51	16	0	0.059814453	3.491748	0.14624023	0.036621094	-1.1442871	9.1174316	0.22875977	0	0	0	0	0	0	0	0	0	1.1540527	0.15405273	0.28369141	-0.002441406	-0.060546875	0.22045898	0	44330	0	0	0
876	877	877	Category L	0.11987305	-0.047851563	-0.93579102	-0.20898438	-0.11889648	0.45019531	-29.36	0	17/3/2018	17	3	2018	2:51:16	10276	0.9	2	51	16	0	0.059814453	3.491748	0.14770508	0.036376953	-1.1442871	8.1364746	0.22680664	0	0	0	0	0	0	0	0	0	1.154541	0.15454102	0.32104492	-0.027832031	-0.084228516	0.20849609	0	44330	0	0	0
877	878	878	Category L	0.11987305	-0.023925781	-0.92382813	-0.20532227	-0.12109375	0.44921875	-29.36	0	17/3/2018	17	3	2018	2:51:17	10277	0	2	51	17	0	0.059814453	3.491748	0.1496582	0.036132813	-1.1442871	7.230957	0.23071289	0	0	0	0	0	0	0	0	0	1.1547852	0.15478516	0.31079102	-0.029785156	-0.060058594	0.22045898	0	44330	0	0	0
878	879	879	Category L	0.13183594	-0.023925781	-0.91186523	-0.21508789	-0.12768555	0.43774414	-29.48	0	17/3/2018	17	3	2018	2:51:17	10277	0.1	2	51	17	0	0.059326172	3.5126953	0.15112305	0.035888672	-1.144043	6.5253906	0.24072266	0	0	0	0	0	0	0	0	0	1.154541	0.15454102	0.31152344	-0.019287109	-0.059814453	0.23217773	0	44330	0	0	0
879	880	880	Category L	0.14379883	-0.011962891	-0.95996094	-0.2097168	-0.11743164	0.45239258	-29.48	0	17/3/2018	17	3	2018	2:51:17	10277	0.2	2	51	17	0	0.059326172	3.5126953	0.15283203	0.035888672	-1.144043	6.2998047	0.19042969	0	0	0	0	0	0	0	0	0	1.1547852	0.15478516	0.2409668	-0.009033203	-0.047851563	0.18408203	0	44330	0	0	0
880	881	881	Category L	0.11987305	0	-0.89990234	-0.20825195	-0.11791992	0.45336914	-29.85	0	17/3/2018	17	3	2018	2:51:17	10277	0.3	2	51	17	0	0.059326172	3.5126953	0.15429688	0.035888672	-1.1435547	5.751709	0.2487793	0	0	0	0	0	0	0	0	0	1.154541	0.15454102	0.31445313	-0.034423828	-0.035888672	0.24365234	0	44330	0	0	0
881	882	882	Category L	0.14379883	-0.023925781	-0.91186523	-0.21508789	-0.12011719	0.44995117	-29.97	0	17/3/2018	17	3	2018	2:51:17	10277	0.4	2	51	17	0	0.059326172	3.5126953	0.15600586	0.035644531	-1.1437988	4.7868652	0.23974609	0	0	0	0	0	0	0	0	0	1.1550293	0.1550293	0.30395508	-0.012207031	-0.059570313	0.23193359	0	44330	0	0	0
882	883	883	Category L	0.13183594	-0.023925781	-0.89990234	-0.2109375	-0.12353516	0.44824219	-30.22	0	17/3/2018	17	3	2018	2:51:17	10277	0.5	2	51	17	0	0.059326172	3.5126953	0.15771484	0.035888672	-1.1435547	3.720459	0.25244141	0	0	0	0	0	0	0	0	0	1.1550293	0.1550293	0.32958984	-0.025878906	-0.059814453	0.24365234	0	44330	0	0	0
883	884	884	Category L	0.13183594	-0.011962891	-0.91186523	-0.20898438	-0.12280273	0.45214844	-30.34	0	17/3/2018	17	3	2018	2:51:17	10277	0.6	2	51	17	0	0.059326172	3.5126953	0.15942383	0.03515625	-1.1430664	2.8288574	0.23754883	0	0	0	0	0	0	0	0	0	1.1547852	0.15478516	0.30639648	-0.027587891	-0.047119141	0.23120117	0	44330	0	0	0
884	885	885	Category L	0.10791016	-0.047851563	-0.94799805	-0.21337891	-0.11645508	0.44580078	-29.97	0	17/3/2018	17	3	2018	2:51:17	10277	0.7	2	51	17	0	0.059326172	3.5126953	0.16186523	0.033935547	-1.1433105	1.7788086	0.21850586	0	0	0	0	0	0	0	0	0	1.1550293	0.1550293	0.33105469	-0.053955078	-0.081787109	0.1953125	0	44330	0	0	0
885	886	886	Category L	0.14379883	-0.011962891	-0.92382813	-0.21313477	-0.12695313	0.44580078	-29.6	0	17/3/2018	17	3	2018	2:51:17	10277	0.8	2	51	17	0	0.059326172	3.5126953	0.16333008	0.033447266	-1.1428223	0.40698242	0.22460938	0	0	0	0	0	0	0	0	0	1.1550293	0.1550293	0.28417969	-0.01953125	-0.045410156	0.21899414	0	44330	0	0	0
886	887	887	Category L	0.16796875	-0.011962891	-0.89990234	-0.21142578	-0.11914063	0.44921875	-29.24	0	17/3/2018	17	3	2018	2:51:17	10277	0.9	2	51	17	0	0.059326172	3.5126953	0.16503906	0.032714844	-1.1428223	0.37036133	0.24707031	0	0	0	0	0	0	0	0	0	1.1552734	0.15527344	0.29077148	0.002685547	-0.044677734	0.24291992	0	44330	0	0	0
887	888	888	Category L	0.14379883	-0.023925781	-0.89990234	-0.21337891	-0.11645508	0.44726563	-29.48	0	17/3/2018	17	3	2018	2:51:18	10278	0	2	51	18	0	0.059326172	3.5126953	0.16625977	0.032470703	-1.1428223	0.515625	0.25048828	0	0	0	0	0	0	0	0	0	1.1555176	0.15551758	0.32202148	-0.022460938	-0.056396484	0.24291992	0	44330	0	0	0
888	889	889	Category L	0.14379883	-0.023925781	-0.94799805	-0.21582031	-0.125	0.44995117	-29.61	0	17/3/2018	17	3	2018	2:51:18	10278	0.1	2	51	18	0	0.059326172	3.5126953	0.16796875	0.032714844	-1.1433105	0.95727539	0.20483398	0	0	0	0	0	0	0	0	0	1.1560059	0.15600586	0.27636719	-0.024169922	-0.056640625	0.1953125	0	44330	0	0	0
889	890	890	Category L	0.11987305	-0.011962891	-0.94799805	-0.20361328	-0.12182617	0.45092773	-29.85	0	17/3/2018	17	3	2018	2:51:18	10278	0.2	2	51	18	0	0.059326172	3.5126953	0.16918945	0.032226563	-1.1428223	1.6821289	0.20581055	0	0	0	0	0	0	0	0	0	1.1557617	0.15576172	0.28833008	-0.049316406	-0.044189453	0.19482422	0	44330	0	0	0
890	891	891	Category L	0.14379883	-0.023925781	-0.92382813	-0.21459961	-0.12524414	0.44702148	-29.98	0	17/3/2018	17	3	2018	2:51:18	10278	0.3	2	51	18	0	0.059326172	3.5126953	0.17041016	0.031982422	-1.1420898	1.8977051	0.22680664	0	0	0	0	0	0	0	0	0	1.1550293	0.1550293	0.30102539	-0.026611328	-0.055908203	0.21826172	0	44330	0	0	0
891	892	892	Category L	0.15576172	-0.023925781	-0.91186523	-0.21166992	-0.12280273	0.44506836	-29.73	0	17/3/2018	17	3	2018	2:51:18	10278	0.4	2	51	18	0	0.059326172	3.5126953	0.17260742	0.031005859	-1.1416016	2.5217285	0.23706055	0	0	0	0	0	0	0	0	0	1.1550293	0.1550293	0.30175781	-0.016845703	-0.054931641	0.22973633	0	44330	0	0	0
892	893	893	Category L	0.11987305	-0.059814453	-0.92382813	-0.21166992	-0.12084961	0.44995117	-29.85	0	17/3/2018	17	3	2018	2:51:18	10278	0.5	2	51	18	0	0.059326172	3.5126953	0.17431641	0.030761719	-1.1413574	3.7880859	0.24169922	0	0	0	0	0	0	0	0	0	1.1547852	0.15478516	0.36254883	-0.054443359	-0.090576172	0.2175293	0	44330	0	0	0
893	894	894	Category L	0.14379883	0	-0.92382813	-0.2097168	-0.12792969	0.44384766	-30.1	0	17/3/2018	17	3	2018	2:51:18	10278	0.6	2	51	18	0	0.059326172	3.5126953	0.17553711	0.030517578	-1.1408691	5.9528809	0.22167969	0	0	0	0	0	0	0	0	0	1.1547852	0.15478516	0.27954102	-0.031738281	-0.030517578	0.21704102	0	44330	0	0	0
894	895	895	Category L	0.11987305	-0.035888672	-0.92382813	-0.2109375	-0.12426758	0.44897461	-30.34	0	17/3/2018	17	3	2018	2:51:18	10278	0.7	2	51	18	0	0.059326172	3.5126953	0.17578125	0.028808594	-1.1401367	7.9182129	0.23266602	0	0	0	0	0	0	0	0	0	1.1538086	0.15380859	0.3371582	-0.055908203	-0.064697266	0.21630859	0	44330	0	0	0
895	896	896	Category L	0.13183594	0	-0.91186523	-0.20532227	-0.12255859	0.44726563	-30.34	0	17/3/2018	17	3	2018	2:51:18	10278	0.8	2	51	18	0	0.059326172	3.5126953	0.17749023	0.026611328	-1.1396484	8.9304199	0.23388672	0	0	0	0	0	0	0	0	0	1.1538086	0.15380859	0.30029297	-0.045654297	-0.026611328	0.2277832	0	44330	0	0	0
896	897	897	Category L	0.11987305	0	-0.93579102	-0.21020508	-0.11914063	0.45117188	-30.34	0	17/3/2018	17	3	2018	2:51:18	10278	0.9	2	51	18	0	0.059326172	3.5126953	0.17895508	0.025634766	-1.140625	11.102051	0.21484375	0	0	0	0	0	0	0	0	0	1.1547852	0.15478516	0.28979492	-0.059082031	-0.025634766	0.20483398	0	44330	0	0	0
897	898	898	Category M	-0.2277832	-0.14379883	-0.82788086	-0.044677734	-0.19262695	0.46582031	-28.25	0	17/3/2018	17	3	2018	2:56:55	10615	0.199	2	56	55	0	0.059814453	3.4820801	0.18041992	0.025878906	-1.1403809	17.515869	0.54150391	0	0	0	0	0	0	0	0	0	1.1547852	0.15478516	0.890625	-0.40820313	-0.16967773	0.3125	0	44330	0	0	0
898	899	899	Category M	0.071777344	-0.059814453	-0.671875	-0.098144531	-0.18457031	0.45996094	-28.5	0	17/3/2018	17	3	2018	2:56:55	10615	0.3	2	56	55	0	0.059814453	3.4820801	0.18212891	0.025878906	-1.1394043	23.76001	0.48803711	0	0	0	0	0	0	0	0	0	1.1542969	0.15429688	0.66381836	-0.11035156	-0.085693359	0.4675293	0	44330	0	0	0
899	900	900	Category M	0.13183594	-0.34790039	-0.98388672	-0.074707031	-0.17333984	0.46582031	-28.37	0	17/3/2018	17	3	2018	2:56:55	10615	0.4	2	56	55	0	0.059814453	3.4820801	0.18310547	0.025878906	-1.1386719	25.660156	0.40771484	0	0	0	0	0	0	0	0	0	1.1535645	0.15356445	0.58007813	-0.051269531	-0.3737793	0.15478516	0	44330	0	0	0
900	901	901	Category M	0.2277832	-3.9958496	-1.8959961	-0.059082031	-0.12573242	0.4831543	-28.5	0	17/3/2018	17	3	2018	2:56:55	10615	0.5	2	56	55	0	0.059814453	3.4820801	0.18432617	0.024902344	-1.1381836	26.774414	4.0917969	0	0	0	0	0	0	0	0	0	1.1533203	0.15332031	4.8217773	0.043212891	-4.020752	-0.75756836	0	44330	0	0	0
901	902	902	Category M	1.1518555	8.6757813	-3.1918945	0.081787109	-0.45800781	0.25317383	-28.37	0	17/3/2018	17	3	2018	2:56:55	10615	0.6	2	56	55	0	0.059814453	3.4820801	0.18579102	0.024169922	-1.1376953	102.44092	8.9440918	0	0	0	0	0	0	0	0	0	1.1530762	0.15307617	11.671143	0.96582031	8.6513672	-2.0539551	0	44330	0	0	0
902	903	903	Category M	-0.99584961	8.0639648	-4.8239746	0.065673828	-0.15844727	0.46826172	-28.13	0	17/3/2018	17	3	2018	2:56:55	10615	0.7	2	56	55	0	0.059814453	3.4820801	0.18701172	0.023193359	-1.1374512	111.48315	8.9240723	0	0	0	0	0	0	0	0	0	1.1530762	0.15307617	12.909912	-1.1828613	8.0405273	-3.6862793	0	44330	0	0	0
903	904	904	Category M	2.171875	-3.8759766	-2.9038086	0.10888672	0.10449219	0.48999023	-28.25	0	17/3/2018	17	3	2018	2:56:55	10615	0.8	2	56	55	0	0.059814453	3.4820801	0.18823242	0.022460938	-1.1376953	112.96606	4.717041	0	0	0	0	0	0	0	0	0	1.1533203	0.15332031	7.6479492	1.9833984	-3.8984375	-1.7658691	0	44330	0	0	0
904	905	905	Category M	0.35986328	-8.7119141	-4.8479004	0.10424805	-0.13647461	0.47167969	-27.76	0	17/3/2018	17	3	2018	2:56:55	10615	0.9	2	56	55	0	0.059814453	3.4820801	0.18994141	0.021484375	-1.1374512	144.43652	9.4904785	0	0	0	0	0	0	0	0	0	1.1533203	0.15332031	12.61377	0.16992188	-8.7333984	-3.7102051	0	44330	0	0	0
905	906	906	Category M	0.43188477	3.119873	-4.355957	0.16088867	-0.38012695	0.31860352	-27.76	0	17/3/2018	17	3	2018	2:56:56	10616	0	2	56	56	0	0.060058594	3.4853027	0.19091797	0.020263672	-1.1374512	136.0437	4.4746094	0	0	0	0	0	0	0	0	0	1.1535645	0.15356445	6.5585938	0.24072266	3.0993652	-3.2182617	0	44330	0	0	0
906	907	907	Category M	2.1599121	1.8117676	-1.763916	0.1496582	-0.37182617	0.33447266	-27.76	0	17/3/2018	17	3	2018	2:56:56	10616	0.1	2	56	56	0	0.060058594	3.4853027	0.19238281	0.018798828	-1.1369629	111.38184	2.734375	0	0	0	0	0	0	0	0	0	1.1533203	0.15332031	4.3867188	1.9672852	1.7927246	-0.62670898	0	44330	0	0	0
907	908	908	Category M	0.035888672	0.69580078	-1.5598145	0.058837891	0.096435547	0.50366211	-27.88	0	17/3/2018	17	3	2018	2:56:56	10616	0.2	2	56	56	0	0.060058594	3.4853027	0.19287109	0.017578125	-1.1367188	83.419922	0.81445313	0	0	0	0	0	0	0	0	0	1.1530762	0.15307617	1.2583008	-0.15698242	0.67797852	-0.42285156	0	44330	0	0	0
908	909	909	Category M	0.035888672	-0.26391602	-0.69580078	0.01953125	-0.16479492	0.47192383	-28.13	0	17/3/2018	17	3	2018	2:56:56	10616	0.3	2	56	56	0	0.060058594	3.4853027	0.19482422	0.017089844	-1.1367188	75.39624	0.54663086	0	0	0	0	0	0	0	0	0	1.1533203	0.15332031	0.88110352	-0.15893555	-0.28100586	0.44091797	0	44330	0	0	0
909	910	910	Category M	-0.13183594	0.21582031	-0.6237793	-0.041259766	-0.16650391	0.47363281	-28.13	0	17/3/2018	17	3	2018	2:56:56	10616	0.4	2	56	56	0	0.060058594	3.4853027	0.19580078	0.016845703	-1.1362305	70.838623	0.63989258	0	0	0	0	0	0	0	0	0	1.1530762	0.15307617	1.0390625	-0.32763672	0.19873047	0.51245117	0	44330	0	0	0
910	911	911	Category M	-0.011962891	-0.15576172	-1.4038086	0.017089844	-0.17871094	0.47241211	-28.13	0	17/3/2018	17	3	2018	2:56:56	10616	0.5	2	56	56	0	0.060058594	3.4853027	0.19726563	0.016113281	-1.1362305	45.284424	0.38061523	0	0	0	0	0	0	0	0	0	1.1533203	0.15332031	0.6484375	-0.20922852	-0.171875	-0.26733398	0	44330	0	0	0
911	912	912	Category M	-0.035888672	-0.083984375	-1.1518555	0.10668945	-0.15283203	0.47021484	-27.88	0	17/3/2018	17	3	2018	2:56:56	10616	0.6	2	56	56	0	0.060058594	3.4853027	0.19775391	0.015625	-1.1352539	49.531738	0.25463867	0	0	0	0	0	0	0	0	0	1.1525879	0.15258789	0.34985352	-0.23364258	-0.099609375	-0.016357422	0	44330	0	0	0
912	913	913	Category M	-0.047851563	-0.17993164	-0.59985352	0.10571289	-0.15112305	0.46923828	-27.64	0	17/3/2018	17	3	2018	2:56:56	10616	0.7	2	56	56	0	0.060058594	3.4853027	0.19824219	0.014648438	-1.1352539	68.732422	0.62060547	0	0	0	0	0	0	0	0	0	1.1525879	0.15258789	0.97631836	-0.24609375	-0.19458008	0.53540039	0	44330	0	0	0
913	914	914	Category M	-0.095947266	-0.17993164	-0.7199707	0.099853516	-0.16870117	0.4597168	-27.27	0	17/3/2018	17	3	2018	2:56:56	10616	0.8	2	56	56	0	0.060058594	3.4853027	0.19873047	0.014160156	-1.135498	72.589355	0.54516602	0	0	0	0	0	0	0	0	0	1.152832	0.15283203	0.90454102	-0.29467773	-0.1940918	0.41552734	0	44330	0	0	0
914	915	915	Category L	0.20385742	-0.071777344	-0.91186523	-0.14282227	-0.15380859	0.45751953	-20.76	0	17/3/2018	17	3	2018	2:59:25	10765	0.3	2	59	25	0	0.059814453	3.4820801	0.19946289	0.012695313	-1.1347656	107.49878	0.23852539	0	0	0	0	0	0	0	0	0	1.1523438	0.15234375	0.31176758	0.004150391	-0.084472656	0.22290039	0	44330	0	0	0
915	916	916	Category L	0.17993164	-0.035888672	-0.93579102	-0.1472168	-0.15551758	0.45532227	-20.51	0	17/3/2018	17	3	2018	2:59:25	10765	0.4	2	59	25	0	0.059814453	3.4820801	0.19995117	0.01171875	-1.1342773	98.210449	0.20507813	0	0	0	0	0	0	0	0	0	1.1518555	0.15185547	0.26635742	-0.020019531	-0.047607422	0.19848633	0	44330	0	0	0
916	917	917	Category L	0.19189453	-0.023925781	-0.91186523	-0.14624023	-0.15722656	0.45654297	-20.02	0	17/3/2018	17	3	2018	2:59:25	10765	0.5	2	59	25	0	0.059814453	3.4820801	0.20068359	0.010742188	-1.1337891	75.285889	0.22485352	0	0	0	0	0	0	0	0	0	1.1516113	0.15161133	0.26586914	-0.008789063	-0.034667969	0.22192383	0	44330	0	0	0
917	918	918	Category L	0.19189453	-0.059814453	-0.93579102	-0.1472168	-0.15283203	0.45947266	-19.9	0	17/3/2018	17	3	2018	2:59:25	10765	0.6	2	59	25	0	0.059814453	3.4820801	0.20166016	0.010498047	-1.1335449	54.635498	0.21020508	0	0	0	0	0	0	0	0	0	1.1513672	0.15136719	0.27807617	-0.009765625	-0.0703125	0.19775391	0	44330	0	0	0
918	919	919	Category L	0.19189453	-0.047851563	-0.92382813	-0.14453125	-0.15893555	0.45556641	-19.9	0	17/3/2018	17	3	2018	2:59:25	10765	0.7	2	59	25	0	0.059814453	3.4820801	0.20263672	0.009521484	-1.1335449	55.604736	0.2175293	0	0	0	0	0	0	0	0	0	1.1513672	0.15136719	0.27783203	-0.010742188	-0.057373047	0.2097168	0	44330	0	0	0
919	920	920	Category L	0.17993164	-0.059814453	-0.91186523	-0.14624023	-0.15820313	0.46044922	-20.02	0	17/3/2018	17	3	2018	2:59:25	10765	0.8	2	59	25	0	0.059814453	3.4820801	0.20336914	0.008544922	-1.1333008	58.429443	0.23291016	0	0	0	0	0	0	0	0	0	1.1513672	0.15136719	0.31347656	-0.0234375	-0.068359375	0.22143555	0	44330	0	0	0
920	921	921	Category L	0.19189453	-0.035888672	-0.94799805	-0.15063477	-0.15966797	0.45263672	-20.39	0	17/3/2018	17	3	2018	2:59:25	10765	0.9	2	59	25	0	0.059814453	3.4820801	0.20385742	0.007080078	-1.1328125	38.149414	0.19018555	0	0	0	0	0	0	0	0	0	1.151123	0.15112305	0.23999023	-0.011962891	-0.04296875	0.18481445	0	44330	0	0	0
921	922	922	Category L	0.19189453	-0.047851563	-0.91186523	-0.15258789	-0.15966797	0.4543457	-20.51	0	17/3/2018	17	3	2018	2:59:26	10766	0	2	59	26	0	0.059814453	3.4820801	0.2043457	0.005859375	-1.1330566	22.975098	0.22802734	0	0	0	0	0	0	0	0	0	1.1513672	0.15136719	0.28759766	-0.012451172	-0.053710938	0.22119141	0	44330	0	0	0
922	923	923	Category L	0.19189453	-0.071777344	-0.89990234	-0.15136719	-0.15795898	0.45751953	-20.51	0	17/3/2018	17	3	2018	2:59:26	10766	0.1	2	59	26	0	0.059814453	3.4820801	0.20507813	0.005126953	-1.1328125	14.944336	0.24584961	0	0	0	0	0	0	0	0	0	1.1513672	0.15136719	0.32324219	-0.013183594	-0.076904297	0.23291016	0	44330	0	0	0
923	924	924	Category L	0.19189453	-0.11987305	-0.92382813	-0.1574707	-0.15283203	0.45751953	-20.51	0	17/3/2018	17	3	2018	2:59:26	10766	0.2	2	59	26	0	0.059814453	3.4820801	0.20581055	0.004394531	-1.1330566	14.720947	0.24365234	0	0	0	0	0	0	0	0	0	1.1516113	0.15161133	0.34741211	-0.013916016	-0.12426758	0.20922852	0	44330	0	0	0
924	925	925	Category L	0.19189453	-0.071777344	-0.92382813	-0.14990234	-0.15649414	0.45947266	-20.39	0	17/3/2018	17	3	2018	2:59:26	10766	0.3	2	59	26	0	0.059814453	3.4820801	0.20629883	0.003173828	-1.1328125	14.29541	0.22241211	0	0	0	0	0	0	0	0	0	1.1513672	0.15136719	0.29833984	-0.014404297	-0.074951172	0.20898438	0	44330	0	0	0
925	926	926	Category L	0.19189453	-0.059814453	-0.91186523	-0.14453125	-0.15185547	0.45751953	-20.15	0	17/3/2018	17	3	2018	2:59:26	10766	0.4	2	59	26	0	0.059814453	3.4820801	0.20703125	0.002441406	-1.1325684	13.406006	0.22973633	0	0	0	0	0	0	0	0	0	1.1513672	0.15136719	0.29833984	-0.015136719	-0.062255859	0.22070313	0	44330	0	0	0
926	927	927	Category L	0.19189453	-0.059814453	-0.89990234	-0.14453125	-0.15673828	0.45581055	-20.02	0	17/3/2018	17	3	2018	2:59:26	10766	0.5	2	59	26	0	0.059814453	3.4820801	0.20727539	0.001464844	-1.1328125	13.543457	0.24121094	0	0	0	0	0	0	0	0	0	1.1516113	0.15161133	0.30957031	-0.015380859	-0.061279297	0.23291016	0	44330	0	0	0
927	928	928	Category L	0.19189453	-0.035888672	-0.92382813	-0.1496582	-0.16357422	0.45336914	-20.15	0	17/3/2018	17	3	2018	2:59:26	10766	0.6	2	59	26	0	0.059814453	3.4820801	0.20776367	0.000488281	-1.1333008	13.453125	0.21313477	0	0	0	0	0	0	0	0	0	1.1520996	0.15209961	0.26171875	-0.015869141	-0.036376953	0.20947266	0	44330	0	0	0
928	929	929	Category L	0.17993164	-0.071777344	-0.88793945	-0.14892578	-0.15917969	0.45263672	-20.39	0	17/3/2018	17	3	2018	2:59:26	10766	0.7	2	59	26	0	0.059814453	3.4820801	0.20849609	0	-1.1335449	10.539063	0.25732422	0	0	0	0	0	0	0	0	0	1.1525879	0.15258789	0.34570313	-0.028564453	-0.071533203	0.24560547	0	44330	0	0	0
929	930	930	Category L	0.19189453	-0.059814453	-0.87597656	-0.15136719	-0.15795898	0.45532227	-20.64	0	17/3/2018	17	3	2018	2:59:26	10766	0.8	2	59	26	0	0.059814453	3.4820801	0.20922852	-0.000732422	-1.1330566	4.7043457	0.2644043	0	0	0	0	0	0	0	0	0	1.1523438	0.15234375	0.33349609	-0.017333984	-0.058837891	0.25708008	0	44330	0	0	0
930	931	931	Category L	0.21582031	-0.095947266	-0.91186523	-0.14624023	-0.15893555	0.45947266	-20.76	0	17/3/2018	17	3	2018	2:59:26	10766	0.9	2	59	26	0	0.059814453	3.4820801	0.20996094	-0.001464844	-1.1328125	0.017333984	0.24023438	0	0	0	0	0	0	0	0	0	1.1520996	0.15209961	0.32080078	0.005615234	-0.094238281	0.22094727	0	44330	0	0	0
931	932	932	Category L	0.19189453	-0.071777344	-0.89990234	-0.14550781	-0.15917969	0.45629883	-20.88	0	17/3/2018	17	3	2018	2:59:27	10767	0	2	59	27	0	0.059814453	3.4820801	0.21069336	-0.002197266	-1.1325684	3.0004883	0.2434082	0	0	0	0	0	0	0	0	0	1.1520996	0.15209961	0.32104492	-0.018798828	-0.069335938	0.23266602	0	44330	0	0	0
932	933	933	Category L	0.19189453	-0.059814453	-0.89990234	-0.14624023	-0.16308594	0.4543457	-20.88	0	17/3/2018	17	3	2018	2:59:27	10767	0.1	2	59	27	0	0.059814453	3.4820801	0.21118164	-0.002929688	-1.1323242	5.4624023	0.23999023	0	0	0	0	0	0	0	0	0	1.1518555	0.15185547	0.30859375	-0.019287109	-0.056640625	0.23242188	0	44330	0	0	0
933	934	934	Category L	0.10791016	-0.14379883	-0.87597656	-0.14550781	-0.1652832	0.45361328	-20.76	0	17/3/2018	17	3	2018	2:59:27	10767	0.2	2	59	27	0	0.059814453	3.4820801	0.21191406	-0.003173828	-1.1320801	7.4377441	0.31030273	0	0	0	0	0	0	0	0	0	1.1518555	0.15185547	0.50097656	-0.10400391	-0.14038086	0.25610352	0	44330	0	0	0
934	935	935	Category L	0.20385742	-0.17993164	-0.91186523	-0.12646484	-0.16748047	0.46069336	-20.76	0	17/3/2018	17	3	2018	2:59:27	10767	0.3	2	59	27	0	0.059814453	3.4820801	0.21240234	-0.004638672	-1.1318359	8.8520508	0.28149414	0	0	0	0	0	0	0	0	0	1.1518555	0.15185547	0.40405273	-0.008544922	-0.17504883	0.2199707	0	44330	0	0	0
935	936	936	Category L	0.19189453	-0.10791016	-0.99584961	-0.072998047	-0.16381836	0.46704102	-20.27	0	17/3/2018	17	3	2018	2:59:27	10767	0.4	2	59	27	0	0.059814453	3.4820801	0.21362305	-0.005126953	-1.1318359	10.990479	0.171875	0	0	0	0	0	0	0	0	0	1.1518555	0.15185547	0.26049805	-0.021728516	-0.10253906	0.13598633	0	44330	0	0	0
936	937	937	Category L	0.19189453	0	-0.92382813	-0.052978516	-0.15869141	0.47143555	-19.9	0	17/3/2018	17	3	2018	2:59:27	10767	0.5	2	59	27	0	0.059814453	3.4820801	0.21459961	-0.005859375	-1.1318359	13.939697	0.20947266	0	0	0	0	0	0	0	0	0	1.1520996	0.15209961	0.23706055	-0.022705078	0.005859375	0.20800781	0	44330	0	0	0
937	938	938	Category L	0.19189453	-0.023925781	-0.86376953	-0.055419922	-0.14868164	0.4777832	-20.15	0	17/3/2018	17	3	2018	2:59:27	10767	0.6	2	59	27	0	0.059814453	3.4820801	0.21557617	-0.006591797	-1.1315918	17.295898	0.26928711	0	0	0	0	0	0	0	0	0	1.1518555	0.15185547	0.30859375	-0.023681641	-0.017089844	0.26782227	0	44330	0	0	0
938	939	939	Category L	0.19189453	-0.035888672	-0.87597656	-0.072753906	-0.14770508	0.4765625	-20.15	0	17/3/2018	17	3	2018	2:59:27	10767	0.7	2	59	27	0	0.059814453	3.4820801	0.22070313	-0.005859375	-1.1328125	19.521973	0.26000977	0	0	0	0	0	0	0	0	0	1.1540527	0.15405273	0.31542969	-0.028808594	-0.029785156	0.25683594	0	44330	0	0	0
939	940	940	Category L	0.19189453	-0.095947266	-0.93579102	-0.064208984	-0.14355469	0.47460938	-20.27	0	17/3/2018	17	3	2018	2:59:27	10767	0.8	2	59	27	0	0.059814453	3.4820801	0.22216797	-0.005859375	-1.135498	20.382568	0.22119141	0	0	0	0	0	0	0	0	0	1.1569824	0.15698242	0.32006836	-0.030273438	-0.08984375	0.19970703	0	44330	0	0	0
940	941	941	Category L	0.19189453	-0.083984375	-0.92382813	-0.0625	-0.15161133	0.46850586	-20.39	0	17/3/2018	17	3	2018	2:59:27	10767	0.9	2	59	27	0	0.059814453	3.4820801	0.22265625	-0.002197266	-1.1347656	20.972412	0.22827148	0	0	0	0	0	0	0	0	0	1.1564941	0.15649414	0.32348633	-0.030761719	-0.081542969	0.2109375	0	44330	0	0	0
941	942	942	Category L	0.19189453	-0.10791016	-0.92382813	-0.0625	-0.15307617	0.47680664	-20.39	0	17/3/2018	17	3	2018	2:59:28	10768	0	2	59	28	0	0.059814453	3.4820801	0.22167969	0.046875	-1.1225586	21.071045	0.25366211	0	0	0	0	0	0	0	0	0	1.1452637	0.14526367	0.38330078	-0.029785156	-0.15478516	0.19873047	0	44330	0	0	0
942	943	943	Category L	0.19189453	-0.083984375	-0.92382813	-0.062011719	-0.15722656	0.4753418	-20.39	0	17/3/2018	17	3	2018	2:59:28	10768	0.1	2	59	28	0	0.059814453	3.4820801	0.20922852	-0.061523438	-1.09375	19.914063	0.17211914	0	0	0	0	0	0	0	0	0	1.1152344	0.11523438	0.20947266	-0.017333984	-0.022216797	0.16992188	0	44330	0	0	0
943	944	944	Category L	0.19189453	-0.083984375	-0.91186523	-0.056152344	-0.15527344	0.46655273	-20.39	0	17/3/2018	17	3	2018	2:59:28	10768	0.2	2	59	28	0	0.059814453	3.4820801	0.22241211	-0.16235352	-1.0456543	17.92041	0.15795898	0	0	0	0	0	0	0	0	0	1.0812988	0.081298828	0.24291992	-0.030517578	0.078369141	0.13378906	0	44330	0	0	0
944	945	945	Category L	0.19189453	-0.10791016	-0.92382813	-0.062988281	-0.15551758	0.47753906	-20.76	0	17/3/2018	17	3	2018	2:59:28	10768	0.3	2	59	28	0	0.059814453	3.4820801	0.19628906	-0.11499023	-1.0219727	16.178711	0.098632813	0	0	0	0	0	0	0	0	0	1.0471191	0.047119141	0.10986328	-0.004394531	0.007080078	0.098144531	0	44330	0	0	0
945	946	946	Category L	0.19189453	-0.095947266	-0.89990234	-0.062011719	-0.16308594	0.47241211	-20.39	0	17/3/2018	17	3	2018	2:59:28	10768	0.4	2	59	28	0	0.059814453	3.4820801	0.19262695	-0.008300781	-0.97363281	13.783447	0.11450195	0	0	0	0	0	0	0	0	0	0.99243164	0.007568359	0.16210938	-0.000732422	-0.087402344	0.073730469	0	44330	0	0	0
946	947	947	Category L	0.19189453	-0.095947266	-0.93579102	-0.065673828	-0.15576172	0.47509766	-20.64	0	17/3/2018	17	3	2018	2:59:28	10768	0.5	2	59	28	0	0.059814453	3.4820801	0.18847656	-0.049072266	-0.93041992	11.045654	0.046875	0	0	0	0	0	0	0	0	0	0.95068359	0.049316406	0.054931641	0.003173828	-0.046630859	-0.005126953	0	44330	0	0	0
947	948	948	Category L	0.19189453	-0.095947266	-0.92382813	-0.060546875	-0.15673828	0.47241211	-21	0	17/3/2018	17	3	2018	2:59:28	10768	0.6	2	59	28	0	0.059814453	3.4820801	0.1628418	-0.072753906	-0.91992188	7.7485352	0.037109375	0	0	0	0	0	0	0	0	0	0.93725586	0.062744141	0.055419922	0.028808594	-0.022949219	-0.003662109	0	44330	0	0	0
948	949	949	Category L	0.19189453	-0.083984375	-0.89990234	-0.065185547	-0.15234375	0.4753418	-20.88	0	17/3/2018	17	3	2018	2:59:28	10768	0.7	2	59	28	0	0.059814453	3.4820801	0.1640625	-0.082275391	-0.91210938	5.0068359	0.030273438	0	0	0	0	0	0	0	0	0	0.93041992	0.069580078	0.041503906	0.027587891	-0.001464844	0.012207031	0	44330	0	0	0
949	950	950	Category L	0.19189453	-0.10791016	-0.91186523	-0.062988281	-0.1574707	0.47631836	-21.13	0	17/3/2018	17	3	2018	2:59:28	10768	0.8	2	59	28	0	0.059814453	3.4820801	0.16503906	-0.079589844	-0.9152832	3.1315918	0.038818359	0	0	0	0	0	0	0	0	0	0.93334961	0.066650391	0.058349609	0.026611328	-0.028076172	0.003417969	0	44330	0	0	0
950	951	951	Category L	0.19189453	-0.083984375	-0.87597656	-0.065185547	-0.15673828	0.47827148	-21.49	0	17/3/2018	17	3	2018	2:59:28	10768	0.9	2	59	28	0	0.059814453	3.4820801	0.16796875	-0.083007813	-0.91870117	1.4118652	0.048828125	0	0	0	0	0	0	0	0	0	0.9375	0.0625	0.067138672	0.023681641	-0.000732422	0.042724609	0	44330	0	0	0
951	952	952	Category L	0.19189453	-0.10791016	-0.92382813	-0.065429688	-0.15600586	0.47338867	-21.49	0	17/3/2018	17	3	2018	2:59:29	10769	0	2	59	29	0	0.059814453	3.4820801	0.16992188	-0.081542969	-0.91259766	0.73120117	0.035644531	0	0	0	0	0	0	0	0	0	0.93188477	0.068115234	0.058837891	0.021728516	-0.026123047	-0.010986328	0	44330	0	0	0
952	953	953	Category L	0.19189453	-0.071777344	-0.92382813	-0.059082031	-0.15209961	0.47338867	-21.49	0	17/3/2018	17	3	2018	2:59:29	10769	0.1	2	59	29	0	0.059814453	3.4820801	0.17236328	-0.080566406	-0.90991211	0.82739258	0.025146484	0	0	0	0	0	0	0	0	0	0.9296875	0.0703125	0.041992188	0.019287109	0.008789063	-0.013671875	0	44330	0	0	0
953	954	954	Category L	0.20385742	-0.11987305	-0.88793945	-0.061767578	-0.15332031	0.47363281	-21.37	0	17/3/2018	17	3	2018	2:59:29	10769	0.2	2	59	29	0	0.059814453	3.4820801	0.17504883	-0.078613281	-0.9140625	1.1074219	0.056396484	0	0	0	0	0	0	0	0	0	0.93383789	0.066162109	0.095947266	0.028564453	-0.041015625	0.026123047	0	44330	0	0	0
954	955	955	Category L	0.21582031	-0.095947266	-0.89990234	-0.064208984	-0.15820313	0.4765625	-21	0	17/3/2018	17	3	2018	2:59:29	10769	0.3	2	59	29	0	0.059814453	3.4820801	0.17822266	-0.076660156	-0.91674805	1.2165527	0.045166016	0	0	0	0	0	0	0	0	0	0.93701172	0.062988281	0.073242188	0.037353516	-0.019042969	0.016845703	0	44330	0	0	0
955	956	956	Category L	0.20385742	-0.095947266	-0.89990234	-0.062255859	-0.1574707	0.47338867	-20.76	0	17/3/2018	17	3	2018	2:59:29	10769	0.4	2	59	29	0	0.059814453	3.4820801	0.17749023	-0.076171875	-0.91674805	1.2810059	0.036865234	0	0	0	0	0	0	0	0	0	0.93701172	0.062988281	0.062744141	0.026123047	-0.01953125	0.016845703	0	44330	0	0	0
956	957	957	Category L	0.19189453	-0.071777344	-0.91186523	-0.064208984	-0.15820313	0.47509766	-20.88	0	17/3/2018	17	3	2018	2:59:29	10769	0.5	2	59	29	0	0.059814453	3.4820801	0.17700195	-0.076171875	-0.91699219	1.2363281	0.016357422	0	0	0	0	0	0	0	0	0	0.93701172	0.062988281	0.024658203	0.014648438	0.004394531	0.005126953	0	44330	0	0	0
957	958	958	Category L	0.19189453	-0.10791016	-0.91186523	-0.064208984	-0.15551758	0.4753418	-21	0	17/3/2018	17	3	2018	2:59:29	10769	0.6	2	59	29	0	0.059814453	3.4820801	0.17626953	-0.076416016	-0.91699219	0.84057617	0.03515625	0	0	0	0	0	0	0	0	0	0.93701172	0.062988281	0.052001953	0.015380859	-0.03125	0.005126953	0	44330	0	0	0
958	959	959	Category L	0.19189453	-0.095947266	-0.89990234	-0.059570313	-0.1574707	0.47338867	-21.13	0	17/3/2018	17	3	2018	2:59:29	10769	0.7	2	59	29	0	0.059814453	3.4820801	0.17529297	-0.076171875	-0.91723633	0.23022461	0.030761719	0	0	0	0	0	0	0	0	0	0.93701172	0.062988281	0.053222656	0.016357422	-0.01953125	0.017333984	0	44330	0	0	0
959	960	960	Category L	0.17993164	-0.11987305	-0.92382813	-0.066650391	-0.14941406	0.47436523	-21.13	0	17/3/2018	17	3	2018	2:59:29	10769	0.8	2	59	29	0	0.059814453	3.4820801	0.17456055	-0.076171875	-0.91723633	1.0283203	0.044189453	0	0	0	0	0	0	0	0	0	0.93701172	0.062988281	0.054931641	0.005126953	-0.043457031	-0.006347656	0	44330	0	0	0
960	961	961	Category L	0.16796875	-0.10791016	-0.92382813	-0.065917969	-0.15600586	0.46923828	-20.88	0	17/3/2018	17	3	2018	2:59:29	10769	0.9	2	59	29	0	0.059814453	3.4820801	0.17382813	-0.076416016	-0.91748047	1.203125	0.032470703	0	0	0	0	0	0	0	0	0	0.93701172	0.062988281	0.043457031	-0.005859375	-0.03125	-0.006103516	0	44330	0	0	0
961	962	962	Category L	0.19189453	-0.071777344	-0.88793945	-0.065917969	-0.15820313	0.47021484	-20.88	0	17/3/2018	17	3	2018	2:59:30	10770	0	2	59	30	0	0.059814453	3.4820801	0.17260742	-0.076660156	-0.91723633	1.7858887	0.03515625	0	0	0	0	0	0	0	0	0	0.93652344	0.063476563	0.053222656	0.019042969	0.004882813	0.029296875	0	44330	0	0	0
962	963	963	Category L	0.19189453	-0.095947266	-0.91186523	-0.062255859	-0.16015625	0.47338867	-20.39	0	17/3/2018	17	3	2018	2:59:30	10770	0.1	2	59	30	0	0.059814453	3.4820801	0.171875	-0.076416016	-0.91748047	2.7365723	0.028320313	0	0	0	0	0	0	0	0	0	0.93652344	0.063476563	0.044921875	0.019775391	-0.019287109	0.005615234	0	44330	0	0	0
963	964	964	Category L	0.16796875	-0.10791016	-0.88793945	-0.064697266	-0.1652832	0.47509766	-20.51	0	17/3/2018	17	3	2018	2:59:30	10770	0.2	2	59	30	0	0.059814453	3.4820801	0.17138672	-0.076171875	-0.91748047	3.7229004	0.043457031	0	0	0	0	0	0	0	0	0	0.93652344	0.063476563	0.064697266	-0.003417969	-0.031494141	0.029541016	0	44330	0	0	0
964	965	965	Category L	0.17993164	-0.095947266	-0.93579102	-0.062988281	-0.16186523	0.47119141	-20.27	0	17/3/2018	17	3	2018	2:59:30	10770	0.3	2	59	30	0	0.059814453	3.4820801	0.1706543	-0.075439453	-0.91748047	3.8483887	0.028564453	0	0	0	0	0	0	0	0	0	0.93652344	0.063476563	0.047363281	0.009033203	-0.020263672	-0.018066406	0	44330	0	0	0
965	966	966	Category L	0.15576172	-0.095947266	-0.93579102	-0.064208984	-0.16088867	0.47216797	-20.27	0	17/3/2018	17	3	2018	2:59:30	10770	0.4	2	59	30	0	0.059814453	3.4820801	0.17041016	-0.075439453	-0.91772461	3.4829102	0.030761719	0	0	0	0	0	0	0	0	0	0.93652344	0.063476563	0.052978516	-0.014648438	-0.020263672	-0.017822266	0	44330	0	0	0
966	967	967	Category L	0.20385742	-0.095947266	-0.94799805	-0.067382813	-0.16699219	0.47192383	-20.39	0	17/3/2018	17	3	2018	2:59:30	10770	0.5	2	59	30	0	0.059814453	3.4820801	0.16967773	-0.075439453	-0.91821289	3.4038086	0.049560547	0	0	0	0	0	0	0	0	0	0.93676758	0.063232422	0.083984375	0.033935547	-0.020263672	-0.029541016	0	44330	0	0	0
967	968	968	Category L	0.20385742	-0.083984375	-0.91186523	-0.065185547	-0.16577148	0.46606445	-20.27	0	17/3/2018	17	3	2018	2:59:30	10770	0.6	2	59	30	0	0.059814453	3.4820801	0.16943359	-0.075439453	-0.91845703	2.7177734	0.035888672	0	0	0	0	0	0	0	0	0	0.93701172	0.062988281	0.049316406	0.034179688	-0.008300781	0.006591797	0	44330	0	0	0
968	969	969	Category L	0.20385742	-0.071777344	-0.92382813	-0.069335938	-0.16088867	0.4699707	-20.51	0	17/3/2018	17	3	2018	2:59:30	10770	0.7	2	59	30	0	0.059814453	3.4820801	0.16870117	-0.075683594	-0.91845703	1.3522949	0.035400391	0	0	0	0	0	0	0	0	0	0.93701172	0.062988281	0.043945313	0.034912109	0.00390625	-0.005126953	0	44330	0	0	0
969	970	970	Category L	0.19189453	-0.071777344	-0.91186523	-0.065185547	-0.15673828	0.4699707	-20.88	0	17/3/2018	17	3	2018	2:59:30	10770	0.8	2	59	30	0	0.059814453	3.4820801	0.16845703	-0.075439453	-0.91918945	0.013183594	0.024658203	0	0	0	0	0	0	0	0	0	0.93774414	0.062255859	0.034423828	0.023193359	0.003662109	0.007324219	0	44330	0	0	0
970	971	971	Category L	0.19189453	-0.083984375	-0.91186523	-0.068603516	-0.16601563	0.46801758	-21.37	0	17/3/2018	17	3	2018	2:59:30	10770	0.9	2	59	30	0	0.059814453	3.4820801	0.16796875	-0.075439453	-0.91992188	0.55834961	0.026367188	0	0	0	0	0	0	0	0	0	0.93823242	0.061767578	0.040283203	0.023681641	-0.008300781	0.008056641	0	44330	0	0	0
971	972	972	Category L	0.19189453	-0.083984375	-0.89990234	-0.065917969	-0.16113281	0.46704102	-21.49	0	17/3/2018	17	3	2018	2:59:31	10771	0	2	59	31	0	0.059814453	3.4820801	0.16674805	-0.074707031	-0.92041016	0.48461914	0.033447266	0	0	0	0	0	0	0	0	0	0.93823242	0.061767578	0.054443359	0.024902344	-0.009033203	0.020507813	0	44330	0	0	0
972	973	973	Category L	0.19189453	-0.071777344	-0.89990234	-0.068603516	-0.1628418	0.47314453	-21.74	0	17/3/2018	17	3	2018	2:59:31	10771	0.1	2	59	31	0	0.059814453	3.4820801	0.16625977	-0.074462891	-0.9206543	0.61523438	0.032958984	0	0	0	0	0	0	0	0	0	0.9387207	0.061279297	0.049072266	0.025390625	0.002685547	0.020751953	0	44330	0	0	0
973	974	974	Category L	0.17993164	-0.11987305	-0.91186523	-0.068847656	-0.16113281	0.46630859	-21.37	0	17/3/2018	17	3	2018	2:59:31	10771	0.2	2	59	31	0	0.059814453	3.4820801	0.16577148	-0.07421875	-0.92114258	1.338623	0.048339844	0	0	0	0	0	0	0	0	0	0.9387207	0.061279297	0.068603516	0.013916016	-0.045410156	0.009277344	0	44330	0	0	0
974	975	975	Category L	0.20385742	-0.071777344	-0.92382813	-0.067626953	-0.16992188	0.47119141	-21.25	0	17/3/2018	17	3	2018	2:59:31	10771	0.3	2	59	31	0	0.059814453	3.4820801	0.16650391	-0.072753906	-0.92163086	1.5944824	0.037109375	0	0	0	0	0	0	0	0	0	0.93945313	0.060546875	0.040283203	0.037109375	0.000976563	-0.001953125	0	44330	0	0	0
975	976	976	Category L	0.21582031	-0.071777344	-0.91186523	-0.066894531	-0.16479492	0.46533203	-21.25	0	17/3/2018	17	3	2018	2:59:31	10771	0.4	2	59	31	0	0.059814453	3.4820801	0.16577148	-0.071044922	-0.921875	1	0.051025391	0	0	0	0	0	0	0	0	0	0.93920898	0.060791016	0.060546875	0.050048828	-0.000488281	0.010009766	0	44330	0	0	0
976	977	977	Category L	0.19189453	-0.059814453	-0.89990234	-0.072753906	-0.16186523	0.47314453	-21.13	0	17/3/2018	17	3	2018	2:59:31	10771	0.5	2	59	31	0	0.059814453	3.4820801	0.1652832	-0.070068359	-0.92114258	0.56298828	0.035400391	0	0	0	0	0	0	0	0	0	0.93847656	0.061523438	0.058105469	0.026367188	0.010253906	0.021240234	0	44330	0	0	0
977	978	978	Category L	0.17993164	-0.083984375	-0.92382813	-0.065185547	-0.16577148	0.46606445	-21.25	0	17/3/2018	17	3	2018	2:59:31	10771	0.6	2	59	31	0	0.059814453	3.4820801	0.16455078	-0.070556641	-0.92114258	0.11157227	0.020263672	0	0	0	0	0	0	0	0	0	0.93823242	0.061767578	0.031005859	0.015136719	-0.013183594	-0.002441406	0	44330	0	0	0
978	979	979	Category L	0.19189453	-0.047851563	-0.89990234	-0.072021484	-0.16601563	0.4699707	-20.63	0	17/3/2018	17	3	2018	2:59:31	10771	0.7	2	59	31	0	0.059814453	3.4820801	0.1640625	-0.070800781	-0.921875	2.0251465	0.042236328	0	0	0	0	0	0	0	0	0	0.93896484	0.061035156	0.072753906	0.027587891	0.022949219	0.021972656	0	44330	0	0	0
979	980	980	Category L	0.17993164	-0.059814453	-0.92382813	-0.071289063	-0.16088867	0.4699707	-20.76	0	17/3/2018	17	3	2018	2:59:31	10771	0.8	2	59	31	0	0.059814453	3.4820801	0.16381836	-0.070800781	-0.92211914	5.5236816	0.01953125	0	0	0	0	0	0	0	0	0	0.93920898	0.060791016	0.028564453	0.016113281	0.010986328	-0.001464844	0	44330	0	0	0
980	981	981	Category L	0.14379883	-0.059814453	-0.91186523	-0.068847656	-0.16650391	0.46191406	-20.51	0	17/3/2018	17	3	2018	2:59:31	10771	0.9	2	59	31	0	0.059814453	3.4820801	0.16333008	-0.069824219	-0.92211914	10.996582	0.024414063	0	0	0	0	0	0	0	0	0	0.93896484	0.061035156	0.040039063	-0.01953125	0.010009766	0.010253906	0	44330	0	0	0
981	982	982	Category L	0.15576172	-0.011962891	-0.88793945	-0.079833984	-0.1574707	0.47216797	-20.27	0	17/3/2018	17	3	2018	2:59:32	10772	0	2	59	32	0	0.059814453	3.4820801	0.16308594	-0.069091797	-0.92260742	16.473145	0.067138672	0	0	0	0	0	0	0	0	0	0.93945313	0.060546875	0.099365234	-0.007324219	0.057128906	0.034667969	0	44330	0	0	0
982	983	983	Category L	0.059814453	0.011962891	-0.98388672	-0.088623047	-0.14404297	0.47119141	-20.76	0	17/3/2018	17	3	2018	2:59:32	10772	0.1	2	59	32	0	0.059814453	3.4820801	0.16259766	-0.068359375	-0.9230957	21.654785	0.14379883	0	0	0	0	0	0	0	0	0	0.93994141	0.060058594	0.24389648	-0.1027832	0.080322266	-0.060546875	0	44330	0	0	0
983	984	984	Category L	0.083984375	-0.095947266	-1.0078125	-0.1237793	-0.13793945	0.46728516	-20.51	0	17/3/2018	17	3	2018	2:59:32	10772	0.2	2	59	32	0	0.060058594	3.491748	0.16235352	-0.067626953	-0.92333984	27.060547	0.1184082	0	0	0	0	0	0	0	0	0	0.93994141	0.060058594	0.19091797	-0.078369141	-0.028076172	-0.084228516	0	44330	0	0	0
984	985	985	Category L	0.059814453	-0.16796875	-0.97192383	-0.16162109	-0.13085938	0.4597168	-20.51	0	17/3/2018	17	3	2018	2:59:32	10772	0.3	2	59	32	0	0.060058594	3.491748	0.16162109	-0.066894531	-0.92382813	31.785645	0.15112305	0	0	0	0	0	0	0	0	0	0.94018555	0.059814453	0.25073242	-0.10180664	-0.10083008	-0.047851563	0	44330	0	0	0
985	986	986	Category L	0.10791016	-0.15576172	-0.91186523	-0.18310547	-0.13330078	0.4543457	-20.51	0	17/3/2018	17	3	2018	2:59:32	10772	0.4	2	59	32	0	0.060058594	3.491748	0.16162109	-0.067626953	-0.92382813	35.877197	0.10375977	0	0	0	0	0	0	0	0	0	0.94042969	0.059570313	0.15380859	-0.053710938	-0.087890625	0.011962891	0	44330	0	0	0
986	987	987	Category L	0.10791016	-0.083984375	-0.92382813	-0.19140625	-0.1315918	0.45336914	-20.39	0	17/3/2018	17	3	2018	2:59:32	10772	0.5	2	59	32	0	0.060058594	3.491748	0.16162109	-0.068359375	-0.92431641	38.245361	0.055908203	0	0	0	0	0	0	0	0	0	0.94067383	0.059326172	0.069580078	-0.053710938	-0.015380859	0.000488281	0	44330	0	0	0
987	988	988	Category L	0.13183594	-0.059814453	-0.92382813	-0.19897461	-0.12866211	0.45605469	-20.64	0	17/3/2018	17	3	2018	2:59:32	10772	0.6	2	59	32	0	0.060058594	3.491748	0.16162109	-0.069580078	-0.92382813	39.753662	0.031494141	0	0	0	0	0	0	0	0	0	0.94042969	0.059570313	0.040039063	-0.029785156	0.009765625	0	0	44330	0	0	0
988	989	989	Category L	0.11987305	-0.047851563	-0.94799805	-0.19140625	-0.13061523	0.453125	-21	0	17/3/2018	17	3	2018	2:59:32	10772	0.7	2	59	32	0	0.060058594	3.491748	0.16137695	-0.069824219	-0.9230957	40.409912	0.053222656	0	0	0	0	0	0	0	0	0	0.93969727	0.060302734	0.088623047	-0.041503906	0.021972656	-0.024658203	0	44330	0	0	0
989	990	990	Category L	0.10791016	-0.059814453	-0.89990234	-0.19311523	-0.1262207	0.44848633	-21.13	0	17/3/2018	17	3	2018	2:59:32	10772	0.8	2	59	32	0	0.060058594	3.491748	0.16137695	-0.069091797	-0.92260742	39.783203	0.058837891	0	0	0	0	0	0	0	0	0	0.93920898	0.060791016	0.085693359	-0.053466797	0.009277344	0.022705078	0	44330	0	0	0
990	991	991	Category L	0.14379883	-0.035888672	-0.92382813	-0.19750977	-0.13330078	0.44799805	-21.13	0	17/3/2018	17	3	2018	2:59:32	10772	0.9	2	59	32	0	0.060058594	3.491748	0.16113281	-0.068847656	-0.92285156	36.594971	0.037109375	0	0	0	0	0	0	0	0	0	0.93945313	0.060546875	0.051269531	-0.017333984	0.032958984	-0.000732422	0	44330	0	0	0
991	992	992	Category L	0.15576172	-0.011962891	-0.93579102	-0.19311523	-0.12890625	0.44946289	-20.88	0	17/3/2018	17	3	2018	2:59:33	10773	0	2	59	33	0	0.060058594	3.491748	0.16113281	-0.068359375	-0.92382813	31.515625	0.058105469	0	0	0	0	0	0	0	0	0	0.94018555	0.059814453	0.073974609	-0.005371094	0.056396484	-0.01171875	0	44330	0	0	0
992	993	993	Category L	0.16796875	-0.011962891	-0.92382813	-0.19628906	-0.13110352	0.45092773	-20.51	0	17/3/2018	17	3	2018	2:59:33	10773	0.1	2	59	33	0	0.060058594	3.491748	0.16137695	-0.067626953	-0.92456055	26.130859	0.055908203	0	0	0	0	0	0	0	0	0	0.94116211	0.058837891	0.062988281	0.006347656	0.055664063	0.000732422	0	44330	0	0	0
993	994	994	Category L	0.15576172	-0.035888672	-0.93579102	-0.1887207	-0.13183594	0.45239258	-20.76	0	17/3/2018	17	3	2018	2:59:33	10773	0.2	2	59	33	0	0.060058594	3.491748	0.16162109	-0.066894531	-0.92504883	20.826416	0.033447266	0	0	0	0	0	0	0	0	0	0.94140625	0.05859375	0.047851563	-0.005859375	0.031005859	-0.010498047	0	44330	0	0	0
994	995	995	Category L	0.14379883	-0.035888672	-0.92382813	-0.19555664	-0.13500977	0.44921875	-21	0	17/3/2018	17	3	2018	2:59:33	10773	0.3	2	59	33	0	0.060058594	3.491748	0.16162109	-0.065673828	-0.92431641	16.27832	0.034912109	0	0	0	0	0	0	0	0	0	0.94067383	0.059326172	0.048339844	-0.017822266	0.029785156	0.000488281	0	44330	0	0	0
995	996	996	Category L	0.13183594	-0.035888672	-0.94799805	-0.18920898	-0.13232422	0.45239258	-21	0	17/3/2018	17	3	2018	2:59:33	10773	0.4	2	59	33	0	0.060058594	3.491748	0.16137695	-0.065917969	-0.92382813	11.891357	0.048583984	0	0	0	0	0	0	0	0	0	0.94018555	0.059814453	0.083740234	-0.029541016	0.030029297	-0.023925781	0	44330	0	0	0
996	997	997	Category L	0.14379883	-0.035888672	-0.91186523	-0.1965332	-0.1340332	0.45410156	-21.37	0	17/3/2018	17	3	2018	2:59:33	10773	0.5	2	59	33	0	0.060058594	3.491748	0.16186523	-0.066162109	-0.92382813	9.2287598	0.037353516	0	0	0	0	0	0	0	0	0	0.94018555	0.059814453	0.060546875	-0.018066406	0.030273438	0.011962891	0	44330	0	0	0
997	998	998	Category L	0.11987305	-0.047851563	-0.94799805	-0.18945313	-0.13598633	0.44921875	-21.25	0	17/3/2018	17	3	2018	2:59:33	10773	0.6	2	59	33	0	0.060058594	3.491748	0.16210938	-0.06640625	-0.92333984	7.621582	0.052246094	0	0	0	0	0	0	0	0	0	0.93994141	0.060058594	0.085449219	-0.042236328	0.018554688	-0.024414063	0	44330	0	0	0
998	999	999	Category L	0.13183594	-0.047851563	-0.93579102	-0.19555664	-0.13061523	0.4543457	-21.25	0	17/3/2018	17	3	2018	2:59:33	10773	0.7	2	59	33	0	0.060058594	3.491748	0.1628418	-0.06640625	-0.92333984	5.8459473	0.038330078	0	0	0	0	0	0	0	0	0	0.93994141	0.060058594	0.062011719	-0.031005859	0.018554688	-0.012207031	0	44330	0	0	0
999	1000	1000	Category L	0.10791016	-0.071777344	-0.92382813	-0.19628906	-0.13208008	0.45214844	-21.13	0	17/3/2018	17	3	2018	2:59:33	10773	0.8	2	59	33	0	0.060058594	3.491748	0.16333008	-0.06640625	-0.92333984	3.973877	0.055664063	0	0	0	0	0	0	0	0	0	0.93994141	0.060058594	0.061279297	-0.055419922	-0.005126953	-0.000244141	0	44330	0	0	0
1000	1001	1001	Category L	0.10791016	-0.047851563	-0.92382813	-0.19555664	-0.13061523	0.45507813	-21.25	0	17/3/2018	17	3	2018	2:59:33	10773	0.9	2	59	33	0	0.060058594	3.491748	0.1640625	-0.065917969	-0.92333984	2.032959	0.058837891	0	0	0	0	0	0	0	0	0	0.94018555	0.059814453	0.074707031	-0.056152344	0.018066406	-0.000244141	0	44330	0	0	0
1001	1002	1002	Category L	0.11987305	-0.035888672	-0.93579102	-0.20019531	-0.13085938	0.45336914	-21.49	0	17/3/2018	17	3	2018	2:59:34	10774	0	2	59	34	0	0.060058594	3.491748	0.16479492	-0.065429688	-0.92285156	0.82250977	0.055175781	0	0	0	0	0	0	0	0	0	0.93969727	0.060302734	0.087402344	-0.044921875	0.029541016	-0.012695313	0	44330	0	0	0
1002	1003	1003	Category L	0.15576172	-0.059814453	-0.91186523	-0.19287109	-0.13330078	0.45214844	-21.37	0	17/3/2018	17	3	2018	2:59:34	10774	0.1	2	59	34	0	0.060058594	3.491748	0.16503906	-0.065917969	-0.92285156	0.096435547	0.015625	0	0	0	0	0	0	0	0	0	0.93994141	0.060058594	0.026611328	-0.009277344	0.006103516	0.010986328	0	44330	0	0	0
1003	1004	1004	Category L	0.14379883	-0.047851563	-0.92382813	-0.2019043	-0.12963867	0.45214844	-21.86	0	17/3/2018	17	3	2018	2:59:34	10774	0.2	2	59	34	0	0.060058594	3.491748	0.16552734	-0.065673828	-0.92260742	0.62768555	0.028320313	0	0	0	0	0	0	0	0	0	0.93969727	0.060302734	0.040771484	-0.021728516	0.017822266	-0.000976563	0	44330	0	0	0
1004	1005	1005	Category L	0.16796875	-0.083984375	-0.93579102	-0.19213867	-0.13378906	0.453125	-21.62	0	17/3/2018	17	3	2018	2:59:34	10774	0.3	2	59	34	0	0.060058594	3.491748	0.16601563	-0.065429688	-0.92285156	1.3266602	0.022460938	0	0	0	0	0	0	0	0	0	0.93994141	0.060058594	0.032958984	0.001708984	-0.018310547	-0.012695313	0	44330	0	0	0
1005	1006	1006	Category L	0.13183594	-0.047851563	-0.94799805	-0.19726563	-0.13330078	0.45410156	-21.49	0	17/3/2018	17	3	2018	2:59:34	10774	0.4	2	59	34	0	0.060058594	3.491748	0.16650391	-0.064941406	-0.92236328	2.4489746	0.046386719	0	0	0	0	0	0	0	0	0	0.93945313	0.060546875	0.077392578	-0.034667969	0.017089844	-0.025390625	0	44330	0	0	0
1006	1007	1007	Category L	0.16796875	-0.071777344	-0.92382813	-0.19580078	-0.12719727	0.45019531	-21.49	0	17/3/2018	17	3	2018	2:59:34	10774	0.5	2	59	34	0	0.060058594	3.491748	0.16674805	-0.064208984	-0.92163086	2.7819824	0.0078125	0	0	0	0	0	0	0	0	0	0.93896484	0.061035156	0.010498047	0.000976563	-0.007324219	-0.001953125	0	44330	0	0	0
1007	1008	1008	Category L	0.14379883	-0.047851563	-0.92382813	-0.19482422	-0.13305664	0.45214844	-21.13	0	17/3/2018	17	3	2018	2:59:34	10774	0.6	2	59	34	0	0.060058594	3.491748	0.16674805	-0.062988281	-0.92138672	3.2021484	0.027587891	0	0	0	0	0	0	0	0	0	0.9387207	0.061279297	0.040527344	-0.022949219	0.015136719	-0.002197266	0	44330	0	0	0
1008	1009	1009	Category L	0.15576172	-0.047851563	-0.94799805	-0.19384766	-0.13061523	0.4543457	-21.37	0	17/3/2018	17	3	2018	2:59:34	10774	0.7	2	59	34	0	0.060058594	3.491748	0.16650391	-0.062255859	-0.92163086	3.1708984	0.031738281	0	0	0	0	0	0	0	0	0	0.9387207	0.061279297	0.051513672	-0.010742188	0.014404297	-0.026123047	0	44330	0	0	0
1009	1010	1010	Category L	0.14379883	-0.071777344	-0.93579102	-0.18896484	-0.13330078	0.44824219	-21.25	0	17/3/2018	17	3	2018	2:59:34	10774	0.8	2	59	34	0	0.060058594	3.491748	0.16625977	-0.061767578	-0.921875	3.0810547	0.028076172	0	0	0	0	0	0	0	0	0	0.93896484	0.061035156	0.045898438	-0.022460938	-0.009765625	-0.013671875	0	44330	0	0	0
1010	1011	1011	Category L	0.13183594	-0.035888672	-0.93579102	-0.18896484	-0.13012695	0.45239258	-21	0	17/3/2018	17	3	2018	2:59:34	10774	0.9	2	59	34	0	0.060058594	3.491748	0.16625977	-0.061767578	-0.92236328	2.8984375	0.045166016	0	0	0	0	0	0	0	0	0	0.93920898	0.060791016	0.073974609	-0.034423828	0.025878906	-0.013183594	0	44330	0	0	0
1011	1012	1012	Category L	0.14379883	-0.047851563	-0.93579102	-0.19482422	-0.13500977	0.44799805	-20.63	0	17/3/2018	17	3	2018	2:59:35	10775	0	2	59	35	0	0.060058594	3.491748	0.16650391	-0.061767578	-0.92260742	2.2399902	0.029785156	0	0	0	0	0	0	0	0	0	0.93945313	0.060546875	0.049804688	-0.022705078	0.013916016	-0.012939453	0	44330	0	0	0
1012	1013	1013	Category L	0.15576172	-0.047851563	-0.92382813	-0.19238281	-0.12890625	0.45239258	-20.27	0	17/3/2018	17	3	2018	2:59:35	10775	0.1	2	59	35	0	0.060058594	3.491748	0.16650391	-0.062744141	-0.9230957	1.3178711	0.018554688	0	0	0	0	0	0	0	0	0	0.93994141	0.060058594	0.026611328	-0.010742188	0.014892578	-0.000488281	0	44330	0	0	0
1013	1014	1014	Category L	0.16796875	-0.023925781	-0.92382813	-0.19042969	-0.12817383	0.45336914	-20.39	0	17/3/2018	17	3	2018	2:59:35	10775	0.2	2	59	35	0	0.060058594	3.491748	0.16650391	-0.0625	-0.92285156	0.17602539	0.038574219	0	0	0	0	0	0	0	0	0	0.93994141	0.060058594	0.040771484	0.001220703	0.038574219	-0.000732422	0	44330	0	0	0
1014	1015	1015	Category L	0.13183594	-0.035888672	-0.92382813	-0.19750977	-0.13232422	0.45214844	-20.51	0	17/3/2018	17	3	2018	2:59:35	10775	0.3	2	59	35	0	0.060058594	3.491748	0.16674805	-0.061279297	-0.9230957	0.57202148	0.043212891	0	0	0	0	0	0	0	0	0	0.93994141	0.060058594	0.061035156	-0.034912109	0.025390625	-0.000488281	0	44330	0	0	0
1015	1016	1016	Category L	0.15576172	-0.023925781	-0.94799805	-0.19140625	-0.13500977	0.44580078	-21.13	0	17/3/2018	17	3	2018	2:59:35	10775	0.4	2	59	35	0	0.060058594	3.491748	0.16650391	-0.060791016	-0.92260742	1.576416	0.045898438	0	0	0	0	0	0	0	0	0	0.93969727	0.060302734	0.072998047	-0.010742188	0.036865234	-0.025146484	0	44330	0	0	0
1016	1017	1017	Category L	0.14379883	-0.047851563	-0.91186523	-0.18798828	-0.12670898	0.44628906	-21	0	17/3/2018	17	3	2018	2:59:35	10775	0.5	2	59	35	0	0.060058594	3.491748	0.16625977	-0.059814453	-0.92260742	1.9401855	0.027832031	0	0	0	0	0	0	0	0	0	0.93945313	0.060546875	0.045654297	-0.022460938	0.011962891	0.010742188	0	44330	0	0	0
1017	1018	1018	Category L	0.14379883	-0.035888672	-0.92382813	-0.19726563	-0.12866211	0.45239258	-20.64	0	17/3/2018	17	3	2018	2:59:35	10775	0.6	2	59	35	0	0.060058594	3.491748	0.16625977	-0.059570313	-0.9230957	2.128418	0.032714844	0	0	0	0	0	0	0	0	0	0.93969727	0.060302734	0.046875	-0.022460938	0.023681641	-0.000488281	0	44330	0	0	0
1018	1019	1019	Category L	0.16796875	-0.035888672	-0.89990234	-0.19287109	-0.13134766	0.45117188	-20.64	0	17/3/2018	17	3	2018	2:59:35	10775	0.7	2	59	35	0	0.060058594	3.491748	0.16650391	-0.058349609	-0.92260742	1.6047363	0.032226563	0	0	0	0	0	0	0	0	0	0.93945313	0.060546875	0.046875	0.001220703	0.022460938	0.022705078	0	44330	0	0	0
1019	1020	1020	Category L	0.16796875	-0.023925781	-0.93579102	-0.19750977	-0.12963867	0.45507813	-20.27	0	17/3/2018	17	3	2018	2:59:35	10775	0.8	2	59	35	0	0.060058594	3.491748	0.16650391	-0.058105469	-0.92260742	0.83740234	0.036621094	0	0	0	0	0	0	0	0	0	0.93920898	0.060791016	0.048583984	0.001220703	0.034179688	-0.012939453	0	44330	0	0	0
1020	1021	1021	Category L	0.16796875	-0.023925781	-0.95996094	-0.19555664	-0.12866211	0.45336914	-20.51	0	17/3/2018	17	3	2018	2:59:35	10775	0.9	2	59	35	0	0.060058594	3.491748	0.16674805	-0.057373047	-0.92260742	0.39990234	0.050048828	0	0	0	0	0	0	0	0	0	0.93945313	0.060546875	0.071533203	0.000976563	0.033447266	-0.037109375	0	44330	0	0	0
1021	1022	1022	Category L	0.15576172	-0.047851563	-0.97192383	-0.19848633	-0.12719727	0.44824219	-20.64	0	17/3/2018	17	3	2018	2:59:36	10776	0	2	59	36	0	0.060058594	3.511084	0.16748047	-0.056884766	-0.92260742	0.083496094	0.051269531	0	0	0	0	0	0	0	0	0	0.93945313	0.060546875	0.070068359	-0.01171875	0.009033203	-0.049072266	0	44330	0	0	0
1022	1023	1023	Category L	0.16796875	-0.035888672	-0.93579102	-0.19873047	-0.13061523	0.44726563	-20.64	0	17/3/2018	17	3	2018	2:59:36	10776	0.1	2	59	36	0	0.060058594	3.511084	0.16821289	-0.056396484	-0.92260742	1.7133789	0.024414063	0	0	0	0	0	0	0	0	0	0.93969727	0.060302734	0.033935547	-0.000244141	0.020507813	-0.012939453	0	44330	0	0	0
1023	1024	1024	Category L	0.13183594	-0.023925781	-0.94799805	-0.19506836	-0.13256836	0.44799805	-20.64	0	17/3/2018	17	3	2018	2:59:36	10776	0.2	2	59	36	0	0.060058594	3.511084	0.16992188	-0.056884766	-0.92138672	5.2351074	0.056884766	0	0	0	0	0	0	0	0	0	0.9387207	0.061279297	0.097412109	-0.038085938	0.032958984	-0.026367188	0	44330	0	0	0
1024	1025	1025	Category L	0.19189453	-0.15576172	-0.93579102	-0.19042969	-0.13598633	0.44580078	-20.27	0	17/3/2018	17	3	2018	2:59:36	10776	0.3	2	59	36	0	0.060058594	3.511084	0.17138672	-0.055908203	-0.92041016	9.112793	0.1027832	0	0	0	0	0	0	0	0	0	0.93774414	0.062255859	0.13549805	0.020263672	-0.099609375	-0.015136719	0	44330	0	0	0
1025	1026	1026	Category L	0.19189453	-0.16796875	-0.92382813	-0.18774414	-0.14038086	0.44604492	-20.15	0	17/3/2018	17	3	2018	2:59:36	10776	0.4	2	59	36	0	0.060058594	3.511084	0.1730957	-0.053955078	-0.91967773	13.423828	0.11523438	0	0	0	0	0	0	0	0	0	0.9375	0.0625	0.13647461	0.018554688	-0.11376953	-0.00390625	0	44330	0	0	0
1026	1027	1027	Category L	0.19189453	-0.19189453	-0.91186523	-0.17529297	-0.15795898	0.4519043	-20.02	0	17/3/2018	17	3	2018	2:59:36	10776	0.5	2	59	36	0	0.060058594	3.511084	0.17431641	-0.052490234	-0.91967773	17.94165	0.140625	0	0	0	0	0	0	0	0	0	0.9375	0.0625	0.16455078	0.017333984	-0.13916016	0.0078125	0	44330	0	0	0
1027	1028	1028	Category L	0.17993164	-0.10791016	-0.85180664	-0.16064453	-0.17041016	0.44897461	-20.02	0	17/3/2018	17	3	2018	2:59:36	10776	0.6	2	59	36	0	0.060058594	3.511084	0.17553711	-0.051025391	-0.91992188	22.75293	0.088867188	0	0	0	0	0	0	0	0	0	0.93774414	0.062255859	0.12915039	0.004150391	-0.056640625	0.068115234	0	44330	0	0	0
1028	1029	1029	Category L	0.17993164	-0.035888672	-0.86376953	-0.13427734	-0.16918945	0.45556641	-20.02	0	17/3/2018	17	3	2018	2:59:36	10776	0.7	2	59	36	0	0.060058594	3.511084	0.171875	-0.049560547	-0.91845703	26.592041	0.056884766	0	0	0	0	0	0	0	0	0	0.93579102	0.064208984	0.076416016	0.0078125	0.013671875	0.0546875	0	44330	0	0	0
1029	1030	1030	Category L	0.17993164	-0.071777344	-0.93579102	-0.10791016	-0.16430664	0.46435547	-20.39	0	17/3/2018	17	3	2018	2:59:36	10776	0.8	2	59	36	0	0.060058594	3.511084	0.1706543	-0.050292969	-0.91748047	29.450439	0.029296875	0	0	0	0	0	0	0	0	0	0.93481445	0.065185547	0.048583984	0.009033203	-0.021240234	-0.018066406	0	44330	0	0	0
1030	1031	1031	Category L	0.19189453	-0.059814453	-0.94799805	-0.065917969	-0.16625977	0.46606445	-20.51	0	17/3/2018	17	3	2018	2:59:36	10776	0.9	2	59	36	0	0.060058594	3.511084	0.17114258	-0.042480469	-0.93286133	32.293701	0.030761719	0	0	0	0	0	0	0	0	0	0.94921875	0.05078125	0.052978516	0.020507813	-0.017089844	-0.014892578	0	44330	0	0	0
1031	1032	1032	Category L	0.21582031	-0.035888672	-0.99584961	-0.048583984	-0.15600586	0.46972656	-20.64	0	17/3/2018	17	3	2018	2:59:37	10777	0	2	59	37	0	0.060058594	3.511084	0.17651367	-0.071533203	-0.96508789	35.540283	0.061035156	0	0	0	0	0	0	0	0	0	0.98388672	0.016113281	0.10546875	0.0390625	0.035644531	-0.030517578	0	44330	0	0	0
1032	1033	1033	Category L	0.20385742	-0.023925781	-0.94799805	-0.060791016	-0.15014648	0.46850586	-21	0	17/3/2018	17	3	2018	2:59:37	10777	0.1	2	59	37	0	0.060058594	3.511084	0.18823242	-0.10742188	-0.98681641	37.867676	0.093505859	0	0	0	0	0	0	0	0	0	1.0102539	0.010253906	0.13793945	0.015380859	0.083496094	0.038818359	0	44330	0	0	0
1033	1034	1034	Category L	0.20385742	-0.023925781	-0.83984375	-0.073730469	-0.13745117	0.47558594	-20.76	0	17/3/2018	17	3	2018	2:59:37	10777	0.2	2	59	37	0	0.060058594	3.511084	0.18579102	-0.075195313	-1.0263672	38.668945	0.19433594	0	0	0	0	0	0	0	0	0	1.0456543	0.045654297	0.25585938	0.017822266	0.051269531	0.18652344	0	44330	0	0	0
1034	1035	1035	Category L	0.20385742	-0.10791016	-0.86376953	-0.08984375	-0.140625	0.47412109	-20.76	0	17/3/2018	17	3	2018	2:59:37	10777	0.3	2	59	37	0	0.060058594	3.511084	0.20825195	0.030761719	-1.0605469	38.200439	0.2409668	0	0	0	0	0	0	0	0	0	1.0812988	0.081298828	0.34008789	-0.004394531	-0.13867188	0.19677734	0	44330	0	0	0
1035	1036	1036	Category L	0.23999023	-0.11987305	-0.88793945	-0.073242188	-0.13916016	0.47363281	-20.88	0	17/3/2018	17	3	2018	2:59:37	10777	0.4	2	59	37	0	0.060058594	3.511084	0.2277832	0.005126953	-1.088623	36.230469	0.23681641	0	0	0	0	0	0	0	0	0	1.1123047	0.11230469	0.33789063	0.011962891	-0.125	0.20068359	0	44330	0	0	0
1036	1037	1037	Category L	0.21582031	-0.095947266	-0.88793945	-0.069335938	-0.14257813	0.47875977	-20.39	0	17/3/2018	17	3	2018	2:59:37	10777	0.5	2	59	37	0	0.060058594	3.511084	0.21386719	-0.026123047	-1.1411133	33.801025	0.26269531	0	0	0	0	0	0	0	0	0	1.161377	0.16137695	0.32495117	0.001708984	-0.069580078	0.25317383	0	44330	0	0	0
1037	1038	1038	Category L	0.23999023	-0.10791016	-0.89990234	-0.068847656	-0.13745117	0.47973633	-20.39	0	17/3/2018	17	3	2018	2:59:37	10777	0.6	2	59	37	0	0.060058594	3.511084	0.21508789	-0.004638672	-1.1560059	30.018555	0.27734375	0	0	0	0	0	0	0	0	0	1.1760254	0.17602539	0.3840332	0.024658203	-0.10302734	0.25610352	0	44330	0	0	0
1038	1039	1039	Category L	0.23999023	-0.083984375	-0.89990234	-0.0625	-0.14282227	0.47460938	-20.51	0	17/3/2018	17	3	2018	2:59:37	10777	0.7	2	59	37	0	0.060058594	3.511084	0.21044922	-0.000732422	-1.1645508	26.580811	0.27905273	0	0	0	0	0	0	0	0	0	1.1835938	0.18359375	0.37719727	0.029296875	-0.083007813	0.26464844	0	44330	0	0	0
1039	1040	1040	Category L	0.2277832	-0.083984375	-0.92382813	-0.065917969	-0.1418457	0.47363281	-20.14	0	17/3/2018	17	3	2018	2:59:37	10777	0.8	2	59	37	0	0.060058594	3.511084	0.21044922	-0.006591797	-1.166748	23.530518	0.25561523	0	0	0	0	0	0	0	0	0	1.1855469	0.18554688	0.33764648	0.017089844	-0.077148438	0.24291992	0	44330	0	0	0
1040	1041	1041	Category L	0.2277832	-0.071777344	-0.88793945	-0.065917969	-0.14526367	0.47167969	-20.51	0	17/3/2018	17	3	2018	2:59:37	10777	0.9	2	59	37	0	0.060058594	3.511084	0.21020508	-0.001708984	-1.1672363	20.143799	0.28857422	0	0	0	0	0	0	0	0	0	1.1860352	0.18603516	0.36694336	0.017333984	-0.069824219	0.27929688	0	44330	0	0	0
1041	1042	1042	Category L	0.21582031	-0.10791016	-0.88793945	-0.068603516	-0.14770508	0.47436523	-20.51	0	17/3/2018	17	3	2018	2:59:38	10778	0	2	59	38	0	0.060058594	3.511084	0.20458984	-0.003662109	-1.1704102	16.358887	0.30126953	0	0	0	0	0	0	0	0	0	1.1882324	0.18823242	0.39770508	0.010986328	-0.10400391	0.2824707	0	44330	0	0	0
1042	1043	1043	Category L	0.2277832	-0.083984375	-0.89990234	-0.065917969	-0.14794922	0.47363281	-20.27	0	17/3/2018	17	3	2018	2:59:38	10778	0.1	2	59	38	0	0.060058594	3.511084	0.20117188	-0.007324219	-1.1696777	11.543213	0.28173828	0	0	0	0	0	0	0	0	0	1.1870117	0.18701172	0.37304688	0.026367188	-0.076416016	0.26977539	0	44330	0	0	0
1043	1044	1044	Category L	0.21582031	-0.083984375	-0.89990234	-0.066650391	-0.15576172	0.47241211	-20.27	0	17/3/2018	17	3	2018	2:59:38	10778	0.2	2	59	38	0	0.060058594	3.511084	0.20043945	-0.005126953	-1.1689453	6.1699219	0.28076172	0	0	0	0	0	0	0	0	0	1.1860352	0.18603516	0.36303711	0.015136719	-0.078613281	0.26904297	0	44330	0	0	0
1044	1045	1045	Category L	0.20385742	-0.047851563	-0.88793945	-0.064941406	-0.1550293	0.47338867	-20.02	0	17/3/2018	17	3	2018	2:59:38	10778	0.3	2	59	38	0	0.060058594	3.511084	0.20092773	-0.003662109	-1.168457	0.15893555	0.28393555	0	0	0	0	0	0	0	0	0	1.185791	0.18579102	0.32739258	0.002685547	-0.043945313	0.28051758	0	44330	0	0	0
1045	1046	1046	Category L	0.19189453	-0.035888672	-0.88793945	-0.069335938	-0.15844727	0.47216797	-20.02	0	17/3/2018	17	3	2018	2:59:38	10778	0.4	2	59	38	0	0.060058594	3.511084	0.20117188	-0.001220703	-1.1677246	5.767334	0.28222656	0	0	0	0	0	0	0	0	0	1.1850586	0.18505859	0.32373047	-0.009277344	-0.034423828	0.27978516	0	44330	0	0	0
1046	1047	1047	Category L	0.19189453	-0.011962891	-0.93579102	-0.084472656	-0.15991211	0.46972656	-20.15	0	17/3/2018	17	3	2018	2:59:38	10778	0.5	2	59	38	0	0.060058594	3.511084	0.2019043	0	-1.1669922	12.089844	0.23168945	0	0	0	0	0	0	0	0	0	1.1843262	0.18432617	0.25341797	-0.010009766	-0.011962891	0.23120117	0	44330	0	0	0
1047	1048	1048	Category L	0.19189453	-0.023925781	-0.92382813	-0.097412109	-0.15722656	0.46777344	-20.76	0	17/3/2018	17	3	2018	2:59:38	10778	0.6	2	59	38	0	0.060058594	3.511084	0.20214844	0.001220703	-1.1665039	17.943848	0.24414063	0	0	0	0	0	0	0	0	0	1.1838379	0.18383789	0.27807617	-0.010253906	-0.025146484	0.24267578	0	44330	0	0	0
1048	1049	1049	Category L	0.17993164	-0.035888672	-0.94799805	-0.13452148	-0.16137695	0.4597168	-21.37	0	17/3/2018	17	3	2018	2:59:38	10778	0.7	2	59	38	0	0.060058594	3.511084	0.20288086	0.002685547	-1.1662598	23.066895	0.22290039	0	0	0	0	0	0	0	0	0	1.1838379	0.18383789	0.28027344	-0.022949219	-0.038574219	0.21826172	0	44330	0	0	0
1049	1050	1050	Category L	0.19189453	-0.071777344	-0.93579102	-0.16113281	-0.15087891	0.45629883	-21.49	0	17/3/2018	17	3	2018	2:59:38	10778	0.8	2	59	38	0	0.060058594	3.511084	0.20336914	0.004638672	-1.1662598	27.32373	0.24291992	0	0	0	0	0	0	0	0	0	1.1838379	0.18383789	0.31860352	-0.011474609	-0.076416016	0.23046875	0	44330	0	0	0
1050	1051	1051	Category L	0.20385742	-0.083984375	-0.93579102	-0.19287109	-0.14990234	0.44995117	-21.25	0	17/3/2018	17	3	2018	2:59:38	10778	0.9	2	59	38	0	0.060058594	3.511084	0.20410156	0.006347656	-1.1657715	30.978027	0.24707031	0	0	0	0	0	0	0	0	0	1.1835938	0.18359375	0.32080078	-0.000244141	-0.090332031	0.22998047	0	44330	0	0	0
1051	1052	1052	Category L	0.20385742	-0.15576172	-0.93579102	-0.21337891	-0.14306641	0.43945313	-20.76	0	17/3/2018	17	3	2018	2:59:39	10779	0	2	59	39	0	0.060058594	3.511084	0.20507813	0.0078125	-1.1652832	34.873291	0.28173828	0	0	0	0	0	0	0	0	0	1.1831055	0.18310547	0.39428711	-0.001220703	-0.16357422	0.22949219	0	44330	0	0	0
1052	1053	1053	Category L	0.19189453	-0.047851563	-0.88793945	-0.23046875	-0.15063477	0.43383789	-20.39	0	17/3/2018	17	3	2018	2:59:39	10779	0.111	2	59	39	0	0.060058594	3.511084	0.20581055	0.009521484	-1.1650391	37.45874	0.28320313	0	0	0	0	0	0	0	0	0	1.1831055	0.18310547	0.34838867	-0.013916016	-0.057373047	0.27709961	0	44330	0	0	0
1053	1054	1054	Category L	0.19189453	-0.023925781	-0.92382813	-0.22119141	-0.1472168	0.43212891	-20.15	0	17/3/2018	17	3	2018	2:59:39	10779	0.222	2	59	39	0	0.060058594	3.511084	0.20629883	0.010986328	-1.1657715	39.1604	0.24487305	0	0	0	0	0	0	0	0	0	1.1838379	0.18383789	0.29150391	-0.014404297	-0.034912109	0.24194336	0	44330	0	0	0
1054	1055	1055	Category L	0.19189453	-0.035888672	-0.89990234	-0.22631836	-0.1550293	0.4309082	-20.27	0	17/3/2018	17	3	2018	2:59:39	10779	0.333	2	59	39	0	0.060058594	3.511084	0.20678711	0.012207031	-1.1657715	39.802979	0.27075195	0	0	0	0	0	0	0	0	0	1.184082	0.18408203	0.32910156	-0.014892578	-0.048095703	0.26586914	0	44330	0	0	0
1055	1056	1056	Category L	0.19189453	0	-0.91186523	-0.21948242	-0.16113281	0.43188477	-20.51	0	17/3/2018	17	3	2018	2:59:39	10779	0.444	2	59	39	0	0.060058594	3.511084	0.20776367	0.013183594	-1.1655273	39.32373	0.25463867	0	0	0	0	0	0	0	0	0	1.184082	0.18408203	0.28320313	-0.015869141	-0.013183594	0.25366211	0	44330	0	0	0
1056	1057	1057	Category L	0.19189453	-0.023925781	-0.92382813	-0.21850586	-0.15429688	0.42919922	-20.51	0	17/3/2018	17	3	2018	2:59:39	10779	0.555	2	59	39	0	0.060058594	3.511084	0.20849609	0.013916016	-1.1650391	37.011719	0.24487305	0	0	0	0	0	0	0	0	0	1.1835938	0.18359375	0.29589844	-0.016601563	-0.037841797	0.24121094	0	44330	0	0	0
1057	1058	1058	Category L	0.19189453	0	-0.89990234	-0.21728516	-0.15454102	0.42919922	-21	0	17/3/2018	17	3	2018	2:59:39	10779	0.666	2	59	39	0	0.060058594	3.511084	0.20898438	0.015136719	-1.1650391	32.779785	0.26611328	0	0	0	0	0	0	0	0	0	1.1835938	0.18359375	0.29736328	-0.017089844	-0.015136719	0.26513672	0	44330	0	0	0
1058	1059	1059	Category L	0.20385742	-0.023925781	-0.88793945	-0.22167969	-0.15673828	0.43408203	-21.25	0	17/3/2018	17	3	2018	2:59:39	10779	0.777	2	59	39	0	0.060058594	3.511084	0.2097168	0.016357422	-1.1645508	28.414063	0.27978516	0	0	0	0	0	0	0	0	0	1.1835938	0.18359375	0.32299805	-0.005859375	-0.040283203	0.27661133	0	44330	0	0	0
1059	1060	1060	Category L	0.20385742	0	-0.93579102	-0.22265625	-0.16479492	0.42993164	-21.13	0	17/3/2018	17	3	2018	2:59:39	10779	0.888	2	59	39	0	0.060302734	3.4820801	0.20996094	0.017578125	-1.1645508	24.180908	0.22973633	0	0	0	0	0	0	0	0	0	1.1835938	0.18359375	0.25268555	-0.006103516	-0.017578125	0.22875977	0	44330	0	0	0
1060	1061	1061	Category L	0.20385742	-0.011962891	-0.91186523	-0.22070313	-0.15673828	0.43188477	-21.13	0	17/3/2018	17	3	2018	2:59:40	10780	0	2	59	40	0	0.060302734	3.4820801	0.21020508	0.019042969	-1.1643066	20.010986	0.25439453	0	0	0	0	0	0	0	0	0	1.1831055	0.18310547	0.29003906	-0.006347656	-0.031005859	0.25244141	0	44330	0	0	0
1061	1062	1062	Category L	0.20385742	0.011962891	-0.88793945	-0.21923828	-0.16113281	0.43261719	-20.76	0	17/3/2018	17	3	2018	2:59:40	10780	0.1	2	59	40	0	0.060302734	3.4820801	0.21044922	0.020507813	-1.1630859	13.861572	0.27539063	0	0	0	0	0	0	0	0	0	1.1821289	0.18212891	0.29052734	-0.006591797	-0.008544922	0.27514648	0	44330	0	0	0
1062	1063	1063	Category L	0.20385742	-0.011962891	-0.88793945	-0.21582031	-0.16040039	0.43017578	-20.64	0	17/3/2018	17	3	2018	2:59:40	10780	0.2	2	59	40	0	0.060302734	3.4820801	0.2109375	0.021972656	-1.1618652	6.3483887	0.27612305	0	0	0	0	0	0	0	0	0	1.1811523	0.18115234	0.31518555	-0.007080078	-0.033935547	0.27392578	0	44330	0	0	0
1063	1064	1064	Category L	0.19189453	-0.023925781	-0.91186523	-0.21777344	-0.1550293	0.43603516	-20.39	0	17/3/2018	17	3	2018	2:59:40	10780	0.3	2	59	40	0	0.060302734	3.4820801	0.21118164	0.023193359	-1.1616211	4.0148926	0.25488281	0	0	0	0	0	0	0	0	0	1.1809082	0.1809082	0.31640625	-0.019287109	-0.047119141	0.24975586	0	44330	0	0	0
1064	1065	1065	Category L	0.19189453	-0.023925781	-0.92382813	-0.22363281	-0.15771484	0.43286133	-20.51	0	17/3/2018	17	3	2018	2:59:40	10780	0.4	2	59	40	0	0.060302734	3.4820801	0.21191406	0.024414063	-1.161377	17.670654	0.24316406	0	0	0	0	0	0	0	0	0	1.1809082	0.1809082	0.30615234	-0.020019531	-0.048339844	0.23754883	0	44330	0	0	0
1065	1066	1066	Category L	0.21582031	-0.023925781	-0.91186523	-0.22119141	-0.16137695	0.43017578	-20.88	0	17/3/2018	17	3	2018	2:59:40	10780	0.5	2	59	40	0	0.060302734	3.4820801	0.21191406	0.027587891	-1.1611328	30.213379	0.25463867	0	0	0	0	0	0	0	0	0	1.1806641	0.18066406	0.3046875	0.003662109	-0.051513672	0.24926758	0	44330	0	0	0
1066	1067	1067	Category L	0.20385742	0.035888672	-0.93579102	-0.22436523	-0.15307617	0.43701172	-20.88	0	17/3/2018	17	3	2018	2:59:40	10780	0.6	2	59	40	0	0.060302734	3.4820801	0.20947266	0.030517578	-1.1611328	40.344238	0.2253418	0	0	0	0	0	0	0	0	0	1.1801758	0.18017578	0.23608398	-0.005615234	0.005126953	0.2253418	0	44330	0	0	0
1067	1068	1068	Category M	-0.15576172	0.047851563	-0.81591797	0.28466797	0.032958984	0.42578125	-20.15	0	17/3/2018	17	3	2018	3:05:54	11154	0.5	3	5	54	0	0.059814453	3.4853027	0.20947266	0.033691406	-1.1606445	57.043701	0.50244141	0	0	0	0	0	0	0	0	0	1.1799316	0.17993164	0.72412109	-0.36523438	0.013916016	0.34472656	0	44330	0	0	0
1068	1069	1069	Category M	0.023925781	-0.095947266	-0.87597656	0.25341797	-0.020019531	0.44482422	-20.02	0	17/3/2018	17	3	2018	3:05:54	11154	0.6	3	5	54	0	0.059814453	3.4853027	0.20947266	0.035888672	-1.1616211	67.334229	0.36523438	0	0	0	0	0	0	0	0	0	1.1809082	0.1809082	0.60327148	-0.18554688	-0.13183594	0.28564453	0	44330	0	0	0
1069	1070	1070	Category M	0.13183594	0.56396484	-2.1118164	0.20996094	-0.040771484	0.45947266	-19.78	0	17/3/2018	17	3	2018	3:05:54	11154	0.7	3	5	54	0	0.059814453	3.4853027	0.2097168	0.037109375	-1.1623535	72.905762	1.0883789	0	0	0	0	0	0	0	0	0	1.1816406	0.18164063	1.5539551	-0.077880859	0.52661133	-0.94921875	0	44330	0	0	0
1070	1071	1071	Category M	0.58789063	-2.3759766	-3.5158691	0.24121094	-0.23803711	0.3828125	-19.53	0	17/3/2018	17	3	2018	3:05:54	11154	0.8	3	5	54	0	0.059814453	3.4853027	0.20996094	0.0390625	-1.1621094	81.118408	3.3933105	0	0	0	0	0	0	0	0	0	1.1816406	0.18164063	5.1464844	0.37768555	-2.4150391	-2.3535156	0	44330	0	0	0
1071	1072	1072	Category M	1.0917969	-2.8798828	-2.6638184	0.21728516	0.21020508	0.42333984	-19.65	0	17/3/2018	17	3	2018	3:05:54	11154	0.9	3	5	54	0	0.059814453	3.4853027	0.21020508	0.041015625	-1.1616211	96.666504	3.4008789	0	0	0	0	0	0	0	0	0	1.1811523	0.18115234	5.3046875	0.88134766	-2.9208984	-1.5019531	0	44330	0	0	0
1072	1073	1073	Category M	-0.035888672	2.5678711	-4.0917969	0.22045898	-0.10913086	0.44165039	-19.53	0	17/3/2018	17	3	2018	3:05:55	11155	0	3	5	55	0	0.059814453	3.4853027	0.2097168	0.042480469	-1.1604004	112.54614	3.876709	0	0	0	0	0	0	0	0	0	1.1801758	0.18017578	5.7021484	-0.24560547	2.5251465	-2.9311523	0	44330	0	0	0
1073	1074	1074	Category M	1.9558105	8.4719238	-3.671875	0.22119141	-0.19042969	0.41577148	-19.53	0	17/3/2018	17	3	2018	3:05:55	11155	0.1	3	5	55	0	0.059814453	3.4853027	0.2097168	0.043457031	-1.1601563	98.962646	8.9663086	0	0	0	0	0	0	0	0	0	1.1796875	0.1796875	12.686035	1.7458496	8.4282227	-2.5114746	0	44330	0	0	0
1074	1075	1075	Category M	1.7038574	-2.0998535	-3.1679688	0.17431641	0.12036133	0.47363281	-19.53	0	17/3/2018	17	3	2018	3:05:55	11155	0.2	3	5	55	0	0.059814453	3.4853027	0.20947266	0.044921875	-1.1611328	93.101318	3.2954102	0	0	0	0	0	0	0	0	0	1.1806641	0.18066406	5.645752	1.4941406	-2.1447754	-2.0065918	0	44330	0	0	0
1075	1076	1076	Category M	-0.98388672	-2.5439453	-5.1479492	0.1809082	0.13427734	0.46118164	-19.41	0	17/3/2018	17	3	2018	3:05:55	11155	0.3	3	5	55	0	0.059814453	3.4853027	0.20922852	0.046875	-1.1616211	99.682373	4.9016113	0	0	0	0	0	0	0	0	0	1.1813965	0.18139648	7.7702637	-1.1931152	-2.5908203	-3.986084	0	44330	0	0	0
1076	1077	1077	Category M	0.25195313	1.6799316	-2.1118164	0.20507813	-0.24536133	0.39990234	-19.78	0	17/3/2018	17	3	2018	3:05:55	11155	0.4	3	5	55	0	0.059814453	3.4853027	0.20849609	0.049316406	-1.1616211	89.335693	1.8874512	0	0	0	0	0	0	0	0	0	1.1811523	0.18115234	2.6237793	0.043212891	1.6303711	-0.94995117	0	44330	0	0	0
1077	1078	1078	Category M	-0.26391602	0.25195313	-1.6318359	0.17333984	0.22241211	0.43945313	-19.9	0	17/3/2018	17	3	2018	3:05:55	11155	0.5	3	5	55	0	0.059814453	3.4853027	0.20800781	0.051513672	-1.1618652	59.977783	0.69555664	0	0	0	0	0	0	0	0	0	1.1813965	0.18139648	1.142334	-0.47192383	0.20019531	-0.46972656	0	44330	0	0	0
1078	1079	1079	Category M	0.13183594	-0.50390625	-1.1037598	0.17407227	-0.13232422	0.45922852	-20.02	0	17/3/2018	17	3	2018	3:05:55	11155	0.6	3	5	55	0	0.059814453	3.4853027	0.20751953	0.053466797	-1.1623535	32.871338	0.56567383	0	0	0	0	0	0	0	0	0	1.1818848	0.18188477	0.69189453	-0.075683594	-0.55737305	0.05859375	0	44330	0	0	0
1079	1080	1080	Category M	0.095947266	0.32397461	-0.97192383	0.29394531	-0.10424805	0.40454102	-20.15	0	17/3/2018	17	3	2018	3:05:55	11155	0.7	3	5	55	0	0.059814453	3.4853027	0.20703125	0.055908203	-1.1628418	18.082031	0.34741211	0	0	0	0	0	0	0	0	0	1.182373	0.18237305	0.57006836	-0.11108398	0.26782227	0.19091797	0	44330	0	0	0
1080	1081	1081	Category M	-0.3359375	-0.21582031	-1.1757813	0.27539063	-0.058349609	0.42431641	-20.02	0	17/3/2018	17	3	2018	3:05:55	11155	0.8	3	5	55	0	0.059814453	3.4853027	0.20654297	0.058105469	-1.1628418	10.145752	0.60791016	0	0	0	0	0	0	0	0	0	1.1826172	0.18261719	0.82910156	-0.54248047	-0.27392578	-0.012695313	0	44330	0	0	0
1081	1082	1082	Category M	-0.16796875	-0.32397461	-0.87597656	0.26953125	-0.087646484	0.42138672	-20.27	0	17/3/2018	17	3	2018	3:05:55	11155	0.9	3	5	55	0	0.059814453	3.4853027	0.20605469	0.060058594	-1.1635742	53.552246	0.60839844	0	0	0	0	0	0	0	0	0	1.1831055	0.18310547	1.0458984	-0.37402344	-0.3840332	0.28759766	0	44330	0	0	0
1082	1083	1083	Category L	0.10791016	0.11987305	-0.85180664	-0.3137207	-0.077148438	0.40478516	-24.69	0	17/3/2018	17	3	2018	4:58:39	17919	0.199	4	58	39	0	0.060302734	3.4595215	0.20581055	0.0625	-1.1638184	94.313477	0.33203125	0	0	0	0	0	0	0	0	0	1.1833496	0.18334961	0.46728516	-0.097900391	0.057128906	0.31201172	0	44330	0	0	0
1083	1084	1084	Category L	0.17993164	0.059814453	-0.88793945	-0.32739258	-0.065673828	0.40795898	-24.69	0	17/3/2018	17	3	2018	4:58:39	17919	0.3	4	58	39	0	0.060302734	3.4595215	0.20532227	0.064208984	-1.1635742	107.60889	0.27685547	0	0	0	0	0	0	0	0	0	1.1833496	0.18334961	0.30566406	-0.025390625	-0.004394531	0.27563477	0	44330	0	0	0
1084	1085	1085	Category L	0.19189453	0.10791016	-0.87597656	-0.31201172	-0.064941406	0.40844727	-24.44	0	17/3/2018	17	3	2018	4:58:39	17919	0.4	4	58	39	0	0.060302734	3.4595215	0.20507813	0.06640625	-1.1640625	127.88745	0.29125977	0	0	0	0	0	0	0	0	0	1.1838379	0.18383789	0.3425293	-0.013183594	0.041259766	0.28808594	0	44330	0	0	0
1085	1086	1086	Category L	0.19189453	0.071777344	-0.87597656	-0.31884766	-0.073486328	0.40893555	-24.08	0	17/3/2018	17	3	2018	4:58:39	17919	0.5	4	58	39	0	0.060302734	3.4595215	0.20458984	0.068115234	-1.1640625	151.99438	0.28833008	0	0	0	0	0	0	0	0	0	1.1838379	0.18383789	0.30444336	-0.012695313	0.003417969	0.28808594	0	44330	0	0	0
1086	1087	1087	Category L	0.17993164	0.023925781	-0.88793945	-0.32226563	-0.081298828	0.40869141	-24.08	0	17/3/2018	17	3	2018	4:58:39	17919	0.6	4	58	39	0	0.060302734	3.4595215	0.1953125	0.066650391	-1.1635742	158.50635	0.27929688	0	0	0	0	0	0	0	0	0	1.1816406	0.18164063	0.33398438	-0.015380859	-0.042724609	0.27563477	0	44330	0	0	0
1087	1088	1088	Category L	0.20385742	0.083984375	-0.91186523	-0.31347656	-0.082519531	0.40673828	-23.71	0	17/3/2018	17	3	2018	4:58:39	17919	0.7	4	58	39	0	0.060302734	3.4595215	0.18383789	0.065185547	-1.1638184	153.48828	0.25341797	0	0	0	0	0	0	0	0	0	1.1801758	0.18017578	0.29052734	0.019775391	0.018554688	0.25195313	0	44330	0	0	0
1088	1089	1089	Category L	0.20385742	0.095947266	-0.93579102	-0.31884766	-0.078857422	0.40283203	-23.95	0	17/3/2018	17	3	2018	4:58:39	17919	0.8	4	58	39	0	0.060302734	3.4595215	0.17773438	0.064453125	-1.1601563	141.47461	0.22802734	0	0	0	0	0	0	0	0	0	1.1755371	0.17553711	0.28149414	0.025878906	0.03125	0.22436523	0	44330	0	0	0
1089	1090	1090	Category L	0.20385742	0.059814453	-0.89990234	-0.32592773	-0.077636719	0.40551758	-24.32	0	17/3/2018	17	3	2018	4:58:39	17919	0.9	4	58	39	0	0.060302734	3.4595215	0.16723633	0.063232422	-1.159668	132.97412	0.26220703	0	0	0	0	0	0	0	0	0	1.1733398	0.17333984	0.29956055	0.036376953	-0.003417969	0.25976563	0	44330	0	0	0
1090	1091	1091	Category L	0.19189453	0.083984375	-0.89990234	-0.31152344	-0.087402344	0.41210938	-24.07	0	17/3/2018	17	3	2018	4:58:40	17920	0	4	58	40	0	0.060302734	3.4595215	0.15527344	0.062988281	-1.1584473	114.98047	0.26196289	0	0	0	0	0	0	0	0	0	1.1706543	0.1706543	0.31616211	0.036376953	0.020751953	0.25854492	0	44330	0	0	0
1091	1092	1092	Category L	0.20385742	0.095947266	-0.91186523	-0.31762695	-0.079589844	0.4128418	-24.57	0	17/3/2018	17	3	2018	4:58:40	17920	0.09	4	58	40	0	0.060302734	3.4595215	0.14453125	0.062988281	-1.1552734	89.943604	0.25268555	0	0	0	0	0	0	0	0	0	1.1660156	0.16601563	0.33544922	0.059082031	0.032714844	0.2434082	0	44330	0	0	0
1092	1093	1093	Category L	0.20385742	0.071777344	-0.98388672	-0.31884766	-0.077636719	0.40771484	-24.44	0	17/3/2018	17	3	2018	4:58:40	17920	0.181	4	58	40	0	0.060302734	3.4595215	0.13671875	0.063720703	-1.1525879	67.614502	0.18188477	0	0	0	0	0	0	0	0	0	1.1625977	0.16259766	0.24389648	0.066894531	0.0078125	0.16870117	0	44330	0	0	0
1093	1094	1094	Category L	0.20385742	0.071777344	-0.93579102	-0.31396484	-0.083007813	0.41577148	-24.32	0	17/3/2018	17	3	2018	4:58:40	17920	0.272	4	58	40	0	0.060302734	3.4595215	0.12426758	0.0625	-1.1513672	45.266113	0.22998047	0	0	0	0	0	0	0	0	0	1.1599121	0.15991211	0.30419922	0.079345703	0.009033203	0.21557617	0	44330	0	0	0
1094	1095	1095	Category L	0.21582031	0.047851563	-0.89990234	-0.31152344	-0.084960938	0.41088867	-24.2	0	17/3/2018	17	3	2018	4:58:40	17920	0.363	4	58	40	0	0.060302734	3.4595215	0.11474609	0.062255859	-1.1484375	28.728271	0.26855469	0	0	0	0	0	0	0	0	0	1.1557617	0.15576172	0.36401367	0.10083008	-0.014404297	0.24853516	0	44330	0	0	0
1095	1096	1096	Category L	0.20385742	0.023925781	-0.91186523	-0.31274414	-0.079101563	0.40795898	-24.08	0	17/3/2018	17	3	2018	4:58:40	17920	0.454	4	58	40	0	0.060302734	3.4595215	0.10693359	0.061279297	-1.1452637	19.123047	0.25537109	0	0	0	0	0	0	0	0	0	1.1518555	0.15185547	0.36767578	0.096679688	-0.037353516	0.23339844	0	44330	0	0	0
1096	1097	1097	Category L	0.19189453	0.047851563	-0.89990234	-0.31713867	-0.077880859	0.4140625	-23.95	0	17/3/2018	17	3	2018	4:58:40	17920	0.545	4	58	40	0	0.060302734	3.4595215	0.096923828	0.060791016	-1.1437988	9.9465332	0.26196289	0	0	0	0	0	0	0	0	0	1.1496582	0.1496582	0.35180664	0.094726563	-0.012939453	0.24389648	0	44330	0	0	0
1097	1098	1098	Category L	0.19189453	0.059814453	-0.89990234	-0.3112793	-0.092041016	0.41381836	-23.95	0	17/3/2018	17	3	2018	4:58:40	17920	0.636	4	58	40	0	0.060302734	3.4595215	0.087158203	0.060058594	-1.1408691	2.2949219	0.26269531	0	0	0	0	0	0	0	0	0	1.145752	0.14575195	0.34594727	0.10449219	-0.000244141	0.2409668	0	44330	0	0	0
1098	1099	1099	Category L	0.19189453	0.071777344	-0.89990234	-0.31152344	-0.091064453	0.40869141	-24.2	0	17/3/2018	17	3	2018	4:58:40	17920	0.727	4	58	40	0	0.060302734	3.4595215	0.076171875	0.059814453	-1.1391602	0.80834961	0.26586914	0	0	0	0	0	0	0	0	0	1.1433105	0.14331055	0.36669922	0.11547852	0.01171875	0.23925781	0	44330	0	0	0
1099	1100	1100	Category L	0.19189453	0.095947266	-0.89990234	-0.31616211	-0.080566406	0.40771484	-24.32	0	17/3/2018	17	3	2018	4:58:40	17920	0.818	4	58	40	0	0.060302734	3.4595215	0.06640625	0.058837891	-1.1357422	0.98706055	0.26953125	0	0	0	0	0	0	0	0	0	1.1391602	0.13916016	0.39819336	0.12524414	0.036865234	0.23583984	0	44330	0	0	0
1100	1101	1101	Category L	0.17993164	0.095947266	-0.87597656	-0.31420898	-0.082275391	0.4128418	-24.44	0	17/3/2018	17	3	2018	4:58:40	17920	0.909	4	58	40	0	0.060302734	3.4595215	0.053710938	0.057617188	-1.1342773	1.6677246	0.28979492	0	0	0	0	0	0	0	0	0	1.1369629	0.13696289	0.42236328	0.12597656	0.038085938	0.25830078	0	44330	0	0	0
1101	1102	1102	Category L	0.19189453	0.059814453	-0.87597656	-0.30200195	-0.087646484	0.40893555	-24.32	0	17/3/2018	17	3	2018	4:58:41	17921	0	4	58	41	0	0.060302734	3.4595215	0.044921875	0.057373047	-1.1311035	1.4384766	0.29443359	0	0	0	0	0	0	0	0	0	1.1335449	0.13354492	0.40454102	0.14672852	0.002197266	0.25512695	0	44330	0	0	0
1102	1103	1103	Category L	0.19189453	0.071777344	-0.89990234	-0.3125	-0.078857422	0.40893555	-24.44	0	17/3/2018	17	3	2018	4:58:41	17921	0.1	4	58	41	0	0.060302734	3.4595215	0.034179688	0.056640625	-1.1296387	0.40405273	0.27905273	0	0	0	0	0	0	0	0	0	1.1315918	0.1315918	0.40234375	0.1574707	0.014892578	0.22973633	0	44330	0	0	0
1103	1104	1104	Category L	0.19189453	0.071777344	-0.93579102	-0.31152344	-0.095458984	0.41259766	-24.44	0	17/3/2018	17	3	2018	4:58:41	17921	0.2	4	58	41	0	0.060302734	3.4595215	0.024169922	0.055908203	-1.1276855	0.93896484	0.25537109	0	0	0	0	0	0	0	0	0	1.1293945	0.12939453	0.37524414	0.16748047	0.015625	0.19189453	0	44330	0	0	0
1104	1105	1105	Category L	0.19189453	0.083984375	-0.92382813	-0.31347656	-0.084716797	0.4128418	-24.57	0	17/3/2018	17	3	2018	4:58:41	17921	0.3	4	58	41	0	0.060302734	3.4595215	0.011230469	0.055419922	-1.1276855	1.5844727	0.27368164	0	0	0	0	0	0	0	0	0	1.1291504	0.12915039	0.41259766	0.18041992	0.028320313	0.20385742	0	44330	0	0	0
1105	1106	1106	Category L	0	0.083984375	-0.91186523	-0.31762695	-0.083740234	0.41479492	-24.69	0	17/3/2018	17	3	2018	4:58:41	17921	0.4	4	58	41	0	0.060302734	3.4595215	0.001464844	0.054931641	-1.1262207	2.0187988	0.21606445	0	0	0	0	0	0	0	0	0	1.1274414	0.12744141	0.24462891	-0.001464844	0.028808594	0.21435547	0	44330	0	0	0
1106	1107	1107	Category L	0.19189453	0.059814453	-0.88793945	-0.30639648	-0.083984375	0.41601563	-24.44	0	17/3/2018	17	3	2018	4:58:41	17921	0.5	4	58	41	0	0.060302734	3.4595215	-0.008056641	0.053710938	-1.1242676	2.4355469	0.30957031	0	0	0	0	0	0	0	0	0	1.1254883	0.12548828	0.44238281	0.19995117	0.005859375	0.23632813	0	44330	0	0	0
1107	1108	1108	Category L	0.17993164	0.059814453	-0.91186523	-0.31518555	-0.085205078	0.41064453	-24.2	0	17/3/2018	17	3	2018	4:58:41	17921	0.6	4	58	41	0	0.060302734	3.4595215	-0.018798828	0.052001953	-1.1225586	2.3581543	0.28979492	0	0	0	0	0	0	0	0	0	1.1240234	0.12402344	0.41723633	0.19873047	0.007568359	0.21069336	0	44330	0	0	0
1108	1109	1109	Category L	0.20385742	0.071777344	-0.92382813	-0.31176758	-0.08203125	0.41381836	-23.95	0	17/3/2018	17	3	2018	4:58:41	17921	0.7	4	58	41	0	0.060302734	3.4595215	-0.024902344	0.049560547	-1.1220703	1.809082	0.30371094	0	0	0	0	0	0	0	0	0	1.1235352	0.12353516	0.44921875	0.22875977	0.021972656	0.19824219	0	44330	0	0	0
1109	1110	1110	Category L	0.20385742	0.083984375	-0.92382813	-0.31079102	-0.080322266	0.4128418	-23.83	0	17/3/2018	17	3	2018	4:58:41	17921	0.8	4	58	41	0	0.060302734	3.4595215	-0.029785156	0.050292969	-1.1186523	0.63012695	0.30615234	0	0	0	0	0	0	0	0	0	1.1203613	0.12036133	0.4621582	0.23364258	0.033447266	0.19482422	0	44330	0	0	0
1110	1111	1111	Category L	0.20385742	0.095947266	-0.89990234	-0.30639648	-0.086669922	0.41381836	-23.95	0	17/3/2018	17	3	2018	4:58:41	17921	0.9	4	58	41	0	0.060302734	3.4595215	-0.039550781	0.042236328	-1.1035156	0.40966797	0.32177734	0	0	0	0	0	0	0	0	0	1.1049805	0.10498047	0.50073242	0.2434082	0.053466797	0.20361328	0	44330	0	0	0
1111	1112	1112	Category L	0.17993164	0.071777344	-0.91186523	-0.30737305	-0.084960938	0.40893555	-23.95	0	17/3/2018	17	3	2018	4:58:42	17922	0	4	58	42	0	0.060302734	3.4595215	-0.053466797	0.070556641	-1.0693359	0.60791016	0.28173828	0	0	0	0	0	0	0	0	0	1.072998	0.072998047	0.39208984	0.23339844	0.000976563	0.1574707	0	44330	0	0	0
1112	1113	1113	Category L	0.19189453	0.047851563	-0.92382813	-0.3125	-0.085693359	0.41479492	-23.95	0	17/3/2018	17	3	2018	4:58:42	17922	0.111	4	58	42	0	0.060302734	3.4595215	-0.074462891	0.10571289	-1.0466309	0.65991211	0.29907227	0	0	0	0	0	0	0	0	0	1.0546875	0.0546875	0.44702148	0.26635742	-0.057861328	0.12280273	0	44330	0	0	0
1113	1114	1114	Category L	0.19189453	0.095947266	-0.91186523	-0.30664063	-0.087890625	0.40112305	-23.95	0	17/3/2018	17	3	2018	4:58:42	17922	0.222	4	58	42	0	0.060546875	3.4740234	-0.081298828	0.073242188	-1.0053711	1.2573242	0.28955078	0	0	0	0	0	0	0	0	0	1.0112305	0.011230469	0.3894043	0.27319336	0.022460938	0.093505859	0	44330	0	0	0
1114	1115	1115	Category L	0.17993164	0.059814453	-0.91186523	-0.30810547	-0.087646484	0.41186523	-24.08	0	17/3/2018	17	3	2018	4:58:42	17922	0.333	4	58	42	0	0.060546875	3.4740234	-0.10961914	-0.032470703	-0.96948242	1.5322266	0.30932617	0	0	0	0	0	0	0	0	0	0.97607422	0.023925781	0.43969727	0.28955078	0.092285156	0.057617188	0	44330	0	0	0
1115	1116	1116	Category L	0.17993164	0.071777344	-0.88793945	-0.30395508	-0.084960938	0.41503906	-24.2	0	17/3/2018	17	3	2018	4:58:42	17922	0.444	4	58	42	0	0.060546875	3.4740234	-0.13793945	-0.006835938	-0.94018555	1.6835938	0.33154297	0	0	0	0	0	0	0	0	0	0.95043945	0.049560547	0.44897461	0.31787109	0.078613281	0.052246094	0	44330	0	0	0
1116	1117	1117	Category L	0.19189453	0.071777344	-0.89990234	-0.30737305	-0.089355469	0.41064453	-24.57	0	17/3/2018	17	3	2018	4:58:42	17922	0.555	4	58	42	0	0.060546875	3.4740234	-0.13354492	0.023681641	-0.88500977	1.5778809	0.3293457	0	0	0	0	0	0	0	0	0	0.89526367	0.10473633	0.38818359	0.32543945	0.047851563	-0.014648438	0	44330	0	0	0
1117	1118	1118	Category L	0.19189453	0.059814453	-0.93579102	-0.30517578	-0.099853516	0.41552734	-24.44	0	17/3/2018	17	3	2018	4:58:42	17922	0.666	4	58	42	0	0.060546875	3.4740234	-0.1418457	0.002197266	-0.86694336	1.3261719	0.34570313	0	0	0	0	0	0	0	0	0	0.87841797	0.12158203	0.46020508	0.33374023	0.057373047	-0.068603516	0	44330	0	0	0
1118	1119	1119	Category L	0.19189453	0.095947266	-0.94799805	-0.31445313	-0.084960938	0.40893555	-24.08	0	17/3/2018	17	3	2018	4:58:42	17922	0.777	4	58	42	0	0.060546875	3.4740234	-0.14648438	-0.001220703	-0.85742188	1.2893066	0.36352539	0	0	0	0	0	0	0	0	0	0.86987305	0.13012695	0.52587891	0.33837891	0.097167969	-0.090332031	0	44330	0	0	0
1119	1120	1120	Category L	0.19189453	0.095947266	-0.92382813	-0.30371094	-0.084716797	0.42089844	-24.08	0	17/3/2018	17	3	2018	4:58:42	17922	0.888	4	58	42	0	0.060546875	3.4740234	-0.15429688	0.00390625	-0.85327148	1.8459473	0.36499023	0	0	0	0	0	0	0	0	0	0.8671875	0.1328125	0.50854492	0.34619141	0.091796875	-0.0703125	0	44330	0	0	0
1120	1121	1121	Category L	0.19189453	0.095947266	-0.93579102	-0.30175781	-0.088623047	0.41308594	-23.71	0	17/3/2018	17	3	2018	4:58:43	17923	0	4	58	43	0	0.060546875	3.4740234	-0.16235352	-0.001953125	-0.85107422	4.5761719	0.37719727	0	0	0	0	0	0	0	0	0	0.86645508	0.13354492	0.53662109	0.35424805	0.097900391	-0.084472656	0	44330	0	0	0
1121	1122	1122	Category L	0.19189453	0.071777344	-0.91186523	-0.31176758	-0.086669922	0.40551758	-23.83	0	17/3/2018	17	3	2018	4:58:43	17923	0.1	4	58	43	0	0.060546875	3.4740234	-0.16308594	0	-0.84570313	11.174561	0.36816406	0	0	0	0	0	0	0	0	0	0.86132813	0.13867188	0.49267578	0.35498047	0.071777344	-0.065917969	0	44330	0	0	0
1122	1123	1123	Category L	0.19189453	0.059814453	-0.88793945	-0.30517578	-0.098144531	0.4128418	-23.95	0	17/3/2018	17	3	2018	4:58:43	17923	0.2	4	58	43	0	0.060546875	3.4740234	-0.16918945	0.002197266	-0.84472656	23.418457	0.36816406	0	0	0	0	0	0	0	0	0	0.86157227	0.13842773	0.46191406	0.36108398	0.057373047	-0.04296875	0	44330	0	0	0
1123	1124	1124	Category L	0.19189453	0.095947266	-0.93579102	-0.3046875	-0.087646484	0.40893555	-23.71	0	17/3/2018	17	3	2018	4:58:43	17923	0.3	4	58	43	0	0.060546875	3.4740234	-0.17749023	-0.000732422	-0.84326172	30.717041	0.39282227	0	0	0	0	0	0	0	0	0	0.86181641	0.13818359	0.55859375	0.36938477	0.096679688	-0.092285156	0	44330	0	0	0
1124	1125	1125	Category L	0.17993164	0.095947266	-0.88793945	-0.30688477	-0.092529297	0.41650391	-23.59	0	17/3/2018	17	3	2018	4:58:43	17923	0.4	4	58	43	0	0.060546875	3.4740234	-0.18579102	-0.001708984	-0.84204102	35.663818	0.38134766	0	0	0	0	0	0	0	0	0	0.86230469	0.13769531	0.50927734	0.36572266	0.09765625	-0.045654297	0	44330	0	0	0
1125	1126	1126	Category C	-0.55175781	-0.15576172	-0.83984375	0.23217773	-0.17138672	0.42749023	-23.59	0	17/3/2018	17	3	2018	5:03:25	18205	0.9	5	3	25	0	0.060302734	3.4562988	-0.19580078	-0.004882813	-0.84082031	41.061768	0.38623047	0	0	0	0	0	0	0	0	0	0.86328125	0.13671875	0.50756836	-0.35571289	-0.15063477	0.000976563	0	44330	0	0	0
1126	1127	1127	Category C	-0.73193359	-0.13183594	-0.97192383	0.26123047	-0.15380859	0.4152832	-23.59	0	17/3/2018	17	3	2018	5:03:26	18206	0	5	3	26	0	0.060302734	3.4562988	-0.20483398	-0.006103516	-0.84033203	46.945557	0.55737305	0	0	0	0	0	0	0	0	0	0.86474609	0.13525391	0.78393555	-0.52685547	-0.12548828	-0.13134766	0	44330	0	0	0
1127	1128	1128	Category C	-0.2878418	-0.083984375	-0.6237793	0.30004883	-0.15771484	0.38916016	-23.59	0	17/3/2018	17	3	2018	5:03:26	18206	0.1	5	3	26	0	0.060302734	3.4562988	-0.21386719	-0.007324219	-0.84008789	49.192627	0.2409668	0	0	0	0	0	0	0	0	0	0.86694336	0.13305664	0.36645508	-0.073730469	-0.076416016	0.21630859	0	44330	0	0	0
1128	1129	1129	Category C	-0.671875	-0.14379883	-0.89990234	0.30444336	-0.16967773	0.37329102	-23.46	0	17/3/2018	17	3	2018	5:03:26	18206	0.2	5	3	26	0	0.060302734	3.4562988	-0.22241211	-0.009277344	-0.83837891	45.962891	0.47290039	0	0	0	0	0	0	0	0	0	0.86743164	0.13256836	0.64477539	-0.44921875	-0.13427734	-0.061279297	0	44330	0	0	0
1129	1130	1130	Category C	-0.76782227	-0.083984375	-0.85180664	0.2668457	-0.17236328	0.40625	-23.46	0	17/3/2018	17	3	2018	5:03:26	18206	0.3	5	3	26	0	0.060302734	3.4562988	-0.23217773	-0.011230469	-0.83691406	50.689941	0.54052734	0	0	0	0	0	0	0	0	0	0.86865234	0.13134766	0.62280273	-0.53540039	-0.072509766	-0.014648438	0	44330	0	0	0
1130	1131	1131	Category C	-0.64794922	-0.083984375	-0.671875	0.30664063	-0.16577148	0.38916016	-23.34	0	17/3/2018	17	3	2018	5:03:26	18206	0.4	5	3	26	0	0.060302734	3.4562988	-0.23974609	-0.012451172	-0.83520508	54.488281	0.44506836	0	0	0	0	0	0	0	0	0	0.86914063	0.13085938	0.64282227	-0.40795898	-0.071289063	0.16333008	0	44330	0	0	0
1131	1132	1132	Category C	-0.43188477	-0.095947266	-0.73193359	0.31689453	-0.1484375	0.38110352	-23.34	0	17/3/2018	17	3	2018	5:03:26	18206	0.5	5	3	26	0	0.060302734	3.4562988	-0.24731445	-0.013916016	-0.83349609	51.841064	0.22583008	0	0	0	0	0	0	0	0	0	0.86962891	0.13037109	0.36816406	-0.18432617	-0.081787109	0.1015625	0	44330	0	0	0
1132	1133	1133	Category C	-0.79199219	-0.14379883	-0.79199219	0.30541992	-0.15771484	0.38647461	-24.08	0	17/3/2018	17	3	2018	5:03:26	18206	0.6	5	3	26	0	0.060302734	3.4562988	-0.2578125	-0.015869141	-0.83349609	43.757324	0.55053711	0	0	0	0	0	0	0	0	0	0.87255859	0.12744141	0.70336914	-0.53393555	-0.12768555	0.041503906	0	44330	0	0	0
1133	1134	1134	Category C	-0.57592773	-0.047851563	-0.68383789	0.29589844	-0.16088867	0.39208984	-24.08	0	17/3/2018	17	3	2018	5:03:26	18206	0.7	5	3	26	0	0.060302734	3.4562988	-0.26708984	-0.016845703	-0.83032227	41.970459	0.34301758	0	0	0	0	0	0	0	0	0	0.87231445	0.12768555	0.48608398	-0.30859375	-0.030761719	0.14648438	0	44330	0	0	0
1134	1135	1135	Category C	-0.43188477	-0.10791016	-0.64794922	0.32104492	-0.16088867	0.3737793	-24.2	0	17/3/2018	17	3	2018	5:03:26	18206	0.8	5	3	26	0	0.060302734	3.4562988	-0.27514648	-0.019042969	-0.82861328	40.28418	0.25488281	0	0	0	0	0	0	0	0	0	0.87329102	0.12670898	0.42578125	-0.15649414	-0.088623047	0.18066406	0	44330	0	0	0
1135	1136	1136	Category C	-0.59985352	-0.035888672	-0.79199219	0.3527832	-0.15893555	0.35546875	-24.32	0	17/3/2018	17	3	2018	5:03:26	18206	0.9	5	3	26	0	0.060302734	3.4562988	-0.28344727	-0.020019531	-0.82739258	33.709229	0.31860352	0	0	0	0	0	0	0	0	0	0.875	0.125	0.36743164	-0.31616211	-0.015625	0.035400391	0	44330	0	0	0
1136	1137	1137	Category C	-0.58789063	-0.083984375	-0.68383789	0.31835938	-0.17089844	0.37036133	-23.83	0	17/3/2018	17	3	2018	5:03:27	18207	0	5	3	27	0	0.060302734	3.4562988	-0.29199219	-0.021240234	-0.82543945	26.581055	0.33374023	0	0	0	0	0	0	0	0	0	0.87597656	0.12402344	0.5	-0.2956543	-0.0625	0.14160156	0	44330	0	0	0
1137	1138	1138	Category C	-0.69580078	-0.023925781	-0.76782227	0.33154297	-0.16748047	0.36572266	-23.95	0	17/3/2018	17	3	2018	5:03:27	18207	0.1	5	3	27	0	0.060302734	3.4562988	-0.30053711	-0.023925781	-0.82470703	23.685303	0.39916992	0	0	0	0	0	0	0	0	0	0.87792969	0.12207031	0.45214844	-0.39501953	0	0.056884766	0	44330	0	0	0
1138	1139	1139	Category C	-0.57592773	-0.10791016	-0.61181641	0.32080078	-0.16650391	0.36767578	-23.71	0	17/3/2018	17	3	2018	5:03:27	18207	0.2	5	3	27	0	0.060302734	3.4562988	-0.30981445	-0.024902344	-0.82397461	23.611328	0.35009766	0	0	0	0	0	0	0	0	0	0.88061523	0.11938477	0.56079102	-0.26586914	-0.082763672	0.2121582	0	44330	0	0	0
1139	1140	1140	Category C	-0.80395508	-0.095947266	-0.81591797	0.32177734	-0.16894531	0.36767578	-23.71	0	17/3/2018	17	3	2018	5:03:27	18207	0.3	5	3	27	0	0.060302734	3.4562988	-0.31665039	-0.026123047	-0.82226563	16.555176	0.4921875	0	0	0	0	0	0	0	0	0	0.8815918	0.1184082	0.56347656	-0.48706055	-0.069580078	0.006347656	0	44330	0	0	0
1140	1141	1141	Category C	-0.50390625	-0.035888672	-0.671875	0.32373047	-0.18725586	0.3671875	-23.71	0	17/3/2018	17	3	2018	5:03:27	18207	0.4	5	3	27	0	0.060302734	3.4562988	-0.32617188	-0.028320313	-0.82250977	9.6230469	0.2331543	0	0	0	0	0	0	0	0	0	0.88525391	0.11474609	0.33569336	-0.17749023	-0.007324219	0.15063477	0	44330	0	0	0
1141	1142	1142	Category C	-0.65991211	-0.035888672	-0.76782227	0.34179688	-0.1784668	0.34472656	-23.71	0	17/3/2018	17	3	2018	5:03:27	18207	0.5	5	3	27	0	0.060302734	3.4562988	-0.33325195	-0.028808594	-0.82080078	5.3920898	0.33081055	0	0	0	0	0	0	0	0	0	0.88623047	0.11376953	0.38647461	-0.32641602	-0.006835938	0.052978516	0	44330	0	0	0
1142	1143	1143	Category C	-0.59985352	-0.071777344	-0.73193359	0.30664063	-0.18676758	0.37573242	-23.95	0	17/3/2018	17	3	2018	5:03:27	18207	0.6	5	3	27	0	0.060302734	3.4562988	-0.34375	-0.032226563	-0.82202148	1.9440918	0.27416992	0	0	0	0	0	0	0	0	0	0.89160156	0.10839844	0.38574219	-0.25585938	-0.039306641	0.090087891	0	44330	0	0	0
1143	1144	1144	Category C	-0.83984375	-0.059814453	-0.89990234	0.29003906	-0.19091797	0.38525391	-24.08	0	17/3/2018	17	3	2018	5:03:27	18207	0.7	5	3	27	0	0.060302734	3.4562988	-0.35205078	-0.034423828	-0.8215332	1.3081055	0.49438477	0	0	0	0	0	0	0	0	0	0.89453125	0.10546875	0.59130859	-0.48754883	-0.025146484	-0.078125	0	44330	0	0	0
1144	1145	1145	Category C	-0.58789063	-0.059814453	-0.80395508	0.26171875	-0.18725586	0.40673828	-23.95	0	17/3/2018	17	3	2018	5:03:27	18207	0.8	5	3	27	0	0.060302734	3.4562988	-0.36230469	-0.036376953	-0.8215332	4.3764648	0.22729492	0	0	0	0	0	0	0	0	0	0.89868164	0.10131836	0.26635742	-0.2253418	-0.023193359	0.017578125	0	44330	0	0	0
1145	1146	1146	Category C	-0.57592773	-0.13183594	-0.75585938	0.27978516	-0.16870117	0.39355469	-23.71	0	17/3/2018	17	3	2018	5:03:27	18207	0.9	5	3	27	0	0.060058594	3.4820801	-0.37011719	-0.038574219	-0.81933594	5.9018555	0.234375	0	0	0	0	0	0	0	0	0	0.89990234	0.10009766	0.36206055	-0.20556641	-0.093017578	0.063476563	0	44330	0	0	0
1146	1147	1147	Category C	-0.64794922	-0.095947266	-0.81591797	0.27685547	-0.15991211	0.40356445	-23.46	0	17/3/2018	17	3	2018	5:03:28	18208	0	5	3	28	0	0.060058594	3.4820801	-0.37597656	-0.040283203	-0.81762695	6.0703125	0.27734375	0	0	0	0	0	0	0	0	0	0.90087891	0.099121094	0.32910156	-0.27172852	-0.055419922	0.001708984	0	44330	0	0	0
1147	1148	1148	Category C	-0.64794922	-0.15576172	-0.76782227	0.27929688	-0.15551758	0.40209961	-23.22	0	17/3/2018	17	3	2018	5:03:28	18208	0.1	5	3	28	0	0.060058594	3.4820801	-0.38305664	-0.041259766	-0.81494141	5.8879395	0.29199219	0	0	0	0	0	0	0	0	0	0.90136719	0.098632813	0.42602539	-0.26464844	-0.11425781	0.047119141	0	44330	0	0	0
1148	1149	1149	Category C	-0.35986328	-0.023925781	-0.61181641	0.28393555	-0.15454102	0.39990234	-23.46	0	17/3/2018	17	3	2018	5:03:28	18208	0.2	5	3	28	0	0.060058594	3.4820801	-0.39428711	-0.043701172	-0.81469727	5.2231445	0.20678711	0	0	0	0	0	0	0	0	0	0.90625	0.09375	0.25732422	0.034423828	0.019775391	0.20288086	0	44330	0	0	0
1149	1150	1150	Category C	-0.64794922	-0.095947266	-0.88793945	0.27392578	-0.16577148	0.40771484	-23.95	0	17/3/2018	17	3	2018	5:03:28	18208	0.3	5	3	28	0	0.060058594	3.4820801	-0.40283203	-0.044921875	-0.81225586	5.2087402	0.26123047	0	0	0	0	0	0	0	0	0	0.90795898	0.092041016	0.37109375	-0.24487305	-0.05078125	-0.075439453	0	44330	0	0	0
1150	1151	1151	Category C	-0.52783203	-0.095947266	-0.79199219	0.23413086	-0.17700195	0.42333984	-24.32	0	17/3/2018	17	3	2018	5:03:28	18208	0.4	5	3	28	0	0.060058594	3.4820801	-0.41137695	-0.046386719	-0.80957031	5.4726563	0.12744141	0	0	0	0	0	0	0	0	0	0.90917969	0.090820313	0.18334961	-0.11621094	-0.049316406	0.017578125	0	44330	0	0	0
1151	1152	1152	Category C	-0.58789063	-0.083984375	-0.83984375	0.22094727	-0.17285156	0.42407227	-24.2	0	17/3/2018	17	3	2018	5:03:28	18208	0.5	5	3	28	0	0.060058594	3.4820801	-0.41821289	-0.047851563	-0.80786133	3.3652344	0.17602539	0	0	0	0	0	0	0	0	0	0.91113281	0.088867188	0.23706055	-0.16943359	-0.035888672	-0.031738281	0	44330	0	0	0
1152	1153	1153	Category C	-0.57592773	-0.023925781	-0.79199219	0.21142578	-0.16870117	0.42822266	-24.2	0	17/3/2018	17	3	2018	5:03:28	18208	0.6	5	3	28	0	0.060058594	3.4820801	-0.42700195	-0.050537109	-0.80688477	2.3190918	0.15185547	0	0	0	0	0	0	0	0	0	0.91430664	0.085693359	0.19042969	-0.14868164	0.026611328	0.014892578	0	44330	0	0	0
1153	1154	1154	Category C	-0.32397461	0	-0.79199219	0.22875977	-0.17675781	0.42333984	-23.71	0	17/3/2018	17	3	2018	5:03:28	18208	0.7	5	3	28	0	0.060058594	3.4820801	-0.43530273	-0.051513672	-0.80419922	5.6274414	0.12329102	0	0	0	0	0	0	0	0	0	0.91601563	0.083984375	0.17529297	0.11132813	0.051513672	0.012207031	0	44330	0	0	0
1154	1155	1155	Category C	-0.55175781	-0.047851563	-0.83984375	0.21362305	-0.18383789	0.4296875	-23.59	0	17/3/2018	17	3	2018	5:03:28	18208	0.8	5	3	28	0	0.060058594	3.4820801	-0.44458008	-0.052246094	-0.80493164	7.1933594	0.11254883	0	0	0	0	0	0	0	0	0	0.92089844	0.079101563	0.14624023	-0.10693359	0.004394531	-0.034667969	0	44330	0	0	0
1155	1156	1156	Category C	-0.63598633	-0.083984375	-0.7199707	0.18725586	-0.17138672	0.43261719	-23.71	0	17/3/2018	17	3	2018	5:03:28	18208	0.9	5	3	28	0	0.060058594	3.4820801	-0.45410156	-0.054199219	-0.80444336	6.4677734	0.20239258	0	0	0	0	0	0	0	0	0	0.92529297	0.074707031	0.2956543	-0.18164063	-0.029541016	0.084472656	0	44330	0	0	0
1156	1157	1157	Category C	-0.41992188	-0.047851563	-0.671875	0.20263672	-0.15844727	0.43334961	-23.46	0	17/3/2018	17	3	2018	5:03:29	18209	0	5	3	29	0	0.060058594	3.4820801	-0.46191406	-0.056152344	-0.80322266	6.1020508	0.13818359	0	0	0	0	0	0	0	0	0	0.92822266	0.071777344	0.18164063	0.041992188	0.008300781	0.13134766	0	44330	0	0	0
1157	1158	1158	Category C	-0.6237793	-0.023925781	-0.87597656	0.22973633	-0.16625977	0.4296875	-23.59	0	17/3/2018	17	3	2018	5:03:29	18209	0.1	5	3	29	0	0.060058594	3.4820801	-0.47314453	-0.058837891	-0.80224609	8.0786133	0.17114258	0	0	0	0	0	0	0	0	0	0.93334961	0.066650391	0.2590332	-0.15039063	0.034912109	-0.073486328	0	44330	0	0	0
1158	1159	1159	Category C	-0.49194336	-0.083984375	-0.76782227	0.19848633	-0.16015625	0.43823242	-23.46	0	17/3/2018	17	3	2018	5:03:29	18209	0.2	5	3	29	0	0.060058594	3.4820801	-0.48046875	-0.060058594	-0.79907227	8.6118164	0.040771484	0	0	0	0	0	0	0	0	0	0.93432617	0.065673828	0.06640625	-0.011230469	-0.023681641	0.03125	0	44330	0	0	0
1159	1160	1160	Category C	-0.55175781	-0.15576172	-0.80395508	0.20703125	-0.16137695	0.43408203	-23.59	0	17/3/2018	17	3	2018	5:03:29	18209	0.3	5	3	29	0	0.060058594	3.4820801	-0.4921875	-0.061035156	-0.7980957	6.020752	0.11181641	0	0	0	0	0	0	0	0	0	0.93969727	0.060302734	0.15966797	-0.059326172	-0.094482422	-0.005615234	0	44330	0	0	0
1160	1161	1161	Category C	-0.39599609	-0.059814453	-0.74389648	0.22143555	-0.15136719	0.42871094	-23.83	0	17/3/2018	17	3	2018	5:03:29	18209	0.4	5	3	29	0	0.060058594	3.4820801	-0.50024414	-0.063476563	-0.796875	4.3234863	0.11694336	0	0	0	0	0	0	0	0	0	0.94311523	0.056884766	0.16088867	0.10424805	0.003662109	0.052978516	0	44330	0	0	0
1161	1162	1162	Category C	-0.65991211	-0.14379883	-0.79199219	0.23950195	-0.15917969	0.41479492	-23.95	0	17/3/2018	17	3	2018	5:03:29	18209	0.5	5	3	29	0	0.060058594	3.4820801	-0.50952148	-0.065185547	-0.79516602	5.3256836	0.16943359	0	0	0	0	0	0	0	0	0	0.94677734	0.053222656	0.23168945	-0.15014648	-0.078369141	0.003173828	0	44330	0	0	0
1162	1163	1163	Category C	-0.55175781	-0.11987305	-0.73193359	0.2409668	-0.16845703	0.42382813	-24.32	0	17/3/2018	17	3	2018	5:03:29	18209	0.6	5	3	29	0	0.060058594	3.4820801	-0.51757813	-0.06640625	-0.79394531	5.9553223	0.088623047	0	0	0	0	0	0	0	0	0	0.94995117	0.050048828	0.14941406	-0.033935547	-0.053222656	0.062011719	0	44330	0	0	0
1163	1164	1164	Category C	-0.49194336	-0.023925781	-0.79199219	0.26831055	-0.17260742	0.40551758	-24.2	0	17/3/2018	17	3	2018	5:03:29	18209	0.7	5	3	29	0	0.060058594	3.4820801	-0.52636719	-0.068359375	-0.79321289	3.5390625	0.056152344	0	0	0	0	0	0	0	0	0	0.9543457	0.045654297	0.080078125	0.034423828	0.044433594	0.001220703	0	44330	0	0	0
1164	1165	1165	Category C	-0.59985352	-0.15576172	-0.77978516	0.2512207	-0.16821289	0.40698242	-24.08	0	17/3/2018	17	3	2018	5:03:29	18209	0.8	5	3	29	0	0.060058594	3.4820801	-0.53613281	-0.0703125	-0.79272461	1.6323242	0.10717773	0	0	0	0	0	0	0	0	0	0.95947266	0.040527344	0.16186523	-0.063476563	-0.085205078	0.012939453	0	44330	0	0	0
1165	1166	1166	Category C	-0.52783203	-0.023925781	-0.82788086	0.21704102	-0.17456055	0.42993164	-23.95	0	17/3/2018	17	3	2018	5:03:29	18209	0.9	5	3	29	0	0.060058594	3.4820801	-0.54296875	-0.071533203	-0.79077148	0.19482422	0.062255859	0	0	0	0	0	0	0	0	0	0.96191406	0.038085938	0.099853516	0.015136719	0.047607422	-0.036865234	0	44330	0	0	0
1166	1167	1167	Category C	-0.55175781	-0.071777344	-0.87597656	0.20019531	-0.16821289	0.43188477	-23.83	0	17/3/2018	17	3	2018	5:03:30	18210	0	5	3	30	0	0.060058594	3.4820801	-0.54101563	-0.070800781	-0.78979492	1.5153809	0.086669922	0	0	0	0	0	0	0	0	0	0.95996094	0.040039063	0.097412109	-0.010498047	-0.000732422	-0.0859375	0	44330	0	0	0
1167	1168	1168	Category C	-0.47998047	-0.071777344	-0.77978516	0.20751953	-0.17749023	0.43457031	-23.83	0	17/3/2018	17	3	2018	5:03:30	18210	0.1	5	3	30	0	0.060058594	3.4820801	-0.53808594	-0.069335938	-0.78857422	3.6015625	0.058837891	0	0	0	0	0	0	0	0	0	0.95727539	0.042724609	0.069335938	0.058105469	-0.002197266	0.008789063	0	44330	0	0	0
1168	1169	1169	Category C	-0.57592773	-0.047851563	-0.81591797	0.22070313	-0.17041016	0.41918945	-23.95	0	17/3/2018	17	3	2018	5:03:30	18210	0.2	5	3	30	0	0.060058594	3.4820801	-0.53881836	-0.067138672	-0.79125977	6.0827637	0.048339844	0	0	0	0	0	0	0	0	0	0.9597168	0.040283203	0.080810547	-0.036865234	0.019287109	-0.024414063	0	44330	0	0	0
1169	1170	1170	Category C	-0.40795898	-0.047851563	-0.76782227	0.22045898	-0.17651367	0.42602539	-24.08	0	17/3/2018	17	3	2018	5:03:30	18210	0.3	5	3	30	0	0.060058594	3.4820801	-0.53491211	-0.065673828	-0.79077148	4.9973145	0.13037109	0	0	0	0	0	0	0	0	0	0.95703125	0.04296875	0.16796875	0.12695313	0.017822266	0.022949219	0	44330	0	0	0
1170	1171	1171	Category C	-0.40795898	-0.023925781	-0.76782227	0.21484375	-0.17041016	0.43017578	-23.95	0	17/3/2018	17	3	2018	5:03:30	18210	0.4	5	3	30	0	0.060058594	3.4820801	-0.53076172	-0.06640625	-0.79052734	2.7827148	0.13208008	0	0	0	0	0	0	0	0	0	0.95458984	0.045410156	0.18823242	0.12280273	0.042480469	0.022705078	0	44330	0	0	0
1171	1172	1172	Category C	-0.63598633	-0.059814453	-0.89990234	0.21679688	-0.17407227	0.42797852	-23.83	0	17/3/2018	17	3	2018	5:03:30	18210	0.5	5	3	30	0	0.060058594	3.4820801	-0.52832031	-0.06640625	-0.79272461	1.2741699	0.15161133	0	0	0	0	0	0	0	0	0	0.95507813	0.044921875	0.22094727	-0.10742188	0.006591797	-0.10693359	0	44330	0	0	0
1172	1173	1173	Category C	-0.53979492	-0.011962891	-0.73193359	0.2097168	-0.1706543	0.42895508	-24.2	0	17/3/2018	17	3	2018	5:03:30	18210	0.6	5	3	30	0	0.060058594	3.4820801	-0.52978516	-0.067626953	-0.79467773	1.4538574	0.084472656	0	0	0	0	0	0	0	0	0	0.95776367	0.042236328	0.12841797	-0.009765625	0.055664063	0.062744141	0	44330	0	0	0
1173	1174	1174	Category C	-0.44384766	-0.10791016	-0.79199219	0.22387695	-0.17211914	0.4230957	-24.44	0	17/3/2018	17	3	2018	5:03:30	18210	0.7	5	3	30	0	0.060058594	3.4820801	-0.52807617	-0.068115234	-0.79614258	1.2937012	0.093261719	0	0	0	0	0	0	0	0	0	0.95776367	0.042236328	0.12817383	0.084228516	-0.039550781	0.004150391	0	44330	0	0	0
1174	1175	1175	Category C	-0.44384766	-0.023925781	-0.81591797	0.21582031	-0.17285156	0.4309082	-24.2	0	17/3/2018	17	3	2018	5:03:30	18210	0.8	5	3	30	0	0.060058594	3.4820801	-0.52587891	-0.069091797	-0.79589844	0.034912109	0.095947266	0	0	0	0	0	0	0	0	0	0.95654297	0.043457031	0.14746094	0.08203125	0.045166016	-0.019775391	0	44330	0	0	0
1175	1176	1176	Category C	-0.47998047	-0.083984375	-0.75585938	0.20117188	-0.17260742	0.43188477	-24.2	0	17/3/2018	17	3	2018	5:03:30	18210	0.9	5	3	30	0	0.060058594	3.4820801	-0.52661133	-0.068359375	-0.79541016	0.93017578	0.063232422	0	0	0	0	0	0	0	0	0	0.95654297	0.043457031	0.10180664	0.046630859	-0.015380859	0.039550781	0	44330	0	0	0
1176	1177	1177	Category C	-0.47998047	-0.16796875	-0.82788086	0.17944336	-0.15722656	0.44873047	-23.59	0	17/3/2018	17	3	2018	5:03:31	18211	0	5	3	31	0	0.060058594	3.4820801	-0.52661133	-0.069580078	-0.79443359	0.26660156	0.11352539	0	0	0	0	0	0	0	0	0	0.95581055	0.044189453	0.17797852	0.046630859	-0.098144531	-0.033203125	0	44330	0	0	0
1177	1178	1178	Category C	-0.56396484	-0.011962891	-0.83984375	0.15795898	-0.15600586	0.4543457	-23.34	0	17/3/2018	17	3	2018	5:03:31	18211	0.1	5	3	31	0	0.060058594	3.4820801	-0.52783203	-0.070800781	-0.79443359	0.53027344	0.082519531	0	0	0	0	0	0	0	0	0	0.95629883	0.043701172	0.14013672	-0.035888672	0.058837891	-0.045166016	0	44330	0	0	0
1178	1179	1179	Category C	-0.34790039	-0.023925781	-0.77978516	0.17163086	-0.16723633	0.44628906	-23.59	0	17/3/2018	17	3	2018	5:03:31	18211	0.2	5	3	31	0	0.060058594	3.4820801	-0.52441406	-0.070800781	-0.79321289	1.3356934	0.18310547	0	0	0	0	0	0	0	0	0	0.95336914	0.046630859	0.23681641	0.17651367	0.046875	0.013427734	0	44330	0	0	0
1179	1180	1180	Category C	-0.56396484	-0.083984375	-0.91186523	0.203125	-0.17236328	0.43481445	-23.71	0	17/3/2018	17	3	2018	5:03:31	18211	0.3	5	3	31	0	0.060058594	3.4820801	-0.52368164	-0.0703125	-0.79492188	1.1506348	0.12426758	0	0	0	0	0	0	0	0	0	0.95458984	0.045410156	0.1706543	-0.040039063	-0.013427734	-0.11669922	0	44330	0	0	0
1180	1181	1181	Category C	-0.38378906	0.059814453	-0.73193359	0.22290039	-0.17822266	0.42724609	-24.08	0	17/3/2018	17	3	2018	5:03:31	18211	0.4	5	3	31	0	0.060058594	3.4820801	-0.52319336	-0.069580078	-0.79492188	1.6000977	0.20043945	0	0	0	0	0	0	0	0	0	0.9543457	0.045654297	0.33203125	0.1394043	0.12939453	0.062988281	0	44330	0	0	0
1181	1182	1182	Category C	-0.64794922	-0.21582031	-0.98388672	0.25463867	-0.1652832	0.41137695	-23.95	0	17/3/2018	17	3	2018	5:03:31	18211	0.5	5	3	31	0	0.060058594	3.4820801	-0.52099609	-0.070068359	-0.79589844	4.5322266	0.26928711	0	0	0	0	0	0	0	0	0	0.95385742	0.046142578	0.46020508	-0.12670898	-0.14550781	-0.18774414	0	44330	0	0	0
1182	1183	1183	Category C	-0.47998047	-0.095947266	-0.85180664	0.21191406	-0.17871094	0.43408203	-23.95	0	17/3/2018	17	3	2018	5:03:31	18211	0.6	5	3	31	0	0.060058594	3.4820801	-0.52294922	-0.071044922	-0.79833984	5.545166	0.072998047	0	0	0	0	0	0	0	0	0	0.95703125	0.04296875	0.12133789	0.04296875	-0.024658203	-0.053222656	0	44330	0	0	0
1183	1184	1184	Category C	-0.6237793	-0.095947266	-0.93579102	0.2331543	-0.16870117	0.41943359	-24.2	0	17/3/2018	17	3	2018	5:03:31	18211	0.7	5	3	31	0	0.059570313	3.4788574	-0.52368164	-0.071289063	-0.79785156	8.1401367	0.171875	0	0	0	0	0	0	0	0	0	0.95703125	0.04296875	0.26220703	-0.099853516	-0.024414063	-0.13769531	0	44330	0	0	0
1184	1185	1185	Category C	-0.44384766	-0.083984375	-0.74389648	0.23144531	-0.17602539	0.41918945	-24.2	0	17/3/2018	17	3	2018	5:03:31	18211	0.8	5	3	31	0	0.059570313	3.4788574	-0.51757813	-0.070068359	-0.79321289	13.390381	0.08984375	0	0	0	0	0	0	0	0	0	0.94970703	0.050292969	0.13720703	0.073730469	-0.013671875	0.049316406	0	44330	0	0	0
1185	1186	1186	Category C	-0.46777344	-0.047851563	-0.77978516	0.2668457	-0.17602539	0.40112305	-24.57	0	17/3/2018	17	3	2018	5:03:31	18211	0.9	5	3	31	0	0.059570313	3.4788574	-0.51904297	-0.0703125	-0.79296875	16.025635	0.057373047	0	0	0	0	0	0	0	0	0	0.95043945	0.049560547	0.086914063	0.051269531	0.022460938	0.013183594	0	44330	0	0	0
1186	1187	1187	Category C	-0.37182617	-0.035888672	-0.671875	0.32446289	-0.17700195	0.36328125	-24.32	0	17/3/2018	17	3	2018	5:03:32	18212	0	5	3	32	0	0.059570313	3.4788574	-0.51855469	-0.070800781	-0.79321289	16.473633	0.19360352	0	0	0	0	0	0	0	0	0	0.95043945	0.049560547	0.30322266	0.14672852	0.034912109	0.12133789	0	44330	0	0	0
1187	1188	1188	Category C	-0.7199707	-0.13183594	-0.89990234	0.34350586	-0.16699219	0.35717773	-24.2	0	17/3/2018	17	3	2018	5:03:32	18212	0.1	5	3	32	0	0.059570313	3.4788574	-0.51928711	-0.070068359	-0.79345703	18.178711	0.23510742	0	0	0	0	0	0	0	0	0	0.95092773	0.049072266	0.3684082	-0.20043945	-0.061523438	-0.10620117	0	44330	0	0	0
1188	1189	1189	Category C	-0.47998047	-0.023925781	-0.73193359	0.32714844	-0.17333984	0.36767578	-23.95	0	17/3/2018	17	3	2018	5:03:32	18212	0.2	5	3	32	0	0.059570313	3.4788574	-0.51879883	-0.068847656	-0.79418945	22.689697	0.086181641	0	0	0	0	0	0	0	0	0	0.95117188	0.048828125	0.14648438	0.038818359	0.044921875	0.062255859	0	44330	0	0	0
1189	1190	1190	Category C	-0.47998047	-0.023925781	-0.69580078	0.32250977	-0.16894531	0.36547852	-23.71	0	17/3/2018	17	3	2018	5:03:32	18212	0.3	5	3	32	0	0.059570313	3.4788574	-0.5234375	-0.070068359	-0.79638672	25.300537	0.11889648	0	0	0	0	0	0	0	0	0	0.95556641	0.044433594	0.19018555	0.043457031	0.046142578	0.10058594	0	44330	0	0	0
1190	1191	1191	Category C	-0.3359375	-0.035888672	-0.77978516	0.36035156	-0.15649414	0.34179688	-23.83	0	17/3/2018	17	3	2018	5:03:32	18212	0.4	5	3	32	0	0.059570313	3.4788574	-0.5222168	-0.068603516	-0.79248047	24.931152	0.18945313	0	0	0	0	0	0	0	0	0	0.95166016	0.048339844	0.23193359	0.1862793	0.032714844	0.012695313	0	44330	0	0	0
1191	1192	1192	Category C	-0.52783203	-0.13183594	-0.82788086	0.33740234	-0.15869141	0.3684082	-23.95	0	17/3/2018	17	3	2018	5:03:32	18212	0.5	5	3	32	0	0.059570313	3.4788574	-0.52368164	-0.067626953	-0.79272461	26.537598	0.072998047	0	0	0	0	0	0	0	0	0	0.95263672	0.047363281	0.10302734	-0.00390625	-0.063964844	-0.034912109	0	44330	0	0	0
1192	1193	1193	Category C	-0.47998047	-0.023925781	-0.70776367	0.3515625	-0.16040039	0.34228516	-24.08	0	17/3/2018	17	3	2018	5:03:32	18212	0.6	5	3	32	0	0.059570313	3.4788574	-0.52392578	-0.067138672	-0.79248047	27.709961	0.10473633	0	0	0	0	0	0	0	0	0	0.95239258	0.047607422	0.171875	0.043945313	0.043212891	0.084716797	0	44330	0	0	0
1193	1194	1194	Category C	-0.53979492	0.035888672	-0.95996094	0.32202148	-0.17944336	0.36523438	-23.95	0	17/3/2018	17	3	2018	5:03:32	18212	0.7	5	3	32	0	0.059570313	3.4788574	-0.52514648	-0.068603516	-0.79345703	26.12793	0.19677734	0	0	0	0	0	0	0	0	0	0.95410156	0.045898438	0.28540039	-0.014404297	0.10449219	-0.16625977	0	44330	0	0	0
1194	1195	1195	Category C	-0.58789063	-0.10791016	-0.87597656	0.30126953	-0.18774414	0.37475586	-24.2	0	17/3/2018	17	3	2018	5:03:32	18212	0.8	5	3	32	0	0.059570313	3.4788574	-0.52905273	-0.069091797	-0.79321289	19.754883	0.10839844	0	0	0	0	0	0	0	0	0	0.95605469	0.043945313	0.17993164	-0.05859375	-0.038574219	-0.082519531	0	44330	0	0	0
1195	1196	1196	Category C	-0.43188477	-0.071777344	-0.79199219	0.30395508	-0.18994141	0.3815918	-24.2	0	17/3/2018	17	3	2018	5:03:32	18212	0.9	5	3	32	0	0.059570313	3.4788574	-0.52832031	-0.068603516	-0.79150391	14.368164	0.096435547	0	0	0	0	0	0	0	0	0	0.95410156	0.045898438	0.099853516	0.096435547	-0.002929688	-0.000244141	0	44330	0	0	0
1196	1197	1197	Category C	-0.70776367	-0.14379883	-0.82788086	0.3293457	-0.17382813	0.35351563	-24.32	0	17/3/2018	17	3	2018	5:03:33	18213	0	5	3	33	0	0.059570313	3.4788574	-0.53125	-0.069091797	-0.79394531	11.034668	0.19433594	0	0	0	0	0	0	0	0	0	0.95776367	0.042236328	0.28466797	-0.17626953	-0.074462891	-0.033691406	0	44330	0	0	0
1197	1198	1198	Category C	-0.40795898	-0.035888672	-0.671875	0.33203125	-0.17724609	0.35546875	-24.32	0	17/3/2018	17	3	2018	5:03:33	18213	0.1	5	3	33	0	0.059570313	3.4788574	-0.53125	-0.069091797	-0.79321289	5.744873	0.17626953	0	0	0	0	0	0	0	0	0	0.95727539	0.042724609	0.27807617	0.12329102	0.033203125	0.12133789	0	44330	0	0	0
1198	1199	1199	Category C	-0.73193359	0	-0.87597656	0.35107422	-0.17797852	0.34375	-24.08	0	17/3/2018	17	3	2018	5:03:33	18213	0.2	5	3	33	0	0.059570313	3.4788574	-0.53051758	-0.069335938	-0.79272461	0.21948242	0.22827148	0	0	0	0	0	0	0	0	0	0.95654297	0.043457031	0.35351563	-0.20117188	0.069335938	-0.083007813	0	44330	0	0	0
1199	1200	1200	Category C	-0.45581055	-0.083984375	-0.82788086	0.30883789	-0.16870117	0.3762207	-23.83	0	17/3/2018	17	3	2018	5:03:33	18213	0.3	5	3	33	0	0.059570313	3.4788574	-0.53222656	-0.069824219	-0.79370117	3.1235352	0.084960938	0	0	0	0	0	0	0	0	0	0.95825195	0.041748047	0.12451172	0.076416016	-0.013916016	-0.033935547	0	44330	0	0	0
1200	1201	1201	Category C	-0.56396484	-0.047851563	-0.79199219	0.29614258	-0.17016602	0.38598633	-23.83	0	17/3/2018	17	3	2018	5:03:33	18213	0.4	5	3	33	0	0.059570313	3.4788574	-0.53173828	-0.068603516	-0.79321289	2.1591797	0.038085938	0	0	0	0	0	0	0	0	0	0.95751953	0.042480469	0.053955078	-0.031982422	0.020751953	0.001220703	0	44330	0	0	0
1201	1202	1202	Category C	-0.44384766	-0.023925781	-0.81591797	0.30371094	-0.17138672	0.37402344	-23.95	0	17/3/2018	17	3	2018	5:03:33	18213	0.5	5	3	33	0	0.059570313	3.4788574	-0.53540039	-0.068115234	-0.79516602	4.4396973	0.10375977	0	0	0	0	0	0	0	0	0	0.9609375	0.0390625	0.15673828	0.091552734	0.044189453	-0.020507813	0	44330	0	0	0
1202	1203	1203	Category C	-0.50390625	-0.095947266	-0.82788086	0.30395508	-0.18066406	0.37963867	-23.95	0	17/3/2018	17	3	2018	5:03:33	18213	0.6	5	3	33	0	0.059570313	3.4788574	-0.53125	-0.066894531	-0.79223633	5.8171387	0.053222656	0	0	0	0	0	0	0	0	0	0.95629883	0.043701172	0.091796875	0.02734375	-0.028808594	-0.035400391	0	44330	0	0	0
1203	1204	1204	Category C	-0.58789063	-0.059814453	-0.89990234	0.30200195	-0.18481445	0.37890625	-23.95	0	17/3/2018	17	3	2018	5:03:33	18213	0.7	5	3	33	0	0.059570313	3.4788574	-0.53320313	-0.064697266	-0.79345703	4.826416	0.11962891	0	0	0	0	0	0	0	0	0	0.95825195	0.041748047	0.16577148	-0.054443359	0.004882813	-0.10620117	0	44330	0	0	0
1204	1205	1205	Category C	-0.37182617	0	-0.73193359	0.31103516	-0.19140625	0.37646484	-23.83	0	17/3/2018	17	3	2018	5:03:33	18213	0.8	5	3	33	0	0.059570313	3.4788574	-0.53320313	-0.064208984	-0.79394531	1.5695801	0.18457031	0	0	0	0	0	0	0	0	0	0.95874023	0.041259766	0.28808594	0.16137695	0.064208984	0.062011719	0	44330	0	0	0
1205	1206	1206	Category C	-0.40795898	-0.095947266	-0.76782227	0.34350586	-0.1730957	0.35571289	-23.95	0	17/3/2018	17	3	2018	5:03:33	18213	0.9	5	3	33	0	0.059570313	3.4788574	-0.53417969	-0.063964844	-0.79492188	3.1535645	0.1328125	0	0	0	0	0	0	0	0	0	0.9597168	0.040283203	0.18530273	0.1262207	-0.031982422	0.027099609	0	44330	0	0	0
1206	1207	1207	Category C	-0.47998047	-0.011962891	-0.87597656	0.31323242	-0.18920898	0.36303711	-23.95	0	17/3/2018	17	3	2018	5:03:34	18214	0	5	3	34	0	0.059570313	3.4788574	-0.53442383	-0.062744141	-0.79370117	6.722168	0.11083984	0	0	0	0	0	0	0	0	0	0.95898438	0.041015625	0.1875	0.054443359	0.05078125	-0.08203125	0	44330	0	0	0
1207	1208	1208	Category C	-0.35986328	0.083984375	-0.83984375	0.30493164	-0.18066406	0.37988281	-24.08	0	17/3/2018	17	3	2018	5:03:34	18214	0.1	5	3	34	0	0.059570313	3.4788574	-0.53564453	-0.063232422	-0.79223633	10.830566	0.23413086	0	0	0	0	0	0	0	0	0	0.95849609	0.041503906	0.37060547	0.17578125	0.1472168	-0.047363281	0	44330	0	0	0
1208	1209	1209	Category C	-0.35986328	-0.023925781	-0.85180664	0.29785156	-0.17529297	0.3828125	-24.2	0	17/3/2018	17	3	2018	5:03:34	18214	0.2	5	3	34	0	0.059570313	3.4788574	-0.53515625	-0.062988281	-0.79077148	12.759521	0.18969727	0	0	0	0	0	0	0	0	0	0.95703125	0.04296875	0.27563477	0.17529297	0.0390625	-0.060791016	0	44330	0	0	0
1209	1210	1210	Category C	-0.43188477	-0.14379883	-0.83984375	0.26123047	-0.17578125	0.40893555	-23.83	0	17/3/2018	17	3	2018	5:03:34	18214	0.3	5	3	34	0	0.059570313	3.4788574	-0.53564453	-0.062011719	-0.79077148	12.598633	0.14086914	0	0	0	0	0	0	0	0	0	0.95703125	0.04296875	0.234375	0.10375977	-0.081542969	-0.048828125	0	44330	0	0	0
1210	1211	1211	Category C	-0.45581055	-0.083984375	-0.85180664	0.26464844	-0.16113281	0.40844727	-23.83	0	17/3/2018	17	3	2018	5:03:34	18214	0.4	5	3	34	0	0.059570313	3.4788574	-0.5378418	-0.061523438	-0.79125977	10.112305	0.10449219	0	0	0	0	0	0	0	0	0	0.95874023	0.041259766	0.16503906	0.08203125	-0.022216797	-0.060302734	0	44330	0	0	0
1211	1212	1212	Category C	-0.55175781	-0.19189453	-0.88793945	0.29248047	-0.14794922	0.39257813	-23.59	0	17/3/2018	17	3	2018	5:03:34	18214	0.5	5	3	34	0	0.059570313	3.4788574	-0.53955078	-0.062011719	-0.79077148	6.6079102	0.16235352	0	0	0	0	0	0	0	0	0	0.95947266	0.040527344	0.23876953	-0.011962891	-0.12963867	-0.096923828	0	44330	0	0	0
1212	1213	1213	Category C	-0.64794922	-0.19189453	-0.89990234	0.31835938	-0.1237793	0.38574219	-23.59	0	17/3/2018	17	3	2018	5:03:34	18214	0.6	5	3	34	0	0.059570313	3.4788574	-0.53955078	-0.061523438	-0.79003906	1.9711914	0.20166016	0	0	0	0	0	0	0	0	0	0.95874023	0.041259766	0.34790039	-0.1081543	-0.13012695	-0.10961914	0	44330	0	0	0
1213	1214	1214	Category C	-0.40795898	-0.11987305	-0.65991211	0.36450195	-0.11938477	0.35253906	-23.83	0	17/3/2018	17	3	2018	5:03:34	18214	0.7	5	3	34	0	0.059570313	3.4788574	-0.53979492	-0.061279297	-0.79003906	2.4841309	0.19433594	0	0	0	0	0	0	0	0	0	0.95874023	0.041259766	0.32055664	0.13183594	-0.058349609	0.13012695	0	44330	0	0	0
1214	1215	1215	Category C	-0.49194336	-0.047851563	-0.61181641	0.39477539	-0.13037109	0.32397461	-23.95	0	17/3/2018	17	3	2018	5:03:34	18214	0.8	5	3	34	0	0.059570313	3.4788574	-0.54125977	-0.060302734	-0.78881836	6.3317871	0.18432617	0	0	0	0	0	0	0	0	0	0.95874023	0.041259766	0.23901367	0.049316406	0.012451172	0.17700195	0	44330	0	0	0
1215	1216	1216	Category C	-0.58789063	-0.14379883	-0.7199707	0.3684082	-0.15283203	0.34301758	-24.2	0	17/3/2018	17	3	2018	5:03:34	18214	0.9	5	3	34	0	0.059570313	3.4788574	-0.54199219	-0.059570313	-0.78833008	9.2651367	0.11743164	0	0	0	0	0	0	0	0	0	0.95849609	0.041503906	0.19799805	-0.045654297	-0.083984375	0.068359375	0	44330	0	0	0
1216	1217	1217	Category C	-0.68383789	-0.16796875	-0.671875	0.36328125	-0.15185547	0.34814453	-24.08	0	17/3/2018	17	3	2018	5:03:35	18215	0	5	3	35	0	0.059570313	3.4788574	-0.54736328	-0.058349609	-0.7902832	9.0751953	0.21118164	0	0	0	0	0	0	0	0	0	0.96337891	0.036621094	0.36425781	-0.13623047	-0.109375	0.1184082	0	44330	0	0	0
1217	1218	1218	Category C	-0.41992188	-0.023925781	-0.671875	0.39233398	-0.14916992	0.32543945	-23.83	0	17/3/2018	17	3	2018	5:03:35	18215	0.1	5	3	35	0	0.059570313	3.4788574	-0.5480957	-0.057861328	-0.78613281	10.739746	0.17529297	0	0	0	0	0	0	0	0	0	0.96020508	0.039794922	0.27685547	0.12817383	0.033935547	0.11425781	0	44330	0	0	0
1218	1219	1219	Category C	-0.51586914	-0.071777344	-0.75585938	0.35864258	-0.15356445	0.34570313	-23.83	0	17/3/2018	17	3	2018	5:03:35	18215	0.2	5	3	35	0	0.059570313	3.4788574	-0.54589844	-0.056884766	-0.78417969	9.9174805	0.043945313	0	0	0	0	0	0	0	0	0	0.95727539	0.042724609	0.073486328	0.030029297	-0.014648438	0.028320313	0	44330	0	0	0
1219	1220	1220	Category C	-0.77978516	-0.035888672	-0.81591797	0.3371582	-0.15893555	0.35424805	-23.83	0	17/3/2018	17	3	2018	5:03:35	18215	0.3	5	3	35	0	0.059570313	3.4788574	-0.55004883	-0.058349609	-0.78344727	6.6711426	0.23291016	0	0	0	0	0	0	0	0	0	0.95898438	0.041015625	0.28466797	-0.22949219	0.022460938	-0.032226563	0	44330	0	0	0
1220	1221	1221	Category C	-0.32397461	-0.083984375	-0.74389648	0.34082031	-0.1706543	0.35595703	-23.83	0	17/3/2018	17	3	2018	5:03:35	18215	0.4	5	3	35	0	0.059570313	3.4788574	-0.55102539	-0.056884766	-0.78222656	4.3183594	0.23193359	0	0	0	0	0	0	0	0	0	0.95849609	0.041503906	0.29272461	0.22705078	-0.026855469	0.038330078	0	44330	0	0	0
1221	1222	1222	Category C	-0.81591797	-0.10791016	-0.95996094	0.36108398	-0.16601563	0.33935547	-24.32	0	17/3/2018	17	3	2018	5:03:35	18215	0.5	5	3	35	0	0.060058594	3.4434082	-0.55322266	-0.05859375	-0.78076172	1.1855469	0.3215332	0	0	0	0	0	0	0	0	0	0.95874023	0.041259766	0.49072266	-0.26245117	-0.049072266	-0.17895508	0	44330	0	0	0
1222	1223	1223	Category C	-0.64794922	-0.095947266	-0.70776367	0.35107422	-0.16455078	0.34936523	-24.44	0	17/3/2018	17	3	2018	5:03:35	18215	0.6	5	3	35	0	0.060058594	3.4434082	-0.55053711	-0.057373047	-0.77685547	0.13818359	0.12524414	0	0	0	0	0	0	0	0	0	0.95385742	0.046142578	0.20458984	-0.097167969	-0.038330078	0.069091797	0	44330	0	0	0
1223	1224	1224	Category C	-0.35986328	0.047851563	-0.52783203	0.39233398	-0.15429688	0.32861328	-24.44	0	17/3/2018	17	3	2018	5:03:35	18215	0.7	5	3	35	0	0.060058594	3.4434082	-0.5534668	-0.057128906	-0.77636719	2.2380371	0.33203125	0	0	0	0	0	0	0	0	0	0.95532227	0.044677734	0.54736328	0.19360352	0.10498047	0.24853516	0	44330	0	0	0
1224	1225	1225	Category C	-0.69580078	-0.083984375	-0.77978516	0.38964844	-0.16064453	0.31811523	-24.57	0	17/3/2018	17	3	2018	5:03:35	18215	0.8	5	3	35	0	0.060058594	3.4434082	-0.5559082	-0.057617188	-0.77563477	3.78125	0.14208984	0	0	0	0	0	0	0	0	0	0.95605469	0.043945313	0.16967773	-0.13964844	-0.026123047	-0.00390625	0	44330	0	0	0
1225	1226	1226	Category C	-0.55175781	-0.16796875	-0.77978516	0.35961914	-0.17895508	0.34008789	-24.32	0	17/3/2018	17	3	2018	5:03:35	18215	0.9	5	3	35	0	0.060058594	3.4434082	-0.55664063	-0.057373047	-0.77416992	3.0390625	0.1105957	0	0	0	0	0	0	0	0	0	0.95532227	0.044677734	0.12084961	0.004882813	-0.1105957	-0.005371094	0	44330	0	0	0
1226	1227	1227	Category C	-0.69580078	-0.047851563	-0.82788086	0.36425781	-0.17700195	0.33911133	-24.08	0	17/3/2018	17	3	2018	5:03:36	18216	0	5	3	36	0	0.060058594	3.4434082	-0.55810547	-0.056884766	-0.77368164	0.4140625	0.14794922	0	0	0	0	0	0	0	0	0	0.95581055	0.044189453	0.20068359	-0.13745117	0.009033203	-0.053955078	0	44330	0	0	0
1227	1228	1228	Category C	-0.6237793	-0.059814453	-0.82788086	0.33642578	-0.1796875	0.36279297	-24.08	0	17/3/2018	17	3	2018	5:03:36	18216	0.1	5	3	36	0	0.060058594	3.4434082	-0.56079102	-0.056396484	-0.77319336	2.0314941	0.083251953	0	0	0	0	0	0	0	0	0	0.95678711	0.043212891	0.12060547	-0.062744141	-0.003173828	-0.054443359	0	44330	0	0	0
1228	1229	1229	Category C	-0.7199707	-0.10791016	-0.77978516	0.35009766	-0.16210938	0.34423828	-23.95	0	17/3/2018	17	3	2018	5:03:36	18216	0.2	5	3	36	0	0.060058594	3.4434082	-0.55810547	-0.055175781	-0.76977539	4.8840332	0.17016602	0	0	0	0	0	0	0	0	0	0.95263672	0.047363281	0.22387695	-0.16162109	-0.052490234	-0.009765625	0	44330	0	0	0
1229	1230	1230	Category C	-0.55175781	0.023925781	-0.58789063	0.36352539	-0.18432617	0.33203125	-23.83	0	17/3/2018	17	3	2018	5:03:36	18216	0.3	5	3	36	0	0.060058594	3.4434082	-0.56054688	-0.056152344	-0.76855469	7.8312988	0.19799805	0	0	0	0	0	0	0	0	0	0.953125	0.046875	0.26977539	0.008789063	0.080078125	0.18066406	0	44330	0	0	0
1230	1231	1231	Category C	-0.63598633	-0.035888672	-0.81591797	0.34960938	-0.18896484	0.34667969	-24.08	0	17/3/2018	17	3	2018	5:03:36	18216	0.4	5	3	36	0	0.060058594	3.4434082	-0.5612793	-0.056152344	-0.76855469	10.048828	0.090576172	0	0	0	0	0	0	0	0	0	0.95336914	0.046630859	0.14233398	-0.074462891	0.020263672	-0.047119141	0	44330	0	0	0
1231	1232	1232	Category C	-0.61181641	-0.035888672	-0.80395508	0.30493164	-0.18676758	0.37280273	-24.2	0	17/3/2018	17	3	2018	5:03:36	18216	0.5	5	3	36	0	0.060058594	3.4434082	-0.5612793	-0.056396484	-0.76660156	11.898682	0.065673828	0	0	0	0	0	0	0	0	0	0.9519043	0.048095703	0.1081543	-0.050292969	0.020507813	-0.037109375	0	44330	0	0	0
1232	1233	1233	Category C	-0.671875	-0.14379883	-0.88793945	0.31542969	-0.19824219	0.37036133	-24.2	0	17/3/2018	17	3	2018	5:03:36	18216	0.6	5	3	36	0	0.060058594	3.4434082	-0.56469727	-0.055664063	-0.76879883	10.206055	0.18261719	0	0	0	0	0	0	0	0	0	0.95556641	0.044433594	0.31396484	-0.10693359	-0.087890625	-0.11889648	0	44330	0	0	0
1233	1234	1234	Category C	-0.63598633	-0.035888672	-0.76782227	0.3034668	-0.17724609	0.37280273	-24.57	0	17/3/2018	17	3	2018	5:03:36	18216	0.7	5	3	36	0	0.060058594	3.4434082	-0.56445313	-0.056152344	-0.77148438	9.9160156	0.07421875	0	0	0	0	0	0	0	0	0	0.95751953	0.042480469	0.095214844	-0.071289063	0.020263672	0.003662109	0	44330	0	0	0
1234	1235	1235	Category C	-0.50390625	-0.011962891	-0.69580078	0.31518555	-0.17285156	0.38037109	-24.44	0	17/3/2018	17	3	2018	5:03:36	18216	0.8	5	3	36	0	0.060058594	3.4434082	-0.56323242	-0.057861328	-0.76928711	9.5754395	0.10498047	0	0	0	0	0	0	0	0	0	0.95507813	0.044921875	0.17895508	0.059326172	0.045898438	0.073486328	0	44330	0	0	0
1235	1236	1236	Category C	-0.86376953	-0.11987305	-0.92382813	0.31054688	-0.16870117	0.37451172	-23.95	0	17/3/2018	17	3	2018	5:03:36	18216	0.9	5	3	36	0	0.060058594	3.4434082	-0.5637207	-0.056884766	-0.76782227	7.4082031	0.34350586	0	0	0	0	0	0	0	0	0	0.9543457	0.045654297	0.51831055	-0.29980469	-0.062744141	-0.15576172	0	44330	0	0	0
1236	1237	1237	Category C	-0.41992188	-0.047851563	-0.61181641	0.31420898	-0.16870117	0.37207031	-23.58	0	17/3/2018	17	3	2018	5:03:37	18217	0	5	3	37	0	0.060058594	3.4434082	-0.56420898	-0.056396484	-0.76855469	6.9106445	0.21313477	0	0	0	0	0	0	0	0	0	0.95507813	0.044921875	0.30981445	0.14428711	0.008544922	0.15673828	0	44330	0	0	0
1237	1238	1238	Category C	-0.57592773	-0.035888672	-0.83984375	0.35302734	-0.16552734	0.35839844	-23.21	0	17/3/2018	17	3	2018	5:03:37	18217	0.1	5	3	37	0	0.060058594	3.4434082	-0.5625	-0.055175781	-0.76855469	4.2929688	0.074951172	0	0	0	0	0	0	0	0	0	0.95410156	0.045898438	0.10375977	-0.013183594	0.019287109	-0.071044922	0	44330	0	0	0
1238	1239	1239	Category C	-0.6237793	-0.13183594	-0.83984375	0.32714844	-0.17333984	0.36547852	-22.97	0	17/3/2018	17	3	2018	5:03:37	18217	0.2	5	3	37	0	0.060058594	3.4434082	-0.56420898	-0.055664063	-0.76977539	2.5490723	0.11914063	0	0	0	0	0	0	0	0	0	0.95605469	0.043945313	0.20532227	-0.059326172	-0.075927734	-0.069824219	0	44330	0	0	0
1239	1240	1240	Category C	-0.51586914	-0.059814453	-0.75585938	0.32885742	-0.171875	0.35961914	-23.09	0	17/3/2018	17	3	2018	5:03:37	18217	0.3	5	3	37	0	0.060058594	3.4434082	-0.56176758	-0.056152344	-0.76782227	0.34985352	0.047607422	0	0	0	0	0	0	0	0	0	0.953125	0.046875	0.061523438	0.045898438	-0.003417969	0.011962891	0	44330	0	0	0
1240	1241	1241	Category C	-0.68383789	-0.023925781	-0.89990234	0.33032227	-0.16918945	0.36157227	-23.59	0	17/3/2018	17	3	2018	5:03:37	18217	0.4	5	3	37	0	0.060058594	3.4434082	-0.56176758	-0.055664063	-0.76708984	2.4143066	0.18286133	0	0	0	0	0	0	0	0	0	0.95239258	0.047607422	0.28637695	-0.12182617	0.031738281	-0.13256836	0	44330	0	0	0
1241	1242	1242	Category C	-0.32397461	-0.047851563	-0.56396484	0.34082031	-0.16577148	0.3659668	-23.83	0	17/3/2018	17	3	2018	5:03:37	18217	0.5	5	3	37	0	0.060058594	3.4434082	-0.56152344	-0.056396484	-0.76586914	3.5932617	0.31176758	0	0	0	0	0	0	0	0	0	0.95141602	0.048583984	0.44824219	0.23754883	0.008544922	0.2019043	0	44330	0	0	0
1242	1243	1243	Category C	-0.70776367	0.071777344	-0.82788086	0.32299805	-0.18945313	0.35986328	-23.95	0	17/3/2018	17	3	2018	5:03:37	18217	0.6	5	3	37	0	0.060058594	3.4434082	-0.56274414	-0.056152344	-0.76586914	3.8669434	0.20263672	0	0	0	0	0	0	0	0	0	0.95214844	0.047851563	0.33447266	-0.14477539	0.12792969	-0.061767578	0	44330	0	0	0
1243	1244	1244	Category C	-0.50390625	0	-0.83984375	0.2824707	-0.20629883	0.3828125	-24.08	0	17/3/2018	17	3	2018	5:03:37	18217	0.7	5	3	37	0	0.060058594	3.4434082	-0.56469727	-0.055664063	-0.76513672	3.4819336	0.11132813	0	0	0	0	0	0	0	0	0	0.95263672	0.047363281	0.19140625	0.060791016	0.055664063	-0.074462891	0	44330	0	0	0
1244	1245	1245	Category C	-0.65991211	-0.11987305	-0.85180664	0.29614258	-0.20214844	0.37597656	-23.95	0	17/3/2018	17	3	2018	5:03:37	18217	0.8	5	3	37	0	0.060058594	3.4434082	-0.56176758	-0.055664063	-0.76123047	3.1586914	0.14794922	0	0	0	0	0	0	0	0	0	0.94775391	0.052246094	0.25244141	-0.097900391	-0.063964844	-0.090332031	0	44330	0	0	0
1245	1246	1246	Category C	-0.55175781	0.059814453	-0.73193359	0.29907227	-0.20141602	0.37841797	-23.71	0	17/3/2018	17	3	2018	5:03:37	18217	0.9	5	3	37	0	0.060058594	3.4434082	-0.56542969	-0.056152344	-0.76318359	0.80957031	0.12084961	0	0	0	0	0	0	0	0	0	0.95141602	0.048583984	0.16088867	0.013671875	0.1159668	0.03125	0	44330	0	0	0
1246	1247	1247	Category C	-0.65991211	-0.10791016	-0.76782227	0.30834961	-0.18286133	0.37182617	-23.71	0	17/3/2018	17	3	2018	5:03:38	18218	0	5	3	38	0	0.060058594	3.4434082	-0.56713867	-0.056396484	-0.76342773	0.32275391	0.10595703	0	0	0	0	0	0	0	0	0	0.95288086	0.047119141	0.14819336	-0.092529297	-0.051269531	-0.004150391	0	44330	0	0	0
1247	1248	1248	Category C	-0.44384766	-0.059814453	-0.65991211	0.31591797	-0.17578125	0.37719727	-23.71	0	17/3/2018	17	3	2018	5:03:38	18218	0.1	5	3	38	0	0.060058594	3.4434082	-0.56835938	-0.056396484	-0.76196289	2.0063477	0.16088867	0	0	0	0	0	0	0	0	0	0.95214844	0.047851563	0.22973633	0.12451172	-0.003173828	0.10205078	0	44330	0	0	0
1248	1249	1249	Category C	-0.59985352	0.047851563	-0.80395508	0.33398438	-0.171875	0.36376953	-23.83	0	17/3/2018	17	3	2018	5:03:38	18218	0.2	5	3	38	0	0.060058594	3.4434082	-0.5703125	-0.058105469	-0.76074219	3.3464355	0.11791992	0	0	0	0	0	0	0	0	0	0.95239258	0.047607422	0.1784668	-0.029296875	0.10595703	-0.04296875	0	44330	0	0	0
1249	1250	1250	Category C	-0.59985352	-0.011962891	-0.80395508	0.31152344	-0.18261719	0.37597656	-23.95	0	17/3/2018	17	3	2018	5:03:38	18218	0.3	5	3	38	0	0.060058594	3.4434082	-0.57275391	-0.058349609	-0.75976563	5.6220703	0.069580078	0	0	0	0	0	0	0	0	0	0.953125	0.046875	0.11767578	-0.026855469	0.046386719	-0.043945313	0	44330	0	0	0
1250	1251	1251	Category C	-0.52783203	-0.059814453	-0.74389648	0.28955078	-0.19067383	0.38696289	-23.95	0	17/3/2018	17	3	2018	5:03:38	18218	0.4	5	3	38	0	0.060058594	3.4434082	-0.57446289	-0.056884766	-0.75854492	7.2092285	0.049072266	0	0	0	0	0	0	0	0	0	0.95336914	0.046630859	0.064208984	0.046630859	-0.002685547	0.014648438	0	44330	0	0	0
1251	1252	1252	Category C	-0.64794922	-0.035888672	-0.83984375	0.29125977	-0.20068359	0.38183594	-23.83	0	17/3/2018	17	3	2018	5:03:38	18218	0.5	5	3	38	0	0.060058594	3.4434082	-0.57666016	-0.057128906	-0.75805664	6.5263672	0.11035156	0	0	0	0	0	0	0	0	0	0.95410156	0.045898438	0.17407227	-0.071044922	0.021240234	-0.081542969	0	44330	0	0	0
1252	1253	1253	Category C	-0.56396484	0.011962891	-0.7199707	0.27832031	-0.20385742	0.3815918	-23.83	0	17/3/2018	17	3	2018	5:03:38	18218	0.6	5	3	38	0	0.060058594	3.4434082	-0.5769043	-0.055175781	-0.75708008	5.9118652	0.077880859	0	0	0	0	0	0	0	0	0	0.95336914	0.046630859	0.11743164	0.012939453	0.067138672	0.037109375	0	44330	0	0	0
1253	1254	1254	Category C	-0.55175781	-0.023925781	-0.70776367	0.28833008	-0.19848633	0.38012695	-23.95	0	17/3/2018	17	3	2018	5:03:38	18218	0.7	5	3	38	0	0.060058594	3.4434082	-0.57446289	-0.052978516	-0.75317383	5.3808594	0.058349609	0	0	0	0	0	0	0	0	0	0.94873047	0.051269531	0.097167969	0.022705078	0.029052734	0.045410156	0	44330	0	0	0
1254	1255	1255	Category C	-0.50390625	0.023925781	-0.76782227	0.29443359	-0.203125	0.37915039	-23.83	0	17/3/2018	17	3	2018	5:03:38	18218	0.8	5	3	38	0	0.060058594	3.4434082	-0.57836914	-0.052001953	-0.75585938	5.8037109	0.10693359	0	0	0	0	0	0	0	0	0	0.953125	0.046875	0.16235352	0.074462891	0.075927734	-0.01171875	0	44330	0	0	0
[truncated: 10,381 more rows]
[truncated: 29 more columns]
