# Supplementary material for: Development of a multisensor biologging collar and analytical techniques to describe high‐resolution spatial behavior in free‐ranging terrestrial mammals
Source: Ecol Evol. 2024 Sep 23;14(9):e70264. doi: 10.1002/ece3.70264 (PMC11420106; doi:10.1002/ece3.70264)
Supplement: Supplementary file 1 — Appendix S1 [file ECE3-14-e70264-s001.zip › doi_10_5061_dryad_jdfn2z3hv__v20240620/B5_S29_Header.csv]

Split no.	Bookmark number	Category	Pointer	Day#	Time(hh:mm:ss)	Total Event start	Event start	Number events	Duration(s)	Sum VeDBA	Mean VeDBA	Mean Dyn AccX	Mean Dyn AccY	Mean Dyn AccZ	Sum VeSBA	Mean VeSBA	Mean smth AccX	Mean smth AccY	Mean smth AccZ	VeDBA_Var	VeDBA_SD	VeSBA_Var	VeSBA_SD	Mean Animal g	Sum Animal g	Animal g_Var	Animal g_SD	Acc_x_Var	Acc_x_SD	Acc_y_Var	Acc_y_SD	Acc_z_Var	Acc_z_SD	Predominant freq, Hz	Smth press val	Max pressure val	Min pressure val	Grd air press	Altitude begin	Altitude end	Delta max/min altitude
1	1	Category A	0	18	3:08:24	14502	14502	1282	128.4	29.8586	0.0232907	3.37E-05	1.20E-05	5.52E-05	1169.71	0.912408	0.233922	-0.580436	-0.66387	5.77E-05	0.00759622	0	0	0.0875924	112.293	0	0	0.000141495	0.0118952	0.000168156	0.0129675	0.000149684	0.0122345	0	7	0	0	1000	44330	44330	0
1	2	Category M	1282	18	4:08:19	50044	50044	15	1.4	49.7439	3.31626	0.33099	0.10682	-1.67305	18.7314	1.24876	0.199219	-0.169173	-1.22028	15.1608	3.89369	0.0027832	0.0527561	0.248763	3.73145	0.00294596	0.0542767	1.05583	1.02753	12.0769	3.47518	7.90946	2.81238	0	7	0	0	1000	44330	44330	0
1	3	Category N	1297	18	4:08:22	50059	50059	26	2.601	14.8127	0.569721	-0.171321	0.121751	0.410137	35.8972	1.38066	0.145433	-0.0212121	-1.37049	0.508047	0.712774	0.00949331	0.0974336	0.380662	9.89722	0.00949331	0.0974336	0.0557486	0.236111	0.0903508	0.300584	0.205275	0.453073	0	7	0	0	1000	44330	44330	0
1	4	Category M	1323	18	4:08:38	50085	50085	25	2.4	19.3821	0.775283	0.0286133	-0.0787109	0.5854	39.6414	1.58565	-0.00463867	0.128604	-1.57889	0.64542	0.80338	0.00974609	0.0987223	0.585654	14.6414	0.00974609	0.0987223	0.0480273	0.219151	0.298242	0.546116	0.379629	0.61614	0	7	0	0	1000	44330	44330	0
1	5	Category N	1348	18	4:08:51	50110	50110	16	1.5	41.4629	2.59143	0.240768	0.256226	-0.668533	26.1875	1.63672	-0.0997772	0.116379	-1.62923	7.17168	2.678	0.00212097	0.046054	0.636719	10.1875	0.00212097	0.046054	0.343842	0.58638	8.82607	2.97087	3.7267	1.93047	0	7	0	0	1000	44330	44330	0
1	6	Category M	1364	18	4:09:12	50126	50126	19	1.8	52.3799	2.75684	-0.0888029	0.0690532	-1.11119	30.6523	1.61328	-0.230623	0.0609452	-1.59491	11.5965	3.40536	0.00503701	0.0709719	0.613281	11.6523	0.00462582	0.0680134	0.732666	0.855959	9.55918	3.09179	7.52412	2.74301	0	7	0	0	1000	44330	44330	0
1	7	Category N	1383	18	4:09:58	50145	50145	45	4.4	24.8599	0.552441	-0.15217	-0.0899197	0.406326	57.4363	1.27636	-0.297108	-0.00811089	-1.2395	0.198844	0.44592	0.0233778	0.152898	0.317627	14.2932	0.015191	0.123252	0.0684028	0.261539	0.0576769	0.24016	0.265413	0.515183	0	7	0	0	1000	44330	44330	0
1	8	Category L	1428	18	4:10:04	50190	50190	197	19.6	11.9556	0.0606882	0.0296798	0.00721764	-0.00354933	184.804	0.938091	-0.0526092	-0.0183205	-0.934769	0.00185522	0.0430723	0.000986477	0.0314082	0.0619089	12.196	0.000291234	0.0170656	0.0049423	0.0703015	0.00098028	0.0313094	0.000404009	0.0201	0	7	0	0	1000	44330	44330	0
1	9	Category M	1625	18	4:10:24	50387	50387	142	14.2	29.2588	0.206048	-0.0244158	-0.00538313	0.000268211	135.881	0.956909	-0.223471	-0.0453792	-0.927097	0.0236696	0.153849	0	0	0.0430908	6.1189	0	0	0.0328954	0.181371	0.00388562	0.0623347	0.0322386	0.179551	0	7	0	0	1000	44330	44330	0
1	10	Category E	1767	18	4:13:06	50529	50529	85	8.401	27.4768	0.323257	0.050833	-0.00850758	0.187451	97.5979	1.14821	-0.0946088	-0.0246611	-1.14345	0.146783	0.383123	0.0177505	0.133231	0.199825	16.9851	0.0131893	0.114845	0.0169175	0.130067	0.00725528	0.085178	0.117208	0.342356	0	7	0	0	1000	44330	44330	0
1	11	Category M	1852	18	4:15:33	50614	50614	18	1.7	65.1675	3.62042	0.0116781	0.138279	-1.89379	26.8459	1.49144	-0.242866	-0.00960286	-1.47127	17.3925	4.17044	0.00130208	0.0360844	0.491442	8.84595	0.00113932	0.0337539	0.814697	0.902606	13.8208	3.71763	10.347	3.21668	0	7	0	0	1000	44330	44330	0
1	12	Category N	1870	18	4:23:48	50632	50632	38	3.7	23.823	0.626921	-0.20139	-0.0534475	0.482884	52.8926	1.39191	-0.256489	-0.00518478	-1.36758	0.253964	0.503948	0.0252943	0.159042	0.399774	15.1914	0.019043	0.137996	0.0725162	0.269288	0.0511603	0.226186	0.314594	0.560887	0	7	0	0	1000	44330	44330	0
1	13	Category L	1908	18	4:25:35	50670	50670	75	7.4	10.0427	0.133903	0.0897168	0.0272852	0.0531315	75.218	1.00291	-0.0795085	-0.0240983	-0.997415	0.0181868	0.134859	0.010931	0.104551	0.0644173	4.8313	0.00480794	0.0693393	0.0112858	0.106235	0.000970052	0.0311457	0.00772461	0.0878898	0	7	0	0	1000	44330	44330	0
1	14	Category M	1983	18	4:32:36	50745	50745	13	1.2	15.1426	1.16481	-0.289138	-0.228027	-0.675049	13.9697	1.07459	-0.0418607	-0.0395132	-1.07305	2.38159	1.54324	0.00473257	0.0687937	0.0745944	0.969727	0.00486403	0.0697426	0.179537	0.423718	1.07649	1.03754	1.85851	1.36327	0	7	0	0	1000	44330	44330	0
1	15	Category L	1996	18	4:33:42	50758	50758	54	5.3	26.0676	0.482734	0.0164795	0.0839392	0.468013	76.2092	1.41128	-0.000103986	-0.07973	-1.40811	0.242567	0.492511	0.0268916	0.163987	0.411282	22.2092	0.0268916	0.163987	0.00231029	0.0480655	0.0079843	0.0893549	0.296102	0.544152	0	7	0	0	1000	44330	44330	0
1	16	Category M	2050	18	4:36:25	50812	50812	17	1.6	53.6062	3.15331	0.0766745	-0.34668	-1.52987	29.373	1.72783	0.104665	-0.0633186	-1.72332	9.50356	3.08278	0.00535673	0.0731897	0.727826	12.373	0.00535673	0.0731897	0.606216	0.778598	6.52788	2.55497	9.70526	3.11533	0	7	0	0	1000	44330	44330	0
1	17	Category N	2067	18	4:39:48	50829	50829	16	1.5	35.1206	2.19504	-0.184555	-0.0654449	-0.794861	27.3789	1.71118	0.170242	-0.0192413	-1.70241	3.54878	1.88382	0.0135345	0.116338	0.711182	11.3789	0.0127258	0.112809	0.130417	0.361133	3.67493	1.91701	4.10342	2.02569	0	7	0	0	1000	44330	44330	0
1	18	Category B	2083	18	6:54:22	128376	128376	1281	128.3	30.5632	0.0238589	-1.09E-05	2.65E-05	-1.85E-05	1182.99	0.923491	0.335969	0.300257	-0.806019	9.68E-05	0.0098396	0	0	0.076509	98.0081	0	0	0.000171146	0.0130823	0.000141224	0.0118838	0.000173243	0.0131622	0	7	0	0	1000	44330	44330	0
1	19	Category A	3364	18	9:53:04	228292	228292	1215	121.681	29.9937	0.0246861	-0.000212995	-0.000113329	-1.89E-05	1128.36	0.928691	0.526351	-0.497993	-0.580664	5.73E-05	0.00756753	0	0	0.0713094	86.6409	0	0	0.00019913	0.0141114	0.000162961	0.0127656	0.0001499	0.0122434	0	7	0	0	1000	44330	44330	0
1	20	Category M	4579	18	12:42:22	292513	292513	15	1.4	40.6892	2.71261	0.228288	0.00016276	-1.15327	16.2827	1.08551	0.403516	-0.312858	-0.956836	14.0961	3.75448	8.14E-05	0.0090211	0.0855143	1.28271	0.000146484	0.0121031	1.05962	1.02938	12.0978	3.47819	4.4863	2.11809	0	7	0	0	1000	44330	44330	0
1	21	Category L	4594	18	12:42:25	292528	292528	434	43.4	32.0237	0.0737873	-0.00241215	0.0129023	0.0184017	412.262	0.949913	0.183031	-0.00762911	-0.929053	0.0225256	0.150085	0.000801614	0.0283128	0.0699885	30.375	0.000168198	0.0129691	0.00287456	0.0536149	0.00284981	0.0533836	0.00355692	0.0596399	0	7	0	0	1000	44330	44330	0
1	22	Category I	5028	18	12:47:28	292962	292962	88	8.7	114.75	1.30397	-0.0374562	-0.0160661	-0.0570374	94.7488	1.07669	0.0172424	-0.0330644	-1.075	0.426933	0.653401	0.000768488	0.0277216	0.0768849	6.76587	0.000812877	0.028511	0.364602	0.603823	0.0957364	0.309413	1.59471	1.26282	0	7	0	0	1000	44330	44330	0
1	23	Category L	5116	18	12:47:39	293050	293050	402	40.201	32.4307	0.0806733	-0.00167012	0.00395666	0.034801	391.316	0.973424	0.0866954	-0.0394943	-0.966018	0.0200627	0.141643	0.00175453	0.0418871	0.077027	30.9648	0.000845382	0.0290755	0.0020588	0.045374	0.0013203	0.036336	0.0101992	0.100991	0	7	0	0	1000	44330	44330	0
1	24	Category M	5518	18	13:11:18	293452	293452	14	1.3	36.6787	2.61991	0.0145438	-0.196429	-1.63525	17.8362	1.27401	0.116385	-0.0674874	-1.26679	10.0569	3.17126	0.000174386	0.0132055	0.274013	3.83618	8.72E-05	0.00933772	0.16326	0.404055	5.92632	2.4344	7.31391	2.70442	0	7	0	0	1000	44330	44330	0
1	25	Category L	5532	18	13:13:00	293466	293466	112	11.1	17.1965	0.15354	0.0275203	0.021783	0.111627	115.552	1.03172	0.184324	-0.053578	-1.01286	0.0618417	0.24868	0.00577	0.0759605	0.121955	13.6589	0.00222996	0.0472225	0.00336347	0.0579955	0.00218637	0.0467586	0.0374603	0.193547	0	7	0	0	1000	44330	44330	0
1	26	Category I	5644	18	13:53:57	293578	293578	45	4.4	53.2266	1.18281	-0.0374729	-0.0319661	-0.0161784	42.8213	0.951584	0.0672418	-0.0564345	-0.946864	0.498242	0.705863	5.97E-05	0.00772521	0.0484158	2.17871	5.97E-05	0.00772521	0.287055	0.535775	0.0930122	0.304979	1.40201	1.18406	0	7	0	0	1000	44330	44330	0
1	27	Category J	5689	18	13:54:01	293623	293623	50	4.9	36.8162	0.736323	-0.0285107	-0.00375977	-0.00898437	47.4001	0.948003	0.0332275	-0.034751	-0.94623	0.0954199	0.308901	0.000224609	0.014987	0.0519971	2.59985	0.000224609	0.014987	0.0356543	0.188823	0.0407422	0.201847	0.559854	0.748234	0	7	0	0	1000	44330	44330	0
1	28	Category L	5739	18	13:56:42	293673	293673	246	24.5	15.011	0.0610203	0.00784624	0.00307756	0.0029942	229.54	0.93309	-0.00860348	-0.0675079	-0.925403	0.0103928	0.101945	4.96E-06	0.0022276	0.0669104	16.46	4.96E-06	0.0022276	0.00291083	0.0539521	0.000911061	0.0301838	0.000775097	0.0278406	0	7	0	0	1000	44330	44330	0
1	29	Category J	5985	18	14:17:17	293919	293919	86	8.5	53.1765	0.618332	0.0323316	-0.0062483	-0.0101233	83.5928	0.972009	-0.00402548	-0.069776	-0.968759	0.0967932	0.311116	5.11E-05	0.00714837	0.027991	2.40723	5.11E-05	0.00714837	0.0426054	0.206411	0.0143163	0.119651	0.407746	0.63855	0	7	0	0	1000	44330	44330	0
1	30	Category E	6071	18	14:33:15	294005	294005	111	11.001	28.6135	0.25778	-0.0212446	0.0040954	0.00674136	103.498	0.932415	-0.130134	-0.0553935	-0.918611	0.0266575	0.163271	4.84E-05	0.00695617	0.0675852	7.50195	3.74E-05	0.00611481	0.0430083	0.207385	0.0266245	0.16317	0.0217725	0.147555	0	7	0	0	1000	44330	44330	0
1	31	Category L	6182	18	14:33:27	294116	294116	65	6.401	7.9375	0.122115	-0.0475623	-0.0269907	0.0822867	65.75	1.01154	0.0867526	-0.0196815	-1.0068	0.0523851	0.228878	0.0025616	0.0506122	0.0855394	5.56006	0.000127704	0.0113006	0.00341797	0.0584634	0.00199069	0.0446171	0.0145883	0.120782	0	7	0	0	1000	44330	44330	0
1	32	Category M	6247	18	14:40:27	294181	294181	12	1.1	29.9331	2.49443	0.193014	0.268046	-0.97231	13.1199	1.09332	0.160909	0.00490316	-1.08138	11.8719	3.44556	0	0	0.0933228	1.11987	0	0	0.777852	0.881959	10.4893	3.23872	2.96928	1.72316	0	7	0	0	1000	44330	44330	0
1	33	Category L	6259	18	14:44:04	294193	294193	307	30.601	20.0227	0.0652205	0.00268157	-0.00436511	0.0185459	289.33	0.942442	0.190182	-0.0224283	-0.921293	0.0115502	0.107472	0.000556672	0.0235939	0.0776574	23.8408	2.15E-05	0.00463375	0.00153721	0.0392073	0.00127876	0.0357597	0.00415993	0.0644975	0	7	0	0	1000	44330	44330	0
1	34	Category E	6566	18	14:56:09	294500	294500	149	14.8	35.9063	0.240982	-0.0245189	-0.0011781	0.00142224	138.979	0.932743	-0.00948871	-0.0448039	-0.930587	0.0171898	0.13111	3.28E-06	0.00181026	0.0672566	10.0212	3.28E-06	0.00181026	0.0266818	0.163346	0.0113517	0.106544	0.0357396	0.189049	0	7	0	0	1000	44330	44330	0
1	35	Category L	6715	18	14:56:41	294649	294649	123	12.2	17.5952	0.143051	0.011558	-0.025468	0.0967908	125.906	1.02363	0.147094	-0.0214447	-1.01094	0.0621983	0.249396	0.00617696	0.0785936	0.13231	16.2742	0.00291579	0.0539981	0.00429926	0.0655687	0.00260218	0.0510116	0.0334631	0.182929	0	7	0	0	1000	44330	44330	0
1	36	Category M	6838	18	15:41:57	294772	294772	16	1.5	51.8645	3.24153	0.0596771	0.316071	-1.47554	20.7817	1.29886	0.165192	0.0686188	-1.28647	16.9896	4.12185	0.000350952	0.0187337	0.298859	4.78174	0.000183105	0.0135316	0.626328	0.791409	14.8288	3.85082	6.7623	2.60044	0	7	0	0	1000	44330	44330	0
1	37	Category L	6854	18	15:45:49	294788	294788	195	19.4	20.7141	0.106226	0.00477514	-0.00439578	0.0607247	193.116	0.990341	0.148801	0.0137069	-0.978035	0.0386205	0.196521	0.00387871	0.0622793	0.103625	20.2068	0.00153996	0.0392424	0.00222105	0.0471281	0.00173528	0.0416566	0.0224346	0.149782	0	7	0	0	1000	44330	44330	0
1	38	Category E	7049	18	15:46:09	294983	294983	79	7.9	16.5327	0.209275	-0.00925571	-0.0152418	4.94E-05	73.4766	0.930083	0.127837	-0.0381941	-0.92016	0.00911973	0.0954973	0	0	0.0699169	5.52344	0	0	0.0144136	0.120057	0.0098367	0.0991802	0.0273221	0.165294	0	7	0	0	1000	44330	44330	0
1	39	Category L	7128	18	15:46:18	295062	295062	54	5.3	7.13257	0.132085	0.125344	0.017768	-0.0156024	48.4875	0.897918	0.0714744	-0.0175058	-0.888984	0.00633409	0.079587	0.000158239	0.0125793	0.102082	5.51245	0.000158239	0.0125793	0.0256935	0.160292	0.000610352	0.0247053	0.000569661	0.0238676	0	7	0	0	1000	44330	44330	0
1	40	Category G	7182	18	15:48:23	295116	295116	429	42.9	103.719	0.24177	-0.0275418	-0.00382373	0.0046603	414.089	0.965243	-0.501821	-0.102335	-0.812795	0.0234756	0.153218	4.55E-05	0.0067474	0.0347579	14.9111	4.55E-05	0.0067474	0.0463941	0.215393	0.0169203	0.130078	0.0175138	0.13234	0	7	0	0	1000	44330	44330	0
1	41	Category J	7611	18	17:01:22	295545	295545	68	6.8	40.9526	0.602245	0.103972	0.0144941	-0.0211325	62.655	0.921397	-0.12029	-0.0556569	-0.909887	0.0834422	0.288864	1.44E-05	0.00378962	0.0786025	5.34497	1.44E-05	0.00378962	0.0484619	0.220141	0.0215562	0.14682	0.370347	0.608561	0	7	0	0	1000	44330	44330	0
1	42	Category E	7679	18	17:58:27	295613	295613	103	10.301	23.2275	0.22551	-0.0600207	-0.00364552	0.000945749	97.1228	0.94294	-0.221289	-0.0536398	-0.912233	0.0126455	0.112452	1.42E-05	0.00377118	0.0570602	5.8772	1.42E-05	0.00377118	0.0214844	0.146575	0.0186139	0.136433	0.0197185	0.140423	0	7	0	0	1000	44330	44330	0
1	43	Category L	7782	18	18:21:28	295716	295716	139	13.801	17.7219	0.127496	0.0691375	-0.000100115	0.0230827	131.863	0.948651	0.0350649	-0.0258209	-0.939727	0.0229562	0.151513	0.0011241	0.0335276	0.077094	10.7161	0.000107141	0.0103509	0.0152649	0.123551	0.00173006	0.041594	0.00413634	0.0643144	0	7	0	0	1000	44330	44330	0
1	44	Category M	7921	18	18:38:49	295855	295855	29	2.8	39.0452	1.34639	-0.408818	0.0130321	-0.256592	30.9792	1.06825	-0.141341	-0.000984981	-1.05863	1.86564	1.36588	0.000193629	0.0139151	0.0682499	1.97925	0	0	1.18343	1.08786	1.30203	1.14106	0.712579	0.844144	0	7	0	0	1000	44330	44330	0
1	45	Category L	7950	18	19:23:29	295884	295884	335	33.5	27.6863	0.0826456	0.015813	-0.010654	0.0324437	322.45	0.962536	0.121435	-0.00516048	-0.951673	0.0216462	0.147126	0.000998426	0.0315979	0.0725673	24.3101	0.000141383	0.0118905	0.00663552	0.0814587	0.00196479	0.0443259	0.00615526	0.0784555	0	7	0	0	1000	44330	44330	0
1	46	Category M	8285	18	19:24:11	296219	296219	14	1.301	35.4248	2.53034	0.505912	0.546561	-0.948225	15.5525	1.11089	-0.0130964	0.0790492	-1.10777	9.4014	3.06617	0	0	0.110892	1.55249	0	0	1.17132	1.08227	6.89783	2.62637	4.23235	2.05727	0	7	0	0	1000	44330	44330	0
1	47	Category L	8299	18	19:53:21	296233	296233	519	51.9	34.0215	0.065552	-0.0161683	-0.0153564	0.0238552	497.305	0.958198	-0.0812297	0.00851623	-0.951249	0.0173768	0.131821	0.000643045	0.0253583	0.0687498	35.6812	6.21E-05	0.00787995	0.0035304	0.0594171	0.0023111	0.0480739	0.00473463	0.0688087	0	7	0	0	1000	44330	44330	0
1	48	Category M	8818	18	19:55:01	296752	296752	17	1.7	41.5544	2.44438	0.201718	0.200152	-0.667581	18.9563	1.11508	0.113655	0.173225	-1.09547	13.1304	3.62359	4.31E-05	0.00656381	0.115076	1.9563	0	0	0.551126	0.742379	13.0065	3.60646	2.42851	1.55837	0	7	0	0	1000	44330	44330	0
1	49	Category B	8835	18	20:57:59	327515	327515	1271	127.3	31.0112	0.0243991	3.02E-05	2.40E-05	5.97E-05	1205.29	0.948303	0.172763	0.472201	-0.803938	4.74E-05	0.00688804	0	0	0.0516965	65.7063	0	0	0.000119669	0.0109393	0.000186707	0.0136641	0.000168843	0.012994	0	7	0	0	1000	44330	44330	0
1	50	Category M	10106	18	21:40:15	352453	352453	13	1.2	20.3887	1.56836	0.289795	-0.280386	0.0347994	19.2756	1.48274	0.301608	0.0783128	-1.44871	1.69109	1.30042	0.000882662	0.0297096	0.482741	6.27563	0.00146484	0.0382733	0.311035	0.557705	3.12566	1.76795	0.683894	0.826979	0	7	0	0	1000	44330	44330	0
1	51	Category N	10119	18	21:40:42	352466	352466	18	1.7	44.469	2.4705	0.165595	-0.165595	-0.295641	33.9446	1.88581	0.236898	-0.13029	-1.86548	4.203	2.05012	0.0471734	0.217194	0.88581	15.9446	0.0466715	0.216036	0.727214	0.852768	6.28125	2.50624	3.18514	1.7847	0	7	0	0	1000	44330	44330	0
1	52	Category M	10137	18	21:40:45	352484	352484	17	1.6	40.1846	2.3638	-0.0278464	-0.272748	-0.358973	34.0537	2.00316	0.17097	-0.273452	-1.97658	3.04561	1.74517	0.0479808	0.219045	1.00316	17.0537	0.0479808	0.219045	0.448572	0.669756	3.70099	1.92379	4.44323	2.1079	0	7	0	0	1000	44330	44330	0
1	53	Category N	10154	18	22:08:47	352501	352501	18	1.8	49.5642	2.75357	-0.136366	-0.125854	-0.879205	33.7317	1.87398	0.0303006	-0.242011	-1.85722	5.15461	2.27038	0.0212402	0.14574	0.873983	15.7317	0.0210503	0.145087	0.800171	0.894523	6.36986	2.52386	4.93529	2.22155	0	7	0	0	1000	44330	44330	0
1	54	Category L	10172	18	22:08:52	352519	352519	114	11.3	19.28	0.169123	-0.0153059	0.0289799	0.1375	122.905	1.07811	-0.0464124	-0.0524089	-1.07424	0.0771827	0.277818	0.00882119	0.0939212	0.166907	19.0273	0.00713362	0.0844607	0.00106651	0.0326575	0.00498561	0.0706088	0.0774675	0.27833	0	7	0	0	1000	44330	44330	0
1	55	Category E	10286	18	22:10:47	352633	352633	75	7.5	15.4456	0.205941	-0.00923828	-0.00228841	-0.00696615	70.1094	0.934792	0.10234	-0.0177181	-0.92847	0.0108105	0.103974	0	0	0.0652083	4.89063	0	0	0.0236523	0.153793	0.00594727	0.0771185	0.0211719	0.145506	0	7	0	0	1000	44330	44330	0
1	56	Category L	10361	18	22:29:28	352708	352708	117	11.7	6.92383	0.059178	0.0372972	-0.0022077	0.014398	109.191	0.933256	0.173457	0.00443418	-0.915763	0.00979693	0.0989794	1.88E-05	0.0043336	0.0667443	7.80908	1.88E-05	0.0043336	0.00320095	0.056577	0.00114558	0.0338465	0.000657302	0.0256379	0	7	0	0	1000	44330	44330	0
1	57	Category J	10478	18	22:37:04	352825	352825	85	8.401	55.2686	0.650218	-0.0747846	0.00404412	-0.0174316	81.3196	0.956701	-0.0390079	0.0483599	-0.953205	0.167383	0.409124	8.90E-05	0.00943608	0.0432991	3.68042	8.90E-05	0.00943608	0.0843894	0.290498	0.108289	0.329073	0.369569	0.607922	0	7	0	0	1000	44330	44330	0
1	58	Category L	10563	18	22:39:58	352910	352910	95	9.4	6.77686	0.0713353	0.0491596	0.00741417	0.00801038	88.5405	0.932006	0.0923777	0.0123278	-0.926498	0.0265856	0.163051	2.83E-05	0.00531685	0.0679944	6.45947	2.83E-05	0.00531685	0.00565892	0.0752258	0.000393195	0.0198291	0.000488281	0.0220971	0	7	0	0	1000	44330	44330	0
1	59	Category J	10658	18	22:40:22	353005	353005	118	11.701	98.3306	0.83331	-0.031159	0.0054104	-0.00853044	115.165	0.975973	0.0177374	0.00505661	-0.975251	0.344503	0.586944	0.000161381	0.0127036	0.0276189	3.25903	0.000117932	0.0108597	0.262079	0.511936	0.132566	0.364097	0.638198	0.798873	0	7	0	0	1000	44330	44330	0
1	60	Category L	10776	18	22:57:43	353123	353123	107	10.6	9.94336	0.0929286	0.0138179	-0.0508086	-0.00538935	99.6396	0.931212	0.0940124	0.00315101	-0.922833	0.0126428	0.11244	4.34E-05	0.00658423	0.0687883	7.36035	2.97E-05	0.00544628	0.00348642	0.0590459	0.00700022	0.0836673	0.00103817	0.0322206	0	7	0	0	1000	44330	44330	0
1	61	Category A	10883	19	5:51:57	362855	362855	1299	130.1	33.0701	0.0254581	-9.59E-05	5.45E-05	-3.89E-05	1228.44	0.945683	0.168232	0.435096	-0.822549	6.77E-05	0.00822558	0	0	0.0543171	70.5579	0	0	0.000167083	0.0129261	0.000196403	0.0140144	0.000186817	0.0136681	0	7	0	0	1000	44330	44330	0
