# Supplementary material for: Development of a multisensor biologging collar and analytical techniques to describe high‐resolution spatial behavior in free‐ranging terrestrial mammals
Source: Ecol Evol. 2024 Sep 23;14(9):e70264. doi: 10.1002/ece3.70264 (PMC11420106; doi:10.1002/ece3.70264)
Supplement: Supplementary file 1 — Appendix S1 [file ECE3-14-e70264-s001.zip › doi_10_5061_dryad_jdfn2z3hv__v20240620/B5_S29_Master.csv]

Counter	Total Event no.	Event no.	Category	Acc_x	Acc_y	Acc_z	Mag_x	Mag_y	Mag_z	Temp C	Pressure hbar	Date	DD	MM	YY	Time_dd:hh:mm:ss	Total secs	Decimal secs	Hours	Minutes	Seconds	Anlg	Light	Battery V	Acc_x sm	Acc_y sm	Acc_z sm	Ang vel	VeDBA	Vel m/s	Vel/VEDBA	FFT cleaned	FFT stuff	FFT stuff	FFT stuff	FFT sweep	FFT zero crossings	FFT zero crossings manual	VeSBA	Animal g	ODBA	Dyn AccX	Dyn AccY	Dyn AccZ	Smth Press	Altitude smth	Pressure change	Altitude change	Median pressure
0	14502	14502	Category A	0.227783	-0.587891	-0.647949	-0.180908	0.476807	0.230713	-34.4	0	18/3/2018	18	3	2018	3:08:24	11304	0.6	3	8	24	0	0.0595703	3.51753	0.230713	-0.584229	-0.663574	0.554932	0.0163574	0	0	0	0	0	0	0	0	0	0.913818	0.0861816	0.0222168	-0.00292969	-0.00341797	0.015625	0	44330	0	0	0
1	14503	14503	Category A	0.2277832	-0.59985352	-0.65991211	-0.17651367	0.47412109	0.23510742	-34.27	0	18/3/2018	18	3	2018	3:08:24	11304	0.7	3	8	24	0	0.059570313	3.5175293	0.23095703	-0.58374023	-0.66357422	0.91699219	0.016601563	0	0	0	0	0	0	0	0	0	0.91357422	0.086425781	0.023193359	-0.003173828	-0.015869141	0.003662109	0	44330	0	0	0
2	14504	14504	Category A	0.2277832	-0.61181641	-0.63598633	-0.17382813	0.47314453	0.23608398	-34.27	0	18/3/2018	18	3	2018	3:08:24	11304	0.8	3	8	24	0	0.059570313	3.5175293	0.23095703	-0.58374023	-0.66357422	1.2641602	0.039306641	0	0	0	0	0	0	0	0	0	0.91357422	0.086425781	0.058837891	-0.003173828	-0.027832031	0.027587891	0	44330	0	0	0
3	14505	14505	Category A	0.23999023	-0.58789063	-0.671875	-0.17895508	0.48046875	0.22998047	-34.27	0	18/3/2018	18	3	2018	3:08:24	11304	0.9	3	8	24	0	0.059570313	3.5175293	0.23120117	-0.58349609	-0.66381836	1.473877	0.012451172	0	0	0	0	0	0	0	0	0	0.91357422	0.086425781	0.020751953	0.008544922	-0.004150391	-0.0078125	0	44330	0	0	0
4	14506	14506	Category A	0.21582031	-0.61181641	-0.65991211	-0.1809082	0.47680664	0.23266602	-34.4	0	18/3/2018	18	3	2018	3:08:25	11305	0	3	8	25	0	0.059570313	3.5175293	0.23095703	-0.58349609	-0.66430664	1.5280762	0.032226563	0	0	0	0	0	0	0	0	0	0.91381836	0.086181641	0.047607422	-0.015136719	-0.028076172	0.004394531	0	44330	0	0	0
5	14507	14507	Category A	0.21582031	-0.58789063	-0.64794922	-0.18286133	0.47509766	0.23364258	-34.52	0	18/3/2018	18	3	2018	3:08:25	11305	0.1	3	8	25	0	0.059570313	3.5175293	0.23095703	-0.58374023	-0.66430664	1.5178223	0.022705078	0	0	0	0	0	0	0	0	0	0.9140625	0.0859375	0.035644531	-0.015136719	-0.00390625	0.016357422	0	44330	0	0	0
6	14508	14508	Category A	0.25195313	-0.59985352	-0.65991211	-0.18432617	0.47412109	0.23461914	-34.52	0	18/3/2018	18	3	2018	3:08:25	11305	0.2	3	8	25	0	0.059570313	3.5175293	0.23120117	-0.58349609	-0.66430664	1.4204102	0.026611328	0	0	0	0	0	0	0	0	0	0.91381836	0.086181641	0.041259766	0.020507813	-0.016113281	0.004394531	0	44330	0	0	0
7	14509	14509	Category A	0.2277832	-0.57592773	-0.65991211	-0.18408203	0.47167969	0.23486328	-34.52	0	18/3/2018	18	3	2018	3:08:25	11305	0.3	3	8	25	0	0.059570313	3.5175293	0.23144531	-0.58300781	-0.66455078	1.104248	0.009277344	0	0	0	0	0	0	0	0	0	0.91381836	0.086181641	0.015625	-0.003662109	0.007080078	0.004638672	0	44330	0	0	0
8	14510	14510	Category A	0.2277832	-0.57592773	-0.64794922	-0.18017578	0.47412109	0.23583984	-34.52	0	18/3/2018	18	3	2018	3:08:25	11305	0.4	3	8	25	0	0.059570313	3.5175293	0.23144531	-0.58276367	-0.66479492	0.67382813	0.018554688	0	0	0	0	0	0	0	0	0	0.91381836	0.086181641	0.02734375	-0.003662109	0.006835938	0.016845703	0	44330	0	0	0
9	14511	14511	Category A	0.21582031	-0.57592773	-0.671875	-0.18066406	0.47412109	0.23681641	-34.76	0	18/3/2018	18	3	2018	3:08:25	11305	0.5	3	8	25	0	0.059570313	3.5175293	0.23095703	-0.58251953	-0.66479492	0.44628906	0.017822266	0	0	0	0	0	0	0	0	0	0.91381836	0.086181641	0.028564453	-0.015136719	0.006591797	-0.006835938	0	44330	0	0	0
10	14512	14512	Category A	0.23999023	-0.57592773	-0.64794922	-0.17895508	0.47509766	0.23681641	-34.76	0	18/3/2018	18	3	2018	3:08:25	11305	0.6	3	8	25	0	0.059570313	3.5175293	0.23095703	-0.58300781	-0.6652832	0.078857422	0.020751953	0	0	0	0	0	0	0	0	0	0.91430664	0.085693359	0.033447266	0.008789063	0.007080078	0.017333984	0	44330	0	0	0
11	14513	14513	Category A	0.25195313	-0.59985352	-0.65991211	-0.17456055	0.47753906	0.23193359	-34.4	0	18/3/2018	18	3	2018	3:08:25	11305	0.7	3	8	25	0	0.059570313	3.5175293	0.23071289	-0.58276367	-0.66430664	0.32568359	0.02734375	0	0	0	0	0	0	0	0	0	0.91333008	0.086669922	0.042724609	0.020996094	-0.016845703	0.004394531	0	44330	0	0	0
12	14514	14514	Category A	0.21582031	-0.57592773	-0.65991211	-0.17895508	0.47875977	0.23681641	-34.15	0	18/3/2018	18	3	2018	3:08:25	11305	0.8	3	8	25	0	0.059570313	3.5175293	0.23046875	-0.58227539	-0.66479492	0.66113281	0.016845703	0	0	0	0	0	0	0	0	0	0.91333008	0.086669922	0.026123047	-0.014648438	0.006347656	0.004882813	0	44330	0	0	0
13	14515	14515	Category A	0.23999023	-0.58789063	-0.671875	-0.18115234	0.47753906	0.22875977	-33.78	0	18/3/2018	18	3	2018	3:08:25	11305	0.9	3	8	25	0	0.059570313	3.5175293	0.23071289	-0.58251953	-0.66479492	0.91870117	0.012451172	0	0	0	0	0	0	0	0	0	0.91357422	0.086425781	0.021240234	0.009033203	-0.005126953	-0.006835938	0	44330	0	0	0
14	14516	14516	Category A	0.25195313	-0.58789063	-0.68383789	-0.17529297	0.47607422	0.23510742	-33.42	0	18/3/2018	18	3	2018	3:08:26	11306	0	3	8	26	0	0.059570313	3.5175293	0.23046875	-0.58251953	-0.66455078	0.98046875	0.029052734	0	0	0	0	0	0	0	0	0	0.91333008	0.086669922	0.045654297	0.021240234	-0.005126953	-0.019042969	0	44330	0	0	0
15	14517	14517	Category A	0.21582031	-0.57592773	-0.64794922	-0.18676758	0.47680664	0.23266602	-33.66	0	18/3/2018	18	3	2018	3:08:26	11306	0.1	3	8	26	0	0.059570313	3.5175293	0.23046875	-0.58251953	-0.66479492	1.0217285	0.023193359	0	0	0	0	0	0	0	0	0	0.91357422	0.086425781	0.038330078	-0.014648438	0.006591797	0.016845703	0	44330	0	0	0
16	14518	14518	Category A	0.20385742	-0.58789063	-0.64794922	-0.17993164	0.47509766	0.23583984	-33.66	0	18/3/2018	18	3	2018	3:08:26	11306	0.2	3	8	26	0	0.059570313	3.5175293	0.23046875	-0.58251953	-0.66455078	0.85205078	0.031738281	0	0	0	0	0	0	0	0	0	0.91333008	0.086669922	0.048583984	-0.026611328	-0.005126953	0.016601563	0	44330	0	0	0
17	14519	14519	Category A	0.25195313	-0.57592773	-0.64794922	-0.17919922	0.47412109	0.22998047	-33.78	0	18/3/2018	18	3	2018	3:08:26	11306	0.3	3	8	26	0	0.059082031	3.5513672	0.23071289	-0.58276367	-0.66455078	0.62744141	0.027587891	0	0	0	0	0	0	0	0	0	0.91357422	0.086425781	0.044677734	0.020996094	0.006835938	0.016601563	0	44330	0	0	0
18	14520	14520	Category A	0.21582031	-0.58789063	-0.671875	-0.17553711	0.47314453	0.23388672	-34.15	0	18/3/2018	18	3	2018	3:08:26	11306	0.4	3	8	26	0	0.059082031	3.5513672	0.23095703	-0.58325195	-0.66430664	0.44873047	0.017333984	0	0	0	0	0	0	0	0	0	0.91381836	0.086181641	0.027099609	-0.015136719	-0.004394531	-0.007324219	0	44330	0	0	0
19	14521	14521	Category A	0.23999023	-0.57592773	-0.65991211	-0.17382813	0.4699707	0.23583984	-34.27	0	18/3/2018	18	3	2018	3:08:26	11306	0.5	3	8	26	0	0.059082031	3.5513672	0.23095703	-0.58276367	-0.66357422	0.47290039	0.01171875	0	0	0	0	0	0	0	0	0	0.9128418	0.087158203	0.01953125	0.008789063	0.006835938	0.003662109	0	44330	0	0	0
20	14522	14522	Category A	0.26391602	-0.57592773	-0.671875	-0.17919922	0.47851563	0.23022461	-34.64	0	18/3/2018	18	3	2018	3:08:26	11306	0.6	3	8	26	0	0.059082031	3.5513672	0.23095703	-0.58227539	-0.66381836	0.50024414	0.034423828	0	0	0	0	0	0	0	0	0	0.9128418	0.087158203	0.047119141	0.032714844	0.006347656	-0.0078125	0	44330	0	0	0
21	14523	14523	Category A	0.2277832	-0.57592773	-0.68383789	-0.17993164	0.47705078	0.23706055	-34.76	0	18/3/2018	18	3	2018	3:08:26	11306	0.7	3	8	26	0	0.059082031	3.5513672	0.23071289	-0.58178711	-0.66333008	0.42260742	0.021484375	0	0	0	0	0	0	0	0	0	0.91186523	0.088134766	0.029541016	-0.002929688	0.005859375	-0.020263672	0	44330	0	0	0
22	14524	14524	Category A	0.25195313	-0.57592773	-0.65991211	-0.17993164	0.4753418	0.23486328	-34.64	0	18/3/2018	18	3	2018	3:08:26	11306	0.8	3	8	26	0	0.059082031	3.5513672	0.23071289	-0.58178711	-0.66357422	0.22338867	0.022216797	0	0	0	0	0	0	0	0	0	0.91210938	0.087890625	0.030761719	0.020996094	0.005859375	0.003662109	0	44330	0	0	0
23	14525	14525	Category A	0.21582031	-0.58789063	-0.65991211	-0.18066406	0.47314453	0.23266602	-34.76	0	18/3/2018	18	3	2018	3:08:26	11306	0.9	3	8	26	0	0.059082031	3.5513672	0.23071289	-0.58178711	-0.66333008	0.018798828	0.016357422	0	0	0	0	0	0	0	0	0	0.91210938	0.087890625	0.024414063	-0.014892578	-0.005859375	0.003417969	0	44330	0	0	0
24	14526	14526	Category A	0.21582031	-0.57592773	-0.63598633	-0.18432617	0.47241211	0.23754883	-34.89	0	18/3/2018	18	3	2018	3:08:27	11307	0	3	8	27	0	0.059082031	3.5513672	0.23071289	-0.58251953	-0.66357422	0.065185547	0.031982422	0	0	0	0	0	0	0	0	0	0.91259766	0.087402344	0.049072266	-0.014892578	0.006591797	0.027587891	0	44330	0	0	0
25	14527	14527	Category A	0.2277832	-0.58789063	-0.65991211	-0.18066406	0.46899414	0.23657227	-34.89	0	18/3/2018	18	3	2018	3:08:27	11307	0.1	3	8	27	0	0.059082031	3.5513672	0.23022461	-0.58276367	-0.66308594	0.29248047	0.006347656	0	0	0	0	0	0	0	0	0	0.91235352	0.087646484	0.010742188	-0.002441406	-0.004882813	0.003173828	0	44330	0	0	0
26	14528	14528	Category A	0.25195313	-0.58789063	-0.65991211	-0.1809082	0.4777832	0.23095703	-34.76	0	18/3/2018	18	3	2018	3:08:27	11307	0.2	3	8	27	0	0.059082031	3.5513672	0.23022461	-0.58276367	-0.66333008	0.35009766	0.022216797	0	0	0	0	0	0	0	0	0	0.91259766	0.087402344	0.029785156	0.021484375	-0.004882813	0.003417969	0	44330	0	0	0
27	14529	14529	Category A	0.25195313	-0.57592773	-0.671875	-0.17626953	0.47338867	0.23681641	-34.4	0	18/3/2018	18	3	2018	3:08:27	11307	0.3	3	8	27	0	0.059082031	3.5513672	0.23046875	-0.58276367	-0.66333008	0.19287109	0.023925781	0	0	0	0	0	0	0	0	0	0.91259766	0.087402344	0.036621094	0.021240234	0.006835938	-0.008300781	0	44330	0	0	0
28	14530	14530	Category A	0.21582031	-0.58789063	-0.69580078	-0.18261719	0.47607422	0.23779297	-34.27	0	18/3/2018	18	3	2018	3:08:27	11307	0.4	3	8	27	0	0.059082031	3.5513672	0.23071289	-0.58251953	-0.66308594	0.059570313	0.036132813	0	0	0	0	0	0	0	0	0	0.91235352	0.087646484	0.052734375	-0.014892578	-0.005126953	-0.032470703	0	44330	0	0	0
29	14531	14531	Category A	0.23999023	-0.57592773	-0.671875	-0.18066406	0.4753418	0.23681641	-34.4	0	18/3/2018	18	3	2018	3:08:27	11307	0.5	3	8	27	0	0.059082031	3.5513672	0.23095703	-0.58251953	-0.6628418	0.21679688	0.014160156	0	0	0	0	0	0	0	0	0	0.91210938	0.087890625	0.024414063	0.008789063	0.006591797	-0.008789063	0	44330	0	0	0
30	14532	14532	Category A	0.2277832	-0.56396484	-0.65991211	-0.1809082	0.48193359	0.23193359	-34.4	0	18/3/2018	18	3	2018	3:08:27	11307	0.6	3	8	27	0	0.059082031	3.5513672	0.23120117	-0.58276367	-0.66235352	0.28662109	0.019287109	0	0	0	0	0	0	0	0	0	0.91210938	0.087890625	0.024902344	-0.003417969	0.018798828	0.002441406	0	44330	0	0	0
31	14533	14533	Category A	0.2277832	-0.56396484	-0.64794922	-0.17797852	0.47338867	0.23583984	-34.76	0	18/3/2018	18	3	2018	3:08:27	11307	0.7	3	8	27	0	0.059082031	3.5513672	0.23095703	-0.58276367	-0.66235352	0.390625	0.023925781	0	0	0	0	0	0	0	0	0	0.91210938	0.087890625	0.036621094	-0.003173828	0.018798828	0.014404297	0	44330	0	0	0
32	14534	14534	Category A	0.23999023	-0.56396484	-0.65991211	-0.18139648	0.47290039	0.23779297	-34.64	0	18/3/2018	18	3	2018	3:08:27	11307	0.8	3	8	27	0	0.059082031	3.5513672	0.23071289	-0.58251953	-0.66210938	0.41552734	0.020751953	0	0	0	0	0	0	0	0	0	0.91162109	0.088378906	0.030029297	0.009033203	0.018554688	0.002197266	0	44330	0	0	0
33	14535	14535	Category A	0.2277832	-0.57592773	-0.671875	-0.17407227	0.47290039	0.23193359	-34.4	0	18/3/2018	18	3	2018	3:08:27	11307	0.9	3	8	27	0	0.059082031	3.5513672	0.23095703	-0.58178711	-0.66186523	0.39453125	0.011962891	0	0	0	0	0	0	0	0	0	0.91113281	0.088867188	0.019042969	-0.003173828	0.005859375	-0.009765625	0	44330	0	0	0
34	14536	14536	Category A	0.23999023	-0.57592773	-0.64794922	-0.17724609	0.47314453	0.23266602	-34.52	0	18/3/2018	18	3	2018	3:08:28	11308	0	3	8	28	0	0.059082031	3.5513672	0.23046875	-0.58203125	-0.66162109	0.47485352	0.017822266	0	0	0	0	0	0	0	0	0	0.91113281	0.088867188	0.029541016	0.009277344	0.006103516	0.013671875	0	44330	0	0	0
35	14537	14537	Category A	0.21582031	-0.58789063	-0.65991211	-0.17919922	0.47851563	0.23022461	-34.15	0	18/3/2018	18	3	2018	3:08:28	11308	0.1	3	8	28	0	0.059082031	3.5513672	0.22973633	-0.58227539	-0.66162109	0.54223633	0.015136719	0	0	0	0	0	0	0	0	0	0.91088867	0.089111328	0.021240234	-0.013916016	-0.005371094	0.001708984	0	44330	0	0	0
36	14538	14538	Category A	0.20385742	-0.57592773	-0.671875	-0.17993164	0.47631836	0.23681641	-34.15	0	18/3/2018	18	3	2018	3:08:28	11308	0.2	3	8	28	0	0.059082031	3.5513672	0.23022461	-0.58227539	-0.66113281	0.50732422	0.029052734	0	0	0	0	0	0	0	0	0	0.91064453	0.089355469	0.043457031	-0.026367188	0.006347656	-0.010498047	0	44330	0	0	0
37	14539	14539	Category A	0.21582031	-0.59985352	-0.65991211	-0.18017578	0.47412109	0.23779297	-34.27	0	18/3/2018	18	3	2018	3:08:28	11308	0.3	3	8	28	0	0.059082031	3.5513672	0.23022461	-0.58178711	-0.66088867	0.43408203	0.022949219	0	0	0	0	0	0	0	0	0	0.91015625	0.08984375	0.033691406	-0.014404297	-0.017822266	0.000976563	0	44330	0	0	0
38	14540	14540	Category A	0.20385742	-0.56396484	-0.671875	-0.18261719	0.47607422	0.23583984	-34.4	0	18/3/2018	18	3	2018	3:08:28	11308	0.4	3	8	28	0	0.059082031	3.5513672	0.23071289	-0.58178711	-0.66088867	0.3112793	0.034179688	0	0	0	0	0	0	0	0	0	0.91015625	0.08984375	0.055664063	-0.026855469	0.017822266	-0.010742188	0	44330	0	0	0
39	14541	14541	Category A	0.25195313	-0.57592773	-0.68383789	-0.18359375	0.47607422	0.23193359	-34.64	0	18/3/2018	18	3	2018	3:08:28	11308	0.5	3	8	28	0	0.059082031	3.5513672	0.23095703	-0.58203125	-0.66088867	0.14453125	0.03125	0	0	0	0	0	0	0	0	0	0.91064453	0.089355469	0.049560547	0.020751953	0.006103516	-0.022705078	0	44330	0	0	0
40	14542	14542	Category A	0.25195313	-0.57592773	-0.671875	-0.17895508	0.47460938	0.23486328	-34.4	0	18/3/2018	18	3	2018	3:08:28	11308	0.6	3	8	28	0	0.059082031	3.5513672	0.23071289	-0.58227539	-0.66113281	0.19433594	0.024414063	0	0	0	0	0	0	0	0	0	0.91064453	0.089355469	0.038085938	0.020996094	0.006347656	-0.010498047	0	44330	0	0	0
41	14543	14543	Category A	0.2277832	-0.58789063	-0.65991211	-0.17993164	0.47631836	0.23193359	-34.64	0	18/3/2018	18	3	2018	3:08:28	11308	0.7	3	8	28	0	0.059082031	3.5513672	0.23022461	-0.58203125	-0.66162109	0.265625	0.006591797	0	0	0	0	0	0	0	0	0	0.91088867	0.089111328	0.010253906	-0.002441406	-0.005615234	0.001708984	0	44330	0	0	0
42	14544	14544	Category A	0.25195313	-0.59985352	-0.671875	-0.17700195	0.47314453	0.23486328	-34.77	0	18/3/2018	18	3	2018	3:08:28	11308	0.8	3	8	28	0	0.059082031	3.5513672	0.23022461	-0.58178711	-0.66162109	0.14477539	0.029541016	0	0	0	0	0	0	0	0	0	0.91088867	0.089111328	0.049316406	0.021484375	-0.017822266	-0.010009766	0	44330	0	0	0
43	14545	14545	Category A	0.2277832	-0.57592773	-0.69580078	-0.18286133	0.47924805	0.22998047	-35.14	0	18/3/2018	18	3	2018	3:08:28	11308	0.9	3	8	28	0	0.059082031	3.5513672	0.23071289	-0.58129883	-0.66210938	0.1418457	0.034179688	0	0	0	0	0	0	0	0	0	0.91088867	0.089111328	0.042236328	-0.002929688	0.005371094	-0.033447266	0	44330	0	0	0
44	14546	14546	Category A	0.2277832	-0.59985352	-0.671875	-0.18017578	0.47607422	0.23266602	-35.38	0	18/3/2018	18	3	2018	3:08:29	11309	0	3	8	29	0	0.059082031	3.5513672	0.23071289	-0.58129883	-0.66162109	0.13110352	0.021240234	0	0	0	0	0	0	0	0	0	0.91040039	0.089599609	0.031494141	-0.002929688	-0.018310547	-0.010009766	0	44330	0	0	0
45	14547	14547	Category A	0.2277832	-0.58789063	-0.68383789	-0.17993164	0.47509766	0.23583984	-35.13	0	18/3/2018	18	3	2018	3:08:29	11309	0.1	3	8	29	0	0.059082031	3.5513672	0.23095703	-0.58105469	-0.66186523	0.015625	0.022949219	0	0	0	0	0	0	0	0	0	0.91064453	0.089355469	0.031738281	-0.003173828	-0.006591797	-0.021728516	0	44330	0	0	0
46	14548	14548	Category A	0.23999023	-0.57592773	-0.65991211	-0.18530273	0.47851563	0.23291016	-34.89	0	18/3/2018	18	3	2018	3:08:29	11309	0.2	3	8	29	0	0.059082031	3.5513672	0.23120117	-0.58081055	-0.66235352	0.13720703	0.010253906	0	0	0	0	0	0	0	0	0	0.91088867	0.089111328	0.016113281	0.008544922	0.004882813	0.002441406	0	44330	0	0	0
47	14549	14549	Category A	0.2277832	-0.58789063	-0.671875	-0.17919922	0.47949219	0.22680664	-34.76	0	18/3/2018	18	3	2018	3:08:29	11309	0.3	3	8	29	0	0.059082031	3.5513672	0.23144531	-0.58032227	-0.66235352	0.044189453	0.012451172	0	0	0	0	0	0	0	0	0	0.91064453	0.089355469	0.020507813	-0.003662109	-0.007324219	-0.009277344	0	44330	0	0	0
48	14550	14550	Category A	0.20385742	-0.57592773	-0.65991211	-0.18066406	0.47045898	0.23364258	-34.76	0	18/3/2018	18	3	2018	3:08:29	11309	0.4	3	8	29	0	0.059082031	3.5513672	0.23168945	-0.58007813	-0.6628418	0.33398438	0.028320313	0	0	0	0	0	0	0	0	0	0.91088867	0.089111328	0.03515625	-0.027832031	0.004150391	0.002929688	0	44330	0	0	0
49	14551	14551	Category A	0.2277832	-0.58789063	-0.65991211	-0.18261719	0.47705078	0.23364258	-34.4	0	18/3/2018	18	3	2018	3:08:29	11309	0.5	3	8	29	0	0.059082031	3.5513672	0.23168945	-0.58007813	-0.66308594	0.38867188	0.009277344	0	0	0	0	0	0	0	0	0	0.91113281	0.088867188	0.014892578	-0.00390625	-0.007568359	0.003173828	0	44330	0	0	0
50	14552	14552	Category A	0.21582031	-0.56396484	-0.6237793	-0.1784668	0.47851563	0.22875977	-34.27	0	18/3/2018	18	3	2018	3:08:29	11309	0.6	3	8	29	0	0.059082031	3.5513672	0.23217773	-0.58032227	-0.6628418	0.23095703	0.045410156	0	0	0	0	0	0	0	0	0	0.91113281	0.088867188	0.071777344	-0.016357422	0.016357422	0.0390625	0	44330	0	0	0
51	14553	14553	Category A	0.21582031	-0.56396484	-0.65991211	-0.17993164	0.47192383	0.23681641	-34.03	0	18/3/2018	18	3	2018	3:08:29	11309	0.7	3	8	29	0	0.059082031	3.5513672	0.23217773	-0.58032227	-0.6628418	0.26171875	0.023193359	0	0	0	0	0	0	0	0	0	0.91113281	0.088867188	0.035644531	-0.016357422	0.016357422	0.002929688	0	44330	0	0	0
52	14554	14554	Category A	0.23999023	-0.57592773	-0.65991211	-0.18359375	0.47607422	0.23071289	-34.03	0	18/3/2018	18	3	2018	3:08:29	11309	0.8	3	8	29	0	0.059082031	3.5513672	0.23168945	-0.58007813	-0.66308594	0.21020508	0.009521484	0	0	0	0	0	0	0	0	0	0.91088867	0.089111328	0.015380859	0.008056641	0.004150391	0.003173828	0	44330	0	0	0
53	14555	14555	Category A	0.21582031	-0.57592773	-0.671875	-0.18017578	0.47485352	0.23364258	-34.15	0	18/3/2018	18	3	2018	3:08:29	11309	0.9	3	8	29	0	0.059082031	3.5513672	0.23217773	-0.58007813	-0.66333008	0.013916016	0.018798828	0	0	0	0	0	0	0	0	0	0.91113281	0.088867188	0.029052734	-0.016357422	0.004150391	-0.008300781	0	44330	0	0	0
54	14556	14556	Category A	0.2277832	-0.58789063	-0.68383789	-0.17919922	0.48120117	0.23095703	-34.4	0	18/3/2018	18	3	2018	3:08:30	11310	0	3	8	30	0	0.059082031	3.5513672	0.23217773	-0.57958984	-0.66333008	0.033447266	0.022216797	0	0	0	0	0	0	0	0	0	0.91113281	0.088867188	0.032958984	-0.004394531	-0.008056641	-0.020263672	0	44330	0	0	0
55	14557	14557	Category A	0.21582031	-0.58789063	-0.64794922	-0.17724609	0.47241211	0.2277832	-34.4	0	18/3/2018	18	3	2018	3:08:30	11310	0.111	3	8	30	0	0.059570313	3.5336426	0.23217773	-0.57958984	-0.66357422	0.15185547	0.023925781	0	0	0	0	0	0	0	0	0	0.91113281	0.088867188	0.040283203	-0.016357422	-0.008056641	0.015625	0	44330	0	0	0
56	14558	14558	Category A	0.2277832	-0.59985352	-0.671875	-0.1796875	0.47070313	0.23583984	-34.4	0	18/3/2018	18	3	2018	3:08:30	11310	0.222	3	8	30	0	0.059570313	3.5336426	0.23217773	-0.57958984	-0.66381836	0.56054688	0.021972656	0	0	0	0	0	0	0	0	0	0.91137695	0.088623047	0.032470703	-0.004394531	-0.020019531	-0.0078125	0	44330	0	0	0
57	14559	14559	Category A	0.2277832	-0.59985352	-0.64794922	-0.17822266	0.47607422	0.23486328	-34.76	0	18/3/2018	18	3	2018	3:08:30	11310	0.333	3	8	30	0	0.059570313	3.5336426	0.23291016	-0.57958984	-0.6640625	0.48193359	0.026123047	0	0	0	0	0	0	0	0	0	0.91162109	0.088378906	0.041503906	-0.005126953	-0.020019531	0.016113281	0	44330	0	0	0
58	14560	14560	Category A	0.23999023	-0.56396484	-0.6237793	-0.17919922	0.47412109	0.23291016	-34.52	0	18/3/2018	18	3	2018	3:08:30	11310	0.444	3	8	30	0	0.059570313	3.5336426	0.23266602	-0.57958984	-0.6640625	0.31567383	0.043701172	0	0	0	0	0	0	0	0	0	0.91162109	0.088378906	0.062988281	0.007080078	0.015625	0.040283203	0	44330	0	0	0
59	14561	14561	Category A	0.2277832	-0.56396484	-0.671875	-0.17626953	0.47412109	0.23779297	-34.4	0	18/3/2018	18	3	2018	3:08:30	11310	0.555	3	8	30	0	0.059570313	3.5336426	0.23266602	-0.57958984	-0.66381836	0.24536133	0.018066406	0	0	0	0	0	0	0	0	0	0.91137695	0.088623047	0.028320313	-0.004882813	0.015625	-0.0078125	0	44330	0	0	0
60	14562	14562	Category A	0.2277832	-0.57592773	-0.64794922	-0.17895508	0.47338867	0.23583984	-34.27	0	18/3/2018	18	3	2018	3:08:30	11310	0.666	3	8	30	0	0.059570313	3.5336426	0.23242188	-0.57958984	-0.6640625	0.079833984	0.017089844	0	0	0	0	0	0	0	0	0	0.91162109	0.088378906	0.024658203	-0.004638672	0.003662109	0.016113281	0	44330	0	0	0
61	14563	14563	Category A	0.23999023	-0.57592773	-0.68383789	-0.17797852	0.47241211	0.23583984	-34.03	0	18/3/2018	18	3	2018	3:08:30	11310	0.777	3	8	30	0	0.059570313	3.5336426	0.23217773	-0.57983398	-0.66381836	0.12353516	0.021484375	0	0	0	0	0	0	0	0	0	0.91162109	0.088378906	0.031494141	0.007568359	0.00390625	-0.019775391	0	44330	0	0	0
62	14564	14564	Category A	0.2277832	-0.58789063	-0.65991211	-0.17651367	0.47241211	0.23364258	-33.91	0	18/3/2018	18	3	2018	3:08:30	11310	0.888	3	8	30	0	0.059570313	3.5336426	0.23217773	-0.5793457	-0.66357422	0.20678711	0.010009766	0	0	0	0	0	0	0	0	0	0.91113281	0.088867188	0.016357422	-0.004394531	-0.008300781	0.003662109	0	44330	0	0	0
63	14565	14565	Category A	0.23999023	-0.61181641	-0.65991211	-0.17919922	0.48022461	0.23291016	-34.03	0	18/3/2018	18	3	2018	3:08:31	11311	0	3	8	31	0	0.059570313	3.5336426	0.23193359	-0.57910156	-0.66357422	0.23339844	0.033691406	0	0	0	0	0	0	0	0	0	0.91088867	0.089111328	0.044189453	0.0078125	-0.032470703	0.003662109	0	44330	0	0	0
64	14566	14566	Category A	0.2277832	-0.58789063	-0.64794922	-0.18066406	0.47607422	0.23266602	-34.15	0	18/3/2018	18	3	2018	3:08:31	11311	0.09	3	8	31	0	0.059570313	3.5336426	0.23242188	-0.57910156	-0.66357422	0.24267578	0.018554688	0	0	0	0	0	0	0	0	0	0.91113281	0.088867188	0.029052734	-0.004638672	-0.008544922	0.015625	0	44330	0	0	0
65	14567	14567	Category A	0.2277832	-0.57592773	-0.68383789	-0.17919922	0.47314453	0.23266602	-34.03	0	18/3/2018	18	3	2018	3:08:31	11311	0.181	3	8	31	0	0.059570313	3.5336426	0.23266602	-0.57910156	-0.6640625	0.13330078	0.020507813	0	0	0	0	0	0	0	0	0	0.91137695	0.088623047	0.028076172	-0.004882813	0.003173828	-0.01953125	0	44330	0	0	0
66	14568	14568	Category A	0.2277832	-0.58789063	-0.65991211	-0.17724609	0.47241211	0.22998047	-34.27	0	18/3/2018	18	3	2018	3:08:31	11311	0.272	3	8	31	0	0.059570313	3.5336426	0.23291016	-0.57885742	-0.6640625	0.028564453	0.010986328	0	0	0	0	0	0	0	0	0	0.91137695	0.088623047	0.018066406	-0.005126953	-0.008789063	0.004150391	0	44330	0	0	0
67	14569	14569	Category A	0.23999023	-0.56396484	-0.65991211	-0.18041992	0.47949219	0.22875977	-34.27	0	18/3/2018	18	3	2018	3:08:31	11311	0.363	3	8	31	0	0.059570313	3.5336426	0.23266602	-0.57885742	-0.6640625	0.075683594	0.017089844	0	0	0	0	0	0	0	0	0	0.91113281	0.088867188	0.026367188	0.007080078	0.014892578	0.004150391	0	44330	0	0	0
68	14570	14570	Category A	0.23999023	-0.57592773	-0.63598633	-0.18188477	0.4777832	0.23266602	-34.15	0	18/3/2018	18	3	2018	3:08:31	11311	0.454	3	8	31	0	0.059570313	3.5336426	0.23217773	-0.57910156	-0.66357422	0.0703125	0.028808594	0	0	0	0	0	0	0	0	0	0.91088867	0.089111328	0.038574219	0.007568359	0.003173828	0.027587891	0	44330	0	0	0
69	14571	14571	Category A	0.23999023	-0.59985352	-0.63598633	-0.17993164	0.47070313	0.23266602	-34.27	0	18/3/2018	18	3	2018	3:08:31	11311	0.545	3	8	31	0	0.059570313	3.5336426	0.23266602	-0.57885742	-0.66333008	0.15917969	0.03515625	0	0	0	0	0	0	0	0	0	0.91064453	0.089355469	0.055664063	0.007080078	-0.020751953	0.02734375	0	44330	0	0	0
70	14572	14572	Category A	0.2277832	-0.58789063	-0.65991211	-0.18334961	0.47631836	0.23266602	-34.4	0	18/3/2018	18	3	2018	3:08:31	11311	0.636	3	8	31	0	0.059570313	3.5336426	0.23217773	-0.5793457	-0.66333008	0.33935547	0.010253906	0	0	0	0	0	0	0	0	0	0.91088867	0.089111328	0.016601563	-0.004394531	-0.008300781	0.003417969	0	44330	0	0	0
71	14573	14573	Category A	0.2277832	-0.56396484	-0.65991211	-0.18505859	0.47509766	0.23461914	-34.52	0	18/3/2018	18	3	2018	3:08:31	11311	0.727	3	8	31	0	0.059570313	3.5336426	0.23217773	-0.5793457	-0.66333008	0.33740234	0.016357422	0	0	0	0	0	0	0	0	0	0.91088867	0.089111328	0.0234375	-0.004394531	0.015380859	0.003417969	0	44330	0	0	0
72	14574	14574	Category A	0.23999023	-0.56396484	-0.65991211	-0.18017578	0.47875977	0.23291016	-35.13	0	18/3/2018	18	3	2018	3:08:31	11311	0.818	3	8	31	0	0.059570313	3.5336426	0.23217773	-0.5793457	-0.66357422	0.35131836	0.017578125	0	0	0	0	0	0	0	0	0	0.91113281	0.088867188	0.027099609	0.007568359	0.015380859	0.003662109	0	44330	0	0	0
73	14575	14575	Category A	0.21582031	-0.57592773	-0.65991211	-0.18017578	0.47998047	0.22875977	-35.26	0	18/3/2018	18	3	2018	3:08:31	11311	0.909	3	8	31	0	0.059570313	3.5336426	0.23193359	-0.57958984	-0.66381836	0.32006836	0.017089844	0	0	0	0	0	0	0	0	0	0.91137695	0.088623047	0.024169922	-0.016113281	0.003662109	0.00390625	0	44330	0	0	0
74	14576	14576	Category A	0.21582031	-0.58789063	-0.65991211	-0.17993164	0.47070313	0.23266602	-35.38	0	18/3/2018	18	3	2018	3:08:32	11312	0	3	8	32	0	0.059570313	3.5336426	0.23217773	-0.57958984	-0.66357422	0.26342773	0.018554688	0	0	0	0	0	0	0	0	0	0.91113281	0.088867188	0.028076172	-0.016357422	-0.008056641	0.003662109	0	44330	0	0	0
75	14577	14577	Category A	0.23999023	-0.58789063	-0.6237793	-0.18188477	0.47607422	0.23266602	-35.38	0	18/3/2018	18	3	2018	3:08:32	11312	0.1	3	8	32	0	0.059570313	3.5336426	0.23217773	-0.57958984	-0.66357422	0.21728516	0.041259766	0	0	0	0	0	0	0	0	0	0.91113281	0.088867188	0.055419922	0.007568359	-0.008056641	0.039794922	0	44330	0	0	0
76	14578	14578	Category A	0.23999023	-0.56396484	-0.65991211	-0.18969727	0.47607422	0.23486328	-35.01	0	18/3/2018	18	3	2018	3:08:32	11312	0.2	3	8	32	0	0.059570313	3.5336426	0.23266602	-0.57958984	-0.66357422	0.2265625	0.017578125	0	0	0	0	0	0	0	0	0	0.91137695	0.088623047	0.026855469	0.007080078	0.015625	0.003662109	0	44330	0	0	0
77	14579	14579	Category A	0.26391602	-0.57592773	-0.65991211	-0.18530273	0.47949219	0.22851563	-34.89	0	18/3/2018	18	3	2018	3:08:32	11312	0.3	3	8	32	0	0.059570313	3.5336426	0.2331543	-0.57983398	-0.66357422	0.24584961	0.031005859	0	0	0	0	0	0	0	0	0	0.91162109	0.088378906	0.038330078	0.030517578	0.00390625	0.003662109	0	44330	0	0	0
78	14580	14580	Category A	0.25195313	-0.58789063	-0.671875	-0.17626953	0.47680664	0.23583984	-34.52	0	18/3/2018	18	3	2018	3:08:32	11312	0.4	3	8	32	0	0.059570313	3.5336426	0.2331543	-0.57958984	-0.6640625	0.096191406	0.021728516	0	0	0	0	0	0	0	0	0	0.91186523	0.088134766	0.034423828	0.018554688	-0.008056641	-0.007568359	0	44330	0	0	0
79	14581	14581	Category A	0.20385742	-0.61181641	-0.671875	-0.18774414	0.47436523	0.23144531	-34.52	0	18/3/2018	18	3	2018	3:08:32	11312	0.5	3	8	32	0	0.059570313	3.5336426	0.23339844	-0.58007813	-0.66357422	0.27441406	0.044189453	0	0	0	0	0	0	0	0	0	0.91186523	0.088134766	0.069335938	-0.029541016	-0.031494141	-0.008056641	0	44330	0	0	0
80	14582	14582	Category A	0.20385742	-0.56396484	-0.69580078	-0.18164063	0.47949219	0.23510742	-34.64	0	18/3/2018	18	3	2018	3:08:32	11312	0.6	3	8	32	0	0.059570313	3.5336426	0.23291016	-0.58032227	-0.66308594	0.3527832	0.046630859	0	0	0	0	0	0	0	0	0	0.91137695	0.088623047	0.078125	-0.029052734	0.016357422	-0.032470703	0	44330	0	0	0
81	14583	14583	Category A	0.2277832	-0.58789063	-0.65991211	-0.18017578	0.47485352	0.23364258	-35.01	0	18/3/2018	18	3	2018	3:08:32	11312	0.7	3	8	32	0	0.059570313	3.5336426	0.23242188	-0.58081055	-0.6628418	0.15209961	0.009033203	0	0	0	0	0	0	0	0	0	0.91162109	0.088378906	0.014892578	-0.004638672	-0.006835938	0.002929688	0	44330	0	0	0
82	14584	14584	Category A	0.26391602	-0.57592773	-0.65991211	-0.17822266	0.47680664	0.23486328	-35.01	0	18/3/2018	18	3	2018	3:08:32	11312	0.8	3	8	32	0	0.059570313	3.5336426	0.23217773	-0.58081055	-0.6628418	0.085449219	0.031982422	0	0	0	0	0	0	0	0	0	0.91137695	0.088623047	0.039550781	0.031494141	0.004882813	0.002929688	0	44330	0	0	0
83	14585	14585	Category A	0.23999023	-0.58789063	-0.63598633	-0.18164063	0.47167969	0.23266602	-34.64	0	18/3/2018	18	3	2018	3:08:32	11312	0.9	3	8	32	0	0.059570313	3.5336426	0.23217773	-0.58081055	-0.66259766	0.37963867	0.028564453	0	0	0	0	0	0	0	0	0	0.91113281	0.088867188	0.041503906	0.007568359	-0.006835938	0.026611328	0	44330	0	0	0
84	14586	14586	Category A	0.2277832	-0.58789063	-0.68383789	-0.18530273	0.47607422	0.23364258	-34.28	0	18/3/2018	18	3	2018	3:08:33	11313	0	3	8	33	0	0.059570313	3.5336426	0.23217773	-0.58081055	-0.66210938	0.43286133	0.022949219	0	0	0	0	0	0	0	0	0	0.91088867	0.089111328	0.032714844	-0.004394531	-0.006835938	-0.021484375	0	44330	0	0	0
85	14587	14587	Category A	0.23999023	-0.56396484	-0.69580078	-0.18139648	0.47338867	0.23657227	-33.78	0	18/3/2018	18	3	2018	3:08:33	11313	0.111	3	8	33	0	0.059570313	3.5336426	0.23217773	-0.58081055	-0.66162109	0.45654297	0.038574219	0	0	0	0	0	0	0	0	0	0.91064453	0.089355469	0.05859375	0.007568359	0.016845703	-0.033935547	0	44330	0	0	0
86	14588	14588	Category A	0.27587891	-0.56396484	-0.65991211	-0.18188477	0.47412109	0.23583984	-33.78	0	18/3/2018	18	3	2018	3:08:33	11313	0.222	3	8	33	0	0.059570313	3.5336426	0.23291016	-0.58129883	-0.66162109	0.8046875	0.046142578	0	0	0	0	0	0	0	0	0	0.91113281	0.088867188	0.062011719	0.042724609	0.017333984	0.001708984	0	44330	0	0	0
87	14589	14589	Category A	0.25195313	-0.56396484	-0.68383789	-0.17700195	0.47314453	0.23681641	-33.91	0	18/3/2018	18	3	2018	3:08:33	11313	0.333	3	8	33	0	0.059570313	3.5336426	0.23266602	-0.58129883	-0.66162109	1.0456543	0.033935547	0	0	0	0	0	0	0	0	0	0.91088867	0.089111328	0.05859375	0.019042969	0.017333984	-0.021972656	0	44330	0	0	0
88	14590	14590	Category A	0.2277832	-0.57592773	-0.671875	-0.18115234	0.47753906	0.22998047	-33.78	0	18/3/2018	18	3	2018	3:08:33	11313	0.444	3	8	33	0	0.059570313	3.5336426	0.23266602	-0.58105469	-0.66137695	0.88500977	0.012451172	0	0	0	0	0	0	0	0	0	0.91064453	0.089355469	0.020263672	-0.004882813	0.005126953	-0.010253906	0	44330	0	0	0
89	14591	14591	Category A	0.23999023	-0.58789063	-0.64794922	-0.18017578	0.47290039	0.23486328	-34.03	0	18/3/2018	18	3	2018	3:08:33	11313	0.555	3	8	33	0	0.059570313	3.5336426	0.23291016	-0.58129883	-0.66162109	0.37109375	0.016601563	0	0	0	0	0	0	0	0	0	0.91113281	0.088867188	0.026855469	0.006835938	-0.006347656	0.013671875	0	44330	0	0	0
90	14592	14592	Category A	0.23999023	-0.57592773	-0.64794922	-0.17651367	0.47241211	0.23266602	-34.4	0	18/3/2018	18	3	2018	3:08:33	11313	0.666	3	8	33	0	0.059570313	3.5336426	0.23291016	-0.58129883	-0.66162109	0.23583984	0.016357422	0	0	0	0	0	0	0	0	0	0.91113281	0.088867188	0.026123047	0.006835938	0.005371094	0.013671875	0	44330	0	0	0
91	14593	14593	Category A	0.2277832	-0.57592773	-0.68383789	-0.18676758	0.47875977	0.23364258	-34.64	0	18/3/2018	18	3	2018	3:08:33	11313	0.777	3	8	33	0	0.059570313	3.5336426	0.23291016	-0.58129883	-0.66210938	0.45410156	0.022949219	0	0	0	0	0	0	0	0	0	0.91137695	0.088623047	0.032470703	-0.005126953	0.005371094	-0.021484375	0	44330	0	0	0
92	14594	14594	Category A	0.23999023	-0.57592773	-0.671875	-0.18017578	0.47412109	0.23486328	-34.89	0	18/3/2018	18	3	2018	3:08:33	11313	0.888	3	8	33	0	0.059570313	3.5336426	0.23291016	-0.58154297	-0.66210938	0.62670898	0.012939453	0	0	0	0	0	0	0	0	0	0.91162109	0.088378906	0.022216797	0.006835938	0.005615234	-0.009521484	0	44330	0	0	0
93	14595	14595	Category A	0.25195313	-0.56396484	-0.68383789	-0.1862793	0.47143555	0.22851563	-35.01	0	18/3/2018	18	3	2018	3:08:34	11314	0	3	8	34	0	0.059326172	3.4675781	0.23266602	-0.58154297	-0.66210938	0.52416992	0.033691406	0	0	0	0	0	0	0	0	0	0.91162109	0.088378906	0.058105469	0.019042969	0.017578125	-0.021484375	0	44330	0	0	0
94	14596	14596	Category A	0.23999023	-0.57592773	-0.69580078	-0.1784668	0.47924805	0.22900391	-34.89	0	18/3/2018	18	3	2018	3:08:34	11314	0.1	3	8	34	0	0.059326172	3.4675781	0.23291016	-0.58129883	-0.66210938	0.57128906	0.034667969	0	0	0	0	0	0	0	0	0	0.91137695	0.088623047	0.045898438	0.006835938	0.005371094	-0.033447266	0	44330	0	0	0
95	14597	14597	Category A	0.2277832	-0.58789063	-0.671875	-0.17993164	0.47241211	0.23364258	-34.76	0	18/3/2018	18	3	2018	3:08:34	11314	0.2	3	8	34	0	0.059326172	3.4675781	0.23266602	-0.58105469	-0.66210938	0.47998047	0.012695313	0	0	0	0	0	0	0	0	0	0.91113281	0.088867188	0.021240234	-0.004882813	-0.006591797	-0.009521484	0	44330	0	0	0
96	14598	14598	Category A	0.25195313	-0.57592773	-0.65991211	-0.17529297	0.47338867	0.23779297	-34.89	0	18/3/2018	18	3	2018	3:08:34	11314	0.3	3	8	34	0	0.059326172	3.4675781	0.23266602	-0.58081055	-0.66259766	0.096923828	0.019775391	0	0	0	0	0	0	0	0	0	0.91137695	0.088623047	0.026611328	0.019042969	0.004882813	0.002685547	0	44330	0	0	0
97	14599	14599	Category A	0.23999023	-0.57592773	-0.64794922	-0.1862793	0.47851563	0.22875977	-34.89	0	18/3/2018	18	3	2018	3:08:34	11314	0.4	3	8	34	0	0.059326172	3.4675781	0.23291016	-0.58032227	-0.6628418	0.13354492	0.017089844	0	0	0	0	0	0	0	0	0	0.91137695	0.088623047	0.026367188	0.006835938	0.004394531	0.014892578	0	44330	0	0	0
98	14600	14600	Category A	0.20385742	-0.58789063	-0.65991211	-0.17993164	0.4777832	0.23168945	-34.89	0	18/3/2018	18	3	2018	3:08:34	11314	0.5	3	8	34	0	0.059326172	3.4675781	0.23291016	-0.58007813	-0.6628418	0.35302734	0.030273438	0	0	0	0	0	0	0	0	0	0.91137695	0.088623047	0.039794922	-0.029052734	-0.007568359	0.002929688	0	44330	0	0	0
99	14601	14601	Category A	0.2277832	-0.58789063	-0.671875	-0.1809082	0.4765625	0.22900391	-35.01	0	18/3/2018	18	3	2018	3:08:34	11314	0.6	3	8	34	0	0.059326172	3.4675781	0.23266602	-0.58056641	-0.66357422	0.19116211	0.011962891	0	0	0	0	0	0	0	0	0	0.91186523	0.088134766	0.020263672	-0.004882813	-0.007080078	-0.008056641	0	44330	0	0	0
100	14602	14602	Category A	0.25195313	-0.58789063	-0.65991211	-0.17651367	0.47509766	0.23583984	-34.76	0	18/3/2018	18	3	2018	3:08:34	11314	0.7	3	8	34	0	0.059326172	3.4675781	0.23266602	-0.58056641	-0.66333008	0.140625	0.020507813	0	0	0	0	0	0	0	0	0	0.91186523	0.088134766	0.029785156	0.019042969	-0.007080078	0.003417969	0	44330	0	0	0
101	14603	14603	Category A	0.21582031	-0.53979492	-0.65991211	-0.17651367	0.47509766	0.23193359	-34.52	0	18/3/2018	18	3	2018	3:08:34	11314	0.8	3	8	34	0	0.059326172	3.4675781	0.23266602	-0.58032227	-0.66357422	0.25537109	0.044189453	0	0	0	0	0	0	0	0	0	0.91186523	0.088134766	0.061279297	-0.016845703	0.040527344	0.003662109	0	44330	0	0	0
102	14604	14604	Category A	0.23999023	-0.55175781	-0.65991211	-0.17407227	0.46972656	0.23291016	-34.4	0	18/3/2018	18	3	2018	3:08:34	11314	0.9	3	8	34	0	0.059326172	3.4675781	0.23291016	-0.58032227	-0.66308594	0.19091797	0.029785156	0	0	0	0	0	0	0	0	0	0.91162109	0.088378906	0.0390625	0.006835938	0.028564453	0.003173828	0	44330	0	0	0
103	14605	14605	Category A	0.25195313	-0.58789063	-0.671875	-0.18286133	0.47509766	0.23071289	-34.27	0	18/3/2018	18	3	2018	3:08:35	11315	0	3	8	35	0	0.059326172	3.4675781	0.23291016	-0.58032227	-0.66308594	0.019287109	0.021972656	0	0	0	0	0	0	0	0	0	0.91137695	0.088623047	0.034912109	0.018798828	-0.007324219	-0.008544922	0	44330	0	0	0
104	14606	14606	Category A	0.23999023	-0.57592773	-0.65991211	-0.17895508	0.47265625	0.23364258	-34.64	0	18/3/2018	18	3	2018	3:08:35	11315	0.1	3	8	35	0	0.059326172	3.4675781	0.23266602	-0.57958984	-0.66308594	0.18798828	0.008544922	0	0	0	0	0	0	0	0	0	0.91113281	0.088867188	0.014160156	0.007080078	0.003662109	0.003173828	0	44330	0	0	0
105	14607	14607	Category A	0.23999023	-0.57592773	-0.65991211	-0.17993164	0.47241211	0.23364258	-34.89	0	18/3/2018	18	3	2018	3:08:35	11315	0.2	3	8	35	0	0.059326172	3.4675781	0.23266602	-0.57958984	-0.66357422	0.36254883	0.008789063	0	0	0	0	0	0	0	0	0	0.91113281	0.088867188	0.014648438	0.007080078	0.003662109	0.003662109	0	44330	0	0	0
106	14608	14608	Category A	0.23999023	-0.58789063	-0.65991211	-0.17724609	0.47070313	0.23583984	-35.01	0	18/3/2018	18	3	2018	3:08:35	11315	0.3	3	8	35	0	0.059326172	3.4675781	0.23217773	-0.57958984	-0.66333008	0.46386719	0.011474609	0	0	0	0	0	0	0	0	0	0.91113281	0.088867188	0.019042969	0.007568359	-0.008056641	0.003417969	0	44330	0	0	0
107	14609	14609	Category A	0.21582031	-0.58789063	-0.64794922	-0.17895508	0.47509766	0.23779297	-35.01	0	18/3/2018	18	3	2018	3:08:35	11315	0.4	3	8	35	0	0.059326172	3.4675781	0.23217773	-0.58007813	-0.66333008	0.42260742	0.023925781	0	0	0	0	0	0	0	0	0	0.91137695	0.088623047	0.039794922	-0.016357422	-0.007568359	0.015380859	0	44330	0	0	0
108	14610	14610	Category A	0.23999023	-0.56396484	-0.671875	-0.17993164	0.47509766	0.23779297	-34.64	0	18/3/2018	18	3	2018	3:08:35	11315	0.5	3	8	35	0	0.059326172	3.4675781	0.23193359	-0.58032227	-0.66333008	0.22021484	0.020019531	0	0	0	0	0	0	0	0	0	0.91137695	0.088623047	0.032958984	0.0078125	0.016357422	-0.008300781	0	44330	0	0	0
109	14611	14611	Category A	0.21582031	-0.61181641	-0.671875	-0.17407227	0.46972656	0.23681641	-34.52	0	18/3/2018	18	3	2018	3:08:35	11315	0.6	3	8	35	0	0.059326172	3.4675781	0.23168945	-0.58032227	-0.66357422	0.12255859	0.036132813	0	0	0	0	0	0	0	0	0	0.91137695	0.088623047	0.055419922	-0.015869141	-0.03125	-0.008056641	0	44330	0	0	0
110	14612	14612	Category A	0.21582031	-0.57592773	-0.65991211	-0.18164063	0.47314453	0.23364258	-34.64	0	18/3/2018	18	3	2018	3:08:35	11315	0.7	3	8	35	0	0.059326172	3.4675781	0.23144531	-0.58007813	-0.66357422	0.24707031	0.016601563	0	0	0	0	0	0	0	0	0	0.91113281	0.088867188	0.0234375	-0.015625	0.004150391	0.003662109	0	44330	0	0	0
111	14613	14613	Category A	0.2277832	-0.56396484	-0.671875	-0.17919922	0.47680664	0.23071289	-34.52	0	18/3/2018	18	3	2018	3:08:35	11315	0.8	3	8	35	0	0.059326172	3.4675781	0.23144531	-0.58007813	-0.66357422	0.2878418	0.018554688	0	0	0	0	0	0	0	0	0	0.91137695	0.088623047	0.028076172	-0.003662109	0.016113281	-0.008056641	0	44330	0	0	0
112	14614	14614	Category A	0.2277832	-0.58789063	-0.671875	-0.18017578	0.47680664	0.23583984	-34.52	0	18/3/2018	18	3	2018	3:08:35	11315	0.9	3	8	35	0	0.059326172	3.4675781	0.23193359	-0.58007813	-0.66381836	0.39941406	0.01171875	0	0	0	0	0	0	0	0	0	0.91162109	0.088378906	0.019775391	-0.004150391	-0.007568359	-0.0078125	0	44330	0	0	0
113	14615	14615	Category A	0.23999023	-0.57592773	-0.64794922	-0.17822266	0.47680664	0.23608398	-34.03	0	18/3/2018	18	3	2018	3:08:36	11316	0	3	8	36	0	0.059326172	3.4675781	0.23168945	-0.58007813	-0.66381836	0.39355469	0.018310547	0	0	0	0	0	0	0	0	0	0.91162109	0.088378906	0.028320313	0.008056641	0.004150391	0.015869141	0	44330	0	0	0
114	14616	14616	Category A	0.25195313	-0.57592773	-0.64794922	-0.17993164	0.47314453	0.23364258	-33.66	0	18/3/2018	18	3	2018	3:08:36	11316	0.1	3	8	36	0	0.059326172	3.4675781	0.23193359	-0.58032227	-0.6640625	0.3046875	0.025878906	0	0	0	0	0	0	0	0	0	0.91186523	0.088134766	0.040283203	0.019775391	0.004394531	0.016113281	0	44330	0	0	0
115	14617	14617	Category A	0.23999023	-0.57592773	-0.671875	-0.17993164	0.47314453	0.23364258	-33.66	0	18/3/2018	18	3	2018	3:08:36	11316	0.2	3	8	36	0	0.059326172	3.4675781	0.23217773	-0.58032227	-0.6640625	0.15991211	0.01171875	0	0	0	0	0	0	0	0	0	0.91186523	0.088134766	0.020019531	0.007568359	0.004394531	-0.007568359	0	44330	0	0	0
116	14618	14618	Category A	0.25195313	-0.59985352	-0.671875	-0.17382813	0.47070313	0.23583984	-34.03	0	18/3/2018	18	3	2018	3:08:36	11316	0.3	3	8	36	0	0.059326172	3.4675781	0.23168945	-0.58007813	-0.6640625	0.012939453	0.029052734	0	0	0	0	0	0	0	0	0	0.91186523	0.088134766	0.047363281	0.020019531	-0.01953125	-0.007568359	0	44330	0	0	0
117	14619	14619	Category A	0.21582031	-0.58789063	-0.68383789	-0.17822266	0.47998047	0.22900391	-34.52	0	18/3/2018	18	3	2018	3:08:36	11316	0.4	3	8	36	0	0.059326172	3.4675781	0.23144531	-0.58032227	-0.6640625	0.12011719	0.026123047	0	0	0	0	0	0	0	0	0	0.91186523	0.088134766	0.042724609	-0.015625	-0.007324219	-0.01953125	0	44330	0	0	0
118	14620	14620	Category A	0.2277832	-0.58789063	-0.64794922	-0.18017578	0.47753906	0.22875977	-34.76	0	18/3/2018	18	3	2018	3:08:36	11316	0.5	3	8	36	0	0.059326172	3.4675781	0.23095703	-0.58056641	-0.6640625	0.234375	0.018066406	0	0	0	0	0	0	0	0	0	0.91186523	0.088134766	0.026611328	-0.003173828	-0.007080078	0.016113281	0	44330	0	0	0
119	14621	14621	Category A	0.20385742	-0.59985352	-0.63598633	-0.18017578	0.47412109	0.23681641	-35.01	0	18/3/2018	18	3	2018	3:08:36	11316	0.6	3	8	36	0	0.059326172	3.4675781	0.23071289	-0.58056641	-0.6640625	0.55810547	0.043212891	0	0	0	0	0	0	0	0	0	0.91186523	0.088134766	0.07421875	-0.026855469	-0.019042969	0.028076172	0	44330	0	0	0
120	14622	14622	Category A	0.21582031	-0.61181641	-0.65991211	-0.18188477	0.47607422	0.23193359	-34.76	0	18/3/2018	18	3	2018	3:08:36	11316	0.7	3	8	36	0	0.059326172	3.4675781	0.23120117	-0.58081055	-0.6640625	0.87084961	0.034667969	0	0	0	0	0	0	0	0	0	0.91186523	0.088134766	0.050537109	-0.015380859	-0.030761719	0.004150391	0	44330	0	0	0
121	14623	14623	Category A	0.21582031	-0.59985352	-0.64794922	-0.17871094	0.47094727	0.23681641	-34.52	0	18/3/2018	18	3	2018	3:08:36	11316	0.8	3	8	36	0	0.059326172	3.4675781	0.23144531	-0.58129883	-0.66357422	1.0656738	0.029052734	0	0	0	0	0	0	0	0	0	0.91210938	0.087890625	0.050048828	-0.015625	-0.018310547	0.015625	0	44330	0	0	0
122	14624	14624	Category A	0.23999023	-0.58789063	-0.65991211	-0.17700195	0.47314453	0.23583984	-34.27	0	18/3/2018	18	3	2018	3:08:36	11316	0.9	3	8	36	0	0.059326172	3.4675781	0.23168945	-0.58154297	-0.6640625	1.2070313	0.010986328	0	0	0	0	0	0	0	0	0	0.91259766	0.087402344	0.018310547	0.008056641	-0.006103516	0.004150391	0	44330	0	0	0
123	14625	14625	Category A	0.2277832	-0.58789063	-0.65991211	-0.17553711	0.47021484	0.23364258	-34.52	0	18/3/2018	18	3	2018	3:08:37	11317	0	3	8	37	0	0.059326172	3.4675781	0.23144531	-0.58129883	-0.66430664	1.2421875	0.008544922	0	0	0	0	0	0	0	0	0	0.91259766	0.087402344	0.014404297	-0.003662109	-0.006347656	0.004394531	0	44330	0	0	0
124	14626	14626	Category A	0.23999023	-0.59985352	-0.63598633	-0.17822266	0.47583008	0.23095703	-33.54	0	18/3/2018	18	3	2018	3:08:37	11317	0.1	3	8	37	0	0.059326172	3.4675781	0.23120117	-0.58178711	-0.66479492	1.1721191	0.034912109	0	0	0	0	0	0	0	0	0	0.91308594	0.086914063	0.055419922	0.008544922	-0.017822266	0.028808594	0	44330	0	0	0
125	14627	14627	Category A	0.27587891	-0.61181641	-0.68383789	-0.18066406	0.47412109	0.23364258	-32.06	0	18/3/2018	18	3	2018	3:08:37	11317	0.2	3	8	37	0	0.059326172	3.4675781	0.23144531	-0.58203125	-0.66479492	0.88696289	0.056640625	0	0	0	0	0	0	0	0	0	0.91333008	0.086669922	0.092773438	0.044189453	-0.029541016	-0.018798828	0	44330	0	0	0
126	14628	14628	Category A	0.2277832	-0.57592773	-0.64794922	-0.18286133	0.47509766	0.23364258	-30.96	0	18/3/2018	18	3	2018	3:08:37	11317	0.3	3	8	37	0	0.059326172	3.4675781	0.23144531	-0.58227539	-0.66479492	0.66772461	0.018554688	0	0	0	0	0	0	0	0	0	0.91357422	0.086425781	0.027099609	-0.003662109	0.006347656	0.016845703	0	44330	0	0	0
127	14629	14629	Category A	0.21582031	-0.57592773	-0.65991211	-0.18017578	0.48095703	0.23583984	-29.36	0	18/3/2018	18	3	2018	3:08:37	11317	0.4	3	8	37	0	0.059326172	3.4675781	0.23095703	-0.58251953	-0.66503906	0.40063477	0.017333984	0	0	0	0	0	0	0	0	0	0.91381836	0.086181641	0.027099609	-0.015136719	0.006591797	0.005126953	0	44330	0	0	0
128	14630	14630	Category A	0.23999023	-0.59985352	-0.671875	-0.18017578	0.47412109	0.23583984	-28.99	0	18/3/2018	18	3	2018	3:08:37	11317	0.5	3	8	37	0	0.059326172	3.4675781	0.23046875	-0.58276367	-0.66479492	0.000488281	0.020507813	0	0	0	0	0	0	0	0	0	0.91357422	0.086425781	0.033447266	0.009277344	-0.016845703	-0.006835938	0	44330	0	0	0
129	14631	14631	Category A	0.2277832	-0.57592773	-0.671875	-0.17919922	0.47753906	0.2277832	-29.11	0	18/3/2018	18	3	2018	3:08:37	11317	0.6	3	8	37	0	0.059326172	3.4675781	0.23022461	-0.58276367	-0.66430664	0.43286133	0.010253906	0	0	0	0	0	0	0	0	0	0.91333008	0.086669922	0.016845703	-0.002441406	0.006835938	-0.007324219	0	44330	0	0	0
130	14632	14632	Category A	0.21582031	-0.57592773	-0.64794922	-0.18066406	0.47412109	0.23681641	-28.99	0	18/3/2018	18	3	2018	3:08:37	11317	0.7	3	8	37	0	0.059326172	3.4675781	0.23022461	-0.58276367	-0.66479492	0.75195313	0.023193359	0	0	0	0	0	0	0	0	0	0.91357422	0.086425781	0.038330078	-0.014404297	0.006835938	0.016845703	0	44330	0	0	0
131	14633	14633	Category A	0.21582031	-0.57592773	-0.65991211	-0.18261719	0.46704102	0.23144531	-28.74	0	18/3/2018	18	3	2018	3:08:37	11317	0.8	3	8	37	0	0.059326172	3.4853027	0.23022461	-0.58251953	-0.66503906	0.99121094	0.016601563	0	0	0	0	0	0	0	0	0	0.91357422	0.086425781	0.026367188	-0.014404297	0.006591797	0.005126953	0	44330	0	0	0
132	14634	14634	Category A	0.21582031	-0.57592773	-0.671875	-0.18237305	0.47875977	0.23608398	-28.74	0	18/3/2018	18	3	2018	3:08:37	11317	0.9	3	8	37	0	0.059326172	3.4853027	0.22998047	-0.58276367	-0.66479492	1.4562988	0.017333984	0	0	0	0	0	0	0	0	0	0.91357422	0.086425781	0.028320313	-0.014160156	0.006835938	-0.006835938	0	44330	0	0	0
133	14635	14635	Category A	0.2277832	-0.56396484	-0.671875	-0.17724609	0.47314453	0.23364258	-28.74	0	18/3/2018	18	3	2018	3:08:38	11318	0	3	8	38	0	0.059326172	3.4853027	0.22998047	-0.58300781	-0.66455078	1.699707	0.020507813	0	0	0	0	0	0	0	0	0	0.91357422	0.086425781	0.028564453	-0.002197266	0.019042969	-0.007080078	0	44330	0	0	0
134	14636	14636	Category A	0.21582031	-0.56396484	-0.68383789	-0.17993164	0.4753418	0.23486328	-28.5	0	18/3/2018	18	3	2018	3:08:38	11318	0.1	3	8	38	0	0.059326172	3.4853027	0.22998047	-0.58300781	-0.6640625	1.7451172	0.030761719	0	0	0	0	0	0	0	0	0	0.91333008	0.086669922	0.052978516	-0.014160156	0.019042969	-0.01953125	0	44330	0	0	0
135	14637	14637	Category A	0.21582031	-0.56396484	-0.671875	-0.18676758	0.47631836	0.23681641	-28.25	0	18/3/2018	18	3	2018	3:08:38	11318	0.2	3	8	38	0	0.059326172	3.4853027	0.22973633	-0.58325195	-0.66357422	1.7182617	0.025146484	0	0	0	0	0	0	0	0	0	0.9128418	0.087158203	0.041503906	-0.013916016	0.019287109	-0.008056641	0	44330	0	0	0
136	14638	14638	Category A	0.23999023	-0.57592773	-0.69580078	-0.18188477	0.4765625	0.23193359	-27.88	0	18/3/2018	18	3	2018	3:08:38	11318	0.3	3	8	38	0	0.059326172	3.4853027	0.22949219	-0.58300781	-0.66333008	1.5148926	0.034667969	0	0	0	0	0	0	0	0	0	0.91259766	0.087402344	0.050048828	0.010253906	0.007080078	-0.032226563	0	44330	0	0	0
137	14639	14639	Category A	0.2277832	-0.57592773	-0.65991211	-0.18041992	0.4699707	0.23339844	-27.52	0	18/3/2018	18	3	2018	3:08:38	11318	0.4	3	8	38	0	0.059326172	3.4853027	0.22973633	-0.58300781	-0.66333008	1.3095703	0.008300781	0	0	0	0	0	0	0	0	0	0.91259766	0.087402344	0.012695313	-0.001953125	0.007080078	0.003417969	0	44330	0	0	0
138	14640	14640	Category A	0.21582031	-0.59985352	-0.671875	-0.18066406	0.4753418	0.23486328	-27.27	0	18/3/2018	18	3	2018	3:08:38	11318	0.5	3	8	38	0	0.059326172	3.4853027	0.22949219	-0.58300781	-0.66357422	0.95117188	0.023193359	0	0	0	0	0	0	0	0	0	0.91259766	0.087402344	0.038818359	-0.013671875	-0.016601563	-0.008056641	0	44330	0	0	0
139	14641	14641	Category A	0.23999023	-0.56396484	-0.65991211	-0.18017578	0.47290039	0.23486328	-24.81	0	18/3/2018	18	3	2018	3:08:38	11318	0.6	3	8	38	0	0.059326172	3.4853027	0.23022461	-0.58300781	-0.66333008	0.53417969	0.021728516	0	0	0	0	0	0	0	0	0	0.91259766	0.087402344	0.032226563	0.009521484	0.019042969	0.003417969	0	44330	0	0	0
140	14642	14642	Category A	0.2277832	-0.56396484	-0.65991211	-0.18115234	0.47949219	0.22680664	-23.71	0	18/3/2018	18	3	2018	3:08:38	11318	0.7	3	8	38	0	0.059326172	3.4853027	0.23022461	-0.58300781	-0.66308594	0.12646484	0.01953125	0	0	0	0	0	0	0	0	0	0.91259766	0.087402344	0.024902344	-0.002441406	0.019042969	0.003173828	0	44330	0	0	0
141	14643	14643	Category A	0.25195313	-0.57592773	-0.64794922	-0.17993164	0.4777832	0.23291016	-21.99	0	18/3/2018	18	3	2018	3:08:38	11318	0.8	3	8	38	0	0.059326172	3.4853027	0.23022461	-0.58300781	-0.66333008	0.066894531	0.02734375	0	0	0	0	0	0	0	0	0	0.91259766	0.087402344	0.044189453	0.021484375	0.007080078	0.015380859	0	44330	0	0	0
142	14644	14644	Category A	0.2277832	-0.57592773	-0.65991211	-0.18188477	0.4777832	0.23583984	-21.74	0	18/3/2018	18	3	2018	3:08:38	11318	0.9	3	8	38	0	0.059326172	3.4853027	0.23022461	-0.58325195	-0.66333008	0.11791992	0.008544922	0	0	0	0	0	0	0	0	0	0.9128418	0.087158203	0.013671875	-0.002441406	0.007324219	0.003417969	0	44330	0	0	0
143	14645	14645	Category A	0.2277832	-0.56396484	-0.65991211	-0.17993164	0.47314453	0.23681641	-23.71	0	18/3/2018	18	3	2018	3:08:39	11319	0	3	8	39	0	0.059326172	3.4853027	0.23046875	-0.58349609	-0.66333008	0.23608398	0.020019531	0	0	0	0	0	0	0	0	0	0.91308594	0.086914063	0.025878906	-0.002685547	0.01953125	0.003417969	0	44330	0	0	0
144	14646	14646	Category A	0.21582031	-0.57592773	-0.68383789	-0.18188477	0.47851563	0.23095703	-23.71	0	18/3/2018	18	3	2018	3:08:39	11319	0.1	3	8	39	0	0.059326172	3.4853027	0.23022461	-0.58349609	-0.66333008	0.60302734	0.026123047	0	0	0	0	0	0	0	0	0	0.9128418	0.087158203	0.042480469	-0.014404297	0.007568359	-0.020263672	0	44330	0	0	0
145	14647	14647	Category A	0.20385742	-0.58789063	-0.65991211	-0.17993164	0.47509766	0.23583984	-24.57	0	18/3/2018	18	3	2018	3:08:39	11319	0.2	3	8	39	0	0.059326172	3.4853027	0.23046875	-0.58349609	-0.66333008	0.9597168	0.027099609	0	0	0	0	0	0	0	0	0	0.9128418	0.087158203	0.034423828	-0.026611328	-0.004150391	0.003417969	0	44330	0	0	0
146	14648	14648	Category A	0.2277832	-0.61181641	-0.671875	-0.17993164	0.47241211	0.23681641	-24.32	0	18/3/2018	18	3	2018	3:08:39	11319	0.3	3	8	39	0	0.059326172	3.4853027	0.23022461	-0.58349609	-0.66333008	0.88085938	0.029541016	0	0	0	0	0	0	0	0	0	0.91308594	0.086914063	0.0390625	-0.002441406	-0.028076172	-0.008300781	0	44330	0	0	0
147	14649	14649	Category A	0.21582031	-0.59985352	-0.64794922	-0.17480469	0.47338867	0.23486328	-24.2	0	18/3/2018	18	3	2018	3:08:39	11319	0.4	3	8	39	0	0.059326172	3.4853027	0.23022461	-0.58374023	-0.66333008	0.83764648	0.026367188	0	0	0	0	0	0	0	0	0	0.91308594	0.086914063	0.045898438	-0.014404297	-0.015869141	0.015380859	0	44330	0	0	0
148	14650	14650	Category A	0.21582031	-0.56396484	-0.65991211	-0.18139648	0.47338867	0.23779297	-24.44	0	18/3/2018	18	3	2018	3:08:39	11319	0.5	3	8	39	0	0.059326172	3.4853027	0.23022461	-0.58374023	-0.66357422	0.9987793	0.024902344	0	0	0	0	0	0	0	0	0	0.91333008	0.086669922	0.038330078	-0.014404297	0.019775391	0.003662109	0	44330	0	0	0
149	14651	14651	Category A	0.21582031	-0.57592773	-0.63598633	-0.1809082	0.4777832	0.23291016	-24.32	0	18/3/2018	18	3	2018	3:08:39	11319	0.6	3	8	39	0	0.059326172	3.4853027	0.22998047	-0.58398438	-0.66381836	0.85742188	0.032226563	0	0	0	0	0	0	0	0	0	0.91357422	0.086425781	0.050292969	-0.014160156	0.008056641	0.027832031	0	44330	0	0	0
150	14652	14652	Category A	0.23999023	-0.59985352	-0.671875	-0.18017578	0.48022461	0.23291016	-23.95	0	18/3/2018	18	3	2018	3:08:39	11319	0.7	3	8	39	0	0.059326172	3.4853027	0.23022461	-0.58349609	-0.66381836	0.38378906	0.020263672	0	0	0	0	0	0	0	0	0	0.91357422	0.086425781	0.033447266	0.009521484	-0.016113281	-0.0078125	0	44330	0	0	0
151	14653	14653	Category A	0.26391602	-0.56396484	-0.671875	-0.17895508	0.47167969	0.23364258	-23.71	0	18/3/2018	18	3	2018	3:08:39	11319	0.8	3	8	39	0	0.059326172	3.4853027	0.23022461	-0.58374023	-0.6640625	0.080078125	0.039550781	0	0	0	0	0	0	0	0	0	0.91357422	0.086425781	0.061035156	0.033447266	0.019775391	-0.007568359	0	44330	0	0	0
152	14654	14654	Category A	0.2277832	-0.56396484	-0.65991211	-0.18676758	0.47509766	0.22973633	-23.34	0	18/3/2018	18	3	2018	3:08:39	11319	0.9	3	8	39	0	0.059326172	3.4853027	0.23046875	-0.58398438	-0.66357422	0.2265625	0.020507813	0	0	0	0	0	0	0	0	0	0.91357422	0.086425781	0.026611328	-0.002685547	0.020019531	0.003662109	0	44330	0	0	0
153	14655	14655	Category A	0.2277832	-0.58789063	-0.671875	-0.18505859	0.4777832	0.23266602	-23.34	0	18/3/2018	18	3	2018	3:08:40	11320	0	3	8	40	0	0.059326172	3.4853027	0.23046875	-0.58398438	-0.66357422	0.43457031	0.009277344	0	0	0	0	0	0	0	0	0	0.91357422	0.086425781	0.014892578	-0.002685547	-0.003662109	-0.008056641	0	44330	0	0	0
154	14656	14656	Category A	0.2277832	-0.58789063	-0.65991211	-0.18017578	0.47680664	0.23364258	-23.34	0	18/3/2018	18	3	2018	3:08:40	11320	0.1	3	8	40	0	0.059326172	3.4853027	0.23022461	-0.58422852	-0.6640625	0.15478516	0.005859375	0	0	0	0	0	0	0	0	0	0.9140625	0.0859375	0.010009766	-0.002441406	-0.003417969	0.004150391	0	44330	0	0	0
155	14657	14657	Category A	0.21582031	-0.57592773	-0.6237793	-0.18017578	0.47680664	0.23193359	-23.46	0	18/3/2018	18	3	2018	3:08:40	11320	0.2	3	8	40	0	0.059326172	3.4853027	0.22973633	-0.58398438	-0.66430664	0.031738281	0.043701172	0	0	0	0	0	0	0	0	0	0.91381836	0.086181641	0.0625	-0.013916016	0.008056641	0.040527344	0	44330	0	0	0
156	14658	14658	Category A	0.20385742	-0.57592773	-0.671875	-0.17993164	0.47314453	0.23168945	-23.83	0	18/3/2018	18	3	2018	3:08:40	11320	0.3	3	8	40	0	0.059326172	3.4853027	0.22973633	-0.58374023	-0.6640625	0.16992188	0.028076172	0	0	0	0	0	0	0	0	0	0.91357422	0.086425781	0.041503906	-0.025878906	0.0078125	-0.007568359	0	44330	0	0	0
157	14659	14659	Category A	0.2277832	-0.59985352	-0.65991211	-0.17822266	0.47949219	0.22998047	-23.22	0	18/3/2018	18	3	2018	3:08:40	11320	0.4	3	8	40	0	0.059326172	3.4853027	0.22973633	-0.58325195	-0.6640625	0.27807617	0.017089844	0	0	0	0	0	0	0	0	0	0.91333008	0.086669922	0.022705078	-0.001953125	-0.016357422	0.004150391	0	44330	0	0	0
158	14660	14660	Category A	0.23999023	-0.58789063	-0.65991211	-0.17724609	0.47314453	0.23364258	-23.09	0	18/3/2018	18	3	2018	3:08:40	11320	0.5	3	8	40	0	0.059326172	3.4853027	0.22998047	-0.58325195	-0.66357422	0.099609375	0.011474609	0	0	0	0	0	0	0	0	0	0.91308594	0.086914063	0.018066406	0.009765625	-0.004394531	0.003662109	0	44330	0	0	0
159	14661	14661	Category A	0.23999023	-0.6237793	-0.671875	-0.1784668	0.4765625	0.22875977	-21.5	0	18/3/2018	18	3	2018	3:08:40	11320	0.6	3	8	40	0	0.059326172	3.4853027	0.23022461	-0.58374023	-0.66381836	0.043212891	0.041748047	0	0	0	0	0	0	0	0	0	0.91357422	0.086425781	0.057373047	0.009521484	-0.039794922	-0.0078125	0	44330	0	0	0
160	14662	14662	Category A	0.2277832	-0.59985352	-0.671875	-0.17724609	0.47607422	0.23608398	-19.78	0	18/3/2018	18	3	2018	3:08:40	11320	0.7	3	8	40	0	0.059326172	3.4853027	0.23095703	-0.58398438	-0.6640625	0.016845703	0.017822266	0	0	0	0	0	0	0	0	0	0.9140625	0.0859375	0.026611328	-0.003173828	-0.015625	-0.007568359	0	44330	0	0	0
161	14663	14663	Category A	0.25195313	-0.61181641	-0.68383789	-0.17919922	0.47509766	0.23486328	-19.65	0	18/3/2018	18	3	2018	3:08:40	11320	0.8	3	8	40	0	0.059326172	3.4853027	0.23144531	-0.58349609	-0.66430664	0.22021484	0.039794922	0	0	0	0	0	0	0	0	0	0.9140625	0.0859375	0.067871094	0.020263672	-0.028076172	-0.019287109	0	44330	0	0	0
162	14664	14664	Category A	0.2277832	-0.56396484	-0.68383789	-0.17919922	0.47753906	0.23388672	-19.28	0	18/3/2018	18	3	2018	3:08:40	11320	0.9	3	8	40	0	0.059326172	3.4853027	0.23144531	-0.58300781	-0.66455078	0.30029297	0.027099609	0	0	0	0	0	0	0	0	0	0.91381836	0.086181641	0.041992188	-0.003662109	0.019042969	-0.019042969	0	44330	0	0	0
163	14665	14665	Category A	0.2277832	-0.6237793	-0.671875	-0.17871094	0.47094727	0.23852539	-19.41	0	18/3/2018	18	3	2018	3:08:41	11321	0	3	8	41	0	0.059326172	3.4853027	0.23168945	-0.58300781	-0.66455078	0.095947266	0.041503906	0	0	0	0	0	0	0	0	0	0.9140625	0.0859375	0.051757813	-0.00390625	-0.040527344	-0.007080078	0	44330	0	0	0
164	14666	14666	Category A	0.23999023	-0.61181641	-0.68383789	-0.17724609	0.47314453	0.23364258	-20.02	0	18/3/2018	18	3	2018	3:08:41	11321	0.1	3	8	41	0	0.059326172	3.4853027	0.23193359	-0.58276367	-0.66430664	0.30664063	0.035400391	0	0	0	0	0	0	0	0	0	0.91381836	0.086181641	0.055908203	0.0078125	-0.028808594	-0.019287109	0	44330	0	0	0
165	14667	14667	Category A	0.25195313	-0.57592773	-0.70776367	-0.17993164	0.4777832	0.23291016	-20.02	0	18/3/2018	18	3	2018	3:08:41	11321	0.2	3	8	41	0	0.059326172	3.4853027	0.23217773	-0.58251953	-0.66479492	0.41992188	0.047607422	0	0	0	0	0	0	0	0	0	0.91381836	0.086181641	0.069335938	0.01953125	0.006591797	-0.042724609	0	44330	0	0	0
166	14668	14668	Category A	0.23999023	-0.58789063	-0.671875	-0.1784668	0.47851563	0.23095703	-19.41	0	18/3/2018	18	3	2018	3:08:41	11321	0.3	3	8	41	0	0.059326172	3.4853027	0.23168945	-0.58227539	-0.6640625	0.5246582	0.012207031	0	0	0	0	0	0	0	0	0	0.91333008	0.086669922	0.020996094	0.008056641	-0.005371094	-0.007568359	0	44330	0	0	0
167	14669	14669	Category A	0.20385742	-0.57592773	-0.65991211	-0.17553711	0.47680664	0.23583984	-19.16	0	18/3/2018	18	3	2018	3:08:41	11321	0.4	3	8	41	0	0.059326172	3.4853027	0.23193359	-0.58276367	-0.66430664	0.63061523	0.029296875	0	0	0	0	0	0	0	0	0	0.91381836	0.086181641	0.039550781	-0.028076172	0.006835938	0.004394531	0	44330	0	0	0
168	14670	14670	Category A	0.21582031	-0.57592773	-0.64794922	-0.17724609	0.47680664	0.23583984	-18.18	0	18/3/2018	18	3	2018	3:08:41	11321	0.5	3	8	41	0	0.059326172	3.4853027	0.23193359	-0.58251953	-0.66430664	0.99267578	0.023925781	0	0	0	0	0	0	0	0	0	0.91357422	0.086425781	0.039306641	-0.016113281	0.006591797	0.016357422	0	44330	0	0	0
169	14671	14671	Category A	0.2277832	-0.59985352	-0.671875	-0.18676758	0.47412109	0.22851563	-17.56	0	18/3/2018	18	3	2018	3:08:41	11321	0.6	3	8	41	0	0.059082031	3.491748	0.23217773	-0.58203125	-0.6640625	0.87036133	0.019775391	0	0	0	0	0	0	0	0	0	0.91308594	0.086914063	0.029785156	-0.004394531	-0.017578125	-0.007568359	0	44330	0	0	0
170	14672	14672	Category A	0.23999023	-0.55175781	-0.671875	-0.17724609	0.4699707	0.23266602	-16.83	0	18/3/2018	18	3	2018	3:08:41	11321	0.7	3	8	41	0	0.059082031	3.491748	0.23242188	-0.58154297	-0.66381836	0.42431641	0.031738281	0	0	0	0	0	0	0	0	0	0.9128418	0.087158203	0.045166016	0.007324219	0.029785156	-0.0078125	0	44330	0	0	0
171	14673	14673	Category A	0.21582031	-0.59985352	-0.65991211	-0.18334961	0.47509766	0.23388672	-16.7	0	18/3/2018	18	3	2018	3:08:41	11321	0.8	3	8	41	0	0.059082031	3.491748	0.23291016	-0.58203125	-0.6640625	0.24047852	0.024902344	0	0	0	0	0	0	0	0	0	0.91308594	0.086914063	0.0390625	-0.017089844	-0.017578125	0.004150391	0	44330	0	0	0
172	14674	14674	Category A	0.23999023	-0.58789063	-0.65991211	-0.17700195	0.47314453	0.23681641	-16.95	0	18/3/2018	18	3	2018	3:08:41	11321	0.9	3	8	41	0	0.059082031	3.491748	0.23291016	-0.58203125	-0.6640625	0.12963867	0.009765625	0	0	0	0	0	0	0	0	0	0.91333008	0.086669922	0.016845703	0.006835938	-0.005615234	0.004150391	0	44330	0	0	0
173	14675	14675	Category A	0.25195313	-0.57592773	-0.64794922	-0.18310547	0.48486328	0.23193359	-16.83	0	18/3/2018	18	3	2018	3:08:42	11322	0	3	8	42	0	0.059082031	3.491748	0.23291016	-0.58203125	-0.66381836	0.21118164	0.025390625	0	0	0	0	0	0	0	0	0	0.91308594	0.086914063	0.041015625	0.018798828	0.006103516	0.015869141	0	44330	0	0	0
174	14676	14676	Category A	0.21582031	-0.58789063	-0.64794922	-0.17822266	0.47753906	0.22998047	-17.2	0	18/3/2018	18	3	2018	3:08:42	11322	0.1	3	8	42	0	0.059082031	3.491748	0.23339844	-0.58227539	-0.66333008	0.67944336	0.023925781	0	0	0	0	0	0	0	0	0	0.91308594	0.086914063	0.038574219	-0.017578125	-0.005371094	0.015380859	0	44330	0	0	0
175	14677	14677	Category A	0.21582031	-0.57592773	-0.64794922	-0.17797852	0.4753418	0.23510742	-17.2	0	18/3/2018	18	3	2018	3:08:42	11322	0.2	3	8	42	0	0.059082031	3.491748	0.23364258	-0.58227539	-0.66333008	0.76367188	0.024414063	0	0	0	0	0	0	0	0	0	0.91308594	0.086914063	0.039794922	-0.017822266	0.006347656	0.015380859	0	44330	0	0	0
176	14678	14678	Category A	0.26391602	-0.57592773	-0.65991211	-0.18505859	0.47680664	0.23364258	-17.44	0	18/3/2018	18	3	2018	3:08:42	11322	0.3	3	8	42	0	0.059082031	3.491748	0.23364258	-0.58227539	-0.6628418	0.56542969	0.030761719	0	0	0	0	0	0	0	0	0	0.9128418	0.087158203	0.039550781	0.030029297	0.006347656	0.002929688	0	44330	0	0	0
177	14679	14679	Category A	0.2277832	-0.56396484	-0.671875	-0.17700195	0.47314453	0.23779297	-17.69	0	18/3/2018	18	3	2018	3:08:42	11322	0.4	3	8	42	0	0.059082031	3.491748	0.23364258	-0.58227539	-0.66259766	0.55249023	0.021484375	0	0	0	0	0	0	0	0	0	0.91259766	0.087402344	0.033447266	-0.005859375	0.018310547	-0.009033203	0	44330	0	0	0
178	14680	14680	Category A	0.25195313	-0.58789063	-0.63598633	-0.17895508	0.47460938	0.23486328	-17.81	0	18/3/2018	18	3	2018	3:08:42	11322	0.5	3	8	42	0	0.059082031	3.491748	0.23364258	-0.58227539	-0.6628418	0.71728516	0.032714844	0	0	0	0	0	0	0	0	0	0.9128418	0.087158203	0.050292969	0.018066406	-0.005371094	0.026855469	0	44330	0	0	0
179	14681	14681	Category A	0.23999023	-0.58789063	-0.65991211	-0.18066406	0.47167969	0.23754883	-18.42	0	18/3/2018	18	3	2018	3:08:42	11322	0.6	3	8	42	0	0.059082031	3.491748	0.23364258	-0.58203125	-0.66259766	0.46582031	0.008789063	0	0	0	0	0	0	0	0	0	0.91259766	0.087402344	0.014404297	0.006103516	-0.005615234	0.002685547	0	44330	0	0	0
180	14682	14682	Category A	0.23999023	-0.58789063	-0.671875	-0.17626953	0.4753418	0.23388672	-19.28	0	18/3/2018	18	3	2018	3:08:42	11322	0.7	3	8	42	0	0.059082031	3.491748	0.23364258	-0.58203125	-0.6628418	0.037841797	0.012207031	0	0	0	0	0	0	0	0	0	0.91259766	0.087402344	0.020996094	0.006103516	-0.005615234	-0.008789063	0	44330	0	0	0
181	14683	14683	Category A	0.2277832	-0.56396484	-0.671875	-0.17919922	0.47680664	0.23193359	-20.02	0	18/3/2018	18	3	2018	3:08:42	11322	0.8	3	8	42	0	0.059082031	3.491748	0.23364258	-0.58203125	-0.6628418	0.01171875	0.020996094	0	0	0	0	0	0	0	0	0	0.9128418	0.087158203	0.032958984	-0.005859375	0.018066406	-0.008789063	0	44330	0	0	0
182	14684	14684	Category A	0.25195313	-0.57592773	-0.65991211	-0.18017578	0.47241211	0.23168945	-20.88	0	18/3/2018	18	3	2018	3:08:42	11322	0.9	3	8	42	0	0.059082031	3.491748	0.23364258	-0.58203125	-0.6628418	0.20092773	0.019287109	0	0	0	0	0	0	0	0	0	0.91259766	0.087402344	0.027587891	0.018066406	0.006103516	0.002929688	0	44330	0	0	0
183	14685	14685	Category A	0.2277832	-0.57592773	-0.65991211	-0.18017578	0.47875977	0.23291016	-21.49	0	18/3/2018	18	3	2018	3:08:43	11323	0	3	8	43	0	0.059082031	3.491748	0.23364258	-0.58203125	-0.6628418	0.50976563	0.009277344	0	0	0	0	0	0	0	0	0	0.9128418	0.087158203	0.015380859	-0.005859375	0.006103516	0.002929688	0	44330	0	0	0
184	14686	14686	Category A	0.26391602	-0.57592773	-0.65991211	-0.17895508	0.47436523	0.23583984	-21.49	0	18/3/2018	18	3	2018	3:08:43	11323	0.1	3	8	43	0	0.059082031	3.491748	0.23364258	-0.58276367	-0.6628418	0.65966797	0.030761719	0	0	0	0	0	0	0	0	0	0.91308594	0.086914063	0.039794922	0.030029297	0.006835938	0.002929688	0	44330	0	0	0
185	14687	14687	Category A	0.2277832	-0.57592773	-0.671875	-0.18017578	0.47851563	0.23071289	-21.62	0	18/3/2018	18	3	2018	3:08:43	11323	0.2	3	8	43	0	0.059082031	3.491748	0.23364258	-0.58300781	-0.66210938	0.41845703	0.013183594	0	0	0	0	0	0	0	0	0	0.9128418	0.087158203	0.022705078	-0.005859375	0.007080078	-0.009521484	0	44330	0	0	0
186	14688	14688	Category A	0.2277832	-0.61181641	-0.65991211	-0.17822266	0.47412109	0.23364258	-21.49	0	18/3/2018	18	3	2018	3:08:43	11323	0.3	3	8	43	0	0.059082031	3.491748	0.23413086	-0.58300781	-0.66210938	0.33813477	0.029541016	0	0	0	0	0	0	0	0	0	0.9128418	0.087158203	0.037597656	-0.006347656	-0.028564453	0.002197266	0	44330	0	0	0
187	14689	14689	Category A	0.2277832	-0.58789063	-0.671875	-0.17895508	0.47265625	0.23266602	-21.25	0	18/3/2018	18	3	2018	3:08:43	11323	0.4	3	8	43	0	0.059082031	3.491748	0.23413086	-0.58227539	-0.66210938	0.50244141	0.012695313	0	0	0	0	0	0	0	0	0	0.91235352	0.087646484	0.021240234	-0.006347656	-0.005371094	-0.009521484	0	44330	0	0	0
188	14690	14690	Category A	0.21582031	-0.57592773	-0.68383789	-0.17626953	0.47680664	0.23583984	-21.49	0	18/3/2018	18	3	2018	3:08:43	11323	0.5	3	8	43	0	0.059082031	3.491748	0.23461914	-0.58227539	-0.66210938	0.41967773	0.029296875	0	0	0	0	0	0	0	0	0	0.91235352	0.087646484	0.046630859	-0.018798828	0.006347656	-0.021484375	0	44330	0	0	0
189	14691	14691	Category A	0.23999023	-0.58789063	-0.671875	-0.17944336	0.4765625	0.22998047	-21.62	0	18/3/2018	18	3	2018	3:08:43	11323	0.6	3	8	43	0	0.059082031	3.491748	0.23486328	-0.58227539	-0.66259766	0.070800781	0.01171875	0	0	0	0	0	0	0	0	0	0.9128418	0.087158203	0.019775391	0.004882813	-0.005371094	-0.009277344	0	44330	0	0	0
190	14692	14692	Category A	0.21582031	-0.58789063	-0.671875	-0.18676758	0.47875977	0.23168945	-21.49	0	18/3/2018	18	3	2018	3:08:43	11323	0.7	3	8	43	0	0.059082031	3.491748	0.23486328	-0.58203125	-0.6628418	0.10131836	0.021972656	0	0	0	0	0	0	0	0	0	0.9128418	0.087158203	0.033935547	-0.019042969	-0.005615234	-0.008789063	0	44330	0	0	0
191	14693	14693	Category A	0.23999023	-0.58789063	-0.64794922	-0.18505859	0.47436523	0.23754883	-21.74	0	18/3/2018	18	3	2018	3:08:43	11323	0.8	3	8	43	0	0.059082031	3.491748	0.23510742	-0.58203125	-0.66259766	0.069824219	0.016601563	0	0	0	0	0	0	0	0	0	0.9128418	0.087158203	0.025390625	0.004638672	-0.005615234	0.014648438	0	44330	0	0	0
192	14694	14694	Category A	0.2277832	-0.57592773	-0.65991211	-0.18017578	0.47680664	0.23071289	-21.49	0	18/3/2018	18	3	2018	3:08:43	11323	0.9	3	8	43	0	0.059082031	3.491748	0.23461914	-0.58251953	-0.66259766	0.051513672	0.010009766	0	0	0	0	0	0	0	0	0	0.9128418	0.087158203	0.016357422	-0.006835938	0.006591797	0.002685547	0	44330	0	0	0
193	14695	14695	Category A	0.21582031	-0.61181641	-0.68383789	-0.17651367	0.47241211	0.23266602	-20.88	0	18/3/2018	18	3	2018	3:08:44	11324	0	3	8	44	0	0.059082031	3.491748	0.23486328	-0.58276367	-0.66235352	0.089111328	0.040771484	0	0	0	0	0	0	0	0	0	0.9128418	0.087158203	0.069335938	-0.019042969	-0.028808594	-0.021240234	0	44330	0	0	0
194	14696	14696	Category A	0.21582031	-0.53979492	-0.671875	-0.17919922	0.47509766	0.23364258	-21	0	18/3/2018	18	3	2018	3:08:44	11324	0.1	3	8	44	0	0.059082031	3.491748	0.23461914	-0.58251953	-0.66210938	0.052246094	0.047607422	0	0	0	0	0	0	0	0	0	0.91259766	0.087402344	0.071289063	-0.018798828	0.042724609	-0.009521484	0	44330	0	0	0
195	14697	14697	Category A	0.23999023	-0.56396484	-0.65991211	-0.17919922	0.47509766	0.23486328	-20.88	0	18/3/2018	18	3	2018	3:08:44	11324	0.2	3	8	44	0	0.059082031	3.491748	0.234375	-0.58227539	-0.66186523	0.2199707	0.019287109	0	0	0	0	0	0	0	0	0	0.91210938	0.087890625	0.025878906	0.005371094	0.018310547	0.001953125	0	44330	0	0	0
196	14698	14698	Category A	0.26391602	-0.56396484	-0.65991211	-0.17919922	0.47143555	0.23168945	-20.88	0	18/3/2018	18	3	2018	3:08:44	11324	0.3	3	8	44	0	0.059082031	3.491748	0.23461914	-0.58203125	-0.66259766	0.059570313	0.034423828	0	0	0	0	0	0	0	0	0	0.91259766	0.087402344	0.050048828	0.029052734	0.018066406	0.002685547	0	44330	0	0	0
197	14699	14699	Category A	0.2277832	-0.58789063	-0.65991211	-0.18261719	0.47412109	0.23486328	-21	0	18/3/2018	18	3	2018	3:08:44	11324	0.4	3	8	44	0	0.059082031	3.491748	0.23486328	-0.58203125	-0.66235352	0.34033203	0.009521484	0	0	0	0	0	0	0	0	0	0.91259766	0.087402344	0.015380859	-0.007080078	-0.005615234	0.002441406	0	44330	0	0	0
198	14700	14700	Category A	0.23999023	-0.6237793	-0.65991211	-0.18334961	0.47631836	0.23364258	-20.76	0	18/3/2018	18	3	2018	3:08:44	11324	0.5	3	8	44	0	0.059082031	3.491748	0.23486328	-0.58203125	-0.66210938	0.56738281	0.041992188	0	0	0	0	0	0	0	0	0	0.91235352	0.087646484	0.048828125	0.004882813	-0.041503906	0.002197266	0	44330	0	0	0
199	14701	14701	Category A	0.26391602	-0.61181641	-0.65991211	-0.18139648	0.47070313	0.23486328	-20.88	0	18/3/2018	18	3	2018	3:08:44	11324	0.6	3	8	44	0	0.059082031	3.491748	0.23486328	-0.58203125	-0.66186523	0.52294922	0.041259766	0	0	0	0	0	0	0	0	0	0.91210938	0.087890625	0.060546875	0.028808594	-0.029541016	0.001953125	0	44330	0	0	0
200	14702	14702	Category A	0.25195313	-0.57592773	-0.68383789	-0.18188477	0.4777832	0.23510742	-20.88	0	18/3/2018	18	3	2018	3:08:44	11324	0.7	3	8	44	0	0.059082031	3.491748	0.23486328	-0.58154297	-0.66162109	0.58764648	0.028076172	0	0	0	0	0	0	0	0	0	0.91186523	0.088134766	0.044433594	0.016845703	0.005615234	-0.021972656	0	44330	0	0	0
201	14703	14703	Category A	0.2277832	-0.56396484	-0.65991211	-0.17919922	0.47607422	0.23583984	-21	0	18/3/2018	18	3	2018	3:08:44	11324	0.8	3	8	44	0	0.059082031	3.491748	0.23486328	-0.58129883	-0.66162109	0.78564453	0.018798828	0	0	0	0	0	0	0	0	0	0.91162109	0.088378906	0.026367188	-0.007080078	0.017333984	0.001708984	0	44330	0	0	0
202	14704	14704	Category A	0.26391602	-0.58789063	-0.65991211	-0.17700195	0.47143555	0.23266602	-21	0	18/3/2018	18	3	2018	3:08:44	11324	0.9	3	8	44	0	0.059082031	3.491748	0.23486328	-0.58105469	-0.66137695	0.6550293	0.029785156	0	0	0	0	0	0	0	0	0	0.91113281	0.088867188	0.037353516	0.028808594	-0.006591797	0.001464844	0	44330	0	0	0
203	14705	14705	Category A	0.23999023	-0.57592773	-0.64794922	-0.18017578	0.47851563	0.23071289	-20.64	0	18/3/2018	18	3	2018	3:08:45	11325	0	3	8	45	0	0.059082031	3.491748	0.23486328	-0.58129883	-0.66137695	0.64111328	0.015380859	0	0	0	0	0	0	0	0	0	0.91137695	0.088623047	0.023925781	0.004882813	0.005371094	0.013427734	0	44330	0	0	0
204	14706	14706	Category A	0.25195313	-0.57592773	-0.65991211	-0.18017578	0.47875977	0.23388672	-20.39	0	18/3/2018	18	3	2018	3:08:45	11325	0.1	3	8	45	0	0.059082031	3.491748	0.23510742	-0.58056641	-0.66162109	0.84985352	0.017333984	0	0	0	0	0	0	0	0	0	0.91113281	0.088867188	0.023193359	0.016601563	0.004638672	0.001708984	0	44330	0	0	0
205	14707	14707	Category A	0.25195313	-0.59985352	-0.63598633	-0.18164063	0.47314453	0.23364258	-20.27	0	18/3/2018	18	3	2018	3:08:45	11325	0.2	3	8	45	0	0.059082031	3.491748	0.23510742	-0.58007813	-0.66137695	1.0661621	0.036132813	0	0	0	0	0	0	0	0	0	0.91064453	0.089355469	0.061767578	0.016601563	-0.01953125	0.025390625	0	44330	0	0	0
206	14708	14708	Category A	0.23999023	-0.59985352	-0.671875	-0.18603516	0.47167969	0.2355957	-20.39	0	18/3/2018	18	3	2018	3:08:45	11325	0.3	3	8	45	0	0.059082031	3.491748	0.23486328	-0.57958984	-0.66064453	0.79125977	0.023193359	0	0	0	0	0	0	0	0	0	0.90991211	0.090087891	0.035888672	0.004882813	-0.020019531	-0.010986328	0	44330	0	0	0
207	14709	14709	Category A	0.21582031	-0.56396484	-0.64794922	-0.17919922	0.47412109	0.23193359	-19.65	0	18/3/2018	18	3	2018	3:08:45	11325	0.4	3	8	45	0	0.059326172	3.5513672	0.23486328	-0.57958984	-0.66064453	0.23681641	0.027832031	0	0	0	0	0	0	0	0	0	0.90966797	0.090332031	0.047607422	-0.019042969	0.015625	0.012695313	0	44330	0	0	0
208	14710	14710	Category A	0.25195313	-0.55175781	-0.65991211	-0.18164063	0.47314453	0.23486328	-19.9	0	18/3/2018	18	3	2018	3:08:45	11325	0.5	3	8	45	0	0.059326172	3.5513672	0.23535156	-0.57983398	-0.66064453	0.030029297	0.032470703	0	0	0	0	0	0	0	0	0	0.90991211	0.090087891	0.045410156	0.016357422	0.028076172	0.000732422	0	44330	0	0	0
209	14711	14711	Category A	0.25195313	-0.55175781	-0.64794922	-0.18261719	0.47607422	0.23486328	-19.9	0	18/3/2018	18	3	2018	3:08:45	11325	0.6	3	8	45	0	0.059326172	3.5513672	0.23535156	-0.58032227	-0.66064453	0.12963867	0.035400391	0	0	0	0	0	0	0	0	0	0.91015625	0.08984375	0.057861328	0.016357422	0.028564453	0.012695313	0	44330	0	0	0
210	14712	14712	Category A	0.25195313	-0.59985352	-0.65991211	-0.18334961	0.47143555	0.23168945	-20.14	0	18/3/2018	18	3	2018	3:08:45	11325	0.7	3	8	45	0	0.059326172	3.5513672	0.23510742	-0.58007813	-0.66040039	0.45166016	0.025634766	0	0	0	0	0	0	0	0	0	0.90991211	0.090087891	0.036865234	0.016601563	-0.01953125	0.000488281	0	44330	0	0	0
211	14713	14713	Category A	0.21582031	-0.58789063	-0.65991211	-0.17651367	0.47412109	0.23388672	-20.88	0	18/3/2018	18	3	2018	3:08:45	11325	0.8	3	8	45	0	0.059326172	3.5513672	0.23486328	-0.58081055	-0.66040039	0.51855469	0.020263672	0	0	0	0	0	0	0	0	0	0.91040039	0.089599609	0.026611328	-0.019042969	-0.006835938	0.000488281	0	44330	0	0	0
212	14714	14714	Category A	0.2277832	-0.57592773	-0.65991211	-0.17724609	0.4699707	0.23583984	-20.64	0	18/3/2018	18	3	2018	3:08:45	11325	0.9	3	8	45	0	0.059326172	3.5513672	0.23510742	-0.58081055	-0.66064453	0.22290039	0.008789063	0	0	0	0	0	0	0	0	0	0.91064453	0.089355469	0.013183594	-0.007324219	0.004882813	0.000732422	0	44330	0	0	0
213	14715	14715	Category A	0.25195313	-0.57592773	-0.63598633	-0.17480469	0.47338867	0.23608398	-20.76	0	18/3/2018	18	3	2018	3:08:46	11326	0	3	8	46	0	0.059326172	3.5513672	0.23486328	-0.58056641	-0.66064453	0.063476563	0.030273438	0	0	0	0	0	0	0	0	0	0.91040039	0.089599609	0.046386719	0.016845703	0.004638672	0.024658203	0	44330	0	0	0
214	14716	14716	Category A	0.25195313	-0.57592773	-0.671875	-0.17993164	0.47338867	0.23852539	-20.51	0	18/3/2018	18	3	2018	3:08:46	11326	0.1	3	8	46	0	0.059326172	3.5513672	0.23461914	-0.58032227	-0.66088867	0.42480469	0.020751953	0	0	0	0	0	0	0	0	0	0.91040039	0.089599609	0.032470703	0.017089844	0.004394531	-0.010742188	0	44330	0	0	0
215	14717	14717	Category A	0.21582031	-0.56396484	-0.64794922	-0.18164063	0.4753418	0.23486328	-20.27	0	18/3/2018	18	3	2018	3:08:46	11326	0.2	3	8	46	0	0.059326172	3.5513672	0.23535156	-0.58007813	-0.66088867	0.86474609	0.028564453	0	0	0	0	0	0	0	0	0	0.91040039	0.089599609	0.048828125	-0.01953125	0.016113281	0.012939453	0	44330	0	0	0
216	14718	14718	Category A	0.2277832	-0.57592773	-0.671875	-0.18017578	0.47875977	0.22998047	-20.39	0	18/3/2018	18	3	2018	3:08:46	11326	0.3	3	8	46	0	0.059326172	3.5513672	0.2355957	-0.58007813	-0.66113281	0.85327148	0.013671875	0	0	0	0	0	0	0	0	0	0.91064453	0.089355469	0.022460938	-0.0078125	0.004150391	-0.010498047	0	44330	0	0	0
217	14719	14719	Category A	0.23999023	-0.57592773	-0.671875	-0.1809082	0.47973633	0.23291016	-20.39	0	18/3/2018	18	3	2018	3:08:46	11326	0.4	3	8	46	0	0.059326172	3.5513672	0.23510742	-0.57983398	-0.66088867	0.88354492	0.012207031	0	0	0	0	0	0	0	0	0	0.91015625	0.08984375	0.01953125	0.004638672	0.00390625	-0.010742188	0	44330	0	0	0
218	14720	14720	Category A	0.21582031	-0.57592773	-0.65991211	-0.17895508	0.47436523	0.23583984	-20.02	0	18/3/2018	18	3	2018	3:08:46	11326	0.5	3	8	46	0	0.059326172	3.5513672	0.23486328	-0.57958984	-0.66064453	1.168457	0.01953125	0	0	0	0	0	0	0	0	0	0.90991211	0.090087891	0.023925781	-0.019042969	0.003662109	0.000732422	0	44330	0	0	0
219	14721	14721	Category A	0.2277832	-0.55175781	-0.671875	-0.18041992	0.47827148	0.22583008	-20.02	0	18/3/2018	18	3	2018	3:08:46	11326	0.6	3	8	46	0	0.059326172	3.5513672	0.23486328	-0.5793457	-0.66088867	1.0693359	0.030517578	0	0	0	0	0	0	0	0	0	0.90991211	0.090087891	0.045654297	-0.007080078	0.027587891	-0.010742188	0	44330	0	0	0
220	14722	14722	Category A	0.23999023	-0.57592773	-0.671875	-0.18164063	0.4753418	0.23266602	-20.02	0	18/3/2018	18	3	2018	3:08:46	11326	0.7	3	8	46	0	0.059326172	3.5513672	0.23486328	-0.57885742	-0.66137695	0.72436523	0.011962891	0	0	0	0	0	0	0	0	0	0.90991211	0.090087891	0.018554688	0.004882813	0.002929688	-0.010253906	0	44330	0	0	0
221	14723	14723	Category A	0.23999023	-0.57592773	-0.64794922	-0.18188477	0.47851563	0.23291016	-19.9	0	18/3/2018	18	3	2018	3:08:46	11326	0.8	3	8	46	0	0.059326172	3.5513672	0.23461914	-0.57885742	-0.66113281	0.54589844	0.014404297	0	0	0	0	0	0	0	0	0	0.90942383	0.090576172	0.021484375	0.005126953	0.002929688	0.013183594	0	44330	0	0	0
222	14724	14724	Category A	0.23999023	-0.57592773	-0.65991211	-0.17724609	0.47070313	0.23779297	-20.15	0	18/3/2018	18	3	2018	3:08:46	11326	0.9	3	8	46	0	0.059326172	3.5513672	0.23461914	-0.57885742	-0.66088867	0.28637695	0.006103516	0	0	0	0	0	0	0	0	0	0.90942383	0.090576172	0.009277344	0.005126953	0.002929688	0.000976563	0	44330	0	0	0
223	14725	14725	Category A	0.2277832	-0.61181641	-0.65991211	-0.18188477	0.48266602	0.23193359	-20.15	0	18/3/2018	18	3	2018	3:08:47	11327	0	3	8	47	0	0.059326172	3.5513672	0.23461914	-0.57910156	-0.66113281	0.096435547	0.033203125	0	0	0	0	0	0	0	0	0	0.90966797	0.090332031	0.040771484	-0.006835938	-0.032470703	0.001220703	0	44330	0	0	0
224	14726	14726	Category A	0.21582031	-0.59985352	-0.6237793	-0.18261719	0.48291016	0.23388672	-20.39	0	18/3/2018	18	3	2018	3:08:47	11327	0.1	3	8	47	0	0.059326172	3.5513672	0.23486328	-0.5793457	-0.66113281	0.41943359	0.046630859	0	0	0	0	0	0	0	0	0	0.90991211	0.090087891	0.076904297	-0.019042969	-0.020507813	0.037353516	0	44330	0	0	0
225	14727	14727	Category A	0.23999023	-0.58789063	-0.65991211	-0.17797852	0.47436523	0.23583984	-20.39	0	18/3/2018	18	3	2018	3:08:47	11327	0.2	3	8	47	0	0.059326172	3.5513672	0.234375	-0.5793457	-0.66137695	0.70898438	0.010253906	0	0	0	0	0	0	0	0	0	0.90991211	0.090087891	0.015625	0.005371094	-0.008544922	0.001464844	0	44330	0	0	0
226	14728	14728	Category A	0.21582031	-0.56396484	-0.671875	-0.18066406	0.4753418	0.2355957	-20.51	0	18/3/2018	18	3	2018	3:08:47	11327	0.3	3	8	47	0	0.059326172	3.5513672	0.23461914	-0.5793457	-0.66137695	0.73144531	0.026367188	0	0	0	0	0	0	0	0	0	0.90991211	0.090087891	0.044433594	-0.018798828	0.015380859	-0.010253906	0	44330	0	0	0
227	14729	14729	Category A	0.25195313	-0.58789063	-0.64794922	-0.17797852	0.4753418	0.23510742	-20.76	0	18/3/2018	18	3	2018	3:08:47	11327	0.4	3	8	47	0	0.059326172	3.5513672	0.234375	-0.57861328	-0.66137695	0.68286133	0.023681641	0	0	0	0	0	0	0	0	0	0.90942383	0.090576172	0.040039063	0.017333984	-0.009033203	0.013427734	0	44330	0	0	0
228	14730	14730	Category A	0.23999023	-0.56396484	-0.68383789	-0.18261719	0.47290039	0.2355957	-20.39	0	18/3/2018	18	3	2018	3:08:47	11327	0.5	3	8	47	0	0.059326172	3.5513672	0.23413086	-0.57910156	-0.66113281	0.59838867	0.027587891	0	0	0	0	0	0	0	0	0	0.90966797	0.090332031	0.043212891	0.005615234	0.015136719	-0.022460938	0	44330	0	0	0
229	14731	14731	Category A	0.2277832	-0.56396484	-0.65991211	-0.17919922	0.47607422	0.22998047	-20.51	0	18/3/2018	18	3	2018	3:08:47	11327	0.6	3	8	47	0	0.059326172	3.5513672	0.23461914	-0.5793457	-0.66088867	0.46313477	0.016845703	0	0	0	0	0	0	0	0	0	0.90966797	0.090332031	0.0234375	-0.006835938	0.015380859	0.000976563	0	44330	0	0	0
230	14732	14732	Category A	0.25195313	-0.58789063	-0.65991211	-0.17919922	0.47607422	0.23364258	-20.76	0	18/3/2018	18	3	2018	3:08:47	11327	0.7	3	8	47	0	0.059326172	3.5513672	0.23486328	-0.5793457	-0.66064453	0.55761719	0.018798828	0	0	0	0	0	0	0	0	0	0.90966797	0.090332031	0.025878906	0.016845703	-0.008300781	0.000732422	0	44330	0	0	0
231	14733	14733	Category A	0.2277832	-0.61181641	-0.65991211	-0.17993164	0.47314453	0.23364258	-20.51	0	18/3/2018	18	3	2018	3:08:47	11327	0.8	3	8	47	0	0.059326172	3.5513672	0.23535156	-0.5793457	-0.66015625	0.34106445	0.033203125	0	0	0	0	0	0	0	0	0	0.90942383	0.090576172	0.040527344	-0.007568359	-0.032226563	0.000244141	0	44330	0	0	0
232	14734	14734	Category A	0.23999023	-0.57592773	-0.64794922	-0.17724609	0.47875977	0.23510742	-20.39	0	18/3/2018	18	3	2018	3:08:47	11327	0.9	3	8	47	0	0.059326172	3.5513672	0.2355957	-0.5793457	-0.66040039	0.044433594	0.013671875	0	0	0	0	0	0	0	0	0	0.90966797	0.090332031	0.020263672	0.004150391	0.003417969	0.012451172	0	44330	0	0	0
233	14735	14735	Category A	0.21582031	-0.57592773	-0.65991211	-0.17651367	0.47412109	0.23608398	-20.15	0	18/3/2018	18	3	2018	3:08:48	11328	0	3	8	48	0	0.059326172	3.5513672	0.23583984	-0.5793457	-0.66040039	0.3671875	0.020263672	0	0	0	0	0	0	0	0	0	0.90966797	0.090332031	0.024169922	-0.020019531	0.003417969	0.000488281	0	44330	0	0	0
234	14736	14736	Category A	0.20385742	-0.56396484	-0.63598633	-0.17529297	0.47412109	0.23266602	-20.15	0	18/3/2018	18	3	2018	3:08:48	11328	0.1	3	8	48	0	0.059326172	3.5513672	0.23632813	-0.57861328	-0.66015625	0.59985352	0.043212891	0	0	0	0	0	0	0	0	0	0.90917969	0.090820313	0.071533203	-0.032470703	0.014648438	0.024169922	0	44330	0	0	0
235	14737	14737	Category A	0.2277832	-0.56396484	-0.671875	-0.17724609	0.47314453	0.23364258	-20.27	0	18/3/2018	18	3	2018	3:08:48	11328	0.2	3	8	48	0	0.059326172	3.5513672	0.23681641	-0.57885742	-0.66015625	0.66894531	0.020996094	0	0	0	0	0	0	0	0	0	0.90966797	0.090332031	0.035644531	-0.009033203	0.014892578	-0.011474609	0	44330	0	0	0
236	14738	14738	Category A	0.23999023	-0.57592773	-0.65991211	-0.18017578	0.47973633	0.23608398	-20.14	0	18/3/2018	18	3	2018	3:08:48	11328	0.3	3	8	48	0	0.059326172	3.5513672	0.23681641	-0.57910156	-0.66040039	0.51293945	0.004394531	0	0	0	0	0	0	0	0	0	0.90966797	0.090332031	0.006835938	0.002929688	0.003173828	0.000488281	0	44330	0	0	0
237	14739	14739	Category A	0.2277832	-0.58789063	-0.63598633	-0.17919922	0.47753906	0.2277832	-20.14	0	18/3/2018	18	3	2018	3:08:48	11328	0.4	3	8	48	0	0.059326172	3.5513672	0.23608398	-0.58056641	-0.66064453	0.006591797	0.027099609	0	0	0	0	0	0	0	0	0	0.91064453	0.089355469	0.040527344	-0.008300781	-0.007080078	0.024658203	0	44330	0	0	0
238	14740	14740	Category A	0.23999023	-0.58789063	-0.64794922	-0.18237305	0.47070313	0.23486328	-19.9	0	18/3/2018	18	3	2018	3:08:48	11328	0.5	3	8	48	0	0.059326172	3.5513672	0.23583984	-0.58081055	-0.66064453	0.50170898	0.014892578	0	0	0	0	0	0	0	0	0	0.91088867	0.089111328	0.023681641	0.00390625	-0.006835938	0.012695313	0	44330	0	0	0
239	14741	14741	Category A	0.23999023	-0.59985352	-0.65991211	-0.17993164	0.47705078	0.23779297	-19.9	0	18/3/2018	18	3	2018	3:08:48	11328	0.6	3	8	48	0	0.059326172	3.5513672	0.23608398	-0.58032227	-0.66064453	0.73266602	0.01953125	0	0	0	0	0	0	0	0	0	0.91040039	0.089599609	0.023681641	0.003662109	-0.019287109	0.000732422	0	44330	0	0	0
240	14742	14742	Category A	0.2277832	-0.57592773	-0.65991211	-0.17993164	0.47167969	0.23266602	-20.15	0	18/3/2018	18	3	2018	3:08:48	11328	0.7	3	8	48	0	0.059326172	3.5513672	0.2355957	-0.58007813	-0.66064453	0.64770508	0.008789063	0	0	0	0	0	0	0	0	0	0.91015625	0.08984375	0.012939453	-0.0078125	0.004150391	0.000732422	0	44330	0	0	0
241	14743	14743	Category A	0.23999023	-0.58789063	-0.671875	-0.18066406	0.47631836	0.23583984	-20.39	0	18/3/2018	18	3	2018	3:08:48	11328	0.8	3	8	48	0	0.059326172	3.5513672	0.23510742	-0.58007813	-0.66015625	0.43115234	0.014404297	0	0	0	0	0	0	0	0	0	0.90991211	0.090087891	0.023681641	0.004638672	-0.007568359	-0.011474609	0	44330	0	0	0
242	14744	14744	Category A	0.23999023	-0.58789063	-0.68383789	-0.18505859	0.47509766	0.23266602	-20.51	0	18/3/2018	18	3	2018	3:08:48	11328	0.9	3	8	48	0	0.059326172	3.5513672	0.23535156	-0.58032227	-0.66064453	0.064453125	0.024414063	0	0	0	0	0	0	0	0	0	0.91040039	0.089599609	0.034912109	0.004394531	-0.007324219	-0.022949219	0	44330	0	0	0
243	14745	14745	Category A	0.23999023	-0.56396484	-0.68383789	-0.18432617	0.47607422	0.23461914	-20.76	0	18/3/2018	18	3	2018	3:08:49	11329	0	3	8	49	0	0.059326172	3.5513672	0.23461914	-0.58007813	-0.66113281	0.32177734	0.028320313	0	0	0	0	0	0	0	0	0	0.91040039	0.089599609	0.043945313	0.005126953	0.016113281	-0.022460938	0	44330	0	0	0
244	14746	14746	Category A	0.23999023	-0.56396484	-0.65991211	-0.18115234	0.47753906	0.22875977	-20.88	0	18/3/2018	18	3	2018	3:08:49	11329	0.1	3	8	49	0	0.059326172	3.5513672	0.23461914	-0.58007813	-0.66137695	0.33251953	0.017089844	0	0	0	0	0	0	0	0	0	0.91064453	0.089355469	0.022949219	0.005126953	0.016113281	0.001464844	0	44330	0	0	0
245	14747	14747	Category A	0.23999023	-0.55175781	-0.65991211	-0.18774414	0.47192383	0.23168945	-20.51	0	18/3/2018	18	3	2018	3:08:49	11329	0.2	3	8	49	0	0.059326172	3.4933594	0.234375	-0.58056641	-0.66137695	0.18603516	0.029296875	0	0	0	0	0	0	0	0	0	0.91064453	0.089355469	0.035888672	0.005371094	0.028808594	0.001464844	0	44330	0	0	0
246	14748	14748	Category A	0.23999023	-0.58789063	-0.65991211	-0.17993164	0.47509766	0.23583984	-20.14	0	18/3/2018	18	3	2018	3:08:49	11329	0.3	3	8	49	0	0.059326172	3.4933594	0.23413086	-0.58056641	-0.66162109	0.033935547	0.009277344	0	0	0	0	0	0	0	0	0	0.91088867	0.089111328	0.014404297	0.005615234	-0.007080078	0.001708984	0	44330	0	0	0
247	14749	14749	Category A	0.2277832	-0.58789063	-0.65991211	-0.18066406	0.47241211	0.23486328	-20.02	0	18/3/2018	18	3	2018	3:08:49	11329	0.4	3	8	49	0	0.059326172	3.4933594	0.234375	-0.58032227	-0.66137695	0.08984375	0.010009766	0	0	0	0	0	0	0	0	0	0.91064453	0.089355469	0.015625	-0.006591797	-0.007324219	0.001464844	0	44330	0	0	0
248	14750	14750	Category A	0.21582031	-0.61181641	-0.64794922	-0.17553711	0.47265625	0.23583984	-20.02	0	18/3/2018	18	3	2018	3:08:49	11329	0.5	3	8	49	0	0.059326172	3.4933594	0.23461914	-0.58081055	-0.66137695	0.18139648	0.038574219	0	0	0	0	0	0	0	0	0	0.91088867	0.089111328	0.063232422	-0.018798828	-0.030761719	0.013427734	0	44330	0	0	0
249	14751	14751	Category A	0.21582031	-0.58789063	-0.65991211	-0.18334961	0.47338867	0.23681641	-20.27	0	18/3/2018	18	3	2018	3:08:49	11329	0.6	3	8	49	0	0.059326172	3.4933594	0.23413086	-0.58129883	-0.66162109	0.19140625	0.01953125	0	0	0	0	0	0	0	0	0	0.91113281	0.088867188	0.026611328	-0.018310547	-0.006591797	0.001708984	0	44330	0	0	0
250	14752	14752	Category A	0.21582031	-0.59985352	-0.671875	-0.17822266	0.47680664	0.23486328	-20.51	0	18/3/2018	18	3	2018	3:08:49	11329	0.7	3	8	49	0	0.059326172	3.4933594	0.23364258	-0.58178711	-0.66186523	0.081054688	0.027099609	0	0	0	0	0	0	0	0	0	0.91162109	0.088378906	0.045654297	-0.017822266	-0.017822266	-0.009765625	0	44330	0	0	0
251	14753	14753	Category A	0.23999023	-0.59985352	-0.68383789	-0.17919922	0.47607422	0.23364258	-20.64	0	18/3/2018	18	3	2018	3:08:49	11329	0.8	3	8	49	0	0.059326172	3.4933594	0.23339844	-0.58154297	-0.66186523	0.14135742	0.029052734	0	0	0	0	0	0	0	0	0	0.91162109	0.088378906	0.046142578	0.006347656	-0.018066406	-0.021728516	0	44330	0	0	0
252	14754	14754	Category A	0.2277832	-0.57592773	-0.65991211	-0.18164063	0.47436523	0.23266602	-20.64	0	18/3/2018	18	3	2018	3:08:49	11329	0.9	3	8	49	0	0.059326172	3.4933594	0.23388672	-0.58154297	-0.66186523	0.20727539	0.008544922	0	0	0	0	0	0	0	0	0	0.91162109	0.088378906	0.013916016	-0.006103516	0.005615234	0.001953125	0	44330	0	0	0
253	14755	14755	Category A	0.2277832	-0.56396484	-0.65991211	-0.17553711	0.47070313	0.23657227	-20.64	0	18/3/2018	18	3	2018	3:08:50	11330	0	3	8	50	0	0.059326172	3.4933594	0.23388672	-0.58154297	-0.66186523	0.2277832	0.018798828	0	0	0	0	0	0	0	0	0	0.91162109	0.088378906	0.025878906	-0.006103516	0.017578125	0.001953125	0	44330	0	0	0
254	14756	14756	Category A	0.26391602	-0.56396484	-0.65991211	-0.17993164	0.47241211	0.23461914	-20.64	0	18/3/2018	18	3	2018	3:08:50	11330	0.1	3	8	50	0	0.059326172	3.4933594	0.23339844	-0.58154297	-0.66259766	0.21875	0.03515625	0	0	0	0	0	0	0	0	0	0.91210938	0.087890625	0.05078125	0.030273438	0.017578125	0.002685547	0	44330	0	0	0
255	14757	14757	Category A	0.23999023	-0.56396484	-0.65991211	-0.17919922	0.46899414	0.23266602	-20.51	0	18/3/2018	18	3	2018	3:08:50	11330	0.2	3	8	50	0	0.059326172	3.4933594	0.23291016	-0.58178711	-0.66259766	0.041748047	0.019287109	0	0	0	0	0	0	0	0	0	0.91186523	0.088134766	0.027587891	0.006835938	0.017822266	0.002685547	0	44330	0	0	0
256	14758	14758	Category A	0.2277832	-0.56396484	-0.64794922	-0.18066406	0.47412109	0.23583984	-20.76	0	18/3/2018	18	3	2018	3:08:50	11330	0.3	3	8	50	0	0.059326172	3.4933594	0.23291016	-0.58178711	-0.6628418	0.26147461	0.023925781	0	0	0	0	0	0	0	0	0	0.91235352	0.087646484	0.038085938	-0.005126953	0.017822266	0.014892578	0	44330	0	0	0
257	14759	14759	Category A	0.21582031	-0.55175781	-0.64794922	-0.18603516	0.47167969	0.23364258	-21	0	18/3/2018	18	3	2018	3:08:50	11330	0.4	3	8	50	0	0.059326172	3.4933594	0.2331543	-0.58203125	-0.66259766	0.73388672	0.037841797	0	0	0	0	0	0	0	0	0	0.91235352	0.087646484	0.0625	-0.017333984	0.030273438	0.014648438	0	44330	0	0	0
258	14760	14760	Category A	0.23999023	-0.56396484	-0.65991211	-0.18188477	0.47851563	0.23095703	-21.13	0	18/3/2018	18	3	2018	3:08:50	11330	0.5	3	8	50	0	0.059326172	3.4933594	0.2331543	-0.58203125	-0.66259766	1.064209	0.019287109	0	0	0	0	0	0	0	0	0	0.91210938	0.087890625	0.02734375	0.006591797	0.018066406	0.002685547	0	44330	0	0	0
259	14761	14761	Category A	0.23999023	-0.55175781	-0.68383789	-0.18261719	0.47290039	0.23461914	-21	0	18/3/2018	18	3	2018	3:08:50	11330	0.6	3	8	50	0	0.059326172	3.4933594	0.23339844	-0.58154297	-0.66259766	1.1342773	0.037109375	0	0	0	0	0	0	0	0	0	0.91210938	0.087890625	0.057617188	0.006347656	0.029785156	-0.020996094	0	44330	0	0	0
260	14762	14762	Category A	0.21582031	-0.57592773	-0.65991211	-0.18164063	0.47607422	0.23486328	-20.51	0	18/3/2018	18	3	2018	3:08:50	11330	0.7	3	8	50	0	0.059326172	3.4933594	0.23339844	-0.58227539	-0.66235352	1.0917969	0.019042969	0	0	0	0	0	0	0	0	0	0.91235352	0.087646484	0.026611328	-0.017578125	0.006347656	0.002441406	0	44330	0	0	0
261	14763	14763	Category A	0.23999023	-0.57592773	-0.65991211	-0.18017578	0.47412109	0.23779297	-20.39	0	18/3/2018	18	3	2018	3:08:50	11330	0.8	3	8	50	0	0.059326172	3.4933594	0.23291016	-0.58227539	-0.66259766	0.83374023	0.009521484	0	0	0	0	0	0	0	0	0	0.91235352	0.087646484	0.015869141	0.006835938	0.006347656	0.002685547	0	44330	0	0	0
262	14764	14764	Category A	0.23999023	-0.58789063	-0.671875	-0.1796875	0.46826172	0.23583984	-20.27	0	18/3/2018	18	3	2018	3:08:50	11330	0.9	3	8	50	0	0.059326172	3.4933594	0.23291016	-0.58227539	-0.6628418	0.49853516	0.012451172	0	0	0	0	0	0	0	0	0	0.91259766	0.087402344	0.021484375	0.006835938	-0.005371094	-0.008789063	0	44330	0	0	0
263	14765	14765	Category A	0.25195313	-0.58789063	-0.65991211	-0.18261719	0.48120117	0.23364258	-20.27	0	18/3/2018	18	3	2018	3:08:51	11331	0	3	8	51	0	0.059326172	3.4933594	0.23242188	-0.58227539	-0.6628418	0.16650391	0.020263672	0	0	0	0	0	0	0	0	0	0.91259766	0.087402344	0.027832031	0.019287109	-0.005371094	0.002929688	0	44330	0	0	0
264	14766	14766	Category A	0.2277832	-0.57592773	-0.68383789	-0.17626953	0.47338867	0.23583984	-20.14	0	18/3/2018	18	3	2018	3:08:51	11331	0.1	3	8	51	0	0.059326172	3.4933594	0.23217773	-0.58227539	-0.6628418	0.059082031	0.022216797	0	0	0	0	0	0	0	0	0	0.91235352	0.087646484	0.031738281	-0.004394531	0.006347656	-0.020751953	0	44330	0	0	0
265	14767	14767	Category A	0.23999023	-0.57592773	-0.671875	-0.18164063	0.47436523	0.23486328	-19.77	0	18/3/2018	18	3	2018	3:08:51	11331	0.2	3	8	51	0	0.059326172	3.4933594	0.23266602	-0.58203125	-0.66357422	0.2890625	0.012451172	0	0	0	0	0	0	0	0	0	0.9128418	0.087158203	0.021484375	0.007080078	0.006103516	-0.008056641	0	44330	0	0	0
266	14768	14768	Category A	0.21582031	-0.56396484	-0.64794922	-0.17797852	0.47314453	0.23364258	-19.77	0	18/3/2018	18	3	2018	3:08:51	11331	0.3	3	8	51	0	0.059326172	3.4933594	0.23266602	-0.58178711	-0.66333008	0.5690918	0.029052734	0	0	0	0	0	0	0	0	0	0.91259766	0.087402344	0.050292969	-0.016845703	0.017822266	0.015380859	0	44330	0	0	0
267	14769	14769	Category A	0.21582031	-0.6237793	-0.65991211	-0.17675781	0.47265625	0.23486328	-19.77	0	18/3/2018	18	3	2018	3:08:51	11331	0.4	3	8	51	0	0.059326172	3.4933594	0.23291016	-0.58178711	-0.66357422	0.87353516	0.045410156	0	0	0	0	0	0	0	0	0	0.9128418	0.087158203	0.062744141	-0.017089844	-0.041748047	0.003662109	0	44330	0	0	0
268	14770	14770	Category A	0.25195313	-0.58789063	-0.65991211	-0.18261719	0.48046875	0.23388672	-19.77	0	18/3/2018	18	3	2018	3:08:51	11331	0.5	3	8	51	0	0.059326172	3.4933594	0.23266602	-0.58154297	-0.66381836	1.2714844	0.020507813	0	0	0	0	0	0	0	0	0	0.91259766	0.087402344	0.029541016	0.019042969	-0.006103516	0.00390625	0	44330	0	0	0
269	14771	14771	Category A	0.26391602	-0.59985352	-0.64794922	-0.18408203	0.47167969	0.23242188	-19.77	0	18/3/2018	18	3	2018	3:08:51	11331	0.6	3	8	51	0	0.059326172	3.4933594	0.23266602	-0.58178711	-0.66357422	1.4816895	0.0390625	0	0	0	0	0	0	0	0	0	0.91259766	0.087402344	0.064697266	0.031005859	-0.017822266	0.015625	0	44330	0	0	0
270	14772	14772	Category A	0.25195313	-0.58789063	-0.64794922	-0.18066406	0.4753418	0.23364258	-19.53	0	18/3/2018	18	3	2018	3:08:51	11331	0.7	3	8	51	0	0.059326172	3.4933594	0.23291016	-0.58227539	-0.66333008	1.4995117	0.024902344	0	0	0	0	0	0	0	0	0	0.91308594	0.086914063	0.039794922	0.018798828	-0.005371094	0.015380859	0	44330	0	0	0
271	14773	14773	Category A	0.25195313	-0.58789063	-0.65991211	-0.18530273	0.47314453	0.23486328	-19.16	0	18/3/2018	18	3	2018	3:08:51	11331	0.8	3	8	51	0	0.059326172	3.4933594	0.23242188	-0.58227539	-0.66308594	1.1181641	0.020263672	0	0	0	0	0	0	0	0	0	0.91259766	0.087402344	0.028076172	0.019287109	-0.005371094	0.003173828	0	44330	0	0	0
272	14774	14774	Category A	0.25195313	-0.56396484	-0.65991211	-0.18017578	0.47412109	0.23486328	-19.53	0	18/3/2018	18	3	2018	3:08:51	11331	0.9	3	8	51	0	0.059326172	3.4933594	0.23242188	-0.58227539	-0.66308594	0.69018555	0.026855469	0	0	0	0	0	0	0	0	0	0.91259766	0.087402344	0.041015625	0.019287109	0.018310547	0.003173828	0	44330	0	0	0
273	14775	14775	Category A	0.25195313	-0.56396484	-0.671875	-0.18188477	0.4765625	0.22851563	-19.65	0	18/3/2018	18	3	2018	3:08:52	11332	0	3	8	52	0	0.059326172	3.4933594	0.23217773	-0.58203125	-0.66333008	0.28344727	0.027832031	0	0	0	0	0	0	0	0	0	0.91259766	0.087402344	0.046142578	0.01953125	0.018066406	-0.008300781	0	44330	0	0	0
274	14776	14776	Category A	0.26391602	-0.56396484	-0.671875	-0.18017578	0.47412109	0.23364258	-19.65	0	18/3/2018	18	3	2018	3:08:52	11332	0.1	3	8	52	0	0.059326172	3.4933594	0.23266602	-0.58203125	-0.66333008	0.14453125	0.036865234	0	0	0	0	0	0	0	0	0	0.91259766	0.087402344	0.057617188	0.031005859	0.018066406	-0.008300781	0	44330	0	0	0
275	14777	14777	Category A	0.2277832	-0.57592773	-0.671875	-0.18066406	0.47705078	0.23193359	-20.02	0	18/3/2018	18	3	2018	3:08:52	11332	0.2	3	8	52	0	0.059326172	3.4933594	0.23339844	-0.58227539	-0.66357422	0.22631836	0.01171875	0	0	0	0	0	0	0	0	0	0.91333008	0.086669922	0.020263672	-0.005615234	0.006347656	-0.008056641	0	44330	0	0	0
276	14778	14778	Category A	0.21582031	-0.68383789	-0.68383789	-0.17797852	0.47314453	0.23291016	-20.02	0	18/3/2018	18	3	2018	3:08:52	11332	0.3	3	8	52	0	0.059326172	3.4933594	0.23388672	-0.58251953	-0.66357422	0.20874023	0.10473633	0	0	0	0	0	0	0	0	0	0.91333008	0.086669922	0.1394043	-0.018066406	-0.10107422	-0.020019531	0	44330	0	0	0
277	14779	14779	Category A	0.20385742	-0.61181641	-0.65991211	-0.18017578	0.47412109	0.22973633	-20.02	0	18/3/2018	18	3	2018	3:08:52	11332	0.4	3	8	52	0	0.059326172	3.4933594	0.23388672	-0.58276367	-0.66333008	0.20581055	0.041748047	0	0	0	0	0	0	0	0	0	0.91333008	0.086669922	0.062255859	-0.030029297	-0.028808594	0.003417969	0	44330	0	0	0
278	14780	14780	Category A	0.25195313	-0.58789063	-0.64794922	-0.17724609	0.47436523	0.23608398	-19.9	0	18/3/2018	18	3	2018	3:08:52	11332	0.5	3	8	52	0	0.059326172	3.4933594	0.23388672	-0.58251953	-0.66357422	0.063232422	0.024414063	0	0	0	0	0	0	0	0	0	0.91357422	0.086425781	0.038818359	0.017822266	-0.005126953	0.015625	0	44330	0	0	0
279	14781	14781	Category A	0.2277832	-0.57592773	-0.671875	-0.18432617	0.47412109	0.23266602	-19.78	0	18/3/2018	18	3	2018	3:08:52	11332	0.6	3	8	52	0	0.059326172	3.4933594	0.23413086	-0.58251953	-0.66381836	0.13305664	0.012207031	0	0	0	0	0	0	0	0	0	0.91381836	0.086181641	0.020996094	-0.006347656	0.006591797	-0.0078125	0	44330	0	0	0
280	14782	14782	Category A	0.21582031	-0.58789063	-0.64794922	-0.1809082	0.4765625	0.22900391	-19.65	0	18/3/2018	18	3	2018	3:08:52	11332	0.7	3	8	52	0	0.059326172	3.4933594	0.23413086	-0.58227539	-0.66381836	0.71923828	0.024902344	0	0	0	0	0	0	0	0	0	0.91357422	0.086425781	0.040039063	-0.018310547	-0.005371094	0.015869141	0	44330	0	0	0
281	14783	14783	Category A	0.23999023	-0.58789063	-0.69580078	-0.18505859	0.47167969	0.23583984	-19.53	0	18/3/2018	18	3	2018	3:08:52	11332	0.8	3	8	52	0	0.059326172	3.4933594	0.234375	-0.58227539	-0.66381836	1.0690918	0.032714844	0	0	0	0	0	0	0	0	0	0.91357422	0.086425781	0.042724609	0.005371094	-0.005371094	-0.031738281	0	44330	0	0	0
282	14784	14784	Category A	0.21582031	-0.56396484	-0.69580078	-0.18286133	0.4777832	0.23193359	-20.02	0	18/3/2018	18	3	2018	3:08:52	11332	0.9	3	8	52	0	0.059326172	3.4933594	0.23461914	-0.58227539	-0.66333008	0.78613281	0.041748047	0	0	0	0	0	0	0	0	0	0.91333008	0.086669922	0.069580078	-0.018798828	0.018310547	-0.032226563	0	44330	0	0	0
283	14785	14785	Category A	0.23999023	-0.57592773	-0.671875	-0.17480469	0.47485352	0.23193359	-20.14	0	18/3/2018	18	3	2018	3:08:53	11333	0	3	8	53	0	0.059326172	3.4675781	0.23486328	-0.58203125	-0.66259766	0.25976563	0.012207031	0	0	0	0	0	0	0	0	0	0.91259766	0.087402344	0.020507813	0.004882813	0.006103516	-0.009277344	0	44330	0	0	0
284	14786	14786	Category A	0.2277832	-0.61181641	-0.64794922	-0.17724609	0.47314453	0.23266602	-20.14	0	18/3/2018	18	3	2018	3:08:53	11333	0.1	3	8	53	0	0.059326172	3.4675781	0.23486328	-0.58203125	-0.66235352	0.1315918	0.033691406	0	0	0	0	0	0	0	0	0	0.91259766	0.087402344	0.051269531	-0.007080078	-0.029541016	0.014404297	0	44330	0	0	0
285	14787	14787	Category A	0.23999023	-0.59985352	-0.65991211	-0.1809082	0.47875977	0.22875977	-20.39	0	18/3/2018	18	3	2018	3:08:53	11333	0.2	3	8	53	0	0.059326172	3.4675781	0.23486328	-0.58227539	-0.66259766	0.23925781	0.018066406	0	0	0	0	0	0	0	0	0	0.91308594	0.086914063	0.024902344	0.004882813	-0.017333984	0.002685547	0	44330	0	0	0
286	14788	14788	Category A	0.25195313	-0.57592773	-0.64794922	-0.18164063	0.47265625	0.23486328	-20.15	0	18/3/2018	18	3	2018	3:08:53	11333	0.3	3	8	53	0	0.059326172	3.4675781	0.23486328	-0.58300781	-0.6628418	0.14038086	0.023681641	0	0	0	0	0	0	0	0	0	0.91357422	0.086425781	0.0390625	0.016845703	0.007080078	0.014892578	0	44330	0	0	0
287	14789	14789	Category A	0.2277832	-0.59985352	-0.65991211	-0.17724609	0.47314453	0.22998047	-20.15	0	18/3/2018	18	3	2018	3:08:53	11333	0.4	3	8	53	0	0.059326172	3.4675781	0.23486328	-0.58300781	-0.66259766	0.090332031	0.018310547	0	0	0	0	0	0	0	0	0	0.91333008	0.086669922	0.026367188	-0.007080078	-0.016601563	0.002685547	0	44330	0	0	0
288	14790	14790	Category A	0.21582031	-0.58789063	-0.671875	-0.17382813	0.47314453	0.23608398	-20.15	0	18/3/2018	18	3	2018	3:08:53	11333	0.5	3	8	53	0	0.059326172	3.4675781	0.23486328	-0.58300781	-0.66259766	0.33300781	0.021484375	0	0	0	0	0	0	0	0	0	0.91333008	0.086669922	0.032958984	-0.019042969	-0.004638672	-0.009033203	0	44330	0	0	0
289	14791	14791	Category A	0.21582031	-0.59985352	-0.671875	-0.17822266	0.47753906	0.23095703	-20.15	0	18/3/2018	18	3	2018	3:08:53	11333	0.6	3	8	53	0	0.059326172	3.4675781	0.23486328	-0.58276367	-0.66308594	0.60131836	0.026855469	0	0	0	0	0	0	0	0	0	0.91357422	0.086425781	0.044677734	-0.019042969	-0.016845703	-0.008544922	0	44330	0	0	0
290	14792	14792	Category A	0.23999023	-0.58789063	-0.65991211	-0.17626953	0.47265625	0.23486328	-20.15	0	18/3/2018	18	3	2018	3:08:53	11333	0.7	3	8	53	0	0.059326172	3.4675781	0.23486328	-0.58276367	-0.66333008	0.20336914	0.0078125	0	0	0	0	0	0	0	0	0	0.91381836	0.086181641	0.013427734	0.004882813	-0.004882813	0.003417969	0	44330	0	0	0
291	14793	14793	Category A	0.23999023	-0.58789063	-0.65991211	-0.18261719	0.47607422	0.23364258	-20.51	0	18/3/2018	18	3	2018	3:08:53	11333	0.8	3	8	53	0	0.059326172	3.4675781	0.23535156	-0.58251953	-0.66333008	0.18457031	0.007568359	0	0	0	0	0	0	0	0	0	0.91381836	0.086181641	0.013183594	0.004394531	-0.005126953	0.003417969	0	44330	0	0	0
292	14794	14794	Category A	0.2277832	-0.57592773	-0.65991211	-0.18066406	0.47241211	0.23168945	-20.51	0	18/3/2018	18	3	2018	3:08:53	11333	0.9	3	8	53	0	0.059326172	3.4675781	0.23535156	-0.58227539	-0.66333008	0.12231445	0.010498047	0	0	0	0	0	0	0	0	0	0.91357422	0.086425781	0.017578125	-0.007568359	0.006347656	0.003417969	0	44330	0	0	0
293	14795	14795	Category A	0.21582031	-0.57592773	-0.68383789	-0.17382813	0.47314453	0.23486328	-20.64	0	18/3/2018	18	3	2018	3:08:54	11334	0	3	8	54	0	0.059326172	3.4675781	0.23535156	-0.58276367	-0.66308594	0.15820313	0.029296875	0	0	0	0	0	0	0	0	0	0.91381836	0.086181641	0.047119141	-0.01953125	0.006835938	-0.020507813	0	44330	0	0	0
294	14796	14796	Category A	0.21582031	-0.58789063	-0.671875	-0.18115234	0.47949219	0.22875977	-20.64	0	18/3/2018	18	3	2018	3:08:54	11334	0.1	3	8	54	0	0.059326172	3.4675781	0.23535156	-0.58325195	-0.66333008	0.34765625	0.021728516	0	0	0	0	0	0	0	0	0	0.9140625	0.0859375	0.032714844	-0.01953125	-0.004394531	-0.008300781	0	44330	0	0	0
295	14797	14797	Category A	0.2277832	-0.56396484	-0.671875	-0.18017578	0.47412109	0.23486328	-20.27	0	18/3/2018	18	3	2018	3:08:54	11334	0.2	3	8	54	0	0.059326172	3.4675781	0.23510742	-0.58374023	-0.66308594	0.48364258	0.022705078	0	0	0	0	0	0	0	0	0	0.91430664	0.085693359	0.035888672	-0.007324219	0.019775391	-0.008544922	0	44330	0	0	0
296	14798	14798	Category A	0.23999023	-0.58789063	-0.65991211	-0.18164063	0.47436523	0.23266602	-20.02	0	18/3/2018	18	3	2018	3:08:54	11334	0.3	3	8	54	0	0.059326172	3.4675781	0.23535156	-0.58422852	-0.66333008	0.92016602	0.006591797	0	0	0	0	0	0	0	0	0	0.91455078	0.085449219	0.011474609	0.004394531	-0.003417969	0.003417969	0	44330	0	0	0
297	14799	14799	Category A	0.23999023	-0.57592773	-0.65991211	-0.18041992	0.47949219	0.23095703	-19.78	0	18/3/2018	18	3	2018	3:08:54	11334	0.4	3	8	54	0	0.059326172	3.4675781	0.23583984	-0.58422852	-0.66333008	0.97753906	0.010009766	0	0	0	0	0	0	0	0	0	0.91479492	0.085205078	0.015869141	0.00390625	0.008300781	0.003417969	0	44330	0	0	0
298	14800	14800	Category A	0.2277832	-0.55175781	-0.671875	-0.17724609	0.47070313	0.23364258	-19.9	0	18/3/2018	18	3	2018	3:08:54	11334	0.5	3	8	54	0	0.059326172	3.4675781	0.23608398	-0.58447266	-0.66333008	0.70898438	0.034912109	0	0	0	0	0	0	0	0	0	0.91503906	0.084960938	0.049560547	-0.008300781	0.032714844	-0.008300781	0	44330	0	0	0
299	14801	14801	Category A	0.23999023	-0.59985352	-0.64794922	-0.18505859	0.47509766	0.23583984	-20.14	0	18/3/2018	18	3	2018	3:08:54	11334	0.6	3	8	54	0	0.059326172	3.4675781	0.23583984	-0.5847168	-0.66333008	0.54345703	0.021728516	0	0	0	0	0	0	0	0	0	0.91503906	0.084960938	0.034423828	0.00390625	-0.014892578	0.015380859	0	44330	0	0	0
300	14802	14802	Category A	0.20385742	-0.57592773	-0.68383789	-0.17797852	0.46899414	0.23461914	-20.39	0	18/3/2018	18	3	2018	3:08:54	11334	0.7	3	8	54	0	0.059326172	3.4675781	0.23583984	-0.58496094	-0.66308594	0.42480469	0.0390625	0	0	0	0	0	0	0	0	0	0.9152832	0.084716797	0.061767578	-0.031982422	0.009033203	-0.020507813	0	44330	0	0	0
301	14803	14803	Category A	0.2277832	-0.57592773	-0.671875	-0.17919922	0.47412109	0.23291016	-20.39	0	18/3/2018	18	3	2018	3:08:54	11334	0.8	3	8	54	0	0.059326172	3.4675781	0.23608398	-0.58496094	-0.66308594	0.11181641	0.015136719	0	0	0	0	0	0	0	0	0	0.9152832	0.084716797	0.026123047	-0.008300781	0.009033203	-0.008544922	0	44330	0	0	0
302	14804	14804	Category A	0.20385742	-0.58789063	-0.671875	-0.1796875	0.47265625	0.23779297	-20.15	0	18/3/2018	18	3	2018	3:08:54	11334	0.9	3	8	54	0	0.059326172	3.4675781	0.23583984	-0.58520508	-0.66333008	0.3137207	0.032958984	0	0	0	0	0	0	0	0	0	0.91552734	0.084472656	0.042724609	-0.031982422	-0.002441406	-0.008300781	0	44330	0	0	0
303	14805	14805	Category A	0.21582031	-0.59985352	-0.64794922	-0.18066406	0.47314453	0.23583984	-19.9	0	18/3/2018	18	3	2018	3:08:55	11335	0	3	8	55	0	0.059326172	3.4675781	0.23535156	-0.58520508	-0.66333008	0.38085938	0.028808594	0	0	0	0	0	0	0	0	0	0.91552734	0.084472656	0.049560547	-0.01953125	-0.014404297	0.015380859	0	44330	0	0	0
304	14806	14806	Category A	0.25195313	-0.58789063	-0.68383789	-0.18164063	0.4753418	0.23486328	-19.9	0	18/3/2018	18	3	2018	3:08:55	11335	0.1	3	8	55	0	0.059326172	3.4675781	0.23510742	-0.58544922	-0.66333008	0.29174805	0.026367188	0	0	0	0	0	0	0	0	0	0.91552734	0.084472656	0.039306641	0.016601563	-0.002197266	-0.020263672	0	44330	0	0	0
305	14807	14807	Category A	0.23999023	-0.56396484	-0.64794922	-0.18505859	0.47680664	0.23266602	-20.27	0	18/3/2018	18	3	2018	3:08:55	11335	0.2	3	8	55	0	0.059326172	3.4675781	0.23535156	-0.58544922	-0.66308594	0.22143555	0.026855469	0	0	0	0	0	0	0	0	0	0.91552734	0.084472656	0.041259766	0.004394531	0.021484375	0.015136719	0	44330	0	0	0
306	14808	14808	Category A	0.2277832	-0.56396484	-0.68383789	-0.18017578	0.47875977	0.23193359	-20.14	0	18/3/2018	18	3	2018	3:08:55	11335	0.3	3	8	55	0	0.059326172	3.4675781	0.23510742	-0.58569336	-0.6628418	0.39575195	0.031005859	0	0	0	0	0	0	0	0	0	0.9152832	0.084716797	0.050048828	-0.007324219	0.021728516	-0.020751953	0	44330	0	0	0
307	14809	14809	Category A	0.2277832	-0.56396484	-0.671875	-0.17724609	0.47314453	0.23364258	-19.9	0	18/3/2018	18	3	2018	3:08:55	11335	0.4	3	8	55	0	0.059326172	3.4675781	0.23535156	-0.5859375	-0.66308594	0.38232422	0.024902344	0	0	0	0	0	0	0	0	0	0.91577148	0.084228516	0.038330078	-0.007568359	0.021972656	-0.008544922	0	44330	0	0	0
308	14810	14810	Category A	0.25195313	-0.58789063	-0.65991211	-0.18286133	0.47583008	0.22998047	-19.9	0	18/3/2018	18	3	2018	3:08:55	11335	0.5	3	8	55	0	0.059326172	3.4675781	0.23583984	-0.58544922	-0.6628418	0.39404297	0.016357422	0	0	0	0	0	0	0	0	0	0.91552734	0.084472656	0.021484375	0.015869141	-0.002197266	0.002929688	0	44330	0	0	0
309	14811	14811	Category A	0.23999023	-0.61181641	-0.64794922	-0.17895508	0.47338867	0.23364258	-19.77	0	18/3/2018	18	3	2018	3:08:55	11335	0.6	3	8	55	0	0.059326172	3.4675781	0.2355957	-0.58544922	-0.66333008	0.63500977	0.030761719	0	0	0	0	0	0	0	0	0	0.91552734	0.084472656	0.045898438	0.004150391	-0.026123047	0.015380859	0	44330	0	0	0
310	14812	14812	Category A	0.21582031	-0.58789063	-0.63598633	-0.18334961	0.47631836	0.23583984	-19.9	0	18/3/2018	18	3	2018	3:08:55	11335	0.7	3	8	55	0	0.059326172	3.4675781	0.23486328	-0.58520508	-0.66357422	0.79980469	0.033691406	0	0	0	0	0	0	0	0	0	0.91552734	0.084472656	0.049316406	-0.019042969	-0.002441406	0.027587891	0	44330	0	0	0
311	14813	14813	Category A	0.2277832	-0.59985352	-0.65991211	-0.18164063	0.4753418	0.23364258	-20.02	0	18/3/2018	18	3	2018	3:08:55	11335	0.8	3	8	55	0	0.059326172	3.4675781	0.23461914	-0.58544922	-0.66381836	0.89941406	0.016113281	0	0	0	0	0	0	0	0	0	0.91577148	0.084228516	0.025146484	-0.006835938	-0.014160156	0.00390625	0	44330	0	0	0
312	14814	14814	Category A	0.2277832	-0.56396484	-0.65991211	-0.17993164	0.47631836	0.23193359	-20.15	0	18/3/2018	18	3	2018	3:08:55	11335	0.9	3	8	55	0	0.059326172	3.4675781	0.23413086	-0.58569336	-0.6640625	0.68066406	0.023193359	0	0	0	0	0	0	0	0	0	0.91601563	0.083984375	0.032714844	-0.006347656	0.021728516	0.004150391	0	44330	0	0	0
313	14815	14815	Category A	0.25195313	-0.57592773	-0.65991211	-0.18286133	0.47509766	0.23364258	-20.27	0	18/3/2018	18	3	2018	3:08:56	11336	0	3	8	56	0	0.059326172	3.4675781	0.23388672	-0.58618164	-0.6640625	0.49560547	0.020996094	0	0	0	0	0	0	0	0	0	0.91625977	0.083740234	0.032470703	0.017822266	0.010253906	0.004150391	0	44330	0	0	0
314	14816	14816	Category A	0.25195313	-0.58789063	-0.671875	-0.18261719	0.47680664	0.22875977	-20.27	0	18/3/2018	18	3	2018	3:08:56	11336	0.1	3	8	56	0	0.059326172	3.4675781	0.23339844	-0.58666992	-0.66381836	0.50610352	0.020019531	0	0	0	0	0	0	0	0	0	0.91625977	0.083740234	0.02734375	0.018310547	-0.000976563	-0.0078125	0	44330	0	0	0
315	14817	14817	Category A	0.26391602	-0.57592773	-0.65991211	-0.17993164	0.47314453	0.23681641	-20.88	0	18/3/2018	18	3	2018	3:08:56	11336	0.2	3	8	56	0	0.059326172	3.4675781	0.2331543	-0.58691406	-0.66357422	0.45532227	0.032714844	0	0	0	0	0	0	0	0	0	0.91625977	0.083740234	0.045410156	0.030517578	0.010986328	0.003662109	0	44330	0	0	0
316	14818	14818	Category A	0.23999023	-0.58789063	-0.63598633	-0.18017578	0.47607422	0.22998047	-21.25	0	18/3/2018	18	3	2018	3:08:56	11336	0.3	3	8	56	0	0.059326172	3.4675781	0.2331543	-0.58691406	-0.66357422	0.38378906	0.028320313	0	0	0	0	0	0	0	0	0	0.91625977	0.083740234	0.034912109	0.006591797	-0.000732422	0.027587891	0	44330	0	0	0
317	14819	14819	Category A	0.23999023	-0.57592773	-0.671875	-0.17382813	0.47314453	0.23388672	-20.88	0	18/3/2018	18	3	2018	3:08:56	11336	0.4	3	8	56	0	0.059326172	3.4675781	0.23364258	-0.5859375	-0.66333008	0.33496094	0.014404297	0	0	0	0	0	0	0	0	0	0.9152832	0.084716797	0.024414063	0.006103516	0.010009766	-0.008300781	0	44330	0	0	0
318	14820	14820	Category A	0.25195313	-0.58789063	-0.65991211	-0.17919922	0.47509766	0.23364258	-20.27	0	18/3/2018	18	3	2018	3:08:56	11336	0.5	3	8	56	0	0.059326172	3.4675781	0.23413086	-0.58520508	-0.66357422	0.11645508	0.018310547	0	0	0	0	0	0	0	0	0	0.9152832	0.084716797	0.023925781	0.017578125	-0.002441406	0.003662109	0	44330	0	0	0
319	14821	14821	Category A	0.25195313	-0.57592773	-0.65991211	-0.18310547	0.46826172	0.23046875	-21.74	0	18/3/2018	18	3	2018	3:08:56	11336	0.6	3	8	56	0	0.059326172	3.4675781	0.23388672	-0.58496094	-0.6640625	0.011474609	0.020507813	0	0	0	0	0	0	0	0	0	0.9152832	0.084716797	0.031005859	0.017822266	0.009033203	0.004150391	0	44330	0	0	0
320	14822	14822	Category A	0.23999023	-0.57592773	-0.65991211	-0.17480469	0.47338867	0.23291016	-18.67	0	18/3/2018	18	3	2018	3:08:56	11336	0.7	3	8	56	0	0.059326172	3.4675781	0.23388672	-0.5847168	-0.66381836	0.042480469	0.011474609	0	0	0	0	0	0	0	0	0	0.91503906	0.084960938	0.018798828	0.005859375	0.008789063	0.00390625	0	44330	0	0	0
321	14823	14823	Category A	0.25195313	-0.58789063	-0.6237793	-0.17895508	0.47875977	0.23364258	-17.32	0	18/3/2018	18	3	2018	3:08:56	11336	0.8	3	8	56	0	0.059326172	3.4675781	0.23413086	-0.5847168	-0.66381836	0.13525391	0.043945313	0	0	0	0	0	0	0	0	0	0.9152832	0.084716797	0.060791016	0.017578125	-0.002929688	0.040039063	0	44330	0	0	0
322	14824	14824	Category A	0.26391602	-0.57592773	-0.6237793	-0.18286133	0.47924805	0.22680664	-18.3	0	18/3/2018	18	3	2018	3:08:56	11336	0.9	3	8	56	0	0.059326172	3.4675781	0.23388672	-0.5847168	-0.66357422	0.28710938	0.050537109	0	0	0	0	0	0	0	0	0	0.91479492	0.085205078	0.078857422	0.029785156	0.008789063	0.039794922	0	44330	0	0	0
323	14825	14825	Category A	0.23999023	-0.56396484	-0.671875	-0.18432617	0.47851563	0.23193359	-17.07	0	18/3/2018	18	3	2018	3:08:57	11337	0	3	8	57	0	0.059326172	3.4675781	0.23388672	-0.58496094	-0.66333008	0.11352539	0.0234375	0	0	0	0	0	0	0	0	0	0.91479492	0.085205078	0.035644531	0.005859375	0.020996094	-0.008300781	0	44330	0	0	0
324	14826	14826	Category A	0.25195313	-0.58789063	-0.68383789	-0.18286133	0.47338867	0.2355957	-20.88	0	18/3/2018	18	3	2018	3:08:57	11337	0.1	3	8	57	0	0.059326172	3.4675781	0.23339844	-0.58496094	-0.66333008	0.28979492	0.027587891	0	0	0	0	0	0	0	0	0	0.91479492	0.085205078	0.041503906	0.018310547	-0.002685547	-0.020263672	0	44330	0	0	0
325	14827	14827	Category A	0.2277832	-0.59985352	-0.671875	-0.17651367	0.47583008	0.23608398	-23.22	0	18/3/2018	18	3	2018	3:08:57	11337	0.2	3	8	57	0	0.059326172	3.4675781	0.23388672	-0.5847168	-0.66357422	0.40625	0.018066406	0	0	0	0	0	0	0	0	0	0.91479492	0.085205078	0.029052734	-0.006103516	-0.014892578	-0.008056641	0	44330	0	0	0
326	14828	14828	Category A	0.25195313	-0.59985352	-0.63598633	-0.18676758	0.47680664	0.23364258	-23.71	0	18/3/2018	18	3	2018	3:08:57	11337	0.3	3	8	57	0	0.059326172	3.4675781	0.23339844	-0.5847168	-0.66381836	0.081298828	0.036621094	0	0	0	0	0	0	0	0	0	0.91503906	0.084960938	0.061279297	0.018310547	-0.014892578	0.027832031	0	44330	0	0	0
327	14829	14829	Category A	0.21582031	-0.57592773	-0.671875	-0.18261719	0.48022461	0.22875977	-23.83	0	18/3/2018	18	3	2018	3:08:57	11337	0.4	3	8	57	0	0.059326172	3.4675781	0.23291016	-0.58496094	-0.6640625	0.12084961	0.020996094	0	0	0	0	0	0	0	0	0	0.91503906	0.084960938	0.034179688	-0.017089844	0.009033203	-0.007568359	0	44330	0	0	0
328	14830	14830	Category A	0.2277832	-0.59985352	-0.68383789	-0.18066406	0.47607422	0.23266602	-23.59	0	18/3/2018	18	3	2018	3:08:57	11337	0.5	3	8	57	0	0.059326172	3.4675781	0.23291016	-0.5847168	-0.6640625	0.037841797	0.025146484	0	0	0	0	0	0	0	0	0	0.91503906	0.084960938	0.040039063	-0.005126953	-0.014892578	-0.01953125	0	44330	0	0	0
329	14831	14831	Category A	0.21582031	-0.57592773	-0.68383789	-0.17797852	0.46826172	0.23486328	-23.46	0	18/3/2018	18	3	2018	3:08:57	11337	0.6	3	8	57	0	0.059326172	3.4675781	0.23339844	-0.58496094	-0.66357422	0.12207031	0.028320313	0	0	0	0	0	0	0	0	0	0.91479492	0.085205078	0.046875	-0.017578125	0.009033203	-0.020019531	0	44330	0	0	0
330	14832	14832	Category A	0.25195313	-0.58789063	-0.671875	-0.18066406	0.4753418	0.2355957	-23.59	0	18/3/2018	18	3	2018	3:08:57	11337	0.7	3	8	57	0	0.059326172	3.4675781	0.23364258	-0.58496094	-0.66357422	0.35668945	0.020019531	0	0	0	0	0	0	0	0	0	0.91503906	0.084960938	0.029052734	0.018066406	-0.002685547	-0.008056641	0	44330	0	0	0
331	14833	14833	Category A	0.2277832	-0.58789063	-0.671875	-0.1796875	0.4699707	0.23461914	-23.59	0	18/3/2018	18	3	2018	3:08:57	11337	0.8	3	8	57	0	0.059326172	3.4675781	0.2331543	-0.5847168	-0.66357422	0.22802734	0.010253906	0	0	0	0	0	0	0	0	0	0.91479492	0.085205078	0.016601563	-0.005371094	-0.002929688	-0.008056641	0	44330	0	0	0
332	14834	14834	Category A	0.2277832	-0.61181641	-0.64794922	-0.18066406	0.47314453	0.23583984	-22.97	0	18/3/2018	18	3	2018	3:08:57	11337	0.9	3	8	57	0	0.059326172	3.4675781	0.23291016	-0.5847168	-0.66357422	0.13427734	0.031738281	0	0	0	0	0	0	0	0	0	0.91455078	0.085449219	0.048095703	-0.005126953	-0.026855469	0.015625	0	44330	0	0	0
333	14835	14835	Category A	0.23999023	-0.59985352	-0.671875	-0.18603516	0.47167969	0.23364258	-23.09	0	18/3/2018	18	3	2018	3:08:58	11338	0	3	8	58	0	0.059326172	3.4675781	0.23291016	-0.58447266	-0.6640625	0.46679688	0.018310547	0	0	0	0	0	0	0	0	0	0.91479492	0.085205078	0.029785156	0.006835938	-0.015136719	-0.007568359	0	44330	0	0	0
334	14836	14836	Category A	0.23999023	-0.59985352	-0.64794922	-0.17822266	0.4699707	0.23168945	-23.09	0	18/3/2018	18	3	2018	3:08:58	11338	0.1	3	8	58	0	0.059326172	3.4675781	0.23339844	-0.58422852	-0.66381836	0.43505859	0.022949219	0	0	0	0	0	0	0	0	0	0.91479492	0.085205078	0.037841797	0.006347656	-0.015380859	0.015869141	0	44330	0	0	0
335	14837	14837	Category A	0.25195313	-0.59985352	-0.671875	-0.1809082	0.47680664	0.22998047	-22.97	0	18/3/2018	18	3	2018	3:08:58	11338	0.2	3	8	58	0	0.059326172	3.4675781	0.23339844	-0.58398438	-0.66381836	0.50024414	0.025390625	0	0	0	0	0	0	0	0	0	0.91455078	0.085449219	0.041992188	0.018310547	-0.015625	-0.0078125	0	44330	0	0	0
336	14838	14838	Category A	0.26391602	-0.57592773	-0.64794922	-0.18286133	0.47338867	0.23486328	-23.46	0	18/3/2018	18	3	2018	3:08:58	11338	0.3	3	8	58	0	0.059326172	3.4675781	0.23388672	-0.58422852	-0.66357422	0.68188477	0.034667969	0	0	0	0	0	0	0	0	0	0.91455078	0.085449219	0.053955078	0.030029297	0.008300781	0.015625	0	44330	0	0	0
337	14839	14839	Category A	0.23999023	-0.56396484	-0.64794922	-0.18334961	0.47338867	0.23168945	-23.59	0	18/3/2018	18	3	2018	3:08:58	11338	0.4	3	8	58	0	0.059326172	3.4675781	0.23364258	-0.58398438	-0.66357422	0.52563477	0.026123047	0	0	0	0	0	0	0	0	0	0.91430664	0.085693359	0.041992188	0.006103516	0.020019531	0.015625	0	44330	0	0	0
338	14840	14840	Category A	0.21582031	-0.57592773	-0.65991211	-0.18286133	0.48193359	0.23291016	-23.71	0	18/3/2018	18	3	2018	3:08:58	11338	0.5	3	8	58	0	0.059326172	3.4675781	0.23364258	-0.58349609	-0.66381836	0.23901367	0.019775391	0	0	0	0	0	0	0	0	0	0.91430664	0.085693359	0.029541016	-0.017822266	0.007568359	0.00390625	0	44330	0	0	0
339	14841	14841	Category A	0.23999023	-0.58789063	-0.671875	-0.18432617	0.47607422	0.23461914	-23.83	0	18/3/2018	18	3	2018	3:08:58	11338	0.6	3	8	58	0	0.059326172	3.4675781	0.23388672	-0.58398438	-0.6640625	0.092285156	0.010498047	0	0	0	0	0	0	0	0	0	0.91455078	0.085449219	0.017578125	0.006103516	-0.003662109	-0.007568359	0	44330	0	0	0
340	14842	14842	Category A	0.23999023	-0.57592773	-0.65991211	-0.17724609	0.47509766	0.23510742	-23.83	0	18/3/2018	18	3	2018	3:08:58	11338	0.7	3	8	58	0	0.059326172	3.4675781	0.23339844	-0.58398438	-0.66430664	0.28295898	0.011230469	0	0	0	0	0	0	0	0	0	0.91479492	0.085205078	0.019042969	0.006347656	0.008056641	0.004394531	0	44330	0	0	0
341	14843	14843	Category A	0.21582031	-0.58789063	-0.68383789	-0.18261719	0.47949219	0.23193359	-23.95	0	18/3/2018	18	3	2018	3:08:58	11338	0.8	3	8	58	0	0.059326172	3.4675781	0.23339844	-0.58398438	-0.66430664	0.43310547	0.026611328	0	0	0	0	0	0	0	0	0	0.91479492	0.085205078	0.041015625	-0.017578125	-0.003662109	-0.019287109	0	44330	0	0	0
342	14844	14844	Category A	0.21582031	-0.58789063	-0.671875	-0.18188477	0.47851563	0.23168945	-23.71	0	18/3/2018	18	3	2018	3:08:58	11338	0.9	3	8	58	0	0.059326172	3.4675781	0.23339844	-0.58349609	-0.66430664	0.57324219	0.01953125	0	0	0	0	0	0	0	0	0	0.91455078	0.085449219	0.029296875	-0.017578125	-0.004150391	-0.007324219	0	44330	0	0	0
343	14845	14845	Category A	0.2277832	-0.59985352	-0.65991211	-0.17675781	0.47265625	0.23486328	-23.34	0	18/3/2018	18	3	2018	3:08:59	11339	0	3	8	59	0	0.059326172	3.4675781	0.23413086	-0.58349609	-0.66430664	0.80761719	0.018066406	0	0	0	0	0	0	0	0	0	0.91479492	0.085205078	0.02734375	-0.006347656	-0.016113281	0.004394531	0	44330	0	0	0
344	14846	14846	Category A	0.25195313	-0.58789063	-0.65991211	-0.18017578	0.47851563	0.22875977	-23.09	0	18/3/2018	18	3	2018	3:08:59	11339	0.1	3	8	59	0	0.059326172	3.4675781	0.23413086	-0.58349609	-0.66479492	0.96728516	0.018798828	0	0	0	0	0	0	0	0	0	0.91503906	0.084960938	0.026855469	0.017578125	-0.004150391	0.004882813	0	44330	0	0	0
345	14847	14847	Category A	0.21582031	-0.58789063	-0.65991211	-0.18066406	0.47314453	0.23583984	-22.72	0	18/3/2018	18	3	2018	3:08:59	11339	0.2	3	8	59	0	0.059326172	3.4675781	0.23364258	-0.58349609	-0.66479492	0.84326172	0.019042969	0	0	0	0	0	0	0	0	0	0.91503906	0.084960938	0.026855469	-0.017822266	-0.004150391	0.004882813	0	44330	0	0	0
346	14848	14848	Category A	0.23999023	-0.58789063	-0.65991211	-0.17822266	0.47412109	0.23266602	-22.48	0	18/3/2018	18	3	2018	3:08:59	11339	0.3	3	8	59	0	0.059326172	3.4675781	0.23339844	-0.58374023	-0.6652832	0.58422852	0.009277344	0	0	0	0	0	0	0	0	0	0.9152832	0.084716797	0.015869141	0.006347656	-0.00390625	0.005371094	0	44330	0	0	0
347	14849	14849	Category A	0.23999023	-0.58789063	-0.64794922	-0.18530273	0.47607422	0.23168945	-22.97	0	18/3/2018	18	3	2018	3:08:59	11339	0.4	3	8	59	0	0.059326172	3.4675781	0.23339844	-0.58398438	-0.6652832	0.47949219	0.018798828	0	0	0	0	0	0	0	0	0	0.91552734	0.084472656	0.027587891	0.006347656	-0.003662109	0.017333984	0	44330	0	0	0
348	14850	14850	Category A	0.23999023	-0.57592773	-0.68383789	-0.17382813	0.47509766	0.23681641	-22.85	0	18/3/2018	18	3	2018	3:08:59	11339	0.5	3	8	59	0	0.059326172	3.4675781	0.23364258	-0.58398438	-0.66503906	0.31103516	0.021240234	0	0	0	0	0	0	0	0	0	0.9152832	0.084716797	0.032958984	0.006103516	0.008056641	-0.018554688	0	44330	0	0	0
349	14851	14851	Category A	0.21582031	-0.58789063	-0.671875	-0.17895508	0.47875977	0.23364258	-22.85	0	18/3/2018	18	3	2018	3:08:59	11339	0.6	3	8	59	0	0.059326172	3.4675781	0.23339844	-0.58398438	-0.6652832	0.013427734	0.019042969	0	0	0	0	0	0	0	0	0	0.91552734	0.084472656	0.027832031	-0.017578125	-0.003662109	-0.006347656	0	44330	0	0	0
350	14852	14852	Category A	0.2277832	-0.61181641	-0.671875	-0.17651367	0.47314453	0.23510742	-22.97	0	18/3/2018	18	3	2018	3:08:59	11339	0.7	3	8	59	0	0.059326172	3.4675781	0.23339844	-0.58374023	-0.6652832	0.23999023	0.029296875	0	0	0	0	0	0	0	0	0	0.9152832	0.084716797	0.040283203	-0.005615234	-0.027832031	-0.006347656	0	44330	0	0	0
351	14853	14853	Category A	0.21582031	-0.59985352	-0.68383789	-0.18896484	0.47583008	0.22973633	-22.85	0	18/3/2018	18	3	2018	3:08:59	11339	0.8	3	8	59	0	0.059326172	3.4675781	0.23364258	-0.58398438	-0.6652832	0.3347168	0.030273438	0	0	0	0	0	0	0	0	0	0.91552734	0.084472656	0.052246094	-0.017822266	-0.015625	-0.018310547	0	44330	0	0	0
352	14854	14854	Category A	0.2277832	-0.59985352	-0.65991211	-0.17773438	0.47363281	0.23486328	-22.97	0	18/3/2018	18	3	2018	3:08:59	11339	0.9	3	8	59	0	0.059326172	3.4675781	0.23388672	-0.58398438	-0.66503906	0.3828125	0.017578125	0	0	0	0	0	0	0	0	0	0.91552734	0.084472656	0.027099609	-0.006103516	-0.015625	0.005126953	0	44330	0	0	0
353	14855	14855	Category A	0.21582031	-0.59985352	-0.64794922	-0.18188477	0.4777832	0.23071289	-22.72	0	18/3/2018	18	3	2018	3:09:00	11340	0	3	9	0	0	0.059326172	3.4675781	0.23388672	-0.58422852	-0.6652832	0.5222168	0.029541016	0	0	0	0	0	0	0	0	0	0.91577148	0.084228516	0.051025391	-0.018066406	-0.015380859	0.017333984	0	44330	0	0	0
354	14856	14856	Category A	0.23999023	-0.58789063	-0.65991211	-0.18164063	0.47436523	0.23486328	-22.48	0	18/3/2018	18	3	2018	3:09:00	11340	0.1	3	9	0	0	0.059326172	3.4675781	0.23388672	-0.58422852	-0.6652832	0.48168945	0.008789063	0	0	0	0	0	0	0	0	0	0.91577148	0.084228516	0.014892578	0.006103516	-0.003417969	0.005371094	0	44330	0	0	0
355	14857	14857	Category A	0.2277832	-0.58789063	-0.65991211	-0.17919922	0.47607422	0.22998047	-21.98	0	18/3/2018	18	3	2018	3:09:00	11340	0.2	3	9	0	0	0.059326172	3.4675781	0.23364258	-0.58447266	-0.66552734	0.17211914	0.008789063	0	0	0	0	0	0	0	0	0	0.91625977	0.083740234	0.014892578	-0.005859375	-0.003173828	0.005615234	0	44330	0	0	0
356	14858	14858	Category A	0.25195313	-0.58789063	-0.671875	-0.18286133	0.47338867	0.23486328	-22.11	0	18/3/2018	18	3	2018	3:09:00	11340	0.3	3	9	0	0	0.059326172	3.4675781	0.23339844	-0.5847168	-0.66601563	0.17016602	0.01953125	0	0	0	0	0	0	0	0	0	0.91650391	0.083496094	0.02734375	0.018310547	-0.002929688	-0.005615234	0	44330	0	0	0
357	14859	14859	Category A	0.23999023	-0.56396484	-0.671875	-0.18188477	0.48022461	0.22680664	-22.48	0	18/3/2018	18	3	2018	3:09:00	11340	0.4	3	9	0	0	0.059326172	3.4675781	0.2331543	-0.58447266	-0.66650391	0.36108398	0.022216797	0	0	0	0	0	0	0	0	0	0.91674805	0.083251953	0.032470703	0.006591797	0.020507813	-0.005126953	0	44330	0	0	0
358	14860	14860	Category A	0.23999023	-0.56396484	-0.68383789	-0.17724609	0.47851563	0.23388672	-22.85	0	18/3/2018	18	3	2018	3:09:00	11340	0.5	3	9	0	0	0.059326172	3.4675781	0.2331543	-0.58422852	-0.66650391	0.43457031	0.02734375	0	0	0	0	0	0	0	0	0	0.91650391	0.083496094	0.044189453	0.006591797	0.020263672	-0.017089844	0	44330	0	0	0
359	14861	14861	Category A	0.2277832	-0.56396484	-0.65991211	-0.18701172	0.47167969	0.23046875	-23.09	0	18/3/2018	18	3	2018	3:09:00	11340	0.6	3	9	0	0	0.059326172	3.4853027	0.23291016	-0.58447266	-0.66699219	0.47094727	0.022460938	0	0	0	0	0	0	0	0	0	0.91699219	0.083007813	0.032958984	-0.005126953	0.020507813	0.007080078	0	44330	0	0	0
360	14862	14862	Category A	0.2277832	-0.58789063	-0.64794922	-0.18066406	0.47412109	0.23583984	-23.09	0	18/3/2018	18	3	2018	3:09:00	11340	0.7	3	9	0	0	0.059326172	3.4853027	0.23266602	-0.58447266	-0.66699219	0.60644531	0.020019531	0	0	0	0	0	0	0	0	0	0.91699219	0.083007813	0.02734375	-0.004882813	-0.003173828	0.019042969	0	44330	0	0	0
361	14863	14863	Category A	0.21582031	-0.58789063	-0.671875	-0.17993164	0.47631836	0.23193359	-23.09	0	18/3/2018	18	3	2018	3:09:00	11340	0.8	3	9	0	0	0.059326172	3.4853027	0.23266602	-0.58422852	-0.66699219	0.66650391	0.017822266	0	0	0	0	0	0	0	0	0	0.91674805	0.083251953	0.024902344	-0.016845703	-0.003417969	-0.004638672	0	44330	0	0	0
362	14864	14864	Category A	0.21582031	-0.58789063	-0.671875	-0.18432617	0.47607422	0.23266602	-22.85	0	18/3/2018	18	3	2018	3:09:00	11340	0.9	3	9	0	0	0.059326172	3.4853027	0.23217773	-0.58422852	-0.66772461	0.66699219	0.017089844	0	0	0	0	0	0	0	0	0	0.91723633	0.082763672	0.023681641	-0.016357422	-0.003417969	-0.00390625	0	44330	0	0	0
363	14865	14865	Category A	0.21582031	-0.57592773	-0.671875	-0.18017578	0.47680664	0.23364258	-22.97	0	18/3/2018	18	3	2018	3:09:01	11341	0	3	9	1	0	0.059326172	3.4853027	0.23193359	-0.58422852	-0.66821289	0.74511719	0.018554688	0	0	0	0	0	0	0	0	0	0.91748047	0.082519531	0.028076172	-0.016113281	0.008300781	-0.003417969	0	44330	0	0	0
364	14866	14866	Category A	0.25195313	-0.58789063	-0.671875	-0.17626953	0.47338867	0.23193359	-22.97	0	18/3/2018	18	3	2018	3:09:01	11341	0.1	3	9	1	0	0.059326172	3.4853027	0.23193359	-0.5847168	-0.66796875	0.76757813	0.020507813	0	0	0	0	0	0	0	0	0	0.91748047	0.082519531	0.026855469	0.020019531	-0.002929688	-0.003662109	0	44330	0	0	0
365	14867	14867	Category A	0.21582031	-0.58789063	-0.68383789	-0.18066406	0.47607422	0.23266602	-22.85	0	18/3/2018	18	3	2018	3:09:01	11341	0.2	3	9	1	0	0.059326172	3.4853027	0.23144531	-0.58496094	-0.66748047	0.58886719	0.022705078	0	0	0	0	0	0	0	0	0	0.91723633	0.082763672	0.034667969	-0.015625	-0.002685547	-0.016113281	0	44330	0	0	0
366	14868	14868	Category A	0.21582031	-0.59985352	-0.65991211	-0.17651367	0.47412109	0.23510742	-23.1	0	18/3/2018	18	3	2018	3:09:01	11341	0.3	3	9	1	0	0.059326172	3.4853027	0.23168945	-0.58496094	-0.66723633	0.055175781	0.022949219	0	0	0	0	0	0	0	0	0	0.91723633	0.082763672	0.038085938	-0.015869141	-0.014648438	0.007324219	0	44330	0	0	0
367	14869	14869	Category A	0.2277832	-0.58789063	-0.65991211	-0.17895508	0.47338867	0.23364258	-22.97	0	18/3/2018	18	3	2018	3:09:01	11341	0.4	3	9	1	0	0.059326172	3.4853027	0.23144531	-0.58520508	-0.66748047	0.59472656	0.009033203	0	0	0	0	0	0	0	0	0	0.91748047	0.082519531	0.014160156	-0.003662109	-0.002441406	0.007568359	0	44330	0	0	0
368	14870	14870	Category A	0.25195313	-0.59985352	-0.63598633	-0.17993164	0.47631836	0.23583984	-22.85	0	18/3/2018	18	3	2018	3:09:01	11341	0.5	3	9	1	0	0.059326172	3.4853027	0.23168945	-0.58520508	-0.66723633	0.77246094	0.039794922	0	0	0	0	0	0	0	0	0	0.91723633	0.082763672	0.065917969	0.020019531	-0.014404297	0.03125	0	44330	0	0	0
369	14871	14871	Category A	0.2277832	-0.59985352	-0.671875	-0.18334961	0.47851563	0.23486328	-22.85	0	18/3/2018	18	3	2018	3:09:01	11341	0.6	3	9	1	0	0.059326172	3.4853027	0.23193359	-0.58520508	-0.66674805	0.8190918	0.015869141	0	0	0	0	0	0	0	0	0	0.91699219	0.083007813	0.0234375	-0.004150391	-0.014404297	-0.004882813	0	44330	0	0	0
370	14872	14872	Category A	0.20385742	-0.57592773	-0.65991211	-0.17993164	0.47167969	0.23364258	-22.48	0	18/3/2018	18	3	2018	3:09:01	11341	0.7	3	9	1	0	0.059326172	3.4853027	0.23217773	-0.58496094	-0.66650391	0.72973633	0.030517578	0	0	0	0	0	0	0	0	0	0.91674805	0.083251953	0.044189453	-0.028320313	0.009033203	0.006591797	0	44330	0	0	0
371	14873	14873	Category A	0.2277832	-0.57592773	-0.65991211	-0.17700195	0.47314453	0.23583984	-22.23	0	18/3/2018	18	3	2018	3:09:01	11341	0.8	3	9	1	0	0.059326172	3.4853027	0.23168945	-0.58496094	-0.66601563	0.36230469	0.01171875	0	0	0	0	0	0	0	0	0	0.91650391	0.083496094	0.01953125	-0.00390625	0.009033203	0.006103516	0	44330	0	0	0
372	14874	14874	Category A	0.2277832	-0.56396484	-0.69580078	-0.18457031	0.47509766	0.22753906	-22.36	0	18/3/2018	18	3	2018	3:09:01	11341	0.9	3	9	1	0	0.059326172	3.4853027	0.23168945	-0.58496094	-0.66601563	0.20092773	0.036621094	0	0	0	0	0	0	0	0	0	0.91625977	0.083740234	0.0546875	-0.00390625	0.020996094	-0.029541016	0	44330	0	0	0
373	14875	14875	Category A	0.23999023	-0.56396484	-0.671875	-0.18188477	0.4765625	0.23193359	-22.23	0	18/3/2018	18	3	2018	3:09:02	11342	0	3	9	2	0	0.059326172	3.4853027	0.23193359	-0.5847168	-0.66577148	0.57910156	0.023193359	0	0	0	0	0	0	0	0	0	0.91601563	0.083984375	0.034912109	0.0078125	0.020751953	-0.005859375	0	44330	0	0	0
374	14876	14876	Category A	0.2277832	-0.56396484	-0.671875	-0.18066406	0.47607422	0.22998047	-22.6	0	18/3/2018	18	3	2018	3:09:02	11342	0.1	3	9	2	0	0.059326172	3.4853027	0.23168945	-0.58447266	-0.66552734	0.51513672	0.021728516	0	0	0	0	0	0	0	0	0	0.91577148	0.084228516	0.030761719	-0.00390625	0.020507813	-0.006103516	0	44330	0	0	0
375	14877	14877	Category A	0.25195313	-0.57592773	-0.64794922	-0.18188477	0.4765625	0.22973633	-22.97	0	18/3/2018	18	3	2018	3:09:02	11342	0.2	3	9	2	0	0.059326172	3.4853027	0.23168945	-0.58398438	-0.66577148	0.73291016	0.028076172	0	0	0	0	0	0	0	0	0	0.91552734	0.084472656	0.046142578	0.020019531	0.008056641	0.017822266	0	44330	0	0	0
376	14878	14878	Category A	0.2277832	-0.57592773	-0.65991211	-0.17553711	0.47314453	0.23388672	-22.97	0	18/3/2018	18	3	2018	3:09:02	11342	0.3	3	9	2	0	0.059326172	3.4853027	0.23120117	-0.58374023	-0.66552734	1.0839844	0.010253906	0	0	0	0	0	0	0	0	0	0.91503906	0.084960938	0.017089844	-0.003417969	0.0078125	0.005615234	0	44330	0	0	0
377	14879	14879	Category A	0.23999023	-0.53979492	-0.68383789	-0.18579102	0.4753418	0.23266602	-23.34	0	18/3/2018	18	3	2018	3:09:02	11342	0.4	3	9	2	0	0.059326172	3.4853027	0.23071289	-0.58374023	-0.66577148	1.1877441	0.048339844	0	0	0	0	0	0	0	0	0	0.91503906	0.084960938	0.071044922	0.009033203	0.043945313	-0.017822266	0	44330	0	0	0
378	14880	14880	Category A	0.23999023	-0.57592773	-0.68383789	-0.17993164	0.47509766	0.23583984	-23.34	0	18/3/2018	18	3	2018	3:09:02	11342	0.5	3	9	2	0	0.059326172	3.4853027	0.23071289	-0.58374023	-0.66552734	1.0932617	0.021728516	0	0	0	0	0	0	0	0	0	0.91503906	0.084960938	0.034912109	0.009033203	0.0078125	-0.018066406	0	44330	0	0	0
379	14881	14881	Category A	0.20385742	-0.59985352	-0.68383789	-0.17895508	0.46972656	0.23681641	-23.22	0	18/3/2018	18	3	2018	3:09:02	11342	0.6	3	9	2	0	0.059326172	3.4853027	0.23095703	-0.58349609	-0.66552734	1.2290039	0.036376953	0	0	0	0	0	0	0	0	0	0.91479492	0.085205078	0.061279297	-0.027099609	-0.016113281	-0.018066406	0	44330	0	0	0
380	14882	14882	Category A	0.21582031	-0.57592773	-0.671875	-0.18164063	0.47436523	0.23364258	-22.97	0	18/3/2018	18	3	2018	3:09:02	11342	0.7	3	9	2	0	0.059326172	3.4853027	0.23095703	-0.58349609	-0.66552734	1.2346191	0.018066406	0	0	0	0	0	0	0	0	0	0.91479492	0.085205078	0.029052734	-0.015136719	0.007568359	-0.006103516	0	44330	0	0	0
381	14883	14883	Category A	0.2277832	-0.55175781	-0.671875	-0.18041992	0.46923828	0.2355957	-22.72	0	18/3/2018	18	3	2018	3:09:02	11342	0.8	3	9	2	0	0.059326172	3.4853027	0.23095703	-0.58349609	-0.6652832	0.62475586	0.032470703	0	0	0	0	0	0	0	0	0	0.91455078	0.085449219	0.041503906	-0.003173828	0.031738281	-0.006347656	0	44330	0	0	0
382	14884	14884	Category A	0.26391602	-0.57592773	-0.68383789	-0.18164063	0.47314453	0.23583984	-22.72	0	18/3/2018	18	3	2018	3:09:02	11342	0.9	3	9	2	0	0.059326172	3.4853027	0.23144531	-0.58325195	-0.66503906	0.13647461	0.037841797	0	0	0	0	0	0	0	0	0	0.91455078	0.085449219	0.058349609	0.032226563	0.007324219	-0.018554688	0	44330	0	0	0
383	14885	14885	Category A	0.21582031	-0.59985352	-0.671875	-0.17724609	0.47021484	0.23754883	-22.85	0	18/3/2018	18	3	2018	3:09:03	11343	0	3	9	3	0	0.059326172	3.4853027	0.23193359	-0.58300781	-0.6652832	0.40307617	0.023925781	0	0	0	0	0	0	0	0	0	0.91455078	0.085449219	0.039306641	-0.016113281	-0.016601563	-0.006347656	0	44330	0	0	0
384	14886	14886	Category A	0.20385742	-0.59985352	-0.68383789	-0.18432617	0.47607422	0.23364258	-22.85	0	18/3/2018	18	3	2018	3:09:03	11343	0.1	3	9	3	0	0.059326172	3.4853027	0.23217773	-0.58251953	-0.6652832	0.31323242	0.037841797	0	0	0	0	0	0	0	0	0	0.91430664	0.085693359	0.063964844	-0.028320313	-0.017089844	-0.018310547	0	44330	0	0	0
385	14887	14887	Category A	0.21582031	-0.57592773	-0.68383789	-0.18359375	0.47314453	0.23364258	-22.85	0	18/3/2018	18	3	2018	3:09:03	11343	0.2	3	9	3	0	0.059326172	3.4853027	0.23217773	-0.58251953	-0.6652832	0.58374023	0.025634766	0	0	0	0	0	0	0	0	0	0.91430664	0.085693359	0.041503906	-0.016357422	0.006591797	-0.018310547	0	44330	0	0	0
386	14888	14888	Category A	0.2277832	-0.58789063	-0.68383789	-0.18408203	0.47363281	0.2355957	-22.85	0	18/3/2018	18	3	2018	3:09:03	11343	0.3	3	9	3	0	0.059326172	3.4853027	0.23266602	-0.58227539	-0.6652832	0.86035156	0.019775391	0	0	0	0	0	0	0	0	0	0.91430664	0.085693359	0.028808594	-0.004882813	-0.005371094	-0.018310547	0	44330	0	0	0
387	14889	14889	Category A	0.25195313	-0.55175781	-0.65991211	-0.18286133	0.47338867	0.2355957	-22.6	0	18/3/2018	18	3	2018	3:09:03	11343	0.4	3	9	3	0	0.059326172	3.4853027	0.23291016	-0.58227539	-0.66552734	0.8581543	0.036132813	0	0	0	0	0	0	0	0	0	0.91455078	0.085449219	0.054931641	0.018798828	0.030517578	0.005615234	0	44330	0	0	0
388	14890	14890	Category A	0.2277832	-0.59985352	-0.671875	-0.18066406	0.47631836	0.23486328	-22.72	0	18/3/2018	18	3	2018	3:09:03	11343	0.5	3	9	3	0	0.059326172	3.4853027	0.2331543	-0.58203125	-0.66601563	0.99414063	0.019287109	0	0	0	0	0	0	0	0	0	0.91479492	0.085205078	0.028808594	-0.005371094	-0.017578125	-0.005615234	0	44330	0	0	0
389	14891	14891	Category A	0.25195313	-0.58789063	-0.64794922	-0.1809082	0.47509766	0.22875977	-22.72	0	18/3/2018	18	3	2018	3:09:03	11343	0.6	3	9	3	0	0.059326172	3.4853027	0.2331543	-0.58203125	-0.66552734	1.6083984	0.026367188	0	0	0	0	0	0	0	0	0	0.91455078	0.085449219	0.041992188	0.018554688	-0.005615234	0.017578125	0	44330	0	0	0
390	14892	14892	Category A	0.23999023	-0.59985352	-0.63598633	-0.18408203	0.46899414	0.23339844	-22.85	0	18/3/2018	18	3	2018	3:09:03	11343	0.7	3	9	3	0	0.059326172	3.4853027	0.23339844	-0.58203125	-0.66552734	2.0712891	0.034912109	0	0	0	0	0	0	0	0	0	0.91430664	0.085693359	0.053710938	0.006347656	-0.017578125	0.029541016	0	44330	0	0	0
391	14893	14893	Category A	0.23999023	-0.61181641	-0.64794922	-0.1887207	0.4753418	0.23144531	-22.97	0	18/3/2018	18	3	2018	3:09:03	11343	0.8	3	9	3	0	0.059326172	3.4853027	0.23388672	-0.58178711	-0.6652832	1.8837891	0.03515625	0	0	0	0	0	0	0	0	0	0.91430664	0.085693359	0.053466797	0.005859375	-0.029785156	0.017333984	0	44330	0	0	0
392	14894	14894	Category A	0.2277832	-0.57592773	-0.671875	-0.17993164	0.47192383	0.23754883	-22.97	0	18/3/2018	18	3	2018	3:09:03	11343	0.9	3	9	3	0	0.059326172	3.4853027	0.23413086	-0.58154297	-0.66479492	1.5002441	0.010986328	0	0	0	0	0	0	0	0	0	0.91381836	0.086181641	0.019042969	-0.006347656	0.005615234	-0.006835938	0	44330	0	0	0
393	14895	14895	Category A	0.23999023	-0.58789063	-0.671875	-0.18334961	0.47680664	0.23364258	-22.84	0	18/3/2018	18	3	2018	3:09:04	11344	0	3	9	4	0	0.059326172	3.4853027	0.23413086	-0.58154297	-0.66479492	1.2941895	0.010986328	0	0	0	0	0	0	0	0	0	0.91381836	0.086181641	0.018798828	0.005615234	-0.006103516	-0.006835938	0	44330	0	0	0
394	14896	14896	Category A	0.23999023	-0.59985352	-0.69580078	-0.18432617	0.4765625	0.23095703	-22.72	0	18/3/2018	18	3	2018	3:09:04	11344	0.1	3	9	4	0	0.059326172	3.4853027	0.23461914	-0.58129883	-0.66479492	0.88916016	0.036132813	0	0	0	0	0	0	0	0	0	0.91381836	0.086181641	0.054443359	0.005126953	-0.018310547	-0.030761719	0	44330	0	0	0
395	14897	14897	Category A	0.23999023	-0.59985352	-0.68383789	-0.1809082	0.47290039	0.23168945	-22.6	0	18/3/2018	18	3	2018	3:09:04	11344	0.2	3	9	4	0	0.059326172	3.4853027	0.23461914	-0.58129883	-0.66503906	0.15380859	0.026855469	0	0	0	0	0	0	0	0	0	0.91381836	0.086181641	0.042480469	0.005126953	-0.018554688	-0.018554688	0	44330	0	0	0
396	14898	14898	Category A	0.2277832	-0.56396484	-0.68383789	-0.18261719	0.48095703	0.22973633	-22.48	0	18/3/2018	18	3	2018	3:09:04	11344	0.3	3	9	4	0	0.059326172	3.4853027	0.23413086	-0.58129883	-0.6652832	0.31958008	0.026123047	0	0	0	0	0	0	0	0	0	0.9140625	0.0859375	0.042480469	-0.006347656	0.017333984	-0.018310547	0	44330	0	0	0
397	14899	14899	Category A	0.23999023	-0.56396484	-0.671875	-0.18188477	0.4777832	0.23510742	-22.6	0	18/3/2018	18	3	2018	3:09:04	11344	0.4	3	9	4	0	0.059326172	3.5545898	0.23388672	-0.58154297	-0.66503906	0.59155273	0.019775391	0	0	0	0	0	0	0	0	0	0.91381836	0.086181641	0.030273438	0.005859375	0.017578125	-0.006591797	0	44330	0	0	0
398	14900	14900	Category A	0.23999023	-0.59985352	-0.69580078	-0.18261719	0.47949219	0.23388672	-22.6	0	18/3/2018	18	3	2018	3:09:04	11344	0.5	3	9	4	0	0.059326172	3.5545898	0.23388672	-0.58154297	-0.66503906	0.94873047	0.035888672	0	0	0	0	0	0	0	0	0	0.9140625	0.0859375	0.0546875	0.005859375	-0.018066406	-0.030517578	0	44330	0	0	0
399	14901	14901	Category A	0.21582031	-0.57592773	-0.671875	-0.18139648	0.47436523	0.23876953	-22.97	0	18/3/2018	18	3	2018	3:09:04	11344	0.6	3	9	4	0	0.059326172	3.5545898	0.23388672	-0.58203125	-0.66479492	1.5212402	0.020263672	0	0	0	0	0	0	0	0	0	0.9140625	0.0859375	0.031005859	-0.018066406	0.006103516	-0.006835938	0	44330	0	0	0
400	14902	14902	Category A	0.23999023	-0.56396484	-0.64794922	-0.18066406	0.47607422	0.23364258	-22.73	0	18/3/2018	18	3	2018	3:09:04	11344	0.7	3	9	4	0	0.059326172	3.5545898	0.23388672	-0.58227539	-0.66479492	1.7307129	0.025634766	0	0	0	0	0	0	0	0	0	0.91430664	0.085693359	0.041503906	0.005859375	0.018310547	0.016845703	0	44330	0	0	0
401	14903	14903	Category A	0.21582031	-0.58789063	-0.68383789	-0.17919922	0.47314453	0.23168945	-22.36	0	18/3/2018	18	3	2018	3:09:04	11344	0.8	3	9	4	0	0.059326172	3.5545898	0.23413086	-0.58203125	-0.66479492	1.5351563	0.026855469	0	0	0	0	0	0	0	0	0	0.91430664	0.085693359	0.042724609	-0.018310547	-0.005615234	-0.018798828	0	44330	0	0	0
402	14904	14904	Category A	0.23999023	-0.57592773	-0.65991211	-0.17724609	0.47314453	0.23364258	-22.23	0	18/3/2018	18	3	2018	3:09:04	11344	0.9	3	9	4	0	0.059326172	3.5545898	0.23413086	-0.58203125	-0.66479492	1.1921387	0.009521484	0	0	0	0	0	0	0	0	0	0.9140625	0.0859375	0.016601563	0.005615234	0.006103516	0.004882813	0	44330	0	0	0
403	14905	14905	Category A	0.23999023	-0.58789063	-0.65991211	-0.18261719	0.47680664	0.22753906	-21.74	0	18/3/2018	18	3	2018	3:09:05	11345	0	3	9	5	0	0.059326172	3.5545898	0.23486328	-0.58154297	-0.66455078	0.62304688	0.009033203	0	0	0	0	0	0	0	0	0	0.91381836	0.086181641	0.015869141	0.004882813	-0.006103516	0.004638672	0	44330	0	0	0
404	14906	14906	Category A	0.2277832	-0.61181641	-0.64794922	-0.18017578	0.47680664	0.23071289	-22.23	0	18/3/2018	18	3	2018	3:09:05	11345	0.1	3	9	5	0	0.059326172	3.5545898	0.23535156	-0.58154297	-0.66430664	0.19897461	0.03515625	0	0	0	0	0	0	0	0	0	0.91381836	0.086181641	0.054199219	-0.007568359	-0.030029297	0.016357422	0	44330	0	0	0
405	14907	14907	Category A	0.23999023	-0.59985352	-0.64794922	-0.18261719	0.47436523	0.23950195	-22.23	0	18/3/2018	18	3	2018	3:09:05	11345	0.2	3	9	5	0	0.059326172	3.5545898	0.23486328	-0.58129883	-0.66430664	1.1469727	0.025146484	0	0	0	0	0	0	0	0	0	0.91357422	0.086425781	0.039550781	0.004882813	-0.018310547	0.016357422	0	44330	0	0	0
406	14908	14908	Category A	0.23999023	-0.6237793	-0.65991211	-0.18066406	0.4753418	0.23486328	-22.11	0	18/3/2018	18	3	2018	3:09:05	11345	0.3	3	9	5	0	0.059326172	3.5545898	0.23535156	-0.58081055	-0.66430664	1.6430664	0.043212891	0	0	0	0	0	0	0	0	0	0.91333008	0.086669922	0.051513672	0.004394531	-0.042724609	0.004394531	0	44330	0	0	0
407	14909	14909	Category A	0.2277832	-0.57592773	-0.63598633	-0.17919922	0.47607422	0.23364258	-22.23	0	18/3/2018	18	3	2018	3:09:05	11345	0.4	3	9	5	0	0.059326172	3.5545898	0.23583984	-0.58056641	-0.66479492	1.7138672	0.030273438	0	0	0	0	0	0	0	0	0	0.91357422	0.086425781	0.041748047	-0.008056641	0.004638672	0.028808594	0	44330	0	0	0
408	14910	14910	Category A	0.23999023	-0.59985352	-0.65991211	-0.17993164	0.4777832	0.2277832	-22.23	0	18/3/2018	18	3	2018	3:09:05	11345	0.5	3	9	5	0	0.059326172	3.5545898	0.23657227	-0.58056641	-0.66479492	1.6271973	0.020019531	0	0	0	0	0	0	0	0	0	0.91381836	0.086181641	0.027587891	0.003173828	-0.019042969	0.004882813	0	44330	0	0	0
409	14911	14911	Category A	0.23999023	-0.56396484	-0.65991211	-0.17651367	0.47412109	0.23388672	-22.6	0	18/3/2018	18	3	2018	3:09:05	11345	0.6	3	9	5	0	0.059326172	3.5545898	0.23657227	-0.58032227	-0.6652832	1.4973145	0.017578125	0	0	0	0	0	0	0	0	0	0.9140625	0.0859375	0.025146484	0.003173828	0.016357422	0.005371094	0	44330	0	0	0
410	14912	14912	Category A	0.21582031	-0.58789063	-0.63598633	-0.18432617	0.47412109	0.23364258	-22.72	0	18/3/2018	18	3	2018	3:09:05	11345	0.7	3	9	5	0	0.059326172	3.5545898	0.23681641	-0.58032227	-0.66503906	1.2897949	0.036621094	0	0	0	0	0	0	0	0	0	0.9140625	0.0859375	0.057373047	-0.020996094	-0.007324219	0.029052734	0	44330	0	0	0
411	14913	14913	Category A	0.2277832	-0.57592773	-0.65991211	-0.18115234	0.47753906	0.2277832	-23.22	0	18/3/2018	18	3	2018	3:09:05	11345	0.8	3	9	5	0	0.059326172	3.5545898	0.23730469	-0.58007813	-0.66479492	0.93383789	0.011474609	0	0	0	0	0	0	0	0	0	0.91357422	0.086425781	0.018798828	-0.009521484	0.004150391	0.004882813	0	44330	0	0	0
412	14914	14914	Category A	0.23999023	-0.59985352	-0.63598633	-0.17700195	0.47314453	0.23486328	-22.97	0	18/3/2018	18	3	2018	3:09:05	11345	0.9	3	9	5	0	0.059326172	3.5545898	0.23706055	-0.58032227	-0.66479492	0.38525391	0.034912109	0	0	0	0	0	0	0	0	0	0.91381836	0.086181641	0.051025391	0.002685547	-0.019287109	0.028808594	0	44330	0	0	0
413	14915	14915	Category A	0.2277832	-0.57592773	-0.65991211	-0.1809082	0.48095703	0.23071289	-22.84	0	18/3/2018	18	3	2018	3:09:06	11346	0	3	9	6	0	0.059326172	3.5545898	0.23706055	-0.58032227	-0.66430664	0.051757813	0.011230469	0	0	0	0	0	0	0	0	0	0.91357422	0.086425781	0.018554688	-0.009277344	0.004394531	0.004394531	0	44330	0	0	0
414	14916	14916	Category A	0.23999023	-0.56396484	-0.65991211	-0.17382813	0.47314453	0.23486328	-22.84	0	18/3/2018	18	3	2018	3:09:06	11346	0.1	3	9	6	0	0.059326172	3.5545898	0.23706055	-0.58081055	-0.66455078	0.53051758	0.017578125	0	0	0	0	0	0	0	0	0	0.91381836	0.086181641	0.024414063	0.002685547	0.016845703	0.004638672	0	44330	0	0	0
415	14917	14917	Category A	0.21582031	-0.57592773	-0.64794922	-0.18261719	0.47412109	0.23583984	-22.6	0	18/3/2018	18	3	2018	3:09:06	11346	0.2	3	9	6	0	0.059326172	3.5545898	0.23730469	-0.58081055	-0.66479492	0.94873047	0.027832031	0	0	0	0	0	0	0	0	0	0.9140625	0.0859375	0.043457031	-0.021484375	0.004882813	0.016845703	0	44330	0	0	0
416	14918	14918	Category A	0.2277832	-0.57592773	-0.671875	-0.18017578	0.47412109	0.23583984	-22.72	0	18/3/2018	18	3	2018	3:09:06	11346	0.3	3	9	6	0	0.059326172	3.5545898	0.23730469	-0.58081055	-0.6652832	1.3410645	0.012695313	0	0	0	0	0	0	0	0	0	0.91455078	0.085449219	0.021240234	-0.009521484	0.004882813	-0.006347656	0	44330	0	0	0
417	14919	14919	Category A	0.23999023	-0.56396484	-0.63598633	-0.18017578	0.47241211	0.23168945	-22.85	0	18/3/2018	18	3	2018	3:09:06	11346	0.4	3	9	6	0	0.059326172	3.5545898	0.23779297	-0.58081055	-0.66503906	1.5505371	0.033691406	0	0	0	0	0	0	0	0	0	0.91455078	0.085449219	0.047851563	0.001953125	0.016845703	0.029052734	0	44330	0	0	0
418	14920	14920	Category A	0.2277832	-0.56396484	-0.65991211	-0.17797852	0.47045898	0.23583984	-22.85	0	18/3/2018	18	3	2018	3:09:06	11346	0.5	3	9	6	0	0.059326172	3.5545898	0.23779297	-0.58105469	-0.66455078	1.2766113	0.020507813	0	0	0	0	0	0	0	0	0	0.91430664	0.085693359	0.031982422	-0.010009766	0.017089844	0.004638672	0	44330	0	0	0
419	14921	14921	Category A	0.23999023	-0.57592773	-0.65991211	-0.17797852	0.4753418	0.23510742	-22.85	0	18/3/2018	18	3	2018	3:09:06	11346	0.6	3	9	6	0	0.059326172	3.5545898	0.23730469	-0.58129883	-0.66430664	1.0063477	0.007568359	0	0	0	0	0	0	0	0	0	0.9140625	0.0859375	0.012451172	0.002441406	0.005371094	0.004394531	0	44330	0	0	0
420	14922	14922	Category A	0.25195313	-0.57592773	-0.64794922	-0.17382813	0.47314453	0.23486328	-22.85	0	18/3/2018	18	3	2018	3:09:06	11346	0.7	3	9	6	0	0.059326172	3.5545898	0.23754883	-0.58105469	-0.6640625	0.88867188	0.022216797	0	0	0	0	0	0	0	0	0	0.9140625	0.0859375	0.035888672	0.014160156	0.005126953	0.016113281	0	44330	0	0	0
421	14923	14923	Category A	0.25195313	-0.57592773	-0.65991211	-0.1809082	0.47875977	0.23510742	-22.6	0	18/3/2018	18	3	2018	3:09:06	11346	0.8	3	9	6	0	0.059326172	3.5545898	0.23779297	-0.58105469	-0.66381836	0.99316406	0.015380859	0	0	0	0	0	0	0	0	0	0.91381836	0.086181641	0.023193359	0.013916016	0.005126953	0.00390625	0	44330	0	0	0
422	14924	14924	Category A	0.25195313	-0.57592773	-0.68383789	-0.17651367	0.47314453	0.23364258	-22.72	0	18/3/2018	18	3	2018	3:09:06	11346	0.9	3	9	6	0	0.059326172	3.5545898	0.23779297	-0.58154297	-0.6640625	0.82885742	0.024658203	0	0	0	0	0	0	0	0	0	0.91430664	0.085693359	0.0390625	0.013916016	0.005615234	-0.01953125	0	44330	0	0	0
423	14925	14925	Category A	0.25195313	-0.55175781	-0.671875	-0.1809082	0.4777832	0.23168945	-22.72	0	18/3/2018	18	3	2018	3:09:07	11347	0	3	9	7	0	0.059326172	3.5545898	0.23779297	-0.58178711	-0.6640625	0.70507813	0.033935547	0	0	0	0	0	0	0	0	0	0.91430664	0.085693359	0.051757813	0.013916016	0.030029297	-0.007568359	0	44330	0	0	0
424	14926	14926	Category A	0.25195313	-0.58789063	-0.65991211	-0.18286133	0.47509766	0.23364258	-22.72	0	18/3/2018	18	3	2018	3:09:07	11347	0.1	3	9	7	0	0.059326172	3.5545898	0.23803711	-0.58154297	-0.66357422	0.69750977	0.015625	0	0	0	0	0	0	0	0	0	0.9140625	0.0859375	0.023925781	0.013671875	-0.006103516	0.003662109	0	44330	0	0	0
425	14927	14927	Category A	0.25195313	-0.56396484	-0.65991211	-0.17724609	0.47851563	0.23193359	-22.85	0	18/3/2018	18	3	2018	3:09:07	11347	0.2	3	9	7	0	0.059326172	3.5545898	0.23852539	-0.58129883	-0.66333008	0.6887207	0.022216797	0	0	0	0	0	0	0	0	0	0.91381836	0.086181641	0.034423828	0.013183594	0.017333984	0.003417969	0	44330	0	0	0
426	14928	14928	Category A	0.26391602	-0.58789063	-0.671875	-0.18066406	0.47314453	0.23461914	-22.97	0	18/3/2018	18	3	2018	3:09:07	11347	0.3	3	9	7	0	0.059326172	3.5545898	0.23852539	-0.58129883	-0.66308594	0.48120117	0.02734375	0	0	0	0	0	0	0	0	0	0.91357422	0.086425781	0.040283203	0.025146484	-0.006347656	-0.008544922	0	44330	0	0	0
427	14929	14929	Category A	0.25195313	-0.57592773	-0.68383789	-0.17993164	0.4777832	0.23364258	-22.97	0	18/3/2018	18	3	2018	3:09:07	11347	0.4	3	9	7	0	0.059326172	3.5545898	0.23828125	-0.58129883	-0.6628418	0	0.025390625	0	0	0	0	0	0	0	0	0	0.91333008	0.086669922	0.039794922	0.013427734	0.005371094	-0.020751953	0	44330	0	0	0
428	14930	14930	Category A	0.23999023	-0.57592773	-0.65991211	-0.18286133	0.47509766	0.23486328	-23.09	0	18/3/2018	18	3	2018	3:09:07	11347	0.5	3	9	7	0	0.059326172	3.5545898	0.23803711	-0.58154297	-0.66259766	0.10571289	0.006591797	0	0	0	0	0	0	0	0	0	0.91333008	0.086669922	0.010253906	0.001708984	0.005615234	0.002685547	0	44330	0	0	0
429	14931	14931	Category A	0.23999023	-0.57592773	-0.65991211	-0.17919922	0.47949219	0.23388672	-23.09	0	18/3/2018	18	3	2018	3:09:07	11347	0.6	3	9	7	0	0.059326172	3.5545898	0.23852539	-0.58129883	-0.66235352	0.25708008	0.006103516	0	0	0	0	0	0	0	0	0	0.91308594	0.086914063	0.009277344	0.001220703	0.005371094	0.002441406	0	44330	0	0	0
430	14932	14932	Category A	0.25195313	-0.59985352	-0.65991211	-0.17626953	0.4753418	0.23388672	-22.85	0	18/3/2018	18	3	2018	3:09:07	11347	0.7	3	9	7	0	0.059326172	3.5545898	0.23828125	-0.58154297	-0.66210938	0.56933594	0.022705078	0	0	0	0	0	0	0	0	0	0.91308594	0.086914063	0.034179688	0.013427734	-0.018066406	0.002197266	0	44330	0	0	0
431	14933	14933	Category A	0.23999023	-0.58789063	-0.64794922	-0.18408203	0.47167969	0.23657227	-22.72	0	18/3/2018	18	3	2018	3:09:07	11347	0.8	3	9	7	0	0.059326172	3.5545898	0.23803711	-0.58154297	-0.6628418	0.98242188	0.016113281	0	0	0	0	0	0	0	0	0	0.91333008	0.086669922	0.022949219	0.001708984	-0.006103516	0.014892578	0	44330	0	0	0
432	14934	14934	Category A	0.2277832	-0.59985352	-0.64794922	-0.18164063	0.47314453	0.23266602	-22.72	0	18/3/2018	18	3	2018	3:09:07	11347	0.9	3	9	7	0	0.059326172	3.5545898	0.23779297	-0.58129883	-0.66308594	1.0993652	0.025878906	0	0	0	0	0	0	0	0	0	0.91333008	0.086669922	0.043701172	-0.010009766	-0.018310547	0.015136719	0	44330	0	0	0
433	14935	14935	Category A	0.25195313	-0.57592773	-0.65991211	-0.18334961	0.47143555	0.23486328	-22.85	0	18/3/2018	18	3	2018	3:09:08	11348	0	3	9	8	0	0.059326172	3.5545898	0.23803711	-0.58129883	-0.66333008	1.0209961	0.014892578	0	0	0	0	0	0	0	0	0	0.91357422	0.086425781	0.022460938	0.013671875	0.005371094	0.003417969	0	44330	0	0	0
434	14936	14936	Category A	0.23999023	-0.57592773	-0.671875	-0.17797852	0.47045898	0.23583984	-22.85	0	18/3/2018	18	3	2018	3:09:08	11348	0.1	3	9	8	0	0.059326172	3.5545898	0.23852539	-0.58105469	-0.66333008	1.1276855	0.010009766	0	0	0	0	0	0	0	0	0	0.91357422	0.086425781	0.015136719	0.001220703	0.005126953	-0.008300781	0	44330	0	0	0
435	14937	14937	Category A	0.20385742	-0.59985352	-0.671875	-0.17553711	0.4765625	0.23388672	-22.97	0	18/3/2018	18	3	2018	3:09:08	11348	0.2	3	9	8	0	0.059326172	3.5255859	0.23852539	-0.58081055	-0.6628418	1.0864258	0.040527344	0	0	0	0	0	0	0	0	0	0.91308594	0.086914063	0.0625	-0.034667969	-0.018798828	-0.008789063	0	44330	0	0	0
436	14938	14938	Category A	0.2277832	-0.59985352	-0.65991211	-0.18115234	0.47924805	0.22607422	-22.85	0	18/3/2018	18	3	2018	3:09:08	11348	0.3	3	9	8	0	0.059326172	3.5255859	0.23828125	-0.58056641	-0.66259766	0.81811523	0.021972656	0	0	0	0	0	0	0	0	0	0.9128418	0.087158203	0.032470703	-0.010498047	-0.019042969	0.002685547	0	44330	0	0	0
437	14939	14939	Category A	0.2277832	-0.57592773	-0.671875	-0.18188477	0.4765625	0.23193359	-22.72	0	18/3/2018	18	3	2018	3:09:08	11348	0.4	3	9	8	0	0.059326172	3.5255859	0.23803711	-0.58129883	-0.66210938	0.52929688	0.015136719	0	0	0	0	0	0	0	0	0	0.9128418	0.087158203	0.025390625	-0.010253906	0.005371094	-0.009521484	0	44330	0	0	0
438	14940	14940	Category A	0.23999023	-0.58789063	-0.671875	-0.18310547	0.47167969	0.23364258	-22.72	0	18/3/2018	18	3	2018	3:09:08	11348	0.5	3	9	8	0	0.059326172	3.5255859	0.23803711	-0.58129883	-0.66235352	0.44702148	0.011474609	0	0	0	0	0	0	0	0	0	0.9128418	0.087158203	0.017822266	0.001708984	-0.006347656	-0.009277344	0	44330	0	0	0
439	14941	14941	Category A	0.23999023	-0.59985352	-0.65991211	-0.1796875	0.47265625	0.23779297	-22.6	0	18/3/2018	18	3	2018	3:09:08	11348	0.6	3	9	8	0	0.059326172	3.5255859	0.23779297	-0.58105469	-0.66162109	0.25488281	0.018798828	0	0	0	0	0	0	0	0	0	0.91235352	0.087646484	0.022460938	0.001953125	-0.018554688	0.001708984	0	44330	0	0	0
440	14942	14942	Category A	0.23999023	-0.56396484	-0.64794922	-0.18188477	0.47827148	0.22875977	-22.6	0	18/3/2018	18	3	2018	3:09:08	11348	0.7	3	9	8	0	0.059326172	3.5255859	0.23828125	-0.58129883	-0.66137695	0.13989258	0.021972656	0	0	0	0	0	0	0	0	0	0.91210938	0.087890625	0.032470703	0.001464844	0.017333984	0.013427734	0	44330	0	0	0
441	14943	14943	Category A	0.2277832	-0.57592773	-0.65991211	-0.18334961	0.4699707	0.22973633	-22.84	0	18/3/2018	18	3	2018	3:09:08	11348	0.8	3	9	8	0	0.059326172	3.5255859	0.23852539	-0.58154297	-0.66137695	0.44848633	0.012207031	0	0	0	0	0	0	0	0	0	0.91235352	0.087646484	0.017822266	-0.010742188	0.005615234	0.001464844	0	44330	0	0	0
442	14944	14944	Category A	0.26391602	-0.56396484	-0.65991211	-0.18017578	0.47290039	0.23486328	-22.72	0	18/3/2018	18	3	2018	3:09:08	11348	0.9	3	9	8	0	0.059326172	3.5255859	0.23876953	-0.58129883	-0.66113281	0.49755859	0.030517578	0	0	0	0	0	0	0	0	0	0.91235352	0.087646484	0.043701172	0.024902344	0.017333984	0.001220703	0	44330	0	0	0
443	14945	14945	Category A	0.25195313	-0.56396484	-0.65991211	-0.18188477	0.47607422	0.23266602	-22.6	0	18/3/2018	18	3	2018	3:09:09	11349	0	3	9	9	0	0.059326172	3.5255859	0.23852539	-0.58154297	-0.66137695	0.73779297	0.021972656	0	0	0	0	0	0	0	0	0	0.91235352	0.087646484	0.032470703	0.013183594	0.017578125	0.001464844	0	44330	0	0	0
444	14946	14946	Category A	0.2277832	-0.57592773	-0.65991211	-0.18139648	0.47070313	0.23486328	-22.35	0	18/3/2018	18	3	2018	3:09:09	11349	0.1	3	9	9	0	0.059326172	3.5255859	0.23803711	-0.58129883	-0.66162109	1.1225586	0.011962891	0	0	0	0	0	0	0	0	0	0.91259766	0.087402344	0.017822266	-0.010253906	0.005371094	0.001708984	0	44330	0	0	0
445	14947	14947	Category A	0.25195313	-0.55175781	-0.68383789	-0.17993164	0.47241211	0.23461914	-22.11	0	18/3/2018	18	3	2018	3:09:09	11349	0.2	3	9	9	0	0.059326172	3.5255859	0.23803711	-0.58056641	-0.66210938	1.0820313	0.038574219	0	0	0	0	0	0	0	0	0	0.91235352	0.087646484	0.064208984	0.013671875	0.028808594	-0.021484375	0	44330	0	0	0
446	14948	14948	Category A	0.25195313	-0.57592773	-0.69580078	-0.1809082	0.4777832	0.23388672	-22.35	0	18/3/2018	18	3	2018	3:09:09	11349	0.3	3	9	9	0	0.059326172	3.5255859	0.23779297	-0.58032227	-0.6628418	0.72485352	0.035888672	0	0	0	0	0	0	0	0	0	0.91259766	0.087402344	0.051269531	0.013916016	0.004394531	-0.032714844	0	44330	0	0	0
447	14949	14949	Category A	0.27587891	-0.58789063	-0.671875	-0.17553711	0.47045898	0.23364258	-22.48	0	18/3/2018	18	3	2018	3:09:09	11349	0.4	3	9	9	0	0.059326172	3.5255859	0.23779297	-0.5793457	-0.66259766	0.47070313	0.040039063	0	0	0	0	0	0	0	0	0	0.91186523	0.088134766	0.055419922	0.037841797	-0.008300781	-0.009033203	0	44330	0	0	0
448	14950	14950	Category A	0.26391602	-0.58789063	-0.65991211	-0.18334961	0.47949219	0.23364258	-22.85	0	18/3/2018	18	3	2018	3:09:09	11349	0.5	3	9	9	0	0.059326172	3.5255859	0.23730469	-0.5793457	-0.66308594	0.47363281	0.027832031	0	0	0	0	0	0	0	0	0	0.91210938	0.087890625	0.038085938	0.026367188	-0.008300781	0.003173828	0	44330	0	0	0
449	14951	14951	Category A	0.23999023	-0.59985352	-0.65991211	-0.18334961	0.47412109	0.23486328	-23.22	0	18/3/2018	18	3	2018	3:09:09	11349	0.6	3	9	9	0	0.059326172	3.5255859	0.23730469	-0.57910156	-0.6628418	0.31225586	0.020996094	0	0	0	0	0	0	0	0	0	0.91186523	0.088134766	0.026123047	0.002441406	-0.020507813	0.002929688	0	44330	0	0	0
450	14952	14952	Category A	0.23999023	-0.55175781	-0.63598633	-0.18334961	0.48022461	0.23388672	-23.22	0	18/3/2018	18	3	2018	3:09:09	11349	0.7	3	9	9	0	0.059326172	3.5255859	0.23730469	-0.5793457	-0.66357422	0.063476563	0.0390625	0	0	0	0	0	0	0	0	0	0.91235352	0.087646484	0.057861328	0.002441406	0.027587891	0.027587891	0	44330	0	0	0
451	14953	14953	Category A	0.21582031	-0.58789063	-0.65991211	-0.17626953	0.47338867	0.23681641	-23.46	0	18/3/2018	18	3	2018	3:09:09	11349	0.8	3	9	9	0	0.059326172	3.5255859	0.23730469	-0.5793457	-0.6640625	0.17114258	0.0234375	0	0	0	0	0	0	0	0	0	0.91259766	0.087402344	0.034179688	-0.021484375	-0.008300781	0.004150391	0	44330	0	0	0
452	14954	14954	Category A	0.2277832	-0.57592773	-0.671875	-0.18041992	0.47338867	0.23779297	-23.46	0	18/3/2018	18	3	2018	3:09:09	11349	0.9	3	9	9	0	0.059326172	3.5255859	0.23730469	-0.5793457	-0.6640625	0.083740234	0.012695313	0	0	0	0	0	0	0	0	0	0.91259766	0.087402344	0.020751953	-0.009521484	0.003417969	-0.007568359	0	44330	0	0	0
453	14955	14955	Category A	0.23999023	-0.58789063	-0.68383789	-0.17993164	0.47314453	0.23364258	-23.46	0	18/3/2018	18	3	2018	3:09:10	11350	0	3	9	10	0	0.059326172	3.5255859	0.23706055	-0.57885742	-0.66430664	0.14794922	0.021240234	0	0	0	0	0	0	0	0	0	0.91259766	0.087402344	0.031005859	0.002685547	-0.008789063	-0.019287109	0	44330	0	0	0
454	14956	14956	Category A	0.25195313	-0.56396484	-0.68383789	-0.17993164	0.47070313	0.23364258	-23.34	0	18/3/2018	18	3	2018	3:09:10	11350	0.1	3	9	10	0	0.059326172	3.5255859	0.23754883	-0.57885742	-0.66430664	0.11132813	0.028076172	0	0	0	0	0	0	0	0	0	0.91259766	0.087402344	0.048339844	0.014160156	0.014892578	-0.019287109	0	44330	0	0	0
455	14957	14957	Category A	0.25195313	-0.58789063	-0.68383789	-0.18017578	0.47680664	0.22998047	-23.34	0	18/3/2018	18	3	2018	3:09:10	11350	0.2	3	9	10	0	0.059326172	3.5255859	0.23730469	-0.57885742	-0.66455078	0.26318359	0.025390625	0	0	0	0	0	0	0	0	0	0.9128418	0.087158203	0.042236328	0.014404297	-0.008789063	-0.019042969	0	44330	0	0	0
456	14958	14958	Category A	0.26391602	-0.56396484	-0.64794922	-0.18017578	0.47485352	0.23193359	-23.21	0	18/3/2018	18	3	2018	3:09:10	11350	0.3	3	9	10	0	0.059326172	3.5255859	0.23779297	-0.57885742	-0.66503906	0.26342773	0.034423828	0	0	0	0	0	0	0	0	0	0.91308594	0.086914063	0.058105469	0.025878906	0.014892578	0.017089844	0	44330	0	0	0
457	14959	14959	Category A	0.2277832	-0.57592773	-0.64794922	-0.18017578	0.47290039	0.23486328	-22.6	0	18/3/2018	18	3	2018	3:09:10	11350	0.4	3	9	10	0	0.059326172	3.5255859	0.23779297	-0.57861328	-0.66479492	0.16967773	0.020019531	0	0	0	0	0	0	0	0	0	0.91308594	0.086914063	0.030029297	-0.010009766	0.002685547	0.016845703	0	44330	0	0	0
458	14960	14960	Category A	0.20385742	-0.58789063	-0.65991211	-0.17895508	0.47070313	0.23486328	-22.6	0	18/3/2018	18	3	2018	3:09:10	11350	0.5	3	9	10	0	0.059326172	3.5255859	0.23730469	-0.57885742	-0.66503906	0.24780273	0.03515625	0	0	0	0	0	0	0	0	0	0.91308594	0.086914063	0.047851563	-0.033447266	-0.008789063	0.005126953	0	44330	0	0	0
459	14961	14961	Category A	0.2277832	-0.58789063	-0.671875	-0.17993164	0.47705078	0.23876953	-22.35	0	18/3/2018	18	3	2018	3:09:10	11350	0.6	3	9	10	0	0.059326172	3.5255859	0.23730469	-0.57885742	-0.66479492	0.14794922	0.014648438	0	0	0	0	0	0	0	0	0	0.91308594	0.086914063	0.025146484	-0.009521484	-0.008789063	-0.006835938	0	44330	0	0	0
460	14962	14962	Category A	0.23999023	-0.57592773	-0.64794922	-0.18774414	0.47680664	0.23266602	-22.35	0	18/3/2018	18	3	2018	3:09:10	11350	0.7	3	9	10	0	0.059326172	3.5255859	0.23681641	-0.57910156	-0.66503906	0.19189453	0.017578125	0	0	0	0	0	0	0	0	0	0.91308594	0.086914063	0.023193359	0.002929688	0.003173828	0.017089844	0	44330	0	0	0
461	14963	14963	Category A	0.2277832	-0.57592773	-0.69580078	-0.18066406	0.47167969	0.23266602	-22.47	0	18/3/2018	18	3	2018	3:09:10	11350	0.8	3	9	10	0	0.059326172	3.5255859	0.23632813	-0.57910156	-0.6652832	0.15332031	0.031494141	0	0	0	0	0	0	0	0	0	0.91333008	0.086669922	0.042236328	-0.008544922	0.003173828	-0.030273438	0	44330	0	0	0
462	14964	14964	Category A	0.25195313	-0.59985352	-0.68383789	-0.18579102	0.4753418	0.23657227	-22.6	0	18/3/2018	18	3	2018	3:09:10	11350	0.9	3	9	10	0	0.059326172	3.5255859	0.23583984	-0.57885742	-0.66552734	0.16870117	0.031738281	0	0	0	0	0	0	0	0	0	0.91308594	0.086914063	0.054931641	0.015869141	-0.020751953	-0.018066406	0	44330	0	0	0
463	14965	14965	Category A	0.23999023	-0.57592773	-0.63598633	-0.18188477	0.4777832	0.23266602	-22.6	0	18/3/2018	18	3	2018	3:09:11	11351	0	3	9	11	0	0.059326172	3.5255859	0.2355957	-0.57885742	-0.66552734	0.49389648	0.030029297	0	0	0	0	0	0	0	0	0	0.91308594	0.086914063	0.036865234	0.004150391	0.002929688	0.029541016	0	44330	0	0	0
464	14966	14966	Category A	0.23999023	-0.58789063	-0.65991211	-0.17919922	0.47851563	0.23291016	-22.72	0	18/3/2018	18	3	2018	3:09:11	11351	0.1	3	9	11	0	0.059326172	3.5255859	0.23535156	-0.5793457	-0.66552734	0.5559082	0.010986328	0	0	0	0	0	0	0	0	0	0.91333008	0.086669922	0.018554688	0.004394531	-0.008300781	0.005615234	0	44330	0	0	0
465	14967	14967	Category A	0.21582031	-0.57592773	-0.65991211	-0.17797852	0.47509766	0.23364258	-22.85	0	18/3/2018	18	3	2018	3:09:11	11351	0.2	3	9	11	0	0.059326172	3.5255859	0.23535156	-0.5793457	-0.66552734	0.63769531	0.020751953	0	0	0	0	0	0	0	0	0	0.91333008	0.086669922	0.029052734	-0.01953125	0.003417969	0.005615234	0	44330	0	0	0
466	14968	14968	Category A	0.21582031	-0.58789063	-0.65991211	-0.1809082	0.4777832	0.23608398	-23.09	0	18/3/2018	18	3	2018	3:09:11	11351	0.3	3	9	11	0	0.059326172	3.5255859	0.23535156	-0.5793457	-0.66577148	0.69848633	0.022216797	0	0	0	0	0	0	0	0	0	0.91357422	0.086425781	0.033935547	-0.01953125	-0.008300781	0.005859375	0	44330	0	0	0
467	14969	14969	Category A	0.23999023	-0.57592773	-0.64794922	-0.18066406	0.47412109	0.23681641	-23.34	0	18/3/2018	18	3	2018	3:09:11	11351	0.4	3	9	11	0	0.059326172	3.5255859	0.23535156	-0.5793457	-0.66577148	0.66845703	0.018798828	0	0	0	0	0	0	0	0	0	0.91333008	0.086669922	0.025878906	0.004394531	0.003417969	0.017822266	0	44330	0	0	0
468	14970	14970	Category A	0.25195313	-0.57592773	-0.64794922	-0.17993164	0.47314453	0.23681641	-23.34	0	18/3/2018	18	3	2018	3:09:11	11351	0.5	3	9	11	0	0.059326172	3.5255859	0.23486328	-0.5793457	-0.66601563	0.45605469	0.024902344	0	0	0	0	0	0	0	0	0	0.91357422	0.086425781	0.038330078	0.016845703	0.003417969	0.018066406	0	44330	0	0	0
469	14971	14971	Category A	0.23999023	-0.59985352	-0.63598633	-0.18261719	0.47949219	0.23193359	-23.09	0	18/3/2018	18	3	2018	3:09:11	11351	0.6	3	9	11	0	0.059326172	3.5255859	0.23510742	-0.57958984	-0.66601563	0.34399414	0.036621094	0	0	0	0	0	0	0	0	0	0.91381836	0.086181641	0.054931641	0.004638672	-0.020019531	0.030029297	0	44330	0	0	0
470	14972	14972	Category A	0.21582031	-0.59985352	-0.68383789	-0.17651367	0.47509766	0.23583984	-22.6	0	18/3/2018	18	3	2018	3:09:11	11351	0.7	3	9	11	0	0.059326172	3.5255859	0.23535156	-0.57958984	-0.66601563	0.33105469	0.033203125	0	0	0	0	0	0	0	0	0	0.91357422	0.086425781	0.057373047	-0.01953125	-0.020019531	-0.017578125	0	44330	0	0	0
471	14973	14973	Category A	0.2277832	-0.59985352	-0.671875	-0.17651367	0.47583008	0.23486328	-22.11	0	18/3/2018	18	3	2018	3:09:11	11351	0.8	3	9	11	0	0.059326172	3.5255859	0.23486328	-0.57958984	-0.66601563	0.039794922	0.022216797	0	0	0	0	0	0	0	0	0	0.91381836	0.086181641	0.032958984	-0.007080078	-0.020019531	-0.005615234	0	44330	0	0	0
472	14974	14974	Category A	0.25195313	-0.56396484	-0.68383789	-0.17919922	0.47753906	0.23608398	-21.98	0	18/3/2018	18	3	2018	3:09:11	11351	0.9	3	9	11	0	0.059326172	3.5255859	0.23486328	-0.5793457	-0.66625977	0.19189453	0.028564453	0	0	0	0	0	0	0	0	0	0.91381836	0.086181641	0.049560547	0.016845703	0.015380859	-0.017333984	0	44330	0	0	0
473	14975	14975	Category A	0.26391602	-0.57592773	-0.671875	-0.18164063	0.47143555	0.2277832	-22.35	0	18/3/2018	18	3	2018	3:09:12	11352	0	3	9	12	0	0.058837891	3.5416992	0.23486328	-0.57910156	-0.66674805	0.43554688	0.029541016	0	0	0	0	0	0	0	0	0	0.91381836	0.086181641	0.037109375	0.028808594	0.003173828	-0.004882813	0	44330	0	0	0
474	14976	14976	Category A	0.23999023	-0.57592773	-0.671875	-0.18505859	0.47509766	0.23461914	-22.6	0	18/3/2018	18	3	2018	3:09:12	11352	0.1	3	9	12	0	0.058837891	3.5416992	0.23461914	-0.57910156	-0.66674805	0.35449219	0.0078125	0	0	0	0	0	0	0	0	0	0.91381836	0.086181641	0.013427734	0.005126953	0.003173828	-0.004882813	0	44330	0	0	0
475	14977	14977	Category A	0.2277832	-0.58789063	-0.65991211	-0.17919922	0.47680664	0.23071289	-23.09	0	18/3/2018	18	3	2018	3:09:12	11352	0.2	3	9	12	0	0.058837891	3.5416992	0.23461914	-0.5793457	-0.66674805	0.484375	0.012695313	0	0	0	0	0	0	0	0	0	0.91381836	0.086181641	0.022216797	-0.006835938	-0.008300781	0.006835938	0	44330	0	0	0
476	14978	14978	Category A	0.21582031	-0.61181641	-0.64794922	-0.18115234	0.47753906	0.2277832	-23.09	0	18/3/2018	18	3	2018	3:09:12	11352	0.3	3	9	12	0	0.058837891	3.5416992	0.23486328	-0.57885742	-0.66625977	0.61523438	0.041992188	0	0	0	0	0	0	0	0	0	0.91357422	0.086425781	0.0703125	-0.019042969	-0.032714844	0.018310547	0	44330	0	0	0
477	14979	14979	Category A	0.2277832	-0.56396484	-0.68383789	-0.17382813	0.47314453	0.23608398	-23.09	0	18/3/2018	18	3	2018	3:09:12	11352	0.4	3	9	12	0	0.058837891	3.5416992	0.23486328	-0.57885742	-0.66625977	0.25024414	0.024169922	0	0	0	0	0	0	0	0	0	0.91333008	0.086669922	0.039550781	-0.007080078	0.014892578	-0.017333984	0	44330	0	0	0
478	14980	14980	Category A	0.2277832	-0.58789063	-0.64794922	-0.18432617	0.47607422	0.23681641	-22.97	0	18/3/2018	18	3	2018	3:09:12	11352	0.5	3	9	12	0	0.058837891	3.5416992	0.23486328	-0.57885742	-0.66625977	0.079833984	0.021484375	0	0	0	0	0	0	0	0	0	0.91333008	0.086669922	0.034179688	-0.007080078	-0.008789063	0.018310547	0	44330	0	0	0
479	14981	14981	Category A	0.25195313	-0.59985352	-0.63598633	-0.17797852	0.47143555	0.23681641	-22.72	0	18/3/2018	18	3	2018	3:09:12	11352	0.6	3	9	12	0	0.058837891	3.5416992	0.23486328	-0.57861328	-0.66625977	0.14794922	0.040527344	0	0	0	0	0	0	0	0	0	0.91308594	0.086914063	0.068359375	0.016845703	-0.020996094	0.030273438	0	44330	0	0	0
480	14982	14982	Category A	0.25195313	-0.57592773	-0.64794922	-0.18188477	0.47412109	0.23583984	-22.48	0	18/3/2018	18	3	2018	3:09:12	11352	0.7	3	9	12	0	0.058837891	3.5416992	0.23486328	-0.578125	-0.66625977	0.020996094	0.024902344	0	0	0	0	0	0	0	0	0	0.9128418	0.087158203	0.037353516	0.016845703	0.002197266	0.018310547	0	44330	0	0	0
481	14983	14983	Category A	0.23999023	-0.57592773	-0.671875	-0.18066406	0.47607422	0.23364258	-21.86	0	18/3/2018	18	3	2018	3:09:12	11352	0.8	3	9	12	0	0.058837891	3.5416992	0.23461914	-0.57836914	-0.66625977	0.11230469	0.0078125	0	0	0	0	0	0	0	0	0	0.91308594	0.086914063	0.013183594	0.005126953	0.002441406	-0.005371094	0	44330	0	0	0
482	14984	14984	Category A	0.21582031	-0.58789063	-0.671875	-0.17700195	0.47314453	0.23486328	-20.88	0	18/3/2018	18	3	2018	3:09:12	11352	0.9	3	9	12	0	0.058837891	3.5416992	0.23461914	-0.57836914	-0.66650391	0.050537109	0.021728516	0	0	0	0	0	0	0	0	0	0.91333008	0.086669922	0.033447266	-0.018798828	-0.009277344	-0.005126953	0	44330	0	0	0
483	14985	14985	Category A	0.21582031	-0.57592773	-0.69580078	-0.18310547	0.4777832	0.23583984	-20.14	0	18/3/2018	18	3	2018	3:09:13	11353	0	3	9	13	0	0.058837891	3.5416992	0.23413086	-0.57861328	-0.66674805	0.30249023	0.034179688	0	0	0	0	0	0	0	0	0	0.91333008	0.086669922	0.049804688	-0.018310547	0.002685547	-0.028808594	0	44330	0	0	0
484	14986	14986	Category A	0.2277832	-0.55175781	-0.671875	-0.17993164	0.47241211	0.23071289	-19.16	0	18/3/2018	18	3	2018	3:09:13	11353	0.1	3	9	13	0	0.058837891	3.5416992	0.23413086	-0.57861328	-0.66674805	0.80786133	0.028076172	0	0	0	0	0	0	0	0	0	0.91357422	0.086425781	0.038330078	-0.006347656	0.026855469	-0.004882813	0	44330	0	0	0
485	14987	14987	Category A	0.21582031	-0.57592773	-0.70776367	-0.18603516	0.47607422	0.23266602	-20.02	0	18/3/2018	18	3	2018	3:09:13	11353	0.2	3	9	13	0	0.058837891	3.5416992	0.23413086	-0.57861328	-0.66674805	0.95117188	0.044921875	0	0	0	0	0	0	0	0	0	0.91333008	0.086669922	0.062011719	-0.018310547	0.002685547	-0.040771484	0	44330	0	0	0
486	14988	14988	Category A	0.2277832	-0.55175781	-0.64794922	-0.18017578	0.47607422	0.23510742	-16.95	0	18/3/2018	18	3	2018	3:09:13	11353	0.3	3	9	13	0	0.058837891	3.5416992	0.23388672	-0.5793457	-0.66650391	0.97314453	0.033691406	0	0	0	0	0	0	0	0	0	0.91357422	0.086425781	0.052490234	-0.006103516	0.027587891	0.018554688	0	44330	0	0	0
487	14989	14989	Category A	0.20385742	-0.57592773	-0.671875	-0.18017578	0.47412109	0.23583984	-13.51	0	18/3/2018	18	3	2018	3:09:13	11353	0.4	3	9	13	0	0.058837891	3.5416992	0.23388672	-0.57958984	-0.66625977	1.3840332	0.030761719	0	0	0	0	0	0	0	0	0	0.91357422	0.086425781	0.039306641	-0.030029297	0.003662109	-0.005371094	0	44330	0	0	0
488	14990	14990	Category A	0.23999023	-0.57592773	-0.64794922	-0.17553711	0.47680664	0.23193359	-13.38	0	18/3/2018	18	3	2018	3:09:13	11353	0.5	3	9	13	0	0.058837891	3.5416992	0.23339844	-0.5793457	-0.66601563	1.6054688	0.01953125	0	0	0	0	0	0	0	0	0	0.91333008	0.086669922	0.028076172	0.006347656	0.003417969	0.018066406	0	44330	0	0	0
489	14991	14991	Category A	0.23999023	-0.58789063	-0.70776367	-0.18334961	0.47509766	0.23388672	-12.03	0	18/3/2018	18	3	2018	3:09:13	11353	0.6	3	9	13	0	0.058837891	3.5416992	0.23291016	-0.5793457	-0.66625977	1.4035645	0.042724609	0	0	0	0	0	0	0	0	0	0.91308594	0.086914063	0.056640625	0.006835938	-0.008300781	-0.041259766	0	44330	0	0	0
490	14992	14992	Category A	0.20385742	-0.57592773	-0.671875	-0.1796875	0.46899414	0.2355957	-14.24	0	18/3/2018	18	3	2018	3:09:13	11353	0.7	3	9	13	0	0.058837891	3.5416992	0.23266602	-0.57885742	-0.66625977	1.0527344	0.029541016	0	0	0	0	0	0	0	0	0	0.91308594	0.086914063	0.037353516	-0.028808594	0.002929688	-0.005371094	0	44330	0	0	0
491	14993	14993	Category A	0.2277832	-0.57592773	-0.65991211	-0.17626953	0.47680664	0.23583984	-17.44	0	18/3/2018	18	3	2018	3:09:13	11353	0.8	3	9	13	0	0.058837891	3.5416992	0.23266602	-0.5793457	-0.66674805	0.86425781	0.009277344	0	0	0	0	0	0	0	0	0	0.91357422	0.086425781	0.015380859	-0.004882813	0.003417969	0.006835938	0	44330	0	0	0
492	14994	14994	Category A	0.2277832	-0.56396484	-0.671875	-0.18041992	0.47949219	0.23193359	-17.93	0	18/3/2018	18	3	2018	3:09:13	11353	0.9	3	9	13	0	0.058837891	3.5416992	0.23291016	-0.5793457	-0.66674805	0.63452148	0.016845703	0	0	0	0	0	0	0	0	0	0.91333008	0.086669922	0.025634766	-0.005126953	0.015380859	-0.004882813	0	44330	0	0	0
493	14995	14995	Category A	0.26391602	-0.57592773	-0.65991211	-0.18066406	0.47045898	0.23364258	-18.3	0	18/3/2018	18	3	2018	3:09:14	11354	0	3	9	14	0	0.058837891	3.5416992	0.23339844	-0.5793457	-0.66650391	0.1315918	0.03125	0	0	0	0	0	0	0	0	0	0.91357422	0.086425781	0.040283203	0.030273438	0.003417969	0.006591797	0	44330	0	0	0
494	14996	14996	Category A	0.2277832	-0.57592773	-0.671875	-0.18603516	0.47607422	0.2355957	-19.41	0	18/3/2018	18	3	2018	3:09:14	11354	0.1	3	9	14	0	0.058837891	3.5416992	0.2331543	-0.57910156	-0.66650391	0.33203125	0.008056641	0	0	0	0	0	0	0	0	0	0.91333008	0.086669922	0.013916016	-0.005371094	0.003173828	-0.005126953	0	44330	0	0	0
495	14997	14997	Category A	0.23999023	-0.56396484	-0.68383789	-0.18017578	0.47607422	0.23071289	-20.02	0	18/3/2018	18	3	2018	3:09:14	11354	0.2	3	9	14	0	0.058837891	3.5416992	0.23339844	-0.5793457	-0.66601563	0.53686523	0.024169922	0	0	0	0	0	0	0	0	0	0.91308594	0.086914063	0.039550781	0.006347656	0.015380859	-0.017578125	0	44330	0	0	0
496	14998	14998	Category A	0.23999023	-0.56396484	-0.65991211	-0.17822266	0.47949219	0.23291016	-20.15	0	18/3/2018	18	3	2018	3:09:14	11354	0.3	3	9	14	0	0.058837891	3.5416992	0.23291016	-0.5793457	-0.66601563	0.69262695	0.017822266	0	0	0	0	0	0	0	0	0	0.9128418	0.087158203	0.028320313	0.006835938	0.015380859	0.006103516	0	44330	0	0	0
497	14999	14999	Category A	0.20385742	-0.57592773	-0.64794922	-0.18164063	0.4753418	0.23583984	-20.27	0	18/3/2018	18	3	2018	3:09:14	11354	0.4	3	9	14	0	0.058837891	3.5416992	0.23266602	-0.57958984	-0.66625977	0.74853516	0.034423828	0	0	0	0	0	0	0	0	0	0.91333008	0.086669922	0.051269531	-0.028808594	0.003662109	0.018310547	0	44330	0	0	0
498	15000	15000	Category A	0.21582031	-0.57592773	-0.64794922	-0.1875	0.47314453	0.23266602	-20.51	0	18/3/2018	18	3	2018	3:09:14	11354	0.5	3	9	14	0	0.058837891	3.5416992	0.23291016	-0.57958984	-0.66674805	0.57446289	0.025634766	0	0	0	0	0	0	0	0	0	0.91357422	0.086425781	0.039550781	-0.017089844	0.003662109	0.018798828	0	44330	0	0	0
499	15001	15001	Category A	0.21582031	-0.58789063	-0.671875	-0.18115234	0.47949219	0.23095703	-19.04	0	18/3/2018	18	3	2018	3:09:14	11354	0.6	3	9	14	0	0.058837891	3.5416992	0.2331543	-0.5793457	-0.66699219	0.33081055	0.019775391	0	0	0	0	0	0	0	0	0	0.91381836	0.086181641	0.030517578	-0.017333984	-0.008300781	-0.004638672	0	44330	0	0	0
500	15002	15002	Category A	0.20385742	-0.57592773	-0.671875	-0.18261719	0.48022461	0.22875977	-18.18	0	18/3/2018	18	3	2018	3:09:14	11354	0.7	3	9	14	0	0.058837891	3.5416992	0.23291016	-0.5793457	-0.66674805	0.20703125	0.029541016	0	0	0	0	0	0	0	0	0	0.91357422	0.086425781	0.037353516	-0.029052734	0.003417969	-0.004882813	0	44330	0	0	0
501	15003	15003	Category A	0.21582031	-0.56396484	-0.671875	-0.18066406	0.47314453	0.23583984	-16.58	0	18/3/2018	18	3	2018	3:09:14	11354	0.8	3	9	14	0	0.058837891	3.5416992	0.23291016	-0.5793457	-0.66674805	0.056396484	0.0234375	0	0	0	0	0	0	0	0	0	0.91357422	0.086425781	0.037353516	-0.017089844	0.015380859	-0.004882813	0	44330	0	0	0
502	15004	15004	Category A	0.2277832	-0.57592773	-0.68383789	-0.17895508	0.4777832	0.23291016	-14.98	0	18/3/2018	18	3	2018	3:09:14	11354	0.9	3	9	14	0	0.058837891	3.5416992	0.23291016	-0.5793457	-0.66625977	0.002441406	0.018310547	0	0	0	0	0	0	0	0	0	0.91333008	0.086669922	0.026123047	-0.005126953	0.003417969	-0.017333984	0	44330	0	0	0
503	15005	15005	Category A	0.23999023	-0.58789063	-0.68383789	-0.17724609	0.4699707	0.23046875	-13.76	0	18/3/2018	18	3	2018	3:09:15	11355	0	3	9	15	0	0.058837891	3.5416992	0.23291016	-0.57910156	-0.66625977	0.039306641	0.020507813	0	0	0	0	0	0	0	0	0	0.91308594	0.086914063	0.032958984	0.006835938	-0.008544922	-0.017333984	0	44330	0	0	0
504	15006	15006	Category A	0.25195313	-0.58789063	-0.65991211	-0.18164063	0.47314453	0.23486328	-12.16	0	18/3/2018	18	3	2018	3:09:15	11355	0.111	3	9	15	0	0.058837891	3.5416992	0.23291016	-0.57910156	-0.66625977	0.002441406	0.021728516	0	0	0	0	0	0	0	0	0	0.91308594	0.086914063	0.034179688	0.018798828	-0.008544922	0.006347656	0	44330	0	0	0
505	15007	15007	Category A	0.25195313	-0.56396484	-0.671875	-0.18334961	0.47851563	0.22875977	-11.79	0	18/3/2018	18	3	2018	3:09:15	11355	0.222	3	9	15	0	0.058837891	3.5416992	0.23291016	-0.57885742	-0.66625977	0.011230469	0.024658203	0	0	0	0	0	0	0	0	0	0.9128418	0.087158203	0.039550781	0.018798828	0.014892578	-0.005371094	0	44330	0	0	0
506	15008	15008	Category A	0.25195313	-0.57592773	-0.671875	-0.17895508	0.47167969	0.23681641	-11.17	0	18/3/2018	18	3	2018	3:09:15	11355	0.333	3	9	15	0	0.058837891	3.5416992	0.23339844	-0.57885742	-0.66625977	0.060791016	0.01953125	0	0	0	0	0	0	0	0	0	0.91308594	0.086914063	0.027099609	0.018310547	0.002929688	-0.005371094	0	44330	0	0	0
507	15009	15009	Category A	0.2277832	-0.58789063	-0.69580078	-0.1809082	0.47680664	0.23071289	-10.8	0	18/3/2018	18	3	2018	3:09:15	11355	0.444	3	9	15	0	0.058837891	3.5416992	0.23364258	-0.5793457	-0.66601563	0.041015625	0.03125	0	0	0	0	0	0	0	0	0	0.91333008	0.086669922	0.043945313	-0.005859375	-0.008300781	-0.029541016	0	44330	0	0	0
508	15010	15010	Category A	0.25195313	-0.58789063	-0.671875	-0.17919922	0.46899414	0.23266602	-10.07	0	18/3/2018	18	3	2018	3:09:15	11355	0.555	3	9	15	0	0.058837891	3.5416992	0.23364258	-0.57958984	-0.66601563	0.20410156	0.020751953	0	0	0	0	0	0	0	0	0	0.91333008	0.086669922	0.031982422	0.018066406	-0.008056641	-0.005615234	0	44330	0	0	0
509	15011	15011	Category A	0.25195313	-0.57592773	-0.64794922	-0.18017578	0.47753906	0.22998047	-7.24	0	18/3/2018	18	3	2018	3:09:15	11355	0.666	3	9	15	0	0.058837891	3.5416992	0.23339844	-0.57983398	-0.66601563	0.24926758	0.026123047	0	0	0	0	0	0	0	0	0	0.91357422	0.086425781	0.040527344	0.018310547	0.00390625	0.018066406	0	44330	0	0	0
510	15012	15012	Category A	0.2277832	-0.59985352	-0.671875	-0.17626953	0.47680664	0.23706055	-6.5	0	18/3/2018	18	3	2018	3:09:15	11355	0.777	3	9	15	0	0.058837891	3.5416992	0.23339844	-0.57958984	-0.66650391	0.25317383	0.021484375	0	0	0	0	0	0	0	0	0	0.91357422	0.086425781	0.031005859	-0.005615234	-0.020019531	-0.005126953	0	44330	0	0	0
511	15013	15013	Category A	0.23999023	-0.57592773	-0.671875	-0.18530273	0.46972656	0.22558594	-8.1	0	18/3/2018	18	3	2018	3:09:15	11355	0.888	3	9	15	0	0.058837891	3.5304199	0.23388672	-0.5793457	-0.66625977	0.3996582	0.008789063	0	0	0	0	0	0	0	0	0	0.91333008	0.086669922	0.014892578	0.005859375	0.003417969	-0.005371094	0	44330	0	0	0
512	15014	15014	Category A	0.21582031	-0.57592773	-0.68383789	-0.1862793	0.47875977	0.23266602	-10.8	0	18/3/2018	18	3	2018	3:09:16	11356	0	3	9	16	0	0.058837891	3.5304199	0.23413086	-0.57910156	-0.66625977	0.56347656	0.025390625	0	0	0	0	0	0	0	0	0	0.91333008	0.086669922	0.038818359	-0.018310547	0.003173828	-0.017333984	0	44330	0	0	0
513	15015	15015	Category A	0.2277832	-0.57592773	-0.65991211	-0.18261719	0.47705078	0.2355957	-13.38	0	18/3/2018	18	3	2018	3:09:16	11356	0.1	3	9	16	0	0.058837891	3.5304199	0.23388672	-0.5793457	-0.66625977	0.63745117	0.009277344	0	0	0	0	0	0	0	0	0	0.91333008	0.086669922	0.015869141	-0.006103516	0.003417969	0.006347656	0	44330	0	0	0
514	15016	15016	Category A	0.23999023	-0.58789063	-0.65991211	-0.18066406	0.47412109	0.23266602	-12.4	0	18/3/2018	18	3	2018	3:09:16	11356	0.2	3	9	16	0	0.058837891	3.5304199	0.23339844	-0.57910156	-0.66625977	0.77172852	0.012451172	0	0	0	0	0	0	0	0	0	0.91308594	0.086914063	0.021484375	0.006347656	-0.008544922	0.006347656	0	44330	0	0	0
515	15017	15017	Category A	0.2277832	-0.57592773	-0.64794922	-0.18017578	0.47973633	0.23486328	-10.31	0	18/3/2018	18	3	2018	3:09:16	11356	0.3	3	9	16	0	0.058837891	3.5304199	0.23339844	-0.57910156	-0.66601563	0.81176758	0.019287109	0	0	0	0	0	0	0	0	0	0.91308594	0.086914063	0.027099609	-0.005615234	0.003173828	0.018066406	0	44330	0	0	0
516	15018	15018	Category A	0.2277832	-0.59985352	-0.64794922	-0.17993164	0.47314453	0.23364258	-7.86	0	18/3/2018	18	3	2018	3:09:16	11356	0.4	3	9	16	0	0.058837891	3.5304199	0.2331543	-0.57910156	-0.66577148	0.68823242	0.027832031	0	0	0	0	0	0	0	0	0	0.9128418	0.087158203	0.043945313	-0.005371094	-0.020507813	0.017822266	0	44330	0	0	0
517	15019	15019	Category A	0.2277832	-0.57592773	-0.671875	-0.18334961	0.47509766	0.23486328	-6.87	0	18/3/2018	18	3	2018	3:09:16	11356	0.5	3	9	16	0	0.058837891	3.5304199	0.23339844	-0.57885742	-0.66552734	0.39013672	0.008789063	0	0	0	0	0	0	0	0	0	0.91259766	0.087402344	0.014892578	-0.005615234	0.002929688	-0.006103516	0	44330	0	0	0
518	15020	15020	Category A	0.23999023	-0.56396484	-0.671875	-0.18164063	0.47436523	0.23364258	-8.23	0	18/3/2018	18	3	2018	3:09:16	11356	0.6	3	9	16	0	0.058837891	3.5304199	0.2331543	-0.57885742	-0.6652832	0.2331543	0.017578125	0	0	0	0	0	0	0	0	0	0.91235352	0.087646484	0.028076172	0.006591797	0.014892578	-0.006347656	0	44330	0	0	0
519	15021	15021	Category A	0.25195313	-0.55175781	-0.65991211	-0.17797852	0.47314453	0.23681641	-11.42	0	18/3/2018	18	3	2018	3:09:16	11356	0.7	3	9	16	0	0.058837891	3.5304199	0.23291016	-0.57885742	-0.6652832	0.12524414	0.033447266	0	0	0	0	0	0	0	0	0	0.91235352	0.087646484	0.051513672	0.018798828	0.027099609	0.005371094	0	44330	0	0	0
520	15022	15022	Category A	0.21582031	-0.58789063	-0.64794922	-0.18261719	0.48046875	0.23388672	-14.49	0	18/3/2018	18	3	2018	3:09:16	11356	0.8	3	9	16	0	0.058837891	3.5304199	0.23266602	-0.57885742	-0.66625977	0.1965332	0.026611328	0	0	0	0	0	0	0	0	0	0.9128418	0.087158203	0.044189453	-0.016845703	-0.008789063	0.018310547	0	44330	0	0	0
521	15023	15023	Category A	0.2277832	-0.58789063	-0.68383789	-0.18066406	0.47412109	0.23266602	-17.2	0	18/3/2018	18	3	2018	3:09:16	11356	0.9	3	9	16	0	0.058837891	3.5304199	0.23266602	-0.57861328	-0.66625977	0.45019531	0.020263672	0	0	0	0	0	0	0	0	0	0.91259766	0.087402344	0.031494141	-0.004882813	-0.009033203	-0.017333984	0	44330	0	0	0
522	15024	15024	Category A	0.21582031	-0.57592773	-0.68383789	-0.18188477	0.48022461	0.23095703	-20.14	0	18/3/2018	18	3	2018	3:09:17	11357	0	3	9	17	0	0.058837891	3.5304199	0.23266602	-0.57885742	-0.66601563	0.44458008	0.024414063	0	0	0	0	0	0	0	0	0	0.91259766	0.087402344	0.037353516	-0.016845703	0.002929688	-0.017578125	0	44330	0	0	0
523	15025	15025	Category A	0.26391602	-0.56396484	-0.65991211	-0.17895508	0.47875977	0.23608398	-21.37	0	18/3/2018	18	3	2018	3:09:17	11357	0.09	3	9	17	0	0.058837891	3.5304199	0.23266602	-0.57861328	-0.66601563	0.21264648	0.034912109	0	0	0	0	0	0	0	0	0	0.91235352	0.087646484	0.052001953	0.031005859	0.014648438	0.006103516	0	44330	0	0	0
524	15026	15026	Category A	0.21582031	-0.57592773	-0.64794922	-0.18432617	0.4765625	0.23095703	-22.48	0	18/3/2018	18	3	2018	3:09:17	11357	0.181	3	9	17	0	0.058837891	3.5304199	0.23266602	-0.57861328	-0.6652832	0.20654297	0.024414063	0	0	0	0	0	0	0	0	0	0.91186523	0.088134766	0.037109375	-0.016845703	0.002685547	0.017333984	0	44330	0	0	0
525	15027	15027	Category A	0.23999023	-0.59985352	-0.671875	-0.18164063	0.47436523	0.23681641	-23.46	0	18/3/2018	18	3	2018	3:09:17	11357	0.272	3	9	17	0	0.058837891	3.5304199	0.23291016	-0.57910156	-0.6652832	0.28833008	0.022705078	0	0	0	0	0	0	0	0	0	0.91235352	0.087646484	0.033935547	0.006835938	-0.020507813	-0.006347656	0	44330	0	0	0
526	15028	15028	Category A	0.25195313	-0.59985352	-0.671875	-0.18066406	0.47436523	0.23876953	-23.95	0	18/3/2018	18	3	2018	3:09:17	11357	0.363	3	9	17	0	0.058837891	3.5304199	0.23291016	-0.57958984	-0.66455078	0.20336914	0.028320313	0	0	0	0	0	0	0	0	0	0.91210938	0.087890625	0.046142578	0.018798828	-0.020019531	-0.007080078	0	44330	0	0	0
527	15029	15029	Category A	0.23999023	-0.57592773	-0.65991211	-0.17895508	0.47460938	0.23486328	-23.46	0	18/3/2018	18	3	2018	3:09:17	11357	0.454	3	9	17	0	0.058837891	3.5304199	0.2331543	-0.57983398	-0.66479492	0.080322266	0.009033203	0	0	0	0	0	0	0	0	0	0.91235352	0.087646484	0.015625	0.006591797	0.00390625	0.004882813	0	44330	0	0	0
528	15030	15030	Category A	0.2277832	-0.57592773	-0.671875	-0.17724609	0.47412109	0.23388672	-23.09	0	18/3/2018	18	3	2018	3:09:17	11357	0.545	3	9	17	0	0.058837891	3.5304199	0.23364258	-0.58007813	-0.66430664	0.06640625	0.010253906	0	0	0	0	0	0	0	0	0	0.91235352	0.087646484	0.017333984	-0.005859375	0.004150391	-0.007324219	0	44330	0	0	0
529	15031	15031	Category A	0.21582031	-0.57592773	-0.671875	-0.18017578	0.47973633	0.23486328	-23.09	0	18/3/2018	18	3	2018	3:09:17	11357	0.636	3	9	17	0	0.058837891	3.5304199	0.2331543	-0.58007813	-0.66430664	0.029785156	0.019287109	0	0	0	0	0	0	0	0	0	0.91235352	0.087646484	0.029052734	-0.017333984	0.004150391	-0.007324219	0	44330	0	0	0
530	15032	15032	Category A	0.2277832	-0.58789063	-0.671875	-0.17382813	0.47338867	0.23803711	-22.6	0	18/3/2018	18	3	2018	3:09:17	11357	0.727	3	9	17	0	0.058837891	3.5304199	0.2331543	-0.58007813	-0.66357422	0.26733398	0.012207031	0	0	0	0	0	0	0	0	0	0.91186523	0.088134766	0.020996094	-0.005371094	-0.007568359	-0.008056641	0	44330	0	0	0
531	15033	15033	Category A	0.25195313	-0.57592773	-0.64794922	-0.17895508	0.46972656	0.23681641	-22.48	0	18/3/2018	18	3	2018	3:09:17	11357	0.818	3	9	17	0	0.058837891	3.5304199	0.23339844	-0.58032227	-0.66333008	0.3605957	0.024414063	0	0	0	0	0	0	0	0	0	0.91186523	0.088134766	0.038330078	0.018310547	0.004394531	0.015380859	0	44330	0	0	0
532	15034	15034	Category A	0.26391602	-0.57592773	-0.65991211	-0.18505859	0.4777832	0.23486328	-22.23	0	18/3/2018	18	3	2018	3:09:17	11357	0.909	3	9	17	0	0.058837891	3.5304199	0.23339844	-0.58056641	-0.66333008	0.2487793	0.031005859	0	0	0	0	0	0	0	0	0	0.91186523	0.088134766	0.038574219	0.030273438	0.004638672	0.003417969	0	44330	0	0	0
533	15035	15035	Category A	0.21582031	-0.57592773	-0.68383789	-0.18334961	0.47753906	0.23095703	-22.35	0	18/3/2018	18	3	2018	3:09:18	11358	0	3	9	18	0	0.058837891	3.5304199	0.2331543	-0.58081055	-0.66333008	0.16821289	0.02734375	0	0	0	0	0	0	0	0	0	0.91186523	0.088134766	0.042724609	-0.017333984	0.004882813	-0.020263672	0	44330	0	0	0
534	15036	15036	Category A	0.26391602	-0.57592773	-0.64794922	-0.18017578	0.47607422	0.23510742	-22.35	0	18/3/2018	18	3	2018	3:09:18	11358	0.1	3	9	18	0	0.058837891	3.5304199	0.23291016	-0.58081055	-0.66333008	0.15454102	0.034667969	0	0	0	0	0	0	0	0	0	0.91186523	0.088134766	0.051025391	0.030761719	0.004882813	0.015380859	0	44330	0	0	0
535	15037	15037	Category A	0.2277832	-0.58789063	-0.671875	-0.18066406	0.47631836	0.23486328	-22.23	0	18/3/2018	18	3	2018	3:09:18	11358	0.2	3	9	18	0	0.058837891	3.5304199	0.2331543	-0.58081055	-0.66333008	0.036865234	0.012207031	0	0	0	0	0	0	0	0	0	0.91186523	0.088134766	0.020996094	-0.005371094	-0.006835938	-0.008300781	0	44330	0	0	0
536	15038	15038	Category A	0.23999023	-0.59985352	-0.68383789	-0.18066406	0.47412109	0.23583984	-22.11	0	18/3/2018	18	3	2018	3:09:18	11358	0.3	3	9	18	0	0.058837891	3.5304199	0.23291016	-0.58105469	-0.66333008	0.29370117	0.028320313	0	0	0	0	0	0	0	0	0	0.91210938	0.087890625	0.045654297	0.006835938	-0.018554688	-0.020263672	0	44330	0	0	0
537	15039	15039	Category A	0.23999023	-0.56396484	-0.671875	-0.18286133	0.47509766	0.23364258	-21.86	0	18/3/2018	18	3	2018	3:09:18	11358	0.4	3	9	18	0	0.058837891	3.5304199	0.2331543	-0.58154297	-0.66357422	0.36914063	0.020507813	0	0	0	0	0	0	0	0	0	0.91259766	0.087402344	0.032470703	0.006591797	0.017578125	-0.008056641	0	44330	0	0	0
538	15040	15040	Category A	0.2277832	-0.57592773	-0.68383789	-0.17895508	0.47460938	0.23486328	-21.86	0	18/3/2018	18	3	2018	3:09:18	11358	0.5	3	9	18	0	0.058837891	3.5304199	0.23364258	-0.58178711	-0.66357422	0.27197266	0.021728516	0	0	0	0	0	0	0	0	0	0.91308594	0.086914063	0.031738281	-0.005859375	0.005859375	-0.020019531	0	44330	0	0	0
539	15041	15041	Category A	0.20385742	-0.57592773	-0.65991211	-0.18530273	0.47607422	0.23486328	-21.98	0	18/3/2018	18	3	2018	3:09:18	11358	0.6	3	9	18	0	0.058837891	3.5304199	0.23388672	-0.58203125	-0.66381836	0.24804688	0.030761719	0	0	0	0	0	0	0	0	0	0.91333008	0.086669922	0.040283203	-0.030029297	0.006103516	0.00390625	0	44330	0	0	0
540	15042	15042	Category A	0.23999023	-0.57592773	-0.64794922	-0.17822266	0.47753906	0.22998047	-21.86	0	18/3/2018	18	3	2018	3:09:18	11358	0.7	3	9	18	0	0.058837891	3.5304199	0.23388672	-0.58203125	-0.66381836	0.26928711	0.018066406	0	0	0	0	0	0	0	0	0	0.91333008	0.086669922	0.028320313	0.005859375	0.006103516	0.015869141	0	44330	0	0	0
541	15043	15043	Category A	0.23999023	-0.58789063	-0.65991211	-0.17724609	0.47436523	0.23608398	-21.86	0	18/3/2018	18	3	2018	3:09:18	11358	0.8	3	9	18	0	0.058837891	3.5304199	0.23388672	-0.58203125	-0.66357422	0.10595703	0.009033203	0	0	0	0	0	0	0	0	0	0.91333008	0.086669922	0.015380859	0.005859375	-0.005615234	0.003662109	0	44330	0	0	0
542	15044	15044	Category A	0.23999023	-0.57592773	-0.671875	-0.17626953	0.47680664	0.23583984	-21.86	0	18/3/2018	18	3	2018	3:09:18	11358	0.9	3	9	18	0	0.058837891	3.5304199	0.23388672	-0.58227539	-0.66357422	0.1184082	0.011962891	0	0	0	0	0	0	0	0	0	0.91333008	0.086669922	0.020507813	0.005859375	0.006347656	-0.008056641	0	44330	0	0	0
543	15045	15045	Category A	0.23999023	-0.57592773	-0.64794922	-0.17822266	0.47412109	0.23486328	-21.86	0	18/3/2018	18	3	2018	3:09:19	11359	0	3	9	19	0	0.058837891	3.5304199	0.23413086	-0.58251953	-0.66333008	0.071533203	0.017578125	0	0	0	0	0	0	0	0	0	0.91333008	0.086669922	0.027832031	0.005615234	0.006591797	0.015380859	0	44330	0	0	0
544	15046	15046	Category A	0.23999023	-0.57592773	-0.64794922	-0.17895508	0.47265625	0.23364258	-21.98	0	18/3/2018	18	3	2018	3:09:19	11359	0.111	3	9	19	0	0.058837891	3.5304199	0.23413086	-0.58227539	-0.6628418	0.16894531	0.017089844	0	0	0	0	0	0	0	0	0	0.9128418	0.087158203	0.027099609	0.005615234	0.006347656	0.014892578	0	44330	0	0	0
545	15047	15047	Category A	0.25195313	-0.57592773	-0.65991211	-0.17626953	0.47680664	0.23388672	-21.98	0	18/3/2018	18	3	2018	3:09:19	11359	0.222	3	9	19	0	0.058837891	3.5304199	0.23364258	-0.58178711	-0.6628418	0.56787109	0.019287109	0	0	0	0	0	0	0	0	0	0.91235352	0.087646484	0.027099609	0.018066406	0.005859375	0.002929688	0	44330	0	0	0
546	15048	15048	Category A	0.23999023	-0.6237793	-0.64794922	-0.18017578	0.47998047	0.23388672	-22.11	0	18/3/2018	18	3	2018	3:09:19	11359	0.333	3	9	19	0	0.058837891	3.5304199	0.23339844	-0.58203125	-0.66259766	1.0307617	0.044677734	0	0	0	0	0	0	0	0	0	0.91210938	0.087890625	0.062744141	0.006347656	-0.041503906	0.014648438	0	44330	0	0	0
547	15049	15049	Category A	0.23999023	-0.59985352	-0.63598633	-0.18017578	0.47412109	0.23168945	-22.11	0	18/3/2018	18	3	2018	3:09:19	11359	0.444	3	9	19	0	0.058837891	3.5304199	0.23291016	-0.58178711	-0.66259766	1.0700684	0.032714844	0	0	0	0	0	0	0	0	0	0.91210938	0.087890625	0.051269531	0.006835938	-0.017822266	0.026611328	0	44330	0	0	0
548	15050	15050	Category A	0.23999023	-0.58789063	-0.65991211	-0.17626953	0.47338867	0.23583984	-22.48	0	18/3/2018	18	3	2018	3:09:19	11359	0.555	3	9	19	0	0.058837891	3.5304199	0.2331543	-0.58154297	-0.66210938	0.88208008	0.009277344	0	0	0	0	0	0	0	0	0	0.91162109	0.088378906	0.014892578	0.006591797	-0.006103516	0.002197266	0	44330	0	0	0
549	15051	15051	Category A	0.23999023	-0.57592773	-0.671875	-0.1809082	0.47680664	0.23266602	-22.6	0	18/3/2018	18	3	2018	3:09:19	11359	0.666	3	9	19	0	0.059326172	3.50625	0.23291016	-0.58154297	-0.66162109	0.81079102	0.013427734	0	0	0	0	0	0	0	0	0	0.91137695	0.088623047	0.022460938	0.006835938	0.005615234	-0.010009766	0	44330	0	0	0
550	15052	15052	Category A	0.23999023	-0.57592773	-0.65991211	-0.17822266	0.47607422	0.23486328	-22.48	0	18/3/2018	18	3	2018	3:09:19	11359	0.777	3	9	19	0	0.059326172	3.50625	0.23266602	-0.58154297	-0.66210938	0.52978516	0.009277344	0	0	0	0	0	0	0	0	0	0.91137695	0.088623047	0.014892578	0.007080078	0.005615234	0.002197266	0	44330	0	0	0
551	15053	15053	Category A	0.25195313	-0.58789063	-0.68383789	-0.17480469	0.47338867	0.23168945	-22.48	0	18/3/2018	18	3	2018	3:09:19	11359	0.888	3	9	19	0	0.059326172	3.50625	0.23291016	-0.58129883	-0.66210938	0.060058594	0.029296875	0	0	0	0	0	0	0	0	0	0.91137695	0.088623047	0.046875	0.018798828	-0.006347656	-0.021484375	0	44330	0	0	0
552	15054	15054	Category A	0.2277832	-0.57592773	-0.671875	-0.1809082	0.47290039	0.23168945	-22.23	0	18/3/2018	18	3	2018	3:09:20	11360	0	3	9	20	0	0.059326172	3.50625	0.23266602	-0.58129883	-0.66210938	0.64648438	0.012207031	0	0	0	0	0	0	0	0	0	0.91137695	0.088623047	0.020263672	-0.004882813	0.005371094	-0.009521484	0	44330	0	0	0
553	15055	15055	Category A	0.23999023	-0.56396484	-0.671875	-0.17895508	0.47509766	0.23583984	-21.98	0	18/3/2018	18	3	2018	3:09:20	11360	0.1	3	9	20	0	0.059326172	3.50625	0.23291016	-0.58129883	-0.66162109	0.68359375	0.021240234	0	0	0	0	0	0	0	0	0	0.91113281	0.088867188	0.034179688	0.006835938	0.017333984	-0.010009766	0	44330	0	0	0
554	15056	15056	Category A	0.2277832	-0.57592773	-0.65991211	-0.17382813	0.47241211	0.23486328	-21.98	0	18/3/2018	18	3	2018	3:09:20	11360	0.2	3	9	20	0	0.059326172	3.50625	0.23339844	-0.58154297	-0.66186523	0.52905273	0.008056641	0	0	0	0	0	0	0	0	0	0.91137695	0.088623047	0.013183594	-0.005615234	0.005615234	0.001953125	0	44330	0	0	0
555	15057	15057	Category A	0.21582031	-0.58789063	-0.63598633	-0.17895508	0.48046875	0.23510742	-21.98	0	18/3/2018	18	3	2018	3:09:20	11360	0.3	3	9	20	0	0.059326172	3.50625	0.23339844	-0.58154297	-0.66235352	0.66699219	0.032470703	0	0	0	0	0	0	0	0	0	0.91186523	0.088134766	0.050292969	-0.017578125	-0.006103516	0.026367188	0	44330	0	0	0
556	15058	15058	Category A	0.2277832	-0.59985352	-0.63598633	-0.17382813	0.47241211	0.23364258	-21.98	0	18/3/2018	18	3	2018	3:09:20	11360	0.4	3	9	20	0	0.059326172	3.50625	0.23388672	-0.58129883	-0.6628418	0.76025391	0.033203125	0	0	0	0	0	0	0	0	0	0.91235352	0.087646484	0.051513672	-0.006103516	-0.018310547	0.026855469	0	44330	0	0	0
557	15059	15059	Category A	0.21582031	-0.56396484	-0.65991211	-0.18164063	0.47973633	0.23388672	-21.98	0	18/3/2018	18	3	2018	3:09:20	11360	0.5	3	9	20	0	0.059326172	3.50625	0.23388672	-0.58105469	-0.66308594	0.64379883	0.025146484	0	0	0	0	0	0	0	0	0	0.91210938	0.087890625	0.038574219	-0.018066406	0.017089844	0.003173828	0	44330	0	0	0
558	15060	15060	Category A	0.21582031	-0.58789063	-0.64794922	-0.17382813	0.47314453	0.23486328	-21.98	0	18/3/2018	18	3	2018	3:09:20	11360	0.6	3	9	20	0	0.059326172	3.50625	0.23364258	-0.58129883	-0.6628418	0.48852539	0.024169922	0	0	0	0	0	0	0	0	0	0.91210938	0.087890625	0.039306641	-0.017822266	-0.006347656	0.014892578	0	44330	0	0	0
559	15061	15061	Category A	0.2277832	-0.58789063	-0.70776367	-0.18164063	0.4753418	0.23486328	-21.98	0	18/3/2018	18	3	2018	3:09:20	11360	0.7	3	9	20	0	0.059326172	3.50625	0.23339844	-0.58154297	-0.6628418	0.4206543	0.045410156	0	0	0	0	0	0	0	0	0	0.91210938	0.087890625	0.056640625	-0.005615234	-0.006103516	-0.044677734	0	44330	0	0	0
560	15062	15062	Category A	0.25195313	-0.56396484	-0.64794922	-0.18164063	0.47680664	0.23681641	-21.98	0	18/3/2018	18	3	2018	3:09:20	11360	0.8	3	9	20	0	0.059326172	3.50625	0.2331543	-0.58178711	-0.6628418	0.30541992	0.029785156	0	0	0	0	0	0	0	0	0	0.91235352	0.087646484	0.051513672	0.018554688	0.017822266	0.014892578	0	44330	0	0	0
561	15063	15063	Category A	0.2277832	-0.58789063	-0.65991211	-0.17797852	0.47314453	0.23681641	-21.98	0	18/3/2018	18	3	2018	3:09:20	11360	0.9	3	9	20	0	0.059326172	3.50625	0.23339844	-0.58154297	-0.6628418	0.19946289	0.008789063	0	0	0	0	0	0	0	0	0	0.91235352	0.087646484	0.014892578	-0.005615234	-0.006103516	0.002929688	0	44330	0	0	0
562	15064	15064	Category A	0.21582031	-0.57592773	-0.65991211	-0.18579102	0.4753418	0.23461914	-21.98	0	18/3/2018	18	3	2018	3:09:21	11361	0	3	9	21	0	0.059326172	3.50625	0.23364258	-0.58203125	-0.6628418	0.63110352	0.019042969	0	0	0	0	0	0	0	0	0	0.91259766	0.087402344	0.027099609	-0.017822266	0.006103516	0.002929688	0	44330	0	0	0
563	15065	15065	Category A	0.21582031	-0.57592773	-0.64794922	-0.18066406	0.47412109	0.23266602	-22.35	0	18/3/2018	18	3	2018	3:09:21	11361	0.1	3	9	21	0	0.059326172	3.50625	0.23413086	-0.58251953	-0.66259766	0.82446289	0.024414063	0	0	0	0	0	0	0	0	0	0.9128418	0.087158203	0.040039063	-0.018310547	0.006591797	0.014648438	0	44330	0	0	0
564	15066	15066	Category A	0.25195313	-0.58789063	-0.671875	-0.17797852	0.47143555	0.23583984	-22.35	0	18/3/2018	18	3	2018	3:09:21	11361	0.2	3	9	21	0	0.059326172	3.50625	0.23364258	-0.58227539	-0.66308594	0.82958984	0.020751953	0	0	0	0	0	0	0	0	0	0.91308594	0.086914063	0.032226563	0.018066406	-0.005371094	-0.008544922	0	44330	0	0	0
565	15067	15067	Category A	0.2277832	-0.61181641	-0.64794922	-0.17797852	0.47241211	0.23583984	-22.35	0	18/3/2018	18	3	2018	3:09:21	11361	0.3	3	9	21	0	0.059326172	3.50625	0.23339844	-0.58251953	-0.66333008	0.7409668	0.033447266	0	0	0	0	0	0	0	0	0	0.91308594	0.086914063	0.050292969	-0.005615234	-0.029052734	0.015380859	0	44330	0	0	0
566	15068	15068	Category A	0.23999023	-0.57592773	-0.65991211	-0.1809082	0.47509766	0.23266602	-22.6	0	18/3/2018	18	3	2018	3:09:21	11361	0.4	3	9	21	0	0.059326172	3.50625	0.23339844	-0.58227539	-0.66333008	0.75244141	0.009765625	0	0	0	0	0	0	0	0	0	0.9128418	0.087158203	0.016357422	0.006347656	0.006347656	0.003417969	0	44330	0	0	0
567	15069	15069	Category A	0.23999023	-0.58789063	-0.64794922	-0.18164063	0.4753418	0.23583984	-22.23	0	18/3/2018	18	3	2018	3:09:21	11361	0.5	3	9	21	0	0.059326172	3.50625	0.23291016	-0.58203125	-0.66357422	0.77514648	0.018066406	0	0	0	0	0	0	0	0	0	0.91308594	0.086914063	0.028320313	0.006835938	-0.005615234	0.015625	0	44330	0	0	0
568	15070	15070	Category A	0.20385742	-0.58789063	-0.64794922	-0.18066406	0.47314453	0.23364258	-21.74	0	18/3/2018	18	3	2018	3:09:21	11361	0.6	3	9	21	0	0.059326172	3.50625	0.23291016	-0.58203125	-0.66381836	0.91699219	0.033691406	0	0	0	0	0	0	0	0	0	0.91308594	0.086914063	0.051025391	-0.029052734	-0.005615234	0.015869141	0	44330	0	0	0
569	15071	15071	Category A	0.23999023	-0.58789063	-0.64794922	-0.17797852	0.47705078	0.23803711	-21.62	0	18/3/2018	18	3	2018	3:09:21	11361	0.7	3	9	21	0	0.059326172	3.50625	0.23291016	-0.58178711	-0.6640625	0.92993164	0.018554688	0	0	0	0	0	0	0	0	0	0.91333008	0.086669922	0.029052734	0.006835938	-0.005859375	0.016113281	0	44330	0	0	0
570	15072	15072	Category A	0.2277832	-0.59985352	-0.64794922	-0.17797852	0.47143555	0.23681641	-21.13	0	18/3/2018	18	3	2018	3:09:21	11361	0.8	3	9	21	0	0.059326172	3.50625	0.23339844	-0.58178711	-0.66381836	0.97753906	0.024658203	0	0	0	0	0	0	0	0	0	0.91308594	0.086914063	0.039550781	-0.005615234	-0.017822266	0.015869141	0	44330	0	0	0
571	15073	15073	Category A	0.21582031	-0.58789063	-0.64794922	-0.17480469	0.47265625	0.23510742	-20.39	0	18/3/2018	18	3	2018	3:09:21	11361	0.9	3	9	21	0	0.059326172	3.50625	0.23339844	-0.58154297	-0.66357422	0.88208008	0.024414063	0	0	0	0	0	0	0	0	0	0.9128418	0.087158203	0.039550781	-0.017578125	-0.006103516	0.015625	0	44330	0	0	0
572	15074	15074	Category A	0.21582031	-0.57592773	-0.671875	-0.18164063	0.47436523	0.23486328	-19.16	0	18/3/2018	18	3	2018	3:09:22	11362	0	3	9	22	0	0.059326172	3.50625	0.23339844	-0.58178711	-0.66381836	0.61401367	0.020263672	0	0	0	0	0	0	0	0	0	0.91308594	0.086914063	0.031494141	-0.017578125	0.005859375	-0.0078125	0	44330	0	0	0
573	15075	15075	Category A	0.25195313	-0.57592773	-0.65991211	-0.17993164	0.4753418	0.23486328	-16.82	0	18/3/2018	18	3	2018	3:09:22	11362	0.1	3	9	22	0	0.059326172	3.50625	0.2331543	-0.58203125	-0.6640625	0.063476563	0.020019531	0	0	0	0	0	0	0	0	0	0.91333008	0.086669922	0.028808594	0.018554688	0.006103516	0.004150391	0	44330	0	0	0
574	15076	15076	Category A	0.23999023	-0.57592773	-0.671875	-0.18188477	0.4765625	0.23266602	-15.1	0	18/3/2018	18	3	2018	3:09:22	11362	0.2	3	9	22	0	0.059326172	3.50625	0.23339844	-0.58203125	-0.66357422	0.50878906	0.012207031	0	0	0	0	0	0	0	0	0	0.91308594	0.086914063	0.020996094	0.006347656	0.006103516	-0.008056641	0	44330	0	0	0
575	15077	15077	Category A	0.2277832	-0.58789063	-0.69580078	-0.18188477	0.47583008	0.22680664	-13.26	0	18/3/2018	18	3	2018	3:09:22	11362	0.3	3	9	22	0	0.059326172	3.50625	0.23291016	-0.58203125	-0.6640625	0.58789063	0.032470703	0	0	0	0	0	0	0	0	0	0.91308594	0.086914063	0.042724609	-0.005126953	-0.005615234	-0.031494141	0	44330	0	0	0
576	15078	15078	Category A	0.25195313	-0.59985352	-0.671875	-0.1875	0.47314453	0.23266602	-12.65	0	18/3/2018	18	3	2018	3:09:22	11362	0.4	3	9	22	0	0.059326172	3.50625	0.23339844	-0.58154297	-0.6640625	0.54858398	0.026855469	0	0	0	0	0	0	0	0	0	0.91308594	0.086914063	0.044189453	0.018310547	-0.018066406	-0.007568359	0	44330	0	0	0
577	15079	15079	Category A	0.23999023	-0.59985352	-0.65991211	-0.18188477	0.4777832	0.23266602	-13.26	0	18/3/2018	18	3	2018	3:09:22	11362	0.5	3	9	22	0	0.059326172	3.50625	0.23291016	-0.58154297	-0.66381836	0.53710938	0.019775391	0	0	0	0	0	0	0	0	0	0.9128418	0.087158203	0.029052734	0.006835938	-0.018066406	0.00390625	0	44330	0	0	0
578	15080	15080	Category A	0.2277832	-0.59985352	-0.65991211	-0.18530273	0.47851563	0.23364258	-13.75	0	18/3/2018	18	3	2018	3:09:22	11362	0.6	3	9	22	0	0.059326172	3.50625	0.23291016	-0.58203125	-0.66357422	0.67114258	0.018798828	0	0	0	0	0	0	0	0	0	0.9128418	0.087158203	0.026611328	-0.005126953	-0.017578125	0.003662109	0	44330	0	0	0
579	15081	15081	Category A	0.21582031	-0.58789063	-0.671875	-0.18066406	0.47412109	0.23583984	-15.23	0	18/3/2018	18	3	2018	3:09:22	11362	0.7	3	9	22	0	0.059326172	3.50625	0.23266602	-0.58203125	-0.66308594	0.57275391	0.019775391	0	0	0	0	0	0	0	0	0	0.91259766	0.087402344	0.031494141	-0.016845703	-0.005615234	-0.008544922	0	44330	0	0	0
580	15082	15082	Category A	0.21582031	-0.57592773	-0.65991211	-0.17724609	0.4699707	0.23583984	-15.48	0	18/3/2018	18	3	2018	3:09:22	11362	0.8	3	9	22	0	0.059326172	3.50625	0.23291016	-0.58203125	-0.66308594	0.30932617	0.018554688	0	0	0	0	0	0	0	0	0	0.91259766	0.087402344	0.026611328	-0.017089844	0.006103516	0.003173828	0	44330	0	0	0
581	15083	15083	Category A	0.21582031	-0.57592773	-0.65991211	-0.1862793	0.47875977	0.23266602	-16.58	0	18/3/2018	18	3	2018	3:09:22	11362	0.9	3	9	22	0	0.059326172	3.50625	0.23266602	-0.58203125	-0.66357422	0.234375	0.018310547	0	0	0	0	0	0	0	0	0	0.9128418	0.087158203	0.026855469	-0.016845703	0.006103516	0.003662109	0	44330	0	0	0
582	15084	15084	Category A	0.23999023	-0.59985352	-0.65991211	-0.17553711	0.47314453	0.23608398	-17.32	0	18/3/2018	18	3	2018	3:09:23	11363	0	3	9	23	0	0.059326172	3.50625	0.23242188	-0.58203125	-0.66357422	0.34985352	0.01953125	0	0	0	0	0	0	0	0	0	0.9128418	0.087158203	0.028808594	0.007324219	-0.017578125	0.003662109	0	44330	0	0	0
583	15085	15085	Category A	0.23999023	-0.56396484	-0.64794922	-0.18139648	0.47338867	0.23657227	-17.93	0	18/3/2018	18	3	2018	3:09:23	11363	0.1	3	9	23	0	0.059326172	3.50625	0.23242188	-0.58203125	-0.66357422	0.24682617	0.025146484	0	0	0	0	0	0	0	0	0	0.9128418	0.087158203	0.041259766	0.007324219	0.018066406	0.015625	0	44330	0	0	0
584	15086	15086	Category A	0.21582031	-0.55175781	-0.65991211	-0.17651367	0.47583008	0.23364258	-19.53	0	18/3/2018	18	3	2018	3:09:23	11363	0.2	3	9	23	0	0.059326172	3.50625	0.23217773	-0.58227539	-0.66333008	0.067138672	0.034912109	0	0	0	0	0	0	0	0	0	0.9128418	0.087158203	0.050537109	-0.016357422	0.030517578	0.003417969	0	44330	0	0	0
585	15087	15087	Category A	0.2277832	-0.57592773	-0.64794922	-0.17993164	0.4777832	0.23364258	-20.02	0	18/3/2018	18	3	2018	3:09:23	11363	0.3	3	9	23	0	0.059326172	3.50625	0.23193359	-0.58276367	-0.66357422	0.13549805	0.017578125	0	0	0	0	0	0	0	0	0	0.91308594	0.086914063	0.026855469	-0.004150391	0.006835938	0.015625	0	44330	0	0	0
586	15088	15088	Category A	0.2277832	-0.56396484	-0.671875	-0.18139648	0.47070313	0.23486328	-20.02	0	18/3/2018	18	3	2018	3:09:23	11363	0.4	3	9	23	0	0.059326172	3.50625	0.23168945	-0.58276367	-0.66333008	0.28857422	0.020996094	0	0	0	0	0	0	0	0	0	0.9128418	0.087158203	0.031005859	-0.00390625	0.018798828	-0.008300781	0	44330	0	0	0
587	15089	15089	Category A	0.23999023	-0.57592773	-0.65991211	-0.18432617	0.4699707	0.23364258	-19.53	0	18/3/2018	18	3	2018	3:09:23	11363	0.5	3	9	23	0	0.059326172	3.4675781	0.23144531	-0.58251953	-0.66333008	0.55322266	0.011230469	0	0	0	0	0	0	0	0	0	0.9128418	0.087158203	0.018554688	0.008300781	0.006591797	0.003417969	0	44330	0	0	0
588	15090	15090	Category A	0.23999023	-0.58789063	-0.64794922	-0.17651367	0.47509766	0.23583984	-19.28	0	18/3/2018	18	3	2018	3:09:23	11363	0.6	3	9	23	0	0.059326172	3.4675781	0.23144531	-0.58227539	-0.66357422	0.54516602	0.018554688	0	0	0	0	0	0	0	0	0	0.9128418	0.087158203	0.029541016	0.008300781	-0.005371094	0.015625	0	44330	0	0	0
589	15091	15091	Category A	0.2277832	-0.56396484	-0.671875	-0.18334961	0.47851563	0.23168945	-18.91	0	18/3/2018	18	3	2018	3:09:23	11363	0.7	3	9	23	0	0.059326172	3.4675781	0.23120117	-0.58227539	-0.66357422	0.6171875	0.020263672	0	0	0	0	0	0	0	0	0	0.91259766	0.087402344	0.030029297	-0.003417969	0.018310547	-0.008056641	0	44330	0	0	0
590	15092	15092	Category A	0.25195313	-0.58789063	-0.671875	-0.18017578	0.47680664	0.23071289	-18.91	0	18/3/2018	18	3	2018	3:09:23	11363	0.8	3	9	23	0	0.059326172	3.4675781	0.23120117	-0.58251953	-0.66333008	0.72485352	0.022705078	0	0	0	0	0	0	0	0	0	0.91259766	0.087402344	0.034179688	0.020507813	-0.005126953	-0.008300781	0	44330	0	0	0
591	15093	15093	Category A	0.21582031	-0.57592773	-0.671875	-0.18066406	0.47314453	0.23681641	-19.03	0	18/3/2018	18	3	2018	3:09:23	11363	0.9	3	9	23	0	0.059326172	3.4675781	0.23120117	-0.58276367	-0.66357422	0.58374023	0.018798828	0	0	0	0	0	0	0	0	0	0.9128418	0.087158203	0.030517578	-0.015380859	0.006835938	-0.008056641	0	44330	0	0	0
592	15094	15094	Category A	0.23999023	-0.57592773	-0.65991211	-0.17895508	0.47070313	0.23583984	-19.28	0	18/3/2018	18	3	2018	3:09:24	11364	0	3	9	24	0	0.059326172	3.4675781	0.23095703	-0.58227539	-0.66357422	0.4777832	0.011474609	0	0	0	0	0	0	0	0	0	0.91259766	0.087402344	0.019042969	0.008789063	0.006347656	0.003662109	0	44330	0	0	0
593	15095	15095	Category A	0.25195313	-0.58789063	-0.671875	-0.1809082	0.47680664	0.2277832	-19.41	0	18/3/2018	18	3	2018	3:09:24	11364	0.1	3	9	24	0	0.059326172	3.4675781	0.23095703	-0.58276367	-0.66357422	0.59179688	0.022705078	0	0	0	0	0	0	0	0	0	0.91308594	0.086914063	0.033691406	0.020751953	-0.004882813	-0.008056641	0	44330	0	0	0
594	15096	15096	Category A	0.25195313	-0.58789063	-0.69580078	-0.18066406	0.4753418	0.23681641	-19.53	0	18/3/2018	18	3	2018	3:09:24	11364	0.2	3	9	24	0	0.059326172	3.4675781	0.23120117	-0.58300781	-0.66357422	0.69262695	0.038330078	0	0	0	0	0	0	0	0	0	0.91308594	0.086914063	0.057373047	0.020507813	-0.004638672	-0.031982422	0	44330	0	0	0
595	15097	15097	Category A	0.25195313	-0.56396484	-0.69580078	-0.17822266	0.47412109	0.23364258	-19.65	0	18/3/2018	18	3	2018	3:09:24	11364	0.3	3	9	24	0	0.059326172	3.4675781	0.23144531	-0.58276367	-0.66357422	0.5715332	0.042480469	0	0	0	0	0	0	0	0	0	0.9128418	0.087158203	0.071289063	0.020263672	0.018798828	-0.031982422	0	44330	0	0	0
596	15098	15098	Category A	0.23999023	-0.57592773	-0.65991211	-0.18017578	0.48193359	0.23291016	-19.28	0	18/3/2018	18	3	2018	3:09:24	11364	0.4	3	9	24	0	0.059326172	3.4675781	0.23144531	-0.58300781	-0.66381836	0.55639648	0.01171875	0	0	0	0	0	0	0	0	0	0.91333008	0.086669922	0.01953125	0.008300781	0.007080078	0.00390625	0	44330	0	0	0
597	15099	15099	Category A	0.20385742	-0.59985352	-0.65991211	-0.17456055	0.47583008	0.23583984	-19.04	0	18/3/2018	18	3	2018	3:09:24	11364	0.5	3	9	24	0	0.059326172	3.4675781	0.23144531	-0.58276367	-0.66430664	0.49658203	0.032714844	0	0	0	0	0	0	0	0	0	0.91357422	0.086425781	0.049072266	-0.027587891	-0.016845703	0.004394531	0	44330	0	0	0
598	15100	15100	Category A	0.21582031	-0.57592773	-0.65991211	-0.17724609	0.47607422	0.23608398	-19.04	0	18/3/2018	18	3	2018	3:09:24	11364	0.6	3	9	24	0	0.059326172	3.4675781	0.23144531	-0.58276367	-0.6640625	0.51220703	0.017578125	0	0	0	0	0	0	0	0	0	0.91333008	0.086669922	0.026855469	-0.015625	0.006835938	0.004150391	0	44330	0	0	0
599	15101	15101	Category A	0.23999023	-0.57592773	-0.65991211	-0.17724609	0.47753906	0.23193359	-18.91	0	18/3/2018	18	3	2018	3:09:24	11364	0.7	3	9	24	0	0.059326172	3.4675781	0.23168945	-0.58276367	-0.6640625	0.18945313	0.011474609	0	0	0	0	0	0	0	0	0	0.91333008	0.086669922	0.019287109	0.008056641	0.006835938	0.004150391	0	44330	0	0	0
600	15102	15102	Category A	0.2277832	-0.57592773	-0.65991211	-0.17260742	0.47680664	0.23779297	-19.16	0	18/3/2018	18	3	2018	3:09:24	11364	0.8	3	9	24	0	0.059326172	3.4675781	0.23168945	-0.58276367	-0.66333008	0.24072266	0.008544922	0	0	0	0	0	0	0	0	0	0.9128418	0.087158203	0.014404297	-0.00390625	0.006835938	0.003417969	0	44330	0	0	0
601	15103	15103	Category A	0.25195313	-0.6237793	-0.671875	-0.17480469	0.47265625	0.23291016	-19.41	0	18/3/2018	18	3	2018	3:09:24	11364	0.9	3	9	24	0	0.059326172	3.4675781	0.23144531	-0.58276367	-0.66357422	0.017822266	0.046386719	0	0	0	0	0	0	0	0	0	0.91308594	0.086914063	0.069335938	0.020263672	-0.040771484	-0.008056641	0	44330	0	0	0
602	15104	15104	Category A	0.26391602	-0.61181641	-0.671875	-0.18017578	0.4765625	0.22875977	-19.53	0	18/3/2018	18	3	2018	3:09:25	11365	0	3	9	25	0	0.059326172	3.4675781	0.23120117	-0.58300781	-0.66381836	0.062255859	0.043945313	0	0	0	0	0	0	0	0	0	0.91333008	0.086669922	0.069091797	0.032470703	-0.028564453	-0.0078125	0	44330	0	0	0
603	15105	15105	Category A	0.21582031	-0.55175781	-0.69580078	-0.18066406	0.47314453	0.23681641	-19.78	0	18/3/2018	18	3	2018	3:09:25	11365	0.1	3	9	25	0	0.059326172	3.4675781	0.23144531	-0.58300781	-0.6640625	0.21850586	0.047363281	0	0	0	0	0	0	0	0	0	0.91357422	0.086425781	0.078857422	-0.015625	0.03125	-0.031494141	0	44330	0	0	0
604	15106	15106	Category A	0.20385742	-0.58789063	-0.65991211	-0.18017578	0.47412109	0.23681641	-19.9	0	18/3/2018	18	3	2018	3:09:25	11365	0.2	3	9	25	0	0.059326172	3.4675781	0.23168945	-0.58325195	-0.6640625	0.18286133	0.028564453	0	0	0	0	0	0	0	0	0	0.91381836	0.086181641	0.036621094	-0.027832031	-0.004394531	0.004150391	0	44330	0	0	0
605	15107	15107	Category A	0.2277832	-0.57592773	-0.671875	-0.18188477	0.47924805	0.2277832	-19.65	0	18/3/2018	18	3	2018	3:09:25	11365	0.3	3	9	25	0	0.059326172	3.4675781	0.23144531	-0.58276367	-0.6640625	0.14575195	0.010986328	0	0	0	0	0	0	0	0	0	0.91333008	0.086669922	0.018310547	-0.003662109	0.006835938	-0.007568359	0	44330	0	0	0
606	15108	15108	Category A	0.2277832	-0.57592773	-0.70776367	-0.18017578	0.47607422	0.23510742	-19.65	0	18/3/2018	18	3	2018	3:09:25	11365	0.4	3	9	25	0	0.059326172	3.4675781	0.23120117	-0.58227539	-0.6640625	0.59863281	0.043945313	0	0	0	0	0	0	0	0	0	0.91308594	0.086914063	0.053466797	-0.003417969	0.006347656	-0.043457031	0	44330	0	0	0
607	15109	15109	Category A	0.23999023	-0.57592773	-0.671875	-0.1730957	0.47509766	0.23583984	-20.02	0	18/3/2018	18	3	2018	3:09:25	11365	0.5	3	9	25	0	0.059326172	3.4675781	0.23095703	-0.58227539	-0.66430664	0.48657227	0.013183594	0	0	0	0	0	0	0	0	0	0.91308594	0.086914063	0.022949219	0.008789063	0.006347656	-0.007324219	0	44330	0	0	0
608	15110	15110	Category A	0.2277832	-0.56396484	-0.69580078	-0.17919922	0.47680664	0.23071289	-20.02	0	18/3/2018	18	3	2018	3:09:25	11365	0.6	3	9	25	0	0.059326172	3.4675781	0.23071289	-0.58251953	-0.66479492	0.1862793	0.036132813	0	0	0	0	0	0	0	0	0	0.91357422	0.086425781	0.052490234	-0.002929688	0.018554688	-0.030761719	0	44330	0	0	0
609	15111	15111	Category A	0.25195313	-0.57592773	-0.64794922	-0.18066406	0.47314453	0.23461914	-20.14	0	18/3/2018	18	3	2018	3:09:25	11365	0.7	3	9	25	0	0.059326172	3.4675781	0.23144531	-0.58276367	-0.66503906	0.40893555	0.027587891	0	0	0	0	0	0	0	0	0	0.9140625	0.0859375	0.044433594	0.020263672	0.006835938	0.017089844	0	44330	0	0	0
610	15112	15112	Category A	0.2277832	-0.57592773	-0.65991211	-0.17553711	0.47314453	0.23388672	-19.77	0	18/3/2018	18	3	2018	3:09:25	11365	0.8	3	9	25	0	0.059326172	3.4675781	0.23095703	-0.58276367	-0.66503906	0.50561523	0.009277344	0	0	0	0	0	0	0	0	0	0.9140625	0.0859375	0.015625	-0.003173828	0.006835938	0.005126953	0	44330	0	0	0
611	15113	15113	Category A	0.25195313	-0.58789063	-0.65991211	-0.18774414	0.47485352	0.23657227	-19.41	0	18/3/2018	18	3	2018	3:09:25	11365	0.9	3	9	25	0	0.059326172	3.4675781	0.23095703	-0.58251953	-0.66552734	0.000732422	0.021972656	0	0	0	0	0	0	0	0	0	0.91430664	0.085693359	0.031738281	0.020751953	-0.005126953	0.005615234	0	44330	0	0	0
612	15114	15114	Category A	0.23999023	-0.58789063	-0.671875	-0.18066406	0.47314453	0.23266602	-19.28	0	18/3/2018	18	3	2018	3:09:26	11366	0	3	9	26	0	0.059326172	3.4675781	0.23095703	-0.58251953	-0.66577148	0.43359375	0.01171875	0	0	0	0	0	0	0	0	0	0.91430664	0.085693359	0.020019531	0.008789063	-0.005126953	-0.005859375	0	44330	0	0	0
613	15115	15115	Category A	0.2277832	-0.58789063	-0.64794922	-0.18041992	0.47265625	0.23852539	-19.41	0	18/3/2018	18	3	2018	3:09:26	11366	0.1	3	9	26	0	0.059326172	3.4675781	0.23120117	-0.58276367	-0.66552734	0.31323242	0.018798828	0	0	0	0	0	0	0	0	0	0.91430664	0.085693359	0.026367188	-0.003417969	-0.004882813	0.017578125	0	44330	0	0	0
614	15116	15116	Category A	0.23999023	-0.56396484	-0.68383789	-0.18432617	0.47607422	0.23071289	-19.41	0	18/3/2018	18	3	2018	3:09:26	11366	0.2	3	9	26	0	0.059326172	3.4675781	0.23095703	-0.58251953	-0.66577148	0.38549805	0.02734375	0	0	0	0	0	0	0	0	0	0.91430664	0.085693359	0.045410156	0.008789063	0.018554688	-0.017822266	0	44330	0	0	0
615	15117	15117	Category A	0.25195313	-0.56396484	-0.68383789	-0.17773438	0.47363281	0.23486328	-19.41	0	18/3/2018	18	3	2018	3:09:26	11366	0.3	3	9	26	0	0.059326172	3.4675781	0.23095703	-0.58276367	-0.66577148	0.77490234	0.033203125	0	0	0	0	0	0	0	0	0	0.91455078	0.085449219	0.057617188	0.020751953	0.018798828	-0.017822266	0	44330	0	0	0
616	15118	15118	Category A	0.21582031	-0.58789063	-0.65991211	-0.17993164	0.4777832	0.23486328	-19.53	0	18/3/2018	18	3	2018	3:09:26	11366	0.4	3	9	26	0	0.059326172	3.4675781	0.23095703	-0.58227539	-0.66552734	1.269043	0.017089844	0	0	0	0	0	0	0	0	0	0.9140625	0.0859375	0.026367188	-0.015136719	-0.005371094	0.005615234	0	44330	0	0	0
617	15119	15119	Category A	0.2277832	-0.59985352	-0.64794922	-0.17700195	0.47314453	0.23681641	-19.53	0	18/3/2018	18	3	2018	3:09:26	11366	0.5	3	9	26	0	0.059326172	3.4675781	0.23071289	-0.58227539	-0.6652832	1.1162109	0.024902344	0	0	0	0	0	0	0	0	0	0.91381836	0.086181641	0.037841797	-0.002929688	-0.017333984	0.017333984	0	44330	0	0	0
618	15120	15120	Category A	0.21582031	-0.57592773	-0.64794922	-0.18286133	0.4777832	0.23193359	-19.65	0	18/3/2018	18	3	2018	3:09:26	11366	0.6	3	9	26	0	0.059326172	3.4675781	0.23071289	-0.58203125	-0.6652832	0.73242188	0.023681641	0	0	0	0	0	0	0	0	0	0.91357422	0.086425781	0.038574219	-0.014892578	0.006103516	0.017333984	0	44330	0	0	0
619	15121	15121	Category A	0.2277832	-0.57592773	-0.65991211	-0.17651367	0.47583008	0.23364258	-19.53	0	18/3/2018	18	3	2018	3:09:26	11366	0.7	3	9	26	0	0.059326172	3.4675781	0.23120117	-0.58154297	-0.6652832	0.74438477	0.008544922	0	0	0	0	0	0	0	0	0	0.91357422	0.086425781	0.014648438	-0.003417969	0.005615234	0.005371094	0	44330	0	0	0
620	15122	15122	Category A	0.21582031	-0.58789063	-0.68383789	-0.18334961	0.47680664	0.23583984	-19.28	0	18/3/2018	18	3	2018	3:09:26	11366	0.8	3	9	26	0	0.059326172	3.4675781	0.23144531	-0.58154297	-0.66552734	0.45141602	0.024658203	0	0	0	0	0	0	0	0	0	0.91357422	0.086425781	0.039794922	-0.015625	-0.006103516	-0.018066406	0	44330	0	0	0
621	15123	15123	Category A	0.21582031	-0.57592773	-0.65991211	-0.17626953	0.47680664	0.23510742	-19.28	0	18/3/2018	18	3	2018	3:09:26	11366	0.9	3	9	26	0	0.059326172	3.4675781	0.23168945	-0.58178711	-0.66577148	0.12524414	0.017822266	0	0	0	0	0	0	0	0	0	0.9140625	0.0859375	0.027832031	-0.015869141	0.005859375	0.005859375	0	44330	0	0	0
622	15124	15124	Category A	0.23999023	-0.58789063	-0.671875	-0.17480469	0.47338867	0.23364258	-19.28	0	18/3/2018	18	3	2018	3:09:27	11367	0	3	9	27	0	0.059326172	3.4675781	0.23217773	-0.58178711	-0.66601563	0.062011719	0.011230469	0	0	0	0	0	0	0	0	0	0.91430664	0.085693359	0.01953125	0.007568359	-0.005859375	-0.005615234	0	44330	0	0	0
623	15125	15125	Category A	0.21582031	-0.59985352	-0.63598633	-0.18017578	0.47412109	0.23486328	-19.41	0	18/3/2018	18	3	2018	3:09:27	11367	0.1	3	9	27	0	0.059326172	3.4675781	0.23193359	-0.58154297	-0.66577148	0.27709961	0.038574219	0	0	0	0	0	0	0	0	0	0.9140625	0.0859375	0.064208984	-0.016113281	-0.018066406	0.029785156	0	44330	0	0	0
624	15126	15126	Category A	0.2277832	-0.61181641	-0.65991211	-0.1809082	0.47680664	0.23266602	-19.65	0	18/3/2018	18	3	2018	3:09:27	11367	0.2	3	9	27	0	0.059326172	3.4675781	0.23168945	-0.58154297	-0.66601563	0.61523438	0.031005859	0	0	0	0	0	0	0	0	0	0.9140625	0.0859375	0.040283203	-0.00390625	-0.030029297	0.006103516	0	44330	0	0	0
625	15127	15127	Category A	0.2277832	-0.56396484	-0.64794922	-0.18188477	0.4777832	0.2277832	-19.78	0	18/3/2018	18	3	2018	3:09:27	11367	0.3	3	9	27	0	0.059082031	3.5336426	0.23168945	-0.58154297	-0.66601563	0.8527832	0.025634766	0	0	0	0	0	0	0	0	0	0.9140625	0.0859375	0.039794922	-0.00390625	0.017578125	0.018066406	0	44330	0	0	0
626	15128	15128	Category A	0.2277832	-0.61181641	-0.64794922	-0.17895508	0.47338867	0.23583984	-19.9	0	18/3/2018	18	3	2018	3:09:27	11367	0.4	3	9	27	0	0.059082031	3.5336426	0.23193359	-0.58154297	-0.66625977	0.87695313	0.035644531	0	0	0	0	0	0	0	0	0	0.91430664	0.085693359	0.052978516	-0.004150391	-0.030029297	0.018310547	0	44330	0	0	0
627	15129	15129	Category A	0.2277832	-0.58789063	-0.64794922	-0.18017578	0.47607422	0.23510742	-20.02	0	18/3/2018	18	3	2018	3:09:27	11367	0.5	3	9	27	0	0.059082031	3.5336426	0.23217773	-0.58154297	-0.66625977	0.90429688	0.019775391	0	0	0	0	0	0	0	0	0	0.91430664	0.085693359	0.029052734	-0.004394531	-0.006103516	0.018310547	0	44330	0	0	0
628	15130	15130	Category A	0.2277832	-0.57592773	-0.65991211	-0.18164063	0.47949219	0.23193359	-20.02	0	18/3/2018	18	3	2018	3:09:27	11367	0.6	3	9	27	0	0.059082031	3.5336426	0.23242188	-0.58154297	-0.66674805	0.79125977	0.010009766	0	0	0	0	0	0	0	0	0	0.91479492	0.085205078	0.017089844	-0.004638672	0.005615234	0.006835938	0	44330	0	0	0
629	15131	15131	Category A	0.23999023	-0.59985352	-0.65991211	-0.17895508	0.47436523	0.23583984	-19.9	0	18/3/2018	18	3	2018	3:09:27	11367	0.7	3	9	27	0	0.059082031	3.5336426	0.23217773	-0.58129883	-0.66723633	0.42578125	0.021240234	0	0	0	0	0	0	0	0	0	0.91503906	0.084960938	0.033447266	0.007568359	-0.018554688	0.007324219	0	44330	0	0	0
630	15132	15132	Category A	0.23999023	-0.58789063	-0.671875	-0.17382813	0.47509766	0.23486328	-19.9	0	18/3/2018	18	3	2018	3:09:27	11367	0.8	3	9	27	0	0.059082031	3.5336426	0.23193359	-0.58154297	-0.66723633	0.19702148	0.010742188	0	0	0	0	0	0	0	0	0	0.91503906	0.084960938	0.018310547	0.0078125	-0.006103516	-0.004394531	0	44330	0	0	0
631	15133	15133	Category A	0.23999023	-0.56396484	-0.68383789	-0.18164063	0.4753418	0.23779297	-19.41	0	18/3/2018	18	3	2018	3:09:27	11367	0.9	3	9	27	0	0.059082031	3.5336426	0.23168945	-0.58154297	-0.66723633	0.000488281	0.025634766	0	0	0	0	0	0	0	0	0	0.91503906	0.084960938	0.042480469	0.008056641	0.017578125	-0.016357422	0	44330	0	0	0
632	15134	15134	Category A	0.2277832	-0.61181641	-0.68383789	-0.18017578	0.47680664	0.23291016	-19.65	0	18/3/2018	18	3	2018	3:09:28	11368	0	3	9	28	0	0.059082031	3.5336426	0.23193359	-0.58178711	-0.66723633	0.25756836	0.034179688	0	0	0	0	0	0	0	0	0	0.9152832	0.084716797	0.050537109	-0.004150391	-0.029785156	-0.016357422	0	44330	0	0	0
633	15135	15135	Category A	0.25195313	-0.57592773	-0.671875	-0.18334961	0.47753906	0.23291016	-19.65	0	18/3/2018	18	3	2018	3:09:28	11368	0.1	3	9	28	0	0.059082031	3.5336426	0.23168945	-0.58178711	-0.66748047	0.31982422	0.021240234	0	0	0	0	0	0	0	0	0	0.9152832	0.084716797	0.030273438	0.020019531	0.005859375	-0.004150391	0	44330	0	0	0
634	15136	15136	Category A	0.23999023	-0.55175781	-0.64794922	-0.17993164	0.47314453	0.23681641	-19.78	0	18/3/2018	18	3	2018	3:09:28	11368	0.2	3	9	28	0	0.059082031	3.5336426	0.23144531	-0.58178711	-0.66748047	0.51757813	0.036865234	0	0	0	0	0	0	0	0	0	0.9152832	0.084716797	0.058105469	0.008300781	0.030029297	0.01953125	0	44330	0	0	0
635	15137	15137	Category A	0.2277832	-0.61181641	-0.65991211	-0.18164063	0.47436523	0.23486328	-20.02	0	18/3/2018	18	3	2018	3:09:28	11368	0.3	3	9	28	0	0.059082031	3.5336426	0.23144531	-0.58178711	-0.66674805	0.67578125	0.030761719	0	0	0	0	0	0	0	0	0	0.91479492	0.085205078	0.040527344	-0.003662109	-0.029785156	0.006835938	0	44330	0	0	0
636	15138	15138	Category A	0.21582031	-0.57592773	-0.671875	-0.18603516	0.47167969	0.23461914	-19.78	0	18/3/2018	18	3	2018	3:09:28	11368	0.4	3	9	28	0	0.059082031	3.5336426	0.23095703	-0.58178711	-0.66625977	0.59106445	0.017089844	0	0	0	0	0	0	0	0	0	0.91430664	0.085693359	0.026367188	-0.015136719	0.005859375	-0.005371094	0	44330	0	0	0
637	15139	15139	Category A	0.2277832	-0.57592773	-0.63598633	-0.18066406	0.47607422	0.23364258	-20.02	0	18/3/2018	18	3	2018	3:09:28	11368	0.5	3	9	28	0	0.059082031	3.5336426	0.23071289	-0.58203125	-0.66625977	0.4453125	0.03125	0	0	0	0	0	0	0	0	0	0.91430664	0.085693359	0.039550781	-0.002929688	0.006103516	0.030273438	0	44330	0	0	0
638	15140	15140	Category A	0.2277832	-0.57592773	-0.65991211	-0.1809082	0.4777832	0.23510742	-20.02	0	18/3/2018	18	3	2018	3:09:28	11368	0.6	3	9	28	0	0.059082031	3.5336426	0.23120117	-0.58203125	-0.66625977	0.088378906	0.009521484	0	0	0	0	0	0	0	0	0	0.91455078	0.085449219	0.016113281	-0.003417969	0.006103516	0.006347656	0	44330	0	0	0
639	15141	15141	Category A	0.2277832	-0.58789063	-0.64794922	-0.18188477	0.4777832	0.23583984	-20.39	0	18/3/2018	18	3	2018	3:09:28	11368	0.7	3	9	28	0	0.059082031	3.5336426	0.23120117	-0.58203125	-0.66625977	0.043457031	0.01953125	0	0	0	0	0	0	0	0	0	0.91455078	0.085449219	0.027587891	-0.003417969	-0.005615234	0.018310547	0	44330	0	0	0
640	15142	15142	Category A	0.2277832	-0.57592773	-0.65991211	-0.18066406	0.47314453	0.23681641	-20.51	0	18/3/2018	18	3	2018	3:09:28	11368	0.8	3	9	28	0	0.059082031	3.5336426	0.23095703	-0.58203125	-0.66625977	0.12963867	0.009521484	0	0	0	0	0	0	0	0	0	0.91430664	0.085693359	0.015869141	-0.003173828	0.006103516	0.006347656	0	44330	0	0	0
641	15143	15143	Category A	0.21582031	-0.59985352	-0.68383789	-0.17797852	0.4753418	0.23706055	-20.27	0	18/3/2018	18	3	2018	3:09:28	11368	0.9	3	9	28	0	0.059082031	3.5336426	0.23095703	-0.58203125	-0.66674805	0.32763672	0.028808594	0	0	0	0	0	0	0	0	0	0.91455078	0.085449219	0.049804688	-0.015136719	-0.017578125	-0.016845703	0	44330	0	0	0
642	15144	15144	Category A	0.23999023	-0.58789063	-0.671875	-0.18164063	0.47436523	0.23486328	-20.02	0	18/3/2018	18	3	2018	3:09:29	11369	0	3	9	29	0	0.059082031	3.5336426	0.23071289	-0.58154297	-0.66674805	0.27758789	0.011962891	0	0	0	0	0	0	0	0	0	0.91430664	0.085693359	0.020263672	0.009033203	-0.006103516	-0.004882813	0	44330	0	0	0
643	15145	15145	Category A	0.2277832	-0.58789063	-0.65991211	-0.17382813	0.47509766	0.23803711	-19.78	0	18/3/2018	18	3	2018	3:09:29	11369	0.1	3	9	29	0	0.059082031	3.5336426	0.23022461	-0.58105469	-0.66674805	0.024658203	0.009765625	0	0	0	0	0	0	0	0	0	0.91381836	0.086181641	0.015869141	-0.002441406	-0.006591797	0.006835938	0	44330	0	0	0
644	15146	15146	Category A	0.2277832	-0.55175781	-0.65991211	-0.18505859	0.47436523	0.23486328	-19.65	0	18/3/2018	18	3	2018	3:09:29	11369	0.2	3	9	29	0	0.059082031	3.5336426	0.23046875	-0.58154297	-0.66625977	0.20117188	0.030517578	0	0	0	0	0	0	0	0	0	0.91381836	0.086181641	0.038818359	-0.002685547	0.029785156	0.006347656	0	44330	0	0	0
645	15147	15147	Category A	0.21582031	-0.57592773	-0.65991211	-0.17993164	0.47241211	0.23461914	-19.78	0	18/3/2018	18	3	2018	3:09:29	11369	0.3	3	9	29	0	0.059082031	3.5336426	0.23095703	-0.58129883	-0.66625977	0.44726563	0.017578125	0	0	0	0	0	0	0	0	0	0.9140625	0.0859375	0.02734375	-0.015136719	0.005371094	0.006347656	0	44330	0	0	0
646	15148	15148	Category A	0.21582031	-0.57592773	-0.671875	-0.17626953	0.47680664	0.23706055	-19.9	0	18/3/2018	18	3	2018	3:09:29	11369	0.4	3	9	29	0	0.059082031	3.5336426	0.23120117	-0.58105469	-0.66625977	0.57836914	0.017089844	0	0	0	0	0	0	0	0	0	0.91381836	0.086181641	0.025878906	-0.015380859	0.005126953	-0.005371094	0	44330	0	0	0
647	15149	15149	Category A	0.2277832	-0.59985352	-0.68383789	-0.17919922	0.47607422	0.23071289	-19.9	0	18/3/2018	18	3	2018	3:09:29	11369	0.5	3	9	29	0	0.059082031	3.5336426	0.23144531	-0.58105469	-0.66577148	0.50048828	0.026123047	0	0	0	0	0	0	0	0	0	0.91357422	0.086425781	0.040283203	-0.003662109	-0.018554688	-0.017822266	0	44330	0	0	0
648	15150	15150	Category A	0.25195313	-0.59985352	-0.671875	-0.1809082	0.47680664	0.22998047	-19.9	0	18/3/2018	18	3	2018	3:09:29	11369	0.6	3	9	29	0	0.059082031	3.5336426	0.23168945	-0.58105469	-0.66552734	0.63134766	0.028076172	0	0	0	0	0	0	0	0	0	0.91357422	0.086425781	0.044921875	0.020019531	-0.018554688	-0.006103516	0	44330	0	0	0
649	15151	15151	Category A	0.21582031	-0.59985352	-0.64794922	-0.17651367	0.47094727	0.23779297	-19.78	0	18/3/2018	18	3	2018	3:09:29	11369	0.7	3	9	29	0	0.059082031	3.5336426	0.23217773	-0.58129883	-0.6652832	0.52148438	0.030029297	0	0	0	0	0	0	0	0	0	0.91333008	0.086669922	0.052246094	-0.016357422	-0.018554688	0.017333984	0	44330	0	0	0
650	15152	15152	Category A	0.2277832	-0.57592773	-0.69580078	-0.17480469	0.47338867	0.23486328	-20.02	0	18/3/2018	18	3	2018	3:09:29	11369	0.8	3	9	29	0	0.059082031	3.5336426	0.23193359	-0.58105469	-0.6652832	0.2355957	0.031005859	0	0	0	0	0	0	0	0	0	0.91333008	0.086669922	0.039794922	-0.004150391	0.005126953	-0.030273438	0	44330	0	0	0
651	15153	15153	Category A	0.21582031	-0.58789063	-0.65991211	-0.18676758	0.47412109	0.23339844	-20.27	0	18/3/2018	18	3	2018	3:09:29	11369	0.9	3	9	29	0	0.059082031	3.5336426	0.23193359	-0.58081055	-0.6652832	0.20288086	0.018310547	0	0	0	0	0	0	0	0	0	0.91333008	0.086669922	0.028564453	-0.016113281	-0.006835938	0.005371094	0	44330	0	0	0
652	15154	15154	Category A	0.2277832	-0.58789063	-0.65991211	-0.18334961	0.47949219	0.23291016	-20.27	0	18/3/2018	18	3	2018	3:09:30	11370	0	3	9	30	0	0.059082031	3.5336426	0.23168945	-0.58081055	-0.6652832	0.15698242	0.009521484	0	0	0	0	0	0	0	0	0	0.91308594	0.086914063	0.016357422	-0.00390625	-0.006835938	0.005371094	0	44330	0	0	0
653	15155	15155	Category A	0.23999023	-0.56396484	-0.671875	-0.18261719	0.47045898	0.23339844	-20.14	0	18/3/2018	18	3	2018	3:09:30	11370	0.1	3	9	30	0	0.059082031	3.5336426	0.23144531	-0.58081055	-0.66503906	0.21704102	0.020019531	0	0	0	0	0	0	0	0	0	0.9128418	0.087158203	0.031982422	0.008300781	0.016845703	-0.006591797	0	44330	0	0	0
654	15156	15156	Category A	0.2277832	-0.58789063	-0.671875	-0.17797852	0.47338867	0.23583984	-20.02	0	18/3/2018	18	3	2018	3:09:30	11370	0.2	3	9	30	0	0.059082031	3.5336426	0.23144531	-0.58081055	-0.66552734	0.036132813	0.010009766	0	0	0	0	0	0	0	0	0	0.91308594	0.086914063	0.016845703	-0.003662109	-0.006835938	-0.006103516	0	44330	0	0	0
655	15157	15157	Category A	0.23999023	-0.56396484	-0.671875	-0.17895508	0.47338867	0.23681641	-20.02	0	18/3/2018	18	3	2018	3:09:30	11370	0.3	3	9	30	0	0.059082031	3.5336426	0.23120117	-0.58129883	-0.6652832	0.17553711	0.020507813	0	0	0	0	0	0	0	0	0	0.91333008	0.086669922	0.032714844	0.008544922	0.017333984	-0.006347656	0	44330	0	0	0
656	15158	15158	Category A	0.21582031	-0.58789063	-0.65991211	-0.18334961	0.47753906	0.22998047	-20.02	0	18/3/2018	18	3	2018	3:09:30	11370	0.4	3	9	30	0	0.059082031	3.5336426	0.23095703	-0.58154297	-0.66503906	0.059082031	0.017333984	0	0	0	0	0	0	0	0	0	0.91308594	0.086914063	0.026855469	-0.015136719	-0.006103516	0.005126953	0	44330	0	0	0
657	15159	15159	Category A	0.25195313	-0.57592773	-0.65991211	-0.17919922	0.47314453	0.23266602	-20.02	0	18/3/2018	18	3	2018	3:09:30	11370	0.5	3	9	30	0	0.059082031	3.5336426	0.23144531	-0.58105469	-0.66503906	0.11889648	0.021728516	0	0	0	0	0	0	0	0	0	0.91308594	0.086914063	0.030761719	0.020263672	0.005126953	0.005126953	0	44330	0	0	0
658	15160	15160	Category A	0.26391602	-0.57592773	-0.65991211	-0.17651367	0.47509766	0.23583984	-20.02	0	18/3/2018	18	3	2018	3:09:30	11370	0.6	3	9	30	0	0.059082031	3.5336426	0.23168945	-0.58081055	-0.6652832	0.20947266	0.032958984	0	0	0	0	0	0	0	0	0	0.91308594	0.086914063	0.042724609	0.031982422	0.004882813	0.005371094	0	44330	0	0	0
659	15161	15161	Category A	0.2277832	-0.58789063	-0.68383789	-0.17919922	0.47680664	0.23388672	-19.53	0	18/3/2018	18	3	2018	3:09:30	11370	0.7	3	9	30	0	0.059082031	3.5336426	0.23217773	-0.58081055	-0.6652832	0.26416016	0.020019531	0	0	0	0	0	0	0	0	0	0.91308594	0.086914063	0.029785156	-0.004394531	-0.006835938	-0.018310547	0	44330	0	0	0
660	15162	15162	Category A	0.23999023	-0.58789063	-0.68383789	-0.18286133	0.47509766	0.23364258	-19.53	0	18/3/2018	18	3	2018	3:09:30	11370	0.8	3	9	30	0	0.059082031	3.5336426	0.23217773	-0.58032227	-0.66552734	0.45092773	0.020996094	0	0	0	0	0	0	0	0	0	0.91308594	0.086914063	0.033203125	0.007568359	-0.007324219	-0.018066406	0	44330	0	0	0
661	15163	15163	Category A	0.25195313	-0.57592773	-0.671875	-0.17919922	0.48022461	0.23583984	-19.65	0	18/3/2018	18	3	2018	3:09:30	11370	0.9	3	9	30	0	0.059082031	3.5336426	0.23217773	-0.58032227	-0.6652832	0.6027832	0.020996094	0	0	0	0	0	0	0	0	0	0.9128418	0.087158203	0.030273438	0.01953125	0.004394531	-0.006347656	0	44330	0	0	0
662	15164	15164	Category A	0.2277832	-0.57592773	-0.64794922	-0.17529297	0.47607422	0.23510742	-19.53	0	18/3/2018	18	3	2018	3:09:31	11371	0	3	9	31	0	0.059082031	3.5336426	0.23266602	-0.58032227	-0.6652832	0.75634766	0.018554688	0	0	0	0	0	0	0	0	0	0.91308594	0.086914063	0.026855469	-0.004882813	0.004394531	0.017333984	0	44330	0	0	0
663	15165	15165	Category A	0.21582031	-0.56396484	-0.65991211	-0.17553711	0.47680664	0.23681641	-19.53	0	18/3/2018	18	3	2018	3:09:31	11371	0.1	3	9	31	0	0.059570313	3.5304199	0.23291016	-0.58032227	-0.66503906	0.66455078	0.024169922	0	0	0	0	0	0	0	0	0	0.9128418	0.087158203	0.038818359	-0.017089844	0.016357422	0.005126953	0	44330	0	0	0
664	15166	15166	Category A	0.21582031	-0.55175781	-0.671875	-0.17919922	0.47851563	0.22875977	-19.53	0	18/3/2018	18	3	2018	3:09:31	11371	0.2	3	9	31	0	0.059570313	3.5304199	0.23339844	-0.58007813	-0.66479492	0.65625	0.033935547	0	0	0	0	0	0	0	0	0	0.91259766	0.087402344	0.052734375	-0.017578125	0.028320313	-0.006835938	0	44330	0	0	0
665	15167	15167	Category A	0.25195313	-0.57592773	-0.671875	-0.18017578	0.47851563	0.22875977	-19.41	0	18/3/2018	18	3	2018	3:09:31	11371	0.3	3	9	31	0	0.059570313	3.5304199	0.23339844	-0.57958984	-0.66479492	0.89257813	0.019775391	0	0	0	0	0	0	0	0	0	0.91259766	0.087402344	0.029052734	0.018310547	0.003662109	-0.006835938	0	44330	0	0	0
666	15168	15168	Category A	0.23999023	-0.56396484	-0.65991211	-0.17895508	0.47509766	0.23583984	-19.41	0	18/3/2018	18	3	2018	3:09:31	11371	0.4	3	9	31	0	0.059570313	3.5304199	0.23364258	-0.58007813	-0.66552734	1.1071777	0.018066406	0	0	0	0	0	0	0	0	0	0.91308594	0.086914063	0.027832031	0.006103516	0.016113281	0.005615234	0	44330	0	0	0
667	15169	15169	Category A	0.26391602	-0.57592773	-0.69580078	-0.17919922	0.47753906	0.2277832	-19.41	0	18/3/2018	18	3	2018	3:09:31	11371	0.5	3	9	31	0	0.059570313	3.5304199	0.23388672	-0.5793457	-0.66552734	1.1916504	0.042480469	0	0	0	0	0	0	0	0	0	0.91308594	0.086914063	0.063476563	0.030029297	0.003417969	-0.030029297	0	44330	0	0	0
668	15170	15170	Category A	0.2277832	-0.56396484	-0.69580078	-0.17895508	0.47338867	0.23486328	-19.53	0	18/3/2018	18	3	2018	3:09:31	11371	0.6	3	9	31	0	0.059570313	3.5304199	0.23388672	-0.57958984	-0.66601563	0.84790039	0.034179688	0	0	0	0	0	0	0	0	0	0.91333008	0.086669922	0.051757813	-0.006103516	0.015625	-0.029541016	0	44330	0	0	0
669	15171	15171	Category A	0.20385742	-0.59985352	-0.671875	-0.17724609	0.47509766	0.23510742	-18.55	0	18/3/2018	18	3	2018	3:09:31	11371	0.7	3	9	31	0	0.059570313	3.5304199	0.23413086	-0.57958984	-0.66625977	0.58081055	0.036865234	0	0	0	0	0	0	0	0	0	0.91357422	0.086425781	0.055908203	-0.030273438	-0.020019531	-0.005371094	0	44330	0	0	0
670	15172	15172	Category A	0.2277832	-0.58789063	-0.65991211	-0.18066406	0.47314453	0.23583984	-16.33	0	18/3/2018	18	3	2018	3:09:31	11371	0.8	3	9	31	0	0.059570313	3.5304199	0.23413086	-0.57910156	-0.66625977	0.58764648	0.012451172	0	0	0	0	0	0	0	0	0	0.91333008	0.086669922	0.021484375	-0.006347656	-0.008544922	0.006347656	0	44330	0	0	0
671	15173	15173	Category A	0.23999023	-0.58789063	-0.68383789	-0.17919922	0.47851563	0.23193359	-14.25	0	18/3/2018	18	3	2018	3:09:31	11371	0.9	3	9	31	0	0.059570313	3.5304199	0.23413086	-0.57885742	-0.66601563	0.36157227	0.020507813	0	0	0	0	0	0	0	0	0	0.91308594	0.086914063	0.032226563	0.005615234	-0.008789063	-0.017578125	0	44330	0	0	0
672	15174	15174	Category A	0.21582031	-0.57592773	-0.68383789	-0.18188477	0.47827148	0.22998047	-12.4	0	18/3/2018	18	3	2018	3:09:32	11372	0	3	9	32	0	0.059570313	3.5304199	0.23413086	-0.57910156	-0.66577148	0.35961914	0.025878906	0	0	0	0	0	0	0	0	0	0.91308594	0.086914063	0.039550781	-0.018310547	0.003173828	-0.017822266	0	44330	0	0	0
673	15175	15175	Category A	0.23999023	-0.58789063	-0.671875	-0.18115234	0.47753906	0.2277832	-12.16	0	18/3/2018	18	3	2018	3:09:32	11372	0.1	3	9	32	0	0.059570313	3.5304199	0.234375	-0.57836914	-0.66552734	0.80322266	0.012207031	0	0	0	0	0	0	0	0	0	0.91259766	0.087402344	0.020751953	0.005371094	-0.009277344	-0.006103516	0	44330	0	0	0
674	15176	15176	Category A	0.23999023	-0.58789063	-0.63598633	-0.1862793	0.47753906	0.23168945	-12.53	0	18/3/2018	18	3	2018	3:09:32	11372	0.2	3	9	32	0	0.059570313	3.5304199	0.23364258	-0.57836914	-0.66577148	0.74169922	0.031738281	0	0	0	0	0	0	0	0	0	0.91235352	0.087646484	0.045410156	0.006103516	-0.009277344	0.029785156	0	44330	0	0	0
675	15177	15177	Category A	0.21582031	-0.56396484	-0.65991211	-0.18066406	0.47314453	0.23364258	-13.51	0	18/3/2018	18	3	2018	3:09:32	11372	0.3	3	9	32	0	0.059570313	3.5304199	0.23388672	-0.57861328	-0.66601563	0.95385742	0.024169922	0	0	0	0	0	0	0	0	0	0.9128418	0.087158203	0.0390625	-0.018066406	0.014648438	0.006103516	0	44330	0	0	0
676	15178	15178	Category A	0.2277832	-0.58789063	-0.65991211	-0.18041992	0.47949219	0.23022461	-13.63	0	18/3/2018	18	3	2018	3:09:32	11372	0.4	3	9	32	0	0.059570313	3.5304199	0.23388672	-0.578125	-0.66625977	1.5305176	0.012939453	0	0	0	0	0	0	0	0	0	0.91259766	0.087402344	0.022216797	-0.006103516	-0.009521484	0.006347656	0	44330	0	0	0
677	15179	15179	Category A	0.23999023	-0.59985352	-0.65991211	-0.17651367	0.4765625	0.23095703	-13.75	0	18/3/2018	18	3	2018	3:09:32	11372	0.5	3	9	32	0	0.059570313	3.5304199	0.23413086	-0.57836914	-0.66601563	1.6882324	0.022949219	0	0	0	0	0	0	0	0	0	0.9128418	0.087158203	0.033203125	0.005615234	-0.021240234	0.006103516	0	44330	0	0	0
678	15180	15180	Category A	0.21582031	-0.58789063	-0.64794922	-0.17724609	0.47607422	0.23388672	-15.6	0	18/3/2018	18	3	2018	3:09:32	11372	0.6	3	9	32	0	0.059570313	3.5304199	0.234375	-0.57836914	-0.66625977	1.0334473	0.027832031	0	0	0	0	0	0	0	0	0	0.9128418	0.087158203	0.046386719	-0.018554688	-0.009277344	0.018310547	0	44330	0	0	0
679	15181	15181	Category A	0.21582031	-0.56396484	-0.671875	-0.17895508	0.46655273	0.23583984	-15.11	0	18/3/2018	18	3	2018	3:09:32	11372	0.7	3	9	32	0	0.059570313	3.5304199	0.23413086	-0.57861328	-0.66601563	0.60229492	0.024169922	0	0	0	0	0	0	0	0	0	0.9128418	0.087158203	0.038818359	-0.018310547	0.014648438	-0.005615234	0	44330	0	0	0
680	15182	15182	Category A	0.2277832	-0.57592773	-0.68383789	-0.17724609	0.47412109	0.23779297	-16.83	0	18/3/2018	18	3	2018	3:09:32	11372	0.8	3	9	32	0	0.059570313	3.5304199	0.234375	-0.57836914	-0.66625977	0.56787109	0.018798828	0	0	0	0	0	0	0	0	0	0.91308594	0.086914063	0.026855469	-0.006591797	0.002441406	-0.017333984	0	44330	0	0	0
681	15183	15183	Category A	0.23999023	-0.58789063	-0.671875	-0.17822266	0.47753906	0.22875977	-18.42	0	18/3/2018	18	3	2018	3:09:32	11372	0.9	3	9	32	0	0.059570313	3.5304199	0.234375	-0.57836914	-0.66601563	0.30737305	0.012207031	0	0	0	0	0	0	0	0	0	0.9128418	0.087158203	0.020507813	0.005371094	-0.009277344	-0.005615234	0	44330	0	0	0
682	15184	15184	Category A	0.21582031	-0.57592773	-0.671875	-0.17919922	0.47607422	0.23193359	-16.09	0	18/3/2018	18	3	2018	3:09:33	11373	0	3	9	33	0	0.059570313	3.5304199	0.23461914	-0.57836914	-0.66577148	0.30175781	0.019775391	0	0	0	0	0	0	0	0	0	0.91259766	0.087402344	0.027099609	-0.018798828	0.002441406	-0.005859375	0	44330	0	0	0
683	15185	15185	Category A	0.23999023	-0.58789063	-0.65991211	-0.17285156	0.47680664	0.23876953	-15.48	0	18/3/2018	18	3	2018	3:09:33	11373	0.1	3	9	33	0	0.059570313	3.5304199	0.23461914	-0.57836914	-0.6652832	0.72460938	0.011962891	0	0	0	0	0	0	0	0	0	0.91235352	0.087646484	0.019775391	0.005126953	-0.009277344	0.005371094	0	44330	0	0	0
684	15186	15186	Category A	0.25195313	-0.57592773	-0.671875	-0.1784668	0.47924805	0.22900391	-12.53	0	18/3/2018	18	3	2018	3:09:33	11373	0.2	3	9	33	0	0.059570313	3.5304199	0.23510742	-0.57836914	-0.6652832	0.57641602	0.018066406	0	0	0	0	0	0	0	0	0	0.91235352	0.087646484	0.025878906	0.016601563	0.002441406	-0.006347656	0	44330	0	0	0
685	15187	15187	Category A	0.23999023	-0.55175781	-0.671875	-0.18334961	0.47753906	0.23193359	-8.84	0	18/3/2018	18	3	2018	3:09:33	11373	0.3	3	9	33	0	0.059570313	3.5304199	0.23535156	-0.57885742	-0.6652832	0.56494141	0.028320313	0	0	0	0	0	0	0	0	0	0.9128418	0.087158203	0.038085938	0.004394531	0.027099609	-0.006347656	0	44330	0	0	0
686	15188	15188	Category A	0.25195313	-0.57592773	-0.65991211	-0.18164063	0.47167969	0.23266602	-8.35	0	18/3/2018	18	3	2018	3:09:33	11373	0.4	3	9	33	0	0.059570313	3.5304199	0.23535156	-0.57910156	-0.6652832	0.76611328	0.017333984	0	0	0	0	0	0	0	0	0	0.9128418	0.087158203	0.024902344	0.016357422	0.003173828	0.005371094	0	44330	0	0	0
687	15189	15189	Category A	0.25195313	-0.57592773	-0.65991211	-0.17285156	0.47753906	0.23608398	-8.59	0	18/3/2018	18	3	2018	3:09:33	11373	0.5	3	9	33	0	0.059570313	3.5304199	0.23583984	-0.57910156	-0.66503906	0.74902344	0.017089844	0	0	0	0	0	0	0	0	0	0.9128418	0.087158203	0.024414063	0.015869141	0.003173828	0.005126953	0	44330	0	0	0
688	15190	15190	Category A	0.26391602	-0.57592773	-0.65991211	-0.17895508	0.47167969	0.23583984	-10.07	0	18/3/2018	18	3	2018	3:09:33	11373	0.6	3	9	33	0	0.059570313	3.5304199	0.23583984	-0.57885742	-0.66479492	0.44848633	0.028320313	0	0	0	0	0	0	0	0	0	0.91259766	0.087402344	0.035888672	0.027832031	0.002929688	0.004882813	0	44330	0	0	0
689	15191	15191	Category A	0.23999023	-0.56396484	-0.64794922	-0.17382813	0.47607422	0.23706055	-11.79	0	18/3/2018	18	3	2018	3:09:33	11373	0.7	3	9	33	0	0.059570313	3.5304199	0.23583984	-0.57861328	-0.66479492	0.018798828	0.022705078	0	0	0	0	0	0	0	0	0	0.91235352	0.087646484	0.035644531	0.00390625	0.014648438	0.016845703	0	44330	0	0	0
690	15192	15192	Category A	0.2277832	-0.56396484	-0.671875	-0.18579102	0.4753418	0.23266602	-12.65	0	18/3/2018	18	3	2018	3:09:33	11373	0.8	3	9	33	0	0.059570313	3.5304199	0.23608398	-0.578125	-0.66479492	0.33105469	0.017822266	0	0	0	0	0	0	0	0	0	0.91210938	0.087890625	0.029541016	-0.008300781	0.014160156	-0.006835938	0	44330	0	0	0
691	15193	15193	Category A	0.23999023	-0.58789063	-0.64794922	-0.18530273	0.47753906	0.2265625	-13.02	0	18/3/2018	18	3	2018	3:09:33	11373	0.9	3	9	33	0	0.059570313	3.5304199	0.23632813	-0.578125	-0.66430664	0.49243164	0.019287109	0	0	0	0	0	0	0	0	0	0.91210938	0.087890625	0.029541016	0.003417969	-0.009521484	0.016357422	0	44330	0	0	0
692	15194	15194	Category A	0.21582031	-0.58789063	-0.65991211	-0.18066406	0.47412109	0.23266602	-11.91	0	18/3/2018	18	3	2018	3:09:34	11374	0	3	9	34	0	0.059570313	3.5304199	0.23657227	-0.57836914	-0.66455078	0.69824219	0.023193359	0	0	0	0	0	0	0	0	0	0.91235352	0.087646484	0.034912109	-0.020751953	-0.009277344	0.004638672	0	44330	0	0	0
693	15195	15195	Category A	0.21582031	-0.58789063	-0.68383789	-0.18164063	0.4753418	0.23486328	-10.44	0	18/3/2018	18	3	2018	3:09:34	11374	0.1	3	9	34	0	0.059570313	3.5304199	0.23657227	-0.57836914	-0.66479492	0.92895508	0.029541016	0	0	0	0	0	0	0	0	0	0.91259766	0.087402344	0.049072266	-0.020751953	-0.009277344	-0.018798828	0	44330	0	0	0
694	15196	15196	Category A	0.2277832	-0.59985352	-0.65991211	-0.18676758	0.47412109	0.23339844	-9.33	0	18/3/2018	18	3	2018	3:09:34	11374	0.2	3	9	34	0	0.059570313	3.5304199	0.23657227	-0.57861328	-0.66479492	0.82592773	0.023193359	0	0	0	0	0	0	0	0	0	0.91259766	0.087402344	0.034912109	-0.008789063	-0.020996094	0.004882813	0	44330	0	0	0
695	15197	15197	Category A	0.23999023	-0.57592773	-0.671875	-0.17651367	0.47509766	0.23193359	-9.21	0	18/3/2018	18	3	2018	3:09:34	11374	0.3	3	9	34	0	0.059570313	3.5304199	0.23632813	-0.57861328	-0.66479492	0.63647461	0.008056641	0	0	0	0	0	0	0	0	0	0.91259766	0.087402344	0.013183594	0.003417969	0.002685547	-0.006835938	0	44330	0	0	0
696	15198	15198	Category A	0.23999023	-0.55175781	-0.65991211	-0.18164063	0.4753418	0.23486328	-8.35	0	18/3/2018	18	3	2018	3:09:34	11374	0.4	3	9	34	0	0.059570313	3.5304199	0.23608398	-0.57885742	-0.66479492	0.45483398	0.027832031	0	0	0	0	0	0	0	0	0	0.91259766	0.087402344	0.035644531	0.003662109	0.027099609	0.004882813	0	44330	0	0	0
697	15199	15199	Category A	0.25195313	-0.58789063	-0.671875	-0.17382813	0.47314453	0.23681641	-8.96	0	18/3/2018	18	3	2018	3:09:34	11374	0.5	3	9	34	0	0.059570313	3.5304199	0.23608398	-0.57885742	-0.66479492	0.23608398	0.019042969	0	0	0	0	0	0	0	0	0	0.9128418	0.087158203	0.03125	0.015625	-0.008789063	-0.006835938	0	44330	0	0	0
698	15200	15200	Category A	0.25195313	-0.56396484	-0.64794922	-0.18530273	0.48022461	0.23168945	-9.82	0	18/3/2018	18	3	2018	3:09:34	11374	0.6	3	9	34	0	0.059570313	3.5304199	0.23608398	-0.57910156	-0.6652832	0.054931641	0.027832031	0	0	0	0	0	0	0	0	0	0.91308594	0.086914063	0.048339844	0.015625	0.015136719	0.017333984	0	44330	0	0	0
699	15201	15201	Category A	0.23999023	-0.53979492	-0.671875	-0.18505859	0.47680664	0.23071289	-10.19	0	18/3/2018	18	3	2018	3:09:34	11374	0.7	3	9	34	0	0.059570313	3.5304199	0.2355957	-0.57885742	-0.66552734	0.16894531	0.039794922	0	0	0	0	0	0	0	0	0	0.91308594	0.086914063	0.049804688	0.004150391	0.0390625	-0.006103516	0	44330	0	0	0
700	15202	15202	Category A	0.21582031	-0.58789063	-0.671875	-0.18017578	0.47607422	0.23071289	-11.79	0	18/3/2018	18	3	2018	3:09:34	11374	0.8	3	9	34	0	0.059570313	3.5304199	0.2355957	-0.57861328	-0.6652832	0.25097656	0.022705078	0	0	0	0	0	0	0	0	0	0.9128418	0.087158203	0.035400391	-0.019775391	-0.009033203	-0.006347656	0	44330	0	0	0
701	15203	15203	Category A	0.23999023	-0.58789063	-0.64794922	-0.17797852	0.47436523	0.23681641	-12.65	0	18/3/2018	18	3	2018	3:09:34	11374	0.9	3	9	34	0	0.058837891	3.5288086	0.23535156	-0.57836914	-0.6652832	0.024169922	0.020019531	0	0	0	0	0	0	0	0	0	0.91259766	0.087402344	0.031005859	0.004394531	-0.009277344	0.017333984	0	44330	0	0	0
702	15204	15204	Category A	0.26391602	-0.57592773	-0.65991211	-0.1809082	0.47509766	0.23266602	-14.13	0	18/3/2018	18	3	2018	3:09:35	11375	0	3	9	35	0	0.058837891	3.5288086	0.23535156	-0.57885742	-0.6652832	0.086425781	0.029052734	0	0	0	0	0	0	0	0	0	0.9128418	0.087158203	0.036865234	0.028320313	0.002929688	0.005371094	0	44330	0	0	0
703	15205	15205	Category A	0.25195313	-0.57592773	-0.6237793	-0.18164063	0.47265625	0.23364258	-14.74	0	18/3/2018	18	3	2018	3:09:35	11375	0.1	3	9	35	0	0.058837891	3.5288086	0.23535156	-0.5793457	-0.6652832	0.13427734	0.044921875	0	0	0	0	0	0	0	0	0	0.91308594	0.086914063	0.061523438	0.016357422	0.003417969	0.041503906	0	44330	0	0	0
704	15206	15206	Category A	0.23999023	-0.58789063	-0.65991211	-0.1809082	0.47875977	0.22875977	-14.74	0	18/3/2018	18	3	2018	3:09:35	11375	0.2	3	9	35	0	0.058837891	3.5288086	0.23535156	-0.5793457	-0.66552734	0.22485352	0.010986328	0	0	0	0	0	0	0	0	0	0.91333008	0.086669922	0.018554688	0.004394531	-0.008300781	0.005615234	0	44330	0	0	0
705	15207	15207	Category A	0.23999023	-0.58789063	-0.69580078	-0.18017578	0.47607422	0.23266602	-15.11	0	18/3/2018	18	3	2018	3:09:35	11375	0.3	3	9	35	0	0.058837891	3.5288086	0.2355957	-0.57983398	-0.66503906	0.25610352	0.031738281	0	0	0	0	0	0	0	0	0	0.91333008	0.086669922	0.042724609	0.004150391	-0.0078125	-0.030517578	0	44330	0	0	0
706	15208	15208	Category A	0.23999023	-0.56396484	-0.65991211	-0.17651367	0.47583008	0.23364258	-14.86	0	18/3/2018	18	3	2018	3:09:35	11375	0.4	3	9	35	0	0.058837891	3.5288086	0.23535156	-0.58007813	-0.66503906	0.19799805	0.017578125	0	0	0	0	0	0	0	0	0	0.91333008	0.086669922	0.025878906	0.004394531	0.016113281	0.005126953	0	44330	0	0	0
707	15209	15209	Category A	0.23999023	-0.61181641	-0.671875	-0.18066406	0.47314453	0.23583984	-14.86	0	18/3/2018	18	3	2018	3:09:35	11375	0.5	3	9	35	0	0.058837891	3.5288086	0.23510742	-0.58032227	-0.66503906	0.002929688	0.032226563	0	0	0	0	0	0	0	0	0	0.91357422	0.086425781	0.042724609	0.004638672	-0.03125	-0.006591797	0	44330	0	0	0
708	15210	15210	Category A	0.23999023	-0.56396484	-0.68383789	-0.17382813	0.47314453	0.23608398	-15.1	0	18/3/2018	18	3	2018	3:09:35	11375	0.6	3	9	35	0	0.058837891	3.5288086	0.23486328	-0.58056641	-0.66430664	0.046875	0.025878906	0	0	0	0	0	0	0	0	0	0.91308594	0.086914063	0.041015625	0.004882813	0.016601563	-0.019287109	0	44330	0	0	0
709	15211	15211	Category A	0.23999023	-0.56396484	-0.65991211	-0.18188477	0.48022461	0.22973633	-15.35	0	18/3/2018	18	3	2018	3:09:35	11375	0.7	3	9	35	0	0.058837891	3.5288086	0.23486328	-0.58081055	-0.6640625	0.013427734	0.018066406	0	0	0	0	0	0	0	0	0	0.91308594	0.086914063	0.026123047	0.004882813	0.016845703	0.004150391	0	44330	0	0	0
710	15212	15212	Category A	0.23999023	-0.56396484	-0.65991211	-0.18261719	0.47412109	0.23071289	-15.72	0	18/3/2018	18	3	2018	3:09:35	11375	0.8	3	9	35	0	0.058837891	3.5288086	0.23510742	-0.58056641	-0.66381836	0.084228516	0.017822266	0	0	0	0	0	0	0	0	0	0.9128418	0.087158203	0.025390625	0.004638672	0.016601563	0.00390625	0	44330	0	0	0
711	15213	15213	Category A	0.23999023	-0.58789063	-0.65991211	-0.18334961	0.47265625	0.23486328	-15.72	0	18/3/2018	18	3	2018	3:09:35	11375	0.9	3	9	35	0	0.058837891	3.5288086	0.23510742	-0.58032227	-0.6640625	0.5925293	0.009521484	0	0	0	0	0	0	0	0	0	0.9128418	0.087158203	0.016357422	0.004638672	-0.007324219	0.004150391	0	44330	0	0	0
712	15214	15214	Category A	0.25195313	-0.56396484	-0.671875	-0.17675781	0.47485352	0.23095703	-16.33	0	18/3/2018	18	3	2018	3:09:36	11376	0	3	9	36	0	0.058837891	3.5288086	0.23510742	-0.58032227	-0.6640625	0.85913086	0.024658203	0	0	0	0	0	0	0	0	0	0.9128418	0.087158203	0.041015625	0.016601563	0.016357422	-0.007568359	0	44330	0	0	0
713	15215	15215	Category A	0.19189453	-0.56396484	-0.68383789	-0.18017578	0.47607422	0.23071289	-16.33	0	18/3/2018	18	3	2018	3:09:36	11376	0.1	3	9	36	0	0.058837891	3.5288086	0.23510742	-0.58032227	-0.66357422	0.8347168	0.050292969	0	0	0	0	0	0	0	0	0	0.91259766	0.087402344	0.079833984	-0.043212891	0.016357422	-0.020019531	0	44330	0	0	0
714	15216	15216	Category A	0.26391602	-0.57592773	-0.671875	-0.18505859	0.47509766	0.23583984	-15.72	0	18/3/2018	18	3	2018	3:09:36	11376	0.2	3	9	36	0	0.058837891	3.5288086	0.23510742	-0.58007813	-0.66357422	0.765625	0.030029297	0	0	0	0	0	0	0	0	0	0.91235352	0.087646484	0.040771484	0.028564453	0.004150391	-0.008056641	0	44330	0	0	0
715	15217	15217	Category A	0.2277832	-0.57592773	-0.671875	-0.18334961	0.47412109	0.23364258	-15.6	0	18/3/2018	18	3	2018	3:09:36	11376	0.3	3	9	36	0	0.058837891	3.5288086	0.23486328	-0.58007813	-0.6640625	0.64282227	0.011474609	0	0	0	0	0	0	0	0	0	0.91259766	0.087402344	0.019287109	-0.007080078	0.004150391	-0.007568359	0	44330	0	0	0
716	15218	15218	Category A	0.23999023	-0.58789063	-0.65991211	-0.1809082	0.47680664	0.2277832	-15.23	0	18/3/2018	18	3	2018	3:09:36	11376	0.4	3	9	36	0	0.058837891	3.5288086	0.23535156	-0.58032227	-0.66430664	0.28173828	0.009521484	0	0	0	0	0	0	0	0	0	0.91308594	0.086914063	0.016113281	0.004394531	-0.007324219	0.004394531	0	44330	0	0	0
717	15219	15219	Category A	0.23999023	-0.57592773	-0.64794922	-0.1809082	0.47509766	0.23266602	-14.74	0	18/3/2018	18	3	2018	3:09:36	11376	0.5	3	9	36	0	0.058837891	3.5288086	0.23510742	-0.58032227	-0.66430664	0.45019531	0.017578125	0	0	0	0	0	0	0	0	0	0.9128418	0.087158203	0.025634766	0.004638672	0.004394531	0.016357422	0	44330	0	0	0
718	15220	15220	Category A	0.21582031	-0.59985352	-0.64794922	-0.18066406	0.47314453	0.23461914	-14.86	0	18/3/2018	18	3	2018	3:09:36	11376	0.6	3	9	36	0	0.058837891	3.5288086	0.23486328	-0.58007813	-0.66381836	0.98876953	0.031738281	0	0	0	0	0	0	0	0	0	0.91235352	0.087646484	0.0546875	-0.019042969	-0.01953125	0.015869141	0	44330	0	0	0
719	15221	15221	Category A	0.23999023	-0.57592773	-0.65991211	-0.17993164	0.47705078	0.23510742	-15.11	0	18/3/2018	18	3	2018	3:09:36	11376	0.7	3	9	36	0	0.058837891	3.5288086	0.23510742	-0.58007813	-0.6640625	1.057373	0.007568359	0	0	0	0	0	0	0	0	0	0.91259766	0.087402344	0.013183594	0.004638672	0.004150391	0.004150391	0	44330	0	0	0
720	15222	15222	Category A	0.2277832	-0.57592773	-0.63598633	-0.18286133	0.47338867	0.2355957	-15.35	0	18/3/2018	18	3	2018	3:09:36	11376	0.8	3	9	36	0	0.058837891	3.5288086	0.23535156	-0.58032227	-0.66381836	1.1069336	0.029296875	0	0	0	0	0	0	0	0	0	0.91259766	0.087402344	0.040039063	-0.007568359	0.004394531	0.027832031	0	44330	0	0	0
721	15223	15223	Category A	0.2277832	-0.58789063	-0.671875	-0.18017578	0.47875977	0.23388672	-15.48	0	18/3/2018	18	3	2018	3:09:36	11376	0.9	3	9	36	0	0.058837891	3.5288086	0.23535156	-0.58032227	-0.66357422	1.597168	0.013427734	0	0	0	0	0	0	0	0	0	0.91259766	0.087402344	0.023193359	-0.007568359	-0.007324219	-0.008056641	0	44330	0	0	0
722	15224	15224	Category A	0.25195313	-0.59985352	-0.63598633	-0.18164063	0.4753418	0.23266602	-15.35	0	18/3/2018	18	3	2018	3:09:37	11377	0	3	9	37	0	0.058837891	3.5288086	0.23510742	-0.58032227	-0.66333008	1.6918945	0.037353516	0	0	0	0	0	0	0	0	0	0.91235352	0.087646484	0.063232422	0.016601563	-0.019287109	0.02734375	0	44330	0	0	0
723	15225	15225	Category A	0.26391602	-0.58789063	-0.64794922	-0.17480469	0.47338867	0.23681641	-15.11	0	18/3/2018	18	3	2018	3:09:37	11377	0.1	3	9	37	0	0.058837891	3.5288086	0.23535156	-0.58032227	-0.66333008	1.4992676	0.032958984	0	0	0	0	0	0	0	0	0	0.91235352	0.087646484	0.051025391	0.028320313	-0.007324219	0.015380859	0	44330	0	0	0
724	15226	15226	Category A	0.25195313	-0.58789063	-0.65991211	-0.17895508	0.47436523	0.23583984	-15.11	0	18/3/2018	18	3	2018	3:09:37	11377	0.2	3	9	37	0	0.058837891	3.5288086	0.23535156	-0.58056641	-0.66333008	1.3098145	0.018310547	0	0	0	0	0	0	0	0	0	0.91235352	0.087646484	0.027099609	0.016357422	-0.007080078	0.003417969	0	44330	0	0	0
725	15227	15227	Category A	0.21582031	-0.58789063	-0.65991211	-0.18066406	0.4753418	0.23681641	-15.72	0	18/3/2018	18	3	2018	3:09:37	11377	0.3	3	9	37	0	0.058837891	3.5288086	0.23486328	-0.58081055	-0.66333008	1.1835938	0.020751953	0	0	0	0	0	0	0	0	0	0.91235352	0.087646484	0.029541016	-0.019042969	-0.006835938	0.003417969	0	44330	0	0	0
726	15228	15228	Category A	0.23999023	-0.57592773	-0.65991211	-0.18530273	0.47851563	0.23168945	-16.21	0	18/3/2018	18	3	2018	3:09:37	11377	0.4	3	9	37	0	0.058837891	3.5288086	0.23510742	-0.58081055	-0.66333008	0.77832031	0.007568359	0	0	0	0	0	0	0	0	0	0.91259766	0.087402344	0.013183594	0.004638672	0.004882813	0.003417969	0	44330	0	0	0
727	15229	15229	Category A	0.23999023	-0.58789063	-0.65991211	-0.1809082	0.47509766	0.23266602	-16.09	0	18/3/2018	18	3	2018	3:09:37	11377	0.5	3	9	37	0	0.058837891	3.5288086	0.23486328	-0.58056641	-0.66333008	0.053710938	0.009277344	0	0	0	0	0	0	0	0	0	0.91235352	0.087646484	0.015380859	0.004882813	-0.007080078	0.003417969	0	44330	0	0	0
728	15230	15230	Category A	0.25195313	-0.57592773	-0.671875	-0.17553711	0.47509766	0.23608398	-15.72	0	18/3/2018	18	3	2018	3:09:37	11377	0.6	3	9	37	0	0.058837891	3.5288086	0.23461914	-0.58056641	-0.6628418	0.41186523	0.019775391	0	0	0	0	0	0	0	0	0	0.91186523	0.088134766	0.030761719	0.017089844	0.004638672	-0.008789063	0	44330	0	0	0
729	15231	15231	Category A	0.2277832	-0.56396484	-0.64794922	-0.18188477	0.4765625	0.23095703	-15.47	0	18/3/2018	18	3	2018	3:09:37	11377	0.7	3	9	37	0	0.058837891	3.5288086	0.23388672	-0.58056641	-0.6628418	0.62573242	0.023193359	0	0	0	0	0	0	0	0	0	0.91186523	0.088134766	0.037841797	-0.006103516	0.016601563	0.014892578	0	44330	0	0	0
730	15232	15232	Category A	0.25195313	-0.57592773	-0.671875	-0.18066406	0.47314453	0.23461914	-14.98	0	18/3/2018	18	3	2018	3:09:37	11377	0.8	3	9	37	0	0.058837891	3.5288086	0.23388672	-0.58056641	-0.66308594	0.80981445	0.020507813	0	0	0	0	0	0	0	0	0	0.91186523	0.088134766	0.031494141	0.017822266	0.004638672	-0.008544922	0	44330	0	0	0
731	15233	15233	Category A	0.2277832	-0.59985352	-0.671875	-0.17553711	0.47314453	0.23168945	-14.86	0	18/3/2018	18	3	2018	3:09:37	11377	0.9	3	9	37	0	0.058837891	3.5288086	0.23388672	-0.58129883	-0.66308594	1.1081543	0.021240234	0	0	0	0	0	0	0	0	0	0.91235352	0.087646484	0.033447266	-0.006103516	-0.018310547	-0.008544922	0	44330	0	0	0
732	15234	15234	Category A	0.23999023	-0.58789063	-0.68383789	-0.18066406	0.47631836	0.23583984	-14.86	0	18/3/2018	18	3	2018	3:09:38	11378	0	3	9	38	0	0.058837891	3.5288086	0.23364258	-0.58129883	-0.66308594	1.0974121	0.022460938	0	0	0	0	0	0	0	0	0	0.91210938	0.087890625	0.033447266	0.006103516	-0.006347656	-0.020507813	0	44330	0	0	0
733	15235	15235	Category A	0.2277832	-0.58789063	-0.671875	-0.18188477	0.47412109	0.23583984	-14.74	0	18/3/2018	18	3	2018	3:09:38	11378	0.1	3	9	38	0	0.058837891	3.5288086	0.23388672	-0.58105469	-0.66333008	1.0083008	0.012451172	0	0	0	0	0	0	0	0	0	0.91235352	0.087646484	0.021484375	-0.006103516	-0.006591797	-0.008300781	0	44330	0	0	0
734	15236	15236	Category A	0.21582031	-0.58789063	-0.671875	-0.17651367	0.47583008	0.23608398	-14.86	0	18/3/2018	18	3	2018	3:09:38	11378	0.2	3	9	38	0	0.058837891	3.5288086	0.23413086	-0.58105469	-0.66308594	0.86645508	0.021484375	0	0	0	0	0	0	0	0	0	0.91235352	0.087646484	0.033935547	-0.018310547	-0.006591797	-0.008544922	0	44330	0	0	0
735	15237	15237	Category A	0.2277832	-0.57592773	-0.65991211	-0.18432617	0.47851563	0.23364258	-15.1	0	18/3/2018	18	3	2018	3:09:38	11378	0.3	3	9	38	0	0.058837891	3.5288086	0.23413086	-0.58056641	-0.6628418	0.87109375	0.008544922	0	0	0	0	0	0	0	0	0	0.91186523	0.088134766	0.014160156	-0.006347656	0.004638672	0.002929688	0	44330	0	0	0
736	15238	15238	Category A	0.21582031	-0.59985352	-0.671875	-0.18774414	0.47607422	0.23266602	-15.35	0	18/3/2018	18	3	2018	3:09:38	11378	0.4	3	9	38	0	0.058837891	3.5288086	0.23413086	-0.58081055	-0.6628418	0.85766602	0.027832031	0	0	0	0	0	0	0	0	0	0.91186523	0.088134766	0.046142578	-0.018310547	-0.018798828	-0.008789063	0	44330	0	0	0
737	15239	15239	Category A	0.23999023	-0.58789063	-0.69580078	-0.17382813	0.47314453	0.23486328	-15.6	0	18/3/2018	18	3	2018	3:09:38	11378	0.5	3	9	38	0	0.058837891	3.5288086	0.23413086	-0.58105469	-0.66308594	0.66113281	0.033691406	0	0	0	0	0	0	0	0	0	0.91235352	0.087646484	0.044921875	0.005615234	-0.006591797	-0.032470703	0	44330	0	0	0
738	15240	15240	Category A	0.2277832	-0.56396484	-0.671875	-0.18017578	0.47485352	0.23364258	-15.47	0	18/3/2018	18	3	2018	3:09:38	11378	0.6	3	9	38	0	0.058837891	3.5288086	0.23413086	-0.58105469	-0.66333008	0.59545898	0.020263672	0	0	0	0	0	0	0	0	0	0.91235352	0.087646484	0.032226563	-0.006347656	0.017089844	-0.008300781	0	44330	0	0	0
739	15241	15241	Category A	0.2277832	-0.56396484	-0.671875	-0.18701172	0.47167969	0.22949219	-15.47	0	18/3/2018	18	3	2018	3:09:38	11378	0.7	3	9	38	0	0.059326172	3.4853027	0.23413086	-0.58129883	-0.66357422	0.56030273	0.020263672	0	0	0	0	0	0	0	0	0	0.9128418	0.087158203	0.031982422	-0.006347656	0.017333984	-0.008056641	0	44330	0	0	0
740	15242	15242	Category A	0.2277832	-0.57592773	-0.671875	-0.17822266	0.47680664	0.23608398	-15.6	0	18/3/2018	18	3	2018	3:09:38	11378	0.8	3	9	38	0	0.059326172	3.4853027	0.23413086	-0.58203125	-0.66357422	0.41601563	0.011962891	0	0	0	0	0	0	0	0	0	0.91333008	0.086669922	0.020751953	-0.006347656	0.006103516	-0.008056641	0	44330	0	0	0
741	15243	15243	Category A	0.23999023	-0.59985352	-0.68383789	-0.17382813	0.47314453	0.23486328	-15.23	0	18/3/2018	18	3	2018	3:09:38	11378	0.9	3	9	38	0	0.059326172	3.4853027	0.23461914	-0.58203125	-0.66357422	0.19506836	0.02734375	0	0	0	0	0	0	0	0	0	0.91333008	0.086669922	0.04296875	0.005126953	-0.017578125	-0.020019531	0	44330	0	0	0
742	15244	15244	Category A	0.2277832	-0.61181641	-0.64794922	-0.18017578	0.47875977	0.23486328	-15.47	0	18/3/2018	18	3	2018	3:09:39	11379	0	3	9	39	0	0.059326172	3.4853027	0.23461914	-0.58227539	-0.66357422	0.040771484	0.033935547	0	0	0	0	0	0	0	0	0	0.91357422	0.086425781	0.052001953	-0.006835938	-0.029296875	0.015625	0	44330	0	0	0
743	15245	15245	Category A	0.21582031	-0.57592773	-0.671875	-0.17919922	0.47753906	0.23095703	-15.6	0	18/3/2018	18	3	2018	3:09:39	11379	0.1	3	9	39	0	0.059326172	3.4853027	0.23413086	-0.58227539	-0.66357422	0.34204102	0.021240234	0	0	0	0	0	0	0	0	0	0.91357422	0.086425781	0.032958984	-0.018310547	0.006347656	-0.008056641	0	44330	0	0	0
744	15246	15246	Category A	0.23999023	-0.58789063	-0.63598633	-0.17651367	0.47314453	0.23364258	-15.47	0	18/3/2018	18	3	2018	3:09:39	11379	0.2	3	9	39	0	0.059326172	3.4853027	0.23413086	-0.58227539	-0.6640625	0.44848633	0.029052734	0	0	0	0	0	0	0	0	0	0.91381836	0.086181641	0.0390625	0.005615234	-0.005371094	0.028076172	0	44330	0	0	0
745	15247	15247	Category A	0.2277832	-0.59985352	-0.671875	-0.18676758	0.47875977	0.23266602	-15.59	0	18/3/2018	18	3	2018	3:09:39	11379	0.3	3	9	39	0	0.059326172	3.4853027	0.23388672	-0.58251953	-0.6640625	0.62695313	0.019775391	0	0	0	0	0	0	0	0	0	0.91381836	0.086181641	0.031005859	-0.006103516	-0.017089844	-0.007568359	0	44330	0	0	0
746	15248	15248	Category A	0.2277832	-0.58789063	-0.65991211	-0.18017578	0.47412109	0.23364258	-14.98	0	18/3/2018	18	3	2018	3:09:39	11379	0.4	3	9	39	0	0.059326172	3.4853027	0.23413086	-0.58276367	-0.66333008	0.7355957	0.008789063	0	0	0	0	0	0	0	0	0	0.91357422	0.086425781	0.014892578	-0.006347656	-0.004882813	0.003417969	0	44330	0	0	0
747	15249	15249	Category A	0.23999023	-0.58789063	-0.64794922	-0.17553711	0.4777832	0.23681641	-14.98	0	18/3/2018	18	3	2018	3:09:39	11379	0.5	3	9	39	0	0.059326172	3.4853027	0.23388672	-0.58276367	-0.66333008	0.78369141	0.017089844	0	0	0	0	0	0	0	0	0	0.91333008	0.086669922	0.026367188	0.005859375	-0.004882813	0.015380859	0	44330	0	0	0
748	15250	15250	Category A	0.2277832	-0.58789063	-0.65991211	-0.18017578	0.47851563	0.22875977	-14.74	0	18/3/2018	18	3	2018	3:09:39	11379	0.6	3	9	39	0	0.059326172	3.4853027	0.23388672	-0.58227539	-0.66308594	0.73413086	0.008544922	0	0	0	0	0	0	0	0	0	0.91308594	0.086914063	0.014648438	-0.006103516	-0.005371094	0.003173828	0	44330	0	0	0
749	15251	15251	Category A	0.2277832	-0.57592773	-0.65991211	-0.17993164	0.47241211	0.23461914	-14.74	0	18/3/2018	18	3	2018	3:09:39	11379	0.7	3	9	39	0	0.059326172	3.4853027	0.23388672	-0.58276367	-0.6628418	0.49951172	0.009765625	0	0	0	0	0	0	0	0	0	0.91308594	0.086914063	0.016113281	-0.006103516	0.006835938	0.002929688	0	44330	0	0	0
750	15252	15252	Category A	0.2277832	-0.57592773	-0.68383789	-0.17382813	0.47314453	0.23388672	-15.23	0	18/3/2018	18	3	2018	3:09:39	11379	0.8	3	9	39	0	0.059326172	3.4853027	0.23413086	-0.58349609	-0.66259766	0.23120117	0.023193359	0	0	0	0	0	0	0	0	0	0.91357422	0.086425781	0.03515625	-0.006347656	0.007568359	-0.020996094	0	44330	0	0	0
751	15253	15253	Category A	0.23999023	-0.58789063	-0.671875	-0.18017578	0.47753906	0.22875977	-15.23	0	18/3/2018	18	3	2018	3:09:39	11379	0.9	3	9	39	0	0.059326172	3.4853027	0.234375	-0.58374023	-0.6628418	0.18994141	0.011230469	0	0	0	0	0	0	0	0	0	0.91381836	0.086181641	0.018310547	0.005371094	-0.00390625	-0.008789063	0	44330	0	0	0
752	15254	15254	Category A	0.21582031	-0.56396484	-0.65991211	-0.18017578	0.47607422	0.23510742	-15.84	0	18/3/2018	18	3	2018	3:09:40	11380	0	3	9	40	0	0.059326172	3.4853027	0.234375	-0.58349609	-0.6628418	0.54321289	0.02734375	0	0	0	0	0	0	0	0	0	0.91381836	0.086181641	0.041503906	-0.018554688	0.01953125	0.002929688	0	44330	0	0	0
753	15255	15255	Category A	0.23999023	-0.56396484	-0.671875	-0.17724609	0.47680664	0.23583984	-15.6	0	18/3/2018	18	3	2018	3:09:40	11380	0.1	3	9	40	0	0.059326172	3.4853027	0.23413086	-0.58349609	-0.66259766	0.85620117	0.022460938	0	0	0	0	0	0	0	0	0	0.91333008	0.086669922	0.034667969	0.005615234	0.01953125	-0.009033203	0	44330	0	0	0
754	15256	15256	Category A	0.2277832	-0.59985352	-0.65991211	-0.17919922	0.47680664	0.22875977	-15.47	0	18/3/2018	18	3	2018	3:09:40	11380	0.2	3	9	40	0	0.059326172	3.4853027	0.23461914	-0.58374023	-0.66210938	0.97924805	0.017333984	0	0	0	0	0	0	0	0	0	0.91333008	0.086669922	0.024902344	-0.006835938	-0.015869141	0.002197266	0	44330	0	0	0
755	15257	15257	Category A	0.25195313	-0.58789063	-0.68383789	-0.17724609	0.47680664	0.23706055	-15.6	0	18/3/2018	18	3	2018	3:09:40	11380	0.3	3	9	40	0	0.059326172	3.4853027	0.23388672	-0.58349609	-0.66210938	0.84130859	0.028320313	0	0	0	0	0	0	0	0	0	0.91308594	0.086914063	0.043701172	0.018066406	-0.004150391	-0.021484375	0	44330	0	0	0
756	15258	15258	Category A	0.20385742	-0.57592773	-0.65991211	-0.18066406	0.47314453	0.23461914	-15.11	0	18/3/2018	18	3	2018	3:09:40	11380	0.4	3	9	40	0	0.059326172	3.4853027	0.23388672	-0.58349609	-0.66235352	0.45458984	0.031005859	0	0	0	0	0	0	0	0	0	0.91308594	0.086914063	0.040283203	-0.030029297	0.007568359	0.002441406	0	44330	0	0	0
757	15259	15259	Category A	0.2277832	-0.58789063	-0.6237793	-0.17919922	0.47729492	0.22875977	-15.47	0	18/3/2018	18	3	2018	3:09:40	11380	0.5	3	9	40	0	0.059326172	3.4853027	0.23364258	-0.58325195	-0.66259766	0.11206055	0.039306641	0	0	0	0	0	0	0	0	0	0.91308594	0.086914063	0.049316406	-0.005859375	-0.004638672	0.038818359	0	44330	0	0	0
758	15260	15260	Category A	0.2277832	-0.58789063	-0.65991211	-0.18261719	0.47412109	0.23364258	-15.84	0	18/3/2018	18	3	2018	3:09:40	11380	0.6	3	9	40	0	0.059326172	3.4853027	0.23339844	-0.58300781	-0.6628418	0.17089844	0.0078125	0	0	0	0	0	0	0	0	0	0.91308594	0.086914063	0.013427734	-0.005615234	-0.004638672	0.002929688	0	44330	0	0	0
759	15261	15261	Category A	0.2277832	-0.57592773	-0.65991211	-0.18286133	0.47583008	0.22998047	-15.6	0	18/3/2018	18	3	2018	3:09:40	11380	0.7	3	9	40	0	0.059326172	3.4853027	0.23339844	-0.58251953	-0.66333008	0.57861328	0.009521484	0	0	0	0	0	0	0	0	0	0.91333008	0.086669922	0.016113281	-0.005615234	0.006591797	0.003417969	0	44330	0	0	0
760	15262	15262	Category A	0.23999023	-0.58789063	-0.65991211	-0.1862793	0.47875977	0.23266602	-15.6	0	18/3/2018	18	3	2018	3:09:40	11380	0.8	3	9	40	0	0.059326172	3.4853027	0.23339844	-0.58227539	-0.66333008	0.8347168	0.009033203	0	0	0	0	0	0	0	0	0	0.91308594	0.086914063	0.015136719	0.006347656	-0.005371094	0.003417969	0	44330	0	0	0
761	15263	15263	Category A	0.21582031	-0.58789063	-0.64794922	-0.17797852	0.47509766	0.23583984	-15.47	0	18/3/2018	18	3	2018	3:09:40	11380	0.9	3	9	40	0	0.059326172	3.4853027	0.2331543	-0.58227539	-0.66357422	1.0458984	0.023925781	0	0	0	0	0	0	0	0	0	0.91308594	0.086914063	0.038574219	-0.017333984	-0.005371094	0.015625	0	44330	0	0	0
762	15264	15264	Category A	0.23999023	-0.57592773	-0.671875	-0.18164063	0.47436523	0.23486328	-15.23	0	18/3/2018	18	3	2018	3:09:41	11381	0	3	9	41	0	0.059326172	3.4853027	0.23291016	-0.58203125	-0.66357422	1.0476074	0.012207031	0	0	0	0	0	0	0	0	0	0.9128418	0.087158203	0.020996094	0.006835938	0.006103516	-0.008056641	0	44330	0	0	0
763	15265	15265	Category A	0.2277832	-0.59985352	-0.65991211	-0.18432617	0.47607422	0.23364258	-14.98	0	18/3/2018	18	3	2018	3:09:41	11381	0.1	3	9	41	0	0.059326172	3.4853027	0.23266602	-0.58178711	-0.66381836	0.8972168	0.019042969	0	0	0	0	0	0	0	0	0	0.9128418	0.087158203	0.026855469	-0.004882813	-0.017822266	0.00390625	0	44330	0	0	0
764	15266	15266	Category A	0.2277832	-0.58789063	-0.671875	-0.18115234	0.47949219	0.23095703	-14.74	0	18/3/2018	18	3	2018	3:09:41	11381	0.2	3	9	41	0	0.059326172	3.4853027	0.23242188	-0.58154297	-0.6640625	0.58691406	0.010986328	0	0	0	0	0	0	0	0	0	0.9128418	0.087158203	0.018798828	-0.004638672	-0.006103516	-0.007568359	0	44330	0	0	0
765	15267	15267	Category A	0.25195313	-0.56396484	-0.671875	-0.18286133	0.47509766	0.23681641	-14.61	0	18/3/2018	18	3	2018	3:09:41	11381	0.3	3	9	41	0	0.059326172	3.4853027	0.23217773	-0.58154297	-0.6640625	0.14208984	0.027587891	0	0	0	0	0	0	0	0	0	0.9128418	0.087158203	0.045166016	0.01953125	0.017578125	-0.007568359	0	44330	0	0	0
766	15268	15268	Category A	0.23999023	-0.55175781	-0.65991211	-0.17480469	0.47143555	0.22900391	-14.74	0	18/3/2018	18	3	2018	3:09:41	11381	0.4	3	9	41	0	0.059326172	3.4853027	0.23242188	-0.58154297	-0.66381836	0.18481445	0.031005859	0	0	0	0	0	0	0	0	0	0.91259766	0.087402344	0.041259766	0.007324219	0.029785156	0.00390625	0	44330	0	0	0
767	15269	15269	Category A	0.21582031	-0.57592773	-0.63598633	-0.18041992	0.47949219	0.23291016	-14.98	0	18/3/2018	18	3	2018	3:09:41	11381	0.5	3	9	41	0	0.059326172	3.4853027	0.23217773	-0.58154297	-0.66381836	0.56713867	0.032958984	0	0	0	0	0	0	0	0	0	0.91259766	0.087402344	0.050048828	-0.016357422	0.005615234	0.027832031	0	44330	0	0	0
768	15270	15270	Category A	0.20385742	-0.57592773	-0.65991211	-0.17822266	0.47607422	0.23608398	-15.47	0	18/3/2018	18	3	2018	3:09:41	11381	0.6	3	9	41	0	0.059326172	3.4853027	0.23193359	-0.58203125	-0.6640625	0.70239258	0.029052734	0	0	0	0	0	0	0	0	0	0.9128418	0.087158203	0.038330078	-0.028076172	0.006103516	0.004150391	0	44330	0	0	0
769	15271	15271	Category A	0.23999023	-0.56396484	-0.65991211	-0.17700195	0.47314453	0.23486328	-15.72	0	18/3/2018	18	3	2018	3:09:41	11381	0.7	3	9	41	0	0.059326172	3.4853027	0.23168945	-0.58178711	-0.6640625	0.60668945	0.020019531	0	0	0	0	0	0	0	0	0	0.9128418	0.087158203	0.030273438	0.008056641	0.017822266	0.004150391	0	44330	0	0	0
770	15272	15272	Category A	0.23999023	-0.61181641	-0.671875	-0.17895508	0.47631836	0.23510742	-15.35	0	18/3/2018	18	3	2018	3:09:41	11381	0.8	3	9	41	0	0.059326172	3.4853027	0.23168945	-0.58203125	-0.66430664	0.51416016	0.031494141	0	0	0	0	0	0	0	0	0	0.91308594	0.086914063	0.045166016	0.008056641	-0.029541016	-0.007324219	0	44330	0	0	0
771	15273	15273	Category A	0.21582031	-0.58789063	-0.64794922	-0.18530273	0.47607422	0.23071289	-15.23	0	18/3/2018	18	3	2018	3:09:41	11381	0.9	3	9	41	0	0.059326172	3.4853027	0.23168945	-0.58227539	-0.66430664	0.4597168	0.0234375	0	0	0	0	0	0	0	0	0	0.91333008	0.086669922	0.038085938	-0.015869141	-0.005371094	0.016357422	0	44330	0	0	0
772	15274	15274	Category A	0.23999023	-0.57592773	-0.671875	-0.17382813	0.47314453	0.23681641	-14.98	0	18/3/2018	18	3	2018	3:09:42	11382	0	3	9	42	0	0.059326172	3.4853027	0.23168945	-0.58203125	-0.66430664	0.38378906	0.012451172	0	0	0	0	0	0	0	0	0	0.91308594	0.086914063	0.021484375	0.008056641	0.006103516	-0.007324219	0	44330	0	0	0
773	15275	15275	Category A	0.23999023	-0.58789063	-0.671875	-0.18432617	0.4765625	0.22851563	-14.86	0	18/3/2018	18	3	2018	3:09:42	11382	0.1	3	9	42	0	0.059326172	3.4853027	0.23168945	-0.58203125	-0.6640625	0.1340332	0.012451172	0	0	0	0	0	0	0	0	0	0.91308594	0.086914063	0.021484375	0.008056641	-0.005615234	-0.007568359	0	44330	0	0	0
774	15276	15276	Category A	0.21582031	-0.56396484	-0.64794922	-0.17797852	0.47045898	0.23486328	-15.35	0	18/3/2018	18	3	2018	3:09:42	11382	0.2	3	9	42	0	0.059326172	3.4853027	0.23168945	-0.58203125	-0.66381836	0.062011719	0.028808594	0	0	0	0	0	0	0	0	0	0.9128418	0.087158203	0.050048828	-0.015869141	0.018066406	0.015869141	0	44330	0	0	0
775	15277	15277	Category A	0.23999023	-0.58789063	-0.65991211	-0.17382813	0.47241211	0.23608398	-15.47	0	18/3/2018	18	3	2018	3:09:42	11382	0.3	3	9	42	0	0.059326172	3.4853027	0.23168945	-0.58203125	-0.66381836	0.009765625	0.010742188	0	0	0	0	0	0	0	0	0	0.9128418	0.087158203	0.018066406	0.008056641	-0.005615234	0.00390625	0	44330	0	0	0
776	15278	15278	Category A	0.25195313	-0.57592773	-0.68383789	-0.18164063	0.47265625	0.23486328	-15.47	0	18/3/2018	18	3	2018	3:09:42	11382	0.4	3	9	42	0	0.059326172	3.4853027	0.23168945	-0.58203125	-0.66381836	0.069335938	0.028808594	0	0	0	0	0	0	0	0	0	0.9128418	0.087158203	0.045898438	0.020019531	0.006103516	-0.019775391	0	44330	0	0	0
777	15279	15279	Category A	0.25195313	-0.58789063	-0.68383789	-0.1809082	0.47387695	0.22753906	-15.6	0	18/3/2018	18	3	2018	3:09:42	11382	0.5	3	9	42	0	0.059082031	3.5545898	0.23217773	-0.58154297	-0.66357422	0.15527344	0.028808594	0	0	0	0	0	0	0	0	0	0.91235352	0.087646484	0.045898438	0.01953125	-0.006103516	-0.020019531	0	44330	0	0	0
778	15280	15280	Category A	0.23999023	-0.58789063	-0.68383789	-0.18017578	0.47607422	0.23510742	-15.35	0	18/3/2018	18	3	2018	3:09:42	11382	0.6	3	9	42	0	0.059082031	3.5545898	0.23193359	-0.58154297	-0.6628418	0.36254883	0.022949219	0	0	0	0	0	0	0	0	0	0.91186523	0.088134766	0.034667969	0.0078125	-0.006103516	-0.020751953	0	44330	0	0	0
779	15281	15281	Category A	0.25195313	-0.59985352	-0.671875	-0.18237305	0.47167969	0.23339844	-15.23	0	18/3/2018	18	3	2018	3:09:42	11382	0.7	3	9	42	0	0.059082031	3.5545898	0.23217773	-0.58203125	-0.6628418	0.33862305	0.027832031	0	0	0	0	0	0	0	0	0	0.91210938	0.087890625	0.046142578	0.01953125	-0.017578125	-0.008789063	0	44330	0	0	0
780	15282	15282	Category A	0.23999023	-0.58789063	-0.65991211	-0.18310547	0.47436523	0.23583984	-15.47	0	18/3/2018	18	3	2018	3:09:42	11382	0.8	3	9	42	0	0.059082031	3.5545898	0.23242188	-0.58227539	-0.6628418	0.32983398	0.009521484	0	0	0	0	0	0	0	0	0	0.91235352	0.087646484	0.015869141	0.007324219	-0.005371094	0.002929688	0	44330	0	0	0
781	15283	15283	Category A	0.23999023	-0.59985352	-0.64794922	-0.18017578	0.47875977	0.23193359	-15.23	0	18/3/2018	18	3	2018	3:09:42	11382	0.9	3	9	42	0	0.059082031	3.5545898	0.23266602	-0.58251953	-0.6628418	0.55322266	0.023925781	0	0	0	0	0	0	0	0	0	0.91259766	0.087402344	0.039306641	0.007080078	-0.017089844	0.014892578	0	44330	0	0	0
782	15284	15284	Category A	0.23999023	-0.58789063	-0.671875	-0.18066406	0.47631836	0.23486328	-15.11	0	18/3/2018	18	3	2018	3:09:43	11383	0	3	9	43	0	0.059082031	3.5545898	0.23266602	-0.58203125	-0.66259766	0.78515625	0.012939453	0	0	0	0	0	0	0	0	0	0.91210938	0.087890625	0.021972656	0.007080078	-0.005615234	-0.009033203	0	44330	0	0	0
783	15285	15285	Category A	0.23999023	-0.57592773	-0.64794922	-0.18359375	0.47241211	0.22558594	-15.11	0	18/3/2018	18	3	2018	3:09:43	11383	0.1	3	9	43	0	0.059082031	3.5545898	0.23266602	-0.58154297	-0.66259766	0.89624023	0.017089844	0	0	0	0	0	0	0	0	0	0.91162109	0.088378906	0.027587891	0.007080078	0.005615234	0.014648438	0	44330	0	0	0
784	15286	15286	Category A	0.2277832	-0.59985352	-0.671875	-0.1875	0.47314453	0.23657227	-14.61	0	18/3/2018	18	3	2018	3:09:43	11383	0.2	3	9	43	0	0.059082031	3.5545898	0.23266602	-0.58129883	-0.66235352	1.0192871	0.021240234	0	0	0	0	0	0	0	0	0	0.91137695	0.088623047	0.032958984	-0.004882813	-0.018310547	-0.009277344	0	44330	0	0	0
785	15287	15287	Category A	0.25195313	-0.59985352	-0.63598633	-0.18432617	0.47338867	0.23266602	-14.61	0	18/3/2018	18	3	2018	3:09:43	11383	0.3	3	9	43	0	0.059082031	3.5545898	0.23266602	-0.58081055	-0.6628418	1.0864258	0.037841797	0	0	0	0	0	0	0	0	0	0.91162109	0.088378906	0.064697266	0.019042969	-0.018798828	0.026855469	0	44330	0	0	0
786	15288	15288	Category A	0.2277832	-0.56396484	-0.64794922	-0.17700195	0.47314453	0.23486328	-14.49	0	18/3/2018	18	3	2018	3:09:43	11383	0.4	3	9	43	0	0.059082031	3.5545898	0.23291016	-0.58032227	-0.66259766	1.151123	0.022705078	0	0	0	0	0	0	0	0	0	0.91113281	0.088867188	0.036376953	-0.005126953	0.016357422	0.014648438	0	44330	0	0	0
787	15289	15289	Category A	0.2277832	-0.58789063	-0.65991211	-0.1809082	0.47387695	0.23071289	-14.49	0	18/3/2018	18	3	2018	3:09:43	11383	0.5	3	9	43	0	0.059082031	3.5545898	0.23291016	-0.58007813	-0.66235352	1.3256836	0.009521484	0	0	0	0	0	0	0	0	0	0.91088867	0.089111328	0.015136719	-0.005126953	-0.007568359	0.002441406	0	44330	0	0	0
788	15290	15290	Category A	0.25195313	-0.59985352	-0.65991211	-0.17822266	0.47412109	0.23095703	-14.74	0	18/3/2018	18	3	2018	3:09:43	11383	0.6	3	9	43	0	0.059082031	3.5545898	0.23242188	-0.57983398	-0.66259766	1.2644043	0.027832031	0	0	0	0	0	0	0	0	0	0.91064453	0.089355469	0.041992188	0.019287109	-0.019775391	0.002685547	0	44330	0	0	0
789	15291	15291	Category A	0.26391602	-0.61181641	-0.64794922	-0.18432617	0.47412109	0.23461914	-15.11	0	18/3/2018	18	3	2018	3:09:43	11383	0.7	3	9	43	0	0.059082031	3.5545898	0.23217773	-0.57958984	-0.66235352	0.77075195	0.047119141	0	0	0	0	0	0	0	0	0	0.91040039	0.089599609	0.077880859	0.031494141	-0.031982422	0.014404297	0	44330	0	0	0
790	15292	15292	Category A	0.25195313	-0.58789063	-0.671875	-0.18188477	0.4765625	0.23388672	-15.6	0	18/3/2018	18	3	2018	3:09:43	11383	0.8	3	9	43	0	0.059082031	3.5545898	0.23217773	-0.58007813	-0.66259766	0.35546875	0.022949219	0	0	0	0	0	0	0	0	0	0.91064453	0.089355469	0.036621094	0.01953125	-0.007568359	-0.009033203	0	44330	0	0	0
791	15293	15293	Category A	0.23999023	-0.57592773	-0.671875	-0.17651367	0.47412109	0.23608398	-15.84	0	18/3/2018	18	3	2018	3:09:43	11383	0.9	3	9	43	0	0.059082031	3.5545898	0.23193359	-0.58007813	-0.66210938	0.17285156	0.012939453	0	0	0	0	0	0	0	0	0	0.91040039	0.089599609	0.021728516	0.0078125	0.004150391	-0.009521484	0	44330	0	0	0
792	15294	15294	Category A	0.2277832	-0.56396484	-0.63598633	-0.18066406	0.47412109	0.23583984	-15.84	0	18/3/2018	18	3	2018	3:09:44	11384	0	3	9	44	0	0.059082031	3.5545898	0.23193359	-0.58007813	-0.66210938	0.28979492	0.031005859	0	0	0	0	0	0	0	0	0	0.91040039	0.089599609	0.046386719	-0.004150391	0.016113281	0.026123047	0	44330	0	0	0
793	15295	15295	Category A	0.2277832	-0.57592773	-0.64794922	-0.18603516	0.47436523	0.23486328	-15.6	0	18/3/2018	18	3	2018	3:09:44	11384	0.1	3	9	44	0	0.059082031	3.5545898	0.23217773	-0.58056641	-0.66210938	1.1496582	0.015625	0	0	0	0	0	0	0	0	0	0.91064453	0.089355469	0.023193359	-0.004394531	0.004638672	0.014160156	0	44330	0	0	0
794	15296	15296	Category A	0.20385742	-0.56396484	-0.68383789	-0.17749023	0.47924805	0.23022461	-15.23	0	18/3/2018	18	3	2018	3:09:44	11384	0.2	3	9	44	0	0.059082031	3.5545898	0.23193359	-0.58081055	-0.66210938	1.684082	0.039306641	0	0	0	0	0	0	0	0	0	0.91088867	0.089111328	0.066894531	-0.028076172	0.016845703	-0.021484375	0	44330	0	0	0
795	15297	15297	Category A	0.23999023	-0.56396484	-0.68383789	-0.18261719	0.47607422	0.23266602	-14.98	0	18/3/2018	18	3	2018	3:09:44	11384	0.3	3	9	44	0	0.059082031	3.5545898	0.23217773	-0.58081055	-0.66162109	1.6833496	0.028808594	0	0	0	0	0	0	0	0	0	0.91064453	0.089355469	0.046630859	0.007568359	0.016845703	-0.021972656	0	44330	0	0	0
796	15298	15298	Category A	0.21582031	-0.56396484	-0.671875	-0.18261719	0.47680664	0.22875977	-14.86	0	18/3/2018	18	3	2018	3:09:44	11384	0.4	3	9	44	0	0.059082031	3.5545898	0.23217773	-0.58081055	-0.66137695	1.9418945	0.025634766	0	0	0	0	0	0	0	0	0	0.91015625	0.08984375	0.043701172	-0.016357422	0.016845703	-0.010253906	0	44330	0	0	0
797	15299	15299	Category A	0.21582031	-0.56396484	-0.671875	-0.18164063	0.48217773	0.23510742	-14.86	0	18/3/2018	18	3	2018	3:09:44	11384	0.5	3	9	44	0	0.059082031	3.5545898	0.23291016	-0.58081055	-0.66088867	2.4628906	0.026367188	0	0	0	0	0	0	0	0	0	0.91015625	0.08984375	0.044921875	-0.017089844	0.016845703	-0.010742188	0	44330	0	0	0
798	15300	15300	Category A	0.2277832	-0.56396484	-0.69580078	-0.1796875	0.47070313	0.23583984	-15.1	0	18/3/2018	18	3	2018	3:09:44	11384	0.6	3	9	44	0	0.059082031	3.5545898	0.23266602	-0.58032227	-0.66137695	2.5056152	0.038330078	0	0	0	0	0	0	0	0	0	0.91015625	0.08984375	0.055908203	-0.004882813	0.016357422	-0.034179688	0	44330	0	0	0
799	15301	15301	Category A	0.2277832	-0.56396484	-0.64794922	-0.17993164	0.47705078	0.23510742	-15.35	0	18/3/2018	18	3	2018	3:09:44	11384	0.7	3	9	44	0	0.059082031	3.5545898	0.23266602	-0.58007813	-0.66137695	2.0834961	0.021484375	0	0	0	0	0	0	0	0	0	0.91015625	0.08984375	0.034667969	-0.004882813	0.016113281	0.013427734	0	44330	0	0	0
800	15302	15302	Category A	0.21582031	-0.56396484	-0.65991211	-0.17919922	0.46899414	0.23071289	-15.59	0	18/3/2018	18	3	2018	3:09:44	11384	0.8	3	9	44	0	0.059082031	3.5545898	0.23291016	-0.57983398	-0.66137695	1.6804199	0.0234375	0	0	0	0	0	0	0	0	0	0.90991211	0.090087891	0.034912109	-0.017089844	0.015869141	0.001464844	0	44330	0	0	0
801	15303	15303	Category A	0.21582031	-0.56396484	-0.671875	-0.17895508	0.47338867	0.23486328	-14.37	0	18/3/2018	18	3	2018	3:09:44	11384	0.9	3	9	44	0	0.059082031	3.5545898	0.23266602	-0.57983398	-0.66137695	1.4799805	0.025390625	0	0	0	0	0	0	0	0	0	0.90991211	0.090087891	0.043457031	-0.016845703	0.015869141	-0.010253906	0	44330	0	0	0
802	15304	15304	Category A	0.2277832	-0.58789063	-0.65991211	-0.17895508	0.47167969	0.23583984	-12.65	0	18/3/2018	18	3	2018	3:09:45	11385	0	3	9	45	0	0.059082031	3.5545898	0.23291016	-0.58007813	-0.66162109	0.87817383	0.009521484	0	0	0	0	0	0	0	0	0	0.91015625	0.08984375	0.014648438	-0.005126953	-0.007568359	0.001708984	0	44330	0	0	0
803	15305	15305	Category A	0.23999023	-0.56396484	-0.65991211	-0.18261719	0.47412109	0.23583984	-10.68	0	18/3/2018	18	3	2018	3:09:45	11385	0.1	3	9	45	0	0.059082031	3.5545898	0.23291016	-0.58007813	-0.66137695	0.086669922	0.017578125	0	0	0	0	0	0	0	0	0	0.91015625	0.08984375	0.024658203	0.006835938	0.016113281	0.001464844	0	44330	0	0	0
804	15306	15306	Category A	0.2277832	-0.59985352	-0.65991211	-0.18066406	0.47314453	0.23461914	-8.1	0	18/3/2018	18	3	2018	3:09:45	11385	0.2	3	9	45	0	0.059082031	3.5545898	0.23291016	-0.57983398	-0.66137695	0.64892578	0.020507813	0	0	0	0	0	0	0	0	0	0.90991211	0.090087891	0.026855469	-0.005126953	-0.019775391	0.001464844	0	44330	0	0	0
805	15307	15307	Category A	0.23999023	-0.57592773	-0.64794922	-0.18261719	0.47705078	0.23095703	-7.36	0	18/3/2018	18	3	2018	3:09:45	11385	0.3	3	9	45	0	0.059082031	3.5545898	0.2331543	-0.58007813	-0.66137695	1.1003418	0.015625	0	0	0	0	0	0	0	0	0	0.91015625	0.08984375	0.024414063	0.006591797	0.004150391	0.013427734	0	44330	0	0	0
806	15308	15308	Category A	0.2277832	-0.57592773	-0.65991211	-0.17919922	0.47412109	0.23291016	-7.36	0	18/3/2018	18	3	2018	3:09:45	11385	0.4	3	9	45	0	0.059082031	3.5545898	0.23339844	-0.58007813	-0.66162109	1.4523926	0.007324219	0	0	0	0	0	0	0	0	0	0.91040039	0.089599609	0.01171875	-0.005615234	0.004150391	0.001708984	0	44330	0	0	0
807	15309	15309	Category A	0.21582031	-0.6237793	-0.671875	-0.18432617	0.47583008	0.23168945	-7.98	0	18/3/2018	18	3	2018	3:09:45	11385	0.5	3	9	45	0	0.059082031	3.5545898	0.23339844	-0.58032227	-0.66162109	1.6079102	0.047607422	0	0	0	0	0	0	0	0	0	0.91064453	0.089355469	0.070800781	-0.017578125	-0.043212891	-0.010009766	0	44330	0	0	0
808	15310	15310	Category A	0.2277832	-0.56396484	-0.671875	-0.17651367	0.47583008	0.23486328	-10.07	0	18/3/2018	18	3	2018	3:09:45	11385	0.6	3	9	45	0	0.059082031	3.5545898	0.23388672	-0.58081055	-0.66210938	1.470459	0.020507813	0	0	0	0	0	0	0	0	0	0.91137695	0.088623047	0.032714844	-0.006103516	0.016845703	-0.009521484	0	44330	0	0	0
809	15311	15311	Category A	0.2277832	-0.58789063	-0.671875	-0.18334961	0.47631836	0.23486328	-11.91	0	18/3/2018	18	3	2018	3:09:45	11385	0.7	3	9	45	0	0.059082031	3.5545898	0.23461914	-0.58105469	-0.66210938	1.1074219	0.013427734	0	0	0	0	0	0	0	0	0	0.91162109	0.088378906	0.022949219	-0.006835938	-0.006591797	-0.009521484	0	44330	0	0	0
810	15312	15312	Category A	0.25195313	-0.58789063	-0.68383789	-0.17895508	0.47509766	0.23583984	-13.39	0	18/3/2018	18	3	2018	3:09:45	11385	0.8	3	9	45	0	0.059082031	3.5545898	0.23461914	-0.58129883	-0.66235352	0.92675781	0.028076172	0	0	0	0	0	0	0	0	0	0.91210938	0.087890625	0.044921875	0.017089844	-0.006347656	-0.021240234	0	44330	0	0	0
811	15313	15313	Category A	0.2277832	-0.57592773	-0.671875	-0.17993164	0.47705078	0.23779297	-14.74	0	18/3/2018	18	3	2018	3:09:45	11385	0.9	3	9	45	0	0.059082031	3.5545898	0.234375	-0.58056641	-0.66259766	0.75244141	0.012207031	0	0	0	0	0	0	0	0	0	0.91162109	0.088378906	0.020507813	-0.006591797	0.004638672	-0.009033203	0	44330	0	0	0
812	15314	15314	Category A	0.23999023	-0.59985352	-0.65991211	-0.18017578	0.47680664	0.23291016	-14.86	0	18/3/2018	18	3	2018	3:09:46	11386	0	3	9	46	0	0.059082031	3.5545898	0.23461914	-0.58032227	-0.6628418	0.41381836	0.020263672	0	0	0	0	0	0	0	0	0	0.91186523	0.088134766	0.027587891	0.005126953	-0.019287109	0.002929688	0	44330	0	0	0
813	15315	15315	Category A	0.2277832	-0.58789063	-0.64794922	-0.18017578	0.47412109	0.23583984	-14.86	0	18/3/2018	18	3	2018	3:09:46	11386	0.1	3	9	46	0	0.059082031	3.5545898	0.23413086	-0.58032227	-0.6628418	0.10961914	0.017822266	0	0	0	0	0	0	0	0	0	0.91162109	0.088378906	0.028808594	-0.006347656	-0.007324219	0.014892578	0	44330	0	0	0
814	15316	15316	Category A	0.21582031	-0.57592773	-0.671875	-0.17993164	0.47167969	0.23583984	-14.86	0	18/3/2018	18	3	2018	3:09:46	11386	0.2	3	9	46	0	0.059082031	3.5545898	0.23413086	-0.58081055	-0.66259766	0.079589844	0.021240234	0	0	0	0	0	0	0	0	0	0.91186523	0.088134766	0.032714844	-0.018310547	0.004882813	-0.009033203	0	44330	0	0	0
815	15317	15317	Category A	0.23999023	-0.57592773	-0.65991211	-0.17724609	0.47680664	0.23510742	-14.61	0	18/3/2018	18	3	2018	3:09:46	11386	0.3	3	9	46	0	0.059082031	3.5336426	0.23413086	-0.58129883	-0.66259766	0.020019531	0.008056641	0	0	0	0	0	0	0	0	0	0.91186523	0.088134766	0.013671875	0.005615234	0.005371094	0.002685547	0	44330	0	0	0
816	15318	15318	Category A	0.23999023	-0.57592773	-0.64794922	-0.18530273	0.47314453	0.23242188	-14.61	0	18/3/2018	18	3	2018	3:09:46	11386	0.4	3	9	46	0	0.059082031	3.5336426	0.234375	-0.58154297	-0.66259766	0.060058594	0.016601563	0	0	0	0	0	0	0	0	0	0.91210938	0.087890625	0.025634766	0.005371094	0.005615234	0.014648438	0	44330	0	0	0
817	15319	15319	Category A	0.2277832	-0.58789063	-0.64794922	-0.18066406	0.48120117	0.23193359	-15.11	0	18/3/2018	18	3	2018	3:09:46	11386	0.5	3	9	46	0	0.059082031	3.5336426	0.23388672	-0.58129883	-0.66235352	0.056152344	0.016845703	0	0	0	0	0	0	0	0	0	0.91186523	0.088134766	0.027099609	-0.006103516	-0.006347656	0.014404297	0	44330	0	0	0
818	15320	15320	Category A	0.23999023	-0.59985352	-0.65991211	-0.18041992	0.47949219	0.23022461	-15.35	0	18/3/2018	18	3	2018	3:09:46	11386	0.6	3	9	46	0	0.059082031	3.5336426	0.23364258	-0.58105469	-0.66210938	0.14038086	0.019775391	0	0	0	0	0	0	0	0	0	0.91137695	0.088623047	0.02734375	0.006103516	-0.018554688	0.002197266	0	44330	0	0	0
819	15321	15321	Category A	0.25195313	-0.57592773	-0.671875	-0.18164063	0.47436523	0.23364258	-15.47	0	18/3/2018	18	3	2018	3:09:46	11386	0.7	3	9	46	0	0.059082031	3.5336426	0.23364258	-0.58081055	-0.66259766	0.40698242	0.020996094	0	0	0	0	0	0	0	0	0	0.91162109	0.088378906	0.032470703	0.018066406	0.004882813	-0.009033203	0	44330	0	0	0
820	15322	15322	Category A	0.23999023	-0.59985352	-0.671875	-0.1809082	0.47290039	0.23168945	-15.97	0	18/3/2018	18	3	2018	3:09:46	11386	0.8	3	9	46	0	0.059082031	3.5336426	0.23339844	-0.58056641	-0.66259766	0.29150391	0.022216797	0	0	0	0	0	0	0	0	0	0.91137695	0.088623047	0.034667969	0.006347656	-0.019042969	-0.009033203	0	44330	0	0	0
821	15323	15323	Category A	0.23999023	-0.56396484	-0.671875	-0.18066406	0.47412109	0.23681641	-15.6	0	18/3/2018	18	3	2018	3:09:46	11386	0.9	3	9	46	0	0.059082031	3.5336426	0.23339844	-0.58056641	-0.66259766	0.027587891	0.020019531	0	0	0	0	0	0	0	0	0	0.91137695	0.088623047	0.032470703	0.006347656	0.016601563	-0.009033203	0	44330	0	0	0
822	15324	15324	Category A	0.2277832	-0.56396484	-0.63598633	-0.17895508	0.47436523	0.23779297	-15.72	0	18/3/2018	18	3	2018	3:09:47	11387	0	3	9	47	0	0.059082031	3.5336426	0.23339844	-0.58007813	-0.66259766	0.32666016	0.031738281	0	0	0	0	0	0	0	0	0	0.91113281	0.088867188	0.048583984	-0.005615234	0.016113281	0.026611328	0	44330	0	0	0
823	15325	15325	Category A	0.2277832	-0.55175781	-0.65991211	-0.18066406	0.47875977	0.23388672	-15.72	0	18/3/2018	18	3	2018	3:09:47	11387	0.1	3	9	47	0	0.059082031	3.5336426	0.23339844	-0.57983398	-0.66235352	0.56274414	0.028808594	0	0	0	0	0	0	0	0	0	0.91064453	0.089355469	0.036376953	-0.005615234	0.028076172	0.002441406	0	44330	0	0	0
824	15326	15326	Category A	0.23999023	-0.56396484	-0.671875	-0.18530273	0.47265625	0.2277832	-15.47	0	18/3/2018	18	3	2018	3:09:47	11387	0.2	3	9	47	0	0.059082031	3.5336426	0.2331543	-0.58007813	-0.66259766	0.6875	0.019775391	0	0	0	0	0	0	0	0	0	0.91088867	0.089111328	0.031982422	0.006591797	0.016113281	-0.009033203	0	44330	0	0	0
825	15327	15327	Category A	0.23999023	-0.56396484	-0.65991211	-0.18066406	0.4753418	0.23364258	-15.47	0	18/3/2018	18	3	2018	3:09:47	11387	0.3	3	9	47	0	0.059082031	3.5336426	0.23291016	-0.57983398	-0.66210938	0.94213867	0.017333984	0	0	0	0	0	0	0	0	0	0.91064453	0.089355469	0.025146484	0.006835938	0.015869141	0.002197266	0	44330	0	0	0
826	15328	15328	Category A	0.2277832	-0.56396484	-0.63598633	-0.17749023	0.48095703	0.22998047	-15.23	0	18/3/2018	18	3	2018	3:09:47	11387	0.4	3	9	47	0	0.059082031	3.5336426	0.23266602	-0.57958984	-0.66259766	1.0622559	0.03125	0	0	0	0	0	0	0	0	0	0.91064453	0.089355469	0.047363281	-0.004882813	0.015625	0.026611328	0	44330	0	0	0
827	15329	15329	Category A	0.20385742	-0.56396484	-0.65991211	-0.17919922	0.47949219	0.23071289	-15.6	0	18/3/2018	18	3	2018	3:09:47	11387	0.5	3	9	47	0	0.059082031	3.5336426	0.23266602	-0.58007813	-0.66259766	0.8190918	0.033203125	0	0	0	0	0	0	0	0	0	0.91088867	0.089111328	0.047851563	-0.028808594	0.016113281	0.002685547	0	44330	0	0	0
828	15330	15330	Category A	0.21582031	-0.57592773	-0.64794922	-0.18432617	0.4753418	0.23364258	-15.6	0	18/3/2018	18	3	2018	3:09:47	11387	0.6	3	9	47	0	0.059082031	3.5336426	0.23291016	-0.58007813	-0.66259766	0.60327148	0.022949219	0	0	0	0	0	0	0	0	0	0.91088867	0.089111328	0.036132813	-0.017089844	0.004150391	0.014648438	0	44330	0	0	0
829	15331	15331	Category A	0.21582031	-0.59985352	-0.671875	-0.17651367	0.47509766	0.23583984	-15.97	0	18/3/2018	18	3	2018	3:09:47	11387	0.7	3	9	47	0	0.059082031	3.5336426	0.23266602	-0.5793457	-0.6628418	0.44287109	0.027832031	0	0	0	0	0	0	0	0	0	0.91064453	0.089355469	0.046142578	-0.016845703	-0.020263672	-0.008789063	0	44330	0	0	0
830	15332	15332	Category A	0.21582031	-0.58789063	-0.65991211	-0.18432617	0.47949219	0.2277832	-15.72	0	18/3/2018	18	3	2018	3:09:47	11387	0.8	3	9	47	0	0.059082031	3.5336426	0.23217773	-0.57885742	-0.6628418	0.16821289	0.018798828	0	0	0	0	0	0	0	0	0	0.91040039	0.089599609	0.028320313	-0.016357422	-0.008789063	0.002929688	0	44330	0	0	0
831	15333	15333	Category A	0.2277832	-0.58789063	-0.65991211	-0.17626953	0.46923828	0.23657227	-15.23	0	18/3/2018	18	3	2018	3:09:47	11387	0.9	3	9	47	0	0.059082031	3.5336426	0.23168945	-0.57861328	-0.6628418	0.20678711	0.010253906	0	0	0	0	0	0	0	0	0	0.90991211	0.090087891	0.016113281	-0.00390625	-0.009033203	0.002929688	0	44330	0	0	0
832	15334	15334	Category A	0.23999023	-0.59985352	-0.65991211	-0.18286133	0.4777832	0.23193359	-15.48	0	18/3/2018	18	3	2018	3:09:48	11388	0	3	9	48	0	0.059082031	3.5336426	0.23144531	-0.57861328	-0.66259766	0.81982422	0.022705078	0	0	0	0	0	0	0	0	0	0.90966797	0.090332031	0.031982422	0.008300781	-0.020996094	0.002685547	0	44330	0	0	0
833	15335	15335	Category A	0.2277832	-0.58789063	-0.671875	-0.1809082	0.4765625	0.22900391	-15.23	0	18/3/2018	18	3	2018	3:09:48	11388	0.1	3	9	48	0	0.059082031	3.5336426	0.23144531	-0.57885742	-0.6628418	1.2314453	0.013183594	0	0	0	0	0	0	0	0	0	0.90991211	0.090087891	0.021484375	-0.003662109	-0.008789063	-0.008789063	0	44330	0	0	0
834	15336	15336	Category A	0.23999023	-0.59985352	-0.63598633	-0.17895508	0.47338867	0.23486328	-15.72	0	18/3/2018	18	3	2018	3:09:48	11388	0.2	3	9	48	0	0.059082031	3.5336426	0.23120117	-0.57885742	-0.6628418	1.470459	0.034912109	0	0	0	0	0	0	0	0	0	0.90991211	0.090087891	0.056152344	0.008544922	-0.020751953	0.026855469	0	44330	0	0	0
835	15337	15337	Category A	0.25195313	-0.57592773	-0.64794922	-0.18896484	0.48046875	0.23168945	-15.97	0	18/3/2018	18	3	2018	3:09:48	11388	0.3	3	9	48	0	0.059082031	3.5336426	0.23144531	-0.57885742	-0.66259766	1.5585938	0.025390625	0	0	0	0	0	0	0	0	0	0.90991211	0.090087891	0.038330078	0.020263672	0.002929688	0.014648438	0	44330	0	0	0
836	15338	15338	Category A	0.26391602	-0.57592773	-0.6237793	-0.18139648	0.47192383	0.2355957	-16.21	0	18/3/2018	18	3	2018	3:09:48	11388	0.4	3	9	48	0	0.059082031	3.5336426	0.23144531	-0.5793457	-0.6628418	1.2277832	0.05078125	0	0	0	0	0	0	0	0	0	0.91040039	0.089599609	0.074951172	0.032226563	0.003417969	0.0390625	0	44330	0	0	0
837	15339	15339	Category A	0.21582031	-0.56396484	-0.65991211	-0.17382813	0.47192383	0.23706055	-16.21	0	18/3/2018	18	3	2018	3:09:48	11388	0.5	3	9	48	0	0.059082031	3.5336426	0.23168945	-0.57958984	-0.66259766	0.84448242	0.022460938	0	0	0	0	0	0	0	0	0	0.91015625	0.08984375	0.034423828	-0.015869141	0.015625	0.002685547	0	44330	0	0	0
838	15340	15340	Category A	0.2277832	-0.55175781	-0.671875	-0.18432617	0.47607422	0.23266602	-15.96	0	18/3/2018	18	3	2018	3:09:48	11388	0.6	3	9	48	0	0.059082031	3.5336426	0.23217773	-0.57983398	-0.66259766	0.49926758	0.029785156	0	0	0	0	0	0	0	0	0	0.91064453	0.089355469	0.041748047	-0.004394531	0.028076172	-0.009033203	0	44330	0	0	0
839	15341	15341	Category A	0.25195313	-0.56396484	-0.65991211	-0.17822266	0.4699707	0.23486328	-16.09	0	18/3/2018	18	3	2018	3:09:48	11388	0.7	3	9	48	0	0.059082031	3.5336426	0.23242188	-0.58007813	-0.66235352	0.18505859	0.025390625	0	0	0	0	0	0	0	0	0	0.91064453	0.089355469	0.038085938	0.019287109	0.016113281	0.002441406	0	44330	0	0	0
840	15342	15342	Category A	0.21582031	-0.58789063	-0.64794922	-0.17993164	0.47631836	0.23193359	-15.97	0	18/3/2018	18	3	2018	3:09:48	11388	0.8	3	9	48	0	0.059082031	3.5336426	0.23217773	-0.58056641	-0.6628418	0.1418457	0.0234375	0	0	0	0	0	0	0	0	0	0.91137695	0.088623047	0.038574219	-0.016357422	-0.007080078	0.014892578	0	44330	0	0	0
841	15343	15343	Category A	0.2277832	-0.59985352	-0.671875	-0.18066406	0.47314453	0.23364258	-15.97	0	18/3/2018	18	3	2018	3:09:48	11388	0.9	3	9	48	0	0.059082031	3.5336426	0.23291016	-0.58032227	-0.66333008	0.3112793	0.021728516	0	0	0	0	0	0	0	0	0	0.91162109	0.088378906	0.032958984	-0.005126953	-0.019287109	-0.008300781	0	44330	0	0	0
842	15344	15344	Category A	0.23999023	-0.57592773	-0.65991211	-0.17895508	0.46972656	0.23461914	-16.21	0	18/3/2018	18	3	2018	3:09:49	11389	0	3	9	49	0	0.059082031	3.5336426	0.23291016	-0.58081055	-0.66333008	0.22802734	0.009033203	0	0	0	0	0	0	0	0	0	0.91186523	0.088134766	0.015136719	0.006835938	0.004882813	0.003417969	0	44330	0	0	0
843	15345	15345	Category A	0.23999023	-0.58789063	-0.65991211	-0.18261719	0.48022461	0.23266602	-16.09	0	18/3/2018	18	3	2018	3:09:49	11389	0.1	3	9	49	0	0.059082031	3.5336426	0.23291016	-0.58056641	-0.66333008	0.25292969	0.010498047	0	0	0	0	0	0	0	0	0	0.91186523	0.088134766	0.017333984	0.006835938	-0.007080078	0.003417969	0	44330	0	0	0
844	15346	15346	Category A	0.23999023	-0.59985352	-0.671875	-0.18017578	0.47680664	0.22998047	-16.09	0	18/3/2018	18	3	2018	3:09:49	11389	0.2	3	9	49	0	0.059082031	3.5336426	0.23291016	-0.58081055	-0.66357422	0.55908203	0.021484375	0	0	0	0	0	0	0	0	0	0.91235352	0.087646484	0.033691406	0.006835938	-0.018798828	-0.008056641	0	44330	0	0	0
845	15347	15347	Category A	0.26391602	-0.57592773	-0.68383789	-0.18432617	0.47241211	0.23486328	-15.97	0	18/3/2018	18	3	2018	3:09:49	11389	0.3	3	9	49	0	0.059082031	3.5336426	0.23291016	-0.58056641	-0.66357422	0.6027832	0.037109375	0	0	0	0	0	0	0	0	0	0.91210938	0.087890625	0.055664063	0.030761719	0.004638672	-0.020019531	0	44330	0	0	0
846	15348	15348	Category A	0.23999023	-0.57592773	-0.671875	-0.17797852	0.47314453	0.23681641	-16.09	0	18/3/2018	18	3	2018	3:09:49	11389	0.4	3	9	49	0	0.059082031	3.5336426	0.23266602	-0.58081055	-0.66357422	0.13012695	0.01171875	0	0	0	0	0	0	0	0	0	0.91210938	0.087890625	0.020019531	0.007080078	0.004882813	-0.008056641	0	44330	0	0	0
847	15349	15349	Category A	0.25195313	-0.61181641	-0.65991211	-0.18676758	0.47265625	0.23583984	-16.58	0	18/3/2018	18	3	2018	3:09:49	11389	0.5	3	9	49	0	0.059082031	3.5336426	0.23291016	-0.58081055	-0.66357422	0.1027832	0.036376953	0	0	0	0	0	0	0	0	0	0.91210938	0.087890625	0.053466797	0.018798828	-0.030761719	0.003662109	0	44330	0	0	0
848	15350	15350	Category A	0.26391602	-0.58789063	-0.671875	-0.18334961	0.47338867	0.2355957	-16.7	0	18/3/2018	18	3	2018	3:09:49	11389	0.6	3	9	49	0	0.059082031	3.5336426	0.23266602	-0.58032227	-0.66333008	0.077392578	0.032958984	0	0	0	0	0	0	0	0	0	0.91162109	0.088378906	0.046875	0.031005859	-0.007324219	-0.008300781	0	44330	0	0	0
849	15351	15351	Category A	0.23999023	-0.58789063	-0.671875	-0.18139648	0.47070313	0.23339844	-17.44	0	18/3/2018	18	3	2018	3:09:49	11389	0.7	3	9	49	0	0.059082031	3.5336426	0.23266602	-0.58032227	-0.66333008	0.2097168	0.013183594	0	0	0	0	0	0	0	0	0	0.91162109	0.088378906	0.022949219	0.007080078	-0.007324219	-0.008300781	0	44330	0	0	0
850	15352	15352	Category A	0.2277832	-0.55175781	-0.69580078	-0.18066406	0.47607422	0.23193359	-17.56	0	18/3/2018	18	3	2018	3:09:49	11389	0.8	3	9	49	0	0.059082031	3.5336426	0.23291016	-0.58032227	-0.66333008	0.006835938	0.043457031	0	0	0	0	0	0	0	0	0	0.91162109	0.088378906	0.06640625	-0.005126953	0.028564453	-0.032226563	0	44330	0	0	0
851	15353	15353	Category A	0.2277832	-0.57592773	-0.671875	-0.1809082	0.47875977	0.23193359	-17.2	0	18/3/2018	18	3	2018	3:09:49	11389	0.9	3	9	49	0	0.059082031	3.5336426	0.23242188	-0.58032227	-0.66259766	0.10888672	0.011230469	0	0	0	0	0	0	0	0	0	0.91113281	0.088867188	0.018310547	-0.004638672	0.004394531	-0.009033203	0	44330	0	0	0
852	15354	15354	Category A	0.21582031	-0.57592773	-0.65991211	-0.18017578	0.47290039	0.23486328	-17.07	0	18/3/2018	18	3	2018	3:09:50	11390	0	3	9	50	0	0.059082031	3.5336426	0.23217773	-0.58056641	-0.66235352	0.090087891	0.017333984	0	0	0	0	0	0	0	0	0	0.91088867	0.089111328	0.023681641	-0.016357422	0.004638672	0.002441406	0	44330	0	0	0
853	15355	15355	Category A	0.23999023	-0.6237793	-0.64794922	-0.18286133	0.47583008	0.23168945	-16.58	0	18/3/2018	18	3	2018	3:09:50	11390	0.1	3	9	50	0	0.059326172	3.5384766	0.23242188	-0.58081055	-0.66235352	0.10473633	0.045898438	0	0	0	0	0	0	0	0	0	0.91113281	0.088867188	0.064697266	0.007324219	-0.042724609	0.014404297	0	44330	0	0	0
854	15356	15356	Category A	0.21582031	-0.58789063	-0.64794922	-0.17993164	0.47167969	0.23168945	-16.46	0	18/3/2018	18	3	2018	3:09:50	11390	0.2	3	9	50	0	0.059326172	3.5384766	0.23242188	-0.58056641	-0.66259766	0.24487305	0.023193359	0	0	0	0	0	0	0	0	0	0.91113281	0.088867188	0.038330078	-0.016601563	-0.007080078	0.014648438	0	44330	0	0	0
855	15357	15357	Category A	0.25195313	-0.61181641	-0.65991211	-0.18334961	0.47338867	0.2355957	-16.58	0	18/3/2018	18	3	2018	3:09:50	11390	0.3	3	9	50	0	0.059326172	3.5384766	0.23217773	-0.58056641	-0.66235352	0.28686523	0.036621094	0	0	0	0	0	0	0	0	0	0.91088867	0.089111328	0.053222656	0.01953125	-0.031005859	0.002441406	0	44330	0	0	0
856	15358	15358	Category A	0.21582031	-0.56396484	-0.671875	-0.17553711	0.47314453	0.23510742	-16.83	0	18/3/2018	18	3	2018	3:09:50	11390	0.4	3	9	50	0	0.059326172	3.5384766	0.23217773	-0.58081055	-0.66210938	0.079589844	0.025390625	0	0	0	0	0	0	0	0	0	0.91088867	0.089111328	0.042724609	-0.016357422	0.016845703	-0.009521484	0	44330	0	0	0
857	15359	15359	Category A	0.2277832	-0.56396484	-0.671875	-0.18432617	0.47338867	0.23339844	-17.07	0	18/3/2018	18	3	2018	3:09:50	11390	0.5	3	9	50	0	0.059326172	3.5384766	0.23217773	-0.58081055	-0.66210938	0.5012207	0.020019531	0	0	0	0	0	0	0	0	0	0.91088867	0.089111328	0.031005859	-0.004394531	0.016845703	-0.009521484	0	44330	0	0	0
858	15360	15360	Category A	0.23999023	-0.57592773	-0.70776367	-0.18041992	0.47070313	0.23266602	-17.32	0	18/3/2018	18	3	2018	3:09:50	11390	0.6	3	9	50	0	0.059326172	3.5384766	0.23242188	-0.58081055	-0.66210938	0.51879883	0.046142578	0	0	0	0	0	0	0	0	0	0.91088867	0.089111328	0.057617188	0.007324219	0.004882813	-0.045410156	0	44330	0	0	0
859	15361	15361	Category A	0.23999023	-0.57592773	-0.671875	-0.18017578	0.47412109	0.23364258	-17.56	0	18/3/2018	18	3	2018	3:09:50	11390	0.7	3	9	50	0	0.059326172	3.5384766	0.23217773	-0.58056641	-0.66210938	0.51879883	0.012939453	0	0	0	0	0	0	0	0	0	0.91088867	0.089111328	0.021728516	0.007568359	0.004638672	-0.009521484	0	44330	0	0	0
860	15362	15362	Category A	0.2277832	-0.58789063	-0.65991211	-0.17797852	0.4753418	0.23510742	-17.56	0	18/3/2018	18	3	2018	3:09:50	11390	0.8	3	9	50	0	0.059326172	3.5384766	0.23168945	-0.58081055	-0.66235352	0.65576172	0.008300781	0	0	0	0	0	0	0	0	0	0.91113281	0.088867188	0.013427734	-0.00390625	-0.006835938	0.002441406	0	44330	0	0	0
861	15363	15363	Category A	0.23999023	-0.56396484	-0.65991211	-0.18017578	0.47290039	0.22998047	-17.56	0	18/3/2018	18	3	2018	3:09:50	11390	0.9	3	9	50	0	0.059326172	3.5384766	0.23168945	-0.58081055	-0.66210938	0.5559082	0.018798828	0	0	0	0	0	0	0	0	0	0.91088867	0.089111328	0.027099609	0.008056641	0.016845703	0.002197266	0	44330	0	0	0
862	15364	15364	Category A	0.23999023	-0.56396484	-0.64794922	-0.17797852	0.47045898	0.23168945	-17.32	0	18/3/2018	18	3	2018	3:09:51	11391	0	3	9	51	0	0.059326172	3.5384766	0.23144531	-0.58105469	-0.66210938	0.34716797	0.023925781	0	0	0	0	0	0	0	0	0	0.91088867	0.089111328	0.040039063	0.008300781	0.017089844	0.014160156	0	44330	0	0	0
863	15365	15365	Category A	0.2277832	-0.58789063	-0.65991211	-0.17382813	0.47070313	0.23095703	-17.07	0	18/3/2018	18	3	2018	3:09:51	11391	0.1	3	9	51	0	0.059326172	3.5384766	0.23144531	-0.58154297	-0.66235352	0.21655273	0.007568359	0	0	0	0	0	0	0	0	0	0.91137695	0.088623047	0.012451172	-0.003662109	-0.006103516	0.002441406	0	44330	0	0	0
864	15366	15366	Category A	0.21582031	-0.58789063	-0.64794922	-0.18066406	0.47314453	0.23364258	-17.07	0	18/3/2018	18	3	2018	3:09:51	11391	0.2	3	9	51	0	0.059326172	3.5384766	0.23144531	-0.58178711	-0.66210938	0.38012695	0.021972656	0	0	0	0	0	0	0	0	0	0.91137695	0.088623047	0.036132813	-0.015625	-0.005859375	0.014160156	0	44330	0	0	0
865	15367	15367	Category A	0.2277832	-0.58789063	-0.65991211	-0.1809082	0.4777832	0.23095703	-17.2	0	18/3/2018	18	3	2018	3:09:51	11391	0.3	3	9	51	0	0.059326172	3.5384766	0.23144531	-0.58227539	-0.66210938	0.33691406	0.006835938	0	0	0	0	0	0	0	0	0	0.91162109	0.088378906	0.011474609	-0.003662109	-0.005371094	0.002197266	0	44330	0	0	0
866	15368	15368	Category A	0.2277832	-0.58789063	-0.65991211	-0.18774414	0.4777832	0.23168945	-17.2	0	18/3/2018	18	3	2018	3:09:51	11391	0.4	3	9	51	0	0.059326172	3.5384766	0.23120117	-0.58276367	-0.66210938	0.2043457	0.006347656	0	0	0	0	0	0	0	0	0	0.91210938	0.087890625	0.010742188	-0.003417969	-0.004882813	0.002197266	0	44330	0	0	0
867	15369	15369	Category A	0.23999023	-0.58789063	-0.65991211	-0.17651367	0.47583008	0.23608398	-17.2	0	18/3/2018	18	3	2018	3:09:51	11391	0.5	3	9	51	0	0.059326172	3.5384766	0.23120117	-0.58276367	-0.6628418	0.092529297	0.010253906	0	0	0	0	0	0	0	0	0	0.91259766	0.087402344	0.016601563	0.008544922	-0.004882813	0.002929688	0	44330	0	0	0
868	15370	15370	Category A	0.23999023	-0.55175781	-0.68383789	-0.17724609	0.47314453	0.23266602	-17.2	0	18/3/2018	18	3	2018	3:09:51	11391	0.6	3	9	51	0	0.059326172	3.5384766	0.23168945	-0.58276367	-0.66333008	0.32421875	0.038085938	0	0	0	0	0	0	0	0	0	0.9128418	0.087158203	0.059814453	0.008056641	0.031005859	-0.020263672	0	44330	0	0	0
869	15371	15371	Category A	0.2277832	-0.57592773	-0.64794922	-0.1796875	0.4699707	0.23461914	-16.95	0	18/3/2018	18	3	2018	3:09:51	11391	0.7	3	9	51	0	0.059326172	3.5384766	0.23168945	-0.58276367	-0.66333008	0.47827148	0.017333984	0	0	0	0	0	0	0	0	0	0.91308594	0.086914063	0.026611328	-0.00390625	0.006835938	0.015380859	0	44330	0	0	0
870	15372	15372	Category A	0.21582031	-0.56396484	-0.65991211	-0.18164063	0.47143555	0.23364258	-16.58	0	18/3/2018	18	3	2018	3:09:51	11391	0.8	3	9	51	0	0.059326172	3.5384766	0.23168945	-0.58276367	-0.66333008	0.54394531	0.024902344	0	0	0	0	0	0	0	0	0	0.9128418	0.087158203	0.038085938	-0.015869141	0.018798828	0.003417969	0	44330	0	0	0
871	15373	15373	Category A	0.21582031	-0.57592773	-0.64794922	-0.17724609	0.47436523	0.23608398	-16.46	0	18/3/2018	18	3	2018	3:09:51	11391	0.9	3	9	51	0	0.059326172	3.5384766	0.23193359	-0.58276367	-0.66308594	0.36450195	0.023193359	0	0	0	0	0	0	0	0	0	0.9128418	0.087158203	0.038330078	-0.016113281	0.006835938	0.015136719	0	44330	0	0	0
872	15374	15374	Category A	0.21582031	-0.57592773	-0.65991211	-0.18432617	0.47412109	0.23266602	-16.34	0	18/3/2018	18	3	2018	3:09:52	11392	0	3	9	52	0	0.059326172	3.5384766	0.23217773	-0.58300781	-0.66308594	0.17529297	0.018066406	0	0	0	0	0	0	0	0	0	0.91308594	0.086914063	0.026855469	-0.016357422	0.007080078	0.003173828	0	44330	0	0	0
873	15375	15375	Category A	0.21582031	-0.58789063	-0.64794922	-0.18164063	0.4753418	0.23266602	-16.58	0	18/3/2018	18	3	2018	3:09:52	11392	0.1	3	9	52	0	0.059326172	3.5384766	0.23217773	-0.58300781	-0.6628418	0.085205078	0.022460938	0	0	0	0	0	0	0	0	0	0.9128418	0.087158203	0.035888672	-0.016357422	-0.004638672	0.014892578	0	44330	0	0	0
874	15376	15376	Category A	0.21582031	-0.56396484	-0.671875	-0.18408203	0.47167969	0.2355957	-16.7	0	18/3/2018	18	3	2018	3:09:52	11392	0.2	3	9	52	0	0.059326172	3.5384766	0.23217773	-0.58300781	-0.66259766	0.091552734	0.026855469	0	0	0	0	0	0	0	0	0	0.9128418	0.087158203	0.044677734	-0.016357422	0.019042969	-0.009033203	0	44330	0	0	0
875	15377	15377	Category A	0.25195313	-0.59985352	-0.69580078	-0.18164063	0.4753418	0.23364258	-17.07	0	18/3/2018	18	3	2018	3:09:52	11392	0.3	3	9	52	0	0.059326172	3.5384766	0.23217773	-0.58300781	-0.6628418	0.12207031	0.041748047	0	0	0	0	0	0	0	0	0	0.9128418	0.087158203	0.069335938	0.01953125	-0.016601563	-0.032714844	0	44330	0	0	0
876	15378	15378	Category A	0.23999023	-0.57592773	-0.64794922	-0.18334961	0.47631836	0.23266602	-17.07	0	18/3/2018	18	3	2018	3:09:52	11392	0.4	3	9	52	0	0.059326172	3.5384766	0.23168945	-0.58276367	-0.66333008	0.061767578	0.018554688	0	0	0	0	0	0	0	0	0	0.9128418	0.087158203	0.030273438	0.008056641	0.006835938	0.015380859	0	44330	0	0	0
877	15379	15379	Category A	0.25195313	-0.58789063	-0.68383789	-0.18432617	0.47241211	0.23486328	-16.58	0	18/3/2018	18	3	2018	3:09:52	11392	0.5	3	9	52	0	0.059326172	3.5384766	0.23168945	-0.58276367	-0.66357422	0.021240234	0.028808594	0	0	0	0	0	0	0	0	0	0.91333008	0.086669922	0.044921875	0.020019531	-0.004882813	-0.020019531	0	44330	0	0	0
878	15380	15380	Category A	0.23999023	-0.58789063	-0.671875	-0.18017578	0.47680664	0.23583984	-16.95	0	18/3/2018	18	3	2018	3:09:52	11392	0.6	3	9	52	0	0.059326172	3.5384766	0.23168945	-0.58325195	-0.6640625	0.083984375	0.011962891	0	0	0	0	0	0	0	0	0	0.91381836	0.086181641	0.020019531	0.008056641	-0.004394531	-0.007568359	0	44330	0	0	0
879	15381	15381	Category A	0.21582031	-0.59985352	-0.68383789	-0.17919922	0.47314453	0.23266602	-16.83	0	18/3/2018	18	3	2018	3:09:52	11392	0.7	3	9	52	0	0.059326172	3.5384766	0.23168945	-0.58398438	-0.6640625	0.074707031	0.029785156	0	0	0	0	0	0	0	0	0	0.91430664	0.085693359	0.051513672	-0.015869141	-0.015625	-0.01953125	0	44330	0	0	0
880	15382	15382	Category A	0.26391602	-0.55175781	-0.69580078	-0.18139648	0.47192383	0.2355957	-16.7	0	18/3/2018	18	3	2018	3:09:52	11392	0.8	3	9	52	0	0.059326172	3.5384766	0.23144531	-0.58398438	-0.6640625	0.09375	0.055419922	0	0	0	0	0	0	0	0	0	0.9140625	0.0859375	0.095947266	0.032226563	0.032226563	-0.031494141	0	44330	0	0	0
881	15383	15383	Category A	0.2277832	-0.58789063	-0.671875	-0.17895508	0.47265625	0.23486328	-17.07	0	18/3/2018	18	3	2018	3:09:52	11392	0.9	3	9	52	0	0.059326172	3.5384766	0.23168945	-0.58349609	-0.66430664	0.25732422	0.009521484	0	0	0	0	0	0	0	0	0	0.9140625	0.0859375	0.015625	-0.00390625	-0.004150391	-0.007324219	0	44330	0	0	0
882	15384	15384	Category A	0.2277832	-0.57592773	-0.65991211	-0.17700195	0.47314453	0.23779297	-17.2	0	18/3/2018	18	3	2018	3:09:53	11393	0	3	9	53	0	0.059326172	3.5384766	0.23193359	-0.58300781	-0.66430664	0.48730469	0.009277344	0	0	0	0	0	0	0	0	0	0.91381836	0.086181641	0.015869141	-0.004150391	0.007080078	0.004394531	0	44330	0	0	0
883	15385	15385	Category A	0.23999023	-0.58789063	-0.69580078	-0.18334961	0.47412109	0.23266602	-16.7	0	18/3/2018	18	3	2018	3:09:53	11393	0.1	3	9	53	0	0.059326172	3.5384766	0.23168945	-0.58300781	-0.66455078	0.4934082	0.032470703	0	0	0	0	0	0	0	0	0	0.9140625	0.0859375	0.043945313	0.008056641	-0.004638672	-0.031005859	0	44330	0	0	0
884	15386	15386	Category A	0.21582031	-0.57592773	-0.65991211	-0.18164063	0.4753418	0.23583984	-16.58	0	18/3/2018	18	3	2018	3:09:53	11393	0.2	3	9	53	0	0.059326172	3.5384766	0.23168945	-0.58276367	-0.66430664	0.19628906	0.018066406	0	0	0	0	0	0	0	0	0	0.91357422	0.086425781	0.02734375	-0.015869141	0.006835938	0.004394531	0	44330	0	0	0
885	15387	15387	Category A	0.2277832	-0.58789063	-0.64794922	-0.18261719	0.47607422	0.23486328	-16.09	0	18/3/2018	18	3	2018	3:09:53	11393	0.3	3	9	53	0	0.059326172	3.5384766	0.23168945	-0.58227539	-0.6640625	0.005371094	0.017578125	0	0	0	0	0	0	0	0	0	0.91308594	0.086914063	0.025878906	-0.00390625	-0.005371094	0.016113281	0	44330	0	0	0
886	15388	15388	Category A	0.23999023	-0.58789063	-0.64794922	-0.1784668	0.47851563	0.23095703	-15.72	0	18/3/2018	18	3	2018	3:09:53	11393	0.4	3	9	53	0	0.059326172	3.5384766	0.23144531	-0.58227539	-0.6640625	0.038085938	0.018798828	0	0	0	0	0	0	0	0	0	0.91308594	0.086914063	0.029785156	0.008300781	-0.005371094	0.016113281	0	44330	0	0	0
887	15389	15389	Category A	0.20385742	-0.57592773	-0.65991211	-0.17993164	0.47314453	0.23266602	-16.09	0	18/3/2018	18	3	2018	3:09:53	11393	0.5	3	9	53	0	0.059326172	3.5384766	0.23144531	-0.58276367	-0.6640625	0.12524414	0.028564453	0	0	0	0	0	0	0	0	0	0.91333008	0.086669922	0.038818359	-0.027587891	0.006835938	0.004150391	0	44330	0	0	0
888	15390	15390	Category A	0.21582031	-0.57592773	-0.671875	-0.18676758	0.47509766	0.22973633	-16.09	0	18/3/2018	18	3	2018	3:09:53	11393	0.6	3	9	53	0	0.059326172	3.5384766	0.23095703	-0.58251953	-0.6640625	0.58959961	0.018066406	0	0	0	0	0	0	0	0	0	0.91308594	0.086914063	0.029541016	-0.015136719	0.006591797	-0.007568359	0	44330	0	0	0
889	15391	15391	Category A	0.25195313	-0.58789063	-0.65991211	-0.1784668	0.47924805	0.2277832	-16.71	0	18/3/2018	18	3	2018	3:09:53	11393	0.7	3	9	53	0	0.059326172	3.5384766	0.23071289	-0.58251953	-0.6640625	0.81933594	0.021972656	0	0	0	0	0	0	0	0	0	0.91308594	0.086914063	0.030273438	0.020996094	-0.005126953	0.004150391	0	44330	0	0	0
890	15392	15392	Category A	0.21582031	-0.58789063	-0.63598633	-0.17895508	0.47338867	0.23583984	-16.95	0	18/3/2018	18	3	2018	3:09:53	11393	0.8	3	9	53	0	0.059326172	3.5384766	0.23095703	-0.58251953	-0.6640625	0.9387207	0.032226563	0	0	0	0	0	0	0	0	0	0.91308594	0.086914063	0.048583984	-0.015136719	-0.005126953	0.028076172	0	44330	0	0	0
891	15393	15393	Category A	0.21582031	-0.58789063	-0.64794922	-0.18603516	0.47167969	0.23364258	-16.83	0	18/3/2018	18	3	2018	3:09:53	11393	0.9	3	9	53	0	0.059326172	3.5513672	0.23120117	-0.58276367	-0.66357422	1.1640625	0.022460938	0	0	0	0	0	0	0	0	0	0.91308594	0.086914063	0.036132813	-0.015380859	-0.004882813	0.015625	0	44330	0	0	0
892	15394	15394	Category A	0.25195313	-0.61181641	-0.65991211	-0.18334961	0.47338867	0.23681641	-16.95	0	18/3/2018	18	3	2018	3:09:54	11394	0	3	9	54	0	0.059326172	3.5513672	0.23144531	-0.58300781	-0.66333008	1.2734375	0.035400391	0	0	0	0	0	0	0	0	0	0.91308594	0.086914063	0.052734375	0.020263672	-0.028564453	0.003417969	0	44330	0	0	0
893	15395	15395	Category A	0.2277832	-0.57592773	-0.65991211	-0.18188477	0.4777832	0.23510742	-16.58	0	18/3/2018	18	3	2018	3:09:54	11394	0.1	3	9	54	0	0.059326172	3.5513672	0.23144531	-0.58276367	-0.66333008	1.2851563	0.008544922	0	0	0	0	0	0	0	0	0	0.9128418	0.087158203	0.014160156	-0.003662109	0.006835938	0.003417969	0	44330	0	0	0
894	15396	15396	Category A	0.20385742	-0.57592773	-0.65991211	-0.18066406	0.47631836	0.23583984	-16.34	0	18/3/2018	18	3	2018	3:09:54	11394	0.2	3	9	54	0	0.059326172	3.5513672	0.23144531	-0.58203125	-0.66357422	0.92431641	0.028564453	0	0	0	0	0	0	0	0	0	0.91259766	0.087402344	0.037597656	-0.027587891	0.006103516	0.003662109	0	44330	0	0	0
895	15397	15397	Category A	0.2277832	-0.58789063	-0.64794922	-0.18505859	0.47680664	0.22998047	-16.71	0	18/3/2018	18	3	2018	3:09:54	11394	0.3	3	9	54	0	0.059326172	3.5513672	0.23168945	-0.58203125	-0.66357422	0.60888672	0.017089844	0	0	0	0	0	0	0	0	0	0.9128418	0.087158203	0.025390625	-0.00390625	-0.005615234	0.015625	0	44330	0	0	0
896	15398	15398	Category A	0.23999023	-0.58789063	-0.64794922	-0.18115234	0.47753906	0.2277832	-17.07	0	18/3/2018	18	3	2018	3:09:54	11394	0.4	3	9	54	0	0.059326172	3.5513672	0.23144531	-0.58154297	-0.66357422	0.515625	0.018798828	0	0	0	0	0	0	0	0	0	0.91235352	0.087646484	0.030273438	0.008300781	-0.006103516	0.015625	0	44330	0	0	0
897	15399	15399	Category A	0.25195313	-0.57592773	-0.64794922	-0.17700195	0.47314453	0.23779297	-17.56	0	18/3/2018	18	3	2018	3:09:54	11394	0.5	3	9	54	0	0.059326172	3.5513672	0.23168945	-0.58154297	-0.66357422	0.27758789	0.026123047	0	0	0	0	0	0	0	0	0	0.91235352	0.087646484	0.041503906	0.020019531	0.005615234	0.015625	0	44330	0	0	0
898	15400	15400	Category A	0.2277832	-0.58789063	-0.65991211	-0.17822266	0.47583008	0.23095703	-17.44	0	18/3/2018	18	3	2018	3:09:54	11394	0.6	3	9	54	0	0.059326172	3.5513672	0.23193359	-0.58154297	-0.66333008	0.16162109	0.008300781	0	0	0	0	0	0	0	0	0	0.91235352	0.087646484	0.013916016	-0.004150391	-0.006103516	0.003417969	0	44330	0	0	0
899	15401	15401	Category A	0.21582031	-0.59985352	-0.68383789	-0.17553711	0.47509766	0.23901367	-16.58	0	18/3/2018	18	3	2018	3:09:54	11394	0.7	3	9	54	0	0.059326172	3.5513672	0.23193359	-0.58154297	-0.6628418	0.033203125	0.031982422	0	0	0	0	0	0	0	0	0	0.91186523	0.088134766	0.055175781	-0.016113281	-0.018066406	-0.020751953	0	44330	0	0	0
900	15402	15402	Category A	0.23999023	-0.59985352	-0.64794922	-0.18432617	0.47412109	0.23364258	-14.98	0	18/3/2018	18	3	2018	3:09:54	11394	0.8	3	9	54	0	0.059326172	3.5513672	0.23193359	-0.58154297	-0.66235352	0.18432617	0.024414063	0	0	0	0	0	0	0	0	0	0.91162109	0.088378906	0.040283203	0.0078125	-0.018066406	0.014404297	0	44330	0	0	0
901	15403	15403	Category A	0.20385742	-0.58789063	-0.68383789	-0.18066406	0.47631836	0.23486328	-13.75	0	18/3/2018	18	3	2018	3:09:54	11394	0.9	3	9	54	0	0.059326172	3.5513672	0.23217773	-0.58154297	-0.66259766	0.265625	0.035888672	0	0	0	0	0	0	0	0	0	0.91162109	0.088378906	0.055664063	-0.028320313	-0.006103516	-0.020996094	0	44330	0	0	0
902	15404	15404	Category A	0.23999023	-0.58789063	-0.64794922	-0.18139648	0.46801758	0.23583984	-12.16	0	18/3/2018	18	3	2018	3:09:55	11395	0	3	9	55	0	0.059326172	3.5513672	0.23193359	-0.58154297	-0.66259766	0.23510742	0.017578125	0	0	0	0	0	0	0	0	0	0.91162109	0.088378906	0.028564453	0.0078125	-0.006103516	0.014648438	0	44330	0	0	0
903	15405	15405	Category A	0.2277832	-0.57592773	-0.64794922	-0.17700195	0.47314453	0.23486328	-10.68	0	18/3/2018	18	3	2018	3:09:55	11395	0.1	3	9	55	0	0.059326172	3.5513672	0.23193359	-0.58178711	-0.66259766	0.09375	0.016357422	0	0	0	0	0	0	0	0	0	0.91186523	0.088134766	0.024902344	-0.004150391	0.005859375	0.014648438	0	44330	0	0	0
904	15406	15406	Category A	0.2277832	-0.59985352	-0.65991211	-0.18530273	0.47851563	0.23364258	-10.68	0	18/3/2018	18	3	2018	3:09:55	11395	0.2	3	9	55	0	0.059326172	3.5513672	0.23217773	-0.58154297	-0.66235352	0.26928711	0.018798828	0	0	0	0	0	0	0	0	0	0.91162109	0.088378906	0.024902344	-0.004394531	-0.018066406	0.002441406	0	44330	0	0	0
905	15407	15407	Category A	0.2277832	-0.61181641	-0.671875	-0.18237305	0.47167969	0.23339844	-10.8	0	18/3/2018	18	3	2018	3:09:55	11395	0.3	3	9	55	0	0.059326172	3.5513672	0.23217773	-0.58154297	-0.66210938	0.55053711	0.031738281	0	0	0	0	0	0	0	0	0	0.91162109	0.088378906	0.044189453	-0.004394531	-0.030029297	-0.009521484	0	44330	0	0	0
906	15408	15408	Category A	0.2277832	-0.56396484	-0.69580078	-0.17993164	0.47509766	0.23583984	-11.91	0	18/3/2018	18	3	2018	3:09:55	11395	0.4	3	9	55	0	0.059326172	3.5513672	0.23242188	-0.58154297	-0.66235352	0.56420898	0.038085938	0	0	0	0	0	0	0	0	0	0.91162109	0.088378906	0.055664063	-0.004638672	0.017578125	-0.033203125	0	44330	0	0	0
907	15409	15409	Category A	0.23999023	-0.56396484	-0.68383789	-0.18408203	0.47363281	0.2355957	-13.51	0	18/3/2018	18	3	2018	3:09:55	11395	0.5	3	9	55	0	0.059326172	3.5513672	0.23266602	-0.58178711	-0.6628418	0.53930664	0.028320313	0	0	0	0	0	0	0	0	0	0.91210938	0.087890625	0.046142578	0.007080078	0.017822266	-0.020751953	0	44330	0	0	0
908	15410	15410	Category A	0.2277832	-0.57592773	-0.65991211	-0.17651367	0.47583008	0.23291016	-14.37	0	18/3/2018	18	3	2018	3:09:55	11395	0.6	3	9	55	0	0.059326172	3.5513672	0.23217773	-0.58154297	-0.6628418	0.66381836	0.008056641	0	0	0	0	0	0	0	0	0	0.91210938	0.087890625	0.013427734	-0.004394531	0.005615234	0.002929688	0	44330	0	0	0
909	15411	15411	Category A	0.20385742	-0.58789063	-0.65991211	-0.18334961	0.47265625	0.23852539	-14.61	0	18/3/2018	18	3	2018	3:09:55	11395	0.7	3	9	55	0	0.059326172	3.5513672	0.23193359	-0.58178711	-0.6628418	0.61010742	0.028808594	0	0	0	0	0	0	0	0	0	0.91186523	0.088134766	0.037109375	-0.028076172	-0.005859375	0.002929688	0	44330	0	0	0
910	15412	15412	Category A	0.23999023	-0.59985352	-0.64794922	-0.18066406	0.4753418	0.23681641	-14.98	0	18/3/2018	18	3	2018	3:09:55	11395	0.8	3	9	55	0	0.059326172	3.5513672	0.23193359	-0.58203125	-0.6628418	0.067382813	0.024414063	0	0	0	0	0	0	0	0	0	0.91235352	0.087646484	0.040527344	0.0078125	-0.017578125	0.014892578	0	44330	0	0	0
911	15413	15413	Category A	0.23999023	-0.61181641	-0.65991211	-0.18334961	0.47680664	0.22973633	-15.23	0	18/3/2018	18	3	2018	3:09:55	11395	0.9	3	9	55	0	0.059326172	3.5513672	0.23266602	-0.58276367	-0.66308594	0.41381836	0.030029297	0	0	0	0	0	0	0	0	0	0.9128418	0.087158203	0.039550781	0.007080078	-0.028808594	0.003173828	0	44330	0	0	0
912	15414	15414	Category A	0.23999023	-0.59985352	-0.63598633	-0.1730957	0.47045898	0.23291016	-15.6	0	18/3/2018	18	3	2018	3:09:56	11396	0	3	9	56	0	0.059326172	3.5513672	0.23266602	-0.58276367	-0.66357422	0.63305664	0.033203125	0	0	0	0	0	0	0	0	0	0.91333008	0.086669922	0.051757813	0.007080078	-0.016845703	0.027587891	0	44330	0	0	0
913	15415	15415	Category A	0.2277832	-0.58789063	-0.65991211	-0.17895508	0.47436523	0.23779297	-15.84	0	18/3/2018	18	3	2018	3:09:56	11396	0.1	3	9	56	0	0.059326172	3.5513672	0.23291016	-0.58227539	-0.66381836	0.34667969	0.008544922	0	0	0	0	0	0	0	0	0	0.91333008	0.086669922	0.014648438	-0.005126953	-0.005371094	0.00390625	0	44330	0	0	0
914	15416	15416	Category A	0.23999023	-0.58789063	-0.64794922	-0.18066406	0.47412109	0.23583984	-16.09	0	18/3/2018	18	3	2018	3:09:56	11396	0.2	3	9	56	0	0.059326172	3.5513672	0.23339844	-0.58227539	-0.6640625	0.21386719	0.018066406	0	0	0	0	0	0	0	0	0	0.91357422	0.086425781	0.028076172	0.006347656	-0.005371094	0.016113281	0	44330	0	0	0
915	15417	15417	Category A	0.2277832	-0.56396484	-0.68383789	-0.17651367	0.47583008	0.23706055	-16.09	0	18/3/2018	18	3	2018	3:09:56	11396	0.3	3	9	56	0	0.059326172	3.5513672	0.23339844	-0.58276367	-0.66357422	0.23608398	0.028076172	0	0	0	0	0	0	0	0	0	0.91357422	0.086425781	0.044433594	-0.005615234	0.018798828	-0.020019531	0	44330	0	0	0
916	15418	15418	Category A	0.25195313	-0.57592773	-0.65991211	-0.18505859	0.47167969	0.23266602	-15.6	0	18/3/2018	18	3	2018	3:09:56	11396	0.4	3	9	56	0	0.059326172	3.5513672	0.23339844	-0.58227539	-0.66308594	0.067382813	0.019775391	0	0	0	0	0	0	0	0	0	0.9128418	0.087158203	0.028320313	0.018310547	0.006347656	0.003173828	0	44330	0	0	0
917	15419	15419	Category A	0.2277832	-0.59985352	-0.69580078	-0.1809082	0.47680664	0.23071289	-15.35	0	18/3/2018	18	3	2018	3:09:56	11396	0.5	3	9	56	0	0.059326172	3.5513672	0.2331543	-0.58227539	-0.66333008	0.045166016	0.037109375	0	0	0	0	0	0	0	0	0	0.9128418	0.087158203	0.055419922	-0.005371094	-0.017333984	-0.032226563	0	44330	0	0	0
918	15420	15420	Category A	0.2277832	-0.59985352	-0.671875	-0.18286133	0.47509766	0.23681641	-15.35	0	18/3/2018	18	3	2018	3:09:56	11396	0.6	3	9	56	0	0.059326172	3.5513672	0.2331543	-0.58203125	-0.6628418	0.37890625	0.020507813	0	0	0	0	0	0	0	0	0	0.91259766	0.087402344	0.031982422	-0.005371094	-0.017578125	-0.008789063	0	44330	0	0	0
919	15421	15421	Category A	0.2277832	-0.56396484	-0.65991211	-0.17651367	0.47387695	0.2277832	-15.6	0	18/3/2018	18	3	2018	3:09:56	11396	0.7	3	9	56	0	0.059326172	3.5513672	0.23291016	-0.58178711	-0.6628418	0.57006836	0.018798828	0	0	0	0	0	0	0	0	0	0.91235352	0.087646484	0.026367188	-0.005126953	0.017822266	0.002929688	0	44330	0	0	0
920	15422	15422	Category A	0.2277832	-0.55175781	-0.65991211	-0.17993164	0.47167969	0.23168945	-16.09	0	18/3/2018	18	3	2018	3:09:56	11396	0.8	3	9	56	0	0.059326172	3.5513672	0.2331543	-0.58154297	-0.66259766	1.0048828	0.030273438	0	0	0	0	0	0	0	0	0	0.91186523	0.088134766	0.038085938	-0.005371094	0.029785156	0.002685547	0	44330	0	0	0
921	15423	15423	Category A	0.25195313	-0.56396484	-0.671875	-0.18432617	0.47851563	0.23095703	-16.46	0	18/3/2018	18	3	2018	3:09:56	11396	0.9	3	9	56	0	0.059326172	3.5513672	0.23291016	-0.58178711	-0.66235352	1.4902344	0.027587891	0	0	0	0	0	0	0	0	0	0.91186523	0.088134766	0.046142578	0.018798828	0.017822266	-0.009277344	0	44330	0	0	0
922	15424	15424	Category A	0.2277832	-0.57592773	-0.68383789	-0.18188477	0.47607422	0.23193359	-16.58	0	18/3/2018	18	3	2018	3:09:57	11397	0	3	9	57	0	0.059326172	3.5513672	0.2331543	-0.58154297	-0.66210938	1.7780762	0.022705078	0	0	0	0	0	0	0	0	0	0.91162109	0.088378906	0.032470703	-0.005371094	0.005615234	-0.021484375	0	44330	0	0	0
923	15425	15425	Category A	0.23999023	-0.56396484	-0.63598633	-0.17651367	0.47094727	0.23583984	-16.58	0	18/3/2018	18	3	2018	3:09:57	11397	0.111	3	9	57	0	0.059326172	3.5513672	0.2331543	-0.58129883	-0.66210938	1.7114258	0.032226563	0	0	0	0	0	0	0	0	0	0.91162109	0.088378906	0.050292969	0.006591797	0.017333984	0.026123047	0	44330	0	0	0
924	15426	15426	Category A	0.23999023	-0.56396484	-0.65991211	-0.17895508	0.47265625	0.23486328	-16.09	0	18/3/2018	18	3	2018	3:09:57	11397	0.222	3	9	57	0	0.059326172	3.5513672	0.23339844	-0.58129883	-0.66162109	1.236084	0.018554688	0	0	0	0	0	0	0	0	0	0.91113281	0.088867188	0.025634766	0.006347656	0.017333984	0.001708984	0	44330	0	0	0
925	15427	15427	Category A	0.23999023	-0.58789063	-0.671875	-0.1809082	0.47875977	0.23193359	-15.97	0	18/3/2018	18	3	2018	3:09:57	11397	0.333	3	9	57	0	0.059326172	3.5513672	0.23364258	-0.58129883	-0.66137695	0.65673828	0.013671875	0	0	0	0	0	0	0	0	0	0.91113281	0.088867188	0.022949219	0.006103516	-0.006347656	-0.010253906	0	44330	0	0	0
926	15428	15428	Category A	0.2277832	-0.59985352	-0.68383789	-0.18530273	0.47753906	0.23071289	-15.72	0	18/3/2018	18	3	2018	3:09:57	11397	0.444	3	9	57	0	0.059326172	3.5513672	0.23388672	-0.58129883	-0.66162109	0.016845703	0.029296875	0	0	0	0	0	0	0	0	0	0.91137695	0.088623047	0.046386719	-0.006103516	-0.018310547	-0.021972656	0	44330	0	0	0
927	15429	15429	Category A	0.21582031	-0.59985352	-0.65991211	-0.18237305	0.4699707	0.2355957	-15.6	0	18/3/2018	18	3	2018	3:09:57	11397	0.555	3	9	57	0	0.059326172	3.5513672	0.23339844	-0.58154297	-0.66210938	0.33007813	0.025390625	0	0	0	0	0	0	0	0	0	0.91162109	0.088378906	0.038085938	-0.017578125	-0.018066406	0.002197266	0	44330	0	0	0
928	15430	15430	Category A	0.25195313	-0.58789063	-0.65991211	-0.17822266	0.47583008	0.22998047	-16.09	0	18/3/2018	18	3	2018	3:09:57	11397	0.666	3	9	57	0	0.059326172	3.5513672	0.23388672	-0.58178711	-0.66210938	0.66259766	0.018798828	0	0	0	0	0	0	0	0	0	0.91186523	0.088134766	0.026123047	0.017822266	-0.005859375	0.002197266	0	44330	0	0	0
929	15431	15431	Category A	0.26391602	-0.58789063	-0.671875	-0.17919922	0.47753906	0.23608398	-16.09	0	18/3/2018	18	3	2018	3:09:57	11397	0.777	3	9	57	0	0.059326172	3.5513672	0.23413086	-0.58178711	-0.66210938	0.87402344	0.031494141	0	0	0	0	0	0	0	0	0	0.91210938	0.087890625	0.045166016	0.029541016	-0.005859375	-0.009521484	0	44330	0	0	0
930	15432	15432	Category A	0.23999023	-0.57592773	-0.65991211	-0.18334961	0.47509766	0.23486328	-16.21	0	18/3/2018	18	3	2018	3:09:57	11397	0.888	3	9	57	0	0.059326172	3.5513672	0.234375	-0.58178711	-0.66210938	0.94140625	0.008300781	0	0	0	0	0	0	0	0	0	0.91210938	0.087890625	0.013671875	0.005371094	0.005859375	0.002197266	0	44330	0	0	0
931	15433	15433	Category A	0.23999023	-0.58789063	-0.65991211	-0.18188477	0.47851563	0.23291016	-16.34	0	18/3/2018	18	3	2018	3:09:58	11398	0	3	9	58	0	0.059326172	3.5513672	0.234375	-0.58154297	-0.66259766	0.69897461	0.008544922	0	0	0	0	0	0	0	0	0	0.91235352	0.087646484	0.014404297	0.005371094	-0.006103516	0.002685547	0	44330	0	0	0
932	15434	15434	Category A	0.2277832	-0.56396484	-0.64794922	-0.17700195	0.47314453	0.23681641	-16.21	0	18/3/2018	18	3	2018	3:09:58	11398	0.09	3	9	58	0	0.059326172	3.5513672	0.234375	-0.58154297	-0.6628418	0.52050781	0.024169922	0	0	0	0	0	0	0	0	0	0.91259766	0.087402344	0.039306641	-0.006591797	0.017578125	0.014892578	0	44330	0	0	0
933	15435	15435	Category A	0.2277832	-0.56396484	-0.68383789	-0.18286133	0.4777832	0.23071289	-16.46	0	18/3/2018	18	3	2018	3:09:58	11398	0.181	3	9	58	0	0.059326172	3.5513672	0.23388672	-0.58081055	-0.66259766	0.51342773	0.027587891	0	0	0	0	0	0	0	0	0	0.91186523	0.088134766	0.044189453	-0.006103516	0.016845703	-0.020996094	0	44330	0	0	0
934	15436	15436	Category A	0.23999023	-0.58789063	-0.64794922	-0.18188477	0.4777832	0.23071289	-16.58	0	18/3/2018	18	3	2018	3:09:58	11398	0.272	3	9	58	0	0.059326172	3.5513672	0.23413086	-0.58105469	-0.6628418	0.27319336	0.017333984	0	0	0	0	0	0	0	0	0	0.91210938	0.087890625	0.027587891	0.005615234	-0.006591797	0.014892578	0	44330	0	0	0
935	15437	15437	Category A	0.23999023	-0.56396484	-0.65991211	-0.1809082	0.47509766	0.23193359	-16.34	0	18/3/2018	18	3	2018	3:09:58	11398	0.363	3	9	58	0	0.059326172	3.5513672	0.23461914	-0.58105469	-0.6628418	0.080566406	0.018066406	0	0	0	0	0	0	0	0	0	0.91210938	0.087890625	0.025390625	0.005126953	0.017089844	0.002929688	0	44330	0	0	0
936	15438	15438	Category A	0.2277832	-0.57592773	-0.65991211	-0.17993164	0.4753418	0.23486328	-16.58	0	18/3/2018	18	3	2018	3:09:58	11398	0.454	3	9	58	0	0.059326172	3.5513672	0.23486328	-0.58081055	-0.66259766	0.44873047	0.009033203	0	0	0	0	0	0	0	0	0	0.91210938	0.087890625	0.014892578	-0.007080078	0.004882813	0.002685547	0	44330	0	0	0
937	15439	15439	Category A	0.25195313	-0.56396484	-0.65991211	-0.17797852	0.47314453	0.23364258	-16.83	0	18/3/2018	18	3	2018	3:09:58	11398	0.545	3	9	58	0	0.059326172	3.5513672	0.23461914	-0.58056641	-0.66259766	0.29077148	0.023925781	0	0	0	0	0	0	0	0	0	0.91186523	0.088134766	0.036621094	0.017089844	0.016601563	0.002685547	0	44330	0	0	0
938	15440	15440	Category A	0.23999023	-0.57592773	-0.65991211	-0.1809082	0.4777832	0.23291016	-16.95	0	18/3/2018	18	3	2018	3:09:58	11398	0.636	3	9	58	0	0.059326172	3.5513672	0.234375	-0.58056641	-0.66333008	0.2331543	0.008056641	0	0	0	0	0	0	0	0	0	0.91210938	0.087890625	0.013671875	0.005371094	0.004638672	0.003417969	0	44330	0	0	0
939	15441	15441	Category A	0.23999023	-0.57592773	-0.63598633	-0.18432617	0.47753906	0.22973633	-17.32	0	18/3/2018	18	3	2018	3:09:58	11398	0.727	3	9	58	0	0.059326172	3.5513672	0.23413086	-0.58032227	-0.66333008	0.38232422	0.028320313	0	0	0	0	0	0	0	0	0	0.91210938	0.087890625	0.037597656	0.005615234	0.004394531	0.02734375	0	44330	0	0	0
940	15442	15442	Category A	0.23999023	-0.57592773	-0.68383789	-0.18334961	0.47509766	0.23388672	-17.44	0	18/3/2018	18	3	2018	3:09:58	11398	0.818	3	9	58	0	0.059326172	3.5513672	0.23461914	-0.58007813	-0.66308594	0.27783203	0.021484375	0	0	0	0	0	0	0	0	0	0.91162109	0.088378906	0.030029297	0.005126953	0.004150391	-0.020507813	0	44330	0	0	0
941	15443	15443	Category A	0.2277832	-0.57592773	-0.64794922	-0.18164063	0.47167969	0.23266602	-17.32	0	18/3/2018	18	3	2018	3:09:58	11398	0.909	3	9	58	0	0.059326172	3.5513672	0.23461914	-0.57958984	-0.66333008	0.13061523	0.017333984	0	0	0	0	0	0	0	0	0	0.91162109	0.088378906	0.026123047	-0.006835938	0.003662109	0.015380859	0	44330	0	0	0
942	15444	15444	Category A	0.23999023	-0.57592773	-0.65991211	-0.18066406	0.47314453	0.23461914	-16.95	0	18/3/2018	18	3	2018	3:09:59	11399	0	3	9	59	0	0.059326172	3.5513672	0.23486328	-0.57983398	-0.66333008	0.59912109	0.007080078	0	0	0	0	0	0	0	0	0	0.91186523	0.088134766	0.012451172	0.004882813	0.00390625	0.003417969	0	44330	0	0	0
943	15445	15445	Category A	0.23999023	-0.57592773	-0.63598633	-0.18603516	0.47509766	0.22973633	-16.7	0	18/3/2018	18	3	2018	3:09:59	11399	0.1	3	9	59	0	0.059326172	3.5513672	0.23486328	-0.58007813	-0.66381836	0.69506836	0.028564453	0	0	0	0	0	0	0	0	0	0.91235352	0.087646484	0.036865234	0.004882813	0.004150391	0.027832031	0	44330	0	0	0
944	15446	15446	Category A	0.2277832	-0.58789063	-0.63598633	-0.17993164	0.47314453	0.23266602	-16.58	0	18/3/2018	18	3	2018	3:09:59	11399	0.2	3	9	59	0	0.059326172	3.5513672	0.23510742	-0.58007813	-0.6640625	0.76318359	0.030029297	0	0	0	0	0	0	0	0	0	0.91259766	0.087402344	0.043212891	-0.007324219	-0.007568359	0.028076172	0	44330	0	0	0
945	15447	15447	Category A	0.23999023	-0.58789063	-0.671875	-0.18164063	0.47265625	0.23266602	-16.83	0	18/3/2018	18	3	2018	3:09:59	11399	0.3	3	9	59	0	0.059326172	3.5513672	0.23535156	-0.58007813	-0.66381836	0.83496094	0.01171875	0	0	0	0	0	0	0	0	0	0.91259766	0.087402344	0.020019531	0.004394531	-0.007568359	-0.0078125	0	44330	0	0	0
946	15448	15448	Category A	0.23999023	-0.59985352	-0.69580078	-0.18530273	0.47851563	0.23168945	-16.95	0	18/3/2018	18	3	2018	3:09:59	11399	0.4	3	9	59	0	0.059326172	3.5513672	0.23583984	-0.57983398	-0.66333008	0.70581055	0.038085938	0	0	0	0	0	0	0	0	0	0.91210938	0.087890625	0.056152344	0.00390625	-0.019775391	-0.032226563	0	44330	0	0	0
947	15449	15449	Category A	0.21582031	-0.57592773	-0.671875	-0.1809082	0.47680664	0.22998047	-17.2	0	18/3/2018	18	3	2018	3:09:59	11399	0.5	3	9	59	0	0.059326172	3.5513672	0.23608398	-0.58007813	-0.6628418	0.33666992	0.022460938	0	0	0	0	0	0	0	0	0	0.91186523	0.088134766	0.033203125	-0.020263672	0.004150391	-0.008789063	0	44330	0	0	0
948	15450	15450	Category A	0.21582031	-0.56396484	-0.671875	-0.17797852	0.47241211	0.23364258	-17.07	0	18/3/2018	18	3	2018	3:09:59	11399	0.6	3	9	59	0	0.059326172	3.5513672	0.23608398	-0.58032227	-0.66259766	0.23486328	0.027587891	0	0	0	0	0	0	0	0	0	0.91186523	0.088134766	0.045898438	-0.020263672	0.016357422	-0.009033203	0	44330	0	0	0
949	15451	15451	Category A	0.2277832	-0.59985352	-0.65991211	-0.18603516	0.47607422	0.23486328	-16.83	0	18/3/2018	18	3	2018	3:09:59	11399	0.7	3	9	59	0	0.059326172	3.5513672	0.23608398	-0.58032227	-0.66259766	0.16918945	0.021240234	0	0	0	0	0	0	0	0	0	0.91186523	0.088134766	0.030273438	-0.008300781	-0.019287109	0.002685547	0	44330	0	0	0
950	15452	15452	Category A	0.26391602	-0.61181641	-0.671875	-0.18774414	0.47973633	0.23168945	-17.07	0	18/3/2018	18	3	2018	3:09:59	11399	0.8	3	9	59	0	0.059326172	3.5513672	0.23681641	-0.58032227	-0.66259766	0.22949219	0.042236328	0	0	0	0	0	0	0	0	0	0.91210938	0.087890625	0.067382813	0.026855469	-0.03125	-0.009033203	0	44330	0	0	0
951	15453	15453	Category A	0.2277832	-0.57592773	-0.68383789	-0.18334961	0.47509766	0.23388672	-16.83	0	18/3/2018	18	3	2018	3:09:59	11399	0.9	3	9	59	0	0.059326172	3.5513672	0.23657227	-0.58007813	-0.66259766	0.46435547	0.023193359	0	0	0	0	0	0	0	0	0	0.91186523	0.088134766	0.034179688	-0.008789063	0.004150391	-0.020996094	0	44330	0	0	0
952	15454	15454	Category A	0.23999023	-0.55175781	-0.68383789	-0.18066406	0.4753418	0.2355957	-17.32	0	18/3/2018	18	3	2018	3:10:00	11400	0	3	10	0	0	0.059326172	3.5513672	0.23657227	-0.5793457	-0.66210938	0.48291016	0.03515625	0	0	0	0	0	0	0	0	0	0.91113281	0.088867188	0.052490234	0.003173828	0.027587891	-0.021484375	0	44330	0	0	0
953	15455	15455	Category A	0.23999023	-0.58789063	-0.65991211	-0.18334961	0.47338867	0.23681641	-17.32	0	18/3/2018	18	3	2018	3:10:00	11400	0.1	3	10	0	0	0.059326172	3.5513672	0.23632813	-0.57885742	-0.66259766	0.44604492	0.009765625	0	0	0	0	0	0	0	0	0	0.91113281	0.088867188	0.015136719	0.003417969	-0.008789063	0.002685547	0	44330	0	0	0
954	15456	15456	Category A	0.2277832	-0.58789063	-0.64794922	-0.18188477	0.47827148	0.22998047	-17.2	0	18/3/2018	18	3	2018	3:10:00	11400	0.2	3	10	0	0	0.059326172	3.5513672	0.23583984	-0.57910156	-0.6628418	0.70605469	0.019042969	0	0	0	0	0	0	0	0	0	0.91137695	0.088623047	0.031982422	-0.008056641	-0.008544922	0.014892578	0	44330	0	0	0
955	15457	15457	Category A	0.23999023	-0.57592773	-0.64794922	-0.17456055	0.4777832	0.23779297	-17.44	0	18/3/2018	18	3	2018	3:10:00	11400	0.3	3	10	0	0	0.059326172	3.5513672	0.23583984	-0.57885742	-0.66308594	0.84716797	0.015869141	0	0	0	0	0	0	0	0	0	0.91137695	0.088623047	0.022460938	0.00390625	0.002929688	0.015136719	0	44330	0	0	0
956	15458	15458	Category A	0.2277832	-0.56396484	-0.65991211	-0.17700195	0.47314453	0.23583984	-16.83	0	18/3/2018	18	3	2018	3:10:00	11400	0.4	3	10	0	0	0.059326172	3.5513672	0.2355957	-0.5793457	-0.66259766	0.52050781	0.017333984	0	0	0	0	0	0	0	0	0	0.91113281	0.088867188	0.026123047	-0.0078125	0.015380859	0.002685547	0	44330	0	0	0
957	15459	15459	Category A	0.25195313	-0.56396484	-0.65991211	-0.18066406	0.47631836	0.23486328	-16.95	0	18/3/2018	18	3	2018	3:10:00	11400	0.5	3	10	0	0	0.059326172	3.5513672	0.23535156	-0.57958984	-0.66259766	0.42089844	0.022705078	0	0	0	0	0	0	0	0	0	0.91113281	0.088867188	0.034667969	0.016357422	0.015625	0.002685547	0	44330	0	0	0
958	15460	15460	Category A	0.2277832	-0.57592773	-0.671875	-0.17919922	0.47851563	0.23095703	-16.95	0	18/3/2018	18	3	2018	3:10:00	11400	0.6	3	10	0	0	0.059326172	3.5513672	0.23535156	-0.57910156	-0.66210938	0.65185547	0.012695313	0	0	0	0	0	0	0	0	0	0.91064453	0.089355469	0.020751953	-0.007568359	0.003173828	-0.009521484	0	44330	0	0	0
959	15461	15461	Category A	0.2277832	-0.57592773	-0.65991211	-0.17651367	0.47583008	0.23706055	-17.2	0	18/3/2018	18	3	2018	3:10:00	11400	0.7	3	10	0	0	0.059326172	3.5513672	0.23583984	-0.57885742	-0.66210938	0.77514648	0.008789063	0	0	0	0	0	0	0	0	0	0.91064453	0.089355469	0.013427734	-0.008056641	0.002929688	0.002197266	0	44330	0	0	0
960	15462	15462	Category A	0.23999023	-0.57592773	-0.671875	-0.17822266	0.47753906	0.22875977	-17.56	0	18/3/2018	18	3	2018	3:10:00	11400	0.8	3	10	0	0	0.059326172	3.5513672	0.2355957	-0.57885742	-0.66210938	0.60253906	0.010986328	0	0	0	0	0	0	0	0	0	0.91064453	0.089355469	0.017089844	0.004150391	0.002929688	-0.009521484	0	44330	0	0	0
961	15463	15463	Category A	0.25195313	-0.56396484	-0.65991211	-0.1862793	0.47851563	0.23071289	-17.32	0	18/3/2018	18	3	2018	3:10:00	11400	0.9	3	10	0	0	0.059326172	3.5513672	0.23535156	-0.5793457	-0.66162109	0.390625	0.022460938	0	0	0	0	0	0	0	0	0	0.91040039	0.089599609	0.033691406	0.016357422	0.015380859	0.001708984	0	44330	0	0	0
962	15464	15464	Category A	0.2277832	-0.56396484	-0.65991211	-0.17993164	0.47509766	0.23583984	-17.2	0	18/3/2018	18	3	2018	3:10:01	11401	0	3	10	1	0	0.059326172	3.5513672	0.23510742	-0.5793457	-0.66162109	0.40161133	0.017089844	0	0	0	0	0	0	0	0	0	0.91040039	0.089599609	0.024414063	-0.007324219	0.015380859	0.001708984	0	44330	0	0	0
963	15465	15465	Category A	0.26391602	-0.58789063	-0.64794922	-0.17626953	0.47680664	0.23510742	-16.71	0	18/3/2018	18	3	2018	3:10:01	11401	0.111	3	10	1	0	0.059326172	3.5513672	0.23535156	-0.5793457	-0.66113281	0.35253906	0.032470703	0	0	0	0	0	0	0	0	0	0.90991211	0.090087891	0.050292969	0.028320313	-0.008300781	0.013183594	0	44330	0	0	0
964	15466	15466	Category A	0.2277832	-0.57592773	-0.64794922	-0.17822266	0.47485352	0.22875977	-16.34	0	18/3/2018	18	3	2018	3:10:01	11401	0.222	3	10	1	0	0.059326172	3.5513672	0.23535156	-0.5793457	-0.66137695	0.069824219	0.015625	0	0	0	0	0	0	0	0	0	0.91015625	0.08984375	0.024414063	-0.007568359	0.003417969	0.013427734	0	44330	0	0	0
965	15467	15467	Category A	0.23999023	-0.58789063	-0.671875	-0.1809082	0.4777832	0.23095703	-16.46	0	18/3/2018	18	3	2018	3:10:01	11401	0.333	3	10	1	0	0.059326172	3.5513672	0.23535156	-0.57958984	-0.66137695	0.48535156	0.013671875	0	0	0	0	0	0	0	0	0	0.91040039	0.089599609	0.022949219	0.004394531	-0.008056641	-0.010253906	0	44330	0	0	0
966	15468	15468	Category A	0.21582031	-0.59985352	-0.671875	-0.18066406	0.4753418	0.2355957	-16.46	0	18/3/2018	18	3	2018	3:10:01	11401	0.444	3	10	1	0	0.059326172	3.5513672	0.23486328	-0.57958984	-0.66137695	0.52929688	0.029785156	0	0	0	0	0	0	0	0	0	0.91015625	0.08984375	0.049804688	-0.019042969	-0.020019531	-0.010253906	0	44330	0	0	0
967	15469	15469	Category A	0.23999023	-0.59985352	-0.65991211	-0.18261719	0.46899414	0.22753906	-16.46	0	18/3/2018	18	3	2018	3:10:01	11401	0.555	3	10	1	0	0.059570313	3.5320312	0.23486328	-0.5793457	-0.66064453	0.53173828	0.020996094	0	0	0	0	0	0	0	0	0	0.90942383	0.090576172	0.026123047	0.004882813	-0.020263672	0.000732422	0	44330	0	0	0
968	15470	15470	Category A	0.23999023	-0.57592773	-0.671875	-0.18676758	0.47875977	0.23168945	-16.71	0	18/3/2018	18	3	2018	3:10:01	11401	0.666	3	10	1	0	0.059570313	3.5320312	0.23486328	-0.57885742	-0.66064453	0.63964844	0.012451172	0	0	0	0	0	0	0	0	0	0.90917969	0.090820313	0.019287109	0.004882813	0.002929688	-0.010986328	0	44330	0	0	0
969	15471	15471	Category A	0.26391602	-0.58789063	-0.65991211	-0.18334961	0.47338867	0.2355957	-16.34	0	18/3/2018	18	3	2018	3:10:01	11401	0.777	3	10	1	0	0.059570313	3.5320312	0.234375	-0.57885742	-0.66064453	0.82104492	0.030517578	0	0	0	0	0	0	0	0	0	0.90917969	0.090820313	0.0390625	0.029296875	-0.008789063	0.000732422	0	44330	0	0	0
970	15472	15472	Category A	0.21582031	-0.57592773	-0.68383789	-0.18188477	0.4777832	0.22998047	-16.34	0	18/3/2018	18	3	2018	3:10:01	11401	0.888	3	10	1	0	0.059570313	3.5320312	0.23388672	-0.57885742	-0.66015625	0.86767578	0.029785156	0	0	0	0	0	0	0	0	0	0.90869141	0.091308594	0.044677734	-0.018066406	0.002929688	-0.0234375	0	44330	0	0	0
971	15473	15473	Category A	0.21582031	-0.58789063	-0.65991211	-0.1809082	0.4777832	0.23168945	-16.7	0	18/3/2018	18	3	2018	3:10:02	11402	0	3	10	2	0	0.059570313	3.5320312	0.23364258	-0.57885742	-0.66015625	0.53027344	0.020019531	0	0	0	0	0	0	0	0	0	0.90844727	0.091552734	0.027099609	-0.017822266	-0.008789063	0.000244141	0	44330	0	0	0
972	15474	15474	Category A	0.21582031	-0.55175781	-0.64794922	-0.18164063	0.47436523	0.23266602	-16.7	0	18/3/2018	18	3	2018	3:10:02	11402	0.1	3	10	2	0	0.059570313	3.5320312	0.23339844	-0.57861328	-0.66015625	0.27612305	0.034423828	0	0	0	0	0	0	0	0	0	0.90844727	0.091552734	0.056884766	-0.017578125	0.026855469	0.012207031	0	44330	0	0	0
973	15475	15475	Category A	0.23999023	-0.58789063	-0.68383789	-0.18066406	0.47705078	0.23193359	-16.95	0	18/3/2018	18	3	2018	3:10:02	11402	0.2	3	10	2	0	0.059570313	3.5320312	0.23388672	-0.57885742	-0.66015625	0.27368164	0.025878906	0	0	0	0	0	0	0	0	0	0.90869141	0.091308594	0.038330078	0.005859375	-0.008789063	-0.0234375	0	44330	0	0	0
974	15476	15476	Category A	0.23999023	-0.57592773	-0.64794922	-0.18408203	0.47167969	0.23486328	-16.83	0	18/3/2018	18	3	2018	3:10:02	11402	0.3	3	10	2	0	0.059570313	3.5320312	0.23413086	-0.5793457	-0.65966797	0.23950195	0.013427734	0	0	0	0	0	0	0	0	0	0.90869141	0.091308594	0.020996094	0.005615234	0.003417969	0.01171875	0	44330	0	0	0
975	15477	15477	Category A	0.25195313	-0.57592773	-0.63598633	-0.18066406	0.46972656	0.23266602	-16.83	0	18/3/2018	18	3	2018	3:10:02	11402	0.4	3	10	2	0	0.059570313	3.5320312	0.23461914	-0.5793457	-0.65991211	0.093505859	0.029785156	0	0	0	0	0	0	0	0	0	0.90893555	0.091064453	0.044677734	0.017089844	0.003417969	0.023925781	0	44330	0	0	0
976	15478	15478	Category A	0.2277832	-0.56396484	-0.64794922	-0.17724609	0.47314453	0.23266602	-16.95	0	18/3/2018	18	3	2018	3:10:02	11402	0.5	3	10	2	0	0.059570313	3.5320312	0.23461914	-0.57958984	-0.66015625	0.38476563	0.020996094	0	0	0	0	0	0	0	0	0	0.90917969	0.090820313	0.034912109	-0.006835938	0.015625	0.012207031	0	44330	0	0	0
977	15479	15479	Category A	0.2277832	-0.57592773	-0.69580078	-0.18261719	0.47412109	0.23486328	-17.07	0	18/3/2018	18	3	2018	3:10:02	11402	0.6	3	10	2	0	0.059570313	3.5320312	0.23486328	-0.5793457	-0.65991211	0.40039063	0.036621094	0	0	0	0	0	0	0	0	0	0.90917969	0.090820313	0.046386719	-0.007080078	0.003417969	-0.035644531	0	44330	0	0	0
978	15480	15480	Category A	0.21582031	-0.57592773	-0.65991211	-0.18530273	0.47314453	0.23486328	-17.32	0	18/3/2018	18	3	2018	3:10:02	11402	0.7	3	10	2	0	0.059570313	3.5320312	0.23461914	-0.57958984	-0.65966797	0.43408203	0.019042969	0	0	0	0	0	0	0	0	0	0.90893555	0.091064453	0.022460938	-0.018798828	0.003662109	0	0	44330	0	0	0
979	15481	15481	Category A	0.23999023	-0.56396484	-0.671875	-0.18261719	0.47851563	0.22973633	-17.2	0	18/3/2018	18	3	2018	3:10:02	11402	0.8	3	10	2	0	0.059570313	3.5320312	0.23461914	-0.57983398	-0.65991211	0.57104492	0.020507813	0	0	0	0	0	0	0	0	0	0.90942383	0.090576172	0.032958984	0.005126953	0.015869141	-0.01171875	0	44330	0	0	0
980	15482	15482	Category A	0.23999023	-0.57592773	-0.671875	-0.18041992	0.47949219	0.23291016	-17.07	0	18/3/2018	18	3	2018	3:10:02	11402	0.9	3	10	2	0	0.059570313	3.5320312	0.234375	-0.58007813	-0.66040039	0.609375	0.013183594	0	0	0	0	0	0	0	0	0	0.90966797	0.090332031	0.020996094	0.005371094	0.004150391	-0.011230469	0	44330	0	0	0
981	15483	15483	Category A	0.23999023	-0.59985352	-0.68383789	-0.18164063	0.47607422	0.2355957	-17.07	0	18/3/2018	18	3	2018	3:10:03	11403	0	3	10	3	0	0.059570313	3.5320312	0.23461914	-0.58007813	-0.66015625	0.29174805	0.031005859	0	0	0	0	0	0	0	0	0	0.90966797	0.090332031	0.048339844	0.005126953	-0.01953125	-0.0234375	0	44330	0	0	0
982	15484	15484	Category A	0.23999023	-0.59985352	-0.68383789	-0.18432617	0.47412109	0.23071289	-17.2	0	18/3/2018	18	3	2018	3:10:03	11403	0.09	3	10	3	0	0.059570313	3.5320312	0.23486328	-0.58007813	-0.66064453	0.008056641	0.030517578	0	0	0	0	0	0	0	0	0	0.91015625	0.08984375	0.047607422	0.004882813	-0.01953125	-0.022949219	0	44330	0	0	0
983	15485	15485	Category A	0.23999023	-0.58789063	-0.671875	-0.17919922	0.47851563	0.22875977	-16.83	0	18/3/2018	18	3	2018	3:10:03	11403	0.181	3	10	3	0	0.059570313	3.5320312	0.23486328	-0.58032227	-0.66064453	0.2512207	0.014160156	0	0	0	0	0	0	0	0	0	0.91015625	0.08984375	0.0234375	0.004882813	-0.007324219	-0.010986328	0	44330	0	0	0
984	15486	15486	Category A	0.23999023	-0.59985352	-0.63598633	-0.17944336	0.47998047	0.2277832	-16.46	0	18/3/2018	18	3	2018	3:10:03	11403	0.272	3	10	3	0	0.059570313	3.5320312	0.23510742	-0.58032227	-0.66088867	0.4152832	0.031982422	0	0	0	0	0	0	0	0	0	0.91064453	0.089355469	0.049072266	0.004638672	-0.019287109	0.024902344	0	44330	0	0	0
985	15487	15487	Category A	0.26391602	-0.58789063	-0.63598633	-0.17993164	0.47509766	0.23779297	-16.33	0	18/3/2018	18	3	2018	3:10:03	11403	0.363	3	10	3	0	0.059570313	3.5320312	0.23486328	-0.58032227	-0.66162109	0.62255859	0.039306641	0	0	0	0	0	0	0	0	0	0.91113281	0.088867188	0.062011719	0.028808594	-0.007324219	0.025634766	0	44330	0	0	0
986	15488	15488	Category A	0.25195313	-0.57592773	-0.65991211	-0.1796875	0.46875	0.23168945	-16.46	0	18/3/2018	18	3	2018	3:10:03	11403	0.454	3	10	3	0	0.059570313	3.5320312	0.23486328	-0.58056641	-0.66162109	0.83569336	0.017578125	0	0	0	0	0	0	0	0	0	0.91113281	0.088867188	0.0234375	0.016845703	0.004638672	0.001708984	0	44330	0	0	0
987	15489	15489	Category A	0.23999023	-0.58789063	-0.64794922	-0.17773438	0.47363281	0.23486328	-16.46	0	18/3/2018	18	3	2018	3:10:03	11403	0.545	3	10	3	0	0.059570313	3.5320312	0.23461914	-0.58032227	-0.66088867	0.93798828	0.015869141	0	0	0	0	0	0	0	0	0	0.91040039	0.089599609	0.025634766	0.005126953	-0.007324219	0.012939453	0	44330	0	0	0
988	15490	15490	Category A	0.23999023	-0.58789063	-0.65991211	-0.17993164	0.4777832	0.23364258	-17.19	0	18/3/2018	18	3	2018	3:10:03	11403	0.636	3	10	3	0	0.059570313	3.5320312	0.23486328	-0.58056641	-0.66064453	0.95874023	0.008789063	0	0	0	0	0	0	0	0	0	0.91040039	0.089599609	0.012939453	0.004882813	-0.007080078	0.000732422	0	44330	0	0	0
989	15491	15491	Category A	0.26391602	-0.58789063	-0.65991211	-0.18334961	0.47509766	0.23266602	-17.44	0	18/3/2018	18	3	2018	3:10:03	11403	0.727	3	10	3	0	0.059570313	3.5320312	0.23535156	-0.58032227	-0.66015625	0.86938477	0.029296875	0	0	0	0	0	0	0	0	0	0.91015625	0.08984375	0.036132813	0.028320313	-0.007324219	0.000244141	0	44330	0	0	0
990	15492	15492	Category A	0.21582031	-0.56396484	-0.65991211	-0.17993164	0.47631836	0.23193359	-17.19	0	18/3/2018	18	3	2018	3:10:03	11403	0.818	3	10	3	0	0.059570313	3.5320312	0.23535156	-0.58032227	-0.66015625	0.79199219	0.025634766	0	0	0	0	0	0	0	0	0	0.91015625	0.08984375	0.036376953	-0.01953125	0.016357422	0.000244141	0	44330	0	0	0
991	15493	15493	Category A	0.2277832	-0.56396484	-0.6237793	-0.18188477	0.47412109	0.23583984	-17.56	0	18/3/2018	18	3	2018	3:10:03	11403	0.909	3	10	3	0	0.059570313	3.5320312	0.23486328	-0.58032227	-0.66015625	0.47216797	0.040527344	0	0	0	0	0	0	0	0	0	0.90991211	0.090087891	0.060302734	-0.007080078	0.016357422	0.036376953	0	44330	0	0	0
992	15494	15494	Category A	0.2277832	-0.56396484	-0.671875	-0.18017578	0.47485352	0.23681641	-16.95	0	18/3/2018	18	3	2018	3:10:04	11404	0	3	10	4	0	0.059570313	3.5320312	0.23510742	-0.58032227	-0.66015625	0.059326172	0.021484375	0	0	0	0	0	0	0	0	0	0.90991211	0.090087891	0.035400391	-0.007324219	0.016357422	-0.011474609	0	44330	0	0	0
993	15495	15495	Category A	0.19189453	-0.59985352	-0.68383789	-0.17651367	0.47167969	0.23364258	-16.95	0	18/3/2018	18	3	2018	3:10:04	11404	0.1	3	10	4	0	0.059570313	3.5320312	0.23486328	-0.58032227	-0.66040039	0.34716797	0.052490234	0	0	0	0	0	0	0	0	0	0.91015625	0.08984375	0.085449219	-0.04296875	-0.019287109	-0.023193359	0	44330	0	0	0
994	15496	15496	Category A	0.2277832	-0.57592773	-0.65991211	-0.18017578	0.47412109	0.23681641	-16.95	0	18/3/2018	18	3	2018	3:10:04	11404	0.2	3	10	4	0	0.059570313	3.5320312	0.23535156	-0.58032227	-0.66064453	0.38598633	0.008789063	0	0	0	0	0	0	0	0	0	0.91015625	0.08984375	0.012695313	-0.007568359	0.004394531	0.000732422	0	44330	0	0	0
995	15497	15497	Category A	0.21582031	-0.58789063	-0.64794922	-0.18066406	0.47314453	0.23583984	-16.46	0	18/3/2018	18	3	2018	3:10:04	11404	0.3	3	10	4	0	0.059570313	3.5320312	0.23583984	-0.58007813	-0.66088867	0.42016602	0.025146484	0	0	0	0	0	0	0	0	0	0.91040039	0.089599609	0.040771484	-0.020019531	-0.007568359	0.012939453	0	44330	0	0	0
996	15498	15498	Category A	0.23999023	-0.59985352	-0.64794922	-0.18359375	0.47387695	0.22851563	-16.46	0	18/3/2018	18	3	2018	3:10:04	11404	0.4	3	10	4	0	0.059570313	3.5320312	0.23535156	-0.58007813	-0.66137695	0.60058594	0.024169922	0	0	0	0	0	0	0	0	0	0.91064453	0.089355469	0.037597656	0.004394531	-0.01953125	0.013427734	0	44330	0	0	0
997	15499	15499	Category A	0.2277832	-0.56396484	-0.65991211	-0.1809082	0.47851563	0.23095703	-16.21	0	18/3/2018	18	3	2018	3:10:04	11404	0.5	3	10	4	0	0.059570313	3.5320312	0.23583984	-0.58032227	-0.66162109	0.59326172	0.018554688	0	0	0	0	0	0	0	0	0	0.91137695	0.088623047	0.026611328	-0.008056641	0.016357422	0.001708984	0	44330	0	0	0
998	15500	15500	Category A	0.25195313	-0.57592773	-0.68383789	-0.18286133	0.47338867	0.2355957	-16.09	0	18/3/2018	18	3	2018	3:10:04	11404	0.6	3	10	4	0	0.059570313	3.5320312	0.23583984	-0.58056641	-0.66162109	0.28173828	0.027587891	0	0	0	0	0	0	0	0	0	0.91137695	0.088623047	0.04296875	0.016113281	0.004638672	-0.021972656	0	44330	0	0	0
999	15501	15501	Category A	0.21582031	-0.57592773	-0.64794922	-0.18334961	0.46704102	0.23266602	-16.21	0	18/3/2018	18	3	2018	3:10:04	11404	0.7	3	10	4	0	0.059570313	3.5320312	0.23583984	-0.58081055	-0.66137695	0.031494141	0.024658203	0	0	0	0	0	0	0	0	0	0.91137695	0.088623047	0.038330078	-0.020019531	0.004882813	0.013427734	0	44330	0	0	0
1000	15502	15502	Category A	0.21582031	-0.57592773	-0.63598633	-0.18188477	0.47412109	0.23583984	-16.34	0	18/3/2018	18	3	2018	3:10:04	11404	0.8	3	10	4	0	0.059570313	3.5320312	0.23583984	-0.58081055	-0.66137695	0.10473633	0.032714844	0	0	0	0	0	0	0	0	0	0.91137695	0.088623047	0.050537109	-0.020019531	0.004882813	0.025390625	0	44330	0	0	0
1001	15503	15503	Category A	0.2277832	-0.56396484	-0.65991211	-0.18188477	0.4765625	0.22583008	-16.58	0	18/3/2018	18	3	2018	3:10:04	11404	0.9	3	10	4	0	0.059570313	3.5320312	0.2355957	-0.58081055	-0.66113281	0.052490234	0.018798828	0	0	0	0	0	0	0	0	0	0.91113281	0.088867188	0.026123047	-0.0078125	0.016845703	0.001220703	0	44330	0	0	0
1002	15504	15504	Category A	0.23999023	-0.57592773	-0.64794922	-0.18408203	0.47436523	0.23583984	-16.83	0	18/3/2018	18	3	2018	3:10:05	11405	0	3	10	5	0	0.059570313	3.5320312	0.23535156	-0.58081055	-0.66113281	0.35668945	0.014648438	0	0	0	0	0	0	0	0	0	0.91088867	0.089111328	0.022460938	0.004394531	0.004882813	0.013183594	0	44330	0	0	0
1003	15505	15505	Category A	0.23999023	-0.56396484	-0.64794922	-0.17993164	0.47631836	0.23583984	-16.58	0	18/3/2018	18	3	2018	3:10:05	11405	0.111	3	10	5	0	0.059570313	3.5320312	0.23583984	-0.58129883	-0.66162109	0.40576172	0.022460938	0	0	0	0	0	0	0	0	0	0.91186523	0.088134766	0.03515625	0.00390625	0.017333984	0.013671875	0	44330	0	0	0
1004	15506	15506	Category A	0.23999023	-0.59985352	-0.671875	-0.18334961	0.47412109	0.23266602	-16.21	0	18/3/2018	18	3	2018	3:10:05	11405	0.222	3	10	5	0	0.059570313	3.5320312	0.23535156	-0.58105469	-0.66186523	0.1237793	0.021484375	0	0	0	0	0	0	0	0	0	0.91162109	0.088378906	0.032958984	0.004394531	-0.018554688	-0.009765625	0	44330	0	0	0
1005	15507	15507	Category A	0.21582031	-0.57592773	-0.65991211	-0.17578125	0.47143555	0.23388672	-15.84	0	18/3/2018	18	3	2018	3:10:05	11405	0.333	3	10	5	0	0.059326172	3.4933594	0.23583984	-0.58081055	-0.66186523	0.10839844	0.020507813	0	0	0	0	0	0	0	0	0	0.91162109	0.088378906	0.026855469	-0.020019531	0.004882813	0.001953125	0	44330	0	0	0
1006	15508	15508	Category A	0.21582031	-0.57592773	-0.6237793	-0.17626953	0.47680664	0.23779297	-15.72	0	18/3/2018	18	3	2018	3:10:05	11405	0.444	3	10	5	0	0.059326172	3.4933594	0.23583984	-0.58032227	-0.66210938	0.17773438	0.043457031	0	0	0	0	0	0	0	0	0	0.91162109	0.088378906	0.062988281	-0.020019531	0.004394531	0.038330078	0	44330	0	0	0
1007	15509	15509	Category A	0.21582031	-0.57592773	-0.65991211	-0.18164063	0.47436523	0.23681641	-16.21	0	18/3/2018	18	3	2018	3:10:05	11405	0.555	3	10	5	0	0.059326172	3.4933594	0.23657227	-0.58032227	-0.66186523	0.099365234	0.021484375	0	0	0	0	0	0	0	0	0	0.91162109	0.088378906	0.02734375	-0.020751953	0.004394531	0.001953125	0	44330	0	0	0
1008	15510	15510	Category A	0.21582031	-0.58789063	-0.671875	-0.1809082	0.47509766	0.22680664	-16.71	0	18/3/2018	18	3	2018	3:10:05	11405	0.666	3	10	5	0	0.059326172	3.4933594	0.23681641	-0.58007813	-0.66186523	0.004394531	0.024414063	0	0	0	0	0	0	0	0	0	0.91162109	0.088378906	0.038574219	-0.020996094	-0.007568359	-0.009765625	0	44330	0	0	0
1009	15511	15511	Category A	0.2277832	-0.57592773	-0.63598633	-0.18188477	0.4777832	0.22998047	-16.71	0	18/3/2018	18	3	2018	3:10:05	11405	0.777	3	10	5	0	0.059326172	3.4933594	0.23706055	-0.58032227	-0.66210938	0.055664063	0.028076172	0	0	0	0	0	0	0	0	0	0.91186523	0.088134766	0.040039063	-0.009277344	0.004394531	0.026123047	0	44330	0	0	0
1010	15512	15512	Category A	0.21582031	-0.57592773	-0.64794922	-0.18505859	0.47436523	0.23486328	-16.46	0	18/3/2018	18	3	2018	3:10:05	11405	0.888	3	10	5	0	0.059326172	3.4933594	0.23730469	-0.58032227	-0.66210938	0.29296875	0.026123047	0	0	0	0	0	0	0	0	0	0.91186523	0.088134766	0.040283203	-0.021484375	0.004394531	0.014160156	0	44330	0	0	0
1011	15513	15513	Category A	0.2277832	-0.57592773	-0.65991211	-0.18676758	0.47607422	0.23266602	-16.34	0	18/3/2018	18	3	2018	3:10:06	11406	0	3	10	6	0	0.059326172	3.4933594	0.23803711	-0.58007813	-0.66162109	0.4140625	0.011230469	0	0	0	0	0	0	0	0	0	0.91162109	0.088378906	0.016357422	-0.010253906	0.004150391	0.001708984	0	44330	0	0	0
1012	15514	15514	Category A	0.26391602	-0.57592773	-0.64794922	-0.18505859	0.47436523	0.23754883	-16.21	0	18/3/2018	18	3	2018	3:10:06	11406	0.1	3	10	6	0	0.059326172	3.4933594	0.23852539	-0.58007813	-0.66186523	0.45800781	0.029296875	0	0	0	0	0	0	0	0	0	0.91186523	0.088134766	0.043457031	0.025146484	0.004150391	0.013916016	0	44330	0	0	0
1013	15515	15515	Category A	0.25195313	-0.59985352	-0.65991211	-0.18432617	0.47680664	0.23266602	-16.46	0	18/3/2018	18	3	2018	3:10:06	11406	0.2	3	10	6	0	0.059326172	3.4933594	0.23876953	-0.58007813	-0.66210938	0.43408203	0.023681641	0	0	0	0	0	0	0	0	0	0.91210938	0.087890625	0.034912109	0.012939453	-0.01953125	0.002197266	0	44330	0	0	0
1014	15516	15516	Category A	0.26391602	-0.58789063	-0.65991211	-0.1809082	0.4777832	0.23095703	-16.46	0	18/3/2018	18	3	2018	3:10:06	11406	0.3	3	10	6	0	0.059326172	3.4933594	0.23901367	-0.57958984	-0.66210938	0.38061523	0.026123047	0	0	0	0	0	0	0	0	0	0.91186523	0.088134766	0.034912109	0.024658203	-0.008056641	0.002197266	0	44330	0	0	0
1015	15517	15517	Category A	0.25195313	-0.58789063	-0.671875	-0.17993164	0.47167969	0.23266602	-16.46	0	18/3/2018	18	3	2018	3:10:06	11406	0.4	3	10	6	0	0.059326172	3.4933594	0.23925781	-0.57958984	-0.66235352	0.30810547	0.017578125	0	0	0	0	0	0	0	0	0	0.91210938	0.087890625	0.029785156	0.012451172	-0.008056641	-0.009277344	0	44330	0	0	0
1016	15518	15518	Category A	0.23999023	-0.56396484	-0.64794922	-0.18505859	0.47265625	0.23583984	-16.34	0	18/3/2018	18	3	2018	3:10:06	11406	0.5	3	10	6	0	0.059326172	3.4933594	0.23925781	-0.57910156	-0.66259766	0.3034668	0.021240234	0	0	0	0	0	0	0	0	0	0.91210938	0.087890625	0.030517578	0.000488281	0.015136719	0.014648438	0	44330	0	0	0
1017	15519	15519	Category A	0.2277832	-0.57592773	-0.64794922	-0.17407227	0.46777344	0.23486328	-15.97	0	18/3/2018	18	3	2018	3:10:06	11406	0.6	3	10	6	0	0.059326172	3.4933594	0.23950195	-0.57885742	-0.6628418	0.11987305	0.019287109	0	0	0	0	0	0	0	0	0	0.91210938	0.087890625	0.030029297	-0.01171875	0.002929688	0.014892578	0	44330	0	0	0
1018	15520	15520	Category A	0.23999023	-0.59985352	-0.671875	-0.17895508	0.47265625	0.23681641	-15.97	0	18/3/2018	18	3	2018	3:10:06	11406	0.7	3	10	6	0	0.059326172	3.4933594	0.23974609	-0.57885742	-0.66259766	0.095947266	0.022705078	0	0	0	0	0	0	0	0	0	0.91210938	0.087890625	0.030029297	0	-0.020751953	-0.009033203	0	44330	0	0	0
1019	15521	15521	Category A	0.2277832	-0.58789063	-0.671875	-0.18017578	0.47973633	0.23364258	-16.09	0	18/3/2018	18	3	2018	3:10:06	11406	0.8	3	10	6	0	0.059326172	3.4933594	0.23999023	-0.57910156	-0.6628418	0.24902344	0.017333984	0	0	0	0	0	0	0	0	0	0.91235352	0.087646484	0.029785156	-0.012207031	-0.008544922	-0.008789063	0	44330	0	0	0
1020	15522	15522	Category A	0.25195313	-0.58789063	-0.65991211	-0.17797852	0.4753418	0.23779297	-16.33	0	18/3/2018	18	3	2018	3:10:06	11406	0.9	3	10	6	0	0.059326172	3.4933594	0.23999023	-0.57910156	-0.6628418	0.37573242	0.014892578	0	0	0	0	0	0	0	0	0	0.91235352	0.087646484	0.023681641	0.01171875	-0.008544922	0.002929688	0	44330	0	0	0
1021	15523	15523	Category A	0.26391602	-0.57592773	-0.68383789	-0.17724609	0.4699707	0.23681641	-16.58	0	18/3/2018	18	3	2018	3:10:07	11407	0	3	10	7	0	0.059326172	3.4933594	0.23974609	-0.5793457	-0.66308594	0.46630859	0.031738281	0	0	0	0	0	0	0	0	0	0.91259766	0.087402344	0.047851563	0.023925781	0.003417969	-0.020507813	0	44330	0	0	0
1022	15524	15524	Category A	0.23999023	-0.58789063	-0.671875	-0.18017578	0.47607422	0.23510742	-16.83	0	18/3/2018	18	3	2018	3:10:07	11407	0.1	3	10	7	0	0.059326172	3.4933594	0.23999023	-0.57885742	-0.6628418	0.83056641	0.012451172	0	0	0	0	0	0	0	0	0	0.91235352	0.087646484	0.017822266	0	-0.008789063	-0.008789063	0	44330	0	0	0
1023	15525	15525	Category A	0.25195313	-0.58789063	-0.65991211	-0.18066406	0.47705078	0.23583984	-16.71	0	18/3/2018	18	3	2018	3:10:07	11407	0.2	3	10	7	0	0.059326172	3.4933594	0.23999023	-0.57885742	-0.66259766	0.9152832	0.014892578	0	0	0	0	0	0	0	0	0	0.91210938	0.087890625	0.0234375	0.01171875	-0.008789063	0.002685547	0	44330	0	0	0
1024	15526	15526	Category A	0.21582031	-0.58789063	-0.69580078	-0.18164063	0.47607422	0.23486328	-16.34	0	18/3/2018	18	3	2018	3:10:07	11407	0.3	3	10	7	0	0.059326172	3.4933594	0.23999023	-0.57836914	-0.66259766	0.75195313	0.041992188	0	0	0	0	0	0	0	0	0	0.91186523	0.088134766	0.066650391	-0.024169922	-0.009277344	-0.032958984	0	44330	0	0	0
1025	15527	15527	Category A	0.2277832	-0.59985352	-0.65991211	-0.17797852	0.47314453	0.23364258	-16.21	0	18/3/2018	18	3	2018	3:10:07	11407	0.4	3	10	7	0	0.059326172	3.4933594	0.23999023	-0.57763672	-0.66308594	0.515625	0.025390625	0	0	0	0	0	0	0	0	0	0.91162109	0.088378906	0.037597656	-0.012207031	-0.021972656	0.003173828	0	44330	0	0	0
1026	15528	15528	Category A	0.2277832	-0.57592773	-0.64794922	-0.17822266	0.47998047	0.22998047	-15.97	0	18/3/2018	18	3	2018	3:10:07	11407	0.5	3	10	7	0	0.059326172	3.4933594	0.23974609	-0.57739258	-0.66333008	0.25683594	0.01953125	0	0	0	0	0	0	0	0	0	0.91162109	0.088378906	0.029052734	-0.011962891	0.001464844	0.015380859	0	44330	0	0	0
1027	15529	15529	Category A	0.2277832	-0.59985352	-0.63598633	-0.18334961	0.47680664	0.23486328	-15.1	0	18/3/2018	18	3	2018	3:10:07	11407	0.6	3	10	7	0	0.059326172	3.4933594	0.23950195	-0.57739258	-0.66357422	0.070556641	0.037353516	0	0	0	0	0	0	0	0	0	0.91162109	0.088378906	0.062011719	-0.01171875	-0.022216797	0.027587891	0	44330	0	0	0
1028	15530	15530	Category A	0.25195313	-0.55175781	-0.64794922	-0.1809082	0.47680664	0.23510742	-14.98	0	18/3/2018	18	3	2018	3:10:07	11407	0.7	3	10	7	0	0.059326172	3.4933594	0.23974609	-0.5769043	-0.66357422	0.31469727	0.031982422	0	0	0	0	0	0	0	0	0	0.91137695	0.088623047	0.052978516	0.011962891	0.025146484	0.015625	0	44330	0	0	0
1029	15531	15531	Category A	0.2277832	-0.59985352	-0.65991211	-0.18041992	0.47070313	0.23583984	-14.37	0	18/3/2018	18	3	2018	3:10:07	11407	0.8	3	10	7	0	0.059326172	3.4933594	0.23950195	-0.57666016	-0.66357422	0.53076172	0.026123047	0	0	0	0	0	0	0	0	0	0.91137695	0.088623047	0.038818359	-0.01171875	-0.022949219	0.003662109	0	44330	0	0	0
1030	15532	15532	Category A	0.23999023	-0.59985352	-0.671875	-0.18676758	0.47680664	0.22973633	-13.38	0	18/3/2018	18	3	2018	3:10:07	11407	0.9	3	10	7	0	0.059326172	3.4933594	0.23925781	-0.57641602	-0.66357422	0.34741211	0.024658203	0	0	0	0	0	0	0	0	0	0.91113281	0.088867188	0.031982422	0.000488281	-0.023193359	-0.008056641	0	44330	0	0	0
1031	15533	15533	Category A	0.23999023	-0.57592773	-0.671875	-0.18286133	0.47509766	0.23583984	-12.52	0	18/3/2018	18	3	2018	3:10:08	11408	0	3	10	8	0	0.059326172	3.4933594	0.23999023	-0.57641602	-0.66381836	0.024902344	0.0078125	0	0	0	0	0	0	0	0	0	0.91137695	0.088623047	0.008544922	0	0.000488281	-0.0078125	0	44330	0	0	0
1032	15534	15534	Category A	0.21582031	-0.56396484	-0.70776367	-0.18261719	0.47290039	0.23681641	-10.31	0	18/3/2018	18	3	2018	3:10:08	11408	0.09	3	10	8	0	0.059326172	3.4933594	0.23999023	-0.57641602	-0.6640625	0.08203125	0.051269531	0	0	0	0	0	0	0	0	0	0.91137695	0.088623047	0.080322266	-0.024169922	0.012451172	-0.043457031	0	44330	0	0	0
1033	15535	15535	Category A	0.27587891	-0.57592773	-0.671875	-0.18139648	0.47290039	0.23779297	-8.71	0	18/3/2018	18	3	2018	3:10:08	11408	0.181	3	10	8	0	0.059326172	3.4933594	0.24047852	-0.57666016	-0.66357422	0.1809082	0.036132813	0	0	0	0	0	0	0	0	0	0.91137695	0.088623047	0.044433594	0.03515625	0.000732422	-0.008056641	0	44330	0	0	0
1034	15536	15536	Category A	0.26391602	-0.56396484	-0.68383789	-0.17993164	0.47338867	0.23852539	-8.35	0	18/3/2018	18	3	2018	3:10:08	11408	0.272	3	10	8	0	0.059326172	3.4933594	0.2409668	-0.57641602	-0.6628418	0.40673828	0.033203125	0	0	0	0	0	0	0	0	0	0.91088867	0.089111328	0.056152344	0.022705078	0.012451172	-0.020751953	0	44330	0	0	0
1035	15537	15537	Category A	0.21582031	-0.57592773	-0.671875	-0.18481445	0.47192383	0.23852539	-8.72	0	18/3/2018	18	3	2018	3:10:08	11408	0.363	3	10	8	0	0.059326172	3.4933594	0.24072266	-0.57641602	-0.66259766	0.59887695	0.026611328	0	0	0	0	0	0	0	0	0	0.91064453	0.089355469	0.034667969	-0.024902344	0.000488281	-0.009033203	0	44330	0	0	0
1036	15538	15538	Category A	0.26391602	-0.59985352	-0.69580078	-0.18603516	0.47167969	0.2355957	-9.7	0	18/3/2018	18	3	2018	3:10:08	11408	0.454	3	10	8	0	0.059326172	3.4933594	0.2409668	-0.57641602	-0.66308594	0.4934082	0.045898438	0	0	0	0	0	0	0	0	0	0.91113281	0.088867188	0.078613281	0.022705078	-0.023193359	-0.032470703	0	44330	0	0	0
1037	15539	15539	Category A	0.23999023	-0.57592773	-0.64794922	-0.18408203	0.4777832	0.23779297	-10.81	0	18/3/2018	18	3	2018	3:10:08	11408	0.545	3	10	8	0	0.059326172	3.4933594	0.24072266	-0.57617188	-0.66333008	0.14135742	0.015380859	0	0	0	0	0	0	0	0	0	0.91113281	0.088867188	0.016601563	-0.000732422	0.000244141	0.015380859	0	44330	0	0	0
1038	15540	15540	Category A	0.2277832	-0.58789063	-0.65991211	-0.18334961	0.47314453	0.22973633	-11.3	0	18/3/2018	18	3	2018	3:10:08	11408	0.636	3	10	8	0	0.059326172	3.4933594	0.24121094	-0.57617188	-0.66381836	0.140625	0.018066406	0	0	0	0	0	0	0	0	0	0.91137695	0.088623047	0.029052734	-0.013427734	-0.011474609	0.00390625	0	44330	0	0	0
1039	15541	15541	Category A	0.23999023	-0.58789063	-0.64794922	-0.17651367	0.47314453	0.23510742	-12.28	0	18/3/2018	18	3	2018	3:10:08	11408	0.727	3	10	8	0	0.059326172	3.4933594	0.24121094	-0.57617188	-0.66357422	0.109375	0.01953125	0	0	0	0	0	0	0	0	0	0.91137695	0.088623047	0.028564453	-0.001220703	-0.011474609	0.015625	0	44330	0	0	0
1040	15542	15542	Category A	0.21582031	-0.57592773	-0.65991211	-0.18652344	0.47338867	0.23657227	-13.26	0	18/3/2018	18	3	2018	3:10:08	11408	0.818	3	10	8	0	0.059326172	3.4933594	0.24145508	-0.57617188	-0.66381836	0.19848633	0.025878906	0	0	0	0	0	0	0	0	0	0.91162109	0.088378906	0.030029297	-0.025634766	0.000244141	0.00390625	0	44330	0	0	0
1041	15543	15543	Category A	0.23999023	-0.55175781	-0.65991211	-0.18505859	0.47680664	0.23071289	-14.12	0	18/3/2018	18	3	2018	3:10:08	11408	0.909	3	10	8	0	0.059326172	3.4933594	0.24145508	-0.57617188	-0.6640625	0.61303711	0.024902344	0	0	0	0	0	0	0	0	0	0.91186523	0.088134766	0.030273438	-0.001464844	0.024414063	0.004150391	0	44330	0	0	0
1042	15544	15544	Category A	0.26391602	-0.59985352	-0.70776367	-0.18432617	0.4765625	0.22998047	-14.61	0	18/3/2018	18	3	2018	3:10:09	11409	0	3	10	9	0	0.059326172	3.4933594	0.24169922	-0.5769043	-0.6640625	0.85253906	0.053710938	0	0	0	0	0	0	0	0	0	0.91235352	0.087646484	0.088134766	0.021972656	-0.022705078	-0.043457031	0	44330	0	0	0
1043	15545	15545	Category A	0.2277832	-0.57592773	-0.65991211	-0.18139648	0.4699707	0.23779297	-14.37	0	18/3/2018	18	3	2018	3:10:09	11409	0.111	3	10	9	0	0.059082031	3.5046387	0.24145508	-0.57714844	-0.6640625	0.90234375	0.014404297	0	0	0	0	0	0	0	0	0	0.91259766	0.087402344	0.01953125	-0.013671875	0.001220703	0.004150391	0	44330	0	0	0
1044	15546	15546	Category A	0.25195313	-0.55175781	-0.64794922	-0.18139648	0.46826172	0.23754883	-14.25	0	18/3/2018	18	3	2018	3:10:09	11409	0.222	3	10	9	0	0.059082031	3.5046387	0.24145508	-0.57739258	-0.66455078	1.1264648	0.032226563	0	0	0	0	0	0	0	0	0	0.9128418	0.087158203	0.052490234	0.010253906	0.025634766	0.016601563	0	44330	0	0	0
1045	15547	15547	Category A	0.25195313	-0.56396484	-0.68383789	-0.19555664	0.46679688	0.23803711	-14.25	0	18/3/2018	18	3	2018	3:10:09	11409	0.333	3	10	9	0	0.059082031	3.5046387	0.24145508	-0.5769043	-0.66455078	1.5163574	0.025146484	0	0	0	0	0	0	0	0	0	0.91259766	0.087402344	0.042236328	0.010253906	0.012939453	-0.019042969	0	44330	0	0	0
1046	15548	15548	Category A	0.27587891	-0.58789063	-0.65991211	-0.19970703	0.4675293	0.24023438	-14.86	0	18/3/2018	18	3	2018	3:10:09	11409	0.444	3	10	9	0	0.059082031	3.5046387	0.24194336	-0.57666016	-0.66455078	1.5283203	0.035644531	0	0	0	0	0	0	0	0	0	0.91259766	0.087402344	0.049560547	0.033691406	-0.010986328	0.004638672	0	44330	0	0	0
1047	15549	15549	Category A	0.26391602	-0.58789063	-0.65991211	-0.19702148	0.46240234	0.23803711	-15.11	0	18/3/2018	18	3	2018	3:10:09	11409	0.555	3	10	9	0	0.059082031	3.5046387	0.24194336	-0.57641602	-0.66479492	1.40625	0.024902344	0	0	0	0	0	0	0	0	0	0.91259766	0.087402344	0.038085938	0.021728516	-0.011230469	0.004882813	0	44330	0	0	0
1048	15550	15550	Category A	0.25195313	-0.58789063	-0.68383789	-0.19628906	0.4675293	0.24023438	-15.35	0	18/3/2018	18	3	2018	3:10:09	11409	0.666	3	10	9	0	0.059082031	3.5046387	0.2421875	-0.57641602	-0.66479492	1.4306641	0.023925781	0	0	0	0	0	0	0	0	0	0.9128418	0.087158203	0.039550781	0.009521484	-0.011230469	-0.018798828	0	44330	0	0	0
1049	15551	15551	Category A	0.2878418	-0.58789063	-0.65991211	-0.18408203	0.46386719	0.23828125	-15.35	0	18/3/2018	18	3	2018	3:10:09	11409	0.777	3	10	9	0	0.059082031	3.5046387	0.24267578	-0.57641602	-0.66479492	1.4787598	0.046630859	0	0	0	0	0	0	0	0	0	0.9128418	0.087158203	0.061035156	0.044921875	-0.011230469	0.004882813	0	44330	0	0	0
1050	15552	15552	Category A	0.26391602	-0.56396484	-0.64794922	-0.19287109	0.46337891	0.23901367	-15.1	0	18/3/2018	18	3	2018	3:10:09	11409	0.888	3	10	9	0	0.059082031	3.5046387	0.24243164	-0.57666016	-0.6652832	1.3776855	0.030273438	0	0	0	0	0	0	0	0	0	0.91333008	0.086669922	0.051513672	0.021240234	0.012695313	0.017333984	0	44330	0	0	0
1051	15553	15553	Category A	0.25195313	-0.57592773	-0.68383789	-0.18847656	0.47265625	0.23754883	-15.23	0	18/3/2018	18	3	2018	3:10:10	11410	0	3	10	10	0	0.059082031	3.5046387	0.24267578	-0.5769043	-0.66552734	0.95898438	0.020263672	0	0	0	0	0	0	0	0	0	0.91357422	0.086425781	0.028320313	0.009033203	0.000976563	-0.018066406	0	44330	0	0	0
1052	15554	15554	Category A	0.23999023	-0.56396484	-0.671875	-0.18676758	0.46923828	0.23657227	-15.1	0	18/3/2018	18	3	2018	3:10:10	11410	0.1	3	10	10	0	0.059082031	3.5046387	0.24267578	-0.5769043	-0.66552734	0.66137695	0.014648438	0	0	0	0	0	0	0	0	0	0.91381836	0.086181641	0.021972656	-0.002685547	0.012939453	-0.006103516	0	44330	0	0	0
1053	15555	15555	Category A	0.26391602	-0.55175781	-0.671875	-0.18505859	0.46728516	0.23754883	-15.1	0	18/3/2018	18	3	2018	3:10:10	11410	0.2	3	10	10	0	0.059082031	3.5046387	0.24267578	-0.57763672	-0.66552734	0.41064453	0.033935547	0	0	0	0	0	0	0	0	0	0.9140625	0.0859375	0.053222656	0.020996094	0.025878906	-0.006103516	0	44330	0	0	0
1054	15556	15556	Category A	0.26391602	-0.57592773	-0.671875	-0.19140625	0.47314453	0.23144531	-14.86	0	18/3/2018	18	3	2018	3:10:10	11410	0.3	3	10	10	0	0.059082031	3.5046387	0.24243164	-0.57739258	-0.66577148	0.21142578	0.021972656	0	0	0	0	0	0	0	0	0	0.9140625	0.0859375	0.028564453	0.021240234	0.001464844	-0.005859375	0	44330	0	0	0
1055	15557	15557	Category A	0.23999023	-0.52783203	-0.65991211	-0.18603516	0.47363281	0.23583984	-14.74	0	18/3/2018	18	3	2018	3:10:10	11410	0.4	3	10	10	0	0.059082031	3.5046387	0.2421875	-0.57714844	-0.66577148	0.87231445	0.049804688	0	0	0	0	0	0	0	0	0	0.91381836	0.086181641	0.057617188	-0.002197266	0.049316406	0.005859375	0	44330	0	0	0
1056	15558	15558	Category A	0.25195313	-0.55175781	-0.671875	-0.19018555	0.4699707	0.23730469	-14.98	0	18/3/2018	18	3	2018	3:10:10	11410	0.5	3	10	10	0	0.059082031	3.5046387	0.24194336	-0.5769043	-0.66577148	1.253418	0.027832031	0	0	0	0	0	0	0	0	0	0.91357422	0.086425781	0.041259766	0.009765625	0.025146484	-0.005859375	0	44330	0	0	0
1057	15559	15559	Category A	0.23999023	-0.57592773	-0.671875	-0.19213867	0.47363281	0.23657227	-14.86	0	18/3/2018	18	3	2018	3:10:10	11410	0.6	3	10	10	0	0.059082031	3.5046387	0.24145508	-0.5769043	-0.66601563	1.5209961	0.006103516	0	0	0	0	0	0	0	0	0	0.91381836	0.086181641	0.008544922	-0.001464844	0.000976563	-0.005615234	0	44330	0	0	0
1058	15560	15560	Category A	0.25195313	-0.58789063	-0.68383789	-0.18774414	0.47021484	0.23657227	-14.74	0	18/3/2018	18	3	2018	3:10:10	11410	0.7	3	10	10	0	0.059082031	3.5046387	0.24169922	-0.57714844	-0.66577148	1.8427734	0.022949219	0	0	0	0	0	0	0	0	0	0.91381836	0.086181641	0.038574219	0.010009766	-0.010498047	-0.017822266	0	44330	0	0	0
1059	15561	15561	Category A	0.2277832	-0.56396484	-0.671875	-0.18505859	0.47094727	0.23754883	-14.24	0	18/3/2018	18	3	2018	3:10:10	11410	0.8	3	10	10	0	0.059082031	3.5046387	0.24194336	-0.57666016	-0.66552734	1.901123	0.020019531	0	0	0	0	0	0	0	0	0	0.91333008	0.086669922	0.033203125	-0.014160156	0.012695313	-0.006103516	0	44330	0	0	0
1060	15562	15562	Category A	0.2277832	-0.58789063	-0.68383789	-0.18237305	0.4699707	0.2355957	-13.88	0	18/3/2018	18	3	2018	3:10:10	11410	0.9	3	10	10	0	0.059082031	3.5046387	0.24194336	-0.57641602	-0.66552734	1.5290527	0.025634766	0	0	0	0	0	0	0	0	0	0.91308594	0.086914063	0.043701172	-0.014160156	-0.011230469	-0.018066406	0	44330	0	0	0
1061	15563	15563	Category A	0.26391602	-0.57592773	-0.65991211	-0.18334961	0.4699707	0.22973633	-13.63	0	18/3/2018	18	3	2018	3:10:11	11411	0	3	10	11	0	0.059082031	3.5046387	0.24169922	-0.57641602	-0.66552734	1.1745605	0.022705078	0	0	0	0	0	0	0	0	0	0.91308594	0.086914063	0.028076172	0.021972656	0.000488281	0.005615234	0	44330	0	0	0
1062	15564	15564	Category A	0.23999023	-0.58789063	-0.671875	-0.18261719	0.47290039	0.2355957	-13.88	0	18/3/2018	18	3	2018	3:10:11	11411	0.1	3	10	11	0	0.059082031	3.5046387	0.24169922	-0.57641602	-0.6652832	1.2365723	0.013183594	0	0	0	0	0	0	0	0	0	0.9128418	0.087158203	0.01953125	-0.001708984	-0.011230469	-0.006347656	0	44330	0	0	0
1063	15565	15565	Category A	0.23999023	-0.55175781	-0.671875	-0.18164063	0.46972656	0.23339844	-14.37	0	18/3/2018	18	3	2018	3:10:11	11411	0.2	3	10	11	0	0.059082031	3.5046387	0.24169922	-0.57617188	-0.66503906	0.94970703	0.025390625	0	0	0	0	0	0	0	0	0	0.91259766	0.087402344	0.032958984	-0.001708984	0.024414063	-0.006591797	0	44330	0	0	0
1064	15566	15566	Category A	0.2277832	-0.53979492	-0.671875	-0.18017578	0.46826172	0.23754883	-14.61	0	18/3/2018	18	3	2018	3:10:11	11411	0.3	3	10	11	0	0.059082031	3.5046387	0.24145508	-0.57617188	-0.66503906	0.40209961	0.039550781	0	0	0	0	0	0	0	0	0	0.91259766	0.087402344	0.056884766	-0.013671875	0.036376953	-0.006591797	0	44330	0	0	0
1065	15567	15567	Category A	0.25195313	-0.57592773	-0.64794922	-0.18603516	0.47607422	0.23168945	-14.37	0	18/3/2018	18	3	2018	3:10:11	11411	0.4	3	10	11	0	0.059082031	3.5046387	0.24145508	-0.57617188	-0.66479492	0.33447266	0.019775391	0	0	0	0	0	0	0	0	0	0.91235352	0.087646484	0.027587891	0.010253906	0.000244141	0.016845703	0	44330	0	0	0
1066	15568	15568	Category A	0.23999023	-0.56396484	-0.68383789	-0.19140625	0.47900391	0.23339844	-14.24	0	18/3/2018	18	3	2018	3:10:11	11411	0.5	3	10	11	0	0.059082031	3.5046387	0.24121094	-0.57568359	-0.66503906	0.47631836	0.021972656	0	0	0	0	0	0	0	0	0	0.91210938	0.087890625	0.031738281	-0.001220703	0.01171875	-0.018554688	0	44330	0	0	0
1067	15569	15569	Category A	0.25195313	-0.56396484	-0.64794922	-0.18579102	0.4753418	0.23754883	-14.12	0	18/3/2018	18	3	2018	3:10:11	11411	0.6	3	10	11	0	0.059082031	3.5046387	0.24194336	-0.57568359	-0.66503906	0.49365234	0.022949219	0	0	0	0	0	0	0	0	0	0.91235352	0.087646484	0.0390625	0.009765625	0.01171875	0.017089844	0	44330	0	0	0
1068	15570	15570	Category A	0.2277832	-0.56396484	-0.671875	-0.18261719	0.47412109	0.23583984	-14	0	18/3/2018	18	3	2018	3:10:11	11411	0.7	3	10	11	0	0.059082031	3.5046387	0.24194336	-0.57568359	-0.6652832	0.23803711	0.019775391	0	0	0	0	0	0	0	0	0	0.91259766	0.087402344	0.032714844	-0.014160156	0.01171875	-0.006347656	0	44330	0	0	0
1069	15571	15571	Category A	0.23999023	-0.56396484	-0.65991211	-0.18603516	0.47167969	0.23364258	-14.12	0	18/3/2018	18	3	2018	3:10:11	11411	0.8	3	10	11	0	0.059082031	3.5046387	0.24169922	-0.57641602	-0.66577148	0.25952148	0.013916016	0	0	0	0	0	0	0	0	0	0.91333008	0.086669922	0.020263672	-0.001708984	0.012451172	0.005859375	0	44330	0	0	0
1070	15572	15572	Category A	0.26391602	-0.56396484	-0.671875	-0.18164063	0.47436523	0.23486328	-13.88	0	18/3/2018	18	3	2018	3:10:11	11411	0.9	3	10	11	0	0.059082031	3.5046387	0.24194336	-0.57617188	-0.66601563	0.28491211	0.025634766	0	0	0	0	0	0	0	0	0	0.91333008	0.086669922	0.039794922	0.021728516	0.012207031	-0.005615234	0	44330	0	0	0
1071	15573	15573	Category A	0.2277832	-0.56396484	-0.63598633	-0.17895508	0.47167969	0.23681641	-14	0	18/3/2018	18	3	2018	3:10:12	11412	0	3	10	12	0	0.059082031	3.5046387	0.24169922	-0.57568359	-0.66601563	0.13964844	0.034912109	0	0	0	0	0	0	0	0	0	0.9128418	0.087158203	0.055664063	-0.013916016	0.01171875	0.030029297	0	44330	0	0	0
1072	15574	15574	Category A	0.26391602	-0.58789063	-0.63598633	-0.18261719	0.47412109	0.23266602	-14.12	0	18/3/2018	18	3	2018	3:10:12	11412	0.1	3	10	12	0	0.059082031	3.5046387	0.24169922	-0.57568359	-0.66601563	0.71411133	0.0390625	0	0	0	0	0	0	0	0	0	0.9128418	0.087158203	0.064208984	0.021972656	-0.011962891	0.030029297	0	44330	0	0	0
1073	15575	15575	Category A	0.23999023	-0.57592773	-0.6237793	-0.18603516	0.46655273	0.23535156	-14.25	0	18/3/2018	18	3	2018	3:10:12	11412	0.2	3	10	12	0	0.059082031	3.5046387	0.24169922	-0.57568359	-0.6652832	0.91113281	0.041503906	0	0	0	0	0	0	0	0	0	0.91259766	0.087402344	0.043457031	-0.001708984	0	0.041503906	0	44330	0	0	0
1074	15576	15576	Category A	0.21582031	-0.57592773	-0.64794922	-0.17651367	0.47583008	0.23803711	-14.37	0	18/3/2018	18	3	2018	3:10:12	11412	0.3	3	10	12	0	0.059082031	3.5046387	0.24121094	-0.57568359	-0.6652832	0.91430664	0.030761719	0	0	0	0	0	0	0	0	0	0.91235352	0.087646484	0.042724609	-0.025390625	0	0.017333984	0	44330	0	0	0
1075	15577	15577	Category A	0.2277832	-0.59985352	-0.68383789	-0.18041992	0.4699707	0.23754883	-14.49	0	18/3/2018	18	3	2018	3:10:12	11412	0.4	3	10	12	0	0.059082031	3.5046387	0.24121094	-0.57592773	-0.66479492	0.82910156	0.033203125	0	0	0	0	0	0	0	0	0	0.91210938	0.087890625	0.056152344	-0.013427734	-0.023681641	-0.018798828	0	44330	0	0	0
1076	15578	15578	Category A	0.2277832	-0.56396484	-0.671875	-0.18261719	0.47412109	0.23486328	-14.61	0	18/3/2018	18	3	2018	3:10:12	11412	0.5	3	10	12	0	0.059082031	3.5046387	0.24145508	-0.57592773	-0.66455078	0.58691406	0.01953125	0	0	0	0	0	0	0	0	0	0.91210938	0.087890625	0.032958984	-0.013671875	0.011962891	-0.007080078	0	44330	0	0	0
1077	15579	15579	Category A	0.25195313	-0.56396484	-0.69580078	-0.18261719	0.47705078	0.23486328	-14.98	0	18/3/2018	18	3	2018	3:10:12	11412	0.6	3	10	12	0	0.059082031	3.5046387	0.2409668	-0.57568359	-0.66430664	0.32446289	0.03515625	0	0	0	0	0	0	0	0	0	0.91162109	0.088378906	0.053955078	0.010742188	0.01171875	-0.03125	0	44330	0	0	0
1078	15580	15580	Category A	0.25195313	-0.57592773	-0.671875	-0.18408203	0.46899414	0.23266602	-14.98	0	18/3/2018	18	3	2018	3:10:12	11412	0.7	3	10	12	0	0.059082031	3.5046387	0.2409668	-0.57617188	-0.66479492	0.046142578	0.012695313	0	0	0	0	0	0	0	0	0	0.91210938	0.087890625	0.017822266	0.010742188	0.000244141	-0.006835938	0	44330	0	0	0
1079	15581	15581	Category A	0.23999023	-0.58789063	-0.65991211	-0.18286133	0.47583008	0.23071289	-14.86	0	18/3/2018	18	3	2018	3:10:12	11412	0.8	3	10	12	0	0.059082031	3.5046387	0.2409668	-0.57617188	-0.66503906	0.11132813	0.012695313	0	0	0	0	0	0	0	0	0	0.91235352	0.087646484	0.017822266	-0.000976563	-0.011474609	0.005126953	0	44330	0	0	0
1080	15582	15582	Category A	0.2277832	-0.57592773	-0.64794922	-0.18066406	0.47314453	0.23876953	-14.98	0	18/3/2018	18	3	2018	3:10:12	11412	0.9	3	10	12	0	0.059082031	3.5046387	0.2409668	-0.57617188	-0.66503906	0.17236328	0.021728516	0	0	0	0	0	0	0	0	0	0.91235352	0.087646484	0.030761719	-0.013183594	0.000244141	0.017089844	0	44330	0	0	0
1081	15583	15583	Category A	0.23999023	-0.6237793	-0.671875	-0.18286133	0.47509766	0.23071289	-15.23	0	18/3/2018	18	3	2018	3:10:13	11413	0	3	10	13	0	0.059570313	3.5304199	0.24121094	-0.57617188	-0.66503906	0.036132813	0.047851563	0	0	0	0	0	0	0	0	0	0.91235352	0.087646484	0.055664063	-0.001220703	-0.047363281	-0.006591797	0	44330	0	0	0
1082	15584	15584	Category A	0.2277832	-0.58789063	-0.64794922	-0.18334961	0.47412109	0.23486328	-15.6	0	18/3/2018	18	3	2018	3:10:13	11413	0.1	3	10	13	0	0.059570313	3.5304199	0.24145508	-0.57641602	-0.66503906	0.18359375	0.024658203	0	0	0	0	0	0	0	0	0	0.9128418	0.087158203	0.041992188	-0.013671875	-0.011230469	0.017089844	0	44330	0	0	0
1083	15585	15585	Category A	0.23999023	-0.57592773	-0.68383789	-0.18334961	0.47265625	0.23681641	-16.46	0	18/3/2018	18	3	2018	3:10:13	11413	0.2	3	10	13	0	0.059570313	3.5304199	0.2409668	-0.57617188	-0.66430664	0.44067383	0.019287109	0	0	0	0	0	0	0	0	0	0.91186523	0.088134766	0.020751953	-0.000976563	0.000244141	-0.019287109	0	44330	0	0	0
1084	15586	15586	Category A	0.23999023	-0.56396484	-0.671875	-0.18066406	0.47314453	0.23461914	-16.46	0	18/3/2018	18	3	2018	3:10:13	11413	0.3	3	10	13	0	0.059570313	3.5304199	0.2409668	-0.57641602	-0.66430664	0.62548828	0.014404297	0	0	0	0	0	0	0	0	0	0.91186523	0.088134766	0.020996094	-0.000976563	0.012451172	-0.007324219	0	44330	0	0	0
1085	15587	15587	Category A	0.25195313	-0.56396484	-0.65991211	-0.17797852	0.47045898	0.23681641	-16.09	0	18/3/2018	18	3	2018	3:10:13	11413	0.4	3	10	13	0	0.059570313	3.5304199	0.24072266	-0.57641602	-0.66479492	0.57739258	0.017578125	0	0	0	0	0	0	0	0	0	0.91235352	0.087646484	0.028564453	0.010986328	0.012451172	0.004882813	0	44330	0	0	0
1086	15588	15588	Category A	0.21582031	-0.55175781	-0.64794922	-0.18701172	0.48046875	0.23266602	-15.96	0	18/3/2018	18	3	2018	3:10:13	11413	0.5	3	10	13	0	0.059570313	3.5304199	0.24072266	-0.57641602	-0.66479492	0.2980957	0.0390625	0	0	0	0	0	0	0	0	0	0.91235352	0.087646484	0.066650391	-0.024902344	0.024658203	0.016845703	0	44330	0	0	0
1087	15589	15589	Category A	0.2277832	-0.58789063	-0.65991211	-0.18774414	0.47680664	0.23071289	-15.6	0	18/3/2018	18	3	2018	3:10:13	11413	0.6	3	10	13	0	0.059570313	3.5304199	0.24072266	-0.57641602	-0.66503906	0.024658203	0.018066406	0	0	0	0	0	0	0	0	0	0.91235352	0.087646484	0.029541016	-0.012939453	-0.011230469	0.005126953	0	44330	0	0	0
1088	15590	15590	Category A	0.25195313	-0.58789063	-0.65991211	-0.18334961	0.47509766	0.23681641	-15.35	0	18/3/2018	18	3	2018	3:10:13	11413	0.7	3	10	13	0	0.059570313	3.5304199	0.24047852	-0.57641602	-0.6652832	0.20556641	0.016601563	0	0	0	0	0	0	0	0	0	0.91259766	0.087402344	0.027832031	0.011230469	-0.011230469	0.005371094	0	44330	0	0	0
1089	15591	15591	Category A	0.21582031	-0.58789063	-0.68383789	-0.17993164	0.47509766	0.23779297	-15.47	0	18/3/2018	18	3	2018	3:10:13	11413	0.8	3	10	13	0	0.059570313	3.5304199	0.24023438	-0.57592773	-0.6652832	0.21484375	0.032714844	0	0	0	0	0	0	0	0	0	0.91210938	0.087890625	0.0546875	-0.024414063	-0.01171875	-0.018310547	0	44330	0	0	0
1090	15592	15592	Category A	0.2277832	-0.58789063	-0.65991211	-0.18237305	0.4699707	0.2355957	-15.47	0	18/3/2018	18	3	2018	3:10:13	11413	0.9	3	10	13	0	0.059570313	3.5304199	0.23950195	-0.57568359	-0.6652832	0.2487793	0.017578125	0	0	0	0	0	0	0	0	0	0.91186523	0.088134766	0.029296875	-0.01171875	-0.011962891	0.005371094	0	44330	0	0	0
1091	15593	15593	Category A	0.2277832	-0.58789063	-0.671875	-0.18432617	0.47851563	0.22998047	-14.86	0	18/3/2018	18	3	2018	3:10:14	11414	0	3	10	14	0	0.059570313	3.5304199	0.23876953	-0.57568359	-0.66552734	0.21875	0.017333984	0	0	0	0	0	0	0	0	0	0.91210938	0.087890625	0.029296875	-0.010986328	-0.011962891	-0.006103516	0	44330	0	0	0
1092	15594	15594	Category A	0.26391602	-0.6237793	-0.64794922	-0.18188477	0.4777832	0.22998047	-15.1	0	18/3/2018	18	3	2018	3:10:14	11414	0.1	3	10	14	0	0.059570313	3.5304199	0.23876953	-0.57568359	-0.6652832	0.057861328	0.056640625	0	0	0	0	0	0	0	0	0	0.91162109	0.088378906	0.090087891	0.024902344	-0.047851563	0.017333984	0	44330	0	0	0
1093	15595	15595	Category A	0.23999023	-0.57592773	-0.671875	-0.17797852	0.47045898	0.23583984	-15.1	0	18/3/2018	18	3	2018	3:10:14	11414	0.2	3	10	14	0	0.059570313	3.5304199	0.23852539	-0.57592773	-0.66479492	0.16333008	0.006835938	0	0	0	0	0	0	0	0	0	0.91137695	0.088623047	0.008300781	0.001220703	0	-0.006835938	0	44330	0	0	0
1094	15596	15596	Category A	0.23999023	-0.57592773	-0.65991211	-0.17529297	0.47338867	0.23779297	-15.1	0	18/3/2018	18	3	2018	3:10:14	11414	0.3	3	10	14	0	0.059570313	3.5304199	0.23852539	-0.57641602	-0.66479492	0.26635742	0.005126953	0	0	0	0	0	0	0	0	0	0.91162109	0.088378906	0.006835938	0.001220703	0.000488281	0.004882813	0	44330	0	0	0
1095	15597	15597	Category A	0.2277832	-0.57592773	-0.671875	-0.18652344	0.47338867	0.23754883	-15.72	0	18/3/2018	18	3	2018	3:10:14	11414	0.4	3	10	14	0	0.059570313	3.5304199	0.23779297	-0.57666016	-0.66455078	0.49609375	0.012451172	0	0	0	0	0	0	0	0	0	0.91162109	0.088378906	0.018066406	-0.010009766	0.000732422	-0.007080078	0	44330	0	0	0
1096	15598	15598	Category A	0.21582031	-0.56396484	-0.65991211	-0.19042969	0.4753418	0.23754883	-15.97	0	18/3/2018	18	3	2018	3:10:14	11414	0.5	3	10	14	0	0.059570313	3.5304199	0.23754883	-0.57739258	-0.66479492	0.50805664	0.026123047	0	0	0	0	0	0	0	0	0	0.91210938	0.087890625	0.040283203	-0.021728516	0.013427734	0.004882813	0	44330	0	0	0
1097	15599	15599	Category A	0.23999023	-0.58789063	-0.63598633	-0.18408203	0.4777832	0.23364258	-16.09	0	18/3/2018	18	3	2018	3:10:14	11414	0.6	3	10	14	0	0.059570313	3.5304199	0.23706055	-0.57788086	-0.66455078	0.26586914	0.030273438	0	0	0	0	0	0	0	0	0	0.91210938	0.087890625	0.041259766	0.002685547	-0.009765625	0.028564453	0	44330	0	0	0
1098	15600	15600	Category A	0.25195313	-0.56396484	-0.64794922	-0.18432617	0.47680664	0.23168945	-16.46	0	18/3/2018	18	3	2018	3:10:14	11414	0.7	3	10	14	0	0.059570313	3.5304199	0.23681641	-0.57763672	-0.66455078	0.13647461	0.026367188	0	0	0	0	0	0	0	0	0	0.91186523	0.088134766	0.045410156	0.014892578	0.013671875	0.016601563	0	44330	0	0	0
1099	15601	15601	Category A	0.2277832	-0.57592773	-0.671875	-0.17993164	0.47167969	0.23486328	-16.09	0	18/3/2018	18	3	2018	3:10:14	11414	0.8	3	10	14	0	0.059570313	3.5304199	0.23706055	-0.57739258	-0.66430664	0.036865234	0.011962891	0	0	0	0	0	0	0	0	0	0.91162109	0.088378906	0.018310547	-0.009277344	0.001464844	-0.007324219	0	44330	0	0	0
1100	15602	15602	Category A	0.23999023	-0.57592773	-0.65991211	-0.18530273	0.47949219	0.23388672	-15.84	0	18/3/2018	18	3	2018	3:10:14	11414	0.9	3	10	14	0	0.059570313	3.5304199	0.23730469	-0.57739258	-0.66430664	0.20068359	0.005126953	0	0	0	0	0	0	0	0	0	0.91162109	0.088378906	0.008300781	0.002441406	0.001464844	0.004394531	0	44330	0	0	0
1101	15603	15603	Category A	0.25195313	-0.57592773	-0.65991211	-0.18017578	0.47485352	0.23095703	-15.72	0	18/3/2018	18	3	2018	3:10:15	11415	0	3	10	15	0	0.059570313	3.5304199	0.23754883	-0.5769043	-0.66430664	0.45947266	0.014892578	0	0	0	0	0	0	0	0	0	0.91137695	0.088623047	0.019775391	0.014160156	0.000976563	0.004394531	0	44330	0	0	0
1102	15604	15604	Category A	0.23999023	-0.57592773	-0.65991211	-0.17895508	0.47338867	0.23681641	-15.1	0	18/3/2018	18	3	2018	3:10:15	11415	0.1	3	10	15	0	0.059570313	3.5304199	0.23730469	-0.5769043	-0.66430664	0.51855469	0.005371094	0	0	0	0	0	0	0	0	0	0.91137695	0.088623047	0.008300781	0.002441406	0.000976563	0.004394531	0	44330	0	0	0
1103	15605	15605	Category A	0.23999023	-0.58789063	-0.65991211	-0.18066406	0.47607422	0.23364258	-14.61	0	18/3/2018	18	3	2018	3:10:15	11415	0.2	3	10	15	0	0.059570313	3.5304199	0.23730469	-0.57666016	-0.6640625	0.6418457	0.011962891	0	0	0	0	0	0	0	0	0	0.91113281	0.088867188	0.018066406	0.002441406	-0.010986328	0.004150391	0	44330	0	0	0
1104	15606	15606	Category A	0.21582031	-0.57592773	-0.68383789	-0.18066406	0.47167969	0.23681641	-14.49	0	18/3/2018	18	3	2018	3:10:15	11415	0.3	3	10	15	0	0.059570313	3.5304199	0.23730469	-0.57714844	-0.66357422	0.51489258	0.029541016	0	0	0	0	0	0	0	0	0	0.91088867	0.089111328	0.04296875	-0.021484375	0.001220703	-0.020019531	0	44330	0	0	0
1105	15607	15607	Category A	0.21582031	-0.56396484	-0.671875	-0.18334961	0.47094727	0.2355957	-14.74	0	18/3/2018	18	3	2018	3:10:15	11415	0.4	3	10	15	0	0.059570313	3.5304199	0.23730469	-0.57788086	-0.66357422	0.29077148	0.027099609	0	0	0	0	0	0	0	0	0	0.91137695	0.088623047	0.043945313	-0.021484375	0.013916016	-0.008056641	0	44330	0	0	0
1106	15608	15608	Category A	0.27587891	-0.58789063	-0.64794922	-0.18066406	0.47167969	0.23364258	-14.74	0	18/3/2018	18	3	2018	3:10:15	11415	0.5	3	10	15	0	0.059570313	3.5304199	0.23706055	-0.578125	-0.66381836	0.068847656	0.042724609	0	0	0	0	0	0	0	0	0	0.91186523	0.088134766	0.064208984	0.038574219	-0.009521484	0.015869141	0	44330	0	0	0
1107	15609	15609	Category A	0.23999023	-0.59985352	-0.64794922	-0.18603516	0.47949219	0.23486328	-15.23	0	18/3/2018	18	3	2018	3:10:15	11415	0.6	3	10	15	0	0.059570313	3.5304199	0.23730469	-0.57836914	-0.6640625	0.090820313	0.026855469	0	0	0	0	0	0	0	0	0	0.91210938	0.087890625	0.040039063	0.002441406	-0.021240234	0.016113281	0	44330	0	0	0
1108	15610	15610	Category A	0.2277832	-0.59985352	-0.69580078	-0.18408203	0.47167969	0.2355957	-15.23	0	18/3/2018	18	3	2018	3:10:15	11415	0.7	3	10	15	0	0.059570313	3.5304199	0.23706055	-0.57836914	-0.66430664	0.020751953	0.0390625	0	0	0	0	0	0	0	0	0	0.91210938	0.087890625	0.062011719	-0.009277344	-0.021240234	-0.03125	0	44330	0	0	0
1109	15611	15611	Category A	0.23999023	-0.57592773	-0.671875	-0.18164063	0.47680664	0.23608398	-15.1	0	18/3/2018	18	3	2018	3:10:15	11415	0.8	3	10	15	0	0.059570313	3.5304199	0.23706055	-0.57836914	-0.66430664	0.033447266	0.008056641	0	0	0	0	0	0	0	0	0	0.91235352	0.087646484	0.012695313	0.002685547	0.002441406	-0.007324219	0	44330	0	0	0
1110	15612	15612	Category A	0.21582031	-0.56396484	-0.671875	-0.18408203	0.47094727	0.23657227	-15.47	0	18/3/2018	18	3	2018	3:10:15	11415	0.9	3	10	15	0	0.059570313	3.5304199	0.23657227	-0.57885742	-0.66455078	0.13793945	0.026611328	0	0	0	0	0	0	0	0	0	0.91259766	0.087402344	0.04296875	-0.020751953	0.014892578	-0.007080078	0	44330	0	0	0
1111	15613	15613	Category A	0.23999023	-0.57592773	-0.671875	-0.18334961	0.47338867	0.23681641	-15.35	0	18/3/2018	18	3	2018	3:10:16	11416	0	3	10	16	0	0.059570313	3.5304199	0.23608398	-0.57910156	-0.66455078	0.43701172	0.008544922	0	0	0	0	0	0	0	0	0	0.91259766	0.087402344	0.014160156	0.003662109	0.003173828	-0.007080078	0	44330	0	0	0
1112	15614	15614	Category A	0.2277832	-0.57592773	-0.65991211	-0.17651367	0.47167969	0.23779297	-15.47	0	18/3/2018	18	3	2018	3:10:16	11416	0.1	3	10	16	0	0.059570313	3.5304199	0.23608398	-0.57958984	-0.66479492	0.31591797	0.010253906	0	0	0	0	0	0	0	0	0	0.91308594	0.086914063	0.016845703	-0.008300781	0.003662109	0.004882813	0	44330	0	0	0
1113	15615	15615	Category A	0.2277832	-0.57592773	-0.671875	-0.17993164	0.4777832	0.23681641	-15.23	0	18/3/2018	18	3	2018	3:10:16	11416	0.2	3	10	16	0	0.059570313	3.5304199	0.23583984	-0.5793457	-0.6652832	0.009033203	0.010986328	0	0	0	0	0	0	0	0	0	0.91308594	0.086914063	0.018066406	-0.008056641	0.003417969	-0.006347656	0	44330	0	0	0
1114	15616	15616	Category A	0.26391602	-0.57592773	-0.63598633	-0.18432617	0.4699707	0.23242188	-15.23	0	18/3/2018	18	3	2018	3:10:16	11416	0.3	3	10	16	0	0.059570313	3.5304199	0.2355957	-0.5793457	-0.66601563	0.038085938	0.041259766	0	0	0	0	0	0	0	0	0	0.91357422	0.086425781	0.061523438	0.028076172	0.003417969	0.030029297	0	44330	0	0	0
1115	15617	15617	Category A	0.23999023	-0.57592773	-0.65991211	-0.17895508	0.47338867	0.23583984	-15.35	0	18/3/2018	18	3	2018	3:10:16	11416	0.4	3	10	16	0	0.059570313	3.5304199	0.2355957	-0.5793457	-0.66625977	0.15771484	0.008300781	0	0	0	0	0	0	0	0	0	0.91381836	0.086181641	0.014160156	0.004150391	0.003417969	0.006347656	0	44330	0	0	0
1116	15618	15618	Category A	0.2277832	-0.58789063	-0.671875	-0.17651367	0.47509766	0.23706055	-15.1	0	18/3/2018	18	3	2018	3:10:16	11416	0.5	3	10	16	0	0.059570313	3.5304199	0.23535156	-0.5793457	-0.66601563	0.25	0.012695313	0	0	0	0	0	0	0	0	0	0.91357422	0.086425781	0.021972656	-0.007568359	-0.008300781	-0.005615234	0	44330	0	0	0
1117	15619	15619	Category A	0.23999023	-0.59985352	-0.69580078	-0.18334961	0.47338867	0.2355957	-15.35	0	18/3/2018	18	3	2018	3:10:16	11416	0.6	3	10	16	0	0.059570313	3.5304199	0.2355957	-0.5793457	-0.66601563	0.045654297	0.036132813	0	0	0	0	0	0	0	0	0	0.91357422	0.086425781	0.054199219	0.004150391	-0.020263672	-0.029541016	0	44330	0	0	0
1118	15620	15620	Category A	0.2277832	-0.59985352	-0.671875	-0.17480469	0.47265625	0.23510742	-15.35	0	18/3/2018	18	3	2018	3:10:16	11416	0.7	3	10	16	0	0.059570313	3.5304199	0.23535156	-0.57958984	-0.6652832	0.021972656	0.022216797	0	0	0	0	0	0	0	0	0	0.91333008	0.086669922	0.034179688	-0.007568359	-0.020019531	-0.006347656	0	44330	0	0	0
1119	15621	15621	Category A	0.23999023	-0.57592773	-0.64794922	-0.18164063	0.47436523	0.23364258	-15.35	0	18/3/2018	18	3	2018	3:10:16	11416	0.8	3	10	16	0	0.059082031	3.4933594	0.23535156	-0.57958984	-0.6652832	0.16674805	0.018310547	0	0	0	0	0	0	0	0	0	0.91333008	0.086669922	0.025634766	0.004394531	0.003662109	0.017333984	0	44330	0	0	0
1120	15622	15622	Category A	0.23999023	-0.57592773	-0.65991211	-0.18334961	0.47338867	0.2355957	-15.72	0	18/3/2018	18	3	2018	3:10:16	11416	0.9	3	10	16	0	0.059082031	3.4933594	0.23510742	-0.57958984	-0.6652832	0.059326172	0.008056641	0	0	0	0	0	0	0	0	0	0.91308594	0.086914063	0.013671875	0.004638672	0.003662109	0.005371094	0	44330	0	0	0
1121	15623	15623	Category A	0.25195313	-0.58789063	-0.65991211	-0.17895508	0.47338867	0.23364258	-15.47	0	18/3/2018	18	3	2018	3:10:17	11417	0	3	10	17	0	0.059082031	3.4933594	0.23535156	-0.5793457	-0.6652832	0.37524414	0.019287109	0	0	0	0	0	0	0	0	0	0.91308594	0.086914063	0.030273438	0.016357422	-0.008300781	0.005371094	0	44330	0	0	0
1122	15624	15624	Category A	0.2277832	-0.57592773	-0.65991211	-0.17651367	0.47583008	0.23901367	-15.6	0	18/3/2018	18	3	2018	3:10:17	11417	0.1	3	10	17	0	0.059082031	3.4933594	0.23535156	-0.57885742	-0.66503906	0.38110352	0.009765625	0	0	0	0	0	0	0	0	0	0.91259766	0.087402344	0.015869141	-0.007568359	0.002929688	0.005126953	0	44330	0	0	0
1123	15625	15625	Category A	0.2277832	-0.58789063	-0.64794922	-0.17724609	0.47314453	0.23364258	-15.48	0	18/3/2018	18	3	2018	3:10:17	11417	0.2	3	10	17	0	0.059082031	3.4933594	0.23535156	-0.57836914	-0.6652832	0.12084961	0.021240234	0	0	0	0	0	0	0	0	0	0.91259766	0.087402344	0.034423828	-0.007568359	-0.009277344	0.017333984	0	44330	0	0	0
1124	15626	15626	Category A	0.2277832	-0.56396484	-0.68383789	-0.17700195	0.47314453	0.23486328	-15.23	0	18/3/2018	18	3	2018	3:10:17	11417	0.3	3	10	17	0	0.059082031	3.4933594	0.2355957	-0.57861328	-0.6652832	0.4440918	0.024658203	0	0	0	0	0	0	0	0	0	0.9128418	0.087158203	0.041015625	-0.0078125	0.014648438	-0.018310547	0	44330	0	0	0
1125	15627	15627	Category A	0.25195313	-0.56396484	-0.68383789	-0.18579102	0.4753418	0.23657227	-15.72	0	18/3/2018	18	3	2018	3:10:17	11417	0.4	3	10	17	0	0.059082031	3.4933594	0.23583984	-0.57885742	-0.6652832	0.5703125	0.028564453	0	0	0	0	0	0	0	0	0	0.9128418	0.087158203	0.049316406	0.016113281	0.014892578	-0.018310547	0	44330	0	0	0
1126	15628	15628	Category A	0.2878418	-0.57592773	-0.68383789	-0.18139648	0.47338867	0.23779297	-15.84	0	18/3/2018	18	3	2018	3:10:17	11417	0.5	3	10	17	0	0.059082031	3.4933594	0.2355957	-0.57885742	-0.66552734	0.83447266	0.055175781	0	0	0	0	0	0	0	0	0	0.9128418	0.087158203	0.073242188	0.052001953	0.002929688	-0.018066406	0	44330	0	0	0
1127	15629	15629	Category A	0.23999023	-0.59985352	-0.671875	-0.18164063	0.48022461	0.23364258	-15.84	0	18/3/2018	18	3	2018	3:10:17	11417	0.6	3	10	17	0	0.059082031	3.4933594	0.2355957	-0.5793457	-0.66577148	1.3276367	0.021728516	0	0	0	0	0	0	0	0	0	0.91333008	0.086669922	0.030761719	0.004150391	-0.020263672	-0.005859375	0	44330	0	0	0
1128	15630	15630	Category A	0.2277832	-0.53979492	-0.68383789	-0.17919922	0.47949219	0.23266602	-15.84	0	18/3/2018	18	3	2018	3:10:17	11417	0.7	3	10	17	0	0.059082031	3.4933594	0.2355957	-0.5793457	-0.66601563	1.3435059	0.043945313	0	0	0	0	0	0	0	0	0	0.91357422	0.086425781	0.065185547	-0.0078125	0.039550781	-0.017578125	0	44330	0	0	0
1129	15631	15631	Category A	0.2277832	-0.56396484	-0.671875	-0.18066406	0.47314453	0.23583984	-15.11	0	18/3/2018	18	3	2018	3:10:17	11417	0.8	3	10	17	0	0.059082031	3.4933594	0.23510742	-0.5793457	-0.66625977	0.99951172	0.017822266	0	0	0	0	0	0	0	0	0	0.91381836	0.086181641	0.028076172	-0.007324219	0.015380859	-0.005371094	0	44330	0	0	0
1130	15632	15632	Category A	0.21582031	-0.57592773	-0.671875	-0.18066406	0.4753418	0.23681641	-14.49	0	18/3/2018	18	3	2018	3:10:17	11417	0.9	3	10	17	0	0.059082031	3.4933594	0.23583984	-0.57910156	-0.66625977	0.74682617	0.020751953	0	0	0	0	0	0	0	0	0	0.91381836	0.086181641	0.028564453	-0.020019531	0.003173828	-0.005371094	0	44330	0	0	0
1131	15633	15633	Category A	0.23999023	-0.57592773	-0.64794922	-0.18066406	0.46972656	0.23266602	-14.37	0	18/3/2018	18	3	2018	3:10:18	11418	0	3	10	18	0	0.059082031	3.4933594	0.23583984	-0.57910156	-0.66625977	0.72729492	0.019042969	0	0	0	0	0	0	0	0	0	0.91381836	0.086181641	0.025634766	0.00390625	0.003173828	0.018310547	0	44330	0	0	0
1132	15634	15634	Category A	0.2277832	-0.57592773	-0.64794922	-0.17529297	0.47607422	0.23583984	-14.49	0	18/3/2018	18	3	2018	3:10:18	11418	0.1	3	10	18	0	0.059082031	3.4933594	0.23632813	-0.57885742	-0.66625977	0.30126953	0.020507813	0	0	0	0	0	0	0	0	0	0.91381836	0.086181641	0.030029297	-0.008544922	0.002929688	0.018310547	0	44330	0	0	0
1133	15635	15635	Category A	0.25195313	-0.58789063	-0.65991211	-0.18334961	0.47094727	0.23754883	-14.98	0	18/3/2018	18	3	2018	3:10:18	11418	0.2	3	10	18	0	0.059082031	3.4933594	0.23608398	-0.578125	-0.66650391	0.45458984	0.01953125	0	0	0	0	0	0	0	0	0	0.91333008	0.086669922	0.032226563	0.015625	-0.009521484	0.006591797	0	44330	0	0	0
1134	15636	15636	Category A	0.21582031	-0.59985352	-0.65991211	-0.18676758	0.47192383	0.2355957	-15.23	0	18/3/2018	18	3	2018	3:10:18	11418	0.3	3	10	18	0	0.059082031	3.4933594	0.23608398	-0.57836914	-0.66601563	0.83374023	0.030029297	0	0	0	0	0	0	0	0	0	0.91333008	0.086669922	0.047851563	-0.020263672	-0.021240234	0.006103516	0	44330	0	0	0
1135	15637	15637	Category A	0.21582031	-0.58789063	-0.671875	-0.1809082	0.4777832	0.23168945	-15.59	0	18/3/2018	18	3	2018	3:10:18	11418	0.4	3	10	18	0	0.059082031	3.4933594	0.23608398	-0.57836914	-0.66625977	0.83569336	0.022949219	0	0	0	0	0	0	0	0	0	0.91333008	0.086669922	0.034912109	-0.020263672	-0.009277344	-0.005371094	0	44330	0	0	0
1136	15638	15638	Category A	0.21582031	-0.58789063	-0.65991211	-0.18066406	0.47412109	0.23681641	-15.35	0	18/3/2018	18	3	2018	3:10:18	11418	0.5	3	10	18	0	0.059082031	3.4933594	0.23583984	-0.57861328	-0.66625977	0.84423828	0.022949219	0	0	0	0	0	0	0	0	0	0.91357422	0.086425781	0.035644531	-0.020019531	-0.009033203	0.006347656	0	44330	0	0	0
1137	15639	15639	Category A	0.2277832	-0.56396484	-0.671875	-0.17895508	0.47167969	0.23266602	-15.23	0	18/3/2018	18	3	2018	3:10:18	11418	0.6	3	10	18	0	0.059082031	3.4933594	0.23583984	-0.57885742	-0.66625977	0.97387695	0.017822266	0	0	0	0	0	0	0	0	0	0.91357422	0.086425781	0.028808594	-0.008056641	0.014892578	-0.005371094	0	44330	0	0	0
1138	15640	15640	Category A	0.26391602	-0.55175781	-0.65991211	-0.18139648	0.47290039	0.23852539	-15.1	0	18/3/2018	18	3	2018	3:10:18	11418	0.7	3	10	18	0	0.059082031	3.4933594	0.2355957	-0.57885742	-0.66674805	0.60375977	0.039550781	0	0	0	0	0	0	0	0	0	0.91381836	0.086181641	0.062255859	0.028076172	0.027099609	0.006835938	0	44330	0	0	0
1139	15641	15641	Category A	0.25195313	-0.56396484	-0.671875	-0.18164063	0.47949219	0.23266602	-15.23	0	18/3/2018	18	3	2018	3:10:18	11418	0.8	3	10	18	0	0.059082031	3.4933594	0.23510742	-0.57885742	-0.66723633	0.039550781	0.022949219	0	0	0	0	0	0	0	0	0	0.91430664	0.085693359	0.036132813	0.016601563	0.014892578	-0.004394531	0	44330	0	0	0
1140	15642	15642	Category A	0.23999023	-0.55175781	-0.68383789	-0.17651367	0.47583008	0.23608398	-15.23	0	18/3/2018	18	3	2018	3:10:18	11418	0.9	3	10	18	0	0.059082031	3.4933594	0.23510742	-0.57861328	-0.66723633	0.27075195	0.031982422	0	0	0	0	0	0	0	0	0	0.91381836	0.086181641	0.048339844	0.004638672	0.026855469	-0.016601563	0	44330	0	0	0
1141	15643	15643	Category A	0.23999023	-0.57592773	-0.671875	-0.17797852	0.47241211	0.23681641	-15.48	0	18/3/2018	18	3	2018	3:10:19	11419	0	3	10	19	0	0.059082031	3.4933594	0.23535156	-0.57836914	-0.66723633	0.10522461	0.006835938	0	0	0	0	0	0	0	0	0	0.9140625	0.0859375	0.01171875	0.004394531	0.002441406	-0.004394531	0	44330	0	0	0
1142	15644	15644	Category A	0.23999023	-0.57592773	-0.64794922	-0.18676758	0.47314453	0.23071289	-15.23	0	18/3/2018	18	3	2018	3:10:19	11419	0.1	3	10	19	0	0.059082031	3.4933594	0.23486328	-0.57836914	-0.66748047	0.093994141	0.020507813	0	0	0	0	0	0	0	0	0	0.9140625	0.0859375	0.027099609	0.004882813	0.002441406	0.01953125	0	44330	0	0	0
1143	15645	15645	Category A	0.23999023	-0.58789063	-0.6237793	-0.17626953	0.47412109	0.23779297	-14.98	0	18/3/2018	18	3	2018	3:10:19	11419	0.2	3	10	19	0	0.059082031	3.4933594	0.23461914	-0.57836914	-0.66748047	0.25683594	0.044921875	0	0	0	0	0	0	0	0	0	0.91381836	0.086181641	0.058349609	0.005126953	-0.009277344	0.043701172	0	44330	0	0	0
1144	15646	15646	Category A	0.23999023	-0.59985352	-0.671875	-0.18066406	0.47241211	0.23168945	-15.23	0	18/3/2018	18	3	2018	3:10:19	11419	0.3	3	10	19	0	0.059082031	3.4933594	0.234375	-0.57836914	-0.66748047	0.20751953	0.022216797	0	0	0	0	0	0	0	0	0	0.9140625	0.0859375	0.030761719	0.005371094	-0.021240234	-0.004150391	0	44330	0	0	0
1145	15647	15647	Category A	0.2277832	-0.59985352	-0.671875	-0.17895508	0.4699707	0.23779297	-14.86	0	18/3/2018	18	3	2018	3:10:19	11419	0.4	3	10	19	0	0.059082031	3.4933594	0.23461914	-0.57836914	-0.66748047	0.12451172	0.022705078	0	0	0	0	0	0	0	0	0	0.9140625	0.0859375	0.032226563	-0.006835938	-0.021240234	-0.004150391	0	44330	0	0	0
1146	15648	15648	Category A	0.25195313	-0.57592773	-0.69580078	-0.18432617	0.47241211	0.23242188	-15.35	0	18/3/2018	18	3	2018	3:10:19	11419	0.5	3	10	19	0	0.059082031	3.4933594	0.23486328	-0.57885742	-0.66699219	0.060058594	0.033447266	0	0	0	0	0	0	0	0	0	0.91381836	0.086181641	0.048828125	0.016845703	0.002929688	-0.028564453	0	44330	0	0	0
1147	15649	15649	Category A	0.23999023	-0.56396484	-0.671875	-0.1784668	0.47729492	0.22607422	-15.23	0	18/3/2018	18	3	2018	3:10:19	11419	0.6	3	10	19	0	0.059082031	3.4933594	0.23413086	-0.57861328	-0.66723633	0.12670898	0.016357422	0	0	0	0	0	0	0	0	0	0.91381836	0.086181641	0.024902344	0.005615234	0.014648438	-0.004394531	0	44330	0	0	0
1148	15650	15650	Category A	0.2277832	-0.57592773	-0.68383789	-0.18188477	0.4765625	0.23266602	-15.1	0	18/3/2018	18	3	2018	3:10:19	11419	0.7	3	10	19	0	0.059082031	3.4933594	0.23388672	-0.578125	-0.66748047	0.070068359	0.017333984	0	0	0	0	0	0	0	0	0	0.91357422	0.086425781	0.024658203	-0.006103516	0.002197266	-0.016113281	0	44330	0	0	0
1149	15651	15651	Category A	0.20385742	-0.58789063	-0.671875	-0.18066406	0.47314453	0.23461914	-14.98	0	18/3/2018	18	3	2018	3:10:19	11419	0.8	3	10	19	0	0.059082031	3.4933594	0.23413086	-0.578125	-0.66723633	0.39648438	0.031982422	0	0	0	0	0	0	0	0	0	0.91333008	0.086669922	0.044433594	-0.030273438	-0.009521484	-0.004394531	0	44330	0	0	0
1150	15652	15652	Category A	0.21582031	-0.58789063	-0.671875	-0.18261719	0.47412109	0.23486328	-15.35	0	18/3/2018	18	3	2018	3:10:19	11419	0.9	3	10	19	0	0.059082031	3.4933594	0.23364258	-0.57788086	-0.66772461	0.55566406	0.020751953	0	0	0	0	0	0	0	0	0	0.91357422	0.086425781	0.031738281	-0.017822266	-0.009765625	-0.00390625	0	44330	0	0	0
1151	15653	15653	Category A	0.2277832	-0.59985352	-0.64794922	-0.18066406	0.47412109	0.23583984	-15.35	0	18/3/2018	18	3	2018	3:10:20	11420	0	3	10	20	0	0.059082031	3.4933594	0.23388672	-0.578125	-0.66772461	0.27783203	0.030029297	0	0	0	0	0	0	0	0	0	0.91357422	0.086425781	0.047607422	-0.006103516	-0.021484375	0.019775391	0	44330	0	0	0
1152	15654	15654	Category A	0.23999023	-0.57592773	-0.671875	-0.18237305	0.47167969	0.23583984	-15.6	0	18/3/2018	18	3	2018	3:10:20	11420	0.1	3	10	20	0	0.059082031	3.4933594	0.23364258	-0.578125	-0.66796875	0.081054688	0.007568359	0	0	0	0	0	0	0	0	0	0.91381836	0.086181641	0.012207031	0.006103516	0.002197266	-0.003662109	0	44330	0	0	0
1153	15655	15655	Category A	0.2277832	-0.56396484	-0.68383789	-0.17919922	0.47729492	0.23193359	-15.84	0	18/3/2018	18	3	2018	3:10:20	11420	0.2	3	10	20	0	0.059082031	3.4933594	0.23364258	-0.578125	-0.66821289	0.21704102	0.021728516	0	0	0	0	0	0	0	0	0	0.9140625	0.0859375	0.035644531	-0.005859375	0.014160156	-0.015380859	0	44330	0	0	0
1154	15656	15656	Category A	0.21582031	-0.58789063	-0.671875	-0.18530273	0.47607422	0.23583984	-15.35	0	18/3/2018	18	3	2018	3:10:20	11420	0.3	3	10	20	0	0.059082031	3.4933594	0.234375	-0.578125	-0.66821289	0.42553711	0.021240234	0	0	0	0	0	0	0	0	0	0.91430664	0.085693359	0.031494141	-0.018554688	-0.009521484	-0.003417969	0	44330	0	0	0
1155	15657	15657	Category A	0.21582031	-0.58789063	-0.65991211	-0.18017578	0.47680664	0.22998047	-15.47	0	18/3/2018	18	3	2018	3:10:20	11420	0.4	3	10	20	0	0.059082031	3.4933594	0.23388672	-0.578125	-0.66870117	0.52807617	0.022216797	0	0	0	0	0	0	0	0	0	0.91455078	0.085449219	0.036621094	-0.018066406	-0.009521484	0.008789063	0	44330	0	0	0
1156	15658	15658	Category A	0.23999023	-0.57592773	-0.671875	-0.18066406	0.4753418	0.23095703	-15.23	0	18/3/2018	18	3	2018	3:10:20	11420	0.5	3	10	20	0	0.059082031	3.4933594	0.23413086	-0.578125	-0.66870117	0.36328125	0.006835938	0	0	0	0	0	0	0	0	0	0.91430664	0.085693359	0.010986328	0.005615234	0.002197266	-0.002929688	0	44330	0	0	0
1157	15659	15659	Category A	0.23999023	-0.58789063	-0.64794922	-0.1730957	0.46972656	0.22485352	-15.23	0	18/3/2018	18	3	2018	3:10:20	11420	0.6	3	10	20	0	0.058837891	3.5513672	0.23413086	-0.57763672	-0.66870117	0.12744141	0.023681641	0	0	0	0	0	0	0	0	0	0.91430664	0.085693359	0.036376953	0.005615234	-0.010009766	0.020751953	0	44330	0	0	0
1158	15660	15660	Category A	0.23999023	-0.57592773	-0.65991211	-0.18310547	0.47802734	0.23486328	-15.23	0	18/3/2018	18	3	2018	3:10:20	11420	0.7	3	10	20	0	0.058837891	3.5513672	0.23413086	-0.57739258	-0.66845703	0.48706055	0.010253906	0	0	0	0	0	0	0	0	0	0.91381836	0.086181641	0.015869141	0.005615234	0.001464844	0.008544922	0	44330	0	0	0
1159	15661	15661	Category A	0.2277832	-0.57592773	-0.65991211	-0.18164063	0.47680664	0.23486328	-15.35	0	18/3/2018	18	3	2018	3:10:20	11420	0.8	3	10	20	0	0.058837891	3.5513672	0.23413086	-0.57739258	-0.66845703	0.44921875	0.010742188	0	0	0	0	0	0	0	0	0	0.91381836	0.086181641	0.016357422	-0.006347656	0.001464844	0.008544922	0	44330	0	0	0
1160	15662	15662	Category A	0.23999023	-0.56396484	-0.64794922	-0.18066406	0.4753418	0.23681641	-15.6	0	18/3/2018	18	3	2018	3:10:20	11420	0.9	3	10	20	0	0.058837891	3.5513672	0.23388672	-0.57739258	-0.66870117	0.2277832	0.025634766	0	0	0	0	0	0	0	0	0	0.9140625	0.0859375	0.040283203	0.005859375	0.013427734	0.020751953	0	44330	0	0	0
1161	15663	15663	Category A	0.25195313	-0.57592773	-0.65991211	-0.17993164	0.47241211	0.23583984	-15.6	0	18/3/2018	18	3	2018	3:10:21	11421	0	3	10	21	0	0.058837891	3.5513672	0.23364258	-0.57763672	-0.66894531	0.058105469	0.020263672	0	0	0	0	0	0	0	0	0	0.91430664	0.085693359	0.029052734	0.018066406	0.001708984	0.009033203	0	44330	0	0	0
1162	15664	15664	Category A	0.2277832	-0.56396484	-0.671875	-0.18017578	0.47485352	0.23364258	-15.47	0	18/3/2018	18	3	2018	3:10:21	11421	0.1	3	10	21	0	0.058837891	3.5513672	0.23339844	-0.57739258	-0.66918945	0.090820313	0.014892578	0	0	0	0	0	0	0	0	0	0.91430664	0.085693359	0.021728516	-0.005615234	0.013427734	-0.002441406	0	44330	0	0	0
1163	15665	15665	Category A	0.25195313	-0.58789063	-0.68383789	-0.18164063	0.4753418	0.23364258	-15.47	0	18/3/2018	18	3	2018	3:10:21	11421	0.2	3	10	21	0	0.058837891	3.5513672	0.23339844	-0.57763672	-0.66918945	0.30297852	0.025390625	0	0	0	0	0	0	0	0	0	0.91430664	0.085693359	0.04296875	0.018310547	-0.010009766	-0.014404297	0	44330	0	0	0
1164	15666	15666	Category A	0.25195313	-0.57592773	-0.671875	-0.18041992	0.47338867	0.23779297	-15.72	0	18/3/2018	18	3	2018	3:10:21	11421	0.3	3	10	21	0	0.058837891	3.5513672	0.23364258	-0.57739258	-0.66943359	0.37060547	0.018310547	0	0	0	0	0	0	0	0	0	0.91430664	0.085693359	0.021972656	0.018066406	0.001464844	-0.002197266	0	44330	0	0	0
1165	15667	15667	Category A	0.23999023	-0.56396484	-0.671875	-0.18139648	0.47338867	0.23657227	-15.97	0	18/3/2018	18	3	2018	3:10:21	11421	0.4	3	10	21	0	0.058837891	3.5513672	0.23388672	-0.57739258	-0.66894531	0.31225586	0.014892578	0	0	0	0	0	0	0	0	0	0.9140625	0.0859375	0.022216797	0.005859375	0.013427734	-0.002685547	0	44330	0	0	0
1166	15668	15668	Category A	0.21582031	-0.58789063	-0.671875	-0.1809082	0.4777832	0.23168945	-16.09	0	18/3/2018	18	3	2018	3:10:21	11421	0.5	3	10	21	0	0.058837891	3.5513672	0.23388672	-0.57739258	-0.66821289	0.30639648	0.020996094	0	0	0	0	0	0	0	0	0	0.91357422	0.086425781	0.031982422	-0.018066406	-0.010253906	-0.003417969	0	44330	0	0	0
1167	15669	15669	Category A	0.2277832	-0.58789063	-0.671875	-0.18017578	0.47607422	0.23510742	-16.21	0	18/3/2018	18	3	2018	3:10:21	11421	0.6	3	10	21	0	0.058837891	3.5513672	0.23291016	-0.57739258	-0.66821289	0.5144043	0.012207031	0	0	0	0	0	0	0	0	0	0.91333008	0.086669922	0.019287109	-0.005126953	-0.010253906	-0.003417969	0	44330	0	0	0
1168	15670	15670	Category A	0.21582031	-0.58789063	-0.69580078	-0.17553711	0.47314453	0.23510742	-16.09	0	18/3/2018	18	3	2018	3:10:21	11421	0.7	3	10	21	0	0.058837891	3.5513672	0.23291016	-0.5769043	-0.66796875	0.59985352	0.034179688	0	0	0	0	0	0	0	0	0	0.9128418	0.087158203	0.055664063	-0.017089844	-0.010742188	-0.027587891	0	44330	0	0	0
1169	15671	15671	Category A	0.26391602	-0.57592773	-0.68383789	-0.18286133	0.47338867	0.23486328	-15.84	0	18/3/2018	18	3	2018	3:10:21	11421	0.8	3	10	21	0	0.058837891	3.5513672	0.23266602	-0.57739258	-0.66723633	0.51123047	0.03515625	0	0	0	0	0	0	0	0	0	0.91259766	0.087402344	0.049072266	0.031005859	0.001464844	-0.016357422	0	44330	0	0	0
1170	15672	15672	Category A	0.23999023	-0.58789063	-0.65991211	-0.1809082	0.4777832	0.23291016	-15.72	0	18/3/2018	18	3	2018	3:10:21	11421	0.9	3	10	21	0	0.058837891	3.5513672	0.23242188	-0.57788086	-0.66699219	0.44995117	0.014160156	0	0	0	0	0	0	0	0	0	0.9128418	0.087158203	0.024414063	0.007324219	-0.009765625	0.007080078	0	44330	0	0	0
1171	15673	15673	Category A	0.26391602	-0.56396484	-0.671875	-0.17993164	0.47705078	0.23779297	-15.6	0	18/3/2018	18	3	2018	3:10:22	11422	0	3	10	22	0	0.058837891	3.5513672	0.23266602	-0.578125	-0.66699219	0.12597656	0.034423828	0	0	0	0	0	0	0	0	0	0.9128418	0.087158203	0.050048828	0.031005859	0.014160156	-0.004638672	0	44330	0	0	0
1172	15674	15674	Category A	0.23999023	-0.56396484	-0.65991211	-0.18164063	0.47265625	0.23168945	-15.1	0	18/3/2018	18	3	2018	3:10:22	11422	0.1	3	10	22	0	0.058837891	3.5513672	0.23242188	-0.57788086	-0.66748047	0.31665039	0.017578125	0	0	0	0	0	0	0	0	0	0.91308594	0.086914063	0.029052734	0.007324219	0.013916016	0.007568359	0	44330	0	0	0
1173	15675	15675	Category A	0.23999023	-0.59985352	-0.63598633	-0.1809082	0.4777832	0.23388672	-14.86	0	18/3/2018	18	3	2018	3:10:22	11422	0.2	3	10	22	0	0.058837891	3.5513672	0.23266602	-0.578125	-0.66796875	0.58666992	0.039306641	0	0	0	0	0	0	0	0	0	0.91357422	0.086425781	0.060791016	0.007080078	-0.021484375	0.031982422	0	44330	0	0	0
1174	15676	15676	Category A	0.23999023	-0.58789063	-0.671875	-0.17993164	0.47631836	0.23681641	-14.98	0	18/3/2018	18	3	2018	3:10:22	11422	0.3	3	10	22	0	0.058837891	3.5513672	0.23217773	-0.57763672	-0.66748047	0.71923828	0.013183594	0	0	0	0	0	0	0	0	0	0.9128418	0.087158203	0.021972656	0.007568359	-0.010009766	-0.004150391	0	44330	0	0	0
1175	15677	15677	Category A	0.21582031	-0.58789063	-0.671875	-0.17724609	0.46899414	0.23364258	-15.23	0	18/3/2018	18	3	2018	3:10:22	11422	0.4	3	10	22	0	0.058837891	3.5513672	0.23266602	-0.57739258	-0.66748047	0.74194336	0.020263672	0	0	0	0	0	0	0	0	0	0.91259766	0.087402344	0.031738281	-0.016845703	-0.010253906	-0.004150391	0	44330	0	0	0
1176	15678	15678	Category A	0.21582031	-0.58789063	-0.65991211	-0.18505859	0.47509766	0.23461914	-15.47	0	18/3/2018	18	3	2018	3:10:22	11422	0.5	3	10	22	0	0.058837891	3.5513672	0.23266602	-0.57739258	-0.66699219	0.69824219	0.020996094	0	0	0	0	0	0	0	0	0	0.91259766	0.087402344	0.034423828	-0.016845703	-0.010253906	0.007080078	0	44330	0	0	0
1177	15679	15679	Category A	0.21582031	-0.57592773	-0.68383789	-0.18066406	0.47314453	0.23583984	-15.97	0	18/3/2018	18	3	2018	3:10:22	11422	0.6	3	10	22	0	0.058837891	3.5513672	0.23266602	-0.57739258	-0.66699219	0.44482422	0.023681641	0	0	0	0	0	0	0	0	0	0.91235352	0.087646484	0.034912109	-0.016845703	0.001464844	-0.016601563	0	44330	0	0	0
1178	15680	15680	Category A	0.21582031	-0.57592773	-0.68383789	-0.18139648	0.47338867	0.23657227	-15.84	0	18/3/2018	18	3	2018	3:10:22	11422	0.7	3	10	22	0	0.058837891	3.5513672	0.23291016	-0.57714844	-0.66674805	0.059570313	0.024169922	0	0	0	0	0	0	0	0	0	0.91210938	0.087890625	0.035400391	-0.017089844	0.001220703	-0.016845703	0	44330	0	0	0
1179	15681	15681	Category A	0.2277832	-0.55175781	-0.65991211	-0.17724609	0.4699707	0.23266602	-15.72	0	18/3/2018	18	3	2018	3:10:22	11422	0.8	3	10	22	0	0.058837891	3.5513672	0.23217773	-0.57739258	-0.66625977	0.15478516	0.026855469	0	0	0	0	0	0	0	0	0	0.91186523	0.088134766	0.036865234	-0.004394531	0.025634766	0.006347656	0	44330	0	0	0
1180	15682	15682	Category A	0.25195313	-0.56396484	-0.671875	-0.17724609	0.4699707	0.23681641	-15.85	0	18/3/2018	18	3	2018	3:10:22	11422	0.9	3	10	22	0	0.058837891	3.5513672	0.23193359	-0.57763672	-0.66601563	0.20605469	0.024658203	0	0	0	0	0	0	0	0	0	0.91162109	0.088378906	0.0390625	0.019775391	0.013671875	-0.005615234	0	44330	0	0	0
1181	15683	15683	Category A	0.2277832	-0.57592773	-0.68383789	-0.18994141	0.4765625	0.23071289	-15.72	0	18/3/2018	18	3	2018	3:10:23	11423	0	3	10	23	0	0.058837891	3.5513672	0.23193359	-0.578125	-0.66552734	0.28442383	0.018554688	0	0	0	0	0	0	0	0	0	0.91162109	0.088378906	0.024414063	-0.004150391	0.002197266	-0.018066406	0	44330	0	0	0
1182	15684	15684	Category A	0.20385742	-0.57592773	-0.64794922	-0.18334961	0.47680664	0.23486328	-15.84	0	18/3/2018	18	3	2018	3:10:23	11423	0.1	3	10	23	0	0.058837891	3.5513672	0.23217773	-0.57788086	-0.66552734	0.48876953	0.033447266	0	0	0	0	0	0	0	0	0	0.91137695	0.088623047	0.048095703	-0.028320313	0.001953125	0.017578125	0	44330	0	0	0
1183	15685	15685	Category A	0.2277832	-0.58789063	-0.671875	-0.18261719	0.47338867	0.23681641	-15.97	0	18/3/2018	18	3	2018	3:10:23	11423	0.2	3	10	23	0	0.058837891	3.5513672	0.23217773	-0.57763672	-0.66552734	0.33398438	0.012451172	0	0	0	0	0	0	0	0	0	0.91162109	0.088378906	0.020751953	-0.004394531	-0.010009766	-0.006103516	0	44330	0	0	0
[truncated: 10,998 more rows]
[truncated: 29 more columns]
