# Supplementary material for: Development of a multisensor biologging collar and analytical techniques to describe high‐resolution spatial behavior in free‐ranging terrestrial mammals
Source: Ecol Evol. 2024 Sep 23;14(9):e70264. doi: 10.1002/ece3.70264 (PMC11420106; doi:10.1002/ece3.70264)
Supplement: Supplementary file 1 — Appendix S1 [file ECE3-14-e70264-s001.zip › doi_10_5061_dryad_jdfn2z3hv__v20240620/B5_S30_Header.csv]

Split no.	Bookmark number	Category	Pointer	Day#	Time(hh:mm:ss)	Total Event start	Event start	Number events	Duration(s)	Sum VeDBA	Mean VeDBA	Mean Dyn AccX	Mean Dyn AccY	Mean Dyn AccZ	Sum VeSBA	Mean VeSBA	Mean smth AccX	Mean smth AccY	Mean smth AccZ	VeDBA_Var	VeDBA_SD	VeSBA_Var	VeSBA_SD	Mean Animal g	Sum Animal g	Animal g_Var	Animal g_SD	Acc_x_Var	Acc_x_SD	Acc_y_Var	Acc_y_SD	Acc_z_Var	Acc_z_SD	Predominant freq, Hz	Smth press val	Max pressure val	Min pressure val	Grd air press	Altitude begin	Altitude end	Delta max/min altitude
1	1	Category J	0	19	16:01:18	1	1	103	10.201	17.363	0.754915	0.0786876	0.00710131	0.0408564	22.4539	0.976255	0.033373	-0.00861923	-0.975586	0.190918	0.436942	0.000169837	0.0130322	0.0249979	0.574951	0.0008598	0.0293223	0.238048	0.487901	0.0345087	0.185765	0.48999	0.699993	0	7	0	0	1000	0	44330	44330
1	2	Category E	103	19	16:04:46	104	104	80	7.9	18.342	0.229276	-0.036145	-0.00903625	0.00563049	74.1128	0.92641	-0.0782562	-0.0240845	-0.921417	0.0234863	0.153252	0.000146484	0.0121031	0.0735901	5.88721	8.54E-05	0.00924387	0.0249695	0.158017	0.00796204	0.0892302	0.0293884	0.171431	0	7	0	0	1000	44330	44330	0
1	3	Category F	183	19	16:14:05	184	184	64	6.3	17.2585	0.269665	-0.0606232	-0.00335693	-0.00499344	59.3752	0.927738	-0.14238	-0.0541763	-0.913883	0.0191612	0.138424	3.81E-06	0.00195313	0.0722618	4.62476	3.81E-06	0.00195313	0.0438538	0.209413	0.00870132	0.0932809	0.0379829	0.194892	0	7	0	0	1000	44330	44330	0
1	4	Category L	247	19	16:14:14	248	248	45	4.401	8.36084	0.185796	0.183198	0.0196181	-0.000672743	40.8301	0.907335	0.00163845	-0.0390028	-0.906277	0.00176324	0.0419909	0	0	0.0926649	4.16992	0	0	0.0341363	0.18476	0.000488281	0.0220971	0.000298394	0.0172741	0	7	0	0	1000	44330	44330	0
1	5	Category E	292	19	16:27:03	293	293	83	8.201	19.1162	0.230316	-0.0519167	-0.003165	-0.00102363	75.1677	0.905635	-0.0915763	-0.0197166	-0.899758	0.0205196	0.143247	0.000185312	0.0136129	0.0943648	7.83228	0.000185312	0.0136129	0.0315794	0.177706	0.0166663	0.129098	0.0162751	0.127574	0	7	0	0	1000	44330	44330	0
1	6	Category J	375	19	16:42:06	376	376	89	8.8	63.4812	0.713272	-0.00574965	-0.00383493	-0.00587035	86.5432	0.972396	0.0896051	-0.00952697	-0.967516	0.0996039	0.315601	0.000244141	0.015625	0.0286467	2.54956	0.000197507	0.0140537	0.0539907	0.232359	0.028526	0.168897	0.525816	0.725132	0	7	0	0	1000	44330	44330	0
1	7	Category L	464	19	16:42:22	465	465	39	3.8	5.68408	0.145746	0.128944	0.0299855	0.0507124	37.0266	0.9494	0.0771234	-0.027206	-0.945075	0.0815743	0.285612	0.000287961	0.0169694	0.0505997	1.97339	0.000256661	0.0160206	0.0178035	0.13343	0.00132712	0.0364297	0.00300481	0.0548161	0	7	0	0	1000	44330	44330	0
1	8	Category J	503	19	16:42:37	504	504	70	6.9	47.7039	0.681484	-0.0671596	-0.00836007	-0.0239746	67.8494	0.969277	0.00155901	-0.0263044	-0.968206	0.13269	0.364267	1.74E-05	0.00417596	0.0307234	2.15063	1.74E-05	0.00417596	0.0998361	0.315968	0.0379569	0.194825	0.447614	0.66904	0	7	0	0	1000	44330	44330	0
1	9	Category L	573	19	16:50:16	574	574	63	6.2	5.31592	0.0843797	-0.00128658	0.00547573	0.00246853	58.7832	0.933067	0.123551	-0.0376984	-0.923758	0.00799076	0.0893911	3.88E-06	0.00196856	0.0669333	4.2168	3.88E-06	0.00196856	0.00607639	0.0779512	0.000945561	0.03075	0.00104244	0.0322869	0	7	0	0	1000	44330	44330	0
1	10	Category K	636	19	17:19:25	5237	5237	242	24.1	17.2009	0.0710782	-0.0115513	0.00619835	-0.00209739	224.927	0.92945	0.136269	-0.0293624	-0.915856	0.00169385	0.0411564	0	0	0.0705496	17.073	0	0	0.00595925	0.0771962	0.00145375	0.038128	0.0010946	0.0330847	0	7	0	0	1000	44330	44330	0
1	11	Category L	878	19	17:21:28	5479	5479	315	31.5	17.5881	0.0558353	0.00518353	0.00258479	0.00330559	292.784	0.929472	0.168535	-0.00812562	-0.913138	0.00558966	0.074764	3.10E-06	0.00176074	0.070528	22.2163	3.10E-06	0.00176074	0.0023794	0.0487791	0.000978113	0.0312748	0.000837829	0.0289453	0	7	0	0	1000	44330	44330	0
1	12	Category J	1193	19	17:50:44	5794	5794	51	5	34.4485	0.675461	0.0546731	-0.029833	-0.0245864	48.252	0.946117	0.0579858	-0.0346871	-0.940597	0.167174	0.408869	4.79E-06	0.00218794	0.0538833	2.74805	4.79E-06	0.00218794	0.0984461	0.313761	0.041614	0.203995	0.444805	0.666937	0	7	0	0	1000	44330	44330	0
1	13	Category E	1244	19	17:56:56	5845	5845	147	14.601	38.707	0.263313	-0.0527975	-0.00296623	0.00840375	138.628	0.94305	-0.239592	-0.047727	-0.908575	0.0179286	0.133898	1.49E-05	0.00386618	0.0569495	8.37158	1.49E-05	0.00386618	0.0286575	0.169285	0.0194416	0.139433	0.0347095	0.186305	0	7	0	0	1000	44330	44330	0
1	14	Category L	1391	19	18:10:32	5992	5992	79	7.8	8.46509	0.107153	0.0471655	0.0254802	0.0257491	76.4575	0.967817	-0.0287035	0.0286572	-0.963493	0.0782733	0.279774	0.00126088	0.0355088	0.0711407	5.62012	0.000701518	0.0264862	0.00662888	0.0814179	0.00299459	0.0547228	0.00555961	0.0745628	0	7	0	0	1000	44330	44330	0
1	15	Category I	1470	19	18:10:40	6071	6071	57	5.7	80.8616	1.41862	-0.0252493	-0.0389683	-0.122653	68.1736	1.19603	-0.0153209	-0.104548	-1.19104	1.39628	1.18164	0.00191886	0.0438048	0.196028	11.1736	0.00144771	0.0380488	0.421554	0.649272	1.40495	1.1853	1.47156	1.21308	0	7	0	0	1000	44330	44330	0
1	16	Category J	1527	19	18:29:07	6128	6128	47	4.6	28.2246	0.600524	0.000425947	0.0324084	0.0741824	48.7449	1.03712	0.0867998	-0.01389	-1.03037	0.117276	0.342456	0.00436856	0.0660951	0.0693723	3.2605	0.00401014	0.0633257	0.0475295	0.218013	0.0264867	0.162747	0.354954	0.595781	0	7	0	0	1000	44330	44330	0
1	17	Category L	1574	19	18:29:12	6175	6175	54	5.4	10.7427	0.198938	0.0337185	0.0302282	0.178571	58.7749	1.08842	0.187916	-0.00852684	-1.07137	0.145761	0.381787	0.00684498	0.0827344	0.130362	7.03955	0.00147841	0.0384501	0.00177228	0.0420985	0.00258156	0.0508091	0.0445376	0.211039	0	7	0	0	1000	44330	44330	0
1	18	Category M	1628	19	18:34:09	6229	6229	14	1.3	40.9507	2.92505	0.202061	-0.257743	-1.20187	16.5513	1.18223	0.158604	-0.0480434	-1.17048	17.6846	4.20531	3.49E-05	0.00590569	0.182234	2.55127	0	0	0.69969	0.836475	15.452	3.9309	5.27616	2.29699	0	7	0	0	1000	44330	44330	0
1	19	Category L	1642	19	18:50:26	6243	6243	85	8.5	15.1338	0.178045	-0.0208381	0.00113741	0.150764	92.7295	1.09094	0.0122846	-0.0257525	-1.08761	0.12577	0.35464	0.00599724	0.0774419	0.1142	9.70703	0.0015108	0.038869	0.00431985	0.0657256	0.00280331	0.0529463	0.030575	0.174857	0	7	0	0	1000	44330	44330	0
1	20	Category M	1727	19	19:07:41	6328	6328	13	1.2	28.9099	2.22384	0.0348745	0.183068	-0.745061	14.1035	1.08489	-0.107628	0.0402081	-1.07874	10.93	3.30605	0	0	0.0848858	1.10352	0	0	0.275466	0.524848	10.7812	3.28348	2.54858	1.59643	0	7	0	0	1000	44330	44330	0
1	21	Category J	1740	19	19:59:48	6341	6341	51	5.1	36.207	0.709942	-0.121166	-0.0260895	0.0805616	53.4607	1.04825	-0.120031	0.0457405	-1.03962	0.109892	0.3315	0.00252279	0.0502273	0.0830796	4.23706	0.000560087	0.0236662	0.206557	0.454486	0.0591012	0.243107	0.337967	0.581349	0	7	0	0	1000	44330	44330	0
1	22	Category L	1791	19	20:02:55	6392	6392	50	4.9	11.9521	0.239043	0.232314	-0.0070459	-0.0175195	45.031	0.90062	-0.0505469	0.0721045	-0.893032	0.0297461	0.172471	0.000493164	0.0222073	0.0993799	4.96899	0.000585937	0.0242061	0.0574121	0.239608	0.00117676	0.0343039	0.00236328	0.0486136	0	7	0	0	1000	44330	44330	0
1	23	Category M	1841	19	20:09:31	6442	6442	48	4.7	19.9634	0.415904	-0.248942	0.067098	0.0662791	43.4136	0.904449	-0.348221	0.130931	-0.822322	0.0448405	0.211756	0.000127157	0.0112764	0.0955505	4.58643	0.000127157	0.0112764	0.107752	0.328257	0.0479024	0.218866	0.0581512	0.241146	0	7	0	0	1000	44330	44330	0
1	24	Category L	1889	19	20:09:39	6490	6490	72	7.1	12.4189	0.172485	0.00846015	-0.0161268	0.0620456	73.0093	1.01402	-0.146939	0.00832113	-0.988976	0.0532125	0.230678	0.0020718	0.0455171	0.0824042	5.93311	0.000149197	0.0122146	0.0139499	0.11811	0.00408596	0.0639216	0.0157437	0.125474	0	7	0	0	1000	44330	44330	0
1	25	Category M	1961	19	20:31:14	6562	6562	13	1.2	30.8721	2.37477	0.507118	-0.161415	-0.89902	14.3936	1.1072	0.0327148	-0.0479642	-1.10566	9.7349	3.12008	0	0	0.107197	1.39355	0	0	1.18303	1.08767	8.38435	2.89557	2.4775	1.57401	0	7	0	0	1000	44330	44330	0
1	26	Category L	1974	19	20:39:08	6575	6575	90	8.9	7.58667	0.0842963	-0.0306939	0.0058648	0.0627252	89.835	0.998166	0.0182563	-0.0295464	-0.996921	0.0511366	0.226134	0.00193685	0.0440096	0.0786024	7.07422	0.000198025	0.0140721	0.00221083	0.0470195	0.000444878	0.0210921	0.010536	0.102645	0	7	0	0	1000	44330	44330	0
1	27	Category J	2064	19	21:08:30	6665	6665	53	5.2	32.512	0.613433	0.0747899	-0.0539505	-0.0466216	48.9312	0.923229	-0.131698	0.0704046	-0.902058	0.125322	0.354009	0.000280992	0.0167628	0.0767707	4.06885	0.000280992	0.0167628	0.0592939	0.243503	0.0301721	0.173701	0.37675	0.6138	0	7	0	0	1000	44330	44330	0
1	28	Category M	2117	20	1:50:51	6718	6718	51	5.001	28.252	0.55396	-0.220545	0.122099	0.0781346	46.4436	0.910659	-0.325952	0.28214	-0.800518	0.138294	0.371879	0.000426049	0.020641	0.0893411	4.5564	0.000426049	0.020641	0.139993	0.374157	0.174891	0.4182	0.122779	0.350398	0	7	0	0	1000	44330	44330	0
1	29	Category J	2168	20	8:17:21	6769	6769	57	5.6	39.3936	0.691115	0.118567	-0.0394908	-0.0171884	51.6006	0.905273	-0.019891	0.127343	-0.885734	0.12488	0.353384	0.000329804	0.0181605	0.0947266	5.39941	0.000329804	0.0181605	0.0945767	0.307533	0.0381074	0.195211	0.432793	0.65787	0	7	0	0	1000	44330	44330	0
1	30	Category I	2225	20	8:17:29	6826	6826	43	4.2	52.5544	1.2222	-0.0136094	0.000107876	-0.0511673	42.1875	0.981105	0.091354	0.0307277	-0.975944	0.482916	0.694921	0.000102198	0.0101093	0.0189067	0.812988	0.000102198	0.0101093	0.181487	0.426013	0.055295	0.235149	1.57584	1.25532	0	7	0	0	1000	44330	44330	0
1	31	Category L	2268	20	8:21:34	6869	6869	55	5.401	6.14526	0.111732	0.0682528	-0.0496316	0.065665	54.0674	0.983043	0.149978	0.0509322	-0.969704	0.16017	0.400212	0.000266335	0.0163198	0.0194158	1.06787	0.000146484	0.0121031	0.00517578	0.0719429	0.0027832	0.0527561	0.00473633	0.068821	0	7	0	0	1000	44330	44330	0
1	32	Category I	2323	20	8:21:57	6924	6924	49	4.8	60.7024	1.23882	-0.100431	0.0448422	-0.0715382	50.1135	1.02273	0.0587183	0.0725147	-1.01833	0.583994	0.764195	0.000269053	0.0164028	0.0231535	1.13452	3.99E-05	0.00631345	0.312963	0.559431	0.111468	0.333868	1.48851	1.22005	0	7	0	0	1000	44330	44330	0
1	33	Category L	2372	20	8:34:56	6973	6973	55	5.401	6.95386	0.126434	0.0573464	-0.0791726	0.010063	52.2383	0.949787	0.130194	0.101998	-0.931632	0.0909135	0.301519	0.00016424	0.0128156	0.051305	2.82178	0.000226385	0.0150461	0.0044256	0.0665252	0.0104492	0.102221	0.00222834	0.0472053	0	7	0	0	1000	44330	44330	0
1	34	Category A	2427	19	9:34:42	116821	116821	3003	300.9	74.1506	0.0246922	2.28E-06	2.26E-05	-7.40E-06	2739.86	0.912373	0.319537	-0.468219	-0.714772	4.85E-05	0.0069609	0	0	0.0876271	263.144	0	0	0.000167394	0.0129381	0.000141298	0.0118869	0.000187638	0.0136981	0	7	0	0	1000	44330	44330	0
1	35	Category L	5430	19	11:40:10	183015	183015	45	4.4	9.8269	0.218376	0.0119303	0.181478	-0.0921929	39.7571	0.883491	0.172369	-0.185465	-0.834679	0.0531521	0.230547	0.00094401	0.0307248	0.116509	5.24292	0.00094401	0.0307248	0.00169271	0.0411425	0.0460395	0.214568	0.0155979	0.124891	0	7	0	0	1000	44330	44330	0
1	36	Category J	5475	19	11:47:38	183060	183060	48	4.7	30.6228	0.637975	0.0202535	-0.0208384	-0.0171763	45.7959	0.954081	0.0630697	-0.0282949	-0.950826	0.134486	0.366723	0.000701904	0.0264935	0.0459188	2.2041	0.000198364	0.0140842	0.086497	0.294104	0.043574	0.208744	0.377579	0.614474	0	7	0	0	1000	44330	44330	0
1	37	Category K	5523	19	11:52:23	183108	183108	45	4.401	9.69165	0.21537	-0.0198025	0.0205838	0.134467	48.165	1.07033	-0.0298177	-0.0181315	-1.06929	0.168213	0.410138	0.00181207	0.0425684	0.093674	4.21533	0.000363498	0.0190656	0.0307509	0.175359	0.00271267	0.0520833	0.0237739	0.154188	0	7	0	0	1000	44330	44330	0
1	38	Category M	5568	19	11:58:09	183153	183153	12	1.1	21.9102	1.82585	-0.247538	0.0547282	-0.741679	13.9521	1.16268	-0.0502726	-0.0325521	-1.16111	3.43416	1.85315	0.00012207	0.0110485	0.162679	1.95215	0.000101725	0.0100859	0.289693	0.538232	3.08169	1.75547	2.50863	1.58386	0	7	0	0	1000	44330	44330	0
1	39	Category I	5580	19	11:58:11	183165	183165	42	4.101	51.3013	1.22146	0.0196824	-0.00965518	0.0568208	49.6089	1.18116	-0.065296	-0.0633603	-1.17748	0.243094	0.493046	0.00348772	0.0590569	0.181164	7.60889	0.00348772	0.0590569	0.282796	0.531786	0.106649	0.326571	1.33651	1.15607	0	7	0	0	1000	44330	44330	0
1	40	Category J	5622	19	11:58:15	183207	183207	48	4.7	32.4907	0.67689	0.00118001	-0.0240326	0.00617472	49.4172	1.02953	-0.032547	-0.0673065	-1.02667	0.0795034	0.281963	0.000447591	0.0211564	0.0348256	1.67163	0.000869751	0.0294915	0.077006	0.2775	0.0542552	0.232927	0.408961	0.639501	0	7	0	0	1000	44330	44330	0
1	41	Category L	5670	19	12:00:31	183255	183255	338	33.8	18.6145	0.0550725	0.00927518	0.0038528	0.00552422	319.289	0.944641	0.0582044	0.000869661	-0.941094	0.0086706	0.0931161	1.88E-05	0.0043336	0.0559299	18.9043	1.30E-05	0.00360577	0.00291669	0.0540064	0.000436997	0.0209045	0.000624798	0.024996	0	7	0	0	1000	44330	44330	0
1	42	Category J	6008	19	12:19:53	183593	183593	98	9.7	74.3728	0.758906	-0.00486039	-0.00434969	-0.0222168	97.4993	0.99489	-0.010655	-0.0211182	-0.99426	0.135657	0.368317	0.000127053	0.0112718	0.0247753	2.42798	7.47E-05	0.00864505	0.0820138	0.286381	0.047722	0.218454	0.570327	0.7552	0	7	0	0	1000	44330	44330	0
1	43	Category E	6106	19	12:21:47	183691	183691	94	9.4	21.8853	0.232822	-0.0689775	-0.00646453	0.00813456	88.6514	0.9431	-0.151991	-0.0315227	-0.928714	0.0163418	0.127835	7.79E-06	0.00279137	0.0569003	5.34863	7.79E-06	0.00279137	0.0306578	0.175094	0.00965394	0.0982545	0.0241777	0.155492	0	7	0	0	1000	44330	44330	0
1	44	Category L	6200	19	12:32:12	183785	183785	110	10.9	6.59692	0.059972	0.0419478	0.00699796	0.00494274	102.833	0.934848	0.0608088	0.000978782	-0.93109	0.010882	0.104317	2.22E-06	0.00148979	0.0651523	7.16675	2.22E-06	0.00148979	0.00568848	0.075422	0.000146484	0.0121031	0.000319602	0.0178774	0	7	0	0	1000	44330	44330	0
1	45	Category J	6310	19	12:47:26	183895	183895	54	5.3	31.1787	0.577384	-0.0429914	-0.0138844	-0.0253545	51.7656	0.958623	0.0853045	-0.0251058	-0.954192	0.125714	0.354562	0	0	0.0413773	2.23438	0	0	0.0320819	0.179114	0.0327736	0.181035	0.364895	0.604066	0	7	0	0	1000	44330	44330	0
1	46	Category L	6364	19	12:49:10	183949	183949	51	5	4.2063	0.0824764	0.068728	-0.0110342	0.0313505	47.8411	0.93806	0.148988	0.00146963	-0.925834	0.0405896	0.201469	0.000105316	0.0102623	0.0619399	3.15894	0.000105316	0.0102623	0.00483494	0.0695337	0.000536152	0.023155	0.00133081	0.0364802	0	7	0	0	1000	44330	44330	0
1	47	Category J	6415	19	12:49:15	184000	184000	64	6.3	45.8186	0.715916	-0.0623055	-0.00129318	-0.027462	59.6855	0.932587	0.137772	-0.00069809	-0.921803	0.139042	0.372883	3.05E-05	0.00552427	0.0674133	4.31445	3.05E-05	0.00552427	0.0708733	0.26622	0.049366	0.222185	0.511314	0.715063	0	7	0	0	1000	44330	44330	0
1	48	Category L	6479	19	12:49:59	184064	184064	55	5.4	5.99683	0.109033	0.0859419	0.0220925	0.0518422	52.1614	0.948389	0.223691	-0.019256	-0.92116	0.0477362	0.218486	0.000261896	0.0161832	0.0523659	2.88013	0.000372869	0.0193098	0.00768821	0.0876824	0.000652521	0.0255445	0.00358665	0.0598886	0	7	0	0	1000	44330	44330	0
1	49	Category J	6534	19	12:50:05	184119	184119	98	9.7	71.1331	0.725848	-0.0239955	0.00368453	-0.0221072	99.1272	1.0115	0.192069	0.0160759	-0.992285	0.143017	0.378175	0.000246632	0.0157045	0.0297876	2.91919	0.000259088	0.0160962	0.0738077	0.271676	0.0348523	0.186688	0.53683	0.732687	0	7	0	0	1000	44330	44330	0
1	50	Category L	6632	19	12:54:28	184217	184217	49	4.8	2.29932	0.0469248	0.0283751	-0.0137068	0.00320372	45.4812	0.928188	0.177281	0.0246482	-0.910316	0.0601483	0.245251	0.000149474	0.0122259	0.0718122	3.5188	0.000149474	0.0122259	0.00167411	0.0409159	0.000293965	0.0171454	0.000298948	0.0172901	0	7	0	0	1000	44330	44330	0
1	51	Category J	6681	19	12:55:59	184266	184266	74	7.301	46.1077	0.623077	-0.0630675	-0.0719951	0.081477	75.8884	1.02552	0.112575	0.0936279	-1.01254	0.125244	0.353898	0.0037017	0.0608416	0.101137	7.48413	0.000719225	0.0268184	0.0450604	0.212274	0.0253576	0.159241	0.399784	0.632284	0	7	0	0	1000	44330	44330	0
1	52	Category M	6755	19	12:59:02	184340	184340	15	1.4	36.1411	2.40941	0.432324	0.684294	-0.79471	16.9839	1.13226	0.126546	0.164339	-1.11305	11.3012	3.36173	4.88E-05	0.00698771	0.132259	1.98389	1.63E-05	0.00403436	0.504915	0.710574	10.3655	3.21954	3.75169	1.93693	0	7	0	0	1000	44330	44330	0
1	53	Category L	6770	19	13:02:00	184355	184355	95	9.401	10.4922	0.110444	-0.0405685	-0.0631913	0.0595883	95.2156	1.00227	0.0667326	0.0708419	-0.995251	0.0477025	0.218409	0.00259817	0.0509722	0.0884534	8.40308	0.000367496	0.0191702	0.00337428	0.0580886	0.00845498	0.0919509	0.0113333	0.106458	0	7	0	0	1000	44330	44330	0
1	54	Category A	6865	19	13:11:17	188999	188999	2942	294.756	74.8564	0.0254441	2.12E-05	2.10E-05	-2.54E-05	2765.56	0.940027	0.0983696	0.185088	-0.916177	6.77E-05	0.00822894	0	0	0.059973	176.44	0	0	0.000318329	0.0178418	5.63E-05	0.00750643	0.000188375	0.013725	0	7	0	0	1000	44330	44330	0
1	55	Category L	9807	19	13:29:17	196736	196736	68	6.7	5.55518	0.0816938	0.0477115	-0.0298641	0.00542136	63.4717	0.933407	0.104097	0.000520594	-0.924618	0.00230138	0.0479727	0	0	0.0665929	4.52832	0	0	0.00350773	0.0592261	0.00342515	0.0585248	0.000402114	0.0200528	0	7	0	0	1000	44330	44330	0
1	56	Category E	9875	19	13:29:59	196804	196804	69	6.8	18.5833	0.269322	-0.0438392	-0.00186821	0.00338966	66.2578	0.960258	-0.0733837	-0.0600374	-0.955322	0.0230943	0.151968	4.25E-05	0.00651608	0.0397418	2.74219	3.18E-05	0.00564309	0.0447308	0.211497	0.00910043	0.0953962	0.0327962	0.181097	0	7	0	0	1000	44330	44330	0
1	57	Category J	9944	19	13:30:56	196873	196873	56	5.501	36.7317	0.655923	-0.0357274	-0.0102713	-0.0498744	55.7341	0.995252	0.063494	-0.0132708	-0.991516	0.125632	0.354446	0.000104632	0.010229	0.0100403	0.562256	1.31E-05	0.00361648	0.0591561	0.24322	0.0407148	0.201779	0.428175	0.654351	0	7	0	0	1000	44330	44330	0
1	58	Category L	10000	19	13:33:36	196929	196929	203	20.3	9.16455	0.0451456	0.0138342	0.001626	0.0166713	190.369	0.937778	0.208934	0.0329638	-0.91282	0.0149142	0.122124	4.33E-05	0.00657996	0.0623376	12.6545	6.37E-05	0.00798381	0.001175	0.0342783	0.000698747	0.0264338	0.00130489	0.0361233	0	7	0	0	1000	44330	44330	0
1	59	Category J	10203	19	13:45:05	197132	197132	182	18.2	140.371	0.771267	-0.0127221	-0.00118583	-0.00914186	170.211	0.935228	0.0851152	0.00330261	-0.930341	0.145603	0.38158	0.000317919	0.0178303	0.0749029	13.6323	0.000266945	0.0163385	0.065808	0.256531	0.0273209	0.16529	0.629514	0.793419	0	7	0	0	1000	44330	44330	0
1	60	Category L	10385	19	13:54:38	197314	197314	353	35.3	17.7903	0.0503974	0.00903389	-0.000253132	0.00489734	331.088	0.937927	0.0626854	-0.00727996	-0.935018	0.00673842	0.0820879	4.77E-05	0.00690808	0.0620726	21.9116	4.77E-05	0.00690808	0.00229755	0.0479328	0.000874895	0.0295786	0.000542919	0.0233006	0	7	0	0	1000	44330	44330	0
1	61	Category J	10738	19	14:10:16	197667	197667	58	5.7	38.7285	0.667733	-0.0616034	0.00795983	-0.0308543	56.4685	0.973595	0.0466645	0.0149263	-0.972155	0.150816	0.38835	2.95E-05	0.00542819	0.0264051	1.53149	2.95E-05	0.00542819	0.061515	0.248022	0.0393698	0.198418	0.452965	0.673027	0	7	0	0	1000	44330	44330	0
1	62	Category L	10796	19	14:10:28	197725	197725	47	4.6	4.20532	0.0894749	0.0622766	0.0105604	0.0467244	44.9075	0.955478	0.147965	-0.0130693	-0.943292	0.059108	0.243121	0.00040517	0.0201288	0.0445531	2.09399	0.00040517	0.0201288	0.00495034	0.0703587	0.000290891	0.0170555	0.00288813	0.0537413	0	7	0	0	1000	44330	44330	0
1	63	Category J	10843	19	14:10:34	197772	197772	54	5.3	34.6536	0.641733	-0.0363137	-0.010376	-0.0452157	53.7378	0.995144	0.149988	-0.0223886	-0.983439	0.142501	0.377493	0.000113028	0.0106315	0.00596788	0.322266	7.23E-05	0.00850517	0.0461381	0.214798	0.024084	0.15519	0.445353	0.667348	0	7	0	0	1000	44330	44330	0
1	64	Category L	10897	19	14:10:40	197826	197826	115	11.401	4.66333	0.0405507	0.0148119	0.00136082	0.0124321	108.719	0.945387	0.167597	-0.0100841	-0.93018	0.0198433	0.140866	8.07E-05	0.00898179	0.0546132	6.28052	7.43E-05	0.00861996	0.000925611	0.0304239	0.000488281	0.0220971	0.000681471	0.026105	0	7	0	0	1000	44330	44330	0
1	65	Category J	11012	19	14:13:23	197941	197941	92	9.101	66.1936	0.719496	-0.00871741	-0.00435473	-0.00913139	89.21	0.969673	0.152821	0.00637685	-0.957419	0.133768	0.365743	0.000100841	0.0100419	0.0303265	2.79004	0.000100841	0.0100419	0.0654695	0.25587	0.0284212	0.168586	0.547079	0.739648	0	7	0	0	1000	44330	44330	0
1	66	Category L	11104	19	14:23:53	198033	198033	84	8.3	3.98633	0.0474563	0.0315029	-0.00128755	0.0121315	79.5464	0.946981	0.135175	0.00467064	-0.936631	0.0243501	0.156045	1.74E-05	0.00417596	0.0530192	4.45361	1.74E-05	0.00417596	0.00232224	0.0481897	0.000136602	0.0116877	0.000642322	0.0253441	0	7	0	0	1000	44330	44330	0
1	67	Category J	11188	19	14:24:05	198117	198117	71	7.1	42.416	0.597409	-0.031587	-0.0169729	-0.0197376	67.9031	0.956381	0.00842457	-0.0405445	-0.95471	0.0866734	0.294403	2.06E-05	0.0045422	0.0436186	3.09692	2.06E-05	0.0045422	0.0345751	0.185944	0.0283341	0.168327	0.372414	0.610257	0	7	0	0	1000	44330	44330	0
1	68	Category K	11259	19	14:36:28	198188	198188	49	4.8	8.25269	0.168422	-0.00374183	0.00714485	0.00948162	44.9065	0.916459	0.0987374	0.0257842	-0.908522	0.0131487	0.114668	9.96E-06	0.00315673	0.0835409	4.09351	9.96E-06	0.00315673	0.038923	0.197289	0.00460379	0.0678513	0.00906808	0.0952265	0	7	0	0	1000	44330	44330	0
1	69	Category L	11308	19	14:44:44	198237	198237	38	3.7	3.34326	0.0879806	0.0510575	0.0642604	0.0185483	35.5178	0.93468	0.157278	0.0891306	-0.916832	0.0391846	0.197951	5.14E-05	0.00716924	0.0653205	2.48218	5.14E-05	0.00716924	0.0027241	0.0521929	0.00441381	0.0664365	0.000616776	0.024835	0	7	0	0	1000	44330	44330	0
1	70	Category J	11346	19	14:59:29	198275	198275	64	6.3	47.1746	0.737103	-0.0241661	-0.0287666	-0.00537491	59.7493	0.933582	0.0750542	-7.25E-05	-0.929077	0.118244	0.343867	3.81E-06	0.00195313	0.0664177	4.25073	3.81E-06	0.00195313	0.0637283	0.252445	0.0343742	0.185403	0.536579	0.732516	0	7	0	0	1000	44330	44330	0
1	71	Category L	11410	19	15:01:25	198339	198339	38	3.7	3.27271	0.0861238	-0.0807913	0.00987485	-0.00488924	35.6309	0.937654	0.0870875	-0.0466309	-0.931776	0.101871	0.319172	6.42E-05	0.00801546	0.0623458	2.36914	6.42E-05	0.00801546	0.00752339	0.0867375	0.000231291	0.0152083	0.000276264	0.0166212	0	7	0	0	1000	44330	44330	0
1	72	Category J	11448	19	15:01:40	198377	198377	155	15.4	111.961	0.722329	0.0151871	1.89E-05	-0.00747858	146.118	0.942699	0.206902	-0.0329779	-0.918711	0.114114	0.337808	9.45E-05	0.00972142	0.0574108	8.89868	8.35E-05	0.00913676	0.0796812	0.282279	0.0263073	0.162195	0.512273	0.715733	0	7	0	0	1000	44330	44330	0
1	73	Category L	11603	19	15:34:48	208300	208300	152	15.101	3.79663	0.0249778	-0.00162386	-0.00562648	-0.000664962	103.199	0.678939	0.170392	-0.00627217	-0.657051	0.000179893	0.0134124	0.018023	0.13425	0.0579031	8.80127	9.48E-05	0.00973474	0.000237716	0.015418	0.00030357	0.0174232	0.000322844	0.0179679	0	7	0	0	1000	44330	0	44330
