# Supplementary material for: Development of a multisensor biologging collar and analytical techniques to describe high‐resolution spatial behavior in free‐ranging terrestrial mammals
Source: Ecol Evol. 2024 Sep 23;14(9):e70264. doi: 10.1002/ece3.70264 (PMC11420106; doi:10.1002/ece3.70264)
Supplement: Supplementary file 1 — Appendix S1 [file ECE3-14-e70264-s001.zip › doi_10_5061_dryad_jdfn2z3hv__v20240620/B5_S30_Master.csv]

Counter	Total Event no.	Event no.	Category	Acc_x	Acc_y	Acc_z	Mag_x	Mag_y	Mag_z	Temp C	Pressure hbar	Date	DD	MM	YY	Time_dd:hh:mm:ss	Total secs	Decimal secs	Hours	Minutes	Seconds	Anlg	Light	Battery V	Acc_x sm	Acc_y sm	Acc_z sm	Ang vel	VeDBA	Vel m/s	Vel/VEDBA	FFT cleaned	FFT stuff	FFT stuff	FFT stuff	FFT sweep	FFT zero crossings	FFT zero crossings manual	VeSBA	Animal g	ODBA	Dyn AccX	Dyn AccY	Dyn AccZ	Smth Press	Altitude smth	Pressure change	Altitude change	Median pressure
0	1	1	Category J	-0.335938	-0.0119629	-0.455811	-0.146729	0.00952148	0.48877	0.08	0	19/3/2018	19	3	2018	16:01:18	57678	0.099	16	1	18	0	0.0603027	3.46758	0	0	0	0	0	0	0	0	0	0	0	0	0	0	0	0	0	0	0	0	0	0	0	44330	0
1	2	2	Category J	0.14379883	0.035888672	-1.223877	-0.13354492	0.020751953	0.49243164	0.08	0	19/3/2018	19	3	2018	16:01:18	57678	0.199	16	1	18	0	0.060302734	3.4675781	0	0	0	0	0	0	0	0	0	0	0	0	0	0	0	0	0	0	0	0	0	0	0	44330	0
2	3	3	Category J	0.14379883	0.095947266	-1.4758301	-0.030273438	0.016601563	0.51049805	0.08	0	19/3/2018	19	3	2018	16:01:18	57678	0.3	16	1	18	0	0.060302734	3.4675781	0	0	0	0	0	0	0	0	0	0	0	0	0	0	0	0	0	0	0	0	0	0	0	44330	0
3	4	4	Category J	-0.3359375	0.023925781	-0.16796875	-0.14575195	-0.084228516	0.48364258	0.08	0	19/3/2018	19	3	2018	16:01:18	57678	0.4	16	1	18	0	0.060302734	3.4675781	0	0	0	0	0	0	0	0	0	0	0	0	0	0	0	0	0	0	0	0	0	44330	0	0	0
4	5	5	Category J	0.26391602	-0.16796875	-2.0039063	-0.15380859	-0.088867188	0.47802734	0.08	0	19/3/2018	19	3	2018	16:01:18	57678	0.5	16	1	18	0	0.060302734	3.4675781	0	0	0	0	0	0	0	0	0	0	0	0	0	0	0	0	0	0	0	0	0	44330	0	0	0
5	6	6	Category J	-0.26391602	0.2878418	-0.41992188	-0.16381836	-0.051757813	0.48168945	0.08	0	19/3/2018	19	3	2018	16:01:18	57678	0.6	16	1	18	0	0.060302734	3.4675781	0	0	0	0	0	0	0	0	0	0	0	0	0	0	0	0	0	0	0	0	0	44330	0	0	0
6	7	7	Category J	-0.2878418	0.16796875	-0.47998047	-0.21923828	0.014404297	0.46655273	0.08	0	19/3/2018	19	3	2018	16:01:18	57678	0.7	16	1	18	0	0.060302734	3.4675781	0	0	0	0	0	0	0	0	0	0	0	0	0	0	0	0	0	0	0	0	0	44330	0	0	0
7	8	8	Category J	0.26391602	-0.011962891	-0.76782227	-0.17016602	-0.01171875	0.48388672	0.08	0	19/3/2018	19	3	2018	16:01:18	57678	0.8	16	1	18	0	0.060058594	3.4788574	0	0	0	0	0	0	0	0	0	0	0	0	0	0	0	0	0	0	0	0	0	44330	0	0	0
8	9	9	Category J	-0.14379883	-0.059814453	0.059814453	-0.18432617	-0.10791016	0.46606445	0.08	0	19/3/2018	19	3	2018	16:01:18	57678	0.9	16	1	18	0	0.060058594	3.4788574	0	0	0	0	0	0	0	0	0	0	0	0	0	0	0	0	0	0	0	0	0	44330	0	0	0
9	10	10	Category J	0.095947266	-0.3359375	-1.6079102	-0.22143555	-0.06640625	0.46313477	0.08	0	19/3/2018	19	3	2018	16:01:19	57679	0	16	1	19	0	0.060058594	3.4788574	0	0	0	0	0	0	0	0	0	0	0	0	0	0	0	0	0	0	0	0	0	44330	0	0	0
10	11	11	Category J	-0.023925781	0.16796875	-0.23999023	-0.23217773	0.002929688	0.46386719	0.08	0	19/3/2018	19	3	2018	16:01:19	57679	0.09	16	1	19	0	0.060058594	3.4788574	0	0	0	164.08203	0	0	0	0	0	0	0	0	0	0	0	0	0	0	0	0	0	44330	0	0	0
11	12	12	Category J	0.19189453	0.2277832	-1.8598633	-0.23486328	-0.006835938	0.46435547	0.08	0	19/3/2018	19	3	2018	16:01:19	57679	0.181	16	1	19	0	0.060058594	3.4788574	0	0	0	154.30981	0	0	0	0	0	0	0	0	0	0	0	0	0	0	0	0	0	44330	0	0	0
12	13	13	Category J	0.10791016	-0.20385742	-0.43188477	-0.21606445	-0.089355469	0.45776367	0.08	0	19/3/2018	19	3	2018	16:01:19	57679	0.272	16	1	19	0	0.060058594	3.4788574	0	0	0	154.60962	0	0	0	0	0	0	0	0	0	0	0	0	0	0	0	0	0	44330	0	0	0
13	14	14	Category J	0.31176758	-0.41992188	-1.9919434	-0.23364258	-0.092529297	0.45239258	0.08	0	19/3/2018	19	3	2018	16:01:19	57679	0.363	16	1	19	0	0.060058594	3.4788574	0	0	0	161.0957	0	0	0	0	0	0	0	0	0	0	0	0	0	0	0	0	0	44330	0	0	0
14	15	15	Category J	0.2277832	-0.035888672	-1.2358398	-0.2043457	-0.029052734	0.47045898	0.08	0	19/3/2018	19	3	2018	16:01:19	57679	0.454	16	1	19	0	0.060058594	3.4788574	0	0	0	167.97363	0	0	0	0	0	0	0	0	0	0	0	0	0	0	0	0	0	44330	0	0	0
15	16	16	Category J	-0.2277832	0.17993164	-0.26391602	-0.24536133	0.005126953	0.45751953	0.08	0	19/3/2018	19	3	2018	16:01:19	57679	0.545	16	1	19	0	0.060058594	3.4788574	0	0	0	169.927	0	0	0	0	0	0	0	0	0	0	0	0	0	0	0	0	0	44330	0	0	0
16	17	17	Category J	0.19189453	0.19189453	-2.2919922	-0.21655273	-0.052490234	0.46362305	0.08	0	19/3/2018	19	3	2018	16:01:19	57679	0.636	16	1	19	0	0.060058594	3.4788574	0	0	0	147.91357	0	0	0	0	0	0	0	0	0	0	0	0	0	0	0	0	0	44330	0	0	0
17	18	18	Category J	-0.19189453	0	0.059814453	-0.1809082	-0.11425781	0.46289063	0.08	0	19/3/2018	19	3	2018	16:01:19	57679	0.727	16	1	19	0	0.060058594	3.4788574	0	0	0	11.515137	0	0	0	0	0	0	0	0	0	0	0	0	0	0	0	0	0	44330	0	0	0
18	19	19	Category J	0.071777344	-0.32397461	-1.9318848	-0.24243164	-0.074951172	0.45043945	0.08	0	19/3/2018	19	3	2018	16:01:19	57679	0.818	16	1	19	0	0.060058594	3.4788574	0	0	0	13.097168	0	0	0	0	0	0	0	0	0	0	0	0	0	0	0	0	0	44330	0	0	0
19	20	20	Category J	-0.083984375	0.17993164	-0.14379883	-0.23486328	0.005859375	0.46679688	0.08	0	19/3/2018	19	3	2018	16:01:19	57679	0.909	16	1	19	0	0.060058594	3.4788574	0	0	0	2.6325684	0	0	0	0	0	0	0	0	0	0	0	0	0	0	0	0	0	44330	0	0	0
20	21	21	Category J	0.17993164	0.23999023	-1.907959	-0.22680664	-0.009033203	0.46264648	0.08	0	19/3/2018	19	3	2018	16:01:20	57680	0	16	1	20	0	0.060058594	3.4788574	0	0	0	3.0690918	0	0	0	0	0	0	0	0	0	0	0	0	0	0	0	0	0	44330	0	0	0
21	22	22	Category J	0.011962891	-0.15576172	0	-0.24682617	-0.10522461	0.43847656	0.08	0	19/3/2018	19	3	2018	16:01:20	57680	0.1	16	1	20	0	0.060058594	3.4788574	0	0	0	10.258545	0	0	0	0	0	0	0	0	0	0	0	0	0	0	0	0	0	44330	0	0	0
22	23	23	Category J	-0.059814453	-0.40795898	-1.9799805	-0.25683594	-0.077880859	0.44116211	0.08	0	19/3/2018	19	3	2018	16:01:20	57680	0.2	16	1	20	0	0.060058594	3.4788574	0	0	0	19.297119	0	0	0	0	0	0	0	0	0	0	0	0	0	0	0	0	0	44330	0	0	0
23	24	24	Category J	0.20385742	0.20385742	-0.34790039	-0.24365234	0.026611328	0.4621582	0.08	0	19/3/2018	19	3	2018	16:01:20	57680	0.3	16	1	20	0	0.060058594	3.4788574	0	0	0	19.063232	0	0	0	0	0	0	0	0	0	0	0	0	0	0	0	0	0	44330	0	0	0
24	25	25	Category J	0.083984375	0.55175781	-2.171875	-0.24389648	0.01171875	0.45581055	0.08	0	19/3/2018	19	3	2018	16:01:20	57680	0.4	16	1	20	0	0.060058594	3.4788574	0	0	0	6.8103027	0	0	0	0	0	0	0	0	0	0	0	0	0	0	0	0	0	44330	0	0	0
25	26	26	Category J	0.071777344	0	-0.40795898	-0.25317383	-0.076904297	0.44726563	0.08	0	19/3/2018	19	3	2018	16:01:20	57680	0.5	16	1	20	0	0.060058594	3.4788574	0	0	0	8.7751465	0	0	0	0	0	0	0	0	0	0	0	0	0	0	0	0	0	44330	0	0	0
26	27	27	Category J	-0.34790039	-0.41992188	-0.92382813	-0.25610352	-0.051513672	0.45092773	0.08	0	19/3/2018	19	3	2018	16:01:20	57680	0.6	16	1	20	0	0.060058594	3.4788574	0	0	0	19.117432	0	0	0	0	0	0	0	0	0	0	0	0	0	0	0	0	0	44330	0	0	0
27	28	28	Category J	0.45581055	0.16796875	-1.6437988	-0.22241211	0.014404297	0.46923828	0.08	0	19/3/2018	19	3	2018	16:01:20	57680	0.7	16	1	20	0	0.060058594	3.4788574	0	0	0	18.678223	0	0	0	0	0	0	0	0	0	0	0	0	0	0	0	0	0	44330	0	0	0
28	29	29	Category J	0.91186523	0.10791016	-2.8679199	-0.22045898	0.05859375	0.4675293	0.08	0	19/3/2018	19	3	2018	16:01:20	57680	0.8	16	1	20	0	0.060058594	3.4788574	0	0	0	2.6723633	0	0	0	0	0	0	0	0	0	0	0	0	0	0	0	0	0	44330	0	0	0
29	30	30	Category J	-0.071777344	0.10791016	-0.95996094	-0.26074219	-0.043945313	0.44091797	0.08	0	19/3/2018	19	3	2018	16:01:20	57680	0.9	16	1	20	0	0.060058594	3.4788574	0	0	0	3.6450195	0	0	0	0	0	0	0	0	0	0	0	0	0	0	0	0	0	44330	0	0	0
30	31	31	Category J	-0.81591797	-0.3359375	0.047851563	-0.30908203	-0.053955078	0.42260742	0.08	0	19/3/2018	19	3	2018	16:01:21	57681	0	16	1	21	0	0.060058594	3.4788574	0	0	0	6.1835938	0	0	0	0	0	0	0	0	0	0	0	0	0	0	0	0	0	44330	0	0	0
31	32	32	Category J	0.27587891	-0.20385742	-0.95996094	-0.33520508	-0.014160156	0.40527344	0.08	0	19/3/2018	19	3	2018	16:01:21	57681	0.1	16	1	21	0	0.060058594	3.4788574	0	0	0	11.811279	0	0	0	0	0	0	0	0	0	0	0	0	0	0	0	0	0	44330	0	0	0
32	33	33	Category J	-0.035888672	0.023925781	-1.1398926	-0.22192383	0.11669922	0.46899414	0.08	0	19/3/2018	19	3	2018	16:01:21	57681	0.2	16	1	21	0	0.060058594	3.4788574	0	0	0	0.19384766	0	0	0	0	0	0	0	0	0	0	0	0	0	0	0	0	0	44330	0	0	0
33	34	34	Category J	0.40795898	-0.047851563	-1.1999512	-0.18237305	0.039550781	0.48388672	0.08	0	19/3/2018	19	3	2018	16:01:21	57681	0.3	16	1	21	0	0.060058594	3.4788574	0	0	0	10.252686	0	0	0	0	0	0	0	0	0	0	0	0	0	0	0	0	0	44330	0	0	0
34	35	35	Category J	-0.26391602	0.035888672	0.31176758	-0.31469727	-0.032226563	0.41699219	0.08	0	19/3/2018	19	3	2018	16:01:21	57681	0.4	16	1	21	0	0.060058594	3.4788574	0	0	0	1.2736816	0	0	0	0	0	0	0	0	0	0	0	0	0	0	0	0	0	44330	0	0	0
35	36	36	Category J	0.37182617	-0.32397461	-2.1359863	-0.33007813	-0.025390625	0.4140625	0.08	0	19/3/2018	19	3	2018	16:01:21	57681	0.5	16	1	21	0	0.060058594	3.4788574	0	0	0	8.3347168	0	0	0	0	0	0	0	0	0	0	0	0	0	0	0	0	0	44330	0	0	0
36	37	37	Category J	-0.011962891	0.21582031	-0.93579102	-0.20898438	0.068359375	0.47900391	0.08	0	19/3/2018	19	3	2018	16:01:21	57681	0.6	16	1	21	0	0.060058594	3.4788574	0	0	0	2.123291	0	0	0	0	0	0	0	0	0	0	0	0	0	0	0	0	0	44330	0	0	0
37	38	38	Category J	0.25195313	0.27587891	-1.8837891	-0.23168945	0.038085938	0.46582031	0.08	0	19/3/2018	19	3	2018	16:01:21	57681	0.7	16	1	21	0	0.060058594	3.4788574	0	0	0	7	0	0	0	0	0	0	0	0	0	0	0	0	0	0	0	0	0	44330	0	0	0
38	39	39	Category J	-0.13183594	-0.16796875	-0.51586914	-0.26977539	-0.051757813	0.43847656	0.08	0	19/3/2018	19	3	2018	16:01:21	57681	0.8	16	1	21	0	0.060058594	3.4788574	0	0	0	2.1311035	0	0	0	0	0	0	0	0	0	0	0	0	0	0	0	0	0	44330	0	0	0
39	40	40	Category J	0.071777344	-0.32397461	-2.0998535	-0.24829102	-0.047851563	0.453125	0.08	0	19/3/2018	19	3	2018	16:01:21	57681	0.9	16	1	21	0	0.060058594	3.4788574	0	0	0	9.1894531	0	0	0	0	0	0	0	0	0	0	0	0	0	0	0	0	0	44330	0	0	0
40	41	41	Category J	0.45581055	0.17993164	-1.0917969	-0.25585938	0.01171875	0.45654297	0.08	0	19/3/2018	19	3	2018	16:01:22	57682	0	16	1	22	0	0.060058594	3.4788574	0.054443359	-0.007324219	-1.0693359	4.282959	0.44335938	0	0	0	0	0	0	0	0	0	1.0708008	0.070800781	0.61083984	0.40112305	0.18725586	-0.022216797	0	44330	0	0	0
41	42	42	Category J	-0.11987305	-0.071777344	-0.64794922	-0.21459961	0.01171875	0.47436523	0.08	0	19/3/2018	19	3	2018	16:01:22	57682	0.111	16	1	22	0	0.060058594	3.4788574	0.062988281	-0.006103516	-1.0732422	5.4055176	0.4675293	0	0	0	0	0	0	0	0	0	1.0749512	0.074951172	0.67382813	-0.18286133	-0.065429688	0.42529297	0	44330	0	0	0
42	43	43	Category J	0.095947266	-0.035888672	-1.8959961	-0.21899414	-0.049072266	0.46484375	0.08	0	19/3/2018	19	3	2018	16:01:22	57682	0.222	16	1	22	0	0.060058594	3.4788574	0.059326172	-0.005371094	-1.0585938	9.4924316	0.83837891	0	0	0	0	0	0	0	0	0	1.0603027	0.060302734	0.90405273	0.036376953	-0.030273438	-0.8371582	0	44330	0	0	0
43	44	44	Category J	-0.20385742	-0.071777344	0.011962891	-0.14306641	-0.10449219	0.47607422	0.08	0	19/3/2018	19	3	2018	16:01:22	57682	0.333	16	1	22	0	0.060058594	3.4788574	0.059326172	-0.00390625	-1.0639648	5.7885742	1.1098633	0	0	0	0	0	0	0	0	0	1.0656738	0.065673828	1.4069824	-0.26318359	-0.067626953	1.0759277	0	44330	0	0	0
44	45	45	Category J	-0.059814453	-0.49194336	-1.8598633	-0.21850586	-0.044677734	0.46508789	0.08	0	19/3/2018	19	3	2018	16:01:22	57682	0.444	16	1	22	0	0.060058594	3.4788574	0.064697266	-0.002929688	-1.0605469	6.2556152	0.94506836	0	0	0	0	0	0	0	0	0	1.0625	0.0625	1.4125977	-0.12451172	-0.48876953	-0.79907227	0	44330	0	0	0
45	46	46	Category J	-0.15576172	0.11987305	-0.47998047	-0.2199707	0.028076172	0.46582031	0.08	0	19/3/2018	19	3	2018	16:01:22	57682	0.555	16	1	22	0	0.060302734	3.4675781	0.052246094	-0.00390625	-1.0598145	17.685303	0.62841797	0	0	0	0	0	0	0	0	0	1.0610352	0.061035156	0.91186523	-0.20800781	0.1237793	0.57983398	0	44330	0	0	0
46	47	47	Category J	-0.023925781	0.011962891	-2.2919922	-0.15478516	-0.060058594	0.48071289	0.08	0	19/3/2018	19	3	2018	16:01:22	57682	0.666	16	1	22	0	0.060302734	3.4675781	0.073242188	-0.006591797	-1.0581055	19.105469	1.237793	0	0	0	0	0	0	0	0	0	1.0605469	0.060546875	1.3498535	-0.097167969	0.018554688	-1.2336426	0	44330	0	0	0
47	48	48	Category J	-0.16796875	0.011962891	-0.38378906	-0.12524414	-0.13110352	0.47680664	0.08	0	19/3/2018	19	3	2018	16:01:22	57682	0.777	16	1	22	0	0.060302734	3.4675781	0.071533203	-0.011962891	-1.0710449	11.616211	0.72827148	0	0	0	0	0	0	0	0	0	1.0734863	0.073486328	0.95117188	-0.23950195	0.023925781	0.68725586	0	44330	0	0	0
48	49	49	Category J	-0.2878418	0.011962891	-1.355957	-0.24462891	-0.068115234	0.45458984	0.08	0	19/3/2018	19	3	2018	16:01:22	57682	0.888	16	1	22	0	0.060302734	3.4675781	0.079101563	-0.012451172	-1.0605469	2.7050781	0.47167969	0	0	0	0	0	0	0	0	0	1.0634766	0.063476563	0.68676758	-0.36694336	0.024414063	-0.29516602	0	44330	0	0	0
49	50	50	Category J	-0.39599609	0.2277832	-0.53979492	-0.23413086	0.006591797	0.46801758	0.08	0	19/3/2018	19	3	2018	16:01:23	57683	0	16	1	23	0	0.060302734	3.4675781	0.075195313	-0.017578125	-1.0893555	2.564209	0.76464844	0	0	0	0	0	0	0	0	0	1.092041	0.092041016	1.2666016	-0.47119141	0.24536133	0.54956055	0	44330	0	0	0
50	51	51	Category J	-0.059814453	0.13183594	-2.2797852	-0.20068359	-0.034179688	0.47241211	0.08	0	19/3/2018	19	3	2018	16:01:23	57683	0.1	16	1	23	0	0.060302734	3.4675781	0.088134766	-0.007568359	-1.0717773	3.8979492	1.2248535	0	0	0	0	0	0	0	0	0	1.0754395	0.075439453	1.4953613	-0.14794922	0.1394043	-1.2077637	0	44330	0	0	0
51	52	52	Category J	-0.20385742	0.023925781	0.11987305	-0.12475586	-0.087158203	0.48388672	0.08	0	19/3/2018	19	3	2018	16:01:23	57683	0.2	16	1	23	0	0.060302734	3.4675781	0.088623047	-0.008789063	-1.0766602	3.0161133	1.2321777	0	0	0	0	0	0	0	0	0	1.0803223	0.080322266	1.5217285	-0.29248047	0.032714844	1.1965332	0	44330	0	0	0
52	53	53	Category J	0.095947266	-0.32397461	-1.9558105	-0.24829102	-0.037597656	0.45043945	0.08	0	19/3/2018	19	3	2018	16:01:23	57683	0.3	16	1	23	0	0.060302734	3.4675781	0.084228516	-0.008789063	-1.0722656	14.648926	0.93774414	0	0	0	0	0	0	0	0	0	1.0756836	0.075683594	1.2099609	0.011474609	-0.31494141	-0.88330078	0	44330	0	0	0
53	54	54	Category J	0.011962891	0.2277832	-0.2277832	-0.27099609	0.052490234	0.44702148	0.08	0	19/3/2018	19	3	2018	16:01:23	57683	0.4	16	1	23	0	0.060302734	3.4675781	0.085205078	-0.005615234	-1.0690918	14.599121	0.87597656	0	0	0	0	0	0	0	0	0	1.0725098	0.072509766	1.1481934	-0.073242188	0.23339844	0.84130859	0	44330	0	0	0
54	55	55	Category J	0.14379883	0.2878418	-2.2558594	-0.25146484	0.017089844	0.45776367	0.08	0	19/3/2018	19	3	2018	16:01:23	57683	0.5	16	1	23	0	0.060302734	3.4675781	0.082519531	0	-1.0588379	6.9248047	1.2324219	0	0	0	0	0	0	0	0	0	1.0622559	0.062255859	1.5458984	0.061035156	0.2878418	-1.1967773	0	44330	0	0	0
55	56	56	Category J	0.083984375	-0.23999023	-0.19189453	-0.24804688	-0.058105469	0.45410156	0.08	0	19/3/2018	19	3	2018	16:01:23	57683	0.6	16	1	23	0	0.060302734	3.4675781	0.084716797	0.000976563	-1.0561523	9.8723145	0.8972168	0	0	0	0	0	0	0	0	0	1.0595703	0.059570313	1.105957	-0.000732422	-0.2409668	0.86425781	0	44330	0	0	0
56	57	57	Category J	0.095947266	-0.2277832	-1.7399902	-0.26269531	-0.036621094	0.44702148	0.08	0	19/3/2018	19	3	2018	16:01:23	57683	0.7	16	1	23	0	0.060302734	3.4675781	0.088623047	-0.002685547	-1.0625	16.609375	0.71362305	0	0	0	0	0	0	0	0	0	1.0661621	0.066162109	0.90942383	0.007080078	-0.22485352	-0.67724609	0	44330	0	0	0
57	58	58	Category J	0.29980469	0.17993164	-1.0678711	-0.24755859	0.036865234	0.46142578	0.08	0	19/3/2018	19	3	2018	16:01:23	57683	0.8	16	1	23	0	0.060302734	3.4675781	0.081542969	-0.008056641	-1.057373	16.678467	0.28808594	0	0	0	0	0	0	0	0	0	1.0605469	0.060546875	0.41650391	0.21801758	0.18798828	-0.010253906	0	44330	0	0	0
58	59	59	Category J	0.32397461	0.095947266	-2.0158691	-0.21972656	0.068115234	0.47290039	0.08	0	19/3/2018	19	3	2018	16:01:23	57683	0.9	16	1	23	0	0.060302734	3.4675781	0.087158203	-0.008544922	-1.0620117	5.7617188	0.98828125	0	0	0	0	0	0	0	0	0	1.0656738	0.065673828	1.295166	0.23657227	0.10449219	-0.95361328	0	44330	0	0	0
59	60	60	Category J	0.011962891	0.11987305	-1.4038086	-0.2434082	-0.002685547	0.46142578	0.08	0	19/3/2018	19	3	2018	16:01:24	57684	0	16	1	24	0	0.060302734	3.4675781	0.087646484	-0.004638672	-1.0471191	3.5092773	0.38525391	0	0	0	0	0	0	0	0	0	1.0507813	0.05078125	0.55688477	-0.075683594	0.12451172	-0.35644531	0	44330	0	0	0
60	61	61	Category J	-0.27587891	-0.15576172	0.16796875	-0.21166992	-0.024658203	0.47070313	0.08	0	19/3/2018	19	3	2018	16:01:24	57684	0.09	16	1	24	0	0.060302734	3.4675781	0.088623047	-0.007568359	-1.0593262	0.27099609	1.2888184	0	0	0	0	0	0	0	0	0	1.0632324	0.063232422	1.7402344	-0.36450195	-0.14794922	1.2272949	0	44330	0	0	0
61	62	62	Category J	0.19189453	-0.6237793	-2.0517578	-0.2565918	-0.014892578	0.45483398	0.08	0	19/3/2018	19	3	2018	16:01:24	57684	0.181	16	1	24	0	0.060302734	3.4675781	0.085693359	-0.011230469	-1.0422363	2.2841797	1.1853027	0	0	0	0	0	0	0	0	0	1.0456543	0.045654297	1.7277832	0.10595703	-0.61230469	-1.0092773	0	44330	0	0	0
62	63	63	Category J	-0.071777344	-0.071777344	-0.11987305	-0.22680664	0.056884766	0.46118164	0.08	0	19/3/2018	19	3	2018	16:01:24	57684	0.272	16	1	24	0	0.060302734	3.4675781	0.083007813	-0.008789063	-1.0634766	4.6645508	0.95849609	0	0	0	0	0	0	0	0	0	1.0668945	0.066894531	1.161377	-0.15478516	-0.062744141	0.94360352	0	44330	0	0	0
63	64	64	Category J	0.52783203	0.29980469	-2.1479492	-0.26855469	0.002929688	0.44189453	0.08	0	19/3/2018	19	3	2018	16:01:24	57684	0.363	16	1	24	0	0.060302734	3.4675781	0.083496094	-0.003417969	-1.0534668	10.957764	1.2192383	0	0	0	0	0	0	0	0	0	1.0568848	0.056884766	1.8417969	0.4440918	0.30322266	-1.0942383	0	44330	0	0	0
64	65	65	Category J	0.15576172	-0.14379883	0.059814453	-0.31860352	-0.090576172	0.41357422	0.08	0	19/3/2018	19	3	2018	16:01:24	57684	0.454	16	1	24	0	0.060302734	3.4675781	0.079833984	-0.00390625	-1.060791	7.5007324	1.1318359	0	0	0	0	0	0	0	0	0	1.0639648	0.063964844	1.3361816	0.075683594	-0.13964844	1.1206055	0	44330	0	0	0
65	66	66	Category J	-0.047851563	-0.52783203	-2.2438965	-0.30664063	-0.062988281	0.42358398	0.08	0	19/3/2018	19	3	2018	16:01:24	57684	0.545	16	1	24	0	0.060302734	3.4675781	0.078125	-0.009033203	-1.0478516	0.76196289	1.3095703	0	0	0	0	0	0	0	0	0	1.0507813	0.05078125	1.8405762	-0.12597656	-0.51855469	-1.1958008	0	44330	0	0	0
66	67	67	Category J	0.45581055	0.13183594	-0.92382813	-0.30761719	0.030029297	0.43481445	0.08	0	19/3/2018	19	3	2018	16:01:24	57684	0.636	16	1	24	0	0.060302734	3.4675781	0.073974609	-0.010498047	-1.0549316	0.59814453	0.42797852	0	0	0	0	0	0	0	0	0	1.0576172	0.057617188	0.6550293	0.3815918	0.14233398	0.13110352	0	44330	0	0	0
67	68	68	Category J	0.46777344	0.2878418	-1.9558105	-0.27026367	0.018310547	0.45043945	0.08	0	19/3/2018	19	3	2018	16:01:24	57684	0.727	16	1	24	0	0.060302734	3.4675781	0.077148438	-0.005371094	-1.0524902	8.2783203	1.0266113	0	0	0	0	0	0	0	0	0	1.0554199	0.055419922	1.5869141	0.39038086	0.29321289	-0.90307617	0	44330	0	0	0
68	69	69	Category J	0.035888672	0.059814453	-0.95996094	-0.3215332	-0.061279297	0.40307617	0.08	0	19/3/2018	19	3	2018	16:01:24	57684	0.818	16	1	24	0	0.060302734	3.4675781	0.068847656	-0.008789063	-1.0415039	8.8481445	0.11157227	0	0	0	0	0	0	0	0	0	1.0439453	0.043945313	0.18310547	-0.032958984	0.068603516	0.081542969	0	44330	0	0	0
69	70	70	Category J	-0.095947266	-0.095947266	0.071777344	-0.28442383	-0.076171875	0.4296875	0.08	0	19/3/2018	19	3	2018	16:01:24	57684	0.909	16	1	24	0	0.060302734	3.4675781	0.058349609	-0.010253906	-1.0180664	0.60717773	1.1040039	0	0	0	0	0	0	0	0	0	1.0197754	0.019775391	1.329834	-0.15429688	-0.085449219	1.0898438	0	44330	0	0	0
70	71	71	Category J	0	-0.27587891	-2.0759277	-0.33496094	-0.060302734	0.40283203	0.08	0	19/3/2018	19	3	2018	16:01:25	57685	0	16	1	25	0	0.060302734	3.4675781	0.059814453	-0.012207031	-1.017334	3.4365234	1.0922852	0	0	0	0	0	0	0	0	0	1.0192871	0.019287109	1.3815918	-0.059814453	-0.26342773	-1.0583496	0	44330	0	0	0
71	72	72	Category J	0.095947266	0.14379883	-0.19189453	-0.27905273	0.007568359	0.44702148	0.08	0	19/3/2018	19	3	2018	16:01:25	57685	0.1	16	1	25	0	0.060302734	3.4675781	0.064941406	-0.008789063	-1.0314941	2.9628906	0.85400391	0	0	0	0	0	0	0	0	0	1.0336914	0.033691406	1.0231934	0.030761719	0.15258789	0.83959961	0	44330	0	0	0
72	73	73	Category J	0.44384766	0.16796875	-1.9318848	-0.26708984	-0.018310547	0.45141602	0.08	0	19/3/2018	19	3	2018	16:01:25	57685	0.2	16	1	25	0	0.060302734	3.4675781	0.062988281	-0.006591797	-1.0275879	7.7873535	0.99633789	0	0	0	0	0	0	0	0	0	1.029541	0.029541016	1.4594727	0.38061523	0.17456055	-0.90405273	0	44330	0	0	0
73	74	74	Category J	0.20385742	-0.011962891	-0.45581055	-0.30004883	-0.097900391	0.41674805	0.08	0	19/3/2018	19	3	2018	16:01:25	57685	0.3	16	1	25	0	0.060302734	3.4675781	0.059814453	-0.005371094	-1.0249023	4.4221191	0.58691406	0	0	0	0	0	0	0	0	0	1.0266113	0.026611328	0.71948242	0.14379883	-0.006347656	0.5690918	0	44330	0	0	0
74	75	75	Category J	-0.083984375	-0.047851563	0.023925781	-0.25146484	-0.1015625	0.44189453	0.08	0	19/3/2018	19	3	2018	16:01:25	57685	0.4	16	1	25	0	0.060302734	3.4675781	0.053466797	-0.00390625	-1.0236816	0.53051758	1.0576172	0	0	0	0	0	0	0	0	0	1.0251465	0.025146484	1.229248	-0.13745117	-0.043701172	1.0476074	0	44330	0	0	0
75	76	76	Category J	0.40795898	-0.047851563	-1.079834	-0.29223633	-0.05078125	0.43017578	0.08	0	19/3/2018	19	3	2018	16:01:25	57685	0.5	16	1	25	0	0.060302734	3.4675781	0.056396484	-0.004150391	-1.0395508	3.5397949	0.35644531	0	0	0	0	0	0	0	0	0	1.0410156	0.041015625	0.43505859	0.3515625	-0.043457031	-0.040039063	0	44330	0	0	0
76	77	77	Category J	0	0.095947266	-0.19189453	-0.26049805	0.002197266	0.453125	0.08	0	19/3/2018	19	3	2018	16:01:25	57685	0.6	16	1	25	0	0.060302734	3.4675781	0.050537109	-0.000488281	-1.0246582	8.9301758	0.83984375	0	0	0	0	0	0	0	0	0	1.0258789	0.025878906	0.97998047	-0.050537109	0.096435547	0.83276367	0	44330	0	0	0
77	78	78	Category J	0.10791016	0.26391602	-1.9558105	-0.27856445	-0.019775391	0.43823242	0.08	0	19/3/2018	19	3	2018	16:01:25	57685	0.7	16	1	25	0	0.060302734	3.4675781	0.049560547	-0.005371094	-1.0222168	1.0842285	0.97314453	0	0	0	0	0	0	0	0	0	1.0234375	0.0234375	1.2607422	0.058105469	0.26928711	-0.93334961	0	44330	0	0	0
78	79	79	Category J	0.071777344	0.023925781	0.023925781	-0.27954102	-0.067871094	0.43896484	0.08	0	19/3/2018	19	3	2018	16:01:25	57685	0.8	16	1	25	0	0.060302734	3.4675781	0.046875	-0.008544922	-1.012207	12.129395	1.0371094	0	0	0	0	0	0	0	0	0	1.0134277	0.013427734	1.0935059	0.024658203	0.032470703	1.0361328	0	44330	0	0	0
79	80	80	Category J	0.15576172	0.23999023	-1.4638672	-0.27929688	-0.035644531	0.44287109	0.08	0	19/3/2018	19	3	2018	16:01:25	57685	0.9	16	1	25	0	0.060302734	3.4675781	0.046630859	-0.008300781	-1.019043	18.635742	0.52075195	0	0	0	0	0	0	0	0	0	1.0200195	0.020019531	0.80200195	0.10888672	0.24829102	-0.44458008	0	44330	0	0	0
80	81	81	Category J	0.34790039	0.071777344	-0.76782227	-0.29541016	0.033447266	0.43408203	0.08	0	19/3/2018	19	3	2018	16:01:26	57686	0	16	1	26	0	0.060302734	3.4675781	0.043457031	-0.004394531	-1.005127	17.884277	0.39331055	0	0	0	0	0	0	0	0	0	1.0061035	0.006103516	0.61767578	0.30419922	0.076171875	0.23730469	0	44330	0	0	0
81	82	82	Category J	-0.15576172	0.10791016	-0.059814453	-0.25683594	0.062011719	0.45874023	0.08	0	19/3/2018	19	3	2018	16:01:26	57686	0.111	16	1	26	0	0.060302734	3.4675781	0.035400391	-0.007324219	-0.99926758	22.825684	0.96582031	0	0	0	0	0	0	0	0	0	1	0	1.2460938	-0.19116211	0.11523438	0.93945313	0	44330	0	0	0
82	83	83	Category J	0.14379883	0.20385742	-1.907959	-0.2890625	0.005615234	0.43676758	0.08	0	19/3/2018	19	3	2018	16:01:26	57686	0.222	16	1	26	0	0.060302734	3.4675781	0.037597656	-0.006835938	-1.003418	26.793457	0.93457031	0	0	0	0	0	0	0	0	0	1.0041504	0.004150391	1.2211914	0.10595703	0.21069336	-0.90429688	0	44330	0	0	0
83	84	84	Category J	0.095947266	0.10791016	0.10791016	-0.23950195	-0.051513672	0.4543457	0.08	0	19/3/2018	19	3	2018	16:01:26	57686	0.333	16	1	26	0	0.060302734	3.4853027	0.035888672	-0.005859375	-0.99121094	23.614502	1.1066895	0	0	0	0	0	0	0	0	0	0.99194336	0.008056641	1.2729492	0.059814453	0.11376953	1.0991211	0	44330	0	0	0
84	85	85	Category J	-0.73193359	-0.25195313	-1.9438477	-0.30322266	-0.028076172	0.42651367	0.08	0	19/3/2018	19	3	2018	16:01:26	57686	0.444	16	1	26	0	0.060302734	3.4853027	0.034423828	-0.006591797	-1.003418	8.6657715	1.2375488	0	0	0	0	0	0	0	0	0	1.0041504	0.004150391	1.9519043	-0.76635742	-0.24511719	-0.94018555	0	44330	0	0	0
85	86	86	Category J	1.4279785	0.071777344	-0.27587891	-0.28466797	0.033447266	0.44140625	0.08	0	19/3/2018	19	3	2018	16:01:26	57686	0.555	16	1	26	0	0.060302734	3.4853027	0.033691406	-0.000244141	-0.98901367	12.187988	1.5673828	0	0	0	0	0	0	0	0	0	0.98950195	0.010498047	2.1794434	1.394043	0.072021484	0.71313477	0	44330	0	0	0
86	87	87	Category J	-0.43188477	-0.26391602	-1.5239258	-0.12231445	0.010498047	0.49951172	0.08	0	19/3/2018	19	3	2018	16:01:26	57686	0.666	16	1	26	0	0.060302734	3.4853027	0.035400391	-0.002197266	-0.99511719	25.49585	0.75244141	0	0	0	0	0	0	0	0	0	0.99584961	0.004150391	1.2575684	-0.46728516	-0.26147461	-0.52856445	0	44330	0	0	0
87	88	88	Category J	0.86376953	-0.035888672	0.083984375	-0.26953125	-0.058349609	0.44458008	0.08	0	19/3/2018	19	3	2018	16:01:26	57686	0.777	16	1	26	0	0.060302734	3.4853027	0.034667969	-0.004638672	-0.97875977	36.148193	1.3481445	0	0	0	0	0	0	0	0	0	0.97924805	0.020751953	1.9228516	0.82885742	-0.031005859	1.0627441	0	44330	0	0	0
88	89	89	Category J	-0.44384766	-0.47998047	-2.2558594	-0.1171875	-0.045410156	0.49609375	0.08	0	19/3/2018	19	3	2018	16:01:26	57686	0.888	16	1	26	0	0.060302734	3.4853027	0.031982422	-0.006103516	-0.98730469	51.293213	1.4350586	0	0	0	0	0	0	0	0	0	0.98803711	0.011962891	2.2177734	-0.47583008	-0.47363281	-1.2683105	0	44330	0	0	0
89	90	90	Category J	1.1159668	0.46777344	-0.19189453	-0.19262695	0.013427734	0.48193359	0.08	0	19/3/2018	19	3	2018	16:01:27	57687	0	16	1	27	0	0.060302734	3.4853027	0.032226563	-0.005859375	-0.98022461	52.90918	1.4213867	0	0	0	0	0	0	0	0	0	0.98095703	0.019042969	2.3457031	1.0834961	0.47363281	0.78833008	0	44330	0	0	0
90	91	91	Category J	0.011962891	0.071777344	-0.63598633	-0.1394043	-0.013671875	0.49243164	0.08	0	19/3/2018	19	3	2018	16:01:27	57687	0.1	16	1	27	0	0.060302734	3.4853027	0.036621094	-0.009277344	-0.98535156	28.810547	0.359375	0	0	0	0	0	0	0	0	0	0.98608398	0.013916016	0.45507813	-0.024658203	0.081054688	0.34936523	0	44330	0	0	0
91	92	92	Category J	-0.15576172	0.21582031	-1.5119629	-0.19897461	-0.047363281	0.47436523	0.08	0	19/3/2018	19	3	2018	16:01:27	57687	0.2	16	1	27	0	0.060302734	3.4853027	0.037841797	-0.010742188	-0.96826172	19.876709	0.61987305	0	0	0	0	0	0	0	0	0	0.96923828	0.030761719	0.96362305	-0.19360352	0.2265625	-0.54345703	0	44330	0	0	0
92	93	93	Category J	0.19189453	0.059814453	-0.16796875	-0.21801758	-0.094482422	0.45654297	0.08	0	19/3/2018	19	3	2018	16:01:27	57687	0.3	16	1	27	0	0.060302734	3.4853027	0.041015625	-0.011962891	-0.98364258	11.449951	0.83251953	0	0	0	0	0	0	0	0	0	0.98461914	0.015380859	1.0380859	0.15063477	0.071777344	0.81567383	0	44330	0	0	0
93	94	94	Category J	0.095947266	0.023925781	-1.1879883	-0.2355957	-0.085693359	0.45458984	0.08	0	19/3/2018	19	3	2018	16:01:27	57687	0.4	16	1	27	0	0.060302734	3.4853027	0.036621094	-0.008300781	-0.97290039	7.4404297	0.22509766	0	0	0	0	0	0	0	0	0	0.97363281	0.026367188	0.30639648	0.059082031	0.032226563	-0.21484375	0	44330	0	0	0
94	95	95	Category J	0.39599609	0.059814453	-1.0078125	-0.27612305	-0.031005859	0.43383789	0.08	0	19/3/2018	19	3	2018	16:01:27	57687	0.5	16	1	27	0	0.060302734	3.4853027	0.035644531	-0.011962891	-0.97875977	6.697998	0.3684082	0	0	0	0	0	0	0	0	0	0.97949219	0.020507813	0.4609375	0.36010742	0.071777344	-0.028808594	0	44330	0	0	0
95	96	96	Category J	0.095947266	-0.11987305	-0.77978516	-0.26464844	-0.014892578	0.45166016	0.08	0	19/3/2018	19	3	2018	16:01:27	57687	0.6	16	1	27	0	0.060302734	3.4853027	0.031738281	-0.015869141	-0.95922852	5.3618164	0.21679688	0	0	0	0	0	0	0	0	0	0.9597168	0.040283203	0.34716797	0.063964844	-0.10375977	0.17944336	0	44330	0	0	0
96	97	97	Category J	-0.38378906	-0.23999023	-1.8718262	-0.28857422	-0.063964844	0.42578125	0.08	0	19/3/2018	19	3	2018	16:01:27	57687	0.7	16	1	27	0	0.060302734	3.4853027	0.032714844	-0.015380859	-0.97436523	9.8703613	1.0144043	0	0	0	0	0	0	0	0	0	0.97509766	0.024902344	1.5385742	-0.41650391	-0.22436523	-0.8972168	0	44330	0	0	0
97	98	98	Category J	0.26391602	-0.047851563	-0.31176758	-0.26245117	-0.12792969	0.43261719	0.08	0	19/3/2018	19	3	2018	16:01:27	57687	0.8	16	1	27	0	0.060302734	3.4853027	0.034179688	-0.011474609	-0.96191406	14.314453	0.69042969	0	0	0	0	0	0	0	0	0	0.96264648	0.037353516	0.91601563	0.22949219	-0.036132813	0.65014648	0	44330	0	0	0
98	99	99	Category J	0.10791016	-0.011962891	-0.74389648	-0.26708984	-0.13818359	0.42260742	0.08	0	19/3/2018	19	3	2018	16:01:27	57687	0.9	16	1	27	0	0.060302734	3.4853027	0.030029297	-0.011962891	-0.95532227	18.486572	0.2253418	0	0	0	0	0	0	0	0	0	0.95605469	0.043945313	0.28955078	0.077636719	0	0.21142578	0	44330	0	0	0
99	100	100	Category J	0	-0.047851563	-1.1279297	-0.33447266	-0.10229492	0.39501953	0.08	0	19/3/2018	19	3	2018	16:01:28	57688	0	16	1	28	0	0.060302734	3.4853027	0.022949219	-0.012695313	-0.94018555	12.982422	0.19213867	0	0	0	0	0	0	0	0	0	0.94042969	0.059570313	0.24560547	-0.022949219	-0.034912109	-0.1875	0	44330	0	0	0
100	101	101	Category J	-0.047851563	-0.047851563	-0.52783203	-0.31713867	-0.083984375	0.40966797	0.08	0	19/3/2018	19	3	2018	16:01:28	57688	0.1	16	1	28	0	0.060302734	3.4853027	0.021972656	-0.013916016	-0.93432617	15.476074	0.41381836	0	0	0	0	0	0	0	0	0	0.93457031	0.065429688	0.51000977	-0.069824219	-0.033691406	0.40649414	0	44330	0	0	0
101	102	102	Category J	-0.21582031	0.023925781	-1.7158203	-0.30053711	-0.11889648	0.4152832	0.08	0	19/3/2018	19	3	2018	16:01:28	57688	0.2	16	1	28	0	0.060302734	3.4853027	0.026367188	-0.011962891	-0.9519043	26.984131	0.80200195	0	0	0	0	0	0	0	0	0	0.95239258	0.047607422	1.0419922	-0.2421875	0.035888672	-0.76367188	0	44330	0	0	0
102	103	103	Category J	-0.011962891	0.023925781	-1.1757813	-0.26245117	-0.14282227	0.42358398	0.08	0	19/3/2018	19	3	2018	16:01:28	57688	0.3	16	1	28	0	0.060302734	3.4853027	0.025146484	-0.002685547	-0.93945313	31.095947	0.24047852	0	0	0	0	0	0	0	0	0	0.93994141	0.060058594	0.30004883	-0.037109375	0.026611328	-0.23608398	0	44330	0	0	0
103	104	104	Category E	-0.095947266	0.16796875	-0.93579102	-0.10180664	-0.16040039	0.47045898	0.08	0	19/3/2018	19	3	2018	16:04:46	57886	0.8	16	4	46	0	0.060302734	3.4160156	0.024658203	-0.001464844	-0.94995117	32.758057	0.20849609	0	0	0	0	0	0	0	0	0	0.95019531	0.049804688	0.30444336	-0.12060547	0.16943359	0.014160156	0	44330	0	0	0
104	105	105	Category E	-0.059814453	0.14379883	-1.1279297	-0.059570313	-0.18994141	0.46362305	0.08	0	19/3/2018	19	3	2018	16:04:46	57886	0.9	16	4	46	0	0.060302734	3.4160156	0.016113281	-0.005126953	-0.93237305	26.847168	0.25708008	0	0	0	0	0	0	0	0	0	0.93237305	0.067626953	0.42041016	-0.075927734	0.14892578	-0.1953125	0	44330	0	0	0
105	106	106	Category E	-0.25195313	-0.10791016	-0.97192383	0.006835938	-0.19091797	0.46484375	0.08	0	19/3/2018	19	3	2018	16:04:47	57887	0	16	4	47	0	0.060302734	3.4160156	0.01171875	-0.000976563	-0.94213867	28.28418	0.28588867	0	0	0	0	0	0	0	0	0	0.94238281	0.057617188	0.39990234	-0.26367188	-0.10668945	-0.029541016	0	44330	0	0	0
106	107	107	Category E	-0.095947266	-0.011962891	-0.73193359	0.020751953	-0.22436523	0.4465332	0.08	0	19/3/2018	19	3	2018	16:04:47	57887	0.1	16	4	47	0	0.060302734	3.4160156	0.009765625	0.005615234	-0.9284668	28.679932	0.22387695	0	0	0	0	0	0	0	0	0	0.92871094	0.071289063	0.32006836	-0.10571289	-0.017578125	0.1965332	0	44330	0	0	0
107	108	108	Category E	-0.21582031	-0.10791016	-0.76782227	0.057617188	-0.23193359	0.44506836	0.08	0	19/3/2018	19	3	2018	16:04:47	57887	0.2	16	4	47	0	0.060302734	3.4160156	0.005615234	0.003417969	-0.93041992	38.326904	0.29638672	0	0	0	0	0	0	0	0	0	0.93041992	0.069580078	0.49560547	-0.22143555	-0.11132813	0.16259766	0	44330	0	0	0
108	109	109	Category E	0.083984375	-0.011962891	-0.98388672	0.069580078	-0.19799805	0.46020508	0.08	0	19/3/2018	19	3	2018	16:04:47	57887	0.3	16	4	47	0	0.060302734	3.4160156	-0.000976563	-0.001708984	-0.91967773	45.375732	0.10693359	0	0	0	0	0	0	0	0	0	0.91967773	0.080322266	0.15917969	0.084960938	-0.010009766	-0.063964844	0	44330	0	0	0
109	110	110	Category E	0.035888672	-0.047851563	-0.91186523	0.12182617	-0.20336914	0.45239258	0.08	0	19/3/2018	19	3	2018	16:04:47	57887	0.4	16	4	47	0	0.060302734	3.4160156	-0.004638672	-0.002197266	-0.92114258	53.524902	0.061523438	0	0	0	0	0	0	0	0	0	0.92114258	0.078857422	0.095214844	0.040527344	-0.045410156	0.009277344	0	44330	0	0	0
110	111	111	Category E	-0.39599609	-0.071777344	-1.079834	0.083740234	-0.23217773	0.44482422	0.08	0	19/3/2018	19	3	2018	16:04:47	57887	0.5	16	4	47	0	0.060302734	3.4160156	-0.004150391	-0.002197266	-0.9309082	59.132813	0.42456055	0	0	0	0	0	0	0	0	0	0.9309082	0.069091797	0.60986328	-0.39160156	-0.069335938	-0.14868164	0	44330	0	0	0
111	112	112	Category E	0.10791016	-0.011962891	-0.64794922	0.040039063	-0.23242188	0.44750977	0.08	0	19/3/2018	19	3	2018	16:04:47	57887	0.6	16	4	47	0	0.060302734	3.4160156	-0.003173828	-0.000244141	-0.91601563	62.601563	0.2902832	0	0	0	0	0	0	0	0	0	0.91601563	0.083984375	0.390625	0.11108398	-0.011474609	0.26806641	0	44330	0	0	0
112	113	113	Category E	-0.27587891	0.11987305	-0.92382813	0.001464844	-0.24023438	0.4465332	0.08	0	19/3/2018	19	3	2018	16:04:47	57887	0.7	16	4	47	0	0.060302734	3.4160156	-0.002197266	-0.002197266	-0.92333984	68.220215	0.29956055	0	0	0	0	0	0	0	0	0	0.92333984	0.076660156	0.39599609	-0.2734375	0.12207031	-0.000244141	0	44330	0	0	0
113	114	114	Category E	-0.095947266	0.071777344	-1.1037598	0.03125	-0.23779297	0.4453125	0.08	0	19/3/2018	19	3	2018	16:04:47	57887	0.8	16	4	47	0	0.060302734	3.4160156	-0.006591797	-0.004882813	-0.91015625	64.351807	0.22631836	0	0	0	0	0	0	0	0	0	0.91040039	0.089599609	0.359375	-0.089111328	0.076660156	-0.19335938	0	44330	0	0	0
114	115	115	Category E	-0.047851563	0	-0.95996094	0.1081543	-0.23876953	0.43701172	0.08	0	19/3/2018	19	3	2018	16:04:47	57887	0.9	16	4	47	0	0.060302734	3.4160156	-0.012451172	-0.006835938	-0.91699219	62.259521	0.055908203	0	0	0	0	0	0	0	0	0	0.91723633	0.082763672	0.084960938	-0.03515625	0.006835938	-0.042724609	0	44330	0	0	0
115	116	116	Category E	-0.095947266	-0.023925781	-0.94799805	0.18041992	-0.20874023	0.4284668	0.08	0	19/3/2018	19	3	2018	16:04:48	57888	0	16	4	48	0	0.060302734	3.4160156	-0.011474609	-0.006835938	-0.92700195	59.242188	0.088378906	0	0	0	0	0	0	0	0	0	0.92724609	0.072753906	0.12182617	-0.084228516	-0.016845703	-0.020751953	0	44330	0	0	0
116	117	117	Category E	-0.071777344	-0.16796875	-0.74389648	0.18334961	-0.19750977	0.43383789	0.08	0	19/3/2018	19	3	2018	16:04:48	57888	0.1	16	4	48	0	0.060302734	3.4160156	-0.015136719	-0.006591797	-0.92724609	51.950928	0.25073242	0	0	0	0	0	0	0	0	0	0.92749023	0.072509766	0.40112305	-0.056396484	-0.16113281	0.18334961	0	44330	0	0	0
117	118	118	Category E	0.023925781	0.023925781	-1.079834	0.1784668	-0.21508789	0.42041016	0.08	0	19/3/2018	19	3	2018	16:04:48	57888	0.2	16	4	48	0	0.060546875	3.515918	-0.014160156	-0.009521484	-0.93481445	41.541992	0.15332031	0	0	0	0	0	0	0	0	0	0.93505859	0.064941406	0.21655273	0.038085938	0.033447266	-0.14477539	0	44330	0	0	0
118	119	119	Category E	-0.15576172	-0.15576172	-1.0559082	0.15405273	-0.19702148	0.44140625	0.08	0	19/3/2018	19	3	2018	16:04:48	57888	0.3	16	4	48	0	0.060546875	3.515918	-0.018798828	-0.013916016	-0.921875	31.358398	0.23803711	0	0	0	0	0	0	0	0	0	0.92211914	0.077880859	0.41235352	-0.13671875	-0.14160156	-0.13378906	0	44330	0	0	0
119	120	120	Category E	-0.16796875	-0.011962891	-0.98388672	0.13134766	-0.20410156	0.4465332	0.08	0	19/3/2018	19	3	2018	16:04:48	57888	0.4	16	4	48	0	0.060546875	3.515918	-0.021728516	-0.014648438	-0.93188477	26.266113	0.1550293	0	0	0	0	0	0	0	0	0	0.93212891	0.067871094	0.20068359	-0.14599609	0.002685547	-0.051757813	0	44330	0	0	0
120	121	121	Category E	-0.20385742	-0.047851563	-0.63598633	0.080810547	-0.1875	0.46362305	0.08	0	19/3/2018	19	3	2018	16:04:48	57888	0.5	16	4	48	0	0.060546875	3.515918	-0.026367188	-0.018066406	-0.9230957	23.949219	0.33862305	0	0	0	0	0	0	0	0	0	0.92358398	0.076416016	0.49389648	-0.17724609	-0.029541016	0.28710938	0	44330	0	0	0
121	122	122	Category E	0.059814453	-0.035888672	-0.97192383	0.066894531	-0.17675781	0.46777344	0.08	0	19/3/2018	19	3	2018	16:04:48	57888	0.6	16	4	48	0	0.060546875	3.515918	-0.03125	-0.018554688	-0.92895508	18.439209	0.10229492	0	0	0	0	0	0	0	0	0	0.9296875	0.0703125	0.15136719	0.091064453	-0.017089844	-0.042724609	0	44330	0	0	0
122	123	123	Category E	-0.035888672	0.035888672	-0.92382813	0.12768555	-0.17553711	0.45922852	0.08	0	19/3/2018	19	3	2018	16:04:48	57888	0.7	16	4	48	0	0.060546875	3.515918	-0.028320313	-0.017333984	-0.94018555	11.976807	0.056396484	0	0	0	0	0	0	0	0	0	0.94091797	0.059082031	0.077392578	-0.007324219	0.053222656	0.016357422	0	44330	0	0	0
123	124	124	Category E	-0.31176758	-0.13183594	-0.95996094	0.16577148	-0.14404297	0.4597168	0.08	0	19/3/2018	19	3	2018	16:04:48	57888	0.8	16	4	48	0	0.060546875	3.515918	-0.031494141	-0.018310547	-0.92700195	14.047852	0.30395508	0	0	0	0	0	0	0	0	0	0.92773438	0.072265625	0.42626953	-0.2800293	-0.11328125	-0.032714844	0	44330	0	0	0
124	125	125	Category E	-0.11987305	0.011962891	-0.70776367	0.18188477	-0.15625	0.44677734	0.08	0	19/3/2018	19	3	2018	16:04:48	57888	0.9	16	4	48	0	0.060546875	3.515918	-0.035644531	-0.019287109	-0.93945313	13.712891	0.24829102	0	0	0	0	0	0	0	0	0	0.94018555	0.059814453	0.34716797	-0.083984375	0.03125	0.23168945	0	44330	0	0	0
125	126	126	Category E	-0.023925781	-0.023925781	-0.97192383	0.18945313	-0.13818359	0.453125	0.08	0	19/3/2018	19	3	2018	16:04:49	57889	0	16	4	49	0	0.060546875	3.515918	-0.027587891	-0.015625	-0.92504883	7.2023926	0.047363281	0	0	0	0	0	0	0	0	0	0.92553711	0.074462891	0.05859375	0.003662109	-0.008056641	-0.046630859	0	44330	0	0	0
126	127	127	Category E	-0.083984375	-0.17993164	-0.97192383	0.21386719	-0.12963867	0.4440918	0.08	0	19/3/2018	19	3	2018	16:04:49	57889	0.1	16	4	49	0	0.060546875	3.515918	-0.047119141	-0.018554688	-0.93554688	1.5712891	0.16943359	0	0	0	0	0	0	0	0	0	0.93676758	0.063232422	0.234375	-0.036621094	-0.16113281	-0.036132813	0	44330	0	0	0
127	128	128	Category E	-0.38378906	-0.11987305	-1.079834	0.18041992	-0.17895508	0.44238281	0.08	0	19/3/2018	19	3	2018	16:04:49	57889	0.2	16	4	49	0	0.060546875	3.515918	-0.043701172	-0.016113281	-0.92895508	1.8798828	0.38598633	0	0	0	0	0	0	0	0	0	0.93017578	0.069824219	0.59423828	-0.33984375	-0.10351563	-0.15063477	0	44330	0	0	0
128	129	129	Category E	-0.27587891	0.047851563	-0.79199219	0.12255859	-0.17138672	0.46191406	0.08	0	19/3/2018	19	3	2018	16:04:49	57889	0.3	16	4	49	0	0.060546875	3.515918	-0.059814453	-0.015625	-0.94140625	5.6350098	0.27001953	0	0	0	0	0	0	0	0	0	0.94360352	0.056396484	0.42895508	-0.21582031	0.063476563	0.14941406	0	44330	0	0	0
129	130	130	Category E	-0.035888672	-0.047851563	-0.93579102	0.070556641	-0.20483398	0.45996094	0.08	0	19/3/2018	19	3	2018	16:04:49	57889	0.4	16	4	49	0	0.060546875	3.515918	-0.053955078	-0.009521484	-0.9206543	6.833252	0.044677734	0	0	0	0	0	0	0	0	0	0.92236328	0.077636719	0.071044922	0.018066406	-0.038085938	-0.014892578	0	44330	0	0	0
130	131	131	Category E	0.035888672	0.011962891	-0.92382813	0.11645508	-0.20385742	0.44506836	0.08	0	19/3/2018	19	3	2018	16:04:49	57889	0.5	16	4	49	0	0.060546875	3.515918	-0.069824219	-0.017333984	-0.92993164	2.578125	0.10986328	0	0	0	0	0	0	0	0	0	0.93286133	0.067138672	0.14135742	0.10571289	0.029296875	0.006103516	0	44330	0	0	0
131	132	132	Category E	0.059814453	-0.071777344	-1.1037598	0.16772461	-0.19799805	0.43945313	0.08	0	19/3/2018	19	3	2018	16:04:49	57889	0.6	16	4	49	0	0.060546875	3.515918	-0.071533203	-0.018554688	-0.93286133	4.128418	0.22192383	0	0	0	0	0	0	0	0	0	0.93579102	0.064208984	0.35522461	0.13134766	-0.052978516	-0.1706543	0	44330	0	0	0
132	133	133	Category E	-0.26391602	-0.035888672	-1.1037598	0.17260742	-0.14624023	0.45263672	0.08	0	19/3/2018	19	3	2018	16:04:49	57889	0.7	16	4	49	0	0.060546875	3.515918	-0.071533203	-0.021728516	-0.92895508	9.3466797	0.26000977	0	0	0	0	0	0	0	0	0	0.93188477	0.068115234	0.38085938	-0.19213867	-0.013916016	-0.17456055	0	44330	0	0	0
133	134	134	Category E	-0.071777344	-0.071777344	-0.69580078	0.16625977	-0.12426758	0.4621582	0.08	0	19/3/2018	19	3	2018	16:04:49	57889	0.8	16	4	49	0	0.060546875	3.515918	-0.078125	-0.023925781	-0.93554688	8.2619629	0.24438477	0	0	0	0	0	0	0	0	0	0.93896484	0.061035156	0.29394531	0.006347656	-0.047607422	0.23974609	0	44330	0	0	0
134	135	135	Category E	-0.15576172	-0.023925781	-0.68383789	0.15917969	-0.10961914	0.46850586	0.08	0	19/3/2018	19	3	2018	16:04:49	57889	0.9	16	4	49	0	0.060546875	3.515918	-0.080810547	-0.024414063	-0.92797852	6.3659668	0.25537109	0	0	0	0	0	0	0	0	0	0.93188477	0.068115234	0.31933594	-0.074707031	0.000488281	0.24414063	0	44330	0	0	0
135	136	136	Category E	0.15576172	-0.19189453	-1.4038086	0.18261719	-0.070068359	0.4621582	0.08	0	19/3/2018	19	3	2018	16:04:50	57890	0	16	4	50	0	0.060546875	3.515918	-0.089599609	-0.027099609	-0.92504883	12.513916	0.5625	0	0	0	0	0	0	0	0	0	0.9296875	0.0703125	0.88867188	0.24536133	-0.16455078	-0.47851563	0	44330	0	0	0
136	137	137	Category E	0.20385742	0.071777344	-0.74389648	0.14819336	-0.10742188	0.47436523	0.08	0	19/3/2018	19	3	2018	16:04:50	57890	0.1	16	4	50	0	0.060546875	3.515918	-0.094726563	-0.026123047	-0.9309082	14.888184	0.36572266	0	0	0	0	0	0	0	0	0	0.93603516	0.063964844	0.58374023	0.29858398	0.097900391	0.18701172	0	44330	0	0	0
137	138	138	Category E	-0.023925781	0.14379883	-0.55175781	0.084716797	-0.092773438	0.48925781	0.08	0	19/3/2018	19	3	2018	16:04:50	57890	0.2	16	4	50	0	0.060546875	3.515918	-0.091064453	-0.024169922	-0.92016602	11.409912	0.41040039	0	0	0	0	0	0	0	0	0	0.92504883	0.074951172	0.60375977	0.067138672	0.16796875	0.3684082	0	44330	0	0	0
138	139	139	Category E	-0.25195313	0.035888672	-0.79199219	0.016845703	-0.15844727	0.47998047	0.08	0	19/3/2018	19	3	2018	16:04:50	57890	0.3	16	4	50	0	0.060546875	3.515918	-0.099121094	-0.025146484	-0.92895508	7.980957	0.21411133	0	0	0	0	0	0	0	0	0	0.93457031	0.065429688	0.35083008	-0.15258789	0.061035156	0.13696289	0	44330	0	0	0
139	140	140	Category E	-0.059814453	0.023925781	-0.93579102	0.004882813	-0.19165039	0.46484375	0.08	0	19/3/2018	19	3	2018	16:04:50	57890	0.4	16	4	50	0	0.060546875	3.515918	-0.10424805	-0.026123047	-0.93212891	5.9968262	0.067138672	0	0	0	0	0	0	0	0	0	0.93823242	0.061767578	0.098144531	0.044433594	0.050048828	-0.003417969	0	44330	0	0	0
140	141	141	Category E	0.071777344	0	-1.2478027	0.051513672	-0.21362305	0.45556641	0.08	0	19/3/2018	19	3	2018	16:04:50	57890	0.5	16	4	50	0	0.060546875	3.515918	-0.10546875	-0.02734375	-0.92626953	1.3942871	0.36791992	0	0	0	0	0	0	0	0	0	0.93261719	0.067382813	0.52587891	0.17724609	0.02734375	-0.32128906	0	44330	0	0	0
141	142	142	Category E	0.10791016	0.11987305	-1.0559082	0.082763672	-0.20605469	0.45532227	0.08	0	19/3/2018	19	3	2018	16:04:50	57890	0.6	16	4	50	0	0.060546875	3.515918	-0.109375	-0.029052734	-0.9309082	10.468262	0.29150391	0	0	0	0	0	0	0	0	0	0.93774414	0.062255859	0.49121094	0.21728516	0.14892578	-0.12475586	0	44330	0	0	0
142	143	143	Category E	-0.11987305	0.023925781	-0.94799805	0.070800781	-0.1940918	0.46118164	0.08	0	19/3/2018	19	3	2018	16:04:50	57890	0.7	16	4	50	0	0.060546875	3.515918	-0.11181641	-0.031982422	-0.92089844	15.373291	0.0625	0	0	0	0	0	0	0	0	0	0.92822266	0.071777344	0.090820313	-0.0078125	0.055908203	-0.026855469	0	44330	0	0	0
143	144	144	Category E	-0.15576172	0.011962891	-0.74389648	0.077880859	-0.18701172	0.45874023	0.08	0	19/3/2018	19	3	2018	16:04:50	57890	0.8	16	4	50	0	0.060546875	3.515918	-0.11450195	-0.033203125	-0.91577148	18.57666	0.18237305	0	0	0	0	0	0	0	0	0	0.92358398	0.076416016	0.25830078	-0.041015625	0.045166016	0.171875	0	44330	0	0	0
144	145	145	Category E	-0.19189453	0.17993164	-0.73193359	0.12939453	-0.17871094	0.45507813	0.08	0	19/3/2018	19	3	2018	16:04:50	57890	0.9	16	4	50	0	0.060546875	3.515918	-0.1159668	-0.035888672	-0.91601563	22.868652	0.29370117	0	0	0	0	0	0	0	0	0	0.92407227	0.075927734	0.47583008	-0.075683594	0.21582031	0.18408203	0	44330	0	0	0
145	146	146	Category E	-0.21582031	0.035888672	-1.1518555	0.10180664	-0.21630859	0.44311523	0.08	0	19/3/2018	19	3	2018	16:04:51	57891	0	16	4	51	0	0.060546875	3.515918	-0.11767578	-0.038574219	-0.91186523	30.264893	0.26953125	0	0	0	0	0	0	0	0	0	0.92016602	0.079833984	0.41235352	-0.097900391	0.074462891	-0.23999023	0	44330	0	0	0
146	147	147	Category E	0.13183594	-0.059814453	-1.079834	0.12084961	-0.20581055	0.44482422	0.08	0	19/3/2018	19	3	2018	16:04:51	57891	0.1	16	4	51	0	0.060546875	3.515918	-0.11523438	-0.037109375	-0.91137695	31.578857	0.29980469	0	0	0	0	0	0	0	0	0	0.91943359	0.080566406	0.43798828	0.24707031	-0.022460938	-0.16821289	0	44330	0	0	0
147	148	148	Category E	-0.071777344	-0.13183594	-1.079834	0.10009766	-0.23193359	0.44091797	0.08	0	19/3/2018	19	3	2018	16:04:51	57891	0.2	16	4	51	0	0.060546875	3.515918	-0.11376953	-0.035644531	-0.91601563	31.520996	0.19433594	0	0	0	0	0	0	0	0	0	0.92358398	0.076416016	0.30175781	0.041992188	-0.095947266	-0.16357422	0	44330	0	0	0
148	149	149	Category E	-0.26391602	0.011962891	-1.079834	0.018066406	-0.22021484	0.45068359	0.08	0	19/3/2018	19	3	2018	16:04:51	57891	0.3	16	4	51	0	0.060546875	3.515918	-0.11254883	-0.034912109	-0.91821289	31.328857	0.22607422	0	0	0	0	0	0	0	0	0	0.92578125	0.07421875	0.35961914	-0.15112305	0.046875	-0.16137695	0	44330	0	0	0
149	150	150	Category E	-0.059814453	-0.095947266	-0.70776367	-0.060302734	-0.18920898	0.46777344	0.08	0	19/3/2018	19	3	2018	16:04:51	57891	0.4	16	4	51	0	0.060546875	3.515918	-0.11425781	-0.034912109	-0.91723633	26.94043	0.22485352	0	0	0	0	0	0	0	0	0	0.92480469	0.075195313	0.32495117	0.054443359	-0.060791016	0.20947266	0	44330	0	0	0
150	151	151	Category E	0.083984375	-0.11987305	-0.88793945	-0.082519531	-0.16772461	0.47094727	0.08	0	19/3/2018	19	3	2018	16:04:51	57891	0.5	16	4	51	0	0.060546875	3.515918	-0.11376953	-0.032714844	-0.91430664	20.321533	0.21777344	0	0	0	0	0	0	0	0	0	0.921875	0.078125	0.3112793	0.19775391	-0.086914063	0.026367188	0	44330	0	0	0
151	152	152	Category E	0.16796875	-0.011962891	-0.77978516	-0.067382813	-0.17504883	0.46777344	0.08	0	19/3/2018	19	3	2018	16:04:51	57891	0.6	16	4	51	0	0.060546875	3.515918	-0.1081543	-0.031982422	-0.91259766	11.835938	0.30712891	0	0	0	0	0	0	0	0	0	0.91967773	0.080322266	0.42919922	0.27612305	0.020019531	0.1328125	0	44330	0	0	0
152	153	153	Category E	0.095947266	-0.047851563	-0.88793945	-0.014892578	-0.20288086	0.46655273	0.08	0	19/3/2018	19	3	2018	16:04:51	57891	0.7	16	4	51	0	0.060546875	3.515918	-0.109375	-0.032470703	-0.91943359	9.0126953	0.20825195	0	0	0	0	0	0	0	0	0	0.92651367	0.073486328	0.25244141	0.20532227	-0.015136719	0.031494141	0	44330	0	0	0
153	154	154	Category E	-0.26391602	-0.15576172	-0.99584961	0.051025391	-0.20117188	0.45874023	0.08	0	19/3/2018	19	3	2018	16:04:51	57891	0.8	16	4	51	0	0.060546875	3.515918	-0.10546875	-0.034423828	-0.91845703	1.0253906	0.21386719	0	0	0	0	0	0	0	0	0	0.92529297	0.074707031	0.35668945	-0.15820313	-0.12109375	-0.077148438	0	44330	0	0	0
154	155	155	Category E	-0.011962891	-0.059814453	-0.77978516	0.062744141	-0.20996094	0.45581055	0.08	0	19/3/2018	19	3	2018	16:04:51	57891	0.9	16	4	51	0	0.060546875	3.515918	-0.10620117	-0.033447266	-0.91137695	6.1848145	0.1640625	0	0	0	0	0	0	0	0	0	0.91821289	0.081787109	0.25219727	0.094238281	-0.026123047	0.1315918	0	44330	0	0	0
155	156	156	Category E	0.11987305	-0.023925781	-1.1037598	0.10961914	-0.20751953	0.44702148	0.08	0	19/3/2018	19	3	2018	16:04:52	57892	0	16	4	52	0	0.060058594	3.4788574	-0.10498047	-0.034667969	-0.91552734	8.8813477	0.29345703	0	0	0	0	0	0	0	0	0	0.92211914	0.077880859	0.42407227	0.22485352	0.010742188	-0.18798828	0	44330	0	0	0
156	157	157	Category E	0.071777344	-0.13183594	-0.79199219	0.16259766	-0.17895508	0.44970703	0.08	0	19/3/2018	19	3	2018	16:04:52	57892	0.1	16	4	52	0	0.060058594	3.4788574	-0.10766602	-0.034667969	-0.91821289	11.68335	0.23999023	0	0	0	0	0	0	0	0	0	0.92504883	0.074951172	0.40258789	0.17944336	-0.096923828	0.1262207	0	44330	0	0	0
157	158	158	Category E	-0.25195313	-0.095947266	-0.91186523	0.15136719	-0.19580078	0.44091797	0.08	0	19/3/2018	19	3	2018	16:04:52	57892	0.2	16	4	52	0	0.060058594	3.4788574	-0.10717773	-0.033935547	-0.91748047	16.459717	0.15722656	0	0	0	0	0	0	0	0	0	0.92456055	0.075439453	0.21240234	-0.14453125	-0.061767578	0.005615234	0	44330	0	0	0
158	159	159	Category E	-0.16796875	-0.023925781	-0.77978516	0.15380859	-0.18798828	0.44726563	0.08	0	19/3/2018	19	3	2018	16:04:52	57892	0.3	16	4	52	0	0.060058594	3.4788574	-0.10742188	-0.03515625	-0.91357422	20.242188	0.14746094	0	0	0	0	0	0	0	0	0	0.9206543	0.079345703	0.20556641	-0.060302734	0.011230469	0.13378906	0	44330	0	0	0
159	160	160	Category E	-0.21582031	-0.047851563	-0.75585938	0.14086914	-0.19482422	0.44897461	0.08	0	19/3/2018	19	3	2018	16:04:52	57892	0.4	16	4	52	0	0.060058594	3.4788574	-0.10913086	-0.033935547	-0.91796875	20.545166	0.19458008	0	0	0	0	0	0	0	0	0	0.92504883	0.074951172	0.2824707	-0.10644531	-0.013671875	0.16210938	0	44330	0	0	0
160	161	161	Category E	-0.047851563	0.047851563	-1.2358398	0.1550293	-0.2265625	0.43212891	0.08	0	19/3/2018	19	3	2018	16:04:52	57892	0.5	16	4	52	0	0.060058594	3.4788574	-0.11083984	-0.032958984	-0.91357422	23.577393	0.33789063	0	0	0	0	0	0	0	0	0	0.92089844	0.079101563	0.46606445	0.062988281	0.080810547	-0.32202148	0	44330	0	0	0
161	162	162	Category E	0.083984375	0.19189453	-0.97192383	0.20849609	-0.20874023	0.41113281	0.08	0	19/3/2018	19	3	2018	16:04:52	57892	0.6	16	4	52	0	0.060058594	3.4788574	-0.1081543	-0.03125	-0.91601563	30.55127	0.29980469	0	0	0	0	0	0	0	0	0	0.9230957	0.076904297	0.47119141	0.19213867	0.22314453	-0.055664063	0	44330	0	0	0
162	163	163	Category E	-0.10791016	0.13183594	-0.83984375	0.22509766	-0.16625977	0.42260742	0.08	0	19/3/2018	19	3	2018	16:04:52	57892	0.7	16	4	52	0	0.060058594	3.4788574	-0.11010742	-0.031738281	-0.91943359	34.861084	0.18188477	0	0	0	0	0	0	0	0	0	0.92651367	0.073486328	0.24560547	0.002197266	0.16357422	0.079589844	0	44330	0	0	0
163	164	164	Category E	-0.23999023	0.023925781	-0.88793945	0.21435547	-0.13549805	0.44091797	0.08	0	19/3/2018	19	3	2018	16:04:52	57892	0.8	16	4	52	0	0.060058594	3.4788574	-0.11132813	-0.033203125	-0.91870117	32.776611	0.14404297	0	0	0	0	0	0	0	0	0	0.92602539	0.073974609	0.21655273	-0.12841797	0.057128906	0.030761719	0	44330	0	0	0
164	165	165	Category E	-0.083984375	0.047851563	-0.80395508	0.21191406	-0.1328125	0.44213867	0.08	0	19/3/2018	19	3	2018	16:04:52	57892	0.9	16	4	52	0	0.060058594	3.4788574	-0.10644531	-0.031738281	-0.91113281	29.018799	0.13549805	0	0	0	0	0	0	0	0	0	0.91796875	0.08203125	0.20947266	0.022460938	0.079589844	0.10717773	0	44330	0	0	0
165	166	166	Category E	-0.13183594	-0.15576172	-1.1037598	0.21435547	-0.12573242	0.4362793	0.08	0	19/3/2018	19	3	2018	16:04:53	57893	0	16	4	53	0	0.060058594	3.4788574	-0.10546875	-0.031738281	-0.91333008	24.371826	0.22851563	0	0	0	0	0	0	0	0	0	0.91992188	0.080078125	0.34033203	-0.026123047	-0.1237793	-0.19018555	0	44330	0	0	0
166	167	167	Category E	-0.16796875	-0.071777344	-1.0078125	0.20239258	-0.14233398	0.44360352	0.08	0	19/3/2018	19	3	2018	16:04:53	57893	0.1	16	4	53	0	0.060058594	3.4788574	-0.10864258	-0.033203125	-0.9128418	22.18335	0.11816406	0	0	0	0	0	0	0	0	0	0.91992188	0.080078125	0.19238281	-0.059082031	-0.038330078	-0.094726563	0	44330	0	0	0
167	168	168	Category E	-0.41992188	0	-0.91186523	0.19921875	-0.1550293	0.44311523	0.08	0	19/3/2018	19	3	2018	16:04:53	57893	0.2	16	4	53	0	0.060058594	3.4788574	-0.10913086	-0.031982422	-0.90966797	20.48999	0.31225586	0	0	0	0	0	0	0	0	0	0.91674805	0.083251953	0.34472656	-0.31054688	0.031982422	-0.001953125	0	44330	0	0	0
168	169	169	Category E	0.023925781	0	-0.59985352	0.1640625	-0.16333008	0.45507813	0.08	0	19/3/2018	19	3	2018	16:04:53	57893	0.3	16	4	53	0	0.060058594	3.4788574	-0.10693359	-0.027832031	-0.90698242	14.74707	0.33520508	0	0	0	0	0	0	0	0	0	0.91381836	0.086181641	0.46606445	0.13085938	0.027832031	0.30712891	0	44330	0	0	0
169	170	170	Category E	-0.15576172	-0.14379883	-0.93579102	0.18579102	-0.18969727	0.42993164	0.08	0	19/3/2018	19	3	2018	16:04:53	57893	0.4	16	4	53	0	0.060058594	3.4788574	-0.10498047	-0.029541016	-0.91333008	11.624023	0.12670898	0	0	0	0	0	0	0	0	0	0.91992188	0.080078125	0.18701172	-0.050537109	-0.11401367	-0.022216797	0	44330	0	0	0
170	171	171	Category E	-0.11987305	-0.035888672	-0.85180664	0.18139648	-0.17358398	0.4453125	0.08	0	19/3/2018	19	3	2018	16:04:53	57893	0.5	16	4	53	0	0.060058594	3.4788574	-0.10864258	-0.030029297	-0.9128418	7.5031738	0.062255859	0	0	0	0	0	0	0	0	0	0.91967773	0.080322266	0.077880859	-0.010986328	-0.005615234	0.061035156	0	44330	0	0	0
171	172	172	Category E	-0.15576172	-0.035888672	-1.1999512	0.25268555	-0.14257813	0.42578125	0.08	0	19/3/2018	19	3	2018	16:04:53	57893	0.6	16	4	53	0	0.060058594	3.4788574	-0.11254883	-0.031738281	-0.90966797	5.6020508	0.29321289	0	0	0	0	0	0	0	0	0	0.91723633	0.082763672	0.33740234	-0.04296875	-0.00390625	-0.29003906	0	44330	0	0	0
172	173	173	Category E	-0.3359375	-0.10791016	-0.69580078	0.24194336	-0.086914063	0.44189453	0.08	0	19/3/2018	19	3	2018	16:04:53	57893	0.7	16	4	53	0	0.060058594	3.4788574	-0.11572266	-0.031982422	-0.90966797	3.3352051	0.31591797	0	0	0	0	0	0	0	0	0	0.91748047	0.082519531	0.50976563	-0.2199707	-0.075683594	0.21386719	0	44330	0	0	0
173	174	174	Category E	-0.11987305	-0.011962891	-0.58789063	0.28540039	-0.086425781	0.42089844	0.08	0	19/3/2018	19	3	2018	16:04:53	57893	0.8	16	4	53	0	0.060058594	3.4788574	-0.1159668	-0.033935547	-0.91015625	1.7214355	0.32299805	0	0	0	0	0	0	0	0	0	0.91821289	0.081787109	0.34814453	-0.003662109	0.021972656	0.32226563	0	44330	0	0	0
174	175	175	Category E	-0.29980469	-0.16796875	-0.76782227	0.24414063	-0.046142578	0.43896484	0.08	0	19/3/2018	19	3	2018	16:04:53	57893	0.9	16	4	53	0	0.060058594	3.4788574	-0.1237793	-0.035888672	-0.91186523	7.690918	0.26293945	0	0	0	0	0	0	0	0	0	0.92089844	0.079101563	0.4519043	-0.17578125	-0.13183594	0.14404297	0	44330	0	0	0
175	176	176	Category E	-0.31176758	-0.047851563	-1.2478027	0.29003906	-0.010009766	0.41699219	0.08	0	19/3/2018	19	3	2018	16:04:54	57894	0	16	4	54	0	0.060058594	3.4788574	-0.1262207	-0.03515625	-0.91259766	17.770508	0.38330078	0	0	0	0	0	0	0	0	0	0.921875	0.078125	0.53320313	-0.18530273	-0.012451172	-0.33496094	0	44330	0	0	0
176	177	177	Category E	-0.095947266	-0.071777344	-1.0197754	0.32910156	0.001953125	0.3972168	0.08	0	19/3/2018	19	3	2018	16:04:54	57894	0.1	16	4	54	0	0.060058594	3.4788574	-0.13061523	-0.032714844	-0.90820313	28.848633	0.12304688	0	0	0	0	0	0	0	0	0	0.91821289	0.081787109	0.18505859	0.034667969	-0.038818359	-0.11132813	0	44330	0	0	0
177	178	178	Category E	-0.38378906	-0.13183594	-1.0197754	0.34667969	0.020996094	0.38305664	0.08	0	19/3/2018	19	3	2018	16:04:54	57894	0.2	16	4	54	0	0.060058594	3.4788574	-0.13500977	-0.033203125	-0.91259766	35.780029	0.2878418	0	0	0	0	0	0	0	0	0	0.9230957	0.076904297	0.45410156	-0.24853516	-0.098388672	-0.10693359	0	44330	0	0	0
178	179	179	Category E	-0.29980469	-0.083984375	-0.99584961	0.3359375	0.037597656	0.3894043	0.08	0	19/3/2018	19	3	2018	16:04:54	57894	0.3	16	4	54	0	0.060058594	3.4788574	-0.13989258	-0.035644531	-0.91699219	40.337646	0.18432617	0	0	0	0	0	0	0	0	0	0.92822266	0.071777344	0.28662109	-0.15966797	-0.048339844	-0.078613281	0	44330	0	0	0
179	180	180	Category E	-0.095947266	-0.14379883	-0.65991211	0.34326172	0.031494141	0.38549805	0.08	0	19/3/2018	19	3	2018	16:04:54	57894	0.4	16	4	54	0	0.060058594	3.4788574	-0.13964844	-0.037353516	-0.91748047	40.930664	0.28198242	0	0	0	0	0	0	0	0	0	0.92871094	0.071289063	0.4074707	0.043701172	-0.10620117	0.25756836	0	44330	0	0	0
180	181	181	Category E	-0.35986328	-0.17993164	-0.88793945	0.34741211	0.024414063	0.38916016	0.08	0	19/3/2018	19	3	2018	16:04:54	57894	0.5	16	4	54	0	0.060058594	3.4788574	-0.14160156	-0.039794922	-0.91748047	48.631104	0.26074219	0	0	0	0	0	0	0	0	0	0.92919922	0.070800781	0.38769531	-0.21801758	-0.13989258	0.029541016	0	44330	0	0	0
181	182	182	Category E	-0.41992188	-0.21582031	-0.92382813	0.33911133	0.024902344	0.3918457	0.08	0	19/3/2018	19	3	2018	16:04:54	57894	0.6	16	4	54	0	0.060058594	3.4788574	-0.14526367	-0.041748047	-0.9152832	60.050049	0.32495117	0	0	0	0	0	0	0	0	0	0.92773438	0.072265625	0.45678711	-0.27441406	-0.17382813	-0.008300781	0	44330	0	0	0
182	183	183	Category E	-0.21582031	-0.071777344	-0.76782227	0.36865234	0.039550781	0.37011719	0.08	0	19/3/2018	19	3	2018	16:04:54	57894	0.7	16	4	54	0	0.060058594	3.4788574	-0.15014648	-0.044433594	-0.9128418	77.425537	0.16137695	0	0	0	0	0	0	0	0	0	0.92602539	0.073974609	0.23779297	-0.065429688	-0.027099609	0.14501953	0	44330	0	0	0
183	184	184	Category F	-0.21582031	-0.059814453	-0.94799805	-0.036865234	0.18579102	0.48095703	0.08	0	19/3/2018	19	3	2018	16:14:05	58445	0.6	16	14	5	0	0.060302734	3.4675781	-0.15332031	-0.045410156	-0.90942383	99.753174	0.074462891	0	0	0	0	0	0	0	0	0	0.92333984	0.076660156	0.11499023	-0.062255859	-0.014160156	-0.038330078	0	44330	0	0	0
184	185	185	Category F	-0.20385742	-0.059814453	-0.79199219	-0.077392578	0.20507813	0.47460938	0.08	0	19/3/2018	19	3	2018	16:14:05	58445	0.7	16	14	5	0	0.060302734	3.4675781	-0.15527344	-0.044677734	-0.9128418	115.65332	0.13110352	0	0	0	0	0	0	0	0	0	0.92724609	0.072753906	0.18457031	-0.048339844	-0.014892578	0.12084961	0	44330	0	0	0
185	186	186	Category F	-0.059814453	0.011962891	-0.94799805	-0.14233398	0.20605469	0.47094727	0.08	0	19/3/2018	19	3	2018	16:14:05	58445	0.8	16	14	5	0	0.060302734	3.4675781	-0.15405273	-0.045654297	-0.91625977	126.78516	0.11499023	0	0	0	0	0	0	0	0	0	0.93017578	0.069824219	0.18383789	0.094238281	0.057617188	-0.031494141	0	44330	0	0	0
186	187	187	Category F	0.023925781	0.095947266	-1.0917969	-0.14208984	0.18017578	0.47436523	0.08	0	19/3/2018	19	3	2018	16:14:05	58445	0.9	16	14	5	0	0.060302734	3.4675781	-0.15625	-0.047607422	-0.91259766	132.66284	0.29174805	0	0	0	0	0	0	0	0	0	0.92724609	0.072753906	0.50292969	0.18017578	0.14355469	-0.17895508	0	44330	0	0	0
187	188	188	Category F	-0.10791016	-0.047851563	-0.94799805	-0.16821289	0.14746094	0.47387695	0.08	0	19/3/2018	19	3	2018	16:14:06	58446	0	16	14	6	0	0.060302734	3.4675781	-0.1628418	-0.048828125	-0.91088867	134.3269	0.066162109	0	0	0	0	0	0	0	0	0	0.92675781	0.073242188	0.092773438	0.054931641	0.000976563	-0.036865234	0	44330	0	0	0
188	189	189	Category F	-0.059814453	-0.011962891	-0.89990234	-0.20556641	0.10791016	0.46728516	0.08	0	19/3/2018	19	3	2018	16:14:06	58446	0.1	16	14	6	0	0.060302734	3.4675781	-0.16381836	-0.048828125	-0.90917969	132.23364	0.11083984	0	0	0	0	0	0	0	0	0	0.92504883	0.074951172	0.15039063	0.10400391	0.036865234	0.009277344	0	44330	0	0	0
189	190	190	Category F	0.071777344	0.11987305	-0.68383789	-0.22509766	0.077148438	0.46386719	0.08	0	19/3/2018	19	3	2018	16:14:06	58446	0.2	16	14	6	0	0.060302734	3.4675781	-0.1628418	-0.049316406	-0.9074707	131.47778	0.36572266	0	0	0	0	0	0	0	0	0	0.92333984	0.076660156	0.62768555	0.23461914	0.16918945	0.22363281	0	44330	0	0	0
190	191	191	Category F	0.059814453	-0.011962891	-0.94799805	-0.23095703	0.090332031	0.45507813	0.08	0	19/3/2018	19	3	2018	16:14:06	58446	0.3	16	14	6	0	0.060302734	3.4675781	-0.16625977	-0.048583984	-0.90869141	126.12744	0.23217773	0	0	0	0	0	0	0	0	0	0.92504883	0.074951172	0.30200195	0.22607422	0.036621094	-0.0390625	0	44330	0	0	0
191	192	192	Category F	0.011962891	-0.035888672	-1.1999512	-0.1796875	0.14233398	0.47167969	0.08	0	19/3/2018	19	3	2018	16:14:06	58446	0.4	16	14	6	0	0.060302734	3.4675781	-0.16992188	-0.050048828	-0.9074707	116.02808	0.34472656	0	0	0	0	0	0	0	0	0	0.92456055	0.075439453	0.48876953	0.18188477	0.014160156	-0.29223633	0	44330	0	0	0
192	193	193	Category F	0.035888672	-0.035888672	-0.83984375	-0.15136719	0.16992188	0.47412109	0.08	0	19/3/2018	19	3	2018	16:14:06	58446	0.5	16	14	6	0	0.060302734	3.4675781	-0.17700195	-0.053710938	-0.91308594	97.959717	0.22583008	0	0	0	0	0	0	0	0	0	0.93164063	0.068359375	0.30419922	0.21289063	0.017822266	0.073242188	0	44330	0	0	0
193	194	194	Category F	-0.15576172	0.14379883	-0.53979492	-0.18554688	0.2121582	0.45336914	0.08	0	19/3/2018	19	3	2018	16:14:06	58446	0.6	16	14	6	0	0.060302734	3.4675781	-0.1784668	-0.052490234	-0.9152832	75.432129	0.42456055	0	0	0	0	0	0	0	0	0	0.93408203	0.065917969	0.5949707	0.022705078	0.19628906	0.37548828	0	44330	0	0	0
194	195	195	Category F	0.047851563	-0.10791016	-1.2839355	-0.18164063	0.2043457	0.45727539	0.08	0	19/3/2018	19	3	2018	16:14:06	58446	0.7	16	14	6	0	0.060302734	3.4675781	-0.17724609	-0.050537109	-0.9152832	56.529297	0.43554688	0	0	0	0	0	0	0	0	0	0.93359375	0.06640625	0.65087891	0.22509766	-0.057128906	-0.3684082	0	44330	0	0	0
195	196	196	Category F	-0.31176758	-0.023925781	-1.1638184	-0.14941406	0.19726563	0.46655273	0.08	0	19/3/2018	19	3	2018	16:14:06	58446	0.8	16	14	6	0	0.060302734	3.4675781	-0.18334961	-0.052001953	-0.91650391	39.218994	0.27978516	0	0	0	0	0	0	0	0	0	0.9362793	0.063720703	0.40356445	-0.12817383	0.028076172	-0.24707031	0	44330	0	0	0
196	197	197	Category F	-0.035888672	-0.095947266	-0.69580078	-0.1574707	0.16357422	0.47363281	0.08	0	19/3/2018	19	3	2018	16:14:06	58446	0.9	16	14	6	0	0.060302734	3.4675781	-0.18676758	-0.053466797	-0.91162109	24.954346	0.26660156	0	0	0	0	0	0	0	0	0	0.93212891	0.067871094	0.40893555	0.15087891	-0.042236328	0.21582031	0	44330	0	0	0
197	198	198	Category F	0.011962891	-0.071777344	-0.76782227	-0.1394043	0.14453125	0.4855957	0.08	0	19/3/2018	19	3	2018	16:14:07	58447	0	16	14	7	0	0.060302734	3.4675781	-0.19042969	-0.052001953	-0.91577148	18.368164	0.25146484	0	0	0	0	0	0	0	0	0	0.93676758	0.063232422	0.37011719	0.20239258	-0.01953125	0.14794922	0	44330	0	0	0
198	199	199	Category F	-0.2878418	-0.071777344	-1.4038086	-0.095214844	0.17871094	0.4831543	0.08	0	19/3/2018	19	3	2018	16:14:07	58447	0.1	16	14	7	0	0.060302734	3.4675781	-0.18725586	-0.052978516	-0.9152832	16.259033	0.49902344	0	0	0	0	0	0	0	0	0	0.93579102	0.064208984	0.60766602	-0.1003418	-0.018554688	-0.48828125	0	44330	0	0	0
199	200	200	Category F	-0.31176758	0.071777344	-0.6237793	-0.1105957	0.1953125	0.47729492	0.08	0	19/3/2018	19	3	2018	16:14:07	58447	0.2	16	14	7	0	0.060302734	3.4675781	-0.18603516	-0.054443359	-0.91601563	11.698242	0.34228516	0	0	0	0	0	0	0	0	0	0.9362793	0.063720703	0.54443359	-0.12548828	0.1262207	0.29223633	0	44330	0	0	0
200	201	201	Category F	0.011962891	0.083984375	-0.83984375	-0.16870117	0.20849609	0.46264648	0.08	0	19/3/2018	19	3	2018	16:14:07	58447	0.3	16	14	7	0	0.060302734	3.4675781	-0.19067383	-0.054443359	-0.91723633	6.9387207	0.25732422	0	0	0	0	0	0	0	0	0	0.93847656	0.061523438	0.41870117	0.20263672	0.13842773	0.077392578	0	44330	0	0	0
201	202	202	Category F	-0.10791016	-0.059814453	-1.2358398	-0.1496582	0.18286133	0.47119141	0.08	0	19/3/2018	19	3	2018	16:14:07	58447	0.4	16	14	7	0	0.060302734	3.4675781	-0.18676758	-0.055908203	-0.90966797	6.1220703	0.33520508	0	0	0	0	0	0	0	0	0	0.93041992	0.069580078	0.40844727	0.078857422	-0.003662109	-0.32592773	0	44330	0	0	0
202	203	203	Category F	-0.11987305	-0.083984375	-0.86376953	-0.18994141	0.17358398	0.46826172	0.08	0	19/3/2018	19	3	2018	16:14:07	58447	0.5	16	14	7	0	0.060302734	3.4675781	-0.19213867	-0.059326172	-0.9128418	5.3537598	0.090820313	0	0	0	0	0	0	0	0	0	0.93481445	0.065185547	0.14599609	0.072265625	-0.024414063	0.049072266	0	44330	0	0	0
203	204	204	Category F	0.071777344	-0.023925781	-0.35986328	-0.22387695	0.096435547	0.46240234	0.08	0	19/3/2018	19	3	2018	16:14:07	58447	0.6	16	14	7	0	0.060302734	3.4675781	-0.19726563	-0.062011719	-0.91625977	3.9616699	0.61914063	0	0	0	0	0	0	0	0	0	0.93920898	0.060791016	0.86376953	0.26904297	0.038085938	0.55639648	0	44330	0	0	0
204	205	205	Category F	-0.035888672	0.011962891	-0.88793945	-0.2019043	0.11816406	0.47558594	0.08	0	19/3/2018	19	3	2018	16:14:07	58447	0.7	16	14	7	0	0.060302734	3.4675781	-0.19750977	-0.062988281	-0.91845703	4.7839355	0.1809082	0	0	0	0	0	0	0	0	0	0.94140625	0.05859375	0.26733398	0.16162109	0.074951172	0.030517578	0	44330	0	0	0
205	206	206	Category F	-0.27587891	-0.14379883	-0.93579102	-0.16625977	0.13354492	0.47875977	0.08	0	19/3/2018	19	3	2018	16:14:07	58447	0.8	16	14	7	0	0.060302734	3.4675781	-0.20068359	-0.063720703	-0.91845703	5.9655762	0.11083984	0	0	0	0	0	0	0	0	0	0.94238281	0.057617188	0.17211914	-0.074951172	-0.079833984	-0.017089844	0	44330	0	0	0
206	207	207	Category F	-0.11987305	-0.071777344	-0.7199707	-0.15161133	0.17138672	0.47387695	0.08	0	19/3/2018	19	3	2018	16:14:07	58447	0.9	16	14	7	0	0.060302734	3.4675781	-0.20507813	-0.063476563	-0.91357422	5.2224121	0.21166992	0	0	0	0	0	0	0	0	0	0.93847656	0.061523438	0.28710938	0.085205078	-0.008056641	0.19360352	0	44330	0	0	0
207	208	208	Category F	-0.21582031	0.21582031	-0.86376953	-0.14038086	0.18505859	0.47436523	0.08	0	19/3/2018	19	3	2018	16:14:08	58448	0	16	14	8	0	0.060302734	3.4675781	-0.20947266	-0.064208984	-0.91088867	6.2270508	0.28393555	0	0	0	0	0	0	0	0	0	0.93701172	0.062988281	0.33349609	-0.006103516	0.2800293	0.047119141	0	44330	0	0	0
208	209	209	Category F	-0.11987305	-0.095947266	-1.2958984	-0.085693359	0.13354492	0.49047852	0.08	0	19/3/2018	19	3	2018	16:14:08	58448	0.1	16	14	8	0	0.059814453	3.4417969	-0.2019043	-0.064697266	-0.91137695	11.920166	0.39428711	0	0	0	0	0	0	0	0	0	0.93554688	0.064453125	0.49755859	0.08203125	-0.031005859	-0.38427734	0	44330	0	0	0
209	210	210	Category F	-0.32397461	-0.095947266	-0.88793945	-0.026611328	0.091064453	0.50439453	0.08	0	19/3/2018	19	3	2018	16:14:08	58448	0.2	16	14	8	0	0.059814453	3.4417969	-0.19970703	-0.064697266	-0.9152832	14.807129	0.13061523	0	0	0	0	0	0	0	0	0	0.93896484	0.061035156	0.18237305	-0.12402344	-0.031005859	0.02734375	0	44330	0	0	0
210	211	211	Category F	-0.27587891	-0.10791016	-0.671875	-0.10253906	0.052978516	0.50170898	0.08	0	19/3/2018	19	3	2018	16:14:08	58448	0.3	16	14	8	0	0.059814453	3.4417969	-0.19555664	-0.062988281	-0.91503906	14.752197	0.26000977	0	0	0	0	0	0	0	0	0	0.93774414	0.062255859	0.36816406	-0.080078125	-0.044677734	0.24316406	0	44330	0	0	0
211	212	212	Category F	-0.20385742	-0.095947266	-1.1037598	-0.12768555	0.067626953	0.49487305	0.08	0	19/3/2018	19	3	2018	16:14:08	58448	0.4	16	14	8	0	0.059814453	3.4417969	-0.19189453	-0.062988281	-0.91577148	19.516602	0.19091797	0	0	0	0	0	0	0	0	0	0.93774414	0.062255859	0.23266602	-0.01171875	-0.032714844	-0.18774414	0	44330	0	0	0
212	213	213	Category F	-0.2878418	-0.20385742	-1.1398926	-0.095458984	0.090576172	0.49804688	0.08	0	19/3/2018	19	3	2018	16:14:08	58448	0.5	16	14	8	0	0.059814453	3.4417969	-0.1875	-0.062744141	-0.91162109	25.91748	0.28613281	0	0	0	0	0	0	0	0	0	0.93286133	0.067138672	0.46899414	-0.10009766	-0.14086914	-0.22802734	0	44330	0	0	0
213	214	214	Category F	-0.68383789	-0.2277832	-0.83984375	-0.078125	0.14648438	0.49169922	0.08	0	19/3/2018	19	3	2018	16:14:08	58448	0.6	16	14	8	0	0.059814453	3.4417969	-0.1809082	-0.062011719	-0.91455078	24.6604	0.53442383	0	0	0	0	0	0	0	0	0	0.93432617	0.065673828	0.74316406	-0.50268555	-0.16552734	0.074707031	0	44330	0	0	0
214	215	215	Category F	-0.34790039	0.035888672	-0.73193359	-0.12036133	0.15551758	0.48608398	0.08	0	19/3/2018	19	3	2018	16:14:08	58448	0.7	16	14	8	0	0.059814453	3.4417969	-0.17700195	-0.062011719	-0.91845703	17.469727	0.27099609	0	0	0	0	0	0	0	0	0	0.9375	0.0625	0.45507813	-0.1706543	0.097900391	0.18652344	0	44330	0	0	0
215	216	216	Category F	-0.20385742	0	-1.0559082	-0.1105957	0.14770508	0.48706055	0.08	0	19/3/2018	19	3	2018	16:14:08	58448	0.8	16	14	8	0	0.059814453	3.4417969	-0.17114258	-0.060058594	-0.92041016	14.649902	0.15161133	0	0	0	0	0	0	0	0	0	0.93823242	0.061767578	0.22802734	-0.032470703	0.060058594	-0.13525391	0	44330	0	0	0
216	217	217	Category F	-0.15576172	0.047851563	-1.0917969	-0.061035156	0.11328125	0.49731445	0.08	0	19/3/2018	19	3	2018	16:14:08	58448	0.9	16	14	8	0	0.059814453	3.4417969	-0.16503906	-0.059570313	-0.91601563	15.096436	0.20605469	0	0	0	0	0	0	0	0	0	0.93261719	0.067382813	0.29272461	0.009277344	0.10742188	-0.17553711	0	44330	0	0	0
217	218	218	Category F	-0.40795898	-0.047851563	-0.91186523	-0.088378906	0.084228516	0.5	0.08	0	19/3/2018	19	3	2018	16:14:09	58449	0	16	14	9	0	0.059814453	3.4417969	-0.16137695	-0.058837891	-0.91479492	10.757568	0.24658203	0	0	0	0	0	0	0	0	0	0.9309082	0.069091797	0.26049805	-0.24633789	0.010986328	0.002929688	0	44330	0	0	0
218	219	219	Category F	-0.2277832	-0.11987305	-0.82788086	-0.125	0.036376953	0.49389648	0.08	0	19/3/2018	19	3	2018	16:14:09	58449	0.1	16	14	9	0	0.059814453	3.4417969	-0.15454102	-0.057617188	-0.91333008	3.8574219	0.12866211	0	0	0	0	0	0	0	0	0	0.92822266	0.071777344	0.22094727	-0.072998047	-0.062011719	0.085449219	0	44330	0	0	0
219	220	220	Category F	-0.2277832	-0.15576172	-0.93579102	-0.12280273	0.0546875	0.4987793	0.08	0	19/3/2018	19	3	2018	16:14:09	58449	0.2	16	14	9	0	0.059814453	3.4417969	-0.14819336	-0.056884766	-0.91210938	3.388916	0.12866211	0	0	0	0	0	0	0	0	0	0.92578125	0.07421875	0.20166016	-0.079345703	-0.098632813	-0.0234375	0	44330	0	0	0
220	221	221	Category F	-0.21582031	-0.15576172	-1.079834	-0.078125	0.095214844	0.50048828	0.08	0	19/3/2018	19	3	2018	16:14:09	58449	0.3	16	14	9	0	0.059814453	3.4417969	-0.14477539	-0.055419922	-0.9152832	5.8969727	0.20507813	0	0	0	0	0	0	0	0	0	0.92822266	0.071777344	0.33569336	-0.070800781	-0.10009766	-0.16430664	0	44330	0	0	0
221	222	222	Category F	-0.27587891	-0.095947266	-0.85180664	-0.036376953	0.15039063	0.49389648	0.08	0	19/3/2018	19	3	2018	16:14:09	58449	0.4	16	14	9	0	0.059814453	3.4417969	-0.13769531	-0.053466797	-0.9152832	0.36914063	0.15771484	0	0	0	0	0	0	0	0	0	0.92724609	0.072753906	0.24389648	-0.13793945	-0.042236328	0.063476563	0	44330	0	0	0
222	223	223	Category F	-0.37182617	-0.059814453	-0.68383789	-0.083984375	0.17504883	0.48144531	0.08	0	19/3/2018	19	3	2018	16:14:09	58449	0.5	16	14	9	0	0.059814453	3.4417969	-0.13012695	-0.05078125	-0.91479492	8.3759766	0.33422852	0	0	0	0	0	0	0	0	0	0.92553711	0.074462891	0.48144531	-0.24145508	-0.008789063	0.23095703	0	44330	0	0	0
223	224	224	Category F	-0.31176758	0.071777344	-1.0197754	-0.085449219	0.17285156	0.48754883	0.08	0	19/3/2018	19	3	2018	16:14:09	58449	0.6	16	14	9	0	0.059814453	3.4417969	-0.125	-0.050048828	-0.91674805	11.574219	0.24536133	0	0	0	0	0	0	0	0	0	0.92651367	0.073486328	0.41137695	-0.18652344	0.12182617	-0.1027832	0	44330	0	0	0
224	225	225	Category F	-0.10791016	0.095947266	-0.99584961	-0.062011719	0.17041016	0.48876953	0.08	0	19/3/2018	19	3	2018	16:14:09	58449	0.7	16	14	9	0	0.059814453	3.4417969	-0.11987305	-0.049560547	-0.91625977	9.7341309	0.16625977	0	0	0	0	0	0	0	0	0	0.92529297	0.074707031	0.23706055	0.011962891	0.14550781	-0.079345703	0	44330	0	0	0
225	226	226	Category F	-0.38378906	-0.11987305	-0.86376953	-0.032714844	0.13720703	0.49755859	0.08	0	19/3/2018	19	3	2018	16:14:09	58449	0.8	16	14	9	0	0.059814453	3.4417969	-0.11499023	-0.048828125	-0.91796875	9.9130859	0.28295898	0	0	0	0	0	0	0	0	0	0.92626953	0.073730469	0.39355469	-0.26855469	-0.070800781	0.054199219	0	44330	0	0	0
226	227	227	Category F	-0.39599609	-0.14379883	-0.94799805	-0.10839844	0.11816406	0.49462891	0.08	0	19/3/2018	19	3	2018	16:14:09	58449	0.9	16	14	9	0	0.059814453	3.4417969	-0.11181641	-0.049072266	-0.91748047	13.727539	0.30078125	0	0	0	0	0	0	0	0	0	0.92553711	0.074462891	0.40893555	-0.28393555	-0.094482422	-0.030273438	0	44330	0	0	0
227	228	228	Category F	-0.15576172	-0.13183594	-0.93579102	-0.14331055	0.12402344	0.48999023	0.08	0	19/3/2018	19	3	2018	16:14:10	58450	0	16	14	10	0	0.059814453	3.4417969	-0.10961914	-0.050537109	-0.9152832	14.17041	0.095458984	0	0	0	0	0	0	0	0	0	0.9230957	0.076904297	0.14746094	-0.045898438	-0.081054688	-0.020263672	0	44330	0	0	0
228	229	229	Category F	-0.17993164	-0.035888672	-0.93579102	-0.093994141	0.15698242	0.48999023	0.08	0	19/3/2018	19	3	2018	16:14:10	58450	0.1	16	14	10	0	0.059814453	3.4417969	-0.10571289	-0.050292969	-0.91479492	10.404297	0.078125	0	0	0	0	0	0	0	0	0	0.92236328	0.077636719	0.109375	-0.073974609	0.014404297	-0.020751953	0	44330	0	0	0
229	230	230	Category F	-0.32397461	-0.047851563	-0.81591797	-0.082519531	0.19580078	0.48217773	0.08	0	19/3/2018	19	3	2018	16:14:10	58450	0.2	16	14	10	0	0.059814453	3.4417969	-0.10253906	-0.050292969	-0.91479492	8.5332031	0.24243164	0	0	0	0	0	0	0	0	0	0.921875	0.078125	0.32275391	-0.22119141	0.002441406	0.098876953	0	44330	0	0	0
230	231	231	Category F	-0.2277832	-0.2277832	-0.77978516	-0.090087891	0.23486328	0.46875	0.08	0	19/3/2018	19	3	2018	16:14:10	58450	0.3	16	14	10	0	0.059814453	3.4417969	-0.10083008	-0.052246094	-0.91748047	14.016113	0.2565918	0	0	0	0	0	0	0	0	0	0.92456055	0.075439453	0.43994141	-0.12670898	-0.17529297	0.13769531	0	44330	0	0	0
231	232	232	Category F	-0.38378906	-0.31176758	-1.2358398	-0.051513672	0.2421875	0.47290039	0.08	0	19/3/2018	19	3	2018	16:14:10	58450	0.4	16	14	10	0	0.059814453	3.4417969	-0.099365234	-0.052490234	-0.91674805	18.778809	0.49951172	0	0	0	0	0	0	0	0	0	0.92382813	0.076171875	0.86230469	-0.28417969	-0.2590332	-0.31884766	0	44330	0	0	0
232	233	233	Category F	-0.035888672	0.047851563	-1.0678711	-0.064941406	0.23632813	0.47045898	0.08	0	19/3/2018	19	3	2018	16:14:10	58450	0.5	16	14	10	0	0.059814453	3.4417969	-0.097167969	-0.052246094	-0.91308594	13.23877	0.1940918	0	0	0	0	0	0	0	0	0	0.91967773	0.080322266	0.31616211	0.061279297	0.10009766	-0.15454102	0	44330	0	0	0
233	234	234	Category F	-0.15576172	0	-0.98388672	-0.031738281	0.23168945	0.47509766	0.08	0	19/3/2018	19	3	2018	16:14:10	58450	0.6	16	14	10	0	0.059814453	3.4417969	-0.095214844	-0.052001953	-0.9140625	6.692627	0.10595703	0	0	0	0	0	0	0	0	0	0.92041016	0.079589844	0.18212891	-0.060302734	0.052001953	-0.069580078	0	44330	0	0	0
234	235	235	Category F	-0.50390625	-0.16796875	-0.88793945	-0.085449219	0.20898438	0.47900391	0.08	0	19/3/2018	19	3	2018	16:14:10	58450	0.7	16	14	10	0	0.059814453	3.4417969	-0.090820313	-0.053955078	-0.91845703	7.7077637	0.42919922	0	0	0	0	0	0	0	0	0	0.92431641	0.075683594	0.55712891	-0.4128418	-0.11376953	0.030517578	0	44330	0	0	0
235	236	236	Category F	-0.14379883	-0.14379883	-0.70776367	-0.1418457	0.13305664	0.47900391	0.08	0	19/3/2018	19	3	2018	16:14:10	58450	0.8	16	14	10	0	0.059814453	3.4417969	-0.089111328	-0.052978516	-0.91308594	10.369385	0.23095703	0	0	0	0	0	0	0	0	0	0.91894531	0.081054688	0.35058594	-0.054443359	-0.090576172	0.20532227	0	44330	0	0	0
236	237	237	Category F	-0.2277832	-0.011962891	-1.1279297	-0.1394043	0.14086914	0.484375	0.08	0	19/3/2018	19	3	2018	16:14:10	58450	0.9	16	14	10	0	0.059814453	3.4417969	-0.082763672	-0.052978516	-0.90991211	6.7724609	0.26464844	0	0	0	0	0	0	0	0	0	0.9152832	0.084716797	0.40356445	-0.14477539	0.041015625	-0.21777344	0	44330	0	0	0
237	238	238	Category F	0	-0.16796875	-0.86376953	-0.14697266	0.16625977	0.47412109	0.08	0	19/3/2018	19	3	2018	16:14:11	58451	0	16	14	11	0	0.059814453	3.4417969	-0.080078125	-0.052001953	-0.91210938	0.025878906	0.14892578	0	0	0	0	0	0	0	0	0	0.91723633	0.082763672	0.24438477	0.080078125	-0.11572266	0.048339844	0	44330	0	0	0
238	239	239	Category F	-0.059814453	-0.15576172	-0.83984375	-0.11962891	0.16479492	0.47851563	0.08	0	19/3/2018	19	3	2018	16:14:11	58451	0.1	16	14	11	0	0.059814453	3.4417969	-0.077880859	-0.051513672	-0.91357422	3.8356934	0.12890625	0	0	0	0	0	0	0	0	0	0.91845703	0.081542969	0.19628906	0.018066406	-0.10400391	0.073730469	0	44330	0	0	0
239	240	240	Category F	-0.59985352	-0.035888672	-0.85180664	-0.12207031	0.19360352	0.47314453	0.08	0	19/3/2018	19	3	2018	16:14:11	58451	0.2	16	14	11	0	0.059814453	3.4417969	-0.072021484	-0.05078125	-0.90795898	12.351074	0.53076172	0	0	0	0	0	0	0	0	0	0.91210938	0.087890625	0.59887695	-0.52758789	0.014892578	0.056152344	0	44330	0	0	0
240	241	241	Category F	0.27587891	-0.071777344	-0.64794922	-0.11547852	0.21362305	0.47387695	0.08	0	19/3/2018	19	3	2018	16:14:11	58451	0.3	16	14	11	0	0.059814453	3.4417969	-0.065917969	-0.051757813	-0.91113281	8.3195801	0.43188477	0	0	0	0	0	0	0	0	0	0.91503906	0.084960938	0.625	0.34179688	-0.019775391	0.26318359	0	44330	0	0	0
241	242	242	Category F	-0.35986328	-0.083984375	-1.2119141	-0.083984375	0.21459961	0.46850586	0.08	0	19/3/2018	19	3	2018	16:14:11	58451	0.4	16	14	11	0	0.059814453	3.4417969	-0.063720703	-0.052734375	-0.91162109	0.58374023	0.42260742	0	0	0	0	0	0	0	0	0	0.9152832	0.084716797	0.62744141	-0.29614258	-0.031005859	-0.30004883	0	44330	0	0	0
242	243	243	Category F	-0.51586914	-0.071777344	-1.1159668	-0.008300781	0.20532227	0.4777832	0.08	0	19/3/2018	19	3	2018	16:14:11	58451	0.5	16	14	11	0	0.059814453	3.4417969	-0.059814453	-0.052490234	-0.9074707	0.94042969	0.50146484	0	0	0	0	0	0	0	0	0	0.91113281	0.088867188	0.68310547	-0.45581055	-0.019042969	-0.20825195	0	44330	0	0	0
243	244	244	Category F	-0.26391602	-0.071777344	-1.0559082	0.030517578	0.17016602	0.48876953	0.08	0	19/3/2018	19	3	2018	16:14:11	58451	0.6	16	14	11	0	0.059814453	3.4417969	-0.056152344	-0.052001953	-0.90795898	1.2216797	0.25561523	0	0	0	0	0	0	0	0	0	0.91113281	0.088867188	0.375	-0.20751953	-0.01953125	-0.14770508	0	44330	0	0	0
244	245	245	Category F	-0.32397461	0	-0.81591797	0.044677734	0.140625	0.49243164	0.08	0	19/3/2018	19	3	2018	16:14:11	58451	0.7	16	14	11	0	0.059814453	3.4417969	-0.054931641	-0.052001953	-0.91503906	10.431396	0.29125977	0	0	0	0	0	0	0	0	0	0.91821289	0.081787109	0.42016602	-0.26879883	0.052001953	0.099121094	0	44330	0	0	0
245	246	246	Category F	-0.47998047	-0.13183594	-0.70776367	-0.001220703	0.10400391	0.50341797	0.08	0	19/3/2018	19	3	2018	16:14:11	58451	0.8	16	14	11	0	0.059814453	3.4417969	-0.052246094	-0.052490234	-0.91552734	25.058594	0.48168945	0	0	0	0	0	0	0	0	0	0.91845703	0.081542969	0.71459961	-0.42749023	-0.079101563	0.20776367	0	44330	0	0	0
246	247	247	Category F	-0.52783203	-0.13183594	-0.80395508	-0.042724609	0.084716797	0.50610352	0.08	0	19/3/2018	19	3	2018	16:14:11	58451	0.9	16	14	11	0	0.060058594	3.4417969	-0.046630859	-0.050537109	-0.91479492	34.061279	0.50024414	0	0	0	0	0	0	0	0	0	0.91723633	0.082763672	0.67285156	-0.48095703	-0.081054688	0.11083984	0	44330	0	0	0
247	248	248	Category L	0.19189453	-0.035888672	-0.93579102	-0.26904297	-0.10400391	0.42944336	0.08	0	19/3/2018	19	3	2018	16:14:14	58454	0.099	16	14	14	0	0.060058594	3.4417969	-0.04296875	-0.049804688	-0.91723633	37.30542	0.23608398	0	0	0	0	0	0	0	0	0	0.91967773	0.080322266	0.26757813	0.23486328	0.013916016	-0.018310547	0	44330	0	0	0
248	249	249	Category L	0.19189453	-0.011962891	-0.91186523	-0.2734375	-0.10131836	0.42822266	0.08	0	19/3/2018	19	3	2018	16:14:14	58454	0.199	16	14	14	0	0.060058594	3.4417969	-0.038330078	-0.052978516	-0.91796875	46.962646	0.23388672	0	0	0	0	0	0	0	0	0	0.92041016	0.079589844	0.27758789	0.23022461	0.041015625	0.006103516	0	44330	0	0	0
249	250	250	Category L	0.17993164	-0.011962891	-0.92382813	-0.26635742	-0.10180664	0.43041992	0.08	0	19/3/2018	19	3	2018	16:14:14	58454	0.3	16	14	14	0	0.060058594	3.4417969	-0.034423828	-0.051757813	-0.91333008	59.686035	0.21850586	0	0	0	0	0	0	0	0	0	0.9152832	0.084716797	0.26489258	0.21435547	0.039794922	-0.010253906	0	44330	0	0	0
250	251	251	Category L	0.17993164	-0.023925781	-0.91186523	-0.26806641	-0.10498047	0.43139648	0.08	0	19/3/2018	19	3	2018	16:14:14	58454	0.4	16	14	14	0	0.060058594	3.4417969	-0.028076172	-0.05078125	-0.9140625	62.931641	0.2097168	0	0	0	0	0	0	0	0	0	0.91601563	0.083984375	0.23730469	0.20800781	0.026855469	0.002197266	0	44330	0	0	0
251	252	252	Category L	0.17993164	-0.023925781	-0.87597656	-0.26586914	-0.10083008	0.42822266	0.08	0	19/3/2018	19	3	2018	16:14:14	58454	0.5	16	14	14	0	0.060058594	3.4417969	-0.021972656	-0.049560547	-0.91723633	63.791992	0.20776367	0	0	0	0	0	0	0	0	0	0.91894531	0.081054688	0.26928711	0.2019043	0.025634766	0.041259766	0	44330	0	0	0
252	253	253	Category L	0.19189453	-0.035888672	-0.91186523	-0.26977539	-0.10766602	0.42944336	0.08	0	19/3/2018	19	3	2018	16:14:14	58454	0.6	16	14	14	0	0.060058594	3.4417969	-0.018310547	-0.048583984	-0.91479492	62.002197	0.21069336	0	0	0	0	0	0	0	0	0	0.91625977	0.083740234	0.22607422	0.21020508	0.012695313	0.002929688	0	44330	0	0	0
253	254	254	Category L	0.19189453	-0.011962891	-0.91186523	-0.26806641	-0.10766602	0.43017578	0.08	0	19/3/2018	19	3	2018	16:14:14	58454	0.7	16	14	14	0	0.060058594	3.4417969	-0.017089844	-0.049072266	-0.91259766	59.683105	0.2121582	0	0	0	0	0	0	0	0	0	0.9140625	0.0859375	0.24682617	0.20898438	0.037109375	0.000732422	0	44330	0	0	0
254	255	255	Category L	0.17993164	-0.011962891	-0.92382813	-0.27148438	-0.10766602	0.42797852	0.08	0	19/3/2018	19	3	2018	16:14:14	58454	0.8	16	14	14	0	0.060058594	3.4417969	-0.010009766	-0.049316406	-0.91186523	51.966797	0.1940918	0	0	0	0	0	0	0	0	0	0.91308594	0.086914063	0.23950195	0.18994141	0.037353516	-0.01171875	0	44330	0	0	0
255	256	256	Category L	0.16796875	-0.023925781	-0.88793945	-0.26635742	-0.10668945	0.42724609	0.08	0	19/3/2018	19	3	2018	16:14:14	58454	0.9	16	14	14	0	0.060058594	3.4417969	-0.009277344	-0.051513672	-0.91333008	42.008057	0.18115234	0	0	0	0	0	0	0	0	0	0.91479492	0.085205078	0.23022461	0.17724609	0.027587891	0.025390625	0	44330	0	0	0
256	257	257	Category L	0.19189453	0	-0.93579102	-0.27001953	-0.10229492	0.42944336	0.08	0	19/3/2018	19	3	2018	16:14:15	58455	0	16	14	15	0	0.060058594	3.4417969	-0.011962891	-0.052490234	-0.91064453	35.235107	0.2121582	0	0	0	0	0	0	0	0	0	0.91210938	0.087890625	0.28173828	0.20385742	0.052490234	-0.024902344	0	44330	0	0	0
257	258	258	Category L	0.17993164	-0.035888672	-0.89990234	-0.26977539	-0.10595703	0.42944336	0.08	0	19/3/2018	19	3	2018	16:14:15	58455	0.1	16	14	15	0	0.060058594	3.4417969	-0.012939453	-0.053955078	-0.9050293	27.755127	0.19384766	0	0	0	0	0	0	0	0	0	0.90673828	0.093261719	0.21630859	0.19287109	0.018066406	0.005126953	0	44330	0	0	0
258	259	259	Category L	0.19189453	-0.035888672	-0.88793945	-0.26831055	-0.10791016	0.42700195	0.08	0	19/3/2018	19	3	2018	16:14:15	58455	0.2	16	14	15	0	0.060058594	3.4417969	-0.010253906	-0.053222656	-0.90820313	19.677002	0.20385742	0	0	0	0	0	0	0	0	0	0.90966797	0.090332031	0.23999023	0.20214844	0.017333984	0.020263672	0	44330	0	0	0
259	260	260	Category L	0.19189453	-0.023925781	-0.91186523	-0.26977539	-0.10327148	0.43017578	0.08	0	19/3/2018	19	3	2018	16:14:15	58455	0.3	16	14	15	0	0.060058594	3.4417969	-0.012695313	-0.049560547	-0.90869141	13.258301	0.20605469	0	0	0	0	0	0	0	0	0	0.91015625	0.08984375	0.23339844	0.20458984	0.025634766	-0.002929688	0	44330	0	0	0
260	261	261	Category L	0.19189453	-0.011962891	-0.89990234	-0.26733398	-0.10180664	0.42358398	0.08	0	19/3/2018	19	3	2018	16:14:15	58455	0.4	16	14	15	0	0.060058594	3.4417969	-0.013427734	-0.045166016	-0.91015625	8.5283203	0.20825195	0	0	0	0	0	0	0	0	0	0.91137695	0.088623047	0.24902344	0.20532227	0.033203125	0.010253906	0	44330	0	0	0
261	262	262	Category L	0.19189453	-0.011962891	-0.88793945	-0.26904297	-0.1081543	0.43139648	0.08	0	19/3/2018	19	3	2018	16:14:15	58455	0.5	16	14	15	0	0.060058594	3.4417969	-0.012451172	-0.043212891	-0.90673828	4.0761719	0.20751953	0	0	0	0	0	0	0	0	0	0.90771484	0.092285156	0.25463867	0.2043457	0.03125	0.018798828	0	44330	0	0	0
262	263	263	Category L	0.19189453	-0.011962891	-0.91186523	-0.27075195	-0.10766602	0.43212891	0.08	0	19/3/2018	19	3	2018	16:14:15	58455	0.6	16	14	15	0	0.060058594	3.4417969	-0.011962891	-0.041748047	-0.90673828	1.878418	0.20605469	0	0	0	0	0	0	0	0	0	0.90795898	0.092041016	0.23876953	0.20385742	0.029785156	-0.004882813	0	44330	0	0	0
263	264	264	Category L	0.19189453	-0.011962891	-0.91186523	-0.26733398	-0.10522461	0.42944336	0.08	0	19/3/2018	19	3	2018	16:14:15	58455	0.7	16	14	15	0	0.059814453	3.5126953	-0.007324219	-0.044921875	-0.91040039	0.50512695	0.2019043	0	0	0	0	0	0	0	0	0	0.91162109	0.088378906	0.23364258	0.19921875	0.032958984	-0.001220703	0	44330	0	0	0
264	265	265	Category L	0.19189453	-0.011962891	-0.92382813	-0.27075195	-0.10766602	0.43115234	0.08	0	19/3/2018	19	3	2018	16:14:15	58455	0.8	16	14	15	0	0.059814453	3.5126953	-0.004638672	-0.043945313	-0.90893555	0.1875	0.19946289	0	0	0	0	0	0	0	0	0	0.91015625	0.08984375	0.2434082	0.1965332	0.031982422	-0.014648438	0	44330	0	0	0
265	266	266	Category L	0.19189453	-0.011962891	-0.91186523	-0.26806641	-0.10571289	0.42919922	0.08	0	19/3/2018	19	3	2018	16:14:15	58455	0.9	16	14	15	0	0.059814453	3.5126953	-0.003417969	-0.045166016	-0.90966797	0.44799805	0.19799805	0	0	0	0	0	0	0	0	0	0.91088867	0.089111328	0.23071289	0.1953125	0.033203125	-0.001953125	0	44330	0	0	0
266	267	267	Category L	0.20385742	-0.011962891	-0.91186523	-0.26928711	-0.109375	0.42602539	0.08	0	19/3/2018	19	3	2018	16:14:16	58456	0	16	14	16	0	0.059814453	3.5126953	0.001708984	-0.045654297	-0.90942383	0.65820313	0.20483398	0	0	0	0	0	0	0	0	0	0.91040039	0.089599609	0.23828125	0.2019043	0.033691406	-0.002197266	0	44330	0	0	0
267	268	268	Category L	0.20385742	-0.035888672	-0.92382813	-0.26538086	-0.10424805	0.42822266	0.08	0	19/3/2018	19	3	2018	16:14:16	58456	0.1	16	14	16	0	0.059814453	3.5126953	0.005859375	-0.044433594	-0.90942383	0.70703125	0.19848633	0	0	0	0	0	0	0	0	0	0.91064453	0.089355469	0.22070313	0.19775391	0.008544922	-0.014160156	0	44330	0	0	0
268	269	269	Category L	0.20385742	-0.011962891	-0.88793945	-0.27001953	-0.10424805	0.43115234	0.08	0	19/3/2018	19	3	2018	16:14:16	58456	0.2	16	14	16	0	0.059814453	3.5126953	0.008789063	-0.044433594	-0.9074707	0.8684082	0.19848633	0	0	0	0	0	0	0	0	0	0.90844727	0.091552734	0.24707031	0.19482422	0.032470703	0.01953125	0	44330	0	0	0
269	270	270	Category L	0.19189453	-0.023925781	-0.91186523	-0.26733398	-0.10522461	0.42944336	0.08	0	19/3/2018	19	3	2018	16:14:16	58456	0.3	16	14	16	0	0.059814453	3.5126953	0.011230469	-0.043945313	-0.90722656	1.0437012	0.18164063	0	0	0	0	0	0	0	0	0	0.90820313	0.091796875	0.20532227	0.18041992	0.020019531	-0.004394531	0	44330	0	0	0
270	271	271	Category L	0.19189453	-0.035888672	-0.88793945	-0.26635742	-0.109375	0.42700195	0.08	0	19/3/2018	19	3	2018	16:14:16	58456	0.4	16	14	16	0	0.059814453	3.5126953	0.016113281	-0.042236328	-0.90795898	0.75708008	0.17675781	0	0	0	0	0	0	0	0	0	0.90893555	0.091064453	0.2019043	0.17553711	0.006347656	0.020019531	0	44330	0	0	0
271	272	272	Category L	0.17993164	-0.023925781	-0.89990234	-0.27001953	-0.10229492	0.42626953	0.08	0	19/3/2018	19	3	2018	16:14:16	58456	0.5	16	14	16	0	0.059814453	3.5126953	0.017822266	-0.039550781	-0.90844727	0.41357422	0.16308594	0	0	0	0	0	0	0	0	0	0.90942383	0.090576172	0.18652344	0.16186523	0.015625	0.008544922	0	44330	0	0	0
272	273	273	Category L	0.19189453	-0.011962891	-0.91186523	-0.265625	-0.10180664	0.42138672	0.08	0	19/3/2018	19	3	2018	16:14:16	58456	0.6	16	14	16	0	0.059814453	3.5126953	0.022460938	-0.035644531	-0.90234375	0.62231445	0.17114258	0	0	0	0	0	0	0	0	0	0.90332031	0.096679688	0.20239258	0.16918945	0.023681641	-0.009277344	0	44330	0	0	0
273	274	274	Category L	0.19189453	-0.011962891	-0.88793945	-0.26635742	-0.10742188	0.42626953	0.08	0	19/3/2018	19	3	2018	16:14:16	58456	0.7	16	14	16	0	0.059814453	3.5126953	0.021728516	-0.036621094	-0.89941406	0.97900391	0.17211914	0	0	0	0	0	0	0	0	0	0.90039063	0.099609375	0.20629883	0.16992188	0.024658203	0.011474609	0	44330	0	0	0
274	275	275	Category L	0.19189453	-0.023925781	-0.86376953	-0.26635742	-0.10253906	0.42358398	0.08	0	19/3/2018	19	3	2018	16:14:16	58456	0.8	16	14	16	0	0.059814453	3.5126953	0.019775391	-0.038085938	-0.89868164	0.73461914	0.17602539	0	0	0	0	0	0	0	0	0	0.8996582	0.1003418	0.22119141	0.171875	0.014160156	0.034912109	0	44330	0	0	0
275	276	276	Category L	0.19189453	-0.023925781	-0.91186523	-0.26806641	-0.10424805	0.42944336	0.08	0	19/3/2018	19	3	2018	16:14:16	58456	0.9	16	14	16	0	0.059814453	3.5126953	0.023193359	-0.038330078	-0.90161133	0.23608398	0.16943359	0	0	0	0	0	0	0	0	0	0.90258789	0.097412109	0.19335938	0.16845703	0.014404297	-0.010009766	0	44330	0	0	0
276	277	277	Category L	0.17993164	-0.023925781	-0.87597656	-0.27050781	-0.11108398	0.43310547	0.08	0	19/3/2018	19	3	2018	16:14:17	58457	0	16	14	17	0	0.059814453	3.5126953	0.022705078	-0.037841797	-0.90283203	0.15185547	0.15966797	0	0	0	0	0	0	0	0	0	0.90380859	0.096191406	0.19799805	0.15698242	0.013916016	0.026855469	0	44330	0	0	0
277	278	278	Category L	0.19189453	-0.023925781	-0.88793945	-0.27050781	-0.10302734	0.43530273	0.08	0	19/3/2018	19	3	2018	16:14:17	58457	0.1	16	14	17	0	0.059814453	3.5126953	0.020019531	-0.036376953	-0.90039063	0.71386719	0.17236328	0	0	0	0	0	0	0	0	0	0.90136719	0.098632813	0.1965332	0.17163086	0.012451172	0.012451172	0	44330	0	0	0
278	279	279	Category L	0.17993164	-0.023925781	-0.93579102	-0.27099609	-0.10058594	0.43041992	0.08	0	19/3/2018	19	3	2018	16:14:17	58457	0.2	16	14	17	0	0.059814453	3.5126953	0.018066406	-0.032470703	-0.90112305	1.6918945	0.16552734	0	0	0	0	0	0	0	0	0	0.90185547	0.098144531	0.20483398	0.16162109	0.008544922	-0.034423828	0	44330	0	0	0
279	280	280	Category L	0.17993164	0	-0.88793945	-0.27197266	-0.10229492	0.43139648	0.08	0	19/3/2018	19	3	2018	16:14:17	58457	0.3	16	14	17	0	0.059814453	3.5126953	0.016845703	-0.027832031	-0.90087891	2.1650391	0.16552734	0	0	0	0	0	0	0	0	0	0.90136719	0.098632813	0.20361328	0.1628418	0.027832031	0.012939453	0	44330	0	0	0
280	281	281	Category L	0.19189453	0	-0.87597656	-0.26708984	-0.10424805	0.42919922	0.08	0	19/3/2018	19	3	2018	16:14:17	58457	0.4	16	14	17	0	0.059814453	3.5126953	0.016113281	-0.0234375	-0.90063477	1.9482422	0.17895508	0	0	0	0	0	0	0	0	0	0.90112305	0.098876953	0.22412109	0.17553711	0.0234375	0.024658203	0	44330	0	0	0
281	282	282	Category L	0.19189453	-0.047851563	-0.91186523	-0.26831055	-0.092041016	0.43164063	0.08	0	19/3/2018	19	3	2018	16:14:17	58457	0.5	16	14	17	0	0.059814453	3.5126953	0.009033203	-0.025146484	-0.90527344	1.8742676	0.18408203	0	0	0	0	0	0	0	0	0	0.90551758	0.094482422	0.21166992	0.18261719	-0.022460938	-0.006347656	0	44330	0	0	0
282	283	283	Category L	0.17993164	-0.035888672	-0.89990234	-0.26489258	-0.092529297	0.43579102	0.08	0	19/3/2018	19	3	2018	16:14:17	58457	0.6	16	14	17	0	0.059814453	3.5126953	0.011230469	-0.024414063	-0.90234375	2.0495605	0.16894531	0	0	0	0	0	0	0	0	0	0.90283203	0.097167969	0.18237305	0.16845703	-0.011230469	0.002441406	0	44330	0	0	0
283	284	284	Category L	0.16796875	-0.023925781	-0.92382813	-0.26586914	-0.095458984	0.43139648	0.08	0	19/3/2018	19	3	2018	16:14:17	58457	0.7	16	14	17	0	0.059814453	3.5126953	0.015136719	-0.025146484	-0.90136719	2.1901855	0.15429688	0	0	0	0	0	0	0	0	0	0.90185547	0.098144531	0.17626953	0.15258789	0.001220703	-0.022216797	0	44330	0	0	0
284	285	285	Category L	0.16796875	-0.023925781	-0.92382813	-0.26220703	-0.093505859	0.4387207	0.08	0	19/3/2018	19	3	2018	16:14:17	58457	0.8	16	14	17	0	0.059814453	3.5126953	0.016601563	-0.025878906	-0.89892578	2.1367188	0.15332031	0	0	0	0	0	0	0	0	0	0.89941406	0.10058594	0.17797852	0.15112305	0.001953125	-0.024658203	0	44330	0	0	0
285	286	286	Category L	0.17993164	0	-0.87597656	-0.26196289	-0.096191406	0.43066406	0.08	0	19/3/2018	19	3	2018	16:14:17	58457	0.9	16	14	17	0	0.059814453	3.5126953	0.016357422	-0.026855469	-0.89868164	2.5361328	0.16699219	0	0	0	0	0	0	0	0	0	0.89916992	0.10083008	0.21313477	0.16333008	0.026855469	0.022705078	0	44330	0	0	0
286	287	287	Category L	0.16796875	-0.011962891	-0.92382813	-0.26196289	-0.099609375	0.4375	0.08	0	19/3/2018	19	3	2018	16:14:18	58458	0	16	14	18	0	0.059814453	3.5126953	0.019287109	-0.024414063	-0.90234375	2.6269531	0.15063477	0	0	0	0	0	0	0	0	0	0.90307617	0.096923828	0.18237305	0.1484375	0.012451172	-0.021240234	0	44330	0	0	0
287	288	288	Category L	0.16796875	-0.023925781	-0.92382813	-0.26489258	-0.092041016	0.43652344	0.08	0	19/3/2018	19	3	2018	16:14:18	58458	0.1	16	14	18	0	0.059814453	3.5126953	0.023925781	-0.021972656	-0.90136719	0.84936523	0.14550781	0	0	0	0	0	0	0	0	0	0.90209961	0.097900391	0.16772461	0.14379883	-0.001708984	-0.022216797	0	44330	0	0	0
288	289	289	Category L	0.17993164	-0.011962891	-0.91186523	-0.26293945	-0.092773438	0.43481445	0.08	0	19/3/2018	19	3	2018	16:14:18	58458	0.2	16	14	18	0	0.059814453	3.5126953	0.019042969	-0.020751953	-0.89941406	6.4213867	0.16137695	0	0	0	0	0	0	0	0	0	0.8996582	0.1003418	0.18212891	0.16064453	0.008789063	-0.012207031	0	44330	0	0	0
289	290	290	Category L	0.19189453	-0.011962891	-0.95996094	-0.26635742	-0.099609375	0.43139648	0.08	0	19/3/2018	19	3	2018	16:14:18	58458	0.3	16	14	18	0	0.059814453	3.5126953	0.011962891	-0.021972656	-0.89941406	20.039307	0.18969727	0	0	0	0	0	0	0	0	0	0.8996582	0.1003418	0.25024414	0.1796875	0.010009766	-0.060302734	0	44330	0	0	0
290	291	291	Category L	0.20385742	-0.011962891	-0.92382813	-0.26269531	-0.095214844	0.43847656	0.08	0	19/3/2018	19	3	2018	16:14:18	58458	0.4	16	14	18	0	0.059814453	3.5126953	0.006835938	-0.022705078	-0.89916992	27.242188	0.19848633	0	0	0	0	0	0	0	0	0	0.89941406	0.10058594	0.23217773	0.19677734	0.010742188	-0.024414063	0	44330	0	0	0
291	292	292	Category L	0.095947266	-0.023925781	-0.89990234	-0.27075195	-0.092041016	0.43066406	0.08	0	19/3/2018	19	3	2018	16:14:18	58458	0.5	16	14	18	0	0.059814453	3.5126953	0.003417969	-0.022216797	-0.89868164	37.429688	0.092285156	0	0	0	0	0	0	0	0	0	0.89892578	0.10107422	0.094970703	0.092285156	-0.001464844	-0.000976563	0	44330	0	0	0
292	293	293	Category E	-0.17993164	-0.23999023	-0.95996094	0.30615234	0.12451172	0.39916992	0.08	0	19/3/2018	19	3	2018	16:27:03	59223	0.199	16	27	3	0	0.059814453	3.5126953	-0.001953125	-0.023193359	-0.89941406	57.263428	0.28662109	0	0	0	0	0	0	0	0	0	0.8996582	0.1003418	0.45507813	-0.17773438	-0.21655273	-0.060302734	0	44330	0	0	0
293	294	294	Category E	-0.13183594	-0.23999023	-0.77978516	0.28393555	0.12866211	0.41259766	0.08	0	19/3/2018	19	3	2018	16:27:03	59223	0.3	16	27	3	0	0.059814453	3.5126953	-0.008544922	-0.024902344	-0.89770508	72.865479	0.27441406	0	0	0	0	0	0	0	0	0	0.89819336	0.10180664	0.45605469	-0.12304688	-0.21484375	0.11791992	0	44330	0	0	0
294	295	295	Category E	-0.27587891	-0.13183594	-0.85180664	0.25854492	0.14135742	0.42749023	0.08	0	19/3/2018	19	3	2018	16:27:03	59223	0.4	16	27	3	0	0.059814453	3.5126953	-0.014648438	-0.024414063	-0.89501953	111.59961	0.28540039	0	0	0	0	0	0	0	0	0	0.89550781	0.10449219	0.41137695	-0.26098633	-0.10717773	0.043212891	0	44330	0	0	0
295	296	296	Category E	-0.43188477	-0.095947266	-0.83984375	0.24243164	0.15478516	0.43066406	0.08	0	19/3/2018	19	3	2018	16:27:03	59223	0.5	16	27	3	0	0.059814453	3.5126953	-0.023925781	-0.024414063	-0.89941406	142.38452	0.41821289	0	0	0	0	0	0	0	0	0	0.90014648	0.099853516	0.53881836	-0.40771484	-0.071289063	0.059570313	0	44330	0	0	0
296	297	297	Category E	-0.2277832	-0.059814453	-0.65991211	0.25976563	0.1809082	0.41259766	0.08	0	19/3/2018	19	3	2018	16:27:03	59223	0.6	16	27	3	0	0.059814453	3.5126953	-0.028320313	-0.0234375	-0.89916992	158.46362	0.31347656	0	0	0	0	0	0	0	0	0	0.89990234	0.10009766	0.47509766	-0.19921875	-0.036132813	0.23925781	0	44330	0	0	0
297	298	298	Category E	-0.19189453	0.011962891	-1.1518555	0.27929688	0.18823242	0.39892578	0.08	0	19/3/2018	19	3	2018	16:27:03	59223	0.7	16	27	3	0	0.059814453	3.5126953	-0.034423828	-0.021972656	-0.89746094	152.6604	0.30078125	0	0	0	0	0	0	0	0	0	0.8984375	0.1015625	0.4453125	-0.15722656	0.033935547	-0.25415039	0	44330	0	0	0
298	299	299	Category E	-0.41992188	0.16796875	-0.87597656	0.28515625	0.1862793	0.39697266	0.08	0	19/3/2018	19	3	2018	16:27:03	59223	0.8	16	27	3	0	0.059814453	3.5126953	-0.041259766	-0.026367188	-0.89526367	149.25488	0.42578125	0	0	0	0	0	0	0	0	0	0.89672852	0.10327148	0.59228516	-0.37841797	0.19433594	0.019287109	0	44330	0	0	0
299	300	300	Category E	-0.2878418	0.20385742	-1.0559082	0.29833984	0.17529297	0.39306641	0.08	0	19/3/2018	19	3	2018	16:27:03	59223	0.9	16	27	3	0	0.059814453	3.5126953	-0.047363281	-0.025146484	-0.89355469	158.33716	0.36938477	0	0	0	0	0	0	0	0	0	0.89501953	0.10498047	0.6315918	-0.24023438	0.22900391	-0.16210938	0	44330	0	0	0
300	301	301	Category E	-0.14379883	-0.011962891	-0.79199219	0.32348633	0.15673828	0.38330078	0.08	0	19/3/2018	19	3	2018	16:27:04	59224	0	16	27	4	0	0.059814453	3.5126953	-0.053222656	-0.024169922	-0.89501953	161.2605	0.13769531	0	0	0	0	0	0	0	0	0	0.89697266	0.10302734	0.20581055	-0.090332031	0.012207031	0.10302734	0	44330	0	0	0
301	302	302	Category E	-0.2277832	0.023925781	-0.86376953	0.34936523	0.15673828	0.35791016	0.08	0	19/3/2018	19	3	2018	16:27:04	59224	0.1	16	27	4	0	0.059814453	3.5126953	-0.056152344	-0.025390625	-0.89477539	160.50391	0.1809082	0	0	0	0	0	0	0	0	0	0.89697266	0.10302734	0.25195313	-0.17138672	0.049316406	0.031005859	0	44330	0	0	0
302	303	303	Category E	-0.011962891	-0.31176758	-0.97192383	0.24438477	0.19238281	0.41821289	0.08	0	19/3/2018	19	3	2018	16:27:04	59224	0.2	16	27	4	0	0.059814453	3.5126953	-0.063964844	-0.027099609	-0.89624023	145.12598	0.29907227	0	0	0	0	0	0	0	0	0	0.89892578	0.10107422	0.41210938	0.052001953	-0.28442383	-0.075439453	0	44330	0	0	0
303	304	304	Category E	-0.083984375	0.14379883	-0.91186523	0.12939453	0.22729492	0.45043945	0.08	0	19/3/2018	19	3	2018	16:27:04	59224	0.3	16	27	4	0	0.059814453	3.5126953	-0.069335938	-0.029052734	-0.89428711	126.69922	0.17431641	0	0	0	0	0	0	0	0	0	0.89746094	0.10253906	0.20507813	-0.014404297	0.17285156	-0.017333984	0	44330	0	0	0
304	305	305	Category E	-0.011962891	0	-1.0439453	0.050292969	0.22802734	0.46875	0.08	0	19/3/2018	19	3	2018	16:27:04	59224	0.4	16	27	4	0	0.059814453	3.5126953	-0.074951172	-0.028564453	-0.89453125	86.787354	0.16455078	0	0	0	0	0	0	0	0	0	0.89819336	0.10180664	0.2409668	0.062988281	0.028564453	-0.14916992	0	44330	0	0	0
305	306	306	Category E	0.035888672	-0.15576172	-0.83984375	0.043212891	0.23925781	0.46582031	0.08	0	19/3/2018	19	3	2018	16:27:04	59224	0.5	16	27	4	0	0.059814453	3.5126953	-0.079101563	-0.026367188	-0.89428711	56.373535	0.18139648	0	0	0	0	0	0	0	0	0	0.89819336	0.10180664	0.29907227	0.11499023	-0.12915039	0.054443359	0	44330	0	0	0
306	307	307	Category E	-0.059814453	-0.047851563	-0.95996094	0.017578125	0.20629883	0.4753418	0.08	0	19/3/2018	19	3	2018	16:27:04	59224	0.6	16	27	4	0	0.059814453	3.5126953	-0.083984375	-0.024902344	-0.89428711	29.638184	0.073242188	0	0	0	0	0	0	0	0	0	0.89868164	0.10131836	0.11254883	0.024169922	-0.022705078	-0.065429688	0	44330	0	0	0
307	308	308	Category E	0.071777344	-0.11987305	-0.76782227	-0.026367188	0.22949219	0.46899414	0.08	0	19/3/2018	19	3	2018	16:27:04	59224	0.7	16	27	4	0	0.059814453	3.5126953	-0.089599609	-0.023193359	-0.89355469	20.597168	0.22607422	0	0	0	0	0	0	0	0	0	0.89819336	0.10180664	0.38378906	0.16137695	-0.096435547	0.12573242	0	44330	0	0	0
308	309	309	Category E	0.011962891	-0.011962891	-0.91186523	-0.004882813	0.24902344	0.46240234	0.08	0	19/3/2018	19	3	2018	16:27:04	59224	0.8	16	27	4	0	0.059814453	3.5126953	-0.093994141	-0.021240234	-0.89038086	14.218506	0.10839844	0	0	0	0	0	0	0	0	0	0.89575195	0.10424805	0.13647461	0.10595703	0.009277344	-0.021240234	0	44330	0	0	0
309	310	310	Category E	0.083984375	0.095947266	-0.87597656	0.010742188	0.24829102	0.46948242	0.08	0	19/3/2018	19	3	2018	16:27:04	59224	0.9	16	27	4	0	0.059814453	3.5126953	-0.095703125	-0.020507813	-0.89233398	25.166016	0.21484375	0	0	0	0	0	0	0	0	0	0.89770508	0.10229492	0.3125	0.1796875	0.11645508	0.016357422	0	44330	0	0	0
310	311	311	Category E	-0.10791016	-0.011962891	-0.82788086	0.014160156	0.26953125	0.453125	0.08	0	19/3/2018	19	3	2018	16:27:05	59225	0	16	27	5	0	0.059814453	3.5094727	-0.096679688	-0.020019531	-0.89160156	32.939697	0.065185547	0	0	0	0	0	0	0	0	0	0.89697266	0.10302734	0.083007813	-0.010986328	0.008056641	0.063720703	0	44330	0	0	0
311	312	312	Category E	0	0	-0.74389648	-0.034667969	0.25463867	0.46264648	0.08	0	19/3/2018	19	3	2018	16:27:05	59225	0.1	16	27	5	0	0.059814453	3.5094727	-0.10400391	-0.019287109	-0.89379883	36.697021	0.18359375	0	0	0	0	0	0	0	0	0	0.90014648	0.099853516	0.2734375	0.10400391	0.019287109	0.14990234	0	44330	0	0	0
312	313	313	Category E	-0.095947266	-0.035888672	-0.82788086	-0.043212891	0.23510742	0.47094727	0.08	0	19/3/2018	19	3	2018	16:27:05	59225	0.2	16	27	5	0	0.059814453	3.5094727	-0.10449219	-0.019042969	-0.89282227	40.065918	0.067626953	0	0	0	0	0	0	0	0	0	0.89916992	0.10083008	0.090332031	0.008544922	-0.016845703	0.064941406	0	44330	0	0	0
313	314	314	Category E	-0.32397461	-0.10791016	-0.93579102	-0.014404297	0.25024414	0.46289063	0.08	0	19/3/2018	19	3	2018	16:27:05	59225	0.3	16	27	5	0	0.059814453	3.5094727	-0.10888672	-0.018798828	-0.89477539	44.691162	0.23608398	0	0	0	0	0	0	0	0	0	0.90136719	0.098632813	0.3449707	-0.21484375	-0.088867188	-0.040771484	0	44330	0	0	0
314	315	315	Category E	-0.2277832	-0.19189453	-1.1159668	0.059814453	0.22680664	0.46899414	0.08	0	19/3/2018	19	3	2018	16:27:05	59225	0.4	16	27	5	0	0.059814453	3.5094727	-0.109375	-0.016845703	-0.89550781	46.631592	0.30493164	0	0	0	0	0	0	0	0	0	0.90234375	0.09765625	0.51318359	-0.11816406	-0.17480469	-0.22021484	0	44330	0	0	0
315	316	316	Category E	-0.16796875	-0.10791016	-0.80395508	0.14111328	0.28442383	0.42529297	0.08	0	19/3/2018	19	3	2018	16:27:05	59225	0.5	16	27	5	0	0.059814453	3.5094727	-0.11328125	-0.015869141	-0.89672852	45.140869	0.14135742	0	0	0	0	0	0	0	0	0	0.90405273	0.095947266	0.23925781	-0.054443359	-0.091796875	0.092773438	0	44330	0	0	0
316	317	317	Category E	-0.44384766	0.11987305	-0.93579102	0.12841797	0.27246094	0.43481445	0.08	0	19/3/2018	19	3	2018	16:27:05	59225	0.6	16	27	5	0	0.059814453	3.5094727	-0.11889648	-0.014160156	-0.89648438	38.374023	0.35351563	0	0	0	0	0	0	0	0	0	0.90454102	0.095458984	0.49804688	-0.32495117	0.1340332	-0.0390625	0	44330	0	0	0
317	318	318	Category E	-0.16796875	0.13183594	-0.92382813	0.093017578	0.26049805	0.44433594	0.08	0	19/3/2018	19	3	2018	16:27:05	59225	0.7	16	27	5	0	0.059814453	3.5094727	-0.12304688	-0.012451172	-0.89550781	32.23877	0.15356445	0	0	0	0	0	0	0	0	0	0.90380859	0.096191406	0.21728516	-0.044677734	0.14428711	-0.028076172	0	44330	0	0	0
318	319	319	Category E	-0.14379883	0.21582031	-0.81591797	0.097167969	0.26928711	0.43896484	0.08	0	19/3/2018	19	3	2018	16:27:05	59225	0.8	16	27	5	0	0.059814453	3.5094727	-0.12548828	-0.012451172	-0.89575195	28.113525	0.24243164	0	0	0	0	0	0	0	0	0	0.90478516	0.095214844	0.32641602	-0.018066406	0.22827148	0.079833984	0	44330	0	0	0
319	320	320	Category E	-0.671875	0.31176758	-0.83984375	0.092773438	0.26391602	0.44458008	0.08	0	19/3/2018	19	3	2018	16:27:05	59225	0.9	16	27	5	0	0.059814453	3.5094727	-0.12841797	-0.014160156	-0.89428711	19.673828	0.63598633	0	0	0	0	0	0	0	0	0	0.90356445	0.096435547	0.92382813	-0.54321289	0.32592773	0.054443359	0	44330	0	0	0
320	321	321	Category E	-0.2878418	-0.20385742	-1.0078125	0.076904297	0.25073242	0.45800781	0.08	0	19/3/2018	19	3	2018	16:27:06	59226	0	16	27	6	0	0.059814453	3.5094727	-0.13354492	-0.016357422	-0.89746094	11.084961	0.26635742	0	0	0	0	0	0	0	0	0	0.9074707	0.092529297	0.4519043	-0.15405273	-0.18725586	-0.11010742	0	44330	0	0	0
321	322	322	Category E	-0.17993164	-0.023925781	-0.99584961	0.085449219	0.25512695	0.45605469	0.08	0	19/3/2018	19	3	2018	16:27:06	59226	0.1	16	27	6	0	0.059814453	3.5094727	-0.13818359	-0.017333984	-0.8996582	2.2949219	0.10473633	0	0	0	0	0	0	0	0	0	0.91040039	0.089599609	0.14404297	-0.041503906	-0.006347656	-0.095947266	0	44330	0	0	0
322	323	323	Category E	-0.20385742	-0.11987305	-1.0197754	0.13989258	0.22802734	0.44873047	0.08	0	19/3/2018	19	3	2018	16:27:06	59226	0.2	16	27	6	0	0.059814453	3.5094727	-0.14257813	-0.019775391	-0.90209961	1.2434082	0.16601563	0	0	0	0	0	0	0	0	0	0.91333008	0.086669922	0.27880859	-0.061279297	-0.099853516	-0.11743164	0	44330	0	0	0
323	324	324	Category E	-0.15576172	-0.13183594	-0.87597656	0.14404297	0.23022461	0.44384766	0.08	0	19/3/2018	19	3	2018	16:27:06	59226	0.3	16	27	6	0	0.059814453	3.5094727	-0.14428711	-0.021240234	-0.90527344	4.331543	0.11474609	0	0	0	0	0	0	0	0	0	0.91699219	0.083007813	0.15136719	-0.011230469	-0.11035156	0.029296875	0	44330	0	0	0
324	325	325	Category E	-0.3359375	-0.083984375	-0.79199219	0.12719727	0.25292969	0.4453125	0.08	0	19/3/2018	19	3	2018	16:27:06	59226	0.4	16	27	6	0	0.059814453	3.5094727	-0.14453125	-0.020019531	-0.9050293	9.8989258	0.23120117	0	0	0	0	0	0	0	0	0	0.91674805	0.083251953	0.3684082	-0.19140625	-0.063720703	0.11303711	0	44330	0	0	0
325	326	326	Category E	-0.25195313	0.059814453	-1.0078125	0.10058594	0.27246094	0.43823242	0.08	0	19/3/2018	19	3	2018	16:27:06	59226	0.5	16	27	6	0	0.059814453	3.5094727	-0.1472168	-0.01953125	-0.90429688	9.6279297	0.16723633	0	0	0	0	0	0	0	0	0	0.91625977	0.083740234	0.28759766	-0.10449219	0.079345703	-0.10327148	0	44330	0	0	0
326	327	327	Category E	-0.14379883	0.059814453	-0.7199707	0.10522461	0.26464844	0.44604492	0.08	0	19/3/2018	19	3	2018	16:27:06	59226	0.6	16	27	6	0	0.059814453	3.5094727	-0.14819336	-0.018066406	-0.90209961	5.078125	0.19824219	0	0	0	0	0	0	0	0	0	0.91455078	0.085449219	0.26489258	0.004394531	0.077880859	0.18212891	0	44330	0	0	0
327	328	328	Category E	-0.20385742	0.059814453	-0.76782227	0.053466797	0.28369141	0.4440918	0.08	0	19/3/2018	19	3	2018	16:27:06	59226	0.7	16	27	6	0	0.059814453	3.5094727	-0.14624023	-0.017822266	-0.90356445	0.58276367	0.16674805	0	0	0	0	0	0	0	0	0	0.91552734	0.084472656	0.27124023	-0.057373047	0.077636719	0.13574219	0	44330	0	0	0
328	329	329	Category E	-0.37182617	-0.095947266	-0.91186523	0.037597656	0.26269531	0.46118164	0.08	0	19/3/2018	19	3	2018	16:27:06	59226	0.8	16	27	6	0	0.059814453	3.5094727	-0.14526367	-0.019042969	-0.90356445	1.0983887	0.23901367	0	0	0	0	0	0	0	0	0	0.91552734	0.084472656	0.31103516	-0.22631836	-0.076660156	-0.008056641	0	44330	0	0	0
329	330	330	Category E	-0.2277832	-0.083984375	-0.91186523	-0.013183594	0.22607422	0.47827148	0.08	0	19/3/2018	19	3	2018	16:27:06	59226	0.9	16	27	6	0	0.059814453	3.5094727	-0.14550781	-0.020996094	-0.90209961	0.2565918	0.10400391	0	0	0	0	0	0	0	0	0	0.91381836	0.086181641	0.15478516	-0.08203125	-0.062744141	-0.009521484	0	44330	0	0	0
330	331	331	Category E	-0.095947266	0.023925781	-0.87597656	-0.011230469	0.22241211	0.47412109	0.08	0	19/3/2018	19	3	2018	16:27:07	59227	0	16	27	7	0	0.059814453	3.5094727	-0.14941406	-0.021972656	-0.90087891	7.8657227	0.074707031	0	0	0	0	0	0	0	0	0	0.91333008	0.086669922	0.12451172	0.053466797	0.045898438	0.024902344	0	44330	0	0	0
331	332	332	Category E	-0.27587891	-0.095947266	-0.92382813	0.036132813	0.2434082	0.46191406	0.08	0	19/3/2018	19	3	2018	16:27:07	59227	0.1	16	27	7	0	0.059814453	3.5094727	-0.15063477	-0.023681641	-0.89892578	15.435303	0.14648438	0	0	0	0	0	0	0	0	0	0.91186523	0.088134766	0.22192383	-0.125	-0.072021484	-0.024658203	0	44330	0	0	0
332	333	333	Category E	-0.3359375	-0.17993164	-0.79199219	0.052001953	0.23291016	0.46606445	0.08	0	19/3/2018	19	3	2018	16:27:07	59227	0.2	16	27	7	0	0.059814453	3.5094727	-0.15063477	-0.025634766	-0.89770508	15.835938	0.26293945	0	0	0	0	0	0	0	0	0	0.91064453	0.089355469	0.44506836	-0.18505859	-0.15405273	0.10571289	0	44330	0	0	0
333	334	334	Category E	-0.29980469	0.023925781	-0.68383789	0.080810547	0.2590332	0.44921875	0.08	0	19/3/2018	19	3	2018	16:27:07	59227	0.3	16	27	7	0	0.059814453	3.5094727	-0.14624023	-0.023925781	-0.90136719	16.76123	0.27050781	0	0	0	0	0	0	0	0	0	0.91333008	0.086669922	0.41894531	-0.15332031	0.047851563	0.2175293	0	44330	0	0	0
334	335	335	Category E	-0.56396484	0	-1.2839355	0.087890625	0.26074219	0.44750977	0.08	0	19/3/2018	19	3	2018	16:27:07	59227	0.4	16	27	7	0	0.059814453	3.5094727	-0.14379883	-0.019042969	-0.90161133	20.776367	0.56811523	0	0	0	0	0	0	0	0	0	0.91333008	0.086669922	0.82104492	-0.41992188	0.019042969	-0.38208008	0	44330	0	0	0
335	336	336	Category E	-0.16796875	0.047851563	-0.86376953	0.093261719	0.24243164	0.45117188	0.08	0	19/3/2018	19	3	2018	16:27:07	59227	0.5	16	27	7	0	0.059814453	3.5094727	-0.14160156	-0.016113281	-0.90209961	23.371582	0.079101563	0	0	0	0	0	0	0	0	0	0.91333008	0.086669922	0.12866211	-0.026123047	0.063964844	0.038330078	0	44330	0	0	0
336	337	337	Category E	-0.31176758	0.11987305	-0.80395508	0.085449219	0.25488281	0.45019531	0.08	0	19/3/2018	19	3	2018	16:27:07	59227	0.6	16	27	7	0	0.059814453	3.5094727	-0.1340332	-0.011962891	-0.90478516	21.374756	0.24316406	0	0	0	0	0	0	0	0	0	0.91455078	0.085449219	0.41040039	-0.17773438	0.13183594	0.10083008	0	44330	0	0	0
337	338	338	Category E	-0.35986328	-0.38378906	-0.7199707	0.057128906	0.23461914	0.46386719	0.08	0	19/3/2018	19	3	2018	16:27:07	59227	0.7	16	27	7	0	0.059814453	3.5094727	-0.13110352	-0.013916016	-0.90942383	14.987061	0.47412109	0	0	0	0	0	0	0	0	0	0.91894531	0.081054688	0.7878418	-0.22851563	-0.36962891	0.18945313	0	44330	0	0	0
338	339	339	Category E	-0.29980469	0.047851563	-0.74389648	0.01953125	0.19897461	0.47924805	0.08	0	19/3/2018	19	3	2018	16:27:07	59227	0.8	16	27	7	0	0.059814453	3.5094727	-0.12841797	-0.018798828	-0.91723633	12.115967	0.25268555	0	0	0	0	0	0	0	0	0	0.92651367	0.073486328	0.41137695	-0.17114258	0.066650391	0.17333984	0	44330	0	0	0
339	340	340	Category E	-0.26391602	0.059814453	-1.0319824	0.033935547	0.2097168	0.47827148	0.08	0	19/3/2018	19	3	2018	16:27:07	59227	0.9	16	27	7	0	0.059814453	3.5094727	-0.12573242	-0.020996094	-0.91943359	14.134521	0.1953125	0	0	0	0	0	0	0	0	0	0.92822266	0.071777344	0.33129883	-0.13793945	0.080810547	-0.11230469	0	44330	0	0	0
340	341	341	Category E	-0.059814453	-0.11987305	-0.88793945	0.049316406	0.22485352	0.47070313	0.08	0	19/3/2018	19	3	2018	16:27:08	59228	0	16	27	8	0	0.059814453	3.5094727	-0.12426758	-0.022705078	-0.90234375	16.208496	0.1171875	0	0	0	0	0	0	0	0	0	0.91113281	0.088867188	0.17602539	0.064453125	-0.096923828	0.014404297	0	44330	0	0	0
341	342	342	Category E	-0.43188477	-0.13183594	-1.0078125	0.031494141	0.20385742	0.47875977	0.08	0	19/3/2018	19	3	2018	16:27:08	59228	0.1	16	27	8	0	0.059814453	3.5094727	-0.12036133	-0.024169922	-0.91113281	12.799072	0.34326172	0	0	0	0	0	0	0	0	0	0.91918945	0.080810547	0.51538086	-0.3112793	-0.10742188	-0.096435547	0	44330	0	0	0
342	343	343	Category E	-0.2277832	-0.17993164	-0.74389648	0.008056641	0.22900391	0.4699707	0.08	0	19/3/2018	19	3	2018	16:27:08	59228	0.2	16	27	8	0	0.059814453	3.5094727	-0.11474609	-0.021972656	-0.91479492	8.8413086	0.25854492	0	0	0	0	0	0	0	0	0	0.92211914	0.077880859	0.44165039	-0.11279297	-0.15771484	0.17089844	0	44330	0	0	0
343	344	344	Category E	-0.26391602	0.035888672	-0.93579102	-0.01953125	0.23144531	0.47241211	0.08	0	19/3/2018	19	3	2018	16:27:08	59228	0.3	16	27	8	0	0.059814453	3.5094727	-0.11547852	-0.019287109	-0.90649414	9.28125	0.16088867	0	0	0	0	0	0	0	0	0	0.9140625	0.0859375	0.23266602	-0.14819336	0.055175781	-0.029052734	0	44330	0	0	0
344	345	345	Category E	-0.14379883	0.15576172	-0.91186523	-0.032958984	0.20556641	0.48168945	0.08	0	19/3/2018	19	3	2018	16:27:08	59228	0.4	16	27	8	0	0.059814453	3.5094727	-0.10717773	-0.025634766	-0.91992188	10.967529	0.18530273	0	0	0	0	0	0	0	0	0	0.92651367	0.073486328	0.22607422	-0.036376953	0.18139648	0.008056641	0	44330	0	0	0
345	346	346	Category E	-0.19189453	0.10791016	-0.91186523	-0.054931641	0.20849609	0.47607422	0.08	0	19/3/2018	19	3	2018	16:27:08	59228	0.5	16	27	8	0	0.059814453	3.5094727	-0.10644531	-0.025146484	-0.90380859	6.704834	0.15820313	0	0	0	0	0	0	0	0	0	0.91040039	0.089599609	0.22631836	-0.085205078	0.13305664	-0.0078125	0	44330	0	0	0
346	347	347	Category E	-0.23999023	0.13183594	-0.83984375	-0.095458984	0.1862793	0.48046875	0.08	0	19/3/2018	19	3	2018	16:27:08	59228	0.6	16	27	8	0	0.059814453	3.5094727	-0.11181641	-0.021728516	-0.89770508	0.80175781	0.20825195	0	0	0	0	0	0	0	0	0	0.90478516	0.095214844	0.33959961	-0.12792969	0.15356445	0.057861328	0	44330	0	0	0
347	348	348	Category E	-0.14379883	0.10791016	-0.68383789	-0.11987305	0.17626953	0.47973633	0.08	0	19/3/2018	19	3	2018	16:27:08	59228	0.7	16	27	8	0	0.059814453	3.5094727	-0.10644531	-0.019287109	-0.90527344	5.3901367	0.25805664	0	0	0	0	0	0	0	0	0	0.91162109	0.088378906	0.38598633	-0.037109375	0.12719727	0.22143555	0	44330	0	0	0
348	349	349	Category E	0.059814453	0.059814453	-1.0319824	-0.11791992	0.18164063	0.47998047	0.08	0	19/3/2018	19	3	2018	16:27:08	59228	0.8	16	27	8	0	0.059814453	3.4562988	-0.10742188	-0.017822266	-0.89672852	3.112793	0.22851563	0	0	0	0	0	0	0	0	0	0.90332031	0.096679688	0.38012695	0.16723633	0.077636719	-0.13500977	0	44330	0	0	0
349	350	350	Category E	0.11987305	0.011962891	-0.85180664	-0.057861328	0.21508789	0.47314453	0.08	0	19/3/2018	19	3	2018	16:27:08	59228	0.9	16	27	8	0	0.059814453	3.4562988	-0.10546875	-0.018554688	-0.90380859	5.220459	0.23339844	0	0	0	0	0	0	0	0	0	0.91015625	0.08984375	0.30810547	0.2253418	0.030517578	0.052001953	0	44330	0	0	0
350	351	351	Category E	-0.40795898	0.011962891	-1.0678711	-0.0234375	0.22167969	0.47387695	0.08	0	19/3/2018	19	3	2018	16:27:09	59229	0	16	27	9	0	0.059814453	3.4562988	-0.10620117	-0.017578125	-0.89355469	14.9104	0.34936523	0	0	0	0	0	0	0	0	0	0.90014648	0.099853516	0.50537109	-0.30151367	0.029541016	-0.17407227	0	44330	0	0	0
351	352	352	Category E	0.15576172	0.011962891	-0.82788086	0.006103516	0.2565918	0.45947266	0.08	0	19/3/2018	19	3	2018	16:27:09	59229	0.1	16	27	9	0	0.059814453	3.4562988	-0.10546875	-0.018066406	-0.90771484	20.362305	0.27490234	0	0	0	0	0	0	0	0	0	0.9140625	0.0859375	0.37133789	0.26123047	0.030029297	0.079833984	0	44330	0	0	0
352	353	353	Category E	-0.16796875	0	-1.0559082	0.000976563	0.2800293	0.44897461	0.08	0	19/3/2018	19	3	2018	16:27:09	59229	0.2	16	27	9	0	0.059814453	3.4562988	-0.1027832	-0.019287109	-0.90771484	21.498047	0.1628418	0	0	0	0	0	0	0	0	0	0.91381836	0.086181641	0.23266602	-0.064941406	0.019287109	-0.14794922	0	44330	0	0	0
353	354	354	Category E	0.14379883	0.14379883	-0.95996094	0.016113281	0.27124023	0.45214844	0.08	0	19/3/2018	19	3	2018	16:27:09	59229	0.3	16	27	9	0	0.059814453	3.4562988	-0.098876953	-0.022216797	-0.91967773	20.571045	0.296875	0	0	0	0	0	0	0	0	0	0.92529297	0.074707031	0.44897461	0.24267578	0.16601563	-0.040039063	0	44330	0	0	0
354	355	355	Category E	-0.11987305	0.047851563	-0.95996094	0.052001953	0.27709961	0.44897461	0.08	0	19/3/2018	19	3	2018	16:27:09	59229	0.4	16	27	9	0	0.059814453	3.4562988	-0.096191406	-0.019287109	-0.90795898	26.154053	0.088134766	0	0	0	0	0	0	0	0	0	0.91333008	0.086669922	0.14257813	-0.0234375	0.067138672	-0.051757813	0	44330	0	0	0
355	356	356	Category E	-0.23999023	0.11987305	-0.88793945	0.033691406	0.26855469	0.45458984	0.08	0	19/3/2018	19	3	2018	16:27:09	59229	0.5	16	27	9	0	0.059814453	3.4562988	-0.097412109	-0.014404297	-0.8984375	30.790527	0.19604492	0	0	0	0	0	0	0	0	0	0.90380859	0.096191406	0.28735352	-0.14233398	0.13427734	0.010498047	0	44330	0	0	0
356	357	357	Category E	-0.15576172	0.11987305	-0.79199219	0.013671875	0.26464844	0.45605469	0.08	0	19/3/2018	19	3	2018	16:27:09	59229	0.6	16	27	9	0	0.059814453	3.4562988	-0.092041016	-0.013427734	-0.90283203	30.179199	0.18481445	0	0	0	0	0	0	0	0	0	0.9074707	0.092529297	0.30810547	-0.063476563	0.13330078	0.11083984	0	44330	0	0	0
357	358	358	Category E	-0.011962891	-0.023925781	-0.92382813	0.027099609	0.24804688	0.46289063	0.08	0	19/3/2018	19	3	2018	16:27:09	59229	0.7	16	27	9	0	0.059814453	3.4562988	-0.087158203	-0.014648438	-0.89648438	27.204834	0.080566406	0	0	0	0	0	0	0	0	0	0.90087891	0.099121094	0.11157227	0.075195313	-0.009033203	-0.027099609	0	44330	0	0	0
358	359	359	Category E	-0.047851563	-0.16796875	-0.81591797	0.064453125	0.25927734	0.45288086	0.08	0	19/3/2018	19	3	2018	16:27:09	59229	0.8	16	27	9	0	0.059814453	3.4562988	-0.084960938	-0.013671875	-0.89599609	27.662354	0.17773438	0	0	0	0	0	0	0	0	0	0.90014648	0.099853516	0.27148438	0.037109375	-0.15405273	0.080078125	0	44330	0	0	0
359	360	360	Category E	-0.2277832	-0.17993164	-1.1279297	0.15893555	0.24511719	0.43481445	0.08	0	19/3/2018	19	3	2018	16:27:09	59229	0.9	16	27	9	0	0.059814453	3.4562988	-0.081542969	-0.013916016	-0.89233398	30.768555	0.32275391	0	0	0	0	0	0	0	0	0	0.89624023	0.10375977	0.54711914	-0.14599609	-0.16577148	-0.23535156	0	44330	0	0	0
360	361	361	Category E	-0.17993164	-0.071777344	-1.0678711	0.21508789	0.22924805	0.41479492	0.08	0	19/3/2018	19	3	2018	16:27:10	59230	0	16	27	10	0	0.059814453	3.4562988	-0.071044922	-0.019775391	-0.88989258	32.047607	0.21484375	0	0	0	0	0	0	0	0	0	0.89282227	0.10717773	0.33837891	-0.10864258	-0.051757813	-0.17773438	0	44330	0	0	0
361	362	362	Category E	-0.15576172	-0.25195313	-1.0917969	0.22998047	0.25683594	0.39770508	0.08	0	19/3/2018	19	3	2018	16:27:10	59230	0.1	16	27	10	0	0.059814453	3.4562988	-0.069335938	-0.017578125	-0.87841797	31.016602	0.328125	0	0	0	0	0	0	0	0	0	0.88134766	0.11865234	0.53369141	-0.086181641	-0.23413086	-0.21313477	0	44330	0	0	0
362	363	363	Category E	0.035888672	-0.14379883	-1.1638184	0.18579102	0.24902344	0.42675781	0.08	0	19/3/2018	19	3	2018	16:27:10	59230	0.2	16	27	10	0	0.059814453	3.4562988	-0.063720703	-0.019042969	-0.88574219	27.75415	0.3203125	0	0	0	0	0	0	0	0	0	0.88842773	0.11157227	0.50219727	0.099609375	-0.12451172	-0.27783203	0	44330	0	0	0
363	364	364	Category E	0.15576172	0.071777344	-0.89990234	0.12133789	0.24536133	0.44677734	0.08	0	19/3/2018	19	3	2018	16:27:10	59230	0.3	16	27	10	0	0.059814453	3.4562988	-0.061523438	-0.015869141	-0.875	29.075439	0.2355957	0	0	0	0	0	0	0	0	0	0.87744141	0.12255859	0.32983398	0.21728516	0.087646484	-0.024658203	0	44330	0	0	0
364	365	365	Category E	-0.047851563	0.011962891	-0.86376953	0.047851563	0.26025391	0.45947266	0.08	0	19/3/2018	19	3	2018	16:27:10	59230	0.4	16	27	10	0	0.059814453	3.4562988	-0.057373047	-0.015380859	-0.88500977	29.687012	0.035888672	0	0	0	0	0	0	0	0	0	0.88696289	0.11303711	0.058105469	0.009521484	0.02734375	0.021240234	0	44330	0	0	0
365	366	366	Category E	0.095947266	0.10791016	-0.70776367	-0.041503906	0.24267578	0.46704102	0.08	0	19/3/2018	19	3	2018	16:27:10	59230	0.5	16	27	10	0	0.059814453	3.4562988	-0.050292969	-0.016601563	-0.8894043	28.687744	0.2644043	0	0	0	0	0	0	0	0	0	0.89111328	0.10888672	0.45263672	0.14624023	0.12451172	0.18164063	0	44330	0	0	0
366	367	367	Category E	0.32397461	0.011962891	-1.0439453	-0.044921875	0.21459961	0.4753418	0.08	0	19/3/2018	19	3	2018	16:27:10	59230	0.6	16	27	10	0	0.059814453	3.4562988	-0.038574219	-0.020019531	-0.90405273	25.598633	0.38989258	0	0	0	0	0	0	0	0	0	0.90527344	0.094726563	0.53442383	0.36254883	0.031982422	-0.13964844	0	44330	0	0	0
367	368	368	Category E	0.23999023	-0.11987305	-0.92382813	-0.046142578	0.21069336	0.47827148	0.08	0	19/3/2018	19	3	2018	16:27:10	59230	0.7	16	27	10	0	0.059814453	3.4562988	-0.034423828	-0.021240234	-0.8984375	17.742432	0.29272461	0	0	0	0	0	0	0	0	0	0.89941406	0.10058594	0.39819336	0.27441406	-0.098388672	-0.025146484	0	44330	0	0	0
368	369	369	Category E	0.16796875	-0.15576172	-0.77978516	-0.034423828	0.19970703	0.48217773	0.08	0	19/3/2018	19	3	2018	16:27:10	59230	0.8	16	27	10	0	0.059814453	3.4562988	-0.0390625	-0.01953125	-0.88891602	12.545898	0.27075195	0	0	0	0	0	0	0	0	0	0.89013672	0.10986328	0.45239258	0.20703125	-0.13598633	0.10913086	0	44330	0	0	0
369	370	370	Category E	-0.11987305	-0.10791016	-0.86376953	-0.020751953	0.20532227	0.47753906	0.08	0	19/3/2018	19	3	2018	16:27:10	59230	0.9	16	27	10	0	0.059814453	3.4562988	-0.031005859	-0.016357422	-0.90478516	9.2092285	0.13378906	0	0	0	0	0	0	0	0	0	0.90551758	0.094482422	0.22094727	-0.088623047	-0.091308594	0.041015625	0	44330	0	0	0
370	371	371	Category E	0.10791016	-0.14379883	-0.77978516	-0.041503906	0.2121582	0.48242188	0.08	0	19/3/2018	19	3	2018	16:27:11	59231	0	16	27	11	0	0.059814453	3.4562988	-0.028076172	-0.013427734	-0.89550781	1.6586914	0.22094727	0	0	0	0	0	0	0	0	0	0.89599609	0.10400391	0.38208008	0.13598633	-0.13012695	0.11572266	0	44330	0	0	0
371	372	372	Category E	0.083984375	-0.17993164	-0.80395508	0.011230469	0.22485352	0.47216797	0.08	0	19/3/2018	19	3	2018	16:27:11	59231	0.1	16	27	11	0	0.059814453	3.4562988	-0.021484375	-0.020507813	-0.91015625	6.2070313	0.21850586	0	0	0	0	0	0	0	0	0	0.91064453	0.089355469	0.37084961	0.10546875	-0.15917969	0.10620117	0	44330	0	0	0
372	373	373	Category E	0.17993164	-0.10791016	-1.2358398	0.031738281	0.23339844	0.46850586	0.08	0	19/3/2018	19	3	2018	16:27:11	59231	0.2	16	27	11	0	0.059814453	3.4562988	-0.016601563	-0.017089844	-0.9074707	14.058838	0.39331055	0	0	0	0	0	0	0	0	0	0.90771484	0.092285156	0.61547852	0.1965332	-0.090576172	-0.328125	0	44330	0	0	0
373	374	374	Category E	0.059814453	0.16796875	-0.81591797	0.076171875	0.23950195	0.46166992	0.08	0	19/3/2018	19	3	2018	16:27:11	59231	0.3	16	27	11	0	0.059814453	3.4562988	-0.012207031	-0.013427734	-0.91430664	16.441406	0.21875	0	0	0	0	0	0	0	0	0	0.91455078	0.085449219	0.35205078	0.072021484	0.18139648	0.098388672	0	44330	0	0	0
374	375	375	Category E	-0.095947266	0.095947266	-0.88793945	0.073974609	0.26367188	0.45117188	0.08	0	19/3/2018	19	3	2018	16:27:11	59231	0.4	16	27	11	0	0.059814453	3.4562988	-0.003662109	-0.014160156	-0.92553711	24.022461	0.1484375	0	0	0	0	0	0	0	0	0	0.92578125	0.07421875	0.23999023	-0.092041016	0.11010742	0.037597656	0	44330	0	0	0
375	376	376	Category J	0.17993164	0.2277832	-1.0439453	-0.17529297	-0.037841797	0.48095703	0.08	0	19/3/2018	19	3	2018	16:42:06	60126	0.4	16	42	6	0	0.060302734	3.4820801	0.002685547	-0.014648438	-0.91650391	43.652588	0.32617188	0	0	0	0	0	0	0	0	0	0.91650391	0.083496094	0.54711914	0.17700195	0.24243164	-0.12719727	0	44330	0	0	0
376	377	377	Category J	0	-0.20385742	-1.0319824	-0.12939453	-0.053710938	0.48852539	0.08	0	19/3/2018	19	3	2018	16:42:06	60126	0.5	16	42	6	0	0.060302734	3.4820801	0.005371094	-0.017822266	-0.92480469	66.69751	0.21435547	0	0	0	0	0	0	0	0	0	0.92504883	0.074951172	0.2980957	-0.005371094	-0.18579102	-0.10693359	0	44330	0	0	0
377	378	378	Category J	0.011962891	-0.38378906	-1.7878418	-0.080078125	-0.056152344	0.50366211	0.08	0	19/3/2018	19	3	2018	16:42:06	60126	0.6	16	42	6	0	0.060302734	3.4820801	0.007568359	-0.017578125	-0.91674805	81.370361	0.94458008	0	0	0	0	0	0	0	0	0	0.91699219	0.083007813	1.2409668	0.004150391	-0.3659668	-0.87084961	0	44330	0	0	0
378	379	379	Category J	-0.20385742	-0.011962891	-1.0439453	-0.11914063	-0.030517578	0.49536133	0.08	0	19/3/2018	19	3	2018	16:42:06	60126	0.7	16	42	6	0	0.060302734	3.4820801	0.012695313	-0.011962891	-0.93505859	95.654785	0.2421875	0	0	0	0	0	0	0	0	0	0.93530273	0.064697266	0.32543945	-0.21655273	0	-0.10864258	0	44330	0	0	0
379	380	380	Category J	-0.15576172	0.071777344	0.31176758	-0.28442383	0.019775391	0.43920898	0.08	0	19/3/2018	19	3	2018	16:42:06	60126	0.8	16	42	6	0	0.060302734	3.4820801	0.015136719	-0.011962891	-0.92553711	109.99536	1.251709	0	0	0	0	0	0	0	0	0	0.92553711	0.074462891	1.4919434	-0.17089844	0.083740234	1.2373047	0	44330	0	0	0
380	381	381	Category J	0.15576172	-0.13183594	-1.487793	-0.2824707	0.001464844	0.44165039	0.08	0	19/3/2018	19	3	2018	16:42:06	60126	0.9	16	42	6	0	0.060302734	3.4820801	0.019287109	-0.016845703	-0.93676758	117.14551	0.57910156	0	0	0	0	0	0	0	0	0	0.93701172	0.062988281	0.80224609	0.13623047	-0.11474609	-0.55078125	0	44330	0	0	0
381	382	382	Category J	0.2277832	0.20385742	-1.1638184	-0.17993164	-0.023925781	0.47729492	0.08	0	19/3/2018	19	3	2018	16:42:07	60127	0	16	42	7	0	0.060302734	3.4820801	0.022705078	-0.011962891	-0.9296875	118.53027	0.37866211	0	0	0	0	0	0	0	0	0	0.93017578	0.069824219	0.65478516	0.20483398	0.21582031	-0.23388672	0	44330	0	0	0
382	383	383	Category J	-0.071777344	-0.095947266	-0.31176758	-0.19238281	-0.097167969	0.47021484	0.08	0	19/3/2018	19	3	2018	16:42:07	60127	0.1	16	42	7	0	0.060302734	3.4820801	0.02734375	-0.0078125	-0.93969727	120.29785	0.6418457	0	0	0	0	0	0	0	0	0	0.94018555	0.059814453	0.81518555	-0.099121094	-0.087890625	0.62792969	0	44330	0	0	0
383	384	384	Category J	0.58789063	-0.37182617	-1.9799805	-0.16699219	-0.093017578	0.47363281	0.08	0	19/3/2018	19	3	2018	16:42:07	60127	0.2	16	42	7	0	0.060302734	3.4820801	0.030029297	-0.009033203	-0.93823242	112.66455	1.2358398	0	0	0	0	0	0	0	0	0	0.93896484	0.061035156	1.9619141	0.55761719	-0.36254883	-1.0415039	0	44330	0	0	0
384	385	385	Category J	0.047851563	0.047851563	0.23999023	-0.25610352	-0.048828125	0.44873047	0.08	0	19/3/2018	19	3	2018	16:42:07	60127	0.3	16	42	7	0	0.060302734	3.4820801	0.034179688	-0.012695313	-0.95629883	104.54565	1.197998	0	0	0	0	0	0	0	0	0	0.95703125	0.04296875	1.270752	0.013671875	0.060546875	1.1962891	0	44330	0	0	0
385	386	386	Category J	-0.39599609	0.11987305	-0.34790039	-0.28710938	-0.047851563	0.4362793	0.08	0	19/3/2018	19	3	2018	16:42:07	60127	0.4	16	42	7	0	0.060302734	3.4820801	0.039794922	-0.013916016	-0.96240234	89.550049	0.76513672	0	0	0	0	0	0	0	0	0	0.96313477	0.036865234	1.184082	-0.43579102	0.13378906	0.61450195	0	44330	0	0	0
386	387	387	Category J	0.37182617	0.14379883	-1.5598145	-0.18823242	-0.072265625	0.46704102	0.08	0	19/3/2018	19	3	2018	16:42:07	60127	0.5	16	42	7	0	0.060302734	3.4820801	0.037597656	-0.015136719	-0.94946289	72.36377	0.71337891	0	0	0	0	0	0	0	0	0	0.95043945	0.049560547	1.1032715	0.33398438	0.15893555	-0.61010742	0	44330	0	0	0
387	388	388	Category J	-0.011962891	-0.011962891	-0.095947266	-0.15600586	-0.12890625	0.47021484	0.08	0	19/3/2018	19	3	2018	16:42:07	60127	0.6	16	42	7	0	0.060302734	3.4820801	0.044189453	-0.013427734	-0.96313477	45.061035	0.86889648	0	0	0	0	0	0	0	0	0	0.96411133	0.035888672	0.92504883	-0.056152344	0.001464844	0.8671875	0	44330	0	0	0
388	389	389	Category J	0.15576172	-0.059814453	-1.4758301	-0.20385742	-0.10791016	0.45751953	0.08	0	19/3/2018	19	3	2018	16:42:07	60127	0.7	16	42	7	0	0.059814453	3.4417969	0.046630859	-0.015136719	-0.96411133	17.074707	0.52490234	0	0	0	0	0	0	0	0	0	0.96533203	0.034667969	0.66503906	0.10888672	-0.044433594	-0.51147461	0	44330	0	0	0
389	390	390	Category J	0.035888672	0.16796875	-0.059814453	-0.24047852	-0.028076172	0.45581055	0.08	0	19/3/2018	19	3	2018	16:42:07	60127	0.8	16	42	7	0	0.059814453	3.4417969	0.047119141	-0.016601563	-0.9777832	12.978271	0.93652344	0	0	0	0	0	0	0	0	0	0.97900391	0.020996094	1.1140137	-0.011230469	0.18457031	0.91796875	0	44330	0	0	0
390	391	391	Category J	-0.047851563	-0.047851563	-1.9558105	-0.2668457	-0.035888672	0.44604492	0.08	0	19/3/2018	19	3	2018	16:42:07	60127	0.9	16	42	7	0	0.059814453	3.4417969	0.044921875	-0.017089844	-0.9699707	10.595459	0.99047852	0	0	0	0	0	0	0	0	0	0.97119141	0.028808594	1.1091309	-0.092773438	-0.030517578	-0.9855957	0	44330	0	0	0
391	392	392	Category J	0.21582031	-0.10791016	-0.74389648	-0.25146484	-0.092285156	0.44384766	0.08	0	19/3/2018	19	3	2018	16:42:08	60128	0	16	42	8	0	0.059814453	3.4417969	0.051269531	-0.015625	-0.98022461	6.7873535	0.30224609	0	0	0	0	0	0	0	0	0	0.98168945	0.018310547	0.49291992	0.16430664	-0.092041016	0.23632813	0	44330	0	0	0
392	393	393	Category J	0.20385742	-0.26391602	-1.7878418	-0.22583008	-0.098632813	0.45532227	0.08	0	19/3/2018	19	3	2018	16:42:08	60128	0.1	16	42	8	0	0.059814453	3.4417969	0.054443359	-0.015869141	-0.97167969	11.619629	0.86572266	0	0	0	0	0	0	0	0	0	0.97338867	0.026611328	1.2128906	0.14916992	-0.24780273	-0.81591797	0	44330	0	0	0
393	394	394	Category J	-0.095947266	0.11987305	0	-0.28979492	-0.033203125	0.43676758	0.08	0	19/3/2018	19	3	2018	16:42:08	60128	0.2	16	42	8	0	0.059814453	3.4417969	0.065917969	-0.016845703	-0.9831543	8.8879395	1.0058594	0	0	0	0	0	0	0	0	0	0.9855957	0.014404297	1.2819824	-0.16186523	0.13671875	0.9831543	0	44330	0	0	0
394	395	395	Category J	-0.32397461	0.21582031	-0.34790039	-0.28027344	-0.016601563	0.44433594	0.08	0	19/3/2018	19	3	2018	16:42:08	60128	0.3	16	42	8	0	0.059814453	3.4417969	0.066650391	-0.019287109	-0.97509766	3.871582	0.77563477	0	0	0	0	0	0	0	0	0	0.9777832	0.022216797	1.253418	-0.390625	0.23510742	0.62719727	0	44330	0	0	0
395	396	396	Category J	0.26391602	-0.047851563	-1.1518555	-0.2175293	-0.065673828	0.46240234	0.08	0	19/3/2018	19	3	2018	16:42:08	60128	0.4	16	42	8	0	0.059814453	3.4417969	0.067871094	-0.018066406	-0.96386719	10.509521	0.27270508	0	0	0	0	0	0	0	0	0	0.96655273	0.033447266	0.41308594	0.19580078	-0.029541016	-0.18774414	0	44330	0	0	0
396	397	397	Category J	-0.059814453	0.035888672	-0.43188477	-0.19335938	-0.092285156	0.46704102	0.08	0	19/3/2018	19	3	2018	16:42:08	60128	0.5	16	42	8	0	0.059814453	3.4417969	0.076904297	-0.014892578	-0.97607422	25.915283	0.56347656	0	0	0	0	0	0	0	0	0	0.97924805	0.020751953	0.73193359	-0.13671875	0.05078125	0.54418945	0	44330	0	0	0
397	398	398	Category J	0	0.20385742	-0.88793945	-0.20947266	-0.025878906	0.47167969	0.08	0	19/3/2018	19	3	2018	16:42:08	60128	0.6	16	42	8	0	0.059814453	3.4417969	0.078369141	-0.016601563	-0.96875	20.335938	0.24780273	0	0	0	0	0	0	0	0	0	0.97216797	0.027832031	0.38012695	-0.078369141	0.22045898	0.080810547	0	44330	0	0	0
398	399	399	Category J	0.13183594	0.19189453	-0.52783203	-0.24829102	0.025878906	0.45703125	0.08	0	19/3/2018	19	3	2018	16:42:08	60128	0.7	16	42	8	0	0.059814453	3.4417969	0.085205078	-0.016357422	-0.98217773	0.049560547	0.50219727	0	0	0	0	0	0	0	0	0	0.98608398	0.013916016	0.70922852	0.046386719	0.20825195	0.4543457	0	44330	0	0	0
399	400	400	Category J	0.17993164	-0.15576172	-0.63598633	-0.27416992	-0.040283203	0.43701172	0.08	0	19/3/2018	19	3	2018	16:42:08	60128	0.8	16	42	8	0	0.059814453	3.4417969	0.085449219	-0.012695313	-0.97167969	6.3818359	0.37670898	0	0	0	0	0	0	0	0	0	0.9753418	0.024658203	0.57299805	0.094238281	-0.14282227	0.33569336	0	44330	0	0	0
400	401	401	Category J	-0.15576172	-0.023925781	-0.095947266	-0.27978516	-0.087402344	0.43359375	0.08	0	19/3/2018	19	3	2018	16:42:08	60128	0.9	16	42	8	0	0.059814453	3.4417969	0.083007813	-0.009277344	-0.96386719	13.796387	0.90014648	0	0	0	0	0	0	0	0	0	0.9675293	0.032470703	1.1213379	-0.23876953	-0.014404297	0.86791992	0	44330	0	0	0
401	402	402	Category J	0.26391602	-0.14379883	-1.5839844	-0.28222656	-0.048828125	0.43652344	0.08	0	19/3/2018	19	3	2018	16:42:09	60129	0	16	42	9	0	0.059814453	3.4417969	0.08984375	-0.009521484	-0.96459961	12.888672	0.65673828	0	0	0	0	0	0	0	0	0	0.96899414	0.031005859	0.92724609	0.17382813	-0.1340332	-0.61914063	0	44330	0	0	0
402	403	403	Category J	-0.023925781	0.13183594	-0.15576172	-0.25244141	0.007568359	0.45556641	0.08	0	19/3/2018	19	3	2018	16:42:09	60129	0.1	16	42	9	0	0.059814453	3.4417969	0.092285156	-0.007324219	-0.95727539	3.3833008	0.82177734	0	0	0	0	0	0	0	0	0	0.96166992	0.038330078	1.0571289	-0.11621094	0.13916016	0.80151367	0	44330	0	0	0
403	404	404	Category J	0.17993164	-0.083984375	-1.6679688	-0.28393555	-0.021240234	0.43310547	0.08	0	19/3/2018	19	3	2018	16:42:09	60129	0.2	16	42	9	0	0.059814453	3.4417969	0.090332031	-0.004882813	-0.95581055	9.7929688	0.72167969	0	0	0	0	0	0	0	0	0	0.96020508	0.039794922	0.88012695	0.089355469	-0.078857422	-0.71191406	0	44330	0	0	0
404	405	405	Category J	0.21582031	-0.17993164	-1.1518555	-0.21289063	-0.096191406	0.45556641	0.08	0	19/3/2018	19	3	2018	16:42:09	60129	0.3	16	42	9	0	0.059814453	3.4417969	0.085693359	-0.005126953	-0.94677734	10.213135	0.29907227	0	0	0	0	0	0	0	0	0	0.95068359	0.049316406	0.50952148	0.12988281	-0.17456055	-0.20483398	0	44330	0	0	0
405	406	406	Category J	0.69580078	-0.2277832	-2.1838379	-0.26733398	-0.08203125	0.44091797	0.08	0	19/3/2018	19	3	2018	16:42:09	60129	0.4	16	42	9	0	0.059814453	3.4417969	0.085693359	-0.004150391	-0.95898438	8.7299805	1.3862305	0	0	0	0	0	0	0	0	0	0.96289063	0.037109375	2.0581055	0.60986328	-0.22338867	-1.2246094	0	44330	0	0	0
406	407	407	Category J	0.19189453	-0.023925781	-0.26391602	-0.31323242	-0.0078125	0.42675781	0.08	0	19/3/2018	19	3	2018	16:42:09	60129	0.5	16	42	9	0	0.059814453	3.4417969	0.087890625	-0.006591797	-0.95605469	16.454102	0.69995117	0	0	0	0	0	0	0	0	0	0.96020508	0.039794922	0.81323242	0.10375977	-0.017089844	0.69213867	0	44330	0	0	0
407	408	408	Category J	-0.57592773	0.19189453	-0.011962891	-0.32861328	0.017822266	0.41503906	0.08	0	19/3/2018	19	3	2018	16:42:09	60129	0.6	16	42	9	0	0.059814453	3.4417969	0.087646484	-0.004150391	-0.95874023	17.676758	1.1726074	0	0	0	0	0	0	0	0	0	0.96264648	0.037353516	1.8063965	-0.66357422	0.19604492	0.94677734	0	44330	0	0	0
408	409	409	Category J	0.26391602	0.15576172	-2.171875	-0.27490234	-0.042480469	0.43969727	0.08	0	19/3/2018	19	3	2018	16:42:09	60129	0.7	16	42	9	0	0.059814453	3.4417969	0.083740234	-0.005371094	-0.96484375	9.6384277	1.2307129	0	0	0	0	0	0	0	0	0	0.96850586	0.031494141	1.5478516	0.17993164	0.16113281	-1.2067871	0	44330	0	0	0
409	410	410	Category J	0.011962891	0.15576172	-0.16796875	-0.18164063	-0.11206055	0.46191406	0.08	0	19/3/2018	19	3	2018	16:42:09	60129	0.8	16	42	9	0	0.059814453	3.4417969	0.08203125	-0.002929688	-0.95922852	5.076416	0.81005859	0	0	0	0	0	0	0	0	0	0.96264648	0.037353516	1.0202637	-0.070068359	0.15869141	0.79125977	0	44330	0	0	0
410	411	411	Category J	0.43188477	-0.55175781	-2.0517578	-0.22509766	-0.083984375	0.44799805	0.08	0	19/3/2018	19	3	2018	16:42:09	60129	0.9	16	42	9	0	0.059814453	3.4417969	0.081298828	-0.002685547	-0.96875	2.2241211	1.2634277	0	0	0	0	0	0	0	0	0	0.97216797	0.027832031	1.9821777	0.3503418	-0.54882813	-1.0827637	0	44330	0	0	0
411	412	412	Category J	0.10791016	0.17993164	-0.70776367	-0.27636719	0.001953125	0.44775391	0.08	0	19/3/2018	19	3	2018	16:42:10	60130	0	16	42	10	0	0.059814453	3.4417969	0.084472656	-0.000244141	-0.96313477	1.3862305	0.31347656	0	0	0	0	0	0	0	0	0	0.96679688	0.033203125	0.45898438	0.023193359	0.18017578	0.25537109	0	44330	0	0	0
412	413	413	Category J	0.023925781	0.10791016	-1.3439941	-0.29589844	-0.022949219	0.43701172	0.08	0	19/3/2018	19	3	2018	16:42:10	60130	0.1	16	42	10	0	0.059814453	3.4417969	0.088134766	-0.000244141	-0.96826172	0.7980957	0.39624023	0	0	0	0	0	0	0	0	0	0.97216797	0.027832031	0.5480957	-0.064208984	0.1081543	-0.37548828	0	44330	0	0	0
413	414	414	Category J	0.38378906	-0.023925781	-1.5839844	-0.24438477	-0.1081543	0.44287109	0.08	0	19/3/2018	19	3	2018	16:42:10	60130	0.2	16	42	10	0	0.059814453	3.4417969	0.086425781	-0.002685547	-0.97363281	0.99291992	0.67895508	0	0	0	0	0	0	0	0	0	0.97753906	0.022460938	0.9284668	0.29711914	-0.020996094	-0.61010742	0	44330	0	0	0
414	415	415	Category J	-0.035888672	-0.047851563	-0.55175781	-0.23266602	-0.10668945	0.44799805	0.08	0	19/3/2018	19	3	2018	16:42:10	60130	0.3	16	42	10	0	0.059814453	3.4417969	0.085693359	-0.005126953	-0.96728516	6.9692383	0.43505859	0	0	0	0	0	0	0	0	0	0.97119141	0.028808594	0.57983398	-0.12158203	-0.042480469	0.41552734	0	44330	0	0	0
415	416	416	Category J	0.035888672	-0.20385742	-1.5358887	-0.27294922	-0.032958984	0.44799805	0.08	0	19/3/2018	19	3	2018	16:42:10	60130	0.4	16	42	10	0	0.059814453	3.4417969	0.088623047	-0.006347656	-0.97290039	5.2004395	0.59887695	0	0	0	0	0	0	0	0	0	0.97680664	0.023193359	0.81298828	-0.052734375	-0.19726563	-0.56274414	0	44330	0	0	0
416	417	417	Category J	-0.11987305	0.14379883	-0.16796875	-0.26049805	0.022216797	0.45458984	0.08	0	19/3/2018	19	3	2018	16:42:10	60130	0.5	16	42	10	0	0.059814453	3.4417969	0.090332031	-0.010009766	-0.96728516	0.93115234	0.84082031	0	0	0	0	0	0	0	0	0	0.97143555	0.028564453	1.1635742	-0.21020508	0.15380859	0.79931641	0	44330	0	0	0
417	418	418	Category J	0.035888672	0.059814453	-2.171875	-0.25683594	-0.029052734	0.4543457	0.08	0	19/3/2018	19	3	2018	16:42:10	60130	0.6	16	42	10	0	0.059814453	3.4417969	0.090332031	-0.007324219	-0.9597168	2.2585449	1.2148438	0	0	0	0	0	0	0	0	0	0.96411133	0.035888672	1.3337402	-0.054443359	0.067138672	-1.2119141	0	44330	0	0	0
418	419	419	Category J	-0.095947266	0.059814453	0.023925781	-0.20361328	-0.084716797	0.46801758	0.08	0	19/3/2018	19	3	2018	16:42:10	60130	0.7	16	42	10	0	0.059814453	3.4417969	0.089355469	-0.006591797	-0.95849609	2.0510254	1.0019531	0	0	0	0	0	0	0	0	0	0.96264648	0.037353516	1.2346191	-0.18530273	0.06640625	0.98242188	0	44330	0	0	0
419	420	420	Category J	0.059814453	-0.3359375	-1.9318848	-0.24560547	-0.053466797	0.45507813	0.08	0	19/3/2018	19	3	2018	16:42:10	60130	0.8	16	42	10	0	0.059814453	3.4417969	0.093017578	-0.006591797	-0.95141602	8.197998	1.0344238	0	0	0	0	0	0	0	0	0	0.95605469	0.043945313	1.3427734	-0.033203125	-0.32910156	-0.98022461	0	44330	0	0	0
420	421	421	Category J	0.21582031	0.26391602	-0.3359375	-0.25097656	0.023193359	0.45800781	0.08	0	19/3/2018	19	3	2018	16:42:10	60130	0.9	16	42	10	0	0.059814453	3.4417969	0.093505859	-0.006103516	-0.9753418	0.30664063	0.70483398	0	0	0	0	0	0	0	0	0	0.97998047	0.020019531	1.0314941	0.12207031	0.27001953	0.6394043	0	44330	0	0	0
421	422	422	Category J	-0.059814453	0.20385742	-1.7998047	-0.22070313	-0.001953125	0.46801758	0.08	0	19/3/2018	19	3	2018	16:42:11	60131	0	16	42	11	0	0.059814453	3.4417969	0.093017578	-0.005859375	-0.96972656	1.7573242	0.86962891	0	0	0	0	0	0	0	0	0	0.97412109	0.025878906	1.192627	-0.15283203	0.2097168	-0.82983398	0	44330	0	0	0
422	423	423	Category J	-0.011962891	-0.27587891	-0.63598633	-0.23364258	-0.10913086	0.44702148	0.08	0	19/3/2018	19	3	2018	16:42:11	60131	0.1	16	42	11	0	0.059814453	3.4417969	0.090820313	-0.008789063	-0.96191406	4.7539063	0.43359375	0	0	0	0	0	0	0	0	0	0.96630859	0.033691406	0.69580078	-0.1027832	-0.2668457	0.32592773	0	44330	0	0	0
423	424	424	Category J	0.059814453	-0.26391602	-2.3759766	-0.25610352	-0.081298828	0.44335938	0.08	0	19/3/2018	19	3	2018	16:42:11	60131	0.2	16	42	11	0	0.059814453	3.4417969	0.090820313	-0.011230469	-0.97558594	12.701904	1.4230957	0	0	0	0	0	0	0	0	0	0.97998047	0.020019531	1.6838379	-0.031005859	-0.25244141	-1.4001465	0	44330	0	0	0
424	425	425	Category J	0.31176758	0.071777344	-1.3918457	-0.25683594	0.019042969	0.45849609	0.08	0	19/3/2018	19	3	2018	16:42:11	60131	0.3	16	42	11	0	0.059814453	3.4417969	0.084228516	-0.006103516	-0.96362305	12.017334	0.4909668	0	0	0	0	0	0	0	0	0	0.96728516	0.032714844	0.73364258	0.22729492	0.077880859	-0.42797852	0	44330	0	0	0
425	426	426	Category J	-0.37182617	0	0.10791016	-0.28222656	0.045166016	0.44677734	0.08	0	19/3/2018	19	3	2018	16:42:11	60131	0.4	16	42	11	0	0.059814453	3.4417969	0.086425781	-0.006835938	-0.97753906	3.7443848	1.1782227	0	0	0	0	0	0	0	0	0	0.98144531	0.018554688	1.5510254	-0.45825195	0.006835938	1.0854492	0	44330	0	0	0
426	427	427	Category J	0.29980469	0.27587891	-1.9199219	-0.37573242	-0.044921875	0.37963867	0.08	0	19/3/2018	19	3	2018	16:42:11	60131	0.5	16	42	11	0	0.059570313	3.515918	0.094238281	-0.008544922	-0.98413086	5.3181152	0.99902344	0	0	0	0	0	0	0	0	0	0.98876953	0.011230469	1.425293	0.20532227	0.28442383	-0.93554688	0	44330	0	0	0
427	428	428	Category J	0.047851563	-0.035888672	-0.76782227	-0.24072266	-0.10400391	0.44189453	0.08	0	19/3/2018	19	3	2018	16:42:11	60131	0.6	16	42	11	0	0.059570313	3.515918	0.092041016	-0.010253906	-0.97558594	10.318848	0.21411133	0	0	0	0	0	0	0	0	0	0.97998047	0.020019531	0.27783203	-0.044189453	-0.025390625	0.20776367	0	44330	0	0	0
428	429	429	Category J	0.095947266	-0.047851563	-2.1237793	-0.28588867	-0.030761719	0.43969727	0.08	0	19/3/2018	19	3	2018	16:42:11	60131	0.7	16	42	11	0	0.059570313	3.515918	0.094970703	-0.010009766	-0.9855957	11.030762	1.1386719	0	0	0	0	0	0	0	0	0	0.99023438	0.009765625	1.1765137	0.000732422	-0.037597656	-1.1379395	0	44330	0	0	0
429	430	430	Category J	-0.047851563	-0.035888672	-0.2277832	-0.32202148	0.032714844	0.42089844	0.08	0	19/3/2018	19	3	2018	16:42:11	60131	0.8	16	42	11	0	0.059570313	3.515918	0.095947266	-0.009521484	-0.97851563	3.7321777	0.76489258	0	0	0	0	0	0	0	0	0	0.9831543	0.016845703	0.92089844	-0.14379883	-0.026123047	0.75073242	0	44330	0	0	0
430	431	431	Category J	0.095947266	0.13183594	-1.8837891	-0.36816406	-0.010253906	0.38842773	0.08	0	19/3/2018	19	3	2018	16:42:11	60131	0.9	16	42	11	0	0.059570313	3.515918	0.097900391	-0.011474609	-0.98925781	2.7409668	0.90576172	0	0	0	0	0	0	0	0	0	0.99414063	0.005859375	1.0397949	-0.001953125	0.14331055	-0.89428711	0	44330	0	0	0
431	432	432	Category J	0.40795898	-0.011962891	-0.15576172	-0.33374023	-0.0859375	0.39550781	0.08	0	19/3/2018	19	3	2018	16:42:12	60132	0	16	42	12	0	0.059570313	3.515918	0.10131836	-0.010498047	-0.97631836	1.5646973	0.87597656	0	0	0	0	0	0	0	0	0	0.98168945	0.018310547	1.1286621	0.30639648	-0.001220703	0.82055664	0	44330	0	0	0
432	433	433	Category J	0.75585938	-0.071777344	-1.9677734	-0.34106445	-0.057128906	0.39697266	0.08	0	19/3/2018	19	3	2018	16:42:12	60132	0.1	16	42	12	0	0.059570313	3.515918	0.10083008	-0.009277344	-0.97827148	5.6364746	1.1879883	0	0	0	0	0	0	0	0	0	0.98364258	0.016357422	1.706543	0.65478516	-0.062255859	-0.98925781	0	44330	0	0	0
433	434	434	Category J	0.20385742	-0.059814453	-0.32397461	-0.37646484	0.002685547	0.37988281	0.08	0	19/3/2018	19	3	2018	16:42:12	60132	0.2	16	42	12	0	0.059570313	3.515918	0.10107422	-0.005371094	-0.96704102	6.1040039	0.65356445	0	0	0	0	0	0	0	0	0	0.97241211	0.027587891	0.80029297	0.10253906	-0.054199219	0.64306641	0	44330	0	0	0
434	435	435	Category J	-0.023925781	0.15576172	-0.059814453	-0.36645508	-0.010253906	0.37841797	0.08	0	19/3/2018	19	3	2018	16:42:12	60132	0.3	16	42	12	0	0.059570313	3.515918	0.10498047	-0.006591797	-0.97827148	4.8933105	0.94165039	0	0	0	0	0	0	0	0	0	0.98388672	0.016113281	1.2099609	-0.12890625	0.16235352	0.91845703	0	44330	0	0	0
435	436	436	Category J	0.46777344	0.37182617	-1.8598633	-0.36572266	-0.067382813	0.38110352	0.08	0	19/3/2018	19	3	2018	16:42:12	60132	0.4	16	42	12	0	0.059570313	3.515918	0.11181641	-0.009033203	-0.98535156	8.1281738	1.0180664	0	0	0	0	0	0	0	0	0	0.99169922	0.008300781	1.6113281	0.35571289	0.38085938	-0.87426758	0	44330	0	0	0
436	437	437	Category J	-0.023925781	-0.023925781	-0.20385742	-0.30639648	-0.0703125	0.41943359	0.08	0	19/3/2018	19	3	2018	16:42:12	60132	0.5	16	42	12	0	0.059570313	3.515918	0.11108398	-0.008056641	-0.98193359	14.390137	0.78979492	0	0	0	0	0	0	0	0	0	0.98828125	0.01171875	0.92871094	-0.13500977	-0.015625	0.77807617	0	44330	0	0	0
437	438	438	Category J	0.52783203	0	-2.0039063	-0.33886719	0.006591797	0.41357422	0.08	0	19/3/2018	19	3	2018	16:42:12	60132	0.6	16	42	12	0	0.059570313	3.515918	0.11425781	-0.008544922	-0.98754883	17.879883	1.097168	0	0	0	0	0	0	0	0	0	0.99414063	0.005859375	1.4382324	0.41333008	0.008544922	-1.0161133	0	44330	0	0	0
438	439	439	Category J	-0.035888672	0.11987305	0.035888672	-0.37207031	0.085449219	0.38574219	0.08	0	19/3/2018	19	3	2018	16:42:12	60132	0.7	16	42	12	0	0.059570313	3.515918	0.1171875	-0.010742188	-0.98754883	11.973389	1.0429688	0	0	0	0	0	0	0	0	0	0.99462891	0.005371094	1.3076172	-0.15307617	0.13061523	1.0234375	0	44330	0	0	0
439	440	440	Category J	-0.41992188	0.10791016	-0.50390625	-0.37744141	0.086181641	0.37890625	0.08	0	19/3/2018	19	3	2018	16:42:12	60132	0.8	16	42	12	0	0.059570313	3.515918	0.1184082	-0.013183594	-0.99243164	8.0310059	0.73706055	0	0	0	0	0	0	0	0	0	0.99951172	0.000488281	1.1479492	-0.53833008	0.12109375	0.48852539	0	44330	0	0	0
440	441	441	Category J	0.37182617	-0.095947266	-1.1398926	-0.31420898	0.012695313	0.42529297	0.08	0	19/3/2018	19	3	2018	16:42:12	60132	0.9	16	42	12	0	0.059570313	3.515918	0.11865234	-0.011230469	-0.99609375	12.515137	0.30297852	0	0	0	0	0	0	0	0	0	1.0031738	0.003173828	0.48120117	0.25292969	-0.084472656	-0.14355469	0	44330	0	0	0
441	442	442	Category J	0.047851563	-0.071777344	-0.49194336	-0.19482422	-0.035400391	0.47363281	0.08	0	19/3/2018	19	3	2018	16:42:13	60133	0	16	42	13	0	0.059570313	3.515918	0.12329102	-0.010986328	-1.0058594	17.306152	0.52319336	0	0	0	0	0	0	0	0	0	1.0136719	0.013671875	0.65039063	-0.075439453	-0.060546875	0.51391602	0	44330	0	0	0
442	443	443	Category J	-0.11987305	0.035888672	-1.0559082	-0.19458008	0.044677734	0.48364258	0.08	0	19/3/2018	19	3	2018	16:42:13	60133	0.1	16	42	13	0	0.059570313	3.515918	0.12255859	-0.009277344	-0.99731445	11.973877	0.25366211	0	0	0	0	0	0	0	0	0	1.0048828	0.004882813	0.34643555	-0.24243164	0.045166016	-0.058349609	0	44330	0	0	0
443	444	444	Category J	-0.2277832	0.059814453	-0.16796875	-0.23730469	0.065673828	0.46240234	0.08	0	19/3/2018	19	3	2018	16:42:13	60133	0.2	16	42	13	0	0.059570313	3.515918	0.12548828	-0.010986328	-1.0063477	4.9829102	0.91259766	0	0	0	0	0	0	0	0	0	1.0141602	0.014160156	1.2626953	-0.35327148	0.070800781	0.83837891	0	44330	0	0	0
444	445	445	Category J	-0.047851563	0.095947266	-1.8479004	-0.29150391	0.035400391	0.44042969	0.08	0	19/3/2018	19	3	2018	16:42:13	60133	0.3	16	42	13	0	0.059570313	3.515918	0.12573242	-0.010009766	-0.99658203	5.5930176	0.875	0	0	0	0	0	0	0	0	0	1.0043945	0.004394531	1.1308594	-0.17358398	0.10595703	-0.85107422	0	44330	0	0	0
445	446	446	Category J	0.27587891	-0.095947266	-0.46777344	-0.25195313	-0.021972656	0.45654297	0.08	0	19/3/2018	19	3	2018	16:42:13	60133	0.4	16	42	13	0	0.059570313	3.515918	0.12524414	-0.0078125	-0.9934082	6.9516602	0.55395508	0	0	0	0	0	0	0	0	0	1.0014648	0.001464844	0.7644043	0.15039063	-0.087890625	0.52563477	0	44330	0	0	0
446	447	447	Category J	0.29980469	0.21582031	-1.2597656	-0.26977539	-0.012939453	0.45141602	0.08	0	19/3/2018	19	3	2018	16:42:13	60133	0.5	16	42	13	0	0.059570313	3.515918	0.11914063	-0.005126953	-0.97729492	0.83105469	0.40136719	0	0	0	0	0	0	0	0	0	0.984375	0.015625	0.68383789	0.18041992	0.22094727	-0.2824707	0	44330	0	0	0
447	448	448	Category J	-0.059814453	-0.21582031	-1.4157715	-0.29516602	0.035400391	0.4375	0.08	0	19/3/2018	19	3	2018	16:42:13	60133	0.6	16	42	13	0	0.059570313	3.515918	0.11914063	-0.004882813	-0.98535156	9.3188477	0.51147461	0	0	0	0	0	0	0	0	0	0.99243164	0.007568359	0.82006836	-0.17895508	-0.21069336	-0.43017578	0	44330	0	0	0
448	449	449	Category J	0.023925781	0.035888672	-0.32397461	-0.27319336	0.042724609	0.45092773	0.08	0	19/3/2018	19	3	2018	16:42:13	60133	0.7	16	42	13	0	0.059570313	3.515918	0.12890625	-0.007324219	-0.99633789	8.0900879	0.68188477	0	0	0	0	0	0	0	0	0	1.0046387	0.004638672	0.82104492	-0.10498047	0.043212891	0.67236328	0	44330	0	0	0
449	450	450	Category J	-0.17993164	-0.095947266	-1.6318359	-0.30200195	0.015625	0.43359375	0.08	0	19/3/2018	19	3	2018	16:42:13	60133	0.8	16	42	13	0	0.059570313	3.515918	0.12817383	-0.009765625	-0.98022461	10.173828	0.72558594	0	0	0	0	0	0	0	0	0	0.98876953	0.011230469	1.0456543	-0.30810547	-0.0859375	-0.65136719	0	44330	0	0	0
450	451	451	Category J	0.37182617	0.047851563	-0.32397461	-0.29931641	-0.053466797	0.42504883	0.08	0	19/3/2018	19	3	2018	16:42:13	60133	0.9	16	42	13	0	0.059570313	3.515918	0.13061523	-0.011962891	-0.98925781	16.251709	0.71020508	0	0	0	0	0	0	0	0	0	0.99804688	0.001953125	0.96630859	0.2409668	0.059814453	0.6652832	0	44330	0	0	0
451	452	452	Category J	0.35986328	-0.17993164	-1.2119141	-0.28686523	-0.061035156	0.43286133	0.08	0	19/3/2018	19	3	2018	16:42:14	60134	0	16	42	14	0	0.059570313	3.515918	0.12792969	-0.005126953	-0.97460938	22.153564	0.37475586	0	0	0	0	0	0	0	0	0	0.98291016	0.017089844	0.64355469	0.23168945	-0.17456055	-0.23706055	0	44330	0	0	0
452	453	453	Category J	0.059814453	-0.2878418	-1.6679688	-0.31591797	-0.002685547	0.421875	0.08	0	19/3/2018	19	3	2018	16:42:14	60134	0.1	16	42	14	0	0.059570313	3.515918	0.12915039	-0.007324219	-0.9765625	23.123291	0.74902344	0	0	0	0	0	0	0	0	0	0.98510742	0.014892578	1.0410156	-0.069335938	-0.28027344	-0.69116211	0	44330	0	0	0
453	454	454	Category J	0	-0.035888672	-0.31176758	-0.27709961	0.001220703	0.43701172	0.08	0	19/3/2018	19	3	2018	16:42:14	60134	0.2	16	42	14	0	0.059570313	3.515918	0.1315918	-0.008544922	-0.97119141	23.950195	0.67285156	0	0	0	0	0	0	0	0	0	0.97998047	0.020019531	0.81811523	-0.1315918	-0.027099609	0.65942383	0	44330	0	0	0
454	455	455	Category J	0.13183594	0	-1.3317871	-0.28564453	-0.023681641	0.43994141	0.08	0	19/3/2018	19	3	2018	16:42:14	60134	0.3	16	42	14	0	0.059570313	3.515918	0.12890625	-0.008300781	-0.96240234	31.620117	0.36914063	0	0	0	0	0	0	0	0	0	0.97119141	0.028808594	0.38012695	0.002685547	0.008300781	-0.36914063	0	44330	0	0	0
455	456	456	Category J	0.31176758	-0.071777344	-0.59985352	-0.25683594	-0.078857422	0.43823242	0.08	0	19/3/2018	19	3	2018	16:42:14	60134	0.4	16	42	14	0	0.059570313	3.515918	0.13183594	-0.0078125	-0.96679688	31.39624	0.41357422	0	0	0	0	0	0	0	0	0	0.97558594	0.024414063	0.6105957	0.1796875	-0.063720703	0.36694336	0	44330	0	0	0
456	457	457	Category J	0	0.011962891	-0.43188477	-0.22045898	-0.12329102	0.45068359	0.08	0	19/3/2018	19	3	2018	16:42:14	60134	0.5	16	42	14	0	0.059570313	3.515918	0.13378906	-0.005126953	-0.95849609	30.222168	0.54370117	0	0	0	0	0	0	0	0	0	0.96801758	0.031982422	0.67797852	-0.13378906	0.017089844	0.52661133	0	44330	0	0	0
457	458	458	Category J	-0.059814453	-0.32397461	-1.6918945	-0.23291016	-0.076904297	0.45166016	0.08	0	19/3/2018	19	3	2018	16:42:14	60134	0.6	16	42	14	0	0.059570313	3.515918	0.13818359	-0.006835938	-0.9675293	26.603271	0.81469727	0	0	0	0	0	0	0	0	0	0.97753906	0.022460938	1.2390137	-0.19799805	-0.31689453	-0.72412109	0	44330	0	0	0
458	459	459	Category J	0.083984375	0	-0.47998047	-0.25708008	-0.045410156	0.44799805	0.08	0	19/3/2018	19	3	2018	16:42:14	60134	0.7	16	42	14	0	0.059570313	3.515918	0.14038086	-0.0078125	-0.95166016	25.406494	0.47509766	0	0	0	0	0	0	0	0	0	0.96191406	0.038085938	0.53613281	-0.056396484	0.0078125	0.47167969	0	44330	0	0	0
459	460	460	Category J	-0.10791016	0.10791016	-1.5959473	-0.26953125	-0.050048828	0.44287109	0.08	0	19/3/2018	19	3	2018	16:42:14	60134	0.8	16	42	14	0	0.059570313	3.515918	0.14404297	-0.008789063	-0.96337891	20.880127	0.69067383	0	0	0	0	0	0	0	0	0	0.97412109	0.025878906	1.0014648	-0.25195313	0.11669922	-0.63232422	0	44330	0	0	0
460	461	461	Category J	0.10791016	-0.11987305	-1.0319824	-0.29199219	-0.11010742	0.41870117	0.08	0	19/3/2018	19	3	2018	16:42:14	60134	0.9	16	42	14	0	0.059570313	3.515918	0.14599609	-0.004882813	-0.95068359	13.768555	0.14550781	0	0	0	0	0	0	0	0	0	0.96191406	0.038085938	0.23413086	-0.038085938	-0.11474609	-0.081054688	0	44330	0	0	0
461	462	462	Category J	0.059814453	-0.035888672	-0.55175781	-0.28491211	-0.12939453	0.41821289	0.08	0	19/3/2018	19	3	2018	16:42:15	60135	0	16	42	15	0	0.059570313	3.515918	0.14599609	-0.008300781	-0.95776367	11.156738	0.41601563	0	0	0	0	0	0	0	0	0	0.96899414	0.031005859	0.51977539	-0.086181641	-0.02734375	0.40600586	0	44330	0	0	0
462	463	463	Category J	-0.083984375	-0.27587891	-1.4038086	-0.3203125	-0.11181641	0.39599609	0.08	0	19/3/2018	19	3	2018	16:42:15	60135	0.1	16	42	15	0	0.059570313	3.515918	0.14916992	-0.010742188	-0.94677734	11.740234	0.57739258	0	0	0	0	0	0	0	0	0	0.95849609	0.041503906	0.95532227	-0.2331543	-0.26489258	-0.45678711	0	44330	0	0	0
463	464	464	Category J	0.059814453	0.023925781	-1.0197754	-0.33203125	-0.099853516	0.39208984	0.08	0	19/3/2018	19	3	2018	16:42:15	60135	0.2	16	42	15	0	0.059570313	3.515918	0.15087891	-0.005859375	-0.94946289	14.329834	0.11865234	0	0	0	0	0	0	0	0	0	0.96142578	0.038574219	0.19116211	-0.091064453	0.029785156	-0.070068359	0	44330	0	0	0
464	465	465	Category L	0.2277832	-0.011962891	-0.87597656	-0.2121582	-0.18237305	0.42553711	0.08	0	19/3/2018	19	3	2018	16:42:22	60142	0.8	16	42	22	0	0.059814453	3.4417969	0.15332031	-0.006103516	-0.93505859	14.438965	0.094970703	0	0	0	0	0	0	0	0	0	0.94750977	0.052490234	0.13916016	0.07421875	-0.005615234	0.059082031	0	44330	0	0	0
465	466	466	Category L	0.2277832	0	-0.87597656	-0.21630859	-0.18847656	0.42724609	0.08	0	19/3/2018	19	3	2018	16:42:22	60142	0.9	16	42	22	0	0.059814453	3.4224609	0.14941406	-0.009521484	-0.93481445	19.208008	0.098388672	0	0	0	0	0	0	0	0	0	0.9465332	0.053466797	0.14672852	0.078125	0.009521484	0.058837891	0	44330	0	0	0
466	467	467	Category L	0.20385742	0	-0.87597656	-0.21899414	-0.18798828	0.43017578	0.08	0	19/3/2018	19	3	2018	16:42:23	60143	0	16	42	23	0	0.059814453	3.4224609	0.15136719	-0.007324219	-0.93701172	22.227295	0.080810547	0	0	0	0	0	0	0	0	0	0.94921875	0.05078125	0.12084961	0.052246094	0.007324219	0.061035156	0	44330	0	0	0
467	468	468	Category L	0.21582031	0	-0.88793945	-0.21459961	-0.17871094	0.42724609	0.08	0	19/3/2018	19	3	2018	16:42:23	60143	0.1	16	42	23	0	0.059814453	3.4224609	0.14013672	-0.009277344	-0.94067383	28.115723	0.092529297	0	0	0	0	0	0	0	0	0	0.95092773	0.049072266	0.13769531	0.075439453	0.009277344	0.052734375	0	44330	0	0	0
468	469	469	Category L	0.2277832	-0.011962891	-0.91186523	-0.22070313	-0.18212891	0.42724609	0.08	0	19/3/2018	19	3	2018	16:42:23	60143	0.2	16	42	23	0	0.059814453	3.4224609	0.13793945	-0.017089844	-0.9375	30.169189	0.093261719	0	0	0	0	0	0	0	0	0	0.94775391	0.052246094	0.12036133	0.089599609	0.005126953	0.025634766	0	44330	0	0	0
469	470	470	Category L	0.20385742	0.011962891	-0.91186523	-0.21557617	-0.18212891	0.43041992	0.08	0	19/3/2018	19	3	2018	16:42:23	60143	0.3	16	42	23	0	0.059814453	3.4224609	0.13891602	-0.019775391	-0.92993164	29.298584	0.07421875	0	0	0	0	0	0	0	0	0	0.94042969	0.059570313	0.11450195	0.064697266	0.031738281	0.018066406	0	44330	0	0	0
470	471	471	Category L	0.21582031	0.023925781	-0.93579102	-0.21386719	-0.18579102	0.42944336	0.08	0	19/3/2018	19	3	2018	16:42:23	60143	0.4	16	42	23	0	0.059814453	3.4224609	0.12304688	-0.026367188	-0.93994141	29.955322	0.10546875	0	0	0	0	0	0	0	0	0	0.94848633	0.051513672	0.1472168	0.092529297	0.050292969	0.004150391	0	44330	0	0	0
471	472	472	Category L	0.19189453	0	-0.89990234	-0.21557617	-0.18115234	0.42944336	0.08	0	19/3/2018	19	3	2018	16:42:23	60143	0.5	16	42	23	0	0.059814453	3.4224609	0.12280273	-0.029052734	-0.91650391	29.340088	0.076660156	0	0	0	0	0	0	0	0	0	0.92504883	0.074951172	0.11450195	0.068847656	0.029052734	0.016601563	0	44330	0	0	0
472	473	473	Category L	0.21582031	0.047851563	-0.88793945	-0.21582031	-0.1796875	0.43041992	0.08	0	19/3/2018	19	3	2018	16:42:23	60143	0.6	16	42	23	0	0.059814453	3.4224609	0.11376953	-0.027099609	-0.93823242	28.098145	0.13623047	0	0	0	0	0	0	0	0	0	0.94555664	0.054443359	0.22729492	0.10180664	0.074951172	0.050292969	0	44330	0	0	0
473	474	474	Category L	0.21582031	0.011962891	-0.88793945	-0.21630859	-0.18652344	0.42822266	0.08	0	19/3/2018	19	3	2018	16:42:23	60143	0.7	16	42	23	0	0.059814453	3.4224609	0.10009766	-0.022460938	-0.91918945	21.605225	0.12475586	0	0	0	0	0	0	0	0	0	0.92504883	0.074951172	0.18139648	0.11547852	0.034423828	0.03125	0	44330	0	0	0
474	475	475	Category L	0.21582031	0.023925781	-0.91186523	-0.21557617	-0.18408203	0.42626953	0.08	0	19/3/2018	19	3	2018	16:42:23	60143	0.8	16	42	23	0	0.059814453	3.4224609	0.092041016	-0.028076172	-0.94384766	16.713379	0.13793945	0	0	0	0	0	0	0	0	0	0.94873047	0.051269531	0.20776367	0.12353516	0.052001953	0.031982422	0	44330	0	0	0
475	476	476	Category L	0.20385742	0.023925781	-0.88793945	-0.22045898	-0.18115234	0.43017578	0.08	0	19/3/2018	19	3	2018	16:42:23	60143	0.9	16	42	23	0	0.059814453	3.4224609	0.093505859	-0.027587891	-0.94458008	14.375488	0.1340332	0	0	0	0	0	0	0	0	0	0.94946289	0.050537109	0.21850586	0.11010742	0.051513672	0.056640625	0	44330	0	0	0
476	477	477	Category L	0.20385742	0.011962891	-0.87597656	-0.21630859	-0.18041992	0.43237305	0.08	0	19/3/2018	19	3	2018	16:42:24	60144	0	16	42	24	0	0.059814453	3.4224609	0.084472656	-0.029541016	-0.92700195	11.156982	0.13623047	0	0	0	0	0	0	0	0	0	0.93115234	0.068847656	0.21191406	0.11914063	0.041503906	0.051025391	0	44330	0	0	0
477	478	478	Category L	0.23999023	0.011962891	-0.88793945	-0.21826172	-0.17504883	0.4296875	0.08	0	19/3/2018	19	3	2018	16:42:24	60144	0.1	16	42	24	0	0.059814453	3.4224609	0.084960938	-0.029785156	-0.93994141	6.9140625	0.16870117	0	0	0	0	0	0	0	0	0	0.9440918	0.055908203	0.2487793	0.15478516	0.041748047	0.052001953	0	44330	0	0	0
478	479	479	Category L	0.21582031	0.011962891	-0.92382813	-0.21557617	-0.18212891	0.4296875	0.08	0	19/3/2018	19	3	2018	16:42:24	60144	0.2	16	42	24	0	0.059814453	3.4224609	0.075195313	-0.030273438	-0.91552734	3.7463379	0.14697266	0	0	0	0	0	0	0	0	0	0.91918945	0.080810547	0.19116211	0.14038086	0.042236328	-0.008056641	0	44330	0	0	0
479	480	480	Category L	0.21582031	0	-0.92382813	-0.2199707	-0.17797852	0.43139648	0.08	0	19/3/2018	19	3	2018	16:42:24	60144	0.3	16	42	24	0	0.059814453	3.4224609	0.073974609	-0.033935547	-0.9375	2.935791	0.14624023	0	0	0	0	0	0	0	0	0	0.94091797	0.059082031	0.18945313	0.14160156	0.033935547	0.013671875	0	44330	0	0	0
480	481	481	Category L	0.21582031	-0.011962891	-0.88793945	-0.21386719	-0.17358398	0.43261719	0.08	0	19/3/2018	19	3	2018	16:42:24	60144	0.4	16	42	24	0	0.059814453	3.4224609	0.079345703	-0.031982422	-0.93408203	2.1992188	0.14526367	0	0	0	0	0	0	0	0	0	0.93798828	0.062011719	0.20263672	0.13623047	0.020019531	0.046142578	0	44330	0	0	0
481	482	482	Category L	0.20385742	-0.011962891	-0.88793945	-0.21655273	-0.17456055	0.43164063	0.08	0	19/3/2018	19	3	2018	16:42:24	60144	0.5	16	42	24	0	0.059814453	3.4224609	0.073486328	-0.029296875	-0.94335938	0.99780273	0.14257813	0	0	0	0	0	0	0	0	0	0.9465332	0.053466797	0.203125	0.13012695	0.017333984	0.055419922	0	44330	0	0	0
482	483	483	Category L	0.20385742	0	-0.87597656	-0.22070313	-0.17944336	0.43359375	0.08	0	19/3/2018	19	3	2018	16:42:24	60144	0.6	16	42	24	0	0.059814453	3.4224609	0.075439453	-0.029052734	-0.94946289	0.18652344	0.15063477	0	0	0	0	0	0	0	0	0	0.953125	0.046875	0.23120117	0.12817383	0.029052734	0.073486328	0	44330	0	0	0
483	484	484	Category L	0.19189453	0	-0.88793945	-0.22094727	-0.17236328	0.42944336	0.08	0	19/3/2018	19	3	2018	16:42:24	60144	0.7	16	42	24	0	0.059814453	3.4224609	0.075439453	-0.030517578	-0.94042969	0.59155273	0.13110352	0	0	0	0	0	0	0	0	0	0.94384766	0.056152344	0.19946289	0.11621094	0.030517578	0.052490234	0	44330	0	0	0
484	485	485	Category L	0.17993164	-0.011962891	-0.91186523	-0.21557617	-0.17529297	0.43066406	0.08	0	19/3/2018	19	3	2018	16:42:24	60144	0.8	16	42	24	0	0.059814453	3.4224609	0.072021484	-0.036132813	-0.96166992	0.484375	0.12109375	0	0	0	0	0	0	0	0	0	0.96508789	0.034912109	0.18188477	0.10766602	0.024169922	0.049804688	0	44330	0	0	0
485	486	486	Category L	0.21582031	-0.011962891	-0.87597656	-0.21899414	-0.17773438	0.43115234	0.08	0	19/3/2018	19	3	2018	16:42:24	60144	0.9	16	42	24	0	0.059814453	3.4224609	0.069335938	-0.037353516	-0.94189453	0.32543945	0.16235352	0	0	0	0	0	0	0	0	0	0.94506836	0.054931641	0.23754883	0.14624023	0.025390625	0.065917969	0	44330	0	0	0
486	487	487	Category L	0.19189453	-0.011962891	-0.91186523	-0.21899414	-0.1784668	0.42944336	0.08	0	19/3/2018	19	3	2018	16:42:25	60145	0	16	42	25	0	0.059814453	3.4224609	0.057128906	-0.033203125	-0.96679688	0.68481445	0.14697266	0	0	0	0	0	0	0	0	0	0.96899414	0.031005859	0.2109375	0.13452148	0.021240234	0.054931641	0	44330	0	0	0
487	488	488	Category L	0.20385742	0	-0.89990234	-0.2175293	-0.17431641	0.43041992	0.08	0	19/3/2018	19	3	2018	16:42:25	60145	0.1	16	42	25	0	0.059814453	3.4224609	0.047851563	-0.034912109	-0.96240234	0.31494141	0.17163086	0	0	0	0	0	0	0	0	0	0.96435547	0.035644531	0.25341797	0.15576172	0.034912109	0.0625	0	44330	0	0	0
488	489	489	Category L	0.20385742	-0.035888672	-0.88793945	-0.21826172	-0.17333984	0.43261719	0.08	0	19/3/2018	19	3	2018	16:42:25	60145	0.2	16	42	25	0	0.059814453	3.4224609	0.049804688	-0.032226563	-0.95336914	0.23144531	0.16723633	0	0	0	0	0	0	0	0	0	0.95507813	0.044921875	0.22290039	0.15380859	-0.003417969	0.065429688	0	44330	0	0	0
489	490	490	Category L	0.20385742	-0.011962891	-0.88793945	-0.21826172	-0.17431641	0.42871094	0.08	0	19/3/2018	19	3	2018	16:42:25	60145	0.3	16	42	25	0	0.059814453	3.4224609	0.045898438	-0.03515625	-0.96826172	0.20263672	0.17871094	0	0	0	0	0	0	0	0	0	0.9699707	0.030029297	0.26171875	0.15771484	0.023193359	0.080322266	0	44330	0	0	0
490	491	491	Category L	0.21582031	-0.011962891	-0.87597656	-0.21826172	-0.17797852	0.43481445	0.08	0	19/3/2018	19	3	2018	16:42:25	60145	0.4	16	42	25	0	0.059814453	3.4224609	0.047607422	-0.033691406	-0.94848633	0.053466797	0.18432617	0	0	0	0	0	0	0	0	0	0.95019531	0.049804688	0.26245117	0.16796875	0.021728516	0.072509766	0	44330	0	0	0
491	492	492	Category L	0.20385742	0	-0.86376953	-0.21557617	-0.1784668	0.43457031	0.08	0	19/3/2018	19	3	2018	16:42:25	60145	0.5	16	42	25	0	0.059814453	3.4224609	0.040771484	-0.033447266	-0.96875	0.45239258	0.19677734	0	0	0	0	0	0	0	0	0	0.97021484	0.029785156	0.30151367	0.1628418	0.033447266	0.10498047	0	44330	0	0	0
492	493	493	Category L	0.21582031	0.011962891	-0.91186523	-0.21044922	-0.17797852	0.4296875	0.08	0	19/3/2018	19	3	2018	16:42:25	60145	0.6	16	42	25	0	0.059814453	3.4224609	0.040039063	-0.031738281	-0.95678711	0.74267578	0.18652344	0	0	0	0	0	0	0	0	0	0.95825195	0.041748047	0.2644043	0.17553711	0.043701172	0.044921875	0	44330	0	0	0
493	494	494	Category L	0.17993164	0	-0.88793945	-0.21557617	-0.18115234	0.42944336	0.08	0	19/3/2018	19	3	2018	16:42:25	60145	0.7	16	42	25	0	0.059814453	3.4224609	0.038818359	-0.029296875	-0.94213867	0.46728516	0.15380859	0	0	0	0	0	0	0	0	0	0.94335938	0.056640625	0.22460938	0.14086914	0.029296875	0.054199219	0	44330	0	0	0
494	495	495	Category L	0.19189453	-0.011962891	-0.88793945	-0.21557617	-0.17944336	0.43237305	0.08	0	19/3/2018	19	3	2018	16:42:25	60145	0.8	16	42	25	0	0.059814453	3.4224609	0.044433594	-0.028320313	-0.95092773	0.46142578	0.16088867	0	0	0	0	0	0	0	0	0	0.95239258	0.047607422	0.22680664	0.1472168	0.016357422	0.062988281	0	44330	0	0	0
495	496	496	Category L	0.20385742	0.011962891	-0.88793945	-0.2121582	-0.17797852	0.43457031	0.08	0	19/3/2018	19	3	2018	16:42:25	60145	0.9	16	42	25	0	0.059814453	3.4224609	0.041503906	-0.028564453	-0.93652344	0.98022461	0.17407227	0	0	0	0	0	0	0	0	0	0.93798828	0.062011719	0.25146484	0.16210938	0.040527344	0.048583984	0	44330	0	0	0
496	497	497	Category L	0.21582031	0	-0.88793945	-0.2121582	-0.17602539	0.43164063	0.08	0	19/3/2018	19	3	2018	16:42:26	60146	0	16	42	26	0	0.059814453	3.4224609	0.033935547	-0.026367188	-0.95336914	1.128418	0.19506836	0	0	0	0	0	0	0	0	0	0.9543457	0.045654297	0.27392578	0.18164063	0.026367188	0.065429688	0	44330	0	0	0
497	498	498	Category L	0.21582031	-0.011962891	-0.89990234	-0.21557617	-0.17431641	0.43139648	0.08	0	19/3/2018	19	3	2018	16:42:26	60146	0.1	16	42	26	0	0.059814453	3.4224609	0.038574219	-0.028076172	-0.95458984	3.072998	0.18579102	0	0	0	0	0	0	0	0	0	0.95581055	0.044189453	0.24780273	0.17700195	0.016113281	0.0546875	0	44330	0	0	0
498	499	499	Category L	0.20385742	-0.023925781	-0.91186523	-0.21313477	-0.17602539	0.42871094	0.08	0	19/3/2018	19	3	2018	16:42:26	60146	0.2	16	42	26	0	0.059814453	3.4224609	0.04296875	-0.027832031	-0.95532227	6.9853516	0.16650391	0	0	0	0	0	0	0	0	0	0.95678711	0.043212891	0.20825195	0.16064453	0.00390625	0.043457031	0	44330	0	0	0
499	500	500	Category L	0.21582031	-0.023925781	-0.91186523	-0.21728516	-0.17675781	0.43554688	0.08	0	19/3/2018	19	3	2018	16:42:26	60146	0.3	16	42	26	0	0.059814453	3.4224609	0.043701172	-0.029785156	-0.9675293	12.82959	0.1809082	0	0	0	0	0	0	0	0	0	0.96899414	0.031005859	0.23364258	0.171875	0.005859375	0.055664063	0	44330	0	0	0
500	501	501	Category L	0.20385742	0	-0.91186523	-0.21289063	-0.18041992	0.43359375	0.08	0	19/3/2018	19	3	2018	16:42:26	60146	0.4	16	42	26	0	0.059814453	3.4224609	0.042480469	-0.030273438	-0.9465332	20.901367	0.16772461	0	0	0	0	0	0	0	0	0	0.94799805	0.052001953	0.2265625	0.16113281	0.030273438	0.034667969	0	44330	0	0	0
501	502	502	Category L	0.20385742	0.011962891	-0.91186523	-0.21386719	-0.18115234	0.43652344	0.08	0	19/3/2018	19	3	2018	16:42:26	60146	0.5	16	42	26	0	0.059814453	3.4224609	0.037109375	-0.028320313	-0.95751953	30.364502	0.17724609	0	0	0	0	0	0	0	0	0	0.95874023	0.041259766	0.25268555	0.16650391	0.040283203	0.045654297	0	44330	0	0	0
502	503	503	Category L	0.11987305	0.10791016	-0.85180664	-0.21923828	-0.17358398	0.43164063	0.08	0	19/3/2018	19	3	2018	16:42:26	60146	0.6	16	42	26	0	0.059814453	3.4224609	0.03515625	-0.022216797	-0.96044922	39.896973	0.18945313	0	0	0	0	0	0	0	0	0	0.96142578	0.038574219	0.32373047	0.084472656	0.13012695	0.10864258	0	44330	0	0	0
503	504	504	Category J	0.26391602	-0.27587891	-1.223877	0.26318359	-0.13720703	0.42407227	0.08	0	19/3/2018	19	3	2018	16:42:37	60157	0.5	16	42	37	0	0.060302734	3.4675781	0.033203125	-0.021728516	-0.95385742	46.060791	0.4362793	0	0	0	0	0	0	0	0	0	0.95483398	0.045166016	0.75415039	0.23046875	-0.25390625	-0.26977539	0	44330	0	0	0
504	505	505	Category J	-0.011962891	-0.20385742	-1.3679199	0.28686523	-0.17749023	0.39453125	0.08	0	19/3/2018	19	3	2018	16:42:37	60157	0.6	16	42	37	0	0.060302734	3.4675781	0.031005859	-0.024414063	-0.96118164	48.380127	0.44628906	0	0	0	0	0	0	0	0	0	0.9621582	0.037841797	0.62866211	-0.04296875	-0.17919922	-0.40649414	0	44330	0	0	0
505	506	506	Category J	-0.20385742	0.16796875	-0.083984375	0.16308594	-0.17602539	0.44873047	0.08	0	19/3/2018	19	3	2018	16:42:37	60157	0.7	16	42	37	0	0.060302734	3.4675781	0.025390625	-0.024414063	-0.95068359	50.528564	0.91699219	0	0	0	0	0	0	0	0	0	0.95141602	0.048583984	1.2885742	-0.22924805	0.19238281	0.86669922	0	44330	0	0	0
506	507	507	Category J	-0.59985352	0.11987305	-2.1958008	0.28637695	-0.14941406	0.40014648	0.08	0	19/3/2018	19	3	2018	16:42:37	60157	0.8	16	42	37	0	0.060302734	3.4675781	0.008056641	-0.019287109	-0.96582031	53.869385	1.3789063	0	0	0	0	0	0	0	0	0	0.96606445	0.033935547	1.9768066	-0.60791016	0.13916016	-1.2297363	0	44330	0	0	0
507	508	508	Category J	-0.13183594	-0.64794922	-0.51586914	0.32250977	-0.13378906	0.38525391	0.08	0	19/3/2018	19	3	2018	16:42:37	60157	0.9	16	42	37	0	0.060302734	3.4675781	0.004394531	-0.019775391	-0.96582031	48.826172	0.78442383	0	0	0	0	0	0	0	0	0	0.96606445	0.033935547	1.2141113	-0.13623047	-0.62792969	0.44995117	0	44330	0	0	0
508	509	509	Category J	0.17993164	-0.26391602	-1.5239258	0.24853516	-0.14233398	0.42553711	0.08	0	19/3/2018	19	3	2018	16:42:38	60158	0	16	42	38	0	0.060302734	3.4675781	0.000244141	-0.019287109	-0.97192383	36.428711	0.62963867	0	0	0	0	0	0	0	0	0	0.97216797	0.027832031	0.97583008	0.17944336	-0.24438477	-0.55175781	0	44330	0	0	0
509	510	510	Category J	-1.3198242	-0.57592773	-1.0319824	0.2434082	-0.16772461	0.42089844	0.08	0	19/3/2018	19	3	2018	16:42:38	60158	0.1	16	42	38	0	0.060302734	3.4853027	-0.003417969	-0.017822266	-0.96679688	36.100098	1.4311523	0	0	0	0	0	0	0	0	0	0.96679688	0.033203125	1.9394531	-1.3161621	-0.55786133	-0.064941406	0	44330	0	0	0
510	511	511	Category J	0.071777344	-0.071777344	0	0.1784668	-0.15698242	0.45068359	0.08	0	19/3/2018	19	3	2018	16:42:38	60158	0.2	16	42	38	0	0.060302734	3.4853027	-0.006835938	-0.017333984	-0.96020508	36.966797	0.96484375	0	0	0	0	0	0	0	0	0	0.96020508	0.039794922	1.0932617	0.078613281	-0.054199219	0.96020508	0	44330	0	0	0
511	512	512	Category J	-0.31176758	0.13183594	-1.8959961	0.24145508	-0.11938477	0.43286133	0.08	0	19/3/2018	19	3	2018	16:42:38	60158	0.3	16	42	38	0	0.060302734	3.4853027	-0.010498047	-0.018066406	-0.96630859	28.043213	0.98828125	0	0	0	0	0	0	0	0	0	0.96655273	0.033447266	1.3803711	-0.30102539	0.14990234	-0.92944336	0	44330	0	0	0
512	513	513	Category J	-0.34790039	0.31176758	-0.45581055	0.26660156	-0.14526367	0.41381836	0.08	0	19/3/2018	19	3	2018	16:42:38	60158	0.4	16	42	38	0	0.060302734	3.4853027	-0.015136719	-0.019042969	-0.96118164	17.276611	0.68969727	0	0	0	0	0	0	0	0	0	0.96166992	0.038330078	1.1689453	-0.33251953	0.33081055	0.50537109	0	44330	0	0	0
513	514	514	Category J	-0.43188477	-0.51586914	-2.2919922	0.22924805	-0.14892578	0.42895508	0.08	0	19/3/2018	19	3	2018	16:42:38	60158	0.5	16	42	38	0	0.060302734	3.4853027	-0.015136719	-0.019775391	-0.97167969	27.83374	1.470459	0	0	0	0	0	0	0	0	0	0.97192383	0.028076172	2.232666	-0.41650391	-0.49584961	-1.3200684	0	44330	0	0	0
514	515	515	Category J	0.095947266	0.19189453	-0.10791016	0.14501953	-0.13500977	0.4675293	0.08	0	19/3/2018	19	3	2018	16:42:38	60158	0.6	16	42	38	0	0.060302734	3.4853027	-0.020751953	-0.021240234	-0.97631836	36.880859	0.90185547	0	0	0	0	0	0	0	0	0	0.97680664	0.023193359	1.1984863	0.11669922	0.21313477	0.8684082	0	44330	0	0	0
515	516	516	Category J	-0.26391602	0.21582031	-0.45581055	0.15112305	-0.14135742	0.46142578	0.08	0	19/3/2018	19	3	2018	16:42:38	60158	0.7	16	42	38	0	0.060302734	3.4853027	-0.0234375	-0.021728516	-0.96435547	26.410645	0.6105957	0	0	0	0	0	0	0	0	0	0.96484375	0.03515625	0.98632813	-0.24023438	0.23754883	0.50854492	0	44330	0	0	0
516	517	517	Category J	0.011962891	-0.035888672	-1.2358398	0.14477539	-0.12304688	0.46875	0.08	0	19/3/2018	19	3	2018	16:42:38	60158	0.8	16	42	38	0	0.060302734	3.4853027	-0.024902344	-0.022460938	-0.96582031	10.286865	0.27270508	0	0	0	0	0	0	0	0	0	0.96630859	0.033691406	0.3203125	0.036865234	-0.013183594	-0.26977539	0	44330	0	0	0
517	518	518	Category J	-0.25195313	-0.047851563	-0.059814453	0.17504883	-0.15600586	0.45043945	0.08	0	19/3/2018	19	3	2018	16:42:38	60158	0.9	16	42	38	0	0.060302734	3.4853027	-0.022460938	-0.023681641	-0.97241211	13.459229	0.94140625	0	0	0	0	0	0	0	0	0	0.97314453	0.026855469	1.1662598	-0.22924805	-0.023925781	0.91259766	0	44330	0	0	0
518	519	519	Category J	-0.13183594	-0.16796875	-1.7158203	0.13989258	-0.18164063	0.45825195	0.08	0	19/3/2018	19	3	2018	16:42:39	60159	0	16	42	39	0	0.060302734	3.4853027	-0.024902344	-0.023925781	-0.97241211	22.72168	0.7644043	0	0	0	0	0	0	0	0	0	0.97314453	0.026855469	0.99389648	-0.10668945	-0.14379883	-0.74316406	0	44330	0	0	0
519	520	520	Category J	0.011962891	0.26391602	-0.23999023	0.015136719	-0.13989258	0.4831543	0.08	0	19/3/2018	19	3	2018	16:42:39	60159	0.1	16	42	39	0	0.060302734	3.4853027	-0.029296875	-0.025390625	-0.98193359	7.3842773	0.79760742	0	0	0	0	0	0	0	0	0	0.98266602	0.017333984	1.0727539	0.041259766	0.28930664	0.74194336	0	44330	0	0	0
520	521	521	Category J	-0.095947266	0.11987305	-1.8718262	0.009033203	-0.14160156	0.48046875	0.08	0	19/3/2018	19	3	2018	16:42:39	60159	0.2	16	42	39	0	0.060302734	3.4853027	-0.03125	-0.024414063	-0.97363281	3.6477051	0.91186523	0	0	0	0	0	0	0	0	0	0.97436523	0.025634766	1.1069336	-0.064453125	0.14428711	-0.89794922	0	44330	0	0	0
521	522	522	Category J	0.20385742	-0.059814453	-0.99584961	0.015380859	-0.16113281	0.47900391	0.08	0	19/3/2018	19	3	2018	16:42:39	60159	0.3	16	42	39	0	0.060302734	3.4853027	-0.027587891	-0.025878906	-0.97998047	7.9980469	0.234375	0	0	0	0	0	0	0	0	0	0.98071289	0.019287109	0.28100586	0.23144531	-0.033691406	-0.015625	0	44330	0	0	0
522	523	523	Category J	-0.10791016	-0.083984375	-0.32397461	0.059082031	-0.18457031	0.46533203	0.08	0	19/3/2018	19	3	2018	16:42:39	60159	0.4	16	42	39	0	0.060302734	3.4853027	-0.029785156	-0.02734375	-0.97900391	9.753418	0.66210938	0	0	0	0	0	0	0	0	0	0.97973633	0.020263672	0.78955078	-0.077880859	-0.056396484	0.6550293	0	44330	0	0	0
523	524	524	Category J	-0.50390625	-0.38378906	-1.8718262	0.040039063	-0.18408203	0.46582031	0.08	0	19/3/2018	19	3	2018	16:42:39	60159	0.5	16	42	39	0	0.060302734	3.4853027	-0.030761719	-0.027099609	-0.97045898	34.974609	1.0783691	0	0	0	0	0	0	0	0	0	0.97119141	0.028808594	1.7307129	-0.47290039	-0.35644531	-0.90112305	0	44330	0	0	0
524	525	525	Category J	-0.26391602	0	-0.25195313	0.059814453	-0.16577148	0.47265625	0.08	0	19/3/2018	19	3	2018	16:42:39	60159	0.6	16	42	39	0	0.060302734	3.4853027	-0.029785156	-0.030517578	-0.97924805	59.217285	0.76464844	0	0	0	0	0	0	0	0	0	0.97998047	0.020019531	0.99194336	-0.23388672	0.030517578	0.72729492	0	44330	0	0	0
525	526	526	Category J	-0.70776367	0.23999023	-2.4719238	0.13110352	-0.18920898	0.45458984	0.08	0	19/3/2018	19	3	2018	16:42:39	60159	0.7	16	42	39	0	0.060302734	3.4853027	-0.03125	-0.029541016	-0.97900391	58.385986	1.6608887	0	0	0	0	0	0	0	0	0	0.97998047	0.020019531	2.4387207	-0.67626953	0.26953125	-1.4926758	0	44330	0	0	0
526	527	527	Category J	-0.44384766	0.083984375	-0.91186523	0.17358398	-0.19921875	0.43457031	0.08	0	19/3/2018	19	3	2018	16:42:39	60159	0.8	16	42	39	0	0.060302734	3.4853027	-0.029052734	-0.030273438	-0.98266602	49.733643	0.43579102	0	0	0	0	0	0	0	0	0	0.98364258	0.016357422	0.59960938	-0.41455078	0.11425781	0.070800781	0	44330	0	0	0
527	528	528	Category J	0.095947266	-0.011962891	-0.68383789	0.11621094	-0.17773438	0.46069336	0.08	0	19/3/2018	19	3	2018	16:42:39	60159	0.9	16	42	39	0	0.060302734	3.4853027	-0.027832031	-0.030517578	-0.98974609	50.714355	0.33056641	0	0	0	0	0	0	0	0	0	0.99072266	0.009277344	0.44848633	0.1237793	0.018554688	0.3059082	0	44330	0	0	0
528	529	529	Category J	-0.2878418	-0.20385742	-1.5239258	0.064697266	-0.20825195	0.46191406	0.08	0	19/3/2018	19	3	2018	16:42:40	60160	0	16	42	40	0	0.060302734	3.4853027	-0.027832031	-0.029785156	-0.98242188	49.864014	0.625	0	0	0	0	0	0	0	0	0	0.98339844	0.016601563	0.97509766	-0.25976563	-0.17382813	-0.54125977	0	44330	0	0	0
529	530	530	Category J	-0.047851563	0.023925781	-0.035888672	-0.015869141	-0.17578125	0.47485352	0.08	0	19/3/2018	19	3	2018	16:42:40	60160	0.1	16	42	40	0	0.060302734	3.4853027	-0.028808594	-0.028564453	-0.97583008	31.567871	0.94165039	0	0	0	0	0	0	0	0	0	0.9765625	0.0234375	1.0114746	-0.019042969	0.052490234	0.93994141	0	44330	0	0	0
530	531	531	Category J	-0.16796875	0.071777344	-1.9558105	0.003173828	-0.17138672	0.4753418	0.08	0	19/3/2018	19	3	2018	16:42:40	60160	0.2	16	42	40	0	0.060302734	3.4853027	-0.032470703	-0.031005859	-0.98193359	18.458252	0.98828125	0	0	0	0	0	0	0	0	0	0.98291016	0.017089844	1.2119141	-0.13525391	0.1027832	-0.97363281	0	44330	0	0	0
531	532	532	Category J	0.29980469	-0.035888672	-0.25195313	-0.006103516	-0.18188477	0.47070313	0.08	0	19/3/2018	19	3	2018	16:42:40	60160	0.3	16	42	40	0	0.060302734	3.4853027	-0.034179688	-0.030517578	-0.97973633	6.4277344	0.80078125	0	0	0	0	0	0	0	0	0	0.98071289	0.019287109	1.0671387	0.33398438	-0.005126953	0.7277832	0	44330	0	0	0
532	533	533	Category J	-0.035888672	-0.095947266	-0.49194336	0.032226563	-0.19750977	0.46337891	0.08	0	19/3/2018	19	3	2018	16:42:40	60160	0.4	16	42	40	0	0.060302734	3.4853027	-0.032226563	-0.031005859	-0.97998047	2.8522949	0.49243164	0	0	0	0	0	0	0	0	0	0.98095703	0.019042969	0.55639648	-0.003417969	-0.064697266	0.48803711	0	44330	0	0	0
533	534	534	Category J	0.45581055	0.035888672	-1.0197754	-0.045410156	-0.17504883	0.47143555	0.08	0	19/3/2018	19	3	2018	16:42:40	60160	0.5	16	42	40	0	0.060302734	3.4853027	-0.032958984	-0.029541016	-0.97998047	10.120117	0.49462891	0	0	0	0	0	0	0	0	0	0.98095703	0.019042969	0.59399414	0.48876953	0.065429688	-0.039550781	0	44330	0	0	0
534	535	535	Category J	-0.10791016	-0.023925781	-0.17993164	-0.019287109	-0.16479492	0.47607422	0.08	0	19/3/2018	19	3	2018	16:42:40	60160	0.6	16	42	40	0	0.060302734	3.4853027	-0.032470703	-0.029785156	-0.98022461	23.517578	0.80395508	0	0	0	0	0	0	0	0	0	0.98144531	0.018554688	0.88183594	-0.075195313	0.005859375	0.80029297	0	44330	0	0	0
535	536	536	Category J	-0.29980469	0.10791016	-1.9558105	0.010009766	-0.16381836	0.4777832	0.08	0	19/3/2018	19	3	2018	16:42:40	60160	0.7	16	42	40	0	0.060302734	3.4853027	-0.032226563	-0.030517578	-0.98071289	32.337891	1.0205078	0	0	0	0	0	0	0	0	0	0.98168945	0.018310547	1.3811035	-0.26733398	0.13842773	-0.97485352	0	44330	0	0	0
536	537	537	Category J	0.38378906	-0.11987305	-0.51586914	0.036865234	-0.16577148	0.47631836	0.08	0	19/3/2018	19	3	2018	16:42:40	60160	0.8	16	42	40	0	0.060302734	3.4853027	-0.032226563	-0.031005859	-0.98095703	32.538086	0.63037109	0	0	0	0	0	0	0	0	0	0.98193359	0.018066406	0.9699707	0.41601563	-0.088623047	0.46508789	0	44330	0	0	0
537	538	538	Category J	0.2878418	-0.29980469	-1.763916	0.026611328	-0.17871094	0.47167969	0.08	0	19/3/2018	19	3	2018	16:42:40	60160	0.9	16	42	40	0	0.060302734	3.4853027	-0.032470703	-0.03125	-0.98095703	26.788086	0.88745117	0	0	0	0	0	0	0	0	0	0.98193359	0.018066406	1.371582	0.3203125	-0.26831055	-0.78271484	0	44330	0	0	0
538	539	539	Category J	0.13183594	-0.15576172	-1.4399414	-0.036132813	-0.15869141	0.47900391	0.08	0	19/3/2018	19	3	2018	16:42:41	60161	0	16	42	41	0	0.060302734	3.4853027	-0.032470703	-0.03125	-0.98120117	12.178223	0.50268555	0	0	0	0	0	0	0	0	0	0.98217773	0.017822266	0.74707031	0.16430664	-0.12426758	-0.45849609	0	44330	0	0	0
539	540	540	Category J	-0.20385742	0.059814453	0.071777344	-0.036865234	-0.16748047	0.47460938	0.08	0	19/3/2018	19	3	2018	16:42:41	60161	0.111	16	42	41	0	0.060302734	3.4853027	-0.032470703	-0.031494141	-0.98120117	6.3742676	1.0708008	0	0	0	0	0	0	0	0	0	0.98217773	0.017822266	1.3156738	-0.17114258	0.091308594	1.0529785	0	44330	0	0	0
540	541	541	Category J	-0.31176758	0.035888672	-1.907959	-0.008056641	-0.16943359	0.48022461	0.08	0	19/3/2018	19	3	2018	16:42:41	60161	0.222	16	42	41	0	0.060302734	3.4853027	-0.032470703	-0.031738281	-0.98095703	7.5541992	0.97021484	0	0	0	0	0	0	0	0	0	0.98217773	0.017822266	1.2734375	-0.27905273	0.067626953	-0.92675781	0	44330	0	0	0
541	542	542	Category J	-0.10791016	0.45581055	-0.79199219	0.092285156	-0.19921875	0.45678711	0.08	0	19/3/2018	19	3	2018	16:42:41	60161	0.333	16	42	41	0	0.060302734	3.4853027	-0.032470703	-0.032470703	-0.98144531	20.135742	0.52905273	0	0	0	0	0	0	0	0	0	0.98242188	0.017578125	0.75317383	-0.075195313	0.48828125	0.18945313	0	44330	0	0	0
542	543	543	Category J	-0.2277832	-0.23999023	-0.87597656	0.12329102	-0.14697266	0.4675293	0.08	0	19/3/2018	19	3	2018	16:42:41	60161	0.444	16	42	41	0	0.060302734	3.4853027	-0.032226563	-0.032714844	-0.98144531	29.935059	0.30371094	0	0	0	0	0	0	0	0	0	0.98266602	0.017333984	0.50805664	-0.1953125	-0.20703125	0.10546875	0	44330	0	0	0
543	544	544	Category J	-0.11987305	-0.19189453	-1.6079102	0.082519531	-0.16796875	0.46850586	0.08	0	19/3/2018	19	3	2018	16:42:41	60161	0.555	16	42	41	0	0.060302734	3.4853027	-0.03125	-0.034423828	-0.98193359	37.650635	0.65112305	0	0	0	0	0	0	0	0	0	0.9831543	0.016845703	0.87158203	-0.088378906	-0.15722656	-0.62573242	0	44330	0	0	0
544	545	545	Category J	-0.2277832	0	-0.035888672	0.073486328	-0.13378906	0.48291016	0.08	0	19/3/2018	19	3	2018	16:42:41	60161	0.666	16	42	41	0	0.060302734	3.4853027	-0.031982422	-0.03125	-0.97802734	39.860107	0.96264648	0	0	0	0	0	0	0	0	0	0.97900391	0.020996094	1.1689453	-0.19555664	0.03125	0.94213867	0	44330	0	0	0
545	546	546	Category J	-1.1638184	0.40795898	-2.0759277	0.099609375	-0.16455078	0.46679688	0.08	0	19/3/2018	19	3	2018	16:42:41	60161	0.777	16	42	41	0	0.060302734	3.4853027	-0.029296875	-0.029052734	-0.97216797	37.020996	1.6418457	0	0	0	0	0	0	0	0	0	0.97290039	0.027099609	2.675293	-1.1342773	0.43701172	-1.1035156	0	44330	0	0	0
546	547	547	Category J	-0.083984375	-0.047851563	-0.87597656	0.18994141	-0.203125	0.4296875	0.08	0	19/3/2018	19	3	2018	16:42:41	60161	0.888	16	42	41	0	0.060302734	3.4853027	-0.024169922	-0.031494141	-0.98217773	30.568848	0.12280273	0	0	0	0	0	0	0	0	0	0.98291016	0.017089844	0.18212891	-0.059570313	-0.016113281	0.10620117	0	44330	0	0	0
547	548	548	Category J	-0.10791016	0.047851563	-1.3798828	0.14086914	-0.17529297	0.45532227	0.08	0	19/3/2018	19	3	2018	16:42:42	60162	0	16	42	42	0	0.060302734	3.4804688	-0.014404297	-0.033203125	-0.96582031	28.737061	0.43188477	0	0	0	0	0	0	0	0	0	0.96655273	0.033447266	0.58862305	-0.093261719	0.081054688	-0.41381836	0	44330	0	0	0
548	549	549	Category J	-0.083984375	0.10791016	-0.49194336	-0.034912109	-0.171875	0.47338867	0.08	0	19/3/2018	19	3	2018	16:42:42	60162	0.09	16	42	42	0	0.060302734	3.4804688	-0.010009766	-0.025634766	-0.97045898	16.404785	0.50219727	0	0	0	0	0	0	0	0	0	0.97070313	0.029296875	0.68603516	-0.073730469	0.13354492	0.47851563	0	44330	0	0	0
549	550	550	Category J	-0.083984375	0.047851563	-0.38378906	0.015136719	-0.1706543	0.47558594	0.08	0	19/3/2018	19	3	2018	16:42:42	60162	0.181	16	42	42	0	0.060302734	3.4804688	-0.009765625	-0.022949219	-0.96240234	11.253906	0.58764648	0	0	0	0	0	0	0	0	0	0.96289063	0.037109375	0.72387695	-0.073974609	0.070800781	0.57861328	0	44330	0	0	0
550	551	551	Category J	-0.071777344	-0.035888672	-1.4399414	0.014404297	-0.18652344	0.46923828	0.08	0	19/3/2018	19	3	2018	16:42:42	60162	0.272	16	42	42	0	0.060302734	3.4804688	0.009277344	-0.016357422	-0.96069336	2.1992188	0.48632813	0	0	0	0	0	0	0	0	0	0.9609375	0.0390625	0.57958984	-0.081054688	-0.019287109	-0.47900391	0	44330	0	0	0
551	552	552	Category J	-0.17993164	-0.083984375	-0.49194336	0.041992188	-0.19580078	0.46875	0.08	0	19/3/2018	19	3	2018	16:42:42	60162	0.363	16	42	42	0	0.060302734	3.4804688	0.010986328	-0.016113281	-0.97167969	1.1445313	0.52075195	0	0	0	0	0	0	0	0	0	0.97192383	0.028076172	0.73828125	-0.19091797	-0.067626953	0.47973633	0	44330	0	0	0
552	553	553	Category J	0.21582031	0	-1.7158203	-0.005859375	-0.18969727	0.46777344	0.08	0	19/3/2018	19	3	2018	16:42:42	60162	0.454	16	42	42	0	0.060302734	3.4804688	0.017333984	-0.018798828	-0.95874023	2.5109863	0.78271484	0	0	0	0	0	0	0	0	0	0.95898438	0.041015625	0.97412109	0.19824219	0.018798828	-0.75683594	0	44330	0	0	0
553	554	554	Category J	-0.2277832	-0.11987305	-1.2597656	-0.089355469	-0.18505859	0.46606445	0.08	0	19/3/2018	19	3	2018	16:42:42	60162	0.545	16	42	42	0	0.060302734	3.4804688	0.023925781	-0.023193359	-0.96386719	10.913574	0.40014648	0	0	0	0	0	0	0	0	0	0.96459961	0.035400391	0.64404297	-0.25170898	-0.096435547	-0.2956543	0	44330	0	0	0
554	555	555	Category J	0	0	0.047851563	-0.12084961	-0.16235352	0.46411133	0.08	0	19/3/2018	19	3	2018	16:42:42	60162	0.636	16	42	42	0	0.060302734	3.4804688	0.031005859	-0.016845703	-0.94726563	14.723389	0.99584961	0	0	0	0	0	0	0	0	0	0.94799805	0.052001953	1.0432129	-0.031005859	0.016845703	0.99511719	0	44330	0	0	0
555	556	556	Category J	0.083984375	-0.035888672	-1.0078125	-0.1262207	-0.16992188	0.46240234	0.08	0	19/3/2018	19	3	2018	16:42:42	60162	0.727	16	42	42	0	0.060302734	3.4804688	0.030273438	-0.020507813	-0.95849609	14.05957	0.07421875	0	0	0	0	0	0	0	0	0	0.95922852	0.040771484	0.11791992	0.053466797	-0.015136719	-0.049072266	0	44330	0	0	0
556	557	557	Category J	0.40795898	-0.095947266	-1.4157715	-0.070068359	-0.18017578	0.46337891	0.08	0	19/3/2018	19	3	2018	16:42:42	60162	0.818	16	42	42	0	0.060302734	3.4804688	0.033935547	-0.025146484	-0.96508789	7.0368652	0.58959961	0	0	0	0	0	0	0	0	0	0.96606445	0.033935547	0.89501953	0.3737793	-0.070556641	-0.45043945	0	44330	0	0	0
557	558	558	Category J	0.047851563	0	-0.88793945	0.048583984	-0.19140625	0.46289063	0.08	0	19/3/2018	19	3	2018	16:42:42	60162	0.909	16	42	42	0	0.060302734	3.4804688	0.034667969	-0.026367188	-0.96044922	7.699707	0.078369141	0	0	0	0	0	0	0	0	0	0.96142578	0.038574219	0.11230469	0.012939453	0.026367188	0.072509766	0	44330	0	0	0
558	559	559	Category J	-0.14379883	-0.10791016	-1.6799316	0.004882813	-0.1784668	0.47338867	0.08	0	19/3/2018	19	3	2018	16:42:43	60163	0	16	42	43	0	0.060302734	3.4804688	0.038330078	-0.026855469	-0.97143555	14.537354	0.73583984	0	0	0	0	0	0	0	0	0	0.97265625	0.02734375	0.97143555	-0.18212891	-0.080810547	-0.70825195	0	44330	0	0	0
559	560	560	Category J	0.059814453	0.083984375	-0.25195313	-0.11499023	-0.17724609	0.46069336	0.08	0	19/3/2018	19	3	2018	16:42:43	60163	0.1	16	42	43	0	0.060302734	3.4804688	0.041015625	-0.025146484	-0.96166992	7.7841797	0.71826172	0	0	0	0	0	0	0	0	0	0.96289063	0.037109375	0.83789063	0.018554688	0.10913086	0.7097168	0	44330	0	0	0
560	561	561	Category J	0.51586914	-0.14379883	-1.3918457	-0.090576172	-0.17382813	0.46826172	0.08	0	19/3/2018	19	3	2018	16:42:43	60163	0.2	16	42	43	0	0.060302734	3.4804688	0.041748047	-0.029052734	-0.97021484	1.4863281	0.64453125	0	0	0	0	0	0	0	0	0	0.97167969	0.028320313	1.0102539	0.47387695	-0.11450195	-0.42138672	0	44330	0	0	0
561	562	562	Category J	0.023925781	-0.11987305	-0.81591797	-0.12524414	-0.19824219	0.45410156	0.08	0	19/3/2018	19	3	2018	16:42:43	60163	0.3	16	42	43	0	0.060302734	3.4804688	0.043701172	-0.030517578	-0.95849609	0.16625977	0.16943359	0	0	0	0	0	0	0	0	0	0.95996094	0.040039063	0.25170898	-0.019775391	-0.089111328	0.14257813	0	44330	0	0	0
562	563	563	Category J	0.11987305	0.011962891	-0.19189453	-0.13037109	-0.23413086	0.43505859	0.08	0	19/3/2018	19	3	2018	16:42:43	60163	0.4	16	42	43	0	0.060302734	3.4804688	0.041748047	-0.030273438	-0.95776367	7.1225586	0.77099609	0	0	0	0	0	0	0	0	0	0.95898438	0.041015625	0.88598633	0.077880859	0.042236328	0.76586914	0	44330	0	0	0
563	564	564	Category J	0.27587891	-0.27587891	-1.5839844	-0.17822266	-0.21582031	0.42114258	0.08	0	19/3/2018	19	3	2018	16:42:43	60163	0.5	16	42	43	0	0.060302734	3.4804688	0.044189453	-0.029296875	-0.96557617	6.3286133	0.70458984	0	0	0	0	0	0	0	0	0	0.96704102	0.032958984	1.0961914	0.23144531	-0.24633789	-0.61816406	0	44330	0	0	0
564	565	565	Category J	0.059814453	0.071777344	-0.89990234	-0.18652344	-0.18383789	0.44091797	0.08	0	19/3/2018	19	3	2018	16:42:43	60163	0.6	16	42	43	0	0.060302734	3.4804688	0.051513672	-0.024902344	-0.95361328	0.67700195	0.11083984	0	0	0	0	0	0	0	0	0	0.95532227	0.044677734	0.15869141	0.008056641	0.096679688	0.053710938	0	44330	0	0	0
565	566	566	Category J	0.38378906	-0.059814453	-1.1757813	-0.15478516	-0.17089844	0.4519043	0.08	0	19/3/2018	19	3	2018	16:42:43	60163	0.7	16	42	43	0	0.060302734	3.4804688	0.055664063	-0.025390625	-0.9621582	6.9157715	0.39282227	0	0	0	0	0	0	0	0	0	0.96411133	0.035888672	0.57568359	0.32788086	-0.034179688	-0.21337891	0	44330	0	0	0
566	567	567	Category J	0.29980469	-0.047851563	-1.4758301	-0.10522461	-0.203125	0.44946289	0.08	0	19/3/2018	19	3	2018	16:42:43	60163	0.8	16	42	43	0	0.060302734	3.4804688	0.065429688	-0.028320313	-0.94262695	0.69384766	0.58251953	0	0	0	0	0	0	0	0	0	0.9453125	0.0546875	0.78686523	0.23413086	-0.019287109	-0.53295898	0	44330	0	0	0
567	568	568	Category J	0.19189453	0.071777344	-0.31176758	-0.15454102	-0.2097168	0.43896484	0.08	0	19/3/2018	19	3	2018	16:42:43	60163	0.9	16	42	43	0	0.060302734	3.4804688	0.072021484	-0.029541016	-0.94262695	0.18457031	0.64990234	0	0	0	0	0	0	0	0	0	0.94580078	0.054199219	0.85205078	0.11962891	0.10131836	0.63085938	0	44330	0	0	0
568	569	569	Category J	0.14379883	0.059814453	-0.35986328	-0.13208008	-0.22827148	0.42797852	0.08	0	19/3/2018	19	3	2018	16:42:44	60164	0	16	42	44	0	0.060302734	3.4804688	0.071777344	-0.029785156	-0.94580078	9.5075684	0.59716797	0	0	0	0	0	0	0	0	0	0.94897461	0.051025391	0.74755859	0.071777344	0.089599609	0.5859375	0	44330	0	0	0
569	570	570	Category J	-0.095947266	-0.20385742	-1.3798828	-0.16577148	-0.19628906	0.43725586	0.08	0	19/3/2018	19	3	2018	16:42:44	60164	0.1	16	42	44	0	0.060302734	3.4804688	0.076416016	-0.02734375	-0.93847656	6.5070801	0.50537109	0	0	0	0	0	0	0	0	0	0.94189453	0.058105469	0.79003906	-0.17236328	-0.17626953	-0.44116211	0	44330	0	0	0
570	571	571	Category J	0.071777344	0.011962891	-0.69580078	-0.19873047	-0.19995117	0.42626953	0.08	0	19/3/2018	19	3	2018	16:42:44	60164	0.2	16	42	44	0	0.060302734	3.4804688	0.077880859	-0.028076172	-0.94995117	1.5615234	0.25732422	0	0	0	0	0	0	0	0	0	0.95336914	0.046630859	0.30053711	-0.006103516	0.040039063	0.25415039	0	44330	0	0	0
571	572	572	Category J	0.35986328	-0.035888672	-0.88793945	-0.18945313	-0.16235352	0.44360352	0.08	0	19/3/2018	19	3	2018	16:42:44	60164	0.3	16	42	44	0	0.060302734	3.4804688	0.080810547	-0.029052734	-0.93725586	7.4958496	0.28320313	0	0	0	0	0	0	0	0	0	0.94116211	0.058837891	0.33496094	0.27880859	-0.006591797	0.049316406	0	44330	0	0	0
572	573	573	Category J	0.16796875	0.13183594	-0.91186523	-0.11669922	-0.18261719	0.45361328	0.08	0	19/3/2018	19	3	2018	16:42:44	60164	0.4	16	42	44	0	0.060302734	3.4804688	0.078125	-0.028808594	-0.94604492	6.4978027	0.18725586	0	0	0	0	0	0	0	0	0	0.94970703	0.050292969	0.28466797	0.089599609	0.16064453	0.034179688	0	44330	0	0	0
573	574	574	Category L	0.21582031	-0.023925781	-0.91186523	0.026123047	-0.12011719	0.48730469	0.08	0	19/3/2018	19	3	2018	16:50:16	60616	0.3	16	50	16	0	0.060302734	3.4289062	0.079345703	-0.027832031	-0.95141602	12.733398	0.1418457	0	0	0	0	0	0	0	0	0	0.95507813	0.044921875	0.1796875	0.13623047	0.00390625	0.039550781	0	44330	0	0	0
574	575	575	Category L	0.20385742	-0.071777344	-0.91186523	0.025634766	-0.11816406	0.48999023	0.08	0	19/3/2018	19	3	2018	16:50:16	60616	0.4	16	50	16	0	0.060302734	3.4289062	0.074951172	-0.028320313	-0.95043945	27.043213	0.14111328	0	0	0	0	0	0	0	0	0	0.95361328	0.046386719	0.21044922	0.12866211	-0.043212891	0.038574219	0	44330	0	0	0
575	576	576	Category L	0.20385742	-0.023925781	-0.91186523	0.025390625	-0.1184082	0.48632813	0.08	0	19/3/2018	19	3	2018	16:50:16	60616	0.5	16	50	16	0	0.060302734	3.4289062	0.077880859	-0.028564453	-0.9597168	35.052246	0.13452148	0	0	0	0	0	0	0	0	0	0.96337891	0.036621094	0.1784668	0.12573242	0.004638672	0.047851563	0	44330	0	0	0
576	577	577	Category L	0.20385742	-0.011962891	-0.88793945	0.031738281	-0.11938477	0.48852539	0.08	0	19/3/2018	19	3	2018	16:50:16	60616	0.6	16	50	16	0	0.060302734	3.4289062	0.083007813	-0.030273438	-0.94702148	35.308838	0.13549805	0	0	0	0	0	0	0	0	0	0.95117188	0.048828125	0.19824219	0.12060547	0.018310547	0.059082031	0	44330	0	0	0
577	578	578	Category L	0.21582031	-0.023925781	-0.92382813	0.022705078	-0.11474609	0.48925781	0.08	0	19/3/2018	19	3	2018	16:50:16	60616	0.7	16	50	16	0	0.060302734	3.4289062	0.079345703	-0.029296875	-0.9519043	44.987549	0.13916016	0	0	0	0	0	0	0	0	0	0.95556641	0.044433594	0.16992188	0.13623047	0.005371094	0.028076172	0	44330	0	0	0
578	579	579	Category L	0.20385742	-0.035888672	-0.91186523	0.026123047	-0.11401367	0.48535156	0.08	0	19/3/2018	19	3	2018	16:50:16	60616	0.8	16	50	16	0	0.060302734	3.4289062	0.076660156	-0.025390625	-0.94165039	51.366211	0.13085938	0	0	0	0	0	0	0	0	0	0.94506836	0.054931641	0.16699219	0.12695313	-0.010253906	0.029785156	0	44330	0	0	0
579	580	580	Category L	0.20385742	-0.047851563	-0.89990234	0.028320313	-0.12280273	0.48730469	0.08	0	19/3/2018	19	3	2018	16:50:16	60616	0.9	16	50	16	0	0.060302734	3.4289062	0.076660156	-0.023681641	-0.93481445	51.416748	0.1340332	0	0	0	0	0	0	0	0	0	0.93823242	0.061767578	0.1862793	0.12695313	-0.023925781	0.034912109	0	44330	0	0	0
580	581	581	Category L	0.21582031	-0.047851563	-0.93579102	0.034179688	-0.12011719	0.48852539	0.08	0	19/3/2018	19	3	2018	16:50:17	60617	0	16	50	17	0	0.060302734	3.4289062	0.080566406	-0.024658203	-0.94726563	49.034668	0.13745117	0	0	0	0	0	0	0	0	0	0.95092773	0.049072266	0.16967773	0.13500977	-0.022949219	0.011474609	0	44330	0	0	0
581	582	582	Category L	0.21582031	-0.011962891	-0.92382813	0.038330078	-0.11328125	0.48974609	0.08	0	19/3/2018	19	3	2018	16:50:17	60617	0.1	16	50	17	0	0.060302734	3.4289062	0.0859375	-0.025634766	-0.93505859	46.0271	0.13085938	0	0	0	0	0	0	0	0	0	0.93920898	0.060791016	0.15454102	0.12963867	0.013671875	0.011230469	0	44330	0	0	0
582	583	583	Category L	0.20385742	-0.023925781	-0.88793945	0.029052734	-0.10766602	0.48974609	0.08	0	19/3/2018	19	3	2018	16:50:17	60617	0.2	16	50	17	0	0.060302734	3.4289062	0.088623047	-0.031494141	-0.93652344	46.270752	0.12524414	0	0	0	0	0	0	0	0	0	0.94116211	0.058837891	0.17138672	0.11499023	0.007568359	0.048583984	0	44330	0	0	0
583	584	584	Category L	0.20385742	-0.023925781	-0.89990234	0.036621094	-0.11645508	0.49047852	0.08	0	19/3/2018	19	3	2018	16:50:17	60617	0.3	16	50	17	0	0.060302734	3.4289062	0.093017578	-0.028564453	-0.93774414	37.666748	0.1171875	0	0	0	0	0	0	0	0	0	0.94287109	0.057128906	0.15332031	0.1105957	0.004638672	0.037841797	0	44330	0	0	0
584	585	585	Category L	0.20385742	-0.035888672	-0.89990234	0.039306641	-0.11743164	0.49169922	0.08	0	19/3/2018	19	3	2018	16:50:17	60617	0.4	16	50	17	0	0.060302734	3.4289062	0.095458984	-0.026367188	-0.92895508	28.022461	0.11230469	0	0	0	0	0	0	0	0	0	0.93432617	0.065673828	0.14672852	0.1081543	-0.009277344	0.029052734	0	44330	0	0	0
585	586	586	Category L	0.20385742	-0.023925781	-0.88793945	0.035400391	-0.11303711	0.48852539	0.08	0	19/3/2018	19	3	2018	16:50:17	60617	0.5	16	50	17	0	0.060302734	3.4289062	0.099609375	-0.026611328	-0.94018555	22.568848	0.11645508	0	0	0	0	0	0	0	0	0	0.94580078	0.054199219	0.15917969	0.10400391	0.002685547	0.052246094	0	44330	0	0	0
586	587	587	Category L	0.19189453	-0.023925781	-0.88793945	0.036865234	-0.11328125	0.48950195	0.08	0	19/3/2018	19	3	2018	16:50:17	60617	0.6	16	50	17	0	0.060302734	3.4289062	0.11499023	-0.031738281	-0.92602539	17.867432	0.0859375	0	0	0	0	0	0	0	0	0	0.93359375	0.06640625	0.12280273	0.076660156	0.0078125	0.038085938	0	44330	0	0	0
587	588	588	Category L	0.20385742	-0.035888672	-0.88793945	0.032226563	-0.10620117	0.49291992	0.08	0	19/3/2018	19	3	2018	16:50:17	60617	0.7	16	50	17	0	0.060302734	3.4289062	0.11694336	-0.031494141	-0.92626953	12.603027	0.094970703	0	0	0	0	0	0	0	0	0	0.93432617	0.065673828	0.12939453	0.086669922	-0.004150391	0.038330078	0	44330	0	0	0
588	589	589	Category L	0.21582031	-0.047851563	-0.88793945	0.036865234	-0.10791016	0.49072266	0.08	0	19/3/2018	19	3	2018	16:50:17	60617	0.8	16	50	17	0	0.060302734	3.4289062	0.11938477	-0.032470703	-0.92041016	8.2614746	0.1027832	0	0	0	0	0	0	0	0	0	0.92871094	0.071289063	0.14428711	0.096191406	-0.015136719	0.032470703	0	44330	0	0	0
589	590	590	Category L	0.21582031	-0.047851563	-0.88793945	0.034179688	-0.10864258	0.49267578	0.08	0	19/3/2018	19	3	2018	16:50:17	60617	0.9	16	50	17	0	0.060302734	3.4289062	0.12084961	-0.034179688	-0.92578125	3.875	0.1027832	0	0	0	0	0	0	0	0	0	0.93432617	0.065673828	0.14624023	0.094726563	-0.013427734	0.037841797	0	44330	0	0	0
590	591	591	Category L	0.20385742	-0.059814453	-0.87597656	0.038085938	-0.10449219	0.48608398	0.08	0	19/3/2018	19	3	2018	16:50:18	60618	0	16	50	18	0	0.060302734	3.4289062	0.12329102	-0.03515625	-0.93237305	0.63208008	0.10107422	0	0	0	0	0	0	0	0	0	0.94116211	0.058837891	0.16113281	0.080322266	-0.024414063	0.056396484	0	44330	0	0	0
591	592	592	Category L	0.20385742	-0.083984375	-0.86376953	0.036865234	-0.11328125	0.49267578	0.08	0	19/3/2018	19	3	2018	16:50:18	60618	0.1	16	50	18	0	0.060302734	3.4289062	0.12524414	-0.034912109	-0.92578125	1.8996582	0.11132813	0	0	0	0	0	0	0	0	0	0.93481445	0.065185547	0.18945313	0.078369141	-0.048828125	0.062011719	0	44330	0	0	0
592	593	593	Category L	0.17993164	-0.035888672	-0.87597656	0.039306641	-0.10522461	0.49291992	0.08	0	19/3/2018	19	3	2018	16:50:18	60618	0.2	16	50	18	0	0.060302734	3.4289062	0.12866211	-0.034423828	-0.93139648	6.1604004	0.075439453	0	0	0	0	0	0	0	0	0	0.94091797	0.059082031	0.1081543	0.051025391	-0.001220703	0.055419922	0	44330	0	0	0
593	594	594	Category L	0.11987305	-0.011962891	-0.95996094	0.0390625	-0.10180664	0.48999023	0.08	0	19/3/2018	19	3	2018	16:50:18	60618	0.3	16	50	18	0	0.060302734	3.4289062	0.12670898	-0.034423828	-0.92163086	12.650391	0.044677734	0	0	0	0	0	0	0	0	0	0.9309082	0.069091797	0.067626953	-0.006835938	0.022460938	-0.038085938	0	44330	0	0	0
594	595	595	Category L	0.047851563	-0.083984375	-1.0078125	0.041748047	-0.12719727	0.48266602	0.08	0	19/3/2018	19	3	2018	16:50:18	60618	0.4	16	50	18	0	0.060302734	3.4289062	0.13110352	-0.033203125	-0.91772461	19.190674	0.13256836	0	0	0	0	0	0	0	0	0	0.92773438	0.072265625	0.22387695	-0.083251953	-0.050537109	-0.08984375	0	44330	0	0	0
595	596	596	Category L	0.023925781	-0.15576172	-0.98388672	0.036132813	-0.15942383	0.47436523	0.08	0	19/3/2018	19	3	2018	16:50:18	60618	0.5	16	50	18	0	0.060302734	3.4289062	0.13256836	-0.033447266	-0.93041992	24.627197	0.171875	0	0	0	0	0	0	0	0	0	0.94042969	0.059570313	0.28417969	-0.10864258	-0.12207031	-0.053222656	0	44330	0	0	0
596	597	597	Category L	0.071777344	-0.14379883	-0.86376953	0.010253906	-0.16992188	0.47363281	0.08	0	19/3/2018	19	3	2018	16:50:18	60618	0.6	16	50	18	0	0.060302734	3.4289062	0.13232422	-0.033447266	-0.92944336	29.409668	0.1418457	0	0	0	0	0	0	0	0	0	0.93945313	0.060546875	0.23657227	-0.060546875	-0.11010742	0.065673828	0	44330	0	0	0
597	598	598	Category L	0.035888672	-0.083984375	-0.93579102	0	-0.1809082	0.47094727	0.08	0	19/3/2018	19	3	2018	16:50:18	60618	0.7	16	50	18	0	0.060302734	3.4289062	0.12939453	-0.033203125	-0.92333984	33.289795	0.10717773	0	0	0	0	0	0	0	0	0	0.93286133	0.067138672	0.15649414	-0.093505859	-0.050537109	-0.012207031	0	44330	0	0	0
598	599	599	Category L	0.083984375	-0.035888672	-0.93579102	-0.002685547	-0.1784668	0.46826172	0.08	0	19/3/2018	19	3	2018	16:50:18	60618	0.8	16	50	18	0	0.060302734	3.4289062	0.13134766	-0.034179688	-0.92358398	35.05542	0.048828125	0	0	0	0	0	0	0	0	0	0.93359375	0.06640625	0.061035156	-0.047363281	-0.001464844	-0.011962891	0	44330	0	0	0
599	600	600	Category L	0.071777344	-0.035888672	-0.92382813	-0.001708984	-0.18188477	0.47094727	0.08	0	19/3/2018	19	3	2018	16:50:18	60618	0.9	16	50	18	0	0.060302734	3.4289062	0.13549805	-0.033447266	-0.9140625	34.870117	0.064453125	0	0	0	0	0	0	0	0	0	0.92480469	0.075195313	0.075439453	-0.063720703	-0.002197266	-0.009521484	0	44330	0	0	0
600	601	601	Category L	0.071777344	0	-0.92382813	-0.001220703	-0.18530273	0.46899414	0.08	0	19/3/2018	19	3	2018	16:50:19	60619	0	16	50	19	0	0.059814453	3.5126953	0.13720703	-0.035888672	-0.92211914	34.22583	0.074707031	0	0	0	0	0	0	0	0	0	0.93286133	0.067138672	0.1027832	-0.065429688	0.035888672	-0.001464844	0	44330	0	0	0
601	602	602	Category L	0.047851563	-0.047851563	-0.93579102	-0.000244141	-0.18554688	0.46826172	0.08	0	19/3/2018	19	3	2018	16:50:19	60619	0.1	16	50	19	0	0.059814453	3.5126953	0.13305664	-0.03515625	-0.91601563	32.791748	0.088378906	0	0	0	0	0	0	0	0	0	0.92651367	0.073486328	0.11743164	-0.085205078	-0.012451172	-0.01953125	0	44330	0	0	0
602	603	603	Category L	0.083984375	-0.011962891	-0.94799805	-0.003417969	-0.18237305	0.47094727	0.08	0	19/3/2018	19	3	2018	16:50:19	60619	0.2	16	50	19	0	0.059814453	3.5126953	0.13525391	-0.034912109	-0.91723633	29.35791	0.063964844	0	0	0	0	0	0	0	0	0	0.92797852	0.072021484	0.10473633	-0.051269531	0.022949219	-0.030517578	0	44330	0	0	0
603	604	604	Category L	0.071777344	-0.023925781	-0.92382813	-0.002685547	-0.1862793	0.46899414	0.08	0	19/3/2018	19	3	2018	16:50:19	60619	0.3	16	50	19	0	0.059814453	3.5126953	0.13598633	-0.036376953	-0.92578125	24.165771	0.065673828	0	0	0	0	0	0	0	0	0	0.93652344	0.063476563	0.079101563	-0.064208984	0.012451172	0.001953125	0	44330	0	0	0
604	605	605	Category L	0.071777344	-0.035888672	-0.93579102	-0.003417969	-0.18530273	0.46582031	0.08	0	19/3/2018	19	3	2018	16:50:19	60619	0.4	16	50	19	0	0.059814453	3.5126953	0.13500977	-0.033935547	-0.91723633	18.361084	0.065917969	0	0	0	0	0	0	0	0	0	0.92773438	0.072265625	0.083496094	-0.063232422	-0.001708984	-0.018310547	0	44330	0	0	0
605	606	606	Category L	0.071777344	0	-0.89990234	-0.007324219	-0.18359375	0.46875	0.08	0	19/3/2018	19	3	2018	16:50:19	60619	0.5	16	50	19	0	0.059814453	3.5126953	0.13696289	-0.035400391	-0.91723633	12.643799	0.076171875	0	0	0	0	0	0	0	0	0	0.92797852	0.072021484	0.11816406	-0.065185547	0.035400391	0.017333984	0	44330	0	0	0
606	607	607	Category L	0.083984375	-0.011962891	-0.91186523	-0.001708984	-0.18676758	0.47192383	0.08	0	19/3/2018	19	3	2018	16:50:19	60619	0.6	16	50	19	0	0.059814453	3.5126953	0.13452148	-0.03515625	-0.91381836	7.2590332	0.055664063	0	0	0	0	0	0	0	0	0	0.92431641	0.075683594	0.075927734	-0.050537109	0.023193359	0.001953125	0	44330	0	0	0
607	608	608	Category L	0.071777344	-0.023925781	-0.94799805	0.000732422	-0.18701172	0.47094727	0.08	0	19/3/2018	19	3	2018	16:50:19	60619	0.7	16	50	19	0	0.059814453	3.5126953	0.13330078	-0.03515625	-0.90625	3.2614746	0.075195313	0	0	0	0	0	0	0	0	0	0.91674805	0.083251953	0.11474609	-0.061523438	0.011230469	-0.041503906	0	44330	0	0	0
608	609	609	Category L	0.095947266	-0.011962891	-0.93579102	-0.001220703	-0.18115234	0.47094727	0.08	0	19/3/2018	19	3	2018	16:50:19	60619	0.8	16	50	19	0	0.059814453	3.5126953	0.13354492	-0.037109375	-0.91333008	1.5307617	0.050292969	0	0	0	0	0	0	0	0	0	0.92382813	0.076171875	0.084960938	-0.037597656	0.025146484	-0.022216797	0	44330	0	0	0
609	610	610	Category L	0.071777344	-0.035888672	-0.94799805	-0.001708984	-0.18676758	0.47192383	0.08	0	19/3/2018	19	3	2018	16:50:19	60619	0.9	16	50	19	0	0.059814453	3.5126953	0.13427734	-0.0390625	-0.91992188	1.0546875	0.068603516	0	0	0	0	0	0	0	0	0	0.93066406	0.069335938	0.093505859	-0.0625	0.003173828	-0.027832031	0	44330	0	0	0
610	611	611	Category L	0.059814453	-0.011962891	-0.94799805	-0.002685547	-0.1862793	0.47094727	0.08	0	19/3/2018	19	3	2018	16:50:20	60620	0	16	50	20	0	0.059814453	3.5126953	0.13793945	-0.037109375	-0.91381836	0.69140625	0.088867188	0	0	0	0	0	0	0	0	0	0.92504883	0.074951172	0.13720703	-0.078125	0.025146484	-0.033935547	0	44330	0	0	0
611	612	612	Category L	0.083984375	-0.023925781	-0.94799805	-0.004394531	-0.18164063	0.4699707	0.08	0	19/3/2018	19	3	2018	16:50:20	60620	0.1	16	50	20	0	0.059814453	3.5126953	0.13964844	-0.038574219	-0.91650391	0.32885742	0.065429688	0	0	0	0	0	0	0	0	0	0.92797852	0.072021484	0.1015625	-0.055664063	0.014648438	-0.03125	0	44330	0	0	0
612	613	613	Category L	0.071777344	0	-0.92382813	-0.009765625	-0.18359375	0.46777344	0.08	0	19/3/2018	19	3	2018	16:50:20	60620	0.2	16	50	20	0	0.059814453	3.5126953	0.13769531	-0.039306641	-0.91650391	0.80737305	0.076904297	0	0	0	0	0	0	0	0	0	0.92773438	0.072265625	0.11230469	-0.065917969	0.039306641	-0.007080078	0	44330	0	0	0
613	614	614	Category L	0.095947266	-0.011962891	-0.93579102	-0.001708984	-0.1887207	0.47192383	0.08	0	19/3/2018	19	3	2018	16:50:20	60620	0.3	16	50	20	0	0.059814453	3.5126953	0.13793945	-0.041748047	-0.91650391	2.2336426	0.055175781	0	0	0	0	0	0	0	0	0	0.92797852	0.072021484	0.091064453	-0.041992188	0.029785156	-0.019042969	0	44330	0	0	0
614	615	615	Category L	0.13183594	-0.035888672	-0.93579102	-0.001220703	-0.18725586	0.46899414	0.08	0	19/3/2018	19	3	2018	16:50:20	60620	0.4	16	50	20	0	0.059814453	3.5126953	0.13793945	-0.042236328	-0.91625977	3.0263672	0.021240234	0	0	0	0	0	0	0	0	0	0.92749023	0.072509766	0.031982422	-0.006103516	0.006347656	-0.019287109	0	44330	0	0	0
615	616	616	Category L	0.10791016	-0.035888672	-0.93579102	0.000488281	-0.18212891	0.46728516	0.08	0	19/3/2018	19	3	2018	16:50:20	60620	0.5	16	50	20	0	0.059814453	3.5126953	0.13793945	-0.042236328	-0.91625977	2.9899902	0.036376953	0	0	0	0	0	0	0	0	0	0.92749023	0.072509766	0.055908203	-0.030029297	0.006347656	-0.019287109	0	44330	0	0	0
616	617	617	Category L	0.083984375	-0.035888672	-0.89990234	0.003173828	-0.18115234	0.46533203	0.08	0	19/3/2018	19	3	2018	16:50:20	60620	0.6	16	50	20	0	0.059814453	3.5126953	0.13793945	-0.043212891	-0.91601563	3.2080078	0.056884766	0	0	0	0	0	0	0	0	0	0.92724609	0.072753906	0.077392578	-0.053955078	0.007324219	0.016113281	0	44330	0	0	0
617	618	618	Category L	0.083984375	0	-0.94799805	-0.002929688	-0.18383789	0.46606445	0.08	0	19/3/2018	19	3	2018	16:50:20	60620	0.7	16	50	20	0	0.059814453	3.5126953	0.13793945	-0.043945313	-0.91625977	3.9145508	0.076416016	0	0	0	0	0	0	0	0	0	0.92773438	0.072265625	0.12963867	-0.053955078	0.043945313	-0.031494141	0	44330	0	0	0
618	619	619	Category L	0.11987305	-0.011962891	-0.89990234	-0.002685547	-0.18554688	0.46875	0.08	0	19/3/2018	19	3	2018	16:50:20	60620	0.8	16	50	20	0	0.059814453	3.5126953	0.13769531	-0.044677734	-0.91601563	4.2661133	0.040771484	0	0	0	0	0	0	0	0	0	0.92749023	0.072509766	0.067138672	-0.017822266	0.032714844	0.016113281	0	44330	0	0	0
619	620	620	Category L	0.10791016	-0.011962891	-0.91186523	-0.002441406	-0.18701172	0.47290039	0.08	0	19/3/2018	19	3	2018	16:50:20	60620	0.9	16	50	20	0	0.059814453	3.5126953	0.13793945	-0.044677734	-0.91601563	4.265625	0.044677734	0	0	0	0	0	0	0	0	0	0.92749023	0.072509766	0.067382813	-0.030029297	0.032714844	0.004150391	0	44330	0	0	0
620	621	621	Category L	0.13183594	-0.047851563	-0.93579102	-0.001953125	-0.18969727	0.47290039	0.08	0	19/3/2018	19	3	2018	16:50:21	60621	0	16	50	21	0	0.059814453	3.5126953	0.13793945	-0.044921875	-0.91625977	4.6647949	0.020507813	0	0	0	0	0	0	0	0	0	0.92773438	0.072265625	0.028320313	-0.006103516	-0.002685547	-0.019287109	0	44330	0	0	0
621	622	622	Category L	0.095947266	-0.011962891	-0.91186523	-0.000732422	-0.19213867	0.46679688	0.08	0	19/3/2018	19	3	2018	16:50:21	60621	0.1	16	50	21	0	0.059814453	3.5126953	0.13769531	-0.045166016	-0.91577148	4.8676758	0.053466797	0	0	0	0	0	0	0	0	0	0.92724609	0.072753906	0.079101563	-0.041748047	0.033203125	0.00390625	0	44330	0	0	0
622	623	623	Category L	0.11987305	-0.011962891	-0.97192383	-0.004394531	-0.1862793	0.47192383	0.08	0	19/3/2018	19	3	2018	16:50:21	60621	0.2	16	50	21	0	0.059814453	3.5126953	0.13769531	-0.045898438	-0.91577148	3.8708496	0.067871094	0	0	0	0	0	0	0	0	0	0.92700195	0.072998047	0.10791016	-0.017822266	0.033935547	-0.055908203	0	44330	0	0	0
623	624	624	Category L	0.083984375	-0.011962891	-0.91186523	0	-0.18969727	0.47192383	0.08	0	19/3/2018	19	3	2018	16:50:21	60621	0.3	16	50	21	0	0.059814453	3.5126953	0.13745117	-0.046630859	-0.91577148	2.3544922	0.063964844	0	0	0	0	0	0	0	0	0	0.92700195	0.072998047	0.092041016	-0.053466797	0.034667969	0.00390625	0	44330	0	0	0
624	625	625	Category L	0.095947266	-0.011962891	-0.92382813	0.001220703	-0.18994141	0.46899414	0.08	0	19/3/2018	19	3	2018	16:50:21	60621	0.4	16	50	21	0	0.059814453	3.5126953	0.13720703	-0.047363281	-0.9152832	0.68701172	0.055175781	0	0	0	0	0	0	0	0	0	0.92675781	0.073242188	0.085205078	-0.041259766	0.035400391	-0.008300781	0	44330	0	0	0
625	626	626	Category L	0.071777344	-0.011962891	-0.94799805	-0.000976563	-0.1940918	0.47192383	0.08	0	19/3/2018	19	3	2018	16:50:21	60621	0.5	16	50	21	0	0.059814453	3.5126953	0.13720703	-0.047607422	-0.9152832	0.22680664	0.081298828	0	0	0	0	0	0	0	0	0	0.92675781	0.073242188	0.13378906	-0.065429688	0.035644531	-0.032470703	0	44330	0	0	0
626	627	627	Category L	0.071777344	-0.023925781	-0.89990234	0.000732422	-0.18823242	0.47094727	0.08	0	19/3/2018	19	3	2018	16:50:21	60621	0.6	16	50	21	0	0.059814453	3.5126953	0.13696289	-0.048095703	-0.9152832	1.5791016	0.071289063	0	0	0	0	0	0	0	0	0	0.92675781	0.073242188	0.10498047	-0.065185547	0.024169922	0.015380859	0	44330	0	0	0
627	628	628	Category L	0.083984375	-0.023925781	-0.91186523	0	-0.18798828	0.47094727	0.08	0	19/3/2018	19	3	2018	16:50:21	60621	0.7	16	50	21	0	0.059814453	3.5126953	0.13696289	-0.048339844	-0.9152832	2.6296387	0.05859375	0	0	0	0	0	0	0	0	0	0.92675781	0.073242188	0.081298828	-0.052978516	0.024414063	0.003417969	0	44330	0	0	0
628	629	629	Category L	0.047851563	-0.035888672	-0.92382813	0.007324219	-0.18212891	0.46826172	0.08	0	19/3/2018	19	3	2018	16:50:21	60621	0.8	16	50	21	0	0.059814453	3.5126953	0.13696289	-0.048583984	-0.91577148	2.5097656	0.090332031	0	0	0	0	0	0	0	0	0	0.92724609	0.072753906	0.10986328	-0.089111328	0.012695313	-0.0078125	0	44330	0	0	0
629	630	630	Category L	0.10791016	-0.035888672	-0.89990234	0.007324219	-0.18115234	0.46850586	0.08	0	19/3/2018	19	3	2018	16:50:21	60621	0.9	16	50	21	0	0.059814453	3.5126953	0.13647461	-0.049072266	-0.91577148	2.1689453	0.035400391	0	0	0	0	0	0	0	0	0	0.92724609	0.072753906	0.057861328	-0.028564453	0.013183594	0.015869141	0	44330	0	0	0
630	631	631	Category L	0.071777344	-0.011962891	-0.91186523	0.007324219	-0.1809082	0.47314453	0.08	0	19/3/2018	19	3	2018	16:50:22	60622	0	16	50	22	0	0.059814453	3.5126953	0.13623047	-0.049316406	-0.91601563	1.7246094	0.074707031	0	0	0	0	0	0	0	0	0	0.92749023	0.072509766	0.10644531	-0.064453125	0.037353516	0.004150391	0	44330	0	0	0
631	632	632	Category L	0.095947266	-0.035888672	-0.94799805	0.006835938	-0.18115234	0.4753418	0.08	0	19/3/2018	19	3	2018	16:50:22	60622	0.1	16	50	22	0	0.059814453	3.5126953	0.13623047	-0.049560547	-0.91650391	0.52905273	0.052978516	0	0	0	0	0	0	0	0	0	0.92773438	0.072265625	0.085693359	-0.040283203	0.013671875	-0.03125	0	44330	0	0	0
632	633	633	Category L	0.071777344	0	-0.93579102	0.01171875	-0.1796875	0.47143555	0.08	0	19/3/2018	19	3	2018	16:50:22	60622	0.2	16	50	22	0	0.059814453	3.5126953	0.13623047	-0.049316406	-0.91748047	4.0861816	0.083251953	0	0	0	0	0	0	0	0	0	0.92895508	0.071044922	0.13232422	-0.064453125	0.049316406	-0.018066406	0	44330	0	0	0
633	634	634	Category L	0.11987305	-0.035888672	-0.94799805	0.008544922	-0.18188477	0.47241211	0.08	0	19/3/2018	19	3	2018	16:50:22	60622	0.3	16	50	22	0	0.059814453	3.5126953	0.13647461	-0.050292969	-0.91772461	14.165039	0.037353516	0	0	0	0	0	0	0	0	0	0.92919922	0.070800781	0.061279297	-0.016601563	0.014404297	-0.030029297	0	44330	0	0	0
634	635	635	Category L	0.11987305	-0.023925781	-0.95996094	0.008300781	-0.17944336	0.47241211	0.08	0	19/3/2018	19	3	2018	16:50:22	60622	0.4	16	50	22	0	0.059814453	3.5126953	0.13745117	-0.051269531	-0.91699219	30.390625	0.053710938	0	0	0	0	0	0	0	0	0	0.92871094	0.071289063	0.087890625	-0.017578125	0.02734375	-0.042724609	0	44330	0	0	0
635	636	636	Category L	0.059814453	-0.023925781	-0.93579102	0.009521484	-0.18457031	0.46801758	0.08	0	19/3/2018	19	3	2018	16:50:22	60622	0.5	16	50	22	0	0.059814453	3.5126953	0.1394043	-0.051269531	-0.91577148	53.417969	0.086425781	0	0	0	0	0	0	0	0	0	0.92773438	0.072265625	0.12695313	-0.079589844	0.02734375	-0.019775391	0	44330	0	0	0
636	5237	5237	Category K	-0.17993164	-0.023925781	-0.94799805	0.11035156	-0.17822266	0.46240234	0.08	0	19/3/2018	19	3	2018	17:19:25	62365	0.7	17	19	25	0	0.060058594	3.4788574	-0.000976563	-0.11157227	-0.92553711	14.757568	0.20043945	0	0	0	0	0	0	0	0	0	0.93237305	0.067626953	0.28881836	-0.17871094	0.087646484	-0.022216797	0	44330	0	0	0
637	5238	5238	Category K	-0.16796875	-0.035888672	-0.94799805	0.10498047	-0.18115234	0.46142578	0.08	0	19/3/2018	19	3	2018	17:19:25	62365	0.8	17	19	25	0	0.060058594	3.4788574	-0.000732422	-0.11035156	-0.92578125	40.624756	0.18408203	0	0	0	0	0	0	0	0	0	0.93237305	0.067626953	0.26367188	-0.16699219	0.074462891	-0.021972656	0	44330	0	0	0
638	5239	5239	Category K	-0.17993164	-0.035888672	-0.94799805	0.10595703	-0.18017578	0.46240234	0.08	0	19/3/2018	19	3	2018	17:19:25	62365	0.9	17	19	25	0	0.060058594	3.4788574	-0.000488281	-0.109375	-0.92578125	167.34741	0.19506836	0	0	0	0	0	0	0	0	0	0.93237305	0.067626953	0.27490234	-0.17919922	0.073486328	-0.021972656	0	44330	0	0	0
639	5240	5240	Category K	-0.17993164	-0.035888672	-0.94799805	0.11157227	-0.18188477	0.46142578	0.08	0	19/3/2018	19	3	2018	17:19:26	62366	0	17	19	26	0	0.060058594	3.4788574	0	-0.1081543	-0.92553711	164.31885	0.19506836	0	0	0	0	0	0	0	0	0	0.93188477	0.068115234	0.2746582	-0.17993164	0.072265625	-0.022216797	0	44330	0	0	0
640	5241	5241	Category K	-0.16796875	-0.023925781	-0.93579102	0.10766602	-0.1784668	0.45874023	0.08	0	19/3/2018	19	3	2018	17:19:26	62366	0.1	17	19	26	0	0.060058594	3.4788574	0.000732422	-0.10717773	-0.92553711	163.40991	0.18847656	0	0	0	0	0	0	0	0	0	0.93164063	0.068359375	0.26220703	-0.16870117	0.083251953	-0.010009766	0	44330	0	0	0
641	5242	5242	Category K	-0.17993164	-0.011962891	-0.93579102	0.11035156	-0.18188477	0.46069336	0.08	0	19/3/2018	19	3	2018	17:19:26	62366	0.2	17	19	26	0	0.060058594	3.4788574	0.001464844	-0.10546875	-0.92578125	168.93799	0.2043457	0	0	0	0	0	0	0	0	0	0.93164063	0.068359375	0.28515625	-0.18139648	0.093505859	-0.009765625	0	44330	0	0	0
642	5243	5243	Category K	-0.17993164	-0.023925781	-0.91186523	0.11279297	-0.17944336	0.46044922	0.08	0	19/3/2018	19	3	2018	17:19:26	62366	0.3	17	19	26	0	0.060058594	3.4788574	0.001953125	-0.10351563	-0.92529297	165.16162	0.19897461	0	0	0	0	0	0	0	0	0	0.93115234	0.068847656	0.27514648	-0.18188477	0.079589844	0.013427734	0	44330	0	0	0
643	5244	5244	Category K	-0.16796875	-0.035888672	-0.92382813	0.10351563	-0.17993164	0.45947266	0.08	0	19/3/2018	19	3	2018	17:19:26	62366	0.4	17	19	26	0	0.060058594	3.4788574	0.001708984	-0.1027832	-0.92529297	155.7981	0.18237305	0	0	0	0	0	0	0	0	0	0.9309082	0.069091797	0.23828125	-0.16967773	0.066894531	0.001464844	0	44330	0	0	0
644	5245	5245	Category K	-0.14379883	-0.035888672	-0.94799805	0.10839844	-0.17822266	0.45361328	0.08	0	19/3/2018	19	3	2018	17:19:26	62366	0.5	17	19	26	0	0.060058594	3.4788574	0.002197266	-0.1015625	-0.92529297	149.8479	0.16186523	0	0	0	0	0	0	0	0	0	0.9309082	0.069091797	0.234375	-0.14599609	0.065673828	-0.022460938	0	44330	0	0	0
645	5246	5246	Category K	-0.15576172	-0.023925781	-0.93579102	0.10839844	-0.17822266	0.45947266	0.08	0	19/3/2018	19	3	2018	17:19:26	62366	0.6	17	19	26	0	0.060058594	3.4788574	0.003173828	-0.099609375	-0.92529297	158.11255	0.17651367	0	0	0	0	0	0	0	0	0	0.93066406	0.069335938	0.24511719	-0.15893555	0.075683594	-0.010253906	0	44330	0	0	0
646	5247	5247	Category K	-0.17993164	-0.023925781	-0.92382813	0.10595703	-0.17822266	0.45751953	0.08	0	19/3/2018	19	3	2018	17:19:26	62366	0.7	17	19	26	0	0.060058594	3.4788574	0.004150391	-0.097900391	-0.92504883	156.13208	0.19824219	0	0	0	0	0	0	0	0	0	0.93017578	0.069824219	0.25952148	-0.18408203	0.073974609	0.001220703	0	44330	0	0	0
647	5248	5248	Category K	-0.15576172	-0.047851563	-0.92382813	0.11132813	-0.18212891	0.45361328	0.08	0	19/3/2018	19	3	2018	17:19:26	62366	0.8	17	19	26	0	0.060058594	3.4788574	0.004882813	-0.096435547	-0.92456055	129.60498	0.16796875	0	0	0	0	0	0	0	0	0	0.9296875	0.0703125	0.21020508	-0.16064453	0.048583984	0.000732422	0	44330	0	0	0
648	5249	5249	Category K	-0.17993164	-0.047851563	-0.95996094	0.11035156	-0.17675781	0.45581055	0.08	0	19/3/2018	19	3	2018	17:19:26	62366	0.9	17	19	26	0	0.060058594	3.4788574	0.005615234	-0.095214844	-0.92456055	2.5041504	0.19482422	0	0	0	0	0	0	0	0	0	0.92944336	0.070556641	0.26831055	-0.18554688	0.047363281	-0.03515625	0	44330	0	0	0
649	5250	5250	Category K	-0.16796875	-0.059814453	-0.94799805	0.109375	-0.1862793	0.45849609	0.08	0	19/3/2018	19	3	2018	17:19:27	62367	0	17	19	27	0	0.060058594	3.4788574	0.006103516	-0.09375	-0.92456055	17.479004	0.17871094	0	0	0	0	0	0	0	0	0	0.92919922	0.070800781	0.23144531	-0.17407227	0.033935547	-0.023193359	0	44330	0	0	0
650	5251	5251	Category K	-0.17993164	-0.059814453	-0.91186523	0.10717773	-0.1809082	0.46142578	0.08	0	19/3/2018	19	3	2018	17:19:27	62367	0.1	17	19	27	0	0.060058594	3.4788574	0.006103516	-0.092529297	-0.92480469	19.115723	0.18945313	0	0	0	0	0	0	0	0	0	0.92944336	0.070556641	0.23193359	-0.18603516	0.032714844	0.012939453	0	44330	0	0	0
651	5252	5252	Category K	-0.17993164	-0.035888672	-0.93579102	0.10693359	-0.17919922	0.45532227	0.08	0	19/3/2018	19	3	2018	17:19:27	62367	0.2	17	19	27	0	0.060058594	3.511084	0.006347656	-0.091308594	-0.92504883	6.6889648	0.19458008	0	0	0	0	0	0	0	0	0	0.9296875	0.0703125	0.25219727	-0.1862793	0.055419922	-0.010498047	0	44330	0	0	0
652	5253	5253	Category K	-0.16796875	-0.023925781	-0.91186523	0.10839844	-0.18188477	0.45849609	0.08	0	19/3/2018	19	3	2018	17:19:27	62367	0.3	17	19	27	0	0.060058594	3.511084	0.006103516	-0.089599609	-0.92480469	2.3718262	0.18652344	0	0	0	0	0	0	0	0	0	0.92919922	0.070800781	0.25292969	-0.17407227	0.065673828	0.012939453	0	44330	0	0	0
653	5254	5254	Category K	-0.14379883	-0.035888672	-0.94799805	0.10717773	-0.1809082	0.45947266	0.08	0	19/3/2018	19	3	2018	17:19:27	62367	0.4	17	19	27	0	0.060058594	3.511084	0.006591797	-0.088378906	-0.92529297	0.12646484	0.16088867	0	0	0	0	0	0	0	0	0	0.92944336	0.070556641	0.22558594	-0.15039063	0.052490234	-0.022460938	0	44330	0	0	0
654	5255	5255	Category K	-0.16796875	-0.023925781	-0.93579102	0.109375	-0.18212891	0.45556641	0.08	0	19/3/2018	19	3	2018	17:19:27	62367	0.5	17	19	27	0	0.060058594	3.511084	0.006835938	-0.087158203	-0.92529297	0.37158203	0.18603516	0	0	0	0	0	0	0	0	0	0.92944336	0.070556641	0.24829102	-0.17480469	0.063232422	-0.010253906	0	44330	0	0	0
655	5256	5256	Category K	-0.17993164	-0.023925781	-0.95996094	0.10327148	-0.18017578	0.45751953	0.08	0	19/3/2018	19	3	2018	17:19:27	62367	0.6	17	19	27	0	0.060058594	3.511084	0.006835938	-0.086181641	-0.92529297	0.125	0.19970703	0	0	0	0	0	0	0	0	0	0.92919922	0.070800781	0.28369141	-0.18676758	0.062255859	-0.034423828	0	44330	0	0	0
656	5257	5257	Category K	-0.17993164	-0.035888672	-0.93579102	0.10717773	-0.18359375	0.46020508	0.08	0	19/3/2018	19	3	2018	17:19:27	62367	0.7	17	19	27	0	0.060058594	3.511084	0.007568359	-0.084472656	-0.92529297	0.24536133	0.19384766	0	0	0	0	0	0	0	0	0	0.92919922	0.070800781	0.24658203	-0.1875	0.048583984	-0.010253906	0	44330	0	0	0
657	5258	5258	Category K	-0.17993164	-0.023925781	-0.93579102	0.11303711	-0.18530273	0.45874023	0.08	0	19/3/2018	19	3	2018	17:19:27	62367	0.8	17	19	27	0	0.060058594	3.511084	0.008056641	-0.083251953	-0.92504883	0.13525391	0.19750977	0	0	0	0	0	0	0	0	0	0.92871094	0.071289063	0.25805664	-0.18798828	0.059326172	-0.010498047	0	44330	0	0	0
658	5259	5259	Category K	-0.17993164	-0.047851563	-0.93579102	0.11450195	-0.17944336	0.45556641	0.08	0	19/3/2018	19	3	2018	17:19:27	62367	0.9	17	19	27	0	0.060058594	3.511084	0.008300781	-0.081787109	-0.92529297	0.9465332	0.19165039	0	0	0	0	0	0	0	0	0	0.92895508	0.071044922	0.23291016	-0.18823242	0.033935547	-0.010253906	0	44330	0	0	0
659	5260	5260	Category K	-0.15576172	-0.035888672	-0.93579102	0.11401367	-0.18188477	0.45629883	0.08	0	19/3/2018	19	3	2018	17:19:28	62368	0	17	19	28	0	0.060058594	3.511084	0.008789063	-0.079833984	-0.92578125	2.8564453	0.1706543	0	0	0	0	0	0	0	0	0	0.92944336	0.070556641	0.21850586	-0.16455078	0.043945313	-0.009765625	0	44330	0	0	0
660	5261	5261	Category K	-0.17993164	-0.023925781	-0.95996094	0.12011719	-0.17919922	0.45874023	0.08	0	19/3/2018	19	3	2018	17:19:28	62368	0.1	17	19	28	0	0.060058594	3.511084	0.008544922	-0.078125	-0.92602539	5.1196289	0.19897461	0	0	0	0	0	0	0	0	0	0.92944336	0.070556641	0.27661133	-0.18847656	0.054199219	-0.033691406	0	44330	0	0	0
661	5262	5262	Category K	-0.15576172	-0.047851563	-0.95996094	0.11914063	-0.18188477	0.45556641	0.08	0	19/3/2018	19	3	2018	17:19:28	62368	0.2	17	19	28	0	0.060058594	3.511084	0.008789063	-0.076416016	-0.92602539	8.1120605	0.17041016	0	0	0	0	0	0	0	0	0	0.92919922	0.070800781	0.22705078	-0.16455078	0.028564453	-0.033691406	0	44330	0	0	0
662	5263	5263	Category K	-0.071777344	-0.16796875	-1.0678711	0.12695313	-0.17456055	0.45410156	0.08	0	19/3/2018	19	3	2018	17:19:28	62368	0.3	17	19	28	0	0.060058594	3.511084	0.009521484	-0.074951172	-0.92626953	10.943604	0.18774414	0	0	0	0	0	0	0	0	0	0.92919922	0.070800781	0.31567383	-0.081298828	-0.092773438	-0.14160156	0	44330	0	0	0
663	5264	5264	Category K	0.059814453	-0.25195313	-1.0078125	0.15478516	-0.15673828	0.45532227	0.08	0	19/3/2018	19	3	2018	17:19:28	62368	0.4	17	19	28	0	0.060058594	3.511084	0.009765625	-0.073486328	-0.92626953	13.376221	0.20239258	0	0	0	0	0	0	0	0	0	0.92919922	0.070800781	0.30981445	0.049804688	-0.17822266	-0.081542969	0	44330	0	0	0
664	5265	5265	Category K	-0.11987305	-0.059814453	-0.93579102	0.1628418	-0.13232422	0.4609375	0.08	0	19/3/2018	19	3	2018	17:19:28	62368	0.5	17	19	28	0	0.060058594	3.511084	0.009521484	-0.071777344	-0.92602539	17.741699	0.13012695	0	0	0	0	0	0	0	0	0	0.92871094	0.071289063	0.15112305	-0.12939453	0.011962891	-0.009521484	0	44330	0	0	0
665	5266	5266	Category K	-0.071777344	0.047851563	-0.76782227	0.12182617	-0.098388672	0.47998047	0.08	0	19/3/2018	19	3	2018	17:19:28	62368	0.6	17	19	28	0	0.060058594	3.511084	0.009033203	-0.0703125	-0.92626953	22.844971	0.21337891	0	0	0	0	0	0	0	0	0	0.92895508	0.071044922	0.35742188	-0.080810547	0.11816406	0.15844727	0	44330	0	0	0
666	5267	5267	Category K	0	-0.011962891	-0.79199219	0.08984375	-0.095458984	0.48754883	0.08	0	19/3/2018	19	3	2018	17:19:28	62368	0.7	17	19	28	0	0.060058594	3.511084	0.009765625	-0.068359375	-0.92602539	27.669434	0.14575195	0	0	0	0	0	0	0	0	0	0.9284668	0.071533203	0.20043945	-0.009765625	0.056396484	0.1340332	0	44330	0	0	0
667	5268	5268	Category K	0.15576172	-0.11987305	-0.93579102	0.086425781	-0.091064453	0.48535156	0.08	0	19/3/2018	19	3	2018	17:19:28	62368	0.8	17	19	28	0	0.060058594	3.511084	0.010253906	-0.066894531	-0.92529297	31.367676	0.1550293	0	0	0	0	0	0	0	0	0	0.92797852	0.072021484	0.20849609	0.14526367	-0.052734375	-0.010253906	0	44330	0	0	0
668	5269	5269	Category K	0.16796875	-0.11987305	-0.92382813	0.088867188	-0.089355469	0.48632813	0.08	0	19/3/2018	19	3	2018	17:19:28	62368	0.9	17	19	28	0	0.060058594	3.511084	0.010009766	-0.065185547	-0.92578125	34.799316	0.16699219	0	0	0	0	0	0	0	0	0	0.92797852	0.072021484	0.21435547	0.15771484	-0.054443359	0.001953125	0	44330	0	0	0
669	5270	5270	Category K	0.11987305	-0.071777344	-0.92382813	0.089599609	-0.094726563	0.48535156	0.08	0	19/3/2018	19	3	2018	17:19:29	62369	0	17	19	29	0	0.060058594	3.511084	0.010009766	-0.063476563	-0.92553711	37.947998	0.11010742	0	0	0	0	0	0	0	0	0	0.92773438	0.072265625	0.11962891	0.10961914	-0.008056641	0.001708984	0	44330	0	0	0
670	5271	5271	Category K	0.16796875	-0.10791016	-0.95996094	0.094726563	-0.089111328	0.48266602	0.08	0	19/3/2018	19	3	2018	17:19:29	62369	0.1	17	19	29	0	0.060058594	3.511084	0.009033203	-0.0625	-0.92529297	38.260986	0.16870117	0	0	0	0	0	0	0	0	0	0.92749023	0.072509766	0.23852539	0.15869141	-0.045166016	-0.034423828	0	44330	0	0	0
671	5272	5272	Category K	0.13183594	-0.059814453	-0.91186523	0.098388672	-0.096679688	0.48461914	0.08	0	19/3/2018	19	3	2018	17:19:29	62369	0.2	17	19	29	0	0.060058594	3.511084	0.007568359	-0.059082031	-0.92602539	36.286133	0.125	0	0	0	0	0	0	0	0	0	0.92797852	0.072021484	0.13891602	0.12402344	-0.000488281	0.014160156	0	44330	0	0	0
672	5273	5273	Category K	0.16796875	-0.059814453	-0.89990234	0.096679688	-0.096679688	0.48632813	0.08	0	19/3/2018	19	3	2018	17:19:29	62369	0.3	17	19	29	0	0.060058594	3.511084	0.008056641	-0.054931641	-0.92822266	33.449707	0.16235352	0	0	0	0	0	0	0	0	0	0.92993164	0.070068359	0.19311523	0.15966797	-0.004638672	0.028320313	0	44330	0	0	0
673	5274	5274	Category K	0.11987305	-0.059814453	-0.91186523	0.095214844	-0.093994141	0.48339844	0.08	0	19/3/2018	19	3	2018	17:19:29	62369	0.4	17	19	29	0	0.060058594	3.511084	0.007080078	-0.053222656	-0.93041992	30.669434	0.11425781	0	0	0	0	0	0	0	0	0	0.93188477	0.068115234	0.13769531	0.11254883	-0.006347656	0.018554688	0	44330	0	0	0
674	5275	5275	Category K	0.13183594	-0.071777344	-0.91186523	0.094970703	-0.093261719	0.48168945	0.08	0	19/3/2018	19	3	2018	17:19:29	62369	0.5	17	19	29	0	0.060058594	3.511084	0.006347656	-0.052246094	-0.92993164	25.660156	0.12792969	0	0	0	0	0	0	0	0	0	0.93139648	0.068603516	0.16259766	0.12524414	-0.019287109	0.018066406	0	44330	0	0	0
675	5276	5276	Category K	0.11987305	-0.095947266	-0.92382813	0.094970703	-0.098632813	0.48144531	0.08	0	19/3/2018	19	3	2018	17:19:29	62369	0.6	17	19	29	0	0.060058594	3.511084	0.007080078	-0.051757813	-0.92895508	19.774414	0.12109375	0	0	0	0	0	0	0	0	0	0.93041992	0.069580078	0.16162109	0.11254883	-0.043945313	0.005126953	0	44330	0	0	0
676	5277	5277	Category K	0.10791016	-0.071777344	-0.92382813	0.092041016	-0.10107422	0.48242188	0.08	0	19/3/2018	19	3	2018	17:19:29	62369	0.7	17	19	29	0	0.060058594	3.511084	0.008056641	-0.05078125	-0.92724609	13.952148	0.10180664	0	0	0	0	0	0	0	0	0	0.92871094	0.071289063	0.12402344	0.099609375	-0.020751953	0.003417969	0	44330	0	0	0
677	5278	5278	Category K	0.13183594	-0.083984375	-0.92382813	0.095947266	-0.098388672	0.48144531	0.08	0	19/3/2018	19	3	2018	17:19:29	62369	0.8	17	19	29	0	0.060058594	3.511084	0.013427734	-0.052246094	-0.92626953	9.2329102	0.12231445	0	0	0	0	0	0	0	0	0	0.92797852	0.072021484	0.15234375	0.11816406	-0.031494141	0.002441406	0	44330	0	0	0
678	5279	5279	Category K	0.13183594	-0.071777344	-0.91186523	0.093261719	-0.10620117	0.48413086	0.08	0	19/3/2018	19	3	2018	17:19:29	62369	0.9	17	19	29	0	0.060058594	3.511084	0.018554688	-0.052246094	-0.92529297	5.1633301	0.11547852	0	0	0	0	0	0	0	0	0	0.92700195	0.072998047	0.14624023	0.11303711	-0.019287109	0.013427734	0	44330	0	0	0
679	5280	5280	Category K	0.14379883	-0.095947266	-0.89990234	0.095458984	-0.10449219	0.48510742	0.08	0	19/3/2018	19	3	2018	17:19:30	62370	0	17	19	30	0	0.060058594	3.511084	0.0234375	-0.052001953	-0.92456055	1.6745605	0.13012695	0	0	0	0	0	0	0	0	0	0.92626953	0.073730469	0.18847656	0.12011719	-0.043701172	0.024658203	0	44330	0	0	0
680	5281	5281	Category K	0.15576172	-0.047851563	-0.92382813	0.095703125	-0.1027832	0.48413086	0.08	0	19/3/2018	19	3	2018	17:19:30	62370	0.1	17	19	30	0	0.060058594	3.511084	0.028564453	-0.051757813	-0.92382813	0.53320313	0.12695313	0	0	0	0	0	0	0	0	0	0.92553711	0.074462891	0.13110352	0.12695313	0.00390625	0	0	44330	0	0	0
681	5282	5282	Category K	0.11987305	-0.023925781	-0.91186523	0.088134766	-0.10375977	0.48217773	0.08	0	19/3/2018	19	3	2018	17:19:30	62370	0.2	17	19	30	0	0.060058594	3.511084	0.033691406	-0.051513672	-0.9230957	2.5175781	0.091064453	0	0	0	0	0	0	0	0	0	0.92529297	0.074707031	0.125	0.0859375	0.027587891	0.011230469	0	44330	0	0	0
682	5283	5283	Category K	0.083984375	-0.083984375	-0.89990234	0.092285156	-0.10083008	0.48730469	0.08	0	19/3/2018	19	3	2018	17:19:30	62370	0.3	17	19	30	0	0.060058594	3.511084	0.0390625	-0.051513672	-0.92236328	2.5610352	0.059570313	0	0	0	0	0	0	0	0	0	0.92456055	0.075439453	0.099609375	0.044677734	-0.032226563	0.022460938	0	44330	0	0	0
683	5284	5284	Category K	0.095947266	-0.083984375	-0.92382813	0.092529297	-0.10888672	0.48388672	0.08	0	19/3/2018	19	3	2018	17:19:30	62370	0.4	17	19	30	0	0.060058594	3.511084	0.044189453	-0.051025391	-0.921875	1.472168	0.061035156	0	0	0	0	0	0	0	0	0	0.92431641	0.075683594	0.0859375	0.051513672	-0.032714844	-0.001708984	0	44330	0	0	0
684	5285	5285	Category K	0.15576172	-0.011962891	-0.89990234	0.091552734	-0.10351563	0.48193359	0.08	0	19/3/2018	19	3	2018	17:19:30	62370	0.5	17	19	30	0	0.060058594	3.511084	0.049072266	-0.050537109	-0.92163086	1.0830078	0.11523438	0	0	0	0	0	0	0	0	0	0.92431641	0.075683594	0.16699219	0.10644531	0.038574219	0.021728516	0	44330	0	0	0
685	5286	5286	Category K	0.13183594	-0.047851563	-0.91186523	0.092529297	-0.1081543	0.48510742	0.08	0	19/3/2018	19	3	2018	17:19:30	62370	0.6	17	19	30	0	0.060058594	3.511084	0.054199219	-0.050292969	-0.92089844	1.3728027	0.078125	0	0	0	0	0	0	0	0	0	0.92382813	0.076171875	0.089111328	0.077392578	0.002441406	0.009033203	0	44330	0	0	0
686	5287	5287	Category K	0.13183594	-0.059814453	-0.89990234	0.092529297	-0.11254883	0.47998047	0.08	0	19/3/2018	19	3	2018	17:19:30	62370	0.7	17	19	30	0	0.060058594	3.511084	0.058837891	-0.050048828	-0.92041016	0.70288086	0.076171875	0	0	0	0	0	0	0	0	0	0.92358398	0.076416016	0.10302734	0.072753906	-0.009521484	0.020507813	0	44330	0	0	0
687	5288	5288	Category K	0.13183594	-0.071777344	-0.92382813	0.095214844	-0.11157227	0.47998047	0.08	0	19/3/2018	19	3	2018	17:19:30	62370	0.8	17	19	30	0	0.060058594	3.511084	0.064208984	-0.049804688	-0.91992188	0.28393555	0.070800781	0	0	0	0	0	0	0	0	0	0.92358398	0.076416016	0.092773438	0.067382813	-0.021728516	-0.003662109	0	44330	0	0	0
688	5289	5289	Category K	0.10791016	-0.059814453	-0.91186523	0.094970703	-0.10986328	0.47705078	0.08	0	19/3/2018	19	3	2018	17:19:30	62370	0.9	17	19	30	0	0.060058594	3.511084	0.069335938	-0.049316406	-0.91943359	0.79516602	0.040527344	0	0	0	0	0	0	0	0	0	0.92333984	0.076660156	0.056396484	0.038330078	-0.010253906	0.007568359	0	44330	0	0	0
689	5290	5290	Category K	0.083984375	-0.071777344	-0.95996094	0.094970703	-0.10986328	0.47900391	0.08	0	19/3/2018	19	3	2018	17:19:31	62371	0	17	19	31	0	0.059326172	3.4740234	0.074462891	-0.048583984	-0.91845703	3.1303711	0.048095703	0	0	0	0	0	0	0	0	0	0.92285156	0.077148438	0.073730469	0.009277344	-0.022949219	-0.041259766	0	44330	0	0	0
690	5291	5291	Category K	0.10791016	-0.071777344	-0.93579102	0.08984375	-0.10961914	0.4831543	0.08	0	19/3/2018	19	3	2018	17:19:31	62371	0.1	17	19	31	0	0.059326172	3.4740234	0.079101563	-0.047851563	-0.91772461	4.1555176	0.041259766	0	0	0	0	0	0	0	0	0	0.92236328	0.077636719	0.070556641	0.028564453	-0.023681641	-0.018066406	0	44330	0	0	0
691	5292	5292	Category K	0.095947266	-0.071777344	-0.89990234	0.092529297	-0.10888672	0.47705078	0.08	0	19/3/2018	19	3	2018	17:19:31	62371	0.2	17	19	31	0	0.059326172	3.4740234	0.084472656	-0.047119141	-0.91748047	4.0876465	0.032226563	0	0	0	0	0	0	0	0	0	0.92260742	0.077392578	0.053466797	0.011230469	-0.024414063	0.017578125	0	44330	0	0	0
692	5293	5293	Category K	0.10791016	-0.071777344	-0.94799805	0.093261719	-0.11499023	0.47900391	0.08	0	19/3/2018	19	3	2018	17:19:31	62371	0.3	17	19	31	0	0.059326172	3.4740234	0.089599609	-0.046875	-0.91699219	4.9677734	0.043457031	0	0	0	0	0	0	0	0	0	0.92260742	0.077392578	0.073730469	0.018066406	-0.024658203	-0.030761719	0	44330	0	0	0
693	5294	5294	Category K	0.10791016	-0.083984375	-0.93579102	0.088867188	-0.11816406	0.48168945	0.08	0	19/3/2018	19	3	2018	17:19:31	62371	0.4	17	19	31	0	0.059326172	3.4740234	0.094482422	-0.046630859	-0.91650391	5.7790527	0.043701172	0	0	0	0	0	0	0	0	0	0.92260742	0.077392578	0.069335938	0.013183594	-0.037109375	-0.019042969	0	44330	0	0	0
694	5295	5295	Category K	0.10791016	-0.083984375	-0.91186523	0.095214844	-0.11572266	0.47900391	0.08	0	19/3/2018	19	3	2018	17:19:31	62371	0.5	17	19	31	0	0.059326172	3.4740234	0.099609375	-0.046386719	-0.91552734	5.5463867	0.038574219	0	0	0	0	0	0	0	0	0	0.92211914	0.077880859	0.049560547	0.008056641	-0.037353516	0.003662109	0	44330	0	0	0
695	5296	5296	Category K	0.095947266	-0.035888672	-0.89990234	0.09375	-0.11938477	0.48168945	0.08	0	19/3/2018	19	3	2018	17:19:31	62371	0.6	17	19	31	0	0.059326172	3.4740234	0.10473633	-0.045898438	-0.91503906	4.9968262	0.020263672	0	0	0	0	0	0	0	0	0	0.92211914	0.077880859	0.034179688	-0.008789063	0.010009766	0.015136719	0	44330	0	0	0
696	5297	5297	Category K	0.095947266	-0.071777344	-0.89990234	0.094238281	-0.11743164	0.47875977	0.08	0	19/3/2018	19	3	2018	17:19:31	62371	0.7	17	19	31	0	0.059326172	3.4740234	0.10986328	-0.045654297	-0.9140625	4.7539063	0.032714844	0	0	0	0	0	0	0	0	0	0.92163086	0.078369141	0.053955078	-0.013916016	-0.025878906	0.014160156	0	44330	0	0	0
697	5298	5298	Category K	0.10791016	-0.071777344	-0.92382813	0.092529297	-0.12011719	0.47875977	0.08	0	19/3/2018	19	3	2018	17:19:31	62371	0.8	17	19	31	0	0.059326172	3.4740234	0.11474609	-0.045166016	-0.91333008	5.0615234	0.029052734	0	0	0	0	0	0	0	0	0	0.92163086	0.078369141	0.043701172	-0.006835938	-0.026367188	-0.010253906	0	44330	0	0	0
698	5299	5299	Category K	0.083984375	-0.011962891	-0.94799805	0.086181641	-0.11499023	0.4777832	0.08	0	19/3/2018	19	3	2018	17:19:31	62371	0.9	17	19	31	0	0.059326172	3.4740234	0.11987305	-0.044921875	-0.91259766	4.2470703	0.060302734	0	0	0	0	0	0	0	0	0	0.92138672	0.078613281	0.10424805	-0.035888672	0.032958984	-0.03515625	0	44330	0	0	0
699	5300	5300	Category K	0.047851563	-0.035888672	-0.92382813	0.091796875	-0.1184082	0.48266602	0.08	0	19/3/2018	19	3	2018	17:19:32	62372	0	17	19	32	0	0.059326172	3.4740234	0.12451172	-0.043701172	-0.91186523	2.6645508	0.078125	0	0	0	0	0	0	0	0	0	0.92138672	0.078613281	0.096435547	-0.076660156	0.0078125	-0.01171875	0	44330	0	0	0
700	5301	5301	Category K	0.083984375	-0.047851563	-0.91186523	0.086425781	-0.11962891	0.47949219	0.08	0	19/3/2018	19	3	2018	17:19:32	62372	0.1	17	19	32	0	0.059326172	3.4740234	0.12866211	-0.042724609	-0.91186523	1.5068359	0.044921875	0	0	0	0	0	0	0	0	0	0.921875	0.078125	0.049804688	-0.044677734	-0.004882813	0	0	44330	0	0	0
701	5302	5302	Category K	0.10791016	-0.035888672	-0.93579102	0.088134766	-0.12280273	0.47558594	0.08	0	19/3/2018	19	3	2018	17:19:32	62372	0.2	17	19	32	0	0.059326172	3.4740234	0.13256836	-0.043212891	-0.91210938	0.60302734	0.034667969	0	0	0	0	0	0	0	0	0	0.92285156	0.077148438	0.055419922	-0.024658203	0.007324219	-0.0234375	0	44330	0	0	0
702	5303	5303	Category K	0.083984375	-0.023925781	-0.91186523	0.08984375	-0.11669922	0.4777832	0.08	0	19/3/2018	19	3	2018	17:19:32	62372	0.3	17	19	32	0	0.059326172	3.4740234	0.13598633	-0.043212891	-0.91308594	0.26245117	0.055419922	0	0	0	0	0	0	0	0	0	0.92431641	0.075683594	0.072753906	-0.052001953	0.019287109	0.001220703	0	44330	0	0	0
703	5304	5304	Category K	0.083984375	-0.047851563	-0.89990234	0.090820313	-0.12451172	0.47851563	0.08	0	19/3/2018	19	3	2018	17:19:32	62372	0.4	17	19	32	0	0.059326172	3.4740234	0.13867188	-0.042480469	-0.91137695	0.15942383	0.056152344	0	0	0	0	0	0	0	0	0	0.92285156	0.077148438	0.071533203	-0.0546875	-0.005126953	0.011474609	0	44330	0	0	0
704	5305	5305	Category K	0.10791016	-0.059814453	-0.91186523	0.092529297	-0.12475586	0.47753906	0.08	0	19/3/2018	19	3	2018	17:19:32	62372	0.5	17	19	32	0	0.059326172	3.4740234	0.13891602	-0.040039063	-0.91040039	1.1760254	0.036621094	0	0	0	0	0	0	0	0	0	0.921875	0.078125	0.052001953	-0.031005859	-0.01953125	-0.001220703	0	44330	0	0	0
705	5306	5306	Category K	0.14379883	-0.035888672	-0.91186523	0.093505859	-0.12036133	0.47680664	0.08	0	19/3/2018	19	3	2018	17:19:32	62372	0.6	17	19	32	0	0.059326172	3.4740234	0.14208984	-0.039550781	-0.91015625	1.338623	0.004394531	0	0	0	0	0	0	0	0	0	0.92211914	0.077880859	0.006835938	0.001464844	0.003662109	-0.001464844	0	44330	0	0	0
706	5307	5307	Category K	0.11987305	-0.023925781	-0.89990234	0.08984375	-0.1237793	0.47851563	0.08	0	19/3/2018	19	3	2018	17:19:32	62372	0.7	17	19	32	0	0.059326172	3.4740234	0.14501953	-0.040039063	-0.91186523	0.033691406	0.032226563	0	0	0	0	0	0	0	0	0	0.92431641	0.075683594	0.053466797	-0.025146484	0.016113281	0.011962891	0	44330	0	0	0
707	5308	5308	Category K	0.083984375	-0.035888672	-0.93579102	0.089111328	-0.12548828	0.47949219	0.08	0	19/3/2018	19	3	2018	17:19:32	62372	0.8	17	19	32	0	0.059326172	3.4740234	0.14672852	-0.039794922	-0.91381836	2.3723145	0.066650391	0	0	0	0	0	0	0	0	0	0.92626953	0.073730469	0.088623047	-0.062744141	0.00390625	-0.021728516	0	44330	0	0	0
708	5309	5309	Category K	0.071777344	-0.023925781	-0.92382813	0.087402344	-0.12890625	0.48046875	0.08	0	19/3/2018	19	3	2018	17:19:32	62372	0.9	17	19	32	0	0.059326172	3.4740234	0.14672852	-0.038330078	-0.91357422	6.8049316	0.076904297	0	0	0	0	0	0	0	0	0	0.92602539	0.073974609	0.099609375	-0.074951172	0.014404297	-0.010009766	0	44330	0	0	0
709	5310	5310	Category K	0.035888672	-0.059814453	-0.91186523	0.087402344	-0.12451172	0.47558594	0.08	0	19/3/2018	19	3	2018	17:19:33	62373	0	17	19	33	0	0.059326172	3.4740234	0.14672852	-0.036865234	-0.91357422	12.124756	0.11328125	0	0	0	0	0	0	0	0	0	0.92602539	0.073974609	0.13549805	-0.11083984	-0.022705078	0.001708984	0	44330	0	0	0
710	5311	5311	Category K	-0.035888672	0.10791016	-0.98388672	0.078857422	-0.13232422	0.47998047	0.08	0	19/3/2018	19	3	2018	17:19:33	62373	0.1	17	19	33	0	0.059326172	3.4740234	0.14746094	-0.036132813	-0.91357422	19.999512	0.24365234	0	0	0	0	0	0	0	0	0	0.92602539	0.073974609	0.39770508	-0.18334961	0.14404297	-0.070068359	0	44330	0	0	0
711	5312	5312	Category K	0.11987305	0.17993164	-1.0917969	0.063232422	-0.14526367	0.47460938	0.08	0	19/3/2018	19	3	2018	17:19:33	62373	0.2	17	19	33	0	0.059326172	3.4740234	0.14770508	-0.034912109	-0.9128418	29.514404	0.28076172	0	0	0	0	0	0	0	0	0	0.92553711	0.074462891	0.42138672	-0.027832031	0.21484375	-0.17871094	0	44330	0	0	0
712	5313	5313	Category K	0.023925781	-0.047851563	-1.0917969	0.009277344	-0.17504883	0.47021484	0.08	0	19/3/2018	19	3	2018	17:19:33	62373	0.3	17	19	33	0	0.059326172	3.4740234	0.14819336	-0.034179688	-0.91333008	37.62085	0.21777344	0	0	0	0	0	0	0	0	0	0.92578125	0.07421875	0.31616211	-0.12426758	-0.013427734	-0.17822266	0	44330	0	0	0
713	5314	5314	Category K	0.023925781	-0.095947266	-0.88793945	-0.094238281	-0.18798828	0.46411133	0.08	0	19/3/2018	19	3	2018	17:19:33	62373	0.4	17	19	33	0	0.059326172	3.4740234	0.14794922	-0.033691406	-0.9140625	44.077881	0.14111328	0	0	0	0	0	0	0	0	0	0.92651367	0.073486328	0.21240234	-0.12402344	-0.062011719	0.026123047	0	44330	0	0	0
714	5315	5315	Category K	0.10791016	-0.13183594	-0.83984375	-0.16577148	-0.18359375	0.44433594	0.08	0	19/3/2018	19	3	2018	17:19:33	62373	0.5	17	19	33	0	0.059326172	3.4740234	0.14868164	-0.032714844	-0.9140625	48.524414	0.13012695	0	0	0	0	0	0	0	0	0	0.92675781	0.073242188	0.21411133	-0.040771484	-0.098876953	0.07421875	0	44330	0	0	0
715	5316	5316	Category K	0.17993164	-0.095947266	-0.81591797	-0.19824219	-0.18847656	0.4296875	0.08	0	19/3/2018	19	3	2018	17:19:33	62373	0.6	17	19	33	0	0.059326172	3.4740234	0.14916992	-0.031738281	-0.9140625	52.519043	0.12109375	0	0	0	0	0	0	0	0	0	0.92675781	0.073242188	0.19287109	0.030517578	-0.063964844	0.098144531	0	44330	0	0	0
716	5317	5317	Category K	0.23999023	-0.14379883	-0.86376953	-0.20507813	-0.18334961	0.42651367	0.08	0	19/3/2018	19	3	2018	17:19:33	62373	0.7	17	19	33	0	0.059326172	3.4740234	0.1496582	-0.030517578	-0.9140625	54.933105	0.15307617	0	0	0	0	0	0	0	0	0	0.92675781	0.073242188	0.25366211	0.090087891	-0.11303711	0.050292969	0	44330	0	0	0
717	5318	5318	Category K	0.23999023	-0.035888672	-0.87597656	-0.20507813	-0.18847656	0.42553711	0.08	0	19/3/2018	19	3	2018	17:19:33	62373	0.8	17	19	33	0	0.059326172	3.4740234	0.15039063	-0.029541016	-0.91430664	54.336914	0.097412109	0	0	0	0	0	0	0	0	0	0.92700195	0.072998047	0.1340332	0.089355469	-0.006103516	0.038330078	0	44330	0	0	0
718	5319	5319	Category K	0.2277832	-0.011962891	-0.87597656	-0.20922852	-0.18823242	0.4284668	0.08	0	19/3/2018	19	3	2018	17:19:33	62373	0.9	17	19	33	0	0.059326172	3.4740234	0.15063477	-0.028564453	-0.91455078	51.780518	0.087646484	0	0	0	0	0	0	0	0	0	0.92724609	0.072753906	0.13232422	0.076904297	0.016601563	0.038574219	0	44330	0	0	0
719	5320	5320	Category K	0.2277832	-0.023925781	-0.88793945	-0.20483398	-0.18945313	0.4296875	0.08	0	19/3/2018	19	3	2018	17:19:34	62374	0	17	19	34	0	0.059326172	3.4740234	0.15087891	-0.027832031	-0.91455078	49.171875	0.081298828	0	0	0	0	0	0	0	0	0	0.92749023	0.072509766	0.10717773	0.076660156	0.00390625	0.026611328	0	44330	0	0	0
720	5321	5321	Category K	0.23999023	0	-0.88793945	-0.203125	-0.19287109	0.42944336	0.08	0	19/3/2018	19	3	2018	17:19:34	62374	0.1	17	19	34	0	0.059326172	3.4740234	0.15136719	-0.026611328	-0.91455078	44.479248	0.096191406	0	0	0	0	0	0	0	0	0	0.92749023	0.072509766	0.14208984	0.088378906	0.026611328	0.026611328	0	44330	0	0	0
721	5322	5322	Category K	0.23999023	-0.011962891	-0.86376953	-0.20483398	-0.19287109	0.42724609	0.08	0	19/3/2018	19	3	2018	17:19:34	62374	0.2	17	19	34	0	0.059326172	3.4740234	0.15136719	-0.026123047	-0.91503906	37.60791	0.10327148	0	0	0	0	0	0	0	0	0	0.92797852	0.072021484	0.15405273	0.088378906	0.014160156	0.051269531	0	44330	0	0	0
722	5323	5323	Category K	0.23999023	0.011962891	-0.88793945	-0.20483398	-0.18920898	0.43041992	0.08	0	19/3/2018	19	3	2018	17:19:34	62374	0.3	17	19	34	0	0.059326172	3.4740234	0.15185547	-0.025878906	-0.9152832	29.829834	0.099609375	0	0	0	0	0	0	0	0	0	0.92822266	0.071777344	0.15332031	0.087890625	0.037841797	0.02734375	0	44330	0	0	0
723	5324	5324	Category K	0.2277832	0	-0.89990234	-0.20410156	-0.18920898	0.43139648	0.08	0	19/3/2018	19	3	2018	17:19:34	62374	0.4	17	19	34	0	0.059326172	3.4740234	0.15283203	-0.024902344	-0.91552734	23.700195	0.080322266	0	0	0	0	0	0	0	0	0	0.9284668	0.071533203	0.11547852	0.074707031	0.024902344	0.015625	0	44330	0	0	0
724	5325	5325	Category K	0.25195313	-0.011962891	-0.88793945	-0.20678711	-0.19287109	0.42724609	0.08	0	19/3/2018	19	3	2018	17:19:34	62374	0.5	17	19	34	0	0.059326172	3.4740234	0.15356445	-0.0234375	-0.91552734	20.068604	0.1027832	0	0	0	0	0	0	0	0	0	0.92871094	0.071289063	0.13745117	0.098144531	0.011474609	0.027587891	0	44330	0	0	0
725	5326	5326	Category K	0.2277832	0	-0.89990234	-0.2043457	-0.19433594	0.43041992	0.08	0	19/3/2018	19	3	2018	17:19:34	62374	0.6	17	19	34	0	0.059326172	3.4740234	0.15332031	-0.022949219	-0.91577148	15.661621	0.079345703	0	0	0	0	0	0	0	0	0	0.92895508	0.071044922	0.11328125	0.07421875	0.022949219	0.015869141	0	44330	0	0	0
726	5327	5327	Category K	0.25195313	-0.011962891	-0.88793945	-0.20239258	-0.19750977	0.42626953	0.08	0	19/3/2018	19	3	2018	17:19:34	62374	0.7	17	19	34	0	0.059326172	3.4740234	0.15405273	-0.022705078	-0.91577148	12.104492	0.10229492	0	0	0	0	0	0	0	0	0	0.92895508	0.071044922	0.13647461	0.09765625	0.010742188	0.027832031	0	44330	0	0	0
727	5328	5328	Category K	0.23999023	0	-0.87597656	-0.19458008	-0.18676758	0.43188477	0.08	0	19/3/2018	19	3	2018	17:19:34	62374	0.8	17	19	34	0	0.059570313	3.4482422	0.15454102	-0.021728516	-0.91650391	10.245605	0.096923828	0	0	0	0	0	0	0	0	0	0.9296875	0.0703125	0.14770508	0.085449219	0.021728516	0.040527344	0	44330	0	0	0
728	5329	5329	Category K	0.2277832	0.011962891	-0.88793945	-0.20043945	-0.19750977	0.4284668	0.08	0	19/3/2018	19	3	2018	17:19:34	62374	0.9	17	19	34	0	0.059570313	3.4482422	0.15478516	-0.020751953	-0.91650391	8.2641602	0.084960938	0	0	0	0	0	0	0	0	0	0.9296875	0.0703125	0.13427734	0.072753906	0.032714844	0.028564453	0	44330	0	0	0
729	5330	5330	Category K	0.21582031	0	-0.87597656	-0.19970703	-0.18945313	0.43041992	0.08	0	19/3/2018	19	3	2018	17:19:35	62375	0	17	19	35	0	0.059570313	3.4482422	0.15551758	-0.020019531	-0.91650391	5.637207	0.075195313	0	0	0	0	0	0	0	0	0	0.9296875	0.0703125	0.12060547	0.060058594	0.020019531	0.040527344	0	44330	0	0	0
730	5331	5331	Category K	0.23999023	-0.011962891	-0.89990234	-0.20068359	-0.18945313	0.42749023	0.08	0	19/3/2018	19	3	2018	17:19:35	62375	0.1	17	19	35	0	0.059570313	3.4482422	0.15625	-0.019042969	-0.91625977	2.8081055	0.085205078	0	0	0	0	0	0	0	0	0	0.9296875	0.0703125	0.10693359	0.083496094	0.007080078	0.016357422	0	44330	0	0	0
731	5332	5332	Category K	0.2277832	-0.011962891	-0.89990234	-0.19897461	-0.19042969	0.42651367	0.08	0	19/3/2018	19	3	2018	17:19:35	62375	0.2	17	19	35	0	0.059570313	3.4482422	0.15673828	-0.018066406	-0.91625977	0.23730469	0.072998047	0	0	0	0	0	0	0	0	0	0.9296875	0.0703125	0.09375	0.070800781	0.006103516	0.016357422	0	44330	0	0	0
732	5333	5333	Category K	0.2277832	-0.011962891	-0.87597656	-0.19726563	-0.19555664	0.4296875	0.08	0	19/3/2018	19	3	2018	17:19:35	62375	0.3	17	19	35	0	0.059570313	3.4482422	0.15722656	-0.017333984	-0.91674805	0.89379883	0.081542969	0	0	0	0	0	0	0	0	0	0.93017578	0.069824219	0.11669922	0.0703125	0.005371094	0.040771484	0	44330	0	0	0
733	5334	5334	Category K	0.26391602	0	-0.86376953	-0.20410156	-0.19360352	0.43139648	0.08	0	19/3/2018	19	3	2018	17:19:35	62375	0.4	17	19	35	0	0.059570313	3.4482422	0.15722656	-0.016357422	-0.91650391	1.1074219	0.11987305	0	0	0	0	0	0	0	0	0	0.93017578	0.069824219	0.17578125	0.10644531	0.016357422	0.052734375	0	44330	0	0	0
734	5335	5335	Category K	0.23999023	0	-0.89990234	-0.203125	-0.19799805	0.42919922	0.08	0	19/3/2018	19	3	2018	17:19:35	62375	0.5	17	19	35	0	0.059570313	3.4482422	0.1574707	-0.015380859	-0.91699219	0.76416016	0.085449219	0	0	0	0	0	0	0	0	0	0.93066406	0.069335938	0.11499023	0.082275391	0.015380859	0.017089844	0	44330	0	0	0
735	5336	5336	Category K	0.2277832	0	-0.87597656	-0.19458008	-0.19213867	0.42382813	0.08	0	19/3/2018	19	3	2018	17:19:35	62375	0.6	17	19	35	0	0.059570313	3.4482422	0.1574707	-0.014160156	-0.91699219	0.045654297	0.082519531	0	0	0	0	0	0	0	0	0	0.93066406	0.069335938	0.12548828	0.070068359	0.014160156	0.041015625	0	44330	0	0	0
736	5337	5337	Category K	0.2277832	0	-0.88793945	-0.20068359	-0.19287109	0.42651367	0.08	0	19/3/2018	19	3	2018	17:19:35	62375	0.7	17	19	35	0	0.059570313	3.4482422	0.15820313	-0.013671875	-0.91723633	1.4926758	0.076416016	0	0	0	0	0	0	0	0	0	0.9309082	0.069091797	0.11254883	0.069335938	0.013671875	0.029296875	0	44330	0	0	0
737	5338	5338	Category K	0.21582031	0	-0.86376953	-0.19799805	-0.19384766	0.4296875	0.08	0	19/3/2018	19	3	2018	17:19:35	62375	0.8	17	19	35	0	0.059570313	3.4482422	0.15893555	-0.012695313	-0.91796875	4.6416016	0.079345703	0	0	0	0	0	0	0	0	0	0.93164063	0.068359375	0.1237793	0.056640625	0.012695313	0.054199219	0	44330	0	0	0
738	5339	5339	Category K	0.20385742	0.059814453	-0.88793945	-0.20068359	-0.17871094	0.43505859	0.08	0	19/3/2018	19	3	2018	17:19:35	62375	0.9	17	19	35	0	0.059570313	3.4482422	0.15966797	-0.011962891	-0.91821289	7.9060059	0.089355469	0	0	0	0	0	0	0	0	0	0.93212891	0.067871094	0.14624023	0.043945313	0.071777344	0.030273438	0	44330	0	0	0
739	5340	5340	Category K	0.16796875	0.035888672	-0.93579102	-0.20263672	-0.15600586	0.44433594	0.08	0	19/3/2018	19	3	2018	17:19:36	62376	0	17	19	36	0	0.059570313	3.4482422	0.16064453	-0.011474609	-0.91821289	11.091064	0.051025391	0	0	0	0	0	0	0	0	0	0.93237305	0.067626953	0.072021484	0.007080078	0.047363281	-0.017333984	0	44330	0	0	0
740	5341	5341	Category K	0.13183594	-0.059814453	-0.98388672	-0.19995117	-0.1328125	0.4519043	0.08	0	19/3/2018	19	3	2018	17:19:36	62376	0.1	17	19	36	0	0.059570313	3.4482422	0.16186523	-0.010742188	-0.91796875	13.854492	0.087158203	0	0	0	0	0	0	0	0	0	0.93212891	0.067871094	0.14477539	-0.030029297	-0.048828125	-0.065673828	0	44330	0	0	0
741	5342	5342	Category K	0.11987305	-0.047851563	-1.0319824	-0.20703125	-0.12426758	0.44824219	0.08	0	19/3/2018	19	3	2018	17:19:36	62376	0.2	17	19	36	0	0.059570313	3.4482422	0.16259766	-0.010253906	-0.91772461	16.88501	0.12744141	0	0	0	0	0	0	0	0	0	0.93188477	0.068115234	0.19458008	-0.042724609	-0.037353516	-0.11401367	0	44330	0	0	0
742	5343	5343	Category K	0.14379883	-0.11987305	-0.93579102	-0.23022461	-0.11376953	0.44702148	0.08	0	19/3/2018	19	3	2018	17:19:36	62376	0.3	17	19	36	0	0.059570313	3.4482422	0.16308594	-0.009521484	-0.91748047	20.271729	0.11328125	0	0	0	0	0	0	0	0	0	0.93188477	0.068115234	0.14770508	-0.019287109	-0.11010742	-0.018066406	0	44330	0	0	0
743	5344	5344	Category K	0.083984375	-0.059814453	-0.92382813	-0.24072266	-0.11547852	0.4375	0.08	0	19/3/2018	19	3	2018	17:19:36	62376	0.4	17	19	36	0	0.059570313	3.4482422	0.1640625	-0.009033203	-0.91748047	22.453125	0.094970703	0	0	0	0	0	0	0	0	0	0.93212891	0.067871094	0.13696289	-0.080078125	-0.050537109	-0.006103516	0	44330	0	0	0
744	5345	5345	Category K	0.13183594	-0.011962891	-0.91186523	-0.24389648	-0.11816406	0.43823242	0.08	0	19/3/2018	19	3	2018	17:19:36	62376	0.5	17	19	36	0	0.059570313	3.4482422	0.16479492	-0.008056641	-0.91772461	24.348145	0.033691406	0	0	0	0	0	0	0	0	0	0.93261719	0.067382813	0.042724609	-0.032958984	-0.003662109	0.005859375	0	44330	0	0	0
745	5346	5346	Category K	0.15576172	0.011962891	-0.91186523	-0.23901367	-0.12011719	0.43847656	0.08	0	19/3/2018	19	3	2018	17:19:36	62376	0.6	17	19	36	0	0.059570313	3.4482422	0.16552734	-0.007568359	-0.91772461	25.601318	0.022705078	0	0	0	0	0	0	0	0	0	0.93261719	0.067382813	0.035400391	-0.009765625	0.01953125	0.005859375	0	44330	0	0	0
746	5347	5347	Category K	0.14379883	0.011962891	-0.93579102	-0.23999023	-0.12011719	0.43652344	0.08	0	19/3/2018	19	3	2018	17:19:36	62376	0.7	17	19	36	0	0.059570313	3.4482422	0.16552734	-0.006835938	-0.91772461	25.757568	0.034179688	0	0	0	0	0	0	0	0	0	0.93237305	0.067626953	0.058837891	-0.021728516	0.018798828	-0.017822266	0	44330	0	0	0
747	5348	5348	Category K	0.14379883	-0.011962891	-0.92382813	-0.24389648	-0.12060547	0.43920898	0.08	0	19/3/2018	19	3	2018	17:19:36	62376	0.8	17	19	36	0	0.059570313	3.4482422	0.16601563	-0.006347656	-0.91796875	23.661621	0.023681641	0	0	0	0	0	0	0	0	0	0.93286133	0.067138672	0.033447266	-0.022216797	-0.005371094	-0.005615234	0	44330	0	0	0
748	5349	5349	Category K	0.17993164	0	-0.92382813	-0.24047852	-0.12597656	0.43920898	0.08	0	19/3/2018	19	3	2018	17:19:36	62376	0.9	17	19	36	0	0.059570313	3.4482422	0.16723633	-0.005859375	-0.91772461	20.211182	0.015136719	0	0	0	0	0	0	0	0	0	0.93286133	0.067138672	0.024414063	0.012451172	0.005859375	-0.005859375	0	44330	0	0	0
749	5350	5350	Category K	0.17993164	-0.011962891	-0.92382813	-0.2421875	-0.12402344	0.43725586	0.08	0	19/3/2018	19	3	2018	17:19:37	62377	0	17	19	37	0	0.059570313	3.4482422	0.16870117	-0.005615234	-0.91772461	16.822021	0.014160156	0	0	0	0	0	0	0	0	0	0.93310547	0.066894531	0.0234375	0.010986328	-0.006103516	-0.005859375	0	44330	0	0	0
750	5351	5351	Category K	0.17993164	-0.011962891	-0.91186523	-0.23730469	-0.12524414	0.43847656	0.08	0	19/3/2018	19	3	2018	17:19:37	62377	0.1	17	19	37	0	0.059570313	3.4482422	0.16918945	-0.005371094	-0.91772461	13.612061	0.013671875	0	0	0	0	0	0	0	0	0	0.93310547	0.066894531	0.022705078	0.010498047	-0.006347656	0.005859375	0	44330	0	0	0
751	5352	5352	Category K	0.16796875	0	-0.93579102	-0.2434082	-0.12402344	0.43920898	0.08	0	19/3/2018	19	3	2018	17:19:37	62377	0.2	17	19	37	0	0.059570313	3.4482422	0.171875	-0.008300781	-0.91723633	10.365479	0.020751953	0	0	0	0	0	0	0	0	0	0.93310547	0.066894531	0.030761719	-0.00390625	0.008300781	-0.018310547	0	44330	0	0	0
752	5353	5353	Category K	0.15576172	-0.023925781	-0.95996094	-0.24414063	-0.12255859	0.43725586	0.08	0	19/3/2018	19	3	2018	17:19:37	62377	0.3	17	19	37	0	0.059570313	3.4482422	0.1706543	-0.01171875	-0.91625977	7.486084	0.047607422	0	0	0	0	0	0	0	0	0	0.93212891	0.067871094	0.070556641	-0.014892578	-0.011962891	-0.043457031	0	44330	0	0	0
753	5354	5354	Category K	0.16796875	0.011962891	-0.92382813	-0.24047852	-0.12402344	0.44140625	0.08	0	19/3/2018	19	3	2018	17:19:37	62377	0.4	17	19	37	0	0.059570313	3.4482422	0.171875	-0.011474609	-0.91381836	5.8239746	0.025634766	0	0	0	0	0	0	0	0	0	0.92993164	0.070068359	0.037353516	-0.00390625	0.0234375	-0.009765625	0	44330	0	0	0
754	5355	5355	Category K	0.17993164	0.011962891	-0.91186523	-0.24243164	-0.12084961	0.44042969	0.08	0	19/3/2018	19	3	2018	17:19:37	62377	0.5	17	19	37	0	0.059570313	3.4482422	0.17236328	-0.010009766	-0.91357422	4.1682129	0.023193359	0	0	0	0	0	0	0	0	0	0.9296875	0.0703125	0.03125	0.007324219	0.021972656	0.001708984	0	44330	0	0	0
755	5356	5356	Category K	0.15576172	0	-0.92382813	-0.23779297	-0.11889648	0.43945313	0.08	0	19/3/2018	19	3	2018	17:19:37	62377	0.6	17	19	37	0	0.059570313	3.4482422	0.17260742	-0.0078125	-0.91455078	2.5744629	0.020751953	0	0	0	0	0	0	0	0	0	0.9309082	0.069091797	0.033935547	-0.016845703	0.0078125	-0.009033203	0	44330	0	0	0
756	5357	5357	Category K	0.16796875	0	-0.93579102	-0.24755859	-0.11889648	0.44042969	0.08	0	19/3/2018	19	3	2018	17:19:37	62377	0.7	17	19	37	0	0.059570313	3.4482422	0.17260742	-0.006103516	-0.91577148	1.0432129	0.021484375	0	0	0	0	0	0	0	0	0	0.93188477	0.068115234	0.030761719	-0.004638672	0.006103516	-0.019775391	0	44330	0	0	0
757	5358	5358	Category K	0.15576172	0	-0.93579102	-0.23901367	-0.12353516	0.43847656	0.08	0	19/3/2018	19	3	2018	17:19:37	62377	0.8	17	19	37	0	0.059570313	3.4482422	0.17211914	-0.004150391	-0.91601563	0.16552734	0.025878906	0	0	0	0	0	0	0	0	0	0.93212891	0.067871094	0.040039063	-0.016357422	0.004150391	-0.01953125	0	44330	0	0	0
758	5359	5359	Category K	0.15576172	0	-0.92382813	-0.23730469	-0.12451172	0.43237305	0.08	0	19/3/2018	19	3	2018	17:19:37	62377	0.9	17	19	37	0	0.059570313	3.4482422	0.17138672	-0.003662109	-0.91674805	0.21313477	0.017578125	0	0	0	0	0	0	0	0	0	0.93261719	0.067382813	0.026367188	-0.015625	0.003662109	-0.006835938	0	44330	0	0	0
759	5360	5360	Category K	0.16796875	-0.011962891	-0.89990234	-0.23461914	-0.125	0.43945313	0.08	0	19/3/2018	19	3	2018	17:19:38	62378	0	17	19	38	0	0.059570313	3.4482422	0.17114258	-0.003662109	-0.91699219	0.081787109	0.019287109	0	0	0	0	0	0	0	0	0	0.93286133	0.067138672	0.028564453	-0.003173828	-0.008056641	0.017089844	0	44330	0	0	0
760	5361	5361	Category K	0.15576172	0	-0.95996094	-0.23364258	-0.12402344	0.43945313	0.08	0	19/3/2018	19	3	2018	17:19:38	62378	0.1	17	19	38	0	0.059570313	3.4482422	0.1706543	-0.003662109	-0.91674805	0.075439453	0.045654297	0	0	0	0	0	0	0	0	0	0.93261719	0.067382813	0.061523438	-0.014892578	0.003662109	-0.04296875	0	44330	0	0	0
761	5362	5362	Category K	0.16796875	-0.011962891	-0.92382813	-0.24047852	-0.12792969	0.4362793	0.08	0	19/3/2018	19	3	2018	17:19:38	62378	0.2	17	19	38	0	0.059570313	3.4482422	0.16992188	-0.003662109	-0.91699219	0.66723633	0.010498047	0	0	0	0	0	0	0	0	0	0.93261719	0.067382813	0.016845703	-0.001953125	-0.008056641	-0.006591797	0	44330	0	0	0
762	5363	5363	Category K	0.15576172	0	-0.92382813	-0.24023438	-0.125	0.44140625	0.08	0	19/3/2018	19	3	2018	17:19:38	62378	0.3	17	19	38	0	0.059570313	3.4482422	0.16943359	-0.00390625	-0.91723633	0.91186523	0.015625	0	0	0	0	0	0	0	0	0	0.93286133	0.067138672	0.024169922	-0.013671875	0.00390625	-0.006347656	0	44330	0	0	0
763	5364	5364	Category K	0.15576172	0.035888672	-0.92382813	-0.23876953	-0.12744141	0.43945313	0.08	0	19/3/2018	19	3	2018	17:19:38	62378	0.4	17	19	38	0	0.059570313	3.4482422	0.16870117	-0.004150391	-0.91772461	0.56323242	0.042480469	0	0	0	0	0	0	0	0	0	0.93310547	0.066894531	0.059326172	-0.012939453	0.040039063	-0.005859375	0	44330	0	0	0
764	5365	5365	Category K	0.14379883	0.011962891	-0.92382813	-0.24023438	-0.1237793	0.44042969	0.08	0	19/3/2018	19	3	2018	17:19:38	62378	0.5	17	19	38	0	0.059570313	3.4482422	0.16845703	-0.004394531	-0.91796875	0.096923828	0.030273438	0	0	0	0	0	0	0	0	0	0.93334961	0.066650391	0.046875	-0.024658203	0.016357422	-0.005615234	0	44330	0	0	0
765	5366	5366	Category K	0.17993164	-0.011962891	-0.91186523	-0.23901367	-0.12695313	0.43725586	0.08	0	19/3/2018	19	3	2018	17:19:38	62378	0.6	17	19	38	0	0.060058594	3.4434082	0.16796875	-0.004638672	-0.91796875	0.16064453	0.015136719	0	0	0	0	0	0	0	0	0	0.93310547	0.066894531	0.025146484	0.01171875	-0.007080078	0.006103516	0	44330	0	0	0
766	5367	5367	Category K	0.16796875	0.011962891	-0.94799805	-0.23193359	-0.12426758	0.4375	0.08	0	19/3/2018	19	3	2018	17:19:38	62378	0.7	17	19	38	0	0.060058594	3.4434082	0.16748047	-0.004638672	-0.91772461	0.17993164	0.034423828	0	0	0	0	0	0	0	0	0	0.93286133	0.067138672	0.047119141	0.000244141	0.016601563	-0.030029297	0	44330	0	0	0
767	5368	5368	Category K	0.15576172	0.011962891	-0.93579102	-0.24047852	-0.12792969	0.43530273	0.08	0	19/3/2018	19	3	2018	17:19:38	62378	0.8	17	19	38	0	0.060058594	3.4434082	0.16674805	-0.004638672	-0.91772461	0.52832031	0.026855469	0	0	0	0	0	0	0	0	0	0.93286133	0.067138672	0.045654297	-0.010986328	0.016601563	-0.017822266	0	44330	0	0	0
768	5369	5369	Category K	0.16796875	0	-0.89990234	-0.23535156	-0.13134766	0.4453125	0.08	0	19/3/2018	19	3	2018	17:19:38	62378	0.9	17	19	38	0	0.060058594	3.4434082	0.16601563	-0.004882813	-0.91796875	0.74414063	0.018798828	0	0	0	0	0	0	0	0	0	0.93286133	0.067138672	0.024658203	0.001708984	0.004882813	0.018066406	0	44330	0	0	0
769	5370	5370	Category K	0.15576172	0	-0.94799805	-0.23803711	-0.12768555	0.43823242	0.08	0	19/3/2018	19	3	2018	17:19:39	62379	0	17	19	39	0	0.060058594	3.4434082	0.16552734	-0.005126953	-0.91845703	0.3137207	0.03125	0	0	0	0	0	0	0	0	0	0.93334961	0.066650391	0.044433594	-0.009765625	0.005126953	-0.029296875	0	44330	0	0	0
770	5371	5371	Category K	0.13183594	0	-0.93579102	-0.23901367	-0.12524414	0.44140625	0.08	0	19/3/2018	19	3	2018	17:19:39	62379	0.1	17	19	39	0	0.060058594	3.4434082	0.1652832	-0.005371094	-0.91918945	0.4074707	0.037841797	0	0	0	0	0	0	0	0	0	0.93383789	0.066162109	0.055419922	-0.033447266	0.005371094	-0.016357422	0	44330	0	0	0
771	5372	5372	Category K	0.13183594	0	-0.93579102	-0.23364258	-0.12524414	0.43847656	0.08	0	19/3/2018	19	3	2018	17:19:39	62379	0.2	17	19	39	0	0.060058594	3.4434082	0.16479492	-0.005126953	-0.91943359	0.26733398	0.037109375	0	0	0	0	0	0	0	0	0	0.93408203	0.065917969	0.054443359	-0.032958984	0.005126953	-0.016113281	0	44330	0	0	0
772	5373	5373	Category K	0.11987305	0	-0.93579102	-0.23535156	-0.12792969	0.43847656	0.08	0	19/3/2018	19	3	2018	17:19:39	62379	0.3	17	19	39	0	0.060058594	3.4434082	0.16430664	-0.005371094	-0.91943359	0.15991211	0.047607422	0	0	0	0	0	0	0	0	0	0.93408203	0.065917969	0.065917969	-0.044433594	0.005371094	-0.016113281	0	44330	0	0	0
773	5374	5374	Category K	0.11987305	0	-0.97192383	-0.22924805	-0.13061523	0.43554688	0.08	0	19/3/2018	19	3	2018	17:19:39	62379	0.4	17	19	39	0	0.060058594	3.4434082	0.16381836	-0.005371094	-0.91992188	0.21850586	0.068115234	0	0	0	0	0	0	0	0	0	0.93457031	0.065429688	0.10131836	-0.043945313	0.005371094	-0.051757813	0	44330	0	0	0
774	5375	5375	Category K	0.11987305	0	-0.91186523	-0.23071289	-0.13720703	0.43823242	0.08	0	19/3/2018	19	3	2018	17:19:39	62379	0.5	17	19	39	0	0.060058594	3.4434082	0.16308594	-0.005615234	-0.92089844	0.16821289	0.044433594	0	0	0	0	0	0	0	0	0	0.93530273	0.064697266	0.058105469	-0.043212891	0.005615234	0.009033203	0	44330	0	0	0
775	5376	5376	Category K	0.15576172	0	-0.92382813	-0.23168945	-0.13549805	0.43920898	0.08	0	19/3/2018	19	3	2018	17:19:39	62379	0.6	17	19	39	0	0.060058594	3.4434082	0.16259766	-0.006103516	-0.92114258	0.47753906	0.009765625	0	0	0	0	0	0	0	0	0	0.93530273	0.064697266	0.015869141	-0.006835938	0.006103516	-0.002441406	0	44330	0	0	0
776	5377	5377	Category K	0.14379883	0.011962891	-0.94799805	-0.22998047	-0.13378906	0.44042969	0.08	0	19/3/2018	19	3	2018	17:19:39	62379	0.7	17	19	39	0	0.060058594	3.4434082	0.16259766	-0.006347656	-0.92138672	1.326416	0.037353516	0	0	0	0	0	0	0	0	0	0.93554688	0.064453125	0.063720703	-0.018798828	0.018310547	-0.026367188	0	44330	0	0	0
777	5378	5378	Category K	0.16796875	0	-0.94799805	-0.22998047	-0.13574219	0.43945313	0.08	0	19/3/2018	19	3	2018	17:19:39	62379	0.8	17	19	39	0	0.060058594	3.4434082	0.16210938	-0.006835938	-0.92138672	1.1787109	0.027832031	0	0	0	0	0	0	0	0	0	0.93579102	0.064208984	0.038818359	0.005615234	0.006835938	-0.026367188	0	44330	0	0	0
778	5379	5379	Category K	0.16796875	0.011962891	-0.94799805	-0.22998047	-0.13671875	0.44042969	0.08	0	19/3/2018	19	3	2018	17:19:39	62379	0.9	17	19	39	0	0.060058594	3.4434082	0.16210938	-0.007080078	-0.921875	1.1408691	0.032714844	0	0	0	0	0	0	0	0	0	0.93603516	0.063964844	0.051025391	0.005615234	0.019042969	-0.025878906	0	44330	0	0	0
779	5380	5380	Category K	0.13183594	0.023925781	-0.89990234	-0.22827148	-0.12866211	0.44165039	0.08	0	19/3/2018	19	3	2018	17:19:40	62380	0	17	19	40	0	0.060058594	3.4434082	0.16186523	-0.008300781	-0.92236328	1.6816406	0.049560547	0	0	0	0	0	0	0	0	0	0.93652344	0.063476563	0.084716797	-0.030029297	0.032226563	0.022460938	0	44330	0	0	0
780	5381	5381	Category K	0.15576172	0	-0.88793945	-0.23535156	-0.13134766	0.44042969	0.08	0	19/3/2018	19	3	2018	17:19:40	62380	0.1	17	19	40	0	0.060058594	3.4434082	0.16259766	-0.008789063	-0.921875	2.126709	0.035644531	0	0	0	0	0	0	0	0	0	0.93603516	0.063964844	0.049560547	-0.006835938	0.008789063	0.033935547	0	44330	0	0	0
781	5382	5382	Category K	0.14379883	0.011962891	-0.92382813	-0.22802734	-0.13671875	0.4375	0.08	0	19/3/2018	19	3	2018	17:19:40	62380	0.2	17	19	40	0	0.060058594	3.4434082	0.16333008	-0.008300781	-0.9206543	2.1044922	0.028320313	0	0	0	0	0	0	0	0	0	0.93530273	0.064697266	0.04296875	-0.01953125	0.020263672	-0.002929688	0	44330	0	0	0
782	5383	5383	Category K	0.15576172	0.023925781	-0.91186523	-0.22802734	-0.13671875	0.43823242	0.08	0	19/3/2018	19	3	2018	17:19:40	62380	0.3	17	19	40	0	0.060058594	3.4434082	0.16455078	-0.008056641	-0.91894531	2.3747559	0.033935547	0	0	0	0	0	0	0	0	0	0.93359375	0.06640625	0.047851563	-0.008789063	0.031982422	0.007080078	0	44330	0	0	0
783	5384	5384	Category K	0.15576172	0.023925781	-0.92382813	-0.2265625	-0.13476563	0.44433594	0.08	0	19/3/2018	19	3	2018	17:19:40	62380	0.4	17	19	40	0	0.060058594	3.4434082	0.16503906	-0.006591797	-0.91845703	3.0866699	0.032470703	0	0	0	0	0	0	0	0	0	0.93334961	0.066650391	0.045166016	-0.009277344	0.030517578	-0.005126953	0	44330	0	0	0
784	5385	5385	Category K	0.15576172	-0.011962891	-0.91186523	-0.22924805	-0.13574219	0.44140625	0.08	0	19/3/2018	19	3	2018	17:19:40	62380	0.5	17	19	40	0	0.060058594	3.4434082	0.16650391	-0.006103516	-0.91845703	3.4985352	0.013671875	0	0	0	0	0	0	0	0	0	0.93334961	0.066650391	0.022949219	-0.010742188	-0.005615234	0.006591797	0	44330	0	0	0
785	5386	5386	Category K	0.15576172	0.011962891	-0.89990234	-0.23022461	-0.13842773	0.44042969	0.08	0	19/3/2018	19	3	2018	17:19:40	62380	0.6	17	19	40	0	0.060058594	3.4434082	0.16723633	-0.006103516	-0.91845703	4.2683105	0.028320313	0	0	0	0	0	0	0	0	0	0.93359375	0.06640625	0.048095703	-0.011474609	0.018066406	0.018554688	0	44330	0	0	0
786	5387	5387	Category K	0.15576172	0.011962891	-0.92382813	-0.22753906	-0.14086914	0.44213867	0.08	0	19/3/2018	19	3	2018	17:19:40	62380	0.7	17	19	40	0	0.060058594	3.4434082	0.16748047	-0.006347656	-0.91845703	6.0292969	0.022460938	0	0	0	0	0	0	0	0	0	0.93359375	0.06640625	0.035644531	-0.01171875	0.018310547	-0.005126953	0	44330	0	0	0
787	5388	5388	Category K	0.17993164	0.011962891	-0.91186523	-0.22729492	-0.13842773	0.44238281	0.08	0	19/3/2018	19	3	2018	17:19:40	62380	0.8	17	19	40	0	0.060058594	3.4434082	0.16821289	-0.006591797	-0.91821289	8.4313965	0.022705078	0	0	0	0	0	0	0	0	0	0.93359375	0.06640625	0.036621094	0.011474609	0.018554688	0.006347656	0	44330	0	0	0
788	5389	5389	Category K	0.17993164	0	-0.92382813	-0.22094727	-0.14306641	0.43920898	0.08	0	19/3/2018	19	3	2018	17:19:40	62380	0.9	17	19	40	0	0.060058594	3.4434082	0.16870117	-0.006835938	-0.91772461	11.698486	0.014160156	0	0	0	0	0	0	0	0	0	0.93310547	0.066894531	0.023681641	0.010986328	0.006835938	-0.005859375	0	44330	0	0	0
789	5390	5390	Category K	0.083984375	-0.047851563	-0.91186523	-0.21582031	-0.14575195	0.43920898	0.08	0	19/3/2018	19	3	2018	17:19:41	62381	0	17	19	41	0	0.060058594	3.4434082	0.16894531	-0.007080078	-0.91748047	15.192383	0.094238281	0	0	0	0	0	0	0	0	0	0.93286133	0.067138672	0.13134766	-0.084960938	-0.040527344	0.005615234	0	44330	0	0	0
790	5391	5391	Category K	0.16796875	-0.13183594	-0.94799805	-0.18847656	-0.17724609	0.43798828	0.08	0	19/3/2018	19	3	2018	17:19:41	62381	0.1	17	19	41	0	0.060058594	3.4434082	0.16918945	-0.007080078	-0.91723633	18.856934	0.12817383	0	0	0	0	0	0	0	0	0	0.93261719	0.067382813	0.15649414	-0.001220703	-0.12451172	-0.030517578	0	44330	0	0	0
791	5392	5392	Category K	0.035888672	-0.083984375	-1.0197754	-0.13037109	-0.20532227	0.44677734	0.08	0	19/3/2018	19	3	2018	17:19:41	62381	0.2	17	19	41	0	0.060058594	3.4434082	0.16918945	-0.007324219	-0.91723633	22.483887	0.18481445	0	0	0	0	0	0	0	0	0	0.93261719	0.067382813	0.3125	-0.13330078	-0.076416016	-0.10229492	0	44330	0	0	0
792	5393	5393	Category K	0.11987305	-0.023925781	-0.88793945	-0.089355469	-0.19604492	0.45898438	0.08	0	19/3/2018	19	3	2018	17:19:41	62381	0.3	17	19	41	0	0.060058594	3.4434082	0.16943359	-0.007324219	-0.91674805	25.798096	0.059814453	0	0	0	0	0	0	0	0	0	0.93237305	0.067626953	0.094970703	-0.049560547	-0.016357422	0.028808594	0	44330	0	0	0
793	5394	5394	Category K	0.047851563	0.023925781	-0.87597656	-0.060546875	-0.18994141	0.45849609	0.08	0	19/3/2018	19	3	2018	17:19:41	62381	0.4	17	19	41	0	0.060058594	3.4434082	0.16992188	-0.007324219	-0.91601563	30.671143	0.13232422	0	0	0	0	0	0	0	0	0	0.93164063	0.068359375	0.19360352	-0.12207031	0.03125	0.040039063	0	44330	0	0	0
794	5395	5395	Category K	0.14379883	0.035888672	-0.92382813	-0.060302734	-0.1875	0.46557617	0.08	0	19/3/2018	19	3	2018	17:19:41	62381	0.5	17	19	41	0	0.060058594	3.4434082	0.17016602	-0.007324219	-0.91601563	35.92627	0.051025391	0	0	0	0	0	0	0	0	0	0.93188477	0.068115234	0.077148438	-0.026367188	0.043212891	-0.007568359	0	44330	0	0	0
795	5396	5396	Category K	0.16796875	0.035888672	-0.89990234	-0.047119141	-0.18188477	0.46704102	0.08	0	19/3/2018	19	3	2018	17:19:41	62381	0.6	17	19	41	0	0.060058594	3.4434082	0.17041016	-0.007324219	-0.91601563	40.907715	0.046142578	0	0	0	0	0	0	0	0	0	0.93164063	0.068359375	0.061767578	-0.002441406	0.043212891	0.016113281	0	44330	0	0	0
796	5397	5397	Category K	0.20385742	0.023925781	-0.89990234	-0.045898438	-0.17895508	0.46826172	0.08	0	19/3/2018	19	3	2018	17:19:41	62381	0.7	17	19	41	0	0.060058594	3.4434082	0.1706543	-0.007324219	-0.91601563	44.807129	0.048095703	0	0	0	0	0	0	0	0	0	0.93188477	0.068115234	0.080566406	0.032958984	0.03125	0.016113281	0	44330	0	0	0
797	5398	5398	Category K	0.17993164	0	-0.92382813	-0.052001953	-0.17700195	0.4699707	0.08	0	19/3/2018	19	3	2018	17:19:41	62381	0.8	17	19	41	0	0.060058594	3.4434082	0.17089844	-0.007568359	-0.91577148	48.091309	0.014160156	0	0	0	0	0	0	0	0	0	0.93164063	0.068359375	0.024658203	0.008789063	0.007568359	-0.0078125	0	44330	0	0	0
798	5399	5399	Category K	0.20385742	-0.011962891	-0.89990234	-0.05078125	-0.18139648	0.46899414	0.08	0	19/3/2018	19	3	2018	17:19:41	62381	0.9	17	19	41	0	0.060058594	3.4434082	0.17163086	-0.008056641	-0.91601563	49.469238	0.035888672	0	0	0	0	0	0	0	0	0	0.93188477	0.068115234	0.052001953	0.031982422	-0.003662109	0.016113281	0	44330	0	0	0
799	5400	5400	Category K	0.19189453	-0.023925781	-0.87597656	-0.046630859	-0.17895508	0.46411133	0.08	0	19/3/2018	19	3	2018	17:19:42	62382	0	17	19	42	0	0.060058594	3.4434082	0.17211914	-0.008300781	-0.91577148	48.299316	0.047119141	0	0	0	0	0	0	0	0	0	0.93188477	0.068115234	0.074951172	0.01953125	-0.015380859	0.039794922	0	44330	0	0	0
800	5401	5401	Category K	0.19189453	-0.011962891	-0.89990234	-0.050048828	-0.18164063	0.46899414	0.08	0	19/3/2018	19	3	2018	17:19:42	62382	0.1	17	19	42	0	0.060058594	3.4434082	0.17236328	-0.008300781	-0.91625977	45.571533	0.025634766	0	0	0	0	0	0	0	0	0	0.93237305	0.067626953	0.0390625	0.019287109	-0.003417969	0.016357422	0	44330	0	0	0
801	5402	5402	Category K	0.19189453	-0.023925781	-0.88793945	-0.045898438	-0.1796875	0.46606445	0.08	0	19/3/2018	19	3	2018	17:19:42	62382	0.2	17	19	42	0	0.060058594	3.4434082	0.17260742	-0.008300781	-0.91552734	42.532715	0.036865234	0	0	0	0	0	0	0	0	0	0.93164063	0.068359375	0.062255859	0.019042969	-0.015380859	0.027587891	0	44330	0	0	0
802	5403	5403	Category K	0.19189453	0	-0.91186523	-0.045410156	-0.18310547	0.46704102	0.08	0	19/3/2018	19	3	2018	17:19:42	62382	0.3	17	19	42	0	0.060058594	3.4434082	0.17285156	-0.008300781	-0.91503906	39.781494	0.020751953	0	0	0	0	0	0	0	0	0	0.93139648	0.068603516	0.030517578	0.018798828	0.008300781	0.003173828	0	44330	0	0	0
803	5404	5404	Category K	0.20385742	-0.023925781	-0.92382813	-0.049072266	-0.18383789	0.46972656	0.08	0	19/3/2018	19	3	2018	17:19:42	62382	0.4	17	19	42	0	0.059326172	3.4998047	0.17333984	-0.008300781	-0.91455078	34.453613	0.03515625	0	0	0	0	0	0	0	0	0	0.9309082	0.069091797	0.054931641	0.030273438	-0.015380859	-0.009033203	0	44330	0	0	0
804	5405	5405	Category K	0.21582031	-0.023925781	-0.88793945	-0.047363281	-0.1796875	0.4699707	0.08	0	19/3/2018	19	3	2018	17:19:42	62382	0.5	17	19	42	0	0.059326172	3.4998047	0.17382813	-0.009277344	-0.91455078	28.528564	0.051757813	0	0	0	0	0	0	0	0	0	0.9309082	0.069091797	0.083007813	0.041748047	-0.014648438	0.026611328	0	44330	0	0	0
805	5406	5406	Category K	0.19189453	-0.011962891	-0.87597656	-0.046142578	-0.18310547	0.4699707	0.08	0	19/3/2018	19	3	2018	17:19:42	62382	0.6	17	19	42	0	0.059326172	3.4998047	0.17431641	-0.009521484	-0.91455078	22.138916	0.042236328	0	0	0	0	0	0	0	0	0	0.9309082	0.069091797	0.058105469	0.017333984	-0.002197266	0.038574219	0	44330	0	0	0
806	5407	5407	Category K	0.19189453	-0.011962891	-0.89990234	-0.047607422	-0.18164063	0.46411133	0.08	0	19/3/2018	19	3	2018	17:19:42	62382	0.7	17	19	42	0	0.059326172	3.4998047	0.17456055	-0.009765625	-0.91455078	15.477783	0.022705078	0	0	0	0	0	0	0	0	0	0.93115234	0.068847656	0.034179688	0.017089844	-0.001953125	0.014648438	0	44330	0	0	0
807	5408	5408	Category K	0.17993164	-0.011962891	-0.88793945	-0.044677734	-0.17944336	0.46704102	0.08	0	19/3/2018	19	3	2018	17:19:42	62382	0.8	17	19	42	0	0.059326172	3.4998047	0.17480469	-0.010009766	-0.91381836	9.2253418	0.026367188	0	0	0	0	0	0	0	0	0	0.93041992	0.069580078	0.032714844	0.004882813	-0.001708984	0.025878906	0	44330	0	0	0
808	5409	5409	Category K	0.19189453	-0.011962891	-0.93579102	-0.045654297	-0.17944336	0.4699707	0.08	0	19/3/2018	19	3	2018	17:19:42	62382	0.9	17	19	42	0	0.059326172	3.4998047	0.17529297	-0.010498047	-0.91357422	3.7834473	0.027587891	0	0	0	0	0	0	0	0	0	0.93041992	0.069580078	0.039794922	0.016357422	-0.001220703	-0.021972656	0	44330	0	0	0
809	5410	5410	Category K	0.19189453	-0.011962891	-0.92382813	-0.047607422	-0.1796875	0.4621582	0.08	0	19/3/2018	19	3	2018	17:19:43	62383	0	17	19	43	0	0.059326172	3.4998047	0.17529297	-0.010742188	-0.91333008	0.82275391	0.019287109	0	0	0	0	0	0	0	0	0	0.93017578	0.069824219	0.027832031	0.016357422	-0.000976563	-0.010253906	0	44330	0	0	0
810	5411	5411	Category K	0.19189453	0	-0.92382813	-0.046142578	-0.18310547	0.46801758	0.08	0	19/3/2018	19	3	2018	17:19:43	62383	0.1	17	19	43	0	0.059326172	3.4998047	0.17578125	-0.010986328	-0.91333008	0.26953125	0.021972656	0	0	0	0	0	0	0	0	0	0.93017578	0.069824219	0.037353516	0.015869141	0.010986328	-0.010253906	0	44330	0	0	0
811	5412	5412	Category K	0.19189453	-0.023925781	-0.91186523	-0.044921875	-0.18481445	0.46508789	0.08	0	19/3/2018	19	3	2018	17:19:43	62383	0.2	17	19	43	0	0.059326172	3.4998047	0.17651367	-0.011474609	-0.91333008	0.65576172	0.01953125	0	0	0	0	0	0	0	0	0	0.93041992	0.069580078	0.029052734	0.015136719	-0.012207031	0.001464844	0	44330	0	0	0
812	5413	5413	Category K	0.19189453	-0.023925781	-0.91186523	-0.049072266	-0.18579102	0.46606445	0.08	0	19/3/2018	19	3	2018	17:19:43	62383	0.3	17	19	43	0	0.059326172	3.4998047	0.17700195	-0.01171875	-0.91333008	1.0263672	0.019042969	0	0	0	0	0	0	0	0	0	0.93041992	0.069580078	0.028320313	0.014648438	-0.011962891	0.001464844	0	44330	0	0	0
813	5414	5414	Category K	0.20385742	-0.011962891	-0.93579102	-0.051757813	-0.18383789	0.46875	0.08	0	19/3/2018	19	3	2018	17:19:43	62383	0.4	17	19	43	0	0.059326172	3.4998047	0.17773438	-0.011962891	-0.91259766	1.0263672	0.034667969	0	0	0	0	0	0	0	0	0	0.92993164	0.070068359	0.049072266	0.025878906	0	-0.022949219	0	44330	0	0	0
814	5415	5415	Category K	0.20385742	-0.047851563	-0.91186523	-0.045654297	-0.17675781	0.46801758	0.08	0	19/3/2018	19	3	2018	17:19:43	62383	0.5	17	19	43	0	0.059326172	3.4998047	0.1784668	-0.011962891	-0.91186523	0.82348633	0.043701172	0	0	0	0	0	0	0	0	0	0.92944336	0.070556641	0.061035156	0.025146484	-0.035644531	0	0	44330	0	0	0
815	5416	5416	Category K	0.21582031	-0.023925781	-0.89990234	-0.052978516	-0.18188477	0.46679688	0.08	0	19/3/2018	19	3	2018	17:19:43	62383	0.6	17	19	43	0	0.059326172	3.4998047	0.17944336	-0.011962891	-0.91162109	0.57348633	0.039794922	0	0	0	0	0	0	0	0	0	0.92919922	0.070800781	0.059814453	0.036132813	-0.01171875	0.01171875	0	44330	0	0	0
816	5417	5417	Category K	0.20385742	-0.023925781	-0.89990234	-0.053466797	-0.1862793	0.46777344	0.08	0	19/3/2018	19	3	2018	17:19:43	62383	0.7	17	19	43	0	0.059326172	3.4998047	0.1796875	-0.012207031	-0.91137695	0.40356445	0.029052734	0	0	0	0	0	0	0	0	0	0.92919922	0.070800781	0.047119141	0.023925781	-0.011474609	0.011474609	0	44330	0	0	0
817	5418	5418	Category K	0.20385742	-0.023925781	-0.88793945	-0.045410156	-0.18505859	0.46679688	0.08	0	19/3/2018	19	3	2018	17:19:43	62383	0.8	17	19	43	0	0.059326172	3.4998047	0.18017578	-0.012207031	-0.91113281	0.13964844	0.034912109	0	0	0	0	0	0	0	0	0	0.92895508	0.071044922	0.058349609	0.0234375	-0.011474609	0.023193359	0	44330	0	0	0
818	5419	5419	Category K	0.19189453	-0.035888672	-0.92382813	-0.051025391	-0.18237305	0.46801758	0.08	0	19/3/2018	19	3	2018	17:19:43	62383	0.9	17	19	43	0	0.059326172	3.4998047	0.18041992	-0.012207031	-0.91113281	0.51318359	0.028808594	0	0	0	0	0	0	0	0	0	0.92871094	0.071289063	0.047363281	0.011230469	-0.0234375	-0.012695313	0	44330	0	0	0
819	5420	5420	Category K	0.21582031	0	-0.89990234	-0.053466797	-0.18212891	0.46899414	0.08	0	19/3/2018	19	3	2018	17:19:44	62384	0	17	19	44	0	0.059326172	3.4998047	0.1809082	-0.012451172	-0.91064453	0.88452148	0.038574219	0	0	0	0	0	0	0	0	0	0.9284668	0.071533203	0.058105469	0.034667969	0.012451172	0.010742188	0	44330	0	0	0
820	5421	5421	Category K	0.20385742	-0.023925781	-0.89990234	-0.054199219	-0.18139648	0.46801758	0.08	0	19/3/2018	19	3	2018	17:19:44	62384	0.1	17	19	44	0	0.059326172	3.4998047	0.18164063	-0.012939453	-0.91088867	0.87280273	0.027099609	0	0	0	0	0	0	0	0	0	0.92895508	0.071044922	0.044189453	0.021972656	-0.010742188	0.010986328	0	44330	0	0	0
821	5422	5422	Category K	0.20385742	-0.023925781	-0.88793945	-0.05078125	-0.18310547	0.46606445	0.08	0	19/3/2018	19	3	2018	17:19:44	62384	0.2	17	19	44	0	0.059326172	3.4998047	0.18212891	-0.012939453	-0.91137695	0.50317383	0.033691406	0	0	0	0	0	0	0	0	0	0.92944336	0.070556641	0.055908203	0.021484375	-0.010742188	0.0234375	0	44330	0	0	0
822	5423	5423	Category K	0.19189453	-0.011962891	-0.89990234	-0.049804688	-0.18212891	0.46606445	0.08	0	19/3/2018	19	3	2018	17:19:44	62384	0.3	17	19	44	0	0.059326172	3.4998047	0.18261719	-0.013427734	-0.91137695	0.10742188	0.014648438	0	0	0	0	0	0	0	0	0	0.92944336	0.070556641	0.021972656	0.009033203	0.001464844	0.011474609	0	44330	0	0	0
823	5424	5424	Category K	0.19189453	-0.011962891	-0.91186523	-0.052978516	-0.18066406	0.46801758	0.08	0	19/3/2018	19	3	2018	17:19:44	62384	0.4	17	19	44	0	0.059326172	3.4998047	0.18310547	-0.013671875	-0.91186523	0.59033203	0.008789063	0	0	0	0	0	0	0	0	0	0.93017578	0.069824219	0.010498047	0.008544922	0.001708984	0	0	44330	0	0	0
824	5425	5425	Category K	0.19189453	-0.011962891	-0.91186523	-0.050048828	-0.1796875	0.46606445	0.08	0	19/3/2018	19	3	2018	17:19:44	62384	0.5	17	19	44	0	0.059326172	3.4998047	0.18334961	-0.013671875	-0.91210938	1.5649414	0.008544922	0	0	0	0	0	0	0	0	0	0.93041992	0.069580078	0.010498047	0.008300781	0.001708984	0.000244141	0	44330	0	0	0
825	5426	5426	Category K	0.19189453	-0.011962891	-0.91186523	-0.055175781	-0.18066406	0.46972656	0.08	0	19/3/2018	19	3	2018	17:19:44	62384	0.6	17	19	44	0	0.059326172	3.4998047	0.18359375	-0.013671875	-0.91235352	2.2868652	0.008300781	0	0	0	0	0	0	0	0	0	0.93066406	0.069335938	0.010498047	0.008056641	0.001708984	0.000488281	0	44330	0	0	0
826	5427	5427	Category K	0.19189453	-0.011962891	-0.92382813	-0.055908203	-0.18212891	0.46606445	0.08	0	19/3/2018	19	3	2018	17:19:44	62384	0.7	17	19	44	0	0.059326172	3.4998047	0.18408203	-0.013671875	-0.91259766	2.7272949	0.013671875	0	0	0	0	0	0	0	0	0	0.9309082	0.069091797	0.020751953	0.007568359	0.001708984	-0.010986328	0	44330	0	0	0
827	5428	5428	Category K	0.19189453	-0.023925781	-0.88793945	-0.056152344	-0.1875	0.46679688	0.08	0	19/3/2018	19	3	2018	17:19:44	62384	0.8	17	19	44	0	0.059326172	3.4998047	0.18457031	-0.014160156	-0.91235352	3.079834	0.02734375	0	0	0	0	0	0	0	0	0	0.9309082	0.069091797	0.041259766	0.007080078	-0.009521484	0.024414063	0	44330	0	0	0
828	5429	5429	Category K	0.19189453	-0.023925781	-0.89990234	-0.059326172	-0.19091797	0.46655273	0.08	0	19/3/2018	19	3	2018	17:19:44	62384	0.9	17	19	44	0	0.059326172	3.4998047	0.18481445	-0.014404297	-0.91235352	3.6000977	0.017089844	0	0	0	0	0	0	0	0	0	0.9309082	0.069091797	0.028808594	0.006835938	-0.009277344	0.012451172	0	44330	0	0	0
829	5430	5430	Category K	0.19189453	-0.011962891	-0.89990234	-0.057861328	-0.18579102	0.46582031	0.08	0	19/3/2018	19	3	2018	17:19:45	62385	0	17	19	45	0	0.059326172	3.4998047	0.18457031	-0.014648438	-0.91210938	3.7971191	0.014404297	0	0	0	0	0	0	0	0	0	0.9309082	0.069091797	0.022460938	0.007080078	0.002685547	0.012207031	0	44330	0	0	0
830	5431	5431	Category K	0.19189453	-0.023925781	-0.91186523	-0.062255859	-0.19116211	0.46166992	0.08	0	19/3/2018	19	3	2018	17:19:45	62385	0.1	17	19	45	0	0.059326172	3.4998047	0.18554688	-0.014404297	-0.91235352	3.7363281	0.011230469	0	0	0	0	0	0	0	0	0	0.93115234	0.068847656	0.016113281	0.006103516	-0.009277344	0.000488281	0	44330	0	0	0
831	5432	5432	Category K	0.19189453	-0.011962891	-0.89990234	-0.060546875	-0.18579102	0.46362305	0.08	0	19/3/2018	19	3	2018	17:19:45	62385	0.2	17	19	45	0	0.059326172	3.4998047	0.18579102	-0.012695313	-0.91186523	3.8186035	0.013427734	0	0	0	0	0	0	0	0	0	0.93066406	0.069335938	0.018798828	0.005859375	0.000732422	0.011962891	0	44330	0	0	0
832	5433	5433	Category K	0.19189453	-0.011962891	-0.89990234	-0.056152344	-0.18652344	0.46582031	0.08	0	19/3/2018	19	3	2018	17:19:45	62385	0.3	17	19	45	0	0.059326172	3.4998047	0.18774414	-0.011962891	-0.91064453	4.0227051	0.011474609	0	0	0	0	0	0	0	0	0	0.9296875	0.0703125	0.014648438	0.00390625	0	0.010742188	0	44330	0	0	0
833	5434	5434	Category K	0.17993164	0.011962891	-0.93579102	-0.063964844	-0.1875	0.46142578	0.08	0	19/3/2018	19	3	2018	17:19:45	62385	0.4	17	19	45	0	0.059326172	3.4998047	0.1887207	-0.011474609	-0.91088867	3.8522949	0.03515625	0	0	0	0	0	0	0	0	0	0.93017578	0.069824219	0.056884766	-0.008789063	0.0234375	-0.024658203	0	44330	0	0	0
834	5435	5435	Category K	0.19189453	0.011962891	-0.89990234	-0.067382813	-0.18530273	0.46655273	0.08	0	19/3/2018	19	3	2018	17:19:45	62385	0.5	17	19	45	0	0.059326172	3.4998047	0.19042969	-0.011962891	-0.91113281	3.5146484	0.026367188	0	0	0	0	0	0	0	0	0	0.9309082	0.069091797	0.036621094	0.001220703	0.023925781	0.011230469	0	44330	0	0	0
835	5436	5436	Category K	0.19189453	-0.011962891	-0.92382813	-0.060302734	-0.18725586	0.46875	0.08	0	19/3/2018	19	3	2018	17:19:45	62385	0.6	17	19	45	0	0.059326172	3.4998047	0.19116211	-0.012207031	-0.91088867	3.1611328	0.012695313	0	0	0	0	0	0	0	0	0	0.9309082	0.069091797	0.013671875	0.000488281	0.000244141	-0.012695313	0	44330	0	0	0
836	5437	5437	Category K	0.17993164	-0.023925781	-0.91186523	-0.062011719	-0.19140625	0.46459961	0.08	0	19/3/2018	19	3	2018	17:19:45	62385	0.7	17	19	45	0	0.059326172	3.4998047	0.19165039	-0.012939453	-0.91064453	2.8388672	0.016113281	0	0	0	0	0	0	0	0	0	0.93066406	0.069335938	0.023681641	-0.01171875	-0.010742188	-0.000976563	0	44330	0	0	0
837	5438	5438	Category K	0.21582031	-0.035888672	-0.95996094	-0.064941406	-0.19165039	0.46240234	0.08	0	19/3/2018	19	3	2018	17:19:45	62385	0.8	17	19	45	0	0.059326172	3.4998047	0.19165039	-0.013427734	-0.91088867	2.5986328	0.058837891	0	0	0	0	0	0	0	0	0	0.9309082	0.069091797	0.095458984	0.023925781	-0.022216797	-0.048828125	0	44330	0	0	0
838	5439	5439	Category K	0.19189453	-0.023925781	-0.91186523	-0.063964844	-0.19018555	0.46655273	0.08	0	19/3/2018	19	3	2018	17:19:45	62385	0.9	17	19	45	0	0.059326172	3.4998047	0.19189453	-0.013427734	-0.91088867	2.5236816	0.010253906	0	0	0	0	0	0	0	0	0	0.93115234	0.068847656	0.010986328	0	-0.010253906	-0.000732422	0	44330	0	0	0
839	5440	5440	Category K	0.19189453	-0.011962891	-0.93579102	-0.062011719	-0.18823242	0.46459961	0.08	0	19/3/2018	19	3	2018	17:19:46	62386	0	17	19	46	0	0.059326172	3.4998047	0.19262695	-0.013671875	-0.91040039	2.4519043	0.025146484	0	0	0	0	0	0	0	0	0	0.93066406	0.069335938	0.028076172	-0.000732422	0.001708984	-0.025146484	0	44330	0	0	0
840	5441	5441	Category K	0.16796875	0	-0.89990234	-0.063720703	-0.18994141	0.46459961	0.08	0	19/3/2018	19	3	2018	17:19:46	62386	0.1	17	19	46	0	0.059326172	3.4998047	0.19384766	-0.013671875	-0.91015625	1.9108887	0.031005859	0	0	0	0	0	0	0	0	0	0.93066406	0.069335938	0.050048828	-0.025878906	0.013671875	0.010253906	0	44330	0	0	0
841	5442	5442	Category K	0.19189453	0	-0.88793945	-0.063964844	-0.18920898	0.45825195	0.08	0	19/3/2018	19	3	2018	17:19:46	62386	0.2	17	19	46	0	0.059326172	3.4289062	0.19482422	-0.013671875	-0.90966797	1.3828125	0.025878906	0	0	0	0	0	0	0	0	0	0.93041992	0.069580078	0.038818359	-0.002929688	0.013671875	0.021728516	0	44330	0	0	0
842	5443	5443	Category K	0.19189453	-0.011962891	-0.87597656	-0.063964844	-0.19091797	0.46337891	0.08	0	19/3/2018	19	3	2018	17:19:46	62386	0.3	17	19	46	0	0.059326172	3.4289062	0.19604492	-0.013916016	-0.90942383	1.0576172	0.033935547	0	0	0	0	0	0	0	0	0	0.93041992	0.069580078	0.039794922	-0.004150391	0.001953125	0.033447266	0	44330	0	0	0
843	5444	5444	Category K	0.19189453	-0.023925781	-0.92382813	-0.060302734	-0.19360352	0.46557617	0.08	0	19/3/2018	19	3	2018	17:19:46	62386	0.4	17	19	46	0	0.059326172	3.4289062	0.19726563	-0.014160156	-0.90893555	0.7487793	0.018310547	0	0	0	0	0	0	0	0	0	0.93041992	0.069580078	0.029541016	-0.005371094	-0.009521484	-0.014648438	0	44330	0	0	0
844	5445	5445	Category K	0.19189453	-0.023925781	-0.92382813	-0.057861328	-0.18896484	0.46459961	0.08	0	19/3/2018	19	3	2018	17:19:46	62386	0.5	17	19	46	0	0.059326172	3.4289062	0.19799805	-0.014160156	-0.90820313	0.030517578	0.019287109	0	0	0	0	0	0	0	0	0	0.9296875	0.0703125	0.03125	-0.006103516	-0.009521484	-0.015380859	0	44330	0	0	0
845	5446	5446	Category K	0.19189453	-0.023925781	-0.92382813	-0.061523438	-0.19165039	0.46166992	0.08	0	19/3/2018	19	3	2018	17:19:46	62386	0.6	17	19	46	0	0.059326172	3.4289062	0.19873047	-0.014404297	-0.90771484	0.44262695	0.019775391	0	0	0	0	0	0	0	0	0	0.92944336	0.070556641	0.032470703	-0.006835938	-0.009277344	-0.015869141	0	44330	0	0	0
846	5447	5447	Category K	0.19189453	-0.011962891	-0.88793945	-0.059570313	-0.18920898	0.46337891	0.08	0	19/3/2018	19	3	2018	17:19:46	62386	0.7	17	19	46	0	0.059326172	3.4289062	0.19970703	-0.014648438	-0.90771484	0.24755859	0.021484375	0	0	0	0	0	0	0	0	0	0.92944336	0.070556641	0.030517578	-0.0078125	0.002685547	0.019775391	0	44330	0	0	0
847	5448	5448	Category K	0.19189453	-0.023925781	-0.91186523	-0.058837891	-0.19360352	0.45947266	0.08	0	19/3/2018	19	3	2018	17:19:46	62386	0.8	17	19	46	0	0.059326172	3.4289062	0.20092773	-0.014648438	-0.90771484	0.03515625	0.013427734	0	0	0	0	0	0	0	0	0	0.92993164	0.070068359	0.022460938	-0.009033203	-0.009033203	-0.00390625	0	44330	0	0	0
848	5449	5449	Category K	0.16796875	-0.011962891	-0.88793945	-0.059326172	-0.18676758	0.45849609	0.08	0	19/3/2018	19	3	2018	17:19:46	62386	0.9	17	19	46	0	0.059326172	3.4289062	0.20239258	-0.014892578	-0.9074707	0.20703125	0.039794922	0	0	0	0	0	0	0	0	0	0.92993164	0.070068359	0.057128906	-0.034423828	0.002929688	0.01953125	0	44330	0	0	0
849	5450	5450	Category K	0.19189453	-0.023925781	-0.93579102	-0.062011719	-0.19433594	0.46557617	0.08	0	19/3/2018	19	3	2018	17:19:47	62387	0	17	19	47	0	0.059326172	3.4289062	0.20385742	-0.015136719	-0.90673828	0.16870117	0.032470703	0	0	0	0	0	0	0	0	0	0.92944336	0.070556641	0.049560547	-0.011962891	-0.008544922	-0.028808594	0	44330	0	0	0
850	5451	5451	Category K	0.19189453	-0.047851563	-0.94799805	-0.057861328	-0.19628906	0.46142578	0.08	0	19/3/2018	19	3	2018	17:19:47	62387	0.1	17	19	47	0	0.059326172	3.4289062	0.20458984	-0.015380859	-0.90600586	0.51464844	0.054443359	0	0	0	0	0	0	0	0	0	0.92895508	0.071044922	0.086914063	-0.012695313	-0.032226563	-0.041748047	0	44330	0	0	0
851	5452	5452	Category K	0.16796875	-0.011962891	-0.92382813	-0.059570313	-0.19458008	0.46337891	0.08	0	19/3/2018	19	3	2018	17:19:47	62387	0.2	17	19	47	0	0.059326172	3.4289062	0.20556641	-0.015869141	-0.90551758	0.68652344	0.041992188	0	0	0	0	0	0	0	0	0	0.92871094	0.071289063	0.059814453	-0.037597656	0.00390625	-0.018066406	0	44330	0	0	0
852	5453	5453	Category K	0.17993164	-0.011962891	-0.88793945	-0.059570313	-0.18554688	0.46704102	0.08	0	19/3/2018	19	3	2018	17:19:47	62387	0.3	17	19	47	0	0.059326172	3.4289062	0.20654297	-0.016357422	-0.90527344	0.26757813	0.032226563	0	0	0	0	0	0	0	0	0	0.92871094	0.071289063	0.048583984	-0.026611328	0.004394531	0.017333984	0	44330	0	0	0
853	5454	5454	Category K	0.19189453	-0.011962891	-0.91186523	-0.061523438	-0.18554688	0.46557617	0.08	0	19/3/2018	19	3	2018	17:19:47	62387	0.4	17	19	47	0	0.059326172	3.4289062	0.20776367	-0.016357422	-0.90478516	0.091552734	0.017822266	0	0	0	0	0	0	0	0	0	0.9284668	0.071533203	0.02734375	-0.015869141	0.004394531	-0.006835938	0	44330	0	0	0
854	5455	5455	Category K	0.19189453	0	-0.88793945	-0.060302734	-0.18920898	0.46459961	0.08	0	19/3/2018	19	3	2018	17:19:47	62387	0.5	17	19	47	0	0.059326172	3.4289062	0.20898438	-0.016601563	-0.90380859	0.52490234	0.028564453	0	0	0	0	0	0	0	0	0	0.92773438	0.072265625	0.049804688	-0.017089844	0.016601563	0.015869141	0	44330	0	0	0
855	5456	5456	Category K	0.17993164	-0.011962891	-0.91186523	-0.060302734	-0.19165039	0.46557617	0.08	0	19/3/2018	19	3	2018	17:19:47	62387	0.6	17	19	47	0	0.059326172	3.4289062	0.20947266	-0.016357422	-0.90332031	0.57202148	0.031005859	0	0	0	0	0	0	0	0	0	0.92724609	0.072753906	0.042724609	-0.029541016	0.004394531	-0.008300781	0	44330	0	0	0
856	5457	5457	Category K	0.17993164	0	-0.92382813	-0.057617188	-0.19702148	0.46337891	0.08	0	19/3/2018	19	3	2018	17:19:47	62387	0.7	17	19	47	0	0.059326172	3.4289062	0.21020508	-0.016357422	-0.90283203	0.089599609	0.040283203	0	0	0	0	0	0	0	0	0	0.92700195	0.072998047	0.067871094	-0.030273438	0.016357422	-0.020751953	0	44330	0	0	0
857	5458	5458	Category K	0.19189453	0	-0.93579102	-0.058105469	-0.18920898	0.46362305	0.08	0	19/3/2018	19	3	2018	17:19:47	62387	0.8	17	19	47	0	0.059326172	3.4289062	0.21118164	-0.016357422	-0.90258789	0.38745117	0.041748047	0	0	0	0	0	0	0	0	0	0.92724609	0.072753906	0.069091797	-0.019287109	0.016357422	-0.032958984	0	44330	0	0	0
858	5459	5459	Category K	0.19189453	0	-0.91186523	-0.061279297	-0.18994141	0.46557617	0.08	0	19/3/2018	19	3	2018	17:19:47	62387	0.9	17	19	47	0	0.059326172	3.4289062	0.2121582	-0.016357422	-0.90283203	0.32128906	0.027587891	0	0	0	0	0	0	0	0	0	0.92749023	0.072509766	0.045654297	-0.020263672	0.016357422	-0.008789063	0	44330	0	0	0
859	5460	5460	Category K	0.19189453	-0.011962891	-0.93579102	-0.060546875	-0.18994141	0.46484375	0.08	0	19/3/2018	19	3	2018	17:19:48	62388	0	17	19	48	0	0.059326172	3.4289062	0.21313477	-0.015869141	-0.90185547	0.63183594	0.040039063	0	0	0	0	0	0	0	0	0	0.92675781	0.073242188	0.059082031	-0.021240234	0.00390625	-0.033691406	0	44330	0	0	0
860	5461	5461	Category K	0.19189453	-0.011962891	-0.91186523	-0.058837891	-0.19360352	0.46240234	0.08	0	19/3/2018	19	3	2018	17:19:48	62388	0.1	17	19	48	0	0.059326172	3.4289062	0.21386719	-0.016113281	-0.90136719	1.1350098	0.024902344	0	0	0	0	0	0	0	0	0	0.92651367	0.073486328	0.036865234	-0.021972656	0.004150391	-0.010253906	0	44330	0	0	0
861	5462	5462	Category K	0.19189453	-0.011962891	-0.92382813	-0.057617188	-0.19506836	0.46459961	0.08	0	19/3/2018	19	3	2018	17:19:48	62388	0.2	17	19	48	0	0.059326172	3.4289062	0.21386719	-0.015380859	-0.90014648	1.1447754	0.032470703	0	0	0	0	0	0	0	0	0	0.92529297	0.074707031	0.049072266	-0.021972656	0.003417969	-0.0234375	0	44330	0	0	0
862	5463	5463	Category K	0.19189453	0	-0.95996094	-0.059570313	-0.19262695	0.46240234	0.08	0	19/3/2018	19	3	2018	17:19:48	62388	0.3	17	19	48	0	0.059326172	3.4289062	0.21362305	-0.014404297	-0.89990234	0.53515625	0.065185547	0	0	0	0	0	0	0	0	0	0.92504883	0.074951172	0.096191406	-0.021728516	0.014404297	-0.059814453	0	44330	0	0	0
863	5464	5464	Category K	0.17993164	0.011962891	-0.93579102	-0.05859375	-0.1953125	0.46459961	0.08	0	19/3/2018	19	3	2018	17:19:48	62388	0.4	17	19	48	0	0.059326172	3.4289062	0.21362305	-0.014892578	-0.90136719	0.17529297	0.055175781	0	0	0	0	0	0	0	0	0	0.92626953	0.073730469	0.094970703	-0.033691406	0.026855469	-0.034179688	0	44330	0	0	0
864	5465	5465	Category K	0.17993164	0	-0.93579102	-0.059570313	-0.19262695	0.46166992	0.08	0	19/3/2018	19	3	2018	17:19:48	62388	0.5	17	19	48	0	0.059326172	3.4289062	0.21240234	-0.015380859	-0.90234375	0.32397461	0.049072266	0	0	0	0	0	0	0	0	0	0.92724609	0.072753906	0.081298828	-0.032470703	0.015380859	-0.033203125	0	44330	0	0	0
865	5466	5466	Category K	0.19189453	0	-0.91186523	-0.058105469	-0.18847656	0.46362305	0.08	0	19/3/2018	19	3	2018	17:19:48	62388	0.6	17	19	48	0	0.059326172	3.4289062	0.21044922	-0.016845703	-0.90283203	0.098144531	0.026611328	0	0	0	0	0	0	0	0	0	0.92700195	0.072998047	0.044433594	-0.018554688	0.016845703	-0.008789063	0	44330	0	0	0
866	5467	5467	Category K	0.19189453	-0.011962891	-0.91186523	-0.063964844	-0.18823242	0.46655273	0.08	0	19/3/2018	19	3	2018	17:19:48	62388	0.7	17	19	48	0	0.059326172	3.4289062	0.20922852	-0.016845703	-0.90380859	0.38891602	0.019775391	0	0	0	0	0	0	0	0	0	0.92797852	0.072021484	0.030273438	-0.017333984	0.004882813	-0.0078125	0	44330	0	0	0
867	5468	5468	Category K	0.19189453	-0.011962891	-0.91186523	-0.055908203	-0.19458008	0.46240234	0.08	0	19/3/2018	19	3	2018	17:19:48	62388	0.8	17	19	48	0	0.059326172	3.4289062	0.20874023	-0.017578125	-0.90356445	0.75732422	0.01953125	0	0	0	0	0	0	0	0	0	0.92749023	0.072509766	0.031005859	-0.016845703	0.005615234	-0.008056641	0	44330	0	0	0
868	5469	5469	Category K	0.16796875	-0.023925781	-0.91186523	-0.060302734	-0.1875	0.46557617	0.08	0	19/3/2018	19	3	2018	17:19:48	62388	0.9	17	19	48	0	0.059326172	3.4289062	0.20751953	-0.017578125	-0.90356445	0.71655273	0.040771484	0	0	0	0	0	0	0	0	0	0.92724609	0.072753906	0.053710938	-0.039550781	-0.006103516	-0.008056641	0	44330	0	0	0
869	5470	5470	Category K	0.16796875	-0.023925781	-0.92382813	-0.059570313	-0.18994141	0.46240234	0.08	0	19/3/2018	19	3	2018	17:19:49	62389	0	17	19	49	0	0.059326172	3.4289062	0.20703125	-0.017333984	-0.90356445	0.70092773	0.044433594	0	0	0	0	0	0	0	0	0	0.92700195	0.072998047	0.065673828	-0.0390625	-0.006347656	-0.020019531	0	44330	0	0	0
870	5471	5471	Category K	0.17993164	0	-0.91186523	-0.059570313	-0.18994141	0.46142578	0.08	0	19/3/2018	19	3	2018	17:19:49	62389	0.1	17	19	49	0	0.059326172	3.4289062	0.20654297	-0.016845703	-0.90405273	0.80493164	0.032470703	0	0	0	0	0	0	0	0	0	0.92749023	0.072509766	0.051269531	-0.026611328	0.016845703	-0.007568359	0	44330	0	0	0
871	5472	5472	Category K	0.19189453	-0.011962891	-0.91186523	-0.058105469	-0.19116211	0.46069336	0.08	0	19/3/2018	19	3	2018	17:19:49	62389	0.2	17	19	49	0	0.059326172	3.4289062	0.20605469	-0.015869141	-0.90405273	0.64819336	0.016845703	0	0	0	0	0	0	0	0	0	0.92724609	0.072753906	0.026123047	-0.014160156	0.00390625	-0.007568359	0	44330	0	0	0
872	5473	5473	Category K	0.19189453	0.011962891	-0.91186523	-0.054199219	-0.1953125	0.46484375	0.08	0	19/3/2018	19	3	2018	17:19:49	62389	0.3	17	19	49	0	0.059326172	3.4289062	0.20581055	-0.015380859	-0.90405273	0.003173828	0.031738281	0	0	0	0	0	0	0	0	0	0.92724609	0.072753906	0.049072266	-0.013916016	0.02734375	-0.007568359	0	44330	0	0	0
873	5474	5474	Category K	0.19189453	-0.011962891	-0.89990234	-0.061523438	-0.19165039	0.46655273	0.08	0	19/3/2018	19	3	2018	17:19:49	62389	0.4	17	19	49	0	0.059326172	3.4289062	0.20532227	-0.015380859	-0.90429688	0.84887695	0.014648438	0	0	0	0	0	0	0	0	0	0.92749023	0.072509766	0.021484375	-0.013427734	0.003417969	0.004394531	0	44330	0	0	0
874	5475	5475	Category K	0.20385742	0	-0.91186523	-0.058837891	-0.18823242	0.46557617	0.08	0	19/3/2018	19	3	2018	17:19:49	62389	0.5	17	19	49	0	0.059326172	3.4289062	0.20507813	-0.015380859	-0.90429688	1.2006836	0.017089844	0	0	0	0	0	0	0	0	0	0.92749023	0.072509766	0.024414063	-0.001220703	0.015380859	-0.007324219	0	44330	0	0	0
875	5476	5476	Category K	0.20385742	-0.011962891	-0.87597656	-0.058105469	-0.18920898	0.45849609	0.08	0	19/3/2018	19	3	2018	17:19:49	62389	0.6	17	19	49	0	0.059326172	3.4289062	0.20483398	-0.015625	-0.90454102	0.90039063	0.028808594	0	0	0	0	0	0	0	0	0	0.92749023	0.072509766	0.033447266	-0.000976563	0.003662109	0.028564453	0	44330	0	0	0
876	5477	5477	Category K	0.20385742	-0.011962891	-0.91186523	-0.061279297	-0.19091797	0.46459961	0.08	0	19/3/2018	19	3	2018	17:19:49	62389	0.7	17	19	49	0	0.059326172	3.4289062	0.2043457	-0.015136719	-0.90478516	1.411377	0.007568359	0	0	0	0	0	0	0	0	0	0.92773438	0.072265625	0.010742188	-0.000488281	0.003173828	-0.006835938	0	44330	0	0	0
877	5478	5478	Category K	0.19189453	0	-0.93579102	-0.058837891	-0.19262695	0.45947266	0.08	0	19/3/2018	19	3	2018	17:19:49	62389	0.8	17	19	49	0	0.059326172	3.4289062	0.20385742	-0.014648438	-0.90478516	3.2844238	0.036132813	0	0	0	0	0	0	0	0	0	0.92773438	0.072265625	0.057617188	-0.011962891	0.014648438	-0.030761719	0	44330	0	0	0
878	5479	5479	Category L	0.27587891	-0.047851563	-0.85180664	-0.088623047	-0.16430664	0.46679688	0.08	0	19/3/2018	19	3	2018	17:21:28	62488	0.7	17	21	28	0	0.059814453	3.515918	0.203125	-0.013671875	-0.90478516	4.8510742	0.096191406	0	0	0	0	0	0	0	0	0	0.92724609	0.072753906	0.15966797	0.072509766	-0.033935547	0.052978516	0	44330	0	0	0
879	5480	5480	Category L	0.2878418	-0.011962891	-0.85180664	-0.095458984	-0.17285156	0.46923828	0.08	0	19/3/2018	19	3	2018	17:21:28	62488	0.8	17	21	28	0	0.059814453	3.515918	0.20214844	-0.013427734	-0.90527344	5.8300781	0.10083008	0	0	0	0	0	0	0	0	0	0.92749023	0.072509766	0.14038086	0.085449219	0.001464844	0.053466797	0	44330	0	0	0
880	5481	5481	Category L	0.27587891	-0.023925781	-0.86376953	-0.088623047	-0.16796875	0.46337891	0.08	0	19/3/2018	19	3	2018	17:21:28	62488	0.9	17	21	28	0	0.059814453	3.515918	0.20117188	-0.012939453	-0.90527344	6.9775391	0.0859375	0	0	0	0	0	0	0	0	0	0.92749023	0.072509766	0.12695313	0.074462891	-0.010742188	0.041503906	0	44330	0	0	0
881	5482	5482	Category L	0.27587891	-0.035888672	-0.87597656	-0.087890625	-0.16967773	0.4675293	0.08	0	19/3/2018	19	3	2018	17:21:29	62489	0	17	21	29	0	0.060302734	3.5046387	0.20117188	-0.012939453	-0.90600586	8.4057617	0.083496094	0	0	0	0	0	0	0	0	0	0.92797852	0.072021484	0.12744141	0.074462891	-0.022705078	0.030029297	0	44330	0	0	0
882	5483	5483	Category L	0.2878418	-0.023925781	-0.87597656	-0.089355469	-0.16333008	0.46948242	0.08	0	19/3/2018	19	3	2018	17:21:29	62489	0.111	17	21	29	0	0.060302734	3.5046387	0.20019531	-0.014892578	-0.90722656	8.7392578	0.093017578	0	0	0	0	0	0	0	0	0	0.92919922	0.070800781	0.12744141	0.087402344	-0.008789063	0.03125	0	44330	0	0	0
883	5484	5484	Category L	0.26391602	-0.011962891	-0.85180664	-0.094726563	-0.16674805	0.46826172	0.08	0	19/3/2018	19	3	2018	17:21:29	62489	0.222	17	21	29	0	0.060302734	3.5046387	0.19848633	-0.015625	-0.90820313	7.3911133	0.086425781	0	0	0	0	0	0	0	0	0	0.92993164	0.070068359	0.12573242	0.065185547	0.003662109	0.056396484	0	44330	0	0	0
884	5485	5485	Category L	0.2878418	-0.047851563	-0.85180664	-0.091308594	-0.16943359	0.4675293	0.08	0	19/3/2018	19	3	2018	17:21:29	62489	0.333	17	21	29	0	0.060302734	3.5046387	0.19799805	-0.014892578	-0.90820313	6.3483887	0.11083984	0	0	0	0	0	0	0	0	0	0.9296875	0.0703125	0.17895508	0.089599609	-0.032714844	0.056396484	0	44330	0	0	0
885	5486	5486	Category L	0.26391602	-0.023925781	-0.87597656	-0.093017578	-0.16674805	0.46850586	0.08	0	19/3/2018	19	3	2018	17:21:29	62489	0.444	17	21	29	0	0.060302734	3.5046387	0.19775391	-0.014648438	-0.90771484	6.7954102	0.073730469	0	0	0	0	0	0	0	0	0	0.92919922	0.070800781	0.10693359	0.065917969	-0.009033203	0.031738281	0	44330	0	0	0
886	5487	5487	Category L	0.2878418	-0.011962891	-0.89990234	-0.0859375	-0.16943359	0.46557617	0.08	0	19/3/2018	19	3	2018	17:21:29	62489	0.555	17	21	29	0	0.060302734	3.5046387	0.19775391	-0.014160156	-0.90795898	6.7121582	0.090332031	0	0	0	0	0	0	0	0	0	0.92919922	0.070800781	0.10009766	0.08984375	0.002197266	0.008056641	0	44330	0	0	0
887	5488	5488	Category L	0.29980469	-0.047851563	-0.86376953	-0.088378906	-0.17211914	0.46826172	0.08	0	19/3/2018	19	3	2018	17:21:29	62489	0.666	17	21	29	0	0.060302734	3.5046387	0.19799805	-0.013183594	-0.90820313	5.0385742	0.11621094	0	0	0	0	0	0	0	0	0	0.9296875	0.0703125	0.18066406	0.1015625	-0.034423828	0.044433594	0	44330	0	0	0
888	5489	5489	Category L	0.29980469	-0.023925781	-0.87597656	-0.091064453	-0.16796875	0.4675293	0.08	0	19/3/2018	19	3	2018	17:21:29	62489	0.777	17	21	29	0	0.060302734	3.5046387	0.19799805	-0.012451172	-0.90820313	3.0646973	0.10717773	0	0	0	0	0	0	0	0	0	0.9296875	0.0703125	0.14526367	0.1015625	-0.011230469	0.032226563	0	44330	0	0	0
889	5490	5490	Category L	0.25195313	-0.023925781	-0.87597656	-0.09375	-0.17016602	0.46923828	0.08	0	19/3/2018	19	3	2018	17:21:29	62489	0.888	17	21	29	0	0.060302734	3.5046387	0.19873047	-0.012207031	-0.90844727	1.8586426	0.063232422	0	0	0	0	0	0	0	0	0	0.92993164	0.070068359	0.097167969	0.052978516	-0.011474609	0.032470703	0	44330	0	0	0
890	5491	5491	Category L	0.27587891	-0.047851563	-0.88793945	-0.087158203	-0.16625977	0.46459961	0.08	0	19/3/2018	19	3	2018	17:21:30	62490	0	17	21	30	0	0.060302734	3.5046387	0.19873047	-0.012207031	-0.90820313	0.61767578	0.087158203	0	0	0	0	0	0	0	0	0	0.92993164	0.070068359	0.1328125	0.076904297	-0.035400391	0.020263672	0	44330	0	0	0
891	5492	5492	Category L	0.27587891	-0.059814453	-0.87597656	-0.089355469	-0.16503906	0.46826172	0.08	0	19/3/2018	19	3	2018	17:21:30	62490	0.1	17	21	30	0	0.060302734	3.5046387	0.19921875	-0.011474609	-0.90771484	0.88647461	0.095947266	0	0	0	0	0	0	0	0	0	0.92944336	0.070556641	0.15649414	0.076416016	-0.048095703	0.031738281	0	44330	0	0	0
892	5493	5493	Category L	0.27587891	-0.035888672	-0.87597656	-0.087646484	-0.17236328	0.46923828	0.08	0	19/3/2018	19	3	2018	17:21:30	62490	0.2	17	21	30	0	0.060302734	3.5046387	0.19946289	-0.011474609	-0.90722656	1.9633789	0.085693359	0	0	0	0	0	0	0	0	0	0.92895508	0.071044922	0.1315918	0.076171875	-0.024169922	0.03125	0	44330	0	0	0
893	5494	5494	Category L	0.29980469	-0.023925781	-0.86376953	-0.092041016	-0.1652832	0.46850586	0.08	0	19/3/2018	19	3	2018	17:21:30	62490	0.3	17	21	30	0	0.060302734	3.5046387	0.19995117	-0.011474609	-0.9074707	1.5341797	0.109375	0	0	0	0	0	0	0	0	0	0.92919922	0.070800781	0.15551758	0.099609375	-0.012207031	0.043701172	0	44330	0	0	0
894	5495	5495	Category L	0.25195313	-0.035888672	-0.86376953	-0.090332031	-0.16894531	0.46655273	0.08	0	19/3/2018	19	3	2018	17:21:30	62490	0.4	17	21	30	0	0.060302734	3.5046387	0.20019531	-0.01171875	-0.90698242	0.40307617	0.071289063	0	0	0	0	0	0	0	0	0	0.92895508	0.071044922	0.11889648	0.051513672	-0.023925781	0.043212891	0	44330	0	0	0
895	5496	5496	Category L	0.27587891	-0.023925781	-0.86376953	-0.086914063	-0.17211914	0.4675293	0.08	0	19/3/2018	19	3	2018	17:21:30	62490	0.5	17	21	30	0	0.060302734	3.5046387	0.20068359	-0.011962891	-0.90698242	0.34619141	0.087402344	0	0	0	0	0	0	0	0	0	0.92895508	0.071044922	0.13012695	0.074951172	-0.01171875	0.043212891	0	44330	0	0	0
896	5497	5497	Category L	0.2878418	-0.023925781	-0.88793945	-0.090576172	-0.17163086	0.4675293	0.08	0	19/3/2018	19	3	2018	17:21:30	62490	0.6	17	21	30	0	0.060302734	3.5046387	0.20117188	-0.011962891	-0.90673828	0.50341797	0.089355469	0	0	0	0	0	0	0	0	0	0.92895508	0.071044922	0.1171875	0.086425781	-0.01171875	0.018798828	0	44330	0	0	0
897	5498	5498	Category L	0.27587891	-0.011962891	-0.89990234	-0.085205078	-0.16870117	0.46264648	0.08	0	19/3/2018	19	3	2018	17:21:30	62490	0.7	17	21	30	0	0.060302734	3.5046387	0.20141602	-0.012207031	-0.90649414	0.53833008	0.074462891	0	0	0	0	0	0	0	0	0	0.92871094	0.071289063	0.081054688	0.07421875	0.000244141	0.006591797	0	44330	0	0	0
898	5499	5499	Category L	0.27587891	0	-0.85180664	-0.085693359	-0.17651367	0.46655273	0.08	0	19/3/2018	19	3	2018	17:21:30	62490	0.8	17	21	30	0	0.060302734	3.5046387	0.2019043	-0.012451172	-0.90625	1.0407715	0.092529297	0	0	0	0	0	0	0	0	0	0.9284668	0.071533203	0.14086914	0.073730469	0.012451172	0.054443359	0	44330	0	0	0
899	5500	5500	Category L	0.27587891	-0.011962891	-0.85180664	-0.084472656	-0.17260742	0.4675293	0.08	0	19/3/2018	19	3	2018	17:21:30	62490	0.9	17	21	30	0	0.060302734	3.5046387	0.2019043	-0.012695313	-0.90600586	3.543457	0.091552734	0	0	0	0	0	0	0	0	0	0.9284668	0.071533203	0.12890625	0.073730469	0.000732422	0.054199219	0	44330	0	0	0
900	5501	5501	Category L	0.19189453	0.035888672	-0.80395508	-0.091064453	-0.17138672	0.46728516	0.08	0	19/3/2018	19	3	2018	17:21:31	62491	0	17	21	31	0	0.060302734	3.5046387	0.20214844	-0.012939453	-0.90551758	7.3522949	0.11328125	0	0	0	0	0	0	0	0	0	0.92797852	0.072021484	0.16113281	-0.010253906	0.048828125	0.1015625	0	44330	0	0	0
901	5502	5502	Category L	0.17993164	0.047851563	-0.87597656	-0.092285156	-0.16894531	0.46557617	0.08	0	19/3/2018	19	3	2018	17:21:31	62491	0.09	17	21	31	0	0.060302734	3.5046387	0.20263672	-0.013427734	-0.90527344	12.307861	0.071533203	0	0	0	0	0	0	0	0	0	0.92773438	0.072265625	0.11352539	-0.022705078	0.061279297	0.029296875	0	44330	0	0	0
902	5503	5503	Category L	0.19189453	-0.047851563	-1.0078125	-0.10327148	-0.17504883	0.46508789	0.08	0	19/3/2018	19	3	2018	17:21:31	62491	0.181	17	21	31	0	0.060302734	3.5046387	0.20288086	-0.013427734	-0.90478516	18.474121	0.10888672	0	0	0	0	0	0	0	0	0	0.92749023	0.072509766	0.14819336	-0.010986328	-0.034179688	-0.1027832	0	44330	0	0	0
903	5504	5504	Category L	0.10791016	-0.059814453	-1.0078125	-0.10546875	-0.16577148	0.46533203	0.08	0	19/3/2018	19	3	2018	17:21:31	62491	0.272	17	21	31	0	0.060302734	3.5046387	0.20336914	-0.014404297	-0.90405273	25.551758	0.14794922	0	0	0	0	0	0	0	0	0	0.92675781	0.073242188	0.24438477	-0.095458984	-0.045166016	-0.10351563	0	44330	0	0	0
904	5505	5505	Category L	0.023925781	-0.11987305	-0.93579102	-0.13598633	-0.17602539	0.46118164	0.08	0	19/3/2018	19	3	2018	17:21:31	62491	0.363	17	21	31	0	0.060302734	3.5046387	0.20410156	-0.016113281	-0.90356445	31.4646	0.21020508	0	0	0	0	0	0	0	0	0	0.92651367	0.073486328	0.31591797	-0.18017578	-0.10351563	-0.031982422	0	44330	0	0	0
905	5506	5506	Category L	0.095947266	-0.023925781	-0.99584961	-0.15161133	-0.17407227	0.45092773	0.08	0	19/3/2018	19	3	2018	17:21:31	62491	0.454	17	21	31	0	0.060302734	3.5046387	0.20458984	-0.016845703	-0.90356445	35.302734	0.14257813	0	0	0	0	0	0	0	0	0	0.92651367	0.073486328	0.20776367	-0.10864258	-0.006835938	-0.092041016	0	44330	0	0	0
906	5507	5507	Category L	0.15576172	-0.071777344	-0.89990234	-0.16723633	-0.17822266	0.44750977	0.08	0	19/3/2018	19	3	2018	17:21:31	62491	0.545	17	21	31	0	0.060302734	3.5046387	0.20483398	-0.016845703	-0.90356445	38.979736	0.073486328	0	0	0	0	0	0	0	0	0	0.92651367	0.073486328	0.10742188	-0.049072266	-0.0546875	0.003662109	0	44330	0	0	0
907	5508	5508	Category L	0.095947266	-0.023925781	-0.89990234	-0.17480469	-0.19018555	0.4440918	0.08	0	19/3/2018	19	3	2018	17:21:31	62491	0.636	17	21	31	0	0.060302734	3.5046387	0.20483398	-0.017333984	-0.90356445	41.06665	0.109375	0	0	0	0	0	0	0	0	0	0.92675781	0.073242188	0.11938477	-0.10888672	-0.006347656	0.003662109	0	44330	0	0	0
908	5509	5509	Category L	0.14379883	0.011962891	-0.88793945	-0.17700195	-0.19238281	0.43798828	0.08	0	19/3/2018	19	3	2018	17:21:31	62491	0.727	17	21	31	0	0.060302734	3.5046387	0.20507813	-0.018066406	-0.90356445	41.058838	0.070068359	0	0	0	0	0	0	0	0	0	0.92675781	0.073242188	0.10742188	-0.061279297	0.030029297	0.015625	0	44330	0	0	0
909	5510	5510	Category L	0.16796875	0.023925781	-0.94799805	-0.1784668	-0.18334961	0.4440918	0.08	0	19/3/2018	19	3	2018	17:21:31	62491	0.818	17	21	31	0	0.060302734	3.5046387	0.20556641	-0.018798828	-0.90356445	39.031006	0.072021484	0	0	0	0	0	0	0	0	0	0.92700195	0.072998047	0.12451172	-0.037597656	0.042724609	-0.044189453	0	44330	0	0	0
910	5511	5511	Category L	0.15576172	0.047851563	-0.89990234	-0.17773438	-0.19018555	0.44506836	0.08	0	19/3/2018	19	3	2018	17:21:31	62491	0.909	17	21	31	0	0.060302734	3.5046387	0.20605469	-0.018798828	-0.90380859	36.27124	0.083740234	0	0	0	0	0	0	0	0	0	0.92724609	0.072753906	0.12109375	-0.050292969	0.066650391	0.00390625	0	44330	0	0	0
911	5512	5512	Category L	0.15576172	0.023925781	-0.91186523	-0.17944336	-0.18823242	0.44311523	0.08	0	19/3/2018	19	3	2018	17:21:32	62492	0	17	21	32	0	0.060302734	3.5046387	0.20654297	-0.019042969	-0.90405273	32.01001	0.066894531	0	0	0	0	0	0	0	0	0	0.92749023	0.072509766	0.1015625	-0.05078125	0.04296875	-0.007568359	0	44330	0	0	0
912	5513	5513	Category L	0.15576172	0	-0.92382813	-0.17407227	-0.18774414	0.4440918	0.08	0	19/3/2018	19	3	2018	17:21:32	62492	0.111	17	21	32	0	0.060302734	3.5046387	0.20654297	-0.01953125	-0.90405273	25.183838	0.057861328	0	0	0	0	0	0	0	0	0	0.92749023	0.072509766	0.090087891	-0.05078125	0.01953125	-0.01953125	0	44330	0	0	0
913	5514	5514	Category L	0.16796875	0	-0.92382813	-0.17944336	-0.18774414	0.44042969	0.08	0	19/3/2018	19	3	2018	17:21:32	62492	0.222	17	21	32	0	0.060302734	3.5046387	0.20678711	-0.020263672	-0.90356445	17.838867	0.048095703	0	0	0	0	0	0	0	0	0	0.92724609	0.072753906	0.079101563	-0.038818359	0.020263672	-0.020019531	0	44330	0	0	0
914	5515	5515	Category L	0.16796875	0	-0.92382813	-0.17260742	-0.1887207	0.43920898	0.08	0	19/3/2018	19	3	2018	17:21:32	62492	0.333	17	21	32	0	0.060302734	3.5046387	0.20703125	-0.020996094	-0.90380859	12.172119	0.048583984	0	0	0	0	0	0	0	0	0	0.92749023	0.072509766	0.080078125	-0.0390625	0.020996094	-0.019775391	0	44330	0	0	0
915	5516	5516	Category L	0.15576172	0.023925781	-0.93579102	-0.1730957	-0.19384766	0.43896484	0.08	0	19/3/2018	19	3	2018	17:21:32	62492	0.444	17	21	32	0	0.060302734	3.5046387	0.20703125	-0.021240234	-0.90332031	8.003418	0.075683594	0	0	0	0	0	0	0	0	0	0.92700195	0.072998047	0.12890625	-0.051269531	0.045166016	-0.032226563	0	44330	0	0	0
916	5517	5517	Category L	0.14379883	0.011962891	-0.92382813	-0.16821289	-0.19213867	0.43701172	0.08	0	19/3/2018	19	3	2018	17:21:32	62492	0.555	17	21	32	0	0.060302734	3.5046387	0.20727539	-0.021240234	-0.90332031	3.8518066	0.074462891	0	0	0	0	0	0	0	0	0	0.92700195	0.072998047	0.11694336	-0.063476563	0.033203125	-0.020263672	0	44330	0	0	0
917	5518	5518	Category L	0.14379883	0.035888672	-0.94799805	-0.17871094	-0.19018555	0.44482422	0.08	0	19/3/2018	19	3	2018	17:21:32	62492	0.666	17	21	32	0	0.060302734	3.5046387	0.20727539	-0.021484375	-0.90332031	0.69140625	0.096435547	0	0	0	0	0	0	0	0	0	0.92700195	0.072998047	0.16552734	-0.063476563	0.057373047	-0.044433594	0	44330	0	0	0
918	5519	5519	Category L	0.11987305	0.011962891	-0.94799805	-0.1730957	-0.19726563	0.44091797	0.08	0	19/3/2018	19	3	2018	17:21:32	62492	0.777	17	21	32	0	0.060302734	3.5046387	0.20703125	-0.021728516	-0.90258789	2.1188965	0.10375977	0	0	0	0	0	0	0	0	0	0.92626953	0.073730469	0.16625977	-0.087158203	0.033691406	-0.045166016	0	44330	0	0	0
919	5520	5520	Category L	0.11987305	0.011962891	-0.94799805	-0.17041016	-0.19824219	0.44116211	0.08	0	19/3/2018	19	3	2018	17:21:32	62492	0.888	17	21	32	0	0.059326172	3.4675781	0.20605469	-0.021728516	-0.90332031	5.9135742	0.1027832	0	0	0	0	0	0	0	0	0	0.92675781	0.073242188	0.16479492	-0.086181641	0.033691406	-0.044433594	0	44330	0	0	0
920	5521	5521	Category L	0.15576172	0	-0.94799805	-0.15771484	-0.19458008	0.44335938	0.08	0	19/3/2018	19	3	2018	17:21:33	62493	0	17	21	33	0	0.059326172	3.4675781	0.20532227	-0.022216797	-0.90405273	10.193604	0.069580078	0	0	0	0	0	0	0	0	0	0.92749023	0.072509766	0.11547852	-0.049560547	0.022216797	-0.043701172	0	44330	0	0	0
921	5522	5522	Category L	0.13183594	-0.15576172	-0.98388672	-0.10864258	-0.22949219	0.43847656	0.08	0	19/3/2018	19	3	2018	17:21:33	62493	0.1	17	21	33	0	0.059326172	3.4675781	0.2043457	-0.022460938	-0.90478516	14.767334	0.17089844	0	0	0	0	0	0	0	0	0	0.92773438	0.072265625	0.28466797	-0.072509766	-0.13305664	-0.078857422	0	44330	0	0	0
922	5523	5523	Category L	0.047851563	-0.071777344	-0.97192383	-0.037597656	-0.22290039	0.45117188	0.08	0	19/3/2018	19	3	2018	17:21:33	62493	0.2	17	21	33	0	0.059326172	3.4675781	0.20336914	-0.022460938	-0.9050293	20.604248	0.17626953	0	0	0	0	0	0	0	0	0	0.92797852	0.072021484	0.27148438	-0.15551758	-0.049072266	-0.066650391	0	44330	0	0	0
923	5524	5524	Category L	0.15576172	0.035888672	-0.92382813	-0.013427734	-0.20019531	0.46337891	0.08	0	19/3/2018	19	3	2018	17:21:33	62493	0.3	17	21	33	0	0.059326172	3.4675781	0.20214844	-0.022705078	-0.90551758	27.547607	0.076904297	0	0	0	0	0	0	0	0	0	0.92797852	0.072021484	0.12329102	-0.046386719	0.05859375	-0.018066406	0	44330	0	0	0
924	5525	5525	Category L	0.16796875	0.011962891	-0.87597656	0.004882813	-0.18652344	0.46606445	0.08	0	19/3/2018	19	3	2018	17:21:33	62493	0.4	17	21	33	0	0.059326172	3.4675781	0.20141602	-0.022705078	-0.90600586	34.717285	0.056884766	0	0	0	0	0	0	0	0	0	0.92822266	0.071777344	0.098388672	-0.033447266	0.034667969	0.030029297	0	44330	0	0	0
925	5526	5526	Category L	0.19189453	0.011962891	-0.93579102	0.008300781	-0.16625977	0.47363281	0.08	0	19/3/2018	19	3	2018	17:21:33	62493	0.5	17	21	33	0	0.059326172	3.4675781	0.20068359	-0.022460938	-0.90649414	41.569824	0.045898438	0	0	0	0	0	0	0	0	0	0.92871094	0.071289063	0.072509766	-0.008789063	0.034423828	-0.029052734	0	44330	0	0	0
926	5527	5527	Category L	0.20385742	0.059814453	-0.91186523	0.020263672	-0.15063477	0.47949219	0.08	0	19/3/2018	19	3	2018	17:21:33	62493	0.6	17	21	33	0	0.059326172	3.4675781	0.19995117	-0.022460938	-0.90649414	48.675049	0.082519531	0	0	0	0	0	0	0	0	0	0.9284668	0.071533203	0.091308594	0.003662109	0.082275391	-0.005126953	0	44330	0	0	0
927	5528	5528	Category L	0.20385742	0.035888672	-0.91186523	0.012695313	-0.14111328	0.47949219	0.08	0	19/3/2018	19	3	2018	17:21:33	62493	0.7	17	21	33	0	0.059326172	3.4675781	0.19873047	-0.022705078	-0.90625	54.330566	0.059082031	0	0	0	0	0	0	0	0	0	0.92797852	0.072021484	0.069091797	0.004882813	0.05859375	-0.005371094	0	44330	0	0	0
928	5529	5529	Category L	0.21582031	0	-0.91186523	0.009277344	-0.14428711	0.48217773	0.08	0	19/3/2018	19	3	2018	17:21:33	62493	0.8	17	21	33	0	0.059326172	3.4675781	0.19750977	-0.021972656	-0.90722656	56.512695	0.028808594	0	0	0	0	0	0	0	0	0	0.92871094	0.071289063	0.044677734	0.018066406	0.021972656	-0.004394531	0	44330	0	0	0
929	5530	5530	Category L	0.20385742	-0.011962891	-0.92382813	0.005859375	-0.14697266	0.48120117	0.08	0	19/3/2018	19	3	2018	17:21:33	62493	0.9	17	21	33	0	0.059326172	3.4675781	0.19604492	-0.021728516	-0.90869141	56.073975	0.01953125	0	0	0	0	0	0	0	0	0	0.92993164	0.070068359	0.032470703	0.007568359	0.009765625	-0.014892578	0	44330	0	0	0
930	5531	5531	Category L	0.21582031	0	-0.89990234	-0.002685547	-0.14331055	0.48291016	0.08	0	19/3/2018	19	3	2018	17:21:34	62494	0	17	21	34	0	0.059326172	3.4675781	0.19555664	-0.022705078	-0.90917969	54.085938	0.031738281	0	0	0	0	0	0	0	0	0	0.93041992	0.069580078	0.052490234	0.020019531	0.022705078	0.009277344	0	44330	0	0	0
931	5532	5532	Category L	0.20385742	-0.011962891	-0.87597656	-0.000244141	-0.14135742	0.48291016	0.08	0	19/3/2018	19	3	2018	17:21:34	62494	0.1	17	21	34	0	0.059326172	3.4675781	0.19458008	-0.0234375	-0.90942383	50.208008	0.036376953	0	0	0	0	0	0	0	0	0	0.93017578	0.069824219	0.053955078	0.009033203	0.011474609	0.033447266	0	44330	0	0	0
932	5533	5533	Category L	0.21582031	-0.011962891	-0.91186523	-0.00390625	-0.14135742	0.48413086	0.08	0	19/3/2018	19	3	2018	17:21:34	62494	0.2	17	21	34	0	0.059326172	3.4675781	0.19360352	-0.023193359	-0.90991211	43.808838	0.024902344	0	0	0	0	0	0	0	0	0	0.93041992	0.069580078	0.035400391	0.021972656	0.011230469	-0.001708984	0	44330	0	0	0
933	5534	5534	Category L	0.21582031	-0.023925781	-0.87597656	0.000244141	-0.14526367	0.48291016	0.08	0	19/3/2018	19	3	2018	17:21:34	62494	0.3	17	21	34	0	0.059326172	3.4675781	0.19238281	-0.0234375	-0.91015625	36.89917	0.041259766	0	0	0	0	0	0	0	0	0	0.93066406	0.069335938	0.057861328	0.023193359	-0.000244141	0.034179688	0	44330	0	0	0
934	5535	5535	Category L	0.21582031	-0.023925781	-0.88793945	0.000488281	-0.14233398	0.48535156	0.08	0	19/3/2018	19	3	2018	17:21:34	62494	0.4	17	21	34	0	0.059326172	3.4675781	0.19116211	-0.0234375	-0.91088867	29.539795	0.033447266	0	0	0	0	0	0	0	0	0	0.9309082	0.069091797	0.047851563	0.024414063	-0.000244141	0.022949219	0	44330	0	0	0
935	5536	5536	Category L	0.2277832	-0.011962891	-0.89990234	0.000976563	-0.14233398	0.48120117	0.08	0	19/3/2018	19	3	2018	17:21:34	62494	0.5	17	21	34	0	0.059326172	3.4675781	0.19042969	-0.023193359	-0.91137695	21.825928	0.040527344	0	0	0	0	0	0	0	0	0	0.93139648	0.068603516	0.060302734	0.037109375	0.011230469	0.011474609	0	44330	0	0	0
936	5537	5537	Category L	0.20385742	-0.011962891	-0.89990234	0.000488281	-0.14233398	0.48291016	0.08	0	19/3/2018	19	3	2018	17:21:34	62494	0.6	17	21	34	0	0.059326172	3.4675781	0.18945313	-0.023193359	-0.91186523	13.978516	0.021972656	0	0	0	0	0	0	0	0	0	0.93164063	0.068359375	0.037841797	0.014160156	0.011230469	0.011962891	0	44330	0	0	0
937	5538	5538	Category L	0.21582031	-0.023925781	-0.91186523	-0.001953125	-0.14575195	0.48291016	0.08	0	19/3/2018	19	3	2018	17:21:34	62494	0.7	17	21	34	0	0.059326172	3.4675781	0.18823242	-0.023193359	-0.91186523	7.2058105	0.02734375	0	0	0	0	0	0	0	0	0	0.93139648	0.068603516	0.028320313	0.02734375	-0.000488281	0	0	44330	0	0	0
938	5539	5539	Category L	0.20385742	-0.011962891	-0.89990234	0.001220703	-0.14868164	0.48193359	0.08	0	19/3/2018	19	3	2018	17:21:34	62494	0.8	17	21	34	0	0.059326172	3.4675781	0.18725586	-0.022949219	-0.91210938	3.1091309	0.023193359	0	0	0	0	0	0	0	0	0	0.93139648	0.068603516	0.039794922	0.016357422	0.010986328	0.012207031	0	44330	0	0	0
939	5540	5540	Category L	0.21582031	-0.047851563	-0.88793945	0.000976563	-0.14697266	0.48217773	0.08	0	19/3/2018	19	3	2018	17:21:34	62494	0.9	17	21	34	0	0.059326172	3.4675781	0.1862793	-0.023193359	-0.91259766	0.33911133	0.045654297	0	0	0	0	0	0	0	0	0	0.93164063	0.068359375	0.078857422	0.029296875	-0.024414063	0.024658203	0	44330	0	0	0
940	5541	5541	Category L	0.2277832	-0.035888672	-0.89990234	-0.000488281	-0.14257813	0.48095703	0.08	0	19/3/2018	19	3	2018	17:21:35	62495	0	17	21	35	0	0.059326172	3.4675781	0.18505859	-0.022949219	-0.91308594	0.9987793	0.046142578	0	0	0	0	0	0	0	0	0	0.93188477	0.068115234	0.068603516	0.042480469	-0.012695313	0.013183594	0	44330	0	0	0
941	5542	5542	Category L	0.21582031	-0.023925781	-0.88793945	-0.001953125	-0.14306641	0.48583984	0.08	0	19/3/2018	19	3	2018	17:21:35	62495	0.1	17	21	35	0	0.059326172	3.4675781	0.18505859	-0.023681641	-0.91455078	1.2302246	0.040527344	0	0	0	0	0	0	0	0	0	0.93359375	0.06640625	0.057373047	0.030517578	0	0.026611328	0	44330	0	0	0
942	5543	5543	Category L	0.21582031	-0.071777344	-0.88793945	0.002929688	-0.14428711	0.48022461	0.08	0	19/3/2018	19	3	2018	17:21:35	62495	0.2	17	21	35	0	0.059326172	3.4675781	0.18530273	-0.024414063	-0.9152832	1.1362305	0.0625	0	0	0	0	0	0	0	0	0	0.93408203	0.065917969	0.10498047	0.030273438	-0.047119141	0.02734375	0	44330	0	0	0
943	5544	5544	Category L	0.23999023	-0.11987305	-0.89990234	0.001953125	-0.14599609	0.47998047	0.08	0	19/3/2018	19	3	2018	17:21:35	62495	0.3	17	21	35	0	0.059326172	3.4675781	0.18530273	-0.023925781	-0.9140625	0.62084961	0.11108398	0	0	0	0	0	0	0	0	0	0.93286133	0.067138672	0.16455078	0.054443359	-0.095703125	0.014160156	0	44330	0	0	0
944	5545	5545	Category L	0.2277832	-0.071777344	-0.93579102	0.014160156	-0.13549805	0.4855957	0.08	0	19/3/2018	19	3	2018	17:21:35	62495	0.4	17	21	35	0	0.059326172	3.4675781	0.1862793	-0.0234375	-0.91308594	0.14770508	0.067138672	0	0	0	0	0	0	0	0	0	0.93212891	0.067871094	0.11206055	0.041259766	-0.048095703	-0.022460938	0	44330	0	0	0
945	5546	5546	Category L	0.20385742	0	-0.91186523	0.028076172	-0.12939453	0.48608398	0.08	0	19/3/2018	19	3	2018	17:21:35	62495	0.5	17	21	35	0	0.059326172	3.4675781	0.18847656	-0.022216797	-0.91235352	0.54541016	0.026855469	0	0	0	0	0	0	0	0	0	0.93188477	0.068115234	0.038085938	0.015136719	0.022216797	0.000488281	0	44330	0	0	0
946	5547	5547	Category L	0.20385742	-0.035888672	-0.92382813	0.023681641	-0.11987305	0.48632813	0.08	0	19/3/2018	19	3	2018	17:21:35	62495	0.6	17	21	35	0	0.059326172	3.4675781	0.18969727	-0.021972656	-0.91064453	0.84863281	0.0234375	0	0	0	0	0	0	0	0	0	0.93041992	0.069580078	0.040771484	0.013916016	-0.013671875	-0.012939453	0	44330	0	0	0
947	5548	5548	Category L	0.20385742	-0.083984375	-0.91186523	0.026367188	-0.12597656	0.48413086	0.08	0	19/3/2018	19	3	2018	17:21:35	62495	0.7	17	21	35	0	0.059326172	3.4675781	0.19018555	-0.021240234	-0.91064453	2.105957	0.063964844	0	0	0	0	0	0	0	0	0	0.93066406	0.069335938	0.077148438	0.013427734	-0.0625	-0.000976563	0	44330	0	0	0
948	5549	5549	Category L	0.20385742	-0.071777344	-0.91186523	0.018554688	-0.12768555	0.48681641	0.08	0	19/3/2018	19	3	2018	17:21:35	62495	0.8	17	21	35	0	0.059326172	3.4675781	0.19165039	-0.021240234	-0.91088867	3.40625	0.051757813	0	0	0	0	0	0	0	0	0	0.93115234	0.068847656	0.063232422	0.011962891	-0.050292969	-0.000732422	0	44330	0	0	0
949	5550	5550	Category L	0.21582031	-0.023925781	-0.93579102	0.021972656	-0.12719727	0.48291016	0.08	0	19/3/2018	19	3	2018	17:21:35	62495	0.9	17	21	35	0	0.059326172	3.4675781	0.19238281	-0.021484375	-0.91137695	3.6967773	0.033691406	0	0	0	0	0	0	0	0	0	0.93164063	0.068359375	0.049804688	0.023193359	-0.002197266	-0.024169922	0	44330	0	0	0
950	5551	5551	Category L	0.20385742	-0.023925781	-0.92382813	0.021240234	-0.13208008	0.48510742	0.08	0	19/3/2018	19	3	2018	17:21:36	62496	0	17	21	36	0	0.059326172	3.4675781	0.19287109	-0.021972656	-0.91088867	3.7402344	0.016845703	0	0	0	0	0	0	0	0	0	0.93139648	0.068603516	0.025390625	0.010742188	-0.001708984	-0.012695313	0	44330	0	0	0
951	5552	5552	Category L	0.20385742	-0.047851563	-0.91186523	0.028320313	-0.13061523	0.48364258	0.08	0	19/3/2018	19	3	2018	17:21:36	62496	0.1	17	21	36	0	0.059326172	3.4675781	0.19335938	-0.022705078	-0.91064453	4.1691895	0.026855469	0	0	0	0	0	0	0	0	0	0.93139648	0.068603516	0.036132813	0.010253906	-0.024902344	-0.000976563	0	44330	0	0	0
952	5553	5553	Category L	0.20385742	-0.047851563	-0.88793945	0.022216797	-0.12792969	0.48535156	0.08	0	19/3/2018	19	3	2018	17:21:36	62496	0.2	17	21	36	0	0.059326172	3.4675781	0.1940918	-0.023193359	-0.91064453	4.8564453	0.034912109	0	0	0	0	0	0	0	0	0	0.93139648	0.068603516	0.057128906	0.009521484	-0.024658203	0.022705078	0	44330	0	0	0
953	5554	5554	Category L	0.21582031	-0.071777344	-0.91186523	0.022216797	-0.12792969	0.48535156	0.08	0	19/3/2018	19	3	2018	17:21:36	62496	0.3	17	21	36	0	0.059326172	3.4675781	0.19433594	-0.023193359	-0.91064453	4.8076172	0.052978516	0	0	0	0	0	0	0	0	0	0.93164063	0.068359375	0.070800781	0.021240234	-0.048583984	-0.000976563	0	44330	0	0	0
954	5555	5555	Category L	0.20385742	-0.011962891	-0.86376953	0.016845703	-0.12939453	0.48681641	0.08	0	19/3/2018	19	3	2018	17:21:36	62496	0.4	17	21	36	0	0.059326172	3.4675781	0.19433594	-0.023193359	-0.91113281	4.0510254	0.049560547	0	0	0	0	0	0	0	0	0	0.93188477	0.068115234	0.067871094	0.009277344	0.011230469	0.047363281	0	44330	0	0	0
955	5556	5556	Category L	0.21582031	-0.011962891	-0.88793945	0.022949219	-0.12988281	0.48291016	0.08	0	19/3/2018	19	3	2018	17:21:36	62496	0.5	17	21	36	0	0.059326172	3.4675781	0.19458008	-0.024169922	-0.91113281	3.8876953	0.033691406	0	0	0	0	0	0	0	0	0	0.93212891	0.067871094	0.056884766	0.020996094	0.012207031	0.023193359	0	44330	0	0	0
956	5557	5557	Category L	0.20385742	-0.035888672	-0.89990234	0.019775391	-0.13305664	0.48168945	0.08	0	19/3/2018	19	3	2018	17:21:36	62496	0.6	17	21	36	0	0.059326172	3.4675781	0.19506836	-0.025390625	-0.91040039	3.7114258	0.017089844	0	0	0	0	0	0	0	0	0	0.93139648	0.068603516	0.029541016	0.008544922	-0.010253906	0.010498047	0	44330	0	0	0
957	5558	5558	Category L	0.17993164	-0.023925781	-0.88793945	0.017578125	-0.13256836	0.48364258	0.08	0	19/3/2018	19	3	2018	17:21:36	62496	0.7	17	21	36	0	0.060058594	3.491748	0.19555664	-0.025634766	-0.91040039	2.8432617	0.027587891	0	0	0	0	0	0	0	0	0	0.93164063	0.068359375	0.040039063	-0.015625	0.001708984	0.022460938	0	44330	0	0	0
958	5559	5559	Category L	0.20385742	-0.047851563	-0.89990234	0.016601563	-0.12866211	0.49072266	0.08	0	19/3/2018	19	3	2018	17:21:36	62496	0.8	17	21	36	0	0.060058594	3.491748	0.19628906	-0.026367188	-0.90991211	1.3852539	0.024658203	0	0	0	0	0	0	0	0	0	0.93115234	0.068847656	0.038818359	0.007324219	-0.021240234	0.010009766	0	44330	0	0	0
959	5560	5560	Category L	0.21582031	-0.047851563	-0.92382813	0.021972656	-0.1262207	0.48510742	0.08	0	19/3/2018	19	3	2018	17:21:36	62496	0.9	17	21	36	0	0.060058594	3.491748	0.19702148	-0.026611328	-0.90966797	0.13232422	0.03125	0	0	0	0	0	0	0	0	0	0.93115234	0.068847656	0.053710938	0.018554688	-0.020996094	-0.013916016	0	44330	0	0	0
960	5561	5561	Category L	0.20385742	-0.047851563	-0.91186523	0.023681641	-0.13305664	0.48486328	0.08	0	19/3/2018	19	3	2018	17:21:37	62497	0	17	21	37	0	0.060058594	3.491748	0.19799805	-0.026855469	-0.90917969	0.47900391	0.021484375	0	0	0	0	0	0	0	0	0	0.9309082	0.069091797	0.028808594	0.005615234	-0.020751953	-0.002441406	0	44330	0	0	0
961	5562	5562	Category L	0.19189453	-0.035888672	-0.89990234	0.020507813	-0.13378906	0.48266602	0.08	0	19/3/2018	19	3	2018	17:21:37	62497	0.1	17	21	37	0	0.060058594	3.491748	0.19873047	-0.027587891	-0.90869141	0.75927734	0.013916016	0	0	0	0	0	0	0	0	0	0.93066406	0.069335938	0.023925781	-0.006835938	-0.008056641	0.008789063	0	44330	0	0	0
962	5563	5563	Category L	0.19189453	-0.035888672	-0.91186523	0.020263672	-0.13232422	0.48486328	0.08	0	19/3/2018	19	3	2018	17:21:37	62497	0.2	17	21	37	0	0.060058594	3.491748	0.19946289	-0.025878906	-0.90722656	0.83178711	0.013183594	0	0	0	0	0	0	0	0	0	0.92944336	0.070556641	0.021972656	-0.007568359	-0.009765625	-0.004394531	0	44330	0	0	0
963	5564	5564	Category L	0.20385742	-0.023925781	-0.88793945	0.020263672	-0.13671875	0.48266602	0.08	0	19/3/2018	19	3	2018	17:21:37	62497	0.3	17	21	37	0	0.060058594	3.491748	0.20141602	-0.025146484	-0.90600586	1.1765137	0.018310547	0	0	0	0	0	0	0	0	0	0.9284668	0.071533203	0.021728516	0.002197266	0.001220703	0.018066406	0	44330	0	0	0
964	5565	5565	Category L	0.23999023	-0.023925781	-0.89990234	0.018554688	-0.13500977	0.48486328	0.08	0	19/3/2018	19	3	2018	17:21:37	62497	0.4	17	21	37	0	0.060058594	3.491748	0.2019043	-0.025634766	-0.90600586	1.425293	0.038330078	0	0	0	0	0	0	0	0	0	0.9284668	0.071533203	0.045654297	0.037841797	0.001708984	0.006103516	0	44330	0	0	0
965	5566	5566	Category L	0.19189453	-0.023925781	-0.87597656	0.020263672	-0.1340332	0.48583984	0.08	0	19/3/2018	19	3	2018	17:21:37	62497	0.5	17	21	37	0	0.060058594	3.491748	0.2019043	-0.025878906	-0.90625	1.5317383	0.031982422	0	0	0	0	0	0	0	0	0	0.92871094	0.071289063	0.042480469	-0.010009766	0.001953125	0.030273438	0	44330	0	0	0
966	5567	5567	Category L	0.20385742	-0.035888672	-0.87597656	0.01953125	-0.12792969	0.48583984	0.08	0	19/3/2018	19	3	2018	17:21:37	62497	0.6	17	21	37	0	0.060058594	3.491748	0.20214844	-0.026123047	-0.90576172	2.0395508	0.03125	0	0	0	0	0	0	0	0	0	0.9284668	0.071533203	0.041015625	0.001464844	-0.009521484	0.029785156	0	44330	0	0	0
967	5568	5568	Category L	0.19189453	0.011962891	-0.94799805	0.022216797	-0.1340332	0.48583984	0.08	0	19/3/2018	19	3	2018	17:21:37	62497	0.7	17	21	37	0	0.060058594	3.491748	0.2019043	-0.026855469	-0.90551758	3.7116699	0.058349609	0	0	0	0	0	0	0	0	0	0.92822266	0.071777344	0.091552734	-0.010009766	0.038818359	-0.042236328	0	44330	0	0	0
968	5569	5569	Category L	0.19189453	0	-0.98388672	0.014404297	-0.14331055	0.4831543	0.08	0	19/3/2018	19	3	2018	17:21:37	62497	0.8	17	21	37	0	0.060058594	3.491748	0.2019043	-0.02734375	-0.90527344	5.9372559	0.083740234	0	0	0	0	0	0	0	0	0	0.92773438	0.072265625	0.1159668	-0.010009766	0.02734375	-0.078369141	0	44330	0	0	0
969	5570	5570	Category L	0.20385742	-0.10791016	-0.92382813	-0.000488281	-0.15771484	0.47167969	0.08	0	19/3/2018	19	3	2018	17:21:37	62497	0.9	17	21	37	0	0.060058594	3.491748	0.20141602	-0.02734375	-0.90527344	7.2580566	0.082519531	0	0	0	0	0	0	0	0	0	0.92773438	0.072265625	0.10107422	0.002197266	-0.080322266	-0.018310547	0	44330	0	0	0
970	5571	5571	Category L	0.20385742	-0.095947266	-0.89990234	-0.009765625	-0.16796875	0.47216797	0.08	0	19/3/2018	19	3	2018	17:21:38	62498	0	17	21	38	0	0.060058594	3.491748	0.20141602	-0.02734375	-0.9050293	8.3623047	0.068603516	0	0	0	0	0	0	0	0	0	0.92749023	0.072509766	0.075927734	0.002197266	-0.068359375	0.005126953	0	44330	0	0	0
971	5572	5572	Category L	0.19189453	-0.047851563	-0.91186523	-0.015625	-0.1730957	0.47387695	0.08	0	19/3/2018	19	3	2018	17:21:38	62498	0.1	17	21	38	0	0.060058594	3.491748	0.20117188	-0.027587891	-0.90551758	10.2146	0.022949219	0	0	0	0	0	0	0	0	0	0.92797852	0.072021484	0.035644531	-0.009277344	-0.020019531	-0.006103516	0	44330	0	0	0
972	5573	5573	Category L	0.19189453	-0.047851563	-0.89990234	-0.009765625	-0.17211914	0.47314453	0.08	0	19/3/2018	19	3	2018	17:21:38	62498	0.2	17	21	38	0	0.060058594	3.491748	0.20092773	-0.02734375	-0.90600586	12.354736	0.022949219	0	0	0	0	0	0	0	0	0	0.9284668	0.071533203	0.035400391	-0.009033203	-0.020263672	0.006103516	0	44330	0	0	0
973	5574	5574	Category L	0.19189453	-0.035888672	-0.92382813	-0.006103516	-0.17651367	0.47729492	0.08	0	19/3/2018	19	3	2018	17:21:38	62498	0.3	17	21	38	0	0.060058594	3.491748	0.20043945	-0.027587891	-0.90600586	13.388916	0.021240234	0	0	0	0	0	0	0	0	0	0.92822266	0.071777344	0.034423828	-0.008544922	-0.008056641	-0.017578125	0	44330	0	0	0
974	5575	5575	Category L	0.19189453	-0.011962891	-0.91186523	-0.012451172	-0.16943359	0.47607422	0.08	0	19/3/2018	19	3	2018	17:21:38	62498	0.4	17	21	38	0	0.060058594	3.491748	0.19995117	-0.027587891	-0.90625	13.444092	0.018310547	0	0	0	0	0	0	0	0	0	0.92871094	0.071289063	0.029296875	-0.008056641	0.015625	-0.005371094	0	44330	0	0	0
975	5576	5576	Category L	0.19189453	-0.023925781	-0.89990234	-0.018554688	-0.16577148	0.47827148	0.08	0	19/3/2018	19	3	2018	17:21:38	62498	0.5	17	21	38	0	0.060058594	3.491748	0.19970703	-0.02734375	-0.90673828	13.252441	0.010986328	0	0	0	0	0	0	0	0	0	0.92871094	0.071289063	0.018310547	-0.0078125	0.003417969	0.006835938	0	44330	0	0	0
976	5577	5577	Category L	0.19189453	-0.011962891	-0.88793945	-0.014404297	-0.17333984	0.47314453	0.08	0	19/3/2018	19	3	2018	17:21:38	62498	0.6	17	21	38	0	0.060058594	3.491748	0.19921875	-0.02734375	-0.90673828	12.607666	0.025390625	0	0	0	0	0	0	0	0	0	0.92871094	0.071289063	0.041503906	-0.007324219	0.015380859	0.018798828	0	44330	0	0	0
977	5578	5578	Category L	0.20385742	0	-0.91186523	-0.015136719	-0.17236328	0.47192383	0.08	0	19/3/2018	19	3	2018	17:21:38	62498	0.7	17	21	38	0	0.060058594	3.491748	0.19873047	-0.02734375	-0.90673828	10.878174	0.028320313	0	0	0	0	0	0	0	0	0	0.92871094	0.071289063	0.037597656	0.004882813	0.02734375	-0.004882813	0	44330	0	0	0
978	5579	5579	Category L	0.19189453	-0.011962891	-0.88793945	-0.013183594	-0.17236328	0.47216797	0.08	0	19/3/2018	19	3	2018	17:21:38	62498	0.8	17	21	38	0	0.060058594	3.491748	0.19824219	-0.02734375	-0.90625	8.3837891	0.024902344	0	0	0	0	0	0	0	0	0	0.92822266	0.071777344	0.040527344	-0.006347656	0.015380859	0.018310547	0	44330	0	0	0
979	5580	5580	Category L	0.19189453	0	-0.89990234	-0.012939453	-0.17211914	0.47802734	0.08	0	19/3/2018	19	3	2018	17:21:38	62498	0.9	17	21	38	0	0.060058594	3.491748	0.19824219	-0.02734375	-0.90625	6.2631836	0.028808594	0	0	0	0	0	0	0	0	0	0.92822266	0.071777344	0.040283203	-0.006347656	0.02734375	0.006347656	0	44330	0	0	0
980	5581	5581	Category L	0.19189453	-0.023925781	-0.92382813	-0.014892578	-0.17333984	0.4699707	0.08	0	19/3/2018	19	3	2018	17:21:39	62499	0	17	21	39	0	0.060058594	3.491748	0.19775391	-0.027099609	-0.90673828	4.560791	0.018066406	0	0	0	0	0	0	0	0	0	0.9284668	0.071533203	0.026123047	-0.005859375	0.003173828	-0.016845703	0	44330	0	0	0
981	5582	5582	Category L	0.19189453	-0.011962891	-0.92382813	-0.012451172	-0.17480469	0.47314453	0.08	0	19/3/2018	19	3	2018	17:21:39	62499	0.1	17	21	39	0	0.060058594	3.491748	0.19726563	-0.026855469	-0.90698242	3.0302734	0.023193359	0	0	0	0	0	0	0	0	0	0.9284668	0.071533203	0.037109375	-0.005371094	0.014892578	-0.016601563	0	44330	0	0	0
982	5583	5583	Category L	0.19189453	-0.011962891	-0.91186523	-0.01171875	-0.17211914	0.47412109	0.08	0	19/3/2018	19	3	2018	17:21:39	62499	0.2	17	21	39	0	0.060058594	3.491748	0.19677734	-0.026855469	-0.90722656	1.7260742	0.016357422	0	0	0	0	0	0	0	0	0	0.92871094	0.071289063	0.024658203	-0.004882813	0.014892578	-0.004394531	0	44330	0	0	0
983	5584	5584	Category L	0.19189453	-0.023925781	-0.92382813	-0.010742188	-0.16894531	0.46728516	0.08	0	19/3/2018	19	3	2018	17:21:39	62499	0.3	17	21	39	0	0.060058594	3.491748	0.1965332	-0.026123047	-0.90722656	0.85546875	0.017333984	0	0	0	0	0	0	0	0	0	0.9284668	0.071533203	0.0234375	-0.004638672	0.002197266	-0.016357422	0	44330	0	0	0
984	5585	5585	Category L	0.19189453	-0.011962891	-0.88793945	-0.013427734	-0.17382813	0.47485352	0.08	0	19/3/2018	19	3	2018	17:21:39	62499	0.4	17	21	39	0	0.060058594	3.491748	0.19580078	-0.024658203	-0.9074707	0.12475586	0.023681641	0	0	0	0	0	0	0	0	0	0.92871094	0.071289063	0.036376953	-0.00390625	0.012695313	0.01953125	0	44330	0	0	0
985	5586	5586	Category L	0.19189453	0	-0.86376953	-0.010742188	-0.17358398	0.47412109	0.08	0	19/3/2018	19	3	2018	17:21:39	62499	0.5	17	21	39	0	0.060058594	3.491748	0.1953125	-0.024169922	-0.90722656	0.34985352	0.049804688	0	0	0	0	0	0	0	0	0	0.92822266	0.071777344	0.071044922	-0.003417969	0.024169922	0.043457031	0	44330	0	0	0
986	5587	5587	Category L	0.20385742	-0.011962891	-0.89990234	-0.013183594	-0.17480469	0.47314453	0.08	0	19/3/2018	19	3	2018	17:21:39	62499	0.6	17	21	39	0	0.060058594	3.491748	0.1953125	-0.024169922	-0.90722656	0.54125977	0.016601563	0	0	0	0	0	0	0	0	0	0.9284668	0.071533203	0.028076172	0.008300781	0.012207031	0.007324219	0	44330	0	0	0
987	5588	5588	Category L	0.20385742	-0.035888672	-0.91186523	-0.009033203	-0.16772461	0.46923828	0.08	0	19/3/2018	19	3	2018	17:21:39	62499	0.7	17	21	39	0	0.060058594	3.491748	0.19506836	-0.0234375	-0.90673828	0.6484375	0.015625	0	0	0	0	0	0	0	0	0	0.92773438	0.072265625	0.025878906	0.008544922	-0.012207031	-0.004882813	0	44330	0	0	0
988	5589	5589	Category L	0.20385742	-0.011962891	-0.92382813	-0.009765625	-0.17114258	0.47241211	0.08	0	19/3/2018	19	3	2018	17:21:39	62499	0.8	17	21	39	0	0.060058594	3.491748	0.19482422	-0.022460938	-0.90673828	0.65966797	0.021728516	0	0	0	0	0	0	0	0	0	0.92773438	0.072265625	0.036376953	0.008789063	0.010498047	-0.016845703	0	44330	0	0	0
989	5590	5590	Category L	0.20385742	-0.011962891	-0.91186523	-0.009765625	-0.17114258	0.47241211	0.08	0	19/3/2018	19	3	2018	17:21:39	62499	0.9	17	21	39	0	0.060058594	3.491748	0.19482422	-0.021484375	-0.90673828	0.30151367	0.014160156	0	0	0	0	0	0	0	0	0	0.92773438	0.072265625	0.023681641	0.008789063	0.009521484	-0.004882813	0	44330	0	0	0
990	5591	5591	Category L	0.20385742	-0.011962891	-0.88793945	-0.010986328	-0.17138672	0.4699707	0.08	0	19/3/2018	19	3	2018	17:21:40	62500	0	17	21	40	0	0.060058594	3.491748	0.19458008	-0.021484375	-0.90625	0.96655273	0.022705078	0	0	0	0	0	0	0	0	0	0.92700195	0.072998047	0.037109375	0.009033203	0.009521484	0.018310547	0	44330	0	0	0
991	5592	5592	Category L	0.20385742	0	-0.89990234	-0.01171875	-0.16625977	0.47607422	0.08	0	19/3/2018	19	3	2018	17:21:40	62500	0.1	17	21	40	0	0.060058594	3.491748	0.19433594	-0.021240234	-0.90625	2.6530762	0.023925781	0	0	0	0	0	0	0	0	0	0.92700195	0.072998047	0.036865234	0.009277344	0.021240234	0.006347656	0	44330	0	0	0
992	5593	5593	Category L	0.17993164	0	-0.93579102	-0.017822266	-0.16967773	0.47094727	0.08	0	19/3/2018	19	3	2018	17:21:40	62500	0.2	17	21	40	0	0.060058594	3.491748	0.1940918	-0.020751953	-0.90673828	4.8696289	0.038330078	0	0	0	0	0	0	0	0	0	0.92749023	0.072509766	0.063964844	-0.014160156	0.020751953	-0.028808594	0	44330	0	0	0
993	5594	5594	Category L	0.17993164	-0.011962891	-0.94799805	-0.040283203	-0.17602539	0.4765625	0.08	0	19/3/2018	19	3	2018	17:21:40	62500	0.3	17	21	40	0	0.060058594	3.491748	0.1940918	-0.020019531	-0.90698242	7.5625	0.043945313	0	0	0	0	0	0	0	0	0	0.92773438	0.072265625	0.063232422	-0.014160156	0.008056641	-0.040771484	0	44330	0	0	0
994	5595	5595	Category L	0.17993164	-0.083984375	-0.93579102	-0.061523438	-0.18188477	0.46777344	0.08	0	19/3/2018	19	3	2018	17:21:40	62500	0.4	17	21	40	0	0.060058594	3.491748	0.19360352	-0.019287109	-0.90698242	10.474121	0.072021484	0	0	0	0	0	0	0	0	0	0.92773438	0.072265625	0.10717773	-0.013671875	-0.064453125	-0.028564453	0	44330	0	0	0
995	5596	5596	Category L	0.19189453	-0.059814453	-0.87597656	-0.075439453	-0.19506836	0.4621582	0.08	0	19/3/2018	19	3	2018	17:21:40	62500	0.5	17	21	40	0	0.059814453	3.4482422	0.19360352	-0.019042969	-0.90771484	13.435303	0.051513672	0	0	0	0	0	0	0	0	0	0.92822266	0.071777344	0.07421875	-0.001708984	-0.040527344	0.031738281	0	44330	0	0	0
996	5597	5597	Category L	0.19189453	-0.011962891	-0.92382813	-0.088378906	-0.19335938	0.46191406	0.08	0	19/3/2018	19	3	2018	17:21:40	62500	0.6	17	21	40	0	0.059814453	3.4482422	0.19335938	-0.018798828	-0.90820313	15.981201	0.016845703	0	0	0	0	0	0	0	0	0	0.92895508	0.071044922	0.023925781	-0.001464844	0.006835938	-0.015380859	0	44330	0	0	0
997	5598	5598	Category L	0.19189453	-0.023925781	-0.89990234	-0.079833984	-0.19091797	0.45922852	0.08	0	19/3/2018	19	3	2018	17:21:40	62500	0.7	17	21	40	0	0.059814453	3.4482422	0.19311523	-0.018310547	-0.90844727	17.847412	0.010253906	0	0	0	0	0	0	0	0	0	0.92895508	0.071044922	0.015380859	-0.001220703	-0.005371094	0.008544922	0	44330	0	0	0
998	5599	5599	Category L	0.17993164	-0.011962891	-0.93579102	-0.081542969	-0.19360352	0.45703125	0.08	0	19/3/2018	19	3	2018	17:21:40	62500	0.8	17	21	40	0	0.059814453	3.4482422	0.19335938	-0.018066406	-0.90893555	18.768799	0.030517578	0	0	0	0	0	0	0	0	0	0.92944336	0.070556641	0.046142578	-0.013427734	0.006103516	-0.026611328	0	44330	0	0	0
999	5600	5600	Category L	0.20385742	-0.011962891	-0.91186523	-0.083007813	-0.19311523	0.45776367	0.08	0	19/3/2018	19	3	2018	17:21:40	62500	0.9	17	21	40	0	0.059814453	3.4482422	0.19311523	-0.017333984	-0.90917969	18.976318	0.012207031	0	0	0	0	0	0	0	0	0	0.9296875	0.0703125	0.018554688	0.010498047	0.005371094	-0.002441406	0	44330	0	0	0
1000	5601	5601	Category L	0.20385742	-0.047851563	-0.91186523	-0.0859375	-0.18823242	0.46313477	0.08	0	19/3/2018	19	3	2018	17:21:41	62501	0	17	21	41	0	0.059814453	3.4482422	0.19287109	-0.016601563	-0.90893555	18.144531	0.032958984	0	0	0	0	0	0	0	0	0	0.92919922	0.070800781	0.044677734	0.010742188	-0.031005859	-0.002685547	0	44330	0	0	0
1001	5602	5602	Category L	0.20385742	-0.023925781	-0.86376953	-0.078125	-0.19140625	0.46020508	0.08	0	19/3/2018	19	3	2018	17:21:41	62501	0.1	17	21	41	0	0.059814453	3.4482422	0.19287109	-0.015869141	-0.90893555	16.585449	0.047119141	0	0	0	0	0	0	0	0	0	0.92919922	0.070800781	0.063964844	0.010742188	-0.0078125	0.045166016	0	44330	0	0	0
1002	5603	5603	Category L	0.20385742	-0.011962891	-0.87597656	-0.079589844	-0.19775391	0.45922852	0.08	0	19/3/2018	19	3	2018	17:21:41	62501	0.2	17	21	41	0	0.059814453	3.4482422	0.19287109	-0.015380859	-0.90869141	14.577881	0.034423828	0	0	0	0	0	0	0	0	0	0.92895508	0.071044922	0.046875	0.010742188	0.003417969	0.032714844	0	44330	0	0	0
1003	5604	5604	Category L	0.19189453	0	-0.91186523	-0.082275391	-0.19677734	0.46191406	0.08	0	19/3/2018	19	3	2018	17:21:41	62501	0.3	17	21	41	0	0.059814453	3.4482422	0.19287109	-0.014892578	-0.90844727	12.157471	0.015380859	0	0	0	0	0	0	0	0	0	0.92895508	0.071044922	0.01953125	-0.000976563	0.014892578	-0.003173828	0	44330	0	0	0
1004	5605	5605	Category L	0.16796875	0	-0.89990234	-0.082275391	-0.19775391	0.4597168	0.08	0	19/3/2018	19	3	2018	17:21:41	62501	0.4	17	21	41	0	0.059814453	3.4482422	0.19287109	-0.014892578	-0.90869141	9.677002	0.030273438	0	0	0	0	0	0	0	0	0	0.92919922	0.070800781	0.048828125	-0.024902344	0.014892578	0.008789063	0	44330	0	0	0
1005	5606	5606	Category L	0.20385742	-0.011962891	-0.89990234	-0.080566406	-0.19433594	0.46020508	0.08	0	19/3/2018	19	3	2018	17:21:41	62501	0.5	17	21	41	0	0.059814453	3.4482422	0.19213867	-0.014648438	-0.90869141	7.3271484	0.014648438	0	0	0	0	0	0	0	0	0	0.92895508	0.071044922	0.022949219	0.011474609	0.002685547	0.008789063	0	44330	0	0	0
1006	5607	5607	Category L	0.19189453	-0.011962891	-0.88793945	-0.083251953	-0.1940918	0.46191406	0.08	0	19/3/2018	19	3	2018	17:21:41	62501	0.6	17	21	41	0	0.059814453	3.4482422	0.19213867	-0.014160156	-0.90893555	5.4150391	0.020996094	0	0	0	0	0	0	0	0	0	0.92919922	0.070800781	0.023925781	-0.000244141	0.002197266	0.020996094	0	44330	0	0	0
1007	5608	5608	Category L	0.19189453	0	-0.88793945	-0.078857422	-0.19946289	0.46191406	0.08	0	19/3/2018	19	3	2018	17:21:41	62501	0.7	17	21	41	0	0.059814453	3.4482422	0.19213867	-0.013916016	-0.90942383	3.9882813	0.025634766	0	0	0	0	0	0	0	0	0	0.92944336	0.070556641	0.035888672	-0.000244141	0.013916016	0.021484375	0	44330	0	0	0
1008	5609	5609	Category L	0.19189453	0	-0.91186523	-0.081542969	-0.19091797	0.46020508	0.08	0	19/3/2018	19	3	2018	17:21:41	62501	0.8	17	21	41	0	0.059814453	3.4482422	0.19213867	-0.014160156	-0.90893555	2.8642578	0.014404297	0	0	0	0	0	0	0	0	0	0.92919922	0.070800781	0.017333984	-0.000244141	0.014160156	-0.002685547	0	44330	0	0	0
1009	5610	5610	Category L	0.19189453	-0.011962891	-0.91186523	-0.082275391	-0.19970703	0.45678711	0.08	0	19/3/2018	19	3	2018	17:21:41	62501	0.9	17	21	41	0	0.059814453	3.4482422	0.19213867	-0.014404297	-0.90820313	2.1599121	0.004394531	0	0	0	0	0	0	0	0	0	0.9284668	0.071533203	0.006347656	-0.000244141	0.002441406	-0.003417969	0	44330	0	0	0
1010	5611	5611	Category L	0.19189453	-0.011962891	-0.93579102	-0.081298828	-0.19970703	0.45678711	0.08	0	19/3/2018	19	3	2018	17:21:42	62502	0	17	21	42	0	0.059814453	3.4482422	0.19213867	-0.012939453	-0.90820313	2.0622559	0.02734375	0	0	0	0	0	0	0	0	0	0.9284668	0.071533203	0.028808594	-0.000244141	0.000976563	-0.02734375	0	44330	0	0	0
1011	5612	5612	Category L	0.19189453	0	-0.91186523	-0.081298828	-0.19848633	0.4597168	0.08	0	19/3/2018	19	3	2018	17:21:42	62502	0.1	17	21	42	0	0.059814453	3.4482422	0.19213867	-0.011962891	-0.90869141	2.0678711	0.012207031	0	0	0	0	0	0	0	0	0	0.92871094	0.071289063	0.015380859	-0.000244141	0.011962891	-0.002929688	0	44330	0	0	0
1012	5613	5613	Category L	0.17993164	-0.035888672	-0.91186523	-0.079589844	-0.19677734	0.45703125	0.08	0	19/3/2018	19	3	2018	17:21:42	62502	0.2	17	21	42	0	0.059814453	3.4482422	0.19262695	-0.011230469	-0.90869141	1.8947754	0.027587891	0	0	0	0	0	0	0	0	0	0.92895508	0.071044922	0.040283203	-0.012695313	-0.024414063	-0.002929688	0	44330	0	0	0
1013	5614	5614	Category L	0.17993164	-0.011962891	-0.91186523	-0.08203125	-0.18823242	0.45800781	0.08	0	19/3/2018	19	3	2018	17:21:42	62502	0.3	17	21	42	0	0.059814453	3.4482422	0.19262695	-0.010742188	-0.90893555	1.9072266	0.013183594	0	0	0	0	0	0	0	0	0	0.92919922	0.070800781	0.016845703	-0.012695313	-0.000976563	-0.002685547	0	44330	0	0	0
1014	5615	5615	Category L	0.19189453	-0.011962891	-0.91186523	-0.082275391	-0.19604492	0.45800781	0.08	0	19/3/2018	19	3	2018	17:21:42	62502	0.4	17	21	42	0	0.059814453	3.4482422	0.19262695	-0.010253906	-0.90869141	2.244873	0.003417969	0	0	0	0	0	0	0	0	0	0.92895508	0.071044922	0.005371094	-0.000732422	-0.001464844	-0.002929688	0	44330	0	0	0
1015	5616	5616	Category L	0.17993164	0	-0.89990234	-0.08203125	-0.20117188	0.46069336	0.08	0	19/3/2018	19	3	2018	17:21:42	62502	0.5	17	21	42	0	0.059814453	3.4482422	0.19287109	-0.010253906	-0.90869141	2.1743164	0.018798828	0	0	0	0	0	0	0	0	0	0.92895508	0.071044922	0.032226563	-0.012939453	0.010253906	0.008789063	0	44330	0	0	0
1016	5617	5617	Category L	0.16796875	-0.023925781	-0.89990234	-0.083251953	-0.19433594	0.4609375	0.08	0	19/3/2018	19	3	2018	17:21:42	62502	0.6	17	21	42	0	0.059814453	3.4482422	0.19287109	-0.010253906	-0.90844727	1.5964355	0.029785156	0	0	0	0	0	0	0	0	0	0.92871094	0.071289063	0.047363281	-0.024902344	-0.013427734	0.008544922	0	44330	0	0	0
1017	5618	5618	Category L	0.19189453	-0.011962891	-0.88793945	-0.083251953	-0.19775391	0.4609375	0.08	0	19/3/2018	19	3	2018	17:21:42	62502	0.7	17	21	42	0	0.059814453	3.4482422	0.19311523	-0.010009766	-0.90869141	1.2670898	0.020751953	0	0	0	0	0	0	0	0	0	0.92895508	0.071044922	0.023681641	-0.001220703	-0.001708984	0.020751953	0	44330	0	0	0
1018	5619	5619	Category L	0.19189453	-0.011962891	-0.89990234	-0.084228516	-0.20117188	0.45751953	0.08	0	19/3/2018	19	3	2018	17:21:42	62502	0.8	17	21	42	0	0.059814453	3.4482422	0.19311523	-0.010009766	-0.90869141	1.6193848	0.009033203	0	0	0	0	0	0	0	0	0	0.92895508	0.071044922	0.01171875	-0.001220703	-0.001708984	0.008789063	0	44330	0	0	0
1019	5620	5620	Category L	0.17993164	-0.035888672	-0.92382813	-0.080566406	-0.19775391	0.45507813	0.08	0	19/3/2018	19	3	2018	17:21:42	62502	0.9	17	21	42	0	0.059814453	3.4482422	0.19311523	-0.010009766	-0.90917969	1.6586914	0.032470703	0	0	0	0	0	0	0	0	0	0.92944336	0.070556641	0.053466797	-0.013183594	-0.025634766	-0.014404297	0	44330	0	0	0
1020	5621	5621	Category L	0.17993164	-0.023925781	-0.91186523	-0.085693359	-0.20043945	0.45751953	0.08	0	19/3/2018	19	3	2018	17:21:43	62503	0	17	21	43	0	0.059814453	3.4482422	0.19311523	-0.010009766	-0.90966797	0.83276367	0.019287109	0	0	0	0	0	0	0	0	0	0.92993164	0.070068359	0.029296875	-0.013183594	-0.013671875	-0.001953125	0	44330	0	0	0
1021	5622	5622	Category L	0.19189453	-0.011962891	-0.89990234	-0.078857422	-0.19604492	0.45605469	0.08	0	19/3/2018	19	3	2018	17:21:43	62503	0.1	17	21	43	0	0.059814453	3.4482422	0.19311523	-0.009521484	-0.90942383	0.37158203	0.009765625	0	0	0	0	0	0	0	0	0	0.9296875	0.0703125	0.012939453	-0.001220703	-0.002197266	0.009521484	0	44330	0	0	0
1022	5623	5623	Category L	0.19189453	-0.011962891	-0.88793945	-0.086669922	-0.20117188	0.45874023	0.08	0	19/3/2018	19	3	2018	17:21:43	62503	0.2	17	21	43	0	0.059814453	3.4482422	0.19311523	-0.009277344	-0.90917969	0.38378906	0.021484375	0	0	0	0	0	0	0	0	0	0.92944336	0.070556641	0.025146484	-0.001220703	-0.002441406	0.021240234	0	44330	0	0	0
1023	5624	5624	Category L	0.17993164	-0.011962891	-0.92382813	-0.080566406	-0.19848633	0.45996094	0.08	0	19/3/2018	19	3	2018	17:21:43	62503	0.3	17	21	43	0	0.059814453	3.4482422	0.19311523	-0.009033203	-0.90917969	0.19335938	0.019775391	0	0	0	0	0	0	0	0	0	0.92944336	0.070556641	0.030273438	-0.013183594	-0.002685547	-0.014404297	0	44330	0	0	0
1024	5625	5625	Category L	0.19189453	-0.023925781	-0.91186523	-0.077880859	-0.19604492	0.46020508	0.08	0	19/3/2018	19	3	2018	17:21:43	62503	0.4	17	21	43	0	0.059814453	3.4482422	0.19335938	-0.008544922	-0.90942383	0.40966797	0.015380859	0	0	0	0	0	0	0	0	0	0.9296875	0.0703125	0.019042969	-0.001464844	-0.015136719	-0.002197266	0	44330	0	0	0
1025	5626	5626	Category L	0.19189453	0	-0.92382813	-0.084228516	-0.19775391	0.45678711	0.08	0	19/3/2018	19	3	2018	17:21:43	62503	0.5	17	21	43	0	0.059814453	3.4482422	0.19335938	-0.008300781	-0.90966797	0.61328125	0.016357422	0	0	0	0	0	0	0	0	0	0.92993164	0.070068359	0.023925781	-0.001464844	0.008300781	-0.013916016	0	44330	0	0	0
1026	5627	5627	Category L	0.19189453	0.011962891	-0.87597656	-0.08203125	-0.19848633	0.45996094	0.08	0	19/3/2018	19	3	2018	17:21:43	62503	0.6	17	21	43	0	0.059814453	3.4482422	0.19335938	-0.008300781	-0.91040039	0.20068359	0.040039063	0	0	0	0	0	0	0	0	0	0.93066406	0.069335938	0.056396484	-0.001464844	0.020263672	0.034423828	0	44330	0	0	0
1027	5628	5628	Category L	0.19189453	0	-0.91186523	-0.0859375	-0.19677734	0.45776367	0.08	0	19/3/2018	19	3	2018	17:21:43	62503	0.7	17	21	43	0	0.059814453	3.4482422	0.19311523	-0.008300781	-0.91064453	0.047119141	0.008544922	0	0	0	0	0	0	0	0	0	0.9309082	0.069091797	0.010742188	-0.001220703	0.008300781	-0.000976563	0	44330	0	0	0
1028	5629	5629	Category L	0.19189453	0	-0.91186523	-0.087402344	-0.19848633	0.45874023	0.08	0	19/3/2018	19	3	2018	17:21:43	62503	0.8	17	21	43	0	0.059814453	3.4482422	0.19287109	-0.007568359	-0.91088867	0.11572266	0.0078125	0	0	0	0	0	0	0	0	0	0.93115234	0.068847656	0.009765625	-0.000976563	0.007568359	-0.000732422	0	44330	0	0	0
1029	5630	5630	Category L	0.19189453	-0.011962891	-0.89990234	-0.086914063	-0.19702148	0.45288086	0.08	0	19/3/2018	19	3	2018	17:21:43	62503	0.9	17	21	43	0	0.059814453	3.4482422	0.19262695	-0.007568359	-0.91064453	0.15942383	0.011474609	0	0	0	0	0	0	0	0	0	0.93066406	0.069335938	0.015625	-0.000732422	-0.004150391	0.010742188	0	44330	0	0	0
1030	5631	5631	Category L	0.19189453	0	-0.92382813	-0.090576172	-0.20629883	0.45751953	0.08	0	19/3/2018	19	3	2018	17:21:44	62504	0	17	21	44	0	0.059814453	3.4482422	0.19238281	-0.007568359	-0.91040039	0.96142578	0.015136719	0	0	0	0	0	0	0	0	0	0.93066406	0.069335938	0.021484375	-0.000488281	0.007568359	-0.013183594	0	44330	0	0	0
1031	5632	5632	Category L	0.19189453	-0.011962891	-0.94799805	-0.095458984	-0.19677734	0.45141602	0.08	0	19/3/2018	19	3	2018	17:21:44	62504	0.1	17	21	44	0	0.059814453	3.4482422	0.19213867	-0.007568359	-0.91015625	1.2983398	0.037841797	0	0	0	0	0	0	0	0	0	0.93041992	0.069580078	0.042236328	-0.000244141	-0.004150391	-0.037597656	0	44330	0	0	0
1032	5633	5633	Category L	0.19189453	0	-0.91186523	-0.090332031	-0.20092773	0.45874023	0.08	0	19/3/2018	19	3	2018	17:21:44	62504	0.2	17	21	44	0	0.059814453	3.4482422	0.19189453	-0.008300781	-0.91015625	1.3012695	0.008544922	0	0	0	0	0	0	0	0	0	0.93017578	0.069824219	0.010009766	0	0.008300781	-0.001464844	0	44330	0	0	0
1033	5634	5634	Category L	0.19189453	0	-0.91186523	-0.087646484	-0.19580078	0.45898438	0.08	0	19/3/2018	19	3	2018	17:21:44	62504	0.3	17	21	44	0	0.060058594	3.4853027	0.19140625	-0.010009766	-0.90942383	1.6850586	0.010253906	0	0	0	0	0	0	0	0	0	0.92944336	0.070556641	0.012695313	0.000244141	0.010009766	-0.002197266	0	44330	0	0	0
1034	5635	5635	Category L	0.19189453	0	-0.92382813	-0.089355469	-0.20288086	0.45483398	0.08	0	19/3/2018	19	3	2018	17:21:44	62504	0.4	17	21	44	0	0.060058594	3.4853027	0.19018555	-0.010986328	-0.90917969	2.1574707	0.018310547	0	0	0	0	0	0	0	0	0	0.92895508	0.071044922	0.027099609	0.001464844	0.010986328	-0.014404297	0	44330	0	0	0
1035	5636	5636	Category L	0.19189453	0	-0.93579102	-0.085693359	-0.19921875	0.45483398	0.08	0	19/3/2018	19	3	2018	17:21:44	62504	0.5	17	21	44	0	0.060058594	3.4853027	0.18945313	-0.010253906	-0.91015625	2.2416992	0.027587891	0	0	0	0	0	0	0	0	0	0.9296875	0.0703125	0.038085938	0.002197266	0.010253906	-0.025390625	0	44330	0	0	0
1036	5637	5637	Category L	0.19189453	0.011962891	-0.91186523	-0.089111328	-0.20385742	0.45654297	0.08	0	19/3/2018	19	3	2018	17:21:44	62504	0.6	17	21	44	0	0.060058594	3.4853027	0.1875	-0.009277344	-0.91137695	2.0617676	0.021728516	0	0	0	0	0	0	0	0	0	0.93066406	0.069335938	0.025878906	0.004150391	0.021240234	-0.000244141	0	44330	0	0	0
1037	5638	5638	Category L	0.19189453	0	-0.92382813	-0.096191406	-0.19921875	0.45874023	0.08	0	19/3/2018	19	3	2018	17:21:44	62504	0.7	17	21	44	0	0.060058594	3.4853027	0.18554688	-0.009033203	-0.91113281	2.0812988	0.016601563	0	0	0	0	0	0	0	0	0	0.92993164	0.070068359	0.027832031	0.006103516	0.009033203	-0.012451172	0	44330	0	0	0
1038	5639	5639	Category L	0.19189453	0	-0.92382813	-0.096435547	-0.19458008	0.45874023	0.08	0	19/3/2018	19	3	2018	17:21:44	62504	0.8	17	21	44	0	0.060058594	3.4853027	0.18408203	-0.008789063	-0.91186523	1.859375	0.016601563	0	0	0	0	0	0	0	0	0	0.93017578	0.069824219	0.028564453	0.007568359	0.008789063	-0.01171875	0	44330	0	0	0
1039	5640	5640	Category L	0.19189453	0.011962891	-0.89990234	-0.090332031	-0.20532227	0.45458984	0.08	0	19/3/2018	19	3	2018	17:21:44	62504	0.9	17	21	44	0	0.060058594	3.4853027	0.18237305	-0.008789063	-0.91186523	1.1738281	0.025634766	0	0	0	0	0	0	0	0	0	0.92993164	0.070068359	0.041992188	0.009277344	0.020751953	0.011962891	0	44330	0	0	0
1040	5641	5641	Category L	0.20385742	0.011962891	-0.91186523	-0.090087891	-0.20385742	0.45556641	0.08	0	19/3/2018	19	3	2018	17:21:45	62505	0	17	21	45	0	0.060058594	3.4853027	0.1809082	-0.008789063	-0.91210938	0.55322266	0.031005859	0	0	0	0	0	0	0	0	0	0.92993164	0.070068359	0.043945313	0.022705078	0.020751953	0.000244141	0	44330	0	0	0
1041	5642	5642	Category L	0.20385742	0.011962891	-0.87597656	-0.09375	-0.19921875	0.45727539	0.08	0	19/3/2018	19	3	2018	17:21:45	62505	0.1	17	21	45	0	0.060058594	3.4853027	0.17919922	-0.008789063	-0.9128418	0.25927734	0.048828125	0	0	0	0	0	0	0	0	0	0.93041992	0.069580078	0.082275391	0.024414063	0.020751953	0.036865234	0	44330	0	0	0
1042	5643	5643	Category L	0.19189453	-0.011962891	-0.89990234	-0.092773438	-0.20288086	0.45654297	0.08	0	19/3/2018	19	3	2018	17:21:45	62505	0.2	17	21	45	0	0.060058594	3.4853027	0.17797852	-0.009277344	-0.9140625	0.074707031	0.019775391	0	0	0	0	0	0	0	0	0	0.93115234	0.068847656	0.030517578	0.013671875	-0.002441406	0.014160156	0	44330	0	0	0
1043	5644	5644	Category L	0.19189453	-0.011962891	-0.91186523	-0.089355469	-0.19848633	0.45654297	0.08	0	19/3/2018	19	3	2018	17:21:45	62505	0.3	17	21	45	0	0.060058594	3.4853027	0.17626953	-0.009765625	-0.91455078	0.48583984	0.015625	0	0	0	0	0	0	0	0	0	0.93139648	0.068603516	0.020263672	0.015380859	-0.001953125	0.002685547	0	44330	0	0	0
1044	5645	5645	Category L	0.19189453	0	-0.88793945	-0.092773438	-0.20288086	0.45556641	0.08	0	19/3/2018	19	3	2018	17:21:45	62505	0.4	17	21	45	0	0.060058594	3.4853027	0.17504883	-0.010253906	-0.91455078	0.57763672	0.033203125	0	0	0	0	0	0	0	0	0	0.93115234	0.068847656	0.053955078	0.016601563	0.010253906	0.026611328	0	44330	0	0	0
1045	5646	5646	Category L	0.19189453	0	-0.89990234	-0.093994141	-0.20458984	0.45361328	0.08	0	19/3/2018	19	3	2018	17:21:45	62505	0.5	17	21	45	0	0.060058594	3.4853027	0.17382813	-0.010986328	-0.91479492	0.32446289	0.025878906	0	0	0	0	0	0	0	0	0	0.93139648	0.068603516	0.044189453	0.017822266	0.010986328	0.014892578	0	44330	0	0	0
1046	5647	5647	Category L	0.19189453	-0.011962891	-0.91186523	-0.090332031	-0.20117188	0.45654297	0.08	0	19/3/2018	19	3	2018	17:21:45	62505	0.6	17	21	45	0	0.060058594	3.4853027	0.17236328	-0.011474609	-0.9152832	0.19970703	0.019775391	0	0	0	0	0	0	0	0	0	0.93139648	0.068603516	0.023193359	0.019287109	-0.000244141	0.003417969	0	44330	0	0	0
1047	5648	5648	Category L	0.19189453	-0.011962891	-0.91186523	-0.094482422	-0.20019531	0.45629883	0.08	0	19/3/2018	19	3	2018	17:21:45	62505	0.7	17	21	45	0	0.060058594	3.4853027	0.1706543	-0.011962891	-0.9152832	0.34619141	0.021240234	0	0	0	0	0	0	0	0	0	0.93115234	0.068847656	0.024414063	0.020996094	0	0.003417969	0	44330	0	0	0
1048	5649	5649	Category L	0.19189453	-0.011962891	-0.92382813	-0.090332031	-0.20214844	0.45556641	0.08	0	19/3/2018	19	3	2018	17:21:45	62505	0.8	17	21	45	0	0.060058594	3.4853027	0.16918945	-0.012207031	-0.91552734	0.36303711	0.023925781	0	0	0	0	0	0	0	0	0	0.93115234	0.068847656	0.031005859	0.022460938	0.000244141	-0.008056641	0	44330	0	0	0
1049	5650	5650	Category L	0.20385742	0	-0.93579102	-0.089355469	-0.20092773	0.45556641	0.08	0	19/3/2018	19	3	2018	17:21:45	62505	0.9	17	21	45	0	0.060058594	3.4853027	0.16772461	-0.012695313	-0.91552734	0.4375	0.04296875	0	0	0	0	0	0	0	0	0	0.9309082	0.069091797	0.068847656	0.035888672	0.012695313	-0.020019531	0	44330	0	0	0
1050	5651	5651	Category L	0.20385742	0	-0.92382813	-0.094482422	-0.19482422	0.46069336	0.08	0	19/3/2018	19	3	2018	17:21:46	62506	0	17	21	46	0	0.060058594	3.4853027	0.16650391	-0.012939453	-0.91577148	0.68579102	0.040283203	0	0	0	0	0	0	0	0	0	0.9309082	0.069091797	0.058105469	0.037109375	0.012939453	-0.0078125	0	44330	0	0	0
1051	5652	5652	Category L	0.2277832	0	-0.91186523	-0.091064453	-0.2019043	0.45629883	0.08	0	19/3/2018	19	3	2018	17:21:46	62506	0.1	17	21	46	0	0.060058594	3.4853027	0.1652832	-0.013183594	-0.91552734	0.83251953	0.063720703	0	0	0	0	0	0	0	0	0	0.93041992	0.069580078	0.079345703	0.062255859	0.013183594	0.003662109	0	44330	0	0	0
1052	5653	5653	Category L	0.20385742	0	-0.92382813	-0.087646484	-0.20019531	0.45654297	0.08	0	19/3/2018	19	3	2018	17:21:46	62506	0.2	17	21	46	0	0.060058594	3.4853027	0.1640625	-0.013427734	-0.9152832	0.93212891	0.042480469	0	0	0	0	0	0	0	0	0	0.93017578	0.069824219	0.061279297	0.039550781	0.013427734	-0.008300781	0	44330	0	0	0
1053	5654	5654	Category L	0.19189453	-0.011962891	-0.91186523	-0.087402344	-0.20654297	0.45532227	0.08	0	19/3/2018	19	3	2018	17:21:46	62506	0.3	17	21	46	0	0.060058594	3.4853027	0.1628418	-0.012939453	-0.9152832	1.1899414	0.029052734	0	0	0	0	0	0	0	0	0	0.92993164	0.070068359	0.033691406	0.028808594	0.000976563	0.003417969	0	44330	0	0	0
1054	5655	5655	Category L	0.20385742	0	-0.91186523	-0.091796875	-0.20043945	0.45361328	0.08	0	19/3/2018	19	3	2018	17:21:46	62506	0.4	17	21	46	0	0.060058594	3.4853027	0.16162109	-0.013183594	-0.91552734	1.5844727	0.044189453	0	0	0	0	0	0	0	0	0	0.9296875	0.0703125	0.059082031	0.041992188	0.013183594	0.003662109	0	44330	0	0	0
1055	5656	5656	Category L	0.20385742	-0.023925781	-0.87597656	-0.09375	-0.20361328	0.45751953	0.08	0	19/3/2018	19	3	2018	17:21:46	62506	0.5	17	21	46	0	0.060058594	3.4853027	0.16064453	-0.013183594	-0.91601563	1.7282715	0.059570313	0	0	0	0	0	0	0	0	0	0.93017578	0.069824219	0.093505859	0.04296875	-0.010498047	0.040039063	0	44330	0	0	0
1056	5657	5657	Category L	0.20385742	0	-0.89990234	-0.093505859	-0.19848633	0.45751953	0.08	0	19/3/2018	19	3	2018	17:21:46	62506	0.6	17	21	46	0	0.060058594	3.4853027	0.15991211	-0.013671875	-0.91650391	1.5629883	0.048828125	0	0	0	0	0	0	0	0	0	0.93041992	0.069580078	0.07421875	0.043701172	0.013671875	0.016601563	0	44330	0	0	0
1057	5658	5658	Category L	0.20385742	0	-0.91186523	-0.0859375	-0.20703125	0.45361328	0.08	0	19/3/2018	19	3	2018	17:21:46	62506	0.7	17	21	46	0	0.060058594	3.4853027	0.15869141	-0.013671875	-0.91674805	1.2885742	0.047363281	0	0	0	0	0	0	0	0	0	0.93066406	0.069335938	0.063964844	0.044921875	0.013671875	0.004882813	0	44330	0	0	0
1058	5659	5659	Category L	0.19189453	0	-0.93579102	-0.092041016	-0.20361328	0.45556641	0.08	0	19/3/2018	19	3	2018	17:21:46	62506	0.8	17	21	46	0	0.060058594	3.4853027	0.15771484	-0.013671875	-0.91723633	1.0124512	0.041015625	0	0	0	0	0	0	0	0	0	0.9309082	0.069091797	0.066162109	0.033935547	0.013671875	-0.018310547	0	44330	0	0	0
1059	5660	5660	Category L	0.19189453	0	-0.93579102	-0.088378906	-0.20532227	0.45947266	0.08	0	19/3/2018	19	3	2018	17:21:46	62506	0.9	17	21	46	0	0.060058594	3.4853027	0.15673828	-0.014160156	-0.91772461	0.30737305	0.041748047	0	0	0	0	0	0	0	0	0	0.93115234	0.068847656	0.067138672	0.034912109	0.014160156	-0.017822266	0	44330	0	0	0
1060	5661	5661	Category L	0.19189453	0	-0.89990234	-0.091064453	-0.20117188	0.45654297	0.08	0	19/3/2018	19	3	2018	17:21:47	62507	0	17	21	47	0	0.060058594	3.4853027	0.15551758	-0.013916016	-0.91748047	0.484375	0.042480469	0	0	0	0	0	0	0	0	0	0.9309082	0.069091797	0.067871094	0.036132813	0.013916016	0.017578125	0	44330	0	0	0
1061	5662	5662	Category L	0.19189453	0.011962891	-0.91186523	-0.088623047	-0.20117188	0.45288086	0.08	0	19/3/2018	19	3	2018	17:21:47	62507	0.1	17	21	47	0	0.060058594	3.4853027	0.15478516	-0.014404297	-0.91796875	0.75317383	0.045898438	0	0	0	0	0	0	0	0	0	0.9309082	0.069091797	0.069580078	0.036865234	0.026367188	0.006103516	0	44330	0	0	0
1062	5663	5663	Category L	0.19189453	0	-0.91186523	-0.087646484	-0.20214844	0.45288086	0.08	0	19/3/2018	19	3	2018	17:21:47	62507	0.2	17	21	47	0	0.060058594	3.4853027	0.15332031	-0.014892578	-0.91821289	0.8059082	0.041748047	0	0	0	0	0	0	0	0	0	0.93115234	0.068847656	0.060058594	0.038330078	0.014892578	0.006347656	0	44330	0	0	0
1063	5664	5664	Category L	0.20385742	0.023925781	-0.93579102	-0.087402344	-0.20092773	0.45581055	0.08	0	19/3/2018	19	3	2018	17:21:47	62507	0.3	17	21	47	0	0.060058594	3.4853027	0.15185547	-0.015380859	-0.91870117	0.90576172	0.067138672	0	0	0	0	0	0	0	0	0	0.93115234	0.068847656	0.1081543	0.051757813	0.039306641	-0.016845703	0	44330	0	0	0
1064	5665	5665	Category L	0.19189453	0	-0.91186523	-0.089355469	-0.20019531	0.45556641	0.08	0	19/3/2018	19	3	2018	17:21:47	62507	0.4	17	21	47	0	0.060058594	3.4853027	0.15087891	-0.015380859	-0.91870117	1.0292969	0.043945313	0	0	0	0	0	0	0	0	0	0.93115234	0.068847656	0.062988281	0.040771484	0.015380859	0.006835938	0	44330	0	0	0
1065	5666	5666	Category L	0.19189453	0	-0.92382813	-0.078613281	-0.2109375	0.45141602	0.08	0	19/3/2018	19	3	2018	17:21:47	62507	0.5	17	21	47	0	0.060058594	3.4853027	0.1496582	-0.015380859	-0.91870117	0.79785156	0.044921875	0	0	0	0	0	0	0	0	0	0.9309082	0.069091797	0.062255859	0.041992188	0.015380859	-0.004882813	0	44330	0	0	0
1066	5667	5667	Category L	0.19189453	0	-0.92382813	-0.083984375	-0.20898438	0.45458984	0.08	0	19/3/2018	19	3	2018	17:21:47	62507	0.6	17	21	47	0	0.060058594	3.4853027	0.14868164	-0.015625	-0.91870117	0.33349609	0.046142578	0	0	0	0	0	0	0	0	0	0.93066406	0.069335938	0.063964844	0.04296875	0.015625	-0.004882813	0	44330	0	0	0
1067	5668	5668	Category L	0.19189453	0.011962891	-0.92382813	-0.084228516	-0.20727539	0.45288086	0.08	0	19/3/2018	19	3	2018	17:21:47	62507	0.7	17	21	47	0	0.060058594	3.4853027	0.14697266	-0.016113281	-0.91918945	0.40454102	0.052978516	0	0	0	0	0	0	0	0	0	0.9309082	0.069091797	0.077636719	0.044677734	0.028076172	-0.004394531	0	44330	0	0	0
1068	5669	5669	Category L	0.16796875	-0.011962891	-0.89990234	-0.0859375	-0.20214844	0.45458984	0.08	0	19/3/2018	19	3	2018	17:21:47	62507	0.8	17	21	47	0	0.060058594	3.4853027	0.14501953	-0.016601563	-0.91870117	2.0944824	0.029785156	0	0	0	0	0	0	0	0	0	0.93017578	0.069824219	0.046386719	0.022705078	0.004638672	0.018798828	0	44330	0	0	0
1069	5670	5670	Category L	0.19189453	0	-0.89990234	-0.085693359	-0.20581055	0.45654297	0.08	0	19/3/2018	19	3	2018	17:21:47	62507	0.9	17	21	47	0	0.060058594	3.4853027	0.14208984	-0.016601563	-0.91796875	4.5471191	0.055419922	0	0	0	0	0	0	0	0	0	0.92919922	0.070800781	0.084716797	0.049804688	0.016601563	0.018066406	0	44330	0	0	0
1070	5671	5671	Category L	0.19189453	-0.023925781	-0.87597656	-0.083251953	-0.203125	0.45288086	0.08	0	19/3/2018	19	3	2018	17:21:48	62508	0	17	21	48	0	0.060058594	3.4853027	0.13989258	-0.016601563	-0.91943359	7.1608887	0.068115234	0	0	0	0	0	0	0	0	0	0.93017578	0.069824219	0.1027832	0.051757813	-0.007080078	0.043457031	0	44330	0	0	0
1071	5672	5672	Category L	0.16796875	-0.059814453	-0.88793945	-0.078857422	-0.20214844	0.45605469	0.08	0	19/3/2018	19	3	2018	17:21:48	62508	0.1	17	21	48	0	0.060302734	3.4853027	0.13745117	-0.016845703	-0.9206543	9.5136719	0.062011719	0	0	0	0	0	0	0	0	0	0.93115234	0.068847656	0.10620117	0.030273438	-0.042724609	0.032714844	0	44330	0	0	0
1072	5673	5673	Category L	0.14379883	-0.13183594	-0.88793945	-0.038330078	-0.21044922	0.4597168	0.08	0	19/3/2018	19	3	2018	17:21:48	62508	0.2	17	21	48	0	0.060302734	3.4853027	0.13427734	-0.017333984	-0.9206543	12.325684	0.11914063	0	0	0	0	0	0	0	0	0	0.93066406	0.069335938	0.15649414	0.009277344	-0.11425781	0.032714844	0	44330	0	0	0
1073	5674	5674	Category L	0.095947266	-0.095947266	-0.92382813	0.018066406	-0.19262695	0.46508789	0.08	0	19/3/2018	19	3	2018	17:21:48	62508	0.3	17	21	48	0	0.060302734	3.4853027	0.1315918	-0.01953125	-0.9206543	15.262207	0.084228516	0	0	0	0	0	0	0	0	0	0.93017578	0.069824219	0.11523438	-0.035644531	-0.076171875	-0.002929688	0	44330	0	0	0
1074	5675	5675	Category L	0.10791016	-0.011962891	-1.0078125	0.073486328	-0.15039063	0.47143555	0.08	0	19/3/2018	19	3	2018	17:21:48	62508	0.4	17	21	48	0	0.060302734	3.4853027	0.12915039	-0.020751953	-0.92041016	17.881104	0.090087891	0	0	0	0	0	0	0	0	0	0.9296875	0.0703125	0.1171875	-0.021240234	0.008789063	-0.087158203	0	44330	0	0	0
1075	5676	5676	Category L	0.035888672	0.011962891	-0.98388672	0.11010742	-0.12402344	0.47607422	0.08	0	19/3/2018	19	3	2018	17:21:48	62508	0.5	17	21	48	0	0.060302734	3.4853027	0.12695313	-0.021484375	-0.9206543	21.311523	0.11572266	0	0	0	0	0	0	0	0	0	0.9296875	0.0703125	0.18774414	-0.091064453	0.033447266	-0.062988281	0	44330	0	0	0
1076	5677	5677	Category L	0.047851563	0.011962891	-0.89990234	0.11108398	-0.11279297	0.48022461	0.08	0	19/3/2018	19	3	2018	17:21:48	62508	0.6	17	21	48	0	0.060302734	3.4853027	0.12475586	-0.021728516	-0.9206543	25.295898	0.086425781	0	0	0	0	0	0	0	0	0	0.92919922	0.070800781	0.1315918	-0.076904297	0.033691406	0.020751953	0	44330	0	0	0
1077	5678	5678	Category L	0.059814453	0	-0.94799805	0.1003418	-0.10595703	0.48120117	0.08	0	19/3/2018	19	3	2018	17:21:48	62508	0.7	17	21	48	0	0.060302734	3.4853027	0.12255859	-0.022216797	-0.92089844	29.457764	0.071777344	0	0	0	0	0	0	0	0	0	0.92919922	0.070800781	0.11206055	-0.062744141	0.022216797	-0.026855469	0	44330	0	0	0
1078	5679	5679	Category L	0.059814453	-0.023925781	-0.93579102	0.096191406	-0.11938477	0.47973633	0.08	0	19/3/2018	19	3	2018	17:21:48	62508	0.8	17	21	48	0	0.060302734	3.4853027	0.12060547	-0.022216797	-0.92114258	31.989258	0.0625	0	0	0	0	0	0	0	0	0	0.92944336	0.070556641	0.076660156	-0.060791016	-0.001464844	-0.014404297	0	44330	0	0	0
1079	5680	5680	Category L	0.071777344	-0.011962891	-0.93579102	0.093505859	-0.12109375	0.4777832	0.08	0	19/3/2018	19	3	2018	17:21:48	62508	0.9	17	21	48	0	0.060302734	3.4853027	0.11816406	-0.022216797	-0.92114258	32.880127	0.049804688	0	0	0	0	0	0	0	0	0	0.92895508	0.071044922	0.071533203	-0.046386719	0.010253906	-0.014404297	0	44330	0	0	0
1080	5681	5681	Category L	0.083984375	-0.047851563	-0.97192383	0.096191406	-0.12036133	0.4777832	0.08	0	19/3/2018	19	3	2018	17:21:49	62509	0	17	21	49	0	0.060302734	3.4853027	0.1159668	-0.022705078	-0.92138672	32.868896	0.064697266	0	0	0	0	0	0	0	0	0	0.92895508	0.071044922	0.10742188	-0.031982422	-0.024902344	-0.050292969	0	44330	0	0	0
1081	5682	5682	Category L	0.095947266	-0.059814453	-0.95996094	0.096191406	-0.12036133	0.47875977	0.08	0	19/3/2018	19	3	2018	17:21:49	62509	0.1	17	21	49	0	0.060302734	3.4853027	0.11376953	-0.023193359	-0.92138672	31.633789	0.055908203	0	0	0	0	0	0	0	0	0	0.92871094	0.071289063	0.092773438	-0.017822266	-0.036621094	-0.038330078	0	44330	0	0	0
1082	5683	5683	Category L	0.071777344	-0.047851563	-0.92382813	0.097900391	-0.11962891	0.47460938	0.08	0	19/3/2018	19	3	2018	17:21:49	62509	0.2	17	21	49	0	0.060302734	3.4853027	0.11132813	-0.0234375	-0.92211914	28.998291	0.046386719	0	0	0	0	0	0	0	0	0	0.92919922	0.070800781	0.065185547	-0.039550781	-0.024169922	-0.001464844	0	44330	0	0	0
1083	5684	5684	Category L	0.083984375	-0.047851563	-0.91186523	0.098632813	-0.12109375	0.47363281	0.08	0	19/3/2018	19	3	2018	17:21:49	62509	0.3	17	21	49	0	0.060302734	3.4853027	0.10888672	-0.0234375	-0.92236328	25.532471	0.036376953	0	0	0	0	0	0	0	0	0	0.92895508	0.071044922	0.059814453	-0.024902344	-0.024169922	0.010498047	0	44330	0	0	0
1084	5685	5685	Category L	0.071777344	-0.047851563	-0.92382813	0.095458984	-0.12255859	0.47875977	0.08	0	19/3/2018	19	3	2018	17:21:49	62509	0.4	17	21	49	0	0.060302734	3.4853027	0.10693359	-0.0234375	-0.92260742	22.203613	0.042724609	0	0	0	0	0	0	0	0	0	0.92919922	0.070800781	0.060546875	-0.03515625	-0.024169922	-0.000976563	0	44330	0	0	0
1085	5686	5686	Category L	0.083984375	-0.047851563	-0.92382813	0.097900391	-0.1237793	0.47875977	0.08	0	19/3/2018	19	3	2018	17:21:49	62509	0.5	17	21	49	0	0.060302734	3.4853027	0.10473633	-0.0234375	-0.92382813	18.411377	0.031982422	0	0	0	0	0	0	0	0	0	0.92993164	0.070068359	0.045166016	-0.020751953	-0.024169922	0	0	44330	0	0	0
1086	5687	5687	Category L	0.059814453	-0.047851563	-0.88793945	0.098632813	-0.12792969	0.48071289	0.08	0	19/3/2018	19	3	2018	17:21:49	62509	0.6	17	21	49	0	0.060302734	3.4853027	0.10253906	-0.023925781	-0.92456055	14.45166	0.061279297	0	0	0	0	0	0	0	0	0	0.93066406	0.069335938	0.10351563	-0.042724609	-0.023681641	0.036621094	0	44330	0	0	0
1087	5688	5688	Category L	0.083984375	-0.035888672	-0.91186523	0.096923828	-0.12304688	0.47973633	0.08	0	19/3/2018	19	3	2018	17:21:49	62509	0.7	17	21	49	0	0.060302734	3.4853027	0.1003418	-0.023925781	-0.92504883	9.8371582	0.024169922	0	0	0	0	0	0	0	0	0	0.93066406	0.069335938	0.041503906	-0.016357422	-0.01171875	0.013183594	0	44330	0	0	0
1088	5689	5689	Category L	0.071777344	-0.023925781	-0.91186523	0.094238281	-0.1237793	0.47680664	0.08	0	19/3/2018	19	3	2018	17:21:49	62509	0.8	17	21	49	0	0.060302734	3.4853027	0.098388672	-0.023681641	-0.92504883	5.9416504	0.029785156	0	0	0	0	0	0	0	0	0	0.93041992	0.069580078	0.040039063	-0.026611328	0	0.013183594	0	44330	0	0	0
1089	5690	5690	Category L	0.083984375	-0.035888672	-0.93579102	0.092529297	-0.12548828	0.47851563	0.08	0	19/3/2018	19	3	2018	17:21:49	62509	0.9	17	21	49	0	0.060302734	3.4853027	0.096435547	-0.0234375	-0.92529297	3.4909668	0.020263672	0	0	0	0	0	0	0	0	0	0.93066406	0.069335938	0.03515625	-0.012451172	-0.012207031	-0.010253906	0	44330	0	0	0
1090	5691	5691	Category L	0.095947266	-0.035888672	-0.91186523	0.097900391	-0.12646484	0.4777832	0.08	0	19/3/2018	19	3	2018	17:21:50	62510	0	17	21	50	0	0.060302734	3.4853027	0.094970703	-0.0234375	-0.92602539	1.984375	0.018798828	0	0	0	0	0	0	0	0	0	0.93115234	0.068847656	0.027099609	0.000732422	-0.012207031	0.014160156	0	44330	0	0	0
1091	5692	5692	Category L	0.10791016	-0.011962891	-0.89990234	0.095214844	-0.12280273	0.47949219	0.08	0	19/3/2018	19	3	2018	17:21:50	62510	0.1	17	21	50	0	0.060302734	3.4853027	0.094970703	-0.022949219	-0.92724609	1.4277344	0.031982422	0	0	0	0	0	0	0	0	0	0.93237305	0.067626953	0.051025391	0.012695313	0.010986328	0.02734375	0	44330	0	0	0
1092	5693	5693	Category L	0.071777344	-0.011962891	-0.91186523	0.094482422	-0.12792969	0.48071289	0.08	0	19/3/2018	19	3	2018	17:21:50	62510	0.2	17	21	50	0	0.060302734	3.4853027	0.094970703	-0.021972656	-0.92724609	1.6711426	0.029541016	0	0	0	0	0	0	0	0	0	0.93237305	0.067626953	0.048828125	-0.023193359	0.010009766	0.015380859	0	44330	0	0	0
1093	5694	5694	Category L	0.083984375	-0.023925781	-0.92382813	0.091796875	-0.12670898	0.47949219	0.08	0	19/3/2018	19	3	2018	17:21:50	62510	0.3	17	21	50	0	0.060302734	3.4853027	0.093017578	-0.020751953	-0.92578125	2.6425781	0.009765625	0	0	0	0	0	0	0	0	0	0.93066406	0.069335938	0.014160156	-0.009033203	-0.002929688	0.001953125	0	44330	0	0	0
1094	5695	5695	Category L	0.11987305	-0.011962891	-0.94799805	0.095214844	-0.12280273	0.47460938	0.08	0	19/3/2018	19	3	2018	17:21:50	62510	0.4	17	21	50	0	0.060302734	3.4853027	0.093261719	-0.019287109	-0.92504883	3.1921387	0.035644531	0	0	0	0	0	0	0	0	0	0.92993164	0.070068359	0.056640625	0.026367188	0.007324219	-0.022705078	0	44330	0	0	0
1095	5696	5696	Category L	0.10791016	-0.035888672	-0.94799805	0.092285156	-0.12646484	0.47924805	0.08	0	19/3/2018	19	3	2018	17:21:50	62510	0.5	17	21	50	0	0.060302734	3.4853027	0.093261719	-0.018554688	-0.92456055	3.2946777	0.032226563	0	0	0	0	0	0	0	0	0	0.92944336	0.070556641	0.054931641	0.014404297	-0.017089844	-0.023193359	0	44330	0	0	0
1096	5697	5697	Category L	0.071777344	-0.035888672	-0.92382813	0.094482422	-0.12817383	0.47851563	0.08	0	19/3/2018	19	3	2018	17:21:50	62510	0.6	17	21	50	0	0.060302734	3.4853027	0.093505859	-0.018066406	-0.92529297	3.2338867	0.028076172	0	0	0	0	0	0	0	0	0	0.93017578	0.069824219	0.041015625	-0.021728516	-0.017578125	0.001464844	0	44330	0	0	0
1097	5698	5698	Category L	0.11987305	-0.011962891	-0.92382813	0.094482422	-0.12084961	0.48095703	0.08	0	19/3/2018	19	3	2018	17:21:50	62510	0.7	17	21	50	0	0.060302734	3.4853027	0.093505859	-0.018310547	-0.92529297	3.2265625	0.027099609	0	0	0	0	0	0	0	0	0	0.93017578	0.069824219	0.034423828	0.026123047	0.006347656	0.001464844	0	44330	0	0	0
1098	5699	5699	Category L	0.10791016	-0.035888672	-0.93579102	0.094238281	-0.12719727	0.47753906	0.08	0	19/3/2018	19	3	2018	17:21:50	62510	0.8	17	21	50	0	0.060302734	3.4853027	0.093505859	-0.018798828	-0.92504883	2.4904785	0.024414063	0	0	0	0	0	0	0	0	0	0.92993164	0.070068359	0.041748047	0.014160156	-0.016845703	-0.010498047	0	44330	0	0	0
1099	5700	5700	Category L	0.095947266	-0.023925781	-0.91186523	0.095947266	-0.12890625	0.4777832	0.08	0	19/3/2018	19	3	2018	17:21:50	62510	0.9	17	21	50	0	0.060302734	3.4853027	0.09375	-0.018066406	-0.92456055	0.76147461	0.014160156	0	0	0	0	0	0	0	0	0	0.9296875	0.0703125	0.020751953	0.001953125	-0.005615234	0.012695313	0	44330	0	0	0
1100	5701	5701	Category L	0.10791016	-0.059814453	-0.93579102	0.094482422	-0.12890625	0.47851563	0.08	0	19/3/2018	19	3	2018	17:21:51	62511	0	17	21	51	0	0.060302734	3.4853027	0.093994141	-0.016845703	-0.92407227	0.57128906	0.046386719	0	0	0	0	0	0	0	0	0	0.92895508	0.071044922	0.068115234	0.013671875	-0.042724609	-0.011474609	0	44330	0	0	0
1101	5702	5702	Category L	0.071777344	-0.059814453	-0.92382813	0.093505859	-0.12719727	0.47949219	0.08	0	19/3/2018	19	3	2018	17:21:51	62511	0.1	17	21	51	0	0.060302734	3.4853027	0.094482422	-0.016357422	-0.92431641	1.1384277	0.048828125	0	0	0	0	0	0	0	0	0	0.92919922	0.070800781	0.066650391	-0.022705078	-0.043212891	0.000488281	0	44330	0	0	0
1102	5703	5703	Category L	0.083984375	-0.035888672	-0.92382813	0.092529297	-0.1262207	0.48071289	0.08	0	19/3/2018	19	3	2018	17:21:51	62511	0.2	17	21	51	0	0.060302734	3.4853027	0.094726563	-0.015625	-0.92382813	1.9199219	0.022705078	0	0	0	0	0	0	0	0	0	0.92871094	0.071289063	0.031005859	-0.010742188	-0.020019531	0	0	44330	0	0	0
1103	5704	5704	Category L	0.10791016	-0.011962891	-0.92382813	0.097167969	-0.12915039	0.4765625	0.08	0	19/3/2018	19	3	2018	17:21:51	62511	0.3	17	21	51	0	0.060302734	3.4853027	0.094970703	-0.014404297	-0.92333984	2.7839355	0.012939453	0	0	0	0	0	0	0	0	0	0.9284668	0.071533203	0.015625	0.012695313	0.002441406	-0.000244141	0	44330	0	0	0
1104	5705	5705	Category L	0.095947266	-0.023925781	-0.91186523	0.089111328	-0.12817383	0.47949219	0.08	0	19/3/2018	19	3	2018	17:21:51	62511	0.4	17	21	51	0	0.060302734	3.4853027	0.094970703	-0.013427734	-0.92260742	3.2900391	0.014892578	0	0	0	0	0	0	0	0	0	0.92773438	0.072265625	0.021972656	0.000732422	-0.010253906	0.010742188	0	44330	0	0	0
1105	5706	5706	Category L	0.095947266	-0.023925781	-0.92382813	0.090820313	-0.13354492	0.47753906	0.08	0	19/3/2018	19	3	2018	17:21:51	62511	0.5	17	21	51	0	0.060302734	3.4853027	0.095458984	-0.012695313	-0.92260742	4.0495605	0.011230469	0	0	0	0	0	0	0	0	0	0.92773438	0.072265625	0.012451172	0.000244141	-0.010986328	-0.000976563	0	44330	0	0	0
1106	5707	5707	Category L	0.059814453	-0.035888672	-0.91186523	0.087402344	-0.1340332	0.47729492	0.08	0	19/3/2018	19	3	2018	17:21:51	62511	0.6	17	21	51	0	0.060302734	3.4853027	0.095703125	-0.01171875	-0.92260742	6.6411133	0.044433594	0	0	0	0	0	0	0	0	0	0.92773438	0.072265625	0.070800781	-0.035888672	-0.023925781	0.010742188	0	44330	0	0	0
1107	5708	5708	Category L	0.035888672	-0.023925781	-0.87597656	0.086669922	-0.13745117	0.47802734	0.08	0	19/3/2018	19	3	2018	17:21:51	62511	0.7	17	21	51	0	0.060302734	3.4853027	0.095703125	-0.010986328	-0.92211914	10.598877	0.076660156	0	0	0	0	0	0	0	0	0	0.92724609	0.072753906	0.11889648	-0.059814453	-0.012695313	0.046142578	0	44330	0	0	0
1108	5709	5709	Category L	-0.047851563	-0.011962891	-0.86376953	0.0859375	-0.13330078	0.48144531	0.08	0	19/3/2018	19	3	2018	17:21:51	62511	0.8	17	21	51	0	0.060302734	3.4853027	0.095947266	-0.010742188	-0.92138672	14.269287	0.1550293	0	0	0	0	0	0	0	0	0	0.92651367	0.073486328	0.20263672	-0.14379883	-0.000976563	0.057617188	0	44330	0	0	0
1109	5710	5710	Category L	0.023925781	0	-1.0197754	0.095214844	-0.13671875	0.47558594	0.08	0	19/3/2018	19	3	2018	17:21:51	62511	0.9	17	21	51	0	0.059814453	3.515918	0.096435547	-0.009765625	-0.92114258	18.940674	0.12255859	0	0	0	0	0	0	0	0	0	0.92626953	0.073730469	0.1809082	-0.072509766	0.009765625	-0.098388672	0	44330	0	0	0
1110	5711	5711	Category L	0	-0.023925781	-1.0197754	0.079101563	-0.15917969	0.4765625	0.08	0	19/3/2018	19	3	2018	17:21:52	62512	0	17	21	52	0	0.059814453	3.515918	0.096923828	-0.009521484	-0.92138672	24.580566	0.13867188	0	0	0	0	0	0	0	0	0	0.92675781	0.073242188	0.20947266	-0.096923828	-0.014160156	-0.098144531	0	44330	0	0	0
1111	5712	5712	Category L	-0.059814453	-0.059814453	-0.94799805	0.048339844	-0.16430664	0.46948242	0.08	0	19/3/2018	19	3	2018	17:21:52	62512	0.1	17	21	52	0	0.059814453	3.515918	0.097167969	-0.008300781	-0.92236328	29.650635	0.16723633	0	0	0	0	0	0	0	0	0	0.92749023	0.072509766	0.23413086	-0.15698242	-0.051269531	-0.025390625	0	44330	0	0	0
1112	5713	5713	Category L	-0.023925781	-0.16796875	-0.89990234	0.014404297	-0.18237305	0.46728516	0.08	0	19/3/2018	19	3	2018	17:21:52	62512	0.2	17	21	52	0	0.059814453	3.515918	0.09765625	-0.006347656	-0.92236328	32.7854	0.20336914	0	0	0	0	0	0	0	0	0	0.92749023	0.072509766	0.30541992	-0.12158203	-0.16137695	0.022460938	0	44330	0	0	0
1113	5714	5714	Category L	-0.011962891	-0.095947266	-0.89990234	-0.005371094	-0.19335938	0.46459961	0.08	0	19/3/2018	19	3	2018	17:21:52	62512	0.3	17	21	52	0	0.059814453	3.515918	0.098388672	-0.003662109	-0.92236328	35.437012	0.14550781	0	0	0	0	0	0	0	0	0	0.92773438	0.072265625	0.22509766	-0.11035156	-0.092041016	0.022460938	0	44330	0	0	0
1114	5715	5715	Category L	0.023925781	-0.059814453	-0.93579102	-0.013183594	-0.1940918	0.46362305	0.08	0	19/3/2018	19	3	2018	17:21:52	62512	0.4	17	21	52	0	0.059814453	3.515918	0.099853516	-0.001220703	-0.921875	38.039795	0.096679688	0	0	0	0	0	0	0	0	0	0.92724609	0.072753906	0.14819336	-0.075927734	-0.058349609	-0.013671875	0	44330	0	0	0
1115	5716	5716	Category L	0.011962891	-0.023925781	-0.93579102	-0.01171875	-0.19335938	0.46459961	0.08	0	19/3/2018	19	3	2018	17:21:52	62512	0.5	17	21	52	0	0.059814453	3.515918	0.10107422	0	-0.92041016	38.64209	0.093505859	0	0	0	0	0	0	0	0	0	0.92602539	0.073974609	0.12817383	-0.089111328	-0.023681641	-0.015136719	0	44330	0	0	0
1116	5717	5717	Category L	0.023925781	-0.023925781	-0.93579102	-0.008544922	-0.18969727	0.4675293	0.08	0	19/3/2018	19	3	2018	17:21:52	62512	0.6	17	21	52	0	0.059814453	3.515918	0.10327148	0	-0.91918945	36.957764	0.084472656	0	0	0	0	0	0	0	0	0	0.92480469	0.075195313	0.12011719	-0.079345703	-0.023925781	-0.016357422	0	44330	0	0	0
1117	5718	5718	Category L	0.023925781	-0.011962891	-0.94799805	-0.016601563	-0.18969727	0.4675293	0.08	0	19/3/2018	19	3	2018	17:21:52	62512	0.7	17	21	52	0	0.059814453	3.515918	0.10522461	0.000488281	-0.91918945	34.171631	0.087158203	0	0	0	0	0	0	0	0	0	0.92504883	0.074951172	0.12255859	-0.081298828	-0.012451172	-0.028564453	0	44330	0	0	0
1118	5719	5719	Category L	0.011962891	0	-0.91186523	-0.011474609	-0.19287109	0.46655273	0.08	0	19/3/2018	19	3	2018	17:21:52	62512	0.8	17	21	52	0	0.059814453	3.515918	0.10693359	0.000732422	-0.91870117	31.109619	0.095214844	0	0	0	0	0	0	0	0	0	0.92480469	0.075195313	0.1027832	-0.094970703	-0.000732422	0.006835938	0	44330	0	0	0
1119	5720	5720	Category L	0.011962891	-0.023925781	-0.92382813	-0.011474609	-0.19482422	0.46948242	0.08	0	19/3/2018	19	3	2018	17:21:52	62512	0.9	17	21	52	0	0.059814453	3.515918	0.10888672	0.001708984	-0.91845703	26.422852	0.1003418	0	0	0	0	0	0	0	0	0	0.92504883	0.074951172	0.12768555	-0.096923828	-0.025634766	-0.005126953	0	44330	0	0	0
1120	5721	5721	Category L	0.023925781	-0.011962891	-0.92382813	-0.014160156	-0.19213867	0.4675293	0.08	0	19/3/2018	19	3	2018	17:21:53	62513	0	17	21	53	0	0.059814453	3.515918	0.1105957	0.002929688	-0.91796875	20.992188	0.088134766	0	0	0	0	0	0	0	0	0	0.92456055	0.075439453	0.10742188	-0.086669922	-0.014892578	-0.005615234	0	44330	0	0	0
1121	5722	5722	Category L	0	-0.023925781	-0.92382813	-0.014892578	-0.18945313	0.46655273	0.08	0	19/3/2018	19	3	2018	17:21:53	62513	0.1	17	21	53	0	0.059814453	3.515918	0.11230469	0.004150391	-0.91699219	16.018555	0.1159668	0	0	0	0	0	0	0	0	0	0.92382813	0.076171875	0.1472168	-0.11230469	-0.028076172	-0.006591797	0	44330	0	0	0
1122	5723	5723	Category L	0.011962891	-0.011962891	-0.91186523	-0.014160156	-0.19311523	0.46948242	0.08	0	19/3/2018	19	3	2018	17:21:53	62513	0.2	17	21	53	0	0.059814453	3.515918	0.11352539	0.005371094	-0.91625977	12.492188	0.10302734	0	0	0	0	0	0	0	0	0	0.92333984	0.076660156	0.12329102	-0.1015625	-0.017333984	0.004394531	0	44330	0	0	0
1123	5724	5724	Category L	0.023925781	0	-0.94799805	-0.014160156	-0.18432617	0.4675293	0.08	0	19/3/2018	19	3	2018	17:21:53	62513	0.3	17	21	53	0	0.059814453	3.515918	0.11523438	0.006835938	-0.91601563	9.4604492	0.096923828	0	0	0	0	0	0	0	0	0	0.9230957	0.076904297	0.13012695	-0.091308594	-0.006835938	-0.031738281	0	44330	0	0	0
1124	5725	5725	Category L	0.023925781	-0.011962891	-0.97192383	-0.016845703	-0.19042969	0.46655273	0.08	0	19/3/2018	19	3	2018	17:21:53	62513	0.4	17	21	53	0	0.059814453	3.515918	0.11669922	0.008300781	-0.91601563	6.4182129	0.11010742	0	0	0	0	0	0	0	0	0	0.92333984	0.076660156	0.16894531	-0.092773438	-0.020263672	-0.055664063	0	44330	0	0	0
1125	5726	5726	Category L	0.011962891	-0.023925781	-0.97192383	-0.006103516	-0.19335938	0.46777344	0.08	0	19/3/2018	19	3	2018	17:21:53	62513	0.5	17	21	53	0	0.059814453	3.515918	0.11816406	0.009277344	-0.91552734	4.9750977	0.12475586	0	0	0	0	0	0	0	0	0	0.9230957	0.076904297	0.19604492	-0.10620117	-0.033203125	-0.056152344	0	44330	0	0	0
1126	5727	5727	Category L	0.023925781	-0.011962891	-0.93579102	-0.008789063	-0.19238281	0.46337891	0.08	0	19/3/2018	19	3	2018	17:21:53	62513	0.6	17	21	53	0	0.059814453	3.515918	0.11987305	0.010742188	-0.91479492	4.7885742	0.10083008	0	0	0	0	0	0	0	0	0	0.92285156	0.077148438	0.1394043	-0.095947266	-0.022705078	-0.020751953	0	44330	0	0	0
1127	5728	5728	Category L	0.035888672	0	-0.91186523	-0.014892578	-0.1940918	0.46459961	0.08	0	19/3/2018	19	3	2018	17:21:53	62513	0.7	17	21	53	0	0.059814453	3.515918	0.12182617	0.011474609	-0.91479492	4.8569336	0.086914063	0	0	0	0	0	0	0	0	0	0.9230957	0.076904297	0.10083008	-0.0859375	-0.011474609	0.002929688	0	44330	0	0	0
1128	5729	5729	Category L	0.023925781	0	-0.94799805	-0.015869141	-0.1965332	0.46435547	0.08	0	19/3/2018	19	3	2018	17:21:53	62513	0.8	17	21	53	0	0.059814453	3.515918	0.12329102	0.013183594	-0.91479492	4.1103516	0.10546875	0	0	0	0	0	0	0	0	0	0.9230957	0.076904297	0.14550781	-0.099365234	-0.013183594	-0.032958984	0	44330	0	0	0
1129	5730	5730	Category L	0.095947266	0	-0.99584961	-0.013916016	-0.19677734	0.46655273	0.08	0	19/3/2018	19	3	2018	17:21:53	62513	0.9	17	21	53	0	0.059814453	3.515918	0.12475586	0.013427734	-0.91455078	3.0256348	0.087158203	0	0	0	0	0	0	0	0	0	0.9230957	0.076904297	0.12353516	-0.028808594	-0.013427734	-0.081054688	0	44330	0	0	0
1130	5731	5731	Category L	0.20385742	0.047851563	-1.0197754	-0.041503906	-0.19482422	0.4621582	0.08	0	19/3/2018	19	3	2018	17:21:54	62514	0	17	21	54	0	0.059814453	3.515918	0.1262207	0.014648438	-0.9140625	5.0500488	0.13500977	0	0	0	0	0	0	0	0	0	0.92285156	0.077148438	0.21606445	0.077392578	0.032958984	-0.10546875	0	44330	0	0	0
1131	5732	5732	Category L	0.21582031	0.083984375	-0.92382813	-0.088378906	-0.20654297	0.45263672	0.08	0	19/3/2018	19	3	2018	17:21:54	62514	0.1	17	21	54	0	0.059814453	3.515918	0.12768555	0.015869141	-0.9140625	8.7409668	0.11157227	0	0	0	0	0	0	0	0	0	0.9230957	0.076904297	0.16577148	0.087890625	0.067871094	-0.009521484	0	44330	0	0	0
1132	5733	5733	Category L	0.047851563	0.095947266	-0.80395508	-0.14794922	-0.2121582	0.4362793	0.08	0	19/3/2018	19	3	2018	17:21:54	62514	0.2	17	21	54	0	0.059814453	3.515918	0.12890625	0.016601563	-0.9140625	11.218994	0.15820313	0	0	0	0	0	0	0	0	0	0.92333984	0.076660156	0.27075195	-0.081054688	0.079101563	0.11010742	0	44330	0	0	0
1133	5734	5734	Category L	0.21582031	0.10791016	-0.83984375	-0.19360352	-0.22949219	0.41772461	0.08	0	19/3/2018	19	3	2018	17:21:54	62514	0.3	17	21	54	0	0.059814453	3.515918	0.13061523	0.017333984	-0.9140625	14.274414	0.14477539	0	0	0	0	0	0	0	0	0	0.92358398	0.076416016	0.25	0.084960938	0.090332031	0.07421875	0	44330	0	0	0
1134	5735	5735	Category L	0.20385742	0.047851563	-0.87597656	-0.21069336	-0.22851563	0.4152832	0.08	0	19/3/2018	19	3	2018	17:21:54	62514	0.4	17	21	54	0	0.059814453	3.515918	0.13208008	0.018066406	-0.91357422	18.296387	0.086181641	0	0	0	0	0	0	0	0	0	0.92333984	0.076660156	0.13891602	0.071533203	0.029541016	0.037597656	0	44330	0	0	0
1135	5736	5736	Category L	0.21582031	0.023925781	-0.93579102	-0.22265625	-0.2121582	0.41357422	0.08	0	19/3/2018	19	3	2018	17:21:54	62514	0.5	17	21	54	0	0.059814453	3.515918	0.13305664	0.018798828	-0.91333008	22.80835	0.085693359	0	0	0	0	0	0	0	0	0	0.92333984	0.076660156	0.10986328	0.082519531	0.004882813	-0.022216797	0	44330	0	0	0
1136	5737	5737	Category L	0.20385742	-0.035888672	-0.89990234	-0.23339844	-0.18920898	0.4128418	0.08	0	19/3/2018	19	3	2018	17:21:54	62514	0.6	17	21	54	0	0.059814453	3.515918	0.1340332	0.020019531	-0.9128418	24.712402	0.090332031	0	0	0	0	0	0	0	0	0	0.92285156	0.077148438	0.13867188	0.069580078	-0.055908203	0.012939453	0	44330	0	0	0
1137	5738	5738	Category L	0.20385742	-0.035888672	-0.89990234	-0.24291992	-0.19311523	0.40673828	0.08	0	19/3/2018	19	3	2018	17:21:54	62514	0.7	17	21	54	0	0.059814453	3.515918	0.13549805	0.021484375	-0.9128418	25.882813	0.090087891	0	0	0	0	0	0	0	0	0	0.9230957	0.076904297	0.13867188	0.068115234	-0.057373047	0.012939453	0	44330	0	0	0
1138	5739	5739	Category L	0.21582031	0.071777344	-0.89990234	-0.24487305	-0.19921875	0.40551758	0.08	0	19/3/2018	19	3	2018	17:21:54	62514	0.8	17	21	54	0	0.059814453	3.515918	0.13647461	0.022216797	-0.91259766	28.508545	0.093994141	0	0	0	0	0	0	0	0	0	0.9230957	0.076904297	0.14135742	0.079101563	0.049316406	0.012695313	0	44330	0	0	0
1139	5740	5740	Category L	0.21582031	0.095947266	-0.88793945	-0.24291992	-0.20361328	0.40844727	0.08	0	19/3/2018	19	3	2018	17:21:54	62514	0.9	17	21	54	0	0.059814453	3.515918	0.13769531	0.023193359	-0.91186523	30.682129	0.10913086	0	0	0	0	0	0	0	0	0	0.92260742	0.077392578	0.17456055	0.077880859	0.072509766	0.023925781	0	44330	0	0	0
1140	5741	5741	Category L	0.23999023	0.035888672	-0.91186523	-0.23925781	-0.20166016	0.41064453	0.08	0	19/3/2018	19	3	2018	17:21:55	62515	0	17	21	55	0	0.059814453	3.515918	0.13916016	0.023925781	-0.91186523	30.316406	0.10107422	0	0	0	0	0	0	0	0	0	0.92260742	0.077392578	0.11230469	0.10058594	0.01171875	0	0	44330	0	0	0
1141	5742	5742	Category L	0.20385742	0.071777344	-0.87597656	-0.23754883	-0.20288086	0.40649414	0.08	0	19/3/2018	19	3	2018	17:21:55	62515	0.1	17	21	55	0	0.059814453	3.515918	0.14038086	0.025146484	-0.91137695	28.513184	0.0859375	0	0	0	0	0	0	0	0	0	0.92236328	0.077636719	0.14501953	0.063232422	0.046386719	0.035400391	0	44330	0	0	0
1142	5743	5743	Category L	0.20385742	0.095947266	-0.88793945	-0.2434082	-0.20483398	0.40722656	0.08	0	19/3/2018	19	3	2018	17:21:55	62515	0.2	17	21	55	0	0.059814453	3.515918	0.14208984	0.026611328	-0.91113281	27.010742	0.095458984	0	0	0	0	0	0	0	0	0	0.92236328	0.077636719	0.15405273	0.061767578	0.069091797	0.023193359	0	44330	0	0	0
1143	5744	5744	Category L	0.21582031	0.095947266	-0.87597656	-0.24121094	-0.20751953	0.40722656	0.08	0	19/3/2018	19	3	2018	17:21:55	62515	0.3	17	21	55	0	0.059814453	3.515918	0.14331055	0.027587891	-0.91064453	23.895996	0.10522461	0	0	0	0	0	0	0	0	0	0.92211914	0.077880859	0.17529297	0.072265625	0.068115234	0.034667969	0	44330	0	0	0
1144	5745	5745	Category L	0.2277832	0.071777344	-0.91186523	-0.2409668	-0.20410156	0.41137695	0.08	0	19/3/2018	19	3	2018	17:21:55	62515	0.4	17	21	55	0	0.059814453	3.515918	0.14428711	0.028564453	-0.91064453	19.882568	0.09375	0	0	0	0	0	0	0	0	0	0.92236328	0.077636719	0.12744141	0.083251953	0.04296875	-0.000976563	0	44330	0	0	0
1145	5746	5746	Category L	0.20385742	0.071777344	-0.92382813	-0.23413086	-0.20507813	0.40429688	0.08	0	19/3/2018	19	3	2018	17:21:55	62515	0.5	17	21	55	0	0.059814453	3.515918	0.14550781	0.029296875	-0.91064453	15.195313	0.072998047	0	0	0	0	0	0	0	0	0	0.92285156	0.077148438	0.11352539	0.058105469	0.042236328	-0.012939453	0	44330	0	0	0
1146	5747	5747	Category L	0.20385742	0.047851563	-0.87597656	-0.23339844	-0.20629883	0.40917969	0.08	0	19/3/2018	19	3	2018	17:21:55	62515	0.6	17	21	55	0	0.059814453	3.515918	0.14672852	0.030029297	-0.91040039	11.951416	0.068847656	0	0	0	0	0	0	0	0	0	0.92260742	0.077392578	0.10913086	0.056884766	0.017578125	0.034423828	0	44330	0	0	0
1147	5748	5748	Category L	0.20385742	0.035888672	-0.87597656	-0.23486328	-0.19897461	0.41064453	0.08	0	19/3/2018	19	3	2018	17:21:55	62515	0.7	17	21	55	0	0.060302734	3.4853027	0.14868164	0.030761719	-0.91015625	8.6850586	0.065185547	0	0	0	0	0	0	0	0	0	0.92285156	0.077148438	0.094482422	0.054931641	0.004882813	0.034179688	0	44330	0	0	0
1148	5749	5749	Category L	0.21582031	0.071777344	-0.87597656	-0.2331543	-0.20410156	0.41333008	0.08	0	19/3/2018	19	3	2018	17:21:55	62515	0.8	17	21	55	0	0.060302734	3.4853027	0.15063477	0.031982422	-0.91015625	5.2099609	0.083496094	0	0	0	0	0	0	0	0	0	0.9230957	0.076904297	0.13891602	0.064941406	0.039550781	0.034179688	0	44330	0	0	0
1149	5750	5750	Category L	0.2277832	0.023925781	-0.92382813	-0.23486328	-0.20751953	0.41064453	0.08	0	19/3/2018	19	3	2018	17:21:55	62515	0.9	17	21	55	0	0.060302734	3.4853027	0.15380859	0.032714844	-0.91040039	3.1040039	0.075439453	0	0	0	0	0	0	0	0	0	0.92382813	0.076171875	0.095947266	0.073730469	-0.008789063	-0.013183594	0	44330	0	0	0
1150	5751	5751	Category L	0.21582031	0.071777344	-0.93579102	-0.23144531	-0.19897461	0.41381836	0.08	0	19/3/2018	19	3	2018	17:21:56	62516	0	17	21	56	0	0.060302734	3.4853027	0.15600586	0.032958984	-0.90917969	0.91381836	0.075927734	0	0	0	0	0	0	0	0	0	0.92285156	0.077148438	0.125	0.059570313	0.038574219	-0.026367188	0	44330	0	0	0
1151	5752	5752	Category L	0.20385742	0.083984375	-0.88793945	-0.22973633	-0.20361328	0.41162109	0.08	0	19/3/2018	19	3	2018	17:21:56	62516	0.1	17	21	56	0	0.060302734	3.4853027	0.15820313	0.033691406	-0.90771484	0.56811523	0.0703125	0	0	0	0	0	0	0	0	0	0.92211914	0.077880859	0.11547852	0.045410156	0.050048828	0.019775391	0	44330	0	0	0
1152	5753	5753	Category L	0.20385742	0.083984375	-0.89990234	-0.23046875	-0.19726563	0.41259766	0.08	0	19/3/2018	19	3	2018	17:21:56	62516	0.2	17	21	56	0	0.060302734	3.4853027	0.16137695	0.034667969	-0.90771484	0.90234375	0.065185547	0	0	0	0	0	0	0	0	0	0.92260742	0.077392578	0.099121094	0.042236328	0.049072266	0.0078125	0	44330	0	0	0
1153	5754	5754	Category L	0.20385742	0.10791016	-0.87597656	-0.23120117	-0.20336914	0.41259766	0.08	0	19/3/2018	19	3	2018	17:21:56	62516	0.3	17	21	56	0	0.060302734	3.4853027	0.1640625	0.037597656	-0.90795898	0.61254883	0.086669922	0	0	0	0	0	0	0	0	0	0.92333984	0.076660156	0.14160156	0.039550781	0.070068359	0.031982422	0	44330	0	0	0
1154	5755	5755	Category L	0.20385742	0.083984375	-0.89990234	-0.22973633	-0.20068359	0.41674805	0.08	0	19/3/2018	19	3	2018	17:21:56	62516	0.4	17	21	56	0	0.060302734	3.4853027	0.16381836	0.041748047	-0.91162109	0.8840332	0.059326172	0	0	0	0	0	0	0	0	0	0.92724609	0.072753906	0.093994141	0.039794922	0.041992188	0.01171875	0	44330	0	0	0
1155	5756	5756	Category L	0.21582031	0.035888672	-0.87597656	-0.22631836	-0.20263672	0.41357422	0.08	0	19/3/2018	19	3	2018	17:21:56	62516	0.5	17	21	56	0	0.060302734	3.4853027	0.16381836	0.044921875	-0.91723633	1.2983398	0.066894531	0	0	0	0	0	0	0	0	0	0.93286133	0.067138672	0.10229492	0.051757813	-0.009033203	0.041259766	0	44330	0	0	0
1156	5757	5757	Category L	0.20385742	0.047851563	-0.89990234	-0.22973633	-0.19824219	0.41455078	0.08	0	19/3/2018	19	3	2018	17:21:56	62516	0.6	17	21	56	0	0.060302734	3.4853027	0.16210938	0.045410156	-0.91210938	1.2539063	0.043457031	0	0	0	0	0	0	0	0	0	0.92749023	0.072509766	0.056152344	0.041503906	0.002197266	0.012207031	0	44330	0	0	0
1157	5758	5758	Category L	0.20385742	0.023925781	-0.91186523	-0.22802734	-0.20361328	0.41552734	0.08	0	19/3/2018	19	3	2018	17:21:56	62516	0.7	17	21	56	0	0.060302734	3.4853027	0.1628418	0.040039063	-0.91650391	0.73095703	0.043945313	0	0	0	0	0	0	0	0	0	0.93164063	0.068359375	0.061523438	0.040771484	-0.016113281	0.004638672	0	44330	0	0	0
1158	5759	5759	Category L	0.20385742	0.047851563	-0.92382813	-0.22875977	-0.19995117	0.41381836	0.08	0	19/3/2018	19	3	2018	17:21:56	62516	0.8	17	21	56	0	0.060302734	3.4853027	0.1628418	0.034423828	-0.92089844	0.92114258	0.04296875	0	0	0	0	0	0	0	0	0	0.93579102	0.064208984	0.056884766	0.040771484	0.013183594	-0.002685547	0	44330	0	0	0
1159	5760	5760	Category L	0.20385742	0.083984375	-0.88793945	-0.22631836	-0.20507813	0.4128418	0.08	0	19/3/2018	19	3	2018	17:21:56	62516	0.9	17	21	56	0	0.060302734	3.4853027	0.16210938	0.033935547	-0.91894531	1.2641602	0.072021484	0	0	0	0	0	0	0	0	0	0.93383789	0.066162109	0.12280273	0.041503906	0.049804688	0.031005859	0	44330	0	0	0
1160	5761	5761	Category L	0.2277832	0.047851563	-0.89990234	-0.22705078	-0.20166016	0.41772461	0.08	0	19/3/2018	19	3	2018	17:21:57	62517	0	17	21	57	0	0.060302734	3.4853027	0.1640625	0.034423828	-0.91650391	1.1413574	0.067138672	0	0	0	0	0	0	0	0	0	0.93188477	0.068115234	0.093505859	0.063476563	0.013183594	0.016601563	0	44330	0	0	0
1161	5762	5762	Category L	0.19189453	0.035888672	-0.89990234	-0.2277832	-0.19897461	0.41577148	0.08	0	19/3/2018	19	3	2018	17:21:57	62517	0.1	17	21	57	0	0.060302734	3.4853027	0.16723633	0.032226563	-0.92626953	1.5322266	0.036132813	0	0	0	0	0	0	0	0	0	0.94189453	0.058105469	0.0546875	0.024414063	0.003417969	0.026367188	0	44330	0	0	0
1162	5763	5763	Category L	0.20385742	0.083984375	-0.89990234	-0.22631836	-0.19726563	0.41186523	0.08	0	19/3/2018	19	3	2018	17:21:57	62517	0.2	17	21	57	0	0.060302734	3.4853027	0.16918945	0.030029297	-0.91870117	2.2780762	0.06640625	0	0	0	0	0	0	0	0	0	0.93457031	0.065429688	0.10693359	0.034423828	0.053710938	0.018798828	0	44330	0	0	0
1163	5764	5764	Category L	0.20385742	0.059814453	-0.91186523	-0.21923828	-0.20092773	0.41577148	0.08	0	19/3/2018	19	3	2018	17:21:57	62517	0.3	17	21	57	0	0.060302734	3.4853027	0.16796875	0.029296875	-0.90454102	3.0605469	0.047363281	0	0	0	0	0	0	0	0	0	0.92041016	0.079589844	0.073486328	0.035644531	0.030273438	-0.007080078	0	44330	0	0	0
1164	5765	5765	Category L	0.20385742	0.035888672	-0.88793945	-0.22167969	-0.20410156	0.41870117	0.08	0	19/3/2018	19	3	2018	17:21:57	62517	0.4	17	21	57	0	0.060302734	3.4853027	0.16992188	0.023925781	-0.91381836	3.4770508	0.044189453	0	0	0	0	0	0	0	0	0	0.92993164	0.070068359	0.071533203	0.033691406	0.01171875	0.025878906	0	44330	0	0	0
1165	5766	5766	Category L	0.21582031	0.059814453	-0.87597656	-0.22412109	-0.19775391	0.41894531	0.08	0	19/3/2018	19	3	2018	17:21:57	62517	0.5	17	21	57	0	0.060302734	3.4853027	0.17041016	0.024658203	-0.91235352	2.8632813	0.067871094	0	0	0	0	0	0	0	0	0	0.9284668	0.071533203	0.11669922	0.045166016	0.034912109	0.036376953	0	44330	0	0	0
1166	5767	5767	Category L	0.21582031	0.023925781	-0.88793945	-0.21899414	-0.20336914	0.41699219	0.08	0	19/3/2018	19	3	2018	17:21:57	62517	0.6	17	21	57	0	0.060302734	3.4853027	0.1784668	0.031005859	-0.92871094	2.4580078	0.055664063	0	0	0	0	0	0	0	0	0	0.94628906	0.053710938	0.085205078	0.037109375	-0.007080078	0.040771484	0	44330	0	0	0
1167	5768	5768	Category L	0.19189453	0.083984375	-0.89990234	-0.21826172	-0.20263672	0.41552734	0.08	0	19/3/2018	19	3	2018	17:21:57	62517	0.7	17	21	57	0	0.060302734	3.4853027	0.17553711	0.030517578	-0.92700195	2.6716309	0.062011719	0	0	0	0	0	0	0	0	0	0.9440918	0.055908203	0.096679688	0.016113281	0.053222656	0.027099609	0	44330	0	0	0
1168	5769	5769	Category L	0.19189453	0.011962891	-0.89990234	-0.21777344	-0.20019531	0.41992188	0.08	0	19/3/2018	19	3	2018	17:21:57	62517	0.8	17	21	57	0	0.060302734	3.4853027	0.17041016	0.029296875	-0.92456055	1.982666	0.036865234	0	0	0	0	0	0	0	0	0	0.94067383	0.059326172	0.063476563	0.021240234	-0.017333984	0.024658203	0	44330	0	0	0
1169	5770	5770	Category L	0.20385742	0.047851563	-0.89990234	-0.22607422	-0.19995117	0.42382813	0.08	0	19/3/2018	19	3	2018	17:21:57	62517	0.9	17	21	57	0	0.060302734	3.4853027	0.18066406	0.026611328	-0.93701172	1.8515625	0.048583984	0	0	0	0	0	0	0	0	0	0.95483398	0.045166016	0.081542969	0.022949219	0.020996094	0.037109375	0	44330	0	0	0
1170	5771	5771	Category L	0.20385742	0.071777344	-0.89990234	-0.21533203	-0.20385742	0.41894531	0.08	0	19/3/2018	19	3	2018	17:21:58	62518	0	17	21	58	0	0.060302734	3.4853027	0.17822266	0.026367188	-0.92504883	2.3696289	0.057861328	0	0	0	0	0	0	0	0	0	0.94262695	0.057373047	0.096191406	0.025390625	0.045166016	0.025146484	0	44330	0	0	0
1171	5772	5772	Category L	0.21582031	0.035888672	-0.91186523	-0.21533203	-0.20239258	0.4206543	0.08	0	19/3/2018	19	3	2018	17:21:58	62518	0.1	17	21	58	0	0.060302734	3.4853027	0.17431641	0.031494141	-0.92626953	3.1633301	0.043945313	0	0	0	0	0	0	0	0	0	0.94287109	0.057128906	0.060058594	0.041259766	0.004150391	0.014404297	0	44330	0	0	0
1172	5773	5773	Category L	0.20385742	0.047851563	-0.91186523	-0.20678711	-0.20068359	0.42114258	0.08	0	19/3/2018	19	3	2018	17:21:58	62518	0.2	17	21	58	0	0.060302734	3.4853027	0.17041016	0.030517578	-0.9152832	3.515625	0.037597656	0	0	0	0	0	0	0	0	0	0.93164063	0.068359375	0.054199219	0.033203125	0.017089844	0.003417969	0	44330	0	0	0
1173	5774	5774	Category L	0.20385742	0.047851563	-0.87597656	-0.21313477	-0.20361328	0.42089844	0.08	0	19/3/2018	19	3	2018	17:21:58	62518	0.3	17	21	58	0	0.060302734	3.4853027	0.18041992	0.025390625	-0.92895508	2.8503418	0.062011719	0	0	0	0	0	0	0	0	0	0.9465332	0.053466797	0.098388672	0.023193359	0.022216797	0.052978516	0	44330	0	0	0
1174	5775	5775	Category L	0.19189453	0.047851563	-0.93579102	-0.20947266	-0.20629883	0.41992188	0.08	0	19/3/2018	19	3	2018	17:21:58	62518	0.4	17	21	58	0	0.060302734	3.4853027	0.17504883	0.0234375	-0.92456055	2.3676758	0.031494141	0	0	0	0	0	0	0	0	0	0.94116211	0.058837891	0.052001953	0.016601563	0.024169922	-0.010986328	0	44330	0	0	0
1175	5776	5776	Category L	0.19189453	0.059814453	-0.89990234	-0.20678711	-0.20776367	0.42089844	0.08	0	19/3/2018	19	3	2018	17:21:58	62518	0.5	17	21	58	0	0.060302734	3.4853027	0.17041016	0.023681641	-0.91503906	2.3901367	0.044433594	0	0	0	0	0	0	0	0	0	0.9309082	0.069091797	0.072265625	0.021240234	0.035888672	0.015136719	0	44330	0	0	0
1176	5777	5777	Category L	0.19189453	0.071777344	-0.92382813	-0.20385742	-0.20947266	0.42382813	0.08	0	19/3/2018	19	3	2018	17:21:58	62518	0.6	17	21	58	0	0.060302734	3.4853027	0.17504883	0.025390625	-0.92358398	2.2370605	0.049072266	0	0	0	0	0	0	0	0	0	0.94042969	0.059570313	0.062988281	0.016601563	0.046142578	0	0	44330	0	0	0
1177	5778	5778	Category L	0.20385742	0.047851563	-0.91186523	-0.20166016	-0.20410156	0.42089844	0.08	0	19/3/2018	19	3	2018	17:21:58	62518	0.7	17	21	58	0	0.060302734	3.4853027	0.17236328	0.025390625	-0.9128418	1.9575195	0.038330078	0	0	0	0	0	0	0	0	0	0.92919922	0.070800781	0.0546875	0.03125	0.022216797	0.000976563	0	44330	0	0	0
1178	5779	5779	Category L	0.20385742	0.047851563	-0.87597656	-0.20336914	-0.20239258	0.42431641	0.08	0	19/3/2018	19	3	2018	17:21:58	62518	0.8	17	21	58	0	0.060302734	3.4853027	0.17700195	0.01953125	-0.93139648	2.4387207	0.067626953	0	0	0	0	0	0	0	0	0	0.94824219	0.051757813	0.11035156	0.026611328	0.028076172	0.055419922	0	44330	0	0	0
1179	5780	5780	Category L	0.21582031	0.035888672	-0.89990234	-0.20947266	-0.20068359	0.41894531	0.08	0	19/3/2018	19	3	2018	17:21:58	62518	0.9	17	21	58	0	0.060302734	3.4853027	0.17382813	0.019287109	-0.92138672	2.7216797	0.049804688	0	0	0	0	0	0	0	0	0	0.93774414	0.062255859	0.079833984	0.041748047	0.016357422	0.021484375	0	44330	0	0	0
1180	5781	5781	Category L	0.20385742	0.035888672	-0.89990234	-0.20166016	-0.20166016	0.42236328	0.08	0	19/3/2018	19	3	2018	17:21:59	62519	0	17	21	59	0	0.060302734	3.4853027	0.16918945	0.020751953	-0.91796875	2.9648438	0.041748047	0	0	0	0	0	0	0	0	0	0.93359375	0.06640625	0.067626953	0.034423828	0.014892578	0.018066406	0	44330	0	0	0
1181	5782	5782	Category L	0.19189453	0.047851563	-0.89990234	-0.20678711	-0.19824219	0.42041016	0.08	0	19/3/2018	19	3	2018	17:21:59	62519	0.1	17	21	59	0	0.060302734	3.4853027	0.16918945	0.020019531	-0.91577148	2.6357422	0.038818359	0	0	0	0	0	0	0	0	0	0.93139648	0.068603516	0.065917969	0.022460938	0.027587891	0.015869141	0	44330	0	0	0
1182	5783	5783	Category L	0.19189453	0.047851563	-0.88793945	-0.20068359	-0.20263672	0.42333984	0.08	0	19/3/2018	19	3	2018	17:21:59	62519	0.2	17	21	59	0	0.060302734	3.4853027	0.16625977	0.017822266	-0.90478516	1.8479004	0.042724609	0	0	0	0	0	0	0	0	0	0.92016602	0.079833984	0.072265625	0.025390625	0.029785156	0.016845703	0	44330	0	0	0
1183	5784	5784	Category L	0.19189453	0.059814453	-0.92382813	-0.2019043	-0.20019531	0.41601563	0.08	0	19/3/2018	19	3	2018	17:21:59	62519	0.3	17	21	59	0	0.060302734	3.4853027	0.16650391	0.01171875	-0.91650391	1.7387695	0.054443359	0	0	0	0	0	0	0	0	0	0.93164063	0.068359375	0.080078125	0.025146484	0.047851563	-0.007080078	0	44330	0	0	0
1184	5785	5785	Category L	0.17993164	0.047851563	-0.92382813	-0.20678711	-0.20166016	0.42333984	0.08	0	19/3/2018	19	3	2018	17:21:59	62519	0.4	17	21	59	0	0.060302734	3.4853027	0.16064453	0.009765625	-0.90771484	1.7561035	0.045166016	0	0	0	0	0	0	0	0	0	0.921875	0.078125	0.072753906	0.019042969	0.037841797	-0.015869141	0	44330	0	0	0
1185	5786	5786	Category L	0.20385742	0.023925781	-0.89990234	-0.19970703	-0.21484375	0.41772461	0.08	0	19/3/2018	19	3	2018	17:21:59	62519	0.5	17	21	59	0	0.060058594	3.5046387	0.15698242	0.011230469	-0.9074707	1.9851074	0.048828125	0	0	0	0	0	0	0	0	0	0.92089844	0.079101563	0.066894531	0.046630859	0.012451172	0.007568359	0	44330	0	0	0
1186	5787	5787	Category L	0.20385742	0.035888672	-0.89990234	-0.19970703	-0.20678711	0.42529297	0.08	0	19/3/2018	19	3	2018	17:21:59	62519	0.6	17	21	59	0	0.060058594	3.5046387	0.15771484	0.009521484	-0.91333008	2.1884766	0.0546875	0	0	0	0	0	0	0	0	0	0.92675781	0.073242188	0.0859375	0.045898438	0.026123047	0.013427734	0	44330	0	0	0
1187	5788	5788	Category L	0.20385742	0.059814453	-0.86376953	-0.19873047	-0.20532227	0.42407227	0.08	0	19/3/2018	19	3	2018	17:21:59	62519	0.7	17	21	59	0	0.060058594	3.5046387	0.16577148	0.008300781	-0.93041992	1.7480469	0.092529297	0	0	0	0	0	0	0	0	0	0.9453125	0.0546875	0.15625	0.037841797	0.051269531	0.066650391	0	44330	0	0	0
1188	5789	5789	Category L	0.20385742	0.047851563	-0.88793945	-0.19799805	-0.2043457	0.42700195	0.08	0	19/3/2018	19	3	2018	17:21:59	62519	0.8	17	21	59	0	0.060058594	3.5046387	0.16821289	0.0078125	-0.93237305	1.125	0.069580078	0	0	0	0	0	0	0	0	0	0.94750977	0.052490234	0.11987305	0.035400391	0.039794922	0.044433594	0	44330	0	0	0
1189	5790	5790	Category L	0.19189453	0.023925781	-0.91186523	-0.19873047	-0.19995117	0.42724609	0.08	0	19/3/2018	19	3	2018	17:21:59	62519	0.9	17	21	59	0	0.060058594	3.5046387	0.16357422	0.005859375	-0.92700195	0.33203125	0.036621094	0	0	0	0	0	0	0	0	0	0.94140625	0.05859375	0.061279297	0.028076172	0.017822266	0.015136719	0	44330	0	0	0
1190	5791	5791	Category L	0.19189453	0.035888672	-0.91186523	-0.20483398	-0.20068359	0.42724609	0.08	0	19/3/2018	19	3	2018	17:22:00	62520	0	17	22	0	0	0.060058594	3.5046387	0.16357422	0.006103516	-0.93603516	12.469971	0.047363281	0	0	0	0	0	0	0	0	0	0.95019531	0.049804688	0.08203125	0.028076172	0.029541016	0.024169922	0	44330	0	0	0
1191	5792	5792	Category L	0.19189453	0.023925781	-0.94799805	-0.19873047	-0.20263672	0.42529297	0.08	0	19/3/2018	19	3	2018	17:22:00	62520	0.1	17	22	0	0	0.060058594	3.5046387	0.16040039	0.005615234	-0.92456055	31.027832	0.04296875	0	0	0	0	0	0	0	0	0	0.93847656	0.061523438	0.072753906	0.03125	0.018066406	-0.023193359	0	44330	0	0	0
1192	5793	5793	Category L	0.19189453	0.059814453	-0.91186523	-0.19433594	-0.20288086	0.4284668	0.08	0	19/3/2018	19	3	2018	17:22:00	62520	0.2	17	22	0	0	0.060058594	3.5046387	0.15600586	0.000244141	-0.93603516	61.851807	0.073486328	0	0	0	0	0	0	0	0	0	0.94897461	0.051025391	0.11938477	0.035644531	0.059326172	0.024169922	0	44330	0	0	0
1193	5794	5794	Category J	-0.047851563	0.2277832	-1.1999512	-0.020996094	0.29589844	0.44311523	0.08	0	19/3/2018	19	3	2018	17:50:44	64244	0.4	17	50	44	0	0.059814453	3.4820801	0.16308594	-0.001464844	-0.94018555	96.23584	0.40551758	0	0	0	0	0	0	0	0	0	0.9543457	0.045654297	0.69995117	-0.2109375	0.22924805	-0.25952148	0	44330	0	0	0
1194	5795	5795	Category J	0.035888672	0.20385742	-1.3918457	0.11181641	0.29931641	0.42431641	0.08	0	19/3/2018	19	3	2018	17:50:44	64244	0.5	17	50	44	0	0.059814453	3.4820801	0.16040039	-0.002929688	-0.93115234	124.51221	0.52001953	0	0	0	0	0	0	0	0	0	0.94482422	0.055175781	0.79199219	-0.12451172	0.20678711	-0.46044922	0	44330	0	0	0
1195	5796	5796	Category J	-0.13183594	0.011962891	-0.51586914	0.098388672	0.26660156	0.44189453	0.08	0	19/3/2018	19	3	2018	17:50:44	64244	0.6	17	50	44	0	0.059814453	3.4820801	0.15771484	-0.0078125	-0.93579102	142.32935	0.51049805	0	0	0	0	0	0	0	0	0	0.94897461	0.051025391	0.72949219	-0.28955078	0.019775391	0.41992188	0	44330	0	0	0
1196	5797	5797	Category J	0.095947266	-0.45581055	-1.2839355	0.056396484	0.22753906	0.46313477	0.08	0	19/3/2018	19	3	2018	17:50:44	64244	0.7	17	50	44	0	0.059814453	3.4820801	0.15795898	-0.009033203	-0.93237305	150.41919	0.5715332	0	0	0	0	0	0	0	0	0	0.94580078	0.054199219	0.86010742	-0.062011719	-0.4465332	-0.35131836	0	44330	0	0	0
1197	5798	5798	Category J	0.011962891	-0.45581055	-1.3078613	0.15356445	0.19042969	0.45727539	0.08	0	19/3/2018	19	3	2018	17:50:44	64244	0.8	17	50	44	0	0.059814453	3.4820801	0.15722656	-0.011962891	-0.92919922	153.9104	0.60107422	0	0	0	0	0	0	0	0	0	0.94238281	0.057617188	0.9675293	-0.14526367	-0.44360352	-0.37841797	0	44330	0	0	0
1198	5799	5799	Category J	-0.047851563	-0.047851563	-0.75585938	0.12841797	0.20166016	0.46313477	0.08	0	19/3/2018	19	3	2018	17:50:44	64244	0.9	17	50	44	0	0.059814453	3.4820801	0.15258789	-0.015625	-0.93774414	155.01099	0.27270508	0	0	0	0	0	0	0	0	0	0.95043945	0.049560547	0.41479492	-0.20043945	-0.031982422	0.18188477	0	44330	0	0	0
1199	5800	5800	Category J	0.16796875	0.023925781	-0.73193359	0.11645508	0.22583008	0.45507813	0.08	0	19/3/2018	19	3	2018	17:50:45	64245	0	17	50	45	0	0.059814453	3.4820801	0.15112305	-0.018310547	-0.9362793	153.64136	0.20922852	0	0	0	0	0	0	0	0	0	0.94848633	0.051513672	0.26318359	0.016601563	0.042236328	0.2043457	0	44330	0	0	0
1200	5801	5801	Category J	0.27587891	-0.19189453	-1.7038574	0.15063477	0.24633789	0.44189453	0.08	0	19/3/2018	19	3	2018	17:50:45	64245	0.1	17	50	45	0	0.059814453	3.4820801	0.15063477	-0.020507813	-0.93579102	153.91602	0.79663086	0	0	0	0	0	0	0	0	0	0.94799805	0.052001953	1.0644531	0.125	-0.17114258	-0.76782227	0	44330	0	0	0
1201	5802	5802	Category J	0.16796875	-0.19189453	-0.31176758	0.071777344	0.27099609	0.44042969	0.08	0	19/3/2018	19	3	2018	17:50:45	64245	0.2	17	50	45	0	0.059814453	3.4820801	0.14648438	-0.021728516	-0.94262695	154.16772	0.65356445	0	0	0	0	0	0	0	0	0	0.95410156	0.045898438	0.82226563	0.021240234	-0.16992188	0.63085938	0	44330	0	0	0
1202	5803	5803	Category J	-0.083984375	-0.083984375	0.2277832	-0.040039063	0.22290039	0.47875977	0.08	0	19/3/2018	19	3	2018	17:50:45	64245	0.3	17	50	45	0	0.059814453	3.4820801	0.14501953	-0.022460938	-0.93945313	128.96533	1.190918	0	0	0	0	0	0	0	0	0	0.95068359	0.049316406	1.4577637	-0.22900391	-0.061279297	1.1672363	0	44330	0	0	0
1203	5804	5804	Category J	0.16796875	-0.41992188	-1.7038574	0.005615234	0.20263672	0.48413086	0.08	0	19/3/2018	19	3	2018	17:50:45	64245	0.4	17	50	45	0	0.059814453	3.4820801	0.14477539	-0.022949219	-0.94262695	93.836182	0.85864258	0	0	0	0	0	0	0	0	0	0.95385742	0.046142578	1.1809082	0.022949219	-0.39672852	-0.76098633	0	44330	0	0	0
1204	5805	5805	Category J	0.071777344	0.035888672	-0.85180664	0.080078125	0.21582031	0.46826172	0.08	0	19/3/2018	19	3	2018	17:50:45	64245	0.5	17	50	45	0	0.059814453	3.4820801	0.14404297	-0.024414063	-0.94238281	57.897217	0.13085938	0	0	0	0	0	0	0	0	0	0.95361328	0.046386719	0.22363281	-0.072265625	0.060302734	0.090576172	0	44330	0	0	0
1205	5806	5806	Category J	0.64794922	0.49194336	-2.2797852	0.071289063	0.25415039	0.45385742	0.08	0	19/3/2018	19	3	2018	17:50:45	64245	0.6	17	50	45	0	0.059814453	3.4820801	0.1340332	-0.027587891	-0.94116211	17.758789	1.5249023	0	0	0	0	0	0	0	0	0	0.95117188	0.048828125	2.3718262	0.51367188	0.51953125	-1.3383789	0	44330	0	0	0
1206	5807	5807	Category J	-0.20385742	-0.047851563	-0.80395508	-0.054443359	0.23706055	0.46582031	0.08	0	19/3/2018	19	3	2018	17:50:45	64245	0.7	17	50	45	0	0.059814453	3.4820801	0.12866211	-0.026123047	-0.93823242	2.0688477	0.35913086	0	0	0	0	0	0	0	0	0	0.94726563	0.052734375	0.48828125	-0.33251953	-0.021484375	0.13427734	0	44330	0	0	0
[truncated: 10,548 more rows]
[truncated: 29 more columns]
