# Supplementary material for: Development of a multisensor biologging collar and analytical techniques to describe high‐resolution spatial behavior in free‐ranging terrestrial mammals
Source: Ecol Evol. 2024 Sep 23;14(9):e70264. doi: 10.1002/ece3.70264 (PMC11420106; doi:10.1002/ece3.70264)
Supplement: Supplementary file 1 — Appendix S1 [file ECE3-14-e70264-s001.zip › doi_10_5061_dryad_jdfn2z3hv__v20240620/B5_S32_Header.csv]

Split no.	Bookmark number	Category	Pointer	Day#	Time(hh:mm:ss)	Total Event start	Event start	Number events	Duration(s)	Sum VeDBA	Mean VeDBA	Mean Dyn AccX	Mean Dyn AccY	Mean Dyn AccZ	Sum VeSBA	Mean VeSBA	Mean smth AccX	Mean smth AccY	Mean smth AccZ	VeDBA_Var	VeDBA_SD	VeSBA_Var	VeSBA_SD	Mean Animal g	Sum Animal g	Animal g_Var	Animal g_SD	Acc_x_Var	Acc_x_SD	Acc_y_Var	Acc_y_SD	Acc_z_Var	Acc_z_SD	Predominant freq, Hz	Smth press val	Max pressure val	Min pressure val	Grd air press	Altitude begin	Altitude end	Delta max/min altitude
1	2	Category J	48	22	13:45:23	49	49	68	6.7	27.1775	0.75493	-0.0734049	0.0333727	0.00832113	32.613	0.905918	0.151693	0.0251329	-0.892463	0.199748	0.446931	1.36E-05	0.00368285	0.0940823	3.38696	1.36E-05	0.00368285	0.104492	0.323253	0.0355632	0.188582	0.597717	0.773122	0	7	0	0	1000	44330	44330	0
1	3	Category L	116	22	16:06:07	117	117	73	7.2	4.07397	0.0558079	0.0461693	0.00136117	0.00839442	67.2639	0.921424	0.186243	0.0646036	-0.899839	0.0413333	0.203306	0.00013712	0.0117098	0.0785765	5.73608	0.00013712	0.0117098	0.00260863	0.0510747	0.000324406	0.0180113	0.000394638	0.0198655	0	7	0	0	1000	44330	44330	0
1	4	Category J	189	22	16:06:43	190	190	64	6.3	48.4893	0.757645	-0.0189171	-0.00363159	-0.0167923	59.9038	0.935997	0.0187454	0.00791168	-0.933056	0.147964	0.384662	0.000137329	0.0117188	0.064003	4.09619	0.000110626	0.0105179	0.0788231	0.280755	0.0307388	0.175325	0.573044	0.756997	0	7	0	0	1000	44330	44330	0
1	5	Category L	253	22	16:51:17	254	254	42	4.1	3.21777	0.0766137	-0.0534494	0.00667318	0.0477121	41.4822	0.987671	-0.0798572	-0.0185663	-0.984137	0.105457	0.324742	0.000517346	0.0227452	0.0175839	0.738525	0.000249953	0.0158099	0.0031157	0.0558185	0.00016276	0.0127578	0.00260417	0.051031	0	7	0	0	1000	44330	44330	0
1	6	Category J	295	22	16:51:23	296	296	69	6.801	51.8303	0.751164	-0.0168952	-0.0142734	-0.0206069	64.7891	0.938972	0.0271633	0.00108625	-0.937082	0.13513	0.3676	0.000120301	0.0109682	0.0610281	4.21094	0.000123839	0.0111283	0.0717561	0.267873	0.0274039	0.165541	0.564478	0.751317	0	7	0	0	1000	44330	44330	0
1	7	Category L	364	22	17:03:42	365	365	45	4.4	3.9834	0.08852	0.0781467	0.0265842	0.0154405	41.2034	0.91563	0.158572	0.0512207	-0.899837	0.0371691	0.192793	7.05E-05	0.00839819	0.0843696	3.79663	7.05E-05	0.00839819	0.00732422	0.0855816	0.00102539	0.0320217	0.000477431	0.0218502	0	7	0	0	1000	44330	44330	0
1	8	Category E	409	22	17:03:47	410	410	59	5.8	15.731	0.266626	-0.0138705	-0.0126208	-0.00216002	54.6514	0.926294	0.188981	0.014574	-0.906544	0.0199409	0.141212	0	0	0.0737056	4.34863	0	0	0.0329548	0.181535	0.00904976	0.0951302	0.0444336	0.210793	0	7	0	0	1000	44330	44330	0
1	9	Category L	468	22	17:04:20	469	469	66	6.6	2.84229	0.0430649	0.0311464	0.0104093	0.00349195	61.2483	0.928004	0.171579	-0.000344016	-0.911436	0.0134351	0.11591	0.00273364	0.0522842	0.0719956	4.75171	4.07E-05	0.00637888	0.00176817	0.0420496	0.00016646	0.0129019	0.000362512	0.0190397	0	7	0	0	1000	44330	44330	0
1	10	Category J	534	22	17:49:27	535	535	63	6.3	16.9355	0.268818	-0.0137455	-0.011153	-0.022895	22.1487	0.351566	0.0260765	-0.00196475	-0.350551	0.127438	0.356984	0.046193	0.214925	0.013513	0.851318	3.88E-06	0.00196856	0.0241273	0.15533	0.0082659	0.090917	0.200815	0.448124	0	7	0	0	1000	44330	0	44330
