# Supplementary material for: Development of a multisensor biologging collar and analytical techniques to describe high‐resolution spatial behavior in free‐ranging terrestrial mammals
Source: Ecol Evol. 2024 Sep 23;14(9):e70264. doi: 10.1002/ece3.70264 (PMC11420106; doi:10.1002/ece3.70264)
Supplement: Supplementary file 1 — Appendix S1 [file ECE3-14-e70264-s001.zip › doi_10_5061_dryad_jdfn2z3hv__v20240620/B5_S32_Master.csv]

Counter	Total Event no.	Event no.	Category	Acc_x	Acc_y	Acc_z	Mag_x	Mag_y	Mag_z	Temp C	Pressure hbar	Date	DD	MM	YY	Time_dd:hh:mm:ss	Total secs	Decimal secs	Hours	Minutes	Seconds	Anlg	Light	Battery V	Acc_x sm	Acc_y sm	Acc_z sm	Ang vel	VeDBA	Vel m/s	Vel/VEDBA	FFT cleaned	FFT stuff	FFT stuff	FFT stuff	FFT sweep	FFT zero crossings	FFT zero crossings manual	VeSBA	Animal g	ODBA	Dyn AccX	Dyn AccY	Dyn AccZ	Smth Press	Altitude smth	Pressure change	Altitude change	Median pressure
48	49	49	Category J	0.3359375	-0.23999023	-1.1518555	0.16674805	-0.16723633	0.44921875	0	0	22/3/2018	22	3	2018	13:45:23	49523	0.4	13	45	23	0	0.059082031	3.5288086	0.16967773	-0.026367188	-0.89306641	11.964355	0.37402344	0	0	0	0	0	0	0	0	0	0.90966797	0.090332031	0.63793945	0.16601563	-0.21337891	-0.25854492	0	44330	0	0	0
49	50	50	Category J	-0.10791016	0.095947266	-0.63598633	0.19726563	-0.13378906	0.45263672	0	0	22/3/2018	22	3	2018	13:45:23	49523	0.5	13	45	23	0	0.059082031	3.5288086	0.16650391	-0.026855469	-0.88330078	15.570313	0.3894043	0	0	0	0	0	0	0	0	0	0.89941406	0.10058594	0.64501953	-0.27441406	0.12280273	0.24731445	0	44330	0	0	0
50	51	51	Category J	0.7199707	0.27587891	-2.0639648	0.23291016	-0.097167969	0.44750977	0	0	22/3/2018	22	3	2018	13:45:23	49523	0.6	13	45	23	0	0.059082031	3.5288086	0.16503906	-0.024658203	-0.8996582	28.654541	1.3239746	0	0	0	0	0	0	0	0	0	0.91503906	0.084960938	2.0195313	0.5546875	0.30053711	-1.1640625	0	44330	0	0	0
51	52	52	Category J	-0.671875	-0.37182617	-0.55175781	0.27416992	-0.021240234	0.43823242	0	0	22/3/2018	22	3	2018	13:45:23	49523	0.7	13	45	23	0	0.059082031	3.5288086	0.16040039	-0.023193359	-0.88842773	32.873779	0.96313477	0	0	0	0	0	0	0	0	0	0.90332031	0.096679688	1.5175781	-0.83227539	-0.34838867	0.33666992	0	44330	0	0	0
52	53	53	Category J	-0.059814453	-0.011962891	0	0.088378906	-0.071289063	0.49584961	0	0	22/3/2018	22	3	2018	13:45:23	49523	0.8	13	45	23	0	0.059082031	3.5288086	0.15991211	-0.026123047	-0.90673828	32.200195	0.93310547	0	0	0	0	0	0	0	0	0	0.92114258	0.078857422	1.1408691	-0.21972656	0.014160156	0.90673828	0	44330	0	0	0
53	54	54	Category J	0.44384766	-0.2277832	-1.6679688	0.21948242	-0.085449219	0.4543457	0	0	22/3/2018	22	3	2018	13:45:23	49523	0.9	13	45	23	0	0.059082031	3.5288086	0.15527344	-0.025634766	-0.89453125	25.050049	0.84960938	0	0	0	0	0	0	0	0	0	0.90820313	0.091796875	1.2636719	0.28833008	-0.2019043	-0.77319336	0	44330	0	0	0
54	55	55	Category J	-0.10791016	0.095947266	-0.2277832	0.17236328	-0.052734375	0.47827148	0	0	22/3/2018	22	3	2018	13:45:24	49524	0	13	45	24	0	0.059082031	3.5288086	0.15795898	-0.019042969	-0.90600586	21.937256	0.73754883	0	0	0	0	0	0	0	0	0	0.91992188	0.080078125	1.0593262	-0.26586914	0.11499023	0.67822266	0	44330	0	0	0
55	56	56	Category J	0.6237793	0.25195313	-1.4638672	0.15991211	-0.009033203	0.48510742	0	0	22/3/2018	22	3	2018	13:45:24	49524	0.1	13	45	24	0	0.059082031	3.5288086	0.15576172	-0.017822266	-0.89770508	24.863525	0.78222656	0	0	0	0	0	0	0	0	0	0.91137695	0.088623047	1.3037109	0.46777344	0.26977539	-0.56591797	0	44330	0	0	0
56	57	57	Category J	-0.34790039	-0.035888672	-0.035888672	0.10888672	-0.011474609	0.49975586	0	0	22/3/2018	22	3	2018	13:45:24	49524	0.2	13	45	24	0	0.059082031	3.5288086	0.15258789	-0.019287109	-0.89306641	9.1677246	0.99267578	0	0	0	0	0	0	0	0	0	0.90625	0.09375	1.3742676	-0.50048828	-0.016357422	0.85717773	0	44330	0	0	0
57	58	58	Category J	0.059814453	-0.2277832	-2.1599121	0.10229492	-0.051025391	0.49755859	0	0	22/3/2018	22	3	2018	13:45:24	49524	0.3	13	45	24	0	0.059082031	3.5288086	0.15478516	-0.016601563	-0.89282227	0.16015625	1.2878418	0	0	0	0	0	0	0	0	0	0.90625	0.09375	1.572998	-0.094970703	-0.2109375	-1.2668457	0	44330	0	0	0
58	59	59	Category J	-0.011962891	0.083984375	-0.29980469	0.18823242	0.003173828	0.47900391	0	0	22/3/2018	22	3	2018	13:45:24	49524	0.4	13	45	24	0	0.059082031	3.5288086	0.15136719	-0.016601563	-0.88842773	3.5710449	0.61914063	0	0	0	0	0	0	0	0	0	0.90136719	0.098632813	0.85253906	-0.16333008	0.10058594	0.58862305	0	44330	0	0	0
59	60	60	Category J	0.61181641	0.035888672	-2.0158691	0.16308594	0.000244141	0.484375	0	0	22/3/2018	22	3	2018	13:45:24	49524	0.5	13	45	24	0	0.059082031	3.5288086	0.15258789	-0.014404297	-0.89306641	8.3618164	1.2138672	0	0	0	0	0	0	0	0	0	0.90600586	0.093994141	1.6323242	0.45898438	0.050292969	-1.1225586	0	44330	0	0	0
60	61	61	Category J	-0.39599609	0	0.11987305	0.12817383	0.020019531	0.49511719	0	0	22/3/2018	22	3	2018	13:45:24	49524	0.6	13	45	24	0	0.059082031	3.5288086	0.14819336	-0.01171875	-0.88256836	9.2121582	1.1408691	0	0	0	0	0	0	0	0	0	0.89501953	0.10498047	1.5585938	-0.54418945	0.01171875	1.0024414	0	44330	0	0	0
61	62	62	Category J	-0.071777344	-0.58789063	-1.2958984	0.10522461	-0.021972656	0.49853516	0	0	22/3/2018	22	3	2018	13:45:24	49524	0.7	13	45	24	0	0.059082031	3.5288086	0.14477539	-0.014648438	-0.88378906	7.6069336	0.73828125	0	0	0	0	0	0	0	0	0	0.89575195	0.10424805	1.2016602	-0.21655273	-0.57299805	-0.41186523	0	44330	0	0	0
62	63	63	Category J	-0.13183594	0.14379883	-0.34790039	0.16650391	-0.004882813	0.48535156	0	0	22/3/2018	22	3	2018	13:45:24	49524	0.8	13	45	24	0	0.059082031	3.5288086	0.14404297	-0.011962891	-0.88037109	10.926025	0.61987305	0	0	0	0	0	0	0	0	0	0.89233398	0.10766602	0.96459961	-0.27587891	0.15576172	0.5324707	0	44330	0	0	0
63	64	64	Category J	0.20385742	0.023925781	-1.2839355	0.11572266	0.001220703	0.49829102	0	0	22/3/2018	22	3	2018	13:45:24	49524	0.9	13	45	24	0	0.059082031	3.5288086	0.15600586	-0.013427734	-0.89770508	17.026855	0.39086914	0	0	0	0	0	0	0	0	0	0.91113281	0.088867188	0.47143555	0.047607422	0.037353516	-0.38598633	0	44330	0	0	0
64	65	65	Category J	0.19189453	-0.047851563	-0.44384766	0.14331055	0.052001953	0.4934082	0	0	22/3/2018	22	3	2018	13:45:25	49525	0	13	45	25	0	0.059082031	3.5288086	0.15380859	-0.011230469	-0.88500977	28.506592	0.44433594	0	0	0	0	0	0	0	0	0	0.89819336	0.10180664	0.515625	0.037841797	-0.036376953	0.44116211	0	44330	0	0	0
65	66	66	Category J	-0.39599609	-0.13183594	0.17993164	0.090332031	0.001708984	0.50366211	0	0	22/3/2018	22	3	2018	13:45:25	49525	0.1	13	45	25	0	0.059082031	3.5288086	0.14746094	-0.016113281	-0.88183594	8.0407715	1.1982422	0	0	0	0	0	0	0	0	0	0.89428711	0.10571289	1.7209473	-0.54345703	-0.11547852	1.0617676	0	44330	0	0	0
66	67	67	Category J	0.55175781	-0.34790039	-1.8598633	0.072998047	-0.026855469	0.49975586	0	0	22/3/2018	22	3	2018	13:45:25	49525	0.2	13	45	25	0	0.059082031	3.5288086	0.15014648	-0.014160156	-0.88061523	2.7768555	1.1096191	0	0	0	0	0	0	0	0	0	0.89331055	0.10668945	1.7141113	0.40136719	-0.33349609	-0.97900391	0	44330	0	0	0
67	68	68	Category J	0.047851563	-0.17993164	-0.035888672	0.11279297	0.004638672	0.49829102	0	0	22/3/2018	22	3	2018	13:45:25	49525	0.3	13	45	25	0	0.059082031	3.5288086	0.15966797	-0.012695313	-0.90136719	6.5437012	0.88867188	0	0	0	0	0	0	0	0	0	0.91552734	0.084472656	1.1445313	-0.11181641	-0.16699219	0.86547852	0	44330	0	0	0
68	69	69	Category J	0.27587891	0.25195313	-1.7519531	0.065185547	0.041748047	0.50219727	0	0	22/3/2018	22	3	2018	13:45:25	49525	0.4	13	45	25	0	0.059082031	3.5288086	0.15698242	-0.010742188	-0.89086914	12.502197	0.90795898	0	0	0	0	0	0	0	0	0	0.90454102	0.095458984	1.2426758	0.11865234	0.26269531	-0.86083984	0	44330	0	0	0
69	70	70	Category J	0.31176758	-0.035888672	-0.16796875	0.069335938	0.067138672	0.50097656	0	0	22/3/2018	22	3	2018	13:45:25	49525	0.5	13	45	25	0	0.059082031	3.5288086	0.15136719	-0.012695313	-0.87915039	13.275635	0.72924805	0	0	0	0	0	0	0	0	0	0.89208984	0.10791016	0.89428711	0.16015625	-0.022949219	0.71118164	0	44330	0	0	0
70	71	71	Category J	0.59985352	-0.47998047	-2.4118652	0.033203125	0.038818359	0.50756836	0	0	22/3/2018	22	3	2018	13:45:25	49525	0.6	13	45	25	0	0.059082031	3.5288086	0.1484375	-0.008789063	-0.88964844	35.518799	1.6560059	0	0	0	0	0	0	0	0	0	0.90185547	0.098144531	2.4445801	0.45117188	-0.47094727	-1.5219727	0	44330	0	0	0
71	72	72	Category J	0.23999023	-0.25195313	-0.15576172	0.078613281	0.11230469	0.49536133	0	0	22/3/2018	22	3	2018	13:45:25	49525	0.7	13	45	25	0	0.059082031	3.5288086	0.14477539	-0.009521484	-0.88452148	31.586914	0.77368164	0	0	0	0	0	0	0	0	0	0.89624023	0.10375977	1.0661621	0.094970703	-0.2421875	0.72875977	0	44330	0	0	0
72	73	73	Category J	0.49194336	0.011962891	-1.8837891	0.025878906	0.098388672	0.50683594	0	0	22/3/2018	22	3	2018	13:45:25	49525	0.8	13	45	25	0	0.059082031	3.5288086	0.14038086	-0.005859375	-0.89501953	26.498291	1.0490723	0	0	0	0	0	0	0	0	0	0.90600586	0.093994141	1.3579102	0.35131836	0.017822266	-0.98852539	0	44330	0	0	0
73	74	74	Category J	0.31176758	0.023925781	-0.29980469	0.033447266	0.15576172	0.49731445	0	0	22/3/2018	22	3	2018	13:45:25	49525	0.9	13	45	25	0	0.059082031	3.5288086	0.14135742	-0.001953125	-0.8894043	46.677246	0.61425781	0	0	0	0	0	0	0	0	0	0.90063477	0.099365234	0.78613281	0.17016602	0.025878906	0.58959961	0	44330	0	0	0
74	75	75	Category J	0.20385742	-0.25195313	-1.223877	0.057128906	0.10742188	0.49975586	0	0	22/3/2018	22	3	2018	13:45:26	49526	0	13	45	26	0	0.059082031	3.5288086	0.13500977	-0.002197266	-0.89672852	67.566895	0.41699219	0	0	0	0	0	0	0	0	0	0.90673828	0.093261719	0.64526367	0.068603516	-0.24951172	-0.3269043	0	44330	0	0	0
75	76	76	Category J	-0.047851563	0.047851563	-0.035888672	0.008789063	0.15136719	0.49072266	0	0	22/3/2018	22	3	2018	13:45:26	49526	0.1	13	45	26	0	0.059082031	3.5288086	0.13183594	-0.000244141	-0.90136719	65.108398	0.88525391	0	0	0	0	0	0	0	0	0	0.91088867	0.089111328	1.0932617	-0.1796875	0.048095703	0.86547852	0	44330	0	0	0
76	77	77	Category J	0.39599609	0.2878418	-2.3999023	0.020019531	0.14770508	0.48999023	0	0	22/3/2018	22	3	2018	13:45:26	49526	0.2	13	45	26	0	0.059326172	3.5336426	0.12695313	0.000244141	-0.89990234	46.112793	1.5505371	0	0	0	0	0	0	0	0	0	0.90893555	0.091064453	2.0561523	0.26879883	0.28735352	-1.4997559	0	44330	0	0	0
77	78	78	Category J	-0.035888672	-0.035888672	0.011962891	0.060058594	0.14111328	0.4987793	0	0	22/3/2018	22	3	2018	13:45:26	49526	0.3	13	45	26	0	0.059326172	3.5336426	0.12744141	0.001220703	-0.8996582	40.974365	0.92700195	0	0	0	0	0	0	0	0	0	0.90869141	0.091308594	1.1125488	-0.16333008	-0.037109375	0.91162109	0	44330	0	0	0
78	79	79	Category J	0.61181641	-0.41992188	-1.5598145	0.041259766	0.10498047	0.50634766	0	0	22/3/2018	22	3	2018	13:45:26	49526	0.4	13	45	26	0	0.059326172	3.5336426	0.12792969	0.001708984	-0.89990234	51.817871	0.92016602	0	0	0	0	0	0	0	0	0	0.90893555	0.091064453	1.5651855	0.48364258	-0.42163086	-0.65966797	0	44330	0	0	0
79	80	80	Category J	0.11987305	0.071777344	-0.14379883	0.0625	0.13427734	0.49291992	0	0	22/3/2018	22	3	2018	13:45:26	49526	0.5	13	45	26	0	0.059326172	3.5336426	0.12866211	0.002685547	-0.8996582	46.0979	0.7590332	0	0	0	0	0	0	0	0	0	0.90869141	0.091308594	0.83398438	-0.008789063	0.069091797	0.75585938	0	44330	0	0	0
80	81	81	Category J	-0.023925781	0.11987305	-0.81591797	0.087890625	0.12890625	0.49414063	0	0	22/3/2018	22	3	2018	13:45:26	49526	0.6	13	45	26	0	0.059326172	3.5336426	0.12939453	0.003417969	-0.89941406	24.067627	0.20996094	0	0	0	0	0	0	0	0	0	0.90869141	0.091308594	0.35327148	-0.15332031	0.11621094	0.083496094	0	44330	0	0	0
81	82	82	Category J	0.023925781	-0.13183594	-0.50390625	0.1105957	0.15917969	0.47851563	0	0	22/3/2018	22	3	2018	13:45:26	49526	0.7	13	45	26	0	0.059326172	3.5336426	0.13037109	0.003662109	-0.89916992	11.800537	0.43139648	0	0	0	0	0	0	0	0	0	0.90869141	0.091308594	0.63745117	-0.10644531	-0.13549805	0.39526367	0	44330	0	0	0
82	83	83	Category J	-0.071777344	-0.16796875	-0.31176758	0.09765625	0.12084961	0.49511719	0	0	22/3/2018	22	3	2018	13:45:26	49526	0.8	13	45	26	0	0.059326172	3.5336426	0.13110352	0.004150391	-0.89868164	20.330566	0.64453125	0	0	0	0	0	0	0	0	0	0.90820313	0.091796875	0.9621582	-0.20288086	-0.17211914	0.58691406	0	44330	0	0	0
83	84	84	Category J	0.32397461	0.19189453	-1.0078125	0.15136719	0.11328125	0.4831543	0	0	22/3/2018	22	3	2018	13:45:26	49526	0.9	13	45	26	0	0.059326172	3.5336426	0.13183594	0.004638672	-0.89868164	22.643799	0.28930664	0	0	0	0	0	0	0	0	0	0.90820313	0.091796875	0.48803711	0.19189453	0.18701172	-0.10888672	0	44330	0	0	0
84	85	85	Category J	-0.095947266	-0.083984375	-0.26391602	0.17700195	0.12915039	0.46972656	0	0	22/3/2018	22	3	2018	13:45:27	49527	0	13	45	27	0	0.059326172	3.5336426	0.13208008	0.005371094	-0.8984375	3.6699219	0.68017578	0	0	0	0	0	0	0	0	0	0.90820313	0.091796875	0.95214844	-0.22802734	-0.089355469	0.63452148	0	44330	0	0	0
85	86	86	Category J	0.35986328	-0.11987305	-0.98388672	0.15283203	0.17285156	0.46875	0	0	22/3/2018	22	3	2018	13:45:27	49527	0.1	13	45	27	0	0.059326172	3.5336426	0.13256836	0.006103516	-0.89868164	12.055176	0.27319336	0	0	0	0	0	0	0	0	0	0.90844727	0.091552734	0.43798828	0.22705078	-0.12597656	-0.084960938	0	44330	0	0	0
86	87	87	Category J	-0.23999023	-0.059814453	0.10791016	0.13574219	0.14746094	0.48144531	0	0	22/3/2018	22	3	2018	13:45:27	49527	0.2	13	45	27	0	0.059326172	3.5336426	0.13330078	0.006591797	-0.89868164	2.2849121	1.0754395	0	0	0	0	0	0	0	0	0	0.90844727	0.091552734	1.4462891	-0.37329102	-0.06640625	1.0065918	0	44330	0	0	0
87	88	88	Category J	0.39599609	-0.047851563	-1.9438477	0.13256836	0.095214844	0.48583984	0	0	22/3/2018	22	3	2018	13:45:27	49527	0.3	13	45	27	0	0.059326172	3.5336426	0.13354492	0.007568359	-0.8984375	3.4289551	1.0791016	0	0	0	0	0	0	0	0	0	0.90844727	0.091552734	1.3630371	0.26220703	-0.055419922	-1.045166	0	44330	0	0	0
88	89	89	Category J	-0.047851563	-0.011962891	-0.14379883	0.17431641	0.12133789	0.47460938	0	0	22/3/2018	22	3	2018	13:45:27	49527	0.4	13	45	27	0	0.059326172	3.5336426	0.1340332	0.008789063	-0.89819336	2.0734863	0.77636719	0	0	0	0	0	0	0	0	0	0.90820313	0.091796875	0.95727539	-0.18188477	-0.020751953	0.75439453	0	44330	0	0	0
89	90	90	Category J	0.10791016	0.19189453	-2.2319336	0.14038086	0.16845703	0.47705078	0	0	22/3/2018	22	3	2018	13:45:27	49527	0.5	13	45	27	0	0.059326172	3.5336426	0.13305664	0.013427734	-0.89501953	3.9162598	1.348877	0	0	0	0	0	0	0	0	0	0.9050293	0.094970703	1.5405273	-0.025146484	0.17822266	-1.3366699	0	44330	0	0	0
90	91	91	Category J	-0.16796875	0.10791016	0.011962891	0.11645508	0.15161133	0.47729492	0	0	22/3/2018	22	3	2018	13:45:27	49527	0.6	13	45	27	0	0.059326172	3.5336426	0.13745117	0.013183594	-0.89794922	13.31543	0.96459961	0	0	0	0	0	0	0	0	0	0.90869141	0.091308594	1.3103027	-0.30541992	0.094482422	0.90991211	0	44330	0	0	0
91	92	92	Category J	0.15576172	-0.2277832	-2.3398438	0.13134766	0.11767578	0.4855957	0	0	22/3/2018	22	3	2018	13:45:27	49527	0.7	13	45	27	0	0.059326172	3.5336426	0.13085938	0.010986328	-0.88305664	20.754883	1.4760742	0	0	0	0	0	0	0	0	0	0.89282227	0.10717773	1.7199707	0.024658203	-0.23876953	-1.456543	0	44330	0	0	0
92	93	93	Category J	-0.16796875	0.059814453	0.071777344	0.17163086	0.12133789	0.46557617	0	0	22/3/2018	22	3	2018	13:45:27	49527	0.8	13	45	27	0	0.059326172	3.5336426	0.14233398	0.016357422	-0.88720703	16.212891	1.0087891	0	0	0	0	0	0	0	0	0	0.89868164	0.10131836	1.3127441	-0.31030273	0.043212891	0.95898438	0	44330	0	0	0
93	94	94	Category J	0.40795898	0.53979492	-1.8239746	0.1171875	0.14013672	0.4831543	0	0	22/3/2018	22	3	2018	13:45:27	49527	0.9	13	45	27	0	0.059326172	3.5336426	0.14599609	0.017333984	-0.89794922	13.506104	1.0947266	0	0	0	0	0	0	0	0	0	0.90991211	0.090087891	1.7097168	0.26171875	0.5222168	-0.92578125	0	44330	0	0	0
94	95	95	Category J	0	0.071777344	-0.25195313	0.12670898	0.12548828	0.48657227	0	0	22/3/2018	22	3	2018	13:45:28	49528	0	13	45	28	0	0.059326172	3.5336426	0.14331055	0.020996094	-0.88818359	17.194092	0.65405273	0	0	0	0	0	0	0	0	0	0.89990234	0.10009766	0.83032227	-0.14331055	0.050537109	0.63623047	0	44330	0	0	0
95	96	96	Category J	-0.059814453	-0.095947266	-0.51586914	0.11743164	0.10839844	0.48608398	0	0	22/3/2018	22	3	2018	13:45:28	49528	0.1	13	45	28	0	0.059326172	3.5336426	0.14770508	0.020751953	-0.89624023	20.136719	0.44873047	0	0	0	0	0	0	0	0	0	0.90844727	0.091552734	0.70483398	-0.20751953	-0.11669922	0.38037109	0	44330	0	0	0
96	97	97	Category J	0.35986328	0.2277832	-0.89990234	0.13647461	0.061523438	0.48925781	0	0	22/3/2018	22	3	2018	13:45:28	49528	0.2	13	45	28	0	0.059326172	3.5336426	0.14306641	0.018554688	-0.88891602	11.047607	0.30126953	0	0	0	0	0	0	0	0	0	0.90063477	0.099365234	0.43676758	0.21655273	0.20922852	-0.010742188	0	44330	0	0	0
97	98	98	Category J	-0.083984375	0.023925781	-0.55175781	0.18359375	0.032958984	0.48071289	0	0	22/3/2018	22	3	2018	13:45:28	49528	0.3	13	45	28	0	0.059326172	3.5336426	0.15063477	0.01953125	-0.89941406	7.1760254	0.41943359	0	0	0	0	0	0	0	0	0	0.91210938	0.087890625	0.58666992	-0.23461914	0.004150391	0.34765625	0	44330	0	0	0
98	99	99	Category J	0.2878418	0.16796875	-1.3317871	0.1315918	0.026611328	0.49145508	0	0	22/3/2018	22	3	2018	13:45:28	49528	0.4	13	45	28	0	0.059326172	3.5336426	0.15307617	0.023193359	-0.88330078	1.6911621	0.48999023	0	0	0	0	0	0	0	0	0	0.89672852	0.10327148	0.72753906	0.13452148	0.14453125	-0.44824219	0	44330	0	0	0
99	100	100	Category J	-0.16796875	0.21582031	-0.083984375	0.12597656	0.044433594	0.48461914	0	0	22/3/2018	22	3	2018	13:45:28	49528	0.5	13	45	28	0	0.059326172	3.5336426	0.15649414	0.023681641	-0.890625	12.692383	0.89038086	0	0	0	0	0	0	0	0	0	0.90454102	0.095458984	1.3232422	-0.32446289	0.19189453	0.80664063	0	44330	0	0	0
100	101	101	Category J	-0.071777344	-0.23999023	-1.0078125	0.074707031	-0.002441406	0.50341797	0	0	22/3/2018	22	3	2018	13:45:28	49528	0.6	13	45	28	0	0.059326172	3.5336426	0.15185547	0.023925781	-0.87646484	20.967773	0.37011719	0	0	0	0	0	0	0	0	0	0.88989258	0.11010742	0.61889648	-0.22363281	-0.26391602	-0.13110352	0	44330	0	0	0
101	102	102	Category J	0.13183594	0.21582031	-0.64794922	0.16601563	-0.040039063	0.47436523	0	0	22/3/2018	22	3	2018	13:45:28	49528	0.7	13	45	28	0	0.059326172	3.5336426	0.15991211	0.024902344	-0.8894043	30.630371	0.30883789	0	0	0	0	0	0	0	0	0	0.90380859	0.096191406	0.46044922	-0.028076172	0.19067383	0.24145508	0	44330	0	0	0
102	103	103	Category J	1.1398926	-0.11987305	-2.2919922	0.19433594	-0.009033203	0.47265625	0	0	22/3/2018	22	3	2018	13:45:28	49528	0.8	13	45	28	0	0.059326172	3.5336426	0.16381836	0.032714844	-0.8840332	47.618164	1.7197266	0	0	0	0	0	0	0	0	0	0.8996582	0.1003418	2.536377	0.97583008	-0.15258789	-1.4077148	0	44330	0	0	0
103	104	104	Category J	0.023925781	0.19189453	0.11987305	0.12963867	-0.025146484	0.48681641	0	0	22/3/2018	22	3	2018	13:45:28	49528	0.9	13	45	28	0	0.059326172	3.5336426	0.16821289	0.031982422	-0.89086914	63.004639	1.0334473	0	0	0	0	0	0	0	0	0	0.90722656	0.092773438	1.3149414	-0.14428711	0.15966797	1.0107422	0	44330	0	0	0
104	105	105	Category J	-0.29980469	-0.38378906	-0.64794922	0.093261719	-0.037597656	0.49365234	0	0	22/3/2018	22	3	2018	13:45:29	49529	0	13	45	29	0	0.059326172	3.5336426	0.16870117	0.032470703	-0.88549805	61.255859	0.67041016	0	0	0	0	0	0	0	0	0	0.90185547	0.098144531	1.1225586	-0.46850586	-0.41625977	0.23754883	0	44330	0	0	0
105	106	106	Category J	0.41992188	0.16796875	-0.85180664	0.11230469	-0.076171875	0.48339844	0	0	22/3/2018	22	3	2018	13:45:29	49529	0.1	13	45	29	0	0.059326172	3.5336426	0.16918945	0.033447266	-0.89086914	60.830811	0.28686523	0	0	0	0	0	0	0	0	0	0.9074707	0.092529297	0.42382813	0.25048828	0.13427734	0.0390625	0	44330	0	0	0
106	107	107	Category J	0.97192383	0.13183594	-2.5917969	0.1184082	-0.088378906	0.48608398	0	0	22/3/2018	22	3	2018	13:45:29	49529	0.2	13	45	29	0	0.059326172	3.5336426	0.17724609	0.036376953	-0.90405273	74.114258	1.8674316	0	0	0	0	0	0	0	0	0	0.92211914	0.077880859	2.5773926	0.79443359	0.095214844	-1.6875	0	44330	0	0	0
107	108	108	Category J	-0.011962891	0.16796875	-0.059814453	0.078613281	-0.088623047	0.49121094	0	0	22/3/2018	22	3	2018	13:45:29	49529	0.3	13	45	29	0	0.059326172	3.5336426	0.1730957	0.041259766	-0.89208984	106.24805	0.86181641	0	0	0	0	0	0	0	0	0	0.90966797	0.090332031	1.1437988	-0.18505859	0.12646484	0.83227539	0	44330	0	0	0
108	109	109	Category J	-0.2277832	-0.15576172	0.011962891	0.057373047	-0.081054688	0.49584961	0	0	22/3/2018	22	3	2018	13:45:29	49529	0.4	13	45	29	0	0.059326172	3.5336426	0.17529297	0.044433594	-0.90283203	91.991943	1.0195313	0	0	0	0	0	0	0	0	0	0.9206543	0.079345703	1.5183105	-0.40307617	-0.20019531	0.91479492	0	44330	0	0	0
109	110	110	Category J	-0.047851563	0.3359375	-1.763916	0.060546875	-0.13208008	0.48364258	0	0	22/3/2018	22	3	2018	13:45:29	49529	0.5	13	45	29	0	0.059326172	3.5336426	0.17431641	0.042236328	-0.89208984	108.77124	0.94604492	0	0	0	0	0	0	0	0	0	0.90991211	0.090087891	1.3874512	-0.22216797	0.29345703	-0.87158203	0	44330	0	0	0
110	111	111	Category J	-0.059814453	-0.035888672	-0.49194336	0.051757813	-0.14331055	0.4753418	0	0	22/3/2018	22	3	2018	13:45:29	49529	0.6	13	45	29	0	0.059326172	3.5336426	0.17333984	0.043212891	-0.90112305	104.47607	0.47753906	0	0	0	0	0	0	0	0	0	0.91870117	0.081298828	0.72192383	-0.2331543	-0.079101563	0.40917969	0	44330	0	0	0
111	112	112	Category J	-0.15576172	0.31176758	-1.763916	-0.008300781	-0.15380859	0.4765625	0	0	22/3/2018	22	3	2018	13:45:29	49529	0.7	13	45	29	0	0.059326172	3.5336426	0.16894531	0.049804688	-0.88232422	116.67407	0.97509766	0	0	0	0	0	0	0	0	0	0.8996582	0.1003418	1.4680176	-0.32470703	0.26171875	-0.88134766	0	44330	0	0	0
112	113	113	Category J	0.27587891	0.32397461	-0.49194336	-0.016113281	-0.11669922	0.4934082	0	0	22/3/2018	22	3	2018	13:45:29	49529	0.8	13	45	29	0	0.059326172	3.5336426	0.16870117	0.053710938	-0.8918457	95.917725	0.49438477	0	0	0	0	0	0	0	0	0	0.90917969	0.090820313	0.77709961	0.10693359	0.27001953	0.39990234	0	44330	0	0	0
113	114	114	Category J	-0.29980469	-0.011962891	-1.4758301	-0.0625	-0.140625	0.48168945	0	0	22/3/2018	22	3	2018	13:45:29	49529	0.9	13	45	29	0	0.059326172	3.5336426	0.16552734	0.054199219	-0.87963867	84.703125	0.75927734	0	0	0	0	0	0	0	0	0	0.89672852	0.10327148	1.1276855	-0.46533203	-0.066162109	-0.59594727	0	44330	0	0	0
114	115	115	Category J	-0.059814453	0.17993164	-1.2597656	-0.12084961	-0.18432617	0.45727539	0	0	22/3/2018	22	3	2018	13:45:30	49530	0	13	45	30	0	0.059326172	3.4434082	0.16503906	0.054199219	-0.88696289	77.825195	0.45288086	0	0	0	0	0	0	0	0	0	0.90380859	0.096191406	0.72314453	-0.22485352	0.12548828	-0.37255859	0	44330	0	0	0
115	116	116	Category J	-0.20385742	0.059814453	-0.80395508	-0.10693359	-0.17382813	0.46606445	0	0	22/3/2018	22	3	2018	13:45:30	49530	0.1	13	45	30	0	0.059326172	3.4434082	0.16552734	0.057617188	-0.88232422	54.726563	0.37768555	0	0	0	0	0	0	0	0	0	0.8996582	0.1003418	0.44995117	-0.36938477	0.001953125	0.078369141	0	44330	0	0	0
116	117	117	Category L	0.23999023	0.083984375	-0.88793945	0.072998047	-0.029296875	0.49560547	0	0	22/3/2018	22	3	2018	16:06:07	57967	0.8	16	6	7	0	0.059570313	3.5513672	0.16894531	0.057861328	-0.89306641	42.67334	0.075683594	0	0	0	0	0	0	0	0	0	0.91064453	0.089355469	0.10205078	0.070800781	0.025878906	0.005126953	0	44330	0	0	0
117	118	118	Category L	0.2277832	0.035888672	-0.91186523	0.069335938	-0.026855469	0.49584961	0	0	22/3/2018	22	3	2018	16:06:07	57967	0.9	16	6	7	0	0.059570313	3.5513672	0.16674805	0.054931641	-0.87402344	11.416016	0.073974609	0	0	0	0	0	0	0	0	0	0.89160156	0.10839844	0.11767578	0.060791016	-0.019042969	-0.037597656	0	44330	0	0	0
118	119	119	Category L	0.25195313	0.071777344	-0.89990234	0.072509766	-0.027587891	0.50439453	0	0	22/3/2018	22	3	2018	16:06:08	57968	0	16	6	8	0	0.059570313	3.5513672	0.17016602	0.056396484	-0.88549805	26.855957	0.084228516	0	0	0	0	0	0	0	0	0	0.90356445	0.096435547	0.11108398	0.081542969	0.015136719	-0.014160156	0	44330	0	0	0
119	120	120	Category L	0.25195313	0.059814453	-0.89990234	0.073242188	-0.029296875	0.49853516	0	0	22/3/2018	22	3	2018	16:06:08	57968	0.1	16	6	8	0	0.059570313	3.5513672	0.16552734	0.062744141	-0.87719727	66.313721	0.089355469	0	0	0	0	0	0	0	0	0	0.89477539	0.10522461	0.11206055	0.086181641	-0.002929688	-0.022460938	0	44330	0	0	0
120	121	121	Category L	0.26391602	0.047851563	-0.89990234	0.073242188	-0.028564453	0.49658203	0	0	22/3/2018	22	3	2018	16:06:08	57968	0.2	16	6	8	0	0.059570313	3.5513672	0.16674805	0.062988281	-0.88647461	77.116699	0.098876953	0	0	0	0	0	0	0	0	0	0.90429688	0.095703125	0.12548828	0.096923828	-0.015136719	-0.013183594	0	44330	0	0	0
121	122	122	Category L	0.26391602	0.047851563	-0.86376953	0.073242188	-0.030517578	0.49731445	0	0	22/3/2018	22	3	2018	16:06:08	57968	0.3	16	6	8	0	0.059570313	3.5513672	0.17016602	0.062011719	-0.88769531	97.306885	0.09765625	0	0	0	0	0	0	0	0	0	0.90600586	0.093994141	0.13208008	0.093505859	-0.014160156	0.023925781	0	44330	0	0	0
122	123	123	Category L	0.26391602	0.059814453	-0.88793945	0.071777344	-0.031982422	0.49853516	0	0	22/3/2018	22	3	2018	16:06:08	57968	0.4	16	6	8	0	0.059570313	3.5513672	0.17260742	0.064208984	-0.89282227	96.314209	0.091308594	0	0	0	0	0	0	0	0	0	0.91162109	0.088378906	0.10058594	0.091064453	-0.004394531	0.004882813	0	44330	0	0	0
123	124	124	Category L	0.21582031	0.071777344	-0.88793945	0.071533203	-0.032714844	0.48950195	0	0	22/3/2018	22	3	2018	16:06:08	57968	0.5	16	6	8	0	0.059570313	3.5513672	0.17675781	0.067626953	-0.90014648	103.4458	0.041015625	0	0	0	0	0	0	0	0	0	0.91967773	0.080322266	0.055175781	0.038818359	0.00390625	0.012207031	0	44330	0	0	0
124	125	125	Category L	0.25195313	0.059814453	-0.92382813	0.071777344	-0.031982422	0.49853516	0	0	22/3/2018	22	3	2018	16:06:08	57968	0.6	16	6	8	0	0.059570313	3.5513672	0.17529297	0.06640625	-0.89868164	102.15405	0.080566406	0	0	0	0	0	0	0	0	0	0.91796875	0.08203125	0.1081543	0.076416016	-0.006591797	-0.024902344	0	44330	0	0	0
125	126	126	Category L	0.25195313	0.059814453	-0.88793945	0.071289063	-0.028808594	0.49365234	0	0	22/3/2018	22	3	2018	16:06:08	57968	0.7	16	6	8	0	0.059570313	3.5513672	0.1796875	0.068115234	-0.90625	81.075195	0.074707031	0	0	0	0	0	0	0	0	0	0.92651367	0.073486328	0.098876953	0.072021484	-0.008300781	0.018310547	0	44330	0	0	0
126	127	127	Category L	0.2277832	0.083984375	-0.91186523	0.070556641	-0.030029297	0.49975586	0	0	22/3/2018	22	3	2018	16:06:08	57968	0.8	16	6	8	0	0.059570313	3.5513672	0.17822266	0.0703125	-0.90478516	83.755371	0.051513672	0	0	0	0	0	0	0	0	0	0.92480469	0.075195313	0.069824219	0.049316406	0.013427734	-0.006835938	0	44330	0	0	0
127	128	128	Category L	0.23999023	0.095947266	-0.91186523	0.0703125	-0.026367188	0.49267578	0	0	22/3/2018	22	3	2018	16:06:08	57968	0.9	16	6	8	0	0.059570313	3.5513672	0.18408203	0.072265625	-0.91723633	64.450928	0.060546875	0	0	0	0	0	0	0	0	0	0.93823242	0.061767578	0.084716797	0.055664063	0.0234375	0.005371094	0	44330	0	0	0
128	129	129	Category L	0.25195313	0.13183594	-0.88793945	0.073974609	-0.03125	0.49462891	0	0	22/3/2018	22	3	2018	16:06:09	57969	0	16	6	9	0	0.059570313	3.5513672	0.18188477	0.073730469	-0.90405273	40.384033	0.092285156	0	0	0	0	0	0	0	0	0	0.92504883	0.074951172	0.14404297	0.069824219	0.057861328	0.016113281	0	44330	0	0	0
129	130	130	Category L	0.25195313	0.083984375	-0.87597656	0.074951172	-0.031982422	0.49560547	0	0	22/3/2018	22	3	2018	16:06:09	57969	0.1	16	6	9	0	0.059570313	3.5513672	0.18505859	0.074951172	-0.91333008	24.708496	0.076904297	0	0	0	0	0	0	0	0	0	0.93481445	0.065185547	0.11303711	0.066650391	0.008789063	0.037353516	0	44330	0	0	0
130	131	131	Category L	0.19189453	0.095947266	-0.87597656	0.071044922	-0.028076172	0.49145508	0	0	22/3/2018	22	3	2018	16:06:09	57969	0.2	16	6	9	0	0.059570313	3.5513672	0.18652344	0.073486328	-0.89672852	13.775879	0.031005859	0	0	0	0	0	0	0	0	0	0.91870117	0.081298828	0.048339844	0.005126953	0.022216797	0.020751953	0	44330	0	0	0
131	132	132	Category L	0.23999023	0.059814453	-0.87597656	0.076416016	-0.028808594	0.49584961	0	0	22/3/2018	22	3	2018	16:06:09	57969	0.3	16	6	9	0	0.059570313	3.5513672	0.19116211	0.072998047	-0.90795898	9.9416504	0.059814453	0	0	0	0	0	0	0	0	0	0.93066406	0.069335938	0.093994141	0.048583984	-0.013183594	0.031982422	0	44330	0	0	0
132	133	133	Category L	0.23999023	0.071777344	-0.86376953	0.074951172	-0.028808594	0.49975586	0	0	22/3/2018	22	3	2018	16:06:09	57969	0.4	16	6	9	0	0.059570313	3.5513672	0.19165039	0.077148438	-0.8894043	6.0979004	0.054931641	0	0	0	0	0	0	0	0	0	0.91308594	0.086914063	0.079345703	0.048095703	-0.005371094	0.025634766	0	44330	0	0	0
133	134	134	Category L	0.2277832	0.059814453	-0.87597656	0.067138672	-0.023193359	0.49560547	0	0	22/3/2018	22	3	2018	16:06:09	57969	0.5	16	6	9	0	0.059570313	3.5513672	0.1965332	0.077392578	-0.90161133	3.8945313	0.043945313	0	0	0	0	0	0	0	0	0	0.92602539	0.073974609	0.07421875	0.031005859	-0.017578125	0.025634766	0	44330	0	0	0
134	135	135	Category L	0.23999023	0.071777344	-0.87597656	0.075683594	-0.027832031	0.50170898	0	0	22/3/2018	22	3	2018	16:06:09	57969	0.6	16	6	9	0	0.059570313	3.5513672	0.19433594	0.071289063	-0.88989258	1.9863281	0.047607422	0	0	0	0	0	0	0	0	0	0.91357422	0.086425781	0.059814453	0.045410156	0.000244141	0.013916016	0	44330	0	0	0
135	136	136	Category L	0.23999023	0.071777344	-0.88793945	0.071777344	-0.027099609	0.49487305	0	0	22/3/2018	22	3	2018	16:06:09	57969	0.7	16	6	9	0	0.059570313	3.5513672	0.19702148	0.071044922	-0.89819336	0.58422852	0.043945313	0	0	0	0	0	0	0	0	0	0.92236328	0.077636719	0.053466797	0.042724609	0.000488281	0.010253906	0	44330	0	0	0
136	137	137	Category L	0.27587891	0.047851563	-0.86376953	0.074707031	-0.026367188	0.49267578	0	0	22/3/2018	22	3	2018	16:06:09	57969	0.8	16	6	9	0	0.059570313	3.5513672	0.20068359	0.072753906	-0.90332031	0.052246094	0.088378906	0	0	0	0	0	0	0	0	0	0.92822266	0.071777344	0.13989258	0.074951172	-0.024902344	0.039550781	0	44330	0	0	0
137	138	138	Category L	0.23999023	0.071777344	-0.87597656	0.072021484	-0.025878906	0.49658203	0	0	22/3/2018	22	3	2018	16:06:09	57969	0.9	16	6	9	0	0.059570313	3.5513672	0.19873047	0.071044922	-0.90332031	0.50537109	0.049316406	0	0	0	0	0	0	0	0	0	0.92773438	0.072265625	0.069091797	0.041015625	0.000488281	0.02734375	0	44330	0	0	0
138	139	139	Category L	0.26391602	0.11987305	-0.88793945	0.073730469	-0.024169922	0.49584961	0	0	22/3/2018	22	3	2018	16:06:10	57970	0	16	6	10	0	0.059570313	3.5513672	0.20263672	0.071044922	-0.90795898	1.2380371	0.080566406	0	0	0	0	0	0	0	0	0	0.93286133	0.067138672	0.12963867	0.061035156	0.048583984	0.020019531	0	44330	0	0	0
139	140	140	Category L	0.25195313	0.059814453	-0.88793945	0.075439453	-0.027832031	0.49584961	0	0	22/3/2018	22	3	2018	16:06:10	57970	0.1	16	6	10	0	0.059570313	3.5513672	0.2019043	0.070068359	-0.90283203	2.1040039	0.052978516	0	0	0	0	0	0	0	0	0	0.92773438	0.072265625	0.075195313	0.049804688	-0.010253906	0.014892578	0	44330	0	0	0
140	141	141	Category L	0.23999023	0.071777344	-0.89990234	0.074707031	-0.026367188	0.49072266	0	0	22/3/2018	22	3	2018	16:06:10	57970	0.2	16	6	10	0	0.059570313	3.5513672	0.20654297	0.068115234	-0.91259766	1.800293	0.035644531	0	0	0	0	0	0	0	0	0	0.93823242	0.061767578	0.049560547	0.033203125	0.003417969	0.012695313	0	44330	0	0	0
141	142	142	Category L	0.23999023	0.047851563	-0.87597656	0.074707031	-0.020996094	0.49682617	0	0	22/3/2018	22	3	2018	16:06:10	57970	0.3	16	6	10	0	0.059570313	3.5513672	0.21020508	0.071533203	-0.91113281	0.92211914	0.052001953	0	0	0	0	0	0	0	0	0	0.93774414	0.062255859	0.088867188	0.029541016	-0.023681641	0.03515625	0	44330	0	0	0
142	143	143	Category L	0.2277832	0.083984375	-0.88793945	0.077636719	-0.023193359	0.49682617	0	0	22/3/2018	22	3	2018	16:06:10	57970	0.4	16	6	10	0	0.059570313	3.5513672	0.21118164	0.069580078	-0.91430664	0.97070313	0.034179688	0	0	0	0	0	0	0	0	0	0.94116211	0.058837891	0.056884766	0.016357422	0.014160156	0.026367188	0	44330	0	0	0
143	144	144	Category L	0.23999023	0.059814453	-0.85180664	0.077392578	-0.026123047	0.50073242	0	0	22/3/2018	22	3	2018	16:06:10	57970	0.5	16	6	10	0	0.059570313	3.5513672	0.19970703	0.072021484	-0.89672852	0.77612305	0.061279297	0	0	0	0	0	0	0	0	0	0.92138672	0.078613281	0.097412109	0.040039063	-0.012207031	0.044921875	0	44330	0	0	0
144	145	145	Category L	0.2277832	0.035888672	-0.87597656	0.076660156	-0.01953125	0.50097656	0	0	22/3/2018	22	3	2018	16:06:10	57970	0.6	16	6	10	0	0.059570313	3.5513672	0.20239258	0.0703125	-0.90966797	0.2409668	0.054443359	0	0	0	0	0	0	0	0	0	0.93457031	0.065429688	0.093505859	0.025146484	-0.034423828	0.033691406	0	44330	0	0	0
145	146	146	Category L	0.25195313	0.083984375	-0.88793945	0.077636719	-0.023193359	0.50195313	0	0	22/3/2018	22	3	2018	16:06:10	57970	0.7	16	6	10	0	0.059570313	3.5513672	0.20898438	0.075683594	-0.91308594	0.86376953	0.050048828	0	0	0	0	0	0	0	0	0	0.93969727	0.060302734	0.075927734	0.042724609	0.008056641	0.025146484	0	44330	0	0	0
146	147	147	Category L	0.21582031	0.059814453	-0.88793945	0.075683594	-0.020751953	0.4987793	0	0	22/3/2018	22	3	2018	16:06:10	57970	0.8	16	6	10	0	0.059570313	3.5513672	0.20629883	0.074462891	-0.91357422	0.22241211	0.031005859	0	0	0	0	0	0	0	0	0	0.93969727	0.060302734	0.049804688	0.009277344	-0.014648438	0.025634766	0	44330	0	0	0
147	148	148	Category L	0.21582031	0.071777344	-0.89990234	0.080810547	-0.026123047	0.4987793	0	0	22/3/2018	22	3	2018	16:06:10	57970	0.9	16	6	10	0	0.059570313	3.5513672	0.1965332	0.073486328	-0.89233398	0.71386719	0.020507813	0	0	0	0	0	0	0	0	0	0.91674805	0.083251953	0.028076172	0.019042969	-0.001708984	-0.007324219	0	44330	0	0	0
148	149	149	Category L	0.20385742	0.071777344	-0.89990234	0.075683594	-0.020507813	0.50292969	0	0	22/3/2018	22	3	2018	16:06:11	57971	0	16	6	11	0	0.059570313	3.5513672	0.19946289	0.071777344	-0.90283203	0.9440918	0.005126953	0	0	0	0	0	0	0	0	0	0.92749023	0.072509766	0.007324219	0.004150391	0	0.002929688	0	44330	0	0	0
149	150	150	Category L	0.23999023	0.047851563	-0.88793945	0.079101563	-0.024169922	0.4987793	0	0	22/3/2018	22	3	2018	16:06:11	57971	0.1	16	6	11	0	0.059570313	3.5513672	0.20532227	0.074707031	-0.9140625	1.0803223	0.051025391	0	0	0	0	0	0	0	0	0	0.93969727	0.060302734	0.087646484	0.034423828	-0.026855469	0.026123047	0	44330	0	0	0
150	151	151	Category L	0.23999023	0.035888672	-0.89990234	0.081054688	-0.028808594	0.49389648	0	0	22/3/2018	22	3	2018	16:06:11	57971	0.2	16	6	11	0	0.059326172	3.5126953	0.20458984	0.069335938	-0.90795898	1.9003906	0.049072266	0	0	0	0	0	0	0	0	0	0.93334961	0.066650391	0.076660156	0.03515625	-0.033447266	0.008056641	0	44330	0	0	0
151	152	152	Category L	0.2277832	0.059814453	-0.92382813	0.079345703	-0.021484375	0.50097656	0	0	22/3/2018	22	3	2018	16:06:11	57971	0.3	16	6	11	0	0.059326172	3.5126953	0.20239258	0.071777344	-0.90698242	2.9589844	0.032470703	0	0	0	0	0	0	0	0	0	0.93212891	0.067871094	0.053955078	0.025146484	-0.011962891	-0.016601563	0	44330	0	0	0
152	153	153	Category L	0.23999023	0.047851563	-0.89990234	0.077392578	-0.022460938	0.49780273	0	0	22/3/2018	22	3	2018	16:06:11	57971	0.4	16	6	11	0	0.059326172	3.5126953	0.20629883	0.069824219	-0.90136719	3.1262207	0.040283203	0	0	0	0	0	0	0	0	0	0.92724609	0.072753906	0.057373047	0.033447266	-0.021972656	0.001464844	0	44330	0	0	0
153	154	154	Category L	0.26391602	0.035888672	-0.88793945	0.079101563	-0.023193359	0.5	0	0	22/3/2018	22	3	2018	16:06:11	57971	0.5	16	6	11	0	0.059326172	3.5126953	0.20556641	0.069580078	-0.91723633	3.0209961	0.073486328	0	0	0	0	0	0	0	0	0	0.94262695	0.057373047	0.12158203	0.058105469	-0.033691406	0.029296875	0	44330	0	0	0
154	155	155	Category L	0.23999023	0.011962891	-0.86376953	0.075683594	-0.020751953	0.49511719	0	0	22/3/2018	22	3	2018	16:06:11	57971	0.6	16	6	11	0	0.059326172	3.5126953	0.21142578	0.071044922	-0.89672852	2.6442871	0.073486328	0	0	0	0	0	0	0	0	0	0.92407227	0.075927734	0.12084961	0.028320313	-0.059082031	0.032958984	0	44330	0	0	0
155	156	156	Category L	0.2277832	0.071777344	-0.88793945	0.079101563	-0.021728516	0.49707031	0	0	22/3/2018	22	3	2018	16:06:11	57971	0.7	16	6	11	0	0.059326172	3.5126953	0.2109375	0.065673828	-0.89160156	2.3635254	0.018066406	0	0	0	0	0	0	0	0	0	0.91845703	0.081542969	0.026367188	0.016601563	0.005859375	0.003662109	0	44330	0	0	0
156	157	157	Category L	0.2277832	0.059814453	-0.88793945	0.076416016	-0.026855469	0.49584961	0	0	22/3/2018	22	3	2018	16:06:11	57971	0.8	16	6	11	0	0.059326172	3.5126953	0.21777344	0.062255859	-0.90185547	1.7255859	0.017333984	0	0	0	0	0	0	0	0	0	0.92993164	0.070068359	0.026367188	0.009765625	-0.002441406	0.013916016	0	44330	0	0	0
157	158	158	Category L	0.2277832	0.071777344	-0.89990234	0.081542969	-0.021484375	0.49902344	0	0	22/3/2018	22	3	2018	16:06:11	57971	0.9	16	6	11	0	0.059326172	3.5126953	0.21655273	0.062988281	-0.89819336	0.16479492	0.014160156	0	0	0	0	0	0	0	0	0	0.92602539	0.073974609	0.021240234	0.010986328	0.008544922	-0.001464844	0	44330	0	0	0
158	159	159	Category L	0.23999023	0.095947266	-0.88793945	0.078125	-0.027832031	0.49682617	0	0	22/3/2018	22	3	2018	16:06:12	57972	0	16	6	12	0	0.059326172	3.5126953	0.21435547	0.064208984	-0.90136719	1.0588379	0.042724609	0	0	0	0	0	0	0	0	0	0.92871094	0.071289063	0.070556641	0.025390625	0.031738281	0.013427734	0	44330	0	0	0
159	160	160	Category L	0.2277832	0.083984375	-0.88793945	0.078125	-0.022460938	0.4987793	0	0	22/3/2018	22	3	2018	16:06:12	57972	0.1	16	6	12	0	0.059326172	3.5126953	0.21191406	0.0703125	-0.91552734	1.5561523	0.034423828	0	0	0	0	0	0	0	0	0	0.94238281	0.057617188	0.056884766	0.015625	0.013427734	0.027587891	0	44330	0	0	0
160	161	161	Category L	0.23999023	0.047851563	-0.92382813	0.080078125	-0.020751953	0.49511719	0	0	22/3/2018	22	3	2018	16:06:12	57972	0.2	16	6	12	0	0.059326172	3.5126953	0.20532227	0.070556641	-0.90625	2.3562012	0.044677734	0	0	0	0	0	0	0	0	0	0.93188477	0.068115234	0.074707031	0.034423828	-0.022705078	-0.017333984	0	44330	0	0	0
161	162	162	Category L	0.2277832	0.047851563	-0.89990234	0.079101563	-0.019042969	0.49804688	0	0	22/3/2018	22	3	2018	16:06:12	57972	0.3	16	6	12	0	0.059326172	3.5126953	0.20605469	0.068847656	-0.91870117	3.717041	0.035400391	0	0	0	0	0	0	0	0	0	0.9440918	0.055908203	0.061523438	0.021484375	-0.020996094	0.018798828	0	44330	0	0	0
162	163	163	Category L	0.25195313	0.10791016	-0.89990234	0.082519531	-0.021728516	0.49902344	0	0	22/3/2018	22	3	2018	16:06:12	57972	0.4	16	6	12	0	0.059326172	3.5126953	0.20239258	0.069824219	-0.91113281	4.6799316	0.063232422	0	0	0	0	0	0	0	0	0	0.93579102	0.064208984	0.098632813	0.049316406	0.037841797	0.011230469	0	44330	0	0	0
163	164	164	Category L	0.21582031	0.083984375	-0.88793945	0.079345703	-0.021484375	0.50195313	0	0	22/3/2018	22	3	2018	16:06:12	57972	0.5	16	6	12	0	0.059326172	3.5126953	0.1965332	0.070800781	-0.90185547	4.409668	0.026855469	0	0	0	0	0	0	0	0	0	0.92578125	0.07421875	0.046142578	0.019042969	0.012939453	0.013916016	0	44330	0	0	0
164	165	165	Category L	0.25195313	0.059814453	-0.87597656	0.082275391	-0.024414063	0.48901367	0	0	22/3/2018	22	3	2018	16:06:12	57972	0.6	16	6	12	0	0.059326172	3.5126953	0.19873047	0.072753906	-0.91308594	3.972168	0.065917969	0	0	0	0	0	0	0	0	0	0.93725586	0.062744141	0.10302734	0.052978516	-0.012939453	0.037109375	0	44330	0	0	0
165	166	166	Category L	0.23999023	0.059814453	-0.86376953	0.074951172	-0.022705078	0.50195313	0	0	22/3/2018	22	3	2018	16:06:12	57972	0.7	16	6	12	0	0.059326172	3.5126953	0.19384766	0.072509766	-0.90136719	4.2504883	0.060791016	0	0	0	0	0	0	0	0	0	0.92480469	0.075195313	0.096435547	0.045898438	-0.012695313	0.037597656	0	44330	0	0	0
166	167	167	Category L	0.23999023	0.083984375	-0.88793945	0.083496094	-0.022460938	0.50097656	0	0	22/3/2018	22	3	2018	16:06:12	57972	0.8	16	6	12	0	0.059326172	3.5126953	0.19116211	0.068847656	-0.91723633	3.4348145	0.05859375	0	0	0	0	0	0	0	0	0	0.93945313	0.060546875	0.093017578	0.048583984	0.014892578	0.029296875	0	44330	0	0	0
167	168	168	Category L	0.20385742	0.071777344	-0.88793945	0.081542969	-0.024169922	0.4987793	0	0	22/3/2018	22	3	2018	16:06:12	57972	0.9	16	6	12	0	0.059326172	3.5126953	0.1875	0.070800781	-0.90722656	1.7043457	0.025146484	0	0	0	0	0	0	0	0	0	0.92895508	0.071044922	0.036376953	0.016113281	0.000732422	0.019287109	0	44330	0	0	0
168	169	169	Category L	0.21582031	0.083984375	-0.88793945	0.080810547	-0.024414063	0.49487305	0	0	22/3/2018	22	3	2018	16:06:13	57973	0	16	6	13	0	0.059326172	3.5126953	0.18798828	0.0703125	-0.91088867	0.57592773	0.038330078	0	0	0	0	0	0	0	0	0	0.93286133	0.067138672	0.064208984	0.027587891	0.013427734	0.022949219	0	44330	0	0	0
169	170	170	Category L	0.21582031	0.071777344	-0.89990234	0.078125	-0.022705078	0.4909668	0	0	22/3/2018	22	3	2018	16:06:13	57973	0.1	16	6	13	0	0.059326172	3.5126953	0.18481445	0.067138672	-0.90527344	1.1647949	0.031494141	0	0	0	0	0	0	0	0	0	0.92651367	0.073486328	0.040771484	0.030761719	0.004394531	0.005371094	0	44330	0	0	0
170	171	171	Category L	0.20385742	0.071777344	-0.88793945	0.083496094	-0.021484375	0.49609375	0	0	22/3/2018	22	3	2018	16:06:13	57973	0.2	16	6	13	0	0.059326172	3.5126953	0.17944336	0.064453125	-0.89697266	1.262207	0.026855469	0	0	0	0	0	0	0	0	0	0.91699219	0.083007813	0.040527344	0.024169922	0.007080078	0.009033203	0	44330	0	0	0
171	172	172	Category L	0.20385742	0.10791016	-0.86376953	0.083496094	-0.026367188	0.49609375	0	0	22/3/2018	22	3	2018	16:06:13	57973	0.3	16	6	13	0	0.059326172	3.5126953	0.18237305	0.062988281	-0.89892578	0.12255859	0.060791016	0	0	0	0	0	0	0	0	0	0.91943359	0.080566406	0.10131836	0.021240234	0.044677734	0.03515625	0	44330	0	0	0
172	173	173	Category L	0.2277832	0.071777344	-0.89990234	0.082519531	-0.027099609	0.49389648	0	0	22/3/2018	22	3	2018	16:06:13	57973	0.4	16	6	13	0	0.059326172	3.5126953	0.18823242	0.060302734	-0.91137695	0.19311523	0.042480469	0	0	0	0	0	0	0	0	0	0.93261719	0.067382813	0.062255859	0.039306641	0.011230469	0.011474609	0	44330	0	0	0
173	174	174	Category L	0.2277832	0.059814453	-0.88793945	0.083496094	-0.025390625	0.49487305	0	0	22/3/2018	22	3	2018	16:06:13	57973	0.5	16	6	13	0	0.059326172	3.5126953	0.18334961	0.058349609	-0.90063477	0.31494141	0.046142578	0	0	0	0	0	0	0	0	0	0.92089844	0.079101563	0.058349609	0.044189453	0.001220703	0.012695313	0	44330	0	0	0
174	175	175	Category L	0.21582031	0.059814453	-0.91186523	0.081542969	-0.026367188	0.4909668	0	0	22/3/2018	22	3	2018	16:06:13	57973	0.6	16	6	13	0	0.059326172	3.5126953	0.17749023	0.055664063	-0.89477539	0.90087891	0.041748047	0	0	0	0	0	0	0	0	0	0.9140625	0.0859375	0.059082031	0.038085938	0.00390625	-0.016845703	0	44330	0	0	0
175	176	176	Category L	0.2277832	0.035888672	-0.93579102	0.081542969	-0.025390625	0.48999023	0	0	22/3/2018	22	3	2018	16:06:13	57973	0.7	16	6	13	0	0.059326172	3.5126953	0.17797852	0.056396484	-0.89648438	2.5622559	0.06640625	0	0	0	0	0	0	0	0	0	0.91577148	0.084228516	0.109375	0.049560547	-0.020507813	-0.0390625	0	44330	0	0	0
176	177	177	Category L	0.20385742	0.083984375	-0.89990234	0.081787109	-0.026123047	0.49780273	0	0	22/3/2018	22	3	2018	16:06:13	57973	0.8	16	6	13	0	0.059326172	3.5126953	0.17480469	0.055419922	-0.89233398	3.5305176	0.041259766	0	0	0	0	0	0	0	0	0	0.91088867	0.089111328	0.064941406	0.028808594	0.028320313	-0.007324219	0	44330	0	0	0
177	178	178	Category L	0.2277832	0.035888672	-0.91186523	0.082519531	-0.021728516	0.49511719	0	0	22/3/2018	22	3	2018	16:06:13	57973	0.9	16	6	13	0	0.059326172	3.5126953	0.17407227	0.054199219	-0.89160156	3	0.060058594	0	0	0	0	0	0	0	0	0	0.91015625	0.08984375	0.092041016	0.053466797	-0.018310547	-0.020019531	0	44330	0	0	0
178	179	179	Category L	0.2277832	0.071777344	-0.92382813	0.084472656	-0.029052734	0.49365234	0	0	22/3/2018	22	3	2018	16:06:14	57974	0	16	6	14	0	0.059326172	3.5126953	0.16699219	0.053222656	-0.87915039	2.9299316	0.077392578	0	0	0	0	0	0	0	0	0	0.89648438	0.10351563	0.12353516	0.060546875	0.018310547	-0.044433594	0	44330	0	0	0
179	180	180	Category L	0.21582031	0.059814453	-0.87597656	0.078125	-0.020507813	0.50097656	0	0	22/3/2018	22	3	2018	16:06:14	57974	0.1	16	6	14	0	0.059326172	3.5126953	0.16699219	0.051269531	-0.88964844	3.3613281	0.051025391	0	0	0	0	0	0	0	0	0	0.90649414	0.093505859	0.070556641	0.048583984	0.008300781	0.013671875	0	44330	0	0	0
180	181	181	Category L	0.20385742	0.047851563	-0.88793945	0.081787109	-0.022460938	0.5	0	0	22/3/2018	22	3	2018	16:06:14	57974	0.2	16	6	14	0	0.059326172	3.5126953	0.16162109	0.052490234	-0.87988281	3.4360352	0.04296875	0	0	0	0	0	0	0	0	0	0.89599609	0.10400391	0.0546875	0.041992188	-0.004638672	-0.0078125	0	44330	0	0	0
181	182	182	Category L	0.2277832	0.059814453	-0.89990234	0.088867188	-0.024169922	0.4987793	0	0	22/3/2018	22	3	2018	16:06:14	57974	0.3	16	6	14	0	0.059326172	3.5126953	0.15942383	0.051757813	-0.89697266	2.9130859	0.068603516	0	0	0	0	0	0	0	0	0	0.91259766	0.087402344	0.078857422	0.068115234	0.0078125	-0.002685547	0	44330	0	0	0
182	183	183	Category L	0.21582031	0.071777344	-0.87597656	0.087158203	-0.019287109	0.5012207	0	0	22/3/2018	22	3	2018	16:06:14	57974	0.4	16	6	14	0	0.059326172	3.5126953	0.15869141	0.050292969	-0.89038086	2.2080078	0.0625	0	0	0	0	0	0	0	0	0	0.90600586	0.093994141	0.092773438	0.056884766	0.021240234	0.014404297	0	44330	0	0	0
183	184	184	Category L	0.2277832	0.047851563	-0.92382813	0.0859375	-0.020751953	0.49804688	0	0	22/3/2018	22	3	2018	16:06:14	57974	0.5	16	6	14	0	0.059326172	3.5126953	0.14990234	0.041259766	-0.88720703	0.99829102	0.0859375	0	0	0	0	0	0	0	0	0	0.90087891	0.099121094	0.12036133	0.077636719	0.006347656	-0.036376953	0	44330	0	0	0
184	185	185	Category L	0.23999023	0.059814453	-0.91186523	0.087158203	-0.019775391	0.49804688	0	0	22/3/2018	22	3	2018	16:06:14	57974	0.6	16	6	14	0	0.059326172	3.5126953	0.14624023	0.043945313	-0.89038086	0.26904297	0.097167969	0	0	0	0	0	0	0	0	0	0.90356445	0.096435547	0.13037109	0.093505859	0.015625	-0.021240234	0	44330	0	0	0
185	186	186	Category L	0.20385742	0.059814453	-0.89990234	0.088867188	-0.020996094	0.49902344	0	0	22/3/2018	22	3	2018	16:06:14	57974	0.7	16	6	14	0	0.059326172	3.5126953	0.14282227	0.041992188	-0.88989258	2.2702637	0.064208984	0	0	0	0	0	0	0	0	0	0.90234375	0.09765625	0.088378906	0.060791016	0.017578125	-0.009765625	0	44330	0	0	0
186	187	187	Category L	0.19189453	0.047851563	-0.89990234	0.093261719	-0.024414063	0.49536133	0	0	22/3/2018	22	3	2018	16:06:14	57974	0.8	16	6	14	0	0.059326172	3.5126953	0.13623047	0.040527344	-0.88720703	4.579834	0.057373047	0	0	0	0	0	0	0	0	0	0.8984375	0.1015625	0.075195313	0.055419922	0.007080078	-0.012451172	0	44330	0	0	0
187	188	188	Category L	0.21582031	0.047851563	-0.88793945	0.08984375	-0.021728516	0.49707031	0	0	22/3/2018	22	3	2018	16:06:14	57974	0.9	16	6	14	0	0.059326172	3.5126953	0.13037109	0.0390625	-0.8737793	5.7509766	0.086669922	0	0	0	0	0	0	0	0	0	0.88427734	0.11572266	0.10791016	0.085205078	0.008544922	-0.013916016	0	44330	0	0	0
188	189	189	Category L	0.23999023	0.071777344	-0.88793945	0.091308594	-0.022705078	0.49804688	0	0	22/3/2018	22	3	2018	16:06:15	57975	0	16	6	15	0	0.059814453	3.4434082	0.1328125	0.038574219	-0.88598633	11.925293	0.11206055	0	0	0	0	0	0	0	0	0	0.89672852	0.10327148	0.1418457	0.10693359	0.032958984	-0.001708984	0	44330	0	0	0
189	190	190	Category J	-0.095947266	-0.095947266	-1.2719727	0.28320313	0.091796875	0.42041016	0	0	22/3/2018	22	3	2018	16:06:43	58003	0.3	16	6	43	0	0.059326172	3.4869141	0.13012695	0.037109375	-0.87402344	17.172607	0.47631836	0	0	0	0	0	0	0	0	0	0.88452148	0.11547852	0.75708008	-0.22607422	-0.13305664	-0.39770508	0	44330	0	0	0
190	191	191	Category J	-0.25195313	0.15576172	-0.41992188	0.22827148	0.092041016	0.44897461	0	0	22/3/2018	22	3	2018	16:06:43	58003	0.4	16	6	43	0	0.059326172	3.4869141	0.12573242	0.038330078	-0.89208984	19.848633	0.6159668	0	0	0	0	0	0	0	0	0	0.90161133	0.098388672	0.96728516	-0.37768555	0.1171875	0.47216797	0	44330	0	0	0
191	192	192	Category J	0.15576172	0.16796875	-1.3078613	0.23974609	0.096191406	0.44946289	0	0	22/3/2018	22	3	2018	16:06:43	58003	0.5	16	6	43	0	0.059326172	3.4869141	0.12670898	0.037841797	-0.88452148	22.828613	0.44360352	0	0	0	0	0	0	0	0	0	0.89428711	0.10571289	0.58227539	0.028808594	0.12988281	-0.4230957	0	44330	0	0	0
192	193	193	Category J	0.2277832	0.29980469	-1.7758789	0.27929688	0.13232422	0.41137695	0	0	22/3/2018	22	3	2018	16:06:43	58003	0.6	16	6	43	0	0.059326172	3.4869141	0.12524414	0.031982422	-0.90405273	20.534668	0.91748047	0	0	0	0	0	0	0	0	0	0.91333008	0.086669922	1.2416992	0.10229492	0.26757813	-0.87158203	0	44330	0	0	0
193	194	194	Category J	0.16796875	0.10791016	0.16796875	0.19580078	0.12353516	0.45922852	0	0	22/3/2018	22	3	2018	16:06:43	58003	0.7	16	6	43	0	0.059326172	3.4869141	0.12597656	0.032470703	-0.90771484	18.453857	1.0791016	0	0	0	0	0	0	0	0	0	0.91699219	0.083007813	1.1931152	0.041748047	0.075439453	1.0756836	0	44330	0	0	0
194	195	195	Category J	-0.10791016	-0.25195313	-0.83984375	0.18774414	0.093994141	0.46630859	0	0	22/3/2018	22	3	2018	16:06:43	58003	0.8	16	6	43	0	0.059326172	3.4869141	0.11914063	0.032470703	-0.89941406	12.466797	0.36889648	0	0	0	0	0	0	0	0	0	0.90771484	0.092285156	0.57104492	-0.22705078	-0.28442383	0.059570313	0	44330	0	0	0
195	196	196	Category J	0.34790039	-0.21582031	-1.6318359	0.27709961	0.037597656	0.43164063	0	0	22/3/2018	22	3	2018	16:06:43	58003	0.9	16	6	43	0	0.059326172	3.4869141	0.11279297	0.031494141	-0.91699219	8.9558105	0.79199219	0	0	0	0	0	0	0	0	0	0.92456055	0.075439453	1.1970215	0.23486328	-0.24731445	-0.71459961	0	44330	0	0	0
196	197	197	Category J	0.14379883	0.14379883	-0.58789063	0.34570313	0.04296875	0.38842773	0	0	22/3/2018	22	3	2018	16:06:44	58004	0	16	6	44	0	0.059326172	3.4869141	0.109375	0.032226563	-0.90722656	8.6848145	0.34008789	0	0	0	0	0	0	0	0	0	0.91430664	0.085693359	0.46533203	0.034179688	0.11132813	0.31933594	0	44330	0	0	0
197	198	198	Category J	0.059814453	0.11987305	-1.1757813	0.25952148	0.045654297	0.44165039	0	0	22/3/2018	22	3	2018	16:06:44	58004	0.1	16	6	44	0	0.059326172	3.4869141	0.10351563	0.029785156	-0.91748047	10.129639	0.27685547	0	0	0	0	0	0	0	0	0	0.92382813	0.076171875	0.3918457	-0.043701172	0.08984375	-0.25805664	0	44330	0	0	0
198	199	199	Category J	0.047851563	0.57592773	-2.027832	0.27929688	0.091552734	0.41943359	0	0	22/3/2018	22	3	2018	16:06:44	58004	0.2	16	6	44	0	0.059326172	3.4869141	0.10327148	0.030761719	-0.90576172	5.8815918	1.2485352	0	0	0	0	0	0	0	0	0	0.91210938	0.087890625	1.7224121	-0.055419922	0.54492188	-1.1218262	0	44330	0	0	0
199	200	200	Category J	-0.26391602	0.071777344	-0.15576172	0.20483398	0.053222656	0.46582031	0	0	22/3/2018	22	3	2018	16:06:44	58004	0.3	16	6	44	0	0.059326172	3.4869141	0.097900391	0.031005859	-0.91748047	1.958252	0.84423828	0	0	0	0	0	0	0	0	0	0.92333984	0.076660156	1.1643066	-0.36181641	0.040527344	0.76171875	0	44330	0	0	0
200	201	201	Category J	0.32397461	-0.083984375	-1.8959961	0.16186523	0.026123047	0.48291016	0	0	22/3/2018	22	3	2018	16:06:44	58004	0.4	16	6	44	0	0.059326172	3.4869141	0.10522461	0.028076172	-0.92407227	11.214844	1.0021973	0	0	0	0	0	0	0	0	0	0.93041992	0.069580078	1.3024902	0.21850586	-0.11206055	-0.97167969	0	44330	0	0	0
201	202	202	Category J	-0.047851563	0.11987305	-0.25195313	0.15014648	0.015136719	0.4855957	0	0	22/3/2018	22	3	2018	16:06:44	58004	0.5	16	6	44	0	0.059326172	3.4869141	0.10522461	0.02734375	-0.93237305	8.354248	0.70361328	0	0	0	0	0	0	0	0	0	0.9387207	0.061279297	0.92602539	-0.15307617	0.092285156	0.68041992	0	44330	0	0	0
202	203	203	Category J	-0.19189453	0.14379883	-0.15576172	0.15771484	0.03515625	0.48608398	0	0	22/3/2018	22	3	2018	16:06:44	58004	0.6	16	6	44	0	0.059326172	3.4869141	0.09765625	0.024902344	-0.93994141	8.4804688	0.84423828	0	0	0	0	0	0	0	0	0	0.9453125	0.0546875	1.192627	-0.28955078	0.11865234	0.78417969	0	44330	0	0	0
203	204	204	Category J	0.38378906	0.21582031	-1.7758789	0.19091797	0.055908203	0.46850586	0	0	22/3/2018	22	3	2018	16:06:44	58004	0.7	16	6	44	0	0.059326172	3.4869141	0.092041016	0.023925781	-0.92822266	0.63989258	0.91650391	0	0	0	0	0	0	0	0	0	0.93310547	0.066894531	1.3308105	0.29150391	0.19165039	-0.84741211	0	44330	0	0	0
204	205	205	Category J	-0.13183594	0.047851563	0	0.19799805	0.045410156	0.46728516	0	0	22/3/2018	22	3	2018	16:06:44	58004	0.8	16	6	44	0	0.059326172	3.4869141	0.084228516	0.025878906	-0.93701172	4.8374023	0.96191406	0	0	0	0	0	0	0	0	0	0.94116211	0.058837891	1.1750488	-0.21606445	0.021728516	0.93701172	0	44330	0	0	0
205	206	206	Category J	0.035888672	-0.23999023	-2.1479492	0.16040039	0.001953125	0.47314453	0	0	22/3/2018	22	3	2018	16:06:44	58004	0.9	16	6	44	0	0.059326172	3.4869141	0.087890625	0.023193359	-0.93212891	9.9272461	1.244873	0	0	0	0	0	0	0	0	0	0.93652344	0.063476563	1.5310059	-0.052001953	-0.26318359	-1.2155762	0	44330	0	0	0
206	207	207	Category J	-0.071777344	0.25195313	-0.10791016	0.20581055	-0.020507813	0.46484375	0	0	22/3/2018	22	3	2018	16:06:45	58005	0	16	6	45	0	0.059326172	3.4869141	0.084960938	0.022216797	-0.92431641	5.019043	0.86230469	0	0	0	0	0	0	0	0	0	0.9284668	0.071533203	1.2026367	-0.15673828	0.22949219	0.81640625	0	44330	0	0	0
207	208	208	Category J	0.27587891	0.059814453	-1.2119141	0.17675781	0.015380859	0.47290039	0	0	22/3/2018	22	3	2018	16:06:45	58005	0.1	16	6	45	0	0.059326172	3.4869141	0.079101563	0.020751953	-0.93212891	21.931152	0.34399414	0	0	0	0	0	0	0	0	0	0.93554688	0.064453125	0.51513672	0.1965332	0.038818359	-0.27954102	0	44330	0	0	0
208	209	209	Category J	0.011962891	-0.13183594	-0.44384766	0.18798828	0.015380859	0.47314453	0	0	22/3/2018	22	3	2018	16:06:45	58005	0.2	16	6	45	0	0.059326172	3.4869141	0.079101563	0.019775391	-0.92236328	30.816895	0.50634766	0	0	0	0	0	0	0	0	0	0.92578125	0.07421875	0.69726563	-0.067138672	-0.15161133	0.47851563	0	44330	0	0	0
209	210	210	Category J	-0.19189453	-0.13183594	-0.20385742	0.16894531	-0.000488281	0.48046875	0	0	22/3/2018	22	3	2018	16:06:45	58005	0.3	16	6	45	0	0.059326172	3.4869141	0.067138672	0.022949219	-0.93286133	32.406738	0.7890625	0	0	0	0	0	0	0	0	0	0.93554688	0.064453125	1.1430664	-0.2590332	-0.15478516	0.72900391	0	44330	0	0	0
210	211	211	Category J	0.44384766	-0.023925781	-1.0439453	0.18286133	-0.052246094	0.47143555	0	0	22/3/2018	22	3	2018	16:06:45	58005	0.4	16	6	45	0	0.059326172	3.4869141	0.060058594	0.020751953	-0.93457031	48.165039	0.40112305	0	0	0	0	0	0	0	0	0	0.93676758	0.063232422	0.53759766	0.38354492	-0.044677734	-0.10913086	0	44330	0	0	0
211	212	212	Category J	0.69580078	-0.14379883	-1.8598633	0.20239258	-0.039794922	0.46533203	0	0	22/3/2018	22	3	2018	16:06:45	58005	0.5	16	6	45	0	0.059326172	3.5304199	0.056152344	0.01953125	-0.93896484	68.83374	1.1328125	0	0	0	0	0	0	0	0	0	0.94091797	0.059082031	1.7236328	0.6394043	-0.16333008	-0.9206543	0	44330	0	0	0
212	213	213	Category J	-0.15576172	-0.083984375	0	0.14794922	-0.014892578	0.48950195	0	0	22/3/2018	22	3	2018	16:06:45	58005	0.6	16	6	45	0	0.059326172	3.5304199	0.049560547	0.017578125	-0.94262695	67.905029	0.97021484	0	0	0	0	0	0	0	0	0	0.9440918	0.055908203	1.2497559	-0.20532227	-0.1015625	0.94262695	0	44330	0	0	0
213	214	214	Category J	-0.2277832	-0.16796875	-0.41992188	0.12597656	-0.04296875	0.48242188	0	0	22/3/2018	22	3	2018	16:06:45	58005	0.7	16	6	45	0	0.059326172	3.5304199	0.043701172	0.014892578	-0.94018555	43.497803	0.61474609	0	0	0	0	0	0	0	0	0	0.94116211	0.058837891	0.97460938	-0.27148438	-0.18286133	0.52026367	0	44330	0	0	0
214	215	215	Category J	0.27587891	0.13183594	-1.0078125	0.17749023	-0.049804688	0.47119141	0	0	22/3/2018	22	3	2018	16:06:45	58005	0.8	16	6	45	0	0.059326172	3.5304199	0.038818359	0.013916016	-0.94067383	40.854004	0.27270508	0	0	0	0	0	0	0	0	0	0.94140625	0.05859375	0.42163086	0.23681641	0.11767578	-0.066894531	0	44330	0	0	0
215	216	216	Category J	-0.023925781	0	-0.55175781	0.18896484	-0.005615234	0.47485352	0	0	22/3/2018	22	3	2018	16:06:45	58005	0.9	16	6	45	0	0.059326172	3.5304199	0.034912109	0.012939453	-0.94067383	46.982422	0.39355469	0	0	0	0	0	0	0	0	0	0.94140625	0.05859375	0.4609375	-0.058837891	-0.012939453	0.38891602	0	44330	0	0	0
216	217	217	Category J	0.2277832	-0.047851563	-0.81591797	0.19458008	0.032714844	0.47290039	0	0	22/3/2018	22	3	2018	16:06:46	58006	0	16	6	46	0	0.059326172	3.5304199	0.030273438	0.012695313	-0.94018555	32.443604	0.2409668	0	0	0	0	0	0	0	0	0	0.94091797	0.059082031	0.38232422	0.19726563	-0.060546875	0.12426758	0	44330	0	0	0
217	218	218	Category J	-0.32397461	0	0.13183594	0.19311523	0.014404297	0.47436523	0	0	22/3/2018	22	3	2018	16:06:46	58006	0.1	16	6	46	0	0.059326172	3.5304199	0.025634766	0.010742188	-0.94067383	4.7753906	1.1281738	0	0	0	0	0	0	0	0	0	0.94091797	0.059082031	1.4331055	-0.34960938	-0.010742188	1.0725098	0	44330	0	0	0
218	219	219	Category J	0.26391602	-0.035888672	-1.7277832	0.16967773	-0.074951172	0.47143555	0	0	22/3/2018	22	3	2018	16:06:46	58006	0.2	16	6	46	0	0.059326172	3.5304199	0.020751953	0.010009766	-0.94067383	4.3117676	0.82470703	0	0	0	0	0	0	0	0	0	0.94091797	0.059082031	1.0756836	0.24291992	-0.045898438	-0.78686523	0	44330	0	0	0
219	220	220	Category J	-0.17993164	0.14379883	-0.10791016	0.20996094	-0.038818359	0.46142578	0	0	22/3/2018	22	3	2018	16:06:46	58006	0.3	16	6	46	0	0.059326172	3.5304199	0.016113281	0.008789063	-0.94091797	2.3554688	0.86621094	0	0	0	0	0	0	0	0	0	0.94116211	0.058837891	1.1638184	-0.19604492	0.13476563	0.83300781	0	44330	0	0	0
220	221	221	Category J	0.071777344	0.011962891	-2.2678223	0.21508789	-0.000976563	0.46557617	0	0	22/3/2018	22	3	2018	16:06:46	58006	0.4	16	6	46	0	0.059326172	3.5304199	0.01171875	0.008056641	-0.94165039	3.578125	1.3273926	0	0	0	0	0	0	0	0	0	0.94165039	0.058349609	1.3896484	0.059814453	0.003662109	-1.3259277	0	44330	0	0	0
221	222	222	Category J	0.17993164	-0.059814453	-0.35986328	0.20385742	-0.012451172	0.4699707	0	0	22/3/2018	22	3	2018	16:06:46	58006	0.5	16	6	46	0	0.059326172	3.5304199	0.007324219	0.007080078	-0.94213867	9.1708984	0.61108398	0	0	0	0	0	0	0	0	0	0.94238281	0.057617188	0.82202148	0.17236328	-0.066894531	0.58227539	0	44330	0	0	0
222	223	223	Category J	-0.47998047	-0.63598633	-0.63598633	0.13769531	-0.042724609	0.48486328	0	0	22/3/2018	22	3	2018	16:06:46	58006	0.6	16	6	46	0	0.059326172	3.5304199	0.002685547	0.006103516	-0.94287109	12.455322	0.85986328	0	0	0	0	0	0	0	0	0	0.94287109	0.057128906	1.4318848	-0.48266602	-0.64208984	0.30688477	0	44330	0	0	0
223	224	224	Category J	-0.047851563	0.26391602	-1.1037598	0.25317383	-0.064453125	0.44042969	0	0	22/3/2018	22	3	2018	16:06:46	58006	0.7	16	6	46	0	0.059326172	3.5304199	-0.001464844	0.005371094	-0.94384766	11.329834	0.30737305	0	0	0	0	0	0	0	0	0	0.94384766	0.056152344	0.46459961	-0.046142578	0.25830078	-0.15991211	0	44330	0	0	0
224	225	225	Category J	-0.059814453	-0.10791016	-0.82788086	0.19799805	-0.047363281	0.46484375	0	0	22/3/2018	22	3	2018	16:06:46	58006	0.8	16	6	46	0	0.059326172	3.5304199	-0.006103516	0.004638672	-0.94384766	33.654297	0.17016602	0	0	0	0	0	0	0	0	0	0.94384766	0.056152344	0.28222656	-0.053466797	-0.11254883	0.1159668	0	44330	0	0	0
225	226	226	Category J	-0.27587891	-0.035888672	-0.671875	0.22216797	-0.012451172	0.45947266	0	0	22/3/2018	22	3	2018	16:06:46	58006	0.9	16	6	46	0	0.059326172	3.5304199	-0.010742188	0.003417969	-0.94433594	31.447021	0.38208008	0	0	0	0	0	0	0	0	0	0.94433594	0.055664063	0.57714844	-0.26489258	-0.039306641	0.27246094	0	44330	0	0	0
226	227	227	Category J	-0.23999023	-0.059814453	0.19189453	0.15917969	-0.020751953	0.48486328	0	0	22/3/2018	22	3	2018	16:06:47	58007	0	16	6	47	0	0.059326172	3.5304199	-0.014648438	0.002685547	-0.94482422	18.002441	1.1606445	0	0	0	0	0	0	0	0	0	0.94506836	0.054931641	1.4245605	-0.22509766	-0.0625	1.1367188	0	44330	0	0	0
227	228	228	Category J	0.39599609	0.035888672	-1.8837891	0.13012695	-0.077636719	0.47973633	0	0	22/3/2018	22	3	2018	16:06:47	58007	0.1	16	6	47	0	0.059326172	3.5304199	-0.018798828	0.001953125	-0.94555664	18.72998	1.026123	0	0	0	0	0	0	0	0	0	0.94580078	0.054199219	1.3867188	0.41479492	0.033691406	-0.93798828	0	44330	0	0	0
228	229	229	Category J	0	-0.047851563	0.047851563	0.17919922	-0.056396484	0.47924805	0	0	22/3/2018	22	3	2018	16:06:47	58007	0.2	16	6	47	0	0.059326172	3.5304199	-0.022705078	0.001220703	-0.94628906	22.892822	0.99560547	0	0	0	0	0	0	0	0	0	0.9465332	0.053466797	1.0661621	0.022705078	-0.049072266	0.99414063	0	44330	0	0	0
229	230	230	Category J	-0.10791016	0.14379883	-2.315918	0.15136719	-0.033447266	0.48632813	0	0	22/3/2018	22	3	2018	16:06:47	58007	0.3	16	6	47	0	0.059326172	3.5304199	-0.027587891	0	-0.94677734	17.392578	1.3786621	0	0	0	0	0	0	0	0	0	0.94726563	0.052734375	1.5927734	-0.080078125	0.14355469	-1.3688965	0	44330	0	0	0
230	231	231	Category J	0.31176758	-0.011962891	-0.29980469	0.11767578	-0.044921875	0.49633789	0	0	22/3/2018	22	3	2018	16:06:47	58007	0.4	16	6	47	0	0.059326172	3.5304199	-0.028076172	0.000976563	-0.94262695	0.42773438	0.72729492	0	0	0	0	0	0	0	0	0	0.94311523	0.056884766	0.99609375	0.33984375	-0.012939453	0.64282227	0	44330	0	0	0
231	232	232	Category J	0.11987305	-0.39599609	-2.4838867	0.10668945	-0.066650391	0.48754883	0	0	22/3/2018	22	3	2018	16:06:47	58007	0.5	16	6	47	0	0.059326172	3.5304199	-0.026367188	-0.000732422	-0.94897461	7.4501953	1.5915527	0	0	0	0	0	0	0	0	0	0.94946289	0.050537109	2.0761719	0.14624023	-0.39501953	-1.534668	0	44330	0	0	0
232	233	233	Category J	0.2878418	0.071777344	-1.1999512	0.10791016	-0.087158203	0.49194336	0	0	22/3/2018	22	3	2018	16:06:47	58007	0.6	16	6	47	0	0.059326172	3.5304199	-0.029785156	-0.002929688	-0.94458008	3.7226563	0.41430664	0	0	0	0	0	0	0	0	0	0.94506836	0.054931641	0.64770508	0.31762695	0.074707031	-0.25512695	0	44330	0	0	0
233	234	234	Category J	-0.27587891	0.035888672	-0.21582031	0.14331055	-0.078613281	0.48071289	0	0	22/3/2018	22	3	2018	16:06:47	58007	0.7	16	6	47	0	0.059326172	3.5304199	-0.034423828	-0.006591797	-0.93408203	0.29907227	0.75878906	0	0	0	0	0	0	0	0	0	0.93457031	0.065429688	1.0019531	-0.24121094	0.042480469	0.71826172	0	44330	0	0	0
234	235	235	Category J	-0.27587891	-0.047851563	-2.2797852	0.15112305	-0.064941406	0.47949219	0	0	22/3/2018	22	3	2018	16:06:47	58007	0.8	16	6	47	0	0.059326172	3.5304199	-0.037841797	-0.008056641	-0.94775391	12.09668	1.3535156	0	0	0	0	0	0	0	0	0	0.94848633	0.051513672	1.6091309	-0.23779297	-0.039550781	-1.3317871	0	44330	0	0	0
235	236	236	Category J	-0.047851563	0.11987305	-0.10791016	0.23364258	-0.053710938	0.45068359	0	0	22/3/2018	22	3	2018	16:06:47	58007	0.9	16	6	47	0	0.059326172	3.5304199	-0.038330078	-0.004882813	-0.94946289	12.379639	0.85083008	0	0	0	0	0	0	0	0	0	0.95019531	0.049804688	0.97607422	-0.009277344	0.12475586	0.84155273	0	44330	0	0	0
236	237	237	Category J	-0.23999023	-0.13183594	-1.7038574	0.17602539	-0.094238281	0.46118164	0	0	22/3/2018	22	3	2018	16:06:48	58008	0	16	6	48	0	0.059326172	3.5304199	-0.044189453	-0.002197266	-0.94067383	1.5085449	0.7980957	0	0	0	0	0	0	0	0	0	0.94165039	0.058349609	1.0878906	-0.19555664	-0.12939453	-0.76293945	0	44330	0	0	0
237	238	238	Category J	0.20385742	0.14379883	0.035888672	0.084716797	-0.11328125	0.48364258	0	0	22/3/2018	22	3	2018	16:06:48	58008	0.1	16	6	48	0	0.059326172	3.5304199	-0.047851563	-0.004150391	-0.94506836	13.394287	1.0234375	0	0	0	0	0	0	0	0	0	0.94628906	0.053710938	1.3808594	0.25170898	0.14794922	0.98095703	0	44330	0	0	0
238	239	239	Category J	-0.17993164	0.11987305	-1.8239746	0.083740234	-0.10449219	0.48706055	0	0	22/3/2018	22	3	2018	16:06:48	58008	0.2	16	6	48	0	0.059326172	3.5304199	-0.050292969	-0.005615234	-0.94213867	4.126709	0.89990234	0	0	0	0	0	0	0	0	0	0.94335938	0.056640625	1.1369629	-0.12939453	0.12548828	-0.8815918	0	44330	0	0	0
239	240	240	Category J	0.81591797	-0.15576172	-1.4157715	0.13110352	-0.14453125	0.47021484	0	0	22/3/2018	22	3	2018	16:06:48	58008	0.3	16	6	48	0	0.059326172	3.5304199	-0.052490234	-0.012939453	-0.9284668	8.5603027	1.0058594	0	0	0	0	0	0	0	0	0	0.92993164	0.070068359	1.498291	0.8684082	-0.14257813	-0.48706055	0	44330	0	0	0
240	241	241	Category J	0.23999023	-0.011962891	-1.5839844	0.19824219	-0.11572266	0.45214844	0	0	22/3/2018	22	3	2018	16:06:48	58008	0.4	16	6	48	0	0.059326172	3.5304199	-0.05078125	-0.013916016	-0.93847656	22.620361	0.70776367	0	0	0	0	0	0	0	0	0	0.93994141	0.060058594	0.93823242	0.29077148	0.001953125	-0.64526367	0	44330	0	0	0
241	242	242	Category J	-0.37182617	-0.13183594	-1.5	0.15625	-0.13793945	0.46459961	0	0	22/3/2018	22	3	2018	16:06:48	58008	0.5	16	6	48	0	0.059326172	3.5304199	-0.056640625	-0.012939453	-0.92651367	37.046875	0.66479492	0	0	0	0	0	0	0	0	0	0.9284668	0.071533203	1.0070801	-0.31494141	-0.11865234	-0.57324219	0	44330	0	0	0
242	243	243	Category J	-0.20385742	0.023925781	0.035888672	0.14257813	-0.13061523	0.47045898	0	0	22/3/2018	22	3	2018	16:06:48	58008	0.6	16	6	48	0	0.059326172	3.5304199	-0.057861328	-0.014648438	-0.93481445	32.415771	0.98242188	0	0	0	0	0	0	0	0	0	0.93676758	0.063232422	1.1552734	-0.14575195	0.038574219	0.97070313	0	44330	0	0	0
243	244	244	Category J	-0.40795898	0.23999023	-1.5959473	0.099609375	-0.11499023	0.48120117	0	0	22/3/2018	22	3	2018	16:06:48	58008	0.7	16	6	48	0	0.059326172	3.5304199	-0.057128906	-0.016845703	-0.94458008	27.792969	0.78295898	0	0	0	0	0	0	0	0	0	0.9465332	0.053466797	1.2587891	-0.35058594	0.25683594	-0.65112305	0	44330	0	0	0
244	245	245	Category J	0.53979492	-0.15576172	-0.49194336	0.13720703	-0.13476563	0.46728516	0	0	22/3/2018	22	3	2018	16:06:48	58008	0.8	16	6	48	0	0.059326172	3.5304199	-0.063720703	-0.01953125	-0.93408203	27.691406	0.76025391	0	0	0	0	0	0	0	0	0	0.9362793	0.063720703	1.1816406	0.60351563	-0.13598633	0.44213867	0	44330	0	0	0
245	246	246	Category J	0	-0.011962891	-0.2277832	0.18701172	-0.12573242	0.45751953	0	0	22/3/2018	22	3	2018	16:06:48	58008	0.9	16	6	48	0	0.059326172	3.5304199	-0.063476563	-0.020507813	-0.9453125	27.268799	0.72045898	0	0	0	0	0	0	0	0	0	0.94775391	0.052246094	0.78955078	0.063476563	0.008544922	0.7175293	0	44330	0	0	0
246	247	247	Category J	-0.2277832	-0.035888672	-1.5119629	0.11791992	-0.14453125	0.47167969	0	0	22/3/2018	22	3	2018	16:06:49	58009	0	16	6	49	0	0.059326172	3.5304199	-0.065673828	-0.017578125	-0.93041992	28.251709	0.60375977	0	0	0	0	0	0	0	0	0	0.93286133	0.067138672	0.76147461	-0.16186523	-0.018066406	-0.58129883	0	44330	0	0	0
247	248	248	Category J	0.20385742	-0.011962891	-0.10791016	0.095458984	-0.14916992	0.47387695	0	0	22/3/2018	22	3	2018	16:06:49	58009	0.1	16	6	49	0	0.059326172	3.5304199	-0.066650391	-0.020751953	-0.94067383	24.860107	0.87573242	0	0	0	0	0	0	0	0	0	0.94335938	0.056640625	1.1125488	0.27050781	0.008789063	0.83276367	0	44330	0	0	0
248	249	249	Category J	-0.73193359	0.3359375	-1.7399902	0.072265625	-0.16967773	0.47094727	0	0	22/3/2018	22	3	2018	16:06:49	58009	0.2	16	6	49	0	0.059326172	3.5304199	-0.071533203	-0.021728516	-0.93701172	38.912598	1.0993652	0	0	0	0	0	0	0	0	0	0.93994141	0.060058594	1.8208008	-0.66015625	0.35766602	-0.80273438	0	44330	0	0	0
249	250	250	Category J	-0.34790039	-0.095947266	-1.0319824	0.10375977	-0.12841797	0.46850586	0	0	22/3/2018	22	3	2018	16:06:49	58009	0.3	16	6	49	0	0.059570313	3.5513672	-0.073486328	-0.020507813	-0.94311523	43.425781	0.29785156	0	0	0	0	0	0	0	0	0	0.94628906	0.053710938	0.43847656	-0.27416992	-0.075195313	-0.088623047	0	44330	0	0	0
250	251	251	Category J	-0.11987305	-0.023925781	-1.2478027	0.16381836	-0.13037109	0.46411133	0	0	22/3/2018	22	3	2018	16:06:49	58009	0.4	16	6	49	0	0.059570313	3.5513672	-0.072265625	-0.018798828	-0.9519043	39.671631	0.29931641	0	0	0	0	0	0	0	0	0	0.95483398	0.045166016	0.34814453	-0.047363281	-0.004882813	-0.2956543	0	44330	0	0	0
251	252	252	Category J	-0.31176758	-0.059814453	-1.1518555	0.11206055	-0.16601563	0.46508789	0	0	22/3/2018	22	3	2018	16:06:49	58009	0.5	16	6	49	0	0.059570313	3.5513672	-0.079589844	-0.018798828	-0.95068359	27.618896	0.30957031	0	0	0	0	0	0	0	0	0	0.95410156	0.045898438	0.47412109	-0.23193359	-0.040771484	-0.20092773	0	44330	0	0	0
252	253	253	Category J	-0.25195313	-0.14379883	-0.69580078	0.055419922	-0.18359375	0.46826172	0	0	22/3/2018	22	3	2018	16:06:49	58009	0.6	16	6	49	0	0.059570313	3.5513672	-0.08984375	-0.016845703	-0.93969727	12.777344	0.3190918	0	0	0	0	0	0	0	0	0	0.9440918	0.055908203	0.53271484	-0.16186523	-0.12670898	0.24389648	0	44330	0	0	0
253	254	254	Category L	-0.15576172	-0.011962891	-0.92382813	0.26220703	-0.040283203	0.43237305	0	0	22/3/2018	22	3	2018	16:51:17	60677	0	16	51	17	0	0.060058594	3.5175293	-0.089599609	-0.015869141	-0.9519043	2.0769043	0.071777344	0	0	0	0	0	0	0	0	0	0.95605469	0.043945313	0.098144531	-0.065917969	0.00390625	0.028076172	0	44330	0	0	0
254	255	255	Category L	-0.10791016	-0.011962891	-0.92382813	0.26049805	-0.043701172	0.43530273	0	0	22/3/2018	22	3	2018	16:51:17	60677	0.099	16	51	17	0	0.060058594	3.5175293	-0.088378906	-0.013916016	-0.95800781	17.580566	0.039550781	0	0	0	0	0	0	0	0	0	0.96240234	0.037597656	0.055908203	-0.019287109	0.001953125	0.034179688	0	44330	0	0	0
255	256	256	Category L	-0.14379883	0	-0.89990234	0.26123047	-0.044921875	0.43432617	0	0	22/3/2018	22	3	2018	16:51:17	60677	0.199	16	51	17	0	0.060058594	3.5175293	-0.093261719	-0.015625	-0.95703125	24.904053	0.077636719	0	0	0	0	0	0	0	0	0	0.96166992	0.038330078	0.12329102	-0.050292969	0.015625	0.057128906	0	44330	0	0	0
256	257	257	Category L	-0.15576172	-0.059814453	-0.92382813	0.25976563	-0.039306641	0.44042969	0	0	22/3/2018	22	3	2018	16:51:17	60677	0.3	16	51	17	0	0.060058594	3.5175293	-0.096435547	-0.016357422	-0.96459961	34.087891	0.083984375	0	0	0	0	0	0	0	0	0	0.96972656	0.030273438	0.14331055	-0.059082031	-0.043212891	0.040771484	0	44330	0	0	0
257	258	258	Category L	-0.15576172	-0.023925781	-0.92382813	0.25976563	-0.041259766	0.44360352	0	0	22/3/2018	22	3	2018	16:51:17	60677	0.4	16	51	17	0	0.060058594	3.5175293	-0.099609375	-0.016601563	-0.95922852	41.003906	0.066650391	0	0	0	0	0	0	0	0	0	0.96459961	0.035400391	0.098632813	-0.055908203	-0.007080078	0.035400391	0	44330	0	0	0
258	259	259	Category L	-0.15576172	-0.023925781	-0.93579102	0.26025391	-0.039550781	0.43945313	0	0	22/3/2018	22	3	2018	16:51:17	60677	0.5	16	51	17	0	0.060058594	3.5175293	-0.092285156	-0.018554688	-0.98657227	50.800293	0.081298828	0	0	0	0	0	0	0	0	0	0.9909668	0.009033203	0.11914063	-0.063232422	-0.005126953	0.05078125	0	44330	0	0	0
259	260	260	Category L	-0.13183594	-0.011962891	-0.93579102	0.25878906	-0.045898438	0.43823242	0	0	22/3/2018	22	3	2018	16:51:17	60677	0.6	16	51	17	0	0.060058594	3.5175293	-0.10083008	-0.015869141	-0.96850586	57.036621	0.045166016	0	0	0	0	0	0	0	0	0	0.97387695	0.026123047	0.067626953	-0.030761719	0.00390625	0.032714844	0	44330	0	0	0
260	261	261	Category L	-0.15576172	-0.023925781	-0.93579102	0.25439453	-0.041992188	0.43823242	0	0	22/3/2018	22	3	2018	16:51:17	60677	0.7	16	51	17	0	0.060058594	3.5175293	-0.099121094	-0.017578125	-0.98583984	61.873291	0.075683594	0	0	0	0	0	0	0	0	0	0.9909668	0.009033203	0.11254883	-0.056396484	-0.006103516	0.050048828	0	44330	0	0	0
261	262	262	Category L	-0.14379883	-0.011962891	-0.94799805	0.25537109	-0.042724609	0.44116211	0	0	22/3/2018	22	3	2018	16:51:17	60677	0.8	16	51	17	0	0.060058594	3.5175293	-0.098632813	-0.017089844	-0.97802734	65.069092	0.054199219	0	0	0	0	0	0	0	0	0	0.9831543	0.016845703	0.080322266	-0.044921875	0.005126953	0.030029297	0	44330	0	0	0
262	263	263	Category L	-0.11987305	0	-0.94799805	0.25805664	-0.043945313	0.44042969	0	0	22/3/2018	22	3	2018	16:51:17	60677	0.9	16	51	17	0	0.060058594	3.5175293	-0.1027832	-0.016845703	-0.97460938	55.447021	0.035888672	0	0	0	0	0	0	0	0	0	0.98022461	0.019775391	0.060546875	-0.016845703	0.016845703	0.026611328	0	44330	0	0	0
263	264	264	Category L	-0.14379883	-0.011962891	-0.93579102	0.25878906	-0.043945313	0.44018555	0	0	22/3/2018	22	3	2018	16:51:18	60678	0	16	51	18	0	0.060058594	3.5175293	-0.09375	-0.010253906	-0.98999023	42.427734	0.073730469	0	0	0	0	0	0	0	0	0	0.99462891	0.005371094	0.10571289	-0.049804688	-0.001464844	0.054199219	0	44330	0	0	0
264	265	265	Category L	-0.13183594	-0.023925781	-0.94799805	0.25561523	-0.044433594	0.44018555	0	0	22/3/2018	22	3	2018	16:51:18	60678	0.1	16	51	18	0	0.060058594	3.5175293	-0.093017578	-0.013183594	-0.98803711	35.263428	0.056640625	0	0	0	0	0	0	0	0	0	0.99243164	0.007568359	0.089111328	-0.038574219	-0.010498047	0.040039063	0	44330	0	0	0
265	266	266	Category L	-0.11987305	-0.011962891	-0.94799805	0.25732422	-0.042724609	0.44116211	0	0	22/3/2018	22	3	2018	16:51:18	60678	0.2	16	51	18	0	0.060058594	3.5175293	-0.094726563	-0.010742188	-0.97729492	28.881104	0.038574219	0	0	0	0	0	0	0	0	0	0.98193359	0.018066406	0.055419922	-0.024902344	-0.000976563	0.029296875	0	44330	0	0	0
266	267	267	Category L	-0.13183594	0	-0.94799805	0.25537109	-0.045410156	0.44116211	0	0	22/3/2018	22	3	2018	16:51:18	60678	0.3	16	51	18	0	0.060058594	3.5175293	-0.093017578	-0.010986328	-0.99731445	17.896729	0.063720703	0	0	0	0	0	0	0	0	0	1.001709	0.001708984	0.099121094	-0.038574219	0.010986328	0.049316406	0	44330	0	0	0
267	268	268	Category L	-0.10791016	-0.011962891	-0.94799805	0.25268555	-0.046386719	0.4362793	0	0	22/3/2018	22	3	2018	16:51:18	60678	0.4	16	51	18	0	0.060058594	3.5175293	-0.080566406	-0.014648438	-1.0151367	9.3818359	0.072509766	0	0	0	0	0	0	0	0	0	1.0183105	0.018310547	0.097167969	-0.027099609	0.002685547	0.067138672	0	44330	0	0	0
268	269	269	Category L	-0.14379883	-0.035888672	-0.93579102	0.25610352	-0.051025391	0.43798828	0	0	22/3/2018	22	3	2018	16:51:18	60678	0.5	16	51	18	0	0.060058594	3.5175293	-0.083984375	-0.018798828	-1.0012207	6.4272461	0.090087891	0	0	0	0	0	0	0	0	0	1.005127	0.005126953	0.14208984	-0.059570313	-0.016845703	0.065429688	0	44330	0	0	0
269	270	270	Category L	-0.14379883	0	-0.93579102	0.25439453	-0.042724609	0.44335938	0	0	22/3/2018	22	3	2018	16:51:18	60678	0.6	16	51	18	0	0.060058594	3.5175293	-0.084472656	-0.0234375	-1.0246582	4.5019531	0.109375	0	0	0	0	0	0	0	0	0	1.0283203	0.028320313	0.17163086	-0.059082031	0.0234375	0.088867188	0	44330	0	0	0
270	271	271	Category L	-0.10791016	-0.011962891	-0.92382813	0.25878906	-0.049560547	0.43823242	0	0	22/3/2018	22	3	2018	16:51:18	60678	0.7	16	51	18	0	0.060058594	3.5175293	-0.083251953	-0.024169922	-0.99584961	1.8144531	0.076904297	0	0	0	0	0	0	0	0	0	0.99951172	0.000488281	0.10888672	-0.024414063	0.012207031	0.072021484	0	44330	0	0	0
271	272	272	Category L	-0.11987305	0	-0.94799805	0.25805664	-0.045654297	0.43920898	0	0	22/3/2018	22	3	2018	16:51:18	60678	0.8	16	51	18	0	0.060058594	3.5175293	-0.082763672	-0.021972656	-1.0151367	0.3034668	0.079833984	0	0	0	0	0	0	0	0	0	1.0187988	0.018798828	0.1262207	-0.036865234	0.021972656	0.067138672	0	44330	0	0	0
272	273	273	Category L	-0.14379883	0	-0.93579102	0.25537109	-0.050048828	0.43701172	0	0	22/3/2018	22	3	2018	16:51:18	60678	0.9	16	51	18	0	0.060058594	3.5175293	-0.083251953	-0.016845703	-0.98706055	0.10180664	0.081054688	0	0	0	0	0	0	0	0	0	0.99072266	0.009277344	0.12866211	-0.060302734	0.016845703	0.051269531	0	44330	0	0	0
273	274	274	Category L	-0.10791016	-0.011962891	-0.93579102	0.25708008	-0.049804688	0.43505859	0	0	22/3/2018	22	3	2018	16:51:19	60679	0	16	51	19	0	0.060058594	3.5175293	-0.082519531	-0.020996094	-0.99853516	0.26196289	0.068359375	0	0	0	0	0	0	0	0	0	1.0021973	0.002197266	0.097167969	-0.025146484	0.009033203	0.062744141	0	44330	0	0	0
274	275	275	Category L	-0.13183594	0	-0.97192383	0.2590332	-0.050537109	0.43920898	0	0	22/3/2018	22	3	2018	16:51:19	60679	0.1	16	51	19	0	0.060058594	3.5175293	-0.077880859	-0.020263672	-1.0029297	0.000976563	0.065429688	0	0	0	0	0	0	0	0	0	1.0061035	0.006103516	0.10522461	-0.053710938	0.020263672	0.031005859	0	44330	0	0	0
275	276	276	Category L	-0.13183594	0	-0.93579102	0.25512695	-0.054199219	0.44091797	0	0	22/3/2018	22	3	2018	16:51:19	60679	0.2	16	51	19	0	0.060058594	3.5288086	-0.077148438	-0.018554688	-0.98535156	0.49072266	0.075927734	0	0	0	0	0	0	0	0	0	0.98852539	0.011474609	0.12280273	-0.054443359	0.018554688	0.049560547	0	44330	0	0	0
276	277	277	Category L	-0.14379883	0	-0.93579102	0.25634766	-0.048583984	0.44018555	0	0	22/3/2018	22	3	2018	16:51:19	60679	0.3	16	51	19	0	0.060058594	3.5288086	-0.073974609	-0.018554688	-1.0068359	0.1484375	0.10131836	0	0	0	0	0	0	0	0	0	1.0097656	0.009765625	0.15942383	-0.069580078	0.018554688	0.071044922	0	44330	0	0	0
277	278	278	Category L	-0.13183594	-0.011962891	-0.93579102	0.25537109	-0.050537109	0.43896484	0	0	22/3/2018	22	3	2018	16:51:19	60679	0.4	16	51	19	0	0.060058594	3.5288086	-0.072753906	-0.018310547	-0.99072266	0.40478516	0.080810547	0	0	0	0	0	0	0	0	0	0.9934082	0.006591797	0.12036133	-0.058837891	0.006347656	0.054931641	0	44330	0	0	0
278	279	279	Category L	-0.13183594	0	-0.93579102	0.25805664	-0.048095703	0.43725586	0	0	22/3/2018	22	3	2018	16:51:19	60679	0.5	16	51	19	0	0.060058594	3.5288086	-0.072753906	-0.022216797	-1.0153809	0.039550781	0.1015625	0	0	0	0	0	0	0	0	0	1.0183105	0.018310547	0.16088867	-0.058837891	0.022216797	0.079589844	0	44330	0	0	0
279	280	280	Category L	-0.13183594	0	-0.95996094	0.2565918	-0.047119141	0.43823242	0	0	22/3/2018	22	3	2018	16:51:19	60679	0.6	16	51	19	0	0.060058594	3.5288086	-0.071289063	-0.022705078	-0.99194336	0.50341797	0.072021484	0	0	0	0	0	0	0	0	0	0.99487305	0.005126953	0.11523438	-0.060302734	0.022705078	0.031982422	0	44330	0	0	0
280	281	281	Category L	-0.14379883	-0.011962891	-0.94799805	0.25805664	-0.050537109	0.43798828	0	0	22/3/2018	22	3	2018	16:51:19	60679	0.7	16	51	19	0	0.060058594	3.5288086	-0.078857422	-0.020019531	-0.99853516	0.99780273	0.082519531	0	0	0	0	0	0	0	0	0	1.001709	0.001708984	0.12353516	-0.064697266	0.008056641	0.050537109	0	44330	0	0	0
281	282	282	Category L	-0.14379883	-0.011962891	-0.91186523	0.25732422	-0.052246094	0.43896484	0	0	22/3/2018	22	3	2018	16:51:19	60679	0.8	16	51	19	0	0.060058594	3.5288086	-0.077148438	-0.01953125	-0.98339844	1.189209	0.097900391	0	0	0	0	0	0	0	0	0	0.98657227	0.013427734	0.14599609	-0.06640625	0.007568359	0.071533203	0	44330	0	0	0
282	283	283	Category L	-0.13183594	-0.035888672	-0.93579102	0.25366211	-0.046386719	0.43823242	0	0	22/3/2018	22	3	2018	16:51:19	60679	0.9	16	51	19	0	0.060058594	3.5288086	-0.07421875	-0.018554688	-0.97021484	1.6640625	0.069091797	0	0	0	0	0	0	0	0	0	0.97314453	0.026855469	0.10913086	-0.057373047	-0.017089844	0.034423828	0	44330	0	0	0
283	284	284	Category L	-0.14379883	-0.011962891	-0.92382813	0.25537109	-0.051513672	0.43823242	0	0	22/3/2018	22	3	2018	16:51:20	60680	0	16	51	20	0	0.060058594	3.5288086	-0.072021484	-0.017822266	-0.98486328	2.4553223	0.094482422	0	0	0	0	0	0	0	0	0	0.98779297	0.012207031	0.13891602	-0.071533203	0.005859375	0.061035156	0	44330	0	0	0
284	285	285	Category L	-0.10791016	-0.011962891	-0.91186523	0.25537109	-0.052246094	0.44311523	0	0	22/3/2018	22	3	2018	16:51:20	60680	0.1	16	51	20	0	0.060058594	3.5288086	-0.065429688	-0.01953125	-0.96484375	2.7287598	0.068359375	0	0	0	0	0	0	0	0	0	0.96728516	0.032714844	0.10302734	-0.042236328	0.007568359	0.052978516	0	44330	0	0	0
285	286	286	Category L	-0.14379883	-0.023925781	-0.94799805	0.25537109	-0.054199219	0.44213867	0	0	22/3/2018	22	3	2018	16:51:20	60680	0.2	16	51	20	0	0.060058594	3.5288086	-0.075927734	-0.017578125	-0.97924805	2.3955078	0.074951172	0	0	0	0	0	0	0	0	0	0.98242188	0.017578125	0.10522461	-0.067626953	-0.006103516	0.03125	0	44330	0	0	0
286	287	287	Category L	-0.15576172	0	-0.93579102	0.2565918	-0.047119141	0.44335938	0	0	22/3/2018	22	3	2018	16:51:20	60680	0.3	16	51	20	0	0.060058594	3.5288086	-0.077880859	-0.018066406	-0.97949219	2.1113281	0.091064453	0	0	0	0	0	0	0	0	0	0.98266602	0.017333984	0.13964844	-0.077636719	0.018066406	0.043701172	0	44330	0	0	0
287	288	288	Category L	-0.10791016	-0.011962891	-0.91186523	0.25561523	-0.050537109	0.44506836	0	0	22/3/2018	22	3	2018	16:51:20	60680	0.4	16	51	20	0	0.060058594	3.5288086	-0.077880859	-0.023193359	-0.98510742	1.9418945	0.079833984	0	0	0	0	0	0	0	0	0	0.98852539	0.011474609	0.11450195	-0.029785156	0.011230469	0.073242188	0	44330	0	0	0
288	289	289	Category L	-0.14379883	-0.023925781	-0.93579102	0.25170898	-0.054931641	0.4387207	0	0	22/3/2018	22	3	2018	16:51:20	60680	0.5	16	51	20	0	0.060058594	3.5288086	-0.076171875	-0.020751953	-0.98754883	1.8330078	0.084960938	0	0	0	0	0	0	0	0	0	0.99072266	0.009277344	0.12231445	-0.067382813	-0.002929688	0.051757813	0	44330	0	0	0
289	290	290	Category L	-0.095947266	0	-0.91186523	0.2578125	-0.049560547	0.44116211	0	0	22/3/2018	22	3	2018	16:51:20	60680	0.6	16	51	20	0	0.060058594	3.5288086	-0.064941406	-0.024169922	-0.98950195	1.4606934	0.087158203	0	0	0	0	0	0	0	0	0	0.99194336	0.008056641	0.1328125	-0.030761719	0.024169922	0.077636719	0	44330	0	0	0
290	291	291	Category L	-0.14379883	-0.023925781	-0.93579102	0.25390625	-0.051513672	0.44311523	0	0	22/3/2018	22	3	2018	16:51:20	60680	0.7	16	51	20	0	0.060058594	3.5288086	-0.060546875	-0.022460938	-0.97363281	0.87011719	0.091308594	0	0	0	0	0	0	0	0	0	0.97583008	0.024169922	0.12231445	-0.083007813	-0.001220703	0.037841797	0	44330	0	0	0
291	292	292	Category L	-0.11987305	0	-0.98388672	0.25537109	-0.0546875	0.43701172	0	0	22/3/2018	22	3	2018	16:51:20	60680	0.8	16	51	20	0	0.060058594	3.5288086	-0.061035156	-0.023193359	-0.96972656	1.126709	0.064697266	0	0	0	0	0	0	0	0	0	0.97192383	0.028076172	0.095947266	-0.05859375	0.023193359	-0.013916016	0	44330	0	0	0
292	293	293	Category L	-0.13183594	0	-0.97192383	0.25463867	-0.053222656	0.44091797	0	0	22/3/2018	22	3	2018	16:51:20	60680	0.9	16	51	20	0	0.060058594	3.5288086	-0.051757813	-0.021240234	-0.95922852	1.9904785	0.083496094	0	0	0	0	0	0	0	0	0	0.96069336	0.039306641	0.11376953	-0.079833984	0.021240234	-0.012451172	0	44330	0	0	0
293	294	294	Category L	-0.13183594	-0.011962891	-0.92382813	0.25805664	-0.058349609	0.43994141	0	0	22/3/2018	22	3	2018	16:51:21	60681	0	16	51	21	0	0.060058594	3.5288086	-0.041015625	-0.021728516	-0.97509766	4.1350098	0.10449219	0	0	0	0	0	0	0	0	0	0.97607422	0.023925781	0.15185547	-0.090576172	0.009765625	0.051269531	0	44330	0	0	0
294	295	295	Category L	-0.13183594	-0.011962891	-0.92382813	0.2578125	-0.055908203	0.43481445	0	0	22/3/2018	22	3	2018	16:51:21	60681	0.1	16	51	21	0	0.060058594	3.5288086	-0.037109375	-0.020996094	-0.96557617	7.3359375	0.10375977	0	0	0	0	0	0	0	0	0	0.96655273	0.033447266	0.14575195	-0.094726563	0.009033203	0.041748047	0	44330	0	0	0
295	296	296	Category J	-0.27587891	-0.047851563	-1.1638184	0.25219727	-0.066162109	0.43847656	0	0	22/3/2018	22	3	2018	16:51:23	60683	0.199	16	51	23	0	0.059814453	3.491748	-0.036621094	-0.021240234	-0.96240234	8.5227051	0.3137207	0	0	0	0	0	0	0	0	0	0.96337891	0.036621094	0.46679688	-0.23901367	-0.026367188	-0.20117188	0	44330	0	0	0
296	297	297	Category J	-0.023925781	-0.071777344	-0.38378906	0.22729492	-0.10424805	0.44287109	0	0	22/3/2018	22	3	2018	16:51:23	60683	0.3	16	51	23	0	0.059814453	3.491748	-0.030029297	-0.020019531	-0.96362305	9.3969727	0.58227539	0	0	0	0	0	0	0	0	0	0.96435547	0.035644531	0.63793945	0.006103516	-0.051513672	0.57983398	0	44330	0	0	0
297	298	298	Category J	0.26391602	-0.15576172	-2.0397949	0.30175781	-0.12963867	0.39990234	0	0	22/3/2018	22	3	2018	16:51:23	60683	0.4	16	51	23	0	0.059814453	3.491748	-0.030273438	-0.018798828	-0.95263672	10.190674	1.1345215	0	0	0	0	0	0	0	0	0	0.953125	0.046875	1.5180664	0.29418945	-0.13671875	-1.0869141	0	44330	0	0	0
298	299	299	Category J	-0.41992188	0.17993164	-0.2878418	0.17651367	-0.12744141	0.45629883	0	0	22/3/2018	22	3	2018	16:51:23	60683	0.5	16	51	23	0	0.059814453	3.491748	-0.030761719	-0.017822266	-0.9621582	9.7316895	0.80322266	0	0	0	0	0	0	0	0	0	0.96289063	0.037109375	1.2612305	-0.38891602	0.19775391	0.67431641	0	44330	0	0	0
299	300	300	Category J	-0.047851563	0	-1.5	0.13500977	-0.10131836	0.47924805	0	0	22/3/2018	22	3	2018	16:51:23	60683	0.6	16	51	23	0	0.059814453	3.491748	-0.02734375	-0.017333984	-0.95019531	8.545166	0.55004883	0	0	0	0	0	0	0	0	0	0.95092773	0.049072266	0.58740234	-0.020263672	0.017333984	-0.54956055	0	44330	0	0	0
300	301	301	Category J	0.11987305	0.059814453	-1.6318359	0.22070313	-0.036865234	0.45581055	0	0	22/3/2018	22	3	2018	16:51:23	60683	0.7	16	51	23	0	0.059814453	3.491748	-0.027099609	-0.021484375	-0.96044922	7.2397461	0.69189453	0	0	0	0	0	0	0	0	0	0.9609375	0.0390625	0.8996582	0.14697266	0.081298828	-0.67114258	0	44330	0	0	0
301	302	302	Category J	-0.15576172	-0.047851563	-0.095947266	0.25634766	-0.064697266	0.43579102	0	0	22/3/2018	22	3	2018	16:51:23	60683	0.8	16	51	23	0	0.059814453	3.491748	-0.022460938	-0.021728516	-0.96655273	6.4375	0.88110352	0	0	0	0	0	0	0	0	0	0.96728516	0.032714844	1.0297852	-0.13305664	-0.025878906	0.87060547	0	44330	0	0	0
302	303	303	Category J	0.23999023	-0.10791016	-1.8718262	0.23413086	-0.10498047	0.44042969	0	0	22/3/2018	22	3	2018	16:51:23	60683	0.9	16	51	23	0	0.059814453	3.491748	-0.023681641	-0.021240234	-0.95703125	4.1599121	0.95581055	0	0	0	0	0	0	0	0	0	0.95751953	0.042480469	1.2651367	0.26367188	-0.086425781	-0.91479492	0	44330	0	0	0
303	304	304	Category J	0.011962891	0.035888672	-0.93579102	0.19726563	-0.12792969	0.44750977	0	0	22/3/2018	22	3	2018	16:51:24	60684	0	16	51	24	0	0.059814453	3.491748	-0.022216797	-0.018554688	-0.96069336	2.7470703	0.069091797	0	0	0	0	0	0	0	0	0	0.96118164	0.038818359	0.11376953	0.034179688	0.054443359	0.024902344	0	44330	0	0	0
304	305	305	Category J	-0.19189453	0.083984375	0.023925781	0.19458008	-0.10864258	0.46020508	0	0	22/3/2018	22	3	2018	16:51:24	60684	0.1	16	51	24	0	0.059814453	3.491748	-0.021972656	-0.01953125	-0.95336914	0.2199707	0.99731445	0	0	0	0	0	0	0	0	0	0.95385742	0.046142578	1.2507324	-0.16967773	0.10351563	0.97729492	0	44330	0	0	0
305	306	306	Category J	-0.13183594	-0.047851563	-2.2678223	0.17407227	-0.074951172	0.46459961	0	0	22/3/2018	22	3	2018	16:51:24	60684	0.2	16	51	24	0	0.059814453	3.491748	-0.022216797	-0.022705078	-0.96655273	0.35083008	1.3056641	0	0	0	0	0	0	0	0	0	0.96728516	0.032714844	1.4353027	-0.109375	-0.024902344	-1.3010254	0	44330	0	0	0
306	307	307	Category J	0.75585938	-0.35986328	-1.2358398	0.20385742	-0.073486328	0.45727539	0	0	22/3/2018	22	3	2018	16:51:24	60684	0.3	16	51	24	0	0.059814453	3.491748	-0.018066406	-0.022460938	-0.96411133	2.064209	0.88671875	0	0	0	0	0	0	0	0	0	0.96459961	0.035400391	1.3828125	0.77392578	-0.3371582	-0.27148438	0	44330	0	0	0
307	308	308	Category J	0.10791016	-0.2878418	-0.77978516	0.23242188	-0.076416016	0.44482422	0	0	22/3/2018	22	3	2018	16:51:24	60684	0.4	16	51	24	0	0.059814453	3.491748	-0.020019531	-0.020751953	-0.953125	4.8850098	0.34301758	0	0	0	0	0	0	0	0	0	0.95336914	0.046630859	0.56811523	0.12792969	-0.2668457	0.17333984	0	44330	0	0	0
308	309	309	Category J	-0.023925781	-0.41992188	-1.8117676	0.21264648	-0.125	0.44042969	0	0	22/3/2018	22	3	2018	16:51:24	60684	0.5	16	51	24	0	0.059814453	3.491748	-0.024169922	-0.019775391	-0.96801758	3.5571289	0.93359375	0	0	0	0	0	0	0	0	0	0.96850586	0.031494141	1.2438965	0.000244141	-0.39990234	-0.84350586	0	44330	0	0	0
309	310	310	Category J	-0.011962891	0.083984375	-0.011962891	0.14331055	-0.099121094	0.46630859	0	0	22/3/2018	22	3	2018	16:51:24	60684	0.6	16	51	24	0	0.059814453	3.491748	-0.020996094	-0.020263672	-0.9621582	0.61914063	0.95605469	0	0	0	0	0	0	0	0	0	0.96264648	0.037353516	1.0637207	0.009033203	0.10424805	0.95019531	0	44330	0	0	0
310	311	311	Category J	0.34790039	0.16796875	-1.8598633	0.18432617	-0.053466797	0.46240234	0	0	22/3/2018	22	3	2018	16:51:24	60684	0.7	16	51	24	0	0.059814453	3.491748	-0.014404297	-0.022705078	-0.97607422	1.2421875	0.97387695	0	0	0	0	0	0	0	0	0	0.9765625	0.0234375	1.4367676	0.36230469	0.19067383	-0.88354492	0	44330	0	0	0
311	312	312	Category J	0.083984375	0.011962891	-0.2277832	0.16650391	-0.065185547	0.47167969	0	0	22/3/2018	22	3	2018	16:51:24	60684	0.8	16	51	24	0	0.059814453	3.491748	-0.012451172	-0.023193359	-0.96240234	0.89624023	0.74169922	0	0	0	0	0	0	0	0	0	0.96264648	0.037353516	0.86621094	0.096435547	0.03515625	0.73461914	0	44330	0	0	0
312	313	313	Category J	0.3359375	-0.26391602	-2.1237793	0.20751953	-0.077148438	0.45751953	0	0	22/3/2018	22	3	2018	16:51:24	60684	0.9	16	51	24	0	0.059814453	3.491748	-0.015136719	-0.020996094	-0.95678711	8.189209	1.2421875	0	0	0	0	0	0	0	0	0	0.95727539	0.042724609	1.760498	0.35107422	-0.24267578	-1.166748	0	44330	0	0	0
313	314	314	Category J	0.10791016	0.095947266	-0.56396484	0.1262207	-0.061767578	0.48510742	0	0	22/3/2018	22	3	2018	16:51:25	60685	0	16	51	25	0	0.059814453	3.491748	-0.017089844	-0.013916016	-0.96362305	16.359863	0.43286133	0	0	0	0	0	0	0	0	0	0.96386719	0.036132813	0.63476563	0.125	0.10986328	0.3996582	0	44330	0	0	0
314	315	315	Category J	-0.2277832	0.095947266	-0.87597656	0.13183594	-0.051513672	0.48828125	0	0	22/3/2018	22	3	2018	16:51:25	60685	0.1	16	51	25	0	0.059814453	3.491748	-0.015380859	-0.010253906	-0.95239258	16.263184	0.24926758	0	0	0	0	0	0	0	0	0	0.95263672	0.047363281	0.39501953	-0.2121582	0.10620117	0.076416016	0	44330	0	0	0
315	316	316	Category J	0.20385742	0.10791016	-1.8239746	0.16821289	0.009521484	0.48071289	0	0	22/3/2018	22	3	2018	16:51:25	60685	0.2	16	51	25	0	0.059814453	3.491748	-0.019042969	-0.013671875	-0.9621582	14.487793	0.89819336	0	0	0	0	0	0	0	0	0	0.96240234	0.037597656	1.2062988	0.22290039	0.12158203	-0.86157227	0	44330	0	0	0
316	317	317	Category J	-0.13183594	-0.10791016	-0.40795898	0.24194336	-0.005615234	0.44799805	0	0	22/3/2018	22	3	2018	16:51:25	60685	0.3	16	51	25	0	0.059814453	3.491748	-0.014648438	-0.012207031	-0.95336914	18.905029	0.56616211	0	0	0	0	0	0	0	0	0	0.95361328	0.046386719	0.75805664	-0.11694336	-0.095458984	0.54541016	0	44330	0	0	0
317	318	318	Category J	0.19189453	-0.16796875	-1.9438477	0.20092773	-0.054443359	0.46166992	0	0	22/3/2018	22	3	2018	16:51:25	60685	0.4	16	51	25	0	0.059814453	3.491748	-0.013427734	-0.01171875	-0.95019531	26.372314	1.0263672	0	0	0	0	0	0	0	0	0	0.95043945	0.049560547	1.3549805	0.20532227	-0.15600586	-0.9934082	0	44330	0	0	0
318	319	319	Category J	-0.059814453	0.083984375	0.047851563	0.12451172	-0.022460938	0.49291992	0	0	22/3/2018	22	3	2018	16:51:25	60685	0.5	16	51	25	0	0.059814453	3.491748	-0.011474609	-0.011474609	-0.95141602	23.70459	1.0048828	0	0	0	0	0	0	0	0	0	0.95141602	0.048583984	1.1430664	-0.048095703	0.095458984	0.99926758	0	44330	0	0	0
319	320	320	Category J	0.21582031	0.047851563	-1.9318848	0.15014648	0.012695313	0.48754883	0	0	22/3/2018	22	3	2018	16:51:25	60685	0.6	16	51	25	0	0.059814453	3.491748	-0.012939453	-0.011962891	-0.94140625	18.80835	1.0180664	0	0	0	0	0	0	0	0	0	0.94165039	0.058349609	1.2790527	0.22875977	0.059814453	-0.99023438	0	44330	0	0	0
320	321	321	Category J	0.37182617	0.023925781	-0.38378906	0.14477539	0.015380859	0.48632813	0	0	22/3/2018	22	3	2018	16:51:25	60685	0.7	16	51	25	0	0.059814453	3.491748	-0.016113281	-0.014160156	-0.95263672	19.403076	0.68945313	0	0	0	0	0	0	0	0	0	0.95288086	0.047119141	0.99487305	0.38793945	0.038085938	0.56884766	0	44330	0	0	0
321	322	322	Category J	-0.13183594	-0.047851563	-0.43188477	0.19238281	0.008056641	0.47021484	0	0	22/3/2018	22	3	2018	16:51:25	60685	0.8	16	51	25	0	0.059814453	3.491748	-0.008544922	-0.011474609	-0.94775391	23.868652	0.53149414	0	0	0	0	0	0	0	0	0	0.94775391	0.052246094	0.67529297	-0.12304688	-0.036132813	0.51586914	0	44330	0	0	0
322	323	323	Category J	-0.023925781	0.083984375	-1.1518555	0.18505859	-0.039550781	0.46972656	0	0	22/3/2018	22	3	2018	16:51:25	60685	0.9	16	51	25	0	0.059814453	3.491748	-0.006103516	-0.011474609	-0.95214844	18.379639	0.22192383	0	0	0	0	0	0	0	0	0	0.95214844	0.047851563	0.31274414	-0.017578125	0.095458984	-0.19946289	0	44330	0	0	0
323	324	324	Category J	0.11987305	0.10791016	0.011962891	0.19873047	-0.019775391	0.46557617	0	0	22/3/2018	22	3	2018	16:51:26	60686	0	16	51	26	0	0.059814453	3.491748	-0.009521484	-0.012695313	-0.95849609	7.7927246	0.98657227	0	0	0	0	0	0	0	0	0	0.95874023	0.041259766	1.2207031	0.12939453	0.12060547	0.97045898	0	44330	0	0	0
324	325	325	Category J	-0.29980469	-0.011962891	-1.6437988	0.19067383	0.018554688	0.46655273	0	0	22/3/2018	22	3	2018	16:51:26	60686	0.1	16	51	26	0	0.059814453	3.491748	-0.008789063	-0.012695313	-0.95458984	1.5610352	0.74780273	0	0	0	0	0	0	0	0	0	0.95483398	0.045166016	0.98071289	-0.29077148	0.000732422	-0.68896484	0	44330	0	0	0
325	326	326	Category J	-0.15576172	-0.035888672	-0.23999023	0.19848633	-0.009277344	0.46777344	0	0	22/3/2018	22	3	2018	16:51:26	60686	0.2	16	51	26	0	0.059814453	3.491748	-0.004150391	-0.011230469	-0.9543457	1.7841797	0.73071289	0	0	0	0	0	0	0	0	0	0.9543457	0.045654297	0.89038086	-0.15136719	-0.024414063	0.71435547	0	44330	0	0	0
326	327	327	Category J	-0.23999023	-0.45581055	-1.9677734	0.21655273	-0.054931641	0.4543457	0	0	22/3/2018	22	3	2018	16:51:26	60686	0.3	16	51	26	0	0.059814453	3.491748	0.000732422	-0.009521484	-0.95361328	0.90087891	1.1335449	0	0	0	0	0	0	0	0	0	0.95361328	0.046386719	1.7006836	-0.24072266	-0.44604492	-1.013916	0	44330	0	0	0
327	328	328	Category J	0.34790039	0.19189453	-0.29980469	0.1953125	-0.025634766	0.46533203	0	0	22/3/2018	22	3	2018	16:51:26	60686	0.4	16	51	26	0	0.059814453	3.491748	0.005859375	-0.008789063	-0.953125	6.0678711	0.76416016	0	0	0	0	0	0	0	0	0	0.953125	0.046875	1.1960449	0.34179688	0.20068359	0.65332031	0	44330	0	0	0
328	329	329	Category J	0.15576172	0.059814453	-1.907959	0.296875	-0.012207031	0.42480469	0	0	22/3/2018	22	3	2018	16:51:26	60686	0.5	16	51	26	0	0.059814453	3.491748	0.010009766	-0.007324219	-0.95263672	10.956543	0.96826172	0	0	0	0	0	0	0	0	0	0.95288086	0.047119141	1.1679688	0.14550781	0.067138672	-0.95507813	0	44330	0	0	0
329	330	330	Category J	0.011962891	0.035888672	0.23999023	0.15551758	-0.015869141	0.48266602	0	0	22/3/2018	22	3	2018	16:51:26	60686	0.6	16	51	26	0	0.059814453	3.491748	0.014404297	-0.006103516	-0.95141602	8.2832031	1.1921387	0	0	0	0	0	0	0	0	0	0.95166016	0.048339844	1.236084	-0.002441406	0.041992188	1.1914063	0	44330	0	0	0
330	331	331	Category J	-0.15576172	-0.071777344	-0.93579102	0.20263672	-0.055664063	0.45385742	0	0	22/3/2018	22	3	2018	16:51:26	60686	0.7	16	51	26	0	0.059814453	3.491748	0.018310547	-0.004882813	-0.95117188	3.7407227	0.18701172	0	0	0	0	0	0	0	0	0	0.95117188	0.048828125	0.25610352	-0.17407227	-0.066650391	0.015380859	0	44330	0	0	0
331	332	332	Category J	0.41992188	0.095947266	-0.29980469	0.18359375	-0.062255859	0.46606445	0	0	22/3/2018	22	3	2018	16:51:26	60686	0.8	16	51	26	0	0.059814453	3.5175293	0.022949219	-0.003417969	-0.95019531	8.8508301	0.76831055	0	0	0	0	0	0	0	0	0	0.95043945	0.049560547	1.1467285	0.39672852	0.099365234	0.65039063	0	44330	0	0	0
332	333	333	Category J	0.61181641	-0.19189453	-1.9677734	0.26147461	-0.048095703	0.44018555	0	0	22/3/2018	22	3	2018	16:51:26	60686	0.9	16	51	26	0	0.059814453	3.5175293	0.027587891	-0.002441406	-0.94897461	13.803467	1.1894531	0	0	0	0	0	0	0	0	0	0.94946289	0.050537109	1.7922363	0.58398438	-0.18920898	-1.0185547	0	44330	0	0	0
333	334	334	Category J	0.16796875	0.047851563	-0.16796875	0.1574707	-0.01953125	0.48168945	0	0	22/3/2018	22	3	2018	16:51:27	60687	0	16	51	27	0	0.059814453	3.5175293	0.032226563	-0.001464844	-0.94775391	10.992432	0.79296875	0	0	0	0	0	0	0	0	0	0.94824219	0.051757813	0.96484375	0.13549805	0.049316406	0.77978516	0	44330	0	0	0
334	335	335	Category J	-0.071777344	-0.035888672	-0.671875	0.21191406	-0.020019531	0.46289063	0	0	22/3/2018	22	3	2018	16:51:27	60687	0.1	16	51	27	0	0.059814453	3.5175293	0.036865234	-0.000488281	-0.94702148	1.3181152	0.29785156	0	0	0	0	0	0	0	0	0	0.94775391	0.052246094	0.41918945	-0.10864258	-0.03515625	0.27514648	0	44330	0	0	0
335	336	336	Category J	0.37182617	0.10791016	-0.99584961	0.18481445	-0.062988281	0.47021484	0	0	22/3/2018	22	3	2018	16:51:27	60687	0.2	16	51	27	0	0.059814453	3.5175293	0.041503906	0.000488281	-0.94604492	2.467041	0.35058594	0	0	0	0	0	0	0	0	0	0.94702148	0.052978516	0.48706055	0.33007813	0.10717773	-0.049560547	0	44330	0	0	0
336	337	337	Category J	-0.16796875	0.035888672	-0.035888672	0.23535156	-0.054199219	0.45043945	0	0	22/3/2018	22	3	2018	16:51:27	60687	0.3	16	51	27	0	0.059814453	3.5175293	0.047851563	0.002441406	-0.94262695	0.87255859	0.93261719	0	0	0	0	0	0	0	0	0	0.94384766	0.056152344	1.1560059	-0.21582031	0.033203125	0.90673828	0	44330	0	0	0
337	338	338	Category J	-0.19189453	0.059814453	-1.6918945	0.21020508	-0.011230469	0.46704102	0	0	22/3/2018	22	3	2018	16:51:27	60687	0.4	16	51	27	0	0.059814453	3.5175293	0.051269531	0.004638672	-0.94921875	0.33496094	0.78320313	0	0	0	0	0	0	0	0	0	0.95043945	0.049560547	1.0410156	-0.24316406	0.055175781	-0.74243164	0	44330	0	0	0
338	339	339	Category J	0.10791016	0	0.011962891	0.19189453	-0.03515625	0.46679688	0	0	22/3/2018	22	3	2018	16:51:27	60687	0.5	16	51	27	0	0.059814453	3.5175293	0.05078125	0.007324219	-0.93505859	1.7104492	0.94873047	0	0	0	0	0	0	0	0	0	0.93652344	0.063476563	1.0114746	0.056884766	-0.007324219	0.94702148	0	44330	0	0	0
339	340	340	Category J	-0.10791016	-0.3359375	-1.7399902	0.12915039	-0.080810547	0.4777832	0	0	22/3/2018	22	3	2018	16:51:27	60687	0.6	16	51	27	0	0.059814453	3.5175293	0.059082031	0.006103516	-0.94238281	3.019043	0.88354492	0	0	0	0	0	0	0	0	0	0.94433594	0.055664063	1.3063965	-0.16699219	-0.34204102	-0.79736328	0	44330	0	0	0
340	341	341	Category J	0.21582031	-0.047851563	-1.4399414	0.13842773	-0.099121094	0.47607422	0	0	22/3/2018	22	3	2018	16:51:27	60687	0.7	16	51	27	0	0.059814453	3.5175293	0.0625	0.007324219	-0.93432617	9.2509766	0.53100586	0	0	0	0	0	0	0	0	0	0.9362793	0.063720703	0.71386719	0.15307617	-0.055175781	-0.50537109	0	44330	0	0	0
341	342	342	Category J	-0.23999023	0.035888672	-0.16796875	0.20483398	-0.080810547	0.46020508	0	0	22/3/2018	22	3	2018	16:51:27	60687	0.8	16	51	27	0	0.059814453	3.5175293	0.063964844	0.007324219	-0.92456055	11.487793	0.81591797	0	0	0	0	0	0	0	0	0	0.92675781	0.073242188	1.0891113	-0.30395508	0.028320313	0.7565918	0	44330	0	0	0
342	343	343	Category J	-0.011962891	0.21582031	-1.2597656	0.21069336	-0.048339844	0.46313477	0	0	22/3/2018	22	3	2018	16:51:27	60687	0.9	16	51	27	0	0.059814453	3.5175293	0.069091797	0.009277344	-0.93432617	15.939697	0.39355469	0	0	0	0	0	0	0	0	0	0.93701172	0.062988281	0.61279297	-0.081054688	0.20654297	-0.32519531	0	44330	0	0	0
343	344	344	Category J	-0.11987305	-0.095947266	-0.3359375	0.26171875	-0.076171875	0.43774414	0	0	22/3/2018	22	3	2018	16:51:28	60688	0	16	51	28	0	0.059814453	3.5175293	0.069091797	0.010986328	-0.921875	14.737549	0.62475586	0	0	0	0	0	0	0	0	0	0.92456055	0.075439453	0.88208008	-0.18896484	-0.10693359	0.5859375	0	44330	0	0	0
344	345	345	Category J	-0.15576172	-0.2878418	-2.0158691	0.23876953	-0.10180664	0.44262695	0	0	22/3/2018	22	3	2018	16:51:28	60688	0.1	16	51	28	0	0.059814453	3.5175293	0.071777344	0.01171875	-0.92114258	15.862549	1.1572266	0	0	0	0	0	0	0	0	0	0.92407227	0.075927734	1.6218262	-0.22753906	-0.29956055	-1.0944824	0	44330	0	0	0
345	346	346	Category J	0.2277832	0.023925781	-0.74389648	0.16699219	-0.12890625	0.46313477	0	0	22/3/2018	22	3	2018	16:51:28	60688	0.2	16	51	28	0	0.059814453	3.5175293	0.077148438	0.01171875	-0.93286133	20.530273	0.24194336	0	0	0	0	0	0	0	0	0	0.9362793	0.063720703	0.3515625	0.15039063	0.011962891	0.18896484	0	44330	0	0	0
346	347	347	Category J	-0.29980469	0.11987305	-0.059814453	0.18603516	-0.13549805	0.45629883	0	0	22/3/2018	22	3	2018	16:51:28	60688	0.3	16	51	28	0	0.059814453	3.5175293	0.082275391	0.013427734	-0.91577148	27.379883	0.94335938	0	0	0	0	0	0	0	0	0	0.91967773	0.080322266	1.3444824	-0.38208008	0.10620117	0.85595703	0	44330	0	0	0
347	348	348	Category J	-0.43188477	0.071777344	-2.1479492	0.16748047	-0.10449219	0.46875	0	0	22/3/2018	22	3	2018	16:51:28	60688	0.4	16	51	28	0	0.059814453	3.5175293	0.075927734	0.018554688	-0.91137695	25.397705	1.3376465	0	0	0	0	0	0	0	0	0	0.91479492	0.085205078	1.7973633	-0.5078125	0.052978516	-1.2363281	0	44330	0	0	0
348	349	349	Category J	0.095947266	-0.071777344	-0.46777344	0.23779297	-0.10327148	0.44311523	0	0	22/3/2018	22	3	2018	16:51:28	60688	0.5	16	51	28	0	0.059814453	3.5175293	0.077392578	0.023193359	-0.91259766	18.709717	0.45507813	0	0	0	0	0	0	0	0	0	0.91601563	0.083984375	0.55810547	0.018310547	-0.094970703	0.44482422	0	44330	0	0	0
349	350	350	Category J	0.38378906	-0.19189453	-2.0517578	0.23535156	-0.13891602	0.43041992	0	0	22/3/2018	22	3	2018	16:51:28	60688	0.6	16	51	28	0	0.059814453	3.5175293	0.080810547	0.029785156	-0.90087891	20.394531	1.2104492	0	0	0	0	0	0	0	0	0	0.9050293	0.094970703	1.675293	0.30273438	-0.22167969	-1.1506348	0	44330	0	0	0
350	351	351	Category J	0.059814453	-0.047851563	0.17993164	0.093261719	-0.12524414	0.48461914	0	0	22/3/2018	22	3	2018	16:51:28	60688	0.7	16	51	28	0	0.059814453	3.5175293	0.084228516	0.029296875	-0.91162109	11.433594	1.0944824	0	0	0	0	0	0	0	0	0	0.91601563	0.083984375	1.1933594	-0.024414063	-0.077148438	1.0915527	0	44330	0	0	0
351	352	352	Category J	-0.3359375	0.16796875	-0.51586914	0.13452148	-0.12548828	0.47265625	0	0	22/3/2018	22	3	2018	16:51:28	60688	0.8	16	51	28	0	0.059814453	3.5175293	0.082763672	0.028076172	-0.8996582	17.987305	0.58496094	0	0	0	0	0	0	0	0	0	0.90380859	0.096191406	0.94238281	-0.41870117	0.13964844	0.38378906	0	44330	0	0	0
352	353	353	Category J	-0.29980469	0.56396484	-1.4638672	0.16162109	-0.11621094	0.46728516	0	0	22/3/2018	22	3	2018	16:51:28	60688	0.9	16	51	28	0	0.059814453	3.5175293	0.084716797	0.029052734	-0.90795898	19.368408	0.86181641	0	0	0	0	0	0	0	0	0	0.91235352	0.087646484	1.4750977	-0.38452148	0.53466797	-0.55566406	0	44330	0	0	0
353	354	354	Category J	0.023925781	0.2878418	-0.047851563	0.20898438	-0.094970703	0.45385742	0	0	22/3/2018	22	3	2018	16:51:29	60689	0	16	51	29	0	0.059814453	3.5175293	0.083007813	0.033447266	-0.89282227	11.087646	0.88452148	0	0	0	0	0	0	0	0	0	0.89746094	0.10253906	1.1586914	-0.059082031	0.25415039	0.8449707	0	44330	0	0	0
354	355	355	Category J	-0.41992188	-0.27587891	-1.7519531	0.17016602	-0.15063477	0.45336914	0	0	22/3/2018	22	3	2018	16:51:29	60689	0.1	16	51	29	0	0.059814453	3.5175293	0.084716797	0.033203125	-0.89672852	15.063721	1.0397949	0	0	0	0	0	0	0	0	0	0.90136719	0.098632813	1.6687012	-0.50463867	-0.30908203	-0.85498047	0	44330	0	0	0
355	356	356	Category J	0.21582031	0.11987305	-0.23999023	0.067382813	-0.1496582	0.47827148	0	0	22/3/2018	22	3	2018	16:51:29	60689	0.2	16	51	29	0	0.059814453	3.5175293	0.090820313	0.033203125	-0.89697266	11.851318	0.67431641	0	0	0	0	0	0	0	0	0	0.90209961	0.097900391	0.8684082	0.12475586	0.086425781	0.65698242	0	44330	0	0	0
356	357	357	Category J	-0.035888672	0.035888672	-0.671875	0.16137695	-0.14770508	0.45751953	0	0	22/3/2018	22	3	2018	16:51:29	60689	0.3	16	51	29	0	0.059814453	3.5175293	0.091308594	0.033203125	-0.88500977	0.51489258	0.24829102	0	0	0	0	0	0	0	0	0	0.89038086	0.10961914	0.34326172	-0.12719727	0.002441406	0.21313477	0	44330	0	0	0
357	358	358	Category J	0.011962891	0	-1.0319824	0.17675781	-0.13769531	0.45922852	0	0	22/3/2018	22	3	2018	16:51:29	60689	0.4	16	51	29	0	0.059814453	3.5175293	0.096191406	0.03515625	-0.89111328	16.55249	0.16772461	0	0	0	0	0	0	0	0	0	0.8972168	0.1027832	0.26025391	-0.084228516	-0.03515625	-0.140625	0	44330	0	0	0
358	359	359	Category J	-0.25195313	-0.035888672	-0.14379883	0.25097656	-0.12670898	0.42407227	0	0	22/3/2018	22	3	2018	16:51:29	60689	0.5	16	51	29	0	0.059814453	3.5175293	0.096679688	0.037841797	-0.87817383	15.81665	0.81640625	0	0	0	0	0	0	0	0	0	0.88427734	0.11572266	1.1569824	-0.34863281	-0.073730469	0.734375	0	44330	0	0	0
359	360	360	Category J	-0.37182617	-0.16796875	-1.8479004	0.1940918	-0.15771484	0.43994141	0	0	22/3/2018	22	3	2018	16:51:29	60689	0.6	16	51	29	0	0.059814453	3.5175293	0.10009766	0.037597656	-0.88989258	4.623291	1.0874023	0	0	0	0	0	0	0	0	0	0.89624023	0.10375977	1.6357422	-0.47192383	-0.20556641	-0.95776367	0	44330	0	0	0
360	361	361	Category J	0.45581055	0.20385742	-0.56396484	0.12402344	-0.15942383	0.46655273	0	0	22/3/2018	22	3	2018	16:51:29	60689	0.7	16	51	29	0	0.059814453	3.5175293	0.10009766	0.037841797	-0.87670898	28.387451	0.50170898	0	0	0	0	0	0	0	0	0	0.88330078	0.11669922	0.83422852	0.35546875	0.16577148	0.31274414	0	44330	0	0	0
361	362	362	Category J	0.059814453	-0.011962891	-1.2597656	0.15600586	-0.12670898	0.46704102	0	0	22/3/2018	22	3	2018	16:51:29	60689	0.8	16	51	29	0	0.059814453	3.5175293	0.098632813	0.037841797	-0.88354492	73.69043	0.38134766	0	0	0	0	0	0	0	0	0	0.88964844	0.11035156	0.46484375	-0.038818359	-0.049804688	-0.37597656	0	44330	0	0	0
362	363	363	Category J	-0.40795898	-0.13183594	-1.4519043	0.11547852	-0.14160156	0.47265625	0	0	22/3/2018	22	3	2018	16:51:29	60689	0.9	16	51	29	0	0.059814453	3.5175293	0.1027832	0.039550781	-0.88891602	84.021484	0.77905273	0	0	0	0	0	0	0	0	0	0.89575195	0.10424805	1.2451172	-0.51074219	-0.17138672	-0.56274414	0	44330	0	0	0
363	364	364	Category J	-0.083984375	-0.023925781	-0.61181641	0.2512207	-0.14233398	0.42285156	0	0	22/3/2018	22	3	2018	16:51:30	60690	0	16	51	30	0	0.059814453	3.5175293	0.10595703	0.039306641	-0.88574219	95.25	0.33959961	0	0	0	0	0	0	0	0	0	0.89306641	0.10693359	0.52758789	-0.18994141	-0.063232422	0.27392578	0	44330	0	0	0
364	365	365	Category L	0.26391602	0.10791016	-0.88793945	-0.35205078	0.038574219	0.39233398	0	0	22/3/2018	22	3	2018	17:03:42	61422	0.5	17	3	42	0	0.059570313	3.4482422	0.10742188	0.038818359	-0.89697266	138.55737	0.17114258	0	0	0	0	0	0	0	0	0	0.90429688	0.095703125	0.23461914	0.15625	0.068847656	0.009033203	0	44330	0	0	0
365	366	366	Category L	0.25195313	0.10791016	-0.88793945	-0.34960938	0.041015625	0.39428711	0	0	22/3/2018	22	3	2018	17:03:42	61422	0.6	17	3	42	0	0.059570313	3.4482422	0.11401367	0.039794922	-0.88769531	152.41138	0.15356445	0	0	0	0	0	0	0	0	0	0.89599609	0.10400391	0.20581055	0.13769531	0.067871094	0	0	44330	0	0	0
366	367	367	Category L	0.26391602	0.071777344	-0.89990234	-0.3503418	0.047119141	0.39550781	0	0	22/3/2018	22	3	2018	17:03:42	61422	0.7	17	3	42	0	0.059570313	3.4482422	0.11865234	0.041259766	-0.89575195	148.98096	0.14819336	0	0	0	0	0	0	0	0	0	0.90454102	0.095458984	0.17919922	0.14501953	0.030273438	-0.00390625	0	44330	0	0	0
367	368	368	Category L	0.21582031	0.10791016	-0.87597656	-0.3503418	0.049804688	0.39453125	0	0	22/3/2018	22	3	2018	17:03:42	61422	0.8	17	3	42	0	0.059570313	3.4482422	0.12451172	0.048339844	-0.88208008	139.81152	0.10888672	0	0	0	0	0	0	0	0	0	0.89208984	0.10791016	0.15673828	0.091064453	0.059326172	0.006103516	0	44330	0	0	0
368	369	369	Category L	0.21582031	0.071777344	-0.83984375	-0.34936523	0.045654297	0.39526367	0	0	22/3/2018	22	3	2018	17:03:42	61422	0.9	17	3	42	0	0.059570313	3.4482422	0.12304688	0.046630859	-0.8894043	152.40649	0.10791016	0	0	0	0	0	0	0	0	0	0.89916992	0.10083008	0.16723633	0.092529297	0.024902344	0.049560547	0	44330	0	0	0
369	370	370	Category L	0.21582031	0.083984375	-0.87597656	-0.34692383	0.047119141	0.39135742	0	0	22/3/2018	22	3	2018	17:03:43	61423	0	17	3	43	0	0.059570313	3.4482422	0.12426758	0.046386719	-0.87695313	156.94775	0.098876953	0	0	0	0	0	0	0	0	0	0.88696289	0.11303711	0.13012695	0.091308594	0.037353516	0.000976563	0	44330	0	0	0
370	371	371	Category L	0.2277832	0.095947266	-0.86376953	-0.35424805	0.044433594	0.39331055	0	0	22/3/2018	22	3	2018	17:03:43	61423	0.1	17	3	43	0	0.059570313	3.4482422	0.12915039	0.048828125	-0.89038086	140.20825	0.11230469	0	0	0	0	0	0	0	0	0	0.90112305	0.098876953	0.17211914	0.098388672	0.047119141	0.026611328	0	44330	0	0	0
371	372	372	Category L	0.23999023	0.083984375	-0.88793945	-0.35302734	0.05078125	0.39526367	0	0	22/3/2018	22	3	2018	17:03:43	61423	0.2	17	3	43	0	0.059814453	3.4853027	0.13354492	0.051025391	-0.89208984	122.47461	0.11108398	0	0	0	0	0	0	0	0	0	0.90332031	0.096679688	0.14331055	0.10620117	0.032714844	0.004150391	0	44330	0	0	0
372	373	373	Category L	0.23999023	0.083984375	-0.87597656	-0.35717773	0.046630859	0.39331055	0	0	22/3/2018	22	3	2018	17:03:43	61423	0.3	17	3	43	0	0.059814453	3.4853027	0.13110352	0.049560547	-0.89697266	107.35474	0.1159668	0	0	0	0	0	0	0	0	0	0.90795898	0.092041016	0.16430664	0.10864258	0.034179688	0.020996094	0	44330	0	0	0
373	374	374	Category L	0.23999023	0.059814453	-0.86376953	-0.34863281	0.043701172	0.39428711	0	0	22/3/2018	22	3	2018	17:03:43	61423	0.4	17	3	43	0	0.059814453	3.4853027	0.12646484	0.052978516	-0.87841797	87.2771	0.11425781	0	0	0	0	0	0	0	0	0	0.88916016	0.11083984	0.13476563	0.11328125	0.006591797	0.014648438	0	44330	0	0	0
374	375	375	Category L	0.23999023	0.083984375	-0.85180664	-0.35131836	0.047119141	0.39550781	0	0	22/3/2018	22	3	2018	17:03:43	61423	0.5	17	3	43	0	0.059814453	3.4853027	0.13037109	0.051757813	-0.89013672	47.26123	0.12011719	0	0	0	0	0	0	0	0	0	0.90112305	0.098876953	0.1796875	0.109375	0.031982422	0.038330078	0	44330	0	0	0
375	376	376	Category L	0.23999023	0.10791016	-0.88793945	-0.34863281	0.049560547	0.39355469	0	0	22/3/2018	22	3	2018	17:03:43	61423	0.6	17	3	43	0	0.059814453	3.4853027	0.13500977	0.053710938	-0.89477539	28.877686	0.11791992	0	0	0	0	0	0	0	0	0	0.90649414	0.093505859	0.16552734	0.10473633	0.053955078	0.006835938	0	44330	0	0	0
376	377	377	Category L	0.23999023	0.095947266	-0.89990234	-0.34667969	0.045654297	0.39526367	0	0	22/3/2018	22	3	2018	17:03:43	61423	0.7	17	3	43	0	0.059814453	3.4853027	0.13208008	0.052978516	-0.89794922	13.313721	0.11572266	0	0	0	0	0	0	0	0	0	0.90917969	0.090820313	0.15209961	0.10766602	0.042724609	-0.001708984	0	44330	0	0	0
377	378	378	Category L	0.2277832	0.071777344	-0.91186523	-0.35400391	0.052246094	0.39550781	0	0	22/3/2018	22	3	2018	17:03:43	61423	0.8	17	3	43	0	0.059814453	3.4853027	0.13208008	0.051757813	-0.90966797	4.2995605	0.09765625	0	0	0	0	0	0	0	0	0	0.9206543	0.079345703	0.11767578	0.095703125	0.019775391	-0.001953125	0	44330	0	0	0
378	379	379	Category L	0.23999023	0.071777344	-0.87597656	-0.34960938	0.051757813	0.39648438	0	0	22/3/2018	22	3	2018	17:03:43	61423	0.9	17	3	43	0	0.059814453	3.4853027	0.13696289	0.051269531	-0.89990234	3.1394043	0.10742188	0	0	0	0	0	0	0	0	0	0.91186523	0.088134766	0.1472168	0.1027832	0.020263672	0.023925781	0	44330	0	0	0
379	380	380	Category L	0.2277832	0.095947266	-0.85180664	-0.34716797	0.047851563	0.39477539	0	0	22/3/2018	22	3	2018	17:03:44	61424	0	17	3	44	0	0.059814453	3.4853027	0.13818359	0.050048828	-0.91308594	0.12548828	0.11767578	0	0	0	0	0	0	0	0	0	0.92480469	0.075195313	0.1965332	0.089355469	0.045654297	0.061279297	0	44330	0	0	0
380	381	381	Category L	0.25195313	0.071777344	-0.85180664	-0.34838867	0.049072266	0.39550781	0	0	22/3/2018	22	3	2018	17:03:44	61424	0.1	17	3	44	0	0.059814453	3.4853027	0.13891602	0.052246094	-0.90649414	0.16552734	0.12670898	0	0	0	0	0	0	0	0	0	0.91870117	0.081298828	0.18701172	0.11279297	0.019287109	0.0546875	0	44330	0	0	0
381	382	382	Category L	0.23999023	0.095947266	-0.88793945	-0.35400391	0.046386719	0.39331055	0	0	22/3/2018	22	3	2018	17:03:44	61424	0.2	17	3	44	0	0.059814453	3.4853027	0.13574219	0.053222656	-0.89746094	0.31933594	0.11279297	0	0	0	0	0	0	0	0	0	0.90942383	0.090576172	0.15625	0.10400391	0.042480469	0.009521484	0	44330	0	0	0
382	383	383	Category L	0.23999023	0.047851563	-0.86376953	-0.34667969	0.051757813	0.39453125	0	0	22/3/2018	22	3	2018	17:03:44	61424	0.3	17	3	44	0	0.059814453	3.4853027	0.14160156	0.052978516	-0.90576172	0.67553711	0.10693359	0	0	0	0	0	0	0	0	0	0.91821289	0.081787109	0.14550781	0.098144531	-0.005126953	0.041992188	0	44330	0	0	0
383	384	384	Category L	0.23999023	0.083984375	-0.88793945	-0.35058594	0.052490234	0.39550781	0	0	22/3/2018	22	3	2018	17:03:44	61424	0.4	17	3	44	0	0.059814453	3.4853027	0.14282227	0.050537109	-0.90600586	0.25610352	0.10400391	0	0	0	0	0	0	0	0	0	0.91870117	0.081298828	0.1484375	0.096923828	0.033203125	0.018066406	0	44330	0	0	0
384	385	385	Category L	0.23999023	0.083984375	-0.91186523	-0.3503418	0.047119141	0.39355469	0	0	22/3/2018	22	3	2018	17:03:44	61424	0.5	17	3	44	0	0.059814453	3.4853027	0.14282227	0.050048828	-0.91503906	0.25317383	0.10253906	0	0	0	0	0	0	0	0	0	0.92749023	0.072509766	0.1340332	0.096923828	0.033691406	0.003173828	0	44330	0	0	0
385	386	386	Category L	0.26391602	0.095947266	-0.89990234	-0.34692383	0.047119141	0.39428711	0	0	22/3/2018	22	3	2018	17:03:44	61424	0.6	17	3	44	0	0.059814453	3.4853027	0.14819336	0.056396484	-0.89501953	0.52197266	0.12207031	0	0	0	0	0	0	0	0	0	0.90893555	0.091064453	0.15966797	0.11547852	0.039306641	-0.004638672	0	44330	0	0	0
386	387	387	Category L	0.25195313	0.047851563	-0.87597656	-0.35107422	0.048339844	0.39868164	0	0	22/3/2018	22	3	2018	17:03:44	61424	0.7	17	3	44	0	0.059814453	3.4853027	0.1496582	0.058105469	-0.89892578	0.061767578	0.10522461	0	0	0	0	0	0	0	0	0	0.91333008	0.086669922	0.13574219	0.10205078	-0.010253906	0.022949219	0	44330	0	0	0
387	388	388	Category L	0.2277832	0.071777344	-0.87597656	-0.35180664	0.046386719	0.39746094	0	0	22/3/2018	22	3	2018	17:03:44	61424	0.8	17	3	44	0	0.059814453	3.4853027	0.15258789	0.057617188	-0.91479492	0.025634766	0.085693359	0	0	0	0	0	0	0	0	0	0.92919922	0.070800781	0.12817383	0.074951172	0.013916016	0.038818359	0	44330	0	0	0
388	389	389	Category L	0.25195313	0.10791016	-0.87597656	-0.34619141	0.051269531	0.38964844	0	0	22/3/2018	22	3	2018	17:03:44	61424	0.9	17	3	44	0	0.059814453	3.4853027	0.16235352	0.057373047	-0.89404297	0.46533203	0.10424805	0	0	0	0	0	0	0	0	0	0.91040039	0.089599609	0.15795898	0.089355469	0.050292969	0.018066406	0	44330	0	0	0
389	390	390	Category L	0.25195313	0.059814453	-0.87597656	-0.34594727	0.048095703	0.39648438	0	0	22/3/2018	22	3	2018	17:03:45	61425	0	17	3	45	0	0.059814453	3.4853027	0.16625977	0.057373047	-0.89819336	0.72875977	0.088378906	0	0	0	0	0	0	0	0	0	0.9152832	0.084716797	0.11035156	0.085449219	0.002441406	0.022216797	0	44330	0	0	0
390	391	391	Category L	0.23999023	0.071777344	-0.89990234	-0.34960938	0.048828125	0.39868164	0	0	22/3/2018	22	3	2018	17:03:45	61425	0.1	17	3	45	0	0.059814453	3.4853027	0.16650391	0.060791016	-0.88745117	0.45385742	0.075195313	0	0	0	0	0	0	0	0	0	0.90478516	0.095214844	0.096435547	0.073242188	0.010742188	-0.012207031	0	44330	0	0	0
391	392	392	Category L	0.2277832	0.071777344	-0.88793945	-0.34863281	0.052246094	0.39550781	0	0	22/3/2018	22	3	2018	17:03:45	61425	0.2	17	3	45	0	0.059814453	3.4853027	0.16381836	0.061279297	-0.90136719	0.17700195	0.065917969	0	0	0	0	0	0	0	0	0	0.91821289	0.081787109	0.087646484	0.063720703	0.010253906	0.013427734	0	44330	0	0	0
392	393	393	Category L	0.21582031	0.095947266	-0.92382813	-0.34594727	0.048828125	0.39135742	0	0	22/3/2018	22	3	2018	17:03:45	61425	0.3	17	3	45	0	0.059814453	3.4853027	0.1706543	0.060302734	-0.90087891	0.45922852	0.061767578	0	0	0	0	0	0	0	0	0	0.91894531	0.081054688	0.10327148	0.044921875	0.035400391	-0.022705078	0	44330	0	0	0
393	394	394	Category L	0.2277832	0.071777344	-0.87597656	-0.34594727	0.044921875	0.3984375	0	0	22/3/2018	22	3	2018	17:03:45	61425	0.4	17	3	45	0	0.059814453	3.4853027	0.1784668	0.053466797	-0.89599609	0.1809082	0.056152344	0	0	0	0	0	0	0	0	0	0.91503906	0.084960938	0.087402344	0.049072266	0.018066406	0.020019531	0	44330	0	0	0
394	395	395	Category L	0.26391602	0.095947266	-0.88793945	-0.34350586	0.043457031	0.39453125	0	0	22/3/2018	22	3	2018	17:03:45	61425	0.5	17	3	45	0	0.059814453	3.4853027	0.18164063	0.047851563	-0.90795898	0.39550781	0.097167969	0	0	0	0	0	0	0	0	0	0.92724609	0.072753906	0.15014648	0.08203125	0.047851563	0.020019531	0	44330	0	0	0
395	396	396	Category L	0.25195313	0.10791016	-0.87597656	-0.34838867	0.049072266	0.39941406	0	0	22/3/2018	22	3	2018	17:03:45	61425	0.6	17	3	45	0	0.059814453	3.4853027	0.18408203	0.050537109	-0.89916992	0.5703125	0.091552734	0	0	0	0	0	0	0	0	0	0.91918945	0.080810547	0.14794922	0.067626953	0.057128906	0.023193359	0	44330	0	0	0
396	397	397	Category L	0.25195313	0.059814453	-0.89990234	-0.34423828	0.050537109	0.39770508	0	0	22/3/2018	22	3	2018	17:03:45	61425	0.7	17	3	45	0	0.059814453	3.4853027	0.18334961	0.047851563	-0.90405273	0.083251953	0.069580078	0	0	0	0	0	0	0	0	0	0.92358398	0.076416016	0.084472656	0.068359375	0.01171875	0.004150391	0	44330	0	0	0
397	398	398	Category L	0.2277832	0.047851563	-0.89990234	-0.34667969	0.045654297	0.39770508	0	0	22/3/2018	22	3	2018	17:03:45	61425	0.8	17	3	45	0	0.059814453	3.4853027	0.18823242	0.046875	-0.9074707	0.7097168	0.040039063	0	0	0	0	0	0	0	0	0	0.92822266	0.071777344	0.047851563	0.039306641	0.000732422	0.007568359	0	44330	0	0	0
398	399	399	Category L	0.2277832	0.059814453	-0.88793945	-0.3449707	0.048339844	0.39770508	0	0	22/3/2018	22	3	2018	17:03:45	61425	0.9	17	3	45	0	0.059814453	3.4853027	0.19018555	0.048828125	-0.90551758	1.1350098	0.042724609	0	0	0	0	0	0	0	0	0	0.92651367	0.073486328	0.065917969	0.037353516	0.010986328	0.017578125	0	44330	0	0	0
399	400	400	Category L	0.21582031	0.059814453	-0.88793945	-0.3449707	0.049804688	0.39453125	0	0	22/3/2018	22	3	2018	17:03:46	61426	0	17	3	46	0	0.059814453	3.4853027	0.19165039	0.048095703	-0.91845703	1.5959473	0.040527344	0	0	0	0	0	0	0	0	0	0.93945313	0.060546875	0.066162109	0.023925781	0.011474609	0.030517578	0	44330	0	0	0
400	401	401	Category L	0.23999023	0.035888672	-0.91186523	-0.34692383	0.052490234	0.40087891	0	0	22/3/2018	22	3	2018	17:03:46	61426	0.1	17	3	46	0	0.059814453	3.4853027	0.19921875	0.05078125	-0.90307617	1.7570801	0.043945313	0	0	0	0	0	0	0	0	0	0.92626953	0.073730469	0.064208984	0.040527344	-0.014892578	-0.008544922	0	44330	0	0	0
401	402	402	Category L	0.21582031	0.083984375	-0.87597656	-0.34741211	0.046386719	0.40039063	0	0	22/3/2018	22	3	2018	17:03:46	61426	0.2	17	3	46	0	0.059814453	3.4853027	0.19702148	0.049560547	-0.91113281	1.7316895	0.052490234	0	0	0	0	0	0	0	0	0	0.93359375	0.06640625	0.088134766	0.018554688	0.034179688	0.03515625	0	44330	0	0	0
402	403	403	Category L	0.2277832	0.071777344	-0.89990234	-0.3449707	0.049804688	0.39868164	0	0	22/3/2018	22	3	2018	17:03:46	61426	0.3	17	3	46	0	0.059814453	3.4853027	0.19750977	0.049560547	-0.90722656	1.3903809	0.038085938	0	0	0	0	0	0	0	0	0	0.9296875	0.0703125	0.059570313	0.030029297	0.021972656	0.007324219	0	44330	0	0	0
403	404	404	Category L	0.2277832	0.059814453	-0.88793945	-0.34326172	0.053222656	0.40063477	0	0	22/3/2018	22	3	2018	17:03:46	61426	0.4	17	3	46	0	0.059814453	3.4853027	0.19995117	0.052490234	-0.89990234	1.9885254	0.030761719	0	0	0	0	0	0	0	0	0	0.92333984	0.076660156	0.046875	0.027587891	0.007080078	0.011962891	0	44330	0	0	0
404	405	405	Category L	0.2277832	0.071777344	-0.89990234	-0.3425293	0.052246094	0.39379883	0	0	22/3/2018	22	3	2018	17:03:46	61426	0.5	17	3	46	0	0.059814453	3.4853027	0.20532227	0.052734375	-0.90356445	2.9318848	0.029296875	0	0	0	0	0	0	0	0	0	0.92797852	0.072021484	0.044921875	0.022216797	0.018798828	0.003662109	0	44330	0	0	0
405	406	406	Category L	0.2277832	0.083984375	-0.87597656	-0.34521484	0.049072266	0.3996582	0	0	22/3/2018	22	3	2018	17:03:46	61426	0.6	17	3	46	0	0.059814453	3.4853027	0.20703125	0.052490234	-0.90454102	4.4440918	0.047119141	0	0	0	0	0	0	0	0	0	0.92944336	0.070556641	0.080322266	0.020507813	0.03125	0.028564453	0	44330	0	0	0
406	407	407	Category L	0.2277832	0.095947266	-0.87597656	-0.34155273	0.048095703	0.40063477	0	0	22/3/2018	22	3	2018	17:03:46	61426	0.7	17	3	46	0	0.059814453	3.4853027	0.20751953	0.052001953	-0.90356445	7.2724609	0.055419922	0	0	0	0	0	0	0	0	0	0.9284668	0.071533203	0.091552734	0.020019531	0.043701172	0.027587891	0	44330	0	0	0
407	408	408	Category L	0.2277832	0.059814453	-0.88793945	-0.3449707	0.045410156	0.39746094	0	0	22/3/2018	22	3	2018	17:03:46	61426	0.8	17	3	46	0	0.059814453	3.4853027	0.20117188	0.05078125	-0.90161133	8.8369141	0.031005859	0	0	0	0	0	0	0	0	0	0.92504883	0.074951172	0.049072266	0.026367188	0.008789063	0.013671875	0	44330	0	0	0
408	409	409	Category L	0.23999023	0.035888672	-0.91186523	-0.34350586	0.051513672	0.39868164	0	0	22/3/2018	22	3	2018	17:03:46	61426	0.9	17	3	46	0	0.059814453	3.4853027	0.20458984	0.047607422	-0.90576172	10.257568	0.037353516	0	0	0	0	0	0	0	0	0	0.92993164	0.070068359	0.052978516	0.03515625	-0.01171875	-0.005859375	0	44330	0	0	0
409	410	410	Category E	0.41992188	0.2277832	-0.83984375	-0.30615234	-0.13500977	0.39160156	0	0	22/3/2018	22	3	2018	17:03:47	61427	0.7	17	3	47	0	0.059326172	3.4675781	0.20556641	0.044921875	-0.90917969	13.638916	0.29003906	0	0	0	0	0	0	0	0	0	0.93310547	0.066894531	0.46630859	0.21411133	0.18261719	0.069335938	0	44330	0	0	0
410	411	411	Category E	0.19189453	0.10791016	-1.0559082	-0.30981445	-0.13842773	0.390625	0	0	22/3/2018	22	3	2018	17:03:47	61427	0.8	17	3	47	0	0.059326172	3.4675781	0.20556641	0.043212891	-0.90820313	18.705322	0.16162109	0	0	0	0	0	0	0	0	0	0.93212891	0.067871094	0.22583008	-0.013671875	0.064453125	-0.14746094	0	44330	0	0	0
411	412	412	Category E	0.21582031	-0.023925781	-0.70776367	-0.35229492	-0.14233398	0.35644531	0	0	22/3/2018	22	3	2018	17:03:47	61427	0.9	17	3	47	0	0.059326172	3.4675781	0.20263672	0.040283203	-0.90698242	25.819092	0.2097168	0	0	0	0	0	0	0	0	0	0.93017578	0.069824219	0.27661133	0.012939453	-0.064208984	0.19921875	0	44330	0	0	0
412	413	413	Category E	0.25195313	0.083984375	-0.47998047	-0.37304688	-0.11376953	0.34667969	0	0	22/3/2018	22	3	2018	17:03:48	61428	0	17	3	48	0	0.059326172	3.4675781	0.20239258	0.038574219	-0.90673828	31.856445	0.43188477	0	0	0	0	0	0	0	0	0	0.92993164	0.070068359	0.52148438	0.049316406	0.045166016	0.42675781	0	44330	0	0	0
413	414	414	Category E	0.47998047	-0.035888672	-1.0917969	-0.36328125	-0.060058594	0.37011719	0	0	22/3/2018	22	3	2018	17:03:48	61428	0.1	17	3	48	0	0.059326172	3.4675781	0.20166016	0.036621094	-0.90869141	36.378174	0.34082031	0	0	0	0	0	0	0	0	0	0.93164063	0.068359375	0.53369141	0.27807617	-0.072509766	-0.18286133	0	44330	0	0	0
414	415	415	Category E	0.29980469	0.10791016	-1.0439453	-0.29418945	-0.070800781	0.41870117	0	0	22/3/2018	22	3	2018	17:03:48	61428	0.2	17	3	48	0	0.059326172	3.4675781	0.20043945	0.03515625	-0.90942383	40.168945	0.18212891	0	0	0	0	0	0	0	0	0	0.93188477	0.068115234	0.30615234	0.099121094	0.072509766	-0.13427734	0	44330	0	0	0
415	416	416	Category E	0.13183594	0.059814453	-1.2597656	-0.24804688	-0.084228516	0.43798828	0	0	22/3/2018	22	3	2018	17:03:48	61428	0.3	17	3	48	0	0.059326172	3.4675781	0.19628906	0.033935547	-0.90844727	40.696777	0.35791016	0	0	0	0	0	0	0	0	0	0.93017578	0.069824219	0.44140625	-0.064453125	0.025634766	-0.35107422	0	44330	0	0	0
416	417	417	Category E	-0.17993164	-0.071777344	-0.97192383	-0.25854492	-0.11132813	0.42529297	0	0	22/3/2018	22	3	2018	17:03:48	61428	0.4	17	3	48	0	0.059326172	3.4675781	0.19580078	0.032714844	-0.91015625	40.581787	0.39501953	0	0	0	0	0	0	0	0	0	0.93164063	0.068359375	0.54199219	-0.37573242	-0.10449219	-0.061523438	0	44330	0	0	0
417	418	418	Category E	0.21582031	0.023925781	-0.91186523	-0.23291016	-0.15087891	0.42895508	0	0	22/3/2018	22	3	2018	17:03:48	61428	0.5	17	3	48	0	0.059326172	3.4675781	0.1953125	0.030761719	-0.90917969	38.922119	0.021484375	0	0	0	0	0	0	0	0	0	0.93041992	0.069580078	0.029541016	0.020263672	-0.006835938	-0.002441406	0	44330	0	0	0
418	419	419	Category E	0.19189453	-0.095947266	-1.0439453	-0.17944336	-0.11669922	0.453125	0	0	22/3/2018	22	3	2018	17:03:48	61428	0.6	17	3	48	0	0.059326172	3.4675781	0.1965332	0.029296875	-0.9074707	36.187256	0.18505859	0	0	0	0	0	0	0	0	0	0.92895508	0.071044922	0.26635742	-0.004638672	-0.12524414	-0.13623047	0	44330	0	0	0
419	420	420	Category E	-0.035888672	-0.15576172	-1.2119141	-0.14575195	-0.12304688	0.46728516	0	0	22/3/2018	22	3	2018	17:03:48	61428	0.7	17	3	48	0	0.059326172	3.4675781	0.19702148	0.026855469	-0.90673828	34.056885	0.42504883	0	0	0	0	0	0	0	0	0	0.92822266	0.071777344	0.72070313	-0.23291016	-0.18261719	-0.30493164	0	44330	0	0	0
420	421	421	Category E	-0.035888672	0.023925781	-0.7199707	-0.18432617	-0.097412109	0.46118164	0	0	22/3/2018	22	3	2018	17:03:48	61428	0.8	17	3	48	0	0.059326172	3.4675781	0.1965332	0.024414063	-0.90625	31.310303	0.29785156	0	0	0	0	0	0	0	0	0	0.92773438	0.072265625	0.41943359	-0.23242188	-0.000488281	0.1862793	0	44330	0	0	0
421	422	422	Category E	0.21582031	0.011962891	-0.82788086	-0.24975586	-0.071777344	0.44360352	0	0	22/3/2018	22	3	2018	17:03:48	61428	0.9	17	3	48	0	0.059326172	3.4675781	0.19580078	0.022460938	-0.90478516	25.500244	0.080322266	0	0	0	0	0	0	0	0	0	0.92602539	0.073974609	0.10742188	0.019775391	-0.010498047	0.076904297	0	44330	0	0	0
422	423	423	Category E	0.095947266	0.023925781	-1.2839355	-0.20043945	-0.10083008	0.45581055	0	0	22/3/2018	22	3	2018	17:03:49	61429	0	17	3	49	0	0.059326172	3.4675781	0.1953125	0.01953125	-0.90527344	17.501709	0.39111328	0	0	0	0	0	0	0	0	0	0.92626953	0.073730469	0.48217773	-0.099365234	0.004150391	-0.37841797	0	44330	0	0	0
423	424	424	Category E	-0.11987305	-0.13183594	-1.0559082	-0.23461914	-0.1184082	0.43676758	0	0	22/3/2018	22	3	2018	17:03:49	61429	0.1	17	3	49	0	0.059326172	3.4675781	0.19482422	0.020263672	-0.90917969	7.6711426	0.37915039	0	0	0	0	0	0	0	0	0	0.92993164	0.070068359	0.61376953	-0.31469727	-0.15209961	-0.14648438	0	44330	0	0	0
424	425	425	Category E	0.26391602	0.2277832	-0.40795898	-0.24243164	-0.18505859	0.41381836	0	0	22/3/2018	22	3	2018	17:03:49	61429	0.2	17	3	49	0	0.059326172	3.4675781	0.19604492	0.020996094	-0.90820313	1.4135742	0.5456543	0	0	0	0	0	0	0	0	0	0.92944336	0.070556641	0.7746582	0.067626953	0.20654297	0.50024414	0	44330	0	0	0
425	426	426	Category E	0.34790039	0.15576172	-1.0678711	-0.2487793	-0.16748047	0.41113281	0	0	22/3/2018	22	3	2018	17:03:49	61429	0.3	17	3	49	0	0.059326172	3.4675781	0.19604492	0.021972656	-0.90454102	2.4541016	0.25952148	0	0	0	0	0	0	0	0	0	0.92578125	0.07421875	0.44824219	0.15161133	0.13354492	-0.16308594	0	44330	0	0	0
426	427	427	Category E	-0.071777344	0.071777344	-1.3198242	-0.26196289	-0.15405273	0.41235352	0	0	22/3/2018	22	3	2018	17:03:49	61429	0.4	17	3	49	0	0.059326172	3.4675781	0.19238281	0.020996094	-0.90527344	0.43579102	0.49389648	0	0	0	0	0	0	0	0	0	0.92578125	0.07421875	0.72924805	-0.26416016	0.050537109	-0.41430664	0	44330	0	0	0
427	428	428	Category E	0.34790039	0.059814453	-0.47998047	-0.30419922	-0.11206055	0.4074707	0	0	22/3/2018	22	3	2018	17:03:49	61429	0.5	17	3	49	0	0.059326172	3.4675781	0.19189453	0.021240234	-0.90161133	2.0471191	0.45117188	0	0	0	0	0	0	0	0	0	0.92211914	0.077880859	0.61621094	0.15576172	0.038330078	0.42163086	0	44330	0	0	0
428	429	429	Category E	0.40795898	-0.083984375	-0.80395508	-0.34350586	-0.069091797	0.39233398	0	0	22/3/2018	22	3	2018	17:03:49	61429	0.6	17	3	49	0	0.059326172	3.4675781	0.19067383	0.020263672	-0.90405273	2.6235352	0.26074219	0	0	0	0	0	0	0	0	0	0.92407227	0.075927734	0.42163086	0.21704102	-0.10424805	0.10009766	0	44330	0	0	0
429	430	430	Category E	0.40795898	0.095947266	-1.1879883	-0.30444336	-0.098876953	0.41162109	0	0	22/3/2018	22	3	2018	17:03:49	61429	0.7	17	3	49	0	0.059326172	3.4675781	0.18994141	0.019042969	-0.90454102	2.8813477	0.36547852	0	0	0	0	0	0	0	0	0	0.92456055	0.075439453	0.57788086	0.21777344	0.076660156	-0.28320313	0	44330	0	0	0
430	431	431	Category E	-0.15576172	-0.011962891	-0.93579102	-0.31323242	-0.12011719	0.39599609	0	0	22/3/2018	22	3	2018	17:03:49	61429	0.8	17	3	49	0	0.059326172	3.4675781	0.18920898	0.018554688	-0.90478516	1.4257813	0.34765625	0	0	0	0	0	0	0	0	0	0.92456055	0.075439453	0.40625	-0.3449707	-0.030517578	-0.030761719	0	44330	0	0	0
431	432	432	Category E	0.21582031	0.083984375	-0.47998047	-0.31689453	-0.17114258	0.37548828	0	0	22/3/2018	22	3	2018	17:03:49	61429	0.9	17	3	49	0	0.059326172	3.4675781	0.18896484	0.017822266	-0.90527344	2.2502441	0.43139648	0	0	0	0	0	0	0	0	0	0.92504883	0.074951172	0.51831055	0.026611328	0.065917969	0.42529297	0	44330	0	0	0
432	433	433	Category E	0.32397461	0.011962891	-1.0678711	-0.30078125	-0.15625	0.38720703	0	0	22/3/2018	22	3	2018	17:03:50	61430	0	17	3	50	0	0.059326172	3.4675781	0.1887207	0.016601563	-0.90600586	2.8759766	0.21069336	0	0	0	0	0	0	0	0	0	0.92553711	0.074462891	0.30151367	0.13500977	-0.004638672	-0.16162109	0	44330	0	0	0
433	434	434	Category E	0.2878418	-0.15576172	-1.0197754	-0.27246094	-0.11816406	0.41992188	0	0	22/3/2018	22	3	2018	17:03:50	61430	0.1	17	3	50	0	0.059326172	3.4675781	0.1887207	0.015380859	-0.90625	1.151123	0.22802734	0	0	0	0	0	0	0	0	0	0.92578125	0.07421875	0.38378906	0.098876953	-0.17114258	-0.11328125	0	44330	0	0	0
434	435	435	Category E	-0.2277832	-0.047851563	-1.0439453	-0.26000977	-0.097900391	0.43237305	0	0	22/3/2018	22	3	2018	17:03:50	61430	0.2	17	3	50	0	0.059326172	3.4675781	0.18823242	0.014648438	-0.90673828	4.5991211	0.44262695	0	0	0	0	0	0	0	0	0	0.92626953	0.073730469	0.61572266	-0.41601563	-0.0625	-0.13696289	0	44330	0	0	0
435	436	436	Category E	0.15576172	-0.10791016	-0.6237793	-0.3046875	-0.057373047	0.41479492	0	0	22/3/2018	22	3	2018	17:03:50	61430	0.3	17	3	50	0	0.059326172	3.4675781	0.1875	0.013671875	-0.90698242	7.861084	0.30981445	0	0	0	0	0	0	0	0	0	0.92626953	0.073730469	0.43676758	-0.031738281	-0.12158203	0.28320313	0	44330	0	0	0
436	437	437	Category E	0.34790039	-0.035888672	-0.95996094	-0.29174805	-0.043945313	0.42456055	0	0	22/3/2018	22	3	2018	17:03:50	61430	0.4	17	3	50	0	0.059326172	3.4675781	0.18676758	0.012451172	-0.9074707	1.1384277	0.17578125	0	0	0	0	0	0	0	0	0	0.92675781	0.073242188	0.26147461	0.16088867	-0.048339844	-0.052246094	0	44330	0	0	0
437	438	438	Category E	0.17993164	0.14379883	-0.86376953	-0.25366211	-0.062011719	0.44189453	0	0	22/3/2018	22	3	2018	17:03:50	61430	0.5	17	3	50	0	0.059326172	3.4675781	0.1862793	0.011962891	-0.90771484	4.0488281	0.13891602	0	0	0	0	0	0	0	0	0	0.92675781	0.073242188	0.18212891	-0.006347656	0.1315918	0.043945313	0	44330	0	0	0
438	439	439	Category E	-0.14379883	-0.083984375	-1.1757813	-0.24707031	-0.084716797	0.43994141	0	0	22/3/2018	22	3	2018	17:03:50	61430	0.6	17	3	50	0	0.059326172	3.4675781	0.18603516	0.011474609	-0.90771484	5.1862793	0.43554688	0	0	0	0	0	0	0	0	0	0.92675781	0.073242188	0.69335938	-0.32983398	-0.095458984	-0.26782227	0	44330	0	0	0
439	440	440	Category E	0.23999023	0.047851563	-0.6237793	-0.26000977	-0.13330078	0.42089844	0	0	22/3/2018	22	3	2018	17:03:50	61430	0.7	17	3	50	0	0.059326172	3.4675781	0.18554688	0.010986328	-0.90820313	8.1828613	0.29174805	0	0	0	0	0	0	0	0	0	0.92700195	0.072998047	0.37548828	0.054199219	0.036621094	0.28442383	0	44330	0	0	0
440	441	441	Category E	0.27587891	0.10791016	-1.2119141	-0.26904297	-0.16210938	0.40673828	0	0	22/3/2018	22	3	2018	17:03:50	61430	0.8	17	3	50	0	0.060302734	3.5175293	0.18554688	0.010253906	-0.90844727	14.354248	0.33105469	0	0	0	0	0	0	0	0	0	0.92724609	0.072753906	0.4909668	0.090087891	0.097412109	-0.30322266	0	44330	0	0	0
441	442	442	Category E	0.095947266	-0.023925781	-0.93579102	-0.24951172	-0.13232422	0.42773438	0	0	22/3/2018	22	3	2018	17:03:50	61430	0.9	17	3	50	0	0.060302734	3.5175293	0.18505859	0.010009766	-0.90820313	17.89209	0.099365234	0	0	0	0	0	0	0	0	0	0.92700195	0.072998047	0.15063477	-0.089111328	-0.033935547	-0.02734375	0	44330	0	0	0
442	443	443	Category E	-0.20385742	0.10791016	-0.87597656	-0.30444336	-0.11157227	0.3972168	0	0	22/3/2018	22	3	2018	17:03:51	61431	0	17	3	51	0	0.060302734	3.5175293	0.18481445	0.009521484	-0.90820313	7.4702148	0.40234375	0	0	0	0	0	0	0	0	0	0.92700195	0.072998047	0.51953125	-0.38867188	0.098144531	0.032226563	0	44330	0	0	0
443	444	444	Category E	0.3359375	0	-0.89990234	-0.33203125	-0.083984375	0.39331055	0	0	22/3/2018	22	3	2018	17:03:51	61431	0.1	17	3	51	0	0.060302734	3.5175293	0.18457031	0.008789063	-0.90869141	2.1364746	0.15161133	0	0	0	0	0	0	0	0	0	0.92724609	0.072753906	0.16894531	0.15112305	-0.008789063	0.008789063	0	44330	0	0	0
444	445	445	Category E	0.40795898	0.083984375	-0.95996094	-0.31787109	-0.072753906	0.40405273	0	0	22/3/2018	22	3	2018	17:03:51	61431	0.2	17	3	51	0	0.060302734	3.5175293	0.18432617	0.008300781	-0.90869141	6.0368652	0.24121094	0	0	0	0	0	0	0	0	0	0.92724609	0.072753906	0.35009766	0.22338867	0.075439453	-0.051025391	0	44330	0	0	0
445	446	446	Category E	0.2878418	0.071777344	-0.81591797	-0.30200195	-0.091308594	0.40576172	0	0	22/3/2018	22	3	2018	17:03:51	61431	0.3	17	3	51	0	0.060302734	3.5175293	0.18408203	0.007568359	-0.90869141	6.1716309	0.15307617	0	0	0	0	0	0	0	0	0	0.92724609	0.072753906	0.26049805	0.10351563	0.063964844	0.092773438	0	44330	0	0	0
446	447	447	Category E	-0.25195313	-0.023925781	-0.74389648	-0.30102539	-0.12109375	0.40209961	0	0	22/3/2018	22	3	2018	17:03:51	61431	0.4	17	3	51	0	0.060302734	3.5175293	0.18359375	0.007080078	-0.90942383	0.73779297	0.46704102	0	0	0	0	0	0	0	0	0	0.92773438	0.072265625	0.63232422	-0.43554688	-0.031005859	0.16552734	0	44330	0	0	0
447	448	448	Category E	0.50390625	-0.14379883	-1.2119141	-0.31665039	-0.14379883	0.38720703	0	0	22/3/2018	22	3	2018	17:03:51	61431	0.5	17	3	51	0	0.060302734	3.5175293	0.18334961	0.006103516	-0.90917969	7.119873	0.46533203	0	0	0	0	0	0	0	0	0	0.92749023	0.072509766	0.77270508	0.3203125	-0.14990234	-0.30249023	0	44330	0	0	0
448	449	449	Category E	0.2878418	-0.15576172	-1.1037598	-0.21801758	-0.096435547	0.45043945	0	0	22/3/2018	22	3	2018	17:03:51	61431	0.6	17	3	51	0	0.060302734	3.5175293	0.18286133	0.005371094	-0.90942383	7.9404297	0.27319336	0	0	0	0	0	0	0	0	0	0.92749023	0.072509766	0.46020508	0.10473633	-0.16113281	-0.1940918	0	44330	0	0	0
449	450	450	Category E	0.21582031	-0.035888672	-0.80395508	-0.2355957	-0.1015625	0.44189453	0	0	22/3/2018	22	3	2018	17:03:51	61431	0.7	17	3	51	0	0.060302734	3.5175293	0.18237305	0.005126953	-0.90942383	9.8947754	0.11816406	0	0	0	0	0	0	0	0	0	0.92773438	0.072265625	0.17993164	0.033203125	-0.041015625	0.10546875	0	44330	0	0	0
450	451	451	Category E	0	-0.14379883	-0.76782227	-0.23461914	-0.081542969	0.44555664	0	0	22/3/2018	22	3	2018	17:03:51	61431	0.8	17	3	51	0	0.060302734	3.5175293	0.1796875	0.002685547	-0.90991211	19.18042	0.27197266	0	0	0	0	0	0	0	0	0	0.92749023	0.072509766	0.46850586	-0.1796875	-0.14648438	0.14208984	0	44330	0	0	0
451	452	452	Category E	0.21582031	-0.059814453	-0.86376953	-0.28979492	-0.083984375	0.42358398	0	0	22/3/2018	22	3	2018	17:03:51	61431	0.9	17	3	51	0	0.060302734	3.5175293	0.17993164	0.001464844	-0.9074707	22.982422	0.083251953	0	0	0	0	0	0	0	0	0	0.92529297	0.074707031	0.14086914	0.035644531	-0.061279297	0.043701172	0	44330	0	0	0
452	453	453	Category E	0.16796875	-0.071777344	-1.0439453	-0.26391602	-0.084960938	0.42871094	0	0	22/3/2018	22	3	2018	17:03:52	61432	0	17	3	52	0	0.060302734	3.5175293	0.17993164	0.001708984	-0.90991211	16.908447	0.15332031	0	0	0	0	0	0	0	0	0	0.92749023	0.072509766	0.21972656	-0.011962891	-0.073486328	-0.13378906	0	44330	0	0	0
453	454	454	Category E	0.15576172	-0.059814453	-0.91186523	-0.2565918	-0.12255859	0.42895508	0	0	22/3/2018	22	3	2018	17:03:52	61432	0.1	17	3	52	0	0.060302734	3.5175293	0.17944336	0.000976563	-0.91503906	13.715332	0.065429688	0	0	0	0	0	0	0	0	0	0.93261719	0.067382813	0.087890625	-0.023681641	-0.060791016	0.003173828	0	44330	0	0	0
454	455	455	Category E	-0.095947266	-0.011962891	-0.77978516	-0.23681641	-0.15869141	0.42285156	0	0	22/3/2018	22	3	2018	17:03:52	61432	0.2	17	3	52	0	0.060302734	3.5175293	0.17626953	0.001464844	-0.91259766	15.840332	0.30322266	0	0	0	0	0	0	0	0	0	0.92944336	0.070556641	0.41870117	-0.2722168	-0.013427734	0.1328125	0	44330	0	0	0
455	456	456	Category E	0.20385742	0.011962891	-1.0197754	-0.24853516	-0.19042969	0.40063477	0	0	22/3/2018	22	3	2018	17:03:52	61432	0.3	17	3	52	0	0.060302734	3.5175293	0.17504883	0.000244141	-0.91064453	18.298584	0.11303711	0	0	0	0	0	0	0	0	0	0.92749023	0.072509766	0.14916992	0.028564453	0.011474609	-0.10888672	0	44330	0	0	0
456	457	457	Category E	0.20385742	-0.059814453	-0.82788086	-0.2277832	-0.18408203	0.41992188	0	0	22/3/2018	22	3	2018	17:03:52	61432	0.4	17	3	52	0	0.060302734	3.5175293	0.17578125	0	-0.90625	17.739746	0.10229492	0	0	0	0	0	0	0	0	0	0.92333984	0.076660156	0.16601563	0.027832031	-0.059570313	0.078369141	0	44330	0	0	0
457	458	458	Category E	0.31176758	-0.047851563	-0.76782227	-0.23681641	-0.19555664	0.4074707	0	0	22/3/2018	22	3	2018	17:03:52	61432	0.5	17	3	52	0	0.060302734	3.5175293	0.18041992	0.000732422	-0.90551758	18.416016	0.19628906	0	0	0	0	0	0	0	0	0	0.92333984	0.076660156	0.31762695	0.13110352	-0.048583984	0.13769531	0	44330	0	0	0
458	459	459	Category E	0.2878418	-0.11987305	-0.81591797	-0.24316406	-0.18823242	0.40966797	0	0	22/3/2018	22	3	2018	17:03:52	61432	0.6	17	3	52	0	0.060302734	3.5175293	0.18017578	0.000732422	-0.90527344	24.606445	0.18457031	0	0	0	0	0	0	0	0	0	0.92285156	0.077148438	0.31738281	0.10742188	-0.12060547	0.089355469	0	44330	0	0	0
459	460	460	Category E	0.19189453	-0.095947266	-0.81591797	-0.25073242	-0.18945313	0.40576172	0	0	22/3/2018	22	3	2018	17:03:52	61432	0.7	17	3	52	0	0.060302734	3.5175293	0.18041992	0.002197266	-0.90356445	29.256104	0.13232422	0	0	0	0	0	0	0	0	0	0.92163086	0.078369141	0.19750977	0.011230469	-0.098144531	0.087646484	0	44330	0	0	0
460	461	461	Category E	0.19189453	-0.083984375	-0.74389648	-0.22265625	-0.1875	0.42089844	0	0	22/3/2018	22	3	2018	17:03:52	61432	0.8	17	3	52	0	0.060302734	3.5175293	0.18334961	0.004150391	-0.89990234	27.161621	0.17944336	0	0	0	0	0	0	0	0	0	0.91845703	0.081542969	0.25268555	0.008300781	-0.088134766	0.15600586	0	44330	0	0	0
461	462	462	Category E	0.19189453	-0.14379883	-0.92382813	-0.1875	-0.18334961	0.43505859	0	0	22/3/2018	22	3	2018	17:03:52	61432	0.9	17	3	52	0	0.060302734	3.5175293	0.1862793	0.00390625	-0.90234375	24.558105	0.14941406	0	0	0	0	0	0	0	0	0	0.92138672	0.078613281	0.17456055	0.005371094	-0.14770508	-0.021240234	0	44330	0	0	0
462	463	463	Category E	0.21582031	0.10791016	-1.1638184	-0.16967773	-0.19677734	0.43798828	0	0	22/3/2018	22	3	2018	17:03:53	61433	0	17	3	53	0	0.060302734	3.5175293	0.1862793	0.003662109	-0.90307617	29.085205	0.28222656	0	0	0	0	0	0	0	0	0	0.92211914	0.077880859	0.39404297	0.029296875	0.10400391	-0.26049805	0	44330	0	0	0
463	464	464	Category E	0.3359375	0.14379883	-0.82788086	-0.13574219	-0.19799805	0.44360352	0	0	22/3/2018	22	3	2018	17:03:53	61433	0.1	17	3	53	0	0.060302734	3.5175293	0.1875	0.003417969	-0.89819336	28.826904	0.21582031	0	0	0	0	0	0	0	0	0	0.91772461	0.082275391	0.35888672	0.14819336	0.14013672	0.0703125	0	44330	0	0	0
464	465	465	Category E	0.23999023	0.16796875	-0.61181641	-0.14306641	-0.20361328	0.43945313	0	0	22/3/2018	22	3	2018	17:03:53	61433	0.2	17	3	53	0	0.060302734	3.5175293	0.19189453	0.004882813	-0.89648438	27.5271	0.33154297	0	0	0	0	0	0	0	0	0	0.91674805	0.083251953	0.49560547	0.047851563	0.1628418	0.28466797	0	44330	0	0	0
465	466	466	Category E	-0.035888672	0.011962891	-0.95996094	-0.16870117	-0.20532227	0.42895508	0	0	22/3/2018	22	3	2018	17:03:53	61433	0.3	17	3	53	0	0.060302734	3.5175293	0.19091797	0.002197266	-0.90283203	28.967529	0.23388672	0	0	0	0	0	0	0	0	0	0.92285156	0.077148438	0.29321289	-0.22680664	0.009521484	-0.056884766	0	44330	0	0	0
466	467	467	Category E	0.20385742	0.071777344	-0.58789063	-0.20776367	-0.20776367	0.41699219	0	0	22/3/2018	22	3	2018	17:03:53	61433	0.4	17	3	53	0	0.060302734	3.5175293	0.18896484	0.000488281	-0.90087891	31.436279	0.32128906	0	0	0	0	0	0	0	0	0	0.9206543	0.079345703	0.39916992	0.014648438	0.071044922	0.31298828	0	44330	0	0	0
467	468	468	Category E	0.13183594	-0.011962891	-1.0559082	-0.17602539	-0.20703125	0.4206543	0	0	22/3/2018	22	3	2018	17:03:53	61433	0.5	17	3	53	0	0.060302734	3.5175293	0.19238281	-0.000244141	-0.89575195	37.99585	0.17138672	0	0	0	0	0	0	0	0	0	0.91625977	0.083740234	0.23217773	-0.060546875	-0.011474609	-0.15991211	0	44330	0	0	0
468	469	469	Category L	0.19189453	0.011962891	-0.92382813	0.090820313	-0.041992188	0.49365234	0	0	22/3/2018	22	3	2018	17:04:20	61460	0.3	17	4	20	0	0.059814453	3.5175293	0.19067383	-0.000732422	-0.90112305	41.697266	0.025878906	0	0	0	0	0	0	0	0	0	0.92114258	0.078857422	0.036376953	0.000976563	0.012695313	-0.022460938	0	44330	0	0	0
469	470	470	Category L	0.19189453	0.023925781	-0.89990234	0.093261719	-0.0390625	0.49487305	0	0	22/3/2018	22	3	2018	17:04:20	61460	0.4	17	4	20	0	0.059814453	3.5175293	0.18823242	0.000244141	-0.90283203	50.842773	0.023925781	0	0	0	0	0	0	0	0	0	0.92236328	0.077636719	0.030273438	0.003417969	0.0234375	0.002929688	0	44330	0	0	0
470	471	471	Category L	0.2277832	0	-0.93579102	0.093261719	-0.038818359	0.49487305	0	0	22/3/2018	22	3	2018	17:04:20	61460	0.5	17	4	20	0	0.059814453	3.5175293	0.18579102	-0.000732422	-0.89916992	62.794922	0.055419922	0	0	0	0	0	0	0	0	0	0.91821289	0.081787109	0.079101563	0.041748047	0.000732422	-0.036376953	0	44330	0	0	0
471	472	472	Category L	0.21582031	-0.011962891	-0.93579102	0.1003418	-0.044677734	0.48999023	0	0	22/3/2018	22	3	2018	17:04:20	61460	0.6	17	4	20	0	0.059814453	3.5175293	0.19018555	-0.000732422	-0.89916992	73.908936	0.045898438	0	0	0	0	0	0	0	0	0	0.91894531	0.081054688	0.073242188	0.025390625	-0.010986328	-0.036376953	0	44330	0	0	0
472	473	473	Category L	0.20385742	0	-0.94799805	0.098632813	-0.039306641	0.49291992	0	0	22/3/2018	22	3	2018	17:04:20	61460	0.7	17	4	20	0	0.059814453	3.5175293	0.18969727	-0.001464844	-0.90429688	81.767578	0.045654297	0	0	0	0	0	0	0	0	0	0.92407227	0.075927734	0.058837891	0.013916016	0.001464844	-0.043457031	0	44330	0	0	0
473	474	474	Category L	0.20385742	0	-0.91186523	0.099365234	-0.033447266	0.4921875	0	0	22/3/2018	22	3	2018	17:04:20	61460	0.8	17	4	20	0	0.059814453	3.5175293	0.18823242	-0.001708984	-0.90234375	90.551758	0.018066406	0	0	0	0	0	0	0	0	0	0.921875	0.078125	0.026611328	0.015380859	0.001708984	-0.009277344	0	44330	0	0	0
474	475	475	Category L	0.20385742	0.023925781	-0.91186523	0.094726563	-0.038818359	0.49267578	0	0	22/3/2018	22	3	2018	17:04:20	61460	0.9	17	4	20	0	0.059814453	3.5175293	0.18701172	0.000244141	-0.90136719	94.768066	0.030761719	0	0	0	0	0	0	0	0	0	0.92041016	0.079589844	0.05078125	0.016601563	0.0234375	-0.010253906	0	44330	0	0	0
475	476	476	Category L	0.19189453	0.011962891	-0.92382813	0.097412109	-0.043701172	0.49072266	0	0	22/3/2018	22	3	2018	17:04:21	61461	0	17	4	21	0	0.059814453	3.5175293	0.19213867	0.000976563	-0.8996582	92.59082	0.026367188	0	0	0	0	0	0	0	0	0	0.91992188	0.080078125	0.035400391	-0.000244141	0.010742188	-0.023925781	0	44330	0	0	0
476	477	477	Category L	0.20385742	0.011962891	-0.91186523	0.095703125	-0.035644531	0.49291992	0	0	22/3/2018	22	3	2018	17:04:21	61461	0.111	17	4	21	0	0.059814453	3.5175293	0.19287109	0.002441406	-0.90356445	86.894775	0.016357422	0	0	0	0	0	0	0	0	0	0.92382813	0.076171875	0.028320313	0.010742188	0.009277344	-0.008056641	0	44330	0	0	0
477	478	478	Category L	0.20385742	0.023925781	-0.89990234	0.094238281	-0.040283203	0.49072266	0	0	22/3/2018	22	3	2018	17:04:21	61461	0.222	17	4	21	0	0.059570313	3.50625	0.19116211	0.003173828	-0.90307617	76.180664	0.024169922	0	0	0	0	0	0	0	0	0	0.9230957	0.076904297	0.036376953	0.012451172	0.020507813	0.003173828	0	44330	0	0	0
478	479	479	Category L	0.20385742	0.011962891	-0.92382813	0.094238281	-0.040283203	0.49169922	0	0	22/3/2018	22	3	2018	17:04:21	61461	0.333	17	4	21	0	0.059570313	3.50625	0.19140625	0.001708984	-0.90356445	66.891846	0.025634766	0	0	0	0	0	0	0	0	0	0.92358398	0.076416016	0.042480469	0.012207031	0.010009766	-0.020019531	0	44330	0	0	0
479	480	480	Category L	0.20385742	0.011962891	-0.91186523	0.095947266	-0.038574219	0.49291992	0	0	22/3/2018	22	3	2018	17:04:21	61461	0.444	17	4	21	0	0.059570313	3.50625	0.19580078	0.002685547	-0.89990234	51.473633	0.016845703	0	0	0	0	0	0	0	0	0	0.92089844	0.079101563	0.028808594	0.0078125	0.009033203	-0.01171875	0	44330	0	0	0
480	481	481	Category L	0.20385742	0.011962891	-0.88793945	0.091552734	-0.038085938	0.49780273	0	0	22/3/2018	22	3	2018	17:04:21	61461	0.555	17	4	21	0	0.059570313	3.50625	0.1953125	0.002197266	-0.90380859	37.452148	0.020263672	0	0	0	0	0	0	0	0	0	0.92480469	0.075195313	0.033935547	0.008300781	0.009521484	0.015869141	0	44330	0	0	0
481	482	482	Category L	0.20385742	0.035888672	-0.88793945	0.096923828	-0.040283203	0.49389648	0	0	22/3/2018	22	3	2018	17:04:21	61461	0.666	17	4	21	0	0.059570313	3.50625	0.19433594	0.000976563	-0.89990234	26.607178	0.037841797	0	0	0	0	0	0	0	0	0	0.9206543	0.079345703	0.055908203	0.009277344	0.034667969	0.011962891	0	44330	0	0	0
482	483	483	Category L	0.20385742	0.023925781	-0.92382813	0.094238281	-0.038574219	0.49169922	0	0	22/3/2018	22	3	2018	17:04:21	61461	0.777	17	4	21	0	0.059570313	3.50625	0.19580078	0.001708984	-0.8996582	16.511963	0.033447266	0	0	0	0	0	0	0	0	0	0.9206543	0.079345703	0.053955078	0.0078125	0.021972656	-0.023925781	0	44330	0	0	0
483	484	484	Category L	0.20385742	0.011962891	-0.89990234	0.099121094	-0.039550781	0.48901367	0	0	22/3/2018	22	3	2018	17:04:21	61461	0.888	17	4	21	0	0.059570313	3.50625	0.20092773	0.000488281	-0.89990234	10.388916	0.01171875	0	0	0	0	0	0	0	0	0	0.92211914	0.077880859	0.014160156	0.002685547	0.011230469	0	0	44330	0	0	0
484	485	485	Category L	0.20385742	0.023925781	-0.89990234	0.096923828	-0.042724609	0.49072266	0	0	22/3/2018	22	3	2018	17:04:22	61462	0	17	4	22	0	0.059570313	3.50625	0.19921875	0.000488281	-0.89941406	6.4177246	0.023681641	0	0	0	0	0	0	0	0	0	0.92138672	0.078613281	0.028076172	0.004394531	0.023193359	-0.000244141	0	44330	0	0	0
485	486	486	Category L	0.20385742	0.035888672	-0.92382813	0.099121094	-0.039306641	0.49291992	0	0	22/3/2018	22	3	2018	17:04:22	61462	0.1	17	4	22	0	0.059570313	3.50625	0.19677734	-0.000488281	-0.89892578	3.0085449	0.044677734	0	0	0	0	0	0	0	0	0	0.92016602	0.079833984	0.068359375	0.006835938	0.036376953	-0.024658203	0	44330	0	0	0
486	487	487	Category L	0.20385742	0.011962891	-0.86376953	0.096679688	-0.042236328	0.48999023	0	0	22/3/2018	22	3	2018	17:04:22	61462	0.2	17	4	22	0	0.059570313	3.50625	0.19555664	-0.001464844	-0.90014648	0.81445313	0.039550781	0	0	0	0	0	0	0	0	0	0.92114258	0.078857422	0.057861328	0.008056641	0.013427734	0.036376953	0	44330	0	0	0
487	488	488	Category L	0.19189453	0.011962891	-0.89990234	0.10107422	-0.041259766	0.48999023	0	0	22/3/2018	22	3	2018	17:04:22	61462	0.3	17	4	22	0	0.059570313	3.50625	0.20141602	-0.000976563	-0.90209961	0.59594727	0.016357422	0	0	0	0	0	0	0	0	0	0.92431641	0.075683594	0.024902344	-0.009521484	0.012939453	0.002197266	0	44330	0	0	0
488	489	489	Category L	0.19189453	0.011962891	-0.92382813	0.097412109	-0.039306641	0.49365234	0	0	22/3/2018	22	3	2018	17:04:22	61462	0.4	17	4	22	0	0.059570313	3.50625	0.19775391	0.000732422	-0.8984375	0.74169922	0.028076172	0	0	0	0	0	0	0	0	0	0.91992188	0.080078125	0.042236328	-0.005859375	0.010986328	-0.025146484	0	44330	0	0	0
489	490	490	Category L	0.21582031	0.023925781	-0.86376953	0.099365234	-0.038085938	0.48999023	0	0	22/3/2018	22	3	2018	17:04:22	61462	0.5	17	4	22	0	0.059570313	3.50625	0.19677734	0.002929688	-0.89575195	0.26367188	0.042724609	0	0	0	0	0	0	0	0	0	0.91699219	0.083007813	0.071777344	0.018798828	0.020751953	0.031982422	0	44330	0	0	0
490	491	491	Category L	0.20385742	0.011962891	-0.87597656	0.098632813	-0.039306641	0.4909668	0	0	22/3/2018	22	3	2018	17:04:22	61462	0.6	17	4	22	0	0.059570313	3.50625	0.19604492	0.003417969	-0.89697266	0.27294922	0.023681641	0	0	0	0	0	0	0	0	0	0.91821289	0.081787109	0.036865234	0.007568359	0.008300781	0.020996094	0	44330	0	0	0
491	492	492	Category L	0.21582031	0.011962891	-0.88793945	0.096923828	-0.036621094	0.49291992	0	0	22/3/2018	22	3	2018	17:04:22	61462	0.7	17	4	22	0	0.059570313	3.50625	0.19873047	0.005371094	-0.89892578	0.010742188	0.021240234	0	0	0	0	0	0	0	0	0	0.9206543	0.079345703	0.034667969	0.016845703	0.006347656	0.010986328	0	44330	0	0	0
492	493	493	Category L	0.21582031	0.011962891	-0.89990234	0.1027832	-0.034912109	0.49414063	0	0	22/3/2018	22	3	2018	17:04:22	61462	0.8	17	4	22	0	0.059570313	3.50625	0.19848633	0.006103516	-0.89941406	0.33300781	0.018066406	0	0	0	0	0	0	0	0	0	0.92114258	0.078857422	0.023193359	0.017089844	0.005615234	-0.000244141	0	44330	0	0	0
493	494	494	Category L	0.21582031	0.011962891	-0.88793945	0.10180664	-0.037597656	0.49291992	0	0	22/3/2018	22	3	2018	17:04:22	61462	0.9	17	4	22	0	0.059570313	3.50625	0.19897461	0.006835938	-0.89746094	0.041503906	0.019775391	0	0	0	0	0	0	0	0	0	0.91943359	0.080566406	0.031494141	0.016601563	0.004882813	0.009521484	0	44330	0	0	0
494	495	495	Category L	0.20385742	0.011962891	-0.89990234	0.10205078	-0.034423828	0.49609375	0	0	22/3/2018	22	3	2018	17:04:23	61463	0	17	4	23	0	0.059570313	3.50625	0.19946289	0.007568359	-0.89770508	0.36962891	0.006103516	0	0	0	0	0	0	0	0	0	0.91967773	0.080322266	0.010498047	0.004150391	0.004150391	-0.001953125	0	44330	0	0	0
495	496	496	Category L	0.20385742	0.011962891	-0.91186523	0.097412109	-0.034179688	0.49389648	0	0	22/3/2018	22	3	2018	17:04:23	61463	0.1	17	4	23	0	0.059570313	3.50625	0.19970703	0.006591797	-0.89941406	0.19921875	0.013916016	0	0	0	0	0	0	0	0	0	0.92114258	0.078857422	0.021484375	0.00390625	0.005126953	-0.012207031	0	44330	0	0	0
496	497	497	Category L	0.19189453	0.011962891	-0.91186523	0.1003418	-0.03515625	0.49291992	0	0	22/3/2018	22	3	2018	17:04:23	61463	0.2	17	4	23	0	0.059570313	3.50625	0.19580078	0.006835938	-0.8918457	1.0571289	0.020751953	0	0	0	0	0	0	0	0	0	0.91308594	0.086914063	0.028808594	-0.00390625	0.004882813	-0.019775391	0	44330	0	0	0
497	498	498	Category L	0.19189453	0.023925781	-0.87597656	0.10083008	-0.031005859	0.49047852	0	0	22/3/2018	22	3	2018	17:04:23	61463	0.3	17	4	23	0	0.059570313	3.50625	0.19506836	0.005615234	-0.89477539	1.078125	0.026367188	0	0	0	0	0	0	0	0	0	0.91577148	0.084228516	0.040283203	-0.003173828	0.018066406	0.018798828	0	44330	0	0	0
498	499	499	Category L	0.20385742	0.023925781	-0.92382813	0.10375977	-0.029052734	0.49023438	0	0	22/3/2018	22	3	2018	17:04:23	61463	0.4	17	4	23	0	0.059570313	3.50625	0.19287109	0.007568359	-0.90332031	0.76123047	0.028076172	0	0	0	0	0	0	0	0	0	0.92358398	0.076416016	0.047363281	0.010742188	0.016113281	-0.020263672	0	44330	0	0	0
499	500	500	Category L	0.20385742	0	-0.91186523	0.098632813	-0.033203125	0.4921875	0	0	22/3/2018	22	3	2018	17:04:23	61463	0.5	17	4	23	0	0.059570313	3.50625	0.1862793	0.007568359	-0.89550781	0.74536133	0.024902344	0	0	0	0	0	0	0	0	0	0.91479492	0.085205078	0.041259766	0.017333984	-0.007568359	-0.016113281	0	44330	0	0	0
500	501	501	Category L	0.20385742	0	-0.91186523	0.10546875	-0.034179688	0.49121094	0	0	22/3/2018	22	3	2018	17:04:23	61463	0.6	17	4	23	0	0.059570313	3.50625	0.18994141	0.006347656	-0.91015625	0.57250977	0.015136719	0	0	0	0	0	0	0	0	0	0.92993164	0.070068359	0.021728516	0.013671875	-0.006347656	-0.001464844	0	44330	0	0	0
501	502	502	Category L	0.20385742	-0.011962891	-0.88793945	0.09765625	-0.035888672	0.49511719	0	0	22/3/2018	22	3	2018	17:04:23	61463	0.7	17	4	23	0	0.059570313	3.50625	0.18164063	0.009277344	-0.91015625	0.079101563	0.037841797	0	0	0	0	0	0	0	0	0	0.92822266	0.071777344	0.065673828	0.021972656	-0.021240234	0.022216797	0	44330	0	0	0
502	503	503	Category L	0.20385742	0	-0.89990234	0.10107422	-0.028076172	0.4934082	0	0	22/3/2018	22	3	2018	17:04:23	61463	0.8	17	4	23	0	0.059570313	3.50625	0.17895508	0.012451172	-0.89916992	0.5715332	0.027832031	0	0	0	0	0	0	0	0	0	0.91699219	0.083007813	0.037841797	0.024658203	-0.012451172	-0.000488281	0	44330	0	0	0
503	504	504	Category L	0.21582031	0	-0.91186523	0.1027832	-0.030761719	0.49414063	0	0	22/3/2018	22	3	2018	17:04:23	61463	0.9	17	4	23	0	0.059570313	3.50625	0.17700195	0.011962891	-0.90942383	0.60791016	0.040283203	0	0	0	0	0	0	0	0	0	0.92675781	0.073242188	0.052734375	0.038574219	-0.011962891	-0.002197266	0	44330	0	0	0
504	505	505	Category L	0.19189453	0.011962891	-0.92382813	0.10302734	-0.028076172	0.49438477	0	0	22/3/2018	22	3	2018	17:04:24	61464	0	17	4	24	0	0.059570313	3.50625	0.17504883	0.008544922	-0.90649414	0.43359375	0.024169922	0	0	0	0	0	0	0	0	0	0.92333984	0.076660156	0.037109375	0.016601563	0.003173828	-0.017089844	0	44330	0	0	0
505	506	506	Category L	0.19189453	0.011962891	-0.91186523	0.10327148	-0.031005859	0.48828125	0	0	22/3/2018	22	3	2018	17:04:24	61464	0.1	17	4	24	0	0.059570313	3.50625	0.17700195	0.002441406	-0.91894531	0.3503418	0.018798828	0	0	0	0	0	0	0	0	0	0.93579102	0.064208984	0.03125	0.014648438	0.009277344	0.007080078	0	44330	0	0	0
506	507	507	Category L	0.20385742	0	-0.91186523	0.099365234	-0.033447266	0.49291992	0	0	22/3/2018	22	3	2018	17:04:24	61464	0.2	17	4	24	0	0.059570313	3.50625	0.17724609	-0.000976563	-0.92431641	0.3359375	0.029052734	0	0	0	0	0	0	0	0	0	0.94116211	0.058837891	0.040039063	0.026367188	0.000976563	0.012451172	0	44330	0	0	0
507	508	508	Category L	0.21582031	0.011962891	-0.89990234	0.1027832	-0.030761719	0.48706055	0	0	22/3/2018	22	3	2018	17:04:24	61464	0.3	17	4	24	0	0.059570313	3.50625	0.17236328	-0.001220703	-0.91625977	0.29907227	0.048095703	0	0	0	0	0	0	0	0	0	0.93237305	0.067626953	0.073242188	0.043212891	0.013183594	0.016357422	0	44330	0	0	0
508	509	509	Category L	0.20385742	0.011962891	-0.94799805	0.10327148	-0.031005859	0.49316406	0	0	22/3/2018	22	3	2018	17:04:24	61464	0.4	17	4	24	0	0.059570313	3.50625	0.1730957	0.000976563	-0.92529297	0.26806641	0.039306641	0	0	0	0	0	0	0	0	0	0.94140625	0.05859375	0.063964844	0.030517578	0.010742188	-0.022460938	0	44330	0	0	0
509	510	510	Category L	0.21582031	0	-0.88793945	0.10253906	-0.030029297	0.48925781	0	0	22/3/2018	22	3	2018	17:04:24	61464	0.5	17	4	24	0	0.059570313	3.50625	0.16870117	-0.000488281	-0.91748047	0.14648438	0.055419922	0	0	0	0	0	0	0	0	0	0.93286133	0.067138672	0.077148438	0.046875	0.000488281	0.029541016	0	44330	0	0	0
510	511	511	Category L	0.19189453	0	-0.93579102	0.10180664	-0.033447266	0.49414063	0	0	22/3/2018	22	3	2018	17:04:24	61464	0.6	17	4	24	0	0.059570313	3.50625	0.16870117	-0.00390625	-0.9309082	0.040039063	0.023681641	0	0	0	0	0	0	0	0	0	0.94628906	0.053710938	0.031494141	0.022949219	0.00390625	-0.004638672	0	44330	0	0	0
511	512	512	Category L	0.19189453	0.011962891	-0.89990234	0.10449219	-0.029296875	0.49414063	0	0	22/3/2018	22	3	2018	17:04:24	61464	0.7	17	4	24	0	0.059570313	3.50625	0.1652832	-0.001708984	-0.91577148	0.11425781	0.033691406	0	0	0	0	0	0	0	0	0	0.93066406	0.069335938	0.056152344	0.026367188	0.013671875	0.015869141	0	44330	0	0	0
512	513	513	Category L	0.19189453	-0.011962891	-0.91186523	0.10693359	-0.035400391	0.49194336	0	0	22/3/2018	22	3	2018	17:04:24	61464	0.8	17	4	24	0	0.059570313	3.50625	0.15795898	-0.000488281	-0.91918945	0.56152344	0.036376953	0	0	0	0	0	0	0	0	0	0.93286133	0.067138672	0.052490234	0.033691406	-0.011230469	0.007324219	0	44330	0	0	0
513	514	514	Category L	0.19189453	0.023925781	-0.92382813	0.10791016	-0.030761719	0.49316406	0	0	22/3/2018	22	3	2018	17:04:24	61464	0.9	17	4	24	0	0.059570313	3.50625	0.16210938	0	-0.91894531	0.63525391	0.038330078	0	0	0	0	0	0	0	0	0	0.93310547	0.066894531	0.058349609	0.029541016	0.023925781	-0.004638672	0	44330	0	0	0
514	515	515	Category L	0.19189453	0.011962891	-0.91186523	0.1081543	-0.036865234	0.4921875	0	0	22/3/2018	22	3	2018	17:04:25	61465	0	17	4	25	0	0.059570313	3.50625	0.16333008	-0.001708984	-0.92529297	0.94189453	0.034423828	0	0	0	0	0	0	0	0	0	0.93969727	0.060302734	0.055664063	0.028320313	0.013671875	0.013427734	0	44330	0	0	0
515	516	516	Category L	0.21582031	0.011962891	-0.93579102	0.10351563	-0.030029297	0.49414063	0	0	22/3/2018	22	3	2018	17:04:25	61465	0.1	17	4	25	0	0.059814453	3.4933594	0.16162109	-0.00390625	-0.93188477	1.0732422	0.056396484	0	0	0	0	0	0	0	0	0	0.94580078	0.054199219	0.073730469	0.053955078	0.015869141	-0.003662109	0	44330	0	0	0
516	517	517	Category L	0.20385742	0.023925781	-0.92382813	0.10546875	-0.032958984	0.49316406	0	0	22/3/2018	22	3	2018	17:04:25	61465	0.2	17	4	25	0	0.059814453	3.4933594	0.15698242	-0.003417969	-0.921875	0.98388672	0.054199219	0	0	0	0	0	0	0	0	0	0.93505859	0.064941406	0.076171875	0.046630859	0.02734375	-0.001708984	0	44330	0	0	0
517	518	518	Category L	0.20385742	0.023925781	-0.89990234	0.10791016	-0.034423828	0.49121094	0	0	22/3/2018	22	3	2018	17:04:25	61465	0.3	17	4	25	0	0.059814453	3.4933594	0.15405273	-0.002685547	-0.93945313	0.73583984	0.068847656	0	0	0	0	0	0	0	0	0	0.9519043	0.048095703	0.1159668	0.049560547	0.026611328	0.039550781	0	44330	0	0	0
518	519	519	Category L	0.20385742	0	-0.88793945	0.10253906	-0.026611328	0.49536133	0	0	22/3/2018	22	3	2018	17:04:25	61465	0.4	17	4	25	0	0.059814453	3.4933594	0.1496582	-0.003417969	-0.92822266	0.76147461	0.067382813	0	0	0	0	0	0	0	0	0	0.94018555	0.059814453	0.097900391	0.053955078	0.003417969	0.040283203	0	44330	0	0	0
519	520	520	Category L	0.20385742	0	-0.93579102	0.10205078	-0.030761719	0.4921875	0	0	22/3/2018	22	3	2018	17:04:25	61465	0.5	17	4	25	0	0.059814453	3.4933594	0.15258789	-0.010742188	-0.94067383	1.2150879	0.052246094	0	0	0	0	0	0	0	0	0	0.953125	0.046875	0.066894531	0.051025391	0.010742188	0.004882813	0	44330	0	0	0
520	521	521	Category L	0.20385742	0.023925781	-0.89990234	0.10546875	-0.029785156	0.49316406	0	0	22/3/2018	22	3	2018	17:04:25	61465	0.6	17	4	25	0	0.059814453	3.4933594	0.15136719	-0.009277344	-0.93164063	1.3415527	0.069580078	0	0	0	0	0	0	0	0	0	0.9440918	0.055908203	0.11743164	0.052246094	0.033203125	0.031738281	0	44330	0	0	0
521	522	522	Category L	0.20385742	0.023925781	-0.91186523	0.1027832	-0.033447266	0.4909668	0	0	22/3/2018	22	3	2018	17:04:25	61465	0.7	17	4	25	0	0.059814453	3.4933594	0.14599609	-0.010009766	-0.92504883	1.0397949	0.068115234	0	0	0	0	0	0	0	0	0	0.93652344	0.063476563	0.10473633	0.057617188	0.033935547	0.013183594	0	44330	0	0	0
522	523	523	Category L	0.20385742	0.011962891	-0.89990234	0.10571289	-0.035888672	0.49316406	0	0	22/3/2018	22	3	2018	17:04:25	61465	0.8	17	4	25	0	0.059814453	3.4933594	0.1484375	-0.008544922	-0.9284668	0.49072266	0.065429688	0	0	0	0	0	0	0	0	0	0.94018555	0.059814453	0.10424805	0.055175781	0.020507813	0.028564453	0	44330	0	0	0
523	524	524	Category L	0.20385742	0	-0.86376953	0.10522461	-0.036132813	0.48706055	0	0	22/3/2018	22	3	2018	17:04:25	61465	0.9	17	4	25	0	0.059814453	3.4933594	0.14428711	-0.009277344	-0.91772461	0.22338867	0.080810547	0	0	0	0	0	0	0	0	0	0.92919922	0.070800781	0.12255859	0.059326172	0.009277344	0.053955078	0	44330	0	0	0
524	525	525	Category L	0.20385742	-0.011962891	-0.91186523	0.10473633	-0.029785156	0.49023438	0	0	22/3/2018	22	3	2018	17:04:26	61466	0	17	4	26	0	0.059814453	3.4933594	0.14086914	-0.013427734	-0.92651367	0.41748047	0.064453125	0	0	0	0	0	0	0	0	0	0.93725586	0.062744141	0.079101563	0.062744141	0.001464844	0.014648438	0	44330	0	0	0
525	526	526	Category L	0.20385742	0	-0.91186523	0.10546875	-0.034179688	0.49536133	0	0	22/3/2018	22	3	2018	17:04:26	61466	0.1	17	4	26	0	0.059814453	3.4933594	0.13647461	-0.013427734	-0.91455078	1.2106934	0.068603516	0	0	0	0	0	0	0	0	0	0.92480469	0.075195313	0.083496094	0.067138672	0.013427734	0.002685547	0	44330	0	0	0
526	527	527	Category L	0.21582031	0.011962891	-0.91186523	0.10522461	-0.035400391	0.48925781	0	0	22/3/2018	22	3	2018	17:04:26	61466	0.2	17	4	26	0	0.059814453	3.4933594	0.13232422	-0.015625	-0.93041992	1.7038574	0.08984375	0	0	0	0	0	0	0	0	0	0.93994141	0.060058594	0.12988281	0.083251953	0.027587891	0.018554688	0	44330	0	0	0
527	528	528	Category L	0.20385742	0.011962891	-0.91186523	0.10449219	-0.031982422	0.49023438	0	0	22/3/2018	22	3	2018	17:04:26	61466	0.3	17	4	26	0	0.059814453	3.4933594	0.13037109	-0.0078125	-0.92285156	1.5383301	0.076660156	0	0	0	0	0	0	0	0	0	0.93212891	0.067871094	0.10400391	0.073242188	0.019775391	0.010986328	0	44330	0	0	0
528	529	529	Category L	0.20385742	0.011962891	-0.88793945	0.10791016	-0.032714844	0.4934082	0	0	22/3/2018	22	3	2018	17:04:26	61466	0.4	17	4	26	0	0.059814453	3.4933594	0.12060547	-0.007568359	-0.91430664	0.875	0.089111328	0	0	0	0	0	0	0	0	0	0.92236328	0.077636719	0.12915039	0.083007813	0.01953125	0.026367188	0	44330	0	0	0
529	530	530	Category L	0.16796875	0.011962891	-0.89990234	0.10644531	-0.033447266	0.49145508	0	0	22/3/2018	22	3	2018	17:04:26	61466	0.5	17	4	26	0	0.059814453	3.4933594	0.11010742	-0.005371094	-0.92626953	0.37109375	0.065673828	0	0	0	0	0	0	0	0	0	0.93261719	0.067382813	0.10131836	0.057617188	0.017333984	0.026367188	0	44330	0	0	0
530	531	531	Category L	0.20385742	0	-0.93579102	0.11157227	-0.035888672	0.4921875	0	0	22/3/2018	22	3	2018	17:04:26	61466	0.6	17	4	26	0	0.059814453	3.4933594	0.10839844	-0.002685547	-0.91870117	0.49487305	0.096679688	0	0	0	0	0	0	0	0	0	0.92529297	0.074707031	0.11474609	0.095214844	0.002685547	-0.016845703	0	44330	0	0	0
531	532	532	Category L	0.20385742	0	-0.89990234	0.10571289	-0.029785156	0.4921875	0	0	22/3/2018	22	3	2018	17:04:26	61466	0.7	17	4	26	0	0.059814453	3.4933594	0.098632813	-0.003173828	-0.9309082	2.0654297	0.10961914	0	0	0	0	0	0	0	0	0	0.93603516	0.063964844	0.1394043	0.10498047	0.003173828	0.031005859	0	44330	0	0	0
532	533	533	Category L	0.20385742	-0.011962891	-0.88793945	0.10546875	-0.034179688	0.4921875	0	0	22/3/2018	22	3	2018	17:04:26	61466	0.8	17	4	26	0	0.059814453	3.4933594	0.091796875	-0.002197266	-0.92651367	3.3276367	0.11889648	0	0	0	0	0	0	0	0	0	0.93115234	0.068847656	0.16040039	0.11181641	-0.009521484	0.038574219	0	44330	0	0	0
533	534	534	Category L	0.20385742	0	-0.93579102	0.10693359	-0.035400391	0.49047852	0	0	22/3/2018	22	3	2018	17:04:26	61466	0.9	17	4	26	0	0.059814453	3.4933594	0.082763672	-0.0078125	-0.9375	5.020752	0.12109375	0	0	0	0	0	0	0	0	0	0.94116211	0.058837891	0.13037109	0.12084961	0.0078125	0.001708984	0	44330	0	0	0
534	535	535	Category J	-0.083984375	-0.083984375	-0.89990234	0.234375	0.033203125	0.4519043	0	0	22/3/2018	22	3	2018	17:49:27	64167	0.8	17	49	27	0	0.059814453	3.4933594	0.09375	0.000488281	-0.94995117	5.7260742	0.203125	0	0	0	0	0	0	0	0	0	0.95458984	0.045410156	0.3125	-0.17773438	-0.084472656	0.050048828	0	44330	0	0	0
535	536	536	Category J	-0.10791016	0.035888672	-0.41992188	0.14282227	0.039550781	0.48803711	0	0	22/3/2018	22	3	2018	17:49:27	64167	0.9	17	49	27	0	0.059814453	3.4933594	0.092285156	0.000976563	-0.94116211	7.6713867	0.55957031	0	0	0	0	0	0	0	0	0	0.94580078	0.054199219	0.75634766	-0.20019531	0.034667969	0.52124023	0	44330	0	0	0
536	537	537	Category J	0.14379883	-0.15576172	-1.0678711	0.18212891	0.064941406	0.4765625	0	0	22/3/2018	22	3	2018	17:49:28	64168	0	17	49	28	0	0.059814453	3.4933594	0.087646484	0.002197266	-0.95581055	10.246094	0.20141602	0	0	0	0	0	0	0	0	0	0.95996094	0.040039063	0.32592773	0.055908203	-0.15795898	-0.11181641	0	44330	0	0	0
537	538	538	Category J	0.14379883	0.10791016	-1.4399414	0.27001953	0.092773438	0.42797852	0	0	22/3/2018	22	3	2018	17:49:28	64168	0.1	17	49	28	0	0.059814453	3.4933594	0.084716797	0.002197266	-0.9453125	9.8251953	0.5090332	0	0	0	0	0	0	0	0	0	0.94921875	0.05078125	0.65893555	0.058837891	0.10546875	-0.49438477	0	44330	0	0	0
538	539	539	Category J	-0.25195313	-0.11987305	-0.20385742	0.24755859	0.081298828	0.4440918	0	0	22/3/2018	22	3	2018	17:49:28	64168	0.2	17	49	28	0	0.059814453	3.4933594	0.083251953	-0.004882813	-0.96191406	11.381836	0.83691406	0	0	0	0	0	0	0	0	0	0.96557617	0.034423828	1.208252	-0.33520508	-0.11474609	0.75805664	0	44330	0	0	0
539	540	540	Category J	0.49194336	-0.19189453	-1.9919434	0.25439453	0.031982422	0.44311523	0	0	22/3/2018	22	3	2018	17:49:28	64168	0.3	17	49	28	0	0.059814453	3.4933594	0.084472656	-0.004638672	-0.9597168	22.226563	1.1252441	0	0	0	0	0	0	0	0	0	0.96337891	0.036621094	1.6264648	0.40722656	-0.18701172	-1.0319824	0	44330	0	0	0
540	541	541	Category J	-0.47998047	0.14379883	-0.73193359	0.27807617	0.018066406	0.42724609	0	0	22/3/2018	22	3	2018	17:49:28	64168	0.4	17	49	28	0	0.059814453	3.4933594	0.0859375	-0.005859375	-0.96850586	25.479736	0.63134766	0	0	0	0	0	0	0	0	0	0.97241211	0.027587891	0.95263672	-0.56591797	0.1496582	0.23657227	0	44330	0	0	0
541	542	542	Category J	-0.023925781	0.10791016	-0.047851563	0.19140625	0.021972656	0.47070313	0	0	22/3/2018	22	3	2018	17:49:28	64168	0.5	17	49	28	0	0.059814453	3.4933594	0.083740234	-0.004882813	-0.97216797	24.805908	0.93725586	0	0	0	0	0	0	0	0	0	0.97558594	0.024414063	1.1450195	-0.10766602	0.11279297	0.92431641	0	44330	0	0	0
542	543	543	Category J	0.071777344	0.059814453	-1.9919434	0.26000977	0.076171875	0.44140625	0	0	22/3/2018	22	3	2018	17:49:28	64168	0.6	17	49	28	0	0.059814453	3.4933594	0.079101563	-0.004394531	-0.9621582	20.537842	1.0314941	0	0	0	0	0	0	0	0	0	0.96533203	0.034667969	1.1013184	-0.007324219	0.064208984	-1.029541	0	44330	0	0	0
543	544	544	Category J	0.16796875	-0.11987305	-0.58789063	0.25488281	0.062011719	0.43920898	0	0	22/3/2018	22	3	2018	17:49:28	64168	0.7	17	49	28	0	0.059814453	3.4933594	0.073486328	-0.006103516	-0.97436523	18.035156	0.41381836	0	0	0	0	0	0	0	0	0	0.97729492	0.022705078	0.59448242	0.094238281	-0.11352539	0.38647461	0	44330	0	0	0
544	545	545	Category J	0.40795898	-0.32397461	-1.6079102	0.23291016	0.02734375	0.45849609	0	0	22/3/2018	22	3	2018	17:49:28	64168	0.8	17	49	28	0	0.059814453	3.4933594	0.074951172	-0.004882813	-0.96655273	13.429443	0.78955078	0	0	0	0	0	0	0	0	0	0.96948242	0.030517578	1.2929688	0.33276367	-0.31884766	-0.64111328	0	44330	0	0	0
545	546	546	Category J	-0.011962891	-0.27587891	-1.3918457	0.22192383	0.01953125	0.45727539	0	0	22/3/2018	22	3	2018	17:49:28	64168	0.9	17	49	28	0	0.059814453	3.4933594	0.072753906	-0.005859375	-0.97021484	5.1694336	0.50756836	0	0	0	0	0	0	0	0	0	0.97290039	0.027099609	0.77612305	-0.084716797	-0.26977539	-0.42138672	0	44330	0	0	0
546	547	547	Category J	-0.20385742	0.047851563	0.059814453	0.1953125	0.03515625	0.46972656	0	0	22/3/2018	22	3	2018	17:49:29	64169	0	17	49	29	0	0.059814453	3.4933594	0.072265625	-0.005126953	-0.96166992	3.1123047	1.0593262	0	0	0	0	0	0	0	0	0	0.96435547	0.035644531	1.3508301	-0.27612305	0.052978516	1.0214844	0	44330	0	0	0
547	548	548	Category J	0.20385742	0.19189453	-1.7758789	0.18603516	0.096679688	0.47119141	0	0	22/3/2018	22	3	2018	17:49:29	64169	0.111	17	49	29	0	0.059570313	3.5175293	0.069824219	-0.006347656	-0.96044922	1.9099121	0.84960938	0	0	0	0	0	0	0	0	0	0.96313477	0.036865234	1.1474609	0.13378906	0.19824219	-0.81518555	0	44330	0	0	0
548	549	549	Category J	-0.16796875	-0.13183594	-0.29980469	0.23120117	0.074951172	0.4519043	0	0	22/3/2018	22	3	2018	17:49:29	64169	0.222	17	49	29	0	0.059570313	3.5175293	0.065917969	-0.005615234	-0.9609375	3.3024902	0.71264648	0	0	0	0	0	0	0	0	0	0.96313477	0.036865234	1.0212402	-0.23388672	-0.12597656	0.66113281	0	44330	0	0	0
549	550	550	Category J	0.20385742	-0.23999023	-1.9799805	0.21972656	0.037841797	0.45458984	0	0	22/3/2018	22	3	2018	17:49:29	64169	0.333	17	49	29	0	0.059570313	3.5175293	0.065917969	-0.005371094	-0.94848633	6.0024414	1.0666504	0	0	0	0	0	0	0	0	0	0.95068359	0.049316406	1.4038086	0.13769531	-0.234375	-1.03125	0	44330	0	0	0
550	551	551	Category J	-0.047851563	0.16796875	0.27587891	0.14038086	0.0703125	0.48876953	0	0	22/3/2018	22	3	2018	17:49:29	64169	0.444	17	49	29	0	0.059570313	3.5175293	0.060302734	-0.006835938	-0.95898438	9.1811523	1.251709	0	0	0	0	0	0	0	0	0	0.96069336	0.039306641	1.5178223	-0.1081543	0.17480469	1.2348633	0	44330	0	0	0
551	552	552	Category J	-0.37182617	0.083984375	-1.2119141	0.13476563	0.10961914	0.48046875	0	0	22/3/2018	22	3	2018	17:49:29	64169	0.555	17	49	29	0	0.059570313	3.5175293	0.059814453	-0.006103516	-0.95800781	5.3334961	0.50878906	0	0	0	0	0	0	0	0	0	0.95996094	0.040039063	0.77563477	-0.43164063	0.090087891	-0.25366211	0	44330	0	0	0
552	553	553	Category J	0.52783203	0.047851563	-0.92382813	0.19165039	0.12524414	0.46118164	0	0	22/3/2018	22	3	2018	17:49:29	64169	0.666	17	49	29	0	0.059570313	3.5175293	0.057373047	-0.007324219	-0.95727539	7.2219238	0.47460938	0	0	0	0	0	0	0	0	0	0.95898438	0.041015625	0.55908203	0.47021484	0.055175781	0.033447266	0	44330	0	0	0
553	554	554	Category J	0.29980469	-0.14379883	-1.4157715	0.2043457	0.10253906	0.45898438	0	0	22/3/2018	22	3	2018	17:49:29	64169	0.777	17	49	29	0	0.059570313	3.5175293	0.051025391	-0.011230469	-0.96630859	14.129883	0.5300293	0	0	0	0	0	0	0	0	0	0.96777344	0.032226563	0.83007813	0.24853516	-0.13232422	-0.44921875	0	44330	0	0	0
554	555	555	Category J	0.071777344	-0.15576172	-1.4399414	0.22167969	0.074707031	0.45849609	0	0	22/3/2018	22	3	2018	17:49:29	64169	0.888	17	49	29	0	0.059570313	3.5175293	0.051025391	-0.011230469	-0.95825195	25.008301	0.50317383	0	0	0	0	0	0	0	0	0	0.9597168	0.040283203	0.64648438	0.020507813	-0.14428711	-0.48144531	0	44330	0	-44330	0
555	556	556	Category J	-0.17993164	0.047851563	-0.11987305	0.15258789	0.086181641	0.48242188	0	0	22/3/2018	22	3	2018	17:49:30	64170	0	17	49	30	0	0.059570313	3.5175293	0.049804688	-0.010498047	-0.96313477	24.810547	0.87597656	0	0	0	0	0	0	0	0	0	0.96435547	0.035644531	1.1315918	-0.22973633	0.058349609	0.84326172	0	44330	0	-44330	0
556	557	557	Category J	-0.023925781	0.071777344	-2.315918	0.099853516	0.14135742	0.48120117	0	0	22/3/2018	22	3	2018	17:49:30	64170	0.09	17	49	30	0	0.059570313	3.5175293	0.043457031	-0.012451172	-0.96337891	18.129395	1.3566895	0	0	0	0	0	0	0	0	0	0.96435547	0.035644531	1.5041504	-0.067382813	0.084228516	-1.3522949	0	44330	0	-44330	0
557	558	558	Category J	-0.14379883	-0.035888672	-0.011962891	0.15771484	0.11523438	0.47241211	0	0	22/3/2018	22	3	2018	17:49:30	64170	0.181	17	49	30	0	0.059570313	3.5175293	0	0	0	18.136475	0	0	0	0	0	0	0	0	0	0	0	0	0	0	0	0	0	44330	0	0	0
558	559	559	Category J	0.43188477	-0.56396484	-1.9199219	0.11694336	0.080810547	0.49267578	0	0	22/3/2018	22	3	2018	17:49:30	64170	0.272	17	49	30	0	0.059570313	3.5175293	0	0	0	26.160645	0	0	0	0	0	0	0	0	0	0	0	0	0	0	0	0	0	44330	0	0	0
559	560	560	Category J	0.10791016	0.13183594	-0.19189453	0.1184082	0.11523438	0.48925781	0	0	22/3/2018	22	3	2018	17:49:30	64170	0.363	17	49	30	0	0.059570313	3.5175293	0	0	0	13.725586	0	0	0	0	0	0	0	0	0	0	0	0	0	0	0	0	0	44330	0	0	0
560	561	561	Category J	-0.2277832	-0.047851563	-0.34790039	0.11816406	0.11206055	0.48413086	0	0	22/3/2018	22	3	2018	17:49:30	64170	0.454	17	49	30	0	0.059570313	3.5175293	0	0	0	4.0244141	0	0	0	0	0	0	0	0	0	0	0	0	0	0	0	0	0	44330	0	0	0
561	562	562	Category J	0.39599609	0.15576172	-1.1638184	0.12548828	0.16088867	0.47973633	0	0	22/3/2018	22	3	2018	17:49:30	64170	0.545	17	49	30	0	0.059570313	3.5175293	0	0	0	3.9060059	0	0	0	0	0	0	0	0	0	0	0	0	0	0	0	0	0	44330	0	0	0
562	563	563	Category J	-0.11987305	-0.035888672	-0.071777344	0.16967773	0.1418457	0.4609375	0	0	22/3/2018	22	3	2018	17:49:30	64170	0.636	17	49	30	0	0.059570313	3.5175293	0	0	0	12.240967	0	0	0	0	0	0	0	0	0	0	0	0	0	0	0	0	0	44330	0	0	0
563	564	564	Category J	-0.083984375	-0.32397461	-1.5959473	0.17675781	0.11303711	0.46655273	0	0	22/3/2018	22	3	2018	17:49:30	64170	0.727	17	49	30	0	0.059570313	3.5175293	0	0	0	13.981201	0	0	0	0	0	0	0	0	0	0	0	0	0	0	0	0	0	44330	0	0	0
564	565	565	Category J	-0.14379883	0.011962891	0.059814453	0.1394043	0.14111328	0.47753906	0	0	22/3/2018	22	3	2018	17:49:30	64170	0.818	17	49	30	0	0.059570313	3.5175293	0	0	0	3.2182617	0	0	0	0	0	0	0	0	0	0	0	0	0	0	0	0	0	44330	0	0	0
565	566	566	Category J	-0.13183594	-0.13183594	-2.2077637	0.10961914	0.17578125	0.4777832	0	0	22/3/2018	22	3	2018	17:49:30	64170	0.909	17	49	30	0	0.059570313	3.5175293	0	0	0	18.540283	0	0	0	0	0	0	0	0	0	0	0	0	0	0	0	0	0	44330	0	0	0
566	567	567	Category J	0.059814453	0.64794922	-0.25195313	0.14331055	0.18603516	0.46582031	0	0	22/3/2018	22	3	2018	17:49:31	64171	0	17	49	31	0	0.059570313	3.5175293	0	0	0	35.686279	0	0	0	0	0	0	0	0	0	0	0	0	0	0	0	0	0	44330	0	0	0
567	568	568	Category J	-0.58789063	0.023925781	-0.21582031	0.21240234	0.25976563	0.41137695	0	0	22/3/2018	22	3	2018	17:49:31	64171	0.1	17	49	31	0	0.059570313	3.5175293	0	0	0	44.486084	0	0	0	0	0	0	0	0	0	0	0	0	0	0	0	0	0	44330	0	0	0
568	569	569	Category J	-0.64794922	0.19189453	-1.8718262	0.25805664	0.096679688	0.43603516	0	0	22/3/2018	22	3	2018	17:49:31	64171	0.2	17	49	31	0	0.059570313	3.5175293	0	0	0	37.485107	0	0	0	0	0	0	0	0	0	0	0	0	0	0	0	0	0	44330	0	0	0
569	570	570	Category J	0.071777344	0.23999023	-0.27587891	0.22924805	0.10083008	0.44750977	0	0	22/3/2018	22	3	2018	17:49:31	64171	0.3	17	49	31	0	0.059570313	3.5175293	0	0	0	38.12793	0	0	0	0	0	0	0	0	0	0	0	0	0	0	0	0	0	44330	0	0	0
570	571	571	Category J	-0.57592773	-0.035888672	-1.8359375	0.28369141	0.17602539	0.39868164	0	0	22/3/2018	22	3	2018	17:49:31	64171	0.4	17	49	31	0	0.059570313	3.5175293	0	0	0	38.67041	0	0	0	0	0	0	0	0	0	0	0	0	0	0	0	0	0	44330	0	0	0
571	572	572	Category J	-0.3359375	0.095947266	-0.55175781	0.30908203	0.22192383	0.3605957	0	0	22/3/2018	22	3	2018	17:49:31	64171	0.5	17	49	31	0	0.059570313	3.5175293	0	0	0	30.929199	0	0	0	0	0	0	0	0	0	0	0	0	0	0	0	0	0	44330	0	0	0
572	573	573	Category J	-0.50390625	-0.43188477	-1.763916	0.30322266	0.22827148	0.36767578	0	0	22/3/2018	22	3	2018	17:49:31	64171	0.6	17	49	31	0	0.059570313	3.5175293	0	0	0	13.69751	0	0	0	0	0	0	0	0	0	0	0	0	0	0	0	0	0	44330	0	0	0
573	574	574	Category J	1.0917969	0.68383789	-1.8959961	0.26904297	0.12890625	0.4230957	0	0	22/3/2018	22	3	2018	17:49:31	64171	0.7	17	49	31	0	0.059570313	3.5175293	0	0	0	1.8952637	0	0	0	0	0	0	0	0	0	0	0	0	0	0	0	0	0	44330	0	0	0
574	575	575	Category J	0.083984375	0.047851563	-0.19189453	0.25585938	0.10449219	0.43920898	0	0	22/3/2018	22	3	2018	17:49:31	64171	0.8	17	49	31	0	0.059570313	3.5175293	0	0	0	4.1657715	0	0	0	0	0	0	0	0	0	0	0	0	0	0	0	0	0	44330	0	0	0
575	576	576	Category J	-0.15576172	0.11987305	-2.0878906	0.23583984	0.19726563	0.42504883	0	0	22/3/2018	22	3	2018	17:49:31	64171	0.9	17	49	31	0	0.059570313	3.5175293	0	0	0	12.501709	0	0	0	0	0	0	0	0	0	0	0	0	0	0	0	0	0	44330	0	0	0
576	577	577	Category J	-0.047851563	0	-0.071777344	0.2109375	0.17797852	0.44018555	0	0	22/3/2018	22	3	2018	17:49:32	64172	0	17	49	32	0	0.059570313	3.5175293	0	0	0	27.113037	0	0	0	0	0	0	0	0	0	0	0	0	0	0	0	0	0	44330	0	0	0
577	578	578	Category J	0.083984375	-0.55175781	-2.1958008	0.17114258	0.15600586	0.46044922	0	0	22/3/2018	22	3	2018	17:49:32	64172	0.111	17	49	32	0	0.059570313	3.5175293	0	0	0	34.439209	0	0	0	0	0	0	0	0	0	0	0	0	0	0	0	0	0	44330	0	0	0
578	579	579	Category J	0.2878418	0.035888672	-0.74389648	0.15869141	0.16748047	0.46240234	0	0	22/3/2018	22	3	2018	17:49:32	64172	0.222	17	49	32	0	0.059570313	3.5175293	0	0	0	38.533447	0	0	0	0	0	0	0	0	0	0	0	0	0	0	0	0	0	44330	0	0	0
579	580	580	Category J	0.32397461	-0.095947266	-1.6318359	0.17553711	0.15673828	0.46362305	0	0	22/3/2018	22	3	2018	17:49:32	64172	0.333	17	49	32	0	0.059570313	3.5175293	0	0	0	37.790527	0	0	0	0	0	0	0	0	0	0	0	0	0	0	0	0	0	44330	0	0	0
580	581	581	Category J	0.035888672	0.083984375	-1.1879883	0.12255859	0.17700195	0.47094727	0	0	22/3/2018	22	3	2018	17:49:32	64172	0.444	17	49	32	0	0.059570313	3.5175293	0	0	0	32.41333	0	0	0	0	0	0	0	0	0	0	0	0	0	0	0	0	0	44330	0	0	0
581	582	582	Category J	-0.16796875	0.023925781	-0.095947266	0.10644531	0.15161133	0.47900391	0	0	22/3/2018	22	3	2018	17:49:32	64172	0.555	17	49	32	0	0.059570313	3.5175293	0	0	0	19.403076	0	0	0	0	0	0	0	0	0	0	0	0	0	0	0	0	0	44330	0	0	0
582	583	583	Category J	-0.25195313	-0.14379883	-1.8837891	0.063232422	0.10546875	0.4987793	0	0	22/3/2018	22	3	2018	17:49:32	64172	0.666	17	49	32	0	0.059570313	3.5175293	0	0	0	7.6320801	0	0	0	0	0	0	0	0	0	0	0	0	0	0	0	0	0	44330	0	0	0
583	584	584	Category J	0.3359375	0.10791016	-0.2878418	0.1418457	0.1027832	0.48144531	0	0	22/3/2018	22	3	2018	17:49:32	64172	0.777	17	49	32	0	0.059570313	3.5175293	0	0	0	2.8154297	0	0	0	0	0	0	0	0	0	0	0	0	0	0	0	0	0	44330	0	0	0
584	585	585	Category J	0.011962891	-0.071777344	-1.2119141	0.18994141	0.12036133	0.46508789	0	0	22/3/2018	22	3	2018	17:49:32	64172	0.888	17	49	32	0	0.059570313	3.5175293	0	0	0	2.8295898	0	0	0	0	0	0	0	0	0	0	0	0	0	0	0	0	0	44330	0	0	0
585	586	586	Category J	0.15576172	0.071777344	-0.21582031	0.13964844	0.11157227	0.47387695	0	0	22/3/2018	22	3	2018	17:49:33	64173	0	17	49	33	0	0.059326172	3.4675781	0	0	0	0.94018555	0	0	0	0	0	0	0	0	0	0	0	0	0	0	0	0	0	44330	0	0	0
586	587	587	Category J	0	-0.095947266	-0.82788086	0.16577148	0.11108398	0.47753906	0	0	22/3/2018	22	3	2018	17:49:33	64173	0.1	17	49	33	0	0.059326172	3.4675781	0	0	0	0.083007813	0	0	0	0	0	0	0	0	0	0	0	0	0	0	0	0	0	44330	0	0	0
587	588	588	Category J	-0.083984375	0.071777344	-0.93579102	0.14672852	0.05859375	0.48535156	0	0	22/3/2018	22	3	2018	17:49:33	64173	0.2	17	49	33	0	0.059326172	3.4675781	0	0	0	1.8679199	0	0	0	0	0	0	0	0	0	0	0	0	0	0	0	0	0	44330	0	0	0
588	589	589	Category J	0.19189453	0.023925781	0.059814453	0.1484375	0.07421875	0.48193359	0	0	22/3/2018	22	3	2018	17:49:33	64173	0.3	17	49	33	0	0.059326172	3.4675781	0	0	0	2.3195801	0	0	0	0	0	0	0	0	0	0	0	0	0	0	0	0	0	44330	0	0	0
589	590	590	Category J	-0.2277832	-0.10791016	-1.7277832	0.14208984	0.092285156	0.48608398	0	0	22/3/2018	22	3	2018	17:49:33	64173	0.4	17	49	33	0	0.059326172	3.4675781	0	0	0	10.349121	0	0	0	0	0	0	0	0	0	0	0	0	0	0	0	0	0	44330	0	0	0
590	591	591	Category J	0.15576172	0.059814453	-0.86376953	0.13916016	0.11767578	0.48291016	0	0	22/3/2018	22	3	2018	17:49:33	64173	0.5	17	49	33	0	0.059326172	3.4675781	0	0	0	17.694092	0	0	0	0	0	0	0	0	0	0	0	0	0	0	0	0	0	44330	0	0	0
591	592	592	Category J	-0.011962891	-0.083984375	-0.83984375	0.24414063	0.080322266	0.44628906	0	0	22/3/2018	22	3	2018	17:49:33	64173	0.6	17	49	33	0	0.059326172	3.4675781	0	0	0	27.299316	0	0	0	0	0	0	0	0	0	0	0	0	0	0	0	0	0	44330	0	0	0
592	593	593	Category J	-0.29980469	-0.3359375	-1.6437988	0.20800781	0.081542969	0.46142578	0	0	22/3/2018	22	3	2018	17:49:33	64173	0.7	17	49	33	0	0.059326172	3.4675781	0	0	0	34.499756	0	0	0	0	0	0	0	0	0	0	0	0	0	0	0	0	0	44330	0	0	0
593	594	594	Category J	0.17993164	0.035888672	-0.27587891	0.19873047	0.050537109	0.46728516	0	0	22/3/2018	22	3	2018	17:49:33	64173	0.8	17	49	33	0	0.059326172	3.4675781	0	0	0	38.763184	0	0	0	0	0	0	0	0	0	0	0	0	0	0	0	0	0	44330	0	0	0
594	595	595	Category J	0.095947266	0.059814453	-1.2958984	0.22851563	0.079101563	0.4519043	0	0	22/3/2018	22	3	2018	17:49:33	64173	0.9	17	49	33	0	0.059326172	3.4675781	0	0	0	41.111816	0	0	0	0	0	0	0	0	0	0	0	0	0	0	0	0	0	0	0	0	0
595	596	596	Category J	-0.2878418	-0.14379883	-0.95996094	0.21142578	0.13696289	0.45581055	0	0	22/3/2018	22	3	2018	17:49:34	64174	0	17	49	34	0	0.059326172	3.4675781	0	0	0	36.630127	0	0	0	0	0	0	0	0	0	0	0	0	0	0	0	0	0	0	0	0	0
596	597	597	Category J	0.059814453	-0.071777344	-0.95996094	0.23486328	0.12963867	0.4453125	0	0	22/3/2018	22	3	2018	17:49:34	64174	0.1	17	49	34	0	0.059326172	3.4675781	0	0	0	30.967041	0	0	0	0	0	0	0	0	0	0	0	0	0	0	0	0	0	0	0	0	0
[truncated: 29 more columns]
