# Supplementary material for: Development of a multisensor biologging collar and analytical techniques to describe high‐resolution spatial behavior in free‐ranging terrestrial mammals
Source: Ecol Evol. 2024 Sep 23;14(9):e70264. doi: 10.1002/ece3.70264 (PMC11420106; doi:10.1002/ece3.70264)
Supplement: Supplementary file 1 — Appendix S1 [file ECE3-14-e70264-s001.zip › doi_10_5061_dryad_jdfn2z3hv__v20240620/B5_S33_Header.csv]

Split no.	Bookmark number	Category	Pointer	Day#	Time(hh:mm:ss)	Total Event start	Event start	Number events	Duration(s)	Sum VeDBA	Mean VeDBA	Mean Dyn AccX	Mean Dyn AccY	Mean Dyn AccZ	Sum VeSBA	Mean VeSBA	Mean smth AccX	Mean smth AccY	Mean smth AccZ	VeDBA_Var	VeDBA_SD	VeSBA_Var	VeSBA_SD	Mean Animal g	Sum Animal g	Animal g_Var	Animal g_SD	Acc_x_Var	Acc_x_SD	Acc_y_Var	Acc_y_SD	Acc_z_Var	Acc_z_SD	Predominant freq, Hz	Smth press val	Max pressure val	Min pressure val	Grd air press	Altitude begin	Altitude end	Delta max/min altitude
1	1	Category L	0	22	18:19:17	1	1	44	4.301	0	0	0	0	0	0	0	0	0	0	0	0	0	0	0	0	0	0	0	0	0	0	0	0	0	7	0	0	1000	0	44330	44330
1	2	Category E	44	22	18:19:22	45	45	70	6.9	10.5081	0.30906	0.176363	-0.0089973	-0.0751738	30.7234	0.903629	-0.090332	0.00961483	-0.894072	0.0194451	0.139446	0.000208238	0.0144304	0.0963709	3.27661	0.000208238	0.0144304	0.0625862	0.250172	0.0075181	0.0867069	0.0447352	0.211507	0	7	0	0	1000	44330	44330	0
1	3	Category G	114	22	18:24:28	115	115	63	6.2	18.0024	0.285753	-0.206388	-0.0221199	0.0542302	57.1921	0.907812	-0.381278	-0.0201978	-0.820309	0.0244644	0.156411	0.000220889	0.0148623	0.0921883	5.80786	0.000220889	0.0148623	0.0857476	0.292827	0.00805664	0.0897588	0.0121954	0.110433	0	7	0	0	1000	44330	44330	0
1	4	Category K	177	22	18:24:54	178	178	43	4.2	14.2986	0.332525	0.274068	0.0392669	-0.0426622	38.1023	0.8861	-0.173368	0.0210245	-0.868147	0.00336119	0.0579758	8.52E-05	0.00922851	0.1139	4.89771	8.52E-05	0.00922851	0.101778	0.319027	0.00579124	0.0761002	0.00597861	0.0773214	0	7	0	0	1000	44330	44330	0
1	5	Category G	220	22	18:28:43	221	221	223	22.2	53.3411	0.239198	-0.0516374	0.0110367	0.0108725	211.944	0.95042	-0.45383	0.0331615	-0.826515	0.0187944	0.137093	9.09E-05	0.0095325	0.0495803	11.0564	9.09E-05	0.0095325	0.0536398	0.231603	0.0099386	0.0996925	0.0136336	0.116763	0	7	0	0	1000	44330	44330	0
1	6	Category M	443	22	18:29:14	444	444	70	6.9	26.4705	0.378149	0.0806117	-0.147831	-0.0372349	66.8655	0.955221	-0.0882359	-0.163728	-0.929531	0.0182164	0.134968	0.00082659	0.0287505	0.0450788	3.15552	0.000652204	0.0255383	0.0628906	0.25078	0.068328	0.261396	0.0297468	0.172473	0	7	0	0	1000	44330	44330	0
1	7	Category N	513	22	22:14:27	514	514	137	13.6	78.7368	0.574721	-0.00921319	0.112597	-0.00890668	143.995	1.05106	0.00426266	0.349661	-0.964876	0.077651	0.278659	0.00351776	0.0593107	0.0813915	11.1506	0.00135079	0.0367531	0.0649432	0.25484	0.204262	0.451953	0.147488	0.384041	0	7	0	0	1000	44330	44330	0
1	8	Category M	650	22	22:14:55	651	651	114	11.3	79.9038	0.700911	-0.0114553	-0.075266	0.0138775	127.432	1.11782	0.0991275	-0.177692	-1.09421	0.813729	0.902069	0.00494492	0.0703201	0.149339	17.0247	0.00201095	0.0448436	0.0893383	0.298895	0.517844	0.719614	0.79486	0.891549	0	7	0	0	1000	44330	44330	0
1	9	Category L	764	22	22:18:47	765	765	59	5.901	3.89502	0.0660173	0.0574765	0.0158691	0.00900424	55.312	0.937492	0.102854	-0.00118346	-0.931363	0.0325659	0.18046	4.55E-05	0.00674668	0.0625083	3.68799	3.31E-05	0.00575359	0.00468005	0.0684109	0.000434488	0.0208444	0.000260693	0.016146	0	7	0	0	1000	44330	44330	0
1	10	Category J	823	22	22:18:54	824	824	68	6.7	47.9346	0.70492	-0.00554702	0.0112412	0.00311279	64.23	0.944559	0.0747465	0.0311172	-0.940681	0.125341	0.354035	1.44E-05	0.00378962	0.0554415	3.77002	1.44E-05	0.00378962	0.0391702	0.197915	0.0209853	0.144863	0.544426	0.737853	0	7	0	0	1000	44330	44330	0
1	11	Category E	891	22	23:16:44	892	892	89	8.8	20.6672	0.232216	-0.0273383	-0.0127886	-0.00384316	83.7747	0.941288	-0.000405987	0.0293764	-0.940279	0.0188564	0.137319	5.49E-06	0.00234229	0.0587117	5.22534	5.49E-06	0.00234229	0.0240849	0.155193	0.0129614	0.113848	0.0274617	0.165716	0	7	0	0	1000	44330	44330	0
1	12	Category L	980	22	23:16:53	981	981	70	6.9	9.37085	0.133869	0.123727	0.023305	-0.0321219	63.6479	0.909256	-0.0557234	0.0124756	-0.902183	0.00561872	0.0749581	0.000139509	0.0118114	0.0907436	6.35205	0.000139509	0.0118114	0.022862	0.151202	0.00112653	0.0335639	0.00247977	0.0497973	0	7	0	0	1000	44330	44330	0
1	13	Category G	1050	22	23:21:38	1051	1051	172	17.2	40.3342	0.234501	-0.0845592	-0.0121999	0.0181927	159.689	0.928427	-0.503942	-0.0744572	-0.765592	0.01817	0.134796	0.000193041	0.0138939	0.0715729	12.3105	0.000193041	0.0138939	0.0478743	0.218802	0.00813613	0.0902005	0.0177045	0.133058	0	7	0	0	1000	44330	44330	0
1	14	Category L	1222	22	23:25:42	1223	1223	228	22.7	24.012	0.105316	0.0633256	0.00449947	-0.00754909	208.545	0.914671	0.0789656	0.00283439	-0.907603	0.00283974	0.0532892	6.53E-05	0.00808198	0.0853293	19.4551	6.53E-05	0.00808198	0.0178747	0.133696	0.000841643	0.0290111	0.000636051	0.02522	0	7	0	0	1000	44330	44330	0
1	15	Category G	1450	22	23:26:19	1451	1451	55	5.4	15.1152	0.274822	-0.187589	-0.0167924	0.0398571	50.4199	0.916726	-0.304954	-0.00812322	-0.861994	0.0185636	0.136248	0.000115412	0.010743	0.0832741	4.58008	0.000115412	0.010743	0.070024	0.26462	0.00714222	0.0845117	0.0137029	0.11706	0	7	0	0	1000	44330	44330	0
1	16	Category M	1505	22	23:26:28	1506	1506	117	11.6	34.563	0.29541	-0.0069507	-0.000517495	-0.016155	108.392	0.926426	-0.0827887	-0.0712181	-0.911903	0.0281659	0.167827	2.09E-06	0.00144453	0.073574	8.60815	2.09E-06	0.00144453	0.0487363	0.220763	0.0376853	0.194127	0.029564	0.171942	0	7	0	0	1000	44330	44330	0
1	17	Category E	1622	23	0:02:46	1623	1623	94	9.3	24.811	0.263947	0.0484256	0.00431402	0.00108305	86.8489	0.923924	0.179952	0.0321902	-0.904541	0.0154224	0.124187	1.82E-05	0.00426388	0.0760758	7.15112	1.82E-05	0.00426388	0.035029	0.18716	0.0133187	0.115406	0.0357562	0.189093	0	7	0	0	1000	44330	44330	0
1	18	Category L	1716	23	0:44:35	1717	1717	108	10.7	5.00171	0.0463121	0.0116419	0.00233968	0.00704617	100.836	0.933666	0.19349	0.0916364	-0.907518	0.00327103	0.0571929	0	0	0.0663339	7.16406	0	0	0.000870316	0.0295011	0.00116193	0.0340871	0.000519929	0.022802	0	7	0	0	1000	44330	44330	0
1	19	Category M	1824	23	3:12:55	1825	1825	102	10.101	27.8923	0.273454	-0.0164364	0.00801356	-0.00423177	96.9111	0.950109	0.120646	0.13872	-0.931186	0.0157949	0.125678	0	0	0.0498909	5.08887	0	0	0.029091	0.170561	0.0257712	0.160534	0.0339595	0.184281	0	7	0	0	1000	44330	44330	0
1	20	Category L	1926	23	3:13:06	1927	1927	158	15.8	6.74316	0.0426783	0.00975326	0.00358176	0.000216327	147.583	0.934071	0.192823	0.0290728	-0.912729	0.00214009	0.0462611	0	0	0.0659288	10.4167	0	0	0.000565541	0.0237811	0.00164872	0.0406045	0.000390934	0.0197721	0	7	0	0	1000	44330	44330	0
1	21	Category M	2084	23	3:13:49	2085	2085	60	6	16.125	0.26875	-0.0647298	-0.0409831	-0.0107381	55.5942	0.926571	0.0970337	-0.075415	-0.918221	0.0125936	0.112221	0	0	0.0734294	4.40576	0	0	0.0423706	0.205841	0.0208415	0.144366	0.0189738	0.137745	0	7	0	0	1000	44330	44330	0
1	22	Category L	2144	23	3:15:21	2145	2145	199	19.8	11.2332	0.056448	0.0198907	0.0114758	0.00403016	186.338	0.936371	0.137281	-0.00195435	-0.923594	0.0011152	0.0333945	0	0	0.0636287	12.6621	0	0	0.00319836	0.0565541	0.00115568	0.0339953	0.000541035	0.0232602	0	7	0	0	1000	44330	44330	0
1	23	Category E	2343	23	4:20:42	2344	2344	116	11.501	24.1741	0.208397	-0.0200532	0.0112284	-0.00905004	108.747	0.937471	-0.0695696	-0.0794972	-0.92961	0.0135961	0.116602	0	0	0.0625295	7.25342	0	0	0.0214318	0.146396	0.0143054	0.119605	0.0209666	0.144799	0	7	0	0	1000	44330	44330	0
1	24	Category M	2459	23	4:21:43	2460	2460	68	6.7	27.0149	0.397278	0.027333	-0.0913337	0.020892	62.5588	0.919983	-0.00530288	-0.321695	-0.859784	0.0332965	0.182473	1.80E-05	0.00423692	0.0800171	5.44116	1.80E-05	0.00423692	0.0334437	0.182876	0.0660688	0.257038	0.0927304	0.304517	0	7	0	0	1000	44330	44330	0
1	25	Category N	2527	23	4:21:52	2528	2528	50	4.9	13.5598	0.271196	-0.0191064	0.0338721	-0.00615234	46.6824	0.933647	0.0403467	-0.197852	-0.908003	0.0124902	0.11176	0	0	0.0663525	3.31763	0	0	0.029585	0.172003	0.0428613	0.20703	0.0115283	0.10737	0	7	0	0	1000	44330	44330	0
1	26	Category L	2577	23	4:21:58	2578	2578	48	4.801	2.8252	0.0588582	0.0134176	0.0465444	0.0017395	45.189	0.941437	0.0628153	-0.0425568	-0.937785	0.00592041	0.0769442	0	0	0.0585632	2.81104	0	0	0.000528971	0.0229994	0.0029246	0.0540796	0.000366211	0.0191366	0	7	0	0	1000	44330	44330	0
1	27	Category E	2625	23	4:22:03	2626	2626	105	10.5	25.2246	0.240234	-0.0345099	-0.00594773	-0.00533854	98.0786	0.934082	-0.0265532	0.0158459	-0.932027	0.0120861	0.109937	0	0	0.065918	6.92139	0	0	0.0294364	0.17157	0.0116397	0.107887	0.0284249	0.168597	0	7	0	0	1000	44330	44330	0
1	28	Category L	2730	23	4:23:50	2731	2731	180	18	14.9082	0.0828234	0.0303982	0.00609538	0.0332859	171.563	0.953125	0.213443	0.0262872	-0.925968	0.0141303	0.118871	0.000790744	0.0281202	0.0776177	13.9712	4.07E-05	0.00637888	0.00270589	0.0520182	0.00127767	0.0357445	0.00643582	0.0802236	0	7	0	0	1000	44330	44330	0
1	29	Category M	2910	23	4:24:09	2911	2911	18	1.7	25.2275	1.40153	-0.152846	-0.0769857	-0.593764	19.894	1.10522	0.119425	0.00691732	-1.09865	3.20397	1.78996	0.000149197	0.0122146	0.105225	1.89404	8.14E-05	0.0090211	0.423842	0.651031	1.81014	1.34541	2.36565	1.53807	0	7	0	0	1000	44330	44330	0
1	30	Category J	2928	23	11:44:23	2929	2929	88	8.701	64.6121	0.734228	-0.0155057	0.00476907	0.0483093	88.2507	1.00285	0.0958391	-0.000299627	-0.99772	0.105108	0.324204	0.00193648	0.0440054	0.0774952	6.81958	0.000355114	0.0188445	0.0495217	0.222535	0.0284618	0.168706	0.556241	0.745816	0	7	0	0	1000	44330	44330	0
1	31	Category L	3016	23	11:48:52	3017	3017	50	4.9	3.65747	0.0731494	0.0609277	0.00219727	0.0282471	47.2351	0.944702	0.174648	-0.0281836	-0.927876	0.0598145	0.24457	9.28E-05	0.0096319	0.0552979	2.76489	9.28E-05	0.0096319	0.00405762	0.0636994	0.00027832	0.0166829	0.00115723	0.034018	0	7	0	0	1000	44330	44330	0
1	32	Category J	3066	23	11:48:58	3067	3067	56	5.601	36.4412	0.650735	-0.0533273	0.00400652	-0.0268075	53.4482	0.954433	0.15176	-0.00754656	-0.942187	0.128523	0.3585	0	0	0.0455671	2.55176	0	0	0.045214	0.212636	0.0272827	0.165175	0.445025	0.667102	0	7	0	0	1000	44330	44330	0
1	33	Category L	3122	23	11:49:04	3123	3123	215	21.501	7.98267	0.0371287	0.0116427	0.000964072	0.00903434	203.415	0.946116	0.183521	0.0083939	-0.927753	0.00892419	0.0944679	2.73E-05	0.00522043	0.0539017	11.5889	2.73E-05	0.00522043	0.00101063	0.0317904	0.000149891	0.012243	0.00062341	0.0249682	0	7	0	0	1000	44330	44330	0
1	34	Category J	3337	23	11:49:27	3338	3338	89	8.8	65.1157	0.731637	0.0220577	-0.0130739	-0.0236103	86.8252	0.975564	0.0218382	-0.00776587	-0.972031	0.134063	0.366147	9.88E-05	0.00993748	0.0245677	2.18652	9.33E-05	0.00965749	0.0714591	0.267318	0.0344348	0.185566	0.557798	0.746859	0	7	0	0	1000	44330	44330	0
1	35	Category E	3426	23	11:51:44	3427	3427	54	5.4	15.1069	0.279758	-0.0865343	0.0282841	0.0371003	52.6052	0.974171	-0.118761	0.0301695	-0.966015	0.0362911	0.190502	6.78E-05	0.0082351	0.0258292	1.39478	4.97E-05	0.00705212	0.0317564	0.178203	0.0174832	0.132224	0.0413095	0.203247	0	7	0	0	1000	44330	44330	0
1	36	Category J	3480	23	11:56:23	3481	3481	72	7.1	52.0781	0.723307	0.00875515	-0.00922987	-0.0210097	72.8691	1.01207	0.0486654	-0.0158318	-1.00991	0.118669	0.344484	0.00012207	0.0110485	0.0178765	1.28711	6.44E-05	0.00802658	0.0759243	0.275544	0.0274183	0.165585	0.520206	0.721253	0	7	0	0	1000	44330	44330	0
1	37	Category L	3552	23	11:56:31	3553	3553	158	15.7	5.54248	0.035079	0.0122673	-0.00103837	0.0061576	149.161	0.944059	0.091134	-0.00189286	-0.939496	0.0196286	0.140102	3.71E-05	0.00608972	0.0559407	8.83862	3.55E-05	0.0059615	0.000910119	0.0301682	0.000109709	0.0104742	0.000386298	0.0196545	0	7	0	0	1000	44330	44330	0
1	38	Category J	3710	23	12:23:14	3711	3711	165	16.501	123.435	0.748091	-0.0226148	-0.00372721	-0.00934245	161.969	0.98163	-0.0316732	-0.00874023	-0.980111	0.153144	0.391336	0.000155362	0.0124644	0.0235041	3.87817	6.21E-05	0.0078832	0.0866832	0.29442	0.0475127	0.217974	0.559977	0.748316	0	7	0	0	1000	44330	44330	0
1	39	Category L	3875	23	12:23:45	3876	3876	101	10.001	4.17212	0.0413081	0.0331089	0.0100968	0.0115036	56.7749	0.562128	0.0996311	-0.00819442	-0.551903	0.00818475	0.0904696	0.0270513	0.164473	0.0418327	4.2251	0.000169206	0.0130079	0.00385065	0.0620536	0.000212717	0.0145848	0.000408513	0.0202117	0	7	0	0	1000	44330	0	44330
