# Supplementary material for: Development of a multisensor biologging collar and analytical techniques to describe high‐resolution spatial behavior in free‐ranging terrestrial mammals
Source: Ecol Evol. 2024 Sep 23;14(9):e70264. doi: 10.1002/ece3.70264 (PMC11420106; doi:10.1002/ece3.70264)
Supplement: Supplementary file 1 — Appendix S1 [file ECE3-14-e70264-s001.zip › doi_10_5061_dryad_jdfn2z3hv__v20240620/B5_S33_Master.csv]

Counter	Total Event no.	Event no.	Category	Acc_x	Acc_y	Acc_z	Mag_x	Mag_y	Mag_z	Temp C	Pressure hbar	Date	DD	MM	YY	Time_dd:hh:mm:ss	Total secs	Decimal secs	Hours	Minutes	Seconds	Anlg	Light	Battery V	Acc_x sm	Acc_y sm	Acc_z sm	Ang vel	VeDBA	Vel m/s	Vel/VEDBA	FFT cleaned	FFT stuff	FFT stuff	FFT stuff	FFT sweep	FFT zero crossings	FFT zero crossings manual	VeSBA	Animal g	ODBA	Dyn AccX	Dyn AccY	Dyn AccZ	Smth Press	Altitude smth	Pressure change	Altitude change	Median pressure
0	1	1	Category L	0.371826	0.179932	-0.815918	-0.243652	0.179199	0.438232	-24.81	0	22/3/2018	22	3	2018	18:19:17	65957	0.199	18	19	17	0	0.0593262	3.44824	0	0	0	0	0	0	0	0	0	0	0	0	0	0	0	0	0	0	0	0	0	0	0	44330	0
1	2	2	Category L	0.38378906	0.11987305	-0.80395508	-0.2409668	0.18261719	0.44116211	-25.3	0	22/3/2018	22	3	2018	18:19:17	65957	0.3	18	19	17	0	0.059326172	3.4482422	0	0	0	0	0	0	0	0	0	0	0	0	0	0	0	0	0	0	0	0	0	0	0	44330	0
2	3	3	Category L	0.40795898	0.15576172	-0.79199219	-0.23950195	0.18505859	0.44140625	-25.67	0	22/3/2018	22	3	2018	18:19:17	65957	0.4	18	19	17	0	0.059326172	3.4482422	0	0	0	0	0	0	0	0	0	0	0	0	0	0	0	0	0	0	0	0	0	0	0	44330	0
3	4	4	Category L	0.39599609	0.16796875	-0.82788086	-0.23144531	0.18408203	0.44042969	-25.8	0	22/3/2018	22	3	2018	18:19:17	65957	0.5	18	19	17	0	0.059326172	3.4482422	0	0	0	0	0	0	0	0	0	0	0	0	0	0	0	0	0	0	0	0	0	44330	0	0	0
4	5	5	Category L	0.38378906	0.15576172	-0.82788086	-0.2355957	0.18408203	0.44360352	-25.67	0	22/3/2018	22	3	2018	18:19:17	65957	0.6	18	19	17	0	0.059326172	3.4482422	0	0	0	0	0	0	0	0	0	0	0	0	0	0	0	0	0	0	0	0	0	44330	0	0	0
5	6	6	Category L	0.37182617	0.16796875	-0.82788086	-0.23583984	0.18481445	0.44262695	-25.3	0	22/3/2018	22	3	2018	18:19:17	65957	0.7	18	19	17	0	0.059326172	3.4482422	0	0	0	0	0	0	0	0	0	0	0	0	0	0	0	0	0	0	0	0	0	44330	0	0	0
6	7	7	Category L	0.38378906	0.14379883	-0.81591797	-0.23413086	0.18676758	0.44360352	-24.93	0	22/3/2018	22	3	2018	18:19:17	65957	0.8	18	19	17	0	0.059326172	3.4482422	0	0	0	0	0	0	0	0	0	0	0	0	0	0	0	0	0	0	0	0	0	44330	0	0	0
7	8	8	Category L	0.37182617	0.15576172	-0.83984375	-0.23461914	0.18505859	0.44335938	-24.93	0	22/3/2018	22	3	2018	18:19:17	65957	0.9	18	19	17	0	0.059326172	3.4482422	0	0	0	0	0	0	0	0	0	0	0	0	0	0	0	0	0	0	0	0	0	44330	0	0	0
8	9	9	Category L	0.38378906	0.16796875	-0.81591797	-0.23608398	0.18383789	0.43945313	-25.06	0	22/3/2018	22	3	2018	18:19:18	65958	0	18	19	18	0	0.059326172	3.4482422	0	0	0	0	0	0	0	0	0	0	0	0	0	0	0	0	0	0	0	0	0	44330	0	0	0
9	10	10	Category L	0.37182617	0.15576172	-0.81591797	-0.22827148	0.1875	0.44165039	-24.81	0	22/3/2018	22	3	2018	18:19:18	65958	0.1	18	19	18	0	0.059326172	3.4482422	0	0	0	0	0	0	0	0	0	0	0	0	0	0	0	0	0	0	0	0	0	44330	0	0	0
10	11	11	Category L	0.38378906	0.16796875	-0.85180664	-0.23071289	0.18334961	0.44262695	-25.43	0	22/3/2018	22	3	2018	18:19:18	65958	0.2	18	19	18	0	0.059326172	3.4482422	0	0	0	95.272217	0	0	0	0	0	0	0	0	0	0	0	0	0	0	0	0	0	44330	0	0	0
11	12	12	Category L	0.3359375	0.16796875	-0.85180664	-0.23046875	0.18505859	0.44262695	-26.16	0	22/3/2018	22	3	2018	18:19:18	65958	0.3	18	19	18	0	0.059326172	3.4482422	0	0	0	95.372803	0	0	0	0	0	0	0	0	0	0	0	0	0	0	0	0	0	44330	0	0	0
12	13	13	Category L	0.39599609	0.15576172	-0.83984375	-0.23217773	0.18676758	0.44360352	-27.52	0	22/3/2018	22	3	2018	18:19:18	65958	0.4	18	19	18	0	0.059326172	3.4482422	0	0	0	95.686768	0	0	0	0	0	0	0	0	0	0	0	0	0	0	0	0	0	44330	0	0	0
13	14	14	Category L	0.35986328	0.16796875	-0.85180664	-0.23046875	0.18676758	0.44042969	-29.48	0	22/3/2018	22	3	2018	18:19:18	65958	0.5	18	19	18	0	0.059326172	3.4482422	0	0	0	95.984863	0	0	0	0	0	0	0	0	0	0	0	0	0	0	0	0	0	44330	0	0	0
14	15	15	Category L	0.38378906	0.14379883	-0.85180664	-0.23242188	0.18579102	0.44360352	-31.08	0	22/3/2018	22	3	2018	18:19:18	65958	0.6	18	19	18	0	0.059326172	3.4482422	0	0	0	84.723389	0	0	0	0	0	0	0	0	0	0	0	0	0	0	0	0	0	44330	0	0	0
15	16	16	Category L	0.37182617	0.19189453	-0.82788086	-0.23486328	0.18310547	0.4375	-32.8	0	22/3/2018	22	3	2018	18:19:18	65958	0.7	18	19	18	0	0.059326172	3.4482422	0	0	0	69.297119	0	0	0	0	0	0	0	0	0	0	0	0	0	0	0	0	0	44330	0	0	0
16	17	17	Category L	0.3359375	0.16796875	-0.79199219	-0.23071289	0.18334961	0.44262695	-33.78	0	22/3/2018	22	3	2018	18:19:18	65958	0.8	18	19	18	0	0.059326172	3.4482422	0	0	0	51.480713	0	0	0	0	0	0	0	0	0	0	0	0	0	0	0	0	0	44330	0	0	0
17	18	18	Category L	0.2878418	0.071777344	-0.81591797	-0.23925781	0.17626953	0.4440918	-34.03	0	22/3/2018	22	3	2018	18:19:18	65958	0.9	18	19	18	0	0.060058594	3.5175293	0	0	0	34.609375	0	0	0	0	0	0	0	0	0	0	0	0	0	0	0	0	0	44330	0	0	0
18	19	19	Category L	0.31176758	0.035888672	-0.86376953	-0.23388672	0.171875	0.4440918	-34.64	0	22/3/2018	22	3	2018	18:19:19	65959	0	18	19	19	0	0.060058594	3.5175293	0	0	0	21.494385	0	0	0	0	0	0	0	0	0	0	0	0	0	0	0	0	0	44330	0	0	0
19	20	20	Category L	0.27587891	0.14379883	-0.91186523	-0.25488281	0.16772461	0.44189453	-33.54	0	22/3/2018	22	3	2018	18:19:19	65959	0.1	18	19	19	0	0.060058594	3.5175293	0	0	0	12.410156	0	0	0	0	0	0	0	0	0	0	0	0	0	0	0	0	0	44330	0	0	0
20	21	21	Category L	0.27587891	0.20385742	-0.88793945	-0.26489258	0.18261719	0.42773438	-31.33	0	22/3/2018	22	3	2018	18:19:19	65959	0.2	18	19	19	0	0.060058594	3.5175293	0	0	0	14.386963	0	0	0	0	0	0	0	0	0	0	0	0	0	0	0	0	0	44330	0	0	0
21	22	22	Category L	0.32397461	0.13183594	-0.88793945	-0.26953125	0.18383789	0.41967773	-29.36	0	22/3/2018	22	3	2018	18:19:19	65959	0.3	18	19	19	0	0.060058594	3.5175293	0	0	0	15.922607	0	0	0	0	0	0	0	0	0	0	0	0	0	0	0	0	0	44330	0	0	0
22	23	23	Category L	0.29980469	0.11987305	-0.87597656	-0.27294922	0.18334961	0.42358398	-27.03	0	22/3/2018	22	3	2018	18:19:19	65959	0.4	18	19	19	0	0.060058594	3.5175293	0	0	0	16.319336	0	0	0	0	0	0	0	0	0	0	0	0	0	0	0	0	0	44330	0	0	0
23	24	24	Category L	0.29980469	0.071777344	-0.85180664	-0.27392578	0.19042969	0.42480469	-26.29	0	22/3/2018	22	3	2018	18:19:19	65959	0.5	18	19	19	0	0.060058594	3.5175293	0	0	0	16.171875	0	0	0	0	0	0	0	0	0	0	0	0	0	0	0	0	0	44330	0	0	0
24	25	25	Category L	0.31176758	0.071777344	-0.86376953	-0.2722168	0.18701172	0.42089844	-26.66	0	22/3/2018	22	3	2018	18:19:19	65959	0.6	18	19	19	0	0.060058594	3.5175293	0	0	0	15.647949	0	0	0	0	0	0	0	0	0	0	0	0	0	0	0	0	0	44330	0	0	0
25	26	26	Category L	0.3359375	0.071777344	-0.85180664	-0.26416016	0.19018555	0.42016602	-27.27	0	22/3/2018	22	3	2018	18:19:19	65959	0.7	18	19	19	0	0.060058594	3.5175293	0	0	0	15.053955	0	0	0	0	0	0	0	0	0	0	0	0	0	0	0	0	0	44330	0	0	0
26	27	27	Category L	0.3359375	0.071777344	-0.83984375	-0.27294922	0.18774414	0.42285156	-27.27	0	22/3/2018	22	3	2018	18:19:19	65959	0.8	18	19	19	0	0.060058594	3.5175293	0	0	0	13.391602	0	0	0	0	0	0	0	0	0	0	0	0	0	0	0	0	0	44330	0	0	0
27	28	28	Category L	0.31176758	0.071777344	-0.85180664	-0.27124023	0.19018555	0.41699219	-27.27	0	22/3/2018	22	3	2018	18:19:19	65959	0.9	18	19	19	0	0.060058594	3.5175293	0	0	0	10.844971	0	0	0	0	0	0	0	0	0	0	0	0	0	0	0	0	0	44330	0	0	0
28	29	29	Category L	0.29980469	0.083984375	-0.86376953	-0.27392578	0.19042969	0.42480469	-26.78	0	22/3/2018	22	3	2018	18:19:20	65960	0	18	19	20	0	0.060058594	3.5175293	0	0	0	8.1254883	0	0	0	0	0	0	0	0	0	0	0	0	0	0	0	0	0	44330	0	0	0
29	30	30	Category L	0.31176758	0.083984375	-0.86376953	-0.27197266	0.18505859	0.42285156	-26.29	0	22/3/2018	22	3	2018	18:19:20	65960	0.1	18	19	20	0	0.060058594	3.5175293	0	0	0	5.5119629	0	0	0	0	0	0	0	0	0	0	0	0	0	0	0	0	0	44330	0	0	0
30	31	31	Category L	0.31176758	0.095947266	-0.86376953	-0.27636719	0.1887207	0.42578125	-26.29	0	22/3/2018	22	3	2018	18:19:20	65960	0.2	18	19	20	0	0.060058594	3.5175293	0	0	0	3.3498535	0	0	0	0	0	0	0	0	0	0	0	0	0	0	0	0	0	44330	0	0	0
31	32	32	Category L	0.32397461	0.13183594	-0.85180664	-0.2746582	0.18945313	0.42456055	-25.92	0	22/3/2018	22	3	2018	18:19:20	65960	0.3	18	19	20	0	0.060058594	3.5175293	0	0	0	2.0510254	0	0	0	0	0	0	0	0	0	0	0	0	0	0	0	0	0	44330	0	0	0
32	33	33	Category L	0.31176758	0.10791016	-0.88793945	-0.27490234	0.19042969	0.42480469	-25.92	0	22/3/2018	22	3	2018	18:19:20	65960	0.4	18	19	20	0	0.060058594	3.5175293	0	0	0	1.4758301	0	0	0	0	0	0	0	0	0	0	0	0	0	0	0	0	0	44330	0	0	0
33	34	34	Category L	0.2878418	0.083984375	-0.85180664	-0.2722168	0.18701172	0.42285156	-26.29	0	22/3/2018	22	3	2018	18:19:20	65960	0.5	18	19	20	0	0.060058594	3.5175293	0	0	0	1.2375488	0	0	0	0	0	0	0	0	0	0	0	0	0	0	0	0	0	44330	0	0	0
34	35	35	Category L	0.29980469	0.095947266	-0.86376953	-0.2746582	0.19116211	0.42382813	-26.17	0	22/3/2018	22	3	2018	18:19:20	65960	0.6	18	19	20	0	0.060058594	3.5175293	0	0	0	1.1491699	0	0	0	0	0	0	0	0	0	0	0	0	0	0	0	0	0	44330	0	0	0
35	36	36	Category L	0.31176758	0.10791016	-0.87597656	-0.27124023	0.1875	0.421875	-25.92	0	22/3/2018	22	3	2018	18:19:20	65960	0.7	18	19	20	0	0.060058594	3.5175293	0	0	0	0.73999023	0	0	0	0	0	0	0	0	0	0	0	0	0	0	0	0	0	44330	0	0	0
36	37	37	Category L	0.31176758	0.11987305	-0.85180664	-0.27319336	0.18701172	0.42456055	-25.92	0	22/3/2018	22	3	2018	18:19:20	65960	0.8	18	19	20	0	0.060058594	3.5175293	0	0	0	0.13793945	0	0	0	0	0	0	0	0	0	0	0	0	0	0	0	0	0	44330	0	0	0
37	38	38	Category L	0.31176758	0.10791016	-0.85180664	-0.26782227	0.19116211	0.421875	-25.92	0	22/3/2018	22	3	2018	18:19:20	65960	0.9	18	19	20	0	0.060058594	3.5175293	0	0	0	0.30664063	0	0	0	0	0	0	0	0	0	0	0	0	0	0	0	0	0	44330	0	0	0
38	39	39	Category L	0.32397461	0.083984375	-0.86376953	-0.27441406	0.18847656	0.42431641	-26.04	0	22/3/2018	22	3	2018	18:19:21	65961	0	18	19	21	0	0.060058594	3.5175293	0	0	0	0.41894531	0	0	0	0	0	0	0	0	0	0	0	0	0	0	0	0	0	44330	0	0	0
39	40	40	Category L	0.31176758	0.083984375	-0.88793945	-0.26782227	0.19042969	0.42382813	-26.16	0	22/3/2018	22	3	2018	18:19:21	65961	0.1	18	19	21	0	0.060058594	3.5175293	0	0	0	0.28710938	0	0	0	0	0	0	0	0	0	0	0	0	0	0	0	0	0	44330	0	0	0
40	41	41	Category L	0.31176758	0.071777344	-0.86376953	-0.27099609	0.19042969	0.42358398	-26.29	0	22/3/2018	22	3	2018	18:19:21	65961	0.2	18	19	21	0	0.060058594	3.5175293	0.24902344	0.076416016	-0.88378906	0.016113281	0.065673828	0	0	0	0	0	0	0	0	0	0.92138672	0.078613281	0.087402344	0.0625	-0.004638672	0.020019531	0	44330	0	0	0
41	42	42	Category L	0.31176758	0.071777344	-0.86376953	-0.26513672	0.19091797	0.42089844	-26.04	0	22/3/2018	22	3	2018	18:19:21	65961	0.3	18	19	21	0	0.060058594	3.5175293	0.24682617	0.077148438	-0.88647461	0.86791992	0.068847656	0	0	0	0	0	0	0	0	0	0.92358398	0.076416016	0.093261719	0.064697266	-0.005371094	0.022705078	0	44330	0	0	0
42	43	43	Category L	0.2878418	0.10791016	-0.87597656	-0.26611328	0.18945313	0.42285156	-26.17	0	22/3/2018	22	3	2018	18:19:21	65961	0.4	18	19	21	0	0.060058594	3.5175293	0.23974609	0.076660156	-0.88891602	6.4311523	0.05859375	0	0	0	0	0	0	0	0	0	0.92382813	0.076171875	0.092041016	0.047851563	0.031005859	0.012939453	0	44330	0	0	0
43	44	44	Category L	0.29980469	0.047851563	-0.87597656	-0.2668457	0.1887207	0.421875	-26.54	0	22/3/2018	22	3	2018	18:19:21	65961	0.5	18	19	21	0	0.060058594	3.5175293	0.23535156	0.075927734	-0.88891602	14.174561	0.071533203	0	0	0	0	0	0	0	0	0	0.92260742	0.077392578	0.10546875	0.064208984	-0.028076172	0.012939453	0	44330	0	0	0
44	45	45	Category E	-0.011962891	-0.059814453	-0.94799805	-0.21972656	0.10327148	0.45776367	-25.92	0	22/3/2018	22	3	2018	18:19:22	65962	0	18	19	22	0	0.060058594	3.5175293	0.23095703	0.074462891	-0.88378906	23.064941	0.28491211	0	0	0	0	0	0	0	0	0	0.91650391	0.083496094	0.44140625	-0.24291992	-0.13427734	-0.063964844	0	44330	0	0	0
45	46	46	Category E	-0.023925781	0.047851563	-0.97192383	-0.22314453	0.063964844	0.46557617	-26.04	0	22/3/2018	22	3	2018	18:19:22	65962	0.099	18	19	22	0	0.060058594	3.5175293	0.22900391	0.072753906	-0.88769531	34.952637	0.26782227	0	0	0	0	0	0	0	0	0	0.91967773	0.080322266	0.36230469	-0.25292969	-0.024902344	-0.083984375	0	44330	0	0	0
46	47	47	Category E	0.047851563	-0.059814453	-0.97192383	-0.24633789	0.025878906	0.45922852	-26.17	0	22/3/2018	22	3	2018	18:19:22	65962	0.199	18	19	22	0	0.060058594	3.5175293	0.22583008	0.069091797	-0.89306641	45.351074	0.23339844	0	0	0	0	0	0	0	0	0	0.92382813	0.076171875	0.38574219	-0.17797852	-0.12890625	-0.078613281	0	44330	0	0	0
47	48	48	Category E	0.17993164	-0.15576172	-0.74389648	-0.24853516	-0.030761719	0.45166016	-26.04	0	22/3/2018	22	3	2018	18:19:22	65962	0.3	18	19	22	0	0.060058594	3.5175293	0.22021484	0.067382813	-0.89501953	55.082031	0.27246094	0	0	0	0	0	0	0	0	0	0.92407227	0.075927734	0.41479492	-0.040283203	-0.22314453	0.15112305	0	44330	0	0	0
48	49	49	Category E	0.071777344	0.15576172	-0.86376953	-0.25244141	-0.05859375	0.44873047	-26.17	0	22/3/2018	22	3	2018	18:19:22	65962	0.4	18	19	22	0	0.060058594	3.5175293	0.21679688	0.066162109	-0.89746094	63.474854	0.17358398	0	0	0	0	0	0	0	0	0	0.92553711	0.074462891	0.26806641	-0.14501953	0.089355469	0.033691406	0	44330	0	0	0
49	50	50	Category E	0.035888672	-0.083984375	-1.0078125	-0.25048828	-0.083007813	0.44213867	-26.17	0	22/3/2018	22	3	2018	18:19:22	65962	0.5	18	19	22	0	0.060058594	3.5175293	0.21459961	0.065185547	-0.90283203	71.612549	0.25537109	0	0	0	0	0	0	0	0	0	0.93041992	0.069580078	0.43286133	-0.17871094	-0.14916992	-0.10473633	0	44330	0	0	0
50	51	51	Category E	-0.035888672	-0.13183594	-0.89990234	-0.25512695	-0.087646484	0.43701172	-26.66	0	22/3/2018	22	3	2018	18:19:22	65962	0.6	18	19	22	0	0.060058594	3.5175293	0.20605469	0.062744141	-0.90673828	78.062988	0.31054688	0	0	0	0	0	0	0	0	0	0.93188477	0.068115234	0.44360352	-0.24194336	-0.19458008	0.006835938	0	44330	0	0	0
51	52	52	Category E	0.095947266	-0.17993164	-0.61181641	-0.27026367	-0.076904297	0.43188477	-26.66	0	22/3/2018	22	3	2018	18:19:22	65962	0.7	18	19	22	0	0.059814453	3.4740234	0.2019043	0.060058594	-0.90551758	78.638184	0.39404297	0	0	0	0	0	0	0	0	0	0.92993164	0.070068359	0.64013672	-0.10595703	-0.23999023	0.29370117	0	44330	0	0	0
52	53	53	Category E	0.10791016	0.095947266	-1.2719727	-0.27685547	-0.090087891	0.4296875	-26.29	0	22/3/2018	22	3	2018	18:19:22	65962	0.8	18	19	22	0	0.059814453	3.4740234	0.20068359	0.058349609	-0.90917969	78.374268	0.3762207	0	0	0	0	0	0	0	0	0	0.93286133	0.067138672	0.49291992	-0.092773438	0.037353516	-0.36254883	0	44330	0	0	0
53	54	54	Category E	0.071777344	0.17993164	-1.0197754	-0.21630859	-0.11303711	0.45092773	-26.17	0	22/3/2018	22	3	2018	18:19:22	65962	0.9	18	19	22	0	0.059814453	3.4740234	0.19848633	0.0546875	-0.91259766	77.553955	0.20776367	0	0	0	0	0	0	0	0	0	0.93554688	0.064453125	0.35888672	-0.12670898	0.125	-0.10693359	0	44330	0	0	0
54	55	55	Category E	0.19189453	0.047851563	-0.80395508	-0.1965332	-0.15600586	0.44433594	-25.8	0	22/3/2018	22	3	2018	18:19:23	65963	0	18	19	23	0	0.059814453	3.4740234	0.19335938	0.05078125	-0.91259766	71.912109	0.10864258	0	0	0	0	0	0	0	0	0	0.93432617	0.065673828	0.11328125	-0.001464844	-0.002929688	0.10864258	0	44330	0	0	0
55	56	56	Category E	-0.095947266	0	-0.89990234	-0.19116211	-0.17138672	0.44042969	-25.92	0	22/3/2018	22	3	2018	18:19:23	65963	0.1	18	19	23	0	0.059814453	3.4740234	0.18896484	0.047607422	-0.91015625	62.633057	0.2890625	0	0	0	0	0	0	0	0	0	0.9309082	0.069091797	0.34301758	-0.28491211	-0.047607422	0.010253906	0	44330	0	0	0
56	57	57	Category E	0.083984375	0.023925781	-0.86376953	-0.19458008	-0.18798828	0.42651367	-25.92	0	22/3/2018	22	3	2018	18:19:23	65963	0.2	18	19	23	0	0.059814453	3.4740234	0.1862793	0.044189453	-0.91088867	56.799072	0.11450195	0	0	0	0	0	0	0	0	0	0.9309082	0.069091797	0.16992188	-0.10229492	-0.020263672	0.047119141	0	44330	0	0	0
57	58	58	Category E	0.27587891	0	-1.2958984	-0.1394043	-0.20019531	0.44262695	-25.92	0	22/3/2018	22	3	2018	18:19:23	65963	0.3	18	19	23	0	0.059814453	3.4740234	0.18505859	0.043212891	-0.91479492	53.112549	0.39404297	0	0	0	0	0	0	0	0	0	0.93432617	0.065673828	0.51489258	0.090576172	-0.043212891	-0.38085938	0	44330	0	0	0
58	59	59	Category E	0.27587891	0.059814453	-0.97192383	-0.12524414	-0.21313477	0.4375	-26.17	0	22/3/2018	22	3	2018	18:19:23	65963	0.4	18	19	23	0	0.059814453	3.4740234	0.18432617	0.042480469	-0.91601563	48.363037	0.10839844	0	0	0	0	0	0	0	0	0	0.93554688	0.064453125	0.1640625	0.091308594	0.017089844	-0.055664063	0	44330	0	0	0
59	60	60	Category E	0.11987305	0.035888672	-1.0319824	-0.16479492	-0.21142578	0.42749023	-25.8	0	22/3/2018	22	3	2018	18:19:23	65963	0.5	18	19	23	0	0.059814453	3.4740234	0.18188477	0.041748047	-0.91674805	44.610352	0.13085938	0	0	0	0	0	0	0	0	0	0.93554688	0.064453125	0.18334961	-0.062011719	-0.005859375	-0.11499023	0	44330	0	0	0
60	61	61	Category E	0.17993164	0.083984375	-0.671875	-0.21044922	-0.19677734	0.42114258	-26.04	0	22/3/2018	22	3	2018	18:19:23	65963	0.6	18	19	23	0	0.059814453	3.4740234	0.17700195	0.039550781	-0.91650391	40.469238	0.24853516	0	0	0	0	0	0	0	0	0	0.93432617	0.065673828	0.29174805	0.002685547	0.044189453	0.24462891	0	44330	0	0	0
61	62	62	Category E	0.3359375	-0.047851563	-1.079834	-0.23095703	-0.16040039	0.41772461	-26.29	0	22/3/2018	22	3	2018	18:19:23	65963	0.7	18	19	23	0	0.059814453	3.4740234	0.17578125	0.037597656	-0.91650391	37.122314	0.24389648	0	0	0	0	0	0	0	0	0	0.93408203	0.065917969	0.40869141	0.15991211	-0.085449219	-0.16308594	0	44330	0	0	0
62	63	63	Category E	0.20385742	0.23999023	-1.0078125	-0.22045898	-0.16235352	0.42382813	-26.17	0	22/3/2018	22	3	2018	18:19:23	65963	0.8	18	19	23	0	0.059814453	3.4740234	0.17529297	0.037109375	-0.92431641	28.339111	0.22094727	0	0	0	0	0	0	0	0	0	0.94140625	0.05859375	0.31445313	0.028320313	0.20263672	-0.083251953	0	44330	0	0	0
63	64	64	Category E	0.3359375	0.17993164	-0.85180664	-0.22290039	-0.17016602	0.42553711	-26.66	0	22/3/2018	22	3	2018	18:19:23	65963	0.9	18	19	23	0	0.059814453	3.4740234	0.17480469	0.034423828	-0.92260742	19.308838	0.22802734	0	0	0	0	0	0	0	0	0	0.93969727	0.060302734	0.37695313	0.16088867	0.14526367	0.070800781	0	44330	0	0	0
64	65	65	Category E	-0.17993164	0	-0.88793945	-0.22021484	-0.18823242	0.41821289	-26.54	0	22/3/2018	22	3	2018	18:19:24	65964	0	18	19	24	0	0.059814453	3.4740234	0.171875	0.033447266	-0.92260742	20.157471	0.35498047	0	0	0	0	0	0	0	0	0	0.93920898	0.060791016	0.42016602	-0.35180664	-0.033447266	0.034667969	0	44330	0	0	0
65	66	66	Category E	0.35986328	0.16796875	-0.56396484	-0.24584961	-0.21606445	0.39306641	-26.29	0	22/3/2018	22	3	2018	18:19:24	65964	0.1	18	19	24	0	0.059814453	3.4740234	0.16650391	0.03125	-0.92333984	14.708252	0.43017578	0	0	0	0	0	0	0	0	0	0.9387207	0.061279297	0.68920898	0.19311523	0.13647461	0.359375	0	44330	0	0	0
66	67	67	Category E	0.41992188	0.071777344	-1.0439453	-0.2331543	-0.22363281	0.39599609	-26.17	0	22/3/2018	22	3	2018	18:19:24	65964	0.2	18	19	24	0	0.059814453	3.4740234	0.16064453	0.028808594	-0.92431641	5.6965332	0.28833008	0	0	0	0	0	0	0	0	0	0.9387207	0.061279297	0.42138672	0.2590332	0.042724609	-0.11938477	0	44330	0	0	0
67	68	68	Category E	0.20385742	0.011962891	-1.2719727	-0.18847656	-0.17041016	0.4362793	-26.04	0	22/3/2018	22	3	2018	18:19:24	65964	0.3	18	19	24	0	0.059814453	3.4740234	0.15795898	0.028076172	-0.92944336	2.8754883	0.34570313	0	0	0	0	0	0	0	0	0	0.94311523	0.056884766	0.40429688	0.045654297	-0.016113281	-0.34228516	0	44330	0	0	0
68	69	69	Category E	-0.10791016	0.023925781	-1.1398926	-0.20800781	-0.15185547	0.44042969	-26.29	0	22/3/2018	22	3	2018	18:19:24	65964	0.4	18	19	24	0	0.059814453	3.4740234	0.15551758	0.027099609	-0.9309082	5.6884766	0.33642578	0	0	0	0	0	0	0	0	0	0.9440918	0.055908203	0.47583008	-0.26342773	-0.003173828	-0.20874023	0	44330	0	0	0
69	70	70	Category E	0.15576172	0.047851563	-0.77978516	-0.23901367	-0.10693359	0.43481445	-26.04	0	22/3/2018	22	3	2018	18:19:24	65964	0.5	18	19	24	0	0.059814453	3.4740234	0.15429688	0.026367188	-0.93359375	9.9221191	0.15527344	0	0	0	0	0	0	0	0	0	0.94677734	0.053222656	0.17675781	0.001220703	0.021240234	0.15380859	0	44330	0	0	0
70	71	71	Category E	0.31176758	-0.011962891	-1.0678711	-0.25	-0.081787109	0.43920898	-25.92	0	22/3/2018	22	3	2018	18:19:24	65964	0.6	18	19	24	0	0.059814453	3.4740234	0.14916992	0.024902344	-0.9362793	21.169189	0.2121582	0	0	0	0	0	0	0	0	0	0.94848633	0.051513672	0.33081055	0.16235352	-0.036865234	-0.13134766	0	44330	0	0	0
71	72	72	Category E	0.27587891	0.14379883	-1.0439453	-0.22851563	-0.094726563	0.44335938	-25.67	0	22/3/2018	22	3	2018	18:19:24	65964	0.7	18	19	24	0	0.059814453	3.4740234	0.14526367	0.0234375	-0.93432617	24.45874	0.20849609	0	0	0	0	0	0	0	0	0	0.94604492	0.053955078	0.36010742	0.13061523	0.12011719	-0.109375	0	44330	0	0	0
72	73	73	Category E	-0.13183594	0.047851563	-0.92382813	-0.26806641	-0.11376953	0.42504883	-25.18	0	22/3/2018	22	3	2018	18:19:24	65964	0.8	18	19	24	0	0.059814453	3.4740234	0.14331055	0.021728516	-0.93554688	18.779053	0.27661133	0	0	0	0	0	0	0	0	0	0.94677734	0.053222656	0.31298828	-0.27514648	0.025878906	0.01171875	0	44330	0	0	0
73	74	74	Category E	0.29980469	0.083984375	-0.47998047	-0.32202148	-0.14306641	0.38012695	-25.43	0	22/3/2018	22	3	2018	18:19:24	65964	0.9	18	19	24	0	0.059814453	3.4740234	0.1418457	0.021240234	-0.93676758	12.469482	0.48730469	0	0	0	0	0	0	0	0	0	0.94750977	0.052490234	0.67700195	0.15771484	0.0625	0.45678711	0	44330	0	0	0
74	75	75	Category E	0.3359375	0.023925781	-1.0678711	-0.28466797	-0.16674805	0.39208984	-25.55	0	22/3/2018	22	3	2018	18:19:25	65965	0	18	19	25	0	0.059814453	3.4740234	0.14038086	0.021972656	-0.93652344	14.899658	0.23510742	0	0	0	0	0	0	0	0	0	0.94726563	0.052734375	0.32836914	0.1953125	0.001708984	-0.13110352	0	44330	0	0	0
75	76	76	Category E	0.23999023	-0.14379883	-0.82788086	-0.26098633	-0.13574219	0.42138672	-25.67	0	22/3/2018	22	3	2018	18:19:25	65965	0.1	18	19	25	0	0.059814453	3.4740234	0.12939453	0.022460938	-0.93432617	13.431152	0.22631836	0	0	0	0	0	0	0	0	0	0.94360352	0.056396484	0.38330078	0.11035156	-0.16625977	0.10644531	0	44330	0	0	0
76	77	77	Category E	0.13183594	-0.047851563	-0.68383789	-0.25830078	-0.13061523	0.421875	-25.8	0	22/3/2018	22	3	2018	18:19:25	65965	0.2	18	19	25	0	0.059814453	3.4740234	0.11791992	0.020996094	-0.93261719	7.2038574	0.25854492	0	0	0	0	0	0	0	0	0	0.94018555	0.059814453	0.33154297	0.013671875	-0.068847656	0.2487793	0	44330	0	0	0
77	78	78	Category E	0.035888672	-0.047851563	-0.91186523	-0.26733398	-0.109375	0.421875	-25.92	0	22/3/2018	22	3	2018	18:19:25	65965	0.3	18	19	25	0	0.059814453	3.4740234	0.10498047	0.019287109	-0.9309082	2.3005371	0.098144531	0	0	0	0	0	0	0	0	0	0.93701172	0.062988281	0.15527344	-0.069091797	-0.067138672	0.019042969	0	44330	0	0	0
78	79	79	Category E	0.17993164	-0.047851563	-0.68383789	-0.265625	-0.091064453	0.43066406	-26.04	0	22/3/2018	22	3	2018	18:19:25	65965	0.4	18	19	25	0	0.059814453	3.4740234	0.096435547	0.018066406	-0.9284668	7.5739746	0.2668457	0	0	0	0	0	0	0	0	0	0.93383789	0.066162109	0.39428711	0.083251953	-0.065917969	0.24462891	0	44330	0	0	0
79	80	80	Category E	0.26391602	0.083984375	-1.1279297	-0.25	-0.089599609	0.43725586	-25.8	0	22/3/2018	22	3	2018	18:19:25	65965	0.5	18	19	25	0	0.059814453	3.4740234	0.083007813	0.017089844	-0.92797852	14.151855	0.27758789	0	0	0	0	0	0	0	0	0	0.93188477	0.068115234	0.44726563	0.18066406	0.066650391	-0.19970703	0	44330	0	0	0
80	81	81	Category E	0.19189453	0.23999023	-1.0439453	-0.22338867	-0.098876953	0.44750977	-25.8	0	22/3/2018	22	3	2018	18:19:25	65965	0.6	18	19	25	0	0.059814453	3.4740234	0.071289063	0.017578125	-0.92797852	11.888672	0.27807617	0	0	0	0	0	0	0	0	0	0.9309082	0.069091797	0.45849609	0.12036133	0.22216797	-0.11572266	0	44330	0	0	0
81	82	82	Category E	-0.17993164	0.071777344	-0.98388672	-0.22485352	-0.11376953	0.43994141	-25.55	0	22/3/2018	22	3	2018	18:19:25	65965	0.7	18	19	25	0	0.059814453	3.4740234	0.056396484	0.016601563	-0.92773438	10.237549	0.24902344	0	0	0	0	0	0	0	0	0	0.92944336	0.070556641	0.34765625	-0.23632813	0.054931641	-0.055908203	0	44330	0	0	0
82	83	83	Category E	0.047851563	0.10791016	-0.79199219	-0.2722168	-0.14453125	0.40917969	-25.55	0	22/3/2018	22	3	2018	18:19:25	65965	0.8	18	19	25	0	0.059814453	3.4740234	0.047119141	0.015380859	-0.92529297	13.498779	0.16210938	0	0	0	0	0	0	0	0	0	0.92651367	0.073486328	0.22631836	0.000488281	0.092285156	0.13330078	0	44330	0	0	0
83	84	84	Category E	0.059814453	0.035888672	-0.41992188	-0.26318359	-0.17089844	0.40454102	-25.43	0	22/3/2018	22	3	2018	18:19:25	65965	0.9	18	19	25	0	0.059814453	3.4740234	0.035644531	0.014160156	-0.9230957	17.245361	0.50415039	0	0	0	0	0	0	0	0	0	0.92382813	0.076171875	0.54882813	0.023925781	0.021484375	0.50317383	0	44330	0	0	0
84	85	85	Category E	0.2277832	0.023925781	-1.1398926	-0.24853516	-0.13916016	0.42480469	-25.55	0	22/3/2018	22	3	2018	18:19:26	65966	0	18	19	26	0	0.059814453	3.4740234	0.023193359	0.012207031	-0.92089844	16.641113	0.29980469	0	0	0	0	0	0	0	0	0	0.92138672	0.078613281	0.43505859	0.2043457	0.011474609	-0.21875	0	44330	0	0	0
85	86	86	Category E	0.10791016	-0.11987305	-1.2719727	-0.21533203	-0.092041016	0.45385742	-25.55	0	22/3/2018	22	3	2018	18:19:26	65966	0.1	18	19	26	0	0.059814453	3.4740234	0.014648438	0.013916016	-0.91894531	14.693604	0.38867188	0	0	0	0	0	0	0	0	0	0.91918945	0.080810547	0.57958984	0.093017578	-0.13378906	-0.3527832	0	44330	0	0	0
86	87	87	Category E	-0.059814453	0	-0.95996094	-0.2199707	-0.067382813	0.45727539	-25.18	0	22/3/2018	22	3	2018	18:19:26	65966	0.2	18	19	26	0	0.059814453	3.4740234	0.010498047	0.012939453	-0.91625977	16.549805	0.083740234	0	0	0	0	0	0	0	0	0	0.91650391	0.083496094	0.12695313	-0.0703125	-0.012939453	-0.043457031	0	44330	0	0	0
87	88	88	Category E	0.095947266	0.071777344	-1.0319824	-0.25756836	-0.012695313	0.44677734	-25.18	0	22/3/2018	22	3	2018	18:19:26	65966	0.3	18	19	26	0	0.059814453	3.4740234	-0.003417969	0.012695313	-0.91625977	18.783691	0.16333008	0	0	0	0	0	0	0	0	0	0.91625977	0.083740234	0.27392578	0.099365234	0.058837891	-0.11547852	0	44330	0	0	0
88	89	89	Category E	0.20385742	0.083984375	-1.2597656	-0.24462891	-0.015136719	0.45703125	-25.06	0	22/3/2018	22	3	2018	18:19:26	65966	0.4	18	19	26	0	0.059814453	3.4740234	-0.011230469	0.013671875	-0.91650391	16.263184	0.41088867	0	0	0	0	0	0	0	0	0	0.91674805	0.083251953	0.62841797	0.21508789	0.070068359	-0.34301758	0	44330	0	0	0
89	90	90	Category E	-0.29980469	-0.047851563	-1.1159668	-0.21069336	-0.04296875	0.46533203	-24.93	0	22/3/2018	22	3	2018	18:19:26	65966	0.5	18	19	26	0	0.059326172	3.4740234	-0.017089844	0.013427734	-0.91503906	12.303955	0.35180664	0	0	0	0	0	0	0	0	0	0.9152832	0.084716797	0.54443359	-0.2824707	-0.061279297	-0.20068359	0	44330	0	0	0
90	91	91	Category E	0.047851563	-0.035888672	-0.76782227	-0.22705078	-0.072021484	0.44995117	-25.18	0	22/3/2018	22	3	2018	18:19:26	65966	0.6	18	19	26	0	0.059326172	3.4740234	-0.028808594	0.015136719	-0.9128418	6.1813965	0.171875	0	0	0	0	0	0	0	0	0	0.91357422	0.086425781	0.27294922	0.076660156	-0.051025391	0.14501953	0	44330	0	0	0
91	92	92	Category E	0.23999023	0.035888672	-1.1398926	-0.24682617	-0.11132813	0.43652344	-25.3	0	22/3/2018	22	3	2018	18:19:26	65966	0.7	18	19	26	0	0.059326172	3.4740234	-0.039550781	0.014160156	-0.91186523	0.011230469	0.36132813	0	0	0	0	0	0	0	0	0	0.9128418	0.087158203	0.52880859	0.27954102	0.021484375	-0.2277832	0	44330	0	0	0
92	93	93	Category E	0.20385742	-0.14379883	-1.1037598	-0.23071289	-0.10351563	0.44213867	-25.43	0	22/3/2018	22	3	2018	18:19:26	65966	0.8	18	19	26	0	0.059326172	3.4740234	-0.045166016	0.017578125	-0.91040039	4.3742676	0.35400391	0	0	0	0	0	0	0	0	0	0.91162109	0.088378906	0.60351563	0.24902344	-0.16137695	-0.19311523	0	44330	0	0	0
93	94	94	Category E	-0.035888672	-0.15576172	-0.86376953	-0.25146484	-0.10668945	0.43652344	-25.67	0	22/3/2018	22	3	2018	18:19:26	65966	0.9	18	19	26	0	0.059326172	3.4740234	-0.059570313	0.016113281	-0.90625	9.0422363	0.17871094	0	0	0	0	0	0	0	0	0	0.90844727	0.091552734	0.23828125	0.023681641	-0.171875	0.042480469	0	44330	0	0	0
94	95	95	Category E	0.023925781	-0.10791016	-0.65991211	-0.30444336	-0.090087891	0.40795898	-25.8	0	22/3/2018	22	3	2018	18:19:27	65967	0	18	19	27	0	0.059326172	3.4740234	-0.069580078	0.012207031	-0.90307617	10.820068	0.28710938	0	0	0	0	0	0	0	0	0	0.90576172	0.094238281	0.45727539	0.093505859	-0.12011719	0.24316406	0	44330	0	0	0
95	96	96	Category E	0.15576172	-0.071777344	-0.88793945	-0.31201172	-0.068359375	0.41333008	-25.92	0	22/3/2018	22	3	2018	18:19:27	65967	0.1	18	19	27	0	0.059326172	3.4740234	-0.079833984	0.012695313	-0.90136719	12.137451	0.25073242	0	0	0	0	0	0	0	0	0	0.9050293	0.094970703	0.33374023	0.2355957	-0.084472656	0.013427734	0	44330	0	0	0
96	97	97	Category E	0.25195313	0.095947266	-1.0917969	-0.27294922	-0.080810547	0.43188477	-25.67	0	22/3/2018	22	3	2018	18:19:27	65967	0.2	18	19	27	0	0.059326172	3.4740234	-0.083496094	0.013183594	-0.89990234	13.386963	0.39501953	0	0	0	0	0	0	0	0	0	0.90380859	0.096191406	0.60986328	0.33544922	0.082519531	-0.19165039	0	44330	0	0	0
97	98	98	Category E	0.21582031	0.011962891	-0.92382813	-0.23388672	-0.10693359	0.44311523	-25.67	0	22/3/2018	22	3	2018	18:19:27	65967	0.3	18	19	27	0	0.059326172	3.4740234	-0.091796875	0.014160156	-0.89624023	13.033447	0.30883789	0	0	0	0	0	0	0	0	0	0.90087891	0.099121094	0.33740234	0.30761719	-0.002197266	-0.02734375	0	44330	0	0	0
98	99	99	Category E	0.11987305	-0.023925781	-0.91186523	-0.22924805	-0.13305664	0.4375	-25.3	0	22/3/2018	22	3	2018	18:19:27	65967	0.4	18	19	27	0	0.059326172	3.4740234	-0.10107422	0.014160156	-0.88891602	14.716064	0.22558594	0	0	0	0	0	0	0	0	0	0.89477539	0.10522461	0.28222656	0.22094727	-0.038085938	-0.022705078	0	44330	0	0	0
99	100	100	Category E	-0.10791016	-0.047851563	-0.88793945	-0.24243164	-0.171875	0.41821289	-25.3	0	22/3/2018	22	3	2018	18:19:27	65967	0.5	18	19	27	0	0.059326172	3.4740234	-0.11352539	0.012939453	-0.88525391	17.556152	0.061035156	0	0	0	0	0	0	0	0	0	0.89282227	0.10717773	0.068847656	0.005615234	-0.060791016	-0.002441406	0	44330	0	0	0
100	101	101	Category E	0.16796875	0.059814453	-0.89990234	-0.23071289	-0.18847656	0.41308594	-25.55	0	22/3/2018	22	3	2018	18:19:27	65967	0.6	18	19	27	0	0.059326172	3.4740234	-0.12036133	0.011474609	-0.88134766	21.226807	0.29296875	0	0	0	0	0	0	0	0	0	0.88964844	0.11035156	0.35522461	0.28833008	0.048095703	-0.018310547	0	44330	0	0	0
101	102	102	Category E	0.2878418	0.095947266	-1.5	-0.19995117	-0.1809082	0.43164063	-25.8	0	22/3/2018	22	3	2018	18:19:27	65967	0.7	18	19	27	0	0.059326172	3.4740234	-0.13500977	0.010009766	-0.88452148	23.182861	0.75146484	0	0	0	0	0	0	0	0	0	0.89477539	0.10522461	1.1242676	0.42285156	0.085693359	-0.61523438	0	44330	0	0	0
102	103	103	Category E	0.26391602	-0.095947266	-0.74389648	-0.15966797	-0.17602539	0.43969727	-26.17	0	22/3/2018	22	3	2018	18:19:27	65967	0.8	18	19	27	0	0.059326172	3.4740234	-0.14428711	0.010498047	-0.87768555	21.388672	0.44262695	0	0	0	0	0	0	0	0	0	0.88964844	0.11035156	0.64868164	0.40820313	-0.10644531	0.13378906	0	44330	0	0	0
103	104	104	Category E	0.059814453	-0.011962891	-0.86376953	-0.18383789	-0.17114258	0.44433594	-26.04	0	22/3/2018	22	3	2018	18:19:27	65967	0.9	18	19	27	0	0.059326172	3.4740234	-0.15478516	0.007568359	-0.87280273	19.519043	0.21557617	0	0	0	0	0	0	0	0	0	0.88647461	0.11352539	0.2434082	0.21459961	-0.01953125	0.009033203	0	44330	0	0	0
104	105	105	Category E	-0.11987305	-0.10791016	-0.91186523	-0.19482422	-0.16235352	0.44140625	-26.04	0	22/3/2018	22	3	2018	18:19:28	65968	0	18	19	28	0	0.059326172	3.4740234	-0.16503906	0.00390625	-0.87280273	19.183105	0.12670898	0	0	0	0	0	0	0	0	0	0.88842773	0.11157227	0.19604492	0.045166016	-0.11181641	-0.038818359	0	44330	0	0	0
105	106	106	Category E	-0.11987305	-0.11987305	-0.93579102	-0.17797852	-0.13964844	0.45239258	-25.67	0	22/3/2018	22	3	2018	18:19:28	65968	0.1	18	19	28	0	0.059326172	3.4740234	-0.16870117	0.003662109	-0.87255859	19.309326	0.14697266	0	0	0	0	0	0	0	0	0	0.88867188	0.11132813	0.23535156	0.048828125	-0.12353516	-0.062988281	0	44330	0	0	0
106	107	107	Category E	0.11987305	0.011962891	-1.2478027	-0.16674805	-0.12548828	0.46508789	-25.43	0	22/3/2018	22	3	2018	18:19:28	65968	0.2	18	19	28	0	0.059326172	3.4740234	-0.18066406	0.001464844	-0.8762207	18.23584	0.4777832	0	0	0	0	0	0	0	0	0	0.89453125	0.10546875	0.68237305	0.30053711	0.010253906	-0.37133789	0	44330	0	0	0
107	108	108	Category E	0.11987305	0	-0.95996094	-0.1184082	-0.13525391	0.47192383	-25.18	0	22/3/2018	22	3	2018	18:19:28	65968	0.3	18	19	28	0	0.059326172	3.4740234	-0.19482422	0.000244141	-0.87451172	16.965576	0.32592773	0	0	0	0	0	0	0	0	0	0.89599609	0.10400391	0.40014648	0.31469727	-0.000244141	-0.085205078	0	44330	0	0	0
108	109	109	Category E	0.19189453	0.011962891	-1.0917969	-0.10351563	-0.16088867	0.46728516	-24.93	0	22/3/2018	22	3	2018	18:19:28	65968	0.4	18	19	28	0	0.059326172	3.4740234	-0.20092773	0.000488281	-0.86645508	17.497314	0.453125	0	0	0	0	0	0	0	0	0	0.8894043	0.1105957	0.62939453	0.39282227	0.011230469	-0.22509766	0	44330	0	0	0
109	110	110	Category E	-0.095947266	-0.023925781	-1.0678711	-0.11254883	-0.17480469	0.45898438	-24.81	0	22/3/2018	22	3	2018	18:19:28	65968	0.5	18	19	28	0	0.059326172	3.4740234	-0.20483398	0.000244141	-0.86254883	21.63208	0.23364258	0	0	0	0	0	0	0	0	0	0.88647461	0.11352539	0.33837891	0.10888672	-0.024169922	-0.20507813	0	44330	0	0	0
110	111	111	Category E	-0.011962891	-0.023925781	-0.7199707	-0.16137695	-0.19140625	0.44335938	-24.93	0	22/3/2018	22	3	2018	18:19:28	65968	0.6	18	19	28	0	0.059326172	3.4740234	-0.21337891	0.000488281	-0.86279297	27.4646	0.24829102	0	0	0	0	0	0	0	0	0	0.88891602	0.11108398	0.36914063	0.20141602	-0.024414063	0.14282227	0	44330	0	0	0
111	112	112	Category E	0.16796875	0	-0.94799805	-0.15771484	-0.20947266	0.43432617	-25.43	0	22/3/2018	22	3	2018	18:19:28	65968	0.7	18	19	28	0	0.059326172	3.4740234	-0.22583008	-0.000244141	-0.86010742	36.644775	0.40332031	0	0	0	0	0	0	0	0	0	0.8894043	0.1105957	0.48193359	0.39379883	0.000244141	-0.087646484	0	44330	0	0	0
112	113	113	Category E	0.20385742	0.071777344	-0.97192383	-0.15087891	-0.21459961	0.43505859	-25.8	0	22/3/2018	22	3	2018	18:19:28	65968	0.8	18	19	28	0	0.059326172	3.4740234	-0.23803711	-0.003662109	-0.85693359	26.37793	0.46289063	0	0	0	0	0	0	0	0	0	0.8894043	0.1105957	0.63232422	0.44189453	0.075439453	-0.11474609	0	44330	0	0	0
113	114	114	Category E	0.17993164	0.13183594	-0.83984375	-0.13134766	-0.21923828	0.44238281	-25.8	0	22/3/2018	22	3	2018	18:19:28	65968	0.9	18	19	28	0	0.059326172	3.4740234	-0.23925781	-0.004150391	-0.85302734	14.282471	0.44091797	0	0	0	0	0	0	0	0	0	0.88598633	0.11401367	0.56860352	0.41918945	0.13598633	0.013183594	0	44330	0	0	0
114	115	115	Category G	-0.58789063	0.13183594	-0.69580078	0.1472168	0.077636719	0.48095703	-24.57	0	22/3/2018	22	3	2018	18:24:28	66268	0.4	18	24	28	0	0.059814453	3.4804688	-0.25610352	-0.007080078	-0.85693359	0.70263672	0.39404297	0	0	0	0	0	0	0	0	0	0.89428711	0.10571289	0.63183594	-0.33154297	0.13891602	0.16113281	0	44330	0	0	0
115	116	116	Category G	-0.61181641	0	-0.73193359	0.18041992	0.070800781	0.46850586	-24.57	0	22/3/2018	22	3	2018	18:24:28	66268	0.5	18	24	28	0	0.059814453	3.4804688	-0.26635742	-0.008300781	-0.85229492	24.522461	0.36572266	0	0	0	0	0	0	0	0	0	0.89306641	0.10693359	0.47436523	-0.34521484	0.008300781	0.12036133	0	44330	0	0	0
116	117	117	Category G	-0.7199707	-0.023925781	-0.70776367	0.16333008	0.036621094	0.47631836	-24.69	0	22/3/2018	22	3	2018	18:24:28	66268	0.6	18	24	28	0	0.059814453	3.4804688	-0.27978516	-0.006835938	-0.85058594	48.362793	0.46289063	0	0	0	0	0	0	0	0	0	0.89550781	0.10449219	0.60009766	-0.43994141	-0.016845703	0.14282227	0	44330	0	0	0
117	118	118	Category G	-0.37182617	0.023925781	-0.671875	0.16040039	0.051269531	0.4777832	-24.81	0	22/3/2018	22	3	2018	18:24:28	66268	0.7	18	24	28	0	0.059814453	3.4804688	-0.28833008	-0.008056641	-0.85327148	57.217773	0.20214844	0	0	0	0	0	0	0	0	0	0.90063477	0.099365234	0.296875	-0.083251953	0.031982422	0.18139648	0	44330	0	0	0
118	119	119	Category G	-0.74389648	0	-0.81591797	0.125	0.051269531	0.48388672	-24.81	0	22/3/2018	22	3	2018	18:24:28	66268	0.8	18	24	28	0	0.059814453	3.4804688	-0.29614258	-0.009277344	-0.85180664	60.87793	0.44897461	0	0	0	0	0	0	0	0	0	0.90185547	0.098144531	0.49291992	-0.44750977	0.009277344	0.035888672	0	44330	0	0	0
119	120	120	Category G	-0.6237793	0.11987305	-0.88793945	0.033203125	0.054931641	0.49707031	-24.93	0	22/3/2018	22	3	2018	18:24:28	66268	0.9	18	24	28	0	0.059814453	3.4804688	-0.3059082	-0.009765625	-0.85302734	68.077637	0.3449707	0	0	0	0	0	0	0	0	0	0.90625	0.09375	0.48242188	-0.31762695	0.12963867	-0.034667969	0	44330	0	0	0
120	121	121	Category G	-0.88793945	-0.011962891	-0.83984375	0.063476563	0.055175781	0.49853516	-25.3	0	22/3/2018	22	3	2018	18:24:29	66269	0	18	24	29	0	0.059814453	3.4804688	-0.31738281	-0.011962891	-0.84838867	81.392334	0.5703125	0	0	0	0	0	0	0	0	0	0.90576172	0.094238281	0.57910156	-0.5703125	0	0.008544922	0	44330	0	0	0
121	122	122	Category G	-0.43188477	-0.023925781	-0.671875	0.1328125	0.057861328	0.48486328	-25.18	0	22/3/2018	22	3	2018	18:24:29	66269	0.1	18	24	29	0	0.059814453	3.4804688	-0.32226563	-0.015136719	-0.84326172	95.864258	0.20361328	0	0	0	0	0	0	0	0	0	0.90307617	0.096923828	0.28955078	-0.109375	-0.008544922	0.17138672	0	44330	0	0	0
122	123	123	Category G	-0.6237793	0.011962891	-0.69580078	0.16894531	0.0625	0.47412109	-25.3	0	22/3/2018	22	3	2018	18:24:29	66269	0.2	18	24	29	0	0.059814453	3.4804688	-0.328125	-0.015869141	-0.84082031	86.811768	0.33032227	0	0	0	0	0	0	0	0	0	0.90283203	0.097167969	0.46826172	-0.29541016	0.027832031	0.14501953	0	44330	0	0	0
123	124	124	Category G	-0.70776367	-0.10791016	-0.70776367	0.12524414	0.059082031	0.48803711	-25.06	0	22/3/2018	22	3	2018	18:24:29	66269	0.3	18	24	29	0	0.059814453	3.4804688	-0.33398438	-0.019287109	-0.84082031	75.875244	0.40649414	0	0	0	0	0	0	0	0	0	0.90478516	0.095214844	0.59545898	-0.37353516	-0.088378906	0.13305664	0	44330	0	0	0
124	125	125	Category G	-0.68383789	0.071777344	-0.79199219	0.15209961	0.054199219	0.47583008	-24.93	0	22/3/2018	22	3	2018	18:24:29	66269	0.4	18	24	29	0	0.059814453	3.4804688	-0.3425293	-0.021972656	-0.84545898	61.371338	0.35766602	0	0	0	0	0	0	0	0	0	0.91259766	0.087402344	0.48852539	-0.34106445	0.09375	0.053466797	0	44330	0	0	0
125	126	126	Category G	-0.35986328	-0.023925781	-0.75585938	0.11376953	0.061767578	0.48974609	-25.3	0	22/3/2018	22	3	2018	18:24:29	66269	0.5	18	24	29	0	0.059814453	3.4804688	-0.35058594	-0.023681641	-0.84106445	36.152588	0.085449219	0	0	0	0	0	0	0	0	0	0.91137695	0.088623047	0.094238281	-0.009033203	0	0.085205078	0	44330	0	0	0
126	127	127	Category G	-1.079834	-0.083984375	-0.97192383	0.10180664	0.055175781	0.49023438	-25.18	0	22/3/2018	22	3	2018	18:24:29	66269	0.6	18	24	29	0	0.059814453	3.4804688	-0.35839844	-0.024414063	-0.83569336	15.243164	0.73632813	0	0	0	0	0	0	0	0	0	0.90966797	0.090332031	0.91674805	-0.72119141	-0.059326172	-0.13598633	0	44330	0	0	0
127	128	128	Category G	-0.44384766	-0.071777344	-0.76782227	0.055664063	0.041992188	0.50195313	-25.3	0	22/3/2018	22	3	2018	18:24:29	66269	0.7	18	24	29	0	0.059814453	3.4804688	-0.36254883	-0.024902344	-0.83447266	8.0888672	0.11499023	0	0	0	0	0	0	0	0	0	0.91015625	0.08984375	0.19458008	-0.081054688	-0.046630859	0.066650391	0	44330	0	0	0
128	129	129	Category G	-0.40795898	0.13183594	-0.74389648	0.12988281	0.049316406	0.48486328	-25.06	0	22/3/2018	22	3	2018	18:24:29	66269	0.8	18	24	29	0	0.059814453	3.4804688	-0.36889648	-0.027832031	-0.83178711	3.6953125	0.18652344	0	0	0	0	0	0	0	0	0	0.91040039	0.089599609	0.28662109	-0.038818359	0.15966797	0.087890625	0	44330	0	0	0
129	130	130	Category G	-0.88793945	0.047851563	-0.83984375	0.15869141	0.077392578	0.47509766	-24.93	0	22/3/2018	22	3	2018	18:24:29	66269	0.9	18	24	29	0	0.059814453	3.4804688	-0.37744141	-0.029296875	-0.82543945	1.3059082	0.51611328	0	0	0	0	0	0	0	0	0	0.90820313	0.091796875	0.60180664	-0.51025391	0.077148438	-0.014160156	0	44330	0	0	0
130	131	131	Category G	-0.89990234	-0.19189453	-0.81591797	0.17285156	0.022216797	0.46508789	-24.81	0	22/3/2018	22	3	2018	18:24:30	66270	0	18	24	30	0	0.059814453	3.4417969	-0.38134766	-0.029052734	-0.82202148	3.4575195	0.54345703	0	0	0	0	0	0	0	0	0	0.90673828	0.093261719	0.68725586	-0.51831055	-0.16259766	0.006103516	0	44330	0	0	0
131	132	132	Category G	-0.34790039	0.083984375	-0.49194336	0.13012695	0.005126953	0.48681641	-24.69	0	22/3/2018	22	3	2018	18:24:30	66270	0.1	18	24	30	0	0.059814453	3.4417969	-0.3894043	-0.031738281	-0.82177734	4.6074219	0.35205078	0	0	0	0	0	0	0	0	0	0.90991211	0.090087891	0.48730469	0.041503906	0.11572266	0.32983398	0	44330	0	0	0
132	133	133	Category G	-1.0439453	-0.023925781	-0.94799805	0.13427734	0.022460938	0.48632813	-24.93	0	22/3/2018	22	3	2018	18:24:30	66270	0.2	18	24	30	0	0.059814453	3.4417969	-0.3984375	-0.033691406	-0.81835938	7.4101563	0.65820313	0	0	0	0	0	0	0	0	0	0.91088867	0.089111328	0.78491211	-0.64526367	0.009765625	-0.12939453	0	44330	0	0	0
133	134	134	Category G	-0.74389648	-0.11987305	-0.75585938	0.08984375	-0.042236328	0.49243164	-24.81	0	22/3/2018	22	3	2018	18:24:30	66270	0.3	18	24	30	0	0.059814453	3.4417969	-0.40527344	-0.031494141	-0.81445313	7.3256836	0.35449219	0	0	0	0	0	0	0	0	0	0.91015625	0.08984375	0.48535156	-0.33837891	-0.088134766	0.05859375	0	44330	0	0	0
134	135	135	Category G	-0.6237793	0.071777344	-0.671875	0.16503906	-0.021484375	0.47485352	-24.93	0	22/3/2018	22	3	2018	18:24:30	66270	0.4	18	24	30	0	0.059814453	3.4417969	-0.41308594	-0.030273438	-0.8125	1.7875977	0.27294922	0	0	0	0	0	0	0	0	0	0.91210938	0.087890625	0.453125	-0.21044922	0.10205078	0.140625	0	44330	0	0	0
135	136	136	Category G	-0.38378906	0.047851563	-0.77978516	0.18359375	0.038818359	0.47607422	-24.93	0	22/3/2018	22	3	2018	18:24:30	66270	0.5	18	24	30	0	0.059814453	3.4417969	-0.42138672	-0.030273438	-0.81420898	2.5944824	0.093261719	0	0	0	0	0	0	0	0	0	0.91723633	0.082763672	0.15014648	0.037597656	0.078125	0.034423828	0	44330	0	0	0
136	137	137	Category G	-0.57592773	0.095947266	-0.56396484	0.15722656	0.053466797	0.47875977	-24.69	0	22/3/2018	22	3	2018	18:24:30	66270	0.6	18	24	30	0	0.059814453	3.4417969	-0.42944336	-0.030761719	-0.81176758	0.60205078	0.31445313	0	0	0	0	0	0	0	0	0	0.91894531	0.081054688	0.52099609	-0.14624023	0.12670898	0.24780273	0	44330	0	0	0
137	138	138	Category G	-0.47998047	0.011962891	-0.70776367	0.14941406	0.056640625	0.47949219	-24.57	0	22/3/2018	22	3	2018	18:24:30	66270	0.7	18	24	30	0	0.059814453	3.4417969	-0.44238281	-0.034179688	-0.80859375	1.4023438	0.11694336	0	0	0	0	0	0	0	0	0	0.92236328	0.077636719	0.18457031	-0.037353516	0.046142578	0.10083008	0	44330	0	0	0
138	139	139	Category G	-0.70776367	-0.047851563	-0.69580078	0.14355469	0.076660156	0.47192383	-24.57	0	22/3/2018	22	3	2018	18:24:30	66270	0.8	18	24	30	0	0.059814453	3.4417969	-0.45019531	-0.034423828	-0.80761719	0.23510742	0.28100586	0	0	0	0	0	0	0	0	0	0.92529297	0.074707031	0.38256836	-0.25732422	-0.013183594	0.11181641	0	44330	0	0	0
139	140	140	Category G	-0.44384766	-0.083984375	-0.70776367	0.089599609	0.054443359	0.49438477	-24.57	0	22/3/2018	22	3	2018	18:24:30	66270	0.9	18	24	30	0	0.059814453	3.4417969	-0.45703125	-0.034423828	-0.80712891	1.5998535	0.11157227	0	0	0	0	0	0	0	0	0	0.92822266	0.071777344	0.16210938	0.013183594	-0.049316406	0.099365234	0	44330	0	0	0
140	141	141	Category G	-0.98388672	-0.035888672	-0.92382813	0.12109375	0.057617188	0.48974609	-24.44	0	22/3/2018	22	3	2018	18:24:31	66271	0	18	24	31	0	0.059814453	3.4417969	-0.46069336	-0.034667969	-0.81079102	1.1594238	0.53515625	0	0	0	0	0	0	0	0	0	0.93310547	0.066894531	0.63696289	-0.52294922	-0.000976563	-0.11279297	0	44330	0	0	0
141	142	142	Category G	-0.39599609	0	-0.53979492	0.15600586	0.068847656	0.47607422	-24.2	0	22/3/2018	22	3	2018	18:24:31	66271	0.1	18	24	31	0	0.059814453	3.4417969	-0.46289063	-0.031005859	-0.8125	3.3586426	0.2824707	0	0	0	0	0	0	0	0	0	0.93554688	0.064453125	0.37084961	0.066894531	0.031005859	0.27270508	0	44330	0	0	0
142	143	143	Category G	-0.63598633	0	-0.6237793	0.13574219	0.043212891	0.48486328	-24.08	0	22/3/2018	22	3	2018	18:24:31	66271	0.2	18	24	31	0	0.059814453	3.4417969	-0.47216797	-0.030273438	-0.80639648	2.0505371	0.24707031	0	0	0	0	0	0	0	0	0	0.93505859	0.064941406	0.37670898	-0.16357422	0.030273438	0.18261719	0	44330	0	0	0
143	144	144	Category G	-0.49194336	-0.10791016	-0.85180664	0.087158203	0.01171875	0.49609375	-24.32	0	22/3/2018	22	3	2018	18:24:31	66271	0.3	18	24	31	0	0.059814453	3.4417969	-0.47607422	-0.029785156	-0.80664063	1.6401367	0.091308594	0	0	0	0	0	0	0	0	0	0.93701172	0.062988281	0.13867188	-0.015625	-0.077880859	-0.044921875	0	44330	0	0	0
144	145	145	Category G	-0.46777344	-0.023925781	-0.86376953	0.090087891	-0.001953125	0.49365234	-24.44	0	22/3/2018	22	3	2018	18:24:31	66271	0.4	18	24	31	0	0.059814453	3.4417969	-0.4777832	-0.029785156	-0.80517578	5.5939941	0.059570313	0	0	0	0	0	0	0	0	0	0.93676758	0.063232422	0.074462891	0.010009766	0.005859375	-0.058349609	0	44330	0	0	0
145	146	146	Category G	-0.59985352	0	-0.85180664	0.032470703	-0.000244141	0.49853516	-24.81	0	22/3/2018	22	3	2018	18:24:31	66271	0.5	18	24	31	0	0.059814453	3.4417969	-0.47509766	-0.028564453	-0.80444336	9.4780273	0.13623047	0	0	0	0	0	0	0	0	0	0.93457031	0.065429688	0.20068359	-0.12451172	0.028564453	-0.047119141	0	44330	0	0	0
146	147	147	Category G	-0.70776367	-0.035888672	-0.91186523	0.002441406	-0.01171875	0.50146484	-24.93	0	22/3/2018	22	3	2018	18:24:31	66271	0.6	18	24	31	0	0.059814453	3.4417969	-0.47192383	-0.027099609	-0.8034668	9.4711914	0.25952148	0	0	0	0	0	0	0	0	0	0.93212891	0.067871094	0.3527832	-0.2355957	-0.008544922	-0.1081543	0	44330	0	0	0
147	148	148	Category G	-0.29980469	0.035888672	-0.6237793	0.062255859	-0.011962891	0.49584961	-24.69	0	22/3/2018	22	3	2018	18:24:31	66271	0.7	18	24	31	0	0.059814453	3.4417969	-0.47119141	-0.026367188	-0.79858398	8.6591797	0.25268555	0	0	0	0	0	0	0	0	0	0.92773438	0.072265625	0.40893555	0.17138672	0.062255859	0.17480469	0	44330	0	0	0
148	149	149	Category G	-0.41992188	0	-0.82788086	0.13476563	-0.003662109	0.48461914	-24.69	0	22/3/2018	22	3	2018	18:24:31	66271	0.8	18	24	31	0	0.059814453	3.4417969	-0.47021484	-0.025634766	-0.79785156	7.7563477	0.063964844	0	0	0	0	0	0	0	0	0	0.92651367	0.073486328	0.10595703	0.050292969	0.025634766	-0.029785156	0	44330	0	0	0
149	150	150	Category G	-0.52783203	0.071777344	-0.80395508	0.066162109	0.013916016	0.49438477	-24.69	0	22/3/2018	22	3	2018	18:24:31	66271	0.9	18	24	31	0	0.059814453	3.4417969	-0.47021484	-0.025146484	-0.79541016	7.3703613	0.11279297	0	0	0	0	0	0	0	0	0	0.92456055	0.075439453	0.16259766	-0.057373047	0.096923828	-0.008300781	0	44330	0	0	0
150	151	151	Category G	-0.671875	-0.095947266	-0.85180664	0.075195313	0.014892578	0.49682617	-24.81	0	22/3/2018	22	3	2018	18:24:32	66272	0	18	24	32	0	0.059814453	3.4417969	-0.46679688	-0.023681641	-0.79345703	5.8820801	0.22485352	0	0	0	0	0	0	0	0	0	0.92114258	0.078857422	0.33520508	-0.20483398	-0.072021484	-0.058105469	0	44330	0	0	0
151	152	152	Category G	-0.70776367	-0.11987305	-0.79199219	0.033203125	0.000488281	0.50048828	-24.93	0	22/3/2018	22	3	2018	18:24:32	66272	0.1	18	24	32	0	0.059814453	3.4417969	-0.46459961	-0.022705078	-0.79614258	3.8374023	0.26171875	0	0	0	0	0	0	0	0	0	0.92211914	0.077880859	0.34423828	-0.24291992	-0.096923828	0.004150391	0	44330	0	0	0
152	153	153	Category G	-0.2277832	0	-0.59985352	0.096679688	0.019775391	0.49536133	-25.18	0	22/3/2018	22	3	2018	18:24:32	66272	0.2	18	24	32	0	0.059814453	3.4417969	-0.46435547	-0.021484375	-0.79589844	3.8959961	0.30786133	0	0	0	0	0	0	0	0	0	0.92163086	0.078369141	0.45410156	0.23657227	0.021484375	0.19604492	0	44330	0	0	0
153	154	154	Category G	-1.0439453	-0.14379883	-0.79199219	0.16943359	0.039306641	0.47558594	-25.43	0	22/3/2018	22	3	2018	18:24:32	66272	0.3	18	24	32	0	0.059814453	3.4417969	-0.46459961	-0.020751953	-0.79492188	5.2998047	0.59204102	0	0	0	0	0	0	0	0	0	0.92089844	0.079101563	0.70507813	-0.57910156	-0.12280273	0.002929688	0	44330	0	0	0
154	155	155	Category G	-0.49194336	-0.083984375	-0.70776367	0.16601563	0.036621094	0.47631836	-25.43	0	22/3/2018	22	3	2018	18:24:32	66272	0.4	18	24	32	0	0.059814453	3.4417969	-0.46435547	-0.021240234	-0.79589844	5.3410645	0.11157227	0	0	0	0	0	0	0	0	0	0.921875	0.078125	0.1784668	-0.02734375	-0.0625	0.088134766	0	44330	0	0	0
155	156	156	Category G	-0.82788086	-0.011962891	-0.69580078	0.098876953	0.062011719	0.49365234	-25.67	0	22/3/2018	22	3	2018	18:24:32	66272	0.5	18	24	32	0	0.059814453	3.4417969	-0.45458984	-0.021972656	-0.79858398	4.6518555	0.38720703	0	0	0	0	0	0	0	0	0	0.91918945	0.080810547	0.48608398	-0.37304688	0.010009766	0.1027832	0	44330	0	0	0
156	157	157	Category G	-0.56396484	-0.15576172	-0.88793945	0.079833984	0.051269531	0.49902344	-25.43	0	22/3/2018	22	3	2018	18:24:32	66272	0.6	18	24	32	0	0.059814453	3.4417969	-0.44482422	-0.020751953	-0.80102539	4.2814941	0.19970703	0	0	0	0	0	0	0	0	0	0.91650391	0.083496094	0.34057617	-0.11889648	-0.13476563	-0.086669922	0	44330	0	0	0
157	158	158	Category G	-0.58789063	-0.14379883	-0.79199219	0.062255859	0.059082031	0.49560547	-25.06	0	22/3/2018	22	3	2018	18:24:32	66272	0.7	18	24	32	0	0.059814453	3.4417969	-0.43359375	-0.019775391	-0.80371094	5.3984375	0.19799805	0	0	0	0	0	0	0	0	0	0.91357422	0.086425781	0.28979492	-0.15405273	-0.1237793	0.01171875	0	44330	0	0	0
158	159	159	Category G	-0.58789063	-0.083984375	-0.77978516	0.062255859	0.064453125	0.49780273	-24.81	0	22/3/2018	22	3	2018	18:24:32	66272	0.8	18	24	32	0	0.059814453	3.4417969	-0.42675781	-0.019042969	-0.80664063	4.7629395	0.17553711	0	0	0	0	0	0	0	0	0	0.9128418	0.087158203	0.25292969	-0.16088867	-0.064941406	0.026855469	0	44330	0	0	0
159	160	160	Category G	-0.65991211	-0.095947266	-0.75585938	0.064697266	0.072021484	0.49487305	-24.32	0	22/3/2018	22	3	2018	18:24:32	66272	0.9	18	24	32	0	0.059814453	3.4417969	-0.41552734	-0.018310547	-0.80786133	1.0849609	0.26147461	0	0	0	0	0	0	0	0	0	0.90869141	0.091308594	0.3737793	-0.24414063	-0.077392578	0.052001953	0	44330	0	0	0
160	161	161	Category G	-0.20385742	-0.011962891	-0.64794922	0.086181641	0.052490234	0.49511719	-24.32	0	22/3/2018	22	3	2018	18:24:33	66273	0	18	24	33	0	0.059814453	3.4417969	-0.40551758	-0.019042969	-0.80786133	0.010253906	0.25756836	0	0	0	0	0	0	0	0	0	0.90429688	0.095703125	0.36914063	0.20166016	0.007080078	0.15991211	0	44330	0	0	0
161	162	162	Category G	-0.64794922	0.023925781	-0.77978516	0.12402344	0.061523438	0.48510742	-24.44	0	22/3/2018	22	3	2018	18:24:33	66273	0.1	18	24	33	0	0.059814453	3.4417969	-0.39233398	-0.018554688	-0.80883789	0.073242188	0.26049805	0	0	0	0	0	0	0	0	0	0.89916992	0.10083008	0.32714844	-0.25537109	0.042480469	0.029052734	0	44330	0	0	0
162	163	163	Category G	-0.40795898	-0.16796875	-0.79199219	0.053222656	0.028076172	0.50463867	-24.44	0	22/3/2018	22	3	2018	18:24:33	66273	0.2	18	24	33	0	0.059814453	3.4417969	-0.38476563	-0.016845703	-0.81225586	0.49365234	0.15405273	0	0	0	0	0	0	0	0	0	0.89892578	0.10107422	0.19433594	-0.022949219	-0.15087891	0.020263672	0	44330	0	0	0
163	164	164	Category G	-0.63598633	-0.19189453	-0.79199219	0.079589844	0.017089844	0.49389648	-24.44	0	22/3/2018	22	3	2018	18:24:33	66273	0.3	18	24	33	0	0.059814453	3.4417969	-0.37475586	-0.015625	-0.81518555	0.31640625	0.31567383	0	0	0	0	0	0	0	0	0	0.89746094	0.10253906	0.46044922	-0.26098633	-0.17602539	0.023193359	0	44330	0	0	0
164	165	165	Category G	-0.41992188	-0.10791016	-0.77978516	0.010009766	0.017822266	0.50146484	-24.57	0	22/3/2018	22	3	2018	18:24:33	66273	0.4	18	24	33	0	0.059814453	3.4417969	-0.36376953	-0.013671875	-0.81787109	1.7434082	0.11572266	0	0	0	0	0	0	0	0	0	0.89526367	0.10473633	0.18798828	-0.055908203	-0.093994141	0.038085938	0	44330	0	0	0
165	166	166	Category G	-0.51586914	-0.16796875	-0.85180664	0.004638672	0.028320313	0.50170898	-24.44	0	22/3/2018	22	3	2018	18:24:33	66273	0.5	18	24	33	0	0.059814453	3.4417969	-0.35302734	-0.013916016	-0.81958008	5.2124023	0.22607422	0	0	0	0	0	0	0	0	0	0.89233398	0.10766602	0.34863281	-0.16259766	-0.15380859	-0.031982422	0	44330	0	0	0
166	167	167	Category G	-0.38378906	-0.047851563	-0.86376953	0.017578125	0.041503906	0.50341797	-24.57	0	22/3/2018	22	3	2018	18:24:33	66273	0.6	18	24	33	0	0.059814453	3.4417969	-0.34619141	-0.012939453	-0.8215332	6.75	0.066162109	0	0	0	0	0	0	0	0	0	0.89160156	0.10839844	0.11425781	-0.037353516	-0.034667969	-0.041992188	0	44330	0	0	0
167	168	168	Category G	-0.41992188	-0.16796875	-0.81591797	0.047851563	0.046386719	0.5	-25.06	0	22/3/2018	22	3	2018	18:24:33	66273	0.7	18	24	33	0	0.059814453	3.4417969	-0.33032227	-0.011474609	-0.82080078	4.8991699	0.18017578	0	0	0	0	0	0	0	0	0	0.88476563	0.11523438	0.25073242	-0.089355469	-0.15625	0.004882813	0	44330	0	0	0
168	169	169	Category G	-0.47998047	-0.035888672	-0.75585938	0.053955078	0.023925781	0.4934082	-24.81	0	22/3/2018	22	3	2018	18:24:33	66273	0.8	18	24	33	0	0.059814453	3.4820801	-0.32250977	-0.009765625	-0.82299805	6.5378418	0.17285156	0	0	0	0	0	0	0	0	0	0.8840332	0.1159668	0.25024414	-0.15722656	-0.025878906	0.067138672	0	44330	0	0	0
169	170	170	Category G	-0.59985352	-0.023925781	-0.83984375	0.062988281	0.015625	0.50268555	-24.69	0	22/3/2018	22	3	2018	18:24:33	66273	0.9	18	24	33	0	0.059814453	3.4820801	-0.31518555	-0.010742188	-0.82543945	9.6494141	0.28491211	0	0	0	0	0	0	0	0	0	0.88354492	0.11645508	0.31176758	-0.28442383	-0.012939453	-0.014160156	0	44330	0	0	0
170	171	171	Category G	-0.61181641	-0.23999023	-0.74389648	0.060302734	0.017578125	0.49853516	-24.57	0	22/3/2018	22	3	2018	18:24:34	66274	0	18	24	34	0	0.059814453	3.4820801	-0.30200195	-0.010742188	-0.82617188	9.5031738	0.39404297	0	0	0	0	0	0	0	0	0	0.87988281	0.12011719	0.62133789	-0.30957031	-0.22900391	0.082275391	0	44330	0	0	0
171	172	172	Category G	-0.46777344	-0.13183594	-0.86376953	-0.005371094	-0.009765625	0.49951172	-24.2	0	22/3/2018	22	3	2018	18:24:34	66274	0.1	18	24	34	0	0.059814453	3.4820801	-0.28881836	-0.0078125	-0.82763672	7.4562988	0.22045898	0	0	0	0	0	0	0	0	0	0.87670898	0.12329102	0.33862305	-0.17871094	-0.1237793	-0.035888672	0	44330	0	0	0
172	173	173	Category G	-0.34790039	0.035888672	-0.79199219	0.084960938	0.010253906	0.49584961	-24.32	0	22/3/2018	22	3	2018	18:24:34	66274	0.2	18	24	34	0	0.059814453	3.4820801	-0.2824707	-0.008056641	-0.83251953	7.4106445	0.088623047	0	0	0	0	0	0	0	0	0	0.87915039	0.12084961	0.14990234	-0.065185547	0.043945313	0.040527344	0	44330	0	0	0
173	174	174	Category G	-0.671875	-0.047851563	-0.70776367	0.11547852	0.008789063	0.4934082	-24.44	0	22/3/2018	22	3	2018	18:24:34	66274	0.3	18	24	34	0	0.059814453	3.4820801	-0.26733398	-0.007080078	-0.83227539	10.700684	0.42504883	0	0	0	0	0	0	0	0	0	0.87426758	0.12573242	0.56958008	-0.40429688	-0.040527344	0.12451172	0	44330	0	0	0
174	175	175	Category G	-0.6237793	-0.10791016	-0.79199219	0.10498047	0.000244141	0.49291992	-24.57	0	22/3/2018	22	3	2018	18:24:34	66274	0.4	18	24	34	0	0.059814453	3.4820801	-0.25585938	-0.004882813	-0.83398438	12.715576	0.3840332	0	0	0	0	0	0	0	0	0	0.87255859	0.12744141	0.51269531	-0.36767578	-0.1027832	0.041992188	0	44330	0	0	0
175	176	176	Category G	-0.49194336	-0.11987305	-0.69580078	0.093017578	0.005615234	0.4987793	-24.57	0	22/3/2018	22	3	2018	18:24:34	66274	0.5	18	24	34	0	0.059814453	3.4820801	-0.24560547	-0.004882813	-0.83691406	12.013672	0.30615234	0	0	0	0	0	0	0	0	0	0.87231445	0.12768555	0.50219727	-0.24609375	-0.11474609	0.14111328	0	44330	0	0	0
176	177	177	Category G	-0.77978516	-0.16796875	-0.83984375	0.073730469	-0.019042969	0.49511719	-24.81	0	22/3/2018	22	3	2018	18:24:34	66274	0.6	18	24	34	0	0.059814453	3.4820801	-0.23901367	-0.004394531	-0.83862305	17.762939	0.56469727	0	0	0	0	0	0	0	0	0	0.87207031	0.12792969	0.70532227	-0.54052734	-0.16333008	-0.000976563	0	44330	0	0	0
177	178	178	Category K	-0.41992188	-0.023925781	-0.85180664	0.26147461	-0.18798828	0.40185547	-25.92	0	22/3/2018	22	3	2018	18:24:54	66294	0.8	18	24	54	0	0.059814453	3.4853027	-0.22973633	-0.004882813	-0.84277344	29.018799	0.19091797	0	0	0	0	0	0	0	0	0	0.8737793	0.1262207	0.2175293	-0.18994141	-0.018798828	-0.008789063	0	44330	0	0	0
178	179	179	Category K	-0.43188477	-0.023925781	-0.86376953	0.26098633	-0.18310547	0.39990234	-26.04	0	22/3/2018	22	3	2018	18:24:54	66294	0.9	18	24	54	0	0.059814453	3.4853027	-0.22192383	-0.004394531	-0.84521484	38.690918	0.21142578	0	0	0	0	0	0	0	0	0	0.8737793	0.1262207	0.24780273	-0.2097168	-0.019287109	-0.018310547	0	44330	0	0	0
179	180	180	Category K	-0.38378906	-0.059814453	-1.1879883	0.25732422	-0.17871094	0.40063477	-25.92	0	22/3/2018	22	3	2018	18:24:55	66295	0	18	24	55	0	0.059814453	3.4853027	-0.21069336	-0.002929688	-0.84765625	40.602539	0.38574219	0	0	0	0	0	0	0	0	0	0.87353516	0.12646484	0.56982422	-0.17285156	-0.056640625	-0.34008789	0	44330	0	0	0
180	181	181	Category K	-0.023925781	0.35986328	-1.0319824	0.22875977	-0.19262695	0.41601563	-26.04	0	22/3/2018	22	3	2018	18:24:55	66295	0.09	18	24	55	0	0.059814453	3.4853027	-0.20336914	-0.001220703	-0.84985352	43.957764	0.44238281	0	0	0	0	0	0	0	0	0	0.87402344	0.12597656	0.72265625	0.17944336	0.36108398	-0.18188477	0	44330	0	0	0
181	182	182	Category K	-0.44384766	0.14379883	-1.0197754	0.067382813	-0.16479492	0.46923828	-25.67	0	22/3/2018	22	3	2018	18:24:55	66295	0.181	18	24	55	0	0.059814453	3.4853027	-0.19116211	0	-0.84643555	48.144775	0.33837891	0	0	0	0	0	0	0	0	0	0.86791992	0.13208008	0.56958008	-0.25244141	0.14379883	-0.1730957	0	44330	0	0	0
182	183	183	Category K	-0.047851563	-0.059814453	-0.75585938	-0.078857422	-0.18115234	0.46142578	-25.43	0	22/3/2018	22	3	2018	18:24:55	66295	0.272	18	24	55	0	0.059814453	3.4853027	-0.1965332	-0.001708984	-0.85205078	47.784424	0.1862793	0	0	0	0	0	0	0	0	0	0.87451172	0.12548828	0.30297852	0.14868164	-0.057861328	0.096191406	0	44330	0	0	0
183	184	184	Category K	-0.083984375	0	-0.75585938	-0.16333008	-0.19018555	0.44433594	-25.67	0	22/3/2018	22	3	2018	18:24:55	66295	0.363	18	24	55	0	0.059814453	3.4853027	-0.19067383	-0.000244141	-0.85522461	43.894287	0.14599609	0	0	0	0	0	0	0	0	0	0.87646484	0.12353516	0.20654297	0.10668945	0.000244141	0.099365234	0	44330	0	0	0
184	185	185	Category K	0.095947266	-0.023925781	-0.83984375	-0.20776367	-0.18701172	0.42553711	-25.8	0	22/3/2018	22	3	2018	18:24:55	66295	0.454	18	24	55	0	0.059814453	3.4853027	-0.18920898	0.001708984	-0.85473633	36.522461	0.28686523	0	0	0	0	0	0	0	0	0	0.87548828	0.12451172	0.32617188	0.28515625	-0.025634766	0.014892578	0	44330	0	0	0
185	186	186	Category K	0.14379883	0.011962891	-0.86376953	-0.21557617	-0.19726563	0.41821289	-26.17	0	22/3/2018	22	3	2018	18:24:55	66295	0.545	18	24	55	0	0.059814453	3.4853027	-0.1965332	0.002197266	-0.85693359	33.532715	0.34057617	0	0	0	0	0	0	0	0	0	0.87915039	0.12084961	0.35668945	0.34033203	0.009521484	-0.006591797	0	44330	0	0	0
186	187	187	Category K	0.16796875	0.059814453	-0.86376953	-0.20263672	-0.19458008	0.42260742	-26.29	0	22/3/2018	22	3	2018	18:24:55	66295	0.636	18	24	55	0	0.059814453	3.4853027	-0.19384766	0.003173828	-0.85644531	26.200684	0.36621094	0	0	0	0	0	0	0	0	0	0.87817383	0.12182617	0.42529297	0.36181641	0.056396484	-0.007080078	0	44330	0	0	0
187	188	188	Category K	0.20385742	0.059814453	-0.89990234	-0.20263672	-0.19482422	0.41845703	-26.04	0	22/3/2018	22	3	2018	18:24:55	66295	0.727	18	24	55	0	0.059814453	3.4853027	-0.1862793	0.002929688	-0.85473633	15.726074	0.39672852	0	0	0	0	0	0	0	0	0	0.87475586	0.12524414	0.49194336	0.39013672	0.056640625	-0.044921875	0	44330	0	0	0
188	189	189	Category K	0.17993164	0.059814453	-0.89990234	-0.20166016	-0.20336914	0.42236328	-25.92	0	22/3/2018	22	3	2018	18:24:55	66295	0.818	18	24	55	0	0.059814453	3.4853027	-0.18774414	0.001220703	-0.85571289	3.824707	0.375	0	0	0	0	0	0	0	0	0	0.87597656	0.12402344	0.47021484	0.36767578	0.058349609	-0.043945313	0	44330	0	0	0
189	190	190	Category K	0.17993164	0.095947266	-0.91186523	-0.20166016	-0.19824219	0.42016602	-25.8	0	22/3/2018	22	3	2018	18:24:55	66295	0.909	18	24	55	0	0.059814453	3.4853027	-0.18554688	0.001708984	-0.85742188	2.8762207	0.38134766	0	0	0	0	0	0	0	0	0	0.87719727	0.12280273	0.51391602	0.36547852	0.093994141	-0.054443359	0	44330	0	0	0
190	191	191	Category K	0.17993164	0.047851563	-0.92382813	-0.19995117	-0.20092773	0.41943359	-25.8	0	22/3/2018	22	3	2018	18:24:56	66296	0	18	24	56	0	0.059814453	3.4853027	-0.18701172	-0.000244141	-0.85693359	8.0944824	0.3762207	0	0	0	0	0	0	0	0	0	0.87719727	0.12280273	0.48193359	0.36694336	0.048095703	-0.066650391	0	44330	0	0	0
191	192	192	Category K	0.17993164	0.095947266	-0.92382813	-0.19458008	-0.19458008	0.42456055	-25.67	0	22/3/2018	22	3	2018	18:24:56	66296	0.111	18	24	56	0	0.059814453	3.4853027	-0.18261719	0.002929688	-0.859375	14.028076	0.37988281	0	0	0	0	0	0	0	0	0	0.87866211	0.12133789	0.52001953	0.36254883	0.092773438	-0.064208984	0	44330	0	0	0
192	193	193	Category K	0.19189453	0.11987305	-0.89990234	-0.19799805	-0.20166016	0.4230957	-25.8	0	22/3/2018	22	3	2018	18:24:56	66296	0.222	18	24	56	0	0.059814453	3.4853027	-0.17529297	0.006103516	-0.8605957	16.977783	0.38647461	0	0	0	0	0	0	0	0	0	0.87841797	0.12158203	0.52026367	0.3671875	0.11352539	-0.0390625	0	44330	0	0	0
193	194	194	Category K	0.19189453	0.10791016	-0.92382813	-0.2019043	-0.19311523	0.42626953	-25.67	0	22/3/2018	22	3	2018	18:24:56	66296	0.333	18	24	56	0	0.059814453	3.4853027	-0.18164063	0.007324219	-0.86621094	18.368652	0.39111328	0	0	0	0	0	0	0	0	0	0.88500977	0.11499023	0.53149414	0.37353516	0.1003418	-0.057373047	0	44330	0	0	0
194	195	195	Category K	0.19189453	0.071777344	-0.91186523	-0.20166016	-0.20141602	0.42822266	-25.8	0	22/3/2018	22	3	2018	18:24:56	66296	0.444	18	24	56	0	0.059814453	3.4853027	-0.17529297	0.009521484	-0.86352539	13.895264	0.37548828	0	0	0	0	0	0	0	0	0	0.88134766	0.11865234	0.47753906	0.3671875	0.062011719	-0.048095703	0	44330	0	0	0
195	196	196	Category K	0.16796875	0.095947266	-0.92382813	-0.20141602	-0.20263672	0.42626953	-25.8	0	22/3/2018	22	3	2018	18:24:56	66296	0.555	18	24	56	0	0.059814453	3.4853027	-0.17724609	0.010986328	-0.86669922	13.728516	0.35986328	0	0	0	0	0	0	0	0	0	0.88476563	0.11523438	0.48681641	0.34521484	0.084716797	-0.056884766	0	44330	0	0	0
196	197	197	Category K	0.17993164	0.047851563	-0.92382813	-0.19799805	-0.20385742	0.41943359	-25.43	0	22/3/2018	22	3	2018	18:24:56	66296	0.666	18	24	56	0	0.060058594	3.5175293	-0.17163086	0.010742188	-0.8684082	12.682129	0.35791016	0	0	0	0	0	0	0	0	0	0.88525391	0.11474609	0.44384766	0.3515625	0.036865234	-0.055175781	0	44330	0	0	0
197	198	198	Category K	0.17993164	0.095947266	-0.89990234	-0.1965332	-0.19458008	0.42041016	-25.8	0	22/3/2018	22	3	2018	18:24:56	66296	0.777	18	24	56	0	0.060058594	3.5175293	-0.17016602	0.014404297	-0.86987305	8.8703613	0.3605957	0	0	0	0	0	0	0	0	0	0.88647461	0.11352539	0.46142578	0.35009766	0.081298828	-0.030029297	0	44330	0	0	0
198	199	199	Category K	0.15576172	0.047851563	-0.91186523	-0.19799805	-0.19555664	0.42431641	-25.43	0	22/3/2018	22	3	2018	18:24:56	66296	0.888	18	24	56	0	0.060058594	3.5175293	-0.16894531	0.017333984	-0.87133789	5.7617188	0.32861328	0	0	0	0	0	0	0	0	0	0.88793945	0.11206055	0.39550781	0.32470703	0.030273438	-0.040283203	0	44330	0	0	0
199	200	200	Category K	0.16796875	0.059814453	-0.89990234	-0.19897461	-0.1940918	0.42260742	-25.43	0	22/3/2018	22	3	2018	18:24:57	66297	0	18	24	57	0	0.060058594	3.5175293	-0.16870117	0.018066406	-0.87304688	2.4233398	0.34008789	0	0	0	0	0	0	0	0	0	0.8894043	0.1105957	0.4050293	0.33666992	0.041503906	-0.026611328	0	44330	0	0	0
200	201	201	Category K	0.16796875	0.035888672	-0.91186523	-0.19750977	-0.19775391	0.42138672	-25.43	0	22/3/2018	22	3	2018	18:24:57	66297	0.1	18	24	57	0	0.060058594	3.5175293	-0.16040039	0.021240234	-0.87133789	0.8503418	0.33129883	0	0	0	0	0	0	0	0	0	0.88623047	0.11376953	0.38354492	0.32836914	0.014404297	-0.040283203	0	44330	0	0	0
201	202	202	Category K	0.17993164	0.10791016	-0.93579102	-0.19824219	-0.19628906	0.42529297	-25.06	0	22/3/2018	22	3	2018	18:24:57	66297	0.2	18	24	57	0	0.060058594	3.5175293	-0.16674805	0.021240234	-0.87451172	0.18725586	0.36254883	0	0	0	0	0	0	0	0	0	0.89038086	0.10961914	0.49462891	0.34667969	0.086425781	-0.061035156	0	44330	0	0	0
202	203	203	Category K	0.16796875	0.10791016	-0.93579102	-0.19702148	-0.19995117	0.42626953	-25.3	0	22/3/2018	22	3	2018	18:24:57	66297	0.3	18	24	57	0	0.060058594	3.5175293	-0.1628418	0.021484375	-0.87548828	1.2189941	0.34692383	0	0	0	0	0	0	0	0	0	0.890625	0.109375	0.47705078	0.33081055	0.086181641	-0.060058594	0	44330	0	0	0
203	204	204	Category K	0.16796875	0.047851563	-0.92382813	-0.19702148	-0.2019043	0.42626953	-25.67	0	22/3/2018	22	3	2018	18:24:57	66297	0.4	18	24	57	0	0.060058594	3.5175293	-0.16601563	0.026611328	-0.87695313	1.6779785	0.33789063	0	0	0	0	0	0	0	0	0	0.89282227	0.10717773	0.40185547	0.33398438	0.020996094	-0.046630859	0	44330	0	0	0
204	205	205	Category K	0.17993164	0.047851563	-0.92382813	-0.18920898	-0.19580078	0.42675781	-26.04	0	22/3/2018	22	3	2018	18:24:57	66297	0.5	18	24	57	0	0.060058594	3.5175293	-0.15942383	0.028564453	-0.87646484	2.2565918	0.34301758	0	0	0	0	0	0	0	0	0	0.89135742	0.10864258	0.40551758	0.33935547	0.019042969	-0.047119141	0	44330	0	0	0
205	206	206	Category K	0.19189453	0.059814453	-0.92382813	-0.19360352	-0.19287109	0.4296875	-26.17	0	22/3/2018	22	3	2018	18:24:57	66297	0.6	18	24	57	0	0.060058594	3.5175293	-0.15527344	0.031982422	-0.87524414	2.8061523	0.3515625	0	0	0	0	0	0	0	0	0	0.88964844	0.11035156	0.42333984	0.34716797	0.027587891	-0.048339844	0	44330	0	0	0
206	207	207	Category K	0.19189453	0.035888672	-0.89990234	-0.19018555	-0.19848633	0.42749023	-26.29	0	22/3/2018	22	3	2018	18:24:57	66297	0.7	18	24	57	0	0.060058594	3.5175293	-0.15917969	0.034667969	-0.87719727	3.4221191	0.35180664	0	0	0	0	0	0	0	0	0	0.89233398	0.10766602	0.37451172	0.35107422	0.000976563	-0.022460938	0	44330	0	0	0
207	208	208	Category K	0.16796875	0.059814453	-0.94799805	-0.1887207	-0.19946289	0.42163086	-26.04	0	22/3/2018	22	3	2018	18:24:57	66297	0.8	18	24	57	0	0.060058594	3.5175293	-0.15893555	0.036376953	-0.87744141	3.6831055	0.33520508	0	0	0	0	0	0	0	0	0	0.89233398	0.10766602	0.4206543	0.3269043	0.023193359	-0.0703125	0	44330	0	0	0
208	209	209	Category K	0.17993164	0.059814453	-0.93579102	-0.19116211	-0.20068359	0.42749023	-25.92	0	22/3/2018	22	3	2018	18:24:57	66297	0.9	18	24	57	0	0.060058594	3.5175293	-0.16015625	0.038574219	-0.87841797	3.3225098	0.34545898	0	0	0	0	0	0	0	0	0	0.89379883	0.10620117	0.41821289	0.34008789	0.020996094	-0.057128906	0	44330	0	0	0
209	210	210	Category K	0.17993164	0.047851563	-0.91186523	-0.19018555	-0.19384766	0.42285156	-25.92	0	22/3/2018	22	3	2018	18:24:58	66298	0	18	24	58	0	0.060058594	3.5175293	-0.16333008	0.039550781	-0.88134766	2.8068848	0.34448242	0	0	0	0	0	0	0	0	0	0.8972168	0.1027832	0.3815918	0.34326172	0.008056641	-0.030273438	0	44330	0	0	0
210	211	211	Category K	0.14379883	0.047851563	-0.92382813	-0.1875	-0.19726563	0.42749023	-25.67	0	22/3/2018	22	3	2018	18:24:58	66298	0.1	18	24	58	0	0.060058594	3.5175293	-0.15698242	0.040039063	-0.87939453	2.9204102	0.30419922	0	0	0	0	0	0	0	0	0	0.89428711	0.10571289	0.3527832	0.30078125	0.007568359	-0.044189453	0	44330	0	0	0
211	212	212	Category K	0.15576172	0.047851563	-0.88793945	-0.19555664	-0.19458008	0.42944336	-25.8	0	22/3/2018	22	3	2018	18:24:58	66298	0.2	18	24	58	0	0.060058594	3.5175293	-0.15234375	0.043212891	-0.87939453	2.994873	0.30810547	0	0	0	0	0	0	0	0	0	0.89355469	0.10644531	0.32104492	0.30810547	0.004394531	-0.008300781	0	44330	0	0	0
212	213	213	Category K	0.17993164	0.059814453	-0.92382813	-0.18994141	-0.19458008	0.42382813	-25.8	0	22/3/2018	22	3	2018	18:24:58	66298	0.3	18	24	58	0	0.060058594	3.5175293	-0.15380859	0.045654297	-0.87988281	2.6396484	0.33691406	0	0	0	0	0	0	0	0	0	0.89428711	0.10571289	0.3918457	0.33374023	0.013916016	-0.043701172	0	44330	0	0	0
213	214	214	Category K	0.16796875	0.059814453	-0.89990234	-0.18676758	-0.19750977	0.42651367	-25.92	0	22/3/2018	22	3	2018	18:24:58	66298	0.4	18	24	58	0	0.060058594	3.5175293	-0.15039063	0.045166016	-0.88183594	1.7995605	0.31933594	0	0	0	0	0	0	0	0	0	0.89575195	0.10424805	0.35107422	0.31835938	0.014404297	-0.017822266	0	44330	0	0	0
214	215	215	Category K	0.19189453	0.071777344	-0.91186523	-0.19018555	-0.20068359	0.4296875	-25.92	0	22/3/2018	22	3	2018	18:24:58	66298	0.5	18	24	58	0	0.060058594	3.5175293	-0.14916992	0.049072266	-0.88330078	1.317627	0.34301758	0	0	0	0	0	0	0	0	0	0.8972168	0.1027832	0.39208984	0.34106445	0.022460938	-0.028320313	0	44330	0	0	0
215	216	216	Category K	0.15576172	0.083984375	-0.89990234	-0.18920898	-0.2019043	0.42944336	-25.43	0	22/3/2018	22	3	2018	18:24:58	66298	0.6	18	24	58	0	0.060058594	3.5175293	-0.15063477	0.053710938	-0.88720703	3.1960449	0.30810547	0	0	0	0	0	0	0	0	0	0.90161133	0.098388672	0.34887695	0.30639648	0.030029297	-0.012451172	0	44330	0	0	0
216	217	217	Category K	0.15576172	0.059814453	-0.91186523	-0.18676758	-0.19750977	0.42651367	-25.18	0	22/3/2018	22	3	2018	18:24:58	66298	0.7	18	24	58	0	0.060058594	3.5175293	-0.14941406	0.054443359	-0.88720703	10.966309	0.30615234	0	0	0	0	0	0	0	0	0	0.90136719	0.098632813	0.33496094	0.30517578	0.005126953	-0.024414063	0	44330	0	0	0
217	218	218	Category K	0.15576172	0.047851563	-0.88793945	-0.18408203	-0.19458008	0.42993164	-25.06	0	22/3/2018	22	3	2018	18:24:58	66298	0.8	18	24	58	0	0.060058594	3.5175293	-0.14306641	0.058349609	-0.88623047	24.534424	0.29907227	0	0	0	0	0	0	0	0	0	0.8996582	0.1003418	0.3112793	0.29882813	-0.010498047	-0.001464844	0	44330	0	0	0
218	219	219	Category K	0.17993164	0.071777344	-0.89990234	-0.18579102	-0.19311523	0.43188477	-25.06	0	22/3/2018	22	3	2018	18:24:58	66298	0.9	18	24	58	0	0.060058594	3.5175293	-0.14599609	0.060058594	-0.88574219	46.78125	0.32641602	0	0	0	0	0	0	0	0	0	0.8996582	0.1003418	0.3515625	0.32592773	0.011474609	-0.013916016	0	44330	0	0	0
219	220	220	Category K	0.14379883	0.047851563	-0.88793945	-0.18286133	-0.19824219	0.42895508	-25.67	0	22/3/2018	22	3	2018	18:24:59	66299	0	18	24	59	0	0.060058594	3.5175293	-0.14892578	0.059326172	-0.88452148	45.282959	0.29296875	0	0	0	0	0	0	0	0	0	0.89892578	0.10107422	0.30761719	0.29272461	-0.011474609	-0.003173828	0	44330	0	0	0
220	221	221	Category G	0	0.059814453	-0.64794922	0.18774414	0.2199707	0.43115234	-33.05	0	22/3/2018	22	3	2018	18:28:43	66523	0	18	28	43	0	0.059326172	3.4417969	-0.15405273	0.059570313	-0.88037109	99.796875	0.27880859	0	0	0	0	0	0	0	0	0	0.89575195	0.10424805	0.38671875	0.15405273	0	0.23242188	0	44330	0	0	0
221	222	222	Category G	-0.82788086	-0.13183594	-0.98388672	0.29150391	0.24365234	0.35180664	-33.54	0	22/3/2018	22	3	2018	18:28:43	66523	0.099	18	28	43	0	0.059326172	3.4417969	-0.15625	0.055908203	-0.87573242	155.62158	0.70532227	0	0	0	0	0	0	0	0	0	0.89135742	0.10864258	0.96728516	-0.67138672	-0.18774414	-0.10791016	0	44330	0	0	0
222	223	223	Category G	-0.16796875	0.11987305	-0.88793945	0.23583984	0.24194336	0.39746094	-33.42	0	22/3/2018	22	3	2018	18:28:43	66523	0.199	18	28	43	0	0.059326172	3.4417969	-0.16308594	0.054443359	-0.87402344	139.05054	0.066650391	0	0	0	0	0	0	0	0	0	0.89086914	0.10913086	0.083496094	-0.004638672	0.065185547	-0.013671875	0	44330	0	0	0
223	224	224	Category G	-0.38378906	0.071777344	-0.80395508	0.2644043	0.24023438	0.38208008	-33.29	0	22/3/2018	22	3	2018	18:28:43	66523	0.3	18	28	43	0	0.059326172	3.4417969	-0.16821289	0.056152344	-0.875	125.74414	0.22729492	0	0	0	0	0	0	0	0	0	0.89282227	0.10717773	0.30200195	-0.21533203	0.015380859	0.071044922	0	44330	0	0	0
224	225	225	Category G	-1.0439453	0.011962891	-1.0319824	0.22045898	0.24755859	0.40234375	-33.17	0	22/3/2018	22	3	2018	18:28:43	66523	0.4	18	28	43	0	0.059326172	3.4417969	-0.171875	0.056396484	-0.87548828	122.81592	0.88696289	0	0	0	0	0	0	0	0	0	0.89404297	0.10595703	1.0727539	-0.87182617	-0.044433594	-0.15625	0	44330	0	0	0
225	226	226	Category G	-0.38378906	0.083984375	-0.82788086	0.17578125	0.22753906	0.42871094	-32.92	0	22/3/2018	22	3	2018	18:28:43	66523	0.5	18	28	43	0	0.059326172	3.4417969	-0.17871094	0.056640625	-0.87524414	138.69336	0.21191406	0	0	0	0	0	0	0	0	0	0.89526367	0.10473633	0.27954102	-0.20483398	0.027099609	0.047363281	0	44330	0	0	0
226	227	227	Category G	-0.10791016	-0.071777344	-0.76782227	0.27392578	0.23828125	0.37744141	-32.92	0	22/3/2018	22	3	2018	18:28:43	66523	0.6	18	28	43	0	0.059326172	3.4417969	-0.18261719	0.057617188	-0.87670898	152.71313	0.18505859	0	0	0	0	0	0	0	0	0	0.89746094	0.10253906	0.31347656	0.074707031	-0.12939453	0.10888672	0	44330	0	0	0
227	228	228	Category G	-0.41992188	-0.083984375	-0.69580078	0.22241211	0.25341797	0.3996582	-33.29	0	22/3/2018	22	3	2018	18:28:43	66523	0.7	18	28	43	0	0.059326172	3.4417969	-0.19091797	0.056396484	-0.87744141	158.92603	0.32421875	0	0	0	0	0	0	0	0	0	0.8996582	0.1003418	0.55126953	-0.22875977	-0.14038086	0.18164063	0	44330	0	0	0
228	229	229	Category G	-0.23999023	0.035888672	-0.95996094	0.26074219	0.23071289	0.38476563	-33.42	0	22/3/2018	22	3	2018	18:28:43	66523	0.8	18	28	43	0	0.059326172	3.4417969	-0.19970703	0.055664063	-0.87719727	150.48071	0.093994141	0	0	0	0	0	0	0	0	0	0.90136719	0.098632813	0.14257813	-0.040039063	-0.019775391	-0.082519531	0	44330	0	0	0
229	230	230	Category G	-0.64794922	-0.10791016	-0.77978516	0.18554688	0.22216797	0.43676758	-33.78	0	22/3/2018	22	3	2018	18:28:43	66523	0.9	18	28	43	0	0.059326172	3.4417969	-0.20532227	0.055664063	-0.87597656	152.51025	0.48144531	0	0	0	0	0	0	0	0	0	0.90161133	0.098388672	0.70239258	-0.44238281	-0.16357422	0.096191406	0	44330	0	0	0
230	231	231	Category G	-0.32397461	0.16796875	-1.0439453	0.15234375	0.22265625	0.44580078	-33.91	0	22/3/2018	22	3	2018	18:28:44	66524	0	18	28	44	0	0.059326172	3.4417969	-0.20678711	0.054931641	-0.87402344	100.86841	0.23510742	0	0	0	0	0	0	0	0	0	0.89990234	0.10009766	0.3996582	-0.11694336	0.11279297	-0.16967773	0	44330	0	0	0
231	232	232	Category G	-0.11987305	0.13183594	-0.88793945	0.19873047	0.23364258	0.42236328	-33.91	0	22/3/2018	22	3	2018	18:28:44	66524	0.1	18	28	44	0	0.059326172	3.4417969	-0.21582031	0.052734375	-0.87597656	17.729248	0.12475586	0	0	0	0	0	0	0	0	0	0.90380859	0.096191406	0.18676758	0.095947266	0.078857422	-0.01171875	0	44330	0	0	0
232	233	233	Category G	-0.73193359	0.10791016	-1.0439453	0.26367188	0.21972656	0.39453125	-34.15	0	22/3/2018	22	3	2018	18:28:44	66524	0.2	18	28	44	0	0.059326172	3.4417969	-0.22338867	0.05078125	-0.87670898	1.9306641	0.53808594	0	0	0	0	0	0	0	0	0	0.90625	0.09375	0.73242188	-0.50830078	0.056884766	-0.16699219	0	44330	0	0	0
233	234	234	Category G	-0.52783203	0.023925781	-0.58789063	0.16870117	0.20654297	0.44262695	-33.91	0	22/3/2018	22	3	2018	18:28:44	66524	0.3	18	28	44	0	0.059326172	3.4417969	-0.23242188	0.050537109	-0.87670898	9.6101074	0.41381836	0	0	0	0	0	0	0	0	0	0.90844727	0.091552734	0.61083984	-0.29516602	-0.026611328	0.28881836	0	44330	0	0	0
234	235	235	Category G	-0.64794922	0.047851563	-0.95996094	0.24243164	0.20483398	0.40234375	-33.91	0	22/3/2018	22	3	2018	18:28:44	66524	0.4	18	28	44	0	0.059326172	3.4417969	-0.24145508	0.049560547	-0.87548828	12.835938	0.41479492	0	0	0	0	0	0	0	0	0	0.90966797	0.090332031	0.4921875	-0.40625	-0.001708984	-0.084228516	0	44330	0	0	0
235	236	236	Category G	-0.38378906	-0.047851563	-0.82788086	0.17431641	0.21728516	0.43945313	-34.03	0	22/3/2018	22	3	2018	18:28:44	66524	0.5	18	28	44	0	0.059326172	3.4417969	-0.25170898	0.049316406	-0.87573242	4.2744141	0.1706543	0	0	0	0	0	0	0	0	0	0.91259766	0.087402344	0.27709961	-0.13183594	-0.097167969	0.047851563	0	44330	0	0	0
236	237	237	Category G	-0.44384766	0.14379883	-0.99584961	0.19042969	0.21630859	0.43554688	-33.78	0	22/3/2018	22	3	2018	18:28:44	66524	0.6	18	28	44	0	0.059326172	3.4417969	-0.26000977	0.050048828	-0.8737793	15.18042	0.23950195	0	0	0	0	0	0	0	0	0	0.91308594	0.086914063	0.39916992	-0.18359375	0.093505859	-0.12182617	0	44330	0	0	0
237	238	238	Category G	-0.50390625	0.095947266	-0.92382813	0.14624023	0.21557617	0.44848633	-33.66	0	22/3/2018	22	3	2018	18:28:44	66524	0.7	18	28	44	0	0.059326172	3.4417969	-0.26708984	0.051025391	-0.87231445	9.8537598	0.24633789	0	0	0	0	0	0	0	0	0	0.91381836	0.086181641	0.33300781	-0.23657227	0.044677734	-0.051269531	0	44330	0	0	0
238	239	239	Category G	-0.55175781	-0.035888672	-0.91186523	0.20166016	0.21508789	0.42700195	-33.66	0	22/3/2018	22	3	2018	18:28:44	66524	0.8	18	28	44	0	0.059326172	3.4417969	-0.27563477	0.051757813	-0.87231445	9.9406738	0.29199219	0	0	0	0	0	0	0	0	0	0.91625977	0.083740234	0.40307617	-0.27587891	-0.087646484	-0.039306641	0	44330	0	0	0
239	240	240	Category G	-0.011962891	0.15576172	-0.61181641	0.24609375	0.19946289	0.41137695	-33.54	0	22/3/2018	22	3	2018	18:28:44	66524	0.9	18	28	44	0	0.059326172	3.4417969	-0.28295898	0.052246094	-0.87133789	15.707275	0.38916016	0	0	0	0	0	0	0	0	0	0.91772461	0.082275391	0.6340332	0.27099609	0.10327148	0.25952148	0	44330	0	0	0
240	241	241	Category G	-0.70776367	0	-0.89990234	0.22094727	0.19921875	0.42504883	-33.17	0	22/3/2018	22	3	2018	18:28:45	66525	0	18	28	45	0	0.059326172	3.4417969	-0.29003906	0.053955078	-0.86889648	13.764893	0.42211914	0	0	0	0	0	0	0	0	0	0.91772461	0.082275391	0.50219727	-0.41748047	-0.053955078	-0.030761719	0	44330	0	0	0
241	242	242	Category G	-0.32397461	0.047851563	-0.86376953	0.17163086	0.17114258	0.45410156	-33.17	0	22/3/2018	22	3	2018	18:28:45	66525	0.1	18	28	45	0	0.059326172	3.4417969	-0.29858398	0.053710938	-0.86865234	5.5935059	0.026367188	0	0	0	0	0	0	0	0	0	0.92016602	0.079833984	0.036132813	-0.025146484	-0.005859375	0.004882813	0	44330	0	0	0
242	243	243	Category G	-0.65991211	0.2277832	-0.91186523	0.16821289	0.19604492	0.4387207	-33.17	0	22/3/2018	22	3	2018	18:28:45	66525	0.2	18	28	45	0	0.059814453	3.491748	-0.30761719	0.051513672	-0.86816406	7.072998	0.39599609	0	0	0	0	0	0	0	0	0	0.92260742	0.077392578	0.5715332	-0.35205078	0.17602539	-0.043457031	0	44330	0	0	0
243	244	244	Category G	-0.10791016	-0.023925781	-0.75585938	0.22485352	0.19213867	0.42382813	-33.17	0	22/3/2018	22	3	2018	18:28:45	66525	0.3	18	28	45	0	0.059814453	3.491748	-0.31591797	0.052246094	-0.86621094	6.6984863	0.24755859	0	0	0	0	0	0	0	0	0	0.92358398	0.076416016	0.39477539	0.20800781	-0.076171875	0.11035156	0	44330	0	0	0
244	245	245	Category G	-0.095947266	0.15576172	-0.68383789	0.24194336	0.19091797	0.41430664	-33.66	0	22/3/2018	22	3	2018	18:28:45	66525	0.4	18	28	45	0	0.059814453	3.491748	-0.32666016	0.051757813	-0.86523438	4.5234375	0.3112793	0	0	0	0	0	0	0	0	0	0.92626953	0.073730469	0.51611328	0.23071289	0.10375977	0.18139648	0	44330	0	0	0
245	246	246	Category G	-0.82788086	0.059814453	-1.0078125	0.26879883	0.18920898	0.39990234	-33.91	0	22/3/2018	22	3	2018	18:28:45	66525	0.5	18	28	45	0	0.059814453	3.491748	-0.33178711	0.050537109	-0.86206055	9.3103027	0.5168457	0	0	0	0	0	0	0	0	0	0.92504883	0.074951172	0.65087891	-0.49584961	0.009033203	-0.14550781	0	44330	0	0	0
246	247	247	Category G	-0.35986328	0.083984375	-0.87597656	0.22314453	0.20922852	0.41748047	-34.03	0	22/3/2018	22	3	2018	18:28:45	66525	0.6	18	28	45	0	0.059814453	3.491748	-0.34545898	0.048339844	-0.86352539	10.021729	0.040039063	0	0	0	0	0	0	0	0	0	0.93139648	0.068603516	0.061767578	-0.014160156	0.035400391	-0.012207031	0	44330	0	0	0
247	248	248	Category G	-0.51586914	0.011962891	-0.89990234	0.20507813	0.21850586	0.42431641	-34.15	0	22/3/2018	22	3	2018	18:28:45	66525	0.7	18	28	45	0	0.059814453	3.491748	-0.35375977	0.048339844	-0.86181641	4.2958984	0.17041016	0	0	0	0	0	0	0	0	0	0.93286133	0.067138672	0.23632813	-0.16186523	-0.036376953	-0.037841797	0	44330	0	0	0
248	249	249	Category G	-0.73193359	0.035888672	-0.99584961	0.16015625	0.22802734	0.44042969	-34.15	0	22/3/2018	22	3	2018	18:28:45	66525	0.8	18	28	45	0	0.059814453	3.491748	-0.35864258	0.047119141	-0.85766602	0.71606445	0.39794922	0	0	0	0	0	0	0	0	0	0.9309082	0.069091797	0.52246094	-0.37304688	-0.011230469	-0.13793945	0	44330	0	0	0
249	250	250	Category G	-0.10791016	0.023925781	-0.671875	0.19116211	0.22167969	0.43188477	-34.15	0	22/3/2018	22	3	2018	18:28:45	66525	0.9	18	28	45	0	0.059814453	3.491748	-0.37158203	0.045654297	-0.85668945	1.7780762	0.32275391	0	0	0	0	0	0	0	0	0	0.93505859	0.064941406	0.47070313	0.26367188	-0.021728516	0.18481445	0	44330	0	0	0
250	251	251	Category G	-0.2277832	0	-0.74389648	0.23120117	0.20214844	0.41723633	-33.78	0	22/3/2018	22	3	2018	18:28:46	66526	0	18	28	46	0	0.059814453	3.491748	-0.38134766	0.049316406	-0.85449219	1.6086426	0.19555664	0	0	0	0	0	0	0	0	0	0.93701172	0.062988281	0.3137207	0.15356445	-0.049316406	0.1105957	0	44330	0	0	0
251	252	252	Category G	-0.58789063	0.059814453	-0.89990234	0.17456055	0.20239258	0.44189453	-33.42	0	22/3/2018	22	3	2018	18:28:46	66526	0.1	18	28	46	0	0.059814453	3.491748	-0.38891602	0.046875	-0.8503418	0.56518555	0.20532227	0	0	0	0	0	0	0	0	0	0.9362793	0.063720703	0.26123047	-0.19873047	0.012695313	-0.049316406	0	44330	0	0	0
252	253	253	Category G	-0.083984375	0	-0.94799805	0.15527344	0.1730957	0.45678711	-33.29	0	22/3/2018	22	3	2018	18:28:46	66526	0.2	18	28	46	0	0.059814453	3.491748	-0.40112305	0.047119141	-0.84912109	7.067627	0.33544922	0	0	0	0	0	0	0	0	0	0.94042969	0.059570313	0.46313477	0.31713867	-0.047119141	-0.098632813	0	44330	0	0	0
253	254	254	Category G	-0.57592773	0.27587891	-0.83984375	0.10644531	0.20092773	0.46411133	-33.29	0	22/3/2018	22	3	2018	18:28:46	66526	0.3	18	28	46	0	0.059814453	3.491748	-0.41015625	0.049560547	-0.84741211	7.5800781	0.28051758	0	0	0	0	0	0	0	0	0	0.94287109	0.057128906	0.39941406	-0.16552734	0.22607422	0.007568359	0	44330	0	0	0
254	255	255	Category G	-0.73193359	0.26391602	-1.1037598	0.08203125	0.21484375	0.46606445	-33.54	0	22/3/2018	22	3	2018	18:28:46	66526	0.4	18	28	46	0	0.059814453	3.491748	-0.41821289	0.049072266	-0.84472656	10.294189	0.4597168	0	0	0	0	0	0	0	0	0	0.94384766	0.056152344	0.78735352	-0.31347656	0.21459961	-0.25878906	0	44330	0	0	0
255	256	256	Category G	-0.39599609	-0.071777344	-0.68383789	0.12036133	0.14697266	0.47924805	-33.78	0	22/3/2018	22	3	2018	18:28:46	66526	0.5	18	28	46	0	0.059814453	3.491748	-0.4284668	0.048339844	-0.84570313	12.446289	0.2043457	0	0	0	0	0	0	0	0	0	0.94946289	0.050537109	0.31469727	0.032470703	-0.12011719	0.16186523	0	44330	0	0	0
256	257	257	Category G	-0.27587891	0.15576172	-0.76782227	0.2121582	0.13769531	0.44482422	-33.66	0	22/3/2018	22	3	2018	18:28:46	66526	0.6	18	28	46	0	0.059814453	3.491748	-0.43408203	0.049560547	-0.84545898	16.151611	0.20581055	0	0	0	0	0	0	0	0	0	0.95166016	0.048339844	0.34228516	0.15820313	0.10595703	0.077636719	0	44330	0	0	0
257	258	258	Category G	-0.64794922	0.10791016	-0.80395508	0.20800781	0.17163086	0.4387207	-33.54	0	22/3/2018	22	3	2018	18:28:46	66526	0.7	18	28	46	0	0.059814453	3.491748	-0.44628906	0.049072266	-0.84545898	20.398438	0.21411133	0	0	0	0	0	0	0	0	0	0.95727539	0.042724609	0.30200195	-0.20141602	0.05859375	0.041503906	0	44330	0	0	0
258	259	259	Category G	-0.671875	-0.083984375	-0.77978516	0.20410156	0.18139648	0.43725586	-33.29	0	22/3/2018	22	3	2018	18:28:46	66526	0.8	18	28	46	0	0.059814453	3.491748	-0.45556641	0.046630859	-0.84350586	17.954102	0.26049805	0	0	0	0	0	0	0	0	0	0.9597168	0.040283203	0.41064453	-0.21606445	-0.13061523	0.063720703	0	44330	0	0	0
259	260	260	Category G	-0.79199219	-0.047851563	-0.83984375	0.18652344	0.19433594	0.44384766	-33.42	0	22/3/2018	22	3	2018	18:28:46	66526	0.9	18	28	46	0	0.059814453	3.491748	-0.46655273	0.046142578	-0.84301758	16.792969	0.33862305	0	0	0	0	0	0	0	0	0	0.96459961	0.035400391	0.42236328	-0.32519531	-0.093994141	0.003173828	0	44330	0	0	0
260	261	261	Category G	-0.20385742	0.071777344	-0.671875	0.22119141	0.22167969	0.41357422	-33.42	0	22/3/2018	22	3	2018	18:28:47	66527	0	18	28	47	0	0.059814453	3.491748	-0.47558594	0.044921875	-0.83911133	21.911377	0.32006836	0	0	0	0	0	0	0	0	0	0.96557617	0.034423828	0.46557617	0.27172852	0.026611328	0.16723633	0	44330	0	0	0
261	262	262	Category G	-0.98388672	0.035888672	-0.88793945	0.26293945	0.22338867	0.39453125	-33.54	0	22/3/2018	22	3	2018	18:28:47	66527	0.1	18	28	47	0	0.059814453	3.491748	-0.48510742	0.044677734	-0.8425293	20.595215	0.50073242	0	0	0	0	0	0	0	0	0	0.97314453	0.026855469	0.55273438	-0.49853516	-0.008789063	-0.045166016	0	44330	0	0	0
262	263	263	Category G	-0.46777344	0.059814453	-0.82788086	0.23681641	0.23291016	0.39794922	-33.54	0	22/3/2018	22	3	2018	18:28:47	66527	0.2	18	28	47	0	0.059814453	3.491748	-0.47949219	0.047607422	-0.83984375	16.094482	0.020751953	0	0	0	0	0	0	0	0	0	0.96826172	0.031738281	0.035888672	0.01171875	0.011962891	0.011962891	0	44330	0	0	0
263	264	264	Category G	-0.35986328	0.023925781	-0.79199219	0.22387695	0.23803711	0.41113281	-33.17	0	22/3/2018	22	3	2018	18:28:47	66527	0.3	18	28	47	0	0.059814453	3.491748	-0.48657227	0.047607422	-0.84179688	6.7441406	0.13818359	0	0	0	0	0	0	0	0	0	0.97338867	0.026611328	0.20043945	0.12670898	-0.023681641	0.049804688	0	44330	0	0	0
264	265	265	Category G	-0.46777344	0	-0.82788086	0.1550293	0.23901367	0.43969727	-33.42	0	22/3/2018	22	3	2018	18:28:47	66527	0.4	18	28	47	0	0.059814453	3.491748	-0.48193359	0.047607422	-0.84057617	0.6550293	0.051269531	0	0	0	0	0	0	0	0	0	0.97021484	0.029785156	0.074707031	0.014160156	-0.047607422	0.012695313	0	44330	0	0	0
265	266	266	Category G	-0.16796875	0.095947266	-0.98388672	0.16625977	0.21728516	0.44042969	-33.42	0	22/3/2018	22	3	2018	18:28:47	66527	0.5	18	28	47	0	0.059814453	3.491748	-0.47875977	0.047607422	-0.84130859	1.0114746	0.34545898	0	0	0	0	0	0	0	0	0	0.96923828	0.030761719	0.50146484	0.31079102	0.048095703	-0.14233398	0	44330	0	0	0
266	267	267	Category G	-0.47998047	-0.035888672	-0.91186523	0.12988281	0.21069336	0.45507813	-33.54	0	22/3/2018	22	3	2018	18:28:47	66527	0.6	18	28	47	0	0.059814453	3.491748	-0.47851563	0.045898438	-0.84057617	7.3215332	0.10839844	0	0	0	0	0	0	0	0	0	0.96826172	0.031738281	0.15429688	-0.001220703	-0.081787109	-0.071044922	0	44330	0	0	0
267	268	268	Category G	-0.51586914	0	-0.87597656	0.068359375	0.21264648	0.46972656	-34.03	0	22/3/2018	22	3	2018	18:28:47	66527	0.7	18	28	47	0	0.059814453	3.491748	-0.4831543	0.047607422	-0.84204102	14.952393	0.066650391	0	0	0	0	0	0	0	0	0	0.97216797	0.027832031	0.11376953	-0.032470703	-0.047607422	-0.033691406	0	44330	0	0	0
268	269	269	Category G	-0.25195313	0.047851563	-0.81591797	0.07421875	0.20581055	0.46972656	-34.03	0	22/3/2018	22	3	2018	18:28:47	66527	0.8	18	28	47	0	0.059814453	3.491748	-0.48583984	0.049804688	-0.84423828	15.590576	0.2355957	0	0	0	0	0	0	0	0	0	0.9753418	0.024658203	0.2644043	0.23388672	-0.001953125	0.028320313	0	44330	0	0	0
269	270	270	Category G	0.047851563	0.047851563	-0.74389648	0.13061523	0.21337891	0.453125	-34.27	0	22/3/2018	22	3	2018	18:28:47	66527	0.9	18	28	47	0	0.059814453	3.491748	-0.48730469	0.048583984	-0.84301758	11.065674	0.54443359	0	0	0	0	0	0	0	0	0	0.97509766	0.024902344	0.63549805	0.53515625	-0.000732422	0.099121094	0	44330	0	0	0
270	271	271	Category G	-0.53979492	-0.13183594	-1.0917969	0.098632813	0.21435547	0.46337891	-34.52	0	22/3/2018	22	3	2018	18:28:48	66528	0	18	28	48	0	0.059814453	3.491748	-0.48461914	0.050048828	-0.84399414	9.3518066	0.31201172	0	0	0	0	0	0	0	0	0	0.97460938	0.025390625	0.484375	-0.054931641	-0.18188477	-0.24755859	0	44330	0	0	0
271	272	272	Category G	-0.43188477	-0.059814453	-0.97192383	0.048583984	0.22167969	0.47143555	-34.15	0	22/3/2018	22	3	2018	18:28:48	66528	0.1	18	28	48	0	0.059814453	3.491748	-0.4855957	0.047851563	-0.84130859	7.3981934	0.17749023	0	0	0	0	0	0	0	0	0	0.97265625	0.02734375	0.29199219	0.053710938	-0.10766602	-0.13037109	0	44330	0	0	0
272	273	273	Category G	-0.52783203	0.095947266	-0.91186523	0.058105469	0.23193359	0.46191406	-34.03	0	22/3/2018	22	3	2018	18:28:48	66528	0.2	18	28	48	0	0.059814453	3.491748	-0.49365234	0.046142578	-0.8425293	2.3054199	0.091552734	0	0	0	0	0	0	0	0	0	0.9777832	0.022216797	0.15283203	-0.033935547	0.049560547	-0.069091797	0	44330	0	0	0
273	274	274	Category G	-0.52783203	0.035888672	-0.82788086	0.16748047	0.22875977	0.44165039	-33.78	0	22/3/2018	22	3	2018	18:28:48	66528	0.3	18	28	48	0	0.059814453	3.491748	-0.48632813	0.045654297	-0.83984375	9.5498047	0.044189453	0	0	0	0	0	0	0	0	0	0.97143555	0.028564453	0.063232422	-0.041259766	-0.009765625	0.011962891	0	44330	0	0	0
274	275	275	Category G	-0.6237793	0.047851563	-0.92382813	0.14648438	0.20556641	0.45605469	-33.78	0	22/3/2018	22	3	2018	18:28:48	66528	0.4	18	28	48	0	0.059814453	3.491748	-0.484375	0.047119141	-0.84277344	15.413086	0.16088867	0	0	0	0	0	0	0	0	0	0.97314453	0.026855469	0.22045898	-0.13916016	0.000488281	-0.080810547	0	44330	0	0	0
275	276	276	Category G	-0.49194336	0.15576172	-0.76782227	0.15185547	0.19067383	0.45996094	-33.91	0	22/3/2018	22	3	2018	18:28:48	66528	0.5	18	28	48	0	0.059814453	3.491748	-0.48242188	0.046142578	-0.84301758	14.168701	0.13330078	0	0	0	0	0	0	0	0	0	0.97241211	0.027587891	0.1940918	-0.009277344	0.109375	0.075195313	0	44330	0	0	0
276	277	277	Category G	-0.38378906	0.11987305	-0.80395508	0.16088867	0.18188477	0.45507813	-33.78	0	22/3/2018	22	3	2018	18:28:48	66528	0.6	18	28	48	0	0.059814453	3.491748	-0.48535156	0.045166016	-0.84521484	14.68457	0.13256836	0	0	0	0	0	0	0	0	0	0.97583008	0.024169922	0.2175293	0.1015625	0.074462891	0.041259766	0	44330	0	0	0
277	278	278	Category G	-0.51586914	0.15576172	-0.89990234	0.15698242	0.16577148	0.46142578	-33.66	0	22/3/2018	22	3	2018	18:28:48	66528	0.7	18	28	48	0	0.059814453	3.491748	-0.47973633	0.044433594	-0.84204102	15.853271	0.13012695	0	0	0	0	0	0	0	0	0	0.97021484	0.029785156	0.20458984	-0.035888672	0.11108398	-0.057617188	0	44330	0	0	0
278	279	279	Category G	-0.43188477	0.095947266	-0.82788086	0.14746094	0.1706543	0.46240234	-33.42	0	22/3/2018	22	3	2018	18:28:48	66528	0.8	18	28	48	0	0.059814453	3.491748	-0.47998047	0.042480469	-0.84130859	14.850342	0.073242188	0	0	0	0	0	0	0	0	0	0.96948242	0.030517578	0.11499023	0.048095703	0.053222656	0.013427734	0	44330	0	0	0
279	280	280	Category G	-0.39599609	0.19189453	-0.7199707	0.15063477	0.19458008	0.4543457	-33.17	0	22/3/2018	22	3	2018	18:28:48	66528	0.9	18	28	48	0	0.059814453	3.491748	-0.47216797	0.043701172	-0.83349609	8.2114258	0.20166016	0	0	0	0	0	0	0	0	0	0.95898438	0.041015625	0.33789063	0.076171875	0.14794922	0.11352539	0	44330	0	0	0
280	281	281	Category G	-0.51586914	0.011962891	-0.88793945	0.15209961	0.18896484	0.46191406	-33.29	0	22/3/2018	22	3	2018	18:28:49	66529	0	18	28	49	0	0.059326172	3.4434082	-0.47631836	0.043212891	-0.83642578	3.4057617	0.071777344	0	0	0	0	0	0	0	0	0	0.96362305	0.036376953	0.12207031	-0.039306641	-0.03125	-0.051269531	0	44330	0	0	0
281	282	282	Category G	-0.53979492	-0.059814453	-0.89990234	0.14941406	0.17895508	0.4597168	-33.17	0	22/3/2018	22	3	2018	18:28:49	66529	0.1	18	28	49	0	0.059326172	3.4434082	-0.47460938	0.045166016	-0.8359375	3.5090332	0.13891602	0	0	0	0	0	0	0	0	0	0.96240234	0.037597656	0.23364258	-0.064941406	-0.10498047	-0.063720703	0	44330	0	0	0
282	283	283	Category G	-0.50390625	0.15576172	-0.76782227	0.17260742	0.22094727	0.44165039	-33.17	0	22/3/2018	22	3	2018	18:28:49	66529	0.2	18	28	49	0	0.059326172	3.4434082	-0.47558594	0.046142578	-0.8371582	0.72998047	0.13256836	0	0	0	0	0	0	0	0	0	0.96386719	0.036132813	0.20678711	-0.028076172	0.109375	0.069335938	0	44330	0	0	0
283	284	284	Category G	-0.68383789	0.011962891	-0.83984375	0.19897461	0.27783203	0.40063477	-33.42	0	22/3/2018	22	3	2018	18:28:49	66529	0.3	18	28	49	0	0.059326172	3.4434082	-0.47167969	0.043701172	-0.83618164	5.0527344	0.21435547	0	0	0	0	0	0	0	0	0	0.9609375	0.0390625	0.24731445	-0.21191406	-0.031738281	-0.003417969	0	44330	0	0	0
284	285	285	Category G	-0.2277832	-0.047851563	-0.671875	0.22607422	0.26782227	0.39086914	-33.17	0	22/3/2018	22	3	2018	18:28:49	66529	0.4	18	28	49	0	0.059326172	3.4434082	-0.4753418	0.045166016	-0.83740234	6.7954102	0.31201172	0	0	0	0	0	0	0	0	0	0.96411133	0.035888672	0.5065918	0.24755859	-0.093017578	0.16552734	0	44330	0	0	0
285	286	286	Category G	-0.91186523	-0.10791016	-1.0559082	0.21411133	0.24389648	0.40698242	-33.42	0	22/3/2018	22	3	2018	18:28:49	66529	0.5	18	28	49	0	0.059326172	3.4434082	-0.47875977	0.044433594	-0.83959961	8.5944824	0.50732422	0	0	0	0	0	0	0	0	0	0.9675293	0.032470703	0.80175781	-0.43286133	-0.15234375	-0.21606445	0	44330	0	0	0
286	287	287	Category G	-0.45581055	0.023925781	-0.75585938	0.18798828	0.19726563	0.43823242	-33.54	0	22/3/2018	22	3	2018	18:28:49	66529	0.6	18	28	49	0	0.059326172	3.4434082	-0.47290039	0.044921875	-0.83764648	7.4916992	0.086181641	0	0	0	0	0	0	0	0	0	0.96313477	0.036865234	0.12036133	0.017089844	-0.020996094	0.081787109	0	44330	0	0	0
287	288	288	Category G	-0.23999023	-0.035888672	-0.61181641	0.19702148	0.15771484	0.45141602	-33.54	0	22/3/2018	22	3	2018	18:28:49	66529	0.7	18	28	49	0	0.059326172	3.4434082	-0.47338867	0.045410156	-0.83740234	5.2590332	0.3347168	0	0	0	0	0	0	0	0	0	0.96313477	0.036865234	0.54052734	0.23339844	-0.081298828	0.22558594	0	44330	0	0	0
288	289	289	Category G	-0.85180664	-0.047851563	-0.86376953	0.25976563	0.16040039	0.41503906	-33.54	0	22/3/2018	22	3	2018	18:28:49	66529	0.8	18	28	49	0	0.059326172	3.4434082	-0.47192383	0.046386719	-0.8371582	1.526123	0.39233398	0	0	0	0	0	0	0	0	0	0.96191406	0.038085938	0.50073242	-0.37963867	-0.094238281	-0.026367188	0	44330	0	0	0
289	290	290	Category G	-0.59985352	0.3359375	-0.73193359	0.22851563	0.16870117	0.43237305	-33.54	0	22/3/2018	22	3	2018	18:28:49	66529	0.9	18	28	49	0	0.059326172	3.4434082	-0.47192383	0.048583984	-0.83666992	3.3381348	0.33129883	0	0	0	0	0	0	0	0	0	0.96166992	0.038330078	0.51977539	-0.12768555	0.28710938	0.10473633	0	44330	0	0	0
290	291	291	Category G	-0.45581055	-0.15576172	-0.58789063	0.24462891	0.18383789	0.42016602	-33.78	0	22/3/2018	22	3	2018	18:28:50	66530	0	18	28	50	0	0.059326172	3.4434082	-0.47607422	0.050292969	-0.83764648	3.8696289	0.32446289	0	0	0	0	0	0	0	0	0	0.96484375	0.03515625	0.47631836	0.020263672	-0.20605469	0.24975586	0	44330	0	0	0
291	292	292	Category G	-0.82788086	0.071777344	-0.80395508	0.24121094	0.14306641	0.42724609	-33.66	0	22/3/2018	22	3	2018	18:28:50	66530	0.1	18	28	50	0	0.059326172	3.4434082	-0.47607422	0.052246094	-0.83886719	4.9372559	0.35400391	0	0	0	0	0	0	0	0	0	0.96606445	0.033935547	0.40600586	-0.3515625	0.019287109	0.034912109	0	44330	0	0	0
292	293	293	Category G	-0.53979492	0.25195313	-0.77978516	0.21557617	0.17700195	0.4362793	-33.66	0	22/3/2018	22	3	2018	18:28:50	66530	0.2	18	28	50	0	0.059326172	3.4434082	-0.47412109	0.051513672	-0.83837891	4.1450195	0.21875	0	0	0	0	0	0	0	0	0	0.96459961	0.035400391	0.32446289	-0.065429688	0.20019531	0.05859375	0	44330	0	0	0
293	294	294	Category G	-0.46777344	0.023925781	-0.68383789	0.18603516	0.18896484	0.44555664	-33.66	0	22/3/2018	22	3	2018	18:28:50	66530	0.3	18	28	50	0	0.059326172	3.4434082	-0.47802734	0.054443359	-0.83789063	0.66992188	0.15722656	0	0	0	0	0	0	0	0	0	0.96630859	0.033691406	0.19506836	0.010253906	-0.030517578	0.15405273	0	44330	0	0	0
294	295	295	Category G	-0.63598633	0.011962891	-0.99584961	0.15405273	0.18261719	0.45776367	-33.29	0	22/3/2018	22	3	2018	18:28:50	66530	0.4	18	28	50	0	0.059326172	3.4434082	-0.47705078	0.052001953	-0.83813477	4.2988281	0.22729492	0	0	0	0	0	0	0	0	0	0.96582031	0.034179688	0.35644531	-0.15869141	-0.040039063	-0.1574707	0	44330	0	0	0
295	296	296	Category G	-0.29980469	0.17993164	-0.87597656	0.18701172	0.21630859	0.43481445	-33.54	0	22/3/2018	22	3	2018	18:28:50	66530	0.5	18	28	50	0	0.059326172	3.4434082	-0.47241211	0.050048828	-0.8347168	3.8325195	0.2199707	0	0	0	0	0	0	0	0	0	0.96044922	0.039550781	0.34375	0.17260742	0.12963867	-0.041015625	0	44330	0	0	0
296	297	297	Category G	-0.80395508	0.023925781	-0.91186523	0.27441406	0.24609375	0.37451172	-33.66	0	22/3/2018	22	3	2018	18:28:50	66530	0.6	18	28	50	0	0.059326172	3.4434082	-0.46875	0.052978516	-0.83544922	4.2683105	0.34472656	0	0	0	0	0	0	0	0	0	0.95947266	0.040527344	0.44018555	-0.33496094	-0.029052734	-0.076171875	0	44330	0	0	0
297	298	298	Category G	-0.58789063	-0.14379883	-0.73193359	0.25439453	0.24829102	0.3840332	-33.78	0	22/3/2018	22	3	2018	18:28:50	66530	0.7	18	28	50	0	0.059326172	3.4434082	-0.4699707	0.052001953	-0.83691406	2.8305664	0.25146484	0	0	0	0	0	0	0	0	0	0.96142578	0.038574219	0.41870117	-0.11767578	-0.19580078	0.10498047	0	44330	0	0	0
298	299	299	Category G	-0.70776367	0.023925781	-0.85180664	0.27075195	0.24853516	0.37133789	-33.66	0	22/3/2018	22	3	2018	18:28:50	66530	0.8	18	28	50	0	0.059326172	3.4434082	-0.46655273	0.049560547	-0.83789063	2.6542969	0.24267578	0	0	0	0	0	0	0	0	0	0.96020508	0.039794922	0.28051758	-0.2409668	-0.025634766	-0.013671875	0	44330	0	0	0
299	300	300	Category G	-0.57592773	-0.035888672	-0.57592773	0.27612305	0.24438477	0.37768555	-33.54	0	22/3/2018	22	3	2018	18:28:50	66530	0.9	18	28	50	0	0.059326172	3.4434082	-0.46289063	0.051025391	-0.83813477	3.8850098	0.29858398	0	0	0	0	0	0	0	0	0	0.95898438	0.041015625	0.46240234	-0.11279297	-0.086914063	0.26220703	0	44330	0	0	0
300	301	301	Category G	-0.76782227	0.035888672	-0.92382813	0.2512207	0.19848633	0.41259766	-33.54	0	22/3/2018	22	3	2018	18:28:51	66531	0	18	28	51	0	0.059326172	3.4434082	-0.45996094	0.053710938	-0.84008789	4.072998	0.31933594	0	0	0	0	0	0	0	0	0	0.95922852	0.040771484	0.40917969	-0.30761719	-0.017822266	-0.083496094	0	44330	0	0	0
301	302	302	Category G	-0.38378906	0.10791016	-0.76782227	0.2019043	0.203125	0.43188477	-33.29	0	22/3/2018	22	3	2018	18:28:51	66531	0.1	18	28	51	0	0.059326172	3.4434082	-0.46557617	0.053466797	-0.84448242	9.8693848	0.12475586	0	0	0	0	0	0	0	0	0	0.96582031	0.034179688	0.21289063	0.081787109	0.054199219	0.076660156	0	44330	0	0	0
302	303	303	Category G	-0.7199707	0.11987305	-1.0439453	0.17700195	0.20483398	0.44311523	-33.54	0	22/3/2018	22	3	2018	18:28:51	66531	0.2	18	28	51	0	0.059326172	3.4434082	-0.453125	0.054443359	-0.84057617	11.907959	0.34130859	0	0	0	0	0	0	0	0	0	0.95654297	0.043457031	0.53491211	-0.26660156	0.065185547	-0.203125	0	44330	0	0	0
303	304	304	Category G	-0.011962891	0.059814453	-0.7199707	0.20654297	0.23388672	0.41772461	-33.66	0	22/3/2018	22	3	2018	18:28:51	66531	0.3	18	28	51	0	0.059326172	3.4434082	-0.45483398	0.053710938	-0.84082031	9.3132324	0.45898438	0	0	0	0	0	0	0	0	0	0.95751953	0.042480469	0.56982422	0.44287109	0.005859375	0.12084961	0	44330	0	0	0
304	305	305	Category G	-0.80395508	0.023925781	-1.079834	0.25927734	0.2265625	0.39477539	-33.78	0	22/3/2018	22	3	2018	18:28:51	66531	0.4	18	28	51	0	0.059326172	3.4434082	-0.45727539	0.055664063	-0.84228516	8.6069336	0.42114258	0	0	0	0	0	0	0	0	0	0.95996094	0.040039063	0.61572266	-0.34643555	-0.031738281	-0.23730469	0	44330	0	0	0
305	306	306	Category G	-0.35986328	-0.059814453	-0.76782227	0.17602539	0.22241211	0.43359375	-33.78	0	22/3/2018	22	3	2018	18:28:51	66531	0.5	18	28	51	0	0.059326172	3.4434082	-0.45800781	0.058105469	-0.84301758	4.9455566	0.17089844	0	0	0	0	0	0	0	0	0	0.96118164	0.038818359	0.29125977	0.098144531	-0.11791992	0.075195313	0	44330	0	0	0
306	307	307	Category G	-0.47998047	0.059814453	-0.89990234	0.18334961	0.2421875	0.4284668	-33.66	0	22/3/2018	22	3	2018	18:28:51	66531	0.6	18	28	51	0	0.059326172	3.4434082	-0.46240234	0.056884766	-0.84155273	3.1049805	0.060791016	0	0	0	0	0	0	0	0	0	0.96191406	0.038085938	0.078125	-0.017333984	0.002685547	-0.058105469	0	44330	0	0	0
307	308	308	Category G	-0.6237793	0.095947266	-0.86376953	0.16186523	0.24414063	0.43310547	-33.54	0	22/3/2018	22	3	2018	18:28:51	66531	0.7	18	28	51	0	0.059326172	3.4434082	-0.46679688	0.057373047	-0.84155273	2.9321289	0.1628418	0	0	0	0	0	0	0	0	0	0.96411133	0.035888672	0.21728516	-0.15673828	0.038330078	-0.021972656	0	44330	0	0	0
308	309	309	Category G	-0.37182617	-0.059814453	-0.86376953	0.12158203	0.23583984	0.44775391	-33.42	0	22/3/2018	22	3	2018	18:28:51	66531	0.8	18	28	51	0	0.059326172	3.4434082	-0.47192383	0.061523438	-0.84082031	2.8349609	0.15917969	0	0	0	0	0	0	0	0	0	0.96630859	0.033691406	0.24462891	0.10009766	-0.12133789	-0.022705078	0	44330	0	0	0
309	310	310	Category G	-0.43188477	0	-0.85180664	0.15527344	0.22875977	0.44140625	-33.54	0	22/3/2018	22	3	2018	18:28:51	66531	0.9	18	28	51	0	0.059326172	3.4434082	-0.47680664	0.060302734	-0.83886719	3.5695801	0.076171875	0	0	0	0	0	0	0	0	0	0.96679688	0.033203125	0.11816406	0.044921875	-0.060302734	-0.012695313	0	44330	0	0	0
310	311	311	Category G	-0.39599609	0	-0.83984375	0.13623047	0.23291016	0.44775391	-33.54	0	22/3/2018	22	3	2018	18:28:52	66532	0	18	28	52	0	0.059326172	3.4434082	-0.48681641	0.060791016	-0.83837891	3.0302734	0.109375	0	0	0	0	0	0	0	0	0	0.97143555	0.028564453	0.15307617	0.090820313	-0.060791016	-0.001220703	0	44330	0	0	0
311	312	312	Category G	-0.76782227	-0.011962891	-0.98388672	0.14038086	0.22924805	0.44580078	-33.42	0	22/3/2018	22	3	2018	18:28:52	66532	0.1	18	28	52	0	0.059326172	3.4434082	-0.48925781	0.063964844	-0.83544922	2.2834473	0.32421875	0	0	0	0	0	0	0	0	0	0.97021484	0.029785156	0.50244141	-0.27832031	-0.075927734	-0.14819336	0	44330	0	0	0
312	313	313	Category G	-0.14379883	0.083984375	-0.81591797	0.15722656	0.23681641	0.44165039	-33.29	0	22/3/2018	22	3	2018	18:28:52	66532	0.2	18	28	52	0	0.059326172	3.4434082	-0.49145508	0.064697266	-0.83300781	0.44482422	0.34863281	0	0	0	0	0	0	0	0	0	0.96948242	0.030517578	0.3840332	0.34765625	0.019042969	0.017089844	0	44330	0	0	0
313	314	314	Category G	-0.37182617	0.14379883	-0.82788086	0.25219727	0.23803711	0.3918457	-33.42	0	22/3/2018	22	3	2018	18:28:52	66532	0.3	18	28	52	0	0.059326172	3.4434082	-0.49365234	0.063964844	-0.83154297	1.7231445	0.14550781	0	0	0	0	0	0	0	0	0	0.96899414	0.031005859	0.20507813	0.12182617	0.079589844	0.003662109	0	44330	0	0	0
314	315	315	Category G	-0.49194336	-0.047851563	-0.98388672	0.18701172	0.20922852	0.43847656	-33.54	0	22/3/2018	22	3	2018	18:28:52	66532	0.4	18	28	52	0	0.059326172	3.4434082	-0.49121094	0.063720703	-0.83056641	0.76123047	0.18945313	0	0	0	0	0	0	0	0	0	0.96704102	0.032958984	0.26538086	-0.000488281	-0.11157227	-0.15307617	0	44330	0	0	0
315	316	316	Category G	-0.6237793	-0.10791016	-0.99584961	0.12719727	0.20996094	0.45800781	-33.66	0	22/3/2018	22	3	2018	18:28:52	66532	0.5	18	28	52	0	0.059326172	3.4434082	-0.4909668	0.063476563	-0.82910156	5.9677734	0.27319336	0	0	0	0	0	0	0	0	0	0.96582031	0.034179688	0.47070313	-0.13256836	-0.17138672	-0.16650391	0	44330	0	0	0
316	317	317	Category G	0.011962891	0.083984375	-0.75585938	0.18261719	0.24365234	0.42651367	-33.66	0	22/3/2018	22	3	2018	18:28:52	66532	0.6	18	28	52	0	0.059326172	3.4434082	-0.4921875	0.0625	-0.82983398	10.214844	0.51000977	0	0	0	0	0	0	0	0	0	0.96679688	0.033203125	0.59985352	0.50415039	0.021240234	0.073974609	0	44330	0	0	0
317	318	318	Category G	-0.52783203	-0.071777344	-0.85180664	0.25585938	0.22753906	0.39135742	-33.42	0	22/3/2018	22	3	2018	18:28:52	66532	0.7	18	28	52	0	0.059326172	3.4434082	-0.49365234	0.061279297	-0.8293457	13.281494	0.13916016	0	0	0	0	0	0	0	0	0	0.96704102	0.032958984	0.18969727	-0.033935547	-0.13305664	-0.022216797	0	44330	0	0	0
318	319	319	Category G	0.083984375	0.059814453	-0.29980469	0.21826172	0.2121582	0.42504883	-33.42	0	22/3/2018	22	3	2018	18:28:52	66532	0.8	18	28	52	0	0.059570313	3.5126953	-0.49536133	0.059570313	-0.82885742	13.672363	0.78466797	0	0	0	0	0	0	0	0	0	0.9675293	0.032470703	1.1083984	0.5793457	0	0.52905273	0	44330	0	0	0
319	320	320	Category G	-0.34790039	0.11987305	-0.83984375	0.20703125	0.16967773	0.44287109	-33.17	0	22/3/2018	22	3	2018	18:28:52	66532	0.9	18	28	52	0	0.059570313	3.5126953	-0.49609375	0.058105469	-0.82958984	14.281494	0.16088867	0	0	0	0	0	0	0	0	0	0.96850586	0.031494141	0.21972656	0.14819336	0.061523438	-0.010009766	0	44330	0	0	0
320	321	321	Category G	-0.57592773	0.15576172	-0.86376953	0.17553711	0.19555664	0.44287109	-33.42	0	22/3/2018	22	3	2018	18:28:53	66533	0	18	28	53	0	0.059570313	3.5126953	-0.50268555	0.056396484	-0.82885742	12.515137	0.12792969	0	0	0	0	0	0	0	0	0	0.97094727	0.029052734	0.20703125	-0.072998047	0.099121094	-0.034667969	0	44330	0	0	0
321	322	322	Category G	-0.39599609	0.13183594	-0.94799805	0.13183594	0.19580078	0.45581055	-33.29	0	22/3/2018	22	3	2018	18:28:53	66533	0.1	18	28	53	0	0.059570313	3.5126953	-0.50292969	0.055419922	-0.82739258	5.5952148	0.17822266	0	0	0	0	0	0	0	0	0	0.9699707	0.030029297	0.30371094	0.10693359	0.076171875	-0.12036133	0	44330	0	0	0
322	323	323	Category G	-0.34790039	0.023925781	-0.83984375	0.14306641	0.20092773	0.45703125	-33.17	0	22/3/2018	22	3	2018	18:28:53	66533	0.2	18	28	53	0	0.059570313	3.5126953	-0.50366211	0.056152344	-0.82543945	1.1247559	0.15991211	0	0	0	0	0	0	0	0	0	0.96875	0.03125	0.20239258	0.15576172	-0.032226563	-0.014160156	0	44330	0	0	0
323	324	324	Category G	-0.39599609	0.10791016	-0.86376953	0.1328125	0.19799805	0.46313477	-33.54	0	22/3/2018	22	3	2018	18:28:53	66533	0.3	18	28	53	0	0.059570313	3.5126953	-0.50439453	0.054931641	-0.82348633	2.0566406	0.12695313	0	0	0	0	0	0	0	0	0	0.96728516	0.032714844	0.20141602	0.10839844	0.052734375	-0.040039063	0	44330	0	0	0
324	325	325	Category G	-0.37182617	0.095947266	-0.85180664	0.13574219	0.1965332	0.45288086	-33.42	0	22/3/2018	22	3	2018	18:28:53	66533	0.4	18	28	53	0	0.059570313	3.5126953	-0.50048828	0.053955078	-0.8215332	5.0927734	0.13867188	0	0	0	0	0	0	0	0	0	0.96362305	0.036376953	0.20092773	0.12866211	0.041748047	-0.030029297	0	44330	0	0	0
325	326	326	Category G	-0.37182617	0.095947266	-0.85180664	0.13183594	0.203125	0.45898438	-33.78	0	22/3/2018	22	3	2018	18:28:53	66533	0.5	18	28	53	0	0.059570313	3.5126953	-0.50488281	0.057373047	-0.82373047	10.886719	0.14135742	0	0	0	0	0	0	0	0	0	0.96777344	0.032226563	0.19946289	0.13305664	0.038330078	-0.027832031	0	44330	0	0	0
326	327	327	Category G	-0.38378906	0.11987305	-0.86376953	0.13452148	0.19702148	0.46166992	-33.91	0	22/3/2018	22	3	2018	18:28:53	66533	0.6	18	28	53	0	0.059570313	3.5126953	-0.50097656	0.058837891	-0.8215332	17.418213	0.13867188	0	0	0	0	0	0	0	0	0	0.96411133	0.035888672	0.22045898	0.1171875	0.060791016	-0.041992188	0	44330	0	0	0
327	328	328	Category G	-0.39599609	0.095947266	-0.86376953	0.13623047	0.19189453	0.45678711	-34.03	0	22/3/2018	22	3	2018	18:28:53	66533	0.7	18	28	53	0	0.059570313	3.5126953	-0.50537109	0.058105469	-0.82348633	22.220215	0.12231445	0	0	0	0	0	0	0	0	0	0.96801758	0.031982422	0.18725586	0.109375	0.037597656	-0.040039063	0	44330	0	0	0
328	329	329	Category G	-0.73193359	0.20385742	-0.95996094	0.13500977	0.19506836	0.46166992	-33.91	0	22/3/2018	22	3	2018	18:28:53	66533	0.8	18	28	53	0	0.059570313	3.5126953	-0.50512695	0.059326172	-0.82470703	21.353027	0.30078125	0	0	0	0	0	0	0	0	0	0.96899414	0.031005859	0.50610352	-0.2265625	0.14428711	-0.13500977	0	44330	0	0	0
329	330	330	Category G	-0.45581055	0.15576172	-0.75585938	0.13012695	0.18579102	0.46533203	-33.42	0	22/3/2018	22	3	2018	18:28:53	66533	0.9	18	28	53	0	0.059570313	3.5126953	-0.50292969	0.058349609	-0.82324219	21.383057	0.12744141	0	0	0	0	0	0	0	0	0	0.96655273	0.033447266	0.21191406	0.047119141	0.097167969	0.067382813	0	44330	0	0	0
330	331	331	Category G	-0.21582031	0.15576172	-0.83984375	0.20825195	0.15087891	0.44921875	-33.42	0	22/3/2018	22	3	2018	18:28:54	66534	0	18	28	54	0	0.059570313	3.5126953	-0.50268555	0.054199219	-0.82421875	20.427734	0.3046875	0	0	0	0	0	0	0	0	0	0.96704102	0.032958984	0.40405273	0.28686523	0.10131836	-0.015380859	0	44330	0	0	0
331	332	332	Category G	-0.43188477	0.011962891	-0.86376953	0.14135742	0.12329102	0.47509766	-33.42	0	22/3/2018	22	3	2018	18:28:54	66534	0.1	18	28	54	0	0.059570313	3.5126953	-0.50415039	0.055908203	-0.82739258	18.405762	0.092041016	0	0	0	0	0	0	0	0	0	0.97045898	0.029541016	0.15258789	0.072265625	-0.043945313	-0.036132813	0	44330	0	0	0
332	333	333	Category G	-0.40795898	0.2277832	-0.89990234	0.077880859	0.14575195	0.48608398	-33.66	0	22/3/2018	22	3	2018	18:28:54	66534	0.2	18	28	54	0	0.059570313	3.5126953	-0.50073242	0.055419922	-0.82763672	15.515869	0.20849609	0	0	0	0	0	0	0	0	0	0.96875	0.03125	0.3371582	0.092773438	0.17211914	-0.072021484	0	44330	0	0	0
333	334	334	Category G	-0.49194336	0.083984375	-0.86376953	0.047363281	0.15161133	0.48583984	-34.03	0	22/3/2018	22	3	2018	18:28:54	66534	0.3	18	28	54	0	0.059570313	3.5126953	-0.50341797	0.052978516	-0.83032227	7.390625	0.046630859	0	0	0	0	0	0	0	0	0	0.97265625	0.02734375	0.075683594	0.011474609	0.030761719	-0.033203125	0	44330	0	0	0
334	335	335	Category G	-0.35986328	0.095947266	-0.82788086	0.064697266	0.15429688	0.48828125	-33.66	0	22/3/2018	22	3	2018	18:28:54	66534	0.4	18	28	54	0	0.059570313	3.5126953	-0.50366211	0.051269531	-0.83032227	6.6147461	0.15063477	0	0	0	0	0	0	0	0	0	0.97265625	0.02734375	0.19116211	0.14379883	0.044433594	0.002441406	0	44330	0	0	0
335	336	336	Category G	-0.10791016	0.16796875	-0.75585938	0.10400391	0.15429688	0.47802734	-33.54	0	22/3/2018	22	3	2018	18:28:54	66534	0.5	18	28	54	0	0.059570313	3.5126953	-0.50463867	0.052978516	-0.82519531	8.342041	0.41870117	0	0	0	0	0	0	0	0	0	0.96875	0.03125	0.58105469	0.39672852	0.11474609	0.069335938	0	44330	0	0	0
336	337	337	Category G	-0.37182617	0.083984375	-0.87597656	0.14135742	0.16699219	0.46826172	-33.42	0	22/3/2018	22	3	2018	18:28:54	66534	0.6	18	28	54	0	0.059570313	3.5126953	-0.51049805	0.050292969	-0.82348633	5.0952148	0.15209961	0	0	0	0	0	0	0	0	0	0.97021484	0.029785156	0.22460938	0.13867188	0.033447266	-0.052246094	0	44330	0	0	0
337	338	338	Category G	-0.37182617	-0.095947266	-0.87597656	0.088623047	0.16894531	0.47216797	-33.29	0	22/3/2018	22	3	2018	18:28:54	66534	0.7	18	28	54	0	0.059570313	3.5126953	-0.50830078	0.050537109	-0.82177734	1.5090332	0.20751953	0	0	0	0	0	0	0	0	0	0.96777344	0.032226563	0.33740234	0.13647461	-0.14648438	-0.053955078	0	44330	0	0	0
338	339	339	Category G	-0.37182617	0.035888672	-0.81591797	0.11352539	0.20141602	0.46557617	-33.42	0	22/3/2018	22	3	2018	18:28:54	66534	0.8	18	28	54	0	0.059570313	3.5126953	-0.50756836	0.054931641	-0.82299805	0.92480469	0.13720703	0	0	0	0	0	0	0	0	0	0.96850586	0.031494141	0.16210938	0.13574219	-0.019042969	0.007080078	0	44330	0	0	0
339	340	340	Category G	-0.56396484	0.16796875	-0.98388672	0.1027832	0.21142578	0.46142578	-33.17	0	22/3/2018	22	3	2018	18:28:54	66534	0.9	18	28	54	0	0.059570313	3.5126953	-0.50488281	0.055664063	-0.82397461	1.0947266	0.20385742	0	0	0	0	0	0	0	0	0	0.96801758	0.031982422	0.33081055	-0.058837891	0.11206055	-0.15966797	0	44330	0	0	0
340	341	341	Category G	-0.65991211	0.047851563	-1.0197754	0.083984375	0.20410156	0.47167969	-33.05	0	22/3/2018	22	3	2018	18:28:55	66535	0	18	28	55	0	0.059570313	3.5126953	-0.50219727	0.056640625	-0.82495117	0.32250977	0.25048828	0	0	0	0	0	0	0	0	0	0.9675293	0.032470703	0.36108398	-0.1574707	-0.008789063	-0.19458008	0	44330	0	0	0
341	342	342	Category G	0.011962891	0.11987305	-0.58789063	0.16015625	0.20336914	0.45239258	-33.05	0	22/3/2018	22	3	2018	18:28:55	66535	0.1	18	28	55	0	0.059570313	3.5126953	-0.50292969	0.055419922	-0.82397461	2.0053711	0.5703125	0	0	0	0	0	0	0	0	0	0.96704102	0.032958984	0.81542969	0.51489258	0.064208984	0.23608398	0	44330	0	0	0
342	343	343	Category G	-0.58789063	0	-0.83984375	0.21044922	0.20996094	0.42895508	-33.05	0	22/3/2018	22	3	2018	18:28:55	66535	0.2	18	28	55	0	0.059570313	3.5126953	-0.50439453	0.0546875	-0.82446289	3.1765137	0.10083008	0	0	0	0	0	0	0	0	0	0.96801758	0.031982422	0.15332031	-0.083251953	-0.0546875	-0.015136719	0	44330	0	0	0
343	344	344	Category G	-0.56396484	0.17993164	-0.91186523	0.17797852	0.19628906	0.44287109	-33.05	0	22/3/2018	22	3	2018	18:28:55	66535	0.3	18	28	55	0	0.059570313	3.5126953	-0.50561523	0.052246094	-0.82104492	0.45092773	0.16699219	0	0	0	0	0	0	0	0	0	0.96582031	0.034179688	0.27636719	-0.058105469	0.12744141	-0.090576172	0	44330	0	0	0
344	345	345	Category G	-0.52783203	0.19189453	-0.87597656	0.16699219	0.21264648	0.44482422	-33.05	0	22/3/2018	22	3	2018	18:28:55	66535	0.4	18	28	55	0	0.059570313	3.5126953	-0.51538086	0.053222656	-0.82177734	0.23095703	0.14916992	0	0	0	0	0	0	0	0	0	0.97143555	0.028564453	0.20483398	-0.012207031	0.13842773	-0.053955078	0	44330	0	0	0
345	346	346	Category G	-0.52783203	0.011962891	-0.87597656	0.14306641	0.20019531	0.45898438	-32.93	0	22/3/2018	22	3	2018	18:28:55	66535	0.5	18	28	55	0	0.059570313	3.5126953	-0.51074219	0.052978516	-0.81860352	1.8339844	0.072509766	0	0	0	0	0	0	0	0	0	0.96630859	0.033691406	0.11547852	-0.016845703	-0.041015625	-0.057128906	0	44330	0	0	0
346	347	347	Category G	-0.81591797	0	-0.91186523	0.11694336	0.18847656	0.46728516	-33.17	0	22/3/2018	22	3	2018	18:28:55	66535	0.6	18	28	55	0	0.059570313	3.5126953	-0.51342773	0.052978516	-0.81982422	5.2897949	0.3203125	0	0	0	0	0	0	0	0	0	0.96875	0.03125	0.44750977	-0.30224609	-0.052978516	-0.091796875	0	44330	0	0	0
347	348	348	Category G	-0.93579102	0.3359375	-0.81591797	0.19555664	0.20239258	0.43359375	-33.29	0	22/3/2018	22	3	2018	18:28:55	66535	0.7	18	28	55	0	0.059570313	3.5126953	-0.51391602	0.053466797	-0.81835938	7.3884277	0.50732422	0	0	0	0	0	0	0	0	0	0.96777344	0.032226563	0.70654297	-0.42163086	0.28222656	0.002441406	0	44330	0	0	0
348	349	349	Category G	-0.63598633	-0.059814453	-0.65991211	0.27856445	0.20703125	0.39257813	-33.42	0	22/3/2018	22	3	2018	18:28:55	66535	0.8	18	28	55	0	0.059570313	3.5126953	-0.51269531	0.052490234	-0.81689453	9.7409668	0.22900391	0	0	0	0	0	0	0	0	0	0.96582031	0.034179688	0.39257813	-0.12304688	-0.11230469	0.15698242	0	44330	0	0	0
349	350	350	Category G	-0.75585938	0.095947266	-0.70776367	0.24169922	0.20800781	0.41357422	-33.42	0	22/3/2018	22	3	2018	18:28:55	66535	0.9	18	28	55	0	0.059570313	3.5126953	-0.51586914	0.052978516	-0.81469727	10.852783	0.26586914	0	0	0	0	0	0	0	0	0	0.96582031	0.034179688	0.3894043	-0.23974609	0.042724609	0.10693359	0	44330	0	0	0
350	351	351	Category G	-0.74389648	0.10791016	-0.85180664	0.25585938	0.19580078	0.40576172	-33.17	0	22/3/2018	22	3	2018	18:28:56	66536	0	18	28	56	0	0.059570313	3.5126953	-0.51513672	0.053710938	-0.81176758	10.834229	0.23803711	0	0	0	0	0	0	0	0	0	0.96289063	0.037109375	0.32250977	-0.22851563	0.053955078	-0.039794922	0	44330	0	0	0
351	352	352	Category G	-0.59985352	0	-0.77978516	0.18334961	0.18408203	0.44360352	-32.93	0	22/3/2018	22	3	2018	18:28:56	66536	0.1	18	28	56	0	0.059570313	3.5126953	-0.52124023	0.054199219	-0.81445313	8.3710938	0.10131836	0	0	0	0	0	0	0	0	0	0.96875	0.03125	0.16748047	-0.078369141	-0.054199219	0.034667969	0	44330	0	0	0
352	353	353	Category G	-0.69580078	0.047851563	-0.79199219	0.17382813	0.19213867	0.44946289	-32.56	0	22/3/2018	22	3	2018	18:28:56	66536	0.2	18	28	56	0	0.059570313	3.5126953	-0.51855469	0.052978516	-0.81176758	6.3237305	0.17822266	0	0	0	0	0	0	0	0	0	0.96484375	0.03515625	0.2019043	-0.17700195	-0.005126953	0.019775391	0	44330	0	0	0
353	354	354	Category G	-0.3359375	0.011962891	-0.75585938	0.18481445	0.1940918	0.44287109	-32.68	0	22/3/2018	22	3	2018	18:28:56	66536	0.3	18	28	56	0	0.059570313	3.5126953	-0.51977539	0.055419922	-0.80859375	5.2880859	0.19628906	0	0	0	0	0	0	0	0	0	0.96289063	0.037109375	0.28027344	0.18383789	-0.043457031	0.052734375	0	44330	0	0	0
354	355	355	Category G	-0.61181641	0.023925781	-0.80395508	0.18310547	0.20239258	0.44580078	-32.8	0	22/3/2018	22	3	2018	18:28:56	66536	0.4	18	28	56	0	0.059570313	3.5126953	-0.52172852	0.053222656	-0.8059082	3.8491211	0.094482422	0	0	0	0	0	0	0	0	0	0.96166992	0.038330078	0.12133789	-0.08984375	-0.029296875	0.001953125	0	44330	0	0	0
355	356	356	Category G	-0.58789063	0.071777344	-0.82788086	0.1887207	0.20654297	0.43066406	-33.29	0	22/3/2018	22	3	2018	18:28:56	66536	0.5	18	28	56	0	0.059570313	3.5126953	-0.52099609	0.053955078	-0.80249023	0.067138672	0.073486328	0	0	0	0	0	0	0	0	0	0.95849609	0.041503906	0.10961914	-0.066650391	0.017578125	-0.025146484	0	44330	0	0	0
356	357	357	Category G	-0.49194336	0.035888672	-0.75585938	0.18530273	0.20678711	0.43066406	-33.78	0	22/3/2018	22	3	2018	18:28:56	66536	0.6	18	28	56	0	0.059570313	3.4869141	-0.51733398	0.054199219	-0.79980469	4.5273438	0.053955078	0	0	0	0	0	0	0	0	0	0.95410156	0.045898438	0.087890625	0.025390625	-0.018310547	0.043945313	0	44330	0	0	0
357	358	358	Category G	-0.65991211	0.023925781	-0.86376953	0.18066406	0.19628906	0.44702148	-33.54	0	22/3/2018	22	3	2018	18:28:56	66536	0.7	18	28	56	0	0.059570313	3.4869141	-0.53076172	0.052978516	-0.80126953	3.7666016	0.14599609	0	0	0	0	0	0	0	0	0	0.96264648	0.037353516	0.22021484	-0.12890625	-0.029052734	-0.062255859	0	44330	0	0	0
358	359	359	Category G	-0.49194336	-0.023925781	-0.89990234	0.17724609	0.20605469	0.44580078	-33.42	0	22/3/2018	22	3	2018	18:28:56	66536	0.8	18	28	56	0	0.059570313	3.4869141	-0.52954102	0.055664063	-0.80200195	2.590332	0.1315918	0	0	0	0	0	0	0	0	0	0.96264648	0.037353516	0.21508789	0.037597656	-0.079589844	-0.09765625	0	44330	0	0	0
359	360	360	Category G	-0.92382813	0.047851563	-0.64794922	0.17480469	0.18798828	0.44921875	-32.68	0	22/3/2018	22	3	2018	18:28:56	66536	0.9	18	28	56	0	0.059570313	3.4869141	-0.53442383	0.0546875	-0.80737305	3.8254395	0.4206543	0	0	0	0	0	0	0	0	0	0.96972656	0.030273438	0.55566406	-0.38916016	-0.006835938	0.15942383	0	44330	0	0	0
360	361	361	Category G	-0.52783203	-0.071777344	-0.77978516	0.23730469	0.21166992	0.41357422	-32.31	0	22/3/2018	22	3	2018	18:28:57	66537	0	18	28	57	0	0.059570313	3.4869141	-0.53564453	0.052978516	-0.80664063	2.895752	0.12792969	0	0	0	0	0	0	0	0	0	0.9699707	0.030029297	0.15966797	0.0078125	-0.12475586	0.026855469	0	44330	0	0	0
361	362	362	Category G	-0.61181641	0	-0.74389648	0.22705078	0.20092773	0.42333984	-32.68	0	22/3/2018	22	3	2018	18:28:57	66537	0.1	18	28	57	0	0.059570313	3.4869141	-0.53662109	0.051025391	-0.80639648	1.090332	0.11035156	0	0	0	0	0	0	0	0	0	0.9699707	0.030029297	0.18896484	-0.074951172	-0.051025391	0.0625	0	44330	0	0	0
362	363	363	Category G	-0.55175781	0.059814453	-0.61181641	0.23657227	0.2109375	0.41552734	-32.92	0	22/3/2018	22	3	2018	18:28:57	66537	0.2	18	28	57	0	0.059570313	3.4869141	-0.53881836	0.051025391	-0.80615234	0.71606445	0.19482422	0	0	0	0	0	0	0	0	0	0.97094727	0.029052734	0.21582031	-0.012695313	0.008544922	0.19433594	0	44330	0	0	0
363	364	364	Category G	-0.38378906	-0.059814453	-0.671875	0.21777344	0.19165039	0.4296875	-33.29	0	22/3/2018	22	3	2018	18:28:57	66537	0.3	18	28	57	0	0.059570313	3.4869141	-0.53833008	0.051269531	-0.80639648	0.010253906	0.2331543	0	0	0	0	0	0	0	0	0	0.97094727	0.029052734	0.40039063	0.15454102	-0.11108398	0.13452148	0	44330	0	0	0
364	365	365	Category G	-0.56396484	0.21582031	-0.85180664	0.22607422	0.1965332	0.42700195	-33.42	0	22/3/2018	22	3	2018	18:28:57	66537	0.4	18	28	57	0	0.059570313	3.4869141	-0.54199219	0.049072266	-0.80786133	0.29638672	0.17358398	0	0	0	0	0	0	0	0	0	0.97412109	0.025878906	0.23217773	-0.021728516	0.16650391	-0.043701172	0	44330	0	0	0
365	366	366	Category G	-0.61181641	0.011962891	-0.87597656	0.15185547	0.1862793	0.46166992	-33.17	0	22/3/2018	22	3	2018	18:28:57	66537	0.5	18	28	57	0	0.059570313	3.4869141	-0.54541016	0.049560547	-0.80737305	1.3012695	0.10229492	0	0	0	0	0	0	0	0	0	0.97583008	0.024169922	0.17236328	-0.066162109	-0.037597656	-0.068359375	0	44330	0	0	0
366	367	367	Category G	-0.79199219	-0.035888672	-0.92382813	0.16577148	0.19213867	0.44750977	-32.93	0	22/3/2018	22	3	2018	18:28:57	66537	0.6	18	28	57	0	0.059570313	3.4869141	-0.54882813	0.049072266	-0.80712891	2.237793	0.28271484	0	0	0	0	0	0	0	0	0	0.97729492	0.022705078	0.44458008	-0.24291992	-0.084960938	-0.11645508	0	44330	0	0	0
367	368	368	Category G	-0.2277832	0.071777344	-0.69580078	0.20361328	0.21972656	0.43017578	-32.93	0	22/3/2018	22	3	2018	18:28:57	66537	0.7	18	28	57	0	0.059570313	3.4869141	-0.55004883	0.045410156	-0.80444336	3.8640137	0.34106445	0	0	0	0	0	0	0	0	0	0.97558594	0.024414063	0.45703125	0.32226563	0.026123047	0.10864258	0	44330	0	0	0
368	369	369	Category G	-0.68383789	-0.13183594	-0.75585938	0.23510742	0.22192383	0.41015625	-32.8	0	22/3/2018	22	3	2018	18:28:57	66537	0.8	18	28	57	0	0.059570313	3.4869141	-0.55078125	0.047607422	-0.80126953	6.203125	0.2277832	0	0	0	0	0	0	0	0	0	0.97363281	0.026367188	0.35766602	-0.1328125	-0.17944336	0.045410156	0	44330	0	0	0
369	370	370	Category G	-0.57592773	0	-0.80395508	0.20898438	0.2277832	0.41943359	-33.05	0	22/3/2018	22	3	2018	18:28:57	66537	0.9	18	28	57	0	0.059570313	3.4869141	-0.5480957	0.046875	-0.796875	6.6669922	0.054931641	0	0	0	0	0	0	0	0	0	0.96850586	0.031494141	0.081298828	-0.027587891	-0.046875	-0.006835938	0	44330	0	0	0
370	371	371	Category G	-0.56396484	-0.011962891	-0.85180664	0.18847656	0.22070313	0.42675781	-33.17	0	22/3/2018	22	3	2018	18:28:58	66538	0	18	28	58	0	0.059570313	3.4869141	-0.55200195	0.043945313	-0.79785156	9.0893555	0.078613281	0	0	0	0	0	0	0	0	0	0.97119141	0.028808594	0.12158203	-0.01171875	-0.055908203	-0.053710938	0	44330	0	0	0
371	372	372	Category G	-0.55175781	0.023925781	-0.81591797	0.17358398	0.2121582	0.4362793	-33.54	0	22/3/2018	22	3	2018	18:28:58	66538	0.1	18	28	58	0	0.059570313	3.4869141	-0.55932617	0.042480469	-0.79516602	8.763916	0.028808594	0	0	0	0	0	0	0	0	0	0.97314453	0.026855469	0.046875	0.007568359	-0.018554688	-0.020507813	0	44330	0	0	0
372	373	373	Category G	-0.76782227	0.059814453	-1.0078125	0.20263672	0.22729492	0.42358398	-33.91	0	22/3/2018	22	3	2018	18:28:58	66538	0.2	18	28	58	0	0.059570313	3.4869141	-0.56225586	0.040527344	-0.79516602	6.125	0.29614258	0	0	0	0	0	0	0	0	0	0.97460938	0.025390625	0.43701172	-0.20532227	0.019042969	-0.21240234	0	44330	0	0	0
373	374	374	Category G	-0.49194336	-0.10791016	-0.68383789	0.25732422	0.22607422	0.39233398	-33.91	0	22/3/2018	22	3	2018	18:28:58	66538	0.3	18	28	58	0	0.059570313	3.4869141	-0.56054688	0.039306641	-0.79248047	2.7868652	0.19555664	0	0	0	0	0	0	0	0	0	0.97143555	0.028564453	0.32470703	0.068603516	-0.1472168	0.10864258	0	44330	0	0	0
374	375	375	Category G	-0.70776367	0.15576172	-0.57592773	0.26269531	0.2265625	0.39257813	-34.03	0	22/3/2018	22	3	2018	18:28:58	66538	0.4	18	28	58	0	0.059570313	3.4869141	-0.56152344	0.039550781	-0.7902832	0.59301758	0.28442383	0	0	0	0	0	0	0	0	0	0.97045898	0.029541016	0.47680664	-0.14599609	0.1159668	0.21435547	0	44330	0	0	0
375	376	376	Category G	-0.76782227	-0.035888672	-0.73193359	0.27368164	0.20678711	0.3894043	-33.66	0	22/3/2018	22	3	2018	18:28:58	66538	0.5	18	28	58	0	0.059570313	3.4869141	-0.5637207	0.039794922	-0.78808594	2.4077148	0.22460938	0	0	0	0	0	0	0	0	0	0.96972656	0.030273438	0.3359375	-0.20385742	-0.075683594	0.056152344	0	44330	0	0	0
376	377	377	Category G	-0.63598633	0.035888672	-0.77978516	0.23828125	0.17480469	0.42089844	-33.54	0	22/3/2018	22	3	2018	18:28:58	66538	0.6	18	28	58	0	0.059570313	3.4869141	-0.57250977	0.038574219	-0.78808594	3.0913086	0.063720703	0	0	0	0	0	0	0	0	0	0.97509766	0.024902344	0.074462891	-0.063232422	-0.002685547	0.008300781	0	44330	0	0	0
377	378	378	Category G	-0.51586914	0.21582031	-0.82788086	0.18847656	0.1862793	0.43676758	-33.54	0	22/3/2018	22	3	2018	18:28:58	66538	0.7	18	28	58	0	0.059570313	3.4869141	-0.57495117	0.037109375	-0.78735352	0.46533203	0.19213867	0	0	0	0	0	0	0	0	0	0.97583008	0.024169922	0.27807617	0.059082031	0.1784668	-0.040283203	0	44330	0	0	0
378	379	379	Category G	-0.49194336	0.071777344	-0.93579102	0.16088867	0.19604492	0.4543457	-33.29	0	22/3/2018	22	3	2018	18:28:58	66538	0.8	18	28	58	0	0.059570313	3.4869141	-0.57885742	0.038330078	-0.78540039	0.75561523	0.17675781	0	0	0	0	0	0	0	0	0	0.97631836	0.023681641	0.27050781	0.086914063	0.033203125	-0.15014648	0	44330	0	0	0
379	380	380	Category G	-0.35986328	0.047851563	-0.65991211	0.19995117	0.19799805	0.43359375	-33.29	0	22/3/2018	22	3	2018	18:28:58	66538	0.9	18	28	58	0	0.059570313	3.4869141	-0.58129883	0.038574219	-0.78417969	1.2033691	0.25415039	0	0	0	0	0	0	0	0	0	0.97680664	0.023193359	0.35473633	0.22143555	0.009033203	0.12426758	0	44330	0	0	0
380	381	381	Category G	-0.83984375	-0.059814453	-0.83984375	0.26635742	0.21166992	0.39819336	-33.29	0	22/3/2018	22	3	2018	18:28:59	66539	0	18	28	59	0	0.059570313	3.4869141	-0.57885742	0.037109375	-0.78149414	0.57788086	0.28417969	0	0	0	0	0	0	0	0	0	0.97338867	0.026611328	0.41601563	-0.26074219	-0.096923828	-0.058105469	0	44330	0	0	0
381	382	382	Category G	-0.49194336	0.047851563	-0.80395508	0.20874023	0.20874023	0.42797852	-33.42	0	22/3/2018	22	3	2018	18:28:59	66539	0.1	18	28	59	0	0.059570313	3.4869141	-0.57519531	0.037353516	-0.77832031	3.5566406	0.087890625	0	0	0	0	0	0	0	0	0	0.96850586	0.031494141	0.11938477	0.083251953	0.010253906	-0.025390625	0	44330	0	0	0
382	383	383	Category G	-0.82788086	-0.083984375	-0.76782227	0.21264648	0.20288086	0.4296875	-33.42	0	22/3/2018	22	3	2018	18:28:59	66539	0.2	18	28	59	0	0.059570313	3.4869141	-0.58349609	0.035644531	-0.78100586	3.9907227	0.2722168	0	0	0	0	0	0	0	0	0	0.97558594	0.024414063	0.37719727	-0.24414063	-0.11962891	0.013183594	0	44330	0	0	0
383	384	384	Category G	-0.79199219	0.14379883	-0.77978516	0.15576172	0.21801758	0.44799805	-33.66	0	22/3/2018	22	3	2018	18:28:59	66539	0.3	18	28	59	0	0.059570313	3.4869141	-0.58251953	0.035400391	-0.78100586	3.8276367	0.2355957	0	0	0	0	0	0	0	0	0	0.97485352	0.025146484	0.31884766	-0.20922852	0.1081543	0.001220703	0	44330	0	0	0
384	385	385	Category G	-0.41992188	0.011962891	-0.82788086	0.19824219	0.20849609	0.43457031	-33.54	0	22/3/2018	22	3	2018	18:28:59	66539	0.4	18	28	59	0	0.059570313	3.4869141	-0.58251953	0.033935547	-0.78027344	1.1916504	0.17089844	0	0	0	0	0	0	0	0	0	0.97436523	0.025634766	0.23217773	0.16259766	-0.021972656	-0.047363281	0	44330	0	0	0
385	386	386	Category G	-0.57592773	-0.059814453	-0.86376953	0.17504883	0.20605469	0.44482422	-33.05	0	22/3/2018	22	3	2018	18:28:59	66539	0.5	18	28	59	0	0.059570313	3.4869141	-0.58618164	0.032226563	-0.78222656	0.3527832	0.12329102	0	0	0	0	0	0	0	0	0	0.97802734	0.021972656	0.18359375	0.010253906	-0.092041016	-0.081298828	0	44330	0	0	0
386	387	387	Category G	-0.52783203	0.083984375	-0.77978516	0.19213867	0.22167969	0.43701172	-33.42	0	22/3/2018	22	3	2018	18:28:59	66539	0.6	18	28	59	0	0.059570313	3.4869141	-0.58520508	0.033691406	-0.78027344	0.51757813	0.076171875	0	0	0	0	0	0	0	0	0	0.97583008	0.024169922	0.1081543	0.057373047	0.050048828	0.000488281	0	44330	0	0	0
387	388	388	Category G	-0.51586914	0.023925781	-0.75585938	0.19799805	0.23461914	0.41748047	-33.29	0	22/3/2018	22	3	2018	18:28:59	66539	0.7	18	28	59	0	0.059570313	3.4869141	-0.57739258	0.031005859	-0.77758789	0.70239258	0.065673828	0	0	0	0	0	0	0	0	0	0.96899414	0.031005859	0.090576172	0.061523438	-0.007080078	0.021728516	0	44330	0	0	0
388	389	389	Category G	-0.63598633	-0.011962891	-0.68383789	0.20141602	0.22558594	0.4230957	-33.17	0	22/3/2018	22	3	2018	18:28:59	66539	0.8	18	28	59	0	0.059570313	3.4869141	-0.56982422	0.029052734	-0.77587891	1.2485352	0.12060547	0	0	0	0	0	0	0	0	0	0.96313477	0.036865234	0.19921875	-0.065917969	-0.041015625	0.092041016	0	44330	0	0	0
389	390	390	Category G	-0.37182617	0.059814453	-0.61181641	0.22680664	0.22070313	0.41870117	-33.42	0	22/3/2018	22	3	2018	18:28:59	66539	0.9	18	28	59	0	0.059570313	3.4869141	-0.57226563	0.032714844	-0.77709961	4.3696289	0.26123047	0	0	0	0	0	0	0	0	0	0.96557617	0.034423828	0.39257813	0.20043945	0.026855469	0.1652832	0	44330	0	0	0
390	391	391	Category G	-0.88793945	0.023925781	-1.0678711	0.20605469	0.21240234	0.42895508	-33.17	0	22/3/2018	22	3	2018	18:29:00	66540	0	18	29	0	0	0.059570313	3.4869141	-0.57055664	0.031738281	-0.77758789	3.0617676	0.42993164	0	0	0	0	0	0	0	0	0	0.96484375	0.03515625	0.61547852	-0.31713867	-0.0078125	-0.29003906	0	44330	0	0	0
391	392	392	Category G	-0.55175781	-0.10791016	-0.75585938	0.17944336	0.20556641	0.44140625	-33.17	0	22/3/2018	22	3	2018	18:29:00	66540	0.1	18	29	0	0	0.059570313	3.4869141	-0.57446289	0.029296875	-0.77880859	0.70825195	0.14111328	0	0	0	0	0	0	0	0	0	0.96826172	0.031738281	0.18334961	0.022705078	-0.13720703	0.022949219	0	44330	0	0	0
392	393	393	Category G	-0.23999023	0.27587891	-0.56396484	0.22998047	0.18041992	0.42773438	-33.29	0	22/3/2018	22	3	2018	18:29:00	66540	0.2	18	29	0	0	0.059570313	3.4869141	-0.5703125	0.029541016	-0.77734375	3.3649902	0.46386719	0	0	0	0	0	0	0	0	0	0.96459961	0.035400391	0.79003906	0.33032227	0.24609375	0.21337891	0	44330	0	0	0
393	394	394	Category G	-0.52783203	-0.023925781	-0.6237793	0.23706055	0.18139648	0.42480469	-33.42	0	22/3/2018	22	3	2018	18:29:00	66540	0.3	18	29	0	0	0.059570313	3.4869141	-0.56640625	0.029052734	-0.77563477	6.4404297	0.1652832	0	0	0	0	0	0	0	0	0	0.9609375	0.0390625	0.2434082	0.038574219	-0.052978516	0.15185547	0	44330	0	0	0
394	395	395	Category G	-0.43188477	0.011962891	-0.70776367	0.23608398	0.18237305	0.42114258	-33.66	0	22/3/2018	22	3	2018	18:29:00	66540	0.4	18	29	0	0	0.059814453	3.4675781	-0.57104492	0.030517578	-0.77270508	3.2880859	0.15478516	0	0	0	0	0	0	0	0	0	0.96118164	0.038818359	0.22290039	0.13916016	-0.018554688	0.064941406	0	44330	0	0	0
395	396	396	Category G	-0.32397461	-0.095947266	-0.77978516	0.18920898	0.19238281	0.44482422	-33.54	0	22/3/2018	22	3	2018	18:29:00	66540	0.5	18	29	0	0	0.059814453	3.4675781	-0.56982422	0.030029297	-0.77099609	0.77148438	0.27636719	0	0	0	0	0	0	0	0	0	0.95922852	0.040771484	0.38085938	0.24584961	-0.12597656	-0.008544922	0	44330	0	0	0
396	397	397	Category G	-1.0678711	-0.011962891	-0.87597656	0.15332031	0.21459961	0.44775391	-33.42	0	22/3/2018	22	3	2018	18:29:00	66540	0.6	18	29	0	0	0.059814453	3.4675781	-0.5690918	0.029052734	-0.77197266	0.30566406	0.51074219	0	0	0	0	0	0	0	0	0	0.95947266	0.040527344	0.64331055	-0.49853516	-0.041015625	-0.10375977	0	44330	0	0	0
397	398	398	Category G	-0.43188477	0.14379883	-0.89990234	0.095214844	0.20458984	0.46337891	-33.17	0	22/3/2018	22	3	2018	18:29:00	66540	0.7	18	29	0	0	0.059814453	3.4675781	-0.56860352	0.028808594	-0.77246094	2.1157227	0.21923828	0	0	0	0	0	0	0	0	0	0.9597168	0.040283203	0.37890625	0.13671875	0.11474609	-0.12719727	0	44330	0	0	0
398	399	399	Category G	-0.31176758	-0.011962891	-0.73193359	0.16577148	0.19311523	0.45336914	-32.68	0	22/3/2018	22	3	2018	18:29:00	66540	0.8	18	29	0	0	0.059814453	3.4675781	-0.57055664	0.028076172	-0.77270508	3.6206055	0.26489258	0	0	0	0	0	0	0	0	0	0.9609375	0.0390625	0.33984375	0.25878906	-0.040039063	0.040771484	0	44330	0	0	0
399	400	400	Category G	-0.44384766	-0.023925781	-0.79199219	0.19433594	0.17944336	0.44360352	-32.68	0	22/3/2018	22	3	2018	18:29:00	66540	0.9	18	29	0	0	0.059814453	3.4675781	-0.56665039	0.028564453	-0.77124023	5.0527344	0.13525391	0	0	0	0	0	0	0	0	0	0.95776367	0.042236328	0.19604492	0.12280273	-0.052490234	-0.020507813	0	44330	0	0	0
400	401	401	Category G	-0.64794922	0.011962891	-0.83984375	0.15625	0.19189453	0.45825195	-33.17	0	22/3/2018	22	3	2018	18:29:01	66541	0	18	29	1	0	0.059814453	3.4675781	-0.55712891	0.029296875	-0.77319336	3.7944336	0.11376953	0	0	0	0	0	0	0	0	0	0.95361328	0.046386719	0.17456055	-0.090576172	-0.017333984	-0.06640625	0	44330	0	0	0
401	402	402	Category G	-0.56396484	0.13183594	-0.92382813	0.099609375	0.19580078	0.46826172	-33.54	0	22/3/2018	22	3	2018	18:29:01	66541	0.1	18	29	1	0	0.059814453	3.4675781	-0.55712891	0.029296875	-0.77416992	3.496582	0.18115234	0	0	0	0	0	0	0	0	0	0.9543457	0.045654297	0.25854492	-0.006591797	0.10229492	-0.14941406	0	44330	0	0	0
402	403	403	Category G	-0.31176758	0.035888672	-0.86376953	0.086669922	0.203125	0.47314453	-33.91	0	22/3/2018	22	3	2018	18:29:01	66541	0.2	18	29	1	0	0.059814453	3.4675781	-0.55395508	0.028808594	-0.77587891	7.7043457	0.25756836	0	0	0	0	0	0	0	0	0	0.95385742	0.046142578	0.33666992	0.2421875	0.006835938	-0.087646484	0	44330	0	0	0
403	404	404	Category G	-0.69580078	-0.059814453	-0.97192383	0.067138672	0.20043945	0.47045898	-34.27	0	22/3/2018	22	3	2018	18:29:01	66541	0.3	18	29	1	0	0.059814453	3.4675781	-0.55249023	0.028076172	-0.77758789	12.63916	0.2565918	0	0	0	0	0	0	0	0	0	0.9543457	0.045654297	0.42529297	-0.14306641	-0.087890625	-0.1940918	0	44330	0	0	0
404	405	405	Category G	-0.64794922	0.13183594	-0.82788086	0.063720703	0.19897461	0.47338867	-34.03	0	22/3/2018	22	3	2018	18:29:01	66541	0.4	18	29	1	0	0.059814453	3.4675781	-0.54614258	0.02734375	-0.77978516	12.120361	0.15332031	0	0	0	0	0	0	0	0	0	0.95239258	0.047607422	0.25390625	-0.1015625	0.10424805	-0.047851563	0	44330	0	0	0
405	406	406	Category G	-0.63598633	0.059814453	-0.82788086	0.13720703	0.17919922	0.45849609	-33.91	0	22/3/2018	22	3	2018	18:29:01	66541	0.5	18	29	1	0	0.059814453	3.4675781	-0.53955078	0.021972656	-0.78173828	11.740723	0.11303711	0	0	0	0	0	0	0	0	0	0.95019531	0.049804688	0.17993164	-0.096191406	0.037597656	-0.045898438	0	44330	0	0	0
406	407	407	Category G	-0.47998047	-0.17993164	-0.63598633	0.20239258	0.10302734	0.46191406	-33.78	0	22/3/2018	22	3	2018	18:29:01	66541	0.6	18	29	1	0	0.059814453	3.4675781	-0.53222656	0.020019531	-0.78100586	13.138184	0.25268555	0	0	0	0	0	0	0	0	0	0.9453125	0.0546875	0.39746094	0.052246094	-0.19995117	0.14501953	0	44330	0	0	0
407	408	408	Category G	-0.46777344	0.26391602	-0.61181641	0.23632813	0.11132813	0.44189453	-33.66	0	22/3/2018	22	3	2018	18:29:01	66541	0.7	18	29	1	0	0.059814453	3.4675781	-0.52416992	0.01953125	-0.78271484	15.439941	0.30322266	0	0	0	0	0	0	0	0	0	0.94213867	0.057861328	0.47167969	0.056396484	0.24414063	0.17089844	0	44330	0	0	0
408	409	409	Category G	-0.51586914	0.15576172	-0.6237793	0.2019043	0.17407227	0.44165039	-33.78	0	22/3/2018	22	3	2018	18:29:01	66541	0.8	18	29	1	0	0.059814453	3.4675781	-0.51806641	0.016845703	-0.78515625	16.994141	0.21264648	0	0	0	0	0	0	0	0	0	0.94091797	0.059082031	0.30224609	0.002197266	0.13867188	0.16137695	0	44330	0	0	0
409	410	410	Category G	-0.76782227	-0.083984375	-0.81591797	0.20751953	0.13574219	0.44360352	-33.91	0	22/3/2018	22	3	2018	18:29:01	66541	0.9	18	29	1	0	0.059814453	3.4675781	-0.50830078	0.016113281	-0.78930664	16.62793	0.27929688	0	0	0	0	0	0	0	0	0	0.93896484	0.061035156	0.38598633	-0.25927734	-0.10009766	-0.026367188	0	44330	0	0	0
410	411	411	Category G	-0.79199219	0.047851563	-0.63598633	0.14941406	0.12524414	0.47119141	-33.91	0	22/3/2018	22	3	2018	18:29:02	66542	0	18	29	2	0	0.059814453	3.4675781	-0.50219727	0.015380859	-0.79150391	17.703857	0.33032227	0	0	0	0	0	0	0	0	0	0.9375	0.0625	0.47729492	-0.28955078	0.032226563	0.15551758	0	44330	0	0	0
411	412	412	Category G	-0.671875	-0.14379883	-0.85180664	0.099121094	0.13452148	0.484375	-33.91	0	22/3/2018	22	3	2018	18:29:02	66542	0.1	18	29	2	0	0.059814453	3.4675781	-0.49511719	0.013427734	-0.79394531	17.08374	0.2434082	0	0	0	0	0	0	0	0	0	0.93603516	0.063964844	0.39160156	-0.17651367	-0.15722656	-0.057617188	0	44330	0	0	0
412	413	413	Category G	-0.26391602	0.11987305	-0.69580078	0.13916016	0.10253906	0.47753906	-33.66	0	22/3/2018	22	3	2018	18:29:02	66542	0.2	18	29	2	0	0.059814453	3.4675781	-0.484375	0.007080078	-0.79321289	14.716797	0.26611328	0	0	0	0	0	0	0	0	0	0.92944336	0.070556641	0.43066406	0.22045898	0.11254883	0.097412109	0	44330	0	0	0
413	414	414	Category G	-0.57592773	0.095947266	-0.69580078	0.19873047	0.11645508	0.4621582	-33.29	0	22/3/2018	22	3	2018	18:29:02	66542	0.3	18	29	2	0	0.059814453	3.4675781	-0.47460938	0.004638672	-0.79467773	12.583984	0.16821289	0	0	0	0	0	0	0	0	0	0.92553711	0.074462891	0.29101563	-0.10107422	0.091064453	0.098876953	0	44330	0	0	0
414	415	415	Category G	-0.53979492	0.13183594	-0.63598633	0.15893555	0.10058594	0.47583008	-33.17	0	22/3/2018	22	3	2018	18:29:02	66542	0.4	18	29	2	0	0.059814453	3.4675781	-0.47021484	0.005615234	-0.79931641	10.674072	0.2175293	0	0	0	0	0	0	0	0	0	0.92749023	0.072509766	0.35864258	-0.069335938	0.12597656	0.16333008	0	44330	0	0	0
415	416	416	Category G	-0.81591797	0.071777344	-0.76782227	0.21533203	0.085449219	0.45263672	-32.93	0	22/3/2018	22	3	2018	18:29:02	66542	0.5	18	29	2	0	0.059814453	3.4675781	-0.45825195	-0.001464844	-0.80126953	10.09082	0.36645508	0	0	0	0	0	0	0	0	0	0.9230957	0.076904297	0.46435547	-0.35742188	0.073242188	0.033447266	0	44330	0	0	0
416	417	417	Category G	-0.56396484	-0.035888672	-0.81591797	0.16259766	0.070068359	0.47412109	-32.8	0	22/3/2018	22	3	2018	18:29:02	66542	0.6	18	29	2	0	0.059814453	3.4675781	-0.44824219	-0.006103516	-0.80297852	12.109619	0.11987305	0	0	0	0	0	0	0	0	0	0.91967773	0.080322266	0.15771484	-0.11547852	-0.029541016	-0.012695313	0	44330	0	0	0
417	418	418	Category G	-0.671875	-0.011962891	-0.70776367	0.11328125	0.09375	0.48681641	-33.05	0	22/3/2018	22	3	2018	18:29:02	66542	0.7	18	29	2	0	0.059814453	3.4675781	-0.43798828	-0.010742188	-0.80712891	12.15332	0.25390625	0	0	0	0	0	0	0	0	0	0.91821289	0.081787109	0.33398438	-0.23364258	-0.000976563	0.099365234	0	44330	0	0	0
418	419	419	Category G	-0.57592773	0.071777344	-0.7199707	0.0546875	0.12915039	0.4921875	-33.05	0	22/3/2018	22	3	2018	18:29:02	66542	0.8	18	29	2	0	0.059814453	3.4675781	-0.43505859	-0.010498047	-0.81176758	9.1611328	0.18725586	0	0	0	0	0	0	0	0	0	0.92089844	0.079101563	0.31494141	-0.14086914	0.082275391	0.091796875	0	44330	0	0	0
419	420	420	Category G	-0.35986328	0.035888672	-0.77978516	0.088623047	0.1003418	0.49438477	-33.17	0	22/3/2018	22	3	2018	18:29:02	66542	0.9	18	29	2	0	0.059814453	3.4675781	-0.42358398	-0.019775391	-0.81005859	6.7565918	0.08984375	0	0	0	0	0	0	0	0	0	0.91430664	0.085693359	0.1496582	0.063720703	0.055664063	0.030273438	0	44330	0	0	0
420	421	421	Category G	-0.38378906	0.071777344	-0.75585938	0.15429688	0.081787109	0.47827148	-33.29	0	22/3/2018	22	3	2018	18:29:03	66543	0	18	29	3	0	0.059814453	3.4675781	-0.41894531	-0.026367188	-0.81298828	9.2875977	0.11889648	0	0	0	0	0	0	0	0	0	0.91503906	0.084960938	0.19067383	0.03515625	0.098144531	0.057128906	0	44330	0	0	0
421	422	422	Category G	-0.63598633	-0.023925781	-0.81591797	0.12304688	0.066894531	0.48535156	-33.17	0	22/3/2018	22	3	2018	18:29:03	66543	0.1	18	29	3	0	0.059814453	3.4675781	-0.40722656	-0.028808594	-0.81567383	9.9055176	0.22851563	0	0	0	0	0	0	0	0	0	0.91235352	0.087646484	0.23339844	-0.22851563	0.004882813	0	0	44330	0	0	0
422	423	423	Category G	-0.51586914	-0.011962891	-0.82788086	0.085205078	0.049072266	0.49291992	-33.17	0	22/3/2018	22	3	2018	18:29:03	66543	0.2	18	29	3	0	0.059814453	3.4675781	-0.40576172	-0.029785156	-0.82006836	7.1801758	0.11157227	0	0	0	0	0	0	0	0	0	0.91552734	0.084472656	0.13574219	-0.10986328	0.017822266	-0.007568359	0	44330	0	0	0
423	424	424	Category G	-0.56396484	0.071777344	-0.86376953	0.017822266	0.08203125	0.50146484	-33.17	0	22/3/2018	22	3	2018	18:29:03	66543	0.3	18	29	3	0	0.059814453	3.4675781	-0.3894043	-0.035400391	-0.8215332	6.6818848	0.20898438	0	0	0	0	0	0	0	0	0	0.90991211	0.090087891	0.32348633	-0.17431641	0.10717773	-0.041992188	0	44330	0	0	0
424	425	425	Category G	-0.81591797	0.047851563	-1.0319824	-0.01953125	0.092041016	0.4987793	-33.54	0	22/3/2018	22	3	2018	18:29:03	66543	0.4	18	29	3	0	0.059814453	3.4675781	-0.38085938	-0.041992188	-0.82275391	7.6157227	0.4909668	0	0	0	0	0	0	0	0	0	0.9074707	0.092529297	0.73388672	-0.43481445	0.08984375	-0.20898438	0	44330	0	0	0
425	426	426	Category G	-0.45581055	0.11987305	-0.70776367	0.060058594	0.1159668	0.48803711	-33.54	0	22/3/2018	22	3	2018	18:29:03	66543	0.5	18	29	3	0	0.059814453	3.4675781	-0.375	-0.046630859	-0.82470703	3.282959	0.21899414	0	0	0	0	0	0	0	0	0	0.90722656	0.092773438	0.36450195	-0.080566406	0.16650391	0.11694336	0	44330	0	0	0
426	427	427	Category G	-0.19189453	-0.20385742	-0.69580078	0.20751953	0.10839844	0.45629883	-33.66	0	22/3/2018	22	3	2018	18:29:03	66543	0.6	18	29	3	0	0.059814453	3.4675781	-0.37280273	-0.046875	-0.82788086	3.8999023	0.2734375	0	0	0	0	0	0	0	0	0	0.90917969	0.090820313	0.4699707	0.1809082	-0.15673828	0.13208008	0	44330	0	0	0
427	428	428	Category G	-0.32397461	0.16796875	-0.69580078	0.17138672	0.13696289	0.46606445	-33.42	0	22/3/2018	22	3	2018	18:29:03	66543	0.7	18	29	3	0	0.059814453	3.4675781	-0.36303711	-0.055175781	-0.83105469	8.1584473	0.26391602	0	0	0	0	0	0	0	0	0	0.90869141	0.091308594	0.39770508	0.0390625	0.22314453	0.13525391	0	44330	0	0	0
428	429	429	Category G	-0.82788086	0.25195313	-0.75585938	0.20874023	0.12475586	0.45263672	-32.8	0	22/3/2018	22	3	2018	18:29:03	66543	0.8	18	29	3	0	0.059814453	3.4675781	-0.35644531	-0.059082031	-0.83007813	7.9499512	0.56933594	0	0	0	0	0	0	0	0	0	0.90527344	0.094726563	0.85644531	-0.47119141	0.31103516	0.07421875	0	44330	0	0	0
429	430	430	Category G	-0.6237793	0.011962891	-0.73193359	0.10766602	0.1340332	0.47753906	-32.8	0	22/3/2018	22	3	2018	18:29:03	66543	0.9	18	29	3	0	0.059814453	3.4675781	-0.35058594	-0.06640625	-0.83325195	9.2109375	0.30151367	0	0	0	0	0	0	0	0	0	0.90649414	0.093505859	0.45288086	-0.27294922	0.078369141	0.10131836	0	44330	0	0	0
430	431	431	Category G	-1.0678711	-0.083984375	-0.95996094	0.10058594	0.14501953	0.48168945	-32.8	0	22/3/2018	22	3	2018	18:29:04	66544	0	18	29	4	0	0.059814453	3.4675781	-0.34814453	-0.067626953	-0.83959961	13.705811	0.72949219	0	0	0	0	0	0	0	0	0	0.91162109	0.088378906	0.85595703	-0.71948242	-0.016113281	-0.12011719	0	44330	0	0	0
431	432	432	Category G	-0.25195313	0.011962891	-0.65991211	0.16040039	0.16430664	0.46264648	-33.41	0	22/3/2018	22	3	2018	18:29:04	66544	0.1	18	29	4	0	0.059814453	3.4675781	-0.33911133	-0.072509766	-0.83984375	10.083008	0.21704102	0	0	0	0	0	0	0	0	0	0.90869141	0.091308594	0.35180664	0.087158203	0.084472656	0.17993164	0	44330	0	0	0
432	433	433	Category G	-0.39599609	0	-0.64794922	0.21264648	0.15209961	0.43237305	-33.66	0	22/3/2018	22	3	2018	18:29:04	66544	0.2	18	29	4	0	0.059814453	3.491748	-0.33032227	-0.076416016	-0.83862305	7.2526855	0.21557617	0	0	0	0	0	0	0	0	0	0.90454102	0.095458984	0.33276367	-0.065429688	0.076416016	0.19067383	0	44330	0	0	0
433	434	434	Category G	-0.69580078	0.14379883	-0.52783203	0.1784668	0.14624023	0.46118164	-33.42	0	22/3/2018	22	3	2018	18:29:04	66544	0.3	18	29	4	0	0.059814453	3.491748	-0.32617188	-0.086181641	-0.84448242	7.1704102	0.53833008	0	0	0	0	0	0	0	0	0	0.90942383	0.090576172	0.91625977	-0.36938477	0.22998047	0.31665039	0	44330	0	0	0
434	435	435	Category G	-0.51586914	-0.011962891	-0.65991211	0.14892578	0.13989258	0.47265625	-33.54	0	22/3/2018	22	3	2018	18:29:04	66544	0.4	18	29	4	0	0.059814453	3.491748	-0.32177734	-0.086181641	-0.85009766	11.038818	0.28149414	0	0	0	0	0	0	0	0	0	0.91308594	0.086914063	0.45825195	-0.19384766	0.07421875	0.19018555	0	44330	0	0	0
435	436	436	Category G	-0.53979492	-0.023925781	-0.91186523	0.10229492	0.14379883	0.48071289	-33.17	0	22/3/2018	22	3	2018	18:29:04	66544	0.5	18	29	4	0	0.059814453	3.491748	-0.3125	-0.091308594	-0.85375977	7.2956543	0.24389648	0	0	0	0	0	0	0	0	0	0.91381836	0.086181641	0.35253906	-0.22705078	0.067382813	-0.057861328	0	44330	0	0	0
436	437	437	Category G	-0.45581055	0.023925781	-0.80395508	0.068115234	0.14453125	0.48486328	-33.29	0	22/3/2018	22	3	2018	18:29:04	66544	0.6	18	29	4	0	0.059814453	3.491748	-0.30517578	-0.095947266	-0.85253906	0.37646484	0.19848633	0	0	0	0	0	0	0	0	0	0.91064453	0.089355469	0.3190918	-0.15039063	0.11987305	0.048583984	0	44330	0	0	0
437	438	438	Category G	-0.80395508	-0.035888672	-0.87597656	0.031738281	0.1484375	0.49023438	-33.54	0	22/3/2018	22	3	2018	18:29:04	66544	0.7	18	29	4	0	0.059814453	3.491748	-0.29174805	-0.10205078	-0.85571289	4.9606934	0.51660156	0	0	0	0	0	0	0	0	0	0.90991211	0.090087891	0.59863281	-0.51196289	0.066162109	-0.020019531	0	44330	0	0	0
438	439	439	Category G	-0.19189453	0.011962891	-0.79199219	0.043212891	0.14672852	0.49267578	-33.05	0	22/3/2018	22	3	2018	18:29:04	66544	0.8	18	29	4	0	0.059814453	3.491748	-0.28808594	-0.1027832	-0.8581543	8.8508301	0.16381836	0	0	0	0	0	0	0	0	0	0.91113281	0.088867188	0.27734375	0.096191406	0.11474609	0.066162109	0	44330	0	0	0
439	440	440	Category G	-0.14379883	0.11987305	-0.80395508	0.15600586	0.1784668	0.45556641	-32.92	0	22/3/2018	22	3	2018	18:29:04	66544	0.9	18	29	4	0	0.059814453	3.491748	-0.27905273	-0.11108398	-0.86157227	9.7587891	0.27392578	0	0	0	0	0	0	0	0	0	0.91235352	0.087646484	0.42407227	0.13525391	0.23095703	0.057617188	0	44330	0	0	0
440	441	441	Category G	-0.53979492	-0.083984375	-0.85180664	0.097900391	0.18115234	0.47460938	-32.68	0	22/3/2018	22	3	2018	18:29:05	66545	0	18	29	5	0	0.059814453	3.491748	-0.2722168	-0.11645508	-0.86132813	7.1152344	0.26953125	0	0	0	0	0	0	0	0	0	0.91064453	0.089355469	0.30932617	-0.26733398	0.032470703	0.009521484	0	44330	0	0	0
441	442	442	Category G	-0.34790039	-0.035888672	-0.88793945	0.086669922	0.19433594	0.47290039	-32.8	0	22/3/2018	22	3	2018	18:29:05	66545	0.1	18	29	5	0	0.059814453	3.491748	-0.26391602	-0.12353516	-0.86254883	16.810547	0.1237793	0	0	0	0	0	0	0	0	0	0.91064453	0.089355469	0.19677734	-0.083740234	0.087646484	-0.025146484	0	44330	0	0	0
442	443	443	Category G	-0.44384766	0	-0.74389648	0.052490234	0.19140625	0.47387695	-33.05	0	22/3/2018	22	3	2018	18:29:05	66545	0.2	18	29	5	0	0.059814453	3.491748	-0.25683594	-0.12670898	-0.86450195	30.108398	0.25610352	0	0	0	0	0	0	0	0	0	0.91064453	0.089355469	0.43432617	-0.18676758	0.12670898	0.12060547	0	44330	0	0	0
443	444	444	Category M	0.11987305	-0.11987305	-0.83984375	0.11303711	0.18359375	0.46972656	-33.17	0	22/3/2018	22	3	2018	18:29:14	66554	0.8	18	29	14	0	0.059326172	3.4417969	-0.25415039	-0.13134766	-0.8671875	38.482422	0.375	0	0	0	0	0	0	0	0	0	0.91308594	0.086914063	0.4128418	0.37402344	0.011474609	0.02734375	0	44330	0	0	0
444	445	445	Category M	-0.023925781	-0.20385742	-1.0197754	0.14331055	0.18261719	0.4597168	-33.17	0	22/3/2018	22	3	2018	18:29:14	66554	0.9	18	29	14	0	0.059326172	3.4417969	-0.24145508	-0.13720703	-0.86401367	47.529785	0.27563477	0	0	0	0	0	0	0	0	0	0.90771484	0.092285156	0.43969727	0.2175293	-0.06640625	-0.15551758	0	44330	0	0	0
445	446	446	Category M	-0.035888672	-0.14379883	-0.80395508	0.13305664	0.15161133	0.47045898	-33.17	0	22/3/2018	22	3	2018	18:29:15	66555	0	18	29	15	0	0.059326172	3.4417969	-0.23461914	-0.14624023	-0.86669922	59.737061	0.20849609	0	0	0	0	0	0	0	0	0	0.90991211	0.090087891	0.2644043	0.19873047	0.002441406	0.062744141	0	44330	0	0	0
446	447	447	Category M	-0.14379883	-0.083984375	-1.0559082	0.1484375	0.19067383	0.46069336	-33.17	0	22/3/2018	22	3	2018	18:29:15	66555	0.1	18	29	15	0	0.059326172	3.4417969	-0.23022461	-0.14697266	-0.87011719	71.596924	0.21435547	0	0	0	0	0	0	0	0	0	0.91186523	0.088134766	0.33520508	0.086425781	0.062988281	-0.18554688	0	44330	0	0	0
447	448	448	Category M	0.26391602	-0.13183594	-0.89990234	0.16992188	0.1574707	0.45849609	-33.17	0	22/3/2018	22	3	2018	18:29:15	66555	0.2	18	29	15	0	0.059326172	3.4417969	-0.2265625	-0.1484375	-0.87597656	76.185547	0.49121094	0	0	0	0	0	0	0	0	0	0.91699219	0.083007813	0.53076172	0.49047852	0.016601563	-0.023681641	0	44330	0	0	0
448	449	449	Category M	0.095947266	-0.20385742	-1.079834	0.23510742	0.17529297	0.41992188	-32.93	0	22/3/2018	22	3	2018	18:29:15	66555	0.3	18	29	15	0	0.059326172	3.4417969	-0.21801758	-0.15820313	-0.87646484	74.197754	0.37670898	0	0	0	0	0	0	0	0	0	0.91674805	0.083251953	0.56298828	0.31396484	-0.045410156	-0.203125	0	44330	0	0	0
449	450	450	Category M	-0.095947266	-0.047851563	-0.98388672	0.22119141	0.22680664	0.4128418	-33.29	0	22/3/2018	22	3	2018	18:29:15	66555	0.4	18	29	15	0	0.059326172	3.4417969	-0.21289063	-0.16699219	-0.88085938	77.131592	0.19604492	0	0	0	0	0	0	0	0	0	0.92163086	0.078369141	0.33911133	0.11694336	0.11914063	-0.1027832	0	44330	0	0	0
450	451	451	Category M	0	-0.16796875	-1.0559082	0.13085938	0.30493164	0.40771484	-33.29	0	22/3/2018	22	3	2018	18:29:15	66555	0.5	18	29	15	0	0.059326172	3.4417969	-0.2097168	-0.16748047	-0.88476563	81.945313	0.27050781	0	0	0	0	0	0	0	0	0	0.92456055	0.075439453	0.38110352	0.2097168	-0.000244141	-0.17089844	0	44330	0	0	0
451	452	452	Category M	0.31176758	-0.47998047	-0.75585938	0.19604492	0.1965332	0.44042969	-33.42	0	22/3/2018	22	3	2018	18:29:15	66555	0.6	18	29	15	0	0.059326172	3.491748	-0.19897461	-0.1730957	-0.88964844	75.070801	0.6105957	0	0	0	0	0	0	0	0	0	0.92797852	0.072021484	0.95141602	0.51074219	-0.30664063	0.13378906	0	44330	0	0	0
452	453	453	Category M	0.011962891	-0.14379883	-1.1159668	0.22119141	0.19824219	0.41992188	-33.66	0	22/3/2018	22	3	2018	18:29:15	66555	0.7	18	29	15	0	0.059326172	3.491748	-0.18774414	-0.17700195	-0.88720703	62.612793	0.30541992	0	0	0	0	0	0	0	0	0	0.92407227	0.075927734	0.46166992	0.19970703	0.033203125	-0.22851563	0	44330	0	0	0
453	454	454	Category M	-0.14379883	-0.023925781	-1.0559082	0.15527344	0.31469727	0.390625	-33.54	0	22/3/2018	22	3	2018	18:29:15	66555	0.8	18	29	15	0	0.059326172	3.491748	-0.18481445	-0.18530273	-0.89160156	59.816406	0.23388672	0	0	0	0	0	0	0	0	0	0.92919922	0.070800781	0.36669922	0.041015625	0.16137695	-0.1640625	0	44330	0	0	0
454	455	455	Category M	0.26391602	-0.43188477	-0.73193359	0.13452148	0.27075195	0.42602539	-33.78	0	22/3/2018	22	3	2018	18:29:15	66555	0.9	18	29	15	0	0.059326172	3.491748	-0.18164063	-0.1862793	-0.89672852	53.196777	0.53466797	0	0	0	0	0	0	0	0	0	0.93359375	0.06640625	0.85595703	0.44555664	-0.24536133	0.16479492	0	44330	0	0	0
455	456	456	Category M	0.023925781	-0.41992188	-0.87597656	0.23510742	0.1472168	0.43579102	-33.91	0	22/3/2018	22	3	2018	18:29:16	66556	0	18	29	16	0	0.059326172	3.491748	-0.17651367	-0.19262695	-0.90161133	32.185059	0.30395508	0	0	0	0	0	0	0	0	0	0.93896484	0.061035156	0.45336914	0.20043945	-0.22705078	0.025634766	0	44330	0	0	0
456	457	457	Category M	0.19189453	-0.3359375	-1.1037598	0.22827148	0.17382813	0.42163086	-33.78	0	22/3/2018	22	3	2018	18:29:16	66556	0.1	18	29	16	0	0.059326172	3.491748	-0.16381836	-0.19970703	-0.89941406	14.989258	0.43212891	0	0	0	0	0	0	0	0	0	0.93579102	0.064208984	0.69604492	0.35571289	-0.13598633	-0.20410156	0	44330	0	0	0
457	458	458	Category M	-0.27587891	0.23999023	-1.1999512	0.18652344	0.2902832	0.39575195	-33.78	0	22/3/2018	22	3	2018	18:29:16	66556	0.2	18	29	16	0	0.059326172	3.491748	-0.15722656	-0.20556641	-0.90112305	18.607666	0.54931641	0	0	0	0	0	0	0	0	0	0.9375	0.0625	0.86254883	-0.1184082	0.44555664	-0.29858398	0	44330	0	0	0
458	459	459	Category M	0.41992188	-0.65991211	-0.80395508	0.1550293	0.23754883	0.4375	-33.66	0	22/3/2018	22	3	2018	18:29:16	66556	0.3	18	29	16	0	0.059326172	3.491748	-0.15087891	-0.20629883	-0.90551758	24.844971	0.73608398	0	0	0	0	0	0	0	0	0	0.94091797	0.059082031	1.1262207	0.57080078	-0.45336914	0.1015625	0	44330	0	0	0
459	460	460	Category M	0.011962891	-0.47998047	-0.89990234	0.25854492	0.13696289	0.42529297	-33.66	0	22/3/2018	22	3	2018	18:29:16	66556	0.4	18	29	16	0	0.059326172	3.491748	-0.14794922	-0.2097168	-0.91015625	14.168457	0.31396484	0	0	0	0	0	0	0	0	0	0.94555664	0.054443359	0.44042969	0.15991211	-0.27001953	0.010253906	0	44330	0	0	0
460	461	461	Category M	0.083984375	-0.25195313	-1.0559082	0.23364258	0.17797852	0.4206543	-33.78	0	22/3/2018	22	3	2018	18:29:16	66556	0.5	18	29	16	0	0.059326172	3.491748	-0.140625	-0.21557617	-0.90844727	5.8874512	0.27099609	0	0	0	0	0	0	0	0	0	0.94433594	0.055664063	0.40795898	0.22460938	-0.036132813	-0.1472168	0	44330	0	0	0
461	462	462	Category M	-0.37182617	-0.047851563	-1.1398926	0.17871094	0.29077148	0.3984375	-33.66	0	22/3/2018	22	3	2018	18:29:16	66556	0.6	18	29	16	0	0.059326172	3.491748	-0.13452148	-0.22143555	-0.91015625	15.824463	0.37304688	0	0	0	0	0	0	0	0	0	0.94628906	0.053710938	0.64038086	-0.23706055	0.17358398	-0.22949219	0	44330	0	0	0
462	463	463	Category M	0.47998047	-0.52783203	-0.89990234	0.15063477	0.23413086	0.43847656	-33.54	0	22/3/2018	22	3	2018	18:29:16	66556	0.7	18	29	16	0	0.059326172	3.491748	-0.1262207	-0.22460938	-0.91186523	20.722412	0.67797852	0	0	0	0	0	0	0	0	0	0.94750977	0.052490234	0.92138672	0.60620117	-0.30297852	0.011962891	0	44330	0	0	0
463	464	464	Category M	-0.095947266	-0.37182617	-0.86376953	0.26879883	0.13989258	0.41748047	-33.54	0	22/3/2018	22	3	2018	18:29:16	66556	0.8	18	29	16	0	0.059326172	3.491748	-0.1237793	-0.22680664	-0.91577148	6.1474609	0.15625	0	0	0	0	0	0	0	0	0	0.95166016	0.048339844	0.22485352	0.027832031	-0.14477539	0.052001953	0	44330	0	0	0
464	465	465	Category M	0.047851563	-0.37182617	-0.99584961	0.21191406	0.17871094	0.43847656	-33.66	0	22/3/2018	22	3	2018	18:29:16	66556	0.9	18	29	16	0	0.059326172	3.491748	-0.11572266	-0.23291016	-0.91601563	2.3374023	0.22875977	0	0	0	0	0	0	0	0	0	0.95239258	0.047607422	0.38183594	0.16357422	-0.13867188	-0.079589844	0	44330	0	0	0
465	466	466	Category M	-0.39599609	-0.071777344	-1.1159668	0.22216797	0.27539063	0.38793945	-33.66	0	22/3/2018	22	3	2018	18:29:17	66557	0	18	29	17	0	0.059326172	3.491748	-0.10498047	-0.23852539	-0.9140625	10.565918	0.39135742	0	0	0	0	0	0	0	0	0	0.95043945	0.049560547	0.65942383	-0.29077148	0.16674805	-0.20166016	0	44330	0	0	0
466	467	467	Category M	0.23999023	-0.58789063	-1.0319824	0.14770508	0.25463867	0.42797852	-33.66	0	22/3/2018	22	3	2018	18:29:17	66557	0.1	18	29	17	0	0.059326172	3.491748	-0.098632813	-0.24438477	-0.91870117	18.26123	0.49511719	0	0	0	0	0	0	0	0	0	0.95581055	0.044189453	0.79516602	0.33862305	-0.34326172	-0.11303711	0	44330	0	0	0
467	468	468	Category M	0.011962891	-0.27587891	-0.671875	0.28344727	0.13720703	0.41064453	-33.66	0	22/3/2018	22	3	2018	18:29:17	66557	0.2	18	29	17	0	0.059326172	3.491748	-0.10375977	-0.24389648	-0.92504883	4.1738281	0.2800293	0	0	0	0	0	0	0	0	0	0.9621582	0.037841797	0.40063477	0.11572266	-0.031738281	0.25317383	0	44330	0	0	0
468	469	469	Category M	-0.16796875	-0.61181641	-0.94799805	0.23925781	0.15576172	0.43041992	-33.54	0	22/3/2018	22	3	2018	18:29:17	66557	0.3	18	29	17	0	0.059326172	3.491748	-0.10083008	-0.24975586	-0.93017578	4.7443848	0.3684082	0	0	0	0	0	0	0	0	0	0.96826172	0.031738281	0.4465332	-0.066894531	-0.36181641	-0.017578125	0	44330	0	0	0
469	470	470	Category M	-0.17993164	-0.023925781	-1.1159668	0.22802734	0.26879883	0.38793945	-33.66	0	22/3/2018	22	3	2018	18:29:17	66557	0.4	18	29	17	0	0.059326172	3.491748	-0.088623047	-0.25878906	-0.92749023	7.9824219	0.31469727	0	0	0	0	0	0	0	0	0	0.96704102	0.032958984	0.51464844	-0.091064453	0.23486328	-0.18823242	0	44330	0	0	0
470	471	471	Category M	-0.15576172	-0.37182617	-1.0917969	0.15844727	0.2644043	0.42626953	-33.91	0	22/3/2018	22	3	2018	18:29:17	66557	0.5	18	29	17	0	0.059326172	3.491748	-0.082275391	-0.26293945	-0.93334961	15.026367	0.20556641	0	0	0	0	0	0	0	0	0	0.97314453	0.026855469	0.34033203	-0.073242188	-0.10864258	-0.15820313	0	44330	0	0	0
471	472	472	Category M	0.15576172	-0.43188477	-0.64794922	0.29516602	0.15234375	0.39868164	-33.78	0	22/3/2018	22	3	2018	18:29:17	66557	0.6	18	29	17	0	0.059326172	3.491748	-0.0703125	-0.26147461	-0.93505859	2.5339355	0.40307617	0	0	0	0	0	0	0	0	0	0.97338867	0.026611328	0.68359375	0.22607422	-0.17016602	0.28710938	0	44330	0	0	0
472	473	473	Category M	0.083984375	-0.49194336	-1.0439453	0.27148438	0.14257813	0.41674805	-33.78	0	22/3/2018	22	3	2018	18:29:17	66557	0.7	18	29	17	0	0.059326172	3.491748	-0.0703125	-0.26513672	-0.94091797	7.2275391	0.29272461	0	0	0	0	0	0	0	0	0	0.97998047	0.020019531	0.48388672	0.15429688	-0.2265625	-0.1027832	0	44330	0	0	0
473	474	474	Category M	-0.17993164	-0.023925781	-1.0678711	0.26049805	0.25244141	0.37524414	-33.42	0	22/3/2018	22	3	2018	18:29:17	66557	0.8	18	29	17	0	0.059326172	3.491748	-0.065185547	-0.27124023	-0.9440918	4.7111816	0.29931641	0	0	0	0	0	0	0	0	0	0.98461914	0.015380859	0.4855957	-0.11450195	0.24731445	-0.12353516	0	44330	0	0	0
474	475	475	Category M	0.32397461	-0.39599609	-1.0078125	0.15405273	0.28222656	0.41870117	-33.17	0	22/3/2018	22	3	2018	18:29:17	66557	0.9	18	29	17	0	0.059326172	3.491748	-0.057861328	-0.27246094	-0.95239258	14.296387	0.4050293	0	0	0	0	0	0	0	0	0	0.99243164	0.007568359	0.56030273	0.38183594	-0.12329102	-0.055175781	0	44330	0	0	0
475	476	476	Category M	0.26391602	-0.46777344	-0.671875	0.29638672	0.1472168	0.39526367	-33.17	0	22/3/2018	22	3	2018	18:29:18	66558	0	18	29	18	0	0.059326172	3.491748	-0.052246094	-0.26977539	-0.96044922	2.5280762	0.47167969	0	0	0	0	0	0	0	0	0	0.99902344	0.000976563	0.80273438	0.31616211	-0.19775391	0.28857422	0	44330	0	0	0
476	477	477	Category M	0	-0.51586914	-1.1279297	0.27880859	0.14575195	0.4050293	-33.05	0	22/3/2018	22	3	2018	18:29:18	66558	0.1	18	29	18	0	0.059326172	3.491748	-0.045898438	-0.26586914	-0.96289063	6.9260254	0.30273438	0	0	0	0	0	0	0	0	0	1	0	0.46069336	0.045898438	-0.24975586	-0.16479492	0	44330	0	0	0
477	478	478	Category M	-0.14379883	0.095947266	-1.1037598	0.2409668	0.27319336	0.37744141	-33.17	0	22/3/2018	22	3	2018	18:29:18	66558	0.2	18	29	18	0	0.059326172	3.491748	-0.042724609	-0.26318359	-0.96166992	2.1047363	0.39916992	0	0	0	0	0	0	0	0	0	0.99780273	0.002197266	0.60205078	-0.10083008	0.35913086	-0.1418457	0	44330	0	0	0
478	479	479	Category M	0.40795898	-0.68383789	-0.99584961	0.14282227	0.30908203	0.40625	-33.29	0	22/3/2018	22	3	2018	18:29:18	66558	0.3	18	29	18	0	0.059326172	3.491748	-0.034912109	-0.26342773	-0.96044922	12.766602	0.61157227	0	0	0	0	0	0	0	0	0	0.99658203	0.003417969	0.8984375	0.44287109	-0.42016602	-0.03515625	0	44330	0	0	0
479	480	480	Category M	0.10791016	-0.44384766	-0.76782227	0.29394531	0.14111328	0.40332031	-33.29	0	22/3/2018	22	3	2018	18:29:18	66558	0.4	18	29	18	0	0.059326172	3.491748	-0.034912109	-0.25415039	-0.95800781	4.185791	0.30419922	0	0	0	0	0	0	0	0	0	0.99169922	0.008300781	0.52270508	0.14282227	-0.18945313	0.19018555	0	44330	0	0	0
480	481	481	Category M	0.011962891	-0.56396484	-0.94799805	0.25732422	0.15869141	0.42089844	-33.29	0	22/3/2018	22	3	2018	18:29:18	66558	0.5	18	29	18	0	0.059326172	3.491748	-0.030517578	-0.25292969	-0.97167969	7.107666	0.31469727	0	0	0	0	0	0	0	0	0	1.0043945	0.004394531	0.37744141	0.042480469	-0.31079102	0.023681641	0	44330	0	0	0
481	482	482	Category M	0.011962891	-0.10791016	-1.079834	0.24536133	0.26806641	0.3762207	-33.54	0	22/3/2018	22	3	2018	18:29:18	66558	0.6	18	29	18	0	0.059326172	3.491748	-0.022460938	-0.24584961	-0.97485352	0.99194336	0.17675781	0	0	0	0	0	0	0	0	0	1.0056152	0.005615234	0.27734375	0.034423828	0.13793945	-0.10473633	0	44330	0	0	0
482	483	483	Category M	-0.095947266	-0.3359375	-1.0678711	0.15039063	0.3190918	0.39160156	-33.42	0	22/3/2018	22	3	2018	18:29:18	66558	0.7	18	29	18	0	0.059326172	3.491748	-0.019775391	-0.24047852	-0.97094727	11.467041	0.15551758	0	0	0	0	0	0	0	0	0	1.0004883	0.000488281	0.26806641	-0.075927734	-0.095214844	-0.096679688	0	44330	0	0	0
483	484	484	Category M	0.31176758	-0.52783203	-0.73193359	0.27026367	0.15673828	0.40991211	-33.66	0	22/3/2018	22	3	2018	18:29:18	66558	0.8	18	29	18	0	0.059326172	3.491748	-0.013916016	-0.23535156	-0.96777344	1.8308105	0.49731445	0	0	0	0	0	0	0	0	0	0.99609375	0.00390625	0.85424805	0.32568359	-0.29223633	0.23583984	0	44330	0	0	0
484	485	485	Category M	-0.10791016	-0.59985352	-1.0439453	0.2734375	0.16259766	0.40625	-33.78	0	22/3/2018	22	3	2018	18:29:18	66558	0.9	18	29	18	0	0.059326172	3.491748	-0.015380859	-0.22412109	-0.96630859	14.028076	0.39453125	0	0	0	0	0	0	0	0	0	0.9921875	0.0078125	0.54541016	-0.092285156	-0.37548828	-0.077392578	0	44330	0	0	0
485	486	486	Category M	-0.27587891	0	-1.0917969	0.23754883	0.2734375	0.38549805	-33.78	0	22/3/2018	22	3	2018	18:29:19	66559	0	18	29	19	0	0.059326172	3.491748	-0.014404297	-0.22070313	-0.97045898	7.9313965	0.36279297	0	0	0	0	0	0	0	0	0	0.99536133	0.004638672	0.60302734	-0.26123047	0.22070313	-0.12109375	0	44330	0	0	0
486	487	487	Category M	-0.17993164	-0.2878418	-1.1159668	0.15380859	0.32885742	0.3918457	-33.78	0	22/3/2018	22	3	2018	18:29:19	66559	0.111	18	29	19	0	0.059326172	3.491748	-0.010498047	-0.20581055	-0.97363281	4.0622559	0.23583984	0	0	0	0	0	0	0	0	0	0.99511719	0.004882813	0.39355469	-0.16918945	-0.081787109	-0.14208984	0	44330	0	0	0
487	488	488	Category M	0.21582031	-0.51586914	-0.63598633	0.26831055	0.16503906	0.40820313	-33.54	0	22/3/2018	22	3	2018	18:29:19	66559	0.222	18	29	19	0	0.059326172	3.491748	-0.008789063	-0.20361328	-0.96777344	4.5600586	0.50805664	0	0	0	0	0	0	0	0	0	0.98901367	0.010986328	0.86889648	0.22460938	-0.31201172	0.33178711	0	44330	0	0	0
488	489	489	Category M	-0.11987305	-0.55175781	-0.98388672	0.28808594	0.13696289	0.40893555	-33.42	0	22/3/2018	22	3	2018	18:29:19	66559	0.333	18	29	19	0	0.059326172	3.491748	-0.015625	-0.19555664	-0.96679688	17.31543	0.37133789	0	0	0	0	0	0	0	0	0	0.98632813	0.013671875	0.47705078	-0.10400391	-0.35595703	-0.016845703	0	44330	0	0	0
489	490	490	Category M	-0.50390625	-0.11987305	-1.1279297	0.23803711	0.24902344	0.39379883	-33.17	0	22/3/2018	22	3	2018	18:29:19	66559	0.444	18	29	19	0	0.059814453	3.5320312	-0.018554688	-0.1875	-0.96191406	9.8173828	0.51708984	0	0	0	0	0	0	0	0	0	0.98022461	0.019775391	0.71875	-0.48510742	0.067626953	-0.16577148	0	44330	0	0	0
490	491	491	Category M	0.071777344	-0.40795898	-1.0319824	0.14038086	0.29638672	0.41503906	-33.05	0	22/3/2018	22	3	2018	18:29:19	66559	0.555	18	29	19	0	0.059814453	3.5320312	-0.020263672	-0.17895508	-0.95825195	5.6940918	0.25732422	0	0	0	0	0	0	0	0	0	0.97509766	0.024902344	0.39428711	0.092041016	-0.22875977	-0.073486328	0	44330	0	0	0
491	492	492	Category M	0.21582031	-0.45581055	-0.64794922	0.29199219	0.1394043	0.40600586	-33.17	0	22/3/2018	22	3	2018	18:29:19	66559	0.666	18	29	19	0	0.059814453	3.5320312	-0.017578125	-0.16894531	-0.96240234	1.5966797	0.48535156	0	0	0	0	0	0	0	0	0	0.97729492	0.022705078	0.83496094	0.23339844	-0.28662109	0.31445313	0	44330	0	0	0
492	493	493	Category M	-0.023925781	-0.53979492	-1.0439453	0.2956543	0.13330078	0.40600586	-33.29	0	22/3/2018	22	3	2018	18:29:19	66559	0.777	18	29	19	0	0.059814453	3.5320312	-0.021728516	-0.15600586	-0.9675293	15.375488	0.39111328	0	0	0	0	0	0	0	0	0	0.98022461	0.019775391	0.4621582	-0.001953125	-0.38354492	-0.076171875	0	44330	0	0	0
493	494	494	Category M	-0.32397461	0.011962891	-1.1037598	0.25390625	0.27563477	0.36547852	-33.66	0	22/3/2018	22	3	2018	18:29:19	66559	0.888	18	29	19	0	0.059814453	3.5320312	-0.022460938	-0.14672852	-0.96069336	5.0942383	0.36938477	0	0	0	0	0	0	0	0	0	0.97216797	0.027832031	0.60302734	-0.30126953	0.15869141	-0.14282227	0	44330	0	0	0
494	495	495	Category M	-0.13183594	-0.38378906	-1.0439453	0.15380859	0.32080078	0.3918457	-33.91	0	22/3/2018	22	3	2018	18:29:20	66560	0	18	29	20	0	0.059814453	3.5320312	-0.023681641	-0.140625	-0.95117188	11.525391	0.28149414	0	0	0	0	0	0	0	0	0	0.96166992	0.038330078	0.44360352	-0.10791016	-0.24291992	-0.092529297	0	44330	0	0	0
495	496	496	Category M	0.20385742	-0.47998047	-0.58789063	0.26757813	0.15795898	0.4140625	-33.78	0	22/3/2018	22	3	2018	18:29:20	66560	0.09	18	29	20	0	0.059814453	3.5320312	-0.029052734	-0.12548828	-0.94848633	6.2807617	0.55664063	0	0	0	0	0	0	0	0	0	0.95703125	0.04296875	0.94799805	0.23291016	-0.35424805	0.3605957	0	44330	0	0	0
496	497	497	Category M	-0.047851563	-0.50390625	-0.94799805	0.28173828	0.13793945	0.40185547	-33.66	0	22/3/2018	22	3	2018	18:29:20	66560	0.181	18	29	20	0	0.059814453	3.5320312	-0.028076172	-0.11181641	-0.94799805	10.598877	0.39233398	0	0	0	0	0	0	0	0	0	0.95483398	0.045166016	0.41137695	-0.01953125	-0.3918457	0	0	44330	0	0	0
497	498	498	Category M	-0.15576172	-0.071777344	-1.0678711	0.23657227	0.23974609	0.3996582	-33.42	0	22/3/2018	22	3	2018	18:29:20	66560	0.272	18	29	20	0	0.059814453	3.5320312	-0.030273438	-0.10107422	-0.94750977	5.1911621	0.17602539	0	0	0	0	0	0	0	0	0	0.95361328	0.046386719	0.27490234	-0.12524414	0.029296875	-0.12011719	0	44330	0	0	0
498	499	499	Category M	-0.3359375	-0.20385742	-1.079834	0.16479492	0.31689453	0.38598633	-33.54	0	22/3/2018	22	3	2018	18:29:20	66560	0.363	18	29	20	0	0.059814453	3.5320312	-0.030273438	-0.094726563	-0.94165039	9.967041	0.35253906	0	0	0	0	0	0	0	0	0	0.94677734	0.053222656	0.55249023	-0.30541992	-0.10888672	-0.13793945	0	44330	0	0	0
499	500	500	Category M	0.2277832	-0.44384766	-0.64794922	0.20043945	0.20874023	0.42382813	-33.54	0	22/3/2018	22	3	2018	18:29:20	66560	0.454	18	29	20	0	0.059814453	3.5320312	-0.038085938	-0.079345703	-0.94018555	3.840332	0.53735352	0	0	0	0	0	0	0	0	0	0.94433594	0.055664063	0.92260742	0.26586914	-0.36425781	0.29223633	0	44330	0	0	0
500	501	501	Category M	0.095947266	-0.39599609	-0.88793945	0.30029297	0.13598633	0.40209961	-33.42	0	22/3/2018	22	3	2018	18:29:20	66560	0.545	18	29	20	0	0.059814453	3.5320312	-0.041015625	-0.06640625	-0.93920898	12.20874	0.36035156	0	0	0	0	0	0	0	0	0	0.94238281	0.057617188	0.51782227	0.13696289	-0.3293457	0.051269531	0	44330	0	0	0
501	502	502	Category M	0.023925781	-0.27587891	-0.94799805	0.27026367	0.19506836	0.39501953	-33.29	0	22/3/2018	22	3	2018	18:29:20	66560	0.636	18	29	20	0	0.059814453	3.5320312	-0.044921875	-0.056152344	-0.94238281	9.5617676	0.22998047	0	0	0	0	0	0	0	0	0	0.94506836	0.054931641	0.29370117	0.068847656	-0.21948242	-0.005371094	0	44330	0	0	0
502	503	503	Category M	-0.31176758	-0.19189453	-1.1518555	0.20898438	0.32983398	0.36010742	-33.17	0	22/3/2018	22	3	2018	18:29:20	66560	0.727	18	29	20	0	0.059814453	3.5320312	-0.042480469	-0.047363281	-0.94042969	6.6169434	0.37133789	0	0	0	0	0	0	0	0	0	0.94262695	0.057373047	0.625	-0.26904297	-0.14428711	-0.21118164	0	44330	0	0	0
503	504	504	Category M	0.083984375	-0.40795898	-0.88793945	0.19458008	0.2668457	0.40820313	-33.17	0	22/3/2018	22	3	2018	18:29:20	66560	0.818	18	29	20	0	0.059814453	3.5320312	-0.051025391	-0.03515625	-0.94067383	3.7724609	0.3996582	0	0	0	0	0	0	0	0	0	0.94287109	0.057128906	0.56054688	0.13500977	-0.37255859	0.052734375	0	44330	0	0	0
504	505	505	Category M	0.035888672	-0.40795898	-0.86376953	0.29956055	0.10986328	0.40258789	-33.42	0	22/3/2018	22	3	2018	18:29:20	66560	0.909	18	29	20	0	0.059814453	3.5320312	-0.052490234	-0.025878906	-0.93457031	9.7631836	0.3984375	0	0	0	0	0	0	0	0	0	0.93652344	0.063476563	0.54125977	0.088378906	-0.38183594	0.070800781	0	44330	0	0	0
505	506	506	Category M	0.059814453	-0.34790039	-1.079834	0.29541016	0.14990234	0.40234375	-33.54	0	22/3/2018	22	3	2018	18:29:21	66561	0	18	29	21	0	0.059814453	3.5320312	-0.056152344	-0.018066406	-0.9284668	11.387695	0.38085938	0	0	0	0	0	0	0	0	0	0.93041992	0.069580078	0.59716797	0.1159668	-0.32958984	-0.15112305	0	44330	0	0	0
506	507	507	Category M	-0.59985352	-0.16796875	-1.1999512	0.265625	0.2890625	0.35522461	-33.29	0	22/3/2018	22	3	2018	18:29:21	66561	0.1	18	29	21	0	0.059814453	3.5320312	-0.055419922	-0.008789063	-0.92236328	2.5588379	0.63134766	0	0	0	0	0	0	0	0	0	0.92407227	0.075927734	0.98071289	-0.54418945	-0.15893555	-0.27734375	0	44330	0	0	0
507	508	508	Category M	-0.095947266	-0.29980469	-1.1037598	0.15991211	0.31103516	0.38867188	-33.29	0	22/3/2018	22	3	2018	18:29:21	66561	0.2	18	29	21	0	0.059814453	3.5320312	-0.060058594	0.009277344	-0.92114258	4.5830078	0.3605957	0	0	0	0	0	0	0	0	0	0.92333984	0.076660156	0.52734375	-0.035644531	-0.30908203	-0.18237305	0	44330	0	0	0
508	509	509	Category M	0.15576172	-0.46777344	-0.53979492	0.29492188	0.14282227	0.40014648	-33.05	0	22/3/2018	22	3	2018	18:29:21	66561	0.3	18	29	21	0	0.059814453	3.5320312	-0.060058594	0.020019531	-0.92773438	10.294678	0.65966797	0	0	0	0	0	0	0	0	0	0.92993164	0.070068359	1.092041	0.21582031	-0.48779297	0.38793945	0	44330	0	0	0
509	510	510	Category M	-0.13183594	-0.31176758	-1.2119141	0.3190918	0.13110352	0.39135742	-33.17	0	22/3/2018	22	3	2018	18:29:21	66561	0.4	18	29	21	0	0.059814453	3.5320312	-0.057373047	0.041748047	-0.92382813	17.865723	0.46191406	0	0	0	0	0	0	0	0	0	0.92675781	0.073242188	0.71582031	-0.07421875	-0.35351563	-0.2878418	0	44330	0	0	0
510	511	511	Category M	-0.095947266	0.035888672	-1.0917969	0.28930664	0.23852539	0.36474609	-33.66	0	22/3/2018	22	3	2018	18:29:21	66561	0.5	18	29	21	0	0.059814453	3.5320312	-0.060058594	0.046630859	-0.91918945	11.554688	0.17651367	0	0	0	0	0	0	0	0	0	0.92236328	0.077636719	0.21899414	-0.035644531	-0.010742188	-0.17236328	0	44330	0	0	0
511	512	512	Category M	-0.25195313	-0.2878418	-1.1279297	0.22705078	0.29516602	0.37451172	-33.91	0	22/3/2018	22	3	2018	18:29:21	66561	0.6	18	29	21	0	0.059814453	3.5320312	-0.045166016	0.062744141	-0.92553711	13.835449	0.45458984	0	0	0	0	0	0	0	0	0	0.92871094	0.071289063	0.75952148	-0.20654297	-0.35058594	-0.20214844	0	44330	0	0	0
512	513	513	Category M	0.011962891	-0.49194336	-0.91186523	0.22851563	0.17211914	0.42871094	-33.91	0	22/3/2018	22	3	2018	18:29:21	66561	0.7	18	29	21	0	0.059814453	3.5320312	-0.047363281	0.076904297	-0.92749023	35.080566	0.57202148	0	0	0	0	0	0	0	0	0	0.93188477	0.068115234	0.64379883	0.059326172	-0.56884766	0.015625	0	44330	0	0	0
513	514	514	Category N	-0.10791016	0.047851563	-1.1879883	-0.13842773	0.22558594	0.45385742	-19.53	0	22/3/2018	22	3	2018	22:14:27	80067	0.6	22	14	27	0	0.059326172	3.4933594	-0.05078125	0.10180664	-0.9206543	50.818848	0.27832031	0	0	0	0	0	0	0	0	0	0.92773438	0.072265625	0.37817383	-0.056884766	-0.053955078	-0.26708984	0	44330	0	0	0
514	515	515	Category N	-0.083984375	0.20385742	-1.2958984	-0.13842773	0.22485352	0.46142578	-19.78	0	22/3/2018	22	3	2018	22:14:27	80067	0.7	22	14	27	0	0.059326172	3.4933594	-0.05078125	0.10522461	-0.92382813	54.780762	0.38598633	0	0	0	0	0	0	0	0	0	0.93139648	0.068603516	0.50341797	-0.032958984	0.098388672	-0.37182617	0	44330	0	0	0
515	516	516	Category N	-0.023925781	0.2878418	-1.1159668	-0.10375977	0.18798828	0.47338867	-20.14	0	22/3/2018	22	3	2018	22:14:27	80067	0.8	22	14	27	0	0.059326172	3.4933594	-0.054199219	0.11645508	-0.92578125	60.601074	0.25756836	0	0	0	0	0	0	0	0	0	0.93481445	0.065185547	0.39160156	0.030273438	0.17114258	-0.18994141	0	44330	0	0	0
516	517	517	Category N	-0.20385742	0.23999023	-0.69580078	-0.12109375	0.19677734	0.46728516	-19.77	0	22/3/2018	22	3	2018	22:14:27	80067	0.9	22	14	27	0	0.059326172	3.4933594	-0.067626953	0.13696289	-0.91943359	79.307129	0.28125	0	0	0	0	0	0	0	0	0	0.93212891	0.067871094	0.46264648	-0.13623047	0.1027832	0.22363281	0	44330	0	0	0
517	518	518	Category N	-0.17993164	-0.059814453	-0.79199219	-0.13330078	0.14941406	0.47973633	-20.02	0	22/3/2018	22	3	2018	22:14:28	80068	0	22	14	28	0	0.059326172	3.4933594	-0.073730469	0.15429688	-0.91503906	90.48877	0.26879883	0	0	0	0	0	0	0	0	0	0.9309082	0.069091797	0.44311523	-0.10595703	-0.21411133	0.12304688	0	44330	0	0	0
518	519	519	Category N	-0.19189453	0.75585938	-0.58789063	-0.10400391	0.21069336	0.45898438	-20.14	0	22/3/2018	22	3	2018	22:14:28	80068	0.1	22	14	28	0	0.059326172	3.4933594	-0.060791016	0.16894531	-0.92041016	84.914551	0.68701172	0	0	0	0	0	0	0	0	0	0.93774414	0.062255859	1.050293	-0.13085938	0.58666992	0.33251953	0	44330	0	0	0
519	520	520	Category N	0.20385742	0.2277832	-1.8959961	-0.043945313	0.10693359	0.49926758	-19.78	0	22/3/2018	22	3	2018	22:14:28	80068	0.2	22	14	28	0	0.059326172	3.4933594	-0.071044922	0.18774414	-0.91625977	77.607178	1.0180664	0	0	0	0	0	0	0	0	0	0.93798828	0.062011719	1.2944336	0.27490234	0.039794922	-0.97949219	0	44330	0	0	0
520	521	521	Category N	0.10791016	0.47998047	-1.1037598	-0.024902344	-0.003417969	0.50708008	-20.15	0	22/3/2018	22	3	2018	22:14:28	80068	0.3	22	14	28	0	0.059326172	3.4933594	-0.075683594	0.20825195	-0.90820313	77.771484	0.3815918	0	0	0	0	0	0	0	0	0	0.93505859	0.064941406	0.65039063	0.18359375	0.27148438	-0.1953125	0	44330	0	0	0
521	522	522	Category N	-0.11987305	0.38378906	-0.57592773	-0.094726563	0.039550781	0.49560547	-20.39	0	22/3/2018	22	3	2018	22:14:28	80068	0.4	22	14	28	0	0.059326172	3.4933594	-0.076660156	0.22631836	-0.90087891	70.258057	0.36376953	0	0	0	0	0	0	0	0	0	0.93212891	0.067871094	0.52539063	-0.04296875	0.15722656	0.32495117	0	44330	0	0	0
522	523	523	Category N	0.011962891	0.41992188	-0.50390625	-0.13647461	0.072998047	0.48779297	-20.14	0	22/3/2018	22	3	2018	22:14:28	80068	0.5	22	14	28	0	0.059326172	3.4933594	-0.072753906	0.23754883	-0.91113281	54.316895	0.45410156	0	0	0	0	0	0	0	0	0	0.94433594	0.055664063	0.67456055	0.084716797	0.18212891	0.40722656	0	44330	0	0	0
523	524	524	Category N	0.011962891	0.77978516	-0.7199707	-0.1015625	0.092041016	0.49511719	-19.41	0	22/3/2018	22	3	2018	22:14:28	80068	0.6	22	14	28	0	0.059326172	3.4933594	-0.073242188	0.25073242	-0.90991211	38.76709	0.56835938	0	0	0	0	0	0	0	0	0	0.9465332	0.053466797	0.80419922	0.085205078	0.52880859	0.18994141	0	44330	0	0	0
524	525	525	Category N	0.047851563	0.071777344	-1.355957	-0.072998047	0.007080078	0.50024414	-19.28	0	22/3/2018	22	3	2018	22:14:28	80068	0.7	22	14	28	0	0.059326172	3.4933594	-0.079345703	0.27490234	-0.90405273	28.376953	0.51123047	0	0	0	0	0	0	0	0	0	0.94848633	0.051513672	0.78222656	0.12719727	-0.203125	-0.45166016	0	44330	0	0	0
525	526	526	Category N	0.2878418	1.0439453	-1.0439453	-0.048095703	-0.080322266	0.48950195	-18.92	0	22/3/2018	22	3	2018	22:14:28	80068	0.8	22	14	28	0	0.059326172	3.4933594	-0.082763672	0.30273438	-0.89770508	21.093262	0.84130859	0	0	0	0	0	0	0	0	0	0.95092773	0.049072266	1.2578125	0.37060547	0.7409668	-0.14599609	0	44330	0	0	0
526	527	527	Category N	-0.023925781	0.095947266	-0.59985352	-0.078613281	-0.10498047	0.48339844	-19.29	0	22/3/2018	22	3	2018	22:14:28	80068	0.9	22	14	28	0	0.059326172	3.4933594	-0.073486328	0.30517578	-0.90454102	9.8850098	0.37280273	0	0	0	0	0	0	0	0	0	0.95727539	0.042724609	0.56347656	0.049560547	-0.20922852	0.3046875	0	44330	0	0	0
527	528	528	Category N	-0.27587891	0.50390625	-0.80395508	-0.16455078	-0.013916016	0.47680664	-20.51	0	22/3/2018	22	3	2018	22:14:29	80069	0	22	14	29	0	0.059326172	3.4933594	-0.071044922	0.31518555	-0.90869141	5.7258301	0.29736328	0	0	0	0	0	0	0	0	0	0.96435547	0.035644531	0.49804688	-0.20458984	0.18847656	0.10473633	0	44330	0	0	0
528	529	529	Category N	-0.14379883	0.44384766	-0.69580078	-0.12182617	0.019775391	0.48657227	-20.51	0	22/3/2018	22	3	2018	22:14:29	80069	0.1	22	14	29	0	0.059326172	3.4933594	-0.075927734	0.3359375	-0.90478516	4.440918	0.24487305	0	0	0	0	0	0	0	0	0	0.96826172	0.031738281	0.38452148	-0.067626953	0.10766602	0.20898438	0	44330	0	0	0
529	530	530	Category N	-0.2277832	0.6237793	-0.69580078	-0.089355469	0.044677734	0.49829102	-20.64	0	22/3/2018	22	3	2018	22:14:29	80069	0.2	22	14	29	0	0.059326172	3.4933594	-0.076904297	0.36035156	-0.89770508	4.206543	0.36450195	0	0	0	0	0	0	0	0	0	0.97045898	0.029541016	0.61621094	-0.15063477	0.26318359	0.2019043	0	44330	0	0	0
530	531	531	Category N	0.21582031	0.64794922	-1.3918457	-0.035644531	0.008544922	0.50439453	-20.39	0	22/3/2018	22	3	2018	22:14:29	80069	0.3	22	14	29	0	0.059326172	3.4933594	-0.064208984	0.36547852	-0.90405273	6.6459961	0.62915039	0	0	0	0	0	0	0	0	0	0.97729492	0.022705078	1.0500488	0.2800293	0.28222656	-0.48754883	0	44330	0	0	0
531	532	532	Category N	-0.011962891	0.55175781	-1.1518555	0.024169922	-0.082275391	0.49511719	-20.15	0	22/3/2018	22	3	2018	22:14:29	80069	0.4	22	14	29	0	0.059326172	3.4933594	-0.063232422	0.37207031	-0.9074707	8.6611328	0.30737305	0	0	0	0	0	0	0	0	0	0.98291016	0.017089844	0.47509766	0.051269531	0.17944336	-0.24414063	0	44330	0	0	0
532	533	533	Category N	-0.059814453	0.58789063	-0.57592773	-0.088867188	-0.12573242	0.47460938	-20.15	0	22/3/2018	22	3	2018	22:14:29	80069	0.5	22	14	29	0	0.059326172	3.4933594	-0.067382813	0.39306641	-0.90356445	8.4177246	0.38134766	0	0	0	0	0	0	0	0	0	0.98779297	0.012207031	0.53027344	0.007568359	0.19458008	0.32763672	0	44330	0	0	0
533	534	534	Category N	-0.23999023	0.46777344	-0.2878418	-0.14257813	-0.070800781	0.47802734	-19.9	0	22/3/2018	22	3	2018	22:14:29	80069	0.6	22	14	29	0	0.059326172	3.4933594	-0.068847656	0.40991211	-0.89624023	6.8220215	0.63476563	0	0	0	0	0	0	0	0	0	0.98803711	0.011962891	0.8371582	-0.17089844	0.057617188	0.60839844	0	44330	0	0	0
534	535	535	Category N	-0.16796875	0.79199219	-0.51586914	-0.1472168	-0.051269531	0.47631836	-19.77	0	22/3/2018	22	3	2018	22:14:29	80069	0.7	22	14	29	0	0.059326172	3.4933594	-0.059570313	0.42602539	-0.89892578	4.5981445	0.54052734	0	0	0	0	0	0	0	0	0	0.99682617	0.003173828	0.85717773	-0.1081543	0.36572266	0.38305664	0	44330	0	0	0
535	536	536	Category N	0.10791016	0.65991211	-0.83984375	-0.077636719	-0.081542969	0.4909668	-19.28	0	22/3/2018	22	3	2018	22:14:29	80069	0.8	22	14	29	0	0.059326172	3.4933594	-0.0546875	0.43457031	-0.90234375	0.9309082	0.28466797	0	0	0	0	0	0	0	0	0	1.0029297	0.002929688	0.45043945	0.16259766	0.22509766	0.0625	0	44330	0	0	0
536	537	537	Category N	0.023925781	0.52783203	-1.079834	-0.025390625	-0.2109375	0.44995117	-19.28	0	22/3/2018	22	3	2018	22:14:29	80069	0.9	22	14	29	0	0.059326172	3.4933594	-0.059570313	0.45410156	-0.90356445	1.9580078	0.20825195	0	0	0	0	0	0	0	0	0	1.0131836	0.013183594	0.33300781	0.083496094	0.073486328	-0.17602539	0	44330	0	0	0
537	538	538	Category N	-0.2878418	0.75585938	-0.7199707	-0.055419922	-0.1875	0.46484375	-19.41	0	22/3/2018	22	3	2018	22:14:30	80070	0	22	14	30	0	0.059814453	3.5336426	-0.058837891	0.47265625	-0.89477539	5.0014648	0.40356445	0	0	0	0	0	0	0	0	0	1.0136719	0.013671875	0.68652344	-0.22875977	0.28295898	0.17480469	0	44330	0	0	0
538	539	539	Category N	-0.20385742	0.56396484	-0.68383789	-0.05078125	-0.037109375	0.50390625	-19.65	0	22/3/2018	22	3	2018	22:14:30	80070	0.1	22	14	30	0	0.059814453	3.5336426	-0.058837891	0.48266602	-0.89672852	3.8886719	0.27001953	0	0	0	0	0	0	0	0	0	1.0200195	0.020019531	0.43896484	-0.14477539	0.081054688	0.21289063	0	44330	0	0	0
539	540	540	Category N	-0.2277832	0.55175781	-0.82788086	0.027832031	-0.015625	0.50292969	-19.9	0	22/3/2018	22	3	2018	22:14:30	80070	0.2	22	14	30	0	0.059814453	3.5336426	-0.048095703	0.48510742	-0.9074707	3.1350098	0.20727539	0	0	0	0	0	0	0	0	0	1.0302734	0.030273438	0.32568359	-0.17944336	0.06640625	0.079589844	0	44330	0	0	0
540	541	541	Category N	-0.21582031	0.56396484	-1.3078613	0.091796875	-0.000976563	0.49462891	-19.41	0	22/3/2018	22	3	2018	22:14:30	80070	0.3	22	14	30	0	0.059814453	3.5336426	-0.044433594	0.4987793	-0.91333008	2.5651855	0.43457031	0	0	0	0	0	0	0	0	0	1.041748	0.041748047	0.63061523	-0.17114258	0.064941406	-0.39428711	0	44330	0	0	0
541	542	542	Category N	-0.17993164	0.671875	-0.98388672	0.041503906	-0.008789063	0.50439453	-18.92	0	22/3/2018	22	3	2018	22:14:30	80070	0.4	22	14	30	0	0.059814453	3.5336426	-0.047607422	0.51220703	-0.90795898	1.5622559	0.22045898	0	0	0	0	0	0	0	0	0	1.0437012	0.043701172	0.3671875	-0.13208008	0.15942383	-0.075683594	0	44330	0	0	0
542	543	543	Category N	-0.20385742	0.43188477	-0.92382813	-0.024169922	-0.0390625	0.50341797	-18.79	0	22/3/2018	22	3	2018	22:14:30	80070	0.5	22	14	30	0	0.059814453	3.5336426	-0.051513672	0.52832031	-0.90698242	5.5119629	0.1809082	0	0	0	0	0	0	0	0	0	1.0510254	0.051025391	0.26538086	-0.15209961	-0.096435547	-0.016601563	0	44330	0	0	0
543	544	544	Category N	-0.21582031	0.38378906	-0.37182617	-0.079101563	-0.04296875	0.49291992	-18.55	0	22/3/2018	22	3	2018	22:14:30	80070	0.6	22	14	30	0	0.059814453	3.5336426	-0.046630859	0.52075195	-0.91333008	9.7502441	0.58374023	0	0	0	0	0	0	0	0	0	1.0524902	0.052490234	0.84765625	-0.16894531	-0.13696289	0.54150391	0	44330	0	0	0
544	545	545	Category N	-0.25195313	0.25195313	-0.50390625	-0.15698242	-0.046875	0.47729492	-18.92	0	22/3/2018	22	3	2018	22:14:30	80070	0.7	22	14	30	0	0.059814453	3.5336426	-0.047119141	0.52954102	-0.91821289	11.066895	0.5390625	0	0	0	0	0	0	0	0	0	1.0610352	0.061035156	0.89672852	-0.20458984	-0.27758789	0.41430664	0	44330	0	0	0
545	546	546	Category N	-0.32397461	0.65991211	-0.6237793	-0.13891602	-0.019287109	0.4831543	-19.53	0	22/3/2018	22	3	2018	22:14:30	80070	0.8	22	14	30	0	0.059814453	3.5336426	-0.05078125	0.54003906	-0.91333008	9.9179688	0.41552734	0	0	0	0	0	0	0	0	0	1.0622559	0.062255859	0.68237305	-0.27294922	0.11962891	0.28955078	0	44330	0	0	0
546	547	547	Category N	-0.14379883	0.88793945	-0.94799805	-0.046386719	-0.040283203	0.49560547	-19.41	0	22/3/2018	22	3	2018	22:14:30	80070	0.9	22	14	30	0	0.059814453	3.5336426	-0.056152344	0.55297852	-0.91235352	8.0563965	0.34790039	0	0	0	0	0	0	0	0	0	1.0683594	0.068359375	0.45776367	-0.087402344	0.3347168	-0.035400391	0	44330	0	0	0
547	548	548	Category N	0.011962891	0.57592773	-1.1999512	0.065673828	-0.13989258	0.47753906	-19.53	0	22/3/2018	22	3	2018	22:14:31	80071	0	22	14	31	0	0.059814453	3.5336426	-0.044921875	0.54541016	-0.91918945	7.2543945	0.2878418	0	0	0	0	0	0	0	0	0	1.0698242	0.069824219	0.36791992	0.056884766	0.030273438	-0.28051758	0	44330	0	0	0
548	549	549	Category N	0.059814453	1.1279297	-0.63598633	0.052734375	-0.15820313	0.47485352	-19.28	0	22/3/2018	22	3	2018	22:14:31	80071	0.1	22	14	31	0	0.059814453	3.5336426	-0.044433594	0.5480957	-0.92602539	0.92651367	0.65649414	0	0	0	0	0	0	0	0	0	1.0769043	0.076904297	0.97436523	0.10424805	0.57958984	0.29003906	0	44330	0	0	0
549	550	550	Category N	-0.40795898	0.37182617	-0.73193359	-0.088623047	-0.19433594	0.45385742	-18.91	0	22/3/2018	22	3	2018	22:14:31	80071	0.2	22	14	31	0	0.059814453	3.5336426	-0.048095703	0.56079102	-0.92578125	12.112061	0.45019531	0	0	0	0	0	0	0	0	0	1.0834961	0.083496094	0.74267578	-0.35961914	-0.18896484	0.19384766	0	44330	0	0	0
550	551	551	Category N	1.0439453	0.91186523	-1.5959473	-0.11328125	-0.16333008	0.45800781	-19.04	0	22/3/2018	22	3	2018	22:14:31	80071	0.3	22	14	31	0	0.059814453	3.5336426	-0.050537109	0.57006836	-0.92260742	16.734131	1.3295898	0	0	0	0	0	0	0	0	0	1.0856934	0.085693359	2.109375	1.0944824	0.34155273	-0.6730957	0	44330	0	0	0
551	552	552	Category N	-0.011962891	0.69580078	-0.81591797	-0.13818359	-0.071533203	0.47705078	-19.16	0	22/3/2018	22	3	2018	22:14:31	80071	0.4	22	14	31	0	0.059814453	3.5336426	-0.045166016	0.57250977	-0.93041992	17.442627	0.17138672	0	0	0	0	0	0	0	0	0	1.0932617	0.093261719	0.27099609	0.033203125	0.12304688	0.11450195	0	44330	0	0	0
552	553	553	Category N	-0.19189453	1.5	-0.49194336	-0.13476563	-0.020263672	0.47924805	-19.41	0	22/3/2018	22	3	2018	22:14:31	80071	0.5	22	14	31	0	0.059814453	3.5336426	-0.044677734	0.56958008	-0.93530273	9.7297363	1.0410156	0	0	0	0	0	0	0	0	0	1.0959473	0.095947266	1.520752	-0.14697266	0.93017578	0.44335938	0	44330	0	0	0
553	554	554	Category N	-0.19189453	0.25195313	-1.3317871	-0.14819336	-0.12231445	0.45947266	-20.02	0	22/3/2018	22	3	2018	22:14:31	80071	0.6	22	14	31	0	0.059814453	3.5336426	-0.044677734	0.5859375	-0.93115234	9.90625	0.54174805	0	0	0	0	0	0	0	0	0	1.1010742	0.10107422	0.8815918	-0.14697266	-0.33398438	-0.40039063	0	44330	0	0	0
554	555	555	Category N	0.059814453	0.50390625	-1.1638184	-0.069091797	-0.31298828	0.38818359	-20.15	0	22/3/2018	22	3	2018	22:14:31	80071	0.7	22	14	31	0	0.059814453	3.5336426	-0.045654297	0.58886719	-0.92578125	2.3059082	0.27368164	0	0	0	0	0	0	0	0	0	1.0983887	0.098388672	0.4284668	0.10546875	-0.084960938	-0.23779297	0	44330	0	0	0
555	556	556	Category N	-0.80395508	1.1757813	-0.15576172	-0.075195313	-0.13037109	0.47680664	-20.02	0	22/3/2018	22	3	2018	22:14:31	80071	0.8	22	14	31	0	0.059814453	3.5336426	-0.039794922	0.59643555	-0.92456055	2.3981934	1.2290039	0	0	0	0	0	0	0	0	0	1.1010742	0.10107422	2.1123047	-0.76391602	0.57910156	0.76879883	0	44330	0	0	0
556	557	557	Category N	-0.50390625	0.87597656	-0.76782227	-0.018554688	0.030761719	0.50317383	-20.02	0	22/3/2018	22	3	2018	22:14:31	80071	0.9	22	14	31	0	0.059814453	3.5336426	-0.041259766	0.58935547	-0.9296875	2.1845703	0.56762695	0	0	0	0	0	0	0	0	0	1.1015625	0.1015625	0.91113281	-0.46240234	0.28637695	0.16186523	0	44330	0	0	0
557	558	558	Category N	0.89990234	1.2597656	-1.5358887	0.003662109	-0.04296875	0.50170898	-19.65	0	22/3/2018	22	3	2018	22:14:32	80072	0	22	14	32	0	0.059814453	3.5336426	-0.034667969	0.59790039	-0.93017578	1.095459	1.2954102	0	0	0	0	0	0	0	0	0	1.1064453	0.10644531	2.2016602	0.93457031	0.66162109	-0.60546875	0	44330	0	0	0
558	559	559	Category N	-0.40795898	0.81591797	-0.671875	-0.044433594	-0.23071289	0.44799805	-19.65	0	22/3/2018	22	3	2018	22:14:32	80072	0.1	22	14	32	0	0.059814453	3.5336426	-0.034423828	0.60351563	-0.93115234	2.4958496	0.50170898	0	0	0	0	0	0	0	0	0	1.1101074	0.11010742	0.8449707	-0.37329102	0.2121582	0.25927734	0	44330	0	0	0
559	560	560	Category N	-0.26391602	1.1999512	-0.13183594	-0.11474609	-0.030029297	0.4831543	-19.9	0	22/3/2018	22	3	2018	22:14:32	80072	0.2	22	14	32	0	0.059814453	3.5336426	-0.029052734	0.60717773	-0.93652344	2.1254883	1.0266113	0	0	0	0	0	0	0	0	0	1.1166992	0.11669922	1.6320801	-0.23461914	0.5925293	0.8046875	0	44330	0	0	0
560	561	561	Category N	-0.071777344	0.88793945	-0.35986328	-0.094970703	-0.006103516	0.49853516	-20.02	0	22/3/2018	22	3	2018	22:14:32	80072	0.3	22	14	32	0	0.059814453	3.5336426	-0.035400391	0.60058594	-0.93164063	3.2006836	0.64086914	0	0	0	0	0	0	0	0	0	1.1091309	0.10913086	0.89550781	-0.036132813	0.28710938	0.57177734	0	44330	0	0	0
561	562	562	Category N	0.32397461	0.77978516	-1.8959961	-0.034667969	-0.11035156	0.48803711	-20.02	0	22/3/2018	22	3	2018	22:14:32	80072	0.4	22	14	32	0	0.059814453	3.5336426	-0.030517578	0.60620117	-0.92871094	4.706543	1.0444336	0	0	0	0	0	0	0	0	0	1.1096191	0.10961914	1.4951172	0.35449219	0.17333984	-0.96704102	0	44330	0	0	0
562	563	563	Category N	-0.13183594	0.7199707	-0.95996094	0.019287109	-0.35693359	0.36694336	-20.15	0	22/3/2018	22	3	2018	22:14:32	80072	0.5	22	14	32	0	0.059814453	3.5336426	-0.031982422	0.60717773	-0.93261719	2.2954102	0.15283203	0	0	0	0	0	0	0	0	0	1.1132813	0.11328125	0.23950195	-0.099609375	0.11254883	-0.027099609	0	44330	0	0	0
563	564	564	Category N	-0.17993164	1.4157715	-0.27587891	-0.1315918	-0.11450195	0.4699707	-20.02	0	22/3/2018	22	3	2018	22:14:32	80072	0.6	22	14	32	0	0.059814453	3.5336426	-0.028076172	0.61474609	-0.93530273	2.6706543	1.0483398	0	0	0	0	0	0	0	0	0	1.1196289	0.11962891	1.6118164	-0.15161133	0.80078125	0.65942383	0	44330	0	0	0
564	565	565	Category N	-0.38378906	1.619873	-0.52783203	-0.11791992	0.003662109	0.48730469	-20.27	0	22/3/2018	22	3	2018	22:14:32	80072	0.7	22	14	32	0	0.059814453	3.5336426	-0.030517578	0.59838867	-0.94677734	1.5812988	1.1589355	0	0	0	0	0	0	0	0	0	1.1203613	0.12036133	1.7932129	-0.35302734	1.0212402	0.41894531	0	44330	0	0	0
565	566	566	Category N	0.46777344	0.19189453	-1.6318359	-0.032226563	-0.20874023	0.45458984	-20.39	0	22/3/2018	22	3	2018	22:14:32	80072	0.8	22	14	32	0	0.059814453	3.5336426	-0.027832031	0.61425781	-0.94677734	0.7668457	0.94506836	0	0	0	0	0	0	0	0	0	1.1289063	0.12890625	1.6032715	0.49560547	-0.42236328	-0.68481445	0	44330	0	0	0
566	567	567	Category N	0.011962891	0.51586914	-1.4519043	-0.029052734	-0.40258789	0.3269043	-20.27	0	22/3/2018	22	3	2018	22:14:32	80072	0.9	22	14	32	0	0.059814453	3.5336426	-0.032958984	0.61108398	-0.94262695	1.4846191	0.52001953	0	0	0	0	0	0	0	0	0	1.1237793	0.1237793	0.64941406	0.044921875	-0.095214844	-0.50927734	0	44330	0	0	0
567	568	568	Category N	-0.17993164	1.1398926	-0.3359375	-0.15307617	-0.072509766	0.47192383	-20.02	0	22/3/2018	22	3	2018	22:14:33	80073	0	22	14	33	0	0.059814453	3.5336426	-0.031738281	0.61376953	-0.95068359	2.6484375	0.82250977	0	0	0	0	0	0	0	0	0	1.1320801	0.13208008	1.2888184	-0.14794922	0.52587891	0.61474609	0	44330	0	0	0
568	569	569	Category N	-0.17993164	1.4038086	-0.41992188	-0.14282227	0.042236328	0.48266602	-19.53	0	22/3/2018	22	3	2018	22:14:33	80073	0.1	22	14	33	0	0.059814453	3.5336426	-0.030029297	0.60400391	-0.95678711	27.836182	0.97460938	0	0	0	0	0	0	0	0	0	1.1318359	0.13183594	1.4863281	-0.1496582	0.79956055	0.53686523	0	44330	0	0	0
569	570	570	Category N	0.50390625	0.29980469	-1.6318359	-0.056396484	-0.13769531	0.47705078	-19.65	0	22/3/2018	22	3	2018	22:14:33	80073	0.2	22	14	33	0	0.059814453	3.5336426	-0.026123047	0.609375	-0.95727539	36.625977	0.91186523	0	0	0	0	0	0	0	0	0	1.1352539	0.13525391	1.5141602	0.5300293	-0.30957031	-0.67431641	0	44330	0	0	0
570	571	571	Category N	0.14379883	0.11987305	-1.2958984	-0.011962891	-0.38818359	0.3425293	-19.53	0	22/3/2018	22	3	2018	22:14:33	80073	0.3	22	14	33	0	0.059814453	3.5336426	-0.025146484	0.6081543	-0.95727539	17.586426	0.61767578	0	0	0	0	0	0	0	0	0	1.1345215	0.13452148	0.99609375	0.16894531	-0.48828125	-0.33837891	0	44330	0	0	0
571	572	572	Category N	-0.10791016	1.2119141	-0.34790039	-0.15600586	-0.15454102	0.44726563	-19.78	0	22/3/2018	22	3	2018	22:14:33	80073	0.4	22	14	33	0	0.059814453	3.5336426	-0.023193359	0.60180664	-0.95532227	10.266602	0.86499023	0	0	0	0	0	0	0	0	0	1.1293945	0.12939453	1.302002	-0.084472656	0.60986328	0.60742188	0	44330	0	0	0
572	573	573	Category N	-0.14379883	0.81591797	-0.45581055	-0.13769531	0.049072266	0.48413086	-19.78	0	22/3/2018	22	3	2018	22:14:33	80073	0.5	22	14	33	0	0.059814453	3.5336426	-0.025390625	0.58984375	-0.95849609	2.449707	0.5637207	0	0	0	0	0	0	0	0	0	1.1257324	0.12573242	0.84692383	-0.11816406	0.22583008	0.50268555	0	44330	0	0	0
573	574	574	Category N	0.41992188	1.3078613	-1.3198242	-0.070068359	-0.033447266	0.49633789	-19.53	0	22/3/2018	22	3	2018	22:14:33	80073	0.6	22	14	33	0	0.059814453	3.5336426	-0.021240234	0.58959961	-0.96264648	2.4465332	0.9152832	0	0	0	0	0	0	0	0	0	1.1291504	0.12915039	1.5163574	0.44116211	0.71801758	-0.35693359	0	44330	0	0	0
574	575	575	Category N	0.25195313	0.2878418	-1.3078613	-0.013916016	-0.27172852	0.42578125	-19.53	0	22/3/2018	22	3	2018	22:14:33	80073	0.7	22	14	33	0	0.059814453	3.5336426	-0.020019531	0.59204102	-0.97045898	8.7265625	0.52954102	0	0	0	0	0	0	0	0	0	1.137207	0.13720703	0.91357422	0.27197266	-0.30419922	-0.3371582	0	44330	0	0	0
575	576	576	Category N	-0.17993164	1.0917969	-0.69580078	-0.1015625	-0.30444336	0.38989258	-19.65	0	22/3/2018	22	3	2018	22:14:33	80073	0.8	22	14	33	0	0.060058594	3.5288086	-0.015380859	0.57543945	-0.98120117	18.438232	0.61230469	0	0	0	0	0	0	0	0	0	1.1376953	0.13769531	0.96606445	-0.16430664	0.51611328	0.28540039	0	44330	0	0	0
576	577	577	Category N	0.011962891	0.98388672	-0.2277832	-0.13183594	0.15380859	0.46972656	-19.9	0	22/3/2018	22	3	2018	22:14:33	80073	0.9	22	14	33	0	0.060058594	3.5288086	-0.018798828	0.56787109	-0.98828125	20.113525	0.86743164	0	0	0	0	0	0	0	0	0	1.1398926	0.13989258	1.2072754	0.030761719	0.41577148	0.76049805	0	44330	0	0	0
577	578	578	Category N	-0.15576172	0.7199707	-1.223877	-0.10375977	0.18457031	0.46948242	-20.15	0	22/3/2018	22	3	2018	22:14:34	80074	0	22	14	34	0	0.060058594	3.5288086	-0.020507813	0.56591797	-0.984375	27.126221	0.31494141	0	0	0	0	0	0	0	0	0	1.1357422	0.13574219	0.52856445	-0.13500977	0.15380859	-0.23925781	0	44330	0	0	0
578	579	579	Category N	0.52783203	0	-1.9558105	-0.006103516	0.055664063	0.50415039	-20.02	0	22/3/2018	22	3	2018	22:14:34	80074	0.1	22	14	34	0	0.060058594	3.5288086	-0.019287109	0.56396484	-0.98681641	42.815674	1.2475586	0	0	0	0	0	0	0	0	0	1.1369629	0.13696289	2.0800781	0.54711914	-0.56396484	-0.96875	0	44330	0	0	0
579	580	580	Category N	0.50390625	0.63598633	-1.1159668	-0.088134766	0.014160156	0.50195313	-20.27	0	22/3/2018	22	3	2018	22:14:34	80074	0.2	22	14	34	0	0.060058594	3.5288086	-0.015380859	0.55053711	-0.99389648	47.746338	0.54003906	0	0	0	0	0	0	0	0	0	1.1362305	0.13623047	0.7265625	0.51928711	0.085205078	-0.12182617	0	44330	0	0	0
580	581	581	Category N	-0.15576172	0.68383789	-0.45581055	0.012939453	0.25366211	0.44677734	-20.14	0	22/3/2018	22	3	2018	22:14:34	80074	0.3	22	14	34	0	0.060058594	3.5288086	-0.013671875	0.54321289	-1.0009766	26.513428	0.58056641	0	0	0	0	0	0	0	0	0	1.138916	0.13891602	0.82788086	-0.1418457	0.140625	0.54516602	0	44330	0	0	0
581	582	582	Category N	-0.2878418	1.0197754	-0.86376953	-0.046386719	0.22265625	0.4597168	-20.27	0	22/3/2018	22	3	2018	22:14:34	80074	0.4	22	14	34	0	0.060058594	3.5288086	-0.011474609	0.54321289	-0.99316406	17.191895	0.56567383	0	0	0	0	0	0	0	0	0	1.1320801	0.13208008	0.88208008	-0.27612305	0.4765625	0.12939453	0	44330	0	0	0
582	583	583	Category N	0.083984375	-0.80395508	-1.6679688	-0.037841797	0.093017578	0.49536133	-20.51	0	22/3/2018	22	3	2018	22:14:34	80074	0.5	22	14	34	0	0.060058594	3.5288086	-0.011474609	0.54174805	-0.99487305	9.0385742	1.5075684	0	0	0	0	0	0	0	0	0	1.1328125	0.1328125	2.1142578	0.095458984	-1.3457031	-0.67285156	0	44330	0	0	0
583	584	584	Category N	0.047851563	0.29980469	-1.2719727	-0.12158203	0.018066406	0.48852539	-19.9	0	22/3/2018	22	3	2018	22:14:34	80074	0.6	22	14	34	0	0.060058594	3.5288086	-0.010498047	0.52978516	-0.99853516	0.41870117	0.36181641	0	0	0	0	0	0	0	0	0	1.1306152	0.13061523	0.56176758	0.058349609	-0.22998047	-0.27319336	0	44330	0	0	0
584	585	585	Category N	-0.26391602	0.41992188	-0.47998047	-0.001708984	0.25219727	0.44726563	-19.77	0	22/3/2018	22	3	2018	22:14:34	80074	0.7	22	14	34	0	0.060058594	3.5288086	-0.005371094	0.52954102	-1.0109863	7.4763184	0.60058594	0	0	0	0	0	0	0	0	0	1.1411133	0.14111328	0.89892578	-0.25830078	-0.10961914	0.53100586	0	44330	0	0	0
585	586	586	Category N	-0.35986328	0.69580078	-0.99584961	-0.098876953	0.25610352	0.44116211	-19.28	0	22/3/2018	22	3	2018	22:14:34	80074	0.8	22	14	34	0	0.060058594	3.5288086	-0.002197266	0.53393555	-1.0136719	22.060059	0.39257813	0	0	0	0	0	0	0	0	0	1.145752	0.14575195	0.53710938	-0.35742188	0.16162109	0.017822266	0	44330	0	0	0
586	587	587	Category N	0.29980469	-0.77978516	-1.7399902	-0.050292969	0.10888672	0.49755859	-19.28	0	22/3/2018	22	3	2018	22:14:34	80074	0.9	22	14	34	0	0.060058594	3.5288086	0.003417969	0.52539063	-1.020752	24.510742	1.5192871	0	0	0	0	0	0	0	0	0	1.1479492	0.14794922	2.3208008	0.29614258	-1.3051758	-0.71899414	0	44330	0	0	0
587	588	588	Category N	-0.071777344	-0.083984375	-1.6557617	-0.091796875	-0.053466797	0.48828125	-19.4	0	22/3/2018	22	3	2018	22:14:35	80075	0	22	14	35	0	0.060058594	3.5288086	0.002197266	0.51220703	-1.0246582	28.796631	0.87133789	0	0	0	0	0	0	0	0	0	1.1455078	0.14550781	1.3015137	-0.073974609	-0.59619141	-0.63085938	0	44330	0	0	0
588	589	589	Category N	-0.13183594	0.55175781	-0.52783203	0.030761719	0.22973633	0.46044922	-19.65	0	22/3/2018	22	3	2018	22:14:35	80075	0.1	22	14	35	0	0.060058594	3.5288086	0.006835938	0.51000977	-1.0202637	27.608398	0.51342773	0	0	0	0	0	0	0	0	0	1.1408691	0.14086914	0.6730957	-0.13867188	0.041503906	0.49243164	0	44330	0	0	0
589	590	590	Category N	-0.32397461	0.43188477	-0.94799805	-0.039550781	0.24829102	0.44726563	-19.53	0	22/3/2018	22	3	2018	22:14:35	80075	0.2	22	14	35	0	0.060058594	3.5288086	0.006103516	0.50317383	-1.0222168	27.017334	0.34594727	0	0	0	0	0	0	0	0	0	1.1394043	0.1394043	0.47607422	-0.33007813	-0.071289063	0.07421875	0	44330	0	0	0
590	591	591	Category N	0.3359375	0.2277832	-1.7158203	-0.032958984	0.10009766	0.48852539	-19.65	0	22/3/2018	22	3	2018	22:14:35	80075	0.3	22	14	35	0	0.060058594	3.5288086	0.012451172	0.49633789	-1.0256348	25.639893	0.80786133	0	0	0	0	0	0	0	0	0	1.1396484	0.13964844	1.2819824	0.32324219	-0.26855469	-0.68994141	0	44330	0	0	0
591	592	592	Category N	-0.21582031	-0.52783203	-1.5239258	-0.052734375	-0.082519531	0.48461914	-20.14	0	22/3/2018	22	3	2018	22:14:35	80075	0.4	22	14	35	0	0.060058594	3.5288086	-0.001708984	0.48510742	-1.020752	9.5197754	1.151123	0	0	0	0	0	0	0	0	0	1.130127	0.13012695	1.7299805	-0.21386719	-1.0129395	-0.50292969	0	44330	0	0	0
592	593	593	Category N	0.011962891	0.82788086	-0.57592773	-0.008056641	0.18164063	0.4765625	-20.14	0	22/3/2018	22	3	2018	22:14:35	80075	0.5	22	14	35	0	0.060058594	3.5288086	0.002197266	0.48217773	-1.0205078	2.8676758	0.56323242	0	0	0	0	0	0	0	0	0	1.1286621	0.12866211	0.79956055	0.009521484	0.34545898	0.44458008	0	44330	0	0	0
593	594	594	Category N	-0.17993164	0.2878418	-0.76782227	-0.036132813	0.25732422	0.45361328	-20.39	0	22/3/2018	22	3	2018	22:14:35	80075	0.6	22	14	35	0	0.060058594	3.5288086	0.00390625	0.47094727	-1.0241699	10.06958	0.36499023	0	0	0	0	0	0	0	0	0	1.1274414	0.12744141	0.6237793	-0.18383789	-0.18310547	0.25634766	0	44330	0	0	0
594	595	595	Category N	0.38378906	0.79199219	-1.1999512	-0.053466797	0.11816406	0.48583984	-20.15	0	22/3/2018	22	3	2018	22:14:35	80075	0.7	22	14	35	0	0.060058594	3.5288086	0.0078125	0.46411133	-1.0209961	15.280518	0.52954102	0	0	0	0	0	0	0	0	0	1.1218262	0.12182617	0.88232422	0.37573242	0.32763672	-0.17871094	0	44330	0	0	0
595	596	596	Category N	-0.14379883	-0.27587891	-1.5239258	-0.056152344	-0.076416016	0.48950195	-19.78	0	22/3/2018	22	3	2018	22:14:35	80075	0.8	22	14	35	0	0.060058594	3.5288086	0.005615234	0.46020508	-1.0241699	29.81958	0.90209961	0	0	0	0	0	0	0	0	0	1.1230469	0.12304688	1.3852539	-0.14941406	-0.73608398	-0.49951172	0	44330	0	0	0
596	597	597	Category N	0.32397461	0.93579102	-0.73193359	-0.061523438	0.14453125	0.48608398	-19.66	0	22/3/2018	22	3	2018	22:14:35	80075	0.9	22	14	35	0	0.060058594	3.5288086	0.018310547	0.45336914	-1.03125	32.604004	0.64453125	0	0	0	0	0	0	0	0	0	1.126709	0.12670898	1.0874023	0.30541992	0.48217773	0.29931641	0	44330	0	0	0
597	598	598	Category N	-0.16796875	0.38378906	-0.86376953	-0.030517578	0.26586914	0.4519043	-19.53	0	22/3/2018	22	3	2018	22:14:36	80076	0	22	14	36	0	0.060058594	3.5288086	0.025146484	0.44482422	-1.0361328	28.401123	0.26611328	0	0	0	0	0	0	0	0	0	1.1279297	0.12792969	0.42675781	-0.19311523	-0.061035156	0.17236328	0	44330	0	0	0
598	599	599	Category N	0.25195313	1.0559082	-1.0197754	-0.072265625	0.13671875	0.48779297	-19.65	0	22/3/2018	22	3	2018	22:14:36	80076	0.1	22	14	36	0	0.060058594	3.5288086	0.015380859	0.42749023	-1.0297852	26.042725	0.67138672	0	0	0	0	0	0	0	0	0	1.1152344	0.11523438	0.87475586	0.23632813	0.62817383	0.010009766	0	44330	0	0	0
599	600	600	Category N	-0.31176758	-0.31176758	-1.5119629	-0.023193359	-0.13891602	0.47363281	-19.78	0	22/3/2018	22	3	2018	22:14:36	80076	0.2	22	14	36	0	0.060058594	3.5288086	0.024658203	0.42480469	-1.0344238	25.279297	0.94018555	0	0	0	0	0	0	0	0	0	1.1184082	0.1184082	1.5507813	-0.33642578	-0.73657227	-0.47753906	0	44330	0	0	0
600	601	601	Category N	0.50390625	0.93579102	-0.86376953	-0.092285156	0.027832031	0.49047852	-19.65	0	22/3/2018	22	3	2018	22:14:36	80076	0.3	22	14	36	0	0.060058594	3.5288086	0.028564453	0.41870117	-1.0405273	25.461914	0.72412109	0	0	0	0	0	0	0	0	0	1.1218262	0.12182617	1.1689453	0.47509766	0.5168457	0.17675781	0	44330	0	0	0
601	602	602	Category N	-0.23999023	0.45581055	-0.88793945	0.008544922	0.21191406	0.47167969	-19.78	0	22/3/2018	22	3	2018	22:14:36	80076	0.4	22	14	36	0	0.060058594	3.5288086	0.029785156	0.41040039	-1.0510254	12.45874	0.31860352	0	0	0	0	0	0	0	0	0	1.1286621	0.12866211	0.47827148	-0.26977539	0.045166016	0.16308594	0	44330	0	0	0
602	603	603	Category N	0.31176758	1.0319824	-0.7199707	-0.050048828	0.086914063	0.49609375	-19.78	0	22/3/2018	22	3	2018	22:14:36	80076	0.5	22	14	36	0	0.060058594	3.5288086	0.025146484	0.40380859	-1.0412598	7.7475586	0.76123047	0	0	0	0	0	0	0	0	0	1.1171875	0.1171875	1.2358398	0.28637695	0.62792969	0.32128906	0	44330	0	0	0
603	604	604	Category N	-0.17993164	-0.52783203	-1.6318359	-0.026367188	-0.23193359	0.44433594	-19.65	0	22/3/2018	22	3	2018	22:14:36	80076	0.6	22	14	36	0	0.060058594	3.5288086	0.031005859	0.40258789	-1.0390625	6.307373	1.123291	0	0	0	0	0	0	0	0	0	1.1147461	0.11474609	1.734375	-0.2109375	-0.93041992	-0.5925293	0	44330	0	0	0
604	605	605	Category N	0.26391602	1.3439941	-1.355957	-0.087158203	-0.11791992	0.47973633	-19.78	0	22/3/2018	22	3	2018	22:14:36	80076	0.7	22	14	36	0	0.060058594	3.5288086	0.033691406	0.3894043	-1.041748	4.5603027	1.0305176	0	0	0	0	0	0	0	0	0	1.112793	0.11279297	1.4985352	0.22998047	0.9543457	-0.31396484	0	44330	0	0	0
605	606	606	Category N	-0.11987305	0.77978516	-0.70776367	0.000244141	0.19702148	0.47290039	-19.65	0	22/3/2018	22	3	2018	22:14:36	80076	0.8	22	14	36	0	0.060058594	3.5288086	0.039306641	0.36865234	-1.0495605	7.0695801	0.55786133	0	0	0	0	0	0	0	0	0	1.1132813	0.11328125	0.91210938	-0.15917969	0.41088867	0.34179688	0	44330	0	0	0
606	607	607	Category N	0.083984375	0.31176758	-1.2478027	-0.053955078	0.10888672	0.49560547	-19.41	0	22/3/2018	22	3	2018	22:14:36	80076	0.9	22	14	36	0	0.060058594	3.5288086	0.036621094	0.36669922	-1.0432129	11.579102	0.21679688	0	0	0	0	0	0	0	0	0	1.1064453	0.10644531	0.30664063	0.047119141	-0.054931641	-0.2043457	0	44330	0	0	0
607	608	608	Category N	-0.15576172	-0.27587891	-1.2958984	-0.004150391	-0.13745117	0.4753418	-19.41	0	22/3/2018	22	3	2018	22:14:37	80077	0	22	14	37	0	0.060058594	3.5288086	0.034912109	0.36254883	-1.0378418	10.18042	0.71435547	0	0	0	0	0	0	0	0	0	1.1000977	0.10009766	1.0871582	-0.19067383	-0.63842773	-0.2578125	0	44330	0	0	0
608	609	609	Category N	0.17993164	0.87597656	-0.74389648	-0.064208984	0.087158203	0.49267578	-19.41	0	22/3/2018	22	3	2018	22:14:37	80077	0.1	22	14	37	0	0.060058594	3.5288086	0.039794922	0.3515625	-1.0439453	6.7841797	0.62011719	0	0	0	0	0	0	0	0	0	1.1022949	0.10229492	0.96435547	0.13989258	0.52416992	0.30004883	0	44330	0	0	0
609	610	610	Category N	-0.15576172	0.52783203	-0.68383789	-0.005126953	0.24804688	0.45703125	-19.65	0	22/3/2018	22	3	2018	22:14:37	80077	0.2	22	14	37	0	0.060058594	3.5288086	0.044677734	0.33813477	-1.0495605	8.2644043	0.45800781	0	0	0	0	0	0	0	0	0	1.1037598	0.10375977	0.75561523	-0.20043945	0.18945313	0.36572266	0	44330	0	0	0
610	611	611	Category N	0.37182617	0.13183594	-1.2478027	-0.069335938	0.13867188	0.48999023	-20.02	0	22/3/2018	22	3	2018	22:14:37	80077	0.3	22	14	37	0	0.060058594	3.5288086	0.0390625	0.33227539	-1.0410156	7.6442871	0.43969727	0	0	0	0	0	0	0	0	0	1.0935059	0.093505859	0.73974609	0.33251953	-0.20043945	-0.20654297	0	44330	0	0	0
611	612	612	Category N	-0.17993164	-0.40795898	-1.3918457	-0.010498047	-0.055664063	0.49902344	-19.9	0	22/3/2018	22	3	2018	22:14:37	80077	0.4	22	14	37	0	0.060058594	3.5288086	0.041503906	0.32958984	-1.0378418	1.2209473	0.84765625	0	0	0	0	0	0	0	0	0	1.0895996	0.089599609	1.3132324	-0.22143555	-0.73754883	-0.35375977	0	44330	0	0	0
612	613	613	Category N	0.26391602	0.57592773	-0.92382813	-0.048828125	0.15869141	0.48388672	-19.9	0	22/3/2018	22	3	2018	22:14:37	80077	0.5	22	14	37	0	0.060058594	3.5288086	0.049560547	0.30981445	-1.046875	2.6328125	0.36279297	0	0	0	0	0	0	0	0	0	1.0927734	0.092773438	0.60302734	0.21411133	0.26586914	0.12304688	0	44330	0	0	0
613	614	614	Category N	-0.14379883	0.671875	-0.91186523	-0.007568359	0.28344727	0.44213867	-19.78	0	22/3/2018	22	3	2018	22:14:37	80077	0.6	22	14	37	0	0.059326172	3.5336426	0.054199219	0.29248047	-1.0493164	5.8911133	0.44946289	0	0	0	0	0	0	0	0	0	1.0905762	0.090576172	0.71484375	-0.19799805	0.37915039	0.13745117	0	44330	0	0	0
614	615	615	Category N	0.21582031	-0.53979492	-1.3679199	-0.066162109	0.095703125	0.49487305	-19.53	0	22/3/2018	22	3	2018	22:14:37	80077	0.7	22	14	37	0	0.059326172	3.5336426	0.048583984	0.27172852	-1.0402832	9.9145508	0.89086914	0	0	0	0	0	0	0	0	0	1.076416	0.076416016	1.3061523	0.16699219	-0.81152344	-0.32739258	0	44330	0	0	0
615	616	616	Category N	-0.17993164	0.047851563	-1.4038086	-0.091796875	0.012451172	0.49731445	-19.78	0	22/3/2018	22	3	2018	22:14:37	80077	0.8	22	14	37	0	0.059326172	3.5336426	0.046875	0.26391602	-1.0385742	2.6887207	0.48120117	0	0	0	0	0	0	0	0	0	1.0725098	0.072509766	0.80810547	-0.22680664	-0.21606445	-0.36499023	0	44330	0	0	0
616	617	617	Category N	-0.095947266	0.37182617	-0.76782227	0.018554688	0.27270508	0.44628906	-19.65	0	22/3/2018	22	3	2018	22:14:37	80077	0.9	22	14	37	0	0.059326172	3.5336426	0.0546875	0.24438477	-1.046875	3.8666992	0.34179688	0	0	0	0	0	0	0	0	0	1.076416	0.076416016	0.55737305	-0.15063477	0.12719727	0.27905273	0	44330	0	0	0
617	618	618	Category N	-0.20385742	0.61181641	-0.92382813	-0.060058594	0.28491211	0.43286133	-20.02	0	22/3/2018	22	3	2018	22:14:38	80078	0	22	14	38	0	0.059326172	3.5336426	0.057861328	0.22265625	-1.0522461	12.193359	0.48608398	0	0	0	0	0	0	0	0	0	1.0771484	0.077148438	0.77929688	-0.26171875	0.38891602	0.12841797	0	44330	0	0	0
618	619	619	Category N	0.11987305	-0.51586914	-1.2358398	-0.072998047	0.087158203	0.48950195	-20.02	0	22/3/2018	22	3	2018	22:14:38	80078	0.1	22	14	38	0	0.059326172	3.5336426	0.060058594	0.2121582	-1.0429688	16.153076	0.75561523	0	0	0	0	0	0	0	0	0	1.065918	0.065917969	0.98046875	0.059570313	-0.72802734	-0.19262695	0	44330	0	0	0
619	620	620	Category N	-0.095947266	-0.047851563	-1.4038086	-0.10009766	0.050048828	0.49072266	-20.02	0	22/3/2018	22	3	2018	22:14:38	80078	0.2	22	14	38	0	0.059326172	3.5336426	0.054199219	0.20947266	-1.0246582	9.940918	0.48193359	0	0	0	0	0	0	0	0	0	1.0473633	0.047363281	0.78637695	-0.15014648	-0.25732422	-0.37890625	0	44330	0	0	0
620	621	621	Category N	-0.035888672	0.56396484	-0.671875	0.022705078	0.30175781	0.41845703	-20.27	0	22/3/2018	22	3	2018	22:14:38	80078	0.3	22	14	38	0	0.059326172	3.5336426	0.052001953	0.19433594	-1.0195313	12.268066	0.51489258	0	0	0	0	0	0	0	0	0	1.0390625	0.0390625	0.80493164	-0.087890625	0.36938477	0.34765625	0	44330	0	0	0
621	622	622	Category N	-0.19189453	0.56396484	-1.1279297	-0.062011719	0.2878418	0.43383789	-19.78	0	22/3/2018	22	3	2018	22:14:38	80078	0.4	22	14	38	0	0.059326172	3.5336426	0.062011719	0.18017578	-1.0351563	20.977539	0.46923828	0	0	0	0	0	0	0	0	0	1.0524902	0.052490234	0.73022461	-0.25390625	0.38354492	-0.092529297	0	44330	0	0	0
622	623	623	Category N	-0.11987305	-0.51586914	-1.223877	-0.067382813	0.020996094	0.49291992	-19.9	0	22/3/2018	22	3	2018	22:14:38	80078	0.5	22	14	38	0	0.059326172	3.5336426	0.070800781	0.15698242	-1.0358887	18.363525	0.72436523	0	0	0	0	0	0	0	0	0	1.0500488	0.050048828	1.0517578	-0.19067383	-0.67285156	-0.18774414	0	44330	0	0	0
623	624	624	Category N	0.19189453	0.34790039	-1.355957	-0.10986328	0.063964844	0.48901367	-19.65	0	22/3/2018	22	3	2018	22:14:38	80078	0.6	22	14	38	0	0.059326172	3.5336426	0.070556641	0.15844727	-1.0175781	4.3793945	0.40600586	0	0	0	0	0	0	0	0	0	1.0322266	0.032226563	0.64892578	0.12109375	0.18920898	-0.33813477	0	44330	0	0	0
624	625	625	Category N	0	0.61181641	-0.73193359	0.025390625	0.28442383	0.43261719	-19.28	0	22/3/2018	22	3	2018	22:14:38	80078	0.7	22	14	38	0	0.059326172	3.5336426	0.068603516	0.14990234	-1.0048828	3.3010254	0.54077148	0	0	0	0	0	0	0	0	0	1.0183105	0.018310547	0.80371094	-0.068603516	0.46166992	0.27294922	0	44330	0	0	0
625	626	626	Category N	0.14379883	-0.023925781	-1.1757813	-0.066650391	0.21679688	0.46411133	-19.28	0	22/3/2018	22	3	2018	22:14:38	80078	0.8	22	14	38	0	0.059326172	3.5336426	0.076171875	0.13330078	-1.0097656	0.90405273	0.23828125	0	0	0	0	0	0	0	0	0	1.0212402	0.021240234	0.390625	0.067382813	-0.15722656	-0.16577148	0	44330	0	0	0
626	627	627	Category N	-0.2277832	-0.16796875	-1.2597656	-0.060546875	-0.047851563	0.49316406	-19.03	0	22/3/2018	22	3	2018	22:14:38	80078	0.9	22	14	38	0	0.059326172	3.5336426	0.088867188	0.11645508	-1.0131836	8.3227539	0.49194336	0	0	0	0	0	0	0	0	0	1.0236816	0.023681641	0.84765625	-0.31665039	-0.28442383	-0.24633789	0	44330	0	0	0
627	628	628	Category N	0.38378906	0.39599609	-0.86376953	-0.076660156	0.10913086	0.49389648	-19.03	0	22/3/2018	22	3	2018	22:14:39	80079	0	22	14	39	0	0.059326172	3.5336426	0.085449219	0.11572266	-1.0004883	19.078857	0.43139648	0	0	0	0	0	0	0	0	0	1.0109863	0.010986328	0.71508789	0.2980957	0.2800293	0.13671875	0	44330	0	0	0
628	629	629	Category N	0	0.58789063	-0.79199219	0.006835938	0.26098633	0.45166016	-19.4	0	22/3/2018	22	3	2018	22:14:39	80079	0.1	22	14	39	0	0.059326172	3.5336426	0.086914063	0.11181641	-0.98486328	14.033936	0.52075195	0	0	0	0	0	0	0	0	0	0.99487305	0.005126953	0.75585938	-0.086914063	0.47583008	0.19287109	0	44330	0	0	0
629	630	630	Category N	0.095947266	-0.16796875	-1.0078125	-0.088867188	0.15820313	0.48193359	-19.53	0	22/3/2018	22	3	2018	22:14:39	80079	0.2	22	14	39	0	0.059326172	3.5336426	0.086425781	0.096435547	-0.98339844	9.4477539	0.265625	0	0	0	0	0	0	0	0	0	0.99194336	0.008056641	0.29785156	0.009277344	-0.2644043	-0.024169922	0	44330	0	0	0
630	631	631	Category N	-0.11987305	0	-1.1879883	-0.084472656	-0.023193359	0.49731445	-19.78	0	22/3/2018	22	3	2018	22:14:39	80079	0.3	22	14	39	0	0.059326172	3.5336426	0.092041016	0.078125	-0.97949219	18.25708	0.30737305	0	0	0	0	0	0	0	0	0	0.98681641	0.013183594	0.49853516	-0.21191406	-0.078125	-0.20825195	0	44330	0	0	0
631	632	632	Category N	0.3359375	0.46777344	-0.80395508	-0.055419922	0.18847656	0.4765625	-20.02	0	22/3/2018	22	3	2018	22:14:39	80079	0.4	22	14	39	0	0.059326172	3.5336426	0.09375	0.063964844	-0.97290039	18.662109	0.5	0	0	0	0	0	0	0	0	0	0.97949219	0.020507813	0.81469727	0.24194336	0.40356445	0.16894531	0	44330	0	0	0
632	633	633	Category N	-0.059814453	0.59985352	-0.79199219	-0.016113281	0.2434082	0.4609375	-20.15	0	22/3/2018	22	3	2018	22:14:39	80079	0.5	22	14	39	0	0.059326172	3.5336426	0.099853516	0.057373047	-0.96655273	8.9841309	0.59179688	0	0	0	0	0	0	0	0	0	0.97338867	0.026611328	0.87670898	-0.15966797	0.54223633	0.17456055	0	44330	0	0	0
633	634	634	Category N	0.10791016	-0.2878418	-1.079834	-0.077636719	0.071289063	0.50097656	-20.27	0	22/3/2018	22	3	2018	22:14:39	80079	0.6	22	14	39	0	0.059326172	3.5336426	0.10253906	0.036132813	-0.96313477	1.2434082	0.34423828	0	0	0	0	0	0	0	0	0	0.96923828	0.030761719	0.44580078	0.005126953	-0.32397461	-0.11645508	0	44330	0	0	0
634	635	635	Category N	-0.10791016	0.19189453	-1.4157715	-0.077392578	-0.016113281	0.49462891	-20.02	0	22/3/2018	22	3	2018	22:14:39	80079	0.7	22	14	39	0	0.059326172	3.5336426	0.10473633	0.028320313	-0.95751953	12.003418	0.53076172	0	0	0	0	0	0	0	0	0	0.96362305	0.036376953	0.83422852	-0.21264648	0.16333008	-0.45800781	0	44330	0	0	0
635	636	636	Category N	0.20385742	0.6237793	-0.7199707	-0.007568359	0.23266602	0.46166992	-20.27	0	22/3/2018	22	3	2018	22:14:39	80079	0.8	22	14	39	0	0.059326172	3.5336426	0.10131836	0.011474609	-0.94628906	10.663574	0.66040039	0	0	0	0	0	0	0	0	0	0.95166016	0.048339844	0.94091797	0.10229492	0.61206055	0.22631836	0	44330	0	0	0
636	637	637	Category N	0.047851563	0.17993164	-1.1638184	-0.043945313	0.23413086	0.46582031	-20.14	0	22/3/2018	22	3	2018	22:14:39	80079	0.9	22	14	39	0	0.059326172	3.5336426	0.10888672	0.008300781	-0.94555664	5.932373	0.28417969	0	0	0	0	0	0	0	0	0	0.9519043	0.048095703	0.45068359	-0.061035156	0.17138672	-0.21801758	0	44330	0	0	0
637	638	638	Category N	0.11987305	-0.11987305	-1.0197754	-0.051513672	0.013671875	0.49926758	-20.02	0	22/3/2018	22	3	2018	22:14:40	80080	0	22	14	40	0	0.059326172	3.5336426	0.10693359	-0.016113281	-0.94580078	5.8630371	0.12792969	0	0	0	0	0	0	0	0	0	0.9519043	0.048095703	0.19018555	0.012695313	-0.10351563	-0.073730469	0	44330	0	0	0
638	639	639	Category N	0.3359375	0.61181641	-1.0319824	-0.060546875	-0.040771484	0.4934082	-20.27	0	22/3/2018	22	3	2018	22:14:40	80080	0.1	22	14	40	0	0.059326172	3.5336426	0.10742188	-0.032470703	-0.94262695	16.96875	0.68945313	0	0	0	0	0	0	0	0	0	0.94921875	0.05078125	0.96191406	0.22827148	0.64428711	-0.089355469	0	44330	0	0	0
639	640	640	Category N	0.047851563	0.69580078	-0.6237793	0.020996094	0.20727539	0.47045898	-20.15	0	22/3/2018	22	3	2018	22:14:40	80080	0.2	22	14	40	0	0.059326172	3.5336426	0.10253906	-0.053955078	-0.93457031	15.619141	0.81347656	0	0	0	0	0	0	0	0	0	0.94165039	0.058349609	1.1154785	-0.0546875	0.74975586	0.31079102	0	44330	0	0	0
640	641	641	Category N	0.035888672	0.23999023	-1.1999512	-0.045898438	0.16015625	0.48510742	-20.02	0	22/3/2018	22	3	2018	22:14:40	80080	0.3	22	14	40	0	0.059326172	3.5336426	0.10571289	-0.056152344	-0.92114258	9.2683105	0.41259766	0	0	0	0	0	0	0	0	0	0.92895508	0.071044922	0.64477539	-0.069824219	0.29614258	-0.27856445	0	44330	0	0	0
641	642	642	Category N	-0.047851563	0.25195313	-1.1279297	-0.04296875	-0.034667969	0.49584961	-20.02	0	22/3/2018	22	3	2018	22:14:40	80080	0.4	22	14	40	0	0.059326172	3.5336426	0.10083008	-0.083496094	-0.91992188	11.611084	0.42163086	0	0	0	0	0	0	0	0	0	0.92919922	0.070800781	0.69213867	-0.14868164	0.33544922	-0.20776367	0	44330	0	0	0
642	643	643	Category N	0.3359375	0.61181641	-0.76782227	-0.067871094	0.013916016	0.4987793	-19.9	0	22/3/2018	22	3	2018	22:14:40	80080	0.5	22	14	40	0	0.059326172	3.5336426	0.10620117	-0.10009766	-0.92236328	15.11377	0.76391602	0	0	0	0	0	0	0	0	0	0.93383789	0.066162109	1.0961914	0.22949219	0.71191406	0.15454102	0	44330	0	0	0
643	644	644	Category N	0.023925781	0.37182617	-0.50390625	-0.021240234	0.1887207	0.48242188	-19.78	0	22/3/2018	22	3	2018	22:14:40	80080	0.6	22	14	40	0	0.059326172	3.5336426	0.10131836	-0.12426758	-0.92626953	15.480469	0.65625	0	0	0	0	0	0	0	0	0	0.94018555	0.059814453	0.99609375	-0.077392578	0.49609375	0.42236328	0	44330	0	0	0
644	645	645	Category N	0.071777344	-0.047851563	-1.1518555	-0.046386719	0.15698242	0.48510742	-19.9	0	22/3/2018	22	3	2018	22:14:40	80080	0.7	22	14	40	0	0.059326172	3.5336426	0.10693359	-0.13085938	-0.9128418	7.8444824	0.25537109	0	0	0	0	0	0	0	0	0	0.9284668	0.071533203	0.35742188	-0.03515625	0.083007813	-0.23876953	0	44330	0	0	0
645	646	646	Category N	0.25195313	0.035888672	-1.1279297	-0.009033203	0.088378906	0.50390625	-19.9	0	22/3/2018	22	3	2018	22:14:40	80080	0.8	22	14	40	0	0.059326172	3.5336426	0.10205078	-0.1496582	-0.89892578	8.7026367	0.33056641	0	0	0	0	0	0	0	0	0	0.91699219	0.083007813	0.56420898	0.1496582	0.18554688	-0.22875977	0	44330	0	0	0
646	647	647	Category N	-0.11987305	0.17993164	-1.0197754	-0.028808594	0.070556641	0.50219727	-19.9	0	22/3/2018	22	3	2018	22:14:40	80080	0.9	22	14	40	0	0.059326172	3.5336426	0.10693359	-0.16088867	-0.89404297	6.2980957	0.42822266	0	0	0	0	0	0	0	0	0	0.91479492	0.085205078	0.69335938	-0.22680664	0.34082031	-0.12548828	0	44330	0	0	0
647	648	648	Category N	0.20385742	0.26391602	-0.81591797	-0.07421875	0.17382813	0.48095703	-20.02	0	22/3/2018	22	3	2018	22:14:41	80081	0	22	14	41	0	0.059326172	3.5336426	0.10961914	-0.17822266	-0.89233398	1.0024414	0.45849609	0	0	0	0	0	0	0	0	0	0.91674805	0.083251953	0.61303711	0.093994141	0.44213867	0.076416016	0	44330	0	0	0
648	649	649	Category N	0.20385742	0.3359375	-0.87597656	-0.058349609	0.27807617	0.44775391	-19.78	0	22/3/2018	22	3	2018	22:14:41	80081	0.1	22	14	41	0	0.059326172	3.5336426	0.11352539	-0.14794922	-0.92236328	4.6032715	0.49438477	0	0	0	0	0	0	0	0	0	0.94091797	0.059082031	0.62036133	0.090087891	0.48388672	0.046386719	0	44330	0	0	0
649	650	650	Category N	0.071777344	-0.16796875	-0.94799805	-0.092773438	0.19335938	0.47558594	-19.65	0	22/3/2018	22	3	2018	22:14:41	80081	0.2	22	14	41	0	0.059326172	3.5336426	0.12646484	-0.12939453	-0.96630859	4.184082	0.069335938	0	0	0	0	0	0	0	0	0	0.9831543	0.016845703	0.11157227	-0.0546875	-0.038330078	0.018310547	0	44330	0	0	0
650	651	651	Category M	0.3359375	-0.095947266	-1.0319824	-0.059326172	0.29223633	0.44799805	-19.9	0	22/3/2018	22	3	2018	22:14:55	80095	0.4	22	14	55	0	0.059326172	3.4740234	0.12817383	-0.19189453	-1.0358887	7.1757813	0.22875977	0	0	0	0	0	0	0	0	0	1.0612793	0.061279297	0.30761719	0.20751953	0.095947266	0.00390625	0	44330	0	0	0
651	652	652	Category M	0.52783203	-0.37182617	-1.0678711	-0.12109375	0.41699219	0.33911133	-19.9	0	22/3/2018	22	3	2018	22:14:55	80095	0.5	22	14	55	0	0.059326172	3.4740234	0.14794922	-0.22924805	-1.0612793	16.35083	0.40551758	0	0	0	0	0	0	0	0	0	1.0959473	0.095947266	0.52832031	0.37963867	-0.14233398	-0.006347656	0	44330	0	0	0
652	653	653	Category M	0.2277832	-0.57592773	-0.65991211	-0.21142578	0.37963867	0.35009766	-20.02	0	22/3/2018	22	3	2018	22:14:55	80095	0.6	22	14	55	0	0.059326172	3.4740234	0.14648438	-0.19238281	-1.1022949	20.352539	0.59106445	0	0	0	0	0	0	0	0	0	1.1286621	0.12866211	0.90722656	0.081054688	-0.38330078	0.44238281	0	44330	0	0	0
653	654	654	Category M	-0.023925781	-0.34790039	-0.59985352	-0.234375	0.33349609	0.37231445	-20.27	0	22/3/2018	22	3	2018	22:14:55	80095	0.7	22	14	55	0	0.059326172	3.4740234	0.13720703	-0.18994141	-1.154541	24.328857	0.59863281	0	0	0	0	0	0	0	0	0	1.1779785	0.17797852	0.87353516	-0.16113281	-0.15771484	0.5546875	0	44330	0	0	0
654	655	655	Category M	0.11987305	-0.34790039	-1.1638184	-0.18310547	0.36572266	0.36816406	-20.27	0	22/3/2018	22	3	2018	22:14:55	80095	0.8	22	14	55	0	0.059326172	3.4740234	0.13427734	-0.18994141	-1.1674805	29.124512	0.15844727	0	0	0	0	0	0	0	0	0	1.1904297	0.19042969	0.17602539	-0.014404297	-0.15771484	0.003662109	0	44330	0	0	0
655	656	656	Category M	0.44384766	-0.46777344	-1.3679199	-0.08984375	0.43359375	0.33325195	-20.02	0	22/3/2018	22	3	2018	22:14:55	80095	0.9	22	14	55	0	0.059326172	3.4740234	0.13623047	-0.1965332	-1.1650391	38.7229	0.45727539	0	0	0	0	0	0	0	0	0	1.189209	0.18920898	0.78125	0.30737305	-0.27099609	-0.20263672	0	44330	0	0	0
656	657	657	Category M	0.26391602	-0.74389648	-0.64794922	-0.089355469	0.46142578	0.30029297	-19.9	0	22/3/2018	22	3	2018	22:14:56	80096	0	22	14	56	0	0.059326172	3.4740234	0.14257813	-0.19995117	-1.1616211	40.073975	0.7578125	0	0	0	0	0	0	0	0	0	1.1872559	0.18725586	1.1784668	0.12109375	-0.54370117	0.51367188	0	44330	0	0	0
657	658	658	Category M	0.023925781	-0.11987305	-0.47998047	-0.22119141	0.40429688	0.31933594	-19.78	0	22/3/2018	22	3	2018	22:14:56	80096	0.1	22	14	56	0	0.059326172	3.4740234	0.14208984	-0.20507813	-1.1635742	35.335449	0.69873047	0	0	0	0	0	0	0	0	0	1.1899414	0.18994141	0.88696289	-0.11816406	0.085205078	0.68359375	0	44330	0	0	0
658	659	659	Category M	0.047851563	-0.2277832	-0.50390625	-0.28759766	0.37182617	0.31201172	-19.78	0	22/3/2018	22	3	2018	22:14:56	80096	0.2	22	14	56	0	0.059326172	3.4740234	0.14331055	-0.21875	-1.1608887	32.644775	0.6640625	0	0	0	0	0	0	0	0	0	1.1899414	0.18994141	0.76147461	-0.095458984	-0.008789063	0.65698242	0	44330	0	0	0
659	660	660	Category M	0.32397461	-0.56396484	-0.69580078	-0.22363281	0.36962891	0.35449219	-19.78	0	22/3/2018	22	3	2018	22:14:56	80096	0.3	22	14	56	0	0.059326172	3.4740234	0.14282227	-0.21533203	-1.1577148	32.39624	0.60620117	0	0	0	0	0	0	0	0	0	1.1860352	0.18603516	0.99145508	0.1809082	-0.34838867	0.46191406	0	44330	0	0	0
660	661	661	Category M	0.64794922	-0.44384766	-1.7038574	-0.11547852	0.44238281	0.31323242	-19.9	0	22/3/2018	22	3	2018	22:14:56	80096	0.4	22	14	56	0	0.059326172	3.4740234	0.14355469	-0.21557617	-1.154541	33.829346	0.77978516	0	0	0	0	0	0	0	0	0	1.1831055	0.18310547	1.2817383	0.50415039	-0.22802734	-0.54907227	0	44330	0	0	0
661	662	662	Category M	0.41992188	-0.83984375	-0.92382813	-0.10205078	0.45825195	0.30175781	-19.9	0	22/3/2018	22	3	2018	22:14:56	80096	0.5	22	14	56	0	0.059326172	3.4740234	0.14477539	-0.21948242	-1.1572266	30.50708	0.71728516	0	0	0	0	0	0	0	0	0	1.1867676	0.18676758	1.1286621	0.27490234	-0.62011719	0.23339844	0	44330	0	0	0
662	663	663	Category M	0.059814453	-0.69580078	-0.20385742	-0.18530273	0.43701172	0.27978516	-19.9	0	22/3/2018	22	3	2018	22:14:56	80096	0.6	22	14	56	0	0.059326172	3.4740234	0.14477539	-0.22631836	-1.1557617	27.491699	1.0646973	0	0	0	0	0	0	0	0	0	1.1865234	0.18652344	1.5063477	-0.084960938	-0.46923828	0.9519043	0	44330	0	0	0
663	664	664	Category M	-0.095947266	-0.38378906	-0.26391602	-0.26806641	0.39379883	0.29833984	-19.78	0	22/3/2018	22	3	2018	22:14:56	80096	0.7	22	14	56	0	0.059326172	3.4740234	0.14916992	-0.2199707	-1.1518555	23.234375	0.93554688	0	0	0	0	0	0	0	0	0	1.1821289	0.18212891	1.2966309	-0.24511719	-0.16357422	0.88793945	0	44330	0	0	0
664	665	665	Category M	0.32397461	-0.91186523	-0.86376953	-0.23706055	0.41333008	0.29614258	-19.78	0	22/3/2018	22	3	2018	22:14:56	80096	0.8	22	14	56	0	0.059326172	3.4740234	0.15112305	-0.22509766	-1.1481934	19.469727	0.76293945	0	0	0	0	0	0	0	0	0	1.1796875	0.1796875	1.1437988	0.17260742	-0.68652344	0.28442383	0	44330	0	0	0
665	666	666	Category M	0.65991211	-0.63598633	-1.2719727	-0.1003418	0.51733398	0.19555664	-19.9	0	22/3/2018	22	3	2018	22:14:56	80096	0.9	22	14	56	0	0.059326172	3.4740234	0.15332031	-0.23168945	-1.1501465	12.339844	0.65893555	0	0	0	0	0	0	0	0	0	1.1833496	0.18334961	1.0319824	0.50634766	-0.40405273	-0.12158203	0	44330	0	0	0
666	667	667	Category M	0.023925781	-0.83984375	-0.73193359	-0.074951172	0.53076172	0.15966797	-20.02	0	22/3/2018	22	3	2018	22:14:57	80097	0	22	14	57	0	0.059326172	3.4740234	0.15234375	-0.23120117	-1.1462402	6.1855469	0.74731445	0	0	0	0	0	0	0	0	0	1.1794434	0.17944336	1.1513672	-0.12841797	-0.60839844	0.41430664	0	44330	0	0	0
667	668	668	Category M	0.059814453	-0.39599609	-0.39599609	-0.21533203	0.45556641	0.2434082	-20.15	0	22/3/2018	22	3	2018	22:14:57	80097	0.1	22	14	57	0	0.059326172	3.4740234	0.15649414	-0.22900391	-1.1420898	3.3398438	0.77075195	0	0	0	0	0	0	0	0	0	1.175293	0.17529297	1.0100098	-0.096679688	-0.16699219	0.74609375	0	44330	0	0	0
668	669	669	Category M	-0.17993164	-0.69580078	-0.41992188	-0.23291016	0.47070313	0.21044922	-19.9	0	22/3/2018	22	3	2018	22:14:57	80097	0.2	22	14	57	0	0.059326172	3.4740234	0.15673828	-0.23632813	-1.1437988	2.9003906	0.92114258	0	0	0	0	0	0	0	0	0	1.1784668	0.1784668	1.5200195	-0.33666992	-0.45922852	0.72387695	0	44330	0	0	0
669	670	670	Category M	0.13183594	-1.0319824	-0.6237793	-0.1652832	0.44995117	0.28735352	-19.53	0	22/3/2018	22	3	2018	22:14:57	80097	0.3	22	14	57	0	0.059326172	3.4740234	0.16137695	-0.24511719	-1.1442871	2.4177246	0.94360352	0	0	0	0	0	0	0	0	0	1.1813965	0.18139648	1.3366699	-0.029541016	-0.78662109	0.52050781	0	44330	0	0	0
670	671	671	Category M	0.46777344	-0.89990234	-1.1879883	-0.009765625	0.53393555	0.16894531	-19.53	0	22/3/2018	22	3	2018	22:14:57	80097	0.4	22	14	57	0	0.059326172	3.4740234	0.16137695	-0.24243164	-1.1416016	0.35644531	0.7265625	0	0	0	0	0	0	0	0	0	1.1782227	0.17822266	1.0097656	0.30615234	-0.65722656	-0.046142578	0	44330	0	0	0
671	672	672	Category M	0.26391602	-1.0559082	-1.0319824	0.016601563	0.54101563	0.12402344	-19.53	0	22/3/2018	22	3	2018	22:14:57	80097	0.5	22	14	57	0	0.059326172	3.4740234	0.1652832	-0.24389648	-1.1376953	1.8395996	0.82446289	0	0	0	0	0	0	0	0	0	1.175293	0.17529297	1.0163574	0.098388672	-0.81176758	0.10571289	0	44330	0	0	0
672	673	673	Category M	0.2277832	-0.86376953	-0.29980469	-0.15820313	0.48681641	0.23266602	-19.53	0	22/3/2018	22	3	2018	22:14:57	80097	0.6	22	14	57	0	0.059326172	3.4740234	0.15942383	-0.25170898	-1.1408691	5.2478027	1.0422363	0	0	0	0	0	0	0	0	0	1.1791992	0.17919922	1.5209961	0.068115234	-0.61181641	0.84106445	0	44330	0	0	0
673	674	674	Category M	0	-0.3359375	-0.31176758	-0.24169922	0.41918945	0.2746582	-19.65	0	22/3/2018	22	3	2018	22:14:57	80097	0.7	22	14	57	0	0.059326172	3.4740234	0.16723633	-0.26464844	-1.1435547	7.6096191	0.85131836	0	0	0	0	0	0	0	0	0	1.1855469	0.18554688	1.0703125	-0.16723633	-0.071044922	0.83178711	0	44330	0	0	0
674	675	675	Category M	0.10791016	-0.55175781	-0.29980469	-0.26977539	0.40917969	0.27880859	-19.41	0	22/3/2018	22	3	2018	22:14:57	80097	0.8	22	14	57	0	0.059326172	3.4740234	0.16723633	-0.25976563	-1.1396484	11.218262	0.89111328	0	0	0	0	0	0	0	0	0	1.1806641	0.18066406	1.1911621	-0.059326172	-0.29174805	0.83984375	0	44330	0	0	0
675	676	676	Category M	0.46777344	-0.53979492	-1.4638672	-0.17333984	0.47045898	0.25585938	-19.28	0	22/3/2018	22	3	2018	22:14:57	80097	0.9	22	14	57	0	0.059326172	3.4740234	0.17016602	-0.26416016	-1.1328125	12.790283	0.52319336	0	0	0	0	0	0	0	0	0	1.1755371	0.17553711	0.90380859	0.29736328	-0.27539063	-0.33081055	0	44330	0	0	0
676	677	677	Category M	0.16796875	-1.0319824	-0.75585938	0.011474609	0.55200195	0.072753906	-19.41	0	22/3/2018	22	3	2018	22:14:58	80098	0	22	14	58	0	0.059326172	3.4740234	0.16870117	-0.27368164	-1.1350098	12.647705	0.84765625	0	0	0	0	0	0	0	0	0	1.1796875	0.1796875	1.1381836	-0.000732422	-0.75805664	0.37915039	0	44330	0	0	0
677	678	678	Category M	-0.11987305	-0.93579102	-0.59985352	-0.069091797	0.53564453	0.13891602	-19.65	0	22/3/2018	22	3	2018	22:14:58	80098	0.1	22	14	58	0	0.059326172	3.4740234	0.16845703	-0.27954102	-1.1328125	13.511963	0.89306641	0	0	0	0	0	0	0	0	0	1.1789551	0.17895508	1.4772949	-0.28833008	-0.65600586	0.53295898	0	44330	0	0	0
678	679	679	Category M	-0.14379883	-0.64794922	-0.38378906	-0.16113281	0.47973633	0.24755859	-19.53	0	22/3/2018	22	3	2018	22:14:58	80098	0.2	22	14	58	0	0.059326172	3.4740234	0.17382813	-0.28149414	-1.1340332	14.234131	0.89331055	0	0	0	0	0	0	0	0	0	1.1813965	0.18139648	1.4343262	-0.31762695	-0.36621094	0.75024414	0	44330	0	0	0
679	680	680	Category M	-0.071777344	-0.50390625	-0.44384766	-0.16601563	0.45678711	0.27978516	-20.02	0	22/3/2018	22	3	2018	22:14:58	80098	0.3	22	14	58	0	0.059326172	3.4740234	0.17016602	-0.28710938	-1.1315918	14.290039	0.76049805	0	0	0	0	0	0	0	0	0	1.1796875	0.1796875	1.1462402	-0.24194336	-0.21655273	0.68774414	0	44330	0	0	0
680	681	681	Category M	0.11987305	-1.2478027	-0.76782227	-0.0703125	0.46679688	0.2878418	-20.14	0	22/3/2018	22	3	2018	22:14:58	80098	0.4	22	14	58	0	0.059326172	3.4740234	0.16967773	-0.29736328	-1.1345215	17.468506	1.0197754	0	0	0	0	0	0	0	0	0	1.1850586	0.18505859	1.3669434	-0.049804688	-0.95019531	0.36669922	0	44330	0	0	0
681	682	682	Category M	0.19189453	-0.86376953	-1.079834	0.09375	0.52856445	0.1171875	-19.77	0	22/3/2018	22	3	2018	22:14:58	80098	0.5	22	14	58	0	0.059326172	3.4740234	0.16748047	-0.30273438	-1.1303711	20.20459	0.56347656	0	0	0	0	0	0	0	0	0	1.1821289	0.18212891	0.63574219	0.024169922	-0.56079102	0.050537109	0	44330	0	0	0
682	683	683	Category M	-0.071777344	-0.89990234	-1.0319824	0.10961914	0.53466797	0.056884766	-20.14	0	22/3/2018	22	3	2018	22:14:58	80098	0.6	22	14	58	0	0.059326172	3.4740234	0.16821289	-0.30786133	-1.1289063	16.965332	0.64599609	0	0	0	0	0	0	0	0	0	1.1821289	0.18212891	0.92895508	-0.23999023	-0.59179688	0.096923828	0	44330	0	0	0
683	684	684	Category M	0.26391602	-1.0678711	-0.55175781	-0.095947266	0.52148438	0.19165039	-19.78	0	22/3/2018	22	3	2018	22:14:58	80098	0.7	22	14	58	0	0.059326172	3.4740234	0.16625977	-0.31469727	-1.1330566	14.314941	0.95629883	0	0	0	0	0	0	0	0	0	1.1877441	0.18774414	1.4318848	0.097412109	-0.75292969	0.58129883	0	44330	0	0	0
684	685	685	Category M	-0.13183594	-0.14379883	-0.23999023	-0.20092773	0.4453125	0.28564453	-19.65	0	22/3/2018	22	3	2018	22:14:58	80098	0.8	22	14	58	0	0.059326172	3.4740234	0.1652832	-0.31738281	-1.1376953	13.02832	0.96142578	0	0	0	0	0	0	0	0	0	1.192627	0.19262695	1.3686523	-0.29711914	0.17358398	0.89770508	0	44330	0	0	0
685	686	686	Category M	0.27587891	-0.13183594	-0.32397461	-0.22241211	0.43579102	0.27905273	-19.65	0	22/3/2018	22	3	2018	22:14:58	80098	0.9	22	14	58	0	0.059326172	3.4740234	0.16235352	-0.31835938	-1.1337891	16.726318	0.83886719	0	0	0	0	0	0	0	0	0	1.1889648	0.18896484	1.1098633	0.11328125	0.18652344	0.80981445	0	44330	0	0	0
686	687	687	Category M	0.29980469	-1.079834	-1.1159668	-0.13549805	0.40429688	0.35083008	-19.53	0	22/3/2018	22	3	2018	22:14:59	80099	0	22	14	59	0	0.059326172	3.4740234	0.15722656	-0.32080078	-1.130127	15.852295	0.7722168	0	0	0	0	0	0	0	0	0	1.1853027	0.18530273	0.91552734	0.14233398	-0.75878906	0.014160156	0	44330	0	0	0
687	688	688	Category M	0.15576172	2.1599121	-3.6838379	-0.071533203	0.49511719	0.25341797	-19.78	0	22/3/2018	22	3	2018	22:14:59	80099	0.1	22	14	59	0	0.059326172	3.4740234	0.16357422	-0.32543945	-1.1320801	13.95752	3.5620117	0	0	0	0	0	0	0	0	0	1.189209	0.18920898	5.0449219	-0.0078125	2.4853516	-2.5515137	0	44330	0	0	0
688	689	689	Category M	1.223877	2.3518066	-4.2597656	0.030273438	0.062744141	0.50317383	-19.65	0	22/3/2018	22	3	2018	22:14:59	80099	0.2	22	14	59	0	0.059326172	3.4740234	0.16040039	-0.32666016	-1.1333008	13.360596	4.2519531	0	0	0	0	0	0	0	0	0	1.1904297	0.19042969	6.8681641	1.0632324	2.6784668	-3.1262207	0	44330	0	0	0
689	690	690	Category M	-0.035888672	-4.4638672	-6.2519531	0.006103516	0.4284668	0.34130859	-19.65	0	22/3/2018	22	3	2018	22:14:59	80099	0.3	22	14	59	0	0.059326172	3.4740234	0.15576172	-0.33081055	-1.1337891	15.928955	6.5810547	0	0	0	0	0	0	0	0	0	1.1914063	0.19140625	9.442627	-0.19165039	-4.1328125	-5.1179199	0	44330	0	0	0
690	691	691	Category M	1.9677734	-2.8679199	-3.2878418	0.057861328	0.48388672	0.25830078	-19.77	0	22/3/2018	22	3	2018	22:14:59	80099	0.4	22	14	59	0	0.059326172	3.4740234	0.15258789	-0.33154297	-1.1330566	16.020264	3.7905273	0	0	0	0	0	0	0	0	0	1.1904297	0.19042969	6.5058594	1.8149414	-2.5361328	-2.154541	0	44330	0	0	0
691	692	692	Category M	-0.31176758	2.5559082	-4.6799316	0.022949219	0.13208008	0.49169922	-19.53	0	22/3/2018	22	3	2018	22:14:59	80099	0.5	22	14	59	0	0.059326172	3.4740234	0.14892578	-0.33300781	-1.1328125	12.814941	4.5979004	0	0	0	0	0	0	0	0	0	1.1899414	0.18994141	6.8969727	-0.46069336	2.888916	-3.546875	0	44330	0	0	0
692	693	693	Category M	-0.47998047	0.75585938	-5.0878906	-0.062255859	0.13525391	0.5	-19.65	0	22/3/2018	22	3	2018	22:14:59	80099	0.6	22	14	59	0	0.059326172	3.4740234	0.14477539	-0.32763672	-1.1320801	14.002197	4.1486816	0	0	0	0	0	0	0	0	0	1.1875	0.1875	5.6640625	-0.62475586	1.0834961	-3.9555664	0	44330	0	0	0
693	694	694	Category M	-0.35986328	0.671875	-1.9438477	-0.058837891	0.50244141	0.23510742	-19.53	0	22/3/2018	22	3	2018	22:14:59	80099	0.7	22	14	59	0	0.059326172	3.4740234	0.14135742	-0.31835938	-1.1347656	11.813965	1.3735352	0	0	0	0	0	0	0	0	0	1.1870117	0.18701172	2.3005371	-0.5012207	0.99023438	-0.80883789	0	44330	0	0	0
694	695	695	Category M	0.35986328	-1.0678711	-1.1757813	-0.092041016	0.31713867	0.42895508	-19.28	0	22/3/2018	22	3	2018	22:14:59	80099	0.8	22	14	59	0	0.059326172	3.4740234	0.14013672	-0.31567383	-1.1386719	12.598633	0.78417969	0	0	0	0	0	0	0	0	0	1.1899414	0.18994141	1.0085449	0.21948242	-0.75195313	-0.036865234	0	44330	0	0	0
695	696	696	Category M	0.3359375	-0.21582031	-1.1279297	-0.087890625	0.31469727	0.42407227	-19.41	0	22/3/2018	22	3	2018	22:14:59	80099	0.9	22	14	59	0	0.059326172	3.4740234	0.13696289	-0.31323242	-1.1347656	0.49462891	0.22143555	0	0	0	0	0	0	0	0	0	1.1853027	0.18530273	0.30322266	0.19873047	0.097412109	0.006835938	0	44330	0	0	0
696	697	697	Category M	-0.14379883	-0.035888672	-0.92382813	-0.14794922	0.35766602	0.38183594	-19.16	0	22/3/2018	22	3	2018	22:15:00	80100	0	22	15	0	0	0.059326172	3.4740234	0.1340332	-0.30957031	-1.1313477	9.4245605	0.44189453	0	0	0	0	0	0	0	0	0	1.1806641	0.18066406	0.75927734	-0.27783203	0.27368164	0.20751953	0	44330	0	0	0
697	698	698	Category M	-0.10791016	-0.47998047	-0.7199707	-0.17358398	0.33325195	0.39868164	-19.53	0	22/3/2018	22	3	2018	22:15:00	80100	0.1	22	15	0	0	0.059326172	3.4740234	0.1328125	-0.30126953	-1.1384277	16.642822	0.51464844	0	0	0	0	0	0	0	0	0	1.1850586	0.18505859	0.83764648	-0.24072266	-0.1784668	0.41845703	0	44330	0	0	0
698	699	699	Category M	0.095947266	-0.23999023	-0.97192383	-0.1496582	0.2980957	0.42138672	-20.14	0	22/3/2018	22	3	2018	22:15:00	80100	0.2	22	15	0	0	0.059326172	3.4740234	0.13061523	-0.2980957	-1.1435547	21.013428	0.18457031	0	0	0	0	0	0	0	0	0	1.1889648	0.18896484	0.26464844	-0.034667969	0.058105469	0.17163086	0	44330	0	0	0
699	700	700	Category M	-0.047851563	-0.071777344	-1.1518555	-0.11206055	0.23144531	0.46630859	-19.9	0	22/3/2018	22	3	2018	22:15:00	80100	0.3	22	15	0	0	0.059326172	3.4740234	0.12792969	-0.29663086	-1.1474609	26.312744	0.28564453	0	0	0	0	0	0	0	0	0	1.1921387	0.19213867	0.4050293	-0.17578125	0.22485352	-0.004150391	0	44330	0	0	0
700	701	701	Category M	0.071777344	0.23999023	-0.89990234	-0.17675781	0.20532227	0.4543457	-20.14	0	22/3/2018	22	3	2018	22:15:00	80100	0.4	22	15	0	0	0.059814453	3.5046387	0.12817383	-0.29199219	-1.1513672	30.713379	0.59130859	0	0	0	0	0	0	0	0	0	1.1948242	0.19482422	0.84033203	-0.056396484	0.53198242	0.25146484	0	44330	0	0	0
701	702	702	Category M	-0.19189453	0.023925781	-0.99584961	-0.18017578	0.25195313	0.44140625	-20.02	0	22/3/2018	22	3	2018	22:15:00	80100	0.5	22	15	0	0	0.059814453	3.5046387	0.12182617	-0.28710938	-1.1445313	23.459229	0.46630859	0	0	0	0	0	0	0	0	0	1.1862793	0.1862793	0.77392578	-0.3137207	0.31103516	0.14868164	0	44330	0	0	0
702	703	703	Category M	0.21582031	-0.011962891	-0.91186523	-0.20043945	0.22363281	0.44604492	-19.53	0	22/3/2018	22	3	2018	22:15:00	80100	0.6	22	15	0	0	0.059814453	3.5046387	0.11474609	-0.27441406	-1.142334	15.775879	0.36352539	0	0	0	0	0	0	0	0	0	1.1804199	0.18041992	0.59399414	0.10083008	0.26245117	0.23046875	0	44330	0	0	0
703	704	704	Category M	0.35986328	-0.059814453	-1.0678711	-0.16723633	0.21459961	0.45678711	-19.66	0	22/3/2018	22	3	2018	22:15:00	80100	0.7	22	15	0	0	0.059814453	3.5046387	0.1105957	-0.26635742	-1.1503906	13.521484	0.33398438	0	0	0	0	0	0	0	0	0	1.1860352	0.18603516	0.53833008	0.24902344	0.20654297	0.082519531	0	44330	0	0	0
704	705	705	Category M	0.17993164	0.083984375	-0.89990234	-0.16503906	0.2121582	0.46362305	-19.66	0	22/3/2018	22	3	2018	22:15:00	80100	0.8	22	15	0	0	0.059814453	3.5046387	0.10913086	-0.26391602	-1.1586914	16.596924	0.43945313	0	0	0	0	0	0	0	0	0	1.1933594	0.19335938	0.67749023	0.070556641	0.34790039	0.25878906	0	44330	0	0	0
705	706	706	Category M	0.047851563	0.023925781	-0.86376953	-0.23242188	0.21484375	0.43505859	-19.41	0	22/3/2018	22	3	2018	22:15:00	80100	0.9	22	15	0	0	0.059814453	3.5046387	0.10717773	-0.25537109	-1.1633301	7.0322266	0.41381836	0	0	0	0	0	0	0	0	0	1.1960449	0.19604492	0.63842773	-0.059326172	0.27929688	0.29956055	0	44330	0	0	0
706	707	707	Category M	0.10791016	0.011962891	-0.92382813	-0.24926758	0.25585938	0.40698242	-19.28	0	22/3/2018	22	3	2018	22:15:01	80101	0	22	15	1	0	0.059814453	3.5046387	0.09765625	-0.24560547	-1.1599121	2.5507813	0.34960938	0	0	0	0	0	0	0	0	0	1.1896973	0.18969727	0.50415039	0.010009766	0.25756836	0.23608398	0	44330	0	0	0
707	708	708	Category M	0.40795898	-0.19189453	-0.99584961	-0.26245117	0.26489258	0.40405273	-19.04	0	22/3/2018	22	3	2018	22:15:01	80101	0.1	22	15	1	0	0.059814453	3.5046387	0.094238281	-0.23583984	-1.1611328	4.7231445	0.35717773	0	0	0	0	0	0	0	0	0	1.1884766	0.18847656	0.52270508	0.31347656	0.043945313	0.1652832	0	44330	0	0	0
708	709	709	Category M	0.37182617	-0.13183594	-0.82788086	-0.19287109	0.23217773	0.44580078	-19.16	0	22/3/2018	22	3	2018	22:15:01	80101	0.2	22	15	1	0	0.059814453	3.5046387	0.090087891	-0.23339844	-1.1650391	4.4387207	0.45092773	0	0	0	0	0	0	0	0	0	1.1916504	0.19165039	0.72045898	0.28149414	0.1015625	0.3371582	0	44330	0	0	0
709	710	710	Category M	0.095947266	0.059814453	-0.80395508	-0.22241211	0.24047852	0.42431641	-19.53	0	22/3/2018	22	3	2018	22:15:01	80101	0.3	22	15	1	0	0.059814453	3.5046387	0.094970703	-0.22851563	-1.175293	4.5744629	0.47021484	0	0	0	0	0	0	0	0	0	1.2011719	0.20117188	0.66064453	0.000732422	0.28833008	0.37133789	0	44330	0	0	0
710	711	711	Category M	0.19189453	-0.11987305	-0.87597656	-0.22875977	0.25048828	0.42529297	-19.53	0	22/3/2018	22	3	2018	22:15:01	80101	0.4	22	15	1	0	0.059814453	3.5046387	0.092041016	-0.21508789	-1.1811523	6.1201172	0.33496094	0	0	0	0	0	0	0	0	0	1.2041016	0.20410156	0.50024414	0.099609375	0.095214844	0.30517578	0	44330	0	0	0
711	712	712	Category M	-0.13183594	-0.16796875	-1.0439453	-0.21289063	0.28613281	0.41064453	-19.9	0	22/3/2018	22	3	2018	22:15:01	80101	0.5	22	15	1	0	0.059814453	3.5046387	0.084716797	-0.20263672	-1.1767578	2.5805664	0.25634766	0	0	0	0	0	0	0	0	0	1.1970215	0.19702148	0.38427734	-0.21655273	0.034667969	0.1328125	0	44330	0	0	0
712	713	713	Category M	0.56396484	-0.41992188	-1.0078125	-0.19946289	0.28759766	0.41088867	-20.02	0	22/3/2018	22	3	2018	22:15:01	80101	0.6	22	15	1	0	0.059814453	3.5046387	0.078369141	-0.19311523	-1.1726074	4.6748047	0.56054688	0	0	0	0	0	0	0	0	0	1.190918	0.19091797	0.87695313	0.48535156	-0.2265625	0.16479492	0	44330	0	0	0
713	714	714	Category M	0.10791016	0.095947266	-0.76782227	-0.18505859	0.26464844	0.43554688	-19.9	0	22/3/2018	22	3	2018	22:15:01	80101	0.7	22	15	1	0	0.059814453	3.5046387	0.077636719	-0.18603516	-1.1828613	7.8937988	0.50268555	0	0	0	0	0	0	0	0	0	1.1999512	0.19995117	0.72729492	0.030029297	0.28198242	0.41503906	0	44330	0	0	0
714	715	715	Category M	0.13183594	-0.15576172	-0.86376953	-0.21142578	0.27880859	0.41967773	-19.78	0	22/3/2018	22	3	2018	22:15:01	80101	0.8	22	15	1	0	0.059814453	3.5046387	0.076171875	-0.18164063	-1.1918945	8.8620605	0.33374023	0	0	0	0	0	0	0	0	0	1.2080078	0.20800781	0.40966797	0.055419922	0.025878906	0.328125	0	44330	0	0	0
715	716	716	Category M	0.083984375	-0.13183594	-0.89990234	-0.19995117	0.27685547	0.42382813	-19.65	0	22/3/2018	22	3	2018	22:15:01	80101	0.9	22	15	1	0	0.059814453	3.5046387	0.072998047	-0.17358398	-1.1982422	7.541748	0.30151367	0	0	0	0	0	0	0	0	0	1.2128906	0.21289063	0.35107422	0.010742188	0.041748047	0.29833984	0	44330	0	0	0
716	717	717	Category M	0.023925781	-0.29980469	-0.98388672	-0.19555664	0.29980469	0.40844727	-19.65	0	22/3/2018	22	3	2018	22:15:02	80102	0	22	15	2	0	0.059814453	3.5046387	0.063720703	-0.17138672	-1.189209	5.447998	0.24536133	0	0	0	0	0	0	0	0	0	1.203125	0.203125	0.37353516	-0.039794922	-0.12817383	0.20532227	0	44330	0	0	0
717	718	718	Category M	0.55175781	-0.27587891	-1.1279297	-0.16015625	0.26269531	0.43530273	-19.78	0	22/3/2018	22	3	2018	22:15:02	80102	0.1	22	15	2	0	0.059814453	3.5046387	0.063232422	-0.16113281	-1.1938477	6.7167969	0.50585938	0	0	0	0	0	0	0	0	0	1.2062988	0.20629883	0.66894531	0.48828125	-0.11450195	0.065917969	0	44330	0	0	0
718	719	719	Category M	0.035888672	0.15576172	-0.82788086	-0.1652832	0.25708008	0.44482422	-20.02	0	22/3/2018	22	3	2018	22:15:02	80102	0.2	22	15	2	0	0.059814453	3.5046387	0.0625	-0.14794922	-1.1977539	7.8474121	0.47924805	0	0	0	0	0	0	0	0	0	1.2084961	0.20849609	0.70043945	-0.026611328	0.30371094	0.36987305	0	44330	0	0	0
719	720	720	Category M	0.023925781	-0.11987305	-0.86376953	-0.19946289	0.25610352	0.43115234	-19.9	0	22/3/2018	22	3	2018	22:15:02	80102	0.3	22	15	2	0	0.059814453	3.5046387	0.061523438	-0.13891602	-1.2026367	7.3903809	0.34155273	0	0	0	0	0	0	0	0	0	1.2124023	0.21240234	0.39575195	-0.037597656	0.019042969	0.33886719	0	44330	0	0	0
720	721	721	Category M	-0.15576172	-0.19189453	-0.86376953	-0.19458008	0.25366211	0.42919922	-19.65	0	22/3/2018	22	3	2018	22:15:02	80102	0.4	22	15	2	0	0.059814453	3.5046387	0.059814453	-0.1340332	-1.2092285	3.4516602	0.41113281	0	0	0	0	0	0	0	0	0	1.2180176	0.21801758	0.61865234	-0.21557617	-0.057617188	0.34545898	0	44330	0	0	0
721	722	722	Category M	0.023925781	-0.14379883	-1.0078125	-0.18432617	0.26538086	0.42749023	-19.78	0	22/3/2018	22	3	2018	22:15:02	80102	0.5	22	15	2	0	0.059814453	3.5046387	0.057861328	-0.11767578	-1.2141113	4.0129395	0.21069336	0	0	0	0	0	0	0	0	0	1.2211914	0.22119141	0.26635742	-0.033935547	-0.025878906	0.20629883	0	44330	0	0	0
722	723	723	Category M	0.16796875	0.047851563	-1.1159668	-0.12866211	0.22119141	0.46386719	-19.78	0	22/3/2018	22	3	2018	22:15:02	80102	0.6	22	15	2	0	0.059814453	3.5046387	0.051513672	-0.10595703	-1.2131348	6.890625	0.21582031	0	0	0	0	0	0	0	0	0	1.21875	0.21875	0.36743164	0.11621094	0.15380859	0.097167969	0	44330	0	0	0
723	724	724	Category M	-0.047851563	0.16796875	-0.86376953	-0.16967773	0.25268555	0.44677734	-19.9	0	22/3/2018	22	3	2018	22:15:02	80102	0.7	22	15	2	0	0.059814453	3.5046387	0.049804688	-0.094482422	-1.2102051	8.6569824	0.44555664	0	0	0	0	0	0	0	0	0	1.2148438	0.21484375	0.70678711	-0.09765625	0.26245117	0.34643555	0	44330	0	0	0
724	725	725	Category M	-0.16796875	-0.11987305	-0.85180664	-0.1965332	0.22827148	0.44067383	-19.9	0	22/3/2018	22	3	2018	22:15:02	80102	0.8	22	15	2	0	0.059814453	3.5046387	0.047363281	-0.083251953	-1.2165527	4.6462402	0.42504883	0	0	0	0	0	0	0	0	0	1.2202148	0.22021484	0.61669922	-0.21533203	-0.036376953	0.36474609	0	44330	0	0	0
725	726	726	Category M	-0.14379883	-0.16796875	-0.82788086	-0.19677734	0.24047852	0.43286133	-19.9	0	22/3/2018	22	3	2018	22:15:02	80102	0.9	22	15	2	0	0.059814453	3.5046387	0.05078125	-0.081542969	-1.2250977	2.2817383	0.45068359	0	0	0	0	0	0	0	0	0	1.2287598	0.22875977	0.6784668	-0.19458008	-0.086181641	0.3972168	0	44330	0	0	0
726	727	727	Category M	0.37182617	-0.19189453	-1.1757813	-0.16308594	0.23803711	0.44848633	-20.02	0	22/3/2018	22	3	2018	22:15:03	80103	0	22	15	3	0	0.059814453	3.5046387	0.049560547	-0.079589844	-1.2329102	8.6677246	0.34570313	0	0	0	0	0	0	0	0	0	1.2365723	0.23657227	0.49121094	0.32202148	-0.11206055	0.057128906	0	44330	0	0	0
727	728	728	Category M	-0.035888672	0.16796875	-0.91186523	-0.15039063	0.22094727	0.4621582	-19.9	0	22/3/2018	22	3	2018	22:15:03	80103	0.1	22	15	3	0	0.059814453	3.5046387	0.048339844	-0.065917969	-1.2304688	11.161133	0.40405273	0	0	0	0	0	0	0	0	0	1.2331543	0.2331543	0.63696289	-0.084228516	0.23388672	0.31860352	0	44330	0	0	0
728	729	729	Category M	-0.16796875	0.011962891	-0.92382813	-0.18310547	0.2331543	0.44384766	-19.65	0	22/3/2018	22	3	2018	22:15:03	80103	0.2	22	15	3	0	0.059814453	3.5046387	0.048583984	-0.092529297	-1.1960449	10.441895	0.36328125	0	0	0	0	0	0	0	0	0	1.2006836	0.20068359	0.59375	-0.21655273	0.10449219	0.2722168	0	44330	0	0	0
729	730	730	Category M	-0.17993164	-0.23999023	-0.87597656	-0.19311523	0.22338867	0.44335938	-19.41	0	22/3/2018	22	3	2018	22:15:03	80103	0.3	22	15	3	0	0.059814453	3.5046387	0.035400391	-0.12207031	-1.154541	3.6662598	0.37133789	0	0	0	0	0	0	0	0	0	1.1616211	0.16162109	0.61181641	-0.21533203	-0.11767578	0.27856445	0	44330	0	0	0
730	731	731	Category M	0.035888672	-0.21582031	-1.0078125	-0.15332031	0.23925781	0.44750977	-19.53	0	22/3/2018	22	3	2018	22:15:03	80103	0.4	22	15	3	0	0.059814453	3.5046387	0.038085938	-0.065917969	-1.0881348	3.2299805	0.16992188	0	0	0	0	0	0	0	0	0	1.0908203	0.090820313	0.23217773	-0.002197266	-0.1496582	0.080322266	0	44330	0	0	0
731	732	732	Category M	0.20385742	0.071777344	-1.0197754	-0.13574219	0.22583008	0.46484375	-19.9	0	22/3/2018	22	3	2018	22:15:03	80103	0.5	22	15	3	0	0.059814453	3.5046387	0.015380859	-0.029785156	-1.0588379	7.3217773	0.2175293	0	0	0	0	0	0	0	0	0	1.0593262	0.059326172	0.32910156	0.18823242	0.1015625	0.0390625	0	44330	0	0	0
732	733	733	Category M	-0.047851563	0.15576172	-0.87597656	-0.15356445	0.22363281	0.45239258	-20.27	0	22/3/2018	22	3	2018	22:15:03	80103	0.6	22	15	3	0	0.059814453	3.5046387	0.021240234	-0.061767578	-1.0119629	5.1264648	0.265625	0	0	0	0	0	0	0	0	0	1.0141602	0.014160156	0.42285156	-0.069091797	0.2175293	0.13598633	0	44330	0	0	0
733	734	734	Category M	-0.13183594	-0.13183594	-0.91186523	-0.1730957	0.21533203	0.44946289	-20.27	0	22/3/2018	22	3	2018	22:15:03	80103	0.7	22	15	3	0	0.059814453	3.5046387	0.029296875	-0.071044922	-0.9597168	1.4150391	0.17871094	0	0	0	0	0	0	0	0	0	0.96289063	0.037109375	0.26977539	-0.16113281	-0.060546875	0.047851563	0	44330	0	0	0
734	735	735	Category M	-0.13183594	-0.14379883	-0.85180664	-0.171875	0.21972656	0.45458984	-19.9	0	22/3/2018	22	3	2018	22:15:03	80103	0.8	22	15	3	0	0.059814453	3.5046387	0.035644531	-0.079345703	-0.9465332	5.5180664	0.20288086	0	0	0	0	0	0	0	0	0	0.95043945	0.049560547	0.32666016	-0.16748047	-0.064208984	0.094726563	0	44330	0	0	0
735	736	736	Category M	0.21582031	-0.17993164	-1.0917969	-0.14868164	0.2277832	0.46020508	-19.53	0	22/3/2018	22	3	2018	22:15:03	80103	0.9	22	15	3	0	0.059814453	3.5046387	0.033447266	-0.065917969	-0.94335938	0.49316406	0.26098633	0	0	0	0	0	0	0	0	0	0.94604492	0.053955078	0.44458008	0.18212891	-0.11376953	-0.14819336	0	44330	0	0	0
736	737	737	Category M	0.15576172	-0.083984375	-1.2119141	-0.081054688	0.21484375	0.47558594	-19.53	0	22/3/2018	22	3	2018	22:15:04	80104	0	22	15	4	0	0.059814453	3.5046387	0.031494141	-0.063232422	-0.94091797	2.0393066	0.29858398	0	0	0	0	0	0	0	0	0	0.94360352	0.056396484	0.41577148	0.12402344	-0.020507813	-0.27075195	0	44330	0	0	0
737	738	738	Category M	-0.14379883	0.13183594	-0.88793945	-0.15332031	0.2331543	0.45751953	-19.4	0	22/3/2018	22	3	2018	22:15:04	80104	0.111	22	15	4	0	0.059814453	3.5046387	0.035644531	-0.062744141	-0.94067383	3.4333496	0.26977539	0	0	0	0	0	0	0	0	0	0.94335938	0.056640625	0.42700195	-0.17944336	0.19458008	0.052734375	0	44330	0	0	0
738	739	739	Category M	-0.16796875	-0.10791016	-0.81591797	-0.17895508	0.24145508	0.44628906	-19.4	0	22/3/2018	22	3	2018	22:15:04	80104	0.222	22	15	4	0	0.059570313	3.5288086	0.0390625	-0.056640625	-0.94335938	12.822754	0.24829102	0	0	0	0	0	0	0	0	0	0.94580078	0.054199219	0.38574219	-0.20703125	-0.051025391	0.12744141	0	44330	0	0	0
739	740	740	Category M	0.34790039	-0.19189453	-1.0197754	-0.16601563	0.23168945	0.44824219	-19.53	0	22/3/2018	22	3	2018	22:15:04	80104	0.333	22	15	4	0	0.059570313	3.5288086	0.039794922	-0.053466797	-0.94287109	10.449219	0.34594727	0	0	0	0	0	0	0	0	0	0.9453125	0.0546875	0.52270508	0.30786133	-0.13818359	-0.076660156	0	44330	0	0	0
740	741	741	Category M	0.14379883	-0.059814453	-1.1518555	-0.10644531	0.20019531	0.47265625	-19.41	0	22/3/2018	22	3	2018	22:15:04	80104	0.444	22	15	4	0	0.059570313	3.5288086	0.042724609	-0.052246094	-0.93994141	4.2490234	0.23461914	0	0	0	0	0	0	0	0	0	0.94238281	0.057617188	0.32006836	0.10083008	-0.007324219	-0.21166992	0	44330	0	0	0
741	742	742	Category M	-0.15576172	0.17993164	-0.74389648	-0.16748047	0.23022461	0.45117188	-19.28	0	22/3/2018	22	3	2018	22:15:04	80104	0.555	22	15	4	0	0.059570313	3.5288086	0.044189453	-0.0546875	-0.94018555	3.496582	0.36547852	0	0	0	0	0	0	0	0	0	0.94262695	0.057373047	0.63110352	-0.19995117	0.23461914	0.19628906	0	44330	0	0	0
742	743	743	Category M	-0.27587891	-0.047851563	-0.85180664	-0.18969727	0.23022461	0.44946289	-19.16	0	22/3/2018	22	3	2018	22:15:04	80104	0.666	22	15	4	0	0.059570313	3.5288086	0.048583984	-0.0546875	-0.93920898	6.4777832	0.33618164	0	0	0	0	0	0	0	0	0	0.94213867	0.057861328	0.41894531	-0.32446289	0.006835938	0.087402344	0	44330	0	0	0
743	744	744	Category M	-0.20385742	-0.19189453	-0.92382813	-0.15356445	0.23168945	0.45751953	-19.28	0	22/3/2018	22	3	2018	22:15:04	80104	0.777	22	15	4	0	0.059570313	3.5288086	0.048095703	-0.054199219	-0.93920898	5.8884277	0.28735352	0	0	0	0	0	0	0	0	0	0.94189453	0.058105469	0.4050293	-0.25195313	-0.13745117	0.015380859	0	44330	0	0	0
744	745	745	Category M	0.16796875	-0.21582031	-1.2478027	-0.084716797	0.22631836	0.47192383	-19.28	0	22/3/2018	22	3	2018	22:15:04	80104	0.888	22	15	4	0	0.059570313	3.5288086	0.045898438	-0.053466797	-0.93701172	3.9138184	0.37109375	0	0	0	0	0	0	0	0	0	0.93969727	0.060302734	0.59472656	0.12182617	-0.16210938	-0.31054688	0	44330	0	0	0
745	746	746	Category M	-0.10791016	0.13183594	-0.99584961	-0.091308594	0.24707031	0.46020508	-19.41	0	22/3/2018	22	3	2018	22:15:05	80105	0	22	15	5	0	0.059570313	3.5288086	0.045654297	-0.054199219	-0.93701172	7.9680176	0.24853516	0	0	0	0	0	0	0	0	0	0.93969727	0.060302734	0.39868164	-0.15356445	0.18603516	-0.05859375	0	44330	0	0	0
746	747	747	Category M	-0.25195313	-0.047851563	-0.81591797	-0.13842773	0.24365234	0.45507813	-19.53	0	22/3/2018	22	3	2018	22:15:05	80105	0.09	22	15	5	0	0.059570313	3.5288086	0.047119141	-0.054443359	-0.93774414	3.8430176	0.32299805	0	0	0	0	0	0	0	0	0	0.94067383	0.059326172	0.42773438	-0.29907227	0.006591797	0.12182617	0	44330	0	0	0
747	748	748	Category M	-0.27587891	-0.21582031	-0.70776367	-0.14648438	0.2565918	0.44018555	-19.53	0	22/3/2018	22	3	2018	22:15:05	80105	0.181	22	15	5	0	0.059570313	3.5288086	0.047607422	-0.0546875	-0.93774414	0.92431641	0.4284668	0	0	0	0	0	0	0	0	0	0.94067383	0.059326172	0.71484375	-0.32348633	-0.16088867	0.22998047	0	44330	0	0	0
748	749	749	Category M	0.21582031	-0.2878418	-1.2478027	-0.081054688	0.24902344	0.45629883	-19.77	0	22/3/2018	22	3	2018	22:15:05	80105	0.272	22	15	5	0	0.059570313	3.5288086	0.044189453	-0.052246094	-0.93676758	3.2092285	0.42602539	0	0	0	0	0	0	0	0	0	0.93920898	0.060791016	0.71777344	0.17138672	-0.23535156	-0.31103516	0	44330	0	0	0
749	750	750	Category M	-0.10791016	0.035888672	-1.0917969	-0.074462891	0.26928711	0.45092773	-19.77	0	22/3/2018	22	3	2018	22:15:05	80105	0.363	22	15	5	0	0.059570313	3.5288086	0.041748047	-0.050537109	-0.93774414	8.4685059	0.23144531	0	0	0	0	0	0	0	0	0	0.94018555	0.059814453	0.39013672	-0.1496582	0.086425781	-0.15380859	0	44330	0	0	0
750	751	751	Category M	-0.11987305	0.095947266	-0.83984375	-0.12109375	0.27563477	0.44433594	-19.65	0	22/3/2018	22	3	2018	22:15:05	80105	0.454	22	15	5	0	0.059570313	3.5288086	0.04296875	-0.051025391	-0.93920898	6.097168	0.2409668	0	0	0	0	0	0	0	0	0	0.94165039	0.058349609	0.40942383	-0.1628418	0.14697266	0.099365234	0	44330	0	0	0
751	752	752	Category M	-0.23999023	-0.29980469	-0.69580078	-0.12890625	0.27026367	0.44091797	-19.65	0	22/3/2018	22	3	2018	22:15:05	80105	0.545	22	15	5	0	0.059570313	3.5288086	0.042724609	-0.049560547	-0.93945313	3.5541992	0.44946289	0	0	0	0	0	0	0	0	0	0.94189453	0.058105469	0.77685547	-0.28271484	-0.25	0.24365234	0	44330	0	0	0
752	753	753	Category M	0.16796875	-0.2878418	-1.1159668	-0.087158203	0.25463867	0.45727539	-19.41	0	22/3/2018	22	3	2018	22:15:05	80105	0.636	22	15	5	0	0.059570313	3.5288086	0.046142578	-0.047363281	-0.93823242	5.8615723	0.32275391	0	0	0	0	0	0	0	0	0	0.94042969	0.059570313	0.53979492	0.12158203	-0.24023438	-0.17749023	0	44330	0	0	0
753	754	754	Category M	-0.10791016	0.011962891	-1.0439453	-0.090332031	0.27099609	0.45483398	-19.41	0	22/3/2018	22	3	2018	22:15:05	80105	0.727	22	15	5	0	0.059570313	3.5288086	0.041015625	-0.041503906	-0.93676758	0.70947266	0.19116211	0	0	0	0	0	0	0	0	0	0.9387207	0.061279297	0.30957031	-0.14892578	0.053466797	-0.10693359	0	44330	0	0	0
754	755	755	Category M	-0.14379883	0.083984375	-0.80395508	-0.12011719	0.27636719	0.44750977	-19.65	0	22/3/2018	22	3	2018	22:15:05	80105	0.818	22	15	5	0	0.059570313	3.5288086	0.041748047	-0.041992188	-0.93847656	4.0571289	0.26171875	0	0	0	0	0	0	0	0	0	0.94042969	0.059570313	0.4465332	-0.18554688	0.12597656	0.13452148	0	44330	0	0	0
755	756	756	Category M	-0.2878418	-0.34790039	-0.73193359	-0.10644531	0.2668457	0.45361328	-19.78	0	22/3/2018	22	3	2018	22:15:05	80105	0.909	22	15	5	0	0.059570313	3.5288086	0.042236328	-0.040039063	-0.93896484	14.134766	0.49658203	0	0	0	0	0	0	0	0	0	0.94091797	0.059082031	0.84521484	-0.33007813	-0.30761719	0.20703125	0	44330	0	0	0
756	757	757	Category M	0.13183594	-0.2277832	-1.1398926	-0.049072266	0.26879883	0.4597168	-20.02	0	22/3/2018	22	3	2018	22:15:06	80106	0	22	15	6	0	0.059570313	3.5288086	0.043457031	-0.038085938	-0.93945313	17.843994	0.28955078	0	0	0	0	0	0	0	0	0	0.94116211	0.058837891	0.47827148	0.088134766	-0.18945313	-0.20019531	0	44330	0	0	0
757	758	758	Category M	-0.17993164	0.11987305	-0.89990234	-0.044433594	0.29541016	0.44555664	-20.51	0	22/3/2018	22	3	2018	22:15:06	80106	0.1	22	15	6	0	0.059570313	3.5288086	0.044921875	-0.034179688	-0.93847656	12.241211	0.27539063	0	0	0	0	0	0	0	0	0	0.94018555	0.059814453	0.41772461	-0.22485352	0.15405273	0.038574219	0	44330	0	0	0
758	759	759	Category M	-0.21582031	0.083984375	-0.79199219	-0.064697266	0.28759766	0.44482422	-20.51	0	22/3/2018	22	3	2018	22:15:06	80106	0.2	22	15	6	0	0.059570313	3.5288086	0.040039063	-0.030273438	-0.9362793	13.120117	0.31518555	0	0	0	0	0	0	0	0	0	0.9375	0.0625	0.51464844	-0.25585938	0.11425781	0.14428711	0	44330	0	0	0
759	760	760	Category M	-0.21582031	-0.11987305	-0.95996094	0.000244141	0.29467773	0.44067383	-20.14	0	22/3/2018	22	3	2018	22:15:06	80106	0.3	22	15	6	0	0.059570313	3.5288086	0.041259766	-0.031982422	-0.93725586	22.186523	0.27246094	0	0	0	0	0	0	0	0	0	0.9387207	0.061279297	0.36743164	-0.25708008	-0.087646484	-0.022460938	0	44330	0	0	0
760	761	761	Category M	-0.035888672	0.059814453	-1.1638184	0.084960938	0.30688477	0.4296875	-19.65	0	22/3/2018	22	3	2018	22:15:06	80106	0.4	22	15	6	0	0.059570313	3.5288086	0.042724609	-0.030273438	-0.93774414	25.895264	0.25561523	0	0	0	0	0	0	0	0	0	0.93920898	0.060791016	0.39501953	-0.078613281	0.090087891	-0.22583008	0	44330	0	0	0
761	762	762	Category M	-0.29980469	0.071777344	-0.99584961	0.12329102	0.28735352	0.42822266	-19.28	0	22/3/2018	22	3	2018	22:15:06	80106	0.5	22	15	6	0	0.059570313	3.5288086	0.046875	-0.027587891	-0.93847656	24.101807	0.36523438	0	0	0	0	0	0	0	0	0	0.93994141	0.060058594	0.50341797	-0.34667969	0.099365234	-0.057128906	0	44330	0	0	0
762	763	763	Category M	-0.2277832	0.023925781	-0.80395508	0.080566406	0.24487305	0.46289063	-19.16	0	22/3/2018	22	3	2018	22:15:06	80106	0.6	22	15	6	0	0.059570313	3.5288086	0.048095703	-0.025878906	-0.9375	31.983887	0.31054688	0	0	0	0	0	0	0	0	0	0.93920898	0.060791016	0.45947266	-0.27587891	0.049804688	0.13354492	0	44330	0	0	0
763	764	764	Category M	0.071777344	-0.16796875	-1.0559082	0.075439453	0.23852539	0.46459961	-19.16	0	22/3/2018	22	3	2018	22:15:06	80106	0.7	22	15	6	0	0.059570313	3.5288086	0.047851563	-0.026367188	-0.93530273	47.21875	0.18725586	0	0	0	0	0	0	0	0	0	0.93701172	0.062988281	0.28564453	0.023681641	-0.14135742	-0.12036133	0	44330	0	0	0
764	765	765	Category L	0.15576172	0	-0.92382813	0.12304688	0.09375	0.48876953	-20.27	0	22/3/2018	22	3	2018	22:18:47	80327	0.199	22	18	47	0	0.059570313	3.5288086	0.050537109	-0.028320313	-0.93652344	58.474854	0.10961914	0	0	0	0	0	0	0	0	0	0.93823242	0.061767578	0.14624023	0.10498047	0.028320313	0.012695313	0	44330	0	0	0
765	766	766	Category L	0.17993164	0.011962891	-0.94799805	0.12402344	0.096191406	0.4909668	-20.39	0	22/3/2018	22	3	2018	22:18:47	80327	0.3	22	18	47	0	0.059570313	3.5288086	0.0546875	-0.026855469	-0.9375	63.96875	0.13134766	0	0	0	0	0	0	0	0	0	0.93945313	0.060546875	0.17407227	0.125	0.038818359	-0.010253906	0	44330	0	0	0
766	767	767	Category L	0.19189453	0.023925781	-0.92382813	0.11743164	0.095703125	0.49072266	-20.14	0	22/3/2018	22	3	2018	22:18:47	80327	0.4	22	18	47	0	0.059570313	3.5288086	0.058105469	-0.024414063	-0.93823242	71.935791	0.14282227	0	0	0	0	0	0	0	0	0	0.94042969	0.059570313	0.19677734	0.13354492	0.048339844	0.014404297	0	44330	0	0	0
767	768	768	Category L	0.17993164	0.023925781	-0.93579102	0.1262207	0.096435547	0.48901367	-20.14	0	22/3/2018	22	3	2018	22:18:47	80327	0.5	22	18	47	0	0.059570313	3.5288086	0.055419922	-0.021728516	-0.93505859	79.695801	0.13256836	0	0	0	0	0	0	0	0	0	0.93701172	0.062988281	0.17089844	0.12426758	0.045654297	-0.000488281	0	44330	0	0	0
768	769	769	Category L	0.16796875	-0.011962891	-0.93579102	0.12915039	0.08984375	0.47973633	-20.02	0	22/3/2018	22	3	2018	22:18:47	80327	0.6	22	18	47	0	0.059570313	3.5288086	0.058105469	-0.023681641	-0.93505859	79.222168	0.11035156	0	0	0	0	0	0	0	0	0	0.93725586	0.062744141	0.12207031	0.10961914	0.01171875	-0.000488281	0	44330	0	0	0
769	770	770	Category L	0.16796875	0.023925781	-0.93579102	0.12451172	0.10083008	0.48706055	-20.02	0	22/3/2018	22	3	2018	22:18:47	80327	0.7	22	18	47	0	0.059570313	3.5288086	0.062255859	-0.0234375	-0.93554688	75.718506	0.11572266	0	0	0	0	0	0	0	0	0	0.93774414	0.062255859	0.15332031	0.10546875	0.047363281	0	0	44330	0	0	0
770	771	771	Category L	0.16796875	0.023925781	-0.94799805	0.11938477	0.095703125	0.48974609	-20.02	0	22/3/2018	22	3	2018	22:18:47	80327	0.8	22	18	47	0	0.059570313	3.5288086	0.06640625	-0.019775391	-0.9362793	74.358643	0.11108398	0	0	0	0	0	0	0	0	0	0.9387207	0.061279297	0.15698242	0.10131836	0.043701172	-0.011474609	0	44330	0	0	0
771	772	772	Category L	0.15576172	0.011962891	-0.92382813	0.12036133	0.094482422	0.48876953	-19.77	0	22/3/2018	22	3	2018	22:18:47	80327	0.9	22	18	47	0	0.059570313	3.5288086	0.068115234	-0.016845703	-0.93530273	71.678467	0.092773438	0	0	0	0	0	0	0	0	0	0.93798828	0.062011719	0.12792969	0.087402344	0.028808594	0.011474609	0	44330	0	0	0
772	773	773	Category L	0.15576172	0	-0.91186523	0.12646484	0.092773438	0.48803711	-19.9	0	22/3/2018	22	3	2018	22:18:48	80328	0	22	18	48	0	0.059570313	3.5288086	0.067138672	-0.017578125	-0.93383789	62.442383	0.092773438	0	0	0	0	0	0	0	0	0	0.9362793	0.063720703	0.12817383	0.088378906	0.017578125	0.021972656	0	44330	0	0	0
773	774	774	Category L	0.15576172	0.011962891	-0.88793945	0.1262207	0.092529297	0.4831543	-19.77	0	22/3/2018	22	3	2018	22:18:48	80328	0.111	22	18	48	0	0.059570313	3.5288086	0.069335938	-0.019287109	-0.93432617	50.937988	0.1027832	0	0	0	0	0	0	0	0	0	0.93701172	0.062988281	0.1640625	0.086181641	0.03125	0.046386719	0	44330	0	0	0
774	775	775	Category L	0.17993164	0.011962891	-0.91186523	0.12451172	0.097900391	0.48828125	-20.02	0	22/3/2018	22	3	2018	22:18:48	80328	0.222	22	18	48	0	0.059570313	3.5288086	0.073242188	-0.017578125	-0.93457031	40.853027	0.11279297	0	0	0	0	0	0	0	0	0	0.9375	0.0625	0.15893555	0.10644531	0.029541016	0.022705078	0	44330	0	0	0
775	776	776	Category L	0.17993164	0	-0.93579102	0.12548828	0.10058594	0.48999023	-20.39	0	22/3/2018	22	3	2018	22:18:48	80328	0.333	22	18	48	0	0.059570313	3.5288086	0.077148438	-0.015869141	-0.93554688	30.07666	0.10375977	0	0	0	0	0	0	0	0	0	0.9387207	0.061279297	0.11865234	0.10253906	0.015869141	0	0	44330	0	0	0
776	777	777	Category L	0.17993164	0	-0.91186523	0.1237793	0.098632813	0.48486328	-20.51	0	22/3/2018	22	3	2018	22:18:48	80328	0.444	22	18	48	0	0.059570313	3.5288086	0.076660156	-0.013427734	-0.93359375	17.658936	0.10620117	0	0	0	0	0	0	0	0	0	0.93676758	0.063232422	0.13842773	0.10302734	0.013427734	0.021728516	0	44330	0	0	0
777	778	778	Category L	0.16796875	0.011962891	-0.92382813	0.12475586	0.095458984	0.48803711	-20.64	0	22/3/2018	22	3	2018	22:18:48	80328	0.555	22	18	48	0	0.059570313	3.5288086	0.076416016	-0.012451172	-0.92993164	9.2612305	0.094726563	0	0	0	0	0	0	0	0	0	0.93310547	0.066894531	0.12207031	0.091308594	0.024414063	0.006103516	0	44330	0	0	0
778	779	779	Category L	0.16796875	0.011962891	-0.94799805	0.1237793	0.094482422	0.48999023	-20.88	0	22/3/2018	22	3	2018	22:18:48	80328	0.666	22	18	48	0	0.059570313	3.5288086	0.079833984	-0.013916016	-0.93041992	6.1984863	0.093261719	0	0	0	0	0	0	0	0	0	0.93383789	0.066162109	0.13134766	0.087890625	0.025878906	-0.017333984	0	44330	0	0	0
779	780	780	Category L	0.17993164	0.023925781	-0.91186523	0.12182617	0.095947266	0.47973633	-20.64	0	22/3/2018	22	3	2018	22:18:48	80328	0.777	22	18	48	0	0.059570313	3.5288086	0.083740234	-0.012451172	-0.93188477	3.3603516	0.10449219	0	0	0	0	0	0	0	0	0	0.93579102	0.064208984	0.15258789	0.095947266	0.036376953	0.020019531	0	44330	0	0	0
780	781	781	Category L	0.17993164	0.035888672	-0.91186523	0.12280273	0.097900391	0.48510742	-20.27	0	22/3/2018	22	3	2018	22:18:48	80328	0.888	22	18	48	0	0.059570313	3.5288086	0.081054688	-0.010009766	-0.9309082	1.0952148	0.1105957	0	0	0	0	0	0	0	0	0	0.93432617	0.065673828	0.16381836	0.098632813	0.045898438	0.019042969	0	44330	0	0	0
781	782	782	Category L	0.16796875	0.023925781	-0.92382813	0.12304688	0.097167969	0.48901367	-20.27	0	22/3/2018	22	3	2018	22:18:49	80329	0	22	18	49	0	0.059570313	3.5288086	0.080566406	-0.008789063	-0.92797852	0.34570313	0.093017578	0	0	0	0	0	0	0	0	0	0.93164063	0.068359375	0.12426758	0.087158203	0.032714844	0.004150391	0	44330	0	0	0
782	783	783	Category L	0.17993164	0.023925781	-0.91186523	0.12280273	0.098632813	0.48510742	-20.15	0	22/3/2018	22	3	2018	22:18:49	80329	0.1	22	18	49	0	0.059570313	3.5288086	0.084472656	-0.010742188	-0.93041992	0.68896484	0.10302734	0	0	0	0	0	0	0	0	0	0.93432617	0.065673828	0.14868164	0.095214844	0.034667969	0.018554688	0	44330	0	0	0
783	784	784	Category L	0.17993164	0.011962891	-0.88793945	0.12548828	0.098632813	0.48925781	-20.27	0	22/3/2018	22	3	2018	22:18:49	80329	0.2	22	18	49	0	0.059570313	3.5288086	0.08984375	-0.010009766	-0.93115234	0.72070313	0.10205078	0	0	0	0	0	0	0	0	0	0.93554688	0.064453125	0.15527344	0.08984375	0.021972656	0.043212891	0	44330	0	0	0
784	785	785	Category L	0.16796875	0.011962891	-0.89990234	0.1237793	0.097900391	0.48706055	-20.14	0	22/3/2018	22	3	2018	22:18:49	80329	0.3	22	18	49	0	0.059570313	3.5288086	0.094482422	-0.007324219	-0.93139648	1.0673828	0.08203125	0	0	0	0	0	0	0	0	0	0.9362793	0.063720703	0.12426758	0.073242188	0.019287109	0.031494141	0	44330	0	0	0
785	786	786	Category L	0.15576172	0.011962891	-0.93579102	0.1237793	0.097900391	0.48510742	-20.02	0	22/3/2018	22	3	2018	22:18:49	80329	0.4	22	18	49	0	0.059570313	3.5288086	0.094726563	-0.005371094	-0.93701172	1.0473633	0.063476563	0	0	0	0	0	0	0	0	0	0.94189453	0.058105469	0.079833984	0.061035156	0.017333984	0.001220703	0	44330	0	0	0
786	787	787	Category L	0.14379883	0	-0.92382813	0.12646484	0.090820313	0.48779297	-19.78	0	22/3/2018	22	3	2018	22:18:49	80329	0.5	22	18	49	0	0.059570313	3.5288086	0.091064453	-0.004638672	-0.92919922	0.66918945	0.052978516	0	0	0	0	0	0	0	0	0	0.93383789	0.066162109	0.062744141	0.052490234	0.004638672	0.005371094	0	44330	0	0	0
787	788	788	Category L	0.14379883	0	-0.89990234	0.12451172	0.095214844	0.48510742	-20.02	0	22/3/2018	22	3	2018	22:18:49	80329	0.6	22	18	49	0	0.059570313	3.5288086	0.094238281	-0.003173828	-0.92260742	0.34936523	0.054443359	0	0	0	0	0	0	0	0	0	0.92724609	0.072753906	0.075439453	0.049316406	0.003173828	0.022705078	0	44330	0	0	0
788	789	789	Category L	0.17993164	0.011962891	-0.92382813	0.12548828	0.096435547	0.48901367	-20.39	0	22/3/2018	22	3	2018	22:18:49	80329	0.7	22	18	49	0	0.059570313	3.5288086	0.09765625	0.001953125	-0.93286133	0.15283203	0.083007813	0	0	0	0	0	0	0	0	0	0.93798828	0.062011719	0.10107422	0.08203125	0.009765625	0.009033203	0	44330	0	0	0
789	790	790	Category L	0.17993164	0.011962891	-0.91186523	0.12280273	0.098632813	0.48583984	-20.64	0	22/3/2018	22	3	2018	22:18:49	80329	0.8	22	18	49	0	0.059570313	3.5288086	0.096191406	0.005615234	-0.91552734	0.89379883	0.083740234	0	0	0	0	0	0	0	0	0	0.9206543	0.079345703	0.09375	0.083496094	0.006103516	0.003662109	0	44330	0	0	0
790	791	791	Category L	0.17993164	0	-0.89990234	0.12280273	0.095947266	0.48706055	-21	0	22/3/2018	22	3	2018	22:18:49	80329	0.9	22	18	49	0	0.059570313	3.5288086	0.099609375	0.001220703	-0.9284668	1.0314941	0.085205078	0	0	0	0	0	0	0	0	0	0.93383789	0.066162109	0.11010742	0.080078125	-0.001220703	0.028564453	0	44330	0	0	0
791	792	792	Category L	0.14379883	0.011962891	-0.93579102	0.12988281	0.094482422	0.48828125	-21	0	22/3/2018	22	3	2018	22:18:50	80330	0	22	18	50	0	0.059570313	3.5288086	0.10424805	0.001708984	-0.92211914	0.51855469	0.04296875	0	0	0	0	0	0	0	0	0	0.92797852	0.072021484	0.063232422	0.039306641	0.010009766	-0.013427734	0	44330	0	0	0
792	793	793	Category L	0.15576172	0.047851563	-0.89990234	0.13085938	0.092529297	0.48901367	-20.88	0	22/3/2018	22	3	2018	22:18:50	80330	0.09	22	18	50	0	0.059570313	3.5288086	0.10498047	0.005615234	-0.91821289	0.014648438	0.068359375	0	0	0	0	0	0	0	0	0	0.92431641	0.075683594	0.11108398	0.050537109	0.041992188	0.018310547	0	44330	0	0	0
793	794	794	Category L	0.16796875	0.047851563	-0.91186523	0.12573242	0.097167969	0.4909668	-20.64	0	22/3/2018	22	3	2018	22:18:50	80330	0.181	22	18	50	0	0.059570313	3.5288086	0.10644531	0.010498047	-0.91748047	0.21875	0.072021484	0	0	0	0	0	0	0	0	0	0.92382813	0.076171875	0.10449219	0.061279297	0.037109375	0.005615234	0	44330	0	0	0
794	795	795	Category L	0.16796875	0.011962891	-0.89990234	0.12890625	0.097900391	0.48608398	-20.76	0	22/3/2018	22	3	2018	22:18:50	80330	0.272	22	18	50	0	0.059570313	3.5288086	0.10571289	0.009277344	-0.90405273	0.77246094	0.062255859	0	0	0	0	0	0	0	0	0	0.91040039	0.089599609	0.068847656	0.062011719	0.002441406	0.004150391	0	44330	0	0	0
795	796	796	Category L	0.16796875	0.023925781	-0.92382813	0.12548828	0.096923828	0.48828125	-20.51	0	22/3/2018	22	3	2018	22:18:50	80330	0.363	22	18	50	0	0.059570313	3.5288086	0.11083984	0.004882813	-0.91772461	1.442627	0.060058594	0	0	0	0	0	0	0	0	0	0.92456055	0.075439453	0.081542969	0.056884766	0.018798828	-0.005859375	0	44330	0	0	0
796	797	797	Category L	0.15576172	0.011962891	-0.92382813	0.12890625	0.095214844	0.4831543	-20.64	0	22/3/2018	22	3	2018	22:18:50	80330	0.454	22	18	50	0	0.059570313	3.5288086	0.11938477	0.010498047	-0.9128418	1.7138672	0.037841797	0	0	0	0	0	0	0	0	0	0.9206543	0.079345703	0.048339844	0.036132813	0.001220703	-0.010742188	0	44330	0	0	0
797	798	798	Category L	0.15576172	0.023925781	-0.93579102	0.12695313	0.098388672	0.48022461	-20.51	0	22/3/2018	22	3	2018	22:18:50	80330	0.545	22	18	50	0	0.059570313	3.5288086	0.1184082	0.012939453	-0.92529297	1.5708008	0.040283203	0	0	0	0	0	0	0	0	0	0.93286133	0.067138672	0.05859375	0.037109375	0.010742188	-0.010253906	0	44330	0	0	0
798	799	799	Category L	0.13183594	0.023925781	-0.91186523	0.12792969	0.096923828	0.48413086	-20.39	0	22/3/2018	22	3	2018	22:18:50	80330	0.636	22	18	50	0	0.059570313	3.5288086	0.12353516	0.012695313	-0.921875	1.7407227	0.017089844	0	0	0	0	0	0	0	0	0	0.93017578	0.069824219	0.029541016	0.008056641	0.010986328	0.010009766	0	44330	0	0	0
799	800	800	Category L	0.14379883	0.011962891	-0.89990234	0.12792969	0.098632813	0.48510742	-20.51	0	22/3/2018	22	3	2018	22:18:50	80330	0.727	22	18	50	0	0.059570313	3.5288086	0.12573242	0.009521484	-0.92407227	2.0905762	0.030029297	0	0	0	0	0	0	0	0	0	0.93261719	0.067382813	0.044433594	0.017822266	0.002197266	0.024169922	0	44330	0	0	0
800	801	801	Category L	0.16796875	0.023925781	-0.92382813	0.13012695	0.092529297	0.48583984	-20.39	0	22/3/2018	22	3	2018	22:18:50	80330	0.818	22	18	50	0	0.059570313	3.5288086	0.12841797	0.008789063	-0.93286133	1.7116699	0.04296875	0	0	0	0	0	0	0	0	0	0.94165039	0.058349609	0.063476563	0.039306641	0.014892578	0.009033203	0	44330	0	0	0
801	802	802	Category L	0.13183594	0	-0.93579102	0.1262207	0.10058594	0.48828125	-20.51	0	22/3/2018	22	3	2018	22:18:50	80330	0.909	22	18	50	0	0.059570313	3.5288086	0.12744141	0.007568359	-0.92626953	0.88500977	0.012695313	0	0	0	0	0	0	0	0	0	0.93481445	0.065185547	0.021240234	0.004150391	-0.007568359	-0.009277344	0	44330	0	0	0
802	803	803	Category L	0.14379883	0	-0.93579102	0.1262207	0.096191406	0.48486328	-20.39	0	22/3/2018	22	3	2018	22:18:51	80331	0	22	18	51	0	0.059570313	3.5288086	0.13183594	0.006835938	-0.92333984	0.14599609	0.018310547	0	0	0	0	0	0	0	0	0	0.93261719	0.067382813	0.03125	0.01171875	-0.006835938	-0.012207031	0	44330	0	0	0
803	804	804	Category L	0.16796875	0.011962891	-0.95996094	0.12451172	0.10180664	0.48901367	-20.51	0	22/3/2018	22	3	2018	22:18:51	80331	0.1	22	18	51	0	0.059570313	3.5288086	0.13452148	0.005615234	-0.92431641	0.20507813	0.049072266	0	0	0	0	0	0	0	0	0	0.93408203	0.065917969	0.074951172	0.033203125	0.006103516	-0.035400391	0	44330	0	0	0
804	805	805	Category L	0.16796875	0.011962891	-0.93579102	0.12451172	0.10205078	0.48217773	-20.64	0	22/3/2018	22	3	2018	22:18:51	80331	0.2	22	18	51	0	0.059570313	3.5288086	0.13500977	0.008300781	-0.93261719	0.39672852	0.033203125	0	0	0	0	0	0	0	0	0	0.94238281	0.057617188	0.039550781	0.032714844	0.003417969	-0.002929688	0	44330	0	0	0
805	806	806	Category L	0.11987305	0.011962891	-0.88793945	0.12792969	0.096923828	0.48413086	-20.51	0	22/3/2018	22	3	2018	22:18:51	80331	0.3	22	18	51	0	0.059570313	3.5288086	0.1315918	0.008300781	-0.92016602	0.66064453	0.034423828	0	0	0	0	0	0	0	0	0	0.9296875	0.0703125	0.047607422	-0.01171875	0.003417969	0.032226563	0	44330	0	0	0
806	807	807	Category L	0.15576172	0.023925781	-0.91186523	0.13061523	0.095947266	0.48510742	-20.02	0	22/3/2018	22	3	2018	22:18:51	80331	0.4	22	18	51	0	0.059570313	3.5288086	0.1315918	0.010253906	-0.93603516	0.4855957	0.036621094	0	0	0	0	0	0	0	0	0	0.9453125	0.0546875	0.061767578	0.023925781	0.013427734	0.024169922	0	44330	0	0	0
807	808	808	Category L	0.17993164	0.023925781	-0.92382813	0.12792969	0.098632813	0.4831543	-19.53	0	22/3/2018	22	3	2018	22:18:51	80331	0.5	22	18	51	0	0.059570313	3.5288086	0.1328125	0.01171875	-0.92480469	0.27832031	0.048339844	0	0	0	0	0	0	0	0	0	0.93432617	0.065673828	0.060058594	0.046875	0.011962891	0.000976563	0	44330	0	0	0
808	809	809	Category L	0.16796875	0.023925781	-0.94799805	0.12695313	0.10058594	0.48828125	-19.04	0	22/3/2018	22	3	2018	22:18:51	80331	0.6	22	18	51	0	0.059570313	3.5288086	0.13574219	0.007568359	-0.93603516	0.75854492	0.037597656	0	0	0	0	0	0	0	0	0	0.94580078	0.054199219	0.059814453	0.031982422	0.016113281	-0.01171875	0	44330	0	0	0
809	810	810	Category L	0.15576172	0.047851563	-0.93579102	0.13427734	0.095947266	0.48828125	-19.16	0	22/3/2018	22	3	2018	22:18:51	80331	0.7	22	18	51	0	0.059570313	3.5288086	0.13793945	0.006835938	-0.92700195	0.77978516	0.045166016	0	0	0	0	0	0	0	0	0	0.93725586	0.062744141	0.067138672	0.017578125	0.040771484	-0.008544922	0	44330	0	0	0
810	811	811	Category L	0.16796875	0.023925781	-0.93579102	0.12792969	0.10058594	0.48510742	-19.16	0	22/3/2018	22	3	2018	22:18:51	80331	0.8	22	18	51	0	0.059570313	3.5288086	0.13769531	0.008544922	-0.93579102	0.76416016	0.033691406	0	0	0	0	0	0	0	0	0	0.94580078	0.054199219	0.045410156	0.030029297	0.015136719	0	0	44330	0	0	0
811	812	812	Category L	0.11987305	0.011962891	-0.89990234	0.12963867	0.098388672	0.48022461	-19.41	0	22/3/2018	22	3	2018	22:18:51	80331	0.9	22	18	51	0	0.059570313	3.5288086	0.13891602	0.010742188	-0.94165039	0.76855469	0.045898438	0	0	0	0	0	0	0	0	0	0.9519043	0.048095703	0.061767578	-0.019042969	0.000976563	0.041748047	0	44330	0	0	0
812	813	813	Category L	0.14379883	0.011962891	-0.91186523	0.12792969	0.10058594	0.48608398	-19.65	0	22/3/2018	22	3	2018	22:18:52	80332	0	22	18	52	0	0.059570313	3.5288086	0.13623047	0.010253906	-0.93286133	0.7824707	0.022216797	0	0	0	0	0	0	0	0	0	0.94262695	0.057373047	0.030029297	0.007324219	0.001464844	0.020996094	0	44330	0	0	0
813	814	814	Category L	0.17993164	0.011962891	-0.93579102	0.12890625	0.098632813	0.48730469	-19.65	0	22/3/2018	22	3	2018	22:18:52	80332	0.111	22	18	52	0	0.059570313	3.5288086	0.13647461	0.008056641	-0.9440918	0.22607422	0.044189453	0	0	0	0	0	0	0	0	0	0.95410156	0.045898438	0.055419922	0.043212891	0.003662109	0.008300781	0	44330	0	0	0
814	815	815	Category L	0.16796875	0	-0.92382813	0.13037109	0.1015625	0.48339844	-19.78	0	22/3/2018	22	3	2018	22:18:52	80332	0.222	22	18	52	0	0.059570313	3.5288086	0.13256836	0.008544922	-0.93261719	0.55859375	0.037353516	0	0	0	0	0	0	0	0	0	0.94213867	0.057861328	0.052734375	0.03515625	-0.008544922	0.008789063	0	44330	0	0	0
815	816	816	Category L	0.17993164	0	-0.93579102	0.12426758	0.10302734	0.48828125	-19.53	0	22/3/2018	22	3	2018	22:18:52	80332	0.333	22	18	52	0	0.059570313	3.5288086	0.13085938	0.011474609	-0.95239258	0.77709961	0.052734375	0	0	0	0	0	0	0	0	0	0.96142578	0.038574219	0.077148438	0.048828125	-0.011474609	0.016601563	0	44330	0	0	0
816	817	817	Category L	0.14379883	0	-0.92382813	0.12792969	0.10058594	0.48828125	-19.77	0	22/3/2018	22	3	2018	22:18:52	80332	0.444	22	18	52	0	0.059570313	3.5288086	0.12915039	0.011962891	-0.94213867	0.98291016	0.026367188	0	0	0	0	0	0	0	0	0	0.95092773	0.049072266	0.044921875	0.014404297	-0.011962891	0.018310547	0	44330	0	0	0
817	818	818	Category L	0.13183594	0.011962891	-0.92382813	0.13330078	0.099365234	0.48510742	-20.02	0	22/3/2018	22	3	2018	22:18:52	80332	0.555	22	18	52	0	0.059570313	3.5288086	0.11914063	0.010742188	-0.92895508	1.215332	0.013671875	0	0	0	0	0	0	0	0	0	0.93676758	0.063232422	0.018798828	0.012451172	0.000976563	0.005126953	0	44330	0	0	0
818	819	819	Category L	0.14379883	0.011962891	-0.93579102	0.13598633	0.09765625	0.48120117	-20.27	0	22/3/2018	22	3	2018	22:18:52	80332	0.666	22	18	52	0	0.059570313	3.5288086	0.11987305	0.009033203	-0.94433594	1.1884766	0.025390625	0	0	0	0	0	0	0	0	0	0.9519043	0.048095703	0.03515625	0.023681641	0.002685547	0.008544922	0	44330	0	0	0
819	820	820	Category L	0.11987305	0.011962891	-0.93579102	0.12963867	0.1015625	0.4831543	-20.64	0	22/3/2018	22	3	2018	22:18:52	80332	0.777	22	18	52	0	0.060058594	3.5175293	0.11669922	0.008300781	-0.93725586	1.2790527	0.004638672	0	0	0	0	0	0	0	0	0	0.94458008	0.055419922	0.0078125	0.002929688	0.003417969	0.001464844	0	44330	0	0	0
820	821	821	Category L	0.11987305	0.035888672	-0.93579102	0.13037109	0.099609375	0.48413086	-20.51	0	22/3/2018	22	3	2018	22:18:52	80332	0.888	22	18	52	0	0.060058594	3.5175293	0.11743164	0.011962891	-0.95166016	1.7841797	0.028808594	0	0	0	0	0	0	0	0	0	0.95898438	0.041015625	0.041992188	0.002197266	0.023681641	0.015869141	0	44330	0	0	0
821	822	822	Category L	0.14379883	0.011962891	-0.92382813	0.12792969	0.095947266	0.48706055	-20.15	0	22/3/2018	22	3	2018	22:18:53	80333	0	22	18	53	0	0.060058594	3.5175293	0.1159668	0.012207031	-0.94165039	2.5969238	0.032714844	0	0	0	0	0	0	0	0	0	0.94873047	0.051269531	0.045898438	0.027587891	-0.000244141	0.017822266	0	44330	0	0	0
822	823	823	Category L	0.16796875	0.011962891	-0.91186523	0.12866211	0.1003418	0.48413086	-20.27	0	22/3/2018	22	3	2018	22:18:53	80333	0.1	22	18	53	0	0.060058594	3.5175293	0.11010742	0.0078125	-0.94677734	3.6716309	0.067382813	0	0	0	0	0	0	0	0	0	0.95336914	0.046630859	0.096679688	0.057617188	0.00390625	0.034912109	0	44330	0	0	0
823	824	824	Category J	0.15576172	0.023925781	-0.94799805	0.26660156	0.15844727	0.41601563	-19.65	0	22/3/2018	22	3	2018	22:18:54	80334	0.8	22	18	54	0	0.060058594	3.5175293	0.11254883	0.009765625	-0.94360352	1.53125	0.045410156	0	0	0	0	0	0	0	0	0	0.95019531	0.049804688	0.061523438	0.04296875	0.013916016	-0.004150391	0	44330	0	0	0
824	825	825	Category J	0.17993164	-0.059814453	-1.7038574	0.35009766	0.12231445	0.36791992	-19.65	0	22/3/2018	22	3	2018	22:18:54	80334	0.9	22	18	54	0	0.060058594	3.5175293	0.11010742	0.008544922	-0.94726563	8.8540039	0.76269531	0	0	0	0	0	0	0	0	0	0.95361328	0.046386719	0.89453125	0.069580078	-0.068359375	-0.75634766	0	44330	0	0	0
825	826	826	Category J	-0.38378906	0.20385742	-0.37182617	0.26879883	0.056152344	0.4362793	-19.65	0	22/3/2018	22	3	2018	22:18:55	80335	0	22	18	55	0	0.060058594	3.5175293	0.11010742	0.009521484	-0.94287109	10.269287	0.77978516	0	0	0	0	0	0	0	0	0	0.94946289	0.050537109	1.2595215	-0.49389648	0.1940918	0.57104492	0	44330	0	0	0
826	827	827	Category J	-0.011962891	0.059814453	-0.27587891	0.21118164	0.077148438	0.4543457	-19.9	0	22/3/2018	22	3	2018	22:18:55	80335	0.09	22	18	55	0	0.060058594	3.5175293	0.10595703	0.009765625	-0.9309082	11.141602	0.66748047	0	0	0	0	0	0	0	0	0	0.93701172	0.062988281	0.82299805	-0.11791992	0.049804688	0.6550293	0	44330	0	0	0
827	828	828	Category J	0.011962891	0.21582031	-1.5358887	0.25976563	0.088867188	0.43261719	-20.02	0	22/3/2018	22	3	2018	22:18:55	80335	0.181	22	18	55	0	0.060058594	3.5175293	0.10791016	0.008300781	-0.9375	6.314209	0.64038086	0	0	0	0	0	0	0	0	0	0.94360352	0.056396484	0.90161133	-0.095947266	0.20727539	-0.59814453	0	44330	0	0	0
828	829	829	Category J	0.095947266	0	0.13183594	0.13647461	0.059570313	0.48730469	-19.9	0	22/3/2018	22	3	2018	22:18:55	80335	0.272	22	18	55	0	0.060058594	3.5175293	0.10644531	0.008789063	-0.92480469	1.9165039	1.0566406	0	0	0	0	0	0	0	0	0	0.9309082	0.069091797	1.0761719	-0.010498047	-0.008789063	1.0566406	0	44330	0	0	0
829	830	830	Category J	0.15576172	-0.31176758	-2.1237793	0.13110352	-0.005126953	0.48828125	-19.9	0	22/3/2018	22	3	2018	22:18:55	80335	0.363	22	18	55	0	0.060058594	3.5175293	0.1015625	0.009277344	-0.93554688	0.25683594	1.2319336	0	0	0	0	0	0	0	0	0	0.94091797	0.059082031	1.5634766	0.053955078	-0.32104492	-1.1879883	0	44330	0	0	0
830	831	831	Category J	0.25195313	0.13183594	-0.32397461	0.18823242	-0.005371094	0.46972656	-19.9	0	22/3/2018	22	3	2018	22:18:55	80335	0.454	22	18	55	0	0.060058594	3.5175293	0.10449219	0.010986328	-0.93017578	11.563477	0.63549805	0	0	0	0	0	0	0	0	0	0.93603516	0.063964844	0.87426758	0.1472168	0.12060547	0.60620117	0	44330	0	0	0
831	832	832	Category J	-0.16796875	0.011962891	-0.38378906	0.17944336	0.008789063	0.48095703	-19.53	0	22/3/2018	22	3	2018	22:18:55	80335	0.545	22	18	55	0	0.060058594	3.5175293	0.1081543	0.010253906	-0.93896484	15.804688	0.62036133	0	0	0	0	0	0	0	0	0	0.9453125	0.0546875	0.83325195	-0.27612305	0.001464844	0.55517578	0	44330	0	0	0
832	833	833	Category J	0.27587891	0.10791016	-1.0678711	0.18774414	0.029785156	0.46972656	-19.9	0	22/3/2018	22	3	2018	22:18:55	80335	0.636	22	18	55	0	0.060058594	3.5175293	0.10986328	0.010009766	-0.9440918	23.651367	0.22875977	0	0	0	0	0	0	0	0	0	0.95043945	0.049560547	0.38745117	0.16577148	0.09765625	-0.12353516	0	44330	0	0	0
833	834	834	Category J	-0.16796875	-0.083984375	0.035888672	0.14257813	-0.010742188	0.48242188	-20.14	0	22/3/2018	22	3	2018	22:18:55	80335	0.727	22	18	55	0	0.060058594	3.5175293	0.10717773	0.009521484	-0.93408203	26.122314	1.0124512	0	0	0	0	0	0	0	0	0	0.94018555	0.059814453	1.338623	-0.27514648	-0.093505859	0.9699707	0	44330	0	0	0
834	835	835	Category J	0.27587891	-0.26391602	-1.8959961	0.109375	-0.070068359	0.49145508	-20.39	0	22/3/2018	22	3	2018	22:18:55	80335	0.818	22	18	55	0	0.060058594	3.5175293	0.10595703	0.011962891	-0.94750977	36.520264	1.0019531	0	0	0	0	0	0	0	0	0	0.95361328	0.046386719	1.394043	0.16967773	-0.27587891	-0.94824219	0	44330	0	0	0
835	836	836	Category J	0.38378906	0.095947266	-0.3359375	0.12670898	-0.023681641	0.48510742	-20.64	0	22/3/2018	22	3	2018	22:18:55	80335	0.909	22	18	55	0	0.060058594	3.5175293	0.10546875	0.01171875	-0.93896484	43.249268	0.66943359	0	0	0	0	0	0	0	0	0	0.94482422	0.055175781	0.96533203	0.27807617	0.083984375	0.60302734	0	44330	0	0	0
836	837	837	Category J	0.047851563	-0.035888672	-2.1359863	0.1315918	-0.03125	0.48266602	-20.27	0	22/3/2018	22	3	2018	22:18:56	80336	0	22	18	56	0	0.060058594	3.5175293	0.10253906	0.013916016	-0.94140625	48.875244	1.1965332	0	0	0	0	0	0	0	0	0	0.94726563	0.052734375	1.2990723	-0.0546875	-0.049804688	-1.1943359	0	44330	0	0	0
837	838	838	Category J	0.23999023	0.095947266	-0.63598633	0.13842773	-0.030517578	0.48510742	-19.9	0	22/3/2018	22	3	2018	22:18:56	80336	0.111	22	18	56	0	0.060058594	3.5175293	0.10180664	0.013916016	-0.92822266	50.38501	0.33349609	0	0	0	0	0	0	0	0	0	0.93408203	0.065917969	0.51245117	0.13793945	0.081787109	0.29223633	0	44330	0	0	0
838	839	839	Category J	-0.035888672	-0.16796875	-0.95996094	0.19165039	-0.029296875	0.46704102	-19.53	0	22/3/2018	22	3	2018	22:18:56	80336	0.222	22	18	56	0	0.060058594	3.5175293	0.10009766	0.017822266	-0.93603516	47.023193	0.23144531	0	0	0	0	0	0	0	0	0	0.94140625	0.05859375	0.34570313	-0.13598633	-0.18579102	-0.023681641	0	44330	0	0	0
839	840	840	Category J	0	-0.17993164	-1.6679688	0.1940918	-0.078857422	0.4621582	-19.78	0	22/3/2018	22	3	2018	22:18:56	80336	0.333	22	18	56	0	0.060058594	3.5175293	0.10131836	0.020019531	-0.92675781	46.618652	0.77416992	0	0	0	0	0	0	0	0	0	0.93261719	0.067382813	1.0424805	-0.10131836	-0.19995117	-0.7409668	0	44330	0	0	0
840	841	841	Category J	-0.11987305	-0.035888672	-0.6237793	0.20263672	-0.071289063	0.45532227	-19.9	0	22/3/2018	22	3	2018	22:18:56	80336	0.444	22	18	56	0	0.060058594	3.5175293	0.098876953	0.022949219	-0.93603516	37.44873	0.38574219	0	0	0	0	0	0	0	0	0	0.94165039	0.058349609	0.59008789	-0.21875	-0.058837891	0.31225586	0	44330	0	0	0
841	842	842	Category J	0.047851563	0.023925781	-0.76782227	0.17260742	-0.035888672	0.46289063	-19.9	0	22/3/2018	22	3	2018	22:18:56	80336	0.555	22	18	56	0	0.059570313	3.5175293	0.099365234	0.023925781	-0.92651367	34.346924	0.16699219	0	0	0	0	0	0	0	0	0	0.93237305	0.067626953	0.21069336	-0.051513672	0	0.15869141	0	44330	0	0	0
842	843	843	Category J	-0.011962891	-0.083984375	-0.88793945	0.15844727	-0.042480469	0.48022461	-20.27	0	22/3/2018	22	3	2018	22:18:56	80336	0.666	22	18	56	0	0.059570313	3.5175293	0.09765625	0.024169922	-0.93237305	25.231445	0.16040039	0	0	0	0	0	0	0	0	0	0.93774414	0.062255859	0.26245117	-0.10961914	-0.1081543	0.044433594	0	44330	0	0	0
843	844	844	Category J	0.10791016	0.047851563	-1.7158203	0.16723633	-0.088134766	0.47119141	-20.15	0	22/3/2018	22	3	2018	22:18:56	80336	0.777	22	18	56	0	0.059570313	3.5175293	0.09765625	0.027099609	-0.9387207	19.203613	0.77734375	0	0	0	0	0	0	0	0	0	0.9440918	0.055908203	0.80761719	0.010009766	0.020507813	-0.77685547	0	44330	0	0	0
844	845	845	Category J	-0.10791016	0	0.071777344	0.15014648	-0.054443359	0.48168945	-20.02	0	22/3/2018	22	3	2018	22:18:56	80336	0.888	22	18	56	0	0.059570313	3.5175293	0.096191406	0.028076172	-0.93212891	12.501709	1.0249023	0	0	0	0	0	0	0	0	0	0.9375	0.0625	1.2365723	-0.20410156	-0.028076172	1.0039063	0	44330	0	0	0
845	846	846	Category J	0.16796875	0.17993164	-2.2199707	0.055664063	-0.019287109	0.50634766	-19.9	0	22/3/2018	22	3	2018	22:18:57	80337	0	22	18	57	0	0.059570313	3.5175293	0.095458984	0.028808594	-0.93896484	6.503418	1.2915039	0	0	0	0	0	0	0	0	0	0.94433594	0.055664063	1.5039063	0.072265625	0.15087891	-1.2807617	0	44330	0	0	0
846	847	847	Category J	0.29980469	0.13183594	-0.023925781	0.089111328	-0.042480469	0.49755859	-19.28	0	22/3/2018	22	3	2018	22:18:57	80337	0.1	22	18	57	0	0.059570313	3.5175293	0.092285156	0.030761719	-0.93945313	2.5007324	0.9440918	0	0	0	0	0	0	0	0	0	0.94458008	0.055419922	1.223877	0.20727539	0.10083008	0.91552734	0	44330	0	0	0
847	848	848	Category J	0.41992188	-0.29980469	-1.8359375	0.059814453	-0.065429688	0.49731445	-19.28	0	22/3/2018	22	3	2018	22:18:57	80337	0.2	22	18	57	0	0.059570313	3.5175293	0.091064453	0.029785156	-0.93579102	5.9365234	1.0131836	0	0	0	0	0	0	0	0	0	0.94067383	0.059326172	1.5583496	0.32861328	-0.32958984	-0.89990234	0	44330	0	0	0
848	849	849	Category J	0.3359375	-0.071777344	-0.21582031	0.049316406	-0.052246094	0.50048828	-19.28	0	22/3/2018	22	3	2018	22:18:57	80337	0.3	22	18	57	0	0.059570313	3.5175293	0.090576172	0.032958984	-0.94018555	10.110107	0.77172852	0	0	0	0	0	0	0	0	0	0.94506836	0.054931641	1.0742188	0.24511719	-0.10473633	0.72436523	0	44330	0	0	0
849	850	850	Category J	0.15576172	0.15576172	-1.6318359	0.082275391	-0.065185547	0.49169922	-19.28	0	22/3/2018	22	3	2018	22:18:57	80337	0.4	22	18	57	0	0.059570313	3.5175293	0.085693359	0.034423828	-0.94189453	13.046143	0.70361328	0	0	0	0	0	0	0	0	0	0.9465332	0.053466797	0.88061523	0.069824219	0.12109375	-0.68969727	0	44330	0	0	0
850	851	851	Category J	0.25195313	0.20385742	-1.4157715	0.13842773	-0.02734375	0.48901367	-19.53	0	22/3/2018	22	3	2018	22:18:57	80337	0.5	22	18	57	0	0.059570313	3.5175293	0.083251953	0.036132813	-0.9362793	9.6357422	0.53491211	0	0	0	0	0	0	0	0	0	0.94067383	0.059326172	0.81542969	0.16845703	0.16748047	-0.47924805	0	44330	0	0	0
851	852	852	Category J	-0.059814453	-0.023925781	-0.21582031	0.17700195	-0.029785156	0.47412109	-19.41	0	22/3/2018	22	3	2018	22:18:57	80337	0.6	22	18	57	0	0.059570313	3.5175293	0.080810547	0.037597656	-0.93554688	9.489502	0.73608398	0	0	0	0	0	0	0	0	0	0.93994141	0.060058594	0.92236328	-0.140625	-0.061523438	0.71972656	0	44330	0	0	0
852	853	853	Category J	0.17993164	-0.17993164	-1.8239746	0.14697266	-0.084716797	0.47192383	-19.65	0	22/3/2018	22	3	2018	22:18:57	80337	0.7	22	18	57	0	0.059570313	3.5175293	0.074707031	0.035400391	-0.9362793	14.757813	0.91918945	0	0	0	0	0	0	0	0	0	0.93994141	0.060058594	1.2080078	0.10498047	-0.21533203	-0.88745117	0	44330	0	0	0
853	854	854	Category J	-0.15576172	0.047851563	0.035888672	0.13427734	-0.041015625	0.48461914	-19.9	0	22/3/2018	22	3	2018	22:18:57	80337	0.8	22	18	57	0	0.059570313	3.5175293	0.072509766	0.035888672	-0.93408203	11.169678	0.99633789	0	0	0	0	0	0	0	0	0	0.9375	0.0625	1.2099609	-0.22827148	0.01171875	0.9699707	0	44330	0	0	0
854	855	855	Category J	0.047851563	0.23999023	-2.4958496	0.15332031	-0.038574219	0.48217773	-20.15	0	22/3/2018	22	3	2018	22:18:57	80337	0.9	22	18	57	0	0.059570313	3.5175293	0.069580078	0.038085938	-0.93286133	9.5407715	1.5759277	0	0	0	0	0	0	0	0	0	0.9362793	0.063720703	1.786377	-0.021728516	0.20166016	-1.5627441	0	44330	0	0	0
855	856	856	Category J	0.035888672	0.047851563	-0.10791016	0.17236328	-0.040771484	0.47460938	-20.15	0	22/3/2018	22	3	2018	22:18:58	80338	0	22	18	58	0	0.059570313	3.5175293	0.065917969	0.040283203	-0.93164063	23.638672	0.82446289	0	0	0	0	0	0	0	0	0	0.93505859	0.064941406	0.86157227	-0.030029297	0.007324219	0.82373047	0	44330	0	0	0
856	857	857	Category J	-0.6237793	-0.095947266	0.13183594	0.1105957	-0.056396484	0.49365234	-20.02	0	22/3/2018	22	3	2018	22:18:58	80338	0.1	22	18	58	0	0.059570313	3.5175293	0.065185547	0.040283203	-0.93408203	20.689697	1.2766113	0	0	0	0	0	0	0	0	0	0.93725586	0.062744141	1.8913574	-0.68896484	-0.13623047	1.065918	0	44330	0	0	0
857	858	858	Category J	0.23999023	-0.13183594	-2.1479492	0.16479492	-0.084228516	0.47314453	-19.78	0	22/3/2018	22	3	2018	22:18:58	80338	0.2	22	18	58	0	0.059570313	3.5175293	0.062988281	0.038574219	-0.93530273	15.689209	1.2370605	0	0	0	0	0	0	0	0	0	0.93823242	0.061767578	1.5600586	0.17675781	-0.17041016	-1.2124023	0	44330	0	0	0
858	859	859	Category J	-0.083984375	-0.035888672	-0.38378906	0.2121582	-0.030517578	0.46166992	-19.53	0	22/3/2018	22	3	2018	22:18:58	80338	0.3	22	18	58	0	0.059570313	3.5175293	0.061767578	0.039794922	-0.93432617	18.031982	0.57446289	0	0	0	0	0	0	0	0	0	0.93725586	0.062744141	0.7722168	-0.14575195	-0.075683594	0.55053711	0	44330	0	0	0
859	860	860	Category J	0.23999023	0.29980469	-2.0639648	0.18603516	-0.026123047	0.47631836	-19.65	0	22/3/2018	22	3	2018	22:18:58	80338	0.4	22	18	58	0	0.059570313	3.5175293	0.059326172	0.039794922	-0.93505859	33.8396	1.1721191	0	0	0	0	0	0	0	0	0	0.93774414	0.062255859	1.5688477	0.18041992	0.25976563	-1.1286621	0	44330	0	0	0
860	861	861	Category J	0.059814453	0.071777344	-0.10791016	0.10717773	-0.036132813	0.49633789	-19.53	0	22/3/2018	22	3	2018	22:18:58	80338	0.5	22	18	58	0	0.059570313	3.5175293	0.056640625	0.039794922	-0.93530273	15.545898	0.828125	0	0	0	0	0	0	0	0	0	0.93798828	0.062011719	0.86254883	0.002929688	0.031738281	0.82739258	0	44330	0	0	0
861	862	862	Category J	-0.29980469	-0.3359375	-1.3439941	0.094970703	-0.067871094	0.49291992	-19.53	0	22/3/2018	22	3	2018	22:18:58	80338	0.6	22	18	58	0	0.059570313	3.5175293	0.053955078	0.037841797	-0.9387207	4.3752441	0.6550293	0	0	0	0	0	0	0	0	0	0.94116211	0.058837891	1.1328125	-0.35375977	-0.3737793	-0.4050293	0	44330	0	0	0
862	863	863	Category J	0.35986328	0.17993164	-0.64794922	0.15161133	-0.057128906	0.47973633	-19.53	0	22/3/2018	22	3	2018	22:18:58	80338	0.7	22	18	58	0	0.059570313	3.5175293	0.053955078	0.038330078	-0.94262695	9.6972656	0.44750977	0	0	0	0	0	0	0	0	0	0.94506836	0.054931641	0.74194336	0.30566406	0.14135742	0.29467773	0	44330	0	0	0
863	864	864	Category J	0	-0.083984375	-1.1757813	0.15698242	-0.047607422	0.47998047	-19.41	0	22/3/2018	22	3	2018	22:18:58	80338	0.8	22	18	58	0	0.059570313	3.5175293	0.053222656	0.0390625	-0.94384766	8.1113281	0.26782227	0	0	0	0	0	0	0	0	0	0.94628906	0.053710938	0.40820313	-0.053222656	-0.12304688	-0.23168945	0	44330	0	0	0
864	865	865	Category J	0.16796875	0.083984375	-0.56396484	0.13818359	-0.063476563	0.48535156	-19.78	0	22/3/2018	22	3	2018	22:18:58	80338	0.9	22	18	58	0	0.059570313	3.5175293	0.052001953	0.0390625	-0.94360352	3.043457	0.39941406	0	0	0	0	0	0	0	0	0	0.94580078	0.054199219	0.54003906	0.11572266	0.044677734	0.37963867	0	44330	0	0	0
865	866	866	Category J	-0.19189453	0.035888672	0.023925781	0.109375	-0.063232422	0.49145508	-19.9	0	22/3/2018	22	3	2018	22:18:59	80339	0	22	18	59	0	0.059570313	3.5175293	0.048828125	0.042236328	-0.93212891	15.667969	0.98583984	0	0	0	0	0	0	0	0	0	0.93432617	0.065673828	1.2033691	-0.24072266	-0.006347656	0.95605469	0	44330	0	0	0
866	867	867	Category J	0.29980469	-0.11987305	-1.4399414	0.053466797	-0.13110352	0.48364258	-20.02	0	22/3/2018	22	3	2018	22:18:59	80339	0.1	22	18	59	0	0.059570313	3.5175293	0.054443359	0.040283203	-0.94042969	8.3852539	0.57885742	0	0	0	0	0	0	0	0	0	0.94287109	0.057128906	0.90478516	0.24511719	-0.16015625	-0.49926758	0	44330	0	0	0
867	868	868	Category J	0.035888672	0.047851563	0.10791016	0.060546875	-0.11425781	0.48999023	-20.15	0	22/3/2018	22	3	2018	22:18:59	80339	0.2	22	18	59	0	0.059570313	3.5175293	0.056152344	0.038330078	-0.95117188	2.1303711	1.0593262	0	0	0	0	0	0	0	0	0	0.95361328	0.046386719	1.0888672	-0.020263672	0.009277344	1.059082	0	44330	0	0	0
868	869	869	Category J	-0.21582031	0.047851563	-1.7758789	-0.010009766	-0.10791016	0.49584961	-20.02	0	22/3/2018	22	3	2018	22:18:59	80339	0.3	22	18	59	0	0.059570313	3.5175293	0.058349609	0.034912109	-0.94287109	2.3620605	0.87695313	0	0	0	0	0	0	0	0	0	0.9453125	0.0546875	1.1201172	-0.27416992	0.012695313	-0.83276367	0	44330	0	0	0
869	870	870	Category J	0.41992188	0.14379883	-0.49194336	0.051757813	-0.11669922	0.48974609	-20.27	0	22/3/2018	22	3	2018	22:18:59	80339	0.4	22	18	59	0	0.059570313	3.5175293	0.058837891	0.034667969	-0.95507813	3.7590332	0.59716797	0	0	0	0	0	0	0	0	0	0.95751953	0.042480469	0.93310547	0.36083984	0.10888672	0.46313477	0	44330	0	0	0
870	871	871	Category J	0.47998047	-0.059814453	-1.6079102	0.088867188	-0.12719727	0.47558594	-20.51	0	22/3/2018	22	3	2018	22:18:59	80339	0.5	22	18	59	0	0.059570313	3.5175293	0.055175781	0.037109375	-0.93920898	8.6499023	0.79785156	0	0	0	0	0	0	0	0	0	0.94140625	0.05859375	1.1904297	0.42456055	-0.096923828	-0.66845703	0	44330	0	0	0
871	872	872	Category J	0.27587891	-0.011962891	-1.3317871	0.070800781	-0.1081543	0.49145508	-20.39	0	22/3/2018	22	3	2018	22:18:59	80339	0.6	22	18	59	0	0.059570313	3.5175293	0.053466797	0.034912109	-0.94506836	21.061279	0.44824219	0	0	0	0	0	0	0	0	0	0.94726563	0.052734375	0.65551758	0.22216797	-0.046875	-0.38647461	0	44330	0	0	0
872	873	873	Category J	-0.071777344	0.023925781	-0.095947266	0.10058594	-0.1237793	0.48095703	-20.39	0	22/3/2018	22	3	2018	22:18:59	80339	0.7	22	18	59	0	0.059570313	3.5175293	0.057617188	0.032958984	-0.95385742	16.251709	0.86767578	0	0	0	0	0	0	0	0	0	0.95605469	0.043945313	0.99658203	-0.12939453	-0.009033203	0.85791016	0	44330	0	0	0
873	874	874	Category J	0.071777344	0.23999023	-2.0039063	0.10253906	-0.13330078	0.47949219	-20.27	0	22/3/2018	22	3	2018	22:18:59	80339	0.8	22	18	59	0	0.059570313	3.5175293	0.055664063	0.031738281	-0.9543457	21.065674	1.0698242	0	0	0	0	0	0	0	0	0	0.95654297	0.043457031	1.2734375	0.015869141	0.20800781	-1.0493164	0	44330	0	0	0
874	875	875	Category J	0.13183594	-0.011962891	-0.20385742	0.11645508	-0.13354492	0.47705078	-19.9	0	22/3/2018	22	3	2018	22:18:59	80339	0.9	22	18	59	0	0.059570313	3.5175293	0.059570313	0.034912109	-0.9675293	14.34375	0.76831055	0	0	0	0	0	0	0	0	0	0.9699707	0.030029297	0.88256836	0.072021484	-0.046875	0.76367188	0	44330	0	0	0
875	876	876	Category J	-0.059814453	0.20385742	-1.1279297	0.064941406	-0.18481445	0.46240234	-19.9	0	22/3/2018	22	3	2018	22:19:00	80340	0	22	19	0	0	0.059570313	3.5175293	0.058349609	0.040527344	-0.95581055	18.639893	0.26489258	0	0	0	0	0	0	0	0	0	0.95849609	0.041503906	0.45336914	-0.11816406	0.16308594	-0.171875	0	44330	0	0	0
876	877	877	Category J	0.095947266	0	0.13183594	0.025634766	-0.1472168	0.47875977	-19.78	0	22/3/2018	22	3	2018	22:19:00	80340	0.1	22	19	0	0	0.059570313	3.5175293	0.052978516	0.040527344	-0.96289063	8.46875	1.0964355	0	0	0	0	0	0	0	0	0	0.96533203	0.034667969	1.1782227	0.042724609	-0.040527344	1.0947266	0	44330	0	0	0
877	878	878	Category J	0.011962891	0.34790039	-1.5478516	0.015380859	-0.1628418	0.47387695	-19.41	0	22/3/2018	22	3	2018	22:19:00	80340	0.2	22	19	0	0	0.059570313	3.5175293	0.051757813	0.042236328	-0.94677734	4.0583496	0.67504883	0	0	0	0	0	0	0	0	0	0.94921875	0.05078125	0.94604492	-0.039794922	0.30541992	-0.60083008	0	44330	0	0	0
878	879	879	Category J	0.23999023	0.19189453	-0.17993164	0.056396484	-0.16967773	0.47485352	-19.53	0	22/3/2018	22	3	2018	22:19:00	80340	0.3	22	19	0	0	0.059570313	3.5175293	0.049316406	0.041748047	-0.94799805	8.8056641	0.80541992	0	0	0	0	0	0	0	0	0	0.95019531	0.049804688	1.1086426	0.19042969	0.14990234	0.76806641	0	44330	0	0	0
879	880	880	Category J	-0.059814453	0.25195313	-1.6437988	0.043212891	-0.17041016	0.47021484	-19.53	0	22/3/2018	22	3	2018	22:19:00	80340	0.4	22	19	0	0	0.059326172	3.491748	0.05078125	0.045410156	-0.95068359	4.6225586	0.73144531	0	0	0	0	0	0	0	0	0	0.953125	0.046875	1.0100098	-0.1105957	0.20629883	-0.69287109	0	44330	0	0	0
880	881	881	Category J	0.21582031	0.10791016	-0.16796875	-0.024902344	-0.16992188	0.46801758	-19.78	0	22/3/2018	22	3	2018	22:19:00	80340	0.5	22	19	0	0	0.059326172	3.491748	0.051513672	0.046142578	-0.9440918	13.180908	0.7956543	0	0	0	0	0	0	0	0	0	0.94677734	0.053222656	1.0019531	0.1640625	0.061523438	0.77612305	0	44330	0	0	0
881	882	882	Category J	0	0.011962891	-1.3918457	-0.070068359	-0.17041016	0.47290039	-20.02	0	22/3/2018	22	3	2018	22:19:00	80340	0.6	22	19	0	0	0.059326172	3.491748	0.053955078	0.045654297	-0.94897461	18.813965	0.44726563	0	0	0	0	0	0	0	0	0	0.95166016	0.048339844	0.53076172	-0.053955078	-0.033691406	-0.44262695	0	44330	0	0	0
882	883	883	Category J	0.13183594	0.23999023	-1.4399414	-0.071533203	-0.22436523	0.44628906	-19.65	0	22/3/2018	22	3	2018	22:19:00	80340	0.7	22	19	0	0	0.059326172	3.491748	0.0546875	0.045410156	-0.95043945	35.625732	0.53198242	0	0	0	0	0	0	0	0	0	0.953125	0.046875	0.76098633	0.076904297	0.19433594	-0.48925781	0	44330	0	0	0
883	884	884	Category J	0.059814453	0.095947266	-0.44384766	0.023925781	-0.18310547	0.46679688	-19.65	0	22/3/2018	22	3	2018	22:19:00	80340	0.8	22	19	0	0	0.059326172	3.491748	0.053466797	0.046386719	-0.95043945	45.617432	0.5090332	0	0	0	0	0	0	0	0	0	0.95288086	0.047119141	0.56201172	0.006103516	0.049316406	0.5065918	0	44330	0	0	0
884	885	885	Category J	0.10791016	0.059814453	-1.487793	-0.01171875	-0.16796875	0.47753906	-19.78	0	22/3/2018	22	3	2018	22:19:00	80340	0.9	22	19	0	0	0.059326172	3.491748	0.052001953	0.044677734	-0.9387207	53.391846	0.55200195	0	0	0	0	0	0	0	0	0	0.94116211	0.058837891	0.61987305	0.055664063	0.014892578	-0.54882813	0	44330	0	0	0
885	886	886	Category J	-0.13183594	0.16796875	-0.92382813	-0.042236328	-0.17602539	0.47021484	-20.14	0	22/3/2018	22	3	2018	22:19:01	80341	0	22	19	1	0	0.059326172	3.491748	0.053222656	0.044189453	-0.94921875	62.520752	0.22412109	0	0	0	0	0	0	0	0	0	0.95166016	0.048339844	0.33422852	-0.18505859	0.12353516	0.025390625	0	44330	0	0	0
886	887	887	Category J	0.059814453	-0.047851563	-0.61181641	-0.079833984	-0.14233398	0.47851563	-20.64	0	22/3/2018	22	3	2018	22:19:01	80341	0.1	22	19	1	0	0.059326172	3.491748	0.052001953	0.040527344	-0.93212891	77.514648	0.33251953	0	0	0	0	0	0	0	0	0	0.93457031	0.065429688	0.41650391	0.007568359	-0.088378906	0.3203125	0	44330	0	0	0
887	888	888	Category J	0.13183594	0.26391602	-1.2719727	-0.078857422	-0.17749023	0.46655273	-20.76	0	22/3/2018	22	3	2018	22:19:01	80341	0.2	22	19	1	0	0.059326172	3.491748	0.049560547	0.037597656	-0.94238281	92.836914	0.40795898	0	0	0	0	0	0	0	0	0	0.94433594	0.055664063	0.63769531	0.08203125	0.22607422	-0.3293457	0	44330	0	0	0
888	889	889	Category J	-0.21582031	0.15576172	-1.0917969	-0.14868164	-0.19726563	0.45043945	-20.76	0	22/3/2018	22	3	2018	22:19:01	80341	0.3	22	19	1	0	0.059326172	3.491748	0.044921875	0.043945313	-0.93725586	102.78223	0.32299805	0	0	0	0	0	0	0	0	0	0.93945313	0.060546875	0.52685547	-0.26074219	0.11157227	-0.15429688	0	44330	0	0	0
889	890	890	Category J	-0.047851563	0.17993164	-0.49194336	-0.15869141	-0.2097168	0.43603516	-20.39	0	22/3/2018	22	3	2018	22:19:01	80341	0.4	22	19	1	0	0.059326172	3.491748	0.042480469	0.047607422	-0.94775391	105.21436	0.4831543	0	0	0	0	0	0	0	0	0	0.94995117	0.050048828	0.67871094	-0.090332031	0.13208008	0.45581055	0	44330	0	0	0
890	891	891	Category J	-0.023925781	0.14379883	-0.87597656	-0.12866211	-0.2331543	0.43505859	-20.27	0	22/3/2018	22	3	2018	22:19:01	80341	0.5	22	19	1	0	0.059326172	3.491748	0.041503906	0.048339844	-0.9387207	102.66333	0.1315918	0	0	0	0	0	0	0	0	0	0.94091797	0.059082031	0.22363281	-0.065429688	0.095214844	0.062744141	0	44330	0	0	0
891	892	892	Category E	-0.37182617	-0.16796875	-0.94799805	-0.25	-0.007324219	0.45117188	-23.71	0	22/3/2018	22	3	2018	23:16:44	83804	0.4	23	16	44	0	0.059326172	3.5126953	0.036376953	0.046142578	-0.93188477	104.48486	0.46118164	0	0	0	0	0	0	0	0	0	0.93383789	0.066162109	0.63842773	-0.40820313	-0.21411133	-0.015869141	0	44330	0	0	0
892	893	893	Category E	-0.035888672	0.059814453	-0.73193359	-0.26293945	-0.050048828	0.43798828	-23.71	0	22/3/2018	22	3	2018	23:16:44	83804	0.5	23	16	44	0	0.059326172	3.5126953	0.037109375	0.047363281	-0.93725586	99.154297	0.21826172	0	0	0	0	0	0	0	0	0	0.93920898	0.060791016	0.29077148	-0.072998047	0.012207031	0.20532227	0	44330	0	0	0
893	894	894	Category E	-0.047851563	0.17993164	-0.83984375	-0.25830078	-0.022949219	0.44360352	-23.59	0	22/3/2018	22	3	2018	23:16:44	83804	0.6	23	16	44	0	0.059326172	3.5126953	0.036376953	0.050292969	-0.93115234	91.192139	0.17944336	0	0	0	0	0	0	0	0	0	0.93310547	0.066894531	0.30517578	-0.084228516	0.12939453	0.091308594	0	44330	0	0	0
894	895	895	Category E	-0.11987305	0.16796875	-0.83984375	-0.24633789	0.000244141	0.45239258	-23.59	0	22/3/2018	22	3	2018	23:16:44	83804	0.7	23	16	44	0	0.059326172	3.5126953	0.041503906	0.048339844	-0.94604492	82.540039	0.22705078	0	0	0	0	0	0	0	0	0	0.94824219	0.051757813	0.38720703	-0.16137695	0.11938477	0.10620117	0	44330	0	0	0
895	896	896	Category E	0.10791016	0	-1.1279297	-0.2043457	0.006347656	0.46777344	-23.71	0	22/3/2018	22	3	2018	23:16:44	83804	0.8	23	16	44	0	0.059326172	3.5126953	0.043457031	0.045654297	-0.92456055	80.490967	0.21777344	0	0	0	0	0	0	0	0	0	0.92675781	0.073242188	0.31323242	0.064208984	-0.045654297	-0.203125	0	44330	0	0	0
896	897	897	Category E	-0.023925781	-0.11987305	-1.0078125	-0.15283203	0.004394531	0.48144531	-23.59	0	22/3/2018	22	3	2018	23:16:44	83804	0.9	23	16	44	0	0.059326172	3.5126953	0.042724609	0.045410156	-0.93310547	77.979004	0.19311523	0	0	0	0	0	0	0	0	0	0.93530273	0.064697266	0.30639648	-0.066650391	-0.1652832	-0.074462891	0	44330	0	0	0
897	898	898	Category E	0.035888672	0.095947266	-0.85180664	-0.16577148	0.052978516	0.47753906	-23.71	0	22/3/2018	22	3	2018	23:16:45	83805	0	23	16	45	0	0.059326172	3.5126953	0.05078125	0.046386719	-0.94335938	66.522461	0.10522461	0	0	0	0	0	0	0	0	0	0.94604492	0.053955078	0.15625	-0.014892578	0.049316406	0.091552734	0	44330	0	0	0
898	899	899	Category E	-0.047851563	0.023925781	-0.99584961	-0.18896484	0.093505859	0.46630859	-23.59	0	22/3/2018	22	3	2018	23:16:45	83805	0.09	23	16	45	0	0.059326172	3.5126953	0.048828125	0.046386719	-0.92871094	52.971191	0.11987305	0	0	0	0	0	0	0	0	0	0.93115234	0.068847656	0.1862793	-0.096679688	-0.022460938	-0.066894531	0	44330	0	0	0
899	900	900	Category E	-0.10791016	0	-0.95996094	-0.17431641	0.11865234	0.46533203	-23.59	0	22/3/2018	22	3	2018	23:16:45	83805	0.181	23	16	45	0	0.059326172	3.5126953	0.053955078	0.047363281	-0.9387207	47.692139	0.16992188	0	0	0	0	0	0	0	0	0	0.94140625	0.05859375	0.23022461	-0.16186523	-0.047363281	-0.020996094	0	44330	0	0	0
900	901	901	Category E	-0.083984375	-0.10791016	-1.2119141	-0.19580078	0.13354492	0.45898438	-23.71	0	22/3/2018	22	3	2018	23:16:45	83805	0.272	23	16	45	0	0.059326172	3.5126953	0.052734375	0.044189453	-0.92553711	47.037354	0.35180664	0	0	0	0	0	0	0	0	0	0.92797852	0.072021484	0.57543945	-0.13671875	-0.15209961	-0.28613281	0	44330	0	0	0
901	902	902	Category E	0.14379883	0.035888672	-1.2358398	-0.18676758	0.13500977	0.45605469	-23.83	0	22/3/2018	22	3	2018	23:16:45	83805	0.363	23	16	45	0	0.059326172	3.5126953	0.051757813	0.043457031	-0.93554688	39.753906	0.31396484	0	0	0	0	0	0	0	0	0	0.93798828	0.062011719	0.39990234	0.091796875	-0.007568359	-0.30004883	0	44330	0	0	0
902	903	903	Category E	0.095947266	0.083984375	-1.0078125	-0.19384766	0.13085938	0.45092773	-23.71	0	22/3/2018	22	3	2018	23:16:45	83805	0.454	23	16	45	0	0.059326172	3.5126953	0.054931641	0.048095703	-0.92797852	33.883301	0.096435547	0	0	0	0	0	0	0	0	0	0.9309082	0.069091797	0.15625	0.040771484	0.035644531	-0.079589844	0	44330	0	0	0
903	904	904	Category E	0.071777344	0.023925781	-0.92382813	-0.24365234	0.11499023	0.44335938	-23.71	0	22/3/2018	22	3	2018	23:16:45	83805	0.545	23	16	45	0	0.059326172	3.5126953	0.051025391	0.047363281	-0.92919922	32.111328	0.031494141	0	0	0	0	0	0	0	0	0	0.93188477	0.068115234	0.049560547	0.020507813	-0.0234375	0.005371094	0	44330	0	0	0
904	905	905	Category E	-0.083984375	0.19189453	-0.77978516	-0.26635742	0.088623047	0.43334961	-23.46	0	22/3/2018	22	3	2018	23:16:45	83805	0.636	23	16	45	0	0.059326172	3.5126953	0.052001953	0.051513672	-0.9296875	31.64917	0.24633789	0	0	0	0	0	0	0	0	0	0.93261719	0.067382813	0.42626953	-0.13598633	0.14013672	0.14990234	0	44330	0	0	0
905	906	906	Category E	0.071777344	0.035888672	-1.0439453	-0.29296875	0.05859375	0.42797852	-23.34	0	22/3/2018	22	3	2018	23:16:45	83805	0.727	23	16	45	0	0.059326172	3.5126953	0.052001953	0.049560547	-0.93603516	24.685791	0.11035156	0	0	0	0	0	0	0	0	0	0.9387207	0.061279297	0.14135742	0.01953125	-0.013671875	-0.10766602	0	44330	0	0	0
906	907	907	Category E	0.13183594	-0.095947266	-1.1279297	-0.27075195	0.05078125	0.44140625	-23.59	0	22/3/2018	22	3	2018	23:16:45	83805	0.818	23	16	45	0	0.059326172	3.5126953	0.0546875	0.048339844	-0.94775391	13.498779	0.24316406	0	0	0	0	0	0	0	0	0	0.95068359	0.049316406	0.40136719	0.076904297	-0.14428711	-0.17993164	0	44330	0	0	0
907	908	908	Category E	0.17993164	-0.059814453	-0.87597656	-0.27539063	0.067382813	0.4375	-23.71	0	22/3/2018	22	3	2018	23:16:45	83805	0.909	23	16	45	0	0.059326172	3.5126953	0.049804688	0.049804688	-0.94189453	5.7873535	0.18237305	0	0	0	0	0	0	0	0	0	0.94458008	0.055419922	0.30566406	0.12988281	-0.10961914	0.065917969	0	44330	0	0	0
908	909	909	Category E	0.13183594	-0.011962891	-0.83984375	-0.28564453	0.086669922	0.42895508	-23.95	0	22/3/2018	22	3	2018	23:16:46	83806	0	23	16	46	0	0.059326172	3.5126953	0.046875	0.047607422	-0.95410156	0.19311523	0.15429688	0	0	0	0	0	0	0	0	0	0.95654297	0.043457031	0.25878906	0.084716797	-0.059570313	0.11425781	0	44330	0	0	0
909	910	910	Category E	-0.13183594	-0.10791016	-0.85180664	-0.31469727	0.084716797	0.41430664	-23.95	0	22/3/2018	22	3	2018	23:16:46	83806	0.111	23	16	46	0	0.059326172	3.5126953	0.048339844	0.046386719	-0.94140625	7.1962891	0.25366211	0	0	0	0	0	0	0	0	0	0.94360352	0.056396484	0.42407227	-0.18017578	-0.15429688	0.089599609	0	44330	0	0	0
910	911	911	Category E	0.11987305	-0.059814453	-0.80395508	-0.31884766	0.081054688	0.41210938	-24.08	0	22/3/2018	22	3	2018	23:16:46	83806	0.222	23	16	46	0	0.059326172	3.4740234	0.044189453	0.042724609	-0.94921875	16.033203	0.19311523	0	0	0	0	0	0	0	0	0	0.95117188	0.048828125	0.32348633	0.075439453	-0.10253906	0.14526367	0	44330	0	0	0
911	912	912	Category E	0.15576172	-0.13183594	-1.079834	-0.28149414	0.061523438	0.4362793	-23.95	0	22/3/2018	22	3	2018	23:16:46	83806	0.333	23	16	46	0	0.059326172	3.4740234	0.038330078	0.046142578	-0.94238281	20.083984	0.25341797	0	0	0	0	0	0	0	0	0	0.94433594	0.055664063	0.43261719	0.1171875	-0.17797852	-0.13720703	0	44330	0	0	0
912	913	913	Category E	0.11987305	0.011962891	-1.1159668	-0.25488281	0.031738281	0.44799805	-23.95	0	22/3/2018	22	3	2018	23:16:46	83806	0.444	23	16	46	0	0.059326172	3.4740234	0.03515625	0.046875	-0.9387207	20.700195	0.19946289	0	0	0	0	0	0	0	0	0	0.94042969	0.059570313	0.29663086	0.084472656	-0.034912109	-0.17700195	0	44330	0	0	0
913	914	914	Category E	0.14379883	0.15576172	-1.0078125	-0.24902344	0.008789063	0.45263672	-23.71	0	22/3/2018	22	3	2018	23:16:46	83806	0.555	23	16	46	0	0.059326172	3.4740234	0.031005859	0.047607422	-0.94970703	21.666992	0.16650391	0	0	0	0	0	0	0	0	0	0.95141602	0.048583984	0.27856445	0.11279297	0.10791016	-0.057861328	0	44330	0	0	0
914	915	915	Category E	0.17993164	0.19189453	-0.97192383	-0.24951172	-0.02734375	0.44970703	-23.46	0	22/3/2018	22	3	2018	23:16:46	83806	0.666	23	16	46	0	0.059326172	3.4740234	0.027587891	0.046630859	-0.93334961	22.072998	0.21362305	0	0	0	0	0	0	0	0	0	0.93505859	0.064941406	0.33569336	0.15209961	0.14501953	-0.038330078	0	44330	0	0	0
915	916	916	Category E	-0.047851563	0.095947266	-0.89990234	-0.26074219	-0.064697266	0.43652344	-23.34	0	22/3/2018	22	3	2018	23:16:46	83806	0.777	23	16	46	0	0.059326172	3.4740234	0.022460938	0.045654297	-0.93798828	20.422363	0.094482422	0	0	0	0	0	0	0	0	0	0.93945313	0.060546875	0.15869141	-0.0703125	0.050048828	0.038085938	0	44330	0	0	0
916	917	917	Category E	-0.047851563	0.10791016	-0.85180664	-0.26123047	-0.095947266	0.4284668	-23.22	0	22/3/2018	22	3	2018	23:16:46	83806	0.888	23	16	46	0	0.059326172	3.4740234	0.022216797	0.047119141	-0.93725586	17.767334	0.12597656	0	0	0	0	0	0	0	0	0	0.9387207	0.061279297	0.21630859	-0.070068359	0.060546875	0.085449219	0	44330	0	0	0
917	918	918	Category E	0.035888672	0.059814453	-0.7199707	-0.23657227	-0.096435547	0.44116211	-23.46	0	22/3/2018	22	3	2018	23:16:47	83807	0	23	16	47	0	0.059326172	3.4740234	0.019287109	0.045654297	-0.95410156	17.871338	0.23535156	0	0	0	0	0	0	0	0	0	0.95556641	0.044433594	0.26464844	0.016357422	0.013916016	0.23413086	0	44330	0	0	0
918	919	919	Category E	0.083984375	0.10791016	-1.1757813	-0.2175293	-0.089599609	0.44897461	-23.83	0	22/3/2018	22	3	2018	23:16:47	83807	0.1	23	16	47	0	0.059326172	3.4740234	0.016113281	0.040771484	-0.94702148	19.844482	0.24755859	0	0	0	0	0	0	0	0	0	0.94799805	0.052001953	0.36328125	0.067626953	0.066894531	-0.22851563	0	44330	0	0	0
919	920	920	Category E	0.071777344	-0.11987305	-1.1518555	-0.17993164	-0.069824219	0.4621582	-24.08	0	22/3/2018	22	3	2018	23:16:47	83807	0.2	23	16	47	0	0.059326172	3.4740234	0.009033203	0.037109375	-0.95361328	19.746094	0.26025391	0	0	0	0	0	0	0	0	0	0.9543457	0.045654297	0.41772461	0.0625	-0.15698242	-0.19799805	0	44330	0	0	0
920	921	921	Category E	0.071777344	-0.059814453	-1.0078125	-0.19946289	-0.064208984	0.46386719	-24.2	0	22/3/2018	22	3	2018	23:16:47	83807	0.3	23	16	47	0	0.059326172	3.4740234	0.003173828	0.031738281	-0.94311523	19.204102	0.13134766	0	0	0	0	0	0	0	0	0	0.94360352	0.056396484	0.22460938	0.068359375	-0.091552734	-0.064453125	0	44330	0	0	0
921	922	922	Category E	0.095947266	-0.011962891	-0.88793945	-0.23510742	-0.04296875	0.45458984	-24.2	0	22/3/2018	22	3	2018	23:16:47	83807	0.4	23	16	47	0	0.059326172	3.4740234	-0.005126953	0.03125	-0.95458984	21.530273	0.12841797	0	0	0	0	0	0	0	0	0	0.95507813	0.044921875	0.2109375	0.10107422	-0.043212891	0.066650391	0	44330	0	0	0
922	923	923	Category E	-0.10791016	0.011962891	-0.87597656	-0.26635742	-0.037109375	0.43505859	-24.2	0	22/3/2018	22	3	2018	23:16:47	83807	0.5	23	16	47	0	0.059326172	3.4740234	-0.007324219	0.028564453	-0.95019531	25.314697	0.12597656	0	0	0	0	0	0	0	0	0	0.95068359	0.049316406	0.19140625	-0.1003418	-0.016601563	0.07421875	0	44330	0	0	0
923	924	924	Category E	-0.011962891	-0.095947266	-0.77978516	-0.31030273	-0.031738281	0.41699219	-23.95	0	22/3/2018	22	3	2018	23:16:47	83807	0.6	23	16	47	0	0.059326172	3.4740234	-0.010986328	0.027099609	-0.9453125	28.047607	0.20629883	0	0	0	0	0	0	0	0	0	0.94555664	0.054443359	0.28955078	-0.000732422	-0.12304688	0.16552734	0	44330	0	0	0
924	925	925	Category E	0	-0.047851563	-0.76782227	-0.2956543	-0.034667969	0.42041016	-23.71	0	22/3/2018	22	3	2018	23:16:47	83807	0.7	23	16	47	0	0.059326172	3.4740234	-0.014160156	0.028320313	-0.95019531	30.536133	0.19824219	0	0	0	0	0	0	0	0	0	0.95092773	0.049072266	0.27319336	0.014160156	-0.076171875	0.18237305	0	44330	0	0	0
925	926	926	Category E	0.071777344	-0.10791016	-0.86376953	-0.27124023	-0.055175781	0.43945313	-23.46	0	22/3/2018	22	3	2018	23:16:47	83807	0.8	23	16	47	0	0.059326172	3.4740234	-0.018066406	0.029052734	-0.94238281	30.909424	0.18164063	0	0	0	0	0	0	0	0	0	0.94287109	0.057128906	0.30541992	0.08984375	-0.13696289	0.078613281	0	44330	0	0	0
926	927	927	Category E	0.10791016	-0.10791016	-0.83984375	-0.22094727	-0.076416016	0.45117188	-23.46	0	22/3/2018	22	3	2018	23:16:47	83807	0.9	23	16	47	0	0.059326172	3.4740234	-0.01953125	0.028808594	-0.94213867	29.580566	0.21313477	0	0	0	0	0	0	0	0	0	0.94262695	0.057373047	0.36669922	0.12744141	-0.13671875	0.10229492	0	44330	0	0	0
927	928	928	Category E	0.047851563	0.21582031	-1.4279785	-0.18115234	-0.11450195	0.4519043	-23.58	0	22/3/2018	22	3	2018	23:16:48	83808	0	23	16	48	0	0.059326172	3.4740234	-0.022949219	0.030029297	-0.94555664	23.682129	0.52148438	0	0	0	0	0	0	0	0	0	0.94628906	0.053710938	0.73852539	0.070800781	0.18554688	-0.48217773	0	44330	0	0	0
928	929	929	Category E	0.14379883	0.21582031	-1.0559082	-0.14038086	-0.13012695	0.46142578	-23.95	0	22/3/2018	22	3	2018	23:16:48	83808	0.1	23	16	48	0	0.059326172	3.4740234	-0.025146484	0.02734375	-0.9453125	15.651367	0.27612305	0	0	0	0	0	0	0	0	0	0.94604492	0.053955078	0.46777344	0.16894531	0.18823242	-0.11035156	0	44330	0	0	0
929	930	930	Category E	0.071777344	0.21582031	-0.89990234	-0.12866211	-0.13891602	0.46142578	-24.44	0	22/3/2018	22	3	2018	23:16:48	83808	0.2	23	16	48	0	0.059326172	3.4740234	-0.022705078	0.0234375	-0.94213867	9.9555664	0.21826172	0	0	0	0	0	0	0	0	0	0.94287109	0.057128906	0.32910156	0.094482422	0.19213867	0.042236328	0	44330	0	0	0
930	931	931	Category E	-0.16796875	0.035888672	-0.87597656	-0.16479492	-0.15625	0.45410156	-24.32	0	22/3/2018	22	3	2018	23:16:48	83808	0.3	23	16	48	0	0.059326172	3.4740234	-0.021972656	0.01953125	-0.9465332	7.0766602	0.16259766	0	0	0	0	0	0	0	0	0	0.94702148	0.052978516	0.23266602	-0.14575195	0.016113281	0.070556641	0	44330	0	0	0
931	932	932	Category E	0	0.071777344	-0.64794922	-0.17456055	-0.16943359	0.44067383	-24.32	0	22/3/2018	22	3	2018	23:16:48	83808	0.4	23	16	48	0	0.059326172	3.4740234	-0.024414063	0.017333984	-0.94702148	9.0705566	0.30493164	0	0	0	0	0	0	0	0	0	0.94750977	0.052490234	0.37792969	0.024414063	0.054199219	0.29907227	0	44330	0	0	0
932	933	933	Category E	0.13183594	0.059814453	-1.3317871	-0.15600586	-0.18115234	0.43969727	-23.95	0	22/3/2018	22	3	2018	23:16:48	83808	0.5	23	16	48	0	0.059326172	3.4740234	-0.021240234	0.017333984	-0.9453125	13.836182	0.41772461	0	0	0	0	0	0	0	0	0	0.94580078	0.054199219	0.58178711	0.15307617	0.042236328	-0.38623047	0	44330	0	0	0
933	934	934	Category E	0.23999023	-0.11987305	-1.1638184	-0.14868164	-0.16503906	0.45629883	-23.46	0	22/3/2018	22	3	2018	23:16:48	83808	0.6	23	16	48	0	0.059326172	3.4740234	-0.022460938	0.016601563	-0.94604492	16.465576	0.3671875	0	0	0	0	0	0	0	0	0	0.94628906	0.053710938	0.61669922	0.26245117	-0.13647461	-0.2175293	0	44330	0	0	0
934	935	935	Category E	0.20385742	0.023925781	-0.77978516	-0.19384766	-0.15893555	0.44360352	-23.22	0	22/3/2018	22	3	2018	23:16:48	83808	0.7	23	16	48	0	0.059326172	3.4740234	-0.020751953	0.012695313	-0.95117188	16.040771	0.28271484	0	0	0	0	0	0	0	0	0	0.95141602	0.048583984	0.40698242	0.22460938	0.010986328	0.17138672	0	44330	0	0	0
935	936	936	Category E	-0.011962891	0.023925781	-0.79199219	-0.24536133	-0.1340332	0.42089844	-23.09	0	22/3/2018	22	3	2018	23:16:48	83808	0.8	23	16	48	0	0.059326172	3.4740234	-0.019042969	0.011962891	-0.953125	18.23999	0.16186523	0	0	0	0	0	0	0	0	0	0.95336914	0.046630859	0.17993164	0.007080078	0.01171875	0.16113281	0	44330	0	0	0
936	937	937	Category E	0.023925781	-0.011962891	-0.68383789	-0.29907227	-0.11669922	0.40405273	-23.46	0	22/3/2018	22	3	2018	23:16:48	83808	0.9	23	16	48	0	0.059326172	3.4740234	-0.021728516	0.013183594	-0.95019531	20.152344	0.27148438	0	0	0	0	0	0	0	0	0	0.95068359	0.049316406	0.33764648	0.045654297	-0.025146484	0.26635742	0	44330	0	0	0
937	938	938	Category E	0.083984375	-0.13183594	-0.97192383	-0.2878418	-0.074462891	0.42749023	-23.71	0	22/3/2018	22	3	2018	23:16:49	83809	0	23	16	49	0	0.059326172	3.4740234	-0.023681641	0.015380859	-0.94750977	19.363281	0.18383789	0	0	0	0	0	0	0	0	0	0.94775391	0.052246094	0.27929688	0.10766602	-0.1472168	-0.024169922	0	44330	0	0	0
938	939	939	Category E	0.31176758	0.035888672	-1.1757813	-0.2355957	-0.082519531	0.44628906	-24.45	0	22/3/2018	22	3	2018	23:16:49	83809	0.1	23	16	49	0	0.059326172	3.4740234	-0.026367188	0.015380859	-0.94628906	15.320557	0.40893555	0	0	0	0	0	0	0	0	0	0.94677734	0.053222656	0.58789063	0.33813477	0.020263672	-0.22924805	0	44330	0	0	0
939	940	940	Category E	0.15576172	0.059814453	-1.0078125	-0.20288086	-0.089599609	0.45922852	-24.57	0	22/3/2018	22	3	2018	23:16:49	83809	0.2	23	16	49	0	0.059326172	3.4740234	-0.025146484	0.015625	-0.94677734	13.624756	0.19604492	0	0	0	0	0	0	0	0	0	0.94726563	0.052734375	0.28613281	0.1809082	0.043945313	-0.060791016	0	44330	0	0	0
940	941	941	Category E	-0.023925781	0.011962891	-0.91186523	-0.22070313	-0.12011719	0.44189453	-24.57	0	22/3/2018	22	3	2018	23:16:49	83809	0.3	23	16	49	0	0.059326172	3.4740234	-0.023193359	0.015380859	-0.9465332	11.98877	0.034912109	0	0	0	0	0	0	0	0	0	0.94702148	0.052978516	0.0390625	-0.000488281	-0.003417969	0.034667969	0	44330	0	0	0
941	942	942	Category E	-0.047851563	0.035888672	-0.74389648	-0.22729492	-0.1472168	0.43505859	-24.57	0	22/3/2018	22	3	2018	23:16:49	83809	0.4	23	16	49	0	0.059326172	3.4740234	-0.021240234	0.017333984	-0.94335938	2.3588867	0.2019043	0	0	0	0	0	0	0	0	0	0.94360352	0.056396484	0.24414063	-0.026367188	0.018310547	0.19946289	0	44330	0	0	0
942	943	943	Category E	0.047851563	0.10791016	-0.74389648	-0.20874023	-0.16748047	0.43408203	-24.2	0	22/3/2018	22	3	2018	23:16:49	83809	0.5	23	16	49	0	0.059326172	3.4740234	-0.022705078	0.017822266	-0.93945313	8.5908203	0.2265625	0	0	0	0	0	0	0	0	0	0.93994141	0.060058594	0.35644531	0.070556641	0.08984375	0.19555664	0	44330	0	0	0
943	944	944	Category E	0.083984375	0.25195313	-1.2119141	-0.18066406	-0.15698242	0.4387207	-24.32	0	22/3/2018	22	3	2018	23:16:49	83809	0.6	23	16	49	0	0.059326172	3.4740234	-0.022949219	0.017333984	-0.93847656	12.584229	0.37548828	0	0	0	0	0	0	0	0	0	0.93896484	0.061035156	0.61450195	0.10693359	0.234375	-0.27319336	0	44330	0	0	0
944	945	945	Category E	0.15576172	-0.071777344	-1.0678711	-0.15844727	-0.1315918	0.46191406	-24.32	0	22/3/2018	22	3	2018	23:16:49	83809	0.7	23	16	49	0	0.059326172	3.4740234	-0.022460938	0.017333984	-0.9387207	14.162354	0.23754883	0	0	0	0	0	0	0	0	0	0.93896484	0.061035156	0.39672852	0.17822266	-0.089111328	-0.12890625	0	44330	0	0	0
945	946	946	Category E	0.035888672	-0.047851563	-0.92382813	-0.15258789	-0.11157227	0.4675293	-24.57	0	22/3/2018	22	3	2018	23:16:49	83809	0.8	23	16	49	0	0.059326172	3.4740234	-0.020507813	0.015380859	-0.94042969	15.887207	0.086425781	0	0	0	0	0	0	0	0	0	0.94067383	0.059326172	0.13671875	0.056396484	-0.063232422	0.016601563	0	44330	0	0	0
946	947	947	Category E	-0.095947266	-0.011962891	-0.97192383	-0.19775391	-0.091064453	0.4621582	-24.44	0	22/3/2018	22	3	2018	23:16:49	83809	0.9	23	16	49	0	0.059326172	3.4740234	-0.020019531	0.015380859	-0.93896484	15.651855	0.086914063	0	0	0	0	0	0	0	0	0	0.93920898	0.060791016	0.13598633	-0.075683594	-0.02734375	-0.032714844	0	44330	0	0	0
947	948	948	Category E	-0.19189453	-0.13183594	-0.87597656	-0.20581055	-0.071289063	0.46142578	-23.95	0	22/3/2018	22	3	2018	23:16:50	83810	0	23	16	50	0	0.059326172	3.4740234	-0.020996094	0.016601563	-0.93603516	9.2023926	0.23413086	0	0	0	0	0	0	0	0	0	0.93652344	0.063476563	0.37939453	-0.1706543	-0.1484375	0.060058594	0	44330	0	0	0
948	949	949	Category E	-0.10791016	-0.047851563	-0.74389648	-0.19970703	-0.044921875	0.46728516	-23.83	0	22/3/2018	22	3	2018	23:16:50	83810	0.1	23	16	50	0	0.059814453	3.491748	-0.022460938	0.018066406	-0.93701172	4.2160645	0.22119141	0	0	0	0	0	0	0	0	0	0.9375	0.0625	0.34423828	-0.085205078	-0.065917969	0.19311523	0	44330	0	0	0
949	950	950	Category E	0.083984375	-0.14379883	-1.1159668	-0.18505859	-0.035888672	0.47558594	-23.71	0	22/3/2018	22	3	2018	23:16:50	83810	0.2	23	16	50	0	0.059814453	3.491748	-0.023193359	0.018554688	-0.93847656	7.2861328	0.26318359	0	0	0	0	0	0	0	0	0	0.93896484	0.061035156	0.44702148	0.10717773	-0.16235352	-0.17724609	0	44330	0	0	0
950	951	951	Category E	0.011962891	0.20385742	-1.0678711	-0.1340332	-0.042236328	0.48779297	-23.46	0	22/3/2018	22	3	2018	23:16:50	83810	0.3	23	16	50	0	0.059814453	3.491748	-0.020996094	0.020019531	-0.93994141	8.3103027	0.22607422	0	0	0	0	0	0	0	0	0	0.94042969	0.059570313	0.34423828	0.032958984	0.18359375	-0.12768555	0	44330	0	0	0
951	952	952	Category E	0.035888672	0.059814453	-1.0319824	-0.11962891	-0.075927734	0.48217773	-23.71	0	22/3/2018	22	3	2018	23:16:50	83810	0.4	23	16	50	0	0.059814453	3.491748	-0.021728516	0.021240234	-0.94140625	7.7460938	0.11401367	0	0	0	0	0	0	0	0	0	0.94189453	0.058105469	0.18676758	0.057617188	0.038330078	-0.090332031	0	44330	0	0	0
952	953	953	Category E	-0.41992188	0.083984375	-0.98388672	-0.13256836	-0.11083984	0.47314453	-23.83	0	22/3/2018	22	3	2018	23:16:50	83810	0.5	23	16	50	0	0.059814453	3.491748	-0.023193359	0.023193359	-0.93969727	8.0493164	0.40332031	0	0	0	0	0	0	0	0	0	0.94042969	0.059570313	0.5012207	-0.39648438	0.060546875	-0.043945313	0	44330	0	0	0
953	954	954	Category E	-0.19189453	0.15576172	-0.69580078	-0.14819336	-0.12133789	0.4675293	-23.71	0	22/3/2018	22	3	2018	23:16:50	83810	0.6	23	16	50	0	0.059814453	3.491748	-0.024169922	0.023681641	-0.93774414	15.203125	0.32275391	0	0	0	0	0	0	0	0	0	0.93847656	0.061523438	0.54174805	-0.16748047	0.13183594	0.24194336	0	44330	0	0	0
954	955	955	Category E	-0.27587891	-0.083984375	-0.57592773	-0.084472656	-0.14794922	0.46606445	-24.32	0	22/3/2018	22	3	2018	23:16:50	83810	0.7	23	16	50	0	0.059814453	3.491748	-0.024902344	0.021972656	-0.93725586	19.2854	0.45239258	0	0	0	0	0	0	0	0	0	0.93774414	0.062255859	0.71826172	-0.25073242	-0.10595703	0.36132813	0	44330	0	0	0
955	956	956	Category E	-0.083984375	0.31176758	-1.0678711	-0.070556641	-0.109375	0.48461914	-24.69	0	22/3/2018	22	3	2018	23:16:50	83810	0.8	23	16	50	0	0.059814453	3.491748	-0.026855469	0.019775391	-0.93676758	17.480957	0.32470703	0	0	0	0	0	0	0	0	0	0.9375	0.0625	0.47973633	-0.056884766	0.29174805	-0.13085938	0	44330	0	0	0
956	957	957	Category E	-0.13183594	-0.11987305	-1.223877	0.004638672	-0.065673828	0.49731445	-24.57	0	22/3/2018	22	3	2018	23:16:50	83810	0.9	23	16	50	0	0.059814453	3.491748	-0.025634766	0.019287109	-0.93725586	18.459473	0.33569336	0	0	0	0	0	0	0	0	0	0.93774414	0.062255859	0.53173828	-0.10595703	-0.13916016	-0.28637695	0	44330	0	0	0
957	958	958	Category E	-0.23999023	-0.035888672	-0.97192383	-0.033447266	-0.017578125	0.50170898	-24.69	0	22/3/2018	22	3	2018	23:16:51	83811	0	23	16	51	0	0.059814453	3.491748	-0.024169922	0.018310547	-0.93847656	20.043457	0.22485352	0	0	0	0	0	0	0	0	0	0.93896484	0.061035156	0.30322266	-0.21557617	-0.054199219	-0.033203125	0	44330	0	0	0
958	959	959	Category E	-0.3359375	-0.10791016	-0.70776367	-0.036865234	0.014404297	0.50439453	-24.32	0	22/3/2018	22	3	2018	23:16:51	83811	0.1	23	16	51	0	0.059814453	3.491748	-0.023681641	0.018066406	-0.94140625	21.121094	0.40966797	0	0	0	0	0	0	0	0	0	0.94189453	0.058105469	0.671875	-0.31201172	-0.12597656	0.23364258	0	44330	0	0	0
959	960	960	Category E	-0.51586914	-0.16796875	-0.80395508	-0.068115234	0.041992188	0.5012207	-23.95	0	22/3/2018	22	3	2018	23:16:51	83811	0.2	23	16	51	0	0.059814453	3.491748	-0.023681641	0.016845703	-0.9387207	15.113037	0.54248047	0	0	0	0	0	0	0	0	0	0.93896484	0.061035156	0.81176758	-0.49194336	-0.18481445	0.13476563	0	44330	0	0	0
960	961	961	Category E	-0.46777344	0.059814453	-1.079834	-0.094238281	0.073486328	0.49975586	-24.08	0	22/3/2018	22	3	2018	23:16:51	83811	0.3	23	16	51	0	0.059814453	3.491748	-0.0234375	0.018798828	-0.93579102	13.64209	0.46850586	0	0	0	0	0	0	0	0	0	0.9362793	0.063720703	0.62890625	-0.4440918	0.040771484	-0.14379883	0	44330	0	0	0
961	962	962	Category E	-0.19189453	-0.20385742	-1.0559082	-0.10009766	0.055175781	0.49487305	-24.2	0	22/3/2018	22	3	2018	23:16:51	83811	0.4	23	16	51	0	0.059814453	3.491748	-0.022949219	0.01953125	-0.93505859	18.444336	0.30493164	0	0	0	0	0	0	0	0	0	0.93554688	0.064453125	0.51293945	-0.16870117	-0.22338867	-0.12060547	0	44330	0	0	0
962	963	963	Category E	-0.15576172	0.13183594	-1.0319824	-0.037841797	0.039550781	0.50610352	-24.2	0	22/3/2018	22	3	2018	23:16:51	83811	0.5	23	16	51	0	0.059814453	3.491748	-0.022949219	0.020751953	-0.93603516	22.642822	0.19750977	0	0	0	0	0	0	0	0	0	0.93652344	0.063476563	0.33911133	-0.13256836	0.11083984	-0.095703125	0	44330	0	0	0
963	964	964	Category E	-0.19189453	0.19189453	-0.85180664	-0.062255859	0.029785156	0.49926758	-24.2	0	22/3/2018	22	3	2018	23:16:51	83811	0.6	23	16	51	0	0.059814453	3.491748	-0.020263672	0.020996094	-0.93701172	23.142822	0.25634766	0	0	0	0	0	0	0	0	0	0.9375	0.0625	0.42749023	-0.17138672	0.1706543	0.085205078	0	44330	0	0	0
964	965	965	Category E	-0.20385742	0.10791016	-0.85180664	-0.10766602	0.030029297	0.49731445	-24.2	0	22/3/2018	22	3	2018	23:16:51	83811	0.7	23	16	51	0	0.059814453	3.491748	-0.019287109	0.022705078	-0.9387207	23.271484	0.22070313	0	0	0	0	0	0	0	0	0	0.93920898	0.060791016	0.35620117	-0.18432617	0.084960938	0.086914063	0	44330	0	0	0
965	966	966	Category E	-0.25195313	0.15576172	-0.89990234	-0.13818359	0.011962891	0.48803711	-23.95	0	22/3/2018	22	3	2018	23:16:51	83811	0.8	23	16	51	0	0.059814453	3.491748	-0.018554688	0.023925781	-0.94067383	28.502197	0.27075195	0	0	0	0	0	0	0	0	0	0.94116211	0.058837891	0.40551758	-0.2331543	0.1315918	0.040771484	0	44330	0	0	0
966	967	967	Category E	-0.20385742	0.059814453	-0.88793945	-0.15209961	-0.009765625	0.48535156	-23.95	0	22/3/2018	22	3	2018	23:16:51	83811	0.9	23	16	51	0	0.059814453	3.491748	-0.018310547	0.025878906	-0.94116211	29.20166	0.19580078	0	0	0	0	0	0	0	0	0	0.94165039	0.058349609	0.27246094	-0.18530273	0.033691406	0.053222656	0	44330	0	0	0
967	968	968	Category E	-0.047851563	0.035888672	-1.2478027	-0.14770508	-0.005859375	0.48950195	-24.08	0	22/3/2018	22	3	2018	23:16:52	83812	0	23	16	52	0	0.059814453	3.491748	-0.018554688	0.027832031	-0.94238281	24.941895	0.30664063	0	0	0	0	0	0	0	0	0	0.94287109	0.057128906	0.34204102	-0.029052734	0.0078125	-0.30517578	0	44330	0	0	0
968	969	969	Category E	-0.023925781	-0.14379883	-0.85180664	-0.16992188	0.034179688	0.48291016	-23.95	0	22/3/2018	22	3	2018	23:16:52	83812	0.1	23	16	52	0	0.059814453	3.491748	-0.018310547	0.025878906	-0.9362793	19.331543	0.18945313	0	0	0	0	0	0	0	0	0	0.93676758	0.063232422	0.25952148	-0.005371094	-0.16967773	0.084472656	0	44330	0	0	0
969	970	970	Category E	0	-0.14379883	-0.83984375	-0.19067383	0.055175781	0.47924805	-24.08	0	22/3/2018	22	3	2018	23:16:52	83812	0.2	23	16	52	0	0.059814453	3.491748	-0.019287109	0.0234375	-0.93481445	16.065918	0.19311523	0	0	0	0	0	0	0	0	0	0.93530273	0.064697266	0.28149414	0.019287109	-0.16723633	0.094970703	0	44330	0	0	0
970	971	971	Category E	-0.20385742	-0.035888672	-0.91186523	-0.19995117	0.075683594	0.46948242	-23.95	0	22/3/2018	22	3	2018	23:16:52	83812	0.3	23	16	52	0	0.059814453	3.491748	-0.018310547	0.020996094	-0.93481445	11.520264	0.19506836	0	0	0	0	0	0	0	0	0	0.93530273	0.064697266	0.26538086	-0.18530273	-0.056884766	0.022949219	0	44330	0	0	0
971	972	972	Category E	-0.13183594	-0.15576172	-0.81591797	-0.22436523	0.084716797	0.46411133	-23.95	0	22/3/2018	22	3	2018	23:16:52	83812	0.4	23	16	52	0	0.059814453	3.491748	-0.015625	0.020996094	-0.93554688	0.80175781	0.24316406	0	0	0	0	0	0	0	0	0	0.93603516	0.063964844	0.4128418	-0.1159668	-0.17675781	0.11962891	0	44330	0	0	0
972	973	973	Category E	-0.11987305	0	-0.77978516	-0.19824219	0.10180664	0.47412109	-23.71	0	22/3/2018	22	3	2018	23:16:52	83812	0.5	23	16	52	0	0.059814453	3.491748	-0.014648438	0.020507813	-0.93945313	5.9836426	0.19213867	0	0	0	0	0	0	0	0	0	0.93969727	0.060302734	0.28540039	-0.10498047	-0.020507813	0.15966797	0	44330	0	0	0
973	974	974	Category E	0.083984375	-0.13183594	-1.2478027	-0.17871094	0.086914063	0.47900391	-23.59	0	22/3/2018	22	3	2018	23:16:52	83812	0.6	23	16	52	0	0.059814453	3.491748	-0.015625	0.020507813	-0.93432617	8.6259766	0.36230469	0	0	0	0	0	0	0	0	0	0.93457031	0.065429688	0.56567383	0.099609375	-0.15234375	-0.31323242	0	44330	0	0	0
974	975	975	Category E	0.023925781	0.10791016	-1.0078125	-0.16333008	0.061035156	0.48681641	-23.71	0	22/3/2018	22	3	2018	23:16:52	83812	0.7	23	16	52	0	0.059814453	3.491748	-0.017822266	0.022705078	-0.93115234	11.34668	0.12158203	0	0	0	0	0	0	0	0	0	0.93164063	0.068359375	0.20336914	0.041748047	0.084960938	-0.076416016	0	44330	0	0	0
975	976	976	Category E	-0.11987305	0.095947266	-0.89990234	-0.22192383	0.001953125	0.46484375	-23.71	0	22/3/2018	22	3	2018	23:16:52	83812	0.8	23	16	52	0	0.059814453	3.491748	-0.019775391	0.022705078	-0.93286133	13.405273	0.12817383	0	0	0	0	0	0	0	0	0	0.93334961	0.066650391	0.20605469	-0.099853516	0.072998047	0.032958984	0	44330	0	0	0
976	977	977	Category E	-0.16796875	0.047851563	-0.77978516	-0.25390625	-0.033447266	0.45043945	-23.95	0	22/3/2018	22	3	2018	23:16:52	83812	0.9	23	16	52	0	0.059814453	3.491748	-0.018554688	0.022949219	-0.93481445	13.58252	0.21655273	0	0	0	0	0	0	0	0	0	0.93505859	0.064941406	0.32910156	-0.14916992	0.024658203	0.1550293	0	44330	0	0	0
977	978	978	Category E	-0.17993164	0.10791016	-0.75585938	-0.26489258	-0.051025391	0.44067383	-23.95	0	22/3/2018	22	3	2018	23:16:53	83813	0	23	16	53	0	0.059814453	3.491748	-0.017822266	0.0234375	-0.93774414	9.0270996	0.2578125	0	0	0	0	0	0	0	0	0	0.93823242	0.061767578	0.42822266	-0.16186523	0.084228516	0.18188477	0	44330	0	0	0
978	979	979	Category E	0.035888672	0.035888672	-1.0319824	-0.26074219	-0.067626953	0.43164063	-23.95	0	22/3/2018	22	3	2018	23:16:53	83813	0.1	23	16	53	0	0.059814453	3.491748	-0.017578125	0.025878906	-0.9375	7.9963379	0.10888672	0	0	0	0	0	0	0	0	0	0.93798828	0.062011719	0.15771484	0.053466797	0.009765625	-0.094238281	0	44330	0	0	0
979	980	980	Category E	0.059814453	-0.011962891	-0.94799805	-0.24731445	-0.057861328	0.44580078	-24.2	0	22/3/2018	22	3	2018	23:16:53	83813	0.2	23	16	53	0	0.059814453	3.491748	-0.020751953	0.025878906	-0.93432617	8.4606934	0.08984375	0	0	0	0	0	0	0	0	0	0.93505859	0.064941406	0.13183594	0.080566406	-0.037841797	-0.013427734	0	44330	0	0	0
980	981	981	Category L	0.059814453	0.047851563	-0.94799805	-0.24194336	-0.088867188	0.43652344	-23.83	0	22/3/2018	22	3	2018	23:16:53	83813	0.7	23	16	53	0	0.059814453	3.491748	-0.021972656	0.025634766	-0.93310547	8.5593262	0.0859375	0	0	0	0	0	0	0	0	0	0.93383789	0.066162109	0.11865234	0.081787109	0.021972656	-0.014648438	0	44330	0	0	0
981	982	982	Category L	0.035888672	0.059814453	-0.93579102	-0.24804688	-0.083007813	0.44140625	-24.08	0	22/3/2018	22	3	2018	23:16:53	83813	0.8	23	16	53	0	0.059814453	3.491748	-0.020751953	0.025878906	-0.93334961	10.148926	0.065917969	0	0	0	0	0	0	0	0	0	0.93383789	0.066162109	0.092773438	0.056640625	0.033691406	-0.002197266	0	44330	0	0	0
982	983	983	Category L	0.083984375	0.059814453	-0.92382813	-0.24829102	-0.084960938	0.44213867	-24.08	0	22/3/2018	22	3	2018	23:16:53	83813	0.9	23	16	53	0	0.059570313	3.5175293	-0.01953125	0.025878906	-0.93579102	13.785156	0.109375	0	0	0	0	0	0	0	0	0	0.9362793	0.063720703	0.14916992	0.10351563	0.033691406	0.011962891	0	44330	0	0	0
983	984	984	Category L	0.095947266	0.023925781	-0.93579102	-0.24633789	-0.087646484	0.44018555	-24.44	0	22/3/2018	22	3	2018	23:16:54	83814	0	23	16	54	0	0.059570313	3.5175293	-0.019042969	0.024658203	-0.93823242	19.540771	0.11523438	0	0	0	0	0	0	0	0	0	0.9387207	0.061279297	0.11865234	0.11499023	-0.000732422	0.002441406	0	44330	0	0	0
984	985	985	Category L	0.071777344	0.035888672	-0.92382813	-0.23803711	-0.083251953	0.44335938	-24.69	0	22/3/2018	22	3	2018	23:16:54	83814	0.1	23	16	54	0	0.059570313	3.5175293	-0.019042969	0.022216797	-0.93481445	21.85083	0.092529297	0	0	0	0	0	0	0	0	0	0.93505859	0.064941406	0.11547852	0.090820313	0.013427734	0.010986328	0	44330	0	0	0
985	986	986	Category L	0.11987305	0.023925781	-0.92382813	-0.24707031	-0.080322266	0.44335938	-24.69	0	22/3/2018	22	3	2018	23:16:54	83814	0.2	23	16	54	0	0.059570313	3.5175293	-0.020019531	0.023681641	-0.93310547	23.967285	0.14013672	0	0	0	0	0	0	0	0	0	0.93359375	0.06640625	0.14941406	0.13989258	0	0.009277344	0	44330	0	0	0
986	987	987	Category L	0.047851563	0.011962891	-0.89990234	-0.24804688	-0.084228516	0.44335938	-24.81	0	22/3/2018	22	3	2018	23:16:54	83814	0.3	23	16	54	0	0.059570313	3.5175293	-0.019775391	0.024658203	-0.93310547	25.012451	0.076660156	0	0	0	0	0	0	0	0	0	0.93383789	0.066162109	0.11401367	0.067626953	-0.012695313	0.033203125	0	44330	0	0	0
987	988	988	Category L	0.059814453	0.047851563	-0.94799805	-0.2409668	-0.081542969	0.43847656	-24.57	0	22/3/2018	22	3	2018	23:16:54	83814	0.4	23	16	54	0	0.059570313	3.5175293	-0.017822266	0.025146484	-0.93310547	23.069092	0.082275391	0	0	0	0	0	0	0	0	0	0.93359375	0.06640625	0.11499023	0.077636719	0.022460938	-0.014648438	0	44330	0	0	0
988	989	989	Category L	0.071777344	0.023925781	-0.95996094	-0.24194336	-0.084228516	0.44238281	-24.2	0	22/3/2018	22	3	2018	23:16:54	83814	0.5	23	16	54	0	0.059570313	3.5175293	-0.014892578	0.026855469	-0.93359375	19.394043	0.090576172	0	0	0	0	0	0	0	0	0	0.93408203	0.065917969	0.1159668	0.086669922	-0.002929688	-0.026123047	0	44330	0	0	0
989	990	990	Category L	0.059814453	0.023925781	-0.97192383	-0.24804688	-0.082519531	0.44238281	-23.83	0	22/3/2018	22	3	2018	23:16:54	83814	0.6	23	16	54	0	0.059570313	3.5175293	-0.012451172	0.027587891	-0.93579102	14.60376	0.080810547	0	0	0	0	0	0	0	0	0	0.9362793	0.063720703	0.11230469	0.072265625	-0.003662109	-0.035888672	0	44330	0	0	0
990	991	991	Category L	0.047851563	0.023925781	-0.91186523	-0.24975586	-0.083984375	0.44213867	-23.95	0	22/3/2018	22	3	2018	23:16:54	83814	0.7	23	16	54	0	0.059570313	3.5175293	-0.012695313	0.030029297	-0.93359375	10.557861	0.064697266	0	0	0	0	0	0	0	0	0	0.93408203	0.065917969	0.088378906	0.060546875	-0.006103516	0.021728516	0	44330	0	0	0
991	992	992	Category L	0.035888672	0.023925781	-0.95996094	-0.24291992	-0.088623047	0.43530273	-23.95	0	22/3/2018	22	3	2018	23:16:54	83814	0.8	23	16	54	0	0.059570313	3.5175293	-0.012207031	0.028076172	-0.93164063	6.7094727	0.055664063	0	0	0	0	0	0	0	0	0	0.93212891	0.067871094	0.080322266	0.048095703	-0.004150391	-0.028076172	0	44330	0	0	0
992	993	993	Category L	0.059814453	0.059814453	-0.95996094	-0.24121094	-0.082519531	0.43847656	-23.83	0	22/3/2018	22	3	2018	23:16:54	83814	0.9	23	16	54	0	0.059570313	3.5175293	-0.01171875	0.027587891	-0.93017578	3.7324219	0.083740234	0	0	0	0	0	0	0	0	0	0.93066406	0.069335938	0.13305664	0.071533203	0.031982422	-0.029541016	0	44330	0	0	0
993	994	994	Category L	0.071777344	0.023925781	-0.95996094	-0.24804688	-0.082519531	0.44238281	-23.71	0	22/3/2018	22	3	2018	23:16:55	83815	0	23	16	55	0	0.059570313	3.5175293	-0.005615234	0.026855469	-0.92944336	2.1237793	0.083007813	0	0	0	0	0	0	0	0	0	0.92993164	0.070068359	0.11083984	0.077392578	-0.002929688	-0.030273438	0	44330	0	0	0
994	995	995	Category L	0.035888672	0.011962891	-0.93579102	-0.24462891	-0.083251953	0.44140625	-23.46	0	22/3/2018	22	3	2018	23:16:55	83815	0.1	23	16	55	0	0.059570313	3.5175293	-0.001953125	0.025634766	-0.93212891	0.80444336	0.040527344	0	0	0	0	0	0	0	0	0	0.93261719	0.067382813	0.055175781	0.037841797	-0.013671875	-0.003417969	0	44330	0	0	0
995	996	996	Category L	0.047851563	0.047851563	-0.93579102	-0.24194336	-0.084960938	0.44238281	-23.46	0	22/3/2018	22	3	2018	23:16:55	83815	0.2	23	16	55	0	0.059570313	3.5175293	0.001953125	0.02734375	-0.93652344	0.34204102	0.050048828	0	0	0	0	0	0	0	0	0	0.93701172	0.062988281	0.066894531	0.045654297	0.020263672	0.000732422	0	44330	0	0	0
996	997	997	Category L	0.071777344	0.035888672	-0.94799805	-0.24389648	-0.087646484	0.44238281	-23.58	0	22/3/2018	22	3	2018	23:16:55	83815	0.3	23	16	55	0	0.059570313	3.5175293	0.003662109	0.023681641	-0.93481445	0.94433594	0.0703125	0	0	0	0	0	0	0	0	0	0.93505859	0.064941406	0.093017578	0.068115234	0.011962891	-0.012939453	0	44330	0	0	0
997	998	998	Category L	0.071777344	0.035888672	-0.95996094	-0.24536133	-0.080810547	0.44140625	-23.83	0	22/3/2018	22	3	2018	23:16:55	83815	0.4	23	16	55	0	0.059570313	3.5175293	0.005859375	0.026367188	-0.93115234	1.0007324	0.072265625	0	0	0	0	0	0	0	0	0	0.93164063	0.068359375	0.10351563	0.065673828	0.009277344	-0.028564453	0	44330	0	0	0
998	999	999	Category L	0.071777344	0.023925781	-0.94799805	-0.25	-0.076660156	0.44433594	-23.71	0	22/3/2018	22	3	2018	23:16:55	83815	0.5	23	16	55	0	0.059570313	3.5175293	0.009277344	0.026855469	-0.93041992	0.77905273	0.064697266	0	0	0	0	0	0	0	0	0	0.9309082	0.069091797	0.082763672	0.062255859	-0.002929688	-0.017333984	0	44330	0	0	0
999	1000	1000	Category L	0.095947266	0.023925781	-0.93579102	-0.25048828	-0.083740234	0.4453125	-23.71	0	22/3/2018	22	3	2018	23:16:55	83815	0.6	23	16	55	0	0.059570313	3.5175293	0.013916016	0.028564453	-0.93310547	0.69726563	0.08203125	0	0	0	0	0	0	0	0	0	0.93383789	0.066162109	0.088867188	0.081787109	-0.004638672	-0.002441406	0	44330	0	0	0
1000	1001	1001	Category L	0.10791016	0.011962891	-0.94799805	-0.24536133	-0.078857422	0.44555664	-23.59	0	22/3/2018	22	3	2018	23:16:55	83815	0.7	23	16	55	0	0.059570313	3.5175293	0.021728516	0.03125	-0.93481445	0.25634766	0.089111328	0	0	0	0	0	0	0	0	0	0.93554688	0.064453125	0.1184082	0.0859375	-0.019287109	-0.012939453	0	44330	0	0	0
1001	1002	1002	Category L	0.095947266	0.083984375	-0.95996094	-0.24560547	-0.076416016	0.44262695	-23.46	0	22/3/2018	22	3	2018	23:16:55	83815	0.8	23	16	55	0	0.059570313	3.5175293	0.028076172	0.030517578	-0.93286133	0.19799805	0.090087891	0	0	0	0	0	0	0	0	0	0.93383789	0.066162109	0.14794922	0.067626953	0.053222656	-0.026855469	0	44330	0	0	0
1002	1003	1003	Category L	0.10791016	0.023925781	-0.94799805	-0.24975586	-0.084716797	0.44506836	-23.71	0	22/3/2018	22	3	2018	23:16:55	83815	0.9	23	16	55	0	0.059570313	3.5175293	0.031738281	0.033447266	-0.93139648	0.92944336	0.078369141	0	0	0	0	0	0	0	0	0	0.93261719	0.067382813	0.10205078	0.075927734	-0.009521484	-0.016357422	0	44330	0	0	0
1003	1004	1004	Category L	0.071777344	0.047851563	-0.91186523	-0.25	-0.077880859	0.44018555	-23.46	0	22/3/2018	22	3	2018	23:16:56	83816	0	23	16	56	0	0.059570313	3.5175293	0.034179688	0.031982422	-0.93041992	1.2692871	0.044433594	0	0	0	0	0	0	0	0	0	0.93164063	0.068359375	0.071533203	0.037353516	0.015625	0.018554688	0	44330	0	0	0
1004	1005	1005	Category L	0.047851563	0.035888672	-0.92382813	-0.24658203	-0.075439453	0.44360352	-23.34	0	22/3/2018	22	3	2018	23:16:56	83816	0.1	23	16	56	0	0.059570313	3.5175293	0.037597656	0.030029297	-0.93164063	1.9372559	0.013916016	0	0	0	0	0	0	0	0	0	0.93286133	0.067138672	0.0234375	0.010009766	0.005615234	0.0078125	0	44330	0	0	0
1005	1006	1006	Category L	0.095947266	0.047851563	-0.91186523	-0.24560547	-0.075439453	0.44458008	-23.83	0	22/3/2018	22	3	2018	23:16:56	83816	0.2	23	16	56	0	0.059570313	3.5175293	0.041259766	0.029296875	-0.93237305	2.2023926	0.061279297	0	0	0	0	0	0	0	0	0	0.93383789	0.066162109	0.09375	0.054443359	0.018310547	0.020507813	0	44330	0	0	0
1006	1007	1007	Category L	0.083984375	0.059814453	-0.93579102	-0.25170898	-0.078125	0.44042969	-23.95	0	22/3/2018	22	3	2018	23:16:56	83816	0.3	23	16	56	0	0.059570313	3.5175293	0.045410156	0.02734375	-0.93310547	2.3886719	0.050292969	0	0	0	0	0	0	0	0	0	0.93481445	0.065185547	0.073242188	0.038330078	0.032226563	-0.002441406	0	44330	0	0	0
1007	1008	1008	Category L	0.071777344	0.047851563	-0.93579102	-0.25	-0.072753906	0.44262695	-24.32	0	22/3/2018	22	3	2018	23:16:56	83816	0.4	23	16	56	0	0.059570313	3.5175293	0.048339844	0.02734375	-0.93383789	2.4431152	0.030761719	0	0	0	0	0	0	0	0	0	0.93554688	0.064453125	0.045410156	0.023193359	0.020263672	-0.001708984	0	44330	0	0	0
1008	1009	1009	Category L	0.071777344	0.023925781	-0.93579102	-0.24633789	-0.07421875	0.44458008	-24.81	0	22/3/2018	22	3	2018	23:16:56	83816	0.5	23	16	56	0	0.059570313	3.5175293	0.049316406	0.02734375	-0.93017578	2.2617188	0.023193359	0	0	0	0	0	0	0	0	0	0.93188477	0.068115234	0.03125	0.022216797	-0.003417969	-0.005371094	0	44330	0	0	0
1009	1010	1010	Category L	0.14379883	0.023925781	-0.91186523	-0.24633789	-0.080810547	0.44140625	-24.57	0	22/3/2018	22	3	2018	23:16:56	83816	0.6	23	16	56	0	0.059570313	3.5175293	0.050048828	0.029785156	-0.93115234	2.1113281	0.095703125	0	0	0	0	0	0	0	0	0	0.93310547	0.066894531	0.11914063	0.093505859	-0.005859375	0.019287109	0	44330	0	0	0
1010	1011	1011	Category L	0.059814453	0.035888672	-0.93579102	-0.24682617	-0.073730469	0.43945313	-24.2	0	22/3/2018	22	3	2018	23:16:56	83816	0.7	23	16	56	0	0.059570313	3.5175293	0.050537109	0.031982422	-0.93237305	2.046875	0.010498047	0	0	0	0	0	0	0	0	0	0.93432617	0.065673828	0.016113281	0.009033203	0.003662109	-0.003173828	0	44330	0	0	0
1011	1012	1012	Category L	0.071777344	0.035888672	-0.94799805	-0.24829102	-0.072753906	0.44238281	-24.08	0	22/3/2018	22	3	2018	23:16:56	83816	0.8	23	16	56	0	0.059570313	3.5175293	0.044921875	0.030761719	-0.93041992	2.2734375	0.032226563	0	0	0	0	0	0	0	0	0	0.93188477	0.068115234	0.049072266	0.026611328	0.004882813	-0.017333984	0	44330	0	0	0
1012	1013	1013	Category L	0.047851563	0.059814453	-0.92382813	-0.24731445	-0.073486328	0.44458008	-23.71	0	22/3/2018	22	3	2018	23:16:56	83816	0.9	23	16	56	0	0.059570313	3.5175293	0.037353516	0.032714844	-0.9296875	1.9919434	0.029296875	0	0	0	0	0	0	0	0	0	0.9309082	0.069091797	0.04296875	0.010253906	0.026855469	0.005859375	0	44330	0	0	0
1013	1014	1014	Category L	0.071777344	0.059814453	-0.91186523	-0.24633789	-0.075195313	0.44628906	-23.59	0	22/3/2018	22	3	2018	23:16:57	83817	0	23	16	57	0	0.059570313	3.5175293	0.031494141	0.032226563	-0.93041992	1.8349609	0.052001953	0	0	0	0	0	0	0	0	0	0.93139648	0.068603516	0.086181641	0.040039063	0.02734375	0.018554688	0	44330	0	0	0
1014	1015	1015	Category L	0.047851563	0.023925781	-0.92382813	-0.24291992	-0.072753906	0.44360352	-23.71	0	22/3/2018	22	3	2018	23:16:57	83817	0.1	23	16	57	0	0.059570313	3.5175293	0.026855469	0.034667969	-0.92285156	1.1462402	0.0234375	0	0	0	0	0	0	0	0	0	0.92382813	0.076171875	0.032714844	0.020751953	-0.010742188	-0.000732422	0	44330	0	0	0
1015	1016	1016	Category L	0.083984375	0.035888672	-0.93579102	-0.25073242	-0.073486328	0.44433594	-23.59	0	22/3/2018	22	3	2018	23:16:57	83817	0.2	23	16	57	0	0.059570313	3.5175293	0.016357422	0.032226563	-0.91918945	0.89648438	0.069580078	0	0	0	0	0	0	0	0	0	0.91992188	0.080078125	0.087402344	0.067382813	0.003417969	-0.016357422	0	44330	0	0	0
1016	1017	1017	Category L	0.071777344	0.035888672	-0.93579102	-0.24584961	-0.071044922	0.44042969	-24.08	0	22/3/2018	22	3	2018	23:16:57	83817	0.3	23	16	57	0	0.059570313	3.5175293	0.008300781	0.028808594	-0.9140625	0.7097168	0.067138672	0	0	0	0	0	0	0	0	0	0.91455078	0.085449219	0.091552734	0.063232422	0.006835938	-0.021484375	0	44330	0	0	0
1017	1018	1018	Category L	0.10791016	0.059814453	-0.94799805	-0.25146484	-0.075927734	0.4440918	-24.32	0	22/3/2018	22	3	2018	23:16:57	83817	0.4	23	16	57	0	0.059570313	3.5175293	0.001708984	0.026123047	-0.91674805	0.54467773	0.11547852	0	0	0	0	0	0	0	0	0	0.91699219	0.083007813	0.1706543	0.10595703	0.033447266	-0.031005859	0	44330	0	0	0
1018	1019	1019	Category L	0.071777344	0.023925781	-0.92382813	-0.24462891	-0.075439453	0.43945313	-24.57	0	22/3/2018	22	3	2018	23:16:57	83817	0.5	23	16	57	0	0.059570313	3.5175293	-0.002929688	0.024169922	-0.91479492	0.98266602	0.075195313	0	0	0	0	0	0	0	0	0	0.91503906	0.084960938	0.083984375	0.074707031	-0.000244141	-0.008789063	0	44330	0	0	0
1019	1020	1020	Category L	0.047851563	0.047851563	-0.91186523	-0.24829102	-0.071777344	0.44555664	-24.57	0	22/3/2018	22	3	2018	23:16:57	83817	0.6	23	16	57	0	0.059570313	3.5175293	-0.011474609	0.021728516	-0.91210938	1.1035156	0.064941406	0	0	0	0	0	0	0	0	0	0.91235352	0.087646484	0.085693359	0.059326172	0.025878906	0.000244141	0	44330	0	0	0
1020	1021	1021	Category L	0.071777344	0.035888672	-0.92382813	-0.24975586	-0.078857422	0.44238281	-24.32	0	22/3/2018	22	3	2018	23:16:57	83817	0.7	23	16	57	0	0.059326172	3.50625	-0.015380859	0.019042969	-0.90942383	0.82006836	0.090087891	0	0	0	0	0	0	0	0	0	0.90966797	0.090332031	0.1184082	0.087158203	0.016601563	-0.014160156	0	44330	0	0	0
1021	1022	1022	Category L	0.059814453	0.035888672	-0.93579102	-0.25073242	-0.070800781	0.43945313	-24.32	0	22/3/2018	22	3	2018	23:16:57	83817	0.8	23	16	57	0	0.059326172	3.50625	-0.025878906	0.017822266	-0.9050293	0.19433594	0.092773438	0	0	0	0	0	0	0	0	0	0.90551758	0.094482422	0.13427734	0.085693359	0.017822266	-0.030517578	0	44330	0	0	0
1022	1023	1023	Category L	0.071777344	0.011962891	-0.94799805	-0.25170898	-0.071044922	0.44262695	-24.2	0	22/3/2018	22	3	2018	23:16:57	83817	0.9	23	16	57	0	0.059326172	3.50625	-0.032226563	0.017089844	-0.90307617	0.15795898	0.11328125	0	0	0	0	0	0	0	0	0	0.90380859	0.096191406	0.15405273	0.10400391	-0.005126953	-0.044677734	0	44330	0	0	0
1023	1024	1024	Category L	0.095947266	0.047851563	-0.92382813	-0.24560547	-0.072753906	0.44189453	-24.44	0	22/3/2018	22	3	2018	23:16:58	83818	0	23	16	58	0	0.059326172	3.50625	-0.041748047	0.012695313	-0.89941406	0.19335938	0.14428711	0	0	0	0	0	0	0	0	0	0.90039063	0.099609375	0.19726563	0.13769531	0.034912109	-0.024169922	0	44330	0	0	0
1024	1025	1025	Category L	0.071777344	0.047851563	-0.93579102	-0.25	-0.073730469	0.44018555	-24.2	0	22/3/2018	22	3	2018	23:16:58	83818	0.1	23	16	58	0	0.059326172	3.50625	-0.049804688	0.01171875	-0.89672852	0.74511719	0.13256836	0	0	0	0	0	0	0	0	0	0.89819336	0.10180664	0.1965332	0.12158203	0.035888672	-0.038818359	0	44330	0	0	0
1025	1026	1026	Category L	0.047851563	0.035888672	-0.93579102	-0.25024414	-0.07421875	0.44555664	-24.32	0	22/3/2018	22	3	2018	23:16:58	83818	0.2	23	16	58	0	0.059326172	3.50625	-0.0625	0.010498047	-0.89306641	1.2341309	0.12084961	0	0	0	0	0	0	0	0	0	0.89550781	0.10449219	0.17822266	0.11035156	0.025146484	-0.042480469	0	44330	0	0	0
1026	1027	1027	Category L	0.071777344	0.023925781	-0.95996094	-0.25512695	-0.075195313	0.44140625	-24.44	0	22/3/2018	22	3	2018	23:16:58	83818	0.3	23	16	58	0	0.059326172	3.50625	-0.073486328	0.006835938	-0.88891602	1.2453613	0.16259766	0	0	0	0	0	0	0	0	0	0.89208984	0.10791016	0.2331543	0.14526367	0.016845703	-0.070800781	0	44330	0	0	0
1027	1028	1028	Category L	0.047851563	0.011962891	-0.91186523	-0.24389648	-0.072998047	0.44458008	-24.32	0	22/3/2018	22	3	2018	23:16:58	83818	0.4	23	16	58	0	0.059326172	3.50625	-0.080078125	0.005859375	-0.88696289	0.93164063	0.13037109	0	0	0	0	0	0	0	0	0	0.89038086	0.10961914	0.15869141	0.12792969	0.005859375	-0.024658203	0	44330	0	0	0
1028	1029	1029	Category L	0.071777344	0.011962891	-0.92382813	-0.24975586	-0.072753906	0.44335938	-24.44	0	22/3/2018	22	3	2018	23:16:58	83818	0.5	23	16	58	0	0.059326172	3.50625	-0.088134766	0.00390625	-0.88305664	1.1069336	0.1652832	0	0	0	0	0	0	0	0	0	0.88745117	0.11254883	0.20849609	0.15991211	0.0078125	-0.040527344	0	44330	0	0	0
1029	1030	1030	Category L	0.071777344	0.035888672	-0.93579102	-0.24829102	-0.076904297	0.44335938	-24.32	0	22/3/2018	22	3	2018	23:16:58	83818	0.6	23	16	58	0	0.059326172	3.50625	-0.098632813	0.001220703	-0.87890625	1.3496094	0.18286133	0	0	0	0	0	0	0	0	0	0.88452148	0.11547852	0.26147461	0.17041016	0.034423828	-0.056640625	0	44330	0	0	0
1030	1031	1031	Category L	0.059814453	0.047851563	-0.92382813	-0.25170898	-0.076904297	0.4453125	-24.44	0	22/3/2018	22	3	2018	23:16:58	83818	0.7	23	16	58	0	0.059326172	3.50625	-0.10839844	-0.000732422	-0.87890625	1.3701172	0.1809082	0	0	0	0	0	0	0	0	0	0.88549805	0.11450195	0.26171875	0.16821289	0.048583984	-0.044677734	0	44330	0	0	0
1031	1032	1032	Category L	0.071777344	0.035888672	-0.91186523	-0.24560547	-0.073486328	0.44555664	-24.07	0	22/3/2018	22	3	2018	23:16:58	83818	0.8	23	16	58	0	0.059326172	3.50625	-0.11645508	-0.000732422	-0.87719727	0.9230957	0.19482422	0	0	0	0	0	0	0	0	0	0.88476563	0.11523438	0.25952148	0.18823242	0.036621094	-0.034423828	0	44330	0	0	0
1032	1033	1033	Category L	0.071777344	0.023925781	-0.92382813	-0.24829102	-0.083251953	0.44433594	-24.2	0	22/3/2018	22	3	2018	23:16:58	83818	0.9	23	16	58	0	0.059326172	3.50625	-0.12109375	-0.002441406	-0.87426758	0.58398438	0.20092773	0	0	0	0	0	0	0	0	0	0.88256836	0.11743164	0.26879883	0.19287109	0.026367188	-0.049316406	0	44330	0	0	0
1033	1034	1034	Category L	0.083984375	0.047851563	-0.91186523	-0.25073242	-0.076171875	0.44433594	-24.2	0	22/3/2018	22	3	2018	23:16:59	83819	0	23	16	59	0	0.059326172	3.50625	-0.13037109	-0.005615234	-0.87011719	0.31982422	0.22485352	0	0	0	0	0	0	0	0	0	0.87988281	0.12011719	0.30981445	0.21435547	0.053466797	-0.041503906	0	44330	0	0	0
1034	1035	1035	Category L	0.071777344	0.047851563	-0.92382813	-0.24707031	-0.073242188	0.44848633	-23.83	0	22/3/2018	22	3	2018	23:16:59	83819	0.1	23	16	59	0	0.059326172	3.50625	-0.14086914	-0.007324219	-0.86669922	0.2722168	0.22705078	0	0	0	0	0	0	0	0	0	0.87817383	0.12182617	0.32495117	0.21264648	0.055175781	-0.056884766	0	44330	0	0	0
1035	1036	1036	Category L	0.035888672	0.035888672	-0.92382813	-0.24804688	-0.077880859	0.44433594	-24.32	0	22/3/2018	22	3	2018	23:16:59	83819	0.2	23	16	59	0	0.059326172	3.50625	-0.15063477	-0.010498047	-0.86157227	0.71020508	0.20214844	0	0	0	0	0	0	0	0	0	0.87475586	0.12524414	0.29516602	0.18652344	0.046386719	-0.062011719	0	44330	0	0	0
1036	1037	1037	Category L	0.059814453	0.083984375	-0.94799805	-0.24804688	-0.076660156	0.44433594	-24.08	0	22/3/2018	22	3	2018	23:16:59	83819	0.3	23	16	59	0	0.059326172	3.50625	-0.15917969	-0.010986328	-0.859375	0.78320313	0.25463867	0	0	0	0	0	0	0	0	0	0.87402344	0.12597656	0.40258789	0.21899414	0.094970703	-0.088378906	0	44330	0	0	0
1037	1038	1038	Category L	0.035888672	0.011962891	-0.89990234	-0.24731445	-0.080566406	0.44042969	-23.95	0	22/3/2018	22	3	2018	23:16:59	83819	0.4	23	16	59	0	0.059326172	3.50625	-0.16455078	-0.012939453	-0.85498047	0.76611328	0.20678711	0	0	0	0	0	0	0	0	0	0.87060547	0.12939453	0.27026367	0.20043945	0.024902344	-0.044677734	0	44330	0	0	0
1038	1039	1039	Category L	0.023925781	0.011962891	-0.93579102	-0.24438477	-0.076904297	0.4453125	-23.83	0	22/3/2018	22	3	2018	23:16:59	83819	0.5	23	16	59	0	0.059326172	3.50625	-0.17236328	-0.013671875	-0.85424805	0.39575195	0.21411133	0	0	0	0	0	0	0	0	0	0.87158203	0.12841797	0.3034668	0.19628906	0.025634766	-0.081298828	0	44330	0	0	0
1039	1040	1040	Category L	0.10791016	0.047851563	-0.92382813	-0.24536133	-0.076904297	0.44433594	-23.46	0	22/3/2018	22	3	2018	23:16:59	83819	0.6	23	16	59	0	0.059326172	3.50625	-0.17895508	-0.015869141	-0.85107422	0.19970703	0.30273438	0	0	0	0	0	0	0	0	0	0.86987305	0.13012695	0.42358398	0.28686523	0.063720703	-0.072509766	0	44330	0	0	0
1040	1041	1041	Category L	0.047851563	0.011962891	-0.93579102	-0.24560547	-0.075439453	0.44165039	-23.46	0	22/3/2018	22	3	2018	23:16:59	83819	0.7	23	16	59	0	0.059326172	3.50625	-0.1862793	-0.016601563	-0.84790039	0.98974609	0.25146484	0	0	0	0	0	0	0	0	0	0.8684082	0.1315918	0.3503418	0.23413086	0.028564453	-0.087646484	0	44330	0	0	0
1041	1042	1042	Category L	0.095947266	0.023925781	-0.93579102	-0.24462891	-0.081542969	0.44360352	-23.34	0	22/3/2018	22	3	2018	23:16:59	83819	0.8	23	16	59	0	0.059326172	3.50625	-0.19628906	-0.019287109	-0.8449707	1.6884766	0.30908203	0	0	0	0	0	0	0	0	0	0.86767578	0.13232422	0.42626953	0.29223633	0.043212891	-0.090576172	0	44330	0	0	0
1042	1043	1043	Category L	0.047851563	0.023925781	-0.94799805	-0.23950195	-0.080566406	0.44262695	-23.71	0	22/3/2018	22	3	2018	23:16:59	83819	0.9	23	16	59	0	0.059326172	3.50625	-0.20605469	-0.022949219	-0.84057617	2.15625	0.27978516	0	0	0	0	0	0	0	0	0	0.8659668	0.1340332	0.40820313	0.25390625	0.046875	-0.10717773	0	44330	0	0	0
1043	1044	1044	Category L	0.083984375	0.035888672	-0.94799805	-0.24438477	-0.079833984	0.44750977	-23.83	0	22/3/2018	22	3	2018	23:17:00	83820	0	23	17	0	0	0.059326172	3.50625	-0.21606445	-0.025146484	-0.83666992	2.8310547	0.32568359	0	0	0	0	0	0	0	0	0	0.86450195	0.13549805	0.47241211	0.30004883	0.061035156	-0.11108398	0	44330	0	0	0
1044	1045	1045	Category L	0.071777344	0.035888672	-0.92382813	-0.24438477	-0.086425781	0.44506836	-23.83	0	22/3/2018	22	3	2018	23:17:00	83820	0.1	23	17	0	0	0.059326172	3.50625	-0.22412109	-0.027832031	-0.8347168	4.3317871	0.31542969	0	0	0	0	0	0	0	0	0	0.86474609	0.13525391	0.44873047	0.29589844	0.063720703	-0.088867188	0	44330	0	0	0
1045	1046	1046	Category L	0.083984375	0.011962891	-0.95996094	-0.23852539	-0.077148438	0.44042969	-23.83	0	22/3/2018	22	3	2018	23:17:00	83820	0.2	23	17	0	0	0.059326172	3.50625	-0.23364258	-0.028564453	-0.83349609	7.1166992	0.34423828	0	0	0	0	0	0	0	0	0	0.8659668	0.1340332	0.48461914	0.31762695	0.040527344	-0.1262207	0	44330	0	0	0
1046	1047	1047	Category L	0.035888672	0.059814453	-0.93579102	-0.24365234	-0.076904297	0.44628906	-23.71	0	22/3/2018	22	3	2018	23:17:00	83820	0.3	23	17	0	0	0.059326172	3.50625	-0.24414063	-0.030761719	-0.83129883	14.560303	0.3125	0	0	0	0	0	0	0	0	0	0.86694336	0.13305664	0.4753418	0.2800293	0.090576172	-0.10424805	0	44330	0	0	0
1047	1048	1048	Category L	0.023925781	0.035888672	-0.95996094	-0.23608398	-0.080078125	0.44165039	-23.71	0	22/3/2018	22	3	2018	23:17:00	83820	0.4	23	17	0	0	0.059326172	3.50625	-0.25390625	-0.032226563	-0.8293457	28.407959	0.31445313	0	0	0	0	0	0	0	0	0	0.86816406	0.13183594	0.4765625	0.27783203	0.068115234	-0.13037109	0	44330	0	0	0
1048	1049	1049	Category L	0.035888672	0.047851563	-0.93579102	-0.23754883	-0.077880859	0.44042969	-23.59	0	22/3/2018	22	3	2018	23:17:00	83820	0.5	23	17	0	0	0.059326172	3.50625	-0.26098633	-0.032714844	-0.82739258	38.536377	0.32617188	0	0	0	0	0	0	0	0	0	0.86816406	0.13183594	0.48608398	0.296875	0.080566406	-0.1081543	0	44330	0	0	0
1049	1050	1050	Category L	0.035888672	0.035888672	-0.92382813	-0.24169922	-0.077636719	0.44848633	-23.71	0	22/3/2018	22	3	2018	23:17:00	83820	0.6	23	17	0	0	0.059326172	3.50625	-0.2644043	-0.033447266	-0.82202148	43.220947	0.32470703	0	0	0	0	0	0	0	0	0	0.86425781	0.13574219	0.47143555	0.30029297	0.069335938	-0.1015625	0	44330	0	0	0
1050	1051	1051	Category G	-0.64794922	-0.13183594	-0.75585938	0.43701172	-0.10668945	0.28100586	-23.95	0	22/3/2018	22	3	2018	23:21:38	84098	0.3	23	21	38	0	0.059814453	3.491748	-0.27685547	-0.035400391	-0.81884766	51.539307	0.38842773	0	0	0	0	0	0	0	0	0	0.86523438	0.13476563	0.53051758	-0.37084961	-0.096191406	0.062988281	0	44330	0	0	0
1051	1052	1052	Category G	-0.73193359	0	-0.75585938	0.39990234	-0.13549805	0.31616211	-24.32	0	22/3/2018	22	3	2018	23:21:38	84098	0.4	23	21	38	0	0.059814453	3.491748	-0.28881836	-0.037109375	-0.81445313	67.570313	0.44824219	0	0	0	0	0	0	0	0	0	0.86499023	0.13500977	0.53881836	-0.44287109	0.037109375	0.05859375	0	44330	0	0	0
1052	1053	1053	Category G	-0.59985352	-0.047851563	-0.83984375	0.37963867	-0.1472168	0.33129883	-24.32	0	22/3/2018	22	3	2018	23:21:38	84098	0.5	23	21	38	0	0.059814453	3.491748	-0.29589844	-0.038085938	-0.80761719	80.037598	0.30566406	0	0	0	0	0	0	0	0	0	0.86108398	0.13891602	0.34570313	-0.30371094	-0.009521484	-0.031982422	0	44330	0	0	0
1053	1054	1054	Category G	-0.2878418	0.071777344	-0.64794922	0.44799805	-0.11621094	0.25805664	-24.32	0	22/3/2018	22	3	2018	23:21:38	84098	0.6	23	21	38	0	0.059814453	3.491748	-0.30541992	-0.041015625	-0.80517578	78.38501	0.19433594	0	0	0	0	0	0	0	0	0	0.86206055	0.13793945	0.2878418	0.017578125	0.11279297	0.15722656	0	44330	0	0	0
1054	1055	1055	Category G	-0.81591797	-0.095947266	-0.7199707	0.47070313	-0.096435547	0.23217773	-24.32	0	22/3/2018	22	3	2018	23:21:38	84098	0.7	23	21	38	0	0.059814453	3.491748	-0.31274414	-0.04296875	-0.80126953	87.798584	0.51220703	0	0	0	0	0	0	0	0	0	0.86132813	0.13867188	0.63696289	-0.50292969	-0.052734375	0.081298828	0	44330	0	0	0
1055	1056	1056	Category G	-0.75585938	-0.16796875	-0.49194336	0.47167969	-0.10498047	0.23876953	-24.2	0	22/3/2018	22	3	2018	23:21:38	84098	0.8	23	21	38	0	0.059814453	3.491748	-0.3215332	-0.043701172	-0.80053711	100.36597	0.546875	0	0	0	0	0	0	0	0	0	0.86376953	0.13623047	0.86669922	-0.43408203	-0.12402344	0.30859375	0	44330	0	0	0
1056	1057	1057	Category G	-0.69580078	-0.16796875	-0.98388672	0.47900391	-0.092041016	0.22363281	-24.08	0	22/3/2018	22	3	2018	23:21:38	84098	0.9	23	21	38	0	0.059814453	3.491748	-0.33081055	-0.045410156	-0.79907227	103.3125	0.42675781	0	0	0	0	0	0	0	0	0	0.8659668	0.1340332	0.671875	-0.36474609	-0.12231445	-0.18457031	0	44330	0	0	0
1057	1058	1058	Category G	-0.56396484	-0.059814453	-0.59985352	0.4543457	-0.081298828	0.26025391	-23.71	0	22/3/2018	22	3	2018	23:21:39	84099	0	23	21	39	0	0.059814453	3.491748	-0.33789063	-0.046875	-0.79443359	91.55835	0.29858398	0	0	0	0	0	0	0	0	0	0.86450195	0.13549805	0.43334961	-0.22583008	-0.012695313	0.19458008	0	44330	0	0	0
1058	1059	1059	Category G	-0.65991211	-0.15576172	-0.81591797	0.42919922	-0.089599609	0.29785156	-23.95	0	22/3/2018	22	3	2018	23:21:39	84099	0.1	23	21	39	0	0.059814453	3.491748	-0.3515625	-0.048828125	-0.79272461	83.003174	0.3269043	0	0	0	0	0	0	0	0	0	0.86865234	0.13134766	0.43798828	-0.30810547	-0.10668945	-0.022949219	0	44330	0	0	0
1059	1060	1060	Category G	-0.25195313	-0.2277832	-0.73193359	0.45703125	-0.081542969	0.25317383	-24.2	0	22/3/2018	22	3	2018	23:21:39	84099	0.2	23	21	39	0	0.059814453	3.491748	-0.36035156	-0.050537109	-0.78833008	83.219238	0.21508789	0	0	0	0	0	0	0	0	0	0.86816406	0.13183594	0.34204102	0.10839844	-0.17700195	0.056396484	0	44330	0	0	0
1060	1061	1061	Category G	-0.76782227	-0.047851563	-0.59985352	0.45629883	-0.074951172	0.26733398	-24.32	0	22/3/2018	22	3	2018	23:21:39	84099	0.3	23	21	39	0	0.059814453	3.491748	-0.37280273	-0.051513672	-0.7878418	73.950439	0.43725586	0	0	0	0	0	0	0	0	0	0.87329102	0.12670898	0.58666992	-0.39477539	0.003662109	0.18798828	0	44330	0	0	0
1061	1062	1062	Category G	-0.47998047	0	-0.77978516	0.46557617	-0.087402344	0.24414063	-24.32	0	22/3/2018	22	3	2018	23:21:39	84099	0.4	23	21	39	0	0.059814453	3.491748	-0.37866211	-0.053222656	-0.78637695	54.934814	0.11450195	0	0	0	0	0	0	0	0	0	0.87451172	0.12548828	0.16113281	-0.10107422	0.053222656	0.006591797	0	44330	0	0	0
1062	1063	1063	Category G	-0.68383789	-0.2878418	-0.6237793	0.44555664	-0.099609375	0.26953125	-24.2	0	22/3/2018	22	3	2018	23:21:39	84099	0.5	23	21	39	0	0.059814453	3.4853027	-0.38696289	-0.054199219	-0.78344727	39.363281	0.40991211	0	0	0	0	0	0	0	0	0	0.87548828	0.12451172	0.68994141	-0.29663086	-0.23339844	0.15966797	0	44330	0	0	0
1063	1064	1064	Category G	-0.53979492	-0.059814453	-0.73193359	0.44335938	-0.090576172	0.2746582	-24.32	0	22/3/2018	22	3	2018	23:21:39	84099	0.6	23	21	39	0	0.059814453	3.4853027	-0.39575195	-0.055175781	-0.78173828	30.455078	0.15209961	0	0	0	0	0	0	0	0	0	0.87792969	0.12207031	0.19799805	-0.14379883	-0.004394531	0.049804688	0	44330	0	0	0
1064	1065	1065	Category G	-0.94799805	-0.059814453	-0.63598633	0.4699707	-0.094726563	0.23803711	-24.32	0	22/3/2018	22	3	2018	23:21:39	84099	0.7	23	21	39	0	0.059814453	3.4853027	-0.40136719	-0.056640625	-0.78027344	18.847412	0.56518555	0	0	0	0	0	0	0	0	0	0.87939453	0.12060547	0.69384766	-0.54638672	-0.002929688	0.14428711	0	44330	0	0	0
1065	1066	1066	Category G	-0.75585938	-0.26391602	-0.58789063	0.46655273	-0.08984375	0.24829102	-24.44	0	22/3/2018	22	3	2018	23:21:39	84099	0.8	23	21	39	0	0.059814453	3.4853027	-0.40698242	-0.05859375	-0.77880859	6.6645508	0.44726563	0	0	0	0	0	0	0	0	0	0.88061523	0.11938477	0.74487305	-0.34863281	-0.20507813	0.19091797	0	44330	0	0	0
1066	1067	1067	Category G	-0.47998047	-0.059814453	-0.73193359	0.45385742	-0.088378906	0.26318359	-24.2	0	22/3/2018	22	3	2018	23:21:39	84099	0.9	23	21	39	0	0.059814453	3.4853027	-0.41479492	-0.060546875	-0.77661133	4.0410156	0.078857422	0	0	0	0	0	0	0	0	0	0.88256836	0.11743164	0.1105957	-0.064941406	0.000732422	0.044677734	0	44330	0	0	0
1067	1068	1068	Category G	-0.58789063	-0.10791016	-0.63598633	0.43676758	-0.10253906	0.28637695	-24.08	0	22/3/2018	22	3	2018	23:21:40	84100	0	23	21	40	0	0.059814453	3.4853027	-0.42236328	-0.062744141	-0.77416992	6.3950195	0.22021484	0	0	0	0	0	0	0	0	0	0.8840332	0.1159668	0.34863281	-0.16552734	-0.044921875	0.13818359	0	44330	0	0	0
1068	1069	1069	Category G	-0.75585938	-0.19189453	-0.63598633	0.39355469	-0.11645508	0.32250977	-24.08	0	22/3/2018	22	3	2018	23:21:40	84100	0.1	23	21	40	0	0.059814453	3.4853027	-0.43237305	-0.064453125	-0.77294922	5.9958496	0.37353516	0	0	0	0	0	0	0	0	0	0.88818359	0.11181641	0.58764648	-0.32324219	-0.12744141	0.13696289	0	44330	0	0	0
1069	1070	1070	Category G	-0.73193359	-0.16796875	-0.97192383	0.4206543	-0.096435547	0.30078125	-23.95	0	22/3/2018	22	3	2018	23:21:40	84100	0.2	23	21	40	0	0.059814453	3.4853027	-0.43896484	-0.065185547	-0.77148438	4.8508301	0.36938477	0	0	0	0	0	0	0	0	0	0.88989258	0.11010742	0.59594727	-0.29272461	-0.10253906	-0.20043945	0	44330	0	0	0
1070	1071	1071	Category G	-0.59985352	0.035888672	-0.76782227	0.40380859	-0.083251953	0.32348633	-24.2	0	22/3/2018	22	3	2018	23:21:40	84100	0.3	23	21	40	0	0.059814453	3.4853027	-0.44555664	-0.068603516	-0.76953125	5.7624512	0.1862793	0	0	0	0	0	0	0	0	0	0.8918457	0.1081543	0.26049805	-0.15405273	0.10449219	0.001708984	0	44330	0	0	0
1071	1072	1072	Category G	-0.3359375	-0.10791016	-0.73193359	0.43408203	-0.081298828	0.28393555	-24.08	0	22/3/2018	22	3	2018	23:21:40	84100	0.4	23	21	40	0	0.059814453	3.4853027	-0.45410156	-0.070556641	-0.76660156	8.4558105	0.12866211	0	0	0	0	0	0	0	0	0	0.89379883	0.10620117	0.19018555	0.11816406	-0.037109375	0.034667969	0	44330	0	0	0
1072	1073	1073	Category G	-0.68383789	-0.20385742	-0.6237793	0.45458984	-0.0859375	0.26098633	-24.08	0	22/3/2018	22	3	2018	23:21:40	84100	0.5	23	21	40	0	0.059814453	3.4853027	-0.45898438	-0.072265625	-0.76196289	8.8933105	0.29467773	0	0	0	0	0	0	0	0	0	0.89257813	0.10742188	0.49438477	-0.22460938	-0.13134766	0.13818359	0	44330	0	0	0
1073	1074	1074	Category G	-0.76782227	-0.10791016	-0.69580078	0.45385742	-0.090332031	0.26391602	-24.2	0	22/3/2018	22	3	2018	23:21:40	84100	0.6	23	21	40	0	0.059814453	3.4853027	-0.46557617	-0.074707031	-0.76049805	4.0087891	0.31054688	0	0	0	0	0	0	0	0	0	0.89501953	0.10498047	0.39990234	-0.30200195	-0.032958984	0.064697266	0	44330	0	0	0
1074	1075	1075	Category G	-0.74389648	-0.23999023	-0.52783203	0.45019531	-0.089111328	0.2668457	-24.2	0	22/3/2018	22	3	2018	23:21:40	84100	0.7	23	21	40	0	0.059814453	3.4853027	-0.47436523	-0.076660156	-0.75976563	1.730957	0.39086914	0	0	0	0	0	0	0	0	0	0.89892578	0.10107422	0.66430664	-0.26928711	-0.16308594	0.23193359	0	44330	0	0	0
1075	1076	1076	Category G	-0.6237793	0	-0.75585938	0.4375	-0.086181641	0.27880859	-24.08	0	22/3/2018	22	3	2018	23:21:40	84100	0.8	23	21	40	0	0.059814453	3.4853027	-0.48193359	-0.079101563	-0.75732422	1.0859375	0.16235352	0	0	0	0	0	0	0	0	0	0.90136719	0.098632813	0.22265625	-0.14160156	0.079101563	0.001464844	0	44330	0	0	0
1076	1077	1077	Category G	-0.35986328	-0.10791016	-0.58789063	0.40454102	-0.10253906	0.31884766	-23.95	0	22/3/2018	22	3	2018	23:21:40	84100	0.9	23	21	40	0	0.059814453	3.4853027	-0.48901367	-0.081298828	-0.75585938	3.1074219	0.21362305	0	0	0	0	0	0	0	0	0	0.90405273	0.095947266	0.32397461	0.12915039	-0.026367188	0.16796875	0	44330	0	0	0
1077	1078	1078	Category G	-0.56396484	-0.035888672	-0.91186523	0.41821289	-0.085449219	0.31201172	-24.08	0	22/3/2018	22	3	2018	23:21:41	84101	0	23	21	41	0	0.059814453	3.4853027	-0.49780273	-0.085205078	-0.75439453	7.9604492	0.17749023	0	0	0	0	0	0	0	0	0	0.90795898	0.092041016	0.27270508	-0.065917969	0.049316406	-0.15722656	0	44330	0	0	0
1078	1079	1079	Category G	-0.45581055	-0.15576172	-0.68383789	0.42407227	-0.09765625	0.29882813	-23.95	0	22/3/2018	22	3	2018	23:21:41	84101	0.1	23	21	41	0	0.059814453	3.4853027	-0.50488281	-0.086669922	-0.75268555	10.130859	0.10913086	0	0	0	0	0	0	0	0	0	0.91040039	0.089599609	0.18701172	0.049072266	-0.068847656	0.068847656	0	44330	0	0	0
1079	1080	1080	Category G	-0.47998047	-0.023925781	-0.69580078	0.44677734	-0.088867188	0.27172852	-23.95	0	22/3/2018	22	3	2018	23:21:41	84101	0.2	23	21	41	0	0.059814453	3.4853027	-0.51318359	-0.08984375	-0.75073242	3.8908691	0.092041016	0	0	0	0	0	0	0	0	0	0.9140625	0.0859375	0.15429688	0.033203125	0.065917969	0.054931641	0	44330	0	0	0
1080	1081	1081	Category G	-0.69580078	-0.21582031	-0.70776367	0.4453125	-0.092529297	0.26464844	-23.83	0	22/3/2018	22	3	2018	23:21:41	84101	0.3	23	21	41	0	0.059814453	3.4853027	-0.52368164	-0.090332031	-0.74804688	1.2304688	0.21630859	0	0	0	0	0	0	0	0	0	0.91772461	0.082275391	0.33740234	-0.171875	-0.12524414	0.040283203	0	44330	0	0	0
1081	1082	1082	Category G	-0.69580078	-0.19189453	-0.61181641	0.4597168	-0.082519531	0.25512695	-23.59	0	22/3/2018	22	3	2018	23:21:41	84101	0.4	23	21	41	0	0.059814453	3.4853027	-0.53198242	-0.08984375	-0.74487305	0.20507813	0.23413086	0	0	0	0	0	0	0	0	0	0.91992188	0.080078125	0.39868164	-0.16357422	-0.10180664	0.13305664	0	44330	0	0	0
1082	1083	1083	Category G	-0.68383789	-0.15576172	-0.63598633	0.44677734	-0.086914063	0.27392578	-23.46	0	22/3/2018	22	3	2018	23:21:41	84101	0.5	23	21	41	0	0.059814453	3.4853027	-0.53833008	-0.092529297	-0.7421875	0.99853516	0.19091797	0	0	0	0	0	0	0	0	0	0.92163086	0.078369141	0.31494141	-0.14526367	-0.062988281	0.10620117	0	44330	0	0	0
1083	1084	1084	Category G	-0.56396484	-0.17993164	-0.74389648	0.43774414	-0.090087891	0.28759766	-23.46	0	22/3/2018	22	3	2018	23:21:41	84101	0.6	23	21	41	0	0.059814453	3.4853027	-0.54882813	-0.09375	-0.74121094	1.4411621	0.087158203	0	0	0	0	0	0	0	0	0	0.92700195	0.072998047	0.10351563	-0.014892578	-0.0859375	-0.002441406	0	44330	0	0	0
1084	1085	1085	Category G	-0.7199707	-0.011962891	-0.82788086	0.4362793	-0.090820313	0.29345703	-23.83	0	22/3/2018	22	3	2018	23:21:41	84101	0.7	23	21	41	0	0.059814453	3.4853027	-0.55688477	-0.095214844	-0.73876953	1.6384277	0.20336914	0	0	0	0	0	0	0	0	0	0.93017578	0.069824219	0.33520508	-0.1628418	0.083251953	-0.088867188	0	44330	0	0	0
1085	1086	1086	Category G	-0.75585938	-0.13183594	-0.73193359	0.41796875	-0.097412109	0.30371094	-24.08	0	22/3/2018	22	3	2018	23:21:41	84101	0.8	23	21	41	0	0.059814453	3.4853027	-0.56396484	-0.095703125	-0.73730469	6.3596191	0.19506836	0	0	0	0	0	0	0	0	0	0.93334961	0.066650391	0.2331543	-0.19165039	-0.035888672	0.005371094	0	44330	0	0	0
1086	1087	1087	Category G	-0.69580078	-0.047851563	-0.79199219	0.44018555	-0.096191406	0.28540039	-24.2	0	22/3/2018	22	3	2018	23:21:41	84101	0.9	23	21	41	0	0.059814453	3.4853027	-0.5793457	-0.099121094	-0.73510742	10.22168	0.13916016	0	0	0	0	0	0	0	0	0	0.94140625	0.05859375	0.22412109	-0.11621094	0.051269531	-0.056640625	0	44330	0	0	0
1087	1088	1088	Category G	-0.49194336	0	-0.76782227	0.45336914	-0.099609375	0.26269531	-24.57	0	22/3/2018	22	3	2018	23:21:42	84102	0	23	21	42	0	0.059814453	3.4853027	-0.58691406	-0.10229492	-0.73291016	7.6848145	0.14404297	0	0	0	0	0	0	0	0	0	0.94458008	0.055419922	0.23242188	0.094970703	0.10229492	-0.034667969	0	44330	0	0	0
1088	1089	1089	Category G	-0.20385742	-0.035888672	-0.51586914	0.47753906	-0.10449219	0.21704102	-24.57	0	22/3/2018	22	3	2018	23:21:42	84102	0.1	23	21	42	0	0.059814453	3.4853027	-0.59741211	-0.10351563	-0.72851563	0.15356445	0.45239258	0	0	0	0	0	0	0	0	0	0.94775391	0.052246094	0.67407227	0.39355469	0.067626953	0.21264648	0	44330	0	0	0
1089	1090	1090	Category G	-0.83984375	-0.11987305	-0.65991211	0.4987793	-0.083496094	0.19628906	-24.44	0	22/3/2018	22	3	2018	23:21:42	84102	0.2	23	21	42	0	0.059814453	3.4853027	-0.60620117	-0.10546875	-0.72485352	2.6240234	0.24267578	0	0	0	0	0	0	0	0	0	0.95092773	0.049072266	0.31274414	-0.23339844	-0.014160156	0.064941406	0	44330	0	0	0
1090	1091	1091	Category G	-0.89990234	-0.11987305	-0.57592773	0.48535156	-0.089111328	0.21362305	-24.57	0	22/3/2018	22	3	2018	23:21:42	84102	0.3	23	21	42	0	0.059814453	3.4853027	-0.61425781	-0.10717773	-0.72265625	1.0158691	0.32128906	0	0	0	0	0	0	0	0	0	0.9543457	0.045654297	0.44482422	-0.28540039	-0.012451172	0.14672852	0	44330	0	0	0
1091	1092	1092	Category G	-0.49194336	-0.023925781	-0.40795898	0.48974609	-0.087646484	0.20996094	-24.32	0	22/3/2018	22	3	2018	23:21:42	84102	0.4	23	21	42	0	0.059814453	3.4853027	-0.61230469	-0.10620117	-0.72045898	2.1635742	0.34472656	0	0	0	0	0	0	0	0	0	0.95141602	0.048583984	0.51513672	0.12036133	0.082275391	0.3125	0	44330	0	0	0
1092	1093	1093	Category G	-0.7199707	-0.19189453	-0.7199707	0.48754883	-0.092529297	0.21459961	-24.08	0	22/3/2018	22	3	2018	23:21:42	84102	0.5	23	21	42	0	0.059814453	3.4853027	-0.61181641	-0.10742188	-0.72070313	1.9667969	0.13671875	0	0	0	0	0	0	0	0	0	0.95166016	0.048339844	0.19287109	-0.10791016	-0.084228516	0.000732422	0	44330	0	0	0
1093	1094	1094	Category G	-0.51586914	-0.095947266	-0.59985352	0.45141602	-0.083740234	0.27099609	-23.95	0	22/3/2018	22	3	2018	23:21:42	84102	0.6	23	21	42	0	0.059814453	3.4853027	-0.61230469	-0.10961914	-0.72021484	3.7407227	0.15478516	0	0	0	0	0	0	0	0	0	0.95166016	0.048339844	0.23071289	0.096435547	0.013671875	0.12036133	0	44330	0	0	0
1094	1095	1095	Category G	-0.64794922	-0.035888672	-0.86376953	0.46826172	-0.093505859	0.24145508	-23.83	0	22/3/2018	22	3	2018	23:21:42	84102	0.7	23	21	42	0	0.059814453	3.4853027	-0.61816406	-0.11010742	-0.71606445	7.1784668	0.16772461	0	0	0	0	0	0	0	0	0	0.95263672	0.047363281	0.2512207	-0.029541016	0.07421875	-0.14746094	0	44330	0	0	0
1095	1096	1096	Category G	-0.671875	-0.083984375	-0.81591797	0.42822266	-0.099365234	0.29711914	-24.08	0	22/3/2018	22	3	2018	23:21:42	84102	0.8	23	21	42	0	0.059814453	3.4853027	-0.61816406	-0.11474609	-0.72363281	4.8847656	0.11083984	0	0	0	0	0	0	0	0	0	0.95874023	0.041259766	0.17651367	-0.053466797	0.030761719	-0.092041016	0	44330	0	0	0
1096	1097	1097	Category G	-0.47998047	-0.095947266	-0.57592773	0.45727539	-0.11035156	0.25244141	-24.2	0	22/3/2018	22	3	2018	23:21:42	84102	0.9	23	21	42	0	0.059814453	3.4853027	-0.61401367	-0.11425781	-0.72973633	2.2685547	0.20483398	0	0	0	0	0	0	0	0	0	0.96044922	0.039550781	0.30639648	0.1340332	0.018310547	0.15380859	0	44330	0	0	0
1097	1098	1098	Category G	-0.98388672	-0.083984375	-0.81591797	0.48583984	-0.10009766	0.20336914	-24.2	0	22/3/2018	22	3	2018	23:21:43	84103	0	23	21	43	0	0.059814453	3.4853027	-0.60913086	-0.11328125	-0.72460938	6.0610352	0.38671875	0	0	0	0	0	0	0	0	0	0.95336914	0.046630859	0.49536133	-0.37451172	0.029296875	-0.091064453	0	44330	0	0	0
1098	1099	1099	Category G	-0.63598633	-0.11987305	-0.56396484	0.47070313	-0.10229492	0.22900391	-24.2	0	22/3/2018	22	3	2018	23:21:43	84103	0.1	23	21	43	0	0.059814453	3.4853027	-0.61254883	-0.11376953	-0.72680664	3.4782715	0.16455078	0	0	0	0	0	0	0	0	0	0.95727539	0.042724609	0.19213867	-0.023193359	-0.005859375	0.1628418	0	44330	0	0	0
1099	1100	1100	Category G	-0.95996094	-0.035888672	-0.87597656	0.47558594	-0.096679688	0.22143555	-23.83	0	22/3/2018	22	3	2018	23:21:43	84103	0.2	23	21	43	0	0.059814453	3.4853027	-0.61279297	-0.11328125	-0.72607422	0.94262695	0.38574219	0	0	0	0	0	0	0	0	0	0.95678711	0.043212891	0.57421875	-0.34692383	0.077392578	-0.1496582	0	44330	0	0	0
1100	1101	1101	Category G	-0.39599609	-0.095947266	-0.80395508	0.45629883	-0.11254883	0.24316406	-23.71	0	22/3/2018	22	3	2018	23:21:43	84103	0.3	23	21	43	0	0.060058594	3.5175293	-0.61669922	-0.11181641	-0.7265625	0.99951172	0.234375	0	0	0	0	0	0	0	0	0	0.9597168	0.040283203	0.31396484	0.22070313	0.015869141	-0.077148438	0	44330	0	0	0
1101	1102	1102	Category G	-0.58789063	-0.035888672	-0.69580078	0.40795898	-0.090576172	0.31860352	-23.71	0	22/3/2018	22	3	2018	23:21:43	84103	0.4	23	21	43	0	0.060058594	3.5175293	-0.61816406	-0.11181641	-0.72436523	2.2316895	0.086669922	0	0	0	0	0	0	0	0	0	0.95874023	0.041259766	0.13500977	0.030273438	0.075927734	0.028564453	0	44330	0	0	0
1102	1103	1103	Category G	-0.64794922	-0.071777344	-0.81591797	0.39453125	-0.09765625	0.33520508	-23.83	0	22/3/2018	22	3	2018	23:21:43	84103	0.5	23	21	43	0	0.060058594	3.5175293	-0.61743164	-0.11279297	-0.71777344	6.6757813	0.11035156	0	0	0	0	0	0	0	0	0	0.95361328	0.046386719	0.16943359	-0.030273438	0.041015625	-0.097900391	0	44330	0	0	0
1103	1104	1104	Category G	-0.34790039	-0.059814453	-0.80395508	0.40966797	-0.090087891	0.31884766	-24.08	0	22/3/2018	22	3	2018	23:21:43	84103	0.6	23	21	43	0	0.060058594	3.5175293	-0.6159668	-0.11181641	-0.72412109	7.6411133	0.28442383	0	0	0	0	0	0	0	0	0	0.95727539	0.042724609	0.39990234	0.26806641	0.052001953	-0.079589844	0	44330	0	0	0
1104	1105	1105	Category G	-0.37182617	-0.10791016	-0.81591797	0.43066406	-0.092773438	0.28955078	-23.95	0	22/3/2018	22	3	2018	23:21:43	84103	0.7	23	21	43	0	0.060058594	3.5175293	-0.62182617	-0.11206055	-0.72509766	2.4404297	0.26586914	0	0	0	0	0	0	0	0	0	0.96166992	0.038330078	0.3449707	0.25	0.004150391	-0.090576172	0	44330	0	0	0
1105	1106	1106	Category G	-0.57592773	-0.13183594	-0.76782227	0.39599609	-0.095214844	0.328125	-24.08	0	22/3/2018	22	3	2018	23:21:43	84103	0.8	23	21	43	0	0.060058594	3.5175293	-0.61303711	-0.11206055	-0.72583008	2.6738281	0.059326172	0	0	0	0	0	0	0	0	0	0.95678711	0.043212891	0.098632813	0.037109375	-0.01953125	-0.041748047	0	44330	0	0	0
1106	1107	1107	Category G	-0.52783203	-0.15576172	-0.75585938	0.39379883	-0.086181641	0.34228516	-23.83	0	22/3/2018	22	3	2018	23:21:43	84103	0.9	23	21	43	0	0.060058594	3.5175293	-0.61425781	-0.109375	-0.72753906	1.8305664	0.10205078	0	0	0	0	0	0	0	0	0	0.95849609	0.041503906	0.16088867	0.086425781	-0.046142578	-0.028076172	0	44330	0	0	0
1107	1108	1108	Category G	-0.76782227	-0.10791016	-0.82788086	0.40307617	-0.084228516	0.32861328	-23.34	0	22/3/2018	22	3	2018	23:21:44	84104	0	23	21	44	0	0.060058594	3.5175293	-0.61914063	-0.1105957	-0.72827148	0.97875977	0.17871094	0	0	0	0	0	0	0	0	0	0.96240234	0.037597656	0.25048828	-0.1484375	0.002685547	-0.099365234	0	44330	0	0	0
1108	1109	1109	Category G	-0.44384766	-0.047851563	-0.79199219	0.37719727	-0.082519531	0.35375977	-23.83	0	22/3/2018	22	3	2018	23:21:44	84104	0.1	23	21	44	0	0.060058594	3.5175293	-0.62084961	-0.11010742	-0.72973633	3.2841797	0.19775391	0	0	0	0	0	0	0	0	0	0.96459961	0.035400391	0.30151367	0.17700195	0.062255859	-0.062011719	0	44330	0	0	0
1109	1110	1110	Category G	-0.46777344	-0.25195313	-0.77978516	0.39135742	-0.081298828	0.33447266	-23.71	0	22/3/2018	22	3	2018	23:21:44	84104	0.2	23	21	44	0	0.060058594	3.5175293	-0.61694336	-0.10766602	-0.72827148	4.7336426	0.21362305	0	0	0	0	0	0	0	0	0	0.96044922	0.039550781	0.34472656	0.14916992	-0.14404297	-0.051269531	0	44330	0	0	0
1110	1111	1111	Category G	-0.6237793	-0.095947266	-0.69580078	0.38818359	-0.077392578	0.34545898	-23.58	0	22/3/2018	22	3	2018	23:21:44	84104	0.3	23	21	44	0	0.060058594	3.5175293	-0.61572266	-0.10620117	-0.72607422	3.0769043	0.032958984	0	0	0	0	0	0	0	0	0	0.95800781	0.041992188	0.048583984	-0.0078125	0.010253906	0.030273438	0	44330	0	0	0
1111	1112	1112	Category G	-0.31176758	-0.10791016	-0.53979492	0.40478516	-0.058349609	0.32958984	-23.71	0	22/3/2018	22	3	2018	23:21:44	84104	0.4	23	21	44	0	0.060058594	3.5175293	-0.61572266	-0.10571289	-0.72485352	3.6958008	0.35595703	0	0	0	0	0	0	0	0	0	0.95703125	0.04296875	0.4909668	0.30395508	-0.001953125	0.18505859	0	44330	0	0	0
1112	1113	1113	Category G	-0.45581055	-0.17993164	-0.81591797	0.40966797	-0.091552734	0.3215332	-23.34	0	22/3/2018	22	3	2018	23:21:44	84104	0.5	23	21	44	0	0.060058594	3.5175293	-0.61767578	-0.10473633	-0.72485352	8.5327148	0.20019531	0	0	0	0	0	0	0	0	0	0.95825195	0.041748047	0.32788086	0.16186523	-0.074951172	-0.090820313	0	44330	0	0	0
1113	1114	1114	Category G	-0.6237793	-0.10791016	-0.83984375	0.40551758	-0.096435547	0.32226563	-23.34	0	22/3/2018	22	3	2018	23:21:44	84104	0.6	23	21	44	0	0.060058594	3.5175293	-0.6171875	-0.10205078	-0.7277832	11.766357	0.11230469	0	0	0	0	0	0	0	0	0	0.9597168	0.040283203	0.12402344	-0.006347656	-0.005615234	-0.11181641	0	44330	0	0	0
1114	1115	1115	Category G	-0.52783203	-0.14379883	-0.74389648	0.38232422	-0.098388672	0.34057617	-23.83	0	22/3/2018	22	3	2018	23:21:44	84104	0.7	23	21	44	0	0.060058594	3.5175293	-0.61450195	-0.10180664	-0.72998047	9.0166016	0.097167969	0	0	0	0	0	0	0	0	0	0.9597168	0.040283203	0.14233398	0.086669922	-0.041748047	-0.013671875	0	44330	0	0	0
1115	1116	1116	Category G	-0.53979492	-0.13183594	-0.80395508	0.39257813	-0.098632813	0.33227539	-23.95	0	22/3/2018	22	3	2018	23:21:44	84104	0.8	23	21	44	0	0.060058594	3.5175293	-0.61254883	-0.099121094	-0.73291016	5.0788574	0.10668945	0	0	0	0	0	0	0	0	0	0.96044922	0.039550781	0.17626953	0.072753906	-0.032470703	-0.070800781	0	44330	0	0	0
1116	1117	1117	Category G	-0.63598633	-0.2277832	-0.82788086	0.39526367	-0.094238281	0.33691406	-24.08	0	22/3/2018	22	3	2018	23:21:44	84104	0.9	23	21	44	0	0.060058594	3.5175293	-0.61132813	-0.1003418	-0.73364258	5.9379883	0.16015625	0	0	0	0	0	0	0	0	0	0.96020508	0.039794922	0.24584961	-0.024414063	-0.12719727	-0.093994141	0	44330	0	0	0
1117	1118	1118	Category G	-0.52783203	-0.10791016	-0.75585938	0.4050293	-0.087158203	0.31469727	-24.32	0	22/3/2018	22	3	2018	23:21:45	84105	0	23	21	45	0	0.060058594	3.5175293	-0.61376953	-0.099121094	-0.73754883	7.8598633	0.088378906	0	0	0	0	0	0	0	0	0	0.96459961	0.035400391	0.11303711	0.0859375	-0.008544922	-0.018066406	0	44330	0	0	0
1118	1119	1119	Category G	-0.64794922	-0.23999023	-0.79199219	0.43505859	-0.083740234	0.28759766	-24.44	0	22/3/2018	22	3	2018	23:21:45	84105	0.1	23	21	45	0	0.060058594	3.5175293	-0.61401367	-0.10083008	-0.7355957	5.0488281	0.15356445	0	0	0	0	0	0	0	0	0	0.96362305	0.036376953	0.22900391	-0.033691406	-0.13891602	-0.056152344	0	44330	0	0	0
1119	1120	1120	Category G	-0.73193359	0	-0.69580078	0.41210938	-0.075195313	0.31616211	-24.69	0	22/3/2018	22	3	2018	23:21:45	84105	0.2	23	21	45	0	0.060058594	3.5175293	-0.61450195	-0.099121094	-0.73535156	2.8063965	0.15844727	0	0	0	0	0	0	0	0	0	0.96362305	0.036376953	0.25610352	-0.1171875	0.099121094	0.039550781	0	44330	0	0	0
1120	1121	1121	Category G	-0.61181641	0.047851563	-0.69580078	0.44042969	-0.08203125	0.28857422	-24.81	0	22/3/2018	22	3	2018	23:21:45	84105	0.3	23	21	45	0	0.060058594	3.5175293	-0.6159668	-0.10083008	-0.734375	4.2253418	0.15380859	0	0	0	0	0	0	0	0	0	0.96386719	0.036132813	0.19165039	0.004150391	0.14868164	0.038574219	0	44330	0	0	0
1121	1122	1122	Category G	-0.40795898	-0.17993164	-0.7199707	0.38305664	-0.11694336	0.33422852	-24.57	0	22/3/2018	22	3	2018	23:21:45	84105	0.4	23	21	45	0	0.060058594	3.5175293	-0.61108398	-0.10009766	-0.73291016	5.7792969	0.21850586	0	0	0	0	0	0	0	0	0	0.95947266	0.040527344	0.29589844	0.203125	-0.079589844	0.012939453	0	44330	0	0	0
1122	1123	1123	Category G	-0.79199219	-0.083984375	-0.86376953	0.37158203	-0.13012695	0.34472656	-24.32	0	22/3/2018	22	3	2018	23:21:45	84105	0.5	23	21	45	0	0.060058594	3.5175293	-0.60961914	-0.1003418	-0.73364258	3.0876465	0.22436523	0	0	0	0	0	0	0	0	0	0.95922852	0.040771484	0.32861328	-0.18212891	0.016357422	-0.12988281	0	44330	0	0	0
1123	1124	1124	Category G	-0.56396484	-0.071777344	-0.75585938	0.35253906	-0.12255859	0.36035156	-24.2	0	22/3/2018	22	3	2018	23:21:45	84105	0.6	23	21	45	0	0.060058594	3.5175293	-0.60839844	-0.10009766	-0.73535156	2.8083496	0.056396484	0	0	0	0	0	0	0	0	0	0.9597168	0.040283203	0.093017578	0.044433594	0.028320313	-0.020263672	0	44330	0	0	0
1124	1125	1125	Category G	-0.49194336	-0.011962891	-0.80395508	0.40063477	-0.11987305	0.31860352	-24.44	0	22/3/2018	22	3	2018	23:21:45	84105	0.7	23	21	45	0	0.060058594	3.5175293	-0.60693359	-0.098388672	-0.73510742	7.0595703	0.15942383	0	0	0	0	0	0	0	0	0	0.95849609	0.041503906	0.27001953	0.11499023	0.086425781	-0.068603516	0	44330	0	0	0
1125	1126	1126	Category G	-1.1518555	-0.25195313	-0.79199219	0.45605469	-0.091064453	0.25512695	-24.81	0	22/3/2018	22	3	2018	23:21:45	84105	0.8	23	21	45	0	0.060058594	3.5175293	-0.60546875	-0.098876953	-0.734375	10.925537	0.57006836	0	0	0	0	0	0	0	0	0	0.95703125	0.04296875	0.75634766	-0.54614258	-0.15283203	-0.057373047	0	44330	0	0	0
1126	1127	1127	Category G	-0.57592773	-0.20385742	-0.74389648	0.42163086	-0.091064453	0.30615234	-24.81	0	22/3/2018	22	3	2018	23:21:45	84105	0.9	23	21	45	0	0.060058594	3.5175293	-0.60327148	-0.099121094	-0.73461914	12.525635	0.10839844	0	0	0	0	0	0	0	0	0	0.95581055	0.044189453	0.14086914	0.02734375	-0.10449219	-0.009033203	0	44330	0	0	0
1127	1128	1128	Category G	-0.80395508	-0.059814453	-0.61181641	0.44116211	-0.087646484	0.2824707	-24.81	0	22/3/2018	22	3	2018	23:21:46	84106	0	23	21	46	0	0.060058594	3.5175293	-0.59936523	-0.097167969	-0.73486328	9.4587402	0.24145508	0	0	0	0	0	0	0	0	0	0.953125	0.046875	0.36499023	-0.2043457	0.037353516	0.12304688	0	44330	0	0	0
1128	1129	1129	Category G	-0.671875	-0.095947266	-0.64794922	0.39379883	-0.096191406	0.33666992	-24.44	0	22/3/2018	22	3	2018	23:21:46	84106	0.1	23	21	46	0	0.060058594	3.5175293	-0.60107422	-0.095947266	-0.73583984	8.8022461	0.11279297	0	0	0	0	0	0	0	0	0	0.95483398	0.045166016	0.15869141	-0.070556641	0	0.087890625	0	44330	0	0	0
1129	1130	1130	Category G	-0.59985352	-0.10791016	-0.74389648	0.42822266	-0.096679688	0.29321289	-24.2	0	22/3/2018	22	3	2018	23:21:46	84106	0.2	23	21	46	0	0.060058594	3.5175293	-0.60473633	-0.098144531	-0.73754883	5.7680664	0.012451172	0	0	0	0	0	0	0	0	0	0.95874023	0.041259766	0.020751953	0.004882813	-0.009521484	-0.006103516	0	44330	0	0	0
1130	1131	1131	Category G	-0.49194336	-0.047851563	-0.57592773	0.43774414	-0.095947266	0.27539063	-24.2	0	22/3/2018	22	3	2018	23:21:46	84106	0.3	23	21	46	0	0.060058594	3.5175293	-0.60131836	-0.09765625	-0.74023438	1.3908691	0.20385742	0	0	0	0	0	0	0	0	0	0.95898438	0.041015625	0.32397461	0.109375	0.049804688	0.16430664	0	44330	0	0	0
1131	1132	1132	Category G	-0.70776367	-0.10791016	-0.77978516	0.43701172	-0.097412109	0.27954102	-24.2	0	22/3/2018	22	3	2018	23:21:46	84106	0.4	23	21	46	0	0.060058594	3.5175293	-0.59667969	-0.095703125	-0.74291992	2.1132813	0.11743164	0	0	0	0	0	0	0	0	0	0.95776367	0.042236328	0.15966797	-0.11083984	-0.011962891	-0.036621094	0	44330	0	0	0
1132	1133	1133	Category G	-0.6237793	-0.2277832	-0.80395508	0.44018555	-0.094726563	0.2734375	-24.2	0	22/3/2018	22	3	2018	23:21:46	84106	0.5	23	21	46	0	0.060058594	3.5175293	-0.59814453	-0.095703125	-0.74780273	1.6987305	0.14550781	0	0	0	0	0	0	0	0	0	0.96240234	0.037597656	0.21337891	-0.025390625	-0.13183594	-0.055908203	0	44330	0	0	0
1133	1134	1134	Category G	-0.76782227	0.047851563	-0.32397461	0.43261719	-0.10253906	0.28613281	-24.2	0	22/3/2018	22	3	2018	23:21:46	84106	0.6	23	21	46	0	0.060058594	3.5175293	-0.59692383	-0.092285156	-0.74926758	0.97827148	0.47924805	0	0	0	0	0	0	0	0	0	0.96240234	0.037597656	0.73608398	-0.1706543	0.14013672	0.42529297	0	44330	0	0	0
1134	1135	1135	Category G	-0.80395508	-0.46777344	-1.3198242	0.44433594	-0.095947266	0.27050781	-24.2	0	22/3/2018	22	3	2018	23:21:46	84106	0.7	23	21	46	0	0.060058594	3.5175293	-0.59521484	-0.090332031	-0.75146484	5.8630371	0.71313477	0	0	0	0	0	0	0	0	0	0.96313477	0.036865234	1.1540527	-0.20849609	-0.37719727	-0.56811523	0	44330	0	0	0
1135	1136	1136	Category G	-0.43188477	-0.14379883	-0.97192383	0.40771484	-0.084716797	0.32080078	-23.95	0	22/3/2018	22	3	2018	23:21:46	84106	0.8	23	21	46	0	0.060058594	3.5175293	-0.59350586	-0.091552734	-0.75024414	9.1450195	0.27905273	0	0	0	0	0	0	0	0	0	0.96118164	0.038818359	0.43530273	0.16162109	-0.052001953	-0.22143555	0	44330	0	0	0
1136	1137	1137	Category G	-0.29980469	-0.083984375	-0.57592773	0.4375	-0.089599609	0.28051758	-23.83	0	22/3/2018	22	3	2018	23:21:46	84106	0.9	23	21	46	0	0.060058594	3.5175293	-0.59155273	-0.091796875	-0.75048828	10.947266	0.34033203	0	0	0	0	0	0	0	0	0	0.96020508	0.039794922	0.47436523	0.29174805	0.0078125	0.17456055	0	44330	0	0	0
1137	1138	1138	Category G	-0.83984375	-0.095947266	-0.77978516	0.45458984	-0.086669922	0.2590332	-24.08	0	22/3/2018	22	3	2018	23:21:47	84107	0	23	21	47	0	0.060058594	3.5175293	-0.59277344	-0.090332031	-0.75390625	14.489014	0.24829102	0	0	0	0	0	0	0	0	0	0.96313477	0.036865234	0.27832031	-0.24682617	-0.005371094	-0.025634766	0	44330	0	0	0
1138	1139	1139	Category G	-0.68383789	-0.11987305	-0.75585938	0.45019531	-0.10717773	0.27246094	-23.95	0	22/3/2018	22	3	2018	23:21:47	84107	0.1	23	21	47	0	0.059326172	3.4417969	-0.5847168	-0.089355469	-0.74926758	12.733643	0.10351563	0	0	0	0	0	0	0	0	0	0.95458984	0.045410156	0.13574219	-0.098876953	-0.030273438	-0.006347656	0	44330	0	0	0
1139	1140	1140	Category G	-0.56396484	-0.10791016	-0.77978516	0.43676758	-0.10449219	0.27612305	-24.2	0	22/3/2018	22	3	2018	23:21:47	84107	0.2	23	21	47	0	0.059326172	3.4417969	-0.58618164	-0.088623047	-0.75146484	1.3666992	0.040527344	0	0	0	0	0	0	0	0	0	0.95727539	0.042724609	0.069335938	0.022216797	-0.019042969	-0.028076172	0	44330	0	0	0
1140	1141	1141	Category G	-0.88793945	-0.047851563	-0.40795898	0.43334961	-0.11914063	0.28076172	-24.08	0	22/3/2018	22	3	2018	23:21:47	84107	0.3	23	21	47	0	0.059326172	3.4417969	-0.58349609	-0.090576172	-0.74780273	3.9365234	0.45825195	0	0	0	0	0	0	0	0	0	0.95288086	0.047119141	0.68701172	-0.30419922	0.042724609	0.33984375	0	44330	0	0	0
1141	1142	1142	Category G	-0.41992188	-0.083984375	-0.26391602	0.39550781	-0.13110352	0.32226563	-23.71	0	22/3/2018	22	3	2018	23:21:47	84107	0.4	23	21	47	0	0.059326172	3.4417969	-0.58886719	-0.092529297	-0.74365234	2.9606934	0.50878906	0	0	0	0	0	0	0	0	0	0.95336914	0.046630859	0.65771484	0.16894531	0.008544922	0.47973633	0	44330	0	0	0
1142	1143	1143	Category G	-0.56396484	-0.20385742	-1.1279297	0.4230957	-0.10302734	0.296875	-23.83	0	22/3/2018	22	3	2018	23:21:47	84107	0.5	23	21	47	0	0.059326172	3.4417969	-0.58935547	-0.094238281	-0.74365234	3.5563965	0.40014648	0	0	0	0	0	0	0	0	0	0.95361328	0.046386719	0.51904297	0.025390625	-0.109375	-0.3840332	0	44330	0	0	0
1143	1144	1144	Category G	-1.0078125	-0.071777344	-0.80395508	0.44116211	-0.097167969	0.27856445	-23.95	0	22/3/2018	22	3	2018	23:21:47	84107	0.6	23	21	47	0	0.059326172	3.4417969	-0.59155273	-0.09375	-0.74316406	4.9724121	0.42089844	0	0	0	0	0	0	0	0	0	0.95458984	0.045410156	0.4987793	-0.41601563	0.021972656	-0.060546875	0	44330	0	0	0
1144	1145	1145	Category G	-0.25195313	-0.071777344	-0.69580078	0.45019531	-0.090820313	0.26391602	-24.32	0	22/3/2018	22	3	2018	23:21:47	84107	0.7	23	21	47	0	0.059326172	3.4417969	-0.59521484	-0.094238281	-0.74462891	5.5717773	0.34741211	0	0	0	0	0	0	0	0	0	0.95800781	0.041992188	0.41503906	0.34326172	0.022460938	0.048828125	0	44330	0	0	0
1145	1146	1146	Category G	-0.85180664	-0.047851563	-0.73193359	0.46240234	-0.11865234	0.24462891	-24.69	0	22/3/2018	22	3	2018	23:21:47	84107	0.8	23	21	47	0	0.059326172	3.4417969	-0.59667969	-0.093505859	-0.74536133	0.2409668	0.25952148	0	0	0	0	0	0	0	0	0	0.95947266	0.040527344	0.31445313	-0.25488281	0.045654297	0.013427734	0	44330	0	0	0
1146	1147	1147	Category G	-0.86376953	-0.14379883	-0.79199219	0.46826172	-0.11425781	0.23583984	-24.44	0	22/3/2018	22	3	2018	23:21:47	84107	0.9	23	21	47	0	0.059326172	3.4417969	-0.59570313	-0.091796875	-0.74755859	0.21337891	0.27636719	0	0	0	0	0	0	0	0	0	0.96044922	0.039550781	0.36376953	-0.26782227	-0.051757813	-0.044189453	0	44330	0	0	0
1147	1148	1148	Category G	-0.73193359	-0.071777344	-0.75585938	0.45043945	-0.11816406	0.25830078	-24.2	0	22/3/2018	22	3	2018	23:21:48	84108	0	23	21	48	0	0.059326172	3.4417969	-0.59277344	-0.090332031	-0.74707031	3.3630371	0.14038086	0	0	0	0	0	0	0	0	0	0.95800781	0.041992188	0.16625977	-0.13891602	0.018554688	-0.008544922	0	44330	0	0	0
1148	1149	1149	Category G	-0.44384766	-0.011962891	-0.50390625	0.45556641	-0.12280273	0.25317383	-24.08	0	22/3/2018	22	3	2018	23:21:48	84108	0.1	23	21	48	0	0.059326172	3.4417969	-0.59130859	-0.088378906	-0.74731445	0.74291992	0.29492188	0	0	0	0	0	0	0	0	0	0.95727539	0.042724609	0.46777344	0.14746094	0.076416016	0.2434082	0	44330	0	0	0
1149	1150	1150	Category G	-0.6237793	-0.035888672	-0.80395508	0.45263672	-0.12597656	0.25708008	-23.83	0	22/3/2018	22	3	2018	23:21:48	84108	0.2	23	21	48	0	0.059326172	3.4417969	-0.59423828	-0.088378906	-0.74951172	7.9848633	0.081054688	0	0	0	0	0	0	0	0	0	0.96069336	0.039306641	0.13647461	-0.029296875	0.052490234	-0.054199219	0	44330	0	0	0
1150	1151	1151	Category G	-0.59985352	0.059814453	-0.671875	0.40478516	-0.13061523	0.3112793	-23.71	0	22/3/2018	22	3	2018	23:21:48	84108	0.3	23	21	48	0	0.059326172	3.4417969	-0.58959961	-0.086914063	-0.74804688	11.931641	0.16577148	0	0	0	0	0	0	0	0	0	0.95654297	0.043457031	0.23291016	-0.010009766	0.14672852	0.076171875	0	44330	0	0	0
1151	1152	1152	Category G	-0.50390625	-0.023925781	-0.73193359	0.39501953	-0.13745117	0.31616211	-23.83	0	22/3/2018	22	3	2018	23:21:48	84108	0.4	23	21	48	0	0.059326172	3.4417969	-0.59106445	-0.086425781	-0.75195313	13.623779	0.10913086	0	0	0	0	0	0	0	0	0	0.96020508	0.039794922	0.16967773	0.087158203	0.0625	0.020019531	0	44330	0	0	0
1152	1153	1153	Category G	-0.63598633	0.011962891	-0.85180664	0.39208984	-0.13110352	0.32202148	-23.95	0	22/3/2018	22	3	2018	23:21:48	84108	0.5	23	21	48	0	0.059326172	3.4417969	-0.59228516	-0.085205078	-0.75463867	12.520752	0.14404297	0	0	0	0	0	0	0	0	0	0.96313477	0.036865234	0.23779297	-0.043457031	0.097167969	-0.096923828	0	44330	0	0	0
1153	1154	1154	Category G	-0.55175781	-0.083984375	-0.87597656	0.41259766	-0.12597656	0.30664063	-24.08	0	22/3/2018	22	3	2018	23:21:48	84108	0.6	23	21	48	0	0.059326172	3.4417969	-0.59277344	-0.084960938	-0.75537109	11.254639	0.12719727	0	0	0	0	0	0	0	0	0	0.96411133	0.035888672	0.16235352	0.041015625	0.000976563	-0.12036133	0	44330	0	0	0
1154	1155	1155	Category G	-0.59985352	-0.023925781	-0.76782227	0.40771484	-0.13061523	0.31347656	-24.32	0	22/3/2018	22	3	2018	23:21:48	84108	0.7	23	21	48	0	0.059326172	3.4417969	-0.59008789	-0.083740234	-0.75537109	10.241699	0.061767578	0	0	0	0	0	0	0	0	0	0.9621582	0.037841797	0.081787109	-0.009521484	0.059814453	-0.012207031	0	44330	0	0	0
1155	1156	1156	Category G	-0.51586914	-0.095947266	-0.81591797	0.41503906	-0.12573242	0.29882813	-24.32	0	22/3/2018	22	3	2018	23:21:48	84108	0.8	23	21	48	0	0.059326172	3.4417969	-0.58862305	-0.082519531	-0.7565918	4.208252	0.094726563	0	0	0	0	0	0	0	0	0	0.9621582	0.037841797	0.14526367	0.072753906	-0.013183594	-0.059082031	0	44330	0	0	0
1156	1157	1157	Category G	-0.56396484	-0.011962891	-0.88793945	0.40991211	-0.12109375	0.30566406	-24.2	0	22/3/2018	22	3	2018	23:21:48	84108	0.9	23	21	48	0	0.059326172	3.4417969	-0.58935547	-0.081054688	-0.7578125	4.0241699	0.14916992	0	0	0	0	0	0	0	0	0	0.96362305	0.036376953	0.22460938	0.025390625	0.069091797	-0.12988281	0	44330	0	0	0
1157	1158	1158	Category G	-0.57592773	-0.17993164	-0.76782227	0.40820313	-0.1159668	0.31176758	-24.2	0	22/3/2018	22	3	2018	23:21:49	84109	0	23	21	49	0	0.059326172	3.4417969	-0.58520508	-0.079101563	-0.75488281	1.9287109	0.10205078	0	0	0	0	0	0	0	0	0	0.95849609	0.041503906	0.12304688	0.009277344	-0.10058594	-0.012695313	0	44330	0	0	0
1158	1159	1159	Category G	-0.50390625	-0.023925781	-0.65991211	0.41650391	-0.094482422	0.31274414	-24.2	0	22/3/2018	22	3	2018	23:21:49	84109	0.1	23	21	49	0	0.059326172	3.4417969	-0.58422852	-0.080078125	-0.75488281	0.54638672	0.13647461	0	0	0	0	0	0	0	0	0	0.95800781	0.041992188	0.23168945	0.080322266	0.056152344	0.094970703	0	44330	0	0	0
1159	1160	1160	Category G	-0.58789063	-0.15576172	-0.61181641	0.41113281	-0.082275391	0.31591797	-24.2	0	22/3/2018	22	3	2018	23:21:49	84109	0.2	23	21	49	0	0.059326172	3.4417969	-0.58374023	-0.075439453	-0.75585938	0.40454102	0.16479492	0	0	0	0	0	0	0	0	0	0.95800781	0.041992188	0.22802734	-0.00390625	-0.080078125	0.14404297	0	44330	0	0	0
1160	1161	1161	Category G	-0.29980469	-0.15576172	-0.59985352	0.44042969	-0.073730469	0.28686523	-24.08	0	22/3/2018	22	3	2018	23:21:49	84109	0.3	23	21	49	0	0.059326172	3.4417969	-0.58251953	-0.076904297	-0.75756836	6.1547852	0.33325195	0	0	0	0	0	0	0	0	0	0.95874023	0.041259766	0.51928711	0.28271484	-0.078613281	0.15771484	0	44330	0	0	0
1161	1162	1162	Category G	-0.57592773	-0.20385742	-0.671875	0.40795898	-0.092773438	0.31738281	-23.58	0	22/3/2018	22	3	2018	23:21:49	84109	0.4	23	21	49	0	0.059326172	3.4417969	-0.57910156	-0.078613281	-0.75732422	8.8239746	0.15161133	0	0	0	0	0	0	0	0	0	0.95678711	0.043212891	0.21386719	0.003173828	-0.125	0.085449219	0	44330	0	0	0
1162	1163	1163	Category G	-0.58789063	-0.13183594	-0.76782227	0.42163086	-0.092285156	0.30395508	-23.09	0	22/3/2018	22	3	2018	23:21:49	84109	0.5	23	21	49	0	0.059326172	3.4417969	-0.58520508	-0.077392578	-0.75927734	9.2177734	0.054931641	0	0	0	0	0	0	0	0	0	0.96166992	0.038330078	0.065185547	-0.002441406	-0.054199219	-0.008300781	0	44330	0	0	0
1163	1164	1164	Category G	-0.45581055	-0.047851563	-0.73193359	0.38574219	-0.11083984	0.3293457	-22.72	0	22/3/2018	22	3	2018	23:21:49	84109	0.6	23	21	49	0	0.059326172	3.4417969	-0.58496094	-0.076416016	-0.76049805	8.7790527	0.13549805	0	0	0	0	0	0	0	0	0	0.96264648	0.037353516	0.18676758	0.12915039	0.028564453	0.028564453	0	44330	0	0	0
1164	1165	1165	Category G	-0.59985352	-0.059814453	-0.76782227	0.37597656	-0.12841797	0.34570313	-22.84	0	22/3/2018	22	3	2018	23:21:49	84109	0.7	23	21	49	0	0.059326172	3.4417969	-0.58300781	-0.075195313	-0.76000977	7.4121094	0.023925781	0	0	0	0	0	0	0	0	0	0.9609375	0.0390625	0.039794922	-0.016601563	0.015380859	-0.007568359	0	44330	0	0	0
1165	1166	1166	Category G	-0.57592773	-0.15576172	-0.74389648	0.34838867	-0.14550781	0.35571289	-23.09	0	22/3/2018	22	3	2018	23:21:49	84109	0.8	23	21	49	0	0.059326172	3.4417969	-0.58349609	-0.072998047	-0.75805664	3.1210938	0.084228516	0	0	0	0	0	0	0	0	0	0.95947266	0.040527344	0.10473633	0.007568359	-0.082519531	0.014160156	0	44330	0	0	0
1166	1167	1167	Category G	-0.38378906	0.10791016	-0.80395508	0.40136719	-0.13500977	0.30810547	-23.83	0	22/3/2018	22	3	2018	23:21:49	84109	0.9	23	21	49	0	0.059326172	3.4417969	-0.57739258	-0.072998047	-0.75805664	1.0234375	0.26904297	0	0	0	0	0	0	0	0	0	0.95581055	0.044189453	0.42041016	0.19360352	0.1809082	-0.045654297	0	44330	0	0	0
1167	1168	1168	Category G	-0.6237793	0.10791016	-0.85180664	0.41357422	-0.13012695	0.29736328	-24.32	0	22/3/2018	22	3	2018	23:21:50	84110	0	23	21	50	0	0.059326172	3.4417969	-0.57543945	-0.069824219	-0.7578125	0.34326172	0.20654297	0	0	0	0	0	0	0	0	0	0.95410156	0.045898438	0.31982422	-0.048095703	0.17773438	-0.09375	0	44330	0	0	0
1168	1169	1169	Category G	-0.50390625	-0.21582031	-0.64794922	0.40063477	-0.12744141	0.32055664	-24.2	0	22/3/2018	22	3	2018	23:21:50	84110	0.111	23	21	50	0	0.059326172	3.4417969	-0.5703125	-0.070068359	-0.76025391	1.1333008	0.19555664	0	0	0	0	0	0	0	0	0	0.953125	0.046875	0.32446289	0.06640625	-0.14550781	0.11230469	0	44330	0	0	0
1169	1170	1170	Category G	-0.57592773	-0.083984375	-0.88793945	0.41381836	-0.13183594	0.30151367	-24.32	0	22/3/2018	22	3	2018	23:21:50	84110	0.222	23	21	50	0	0.059326172	3.4417969	-0.56787109	-0.070800781	-0.76098633	4.0432129	0.12768555	0	0	0	0	0	0	0	0	0	0.95214844	0.047851563	0.14770508	-0.0078125	-0.012939453	-0.12695313	0	44330	0	0	0
1170	1171	1171	Category G	-0.51586914	0.035888672	-0.79199219	0.40209961	-0.13525391	0.30541992	-23.83	0	22/3/2018	22	3	2018	23:21:50	84110	0.333	23	21	50	0	0.059326172	3.4417969	-0.56713867	-0.070556641	-0.76245117	6.5441895	0.12182617	0	0	0	0	0	0	0	0	0	0.95288086	0.047119141	0.18725586	0.051269531	0.10644531	-0.029296875	0	44330	0	0	0
1171	1172	1172	Category G	-0.61181641	-0.011962891	-0.79199219	0.40820313	-0.13598633	0.30615234	-23.71	0	22/3/2018	22	3	2018	23:21:50	84110	0.444	23	21	50	0	0.059326172	3.4417969	-0.56713867	-0.071044922	-0.76635742	6.5073242	0.078125	0	0	0	0	0	0	0	0	0	0.95605469	0.043945313	0.12915039	-0.044433594	0.059082031	-0.025390625	0	44330	0	0	0
1172	1173	1173	Category G	-0.6237793	0.083984375	-0.82788086	0.40698242	-0.13354492	0.30322266	-23.71	0	22/3/2018	22	3	2018	23:21:50	84110	0.555	23	21	50	0	0.059326172	3.4417969	-0.56762695	-0.072021484	-0.76757813	8.3491211	0.17626953	0	0	0	0	0	0	0	0	0	0.95727539	0.042724609	0.2722168	-0.055908203	0.15600586	-0.060058594	0	44330	0	0	0
1173	1174	1174	Category G	-0.38378906	0.059814453	-0.79199219	0.3972168	-0.14379883	0.31689453	-23.71	0	22/3/2018	22	3	2018	23:21:50	84110	0.666	23	21	50	0	0.059326172	3.4417969	-0.56713867	-0.068603516	-0.76708984	9.9533691	0.2253418	0	0	0	0	0	0	0	0	0	0.95654297	0.043457031	0.33666992	0.18334961	0.12841797	-0.024658203	0	44330	0	0	0
1174	1175	1175	Category G	-0.51586914	-0.14379883	-0.75585938	0.40112305	-0.12963867	0.31225586	-24.08	0	22/3/2018	22	3	2018	23:21:50	84110	0.777	23	21	50	0	0.059326172	3.4417969	-0.56518555	-0.070800781	-0.77368164	9.2714844	0.08984375	0	0	0	0	0	0	0	0	0	0.9609375	0.0390625	0.14038086	0.049316406	-0.072753906	0.017822266	0	44330	0	0	0
1175	1176	1176	Category G	-0.51586914	-0.095947266	-0.83984375	0.40087891	-0.13647461	0.31713867	-23.83	0	22/3/2018	22	3	2018	23:21:50	84110	0.888	23	21	50	0	0.059326172	3.4417969	-0.56323242	-0.067138672	-0.76831055	6.8422852	0.090332031	0	0	0	0	0	0	0	0	0	0.95507813	0.044921875	0.14770508	0.047363281	-0.028564453	-0.071289063	0	44330	0	0	0
1176	1177	1177	Category G	-0.56396484	0.023925781	-0.83984375	0.3972168	-0.12133789	0.32421875	-23.71	0	22/3/2018	22	3	2018	23:21:51	84111	0	23	21	51	0	0.059570313	3.5288086	-0.5612793	-0.065429688	-0.76586914	4.6291504	0.11572266	0	0	0	0	0	0	0	0	0	0.9519043	0.048095703	0.16577148	-0.002441406	0.089355469	-0.073730469	0	44330	0	0	0
1177	1178	1178	Category G	-0.34790039	-0.011962891	-0.44384766	0.42163086	-0.083251953	0.30517578	-23.59	0	22/3/2018	22	3	2018	23:21:51	84111	0.09	23	21	51	0	0.059570313	3.5288086	-0.56542969	-0.065917969	-0.76953125	0.59594727	0.39550781	0	0	0	0	0	0	0	0	0	0.95727539	0.042724609	0.59741211	0.2175293	0.053955078	0.32568359	0	44330	0	0	0
1178	1179	1179	Category G	-0.74389648	-0.059814453	-0.75585938	0.42993164	-0.078369141	0.29858398	-23.22	0	22/3/2018	22	3	2018	23:21:51	84111	0.181	23	21	51	0	0.059570313	3.5288086	-0.5612793	-0.064941406	-0.76831055	9.170166	0.18286133	0	0	0	0	0	0	0	0	0	0.95385742	0.046142578	0.20019531	-0.18237305	0.005126953	0.012451172	0	44330	0	0	0
1179	1180	1180	Category G	-0.75585938	-0.20385742	-0.57592773	0.43920898	-0.082275391	0.28686523	-23.09	0	22/3/2018	22	3	2018	23:21:51	84111	0.272	23	21	51	0	0.059570313	3.5288086	-0.55810547	-0.065185547	-0.76977539	17.626709	0.30957031	0	0	0	0	0	0	0	0	0	0.953125	0.046875	0.5300293	-0.19750977	-0.13842773	0.19384766	0	44330	0	0	0
1180	1181	1181	Category G	-0.82788086	-0.25195313	-0.47998047	0.4465332	-0.070800781	0.27832031	-23.34	0	22/3/2018	22	3	2018	23:21:51	84111	0.363	23	21	51	0	0.059570313	3.5288086	-0.56103516	-0.063476563	-0.76904297	22.004883	0.43603516	0	0	0	0	0	0	0	0	0	0.95410156	0.045898438	0.74389648	-0.26660156	-0.18823242	0.2890625	0	44330	0	0	0
1181	1182	1182	Category G	-0.6237793	-0.16796875	-0.68383789	0.43408203	-0.090332031	0.28051758	-23.46	0	22/3/2018	22	3	2018	23:21:51	84111	0.454	23	21	51	0	0.059570313	3.5288086	-0.55517578	-0.061767578	-0.77368164	24.856445	0.1550293	0	0	0	0	0	0	0	0	0	0.9543457	0.045654297	0.26464844	-0.068359375	-0.10595703	0.08984375	0	44330	0	0	0
1182	1183	1183	Category G	-0.82788086	-0.035888672	-0.77978516	0.40551758	-0.11499023	0.31762695	-23.71	0	22/3/2018	22	3	2018	23:21:51	84111	0.545	23	21	51	0	0.059570313	3.5288086	-0.55712891	-0.060546875	-0.7800293	26.843994	0.27172852	0	0	0	0	0	0	0	0	0	0.96069336	0.039306641	0.2956543	-0.27050781	0.024658203	0.000244141	0	44330	0	0	0
1183	1184	1184	Category G	-0.63598633	-0.095947266	-0.92382813	0.34423828	-0.16259766	0.35522461	-24.08	0	22/3/2018	22	3	2018	23:21:51	84111	0.636	23	21	51	0	0.059570313	3.5288086	-0.54711914	-0.057861328	-0.77685547	23.408203	0.17553711	0	0	0	0	0	0	0	0	0	0.95214844	0.047851563	0.2734375	-0.088623047	-0.037841797	-0.14672852	0	44330	0	0	0
1184	1185	1185	Category G	-0.47998047	-0.047851563	-0.87597656	0.34155273	-0.15844727	0.35424805	-24.08	0	22/3/2018	22	3	2018	23:21:51	84111	0.727	23	21	51	0	0.059570313	3.5288086	-0.53173828	-0.056396484	-0.77783203	16.317383	0.11108398	0	0	0	0	0	0	0	0	0	0.94384766	0.056152344	0.15844727	0.051757813	0.008544922	-0.097900391	0	44330	0	0	0
1185	1186	1186	Category G	-0.50390625	0	-0.94799805	0.37670898	-0.16210938	0.32177734	-24.08	0	22/3/2018	22	3	2018	23:21:51	84111	0.818	23	21	51	0	0.059570313	3.5288086	-0.52539063	-0.054931641	-0.78051758	12.350098	0.17749023	0	0	0	0	0	0	0	0	0	0.94262695	0.057373047	0.24389648	0.021484375	0.054931641	-0.16723633	0	44330	0	0	0
1186	1187	1187	Category G	-0.2878418	-0.023925781	-0.70776367	0.3894043	-0.14770508	0.31738281	-23.95	0	22/3/2018	22	3	2018	23:21:51	84111	0.909	23	21	51	0	0.059570313	3.5288086	-0.51147461	-0.054199219	-0.78222656	10.362305	0.23779297	0	0	0	0	0	0	0	0	0	0.9362793	0.063720703	0.32885742	0.22363281	0.030273438	0.074462891	0	44330	0	0	0
1187	1188	1188	Category G	-0.65991211	0.035888672	-0.85180664	0.35791016	-0.15332031	0.34570313	-23.95	0	22/3/2018	22	3	2018	23:21:52	84112	0	23	21	52	0	0.059570313	3.5288086	-0.49731445	-0.0546875	-0.78320313	2.6750488	0.19799805	0	0	0	0	0	0	0	0	0	0.92944336	0.070556641	0.32128906	-0.16235352	0.090576172	-0.068359375	0	44330	0	0	0
1188	1189	1189	Category G	-0.671875	-0.047851563	-0.95996094	0.29248047	-0.16430664	0.39379883	-24.08	0	22/3/2018	22	3	2018	23:21:52	84112	0.1	23	21	52	0	0.059570313	3.5288086	-0.48510742	-0.053466797	-0.78491211	4.2199707	0.25561523	0	0	0	0	0	0	0	0	0	0.92431641	0.075683594	0.3671875	-0.18652344	0.005615234	-0.17480469	0	44330	0	0	0
1189	1190	1190	Category G	-0.10791016	-0.13183594	-0.65991211	0.3527832	-0.15673828	0.35351563	-24.2	0	22/3/2018	22	3	2018	23:21:52	84112	0.2	23	21	52	0	0.059570313	3.5288086	-0.47631836	-0.052978516	-0.78955078	7.203125	0.3984375	0	0	0	0	0	0	0	0	0	0.92358398	0.076416016	0.57666016	0.3684082	-0.078613281	0.12963867	0	44330	0	0	0
1190	1191	1191	Category G	-0.73193359	-0.047851563	-1.0078125	0.37597656	-0.14624023	0.33642578	-24.2	0	22/3/2018	22	3	2018	23:21:52	84112	0.3	23	21	52	0	0.059570313	3.5288086	-0.46533203	-0.052490234	-0.79077148	8.8513184	0.34350586	0	0	0	0	0	0	0	0	0	0.91918945	0.080810547	0.48803711	-0.26635742	0.004638672	-0.21679688	0	44330	0	0	0
1191	1192	1192	Category G	-0.40795898	-0.023925781	-0.76782227	0.33374023	-0.14892578	0.36523438	-24.2	0	22/3/2018	22	3	2018	23:21:52	84112	0.4	23	21	52	0	0.059570313	3.5288086	-0.45483398	-0.052978516	-0.79394531	11.131592	0.061035156	0	0	0	0	0	0	0	0	0	0.91650391	0.083496094	0.10229492	0.046875	0.029052734	0.026123047	0	44330	0	0	0
1192	1193	1193	Category G	-0.50390625	-0.14379883	-0.87597656	0.33032227	-0.14282227	0.37231445	-23.95	0	22/3/2018	22	3	2018	23:21:52	84112	0.5	23	21	52	0	0.059570313	3.5288086	-0.44555664	-0.052490234	-0.79614258	13.985107	0.13427734	0	0	0	0	0	0	0	0	0	0.9140625	0.0859375	0.22875977	-0.058105469	-0.091064453	-0.079589844	0	44330	0	0	0
1193	1194	1194	Category G	-0.39599609	-0.011962891	-0.82788086	0.32348633	-0.14257813	0.37817383	-23.71	0	22/3/2018	22	3	2018	23:21:52	84112	0.6	23	21	52	0	0.059570313	3.5288086	-0.43457031	-0.051757813	-0.79711914	11.260986	0.063476563	0	0	0	0	0	0	0	0	0	0.90942383	0.090576172	0.109375	0.038574219	0.039794922	-0.030517578	0	44330	0	0	0
1194	1195	1195	Category G	-0.41992188	-0.047851563	-0.85180664	0.32885742	-0.15161133	0.37109375	-23.71	0	22/3/2018	22	3	2018	23:21:52	84112	0.7	23	21	52	0	0.059570313	3.5288086	-0.42480469	-0.050292969	-0.79711914	5.7973633	0.054931641	0	0	0	0	0	0	0	0	0	0.90454102	0.095458984	0.062255859	0.004882813	0.002441406	-0.054443359	0	44330	0	0	0
1195	1196	1196	Category G	-0.59985352	-0.011962891	-0.89990234	0.32788086	-0.15234375	0.37280273	-23.71	0	22/3/2018	22	3	2018	23:21:52	84112	0.8	23	21	52	0	0.059570313	3.5288086	-0.41430664	-0.049560547	-0.79858398	3.4714355	0.21435547	0	0	0	0	0	0	0	0	0	0.90112305	0.098876953	0.32421875	-0.18530273	0.037597656	-0.10107422	0	44330	0	0	0
1196	1197	1197	Category G	-0.29980469	-0.071777344	-0.58789063	0.34179688	-0.14233398	0.37158203	-23.83	0	22/3/2018	22	3	2018	23:21:52	84112	0.9	23	21	52	0	0.059570313	3.5288086	-0.4050293	-0.048095703	-0.79980469	6.2824707	0.23779297	0	0	0	0	0	0	0	0	0	0.89770508	0.10229492	0.34082031	0.10522461	-0.0234375	0.21191406	0	44330	0	0	0
1197	1198	1198	Category G	-0.44384766	-0.20385742	-0.75585938	0.44140625	-0.10180664	0.28149414	-24.08	0	22/3/2018	22	3	2018	23:21:53	84113	0	23	21	53	0	0.059570313	3.5288086	-0.39526367	-0.047363281	-0.79980469	8.8383789	0.16943359	0	0	0	0	0	0	0	0	0	0.89331055	0.10668945	0.2487793	-0.048339844	-0.15625	0.043945313	0	44330	0	0	0
1198	1199	1199	Category G	-0.6237793	0.13183594	-0.86376953	0.47631836	-0.037353516	0.23706055	-24.08	0	22/3/2018	22	3	2018	23:21:53	84113	0.1	23	21	53	0	0.059570313	3.5288086	-0.38525391	-0.044921875	-0.80126953	11.407959	0.30322266	0	0	0	0	0	0	0	0	0	0.89013672	0.10986328	0.47753906	-0.23828125	0.17675781	-0.062255859	0	44330	0	0	0
1199	1200	1200	Category G	-0.6237793	-0.10791016	-0.83984375	0.45141602	-0.076660156	0.2734375	-23.95	0	22/3/2018	22	3	2018	23:21:53	84113	0.2	23	21	53	0	0.059570313	3.5288086	-0.37597656	-0.044433594	-0.80444336	16.106934	0.25805664	0	0	0	0	0	0	0	0	0	0.88891602	0.11108398	0.34643555	-0.24755859	-0.063232422	-0.03515625	0	44330	0	0	0
1200	1201	1201	Category G	-0.3359375	-0.083984375	-0.68383789	0.4387207	-0.034423828	0.2890625	-24.08	0	22/3/2018	22	3	2018	23:21:53	84113	0.3	23	21	53	0	0.059570313	3.5288086	-0.36572266	-0.041992188	-0.80810547	21.437744	0.13452148	0	0	0	0	0	0	0	0	0	0.88818359	0.11181641	0.19604492	0.029785156	-0.041748047	0.12426758	0	44330	0	0	0
1201	1202	1202	Category G	-0.89990234	-0.095947266	-0.86376953	0.421875	-0.0703125	0.30541992	-23.71	0	22/3/2018	22	3	2018	23:21:53	84113	0.4	23	21	53	0	0.059570313	3.5288086	-0.35913086	-0.039550781	-0.81225586	26.727783	0.54589844	0	0	0	0	0	0	0	0	0	0.88891602	0.11108398	0.64819336	-0.54052734	-0.056152344	-0.051269531	0	44330	0	0	0
1202	1203	1203	Category G	-0.77978516	0	-0.97192383	0.43261719	-0.076171875	0.2878418	-23.95	0	22/3/2018	22	3	2018	23:21:53	84113	0.5	23	21	53	0	0.059570313	3.5288086	-0.34912109	-0.036865234	-0.81494141	28.52417	0.4597168	0	0	0	0	0	0	0	0	0	0.88720703	0.11279297	0.62426758	-0.43041992	0.036865234	-0.15673828	0	44330	0	0	0
1203	1204	1204	Category G	-0.39599609	0.023925781	-0.7199707	0.47460938	-0.073974609	0.22875977	-23.95	0	22/3/2018	22	3	2018	23:21:53	84113	0.6	23	21	53	0	0.059570313	3.5288086	-0.33862305	-0.034912109	-0.81689453	28.995117	0.12695313	0	0	0	0	0	0	0	0	0	0.88500977	0.11499023	0.21313477	-0.057128906	0.058837891	0.096923828	0	44330	0	0	0
1204	1205	1205	Category G	-0.53979492	0.16796875	-0.64794922	0.49243164	-0.046386719	0.21118164	-23.83	0	22/3/2018	22	3	2018	23:21:53	84113	0.7	23	21	53	0	0.059570313	3.5288086	-0.32983398	-0.033691406	-0.8190918	28.90918	0.33764648	0	0	0	0	0	0	0	0	0	0.88354492	0.11645508	0.58276367	-0.2097168	0.20166016	0.17114258	0	44330	0	0	0
1205	1206	1206	Category G	-0.65991211	-0.25195313	-0.77978516	0.47338867	-0.031738281	0.24072266	-23.71	0	22/3/2018	22	3	2018	23:21:53	84113	0.8	23	21	53	0	0.059570313	3.5288086	-0.31933594	-0.032714844	-0.8203125	29.933594	0.40673828	0	0	0	0	0	0	0	0	0	0.88110352	0.11889648	0.60009766	-0.34033203	-0.21899414	0.040527344	0	44330	0	0	0
1206	1207	1207	Category G	-0.41992188	0.059814453	-0.7199707	0.47583008	-0.011962891	0.24047852	-23.58	0	22/3/2018	22	3	2018	23:21:53	84113	0.9	23	21	53	0	0.059570313	3.5288086	-0.30908203	-0.030517578	-0.82226563	27.956787	0.17578125	0	0	0	0	0	0	0	0	0	0.87890625	0.12109375	0.30371094	-0.1105957	0.090332031	0.10229492	0	44330	0	0	0
1207	1208	1208	Category G	-0.39599609	-0.095947266	-0.81591797	0.43920898	-0.002197266	0.28808594	-23.83	0	22/3/2018	22	3	2018	23:21:54	84114	0	23	21	54	0	0.059570313	3.5288086	-0.30126953	-0.031738281	-0.82348633	24.075195	0.11450195	0	0	0	0	0	0	0	0	0	0.87768555	0.12231445	0.16625977	-0.094482422	-0.063964844	0.007568359	0	44330	0	0	0
1208	1209	1209	Category G	-0.47998047	-0.15576172	-0.69580078	0.43823242	0.013916016	0.2902832	-24.07	0	22/3/2018	22	3	2018	23:21:54	84114	0.111	23	21	54	0	0.059570313	3.5288086	-0.29101563	-0.032958984	-0.82397461	21.549316	0.2590332	0	0	0	0	0	0	0	0	0	0.87451172	0.12548828	0.43969727	-0.1887207	-0.12255859	0.12817383	0	44330	0	0	0
1209	1210	1210	Category G	-0.52783203	-0.083984375	-0.87597656	0.40917969	0.016113281	0.33056641	-24.32	0	22/3/2018	22	3	2018	23:21:54	84114	0.222	23	21	54	0	0.059570313	3.5288086	-0.28198242	-0.030029297	-0.8269043	20.0271	0.25610352	0	0	0	0	0	0	0	0	0	0.87426758	0.12573242	0.34838867	-0.24560547	-0.053710938	-0.048828125	0	44330	0	0	0
[truncated: 2,766 more rows]
[truncated: 29 more columns]
