# Supplementary material for: Development of a multisensor biologging collar and analytical techniques to describe high‐resolution spatial behavior in free‐ranging terrestrial mammals
Source: Ecol Evol. 2024 Sep 23;14(9):e70264. doi: 10.1002/ece3.70264 (PMC11420106; doi:10.1002/ece3.70264)
Supplement: Supplementary file 1 — Appendix S1 [file ECE3-14-e70264-s001.zip › doi_10_5061_dryad_jdfn2z3hv__v20240620/B5_S40_Header.csv]

Split no.	Bookmark number	Category	Pointer	Day#	Time(hh:mm:ss)	Total Event start	Event start	Number events	Duration(s)	Sum VeDBA	Mean VeDBA	Mean Dyn AccX	Mean Dyn AccY	Mean Dyn AccZ	Sum VeSBA	Mean VeSBA	Mean smth AccX	Mean smth AccY	Mean smth AccZ	VeDBA_Var	VeDBA_SD	VeSBA_Var	VeSBA_SD	Mean Animal g	Sum Animal g	Animal g_Var	Animal g_SD	Acc_x_Var	Acc_x_SD	Acc_y_Var	Acc_y_SD	Acc_z_Var	Acc_z_SD	Predominant freq, Hz	Smth press val	Max pressure val	Min pressure val	Grd air press	Altitude begin	Altitude end	Delta max/min altitude
1	2	Category E	110	30	22:18:57	111	111	78	7.7	15.7412	0.20181	-0.0384208	-0.0120881	0.00353065	73.0188	0.936138	-0.120408	-0.0495762	-0.926689	0.00928986	0.0963839	0	0	0.0638616	4.9812	0	0	0.0151461	0.12307	0.00841972	0.091759	0.0270746	0.164544	0	7	0	0	1000	44330	44330	0
1	3	Category L	188	31	0:31:21	189	189	60	5.9	3.2749	0.0545817	0.048584	0.00415039	-0.00450439	56.1279	0.935465	-0.0539632	-0.0216227	-0.933451	0.00309245	0.0556098	0	0	0.0645345	3.87207	0	0	0.0026123	0.0511107	0.000174967	0.0132275	0.000236003	0.0153624	0	7	0	0	1000	44330	44330	0
1	4	Category E	248	31	0:31:27	249	249	66	6.4	20.3574	0.308446	-0.0912827	0.0245287	0.00568182	61.6526	0.93413	-0.165353	-0.0200861	-0.918006	0.0404608	0.201149	0	0	0.0658699	4.34741	0	0	0.0790424	0.281145	0.022472	0.149907	0.0337136	0.183613	0	7	0	0	1000	44330	44330	0
1	5	Category L	314	31	1:29:27	315	315	57	5.6	9.13403	0.160246	0.150438	-0.0452474	-0.011843	53.0264	0.930287	-0.121042	-0.0851108	-0.918157	0.0159248	0.126194	0.011102	0.105366	0.0697129	3.97363	0.00479715	0.0692615	0.0239301	0.154693	0.00262558	0.0512404	0.000483998	0.022	0	7	0	0	1000	44330	44330	0
1	6	Category M	371	31	3:15:17	372	372	39	3.8	23.4753	0.601932	-0.192696	0.00209711	0.49282	54.3647	1.39397	-0.152494	0.00214719	-1.3847	0.125401	0.35412	0.0255909	0.159972	0.401718	15.667	0.0162197	0.127357	0.0524589	0.229039	0.0447216	0.211475	0.283166	0.532133	0	7	0	0	1000	44330	44330	0
1	7	Category N	410	31	3:15:21	411	411	14	1.3	48.8665	3.49046	0.141619	0.158325	-2.57146	20.5078	1.46484	-0.102155	0.0498047	-1.46027	18.2205	4.26855	0.000523158	0.0228727	0.464844	6.50781	0.00038365	0.019587	0.278094	0.527346	6.42048	2.53387	17.9555	4.2374	0	7	0	0	1000	44330	44330	0
1	8	Category L	424	31	3:15:23	425	425	103	10.2	19.9106	0.193307	0.0220556	-0.00440875	0.169144	113.937	1.10618	0.0425777	0.0325276	-1.10415	0.0558703	0.236369	0.0161133	0.126938	0.18731	19.293	0.010024	0.10012	0.00210719	0.0459042	0.000791679	0.0281368	0.0870136	0.294981	0	7	0	0	1000	44330	44330	0
1	9	Category E	527	31	3:15:35	528	528	81	8.001	15.2856	0.188712	0.0491536	-0.01092	-0.0151849	75.9595	0.937771	-0.0811059	-0.019266	-0.930067	0.00817419	0.0904112	0	0	0.0622287	5.04053	0	0	0.0176927	0.133014	0.00486171	0.069726	0.020125	0.141863	0	7	0	0	1000	44330	44330	0
1	10	Category G	608	31	3:33:45	609	609	378	38.9	88.5085	0.23415	-0.0259409	-0.00178972	0.00510887	359.906	0.952133	-0.471134	-0.0901958	-0.817912	0.0155313	0.124625	3.23E-06	0.00179705	0.0478671	18.0938	3.23E-06	0.00179705	0.0455296	0.213377	0.0130241	0.114123	0.0119706	0.10941	0	7	0	0	1000	44330	44330	0
1	11	Category L	986	31	3:49:17	987	987	307	30.7	16.4338	0.0535304	0.0307681	-0.00325574	-0.00818945	285.761	0.930818	0.000129625	0.00683514	-0.927872	0.000698226	0.026424	6.84E-05	0.0082699	0.0691825	21.239	6.84E-05	0.0082699	0.00535042	0.0731465	0.000761051	0.0275871	0.000726855	0.0269603	0	7	0	0	1000	44330	44330	0
1	12	Category M	1293	31	3:49:49	1294	1294	64	6.301	39.1499	0.611717	-0.0922279	0.0912971	0.0300179	60.0278	0.937935	-0.454453	0.223091	-0.78019	0.605301	0.778011	0.000793457	0.0281684	0.0620651	3.97217	0.000808716	0.0284379	0.670586	0.818893	0.120987	0.347832	0.197193	0.444064	0	7	0	0	1000	44330	44330	0
1	13	Category G	1357	31	3:49:56	1358	1358	62	6.101	22.7002	0.366132	-0.0618936	-0.0392397	0.217801	71.5696	1.15435	-0.443777	0.0274737	-1.03941	0.154025	0.39246	0.0149162	0.122132	0.164318	10.1877	0.0146012	0.120835	0.0403698	0.200922	0.0129513	0.113804	0.129564	0.35995	0	7	0	0	1000	44330	44330	0
1	14	Category M	1419	31	6:06:52	1420	1420	20	1.9	43.4956	2.17478	0.336243	-0.220569	-0.368958	31.5647	1.57823	-0.246863	-0.0229248	-1.55804	4.84796	2.20181	0.015979	0.126408	0.578235	11.5647	0.0155396	0.124658	0.554968	0.744962	5.28969	2.29993	3.30762	1.81869	0	7	0	0	1000	44330	44330	0
1	15	Category N	1439	31	6:06:57	1440	1440	18	1.701	48.3921	2.68845	0.373847	-0.156033	-1.45943	27.979	1.55439	-0.295112	0.0973036	-1.52233	6.80551	2.60874	0.00664605	0.0815233	0.554389	9.979	0.00520833	0.0721688	0.661987	0.813626	3.19067	1.78625	9.05914	3.00984	0	7	0	0	1000	44330	44330	0
1	16	Category M	1457	31	6:07:08	1458	1458	42	4.1	36.2053	0.862031	-0.411464	0.299816	0.485758	51.5779	1.22804	-0.232753	0.136143	-1.19731	0.393584	0.627363	0.0291399	0.170704	0.320493	13.4607	0.0129743	0.113905	0.365682	0.604716	0.324184	0.569371	0.39924	0.631854	0	7	0	0	1000	44330	44330	0
1	17	Category B	1499	31	6:08:03	1608	1608	1241	124.289	32.3496	0.0260674	-2.38E-05	4.72E-05	-6.79E-05	1133.24	0.913168	0.29512	-0.238207	-0.830437	5.51E-05	0.00742187	0	0	0.0868318	107.758	0	0	0.000206565	0.0143724	0.000189647	0.0137712	0.000156596	0.0125138	0	7	0	0	1000	44330	44330	0
1	18	Category A	2740	31	11:43:56	4179	4179	1209	121.067	30.1318	0.0249229	8.84E-05	-1.41E-06	2.48E-05	1120.92	0.927149	0.239574	-0.0332855	-0.894961	5.35E-05	0.00731526	0	0	0.0728508	88.0767	0	0	0.000143173	0.0119655	0.00017528	0.0132394	0.000196484	0.0140173	0	7	0	0	1000	44330	44330	0
1	19	Category M	3949	31	13:04:41	7101	7101	17	1.6	35.6462	2.09684	-0.0749799	0.207175	-0.758028	19.2158	1.13034	0.201229	0.0679429	-1.11018	6.79916	2.60752	5.74E-05	0.00757924	0.130342	2.21582	0	0	0.193977	0.440428	6.75224	2.59851	2.03559	1.42674	0	7	0	0	1000	44330	44330	0
1	20	Category L	3966	31	13:08:54	7118	7118	252	26	16.76	0.066508	0.0206725	-0.0133192	0.0200883	242.26	0.961347	0.13973	0.0273777	-0.947637	0.0159408	0.126257	0.000896151	0.0299358	0.0719217	18.1243	0.000184074	0.0135674	0.00365145	0.0604272	0.00099497	0.0315431	0.00476559	0.0690332	0	7	0	0	1000	44330	44330	0
1	21	Category M	4218	31	13:09:24	7370	7370	33	3.3	12.1855	0.369259	-0.260239	0.12756	0.0601548	30.0334	0.910104	-0.127057	0.0713778	-0.898156	0.0316495	0.177903	0	0	0.0898955	2.96655	0	0	0.100771	0.317444	0.0377604	0.19432	0.0199455	0.141229	0	7	0	0	1000	44330	44330	0
1	22	Category E	4251	31	13:19:09	7403	7403	80	7.901	17.9355	0.224194	0.0409698	-0.0266541	-0.0112915	75.5771	0.944714	-0.142365	0.00992126	-0.933032	0.0132294	0.115019	6.10E-06	0.00247053	0.0552856	4.42285	6.10E-06	0.00247053	0.0276611	0.166316	0.00883789	0.0940101	0.0238983	0.154591	0	7	0	0	1000	44330	44330	0
1	23	Category L	4331	31	13:25:15	7483	7483	124	12.4	4.5625	0.0367944	-0.00289031	-0.00161842	7.48E-05	117.884	0.950674	-0.17001	-0.00782234	-0.935255	0.00174246	0.0417427	0	0	0.0493263	6.11646	0	0	0.00123055	0.0350792	0.000271705	0.0164835	0.000551285	0.0234795	0	7	0	0	1000	44330	44330	0
1	24	Category E	4455	31	13:33:32	7607	7607	80	7.9	14.5798	0.182248	-0.0289612	0.00260925	-0.000500488	75.1326	0.939157	-0.131735	-0.00907288	-0.928235	0.00968018	0.0983879	0	0	0.0608429	4.86743	0	0	0.0240356	0.155034	0.0052002	0.0721124	0.0136444	0.116809	0	7	0	0	1000	44330	44330	0
1	25	Category L	4535	31	13:45:29	7687	7687	599	59.901	25.7188	0.0429361	-0.00114245	-0.0056511	-0.00235785	562.422	0.938935	0.100191	-0.0183309	-0.930649	0.000530262	0.0230274	0	0	0.0610645	36.5776	0	0	0.00188628	0.0434313	0.000851843	0.0291863	0.000372528	0.019301	0	7	0	0	1000	44330	44330	0
1	26	Category A	5134	31	13:54:18	9384	9384	1231	123.3	27.4109	0.0222672	4.94E-05	-4.84E-05	4.09E-05	1140	0.926077	0.367884	0.211599	-0.823032	7.73E-05	0.00879475	0	0	0.0739232	90.9995	0	0	0.000193766	0.01392	6.96E-05	0.00834343	0.000178296	0.0133528	0	7	0	0	1000	44330	44330	0
1	27	Category E	6365	31	16:02:00	16493	16493	125	12.401	26.1843	0.209475	-0.00901172	-0.00393359	-0.00176953	116.886	0.93509	-0.104957	0.00326758	-0.928258	0.00933203	0.0966024	0	0	0.0649102	8.11377	0	0	0.0300293	0.17329	0.00849805	0.0921849	0.0150586	0.122713	0	7	0	0	1000	44330	44330	0
1	28	Category L	6490	31	16:02:13	16618	16618	37	3.601	4.37769	0.118316	-0.105851	-0.00512695	0.0135861	34.2324	0.925201	-0.188576	-0.0255226	-0.905326	0.00466507	0.0683013	0	0	0.0747994	2.76758	0	0	0.0126755	0.112586	0.00143845	0.0379269	0.000706028	0.0265712	0	7	0	0	1000	44330	44330	0
1	29	Category E	6527	31	16:02:17	16655	16655	81	8	16.0498	0.198146	0.0282389	0.0010278	-0.00361991	75.3281	0.929977	-0.198736	-0.0116223	-0.9071	0.0118815	0.109002	0	0	0.0700231	5.67188	0	0	0.0238504	0.154436	0.00885537	0.094103	0.0173008	0.131533	0	7	0	0	1000	44330	44330	0
1	30	Category F	6608	31	16:02:29	16736	16736	186	18.5	41.0994	0.220964	-0.0183381	0.000888619	0.00117476	176.415	0.948467	-0.248979	-0.0189485	-0.91254	0.0128975	0.113567	1.31E-06	0.00114568	0.0515334	9.58521	1.31E-06	0.00114568	0.0323867	0.179963	0.0122503	0.110681	0.0172237	0.131239	0	7	0	0	1000	44330	44330	0
1	31	Category L	6794	31	16:09:35	16922	16922	188	18.7	11.3013	0.0601131	0.0295553	0.000375301	-0.00201026	175.836	0.9353	0.0464958	-0.0153328	-0.93252	0.000720734	0.0268465	0	0	0.0646999	12.1636	0	0	0.00412312	0.0642115	0.000519448	0.0227914	0.000344134	0.0185509	0	7	0	0	1000	44330	44330	0
1	32	Category E	6982	31	17:02:11	17110	17110	183	18.2	30.0256	0.164075	0.00152621	0.00244808	-0.00314181	171.122	0.935092	-0.149057	-0.0408462	-0.920625	0.0107475	0.10367	0	0	0.0649081	11.8782	0	0	0.019626	0.140093	0.00444122	0.0666425	0.0131502	0.114675	0	7	0	0	1000	44330	44330	0
1	33	Category G	7165	31	17:06:23	17293	17293	102	10.101	16.5056	0.16182	-0.0487013	-0.014974	0.0138107	96.5952	0.947012	-0.369373	-0.079609	-0.865921	0.00687423	0.082911	0	0	0.0529881	5.40479	0	0	0.0205677	0.143414	0.00408098	0.0638825	0.00898533	0.094791	0	7	0	0	1000	44330	44330	0
1	34	Category L	7267	31	17:36:15	17395	17395	33	3.2	9.11206	0.276123	0.260335	0.0507147	-0.0731756	30.4592	0.923007	-0.302032	-0.0528897	-0.869762	0.000643643	0.0253701	1.48E-05	0.00384661	0.0769931	2.54077	1.48E-05	0.00384661	0.0688403	0.262374	0.00261156	0.0511035	0.00568182	0.0753778	0	7	0	0	1000	44330	44330	0
1	35	Category G	7300	31	17:36:22	17428	17428	62	6.1	15.8052	0.254922	-0.101145	-0.0113329	0.0261427	58.833	0.948919	-0.461595	-0.0627796	-0.824904	0.0177238	0.133131	2.36E-05	0.00486071	0.0510805	3.16699	2.36E-05	0.00486071	0.0564122	0.237513	0.00974594	0.0987215	0.0167985	0.129609	0	7	0	0	1000	44330	44330	0
1	36	Category H	7362	31	17:41:10	17490	17490	146	14.6	34.0569	0.233266	-0.0379204	-0.000575235	0.0115549	139.13	0.952943	-0.441164	0.00469553	-0.840556	0.0186584	0.136596	3.01E-05	0.0054863	0.0470573	6.87036	3.01E-05	0.0054863	0.0550621	0.234653	0.00635267	0.0797037	0.0121335	0.110152	0	7	0	0	1000	44330	44330	0
1	37	Category J	7508	31	17:49:26	17636	17636	60	5.9	42.8313	0.713855	0.080778	-0.0121623	-0.0439006	56.353	0.939217	0.0312988	0.00159505	-0.930457	0.108793	0.329838	0.000105794	0.0102856	0.0607829	3.64697	0.000105794	0.0102856	0.0585164	0.241902	0.021106	0.145279	0.521456	0.722119	0	7	0	0	1000	44330	44330	0
1	38	Category L	7568	31	17:49:33	17696	17696	90	8.9	9.7915	0.108794	0.0948351	0.0221707	0.00484212	81.9512	0.910569	0.144602	-0.00598958	-0.892236	0.0145969	0.120818	8.41E-05	0.00917022	0.0894314	8.04883	8.41E-05	0.00917022	0.0186361	0.136514	0.000897895	0.0299649	0.000859918	0.0293244	0	7	0	0	1000	44330	44330	0
1	39	Category G	7658	31	18:22:47	17786	17786	126	12.5	27.9534	0.221852	-0.0537361	-0.0155475	0.00467936	118.835	0.943138	-0.392853	-0.0804095	-0.850067	0.0163129	0.127722	0.000141447	0.0118931	0.0568615	7.16455	0.000141447	0.0118931	0.0479717	0.219024	0.00621396	0.0788287	0.0117614	0.10845	0	7	0	0	1000	44330	44330	0
1	40	Category H	7784	31	18:23:03	17912	17912	288	28.8	57.8738	0.200951	-0.0199339	0.00135125	0.00194465	277.158	0.962356	-0.401313	-0.0436579	-0.870663	0.0121511	0.110232	1.19E-05	0.00344499	0.0376443	10.8416	1.19E-05	0.00344499	0.0372747	0.193067	0.0051278	0.0716087	0.0101454	0.100724	0	7	0	0	1000	44330	44330	0
1	41	Category L	8072	31	18:50:43	18200	18200	71	7	8.66113	0.121988	0.115926	0.0134828	-0.00249642	65.2993	0.919709	0.0700409	0.00927734	-0.914307	0.00382372	0.0618363	4.47E-05	0.00668594	0.0802913	5.70068	4.47E-05	0.00668594	0.017891	0.133757	0.000481404	0.0219409	0.000532983	0.0230864	0	7	0	0	1000	44330	44330	0
1	42	Category E	8143	31	18:50:50	18271	18271	107	10.7	22.6711	0.21188	-0.0259108	-0.00382183	0.000894422	102.07	0.953928	-0.0198803	-0.0224723	-0.952801	0.0146621	0.121087	4.56E-06	0.00213621	0.0460718	4.92969	4.56E-06	0.00213621	0.0178611	0.133645	0.00580461	0.076188	0.0309625	0.175962	0	7	0	0	1000	44330	44330	0
1	43	Category J	8250	31	18:56:35	18378	18378	58	5.7	34.5383	0.595488	0.0326938	0.00721057	-0.0180496	56.762	0.978655	0.00306439	-0.0112431	-0.977905	0.113652	0.337123	0	0	0.0213455	1.23804	0	0	0.0327401	0.180942	0.0178728	0.133689	0.403623	0.635314	0	7	0	0	1000	44330	44330	0
1	44	Category L	8308	31	18:56:43	18436	18436	79	7.9	5.53687	0.0700869	0.00554725	-0.0118856	-0.000516095	75.0229	0.949658	-0.169511	-0.0437043	-0.931137	0.00977799	0.0988837	6.18E-06	0.00248612	0.0503424	3.97705	6.18E-06	0.00248612	0.00440071	0.0663379	0.000596445	0.0244222	0.000682976	0.0261338	0	7	0	0	1000	44330	44330	0
1	45	Category G	8387	31	19:11:42	18515	18515	172	17.2	35.8037	0.208161	-0.043115	-0.000853073	0.0101985	162.242	0.943269	-0.379214	-0.0147208	-0.861193	0.0204666	0.143062	0	0	0.0567315	9.75781	0	0	0.0361868	0.190228	0.0137145	0.117109	0.0135115	0.116239	0	7	0	0	1000	44330	44330	0
1	46	Category L	8559	31	19:16:21	18687	18687	63	6.301	10.4404	0.165721	0.158164	0.0237514	-0.0337728	57.4097	0.911265	-0.118854	0.0133154	-0.901313	0.00348385	0.0590241	1.16E-05	0.00340965	0.0887354	5.59033	1.16E-05	0.00340965	0.0285412	0.168941	0.000976563	0.03125	0.00155397	0.0394205	0	7	0	0	1000	44330	44330	0
1	47	Category G	8622	31	19:16:40	18750	18750	207	20.7	39.8579	0.19255	-0.0212567	-0.0118025	0.00460683	196.547	0.949501	-0.475371	-0.0558363	-0.816121	0.0116232	0.107811	9.44E-06	0.00307171	0.0504994	10.4534	9.44E-06	0.00307171	0.0325851	0.180513	0.00750821	0.0866499	0.00875958	0.0935926	0	7	0	0	1000	44330	44330	0
1	48	Category H	8829	31	19:31:36	18957	18957	405	40.4	78.6194	0.194122	-0.00246431	0.00519387	0.00134368	388.577	0.959449	-0.553676	-0.0501278	-0.780364	0.0115964	0.107686	0	0	0.0405515	16.4233	0	0	0.0314586	0.177366	0.00852021	0.092305	0.00941117	0.0970112	0	7	0	0	1000	44330	44330	0
1	49	Category G	9234	31	20:22:52	19362	19362	111	11	22.0493	0.198642	-0.0408353	-0.0112283	0.00763214	105.329	0.948909	-0.48073	-0.0531941	-0.81378	0.011479	0.10714	6.60E-06	0.00256873	0.0510914	5.67114	6.60E-06	0.00256873	0.0364979	0.191044	0.00641364	0.0800852	0.00953468	0.0976457	0	7	0	0	1000	44330	44330	0
1	50	Category L	9345	31	20:26:34	19473	19473	21	2	4.63989	0.220947	0.210031	0.025379	-0.0591634	19.3425	0.921073	-0.26759	-0.0236584	-0.880487	0.00109282	0.0330578	6.98E-05	0.00835191	0.0789272	1.65747	6.98E-05	0.00835191	0.0451776	0.21255	0.000744048	0.0272772	0.00384812	0.0620332	0	7	0	0	1000	44330	44330	0
1	51	Category E	9366	31	20:26:37	19494	19494	74	7.3	14.0762	0.190219	-0.00234903	0.00236223	-0.00251399	64.9714	0.877992	-0.0891344	-0.0118078	-0.872638	0.0156514	0.125106	0.0390757	0.197676	0.0544401	4.02856	5.94E-05	0.0077062	0.0290296	0.170381	0.00606063	0.07785	0.0177497	0.133228	0	7	0	0	1000	44330	44330	0
1	52	Category L	9440	31	23:42:34	19568	19568	35	3.4	0	0	0	0	0	0	0	0	0	0	0	0	0	0	0	0	0	0	0	0	0	0	0	0	0	7	0	0	1000	44330	0	44330
